# Supplementary material for: Visualizing electron delocalization in contorted polycyclic aromatic hydrocarbons
Source: Chem Sci. 2021 Sep 8;12(39):13092–100. doi: 10.1039/d1sc03368a (PMC8513938; doi:10.1039/d1sc03368a)
Supplement: SC-012-D1SC03368A-s003 [file SC-012-D1SC03368A-s003.vtk]

# vtk DataFile Version 5.1
vtk output
ASCII
DATASET POLYDATA
POINTS 70339 double
0.44982 2.4454 -0.81747 0.45371 2.3955 -0.81242 0.45954 2.34597 -0.80579 
0.4671 2.29789 -0.79774 0.4765 2.25041 -0.7882 0.47872 2.54389 -0.85846 
0.47954 2.49476 -0.85756 0.47954 2.59301 -0.85756 0.482 2.44551 -0.85485 
0.482 2.64226 -0.85485 0.48623 2.39674 -0.85053 0.49193 2.34714 -0.84393 
0.49958 2.29921 -0.8362 0.50886 2.25164 -0.82669 0.51257 2.54389 -0.89401 
0.51342 2.49482 -0.89315 0.51342 2.59295 -0.89315 0.51597 2.44587 -0.8906 
0.51597 2.6419 -0.8906 0.5198 2.20501 -0.81567 0.52022 2.39715 -0.88635 
0.52022 2.69062 -0.88635 0.52615 2.34879 -0.88042 0.52615 2.73898 -0.88042 
0.53239 2.15404 -0.79982 0.53376 2.3009 -0.87281 0.53376 2.78687 -0.87281 
0.54302 2.2536 -0.86356 0.54302 2.83417 -0.86356 0.54812 2.54389 -0.92785 
0.54901 2.49476 -0.92703 0.54901 2.59301 -0.92703 0.55172 2.44551 -0.92457 
0.55172 2.64226 -0.92457 0.5539 2.207 -0.85267 0.5539 2.88077 -0.85267 
0.55604 2.39674 -0.92034 0.55604 2.69103 -0.92034 0.56265 2.34714 -0.91464 
0.56265 2.74063 -0.91464 0.56639 2.1612 -0.84018 0.56639 2.92657 -0.84018 
0.57037 2.29921 -0.90699 0.57037 2.78856 -0.90699 0.57988 2.25164 -0.89772 
0.57988 2.83613 -0.89772 0.58046 2.11633 -0.82612 0.58046 2.97144 -0.82612 
0.58528 2.54389 -0.95991 0.58642 2.49458 -0.95927 0.58642 2.59319 -0.95927 
0.5891 2.4454 -0.95675 0.5891 2.64237 -0.95675 0.59091 2.20501 -0.88677 
0.59091 2.88276 -0.88677 0.59415 2.3955 -0.95286 0.59415 2.69227 -0.95286 
0.59606 2.07249 -0.81051 0.59606 3.01528 -0.81051 0.60079 2.34597 -0.94704 
0.60079 2.7418 -0.94704 0.60676 2.15404 -0.87418 0.60676 2.93373 -0.87418 
0.60884 2.29789 -0.93947 0.60884 2.78988 -0.93947 0.61317 2.02978 -0.7934 
0.61837 2.25041 -0.93007 0.61837 2.83736 -0.93007 0.62114 2.10928 -0.85986 
0.62114 2.97849 -0.85986 0.62397 2.54389 -0.99011 0.62518 2.49452 -0.98948 
0.62518 2.59325 -0.98948 0.62886 2.44458 -0.98757 0.62886 2.64319 -0.98757 
0.63174 1.98831 -0.77484 0.63274 2.19869 -0.91925 0.63274 2.88908 -0.91925 
0.63404 2.39463 -0.98361 0.63404 2.69314 -0.98361 0.63721 2.06533 -0.84396 
0.63721 3.02244 -0.84396 0.64048 2.3453 -0.97753 0.64048 2.3453 0.60373 
0.64048 2.74247 -0.97753 0.64865 2.29719 -0.96989 0.64865 2.29719 0.5961 
0.64865 2.79058 -0.96989 0.64886 2.14799 -0.90623 0.64886 2.93978 -0.90623 
0.65172 1.94819 -0.75485 0.65464 2.02279 -0.82658 0.66172 2.24498 -0.96107 
0.66172 2.84279 -0.96107 0.66377 2.10323 -0.89174 0.66377 2.98454 -0.89174 
0.6641 2.54389 -1.01837 0.66641 2.49388 -1.0184 0.66641 2.59389 -1.0184 
0.67011 2.44401 -1.01636 0.67011 2.44401 0.64256 0.67011 2.64376 -1.01636 
0.67438 1.98036 -0.80746 0.67518 2.39438 -1.01223 0.67518 2.39438 0.63843 
0.67518 2.69339 -1.01223 0.67648 2.19337 -0.94984 0.67648 2.8944 -0.94984 
0.68003 2.05954 -0.87552 0.68003 3.02823 -0.87552 0.68162 2.34513 -1.00604 
0.68162 2.34513 0.63224 0.68162 2.74264 -1.00604 0.69258 2.14306 -0.93624 
0.69258 2.94471 -0.93624 0.69336 2.29239 -0.99915 0.69336 2.29239 0.62535 
0.69336 2.79538 -0.99915 0.69472 1.94048 -0.78717 0.69867 2.01613 -0.85774 
0.70557 2.54389 -1.04463 0.70557 2.54389 0.67083 0.70667 2.2404 -0.98984 
0.70667 2.2404 0.61605 0.70667 2.84737 -0.98984 0.70779 2.09843 -0.92144 
0.70779 2.98934 -0.92144 0.70799 2.49383 -1.04461 0.70799 2.49383 0.67081 
0.70799 2.59394 -1.04461 0.70799 2.59394 0.67081 0.71191 2.44366 -1.04255 
0.71191 2.44366 0.66875 0.71191 2.64411 -1.04255 0.7166 1.90185 -0.76544 
0.7171 2.394 -1.03834 0.7171 2.394 0.66455 0.7171 2.69377 -1.03834 
0.71863 1.97407 -0.83826 0.72149 2.18931 -0.97816 0.72149 2.18931 0.60436 
0.72149 2.89846 -0.97816 0.72546 2.05425 -0.90524 0.72546 3.03352 -0.90524 
0.72823 2.3417 -1.03401 0.72823 2.3417 0.66021 0.72823 2.74607 -1.03401 
0.7378 2.13927 -0.96413 0.7378 2.9485 -0.96413 0.73955 1.93435 -0.81773 
0.73962 1.86499 -0.74247 0.74032 2.28902 -1.0267 0.74032 2.28902 0.6529 
0.74032 2.79875 -1.0267 0.74445 2.01107 -0.88709 0.74828 2.54389 -1.06882 
0.74828 2.54389 0.69502 0.75102 2.49366 -1.06885 0.75102 2.49366 0.69505 
0.75102 2.59411 -1.06885 0.75102 2.59411 0.69505 0.75414 2.23683 -1.01695 
0.75414 2.23683 0.64315 0.75414 2.85094 -1.01695 0.75449 2.09428 -0.94943 
0.75449 2.99349 -0.94943 0.75495 2.44357 -1.06665 0.75495 2.44357 0.69286 
0.75495 2.6442 -1.06665 0.75495 2.6442 0.69286 0.76163 1.89611 -0.79566 
0.76436 1.96946 -0.86713 0.76497 2.391 -1.06432 0.76497 2.391 0.69052 
0.76497 2.69677 -1.06432 0.76497 2.69677 0.69052 0.76932 2.18586 -1.00482 
0.76932 2.18586 0.63102 0.76932 2.90191 -1.00482 0.77236 2.05042 -0.93282 
0.77236 3.03735 -0.93282 0.77629 2.33887 -1.05947 0.77629 2.33887 0.68567 
0.77629 2.7489 -1.05947 0.77629 2.7489 0.68567 0.77739 1.81159 -0.70471 
0.78438 2.13663 -0.98981 0.78438 2.13663 0.61601 0.78438 2.95114 -0.98981 
0.78438 2.95114 0.61601 0.7856 1.93001 -0.84624 0.789 2.28613 -1.05182 
0.789 2.28613 0.67802 0.789 2.80164 -1.05182 0.789 2.80164 0.67802 
0.79135 2.0078 -0.91433 0.79212 2.54389 -1.09089 0.79212 2.54389 0.71709 
0.79497 2.49361 -1.09084 0.79497 2.49361 0.71704 0.79497 2.59416 -1.09084 
0.79497 2.59416 0.71704 0.79811 1.84083 -0.75961 0.80138 2.0918 -0.97471 
0.80138 2.0918 0.60092 0.80138 2.99597 -0.97471 0.80138 2.99597 0.60092 
0.803 2.23417 -1.04157 0.803 2.23417 0.66777 0.803 2.8536 -1.04157 
0.803 2.8536 0.66777 0.80412 2.44106 -1.09064 0.80412 2.44106 0.71684 
0.80412 2.64671 -1.09064 0.80412 2.64671 0.71684 0.81143 1.96653 -0.89401 
0.81446 2.3885 -1.08782 0.81446 2.3885 0.71402 0.81446 2.69927 -1.08782 
0.81446 2.69927 0.71402 0.81703 2.18414 -1.0286 0.81703 2.18414 0.6548 
0.81703 2.90363 -1.0286 0.81703 2.90363 0.6548 0.81971 2.04792 -0.95764 
0.81971 2.04792 0.58384 0.81971 3.03985 -0.95764 0.81971 3.03985 0.58384 
0.82113 1.87316 -0.81243 0.82568 2.33665 -1.08234 0.82568 2.33665 0.70854 
0.82568 2.75112 -1.08234 0.82568 2.75112 0.70854 0.8322 2.13514 -1.01321 
0.8322 2.13514 0.63941 0.8322 2.95263 -1.01321 0.8322 2.95263 0.63941 
0.83699 2.54389 -1.11078 0.83699 2.54389 0.73698 0.8387 2.28398 -1.0742 
0.8387 2.28398 0.7004 0.8387 2.80379 -1.0742 0.8387 2.80379 0.7004 
0.839 2.00553 -0.93874 0.839 2.00553 0.56494 0.839 3.08224 0.56494 
0.84523 2.4913 -1.11266 0.84523 2.4913 0.73886 0.84523 2.59647 -1.11266 
0.84523 2.59647 0.73886 0.84584 1.90804 -0.86214 0.84973 2.09041 -0.99776 
0.84973 2.09041 0.62397 0.84973 2.99736 -0.99776 0.84973 2.99736 0.62397 
0.85188 2.23343 -1.06345 0.85188 2.23343 0.68965 0.85188 2.85434 -1.06345 
0.85188 2.85434 0.68965 0.85454 2.43887 -1.11191 0.85454 2.43887 0.73811 
0.85454 2.6489 -1.11191 0.85454 2.6489 0.73811 0.85889 1.81975 -0.77466 
0.86488 2.38673 -1.10854 0.86488 2.38673 0.73474 0.86488 2.70104 -1.10854 
0.86488 2.70104 0.73474 0.86615 2.18348 -1.05011 0.86615 2.18348 0.67631 
0.86615 2.90429 -1.05011 0.86615 2.90429 0.67631 0.86821 2.04683 -0.98025 
0.86821 2.04683 0.60645 0.86821 3.04094 -0.98025 0.86821 3.04094 0.60645 
0.87373 1.94682 -0.91067 0.87373 1.94682 0.53687 0.87623 2.33504 -1.10256 
0.87623 2.33504 0.72876 0.87623 2.75273 -1.10256 0.87623 2.75273 0.72876 
0.88112 2.13481 -1.03427 0.88112 2.13481 0.66047 0.88112 2.95296 -1.03427 
0.88112 2.95296 0.66047 0.88235 1.85312 -0.82647 0.88278 2.54389 -1.12844 
0.88278 2.54389 0.75465 0.88855 2.28394 -1.09397 0.88855 2.28394 0.72018 
0.88855 2.80383 -1.09397 0.88855 2.80383 0.72018 0.89124 2.49126 -1.12996 
0.89124 2.49126 0.75616 0.89124 2.59651 -1.12996 0.89124 2.59651 0.75616 
0.89892 2.09026 -1.01837 0.89892 2.09026 0.64457 0.89892 2.99751 -1.01837 
0.89892 2.99751 0.64457 0.90089 2.43857 -1.12886 0.90089 2.43857 0.75506 
0.90089 2.6492 -1.12886 0.90089 2.6492 0.75506 0.90181 2.23358 -1.08282 
0.90181 2.23358 0.70902 0.90181 2.85419 -1.08282 0.90181 2.85419 0.70902 
0.90205 1.98682 -0.95423 0.90205 1.98682 0.58043 0.90205 3.10095 0.58043 
0.90926 1.88996 -0.87685 0.90926 1.88996 0.50305 0.91145 2.38644 -1.12509 
0.91145 2.38644 0.7513 0.91145 2.70133 -1.12509 0.91145 2.70133 0.7513 
0.91597 2.1841 -1.06912 0.91597 2.1841 0.69533 0.91597 2.90367 -1.06912 
0.91597 2.90367 0.69533 0.92374 2.33362 -1.11868 0.92374 2.33362 0.74488 
0.92374 2.75415 -1.11868 0.92374 2.75415 0.74488 0.92939 2.54389 -1.14384 
0.92939 2.54389 0.77004 0.931 2.13564 -1.05292 0.931 2.13564 0.67913 
0.931 2.95213 -1.05292 0.931 2.95213 0.67913 0.93223 2.02938 -0.99477 
0.93223 2.02938 0.62097 0.93223 3.05839 0.62097 0.93629 2.28259 -1.10962 
0.93629 2.28259 0.73583 0.93629 2.80518 -1.10962 0.93629 2.80518 0.73583 
0.93761 1.92983 -0.92404 0.93761 1.92983 0.55024 0.9383 2.49114 -1.14505 
0.9383 2.49114 0.77125 0.9383 2.59663 -1.14505 0.9383 2.59663 0.77125 
0.94705 1.83652 -0.83906 0.94802 2.43854 -1.14351 0.94802 2.43854 0.76971 
0.94802 2.64923 -1.14351 0.94802 2.64923 0.76971 0.94993 2.2321 -1.09796 
0.94993 2.2321 0.72416 0.94993 2.85567 -1.09796 0.94993 2.85567 0.72416 
0.95962 2.3854 -1.1394 0.95962 2.3854 0.7656 0.95962 2.70237 -1.1394 
0.95962 2.70237 0.7656 0.9636 2.07371 -1.03151 0.9636 2.07371 0.65771 
0.9636 3.01406 -1.03151 0.9636 3.01406 0.65771 0.96432 2.18276 -1.08377 
0.96432 2.18276 0.70997 0.96432 2.90501 -1.08377 0.96432 2.90501 0.70997 
0.96705 1.97082 -0.9665 0.96705 1.97082 0.5927 0.97199 2.33274 -1.13245 
0.97199 2.33274 0.75865 0.97199 2.75503 -1.13245 0.97199 2.75503 0.75865 
0.97461 1.87461 -0.88834 0.97669 2.54389 -1.15693 0.97669 2.54389 0.78313 
0.98502 2.28171 -1.12296 0.98502 2.28171 0.74916 0.98502 2.80606 -1.12296 
0.98502 2.80606 0.74916 0.98579 2.4911 -1.15773 0.98579 2.4911 0.78393 
0.98579 2.59667 -1.15773 0.98579 2.59667 0.78393 0.99692 2.43793 -1.156 
0.99692 2.43793 0.7822 0.99692 2.64984 -1.156 0.99692 2.64984 0.7822 
0.99758 2.01429 -1.00556 0.99758 2.01429 0.63176 0.99758 3.07348 0.63176 
0.99873 2.23143 -1.11078 0.99873 2.23143 0.73698 0.99873 2.85634 -1.11078 
0.99873 2.85634 0.73698 1.0018 2.12773 -1.0697 1.0018 2.12773 0.69591 
1.0018 2.96004 -1.0697 1.0018 2.96004 0.69591 1.00277 1.91563 -0.93406 
1.00277 1.91563 0.56026 1.00873 2.38481 -1.15137 1.00873 2.38481 0.77757 
1.00873 2.70296 -1.15137 1.00873 2.70296 0.77757 1.01301 1.8232 -0.84864 
1.02087 2.33238 -1.14384 1.02087 2.33238 0.77005 1.02087 2.75539 -1.14384 
1.02087 2.75539 0.77005 1.02458 2.54389 -1.16768 1.02458 2.54389 0.79389 
1.03275 1.95772 -0.97523 1.03275 1.95772 0.60143 1.03409 2.28143 -1.13383 
1.03409 2.28143 0.76003 1.03409 2.80634 -1.13383 1.03409 2.80634 0.76003 
1.03514 2.06678 -1.04616 1.03514 2.06678 0.67236 1.03514 3.02099 -1.04616 
1.03514 3.02099 0.67236 1.03522 2.49066 -1.1683 1.03522 2.49066 0.7945 
1.03522 2.59711 -1.1683 1.03522 2.59711 0.7945 1.03583 2.17589 -1.09837 
1.03583 2.17589 0.72457 1.03583 2.91188 -1.09837 1.03583 2.91188 0.72457 
1.04056 1.86219 -0.89627 1.04639 2.4376 -1.16602 1.04639 2.4376 0.79222 
1.04639 2.65017 -1.16602 1.04639 2.65017 0.79222 1.05808 2.38484 -1.16086 
1.05808 2.38484 0.78706 1.05808 2.70293 -1.16086 1.05808 2.70293 0.78706 
1.06892 1.90428 -0.94068 1.06892 1.90428 0.56688 1.0701 2.00805 -1.01786 
1.0701 2.00805 0.64407 1.0701 3.07972 0.64407 1.07024 2.33256 -1.15282 
1.07024 2.33256 0.77903 1.07024 2.75521 -1.15282 1.07024 2.75521 0.77903 
1.0711 2.2259 -1.12328 1.0711 2.2259 0.74948 1.0711 2.86187 -1.12328 
1.0711 2.86187 0.74948 1.07294 2.54389 -1.17608 1.07294 2.54389 0.80228 
1.07378 2.12205 -1.08175 1.07378 2.12205 0.70796 1.07378 2.96572 -1.08175 
1.07378 2.96572 0.70796 1.07794 1.81399 -0.8556 1.08373 2.49063 -1.17618 
1.08373 2.49063 0.80239 1.08373 2.59714 -1.17618 1.08373 2.59714 0.80239 
1.0952 2.43732 -1.17338 1.0952 2.43732 0.79959 1.0952 2.65045 -1.17338 
1.0952 2.65045 0.79959 1.10585 1.95281 -0.98544 1.10585 1.95281 0.61165 
1.10589 1.85427 -0.90209 1.107 2.27672 -1.14394 1.107 2.27672 0.77014 
1.107 2.81105 -1.14394 1.107 2.81105 0.77014 1.10704 2.38459 -1.16768 
1.10704 2.38459 0.79389 1.10704 2.70318 -1.16768 1.10704 2.70318 0.79389 
1.1083 2.06207 -1.05607 1.1083 2.06207 0.68227 1.1083 3.0257 -1.05607 
1.1083 3.0257 0.68227 1.10878 2.17126 -1.10823 1.10878 2.17126 0.73443 
1.10878 2.91651 -1.10823 1.10878 2.91651 0.73443 1.12166 2.54389 -1.18208 
1.12166 2.54389 0.80829 1.13286 2.49052 -1.18169 1.13286 2.49052 0.80789 
1.13286 2.59725 -1.18169 1.13286 2.59725 0.80789 1.14342 2.00472 -1.02564 
1.14342 2.00472 0.65184 1.14342 3.08305 0.65184 1.14348 1.80796 -0.85966 
1.14408 1.89874 -0.94721 1.14408 1.89874 0.57341 1.14427 2.2221 -1.1307 
1.14427 2.2221 0.75691 1.14427 2.86567 -1.1307 1.14427 2.86567 0.75691 
1.14431 2.43731 -1.17834 1.14431 2.43731 0.80455 1.14431 2.65046 -1.17834 
1.14431 2.65046 0.80455 1.14475 2.33076 -1.16105 1.14475 2.33076 0.78725 
1.14475 2.75701 -1.16105 1.14475 2.75701 0.78725 1.14653 2.11863 -1.08901 
1.14653 2.11863 0.71521 1.14653 2.96914 -1.08901 1.14653 2.96914 0.71521 
1.17061 2.54389 -1.18569 1.17061 2.54389 0.8119 1.18144 1.94907 -0.98985 
1.18144 1.94907 0.61606 1.18144 2.05972 -1.06104 1.18144 2.05972 0.68724 
1.18144 3.02805 -1.06104 1.18144 3.02805 0.68724 1.18147 1.85054 -0.90649 
1.18189 2.27551 -1.14947 1.18189 2.27551 0.77567 1.18189 2.81226 -1.14947 
1.18189 2.81226 0.77567 1.18189 2.16894 -1.11317 1.18189 2.16894 0.73938 
1.18189 2.91883 -1.11317 1.18189 2.91883 0.73938 1.18191 2.38339 -1.17321 
1.18191 2.38339 0.79941 1.18191 2.70438 -1.17321 1.18191 2.70438 0.79941 
1.18191 2.49048 -1.18476 1.18191 2.49048 0.81096 1.18191 2.59729 -1.18476 
1.18191 2.59729 0.81096 1.21967 1.80582 -0.86162 1.21967 1.89689 -0.94939 
1.21967 1.89689 0.57559 1.21967 2.00315 -1.02809 1.21967 2.00315 0.65429 
1.21967 2.11748 -1.09143 1.21967 2.11748 0.71764 1.21967 2.22118 -1.1334 
1.21967 2.22118 0.7596 1.21967 2.33016 -1.16379 1.21967 2.33016 0.78999 
1.21967 2.43701 -1.18117 1.21967 2.43701 0.80737 1.21967 2.54389 -1.1869 
1.21967 2.54389 0.8131 1.21967 2.65076 -1.18117 1.21967 2.65076 0.80737 
1.21967 2.75761 -1.16379 1.21967 2.75761 0.78999 1.21967 2.86659 -1.1334 
1.21967 2.86659 0.7596 1.21967 2.97029 -1.09143 1.21967 2.97029 0.71764 
1.21967 3.08462 0.65429 1.25743 2.49048 -1.18476 1.25743 2.49048 0.81096 
1.25743 2.59729 -1.18476 1.25743 2.59729 0.81096 1.25744 2.38339 -1.17321 
1.25744 2.38339 0.79941 1.25744 2.70438 -1.17321 1.25744 2.70438 0.79941 
1.25746 2.16894 -1.11317 1.25746 2.16894 0.73938 1.25746 2.91883 -1.11317 
1.25746 2.91883 0.73938 1.25746 2.27551 -1.14947 1.25746 2.27551 0.77567 
1.25746 2.81226 -1.14947 1.25746 2.81226 0.77567 1.25787 1.85054 -0.90649 
1.25791 2.05972 -1.06104 1.25791 2.05972 0.68724 1.25791 3.02805 -1.06104 
1.25791 3.02805 0.68724 1.25791 1.94907 -0.98985 1.25791 1.94907 0.61606 
1.26874 2.54389 -1.18569 1.26874 2.54389 0.8119 1.29282 2.11863 -1.08901 
1.29282 2.11863 0.71521 1.29282 2.96914 -1.08901 1.29282 2.96914 0.71521 
1.2946 2.33076 -1.16105 1.2946 2.33076 0.78725 1.2946 2.75701 -1.16105 
1.2946 2.75701 0.78725 1.29503 2.43731 -1.17834 1.29503 2.43731 0.80455 
1.29503 2.65046 -1.17834 1.29503 2.65046 0.80455 1.29507 2.2221 -1.1307 
1.29507 2.2221 0.75691 1.29507 2.86567 -1.1307 1.29507 2.86567 0.75691 
1.29527 1.89874 -0.94721 1.29527 1.89874 0.57341 1.29587 1.80796 -0.85966 
1.29592 2.00472 -1.02564 1.29592 2.00472 0.65184 1.29592 3.08305 0.65184 
1.30649 2.49052 -1.18169 1.30649 2.49052 0.80789 1.30649 2.59725 -1.18169 
1.30649 2.59725 0.80789 1.31769 2.54389 -1.18208 1.31769 2.54389 0.80829 
1.33056 2.17126 -1.10823 1.33056 2.17126 0.73443 1.33056 2.91651 -1.10823 
1.33056 2.91651 0.73443 1.33105 2.06207 -1.05607 1.33105 2.06207 0.68227 
1.33105 3.0257 -1.05607 1.33105 3.0257 0.68227 1.33231 2.38459 -1.16768 
1.33231 2.38459 0.79389 1.33231 2.70318 -1.16768 1.33231 2.70318 0.79389 
1.33234 2.27672 -1.14394 1.33234 2.27672 0.77014 1.33234 2.81105 -1.14394 
1.33234 2.81105 0.77014 1.33345 1.85427 -0.90209 1.3335 1.95281 -0.98544 
1.3335 1.95281 0.61165 1.34415 2.43732 -1.17338 1.34415 2.43732 0.79959 
1.34415 2.65045 -1.17338 1.34415 2.65045 0.79959 1.35562 2.49063 -1.17618 
1.35562 2.49063 0.80239 1.35562 2.59714 -1.17618 1.35562 2.59714 0.80239 
1.36141 1.81399 -0.8556 1.36557 2.12205 -1.08175 1.36557 2.12205 0.70796 
1.36557 2.96572 -1.08175 1.36557 2.96572 0.70796 1.3664 2.54389 -1.17608 
1.3664 2.54389 0.80228 1.36825 2.2259 -1.12328 1.36825 2.2259 0.74948 
1.36825 2.86187 -1.12328 1.36825 2.86187 0.74948 1.3691 2.33256 -1.15282 
1.3691 2.33256 0.77903 1.3691 2.75521 -1.15282 1.3691 2.75521 0.77903 
1.36925 2.00805 -1.01786 1.36925 2.00805 0.64407 1.36925 3.07972 0.64407 
1.37043 1.90428 -0.94068 1.37043 1.90428 0.56688 1.38127 2.38484 -1.16086 
1.38127 2.38484 0.78706 1.38127 2.70293 -1.16086 1.38127 2.70293 0.78706 
1.39295 2.4376 -1.16602 1.39295 2.4376 0.79222 1.39295 2.65017 -1.16602 
1.39295 2.65017 0.79222 1.39879 1.86219 -0.89627 1.40352 2.17589 -1.09837 
1.40352 2.17589 0.72457 1.40352 2.91188 -1.09837 1.40352 2.91188 0.72457 
1.40413 2.49066 -1.1683 1.40413 2.49066 0.7945 1.40413 2.59711 -1.1683 
1.40413 2.59711 0.7945 1.40421 2.06678 -1.04616 1.40421 2.06678 0.67236 
1.40421 3.02099 -1.04616 1.40421 3.02099 0.67236 1.40526 2.28143 -1.13383 
1.40526 2.28143 0.76003 1.40526 2.80634 -1.13383 1.40526 2.80634 0.76003 
1.4066 1.95772 -0.97523 1.4066 1.95772 0.60143 1.4066 3.13005 0.60143 
1.41476 2.54389 -1.16768 1.41476 2.54389 0.79389 1.41848 2.33238 -1.14384 
1.41848 2.33238 0.77005 1.41848 2.75539 -1.14384 1.41848 2.75539 0.77005 
1.42634 1.8232 -0.84864 1.43062 2.38481 -1.15137 1.43062 2.38481 0.77757 
1.43062 2.70296 -1.15137 1.43062 2.70296 0.77757 1.43658 1.91563 -0.93406 
1.43658 1.91563 0.56026 1.43754 2.12773 -1.0697 1.43754 2.12773 0.69591 
1.43754 2.96004 -1.0697 1.43754 2.96004 0.69591 1.44062 2.23143 -1.11078 
1.44062 2.23143 0.73698 1.44062 2.85634 -1.11078 1.44062 2.85634 0.73698 
1.44177 2.01429 -1.00556 1.44177 2.01429 0.63176 1.44177 3.07348 0.63176 
1.44242 2.43793 -1.156 1.44242 2.43793 0.7822 1.44242 2.64984 -1.156 
1.44242 2.64984 0.7822 1.45356 2.4911 -1.15773 1.45356 2.4911 0.78393 
1.45356 2.59667 -1.15773 1.45356 2.59667 0.78393 1.45432 2.28171 -1.12296 
1.45432 2.28171 0.74916 1.45432 2.80606 -1.12296 1.45432 2.80606 0.74916 
1.46265 2.54389 -1.15693 1.46265 2.54389 0.78313 1.46474 1.87461 -0.88834 
1.46736 2.33274 -1.13245 1.46736 2.33274 0.75865 1.46736 2.75503 0.75865 
1.4723 1.97082 -0.9665 1.4723 1.97082 0.5927 1.4723 3.11695 0.5927 
1.47503 2.18276 -1.08377 1.47503 2.18276 0.70997 1.47503 2.90501 0.70997 
1.47574 2.07371 -1.03151 1.47574 2.07371 0.65771 1.47574 3.01406 0.65771 
1.47973 2.3854 -1.1394 1.47973 2.3854 0.7656 1.47973 2.70237 0.7656 
1.48942 2.2321 -1.09796 1.48942 2.2321 0.72416 1.48942 2.85567 0.72416 
1.49132 2.43854 -1.14351 1.49132 2.43854 0.76971 1.49132 2.64923 0.76971 
1.4923 1.83652 -0.83906 1.50104 2.49114 0.77125 1.50104 2.59663 0.77125 
1.50174 1.92983 -0.92404 1.50174 1.92983 0.55024 1.50306 2.28259 -1.10962 
1.50306 2.28259 0.73583 1.50306 2.80518 0.73583 1.50712 2.02938 -0.99477 
1.50712 2.02938 0.62097 1.50712 3.05839 0.62097 1.50835 2.13564 -1.05292 
1.50835 2.13564 0.67913 1.50835 2.95213 0.67913 1.50996 2.54389 0.77004 
1.51561 2.33362 0.74488 1.51561 2.75415 0.74488 1.52337 2.1841 -1.06912 
1.52337 2.1841 0.69533 1.52337 2.90367 0.69533 1.5279 2.38644 0.7513 
1.5279 2.70133 0.7513 1.53008 1.88996 -0.87685 1.53008 1.88996 0.50305 
1.5373 1.98682 -0.95423 1.5373 1.98682 0.58043 1.5373 3.10095 0.58043 
1.53754 2.23358 0.70902 1.53754 2.85419 0.70902 1.53845 2.43857 0.75506 
1.53845 2.6492 0.75506 1.54043 2.09026 -1.01837 1.54043 2.09026 0.64457 
1.54043 2.99751 0.64457 1.54811 2.49126 0.75616 1.54811 2.59651 0.75616 
1.5508 2.28394 0.72018 1.5508 2.80383 0.72018 1.55656 2.54389 0.75465 
1.55823 2.13481 0.66047 1.55823 2.95296 0.66047 1.56312 2.33504 0.72876 
1.56312 2.75273 0.72876 1.56562 1.94682 -0.91067 1.56562 1.94682 0.53687 
1.57114 2.04683 0.60645 1.57114 3.04094 0.60645 1.5732 2.18348 0.67631 
1.5732 2.90429 0.67631 1.57447 2.38673 0.73474 1.57447 2.70104 0.73474 
1.58481 2.43887 0.73811 1.58481 2.6489 0.73811 1.58747 2.23343 0.68965 
1.58747 2.85434 0.68965 1.58962 2.09041 0.62397 1.58962 2.99736 0.62397 
1.59351 1.90804 0.48834 1.59411 2.4913 0.73886 1.59411 2.59647 0.73886 
1.60035 2.00553 0.56494 1.60035 3.08224 0.56494 1.60065 2.28398 0.7004 
1.60065 2.80379 0.7004 1.60236 2.54389 0.73698 1.60715 2.13514 0.63941 
1.60715 2.95263 0.63941 1.61367 2.33665 0.70854 1.61367 2.75112 0.70854 
1.61964 2.04792 0.58384 1.61964 3.03985 0.58384 1.62232 2.18414 0.6548 
1.62232 2.90363 0.6548 1.62489 2.3885 0.71402 1.62489 2.69927 0.71402 
1.62792 1.96653 0.52021 1.62792 3.12124 0.52021 1.63523 2.44106 0.71684 
1.63523 2.64671 0.71684 1.63635 2.23417 0.66777 1.63635 2.8536 0.66777 
1.63797 2.0918 0.60092 1.63797 2.99597 0.60092 1.64437 2.49361 0.71704 
1.64437 2.59416 0.71704 1.64723 2.54389 0.71709 1.64799 2.0078 0.54053 
1.64799 3.07997 0.54053 1.65035 2.28613 0.67802 1.65035 2.80164 0.67802 
1.65375 1.93001 0.47245 1.65496 2.13663 0.61601 1.65496 2.95114 0.61601 
1.66305 2.33887 0.68567 1.66305 2.7489 0.68567 1.66699 2.05042 0.55902 
1.66699 3.03735 0.55902 1.67003 2.18586 0.63102 1.67003 2.90191 0.63102 
1.67438 2.391 0.69052 1.67438 2.69677 0.69052 1.67499 1.96946 0.49334 
1.67499 3.11831 0.49334 1.67772 1.89611 0.42186 1.6844 2.44357 0.69286 
1.6844 2.6442 0.69286 1.68485 2.09428 0.57564 1.68485 2.99349 0.57564 
1.68521 2.23683 0.64315 1.68521 2.85094 0.64315 1.68833 2.49366 0.69505 
1.68833 2.59411 0.69505 1.69107 2.54389 0.69502 1.6949 2.01107 0.51329 
1.6949 3.0767 0.51329 1.69903 2.28902 0.6529 1.69903 2.79875 0.6529 
1.6998 1.93435 0.44393 1.70155 2.13927 0.59033 1.70155 2.9485 0.59033 
1.71112 2.3417 0.66021 1.71112 2.74607 0.66021 1.71389 2.05425 0.53144 
1.71785 2.18931 0.60436 1.71785 2.89846 0.60436 1.72072 1.97407 0.46446 
1.72224 2.394 0.66455 1.72224 2.69377 0.66455 1.72274 1.90185 0.39164 
1.72744 2.44366 0.66875 1.72744 2.64411 0.66875 1.73136 2.49383 0.67081 
1.73136 2.59394 0.67081 1.73155 2.09843 0.54764 1.73268 2.2404 0.61605 
1.73268 2.84737 0.61605 1.73378 2.54389 0.67083 1.74068 2.01613 0.48395 
1.74463 1.94048 0.41337 1.74599 2.29239 0.62535 1.74677 2.14306 0.56244 
1.75773 2.34513 0.63224 1.75931 2.05954 0.50172 1.76287 2.19337 0.57604 
1.76417 2.39438 0.63843 1.76497 1.98036 0.43366 1.76924 2.44401 0.64256 
1.77293 2.49388 0.64461 1.77524 2.54389 0.64457 1.77558 2.10323 0.51794 
1.77763 2.24498 0.58727 1.7847 2.02279 0.45279 1.79049 2.14799 0.53243 
1.79069 2.29719 0.5961 1.55244 1.84566 -0.84801 1.5545 1.7955 -0.84408 
1.5587 1.74583 -0.83889 1.57864 1.84572 -0.88958 1.57868 1.89572 -0.89189 
1.58069 1.79584 -0.88589 1.58481 1.74622 -0.88081 1.59101 1.69696 -0.87438 
1.60694 1.89572 -0.93202 1.60756 1.84636 -0.93082 1.60756 1.94508 -0.93082 
1.60948 1.79641 -0.92714 1.61343 1.74647 -0.92196 1.61952 1.69714 -0.91552 
1.62715 1.64903 -0.90734 1.63714 1.89572 -0.97071 1.63778 1.84642 -0.96957 
1.63778 1.94502 -0.96957 1.64029 1.79723 -0.96689 1.64418 1.74733 -0.96184 
1.65001 1.69781 -0.95521 1.65758 1.64973 -0.94716 1.66697 1.60225 -0.93762 
1.6692 1.89572 -1.00788 1.67001 1.84659 -1.00698 1.67001 1.94485 -1.00698 
1.67247 1.79735 -1.00427 1.67247 1.99409 -1.00427 1.67671 1.74858 -0.99996 
1.6778 1.55052 -0.92326 1.68241 1.69897 -0.99335 1.69005 1.65104 -0.98562 
1.69933 1.60347 -0.97611 1.70304 1.89572 -1.04343 1.70389 1.84665 -1.04258 
1.70389 1.94479 -1.04258 1.70645 1.7977 -1.04002 1.70645 1.99374 -1.04002 
1.71028 1.55685 -0.96509 1.71069 1.74899 -1.03577 1.71663 1.70063 -1.02984 
1.72287 1.50588 -0.94924 1.72423 1.65274 -1.02224 1.73349 1.60544 -1.01298 
1.73719 1.46112 -0.93486 1.73859 1.89572 -1.07727 1.73859 1.89572 0.40463 
1.73949 1.84659 -1.07646 1.73949 1.84659 0.40381 1.73949 1.94485 -1.07646 
1.7422 1.79735 -1.074 1.7422 1.99409 -1.074 1.74438 1.55883 -1.00209 
1.74651 1.74858 -1.06976 1.75309 1.41717 -0.91878 1.75312 1.69897 -1.06406 
1.75687 1.51304 -0.9896 1.76084 1.65104 -1.05642 1.77036 1.60347 -1.04714 
1.77093 1.46817 -0.97554 1.77575 1.89572 -1.10933 1.77575 1.89572 0.43669 
1.77689 1.84642 -1.10869 1.77689 1.84642 0.43605 1.77689 1.94502 -1.10869 
1.77689 1.94502 0.43605 1.77957 1.79723 -1.10618 1.77957 1.79723 0.43353 
1.77957 1.99421 -1.10618 1.77957 1.99421 0.43353 1.78138 1.55685 -1.03619 
1.78463 1.74733 -1.10229 1.78463 2.04411 -1.10229 1.78654 1.42432 -0.95993 
1.79126 1.69781 -1.09646 1.79723 1.50588 -1.0236 1.79931 1.64973 -1.08889 
1.80364 1.38162 -0.94283 1.80884 1.60225 -1.0795 1.81161 1.46112 -1.00928 
1.81445 1.89572 -1.13953 1.81445 1.89572 0.46689 1.81565 1.84636 -1.1389 
1.81565 1.84636 0.46626 1.81565 1.94508 -1.1389 1.81565 1.94508 0.46626 
1.81933 1.79641 -1.13699 1.81933 1.79641 0.46435 1.81933 1.99503 -1.13699 
1.81933 1.99503 0.46435 1.82221 1.34015 -0.92426 1.82321 1.55052 -1.06867 
1.82451 1.74647 -1.13304 1.82451 1.74647 0.46039 1.82451 2.04498 -1.13304 
1.82769 1.41717 -0.99338 1.83095 1.69714 -1.12695 1.83913 1.64903 -1.11932 
1.83933 1.49983 -1.05565 1.84219 1.30002 -0.90427 1.84512 1.37462 -0.97601 
1.85219 1.59681 -1.11049 1.85424 1.45507 -1.04116 1.85458 1.89572 -1.16779 
1.85458 1.89572 0.49515 1.85689 1.84572 -1.16783 1.85689 1.84572 0.49518 
1.85689 1.94572 -1.16783 1.85689 1.94572 0.49518 1.86058 1.79584 -1.16578 
1.86058 1.79584 0.49314 1.86058 1.9956 -1.16578 1.86058 1.9956 0.49314 
1.86355 1.26133 -0.88292 1.86485 1.3322 -0.95688 1.86566 1.74622 -1.16165 
1.86566 1.74622 0.48901 1.86566 2.04523 -1.16165 1.86566 2.04523 0.48901 
1.86695 1.5452 -1.09926 1.87051 1.41138 -1.02494 1.87209 1.69696 -1.15546 
1.87209 1.69696 0.48282 1.87209 2.09448 -1.15546 1.88306 1.4949 -1.08566 
1.88384 1.64423 -1.14857 1.88384 1.64423 0.47593 1.88519 1.29232 -0.93659 
1.88914 1.36797 -1.00717 1.89605 1.89572 -1.19405 1.89605 1.89572 0.52141 
1.89714 1.59224 -1.13927 1.89827 1.45026 -1.07086 1.89846 1.84566 -1.19403 
1.89846 1.84566 0.52139 1.89846 1.94578 -1.19403 1.89846 1.94578 0.52139 
1.90239 1.7955 -1.19197 1.90239 1.7955 0.51933 1.90239 1.99594 -1.19197 
1.90239 1.99594 0.51933 1.90708 1.25368 -0.91486 1.90758 1.74583 -1.18777 
1.90758 1.74583 0.51512 1.90758 2.04561 -1.18777 1.90758 2.04561 0.51512 
1.9091 1.32591 -0.98768 1.91197 1.54114 -1.12758 1.91594 1.40609 -1.05466 
1.9187 1.69353 -1.18343 1.9187 1.69353 0.51079 1.9187 2.09791 -1.18343 
1.92827 1.49111 -1.11355 1.93002 1.28619 -0.96715 1.9301 1.21683 -0.89189 
1.93079 1.64085 -1.17612 1.93079 1.64085 0.50348 1.93492 1.3629 -1.03651 
1.93875 1.89572 -1.21824 1.93875 1.89572 0.5456 1.94149 1.8455 -1.21827 
1.94149 1.8455 0.54563 1.94149 1.94594 -1.21827 1.94149 1.94594 0.54563 
1.94461 1.58866 -1.16637 1.94461 1.58866 0.49373 1.94497 1.44611 -1.09886 
1.94542 1.7954 -1.21608 1.94542 1.7954 0.54343 1.94542 1.99604 -1.21608 
1.94542 1.99604 0.54343 1.95211 1.24795 -0.94508 1.95483 1.32129 -1.01656 
1.95544 1.74283 -1.21374 1.95544 1.74283 0.5411 1.95544 2.04861 -1.21374 
1.95544 2.04861 0.5411 1.95979 1.53769 -1.15424 1.95979 1.53769 0.4816 
1.96283 1.40225 -1.08224 1.96677 1.6907 -1.20889 1.96677 1.6907 0.53625 
1.96677 2.10074 -1.20889 1.96677 2.10074 0.53625 1.96786 1.16343 -0.85413 
1.97486 1.48846 -1.13923 1.97607 1.28185 -0.99567 1.97948 1.63797 -1.20124 
1.97948 1.63797 0.5286 1.97948 2.15347 -1.20124 1.98183 1.35964 -1.06375 
1.98259 1.89572 -1.24031 1.98259 1.89572 0.56767 1.98545 1.84544 -1.24026 
1.98545 1.84544 0.56762 1.98545 1.946 -1.24026 1.98545 1.946 0.56762 
1.98859 1.19266 -0.90903 1.99185 1.44364 -1.12414 1.99348 1.58601 -1.19099 
1.99348 1.58601 0.51835 1.9939 1.13091 -0.82805 1.9946 1.7929 -1.24006 
1.9946 1.7929 0.56742 1.9946 1.99854 -1.24006 1.9946 1.99854 0.56742 
2.0019 1.31837 -1.04343 2.00493 1.74034 -1.23724 2.00493 1.74034 0.5646 
2.00493 2.05111 -1.23724 2.00493 2.05111 0.5646 2.0075 1.53597 -1.17802 
2.0075 1.53597 0.50538 2.01018 1.39975 -1.10706 2.0116 1.22499 -0.96185 
2.01615 1.68848 -1.23176 2.01615 1.68848 0.55912 2.01615 2.10296 -1.23176 
2.01615 2.10296 0.55912 2.02268 1.48697 -1.16263 2.02268 1.48697 0.48999 
2.02746 1.14138 -0.86972 2.02746 1.89572 -1.2602 2.02746 1.89572 0.58756 
2.02917 1.63582 -1.22362 2.02917 1.63582 0.55098 2.02917 2.15563 -1.22362 
2.02947 1.35737 -1.08816 2.03571 1.84314 -1.26208 2.03571 1.84314 0.58944 
2.03571 1.9483 -1.26208 2.03571 1.9483 0.58944 2.03631 1.25987 -1.01156 
2.04021 1.44224 -1.14719 2.04021 1.44224 0.47454 2.04235 1.58527 -1.21287 
2.04235 1.58527 0.54023 2.04501 1.7907 -1.26133 2.04501 1.7907 0.58869 
2.04501 2.00074 -1.26133 2.04501 2.00074 0.58869 2.04936 1.17159 -0.92409 
2.05449 1.11016 -0.84268 2.05535 1.73857 -1.25796 2.05535 1.73857 0.58532 
2.05535 2.05288 -1.25796 2.05535 2.05288 0.58532 2.05662 1.53532 -1.19953 
2.05662 1.53532 0.52689 2.05868 1.39867 -1.12967 2.05868 1.39867 0.45703 
2.0642 1.29866 -1.06009 2.0667 1.68687 -1.25198 2.0667 1.68687 0.57934 
2.0667 2.10457 -1.25198 2.0667 2.10457 0.57934 2.07159 1.48664 -1.18369 
2.07159 1.48664 0.51105 2.07283 1.20495 -0.97589 2.07326 1.89572 -1.27787 
2.07326 1.89572 0.60522 2.07902 1.63578 -1.2434 2.07902 1.63578 0.57075 
2.07902 2.15567 -1.2434 2.07902 2.15567 0.57075 2.08171 1.8431 -1.27938 
2.08171 1.8431 0.60674 2.08171 1.94835 -1.27938 2.08171 1.94835 0.60674 
2.08871 1.12256 -0.88303 2.08939 1.4421 -1.16779 2.08939 1.4421 0.49515 
2.09137 1.79041 -1.27828 2.09137 1.79041 0.60564 2.09137 2.00103 -1.27828 
2.09137 2.00103 0.60564 2.09229 1.58541 -1.23224 2.09229 1.58541 0.5596 
2.09229 2.20603 -1.23224 2.09252 1.33866 -1.10365 2.09252 1.33866 0.43101 
2.09974 1.2418 -1.02627 2.10192 1.73828 -1.27452 2.10192 1.73828 0.60187 
2.10192 2.05316 -1.27452 2.10192 2.05316 0.60187 2.10645 1.53593 -1.21855 
2.10645 1.53593 0.5459 2.11124 1.15391 -0.93663 2.11421 1.68546 -1.2681 
2.11421 1.68546 0.59546 2.11421 2.10598 -1.2681 2.11421 2.10598 0.59546 
2.11986 1.89572 -1.29326 2.11986 1.89572 0.62062 2.12147 1.48747 -1.20235 
2.12147 1.48747 0.5297 2.1227 1.38121 -1.14419 2.1227 1.38121 0.47155 
2.12676 1.63443 -1.25905 2.12676 1.63443 0.5864 2.12676 2.15701 -1.25905 
2.12676 2.15701 0.5864 2.12808 1.28167 -1.07346 2.12808 1.28167 0.40082 
2.12878 1.84297 -1.29447 2.12878 1.84297 0.62183 2.12878 1.94847 -1.29447 
2.12878 1.94847 0.62183 2.13753 1.18836 -0.98848 2.1385 1.79037 -1.29293 
2.1385 1.79037 0.62029 2.1385 2.00107 -1.29293 2.1385 2.00107 0.62029 
2.1404 1.58394 -1.24738 2.1404 1.58394 0.57474 2.1404 2.2075 -1.24738 
2.15009 1.73724 -1.28882 2.15009 1.73724 0.61618 2.15009 2.0542 -1.28882 
2.15009 2.0542 0.61618 2.15133 1.10705 -0.894 2.15408 1.42554 -1.18093 
2.15408 1.42554 0.50829 2.15479 1.53459 -1.23319 2.15479 1.53459 0.56055 
2.15752 1.32265 -1.11592 2.15752 1.32265 0.44328 2.16246 1.68457 -1.28187 
2.16246 1.68457 0.60923 2.16246 2.10687 -1.28187 2.16246 2.10687 0.60923 
2.16509 1.22644 -1.03776 2.16717 1.89572 -1.30635 2.16717 1.89572 0.63371 
2.1755 1.63354 -1.27238 2.1755 1.63354 0.59974 2.1755 2.1579 -1.27238 
2.1755 2.1579 0.59974 2.17626 1.84293 -1.30715 2.17626 1.84293 0.63451 
2.17626 1.94851 -1.30715 2.17626 1.94851 0.63451 2.17688 1.13932 -0.94742 
2.1874 1.78977 -1.30542 2.1874 1.78977 0.63278 2.1874 2.00167 -1.30542 
2.1874 2.00167 0.63278 2.18806 1.36613 -1.15498 2.18806 1.36613 0.48234 
2.18921 1.58326 -1.2602 2.18921 1.58326 0.58756 2.18921 2.20818 -1.2602 
2.18921 2.20818 0.58756 2.19228 1.47956 -1.21913 2.19228 1.47956 0.54648 
2.19324 1.26746 -1.08348 2.19324 1.26746 0.41084 2.1992 1.73665 -1.30079 
2.1992 1.73665 0.62815 2.1992 2.05479 -1.30079 2.1992 2.05479 0.62815 
2.20348 1.17503 -0.99806 2.21134 1.68422 -1.29327 2.21134 1.68422 0.62062 
2.21134 2.10722 -1.29327 2.21134 2.10722 0.62062 2.21506 1.89572 -1.31711 
2.21506 1.89572 0.64446 2.22322 1.30955 -1.12465 2.22322 1.30955 0.45201 
2.22456 1.63327 -1.28325 2.22456 1.63327 0.61061 2.22456 2.15818 -1.28325 
2.22456 2.15818 0.61061 2.22562 1.41862 -1.19558 2.22562 1.41862 0.52294 
2.22569 1.8425 -1.31772 2.22569 1.8425 0.64508 2.22569 1.94894 -1.31772 
2.22569 1.94894 0.64508 2.2263 1.52772 -1.24779 2.2263 1.52772 0.57515 
2.2263 2.26372 -1.24779 2.23103 1.21403 -1.04569 2.23687 1.78943 -1.31544 
2.23687 1.78943 0.6428 2.23687 2.00201 -1.31544 2.23687 2.00201 0.6428 
2.24109 1.12854 -0.95507 2.24856 1.73668 -1.31028 2.24856 1.73668 0.63764 
2.24856 2.05476 -1.31028 2.24856 2.05476 0.63764 2.25939 1.25612 -1.0901 
2.25939 1.25612 0.41746 2.26057 1.35988 -1.16729 2.26057 1.35988 0.49464 
2.26072 1.6844 -1.30225 2.26072 1.6844 0.6296 2.26072 2.10705 -1.30225 
2.26072 2.10705 0.6296 2.26157 1.57774 -1.2727 2.26157 1.57774 0.60006 
2.26157 2.21371 -1.2727 2.26157 2.21371 0.60006 2.26342 1.89572 -1.3255 
2.26342 1.89572 0.65286 2.26425 1.47388 -1.23118 2.26425 1.47388 0.55853 
2.26841 1.16583 -1.00503 2.27421 1.84246 -1.32561 2.27421 1.84246 0.65296 
2.27421 1.94898 -1.32561 2.27421 1.94898 0.65296 2.28568 1.78916 -1.32281 
2.28568 1.78916 0.65016 2.28568 2.00228 -1.32281 2.28568 2.00228 0.65016 
2.29632 1.30465 -1.13487 2.29632 1.30465 0.46222 2.29637 1.20611 -1.05151 
2.29748 1.62856 -1.29336 2.29748 1.62856 0.62072 2.29748 2.16288 -1.29336 
2.29748 2.16288 0.62072 2.29751 1.73643 -1.31711 2.29751 1.73643 0.64446 
2.29751 2.05501 -1.31711 2.29751 2.05501 0.64446 2.29877 1.41391 -1.20549 
2.29877 1.41391 0.53285 2.29926 1.5231 -1.25765 2.29926 1.5231 0.58501 
2.29926 2.26834 -1.25765 2.29926 2.26834 0.58501 2.30655 1.12122 -0.96035 
2.31213 1.89572 -1.33151 2.31213 1.89572 0.65886 2.32333 1.84235 -1.33111 
2.32333 1.84235 0.65847 2.32333 1.94909 -1.33111 2.32333 1.94909 0.65847 
2.3339 1.35656 -1.17506 2.3339 1.35656 0.50242 2.33395 1.1598 -1.00908 
2.33455 1.25058 -1.09663 2.33475 1.57393 -1.28013 2.33475 1.57393 0.60748 
2.33475 2.21751 -1.28013 2.33475 2.21751 0.60748 2.33479 1.78915 -1.32777 
2.33479 1.78915 0.65512 2.33479 2.0023 -1.32777 2.33479 2.0023 0.65512 
2.33522 1.6826 -1.31047 2.33522 1.6826 0.63783 2.33522 2.10884 -1.31047 
2.33522 2.10884 0.63783 2.337 1.47046 -1.23843 2.337 1.47046 0.56579 
2.337 2.32098 -1.23843 2.36108 1.89572 -1.33512 2.36108 1.89572 0.66247 
2.37191 1.30091 -1.13928 2.37191 1.30091 0.46663 2.37191 1.41155 -1.21046 
2.37191 1.41155 0.53782 2.37195 1.20237 -1.05591 2.37195 1.11743 -0.96306 
2.37236 1.62735 -1.29889 2.37236 1.62735 0.62625 2.37236 2.1641 -1.29889 
2.37236 2.1641 0.62625 2.37236 1.52077 -1.2626 2.37236 1.52077 0.58995 
2.37236 2.27067 -1.2626 2.37236 2.27067 0.58995 2.37239 1.73522 -1.32263 
2.37239 1.73522 0.64999 2.37239 2.05622 -1.32263 2.37239 2.05622 0.64999 
2.37239 1.84232 -1.33418 2.37239 1.84232 0.66154 2.37239 1.94912 -1.33418 
2.37239 1.94912 0.66154 2.41015 1.15765 -1.01105 2.41015 1.24872 -1.09881 
2.41015 1.35498 -1.17751 2.41015 1.35498 0.50487 2.41015 1.46932 -1.24086 
2.41015 1.46932 0.56821 2.41015 1.57302 -1.28282 2.41015 1.57302 0.61018 
2.41015 1.682 -1.31321 2.41015 1.682 0.64057 2.41015 1.78884 -1.33059 
2.41015 1.78884 0.65795 2.41015 1.89572 -1.33632 2.41015 1.89572 0.66368 
2.41015 2.0026 -1.33059 2.41015 2.0026 0.65795 2.41015 2.10945 -1.31321 
2.41015 2.10945 0.64057 2.41015 2.21843 -1.28282 2.41015 2.21843 0.61018 
2.41015 2.32212 -1.24086 2.41015 2.32212 0.56821 2.44791 1.84232 -1.33418 
2.44791 1.84232 0.66154 2.44791 1.94912 -1.33418 2.44791 1.94912 0.66154 
2.44791 1.73522 -1.32263 2.44791 1.73522 0.64999 2.44791 2.05622 -1.32263 
2.44791 2.05622 0.64999 2.44793 1.52077 -1.2626 2.44793 1.52077 0.58995 
2.44793 2.27067 -1.2626 2.44793 2.27067 0.58995 2.44794 1.62735 -1.29889 
2.44794 1.62735 0.62625 2.44794 2.1641 -1.29889 2.44794 2.1641 0.62625 
2.44835 1.11743 -0.96306 2.44835 1.20237 -1.05591 2.44838 1.41155 -1.21046 
2.44838 1.41155 0.53782 2.44838 2.37989 -1.21046 2.44838 1.30091 -1.13928 
2.44838 1.30091 0.46663 2.45922 1.89572 -1.33512 2.45922 1.89572 0.66247 
2.48329 1.47046 -1.23843 2.48329 1.47046 0.56579 2.48329 2.32098 -1.23843 
2.48329 2.32098 0.56579 2.48507 1.6826 -1.31047 2.48507 1.6826 0.63783 
2.48507 2.10884 -1.31047 2.48507 2.10884 0.63783 2.48551 1.78915 -1.32777 
2.48551 1.78915 0.65512 2.48551 2.0023 -1.32777 2.48551 2.0023 0.65512 
2.48555 1.57393 -1.28013 2.48555 1.57393 0.60748 2.48555 2.21751 -1.28013 
2.48555 2.21751 0.60748 2.48574 1.25058 -1.09663 2.48634 1.1598 -1.00908 
2.4864 1.35656 -1.17506 2.4864 1.35656 0.50242 2.49697 1.84235 -1.33111 
2.49697 1.84235 0.65847 2.49697 1.94909 -1.33111 2.49697 1.94909 0.65847 
2.50817 1.89572 -1.33151 2.50817 1.89572 0.65886 2.51375 1.12122 -0.96035 
2.52104 1.5231 -1.25765 2.52104 1.5231 0.58501 2.52104 2.26834 -1.25765 
2.52104 2.26834 0.58501 2.52153 1.41391 -1.20549 2.52153 1.41391 0.53285 
2.52153 2.37753 -1.20549 2.52153 2.37753 0.53285 2.52278 1.73643 -1.31711 
2.52278 1.73643 0.64446 2.52278 2.05501 -1.31711 2.52278 2.05501 0.64446 
2.52282 1.62856 -1.29336 2.52282 1.62856 0.62072 2.52282 2.16288 -1.29336 
2.52282 2.16288 0.62072 2.52393 1.20611 -1.05151 2.52398 1.30465 -1.13487 
2.52398 1.30465 0.46222 2.53462 1.78916 -1.32281 2.53462 1.78916 0.65016 
2.53462 2.00228 -1.32281 2.53462 2.00228 0.65016 2.54609 1.84246 -1.32561 
2.54609 1.84246 0.65296 2.54609 1.94898 -1.32561 2.54609 1.94898 0.65296 
2.55189 1.16583 -1.00503 2.55605 1.47388 -1.23118 2.55605 1.47388 0.55853 
2.55605 2.31756 -1.23118 2.55605 2.31756 0.55853 2.55688 1.89572 -1.3255 
2.55688 1.89572 0.65286 2.55872 1.57774 -1.2727 2.55872 1.57774 0.60006 
2.55872 2.21371 -1.2727 2.55872 2.21371 0.60006 2.55958 1.6844 -1.30225 
2.55958 1.6844 0.6296 2.55958 2.10705 -1.30225 2.55958 2.10705 0.6296 
2.55973 1.35988 -1.16729 2.55973 1.35988 0.49464 2.55973 2.43156 -1.16729 
2.5609 1.25612 -1.0901 2.57174 1.73668 -1.31028 2.57174 1.73668 0.63764 
2.57174 2.05476 -1.31028 2.57174 2.05476 0.63764 2.58343 1.78943 -1.31544 
2.58343 1.78943 0.6428 2.58343 2.00201 -1.31544 2.58343 2.00201 0.6428 
2.58927 1.21403 -1.04569 2.59399 1.52772 -1.24779 2.59399 1.52772 0.57515 
2.59399 2.26372 -1.24779 2.59399 2.26372 0.57515 2.5946 1.8425 -1.31772 
2.5946 1.8425 0.64508 2.5946 1.94894 -1.31772 2.5946 1.94894 0.64508 
2.59468 1.41862 -1.19558 2.59468 1.41862 0.52294 2.59468 2.37282 -1.19558 
2.59468 2.37282 0.52294 2.59573 1.63327 -1.28325 2.59573 1.63327 0.61061 
2.59573 2.15818 -1.28325 2.59573 2.15818 0.61061 2.59707 1.30955 -1.12465 
2.59707 1.30955 0.45201 2.60524 1.89572 -1.31711 2.60524 1.89572 0.64446 
2.60896 1.68422 -1.29327 2.60896 1.68422 0.62062 2.60896 2.10722 -1.29327 
2.60896 2.10722 0.62062 2.6211 1.73665 -1.30079 2.6211 1.73665 0.62815 
2.6211 2.05479 -1.30079 2.6211 2.05479 0.62815 2.62705 1.26746 -1.08348 
2.62802 1.47956 -1.21913 2.62802 1.47956 0.54648 2.62802 2.31188 -1.21913 
2.62802 2.31188 0.54648 2.63109 1.58326 -1.2602 2.63109 1.58326 0.58756 
2.63109 2.20818 -1.2602 2.63109 2.20818 0.58756 2.63224 1.36613 -1.15498 
2.63224 1.36613 0.48234 2.63224 2.42531 0.48234 2.6329 1.78977 -1.30542 
2.6329 1.78977 0.63278 2.6329 2.00167 -1.30542 2.6329 2.00167 0.63278 
2.64403 1.84293 -1.30715 2.64403 1.84293 0.63451 2.64403 1.94851 -1.30715 
2.64403 1.94851 0.63451 2.6448 1.63354 -1.27238 2.6448 1.63354 0.59974 
2.6448 2.1579 -1.27238 2.6448 2.1579 0.59974 2.65313 1.89572 -1.30635 
2.65313 1.89572 0.63371 2.65783 1.68457 -1.28187 2.65783 1.68457 0.60923 
2.65783 2.10687 -1.28187 2.65783 2.10687 0.60923 2.66278 1.32265 -1.11592 
2.66278 1.32265 0.44328 2.66278 2.46879 0.44328 2.6655 1.53459 -1.23319 
2.6655 1.53459 0.56055 2.6655 2.25685 0.56055 2.66622 1.42554 -1.18093 
2.66622 1.42554 0.50829 2.66622 2.3659 0.50829 2.6702 1.73724 -1.28882 
2.6702 1.73724 0.61618 2.6702 2.0542 -1.28882 2.6702 2.0542 0.61618 
2.67989 1.58394 -1.24738 2.67989 1.58394 0.57474 2.67989 2.2075 -1.24738 
2.67989 2.2075 0.57474 2.6818 1.79037 -1.29293 2.6818 1.79037 0.62029 
2.6818 2.00107 -1.29293 2.6818 2.00107 0.62029 2.69152 1.84297 -1.29447 
2.69152 1.84297 0.62183 2.69152 1.94847 -1.29447 2.69152 1.94847 0.62183 
2.69221 1.28167 -1.07346 2.69353 1.63443 -1.25905 2.69353 1.63443 0.5864 
2.69353 2.15701 -1.25905 2.69353 2.15701 0.5864 2.69759 1.38121 -1.14419 
2.69759 1.38121 0.47155 2.69759 2.41023 0.47155 2.69882 1.48747 -1.20235 
2.69882 1.48747 0.5297 2.69882 2.30397 0.5297 2.70043 1.89572 -1.29326 
2.70043 1.89572 0.62062 2.70609 1.68546 -1.2681 2.70609 1.68546 0.59546 
2.70609 2.10598 -1.2681 2.70609 2.10598 0.59546 2.71385 1.53593 -1.21855 
2.71385 1.53593 0.5459 2.71385 2.25551 0.5459 2.71837 1.73828 -1.27452 
2.71837 1.73828 0.60187 2.71837 2.05316 -1.27452 2.71837 2.05316 0.60187 
2.72778 1.33866 -1.10365 2.72778 1.33866 0.43101 2.72778 2.45279 0.43101 
2.72801 1.58541 -1.23224 2.72801 1.58541 0.5596 2.72801 2.20603 0.5596 
2.72893 1.79041 -1.27828 2.72893 1.79041 0.60564 2.72893 2.00103 -1.27828 
2.72893 2.00103 0.60564 2.73091 1.4421 -1.16779 2.73091 1.4421 0.49515 
2.73091 2.34934 0.49515 2.73858 1.8431 -1.27938 2.73858 1.8431 0.60674 
2.73858 1.94835 -1.27938 2.73858 1.94835 0.60674 2.74127 1.63578 -1.2434 
2.74127 1.63578 0.57075 2.74127 2.15567 0.57075 2.74704 1.89572 -1.27787 
2.74704 1.89572 0.60522 2.7487 1.48664 -1.18369 2.7487 1.48664 0.51105 
2.7487 2.3048 0.51105 2.75359 1.68687 -1.25198 2.75359 1.68687 0.57934 
2.75359 2.10457 0.57934 2.75609 2.49278 0.38745 2.76162 1.39867 -1.12967 
2.76162 1.39867 0.45703 2.76162 2.39277 0.45703 2.76367 1.53532 -1.19953 
2.76367 1.53532 0.52689 2.76367 2.25612 0.52689 2.76494 1.73857 -1.25796 
2.76494 1.73857 0.58532 2.76494 2.05288 -1.25796 2.76494 2.05288 0.58532 
2.77528 1.7907 -1.26133 2.77528 1.7907 0.58869 2.77528 2.00074 -1.26133 
2.77528 2.00074 0.58869 2.77794 1.58527 -1.21287 2.77794 1.58527 0.54023 
2.77794 2.20618 0.54023 2.78009 1.44224 -1.14719 2.78009 1.44224 0.47454 
2.78009 2.3492 0.47454 2.78398 2.53157 0.33892 2.78459 1.84314 -1.26208 
2.78459 1.84314 0.58944 2.78459 1.9483 -1.26208 2.78459 1.9483 0.58944 
2.79082 2.43407 0.41552 2.79112 1.63582 -1.22362 2.79112 1.63582 0.55098 
2.79112 2.15563 0.55098 2.79283 1.89572 -1.2602 2.79283 1.89572 0.58756 
2.79762 1.48697 -1.16263 2.79762 1.48697 0.48999 2.79762 2.30447 0.48999 
2.80414 1.68848 -1.23176 2.80414 1.68848 0.55912 2.80414 2.10296 0.55912 
2.81011 1.39975 -1.10706 2.81011 2.39169 0.43442 2.8128 1.53597 -1.17802 
2.8128 1.53597 0.50538 2.8128 2.25547 0.50538 2.81536 1.74034 -1.23724 
2.81536 1.74034 0.5646 2.81536 2.05111 0.5646 2.8184 2.47307 0.37079 
2.8257 1.7929 -1.24006 2.8257 1.7929 0.56742 2.8257 1.99854 0.56742 
2.82682 1.58601 -1.19099 2.82682 1.58601 0.51835 2.82682 2.20543 0.51835 
2.82844 1.44364 -1.12414 2.82844 1.44364 0.45149 2.82844 2.3478 0.45149 
2.83485 1.84544 -1.24026 2.83485 1.84544 0.56762 2.83485 1.946 -1.24026 
2.83485 1.946 0.56762 2.8377 1.89572 -1.24031 2.8377 1.89572 0.56767 
2.83847 2.4318 0.39111 2.84082 1.63797 -1.20124 2.84082 1.63797 0.5286 
2.84082 2.15347 0.5286 2.84544 1.48846 -1.13923 2.84544 1.48846 0.46659 
2.84544 2.30298 0.46659 2.85353 1.6907 -1.20889 2.85353 1.6907 0.53625 
2.85353 2.10074 0.53625 2.85746 2.38919 0.4096 2.86051 1.53769 -1.15424 
2.86051 1.53769 0.4816 2.86051 2.25375 0.4816 2.86485 1.74283 -1.21374 
2.86485 1.74283 0.5411 2.86485 2.04861 0.5411 2.87487 1.7954 -1.21608 
2.87487 1.7954 0.54343 2.87487 1.99604 0.54343 2.87533 2.34533 0.42621 
2.87569 1.58866 -1.16637 2.87569 1.58866 0.49373 2.87569 2.20278 0.49373 
2.8788 1.8455 -1.21827 2.8788 1.8455 0.54563 2.8788 1.94594 0.54563 
2.88154 1.89572 -1.21824 2.88154 1.89572 0.5456 2.8895 1.64085 -1.17612 
2.8895 1.64085 0.50348 2.8895 2.15059 0.50348 2.89202 1.49111 -1.11355 
2.89202 2.30034 0.44091 2.90159 1.69353 -1.18343 2.90159 1.69353 0.51079 
2.90159 2.09791 0.51079 2.90436 2.38535 0.38202 2.90833 1.54114 -1.12758 
2.90833 1.54114 0.45494 2.90833 2.2503 0.45494 2.91272 1.74583 -1.18777 
2.91272 1.74583 0.51512 2.91272 2.04561 0.51512 2.91791 1.7955 -1.19197 
2.91791 1.7955 0.51933 2.91791 1.99594 0.51933 2.92184 1.84566 0.52139 
2.92184 1.94578 0.52139 2.92203 2.34118 0.39822 2.92315 1.59224 -1.13927 
2.92315 1.59224 0.46662 2.92315 2.19921 0.46662 2.92425 1.89572 0.52141 
2.93646 1.64423 -1.14857 2.93646 1.64423 0.47593 2.93646 2.14722 0.47593 
2.93724 2.29654 0.41302 2.9482 1.69696 -1.15546 2.9482 1.69696 0.48282 
2.9482 2.09448 0.48282 2.95334 1.5452 -1.09926 2.95334 2.24624 0.42662 
2.95464 1.74622 -1.16165 2.95464 1.74622 0.48901 2.95464 2.04523 0.48901 
2.95971 1.79584 0.49314 2.95971 1.9956 0.49314 2.96341 1.84572 0.49518 
2.96341 1.94572 0.49518 2.96572 1.89572 0.49515 2.9681 1.59681 -1.11049 
2.9681 1.59681 0.43785 2.9681 2.19463 0.43785 2.98117 1.64903 -1.11932 
2.98117 1.64903 0.44667 2.98117 2.14241 0.44667 2.98935 1.69714 -1.12695 
2.98935 1.69714 0.45431 2.98935 2.09431 0.45431 2.99578 1.74647 0.46039 
2.99578 2.04498 0.46039 3.00097 1.79641 0.46435 3.00097 1.99503 0.46435 
3.00464 1.84636 0.46626 3.00464 1.94508 0.46626 3.00585 1.89572 0.46689 
3.01145 1.60225 -1.0795 3.01145 2.18919 0.40685 3.02099 1.64973 -1.08889 
3.02099 1.64973 0.41625 3.02099 2.14171 0.41625 3.02904 1.69781 0.42382 
3.02904 2.09364 0.42382 3.03567 1.74733 0.42964 3.03567 2.04411 0.42964 
3.04072 1.79723 0.43353 3.04072 1.99421 0.43353 3.0434 1.84642 0.43605 
3.0434 1.94502 0.43605 3.04454 1.89572 0.43669 3.05945 1.65104 -1.05642 
3.06717 1.69897 0.39142 3.06717 2.09247 0.39142 3.07378 1.74858 0.39712 
3.07378 2.04286 0.39712 3.0781 1.79735 0.40135 3.0781 1.99409 0.40135 
3.08081 1.84659 0.40381 3.08081 1.94485 0.40381 3.08171 1.89572 0.40463 
3.1096 1.74899 0.36313 3.11385 1.7977 0.36738 3.11385 1.99374 0.36738 
3.1164 1.84665 0.36993 3.1164 1.94479 0.36993 3.11725 1.89572 0.37079 
3.14782 1.79735 0.33163 3.15028 1.84659 0.33434 3.15028 1.94485 0.33434 
3.1511 1.89572 0.33524 3.18 1.79723 0.29425 3.18252 1.84642 0.29693 
3.18316 1.89572 0.29807 -0.85771 1.86942 -0.51167 -0.85565 1.91958 -0.50775 
-0.83151 1.86936 -0.55325 -0.83147 1.81936 -0.55556 -0.82946 1.91924 -0.54955 
-0.82533 1.96887 -0.54448 -0.80321 1.81936 -0.59569 -0.80258 1.77 -0.59448 
-0.80258 1.86872 -0.59448 -0.80067 1.72005 -0.5908 -0.80067 1.91867 -0.5908 
-0.79672 1.96862 -0.58562 -0.79063 2.01795 -0.57918 -0.77301 1.81936 -0.63438 
-0.77237 1.77006 -0.63324 -0.77237 1.86866 -0.63324 -0.76986 1.72087 -0.63056 
-0.76986 1.91785 -0.63056 -0.76597 1.67097 -0.62551 -0.76597 1.96775 -0.62551 
-0.76014 2.01728 -0.61887 -0.75257 2.06535 -0.61082 -0.74318 2.11283 -0.60129 
-0.74095 1.81936 -0.67154 -0.74014 1.77023 -0.67065 -0.74014 1.86849 -0.67065 
-0.73768 1.72099 -0.66794 -0.73768 1.91773 -0.66794 -0.73344 1.67222 -0.66362 
-0.73344 1.9665 -0.66362 -0.72774 1.62261 -0.65701 -0.72774 2.01611 -0.65701 
-0.7201 1.57468 -0.64929 -0.7201 2.06404 -0.64929 -0.71082 2.11161 -0.63978 
-0.70711 1.81936 -0.70709 -0.70711 1.81936 0.70712 -0.70626 1.77029 -0.70624 
-0.70626 1.77029 0.70627 -0.70626 1.86843 -0.70624 -0.7037 1.72134 -0.70369 
-0.7037 1.91738 -0.70369 -0.69987 2.15823 -0.62875 -0.69945 1.67263 -0.69944 
-0.69945 1.96609 -0.69944 -0.69352 1.62427 -0.69351 -0.69352 2.01445 -0.69351 
-0.68728 2.2092 -0.6129 -0.68592 1.57638 -0.6859 -0.68592 2.06234 -0.6859 
-0.67666 1.52908 -0.67665 -0.67666 2.10965 -0.67665 -0.67156 1.81936 -0.74094 
-0.67156 1.81936 0.74097 -0.67066 1.77023 -0.74012 -0.67066 1.77023 0.74015 
-0.67066 1.86849 -0.74012 -0.67066 1.86849 0.74015 -0.66795 1.72099 -0.73766 
-0.66795 1.72099 0.73769 -0.66795 1.91773 -0.73766 -0.66577 1.48247 -0.66576 
-0.66577 2.15625 -0.66576 -0.66364 1.67222 -0.73343 -0.66364 1.9665 -0.73343 
-0.65703 1.62261 -0.72773 -0.65703 2.01611 -0.72773 -0.65328 1.43668 -0.65327 
-0.65328 2.20204 -0.65327 -0.6493 1.57468 -0.72008 -0.6493 2.06404 -0.72008 
-0.63979 1.52711 -0.7108 -0.63979 2.11161 -0.7108 -0.63922 2.24692 -0.6392 
-0.63439 1.81936 -0.773 -0.63439 1.81936 0.77302 -0.63325 1.77006 -0.77236 
-0.63325 1.77006 0.77239 -0.63325 1.86866 -0.77236 -0.63325 1.86866 0.77239 
-0.63057 1.72087 -0.76984 -0.63057 1.72087 0.76987 -0.63057 1.91785 -0.76984 
-0.63057 1.91785 0.76987 -0.62877 1.48049 -0.69986 -0.62877 2.15823 -0.69986 
-0.62552 1.67097 -0.76595 -0.62552 1.67097 0.76598 -0.62552 1.96775 -0.76595 
-0.62552 1.96775 0.76598 -0.62361 2.29076 -0.6236 -0.61889 1.62145 -0.76012 
-0.61889 1.62145 0.76015 -0.61889 2.01728 -0.76012 -0.61292 1.42952 -0.68727 
-0.61292 2.2092 -0.68727 -0.61084 1.57337 -0.75256 -0.61084 2.06535 -0.75256 
-0.6013 1.52589 -0.74316 -0.6013 2.11283 -0.74316 -0.59854 1.38476 -0.67295 
-0.59854 2.25397 -0.67295 -0.5957 1.81936 -0.80319 -0.5957 1.81936 0.80322 
-0.5945 1.77 -0.80257 -0.5945 1.77 0.8026 -0.5945 1.86872 -0.80257 
-0.5945 1.86872 0.8026 -0.59082 1.72005 -0.80066 -0.59082 1.72005 0.80068 
-0.59082 1.91867 -0.80066 -0.59082 1.91867 0.80068 -0.58694 1.47416 -0.73234 
-0.58694 2.16456 -0.73234 -0.58564 1.67011 -0.7967 -0.58564 1.67011 0.79673 
-0.58564 1.96862 -0.7967 -0.58564 1.96862 0.79673 -0.58246 1.34081 -0.65704 
-0.58246 2.29792 -0.65704 -0.5792 1.62078 -0.79062 -0.5792 1.62078 0.79064 
-0.5792 2.01795 -0.79062 -0.5792 2.01795 0.79064 -0.57102 1.57267 -0.78298 
-0.57102 1.57267 0.78301 -0.57102 2.06605 -0.78298 -0.57102 2.06605 0.78301 
-0.57081 1.42347 -0.71932 -0.57081 2.21525 -0.71932 -0.56503 1.29826 -0.63967 
-0.55796 1.52045 -0.77416 -0.55796 1.52045 0.77418 -0.55796 2.11827 -0.77416 
-0.5559 1.37871 -0.70482 -0.5559 2.26002 -0.70482 -0.55557 1.81936 -0.83146 
-0.55557 1.81936 0.83148 -0.55326 1.76936 -0.83149 -0.55326 1.76936 0.83152 
-0.55326 1.86936 -0.83149 -0.55326 1.86936 0.83152 -0.54957 1.71948 -0.82945 
-0.54957 1.71948 0.82947 -0.54957 1.91924 -0.82945 -0.54957 1.91924 0.82947 
-0.54529 1.25584 -0.62055 -0.54449 1.66986 -0.82532 -0.54449 1.66986 0.82535 
-0.54449 1.96887 -0.82532 -0.54449 1.96887 0.82535 -0.54319 1.46884 -0.76293 
-0.54319 1.46884 0.76295 -0.54319 2.16988 -0.76293 -0.53964 1.33502 -0.68861 
-0.53964 2.3037 -0.68861 -0.53806 1.6206 -0.81913 -0.53806 1.6206 0.81915 
-0.53806 2.01812 -0.81913 -0.53806 2.01812 0.81915 -0.52709 1.41854 -0.74933 
-0.52709 2.22018 -0.74933 -0.52631 1.56787 -0.81223 -0.52631 1.56787 0.81226 
-0.52631 2.07086 -0.81223 -0.52631 2.07086 0.81226 -0.52495 1.21596 -0.60026 
-0.52101 1.29161 -0.67083 -0.5141 1.81936 -0.85771 -0.5141 1.81936 0.85774 
-0.51301 1.51588 -0.80293 -0.51301 1.51588 0.80296 -0.51301 2.12285 -0.80293 
-0.51301 2.12285 0.80296 -0.51188 1.3739 -0.73452 -0.51188 2.26482 -0.73452 
-0.51169 1.7693 -0.8577 -0.51169 1.7693 0.85773 -0.51169 1.86942 -0.8577 
-0.51169 1.86942 0.85773 -0.50776 1.71914 -0.85563 -0.50776 1.71914 0.85566 
-0.50776 1.91958 -0.85563 -0.50776 1.91958 0.85566 -0.50307 1.17732 -0.57853 
-0.50257 1.66947 -0.85143 -0.50257 1.66947 0.85146 -0.50257 1.96925 -0.85143 
-0.50257 1.96925 0.85146 -0.50104 1.24955 -0.65134 -0.49818 1.46478 -0.79125 
-0.49818 1.46478 0.79127 -0.49818 2.17394 -0.79125 -0.49818 2.17394 0.79127 
-0.49421 1.32973 -0.71833 -0.49421 2.30899 -0.71833 -0.49145 1.61717 -0.8471 
-0.49145 1.61717 0.84713 -0.49145 2.02155 -0.8471 -0.49145 2.02155 0.84713 
-0.48188 1.41475 -0.77721 -0.48188 1.41475 0.77724 -0.48188 2.22398 -0.77721 
-0.48013 1.20983 -0.63081 -0.48005 1.14047 -0.55556 -0.47936 1.56449 -0.83978 
-0.47936 1.56449 0.83981 -0.47936 2.07423 -0.83978 -0.47936 2.07423 0.83981 
-0.47523 1.28654 -0.70017 -0.4714 1.81936 -0.88191 -0.4714 1.81936 0.88194 
-0.46865 1.76914 -0.88194 -0.46865 1.76914 0.88197 -0.46865 1.86958 -0.88194 
-0.46865 1.86958 0.88197 -0.46554 1.5123 -0.83004 -0.46554 1.5123 0.83007 
-0.46554 2.12642 -0.83004 -0.46554 2.12642 0.83007 -0.46518 1.36975 -0.76252 
-0.46518 1.36975 0.76255 -0.46518 2.26897 -0.76252 -0.46473 1.71904 -0.87974 
-0.46473 1.71904 0.87977 -0.46473 1.91968 -0.87974 -0.46473 1.91968 0.87977 
-0.45804 1.17159 -0.60875 -0.45532 1.24493 -0.68022 -0.45471 1.66647 -0.87741 
-0.45471 1.66647 0.87744 -0.45471 1.97225 -0.87741 -0.45471 1.97225 0.87744 
-0.45036 1.46133 -0.81791 -0.45036 1.46133 0.81793 -0.45036 2.17739 -0.81791 
-0.45036 2.17739 0.81793 -0.44731 1.32589 -0.74591 -0.44731 1.32589 0.74594 
-0.44731 2.31283 -0.74591 -0.44338 1.61434 -0.87256 -0.44338 1.61434 0.87259 
-0.44338 2.02438 -0.87256 -0.44338 2.02438 0.87259 -0.43529 1.4121 -0.80289 
-0.43529 1.4121 0.80292 -0.43529 2.22662 -0.80289 -0.43529 2.22662 0.80292 
-0.43408 1.20549 -0.65933 -0.43067 1.56161 -0.86491 -0.43067 1.56161 0.86493 
-0.43067 2.07711 -0.86491 -0.43067 2.07711 0.86493 -0.42832 1.28328 -0.72742 
-0.42832 1.28328 0.72744 -0.42756 1.81936 -0.90398 -0.42756 1.81936 0.904 
-0.4247 1.76908 -0.90392 -0.4247 1.76908 0.90395 -0.4247 1.86964 -0.90392 
-0.4247 1.86964 0.90395 -0.42156 1.1163 -0.5727 -0.41829 1.36728 -0.7878 
-0.41829 1.36728 0.78783 -0.41829 2.27144 -0.7878 -0.41829 2.27144 0.78783 
-0.41667 1.50965 -0.85466 -0.41667 1.50965 0.85469 -0.41667 2.12907 -0.85466 
-0.41667 2.12907 0.85469 -0.41555 1.71654 -0.90372 -0.41555 1.71654 0.90375 
-0.41555 1.92218 -0.90372 -0.41555 1.92218 0.90375 -0.40825 1.24201 -0.70709 
-0.40825 1.24201 0.70712 -0.40521 1.66398 -0.90091 -0.40521 1.66398 0.90093 
-0.40521 1.97475 -0.90091 -0.40521 1.97475 0.90093 -0.40265 1.45961 -0.84168 
-0.40265 1.45961 0.84171 -0.40265 2.17911 -0.84168 -0.40265 2.17911 0.84171 
-0.39996 1.32339 -0.77073 -0.39996 1.32339 0.77076 -0.39996 2.31533 -0.77073 
-0.39996 2.31533 0.77076 -0.39855 1.14863 -0.62551 -0.394 1.61212 -0.89543 
-0.394 1.61212 0.89546 -0.394 2.0266 -0.89543 -0.394 2.0266 0.89546 
-0.38747 1.41061 -0.8263 -0.38747 1.41061 0.82633 -0.38747 2.22811 -0.8263 
-0.38747 2.22811 0.82633 -0.38268 1.81936 -0.92387 -0.38268 1.81936 0.92389 
-0.38098 1.55946 -0.88729 -0.38098 1.55946 0.88732 -0.38098 2.07927 -0.88729 
-0.38098 2.07927 0.88732 -0.38067 1.28101 -0.75183 -0.38067 1.28101 0.75185 
-0.37444 1.76678 -0.92574 -0.37444 1.76678 0.92577 -0.37444 1.87194 -0.92574 
-0.37444 1.87194 0.92577 -0.37384 1.18351 -0.67522 -0.37384 1.18351 0.67525 
-0.36994 1.36588 -0.81085 -0.36994 1.36588 0.81088 -0.36994 2.27284 -0.81085 
-0.36994 2.27284 0.81088 -0.3678 1.50891 -0.87654 -0.3678 1.50891 0.87657 
-0.3678 2.12982 -0.87654 -0.3678 2.12982 0.87657 -0.36514 1.71434 -0.925 
-0.36514 1.71434 0.92503 -0.36514 1.92438 -0.925 -0.36514 1.92438 0.92503 
-0.35479 1.66221 -0.92163 -0.35479 1.66221 0.92166 -0.35479 1.97652 -0.92163 
-0.35479 1.97652 0.92166 -0.35353 1.45896 -0.8632 -0.35353 1.45896 0.86322 
-0.35353 2.17976 -0.8632 -0.35353 2.17976 0.86322 -0.35147 1.32231 -0.79334 
-0.35147 1.32231 0.79337 -0.35147 2.31641 -0.79334 -0.35147 2.31641 0.79337 
-0.34594 1.2223 -0.72376 -0.34594 1.2223 0.72378 -0.34345 1.61051 -0.91564 
-0.34345 1.61051 0.91567 -0.34345 2.02821 -0.91564 -0.34345 2.02821 0.91567 
-0.33855 1.41028 -0.84736 -0.33855 1.41028 0.84738 -0.33855 2.22844 -0.84736 
-0.33855 2.22844 0.84738 -0.33732 1.12859 -0.63956 -0.33732 1.12859 0.63959 
-0.33689 1.81936 -0.94153 -0.33689 1.81936 0.94156 -0.33112 1.55942 -0.90706 
-0.33112 1.55942 0.90709 -0.33112 2.07931 -0.90706 -0.33112 2.07931 0.90709 
-0.32844 1.76674 -0.94305 -0.32844 1.76674 0.94307 -0.32844 1.87199 -0.94305 
-0.32844 1.87199 0.94307 -0.32076 1.36574 -0.83146 -0.32076 1.36574 0.83148 
-0.32076 2.27298 -0.83146 -0.32076 2.27298 0.83148 -0.31878 1.71405 -0.94195 
-0.31878 1.71405 0.94197 -0.31878 1.92467 -0.94195 -0.31878 1.92467 0.94197 
-0.31786 1.50905 -0.89591 -0.31786 1.50905 0.89593 -0.31786 2.12967 -0.89591 
-0.31786 2.12967 0.89593 -0.31763 1.2623 -0.76731 -0.31763 1.2623 0.76734 
-0.31041 1.16544 -0.68994 -0.31041 1.16544 0.68996 -0.30823 1.66192 -0.93818 
-0.30823 1.66192 0.93821 -0.30823 1.9768 -0.93818 -0.30823 1.9768 0.93821 
-0.3037 1.45957 -0.88221 -0.3037 1.45957 0.88224 -0.3037 2.17915 -0.88221 
-0.3037 2.17915 0.88224 -0.29594 1.6091 -0.93176 -0.29594 1.6091 0.93179 
-0.29594 2.02962 -0.93176 -0.29594 2.02962 0.93179 -0.29029 1.81936 -0.95693 
-0.29029 1.81936 0.95695 -0.28868 1.41111 -0.86601 -0.28868 1.41111 0.86604 
-0.28868 2.22761 -0.86601 -0.28868 2.22761 0.86604 -0.28744 1.30485 -0.80786 
-0.28744 1.30485 0.80789 -0.28338 1.55807 -0.92271 -0.28338 1.55807 0.92274 
-0.28338 2.08065 -0.92271 -0.28338 2.08065 0.92274 -0.28207 1.20531 -0.73713 
-0.28207 1.20531 0.73715 -0.28137 1.76661 -0.95813 -0.28137 1.76661 0.95816 
-0.28137 1.87211 -0.95813 -0.28137 1.87211 0.95816 -0.27262 1.112 -0.65215 
-0.27262 1.112 0.65218 -0.27165 1.71401 -0.9566 -0.27165 1.71401 0.95663 
-0.27165 1.92471 -0.9566 -0.27165 1.92471 0.95663 -0.26975 1.50758 -0.91105 
-0.26975 1.50758 0.91107 -0.26975 2.13114 -0.91105 -0.26975 2.13114 0.91107 
-0.26006 1.66088 -0.95249 -0.26006 1.66088 0.95251 -0.26006 1.97784 -0.95249 
-0.26006 1.97784 0.95251 -0.25607 1.34918 -0.84459 -0.25607 1.34918 0.84462 
-0.25607 2.28954 -0.84459 -0.25607 2.28954 0.84462 -0.25536 1.45823 -0.89686 
-0.25536 1.45823 0.89689 -0.25536 2.18049 -0.89686 -0.25536 2.18049 0.89689 
-0.25263 1.24629 -0.77958 -0.25263 1.24629 0.77961 -0.24769 1.60821 -0.94554 
-0.24769 1.60821 0.94557 -0.24769 2.03051 -0.94554 -0.24769 2.03051 0.94557 
-0.24506 1.15008 -0.70142 -0.24506 1.15008 0.70145 -0.24298 1.81936 -0.97002 
-0.24298 1.81936 0.97005 -0.23465 1.55718 -0.93604 -0.23465 1.55718 0.93607 
-0.23465 2.08154 -0.93604 -0.23465 2.08154 0.93607 -0.23388 1.76657 -0.97082 
-0.23388 1.76657 0.97084 -0.23388 1.87215 -0.97082 -0.23388 1.87215 0.97084 
-0.22275 1.71341 -0.96909 -0.22275 1.71341 0.96912 -0.22275 1.92531 -0.96909 
-0.22275 1.92531 0.96912 -0.22209 1.28977 -0.81865 -0.22209 1.28977 0.81868 
-0.22094 1.5069 -0.92387 -0.22094 1.5069 0.92389 -0.22094 2.13182 -0.92387 
-0.22094 2.13182 0.92389 -0.21787 1.4032 -0.88279 -0.21787 1.4032 0.88282 
-0.21787 2.23552 -0.88279 -0.21787 2.23552 0.88282 -0.2169 1.1911 -0.74714 
-0.2169 1.1911 0.74717 -0.21095 1.66029 -0.96445 -0.21095 1.66029 0.96448 
-0.21095 1.97843 -0.96445 -0.21095 1.97843 0.96448 -0.19881 1.60786 -0.95693 
-0.19881 1.60786 0.95696 -0.19881 2.03086 -0.95693 -0.19881 2.03086 0.95696 
-0.19509 1.81936 -0.98077 -0.19509 1.81936 0.9808 -0.18693 1.23319 -0.78832 
-0.18693 1.23319 0.78835 -0.18558 1.55691 -0.94692 -0.18558 1.55691 0.94694 
-0.18558 2.08182 -0.94692 -0.18558 2.08182 0.94694 -0.18453 1.34226 -0.85924 
-0.18453 1.34226 0.85927 -0.18453 2.29646 -0.85924 -0.18453 2.29646 0.85927 
-0.18446 1.76614 -0.98138 -0.18446 1.76614 0.98141 -0.18446 1.87258 -0.98138 
-0.18446 1.87258 0.98141 -0.18385 1.45136 -0.91146 -0.18385 1.45136 0.91148 
-0.18385 2.18736 -0.91146 -0.18385 2.18736 0.91148 -0.17912 1.13767 -0.70936 
-0.17912 1.13767 0.70939 -0.17328 1.71307 -0.97911 -0.17328 1.71307 0.97913 
-0.17328 1.92565 -0.97911 -0.17328 1.92565 0.97913 -0.16159 1.66032 -0.97394 
-0.16159 1.66032 0.97397 -0.16159 1.9784 -0.97394 -0.16159 1.9784 0.97397 
-0.15076 1.17976 -0.75376 -0.15076 1.17976 0.75379 -0.14958 1.28352 -0.83095 
-0.14958 1.28352 0.83098 -0.14943 1.60804 -0.96591 -0.14943 1.60804 0.96594 
-0.14943 2.03069 -0.96591 -0.14943 2.03069 0.96594 -0.14857 1.50138 -0.93637 
-0.14857 1.50138 0.9364 -0.14857 2.13735 -0.93637 -0.14857 2.13735 0.9364 
-0.14673 1.81936 -0.98916 -0.14673 1.81936 0.98919 -0.1459 1.39752 -0.89484 
-0.1459 1.39752 0.89487 -0.1459 2.2412 -0.89484 -0.1459 2.2412 0.89487 
-0.13594 1.7661 -0.98927 -0.13594 1.7661 0.9893 -0.13594 1.87262 -0.98927 
-0.13594 1.87262 0.9893 -0.12447 1.7128 -0.98647 -0.12447 1.7128 0.9865 
-0.12447 1.92592 -0.98647 -0.12447 1.92592 0.9865 -0.11383 1.22829 -0.79853 
-0.11383 1.22829 0.79856 -0.11378 1.12975 -0.71517 -0.11378 1.12975 0.7152 
-0.11267 1.5522 -0.95703 -0.11267 1.5522 0.95706 -0.11267 2.08652 -0.95703 
-0.11267 2.08652 0.95706 -0.11264 1.66007 -0.98077 -0.11264 1.66007 0.9808 
-0.11264 1.97865 -0.98077 -0.11264 1.97865 0.9808 -0.11138 1.33755 -0.86915 
-0.11138 1.33755 0.86918 -0.11138 2.30117 -0.86915 -0.11138 2.30117 0.86918 
-0.11089 1.44674 -0.92132 -0.11089 1.44674 0.92135 -0.11089 2.19198 -0.92132 
-0.11089 2.19198 0.92135 -0.09802 1.81936 -0.99517 -0.09802 1.81936 0.9952 
-0.08682 1.76599 -0.99478 -0.08682 1.76599 0.99481 -0.08682 1.87273 -0.99478 
-0.08682 1.87273 0.99481 -0.07625 1.2802 -0.83873 -0.07625 1.2802 0.83876 
-0.0756 1.17422 -0.7603 -0.0756 1.17422 0.76033 -0.0754 1.49757 -0.94379 
-0.0754 1.49757 0.94382 -0.0754 2.14115 -0.94379 -0.0754 2.14115 0.94382 
-0.07536 1.71279 -0.99143 -0.07536 1.71279 0.99146 -0.07536 1.92594 -0.99143 
-0.07536 1.92594 0.99146 -0.07493 1.60624 -0.97413 -0.07493 1.60624 0.97416 
-0.07493 2.03248 -0.97413 -0.07493 2.03248 0.97416 -0.07315 1.3941 -0.9021 
-0.07315 1.3941 0.90213 -0.07315 2.24462 -0.9021 -0.07315 2.24462 0.90213 
-0.04907 1.81936 -0.99878 -0.04907 1.81936 0.99881 -0.03824 1.22455 -0.80294 
-0.03824 1.22455 0.80297 -0.03824 1.33519 -0.87413 -0.03824 1.33519 0.87415 
-0.03824 2.30353 -0.87413 -0.03824 2.30353 0.87415 -0.0382 1.12601 -0.71957 
-0.0382 1.12601 0.7196 -0.03779 1.55099 -0.96256 -0.03779 1.55099 0.96259 
-0.03779 2.08774 -0.96256 -0.03779 2.08774 0.96259 -0.03779 1.44441 -0.92626 
-0.03779 1.44441 0.92629 -0.03779 2.19431 -0.92626 -0.03779 2.19431 0.92629 
-0.03776 1.65886 -0.9863 -0.03776 1.65886 0.98633 -0.03776 1.97986 -0.9863 
-0.03776 1.97986 0.98633 -0.03776 1.76596 -0.99784 -0.03776 1.76596 0.99787 
-0.03776 1.87276 -0.99784 -0.03776 1.87276 0.99787 0 1.17236 -0.76248 
0 1.17236 0.76251 0 1.27862 -0.84118 0 1.27862 0.84121 
0 1.39296 -0.90452 0 1.39296 0.90455 0 1.49666 -0.94649 
0 1.49666 0.94651 0 1.60564 -0.97688 0 1.60564 0.97691 
0 1.71248 -0.99426 0 1.71248 0.99429 0 1.81936 -0.99999 
0 1.81936 1.00001 0 1.92624 -0.99426 0 1.92624 0.99429 
0 2.03309 -0.97688 0 2.03309 0.97691 0 2.14207 -0.94649 
0 2.14207 0.94651 0 2.24576 -0.90452 0 2.24576 0.90455 
0.03776 1.76596 -0.99784 0.03776 1.76596 0.99787 0.03776 1.87276 -0.99784 
0.03776 1.87276 0.99787 0.03776 1.65886 -0.9863 0.03776 1.65886 0.98633 
0.03776 1.97986 -0.9863 0.03776 1.97986 0.98633 0.03778 1.44441 -0.92626 
0.03778 1.44441 0.92629 0.03778 2.19431 -0.92626 0.03778 2.19431 0.92629 
0.03779 1.55099 -0.96256 0.03779 1.55099 0.96259 0.03779 2.08774 -0.96256 
0.03779 2.08774 0.96259 0.0382 1.12601 -0.71957 0.0382 1.12601 0.7196 
0.03823 1.33519 -0.87413 0.03823 1.33519 0.87415 0.03823 2.30353 -0.87413 
0.03823 2.30353 0.87415 0.03823 1.22455 -0.80294 0.03823 1.22455 0.80297 
0.04907 1.81936 -0.99878 0.04907 1.81936 0.99881 0.07314 1.3941 -0.9021 
0.07314 1.3941 0.90213 0.07314 2.24462 -0.9021 0.07314 2.24462 0.90213 
0.07492 1.60624 -0.97413 0.07492 1.60624 0.97416 0.07492 2.03248 -0.97413 
0.07492 2.03248 0.97416 0.07536 1.71279 -0.99143 0.07536 1.71279 0.99146 
0.07536 1.92594 -0.99143 0.07536 1.92594 0.99146 0.0754 1.49757 -0.94379 
0.0754 1.49757 0.94382 0.0754 2.14115 -0.94379 0.0754 2.14115 0.94382 
0.07559 1.17422 -0.7603 0.07559 1.17422 0.76033 0.07625 1.2802 -0.83873 
0.07625 1.2802 0.83876 0.08682 1.76599 -0.99478 0.08682 1.76599 0.99481 
0.08682 1.87273 -0.99478 0.08682 1.87273 0.99481 0.09802 1.81936 -0.99517 
0.09802 1.81936 0.9952 0.11089 1.44674 -0.92132 0.11089 1.44674 0.92135 
0.11089 2.19198 -0.92132 0.11089 2.19198 0.92135 0.11138 1.33755 -0.86915 
0.11138 1.33755 0.86918 0.11138 2.30117 -0.86915 0.11138 2.30117 0.86918 
0.11263 1.66007 -0.98077 0.11263 1.66007 0.9808 0.11263 1.97865 -0.98077 
0.11263 1.97865 0.9808 0.11267 1.5522 -0.95703 0.11267 1.5522 0.95706 
0.11267 2.08652 -0.95703 0.11267 2.08652 0.95706 0.11378 1.12975 -0.71517 
0.11378 1.12975 0.7152 0.11383 1.22829 -0.79853 0.11383 1.22829 0.79856 
0.12447 1.7128 -0.98647 0.12447 1.7128 0.9865 0.12447 1.92592 -0.98647 
0.12447 1.92592 0.9865 0.13594 1.7661 -0.98927 0.13594 1.7661 0.9893 
0.13594 1.87262 -0.98927 0.13594 1.87262 0.9893 0.1459 1.39752 -0.89484 
0.1459 1.39752 0.89487 0.1459 2.2412 -0.89484 0.1459 2.2412 0.89487 
0.14673 1.81936 -0.98916 0.14673 1.81936 0.98919 0.14857 1.50138 -0.93637 
0.14857 1.50138 0.9364 0.14857 2.13735 -0.93637 0.14857 2.13735 0.9364 
0.14943 1.60804 -0.96591 0.14943 1.60804 0.96594 0.14943 2.03069 -0.96591 
0.14943 2.03069 0.96594 0.14958 1.28352 -0.83095 0.14958 1.28352 0.83098 
0.15075 1.17976 -0.75376 0.15075 1.17976 0.75379 0.16159 1.66032 -0.97394 
0.16159 1.66032 0.97397 0.16159 1.9784 -0.97394 0.16159 1.9784 0.97397 
0.17328 1.71307 -0.97911 0.17328 1.71307 0.97913 0.17328 1.92565 -0.97911 
0.17328 1.92565 0.97913 0.17912 1.13767 -0.70936 0.17912 1.13767 0.70939 
0.18384 1.45136 -0.91146 0.18384 1.45136 0.91148 0.18384 2.18736 -0.91146 
0.18384 2.18736 0.91148 0.18446 1.76614 -0.98138 0.18446 1.76614 0.98141 
0.18446 1.87258 -0.98138 0.18446 1.87258 0.98141 0.18453 1.34226 -0.85924 
0.18453 1.34226 0.85927 0.18453 2.29646 -0.85924 0.18453 2.29646 0.85927 
0.18558 1.55691 -0.94692 0.18558 1.55691 0.94694 0.18558 2.08182 -0.94692 
0.18558 2.08182 0.94694 0.18692 1.23319 -0.78832 0.18692 1.23319 0.78835 
0.19509 1.81936 -0.98077 0.19509 1.81936 0.9808 0.19881 1.60786 -0.95693 
0.19881 1.60786 0.95696 0.19881 2.03086 -0.95693 0.19881 2.03086 0.95696 
0.21095 1.66029 -0.96445 0.21095 1.66029 0.96448 0.21095 1.97843 -0.96445 
0.21095 1.97843 0.96448 0.2169 1.1911 -0.74714 0.2169 1.1911 0.74717 
0.21787 1.4032 -0.88279 0.21787 1.4032 0.88282 0.21787 2.23552 -0.88279 
0.21787 2.23552 0.88282 0.22094 1.5069 -0.92387 0.22094 1.5069 0.92389 
0.22094 2.13182 -0.92387 0.22094 2.13182 0.92389 0.22209 1.28977 -0.81865 
0.22209 1.28977 0.81868 0.22275 1.71341 -0.96909 0.22275 1.71341 0.96912 
0.22275 1.92531 -0.96909 0.22275 1.92531 0.96912 0.23388 1.76657 -0.97082 
0.23388 1.76657 0.97084 0.23388 1.87215 -0.97082 0.23388 1.87215 0.97084 
0.23465 1.55718 -0.93604 0.23465 1.55718 0.93607 0.23465 2.08154 -0.93604 
0.23465 2.08154 0.93607 0.24298 1.81936 -0.97002 0.24298 1.81936 0.97005 
0.24506 1.15008 -0.70142 0.24506 1.15008 0.70145 0.24768 1.60821 -0.94554 
0.24768 1.60821 0.94557 0.24768 2.03051 -0.94554 0.24768 2.03051 0.94557 
0.25263 1.24629 -0.77958 0.25263 1.24629 0.77961 0.25535 1.45823 -0.89686 
0.25535 1.45823 0.89689 0.25535 2.18049 -0.89686 0.25535 2.18049 0.89689 
0.25607 1.34918 -0.84459 0.25607 1.34918 0.84462 0.25607 2.28954 -0.84459 
0.25607 2.28954 0.84462 0.26005 1.66088 -0.95249 0.26005 1.66088 0.95251 
0.26005 1.97784 -0.95249 0.26005 1.97784 0.95251 0.26974 1.50758 -0.91105 
0.26974 1.50758 0.91107 0.26974 2.13114 -0.91105 0.26974 2.13114 0.91107 
0.27165 1.71401 -0.9566 0.27165 1.71401 0.95663 0.27165 1.92471 -0.9566 
0.27165 1.92471 0.95663 0.27262 1.112 -0.65215 0.27262 1.112 0.65218 
0.28137 1.76661 -0.95813 0.28137 1.76661 0.95816 0.28137 1.87211 -0.95813 
0.28137 1.87211 0.95816 0.28206 1.20531 -0.73713 0.28206 1.20531 0.73715 
0.28338 1.55807 -0.92271 0.28338 1.55807 0.92274 0.28338 2.08065 -0.92271 
0.28338 2.08065 0.92274 0.28744 1.30485 -0.80786 0.28744 1.30485 0.80789 
0.28867 1.41111 -0.86601 0.28867 1.41111 0.86604 0.28867 2.22761 -0.86601 
0.28867 2.22761 0.86604 0.29028 1.81936 -0.95693 0.29028 1.81936 0.95695 
0.29594 1.6091 -0.93176 0.29594 1.6091 0.93179 0.29594 2.02962 -0.93176 
0.29594 2.02962 0.93179 0.3037 1.45957 -0.88221 0.3037 1.45957 0.88224 
0.3037 2.17915 -0.88221 0.3037 2.17915 0.88224 0.30822 1.66192 -0.93818 
0.30822 1.66192 0.93821 0.30822 1.9768 -0.93818 0.30822 1.9768 0.93821 
0.31041 1.16544 -0.68994 0.31041 1.16544 0.68996 0.31763 1.2623 -0.76731 
0.31763 1.2623 0.76734 0.31786 1.50905 -0.89591 0.31786 1.50905 0.89593 
0.31786 2.12967 -0.89591 0.31786 2.12967 0.89593 0.31878 1.71405 -0.94195 
0.31878 1.71405 0.94197 0.31878 1.92467 -0.94195 0.31878 1.92467 0.94197 
0.32076 1.36574 -0.83146 0.32076 1.36574 0.83148 0.32076 2.27298 -0.83146 
0.32076 2.27298 0.83148 0.32843 1.76674 -0.94305 0.32843 1.76674 0.94307 
0.32843 1.87199 -0.94305 0.32843 1.87199 0.94307 0.33112 1.55942 -0.90706 
0.33112 1.55942 0.90709 0.33112 2.07931 -0.90706 0.33112 2.07931 0.90709 
0.33689 1.81936 -0.94153 0.33689 1.81936 0.94156 0.33732 1.12859 -0.63956 
0.33732 1.12859 0.63959 0.33855 1.41028 -0.84736 0.33855 1.41028 0.84738 
0.33855 2.22844 -0.84736 0.33855 2.22844 0.84738 0.34344 1.61051 -0.91564 
0.34344 1.61051 0.91567 0.34344 2.02821 -0.91564 0.34344 2.02821 0.91567 
0.34594 1.2223 -0.72376 0.34594 1.2223 0.72378 0.35147 1.32231 -0.79334 
0.35147 1.32231 0.79337 0.35147 2.31641 -0.79334 0.35147 2.31641 0.79337 
0.35352 1.45896 -0.8632 0.35352 1.45896 0.86322 0.35352 2.17976 -0.8632 
0.35352 2.17976 0.86322 0.35479 1.66221 -0.92163 0.35479 1.66221 0.92166 
0.35479 1.97652 -0.92163 0.35479 1.97652 0.92166 0.36513 1.71434 -0.925 
0.36513 1.71434 0.92503 0.36513 1.92438 -0.925 0.36513 1.92438 0.92503 
0.36779 1.50891 -0.87654 0.36779 1.50891 0.87657 0.36779 2.12982 -0.87654 
0.36779 2.12982 0.87657 0.36994 1.36588 -0.81085 0.36994 1.36588 0.81088 
0.36994 2.27284 -0.81085 0.36994 2.27284 0.81088 0.37383 1.18351 -0.67522 
0.37383 1.18351 0.67525 0.37444 1.76678 -0.92574 0.37444 1.76678 0.92577 
0.37444 1.87194 -0.92574 0.37444 1.87194 0.92577 0.38067 1.28101 -0.75183 
0.38067 1.28101 0.75185 0.38098 1.55946 -0.88729 0.38098 1.55946 0.88732 
0.38098 2.07927 -0.88729 0.38098 2.07927 0.88732 0.38268 1.81936 -0.92387 
0.38268 1.81936 0.92389 0.38747 1.41061 -0.8263 0.38747 1.41061 0.82633 
0.38747 2.22811 -0.8263 0.38747 2.22811 0.82633 0.394 1.61212 -0.89543 
0.394 1.61212 0.89546 0.394 2.0266 -0.89543 0.394 2.0266 0.89546 
0.39855 1.14863 0.62554 0.39996 1.32339 -0.77073 0.39996 1.32339 0.77076 
0.39996 2.31533 -0.77073 0.39996 2.31533 0.77076 0.40265 1.45961 -0.84168 
0.40265 1.45961 0.84171 0.40265 2.17911 -0.84168 0.40265 2.17911 0.84171 
0.40521 1.66398 -0.90091 0.40521 1.66398 0.90093 0.40521 1.97475 -0.90091 
0.40521 1.97475 0.90093 0.40825 1.24201 -0.70709 0.40825 1.24201 0.70712 
0.41555 1.71654 -0.90372 0.41555 1.71654 0.90375 0.41555 1.92218 -0.90372 
0.41555 1.92218 0.90375 0.41667 1.50965 -0.85466 0.41667 1.50965 0.85469 
0.41667 2.12907 -0.85466 0.41667 2.12907 0.85469 0.41829 1.36728 -0.7878 
0.41829 1.36728 0.78783 0.41829 2.27144 -0.7878 0.41829 2.27144 0.78783 
0.42156 1.1163 0.57272 0.4247 1.76908 -0.90392 0.4247 1.76908 0.90395 
0.4247 1.86964 -0.90392 0.4247 1.86964 0.90395 0.42755 1.81936 -0.90398 
0.42755 1.81936 0.904 0.42832 1.28328 -0.72742 0.42832 1.28328 0.72744 
0.43067 1.56161 -0.86491 0.43067 1.56161 0.86493 0.43067 2.07711 -0.86491 
0.43067 2.07711 0.86493 0.43407 1.20549 0.65936 0.43529 1.4121 -0.80289 
0.43529 1.4121 0.80292 0.43529 2.22662 -0.80289 0.43529 2.22662 0.80292 
0.44338 1.61434 -0.87256 0.44338 1.61434 0.87259 0.44338 2.02438 -0.87256 
0.44338 2.02438 0.87259 0.44731 1.32589 -0.74591 0.44731 1.32589 0.74594 
0.44731 2.31283 0.74594 0.45036 1.46133 -0.81791 0.45036 1.46133 0.81793 
0.45036 2.17739 -0.81791 0.45036 2.17739 0.81793 0.4547 1.66647 -0.87741 
0.4547 1.66647 0.87744 0.4547 1.97225 -0.87741 0.4547 1.97225 0.87744 
0.45532 1.24493 0.68025 0.45804 1.17159 0.60878 0.46472 1.71904 -0.87974 
0.46472 1.71904 0.87977 0.46472 1.91968 -0.87974 0.46472 1.91968 0.87977 
0.46518 1.36975 -0.76252 0.46518 1.36975 0.76255 0.46518 2.26897 0.76255 
0.46554 1.5123 -0.83004 0.46554 1.5123 0.83007 0.46554 2.12642 -0.83004 
0.46554 2.12642 0.83007 0.46865 1.76914 -0.88194 0.46865 1.76914 0.88197 
0.46865 1.86958 -0.88194 0.46865 1.86958 0.88197 0.4714 1.81936 -0.88191 
0.4714 1.81936 0.88194 0.47523 1.28654 0.7002 0.47936 1.56449 -0.83978 
0.47936 1.56449 0.83981 0.47936 2.07423 -0.83978 0.47936 2.07423 0.83981 
0.48005 1.14047 0.55558 0.48013 1.20983 0.63084 0.48187 1.41475 -0.77721 
0.48187 1.41475 0.77724 0.48187 2.22398 0.77724 0.49145 1.61717 -0.8471 
0.49145 1.61717 0.84713 0.49145 2.02155 -0.8471 0.49145 2.02155 0.84713 
0.49421 1.32973 0.71836 0.49421 2.30899 0.71836 0.49818 1.46478 -0.79125 
0.49818 1.46478 0.79127 0.49818 2.17394 -0.79125 0.49818 2.17394 0.79127 
0.50104 1.24955 0.65137 0.50257 1.66947 -0.85143 0.50257 1.66947 0.85146 
0.50257 1.96925 -0.85143 0.50257 1.96925 0.85146 0.50307 1.17732 0.57856 
0.50776 1.71914 -0.85563 0.50776 1.71914 0.85566 0.50776 1.91958 -0.85563 
0.50776 1.91958 0.85566 0.51169 1.7693 -0.8577 0.51169 1.7693 0.85773 
0.51169 1.86942 -0.8577 0.51169 1.86942 0.85773 0.51188 1.3739 0.73455 
0.51188 2.26482 0.73455 0.51301 1.51588 -0.80293 0.51301 1.51588 0.80296 
0.51301 2.12285 -0.80293 0.51301 2.12285 0.80296 0.5141 1.81936 -0.85771 
0.5141 1.81936 0.85774 0.521 1.29161 0.67086 0.52495 1.21596 0.60029 
0.52631 1.56787 -0.81223 0.52631 1.56787 0.81226 0.52631 2.07086 -0.81223 
0.52631 2.07086 0.81226 0.52709 1.41854 0.74936 0.52709 2.22018 0.74936 
0.53806 1.6206 -0.81913 0.53806 1.6206 0.81915 0.53806 2.01812 -0.81913 
0.53806 2.01812 0.81915 0.53964 1.33502 0.68864 0.53964 2.3037 0.68864 
0.54319 1.46884 -0.76293 0.54319 1.46884 0.76295 0.54319 2.16988 0.76295 
0.54449 1.66986 -0.82532 0.54449 1.66986 0.82535 0.54449 1.96887 -0.82532 
0.54449 1.96887 0.82535 0.54529 1.25584 0.62058 0.54956 1.71948 -0.82945 
0.54956 1.71948 0.82947 0.54956 1.91924 -0.82945 0.54956 1.91924 0.82947 
0.55326 1.76936 -0.83149 0.55326 1.76936 0.83152 0.55326 1.86936 -0.83149 
0.55326 1.86936 0.83152 0.55557 1.81936 -0.83146 0.55557 1.81936 0.83148 
0.5559 1.37871 0.70485 0.5559 2.26002 0.70485 0.55795 1.52045 -0.77416 
0.55795 1.52045 0.77418 0.55795 2.11827 0.77418 0.56503 1.29826 0.6397 
0.57081 1.42347 0.71935 0.57081 2.21525 0.71935 0.57102 1.57267 -0.78298 
0.57102 1.57267 0.78301 0.57102 2.06605 -0.78298 0.57102 2.06605 0.78301 
0.5792 1.62078 -0.79062 0.5792 1.62078 0.79064 0.5792 2.01795 -0.79062 
0.5792 2.01795 0.79064 0.58246 1.34081 0.65707 0.58246 2.29792 0.65707 
0.58563 1.67011 -0.7967 0.58563 1.67011 0.79673 0.58563 1.96862 -0.7967 
0.58563 1.96862 0.79673 0.58694 1.47416 0.73237 0.58694 2.16456 0.73237 
0.59082 1.72005 -0.80066 0.59082 1.72005 0.80068 0.59082 1.91867 -0.80066 
0.59082 1.91867 0.80068 0.59449 1.77 -0.80257 0.59449 1.77 0.8026 
0.59449 1.86872 -0.80257 0.59449 1.86872 0.8026 0.5957 1.81936 -0.80319 
0.5957 1.81936 0.80322 0.59853 1.38476 0.67297 0.59853 2.25397 0.67297 
0.6013 1.52589 0.74319 0.6013 2.11283 0.74319 0.61084 1.57337 0.75259 
0.61084 2.06535 0.75259 0.61292 1.42952 0.6873 0.61292 2.2092 0.6873 
0.61889 1.62145 -0.76012 0.61889 1.62145 0.76015 0.61889 2.01728 0.76015 
0.62361 2.29076 0.62363 0.62552 1.67097 -0.76595 0.62552 1.67097 0.76598 
0.62552 1.96775 -0.76595 0.62552 1.96775 0.76598 0.62877 1.48049 0.69988 
0.62877 2.15823 0.69988 0.63057 1.72087 -0.76984 0.63057 1.72087 0.76987 
0.63057 1.91785 -0.76984 0.63057 1.91785 0.76987 0.63325 1.77006 -0.77236 
0.63325 1.77006 0.77239 0.63325 1.86866 -0.77236 0.63325 1.86866 0.77239 
0.63439 1.81936 -0.773 0.63439 1.81936 0.77302 0.63922 2.24692 0.63923 
0.63979 1.52711 0.71083 0.63979 2.11161 0.71083 0.6493 1.57468 0.72011 
0.6493 2.06404 0.72011 0.65328 1.43668 0.6533 0.65328 2.20204 0.6533 
0.65703 1.62261 0.72775 0.65703 2.01611 0.72775 0.66363 1.67222 0.73346 
0.66363 1.9665 0.73346 0.66577 1.48247 0.66579 0.66577 2.15625 0.66579 
0.66795 1.72099 -0.73766 0.66795 1.72099 0.73769 0.66795 1.91773 0.73769 
0.67066 1.77023 -0.74012 0.67066 1.77023 0.74015 0.67066 1.86849 -0.74012 
0.67066 1.86849 0.74015 0.67156 1.81936 -0.74094 0.67156 1.81936 0.74097 
0.67666 1.52908 0.67667 0.67666 2.10965 0.67667 0.68591 1.57638 0.68593 
0.68591 2.06234 0.68593 0.68728 2.2092 0.61293 0.69352 1.62427 0.69353 
0.69352 2.01445 0.69353 0.69945 1.67263 0.69947 0.69945 1.96609 0.69947 
0.69987 2.15823 0.62878 0.7037 1.72134 0.70372 0.7037 1.91738 0.70372 
0.70625 1.77029 -0.70624 0.70625 1.77029 0.70627 0.70625 1.86843 0.70627 
0.70711 1.81936 -0.70709 0.70711 1.81936 0.70712 0.71082 2.11161 0.6398 
0.72009 1.57468 0.64932 0.72009 2.06404 0.64932 0.72774 1.62261 0.65704 
0.72774 2.01611 0.65704 0.73344 1.67222 0.66365 0.73344 1.9665 0.66365 
0.73767 1.72099 0.66796 0.73767 1.91773 0.66796 0.74013 1.77023 0.67067 
0.74013 1.86849 0.67067 0.74095 1.81936 0.67157 0.74317 2.11283 0.60132 
0.75257 2.06535 0.61085 0.76014 2.01728 0.6189 0.76596 1.67097 0.62554 
0.76596 1.96775 0.62554 0.76985 1.72087 0.63059 0.76985 1.91785 0.63059 
0.77237 1.77006 0.63327 0.77237 1.86866 0.63327 0.77301 1.81936 0.63441 
0.79063 2.01795 0.57921 0.79671 1.96862 0.58565 0.80067 1.72005 0.59083 
0.80067 1.91867 0.59083 0.80258 1.77 0.59451 0.80258 1.86872 0.59451 
0.80321 1.81936 0.59571 0.82533 1.96887 0.54451 0.82946 1.91924 0.54958 
0.83147 1.81936 0.55558 0.8315 1.86936 0.55327 0.85565 1.91958 0.50778 
0.85771 1.86942 0.5117 1.60475 0.37677 -0.64512 1.62679 0.42703 -0.69208 
1.62886 0.37687 -0.68815 1.63306 0.3272 -0.68296 1.653 0.42708 -0.73365 
1.65304 0.47709 -0.73596 1.65505 0.37721 -0.72996 1.65917 0.32758 -0.72488 
1.66537 0.27833 -0.71845 1.6813 0.47709 -0.77609 1.68192 0.42772 -0.77489 
1.68192 0.52645 -0.77489 1.68384 0.37778 -0.77121 1.68779 0.32783 -0.76603 
1.69388 0.2785 -0.75959 1.70151 0.23039 -0.75141 1.71034 0.17818 -0.73835 
1.7115 0.47709 -0.81478 1.71213 0.42778 -0.81364 1.71213 0.52639 -0.81364 
1.71465 0.3786 -0.81096 1.71465 0.57557 -0.81096 1.71854 0.3287 -0.80591 
1.72437 0.27917 -0.79928 1.73193 0.23109 -0.79123 1.74133 0.18362 -0.78169 
1.74355 0.47709 -0.85195 1.74437 0.42796 -0.85105 1.74437 0.52621 -0.85105 
1.74683 0.37871 -0.84834 1.74683 0.57546 -0.84834 1.75106 0.32995 -0.84403 
1.75106 0.62423 -0.84403 1.75215 0.13189 -0.76733 1.75677 0.28034 -0.83742 
1.75677 0.67384 -0.83742 1.76441 0.23241 -0.82969 1.76517 0.08119 -0.7512 
1.77369 0.18484 -0.82018 1.7774 0.47709 -0.8875 1.7774 0.47709 0.52672 
1.77825 0.42802 -0.88665 1.77825 0.52615 -0.88665 1.77825 0.52615 0.52586 
1.7808 0.37907 -0.88409 1.7808 0.5751 -0.88409 1.7808 0.5751 0.52331 
1.78464 0.13821 -0.80916 1.78505 0.33036 -0.87984 1.78505 0.62382 -0.87984 
1.79099 0.282 -0.87391 1.79099 0.67218 -0.87391 1.79722 0.08724 -0.79331 
1.79859 0.23411 -0.86631 1.79859 0.72007 -0.86631 1.80785 0.1868 -0.85705 
1.80785 0.76737 -0.85705 1.81155 0.04248 -0.77893 1.81295 0.47709 -0.92134 
1.81295 0.47709 0.56056 1.81385 0.42796 -0.92053 1.81385 0.42796 0.55974 
1.81385 0.52621 -0.92053 1.81385 0.52621 0.55974 1.81656 0.37871 -0.91807 
1.81656 0.57546 -0.91807 1.81656 0.57546 0.55728 1.81873 0.1402 -0.84616 
1.82087 0.32995 -0.91383 1.82087 0.62423 -0.91383 1.82087 0.62423 0.55305 
1.82745 -0.00147 -0.76285 1.82748 0.28034 -0.90813 1.82748 0.67384 -0.90813 
1.82748 0.67384 0.54735 1.83122 0.0944 -0.83367 1.8352 0.23241 -0.90049 
1.8352 0.72176 -0.90049 1.84472 0.18484 -0.89121 1.84472 0.76933 -0.89121 
1.84482 -0.04401 -0.74542 1.84529 0.04953 -0.81961 1.85011 0.47709 -0.9534 
1.85011 0.47709 0.59262 1.85125 0.42778 -0.95276 1.85125 0.42778 0.59198 
1.85125 0.52639 -0.95276 1.85125 0.52639 0.59198 1.85393 0.3786 -0.95025 
1.85393 0.3786 0.58946 1.85393 0.57557 -0.95025 1.85393 0.57557 0.58946 
1.85574 0.13821 -0.88026 1.85574 0.81596 -0.88026 1.85898 0.3287 -0.94636 
1.85898 0.62547 -0.94636 1.85898 0.62547 0.58557 1.86089 0.00569 -0.804 
1.86562 0.27917 -0.94053 1.86562 0.675 -0.94053 1.86562 0.675 0.57975 
1.87159 0.08724 -0.86767 1.87159 0.86693 -0.86767 1.87367 0.23109 -0.93296 
1.87367 0.72308 -0.93296 1.87367 0.72308 0.57218 1.878 -0.03702 -0.7869 
1.8832 0.18362 -0.92357 1.8832 0.77056 -0.92357 1.8832 0.77056 0.56278 
1.88597 0.04248 -0.85335 1.88597 0.91169 -0.85335 1.88881 0.47709 -0.9836 
1.88881 0.47709 0.62282 1.89001 0.42772 -0.98297 1.89001 0.42772 0.62219 
1.89001 0.52645 -0.98297 1.89001 0.52645 0.62219 1.89369 0.37778 -0.98106 
1.89369 0.37778 0.62028 1.89369 0.57639 -0.98106 1.89369 0.57639 0.62028 
1.89657 -0.07848 -0.76833 1.89757 0.13189 -0.91274 1.89757 0.82229 -0.91274 
1.89887 0.32783 -0.97711 1.89887 0.32783 0.61632 1.89887 0.62634 -0.97711 
1.89887 0.62634 0.61632 1.90205 -0.00147 -0.83745 1.90205 0.95564 -0.83745 
1.90531 0.2785 -0.97102 1.90531 0.67567 -0.97102 1.90531 0.67567 0.61024 
1.91349 0.23039 -0.96339 1.91349 0.72378 -0.96339 1.91349 0.72378 0.6026 
1.91369 0.08119 -0.89972 1.91369 0.87298 -0.89972 1.91655 -0.11861 -0.74834 
1.91948 -0.04401 -0.82008 1.92655 0.17818 -0.95456 1.92655 0.77599 -0.95456 
1.92655 0.77599 0.59378 1.9286 0.03643 -0.88523 1.9286 0.91774 -0.88523 
1.92894 0.47709 -1.01186 1.92894 0.47709 0.65108 1.93125 0.42708 -1.0119 
1.93125 0.42708 0.65111 1.93125 0.52709 -1.0119 1.93125 0.52709 0.65111 
1.93494 0.37721 -1.00985 1.93494 0.37721 0.64907 1.93494 0.57696 -1.00985 
1.93494 0.57696 0.64907 1.93791 -0.15731 -0.72699 1.93921 -0.08644 -0.80095 
1.94001 0.32758 -1.00572 1.94001 0.32758 0.64494 1.94001 0.62659 -1.00572 
1.94001 0.62659 0.64494 1.94131 0.12657 -0.94333 1.94131 0.8276 -0.94333 
1.94131 0.8276 0.58255 1.94487 -0.00726 -0.86901 1.94487 0.96143 -0.86901 
1.94645 0.27833 -0.99953 1.94645 0.27833 0.63875 1.94645 0.67584 -0.99953 
1.94645 0.67584 0.63875 1.95741 0.07626 -0.92973 1.95741 0.87791 -0.92973 
1.95741 0.87791 0.56895 1.95819 0.22559 -0.99264 1.95819 0.22559 0.63186 
1.95819 0.72858 -0.99264 1.95819 0.72858 0.63186 1.95955 -0.12632 -0.78066 
1.96057 -0.19447 -0.70432 1.9635 -0.05066 -0.85124 1.9635 1.00484 -0.85124 
1.9704 0.47709 -1.03812 1.9704 0.47709 0.67734 1.9715 0.1736 -0.98334 
1.9715 0.78057 -0.98334 1.9715 0.78057 0.62255 1.97263 0.03163 -0.91493 
1.97263 0.92254 -0.91493 1.97263 0.92254 0.55415 1.97282 0.42703 -1.0381 
1.97282 0.42703 0.67732 1.97282 0.52714 -1.0381 1.97282 0.52714 0.67732 
1.97674 0.37687 -1.03604 1.97674 0.37687 0.67526 1.97674 0.57731 -1.03604 
1.97674 0.57731 0.67526 1.98144 -0.16495 -0.75893 1.98194 0.3272 -1.03184 
1.98194 0.3272 0.67105 1.98194 0.62698 -1.03184 1.98194 0.62698 0.67105 
1.98346 -0.09273 -0.83175 1.98346 1.0469 -0.83175 1.98451 -0.23002 -0.68039 
1.98633 0.12251 -0.97165 1.98633 0.83166 -0.97165 1.98633 0.83166 0.61087 
1.99029 -0.01255 -0.89873 1.99029 0.96672 -0.89873 1.99029 0.96672 0.53795 
1.99306 0.2749 -1.0275 1.99306 0.2749 0.66672 1.99306 0.67927 -1.0275 
1.99306 0.67927 0.66672 2.00263 0.07247 -0.95762 2.00263 0.8817 -0.95762 
2.00263 0.8817 0.59684 2.00438 -0.13245 -0.81122 2.00438 1.08662 -0.81122 
2.00446 -0.20181 -0.73596 2.00515 0.22222 -1.02019 2.00515 0.22222 0.65941 
2.00515 0.73196 -1.02019 2.00515 0.73196 0.65941 2.00928 -0.05573 -0.88058 
2.00928 1.0099 -0.88058 2.00928 1.0099 0.5198 2.00964 -0.26387 -0.65525 
2.01311 0.47709 -1.06231 2.01311 0.47709 0.70153 2.01585 0.42686 -1.06234 
2.01585 0.42686 0.70156 2.01585 0.52731 -1.06234 2.01585 0.52731 0.70156 
2.01897 0.17003 -1.01044 2.01897 0.17003 0.64966 2.01897 0.78415 -1.01044 
2.01897 0.78415 0.64966 2.01933 0.02748 -0.94293 2.01933 0.92669 -0.94293 
2.01933 0.92669 0.58214 2.01978 0.37677 -1.06015 2.01978 0.37677 0.69936 
2.01978 0.5774 -1.06015 2.01978 0.5774 0.69936 2.02646 -0.17068 -0.78915 
2.02919 -0.09734 -0.86063 2.02919 1.05151 -0.86063 2.02919 1.05151 0.49984 
2.0298 0.3242 -1.05781 2.0298 0.3242 0.69703 2.0298 0.62997 -1.05781 
2.0298 0.62997 0.69703 2.03415 0.11906 -0.99831 2.03415 0.11906 0.63753 
2.03415 0.83511 -0.99831 2.03415 0.83511 0.63753 2.03592 -0.29592 -0.62897 
2.03719 -0.01638 -0.92631 2.03719 0.97055 -0.92631 2.03719 0.97055 0.56553 
2.04113 0.27207 -1.05296 2.04113 0.27207 0.69218 2.04113 0.6821 -1.05296 
2.04113 0.6821 0.69218 2.04222 -0.25521 -0.6982 2.04922 0.06983 -0.9833 
2.04922 0.06983 0.62252 2.04922 0.88435 -0.9833 2.04922 0.88435 0.62252 
2.05043 -0.13679 -0.83974 2.05043 1.09096 -0.83974 2.05043 1.09096 0.47895 
2.05383 0.21933 -1.04531 2.05383 0.21933 0.68453 2.05383 0.73484 -1.04531 
2.05383 0.73484 0.68453 2.05619 -0.059 -0.90782 2.05619 1.01317 -0.90782 
2.05619 1.01317 0.54704 2.05695 0.47709 -1.08438 2.05695 0.47709 0.7236 
2.05981 0.42681 -1.08433 2.05981 0.42681 0.72355 2.05981 0.52736 -1.08433 
2.05981 0.52736 0.72355 2.06294 -0.22597 -0.7531 2.06328 -0.32612 -0.60161 
2.06621 0.025 -0.96821 2.06621 0.025 0.60742 2.06621 0.92917 -0.96821 
2.06621 0.92917 0.60742 2.06783 0.16737 -1.03506 2.06783 0.16737 0.67428 
2.06783 0.7868 -1.03506 2.06783 0.7868 0.67428 2.06825 -0.28773 -0.67212 
2.06895 0.37426 -1.08413 2.06895 0.37426 0.72335 2.06895 0.57991 -1.08413 
2.06895 0.57991 0.72335 2.07626 -0.10026 -0.8875 2.07626 1.05444 -0.8875 
2.07626 1.05444 0.52672 2.07929 0.3217 -1.08131 2.07929 0.3217 0.72053 
2.07929 0.63247 -1.08131 2.07929 0.63247 0.72053 2.08186 0.11734 -1.02209 
2.08186 0.11734 0.66131 2.08186 0.83683 -1.02209 2.08186 0.83683 0.66131 
2.08454 -0.01888 -0.95113 2.08454 0.97306 -0.95113 2.08454 0.97306 0.59035 
2.08596 -0.19364 -0.80592 2.08596 1.14781 0.44514 2.09051 0.26985 -1.07583 
2.09051 0.26985 0.71505 2.09051 0.68433 -1.07583 2.09051 0.68433 0.71505 
2.09166 -0.35438 -0.57324 2.09549 -0.31857 -0.64472 2.09703 0.06834 -1.0067 
2.09703 0.06834 0.64592 2.09703 0.88583 -1.0067 2.09703 0.88583 0.64592 
2.10182 -0.27726 -0.71379 2.10182 0.47709 -1.10427 2.10182 0.47709 0.74349 
2.10353 0.21718 -1.06769 2.10353 0.21718 0.70691 2.10353 0.73699 -1.06769 
2.10353 0.73699 0.70691 2.10383 -0.06127 -0.93223 2.10383 1.01544 -0.93223 
2.10383 1.01544 0.57145 2.11007 0.4245 -1.10615 2.11007 0.4245 0.74537 
2.11007 0.52967 -1.10615 2.11007 0.52967 0.74537 2.11067 -0.15876 -0.85563 
2.11067 1.11293 0.49485 2.11456 0.02361 -0.99126 2.11456 0.02361 0.63047 
2.11456 0.93056 -0.99126 2.11456 0.93056 0.63047 2.11671 0.16663 -1.05694 
2.11671 0.16663 0.69616 2.11671 0.78754 -1.05694 2.11671 0.78754 0.69616 
2.11937 0.37207 -1.1054 2.11937 0.37207 0.74462 2.11937 0.5821 -1.1054 
2.11937 0.5821 0.74462 2.12367 -0.3473 -0.6165 2.12372 -0.24704 -0.76816 
2.12372 1.20122 0.40737 2.12885 -0.30848 -0.68675 2.12971 0.31993 -1.10203 
2.12971 0.31993 0.74125 2.12971 0.63424 -1.10203 2.12971 0.63424 0.74125 
2.13098 0.11668 -1.0436 2.13098 0.11668 0.68282 2.13098 0.83749 -1.0436 
2.13098 0.83749 0.68282 2.13304 -0.01997 -0.97374 2.13304 -0.01997 0.61296 
2.13304 0.97414 -0.97374 2.13304 0.97414 0.61296 2.13856 -0.11997 -0.90416 
2.13856 1.07415 -0.90416 2.13856 1.07415 0.54338 2.14106 0.26824 -1.09605 
2.14106 0.26824 0.73527 2.14106 0.68593 -1.09605 2.14106 0.68593 0.73527 
2.14595 0.06801 -1.02776 2.14595 0.06801 0.66698 2.14595 0.88616 -1.02776 
2.14595 0.88616 0.66698 2.14719 -0.21368 -0.81996 2.14719 1.16785 0.45918 
2.14762 0.47709 -1.12194 2.14762 0.47709 0.76115 2.15338 0.21714 -1.08747 
2.15338 0.21714 0.72668 2.15338 0.73703 -1.08747 2.15338 0.73703 0.72668 
2.15607 0.42446 -1.12345 2.15607 0.42446 0.76267 2.15607 0.52971 -1.12345 
2.15607 0.52971 0.76267 2.15674 -0.33778 -0.65847 2.16307 -0.29608 -0.7271 
2.16375 0.02346 -1.01186 2.16375 0.02346 0.65108 2.16375 0.93071 -1.01186 
2.16375 0.93071 0.65108 2.16573 0.37177 -1.12235 2.16573 0.37177 0.76157 
2.16573 0.5824 -1.12235 2.16573 0.5824 0.76157 2.16664 0.16678 -1.07631 
2.16664 0.16678 0.71553 2.16664 0.78739 -1.07631 2.16664 0.78739 0.71553 
2.16688 -0.07998 -0.94772 2.16688 -0.07998 0.58694 2.16688 1.03415 -0.94772 
2.16688 1.03415 0.58694 2.1741 -0.17684 -0.87034 2.1741 1.13101 0.50956 
2.17628 0.31964 -1.11859 2.17628 0.31964 0.7578 2.17628 0.63453 -1.11859 
2.17628 0.63453 0.7578 2.18081 0.1173 -1.06262 2.18081 0.1173 0.70183 
2.18081 0.83687 -1.06262 2.18081 0.83687 0.70183 2.1856 -0.26472 -0.7807 
2.1856 1.21889 0.41992 2.18857 0.26682 -1.11217 2.18857 0.26682 0.75139 
2.18857 0.68735 -1.11217 2.18857 0.68735 0.75139 2.19078 -0.32587 -0.69903 
2.19422 0.47709 -1.13733 2.19422 0.47709 0.77655 2.19583 0.06884 -1.04642 
2.19583 0.06884 0.68563 2.19583 0.88533 -1.04642 2.19583 0.88533 0.68563 
2.19706 -0.03742 -0.98826 2.19706 -0.03742 0.62748 2.19706 0.9916 -0.98826 
2.19706 0.9916 0.62748 2.20112 0.2158 -1.10312 2.20112 0.2158 0.74233 
2.20112 0.73838 -1.10312 2.20112 0.73838 0.74233 2.20244 -0.13697 -0.91753 
2.20244 1.09114 -0.91753 2.20244 1.09114 0.55675 2.20314 0.42434 -1.13854 
2.20314 0.42434 0.77776 2.20314 0.52984 -1.13854 2.20314 0.52984 0.77776 
2.21188 -0.23028 -0.83255 2.21188 1.18445 0.47177 2.21286 0.37174 -1.137 
2.21286 0.37174 0.77622 2.21286 0.58243 -1.137 2.21286 0.58243 0.77622 
2.21476 0.16531 -1.09145 2.21476 0.16531 0.73067 2.21476 0.78887 -1.09145 
2.21476 0.78887 0.73067 2.22023 -0.35406 -0.66963 2.22445 0.3186 -1.13289 
2.22445 0.3186 0.77211 2.22445 0.63557 -1.13289 2.22445 0.63557 0.77211 
2.22569 -0.31159 -0.73807 2.22844 0.00691 -1.025 2.22844 0.00691 0.66422 
2.22844 0.94727 -1.025 2.22844 0.94727 0.66422 2.22915 0.11596 -1.07726 
2.22915 0.11596 0.71648 2.22915 0.83821 -1.07726 2.22915 0.83821 0.71648 
2.23188 -0.09598 -0.95999 2.23188 -0.09598 0.59921 2.23188 1.05016 -0.95999 
2.23188 1.05016 0.59921 2.23682 0.26594 -1.12594 2.23682 0.26594 0.76516 
2.23682 0.68823 -1.12594 2.23682 0.68823 0.76516 2.23944 -0.19219 -0.88183 
2.23944 1.14636 0.52105 2.24153 0.47709 -1.15042 2.24153 0.47709 0.78964 
2.24986 0.21491 -1.11645 2.24986 0.21491 0.75567 2.24986 0.73927 -1.11645 
2.24986 0.73927 0.75567 2.25062 0.4243 -1.15122 2.25062 0.4243 0.79044 
2.25062 0.52988 -1.15122 2.25062 0.52988 0.79044 2.25123 -0.27931 -0.79149 
2.25123 1.23349 0.43071 2.25499 -0.34015 -0.70901 2.26176 0.37113 -1.14949 
2.26176 0.37113 0.78871 2.26176 0.58304 -1.14949 2.26176 0.58304 0.78871 
2.26241 -0.05251 -0.99905 2.26241 -0.05251 0.63827 2.26241 1.00668 -0.99905 
2.26241 1.00668 0.63827 2.26356 0.16463 -1.10427 2.26356 0.16463 0.74349 
2.26356 0.78955 -1.10427 2.26356 0.78955 0.74349 2.26664 0.06093 -1.0632 
2.26664 0.06093 0.70241 2.26664 0.89324 -1.0632 2.26664 0.89324 0.70241 
2.2676 -0.15117 -0.92755 2.2676 1.10534 0.56677 2.27356 0.31802 -1.14486 
2.27356 0.31802 0.78408 2.27356 0.63616 -1.14486 2.27356 0.63616 0.78408 
2.27784 -0.2436 -0.84213 2.27784 1.19777 0.48135 2.2857 0.26558 -1.13734 
2.2857 0.26558 0.77655 2.2857 0.68859 -1.13734 2.2857 0.68859 0.77655 
2.28942 -0.32372 -0.74665 2.28942 0.47709 -1.16118 2.28942 0.47709 0.80039 
2.29758 -0.10908 -0.96872 2.29758 1.06325 -0.96872 2.29758 1.06325 0.60794 
2.29892 0.21463 -1.12732 2.29892 0.21463 0.76654 2.29892 0.73954 -1.12732 
2.29892 0.73954 0.76654 2.29997 -2e-05 -1.03965 2.29997 -2e-05 0.67887 
2.29997 0.95419 -1.03965 2.29997 0.95419 0.67887 2.30005 0.42386 -1.16179 
2.30005 0.42386 0.80101 2.30005 0.53031 -1.16179 2.30005 0.53031 0.80101 
2.30066 0.10909 -1.09186 2.30066 0.10909 0.73108 2.30066 0.84508 -1.09186 
2.30066 0.84508 0.73108 2.30539 -0.20461 -0.88976 2.30539 1.15878 0.52898 
2.31123 0.3708 -1.15951 2.31123 0.3708 0.79873 2.31123 0.58337 -1.15951 
2.31123 0.58337 0.79873 2.31545 -0.29009 -0.79914 2.31545 1.24427 0.43836 
2.31919 -0.35073 -0.71648 2.32291 0.31805 -1.15435 2.32291 0.31805 0.79357 
2.32291 0.63613 -1.15435 2.32291 0.63613 0.79357 2.33375 -0.16252 -0.93417 
2.33375 1.11669 0.57339 2.33493 -0.05875 -1.01136 2.33493 -0.05875 0.65057 
2.33493 1.01292 -1.01136 2.33493 1.01292 0.65057 2.33508 0.26576 -1.14632 
2.33508 0.26576 0.78553 2.33508 0.68841 -1.14632 2.33508 0.68841 0.78553 
2.33593 0.1591 -1.11677 2.33593 0.1591 0.75599 2.33593 0.79507 -1.11677 
2.33593 0.79507 0.75599 2.33778 0.47709 -1.16957 2.33778 0.47709 0.80879 
2.33861 0.05525 -1.07525 2.33861 0.05525 0.71446 2.33861 0.89892 -1.07525 
2.33861 0.89892 0.71446 2.34277 -0.25281 -0.8491 2.34277 1.20698 0.48831 
2.34856 0.42383 -1.16968 2.34856 0.42383 0.80889 2.34856 0.53034 -1.16968 
2.34856 0.53034 0.80889 2.35398 -0.33243 -0.7528 2.36003 0.37052 -1.16688 
2.36003 0.37052 0.80609 2.36003 0.58365 -1.16688 2.36003 0.58365 0.80609 
2.37068 -0.11399 -0.97894 2.37068 1.06816 -0.97894 2.37068 1.06816 0.61815 
2.37073 -0.21252 -0.89558 2.37073 1.1667 0.5348 2.37184 0.20992 -1.13743 
2.37184 0.20992 0.77665 2.37184 0.74425 -1.13743 2.37184 0.74425 0.77665 
2.37187 0.3178 -1.16118 2.37187 0.3178 0.80039 2.37187 0.63638 -1.16118 
2.37187 0.63638 0.80039 2.37313 -0.00473 -1.04956 2.37313 -0.00473 0.68878 
2.37313 0.9589 -1.04956 2.37313 0.9589 0.68878 2.37362 0.10446 -1.10172 
2.37362 0.10446 0.74094 2.37362 0.84971 -1.10172 2.37362 0.84971 0.74094 
2.38091 -0.29742 -0.80442 2.38091 1.25159 0.44364 2.38431 -0.35787 -0.72151 
2.38649 0.47709 -1.17558 2.38649 0.47709 0.81479 2.39769 0.42372 -1.17518 
2.39769 0.42372 0.8144 2.39769 0.53045 -1.17518 2.39769 0.53045 0.8144 
2.40826 -0.06208 -1.01913 2.40826 -0.06208 0.65835 2.40826 1.01625 -1.01913 
2.40826 1.01625 0.65835 2.40831 -0.25884 -0.85315 2.40831 1.21301 0.49237 
2.40891 -0.16806 -0.9407 2.40891 1.12223 0.57992 2.40911 0.1553 -1.1242 
2.40911 0.1553 0.76341 2.40911 0.79887 -1.1242 2.40911 0.79887 0.76341 
2.40915 0.37051 -1.17184 2.40915 0.37051 0.81105 2.40915 0.58366 -1.17184 
2.40915 0.58366 0.81105 2.40958 0.26396 -1.15454 2.40958 0.26396 0.79376 
2.40958 0.69021 -1.15454 2.40958 0.69021 0.79376 2.41136 0.05183 -1.0825 
2.41136 0.05183 0.72172 2.41136 0.90235 -1.0825 2.41136 0.90235 0.72172 
2.4191 -0.33766 -0.75651 2.43544 0.47709 -1.17919 2.43544 0.47709 0.8184 
2.44627 -0.11773 -0.98335 2.44627 1.0719 -0.98335 2.44627 1.0719 0.62256 
2.44627 -0.00708 -1.05453 2.44627 -0.00708 0.69375 2.44627 0.96125 -1.05453 
2.44627 0.96125 0.69375 2.44631 -0.21626 -0.89998 2.44631 1.17044 0.5392 
2.44631 -0.30121 -0.80713 2.44631 1.25538 0.44634 2.44672 0.20871 -1.14296 
2.44672 0.20871 0.78218 2.44672 0.74546 -1.14296 2.44672 0.74546 0.78218 
2.44672 0.10214 -1.10667 2.44672 0.10214 0.74588 2.44672 0.85203 -1.10667 
2.44672 0.85203 0.74588 2.44674 0.31659 -1.1667 2.44674 0.31659 0.80592 
2.44674 0.63758 -1.1667 2.44674 0.63758 0.80592 2.44675 0.42368 -1.17825 
2.44675 0.42368 0.81747 2.44675 0.53049 -1.17825 2.44675 0.53049 0.81747 
2.44965 -0.36149 -0.72406 2.48451 -0.33941 -0.75774 2.48451 -0.26098 -0.85512 
2.48451 -0.16991 -0.94288 2.48451 -0.06365 -1.02158 2.48451 -0.06365 0.6608 
2.48451 0.05068 -1.08493 2.48451 0.05068 0.72414 2.48451 0.15438 -1.12689 
2.48451 0.15438 0.76611 2.48451 0.26336 -1.15728 2.48451 0.26336 0.7965 
2.48451 0.37021 -1.17466 2.48451 0.37021 0.81388 2.48451 0.47709 -1.18039 
2.48451 0.47709 0.81961 2.48451 0.58396 -1.17466 2.48451 0.58396 0.81388 
2.48451 0.69081 -1.15728 2.48451 0.69081 0.7965 2.48451 0.79979 -1.12689 
2.48451 0.79979 0.76611 2.48451 0.90349 -1.08493 2.48451 0.90349 0.72414 
2.48451 1.01782 -1.02158 2.48451 1.01782 0.6608 2.48451 1.12408 0.5821 
2.48451 1.21516 0.49433 2.52227 0.42368 -1.17825 2.52227 0.42368 0.81747 
2.52227 0.53049 -1.17825 2.52227 0.53049 0.81747 2.52227 0.31659 -1.1667 
2.52227 0.31659 0.80592 2.52227 0.63758 -1.1667 2.52227 0.63758 0.80592 
2.52229 0.10214 -1.10667 2.52229 0.10214 0.74588 2.52229 0.85203 -1.10667 
2.52229 0.85203 0.74588 2.52229 0.20871 -1.14296 2.52229 0.20871 0.78218 
2.52229 0.74546 -1.14296 2.52229 0.74546 0.78218 2.5227 -0.30121 -0.80713 
2.5227 1.25538 0.44634 2.52271 -0.21626 -0.89998 2.52271 1.17044 0.5392 
2.52274 -0.00708 -1.05453 2.52274 -0.00708 0.69375 2.52274 0.96125 -1.05453 
2.52274 0.96125 0.69375 2.52274 -0.11773 -0.98335 2.52274 1.0719 -0.98335 
2.52274 1.0719 0.62256 2.53357 0.47709 -1.17919 2.53357 0.47709 0.8184 
2.54991 -0.33766 -0.75651 2.55765 0.05183 -1.0825 2.55765 0.05183 0.72172 
2.55765 0.90235 -1.0825 2.55765 0.90235 0.72172 2.55943 0.26396 -1.15454 
2.55943 0.26396 0.79376 2.55943 0.69021 -1.15454 2.55943 0.69021 0.79376 
2.55987 0.37051 -1.17184 2.55987 0.37051 0.81105 2.55987 0.58366 -1.17184 
2.55987 0.58366 0.81105 2.55991 0.1553 -1.1242 2.55991 0.1553 0.76341 
2.55991 0.79887 -1.1242 2.55991 0.79887 0.76341 2.5601 -0.16806 -0.9407 
2.5601 1.12223 0.57992 2.5607 -0.25884 -0.85315 2.5607 1.21301 0.49237 
2.56076 -0.06208 -1.01913 2.56076 1.01625 -1.01913 2.56076 1.01625 0.65835 
2.57132 0.42372 -1.17518 2.57132 0.42372 0.8144 2.57132 0.53045 -1.17518 
2.57132 0.53045 0.8144 2.58252 0.47709 -1.17558 2.58252 0.47709 0.81479 
2.5881 -0.29742 -0.80442 2.5881 1.25159 0.44364 2.5954 0.10446 -1.10172 
2.5954 0.10446 0.74094 2.5954 0.84971 -1.10172 2.5954 0.84971 0.74094 
2.59588 -0.00473 -1.04956 2.59588 -0.00473 0.68878 2.59588 0.9589 -1.04956 
2.59588 0.9589 0.68878 2.59714 0.3178 -1.16118 2.59714 0.3178 0.80039 
2.59714 0.63638 -1.16118 2.59714 0.63638 0.80039 2.59718 0.20992 -1.13743 
2.59718 0.20992 0.77665 2.59718 0.74425 -1.13743 2.59718 0.74425 0.77665 
2.59829 -0.21252 -0.89558 2.59829 1.1667 0.5348 2.59833 -0.11399 -0.97894 
2.59833 1.06816 0.61815 2.60898 0.37052 -1.16688 2.60898 0.37052 0.80609 
2.60898 0.58365 -1.16688 2.60898 0.58365 0.80609 2.61503 -0.33243 -0.7528 
2.62045 0.42383 -1.16968 2.62045 0.42383 0.80889 2.62045 0.53034 -1.16968 
2.62045 0.53034 0.80889 2.62624 -0.25281 -0.8491 2.62624 1.20698 0.48831 
2.6304 0.05525 -1.07525 2.6304 0.05525 0.71446 2.6304 0.89892 -1.07525 
2.6304 0.89892 0.71446 2.63124 0.47709 -1.16957 2.63124 0.47709 0.80879 
2.63308 0.1591 -1.11677 2.63308 0.1591 0.75599 2.63308 0.79507 -1.11677 
2.63308 0.79507 0.75599 2.63394 0.26576 -1.14632 2.63394 0.26576 0.78553 
2.63394 0.68841 -1.14632 2.63394 0.68841 0.78553 2.63408 -0.05875 -1.01136 
2.63408 1.01292 0.65057 2.63526 -0.16252 -0.93417 2.63526 1.11669 0.57339 
2.6461 0.31805 -1.15435 2.6461 0.31805 0.79357 2.6461 0.63613 -1.15435 
2.6461 0.63613 0.79357 2.65356 -0.29009 -0.79914 2.65356 1.24427 0.43836 
2.65779 0.3708 -1.15951 2.65779 0.3708 0.79873 2.65779 0.58337 -1.15951 
2.65779 0.58337 0.79873 2.66362 -0.20461 -0.88976 2.66362 1.15878 0.52898 
2.66835 0.10909 -1.09186 2.66835 0.10909 0.73108 2.66835 0.84508 -1.09186 
2.66835 0.84508 0.73108 2.66896 0.42386 -1.16179 2.66896 0.42386 0.80101 
2.66896 0.53031 -1.16179 2.66896 0.53031 0.80101 2.66904 -2e-05 -1.03965 
2.66904 -2e-05 0.67887 2.66904 0.95419 0.67887 2.67009 0.21463 -1.12732 
2.67009 0.21463 0.76654 2.67009 0.73954 -1.12732 2.67009 0.73954 0.76654 
2.67143 -0.10908 -0.96872 2.67143 1.06325 0.60794 2.6796 -0.32372 -0.74665 
2.6796 0.47709 -1.16118 2.6796 0.47709 0.80039 2.68331 0.26558 -1.13734 
2.68331 0.26558 0.77655 2.68331 0.68859 -1.13734 2.68331 0.68859 0.77655 
2.69117 -0.2436 -0.84213 2.69117 1.19777 0.48135 2.69545 0.31802 -1.14486 
2.69545 0.31802 0.78408 2.69545 0.63616 -1.14486 2.69545 0.63616 0.78408 
2.70141 -0.15117 -0.92755 2.70141 1.10534 0.56677 2.70238 0.06093 -1.0632 
2.70238 0.06093 0.70241 2.70238 0.89324 0.70241 2.70545 0.16463 -1.10427 
2.70545 0.16463 0.74349 2.70545 0.78955 -1.10427 2.70545 0.78955 0.74349 
2.7066 -0.05251 -0.99905 2.7066 -0.05251 0.63827 2.7066 1.00668 0.63827 
2.70726 0.37113 -1.14949 2.70726 0.37113 0.78871 2.70726 0.58304 -1.14949 
2.70726 0.58304 0.78871 2.71402 -0.34015 -0.70901 2.71778 -0.27931 -0.79149 
2.71839 0.4243 -1.15122 2.71839 0.4243 0.79044 2.71839 0.52988 -1.15122 
2.71839 0.52988 0.79044 2.71916 0.21491 -1.11645 2.71916 0.21491 0.75567 
2.71916 0.73927 -1.11645 2.71916 0.73927 0.75567 2.72749 0.47709 -1.15042 
2.72749 0.47709 0.78964 2.72957 -0.19219 -0.88183 2.72957 1.14636 0.52105 
2.73219 0.26594 -1.12594 2.73219 0.26594 0.76516 2.73219 0.68823 -1.12594 
2.73219 0.68823 0.76516 2.73713 -0.09598 -0.95999 2.73713 1.05016 0.59921 
2.73986 0.11596 -1.07726 2.73986 0.11596 0.71648 2.73986 0.83821 0.71648 
2.74058 0.00691 -1.025 2.74058 0.00691 0.66422 2.74058 0.94727 0.66422 
2.74333 -0.31159 -0.73807 2.74456 0.3186 -1.13289 2.74456 0.3186 0.77211 
2.74456 0.63557 -1.13289 2.74456 0.63557 0.77211 2.75425 0.16531 -1.09145 
2.75425 0.16531 0.73067 2.75425 0.78887 0.73067 2.75616 0.37174 -1.137 
2.75616 0.37174 0.77622 2.75616 0.58243 -1.137 2.75616 0.58243 0.77622 
2.75713 -0.23028 -0.83255 2.76588 0.42434 -1.13854 2.76588 0.42434 0.77776 
2.76588 0.52984 -1.13854 2.76588 0.52984 0.77776 2.76657 -0.13697 -0.91753 
2.76657 1.09114 0.55675 2.76789 0.2158 -1.10312 2.76789 0.2158 0.74233 
2.76789 0.73838 0.74233 2.77195 -0.03742 -0.98826 2.77195 -0.03742 0.62748 
2.77195 0.9916 0.62748 2.77318 0.06884 -1.04642 2.77318 0.06884 0.68563 
2.77318 0.88533 0.68563 2.77479 0.47709 -1.13733 2.77479 0.47709 0.77655 
2.77823 -0.32587 -0.69903 2.78044 0.26682 -1.11217 2.78044 0.26682 0.75139 
2.78044 0.68735 -1.11217 2.78044 0.68735 0.75139 2.78342 -0.26472 -0.7807 
2.78821 0.1173 -1.06262 2.78821 0.1173 0.70183 2.78821 0.83687 0.70183 
2.79273 0.31964 -1.11859 2.79273 0.31964 0.7578 2.79273 0.63453 -1.11859 
2.79273 0.63453 0.7578 2.79492 -0.17684 -0.87034 2.80213 -0.07998 -0.94772 
2.80213 1.03415 0.58694 2.80237 0.16678 -1.07631 2.80237 0.16678 0.71553 
2.80237 0.78739 0.71553 2.80329 0.37177 -1.12235 2.80329 0.37177 0.76157 
2.80329 0.5824 -1.12235 2.80329 0.5824 0.76157 2.80526 0.02346 -1.01186 
2.80526 0.02346 0.65108 2.80526 0.93071 0.65108 2.80595 -0.29608 -0.7271 
2.81294 0.42446 -1.12345 2.81294 0.42446 0.76267 2.81294 0.52971 -1.12345 
2.81294 0.52971 0.76267 2.81563 0.21714 -1.08747 2.81563 0.21714 0.72668 
2.81563 0.73703 0.72668 2.8214 0.47709 -1.12194 2.8214 0.47709 0.76115 
2.82183 -0.21368 -0.81996 2.82306 0.06801 -1.02776 2.82306 0.06801 0.66698 
2.82306 0.88616 0.66698 2.82795 0.26824 -1.09605 2.82795 0.26824 0.73527 
2.82795 0.68593 0.73527 2.83045 -0.11997 -0.90416 2.83597 -0.01997 -0.97374 
2.83597 -0.01997 0.61296 2.83597 0.97414 0.61296 2.83803 0.11668 -1.0436 
2.83803 0.11668 0.68282 2.83803 0.83749 0.68282 2.8393 0.31993 -1.10203 
2.8393 0.31993 0.74125 2.8393 0.63424 0.74125 2.84016 -0.30848 -0.68675 
2.84529 -0.24704 -0.76816 2.84964 0.37207 -1.1054 2.84964 0.37207 0.74462 
2.84964 0.5821 -1.1054 2.84964 0.5821 0.74462 2.8523 0.16663 -1.05694 
2.8523 0.16663 0.69616 2.8523 0.78754 0.69616 2.85445 0.02361 -0.99126 
2.85445 0.02361 0.63047 2.85445 0.93056 0.63047 2.85834 -0.15876 -0.85563 
2.85895 0.4245 -1.10615 2.85895 0.4245 0.74537 2.85895 0.52967 -1.10615 
2.85895 0.52967 0.74537 2.86518 -0.06127 -0.93223 2.86518 1.01544 0.57145 
2.86548 0.21718 -1.06769 2.86548 0.21718 0.70691 2.86548 0.73699 0.70691 
2.86719 -0.27726 -0.71379 2.86719 0.47709 -1.10427 2.86719 0.47709 0.74349 
2.87198 0.06834 -1.0067 2.87198 0.06834 0.64592 2.87198 0.88583 0.64592 
2.8785 0.26985 -1.07583 2.8785 0.26985 0.71505 2.8785 0.68433 0.71505 
2.88305 -0.19364 -0.80592 2.88447 -0.01888 -0.95113 2.88447 -0.01888 0.59035 
2.88447 0.97306 0.59035 2.88715 0.11734 -1.02209 2.88715 0.11734 0.66131 
2.88715 0.83683 0.66131 2.88972 0.3217 -1.08131 2.88972 0.3217 0.72053 
2.88972 0.63247 0.72053 2.89275 -0.10026 -0.8875 2.90006 0.37426 -1.08413 
2.90006 0.37426 0.72335 2.90006 0.57991 0.72335 2.90118 0.16737 -1.03506 
2.90118 0.16737 0.67428 2.90118 0.7868 0.67428 2.9028 0.025 -0.96821 
2.9028 0.025 0.60742 2.9028 0.92917 0.60742 2.90607 -0.22597 -0.7531 
2.90921 0.42681 -1.08433 2.90921 0.42681 0.72355 2.90921 0.52736 0.72355 
2.91206 0.47709 -1.08438 2.91206 0.47709 0.7236 2.91283 -0.059 -0.90782 
2.91518 0.21933 -1.04531 2.91518 0.21933 0.68453 2.91518 0.73484 0.68453 
2.91858 -0.13679 -0.83974 2.9198 0.06983 -0.9833 2.9198 0.06983 0.62252 
2.9198 0.88435 0.62252 2.92789 0.27207 -1.05296 2.92789 0.27207 0.69218 
2.92789 0.6821 0.69218 2.93182 -0.01638 -0.92631 2.93182 -0.01638 0.56553 
2.93486 0.11906 -0.99831 2.93486 0.11906 0.63753 2.93486 0.83511 0.63753 
2.93921 0.3242 -1.05781 2.93921 0.3242 0.69703 2.93921 0.62997 0.69703 
2.93982 -0.09734 -0.86063 2.94255 -0.17068 -0.78915 2.94923 0.37677 -1.06015 
2.94923 0.37677 0.69936 2.94923 0.5774 0.69936 2.94969 0.02748 -0.94293 
2.94969 0.02748 0.58214 2.95004 0.17003 -1.01044 2.95004 0.17003 0.64966 
2.95004 0.78415 0.64966 2.95316 0.42686 -1.06234 2.95316 0.42686 0.70156 
2.95316 0.52731 0.70156 2.9559 0.47709 0.70153 2.95973 -0.05573 -0.88058 
2.95973 -0.05573 0.5198 2.96386 0.22222 -1.02019 2.96386 0.22222 0.65941 
2.96386 0.73196 0.65941 2.96638 0.07247 -0.95762 2.96638 0.07247 0.59684 
2.97595 0.2749 -1.0275 2.97595 0.2749 0.66672 2.97595 0.67927 0.66672 
2.97872 -0.01255 -0.89873 2.97872 -0.01255 0.53795 2.98269 0.12251 -0.97165 
2.98269 0.12251 0.61087 2.98269 0.83166 0.61087 2.98708 0.3272 -1.03184 
2.98708 0.3272 0.67105 2.98708 0.62698 0.67105 2.99227 0.37687 -1.03604 
2.99227 0.37687 0.67526 2.99227 0.57731 0.67526 2.99619 0.42703 0.67732 
2.99619 0.52714 0.67732 2.99639 0.03163 -0.91493 2.99639 0.03163 0.55415 
2.99751 0.1736 -0.98334 2.99751 0.1736 0.62255 2.99751 0.78057 0.62255 
2.99861 0.47709 0.67734 3.00551 -0.05066 -0.85124 3.00551 -0.05066 0.49045 
3.01082 0.22559 -0.99264 3.01082 0.22559 0.63186 3.01082 0.72858 0.63186 
3.0116 0.07626 -0.92973 3.0116 0.07626 0.56895 3.02256 0.27833 -0.99953 
3.02256 0.27833 0.63875 3.02256 0.67584 0.63875 3.02415 -0.00726 -0.86901 
3.02415 -0.00726 0.50823 3.0277 0.12657 -0.94333 3.0277 0.12657 0.58255 
3.029 0.32758 -1.00572 3.029 0.32758 0.64494 3.029 0.62659 0.64494 
3.03407 0.37721 0.64907 3.03407 0.57696 0.64907 3.03777 0.42708 0.65111 
3.03777 0.52709 0.65111 3.04008 0.47709 0.65108 3.04041 0.03643 -0.88523 
3.04041 0.03643 0.52445 3.04246 0.17818 -0.95456 3.04246 0.17818 0.59378 
3.05532 0.08119 -0.89972 3.05532 0.08119 0.53894 3.05553 0.23039 -0.96339 
3.05553 0.23039 0.6026 3.05553 0.72378 0.6026 3.0637 0.2785 -0.97102 
3.0637 0.2785 0.61024 3.0637 0.67567 0.61024 3.07014 0.32783 0.61632 
3.07014 0.62634 0.61632 3.07144 0.13189 -0.91274 3.07144 0.13189 0.55196 
3.07532 0.37778 0.62028 3.07532 0.57639 0.62028 3.079 0.42772 0.62219 
3.079 0.52645 0.62219 3.08021 0.47709 0.62282 3.08581 0.18362 -0.92357 
3.08581 0.18362 0.56278 3.09534 0.23109 -0.93296 3.09534 0.23109 0.57218 
3.10339 0.27917 0.57975 3.11003 0.3287 0.58557 3.11003 0.62547 0.58557 
3.11508 0.3786 0.58946 3.11508 0.57557 0.58946 3.11776 0.42778 0.59198 
3.11776 0.52639 0.59198 3.1189 0.47709 0.59262 3.1243 0.18484 -0.89121 
3.1243 0.18484 0.53043 3.13381 0.23241 0.5397 3.14153 0.28034 0.54735 
3.14814 0.32995 0.55305 3.15246 0.37871 0.55728 3.15517 0.42796 0.55974 
3.15517 0.52621 0.55974 3.15606 0.47709 0.56056 3.17803 0.282 0.51313 
3.18396 0.33036 0.51906 3.18821 0.37907 0.52331 3.19076 0.42802 0.52586 
3.19161 0.47709 0.52672 3.22218 0.37871 0.48756 3.22464 0.42796 0.49027 
-0.82946 0.49964 -0.54956 -0.80258 0.3504 0.5945 -0.80258 0.44912 -0.59448 
-0.80067 0.49907 -0.59081 -0.79672 0.54901 -0.58563 -0.77301 0.39976 -0.63438 
-0.77301 0.39976 0.6344 -0.77237 0.35045 0.63326 -0.77237 0.44906 -0.63324 
-0.76986 0.30127 0.63058 -0.76986 0.49824 -0.63056 -0.76597 0.25137 0.62553 
-0.76597 0.54815 -0.62551 -0.76014 0.59767 -0.61888 -0.74095 0.39976 -0.67155 
-0.74095 0.39976 0.67157 -0.74014 0.35063 -0.67065 -0.74014 0.35063 0.67067 
-0.74014 0.44888 -0.67065 -0.74014 0.44888 0.67067 -0.73768 0.30139 -0.66794 
-0.73768 0.30139 0.66796 -0.73768 0.49813 -0.66794 -0.73344 0.25262 0.66365 
-0.73344 0.5469 -0.66363 -0.72774 0.20301 0.65704 -0.72774 0.59651 -0.65702 
-0.7201 0.15508 0.64931 -0.7201 0.64443 -0.64929 -0.71082 0.692 -0.63978 
-0.70711 0.39976 -0.7071 -0.70711 0.39976 0.70712 -0.70626 0.35069 -0.70625 
-0.70626 0.35069 0.70627 -0.70626 0.44882 -0.70625 -0.70626 0.44882 0.70627 
-0.7037 0.30174 -0.70369 -0.7037 0.30174 0.70371 -0.7037 0.49777 -0.70369 
-0.7037 0.49777 0.70371 -0.69945 0.25303 -0.69944 -0.69945 0.25303 0.69946 
-0.69945 0.54649 -0.69944 -0.69352 0.20467 0.69353 -0.69352 0.59485 -0.69351 
-0.68592 0.15678 0.68593 -0.68592 0.64274 -0.68591 -0.67666 0.10947 0.67667 
-0.67666 0.69004 -0.67665 -0.67156 0.39976 -0.74094 -0.67156 0.39976 0.74096 
-0.67066 0.35063 -0.74013 -0.67066 0.35063 0.74015 -0.67066 0.44888 -0.74013 
-0.67066 0.44888 0.74015 -0.66795 0.30139 -0.73767 -0.66795 0.30139 0.73769 
-0.66795 0.49813 -0.73767 -0.66795 0.49813 0.73769 -0.66577 0.06287 0.66578 
-0.66577 0.73665 -0.66576 -0.66364 0.25262 -0.73343 -0.66364 0.25262 0.73345 
-0.66364 0.5469 -0.73343 -0.66364 0.5469 0.73345 -0.65703 0.20301 -0.72773 
-0.65703 0.20301 0.72775 -0.65703 0.59651 -0.72773 -0.65703 0.59651 0.72775 
-0.65328 0.78244 -0.65327 -0.6493 0.15508 -0.72009 -0.6493 0.15508 0.72011 
-0.6493 0.64443 -0.72009 -0.63979 0.10751 0.71083 -0.63979 0.692 -0.71081 
-0.63922 0.82731 -0.63921 -0.63439 0.39976 -0.773 -0.63439 0.39976 0.77302 
-0.63325 0.35045 -0.77236 -0.63325 0.35045 0.77238 -0.63325 0.44906 -0.77236 
-0.63325 0.44906 0.77238 -0.63057 0.30127 -0.76985 -0.63057 0.30127 0.76987 
-0.63057 0.49824 -0.76985 -0.63057 0.49824 0.76987 -0.62877 0.06089 0.69988 
-0.62877 0.73863 -0.69986 -0.62552 0.25137 -0.76596 -0.62552 0.25137 0.76598 
-0.62552 0.54815 -0.76596 -0.62552 0.54815 0.76598 -0.61889 0.20184 -0.76013 
-0.61889 0.20184 0.76015 -0.61889 0.59767 -0.76013 -0.61889 0.59767 0.76015 
-0.61292 0.00992 0.68729 -0.61292 0.7896 -0.68727 -0.61084 0.15377 -0.75256 
-0.61084 0.15377 0.75258 -0.61084 0.64575 -0.75256 -0.61084 0.64575 0.75258 
-0.6013 0.10629 -0.74317 -0.6013 0.10629 0.74319 -0.6013 0.69323 -0.74317 
-0.6013 0.69323 0.74319 -0.59854 -0.03485 0.67297 -0.59854 0.83436 -0.67295 
-0.5957 0.39976 -0.8032 -0.5957 0.39976 0.80322 -0.5945 0.3504 -0.80257 
-0.5945 0.3504 0.80259 -0.5945 0.44912 -0.80257 -0.5945 0.44912 0.80259 
-0.59082 0.30045 -0.80066 -0.59082 0.30045 0.80068 -0.59082 0.49907 -0.80066 
-0.59082 0.49907 0.80068 -0.58694 0.05456 -0.73234 -0.58694 0.05456 0.73236 
-0.58694 0.74496 -0.73234 -0.58564 0.2505 -0.7967 -0.58564 0.2505 0.79672 
-0.58564 0.54901 -0.7967 -0.58564 0.54901 0.79672 -0.58246 -0.0788 0.65707 
-0.58246 0.87831 -0.65705 -0.5792 0.20117 -0.79062 -0.5792 0.20117 0.79064 
-0.5792 0.59834 -0.79062 -0.5792 0.59834 0.79064 -0.57102 0.15306 -0.78298 
-0.57102 0.15306 0.783 -0.57102 0.64645 -0.78298 -0.57102 0.64645 0.783 
-0.57081 0.00386 -0.71932 -0.57081 0.00386 0.71934 -0.57081 0.79565 -0.71932 
-0.56503 -0.12134 0.6397 -0.56503 0.92086 -0.63968 -0.55796 0.10085 -0.77416 
-0.55796 0.10085 0.77418 -0.55796 0.69866 -0.77416 -0.55796 0.69866 0.77418 
-0.5559 -0.0409 -0.70483 -0.5559 -0.0409 0.70485 -0.5559 0.84041 -0.70483 
-0.55557 0.39976 -0.83146 -0.55557 0.39976 0.83148 -0.55326 0.34976 -0.8315 
-0.55326 0.34976 0.83152 -0.55326 0.44976 -0.8315 -0.55326 0.44976 0.83152 
-0.54957 0.29988 -0.82945 -0.54957 0.29988 0.82947 -0.54957 0.49964 -0.82945 
-0.54957 0.49964 0.82947 -0.54529 0.96328 -0.62055 -0.54449 0.25025 -0.82532 
-0.54449 0.25025 0.82534 -0.54449 0.54926 -0.82532 -0.54449 0.54926 0.82534 
-0.54319 0.04924 -0.76293 -0.54319 0.04924 0.76295 -0.54319 0.75027 -0.76293 
-0.54319 0.75027 0.76295 -0.53964 -0.08458 0.68863 -0.53964 0.8841 -0.68861 
-0.53806 0.201 -0.81913 -0.53806 0.201 0.81915 -0.53806 0.59851 -0.81913 
-0.53806 0.59851 0.81915 -0.52709 -0.00107 -0.74933 -0.52709 -0.00107 0.74935 
-0.52709 0.80058 -0.74933 -0.52709 0.80058 0.74935 -0.52631 0.14826 -0.81224 
-0.52631 0.14826 0.81226 -0.52631 0.65125 -0.81224 -0.52631 0.65125 0.81226 
-0.52495 1.00316 -0.60026 -0.52101 -0.12799 0.67086 -0.52101 0.92751 -0.67084 
-0.5141 0.39976 -0.85772 -0.5141 0.39976 0.85774 -0.51301 0.09627 -0.80294 
-0.51301 0.09627 0.80296 -0.51301 0.70324 -0.80294 -0.51301 0.70324 0.80296 
-0.51188 -0.0457 -0.73453 -0.51188 -0.0457 0.73455 -0.51188 0.84521 -0.73453 
-0.51188 0.84521 0.73455 -0.51169 0.3497 -0.8577 -0.51169 0.3497 0.85772 
-0.51169 0.44981 -0.8577 -0.51169 0.44981 0.85772 -0.50776 0.29954 -0.85564 
-0.50776 0.29954 0.85566 -0.50776 0.49998 -0.85564 -0.50776 0.49998 0.85566 
-0.50307 1.04179 -0.57853 -0.50257 0.24987 -0.85143 -0.50257 0.24987 0.85145 
-0.50257 0.54965 -0.85143 -0.50257 0.54965 0.85145 -0.50104 0.96957 -0.65135 
-0.49818 0.04518 -0.79125 -0.49818 0.04518 0.79127 -0.49818 0.75433 -0.79125 
-0.49818 0.75433 0.79127 -0.49421 -0.08988 0.71835 -0.49421 0.88939 -0.71833 
-0.49145 0.19757 -0.8471 -0.49145 0.19757 0.84712 -0.49145 0.60194 -0.8471 
-0.49145 0.60194 0.84712 -0.48188 -0.00486 -0.77722 -0.48188 -0.00486 0.77724 
-0.48188 0.80437 -0.77722 -0.48188 0.80437 0.77724 -0.48013 1.00929 -0.63082 
-0.48005 1.07865 -0.55556 -0.47936 0.14489 -0.83979 -0.47936 0.14489 0.83981 
-0.47936 0.65463 -0.83979 -0.47936 0.65463 0.83981 -0.47523 -0.13306 0.7002 
-0.47523 0.93258 -0.70018 -0.4714 0.39976 -0.88191 -0.4714 0.39976 0.88193 
-0.46865 0.34953 -0.88194 -0.46865 0.34953 0.88196 -0.46865 0.44998 -0.88194 
-0.46865 0.44998 0.88196 -0.46554 0.0927 -0.83004 -0.46554 0.0927 0.83006 
-0.46554 0.70682 -0.83004 -0.46554 0.70682 0.83006 -0.46518 -0.04985 -0.76253 
-0.46518 -0.04985 0.76255 -0.46518 0.84936 -0.76253 -0.46518 0.84936 0.76255 
-0.46473 0.29944 -0.87974 -0.46473 0.29944 0.87976 -0.46473 0.50008 -0.87974 
-0.46473 0.50008 0.87976 -0.45804 1.04753 -0.60875 -0.45532 0.97419 -0.68022 
-0.45471 0.24687 -0.87741 -0.45471 0.24687 0.87743 -0.45471 0.55264 -0.87741 
-0.45471 0.55264 0.87743 -0.45036 0.04173 -0.81791 -0.45036 0.04173 0.81793 
-0.45036 0.75778 -0.81791 -0.45036 0.75778 0.81793 -0.44731 -0.09371 -0.74591 
-0.44731 -0.09371 0.74593 -0.44731 0.89322 -0.74591 -0.44731 0.89322 0.74593 
-0.44338 0.19474 -0.87256 -0.44338 0.19474 0.87258 -0.44338 0.60477 -0.87256 
-0.44338 0.60477 0.87258 -0.43529 -0.0075 -0.8029 -0.43529 -0.0075 0.80292 
-0.43529 0.80702 -0.8029 -0.43529 0.80702 0.80292 -0.43408 1.01363 -0.65934 
-0.43067 0.14201 -0.86491 -0.43067 0.14201 0.86493 -0.43067 0.65751 -0.86491 
-0.43067 0.65751 0.86493 -0.42832 -0.13633 0.72744 -0.42832 0.93584 -0.72742 
-0.42832 0.93584 0.72744 -0.42756 0.39976 -0.90398 -0.42756 0.39976 0.904 
-0.4247 0.34948 -0.90393 -0.4247 0.34948 0.90395 -0.4247 0.45003 -0.90393 
-0.4247 0.45003 0.90395 -0.42156 1.10281 -0.5727 -0.41829 -0.05233 -0.7878 
-0.41829 -0.05233 0.78782 -0.41829 0.85184 -0.7878 -0.41829 0.85184 0.78782 
-0.41667 0.09004 -0.85466 -0.41667 0.09004 0.85468 -0.41667 0.70947 -0.85466 
-0.41667 0.70947 0.85468 -0.41555 0.29693 -0.90373 -0.41555 0.29693 0.90375 
-0.41555 0.50258 -0.90373 -0.41555 0.50258 0.90375 -0.40825 0.97711 -0.7071 
-0.40825 0.97711 0.70712 -0.40521 0.24437 -0.90091 -0.40521 0.24437 0.90093 
-0.40521 0.55514 -0.90091 -0.40521 0.55514 0.90093 -0.40265 0.04001 -0.84169 
-0.40265 0.04001 0.84171 -0.40265 0.7595 -0.84169 -0.40265 0.7595 0.84171 
-0.39996 -0.09621 -0.77073 -0.39996 -0.09621 0.77075 -0.39996 0.89573 -0.77073 
-0.39996 0.89573 0.77075 -0.39855 1.07048 -0.62552 -0.394 0.19252 -0.89543 
-0.394 0.19252 0.89545 -0.394 0.607 -0.89543 -0.394 0.607 0.89545 
-0.38747 -0.00899 -0.8263 -0.38747 -0.00899 0.82632 -0.38747 0.80851 -0.8263 
-0.38747 0.80851 0.82632 -0.38268 0.39976 -0.92387 -0.38268 0.39976 0.92389 
-0.38098 0.13985 -0.88729 -0.38098 0.13985 0.88731 -0.38098 0.65966 -0.88729 
-0.38098 0.65966 0.88731 -0.38067 -0.1386 -0.75183 -0.38067 -0.1386 0.75185 
-0.38067 0.93811 -0.75183 -0.38067 0.93811 0.75185 -0.37444 0.34717 -0.92575 
-0.37444 0.34717 0.92577 -0.37444 0.45234 -0.92575 -0.37444 0.45234 0.92577 
-0.37384 1.0356 -0.67523 -0.37384 1.0356 0.67525 -0.36994 -0.05372 -0.81085 
-0.36994 -0.05372 0.81087 -0.36994 0.85323 -0.81085 -0.36994 0.85323 0.81087 
-0.3678 0.0893 -0.87654 -0.3678 0.0893 0.87656 -0.3678 0.71021 -0.87654 
-0.3678 0.71021 0.87656 -0.36514 0.29474 -0.925 -0.36514 0.29474 0.92502 
-0.36514 0.50478 -0.925 -0.36514 0.50478 0.92502 -0.35479 0.2426 -0.92163 
-0.35479 0.2426 0.92165 -0.35479 0.55691 -0.92163 -0.35479 0.55691 0.92165 
-0.35353 0.03936 -0.8632 -0.35353 0.03936 0.86322 -0.35353 0.76016 -0.8632 
-0.35353 0.76016 0.86322 -0.35147 -0.09729 -0.79334 -0.35147 -0.09729 0.79336 
-0.35147 0.89681 -0.79334 -0.35147 0.89681 0.79336 -0.34594 0.99682 -0.72376 
-0.34594 0.99682 0.72378 -0.34345 0.19091 -0.91565 -0.34345 0.19091 0.91567 
-0.34345 0.6086 -0.91565 -0.34345 0.6086 0.91567 -0.33855 -0.00932 -0.84736 
-0.33855 -0.00932 0.84738 -0.33855 0.80884 -0.84736 -0.33855 0.80884 0.84738 
-0.33732 1.09053 -0.63956 -0.33732 1.09053 0.63958 -0.33689 0.39976 -0.94153 
-0.33689 0.39976 0.94155 -0.33112 0.13981 -0.90707 -0.33112 0.13981 0.90709 
-0.33112 0.6597 -0.90707 -0.33112 0.6597 0.90709 -0.32844 0.34713 -0.94305 
-0.32844 0.34713 0.94307 -0.32844 0.45238 -0.94305 -0.32844 0.45238 0.94307 
-0.32076 -0.05386 -0.83146 -0.32076 -0.05386 0.83148 -0.32076 0.85338 -0.83146 
-0.32076 0.85338 0.83148 -0.31878 0.29445 -0.94195 -0.31878 0.29445 0.94197 
-0.31878 0.50507 -0.94195 -0.31878 0.50507 0.94197 -0.31786 0.08945 -0.89591 
-0.31786 0.08945 0.89593 -0.31786 0.71006 -0.89591 -0.31786 0.71006 0.89593 
-0.31763 0.95682 -0.76732 -0.31763 0.95682 0.76734 -0.31041 1.05368 -0.68994 
-0.31041 1.05368 0.68996 -0.30823 0.24231 -0.93818 -0.30823 0.24231 0.9382 
-0.30823 0.5572 -0.93818 -0.30823 0.5572 0.9382 -0.3037 0.03997 -0.88221 
-0.3037 0.03997 0.88223 -0.3037 0.75954 -0.88221 -0.3037 0.75954 0.88223 
-0.29594 0.18949 -0.93177 -0.29594 0.18949 0.93179 -0.29594 0.61002 -0.93177 
-0.29594 0.61002 0.93179 -0.29029 0.39976 -0.95693 -0.29029 0.39976 0.95695 
-0.28868 -0.00849 -0.86602 -0.28868 -0.00849 0.86604 -0.28868 0.80801 -0.86602 
-0.28868 0.80801 0.86604 -0.28744 -0.11475 -0.80786 -0.28744 -0.11475 0.80788 
-0.28744 0.91427 -0.80786 -0.28744 0.91427 0.80788 -0.28338 0.13847 -0.92271 
-0.28338 0.13847 0.92273 -0.28338 0.66105 -0.92271 -0.28338 0.66105 0.92273 
-0.28207 1.01381 -0.73713 -0.28207 1.01381 0.73715 -0.28137 0.34701 -0.95814 
-0.28137 0.34701 0.95816 -0.28137 0.45251 -0.95814 -0.28137 0.45251 0.95816 
-0.27262 1.10712 -0.65215 -0.27262 1.10712 0.65217 -0.27165 0.29441 -0.9566 
-0.27165 0.29441 0.95662 -0.27165 0.5051 -0.9566 -0.27165 0.5051 0.95662 
-0.26975 0.08798 -0.91105 -0.26975 0.08798 0.91107 -0.26975 0.71154 -0.91105 
-0.26975 0.71154 0.91107 -0.26006 0.24127 -0.95249 -0.26006 0.24127 0.95251 
-0.26006 0.55824 -0.95249 -0.26006 0.55824 0.95251 -0.25607 -0.07042 -0.8446 
-0.25607 -0.07042 0.84462 -0.25607 0.86994 -0.8446 -0.25607 0.86994 0.84462 
-0.25536 0.03863 -0.89686 -0.25536 0.03863 0.89688 -0.25536 0.76088 -0.89686 
-0.25536 0.76088 0.89688 -0.25263 0.97283 -0.77959 -0.25263 0.97283 0.77961 
-0.24769 0.18861 -0.94554 -0.24769 0.18861 0.94556 -0.24769 0.61091 -0.94554 
-0.24769 0.61091 0.94556 -0.24506 1.06903 -0.70143 -0.24506 1.06903 0.70145 
-0.24298 0.39976 -0.97002 -0.24298 0.39976 0.97004 -0.23465 0.13758 -0.93605 
-0.23465 0.13758 0.93607 -0.23465 0.66194 -0.93605 -0.23465 0.66194 0.93607 
-0.23388 0.34697 -0.97082 -0.23388 0.34697 0.97084 -0.23388 0.45255 -0.97082 
-0.23388 0.45255 0.97084 -0.22275 0.2938 -0.96909 -0.22275 0.2938 0.96911 
-0.22275 0.50571 -0.96909 -0.22275 0.50571 0.96911 -0.22209 -0.12984 -0.81865 
-0.22209 -0.12984 0.81867 -0.22209 0.92935 -0.81865 -0.22209 0.92935 0.81867 
-0.22094 0.0873 -0.92387 -0.22094 0.0873 0.92389 -0.22094 0.71222 -0.92387 
-0.22094 0.71222 0.92389 -0.21787 -0.0164 -0.8828 -0.21787 -0.0164 0.88282 
-0.21787 0.81592 -0.8828 -0.21787 0.81592 0.88282 -0.2169 1.02801 -0.74715 
-0.2169 1.02801 0.74717 -0.21095 0.24069 -0.96446 -0.21095 0.24069 0.96448 
-0.21095 0.55883 -0.96446 -0.21095 0.55883 0.96448 -0.19881 0.18825 -0.95693 
-0.19881 0.18825 0.95695 -0.19881 0.61126 -0.95693 -0.19881 0.61126 0.95695 
-0.19509 0.39976 -0.98078 -0.19509 0.39976 0.9808 -0.18693 0.98592 -0.78832 
-0.18693 0.98592 0.78834 -0.18558 0.1373 -0.94692 -0.18558 0.1373 0.94694 
-0.18558 0.66221 -0.94692 -0.18558 0.66221 0.94694 -0.18453 -0.07735 -0.85925 
-0.18453 -0.07735 0.85927 -0.18453 0.87686 -0.85925 -0.18453 0.87686 0.85927 
-0.18446 0.34653 -0.98139 -0.18446 0.34653 0.98141 -0.18446 0.45298 -0.98139 
-0.18446 0.45298 0.98141 -0.18385 0.03176 -0.91146 -0.18385 0.03176 0.91148 
-0.18385 0.76776 -0.91146 -0.18385 0.76776 0.91148 -0.17912 1.08145 -0.70936 
-0.17912 1.08145 0.70938 -0.17328 0.29347 -0.97911 -0.17328 0.29347 0.97913 
-0.17328 0.50605 -0.97911 -0.17328 0.50605 0.97913 -0.16159 0.24072 -0.97395 
-0.16159 0.24072 0.97397 -0.16159 0.5588 -0.97395 -0.16159 0.5588 0.97397 
-0.15076 1.03936 -0.75377 -0.15076 1.03936 0.75379 -0.14958 -0.13608 -0.83096 
-0.14958 -0.13608 0.83098 -0.14958 0.93559 -0.83096 -0.14958 0.93559 0.83098 
-0.14943 0.18843 -0.96592 -0.14943 0.18843 0.96594 -0.14943 0.61108 -0.96592 
-0.14943 0.61108 0.96594 -0.14857 0.08177 -0.93637 -0.14857 0.08177 0.93639 
-0.14857 0.71774 -0.93637 -0.14857 0.71774 0.93639 -0.14673 0.39976 -0.98917 
-0.14673 0.39976 0.98919 -0.1459 -0.02208 -0.89485 -0.1459 -0.02208 0.89487 
-0.1459 0.8216 -0.89485 -0.1459 0.8216 0.89487 -0.13594 0.3465 -0.98927 
-0.13594 0.3465 0.98929 -0.13594 0.45302 -0.98927 -0.13594 0.45302 0.98929 
-0.12447 0.2932 -0.98647 -0.12447 0.2932 0.98649 -0.12447 0.50632 -0.98647 
-0.12447 0.50632 0.98649 -0.11383 0.99083 -0.79854 -0.11383 0.99083 0.79856 
-0.11378 1.08937 -0.71518 -0.11378 1.08937 0.7152 -0.11267 0.13259 -0.95703 
-0.11267 0.13259 0.95705 -0.11267 0.66692 -0.95703 -0.11267 0.66692 0.95705 
-0.11264 0.24047 -0.98078 -0.11264 0.24047 0.9808 -0.11264 0.55905 -0.98078 
-0.11264 0.55905 0.9808 -0.11138 -0.08206 -0.86916 -0.11138 -0.08206 0.86918 
-0.11138 0.88157 -0.86916 -0.11138 0.88157 0.86918 -0.11089 0.02713 -0.92132 
-0.11089 0.02713 0.92134 -0.11089 0.77238 -0.92132 -0.11089 0.77238 0.92134 
-0.09802 0.39976 -0.99517 -0.09802 0.39976 0.99519 -0.08682 0.34639 -0.99478 
-0.08682 0.34639 0.9948 -0.08682 0.45312 -0.99478 -0.08682 0.45312 0.9948 
-0.07625 -0.13941 -0.83873 -0.07625 -0.13941 0.83875 -0.07625 0.93892 -0.83873 
-0.07625 0.93892 0.83875 -0.0756 1.0449 -0.7603 -0.0756 1.0449 0.76032 
-0.0754 0.07797 -0.9438 -0.0754 0.07797 0.94382 -0.0754 0.72154 -0.9438 
-0.0754 0.72154 0.94382 -0.07536 0.29318 -0.99143 -0.07536 0.29318 0.99145 
-0.07536 0.50633 -0.99143 -0.07536 0.50633 0.99145 -0.07493 0.18663 -0.97414 
-0.07493 0.18663 0.97416 -0.07493 0.61288 -0.97414 -0.07493 0.61288 0.97416 
-0.07315 -0.0255 -0.9021 -0.07315 -0.0255 0.90212 -0.07315 0.82502 -0.9021 
-0.07315 0.82502 0.90212 -0.04907 0.39976 -0.99879 -0.04907 0.39976 0.99881 
-0.03824 0.99457 -0.80295 -0.03824 0.99457 0.80297 -0.03824 -0.08441 -0.87413 
-0.03824 -0.08441 0.87415 -0.03824 0.88393 -0.87413 -0.03824 0.88393 0.87415 
-0.0382 1.09311 -0.71958 -0.0382 1.09311 0.7196 -0.03779 0.13138 -0.96256 
-0.03779 0.13138 0.96258 -0.03779 0.66813 -0.96256 -0.03779 0.66813 0.96258 
-0.03779 0.02481 -0.92627 -0.03779 0.02481 0.92629 -0.03779 0.7747 -0.92627 
-0.03779 0.7747 0.92629 -0.03776 0.23926 -0.9863 -0.03776 0.23926 0.98632 
-0.03776 0.56026 -0.9863 -0.03776 0.56026 0.98632 -0.03776 0.34636 -0.99785 
-0.03776 0.34636 0.99787 -0.03776 0.45316 -0.99785 -0.03776 0.45316 0.99787 
0 -0.14098 -0.84118 0 -0.14098 0.8412 0 -0.02664 -0.90452 
0 -0.02664 0.90454 0 0.07705 -0.94649 0 0.07705 0.94651 
0 0.18603 -0.97688 0 0.18603 0.9769 0 0.29288 -0.99426 
0 0.29288 0.99428 0 0.39976 -0.99999 0 0.39976 1.00001 
0 0.50664 -0.99426 0 0.50664 0.99428 0 0.61348 -0.97688 
0 0.61348 0.9769 0 0.72246 -0.94649 0 0.72246 0.94651 
0 0.82616 -0.90452 0 0.82616 0.90454 0 0.9405 -0.84118 
0 0.9405 0.8412 0 1.04675 -0.76248 0 1.04675 0.7625 
0.03776 0.34636 -0.99785 0.03776 0.34636 0.99787 0.03776 0.45316 -0.99785 
0.03776 0.45316 0.99787 0.03776 0.23926 -0.9863 0.03776 0.23926 0.98632 
0.03776 0.56026 -0.9863 0.03776 0.56026 0.98632 0.03778 0.02481 -0.92627 
0.03778 0.02481 0.92629 0.03778 0.7747 -0.92627 0.03778 0.7747 0.92629 
0.03779 0.13138 -0.96256 0.03779 0.13138 0.96258 0.03779 0.66813 -0.96256 
0.03779 0.66813 0.96258 0.0382 1.09311 -0.71958 0.0382 1.09311 0.7196 
0.03823 -0.08441 -0.87413 0.03823 -0.08441 0.87415 0.03823 0.88393 -0.87413 
0.03823 0.88393 0.87415 0.03823 0.99457 -0.80295 0.03823 0.99457 0.80297 
0.04907 0.39976 -0.99879 0.04907 0.39976 0.99881 0.07314 -0.0255 -0.9021 
0.07314 -0.0255 0.90212 0.07314 0.82502 -0.9021 0.07314 0.82502 0.90212 
0.07492 0.18663 -0.97414 0.07492 0.18663 0.97416 0.07492 0.61288 -0.97414 
0.07492 0.61288 0.97416 0.07536 0.29318 -0.99143 0.07536 0.29318 0.99145 
0.07536 0.50633 -0.99143 0.07536 0.50633 0.99145 0.0754 0.07797 -0.9438 
0.0754 0.07797 0.94382 0.0754 0.72154 -0.9438 0.0754 0.72154 0.94382 
0.07559 1.0449 -0.7603 0.07559 1.0449 0.76032 0.07625 -0.13941 -0.83873 
0.07625 -0.13941 0.83875 0.07625 0.93892 -0.83873 0.07625 0.93892 0.83875 
0.08682 0.34639 -0.99478 0.08682 0.34639 0.9948 0.08682 0.45312 -0.99478 
0.08682 0.45312 0.9948 0.09802 0.39976 -0.99517 0.09802 0.39976 0.99519 
0.11089 0.02713 -0.92132 0.11089 0.02713 0.92134 0.11089 0.77238 -0.92132 
0.11089 0.77238 0.92134 0.11138 -0.08206 -0.86916 0.11138 -0.08206 0.86918 
0.11138 0.88157 -0.86916 0.11138 0.88157 0.86918 0.11263 0.24047 -0.98078 
0.11263 0.24047 0.9808 0.11263 0.55905 -0.98078 0.11263 0.55905 0.9808 
0.11267 0.13259 -0.95703 0.11267 0.13259 0.95705 0.11267 0.66692 -0.95703 
0.11267 0.66692 0.95705 0.11378 1.08937 -0.71518 0.11378 1.08937 0.7152 
0.11383 0.99083 -0.79854 0.11383 0.99083 0.79856 0.12447 0.2932 -0.98647 
0.12447 0.2932 0.98649 0.12447 0.50632 -0.98647 0.12447 0.50632 0.98649 
0.13594 0.3465 -0.98927 0.13594 0.3465 0.98929 0.13594 0.45302 -0.98927 
0.13594 0.45302 0.98929 0.1459 -0.02208 -0.89485 0.1459 -0.02208 0.89487 
0.1459 0.8216 -0.89485 0.1459 0.8216 0.89487 0.14673 0.39976 -0.98917 
0.14673 0.39976 0.98919 0.14857 0.08177 -0.93637 0.14857 0.08177 0.93639 
0.14857 0.71774 -0.93637 0.14857 0.71774 0.93639 0.14943 0.18843 -0.96592 
0.14943 0.18843 0.96594 0.14943 0.61108 -0.96592 0.14943 0.61108 0.96594 
0.14958 -0.13608 -0.83096 0.14958 -0.13608 0.83098 0.14958 0.93559 -0.83096 
0.14958 0.93559 0.83098 0.15075 1.03936 -0.75377 0.15075 1.03936 0.75379 
0.16159 0.24072 -0.97395 0.16159 0.24072 0.97397 0.16159 0.5588 -0.97395 
0.16159 0.5588 0.97397 0.17328 0.29347 -0.97911 0.17328 0.29347 0.97913 
0.17328 0.50605 -0.97911 0.17328 0.50605 0.97913 0.17912 1.08145 -0.70936 
0.17912 1.08145 0.70938 0.18384 0.03176 -0.91146 0.18384 0.03176 0.91148 
0.18384 0.76776 -0.91146 0.18384 0.76776 0.91148 0.18446 0.34653 -0.98139 
0.18446 0.34653 0.98141 0.18446 0.45298 -0.98139 0.18446 0.45298 0.98141 
0.18453 -0.07735 -0.85925 0.18453 -0.07735 0.85927 0.18453 0.87686 -0.85925 
0.18453 0.87686 0.85927 0.18558 0.1373 -0.94692 0.18558 0.1373 0.94694 
0.18558 0.66221 -0.94692 0.18558 0.66221 0.94694 0.18692 0.98592 -0.78832 
0.18692 0.98592 0.78834 0.19509 0.39976 -0.98078 0.19509 0.39976 0.9808 
0.19881 0.18825 -0.95693 0.19881 0.18825 0.95695 0.19881 0.61126 -0.95693 
0.19881 0.61126 0.95695 0.21095 0.24069 -0.96446 0.21095 0.24069 0.96448 
0.21095 0.55883 -0.96446 0.21095 0.55883 0.96448 0.2169 1.02801 -0.74715 
0.2169 1.02801 0.74717 0.21787 -0.0164 -0.8828 0.21787 -0.0164 0.88282 
0.21787 0.81592 -0.8828 0.21787 0.81592 0.88282 0.22094 0.0873 -0.92387 
0.22094 0.0873 0.92389 0.22094 0.71222 -0.92387 0.22094 0.71222 0.92389 
0.22209 -0.12984 -0.81865 0.22209 -0.12984 0.81867 0.22209 0.92935 -0.81865 
0.22209 0.92935 0.81867 0.22275 0.2938 -0.96909 0.22275 0.2938 0.96911 
0.22275 0.50571 -0.96909 0.22275 0.50571 0.96911 0.23388 0.34697 -0.97082 
0.23388 0.34697 0.97084 0.23388 0.45255 -0.97082 0.23388 0.45255 0.97084 
0.23465 0.13758 -0.93605 0.23465 0.13758 0.93607 0.23465 0.66194 -0.93605 
0.23465 0.66194 0.93607 0.24298 0.39976 -0.97002 0.24298 0.39976 0.97004 
0.24506 1.06903 -0.70143 0.24506 1.06903 0.70145 0.24768 0.18861 -0.94554 
0.24768 0.18861 0.94556 0.24768 0.61091 -0.94554 0.24768 0.61091 0.94556 
0.25263 0.97283 -0.77959 0.25263 0.97283 0.77961 0.25535 0.03863 -0.89686 
0.25535 0.03863 0.89688 0.25535 0.76088 -0.89686 0.25535 0.76088 0.89688 
0.25607 -0.07042 -0.8446 0.25607 -0.07042 0.84462 0.25607 0.86994 -0.8446 
0.25607 0.86994 0.84462 0.26005 0.24127 -0.95249 0.26005 0.24127 0.95251 
0.26005 0.55824 -0.95249 0.26005 0.55824 0.95251 0.26974 0.08798 -0.91105 
0.26974 0.08798 0.91107 0.26974 0.71154 -0.91105 0.26974 0.71154 0.91107 
0.27165 0.29441 -0.9566 0.27165 0.29441 0.95662 0.27165 0.5051 -0.9566 
0.27165 0.5051 0.95662 0.27262 1.10712 -0.65215 0.27262 1.10712 0.65217 
0.28137 0.34701 -0.95814 0.28137 0.34701 0.95816 0.28137 0.45251 -0.95814 
0.28137 0.45251 0.95816 0.28206 1.01381 -0.73713 0.28206 1.01381 0.73715 
0.28338 0.13847 -0.92271 0.28338 0.13847 0.92273 0.28338 0.66105 -0.92271 
0.28338 0.66105 0.92273 0.28744 -0.11475 -0.80786 0.28744 -0.11475 0.80788 
0.28744 0.91427 -0.80786 0.28744 0.91427 0.80788 0.28867 -0.00849 -0.86602 
0.28867 -0.00849 0.86604 0.28867 0.80801 -0.86602 0.28867 0.80801 0.86604 
0.29028 0.39976 -0.95693 0.29028 0.39976 0.95695 0.29594 0.18949 -0.93177 
0.29594 0.18949 0.93179 0.29594 0.61002 -0.93177 0.29594 0.61002 0.93179 
0.3037 0.03997 -0.88221 0.3037 0.03997 0.88223 0.3037 0.75954 -0.88221 
0.3037 0.75954 0.88223 0.30822 0.24231 -0.93818 0.30822 0.24231 0.9382 
0.30822 0.5572 -0.93818 0.30822 0.5572 0.9382 0.31041 1.05368 -0.68994 
0.31041 1.05368 0.68996 0.31763 0.95682 -0.76732 0.31763 0.95682 0.76734 
0.31786 0.08945 -0.89591 0.31786 0.08945 0.89593 0.31786 0.71006 -0.89591 
0.31786 0.71006 0.89593 0.31878 0.29445 -0.94195 0.31878 0.29445 0.94197 
0.31878 0.50507 -0.94195 0.31878 0.50507 0.94197 0.32076 -0.05386 -0.83146 
0.32076 -0.05386 0.83148 0.32076 0.85338 -0.83146 0.32076 0.85338 0.83148 
0.32843 0.34713 -0.94305 0.32843 0.34713 0.94307 0.32843 0.45238 -0.94305 
0.32843 0.45238 0.94307 0.33112 0.13981 -0.90707 0.33112 0.13981 0.90709 
0.33112 0.6597 -0.90707 0.33112 0.6597 0.90709 0.33689 0.39976 -0.94153 
0.33689 0.39976 0.94155 0.33732 1.09053 -0.63956 0.33732 1.09053 0.63958 
0.33855 -0.00932 -0.84736 0.33855 -0.00932 0.84738 0.33855 0.80884 -0.84736 
0.33855 0.80884 0.84738 0.34344 0.19091 -0.91565 0.34344 0.19091 0.91567 
0.34344 0.6086 -0.91565 0.34344 0.6086 0.91567 0.34594 0.99682 -0.72376 
0.34594 0.99682 0.72378 0.35147 -0.09729 -0.79334 0.35147 -0.09729 0.79336 
0.35147 0.89681 -0.79334 0.35147 0.89681 0.79336 0.35352 0.03936 -0.8632 
0.35352 0.03936 0.86322 0.35352 0.76016 -0.8632 0.35352 0.76016 0.86322 
0.35479 0.2426 -0.92163 0.35479 0.2426 0.92165 0.35479 0.55691 -0.92163 
0.35479 0.55691 0.92165 0.36513 0.29474 -0.925 0.36513 0.29474 0.92502 
0.36513 0.50478 -0.925 0.36513 0.50478 0.92502 0.36779 0.0893 -0.87654 
0.36779 0.0893 0.87656 0.36779 0.71021 -0.87654 0.36779 0.71021 0.87656 
0.36994 -0.05372 -0.81085 0.36994 -0.05372 0.81087 0.36994 0.85323 -0.81085 
0.36994 0.85323 0.81087 0.37383 1.0356 -0.67523 0.37383 1.0356 0.67525 
0.37444 0.34717 -0.92575 0.37444 0.34717 0.92577 0.37444 0.45234 -0.92575 
0.37444 0.45234 0.92577 0.38067 -0.1386 -0.75183 0.38067 -0.1386 0.75185 
0.38067 0.93811 -0.75183 0.38067 0.93811 0.75185 0.38098 0.13985 -0.88729 
0.38098 0.13985 0.88731 0.38098 0.65966 -0.88729 0.38098 0.65966 0.88731 
0.38268 0.39976 -0.92387 0.38268 0.39976 0.92389 0.38747 -0.00899 -0.8263 
0.38747 -0.00899 0.82632 0.38747 0.80851 -0.8263 0.38747 0.80851 0.82632 
0.394 0.19252 -0.89543 0.394 0.19252 0.89545 0.394 0.607 -0.89543 
0.394 0.607 0.89545 0.39855 1.07048 0.62554 0.39996 -0.09621 -0.77073 
0.39996 -0.09621 0.77075 0.39996 0.89573 -0.77073 0.39996 0.89573 0.77075 
0.40265 0.04001 -0.84169 0.40265 0.04001 0.84171 0.40265 0.7595 -0.84169 
0.40265 0.7595 0.84171 0.40521 0.24437 -0.90091 0.40521 0.24437 0.90093 
0.40521 0.55514 -0.90091 0.40521 0.55514 0.90093 0.40825 0.97711 -0.7071 
0.40825 0.97711 0.70712 0.41555 0.29693 -0.90373 0.41555 0.29693 0.90375 
0.41555 0.50258 -0.90373 0.41555 0.50258 0.90375 0.41667 0.09004 -0.85466 
0.41667 0.09004 0.85468 0.41667 0.70947 -0.85466 0.41667 0.70947 0.85468 
0.41829 -0.05233 -0.7878 0.41829 -0.05233 0.78782 0.41829 0.85184 -0.7878 
0.41829 0.85184 0.78782 0.42156 1.10281 0.57272 0.4247 0.34948 -0.90393 
0.4247 0.34948 0.90395 0.4247 0.45003 -0.90393 0.4247 0.45003 0.90395 
0.42755 0.39976 -0.90398 0.42755 0.39976 0.904 0.42832 -0.13633 -0.72742 
0.42832 0.93584 -0.72742 0.42832 0.93584 0.72744 0.43067 0.14201 -0.86491 
0.43067 0.14201 0.86493 0.43067 0.65751 -0.86491 0.43067 0.65751 0.86493 
0.43407 1.01363 0.65936 0.43529 -0.0075 -0.8029 0.43529 -0.0075 0.80292 
0.43529 0.80702 -0.8029 0.43529 0.80702 0.80292 0.44338 0.19474 -0.87256 
0.44338 0.19474 0.87258 0.44338 0.60477 -0.87256 0.44338 0.60477 0.87258 
0.44731 -0.09371 -0.74591 0.44731 -0.09371 0.74593 0.44731 0.89322 -0.74591 
0.44731 0.89322 0.74593 0.45036 0.04173 -0.81791 0.45036 0.04173 0.81793 
0.45036 0.75778 -0.81791 0.45036 0.75778 0.81793 0.4547 0.24687 -0.87741 
0.4547 0.24687 0.87743 0.4547 0.55264 -0.87741 0.4547 0.55264 0.87743 
0.45532 0.97419 0.68024 0.45804 1.04753 0.60877 0.46472 0.29944 -0.87974 
0.46472 0.29944 0.87976 0.46472 0.50008 -0.87974 0.46472 0.50008 0.87976 
0.46518 -0.04985 -0.76253 0.46518 -0.04985 0.76255 0.46518 0.84936 -0.76253 
0.46518 0.84936 0.76255 0.46554 0.0927 -0.83004 0.46554 0.0927 0.83006 
0.46554 0.70682 -0.83004 0.46554 0.70682 0.83006 0.46865 0.34953 -0.88194 
0.46865 0.34953 0.88196 0.46865 0.44998 -0.88194 0.46865 0.44998 0.88196 
0.4714 0.39976 -0.88191 0.4714 0.39976 0.88193 0.47523 -0.13306 -0.70018 
0.47523 0.93258 0.7002 0.47936 0.14489 -0.83979 0.47936 0.14489 0.83981 
0.47936 0.65463 -0.83979 0.47936 0.65463 0.83981 0.48005 1.07865 0.55558 
0.48013 1.00929 0.63084 0.48187 -0.00486 -0.77722 0.48187 -0.00486 0.77724 
0.48187 0.80437 -0.77722 0.48187 0.80437 0.77724 0.49145 0.19757 -0.8471 
0.49145 0.19757 0.84712 0.49145 0.60194 -0.8471 0.49145 0.60194 0.84712 
0.49421 -0.08988 -0.71833 0.49421 0.88939 0.71835 0.49818 0.04518 -0.79125 
0.49818 0.04518 0.79127 0.49818 0.75433 -0.79125 0.49818 0.75433 0.79127 
0.50104 0.96957 0.65137 0.50257 0.24987 -0.85143 0.50257 0.24987 0.85145 
0.50257 0.54965 -0.85143 0.50257 0.54965 0.85145 0.50307 1.04179 0.57855 
0.50776 0.29954 -0.85564 0.50776 0.29954 0.85566 0.50776 0.49998 -0.85564 
0.50776 0.49998 0.85566 0.51169 0.3497 -0.8577 0.51169 0.3497 0.85772 
0.51169 0.44981 -0.8577 0.51169 0.44981 0.85772 0.51188 -0.0457 -0.73453 
0.51188 -0.0457 0.73455 0.51188 0.84521 -0.73453 0.51188 0.84521 0.73455 
0.51301 0.09627 -0.80294 0.51301 0.09627 0.80296 0.51301 0.70324 -0.80294 
0.51301 0.70324 0.80296 0.5141 0.39976 -0.85772 0.5141 0.39976 0.85774 
0.521 -0.12799 -0.67084 0.521 0.92751 0.67086 0.52495 1.00316 0.60028 
0.52631 0.14826 -0.81224 0.52631 0.14826 0.81226 0.52631 0.65125 -0.81224 
0.52631 0.65125 0.81226 0.52709 -0.00107 -0.74933 0.52709 -0.00107 0.74935 
0.52709 0.80058 -0.74933 0.52709 0.80058 0.74935 0.53806 0.201 -0.81913 
0.53806 0.201 0.81915 0.53806 0.59851 -0.81913 0.53806 0.59851 0.81915 
0.53964 -0.08458 -0.68861 0.53964 0.8841 0.68863 0.54319 0.04924 -0.76293 
0.54319 0.04924 0.76295 0.54319 0.75027 -0.76293 0.54319 0.75027 0.76295 
0.54449 0.25025 -0.82532 0.54449 0.25025 0.82534 0.54449 0.54926 -0.82532 
0.54449 0.54926 0.82534 0.54529 0.96328 0.62057 0.54956 0.29988 -0.82945 
0.54956 0.29988 0.82947 0.54956 0.49964 -0.82945 0.54956 0.49964 0.82947 
0.55326 0.34976 -0.8315 0.55326 0.34976 0.83152 0.55326 0.44976 -0.8315 
0.55326 0.44976 0.83152 0.55557 0.39976 -0.83146 0.55557 0.39976 0.83148 
0.5559 -0.0409 -0.70483 0.5559 -0.0409 0.70485 0.5559 0.84041 0.70485 
0.55795 0.10085 -0.77416 0.55795 0.10085 0.77418 0.55795 0.69866 -0.77416 
0.55795 0.69866 0.77418 0.56503 -0.12134 -0.63968 0.56503 0.92086 0.6397 
0.57081 0.00386 -0.71932 0.57081 0.00386 0.71934 0.57081 0.79565 0.71934 
0.57102 0.15306 -0.78298 0.57102 0.15306 0.783 0.57102 0.64645 -0.78298 
0.57102 0.64645 0.783 0.5792 0.20117 -0.79062 0.5792 0.20117 0.79064 
0.5792 0.59834 -0.79062 0.5792 0.59834 0.79064 0.58246 -0.0788 -0.65705 
0.58246 0.87831 0.65707 0.58563 0.2505 -0.7967 0.58563 0.2505 0.79672 
0.58563 0.54901 -0.7967 0.58563 0.54901 0.79672 0.58694 0.05456 -0.73234 
0.58694 0.05456 0.73236 0.58694 0.74496 0.73236 0.59082 0.30045 -0.80066 
0.59082 0.30045 0.80068 0.59082 0.49907 -0.80066 0.59082 0.49907 0.80068 
0.59449 0.3504 -0.80257 0.59449 0.3504 0.80259 0.59449 0.44912 -0.80257 
0.59449 0.44912 0.80259 0.5957 0.39976 -0.8032 0.5957 0.39976 0.80322 
0.59853 -0.03485 -0.67295 0.59853 0.83436 0.67297 0.6013 0.10629 -0.74317 
0.6013 0.10629 0.74319 0.6013 0.69323 -0.74317 0.6013 0.69323 0.74319 
0.61084 0.15377 -0.75256 0.61084 0.15377 0.75258 0.61084 0.64575 -0.75256 
0.61084 0.64575 0.75258 0.61292 0.00992 -0.68727 0.61292 0.7896 0.68729 
0.61889 0.20184 -0.76013 0.61889 0.20184 0.76015 0.61889 0.59767 -0.76013 
0.61889 0.59767 0.76015 0.62552 0.25137 -0.76596 0.62552 0.25137 0.76598 
0.62552 0.54815 -0.76596 0.62552 0.54815 0.76598 0.62877 0.06089 -0.69986 
0.62877 0.73863 0.69988 0.63057 0.30127 -0.76985 0.63057 0.30127 0.76987 
0.63057 0.49824 -0.76985 0.63057 0.49824 0.76987 0.63325 0.35045 -0.77236 
0.63325 0.35045 0.77238 0.63325 0.44906 -0.77236 0.63325 0.44906 0.77238 
0.63439 0.39976 -0.773 0.63439 0.39976 0.77302 0.63922 0.82731 0.63923 
0.63979 0.10751 -0.71081 0.63979 0.692 0.71083 0.6493 0.15508 -0.72009 
0.6493 0.15508 0.72011 0.6493 0.64443 0.72011 0.65328 0.78244 0.65329 
0.65703 0.20301 -0.72773 0.65703 0.20301 0.72775 0.65703 0.59651 -0.72773 
0.65703 0.59651 0.72775 0.66363 0.25262 -0.73343 0.66363 0.25262 0.73345 
0.66363 0.5469 -0.73343 0.66363 0.5469 0.73345 0.66577 0.06287 -0.66576 
0.66577 0.73665 0.66578 0.66795 0.30139 -0.73767 0.66795 0.30139 0.73769 
0.66795 0.49813 -0.73767 0.66795 0.49813 0.73769 0.67066 0.35063 -0.74013 
0.67066 0.35063 0.74015 0.67066 0.44888 -0.74013 0.67066 0.44888 0.74015 
0.67156 0.39976 -0.74094 0.67156 0.39976 0.74096 0.67666 0.10947 -0.67665 
0.67666 0.69004 0.67667 0.68591 0.15678 -0.68591 0.68591 0.64274 0.68593 
0.69352 0.20467 -0.69351 0.69352 0.59485 0.69353 0.69945 0.25303 -0.69944 
0.69945 0.25303 0.69946 0.69945 0.54649 0.69946 0.7037 0.30174 -0.70369 
0.7037 0.30174 0.70371 0.7037 0.49777 -0.70369 0.7037 0.49777 0.70371 
0.70625 0.35069 -0.70625 0.70625 0.35069 0.70627 0.70625 0.44882 -0.70625 
0.70625 0.44882 0.70627 0.70711 0.39976 -0.7071 0.70711 0.39976 0.70712 
0.71082 0.692 0.6398 0.72009 0.15508 -0.64929 0.72009 0.64443 0.64931 
0.72774 0.20301 -0.65702 0.72774 0.59651 0.65704 0.73344 0.25262 -0.66363 
0.73344 0.5469 0.66365 0.73767 0.30139 -0.66794 0.73767 0.30139 0.66796 
0.73767 0.49813 0.66796 0.74013 0.35063 -0.67065 0.74013 0.35063 0.67067 
0.74013 0.44888 -0.67065 0.74013 0.44888 0.67067 0.74095 0.39976 -0.67155 
0.74095 0.39976 0.67157 0.76014 0.59767 0.6189 0.76596 0.25137 -0.62551 
0.76596 0.54815 0.62553 0.76985 0.30127 -0.63056 0.76985 0.49824 0.63058 
0.77237 0.35045 -0.63324 0.77237 0.44906 0.63326 0.77301 0.39976 -0.63438 
0.77301 0.39976 0.6344 0.79671 0.54901 0.58565 0.80067 0.49907 0.59083 
0.80258 0.3504 -0.59448 0.80258 0.44912 0.5945 0.82946 0.49964 0.54958 
0.56705 -0.03267 0.70601 0.58344 -0.17933 -0.647 0.58769 -0.13062 -0.64275 
0.60123 -0.03437 0.74262 0.61048 0.01294 0.73336 0.61558 -0.27735 -0.68425 
0.61648 -0.22822 -0.68343 0.61919 -0.17898 -0.68097 0.62137 0.05954 0.72248 
0.62351 -0.13021 -0.67674 0.63012 -0.0806 -0.67104 0.63784 -0.03267 -0.66339 
0.63784 -0.03267 0.7768 0.64735 0.0149 0.76752 0.65275 -0.27735 -0.71631 
0.65389 -0.32665 -0.71567 0.65389 -0.22804 -0.71567 0.65657 -0.37583 -0.71315 
0.65657 -0.17886 -0.71315 0.65837 0.06152 0.75657 0.66162 -0.42574 -0.70926 
0.66162 -0.12896 -0.70926 0.66825 -0.07943 -0.70343 0.66825 -0.07943 0.81684 
0.67422 0.11249 0.74399 0.6763 -0.03136 -0.69587 0.6763 -0.03136 0.80928 
0.68584 0.01612 -0.68647 0.68584 0.01612 0.79988 0.68861 0.15726 0.72966 
0.69144 -0.27735 -0.7465 0.69265 -0.32671 -0.74588 0.69265 -0.22799 -0.74588 
0.69632 -0.37666 -0.74397 0.69632 -0.17804 -0.74397 0.7002 0.06785 -0.67565 
0.7002 0.06785 0.78906 0.70151 -0.4266 -0.74001 0.70151 -0.12809 -0.74001 
0.70468 0.20121 0.71376 0.70794 -0.47593 -0.73392 0.70794 -0.07876 -0.73392 
0.70794 -0.07876 0.84733 0.71612 -0.52404 -0.72629 0.71612 -0.03065 -0.72629 
0.71612 -0.03065 0.8397 0.71633 0.11855 -0.66263 0.71633 0.11855 0.77604 
0.72211 0.24375 0.69639 0.72919 -0.57625 -0.71747 0.72919 0.02156 -0.71747 
0.72919 0.02156 0.83088 0.73124 0.16331 -0.64813 0.73124 0.16331 0.76154 
0.73157 -0.27735 -0.77476 0.73388 -0.32735 -0.7748 0.73388 -0.22735 -0.7748 
0.73758 -0.37723 -0.77275 0.73758 -0.17747 -0.77275 0.74185 0.28618 0.67727 
0.74265 -0.42685 -0.76863 0.74265 -0.12784 -0.76863 0.74395 -0.62786 -0.70624 
0.74395 0.07317 -0.70624 0.74395 0.07317 0.81965 0.7475 0.20699 0.74533 
0.74909 -0.4761 -0.76244 0.74909 -0.07859 -0.76244 0.74909 -0.07859 0.87585 
0.76005 -0.67817 -0.69264 0.76005 0.12348 -0.69264 0.76005 0.12348 0.80605 
0.76083 -0.52884 -0.75554 0.76083 -0.02585 -0.75554 0.76083 -0.02585 0.86895 
0.76219 0.32606 0.65698 0.76614 0.2504 0.72755 0.77304 -0.27735 -0.80102 
0.77414 -0.58083 -0.74624 0.77414 0.02614 -0.74624 0.77414 0.02614 0.85965 
0.77526 -0.7228 -0.67783 0.77526 0.16811 -0.67783 0.77526 0.16811 0.79124 
0.77545 -0.3274 -0.80101 0.77545 -0.22729 -0.80101 0.77938 -0.37757 -0.79894 
0.77938 -0.17713 -0.79894 0.78407 0.36469 0.63525 0.78457 -0.42724 -0.79474 
0.78457 -0.12746 -0.79474 0.78457 -0.12746 0.90815 0.7861 0.29247 0.70806 
0.78896 -0.63192 -0.73456 0.78896 0.07723 -0.73456 0.78896 0.07723 0.84797 
0.79293 0.21229 -0.66164 0.79293 0.21229 0.77505 0.7957 -0.47953 -0.79041 
0.7957 -0.07516 -0.79041 0.7957 -0.07516 0.90382 0.80527 -0.68196 -0.72052 
0.80527 0.12727 -0.72052 0.80527 0.12727 0.83393 0.80701 0.33219 0.68753 
0.80709 0.40155 0.61228 0.80779 -0.53222 -0.78309 0.80779 -0.02248 -0.78309 
0.80779 -0.02248 0.8965 0.81191 0.25547 -0.64348 0.81191 0.25547 0.75689 
0.81575 -0.27735 -0.82522 0.81849 -0.32757 -0.82525 0.81849 -0.22712 -0.82525 
0.8216 -0.58441 -0.77335 0.8216 0.02971 -0.77335 0.8216 0.02971 0.88676 
0.82196 -0.72695 -0.70583 0.82196 0.17226 -0.70583 0.82196 0.17226 0.81924 
0.82242 -0.37767 -0.82305 0.82242 -0.17703 -0.82305 0.8291 0.37042 0.66547 
0.83183 0.29708 -0.62353 0.83183 0.29708 0.73694 0.83244 -0.43023 -0.82072 
0.83244 -0.12446 -0.82072 0.83244 -0.12446 0.93413 0.83678 -0.63537 -0.76122 
0.83678 0.08068 -0.76122 0.83678 0.08068 0.87463 0.83983 -0.77081 -0.68922 
0.83983 0.21612 -0.68922 0.83983 0.21612 0.80263 0.84376 -0.48236 -0.81587 
0.84376 -0.07233 -0.81587 0.84376 -0.07233 0.92928 0.84485 0.45495 0.57451 
0.85185 -0.68461 -0.7462 0.85185 0.12991 -0.7462 0.85185 0.12991 0.85961 
0.85307 0.33653 -0.60264 0.85307 0.33653 0.71605 0.85647 -0.5351 -0.80821 
0.85647 -0.0196 -0.80821 0.85647 -0.0196 0.92162 0.85882 0.25874 -0.67073 
0.85882 0.25874 0.78414 0.85959 -0.27735 -0.84728 0.86244 -0.32762 -0.84723 
0.86244 -0.22707 -0.84723 0.86558 0.42571 0.62942 0.86885 -0.72943 -0.73111 
0.86885 0.17474 -0.73111 0.86885 0.17474 0.84452 0.87047 -0.58706 -0.79797 
0.87047 0.03237 -0.79797 0.87047 0.03237 0.91138 0.87159 -0.38017 -0.84703 
0.87159 -0.17452 -0.84703 0.87889 0.3 -0.6504 0.87889 0.3 0.76381 
0.88193 -0.43273 -0.84422 0.88193 -0.12196 -0.84422 0.88193 -0.12196 0.95763 
0.88449 -0.63709 -0.78499 0.88449 0.0824 -0.78499 0.88449 0.0824 0.8984 
0.88718 -0.77332 -0.71404 0.88718 0.21862 -0.71404 0.88718 0.21862 0.82745 
0.88859 0.39338 0.68223 0.89315 -0.48459 -0.83874 0.89315 -0.07011 -0.83874 
0.89315 -0.07011 0.95215 0.89967 -0.6861 -0.76961 0.89967 0.1314 -0.76961 
0.89967 0.1314 0.88302 0.90446 -0.27735 -0.86717 0.90446 0.477 0.59011 
0.90617 -0.53725 -0.8306 0.90617 -0.01744 -0.8306 0.90617 -0.01744 0.94401 
0.90647 -0.8157 -0.69513 0.90647 0.26101 -0.69513 0.90647 0.26101 0.80854 
0.9127 -0.32993 -0.86905 0.9127 -0.22476 -0.86905 0.91331 0.3585 0.73194 
0.9172 -0.73082 -0.75416 0.9172 0.17613 -0.75416 0.9172 0.17613 0.86757 
0.91935 -0.5878 -0.81985 0.91935 0.03311 -0.81985 0.91935 0.03311 0.93326 
0.92201 -0.38237 -0.86831 0.92201 -0.17233 -0.86831 0.92201 -0.17233 0.98172 
0.92636 0.44678 0.64447 0.93235 -0.4345 -0.86494 0.93235 -0.12019 -0.86494 
0.93235 -0.12019 0.97835 0.93362 -0.63775 -0.8065 0.93362 0.08305 -0.8065 
0.93362 0.08305 0.91991 0.93567 -0.7744 -0.73665 0.93567 0.2197 -0.73665 
0.93567 0.2197 0.85006 0.9412 0.31971 -0.66706 0.9412 0.31971 0.78047 
0.9437 -0.48619 -0.85895 0.9437 -0.0685 -0.85895 0.9437 -0.0685 0.97236 
0.94859 -0.68643 -0.79067 0.94859 0.13173 -0.79067 0.94859 0.13173 0.90408 
0.94982 0.41342 0.69628 0.95025 -0.27735 -0.88484 0.95602 -0.53729 -0.85037 
0.95602 -0.0174 -0.85037 0.95602 -0.0174 0.96378 0.95871 -0.32997 -0.88635 
0.95871 -0.22472 -0.88635 0.96638 -0.73097 -0.77476 0.96638 0.17627 -0.77476 
0.96638 0.17627 0.88817 0.96836 -0.38266 -0.88525 0.96836 -0.17204 -0.88525 
0.96836 -0.17204 0.99866 0.96928 -0.58765 -0.83922 0.96928 0.03296 -0.83922 
0.96928 0.03296 0.95263 0.96951 -0.83441 -0.71062 0.96951 0.27972 -0.71062 
0.96951 0.27972 0.82403 0.97673 0.37658 0.74666 0.97892 -0.43479 -0.88149 
0.97892 -0.1199 -0.88149 0.97892 -0.1199 0.9949 0.98344 -0.63713 -0.82552 
0.98344 0.08244 -0.82552 0.98344 0.08244 0.93893 0.98823 0.46446 0.65702 
0.9912 -0.48761 -0.87507 0.9912 -0.06708 -0.87507 0.9912 -0.06708 0.98848 
0.99686 -0.27735 -0.90024 0.99847 -0.6856 -0.80932 0.99847 0.1309 -0.80932 
0.99847 0.1309 0.92273 0.9997 -0.79186 -0.75117 0.9997 0.23716 -0.75117 
0.9997 0.23716 0.86458 1.00376 -0.53864 -0.86602 1.00376 -0.01606 -0.86602 
1.00376 -0.01606 0.97943 1.00508 -0.8914 -0.68044 1.00508 0.33671 -0.68044 
1.00508 0.33671 0.79385 1.00577 -0.3301 -0.90144 1.00577 -0.2246 -0.90144 
1.00577 -0.2246 1.01485 1.01452 0.43001 0.70887 1.01549 -0.38269 -0.89991 
1.01549 -0.172 -0.89991 1.01549 -0.172 1.01332 1.0174 -0.58913 -0.85436 
1.0174 0.03443 -0.85436 1.0174 0.03443 0.96777 1.02709 -0.43583 -0.89579 
1.02709 -0.11886 -0.89579 1.02709 -0.11886 1.0092 1.03107 -0.74753 -0.7879 
1.03107 0.19283 -0.7879 1.03107 0.19283 0.90131 1.03179 -0.63847 -0.84017 
1.03179 0.08378 -0.84017 1.03179 0.08378 0.95358 1.03451 -0.85042 -0.72289 
1.03451 0.29572 -0.72289 1.03451 0.29572 0.8363 1.03946 -0.4885 -0.88885 
1.03946 -0.0662 -0.88885 1.03946 -0.0662 1.00226 1.04208 0.39193 0.75814 
1.04416 -0.27735 -0.91333 1.05249 -0.53953 -0.87935 1.05249 -0.01517 -0.87935 
1.05249 -0.01517 0.99276 1.05326 -0.33014 -0.91413 1.05326 -0.22456 -0.91413 
1.05326 -0.22456 1.02754 1.05387 0.47905 0.6678 1.06439 -0.3833 -0.9124 
1.06439 -0.17139 -0.9124 1.06439 -0.17139 1.02581 1.06505 -0.80694 -0.76196 
1.06505 0.25225 -0.76196 1.06505 0.25225 0.87537 1.0662 -0.58981 -0.86717 
1.0662 0.03511 -0.86717 1.0662 0.03511 0.98058 1.06927 -0.69351 -0.8261 
1.06927 0.13881 -0.8261 1.06927 0.13881 0.93951 1.07024 -0.9056 -0.69045 
1.07024 0.35091 0.80386 1.07619 -0.43642 -0.90776 1.07619 -0.11828 -0.90776 
1.07619 -0.11828 1.02117 1.08048 0.44334 0.71845 1.08833 -0.48885 -0.90024 
1.08833 -0.06584 -0.90024 1.08833 -0.06584 1.01365 1.09205 -0.27735 -0.92408 
1.09205 -0.27735 1.03749 1.10022 -0.86351 -0.73163 1.10022 0.30882 -0.73163 
1.10022 0.30882 0.84504 1.10156 -0.5398 -0.89023 1.10156 -0.01489 -0.89023 
1.10156 -0.01489 1.00364 1.10261 -0.75445 -0.80255 1.10261 0.19976 -0.80255 
1.10261 0.19976 0.91596 1.10269 -0.33057 -0.92469 1.10269 -0.22412 -0.92469 
1.10269 -0.22412 1.0381 1.1033 -0.64535 -0.85477 1.1033 0.09065 -0.85477 
1.1033 0.09065 0.96818 1.10802 -0.95904 -0.65267 1.10802 0.40435 0.76608 
1.11386 -0.38364 -0.92242 1.11386 -0.17106 -0.92242 1.11386 -0.17106 1.03583 
1.11809 0.48983 0.67546 1.12555 -0.43639 -0.91725 1.12555 -0.11831 -0.91725 
1.12555 -0.11831 1.03066 1.13639 -0.91695 -0.69707 1.13639 0.36226 0.81048 
1.13756 -0.81318 -0.77426 1.13756 0.25849 -0.77426 1.13756 0.25849 0.88767 
1.13771 -0.48867 -0.90922 1.13771 -0.06602 -0.90922 1.13771 -0.06602 1.02263 
1.13857 -0.59533 -0.87968 1.13857 0.04064 -0.87968 1.13857 0.04064 0.99309 
1.14041 -0.27735 -0.93247 1.14041 -0.27735 1.04588 1.14124 -0.69919 -0.83815 
1.14124 0.14449 -0.83815 1.14124 0.14449 0.95156 1.1454 0.45255 0.72541 
1.1512 -0.33061 -0.93258 1.1512 -0.33061 1.04599 1.1512 -0.22409 -0.93258 
1.1512 -0.22409 1.04599 1.16267 -0.38391 -0.92978 1.16267 -0.17079 -0.92978 
1.16267 -0.17079 1.04319 1.17331 -0.86842 -0.74184 1.17331 0.31373 -0.74184 
1.17331 0.31373 0.85525 1.17336 -0.96696 -0.65848 1.17336 0.41226 0.77189 
1.17447 -0.54451 -0.90034 1.17447 -0.01018 -0.90034 1.17447 -0.01018 1.01375 
1.17451 -0.43664 -0.92408 1.17451 -0.11806 -0.92408 1.17451 -0.11806 1.03749 
1.17576 -0.75916 -0.81246 1.17576 0.20447 -0.81246 1.17576 0.20447 0.92587 
1.17625 -0.64997 -0.86463 1.17625 0.09528 -0.86463 1.17625 0.09528 0.97804 
1.18354 0.49716 0.68073 1.18912 -0.27735 -0.93848 1.18912 -0.27735 1.05189 
1.20032 -0.33071 -0.93809 1.20032 -0.33071 1.0515 1.20032 -0.22398 -0.93809 
1.20032 -0.22398 1.0515 1.21089 -0.81651 -0.78204 1.21089 0.26182 -0.78204 
1.21089 0.26182 0.89545 1.21095 -1.01327 -0.61606 1.21095 0.45858 0.72947 
1.21155 -0.92249 -0.70361 1.21155 0.3678 0.81702 1.21174 -0.59913 -0.8871 
1.21174 0.04444 -0.8871 1.21174 0.04444 1.00051 1.21178 -0.38392 -0.93474 
1.21178 -0.17077 -0.93474 1.21178 -0.17077 1.04815 1.21222 -0.49047 -0.91744 
1.21222 -0.06422 -0.91744 1.21222 -0.06422 1.03085 1.214 -0.70261 -0.84541 
1.214 0.14791 -0.84541 1.214 0.14791 0.95882 1.23807 -0.27735 -0.94209 
1.23807 -0.27735 1.0555 1.24891 -0.87216 -0.74625 1.24891 0.31746 -0.74625 
1.24891 0.31746 0.85966 1.24891 -0.76152 -0.81743 1.24891 0.20682 -0.81743 
1.24891 0.20682 0.93084 1.24894 -0.9707 -0.66288 1.24894 0.416 0.77629 
1.24894 0.50095 0.68344 1.24935 -0.54572 -0.90587 1.24935 -0.00897 -0.90587 
1.24935 -0.00897 1.01928 1.24936 -0.65229 -0.86957 1.24936 0.0976 -0.86957 
1.24936 0.0976 0.98298 1.24938 -0.43785 -0.92961 1.24938 -0.11685 -0.92961 
1.24938 -0.11685 1.04302 1.24938 -0.33075 -0.94115 1.24938 -0.33075 1.05456 
1.24938 -0.22395 -0.94115 1.24938 -0.22395 1.05456 1.28714 -1.01542 -0.61802 
1.28714 -0.92434 -0.70579 1.28714 -0.81809 -0.78449 1.28714 -0.70375 -0.84783 
1.28714 -0.60005 -0.88979 1.28714 -0.49107 -0.92019 1.28714 -0.38423 -0.93757 
1.28714 -0.38423 1.05098 1.28714 -0.27735 -0.9433 1.28714 -0.27735 1.05671 
1.28714 -0.17047 -0.93757 1.28714 -0.17047 1.05098 1.28714 -0.06362 -0.92019 
1.28714 -0.06362 1.0336 1.28714 0.04536 -0.88979 1.28714 0.04536 1.0032 
1.28714 0.14905 -0.84783 1.28714 0.14905 0.96124 1.28714 0.26339 -0.78449 
1.28714 0.26339 0.8979 1.28714 0.36965 0.8192 1.28714 0.46072 0.73143 
1.3249 -0.33075 -0.94115 1.3249 -0.33075 1.05456 1.3249 -0.22395 -0.94115 
1.3249 -0.22395 1.05456 1.3249 -0.43785 -0.92961 1.3249 -0.43785 1.04302 
1.3249 -0.11685 -0.92961 1.3249 -0.11685 1.04302 1.32493 -0.65229 -0.86957 
1.32493 0.0976 -0.86957 1.32493 0.0976 0.98298 1.32493 -0.54572 -0.90587 
1.32493 -0.00897 -0.90587 1.32493 -0.00897 1.01928 1.32534 -1.05564 -0.57003 
1.32534 0.50095 0.68344 1.32534 -0.9707 -0.66288 1.32534 0.416 0.77629 
1.32538 -0.76152 -0.81743 1.32538 0.20682 -0.81743 1.32538 0.20682 0.93084 
1.32538 -0.87216 -0.74625 1.32538 0.31746 -0.74625 1.32538 0.31746 0.85966 
1.33621 -0.27735 -0.94209 1.33621 -0.27735 1.0555 1.36029 -0.70261 -0.84541 
1.36029 0.14791 -0.84541 1.36029 0.14791 0.95882 1.36207 -0.49047 -0.91744 
1.36207 -0.06422 -0.91744 1.36207 -0.06422 1.03085 1.3625 -0.38392 -0.93474 
1.3625 -0.38392 1.04815 1.3625 -0.17077 -0.93474 1.3625 -0.17077 1.04815 
1.36254 -0.59913 -0.8871 1.36254 0.04444 -0.8871 1.36254 0.04444 1.00051 
1.36274 -0.92249 -0.70361 1.36274 0.3678 0.81702 1.36334 -1.01327 -0.61606 
1.36334 0.45858 0.72947 1.36339 -0.81651 -0.78204 1.36339 0.26182 -0.78204 
1.36339 0.26182 0.89545 1.37396 -0.33071 -0.93809 1.37396 -0.33071 1.0515 
1.37396 -0.22398 -0.93809 1.37396 -0.22398 1.0515 1.38516 -0.27735 -0.93848 
1.38516 -0.27735 1.05189 1.39074 -1.05185 -0.56732 1.39074 0.49716 0.68073 
1.39803 -0.64997 -0.86463 1.39803 0.09528 -0.86463 1.39803 0.09528 0.97804 
1.39852 -0.75916 -0.81246 1.39852 0.20447 -0.81246 1.39852 0.20447 0.92587 
1.39978 -0.43664 -0.92408 1.39978 -0.43664 1.03749 1.39978 -0.11806 -0.92408 
1.39978 -0.11806 1.03749 1.39981 -0.54451 -0.90034 1.39981 -0.01018 -0.90034 
1.39981 -0.01018 1.01375 1.40092 -0.96696 -0.65848 1.40092 0.41226 0.77189 
1.40097 -0.86842 -0.74184 1.40097 0.31373 -0.74184 1.40097 0.31373 0.85525 
1.41161 -0.38391 -0.92978 1.41161 -0.38391 1.04319 1.41161 -0.17079 -0.92978 
1.41161 -0.17079 1.04319 1.41767 -1.08686 -0.51571 1.42308 -0.33061 -0.93258 
1.42308 -0.33061 1.04599 1.42308 -0.22409 -0.93258 1.42308 -0.22409 1.04599 
1.42888 -1.00724 -0.612 1.42888 0.45255 0.72541 1.43304 -0.69919 -0.83815 
1.43304 0.14449 -0.83815 1.43304 0.14449 0.95156 1.43387 -0.27735 -0.93247 
1.43387 -0.27735 1.04588 1.43572 -0.59533 -0.87968 1.43572 0.04064 -0.87968 
1.43572 0.04064 0.99309 1.43657 -0.48867 -0.90922 1.43657 -0.48867 1.02263 
1.43657 -0.06602 -0.90922 1.43657 -0.06602 1.02263 1.43672 -0.81318 -0.77426 
1.43672 0.25849 -0.77426 1.43672 0.25849 0.88767 1.4379 -0.91695 -0.69707 
1.4379 0.36226 0.81048 1.44873 -0.43639 -0.91725 1.44873 -0.43639 1.03066 
1.44873 -0.11831 -0.91725 1.44873 -0.11831 1.03066 1.45246 -1.10516 -0.47939 
1.4562 -1.04453 -0.56205 1.4562 0.48983 0.67546 1.46042 -0.38364 -0.92242 
1.46042 -0.38364 1.03583 1.46042 -0.17106 -0.92242 1.46042 -0.17106 1.03583 
1.46626 -0.95904 -0.65267 1.46626 0.40435 0.76608 1.47099 -0.64535 -0.85477 
1.47099 0.09065 -0.85477 1.47099 0.09065 0.96818 1.4716 -0.33057 -0.92469 
1.4716 -0.33057 1.0381 1.4716 -0.22412 -0.92469 1.4716 -0.22412 1.0381 
1.47167 -0.75445 -0.80255 1.47167 0.19976 -0.80255 1.47167 0.19976 0.91596 
1.47273 -0.5398 -0.89023 1.47273 -0.5398 1.00364 1.47273 -0.01489 -0.89023 
1.47273 -0.01489 1.00364 1.47407 -0.86351 -0.73163 1.47407 0.30882 -0.73163 
1.47407 0.30882 0.84504 1.48223 -1.07815 -0.50955 1.48223 -0.27735 -0.92408 
1.48223 -0.27735 1.03749 1.48595 -0.48885 -0.90024 1.48595 -0.48885 1.01365 
1.48595 -0.06584 -0.90024 1.48595 -0.06584 1.01365 1.48677 -1.12109 -0.44153 
1.49381 -0.99803 -0.60504 1.49381 0.44334 0.71845 1.49809 -0.43642 -0.90776 
1.49809 -0.43642 1.02117 1.49809 -0.11828 -0.90776 1.49809 -0.11828 1.02117 
1.50405 -0.9056 -0.69045 1.50405 0.35091 -0.69045 1.50405 0.35091 0.80386 
1.50501 -0.69351 -0.8261 1.50501 0.13881 -0.8261 1.50501 0.13881 0.93951 
1.50808 -0.58981 -0.86717 1.50808 -0.58981 0.98058 1.50808 0.03511 -0.86717 
1.50808 0.03511 0.98058 1.50923 -0.80694 -0.76196 1.50923 0.25225 -0.76196 
1.50923 0.25225 0.87537 1.50989 -0.3833 -0.9124 1.50989 -0.3833 1.02581 
1.50989 -0.17139 -0.9124 1.50989 -0.17139 1.02581 1.51666 -1.09459 -0.47192 
1.52041 -1.03375 -0.55439 1.52041 0.47905 0.6678 1.52103 -0.33014 -0.91413 
1.52103 -0.33014 1.02754 1.52103 -0.22456 -0.91413 1.52103 -0.22456 1.02754 
1.52179 -0.53953 -0.87935 1.52179 -0.53953 0.99276 1.52179 -0.01517 -0.87935 
1.52179 -0.01517 0.99276 1.53012 -0.27735 -0.91333 1.53012 -0.27735 1.02674 
1.5322 -0.94662 -0.64473 1.5322 0.39193 0.75814 1.53483 -0.4885 -0.88885 
1.53483 -0.4885 1.00226 1.53483 -0.0662 -0.88885 1.53483 -0.0662 1.00226 
1.53977 -0.85042 -0.72289 1.53977 0.29572 -0.72289 1.53977 0.29572 0.8363 
1.5425 -0.63847 -0.84017 1.5425 -0.63847 0.95358 1.5425 0.08378 -0.84017 
1.5425 0.08378 0.95358 1.54321 -0.74753 -0.7879 1.54321 0.19283 -0.7879 
1.54321 0.19283 0.90131 1.54596 -1.06602 -0.50097 1.54596 0.51133 0.61438 
1.5472 -0.43583 -0.89579 1.5472 -0.43583 1.0092 1.5472 -0.11886 -0.89579 
1.5472 -0.11886 1.0092 1.55142 -1.10849 -0.43253 1.55689 -0.58913 -0.85436 
1.55689 -0.58913 0.96777 1.55689 0.03443 -0.85436 1.55689 0.03443 0.96777 
1.55879 -0.38269 -0.89991 1.55879 -0.38269 1.01332 1.55879 -0.172 -0.89991 
1.55879 -0.172 1.01332 1.55976 -0.98471 -0.59546 1.55976 0.43001 0.70887 
1.56851 -0.3301 -0.90144 1.56851 -0.3301 1.01485 1.56851 -0.2246 -0.90144 
1.56851 -0.2246 1.01485 1.56921 -0.8914 -0.68044 1.56921 0.33671 -0.68044 
1.56921 0.33671 0.79385 1.57053 -0.53864 -0.86602 1.57053 -0.53864 0.97943 
1.57053 -0.01606 -0.86602 1.57053 -0.01606 0.97943 1.57459 -0.79186 -0.75117 
1.57459 0.23716 -0.75117 1.57459 0.23716 0.86458 1.57582 -0.6856 -0.80932 
1.57582 0.1309 -0.80932 1.57582 0.1309 0.92273 1.57743 -0.27735 -0.90024 
1.57743 -0.27735 1.01365 1.58087 -1.0803 -0.46194 1.58308 -0.48761 -0.87507 
1.58308 -0.48761 0.98848 1.58308 -0.06708 -0.87507 1.58308 -0.06708 0.98848 
1.58605 -1.01915 -0.54361 1.58605 0.46446 0.65702 1.59084 -0.63713 -0.82552 
1.59084 -0.63713 0.93893 1.59084 0.08244 -0.82552 1.59084 0.08244 0.93893 
1.59537 -0.43479 -0.88149 1.59537 -0.43479 0.9949 1.59537 -0.1199 -0.88149 
1.59537 -0.1199 0.9949 1.59755 -0.93127 -0.63325 1.59755 0.37658 0.74666 
1.60477 -0.83441 -0.71062 1.60477 0.27972 -0.71062 1.60477 0.27972 0.82403 
1.605 -0.58765 -0.83922 1.605 -0.58765 0.95263 1.605 0.03296 -0.83922 
1.605 0.03296 0.95263 1.60592 -0.38266 -0.88525 1.60592 -0.38266 0.99866 
1.60592 -0.17204 -0.88525 1.60592 -0.17204 0.99866 1.6079 -0.73097 -0.77476 
1.6079 0.17627 -0.77476 1.6079 0.17627 0.88817 1.60858 -1.05051 -0.49001 
1.60858 0.49582 0.60342 1.61491 -1.09222 -0.42137 1.61558 -0.32997 -0.88635 
1.61558 -0.32997 0.99976 1.61558 -0.22472 -0.88635 1.61558 -0.22472 0.99976 
1.61827 -0.53729 -0.85037 1.61827 -0.53729 0.96378 1.61827 -0.0174 -0.85037 
1.61827 -0.0174 0.96378 1.62403 -0.27735 -0.88484 1.62403 -0.27735 0.99825 
1.62446 -0.96812 -0.58287 1.62446 0.41342 0.69628 1.6257 -0.68643 -0.79067 
1.6257 -0.68643 0.90408 1.6257 0.13173 -0.79067 1.6257 0.13173 0.90408 
1.63059 -0.48619 -0.85895 1.63059 -0.48619 0.97236 1.63059 -0.0685 -0.85895 
1.63059 -0.0685 0.97236 1.63309 -0.87441 -0.66706 1.63309 0.31971 0.78047 
1.63861 -0.7744 -0.73665 1.63861 0.2197 -0.73665 1.63861 0.2197 0.85006 
1.64067 -0.63775 -0.8065 1.64067 -0.63775 0.91991 1.64067 0.08305 -0.8065 
1.64067 0.08305 0.91991 1.64194 -0.4345 -0.86494 1.64194 -0.4345 0.97835 
1.64194 -0.12019 -0.86494 1.64194 -0.12019 0.97835 1.6428 -1.06291 -0.44965 
1.6428 0.50822 0.56306 1.64793 -1.00148 -0.53106 1.64793 0.44678 0.64447 
1.65228 -0.38237 -0.86831 1.65228 -0.38237 0.98172 1.65228 -0.17233 -0.86831 
1.65228 -0.17233 0.98172 1.65494 -0.5878 -0.81985 1.65494 -0.5878 0.93326 
1.65494 0.03311 -0.81985 1.65494 0.03311 0.93326 1.65708 -0.73082 -0.75416 
1.65708 -0.73082 0.86757 1.65708 0.17613 -0.75416 1.65708 0.17613 0.86757 
1.66098 -0.91319 -0.61853 1.66098 0.3585 0.73194 1.66158 -0.32993 -0.86905 
1.66158 -0.32993 0.98246 1.66158 -0.22476 -0.86905 1.66158 -0.22476 0.98246 
1.66782 -0.8157 -0.69513 1.66782 0.26101 0.80854 1.66812 -0.53725 -0.8306 
1.66812 -0.53725 0.94401 1.66812 -0.01744 -0.8306 1.66812 -0.01744 0.94401 
1.66983 -1.03169 -0.4767 1.66983 -0.27735 -0.86717 1.66983 -0.27735 0.98058 
1.66983 0.477 0.59011 1.67461 -0.6861 -0.76961 1.67461 -0.6861 0.88302 
1.67461 0.1314 -0.76961 1.67461 0.1314 0.88302 1.67615 -1.073 -0.40763 
1.68114 -0.48459 -0.83874 1.68114 -0.48459 0.95215 1.68114 -0.07011 -0.83874 
1.68114 -0.07011 0.95215 1.68569 -0.94807 -0.56882 1.68569 0.39338 0.68223 
1.68711 -0.77332 -0.71404 1.68711 0.21862 0.82745 1.68979 -0.63709 -0.78499 
1.68979 -0.63709 0.8984 1.68979 0.0824 -0.78499 1.68979 0.0824 0.8984 
1.69236 -0.43273 -0.84422 1.69236 -0.43273 0.95763 1.69236 -0.12196 -0.84422 
1.69236 -0.12196 0.95763 1.69539 -0.8547 -0.6504 1.69539 0.3 0.76381 
1.70269 -0.38017 -0.84703 1.70269 -0.38017 0.96044 1.70269 -0.17452 -0.84703 
1.70269 -0.17452 0.96044 1.70339 -1.04216 -0.43502 1.70339 0.48747 0.54843 
1.70381 -0.58706 -0.79797 1.70381 -0.58706 0.91138 1.70381 0.03237 -0.79797 
1.70381 0.03237 0.91138 1.70544 -0.72943 -0.73111 1.70544 -0.72943 0.84452 
1.70544 0.17474 -0.73111 1.70544 0.17474 0.84452 1.70837 -1.08055 -0.36452 
1.7087 -0.9804 -0.51601 1.7087 0.42571 0.62942 1.71184 -0.32762 -0.84723 
1.71184 -0.32762 0.96064 1.71184 -0.22707 -0.84723 1.71184 -0.22707 0.96064 
1.7147 -0.27735 -0.84728 1.7147 -0.27735 0.96069 1.71546 -0.81343 -0.67073 
1.71546 0.25874 0.78414 1.71781 -0.5351 -0.80821 1.71781 -0.5351 0.92162 
1.71781 -0.0196 -0.80821 1.71781 -0.0196 0.92162 1.72122 -0.89122 -0.60264 
1.72122 0.33653 0.71605 1.72243 -0.68461 -0.7462 1.72243 -0.68461 0.85961 
1.72243 0.12991 -0.7462 1.72243 0.12991 0.85961 1.72943 -1.00964 -0.4611 
1.72943 0.45495 0.57451 1.73052 -0.48236 -0.81587 1.73052 -0.48236 0.92928 
1.73052 -0.07233 -0.81587 1.73052 -0.07233 0.92928 1.73446 -0.77081 -0.68922 
1.73446 0.21612 0.80263 1.73573 -1.05036 -0.39188 1.73573 0.49566 0.50529 
1.7375 -0.63537 -0.76122 1.7375 -0.63537 0.87463 1.7375 0.08068 -0.76122 
1.7375 0.08068 0.87463 1.74185 -0.43023 -0.82072 1.74185 -0.43023 0.93413 
1.74185 -0.12446 -0.82072 1.74185 -0.12446 0.93413 1.74246 -0.85178 -0.62353 
1.74246 0.29708 0.73694 1.74518 -0.92512 -0.55206 1.74518 0.37042 0.66547 
1.75187 -0.37767 -0.82305 1.75187 -0.37767 0.93646 1.75187 -0.17703 -0.82305 
1.75187 -0.17703 0.93646 1.75232 -0.72695 -0.70583 1.75232 -0.72695 0.81924 
1.75232 0.17226 0.81924 1.75268 -0.58441 -0.77335 1.75268 -0.58441 0.88676 
1.75268 0.02971 -0.77335 1.75268 0.02971 0.88676 1.7558 -0.32757 -0.82525 
1.7558 -0.32757 0.93866 1.7558 -0.22712 -0.82525 1.7558 -0.22712 0.93866 
1.75854 -0.27735 -0.82522 1.75854 -0.27735 0.93863 1.76201 0.4636 0.53157 
1.76237 -0.81017 -0.64348 1.76237 0.25547 0.75689 1.7665 -0.53222 -0.78309 
1.7665 -0.53222 0.8965 1.7665 -0.02248 -0.78309 1.7665 -0.02248 0.8965 
1.76719 -0.95624 -0.49887 1.76719 0.40155 0.61228 1.76727 -0.88688 -0.57412 
1.76727 0.33219 0.68753 1.76902 -0.68196 -0.72052 1.76902 -0.68196 0.83393 
1.76902 0.12727 0.83393 1.77859 -0.47953 -0.79041 1.77859 -0.47953 0.90382 
1.77859 -0.07516 -0.79041 1.77859 -0.07516 0.90382 1.78135 -0.76698 -0.66164 
1.78135 0.21229 0.77505 1.78532 -0.63192 -0.73456 1.78532 -0.63192 0.84797 
1.78532 0.07723 0.84797 1.78714 0.42976 0.55671 1.78819 -0.84716 -0.59465 
1.78819 0.29247 0.70806 1.78971 -0.42724 -0.79474 1.78971 -0.42724 0.90815 
1.78971 -0.12746 -0.79474 1.78971 -0.12746 0.90815 1.79021 -0.91938 -0.52184 
1.79021 0.36469 0.63525 1.7949 -0.37757 -0.79894 1.7949 -0.37757 0.91235 
1.7949 -0.17713 -0.79894 1.7949 -0.17713 0.91235 1.79883 -0.3274 -0.80101 
1.79883 -0.3274 0.91442 1.79883 -0.22729 -0.80101 1.79883 -0.22729 0.91442 
1.79902 -0.7228 -0.67783 1.79902 -0.7228 0.79124 1.79902 0.16811 0.79124 
1.80015 -0.58083 -0.74624 1.80015 -0.58083 0.85965 1.80015 0.02614 0.85965 
1.80124 -0.27735 -0.80102 1.80124 -0.27735 0.91443 1.80815 -0.8051 -0.61414 
1.80815 0.2504 0.72755 1.81107 0.39421 0.58064 1.8121 -0.88075 -0.54357 
1.8121 0.32606 0.65698 1.81345 -0.52884 -0.75554 1.81345 -0.52884 0.86895 
1.81345 -0.02585 -0.75554 1.81345 -0.02585 0.86895 1.81423 -0.67817 -0.69264 
1.81423 -0.67817 0.80605 1.81423 0.12348 0.80605 1.8252 -0.4761 -0.76244 
1.8252 -0.4761 0.87585 1.8252 -0.07859 -0.76244 1.8252 -0.07859 0.87585 
1.82678 -0.76169 -0.63192 1.82678 0.20699 0.74533 1.83034 -0.62786 -0.70624 
1.83034 -0.62786 0.81965 1.83034 0.07317 0.81965 1.83163 -0.42685 -0.76863 
1.83163 -0.42685 0.88204 1.83163 -0.12784 -0.76863 1.83163 -0.12784 0.88204 
1.83244 -0.84087 -0.56386 1.83244 0.28618 0.67727 1.83374 0.35705 0.60331 
1.83671 -0.37723 -0.77275 1.83671 -0.37723 0.88616 1.83671 -0.17747 -0.77275 
1.83671 -0.17747 0.88616 1.8404 -0.32735 -0.7748 1.8404 -0.32735 0.88821 
1.8404 -0.22735 -0.7748 1.8404 -0.22735 0.88821 1.84271 -0.27735 -0.77476 
1.84271 -0.27735 0.88817 1.84305 -0.718 -0.64813 1.84305 -0.718 0.76154 
1.84305 0.16331 0.76154 1.8451 -0.57625 -0.71747 1.8451 -0.57625 0.83088 
1.8451 0.02156 0.83088 1.85217 -0.79845 -0.58298 1.85217 0.24375 0.69639 
1.8551 0.31835 0.62466 1.85796 -0.67324 -0.66263 1.85796 -0.67324 0.77604 
1.85796 0.11855 0.77604 1.85816 -0.52404 -0.72629 1.85816 -0.52404 0.8397 
1.85816 -0.03065 0.8397 1.86634 -0.47593 -0.73392 1.86634 -0.47593 0.84733 
1.86634 -0.07876 0.84733 1.8696 -0.7559 -0.60035 1.8696 0.20121 0.71376 
1.87278 -0.4266 -0.74001 1.87278 -0.4266 0.85342 1.87278 -0.12809 -0.74001 
1.87278 -0.12809 0.85342 1.87408 -0.62255 -0.67565 1.87408 -0.62255 0.78906 
1.87408 0.06785 0.78906 1.87508 0.27822 0.64464 1.87796 -0.37666 -0.74397 
1.87796 -0.37666 0.85738 1.87796 -0.17804 -0.74397 1.87796 -0.17804 0.85738 
1.88164 -0.32671 -0.74588 1.88164 -0.32671 0.85929 1.88164 -0.22799 -0.74588 
1.88164 -0.22799 0.85929 1.88284 -0.27735 -0.7465 1.88284 -0.27735 0.85991 
1.88568 -0.71195 -0.61625 1.88568 0.15726 0.72966 1.88845 -0.57082 -0.68647 
1.88845 -0.57082 0.79988 1.88845 0.01612 0.79988 1.89365 0.23676 0.66321 
1.89798 -0.52334 -0.69587 1.89798 -0.52334 0.80928 1.89798 -0.03136 0.80928 
1.90006 -0.66719 -0.63058 1.90006 0.11249 0.74399 1.90603 -0.47526 -0.70343 
1.90603 -0.47526 0.81684 1.90603 -0.07943 0.81684 1.91075 0.19405 0.68032 
1.91266 -0.42574 -0.70926 1.91266 -0.42574 0.82267 1.91266 -0.12896 0.82267 
1.91591 -0.61622 -0.64316 1.91591 0.06152 0.75657 1.91772 -0.37583 -0.71315 
1.91772 -0.37583 0.82656 1.91772 -0.17886 -0.71315 1.91772 -0.17886 0.82656 
1.9204 -0.32665 -0.71567 1.9204 -0.32665 0.82908 1.9204 -0.22804 -0.71567 
1.9204 -0.22804 0.82908 1.92154 -0.27735 -0.71631 1.92154 -0.27735 0.82972 
1.92636 0.15021 0.69592 1.92683 0.24375 0.62173 1.92693 -0.56959 -0.65411 
1.92693 0.0149 0.76752 1.93645 -0.52202 -0.66339 1.93645 -0.52202 0.7768 
1.93645 -0.03267 0.7768 1.94042 0.10534 0.70999 1.94417 -0.4741 -0.67104 
1.94417 -0.4741 0.78445 1.94417 -0.0806 0.78445 1.9442 0.20121 0.63917 
1.95078 -0.42449 -0.67674 1.95078 -0.42449 0.79015 1.95078 -0.13021 0.79015 
1.95291 -0.61424 -0.60907 1.95291 0.05954 0.72248 1.95509 -0.37572 -0.68097 
1.95509 -0.37572 0.79438 1.95509 -0.17898 0.79438 1.9578 -0.32647 -0.68343 
1.9578 -0.32647 0.79684 1.9578 -0.22822 -0.68343 1.9578 -0.22822 0.79684 
1.9587 -0.27735 -0.68425 1.9587 -0.27735 0.79766 1.9601 0.15726 0.65524 
1.9638 -0.56763 -0.61995 1.9638 0.01294 0.73336 1.97306 -0.52033 -0.62921 
1.97306 -0.03437 0.74262 1.97442 0.11249 0.66962 1.98066 -0.47244 -0.63681 
1.98066 -0.08226 0.75022 1.9866 -0.42408 -0.64275 1.9866 -0.13062 0.75616 
1.98701 0.06152 0.68547 1.99084 -0.37536 -0.647 1.99084 -0.37536 0.76041 
1.99084 -0.17933 0.76041 1.9934 -0.32641 -0.64955 1.9934 -0.32641 0.76296 
1.9934 -0.22828 0.76296 1.99425 -0.27735 -0.6504 1.99425 -0.27735 0.76381 
1.99796 0.0149 0.6965 2.00647 0.11855 0.62752 2.00724 -0.03267 0.70601 
2.01488 -0.4741 -0.60032 2.01488 -0.0806 0.71373 2.01949 0.06785 0.64364 
2.02058 -0.42449 -0.60693 2.02058 -0.13021 0.72034 2.02482 -0.37572 -0.61125 
2.02482 -0.17898 0.72466 2.02728 -0.32647 -0.61396 2.02728 -0.32647 0.72737 
2.02728 -0.22822 0.72737 2.02809 -0.27735 0.72826 2.03032 0.01612 0.65801 
2.03971 -0.03136 0.66754 2.04728 -0.07943 0.67559 2.05311 -0.12896 0.68223 
2.057 -0.37583 -0.57387 2.057 -0.17886 0.68728 2.05951 -0.22804 0.68996 
2.06131 0.02156 0.61466 2.07014 -0.03065 0.62772 2.07777 -0.07876 0.6359 
2.08386 -0.12809 0.64234 2.08781 -0.17804 0.64752 2.10628 -0.07859 0.59476 
2.11248 -0.12784 0.6012 -1.79069 2.29719 -0.59608 -1.79049 2.14799 -0.53241 
-1.7847 2.02278 -0.45277 -1.77763 2.24498 -0.58725 -1.77558 2.10323 -0.51792 
-1.77525 2.54388 -0.64455 -1.77294 2.49388 -0.64459 -1.76924 2.444 -0.64254 
-1.76497 1.98036 -0.43364 -1.76417 2.39438 -0.63841 -1.76287 2.19337 -0.57602 
-1.75931 2.05954 -0.5017 -1.75773 2.34513 -0.63222 -1.74677 2.14306 -0.56242 
-1.74599 2.29239 -0.62533 -1.74463 1.94048 -0.41335 -1.74068 2.01613 -0.48393 
-1.73378 2.54388 -0.67081 -1.73268 2.2404 -0.61603 -1.73268 2.84737 -0.61603 
-1.73156 2.09843 -0.54762 -1.73136 2.49383 -0.67079 -1.73136 2.59394 -0.67079 
-1.72744 2.44366 -0.66873 -1.72744 2.6441 -0.66873 -1.72274 1.90185 -0.39162 
-1.72224 2.39399 -0.66453 -1.72224 2.69377 -0.66453 -1.72072 1.97407 -0.46444 
-1.71785 2.18931 -0.60434 -1.71785 2.89846 -0.60434 -1.71389 2.05425 -0.53142 
-1.71112 2.3417 -0.66019 -1.71112 2.74607 -0.66019 -1.70155 2.13927 -0.59031 
-1.70155 2.9485 -0.59031 -1.6998 1.93435 -0.44391 -1.69903 2.28901 -0.65288 
-1.69903 2.79875 -0.65288 -1.6949 2.01106 -0.51327 -1.6949 3.0767 -0.51327 
-1.69107 2.54388 -0.695 -1.68833 2.49366 -0.69503 -1.68833 2.59411 -0.69503 
-1.68521 2.23682 -0.64313 -1.68521 2.85094 -0.64313 -1.68485 2.09428 -0.57562 
-1.68485 2.99349 -0.57562 -1.6844 2.44356 -0.69284 -1.6844 2.6442 -0.69284 
-1.67772 1.89611 -0.42184 -1.67499 1.96945 -0.49332 -1.67499 3.11831 -0.49332 
-1.67438 2.391 -0.6905 -1.67438 2.69677 -0.6905 -1.67003 2.18586 -0.631 
-1.67003 2.90191 -0.631 -1.66699 2.05042 -0.559 -1.66699 3.03735 -0.559 
-1.66305 2.33887 -0.68565 -1.66305 2.7489 -0.68565 -1.65497 2.13662 -0.61599 
-1.65497 2.95114 -0.61599 -1.65375 1.93001 -0.47243 -1.65035 2.28613 -0.678 
-1.65035 2.80163 -0.678 -1.648 2.0078 -0.54051 -1.648 3.07997 -0.54051 
-1.64723 2.54388 -0.71707 -1.64438 2.49361 -0.71702 -1.64438 2.59416 -0.71702 
-1.63797 2.0918 -0.6009 -1.63797 2.99597 -0.6009 -1.63635 2.23417 -0.66775 
-1.63635 2.8536 -0.66775 -1.63523 2.44106 -0.71682 -1.63523 2.64671 -0.71682 
-1.62792 1.96653 -0.52019 -1.62792 3.12123 -0.52019 -1.62489 2.3885 -0.714 
-1.62489 2.69927 -0.714 -1.62232 2.18414 -0.65478 -1.62232 2.90363 -0.65478 
-1.61964 2.04791 -0.58382 -1.61964 3.03985 -0.58382 -1.61367 2.33664 -0.70852 
-1.61367 2.75112 -0.70852 -1.60715 2.13513 -0.63939 -1.60715 2.95263 -0.63939 
-1.60236 2.54388 -0.73696 -1.60065 2.28398 -0.70038 -1.60065 2.80379 -0.70038 
-1.60035 2.00553 -0.56492 -1.60035 3.08224 -0.56492 -1.59411 2.4913 -0.73884 
-1.59411 2.59647 -0.73884 -1.59351 1.90804 -0.48832 -1.58962 2.09041 -0.62395 
-1.58962 2.99736 -0.62395 -1.58747 2.23343 -0.68963 -1.58747 2.85434 -0.68963 
-1.58481 2.43886 -0.73809 -1.58481 2.6489 -0.73809 -1.57447 2.38673 -0.73472 
-1.57447 2.70104 -0.73472 -1.5732 2.18348 -0.67629 -1.5732 2.90428 -0.67629 
-1.57114 2.04683 -0.60643 -1.57114 3.04093 -0.60643 -1.56562 1.94682 -0.53685 
-1.56562 1.94682 0.91069 -1.56312 2.33504 -0.72874 -1.56312 2.75273 -0.72874 
-1.55823 2.1348 -0.66045 -1.55823 2.95296 -0.66045 -1.55656 2.54388 -0.75463 
-1.5508 2.28394 -0.72016 -1.5508 2.80383 -0.72016 -1.54811 2.49126 -0.75614 
-1.54811 2.59651 -0.75614 -1.54043 2.09026 -0.64455 -1.54043 2.09026 1.01839 
-1.54043 2.9975 -0.64455 -1.53846 2.43857 -0.75504 -1.53846 2.64919 -0.75504 
-1.53754 2.23358 -0.709 -1.53754 2.85419 -0.709 -1.5373 1.98682 -0.58041 
-1.5373 1.98682 0.95425 -1.5373 3.10095 -0.58041 -1.53008 1.88996 -0.50303 
-1.53008 1.88996 0.87687 -1.5279 2.38644 -0.75128 -1.5279 2.70133 -0.75128 
-1.52337 2.1841 -0.69531 -1.52337 2.1841 1.06914 -1.52337 2.90367 -0.69531 
-1.51561 2.33362 -0.74486 -1.51561 2.75415 -0.74486 -1.50996 2.54388 -0.77002 
-1.50835 2.13563 -0.67911 -1.50835 2.13563 1.05294 -1.50835 2.95213 -0.67911 
-1.50712 2.02937 -0.62095 -1.50712 2.02937 0.99479 -1.50712 3.05839 -0.62095 
-1.50306 2.28259 -0.73581 -1.50306 2.28259 1.10964 -1.50306 2.80517 -0.73581 
-1.50174 1.92983 -0.55022 -1.50174 1.92983 0.92406 -1.50105 2.49113 -0.77123 
-1.50105 2.59663 -0.77123 -1.4923 1.83652 0.83908 -1.49133 2.43854 -0.76969 
-1.49133 2.43854 1.14353 -1.49133 2.64923 -0.76969 -1.48942 2.2321 -0.72414 
-1.48942 2.2321 1.09798 -1.48942 2.85566 -0.72414 -1.47973 2.3854 -0.76558 
-1.47973 2.3854 1.13942 -1.47973 2.70237 -0.76558 -1.47574 2.0737 -0.65769 
-1.47574 2.0737 1.03153 -1.47574 3.01406 -0.65769 -1.47503 2.18276 -0.70995 
-1.47503 2.18276 1.08379 -1.47503 2.90501 -0.70995 -1.4723 1.97081 -0.59268 
-1.4723 1.97081 0.96652 -1.4723 3.11695 -0.59268 -1.46736 2.33273 -0.75863 
-1.46736 2.33273 1.13247 -1.46736 2.75503 -0.75863 -1.46474 1.87461 0.88836 
-1.46266 2.54388 -0.78311 -1.46266 2.54388 1.15695 -1.45432 2.2817 -0.74914 
-1.45432 2.2817 1.12298 -1.45432 2.80606 -0.74914 -1.45432 2.80606 1.12298 
-1.45356 2.49109 -0.78391 -1.45356 2.49109 1.15775 -1.45356 2.59667 -0.78391 
-1.45356 2.59667 1.15775 -1.44242 2.43793 -0.78218 -1.44242 2.43793 1.15602 
-1.44242 2.64984 -0.78218 -1.44242 2.64984 1.15602 -1.44177 2.01429 -0.63174 
-1.44177 2.01429 1.00558 -1.44177 3.07348 -0.63174 -1.44062 2.23142 -0.73696 
-1.44062 2.23142 1.1108 -1.44062 2.85634 -0.73696 -1.44062 2.85634 1.1108 
-1.43755 2.12772 -0.69589 -1.43755 2.12772 1.06972 -1.43755 2.96004 -0.69589 
-1.43755 2.96004 1.06972 -1.43658 1.91563 -0.56024 -1.43658 1.91563 0.93408 
-1.43062 2.38481 -0.77755 -1.43062 2.38481 1.15139 -1.43062 2.70295 -0.77755 
-1.43062 2.70295 1.15139 -1.42634 1.8232 0.84866 -1.41848 2.33238 -0.77003 
-1.41848 2.33238 1.14386 -1.41848 2.75539 -0.77003 -1.41848 2.75539 1.14386 
-1.41477 2.54388 -0.79387 -1.41477 2.54388 1.1677 -1.4066 1.95772 -0.60141 
-1.4066 1.95772 0.97525 -1.4066 3.13005 -0.60141 -1.40526 2.28143 -0.76001 
-1.40526 2.28143 1.13385 -1.40526 2.80634 -0.76001 -1.40526 2.80634 1.13385 
-1.40421 2.06678 -0.67234 -1.40421 2.06678 1.04618 -1.40421 3.02099 -0.67234 
-1.40421 3.02099 1.04618 -1.40413 2.49066 -0.79448 -1.40413 2.49066 1.16832 
-1.40413 2.59711 -0.79448 -1.40413 2.59711 1.16832 -1.40352 2.17588 -0.72455 
-1.40352 2.17588 1.09839 -1.40352 2.91188 -0.72455 -1.40352 2.91188 1.09839 
-1.39879 1.86219 0.89629 -1.39296 2.43759 -0.7922 -1.39296 2.43759 1.16604 
-1.39296 2.65017 -0.7922 -1.39296 2.65017 1.16604 -1.38127 2.38484 -0.78704 
-1.38127 2.38484 1.16088 -1.38127 2.70292 -0.78704 -1.38127 2.70292 1.16088 
-1.37043 1.90428 -0.56686 -1.37043 1.90428 0.9407 -1.36925 2.00805 -0.64405 
-1.36925 2.00805 1.01788 -1.36925 3.07972 -0.64405 -1.3691 2.33256 -0.77901 
-1.3691 2.33256 1.15284 -1.3691 2.75521 -0.77901 -1.3691 2.75521 1.15284 
-1.36825 2.2259 -0.74946 -1.36825 2.2259 1.1233 -1.36825 2.86187 -0.74946 
-1.36825 2.86187 1.1233 -1.36641 2.54388 -0.80226 -1.36641 2.54388 1.1761 
-1.36557 2.12204 -0.70794 -1.36557 2.12204 1.08177 -1.36557 2.96572 -0.70794 
-1.36557 2.96572 1.08177 -1.36141 1.81399 0.85562 -1.35562 2.49062 -0.80237 
-1.35562 2.49062 1.1762 -1.35562 2.59714 -0.80237 -1.35562 2.59714 1.1762 
-1.34415 2.43732 -0.79957 -1.34415 2.43732 1.1734 -1.34415 2.65044 -0.79957 
-1.34415 2.65044 1.1734 -1.3335 1.95281 -0.61163 -1.3335 1.95281 0.98546 
-1.33345 1.85427 0.90211 -1.33235 2.27672 -0.77012 -1.33235 2.27672 1.14396 
-1.33235 2.81105 -0.77012 -1.33235 2.81105 1.14396 -1.33231 2.38459 -0.79387 
-1.33231 2.38459 1.1677 -1.33231 2.70317 -0.79387 -1.33231 2.70317 1.1677 
-1.33105 2.06207 -0.68225 -1.33105 2.06207 1.05609 -1.33105 3.0257 -0.68225 
-1.33105 3.0257 1.05609 -1.33057 2.17126 -0.73441 -1.33057 2.17126 1.10825 
-1.33057 2.91651 -0.73441 -1.33057 2.91651 1.10825 -1.31769 2.54388 -0.80827 
-1.31769 2.54388 1.1821 -1.30649 2.49052 -0.80787 -1.30649 2.49052 1.18171 
-1.30649 2.59725 -0.80787 -1.30649 2.59725 1.18171 -1.29592 2.00472 -0.65182 
-1.29592 2.00472 1.02566 -1.29592 3.08305 -0.65182 -1.29587 1.80796 0.85968 
-1.29527 1.89874 -0.57339 -1.29527 1.89874 0.94723 -1.29507 2.2221 -0.75689 
-1.29507 2.2221 1.13072 -1.29507 2.86567 -0.75689 -1.29507 2.86567 1.13072 
-1.29503 2.43731 -0.80453 -1.29503 2.43731 1.17836 -1.29503 2.65046 -0.80453 
-1.29503 2.65046 1.17836 -1.2946 2.33076 -0.78723 -1.2946 2.33076 1.16107 
-1.2946 2.75701 -0.78723 -1.2946 2.75701 1.16107 -1.29282 2.11862 -0.71519 
-1.29282 2.11862 1.08903 -1.29282 2.96914 -0.71519 -1.29282 2.96914 1.08903 
-1.26874 2.54388 -0.81188 -1.26874 2.54388 1.18571 -1.25791 1.94907 -0.61604 
-1.25791 1.94907 0.98987 -1.25791 2.05971 -0.68722 -1.25791 2.05971 1.06106 
-1.25791 3.02805 -0.68722 -1.25791 3.02805 1.06106 -1.25788 1.85053 0.90651 
-1.25746 2.27551 -0.77565 -1.25746 2.27551 1.14949 -1.25746 2.81226 -0.77565 
-1.25746 2.81226 1.14949 -1.25746 2.16894 -0.73936 -1.25746 2.16894 1.11319 
-1.25746 2.91883 -0.73936 -1.25746 2.91883 1.11319 -1.25744 2.38338 -0.79939 
-1.25744 2.38338 1.17323 -1.25744 2.70438 -0.79939 -1.25744 2.70438 1.17323 
-1.25744 2.49048 -0.81094 -1.25744 2.49048 1.18478 -1.25744 2.59728 -0.81094 
-1.25744 2.59728 1.18478 -1.21968 1.80581 0.86164 -1.21968 1.89689 -0.57557 
-1.21968 1.89689 0.94941 -1.21968 2.00314 -0.65427 -1.21968 2.00314 1.02811 
-1.21968 2.11748 -0.71762 -1.21968 2.11748 1.09145 -1.21968 2.22118 -0.75958 
-1.21968 2.22118 1.13342 -1.21968 2.33016 -0.78997 -1.21968 2.33016 1.16381 
-1.21968 2.437 -0.80735 -1.21968 2.437 1.18119 -1.21968 2.54388 -0.81308 
-1.21968 2.54388 1.18692 -1.21968 2.65076 -0.80735 -1.21968 2.65076 1.18119 
-1.21968 2.75761 -0.78997 -1.21968 2.75761 1.16381 -1.21968 2.86659 -0.75958 
-1.21968 2.86659 1.13342 -1.21968 2.97028 -0.71762 -1.21968 2.97028 1.09145 
-1.21968 3.08462 -0.65427 -1.18191 2.49048 -0.81094 -1.18191 2.49048 1.18478 
-1.18191 2.59728 -0.81094 -1.18191 2.59728 1.18478 -1.18191 2.38338 -0.79939 
-1.18191 2.38338 1.17323 -1.18191 2.70438 -0.79939 -1.18191 2.70438 1.17323 
-1.18189 2.16894 -0.73936 -1.18189 2.16894 1.11319 -1.18189 2.91883 -0.73936 
-1.18189 2.91883 1.11319 -1.18189 2.27551 -0.77565 -1.18189 2.27551 1.14949 
-1.18189 2.81226 -0.77565 -1.18189 2.81226 1.14949 -1.18147 1.85053 0.90651 
-1.18144 2.05971 -0.68722 -1.18144 2.05971 1.06106 -1.18144 3.02805 -0.68722 
-1.18144 3.02805 1.06106 -1.18144 1.94907 -0.61604 -1.18144 1.94907 0.98987 
-1.17061 2.54388 -0.81188 -1.17061 2.54388 1.18571 -1.14653 2.11862 -0.71519 
-1.14653 2.11862 1.08903 -1.14653 2.96914 -0.71519 -1.14653 2.96914 1.08903 
-1.14475 2.33076 -0.78723 -1.14475 2.33076 1.16107 -1.14475 2.75701 -0.78723 
-1.14475 2.75701 1.16107 -1.14432 2.43731 -0.80453 -1.14432 2.43731 1.17836 
-1.14432 2.65046 -0.80453 -1.14432 2.65046 1.17836 -1.14428 2.2221 -0.75689 
-1.14428 2.2221 1.13072 -1.14428 2.86567 -0.75689 -1.14428 2.86567 1.13072 
-1.14408 1.89874 -0.57339 -1.14408 1.89874 0.94723 -1.14348 1.80796 0.85968 
-1.14343 2.00472 -0.65182 -1.14343 2.00472 1.02566 -1.14343 3.08305 -0.65182 
-1.13286 2.49052 -0.80787 -1.13286 2.49052 1.18171 -1.13286 2.59725 -0.80787 
-1.13286 2.59725 1.18171 -1.12166 2.54388 -0.80827 -1.12166 2.54388 1.1821 
-1.10878 2.17126 -0.73441 -1.10878 2.17126 1.10825 -1.10878 2.91651 -0.73441 
-1.10878 2.91651 1.10825 -1.1083 2.06207 -0.68225 -1.1083 2.06207 1.05609 
-1.1083 3.0257 -0.68225 -1.1083 3.0257 1.05609 -1.10704 2.38459 -0.79387 
-1.10704 2.38459 1.1677 -1.10704 2.70317 -0.79387 -1.10704 2.70317 1.1677 
-1.107 2.27672 -0.77012 -1.107 2.27672 1.14396 -1.107 2.81105 -0.77012 
-1.107 2.81105 1.14396 -1.1059 1.85427 0.90211 -1.10585 1.95281 -0.61163 
-1.10585 1.95281 0.98546 -1.0952 2.43732 -0.79957 -1.0952 2.43732 1.1734 
-1.0952 2.65044 -0.79957 -1.0952 2.65044 1.1734 -1.08373 2.49062 -0.80237 
-1.08373 2.49062 1.1762 -1.08373 2.59714 -0.80237 -1.08373 2.59714 1.1762 
-1.07794 1.81399 0.85562 -1.07378 2.12204 -0.70794 -1.07378 2.12204 1.08177 
-1.07378 2.96572 -0.70794 -1.07378 2.96572 1.08177 -1.07294 2.54388 -0.80226 
-1.07294 2.54388 1.1761 -1.0711 2.2259 -0.74946 -1.0711 2.2259 1.1233 
-1.0711 2.86187 -0.74946 -1.0711 2.86187 1.1233 -1.07025 2.33256 -0.77901 
-1.07025 2.33256 1.15284 -1.07025 2.75521 -0.77901 -1.07025 2.75521 1.15284 
-1.0701 2.00805 -0.64405 -1.0701 2.00805 1.01788 -1.0701 3.07972 -0.64405 
-1.06892 1.90428 -0.56686 -1.06892 1.90428 0.9407 -1.05808 2.38484 -0.78704 
-1.05808 2.38484 1.16088 -1.05808 2.70292 -0.78704 -1.05808 2.70292 1.16088 
-1.04639 2.43759 -0.7922 -1.04639 2.43759 1.16604 -1.04639 2.65017 -0.7922 
-1.04639 2.65017 1.16604 -1.04056 1.86219 0.89629 -1.03583 2.17588 -0.72455 
-1.03583 2.17588 1.09839 -1.03583 2.91188 -0.72455 -1.03583 2.91188 1.09839 
-1.03522 2.49066 -0.79448 -1.03522 2.49066 1.16832 -1.03522 2.59711 -0.79448 
-1.03522 2.59711 1.16832 -1.03514 2.06678 -0.67234 -1.03514 2.06678 1.04618 
-1.03514 3.02099 -0.67234 -1.03514 3.02099 1.04618 -1.03409 2.28143 -0.76001 
-1.03409 2.28143 1.13385 -1.03409 2.80634 -0.76001 -1.03409 2.80634 1.13385 
-1.03275 1.95772 -0.60141 -1.03275 1.95772 0.97525 -1.02458 2.54388 -0.79387 
-1.02458 2.54388 1.1677 -1.02087 2.33238 -0.77003 -1.02087 2.33238 1.14386 
-1.02087 2.75539 -0.77003 -1.02087 2.75539 1.14386 -1.01301 1.8232 0.84866 
-1.00873 2.38481 -0.77755 -1.00873 2.38481 1.15139 -1.00873 2.70295 -0.77755 
-1.00873 2.70295 1.15139 -1.00277 1.91563 -0.56024 -1.00277 1.91563 0.93408 
-1.0018 2.12772 -0.69589 -1.0018 2.12772 1.06972 -1.0018 2.96004 -0.69589 
-1.0018 2.96004 1.06972 -0.99873 2.23142 -0.73696 -0.99873 2.23142 1.1108 
-0.99873 2.85634 -0.73696 -0.99873 2.85634 1.1108 -0.99758 2.01429 -0.63174 
-0.99758 2.01429 1.00558 -0.99758 3.07348 -0.63174 -0.99693 2.43793 -0.78218 
-0.99693 2.43793 1.15602 -0.99693 2.64984 -0.78218 -0.99693 2.64984 1.15602 
-0.98579 2.49109 -0.78391 -0.98579 2.49109 1.15775 -0.98579 2.59667 -0.78391 
-0.98579 2.59667 1.15775 -0.98503 2.2817 -0.74914 -0.98503 2.2817 1.12298 
-0.98503 2.80606 -0.74914 -0.98503 2.80606 1.12298 -0.97669 2.54388 -0.78311 
-0.97669 2.54388 1.15695 -0.97461 1.87461 0.88836 -0.97199 2.33273 -0.75863 
-0.97199 2.33273 1.13247 -0.97199 2.75503 -0.75863 -0.97199 2.75503 1.13247 
-0.96705 1.97081 -0.59268 -0.96705 1.97081 0.96652 -0.96432 2.18276 -0.70995 
-0.96432 2.18276 1.08379 -0.96432 2.90501 -0.70995 -0.96432 2.90501 1.08379 
-0.96361 2.0737 -0.65769 -0.96361 2.0737 1.03153 -0.96361 3.01406 -0.65769 
-0.96361 3.01406 1.03153 -0.95962 2.3854 -0.76558 -0.95962 2.3854 1.13942 
-0.95962 2.70237 -0.76558 -0.95962 2.70237 1.13942 -0.94993 2.2321 -0.72414 
-0.94993 2.2321 1.09798 -0.94993 2.85566 -0.72414 -0.94993 2.85566 1.09798 
-0.94802 2.43854 -0.76969 -0.94802 2.43854 1.14353 -0.94802 2.64923 -0.76969 
-0.94802 2.64923 1.14353 -0.94705 1.83652 0.83908 -0.9383 2.49113 -0.77123 
-0.9383 2.49113 1.14507 -0.9383 2.59663 -0.77123 -0.9383 2.59663 1.14507 
-0.93761 1.92983 -0.55022 -0.93761 1.92983 0.92406 -0.93629 2.28259 -0.73581 
-0.93629 2.28259 1.10964 -0.93629 2.80517 -0.73581 -0.93629 2.80517 1.10964 
-0.93223 2.02937 -0.62095 -0.93223 2.02937 0.99479 -0.93223 3.05839 -0.62095 
-0.931 2.13563 -0.67911 -0.931 2.13563 1.05294 -0.931 2.95213 -0.67911 
-0.931 2.95213 1.05294 -0.92939 2.54388 -0.77002 -0.92939 2.54388 1.14386 
-0.92374 2.33362 -0.74486 -0.92374 2.33362 1.1187 -0.92374 2.75415 -0.74486 
-0.92374 2.75415 1.1187 -0.91598 2.1841 -0.69531 -0.91598 2.1841 1.06914 
-0.91598 2.90367 -0.69531 -0.91598 2.90367 1.06914 -0.91145 2.38644 -0.75128 
-0.91145 2.38644 1.12511 -0.91145 2.70133 -0.75128 -0.91145 2.70133 1.12511 
-0.90927 1.88996 -0.50303 -0.90927 1.88996 0.87687 -0.90205 1.98682 -0.58041 
-0.90205 1.98682 0.95425 -0.90205 3.10095 -0.58041 -0.90181 2.23358 -0.709 
-0.90181 2.23358 1.08284 -0.90181 2.85419 -0.709 -0.90181 2.85419 1.08284 
-0.90089 2.43857 -0.75504 -0.90089 2.43857 1.12888 -0.90089 2.64919 -0.75504 
-0.90089 2.64919 1.12888 -0.89892 2.09026 -0.64455 -0.89892 2.09026 1.01839 
-0.89892 2.9975 -0.64455 -0.89892 2.9975 1.01839 -0.89124 2.49126 -0.75614 
-0.89124 2.49126 1.12998 -0.89124 2.59651 -0.75614 -0.89124 2.59651 1.12998 
-0.88855 2.28394 -0.72016 -0.88855 2.28394 1.09399 -0.88855 2.80383 -0.72016 
-0.88855 2.80383 1.09399 -0.88279 2.54388 -0.75463 -0.88279 2.54388 1.12846 
-0.88235 1.85311 0.82649 -0.88112 2.1348 -0.66045 -0.88112 2.1348 1.03429 
-0.88112 2.95296 -0.66045 -0.88112 2.95296 1.03429 -0.87623 2.33504 -0.72874 
-0.87623 2.33504 1.10258 -0.87623 2.75273 -0.72874 -0.87623 2.75273 1.10258 
-0.87373 1.94682 -0.53685 -0.87373 1.94682 0.91069 -0.86821 2.04683 -0.60643 
-0.86821 2.04683 0.98027 -0.86821 3.04093 -0.60643 -0.86821 3.04093 0.98027 
-0.86615 2.18348 -0.67629 -0.86615 2.18348 1.05013 -0.86615 2.90428 -0.67629 
-0.86615 2.90428 1.05013 -0.86488 2.38673 -0.73472 -0.86488 2.38673 1.10856 
-0.86488 2.70104 -0.73472 -0.86488 2.70104 1.10856 -0.85889 1.81975 0.77468 
-0.85454 2.43886 -0.73809 -0.85454 2.43886 1.11193 -0.85454 2.6489 -0.73809 
-0.85454 2.6489 1.11193 -0.85188 2.23343 -0.68963 -0.85188 2.23343 1.06347 
-0.85188 2.85434 -0.68963 -0.85188 2.85434 1.06347 -0.84973 2.09041 -0.62395 
-0.84973 2.09041 0.99778 -0.84973 2.99736 -0.62395 -0.84973 2.99736 0.99778 
-0.84584 1.90804 0.86216 -0.84524 2.4913 -0.73884 -0.84524 2.4913 1.11268 
-0.84524 2.59647 -0.73884 -0.84524 2.59647 1.11268 -0.839 2.00553 -0.56492 
-0.839 2.00553 0.93876 -0.839 3.08224 -0.56492 -0.8387 2.28398 -0.70038 
-0.8387 2.28398 1.07422 -0.8387 2.80379 -0.70038 -0.8387 2.80379 1.07422 
-0.83699 2.54388 -0.73696 -0.83699 2.54388 1.1108 -0.8322 2.13513 -0.63939 
-0.8322 2.13513 1.01323 -0.8322 2.95263 -0.63939 -0.8322 2.95263 1.01323 
-0.82568 2.33664 -0.70852 -0.82568 2.33664 1.08236 -0.82568 2.75112 -0.70852 
-0.82568 2.75112 1.08236 -0.82113 1.87316 0.81245 -0.81971 2.04791 -0.58382 
-0.81971 2.04791 0.95766 -0.81971 3.03985 -0.58382 -0.81971 3.03985 0.95766 
-0.81703 2.18414 -0.65478 -0.81703 2.18414 1.02862 -0.81703 2.90363 -0.65478 
-0.81703 2.90363 1.02862 -0.81446 2.3885 -0.714 -0.81446 2.3885 1.08784 
-0.81446 2.69927 -0.714 -0.81446 2.69927 1.08784 -0.81143 1.96653 0.89403 
-0.80412 2.44106 -0.71682 -0.80412 2.44106 1.09066 -0.80412 2.64671 -0.71682 
-0.80412 2.64671 1.09066 -0.803 2.23417 -0.66775 -0.803 2.23417 1.04159 
-0.803 2.8536 -0.66775 -0.803 2.8536 1.04159 -0.80138 2.0918 -0.6009 
-0.80138 2.0918 0.97473 -0.80138 2.99597 -0.6009 -0.80138 2.99597 0.97473 
-0.79811 1.84083 0.75963 -0.79497 2.49361 -0.71702 -0.79497 2.49361 1.09086 
-0.79497 2.59416 -0.71702 -0.79497 2.59416 1.09086 -0.79212 2.54388 -0.71707 
-0.79212 2.54388 1.09091 -0.79135 2.0078 0.91435 -0.789 2.28613 -0.678 
-0.789 2.28613 1.05184 -0.789 2.80163 -0.678 -0.789 2.80163 1.05184 
-0.7856 1.93001 0.84626 -0.78438 2.13662 -0.61599 -0.78438 2.13662 0.98983 
-0.78438 2.95114 -0.61599 -0.78438 2.95114 0.98983 -0.77739 1.81159 0.70473 
-0.7763 2.33887 -0.68565 -0.7763 2.33887 1.05949 -0.7763 2.7489 -0.68565 
-0.7763 2.7489 1.05949 -0.77236 2.05042 0.93284 -0.77236 3.03735 0.93284 
-0.76932 2.18586 -0.631 -0.76932 2.18586 1.00484 -0.76932 2.90191 1.00484 
-0.76497 2.391 -0.6905 -0.76497 2.391 1.06434 -0.76497 2.69677 -0.6905 
-0.76497 2.69677 1.06434 -0.76436 1.96945 0.86715 -0.76163 1.89611 0.79568 
-0.75495 2.44356 -0.69284 -0.75495 2.44356 1.06667 -0.75495 2.6442 -0.69284 
-0.75495 2.6442 1.06667 -0.7545 2.09428 0.94945 -0.7545 2.99349 0.94945 
-0.75414 2.23682 -0.64313 -0.75414 2.23682 1.01697 -0.75414 2.85094 1.01697 
-0.75102 2.49366 -0.69503 -0.75102 2.49366 1.06887 -0.75102 2.59411 -0.69503 
-0.75102 2.59411 1.06887 -0.74828 2.54388 -0.695 -0.74828 2.54388 1.06884 
-0.74445 2.01106 0.88711 -0.74032 2.28901 -0.65288 -0.74032 2.28901 1.02672 
-0.74032 2.79875 1.02672 -0.73963 1.86499 0.74249 -0.73955 1.93435 0.81775 
-0.7378 2.13927 0.96415 -0.7378 2.9485 0.96415 -0.72823 2.3417 -0.66019 
-0.72823 2.3417 1.03403 -0.72823 2.74607 1.03403 -0.72546 2.05425 0.90526 
-0.72546 3.03352 0.90526 -0.7215 2.18931 -0.60434 -0.7215 2.18931 0.97818 
-0.7215 2.89846 0.97818 -0.71863 1.97407 0.83828 -0.71711 2.39399 -0.66453 
-0.71711 2.39399 1.03836 -0.71711 2.69377 1.03836 -0.71661 1.90185 0.76546 
-0.71191 2.44366 -0.66873 -0.71191 2.44366 1.04257 -0.71191 2.6441 1.04257 
-0.70799 2.49383 -0.67079 -0.70799 2.49383 1.04463 -0.70799 2.59394 -0.67079 
-0.70799 2.59394 1.04463 -0.70779 2.09843 0.92146 -0.70779 2.98934 0.92146 
-0.70667 2.2404 -0.61603 -0.70667 2.2404 0.98986 -0.70667 2.84737 0.98986 
-0.70557 2.54388 -0.67081 -0.70557 2.54388 1.04465 -0.69867 2.01613 0.85776 
-0.69472 1.94048 0.78719 -0.69336 2.29239 -0.62533 -0.69336 2.29239 0.99917 
-0.69336 2.79538 0.99917 -0.69258 2.14306 0.93626 -0.69258 2.94471 0.93626 
-0.68162 2.34513 -0.63222 -0.68162 2.34513 1.00606 -0.68162 2.74264 1.00606 
-0.68004 2.05954 0.87554 -0.68004 3.02822 0.87554 -0.67648 2.19337 0.94986 
-0.67648 2.8944 0.94986 -0.67518 2.39438 -0.63841 -0.67518 2.39438 1.01225 
-0.67518 2.69339 1.01225 -0.67438 1.98036 0.80748 -0.67011 2.444 -0.64254 
-0.67011 2.444 1.01638 -0.67011 2.64376 1.01638 -0.66641 2.49388 1.01842 
-0.66641 2.59388 1.01842 -0.6641 2.54388 1.01839 -0.66377 2.10323 0.89176 
-0.66377 2.98454 0.89176 -0.66172 2.24498 0.96109 -0.66172 2.84279 0.96109 
-0.65465 2.02278 0.8266 -0.65172 1.94818 0.75487 -0.64886 2.14799 0.90625 
-0.64886 2.93978 0.90625 -0.64866 2.29719 -0.59608 -0.64866 2.29719 0.96991 
-0.64866 2.79058 0.96991 -0.64048 2.3453 -0.60371 -0.64048 2.3453 0.97755 
-0.64048 2.74247 0.97755 -0.63721 2.06533 0.84398 -0.63721 3.02244 0.84398 
-0.63404 2.39463 0.98363 -0.63404 2.69314 0.98363 -0.63274 2.19868 0.91927 
-0.63274 2.88908 0.91927 -0.63174 1.98831 0.77486 -0.62886 2.44457 0.98759 
-0.62886 2.64319 0.98759 -0.62518 2.49452 0.9895 -0.62518 2.59324 0.9895 
-0.62398 2.54388 0.99013 -0.62114 2.10928 0.85988 -0.62114 2.97849 0.85988 
-0.61837 2.25041 0.93009 -0.61837 2.83735 0.93009 -0.61317 2.02978 0.79342 
-0.60884 2.29789 0.93949 -0.60884 2.78987 0.93949 -0.60676 2.15404 0.8742 
-0.60676 2.93372 0.8742 -0.60079 2.34597 0.94706 -0.60079 2.7418 0.94706 
-0.59606 2.07249 0.81053 -0.59606 3.01528 0.81053 -0.59415 2.39549 0.95288 
-0.59415 2.69227 0.95288 -0.59091 2.20501 0.88679 -0.59091 2.88275 0.88679 
-0.5891 2.4454 0.95677 -0.5891 2.64237 0.95677 -0.58642 2.49458 0.95929 
-0.58642 2.59319 0.95929 -0.58528 2.54388 0.95993 -0.58046 2.11633 0.82614 
-0.58046 2.97144 0.82614 -0.57988 2.25164 0.89774 -0.57988 2.83613 0.89774 
-0.57037 2.29921 0.90701 -0.57037 2.78856 0.90701 -0.56639 2.1612 0.8402 
-0.56639 2.92657 0.8402 -0.56265 2.34713 0.91466 -0.56265 2.74063 0.91466 
-0.55604 2.39674 0.92036 -0.55604 2.69102 0.92036 -0.5539 2.20699 0.85269 
-0.5539 2.88077 0.85269 -0.55172 2.44551 0.92459 -0.55172 2.64225 0.92459 
-0.54901 2.49476 0.92705 -0.54901 2.59301 0.92705 -0.54812 2.54388 0.92787 
-0.54302 2.2536 0.86358 -0.54302 2.83417 0.86358 -0.53376 2.3009 0.87283 
-0.53376 2.78686 0.87283 -0.53239 2.15404 0.79984 -0.52616 2.34879 0.88044 
-0.52616 2.73897 0.88044 -0.52022 2.39715 0.88637 -0.52022 2.69061 0.88637 
-0.51981 2.20501 0.81569 -0.51597 2.44587 0.89062 -0.51597 2.6419 0.89062 
-0.51342 2.49482 0.89317 -0.51342 2.59295 0.89317 -0.51257 2.54388 0.89403 
-0.50886 2.25164 0.82671 -0.49958 2.29921 0.83622 -0.49193 2.34713 0.84395 
-0.48623 2.39674 0.85055 -0.482 2.44551 0.85487 -0.482 2.64225 0.85487 
-0.47954 2.49476 0.85758 -0.47954 2.59301 0.85758 -0.47872 2.54388 0.85848 
-0.4765 2.25041 0.78822 -0.4671 2.29789 0.79776 -0.45954 2.34597 0.80581 
-0.45371 2.39549 0.81244 -0.44982 2.4454 0.81749 -0.42905 2.3453 0.76612 
-3.18316 1.89572 -0.29808 -3.18253 1.84641 -0.29694 -3.18001 1.79723 -0.29426 
-3.15111 1.89572 -0.33525 -3.15029 1.84659 -0.33435 -3.15029 1.94484 -0.33435 
-3.14783 1.79735 -0.33164 -3.11726 1.89572 -0.3708 -3.11641 1.84665 -0.36995 
-3.11641 1.94478 -0.36995 -3.11386 1.7977 -0.36739 -3.11386 1.99373 -0.36739 
-3.10961 1.74899 -0.36314 -3.08171 1.89572 -0.40464 -3.08081 1.84659 -0.40383 
-3.08081 1.94484 -0.40383 -3.0781 1.79735 -0.40137 -3.0781 1.99409 -0.40137 
-3.07379 1.74858 -0.39713 -3.07379 2.04286 -0.39713 -3.06718 1.69897 -0.39143 
-3.06718 2.09247 -0.39143 -3.05946 1.65104 1.0564 -3.04455 1.89572 -0.4367 
-3.04341 1.84641 -0.43606 -3.04341 1.94502 -0.43606 -3.04073 1.79723 -0.43355 
-3.04073 1.9942 -0.43355 -3.03568 1.74733 -0.42966 -3.03568 2.04411 -0.42966 
-3.02904 1.6978 -0.42383 -3.02904 2.09363 -0.42383 -3.02099 1.64973 -0.41626 
-3.02099 1.64973 1.08888 -3.02099 2.14171 -0.41626 -3.01146 1.60225 1.07948 
-3.01146 2.18919 -0.40687 -3.00585 1.89572 -0.4669 -3.00465 1.84636 -0.46627 
-3.00465 1.94508 -0.46627 -3.00097 1.79641 -0.46436 -3.00097 1.99503 -0.46436 
-2.99579 1.74646 -0.46041 -2.99579 2.04497 -0.46041 -2.98935 1.69713 -0.45432 
-2.98935 1.69713 1.12694 -2.98935 2.0943 -0.45432 -2.98117 1.64902 -0.44669 
-2.98117 1.64902 1.1193 -2.98117 2.14241 -0.44669 -2.96811 1.59681 -0.43786 
-2.96811 1.59681 1.11048 -2.96811 2.19462 -0.43786 -2.96572 1.89572 -0.49516 
-2.96341 1.84572 -0.4952 -2.96341 1.94572 -0.4952 -2.95972 1.79584 -0.49315 
-2.95972 1.9956 -0.49315 -2.95465 1.74621 -0.48902 -2.95465 1.74621 1.16164 
-2.95465 2.04522 -0.48902 -2.95335 1.5452 1.09925 -2.95335 2.24623 -0.42663 
-2.94821 1.69696 -0.48283 -2.94821 1.69696 1.15545 -2.94821 2.09447 -0.48283 
-2.93725 2.29654 -0.41303 -2.93647 1.64422 -0.47594 -2.93647 1.64422 1.14856 
-2.93647 2.14721 -0.47594 -2.92426 1.89572 -0.52142 -2.92316 1.59223 -0.46664 
-2.92316 1.59223 1.13925 -2.92316 2.1992 -0.46664 -2.92203 2.34117 -0.39823 
-2.92184 1.84566 -0.5214 -2.92184 1.94577 -0.5214 -2.91792 1.7955 -0.51934 
-2.91792 1.7955 1.19196 -2.91792 1.99594 -0.51934 -2.91272 1.74583 -0.51514 
-2.91272 1.74583 1.18775 -2.91272 2.04561 -0.51514 -2.90833 1.54114 -0.45495 
-2.90833 1.54114 1.12757 -2.90833 2.25029 -0.45495 -2.90437 2.38535 -0.38203 
-2.9016 1.69353 -0.5108 -2.9016 1.69353 1.18342 -2.9016 2.0979 -0.5108 
-2.89203 1.4911 1.11354 -2.89203 2.30033 -0.44092 -2.88951 1.64085 -0.50349 
-2.88951 1.64085 1.17611 -2.88951 2.15059 -0.50349 -2.88155 1.89572 -0.54561 
-2.88155 1.89572 1.21823 -2.87881 1.84549 -0.54564 -2.87881 1.84549 1.21826 
-2.87881 1.94594 -0.54564 -2.87569 1.58866 -0.49374 -2.87569 1.58866 1.16636 
-2.87569 2.20278 -0.49374 -2.87533 2.34532 -0.42623 -2.87488 1.7954 -0.54345 
-2.87488 1.7954 1.21606 -2.87488 1.99604 -0.54345 -2.86486 1.74283 -0.54111 
-2.86486 1.74283 1.21373 -2.86486 2.0486 -0.54111 -2.86051 1.53769 -0.48161 
-2.86051 1.53769 1.15423 -2.86051 2.25374 -0.48161 -2.85747 2.38918 -0.40961 
-2.85353 1.6907 -0.53626 -2.85353 1.6907 1.20888 -2.85353 2.10073 -0.53626 
-2.84544 1.48846 -0.4666 -2.84544 1.48846 1.13922 -2.84544 2.30298 -0.4666 
-2.84083 1.63797 -0.52861 -2.84083 1.63797 1.20123 -2.84083 2.15347 -0.52861 
-2.83847 2.4318 -0.39112 -2.83771 1.89572 -0.56768 -2.83771 1.89572 1.2403 
-2.83485 1.84544 -0.56763 -2.83485 1.84544 1.24025 -2.83485 1.94599 -0.56763 
-2.83485 1.94599 1.24025 -2.82845 1.44363 -0.45151 -2.82845 1.44363 1.12412 
-2.82845 2.3478 -0.45151 -2.82683 1.586 -0.51836 -2.82683 1.586 1.19098 
-2.82683 2.20543 -0.51836 -2.82571 1.79289 -0.56743 -2.82571 1.79289 1.24005 
-2.82571 1.99854 -0.56743 -2.8184 2.47307 -0.3708 -2.81537 1.74033 -0.56461 
-2.81537 1.74033 1.23723 -2.81537 2.0511 -0.56461 -2.8128 1.53597 -0.50539 
-2.8128 1.53597 1.17801 -2.8128 2.25546 -0.50539 -2.81012 1.39975 1.10705 
-2.81012 2.39169 -0.43443 -2.80415 1.68848 -0.55913 -2.80415 1.68848 1.23175 
-2.80415 2.10296 -0.55913 -2.79763 1.48697 -0.49 -2.79763 1.48697 1.16262 
-2.79763 2.30447 -0.49 -2.79284 1.89572 -0.58757 -2.79284 1.89572 1.26019 
-2.79113 1.63581 -0.55099 -2.79113 1.63581 1.22361 -2.79113 2.15562 -0.55099 
-2.79083 2.43407 -0.41553 -2.78459 1.84313 -0.58945 -2.78459 1.84313 1.26207 
-2.78459 1.9483 -0.58945 -2.78459 1.9483 1.26207 -2.78399 2.53156 -0.33893 
-2.7801 1.44224 -0.47456 -2.7801 1.44224 1.14717 -2.7801 2.34919 -0.47456 
-2.77795 1.58526 -0.54024 -2.77795 1.58526 1.21286 -2.77795 2.20617 -0.54024 
-2.77529 1.7907 -0.5887 -2.77529 1.7907 1.26132 -2.77529 2.00074 -0.5887 
-2.77529 2.00074 1.26132 -2.76495 1.73856 -0.58533 -2.76495 1.73856 1.25795 
-2.76495 2.05287 -0.58533 -2.76495 2.05287 1.25795 -2.76368 1.53532 -0.5269 
-2.76368 1.53532 1.19952 -2.76368 2.25612 -0.5269 -2.76162 1.39867 -0.45704 
-2.76162 1.39867 1.12966 -2.76162 2.39277 -0.45704 -2.7561 2.49278 -0.38746 
-2.7536 1.68687 -0.57935 -2.7536 1.68687 1.25197 -2.7536 2.10456 -0.57935 
-2.74871 1.48664 -0.51106 -2.74871 1.48664 1.18368 -2.74871 2.3048 -0.51106 
-2.74704 1.89572 -0.60524 -2.74704 1.89572 1.27785 -2.74128 1.63577 -0.57077 
-2.74128 1.63577 1.24338 -2.74128 2.15566 -0.57077 -2.73859 1.84309 -0.60675 
-2.73859 1.84309 1.27937 -2.73859 1.94834 -0.60675 -2.73859 1.94834 1.27937 
-2.73091 1.4421 -0.49516 -2.73091 1.4421 1.16778 -2.73091 2.34934 -0.49516 
-2.72893 1.79041 -0.60565 -2.72893 1.79041 1.27827 -2.72893 2.00103 -0.60565 
-2.72893 2.00103 1.27827 -2.72802 1.58541 -0.55961 -2.72802 1.58541 1.23223 
-2.72802 2.20602 -0.55961 -2.72778 1.33865 -0.43102 -2.72778 1.33865 1.10364 
-2.72778 2.45278 -0.43102 -2.71838 1.73827 -0.60189 -2.71838 1.73827 1.2745 
-2.71838 2.05316 -0.60189 -2.71838 2.05316 1.2745 -2.71385 1.53593 -0.54592 
-2.71385 1.53593 1.21853 -2.71385 2.2555 -0.54592 -2.70609 1.68545 -0.59547 
-2.70609 1.68545 1.26809 -2.70609 2.10598 -0.59547 -2.70609 2.10598 1.26809 
-2.70044 1.89572 -0.62063 -2.70044 1.89572 1.29325 -2.69883 1.48747 -0.52972 
-2.69883 1.48747 1.20233 -2.69883 2.30397 -0.52972 -2.6976 1.38121 -0.47156 
-2.6976 1.38121 1.14418 -2.6976 2.41023 -0.47156 -2.69354 1.63443 -0.58642 
-2.69354 1.63443 1.25903 -2.69354 2.15701 -0.58642 -2.69354 2.15701 1.25903 
-2.69222 1.28166 1.07345 -2.69152 1.84297 -0.62184 -2.69152 1.84297 1.29446 
-2.69152 1.94847 -0.62184 -2.69152 1.94847 1.29446 -2.6818 1.79037 -0.6203 
-2.6818 1.79037 1.29292 -2.6818 2.00106 -0.6203 -2.6818 2.00106 1.29292 
-2.6799 1.58394 -0.57475 -2.6799 1.58394 1.24737 -2.6799 2.2075 -0.57475 
-2.6799 2.2075 1.24737 -2.67021 1.73723 -0.61619 -2.67021 1.73723 1.28881 
-2.67021 2.0542 -0.61619 -2.67021 2.0542 1.28881 -2.66622 1.42554 -0.5083 
-2.66622 1.42554 1.18092 -2.66622 2.3659 -0.5083 -2.66551 1.53459 -0.56056 
-2.66551 1.53459 1.23318 -2.66551 2.25684 -0.56056 -2.66278 1.32265 -0.44329 
-2.66278 1.32265 1.11591 -2.66278 2.46879 -0.44329 -2.65784 1.68457 -0.60924 
-2.65784 1.68457 1.28186 -2.65784 2.10687 -0.60924 -2.65784 2.10687 1.28186 
-2.65313 1.89572 -0.63372 -2.65313 1.89572 1.30634 -2.6448 1.63354 -0.59975 
-2.6448 1.63354 1.27237 -2.6448 2.1579 -0.59975 -2.6448 2.1579 1.27237 
-2.64404 1.84293 -0.63452 -2.64404 1.84293 1.30714 -2.64404 1.94851 -0.63452 
-2.64404 1.94851 1.30714 -2.6329 1.78976 -0.63279 -2.6329 1.78976 1.30541 
-2.6329 2.00167 -0.63279 -2.6329 2.00167 1.30541 -2.63225 1.36612 -0.48235 
-2.63225 1.36612 1.15497 -2.63225 2.42531 -0.48235 -2.6311 1.58326 -0.58757 
-2.6311 1.58326 1.26019 -2.6311 2.20818 -0.58757 -2.6311 2.20818 1.26019 
-2.62802 1.47956 -0.5465 -2.62802 1.47956 1.21911 -2.62802 2.31188 -0.5465 
-2.62802 2.31188 1.21911 -2.62706 1.26746 1.08347 -2.6211 1.73665 -0.62816 
-2.6211 1.73665 1.30078 -2.6211 2.05479 -0.62816 -2.6211 2.05479 1.30078 
-2.60896 1.68421 -0.62064 -2.60896 1.68421 1.29325 -2.60896 2.10722 -0.62064 
-2.60896 2.10722 1.29325 -2.60524 1.89572 -0.64448 -2.60524 1.89572 1.31709 
-2.59708 1.30955 -0.45202 -2.59708 1.30955 1.12464 -2.59574 1.63326 -0.61062 
-2.59574 1.63326 1.28324 -2.59574 2.15817 -0.61062 -2.59574 2.15817 1.28324 
-2.59469 1.41861 -0.52295 -2.59469 1.41861 1.19557 -2.59469 2.37282 -0.52295 
-2.59469 2.37282 1.19557 -2.59461 1.84249 -0.64509 -2.59461 1.84249 1.31771 
-2.59461 1.94894 -0.64509 -2.59461 1.94894 1.31771 -2.594 1.52772 -0.57516 
-2.594 1.52772 1.24778 -2.594 2.26372 -0.57516 -2.594 2.26372 1.24778 
-2.58927 1.21402 1.04568 -2.58343 1.78943 -0.64281 -2.58343 1.78943 1.31543 
-2.58343 2.00201 -0.64281 -2.58343 2.00201 1.31543 -2.57175 1.73668 -0.63765 
-2.57175 1.73668 1.31027 -2.57175 2.05476 -0.63765 -2.57175 2.05476 1.31027 
-2.56091 1.25611 1.09009 -2.55973 1.35988 -0.49466 -2.55973 1.35988 1.16727 
-2.55973 2.43155 1.16727 -2.55958 1.68439 -0.62962 -2.55958 1.68439 1.30223 
-2.55958 2.10704 -0.62962 -2.55958 2.10704 1.30223 -2.55873 1.57773 -0.60007 
-2.55873 1.57773 1.27269 -2.55873 2.2137 -0.60007 -2.55873 2.2137 1.27269 
-2.55688 1.89572 -0.65287 -2.55688 1.89572 1.32549 -2.55605 1.47388 -0.55855 
-2.55605 1.47388 1.23116 -2.55605 2.31756 -0.55855 -2.55605 2.31756 1.23116 
-2.55189 1.16582 1.00501 -2.5461 1.84246 -0.65298 -2.5461 1.84246 1.32559 
-2.5461 1.94898 -0.65298 -2.5461 1.94898 1.32559 -2.53463 1.78916 -0.65018 
-2.53463 1.78916 1.32279 -2.53463 2.00228 -0.65018 -2.53463 2.00228 1.32279 
-2.52398 1.30464 -0.46224 -2.52398 1.30464 1.13485 -2.52393 1.20611 1.0515 
-2.52282 1.62855 -0.62073 -2.52282 1.62855 1.29335 -2.52282 2.16288 -0.62073 
-2.52282 2.16288 1.29335 -2.52279 1.73643 -0.64448 -2.52279 1.73643 1.31709 
-2.52279 2.05501 -0.64448 -2.52279 2.05501 1.31709 -2.52153 1.4139 -0.53286 
-2.52153 1.4139 1.20548 -2.52153 2.37753 -0.53286 -2.52153 2.37753 1.20548 
-2.52104 1.52309 -0.58502 -2.52104 1.52309 1.25764 -2.52104 2.26834 -0.58502 
-2.52104 2.26834 1.25764 -2.51375 1.12121 0.96034 -2.50817 1.89572 -0.65888 
-2.50817 1.89572 1.33149 -2.49697 1.84235 -0.65848 -2.49697 1.84235 1.3311 
-2.49697 1.94908 -0.65848 -2.49697 1.94908 1.3311 -2.4864 1.35655 -0.50243 
-2.4864 1.35655 1.17505 -2.48635 1.15979 1.00907 -2.48575 1.25057 1.09662 
-2.48555 1.57393 -0.6075 -2.48555 1.57393 1.28011 -2.48555 2.2175 -0.6075 
-2.48555 2.2175 1.28011 -2.48551 1.78914 -0.65514 -2.48551 1.78914 1.32775 
-2.48551 2.00229 -0.65514 -2.48551 2.00229 1.32775 -2.48508 1.68259 -0.63784 
-2.48508 1.68259 1.31046 -2.48508 2.10884 -0.63784 -2.48508 2.10884 1.31046 
-2.4833 1.47046 -0.5658 -2.4833 1.47046 1.23842 -2.4833 2.32098 -0.5658 
-2.4833 2.32098 1.23842 -2.45922 1.89572 -0.66249 -2.45922 1.89572 1.3351 
-2.44839 1.30091 -0.46665 -2.44839 1.30091 1.13926 -2.44839 1.41155 -0.53783 
-2.44839 1.41155 1.21045 -2.44839 2.37989 1.21045 -2.44835 1.20237 1.0559 
-2.44835 1.11742 0.96304 -2.44794 1.62734 -0.62626 -2.44794 1.62734 1.29888 
-2.44794 2.16409 -0.62626 -2.44794 2.16409 1.29888 -2.44794 1.52077 -0.58997 
-2.44794 1.52077 1.26258 -2.44794 2.27066 -0.58997 -2.44794 2.27066 1.26258 
-2.44792 1.73522 -0.65 -2.44792 1.73522 1.32262 -2.44792 2.05622 -0.65 
-2.44792 2.05622 1.32262 -2.44791 1.84232 -0.66155 -2.44791 1.84232 1.33417 
-2.44791 1.94912 -0.66155 -2.44791 1.94912 1.33417 -2.41015 1.15765 1.01103 
-2.41015 1.24872 1.0988 -2.41015 1.35498 -0.50488 -2.41015 1.35498 1.1775 
-2.41015 1.46932 -0.56823 -2.41015 1.46932 1.24084 -2.41015 1.57301 -0.61019 
-2.41015 1.57301 1.28281 -2.41015 1.68199 -0.64058 -2.41015 1.68199 1.3132 
-2.41015 1.78884 -0.65796 -2.41015 1.78884 1.33058 -2.41015 1.89572 -0.66369 
-2.41015 1.89572 1.33631 -2.41015 2.0026 -0.65796 -2.41015 2.0026 1.33058 
-2.41015 2.10944 -0.64058 -2.41015 2.10944 1.3132 -2.41015 2.21842 -0.61019 
-2.41015 2.21842 1.28281 -2.41015 2.32212 -0.56823 -2.41015 2.32212 1.24084 
-2.37239 1.84232 -0.66155 -2.37239 1.84232 1.33417 -2.37239 1.94912 -0.66155 
-2.37239 1.94912 1.33417 -2.37239 1.73522 -0.65 -2.37239 1.73522 1.32262 
-2.37239 2.05622 -0.65 -2.37239 2.05622 1.32262 -2.37237 1.52077 -0.58997 
-2.37237 1.52077 1.26258 -2.37237 2.27066 -0.58997 -2.37237 2.27066 1.26258 
-2.37237 1.62734 -0.62626 -2.37237 1.62734 1.29888 -2.37237 2.16409 -0.62626 
-2.37237 2.16409 1.29888 -2.37196 1.11742 0.96304 -2.37195 1.20237 1.0559 
-2.37192 1.41155 -0.53783 -2.37192 1.41155 1.21045 -2.37192 1.30091 -0.46665 
-2.37192 1.30091 1.13926 -2.36109 1.89572 -0.66249 -2.36109 1.89572 1.3351 
-2.33701 1.47046 -0.5658 -2.33701 1.47046 1.23842 -2.33701 2.32098 1.23842 
-2.33523 1.68259 -0.63784 -2.33523 1.68259 1.31046 -2.33523 2.10884 -0.63784 
-2.33523 2.10884 1.31046 -2.33479 1.78914 -0.65514 -2.33479 1.78914 1.32775 
-2.33479 2.00229 -0.65514 -2.33479 2.00229 1.32775 -2.33475 1.57393 -0.6075 
-2.33475 1.57393 1.28011 -2.33475 2.2175 -0.6075 -2.33475 2.2175 1.28011 
-2.33456 1.25057 1.09662 -2.33396 1.15979 1.00907 -2.3339 1.35655 -0.50243 
-2.3339 1.35655 1.17505 -2.32334 1.84235 -0.65848 -2.32334 1.84235 1.3311 
-2.32334 1.94908 -0.65848 -2.32334 1.94908 1.3311 -2.31214 1.89572 -0.65888 
-2.31214 1.89572 1.33149 -2.30656 1.12121 0.96034 -2.29926 1.52309 -0.58502 
-2.29926 1.52309 1.25764 -2.29926 2.26834 -0.58502 -2.29926 2.26834 1.25764 
-2.29878 1.4139 -0.53286 -2.29878 1.4139 1.20548 -2.29752 1.73643 -0.64448 
-2.29752 1.73643 1.31709 -2.29752 2.05501 -0.64448 -2.29752 2.05501 1.31709 
-2.29748 1.62855 -0.62073 -2.29748 1.62855 1.29335 -2.29748 2.16288 -0.62073 
-2.29748 2.16288 1.29335 -2.29637 1.20611 1.0515 -2.29633 1.30464 -0.46224 
-2.29633 1.30464 1.13485 -2.28568 1.78916 -0.65018 -2.28568 1.78916 1.32279 
-2.28568 2.00228 -0.65018 -2.28568 2.00228 1.32279 -2.27421 1.84246 -0.65298 
-2.27421 1.84246 1.32559 -2.27421 1.94898 -0.65298 -2.27421 1.94898 1.32559 
-2.26842 1.16582 1.00501 -2.26426 1.47388 -0.55855 -2.26426 1.47388 1.23116 
-2.26342 1.89572 -0.65287 -2.26342 1.89572 1.32549 -2.26158 1.57773 -0.60007 
-2.26158 1.57773 1.27269 -2.26158 2.2137 -0.60007 -2.26158 2.2137 1.27269 
-2.26072 1.68439 -0.62962 -2.26072 1.68439 1.30223 -2.26072 2.10704 -0.62962 
-2.26072 2.10704 1.30223 -2.26058 1.35988 -0.49466 -2.26058 1.35988 1.16727 
-2.2594 1.25611 -0.41747 -2.2594 1.25611 1.09009 -2.24856 1.73668 -0.63765 
-2.24856 1.73668 1.31027 -2.24856 2.05476 -0.63765 -2.24856 2.05476 1.31027 
-2.2411 1.12854 0.95506 -2.23687 1.78943 -0.64281 -2.23687 1.78943 1.31543 
-2.23687 2.00201 -0.64281 -2.23687 2.00201 1.31543 -2.23104 1.21402 1.04568 
-2.22631 1.52772 -0.57516 -2.22631 1.52772 1.24778 -2.22631 2.26372 1.24778 
-2.2257 1.84249 -0.64509 -2.2257 1.84249 1.31771 -2.2257 1.94894 -0.64509 
-2.2257 1.94894 1.31771 -2.22562 1.41861 -0.52295 -2.22562 1.41861 1.19557 
-2.22457 1.63326 -0.61062 -2.22457 1.63326 1.28324 -2.22457 2.15817 -0.61062 
-2.22457 2.15817 1.28324 -2.22323 1.30955 -0.45202 -2.22323 1.30955 1.12464 
-2.21506 1.89572 -0.64448 -2.21506 1.89572 1.31709 -2.21135 1.68421 -0.62064 
-2.21135 1.68421 1.29325 -2.21135 2.10722 -0.62064 -2.21135 2.10722 1.29325 
-2.20349 1.17503 0.99805 -2.19921 1.73665 -0.62816 -2.19921 1.73665 1.30078 
-2.19921 2.05479 -0.62816 -2.19921 2.05479 1.30078 -2.19325 1.26746 -0.41085 
-2.19325 1.26746 1.08347 -2.19228 1.47956 -0.5465 -2.19228 1.47956 1.21911 
-2.18921 1.58326 -0.58757 -2.18921 1.58326 1.26019 -2.18921 2.20818 -0.58757 
-2.18921 2.20818 1.26019 -2.18806 1.36612 -0.48235 -2.18806 1.36612 1.15497 
-2.1874 1.78976 -0.63279 -2.1874 1.78976 1.30541 -2.1874 2.00167 -0.63279 
-2.1874 2.00167 1.30541 -2.17688 1.13932 0.94741 -2.17627 1.84293 -0.63452 
-2.17627 1.84293 1.30714 -2.17627 1.94851 -0.63452 -2.17627 1.94851 1.30714 
-2.1755 1.63354 -0.59975 -2.1755 1.63354 1.27237 -2.1755 2.1579 -0.59975 
-2.1755 2.1579 1.27237 -2.16717 1.89572 -0.63372 -2.16717 1.89572 1.30634 
-2.16509 1.22644 1.03775 -2.16247 1.68457 -0.60924 -2.16247 1.68457 1.28186 
-2.16247 2.10687 -0.60924 -2.16247 2.10687 1.28186 -2.15753 1.32265 -0.44329 
-2.15753 1.32265 1.11591 -2.1548 1.53459 -0.56056 -2.1548 1.53459 1.23318 
-2.15408 1.42554 -0.5083 -2.15408 1.42554 1.18092 -2.15133 1.10704 0.89399 
-2.1501 1.73723 -0.61619 -2.1501 1.73723 1.28881 -2.1501 2.0542 -0.61619 
-2.1501 2.0542 1.28881 -2.14041 1.58394 -0.57475 -2.14041 1.58394 1.24737 
-2.14041 2.2075 1.24737 -2.1385 1.79037 -0.6203 -2.1385 1.79037 1.29292 
-2.1385 2.00106 -0.6203 -2.1385 2.00106 1.29292 -2.13753 1.18836 0.98847 
-2.12878 1.84297 -0.62184 -2.12878 1.84297 1.29446 -2.12878 1.94847 -0.62184 
-2.12878 1.94847 1.29446 -2.12809 1.28166 -0.40083 -2.12809 1.28166 1.07345 
-2.12677 1.63443 -0.58642 -2.12677 1.63443 1.25903 -2.12677 2.15701 -0.58642 
-2.12677 2.15701 1.25903 -2.12271 1.38121 -0.47156 -2.12271 1.38121 1.14418 
-2.12148 1.48747 -0.52972 -2.12148 1.48747 1.20233 -2.11987 1.89572 -0.62063 
-2.11987 1.89572 1.29325 -2.11422 1.68545 -0.59547 -2.11422 1.68545 1.26809 
-2.11422 2.10598 -0.59547 -2.11422 2.10598 1.26809 -2.11124 1.15391 0.93662 
-2.10645 1.53593 -0.54592 -2.10645 1.53593 1.21853 -2.10193 1.73827 -0.60189 
-2.10193 1.73827 1.2745 -2.10193 2.05316 -0.60189 -2.10193 2.05316 1.2745 
-2.09974 1.24179 1.02626 -2.09253 1.33865 -0.43102 -2.09253 1.33865 1.10364 
-2.09229 1.58541 -0.55961 -2.09229 1.58541 1.23223 -2.09229 2.20602 1.23223 
-2.09137 1.79041 -0.60565 -2.09137 1.79041 1.27827 -2.09137 2.00103 -0.60565 
-2.09137 2.00103 1.27827 -2.0894 1.4421 -0.49516 -2.0894 1.4421 1.16778 
-2.08871 1.12255 0.88302 -2.08172 1.84309 -0.60675 -2.08172 1.84309 1.27937 
-2.08172 1.94834 -0.60675 -2.08172 1.94834 1.27937 -2.07903 1.63577 -0.57077 
-2.07903 1.63577 1.24338 -2.07903 2.15566 -0.57077 -2.07903 2.15566 1.24338 
-2.07326 1.89572 -0.60524 -2.07326 1.89572 1.27785 -2.07283 1.20495 0.97588 
-2.0716 1.48664 -0.51106 -2.0716 1.48664 1.18368 -2.06671 1.68687 -0.57935 
-2.06671 1.68687 1.25197 -2.06671 2.10456 -0.57935 -2.06671 2.10456 1.25197 
-2.06421 1.29866 1.06008 -2.05869 1.39867 -0.45704 -2.05869 1.39867 1.12966 
-2.05663 1.53532 -0.5269 -2.05663 1.53532 1.19952 -2.05536 1.73856 -0.58533 
-2.05536 1.73856 1.25795 -2.05536 2.05287 -0.58533 -2.05536 2.05287 1.25795 
-2.0545 1.11015 0.84267 -2.04937 1.17159 0.92407 -2.04502 1.7907 -0.5887 
-2.04502 1.7907 1.26132 -2.04502 2.00074 -0.5887 -2.04502 2.00074 1.26132 
-2.04236 1.58526 -0.54024 -2.04236 1.58526 1.21286 -2.04021 1.44224 -0.47456 
-2.04021 1.44224 1.14717 -2.03632 1.25987 1.01155 -2.03571 1.84313 -0.58945 
-2.03571 1.84313 1.26207 -2.03571 1.9483 -0.58945 -2.03571 1.9483 1.26207 
-2.02948 1.35736 1.08815 -2.02918 1.63581 -0.55099 -2.02918 1.63581 1.22361 
-2.02918 2.15562 1.22361 -2.02747 1.14137 0.86971 -2.02747 1.89572 -0.58757 
-2.02747 1.89572 1.26019 -2.02268 1.48697 -0.49 -2.02268 1.48697 1.16262 
-2.01616 1.68848 -0.55913 -2.01616 1.68848 1.23175 -2.01616 2.10296 -0.55913 
-2.01616 2.10296 1.23175 -2.01161 1.22499 0.96184 -2.01019 1.39975 1.10705 
-2.00751 1.53597 -0.50539 -2.00751 1.53597 1.17801 -2.00494 1.74033 -0.56461 
-2.00494 1.74033 1.23723 -2.00494 2.0511 -0.56461 -2.00494 2.0511 1.23723 
-2.00191 1.31837 1.04342 -1.9946 1.79289 -0.56743 -1.9946 1.79289 1.24005 
-1.9946 1.99854 -0.56743 -1.9946 1.99854 1.24005 -1.9939 1.1309 0.82803 
-1.99348 1.586 -0.51836 -1.99348 1.586 1.19098 -1.99186 1.44363 1.12412 
-1.98859 1.19266 0.90902 -1.98545 1.84544 -0.56763 -1.98545 1.84544 1.24025 
-1.98545 1.94599 -0.56763 -1.98545 1.94599 1.24025 -1.9826 1.89572 -0.56768 
-1.9826 1.89572 1.2403 -1.98183 1.35963 1.06374 -1.97948 1.63797 -0.52861 
-1.97948 1.63797 1.20123 -1.97948 2.15347 1.20123 -1.97608 1.28184 0.99565 
-1.97486 1.48846 1.13922 -1.96787 1.16342 0.85412 -1.96677 1.6907 -0.53626 
-1.96677 1.6907 1.20888 -1.96677 2.10073 -0.53626 -1.96677 2.10073 1.20888 
-1.96284 1.40225 1.08223 -1.9598 1.53769 -0.48161 -1.9598 1.53769 1.15423 
-1.95545 1.74283 -0.54111 -1.95545 1.74283 1.21373 -1.95545 2.0486 -0.54111 
-1.95545 2.0486 1.21373 -1.95484 1.32129 1.01654 -1.95211 1.24795 0.94507 
-1.94543 1.7954 -0.54345 -1.94543 1.7954 1.21606 -1.94543 1.99604 -0.54345 
-1.94543 1.99604 1.21606 -1.94497 1.44611 1.09884 -1.94462 1.58866 -0.49374 
-1.94462 1.58866 1.16636 -1.9415 1.84549 -0.54564 -1.9415 1.84549 1.21826 
-1.9415 1.94594 -0.54564 -1.9415 1.94594 1.21826 -1.93876 1.89572 -0.54561 
-1.93876 1.89572 1.21823 -1.93493 1.3629 1.0365 -1.9308 1.64085 -0.50349 
-1.9308 1.64085 1.17611 -1.9301 1.21682 0.89188 -1.93003 1.28618 0.96714 
-1.92828 1.4911 1.11354 -1.91871 1.69353 -0.5108 -1.91871 1.69353 1.18342 
-1.91871 2.0979 1.18342 -1.91594 1.40608 1.05465 -1.91197 1.54114 1.12757 
-1.90911 1.3259 0.98767 -1.90758 1.74583 -0.51514 -1.90758 1.74583 1.18775 
-1.90758 2.04561 -0.51514 -1.90758 2.04561 1.18775 -1.90708 1.25368 0.91485 
-1.90239 1.7955 -0.51934 -1.90239 1.7955 1.19196 -1.90239 1.99594 -0.51934 
-1.90239 1.99594 1.19196 -1.89847 1.84566 -0.5214 -1.89847 1.84566 1.19402 
-1.89847 1.94577 -0.5214 -1.89847 1.94577 1.19402 -1.89827 1.45026 1.07085 
-1.89715 1.59223 1.13925 -1.89605 1.89572 -0.52142 -1.89605 1.89572 1.19404 
-1.88915 1.36797 1.00715 -1.8852 1.29231 0.93658 -1.88384 1.64422 -0.47594 
-1.88384 1.64422 1.14856 -1.88306 1.49489 1.08565 -1.8721 1.69696 -0.48283 
-1.8721 1.69696 1.15545 -1.8721 2.09447 1.15545 -1.87051 1.41138 1.02493 
-1.86696 1.5452 1.09925 -1.86566 1.74621 -0.48902 -1.86566 1.74621 1.16164 
-1.86566 2.04522 -0.48902 -1.86566 2.04522 1.16164 -1.86486 1.33219 0.95687 
-1.86355 1.26132 0.88291 -1.86059 1.79584 -0.49315 -1.86059 1.79584 1.16577 
-1.86059 1.9956 -0.49315 -1.86059 1.9956 1.16577 -1.85689 1.84572 -0.4952 
-1.85689 1.84572 1.16781 -1.85689 1.94572 -0.4952 -1.85689 1.94572 1.16781 
-1.85458 1.89572 -0.49516 -1.85458 1.89572 1.16778 -1.85425 1.45506 1.04115 
-1.8522 1.59681 1.11048 -1.84512 1.37462 0.97599 -1.8422 1.30002 0.90426 
-1.83934 1.49982 1.05564 -1.83913 1.64902 1.1193 -1.83096 1.69713 1.12694 
-1.82769 1.41716 0.99337 -1.82452 1.74646 -0.46041 -1.82452 1.74646 1.13302 
-1.82452 2.04497 1.13302 -1.82322 1.55052 1.06866 -1.82222 1.34015 0.92425 
-1.81934 1.79641 -0.46436 -1.81934 1.79641 1.13698 -1.81934 1.99503 -0.46436 
-1.81934 1.99503 1.13698 -1.81566 1.84636 -0.46627 -1.81566 1.84636 1.13889 
-1.81566 1.94508 -0.46627 -1.81566 1.94508 1.13889 -1.81445 1.89572 -0.4669 
-1.81445 1.89572 1.13952 -1.81162 1.46111 1.00927 -1.80885 1.60225 1.07948 
-1.80365 1.38161 0.94281 -1.79932 1.64973 1.08888 -1.79724 1.50588 1.02359 
-1.79127 1.6978 1.09645 -1.78654 1.42432 0.95992 -1.78463 1.74733 1.10227 
-1.78463 2.04411 1.10227 -1.78139 1.55685 1.03618 -1.77958 1.79723 -0.43355 
-1.77958 1.79723 1.10616 -1.77958 1.9942 -0.43355 -1.77958 1.9942 1.10616 
-1.7769 1.84641 -0.43606 -1.7769 1.84641 1.10868 -1.7769 1.94502 -0.43606 
-1.7769 1.94502 1.10868 -1.77576 1.89572 -0.4367 -1.77576 1.89572 1.10932 
-1.77094 1.46816 0.97553 -1.77036 1.60347 1.04713 -1.76085 1.65104 1.0564 
-1.75687 1.51303 0.98959 -1.75313 1.69897 1.06405 -1.7531 1.41716 0.91877 
-1.74652 1.74858 1.06975 -1.74438 1.55883 1.00208 -1.7422 1.79735 1.07398 
-1.7422 1.99409 1.07398 -1.73949 1.84659 -0.40383 -1.73949 1.84659 1.07644 
-1.73949 1.94484 1.07644 -1.7386 1.89572 -0.40464 -1.7386 1.89572 1.07726 
-1.73719 1.46111 0.93484 -1.7335 1.60543 1.01297 -1.72424 1.65274 1.02222 
-1.72287 1.50588 0.94923 -1.71663 1.70063 1.02983 -1.7107 1.74899 1.03576 
-1.71028 1.55685 0.96508 -1.70645 1.7977 1.04001 -1.70645 1.99373 1.04001 
-1.7039 1.84665 1.04256 -1.7039 1.94478 1.04256 -1.70305 1.89572 1.04342 
-1.69934 1.60347 0.9761 -1.69006 1.65104 0.98561 -1.68241 1.69897 0.99334 
-1.6778 1.55052 0.92325 -1.67671 1.74858 0.99994 -1.67248 1.79735 1.00426 
-1.67248 1.99409 1.00426 -1.67002 1.84659 1.00697 -1.67002 1.94484 1.00697 
-1.6692 1.89572 1.00787 -1.66698 1.60225 0.93761 -1.65758 1.64973 0.94715 
-1.65002 1.6978 0.9552 -1.64419 1.74733 0.96183 -1.6403 1.79723 0.96688 
-1.63778 1.84641 0.96956 -1.63778 1.94502 0.96956 -1.63714 1.89572 0.9707 
-1.62716 1.64902 0.90733 -1.61952 1.69713 0.91551 -1.61344 1.74646 0.92194 
-1.60948 1.79641 0.92713 -1.60757 1.84636 0.9308 -1.60757 1.94508 0.9308 
-1.60695 1.89572 0.93201 -1.59101 1.69696 0.87437 -1.58482 1.74621 0.8808 
-1.5807 1.79584 0.88587 -1.57868 1.89572 0.89188 -1.57865 1.84572 0.88957 
-1.55871 1.74583 0.83888 -1.55451 1.7955 0.84407 -1.55244 1.84566 0.848 
-3.22464 0.42796 -0.49029 -3.22218 0.37871 -0.48758 -3.19161 0.47708 -0.52673 
-3.19076 0.42802 -0.52588 -3.18821 0.37907 -0.52333 -3.18396 0.33035 -0.51908 
-3.17803 0.28199 -0.51315 -3.15607 0.47708 -0.56058 -3.15517 0.42796 -0.55976 
-3.15517 0.52621 -0.55976 -3.15246 0.37871 -0.5573 -3.14814 0.32994 -0.55307 
-3.14153 0.28033 -0.54737 -3.13381 0.23241 -0.53972 -3.1243 0.18484 -0.53044 
-3.1243 0.18484 0.89119 -3.1189 0.47708 -0.59264 -3.11776 0.42778 -0.592 
-3.11776 0.52639 -0.592 -3.11508 0.3786 -0.58948 -3.11508 0.57557 -0.58948 
-3.11003 0.3287 -0.58559 -3.11003 0.62547 -0.58559 -3.1034 0.27917 -0.57977 
-3.09535 0.23109 -0.5722 -3.09535 0.23109 0.93294 -3.08581 0.18361 -0.5628 
-3.08581 0.18361 0.92355 -3.08021 0.47708 -0.62284 -3.079 0.42772 -0.62221 
-3.079 0.52645 -0.62221 -3.07533 0.37778 -0.6203 -3.07533 0.57639 -0.6203 
-3.07145 0.13188 -0.55198 -3.07145 0.13188 0.91272 -3.07014 0.32783 -0.61634 
-3.07014 0.62634 -0.61634 -3.06371 0.2785 -0.61026 -3.06371 0.2785 0.971 
-3.06371 0.67567 -0.61026 -3.05553 0.23039 -0.60262 -3.05553 0.23039 0.96337 
-3.05553 0.72378 -0.60262 -3.05532 0.08119 -0.53896 -3.05532 0.08119 0.8997 
-3.04246 0.17818 -0.5938 -3.04246 0.17818 0.95454 -3.04041 0.03643 -0.52446 
-3.04041 0.03643 0.88521 -3.04008 0.47708 -0.6511 -3.03777 0.42708 -0.65113 
-3.03777 0.52709 -0.65113 -3.03407 0.37721 -0.64909 -3.03407 0.57696 -0.64909 
-3.029 0.32758 -0.64496 -3.029 0.32758 1.00571 -3.029 0.62659 -0.64496 
-3.0277 0.12657 -0.58257 -3.0277 0.12657 0.94331 -3.02415 -0.00726 -0.50825 
-3.02415 -0.00726 0.869 -3.02256 0.27833 -0.63877 -3.02256 0.27833 0.99951 
-3.02256 0.67584 -0.63877 -3.0116 0.07626 -0.56897 -3.0116 0.07626 0.92972 
-3.01082 0.22559 -0.63188 -3.01082 0.22559 0.99262 -3.01082 0.72858 -0.63188 
-3.00551 -0.05067 -0.49047 -3.00551 -0.05067 0.85122 -2.99861 0.47708 -0.67736 
-2.99751 0.1736 -0.62257 -2.99751 0.1736 0.98332 -2.99751 0.78057 -0.62257 
-2.99639 0.03163 -0.55417 -2.99639 0.03163 0.91491 -2.9962 0.42703 -0.67734 
-2.9962 0.52714 -0.67734 -2.99227 0.37686 -0.67528 -2.99227 0.37686 1.03602 
-2.99227 0.5773 -0.67528 -2.98708 0.32719 -0.67107 -2.98708 0.32719 1.03182 
-2.98708 0.62697 -0.67107 -2.98269 0.12251 -0.61089 -2.98269 0.12251 0.97163 
-2.98269 0.83166 -0.61089 -2.97872 -0.01255 -0.53797 -2.97872 -0.01255 0.89871 
-2.97595 0.2749 -0.66674 -2.97595 0.2749 1.02749 -2.97595 0.67927 -0.66674 
-2.96638 0.07247 -0.59686 -2.96638 0.07247 0.9576 -2.96386 0.22221 -0.65942 
-2.96386 0.22221 1.02017 -2.96386 0.73195 -0.65942 -2.95974 -0.05573 -0.51982 
-2.95974 -0.05573 0.88056 -2.9559 0.47708 -0.70155 -2.95316 0.42686 -0.70158 
-2.95316 0.42686 1.06233 -2.95316 0.52731 -0.70158 -2.95005 0.17002 -0.64968 
-2.95005 0.17002 1.01043 -2.95005 0.78414 -0.64968 -2.94969 0.02748 -0.58216 
-2.94969 0.02748 0.94291 -2.94923 0.37677 -0.69938 -2.94923 0.37677 1.06013 
-2.94923 0.5774 -0.69938 -2.94255 -0.17069 0.78913 -2.93982 -0.09734 0.86061 
-2.93921 0.3242 -0.69705 -2.93921 0.3242 1.05779 -2.93921 0.62997 -0.69705 
-2.93487 0.11906 -0.63755 -2.93487 0.11906 0.99829 -2.93487 0.83511 -0.63755 
-2.93182 -0.01638 -0.56555 -2.93182 -0.01638 0.92629 -2.92789 0.27207 -0.6922 
-2.92789 0.27207 1.05294 -2.92789 0.6821 -0.6922 -2.9198 0.06982 -0.62254 
-2.9198 0.06982 0.98328 -2.9198 0.88434 -0.62254 -2.91858 -0.13679 0.83972 
-2.91518 0.21933 -0.68455 -2.91518 0.21933 1.04529 -2.91518 0.73484 -0.68455 
-2.91283 -0.059 0.9078 -2.91206 0.47708 -0.72362 -2.91206 0.47708 1.08436 
-2.90921 0.42681 -0.72356 -2.90921 0.42681 1.08431 -2.90921 0.52736 -0.72356 
-2.90607 -0.22597 0.75308 -2.9028 0.025 -0.60744 -2.9028 0.025 0.96819 
-2.9028 0.92917 -0.60744 -2.90118 0.16737 -0.6743 -2.90118 0.16737 1.03504 
-2.90118 0.7868 -0.6743 -2.90006 0.37426 -0.72337 -2.90006 0.37426 1.08411 
-2.90006 0.57991 -0.72337 -2.89276 -0.10027 0.88748 -2.88972 0.3217 -0.72055 
-2.88972 0.3217 1.08129 -2.88972 0.63247 -0.72055 -2.88716 0.11734 -0.66133 
-2.88716 0.11734 1.02207 -2.88716 0.83683 -0.66133 -2.88447 -0.01889 -0.59037 
-2.88447 -0.01889 0.95111 -2.88447 0.97305 -0.59037 -2.88306 -0.19364 0.8059 
-2.8785 0.26984 -0.71507 -2.8785 0.26984 1.07582 -2.8785 0.68432 -0.71507 
-2.87198 0.06834 -0.64594 -2.87198 0.06834 1.00668 -2.87198 0.88583 -0.64594 
-2.86719 -0.27726 0.71377 -2.86719 0.47708 -0.74351 -2.86719 0.47708 1.10425 
-2.86548 0.21718 -0.70693 -2.86548 0.21718 1.06767 -2.86548 0.73699 -0.70693 
-2.86518 -0.06127 0.93221 -2.86518 1.01544 -0.57147 -2.85895 0.4245 -0.74539 
-2.85895 0.4245 1.10613 -2.85895 0.52967 -0.74539 -2.85895 0.52967 1.10613 
-2.85834 -0.15876 0.85561 -2.85445 0.02361 -0.63049 -2.85445 0.02361 0.99124 
-2.85445 0.93056 -0.63049 -2.8523 0.16663 -0.69618 -2.8523 0.16663 1.05692 
-2.8523 0.78754 -0.69618 -2.84964 0.37207 -0.74464 -2.84964 0.37207 1.10538 
-2.84964 0.5821 -0.74464 -2.84964 0.5821 1.10538 -2.84529 -0.24705 0.76814 
-2.84016 -0.30848 0.68673 -2.8393 0.31993 -0.74127 -2.8393 0.31993 1.10201 
-2.8393 0.63424 -0.74127 -2.83803 0.11668 -0.68284 -2.83803 0.11668 1.04358 
-2.83803 0.83749 -0.68284 -2.83598 -0.01997 -0.61298 -2.83598 -0.01997 0.97373 
-2.83598 0.97414 -0.61298 -2.83045 -0.11998 0.90414 -2.82795 0.26824 -0.73529 
-2.82795 0.26824 1.09603 -2.82795 0.68593 -0.73529 -2.82306 0.06801 -0.667 
-2.82306 0.06801 1.02774 -2.82306 0.88616 -0.667 -2.82183 -0.21368 0.81995 
-2.8214 0.47708 -0.76117 -2.8214 0.47708 1.12192 -2.81563 0.21714 -0.7267 
-2.81563 0.21714 1.08745 -2.81563 0.73703 -0.7267 -2.81294 0.42446 -0.76269 
-2.81294 0.42446 1.12343 -2.81294 0.52971 -0.76269 -2.81294 0.52971 1.12343 
-2.80595 -0.29608 0.72708 -2.80527 0.02346 -0.6511 -2.80527 0.02346 1.01184 
-2.80527 0.93071 -0.6511 -2.80329 0.37177 -0.76159 -2.80329 0.37177 1.12233 
-2.80329 0.5824 -0.76159 -2.80329 0.5824 1.12233 -2.80237 0.16678 -0.71555 
-2.80237 0.16678 1.07629 -2.80237 0.78739 -0.71555 -2.80214 -0.07998 0.9477 
-2.80214 1.03415 -0.58696 -2.79492 -0.17684 0.87032 -2.79273 0.31964 -0.75782 
-2.79273 0.31964 1.11857 -2.79273 0.63453 -0.75782 -2.79273 0.63453 1.11857 
-2.78821 0.1173 -0.70185 -2.78821 0.1173 1.0626 -2.78821 0.83687 -0.70185 
-2.78342 -0.26472 0.78068 -2.78045 0.26682 -0.75141 -2.78045 0.26682 1.11215 
-2.78045 0.68735 -0.75141 -2.78045 0.68735 1.11215 -2.77823 -0.32587 0.69901 
-2.77479 0.47708 -0.77657 -2.77479 0.47708 1.13731 -2.77318 0.06884 -0.68565 
-2.77318 0.06884 1.0464 -2.77318 0.88533 -0.68565 -2.77195 -0.03743 -0.6275 
-2.77195 -0.03743 0.98824 -2.77195 0.99159 -0.6275 -2.76789 0.21579 -0.74235 
-2.76789 0.21579 1.1031 -2.76789 0.73837 -0.74235 -2.76657 -0.13697 0.91751 
-2.76657 1.09114 -0.55677 -2.76588 0.42433 -0.77778 -2.76588 0.42433 1.13852 
-2.76588 0.52983 -0.77778 -2.76588 0.52983 1.13852 -2.75713 -0.23028 0.83254 
-2.75616 0.37174 -0.77624 -2.75616 0.37174 1.13698 -2.75616 0.58243 -0.77624 
-2.75616 0.58243 1.13698 -2.75425 0.1653 -0.73069 -2.75425 0.1653 1.09143 
-2.75425 0.78886 -0.73069 -2.74456 0.3186 -0.77213 -2.74456 0.3186 1.13287 
-2.74456 0.63557 -0.77213 -2.74456 0.63557 1.13287 -2.74333 -0.31159 0.73805 
-2.74058 0.0069 -0.66423 -2.74058 0.0069 1.02498 -2.74058 0.94726 -0.66423 
-2.73986 0.11596 -0.7165 -2.73986 0.11596 1.07724 -2.73986 0.83821 -0.7165 
-2.73714 -0.09599 0.95997 -2.73714 1.05015 -0.59922 -2.73219 0.26594 -0.76518 
-2.73219 0.26594 1.12592 -2.73219 0.68823 -0.76518 -2.73219 0.68823 1.12592 
-2.72957 -0.19219 0.88181 -2.72957 1.14636 -0.52106 -2.72749 0.47708 -0.78966 
-2.72749 0.47708 1.1504 -2.71916 0.2149 -0.75568 -2.71916 0.2149 1.11643 
-2.71916 0.73926 -0.75568 -2.71916 0.73926 1.11643 -2.71839 0.42429 -0.79046 
-2.71839 0.42429 1.1512 -2.71839 0.52987 -0.79046 -2.71839 0.52987 1.1512 
-2.71778 -0.27932 0.79147 -2.71402 -0.34016 0.709 -2.70726 0.37113 -0.78873 
-2.70726 0.37113 1.14947 -2.70726 0.58304 -0.78873 -2.70726 0.58304 1.14947 
-2.7066 -0.05251 -0.63829 -2.7066 -0.05251 0.99903 -2.7066 1.00668 -0.63829 
-2.70545 0.16462 -0.74351 -2.70545 0.16462 1.10425 -2.70545 0.78954 -0.74351 
-2.70545 0.78954 1.10425 -2.70238 0.06093 -0.70243 -2.70238 0.06093 1.06318 
-2.70238 0.89324 -0.70243 -2.70141 -0.15117 0.92753 -2.70141 1.10534 -0.56679 
-2.69546 0.31801 -0.7841 -2.69546 0.31801 1.14484 -2.69546 0.63615 -0.7841 
-2.69546 0.63615 1.14484 -2.69117 -0.2436 0.84211 -2.69117 1.19777 -0.48137 
-2.68332 0.26558 -0.77657 -2.68332 0.26558 1.13732 -2.68332 0.68859 -0.77657 
-2.68332 0.68859 1.13732 -2.6796 -0.32372 0.74663 -2.6796 0.47708 -0.80041 
-2.6796 0.47708 1.16116 -2.67143 -0.10908 0.9687 -2.67143 1.06325 -0.60796 
-2.67009 0.21463 -0.76656 -2.67009 0.21463 1.1273 -2.67009 0.73954 -0.76656 
-2.67009 0.73954 1.1273 -2.66904 -2e-05 -0.67888 -2.66904 -2e-05 1.03963 
-2.66904 0.95419 -0.67888 -2.66896 0.42386 -0.80103 -2.66896 0.42386 1.16177 
-2.66896 0.53031 -0.80103 -2.66896 0.53031 1.16177 -2.66835 0.10909 -0.7311 
-2.66835 0.10909 1.09184 -2.66835 0.84508 -0.7311 -2.66835 0.84508 1.09184 
-2.66363 -0.20461 0.88974 -2.66363 1.15878 -0.529 -2.65779 0.3708 -0.79875 
-2.65779 0.3708 1.15949 -2.65779 0.58337 -0.79875 -2.65779 0.58337 1.15949 
-2.65356 -0.2901 0.79913 -2.65356 1.24426 -0.43838 -2.6461 0.31804 -0.79359 
-2.6461 0.31804 1.15433 -2.6461 0.63612 -0.79359 -2.6461 0.63612 1.15433 
-2.63526 -0.16252 0.93415 -2.63526 1.11669 -0.57341 -2.63409 -0.05875 1.01134 
-2.63409 1.01292 -0.65059 -2.63394 0.26576 -0.78555 -2.63394 0.26576 1.1463 
-2.63394 0.68841 -0.78555 -2.63394 0.68841 1.1463 -2.63308 0.1591 -0.75601 
-2.63308 0.1591 1.11675 -2.63308 0.79507 -0.75601 -2.63308 0.79507 1.11675 
-2.63124 0.47708 -0.8088 -2.63124 0.47708 1.16955 -2.63041 0.05525 -0.71448 
-2.63041 0.05525 1.07523 -2.63041 0.89892 -0.71448 -2.63041 0.89892 1.07523 
-2.62625 -0.25281 0.84908 -2.62625 1.20698 -0.48833 -2.62045 0.42383 -0.80891 
-2.62045 0.42383 1.16966 -2.62045 0.53034 -0.80891 -2.62045 0.53034 1.16966 
-2.61503 -0.33243 0.75278 -2.60898 0.37052 -0.80611 -2.60898 0.37052 1.16686 
-2.60898 0.58365 -0.80611 -2.60898 0.58365 1.16686 -2.59834 -0.11399 0.97892 
-2.59834 1.06816 -0.61817 -2.59829 -0.21253 0.89556 -2.59829 1.16669 -0.53481 
-2.59718 0.20992 -0.77667 -2.59718 0.20992 1.13741 -2.59718 0.74425 -0.77667 
-2.59718 0.74425 1.13741 -2.59714 0.31779 -0.80041 -2.59714 0.31779 1.16116 
-2.59714 0.63637 -0.80041 -2.59714 0.63637 1.16116 -2.59589 -0.00473 -0.68879 
-2.59589 -0.00473 1.04954 -2.59589 0.9589 -0.68879 -2.59589 0.9589 1.04954 
-2.5954 0.10446 -0.74096 -2.5954 0.10446 1.10171 -2.5954 0.84971 -0.74096 
-2.5954 0.84971 1.10171 -2.58811 -0.29742 0.8044 -2.58811 1.25159 -0.44365 
-2.58253 0.47708 -0.81481 -2.58253 0.47708 1.17556 -2.57133 0.42372 -0.81442 
-2.57133 0.42372 1.17517 -2.57133 0.53045 -0.81442 -2.57133 0.53045 1.17517 
-2.56076 -0.06208 1.01911 -2.56076 1.01625 -0.65837 -2.56076 1.01625 1.01911 
-2.5607 -0.25884 0.85314 -2.5607 1.21301 -0.49239 -2.5601 -0.16806 0.94068 
-2.5601 1.12223 -0.57994 -2.55991 0.1553 -0.76343 -2.55991 0.1553 1.12418 
-2.55991 0.79887 -0.76343 -2.55991 0.79887 1.12418 -2.55987 0.37051 -0.81107 
-2.55987 0.37051 1.17182 -2.55987 0.58366 -0.81107 -2.55987 0.58366 1.17182 
-2.55943 0.26396 -0.79378 -2.55943 0.26396 1.15452 -2.55943 0.69021 -0.79378 
-2.55943 0.69021 1.15452 -2.55765 0.05182 -0.72174 -2.55765 0.05182 1.08248 
-2.55765 0.90234 -0.72174 -2.55765 0.90234 1.08248 -2.54991 -0.33766 0.75649 
-2.53358 0.47708 -0.81842 -2.53358 0.47708 1.17917 -2.52274 -0.11773 0.98333 
-2.52274 1.0719 -0.62258 -2.52274 1.0719 0.98333 -2.52274 -0.00708 -0.69377 
-2.52274 -0.00708 1.05451 -2.52274 0.96125 -0.69377 -2.52274 0.96125 1.05451 
-2.52271 -0.21627 0.89996 -2.52271 1.17043 -0.53922 -2.52271 -0.30121 0.80711 
-2.52271 1.25538 -0.44636 -2.5223 0.20871 -0.7822 -2.5223 0.20871 1.14294 
-2.5223 0.74546 -0.7822 -2.5223 0.74546 1.14294 -2.52229 0.10214 -0.7459 
-2.52229 0.10214 1.10665 -2.52229 0.85203 -0.7459 -2.52229 0.85203 1.10665 
-2.52227 0.31659 -0.80594 -2.52227 0.31659 1.16669 -2.52227 0.63758 -0.80594 
-2.52227 0.63758 1.16669 -2.52227 0.42368 -0.81749 -2.52227 0.42368 1.17823 
-2.52227 0.53049 -0.81749 -2.52227 0.53049 1.17823 -2.48451 -0.33941 0.75772 
-2.48451 -0.26099 0.8551 -2.48451 -0.16991 0.94286 -2.48451 -0.06365 -0.66082 
-2.48451 -0.06365 1.02156 -2.48451 0.05068 -0.72416 -2.48451 0.05068 1.08491 
-2.48451 0.15438 -0.76613 -2.48451 0.15438 1.12687 -2.48451 0.26336 -0.79652 
-2.48451 0.26336 1.15727 -2.48451 0.37021 -0.8139 -2.48451 0.37021 1.17464 
-2.48451 0.47708 -0.81963 -2.48451 0.47708 1.18037 -2.48451 0.58396 -0.8139 
-2.48451 0.58396 1.17464 -2.48451 0.69081 -0.79652 -2.48451 0.69081 1.15727 
-2.48451 0.79979 -0.76613 -2.48451 0.79979 1.12687 -2.48451 0.90349 -0.72416 
-2.48451 0.90349 1.08491 -2.48451 1.01782 -0.66082 -2.48451 1.01782 1.02156 
-2.48451 1.12408 -0.58212 -2.48451 1.21515 -0.49435 -2.44965 -0.36149 0.72404 
-2.44675 0.42368 -0.81749 -2.44675 0.42368 1.17823 -2.44675 0.53049 -0.81749 
-2.44675 0.53049 1.17823 -2.44675 0.31659 -0.80594 -2.44675 0.31659 1.16669 
-2.44675 0.63758 -0.80594 -2.44675 0.63758 1.16669 -2.44672 0.10214 -0.7459 
-2.44672 0.10214 1.10665 -2.44672 0.85203 -0.7459 -2.44672 0.85203 1.10665 
-2.44672 0.20871 -0.7822 -2.44672 0.20871 1.14294 -2.44672 0.74546 -0.7822 
-2.44672 0.74546 1.14294 -2.44631 -0.30121 0.80711 -2.44631 1.25538 -0.44636 
-2.44631 -0.21627 0.89996 -2.44631 1.17043 -0.53922 -2.44627 -0.00708 -0.69377 
-2.44627 -0.00708 1.05451 -2.44627 0.96125 -0.69377 -2.44627 0.96125 1.05451 
-2.44627 -0.11773 0.98333 -2.44627 1.0719 -0.62258 -2.44627 1.0719 0.98333 
-2.43544 0.47708 -0.81842 -2.43544 0.47708 1.17917 -2.4191 -0.33766 0.75649 
-2.41136 0.05182 -0.72174 -2.41136 0.05182 1.08248 -2.41136 0.90234 -0.72174 
-2.41136 0.90234 1.08248 -2.40958 0.26396 -0.79378 -2.40958 0.26396 1.15452 
-2.40958 0.69021 -0.79378 -2.40958 0.69021 1.15452 -2.40915 0.37051 -0.81107 
-2.40915 0.37051 1.17182 -2.40915 0.58366 -0.81107 -2.40915 0.58366 1.17182 
-2.40911 0.1553 -0.76343 -2.40911 0.1553 1.12418 -2.40911 0.79887 -0.76343 
-2.40911 0.79887 1.12418 -2.40891 -0.16806 0.94068 -2.40891 1.12223 -0.57994 
-2.40831 -0.25884 0.85314 -2.40831 1.21301 -0.49239 -2.40826 -0.06208 -0.65837 
-2.40826 -0.06208 1.01911 -2.40826 1.01625 -0.65837 -2.40826 1.01625 1.01911 
-2.39769 0.42372 -0.81442 -2.39769 0.42372 1.17517 -2.39769 0.53045 -0.81442 
-2.39769 0.53045 1.17517 -2.38649 0.47708 -0.81481 -2.38649 0.47708 1.17556 
-2.38431 -0.35787 0.72149 -2.38091 -0.29742 0.8044 -2.38091 1.25159 -0.44365 
-2.37362 0.10446 -0.74096 -2.37362 0.10446 1.10171 -2.37362 0.84971 -0.74096 
-2.37362 0.84971 1.10171 -2.37313 -0.00473 -0.68879 -2.37313 -0.00473 1.04954 
-2.37313 0.9589 -0.68879 -2.37313 0.9589 1.04954 -2.37187 0.31779 -0.80041 
-2.37187 0.31779 1.16116 -2.37187 0.63637 -0.80041 -2.37187 0.63637 1.16116 
-2.37184 0.20992 -0.77667 -2.37184 0.20992 1.13741 -2.37184 0.74425 -0.77667 
-2.37184 0.74425 1.13741 -2.37073 -0.21253 0.89556 -2.37073 1.16669 -0.53481 
-2.37068 -0.11399 0.97892 -2.37068 1.06816 -0.61817 -2.37068 1.06816 0.97892 
-2.36004 0.37052 -0.80611 -2.36004 0.37052 1.16686 -2.36004 0.58365 -0.80611 
-2.36004 0.58365 1.16686 -2.35398 -0.33243 0.75278 -2.34857 0.42383 -0.80891 
-2.34857 0.42383 1.16966 -2.34857 0.53034 -0.80891 -2.34857 0.53034 1.16966 
-2.34277 -0.25281 0.84908 -2.34277 1.20698 -0.48833 -2.33861 0.05525 -0.71448 
-2.33861 0.05525 1.07523 -2.33861 0.89892 -0.71448 -2.33861 0.89892 1.07523 
-2.33778 0.47708 -0.8088 -2.33778 0.47708 1.16955 -2.33593 0.1591 -0.75601 
-2.33593 0.1591 1.11675 -2.33593 0.79507 -0.75601 -2.33593 0.79507 1.11675 
-2.33508 0.26576 -0.78555 -2.33508 0.26576 1.1463 -2.33508 0.68841 -0.78555 
-2.33508 0.68841 1.1463 -2.33493 -0.05875 -0.65059 -2.33493 -0.05875 1.01134 
-2.33493 1.01292 -0.65059 -2.33493 1.01292 1.01134 -2.33375 -0.16252 0.93415 
-2.33375 1.11669 -0.57341 -2.32292 0.31804 -0.79359 -2.32292 0.31804 1.15433 
-2.32292 0.63612 -0.79359 -2.32292 0.63612 1.15433 -2.31919 -0.35073 0.71646 
-2.31545 -0.2901 0.79913 -2.31545 1.24426 -0.43838 -2.31123 0.3708 -0.79875 
-2.31123 0.3708 1.15949 -2.31123 0.58337 -0.79875 -2.31123 0.58337 1.15949 
-2.30539 -0.20461 0.88974 -2.30539 1.15878 -0.529 -2.30066 0.10909 -0.7311 
-2.30066 0.10909 1.09184 -2.30066 0.84508 -0.7311 -2.30066 0.84508 1.09184 
-2.30005 0.42386 -0.80103 -2.30005 0.42386 1.16177 -2.30005 0.53031 -0.80103 
-2.30005 0.53031 1.16177 -2.29998 -2e-05 -0.67888 -2.29998 -2e-05 1.03963 
-2.29998 0.95419 -0.67888 -2.29998 0.95419 1.03963 -2.29892 0.21463 -0.76656 
-2.29892 0.21463 1.1273 -2.29892 0.73954 -0.76656 -2.29892 0.73954 1.1273 
-2.29758 -0.10908 0.9687 -2.29758 1.06325 -0.60796 -2.29758 1.06325 0.9687 
-2.28942 -0.32372 0.74663 -2.28942 0.47708 -0.80041 -2.28942 0.47708 1.16116 
-2.2857 0.26558 -0.77657 -2.2857 0.26558 1.13732 -2.2857 0.68859 -0.77657 
-2.2857 0.68859 1.13732 -2.27784 -0.2436 0.84211 -2.27784 1.19777 -0.48137 
-2.27356 0.31801 -0.7841 -2.27356 0.31801 1.14484 -2.27356 0.63615 -0.7841 
-2.27356 0.63615 1.14484 -2.2676 -0.15117 0.92753 -2.2676 1.10534 -0.56679 
-2.26664 0.06093 -0.70243 -2.26664 0.06093 1.06318 -2.26664 0.89324 -0.70243 
-2.26664 0.89324 1.06318 -2.26357 0.16462 -0.74351 -2.26357 0.16462 1.10425 
-2.26357 0.78954 -0.74351 -2.26357 0.78954 1.10425 -2.26242 -0.05251 -0.63829 
-2.26242 -0.05251 0.99903 -2.26242 1.00668 -0.63829 -2.26242 1.00668 0.99903 
-2.26176 0.37113 -0.78873 -2.26176 0.37113 1.14947 -2.26176 0.58304 -0.78873 
-2.26176 0.58304 1.14947 -2.25499 -0.34016 0.709 -2.25124 -0.27932 0.79147 
-2.25124 1.23348 -0.43073 -2.25062 0.42429 -0.79046 -2.25062 0.42429 1.1512 
-2.25062 0.52987 -0.79046 -2.25062 0.52987 1.1512 -2.24986 0.2149 -0.75568 
-2.24986 0.2149 1.11643 -2.24986 0.73926 -0.75568 -2.24986 0.73926 1.11643 
-2.24153 0.47708 -0.78966 -2.24153 0.47708 1.1504 -2.23945 -0.19219 0.88181 
-2.23945 1.14636 -0.52106 -2.23682 0.26594 -0.76518 -2.23682 0.26594 1.12592 
-2.23682 0.68823 -0.76518 -2.23682 0.68823 1.12592 -2.23188 -0.09599 -0.59922 
-2.23188 -0.09599 0.95997 -2.23188 1.05015 -0.59922 -2.23188 1.05015 0.95997 
-2.22915 0.11596 -0.7165 -2.22915 0.11596 1.07724 -2.22915 0.83821 -0.7165 
-2.22915 0.83821 1.07724 -2.22844 0.0069 -0.66423 -2.22844 0.0069 1.02498 
-2.22844 0.94726 -0.66423 -2.22844 0.94726 1.02498 -2.22569 -0.31159 0.73805 
-2.22445 0.3186 -0.77213 -2.22445 0.3186 1.13287 -2.22445 0.63557 -0.77213 
-2.22445 0.63557 1.13287 -2.22023 -0.35406 0.66961 -2.21476 0.1653 -0.73069 
-2.21476 0.1653 1.09143 -2.21476 0.78886 -0.73069 -2.21476 0.78886 1.09143 
-2.21286 0.37174 -0.77624 -2.21286 0.37174 1.13698 -2.21286 0.58243 -0.77624 
-2.21286 0.58243 1.13698 -2.21189 -0.23028 0.83254 -2.21189 1.18445 -0.47179 
-2.20314 0.42433 -0.77778 -2.20314 0.42433 1.13852 -2.20314 0.52983 -0.77778 
-2.20314 0.52983 1.13852 -2.20244 -0.13697 0.91751 -2.20244 1.09114 -0.55677 
-2.20244 1.09114 0.91751 -2.20112 0.21579 -0.74235 -2.20112 0.21579 1.1031 
-2.20112 0.73837 -0.74235 -2.20112 0.73837 1.1031 -2.19706 -0.03743 -0.6275 
-2.19706 -0.03743 0.98824 -2.19706 0.99159 -0.6275 -2.19706 0.99159 0.98824 
-2.19583 0.06884 -0.68565 -2.19583 0.06884 1.0464 -2.19583 0.88533 -0.68565 
-2.19583 0.88533 1.0464 -2.19422 0.47708 -0.77657 -2.19422 0.47708 1.13731 
-2.19078 -0.32587 0.69901 -2.18857 0.26682 -0.75141 -2.18857 0.26682 1.11215 
-2.18857 0.68735 -0.75141 -2.18857 0.68735 1.11215 -2.1856 -0.26472 0.78068 
-2.1856 1.21889 -0.41994 -2.18081 0.1173 -0.70185 -2.18081 0.1173 1.0626 
-2.18081 0.83687 -0.70185 -2.18081 0.83687 1.0626 -2.17628 0.31964 -0.75782 
-2.17628 0.31964 1.11857 -2.17628 0.63453 -0.75782 -2.17628 0.63453 1.11857 
-2.1741 -0.17684 0.87032 -2.1741 1.13101 -0.50958 -2.16688 -0.07998 -0.58696 
-2.16688 -0.07998 0.9477 -2.16688 1.03415 -0.58696 -2.16688 1.03415 0.9477 
-2.16665 0.16678 -0.71555 -2.16665 0.16678 1.07629 -2.16665 0.78739 -0.71555 
-2.16665 0.78739 1.07629 -2.16573 0.37177 -0.76159 -2.16573 0.37177 1.12233 
-2.16573 0.5824 -0.76159 -2.16573 0.5824 1.12233 -2.16375 0.02346 -0.6511 
-2.16375 0.02346 1.01184 -2.16375 0.93071 -0.6511 -2.16375 0.93071 1.01184 
-2.16307 -0.29608 0.72708 -2.15674 -0.33779 0.65845 -2.15607 0.42446 -0.76269 
-2.15607 0.42446 1.12343 -2.15607 0.52971 -0.76269 -2.15607 0.52971 1.12343 
-2.15338 0.21714 -0.7267 -2.15338 0.21714 1.08745 -2.15338 0.73703 -0.7267 
-2.15338 0.73703 1.08745 -2.14762 0.47708 -0.76117 -2.14762 0.47708 1.12192 
-2.14719 -0.21368 0.81995 -2.14719 1.16785 -0.4592 -2.14595 0.06801 -0.667 
-2.14595 0.06801 1.02774 -2.14595 0.88616 -0.667 -2.14595 0.88616 1.02774 
-2.14106 0.26824 -0.73529 -2.14106 0.26824 1.09603 -2.14106 0.68593 -0.73529 
-2.14106 0.68593 1.09603 -2.13856 -0.11998 0.90414 -2.13856 1.07414 -0.5434 
-2.13856 1.07414 0.90414 -2.13304 -0.01997 -0.61298 -2.13304 -0.01997 0.97373 
-2.13304 0.97414 -0.61298 -2.13304 0.97414 0.97373 -2.13098 0.11668 -0.68284 
-2.13098 0.11668 1.04358 -2.13098 0.83749 -0.68284 -2.13098 0.83749 1.04358 
-2.12971 0.31993 -0.74127 -2.12971 0.31993 1.10201 -2.12971 0.63424 -0.74127 
-2.12971 0.63424 1.10201 -2.12885 -0.30848 0.68673 -2.12372 -0.24705 0.76814 
-2.12372 1.20121 -0.40739 -2.12367 -0.3473 0.61648 -2.11937 0.37207 -0.74464 
-2.11937 0.37207 1.10538 -2.11937 0.5821 -0.74464 -2.11937 0.5821 1.10538 
-2.11671 0.16663 -0.69618 -2.11671 0.16663 1.05692 -2.11671 0.78754 -0.69618 
-2.11671 0.78754 1.05692 -2.11457 0.02361 -0.63049 -2.11457 0.02361 0.99124 
-2.11457 0.93056 -0.63049 -2.11457 0.93056 0.99124 -2.11067 -0.15876 0.85561 
-2.11067 1.11293 -0.49487 -2.11007 0.4245 -0.74539 -2.11007 0.4245 1.10613 
-2.11007 0.52967 -0.74539 -2.11007 0.52967 1.10613 -2.10383 -0.06127 0.93221 
-2.10383 1.01544 -0.57147 -2.10383 1.01544 0.93221 -2.10353 0.21718 -0.70693 
-2.10353 0.21718 1.06767 -2.10353 0.73699 -0.70693 -2.10353 0.73699 1.06767 
-2.10182 -0.27726 0.71377 -2.10182 0.47708 -0.74351 -2.10182 0.47708 1.10425 
-2.09704 0.06834 -0.64594 -2.09704 0.06834 1.00668 -2.09704 0.88583 -0.64594 
-2.09704 0.88583 1.00668 -2.0955 -0.31857 0.6447 -2.09166 -0.35439 0.57322 
-2.09051 0.26984 -0.71507 -2.09051 0.26984 1.07582 -2.09051 0.68432 -0.71507 
-2.09051 0.68432 1.07582 -2.08596 -0.19364 0.8059 -2.08596 1.14781 -0.44516 
-2.08454 -0.01889 0.95111 -2.08454 0.97305 -0.59037 -2.08454 0.97305 0.95111 
-2.08186 0.11734 -0.66133 -2.08186 0.11734 1.02207 -2.08186 0.83683 -0.66133 
-2.08186 0.83683 1.02207 -2.07929 0.3217 -0.72055 -2.07929 0.3217 1.08129 
-2.07929 0.63247 -0.72055 -2.07929 0.63247 1.08129 -2.07626 -0.10027 0.88748 
-2.07626 1.05443 -0.52673 -2.07626 1.05443 0.88748 -2.06896 0.37426 -0.72337 
-2.06896 0.37426 1.08411 -2.06896 0.57991 -0.72337 -2.06896 0.57991 1.08411 
-2.06826 -0.28773 0.6721 -2.06784 0.16737 -0.6743 -2.06784 0.16737 1.03504 
-2.06784 0.7868 -0.6743 -2.06784 0.7868 1.03504 -2.06621 0.025 -0.60744 
-2.06621 0.025 0.96819 -2.06621 0.92917 -0.60744 -2.06621 0.92917 0.96819 
-2.06328 -0.32612 0.6016 -2.06295 -0.22597 0.75308 -2.05981 0.42681 -0.72356 
-2.05981 0.42681 1.08431 -2.05981 0.52736 -0.72356 -2.05981 0.52736 1.08431 
-2.05695 0.47708 -0.72362 -2.05695 0.47708 1.08436 -2.05619 -0.059 0.9078 
-2.05619 1.01317 -0.54706 -2.05619 1.01317 0.9078 -2.05384 0.21933 -0.68455 
-2.05384 0.21933 1.04529 -2.05384 0.73484 -0.68455 -2.05384 0.73484 1.04529 
-2.05043 -0.13679 0.83972 -2.05043 1.09096 -0.47897 -2.05043 1.09096 0.83972 
-2.04922 0.06982 -0.62254 -2.04922 0.06982 0.98328 -2.04922 0.88434 -0.62254 
-2.04922 0.88434 0.98328 -2.04222 -0.25521 0.69818 -2.04113 0.27207 -0.6922 
-2.04113 0.27207 1.05294 -2.04113 0.6821 -0.6922 -2.04113 0.6821 1.05294 
-2.03719 -0.01638 0.92629 -2.03719 0.97055 -0.56555 -2.03719 0.97055 0.92629 
-2.03592 -0.29593 0.62896 -2.03415 0.11906 -0.63755 -2.03415 0.11906 0.99829 
-2.03415 0.83511 -0.63755 -2.03415 0.83511 0.99829 -2.0298 0.3242 -0.69705 
-2.0298 0.3242 1.05779 -2.0298 0.62997 -0.69705 -2.0298 0.62997 1.05779 
-2.02919 -0.09734 0.86061 -2.02919 1.05151 -0.49986 -2.02919 1.05151 0.86061 
-2.02647 -0.17069 0.78913 -2.01978 0.37677 -0.69938 -2.01978 0.37677 1.06013 
-2.01978 0.5774 -0.69938 -2.01978 0.5774 1.06013 -2.01933 0.02748 0.94291 
-2.01933 0.92669 -0.58216 -2.01933 0.92669 0.94291 -2.01897 0.17002 -0.64968 
-2.01897 0.17002 1.01043 -2.01897 0.78414 -0.64968 -2.01897 0.78414 1.01043 
-2.01585 0.42686 -0.70158 -2.01585 0.42686 1.06233 -2.01585 0.52731 -0.70158 
-2.01585 0.52731 1.06233 -2.01311 0.47708 -0.70155 -2.01311 0.47708 1.06229 
-2.00964 -0.26387 0.65524 -2.00928 -0.05573 0.88056 -2.00928 1.0099 -0.51982 
-2.00928 1.0099 0.88056 -2.00515 0.22221 -0.65942 -2.00515 0.22221 1.02017 
-2.00515 0.73195 -0.65942 -2.00515 0.73195 1.02017 -2.00446 -0.20181 0.73594 
-2.00438 -0.13245 0.8112 -2.00438 1.08662 0.8112 -2.00263 0.07247 0.9576 
-2.00263 0.8817 -0.59686 -2.00263 0.8817 0.9576 -1.99306 0.2749 -0.66674 
-1.99306 0.2749 1.02749 -1.99306 0.67927 -0.66674 -1.99306 0.67927 1.02749 
-1.9903 -0.01255 0.89871 -1.9903 0.96672 -0.53797 -1.9903 0.96672 0.89871 
-1.98633 0.12251 0.97163 -1.98633 0.83166 -0.61089 -1.98633 0.83166 0.97163 
-1.98451 -0.23002 0.68037 -1.98346 -0.09273 0.83173 -1.98346 1.0469 0.83173 
-1.98194 0.32719 -0.67107 -1.98194 0.32719 1.03182 -1.98194 0.62697 -0.67107 
-1.98194 0.62697 1.03182 -1.98144 -0.16495 0.75891 -1.97675 0.37686 -0.67528 
-1.97675 0.37686 1.03602 -1.97675 0.5773 -0.67528 -1.97675 0.5773 1.03602 
-1.97282 0.42703 -0.67734 -1.97282 0.42703 1.03808 -1.97282 0.52714 -0.67734 
-1.97282 0.52714 1.03808 -1.97263 0.03163 0.91491 -1.97263 0.92254 -0.55417 
-1.97263 0.92254 0.91491 -1.9715 0.1736 0.98332 -1.9715 0.78057 -0.62257 
-1.9715 0.78057 0.98332 -1.97041 0.47708 -0.67736 -1.97041 0.47708 1.0381 
-1.9635 -0.05067 0.85122 -1.9635 1.00483 0.85122 -1.96058 -0.19447 0.7043 
-1.95955 -0.12632 0.78064 -1.9582 0.22559 -0.63188 -1.9582 0.22559 0.99262 
-1.9582 0.72858 -0.63188 -1.9582 0.72858 0.99262 -1.95742 0.07626 0.92972 
-1.95742 0.87791 -0.56897 -1.95742 0.87791 0.92972 -1.94645 0.27833 -0.63877 
-1.94645 0.27833 0.99951 -1.94645 0.67584 -0.63877 -1.94645 0.67584 0.99951 
-1.94487 -0.00726 0.869 -1.94487 0.96143 0.869 -1.94131 0.12657 0.94331 
-1.94131 0.8276 -0.58257 -1.94131 0.8276 0.94331 -1.94002 0.32758 -0.64496 
-1.94002 0.32758 1.00571 -1.94002 0.62659 -0.64496 -1.94002 0.62659 1.00571 
-1.93921 -0.08644 0.80093 -1.93791 -0.15731 0.72697 -1.93494 0.37721 -0.64909 
-1.93494 0.37721 1.00983 -1.93494 0.57696 -0.64909 -1.93494 0.57696 1.00983 
-1.93125 0.42708 -0.65113 -1.93125 0.42708 1.01188 -1.93125 0.52709 -0.65113 
-1.93125 0.52709 1.01188 -1.92894 0.47708 -0.6511 -1.92894 0.47708 1.01184 
-1.9286 0.03643 0.88521 -1.9286 0.91774 0.88521 -1.92655 0.17818 0.95454 
-1.92655 0.77599 -0.5938 -1.92655 0.77599 0.95454 -1.91948 -0.04402 0.82006 
-1.91655 -0.11862 0.74833 -1.91369 0.08119 0.8997 -1.91369 0.87298 0.8997 
-1.91349 0.23039 0.96337 -1.91349 0.72378 -0.60262 -1.91349 0.72378 0.96337 
-1.90531 0.2785 0.971 -1.90531 0.67567 -0.61026 -1.90531 0.67567 0.971 
-1.90205 -0.00147 0.83743 -1.90205 0.95564 0.83743 -1.89887 0.32783 -0.61634 
-1.89887 0.32783 0.97709 -1.89887 0.62634 -0.61634 -1.89887 0.62634 0.97709 
-1.89757 0.13188 0.91272 -1.89757 0.82228 0.91272 -1.89657 -0.07849 0.76831 
-1.89369 0.37778 -0.6203 -1.89369 0.37778 0.98104 -1.89369 0.57639 -0.6203 
-1.89369 0.57639 0.98104 -1.89001 0.42772 -0.62221 -1.89001 0.42772 0.98296 
-1.89001 0.52645 -0.62221 -1.89001 0.52645 0.98296 -1.88881 0.47708 -0.62284 
-1.88881 0.47708 0.98358 -1.88597 0.04248 0.85333 -1.88597 0.91169 0.85333 
-1.8832 0.18361 0.92355 -1.8832 0.77055 -0.5628 -1.8832 0.77055 0.92355 
-1.878 -0.03702 0.78688 -1.87367 0.23109 0.93294 -1.87367 0.72308 -0.5722 
-1.87367 0.72308 0.93294 -1.87159 0.08724 0.86765 -1.87159 0.86693 0.86765 
-1.86562 0.27917 0.94051 -1.86562 0.675 -0.57977 -1.86562 0.675 0.94051 
-1.8609 0.00569 0.80398 -1.85899 0.3287 0.94634 -1.85899 0.62547 -0.58559 
-1.85899 0.62547 0.94634 -1.85574 0.13821 0.88024 -1.85574 0.81596 0.88024 
-1.85393 0.3786 -0.58948 -1.85393 0.3786 0.95023 -1.85393 0.57557 -0.58948 
-1.85393 0.57557 0.95023 -1.85125 0.42778 -0.592 -1.85125 0.42778 0.95274 
-1.85125 0.52639 -0.592 -1.85125 0.52639 0.95274 -1.85011 0.47708 -0.59264 
-1.85011 0.47708 0.95338 -1.84529 0.04953 0.81959 -1.84482 -0.04402 0.7454 
-1.84472 0.18484 0.89119 -1.84472 0.76933 0.89119 -1.8352 0.23241 0.90047 
-1.8352 0.72176 0.90047 -1.83123 0.0944 0.83365 -1.82748 0.28033 0.90811 
-1.82748 0.67383 -0.54737 -1.82748 0.67383 0.90811 -1.82745 -0.00147 0.76283 
-1.82087 0.32994 0.91381 -1.82087 0.62422 -0.55307 -1.82087 0.62422 0.91381 
-1.81874 0.14019 0.84614 -1.81656 0.37871 0.91805 -1.81656 0.57546 -0.5573 
-1.81656 0.57546 0.91805 -1.81385 0.42796 -0.55976 -1.81385 0.42796 0.92051 
-1.81385 0.52621 -0.55976 -1.81385 0.52621 0.92051 -1.81295 0.47708 -0.56058 
-1.81295 0.47708 0.92132 -1.81155 0.04248 0.77891 -1.80785 0.1868 0.85703 
-1.80785 0.76737 0.85703 -1.79859 0.2341 0.86629 -1.79859 0.72006 0.86629 
-1.79723 0.08724 0.79329 -1.79099 0.28199 0.87389 -1.79099 0.67217 0.87389 
-1.78505 0.33035 0.87983 -1.78505 0.62381 0.87983 -1.78464 0.13821 0.80914 
-1.78081 0.37907 0.88407 -1.78081 0.5751 -0.52333 -1.78081 0.5751 0.88407 
-1.77825 0.42802 0.88663 -1.77825 0.52615 -0.52588 -1.77825 0.52615 0.88663 
-1.7774 0.47708 -0.52673 -1.7774 0.47708 0.88748 -1.77369 0.18484 0.82016 
-1.76518 0.08119 0.75119 -1.76441 0.23241 0.82968 -1.75677 0.28033 0.8374 
-1.75677 0.67383 0.8374 -1.75216 0.13188 0.76731 -1.75107 0.32994 0.84401 
-1.75107 0.62422 0.84401 -1.74683 0.37871 0.84832 -1.74683 0.57546 0.84832 
-1.74437 0.42796 0.85103 -1.74437 0.52621 0.85103 -1.74356 0.47708 0.85193 
-1.74133 0.18361 0.78168 -1.73194 0.23109 0.79121 -1.72437 0.27917 0.79926 
-1.71854 0.3287 0.80589 -1.71465 0.3786 0.81095 -1.71465 0.57557 0.81095 
-1.71214 0.42778 0.81363 -1.71214 0.52639 0.81363 -1.7115 0.47708 0.81477 
-1.71034 0.17818 0.73833 -1.70151 0.23039 0.75139 -1.69388 0.2785 0.75957 
-1.68779 0.32783 0.76601 -1.68384 0.37778 0.77119 -1.68192 0.42772 0.77487 
-1.68192 0.52645 0.77487 -1.6813 0.47708 0.77607 -1.66537 0.27833 0.71843 
-1.65917 0.32758 0.72486 -1.65505 0.37721 0.72994 -1.65304 0.47708 0.73594 
-1.653 0.42708 0.73363 -1.63306 0.32719 0.68294 -1.62886 0.37686 0.68813 
-1.6268 0.42703 0.69206 -1.60475 0.37677 0.6451 -2.11247 -0.12785 -0.60119 
-2.10628 -0.07859 -0.59475 -2.08781 -0.17804 -0.64751 -2.08385 -0.1281 -0.64233 
-2.07777 -0.07877 -0.63589 -2.07013 -0.03066 -0.62771 -2.06131 0.02156 -0.61465 
-2.05951 -0.22805 -0.68995 -2.05699 -0.37584 0.57388 -2.05699 -0.17886 -0.68727 
-2.0531 -0.12896 -0.68222 -2.04727 -0.07944 -0.67558 -2.03971 -0.03136 -0.66753 
-2.03031 0.01612 -0.658 -2.02809 -0.27735 -0.72825 -2.02727 -0.32648 -0.72735 
-2.02727 -0.32648 0.61397 -2.02727 -0.22822 -0.72735 -2.02481 -0.37572 0.61126 
-2.02481 -0.17898 -0.72464 -2.02058 -0.42449 0.60694 -2.02058 -0.13021 -0.72033 
-2.01949 0.06785 -0.64363 -2.01488 -0.4741 0.60033 -2.01488 -0.0806 -0.71372 
-2.00723 -0.03267 -0.706 -2.00647 0.11854 -0.62751 -1.99795 0.0149 -0.69648 
-1.99424 -0.27735 -0.7638 -1.99424 -0.27735 0.65041 -1.99339 -0.32642 -0.76295 
-1.99339 -0.32642 0.64956 -1.99339 -0.22828 -0.76295 -1.99084 -0.37537 -0.76039 
-1.99084 -0.37537 0.64701 -1.99084 -0.17933 -0.76039 -1.98701 0.06152 -0.68546 
-1.98659 -0.42408 0.64276 -1.98659 -0.13062 -0.75615 -1.98066 -0.47244 0.63683 
-1.98066 -0.08226 -0.75021 -1.97442 0.11249 -0.66961 -1.97305 -0.52033 0.62922 
-1.97305 -0.03437 -0.74261 -1.9638 -0.56764 0.61997 -1.9638 0.01293 -0.73335 
-1.9601 0.15725 -0.65523 -1.9587 -0.27735 -0.79764 -1.9587 -0.27735 0.68426 
-1.9578 -0.32648 -0.79683 -1.9578 -0.32648 0.68344 -1.9578 -0.22822 -0.79683 
-1.9578 -0.22822 0.68344 -1.95509 -0.37572 -0.79437 -1.95509 -0.37572 0.68098 
-1.95509 -0.17898 -0.79437 -1.95291 -0.61424 0.60908 -1.95291 0.05954 -0.72247 
-1.95077 -0.42449 -0.79014 -1.95077 -0.42449 0.67675 -1.95077 -0.13021 -0.79014 
-1.9442 0.2012 -0.63915 -1.94416 -0.4741 -0.78443 -1.94416 -0.4741 0.67105 
-1.94416 -0.0806 -0.78443 -1.94042 0.10533 -0.70997 -1.93644 -0.52203 -0.77679 
-1.93644 -0.52203 0.6634 -1.93644 -0.03267 -0.77679 -1.92693 -0.5696 0.65412 
-1.92693 0.0149 -0.76751 -1.92682 0.24375 -0.62172 -1.92635 0.1502 -0.69591 
-1.92153 -0.27735 -0.8297 -1.92153 -0.27735 0.71632 -1.92039 -0.32665 -0.82907 
-1.92039 -0.32665 0.71568 -1.92039 -0.22805 -0.82907 -1.92039 -0.22805 0.71568 
-1.91771 -0.37584 -0.82655 -1.91771 -0.37584 0.71316 -1.91771 -0.17886 -0.82655 
-1.91771 -0.17886 0.71316 -1.9159 -0.61622 0.64318 -1.9159 0.06152 -0.75656 
-1.91266 -0.42574 -0.82266 -1.91266 -0.42574 0.70927 -1.91266 -0.12896 -0.82266 
-1.91075 0.19405 -0.68031 -1.90602 -0.47527 -0.81683 -1.90602 -0.47527 0.70344 
-1.90602 -0.07944 -0.81683 -1.90005 -0.66719 0.63059 -1.90005 0.11249 -0.74397 
-1.89798 -0.52334 -0.80926 -1.89798 -0.52334 0.69588 -1.89798 -0.03136 -0.80926 
-1.89364 0.23675 -0.6632 -1.88844 -0.57082 -0.79987 -1.88844 -0.57082 0.68648 
-1.88844 0.01612 -0.79987 -1.88567 -0.71196 0.61627 -1.88567 0.15725 -0.72965 
-1.88284 -0.27735 -0.8599 -1.88284 -0.27735 0.74651 -1.88163 -0.32671 -0.85928 
-1.88163 -0.32671 0.74589 -1.88163 -0.22799 -0.85928 -1.88163 -0.22799 0.74589 
-1.87795 -0.37666 -0.85736 -1.87795 -0.37666 0.74398 -1.87795 -0.17804 -0.85736 
-1.87795 -0.17804 0.74398 -1.87507 0.27822 -0.64463 -1.87408 -0.62255 -0.78905 
-1.87408 -0.62255 0.67566 -1.87408 0.06785 -0.78905 -1.87277 -0.42661 -0.85341 
-1.87277 -0.42661 0.74002 -1.87277 -0.1281 -0.85341 -1.87277 -0.1281 0.74002 
-1.8696 -0.75591 0.60037 -1.8696 0.2012 -0.71375 -1.86633 -0.47594 -0.84732 
-1.86633 -0.47594 0.73394 -1.86633 -0.07877 -0.84732 -1.85816 -0.52404 -0.83969 
-1.85816 -0.52404 0.7263 -1.85816 -0.03066 -0.83969 -1.85795 -0.67324 -0.77603 
-1.85795 -0.67324 0.66264 -1.85795 0.11854 -0.77603 -1.85509 0.31835 -0.62465 
-1.85217 -0.79845 0.58299 -1.85217 0.24375 -0.69638 -1.84509 -0.57626 -0.83086 
-1.84509 -0.57626 0.71748 -1.84509 0.02156 -0.83086 -1.84304 -0.71801 -0.76153 
-1.84304 -0.71801 0.64814 -1.84304 0.1633 -0.76153 -1.84271 -0.27735 -0.88816 
-1.84271 -0.27735 0.77478 -1.8404 -0.32735 -0.8882 -1.8404 -0.32735 0.77481 
-1.8404 -0.22735 -0.8882 -1.8404 -0.22735 0.77481 -1.8367 -0.37723 -0.88615 
-1.8367 -0.37723 0.77277 -1.8367 -0.17747 -0.88615 -1.8367 -0.17747 0.77277 
-1.83374 0.35704 -0.60329 -1.83243 -0.84087 0.56387 -1.83243 0.28617 -0.67725 
-1.83163 -0.42686 -0.88203 -1.83163 -0.42686 0.76864 -1.83163 -0.12785 -0.88203 
-1.83163 -0.12785 0.76864 -1.83033 -0.62787 -0.81963 -1.83033 -0.62787 0.70625 
-1.83033 0.07317 -0.81963 -1.82678 -0.76169 0.63193 -1.82678 0.20699 -0.74532 
-1.82519 -0.47611 -0.87583 -1.82519 -0.47611 0.76245 -1.82519 -0.07859 -0.87583 
-1.82519 -0.07859 0.76245 -1.81423 -0.67817 -0.80604 -1.81423 -0.67817 0.69265 
-1.81423 0.12347 -0.80604 -1.81345 -0.52885 -0.86894 -1.81345 -0.52885 0.75555 
-1.81345 -0.02586 -0.86894 -1.81345 -0.02586 0.75555 -1.81209 -0.88076 0.54358 
-1.81209 0.32605 -0.65697 -1.81107 0.39421 -0.58062 -1.80814 -0.8051 0.61415 
-1.80814 0.2504 -0.72754 -1.80124 -0.27735 -0.91442 -1.80124 -0.27735 0.80104 
-1.80014 -0.58084 -0.85964 -1.80014 -0.58084 0.74625 -1.80014 0.02613 -0.85964 
-1.79902 -0.72281 -0.79123 -1.79902 -0.72281 0.67785 -1.79902 0.16811 -0.79123 
-1.79882 -0.32741 -0.91441 -1.79882 -0.32741 0.80102 -1.79882 -0.22729 -0.91441 
-1.79882 -0.22729 0.80102 -1.7949 -0.37757 -0.91234 -1.7949 -0.37757 0.79895 
-1.7949 -0.17713 -0.91234 -1.7949 -0.17713 0.79895 -1.79021 -0.91939 0.52185 
-1.79021 0.36469 -0.63523 -1.78971 -0.42724 -0.90814 -1.78971 -0.42724 0.79475 
-1.78971 -0.12746 -0.90814 -1.78971 -0.12746 0.79475 -1.78818 -0.84717 0.59466 
-1.78818 0.29246 -0.70805 -1.78714 0.42976 -0.55669 -1.78532 -0.63193 -0.84795 
-1.78532 -0.63193 0.73457 -1.78532 0.07723 -0.84795 -1.78135 -0.76698 0.66165 
-1.78135 0.21228 -0.77503 -1.77858 -0.47954 -0.90381 -1.77858 -0.47954 0.79042 
-1.77858 -0.07516 -0.90381 -1.77858 -0.07516 0.79042 -1.76901 -0.68197 -0.83392 
-1.76901 -0.68197 0.72054 -1.76901 0.12726 -0.83392 -1.76726 -0.88689 0.57413 
-1.76726 0.33218 -0.68752 -1.76719 -0.95624 0.49888 -1.76719 0.40154 -0.61226 
-1.76649 -0.53222 -0.89649 -1.76649 -0.53222 0.7831 -1.76649 -0.02248 -0.89649 
-1.76649 -0.02248 0.7831 -1.76237 -0.81017 0.64349 -1.76237 0.25547 -0.75688 
-1.762 0.4636 -0.53156 -1.75853 -0.27735 -0.93861 -1.75853 -0.27735 0.82523 
-1.75579 -0.32757 -0.93865 -1.75579 -0.32757 0.82526 -1.75579 -0.22713 -0.93865 
-1.75579 -0.22713 0.82526 -1.75267 -0.58441 -0.88675 -1.75267 -0.58441 0.77336 
-1.75267 0.02971 -0.88675 -1.75267 0.02971 0.77336 -1.75232 -0.72696 -0.81923 
-1.75232 -0.72696 0.70584 -1.75232 0.17226 -0.81923 -1.75186 -0.37767 -0.93645 
-1.75186 -0.37767 0.82306 -1.75186 -0.17703 -0.93645 -1.75186 -0.17703 0.82306 
-1.74518 -0.92512 0.55207 -1.74518 0.37042 -0.66545 -1.74245 -0.85178 0.62354 
-1.74245 0.29708 -0.73693 -1.74184 -0.43024 -0.93412 -1.74184 -0.43024 0.82073 
-1.74184 -0.12446 -0.93412 -1.74184 -0.12446 0.82073 -1.7375 -0.63538 -0.87461 
-1.7375 -0.63538 0.76123 -1.7375 0.08068 -0.87461 -1.7375 0.08068 0.76123 
-1.73572 -1.05036 0.39189 -1.73572 0.49566 -0.50528 -1.73445 -0.77082 0.68923 
-1.73445 0.21612 -0.80262 -1.73052 -0.48237 -0.92927 -1.73052 -0.48237 0.81588 
-1.73052 -0.07233 -0.92927 -1.73052 -0.07233 0.81588 -1.72943 -1.00964 0.46112 
-1.72943 0.45494 -0.5745 -1.72243 -0.68461 -0.8596 -1.72243 -0.68461 0.74622 
-1.72243 0.12991 -0.8596 -1.72243 0.12991 0.74622 -1.72121 -0.89123 0.60265 
-1.72121 0.33652 -0.71604 -1.71781 -0.5351 -0.92161 -1.71781 -0.5351 0.80823 
-1.71781 -0.0196 -0.92161 -1.71781 -0.0196 0.80823 -1.71546 -0.81343 0.67074 
-1.71546 0.25873 -0.78412 -1.71469 -0.27735 -0.96068 -1.71469 -0.27735 0.8473 
-1.71184 -0.32763 -0.96063 -1.71184 -0.32763 0.84724 -1.71184 -0.22707 -0.96063 
-1.71184 -0.22707 0.84724 -1.7087 -0.98041 0.51602 -1.7087 0.42571 -0.6294 
-1.70836 -1.08056 0.36453 -1.70543 -0.72943 -0.84451 -1.70543 -0.72943 0.73112 
-1.70543 0.17473 -0.84451 -1.70543 0.17473 0.73112 -1.70381 -0.58706 -0.91136 
-1.70381 -0.58706 0.79798 -1.70381 0.03236 -0.91136 -1.70381 0.03236 0.79798 
-1.70339 -1.04217 0.43503 -1.70339 0.48746 -0.54842 -1.70269 -0.38017 -0.96043 
-1.70269 -0.38017 0.84705 -1.70269 -0.17453 -0.96043 -1.70269 -0.17453 0.84705 
-1.69539 -0.8547 0.65041 -1.69539 0.3 -0.7638 -1.69235 -0.43274 -0.95761 
-1.69235 -0.43274 0.84423 -1.69235 -0.12197 -0.95761 -1.69235 -0.12197 0.84423 
-1.68979 -0.6371 -0.89839 -1.68979 -0.6371 0.78501 -1.68979 0.0824 -0.89839 
-1.68979 0.0824 0.78501 -1.6871 -0.77332 0.71405 -1.6871 0.21862 -0.82743 
-1.68569 -0.94808 0.56883 -1.68569 0.39338 -0.68222 -1.68113 -0.48459 -0.95214 
-1.68113 -0.48459 0.83875 -1.68113 -0.07011 -0.95214 -1.68113 -0.07011 0.83875 
-1.67615 -1.07301 0.40764 -1.67461 -0.6861 -0.883 -1.67461 -0.6861 0.76962 
-1.67461 0.1314 -0.883 -1.67461 0.1314 0.76962 -1.66982 -1.0317 0.47671 
-1.66982 -0.27735 -0.98057 -1.66982 -0.27735 0.86719 -1.66982 0.47699 -0.5901 
-1.66811 -0.53726 -0.944 -1.66811 -0.53726 0.83061 -1.66811 -0.01745 -0.944 
-1.66811 -0.01745 0.83061 -1.66781 -0.8157 0.69515 -1.66781 0.261 -0.80853 
-1.66158 -0.32993 -0.98245 -1.66158 -0.32993 0.86907 -1.66158 -0.22477 -0.98245 
-1.66158 -0.22477 0.86907 -1.66097 -0.9132 0.61854 -1.66097 0.3585 -0.73193 
-1.65708 -0.73083 -0.86756 -1.65708 -0.73083 0.75417 -1.65708 0.17613 -0.86756 
-1.65708 0.17613 0.75417 -1.65493 -0.58781 -0.93325 -1.65493 -0.58781 0.81986 
-1.65493 0.0331 -0.93325 -1.65493 0.0331 0.81986 -1.65227 -0.38237 -0.98171 
-1.65227 -0.38237 0.86832 -1.65227 -0.17233 -0.98171 -1.65227 -0.17233 0.86832 
-1.64792 -1.00148 0.53107 -1.64792 0.44678 -0.64446 -1.64279 -1.06292 0.44966 
-1.64279 0.50821 -0.56305 -1.64193 -0.43451 -0.97834 -1.64193 -0.43451 0.86495 
-1.64193 -0.1202 -0.97834 -1.64193 -0.1202 0.86495 -1.64066 -0.63775 -0.9199 
-1.64066 -0.63775 0.80652 -1.64066 0.08305 -0.9199 -1.64066 0.08305 0.80652 
-1.63861 -0.7744 0.73666 -1.63861 0.2197 -0.85005 -1.63861 0.2197 0.73666 
-1.63308 -0.87441 0.66708 -1.63308 0.31971 -0.78046 -1.63058 -0.4862 -0.97235 
-1.63058 -0.4862 0.85896 -1.63058 -0.0685 -0.97235 -1.63058 -0.0685 0.85896 
-1.62569 -0.68643 -0.90406 -1.62569 -0.68643 0.79068 -1.62569 0.13173 -0.90406 
-1.62569 0.13173 0.79068 -1.62446 -0.96812 0.58288 -1.62446 0.41342 -0.69627 
-1.62403 -0.27735 -0.99824 -1.62403 -0.27735 0.88485 -1.61826 -0.5373 -0.96377 
-1.61826 -0.5373 0.85038 -1.61826 -0.01741 -0.96377 -1.61826 -0.01741 0.85038 
-1.61557 -0.32998 -0.99975 -1.61557 -0.32998 0.88637 -1.61557 -0.22473 -0.99975 
-1.61557 -0.22473 0.88637 -1.6149 -1.09222 0.42138 -1.60858 -1.05052 0.49002 
-1.60858 0.49581 -0.6034 -1.6079 -0.73097 0.77478 -1.6079 0.17627 -0.88816 
-1.6079 0.17627 0.77478 -1.60592 -0.38266 -0.99865 -1.60592 -0.38266 0.88527 
-1.60592 -0.17204 -0.99865 -1.60592 -0.17204 0.88527 -1.605 -0.58766 -0.95261 
-1.605 -0.58766 0.83923 -1.605 0.03296 -0.95261 -1.605 0.03296 0.83923 
-1.60477 -0.83442 0.71063 -1.60477 0.27971 -0.82402 -1.60477 0.27971 0.71063 
-1.59755 -0.93127 0.63326 -1.59755 0.37657 -0.74664 -1.59536 -0.43479 -0.99489 
-1.59536 -0.43479 0.8815 -1.59536 -0.11991 -0.99489 -1.59536 -0.11991 0.8815 
-1.59084 -0.63714 -0.93892 -1.59084 -0.63714 0.82553 -1.59084 0.08244 -0.93892 
-1.59084 0.08244 0.82553 -1.58605 -1.01916 0.54362 -1.58605 0.46446 -0.65701 
-1.58307 -0.48761 -0.98847 -1.58307 -0.48761 0.87509 -1.58307 -0.06709 -0.98847 
-1.58307 -0.06709 0.87509 -1.58086 -1.08031 0.46195 -1.57742 -0.27735 -1.01363 
-1.57742 -0.27735 0.90025 -1.57581 -0.6856 0.80933 -1.57581 0.1309 -0.92272 
-1.57581 0.1309 0.80933 -1.57458 -0.79186 0.75118 -1.57458 0.23716 -0.86456 
-1.57458 0.23716 0.75118 -1.57052 -0.53864 -0.97942 -1.57052 -0.53864 0.86603 
-1.57052 -0.01606 -0.97942 -1.57052 -0.01606 0.86603 -1.5692 -0.89141 0.68045 
-1.5692 0.3367 -0.79383 -1.5692 0.3367 0.68045 -1.56851 -0.3301 -1.01484 
-1.56851 -0.3301 0.90146 -1.56851 -0.2246 -1.01484 -1.56851 -0.2246 0.90146 
-1.55976 -0.98471 0.59547 -1.55976 0.43001 -0.70886 -1.55879 -0.3827 -1.01331 
-1.55879 -0.3827 0.89992 -1.55879 -0.172 -1.01331 -1.55879 -0.172 0.89992 
-1.55688 -0.58913 -0.96775 -1.55688 -0.58913 0.85437 -1.55688 0.03443 -0.96775 
-1.55688 0.03443 0.85437 -1.55142 -1.1085 0.43255 -1.54719 -0.43583 -1.00919 
-1.54719 -0.43583 0.89581 -1.54719 -0.11887 -1.00919 -1.54719 -0.11887 0.89581 
-1.54596 -1.06603 0.50098 -1.54596 0.51132 -0.61437 -1.54321 -0.74753 0.78791 
-1.54321 0.19283 -0.9013 -1.54321 0.19283 0.78791 -1.54249 -0.63848 -0.95357 
-1.54249 -0.63848 0.84018 -1.54249 0.08378 -0.95357 -1.54249 0.08378 0.84018 
-1.53976 -0.85042 0.7229 -1.53976 0.29572 -0.83629 -1.53976 0.29572 0.7229 
-1.53482 -0.4885 -1.00225 -1.53482 -0.4885 0.88886 -1.53482 -0.0662 -1.00225 
-1.53482 -0.0662 0.88886 -1.5322 -0.94663 0.64474 -1.5322 0.39193 -0.75813 
-1.53012 -0.27735 -1.02672 -1.53012 -0.27735 0.91334 -1.52179 -0.53953 -0.99275 
-1.52179 -0.53953 0.87936 -1.52179 -0.01517 -0.99275 -1.52179 -0.01517 0.87936 
-1.52102 -0.33014 -1.02752 -1.52102 -0.33014 0.91414 -1.52102 -0.22456 -1.02752 
-1.52102 -0.22456 0.91414 -1.52041 -1.03375 0.55441 -1.52041 0.47905 -0.66779 
-1.51665 -1.09459 0.47193 -1.50989 -0.3833 -1.02579 -1.50989 -0.3833 0.91241 
-1.50989 -0.1714 -1.02579 -1.50989 -0.1714 0.91241 -1.50923 -0.80694 0.76197 
-1.50923 0.25224 -0.87535 -1.50923 0.25224 0.76197 -1.50808 -0.58981 -0.98057 
-1.50808 -0.58981 0.86719 -1.50808 0.03511 -0.98057 -1.50808 0.03511 0.86719 
-1.50501 -0.69351 0.82611 -1.50501 0.13881 -0.9395 -1.50501 0.13881 0.82611 
-1.50404 -0.90561 0.69047 -1.50404 0.35091 -0.80385 -1.50404 0.35091 0.69047 
-1.49809 -0.43642 -1.02116 -1.49809 -0.43642 0.90777 -1.49809 -0.11828 -1.02116 
-1.49809 -0.11828 0.90777 -1.4938 -0.99804 0.60505 -1.4938 0.44334 -0.71843 
-1.48677 -1.1211 0.44155 -1.48594 -0.48885 -1.01364 -1.48594 -0.48885 0.90025 
-1.48594 -0.06585 -1.01364 -1.48594 -0.06585 0.90025 -1.48223 -1.07816 0.50956 
-1.48223 -0.27735 -1.03748 -1.48223 -0.27735 0.92409 -1.47406 -0.86352 0.73164 
-1.47406 0.30882 -0.84502 -1.47406 0.30882 0.73164 -1.47272 -0.53981 -1.00362 
-1.47272 -0.53981 0.89024 -1.47272 -0.0149 -1.00362 -1.47272 -0.0149 0.89024 
-1.47167 -0.75445 0.80256 -1.47167 0.19975 -0.91595 -1.47167 0.19975 0.80256 
-1.47159 -0.33057 -1.03809 -1.47159 -0.33057 0.92471 -1.47159 -0.22413 -1.03809 
-1.47159 -0.22413 0.92471 -1.47098 -0.64535 0.85478 -1.47098 0.09065 -0.96816 
-1.47098 0.09065 0.85478 -1.46625 -0.95905 0.65268 -1.46625 0.40434 -0.76607 
-1.46042 -0.38364 -1.03581 -1.46042 -0.38364 0.92243 -1.46042 -0.17106 -1.03581 
-1.46042 -0.17106 0.92243 -1.45619 -1.04453 0.56206 -1.45619 0.48983 -0.67545 
-1.45245 -1.10516 0.4794 -1.44873 -0.43639 -1.03065 -1.44873 -0.43639 0.91726 
-1.44873 -0.11831 -1.03065 -1.44873 -0.11831 0.91726 -1.43789 -0.91695 0.69709 
-1.43789 0.36225 -0.81047 -1.43672 -0.81319 0.77427 -1.43672 0.25849 -0.88766 
-1.43672 0.25849 0.77427 -1.43657 -0.48868 -1.02262 -1.43657 -0.48868 0.90923 
-1.43657 -0.06603 -1.02262 -1.43657 -0.06603 0.90923 -1.43571 -0.59534 0.87969 
-1.43571 0.04063 -0.99307 -1.43571 0.04063 0.87969 -1.43387 -0.27735 -1.04587 
-1.43387 -0.27735 0.93248 -1.43304 -0.69919 0.83816 -1.43304 0.14449 -0.95155 
-1.43304 0.14449 0.83816 -1.42887 -1.00724 0.61201 -1.42887 0.45254 -0.7254 
-1.42308 -0.33061 -1.04598 -1.42308 -0.33061 0.93259 -1.42308 -0.22409 -1.04598 
-1.42308 -0.22409 0.93259 -1.41766 -1.08686 0.51572 -1.41161 -0.38391 -1.04318 
-1.41161 -0.38391 0.92979 -1.41161 -0.17079 -1.04318 -1.41161 -0.17079 0.92979 
-1.40097 -0.86843 0.74185 -1.40097 0.31372 -0.85524 -1.40097 0.31372 0.74185 
-1.40092 -0.96696 0.65849 -1.40092 0.41226 -0.77188 -1.39981 -0.54451 0.90035 
-1.39981 -0.01019 -1.01373 -1.39981 -0.01019 0.90035 -1.39977 -0.43664 -1.03748 
-1.39977 -0.43664 0.92409 -1.39977 -0.11806 -1.03748 -1.39977 -0.11806 0.92409 
-1.39851 -0.75916 0.81247 -1.39851 0.20446 -0.92586 -1.39851 0.20446 0.81247 
-1.39803 -0.64997 0.86464 -1.39803 0.09527 -0.97803 -1.39803 0.09527 0.86464 
-1.39074 -1.05186 0.56733 -1.39074 0.49715 -0.68072 -1.38515 -0.27735 -1.05188 
-1.38515 -0.27735 0.93849 -1.37395 -0.33072 -1.05149 -1.37395 -0.33072 0.9381 
-1.37395 -0.22398 -1.05149 -1.37395 -0.22398 0.9381 -1.36339 -0.81651 0.78205 
-1.36339 0.26181 -0.89544 -1.36339 0.26181 0.78205 -1.36333 -1.01328 0.61607 
-1.36333 0.45857 -0.72946 -1.36273 -0.9225 0.70362 -1.36273 0.36779 -0.817 
-1.36254 -0.59914 0.88711 -1.36254 0.04444 -1.0005 -1.36254 0.04444 0.88711 
-1.3625 -0.38393 -1.04814 -1.3625 -0.38393 0.93475 -1.3625 -0.17078 -1.04814 
-1.3625 -0.17078 0.93475 -1.36206 -0.49047 0.91746 -1.36206 -0.06423 -1.03084 
-1.36206 -0.06423 0.91746 -1.36028 -0.70261 0.84542 -1.36028 0.14791 -0.9588 
-1.36028 0.14791 0.84542 -1.3362 -0.27735 -1.05549 -1.3362 -0.27735 0.9421 
-1.32537 -0.87216 0.74626 -1.32537 0.31746 -0.85965 -1.32537 0.31746 0.74626 
-1.32537 -0.76152 0.81745 -1.32537 0.20682 -0.93083 -1.32537 0.20682 0.81745 
-1.32534 -0.9707 0.6629 -1.32534 0.416 -0.77628 -1.32534 -1.05565 0.57004 
-1.32534 0.50094 -0.68343 -1.32492 -0.54573 0.90588 -1.32492 -0.00898 -1.01927 
-1.32492 -0.00898 0.90588 -1.32492 -0.6523 0.86958 -1.32492 0.0976 -0.98297 
-1.32492 0.0976 0.86958 -1.3249 -0.43785 -1.04301 -1.3249 -0.43785 0.92962 
-1.3249 -0.11685 -1.04301 -1.3249 -0.11685 0.92962 -1.3249 -0.33075 -1.05455 
-1.3249 -0.33075 0.94117 -1.3249 -0.22395 -1.05455 -1.3249 -0.22395 0.94117 
-1.28714 -1.01542 0.61803 -1.28714 -0.92435 0.7058 -1.28714 -0.81809 0.7845 
-1.28714 -0.70375 0.84784 -1.28714 -0.60006 0.88981 -1.28714 -0.49108 0.9202 
-1.28714 -0.38423 -1.05097 -1.28714 -0.38423 0.93758 -1.28714 -0.27735 -1.05669 
-1.28714 -0.27735 0.94331 -1.28714 -0.17047 -1.05097 -1.28714 -0.17047 0.93758 
-1.28714 -0.06363 -1.03359 -1.28714 -0.06363 0.9202 -1.28714 0.04535 -1.00319 
-1.28714 0.04535 0.88981 -1.28714 0.14905 -0.96123 -1.28714 0.14905 0.84784 
-1.28714 0.26339 -0.89788 -1.28714 0.26339 0.7845 -1.28714 0.36965 -0.81919 
-1.28714 0.46072 -0.73142 -1.24938 -0.33075 -1.05455 -1.24938 -0.33075 0.94117 
-1.24938 -0.22395 -1.05455 -1.24938 -0.22395 0.94117 -1.24938 -0.43785 0.92962 
-1.24938 -0.11685 -1.04301 -1.24938 -0.11685 0.92962 -1.24935 -0.6523 0.86958 
-1.24935 0.0976 -0.98297 -1.24935 0.0976 0.86958 -1.24935 -0.54573 0.90588 
-1.24935 -0.00898 -1.01927 -1.24935 -0.00898 0.90588 -1.24894 0.50094 -0.68343 
-1.24894 -0.9707 0.6629 -1.24894 0.416 -0.77628 -1.2489 -0.76152 0.81745 
-1.2489 0.20682 -0.93083 -1.2489 0.20682 0.81745 -1.2489 -0.87216 0.74626 
-1.2489 0.31746 -0.85965 -1.2489 0.31746 0.74626 -1.23807 -0.27735 -1.05549 
-1.23807 -0.27735 0.9421 -1.21399 -0.70261 0.84542 -1.21399 0.14791 -0.9588 
-1.21399 0.14791 0.84542 -1.21221 -0.49047 0.91746 -1.21221 -0.06423 -1.03084 
-1.21221 -0.06423 0.91746 -1.21178 -0.38393 0.93475 -1.21178 -0.17078 -1.04814 
-1.21178 -0.17078 0.93475 -1.21174 -0.59914 0.88711 -1.21174 0.04444 -1.0005 
-1.21174 0.04444 0.88711 -1.21154 -0.9225 0.70362 -1.21154 0.36779 -0.817 
-1.21094 -1.01328 0.61607 -1.21094 0.45857 -0.72946 -1.21089 -0.81651 0.78205 
-1.21089 0.26181 -0.89544 -1.21089 0.26181 0.78205 -1.20032 -0.33072 -1.05149 
-1.20032 -0.33072 0.9381 -1.20032 -0.22398 -1.05149 -1.20032 -0.22398 0.9381 
-1.18912 -0.27735 -1.05188 -1.18912 -0.27735 0.93849 -1.18354 0.49715 -0.68072 
-1.17625 -0.64997 0.86464 -1.17625 0.09527 -0.97803 -1.17625 0.09527 0.86464 
-1.17576 -0.75916 0.81247 -1.17576 0.20446 -0.92586 -1.17576 0.20446 0.81247 
-1.1745 -0.43664 0.92409 -1.1745 -0.11806 -1.03748 -1.1745 -0.11806 0.92409 
-1.17447 -0.54451 0.90035 -1.17447 -0.01019 -1.01373 -1.17447 -0.01019 0.90035 
-1.17336 -0.96696 0.65849 -1.17336 0.41226 -0.77188 -1.17331 -0.86843 0.74185 
-1.17331 0.31372 -0.85524 -1.17331 0.31372 0.74185 -1.16267 -0.38391 0.92979 
-1.16267 -0.17079 -1.04318 -1.16267 -0.17079 0.92979 -1.1512 -0.33061 -1.04598 
-1.1512 -0.33061 0.93259 -1.1512 -0.22409 -1.04598 -1.1512 -0.22409 0.93259 
-1.1454 0.45254 -0.7254 -1.14124 -0.69919 0.83816 -1.14124 0.14449 -0.95155 
-1.14124 0.14449 0.83816 -1.14041 -0.27735 -1.04587 -1.14041 -0.27735 0.93248 
-1.13856 -0.59534 0.87969 -1.13856 0.04063 -0.99307 -1.13856 0.04063 0.87969 
-1.13771 -0.48868 0.90923 -1.13771 -0.06603 -1.02262 -1.13771 -0.06603 0.90923 
-1.13756 -0.81319 0.77427 -1.13756 0.25849 -0.88766 -1.13756 0.25849 0.77427 
-1.13638 -0.91695 0.69709 -1.13638 0.36225 -0.81047 -1.12554 -0.43639 0.91726 
-1.12554 -0.11831 -1.03065 -1.12554 -0.11831 0.91726 -1.11808 0.48983 -0.67545 
-1.11386 -0.38364 0.92243 -1.11386 -0.17106 -1.03581 -1.11386 -0.17106 0.92243 
-1.10802 -0.95905 0.65268 -1.10802 0.40434 -0.76607 -1.10329 -0.64535 0.85478 
-1.10329 0.09065 -0.96816 -1.10329 0.09065 0.85478 -1.10268 -0.33057 0.92471 
-1.10268 -0.22413 -1.03809 -1.10268 -0.22413 0.92471 -1.10261 -0.75445 0.80256 
-1.10261 0.19975 -0.91595 -1.10261 0.19975 0.80256 -1.10155 -0.53981 0.89024 
-1.10155 -0.0149 -1.00362 -1.10155 -0.0149 0.89024 -1.10021 -0.86352 0.73164 
-1.10021 0.30882 -0.84502 -1.10021 0.30882 0.73164 -1.09205 -0.27735 -1.03748 
-1.09205 -0.27735 0.92409 -1.08833 -0.48885 0.90025 -1.08833 -0.06585 -1.01364 
-1.08833 -0.06585 0.90025 -1.08047 0.44334 -0.71843 -1.07619 -0.43642 0.90777 
-1.07619 -0.11828 -1.02116 -1.07619 -0.11828 0.90777 -1.07023 -0.90561 0.69047 
-1.07023 0.35091 -0.80385 -1.06927 -0.69351 0.82611 -1.06927 0.13881 -0.9395 
-1.06927 0.13881 0.82611 -1.06619 -0.58981 0.86719 -1.06619 0.03511 -0.98057 
-1.06619 0.03511 0.86719 -1.06505 -0.80694 0.76197 -1.06505 0.25224 -0.87535 
-1.06505 0.25224 0.76197 -1.06439 -0.3833 0.91241 -1.06439 -0.1714 -1.02579 
-1.06439 -0.1714 0.91241 -1.05386 0.47905 -0.66779 -1.05325 -0.33014 0.91414 
-1.05325 -0.22456 -1.02752 -1.05325 -0.22456 0.91414 -1.05249 -0.53953 0.87936 
-1.05249 -0.01517 -0.99275 -1.05249 -0.01517 0.87936 -1.04416 -0.27735 0.91334 
-1.04207 0.39193 -0.75813 -1.03945 -0.4885 0.88886 -1.03945 -0.0662 -1.00225 
-1.03945 -0.0662 0.88886 -1.03451 -0.85042 0.7229 -1.03451 0.29572 -0.83629 
-1.03451 0.29572 0.7229 -1.03178 -0.63848 0.84018 -1.03178 0.08378 -0.95357 
-1.03178 0.08378 0.84018 -1.03107 -0.74753 0.78791 -1.03107 0.19283 -0.9013 
-1.03107 0.19283 0.78791 -1.02708 -0.43583 0.89581 -1.02708 -0.11887 -1.00919 
-1.02708 -0.11887 0.89581 -1.01739 -0.58913 0.85437 -1.01739 0.03443 -0.96775 
-1.01739 0.03443 0.85437 -1.01549 -0.3827 0.89992 -1.01549 -0.172 -1.01331 
-1.01549 -0.172 0.89992 -1.01451 0.43001 -0.70886 -1.00577 -0.3301 0.90146 
-1.00577 -0.2246 -1.01484 -1.00577 -0.2246 0.90146 -1.00507 -0.89141 0.68045 
-1.00507 0.3367 -0.79383 -1.00507 0.3367 0.68045 -1.00375 -0.53864 0.86603 
-1.00375 -0.01606 -0.97942 -1.00375 -0.01606 0.86603 -0.99969 -0.79186 0.75118 
-0.99969 0.23716 -0.86456 -0.99969 0.23716 0.75118 -0.99846 -0.6856 0.80933 
-0.99846 0.1309 -0.92272 -0.99846 0.1309 0.80933 -0.99685 -0.27735 0.90025 
-0.9912 -0.48761 0.87509 -0.9912 -0.06709 -0.98847 -0.9912 -0.06709 0.87509 
-0.98823 0.46446 -0.65701 -0.98344 -0.63714 0.82553 -0.98344 0.08244 -0.93892 
-0.98344 0.08244 0.82553 -0.97891 -0.43479 0.8815 -0.97891 -0.11991 -0.99489 
-0.97891 -0.11991 0.8815 -0.97673 0.37657 -0.74664 -0.96951 -0.83442 0.71063 
-0.96951 0.27971 -0.82402 -0.96951 0.27971 0.71063 -0.96927 -0.58766 0.83923 
-0.96927 0.03296 -0.95261 -0.96927 0.03296 0.83923 -0.96836 -0.38266 0.88527 
-0.96836 -0.17204 -0.99865 -0.96836 -0.17204 0.88527 -0.96638 -0.73097 0.77478 
-0.96638 0.17627 -0.88816 -0.96638 0.17627 0.77478 -0.9587 -0.32998 0.88637 
-0.9587 -0.22473 0.88637 -0.95601 -0.5373 0.85038 -0.95601 -0.01741 -0.96377 
-0.95601 -0.01741 0.85038 -0.95025 -0.27735 0.88485 -0.94982 0.41342 -0.69627 
-0.94858 -0.68643 0.79068 -0.94858 0.13173 -0.90406 -0.94858 0.13173 0.79068 
-0.94369 -0.4862 0.85896 -0.94369 -0.0685 -0.97235 -0.94369 -0.0685 0.85896 
-0.94119 0.31971 -0.78046 -0.94119 0.31971 0.66708 -0.93567 -0.7744 0.73666 
-0.93567 0.2197 -0.85005 -0.93567 0.2197 0.73666 -0.93361 -0.63775 0.80652 
-0.93361 0.08305 -0.9199 -0.93361 0.08305 0.80652 -0.93234 -0.43451 0.86495 
-0.93234 -0.1202 -0.97834 -0.93234 -0.1202 0.86495 -0.92635 0.44678 -0.64446 
-0.922 -0.38237 0.86832 -0.922 -0.17233 -0.98171 -0.922 -0.17233 0.86832 
-0.91934 -0.58781 0.81986 -0.91934 0.0331 -0.93325 -0.91934 0.0331 0.81986 
-0.9172 -0.73083 0.75417 -0.9172 0.17613 -0.86756 -0.9172 0.17613 0.75417 
-0.9133 0.3585 -0.73193 -0.9127 -0.32993 0.86907 -0.9127 -0.22477 0.86907 
-0.90646 -0.8157 0.69515 -0.90646 0.261 -0.80853 -0.90646 0.261 0.69515 
-0.90616 -0.53726 0.83061 -0.90616 -0.01745 -0.944 -0.90616 -0.01745 0.83061 
-0.90445 -0.27735 0.86719 -0.90445 0.47699 -0.5901 -0.89967 -0.6861 0.76962 
-0.89967 0.1314 -0.883 -0.89967 0.1314 0.76962 -0.89314 -0.48459 0.83875 
-0.89314 -0.07011 -0.95214 -0.89314 -0.07011 0.83875 -0.88859 0.39338 -0.68222 
-0.88717 -0.77332 0.71405 -0.88717 0.21862 -0.82743 -0.88717 0.21862 0.71405 
-0.88449 -0.6371 0.78501 -0.88449 0.0824 -0.89839 -0.88449 0.0824 0.78501 
-0.88192 -0.43274 0.84423 -0.88192 -0.12197 -0.95761 -0.88192 -0.12197 0.84423 
-0.87889 0.3 -0.7638 -0.87889 0.3 0.65041 -0.87158 -0.38017 0.84705 
-0.87158 -0.17453 0.84705 -0.87047 -0.58706 0.79798 -0.87047 0.03236 -0.91136 
-0.87047 0.03236 0.79798 -0.86884 -0.72943 0.73112 -0.86884 0.17473 -0.84451 
-0.86884 0.17473 0.73112 -0.86558 0.42571 -0.6294 -0.86244 -0.32763 0.84724 
-0.86244 -0.22707 0.84724 -0.85958 -0.27735 0.8473 -0.85882 0.25873 -0.78412 
-0.85882 0.25873 0.67074 -0.85647 -0.5351 0.80823 -0.85647 -0.0196 -0.92161 
-0.85647 -0.0196 0.80823 -0.85306 0.33652 -0.71604 -0.85306 0.33652 0.60265 
-0.85185 -0.68461 0.74622 -0.85185 0.12991 -0.8596 -0.85185 0.12991 0.74622 
-0.84485 0.45494 -0.5745 -0.84376 -0.48237 0.81588 -0.84376 -0.07233 -0.92927 
-0.84376 -0.07233 0.81588 -0.83982 -0.77082 0.68923 -0.83982 0.21612 -0.80262 
-0.83982 0.21612 0.68923 -0.83678 -0.63538 0.76123 -0.83678 0.08068 -0.87461 
-0.83678 0.08068 0.76123 -0.83243 -0.43024 0.82073 -0.83243 -0.12446 -0.93412 
-0.83243 -0.12446 0.82073 -0.83182 0.29708 -0.73693 -0.83182 0.29708 0.62354 
-0.82909 0.37042 -0.66545 -0.82241 -0.37767 0.82306 -0.82241 -0.17703 0.82306 
-0.82196 -0.72696 0.70584 -0.82196 0.17226 -0.81923 -0.82196 0.17226 0.70584 
-0.8216 -0.58441 0.77336 -0.8216 0.02971 -0.88675 -0.8216 0.02971 0.77336 
-0.81848 -0.32757 0.82526 -0.81848 -0.22713 0.82526 -0.81574 -0.27735 0.82523 
-0.81191 0.25547 -0.75688 -0.81191 0.25547 0.64349 -0.80778 -0.53222 0.7831 
-0.80778 -0.02248 -0.89649 -0.80778 -0.02248 0.7831 -0.80709 0.40154 -0.61226 
-0.80701 0.33218 -0.68752 -0.80526 -0.68197 0.72054 -0.80526 0.12726 -0.83392 
-0.80526 0.12726 0.72054 -0.79569 -0.47954 0.79042 -0.79569 -0.07516 -0.90381 
-0.79569 -0.07516 0.79042 -0.79293 0.21228 -0.77503 -0.79293 0.21228 0.66165 
-0.78896 -0.63193 0.73457 -0.78896 0.07723 -0.84795 -0.78896 0.07723 0.73457 
-0.78609 0.29246 -0.70805 -0.78457 -0.42724 0.79475 -0.78457 -0.12746 -0.90814 
-0.78457 -0.12746 0.79475 -0.78407 0.36469 -0.63523 -0.77937 -0.37757 0.79895 
-0.77937 -0.17713 0.79895 -0.77545 -0.32741 0.80102 -0.77545 -0.22729 0.80102 
-0.77526 -0.72281 0.67785 -0.77526 0.16811 -0.79123 -0.77526 0.16811 0.67785 
-0.77413 -0.58084 0.74625 -0.77413 0.02613 -0.85964 -0.77413 0.02613 0.74625 
-0.77303 -0.27735 0.80104 -0.76613 0.2504 -0.72754 -0.76218 0.32605 -0.65697 
-0.76082 -0.52885 0.75555 -0.76082 -0.02586 -0.86894 -0.76082 -0.02586 0.75555 
-0.76005 -0.67817 0.69265 -0.76005 0.12347 -0.80604 -0.76005 0.12347 0.69265 
-0.74908 -0.47611 0.76245 -0.74908 -0.07859 -0.87583 -0.74908 -0.07859 0.76245 
-0.7475 0.20699 -0.74532 -0.74394 -0.62787 0.70625 -0.74394 0.07317 -0.81963 
-0.74394 0.07317 0.70625 -0.74264 -0.42686 0.76864 -0.74264 -0.12785 0.76864 
-0.74184 0.28617 -0.67725 -0.73757 -0.37723 0.77277 -0.73757 -0.17747 0.77277 
-0.73388 -0.32735 0.77481 -0.73388 -0.22735 0.77481 -0.73157 -0.27735 0.77478 
-0.73123 0.1633 -0.76153 -0.73123 0.1633 0.64814 -0.72918 -0.57626 0.71748 
-0.72918 0.02156 -0.83086 -0.72918 0.02156 0.71748 -0.72211 0.24375 -0.69638 
-0.71632 0.11854 -0.77603 -0.71632 0.11854 0.66264 -0.71612 -0.52404 0.7263 
-0.71612 -0.03066 -0.83969 -0.71612 -0.03066 0.7263 -0.70794 -0.47594 0.73394 
-0.70794 -0.07877 -0.84732 -0.70794 -0.07877 0.73394 -0.70468 0.2012 -0.71375 
-0.7015 -0.42661 0.74002 -0.7015 -0.1281 0.74002 -0.7002 0.06785 -0.78905 
-0.7002 0.06785 0.67566 -0.69632 -0.37666 0.74398 -0.69632 -0.17804 0.74398 
-0.69264 -0.32671 0.74589 -0.69264 -0.22799 0.74589 -0.69144 -0.27735 0.74651 
-0.6886 0.15725 -0.72965 -0.68583 0.01612 -0.79987 -0.68583 0.01612 0.68648 
-0.6763 -0.03136 -0.80926 -0.6763 -0.03136 0.69588 -0.67422 0.11249 -0.74397 
-0.66825 -0.07944 -0.81683 -0.66825 -0.07944 0.70344 -0.66161 -0.42574 0.70927 
-0.66161 -0.12896 0.70927 -0.65837 0.06152 -0.75656 -0.65656 -0.37584 0.71316 
-0.65656 -0.17886 0.71316 -0.65388 -0.32665 0.71568 -0.65388 -0.22805 0.71568 
-0.65274 -0.27735 0.71632 -0.64735 0.0149 -0.76751 -0.63783 -0.03267 -0.77679 
-0.63783 -0.03267 0.6634 -0.63011 -0.0806 0.67105 -0.6235 -0.13021 0.67675 
-0.62136 0.05954 -0.72247 -0.61919 -0.17898 0.68098 -0.61648 -0.22822 0.68344 
-0.61558 -0.27735 0.68426 -0.61048 0.01293 -0.73335 -0.60122 -0.03437 -0.74261 
-0.58768 -0.13062 0.64276 -0.58344 -0.17933 0.64701 -0.56704 -0.03267 -0.706 
0.18429 3.79522 -0.26741 0.18982 3.79402 -0.34228 0.19148 3.74101 -0.40292 
0.19371 3.84845 -0.22964 0.19646 3.84785 -0.30457 0.19646 3.84785 -0.15472 
0.19665 3.79377 -0.39124 0.2015 3.74068 -0.45239 0.20468 3.84605 -0.37907 
0.20468 3.84605 -0.08021 0.20614 3.7938 -0.44059 0.20803 3.9031 -0.26743 
0.20803 3.9031 -0.19186 0.21246 3.68748 -0.51101 0.21356 3.90189 -0.34231 
0.21356 3.90189 -0.11697 0.21366 3.84623 -0.42845 0.21366 3.84623 -0.03084 
0.21399 3.74007 -0.50129 0.21811 3.79321 -0.4897 0.22367 3.89718 -0.41523 
0.22367 3.89718 -0.04406 0.22411 3.95743 -0.22964 0.22505 3.84587 -0.47733 
0.22505 3.84587 0.01804 0.2268 3.95651 -0.30504 0.2268 3.95651 -0.15424 
0.22755 3.68735 -0.55808 0.22865 3.74004 -0.54842 0.22906 3.63473 -0.56653 
0.23241 3.79217 -0.53787 0.23422 3.95271 -0.37822 0.23422 3.95271 -0.08107 
0.23455 3.89691 -0.46429 0.23455 3.89691 0.00501 0.23883 3.84499 -0.52558 
0.23883 3.84499 0.06629 0.24433 4.00967 -0.26743 0.24433 4.00967 -0.19186 
0.24485 3.68731 -0.60408 0.24559 3.73974 -0.59478 0.24673 3.63473 -0.61233 
0.24673 3.94719 -0.45059 0.24673 3.94719 -0.0087 0.24788 3.89602 -0.51303 
0.24788 3.89602 0.05374 0.24896 3.79188 -0.58444 0.24927 4.00735 -0.34053 
0.24927 4.00735 -0.11875 0.25495 3.84357 -0.57309 0.25495 3.84357 0.1138 
0.25913 4.00272 -0.41349 0.25913 4.00272 -0.0458 0.25954 3.94651 -0.49939 
0.25954 3.94651 0.0401 0.26353 3.89467 -0.56077 0.26353 3.89467 0.10148 
0.26607 4.06113 -0.22964 0.26662 3.63473 -0.6572 0.26667 3.58445 -0.65434 
0.26667 3.685 -0.65434 0.26687 3.73755 -0.6452 0.26849 4.05999 -0.30279 
0.26849 4.05999 -0.1565 0.26968 3.79011 -0.63486 0.26968 3.79011 0.17557 
0.27373 3.99585 -0.485 0.27373 3.99585 0.02571 0.27468 3.94503 -0.54751 
0.27468 3.94503 0.08822 0.27516 3.84197 -0.62364 0.27516 3.84197 0.16435 
0.27575 4.05656 -0.37554 0.27575 4.05656 -0.08375 0.2833 3.89463 -0.61062 
0.2833 3.89463 0.15133 0.2878 4.05088 -0.44751 0.2878 4.05088 -0.01177 
0.28838 3.99451 -0.53334 0.28838 3.99451 0.07406 0.28865 3.5845 -0.6983 
0.28865 3.68495 -0.6983 0.28868 3.63473 -0.70104 0.29085 3.53441 -0.69437 
0.29085 3.73504 -0.69437 0.29318 3.78761 -0.68435 0.29318 3.78761 0.22506 
0.29405 3.94518 -0.59744 0.29405 3.94518 0.13815 0.29647 4.11889 -0.26788 
0.29647 4.11889 -0.19141 0.29803 3.83974 -0.67302 0.29803 3.83974 0.21374 
0.30144 4.11654 -0.34102 0.30144 4.11654 -0.11827 0.30458 4.04297 -0.51832 
0.30458 4.04297 0.05903 0.30569 3.89248 -0.66032 0.30569 3.89248 0.20103 
0.3074 3.99513 -0.58317 0.3074 3.99513 0.12388 0.31135 4.11183 -0.41418 
0.31135 4.11183 -0.04511 0.31288 3.63473 -0.74375 0.31289 3.58467 -0.74133 
0.31289 3.68478 -0.74133 0.31496 3.53451 -0.73741 0.31496 3.73495 -0.73741 
0.31593 3.94444 -0.64632 0.31593 3.94444 0.18703 0.31916 3.48484 -0.73221 
0.31916 3.78462 -0.73221 0.31916 3.78462 0.27293 0.32323 4.0438 -0.5682 
0.32323 4.0438 0.10891 0.32349 3.83691 -0.72109 0.32349 3.83691 0.2618 
0.326 4.10491 -0.48571 0.326 4.10491 0.02643 0.32891 3.99447 -0.63229 
0.32891 3.99447 0.173 0.32941 4.17546 -0.22964 0.33081 3.8896 -0.709 
0.33081 3.8896 0.24971 0.33186 4.17389 -0.30589 0.33186 4.17389 -0.15339 
0.3391 3.58472 -0.7829 0.3391 3.68473 -0.7829 0.33914 3.63473 -0.78521 
0.33914 4.08835 -0.5504 0.33914 4.08835 0.09111 0.33964 4.17056 -0.37922 
0.33964 4.17056 -0.08007 0.34055 3.94179 -0.69518 0.34055 3.94179 0.23589 
0.34115 3.53485 -0.77921 0.34115 3.7346 -0.77921 0.34115 3.7346 0.31992 
0.34429 4.04347 -0.61712 0.34429 4.04347 0.15783 0.34527 3.48522 -0.77414 
0.34527 3.78423 -0.77414 0.34527 3.78423 0.31485 0.35146 3.43597 -0.7677 
0.35146 3.83348 -0.7677 0.35146 3.83348 0.30841 0.35194 4.16432 -0.45174 
0.35194 4.16432 -0.00755 0.35268 3.99275 -0.68 0.35268 3.99275 0.22071 
0.35836 3.38323 -0.75596 0.35836 3.88622 -0.75596 0.35836 3.88622 0.29667 
0.35974 4.0882 -0.59959 0.35974 4.0882 0.1403 0.36273 4.14924 -0.51709 
0.36273 4.14924 0.0578 0.3674 3.63473 -0.82534 0.36765 4.22954 -0.26788 
0.36765 4.22954 -0.19141 0.36766 3.93821 -0.74265 0.36766 3.93821 0.28336 
0.3677 4.04199 -0.66493 0.3677 4.04199 0.20565 0.36802 3.58536 -0.82414 
0.36802 3.68409 -0.82414 0.36993 3.53542 -0.82046 0.36993 3.73403 -0.82046 
0.36993 3.73403 0.36117 0.37206 4.2258 -0.34347 0.37206 4.2258 -0.11582 
0.37389 3.48547 -0.81528 0.37389 3.78398 -0.81528 0.37389 3.78398 0.35599 
0.37725 4.13178 -0.58111 0.37725 4.13178 0.12182 0.37934 3.9893 -0.72782 
0.37934 3.9893 0.26854 0.37998 3.43614 -0.80884 0.37998 3.83331 -0.80884 
0.37998 3.83331 0.34955 0.38227 4.22089 -0.41657 0.38227 4.22089 -0.04272 
0.38279 4.08681 -0.64794 0.38279 4.08681 0.18865 0.38761 3.38803 -0.80066 
0.38761 3.88142 -0.80066 0.38761 3.88142 0.34138 0.39101 4.2078 -0.48227 
0.39101 4.2078 0.02298 0.39338 4.03934 -0.71152 0.39338 4.03934 0.25223 
0.39643 3.33582 -0.7876 0.39643 3.93363 -0.7876 0.39643 3.93363 0.32831 
0.39759 3.63473 -0.86404 0.39823 3.58542 -0.8629 0.39823 3.68403 -0.8629 
0.39823 3.68403 0.40361 0.39986 4.1307 -0.62961 0.39986 4.1307 0.17032 
0.40075 3.53624 -0.86022 0.40075 3.73321 -0.86022 0.40075 3.73321 0.40093 
0.40328 4.19179 -0.54727 0.40328 4.19179 0.08798 0.40464 3.48634 -0.85517 
0.40464 3.78311 -0.85517 0.40464 3.78311 0.39588 0.40766 3.98524 -0.77284 
0.40766 3.98524 0.31355 0.40807 4.08433 -0.69482 0.40807 4.08433 0.23554 
0.40811 4.28172 -0.22964 0.41029 4.27987 -0.30524 0.41029 4.27987 -0.15405 
0.41047 3.43681 -0.84853 0.41047 3.83264 -0.84853 0.41047 3.83264 0.38924 
0.41683 4.27433 -0.3804 0.41683 4.27433 -0.07889 0.41803 3.38873 -0.84048 
0.41803 3.88072 -0.84048 0.41803 3.88072 0.38119 0.41877 4.17308 -0.61032 
0.41877 4.17308 0.15103 0.42126 4.03555 -0.75674 0.42126 4.03555 0.29745 
0.42345 4.26298 -0.44655 0.42345 4.26298 -0.01274 0.42468 4.12819 -0.67696 
0.42468 4.12819 0.21767 0.42743 3.34126 -0.83095 0.42743 3.9282 -0.83095 
0.42743 3.9282 0.37166 0.42965 3.63473 -0.9012 0.42965 3.63473 0.44191 
0.43047 3.5856 -0.9003 0.43047 3.68385 -0.9003 0.43047 3.68385 0.44102 
0.43293 3.53635 -0.89759 0.43293 3.7331 -0.89759 0.43293 3.7331 0.43831 
0.43346 4.24878 -0.51171 0.43346 4.24878 0.05242 0.43607 4.08018 -0.74152 
0.43607 4.08018 0.28224 0.43716 3.48759 -0.89328 0.43716 3.78187 -0.89328 
0.43716 3.78187 0.43399 0.43825 3.28953 -0.81658 0.43825 3.97993 -0.81658 
0.43825 3.97993 0.35729 0.44286 3.43798 -0.88667 0.44286 3.83148 -0.88667 
0.44286 3.83148 0.42738 0.44317 4.17081 -0.65796 0.44317 4.17081 0.19868 
0.44684 4.23179 -0.57559 0.44684 4.23179 0.1163 0.45051 3.39005 -0.87895 
0.45051 3.8794 -0.87895 0.45051 3.8794 0.41966 0.45102 4.32808 -0.26784 
0.45102 4.32808 -0.19144 0.45127 3.23883 -0.80046 0.45127 4.03062 -0.80046 
0.45127 4.03062 0.34117 0.45226 4.12436 -0.72386 0.45226 4.12436 0.26457 
0.45542 4.32434 -0.34342 0.45542 4.32434 -0.11586 0.45979 3.34248 -0.86943 
0.45979 3.92697 -0.86943 0.45979 3.92697 0.41015 0.46123 4.31642 -0.40876 
0.46123 4.31642 -0.05053 0.4635 3.63473 -0.93675 0.4635 3.63473 0.47746 
0.4635 4.21208 -0.63789 0.4635 4.21208 0.1786 0.46435 3.58566 -0.9359 
0.46435 3.58566 0.47661 0.46435 3.68379 -0.9359 0.46435 3.68379 0.47661 
0.46577 4.07538 -0.78555 0.46577 4.07538 0.32626 0.4669 3.53671 -0.93335 
0.4669 3.73274 -0.93335 0.4669 3.73274 0.47406 0.46917 4.304 -0.47471 
0.46917 4.304 0.01542 0.47042 4.16754 -0.70487 0.47042 4.16754 0.24558 
0.47074 3.29585 -0.85841 0.47074 3.9736 -0.85841 0.47074 3.9736 0.39912 
0.47115 3.488 -0.9291 0.47115 3.78146 -0.9291 0.47115 3.78146 0.46981 
0.47709 3.43964 -0.92316 0.47709 3.82982 -0.92316 0.47709 3.82982 0.46388 
0.48065 4.28865 -0.54005 0.48065 4.28865 0.08077 0.48198 4.11907 -0.76928 
0.48198 4.11907 0.31 0.48332 3.24488 -0.84256 0.48332 4.02457 -0.84256 
0.48332 4.02457 0.38327 0.48469 3.39175 -0.91556 0.48469 3.87771 -0.91556 
0.48469 3.87771 0.45627 0.49037 4.20915 -0.68496 0.49037 4.20915 0.22567 
0.49395 3.34444 -0.9063 0.49395 3.92501 -0.9063 0.49395 3.92501 0.44702 
0.49537 4.27057 -0.60348 0.49537 4.27057 0.14419 0.49588 4.3728 -0.22964 
0.49765 3.20012 -0.82818 0.49765 4.06933 -0.82818 0.49765 4.06933 0.36889 
0.49784 4.37065 -0.30584 0.49784 4.37065 -0.15345 0.49905 3.63473 -0.9706 
0.49905 3.63473 0.51131 0.49976 4.16248 -0.75065 0.49976 4.16248 0.29136 
0.49994 3.5856 -0.96978 0.49994 3.5856 0.51049 0.49994 3.68385 -0.96978 
0.49994 3.68385 0.51049 0.5019 4.36462 -0.37138 0.5019 4.36462 -0.08791 
0.50265 3.53635 -0.96732 0.50265 3.53635 0.50803 0.50265 3.7331 -0.96732 
0.50265 3.7331 0.50803 0.50483 3.29784 -0.89542 0.50483 3.97162 -0.89542 
0.50483 3.97162 0.43613 0.50697 3.48759 -0.96309 0.50697 3.78187 -0.96309 
0.50697 3.78187 0.5038 0.50886 4.35541 -0.43631 0.50886 4.35541 -0.02298 
0.51126 4.2486 -0.66372 0.51126 4.2486 0.20443 0.51355 3.15617 -0.8121 
0.51355 4.11328 -0.8121 0.51355 4.11328 0.35282 0.51358 3.43798 -0.95738 
0.51358 3.83148 -0.95738 0.51358 3.83148 0.4981 0.51732 3.25204 -0.88293 
0.51732 4.01741 -0.88293 0.51732 4.01741 0.42364 0.51844 4.34209 -0.50227 
0.51844 4.34209 0.04298 0.51925 4.20454 -0.73069 0.51925 4.20454 0.2714 
0.5213 3.39005 -0.94974 0.5213 3.8794 -0.94974 0.5213 3.8794 0.49045 
0.53081 3.34248 -0.94046 0.53081 3.92697 -0.94046 0.53081 3.92697 0.48117 
0.53092 4.15583 -0.79467 0.53092 4.15583 0.33539 0.53103 4.32549 -0.56696 
0.53103 4.32549 0.10768 0.53139 3.20717 -0.86886 0.53139 4.06228 -0.86886 
0.53139 4.06228 0.40957 0.53621 3.63473 -1.00265 0.53621 3.63473 0.54337 
0.53735 3.58542 -1.00202 0.53735 3.58542 0.54273 0.53735 3.68403 -1.00202 
0.53735 3.68403 0.54273 0.53978 4.24426 -0.70977 0.53978 4.24426 0.25048 
0.54003 3.53624 -0.9995 0.54003 3.53624 0.54021 0.54003 3.73321 -0.9995 
0.54003 3.73321 0.54021 0.54184 3.29585 -0.92951 0.54184 3.9736 -0.92951 
0.54184 3.9736 0.47023 0.54387 4.41302 -0.26784 0.54387 4.41302 -0.19145 
0.54508 4.30545 -0.62819 0.54508 4.30545 0.1689 0.54508 3.48634 -0.99561 
0.54508 3.48634 0.53632 0.54508 3.78311 -0.99561 0.54508 3.78311 0.53632 
0.54658 4.40923 -0.33324 0.54658 4.40923 -0.12605 0.54699 3.16333 -0.85326 
0.54699 4.10612 -0.85326 0.54699 4.10612 0.39397 0.55004 4.19825 -0.77494 
0.55004 4.19825 0.31565 0.55172 3.43681 -0.98978 0.55172 3.83264 -0.98978 
0.55172 3.83264 0.53049 0.55185 4.40191 -0.3987 0.55185 4.40191 -0.06059 
0.55769 3.24488 -0.91693 0.55769 4.02457 -0.91693 0.55769 4.02457 0.45764 
0.55951 4.39113 -0.46292 0.55951 4.39113 0.00363 0.55977 3.38873 -0.98222 
0.55977 3.88072 -0.98222 0.55977 3.88072 0.52293 0.56184 4.2825 -0.68769 
0.56184 4.2825 0.2284 0.5641 3.12062 -0.83615 0.5641 4.14883 -0.83615 
0.5641 4.14883 0.37686 0.5693 3.34126 -0.97282 0.5693 3.9282 -0.97282 
0.5693 3.9282 0.51353 0.57029 4.37653 -0.52855 0.57029 4.37653 0.06927 
0.57033 4.23813 -0.7546 0.57033 4.23813 0.29531 0.57207 3.20012 -0.9026 
0.57207 4.06933 -0.9026 0.57207 4.06933 0.44332 0.57491 3.63473 -1.03285 
0.57491 3.63473 0.57356 0.57611 3.58536 -1.03223 0.57611 3.58536 0.57294 
0.57611 3.68409 -1.03223 0.57611 3.68409 0.57294 0.57979 3.53542 -1.03031 
0.57979 3.53542 0.57103 0.57979 3.73403 -1.03031 0.57979 3.73403 0.57103 
0.58267 3.07916 -0.81758 0.58267 4.1903 -0.81758 0.58267 4.1903 0.35829 
0.58284 4.35886 -0.59043 0.58284 4.35886 0.13114 0.58367 3.28953 -0.962 
0.58367 3.97993 -0.962 0.58367 3.97993 0.50271 0.58497 3.48547 -1.02636 
0.58497 3.48547 0.56707 0.58497 3.78398 -1.02636 0.58497 3.78398 0.56707 
0.58814 3.15617 -0.8867 0.58814 4.11328 -0.8867 0.58814 4.11328 0.42741 
0.59141 3.43614 -1.02027 0.59141 3.43614 0.56099 0.59141 3.83331 -1.02027 
0.59141 3.83331 0.56099 0.59206 4.27676 -0.73271 0.59206 4.27676 0.27343 
0.59325 4.45122 -0.22964 0.59449 4.44947 -0.29505 0.59449 4.44947 -0.16424 
0.59789 4.33778 -0.65121 0.59789 4.33778 0.19192 0.59819 4.44424 -0.36017 
0.59819 4.44424 -0.09912 0.59959 3.38803 -1.01264 0.59959 3.88142 -1.01264 
0.59959 3.88142 0.55335 0.59979 3.23883 -0.94898 0.59979 4.03062 -0.94898 
0.59979 4.03062 0.48969 0.60265 4.23043 -0.7976 0.60265 4.23043 0.33831 
0.60435 4.43553 -0.42473 0.60435 4.43553 -0.03455 0.60558 3.11363 -0.86933 
0.60558 4.15583 -0.86933 0.60558 4.15583 0.41004 0.61265 3.33582 -1.00381 
0.61265 3.93363 -1.00381 0.61265 3.93363 0.54453 0.61293 4.4234 -0.48846 
0.61293 4.4234 0.02918 0.6147 3.19407 -0.93448 0.6147 4.07538 -0.93448 
0.6147 4.07538 0.47519 0.61503 3.63473 -1.06111 0.61503 3.63473 0.60183 
0.61503 4.31362 -0.70969 0.61503 4.31362 0.25041 0.61734 3.58472 -1.06115 
0.61734 3.58472 0.60186 0.61734 3.68473 -1.06115 0.61734 3.68473 0.60186 
0.62104 3.53485 -1.0591 0.62104 3.53485 0.59982 0.62104 3.7346 -1.0591 
0.62104 3.7346 0.59982 0.62389 4.40789 -0.55108 0.62389 4.40789 0.0918 
0.624 4.26912 -0.77624 0.624 4.26912 0.31696 0.62531 3.0712 -0.85021 
0.62531 4.19825 -0.85021 0.62531 4.19825 0.39092 0.62611 3.48522 -1.05498 
0.62611 3.48522 0.59569 0.62611 3.78423 -1.05498 0.62611 3.78423 0.59569 
0.62693 4.4733 -0.2645 0.62693 4.4733 -0.19479 0.62741 3.28421 -0.99258 
0.62741 3.98524 -0.99258 0.62741 3.98524 0.5333 0.62949 4.46968 -0.32984 
0.62949 4.46968 -0.12945 0.63097 3.15038 -0.91827 0.63097 4.11907 -0.91827 
0.63097 4.11907 0.45898 0.63255 3.43597 -1.04878 0.63255 3.43597 0.5895 
0.63255 3.83348 -1.04878 0.63255 3.83348 0.5895 0.63451 4.46254 -0.39496 
0.63451 4.46254 -0.06433 0.6372 4.38907 -0.61233 0.6372 4.38907 0.15304 
0.64198 4.45197 -0.45916 0.64198 4.45197 -0.00013 0.64351 3.2339 -0.97899 
0.64351 4.03555 -0.97899 0.64351 4.03555 0.5197 0.64429 3.38323 -1.04189 
0.64429 3.38323 0.5826 0.64429 3.88622 -1.04189 0.64429 3.88622 0.5826 
0.64565 4.23813 -0.82992 0.64565 4.23813 0.37063 0.64667 4.30628 -0.75358 
0.64667 4.30628 0.29429 0.6496 3.10698 -0.90049 0.6496 4.16248 -0.90049 
0.6496 4.16248 0.4412 0.65196 4.43768 -0.52337 0.65196 4.43768 0.06408 
0.6528 4.36702 -0.67193 0.6528 4.36702 0.21264 0.6565 3.63473 -1.08737 
0.6565 3.63473 0.62808 0.6576 3.33124 -1.03259 0.6576 3.33124 0.5733 
0.6576 3.93821 -1.03259 0.6576 3.93821 0.5733 0.65872 3.18927 -0.96418 
0.65872 4.08018 -0.96418 0.65872 4.08018 0.50489 0.65892 3.58467 -1.08736 
0.65892 3.58467 0.62807 0.65892 3.68478 -1.08736 0.65892 3.68478 0.62807 
0.66092 4.49509 -0.22964 0.66216 4.493 -0.29925 0.66216 4.493 -0.16003 
0.66284 3.53451 -1.08529 0.66284 3.53451 0.626 0.66284 3.73495 -1.08529 
0.66284 3.73495 0.626 0.66425 4.42029 -0.5853 0.66425 4.42029 0.12601 
0.66617 4.48757 -0.36455 0.66617 4.48757 -0.09473 0.66754 4.27676 -0.80819 
0.66754 4.27676 0.3489 0.66804 3.48484 -1.08109 0.66804 3.48484 0.6218 
0.66804 3.78462 -1.08109 0.66804 3.78462 0.6218 0.66956 3.06491 -0.881 
0.66956 4.20454 -0.881 0.66956 4.20454 0.42171 0.67061 4.34183 -0.72964 
0.67061 4.34183 0.27036 0.67237 4.47847 -0.42927 0.67237 4.47847 -0.03001 
0.67243 3.28015 -1.0209 0.67243 3.9893 -1.0209 0.67243 3.9893 0.56162 
0.67639 3.14509 -0.94799 0.67639 4.12436 -0.94799 0.67639 4.12436 0.4887 
0.67888 4.39954 -0.6459 0.67888 4.39954 0.18661 0.67916 3.43254 -1.07676 
0.67916 3.43254 0.61747 0.67916 3.83691 -1.07676 0.67916 3.83691 0.61747 
0.68137 4.46587 -0.49392 0.68137 4.46587 0.03464 0.68873 3.23011 -1.00687 
0.68873 4.03934 -1.00687 0.68873 4.03934 0.54758 0.69048 4.24426 -0.86047 
0.69048 4.24426 0.40118 0.69056 4.31362 -0.78521 0.69056 4.31362 0.32593 
0.69125 3.37986 -1.06944 0.69125 3.37986 0.61015 0.69125 3.8896 -1.06944 
0.69125 3.8896 0.61015 0.69253 4.4496 -0.55741 0.69253 4.4496 0.09812 
0.69538 3.10191 -0.92983 0.69538 4.16754 -0.92983 0.69538 4.16754 0.47054 
0.69574 4.37568 -0.70451 0.69574 4.37568 0.24522 0.6967 4.51461 -0.2645 
0.6967 4.51461 -0.19479 0.69882 4.51026 -0.33381 0.69882 4.51026 -0.12548 
0.69921 3.63473 -1.11157 0.69921 3.63473 0.65228 0.70195 3.5845 -1.1116 
0.70195 3.5845 0.65231 0.70195 3.68495 -1.1116 0.70195 3.68495 0.65231 
0.70401 4.50285 -0.39889 0.70401 4.50285 -0.0604 0.70507 3.32767 -1.0597 
0.70507 3.32767 0.60041 0.70507 3.94179 -1.0597 0.70507 3.94179 0.60041 
0.70543 3.18512 -0.99218 0.70543 4.08433 -0.99218 0.70543 4.08433 0.53289 
0.70588 3.53441 -1.1094 0.70588 3.53441 0.65011 0.70588 3.73504 -1.1094 
0.70588 3.73504 0.65011 0.70627 4.43038 -0.61866 0.70627 4.43038 0.15937 
0.71232 4.49213 -0.4638 0.71232 4.49213 0.00451 0.71256 4.2825 -0.83841 
0.71256 4.2825 0.37912 0.71529 3.0603 -0.90988 0.71529 4.20915 -0.90988 
0.71529 4.20915 0.45059 0.7159 3.48184 -1.10707 0.7159 3.48184 0.64778 
0.7159 3.78761 -1.10707 0.7159 3.78761 0.64778 0.72025 3.2767 -1.04756 
0.72025 3.2767 0.58828 0.72025 3.99275 -1.04756 0.72025 3.99275 0.58828 
0.72202 4.40774 -0.67823 0.72202 4.40774 0.21894 0.72251 4.47749 -0.5279 
0.72251 4.47749 0.06861 0.72329 3.14126 -0.97557 0.72329 4.12819 -0.97557 
0.72329 4.12819 0.51628 0.72723 3.42971 -1.10222 0.72723 3.42971 0.64293 
0.72723 3.83974 -1.10222 0.72723 3.83974 0.64293 0.72832 4.36702 -0.74745 
0.72832 4.36702 0.28817 0.73261 4.5337 -0.22964 0.73366 4.53153 -0.29903 
0.73366 4.53153 -0.16026 0.7345 4.45911 -0.59048 0.7345 4.45911 0.13119 
0.73531 3.22747 -1.03255 0.73531 3.22747 0.57326 0.73531 4.04199 -1.03255 
0.73531 4.04199 0.57326 0.73653 4.2486 -0.88899 0.73653 4.2486 0.4297 
0.73682 4.52505 -0.36807 0.73682 4.52505 -0.09121 0.73993 3.37697 -1.09456 
0.73993 3.37697 0.63528 0.73993 3.89248 -1.09456 0.73993 3.89248 0.63528 
0.74228 3.09864 -0.95707 0.74228 4.17081 -0.95707 0.74228 4.17081 0.49779 
0.74305 3.63473 -1.13363 0.74305 3.63473 0.67435 0.74429 4.51608 -0.4333 
0.74429 4.51608 -0.02599 0.7459 3.58445 -1.13358 0.7459 3.58445 0.67429 
0.7459 3.685 -1.13358 0.7459 3.685 0.67429 0.74904 4.33778 -0.80235 
0.74904 4.33778 0.34307 0.74938 4.43793 -0.65087 0.74938 4.43793 0.19158 
0.75231 3.18264 -1.01746 0.75231 4.08681 -1.01746 0.75231 4.08681 0.55817 
0.75363 4.50324 -0.49763 0.75363 4.50324 0.03835 0.75393 3.32501 -1.08432 
0.75393 3.32501 0.62503 0.75393 3.94444 -1.08432 0.75393 3.94444 0.62503 
0.75435 4.39954 -0.72137 0.75435 4.39954 0.26208 0.75505 3.5319 -1.13338 
0.75505 3.5319 0.67409 0.75505 3.73755 -1.13338 0.75505 3.73755 0.67409 
0.76236 3.05738 -0.93675 0.76236 4.21208 -0.93675 0.76236 4.21208 0.47746 
0.7648 4.48659 -0.56079 0.7648 4.48659 0.1015 0.76539 3.47934 -1.13056 
0.76539 3.47934 0.67128 0.76539 3.79011 -1.13056 0.76539 3.79011 0.67128 
0.76796 3.27498 -1.07134 0.76796 3.27498 0.61205 0.76796 3.99447 -1.07134 
0.76796 3.99447 0.61205 0.77064 3.13876 -1.00039 0.77064 4.1307 -1.00039 
0.77064 4.1307 0.5411 0.77122 4.55085 -0.26451 0.77122 4.55085 -0.19478 
0.77206 4.30545 -0.85517 0.77206 4.30545 0.39588 0.77334 4.5465 -0.33383 
0.77334 4.5465 -0.12546 0.77605 4.5373 -0.40194 0.77605 4.5373 -0.05735 
0.77661 3.42749 -1.12509 0.77661 3.42749 0.6658 0.77661 3.84197 -1.12509 
0.77661 3.84197 0.6658 0.77776 4.4662 -0.62249 0.77776 4.4662 0.1632 
0.78159 4.43038 -0.69398 0.78159 4.43038 0.23469 0.78313 3.22598 -1.05596 
0.78313 3.22598 0.59667 0.78313 4.04347 -1.05596 0.78313 4.04347 0.59667 
0.78455 4.5262 -0.46677 0.78455 4.5262 0.00748 0.78792 3.63473 -1.15352 
0.78792 3.63473 0.69424 0.78792 4.38907 -0.76305 0.78792 4.38907 0.30376 
0.78963 3.37482 -1.11695 0.78963 3.37482 0.65766 0.78963 3.89463 -1.11695 
0.78963 3.89463 0.65766 0.78993 3.09637 -0.98148 0.78993 4.17308 -0.98148 
0.78993 4.17308 0.5222 0.79492 4.5112 -0.53073 0.79492 4.5112 0.07145 
0.79617 3.58214 -1.1554 0.79617 3.58214 0.69611 0.79617 3.68731 -1.1554 
0.79617 3.68731 0.69611 0.79677 4.27057 -0.90488 0.79677 4.27057 0.44559 
0.80066 3.18125 -1.04051 0.80066 3.18125 0.58122 0.80066 4.0882 -1.04051 
0.80066 4.0882 0.58122 0.80281 3.32427 -1.1062 0.80281 3.32427 0.64691 
0.80281 3.94518 -1.1062 0.80281 3.94518 0.64691 0.80547 3.52971 -1.15466 
0.80547 3.52971 0.69537 0.80547 3.73974 -1.15466 0.80547 3.73974 0.69537 
0.80708 4.49245 -0.59317 0.80708 4.49245 0.13388 0.80977 4.45911 -0.66575 
0.80977 4.45911 0.20646 0.80982 4.35886 -0.81741 0.80982 4.35886 0.35812 
0.81016 4.56751 -0.22964 0.81104 4.56524 -0.29927 0.81104 4.56524 -0.16002 
0.81288 4.5583 -0.36762 0.81288 4.5583 -0.09166 0.81495 4.42029 -0.736 
0.81495 4.42029 0.27671 0.81581 3.47757 -1.15129 0.81581 3.47757 0.692 
0.81581 3.79188 -1.15129 0.81581 3.79188 0.692 0.81641 4.547 -0.43532 
0.81641 4.547 -0.02396 0.81708 3.27432 -1.09285 0.81708 3.27432 0.63357 
0.81708 3.99513 -1.09285 0.81708 3.99513 0.63357 0.81914 3.13767 -1.023 
0.81914 3.13767 0.56371 0.81914 4.13178 -1.023 0.81914 4.13178 0.56371 
0.82466 4.23179 -0.95341 0.82466 4.23179 0.49413 0.82608 4.53381 -0.49974 
0.82608 4.53381 0.04046 0.82716 3.42588 -1.1453 0.82716 3.42588 0.68601 
0.82716 3.84357 -1.1453 0.82716 3.84357 0.68601 0.83205 3.22565 -1.07701 
0.83205 3.22565 0.61773 0.83205 4.0438 -1.07701 0.83205 4.0438 0.61773 
0.83328 4.32549 -0.86922 0.83328 4.32549 0.40993 0.83372 3.63473 -1.17119 
0.83372 3.63473 0.7119 0.83728 4.51665 -0.56297 0.83728 4.51665 0.10368 
0.83946 4.48659 -0.63545 0.83946 4.48659 0.17616 0.83948 3.37478 -1.13672 
0.83948 3.37478 0.67743 0.83948 3.89467 -1.13672 0.83948 3.89467 0.67743 
0.84217 3.5821 -1.1727 0.84217 3.5821 0.71342 0.84217 3.68735 -1.1727 
0.84217 3.68735 0.71342 0.84284 4.4496 -0.70772 0.84284 4.4496 0.24843 
0.84917 4.40789 -0.77635 0.84917 4.40789 0.31707 0.8498 4.58123 -0.26451 
0.8498 4.58123 -0.19478 0.84985 3.1811 -1.06111 0.84985 3.1811 0.60183 
0.84985 4.08835 -1.06111 0.84985 4.08835 0.60183 0.85114 4.57668 -0.3329 
0.85114 4.57668 -0.12639 0.85182 3.52941 -1.1716 0.85182 3.52941 0.71232 
0.85182 3.74004 -1.1716 0.85182 3.74004 0.71232 0.85274 3.32442 -1.12556 
0.85274 3.32442 0.66628 0.85274 3.94503 -1.12556 0.85274 3.94503 0.66628 
0.85298 3.07766 -0.99697 0.85298 4.19179 -0.99697 0.85298 4.19179 0.53768 
0.85381 4.56761 -0.40103 0.85381 4.56761 -0.05826 0.85776 4.55411 -0.46812 
0.85776 4.55411 0.00883 0.8602 4.28865 -0.91959 0.8602 4.28865 0.46031 
0.86238 3.47728 -1.16784 0.86238 3.47728 0.70855 0.86238 3.79217 -1.16784 
0.86238 3.79217 0.70855 0.86691 3.27494 -1.11187 0.86691 3.27494 0.65258 
0.86691 3.99451 -1.11187 0.86691 3.99451 0.65258 0.86828 4.53872 -0.53197 
0.86828 4.53872 0.07268 0.86952 4.5112 -0.60533 0.86952 4.5112 0.14604 
0.87169 4.37653 -0.82996 0.87169 4.37653 0.37067 0.87235 4.47749 -0.67774 
0.87235 4.47749 0.21845 0.87467 3.42446 -1.16142 0.87467 3.42446 0.70213 
0.87467 3.84499 -1.16142 0.87467 3.84499 0.70213 0.87688 4.43768 -0.74829 
0.87688 4.43768 0.289 0.88032 3.63473 -1.18658 0.88032 3.63473 0.7273 
0.88193 3.22648 -1.09567 0.88193 3.22648 0.63638 0.88193 4.04297 -1.09567 
0.88193 4.04297 0.63638 0.88316 3.12022 -1.03752 0.88316 3.12022 0.57823 
0.88316 4.14924 -1.03752 0.88316 4.14924 0.57823 0.88722 3.37344 -1.15237 
0.88722 3.37344 0.69308 0.88722 3.89602 -1.15237 0.88722 3.89602 0.69308 
0.88854 4.24878 -0.96678 0.88854 4.24878 0.5075 0.88923 3.58198 -1.18779 
0.88923 3.58198 0.7285 0.88923 3.68748 -1.18779 0.88923 3.68748 0.7285 
0.88952 4.59441 -0.22964 0.89018 4.59216 -0.29809 0.89018 4.59216 -0.16119 
0.89215 4.58542 -0.36622 0.89215 4.58542 -0.09307 0.89544 4.57421 -0.43371 
0.89544 4.57421 -0.02558 0.89798 4.34209 -0.88181 0.89798 4.34209 0.42252 
0.89895 3.52938 -1.18626 0.89895 3.52938 0.72697 0.89895 3.74007 -1.18626 
0.89895 3.74007 0.72697 0.90001 4.55861 -0.50024 0.90001 4.55861 0.04095 
0.9005 4.53381 -0.57417 0.9005 4.53381 0.11488 0.90086 3.32295 -1.1407 
0.90086 3.32295 0.68142 0.90086 3.94651 -1.1407 0.90086 3.94651 0.68142 
0.90262 4.50324 -0.64662 0.90262 4.50324 0.18733 0.90632 4.46587 -0.71888 
0.90632 4.46587 0.2596 0.91055 3.47624 -1.18214 0.91055 3.47624 0.72286 
0.91055 3.79321 -1.18214 0.91055 3.79321 0.72286 0.91179 4.4234 -0.78732 
0.91179 4.4234 0.32803 0.91454 3.16455 -1.07425 0.91454 3.16455 0.61496 
0.91454 4.10491 -1.07425 0.91454 4.10491 0.61496 0.91525 3.2736 -1.12652 
0.91525 3.2736 0.66723 0.91525 3.99585 -1.12652 0.91525 3.99585 0.66723 
0.91798 3.06166 -1.00924 0.91798 4.2078 -1.00924 0.91798 4.2078 0.54995 
0.92292 3.42358 -1.1752 0.92292 3.42358 0.71591 0.92292 3.84587 -1.1752 
0.92292 3.84587 0.71591 0.92447 4.60334 -0.26435 0.92447 4.60334 -0.19494 
0.92554 4.304 -0.93108 0.92554 4.304 0.47179 0.9258 4.5988 -0.33272 
0.9258 4.5988 -0.12657 0.92762 3.63473 -1.19968 0.92762 3.63473 0.74039 
0.92844 4.58975 -0.40078 0.92844 4.58975 -0.05851 0.93213 4.55411 -0.54249 
0.93213 4.55411 0.0832 0.93239 4.57627 -0.46786 0.93239 4.57627 0.00857 
0.93348 4.5262 -0.6157 0.93348 4.5262 0.15641 0.93596 3.37255 -1.1657 
0.93596 3.37255 0.70641 0.93596 3.89691 -1.1657 0.93596 3.89691 0.70641 
0.93645 4.49213 -0.68793 0.93645 4.49213 0.22864 0.93672 3.58194 -1.20047 
0.93672 3.58194 0.74119 0.93672 3.68752 -1.20047 0.93672 3.68752 0.74119 
0.93733 4.39113 -0.84074 0.93733 4.39113 0.38145 0.94109 4.45197 -0.75827 
0.94109 4.45197 0.29898 0.94786 3.52877 -1.19875 0.94786 3.52877 0.73946 
0.94786 3.74068 -1.19875 0.94786 3.74068 0.73946 0.94851 3.10513 -1.04831 
0.94851 4.16432 -1.04831 0.94851 4.16432 0.58902 0.94966 3.32227 -1.15352 
0.94966 3.32227 0.69424 0.94966 3.94719 -1.15352 0.94966 3.94719 0.69424 
0.95273 3.21857 -1.11245 0.95273 3.21857 0.65316 0.95273 4.05088 -1.11245 
0.95273 4.05088 0.65316 0.9537 4.26298 -0.9768 0.9537 4.26298 0.51751 
0.95953 4.61219 -0.22964 0.95966 3.47566 -1.19411 0.95966 3.47566 0.73482 
0.95966 3.7938 -1.19411 0.95966 3.7938 0.73482 0.96003 4.60984 -0.29897 
0.96003 4.60984 -0.16032 0.9622 4.60304 -0.36726 0.9622 4.60304 -0.09203 
0.96394 4.35541 -0.89138 0.96394 4.35541 0.4321 0.96493 4.547 -0.58384 
0.96493 4.547 0.12455 0.96534 4.59167 -0.43491 0.96534 4.59167 -0.02438 
0.96654 4.57421 -0.50481 0.96654 4.57421 0.04553 0.96695 4.51608 -0.65596 
0.96695 4.51608 0.19667 0.97098 4.47847 -0.72788 0.97098 4.47847 0.26859 
0.9718 3.42322 -1.18659 0.9718 3.42322 0.7273 0.9718 3.84623 -1.18659 
0.9718 3.84623 0.7273 0.97551 3.63473 -1.21043 0.97551 3.63473 0.75114 
0.97551 4.43553 -0.7959 0.97551 4.43553 0.33661 0.98368 3.04856 -1.01798 
0.98368 4.22089 -1.01798 0.98368 4.22089 0.55869 0.98502 3.37227 -1.17657 
0.98502 3.37227 0.71729 0.98502 3.89718 -1.17657 0.98502 3.89718 0.71729 
0.98607 3.15762 -1.0889 0.98607 3.15762 0.62961 0.98607 4.11183 -1.0889 
0.98607 4.11183 0.62961 0.98615 3.5815 -1.21104 0.98615 3.5815 0.75175 
0.98615 3.68795 -1.21104 0.98615 3.68795 0.75175 0.98676 3.26673 -1.14111 
0.98676 3.26673 0.68183 0.98676 4.00272 -1.14111 0.98676 4.00272 0.68183 
0.99149 4.31642 -0.93902 0.99149 4.31642 0.47973 0.99546 4.61866 -0.26435 
0.99546 4.61866 -0.19494 0.99613 4.6139 -0.33341 0.99613 4.6139 -0.12588 
0.99732 3.52844 -1.20876 0.99732 3.52844 0.74948 0.99732 3.74101 -1.20876 
0.99732 3.74101 0.74948 0.99831 4.5373 -0.62419 0.99831 4.5373 0.16491 
0.99879 4.60476 -0.40146 0.99879 4.60476 -0.05783 0.99922 4.56761 -0.54644 
0.99922 4.56761 0.08716 0.99947 4.58975 -0.47181 0.99947 4.58975 0.01252 
1.00136 4.50285 -0.69624 1.00136 4.50285 0.23695 1.00155 4.40191 -0.8484 
1.00155 4.40191 0.38911 1.00529 4.46254 -0.76574 1.00529 4.46254 0.30645 
1.00901 3.47569 -1.2036 1.00901 3.47569 0.74431 1.00901 3.79377 -1.2036 
1.00901 3.79377 0.74431 1.01985 4.27433 -0.98342 1.01985 4.27433 0.52413 
1.02103 3.09889 -1.06061 1.02103 4.17056 -1.06061 1.02103 4.17056 0.60132 
1.02118 3.4234 -1.19557 1.02118 3.4234 0.73628 1.02118 3.84605 -1.19557 
1.02118 3.84605 0.73628 1.02203 3.31674 -1.16603 1.02203 3.31674 0.70674 
1.02203 3.95271 -1.16603 1.02203 3.95271 0.70674 1.02387 3.63473 -1.21882 
1.02387 3.63473 0.75953 1.02471 3.21289 -1.1245 1.02471 3.21289 0.66521 
1.02471 4.05656 -1.1245 1.02471 4.05656 0.66521 1.02887 4.36462 -0.89835 
1.02887 4.36462 0.43906 1.03132 4.62498 -0.22964 1.03166 4.62261 -0.29878 
1.03166 4.62261 -0.1605 1.03218 4.52505 -0.66343 1.03218 4.52505 0.20414 
1.03263 4.5583 -0.58737 1.03263 4.5583 0.12808 1.03266 4.61551 -0.36759 
1.03266 4.61551 -0.09169 1.03299 4.60304 -0.43805 1.03299 4.60304 -0.02124 
1.03403 4.58542 -0.50809 1.03403 4.58542 0.04881 1.03466 3.58147 -1.21893 
1.03466 3.58147 0.75964 1.03466 3.68798 -1.21893 1.03466 3.68798 0.75964 
1.0357 4.48757 -0.73407 1.0357 4.48757 0.27479 1.04008 4.44424 -0.80205 
1.04008 4.44424 0.34277 1.04613 3.52816 -1.21613 1.04613 3.52816 0.75684 
1.04613 3.74129 -1.21613 1.04613 3.74129 0.75684 1.05678 4.2258 -1.02819 
1.05678 4.2258 0.5689 1.05683 4.32434 -0.94483 1.05683 4.32434 0.48554 
1.05793 3.36756 -1.18669 1.05793 3.36756 0.7274 1.05793 3.90189 -1.18669 
1.05793 3.90189 0.7274 1.05797 3.47544 -1.21043 1.05797 3.47544 0.75114 
1.05797 3.79402 -1.21043 1.05797 3.79402 0.75114 1.05923 3.15291 -1.09881 
1.05923 3.15291 0.63952 1.05923 4.11654 -1.09881 1.05923 4.11654 0.63952 
1.05971 3.2621 -1.15098 1.05971 3.2621 0.69169 1.05971 4.00735 -1.15098 
1.05971 4.00735 0.69169 1.06618 4.62865 -0.26434 1.06618 4.62865 -0.19495 
1.06642 4.5465 -0.62691 1.06642 4.5465 0.16762 1.06644 4.51026 -0.70143 
1.06644 4.51026 0.24214 1.06684 4.6139 -0.40412 1.06684 4.6139 -0.05516 
1.06685 4.6239 -0.3334 1.06685 4.6239 -0.12589 1.06701 4.40923 -0.85367 
1.06701 4.40923 0.39438 1.06735 4.57668 -0.54911 1.06735 4.57668 0.08982 
1.06753 4.5988 -0.47445 1.06753 4.5988 0.01517 1.07041 4.46968 -0.77076 
1.07041 4.46968 0.31147 1.07259 3.63473 -1.22483 1.07259 3.63473 0.76554 
1.08379 3.58136 -1.22444 1.08379 3.58136 0.76515 1.08379 3.68809 -1.22444 
1.08379 3.68809 0.76515 1.09436 3.09556 -1.06839 1.09436 4.17389 -1.06839 
1.09436 4.17389 0.6091 1.09441 4.37065 -0.90241 1.09441 4.37065 0.44312 
1.09501 4.27987 -0.98996 1.09501 4.27987 0.53067 1.09521 3.31294 -1.17345 
1.09521 3.31294 0.71416 1.09521 3.95651 -1.17345 1.09521 3.95651 0.71416 
1.09525 3.52815 -1.22109 1.09525 3.52815 0.7618 1.09525 3.7413 -1.22109 
1.09525 3.7413 0.7618 1.09568 3.4216 -1.20379 1.09568 3.4216 0.7445 
1.09568 3.84785 -1.20379 1.09568 3.84785 0.7445 1.09746 3.20947 -1.13176 
1.09746 3.20947 0.67247 1.09746 4.05999 -1.13176 1.09746 4.05999 0.67247 
1.10098 4.56524 -0.58921 1.10098 4.56524 0.12992 1.101 4.493 -0.73809 
1.101 4.493 0.27881 1.10113 4.63231 -0.22964 1.10122 4.53153 -0.66659 
1.10122 4.53153 0.2073 1.10128 4.60984 -0.44022 1.10128 4.60984 -0.01907 
1.1013 4.62991 -0.29895 1.1013 4.62991 -0.16034 1.10146 4.62261 -0.36859 
1.10146 4.62261 -0.0907 1.10216 4.59216 -0.51007 1.10216 4.59216 0.05078 
1.1052 4.44947 -0.80576 1.1052 4.44947 0.34647 1.12154 3.63473 -1.22844 
1.12154 3.63473 0.76915 1.13237 4.22954 -1.0326 1.13237 4.22954 0.57331 
1.13237 3.15056 -1.10378 1.13237 3.15056 0.6445 1.13237 4.11889 -1.10378 
1.13237 4.11889 0.6445 1.1324 4.32808 -0.94923 1.1324 4.32808 0.48994 
1.13241 4.41302 -0.85638 1.13241 4.41302 0.39709 1.13282 3.36635 -1.19222 
1.13282 3.36635 0.73293 1.13282 3.9031 -1.19222 1.13282 3.9031 0.73293 
1.13282 3.25978 -1.15592 1.13282 3.25978 0.69663 1.13282 4.00967 -1.15592 
1.13282 4.00967 0.69663 1.13284 3.47423 -1.21596 1.13284 3.47423 0.75667 
1.13284 3.79522 -1.21596 1.13284 3.79522 0.75667 1.13284 3.58132 -1.2275 
1.13284 3.58132 0.76821 1.13284 3.68813 -1.2275 1.13284 3.68813 0.76821 
1.13574 4.55085 -0.62903 1.13574 4.55085 0.16974 1.13574 4.58123 -0.55044 
1.13574 4.58123 0.09116 1.13575 4.51461 -0.70355 1.13575 4.51461 0.24426 
1.13575 4.4733 -0.77331 1.13575 4.4733 0.31403 1.1359 4.61866 -0.40479 
1.1359 4.61866 -0.0545 1.1359 4.60334 -0.47578 1.1359 4.60334 0.01649 
1.13591 4.62865 -0.33407 1.13591 4.62865 -0.12522 1.13591 4.63352 -0.26434 
1.13591 4.63352 -0.19495 1.17061 3.09399 -1.07084 1.17061 3.20832 -1.13418 
1.17061 3.20832 0.67489 1.17061 3.31202 -1.17614 1.17061 3.31202 0.71686 
1.17061 3.421 -1.20654 1.17061 3.421 0.74725 1.17061 3.52785 -1.22392 
1.17061 3.52785 0.76463 1.17061 3.63473 -1.22964 1.17061 3.63473 0.77036 
1.17061 3.7416 -1.22392 1.17061 3.7416 0.76463 1.17061 3.84845 -1.20654 
1.17061 3.84845 0.74725 1.17061 3.95743 -1.17614 1.17061 3.95743 0.71686 
1.17061 4.06113 -1.13418 1.17061 4.06113 0.67489 1.17061 4.17546 -1.07084 
1.17061 4.17546 0.61155 1.17061 4.28172 -0.99214 1.17061 4.28172 0.53285 
1.17061 4.3728 -0.90437 1.17061 4.3728 0.44508 1.17061 4.45122 -0.80699 
1.17061 4.45122 0.34771 1.17061 4.49509 -0.73933 1.17061 4.49509 0.28004 
1.17061 4.5337 -0.66764 1.17061 4.5337 0.20836 1.17061 4.56751 -0.59008 
1.17061 4.56751 0.1308 1.17061 4.59441 -0.51073 1.17061 4.59441 0.05144 
1.17061 4.61219 -0.44072 1.17061 4.61219 -0.01856 1.17061 4.62498 -0.36893 
1.17061 4.62498 -0.09036 1.17061 4.63231 -0.29912 1.17061 4.63231 -0.16017 
1.17061 4.63473 -0.22964 1.2053 4.63352 -0.26434 1.2053 4.63352 -0.19495 
1.2053 4.62865 -0.33407 1.2053 4.62865 -0.12522 1.20531 4.60334 -0.47578 
1.20531 4.60334 0.01649 1.20531 4.61866 -0.40479 1.20531 4.61866 -0.0545 
1.20546 4.4733 -0.77331 1.20546 4.4733 0.31403 1.20546 4.51461 -0.70355 
1.20546 4.51461 0.24426 1.20547 4.58123 -0.55044 1.20547 4.58123 0.09116 
1.20547 4.55085 -0.62903 1.20547 4.55085 0.16974 1.20837 3.58132 -1.2275 
1.20837 3.58132 0.76821 1.20837 3.68813 -1.2275 1.20837 3.68813 0.76821 
1.20837 3.47423 -1.21596 1.20837 3.47423 0.75667 1.20837 3.79522 -1.21596 
1.20837 3.79522 0.75667 1.20839 3.25978 -1.15592 1.20839 3.25978 0.69663 
1.20839 4.00967 -1.15592 1.20839 4.00967 0.69663 1.20839 3.36635 -1.19222 
1.20839 3.36635 0.73293 1.20839 3.9031 -1.19222 1.20839 3.9031 0.73293 
1.2088 4.41302 -0.85638 1.2088 4.41302 0.39709 1.20881 4.32808 -0.94923 
1.20881 4.32808 0.48994 1.20884 3.15056 -1.10378 1.20884 3.15056 0.6445 
1.20884 4.11889 -1.10378 1.20884 4.11889 0.6445 1.20884 4.22954 -1.0326 
1.20884 4.22954 0.57331 1.21967 3.63473 -1.22844 1.21967 3.63473 0.76915 
1.23601 4.44947 -0.80576 1.23601 4.44947 0.34647 1.23905 4.59216 -0.51007 
1.23905 4.59216 0.05078 1.23975 4.62261 -0.36859 1.23975 4.62261 -0.0907 
1.23991 4.62991 -0.29895 1.23991 4.62991 -0.16034 1.23993 4.60984 -0.44022 
1.23993 4.60984 -0.01907 1.23999 4.53153 -0.66659 1.23999 4.53153 0.2073 
1.24008 4.63231 -0.22964 1.24021 4.493 -0.73809 1.24021 4.493 0.27881 
1.24023 4.56524 -0.58921 1.24023 4.56524 0.12992 1.24375 3.20947 -1.13176 
1.24375 3.20947 0.67247 1.24375 4.05999 -1.13176 1.24375 4.05999 0.67247 
1.24553 3.4216 -1.20379 1.24553 3.4216 0.7445 1.24553 3.84785 -1.20379 
1.24553 3.84785 0.7445 1.24596 3.52815 -1.22109 1.24596 3.52815 0.7618 
1.24596 3.7413 -1.22109 1.24596 3.7413 0.7618 1.246 3.31294 -1.17345 
1.246 3.31294 0.71416 1.246 3.95651 -1.17345 1.246 3.95651 0.71416 
1.2462 4.27987 -0.98996 1.2462 4.27987 0.53067 1.2468 4.37065 -0.90241 
1.2468 4.37065 0.44312 1.24685 3.09556 -1.06839 1.24685 4.17389 -1.06839 
1.24685 4.17389 0.6091 1.25742 3.58136 -1.22444 1.25742 3.58136 0.76515 
1.25742 3.68809 -1.22444 1.25742 3.68809 0.76515 1.26862 3.63473 -1.22483 
1.26862 3.63473 0.76554 1.2708 4.46968 -0.77076 1.2708 4.46968 0.31147 
1.27368 4.5988 -0.47445 1.27368 4.5988 0.01517 1.27386 4.57668 -0.54911 
1.27386 4.57668 0.08982 1.2742 4.40923 -0.85367 1.2742 4.40923 0.39438 
1.27436 4.6239 -0.3334 1.27436 4.6239 -0.12589 1.27437 4.6139 -0.40412 
1.27437 4.6139 -0.05516 1.27477 4.51026 -0.70143 1.27477 4.51026 0.24214 
1.27479 4.5465 -0.62691 1.27479 4.5465 0.16762 1.27503 4.62865 -0.26434 
1.27503 4.62865 -0.19495 1.2815 3.2621 -1.15098 1.2815 3.2621 0.69169 
1.2815 4.00735 -1.15098 1.2815 4.00735 0.69169 1.28198 3.15291 -1.09881 
1.28198 3.15291 0.63952 1.28198 4.11654 -1.09881 1.28198 4.11654 0.63952 
1.28324 3.47544 -1.21043 1.28324 3.47544 0.75114 1.28324 3.79402 -1.21043 
1.28324 3.79402 0.75114 1.28328 3.36756 -1.18669 1.28328 3.36756 0.7274 
1.28328 3.90189 -1.18669 1.28328 3.90189 0.7274 1.28438 4.32434 -0.94483 
1.28438 4.32434 0.48554 1.28443 4.2258 -1.02819 1.28443 4.2258 0.5689 
1.29508 3.52816 -1.21613 1.29508 3.52816 0.75684 1.29508 3.74129 -1.21613 
1.29508 3.74129 0.75684 1.30113 4.44424 -0.80205 1.30113 4.44424 0.34277 
1.30551 4.48757 -0.73407 1.30551 4.48757 0.27479 1.30655 3.58147 -1.21893 
1.30655 3.58147 0.75964 1.30655 3.68798 -1.21893 1.30655 3.68798 0.75964 
1.30718 4.58542 -0.50809 1.30718 4.58542 0.04881 1.30822 4.60304 -0.43805 
1.30822 4.60304 -0.02124 1.30855 4.61551 -0.36759 1.30855 4.61551 -0.09169 
1.30858 4.5583 -0.58737 1.30858 4.5583 0.12808 1.30903 4.52505 -0.66343 
1.30903 4.52505 0.20414 1.30955 4.62261 -0.29878 1.30955 4.62261 -0.1605 
1.30989 4.62498 -0.22964 1.31234 4.36462 -0.89835 1.31234 4.36462 0.43906 
1.3165 3.21289 -1.1245 1.3165 3.21289 0.66521 1.3165 4.05656 -1.1245 
1.3165 4.05656 0.66521 1.31734 3.63473 -1.21882 1.31734 3.63473 0.75953 
1.31918 3.31674 -1.16603 1.31918 3.31674 0.70674 1.31918 3.95271 -1.16603 
1.31918 3.95271 0.70674 1.32003 3.4234 -1.19557 1.32003 3.4234 0.73628 
1.32003 3.84605 -1.19557 1.32003 3.84605 0.73628 1.32018 3.09889 -1.06061 
1.32018 4.17056 -1.06061 1.32018 4.17056 0.60132 1.32136 4.27433 -0.98342 
1.32136 4.27433 0.52413 1.3322 3.47569 -1.2036 1.3322 3.47569 0.74431 
1.3322 3.79377 -1.2036 1.3322 3.79377 0.74431 1.33592 4.46254 -0.76574 
1.33592 4.46254 0.30645 1.33966 4.40191 -0.8484 1.33966 4.40191 0.38911 
1.33985 4.50285 -0.69624 1.33985 4.50285 0.23695 1.34174 4.58975 -0.47181 
1.34174 4.58975 0.01252 1.34199 4.56761 -0.54644 1.34199 4.56761 0.08716 
1.34242 4.60476 -0.40146 1.34242 4.60476 -0.05783 1.3429 4.5373 -0.62419 
1.3429 4.5373 0.16491 1.34389 3.52844 -1.20876 1.34389 3.52844 0.74948 
1.34389 3.74101 -1.20876 1.34389 3.74101 0.74948 1.34508 4.6139 -0.33341 
1.34508 4.6139 -0.12588 1.34575 4.61866 -0.26435 1.34575 4.61866 -0.19494 
1.34972 4.31642 -0.93902 1.34972 4.31642 0.47973 1.35445 3.26673 -1.14111 
1.35445 3.26673 0.68183 1.35445 4.00272 -1.14111 1.35445 4.00272 0.68183 
1.35506 3.5815 -1.21104 1.35506 3.5815 0.75175 1.35506 3.68795 -1.21104 
1.35506 3.68795 0.75175 1.35514 3.15762 -1.0889 1.35514 3.15762 0.62961 
1.35514 4.11183 -1.0889 1.35514 4.11183 0.62961 1.35619 3.37227 -1.17657 
1.35619 3.37227 0.71729 1.35619 3.89718 -1.17657 1.35619 3.89718 0.71729 
1.35753 4.22089 -1.01798 1.35753 4.22089 0.55869 1.3657 3.63473 -1.21043 
1.3657 3.63473 0.75114 1.3657 4.43553 -0.7959 1.3657 4.43553 0.33661 
1.36941 3.42322 -1.18659 1.36941 3.42322 0.7273 1.36941 3.84623 -1.18659 
1.36941 3.84623 0.7273 1.37023 4.47847 -0.72788 1.37023 4.47847 0.26859 
1.37426 4.51608 -0.65596 1.37426 4.51608 0.19667 1.37467 4.57421 -0.50481 
1.37467 4.57421 0.04553 1.37587 4.59167 -0.43491 1.37587 4.59167 -0.02438 
1.37628 4.547 -0.58384 1.37628 4.547 0.12455 1.37727 4.35541 -0.89138 
1.37727 4.35541 0.4321 1.37901 4.60304 -0.36726 1.37901 4.60304 -0.09203 
1.38118 4.60984 -0.29897 1.38118 4.60984 -0.16032 1.38155 3.47566 -1.19411 
1.38155 3.47566 0.73482 1.38155 3.7938 -1.19411 1.38155 3.7938 0.73482 
1.38168 4.61219 -0.22964 1.38751 4.26298 -0.9768 1.38751 4.26298 0.51751 
1.38848 3.21857 -1.11245 1.38848 3.21857 0.65316 1.38848 4.05088 -1.11245 
1.38848 4.05088 0.65316 1.39155 3.32227 -1.15352 1.39155 3.32227 0.69424 
1.39155 3.94719 -1.15352 1.39155 3.94719 0.69424 1.3927 3.10513 -1.04831 
1.3927 4.16432 -1.04831 1.3927 4.16432 0.58902 1.39335 3.52877 -1.19875 
1.39335 3.52877 0.73946 1.39335 3.74068 -1.19875 1.39335 3.74068 0.73946 
1.40012 4.45197 -0.75827 1.40012 4.45197 0.29898 1.40388 4.39113 -0.84074 
1.40388 4.39113 0.38145 1.40449 3.58194 -1.20047 1.40449 3.58194 0.74119 
1.40449 3.68752 -1.20047 1.40449 3.68752 0.74119 1.40476 4.49213 -0.68793 
1.40476 4.49213 0.22864 1.40525 3.37255 -1.1657 1.40525 3.37255 0.70641 
1.40525 3.89691 -1.1657 1.40525 3.89691 0.70641 1.40773 4.5262 -0.6157 
1.40773 4.5262 0.15641 1.40882 4.57627 -0.46786 1.40882 4.57627 0.00857 
1.40908 4.55411 -0.54249 1.40908 4.55411 0.0832 1.41277 4.58975 -0.40078 
1.41277 4.58975 -0.05851 1.41359 3.63473 -1.19968 1.41359 3.63473 0.74039 
1.41541 4.5988 -0.33272 1.41541 4.5988 -0.12657 1.41567 4.304 -0.93108 
1.41567 4.304 0.47179 1.41674 4.60334 -0.26435 1.41674 4.60334 -0.19494 
1.41829 3.42358 -1.1752 1.41829 3.42358 0.71591 1.41829 3.84587 -1.1752 
1.41829 3.84587 0.71591 1.42323 4.2078 -1.00924 1.42323 4.2078 0.54995 
1.42596 3.2736 -1.12652 1.42596 3.2736 0.66723 1.42596 3.99585 -1.12652 
1.42596 3.99585 0.66723 1.42667 3.16455 -1.07425 1.42667 3.16455 0.61496 
1.42667 4.10491 -1.07425 1.42667 4.10491 0.61496 1.42942 4.4234 -0.78732 
1.42942 4.4234 0.32803 1.43066 3.47624 -1.18214 1.43066 3.47624 0.72286 
1.43066 3.79321 -1.18214 1.43066 3.79321 0.72286 1.43489 4.46587 -0.71888 
1.43489 4.46587 0.2596 1.43859 4.50324 -0.64662 1.43859 4.50324 0.18733 
1.44035 3.32295 -1.1407 1.44035 3.32295 0.68142 1.44035 3.94651 -1.1407 
1.44035 3.94651 0.68142 1.44071 4.53381 -0.57417 1.44071 4.53381 0.11488 
1.4412 4.55861 -0.50024 1.4412 4.55861 0.04095 1.44226 3.52938 -1.18626 
1.44226 3.52938 0.72697 1.44226 3.74007 -1.18626 1.44226 3.74007 0.72697 
1.44323 4.34209 -0.88181 1.44323 4.34209 0.42252 1.44577 4.57421 -0.43371 
1.44577 4.57421 -0.02558 1.44906 4.58542 -0.36622 1.44906 4.58542 -0.09307 
1.45103 4.59216 -0.29809 1.45103 4.59216 -0.16119 1.45169 4.59441 -0.22964 
1.45198 3.58198 -1.18779 1.45198 3.58198 0.7285 1.45198 3.68748 -1.18779 
1.45198 3.68748 0.7285 1.45267 4.24878 -0.96678 1.45267 4.24878 0.5075 
1.45399 3.37344 -1.15237 1.45399 3.37344 0.69308 1.45399 3.89602 -1.15237 
1.45399 3.89602 0.69308 1.45805 3.12022 -1.03752 1.45805 4.14924 -1.03752 
1.45805 4.14924 0.57823 1.45928 3.22648 -1.09567 1.45928 3.22648 0.63638 
1.45928 4.04297 -1.09567 1.45928 4.04297 0.63638 1.46089 3.63473 -1.18658 
1.46089 3.63473 0.7273 1.46433 4.43768 -0.74829 1.46433 4.43768 0.289 
1.46654 3.42446 -1.16142 1.46654 3.42446 0.70213 1.46654 3.84499 -1.16142 
1.46654 3.84499 0.70213 1.46886 4.47749 -0.67774 1.46886 4.47749 0.21845 
1.46952 4.37653 -0.82996 1.46952 4.37653 0.37067 1.47169 4.5112 -0.60533 
1.47169 4.5112 0.14604 1.47293 4.53872 -0.53197 1.47293 4.53872 0.07268 
1.4743 3.27494 -1.11187 1.4743 3.27494 0.65258 1.4743 3.99451 -1.11187 
1.4743 3.99451 0.65258 1.47883 3.47728 -1.16784 1.47883 3.47728 0.70855 
1.47883 3.79217 -1.16784 1.47883 3.79217 0.70855 1.48101 4.28865 -0.91959 
1.48101 4.28865 0.46031 1.48345 4.55411 -0.46812 1.48345 4.55411 0.00883 
1.4874 4.56761 -0.40103 1.4874 4.56761 -0.05826 1.48823 4.19179 -0.99697 
1.48823 4.19179 0.53768 1.48847 3.32442 -1.12556 1.48847 3.32442 0.66628 
1.48847 3.94503 -1.12556 1.48847 3.94503 0.66628 1.48939 3.52941 -1.1716 
1.48939 3.52941 0.71232 1.48939 3.74004 -1.1716 1.48939 3.74004 0.71232 
1.49007 4.57668 -0.3329 1.49007 4.57668 -0.12639 1.49136 3.1811 -1.06111 
1.49136 3.1811 0.60183 1.49136 4.08835 -1.06111 1.49136 4.08835 0.60183 
1.49141 4.58123 -0.26451 1.49141 4.58123 -0.19478 1.49204 4.40789 -0.77635 
1.49204 4.40789 0.31707 1.49837 4.4496 -0.70772 1.49837 4.4496 0.24843 
1.49904 3.5821 -1.1727 1.49904 3.5821 0.71342 1.49904 3.68735 -1.1727 
1.49904 3.68735 0.71342 1.50173 3.37478 -1.13672 1.50173 3.37478 0.67743 
1.50173 3.89467 -1.13672 1.50173 3.89467 0.67743 1.50175 4.48659 -0.63545 
1.50175 4.48659 0.17616 1.50393 4.51665 -0.56297 1.50393 4.51665 0.10368 
1.50749 3.63473 -1.17119 1.50749 3.63473 0.7119 1.50793 4.32549 -0.86922 
1.50793 4.32549 0.40993 1.50916 3.22565 -1.07701 1.50916 3.22565 0.61773 
1.50916 4.0438 -1.07701 1.50916 4.0438 0.61773 1.51405 3.42588 -1.1453 
1.51405 3.42588 0.68601 1.51405 3.84357 -1.1453 1.51405 3.84357 0.68601 
1.51513 4.53381 -0.49974 1.51513 4.53381 0.04046 1.51655 4.23179 -0.95341 
1.51655 4.23179 0.49413 1.52207 3.13767 -1.023 1.52207 3.13767 0.56371 
1.52207 4.13178 -1.023 1.52207 4.13178 0.56371 1.52413 3.27432 -1.09285 
1.52413 3.27432 0.63357 1.52413 3.99513 -1.09285 1.52413 3.99513 0.63357 
1.5248 4.547 -0.43532 1.5248 4.547 -0.02396 1.5254 3.47757 -1.15129 
1.5254 3.47757 0.692 1.5254 3.79188 -1.15129 1.5254 3.79188 0.692 
1.52626 4.42029 -0.736 1.52626 4.42029 0.27671 1.52833 4.5583 -0.36762 
1.52833 4.5583 -0.09166 1.53017 4.56524 -0.29927 1.53017 4.56524 -0.16002 
1.53105 4.56751 -0.22964 1.53139 4.35886 -0.81741 1.53139 4.35886 0.35812 
1.53144 4.45911 -0.66575 1.53144 4.45911 0.20646 1.53413 4.49245 -0.59317 
1.53413 4.49245 0.13388 1.53574 3.52971 -1.15466 1.53574 3.52971 0.69537 
1.53574 3.73974 -1.15466 1.53574 3.73974 0.69537 1.5384 3.32427 -1.1062 
1.5384 3.32427 0.64691 1.5384 3.94518 -1.1062 1.5384 3.94518 0.64691 
1.54055 3.18125 -1.04051 1.54055 3.18125 0.58122 1.54055 4.0882 -1.04051 
1.54055 4.0882 0.58122 1.54444 4.27057 -0.90488 1.54444 4.27057 0.44559 
1.54504 3.58214 -1.1554 1.54504 3.58214 0.69611 1.54504 3.68731 -1.1554 
1.54504 3.68731 0.69611 1.54629 4.5112 -0.53073 1.54629 4.5112 0.07145 
1.55128 4.17308 -0.98148 1.55128 4.17308 0.5222 1.55158 3.37482 -1.11695 
1.55158 3.37482 0.65766 1.55158 3.89463 -1.11695 1.55158 3.89463 0.65766 
1.55329 3.63473 -1.15352 1.55329 3.63473 0.69424 1.55329 4.38907 -0.76305 
1.55329 4.38907 0.30376 1.55666 4.5262 -0.46677 1.55666 4.5262 0.00748 
1.55808 3.22598 -1.05596 1.55808 3.22598 0.59667 1.55808 4.04347 -1.05596 
1.55808 4.04347 0.59667 1.55962 4.43038 -0.69398 1.55962 4.43038 0.23469 
1.56345 4.4662 -0.62249 1.56345 4.4662 0.1632 1.5646 3.42749 -1.12509 
1.5646 3.42749 0.6658 1.5646 3.84197 -1.12509 1.5646 3.84197 0.6658 
1.56516 4.5373 -0.40194 1.56516 4.5373 -0.05735 1.56787 4.5465 -0.33383 
1.56787 4.5465 -0.12546 1.56915 4.30545 -0.85517 1.56915 4.30545 0.39588 
1.56999 4.55085 -0.26451 1.56999 4.55085 -0.19478 1.57057 3.13876 0.5411 
1.57057 4.1307 -1.00039 1.57057 4.1307 0.5411 1.57325 3.27498 -1.07134 
1.57325 3.27498 0.61205 1.57325 3.99447 -1.07134 1.57325 3.99447 0.61205 
1.57582 3.47934 -1.13056 1.57582 3.47934 0.67128 1.57582 3.79011 -1.13056 
1.57582 3.79011 0.67128 1.57641 4.48659 -0.56079 1.57641 4.48659 0.1015 
1.57885 4.21208 -0.93675 1.57885 4.21208 0.47746 1.58616 3.5319 -1.13338 
1.58616 3.5319 0.67409 1.58616 3.73755 -1.13338 1.58616 3.73755 0.67409 
1.58686 4.39954 -0.72137 1.58686 4.39954 0.26208 1.58728 3.32501 -1.08432 
1.58728 3.32501 0.62503 1.58728 3.94444 -1.08432 1.58728 3.94444 0.62503 
1.58758 4.50324 -0.49763 1.58758 4.50324 0.03835 1.5889 3.18264 0.55817 
1.5889 4.08681 -1.01746 1.5889 4.08681 0.55817 1.59183 4.43793 -0.65087 
1.59183 4.43793 0.19158 1.59217 4.33778 -0.80235 1.59217 4.33778 0.34307 
1.59531 3.58445 -1.13358 1.59531 3.58445 0.67429 1.59531 3.685 -1.13358 
1.59531 3.685 0.67429 1.59692 4.51608 -0.4333 1.59692 4.51608 -0.02599 
1.59816 3.63473 -1.13363 1.59816 3.63473 0.67435 1.59893 4.17081 -0.95707 
1.59893 4.17081 0.49779 1.60128 3.37697 -1.09456 1.60128 3.37697 0.63528 
1.60128 3.89248 -1.09456 1.60128 3.89248 0.63528 1.60439 4.52505 -0.36807 
1.60439 4.52505 -0.09121 1.60468 4.2486 -0.88899 1.60468 4.2486 0.4297 
1.6059 3.22747 -1.03255 1.6059 3.22747 0.57326 1.6059 4.04199 -1.03255 
1.6059 4.04199 0.57326 1.60671 4.45911 -0.59048 1.60671 4.45911 0.13119 
1.60755 4.53153 -0.29903 1.60755 4.53153 -0.16026 1.6086 4.5337 -0.22964 
1.61289 4.36702 -0.74745 1.61289 4.36702 0.28817 1.61398 3.42971 -1.10222 
1.61398 3.42971 0.64293 1.61398 3.83974 -1.10222 1.61398 3.83974 0.64293 
1.61792 3.14126 0.51628 1.61792 4.12819 -0.97557 1.61792 4.12819 0.51628 
1.6187 4.47749 -0.5279 1.6187 4.47749 0.06861 1.61919 4.40774 -0.67823 
1.61919 4.40774 0.21894 1.62096 3.2767 -1.04756 1.62096 3.2767 0.58828 
1.62096 3.99275 -1.04756 1.62096 3.99275 0.58828 1.62531 3.48184 -1.10707 
1.62531 3.48184 0.64778 1.62531 3.78761 -1.10707 1.62531 3.78761 0.64778 
1.62592 4.20915 -0.90988 1.62592 4.20915 0.45059 1.62865 4.2825 -0.83841 
1.62865 4.2825 0.37912 1.62889 4.49213 -0.4638 1.62889 4.49213 0.00451 
1.63494 4.43038 -0.61866 1.63494 4.43038 0.15937 1.63533 3.53441 -1.1094 
1.63533 3.53441 0.65011 1.63533 3.73504 -1.1094 1.63533 3.73504 0.65011 
1.63578 3.18512 0.53289 1.63578 4.08433 -0.99218 1.63578 4.08433 0.53289 
1.63614 3.32767 -1.0597 1.63614 3.32767 0.60041 1.63614 3.94179 -1.0597 
1.63614 3.94179 0.60041 1.6372 4.50285 -0.39889 1.6372 4.50285 -0.0604 
1.63926 3.5845 -1.1116 1.63926 3.5845 0.65231 1.63926 3.68495 -1.1116 
1.63926 3.68495 0.65231 1.642 3.63473 -1.11157 1.642 3.63473 0.65228 
1.64239 4.51026 -0.33381 1.64239 4.51026 -0.12548 1.64451 4.51461 -0.2645 
1.64451 4.51461 -0.19479 1.64547 4.37568 -0.70451 1.64547 4.37568 0.24522 
1.64583 4.16754 -0.92983 1.64583 4.16754 0.47054 1.64868 4.4496 -0.55741 
1.64868 4.4496 0.09812 1.64996 3.37986 -1.06944 1.64996 3.37986 0.61015 
1.64996 3.8896 -1.06944 1.64996 3.8896 0.61015 1.65065 4.31362 -0.78521 
1.65065 4.31362 0.32593 1.65073 4.24426 -0.86047 1.65073 4.24426 0.40118 
1.65248 3.23011 0.54758 1.65248 4.03934 -1.00687 1.65248 4.03934 0.54758 
1.65984 4.46587 -0.49392 1.65984 4.46587 0.03464 1.66205 3.43254 -1.07676 
1.66205 3.43254 0.61747 1.66205 3.83691 -1.07676 1.66205 3.83691 0.61747 
1.66233 4.39954 -0.6459 1.66233 4.39954 0.18661 1.66482 3.14509 0.4887 
1.66482 4.12436 -0.94799 1.66482 4.12436 0.4887 1.66878 3.28015 -1.0209 
1.66878 3.28015 0.56162 1.66878 3.9893 -1.0209 1.66878 3.9893 0.56162 
1.66884 4.47847 -0.42927 1.66884 4.47847 -0.03001 1.67061 4.34183 -0.72964 
1.67061 4.34183 0.27036 1.67165 4.20454 -0.881 1.67165 4.20454 0.42171 
1.67317 3.48484 -1.08109 1.67317 3.48484 0.6218 1.67317 3.78462 -1.08109 
1.67317 3.78462 0.6218 1.67367 4.27676 -0.80819 1.67367 4.27676 0.3489 
1.67504 4.48757 -0.36455 1.67504 4.48757 -0.09473 1.67696 4.42029 -0.5853 
1.67696 4.42029 0.12601 1.67837 3.53451 -1.08529 1.67837 3.53451 0.626 
1.67837 3.73495 -1.08529 1.67837 3.73495 0.626 1.67905 4.493 -0.29925 
1.67905 4.493 -0.16003 1.68029 4.49509 -0.22964 1.68229 3.58467 -1.08736 
1.68229 3.58467 0.62807 1.68229 3.68478 -1.08736 1.68229 3.68478 0.62807 
1.68249 3.18927 0.50489 1.68249 4.08018 -0.96418 1.68249 4.08018 0.50489 
1.68361 3.33124 -1.03259 1.68361 3.33124 0.5733 1.68361 3.93821 -1.03259 
1.68361 3.93821 0.5733 1.68471 3.63473 -1.08737 1.68471 3.63473 0.62808 
1.68841 4.36702 -0.67193 1.68841 4.36702 0.21264 1.68925 4.43768 -0.52337 
1.68925 4.43768 0.06408 1.69161 4.16248 -0.90049 1.69161 4.16248 0.4412 
1.69454 4.30628 -0.75358 1.69454 4.30628 0.29429 1.69556 4.23813 -0.82992 
1.69556 4.23813 0.37063 1.69692 3.38323 -1.04189 1.69692 3.38323 0.5826 
1.69692 3.88622 -1.04189 1.69692 3.88622 0.5826 1.6977 3.2339 0.5197 
1.6977 4.03555 -0.97899 1.6977 4.03555 0.5197 1.69923 4.45197 -0.45916 
1.69923 4.45197 -0.00013 1.70401 4.38907 -0.61233 1.70401 4.38907 0.15304 
1.7067 4.46254 -0.39496 1.7067 4.46254 -0.06433 1.70866 3.43597 -1.04878 
1.70866 3.43597 0.5895 1.70866 3.83348 -1.04878 1.70866 3.83348 0.5895 
1.71024 4.11907 -0.91827 1.71024 4.11907 0.45898 1.71172 4.46968 -0.32984 
1.71172 4.46968 -0.12945 1.7138 3.28421 0.5333 1.7138 3.98524 -0.99258 
1.7138 3.98524 0.5333 1.71428 4.4733 -0.2645 1.71428 4.4733 -0.19479 
1.7151 3.48522 -1.05498 1.7151 3.48522 0.59569 1.7151 3.78423 -1.05498 
1.7151 3.78423 0.59569 1.7159 4.19825 -0.85021 1.7159 4.19825 0.39092 
1.71721 4.26912 -0.77624 1.71721 4.26912 0.31696 1.71732 4.40789 -0.55108 
1.71732 4.40789 0.0918 1.72017 3.53485 -1.0591 1.72017 3.53485 0.59982 
1.72017 3.7346 -1.0591 1.72017 3.7346 0.59982 1.72387 3.58472 -1.06115 
1.72387 3.58472 0.60186 1.72387 3.68473 -1.06115 1.72387 3.68473 0.60186 
1.72618 3.63473 -1.06111 1.72618 3.63473 0.60183 1.72618 4.31362 -0.70969 
1.72618 4.31362 0.25041 1.72651 3.19407 0.47519 1.72651 4.07538 -0.93448 
1.72651 4.07538 0.47519 1.72828 4.4234 -0.48846 1.72828 4.4234 0.02918 
1.72856 3.33582 -1.00381 1.72856 3.33582 0.54453 1.72856 3.93363 -1.00381 
1.72856 3.93363 0.54453 1.73563 4.15583 -0.86933 1.73563 4.15583 0.41004 
1.73686 4.43553 -0.42473 1.73686 4.43553 -0.03455 1.73856 4.23043 -0.7976 
1.73856 4.23043 0.33831 1.74142 3.23883 0.48969 1.74142 4.03062 -0.94898 
1.74142 4.03062 0.48969 1.74162 3.38803 -1.01264 1.74162 3.38803 0.55335 
1.74162 3.88142 -1.01264 1.74162 3.88142 0.55335 1.74302 4.44424 -0.36017 
1.74302 4.44424 -0.09912 1.74332 4.33778 -0.65121 1.74332 4.33778 0.19192 
1.74672 4.44947 -0.29505 1.74672 4.44947 -0.16424 1.74796 4.45122 -0.22964 
1.74915 4.27676 -0.73271 1.74915 4.27676 0.27343 1.7498 3.43614 -1.02027 
1.7498 3.43614 0.56099 1.7498 3.83331 -1.02027 1.7498 3.83331 0.56099 
1.75307 4.11328 -0.8867 1.75307 4.11328 0.42741 1.75624 3.48547 -1.02636 
1.75624 3.48547 0.56707 1.75624 3.78398 -1.02636 1.75624 3.78398 0.56707 
1.75754 3.28953 0.50271 1.75754 3.97993 -0.962 1.75754 3.97993 0.50271 
1.75837 4.35886 -0.59043 1.75837 4.35886 0.13114 1.75854 4.1903 -0.81758 
1.75854 4.1903 0.35829 1.76142 3.53542 -1.03031 1.76142 3.53542 0.57103 
1.76142 3.73403 -1.03031 1.76142 3.73403 0.57103 1.7651 3.58536 -1.03223 
1.7651 3.58536 0.57294 1.7651 3.68409 -1.03223 1.7651 3.68409 0.57294 
1.7663 3.63473 -1.03285 1.7663 3.63473 0.57356 1.76914 4.06933 -0.9026 
1.76914 4.06933 0.44332 1.77088 4.23813 -0.7546 1.77088 4.23813 0.29531 
1.77092 4.37653 -0.52855 1.77092 4.37653 0.06927 1.77191 3.34126 -0.97282 
1.77191 3.34126 0.51353 1.77191 3.9282 -0.97282 1.77191 3.9282 0.51353 
1.77711 4.14883 -0.83615 1.77711 4.14883 0.37686 1.77937 4.2825 -0.68769 
1.77937 4.2825 0.2284 1.78144 3.38873 -0.98222 1.78144 3.38873 0.52293 
1.78144 3.88072 -0.98222 1.78144 3.88072 0.52293 1.7817 4.39113 -0.46292 
1.7817 4.39113 0.00363 1.78352 3.24488 0.45764 1.78352 4.02457 -0.91693 
1.78352 4.02457 0.45764 1.78936 4.40191 -0.3987 1.78936 4.40191 -0.06059 
1.78949 3.43681 -0.98978 1.78949 3.43681 0.53049 1.78949 3.83264 -0.98978 
1.78949 3.83264 0.53049 1.79117 4.19825 -0.77494 1.79117 4.19825 0.31565 
1.79422 4.10612 -0.85326 1.79422 4.10612 0.39397 1.79463 4.40923 -0.33324 
1.79463 4.40923 -0.12605 1.79613 3.48634 -0.99561 1.79613 3.48634 0.53632 
1.79613 3.78311 -0.99561 1.79613 3.78311 0.53632 1.79613 4.30545 -0.62819 
1.79613 4.30545 0.1689 1.79734 4.41302 -0.26784 1.79734 4.41302 -0.19145 
1.79937 3.29585 0.47023 1.79937 3.9736 -0.92951 1.79937 3.9736 0.47023 
1.80118 3.53624 -0.9995 1.80118 3.53624 0.54021 1.80118 3.73321 -0.9995 
1.80118 3.73321 0.54021 1.80143 4.24426 -0.70977 1.80143 4.24426 0.25048 
1.80386 3.58542 -1.00202 1.80386 3.58542 0.54273 1.80386 3.68403 -1.00202 
1.80386 3.68403 0.54273 1.805 3.63473 -1.00265 1.805 3.63473 0.54337 
1.80982 4.06228 -0.86886 1.80982 4.06228 0.40957 1.81018 4.32549 -0.56696 
1.81018 4.32549 0.10768 1.81029 4.15583 -0.79467 1.81029 4.15583 0.33539 
1.8104 3.34248 0.48117 1.8104 3.92697 -0.94046 1.8104 3.92697 0.48117 
1.81991 3.39005 -0.94974 1.81991 3.39005 0.49045 1.81991 3.8794 -0.94974 
1.81991 3.8794 0.49045 1.82196 4.20454 -0.73069 1.82196 4.20454 0.2714 
1.82277 4.34209 -0.50227 1.82277 4.34209 0.04298 1.82389 4.01741 -0.88293 
1.82389 4.01741 0.42364 1.82763 3.43798 -0.95738 1.82763 3.43798 0.4981 
1.82763 3.83148 -0.95738 1.82763 3.83148 0.4981 1.82766 4.11328 -0.8121 
1.82766 4.11328 0.35282 1.82995 4.2486 -0.66372 1.82995 4.2486 0.20443 
1.83235 4.35541 -0.43631 1.83235 4.35541 -0.02298 1.83424 3.48759 -0.96309 
1.83424 3.48759 0.5038 1.83424 3.78187 -0.96309 1.83424 3.78187 0.5038 
1.83638 3.29784 0.43613 1.83638 3.97162 -0.89542 1.83638 3.97162 0.43613 
1.83856 3.53635 -0.96732 1.83856 3.53635 0.50803 1.83856 3.7331 -0.96732 
1.83856 3.7331 0.50803 1.83931 4.36462 -0.37138 1.83931 4.36462 -0.08791 
1.84127 3.5856 -0.96978 1.84127 3.5856 0.51049 1.84127 3.68385 -0.96978 
1.84127 3.68385 0.51049 1.84145 4.16248 -0.75065 1.84145 4.16248 0.29136 
1.84216 3.63473 -0.9706 1.84216 3.63473 0.51131 1.84337 4.37065 -0.30584 
1.84337 4.37065 -0.15345 1.84356 4.06933 -0.82818 1.84356 4.06933 0.36889 
1.84533 4.3728 -0.22964 1.84584 4.27057 -0.60348 1.84584 4.27057 0.14419 
1.84726 3.34444 0.44702 1.84726 3.92501 -0.9063 1.84726 3.92501 0.44702 
1.85084 4.20915 -0.68496 1.85084 4.20915 0.22567 1.85652 3.39175 0.45627 
1.85652 3.87771 -0.91556 1.85652 3.87771 0.45627 1.85789 4.02457 -0.84256 
1.85789 4.02457 0.38327 1.85923 4.11907 -0.76928 1.85923 4.11907 0.31 
1.86056 4.28865 -0.54005 1.86056 4.28865 0.08077 1.86412 3.43964 -0.92316 
1.86412 3.43964 0.46388 1.86412 3.82982 -0.92316 1.86412 3.82982 0.46388 
1.87006 3.488 -0.9291 1.87006 3.488 0.46981 1.87006 3.78146 -0.9291 
1.87006 3.78146 0.46981 1.87047 3.9736 -0.85841 1.87047 3.9736 0.39912 
1.87079 4.16754 -0.70487 1.87079 4.16754 0.24558 1.87204 4.304 -0.47471 
1.87204 4.304 0.01542 1.87431 3.53671 -0.93335 1.87431 3.53671 0.47406 
1.87431 3.73274 -0.93335 1.87431 3.73274 0.47406 1.87544 4.07538 -0.78555 
1.87544 4.07538 0.32626 1.87686 3.58566 -0.9359 1.87686 3.58566 0.47661 
1.87686 3.68379 -0.9359 1.87686 3.68379 0.47661 1.87771 3.63473 -0.93675 
1.87771 3.63473 0.47746 1.87771 4.21208 -0.63789 1.87771 4.21208 0.1786 
1.87998 4.31642 -0.40876 1.87998 4.31642 -0.05053 1.88142 3.34248 0.41015 
1.88142 3.92697 -0.86943 1.88142 3.92697 0.41015 1.88579 4.32434 -0.34342 
1.88579 4.32434 -0.11586 1.88895 4.12436 -0.72386 1.88895 4.12436 0.26457 
1.88994 4.03062 -0.80046 1.88994 4.03062 0.34117 1.89019 4.32808 -0.26784 
1.89019 4.32808 -0.19144 1.8907 3.39005 0.41966 1.8907 3.8794 -0.87895 
1.8907 3.8794 0.41966 1.89437 4.23179 -0.57559 1.89437 4.23179 0.1163 
1.89804 4.17081 -0.65796 1.89804 4.17081 0.19868 1.89835 3.43798 0.42738 
1.89835 3.83148 -0.88667 1.89835 3.83148 0.42738 1.90296 3.97993 -0.81658 
1.90296 3.97993 0.35729 1.90405 3.48759 -0.89328 1.90405 3.48759 0.43399 
1.90405 3.78187 -0.89328 1.90405 3.78187 0.43399 1.90514 4.08018 -0.74152 
1.90514 4.08018 0.28224 1.90775 4.24878 -0.51171 1.90775 4.24878 0.05242 
1.90828 3.53635 -0.89759 1.90828 3.53635 0.43831 1.90828 3.7331 -0.89759 
1.90828 3.7331 0.43831 1.91074 3.5856 -0.9003 1.91074 3.5856 0.44102 
1.91074 3.68385 -0.9003 1.91074 3.68385 0.44102 1.91156 3.63473 -0.9012 
1.91156 3.63473 0.44191 1.91378 3.9282 -0.83095 1.91378 3.9282 0.37166 
1.91653 4.12819 -0.67696 1.91653 4.12819 0.21767 1.91776 4.26298 -0.44655 
1.91776 4.26298 -0.01274 1.91995 4.03555 -0.75674 1.91995 4.03555 0.29745 
1.92244 4.17308 -0.61032 1.92244 4.17308 0.15103 1.92318 3.38873 0.38119 
1.92318 3.88072 -0.84048 1.92318 3.88072 0.38119 1.92438 4.27433 -0.3804 
1.92438 4.27433 -0.07889 1.93074 3.43681 0.38924 1.93074 3.83264 -0.84853 
1.93074 3.83264 0.38924 1.93092 4.27987 -0.30524 1.93092 4.27987 -0.15405 
1.9331 4.28172 -0.22964 1.93314 4.08433 -0.69482 1.93314 4.08433 0.23554 
1.93355 3.98524 -0.77284 1.93355 3.98524 0.31355 1.93657 3.48634 -0.85517 
1.93657 3.48634 0.39588 1.93657 3.78311 -0.85517 1.93657 3.78311 0.39588 
1.93793 4.19179 -0.54727 1.93793 4.19179 0.08798 1.94046 3.53624 -0.86022 
1.94046 3.53624 0.40093 1.94046 3.73321 -0.86022 1.94046 3.73321 0.40093 
1.94135 4.1307 -0.62961 1.94135 4.1307 0.17032 1.94298 3.58542 -0.8629 
1.94298 3.58542 0.40361 1.94298 3.68403 -0.8629 1.94298 3.68403 0.40361 
1.94362 3.63473 -0.86404 1.94362 3.63473 0.40475 1.94478 3.93363 -0.7876 
1.94478 3.93363 0.32831 1.94783 4.03934 -0.71152 1.94783 4.03934 0.25223 
1.9502 4.2078 -0.48227 1.9502 4.2078 0.02298 1.9536 3.38803 0.34138 
1.9536 3.88142 -0.80066 1.9536 3.88142 0.34138 1.95842 4.08681 -0.64794 
1.95842 4.08681 0.18865 1.95894 4.22089 -0.41657 1.95894 4.22089 -0.04272 
1.96123 3.43614 0.34955 1.96123 3.83331 -0.80884 1.96123 3.83331 0.34955 
1.96187 3.9893 -0.72782 1.96187 3.9893 0.26854 1.96396 4.13178 -0.58111 
1.96396 4.13178 0.12182 1.96732 3.48547 0.35599 1.96732 3.78398 -0.81528 
1.96732 3.78398 0.35599 1.96915 4.2258 -0.34347 1.96915 4.2258 -0.11582 
1.97128 3.53542 -0.82046 1.97128 3.53542 0.36117 1.97128 3.73403 -0.82046 
1.97128 3.73403 0.36117 1.97319 3.58536 -0.82414 1.97319 3.58536 0.36485 
1.97319 3.68409 -0.82414 1.97319 3.68409 0.36485 1.97351 4.04199 -0.66493 
1.97351 4.04199 0.20565 1.97355 3.93821 -0.74265 1.97355 3.93821 0.28336 
1.97356 4.22954 -0.26788 1.97356 4.22954 -0.19141 1.97381 3.63473 -0.82534 
1.97381 3.63473 0.36606 1.97848 4.14924 -0.51709 1.97848 4.14924 0.0578 
1.98147 4.0882 -0.59959 1.98147 4.0882 0.1403 1.98285 3.88622 -0.75596 
1.98285 3.88622 0.29667 1.98853 3.99275 -0.68 1.98853 3.99275 0.22071 
1.98927 4.16432 -0.45174 1.98927 4.16432 -0.00755 1.98975 3.43597 0.30841 
1.98975 3.83348 -0.7677 1.98975 3.83348 0.30841 1.99594 3.48522 0.31485 
1.99594 3.78423 -0.77414 1.99594 3.78423 0.31485 1.99692 4.04347 -0.61712 
1.99692 4.04347 0.15783 2.00006 3.53485 -0.77921 2.00006 3.53485 0.31992 
2.00006 3.7346 -0.77921 2.00006 3.7346 0.31992 2.00066 3.94179 -0.69518 
2.00066 3.94179 0.23589 2.00157 4.17056 -0.37922 2.00157 4.17056 -0.08007 
2.00207 3.63473 -0.78521 2.00207 3.63473 0.32593 2.00207 4.08835 -0.5504 
2.00207 4.08835 0.09111 2.00211 3.58472 -0.7829 2.00211 3.58472 0.32362 
2.00211 3.68473 -0.7829 2.00211 3.68473 0.32362 2.00935 4.17389 -0.30589 
2.00935 4.17389 -0.15339 2.0104 3.8896 -0.709 2.0104 3.8896 0.24971 
2.0118 4.17546 -0.22964 2.0123 3.99447 -0.63229 2.0123 3.99447 0.173 
2.01521 4.10491 -0.48571 2.01521 4.10491 0.02643 2.01772 3.83691 -0.72109 
2.01772 3.83691 0.2618 2.01798 4.0438 -0.5682 2.01798 4.0438 0.10891 
2.02205 3.48484 0.27293 2.02205 3.78462 -0.73221 2.02205 3.78462 0.27293 
2.02528 3.94444 -0.64632 2.02528 3.94444 0.18703 2.02625 3.53451 0.27812 
2.02625 3.73495 -0.73741 2.02625 3.73495 0.27812 2.02832 3.58467 -0.74133 
2.02832 3.58467 0.28204 2.02832 3.68478 -0.74133 2.02832 3.68478 0.28204 
2.02833 3.63473 -0.74375 2.02833 3.63473 0.28446 2.02986 4.11183 -0.41418 
2.02986 4.11183 -0.04511 2.03381 3.99513 -0.58317 2.03381 3.99513 0.12388 
2.03552 3.89248 -0.66032 2.03552 3.89248 0.20103 2.03663 4.04297 -0.51832 
2.03663 4.04297 0.05903 2.03977 4.11654 -0.34102 2.03977 4.11654 -0.11827 
2.04318 3.83974 -0.67302 2.04318 3.83974 0.21374 2.04474 4.11889 -0.26788 
2.04474 4.11889 -0.19141 2.04716 3.94518 -0.59744 2.04716 3.94518 0.13815 
2.04803 3.48184 0.22506 2.04803 3.78761 -0.68435 2.04803 3.78761 0.22506 
2.05036 3.53441 0.23508 2.05036 3.73504 -0.69437 2.05036 3.73504 0.23508 
2.05253 3.63473 -0.70104 2.05253 3.63473 0.24175 2.05256 3.5845 -0.6983 
2.05256 3.5845 0.23901 2.05256 3.68495 -0.6983 2.05256 3.68495 0.23901 
2.05283 3.99451 -0.53334 2.05283 3.99451 0.07406 2.05341 4.05088 -0.44751 
2.05341 4.05088 -0.01177 2.05791 3.89463 -0.61062 2.05791 3.89463 0.15133 
2.06546 4.05656 -0.37554 2.06546 4.05656 -0.08375 2.06605 3.84197 -0.62364 
2.06605 3.84197 0.16435 2.06653 3.94503 -0.54751 2.06653 3.94503 0.08822 
2.06748 3.99585 -0.485 2.06748 3.99585 0.02571 2.07153 3.79011 -0.63486 
2.07153 3.79011 0.17557 2.07272 4.05999 -0.30279 2.07272 4.05999 -0.1565 
2.07434 3.5319 0.18591 2.07434 3.73755 -0.6452 2.07434 3.73755 0.18591 
2.07454 3.58445 -0.65434 2.07454 3.58445 0.19506 2.07454 3.685 -0.65434 
2.07454 3.685 0.19506 2.07459 3.63473 -0.6572 2.07459 3.63473 0.19791 
2.07514 4.06113 -0.22964 2.07768 3.89467 -0.56077 2.07768 3.89467 0.10148 
2.08167 3.94651 -0.49939 2.08167 3.94651 0.0401 2.08208 4.00272 -0.41349 
2.08208 4.00272 -0.0458 2.08626 3.84357 -0.57309 2.08626 3.84357 0.1138 
2.09194 4.00735 -0.34053 2.09194 4.00735 -0.11875 2.09225 3.79188 -0.58444 
2.09225 3.79188 0.12515 2.09333 3.89602 -0.51303 2.09333 3.89602 0.05374 
2.09448 3.63473 -0.61233 2.09448 3.63473 0.15304 2.09448 3.94719 -0.45059 
2.09448 3.94719 -0.0087 2.09562 3.52971 0.13549 2.09562 3.73974 -0.59478 
2.09562 3.73974 0.13549 2.09636 3.58214 0.1448 2.09636 3.68731 -0.60408 
2.09636 3.68731 0.1448 2.09688 4.00967 -0.26743 2.09688 4.00967 -0.19186 
2.10238 3.84499 -0.52558 2.10238 3.84499 0.06629 2.10666 3.89691 -0.46429 
2.10666 3.89691 0.00501 2.10699 3.95271 -0.37822 2.10699 3.95271 -0.08107 
2.1088 3.79217 -0.53787 2.1088 3.79217 0.07858 2.11215 3.63473 -0.56653 
2.11215 3.63473 0.10725 2.11256 3.74004 -0.54842 2.11256 3.74004 0.08914 
2.11366 3.5821 0.09879 2.11366 3.68735 -0.55808 2.11366 3.68735 0.09879 
2.11441 3.95651 -0.30504 2.11441 3.95651 -0.15424 2.11616 3.84587 -0.47733 
2.11616 3.84587 0.01804 2.1171 3.95743 -0.22964 2.11754 3.89718 -0.41523 
2.11754 3.89718 -0.04406 2.1231 3.79321 -0.4897 2.1231 3.79321 0.03041 
2.12722 3.74007 -0.50129 2.12722 3.74007 0.04201 2.12755 3.63473 -0.51993 
2.12755 3.63473 0.06064 2.12755 3.84623 -0.42845 2.12755 3.84623 -0.03084 
2.12765 3.90189 -0.34231 2.12765 3.90189 -0.11697 2.12875 3.58198 0.05173 
2.12875 3.68748 -0.51101 2.12875 3.68748 0.05173 2.13318 3.9031 -0.26743 
2.13318 3.9031 -0.19186 2.13507 3.7938 -0.44059 2.13507 3.7938 -0.0187 
2.13653 3.84605 -0.37907 2.13653 3.84605 -0.08021 2.13971 3.74068 -0.45239 
2.13971 3.74068 -0.00689 2.14064 3.63473 -0.47262 2.14064 3.63473 0.01334 
2.14144 3.58194 0.00424 2.14144 3.68752 -0.46353 2.14144 3.68752 0.00424 
2.14456 3.79377 -0.39124 2.14456 3.79377 -0.06805 2.14475 3.84785 -0.30457 
2.14475 3.84785 -0.15472 2.1475 3.84845 -0.22964 2.14973 3.74101 -0.40292 
2.14973 3.74101 -0.05636 2.15139 3.63473 -0.42473 2.15139 3.63473 -0.03455 
2.15139 3.79402 -0.34228 2.15139 3.79402 -0.11701 2.152 3.68795 -0.4141 
2.152 3.68795 -0.04519 2.15692 3.79522 -0.26741 2.15692 3.79522 -0.19188 
2.15709 3.74129 -0.35412 2.15709 3.74129 -0.10517 2.15978 3.63473 -0.37637 
2.15978 3.63473 -0.08291 2.15989 3.68798 -0.36559 2.15989 3.68798 -0.0937 
2.16205 3.7413 -0.305 2.16205 3.7413 -0.15428 2.16488 3.7416 -0.22964 
2.1654 3.68809 -0.31646 2.1654 3.68809 -0.14283 2.16579 3.63473 -0.32766 
2.16579 3.63473 -0.13163 2.16846 3.68813 -0.2674 2.16846 3.68813 -0.19188 
2.1694 3.63473 -0.27871 2.1694 3.63473 -0.18058 2.17061 3.63473 -0.22964 
2.55931 2.45249 -1.15414 2.59136 2.45249 -1.1913 2.59218 2.40337 -1.1904 
2.59218 2.50162 -1.1904 2.59464 2.55087 -1.18769 2.59887 2.59963 -1.18338 
2.60458 2.64924 -1.17677 2.61222 2.69717 -1.16905 2.6215 2.74474 -1.15953 
2.62521 2.45249 -1.22685 2.62606 2.40343 -1.226 2.62606 2.50156 -1.226 
2.62861 2.35448 -1.22344 2.62861 2.55051 -1.22344 2.63245 2.79137 -1.14851 
2.63286 2.59922 -1.2192 2.6388 2.64758 -1.21326 2.64369 2.93684 -1.05938 
2.64503 2.84234 -1.13266 2.6464 2.69547 -1.20566 2.65566 2.74278 -1.1964 
2.65936 2.8871 -1.11828 2.66076 2.45249 -1.26069 2.66147 2.98024 -1.04075 
2.66166 2.40337 -1.25988 2.66166 2.50162 -1.25988 2.66437 2.35412 -1.25742 
2.66437 2.55087 -1.25742 2.66654 2.78938 -1.18551 2.66868 2.30535 -1.25318 
2.66868 2.59963 -1.25318 2.67297 3.06637 -0.95382 2.67526 2.93105 -1.1022 
2.67529 2.25574 -1.24748 2.67529 2.64924 -1.24748 2.67903 2.83518 -1.17302 
2.68096 3.02231 -1.02079 2.68301 2.69717 -1.23984 2.69253 2.74474 -1.23056 
2.69263 2.97359 -1.08477 2.6931 2.88005 -1.15896 2.69792 2.45249 -1.29275 
2.69906 2.40319 -1.29211 2.69906 2.5018 -1.29211 2.70149 3.06203 -0.99987 
2.70174 2.35401 -1.2896 2.70174 2.55098 -1.2896 2.70355 2.79137 -1.21961 
2.70679 3.12322 -0.91829 2.70679 2.30411 -1.28571 2.70679 2.60088 -1.28571 
2.7087 2.92389 -1.14335 2.71175 3.01602 -1.06504 2.71343 2.25458 -1.27988 
2.71343 2.65041 -1.27988 2.7194 2.84234 -1.20702 2.72148 2.2065 -1.27231 
2.72148 2.69849 -1.27231 2.72355 3.10026 -0.97778 2.72581 2.9666 -1.12625 
2.73101 2.15902 -1.26292 2.73101 2.74596 -1.26292 2.732 3.1943 -0.81865 
2.73204 3.0559 -1.0447 2.73378 2.8871 -1.1927 2.73662 2.45249 -1.32295 
2.73782 2.40313 -1.32233 2.73782 2.50186 -1.32233 2.7415 2.35319 -1.32041 
2.7415 2.5518 -1.32041 2.74438 3.00806 -1.10768 2.74455 3.17662 -0.88053 
2.74538 2.79769 -1.25209 2.74668 2.30324 -1.31646 2.74668 2.60175 -1.31646 
2.74986 2.93105 -1.1768 2.75312 2.25391 -1.31037 2.75312 2.65108 -1.31037 
2.75377 3.09453 -1.02281 2.75961 3.15555 -0.9413 2.75991 3.26201 -0.65027 
2.7613 2.2058 -1.30274 2.7613 2.69919 -1.30274 2.7615 2.84839 -1.23907 
2.76436 3.04819 -1.0877 2.76606 3.2533 -0.71483 2.76729 2.97359 -1.15943 
2.77436 2.15359 -1.29391 2.77436 2.7514 -1.29391 2.77464 3.24117 -0.77856 
2.77641 2.89315 -1.22458 2.77675 2.45249 -1.35121 2.77675 3.13139 -0.99979 
2.77906 2.40249 -1.35125 2.77906 2.5025 -1.35125 2.78275 2.35262 -1.3492 
2.78275 2.55237 -1.3492 2.78561 3.22566 -0.84118 2.78572 3.08689 -1.06634 
2.78702 3.01602 -1.1403 2.78782 2.30299 -1.34508 2.78782 2.602 -1.34508 
2.78865 3.29107 -0.5546 2.78865 3.29107 -0.48489 2.78912 2.10198 -1.28268 
2.78912 2.80301 -1.28268 2.7912 3.28745 -0.61994 2.7912 3.28745 -0.41955 
2.79268 2.93684 -1.20837 2.79426 2.25374 -1.33888 2.79426 2.65125 -1.33888 
2.79622 3.28031 -0.68506 2.79622 3.28031 -0.35443 2.79891 3.20684 -0.90243 
2.80369 3.26973 -0.74926 2.80369 3.26973 -0.29023 2.80522 2.05167 -1.26909 
2.80522 2.85332 -1.26909 2.806 2.201 -1.33199 2.806 2.70399 -1.33199 
2.80736 3.0559 -1.12001 2.80838 3.12405 -1.04367 2.81131 2.98024 -1.19059 
2.81367 3.25545 -0.81347 2.81367 3.25545 -0.22602 2.81451 3.18479 -0.96203 
2.81821 2.45249 -1.37747 2.81931 2.14901 -1.32269 2.81931 2.75598 -1.32269 
2.82044 2.00704 -1.25428 2.82044 2.89795 -1.25428 2.82063 2.40244 -1.37745 
2.82063 2.50255 -1.37745 2.82263 3.31285 -0.51974 2.82387 3.31077 -0.58935 
2.82387 3.31077 -0.45013 2.82455 2.35227 -1.37539 2.82455 2.55271 -1.37539 
2.82455 2.55271 0.33591 2.82596 3.23806 -0.8754 2.82596 3.23806 -0.16409 
2.82789 3.30534 -0.65465 2.82789 3.30534 -0.38483 2.82925 3.09453 -1.09828 
2.82975 2.3026 -1.37119 2.82975 2.60238 -1.37119 2.82975 2.60238 0.3317 
2.83127 3.02231 -1.1711 2.83232 3.1596 -1.01974 2.83232 3.1596 -0.01974 
2.83408 3.29624 -0.71937 2.83408 3.29624 -0.32011 2.83414 2.09792 -1.311 
2.83414 2.80707 -1.311 2.83414 2.80707 0.27152 2.8381 1.96286 -1.23808 
2.8381 2.94213 -1.23808 2.8381 2.94213 0.1986 2.84059 3.21731 -0.93599 
2.84059 3.21731 -0.10349 2.84087 2.25031 -1.36686 2.84087 2.65468 -1.36686 
2.84087 2.65468 0.32737 2.84308 3.28364 -0.78402 2.84308 3.28364 -0.25546 
2.85044 2.04788 -1.29697 2.85044 2.85711 -1.29697 2.85044 2.85711 0.25749 
2.85219 3.06203 -1.15057 2.85219 3.06203 0.11109 2.85227 3.13139 -1.07531 
2.85227 3.13139 0.03583 2.85296 2.19762 -1.35954 2.85296 2.70736 -1.35954 
2.85296 2.70736 0.32005 2.85424 3.26736 -0.84751 2.85424 3.26736 -0.19198 
2.85709 2.98531 -1.21993 2.85709 2.98531 0.18045 2.85745 3.19345 -0.99461 
2.85745 3.19345 -0.04488 2.85841 3.33238 -0.5546 2.85841 3.33238 -0.48489 
2.86053 3.32803 -0.62391 2.86053 3.32803 -0.41558 2.86092 2.45249 -1.40166 
2.86092 2.45249 0.36218 2.86366 2.40227 -1.4017 2.86366 2.50272 -1.4017 
2.86366 2.50272 0.36221 2.86572 3.32062 -0.68898 2.86572 3.32062 -0.3505 
2.86678 2.14543 -1.3498 2.86678 2.75955 -1.3498 2.86678 2.75955 0.31031 
2.86714 2.00289 -1.28228 2.86714 2.9021 -1.28228 2.86714 2.9021 0.24279 
2.86759 2.35218 -1.3995 2.86759 2.55281 -1.3995 2.86759 2.55281 0.36001 
2.86798 3.24815 -0.90875 2.86798 3.24815 -0.13073 2.87403 3.3099 -0.7539 
2.87403 3.3099 -0.28558 2.87427 3.10026 -1.1285 2.87427 3.10026 0.08902 
2.877 3.02692 -1.19998 2.877 3.02692 0.16049 2.87761 2.29961 -1.39716 
2.87761 2.60538 -1.39716 2.87761 2.60538 0.35768 2.88196 2.09447 -1.33766 
2.88196 2.81052 -1.33766 2.88196 2.81052 0.29818 2.88373 3.2255 -0.96833 
2.88373 3.2255 -0.07116 2.88422 3.29526 -0.818 2.88422 3.29526 -0.22149 
2.885 1.95903 -1.26566 2.885 2.94596 -1.26566 2.885 2.94596 0.22618 
2.88894 2.24748 -1.39231 2.88894 2.65751 -1.39231 2.88894 2.65751 0.35283 
2.89003 3.18479 -1.03755 2.89003 3.18479 -0.00193 2.89432 3.35147 -0.51974 
2.89537 3.3493 -0.58912 2.89537 3.3493 -0.45036 2.89621 3.27688 -0.88058 
2.89621 3.27688 -0.15891 2.89703 2.04523 -1.32265 2.89703 2.85975 -1.32265 
2.89703 2.85975 0.28317 2.89824 3.06637 -1.17909 2.89824 3.06637 0.1396 
2.89853 3.34281 -0.65817 2.89853 3.34281 -0.38131 2.90164 2.19474 -1.38466 
2.90164 2.71025 -1.38466 2.90164 2.71025 0.34518 2.904 1.91641 -1.24717 
2.904 2.98858 -1.24717 2.904 2.98858 0.20769 2.90476 2.45249 -1.42373 
2.90476 2.45249 0.38425 2.906 3.33385 -0.7234 2.906 3.33385 -0.31609 
2.90762 2.40222 -1.42368 2.90762 2.40222 0.38419 2.90762 2.50277 -1.42368 
2.90762 2.50277 0.38419 2.91075 3.15555 -1.09245 2.91075 3.15555 0.05297 
2.91109 3.2557 -0.94097 2.91109 3.2557 -0.09852 2.91402 2.00041 -1.30756 
2.91402 2.90458 -1.30756 2.91402 2.90458 0.26807 2.91534 3.32101 -0.78773 
2.91534 3.32101 -0.25175 2.91564 2.14278 -1.37441 2.91564 2.76221 -1.37441 
2.91564 2.76221 0.33493 2.91606 3.21731 -1.01147 2.91606 3.21731 -0.02802 
2.91676 2.34967 -1.42348 2.91676 2.55532 -1.42348 2.91676 2.55532 0.384 
2.92407 1.87514 -1.22685 2.92407 3.02984 -1.22685 2.92407 3.02984 0.18736 
2.92651 3.30436 -0.85089 2.92651 3.30436 -0.1886 2.9271 2.29711 -1.42066 
2.9271 2.60788 -1.42066 2.9271 2.60788 0.38118 2.92967 2.09275 -1.36144 
2.92967 2.81224 -1.36144 2.92967 2.81224 0.32196 2.93235 1.95652 -1.29048 
2.93235 2.94846 -1.29048 2.93235 2.94846 0.251 2.93293 3.36862 -0.55461 
2.93293 3.36862 -0.48488 2.93377 3.12322 -1.14527 2.93377 3.12322 0.10579 
2.93505 3.36427 -0.62392 2.93505 3.36427 -0.41556 2.93777 3.35507 -0.69204 
2.93777 3.35507 -0.34744 2.93832 2.24525 -1.41519 2.93832 2.65973 -1.41519 
2.93832 2.65973 0.3757 2.93947 3.28396 -0.91259 2.93947 3.28396 -0.12689 
2.9433 3.24815 -0.98407 2.9433 3.24815 -0.05541 2.94484 2.04375 -1.34605 
2.94484 2.86124 -1.34605 2.94484 2.86124 0.30657 2.94626 3.34397 -0.75687 
2.94626 3.34397 -0.28262 2.94963 2.45249 -1.44362 2.94963 2.45249 0.40414 
2.94963 3.20684 -1.05314 2.94963 3.20684 0.01366 2.95134 2.19259 -1.40704 
2.95134 2.7124 -1.40704 2.95134 2.7124 0.36756 2.95164 1.91414 -1.27158 
2.95164 2.99085 -1.27158 2.95164 2.99085 0.2321 2.95663 3.32897 -0.82083 
2.95663 3.32897 -0.21865 2.95788 2.39991 -1.4455 2.95788 2.39991 0.40602 
2.95788 2.50508 -1.4455 2.95788 2.50508 0.40602 2.95848 1.81665 -1.19498 
2.95848 3.08834 -1.19498 2.95848 3.08834 0.1555 2.96237 1.99902 -1.33061 
2.96237 2.90597 -1.33061 2.96237 2.90597 0.29112 2.96452 2.14204 -1.39629 
2.96452 2.76295 -1.39629 2.96452 2.76295 0.35681 2.96718 2.34748 -1.44475 
2.96718 2.34748 0.40527 2.96718 2.55751 -1.44475 2.96718 2.55751 0.40527 
2.96879 3.31022 -0.88327 2.96879 3.31022 -0.15622 2.97148 3.27688 -0.95585 
2.97148 3.27688 -0.08364 2.97153 3.17662 -1.10751 2.97153 3.17662 0.06802 
2.97188 3.38528 -0.51974 2.97275 3.38301 -0.58937 2.97275 3.38301 -0.45011 
2.97459 3.37607 -0.65772 2.97459 3.37607 -0.38176 2.97666 3.23806 -1.0261 
2.97666 3.23806 -0.01339 2.97752 2.29534 -1.44138 2.97752 2.29534 0.4019 
2.97752 2.60965 -1.44138 2.97752 2.60965 0.4019 2.97812 3.36477 -0.72542 
2.97812 3.36477 -0.31406 2.97879 2.09209 -1.38295 2.97879 2.8129 -1.38295 
2.97879 2.8129 0.34347 2.98085 1.95544 -1.3131 2.98085 2.94955 -1.3131 
2.98085 2.94955 0.27361 2.98637 1.85543 -1.24351 2.98637 3.04955 -1.24351 
2.98637 3.04955 0.20403 2.98779 3.35158 -0.78984 2.98779 3.35158 -0.24964 
2.98887 2.24365 -1.4354 2.98887 2.66134 -1.4354 2.98887 2.66134 0.39592 
2.99376 2.04342 -1.36711 2.99376 2.86157 -1.36711 2.99376 2.86157 0.32763 
2.995 1.76173 -1.15932 2.995 3.14326 -1.15932 2.995 3.14326 0.11983 
2.99543 2.45249 -1.46129 2.99543 2.45249 0.4218 2.99899 3.33442 -0.85307 
2.99899 3.33442 -0.18641 3.00117 3.30436 -0.92554 3.00117 3.30436 -0.11394 
3.00119 2.19255 -1.42682 3.00119 2.71244 -1.42682 3.00119 2.71244 0.38733 
3.00388 2.39987 -1.4628 3.00388 2.39987 0.42332 3.00388 2.50512 -1.4628 
3.00388 2.50512 0.42332 3.00455 3.26736 -0.99782 3.00455 3.26736 -0.04166 
3.01088 3.22566 -1.06645 3.01088 3.22566 0.02697 3.01152 3.399 -0.55461 
3.01152 3.399 -0.48488 3.01156 1.99887 -1.35121 3.01156 2.90612 -1.35121 
3.01156 2.90612 0.31173 3.01285 3.39445 -0.62299 3.01285 3.39445 -0.41649 
3.01354 2.34718 -1.4617 3.01354 2.34718 0.42222 3.01354 2.55781 -1.4617 
3.01354 2.55781 0.42222 3.01445 2.14219 -1.41566 3.01445 2.7628 -1.41566 
3.01445 2.7628 0.37618 3.01469 1.89543 -1.28707 3.01469 3.00956 -1.28707 
3.01469 3.00956 0.24759 3.01552 3.38537 -0.69113 3.01552 3.38537 -0.34836 
3.01947 3.37187 -0.75822 3.01947 3.37187 -0.28126 3.02191 1.79857 -1.20969 
3.02191 3.10642 -1.20969 3.02191 3.10642 0.17021 3.02409 2.29505 -1.45794 
3.02409 2.29505 0.41845 3.02409 2.60994 -1.45794 3.02409 2.60994 0.41845 
3.02862 2.09271 -1.40197 3.02862 2.81228 -1.40197 3.02862 2.81228 0.36248 
3.02999 3.35648 -0.82207 3.02999 3.35648 -0.21741 3.03123 3.32897 -0.89543 
3.03123 3.32897 -0.14405 3.03341 1.71069 -1.12005 3.03341 3.1943 -1.12005 
3.03341 3.1943 0.08057 3.03406 3.29526 -0.96784 3.03406 3.29526 -0.07165 
3.03638 2.24223 -1.45152 3.03638 2.24223 0.41204 3.03638 2.66276 -1.45152 
3.03638 2.66276 0.41204 3.03859 3.25545 -1.03838 3.03859 3.25545 -0.0011 
3.04203 2.45249 -1.47668 3.04203 2.45249 0.4372 3.04364 2.04425 -1.38577 
3.04364 2.86074 -1.38577 3.04364 2.86074 0.34628 3.04487 1.93798 -1.32761 
3.04487 2.967 -1.32761 3.04487 2.967 0.28813 3.04893 2.1912 -1.44247 
3.04893 2.1912 0.40298 3.04893 2.71378 -1.44247 3.04893 2.71378 0.40298 
3.05025 1.83844 -1.25688 3.05025 3.06655 -1.25688 3.05025 3.06655 0.2174 
3.05095 2.39974 -1.47789 3.05095 2.39974 0.43841 3.05095 2.50524 -1.47789 
3.05095 2.50524 0.43841 3.05123 3.41218 -0.51974 3.05189 3.40993 -0.58819 
3.05189 3.40993 -0.45129 3.05387 3.40318 -0.65632 3.05387 3.40318 -0.38316 
3.05715 3.39198 -0.72381 3.05715 3.39198 -0.31567 3.05969 1.74513 -1.17191 
3.05969 3.15986 -1.17191 3.05969 3.15986 0.13242 3.06067 2.34715 -1.47635 
3.06067 2.34715 0.43687 3.06067 2.55784 -1.47635 3.06067 2.55784 0.43687 
3.06172 3.37637 -0.79034 3.06172 3.37637 -0.24914 3.06222 3.35158 -0.86427 
3.06222 3.35158 -0.17522 3.06257 2.14071 -1.4308 3.06257 2.14071 0.39132 
3.06257 2.76427 -1.4308 3.06257 2.76427 0.39132 3.06433 3.32101 -0.93671 
3.06433 3.32101 -0.10277 3.06804 3.28364 -1.00898 3.06804 3.28364 -0.0305 
3.07226 2.29401 -1.47224 3.07226 2.29401 0.43276 3.07226 2.61098 -1.47224 
3.07226 2.61098 0.43276 3.0735 1.66382 -1.07742 3.0735 3.24117 -1.07742 
3.0735 3.24117 0.03794 3.07625 1.98231 -1.36435 3.07625 2.92267 -1.36435 
3.07625 2.92267 0.32486 3.07696 2.09137 -1.41661 3.07696 2.81362 -1.41661 
3.07696 2.81362 0.37713 3.07969 1.87942 -1.29934 3.07969 3.02556 -1.29934 
3.07969 3.02556 0.25985 3.08463 2.24135 -1.46529 3.08463 2.24135 0.42581 
3.08463 2.66364 -1.46529 3.08463 2.66364 0.42581 3.08618 3.42111 -0.55445 
3.08618 3.42111 -0.48504 3.08725 1.78322 -1.22118 3.08725 3.12177 -1.22118 
3.08725 3.12177 0.18169 3.08751 3.41657 -0.62282 3.08751 3.41657 -0.41667 
3.08934 2.45249 -1.48977 3.08934 2.45249 0.45029 3.09015 3.40752 -0.69088 
3.09015 3.40752 -0.3486 3.09384 3.37187 -0.83258 3.09384 3.37187 -0.2069 
3.0941 3.39404 -0.75796 3.0941 3.39404 -0.28152 3.09519 3.34397 -0.9058 
3.09519 3.34397 -0.13369 3.09767 2.19031 -1.4558 3.09767 2.19031 0.41631 
3.09767 2.71467 -1.4558 3.09767 2.71467 0.41631 3.09816 3.3099 -0.97803 
3.09816 3.3099 -0.06145 3.09843 2.3997 -1.49057 3.09843 2.3997 0.45109 
3.09843 2.50528 -1.49057 3.09843 2.50528 0.45109 3.09904 1.69609 -1.13084 
3.09904 3.20889 -1.13084 3.09904 3.20889 0.09136 3.1028 3.26973 -1.04837 
3.1028 3.26973 0.00888 3.10957 2.34654 -1.48884 3.10957 2.34654 0.44936 
3.10957 2.55845 -1.48884 3.10957 2.55845 0.44936 3.11022 1.9229 -1.3384 
3.11022 2.98209 -1.3384 3.11022 2.98209 0.29892 3.11137 2.14003 -1.44362 
3.11137 2.14003 0.40414 3.11137 2.76495 -1.44362 3.11137 2.76495 0.40414 
3.11445 2.03634 -1.40255 3.11445 2.03634 0.36306 3.11445 2.86865 -1.40255 
3.11445 2.86865 0.36306 3.11541 1.82424 -1.2669 3.11541 3.08075 -1.2669 
3.11541 3.08075 0.22742 3.12124 3.42996 -0.51974 3.12137 2.29342 -1.48421 
3.12137 2.29342 0.44473 3.12137 2.61156 -1.48421 3.12137 2.61156 0.44473 
3.12174 3.42761 -0.58906 3.12174 3.42761 -0.45042 3.12391 3.42081 -0.65736 
3.12391 3.42081 -0.38213 3.12565 1.73181 -1.18148 3.12565 3.17318 -1.18148 
3.12565 3.17318 0.142 3.12664 3.36477 -0.87394 3.12664 3.36477 -0.16554 
3.12705 3.40943 -0.725 3.12705 3.40943 -0.31448 3.12825 3.39198 -0.79491 
3.12825 3.39198 -0.24457 3.12866 3.33385 -0.94606 3.12866 3.33385 -0.09343 
3.13269 3.29624 -1.01798 3.13269 3.29624 -0.0215 3.13351 2.24099 -1.47669 
3.13351 2.24099 0.4372 3.13351 2.664 -1.47669 3.13351 2.664 0.4372 
3.13723 1.65169 -1.086 3.13723 2.45249 -1.50053 3.13723 2.45249 0.46104 
3.13723 3.2533 -1.086 3.13723 3.2533 0.04651 3.14539 1.86633 -1.30807 
3.14539 3.03866 -1.30807 3.14539 3.03866 0.26859 3.14673 2.19004 -1.46667 
3.14673 2.19004 0.42719 3.14673 2.71495 -1.46667 3.14673 2.71495 0.42719 
3.14778 1.97539 -1.379 3.14778 1.97539 0.33951 3.14778 2.9296 -1.379 
3.14778 2.9296 0.33951 3.14786 2.39927 -1.50114 3.14786 2.39927 0.46166 
3.14786 2.50572 -1.50114 3.14786 2.50572 0.46166 3.14847 2.0845 -1.43121 
3.14847 2.0845 0.39173 3.14847 2.82049 -1.43121 3.14847 2.82049 0.39173 
3.1532 1.7708 -1.22911 3.1532 3.13419 -1.22911 3.1532 3.13419 0.18963 
3.15717 3.43642 -0.55445 3.15717 3.43642 -0.48504 3.15784 3.43167 -0.62351 
3.15784 3.43167 -0.41598 3.15904 2.34621 -1.49886 3.15904 2.34621 0.45938 
3.15904 2.55878 -1.49886 3.15904 2.55878 0.45938 3.16002 3.35507 -0.91429 
3.16002 3.35507 -0.12519 3.1605 3.42253 -0.69155 3.1605 3.42253 -0.34793 
3.16093 3.38537 -0.83654 3.16093 3.38537 -0.20294 3.16118 3.40752 -0.7619 
3.16118 3.40752 -0.27758 3.16307 3.32062 -0.98634 3.16307 3.32062 -0.05314 
3.16326 1.68531 -1.1385 3.16326 3.21967 -1.1385 3.16326 3.21967 0.09901 
3.167 3.28031 -1.05583 3.167 3.28031 0.01635 3.17072 2.29345 -1.4937 
3.17072 2.29345 0.45422 3.17072 2.61153 -1.4937 3.17072 2.61153 0.45422 
3.18156 1.81289 -1.27352 3.18156 3.0921 -1.27352 3.18156 3.0921 0.23404 
3.18274 1.91666 -1.35071 3.18274 1.91666 0.31122 3.18274 2.98833 -1.35071 
3.18274 2.98833 0.31122 3.18289 2.24117 -1.48567 3.18289 2.24117 0.44618 
3.18289 2.66382 -1.48567 3.18289 2.66382 0.44618 3.18374 2.13451 -1.45612 
3.18374 2.13451 0.41664 3.18374 2.77048 -1.45612 3.18374 2.77048 0.41664 
3.18559 2.45249 -1.50892 3.18559 2.45249 0.46943 3.18642 2.03066 -1.4146 
3.18642 2.03066 0.37511 3.18642 2.87433 -1.4146 3.18642 2.87433 0.37511 
3.19058 1.7226 -1.18845 3.19058 3.18239 -1.18845 3.19058 3.18239 0.14896 
3.19303 3.44275 -0.51974 3.19337 3.44038 -0.58888 3.19337 3.44038 -0.4506 
3.19389 3.34281 -0.95352 3.19389 3.34281 -0.08596 3.19434 3.37607 -0.87747 
3.19434 3.37607 -0.16202 3.19437 3.43328 -0.65769 3.19437 3.43328 -0.38179 
3.1947 3.42081 -0.72815 3.1947 3.42081 -0.31133 3.19574 3.40318 -0.79819 
3.19574 3.40318 -0.24129 3.19637 2.39924 -1.50903 3.19637 2.39924 0.46954 
3.19637 2.50575 -1.50903 3.19637 2.50575 0.46954 3.19741 3.30534 -1.02417 
3.19741 3.30534 -0.01531 3.20179 3.26201 -1.09215 3.20179 3.26201 0.05267 
3.20784 2.34593 -1.50623 3.20784 2.34593 0.46674 3.20784 2.55906 -1.50623 
3.20784 2.55906 0.46674 3.21849 1.86142 -1.31829 3.21849 1.86142 0.2788 
3.21849 3.04357 -1.31829 3.21849 3.04357 0.2788 3.21854 1.76288 -1.23493 
3.21854 3.1421 -1.23493 3.21854 3.1421 0.19544 3.21965 2.18533 -1.47678 
3.21965 2.18533 0.4373 3.21965 2.71966 -1.47678 3.21965 2.71966 0.4373 
3.21968 2.2932 -1.50053 3.21968 2.2932 0.46104 3.21968 2.61178 -1.50053 
3.21968 2.61178 0.46104 3.22094 1.97068 -1.38891 3.22094 1.97068 0.34942 
3.22094 2.93431 -1.38891 3.22094 2.93431 0.34942 3.22143 2.07987 -1.44108 
3.22143 2.07987 0.40159 3.22143 2.82512 -1.44108 3.22143 2.82512 0.40159 
3.22789 3.44642 -0.55444 3.22789 3.44642 -0.48505 3.22813 3.36427 -0.91701 
3.22813 3.36427 -0.12248 3.22815 3.32803 -0.99153 3.22815 3.32803 -0.04796 
3.22855 3.43167 -0.69422 3.22855 3.43167 -0.34526 3.22856 3.44167 -0.6235 
3.22856 3.44167 -0.41599 3.22872 1.67799 -1.14377 3.22872 3.227 -1.14377 
3.22872 3.227 0.10428 3.22906 3.39445 -0.83921 3.22906 3.39445 -0.20028 
3.22924 3.41657 -0.76455 3.22924 3.41657 -0.27493 3.23212 3.28745 -1.06086 
3.23212 3.28745 0.02138 3.2343 2.45249 -1.51493 3.2343 2.45249 0.47544 
3.2455 2.39913 -1.51454 3.2455 2.39913 0.47505 3.2455 2.50586 -1.51454 
3.2455 2.50586 0.47505 3.25607 1.91333 -1.35848 3.25607 1.91333 0.319 
3.25607 2.99166 -1.35848 3.25607 2.99166 0.319 3.25612 1.71657 -1.19251 
3.25612 3.18842 -1.19251 3.25612 3.18842 0.15302 3.25672 1.80735 -1.28005 
3.25672 3.09764 -1.28005 3.25672 3.09764 0.24057 3.25692 2.13071 -1.46355 
3.25692 2.13071 0.42406 3.25692 2.77428 -1.46355 3.25692 2.77428 0.42406 
3.25696 2.34592 -1.51119 3.25696 2.34592 0.4717 3.25696 2.55907 -1.51119 
3.25696 2.55907 0.4717 3.25739 2.23937 -1.49389 3.25739 2.23937 0.45441 
3.25739 2.66562 -1.49389 3.25739 2.66562 0.45441 3.25917 2.02723 -1.42185 
3.25917 2.02723 0.38237 3.25917 2.87775 -1.42185 3.25917 2.87775 0.38237 
3.26269 3.38301 -0.87931 3.26269 3.38301 -0.16018 3.26271 3.31077 -1.02819 
3.26271 3.31077 -0.01129 3.26284 3.45008 -0.51974 3.26293 3.3493 -0.95669 
3.26293 3.3493 -0.0828 3.26299 3.42761 -0.73031 3.26299 3.42761 -0.30917 
3.26301 3.44768 -0.58905 3.26301 3.44768 -0.45043 3.26318 3.44038 -0.65869 
3.26318 3.44038 -0.38079 3.26387 3.40993 -0.80017 3.26387 3.40993 -0.23932 
3.26691 3.26724 -1.09586 3.26691 3.26724 0.05637 3.28325 2.45249 -1.51854 
3.28325 2.45249 0.47905 3.29408 1.85768 -1.3227 3.29408 1.85768 0.28321 
3.29408 3.04731 -1.3227 3.29408 3.04731 0.28321 3.29408 1.96833 -1.39388 
3.29408 1.96833 0.3544 3.29408 2.93666 -1.39388 3.29408 2.93666 0.3544 
3.29412 1.75914 -1.23933 3.29412 3.14584 -1.23933 3.29412 3.14584 0.19985 
3.29412 1.6742 -1.14648 3.29412 3.23079 -1.14648 3.29412 3.23079 0.10699 
3.29453 2.18412 -1.48231 3.29453 2.18412 0.44283 3.29453 2.72087 -1.48231 
3.29453 2.72087 0.44283 3.29453 2.07755 -1.44602 3.29453 2.07755 0.40653 
3.29453 2.82744 -1.44602 3.29453 2.82744 0.40653 3.29455 2.292 -1.50606 
3.29455 2.292 0.46657 3.29455 2.61299 -1.50606 3.29455 2.61299 0.46657 
3.29456 2.39909 -1.5176 3.29456 2.39909 0.47812 3.29456 2.5059 -1.5176 
3.29456 2.5059 0.47812 3.29745 3.36862 -0.91912 3.29745 3.36862 -0.12036 
3.29745 3.399 -0.84054 3.29745 3.399 -0.19894 3.29746 3.33238 -0.99365 
3.29746 3.33238 -0.04584 3.29746 3.29107 -1.06341 3.29746 3.29107 0.02393 
3.29761 3.43642 -0.69489 3.29761 3.43642 -0.34459 3.29761 3.42111 -0.76588 
3.29761 3.42111 -0.27361 3.29762 3.44642 -0.62416 3.29762 3.44642 -0.41532 
3.29762 3.45129 -0.55444 3.29762 3.45129 -0.48505 3.33232 1.71442 -1.19447 
3.33232 1.8055 -1.28223 3.33232 1.91176 -1.36093 3.33232 1.91176 0.32145 
3.33232 2.02609 -1.42428 3.33232 2.02609 0.38479 3.33232 2.12979 -1.46624 
3.33232 2.12979 0.42676 3.33232 2.23877 -1.49664 3.33232 2.23877 0.45715 
3.33232 2.34562 -1.51401 3.33232 2.34562 0.47453 3.33232 2.45249 -1.51974 
3.33232 2.45249 0.48026 3.33232 2.55937 -1.51401 3.33232 2.55937 0.47453 
3.33232 2.66622 -1.49664 3.33232 2.66622 0.45715 3.33232 2.7752 -1.46624 
3.33232 2.7752 0.42676 3.33232 2.8789 -1.42428 3.33232 2.8789 0.38479 
3.33232 2.99323 -1.36093 3.33232 2.99323 0.32145 3.33232 3.09949 -1.28223 
3.33232 3.09949 0.24275 3.33232 3.19056 -1.19447 3.33232 3.19056 0.15498 
3.33232 3.26899 -1.09709 3.33232 3.26899 0.05761 3.33232 3.31285 -1.02943 
3.33232 3.31285 -0.01006 3.33232 3.35147 -0.95774 3.33232 3.35147 -0.08174 
3.33232 3.38528 -0.88018 3.33232 3.38528 -0.1593 3.33232 3.41218 -0.80083 
3.33232 3.41218 -0.23866 3.33232 3.42996 -0.73082 3.33232 3.42996 -0.30866 
3.33232 3.44275 -0.65902 3.33232 3.44275 -0.38046 3.33232 3.45008 -0.58922 
3.33232 3.45008 -0.45027 3.33232 3.45249 -0.51974 3.36701 3.45129 -0.55444 
3.36701 3.45129 -0.48505 3.36701 3.44642 -0.62416 3.36701 3.44642 -0.41532 
3.36702 3.42111 -0.76588 3.36702 3.42111 -0.27361 3.36702 3.43642 -0.69489 
3.36702 3.43642 -0.34459 3.36717 3.29107 -1.06341 3.36717 3.29107 0.02393 
3.36717 3.33238 -0.99365 3.36717 3.33238 -0.04584 3.36718 3.399 -0.84054 
3.36718 3.399 -0.19894 3.36718 3.36862 -0.91912 3.36718 3.36862 -0.12036 
3.37008 2.39909 -1.5176 3.37008 2.39909 0.47812 3.37008 2.5059 -1.5176 
3.37008 2.5059 0.47812 3.37008 2.292 -1.50606 3.37008 2.292 0.46657 
3.37008 2.61299 -1.50606 3.37008 2.61299 0.46657 3.3701 2.07755 -1.44602 
3.3701 2.07755 0.40653 3.3701 2.82744 -1.44602 3.3701 2.82744 0.40653 
3.3701 2.18412 -1.48231 3.3701 2.18412 0.44283 3.3701 2.72087 -1.48231 
3.3701 2.72087 0.44283 3.37051 1.6742 -1.14648 3.37051 3.23079 -1.14648 
3.37051 3.23079 0.10699 3.37052 1.75914 -1.23933 3.37052 3.14584 -1.23933 
3.37052 3.14584 0.19985 3.37055 1.96833 -1.39388 3.37055 1.96833 0.3544 
3.37055 2.93666 -1.39388 3.37055 2.93666 0.3544 3.37055 1.85768 -1.3227 
3.37055 1.85768 0.28321 3.37055 3.04731 -1.3227 3.37055 3.04731 0.28321 
3.38138 2.45249 -1.51854 3.38138 2.45249 0.47905 3.39772 3.26724 -1.09586 
3.39772 3.26724 0.05637 3.40077 3.40993 -0.80017 3.40077 3.40993 -0.23932 
3.40146 3.44038 -0.65869 3.40146 3.44038 -0.38079 3.40162 3.44768 -0.58905 
3.40162 3.44768 -0.45043 3.40164 3.42761 -0.73031 3.40164 3.42761 -0.30917 
3.4017 3.3493 -0.95669 3.4017 3.3493 -0.0828 3.40179 3.45008 -0.51974 
3.40193 3.31077 -1.02819 3.40193 3.31077 -0.01129 3.40194 3.38301 -0.87931 
3.40194 3.38301 -0.16018 3.40546 2.02723 -1.42185 3.40546 2.02723 0.38237 
3.40546 2.87775 -1.42185 3.40546 2.87775 0.38237 3.40724 2.23937 -1.49389 
3.40724 2.23937 0.45441 3.40724 2.66562 -1.49389 3.40724 2.66562 0.45441 
3.40768 2.34592 -1.51119 3.40768 2.34592 0.4717 3.40768 2.55907 -1.51119 
3.40768 2.55907 0.4717 3.40772 2.13071 -1.46355 3.40772 2.13071 0.42406 
3.40772 2.77428 -1.46355 3.40772 2.77428 0.42406 3.40791 1.80735 -1.28005 
3.40791 3.09764 -1.28005 3.40791 3.09764 0.24057 3.40851 1.71657 -1.19251 
3.40851 3.18842 -1.19251 3.40851 3.18842 0.15302 3.40857 1.91333 -1.35848 
3.40857 1.91333 0.319 3.40857 2.99166 -1.35848 3.40857 2.99166 0.319 
3.41913 2.39913 -1.51454 3.41913 2.39913 0.47505 3.41913 2.50586 -1.51454 
3.41913 2.50586 0.47505 3.43033 2.45249 -1.51493 3.43033 2.45249 0.47544 
3.43251 3.28745 -1.06086 3.43251 3.28745 0.02138 3.43539 3.41657 -0.76455 
3.43539 3.41657 -0.27493 3.43557 3.39445 -0.83921 3.43557 3.39445 -0.20028 
3.43591 1.67799 -1.14377 3.43591 3.227 -1.14377 3.43591 3.227 0.10428 
3.43607 3.44167 -0.6235 3.43607 3.44167 -0.41599 3.43608 3.43167 -0.69422 
3.43608 3.43167 -0.34526 3.43648 3.32803 -0.99153 3.43648 3.32803 -0.04796 
3.4365 3.36427 -0.91701 3.4365 3.36427 -0.12248 3.43674 3.44642 -0.55444 
3.43674 3.44642 -0.48505 3.44321 2.07987 -1.44108 3.44321 2.07987 0.40159 
3.44321 2.82512 -1.44108 3.44321 2.82512 0.40159 3.44369 1.97068 -1.38891 
3.44369 1.97068 0.34942 3.44369 2.93431 -1.38891 3.44369 2.93431 0.34942 
3.44495 2.2932 -1.50053 3.44495 2.2932 0.46104 3.44495 2.61178 -1.50053 
3.44495 2.61178 0.46104 3.44499 2.18533 -1.47678 3.44499 2.18533 0.4373 
3.44499 2.71966 -1.47678 3.44499 2.71966 0.4373 3.4461 1.76288 -1.23493 
3.4461 3.1421 -1.23493 3.4461 3.1421 0.19544 3.44614 1.86142 -1.31829 
3.44614 1.86142 0.2788 3.44614 3.04357 -1.31829 3.44614 3.04357 0.2788 
3.45679 2.34593 -1.50623 3.45679 2.34593 0.46674 3.45679 2.55906 -1.50623 
3.45679 2.55906 0.46674 3.46284 1.64298 -1.09215 3.46284 3.26201 -1.09215 
3.46284 3.26201 0.05267 3.46723 3.30534 -1.02417 3.46723 3.30534 -0.01531 
3.46826 2.39924 -1.50903 3.46826 2.39924 0.46954 3.46826 2.50575 -1.50903 
3.46826 2.50575 0.46954 3.46889 3.40318 -0.79819 3.46889 3.40318 -0.24129 
3.46993 3.42081 -0.72815 3.46993 3.42081 -0.31133 3.47027 3.43328 -0.65769 
3.47027 3.43328 -0.38179 3.4703 3.37607 -0.87747 3.4703 3.37607 -0.16202 
3.47075 3.34281 -0.95352 3.47075 3.34281 -0.08596 3.47126 3.44038 -0.58888 
3.47126 3.44038 -0.4506 3.4716 3.44275 -0.51974 3.47405 1.7226 -1.18845 
3.47405 3.18239 -1.18845 3.47405 3.18239 0.14896 3.47821 2.03066 -1.4146 
3.47821 2.03066 0.37511 3.47821 2.87433 -1.4146 3.47821 2.87433 0.37511 
3.47905 2.45249 -1.50892 3.47905 2.45249 0.46943 3.48089 2.13451 -1.45612 
3.48089 2.13451 0.41664 3.48089 2.77048 -1.45612 3.48089 2.77048 0.41664 
3.48175 2.24117 -1.48567 3.48175 2.24117 0.44618 3.48175 2.66382 -1.48567 
3.48175 2.66382 0.44618 3.48189 1.91666 -1.35071 3.48189 1.91666 0.31122 
3.48189 2.98833 -1.35071 3.48189 2.98833 0.31122 3.48307 1.81289 -1.27352 
3.48307 3.0921 -1.27352 3.48307 3.0921 0.23404 3.49391 2.29345 -1.4937 
3.49391 2.29345 0.45422 3.49391 2.61153 -1.4937 3.49391 2.61153 0.45422 
3.49763 3.28031 -1.05583 3.49763 3.28031 0.01635 3.50137 1.68531 -1.1385 
3.50137 3.21967 -1.1385 3.50137 3.21967 0.09901 3.50156 3.32062 -0.98634 
3.50156 3.32062 -0.05314 3.50345 3.40752 -0.7619 3.50345 3.40752 -0.27758 
3.5037 3.38537 -0.83654 3.5037 3.38537 -0.20294 3.50413 3.42253 -0.69155 
3.50413 3.42253 -0.34793 3.50461 3.35507 -0.91429 3.50461 3.35507 -0.12519 
3.5056 2.34621 -1.49886 3.5056 2.34621 0.45938 3.5056 2.55878 -1.49886 
3.5056 2.55878 0.45938 3.5068 3.43167 -0.62351 3.5068 3.43167 -0.41598 
3.50746 3.43642 -0.55445 3.50746 3.43642 -0.48504 3.51143 1.7708 -1.22911 
3.51143 3.13419 -1.22911 3.51143 3.13419 0.18963 3.51616 2.0845 -1.43121 
3.51616 2.0845 0.39173 3.51616 2.82049 -1.43121 3.51616 2.82049 0.39173 
3.51677 2.39927 -1.50114 3.51677 2.39927 0.46166 3.51677 2.50572 -1.50114 
3.51677 2.50572 0.46166 3.51685 1.97539 -1.379 3.51685 1.97539 0.33951 
3.51685 2.9296 -1.379 3.51685 2.9296 0.33951 3.5179 2.19004 -1.46667 
3.5179 2.19004 0.42719 3.5179 2.71495 -1.46667 3.5179 2.71495 0.42719 
3.51924 1.86633 -1.30807 3.51924 1.86633 0.26859 3.51924 3.03866 -1.30807 
3.51924 3.03866 0.26859 3.52741 1.65169 -1.086 3.52741 2.45249 -1.50053 
3.52741 2.45249 0.46104 3.52741 3.2533 -1.086 3.52741 3.2533 0.04651 
3.53112 2.24099 -1.47669 3.53112 2.24099 0.4372 3.53112 2.664 -1.47669 
3.53112 2.664 0.4372 3.53195 3.29624 -1.01798 3.53195 3.29624 -0.0215 
3.53597 3.33385 -0.94606 3.53597 3.33385 -0.09343 3.53638 3.39198 -0.79491 
3.53638 3.39198 -0.24457 3.53758 3.40943 -0.725 3.53758 3.40943 -0.31448 
3.538 3.36477 -0.87394 3.538 3.36477 -0.16554 3.53898 1.73181 -1.18148 
3.53898 3.17318 -1.18148 3.53898 3.17318 0.142 3.54072 3.42081 -0.65736 
3.54072 3.42081 -0.38213 3.54289 3.42761 -0.58906 3.54289 3.42761 -0.45042 
3.54326 2.29342 -1.48421 3.54326 2.29342 0.44473 3.54326 2.61156 -1.48421 
3.54326 2.61156 0.44473 3.5434 3.42996 -0.51974 3.54922 1.82424 -1.2669 
3.54922 1.82424 0.22742 3.54922 3.08075 -1.2669 3.54922 3.08075 0.22742 
3.55019 2.03634 -1.40255 3.55019 2.03634 0.36306 3.55019 2.86865 -1.40255 
3.55019 2.86865 0.36306 3.55326 2.14003 -1.44362 3.55326 2.14003 0.40414 
3.55326 2.76495 -1.44362 3.55326 2.76495 0.40414 3.55441 1.9229 -1.3384 
3.55441 1.9229 0.29892 3.55441 2.98209 -1.3384 3.55441 2.98209 0.29892 
3.55507 2.34654 -1.48884 3.55507 2.34654 0.44936 3.55507 2.55845 -1.48884 
3.55507 2.55845 0.44936 3.56183 3.26973 -1.04837 3.56183 3.26973 0.00888 
3.56559 1.69609 -1.13084 3.56559 3.20889 -1.13084 3.56559 3.20889 0.09136 
3.5662 2.3997 -1.49057 3.5662 2.3997 0.45109 3.5662 2.50528 -1.49057 
3.5662 2.50528 0.45109 3.56647 3.3099 -0.97803 3.56647 3.3099 -0.06145 
3.56697 2.19031 -1.4558 3.56697 2.19031 0.41631 3.56697 2.71467 -1.4558 
3.56697 2.71467 0.41631 3.56944 3.34397 -0.9058 3.56944 3.34397 -0.13369 
3.57053 3.39404 -0.75796 3.57053 3.39404 -0.28152 3.57079 3.37187 -0.83258 
3.57079 3.37187 -0.2069 3.57448 3.40752 -0.69088 3.57448 3.40752 -0.3486 
3.5753 2.45249 -1.48977 3.5753 2.45249 0.45029 3.57713 3.41657 -0.62282 
3.57713 3.41657 -0.41667 3.57738 1.78322 -1.22118 3.57738 3.12177 -1.22118 
3.57738 3.12177 0.18169 3.57845 3.42111 -0.55445 3.57845 3.42111 -0.48504 
3.58 2.24135 -1.46529 3.58 2.24135 0.42581 3.58 2.66364 -1.46529 
3.58 2.66364 0.42581 3.58494 1.87942 -1.29934 3.58494 1.87942 0.25985 
3.58494 3.02556 -1.29934 3.58494 3.02556 0.25985 3.58767 2.09137 -1.41661 
3.58767 2.09137 0.37713 3.58767 2.81362 -1.41661 3.58767 2.81362 0.37713 
3.58839 1.98231 -1.36435 3.58839 1.98231 0.32486 3.58839 2.92267 -1.36435 
3.58839 2.92267 0.32486 3.59114 1.66382 -1.07742 3.59114 3.24117 -1.07742 
3.59114 3.24117 0.03794 3.59237 2.29401 -1.47224 3.59237 2.29401 0.43276 
3.59237 2.61098 -1.47224 3.59237 2.61098 0.43276 3.5966 3.28364 -1.00898 
3.5966 3.28364 -0.0305 3.60031 3.32101 -0.93671 3.60031 3.32101 -0.10277 
3.60206 2.14071 -1.4308 3.60206 2.14071 0.39132 3.60206 2.76427 -1.4308 
3.60206 2.76427 0.39132 3.60242 3.35158 -0.86427 3.60242 3.35158 -0.17522 
3.60291 3.37637 -0.79034 3.60291 3.37637 -0.24914 3.60397 2.34715 -1.47635 
3.60397 2.34715 0.43687 3.60397 2.55784 -1.47635 3.60397 2.55784 0.43687 
3.60494 1.74513 -1.17191 3.60494 3.15986 -1.17191 3.60494 3.15986 0.13242 
3.60749 3.39198 -0.72381 3.60749 3.39198 -0.31567 3.61077 3.40318 -0.65632 
3.61077 3.40318 -0.38316 3.61274 3.40993 -0.58819 3.61274 3.40993 -0.45129 
3.6134 3.41218 -0.51974 3.61369 2.39974 -1.47789 3.61369 2.39974 0.43841 
3.61369 2.50524 -1.47789 3.61369 2.50524 0.43841 3.61438 1.83844 -1.25688 
3.61438 1.83844 0.2174 3.61438 3.06655 -1.25688 3.61438 3.06655 0.2174 
3.6157 2.1912 -1.44247 3.6157 2.1912 0.40298 3.6157 2.71378 -1.44247 
3.6157 2.71378 0.40298 3.61976 1.93798 -1.32761 3.61976 1.93798 0.28813 
3.61976 2.967 -1.32761 3.61976 2.967 0.28813 3.62099 2.04425 -1.38577 
3.62099 2.04425 0.34628 3.62099 2.86074 -1.38577 3.62099 2.86074 0.34628 
3.6226 2.45249 -1.47668 3.6226 2.45249 0.4372 3.62604 1.64954 -1.03838 
3.62604 3.25545 -1.03838 3.62604 3.25545 -0.0011 3.62825 2.24223 -1.45152 
3.62825 2.24223 0.41204 3.62825 2.66276 -1.45152 3.62825 2.66276 0.41204 
3.63057 3.29526 -0.96784 3.63057 3.29526 -0.07165 3.63123 1.71069 -1.12005 
3.63123 3.1943 -1.12005 3.63123 3.1943 0.08057 3.63341 3.32897 -0.89543 
3.63341 3.32897 -0.14405 3.63464 3.35648 -0.82207 3.63464 3.35648 -0.21741 
3.63602 2.09271 -1.40197 3.63602 2.09271 0.36248 3.63602 2.81228 -1.40197 
3.63602 2.81228 0.36248 3.64054 2.29505 -1.45794 3.64054 2.29505 0.41845 
3.64054 2.60994 -1.45794 3.64054 2.60994 0.41845 3.64273 1.79857 -1.20969 
3.64273 3.10642 -1.20969 3.64273 3.10642 0.17021 3.64516 3.37187 -0.75822 
3.64516 3.37187 -0.28126 3.64912 3.38537 -0.69113 3.64912 3.38537 -0.34836 
3.64994 1.89543 -1.28707 3.64994 1.89543 0.24759 3.64994 3.00956 -1.28707 
3.64994 3.00956 0.24759 3.65018 2.14219 -1.41566 3.65018 2.14219 0.37618 
3.65018 2.7628 -1.41566 3.65018 2.7628 0.37618 3.6511 2.34718 -1.4617 
3.6511 2.34718 0.42222 3.6511 2.55781 -1.4617 3.6511 2.55781 0.42222 
3.65178 3.39445 -0.62299 3.65178 3.39445 -0.41649 3.65307 1.99887 -1.35121 
3.65307 1.99887 0.31173 3.65307 2.90612 -1.35121 3.65307 2.90612 0.31173 
3.65312 3.399 -0.55461 3.65312 3.399 -0.48488 3.65376 1.67933 -1.06645 
3.65376 3.22566 -1.06645 3.65376 3.22566 0.02697 3.66008 3.26736 -0.99782 
3.66008 3.26736 -0.04166 3.66075 2.39987 -1.4628 3.66075 2.39987 0.42332 
3.66075 2.50512 -1.4628 3.66075 2.50512 0.42332 3.66344 2.19255 -1.42682 
3.66344 2.19255 0.38733 3.66344 2.71244 -1.42682 3.66344 2.71244 0.38733 
3.66346 3.30436 -0.92554 3.66346 3.30436 -0.11394 3.66564 3.33442 -0.85307 
3.66564 3.33442 -0.18641 3.66921 2.45249 -1.46129 3.66921 2.45249 0.4218 
3.66964 1.76173 -1.15932 3.66964 3.14326 -1.15932 3.66964 3.14326 0.11983 
3.67087 2.04342 -1.36711 3.67087 2.04342 0.32763 3.67087 2.86157 -1.36711 
3.67087 2.86157 0.32763 3.67576 2.24365 -1.4354 3.67576 2.24365 0.39592 
3.67576 2.66134 -1.4354 3.67576 2.66134 0.39592 3.67684 3.35158 -0.78984 
3.67684 3.35158 -0.24964 3.67826 1.85543 -1.24351 3.67826 1.85543 0.20403 
3.67826 3.04955 -1.24351 3.67826 3.04955 0.20403 3.68378 1.95544 -1.3131 
3.68378 1.95544 0.27361 3.68378 2.94955 -1.3131 3.68378 2.94955 0.27361 
3.68584 2.09209 -1.38295 3.68584 2.09209 0.34347 3.68584 2.8129 -1.38295 
3.68584 2.8129 0.34347 3.68651 3.36477 -0.72542 3.68651 3.36477 -0.31406 
3.68711 2.29534 -1.44138 3.68711 2.29534 0.4019 3.68711 2.60965 -1.44138 
3.68711 2.60965 0.4019 3.68797 1.66693 -1.0261 3.68797 3.23806 -1.0261 
3.68797 3.23806 -0.01339 3.69004 3.37607 -0.65772 3.69004 3.37607 -0.38176 
3.69188 3.38301 -0.58937 3.69188 3.38301 -0.45011 3.69276 3.38528 -0.51974 
3.6931 1.72836 -1.10751 3.6931 3.17662 -1.10751 3.6931 3.17662 0.06802 
3.69315 3.27688 -0.95585 3.69315 3.27688 -0.08364 3.69584 3.31022 -0.88327 
3.69584 3.31022 -0.15622 3.69745 2.34748 -1.44475 3.69745 2.34748 0.40527 
3.69745 2.55751 -1.44475 3.69745 2.55751 0.40527 3.70011 2.14204 -1.39629 
3.70011 2.14204 0.35681 3.70011 2.76295 -1.39629 3.70011 2.76295 0.35681 
3.70226 1.99902 -1.33061 3.70226 1.99902 0.29112 3.70226 2.90597 -1.33061 
3.70226 2.90597 0.29112 3.70615 1.81665 -1.19498 3.70615 1.81665 0.1555 
3.70615 3.08834 -1.19498 3.70615 3.08834 0.1555 3.70676 2.39991 -1.4455 
3.70676 2.39991 0.40602 3.70676 2.50508 -1.4455 3.70676 2.50508 0.40602 
3.708 3.32897 -0.82083 3.708 3.32897 -0.21865 3.71299 1.91414 -1.27158 
3.71299 1.91414 0.2321 3.71299 2.99085 -1.27158 3.71299 2.99085 0.2321 
3.71329 2.19259 -1.40704 3.71329 2.19259 0.36756 3.71329 2.7124 -1.40704 
3.71329 2.7124 0.36756 3.715 1.69815 -1.05314 3.715 2.45249 -1.44362 
3.715 2.45249 0.40414 3.715 3.20684 -1.05314 3.715 3.20684 0.01366 
3.71837 3.34397 -0.75687 3.71837 3.34397 -0.28262 3.71979 2.04375 -1.34605 
3.71979 2.04375 0.30657 3.71979 2.86124 -1.34605 3.71979 2.86124 0.30657 
3.72133 1.65684 -0.98407 3.72133 3.24815 -0.98407 3.72133 3.24815 -0.05541 
3.72516 3.28396 -0.91259 3.72516 3.28396 -0.12689 3.72631 2.24525 -1.41519 
3.72631 2.24525 0.3757 3.72631 2.65973 -1.41519 3.72631 2.65973 0.3757 
3.72687 3.35507 -0.69204 3.72687 3.35507 -0.34744 3.72958 3.36427 -0.62392 
3.72958 3.36427 -0.41556 3.73086 1.78177 -1.14527 3.73086 3.12322 -1.14527 
3.73086 3.12322 0.10579 3.7317 3.36862 -0.55461 3.7317 3.36862 -0.48488 
3.73228 1.95652 -1.29048 3.73228 1.95652 0.251 3.73228 2.94846 -1.29048 
3.73228 2.94846 0.251 3.73496 2.09275 -1.36144 3.73496 2.09275 0.32196 
3.73496 2.81224 -1.36144 3.73496 2.81224 0.32196 3.73753 2.29711 -1.42066 
3.73753 2.29711 0.38118 3.73753 2.60788 -1.42066 3.73753 2.60788 0.38118 
3.73812 3.30436 -0.85089 3.73812 3.30436 -0.1886 3.74056 1.87514 -1.22685 
3.74056 1.87514 0.18736 3.74056 3.02984 -1.22685 3.74056 3.02984 0.18736 
3.74787 2.34967 -1.42348 3.74787 2.34967 0.384 3.74787 2.55532 -1.42348 
3.74787 2.55532 0.384 3.74857 1.68768 -1.01147 3.74857 3.21731 -1.01147 
3.74857 3.21731 -0.02802 3.74899 2.14278 -1.37441 3.74899 2.14278 0.33493 
3.74899 2.76221 -1.37441 3.74899 2.76221 0.33493 3.74929 3.32101 -0.78773 
3.74929 3.32101 -0.25175 3.75061 2.00041 -1.30756 3.75061 2.00041 0.26807 
3.75061 2.90458 -1.30756 3.75061 2.90458 0.26807 3.75354 3.2557 -0.94097 
3.75354 3.2557 -0.09852 3.75388 1.74944 -1.09245 3.75388 3.15555 -1.09245 
3.75388 3.15555 0.05297 3.75702 2.40222 -1.42368 3.75702 2.40222 0.38419 
3.75702 2.50277 -1.42368 3.75702 2.50277 0.38419 3.75863 3.33385 -0.7234 
3.75863 3.33385 -0.31609 3.75987 2.45249 -1.42373 3.75987 2.45249 0.38425 
3.76064 1.91641 -1.24717 3.76064 1.91641 0.20769 3.76064 2.98858 -1.24717 
3.76064 2.98858 0.20769 3.76299 2.19474 -1.38466 3.76299 2.19474 0.34518 
3.76299 2.71025 -1.38466 3.76299 2.71025 0.34518 3.7661 3.34281 -0.65817 
3.7661 3.34281 -0.38131 3.76639 1.83862 -1.17909 3.76639 1.83862 0.1396 
3.76639 3.06637 -1.17909 3.76639 3.06637 0.1396 3.76761 2.04523 -1.32265 
3.76761 2.04523 0.28317 3.76761 2.85975 -1.32265 3.76761 2.85975 0.28317 
3.76842 3.27688 -0.88058 3.76842 3.27688 -0.15891 3.76926 3.3493 -0.58912 
3.76926 3.3493 -0.45036 3.77032 3.35147 -0.51974 3.7746 1.7202 -1.03755 
3.7746 3.18479 -1.03755 3.7746 3.18479 -0.00193 3.7757 2.24748 -1.39231 
3.7757 2.24748 0.35283 3.7757 2.65751 -1.39231 3.7757 2.65751 0.35283 
3.77963 1.95903 -1.26566 3.77963 1.95903 0.22618 3.77963 2.94596 -1.26566 
3.77963 2.94596 0.22618 3.78041 3.29526 -0.818 3.78041 3.29526 -0.22149 
3.7809 1.67948 -0.96833 3.7809 3.2255 -0.96833 3.7809 3.2255 -0.07116 
3.78267 2.09447 -1.33766 3.78267 2.09447 0.29818 3.78267 2.81052 -1.33766 
3.78267 2.81052 0.29818 3.78702 2.29961 -1.39716 3.78702 2.29961 0.35768 
3.78702 2.60538 -1.39716 3.78702 2.60538 0.35768 3.78763 1.87807 -1.19998 
3.78763 1.87807 0.16049 3.78763 3.02692 -1.19998 3.78763 3.02692 0.16049 
3.79036 1.80472 -1.1285 3.79036 1.80472 0.08902 3.79036 3.10026 -1.1285 
3.79036 3.10026 0.08902 3.7906 3.3099 -0.7539 3.7906 3.3099 -0.28558 
3.79665 3.24815 -0.90875 3.79665 3.24815 -0.13073 3.79704 2.35218 -1.3995 
3.79704 2.35218 0.36001 3.79704 2.55281 -1.3995 3.79704 2.55281 0.36001 
3.7975 2.00289 -1.28228 3.7975 2.00289 0.24279 3.7975 2.9021 -1.28228 
3.7975 2.9021 0.24279 3.79785 2.14543 -1.3498 3.79785 2.14543 0.31031 
3.79785 2.75955 -1.3498 3.79785 2.75955 0.31031 3.79891 3.32062 -0.68898 
3.79891 3.32062 -0.3505 3.80097 2.40227 -1.4017 3.80097 2.40227 0.36221 
3.80097 2.50272 -1.4017 3.80097 2.50272 0.36221 3.80371 2.45249 -1.40166 
3.80371 2.45249 0.36218 3.8041 3.32803 -0.62391 3.8041 3.32803 -0.41558 
3.80622 3.33238 -0.5546 3.80622 3.33238 -0.48489 3.80718 1.71154 -0.99461 
3.80718 3.19345 -0.99461 3.80718 3.19345 -0.04488 3.80754 1.91968 -1.21993 
3.80754 1.91968 0.18045 3.80754 2.98531 -1.21993 3.80754 2.98531 0.18045 
3.81039 3.26736 -0.84751 3.81039 3.26736 -0.19198 3.81167 2.19762 -1.35954 
3.81167 2.19762 0.32005 3.81167 2.70736 -1.35954 3.81167 2.70736 0.32005 
3.81237 1.7736 -1.07531 3.81237 3.13139 -1.07531 3.81237 3.13139 0.03583 
3.81244 1.84296 -1.15057 3.81244 1.84296 0.11109 3.81244 3.06203 -1.15057 
3.81244 3.06203 0.11109 3.81419 2.04788 -1.29697 3.81419 2.04788 0.25749 
3.81419 2.85711 -1.29697 3.81419 2.85711 0.25749 3.82156 3.28364 -0.78402 
3.82156 3.28364 -0.25546 3.82376 2.25031 -1.36686 3.82376 2.25031 0.32737 
3.82376 2.65468 -1.36686 3.82376 2.65468 0.32737 3.82404 1.68768 -0.93599 
3.82404 3.21731 -0.93599 3.82404 3.21731 -0.10349 3.82653 1.96286 -1.23808 
3.82653 1.96286 0.1986 3.82653 2.94213 -1.23808 3.82653 2.94213 0.1986 
3.8305 2.09792 -1.311 3.8305 2.09792 0.27152 3.8305 2.80707 -1.311 
3.8305 2.80707 0.27152 3.83055 3.29624 -0.71937 3.83055 3.29624 -0.32011 
3.83232 1.74539 -1.01974 3.83232 3.1596 -1.01974 3.83232 3.1596 -0.01974 
3.83336 1.88268 -1.1711 3.83336 1.88268 0.13162 3.83336 3.02231 -1.1711 
3.83336 3.02231 0.13162 3.83489 2.3026 -1.37119 3.83489 2.3026 0.3317 
3.83489 2.60238 -1.37119 3.83489 2.60238 0.3317 3.83539 1.81046 -1.09828 
3.83539 1.81046 0.0588 3.83539 3.09453 -1.09828 3.83539 3.09453 0.0588 
3.83675 3.30534 -0.65465 3.83675 3.30534 -0.38483 3.83867 3.23806 -0.8754 
3.83867 3.23806 -0.16409 3.84008 2.35227 -1.37539 3.84008 2.35227 0.33591 
3.84008 2.55271 -1.37539 3.84008 2.55271 0.33591 3.84077 3.31077 -0.58935 
3.84077 3.31077 -0.45013 3.842 3.31285 -0.51974 3.844 2.40244 -1.37745 
3.844 2.40244 0.33797 3.844 2.50255 -1.37745 3.844 2.50255 0.33797 
3.8442 2.00704 -1.25428 3.8442 2.00704 0.2148 3.8442 2.89795 -1.25428 
3.8442 2.89795 0.2148 3.84532 2.14901 -1.32269 3.84532 2.14901 0.2832 
3.84532 2.75598 -1.32269 3.84532 2.75598 0.2832 3.84642 2.45249 -1.37747 
3.84642 2.45249 0.33799 3.85013 1.7202 -0.96203 3.85013 3.18479 -0.96203 
3.85013 3.18479 -0.07745 3.85096 3.25545 -0.81347 3.85096 3.25545 -0.22602 
3.85332 1.92474 -1.19059 3.85332 1.92474 0.1511 3.85332 2.98024 -1.19059 
3.85332 2.98024 0.1511 3.85625 1.78094 -1.04367 3.85625 3.12405 -1.04367 
3.85625 3.12405 0.00419 3.85727 1.84909 -1.12001 3.85727 1.84909 0.08053 
3.85727 3.0559 -1.12001 3.85727 3.0559 0.08053 3.85863 2.201 -1.33199 
3.85863 2.201 0.29251 3.85863 2.70399 -1.33199 3.85863 2.70399 0.29251 
3.85941 2.05167 -1.26909 3.85941 2.05167 0.2296 3.85941 2.85332 -1.26909 
3.85941 2.85332 0.2296 3.86094 3.26973 -0.74926 3.86094 3.26973 -0.29023 
3.86572 1.69815 -0.90243 3.86572 3.20684 -0.90243 3.86572 3.20684 -0.13706 
3.86841 3.28031 -0.68506 3.86841 3.28031 -0.35443 3.87037 2.25374 -1.33888 
3.87037 2.25374 0.2994 3.87037 2.65125 -1.33888 3.87037 2.65125 0.2994 
3.87196 1.96815 -1.20837 3.87196 1.96815 0.16888 3.87196 2.93684 -1.20837 
3.87196 2.93684 0.16888 3.87343 3.28745 -0.61994 3.87343 3.28745 -0.41955 
3.87551 2.10198 -1.28268 3.87551 2.10198 0.2432 3.87551 2.80301 -1.28268 
3.87551 2.80301 0.2432 3.87599 3.29107 -0.5546 3.87599 3.29107 -0.48489 
3.87681 2.30299 -1.34508 3.87681 2.30299 0.30559 3.87681 2.602 -1.34508 
3.87681 2.602 0.30559 3.87761 1.88897 -1.1403 3.87761 1.88897 0.10082 
3.87761 3.01602 -1.1403 3.87761 3.01602 0.10082 3.87892 1.8181 -1.06634 
3.87892 1.8181 0.02686 3.87892 3.08689 -1.06634 3.87892 3.08689 0.02686 
3.87903 1.67933 -0.84118 3.87903 3.22566 -0.84118 3.87903 3.22566 -0.1983 
3.88188 2.35262 -1.3492 3.88188 2.35262 0.30972 3.88188 2.55237 -1.3492 
3.88188 2.55237 0.30972 3.88558 2.40249 -1.35125 3.88558 2.40249 0.31176 
3.88558 2.5025 -1.35125 3.88558 2.5025 0.31176 3.88789 1.7736 -0.99979 
3.88789 2.45249 -1.35121 3.88789 2.45249 0.31173 3.88789 3.13139 -0.99979 
3.88789 3.13139 -0.03969 3.88822 2.01184 -1.22458 3.88822 2.01184 0.18509 
3.88822 2.89315 -1.22458 3.88822 2.89315 0.18509 3.88999 3.24117 -0.77856 
3.88999 3.24117 -0.26092 3.89027 2.15359 -1.29391 3.89027 2.15359 0.25443 
3.89027 2.7514 -1.29391 3.89027 2.7514 0.25443 3.89735 1.93139 -1.15943 
3.89735 1.93139 0.11994 3.89735 2.97359 -1.15943 3.89735 2.97359 0.11994 
3.89857 3.2533 -0.71483 3.89857 3.2533 -0.32465 3.90027 1.85679 -1.0877 
3.90027 1.85679 0.04821 3.90027 3.04819 -1.0877 3.90027 3.04819 0.04821 
3.90313 2.0566 -1.23907 3.90313 2.0566 0.19959 3.90313 2.84839 -1.23907 
3.90313 2.84839 0.19959 3.90334 2.2058 -1.30274 3.90334 2.2058 0.26325 
3.90334 2.69919 -1.30274 3.90334 2.69919 0.26325 3.90473 3.26201 -0.65027 
3.90473 3.26201 -0.38922 3.90503 1.74944 -0.9413 3.90503 3.15555 -0.9413 
3.90503 3.15555 -0.09818 3.90843 3.26724 -0.58515 3.90843 3.26724 -0.45434 
3.90967 3.26899 -0.51974 3.91086 1.81046 -1.02281 3.91086 1.81046 -0.01667 
3.91086 3.09453 -1.02281 3.91086 3.09453 -0.01667 3.91151 2.25391 -1.31037 
3.91151 2.25391 0.27089 3.91151 2.65108 -1.31037 3.91151 2.65108 0.27089 
3.91478 1.97394 -1.1768 3.91478 1.97394 0.13732 3.91478 2.93105 -1.1768 
3.91478 2.93105 0.13732 3.91795 2.30324 -1.31646 3.91795 2.30324 0.27697 
3.91795 2.60175 -1.31646 3.91795 2.60175 0.27697 3.91925 2.10729 -1.25209 
3.91925 2.10729 0.21261 3.91925 2.79769 -1.25209 3.91925 2.79769 0.21261 
3.92008 1.72836 -0.88053 3.92008 3.17662 -0.88053 3.92008 3.17662 -0.15896 
3.92025 1.89692 -1.10768 3.92025 1.89692 0.0682 3.92025 3.00806 -1.10768 
3.92025 3.00806 0.0682 3.92313 2.35319 -1.32041 3.92313 2.35319 0.28093 
3.92313 2.5518 -1.32041 3.92313 2.5518 0.28093 3.92681 2.40313 -1.32233 
3.92681 2.40313 0.28284 3.92681 2.50186 -1.32233 3.92681 2.50186 0.28284 
3.92802 2.45249 -1.32295 3.92802 2.45249 0.28347 3.93085 2.01789 -1.1927 
3.93085 2.01789 0.15322 3.93085 2.8871 -1.1927 3.93085 2.8871 0.15322 
3.93259 1.84909 -1.0447 3.93259 1.84909 0.00521 3.93259 3.0559 -1.0447 
3.93259 3.0559 0.00521 3.93263 1.71069 -0.81865 3.93263 3.1943 -0.81865 
3.93263 3.1943 -0.22083 3.93362 2.15902 -1.26292 3.93362 2.15902 0.22343 
3.93362 2.74596 -1.26292 3.93362 2.74596 0.22343 3.93882 1.93839 -1.12625 
3.93882 1.93839 0.08676 3.93882 2.9666 -1.12625 3.93882 2.9666 0.08676 
3.94108 1.80472 -0.97778 3.94108 1.80472 -0.0617 3.94108 3.10026 -0.97778 
3.94108 3.10026 -0.0617 3.94315 2.2065 -1.27231 3.94315 2.2065 0.23283 
3.94315 2.69849 -1.27231 3.94315 2.69849 0.23283 3.94341 1.69609 -0.75301 
3.94341 3.20889 -0.75301 3.94341 3.20889 -0.28647 3.94523 2.06265 -1.20702 
3.94523 2.06265 0.16754 3.94523 2.84234 -1.20702 3.94523 2.84234 0.16754 
3.95107 3.21967 -0.6888 3.95107 3.21967 -0.35069 3.9512 2.25458 -1.27988 
3.9512 2.25458 0.2404 3.9512 2.65041 -1.27988 3.9512 2.65041 0.2404 
3.95288 1.88897 -1.06504 3.95288 1.88897 0.02555 3.95288 3.01602 -1.06504 
3.95288 3.01602 0.02555 3.95593 1.9811 -1.14335 3.95593 1.9811 0.10387 
3.95593 2.92389 -1.14335 3.95593 2.92389 0.10387 3.95634 3.227 -0.62334 
3.95634 3.227 -0.41614 3.95784 2.30411 -1.28571 3.95784 2.30411 0.24622 
3.95784 2.60088 -1.28571 3.95784 2.60088 0.24622 3.95784 1.78177 -0.91829 
3.95784 1.78177 -0.12119 3.95784 3.12322 -0.91829 3.95784 3.12322 -0.12119 
3.95905 3.23079 -0.55794 3.95905 3.23079 -0.48154 3.96108 2.11362 -1.21961 
3.96108 2.11362 0.18013 3.96108 2.79137 -1.21961 3.96108 2.79137 0.18013 
3.96289 2.35401 -1.2896 3.96289 2.35401 0.25011 3.96289 2.55098 -1.2896 
3.96289 2.55098 0.25011 3.96314 1.84296 -0.99987 3.96314 1.84296 -0.03961 
3.96314 3.06203 -0.99987 3.96314 3.06203 -0.03961 3.96557 2.40319 -1.29211 
3.96557 2.40319 0.25263 3.96557 2.5018 -1.29211 3.96557 2.5018 0.25263 
3.96671 2.45249 -1.29275 3.96671 2.45249 0.25327 3.97153 2.02494 -1.15896 
3.97153 2.02494 0.11947 3.97153 2.88005 -1.15896 3.97153 2.88005 0.11947 
3.97189 1.76173 -0.85706 3.97189 1.76173 -0.18242 3.97189 3.14326 -0.85706 
3.97189 3.14326 -0.18242 3.972 1.93139 -1.08477 3.972 1.93139 0.04529 
3.972 2.97359 -1.08477 3.972 2.97359 0.04529 3.97211 2.16025 -1.23056 
3.97211 2.16025 0.19107 3.97211 2.74474 -1.23056 3.97211 2.74474 0.19107 
3.98162 2.20782 -1.23984 3.98162 2.20782 0.20035 3.98162 2.69717 -1.23984 
3.98162 2.69717 0.20035 3.98367 1.88268 -1.02079 3.98367 1.88268 -0.0187 
3.98367 3.02231 -1.02079 3.98367 3.02231 -0.0187 3.98448 1.74513 -0.79236 
3.98448 3.15986 -0.79236 3.98448 3.15986 -0.24712 3.9856 2.06981 -1.17302 
3.9856 2.06981 0.13354 3.9856 2.83518 -1.17302 3.9856 2.83518 0.13354 
3.98934 2.25574 -1.24748 3.98934 2.25574 0.208 3.98934 2.64924 -1.24748 
3.98934 2.64924 0.208 3.98937 1.97394 -1.1022 3.98937 1.97394 0.06272 
3.98937 2.93105 -1.1022 3.98937 2.93105 0.06272 3.99166 1.83862 -0.95382 
3.99166 1.83862 -0.08567 3.99166 3.06637 -0.95382 3.99166 3.06637 -0.08567 
3.99406 1.73181 -0.72641 3.99406 3.17318 -0.72641 3.99406 3.17318 -0.31308 
3.99595 2.30535 -1.25318 3.99595 2.30535 0.2137 3.99595 2.59963 -1.25318 
3.99595 2.59963 0.2137 3.99809 2.1156 -1.18551 3.99809 2.1156 0.14603 
3.99809 2.78938 -1.18551 3.99809 2.78938 0.14603 4.00027 2.35412 -1.25742 
4.00027 2.35412 0.21793 4.00027 2.55087 -1.25742 4.00027 2.55087 0.21793 
4.00102 1.7226 -0.66148 4.00102 3.18239 -0.66148 4.00102 3.18239 -0.378 
4.00298 2.40337 -1.25988 4.00298 2.40337 0.22039 4.00298 2.50162 -1.25988 
4.00298 2.50162 0.22039 4.00316 1.92474 -1.04075 4.00316 1.92474 0.00126 
4.00316 2.98024 -1.04075 4.00316 2.98024 0.00126 4.00387 2.45249 -1.26069 
4.00387 2.45249 0.22121 4.00508 1.71657 -0.59594 4.00508 3.18842 -0.59594 
4.00508 3.18842 -0.44355 4.00528 2.01789 -1.11828 4.00528 2.01789 0.07879 
4.00528 2.8871 -1.11828 4.00528 2.8871 0.07879 4.00704 3.19056 -0.51974 
4.00755 1.81665 -0.89358 4.00755 1.81665 -0.14591 4.00755 3.08834 -0.89358 
4.00755 3.08834 -0.14591 4.00898 2.16221 -1.1964 4.00898 2.16221 0.15692 
4.00898 2.74278 -1.1964 4.00898 2.74278 0.15692 4.01255 1.87807 -0.97506 
4.01255 1.87807 -0.06443 4.01255 3.02692 -0.97506 4.01255 3.02692 -0.06443 
4.01823 2.20951 -1.20566 4.01823 2.20951 0.16617 4.01823 2.69547 -1.20566 
4.01823 2.69547 0.16617 4.0196 2.06265 -1.13266 4.0196 2.06265 0.09318 
4.0196 2.84234 -1.13266 4.0196 2.84234 0.09318 4.02094 1.96815 -1.05938 
4.02094 1.96815 0.0199 4.02094 2.93684 -1.05938 4.02094 2.93684 0.0199 
4.02227 1.79857 -0.83015 4.02227 1.79857 -0.20933 4.02227 3.10642 -0.83015 
4.02227 3.10642 -0.20933 4.02584 2.2574 -1.21326 4.02584 2.2574 0.17378 
4.02584 2.64758 -1.21326 4.02584 2.64758 0.17378 4.03177 2.30576 -1.2192 
4.03177 2.30576 0.17971 4.03177 2.59922 -1.2192 4.03177 2.59922 0.17971 
4.03219 2.11362 -1.14851 4.03219 2.11362 0.10903 4.03219 2.79137 -1.14851 
4.03219 2.79137 0.10903 4.0325 1.91968 -0.99497 4.0325 1.91968 -0.04451 
4.0325 2.98531 -0.99497 4.0325 2.98531 -0.04451 4.03375 1.78322 -0.7648 
4.03375 1.78322 -0.27468 4.03375 3.12177 -0.7648 4.03375 3.12177 -0.27468 
4.03602 2.35448 -1.22344 4.03602 2.35448 0.18396 4.03602 2.55051 -1.22344 
4.03602 2.55051 0.18396 4.03715 2.01184 -1.07565 4.03715 2.01184 0.03616 
4.03715 2.89315 -1.07565 4.03715 2.89315 0.03616 4.03857 2.40343 -1.226 
4.03857 2.40343 0.18651 4.03857 2.50156 -1.226 4.03857 2.50156 0.18651 
4.03942 1.87514 -0.92799 4.03942 1.87514 -0.11149 4.03942 2.45249 -1.22685 
4.03942 2.45249 0.18736 4.03942 3.02984 -0.92799 4.03942 3.02984 -0.11149 
4.04169 1.7708 -0.69886 4.04169 1.7708 -0.34062 4.04169 3.13419 -0.69886 
4.04169 3.13419 -0.34062 4.04313 2.16025 -1.15953 4.04313 2.16025 0.12005 
4.04313 2.74474 -1.15953 4.04313 2.74474 0.12005 4.0475 1.76288 -0.63352 
4.0475 1.76288 -0.40596 4.0475 3.1421 -0.63352 4.0475 3.1421 -0.40596 
4.05066 1.96286 -1.01395 4.05066 1.96286 -0.02553 4.05066 2.94213 -1.01395 
4.05066 2.94213 -0.02553 4.05165 2.0566 -1.09056 4.05165 2.0566 0.05107 
4.05165 2.84839 -1.09056 4.05165 2.84839 0.05107 4.0519 1.75914 -0.55794 
4.0519 1.75914 -0.48154 4.0519 3.14584 -0.55794 4.0519 3.14584 -0.48154 
4.05241 2.20782 -1.16905 4.05241 2.20782 0.12956 4.05241 2.69717 -1.16905 
4.05241 2.69717 0.12956 4.05609 1.85543 -0.86569 4.05609 1.85543 -0.1738 
4.05609 3.04955 -0.86569 4.05609 3.04955 -0.1738 4.05975 1.91641 -0.94806 
4.05975 1.91641 -0.09142 4.05975 2.98858 -0.94806 4.05975 2.98858 -0.09142 
4.06006 2.25574 -1.17677 4.06006 2.25574 0.13728 4.06006 2.64924 -1.17677 
4.06006 2.64924 0.13728 4.06467 2.10729 -1.10668 4.06467 2.10729 0.0672 
4.06467 2.79769 -1.10668 4.06467 2.79769 0.0672 4.06576 2.30535 -1.18338 
4.06576 2.30535 0.14389 4.06576 2.59963 -1.18338 4.06576 2.59963 0.14389 
4.06685 2.00704 -1.03162 4.06685 2.00704 -0.00786 4.06685 2.89795 -1.03162 
4.06685 2.89795 -0.00786 4.06946 1.83844 -0.80181 4.06946 1.83844 -0.23768 
4.06946 3.06655 -0.80181 4.06946 3.06655 -0.23768 4.06999 2.35412 -1.18769 
4.06999 2.35412 0.14821 4.06999 2.55087 -1.18769 4.06999 2.55087 0.14821 
4.07245 2.40337 -1.1904 4.07245 2.40337 0.15092 4.07245 2.50162 -1.1904 
4.07245 2.50162 0.15092 4.07327 2.45249 -1.1913 4.07327 2.45249 0.15182 
4.07549 2.15902 -1.12105 4.07549 2.15902 0.08156 4.07549 2.74596 -1.12105 
4.07549 2.74596 0.08156 4.07824 1.95903 -0.96706 4.07824 1.95903 -0.07243 
4.07824 2.94596 -0.96706 4.07824 2.94596 -0.07243 4.07947 1.82424 -0.73665 
4.07947 1.82424 -0.30284 4.07947 3.08075 -0.73665 4.07947 3.08075 -0.30284 
4.08166 2.05167 -1.04683 4.08166 2.05167 0.00735 4.08166 2.85332 -1.04683 
4.08166 2.85332 0.00735 4.08416 1.91414 -0.90042 4.08416 1.91414 -0.13907 
4.08416 2.99085 -0.90042 4.08416 2.99085 -0.13907 4.08489 2.2065 -1.13058 
4.08489 2.2065 0.0911 4.08489 2.69849 -1.13058 4.08489 2.69849 0.0911 
4.08609 1.81289 -0.6705 4.08609 1.81289 -0.36899 4.08609 3.0921 -0.6705 
4.08609 3.0921 -0.36899 4.09245 2.25458 -1.13863 4.09245 2.25458 0.09915 
4.09245 2.65041 -1.13863 4.09245 2.65041 0.09915 4.09263 1.80735 -0.59534 
4.09263 1.80735 -0.44415 4.09263 3.09764 -0.59534 4.09263 3.09764 -0.44415 
4.09481 1.8055 -0.51974 4.09481 3.09949 -0.51974 4.09485 2.00289 -0.98492 
4.09485 2.00289 -0.05456 4.09485 2.9021 -0.98492 4.09485 2.9021 -0.05456 
4.09526 2.10198 -1.06294 4.09526 2.10198 0.02345 4.09526 2.80301 -1.06294 
4.09526 2.80301 0.02345 4.09828 2.30411 -1.14526 4.09828 2.30411 0.10578 
4.09828 2.60088 -1.14526 4.09828 2.60088 0.10578 4.09964 1.89543 -0.83737 
4.09964 1.89543 -0.20211 4.09964 3.00956 -0.83737 4.09964 3.00956 -0.20211 
4.10217 2.35401 -1.15032 4.10217 2.35401 0.11083 4.10217 2.55098 -1.15032 
4.10217 2.55098 0.11083 4.10306 1.95652 -0.91971 4.10306 1.95652 -0.11978 
4.10306 2.94846 -0.91971 4.10306 2.94846 -0.11978 4.10469 2.40319 -1.153 
4.10469 2.40319 0.11351 4.10469 2.5018 -1.153 4.10469 2.5018 0.11351 
4.10533 2.45249 -1.15414 4.10533 2.45249 0.11465 4.10649 2.15359 -1.0777 
4.10649 2.15359 0.03821 4.10649 2.7514 -1.0777 4.10649 2.7514 0.03821 
4.10954 2.04788 -1.00162 4.10954 2.04788 -0.03787 4.10954 2.85711 -1.00162 
4.10954 2.85711 -0.03787 4.11191 1.87942 -0.77237 4.11191 1.87942 -0.26711 
4.11191 3.02556 -0.77237 4.11191 3.02556 -0.26711 4.11531 2.2058 -1.09076 
4.11531 2.2058 0.05128 4.11531 2.69919 -1.09076 4.11531 2.69919 0.05128 
4.12013 2.00041 -0.93804 4.12013 2.00041 -0.10145 4.12013 2.90458 -0.93804 
4.12013 2.90458 -0.10145 4.12065 1.86633 -0.70667 4.12065 1.86633 -0.33282 
4.12065 3.03866 -0.70667 4.12065 3.03866 -0.33282 4.12295 2.25391 -1.09894 
4.12295 2.25391 0.05946 4.12295 2.65108 -1.09894 4.12295 2.65108 0.05946 
4.12358 2.09792 -1.01792 4.12358 2.09792 -0.02156 4.12358 2.80707 -1.01792 
4.12358 2.80707 -0.02156 4.12567 1.95544 -0.87121 4.12567 1.95544 -0.16827 
4.12567 2.94955 -0.87121 4.12567 2.94955 -0.16827 4.12903 2.30324 -1.10538 
4.12903 2.30324 0.06589 4.12903 2.60175 -1.10538 4.12903 2.60175 0.06589 
4.13086 1.86142 -0.63357 4.13086 1.86142 -0.40591 4.13086 3.04357 -0.63357 
4.13086 3.04357 -0.40591 4.13299 2.35319 -1.11056 4.13299 2.35319 0.07108 
4.13299 2.5518 -1.11056 4.13299 2.5518 0.07108 4.1349 2.40313 -1.11424 
4.1349 2.40313 0.07475 4.1349 2.50186 -1.11424 4.1349 2.50186 0.07475 
4.13522 2.04523 -0.95503 4.13522 2.04523 -0.08445 4.13522 2.85975 -0.95503 
4.13522 2.85975 -0.08445 4.13526 2.14901 -1.03275 4.13526 2.14901 -0.00674 
4.13526 2.75598 -1.03275 4.13526 2.75598 -0.00674 4.13527 1.85768 -0.55798 
4.13527 1.85768 -0.48151 4.13527 3.04731 -0.55798 4.13527 3.04731 -0.48151 
4.13552 2.45249 -1.11544 4.13552 2.45249 0.07596 4.14019 1.93798 -0.80719 
4.14019 1.93798 -0.2323 4.14019 2.967 -0.80719 4.14019 2.967 -0.2323 
4.14318 1.99902 -0.88968 4.14318 1.99902 -0.1498 4.14318 2.90597 -0.88968 
4.14318 2.90597 -0.1498 4.14456 2.201 -1.04605 4.14456 2.201 0.00657 
4.14456 2.70399 -1.04605 4.14456 2.70399 0.00657 4.15024 2.09447 -0.9701 
4.15024 2.09447 -0.06938 4.15024 2.81052 -0.9701 4.15024 2.81052 -0.06938 
4.15098 1.9229 -0.74183 4.15098 1.9229 -0.29765 4.15098 2.98209 -0.74183 
4.15098 2.98209 -0.29765 4.15146 2.25374 -1.0578 4.15146 2.25374 0.01831 
4.15146 2.65125 -1.0578 4.15146 2.65125 0.01831 4.15765 2.30299 -1.06423 
4.15765 2.30299 0.02475 4.15765 2.602 -1.06423 4.15765 2.602 0.02475 
4.15863 2.04375 -0.90721 4.15863 2.04375 -0.13227 4.15863 2.86124 -0.90721 
4.15863 2.86124 -0.13227 4.16178 2.35262 -1.06931 4.16178 2.35262 0.02982 
4.16178 2.55237 -1.06931 4.16178 2.55237 0.02982 4.16237 2.14543 -0.98528 
4.16237 2.14543 -0.0542 4.16237 2.75955 -0.98528 4.16237 2.75955 -0.0542 
4.16328 1.91666 -0.66932 4.16328 1.91666 -0.37016 4.16328 2.98833 -0.66932 
4.16328 2.98833 -0.37016 4.16379 1.99887 -0.8405 4.16379 1.99887 -0.19898 
4.16379 2.45249 -1.07531 4.16379 2.45249 0.03583 4.16379 2.90612 -0.8405 
4.16379 2.90612 -0.19898 4.16382 2.40249 -1.073 4.16382 2.40249 0.03352 
4.16382 2.5025 -1.073 4.16382 2.5025 0.03352 4.17106 1.91333 -0.59599 
4.17106 1.91333 -0.44349 4.17106 2.99166 -0.59599 4.17106 2.99166 -0.44349 
4.17211 2.19762 -0.9991 4.17211 2.19762 -0.04039 4.17211 2.70736 -0.9991 
4.17211 2.70736 -0.04039 4.17351 1.91176 -0.51974 4.17351 2.99323 -0.51974 
4.17401 2.09275 -0.92239 4.17401 2.09275 -0.11709 4.17401 2.81224 -0.92239 
4.17401 2.81224 -0.11709 4.17692 1.98231 -0.77581 4.17692 1.98231 -0.26367 
4.17692 2.92267 -0.77581 4.17692 2.92267 -0.26367 4.17943 2.25031 -1.01119 
4.17943 2.25031 -0.0283 4.17943 2.65468 -1.01119 4.17943 2.65468 -0.0283 
4.17969 2.04342 -0.8583 4.17969 2.04342 -0.18119 4.17969 2.86157 -0.8583 
4.17969 2.86157 -0.18119 4.18376 2.3026 -1.02231 4.18376 2.3026 -0.01717 
4.18376 2.60238 -1.02231 4.18376 2.60238 -0.01717 4.18699 2.14278 -0.93641 
4.18699 2.14278 -0.10307 4.18699 2.76221 -0.93641 4.18699 2.76221 -0.10307 
4.18796 2.35227 -1.0275 4.18796 2.35227 -0.01198 4.18796 2.55271 -1.0275 
4.18796 2.55271 -0.01198 4.19003 2.40244 -1.03143 4.19003 2.40244 -0.00805 
4.19003 2.50255 -1.03143 4.19003 2.50255 -0.00805 4.19004 2.45249 -1.03384 
4.19004 2.45249 -0.00564 4.19157 1.97539 -0.70427 4.19157 1.97539 -0.33521 
4.19157 2.9296 -0.70427 4.19157 2.9296 -0.33521 4.19553 2.09209 -0.87327 
4.19553 2.09209 -0.16622 4.19553 2.8129 -0.87327 4.19553 2.8129 -0.16622 
4.19724 2.19474 -0.95041 4.19724 2.19474 -0.08907 4.19724 2.71025 -0.95041 
4.19724 2.71025 -0.08907 4.19834 2.04425 -0.80842 4.19834 2.04425 -0.23107 
4.19834 2.86074 -0.80842 4.19834 2.86074 -0.23107 4.20148 1.97068 -0.63112 
4.20148 1.97068 -0.40836 4.20148 2.93431 -0.63112 4.20148 2.93431 -0.40836 
4.20489 2.24748 -0.96312 4.20489 2.24748 -0.07636 4.20489 2.65751 -0.96312 
4.20489 2.65751 -0.07636 4.20646 1.96833 -0.55798 4.20646 1.96833 -0.48151 
4.20646 2.93666 -0.55798 4.20646 2.93666 -0.48151 4.20887 2.14204 -0.88754 
4.20887 2.14204 -0.15195 4.20887 2.76295 -0.88754 4.20887 2.76295 -0.15195 
4.20974 2.29961 -0.97445 4.20974 2.29961 -0.06504 4.20974 2.60538 -0.97445 
4.20974 2.60538 -0.06504 4.21207 2.35218 -0.98447 4.21207 2.35218 -0.05502 
4.21207 2.55281 -0.98447 4.21207 2.55281 -0.05502 4.21424 2.45249 -0.99114 
4.21424 2.45249 -0.04835 4.21427 2.40227 -0.9884 4.21427 2.40227 -0.05109 
4.21427 2.50272 -0.9884 4.21427 2.50272 -0.05109 4.21454 2.09271 -0.82344 
4.21454 2.09271 -0.21604 4.21454 2.81228 -0.82344 4.21454 2.81228 -0.21604 
4.21512 2.03634 -0.73761 4.21512 2.03634 -0.30187 4.21512 2.86865 -0.73761 
4.21512 2.86865 -0.30187 4.21962 2.19259 -0.90072 4.21962 2.19259 -0.13877 
4.21962 2.7124 -0.90072 4.21962 2.7124 -0.13877 4.22717 2.03066 -0.66564 
4.22717 2.03066 -0.37384 4.22717 2.87433 -0.66564 4.22717 2.87433 -0.37384 
4.22776 2.24525 -0.91374 4.22776 2.24525 -0.12575 4.22776 2.65973 -0.91374 
4.22776 2.65973 -0.12575 4.22824 2.14219 -0.8376 4.22824 2.14219 -0.20188 
4.22824 2.7628 -0.8376 4.22824 2.7628 -0.20188 4.22919 2.09137 -0.7751 
4.22919 2.09137 -0.26439 4.22919 2.81362 -0.7751 4.22919 2.81362 -0.26439 
4.23324 2.29711 -0.92496 4.23324 2.29711 -0.11453 4.23324 2.60788 -0.92496 
4.23324 2.60788 -0.11453 4.23443 2.02723 -0.59289 4.23443 2.02723 -0.4466 
4.23443 2.87775 -0.59289 4.23443 2.87775 -0.4466 4.23605 2.34967 -0.93529 
4.23605 2.34967 -0.10419 4.23605 2.55532 -0.93529 4.23605 2.55532 -0.10419 
4.23625 2.40222 -0.94444 4.23625 2.40222 -0.09504 4.23625 2.50277 -0.94444 
4.23625 2.50277 -0.09504 4.23631 2.45249 -0.9473 4.23631 2.45249 -0.09219 
4.23685 2.02609 -0.51974 4.23685 2.8789 -0.51974 4.23939 2.19255 -0.85087 
4.23939 2.19255 -0.18862 4.23939 2.71244 -0.85087 4.23939 2.71244 -0.18862 
4.24338 2.14071 -0.78949 4.24338 2.14071 -0.25 4.24338 2.76427 -0.78949 
4.24338 2.76427 -0.25 4.24379 2.0845 -0.70359 4.24379 2.0845 -0.3359 
4.24379 2.82049 -0.70359 4.24379 2.82049 -0.3359 4.24797 2.24365 -0.86319 
4.24797 2.24365 -0.1763 4.24797 2.66134 -0.86319 4.24797 2.66134 -0.1763 
4.25365 2.07987 -0.63063 4.25365 2.07987 -0.40885 4.25365 2.82512 -0.63063 
4.25365 2.82512 -0.40885 4.25396 2.29534 -0.87454 4.25396 2.29534 -0.16495 
4.25396 2.60965 -0.87454 4.25396 2.60965 -0.16495 4.25504 2.1912 -0.80313 
4.25504 2.1912 -0.23636 4.25504 2.71378 -0.80313 4.25504 2.71378 -0.23636 
4.2562 2.14003 -0.74068 4.2562 2.14003 -0.2988 4.2562 2.45249 -0.90243 
4.2562 2.45249 -0.13706 4.2562 2.76495 -0.74068 4.2562 2.76495 -0.2988 
4.25733 2.34748 -0.88488 4.25733 2.34748 -0.15461 4.25733 2.55751 -0.88488 
4.25733 2.55751 -0.15461 4.25807 2.39991 -0.89418 4.25807 2.39991 -0.1453 
4.25807 2.50508 -0.89418 4.25807 2.50508 -0.1453 4.25859 2.07755 -0.55753 
4.25859 2.07755 -0.48196 4.25859 2.82744 -0.55753 4.25859 2.82744 -0.48196 
4.26409 2.24223 -0.81568 4.26409 2.24223 -0.2238 4.26409 2.66276 -0.81568 
4.26409 2.66276 -0.2238 4.26837 2.19031 -0.75439 4.26837 2.19031 -0.28509 
4.26837 2.71467 -0.75439 4.26837 2.71467 -0.28509 4.2687 2.13451 -0.66832 
4.2687 2.13451 -0.37117 4.2687 2.77048 -0.66832 4.2687 2.77048 -0.37117 
4.27051 2.29505 -0.82797 4.27051 2.29505 -0.21152 4.27051 2.60994 -0.82797 
4.27051 2.60994 -0.21152 4.27386 2.45249 -0.85663 4.27386 2.45249 -0.18285 
4.27428 2.34718 -0.83852 4.27428 2.34718 -0.20096 4.27428 2.55781 -0.83852 
4.27428 2.55781 -0.20096 4.27538 2.39987 -0.84818 4.27538 2.39987 -0.19131 
4.27538 2.50512 -0.84818 4.27538 2.50512 -0.19131 4.27612 2.13071 -0.59514 
4.27612 2.13071 -0.44434 4.27612 2.77428 -0.59514 4.27612 2.77428 -0.44434 
4.27787 2.24135 -0.76743 4.27787 2.24135 -0.27206 4.27787 2.66364 -0.76743 
4.27787 2.66364 -0.27206 4.27882 2.12979 -0.51974 4.27882 2.7752 -0.51974 
4.27925 2.19004 -0.70533 4.27925 2.19004 -0.33416 4.27925 2.71495 -0.70533 
4.27925 2.71495 -0.33416 4.28482 2.29401 -0.7798 4.28482 2.29401 -0.25969 
4.28482 2.61098 -0.7798 4.28482 2.61098 -0.25969 4.28893 2.34715 -0.79139 
4.28893 2.34715 -0.24809 4.28893 2.55784 -0.79139 4.28893 2.55784 -0.24809 
4.28926 2.45249 -0.81003 4.28926 2.45249 -0.22946 4.28926 2.24099 -0.71855 
4.28926 2.24099 -0.32093 4.28926 2.664 -0.71855 4.28926 2.664 -0.32093 
4.28936 2.18533 -0.63241 4.28936 2.18533 -0.40707 4.28936 2.71966 -0.63241 
4.28936 2.71966 -0.40707 4.29046 2.39974 -0.80111 4.29046 2.39974 -0.23837 
4.29046 2.50524 -0.80111 4.29046 2.50524 -0.23837 4.29489 2.18412 -0.55753 
4.29489 2.18412 -0.48195 4.29489 2.72087 -0.55753 4.29489 2.72087 -0.48195 
4.29678 2.29342 -0.73069 4.29678 2.29342 -0.30879 4.29678 2.61156 -0.73069 
4.29678 2.61156 -0.30879 4.29824 2.24117 -0.66917 4.29824 2.24117 -0.37031 
4.29824 2.66382 -0.66917 4.29824 2.66382 -0.37031 4.30142 2.34654 -0.74249 
4.30142 2.34654 -0.29699 4.30142 2.55845 -0.74249 4.30142 2.55845 -0.29699 
4.30235 2.45249 -0.76272 4.30235 2.45249 -0.27676 4.30315 2.3997 -0.75363 
4.30315 2.3997 -0.28586 4.30315 2.50528 -0.75363 4.30315 2.50528 -0.28586 
4.30627 2.29345 -0.68133 4.30627 2.29345 -0.35815 4.30627 2.61153 -0.68133 
4.30627 2.61153 -0.35815 4.30646 2.23937 -0.59467 4.30646 2.23937 -0.44482 
4.30646 2.66562 -0.59467 4.30646 2.66562 -0.44482 4.30921 2.23877 -0.51974 
4.30921 2.66622 -0.51974 4.31144 2.34621 -0.69302 4.31144 2.34621 -0.34646 
4.31144 2.55878 -0.69302 4.31144 2.55878 -0.34646 4.3131 2.2932 -0.63238 
4.3131 2.2932 -0.40711 4.3131 2.45249 -0.71483 4.3131 2.45249 -0.32465 
4.3131 2.61178 -0.63238 4.3131 2.61178 -0.40711 4.31371 2.39927 -0.7042 
4.31371 2.39927 -0.33529 4.31371 2.50572 -0.7042 4.31371 2.50572 -0.33529 
4.31863 2.292 -0.5575 4.31863 2.292 -0.48198 4.31863 2.61299 -0.5575 
4.31863 2.61299 -0.48198 4.3188 2.34593 -0.64421 4.3188 2.34593 -0.39527 
4.3188 2.55906 -0.64421 4.3188 2.55906 -0.39527 4.32149 2.45249 -0.66647 
4.32149 2.45249 -0.37301 4.3216 2.39924 -0.65568 4.3216 2.39924 -0.3838 
4.3216 2.50575 -0.65568 4.3216 2.50575 -0.3838 4.32376 2.34592 -0.5951 
4.32376 2.34592 -0.44438 4.32376 2.55907 -0.5951 4.32376 2.55907 -0.44438 
4.32659 2.34562 -0.51974 4.32659 2.55937 -0.51974 4.32711 2.39913 -0.60656 
4.32711 2.39913 -0.43292 4.32711 2.50586 -0.60656 4.32711 2.50586 -0.43292 
4.3275 2.45249 -0.61776 4.3275 2.45249 -0.42172 4.33017 2.39909 -0.5575 
4.33017 2.39909 -0.48198 4.33017 2.5059 -0.5575 4.33017 2.5059 -0.48198 
4.33111 2.45249 -0.56881 4.33111 2.45249 -0.47067 4.33232 2.45249 -0.51974 
-2.17061 3.63472 0.22968 -2.1694 3.63472 0.18061 -2.1694 3.63472 0.27875 
-2.16847 3.68812 0.19192 -2.16847 3.68812 0.26744 -2.16579 3.63472 0.13166 
-2.16579 3.63472 0.3277 -2.1654 3.68809 0.14286 -2.1654 3.68809 0.3165 
-2.16488 3.7416 0.22968 -2.16205 3.7413 0.15432 -2.16205 3.7413 0.30504 
-2.15989 3.68798 0.09374 -2.15989 3.68798 0.36562 -2.15979 3.63472 0.08295 
-2.15979 3.63472 0.37641 -2.15709 3.74128 0.10521 -2.15709 3.74128 0.35415 
-2.15692 3.79522 0.19192 -2.15692 3.79522 0.26744 -2.15201 3.68795 0.04522 
-2.15201 3.68795 0.41414 -2.15139 3.63472 0.03459 -2.15139 3.63472 0.42477 
-2.15139 3.79401 0.11704 -2.15139 3.79401 0.34232 -2.14973 3.74101 0.0564 
-2.14973 3.74101 0.40296 -2.1475 3.84845 0.22968 -2.14476 3.84785 0.15475 
-2.14476 3.84785 0.30461 -2.14457 3.79376 0.06809 -2.14457 3.79376 0.39127 
-2.14144 3.58193 -0.0042 -2.14144 3.68751 -0.0042 -2.14144 3.68751 0.46356 
-2.14064 3.63472 -0.0133 -2.14064 3.63472 0.47266 -2.13971 3.74068 0.00693 
-2.13971 3.74068 0.45243 -2.13653 3.84605 0.08025 -2.13653 3.84605 0.37911 
-2.13508 3.79379 0.01873 -2.13508 3.79379 0.44063 -2.13318 3.9031 0.19189 
-2.13318 3.9031 0.26747 -2.12876 3.58197 -0.05169 -2.12876 3.68747 -0.05169 
-2.12876 3.68747 0.51105 -2.12765 3.90189 0.11701 -2.12765 3.90189 0.34235 
-2.12755 3.84623 0.03087 -2.12755 3.84623 0.42849 -2.12755 3.63472 -0.0606 
-2.12755 3.63472 0.51996 -2.12722 3.74007 -0.04197 -2.12722 3.74007 0.50133 
-2.12311 3.79321 -0.03037 -2.12311 3.79321 0.48973 -2.11754 3.89718 0.0441
[truncated: 2,770,020 more chars]
