# Supplementary material for: Visualizing electron delocalization in contorted polycyclic aromatic hydrocarbons
Source: Chem Sci. 2021 Sep 8;12(39):13092–100. doi: 10.1039/d1sc03368a (PMC8513938; doi:10.1039/d1sc03368a)
Supplement: SC-012-D1SC03368A-s004 [file SC-012-D1SC03368A-s004.vtk]

# vtk DataFile Version 5.1
vtk output
ASCII
DATASET POLYDATA
POINTS 84834 double
-0.17681 2.9508 -0.66805 -0.17307 2.84911 -0.58998 -0.1659 3.0591 -0.74057 
-0.16468 2.89983 -0.65287 -0.15901 3.00636 -0.72882 -0.1497 2.95437 -0.71552 
-0.14967 2.8506 -0.6378 -0.14347 3.1086 -0.78815 -0.13802 2.90328 -0.70069 
-0.13739 3.05927 -0.78171 -0.13457 2.80578 -0.6208 -0.12975 3.01117 -0.77353 
-0.12399 2.85324 -0.68438 -0.12093 2.95895 -0.76047 -0.11661 3.15937 -0.83308 
-0.11272 3.10947 -0.82803 -0.1097 2.90734 -0.7457 -0.10929 2.80825 -0.66769 
-0.1069 3.05994 -0.8214 -0.09933 3.01187 -0.81335 -0.0961 2.85704 -0.7296 
-0.08993 2.96439 -0.80381 -0.08689 3.20873 -0.87317 -0.08443 3.15949 -0.87046 
-0.0813 2.8124 -0.71439 -0.0802 3.11072 -0.86615 -0.07911 2.91266 -0.78945 
-0.0745 3.06111 -0.85954 -0.06685 3.01318 -0.85181 -0.06609 2.86197 -0.77332 
-0.0651 2.76823 -0.69672 -0.05758 2.96561 -0.8423 -0.05387 3.25786 -0.90962 
-0.05301 3.20879 -0.90877 -0.05301 3.30693 -0.90877 -0.0516 2.8172 -0.75841 
-0.05046 3.15984 -0.90621 -0.04663 2.91899 -0.83128 -0.04621 3.11113 -0.90196 
-0.04028 3.06277 -0.89603 -0.03538 2.77352 -0.74215 -0.03404 2.86802 -0.81543 
-0.03267 3.01488 -0.88843 -0.02342 2.96757 -0.87917 -0.01972 2.82325 -0.80105 
-0.01832 3.25786 -0.94346 -0.0176 2.73011 -0.72352 -0.01742 3.20873 -0.94265 
-0.01742 3.30699 -0.94265 -0.01471 3.15949 -0.94019 -0.01471 3.35623 -0.94019 
-0.01253 2.92097 -0.86828 -0.01039 3.11072 -0.93595 -0.00382 2.7793 -0.78497 
-0.00379 3.06111 -0.93025 -4e-05 2.87518 -0.85579 0.00394 3.01318 -0.92261 
0.01345 2.96561 -0.91333 0.01356 2.73676 -0.76754 0.01402 2.8303 -0.84173 
0.01885 3.25786 -0.97552 0.01999 3.20856 -0.97488 0.01999 3.30716 -0.97488 
0.02267 3.15937 -0.97237 0.02267 3.35635 -0.97237 0.02447 2.91899 -0.90238 
0.02772 3.10947 -0.96848 0.02772 3.40625 -0.96848 0.02963 2.78646 -0.82612 
0.03268 2.69434 -0.7478 0.03435 3.05994 -0.96265 0.03435 3.45577 -0.96265 
0.04032 2.86802 -0.88979 0.0424 3.01187 -0.95508 0.04674 2.74376 -0.80902 
0.05194 2.96439 -0.94569 0.05471 2.82325 -0.87547 0.05754 3.25786 -1.00572 
0.05875 3.2085 -1.00509 0.05875 3.30722 -1.00509 0.06242 3.15855 -1.00318 
0.06242 3.35717 -1.00318 0.0653 2.70229 -0.79045 0.0663 2.91266 -0.93486 
0.06761 3.1086 -0.99922 0.06761 3.40711 -0.99922 0.07078 2.7793 -0.85957 
0.07404 3.05927 -0.99314 0.07404 3.45644 -0.99314 0.08222 3.01117 -0.9855 
0.08222 3.50455 -0.9855 0.08243 2.86197 -0.92184 0.08529 2.66216 -0.77046 
0.08821 2.73676 -0.8422 0.09529 2.95895 -0.97668 0.09734 2.8172 -0.90735 
0.09767 3.25786 -1.03398 0.09998 3.20786 -1.03402 0.09998 3.30786 -1.03402 
0.10368 3.15798 -1.03197 0.10368 3.35774 -1.03197 0.10795 2.69434 -0.82307 
0.10875 3.10835 -1.02784 0.10875 3.40736 -1.02784 0.11005 2.90734 -0.96545 
0.1136 2.77352 -0.89113 0.11518 3.0591 -1.02165 0.11518 3.45662 -1.02165 
0.12615 2.85704 -0.95185 0.12693 3.00636 -1.01476 0.12693 3.50935 -1.01476 
0.12829 2.65445 -0.80278 0.13224 2.73011 -0.87336 0.13914 3.25786 -1.06024 
0.14023 2.95437 -1.00545 0.14023 3.56134 -1.00545 0.14136 2.8124 -0.93705 
0.14155 3.2078 -1.06022 0.14155 3.30792 -1.06022 0.14548 3.15764 -1.05816 
0.14548 3.35808 -1.05816 0.15067 3.10797 -1.05395 0.15067 3.40775 -1.05395 
0.1522 2.68804 -0.85387 0.15506 2.90328 -0.99377 0.15506 3.61244 -0.99377 
0.15903 2.76823 -0.92085 0.16179 3.05567 -1.04962 0.16179 3.46005 -1.04962 
0.17137 2.85324 -0.97974 0.17311 2.64832 -0.83334 0.17388 3.00299 -1.04231 
0.17388 3.51273 -1.04231 0.17801 2.72504 -0.9027 0.18184 3.25786 -1.08443 
0.18459 3.20764 -1.08446 0.18459 3.30808 -1.08446 0.1877 2.9508 -1.03256 
0.1877 3.56492 -1.03256 0.18806 2.80825 -0.96505 0.18852 3.15754 -1.08226 
0.18852 3.35818 -1.08226 0.1952 2.61009 -0.81127 0.19792 2.68343 -0.88274 
0.19854 3.10497 -1.07993 0.19854 3.41075 -1.07993 0.20288 2.89983 -1.02043 
0.20288 2.89983 0.61541 0.20288 3.61589 -1.02043 0.20593 2.76439 -0.94843 
0.20986 3.05284 -1.07508 0.20986 3.46288 -1.07508 0.21795 2.8506 -1.00542 
0.21795 2.8506 0.6004 0.21795 3.66512 -1.00542 0.21917 2.64398 -0.86186 
0.22257 3.00011 -1.06743 0.22257 3.00011 0.66241 0.22257 3.51561 -1.06743 
0.22492 2.72178 -0.92994 0.22569 3.25786 -1.1065 0.22854 3.20758 -1.10645 
0.22854 3.30814 -1.10645 0.23495 2.80578 -0.99032 0.23495 2.80578 0.5853 
0.23495 3.70994 -0.99032 0.23657 2.94815 -1.05718 0.23657 2.94815 0.65216 
0.23657 3.56757 -1.05718 0.23769 3.15504 -1.10625 0.23769 3.36068 -1.10625 
0.24499 2.68051 -0.90962 0.24803 3.10247 -1.10343 0.24803 3.41324 -1.10343 
0.25059 2.89811 -1.04421 0.25059 2.89811 0.63919 0.25059 3.61761 -1.04421 
0.25328 2.76189 -0.97325 0.25328 3.75383 -0.97325 0.25469 2.58713 -0.82804 
0.25924 3.05062 -1.09795 0.25924 3.05062 0.69293 0.25924 3.4651 -1.09795 
0.26577 2.84911 -1.02882 0.26577 2.84911 0.6238 0.26577 3.66661 -1.02882 
0.27056 3.25786 -1.12639 0.27226 2.99795 -1.08981 0.27226 2.99795 0.68479 
0.27226 3.51776 -1.08981 0.27257 2.71951 -0.95435 0.2788 3.20528 -1.12827 
0.2788 3.31044 -1.12827 0.27941 2.62201 -0.87775 0.2833 2.80438 -1.01337 
0.2833 2.80438 0.60835 0.2833 3.71134 -1.01337 0.28545 2.9474 -1.07906 
0.28545 2.9474 0.67404 0.28545 3.56831 -1.07906 0.28811 3.15284 -1.12752 
0.28811 3.36288 -1.12752 0.29845 3.1007 -1.12415 0.29845 3.41501 -1.12415 
0.29972 2.89746 -1.06572 0.29972 2.89746 0.6607 0.29972 3.61826 -1.06572 
0.30177 2.76081 -0.99586 0.30177 3.75491 -0.99586 0.3073 2.6608 -0.92628 
0.3098 3.04901 -1.11817 0.3098 3.04901 0.71315 0.3098 3.46671 -1.11817 
0.31469 2.84878 -1.04988 0.31469 2.84878 0.64486 0.31469 3.66694 -1.04988 
0.31592 2.56709 -0.84208 0.31635 3.25786 -1.14405 0.32212 2.99791 -1.10959 
0.32212 2.99791 0.70457 0.32212 3.5178 -1.10959 0.32481 3.20523 -1.14557 
0.32481 3.31048 -1.14557 0.33248 2.80424 -1.03398 0.33248 2.80424 0.62896 
0.33248 3.71148 -1.03398 0.33446 3.15255 -1.14447 0.33446 3.36317 -1.14447 
0.33538 2.94755 -1.09843 0.33538 2.94755 0.69341 0.33538 3.56817 -1.09843 
0.33561 2.70079 -0.96984 0.33561 3.81492 -0.96984 0.34283 2.60394 -0.89246 
0.34502 3.10042 -1.1407 0.34502 3.10042 0.73568 0.34502 3.4153 -1.1407 
0.34954 2.89807 -1.08473 0.34954 2.89807 0.67971 0.34954 3.61765 -1.08473 
0.35433 2.51605 -0.80282 0.3573 3.0476 -1.13429 0.3573 3.0476 0.72927 
0.3573 3.46812 -1.13429 0.36296 3.25786 -1.15945 0.36457 2.84961 -1.06854 
0.36457 2.84961 0.66352 0.36457 3.66611 -1.06854 0.3658 2.74335 -1.01038 
0.3658 2.74335 0.60536 0.3658 3.77237 -1.01038 0.36986 2.99657 -1.12523 
0.36986 2.99657 0.72021 0.36986 3.51915 -1.12523 0.37118 2.6438 -0.93965 
0.37118 3.87191 -0.93965 0.37187 3.20511 -1.16066 0.37187 3.31061 -1.16066 
0.38062 2.5505 -0.85467 0.38159 3.15251 -1.15912 0.38159 3.15251 0.7541 
0.38159 3.36321 -1.15912 0.3835 2.94608 -1.11357 0.3835 2.94608 0.70855 
0.3835 3.56964 -1.11357 0.39319 3.09938 -1.15501 0.39319 3.09938 0.74999 
0.39319 3.41634 -1.15501 0.39717 2.78768 -1.04712 0.39717 2.78768 0.6421 
0.39717 3.72804 -1.04712 0.39789 2.89673 -1.09938 0.39789 2.89673 0.69436 
0.39789 3.61899 -1.09938 0.40061 2.68479 -0.98211 0.40061 3.83093 -0.98211 
0.40556 3.04671 -1.14806 0.40556 3.04671 0.74304 0.40556 3.46901 -1.14806 
0.40818 2.58858 -0.90395 0.41026 3.25786 -1.17254 0.41859 2.99568 -1.13857 
0.41859 2.99568 0.73355 0.41859 3.52004 -1.13857 0.41936 3.20507 -1.17334 
0.41936 3.20507 0.76832 0.41936 3.31065 -1.17334 0.41997 2.50146 -0.81361 
0.43049 3.15191 -1.17161 0.43049 3.15191 0.76659 0.43049 3.36381 -1.17161 
0.43115 2.72827 -1.02117 0.43115 2.72827 0.61615 0.43115 3.78745 -1.02117 
0.4323 2.9454 -1.12639 0.4323 2.9454 0.72137 0.4323 3.57032 -1.12639 
0.43537 2.8417 -1.08532 0.43537 2.8417 0.6803 0.43537 3.67402 -1.08532 
0.43634 2.6296 -0.94967 0.44229 3.09879 -1.16698 0.44229 3.09879 0.76196 
0.44229 3.41693 -1.16698 0.44658 2.53717 -0.86425 0.45443 3.04636 -1.15945 
0.45443 3.04636 0.75443 0.45443 3.46936 -1.15945 0.45815 3.25786 -1.1833 
0.45815 3.25786 0.77828 0.46632 2.67169 -0.99084 0.46632 3.84403 -0.99084 
0.46766 2.9954 -1.14944 0.46766 2.9954 0.74442 0.46766 3.52031 -1.14944 
0.46871 2.78076 -1.06177 0.46871 2.78076 0.65675 0.46871 3.73496 -1.06177 
0.46878 3.20464 -1.18391 0.46878 3.20464 0.77889 0.46878 3.31108 -1.18391 
0.4694 2.88986 -1.11398 0.4694 2.88986 0.70896 0.4694 3.62586 -1.11398 
0.47412 2.57616 -0.91188 0.47996 3.15157 -1.18163 0.47996 3.15157 0.77661 
0.47996 3.36415 -1.18163 0.48419 2.49068 -0.82126 0.49165 3.09882 -1.17647 
0.49165 3.09882 0.77145 0.49165 3.4169 -1.17647 0.50249 2.61826 -0.95629 
0.50366 2.72202 -1.03348 0.50366 2.72202 0.62846 0.50366 3.7937 -1.03348 
0.50381 3.04653 -1.16844 0.50381 3.04653 0.76342 0.50381 3.46918 -1.16844 
0.50467 2.93987 -1.13889 0.50467 2.93987 0.73387 0.50467 3.57584 -1.13889 
0.50651 3.25786 -1.19169 0.50651 3.25786 0.78667 0.50734 2.83602 -1.09737 
0.50734 2.83602 0.69235 0.50734 3.6797 -1.09737 0.5115 2.52797 -0.87122 
0.5173 3.2046 -1.19179 0.5173 3.2046 0.78677 0.5173 3.31112 -1.19179 
0.5173 3.31112 0.78677 0.52271 2.44835 -0.77492 0.52877 3.1513 -1.18899 
0.52877 3.1513 0.78397 0.52877 3.36442 -1.18899 0.52877 3.36442 0.78397 
0.53941 2.66678 -1.00106 0.53941 2.66678 0.59604 0.53946 2.56825 -0.9177 
0.54057 2.9907 -1.15955 0.54057 2.9907 0.75453 0.54057 3.52502 -1.15955 
0.54061 3.09857 -1.1833 0.54061 3.09857 0.77828 0.54061 3.41715 -1.1833 
0.54186 2.77605 -1.07168 0.54186 2.77605 0.66666 0.54186 3.73967 -1.07168 
0.54235 2.88524 -1.12384 0.54235 2.88524 0.71882 0.54235 3.63048 -1.12384 
0.54964 2.48335 -0.82654 0.55305 2.4229 -0.74363 0.55522 3.25786 -1.19769 
0.55522 3.25786 0.79267 0.56642 3.20449 -1.1973 0.56642 3.20449 0.79228 
0.56642 3.31123 -1.1973 0.56642 3.31123 0.79228 0.57699 2.7187 -1.04125 
0.57699 2.7187 0.63623 0.57705 2.52193 -0.87527 0.57765 2.61271 -0.96282 
0.57784 2.93607 -1.14632 0.57784 2.93607 0.7413 0.57784 3.57965 -1.14632 
0.57788 3.15128 -1.19395 0.57788 3.15128 0.78893 0.57788 3.36443 -1.19395 
0.57788 3.36443 0.78893 0.57832 3.04474 -1.17666 0.57832 3.04474 0.77164 
0.57832 3.47098 -1.17666 0.5801 2.8326 -1.10462 0.5801 2.8326 0.6996 
0.5801 3.68312 -1.10462 0.60417 3.25786 -1.20131 0.60417 3.25786 0.79629 
0.61501 2.66305 -1.00547 0.61501 2.66305 0.60045 0.61501 2.77369 -1.07665 
0.61501 2.77369 0.67163 0.61501 3.74203 -1.07665 0.61504 2.56451 -0.9221 
0.61504 2.47956 -0.82925 0.61545 2.98948 -1.16508 0.61545 2.98948 0.76006 
0.61545 3.52623 -1.16508 0.61546 2.88291 -1.12879 0.61546 2.88291 0.72377 
0.61546 3.63281 -1.12879 0.61548 3.09736 -1.18882 0.61548 3.09736 0.7838 
0.61548 3.41836 -1.18882 0.61548 3.41836 0.7838 0.61548 3.20446 -1.20037 
0.61548 3.20446 0.79535 0.61548 3.31126 -1.20037 0.61548 3.31126 0.79535 
0.65324 2.51979 -0.87723 0.65324 2.61086 -0.965 0.65324 2.61086 0.55998 
0.65324 2.71712 -1.0437 0.65324 2.71712 0.63868 0.65324 2.83146 -1.10704 
0.65324 2.83146 0.70202 0.65324 2.93515 -1.14901 0.65324 2.93515 0.74399 
0.65324 3.04413 -1.1794 0.65324 3.04413 0.77438 0.65324 3.15098 -1.19678 
0.65324 3.15098 0.79176 0.65324 3.25786 -1.20251 0.65324 3.25786 0.79749 
0.65324 3.36474 -1.19678 0.65324 3.36474 0.79176 0.65324 3.47158 -1.1794 
0.65324 3.47158 0.77438 0.65324 3.58056 -1.14901 0.65324 3.58056 0.74399 
0.65324 3.68426 -1.10704 0.691 3.20446 -1.20037 0.691 3.20446 0.79535 
0.691 3.31126 -1.20037 0.691 3.31126 0.79535 0.691 3.09736 -1.18882 
0.691 3.09736 0.7838 0.691 3.41836 -1.18882 0.691 3.41836 0.7838 
0.69103 2.88291 -1.12879 0.69103 2.88291 0.72377 0.69103 3.63281 -1.12879 
0.69103 3.63281 0.72377 0.69103 2.98948 -1.16508 0.69103 2.98948 0.76006 
0.69103 3.52623 -1.16508 0.69103 3.52623 0.76006 0.69144 2.56451 -0.9221 
0.69144 2.56451 0.51708 0.69148 2.77369 -1.07665 0.69148 2.77369 0.67163 
0.69148 2.66305 -1.00547 0.69148 2.66305 0.60045 0.70231 3.25786 -1.20131 
0.70231 3.25786 0.79629 0.72639 2.8326 -1.10462 0.72639 2.8326 0.6996 
0.72639 3.68312 0.6996 0.72817 3.04474 -1.17666 0.72817 3.04474 0.77164 
0.72817 3.47098 -1.17666 0.72817 3.47098 0.77164 0.7286 3.15128 -1.19395 
0.7286 3.15128 0.78893 0.7286 3.36443 -1.19395 0.7286 3.36443 0.78893 
0.72864 2.93607 -1.14632 0.72864 2.93607 0.7413 0.72864 3.57965 -1.14632 
0.72864 3.57965 0.7413 0.72884 2.61271 -0.96282 0.72884 2.61271 0.5578 
0.72949 2.7187 -1.04125 0.72949 2.7187 0.63623 0.74006 3.20449 -1.1973 
0.74006 3.20449 0.79228 0.74006 3.31123 -1.1973 0.74006 3.31123 0.79228 
0.75126 3.25786 -1.19769 0.75126 3.25786 0.79267 0.76413 2.88524 -1.12384 
0.76413 2.88524 0.71882 0.76413 3.63048 -1.12384 0.76413 3.63048 0.71882 
0.76462 2.77605 -1.07168 0.76462 2.77605 0.66666 0.76462 3.73967 0.66666 
0.76588 3.09857 -1.1833 0.76588 3.09857 0.77828 0.76588 3.41715 -1.1833 
0.76588 3.41715 0.77828 0.76591 2.9907 -1.15955 0.76591 2.9907 0.75453 
0.76591 3.52502 -1.15955 0.76591 3.52502 0.75453 0.76702 2.56825 -0.9177 
0.76702 2.56825 0.51268 0.76707 2.66678 -1.00106 0.76707 2.66678 0.59604 
0.77771 3.1513 -1.18899 0.77771 3.1513 0.78397 0.77771 3.36442 -1.18899 
0.77771 3.36442 0.78397 0.78918 3.2046 -1.19179 0.78918 3.2046 0.78677 
0.78918 3.31112 -1.19179 0.78918 3.31112 0.78677 0.79498 2.52797 0.4662 
0.79914 2.83602 -1.09737 0.79914 2.83602 0.69235 0.79914 3.6797 0.69235 
0.79997 3.25786 -1.19169 0.79997 3.25786 0.78667 0.80181 2.93987 -1.13889 
0.80181 2.93987 0.73387 0.80181 3.57584 -1.13889 0.80181 3.57584 0.73387 
0.80267 3.04653 -1.16844 0.80267 3.04653 0.76342 0.80267 3.46918 -1.16844 
0.80267 3.46918 0.76342 0.80282 2.72202 -1.03348 0.80282 2.72202 0.62846 
0.80282 3.7937 0.62846 0.804 2.61826 -0.95629 0.804 2.61826 0.55127 
0.81483 3.09882 -1.17647 0.81483 3.09882 0.77145 0.81483 3.4169 -1.17647 
0.81483 3.4169 0.77145 0.8223 2.49068 0.41624 0.82652 3.15157 -1.18163 
0.82652 3.15157 0.77661 0.82652 3.36415 -1.18163 0.82652 3.36415 0.77661 
0.83236 2.57616 0.50686 0.83709 2.88986 -1.11398 0.83709 2.88986 0.70896 
0.83709 3.62586 0.70896 0.8377 3.20464 -1.18391 0.8377 3.20464 0.77889 
0.8377 3.31108 -1.18391 0.8377 3.31108 0.77889 0.83777 2.78076 -1.06177 
0.83777 2.78076 0.65675 0.83777 3.73496 0.65675 0.83882 2.9954 -1.14944 
0.83882 2.9954 0.74442 0.83882 3.52031 -1.14944 0.83882 3.52031 0.74442 
0.84017 2.67169 -0.99084 0.84017 2.67169 0.58582 0.84017 3.84403 0.58582 
0.84833 3.25786 -1.1833 0.84833 3.25786 0.77828 0.85205 3.04636 -1.15945 
0.85205 3.04636 0.75443 0.85205 3.46936 -1.15945 0.85205 3.46936 0.75443 
0.85991 2.53717 0.45923 0.86419 3.09879 -1.16698 0.86419 3.09879 0.76196 
0.86419 3.41693 -1.16698 0.86419 3.41693 0.76196 0.87014 2.6296 -0.94967 
0.87014 2.6296 0.54465 0.87014 3.88612 0.54465 0.87111 2.8417 -1.08532 
0.87111 2.8417 0.6803 0.87111 3.67402 0.6803 0.87418 2.9454 -1.12639 
0.87418 2.9454 0.72137 0.87418 3.57032 -1.12639 0.87418 3.57032 0.72137 
0.87533 2.72827 -1.02117 0.87533 2.72827 0.61615 0.87533 3.78745 0.61615 
0.87599 3.15191 -1.17161 0.87599 3.15191 0.76659 0.87599 3.36381 -1.17161 
0.87599 3.36381 0.76659 0.88712 3.20507 -1.17334 0.88712 3.20507 0.76832 
0.88712 3.31065 -1.17334 0.88712 3.31065 0.76832 0.88789 2.99568 -1.13857 
0.88789 2.99568 0.73355 0.88789 3.52004 -1.13857 0.88789 3.52004 0.73355 
0.89622 3.25786 -1.17254 0.89622 3.25786 0.76752 0.8983 2.58858 0.49893 
0.90093 3.04671 -1.14806 0.90093 3.04671 0.74304 0.90093 3.46901 -1.14806 
0.90093 3.46901 0.74304 0.90587 2.68479 -0.98211 0.90587 2.68479 0.57709 
0.90587 3.83093 0.57709 0.9086 2.89673 -1.09938 0.9086 2.89673 0.69436 
0.9086 3.61899 0.69436 0.90931 2.78768 -1.04712 0.90931 2.78768 0.6421 
0.90931 3.72804 0.6421 0.9133 3.09938 -1.15501 0.9133 3.09938 0.74999 
0.9133 3.41634 -1.15501 0.9133 3.41634 0.74999 0.92299 2.94608 -1.11357 
0.92299 2.94608 0.70855 0.92299 3.56964 0.70855 0.92489 3.15251 -1.15912 
0.92489 3.15251 0.7541 0.92489 3.36321 -1.15912 0.92489 3.36321 0.7541 
0.92586 2.5505 0.44965 0.93461 3.20511 -1.16066 0.93461 3.20511 0.75564 
0.93461 3.31061 -1.16066 0.93461 3.31061 0.75564 0.93531 2.6438 0.53463 
0.93531 3.87191 0.53463 0.93662 2.99657 -1.12523 0.93662 2.99657 0.72021 
0.93662 3.51915 -1.12523 0.93662 3.51915 0.72021 0.94068 2.74335 -1.01038 
0.94068 2.74335 0.60536 0.94068 3.77237 0.60536 0.94192 2.84961 -1.06854 
0.94192 2.84961 0.66352 0.94192 3.66611 0.66352 0.94353 3.25786 -1.15945 
0.94353 3.25786 0.75443 0.94918 3.0476 -1.13429 0.94918 3.0476 0.72927 
0.94918 3.46812 -1.13429 0.94918 3.46812 0.72927 0.95694 2.89807 -1.08473 
0.95694 2.89807 0.67971 0.95694 3.61765 0.67971 0.96147 3.10042 -1.1407 
0.96147 3.10042 0.73568 0.96147 3.4153 -1.1407 0.96147 3.4153 0.73568 
0.96365 2.60394 0.48744 0.97087 2.70079 -0.96984 0.97087 2.70079 0.56482 
0.97087 3.81492 0.56482 0.9711 2.94755 -1.09843 0.9711 2.94755 0.69341 
0.9711 3.56817 0.69341 0.97202 3.15255 -1.14447 0.97202 3.15255 0.73945 
0.97202 3.36317 -1.14447 0.97202 3.36317 0.73945 0.974 2.80424 -1.03398 
0.974 2.80424 0.62896 0.974 3.71148 0.62896 0.98168 3.20523 -1.14557 
0.98168 3.20523 0.74055 0.98168 3.31048 -1.14557 0.98168 3.31048 0.74055 
0.98436 2.99791 -1.10959 0.98436 2.99791 0.70457 0.98436 3.5178 -1.10959 
0.98436 3.5178 0.70457 0.99013 3.25786 -1.14405 0.99013 3.25786 0.73903 
0.99056 2.56709 0.43706 0.99179 2.84878 -1.04988 0.99179 2.84878 0.64486 
0.99179 3.66694 0.64486 0.99669 3.04901 -1.11817 0.99669 3.04901 0.71315 
0.99669 3.46671 -1.11817 0.99669 3.46671 0.71315 0.99918 2.6608 0.52126 
1.00471 2.76081 0.59084 1.00471 3.75491 0.59084 1.00677 2.89746 0.6607 
1.00677 3.61826 0.6607 1.00803 3.1007 -1.12415 1.00803 3.1007 0.71913 
1.00803 3.41501 -1.12415 1.00803 3.41501 0.71913 1.01838 3.15284 -1.12752 
1.01838 3.15284 0.7225 1.01838 3.36288 -1.12752 1.01838 3.36288 0.7225 
1.02104 2.9474 0.67404 1.02104 3.56831 0.67404 1.02318 2.80438 0.60835 
1.02318 3.71134 0.60835 1.02708 2.62201 0.47273 1.02768 3.20528 -1.12827 
1.02768 3.20528 0.72325 1.02768 3.31044 -1.12827 1.02768 3.31044 0.72325 
1.03391 2.71951 0.54933 1.03391 3.79621 0.54933 1.03422 2.99795 0.68479 
1.03422 3.51776 0.68479 1.03592 3.25786 -1.12639 1.03592 3.25786 0.72137 
1.04071 2.84911 0.6238 1.04071 3.66661 0.6238 1.04724 3.05062 0.69293 
1.04724 3.4651 -1.09795 1.04724 3.4651 0.69293 1.0532 2.76189 0.56823 
1.0532 3.75383 0.56823 1.05589 2.89811 0.63919 1.05589 3.61761 0.63919 
1.05845 3.10247 0.69841 1.05845 3.41324 -1.10343 1.05845 3.41324 0.69841 
1.06149 2.68051 0.5046 1.06879 3.15504 -1.10625 1.06879 3.15504 0.70123 
1.06879 3.36068 -1.10625 1.06879 3.36068 0.70123 1.06991 2.94815 0.65216 
1.06991 3.56757 0.65216 1.07153 2.80578 0.5853 1.07153 3.70994 0.5853 
1.07794 3.20758 -1.10645 1.07794 3.20758 0.70143 1.07794 3.30814 -1.10645 
1.07794 3.30814 0.70143 1.0808 3.25786 -1.1065 1.0808 3.25786 0.70148 
1.08156 2.72178 0.52492 1.08391 3.00011 0.66241 1.08391 3.51561 0.66241 
1.08732 2.64398 0.45684 1.08853 2.8506 0.6004 1.08853 3.66512 0.6004 
1.09662 3.05284 0.67006 1.09662 3.46288 -1.07508 1.09662 3.46288 0.67006 
1.10055 2.76439 0.54341 1.10055 3.75133 0.54341 1.1036 2.89983 0.61541 
1.1036 3.61589 0.61541 1.10795 3.10497 0.67491 1.10795 3.41075 -1.07993 
1.10795 3.41075 0.67491 1.10856 2.68343 0.47772 1.11797 3.15754 0.67724 
1.11797 3.35818 -1.08226 1.11797 3.35818 0.67724 1.11842 2.80825 0.56003 
1.11842 3.70747 0.56003 1.11878 2.9508 0.62754 1.11878 3.56492 0.62754 
1.12189 3.20764 0.67944 1.12189 3.30808 -1.08446 1.12189 3.30808 0.67944 
1.12464 3.25786 0.67941 1.12847 2.72504 0.49768 1.1326 3.00299 0.63729 
1.1326 3.51273 0.63729 1.13512 2.85324 0.57472 1.13512 3.66247 0.57472 
1.14469 3.05567 0.6446 1.14469 3.46005 0.6446 1.14745 2.76823 0.51583 
1.14745 3.74749 0.51583 1.15142 2.90328 0.58875 1.15142 3.61244 0.58875 
1.15428 2.68804 0.44885 1.15581 3.10797 0.64893 1.15581 3.40775 -1.05395 
1.15581 3.40775 0.64893 1.161 3.15764 0.65314 1.161 3.35808 0.65314 
1.16493 3.2078 0.6552 1.16493 3.30792 0.6552 1.16512 2.8124 0.53203 
1.16512 3.70332 0.53203 1.16625 2.95437 0.60044 1.16625 3.56134 0.60044 
1.16734 3.25786 0.65522 1.17425 2.73011 0.46834 1.17955 3.00636 0.60974 
1.17955 3.50935 0.60974 1.18033 2.85704 0.54683 1.18033 3.65868 0.54683 
1.1913 3.0591 0.61663 1.1913 3.45662 0.61663 1.19288 2.77352 0.48611 
1.19643 2.90734 0.56043 1.19643 3.60838 0.56043 1.19773 3.10835 0.62282 
1.19773 3.40736 0.62282 1.19853 2.69434 0.41805 1.20281 3.15798 0.62695 
1.20281 3.35774 0.62695 1.2065 3.20786 0.629 1.2065 3.30786 0.629 
1.20881 3.25786 0.62896 1.20914 2.8172 0.50233 1.20914 3.69851 0.50233 
1.2112 2.95895 0.57166 1.2112 3.55677 0.57166 1.21827 2.73676 0.43718 
1.22405 2.86197 0.51682 1.22405 3.65375 0.51682 1.22426 3.01117 0.58048 
1.22426 3.50455 0.58048 1.23244 3.05927 0.58812 1.23244 3.45644 0.58812 
1.2357 2.7793 0.45455 1.23888 3.1086 0.5942 1.23888 3.40711 0.5942 
1.24018 2.91266 0.52984 1.24018 3.60306 0.52984 1.24406 3.15855 0.59816 
1.24406 3.35717 0.59816 1.24774 3.2085 0.60007 1.24774 3.30722 0.60007 
1.24894 3.25786 0.6007 1.25178 2.82325 0.47045 1.25454 2.96439 0.54067 
1.25454 3.55133 0.54067 1.25975 2.74376 0.404 1.26408 3.01187 0.55006 
1.26408 3.50385 0.55006 1.26616 2.86802 0.48477 1.26616 3.6477 0.48477 
1.27213 3.05994 0.55763 1.27213 3.45577 0.55763 1.27685 2.78646 0.4211 
1.27876 3.10947 0.56346 1.27876 3.40625 0.56346 1.28201 2.91899 0.49736 
1.28201 3.59673 0.49736 1.28381 3.15937 0.56735 1.28381 3.35635 0.56735 
1.28649 3.20856 0.56986 1.28649 3.30716 0.56986 1.28763 3.25786 0.5705 
1.29246 2.8303 0.43671 1.29303 2.96561 0.50831 1.29303 3.55011 0.50831 
1.30254 3.01318 0.51759 1.30254 3.50254 0.51759 1.30652 2.87518 0.45077 
1.30652 3.64054 0.45077 1.31027 3.06111 0.52523 1.31027 3.45461 0.52523 
1.3103 2.7793 0.37995 1.31688 3.11072 0.53093 1.31688 3.405 0.53093 
1.31901 2.92097 0.46326 1.31901 3.59475 0.46326 1.32119 3.15949 0.53517 
1.32119 3.35623 0.53517 1.3239 3.20873 0.53763 1.3239 3.30699 0.53763 
1.3248 3.25786 0.53844 1.3262 2.82325 0.39603 1.3299 2.96757 0.47415 
1.3299 3.54814 0.47415 1.33916 3.01488 0.48341 1.33916 3.50084 0.48341 
1.34052 2.86802 0.41041 1.34676 3.06277 0.49101 1.34676 3.45295 0.49101 
1.35269 3.11113 0.49694 1.35269 3.40459 0.49694 1.35311 2.91899 0.42626 
1.35311 3.59673 0.42626 1.35694 3.15984 0.50119 1.35694 3.35588 0.50119 
1.3595 3.20879 0.50375 1.3595 3.30693 0.50375 1.36035 3.25786 0.5046 
1.36406 2.96561 0.43728 1.36406 3.55011 0.43728 1.37334 3.01318 0.44679 
1.37334 3.50254 0.44679 1.38098 3.06111 0.45452 1.38098 3.45461 0.45452 
1.38668 3.11072 0.46113 1.38668 3.405 0.46113 1.39092 3.15949 0.46544 
1.39092 3.35623 0.46544 1.39338 3.20873 0.46815 1.39338 3.30699 0.46815 
1.39419 3.25786 0.46905 1.39642 2.96439 0.39879 1.39642 3.55133 0.39879 
1.40581 3.01187 0.40833 1.40581 3.50385 0.40833 1.41338 3.05994 0.41638 
1.41338 3.45577 0.41638 1.41921 3.10947 0.42301 1.41921 3.40625 0.42301 
1.4231 3.15937 0.42806 1.4231 3.35635 0.42806 1.42561 3.20856 0.43074 
1.42561 3.30716 0.43074 1.42625 3.25786 0.43188 1.42741 3.55677 0.35545 
1.43624 3.50455 0.36851 1.44387 3.45644 0.37669 1.44996 3.40711 0.38313 
1.45391 3.15855 0.38831 1.45391 3.35717 0.38831 1.45582 3.2085 0.39198 
1.45582 3.30722 0.39198 1.45645 3.25786 0.39319 1.46549 3.50935 0.3238 
1.47238 3.45662 0.33555 1.47857 3.40736 0.34198 1.4827 3.35774 0.34706 
1.48475 3.30786 0.35075 1.50035 3.46005 0.28894 1.50469 3.40775 0.30006 
-1.50469 3.40775 -0.30006 -1.50036 3.46005 -0.28894 -1.48475 3.30786 -0.35075 
-1.4827 3.35774 -0.34706 -1.47858 3.40737 -0.34198 -1.47238 3.45662 -0.33555 
-1.46549 3.50935 -0.3238 -1.45645 3.25786 -0.39319 -1.45583 3.2085 -0.39198 
-1.45583 3.30722 -0.39198 -1.45391 3.15855 -0.38831 -1.45391 3.35717 -0.38831 
-1.44996 3.40712 -0.38313 -1.44387 3.45644 -0.37669 -1.43624 3.50455 -0.36851 
-1.42741 3.55677 -0.35545 -1.42625 3.25786 -0.43188 -1.42562 3.20856 -0.43074 
-1.42562 3.30716 -0.43074 -1.4231 3.15937 -0.42806 -1.4231 3.35635 -0.42806 
-1.41921 3.10947 -0.42301 -1.41921 3.40625 -0.42301 -1.41338 3.05995 -0.41638 
-1.41338 3.45577 -0.41638 -1.40581 3.01187 -0.40833 -1.40581 3.50385 -0.40833 
-1.39642 2.96439 -0.39879 -1.39642 3.55133 -0.39879 -1.39419 3.25786 -0.46905 
-1.39338 3.20873 -0.46815 -1.39338 3.30699 -0.46815 -1.39092 3.15949 -0.46544 
-1.39092 3.35623 -0.46544 -1.38669 3.11072 -0.46113 -1.38669 3.405 -0.46113 
-1.38098 3.06111 -0.45452 -1.38098 3.45461 -0.45452 -1.37334 3.01318 -0.44679 
-1.37334 3.50254 -0.44679 -1.36406 2.96561 -0.43728 -1.36406 3.55011 -0.43728 
-1.36035 3.25786 -0.5046 -1.3595 3.20879 -0.50375 -1.3595 3.30693 -0.50375 
-1.35694 3.15984 -0.50119 -1.35694 3.35588 -0.50119 -1.35311 2.91899 -0.42626 
-1.35311 3.59673 -0.42626 -1.3527 3.11113 -0.49694 -1.3527 3.40459 -0.49694 
-1.34676 3.06277 -0.49101 -1.34676 3.45295 -0.49101 -1.34052 2.86802 -0.41041 
-1.33916 3.01488 -0.48341 -1.33916 3.50084 -0.48341 -1.3299 2.96758 -0.47415 
-1.3299 3.54814 -0.47415 -1.3262 2.82325 -0.39603 -1.3248 3.25786 -0.53844 
-1.3239 3.20873 -0.53763 -1.3239 3.30699 -0.53763 -1.32119 3.15949 -0.53517 
-1.32119 3.35623 -0.53517 -1.31902 2.92097 -0.46326 -1.31902 3.59475 -0.46326 
-1.31688 3.11072 -0.53093 -1.31688 3.405 -0.53093 -1.3103 2.77931 -0.37995 
-1.31027 3.06111 -0.52523 -1.31027 3.45461 -0.52523 -1.30652 2.87518 -0.45077 
-1.30652 3.64054 -0.45077 -1.30255 3.01318 -0.51759 -1.30255 3.50254 -0.51759 
-1.29303 2.96561 -0.50831 -1.29303 3.55011 -0.50831 -1.29246 2.8303 -0.43671 
-1.28764 3.25786 -0.5705 -1.2865 3.20856 -0.56986 -1.2865 3.30716 -0.56986 
-1.28382 3.15937 -0.56735 -1.28382 3.35635 -0.56735 -1.28201 2.91899 -0.49736 
-1.28201 3.59673 -0.49736 -1.27877 3.10947 -0.56346 -1.27877 3.40625 -0.56346 
-1.27686 2.78646 -0.4211 -1.27213 3.05995 -0.55763 -1.27213 3.45577 -0.55763 
-1.26616 2.86802 -0.48477 -1.26616 3.6477 -0.48477 -1.26408 3.01187 -0.55006 
-1.26408 3.50385 -0.55006 -1.25975 2.74376 -0.404 -1.25455 2.96439 -0.54067 
-1.25455 3.55133 -0.54067 -1.25178 2.82325 -0.47045 -1.24894 3.25786 -0.6007 
-1.24774 3.2085 -0.60007 -1.24774 3.30722 -0.60007 -1.24406 3.15855 -0.59816 
-1.24406 3.35717 -0.59816 -1.24018 2.91266 -0.52984 -1.24018 3.60306 -0.52984 
-1.23888 3.1086 -0.5942 -1.23888 3.40712 -0.5942 -1.2357 2.77931 -0.45455 
-1.23244 3.05928 -0.58812 -1.23244 3.45644 -0.58812 -1.22426 3.01117 -0.58048 
-1.22426 3.50455 -0.58048 -1.22406 2.86197 -0.51682 -1.22406 3.65375 -0.51682 
-1.21827 2.73676 -0.43718 -1.2112 2.95895 -0.57166 -1.2112 3.55677 -0.57166 
-1.20915 2.81721 -0.50233 -1.20915 3.69851 -0.50233 -1.20881 3.25786 -0.62896 
-1.2065 3.20786 -0.629 -1.2065 3.30786 -0.629 -1.20281 3.15798 -0.62695 
-1.20281 3.35774 -0.62695 -1.19854 2.69434 -0.41805 -1.19774 3.10835 -0.62282 
-1.19774 3.40737 -0.62282 -1.19644 2.90734 -0.56043 -1.19644 3.60838 -0.56043 
-1.19288 2.77352 -0.48611 -1.1913 3.0591 -0.61663 -1.1913 3.45662 -0.61663 
-1.18033 2.85704 -0.54683 -1.18033 3.65868 -0.54683 -1.17956 3.00637 -0.60974 
-1.17956 3.50935 -0.60974 -1.17425 2.73011 -0.46834 -1.16735 3.25786 -0.65522 
-1.16625 2.95437 -0.60044 -1.16625 3.56135 -0.60044 -1.16512 2.8124 -0.53203 
-1.16512 3.70332 -0.53203 -1.16493 3.2078 -0.6552 -1.16493 3.30792 -0.6552 
-1.16101 3.15764 -0.65314 -1.16101 3.35808 -0.65314 -1.15581 3.10797 -0.64893 
-1.15581 3.40775 -0.64893 -1.15581 3.40775 1.05395 -1.15429 2.68804 -0.44885 
-1.15142 2.90328 -0.58875 -1.15142 3.61244 -0.58875 -1.14745 2.76823 -0.51583 
-1.14745 3.74749 -0.51583 -1.14469 3.05567 -0.6446 -1.14469 3.46005 -0.6446 
-1.13512 2.85324 -0.57472 -1.13512 3.66248 -0.57472 -1.1326 3.00299 -0.63729 
-1.1326 3.51273 -0.63729 -1.12847 2.72504 -0.49768 -1.12464 3.25786 -0.67941 
-1.1219 3.20764 -0.67944 -1.1219 3.30808 -0.67944 -1.1219 3.30808 1.08446 
-1.11878 2.9508 -0.62754 -1.11878 3.56492 -0.62754 -1.11842 2.80825 -0.56003 
-1.11842 3.70747 -0.56003 -1.11797 3.15754 -0.67724 -1.11797 3.35818 -0.67724 
-1.11797 3.35818 1.08226 -1.10856 2.68343 -0.47772 -1.10795 3.10497 -0.67491 
-1.10795 3.41075 -0.67491 -1.10795 3.41075 1.07993 -1.1036 2.89983 -0.61541 
-1.1036 3.61589 -0.61541 -1.10056 2.76439 -0.54341 -1.10056 3.75133 -0.54341 
-1.09662 3.05284 -0.67006 -1.09662 3.46288 -0.67006 -1.09662 3.46288 1.07508 
-1.08853 2.8506 -0.6004 -1.08853 3.66512 -0.6004 -1.08732 2.64399 -0.45684 
-1.08391 3.00011 -0.66241 -1.08391 3.51561 -0.66241 -1.08156 2.72178 -0.52492 
-1.0808 3.25786 -0.70148 -1.0808 3.25786 1.1065 -1.07794 3.20758 -0.70143 
-1.07794 3.20758 1.10645 -1.07794 3.30814 -0.70143 -1.07794 3.30814 1.10645 
-1.07154 2.80578 -0.5853 -1.07154 3.70994 -0.5853 -1.06991 2.94815 -0.65216 
-1.06991 3.56757 -0.65216 -1.0688 3.15504 -0.70123 -1.0688 3.15504 1.10625 
-1.0688 3.36068 -0.70123 -1.0688 3.36068 1.10625 -1.06149 2.68051 -0.5046 
-1.05846 3.10248 -0.69841 -1.05846 3.41324 -0.69841 -1.05846 3.41324 1.10343 
-1.05589 2.89811 -0.63919 -1.05589 3.61761 -0.63919 -1.05321 2.76189 -0.56823 
-1.05321 3.75383 -0.56823 -1.04724 3.05062 -0.69293 -1.04724 3.4651 -0.69293 
-1.04724 3.4651 1.09795 -1.04071 2.84911 -0.6238 -1.04071 3.66661 -0.6238 
-1.03593 3.25786 -0.72137 -1.03593 3.25786 1.12639 -1.03422 2.99795 -0.68479 
-1.03422 3.51777 -0.68479 -1.03392 2.71951 -0.54933 -1.03392 3.79621 -0.54933 
-1.02768 3.20528 -0.72325 -1.02768 3.20528 1.12827 -1.02768 3.31044 -0.72325 
-1.02768 3.31044 1.12827 -1.02708 2.62201 -0.47273 -1.02318 2.80438 -0.60835 
-1.02318 3.71134 -0.60835 -1.02104 2.94741 -0.67404 -1.02104 3.56831 -0.67404 
-1.01838 3.15284 -0.7225 -1.01838 3.15284 1.12752 -1.01838 3.36288 -0.7225 
-1.01838 3.36288 1.12752 -1.00804 3.1007 -0.71913 -1.00804 3.1007 1.12415 
-1.00804 3.41502 -0.71913 -1.00804 3.41502 1.12415 -1.00677 2.89746 -0.6607 
-1.00677 3.61826 -0.6607 -1.00471 2.76081 -0.59084 -1.00471 3.75491 -0.59084 
-0.99919 2.6608 -0.52126 -0.99669 3.04901 -0.71315 -0.99669 3.04901 1.11817 
-0.99669 3.46671 -0.71315 -0.99669 3.46671 1.11817 -0.9918 2.84878 -0.64486 
-0.9918 2.84878 1.04988 -0.9918 3.66694 -0.64486 -0.99056 2.56709 -0.43706 
-0.99013 3.25786 -0.73903 -0.99013 3.25786 1.14405 -0.98437 2.99791 -0.70457 
-0.98437 2.99791 1.10959 -0.98437 3.51781 -0.70457 -0.98437 3.51781 1.10959 
-0.98168 3.20523 -0.74055 -0.98168 3.20523 1.14557 -0.98168 3.31049 -0.74055 
-0.98168 3.31049 1.14557 -0.974 2.80424 -0.62896 -0.974 2.80424 1.03398 
-0.974 3.71148 -0.62896 -0.97202 3.15255 -0.73945 -0.97202 3.15255 1.14447 
-0.97202 3.36317 -0.73945 -0.97202 3.36317 1.14447 -0.97111 2.94755 -0.69341 
-0.97111 2.94755 1.09843 -0.97111 3.56817 -0.69341 -0.97087 2.7008 -0.56482 
-0.97087 2.7008 0.96984 -0.97087 3.81492 -0.56482 -0.96365 2.60394 -0.48744 
-0.96147 3.10042 -0.73568 -0.96147 3.10042 1.1407 -0.96147 3.4153 -0.73568 
-0.96147 3.4153 1.1407 -0.95694 2.89807 -0.67971 -0.95694 2.89807 1.08473 
-0.95694 3.61765 -0.67971 -0.94918 3.0476 -0.72927 -0.94918 3.0476 1.13429 
-0.94918 3.46812 -0.72927 -0.94918 3.46812 1.13429 -0.94353 3.25786 -0.75443 
-0.94353 3.25786 1.15945 -0.94192 2.84961 -0.66352 -0.94192 2.84961 1.06854 
-0.94192 3.66611 -0.66352 -0.94069 2.74335 -0.60536 -0.94069 2.74335 1.01038 
-0.94069 3.77237 -0.60536 -0.93663 2.99657 -0.72021 -0.93663 2.99657 1.12523 
-0.93663 3.51915 -0.72021 -0.93663 3.51915 1.12523 -0.93531 2.6438 -0.53463 
-0.93531 3.87192 -0.53463 -0.93461 3.20511 -0.75564 -0.93461 3.20511 1.16066 
-0.93461 3.31061 -0.75564 -0.93461 3.31061 1.16066 -0.92587 2.5505 -0.44965 
-0.92489 3.15251 -0.7541 -0.92489 3.15251 1.15912 -0.92489 3.36321 -0.7541 
-0.92489 3.36321 1.15912 -0.92299 2.94608 -0.70855 -0.92299 2.94608 1.11357 
-0.92299 3.56964 -0.70855 -0.9133 3.09938 -0.74999 -0.9133 3.09938 1.15501 
-0.9133 3.41634 -0.74999 -0.9133 3.41634 1.15501 -0.90931 2.78768 -0.6421 
-0.90931 2.78768 1.04712 -0.90931 3.72804 -0.6421 -0.9086 2.89673 -0.69436 
-0.9086 2.89673 1.09938 -0.9086 3.61899 -0.69436 -0.90587 2.68479 -0.57709 
-0.90587 2.68479 0.98211 -0.90587 3.83093 -0.57709 -0.90093 3.04671 -0.74304 
-0.90093 3.04671 1.14806 -0.90093 3.46901 -0.74304 -0.90093 3.46901 1.14806 
-0.89831 2.58858 -0.49893 -0.89622 3.25786 -0.76752 -0.89622 3.25786 1.17254 
-0.88789 2.99568 -0.73355 -0.88789 2.99568 1.13857 -0.88789 3.52004 -0.73355 
-0.88789 3.52004 1.13857 -0.88713 3.20507 -0.76832 -0.88713 3.20507 1.17334 
-0.88713 3.31065 -0.76832 -0.88713 3.31065 1.17334 -0.87599 3.15191 -0.76659 
-0.87599 3.15191 1.17161 -0.87599 3.36381 -0.76659 -0.87599 3.36381 1.17161 
-0.87533 2.72827 -0.61615 -0.87533 2.72827 1.02117 -0.87533 3.78745 -0.61615 
-0.87419 2.9454 -0.72137 -0.87419 2.9454 1.12639 -0.87419 3.57032 -0.72137 
-0.87419 3.57032 1.12639 -0.87111 2.8417 -0.6803 -0.87111 2.8417 1.08532 
-0.87111 3.67402 -0.6803 -0.87015 2.6296 -0.54465 -0.87015 2.6296 0.94967 
-0.87015 3.88612 -0.54465 -0.86419 3.09879 -0.76196 -0.86419 3.09879 1.16698 
-0.86419 3.41693 -0.76196 -0.86419 3.41693 1.16698 -0.85991 2.53717 -0.45923 
-0.85205 3.04636 -0.75443 -0.85205 3.04636 1.15945 -0.85205 3.46936 -0.75443 
-0.85205 3.46936 1.15945 -0.84833 3.25786 -0.77828 -0.84833 3.25786 1.1833 
-0.84017 2.67169 -0.58582 -0.84017 2.67169 0.99084 -0.84017 3.84403 -0.58582 
-0.83883 2.99541 -0.74442 -0.83883 2.99541 1.14944 -0.83883 3.52031 -0.74442 
-0.83883 3.52031 1.14944 -0.83777 2.78076 -0.65675 -0.83777 2.78076 1.06177 
-0.83777 3.73496 -0.65675 -0.8377 3.20464 -0.77889 -0.8377 3.20464 1.18391 
-0.8377 3.31108 -0.77889 -0.8377 3.31108 1.18391 -0.83709 2.88986 -0.70896 
-0.83709 2.88986 1.11398 -0.83709 3.62586 -0.70896 -0.83236 2.57617 -0.50686 
-0.82652 3.15157 -0.77661 -0.82652 3.15157 1.18163 -0.82652 3.36415 -0.77661 
-0.82652 3.36415 1.18163 -0.8223 2.49068 -0.41624 -0.81484 3.09882 -0.77145 
-0.81484 3.09882 1.17647 -0.81484 3.4169 -0.77145 -0.81484 3.4169 1.17647 
-0.804 2.61826 -0.55127 -0.804 2.61826 0.95629 -0.80282 2.72202 -0.62846 
-0.80282 2.72202 1.03348 -0.80282 3.7937 -0.62846 -0.80267 3.04654 -0.76342 
-0.80267 3.04654 1.16844 -0.80267 3.46918 -0.76342 -0.80267 3.46918 1.16844 
-0.80182 2.93987 -0.73387 -0.80182 2.93987 1.13889 -0.80182 3.57585 -0.73387 
-0.80182 3.57585 1.13889 -0.79997 3.25786 -0.78667 -0.79997 3.25786 1.19169 
-0.79914 2.83602 -0.69235 -0.79914 2.83602 1.09737 -0.79914 3.6797 -0.69235 
-0.79498 2.52797 -0.4662 -0.78918 3.2046 -0.78677 -0.78918 3.2046 1.19179 
-0.78918 3.31112 -0.78677 -0.78918 3.31112 1.19179 -0.77771 3.1513 -0.78397 
-0.77771 3.1513 1.18899 -0.77771 3.36442 -0.78397 -0.77771 3.36442 1.18899 
-0.76707 2.66679 -0.59604 -0.76707 2.66679 1.00106 -0.76702 2.56825 -0.51268 
-0.76702 2.56825 0.9177 -0.76591 2.9907 -0.75453 -0.76591 2.9907 1.15955 
-0.76591 3.52502 -0.75453 -0.76591 3.52502 1.15955 -0.76588 3.09857 -0.77828 
-0.76588 3.09857 1.1833 -0.76588 3.41715 -0.77828 -0.76588 3.41715 1.1833 
-0.76462 2.77605 -0.66666 -0.76462 2.77605 1.07168 -0.76462 3.73967 -0.66666 
-0.76413 2.88524 -0.71882 -0.76413 2.88524 1.12384 -0.76413 3.63048 -0.71882 
-0.76413 3.63048 1.12384 -0.75126 3.25786 -0.79267 -0.75126 3.25786 1.19769 
-0.74006 3.20449 -0.79228 -0.74006 3.20449 1.1973 -0.74006 3.31123 -0.79228 
-0.74006 3.31123 1.1973 -0.72949 2.7187 -0.63623 -0.72949 2.7187 1.04125 
-0.72884 2.61271 -0.5578 -0.72884 2.61271 0.96282 -0.72864 2.93607 -0.7413 
-0.72864 2.93607 1.14632 -0.72864 3.57965 -0.7413 -0.72864 3.57965 1.14632 
-0.7286 3.15129 -0.78893 -0.7286 3.15129 1.19395 -0.7286 3.36443 -0.78893 
-0.7286 3.36443 1.19395 -0.72817 3.04474 -0.77164 -0.72817 3.04474 1.17666 
-0.72817 3.47098 -0.77164 -0.72817 3.47098 1.17666 -0.72639 2.8326 -0.6996 
-0.72639 2.8326 1.10462 -0.72639 3.68312 -0.6996 -0.70231 3.25786 -0.79629 
-0.70231 3.25786 1.20131 -0.69148 2.66305 -0.60045 -0.69148 2.66305 1.00547 
-0.69148 2.77369 -0.67163 -0.69148 2.77369 1.07665 -0.69144 2.56451 -0.51708 
-0.69144 2.56451 0.9221 -0.69103 2.98948 -0.76006 -0.69103 2.98948 1.16508 
-0.69103 3.52624 -0.76006 -0.69103 3.52624 1.16508 -0.69103 2.88291 -0.72377 
-0.69103 2.88291 1.12879 -0.69103 3.63281 -0.72377 -0.69103 3.63281 1.12879 
-0.691 3.09736 -0.7838 -0.691 3.09736 1.18882 -0.691 3.41836 -0.7838 
-0.691 3.41836 1.18882 -0.691 3.20446 -0.79535 -0.691 3.20446 1.20037 
-0.691 3.31126 -0.79535 -0.691 3.31126 1.20037 -0.65324 2.51979 0.87723 
-0.65324 2.61086 -0.55998 -0.65324 2.61086 0.965 -0.65324 2.71712 -0.63868 
-0.65324 2.71712 1.0437 -0.65324 2.83146 -0.70202 -0.65324 2.83146 1.10704 
-0.65324 2.93515 -0.74399 -0.65324 2.93515 1.14901 -0.65324 3.04414 -0.77438 
-0.65324 3.04414 1.1794 -0.65324 3.15098 -0.79176 -0.65324 3.15098 1.19678 
-0.65324 3.25786 -0.79749 -0.65324 3.25786 1.20251 -0.65324 3.36474 -0.79176 
-0.65324 3.36474 1.19678 -0.65324 3.47158 -0.77438 -0.65324 3.47158 1.1794 
-0.65324 3.58057 -0.74399 -0.65324 3.58057 1.14901 -0.65324 3.68426 1.10704 
-0.61548 3.20446 -0.79535 -0.61548 3.20446 1.20037 -0.61548 3.31126 -0.79535 
-0.61548 3.31126 1.20037 -0.61548 3.09736 -0.7838 -0.61548 3.09736 1.18882 
-0.61548 3.41836 -0.7838 -0.61548 3.41836 1.18882 -0.61546 2.88291 -0.72377 
-0.61546 2.88291 1.12879 -0.61546 3.63281 1.12879 -0.61546 2.98948 -0.76006 
-0.61546 2.98948 1.16508 -0.61546 3.52624 1.16508 -0.61504 2.47956 0.82925 
-0.61504 2.56451 0.9221 -0.61501 2.77369 -0.67163 -0.61501 2.77369 1.07665 
-0.61501 3.74203 1.07665 -0.61501 2.66305 -0.60045 -0.61501 2.66305 1.00547 
-0.60418 3.25786 -0.79629 -0.60418 3.25786 1.20131 -0.5801 2.8326 -0.6996 
-0.5801 2.8326 1.10462 -0.5801 3.68312 1.10462 -0.57832 3.04474 -0.77164 
-0.57832 3.04474 1.17666 -0.57832 3.47098 1.17666 -0.57788 3.15129 -0.78893 
-0.57788 3.15129 1.19395 -0.57788 3.36443 -0.78893 -0.57788 3.36443 1.19395 
-0.57784 2.93607 -0.7413 -0.57784 2.93607 1.14632 -0.57784 3.57965 1.14632 
-0.57765 2.61271 0.96282 -0.57705 2.52194 0.87527 -0.57699 2.7187 -0.63623 
-0.57699 2.7187 1.04125 -0.56643 3.20449 -0.79228 -0.56643 3.20449 1.1973 
-0.56643 3.31123 -0.79228 -0.56643 3.31123 1.1973 -0.55523 3.25786 -0.79267 
-0.55523 3.25786 1.19769 -0.55305 2.4229 0.74363 -0.54964 2.48336 0.82654 
-0.54235 2.88524 -0.71882 -0.54235 2.88524 1.12384 -0.54235 3.63048 1.12384 
-0.54187 2.77605 -0.66666 -0.54187 2.77605 1.07168 -0.54187 3.73967 1.07168 
-0.54061 3.09857 -0.77828 -0.54061 3.09857 1.1833 -0.54061 3.41715 1.1833 
-0.54057 2.9907 -0.75453 -0.54057 2.9907 1.15955 -0.54057 3.52502 1.15955 
-0.53946 2.56825 0.9177 -0.53941 2.66679 -0.59604 -0.53941 2.66679 1.00106 
-0.52877 3.1513 -0.78397 -0.52877 3.1513 1.18899 -0.52877 3.36442 -0.78397 
-0.52877 3.36442 1.18899 -0.52272 2.44835 0.77492 -0.5173 3.2046 -0.78677 
-0.5173 3.2046 1.19179 -0.5173 3.31112 -0.78677 -0.5173 3.31112 1.19179 
-0.51151 2.52797 0.87122 -0.50734 2.83602 -0.69235 -0.50734 2.83602 1.09737 
-0.50734 3.6797 1.09737 -0.50651 3.25786 -0.78667 -0.50651 3.25786 1.19169 
-0.50467 2.93987 -0.73387 -0.50467 2.93987 1.13889 -0.50467 3.57585 1.13889 
-0.50381 3.04654 -0.76342 -0.50381 3.04654 1.16844 -0.50381 3.46918 1.16844 
-0.50366 2.72202 -0.62846 -0.50366 2.72202 1.03348 -0.50366 3.7937 1.03348 
-0.50249 2.61826 0.95629 -0.49165 3.09882 -0.77145 -0.49165 3.09882 1.17647 
-0.49165 3.4169 1.17647 -0.48419 2.49068 0.82126 -0.47996 3.15157 -0.77661 
-0.47996 3.15157 1.18163 -0.47996 3.36415 1.18163 -0.47413 2.57617 0.91188 
-0.4694 2.88986 -0.70896 -0.4694 2.88986 1.11398 -0.4694 3.62586 1.11398 
-0.46879 3.20464 -0.77889 -0.46879 3.20464 1.18391 -0.46879 3.31108 1.18391 
-0.46871 2.78076 -0.65675 -0.46871 2.78076 1.06177 -0.46871 3.73496 1.06177 
-0.46766 2.99541 -0.74442 -0.46766 2.99541 1.14944 -0.46766 3.52031 1.14944 
-0.46632 2.67169 0.99084 -0.46632 3.84403 0.99084 -0.45815 3.25786 -0.77828 
-0.45815 3.25786 1.1833 -0.45444 3.04636 -0.75443 -0.45444 3.04636 1.15945 
-0.45444 3.46936 1.15945 -0.44658 2.53717 0.86425 -0.44229 3.09879 -0.76196 
-0.44229 3.09879 1.16698 -0.44229 3.41693 1.16698 -0.43634 2.6296 0.94967 
-0.43537 2.8417 -0.6803 -0.43537 2.8417 1.08532 -0.43537 3.67402 1.08532 
-0.4323 2.9454 -0.72137 -0.4323 2.9454 1.12639 -0.4323 3.57032 1.12639 
-0.43115 2.72827 -0.61615 -0.43115 2.72827 1.02117 -0.43115 3.78745 1.02117 
-0.43049 3.15191 -0.76659 -0.43049 3.15191 1.17161 -0.43049 3.36381 1.17161 
-0.41997 2.50146 0.81361 -0.41936 3.20507 -0.76832 -0.41936 3.20507 1.17334 
-0.41936 3.31065 1.17334 -0.41859 2.99568 -0.73355 -0.41859 2.99568 1.13857 
-0.41859 3.52004 1.13857 -0.41026 3.25786 1.17254 -0.40818 2.58858 0.90395 
-0.40556 3.04671 -0.74304 -0.40556 3.04671 1.14806 -0.40556 3.46901 1.14806 
-0.40062 2.68479 0.98211 -0.40062 3.83093 0.98211 -0.39789 2.89673 -0.69436 
-0.39789 2.89673 1.09938 -0.39789 3.61899 1.09938 -0.39717 2.78768 -0.6421 
-0.39717 2.78768 1.04712 -0.39717 3.72804 1.04712 -0.39319 3.09938 -0.74999 
-0.39319 3.09938 1.15501 -0.39319 3.41634 1.15501 -0.3835 2.94608 -0.70855 
-0.3835 2.94608 1.11357 -0.3835 3.56964 1.11357 -0.38159 3.15251 -0.7541 
-0.38159 3.15251 1.15912 -0.38159 3.36321 1.15912 -0.38062 2.5505 0.85467 
-0.37187 3.20511 1.16066 -0.37187 3.31061 1.16066 -0.37118 2.6438 0.93965 
-0.37118 3.87192 0.93965 -0.36986 2.99657 -0.72021 -0.36986 2.99657 1.12523 
-0.36986 3.51915 1.12523 -0.3658 2.74335 -0.60536 -0.3658 2.74335 1.01038 
-0.3658 3.77237 1.01038 -0.36457 2.84961 -0.66352 -0.36457 2.84961 1.06854 
-0.36457 3.66611 1.06854 -0.36296 3.25786 1.15945 -0.35731 3.0476 -0.72927 
-0.35731 3.0476 1.13429 -0.35731 3.46812 1.13429 -0.35433 2.51605 0.80282 
-0.34954 2.89807 -0.67971 -0.34954 2.89807 1.08473 -0.34954 3.61765 1.08473 
-0.34502 3.10042 -0.73568 -0.34502 3.10042 1.1407 -0.34502 3.4153 1.1407 
-0.34283 2.60394 0.89246 -0.33561 2.7008 0.96984 -0.33561 3.81492 0.96984 
-0.33538 2.94755 -0.69341 -0.33538 2.94755 1.09843 -0.33538 3.56817 1.09843 
-0.33446 3.15255 1.14447 -0.33446 3.36317 1.14447 -0.33248 2.80424 -0.62896 
-0.33248 2.80424 1.03398 -0.33248 3.71148 1.03398 -0.32481 3.20523 1.14557 
-0.32481 3.31049 1.14557 -0.32212 2.99791 -0.70457 -0.32212 2.99791 1.10959 
-0.32212 3.51781 1.10959 -0.31635 3.25786 1.14405 -0.31592 2.56709 0.84208 
-0.31469 2.84878 -0.64486 -0.31469 2.84878 1.04988 -0.31469 3.66694 1.04988 
-0.3098 3.04901 -0.71315 -0.3098 3.04901 1.11817 -0.3098 3.46671 1.11817 
-0.3073 2.6608 0.92628 -0.30177 2.76081 0.99586 -0.30177 3.75491 0.99586 
-0.29972 2.89746 -0.6607 -0.29972 2.89746 1.06572 -0.29972 3.61826 1.06572 
-0.29845 3.1007 1.12415 -0.29845 3.41502 1.12415 -0.28811 3.15284 1.12752 
-0.28811 3.36288 1.12752 -0.28545 2.94741 -0.67404 -0.28545 2.94741 1.07906 
-0.28545 3.56831 1.07906 -0.2833 2.80438 -0.60835 -0.2833 2.80438 1.01337 
-0.2833 3.71134 1.01337 -0.27941 2.62201 0.87775 -0.2788 3.20528 1.12827 
-0.2788 3.31044 1.12827 -0.27257 2.71951 0.95435 -0.27227 2.99795 -0.68479 
-0.27227 2.99795 1.08981 -0.27227 3.51777 1.08981 -0.27056 3.25786 1.12639 
-0.26577 2.84911 -0.6238 -0.26577 2.84911 1.02882 -0.26577 3.66661 1.02882 
-0.25925 3.05062 -0.69293 -0.25925 3.05062 1.09795 -0.25925 3.4651 1.09795 
-0.25469 2.58713 0.82804 -0.25328 2.76189 0.97325 -0.25328 3.75383 0.97325 
-0.25059 2.89811 -0.63919 -0.25059 2.89811 1.04421 -0.25059 3.61761 1.04421 
-0.24803 3.10248 1.10343 -0.24803 3.41324 1.10343 -0.24499 2.68051 0.90962 
-0.23769 3.15504 1.10625 -0.23769 3.36068 1.10625 -0.23657 2.94815 -0.65216 
-0.23657 2.94815 1.05718 -0.23657 3.56757 1.05718 -0.23495 2.80578 -0.5853 
-0.23495 2.80578 0.99032 -0.23495 3.70994 0.99032 -0.22854 3.20758 1.10645 
-0.22854 3.30814 1.10645 -0.22569 3.25786 1.1065 -0.22492 2.72178 0.92994 
-0.22257 3.00011 -0.66241 -0.22257 3.00011 1.06743 -0.22257 3.51561 1.06743 
-0.21917 2.64399 0.86186 -0.21795 2.8506 -0.6004 -0.21795 2.8506 1.00542 
-0.21795 3.66512 1.00542 -0.20986 3.05284 1.07508 -0.20986 3.46288 1.07508 
-0.20593 2.76439 0.94843 -0.20288 2.89983 -0.61541 -0.20288 2.89983 1.02043 
-0.20288 3.61589 1.02043 -0.19854 3.10497 1.07993 -0.19854 3.41075 1.07993 
-0.19793 2.68343 0.88274 -0.1952 2.61009 0.81127 -0.18852 3.15754 1.08226 
-0.18852 3.35818 1.08226 -0.18806 2.80825 0.96505 -0.18771 2.9508 1.03256 
-0.18771 3.56492 1.03256 -0.18459 3.20764 1.08446 -0.18459 3.30808 1.08446 
-0.18185 3.25786 1.08443 -0.17801 2.72504 0.9027 -0.17389 3.00299 1.04231 
-0.17389 3.51273 1.04231 -0.17312 2.64832 0.83334 -0.17137 2.85324 0.97974 
-0.1618 3.05567 1.04962 -0.1618 3.46005 1.04962 -0.15903 2.76823 0.92085 
-0.15506 2.90328 0.99377 -0.15506 3.61244 0.99377 -0.1522 2.68804 0.85387 
-0.15067 3.10797 1.05395 -0.15067 3.40775 1.05395 -0.14548 3.15764 1.05816 
-0.14548 3.35808 1.05816 -0.14156 3.2078 1.06022 -0.14156 3.30792 1.06022 
-0.14136 2.8124 0.93705 -0.14024 2.95437 1.00545 -0.14024 3.56135 1.00545 
-0.13914 3.25786 1.06024 -0.13224 2.73011 0.87336 -0.12829 2.65446 0.80278 
-0.12693 3.00637 1.01476 -0.12693 3.50935 1.01476 -0.12615 2.85704 0.95185 
-0.11519 3.0591 1.02165 -0.11519 3.45662 1.02165 -0.1136 2.77352 0.89113 
-0.11005 2.90734 0.96545 -0.10875 3.10835 1.02784 -0.10875 3.40737 1.02784 
-0.10795 2.69434 0.82307 -0.10368 3.15798 1.03197 -0.10368 3.35774 1.03197 
-0.09998 3.20786 1.03402 -0.09998 3.30786 1.03402 -0.09767 3.25786 1.03398 
-0.09734 2.81721 0.90735 -0.09529 2.95895 0.97668 -0.08821 2.73676 0.8422 
-0.08529 2.66216 0.77046 -0.08243 2.86197 0.92184 -0.08222 3.01117 0.9855 
-0.08222 3.50455 0.9855 -0.07405 3.05928 0.99314 -0.07405 3.45644 0.99314 
-0.07078 2.77931 0.85957 -0.06761 3.1086 0.99922 -0.06761 3.40712 0.99922 
-0.0663 2.91266 0.93486 -0.06531 2.70229 0.79045 -0.06243 3.15855 1.00318 
-0.06243 3.35717 1.00318 -0.05875 3.2085 1.00509 -0.05875 3.30722 1.00509 
-0.05754 3.25786 1.00572 -0.05471 2.82325 0.87547 -0.05194 2.96439 0.94569 
-0.04674 2.74376 0.80902 -0.0424 3.01187 0.95508 -0.04033 2.86802 0.88979 
-0.03436 3.05995 0.96265 -0.03436 3.45577 0.96265 -0.03268 2.69434 0.7478 
-0.02963 2.78646 0.82612 -0.02772 3.10947 0.96848 -0.02772 3.40625 0.96848 
-0.02448 2.91899 0.90238 -0.02267 3.15937 0.97237 -0.02267 3.35635 0.97237 
-0.01999 3.20856 0.97488 -0.01999 3.30716 0.97488 -0.01885 3.25786 0.97552 
-0.01403 2.8303 0.84173 -0.01356 2.73676 0.76754 -0.01345 2.96561 0.91333 
-0.00394 3.01318 0.92261 4e-05 2.87518 0.85579 0.00378 3.06111 0.93025 
0.00382 2.77931 0.78497 0.01039 3.11072 0.93595 0.01253 2.92097 0.86828 
0.01471 3.15949 0.94019 0.01471 3.35623 0.94019 0.01742 3.20873 0.94265 
0.01742 3.30699 0.94265 0.0176 2.73011 0.72352 0.01832 3.25786 0.94346 
0.01972 2.82325 0.80105 0.02342 2.96758 0.87917 0.03267 3.01488 0.88843 
0.03404 2.86802 0.81543 0.03538 2.77352 0.74215 0.04028 3.06277 0.89603 
0.04621 3.11113 0.90196 0.04663 2.91899 0.83128 0.05046 3.15984 0.90621 
0.05159 2.81721 0.75841 0.05301 3.20879 0.90877 0.05301 3.30693 0.90877 
0.05386 3.25786 0.90962 0.05757 2.96561 0.8423 0.0651 2.76823 0.69672 
0.06609 2.86197 0.77332 0.06685 3.01318 0.85181 0.0745 3.06111 0.85954 
0.07911 2.91266 0.78945 0.0802 3.11072 0.86615 0.0813 2.8124 0.71439 
0.08443 3.15949 0.87046 0.08689 3.20873 0.87317 0.08993 2.96439 0.80381 
0.0961 2.85704 0.7296 0.09933 3.01187 0.81335 0.10689 3.05995 0.8214 
0.10929 2.80825 0.66769 0.1097 2.90734 0.7457 0.11272 3.10947 0.82803 
0.11661 3.15937 0.83308 0.12093 2.95895 0.76047 0.12399 2.85324 0.68438 
0.12975 3.01117 0.77353 0.13457 2.80578 0.6208 0.13739 3.05928 0.78171 
0.13802 2.90328 0.70069 0.14347 3.1086 0.78815 0.14967 2.8506 0.6378 
0.1497 2.95437 0.71552 0.159 3.00637 0.72882 0.16468 2.89983 0.65287 
0.1659 3.0591 0.74057 0.17307 2.84911 0.58998 0.17681 2.9508 0.66805 
0.18655 3.00299 0.68187 0.54099 1.98295 -0.87407 0.54099 2.08296 -0.87407 
0.54103 2.03296 -0.87638 0.54244 1.7259 -0.78634 0.54244 2.34002 -0.78634 
0.54304 1.93308 -0.87037 0.54304 2.13283 -0.87037 0.54716 1.88345 -0.8653 
0.54716 2.18246 -0.8653 0.55335 1.8342 -0.85886 0.55335 2.23171 -0.85886 
0.55457 1.67493 -0.77117 0.55457 2.39098 -0.77117 0.56025 1.78146 -0.84712 
0.56025 2.28445 -0.84712 0.56929 2.03296 -0.91651 0.56955 1.72947 -0.83381 
0.56955 2.33644 -0.83381 0.56959 1.6257 -0.7561 0.56991 1.98359 -0.9153 
0.56991 2.08232 -0.9153 0.57182 1.93365 -0.91162 0.57182 2.13226 -0.91162 
0.57578 1.8837 -0.90644 0.57578 2.18221 -0.90644 0.58123 1.67838 -0.81899 
0.58123 2.38753 -0.81899 0.58187 1.83437 -0.9 0.58187 2.23154 -0.9 
0.58468 1.58087 -0.7391 0.5895 1.78626 -0.89183 0.5895 2.27965 -0.89183 
0.59527 1.62834 -0.80268 0.59527 2.43757 -0.80268 0.59832 1.73405 -0.87876 
0.59832 2.33186 -0.87876 0.59948 2.03296 -0.9552 0.60012 1.98365 -0.95406 
0.60012 2.08226 -0.95406 0.60175 1.53699 -0.72077 0.60264 1.93447 -0.95138 
0.60264 2.13144 -0.95138 0.60653 1.88457 -0.94633 0.60653 2.18134 -0.94633 
0.60955 1.68244 -0.864 0.60955 2.38347 -0.864 0.60996 1.58335 -0.78599 
0.61236 1.83504 -0.93969 0.61236 2.23087 -0.93969 0.61992 1.78696 -0.93165 
0.61992 2.27895 -0.93165 0.62315 1.63213 -0.8479 0.62315 2.43378 -0.8479 
0.62657 1.53949 -0.76812 0.62932 1.73949 -0.92211 0.62932 2.32643 -0.92211 
0.63154 2.03296 -0.99237 0.63236 1.98383 -0.99147 0.63236 2.08208 -0.99147 
0.63482 1.93458 -0.98876 0.63482 2.13133 -0.98876 0.63796 1.5875 -0.83269 
0.63796 2.47841 -0.83269 0.63905 1.88582 -0.98444 0.63905 2.1801 -0.98444 
0.64014 1.68776 -0.90775 0.64014 2.37816 -0.90775 0.64475 1.83621 -0.97783 
0.64475 2.22971 -0.97783 0.6524 1.78828 -0.97011 0.6524 2.27763 -0.97011 
0.65316 1.63706 -0.89162 0.65316 2.42885 -0.89162 0.65415 1.54332 -0.81502 
0.66168 1.74071 -0.9606 0.66168 2.3252 -0.9606 0.66539 2.03296 -1.02791 
0.66624 1.98389 -1.02706 0.66624 2.08202 -1.02706 0.66766 1.5923 -0.87671 
0.66766 2.47361 -0.87671 0.66879 1.93494 -1.02451 0.66879 2.13097 -1.02451 
0.67231 1.50014 -0.79604 0.67263 1.69408 -0.94957 0.67263 2.37183 -0.94957 
0.67304 1.88623 -1.02026 0.67304 2.17969 -1.02026 0.67898 1.83787 -1.01433 
0.67898 2.22805 -1.01433 0.68387 1.54861 -0.86045 0.68521 1.64311 -0.93372 
0.68521 2.4228 -0.93372 0.68658 1.78998 -1.00672 0.68658 2.27594 -1.00672 
0.69584 1.74267 -0.99747 0.69584 2.32324 -0.99747 0.69954 1.59835 -0.91934 
0.69954 2.46756 -0.91934 0.70094 2.03296 -1.06176 0.70165 1.50521 -0.84181 
0.70183 1.98383 -1.06094 0.70183 2.08208 -1.06094 0.70454 1.93458 -1.05848 
0.70454 2.13133 -1.05848 0.70672 1.69607 -0.98658 0.70672 2.36985 -0.98658 
0.70886 1.88582 -1.05425 0.70886 2.1801 -1.05425 0.71544 1.5544 -0.90327 
0.71544 2.51151 -0.90327 0.71547 1.83621 -1.04855 0.71547 2.22971 -1.04855 
0.71921 1.65027 -0.97409 0.71921 2.41564 -0.97409 0.72114 1.46314 -0.82185 
0.72319 1.78828 -1.0409 0.72319 2.27763 -1.0409 0.7327 1.74071 -1.03162 
0.7327 2.3252 -1.03162 0.73281 1.51186 -0.88584 0.73328 1.6054 -0.96002 
0.73328 2.46051 -0.96002 0.7381 2.03296 -1.09382 0.73924 1.98365 -1.09318 
0.73924 2.08226 -1.09318 0.74192 1.93447 -1.09066 0.74192 2.13144 -1.09066 
0.74373 1.69408 -1.02068 0.74373 2.37183 -1.02068 0.74697 1.88457 -1.08677 
0.74697 2.18134 -1.08677 0.74888 1.56156 -0.94442 0.74888 2.50435 -0.94442 
0.75193 1.46943 -0.8661 0.75361 1.83504 -1.08094 0.75361 2.23087 -1.08094 
0.75958 1.64311 -1.00809 0.75958 2.4228 -1.00809 0.76166 1.78696 -1.07338 
0.76166 2.27895 -1.07338 0.76599 1.51885 -0.92731 0.76599 2.54706 -0.92731 
0.77119 1.73949 -1.06398 0.77119 2.32643 -1.06398 0.77222 1.42955 -0.84576 
0.77396 1.59835 -0.99377 0.77396 2.46756 -0.99377 0.7768 2.03296 -1.12401 
0.778 1.98359 -1.12339 0.778 2.08232 -1.12339 0.78168 1.93365 -1.12148 
0.78168 2.13226 -1.12148 0.78456 1.47739 -0.90874 0.78556 1.68776 -1.05316 
0.78556 2.37816 -1.05316 0.78686 1.8837 -1.11752 0.78686 2.18221 -1.11752 
0.79003 1.5544 -0.97787 0.79003 2.51151 -0.97787 0.7933 1.83437 -1.11144 
0.7933 2.23154 -1.11144 0.80148 1.78626 -1.1038 0.80148 2.27965 -1.1038 
0.80168 1.63706 -1.04014 0.80168 2.42885 -1.04014 0.80454 1.43726 -0.88876 
0.80747 1.51186 -0.96049 0.80747 2.55406 -0.96049 0.81454 1.73405 -1.09498 
0.81454 2.33186 -1.09498 0.81659 1.5923 -1.02564 0.81659 2.47361 -1.02564 
0.81692 2.03296 -1.15228 0.81923 1.98295 -1.15231 0.81923 2.08296 -1.15231 
0.82293 1.93308 -1.15027 0.82293 2.13283 -1.15027 0.82589 1.39856 -0.86741 
0.8272 1.46943 -0.94137 0.8272 2.59648 -0.94137 0.828 1.88345 -1.14614 
0.828 2.18246 -1.14614 0.8293 1.68244 -1.08375 0.8293 1.68244 0.44213 
0.8293 2.38347 -1.08375 0.8293 2.38347 0.44213 0.83286 1.54861 -1.00943 
0.83286 2.5173 -1.00943 0.83444 1.8342 -1.13995 0.83444 2.23171 -1.13995 
0.8454 1.63213 -1.07015 0.8454 2.43378 -1.07015 0.8454 2.43378 0.42854 
0.84618 1.78146 -1.13305 0.84618 1.78146 0.49144 0.84618 2.28445 -1.13305 
0.84618 2.28445 0.49144 0.84754 1.42955 -0.92108 0.85149 1.50521 -0.99165 
0.85149 2.56071 -0.99165 0.85839 2.03296 -1.17854 0.85839 2.03296 0.53692 
0.85949 1.72947 -1.12375 0.85949 1.72947 0.48214 0.85949 2.33644 -1.12375 
0.85949 2.33644 0.48214 0.86061 1.5875 -1.05535 0.86061 2.47841 -1.05535 
0.86061 2.47841 0.41373 0.86081 1.9829 -1.17852 0.86081 1.9829 0.53691 
0.86081 2.08301 -1.17852 0.86081 2.08301 0.53691 0.86473 1.93274 -1.17645 
0.86473 1.93274 0.53484 0.86473 2.13318 -1.17645 0.86473 2.13318 0.53484 
0.86943 1.39092 -0.89935 0.86993 1.88307 -1.17225 0.86993 1.88307 0.53064 
0.86993 2.18285 -1.17225 0.86993 2.18285 0.53064 0.87145 1.46314 -0.97216 
0.87145 2.60277 -0.97216 0.87432 1.67838 -1.11207 0.87432 1.67838 0.47045 
0.87432 2.38753 -1.11207 0.87432 2.38753 0.47045 0.87828 1.54332 -1.03915 
0.87828 2.52259 -1.03915 0.88105 1.83077 -1.16792 0.88105 1.83077 0.52631 
0.88105 2.23514 -1.16792 0.88105 2.23514 0.52631 0.89062 1.62834 -1.09804 
0.89062 2.43757 -1.09804 0.89062 2.43757 0.45642 0.89237 1.42342 -0.95163 
0.89245 1.35406 -0.87638 0.89314 1.77809 -1.1606 0.89314 1.77809 0.51899 
0.89314 2.28783 -1.1606 0.89314 2.28783 0.51899 0.89727 1.50014 -1.02099 
0.89727 2.56577 -1.02099 0.9011 2.03296 -1.20273 0.9011 2.03296 0.56111 
0.90384 1.98273 -1.20276 0.90384 1.98273 0.56115 0.90384 2.08318 -1.20276 
0.90384 2.08318 0.56115 0.90696 1.7259 -1.15086 0.90696 1.7259 0.50925 
0.90696 2.34002 -1.15086 0.90696 2.34002 0.50925 0.90732 1.58335 -1.08334 
0.90732 2.48256 -1.08334 0.90732 2.48256 0.44173 0.90777 1.93264 -1.20056 
0.90777 1.93264 0.55895 0.90777 2.13327 -1.20056 0.90777 2.13327 0.55895 
0.91445 1.38519 -0.92957 0.91718 1.45853 -1.00104 0.91718 2.60738 -1.00104 
0.91779 1.88007 -1.19823 0.91779 1.88007 0.55662 0.91779 2.18584 -1.19823 
0.91779 2.18584 0.55662 0.92214 1.67493 -1.13873 0.92214 1.67493 0.49711 
0.92214 2.39098 -1.13873 0.92214 2.39098 0.49711 0.92518 1.53949 -1.06673 
0.92518 2.52642 -1.06673 0.92518 2.52642 0.42512 0.92912 1.82794 -1.19338 
0.92912 1.82794 0.55177 0.92912 2.23797 -1.19338 0.92912 2.23797 0.55177 
0.9372 1.6257 -1.12372 0.9372 1.6257 0.4821 0.9372 2.44022 -1.12372 
0.9372 2.44022 0.4821 0.93842 1.41908 -0.98015 0.93842 2.64683 -0.98015 
0.94182 1.7752 -1.18573 0.94182 1.7752 0.54411 0.94182 2.29071 -1.18573 
0.94182 2.29071 0.54411 0.94417 1.49687 -1.04824 0.94417 2.56904 -1.04824 
0.94494 2.03296 -1.2248 0.94494 2.03296 0.58318 0.94779 1.98268 -1.22474 
0.94779 1.98268 0.58313 0.94779 2.08323 -1.22474 0.94779 2.08323 0.58313 
0.95093 1.3299 -0.89352 0.9542 1.58087 -1.10862 0.9542 2.48504 -1.10862 
0.9542 2.48504 0.46701 0.95582 1.72324 -1.17548 0.95582 1.72324 0.53386 
0.95582 2.34267 -1.17548 0.95582 2.34267 0.53386 0.95694 1.93013 -1.22455 
0.95694 1.93013 0.58293 0.95694 2.13578 -1.22455 0.95694 2.13578 0.58293 
0.96425 1.45561 -1.02791 0.96425 2.61031 -1.02791 0.96728 1.87757 -1.22173 
0.96728 1.87757 0.58011 0.96728 2.18834 -1.22173 0.96728 2.18834 0.58011 
0.96985 1.67321 -1.16251 0.96985 1.67321 0.52089 0.96985 2.3927 -1.16251 
0.96985 2.3927 0.52089 0.97253 1.53699 -1.09155 0.97253 2.52893 -1.09155 
0.97253 2.52893 0.44993 0.97395 1.36223 -0.94633 0.9785 1.82572 -1.21625 
0.9785 1.82572 0.57464 0.9785 2.2402 -1.21625 0.9785 2.2402 0.57464 
0.98502 1.62421 -1.14712 0.98502 1.62421 0.5055 0.98502 2.4417 -1.14712 
0.98502 2.4417 0.5055 0.98981 2.03296 -1.24469 0.98981 2.03296 0.60307 
0.99152 1.77305 -1.20811 0.99152 1.77305 0.5665 0.99152 2.29286 -1.20811 
0.99152 2.29286 0.5665 0.99182 1.4946 -1.07265 0.99182 2.57131 -1.07265 
0.99806 1.98037 -1.24657 0.99806 1.98037 0.60495 0.99806 2.08554 -1.24657 
0.99806 2.08554 0.60495 0.99866 1.39711 -0.99604 1.00255 1.57948 -1.13167 
1.00255 2.48643 -1.13167 1.00255 2.48643 0.49006 1.0047 1.7225 -1.19736 
1.0047 1.7225 0.55575 1.0047 2.34341 -1.19736 1.0047 2.34341 0.55575 
1.00736 1.92794 -1.24582 1.00736 1.92794 0.60421 1.00736 2.13797 -1.24582 
1.00736 2.13797 0.60421 1.01171 1.30883 -0.90857 1.0177 1.8758 -1.24245 
1.0177 1.8758 0.60084 1.0177 2.19011 -1.24245 1.0177 2.19011 0.60084 
1.01897 1.67255 -1.18402 1.01897 1.67255 0.5424 1.01897 2.39336 -1.18402 
1.01897 2.39336 0.5424 1.02103 1.5359 -1.11416 1.02103 2.53001 -1.11416 
1.02103 2.53001 0.47255 1.02655 1.4359 -1.04458 1.02655 2.63002 -1.04458 
1.02905 1.82411 -1.23646 1.02905 1.82411 0.59485 1.02905 2.2418 -1.23646 
1.02905 2.2418 0.59485 1.03394 1.62388 -1.16818 1.03394 1.62388 0.52656 
1.03394 2.44203 -1.16818 1.03394 2.44203 0.52656 1.03517 1.34219 -0.96038 
1.03561 2.03296 -1.26235 1.03561 2.03296 0.62074 1.04137 1.77301 -1.22788 
1.04137 1.77301 0.58627 1.04137 2.2929 -1.22788 1.04137 2.2929 0.58627 
1.04406 1.98033 -1.26387 1.04406 1.98033 0.62225 1.04406 2.08558 -1.26387 
1.04406 2.08558 0.62225 1.05174 1.57933 -1.15228 1.05174 1.57933 0.51066 
1.05174 2.48658 -1.15228 1.05174 2.48658 0.51066 1.05371 1.92764 -1.26277 
1.05371 1.92764 0.62115 1.05371 2.13827 -1.26277 1.05371 2.13827 0.62115 
1.05463 1.72265 -1.21673 1.05463 1.72265 0.57511 1.05463 2.34326 -1.21673 
1.05463 2.34326 0.57511 1.05487 1.47589 -1.08813 1.05487 2.59002 -1.08813 
1.05487 2.59002 0.44652 1.06209 1.37903 -1.01076 1.06427 1.87551 -1.259 
1.06427 1.87551 0.61739 1.06427 2.1904 -1.259 1.06427 2.1904 0.61739 
1.0688 1.67317 -1.20303 1.0688 1.67317 0.56142 1.0688 2.39274 -1.20303 
1.0688 2.39274 0.56142 1.07358 1.29115 -0.92112 1.07656 1.82269 -1.25259 
1.07656 1.82269 0.61097 1.07656 2.24322 -1.25259 1.07656 2.24322 0.61097 
1.08221 2.03296 -1.27775 1.08221 2.03296 0.63613 1.08382 1.62471 -1.18683 
1.08382 1.62471 0.54522 1.08382 2.4412 -1.18683 1.08382 2.4412 0.54522 
1.08505 1.51845 -1.12868 1.08505 2.54747 -1.12868 1.08505 2.54747 0.48706 
1.08911 1.77167 -1.24353 1.08911 1.77167 0.60192 1.08911 2.29425 -1.24353 
1.08911 2.29425 0.60192 1.09043 1.4189 -1.05795 1.09112 1.98021 -1.27896 
1.09112 1.98021 0.63734 1.09112 2.08571 -1.27896 1.09112 2.08571 0.63734 
1.09987 1.32559 -0.97297 1.10084 1.92761 -1.27742 1.10084 1.92761 0.63581 
1.10084 2.1383 -1.27742 1.10084 2.1383 0.63581 1.10275 1.72118 -1.23187 
1.10275 1.72118 0.59025 1.10275 2.34474 -1.23187 1.10275 2.34474 0.59025 
1.11244 1.87447 -1.27331 1.11244 1.87447 0.63169 1.11244 2.19144 -1.27331 
1.11244 2.19144 0.63169 1.11368 1.24428 -0.87848 1.11643 1.56278 -1.16541 
1.11643 1.56278 0.5238 1.11643 2.50314 -1.16541 1.11643 2.50314 0.5238 
1.11714 1.67183 -1.21768 1.11714 1.67183 0.57607 1.11714 2.39408 -1.21768 
1.11714 2.39408 0.57607 1.11987 1.45989 -1.1004 1.11987 2.60603 0.45879 
1.12481 1.82181 -1.26636 1.12481 1.82181 0.62475 1.12481 2.2441 -1.26636 
1.12481 2.2441 0.62475 1.12743 1.36368 -1.02224 1.12951 2.03296 -1.29084 
1.12951 2.03296 0.64922 1.13785 1.77078 -1.25686 1.13785 1.77078 0.61525 
1.13785 2.29514 -1.25686 1.13785 2.29514 0.61525 1.13861 1.98017 -1.29164 
1.13861 1.98017 0.65002 1.13861 2.08575 -1.29164 1.13861 2.08575 0.65002 
1.13922 1.27656 -0.93191 1.14975 1.927 -1.28991 1.14975 1.927 0.64829 
1.14975 2.13891 -1.28991 1.14975 2.13891 0.64829 1.1504 1.50336 -1.13947 
1.1504 2.56255 0.49785 1.15155 1.7205 -1.24469 1.15155 1.7205 0.60307 
1.15155 2.34542 -1.24469 1.15155 2.34542 0.60307 1.15462 1.6168 -1.20361 
1.15462 1.6168 0.562 1.15462 2.44911 -1.20361 1.15462 2.44911 0.562 
1.15559 1.4047 -1.06797 1.15559 2.66121 0.42635 1.16155 1.87389 -1.28527 
1.16155 1.87389 0.64366 1.16155 2.19203 -1.28527 1.16155 2.19203 0.64366 
1.16583 1.31227 -0.98255 1.17369 1.82145 -1.27775 1.17369 1.82145 0.63614 
1.17369 2.24446 -1.27775 1.17369 2.24446 0.63614 1.1774 1.23215 -0.88706 
1.1774 2.03296 -1.30159 1.1774 2.03296 0.65998 1.18557 1.44679 -1.10914 
1.18557 2.61912 0.46752 1.18691 1.7705 -1.26774 1.18691 1.7705 0.62612 
1.18691 2.29541 -1.26774 1.18691 2.29541 0.62612 1.18796 1.55585 -1.18006 
1.18796 1.55585 0.53845 1.18796 2.51006 -1.18006 1.18796 2.51006 0.53845 
1.18804 1.97973 -1.30221 1.18804 1.97973 0.66059 1.18804 2.08618 -1.30221 
1.18804 2.08618 0.66059 1.18865 1.66496 -1.23228 1.18865 1.66496 0.59066 
1.18865 2.40095 -1.23228 1.18865 2.40095 0.59066 1.19338 1.35126 -1.03018 
1.19921 1.92667 -1.29993 1.19921 1.92667 0.65831 1.19921 2.13924 -1.29993 
1.19921 2.13924 0.65831 1.20344 1.26578 -0.93956 1.20718 1.20514 -0.8569 
1.2109 1.87392 -1.29476 1.2109 1.87392 0.65315 1.2109 2.192 -1.29476 
1.2109 2.192 0.65315 1.22174 1.39335 -1.07459 1.22174 2.67256 0.43297 
1.22292 1.49712 -1.15177 1.22292 1.49712 0.51016 1.22292 2.56879 0.51016 
1.22307 1.82163 -1.28673 1.22307 1.82163 0.64512 1.22307 2.24428 -1.28673 
1.22307 2.24428 0.64512 1.22392 1.71497 -1.25719 1.22392 1.71497 0.61557 
1.22392 2.35094 -1.25719 1.22392 2.35094 0.61557 1.22576 2.03296 -1.30998 
1.22576 2.03296 0.66837 1.2266 1.61112 -1.21566 1.2266 1.61112 0.57405 
1.2266 2.45479 -1.21566 1.2266 2.45479 0.57405 1.23076 1.30306 -0.98951 
1.23655 1.9797 -1.31009 1.23655 1.9797 0.66848 1.23655 2.08621 -1.31009 
1.23655 2.08621 0.66848 1.23759 1.18011 -0.82524 1.24197 1.22344 -0.89322 
1.24802 1.92639 -1.30729 1.24802 1.92639 0.66568 1.24802 2.13952 -1.30729 
1.24802 2.13952 0.66568 1.25867 1.44188 -1.11935 1.25867 2.62403 0.47774 
1.25872 1.34335 -1.03599 1.25872 2.72257 0.39438 1.25982 1.76579 -1.27785 
1.25982 1.76579 0.63623 1.25982 2.30012 -1.27785 1.25982 2.30012 0.63623 
1.25986 1.87367 -1.30159 1.25986 1.87367 0.65998 1.25986 2.19225 -1.30159 
1.25986 2.19225 0.65998 1.26112 1.55114 -1.18997 1.26112 1.55114 0.54836 
1.26112 2.51477 0.54836 1.2616 1.66033 -1.24214 1.2616 1.66033 0.60053 
1.2616 2.40558 -1.24214 1.2616 2.40558 0.60053 1.2689 1.25845 -0.94483 
1.2723 1.198 -0.86193 1.27448 2.03296 -1.31599 1.27448 2.03296 0.67438 
1.28568 1.97959 -1.3156 1.28568 1.97959 0.67399 1.28568 2.08632 -1.3156 
1.28568 2.08632 0.67399 1.29625 1.49379 -1.15955 1.29625 1.49379 0.51794 
1.29625 2.57212 0.51794 1.2963 1.29703 -0.99357 1.2969 1.38781 -1.08112 
1.2969 2.6781 0.4395 1.2971 1.71117 -1.26461 1.2971 1.71117 0.623 
1.2971 2.35474 -1.26461 1.2971 2.35474 0.623 1.29714 1.92638 -1.31225 
1.29714 1.92638 0.67064 1.29714 2.13953 -1.31225 1.29714 2.13953 0.67064 
1.29757 1.81983 -1.29496 1.29757 1.81983 0.65334 1.29757 2.24608 -1.29496 
1.29757 2.24608 0.65334 1.29935 1.6077 -1.22292 1.29935 1.6077 0.5813 
1.29935 2.45822 -1.22292 1.29935 2.45822 0.5813 1.30289 1.17468 -0.82926 
1.30709 1.21821 -0.89692 1.32343 2.03296 -1.3196 1.32343 2.03296 0.67799 
1.33426 1.43814 -1.12376 1.33426 1.43814 0.48215 1.33426 2.62777 0.48215 
1.33426 1.54879 -1.19495 1.33426 1.54879 0.55333 1.33426 2.51712 0.55333 
1.33429 1.33961 -1.0404 1.33429 2.72631 0.39878 1.3343 1.25466 -0.94754 
1.33471 1.76458 -1.28338 1.33471 1.76458 0.64177 1.33471 2.30133 -1.28338 
1.33471 2.30133 0.64177 1.33471 1.65801 -1.24708 1.33471 1.65801 0.60547 
1.33471 2.4079 -1.24708 1.33471 2.4079 0.60547 1.33473 1.87246 -1.30712 
1.33473 1.87246 0.66551 1.33473 2.19345 -1.30712 1.33473 2.19345 0.66551 
1.33473 1.97955 -1.31867 1.33473 1.97955 0.67705 1.33473 2.08636 -1.31867 
1.33473 2.08636 0.67705 1.33764 1.15307 -0.79471 1.33764 1.19438 -0.86448 
1.3725 1.1726 -0.83049 1.3725 1.21646 -0.89816 1.3725 1.29489 -0.99553 
1.3725 1.38596 -1.0833 1.3725 1.38596 0.44169 1.3725 1.49222 -1.162 
1.3725 1.49222 0.52038 1.3725 1.60655 -1.22534 1.3725 1.60655 0.58373 
1.3725 1.71025 -1.26731 1.3725 1.71025 0.62569 1.3725 1.81923 -1.2977 
1.3725 1.81923 0.65609 1.3725 1.92608 -1.31508 1.3725 1.92608 0.67347 
1.3725 2.03296 -1.32081 1.3725 2.03296 0.67919 1.3725 2.13983 -1.31508 
1.3725 2.13983 0.67347 1.3725 2.24668 -1.2977 1.3725 2.24668 0.65609 
1.3725 2.35566 -1.26731 1.3725 2.35566 0.62569 1.3725 2.45936 0.58373 
1.3725 2.57369 0.52038 1.3725 2.67995 0.44169 1.40735 1.19438 -0.86448 
1.41026 1.97955 -1.31867 1.41026 1.97955 0.67705 1.41026 2.08636 -1.31867 
1.41026 2.08636 0.67705 1.41026 1.87246 -1.30712 1.41026 1.87246 0.66551 
1.41026 2.19345 -1.30712 1.41026 2.19345 0.66551 1.41028 1.65801 -1.24708 
1.41028 1.65801 0.60547 1.41028 2.4079 0.60547 1.41028 1.76458 -1.28338 
1.41028 1.76458 0.64177 1.41028 2.30133 -1.28338 1.41028 2.30133 0.64177 
1.41069 1.25466 -0.94754 1.4107 1.33961 -1.0404 1.4107 2.72631 0.39878 
1.41073 1.54879 -1.19495 1.41073 1.54879 0.55333 1.41073 2.51712 0.55333 
1.41073 1.43814 -1.12376 1.41073 1.43814 0.48215 1.41073 2.62777 0.48215 
1.42156 2.03296 -1.3196 1.42156 2.03296 0.67799 1.4379 1.21821 -0.89692 
1.44564 1.6077 -1.22292 1.44564 1.6077 0.5813 1.44564 2.45822 0.5813 
1.44742 1.81983 -1.29496 1.44742 1.81983 0.65334 1.44742 2.24608 -1.29496 
1.44742 2.24608 0.65334 1.44785 1.92638 -1.31225 1.44785 1.92638 0.67064 
1.44785 2.13953 -1.31225 1.44785 2.13953 0.67064 1.44789 1.71117 -1.26461 
1.44789 1.71117 0.623 1.44789 2.35474 -1.26461 1.44789 2.35474 0.623 
1.44809 1.38781 -1.08112 1.44809 1.38781 0.4395 1.44809 2.6781 0.4395 
1.44869 1.29703 -0.99357 1.44874 1.49379 -1.15955 1.44874 1.49379 0.51794 
1.44874 2.57212 0.51794 1.45931 1.97959 -1.3156 1.45931 1.97959 0.67399 
1.45931 2.08632 -1.3156 1.45931 2.08632 0.67399 1.47051 2.03296 -1.31599 
1.47051 2.03296 0.67438 1.47609 1.25845 -0.94483 1.48339 1.66033 -1.24214 
1.48339 1.66033 0.60053 1.48339 2.40558 0.60053 1.48387 1.55114 -1.18997 
1.48387 1.55114 0.54836 1.48387 2.51477 0.54836 1.48513 1.87367 -1.30159 
1.48513 1.87367 0.65998 1.48513 2.19225 -1.30159 1.48513 2.19225 0.65998 
1.48517 1.76579 -1.27785 1.48517 1.76579 0.63623 1.48517 2.30012 -1.27785 
1.48517 2.30012 0.63623 1.48627 1.34335 -1.03599 1.48627 1.34335 0.39438 
1.48632 1.44188 -1.11935 1.48632 1.44188 0.47774 1.48632 2.62403 0.47774 
1.49697 1.92639 -1.30729 1.49697 1.92639 0.66568 1.49697 2.13952 -1.30729 
1.49697 2.13952 0.66568 1.50844 1.9797 -1.31009 1.50844 1.9797 0.66848 
1.50844 2.08621 -1.31009 1.50844 2.08621 0.66848 1.51423 1.30306 -0.98951 
1.51423 1.30306 0.3479 1.51839 1.61112 -1.21566 1.51839 1.61112 0.57405 
1.51839 2.45479 0.57405 1.51923 2.03296 -1.30998 1.51923 2.03296 0.66837 
1.52107 1.71497 -1.25719 1.52107 1.71497 0.61557 1.52107 2.35094 0.61557 
1.52192 1.82163 -1.28673 1.52192 1.82163 0.64512 1.52192 2.24428 -1.28673 
1.52192 2.24428 0.64512 1.52207 1.49712 -1.15177 1.52207 1.49712 0.51016 
1.52207 2.56879 0.51016 1.52325 1.39335 -1.07459 1.52325 1.39335 0.43297 
1.52325 2.67256 0.43297 1.53409 1.87392 -1.29476 1.53409 1.87392 0.65315 
1.53409 2.192 -1.29476 1.53409 2.192 0.65315 1.54578 1.92667 -1.29993 
1.54578 1.92667 0.65831 1.54578 2.13924 -1.29993 1.54578 2.13924 0.65831 
1.55161 1.35126 -1.03018 1.55161 1.35126 0.38857 1.55634 1.66496 -1.23228 
1.55634 1.66496 0.59066 1.55634 2.40095 0.59066 1.55695 1.97973 -1.30221 
1.55695 1.97973 0.66059 1.55695 2.08618 -1.30221 1.55695 2.08618 0.66059 
1.55703 1.55585 -1.18006 1.55703 1.55585 0.53845 1.55703 2.51006 0.53845 
1.55808 1.7705 -1.26774 1.55808 1.7705 0.62612 1.55808 2.29541 -1.26774 
1.55808 2.29541 0.62612 1.55942 1.44679 -1.10914 1.55942 1.44679 0.46752 
1.55942 2.61912 0.46752 1.56759 2.03296 -1.30159 1.56759 2.03296 0.65998 
1.5713 1.82145 -1.27775 1.5713 1.82145 0.63614 1.5713 2.24446 -1.27775 
1.5713 2.24446 0.63614 1.57916 1.31227 -0.98255 1.58344 1.87389 -1.28527 
1.58344 1.87389 0.64366 1.58344 2.19203 -1.28527 1.58344 2.19203 0.64366 
1.5894 1.4047 -1.06797 1.5894 1.4047 0.42635 1.59037 1.6168 -1.20361 
1.59037 1.6168 0.562 1.59037 2.44911 0.562 1.59344 1.7205 -1.24469 
1.59344 1.7205 0.60307 1.59344 2.34542 0.60307 1.59459 1.50336 -1.13947 
1.59459 1.50336 0.49785 1.59459 2.56255 0.49785 1.59524 1.927 -1.28991 
1.59524 1.927 0.64829 1.59524 2.13891 -1.28991 1.59524 2.13891 0.64829 
1.60638 1.98017 -1.29164 1.60638 1.98017 0.65002 1.60638 2.08575 -1.29164 
1.60638 2.08575 0.65002 1.60714 1.77078 -1.25686 1.60714 1.77078 0.61525 
1.60714 2.29514 0.61525 1.61548 2.03296 -1.29084 1.61548 2.03296 0.64922 
1.61756 1.36368 -1.02224 1.62018 1.82181 -1.26636 1.62018 1.82181 0.62475 
1.62018 2.2441 -1.26636 1.62018 2.2441 0.62475 1.62512 1.45989 -1.1004 
1.62512 1.45989 0.45879 1.62512 2.60603 0.45879 1.62785 1.67183 -1.21768 
1.62785 1.67183 0.57607 1.62785 2.39408 0.57607 1.62856 1.56278 -1.16541 
1.62856 1.56278 0.5238 1.62856 2.50314 0.5238 1.63255 1.87447 -1.27331 
1.63255 1.87447 0.63169 1.63255 2.19144 -1.27331 1.63255 2.19144 0.63169 
1.64224 1.72118 -1.23187 1.64224 1.72118 0.59025 1.64224 2.34474 0.59025 
1.64415 1.92761 -1.27742 1.64415 1.92761 0.63581 1.64415 2.1383 -1.27742 
1.64415 2.1383 0.63581 1.65387 1.98021 -1.27896 1.65387 1.98021 0.63734 
1.65387 2.08571 -1.27896 1.65387 2.08571 0.63734 1.65456 1.4189 -1.05795 
1.65456 1.4189 0.41633 1.65588 1.77167 -1.24353 1.65588 1.77167 0.60192 
1.65588 2.29425 0.60192 1.65994 1.51845 -1.12868 1.65994 1.51845 0.48706 
1.65994 2.54747 0.48706 1.66117 1.62471 -1.18683 1.66117 1.62471 0.54522 
1.66117 2.4412 0.54522 1.66278 2.03296 -1.27775 1.66278 2.03296 0.63613 
1.66843 1.82269 -1.25259 1.66843 1.82269 0.61097 1.66843 2.24322 -1.25259 
1.66843 2.24322 0.61097 1.67619 1.67317 -1.20303 1.67619 1.67317 0.56142 
1.67619 2.39274 0.56142 1.68072 1.87551 -1.259 1.68072 1.87551 0.61739 
1.68072 2.1904 -1.259 1.68072 2.1904 0.61739 1.6829 1.37903 -1.01076 
1.69012 1.47589 -1.08813 1.69012 1.47589 0.44652 1.69012 2.59002 0.44652 
1.69036 1.72265 -1.21673 1.69036 1.72265 0.57511 1.69036 2.34326 0.57511 
1.69128 1.92764 -1.26277 1.69128 1.92764 0.62115 1.69128 2.13827 -1.26277 
1.69128 2.13827 0.62115 1.69325 1.57933 -1.15228 1.69325 1.57933 0.51066 
1.69325 2.48658 0.51066 1.70093 1.98033 -1.26387 1.70093 1.98033 0.62225 
1.70093 2.08558 -1.26387 1.70093 2.08558 0.62225 1.70362 1.77301 -1.22788 
1.70362 1.77301 0.58627 1.70362 2.2929 0.58627 1.70938 2.03296 -1.26235 
1.70938 2.03296 0.62074 1.71105 1.62388 -1.16818 1.71105 1.62388 0.52656 
1.71105 2.44203 0.52656 1.71594 1.82411 -1.23646 1.71594 1.82411 0.59485 
1.71594 2.2418 0.59485 1.71844 1.4359 -1.04458 1.72396 1.5359 -1.11416 
1.72396 1.5359 0.47255 1.72396 2.53001 0.47255 1.72602 1.67255 -1.18402 
1.72602 1.67255 0.5424 1.72602 2.39336 0.5424 1.72729 1.8758 -1.24245 
1.72729 1.8758 0.60084 1.72729 2.19011 -1.24245 1.72729 2.19011 0.60084 
1.73763 1.92794 -1.24582 1.73763 1.92794 0.60421 1.73763 2.13797 -1.24582 
1.73763 2.13797 0.60421 1.74029 1.7225 -1.19736 1.74029 1.7225 0.55575 
1.74029 2.34341 0.55575 1.74244 1.57948 -1.13167 1.74244 1.57948 0.49006 
1.74244 2.48643 0.49006 1.74693 1.98037 -1.24657 1.74693 1.98037 0.60495 
1.74693 2.08554 -1.24657 1.74693 2.08554 0.60495 1.75317 1.4946 -1.07265 
1.75317 1.4946 0.43103 1.75317 2.57131 0.43103 1.75347 1.77305 -1.20811 
1.75347 1.77305 0.5665 1.75347 2.29286 0.5665 1.75518 2.03296 -1.24469 
1.75518 2.03296 0.60307 1.75997 1.62421 -1.14712 1.75997 1.62421 0.5055 
1.75997 2.4417 0.5055 1.76649 1.82572 -1.21625 1.76649 1.82572 0.57464 
1.76649 2.2402 0.57464 1.77246 1.53699 -1.09155 1.77246 1.53699 0.44993 
1.77246 2.52893 0.44993 1.77514 1.67321 -1.16251 1.77514 1.67321 0.52089 
1.77514 2.3927 0.52089 1.77771 1.87757 -1.22173 1.77771 1.87757 0.58011 
1.77771 2.18834 -1.22173 1.77771 2.18834 0.58011 1.78074 1.45561 -1.02791 
1.78805 1.93013 -1.22455 1.78805 1.93013 0.58293 1.78805 2.13578 -1.22455 
1.78805 2.13578 0.58293 1.78917 1.72324 -1.17548 1.78917 1.72324 0.53386 
1.78917 2.34267 0.53386 1.79079 1.58087 -1.10862 1.79079 1.58087 0.46701 
1.79079 2.48504 0.46701 1.7972 1.98268 -1.22474 1.7972 1.98268 0.58313 
1.7972 2.08323 -1.22474 1.7972 2.08323 0.58313 1.80005 2.03296 -1.2248 
1.80005 2.03296 0.58318 1.80082 1.49687 -1.04824 1.80082 1.49687 0.40662 
1.80317 1.7752 -1.18573 1.80317 1.7752 0.54411 1.80317 2.29071 0.54411 
1.80779 1.6257 -1.12372 1.80779 1.6257 0.4821 1.80779 2.44022 0.4821 
1.81587 1.82794 -1.19338 1.81587 1.82794 0.55177 1.81587 2.23797 0.55177 
1.81981 1.53949 -1.06673 1.81981 1.53949 0.42512 1.81981 2.52642 0.42512 
1.82285 1.67493 -1.13873 1.82285 1.67493 0.49711 1.82285 2.39098 0.49711 
1.8272 1.88007 -1.19823 1.8272 1.88007 0.55662 1.8272 2.18584 -1.19823 
1.8272 2.18584 0.55662 1.83722 1.93264 -1.20056 1.83722 1.93264 0.55895 
1.83722 2.13327 -1.20056 1.83722 2.13327 0.55895 1.83767 1.58335 -1.08334 
1.83767 1.58335 0.44173 1.83767 2.48256 0.44173 1.83803 1.7259 -1.15086 
1.83803 1.7259 0.50925 1.83803 2.34002 0.50925 1.84115 1.98273 -1.20276 
1.84115 1.98273 0.56115 1.84115 2.08318 -1.20276 1.84115 2.08318 0.56115 
1.84389 2.03296 -1.20273 1.84389 2.03296 0.56111 1.84772 1.50014 -1.02099 
1.85185 1.77809 -1.1606 1.85185 1.77809 0.51899 1.85185 2.28783 0.51899 
1.85437 1.62834 -1.09804 1.85437 1.62834 0.45642 1.85437 2.43757 0.45642 
1.86394 1.83077 -1.16792 1.86394 1.83077 0.52631 1.86394 2.23514 0.52631 
1.86671 1.54332 -1.03915 1.86671 1.54332 0.39753 1.87067 1.67838 -1.11207 
1.87067 1.67838 0.47045 1.87067 2.38753 0.47045 1.87506 1.88307 -1.17225 
1.87506 1.88307 0.53064 1.87506 2.18285 0.53064 1.88026 1.93274 -1.17645 
1.88026 1.93274 0.53484 1.88026 2.13318 -1.17645 1.88026 2.13318 0.53484 
1.88418 1.9829 -1.17852 1.88418 1.9829 0.53691 1.88418 2.08301 -1.17852 
1.88418 2.08301 0.53691 1.88438 1.5875 -1.05535 1.88438 1.5875 0.41373 
1.88438 2.47841 0.41373 1.8855 1.72947 -1.12375 1.8855 1.72947 0.48214 
1.8855 2.33644 0.48214 1.8866 2.03296 -1.17854 1.8866 2.03296 0.53692 
1.89881 1.78146 -1.13305 1.89881 1.78146 0.49144 1.89881 2.28445 0.49144 
1.89959 1.63213 -1.07015 1.89959 1.63213 0.42854 1.89959 2.43378 0.42854 
1.91055 1.8342 0.49833 1.91055 2.23171 0.49833 1.91213 1.54861 -1.00943 
1.91569 1.68244 -1.08375 1.91569 1.68244 0.44213 1.91569 2.38347 0.44213 
1.91699 1.88345 0.50453 1.91699 2.18246 0.50453 1.92206 1.93308 0.50865 
1.92206 2.13283 0.50865 1.92576 1.98295 0.5107 1.92576 2.08296 0.5107 
1.92807 2.03296 0.51066 1.9284 1.5923 -1.02564 1.9284 1.5923 0.38403 
1.93045 1.73405 0.45336 1.93045 2.33186 0.45336 1.94331 1.63706 0.39853 
1.94331 2.42885 0.39853 1.94351 1.78626 0.46219 1.94351 2.27965 0.46219 
1.95169 1.83437 0.46982 1.95169 2.23154 0.46982 1.95813 1.8837 0.47591 
1.95813 2.18221 0.47591 1.95943 1.68776 0.41155 1.95943 2.37816 0.41155 
1.96331 1.93365 0.47986 1.96331 2.13226 0.47986 1.96699 1.98359 0.48178 
1.96699 2.08232 0.48178 1.96819 2.03296 0.4824 1.9738 1.73949 0.42237 
1.9738 2.32643 0.42237 1.98333 1.78696 0.43176 1.98333 2.27895 0.43176 
1.98541 1.64311 0.36647 1.98541 2.4228 0.36647 1.99138 1.83504 0.43933 
1.99138 2.23087 0.43933 1.99802 1.88457 0.44516 1.99802 2.18134 0.44516 
2.00126 1.69408 0.37906 2.00126 2.37183 0.37906 2.00307 1.93447 0.44905 
2.00307 2.13144 0.44905 2.00575 1.98365 0.45157 2.00575 2.08226 0.45157 
2.00689 2.03296 0.4522 2.01229 1.74071 0.39001 2.01229 2.3252 0.39001 
2.0218 1.78828 0.39929 2.0218 2.27763 0.39929 2.02578 1.65027 0.33247 
2.02952 1.83621 0.40693 2.02952 2.22971 0.40693 2.03613 1.88582 0.41264 
2.03613 2.1801 0.41264 2.03827 1.69607 0.34497 2.03827 2.36985 0.34497 
2.04045 1.93458 0.41687 2.04045 2.13133 0.41687 2.04316 1.98383 0.41933 
2.04316 2.08208 0.41933 2.04405 2.03296 0.42014 2.04915 1.74267 0.35585 
2.04915 2.32324 0.35585 2.05841 1.78998 0.36511 2.05841 2.27594 0.36511 
2.06601 1.83787 0.37271 2.06601 2.22805 0.37271 2.07195 1.88623 0.37865 
2.07195 2.17969 0.37865 2.07236 1.69408 0.30796 2.07236 2.37183 0.30796 
2.0762 1.93494 0.38289 2.0762 2.13097 0.38289 2.07875 1.98389 0.38545 
2.07875 2.08202 0.38545 2.0796 2.03296 0.3863 2.08331 1.74071 0.31898 
2.08331 2.3252 0.31898 2.09259 1.78828 0.3285 2.09259 2.27763 0.3285 
2.10024 1.83621 0.33622 2.10024 2.22971 0.33622 2.10594 1.88582 0.34283 
2.10594 2.1801 0.34283 2.11017 1.93458 0.34714 2.11017 2.13133 0.34714 
2.11263 1.98383 0.34985 2.11263 2.08208 0.34985 2.11345 2.03296 0.35075 
2.11567 1.73949 0.2805 2.11567 2.32643 0.2805 2.12507 1.78696 0.29003 
2.12507 2.27895 0.29003 2.13263 1.83504 0.29808 2.13263 2.23087 0.29808 
2.13846 1.88457 0.30472 2.13846 2.18134 0.30472 2.14235 1.93447 0.30977 
2.14235 2.13144 0.30977 2.14487 1.98365 0.31245 2.14487 2.08226 0.31245 
2.14551 2.03296 0.31359 2.14667 1.73405 0.23715 2.15549 1.78626 0.25021 
2.15549 2.27965 0.25021 2.16312 1.83437 0.25839 2.16312 2.23154 0.25839 
2.16921 1.8837 0.26483 2.16921 2.18221 0.26483 2.17317 1.93365 0.27001 
2.17317 2.13226 0.27001 2.17508 1.98359 0.27369 2.17508 2.08232 0.27369 
2.1757 2.03296 0.27489 2.18474 1.78146 0.20551 2.18474 2.28445 0.20551 
2.19164 1.8342 0.21725 2.19164 2.23171 0.21725 2.19783 1.88345 0.22369 
2.19783 2.18246 0.22369 2.20195 1.93308 0.22876 2.20195 2.13283 0.22876 
2.20396 2.03296 0.23476 2.204 1.98295 0.23245 2.204 2.08296 0.23245 
2.21229 1.77809 0.15855 2.21961 1.83077 0.17064 2.21961 2.23514 0.17064 
2.22394 1.88307 0.18176 2.22394 2.18285 0.18176 2.22814 1.93274 0.18696 
2.22814 2.13318 0.18696 2.23021 1.9829 0.19088 2.23021 2.08301 0.19088 
2.23022 2.03296 0.1933 -2.23022 2.03296 -0.1933 -2.23021 1.9829 -0.19088 
-2.23021 2.08301 -0.19088 -2.22814 1.93274 -0.18696 -2.22814 2.13318 -0.18696 
-2.22394 1.88307 -0.18176 -2.22394 2.18285 -0.18176 -2.21961 1.83077 -0.17064 
-2.21961 2.23514 -0.17064 -2.21229 1.77809 -0.15855 -2.204 1.98295 -0.23245 
-2.204 2.08296 -0.23245 -2.20396 2.03296 -0.23476 -2.20195 1.93308 -0.22876 
-2.20195 2.13283 -0.22876 -2.19783 1.88345 -0.22369 -2.19783 2.18246 -0.22369 
-2.19164 1.8342 -0.21725 -2.19164 2.23171 -0.21725 -2.18474 1.78146 -0.20551 
-2.18474 2.28445 -0.20551 -2.1757 2.03296 -0.27489 -2.17508 1.98359 -0.27369 
-2.17508 2.08232 -0.27369 -2.17317 1.93365 -0.27001 -2.17317 2.13226 -0.27001 
-2.16921 1.8837 -0.26483 -2.16921 2.18221 -0.26483 -2.16312 1.83437 -0.25839 
-2.16312 2.23154 -0.25839 -2.15549 1.78626 -0.25021 -2.15549 2.27965 -0.25021 
-2.14667 1.73405 -0.23715 -2.14551 2.03296 -0.31359 -2.14487 1.98365 -0.31245 
-2.14487 2.08226 -0.31245 -2.14235 1.93447 -0.30977 -2.14235 2.13144 -0.30977 
-2.13846 1.88457 -0.30472 -2.13846 2.18134 -0.30472 -2.13263 1.83504 -0.29808 
-2.13263 2.23087 -0.29808 -2.12507 1.78696 -0.29003 -2.12507 2.27895 -0.29003 
-2.11567 1.73949 -0.2805 -2.11567 2.32643 -0.2805 -2.11345 2.03296 -0.35075 
-2.11263 1.98383 -0.34985 -2.11263 2.08208 -0.34985 -2.11017 1.93458 -0.34714 
-2.11017 2.13133 -0.34714 -2.10594 1.88582 -0.34283 -2.10594 2.1801 -0.34283 
-2.10024 1.83621 -0.33622 -2.10024 2.22971 -0.33622 -2.09259 1.78828 -0.3285 
-2.09259 2.27763 -0.3285 -2.08331 1.74071 -0.31898 -2.08331 2.3252 -0.31898 
-2.0796 2.03296 -0.3863 -2.07875 1.98389 -0.38545 -2.07875 2.08202 -0.38545 
-2.0762 1.93494 -0.38289 -2.0762 2.13097 -0.38289 -2.07236 1.69408 -0.30796 
-2.07236 2.37183 -0.30796 -2.07195 1.88623 -0.37865 -2.07195 2.17969 -0.37865 
-2.06601 1.83787 -0.37271 -2.06601 2.22805 -0.37271 -2.05841 1.78998 -0.36511 
-2.05841 2.27594 -0.36511 -2.04915 1.74267 -0.35585 -2.04915 2.32324 -0.35585 
-2.04405 2.03296 -0.42014 -2.04316 1.98383 -0.41933 -2.04316 2.08208 -0.41933 
-2.04045 1.93458 -0.41687 -2.04045 2.13133 -0.41687 -2.03827 1.69607 -0.34497 
-2.03827 2.36985 -0.34497 -2.03613 1.88582 -0.41264 -2.03613 2.1801 -0.41264 
-2.02952 1.83621 -0.40693 -2.02952 2.22971 -0.40693 -2.02578 1.65027 -0.33247 
-2.0218 1.78828 -0.39929 -2.0218 2.27763 -0.39929 -2.01229 1.74071 -0.39001 
-2.01229 2.3252 -0.39001 -2.00689 2.03296 -0.4522 -2.00575 1.98365 -0.45157 
-2.00575 2.08226 -0.45157 -2.00307 1.93447 -0.44905 -2.00307 2.13144 -0.44905 
-2.00126 1.69408 -0.37906 -2.00126 2.37183 -0.37906 -1.99802 1.88457 -0.44516 
-1.99802 2.18134 -0.44516 -1.99138 1.83504 -0.43933 -1.99138 2.23087 -0.43933 
-1.98541 1.64311 -0.36647 -1.98541 2.4228 -0.36647 -1.98333 1.78696 -0.43176 
-1.98333 2.27895 -0.43176 -1.9738 1.73949 -0.42237 -1.9738 2.32643 -0.42237 
-1.96819 2.03296 -0.4824 -1.96699 1.98359 -0.48178 -1.96699 2.08232 -0.48178 
-1.96331 1.93365 -0.47986 -1.96331 2.13226 -0.47986 -1.95943 1.68776 -0.41155 
-1.95943 2.37816 -0.41155 -1.95813 1.8837 -0.47591 -1.95813 2.18221 -0.47591 
-1.95169 1.83437 -0.46982 -1.95169 2.23154 -0.46982 -1.94351 1.78626 -0.46219 
-1.94351 2.27965 -0.46219 -1.94331 1.63706 -0.39853 -1.94331 2.42885 -0.39853 
-1.93045 1.73405 -0.45336 -1.93045 2.33186 -0.45336 -1.9284 1.5923 -0.38403 
-1.9284 1.5923 1.02564 -1.92807 2.03296 -0.51066 -1.92576 1.98295 -0.5107 
-1.92576 2.08296 -0.5107 -1.92206 1.93308 -0.50865 -1.92206 2.13283 -0.50865 
-1.91699 1.88345 -0.50453 -1.91699 2.18246 -0.50453 -1.91569 1.68244 -0.44213 
-1.91569 1.68244 1.08375 -1.91569 2.38347 -0.44213 -1.91213 1.54861 1.00943 
-1.91055 1.8342 -0.49833 -1.91055 2.23171 -0.49833 -1.89959 1.63213 -0.42854 
-1.89959 1.63213 1.07015 -1.89959 2.43378 -0.42854 -1.89881 1.78146 -0.49144 
-1.89881 1.78146 1.13305 -1.89881 2.28445 -0.49144 -1.8866 2.03296 -0.53692 
-1.8866 2.03296 1.17854 -1.8855 1.72947 -0.48214 -1.8855 1.72947 1.12375 
-1.8855 2.33644 -0.48214 -1.88438 1.5875 -0.41373 -1.88438 1.5875 1.05535 
-1.88438 2.47841 -0.41373 -1.88418 1.9829 -0.53691 -1.88418 1.9829 1.17852 
-1.88418 2.08301 -0.53691 -1.88418 2.08301 1.17852 -1.88026 1.93274 -0.53484 
-1.88026 1.93274 1.17645 -1.88026 2.13318 -0.53484 -1.88026 2.13318 1.17645 
-1.87506 1.88307 -0.53064 -1.87506 1.88307 1.17225 -1.87506 2.18285 -0.53064 
-1.87067 1.67838 -0.47045 -1.87067 1.67838 1.11207 -1.87067 2.38753 -0.47045 
-1.86671 1.54332 -0.39753 -1.86671 1.54332 1.03915 -1.86394 1.83077 -0.52631 
-1.86394 1.83077 1.16792 -1.86394 2.23514 -0.52631 -1.85437 1.62834 -0.45642 
-1.85437 1.62834 1.09804 -1.85437 2.43757 -0.45642 -1.85185 1.77809 -0.51899 
-1.85185 1.77809 1.1606 -1.85185 2.28783 -0.51899 -1.84772 1.50014 1.02099 
-1.84389 2.03296 -0.56111 -1.84389 2.03296 1.20273 -1.84115 1.98273 -0.56115 
-1.84115 1.98273 1.20276 -1.84115 2.08318 -0.56115 -1.84115 2.08318 1.20276 
-1.83803 1.7259 -0.50925 -1.83803 1.7259 1.15086 -1.83803 2.34002 -0.50925 
-1.83767 1.58335 -0.44173 -1.83767 1.58335 1.08334 -1.83767 2.48256 -0.44173 
-1.83722 1.93264 -0.55895 -1.83722 1.93264 1.20056 -1.83722 2.13327 -0.55895 
-1.83722 2.13327 1.20056 -1.8272 1.88007 -0.55662 -1.8272 1.88007 1.19823 
-1.8272 2.18584 -0.55662 -1.8272 2.18584 1.19823 -1.82285 1.67493 -0.49711 
-1.82285 1.67493 1.13873 -1.82285 2.39098 -0.49711 -1.81981 1.53949 -0.42512 
-1.81981 1.53949 1.06673 -1.81981 2.52642 -0.42512 -1.81587 1.82794 -0.55177 
-1.81587 1.82794 1.19338 -1.81587 2.23797 -0.55177 -1.80779 1.6257 -0.4821 
-1.80779 1.6257 1.12372 -1.80779 2.44022 -0.4821 -1.80317 1.7752 -0.54411 
-1.80317 1.7752 1.18573 -1.80317 2.29071 -0.54411 -1.80082 1.49687 -0.40662 
-1.80082 1.49687 1.04824 -1.80005 2.03296 -0.58318 -1.80005 2.03296 1.2248 
-1.7972 1.98268 -0.58313 -1.7972 1.98268 1.22474 -1.7972 2.08323 -0.58313 
-1.7972 2.08323 1.22474 -1.79079 1.58087 -0.46701 -1.79079 1.58087 1.10862 
-1.79079 2.48504 -0.46701 -1.78917 1.72324 -0.53386 -1.78917 1.72324 1.17548 
-1.78917 2.34267 -0.53386 -1.78805 1.93013 -0.58293 -1.78805 1.93013 1.22455 
-1.78805 2.13578 -0.58293 -1.78805 2.13578 1.22455 -1.78074 1.45561 1.02791 
-1.77771 1.87757 -0.58011 -1.77771 1.87757 1.22173 -1.77771 2.18834 -0.58011 
-1.77771 2.18834 1.22173 -1.77514 1.67321 -0.52089 -1.77514 1.67321 1.16251 
-1.77514 2.3927 -0.52089 -1.77246 1.53699 -0.44993 -1.77246 1.53699 1.09155 
-1.77246 2.52893 -0.44993 -1.76649 1.82572 -0.57464 -1.76649 1.82572 1.21625 
-1.76649 2.2402 -0.57464 -1.75997 1.62421 -0.5055 -1.75997 1.62421 1.14712 
-1.75997 2.4417 -0.5055 -1.75518 2.03296 -0.60307 -1.75518 2.03296 1.24469 
-1.75347 1.77305 -0.5665 -1.75347 1.77305 1.20811 -1.75347 2.29286 -0.5665 
-1.75317 1.4946 -0.43103 -1.75317 1.4946 1.07265 -1.75317 2.57131 -0.43103 
-1.74693 1.98037 -0.60495 -1.74693 1.98037 1.24657 -1.74693 2.08554 -0.60495 
-1.74693 2.08554 1.24657 -1.74244 1.57948 -0.49006 -1.74244 1.57948 1.13167 
-1.74244 2.48643 -0.49006 -1.74029 1.7225 -0.55575 -1.74029 1.7225 1.19736 
-1.74029 2.34341 -0.55575 -1.73763 1.92794 -0.60421 -1.73763 1.92794 1.24582 
-1.73763 2.13797 -0.60421 -1.73763 2.13797 1.24582 -1.72729 1.8758 -0.60084 
-1.72729 1.8758 1.24245 -1.72729 2.19011 -0.60084 -1.72729 2.19011 1.24245 
-1.72602 1.67255 -0.5424 -1.72602 1.67255 1.18402 -1.72602 2.39336 -0.5424 
-1.72396 1.5359 -0.47255 -1.72396 1.5359 1.11416 -1.72396 2.53001 -0.47255 
-1.71844 1.4359 1.04458 -1.71594 1.82411 -0.59485 -1.71594 1.82411 1.23646 
-1.71594 2.2418 -0.59485 -1.71105 1.62388 -0.52656 -1.71105 1.62388 1.16818 
-1.71105 2.44203 -0.52656 -1.70938 2.03296 -0.62074 -1.70938 2.03296 1.26235 
-1.70362 1.77301 -0.58627 -1.70362 1.77301 1.22788 -1.70362 2.2929 -0.58627 
-1.70093 1.98033 -0.62225 -1.70093 1.98033 1.26387 -1.70093 2.08558 -0.62225 
-1.70093 2.08558 1.26387 -1.69325 1.57933 -0.51066 -1.69325 1.57933 1.15228 
-1.69325 2.48658 -0.51066 -1.69128 1.92764 -0.62115 -1.69128 1.92764 1.26277 
-1.69128 2.13827 -0.62115 -1.69128 2.13827 1.26277 -1.69036 1.72265 -0.57511 
-1.69036 1.72265 1.21673 -1.69036 2.34326 -0.57511 -1.69012 1.47589 -0.44652 
-1.69012 1.47589 1.08813 -1.69012 2.59002 -0.44652 -1.6829 1.37903 1.01076 
-1.68072 1.87551 -0.61739 -1.68072 1.87551 1.259 -1.68072 2.1904 -0.61739 
-1.68072 2.1904 1.259 -1.67619 1.67317 -0.56142 -1.67619 1.67317 1.20303 
-1.67619 2.39274 -0.56142 -1.66843 1.82269 -0.61097 -1.66843 1.82269 1.25259 
-1.66843 2.24322 -0.61097 -1.66843 2.24322 1.25259 -1.66278 2.03296 -0.63613 
-1.66278 2.03296 1.27775 -1.66117 1.62471 -0.54522 -1.66117 1.62471 1.18683 
-1.66117 2.4412 -0.54522 -1.65994 1.51845 -0.48706 -1.65994 1.51845 1.12868 
-1.65994 2.54747 -0.48706 -1.65588 1.77167 -0.60192 -1.65588 1.77167 1.24353 
-1.65588 2.29425 -0.60192 -1.65456 1.4189 -0.41633 -1.65456 1.4189 1.05795 
-1.65387 1.98021 -0.63734 -1.65387 1.98021 1.27896 -1.65387 2.08571 -0.63734 
-1.65387 2.08571 1.27896 -1.64415 1.92761 -0.63581 -1.64415 1.92761 1.27742 
-1.64415 2.1383 -0.63581 -1.64415 2.1383 1.27742 -1.64224 1.72118 -0.59025 
-1.64224 1.72118 1.23187 -1.64224 2.34474 -0.59025 -1.63255 1.87447 -0.63169 
-1.63255 1.87447 1.27331 -1.63255 2.19144 -0.63169 -1.63255 2.19144 1.27331 
-1.62856 1.56278 -0.5238 -1.62856 1.56278 1.16541 -1.62856 2.50314 -0.5238 
-1.62785 1.67183 -0.57607 -1.62785 1.67183 1.21768 -1.62785 2.39408 -0.57607 
-1.62512 1.45989 -0.45879 -1.62512 1.45989 1.1004 -1.62512 2.60603 -0.45879 
-1.62018 1.82181 -0.62475 -1.62018 1.82181 1.26636 -1.62018 2.2441 -0.62475 
-1.62018 2.2441 1.26636 -1.61756 1.36368 1.02224 -1.61548 2.03296 -0.64922 
-1.61548 2.03296 1.29084 -1.60714 1.77078 -0.61525 -1.60714 1.77078 1.25686 
-1.60714 2.29514 -0.61525 -1.60638 1.98017 -0.65002 -1.60638 1.98017 1.29164 
-1.60638 2.08575 -0.65002 -1.60638 2.08575 1.29164 -1.59524 1.927 -0.64829 
-1.59524 1.927 1.28991 -1.59524 2.13891 -0.64829 -1.59524 2.13891 1.28991 
-1.59459 1.50336 -0.49785 -1.59459 1.50336 1.13947 -1.59459 2.56255 -0.49785 
-1.59344 1.7205 -0.60307 -1.59344 1.7205 1.24469 -1.59344 2.34542 -0.60307 
-1.59037 1.6168 -0.562 -1.59037 1.6168 1.20361 -1.59037 2.44911 -0.562 
-1.5894 1.4047 -0.42635 -1.5894 1.4047 1.06797 -1.58344 1.87389 -0.64366 
-1.58344 1.87389 1.28527 -1.58344 2.19203 -0.64366 -1.58344 2.19203 1.28527 
-1.57916 1.31227 0.98255 -1.5713 1.82145 -0.63614 -1.5713 1.82145 1.27775 
-1.5713 2.24446 -0.63614 -1.5713 2.24446 1.27775 -1.56759 2.03296 -0.65998 
-1.56759 2.03296 1.30159 -1.55942 1.44679 -0.46752 -1.55942 1.44679 1.10914 
-1.55942 2.61912 -0.46752 -1.55808 1.7705 -0.62612 -1.55808 1.7705 1.26774 
-1.55808 2.29541 -0.62612 -1.55808 2.29541 1.26774 -1.55703 1.55585 -0.53845 
-1.55703 1.55585 1.18006 -1.55703 2.51006 -0.53845 -1.55695 1.97973 -0.66059 
-1.55695 1.97973 1.30221 -1.55695 2.08618 -0.66059 -1.55695 2.08618 1.30221 
-1.55634 1.66496 -0.59066 -1.55634 1.66496 1.23228 -1.55634 2.40095 -0.59066 
-1.55161 1.35126 -0.38857 -1.55161 1.35126 1.03018 -1.54578 1.92667 -0.65831 
-1.54578 1.92667 1.29993 -1.54578 2.13924 -0.65831 -1.54578 2.13924 1.29993 
-1.53409 1.87392 -0.65315 -1.53409 1.87392 1.29476 -1.53409 2.192 -0.65315 
-1.53409 2.192 1.29476 -1.52325 1.39335 -0.43297 -1.52325 1.39335 1.07459 
-1.52325 2.67256 -0.43297 -1.52207 1.49712 -0.51016 -1.52207 1.49712 1.15177 
-1.52207 2.56879 -0.51016 -1.52192 1.82163 -0.64512 -1.52192 1.82163 1.28673 
-1.52192 2.24428 -0.64512 -1.52192 2.24428 1.28673 -1.52107 1.71497 -0.61557 
-1.52107 1.71497 1.25719 -1.52107 2.35094 -0.61557 -1.51923 2.03296 -0.66837 
-1.51923 2.03296 1.30998 -1.51839 1.61112 -0.57405 -1.51839 1.61112 1.21566 
-1.51839 2.45479 -0.57405 -1.51423 1.30306 -0.3479 -1.51423 1.30306 0.98951 
-1.50844 1.9797 -0.66848 -1.50844 1.9797 1.31009 -1.50844 2.08621 -0.66848 
-1.50844 2.08621 1.31009 -1.49697 1.92639 -0.66568 -1.49697 1.92639 1.30729 
-1.49697 2.13952 -0.66568 -1.49697 2.13952 1.30729 -1.48632 1.44188 -0.47774 
-1.48632 1.44188 1.11935 -1.48632 2.62403 -0.47774 -1.48627 1.34335 -0.39438 
-1.48627 1.34335 1.03599 -1.48517 1.76579 -0.63623 -1.48517 1.76579 1.27785 
-1.48517 2.30012 -0.63623 -1.48517 2.30012 1.27785 -1.48513 1.87367 -0.65998 
-1.48513 1.87367 1.30159 -1.48513 2.19225 -0.65998 -1.48513 2.19225 1.30159 
-1.48387 1.55114 -0.54836 -1.48387 1.55114 1.18997 -1.48387 2.51477 -0.54836 
-1.48339 1.66033 -0.60053 -1.48339 1.66033 1.24214 -1.48339 2.40558 -0.60053 
-1.47609 1.25845 0.94483 -1.47051 2.03296 -0.67438 -1.47051 2.03296 1.31599 
-1.45931 1.97959 -0.67399 -1.45931 1.97959 1.3156 -1.45931 2.08632 -0.67399 
-1.45931 2.08632 1.3156 -1.44874 1.49379 -0.51794 -1.44874 1.49379 1.15955 
-1.44874 2.57212 -0.51794 -1.44869 1.29703 0.99357 -1.44809 1.38781 -0.4395 
-1.44809 1.38781 1.08112 -1.44809 2.6781 -0.4395 -1.44789 1.71117 -0.623 
-1.44789 1.71117 1.26461 -1.44789 2.35474 -0.623 -1.44789 2.35474 1.26461 
-1.44785 1.92638 -0.67064 -1.44785 1.92638 1.31225 -1.44785 2.13953 -0.67064 
-1.44785 2.13953 1.31225 -1.44742 1.81983 -0.65334 -1.44742 1.81983 1.29496 
-1.44742 2.24608 -0.65334 -1.44742 2.24608 1.29496 -1.44564 1.6077 -0.5813 
-1.44564 1.6077 1.22292 -1.44564 2.45822 -0.5813 -1.4379 1.21821 0.89692 
-1.42156 2.03296 -0.67799 -1.42156 2.03296 1.3196 -1.41073 1.43814 -0.48215 
-1.41073 1.43814 1.12376 -1.41073 2.62777 -0.48215 -1.41073 1.54879 -0.55333 
-1.41073 1.54879 1.19495 -1.41073 2.51712 -0.55333 -1.4107 1.33961 1.0404 
-1.4107 2.72631 -0.39878 -1.41069 1.25466 0.94754 -1.41028 1.76458 -0.64177 
-1.41028 1.76458 1.28338 -1.41028 2.30133 -0.64177 -1.41028 2.30133 1.28338 
-1.41028 1.65801 -0.60547 -1.41028 1.65801 1.24708 -1.41028 2.4079 -0.60547 
-1.41026 1.87246 -0.66551 -1.41026 1.87246 1.30712 -1.41026 2.19345 -0.66551 
-1.41026 2.19345 1.30712 -1.41026 1.97955 -0.67705 -1.41026 1.97955 1.31867 
-1.41026 2.08636 -0.67705 -1.41026 2.08636 1.31867 -1.40735 1.19438 0.86448 
-1.3725 1.1726 0.83049 -1.3725 1.21646 0.89816 -1.3725 1.29489 0.99553 
-1.3725 1.38596 -0.44169 -1.3725 1.38596 1.0833 -1.3725 1.49222 -0.52038 
-1.3725 1.49222 1.162 -1.3725 1.60655 -0.58373 -1.3725 1.60655 1.22534 
-1.3725 1.71025 -0.62569 -1.3725 1.71025 1.26731 -1.3725 1.81923 -0.65609 
-1.3725 1.81923 1.2977 -1.3725 1.92608 -0.67347 -1.3725 1.92608 1.31508 
-1.3725 2.03296 -0.67919 -1.3725 2.03296 1.32081 -1.3725 2.13983 -0.67347 
-1.3725 2.13983 1.31508 -1.3725 2.24668 -0.65609 -1.3725 2.24668 1.2977 
-1.3725 2.35566 -0.62569 -1.3725 2.35566 1.26731 -1.3725 2.45936 -0.58373 
-1.3725 2.57369 -0.52038 -1.3725 2.67995 -0.44169 -1.33764 1.19438 0.86448 
-1.33764 1.15307 0.79471 -1.33473 1.97955 -0.67705 -1.33473 1.97955 1.31867 
-1.33473 2.08636 -0.67705 -1.33473 2.08636 1.31867 -1.33473 1.87246 -0.66551 
-1.33473 1.87246 1.30712 -1.33473 2.19345 -0.66551 -1.33473 2.19345 1.30712 
-1.33471 1.65801 -0.60547 -1.33471 1.65801 1.24708 -1.33471 2.4079 -0.60547 
-1.33471 2.4079 1.24708 -1.33471 1.76458 -0.64177 -1.33471 1.76458 1.28338 
-1.33471 2.30133 -0.64177 -1.33471 2.30133 1.28338 -1.3343 1.25466 0.94754 
-1.33429 1.33961 1.0404 -1.33429 2.72631 -0.39878 -1.33426 1.54879 -0.55333 
-1.33426 1.54879 1.19495 -1.33426 2.51712 -0.55333 -1.33426 1.43814 -0.48215 
-1.33426 1.43814 1.12376 -1.33426 2.62777 -0.48215 -1.32343 2.03296 -0.67799 
-1.32343 2.03296 1.3196 -1.30709 1.21821 0.89692 -1.30289 1.17468 0.82926 
-1.29935 1.6077 -0.5813 -1.29935 1.6077 1.22292 -1.29935 2.45822 -0.5813 
-1.29935 2.45822 1.22292 -1.29757 1.81983 -0.65334 -1.29757 1.81983 1.29496 
-1.29757 2.24608 -0.65334 -1.29757 2.24608 1.29496 -1.29714 1.92638 -0.67064 
-1.29714 1.92638 1.31225 -1.29714 2.13953 -0.67064 -1.29714 2.13953 1.31225 
-1.2971 1.71117 -0.623 -1.2971 1.71117 1.26461 -1.2971 2.35474 -0.623 
-1.2971 2.35474 1.26461 -1.2969 1.38781 1.08112 -1.2969 2.6781 -0.4395 
-1.2963 1.29703 0.99357 -1.29625 1.49379 -0.51794 -1.29625 1.49379 1.15955 
-1.29625 2.57212 -0.51794 -1.28568 1.97959 -0.67399 -1.28568 1.97959 1.3156 
-1.28568 2.08632 -0.67399 -1.28568 2.08632 1.3156 -1.27448 2.03296 -0.67438 
-1.27448 2.03296 1.31599 -1.2723 1.198 0.86193 -1.2689 1.25845 0.94483 
-1.2616 1.66033 -0.60053 -1.2616 1.66033 1.24214 -1.2616 2.40558 -0.60053 
-1.2616 2.40558 1.24214 -1.26112 1.55114 -0.54836 -1.26112 1.55114 1.18997 
-1.26112 2.51477 -0.54836 -1.25986 1.87367 -0.65998 -1.25986 1.87367 1.30159 
-1.25986 2.19225 -0.65998 -1.25986 2.19225 1.30159 -1.25982 1.76579 -0.63623 
-1.25982 1.76579 1.27785 -1.25982 2.30012 -0.63623 -1.25982 2.30012 1.27785 
-1.25872 1.34335 1.03599 -1.25872 2.72257 -0.39438 -1.25867 1.44188 1.11935 
-1.25867 2.62403 -0.47774 -1.24802 1.92639 -0.66568 -1.24802 1.92639 1.30729 
-1.24802 2.13952 -0.66568 -1.24802 2.13952 1.30729 -1.24197 1.22344 0.89322 
-1.23759 1.18011 0.82524 -1.23655 1.9797 -0.66848 -1.23655 1.9797 1.31009 
-1.23655 2.08621 -0.66848 -1.23655 2.08621 1.31009 -1.23076 1.30306 0.98951 
-1.2266 1.61112 -0.57405 -1.2266 1.61112 1.21566 -1.2266 2.45479 -0.57405 
-1.2266 2.45479 1.21566 -1.22576 2.03296 -0.66837 -1.22576 2.03296 1.30998 
-1.22392 1.71497 -0.61557 -1.22392 1.71497 1.25719 -1.22392 2.35094 -0.61557 
-1.22392 2.35094 1.25719 -1.22307 1.82163 -0.64512 -1.22307 1.82163 1.28673 
-1.22307 2.24428 -0.64512 -1.22307 2.24428 1.28673 -1.22292 1.49712 -0.51016 
-1.22292 1.49712 1.15177 -1.22292 2.56879 -0.51016 -1.22174 1.39335 1.07459 
-1.22174 2.67256 -0.43297 -1.2109 1.87392 -0.65315 -1.2109 1.87392 1.29476 
-1.2109 2.192 -0.65315 -1.2109 2.192 1.29476 -1.20718 1.20514 0.8569 
-1.20344 1.26578 0.93956 -1.19921 1.92667 -0.65831 -1.19921 1.92667 1.29993 
-1.19921 2.13924 -0.65831 -1.19921 2.13924 1.29993 -1.19338 1.35126 1.03018 
-1.18865 1.66496 -0.59066 -1.18865 1.66496 1.23228 -1.18865 2.40095 -0.59066 
-1.18865 2.40095 1.23228 -1.18804 1.97973 -0.66059 -1.18804 1.97973 1.30221 
-1.18804 2.08618 -0.66059 -1.18804 2.08618 1.30221 -1.18796 1.55585 -0.53845 
-1.18796 1.55585 1.18006 -1.18796 2.51006 -0.53845 -1.18796 2.51006 1.18006 
-1.18691 1.7705 -0.62612 -1.18691 1.7705 1.26774 -1.18691 2.29541 -0.62612 
-1.18691 2.29541 1.26774 -1.18557 1.44679 1.10914 -1.18557 2.61912 -0.46752 
-1.1774 1.23215 0.88706 -1.1774 2.03296 -0.65998 -1.1774 2.03296 1.30159 
-1.17369 1.82145 -0.63614 -1.17369 1.82145 1.27775 -1.17369 2.24446 -0.63614 
-1.17369 2.24446 1.27775 -1.16583 1.31227 0.98255 -1.16155 1.87389 -0.64366 
-1.16155 1.87389 1.28527 -1.16155 2.19203 -0.64366 -1.16155 2.19203 1.28527 
-1.15559 1.4047 1.06797 -1.15559 2.66121 -0.42635 -1.15462 1.6168 -0.562 
-1.15462 1.6168 1.20361 -1.15462 2.44911 -0.562 -1.15462 2.44911 1.20361 
-1.15155 1.7205 -0.60307 -1.15155 1.7205 1.24469 -1.15155 2.34542 -0.60307 
-1.15155 2.34542 1.24469 -1.1504 1.50336 1.13947 -1.1504 2.56255 -0.49785 
-1.14975 1.927 -0.64829 -1.14975 1.927 1.28991 -1.14975 2.13891 -0.64829 
-1.14975 2.13891 1.28991 -1.13922 1.27656 0.93191 -1.13861 1.98017 -0.65002 
-1.13861 1.98017 1.29164 -1.13861 2.08575 -0.65002 -1.13861 2.08575 1.29164 
-1.13785 1.77078 -0.61525 -1.13785 1.77078 1.25686 -1.13785 2.29514 -0.61525 
-1.13785 2.29514 1.25686 -1.12951 2.03296 -0.64922 -1.12951 2.03296 1.29084 
-1.12743 1.36368 1.02224 -1.12481 1.82181 -0.62475 -1.12481 1.82181 1.26636 
-1.12481 2.2441 -0.62475 -1.12481 2.2441 1.26636 -1.11987 1.45989 1.1004 
-1.11987 2.60603 -0.45879 -1.11714 1.67183 -0.57607 -1.11714 1.67183 1.21768 
-1.11714 2.39408 -0.57607 -1.11714 2.39408 1.21768 -1.11643 1.56278 -0.5238 
-1.11643 1.56278 1.16541 -1.11643 2.50314 -0.5238 -1.11643 2.50314 1.16541 
-1.11368 1.24428 0.87848 -1.11244 1.87447 -0.63169 -1.11244 1.87447 1.27331 
-1.11244 2.19144 -0.63169 -1.11244 2.19144 1.27331 -1.10275 1.72118 -0.59025 
-1.10275 1.72118 1.23187 -1.10275 2.34474 -0.59025 -1.10275 2.34474 1.23187 
-1.10084 1.92761 -0.63581 -1.10084 1.92761 1.27742 -1.10084 2.1383 -0.63581 
-1.10084 2.1383 1.27742 -1.09987 1.32559 0.97297 -1.09112 1.98021 -0.63734 
-1.09112 1.98021 1.27896 -1.09112 2.08571 -0.63734 -1.09112 2.08571 1.27896 
-1.09043 1.4189 1.05795 -1.08911 1.77167 -0.60192 -1.08911 1.77167 1.24353 
-1.08911 2.29425 -0.60192 -1.08911 2.29425 1.24353 -1.08505 1.51845 1.12868 
-1.08505 2.54747 -0.48706 -1.08505 2.54747 1.12868 -1.08382 1.62471 -0.54522 
-1.08382 1.62471 1.18683 -1.08382 2.4412 -0.54522 -1.08382 2.4412 1.18683 
-1.08221 2.03296 -0.63613 -1.08221 2.03296 1.27775 -1.07656 1.82269 -0.61097 
-1.07656 1.82269 1.25259 -1.07656 2.24322 -0.61097 -1.07656 2.24322 1.25259 
-1.07358 1.29115 0.92112 -1.0688 1.67317 -0.56142 -1.0688 1.67317 1.20303 
-1.0688 2.39274 -0.56142 -1.0688 2.39274 1.20303 -1.06427 1.87551 -0.61739 
-1.06427 1.87551 1.259 -1.06427 2.1904 -0.61739 -1.06427 2.1904 1.259 
-1.06209 1.37903 1.01076 -1.05487 1.47589 1.08813 -1.05487 2.59002 -0.44652 
-1.05487 2.59002 1.08813 -1.05463 1.72265 -0.57511 -1.05463 1.72265 1.21673 
-1.05463 2.34326 -0.57511 -1.05463 2.34326 1.21673 -1.05371 1.92764 -0.62115 
-1.05371 1.92764 1.26277 -1.05371 2.13827 -0.62115 -1.05371 2.13827 1.26277 
-1.05174 1.57933 -0.51066 -1.05174 1.57933 1.15228 -1.05174 2.48658 -0.51066 
-1.05174 2.48658 1.15228 -1.04406 1.98033 -0.62225 -1.04406 1.98033 1.26387 
-1.04406 2.08558 -0.62225 -1.04406 2.08558 1.26387 -1.04137 1.77301 -0.58627 
-1.04137 1.77301 1.22788 -1.04137 2.2929 -0.58627 -1.04137 2.2929 1.22788 
-1.03561 2.03296 -0.62074 -1.03561 2.03296 1.26235 -1.03517 1.34219 0.96038 
-1.03394 1.62388 -0.52656 -1.03394 1.62388 1.16818 -1.03394 2.44203 -0.52656 
-1.03394 2.44203 1.16818 -1.02905 1.82411 -0.59485 -1.02905 1.82411 1.23646 
-1.02905 2.2418 -0.59485 -1.02905 2.2418 1.23646 -1.02655 1.4359 1.04458 
-1.02655 2.63002 1.04458 -1.02103 1.5359 1.11416 -1.02103 2.53001 -0.47255 
-1.02103 2.53001 1.11416 -1.01897 1.67255 -0.5424 -1.01897 1.67255 1.18402 
-1.01897 2.39336 -0.5424 -1.01897 2.39336 1.18402 -1.0177 1.8758 -0.60084 
-1.0177 1.8758 1.24245 -1.0177 2.19011 -0.60084 -1.0177 2.19011 1.24245 
-1.01171 1.30883 0.90857 -1.00736 1.92794 -0.60421 -1.00736 1.92794 1.24582 
-1.00736 2.13797 -0.60421 -1.00736 2.13797 1.24582 -1.0047 1.7225 -0.55575 
-1.0047 1.7225 1.19736 -1.0047 2.34341 -0.55575 -1.0047 2.34341 1.19736 
-1.00255 1.57948 1.13167 -1.00255 2.48643 -0.49006 -1.00255 2.48643 1.13167 
-0.99866 1.39711 0.99604 -0.99806 1.98037 -0.60495 -0.99806 1.98037 1.24657 
-0.99806 2.08554 -0.60495 -0.99806 2.08554 1.24657 -0.99182 1.4946 1.07265 
-0.99182 2.57131 1.07265 -0.99152 1.77305 -0.5665 -0.99152 1.77305 1.20811 
-0.99152 2.29286 -0.5665 -0.99152 2.29286 1.20811 -0.98981 2.03296 -0.60307 
-0.98981 2.03296 1.24469 -0.98502 1.62421 -0.5055 -0.98502 1.62421 1.14712 
-0.98502 2.4417 -0.5055 -0.98502 2.4417 1.14712 -0.9785 1.82572 -0.57464 
-0.9785 1.82572 1.21625 -0.9785 2.2402 -0.57464 -0.9785 2.2402 1.21625 
-0.97395 1.36223 0.94633 -0.97253 1.53699 1.09155 -0.97253 2.52893 -0.44993 
-0.97253 2.52893 1.09155 -0.96985 1.67321 -0.52089 -0.96985 1.67321 1.16251 
-0.96985 2.3927 -0.52089 -0.96985 2.3927 1.16251 -0.96728 1.87757 -0.58011 
-0.96728 1.87757 1.22173 -0.96728 2.18834 -0.58011 -0.96728 2.18834 1.22173 
-0.96425 1.45561 1.02791 -0.96425 2.61031 1.02791 -0.95694 1.93013 -0.58293 
-0.95694 1.93013 1.22455 -0.95694 2.13578 -0.58293 -0.95694 2.13578 1.22455 
-0.95582 1.72324 -0.53386 -0.95582 1.72324 1.17548 -0.95582 2.34267 -0.53386 
-0.95582 2.34267 1.17548 -0.9542 1.58087 1.10862 -0.9542 2.48504 -0.46701 
-0.9542 2.48504 1.10862 -0.95093 1.3299 0.89352 -0.94779 1.98268 -0.58313 
-0.94779 1.98268 1.22474 -0.94779 2.08323 -0.58313 -0.94779 2.08323 1.22474 
-0.94494 2.03296 -0.58318 -0.94494 2.03296 1.2248 -0.94417 1.49687 1.04824 
-0.94417 2.56904 1.04824 -0.94182 1.7752 -0.54411 -0.94182 1.7752 1.18573 
-0.94182 2.29071 -0.54411 -0.94182 2.29071 1.18573 -0.93842 1.41908 0.98015 
-0.93842 2.64683 0.98015 -0.9372 1.6257 -0.4821 -0.9372 1.6257 1.12372 
-0.9372 2.44022 -0.4821 -0.9372 2.44022 1.12372 -0.92912 1.82794 -0.55177 
-0.92912 1.82794 1.19338 -0.92912 2.23797 -0.55177 -0.92912 2.23797 1.19338 
-0.92518 1.53949 1.06673 -0.92518 2.52642 -0.42512 -0.92518 2.52642 1.06673 
-0.92214 1.67493 -0.49711 -0.92214 1.67493 1.13873 -0.92214 2.39098 -0.49711 
-0.92214 2.39098 1.13873 -0.91779 1.88007 -0.55662 -0.91779 1.88007 1.19823 
-0.91779 2.18584 -0.55662 -0.91779 2.18584 1.19823 -0.91718 1.45853 1.00104 
-0.91718 2.60738 1.00104 -0.91445 1.38519 0.92957 -0.90777 1.93264 -0.55895 
-0.90777 1.93264 1.20056 -0.90777 2.13327 -0.55895 -0.90777 2.13327 1.20056 
-0.90732 1.58335 1.08334 -0.90732 2.48256 -0.44173 -0.90732 2.48256 1.08334 
-0.90696 1.7259 -0.50925 -0.90696 1.7259 1.15086 -0.90696 2.34002 -0.50925 
-0.90696 2.34002 1.15086 -0.90384 1.98273 -0.56115 -0.90384 1.98273 1.20276 
-0.90384 2.08318 -0.56115 -0.90384 2.08318 1.20276 -0.9011 2.03296 -0.56111 
-0.9011 2.03296 1.20273 -0.89727 1.50014 1.02099 -0.89727 2.56577 1.02099 
-0.89314 1.77809 -0.51899 -0.89314 1.77809 1.1606 -0.89314 2.28783 -0.51899 
-0.89314 2.28783 1.1606 -0.89245 1.35406 0.87638 -0.89237 1.42342 0.95163 
-0.89062 1.62834 1.09804 -0.89062 2.43757 -0.45642 -0.89062 2.43757 1.09804 
-0.88105 1.83077 -0.52631 -0.88105 1.83077 1.16792 -0.88105 2.23514 -0.52631 
-0.88105 2.23514 1.16792 -0.87828 1.54332 1.03915 -0.87828 2.52259 1.03915 
-0.87432 1.67838 -0.47045 -0.87432 1.67838 1.11207 -0.87432 2.38753 -0.47045 
-0.87432 2.38753 1.11207 -0.87145 1.46314 0.97216 -0.87145 2.60277 0.97216 
-0.86993 1.88307 -0.53064 -0.86993 1.88307 1.17225 -0.86993 2.18285 -0.53064 
-0.86993 2.18285 1.17225 -0.86943 1.39092 0.89935 -0.86473 1.93274 -0.53484 
-0.86473 1.93274 1.17645 -0.86473 2.13318 -0.53484 -0.86473 2.13318 1.17645 
-0.86081 1.9829 -0.53691 -0.86081 1.9829 1.17852 -0.86081 2.08301 -0.53691 
-0.86081 2.08301 1.17852 -0.86061 1.5875 1.05535 -0.86061 2.47841 -0.41373 
-0.86061 2.47841 1.05535 -0.85949 1.72947 -0.48214 -0.85949 1.72947 1.12375 
-0.85949 2.33644 -0.48214 -0.85949 2.33644 1.12375 -0.85839 2.03296 -0.53692 
-0.85839 2.03296 1.17854 -0.85149 1.50521 0.99165 -0.85149 2.56071 0.99165 
-0.84754 1.42955 0.92108 -0.84618 1.78146 -0.49144 -0.84618 1.78146 1.13305 
-0.84618 2.28445 -0.49144 -0.84618 2.28445 1.13305 -0.8454 1.63213 1.07015 
-0.8454 2.43378 -0.42854 -0.8454 2.43378 1.07015 -0.83444 1.8342 1.13995 
-0.83444 2.23171 1.13995 -0.83286 1.54861 1.00943 -0.83286 2.5173 1.00943 
-0.8293 1.68244 -0.44213 -0.8293 1.68244 1.08375 -0.8293 2.38347 -0.44213 
-0.8293 2.38347 1.08375 -0.828 1.88345 1.14614 -0.828 2.18246 1.14614 
-0.8272 1.46943 0.94137 -0.8272 2.59648 0.94137 -0.82589 1.39856 0.86741 
-0.82293 1.93308 1.15027 -0.82293 2.13283 1.15027 -0.81923 1.98295 1.15231 
-0.81923 2.08296 1.15231 -0.81692 2.03296 1.15228 -0.81659 1.5923 1.02564 
-0.81659 2.47361 1.02564 -0.81454 1.73405 1.09498 -0.81454 2.33186 1.09498 
-0.80747 1.51186 0.96049 -0.80747 2.55406 0.96049 -0.80454 1.43726 0.88876 
-0.80168 1.63706 1.04014 -0.80168 2.42885 1.04014 -0.80148 1.78626 1.1038 
-0.80148 2.27965 1.1038 -0.7933 1.83437 1.11144 -0.7933 2.23154 1.11144 
-0.79003 1.5544 0.97787 -0.79003 2.51151 0.97787 -0.78686 1.8837 1.11752 
-0.78686 2.18221 1.11752 -0.78556 1.68776 1.05316 -0.78556 2.37816 1.05316 
-0.78456 1.47739 0.90874 -0.78168 1.93365 1.12148 -0.78168 2.13226 1.12148 
-0.778 1.98359 1.12339 -0.778 2.08232 1.12339 -0.7768 2.03296 1.12401 
-0.77396 1.59835 0.99377 -0.77396 2.46756 0.99377 -0.77222 1.42955 0.84576 
-0.77119 1.73949 1.06398 -0.77119 2.32643 1.06398 -0.76599 1.51885 0.92731 
-0.76599 2.54706 0.92731 -0.76166 1.78696 1.07338 -0.76166 2.27895 1.07338 
-0.75958 1.64311 1.00809 -0.75958 2.4228 1.00809 -0.75361 1.83504 1.08094 
-0.75361 2.23087 1.08094 -0.75193 1.46943 0.8661 -0.74888 1.56156 0.94442 
-0.74888 2.50435 0.94442 -0.74697 1.88457 1.08677 -0.74697 2.18134 1.08677 
-0.74373 1.69408 1.02068 -0.74373 2.37183 1.02068 -0.74192 1.93447 1.09066 
-0.74192 2.13144 1.09066 -0.73924 1.98365 1.09318 -0.73924 2.08226 1.09318 
-0.7381 2.03296 1.09382 -0.73328 1.6054 0.96002 -0.73328 2.46051 0.96002 
-0.73281 1.51186 0.88584 -0.7327 1.74071 1.03162 -0.7327 2.3252 1.03162 
-0.72319 1.78828 1.0409 -0.72319 2.27763 1.0409 -0.72114 1.46314 0.82185 
-0.71921 1.65027 0.97409 -0.71921 2.41564 0.97409 -0.71547 1.83621 1.04855 
-0.71547 2.22971 1.04855 -0.71544 1.5544 0.90327 -0.71544 2.51151 0.90327 
-0.70886 1.88582 1.05425 -0.70886 2.1801 1.05425 -0.70672 1.69607 0.98658 
-0.70672 2.36985 0.98658 -0.70454 1.93458 1.05848 -0.70454 2.13133 1.05848 
-0.70183 1.98383 1.06094 -0.70183 2.08208 1.06094 -0.70165 1.50521 0.84181 
-0.70094 2.03296 1.06176 -0.69954 1.59835 0.91934 -0.69954 2.46756 0.91934 
-0.69584 1.74267 0.99747 -0.69584 2.32324 0.99747 -0.68658 1.78998 1.00672 
-0.68658 2.27594 1.00672 -0.68521 1.64311 0.93372 -0.68521 2.4228 0.93372 
-0.68387 1.54861 0.86045 -0.67898 1.83787 1.01433 -0.67898 2.22805 1.01433 
-0.67304 1.88623 1.02026 -0.67304 2.17969 1.02026 -0.67263 1.69408 0.94957 
-0.67263 2.37183 0.94957 -0.67231 1.50014 0.79604 -0.66879 1.93494 1.02451 
-0.66879 2.13097 1.02451 -0.66766 1.5923 0.87671 -0.66766 2.47361 0.87671 
-0.66624 1.98389 1.02706 -0.66624 2.08202 1.02706 -0.66539 2.03296 1.02791 
-0.66168 1.74071 0.9606 -0.66168 2.3252 0.9606 -0.65415 1.54332 0.81502 
-0.65316 1.63706 0.89162 -0.65316 2.42885 0.89162 -0.6524 1.78828 0.97011 
-0.6524 2.27763 0.97011 -0.64475 1.83621 0.97783 -0.64475 2.22971 0.97783 
-0.64014 1.68776 0.90775 -0.64014 2.37816 0.90775 -0.63905 1.88582 0.98444 
-0.63905 2.1801 0.98444 -0.63796 1.5875 0.83269 -0.63796 2.47841 0.83269 
-0.63482 1.93458 0.98876 -0.63482 2.13133 0.98876 -0.63236 1.98383 0.99147 
-0.63236 2.08208 0.99147 -0.63154 2.03296 0.99237 -0.62932 1.73949 0.92211 
-0.62932 2.32643 0.92211 -0.62657 1.53949 0.76812 -0.62315 1.63213 0.8479 
-0.62315 2.43378 0.8479 -0.61992 1.78696 0.93165 -0.61992 2.27895 0.93165 
-0.61236 1.83504 0.93969 -0.61236 2.23087 0.93969 -0.60996 1.58335 0.78599 
-0.60955 1.68244 0.864 -0.60955 2.38347 0.864 -0.60653 1.88457 0.94633 
-0.60653 2.18134 0.94633 -0.60264 1.93447 0.95138 -0.60264 2.13144 0.95138 
-0.60175 1.53699 0.72077 -0.60012 1.98365 0.95406 -0.60012 2.08226 0.95406 
-0.59948 2.03296 0.9552 -0.59832 1.73405 0.87876 -0.59832 2.33186 0.87876 
-0.59527 1.62834 0.80268 -0.59527 2.43757 0.80268 -0.5895 1.78626 0.89183 
-0.5895 2.27965 0.89183 -0.58468 1.58087 0.7391 -0.58187 1.83437 0.9 
-0.58187 2.23154 0.9 -0.58123 1.67838 0.81899 -0.58123 2.38753 0.81899 
-0.57578 1.8837 0.90644 -0.57578 2.18221 0.90644 -0.57182 1.93365 0.91162 
-0.57182 2.13226 0.91162 -0.56991 1.98359 0.9153 -0.56991 2.08232 0.9153 
-0.56959 1.6257 0.7561 -0.56955 1.72947 0.83381 -0.56955 2.33644 0.83381 
-0.56929 2.03296 0.91651 -0.56025 1.78146 0.84712 -0.56025 2.28445 0.84712 
-0.55457 1.67493 0.77117 -0.55457 2.39098 0.77117 -0.55335 1.8342 0.85886 
-0.55335 2.23171 0.85886 -0.54716 1.88345 0.8653 -0.54716 2.18246 0.8653 
-0.54304 1.93308 0.87037 -0.54304 2.13283 0.87037 -0.54244 1.7259 0.78634 
-0.54244 2.34002 0.78634 -0.54103 2.03296 0.87638 -0.54099 1.98295 0.87407 
-0.54099 2.08296 0.87407 -0.04047 1.14618 -0.59358 -0.03766 0.99358 -0.66928 
-0.0301 1.04166 -0.66123 -0.02687 1.19649 -0.57748 -0.0207 1.08914 -0.65169 
-0.01097 0.94281 -0.71402 -0.00988 1.14087 -0.63733 -0.00527 0.99242 -0.70741 
0.00238 1.04034 -0.69969 0.00314 1.19156 -0.6212 0.01166 1.08791 -0.69018 
0.01877 0.89368 -0.75409 0.0226 1.13454 -0.67916 0.02302 0.9424 -0.74984 
0.02895 0.99076 -0.74391 0.03519 1.18551 -0.66331 0.03656 1.03865 -0.7363 
0.04582 1.08595 -0.72705 0.04582 1.08595 0.62627 0.04951 1.23027 -0.64892 
0.05181 0.84479 -0.79052 0.05452 0.89404 -0.78806 0.0567 1.13256 -0.71616 
0.0567 1.13256 0.61538 0.05884 0.94281 -0.78383 0.06545 0.99242 -0.77813 
0.06545 0.99242 0.67735 0.06919 1.17835 -0.70367 0.06919 1.17835 0.60289 
0.07317 1.04034 -0.77048 0.07317 1.04034 0.66971 0.08268 1.08791 -0.7612 
0.08268 1.08791 0.66043 0.08326 1.22322 -0.6896 0.08326 1.22322 0.58883 
0.08808 0.79567 -0.8234 0.08922 0.84497 -0.82276 0.0919 0.89415 -0.82024 
0.09371 1.13454 -0.75026 0.09371 1.13454 0.64948 0.09695 0.94405 -0.81635 
0.09695 0.94405 0.71558 0.09886 1.26706 -0.674 0.10359 0.99358 -0.81053 
0.10359 0.99358 0.70975 0.10956 1.18551 -0.73767 0.10956 1.18551 0.63689 
0.11164 1.04166 -0.80296 0.11164 1.04166 0.70218 0.12117 1.08914 -0.79356 
0.12117 1.08914 0.69279 0.12394 1.23027 -0.72335 0.12394 1.23027 0.62257 
0.12677 0.79567 -0.8536 0.12798 0.7463 -0.85297 0.12798 0.84503 -0.85297 
0.13166 0.89497 -0.85106 0.13166 0.89497 0.75028 0.13554 1.14087 -0.78274 
0.13554 1.14087 0.68196 0.13684 0.94492 -0.8471 0.13684 0.94492 0.74633 
0.14001 1.27422 -0.70745 0.14328 0.99425 -0.84102 0.14328 0.99425 0.74024 
0.15145 1.04236 -0.83338 0.15145 1.04236 0.73261 0.15166 1.19156 -0.76972 
0.15166 1.19156 0.66894 0.15744 1.31677 -0.69007 0.16452 1.09457 -0.82456 
0.16452 1.09457 0.72378 0.16657 1.23632 -0.75522 0.16657 1.23632 0.65445 
0.1669 0.79567 -0.88186 0.16921 0.74566 -0.88189 0.16921 0.84567 -0.88189 
0.16921 0.84567 0.78112 0.17291 0.69579 -0.87985 0.17291 0.89554 -0.87985 
0.17291 0.89554 0.77907 0.17798 0.94517 -0.87572 0.17798 0.94517 0.77495 
0.17928 1.14618 -0.81333 0.17928 1.14618 0.71255 0.18283 1.28001 -0.73901 
0.18283 1.28001 0.63824 0.18442 0.99442 -0.86953 0.18442 0.99442 0.76875 
0.19538 1.19649 -0.79973 0.19538 1.19649 0.69896 0.19616 1.04716 -0.86264 
0.19616 1.04716 0.76186 0.20147 1.32342 -0.72123 0.20837 0.79567 -0.90812 
0.20837 0.79567 0.80734 0.20947 1.09915 -0.85333 0.20947 1.09915 0.75256 
0.21059 1.24112 -0.78493 0.21059 1.24112 0.68415 0.21079 0.74561 -0.9081 
0.21079 0.84572 -0.9081 0.21079 0.84572 0.80732 0.21471 0.69545 -0.90604 
0.21471 0.89589 -0.90604 0.21471 0.89589 0.80526 0.2199 0.64578 -0.90183 
0.2199 0.94556 -0.90183 0.2199 0.94556 0.80106 0.22429 1.15024 -0.84165 
0.22429 1.15024 0.74087 0.22826 1.2853 -0.76873 0.22826 1.2853 0.66795 
0.23103 0.59348 -0.8975 0.23103 0.99785 -0.8975 0.23103 0.99785 0.79673 
0.2406 1.20028 -0.82762 0.2406 1.20028 0.72684 0.24312 1.05054 -0.89018 
0.24312 1.05054 0.78941 0.24725 1.32848 -0.75058 0.25108 0.79567 -0.93231 
0.25108 0.79567 0.83153 0.25382 0.74544 -0.93234 0.25382 0.74544 0.83157 
0.25382 0.84589 -0.93234 0.25382 0.84589 0.83157 0.25694 1.10273 -0.88044 
0.25694 1.10273 0.77967 0.25729 1.24527 -0.81292 0.25729 1.24527 0.71215 
0.25775 0.69535 -0.93014 0.25775 0.89598 -0.93014 0.25775 0.89598 0.82937 
0.26716 1.37009 -0.73062 0.26777 0.64278 -0.92781 0.26777 0.94855 -0.92781 
0.26777 0.94855 0.82703 0.27212 1.15369 -0.86831 0.27212 1.15369 0.76753 
0.27516 1.28913 -0.79631 0.27516 1.28913 0.69553 0.27909 0.59065 -0.92296 
0.27909 1.00068 -0.92296 0.27909 1.00068 0.82218 0.28718 1.20293 -0.8533 
0.28718 1.20293 0.75252 0.2918 0.53791 -0.91531 0.2918 1.05342 -0.91531 
0.2918 1.05342 0.81453 0.29415 1.33175 -0.77782 0.29415 1.33175 0.67704 
0.29492 0.79567 -0.95438 0.29492 0.79567 0.8536 0.29777 0.74539 -0.95432 
0.29777 0.74539 0.85355 0.29777 0.84594 -0.95432 0.29777 0.84594 0.85355 
0.30418 1.24775 -0.8382 0.30418 1.24775 0.73743 0.3058 1.10538 -0.90506 
0.3058 1.10538 0.80428 0.30692 0.69284 -0.95413 0.30692 0.69284 0.85335 
0.30692 0.89849 -0.95413 0.30692 0.89849 0.85335 0.31423 1.37302 -0.75749 
0.31726 0.64028 -0.95131 0.31726 0.64028 0.85053 0.31726 0.95105 -0.95131 
0.31726 0.95105 0.85053 0.31983 1.15541 -0.89209 0.31983 1.15541 0.79131 
0.32251 1.29164 -0.82113 0.32251 1.29164 0.72035 0.32848 0.58843 -0.94583 
0.32848 1.00291 -0.94583 0.32848 1.00291 0.84506 0.335 1.20441 -0.8767 
0.335 1.20441 0.77592 0.33979 0.79567 -0.97427 0.33979 0.79567 0.87349 
0.3415 0.53576 -0.93769 0.3415 1.05557 -0.93769 0.3415 1.05557 0.83691 
0.3418 1.33402 -0.80223 0.3418 1.33402 0.70145 0.34803 0.74308 -0.97615 
0.34803 0.74308 0.87537 0.34803 0.84825 -0.97615 0.34803 0.84825 0.87537 
0.34864 1.43151 -0.72563 0.35253 1.24914 -0.86125 0.35253 1.24914 0.76048 
0.35468 0.48521 -0.92694 0.35468 1.10612 -0.92694 0.35468 1.10612 0.82616 
0.35734 0.69065 -0.9754 0.35734 0.69065 0.87462 0.35734 0.90068 -0.9754 
0.35734 0.90068 0.87462 0.36768 0.63851 -0.97203 0.36768 0.63851 0.87125 
0.36768 0.95282 -0.97203 0.36768 0.95282 0.87125 0.36895 0.43526 -0.9136 
0.36895 1.15607 -0.9136 0.36895 1.15607 0.81282 0.37101 1.29272 -0.84374 
0.37101 1.29272 0.74297 0.37653 1.39273 -0.77416 0.37903 0.58682 -0.96605 
0.37903 0.58682 0.86527 0.37903 1.00451 -0.96605 0.37903 1.00451 0.86527 
0.38392 1.20474 -0.89776 0.38392 1.20474 0.79698 0.38558 0.79567 -0.99193 
0.38558 0.79567 0.89116 0.39135 0.53572 -0.95746 0.39135 1.05561 -0.95746 
0.39135 1.05561 0.85669 0.39404 0.74304 -0.99345 0.39404 0.74304 0.89267 
0.39404 0.84829 -0.99345 0.39404 0.84829 0.89267 0.40172 1.24929 -0.88186 
0.40172 1.24929 0.78108 0.40369 0.69035 -0.99235 0.40369 0.69035 0.89157 
0.40369 0.90098 -0.99235 0.40369 0.90098 0.89157 0.40461 0.48536 -0.94631 
0.40461 1.10597 -0.94631 0.40461 1.10597 0.84553 0.40485 1.35273 -0.81772 
0.40485 1.35273 0.71694 0.41206 1.44959 -0.74034 0.41425 0.63822 -0.98858 
0.41425 0.63822 0.88781 0.41425 0.95311 -0.98858 0.41425 0.95311 0.88781 
0.41877 0.43588 -0.93261 0.41877 1.15545 -0.93261 0.41877 1.15545 0.83184 
0.42654 0.5854 -0.98217 0.42654 0.5854 0.88139 0.42654 1.00593 -0.98217 
0.42654 1.00593 0.88139 0.43219 0.79567 -1.00733 0.43219 0.79567 0.90655 
0.4338 0.38742 -0.91641 0.4338 1.20391 -0.91641 0.4338 1.20391 0.81564 
0.43503 1.31018 -0.85826 0.43503 1.31018 0.75748 0.43909 0.53438 -0.97311 
0.43909 1.05696 -0.97311 0.43909 1.05696 0.87234 0.44041 1.40972 -0.78753 
0.44041 1.40972 0.68675 0.4411 0.74292 -1.00854 0.4411 0.74292 0.90776 
0.4411 0.84842 -1.00854 0.4411 0.84842 0.90776 0.45082 0.69032 -1.007 
0.45082 0.69032 0.90622 0.45082 0.90101 -1.007 0.45082 0.90101 0.90622 
0.45273 0.48389 -0.96145 0.45273 1.10745 -0.96145 0.45273 1.10745 0.86067 
0.46242 0.63718 -1.00289 0.46242 0.63718 0.90211 0.46242 0.95415 -1.00289 
0.46242 0.95415 0.90211 0.4664 0.32549 -0.89499 0.4664 1.26585 -0.89499 
0.4664 1.26585 0.79422 0.46712 0.43454 -0.94726 0.46712 1.15679 -0.94726 
0.46712 1.15679 0.84648 0.46985 1.36874 -0.82998 0.46985 1.36874 0.72921 
0.47479 0.58452 -0.99594 0.47479 0.58452 0.89516 0.47479 1.00681 -0.99594 
0.47479 1.00681 0.89516 0.47741 1.46494 -0.75182 0.47949 0.79567 -1.02042 
0.47949 0.79567 0.91964 0.48782 0.53349 -0.98644 0.48782 1.05785 -0.98644 
0.48782 1.05785 0.88567 0.48859 0.74288 -1.02122 0.48859 0.74288 0.92044 
0.48859 0.84846 -1.02122 0.48859 0.84846 0.92044 0.49972 0.68971 -1.01949 
0.49972 0.68971 0.91871 0.49972 0.90162 -1.01949 0.49972 0.90162 0.91871 
0.50038 0.26607 -0.86905 0.50038 1.32526 -0.86905 0.50038 1.32526 0.76827 
0.50153 0.48321 -0.97427 0.50153 1.10813 -0.97427 0.50153 1.10813 0.87349 
0.5046 0.37951 -0.93319 0.5046 1.21182 -0.93319 0.5046 1.21182 0.83242 
0.50557 1.42392 -0.79755 0.50557 1.42392 0.69677 0.51153 0.6366 -1.01486 
0.51153 0.6366 0.91408 0.51153 0.95474 -1.01486 0.51153 0.95474 0.91408 
0.51581 1.51635 -0.71213 0.52367 0.58416 -1.00733 0.52367 0.58416 0.90656 
0.52367 1.00717 -1.00733 0.52367 1.00717 0.90656 0.52738 0.79567 -1.03117 
0.52738 0.79567 0.9304 0.53555 1.38183 -0.83872 0.53555 1.38183 0.73794 
0.53689 0.53321 -0.99732 0.53689 1.05812 -0.99732 0.53689 1.05812 0.89654 
0.53794 0.31856 -0.90964 0.53794 1.27277 -0.90964 0.53794 1.27277 0.80887 
0.53802 0.74244 -1.03179 0.53802 0.74244 0.93101 0.53802 0.84889 -1.03179 
0.53802 0.84889 0.93101 0.53863 0.42767 -0.96186 0.53863 1.16366 -0.96186 
0.53863 1.16366 0.86108 0.54336 1.47736 -0.75976 0.54336 1.47736 0.65898 
0.54919 0.68938 -1.02951 0.54919 0.68938 0.92873 0.54919 0.90195 -1.02951 
0.54919 0.90195 0.92873 0.56088 0.63663 -1.02435 0.56088 0.63663 0.92357 
0.56088 0.95471 -1.02435 0.56088 0.95471 0.92357 0.57172 1.43527 -0.80417 
0.57172 1.43527 0.70339 0.5729 0.25983 -0.88135 0.5729 1.3315 -0.88135 
0.5729 1.3315 0.78058 0.57304 0.58434 -1.01631 0.57304 0.58434 0.91554 
0.57304 1.00699 -1.01631 0.57304 1.00699 0.91554 0.5739 0.47768 -0.98677 
0.5739 1.11365 -0.98677 0.5739 1.11365 0.88599 0.57574 0.79567 -1.03956 
0.57574 0.79567 0.93879 0.57658 0.37383 -0.94524 0.57658 1.2175 -0.94524 
0.57658 1.2175 0.84447 0.58074 1.52556 -0.71909 0.58653 0.74241 -1.03967 
0.58653 0.74241 0.9389 0.58653 0.84892 -1.03967 0.58653 0.84892 0.9389 
0.598 0.6891 -1.03687 0.598 0.6891 0.9361 0.598 0.90223 -1.03687 
0.598 0.90223 0.9361 0.60865 0.20459 -0.84893 0.60865 1.38674 -0.84893 
0.60865 1.38674 0.74816 0.60869 1.48528 -0.76557 0.60869 1.48528 0.6648 
0.6098 0.5285 -1.00743 0.6098 1.06283 -1.00743 0.6098 1.06283 0.90665 
0.60984 0.63638 -1.03117 0.60984 0.63638 0.9304 0.60984 0.95496 -1.03117 
0.60984 0.95496 0.9304 0.6111 0.31385 -0.91955 0.6111 1.27748 -0.91955 
0.6111 1.27748 0.81878 0.61158 0.42304 -0.97172 0.61158 1.16829 -0.97172 
0.61158 1.16829 0.87095 0.62446 0.79567 -1.04557 0.62446 0.79567 0.9448 
0.63566 0.7423 -1.04518 0.63566 0.7423 0.94441 0.63566 0.84903 -1.04518 
0.63566 0.84903 0.94441 0.64622 0.2565 -0.88913 0.64622 1.33483 -0.88913 
0.64622 1.33483 0.78835 0.64628 1.53159 0.62238 0.64688 0.15052 -0.8107 
0.64688 1.44081 -0.8107 0.64688 1.44081 0.70992 0.64707 0.47388 -0.99419 
0.64707 1.11745 -0.99419 0.64707 1.11745 0.89342 0.64711 0.68909 -1.04183 
0.64711 0.68909 0.94106 0.64711 0.90224 -1.04183 0.64711 0.90224 0.94106 
0.64755 0.58254 -1.02454 0.64755 0.58254 0.92376 0.64755 1.00879 -1.02454 
0.64755 1.00879 0.92376 0.64933 0.37041 -0.9525 0.64933 1.22093 -0.9525 
0.64933 1.22093 0.85172 0.67341 0.79567 -1.04918 0.67341 0.79567 0.94841 
0.68424 0.20085 -0.85334 0.68424 1.39048 -0.85334 0.68424 1.39048 0.75257 
0.68424 0.3115 -0.92453 0.68424 1.27983 -0.92453 0.68424 1.27983 0.82375 
0.68427 0.10232 -0.76998 0.68427 1.48902 0.6692 0.68428 1.57396 0.57635 
0.68469 0.52729 -1.01296 0.68469 1.06404 -1.01296 0.68469 1.06404 0.91218 
0.68469 0.42072 -0.97666 0.68469 1.17061 -0.97666 0.68469 1.17061 0.87589 
0.68471 0.63517 -1.0367 0.68471 0.63517 0.93593 0.68471 0.95616 -1.0367 
0.68471 0.95616 0.93593 0.68471 0.74226 -1.04825 0.68471 0.74226 0.94747 
0.68471 0.84907 -1.04825 0.68471 0.84907 0.94747 0.72247 0.0576 -0.72511 
0.72247 0.14867 -0.81288 0.72247 0.25493 -0.89158 0.72247 0.36926 -0.95492 
0.72247 0.47296 -0.99689 0.72247 0.58194 -1.02728 0.72247 0.58194 0.92651 
0.72247 0.68879 -1.04466 0.72247 0.68879 0.94388 0.72247 0.79567 -1.05039 
0.72247 0.79567 0.94961 0.72247 0.90254 -1.04466 0.72247 0.90254 0.94388 
0.72247 1.00939 -1.02728 0.72247 1.00939 0.92651 0.72247 1.11837 -0.99689 
0.72247 1.11837 0.89611 0.72247 1.22207 -0.95492 0.72247 1.22207 0.85415 
0.72247 1.3364 -0.89158 0.72247 1.3364 0.7908 0.72247 1.44266 -0.81288 
0.72247 1.44266 0.7121 0.72247 1.53374 0.62434 0.76023 0.74226 -1.04825 
0.76023 0.74226 0.94747 0.76023 0.84907 -1.04825 0.76023 0.84907 0.94747 
0.76024 0.63517 -1.0367 0.76024 0.63517 0.93593 0.76024 0.95616 -1.0367 
0.76024 0.95616 0.93593 0.76026 0.42072 -0.97666 0.76026 1.17061 -0.97666 
0.76026 1.17061 0.87589 0.76026 0.52729 -1.01296 0.76026 0.52729 0.91218 
0.76026 1.06404 -1.01296 0.76026 1.06404 0.91218 0.76067 0.01737 -0.67712 
0.76067 1.57396 0.57635 0.76067 0.10232 -0.76998 0.76067 1.48902 0.6692 
0.76071 0.3115 -0.92453 0.76071 1.27983 -0.92453 0.76071 1.27983 0.82375 
0.76071 0.20085 -0.85334 0.76071 1.39048 -0.85334 0.76071 1.39048 0.75257 
0.77154 0.79567 -1.04918 0.77154 0.79567 0.94841 0.78788 -0.01908 -0.6265 
0.78788 1.61041 0.52573 0.79208 -0.06261 -0.55884 0.79562 0.37041 -0.9525 
0.79562 1.22093 -0.9525 0.79562 1.22093 0.85172 0.7974 0.58254 -1.02454 
0.7974 0.58254 0.92376 0.7974 1.00879 -1.02454 0.7974 1.00879 0.92376 
0.79783 0.68909 -1.04183 0.79783 0.68909 0.94106 0.79783 0.90224 -1.04183 
0.79783 0.90224 0.94106 0.79787 0.47388 -0.99419 0.79787 1.11745 -0.99419 
0.79787 1.11745 0.89342 0.79807 0.15052 -0.8107 0.79807 1.44081 0.70992 
0.79867 0.05974 -0.72315 0.79867 1.53159 0.62238 0.79872 0.2565 -0.88913 
0.79872 1.33483 -0.88913 0.79872 1.33483 0.78835 0.80929 0.7423 -1.04518 
0.80929 0.7423 0.94441 0.80929 0.84903 -1.04518 0.80929 0.84903 0.94441 
0.82049 0.79567 -1.04557 0.82049 0.79567 0.9448 0.82267 -0.03929 -0.59151 
0.82267 1.63062 0.49073 0.82607 0.02116 -0.67441 0.82607 1.57017 0.57364 
0.82664 -0.07987 -0.52217 0.83336 0.42304 -0.97172 0.83336 1.16829 -0.97172 
0.83336 1.16829 0.87095 0.83385 0.31385 -0.91955 0.83385 1.27748 -0.91955 
0.83385 1.27748 0.81878 0.83511 0.63638 -1.03117 0.83511 0.63638 0.9304 
0.83511 0.95496 -1.03117 0.83511 0.95496 0.9304 0.83514 0.5285 -1.00743 
0.83514 0.5285 0.90665 0.83514 1.06283 -1.00743 0.83514 1.06283 0.90665 
0.83625 0.10606 -0.76557 0.83625 1.48528 0.6648 0.8363 0.20459 -0.84893 
0.8363 1.38674 0.74816 0.84695 0.6891 -1.03687 0.84695 0.6891 0.9361 
0.84695 0.90223 -1.03687 0.84695 0.90223 0.9361 0.853 -0.01385 -0.6228 
0.853 1.60518 0.52202 0.85738 -0.05718 -0.55482 0.85738 1.64851 0.45404 
0.85842 0.74241 -1.03967 0.85842 0.74241 0.9389 0.85842 0.84892 -1.03967 
0.85842 0.84892 0.9389 0.8609 -0.09465 -0.48417 0.86421 0.06577 -0.71909 
0.86421 1.52556 0.61832 0.86837 0.37383 -0.94524 0.86837 1.2175 -0.94524 
0.86837 1.2175 0.84447 0.8692 0.79567 -1.03956 0.8692 0.79567 0.93879 
0.87105 0.47768 -0.98677 0.87105 1.11365 -0.98677 0.87105 1.11365 0.88599 
0.8719 0.58434 -1.01631 0.8719 0.58434 0.91554 0.8719 1.00699 -1.01631 
0.8719 1.00699 0.91554 0.87205 0.25983 -0.88135 0.87205 1.3315 -0.88135 
0.87205 1.3315 0.78058 0.87323 0.15606 -0.80417 0.87323 1.43527 0.70339 
0.88407 0.63663 -1.02435 0.88407 0.63663 0.92357 0.88407 0.95471 -1.02435 
0.88407 0.95471 0.92357 0.88779 -0.03215 -0.58648 0.88779 1.62348 0.4857 
0.89153 0.02849 -0.66914 0.89153 1.56285 0.56837 0.89172 -0.07246 -0.51699 
0.89575 0.68938 -1.02951 0.89575 0.68938 0.92873 0.89575 0.90195 -1.02951 
0.89575 0.90195 0.92873 0.90159 0.11397 -0.75976 0.90159 1.47736 0.65898 
0.90632 0.42767 -0.96186 0.90632 1.16366 -0.96186 0.90632 1.16366 0.86108 
0.90693 0.74244 -1.03179 0.90693 0.74244 0.93101 0.90693 0.84889 -1.03179 
0.90693 0.84889 0.93101 0.90701 0.31856 -0.90964 0.90701 1.27277 -0.90964 
0.90701 1.27277 0.80887 0.90806 0.53321 -0.99732 0.90806 0.53321 0.89654 
0.90806 1.05812 -0.99732 0.90806 1.05812 0.89654 0.9094 0.2095 -0.83872 
0.9094 1.38183 0.73794 0.91756 -0.00514 -0.61664 0.91756 0.79567 -1.03117 
0.91756 0.79567 0.9304 0.91756 1.59647 0.51587 0.92128 0.58416 -1.00733 
0.92128 0.58416 0.90656 0.92128 1.00717 -1.00733 0.92128 1.00717 0.90656 
0.9221 -0.04808 -0.54863 0.92914 0.07498 -0.71213 0.92914 1.51635 0.61135 
0.93342 0.6366 -1.01486 0.93342 0.6366 0.91408 0.93342 0.95474 -1.01486 
0.93342 0.95474 0.91408 0.93938 0.16741 -0.79755 0.93938 1.42392 0.69677 
0.94034 0.37951 -0.93319 0.94034 1.21182 -0.93319 0.94034 1.21182 0.83242 
0.94342 0.48321 -0.97427 0.94342 0.48321 0.87349 0.94342 1.10813 -0.97427 
0.94342 1.10813 0.87349 0.94457 0.26607 -0.86905 0.94457 1.32526 0.76827 
0.94522 0.68971 -1.01949 0.94522 0.68971 0.91871 0.94522 0.90162 -1.01949 
0.94522 0.90162 0.91871 0.95199 -0.02157 -0.57901 0.95575 0.03927 -0.66149 
0.95575 1.55207 0.56071 0.95636 0.74288 -1.02122 0.95636 0.74288 0.92044 
0.95636 0.84846 -1.02122 0.95636 0.84846 0.92044 0.95712 0.53349 -0.98644 
0.95712 0.53349 0.88567 0.95712 1.05785 -0.98644 0.95712 1.05785 0.88567 
0.96545 0.79567 -1.02042 0.96545 0.79567 0.91964 0.96754 0.12639 -0.75182 
0.96754 1.46494 0.65105 0.97016 0.58452 -0.99594 0.97016 0.58452 0.89516 
0.97016 1.00681 -0.99594 0.97016 1.00681 0.89516 0.9751 0.2226 -0.82998 
0.9751 1.36874 0.72921 0.97783 0.43454 -0.94726 0.97783 1.15679 -0.94726 
0.97783 1.15679 0.84648 0.97854 0.32549 -0.89499 0.97854 1.26585 -0.89499 
0.97854 1.26585 0.79422 0.98129 0.00699 -0.60807 0.98129 1.58434 0.50729 
0.98253 0.63718 -1.00289 0.98253 0.63718 0.90211 0.98253 0.95415 -1.00289 
0.98253 0.95415 0.90211 0.99222 0.48389 -0.96145 0.99222 0.48389 0.86067 
0.99222 1.10745 -0.96145 0.99222 1.10745 0.86067 0.99412 0.69032 -1.007 
0.99412 0.69032 0.90622 0.99412 0.90101 -1.007 0.99412 0.90101 0.90622 
0.9951 0.0883 -0.70255 0.9951 1.50303 0.60178 1.00384 0.74292 -1.00854 
1.00384 0.74292 0.90776 1.00384 0.84842 -1.00854 1.00384 0.84842 0.90776 
1.00454 0.18161 -0.78753 1.00454 1.40972 0.68675 1.00586 0.53438 -0.97311 
1.00586 0.53438 0.87234 1.00586 1.05696 -0.97311 1.00586 1.05696 0.87234 
1.00992 0.28116 -0.85826 1.00992 1.31018 0.75748 1.01115 0.38742 -0.91641 
1.01115 1.20391 -0.91641 1.01115 1.20391 0.81564 1.01276 0.79567 -1.00733 
1.01276 0.79567 0.90655 1.0162 -0.00729 -0.56903 1.01841 0.5854 -0.98217 
1.01841 0.5854 0.88139 1.01841 1.00593 -0.98217 1.01841 1.00593 0.88139 
1.02138 0.05386 -0.6507 1.02138 1.53747 0.54992 1.02617 0.43588 -0.93261 
1.02617 1.15545 -0.93261 1.02617 1.15545 0.83184 1.0307 0.63822 -0.98858 
1.0307 0.63822 0.88781 1.0307 0.95311 -0.98858 1.0307 0.95311 0.88781 
1.03288 0.14174 -0.74034 1.03288 1.44959 0.63956 1.0401 0.2386 -0.81772 
1.0401 1.35273 0.71694 1.04034 0.48536 -0.94631 1.04034 0.48536 0.84553 
1.04034 1.10597 -0.94631 1.04034 1.10597 0.84553 1.04125 0.69035 -0.99235 
1.04125 0.69035 0.89157 1.04125 0.90098 -0.99235 1.04125 0.90098 0.89157 
1.04323 0.34204 -0.88186 1.04323 1.24929 -0.88186 1.04323 1.24929 0.78108 
1.04391 0.0225 -0.5971 1.05091 0.74304 -0.99345 1.05091 0.74304 0.89267 
1.05091 0.84829 -0.99345 1.05091 0.84829 0.89267 1.0536 0.53572 -0.95746 
1.0536 0.53572 0.85669 1.0536 1.05561 -0.95746 1.0536 1.05561 0.85669 
1.05936 0.79567 -0.99193 1.05936 0.79567 0.89116 1.05979 0.1049 -0.68996 
1.05979 1.48643 0.58919 1.06103 0.38659 -0.89776 1.06103 1.20474 -0.89776 
1.06103 1.20474 0.79698 1.06592 0.58682 -0.96605 1.06592 0.58682 0.86527 
1.06592 1.00451 -0.96605 1.06592 1.00451 0.86527 1.06842 0.19861 -0.77416 
1.06842 1.39273 0.67338 1.07394 0.29861 -0.84374 1.07394 1.29272 0.74297 
1.076 0.43526 -0.9136 1.076 0.43526 0.81282 1.076 1.15607 -0.9136 
1.076 1.15607 0.81282 1.07727 0.63851 -0.97203 1.07727 0.63851 0.87125 
1.07727 0.95282 -0.97203 1.07727 0.95282 0.87125 1.08326 0.07154 -0.63815 
1.08326 1.5198 0.53738 1.08761 0.69065 -0.9754 1.08761 0.69065 0.87462 
1.08761 0.90068 -0.9754 1.08761 0.90068 0.87462 1.09027 0.48521 -0.92694 
1.09027 0.48521 0.82616 1.09027 1.10612 -0.92694 1.09027 1.10612 0.82616 
1.09242 0.34219 -0.86125 1.09242 1.24914 0.76048 1.09631 0.15982 -0.72563 
1.09631 1.43151 0.62485 1.09691 0.74308 -0.97615 1.09691 0.74308 0.87537 
1.09691 0.84825 -0.97615 1.09691 0.84825 0.87537 1.10315 0.25731 -0.80223 
1.10315 1.33402 0.70145 1.10345 0.53576 -0.93769 1.10345 0.53576 0.83691 
1.10345 1.05557 -0.93769 1.10345 1.05557 0.83691 1.10516 0.79567 -0.97427 
1.10516 0.79567 0.87349 1.10995 0.38692 -0.8767 1.10995 1.20441 -0.8767 
1.10995 1.20441 0.77592 1.11647 0.58843 -0.94583 1.11647 0.58843 0.84506 
1.11647 1.00291 -0.94583 1.11647 1.00291 0.84506 1.12102 0.12494 -0.67592 
1.12102 1.46639 0.57514 1.12244 0.2997 -0.82113 1.12244 1.29164 0.72035 
1.12512 0.43592 -0.89209 1.12512 0.43592 0.79131 1.12512 1.15541 -0.89209 
1.12512 1.15541 0.79131 1.12769 0.64028 -0.95131 1.12769 0.64028 0.85053 
1.12769 0.95105 -0.95131 1.12769 0.95105 0.85053 1.13072 0.21832 -0.75749 
1.13072 1.37302 0.65672 1.13803 0.69284 -0.95413 1.13803 0.69284 0.85335 
1.13803 0.89849 -0.95413 1.13803 0.89849 0.85335 1.13915 0.48595 -0.90506 
1.13915 0.48595 0.80428 1.13915 1.10538 -0.90506 1.13915 1.10538 0.80428 
1.14077 0.34358 -0.8382 1.14077 1.24775 0.73743 1.14404 0.09261 -0.6231 
1.14404 1.49872 0.52232 1.14717 0.74539 -0.95432 1.14717 0.74539 0.85355 
1.14717 0.84594 -0.95432 1.14717 0.84594 0.85355 1.15003 0.79567 -0.95438 
1.15003 0.79567 0.8536 1.15079 0.25958 -0.77782 1.15079 1.33175 0.67704 
1.15315 0.53791 -0.91531 1.15315 0.53791 0.81453 1.15315 1.05342 -0.91531 
1.15315 1.05342 0.81453 1.15655 0.18179 -0.70973 1.15655 1.40954 0.60896 
1.15776 0.38841 -0.8533 1.15776 1.20293 -0.8533 1.15776 1.20293 0.75252 
1.16585 0.59065 -0.92296 1.16585 0.59065 0.82218 1.16585 1.00068 -0.92296 
1.16585 1.00068 0.82218 1.16979 0.3022 -0.79631 1.16979 1.28913 0.69553 
1.17283 0.43764 -0.86831 1.17283 0.43764 0.76753 1.17283 1.15369 -0.86831 
1.17283 1.15369 0.76753 1.17718 0.64278 -0.92781 1.17718 0.64278 0.82703 
1.17718 0.94855 -0.92781 1.17718 0.94855 0.82703 1.17779 0.22124 -0.73062 
1.17779 1.37009 0.62985 1.18052 0.1479 -0.65915 1.18052 1.44344 0.55837 
1.1872 0.69535 -0.93014 1.1872 0.69535 0.82937 1.1872 0.89598 -0.93014 
1.1872 0.89598 0.82937 1.18765 0.34606 -0.81292 1.18765 1.24527 0.71215 
1.18801 0.48861 -0.88044 1.18801 0.48861 0.77967 1.18801 1.10273 -0.88044 
1.18801 1.10273 0.77967 1.19113 0.74544 -0.93234 1.19113 0.74544 0.83157 
1.19113 0.84589 -0.93234 1.19113 0.84589 0.83157 1.19387 0.79567 -0.93231 
1.19387 0.79567 0.83153 1.1977 0.26285 -0.75058 1.1977 1.32848 0.6498 
1.20183 0.5408 -0.89018 1.20183 0.5408 0.78941 1.20183 1.05054 -0.89018 
1.20183 1.05054 0.78941 1.20252 0.11677 -0.60596 1.20252 1.47456 0.50518 
1.2026 0.18613 -0.68122 1.2026 1.4052 0.58044 1.20435 0.39105 -0.82762 
1.20435 1.20028 0.72684 1.21392 0.59348 -0.8975 1.21392 0.59348 0.79673 
1.21392 0.99785 -0.8975 1.21392 0.99785 0.79673 1.21669 0.30603 -0.76873 
1.21669 1.2853 0.66795 1.22065 0.44109 -0.84165 1.22065 0.44109 0.74087 
1.22065 1.15024 -0.84165 1.22065 1.15024 0.74087 1.22352 0.22585 -0.70175 
1.22352 1.36548 0.60097 1.22504 0.64578 -0.90183 1.22504 0.64578 0.80106 
1.22504 0.94556 -0.90183 1.22504 0.94556 0.80106 1.22554 0.15363 -0.62893 
1.22554 1.4377 0.52815 1.23024 0.69545 -0.90604 1.23024 0.69545 0.80526 
1.23024 0.89589 -0.90604 1.23024 0.89589 0.80526 1.23416 0.74561 -0.9081 
1.23416 0.74561 0.80732 1.23416 0.84572 -0.9081 1.23416 0.84572 0.80732 
1.23435 0.35021 -0.78493 1.23435 1.24112 0.68415 1.23548 0.49218 -0.85333 
1.23548 0.49218 0.75256 1.23548 1.09915 -0.85333 1.23548 1.09915 0.75256 
1.23658 0.79567 -0.90812 1.23658 0.79567 0.80734 1.24348 0.26792 -0.72123 
1.24348 1.32342 0.62046 1.24743 0.19226 -0.65066 1.24743 1.39907 0.54988 
1.24879 0.54417 -0.86264 1.24879 0.54417 0.76186 1.24879 1.04716 -0.86264 
1.24879 1.04716 0.76186 1.24957 0.39484 -0.79973 1.24957 1.19649 0.69896 
1.26053 0.59691 -0.86953 1.26053 0.59691 0.76875 1.26053 0.99442 -0.86953 
1.26053 0.99442 0.76875 1.26211 0.31132 -0.73901 1.26211 1.28001 0.63824 
1.26567 0.44515 -0.81333 1.26567 0.44515 0.71255 1.26567 1.14618 -0.81333 
1.26567 1.14618 0.71255 1.26697 0.64616 -0.87572 1.26697 0.64616 0.77495 
1.26697 0.94517 -0.87572 1.26697 0.94517 0.77495 1.26777 0.23214 -0.67095 
1.26777 1.35919 0.57017 1.26907 1.43006 0.49621 1.27204 0.69579 -0.87985 
1.27204 0.69579 0.77907 1.27204 0.89554 -0.87985 1.27204 0.89554 0.77907 
1.27573 0.74566 -0.88189 1.27573 0.74566 0.78112 1.27573 0.84567 -0.88189 
1.27573 0.84567 0.78112 1.27804 0.79567 -0.88186 1.27804 0.79567 0.78108 
1.27838 0.35501 -0.75522 1.27838 1.23632 0.65445 1.28043 0.49676 -0.82456 
1.28043 0.49676 0.72378 1.28043 1.09457 -0.82456 1.28043 1.09457 0.72378 
1.2875 0.27457 -0.69007 1.2875 1.31677 0.5893 1.29043 0.19997 -0.61834 
1.29043 1.39137 0.51757 1.29329 0.39977 -0.76972 1.29329 1.19156 0.66894 
1.29349 0.54897 -0.83338 1.29349 0.54897 0.73261 1.29349 1.04236 -0.83338 
1.29349 1.04236 0.73261 1.30167 0.59708 -0.84102 1.30167 0.59708 0.74024 
1.30167 0.99425 -0.84102 1.30167 0.99425 0.74024 1.30493 0.31711 -0.70745 
1.30493 1.27422 0.60667 1.30811 0.64641 -0.8471 1.30811 0.64641 0.74633 
1.30811 0.94492 -0.8471 1.30811 0.94492 0.74633 1.30941 0.45047 -0.78274 
1.30941 1.14087 -0.78274 1.30941 1.14087 0.68196 1.31041 0.2401 -0.63833 
1.31041 1.35124 0.53755 1.31329 0.69636 -0.85106 1.31329 0.69636 0.75028 
1.31329 0.89497 -0.85106 1.31329 0.89497 0.75028 1.31697 0.7463 -0.85297 
1.31697 0.7463 0.7522 1.31697 0.84503 -0.85297 1.31697 0.84503 0.7522 
1.31817 0.79567 -0.8536 1.31817 0.79567 0.75282 1.32101 0.36106 -0.72335 
1.32101 1.23027 0.62257 1.32275 1.39907 0.47457 1.32378 0.5022 -0.79356 
1.32378 0.5022 0.69279 1.32378 1.08914 0.69279 1.32898 0.28156 -0.65689 
1.32898 1.30977 0.55612 1.33331 0.54967 -0.80296 1.33331 0.54967 0.70218 
1.33331 1.04166 0.70218 1.33539 0.40582 -0.73767 1.33539 1.18551 0.63689 
1.34136 0.59775 0.70975 1.34136 0.99358 0.70975 1.34304 0.23214 -0.59568 
1.34304 1.35919 0.49491 1.34609 0.32427 -0.674 1.34609 1.26706 0.57322 
1.348 0.64728 0.71558 1.348 0.94405 0.71558 1.35124 0.45679 -0.75026 
1.35124 1.13454 0.64948 1.35305 0.69718 0.71947 1.35305 0.89415 0.71947 
1.35573 0.74636 0.72198 1.35573 0.84497 0.72198 1.35687 0.79567 0.72262 
1.36169 0.36811 -0.6896 1.36169 1.22322 0.58883 1.36216 0.27457 -0.61542 
1.36216 1.31677 0.51464 1.36226 0.50342 0.66043 1.36226 1.08791 0.66043 
1.37178 0.55099 0.66971 1.37178 1.04034 0.66971 1.37383 1.36548 0.45066 
1.37576 1.17835 0.60289 1.3795 0.59892 0.67735 1.3795 0.99242 0.67735 
1.37953 0.31711 -0.63285 1.37953 1.27422 0.53207 1.38611 0.64853 0.68305 
1.38611 0.94281 0.68305 1.38825 1.13256 0.61538 1.39042 0.69729 0.68729 
1.39042 0.89404 0.68729 1.39313 0.74654 0.68975 1.39313 0.84479 0.68975 
1.39332 1.32342 0.47062 1.39403 0.79567 0.69056 1.39543 1.23027 0.54815 
1.39913 1.08595 0.62627 1.40839 0.55269 0.63553 1.40839 1.03865 0.63553 
1.40976 1.18551 0.56253 1.4111 1.28001 0.48925 1.41599 0.60058 0.64313 
1.41599 0.99076 0.64313 1.42193 0.64894 0.64907 1.42193 0.9424 0.64907 
1.42234 1.13454 0.57838 1.42266 1.32848 0.42484 1.42618 0.69765 0.65331 
1.42618 0.89368 0.65331 1.42731 1.23632 0.50552 1.42873 0.7466 0.65587 
1.42873 0.84473 0.65587 1.42958 0.79567 0.65672 1.43329 1.08791 0.5894 
1.44082 1.2853 0.44382 1.44181 1.19156 0.52043 1.44257 0.55099 0.59892 
1.44257 1.04034 0.59892 1.45021 0.59892 0.60664 1.45021 0.99242 0.60664 
1.45483 1.14087 0.53655 1.45592 0.64853 0.61325 1.45592 0.94281 0.61325 
1.45701 1.24112 0.46149 1.46015 0.69729 0.61756 1.46015 0.89404 0.61756 
1.46261 0.74654 0.62027 1.46261 0.84479 0.62027 1.46343 0.79567 0.62117 
1.46565 1.08914 0.55092 1.4684 1.28913 0.39693 1.47182 1.19649 0.4767 
1.47505 1.04166 0.56045 1.48261 0.59775 0.5685 1.48261 0.99358 0.5685 
1.48501 1.24527 0.41479 1.48541 1.14618 0.49281 1.48844 0.64728 0.57513 
1.48844 0.94405 0.57513 1.49233 0.69718 0.58019 1.49233 0.89415 0.58019 
1.49322 1.29164 0.34958 1.49485 0.74636 0.58287 1.49485 0.84497 0.58287 
1.49548 0.79567 0.58401 1.49664 1.09457 0.50757 1.4997 1.20028 0.43149 
1.50547 1.04236 0.52063 1.5131 0.59708 0.52881 1.5131 0.99425 0.52881 
1.51373 1.15024 0.44779 1.51919 0.64641 0.53525 1.51919 0.94492 0.53525 
1.52314 0.69636 0.54043 1.52314 0.89497 0.54043 1.52506 0.7463 0.54411 
1.52506 0.84503 0.54411 1.52542 1.09915 0.46262 1.52568 0.79567 0.54531 
1.54161 0.59691 0.48767 1.54781 0.64616 0.4941 -1.54781 0.64616 -0.49411 
-1.54161 0.59691 -0.48767 -1.52568 0.79567 -0.54531 -1.52542 1.09915 -0.46262 
-1.52506 0.74631 -0.54411 -1.52506 0.84503 -0.54411 -1.52314 0.69636 -0.54043 
-1.52314 0.89498 -0.54043 -1.51919 0.64641 -0.53525 -1.51919 0.94492 -0.53525 
-1.51373 1.15024 -0.44779 -1.5131 0.59708 -0.52881 -1.5131 0.99425 -0.52881 
-1.50547 1.04236 -0.52063 -1.4997 1.20028 -0.43149 -1.49664 1.09457 -0.50757 
-1.49548 0.79567 -0.58401 -1.49485 0.74636 -0.58287 -1.49485 0.84497 -0.58287 
-1.49322 1.29164 -0.34958 -1.49233 0.69718 -0.58019 -1.49233 0.89415 -0.58019 
-1.48844 0.64728 -0.57514 -1.48844 0.94406 -0.57514 -1.48541 1.14618 -0.49281 
-1.48501 1.24527 -0.41479 -1.48261 0.59775 -0.5685 -1.48261 0.99358 -0.5685 
-1.47505 1.04166 -0.56045 -1.47182 1.19649 -0.4767 -1.4684 1.28913 -0.39693 
-1.46565 1.08914 -0.55092 -1.46343 0.79567 -0.62117 -1.46261 0.74654 -0.62027 
-1.46261 0.84479 -0.62027 -1.46015 0.6973 -0.61756 -1.46015 0.89404 -0.61756 
-1.45701 1.24112 -0.46149 -1.45592 0.64853 -0.61325 -1.45592 0.94281 -0.61325 
-1.45483 1.14087 -0.53655 -1.45021 0.59892 -0.60664 -1.45021 0.99242 -0.60664 
-1.44257 0.55099 -0.59892 -1.44257 1.04034 -0.59892 -1.44181 1.19156 -0.52043 
-1.44082 1.2853 -0.44382 -1.43329 1.08791 -0.5894 -1.42958 0.79567 -0.65672 
-1.42873 0.7466 -0.65587 -1.42873 0.84473 -0.65587 -1.42731 1.23632 -0.50552 
-1.42618 0.69765 -0.65331 -1.42618 0.89368 -0.65331 -1.42266 1.32849 -0.42484 
-1.42234 1.13454 -0.57838 -1.42193 0.64894 -0.64907 -1.42193 0.9424 -0.64907 
-1.41599 0.60058 -0.64313 -1.41599 0.99076 -0.64313 -1.4111 1.28001 -0.48925 
-1.40976 1.18551 -0.56253 -1.40839 0.55269 -0.63553 -1.40839 1.03865 -0.63553 
-1.39913 1.08595 -0.62627 -1.39543 1.23027 -0.54815 -1.39403 0.79567 -0.69056 
-1.39332 1.32342 -0.47062 -1.39313 0.74654 -0.68975 -1.39313 0.84479 -0.68975 
-1.39042 0.6973 -0.68729 -1.39042 0.89404 -0.68729 -1.38825 1.13256 -0.61539 
-1.38611 0.64853 -0.68306 -1.38611 0.94281 -0.68306 -1.37953 0.31711 0.63285 
-1.37953 1.27422 -0.53207 -1.3795 0.59892 -0.67735 -1.3795 0.99242 -0.67735 
-1.37576 1.17835 -0.60289 -1.37383 1.36548 -0.45066 -1.37178 0.55099 -0.66971 
-1.37178 1.04034 -0.66971 -1.36226 0.50342 -0.66043 -1.36226 1.08791 -0.66043 
-1.36216 0.27457 0.61542 -1.36216 1.31677 -0.51464 -1.36169 0.36811 0.6896 
-1.36169 1.22322 -0.58883 -1.35687 0.79567 -0.72262 -1.35573 0.74636 -0.72199 
-1.35573 0.84497 -0.72199 -1.35305 0.69718 -0.71947 -1.35305 0.89415 -0.71947 
-1.35124 0.4568 0.75026 -1.35124 1.13454 -0.64948 -1.348 0.64728 -0.71558 
-1.348 0.94406 -0.71558 -1.34609 0.32427 0.674 -1.34609 1.26706 -0.57323 
-1.34304 0.23214 0.59568 -1.34304 1.35919 -0.49491 -1.34136 0.59775 -0.70975 
-1.34136 0.99358 -0.70975 -1.33539 0.40583 0.73767 -1.33539 1.18551 -0.63689 
-1.33331 0.54968 -0.70218 -1.33331 0.54968 0.80296 -1.33331 1.04166 -0.70218 
-1.32898 0.28156 0.65689 -1.32898 1.30977 -0.55612 -1.32378 0.5022 -0.69279 
-1.32378 0.5022 0.79356 -1.32378 1.08914 -0.69279 -1.32275 1.39907 -0.47457 
-1.32101 0.36106 0.72335 -1.32101 1.23027 -0.62257 -1.31817 0.79567 -0.75282 
-1.31817 0.79567 0.85359 -1.31697 0.74631 -0.7522 -1.31697 0.74631 0.85297 
-1.31697 0.84503 -0.7522 -1.31697 0.84503 0.85297 -1.31329 0.69636 -0.75028 
-1.31329 0.69636 0.85106 -1.31329 0.89498 -0.75028 -1.31329 0.89498 0.85106 
-1.31041 0.2401 0.63832 -1.31041 1.35124 -0.53755 -1.30941 0.45047 0.78274 
-1.30941 1.14087 -0.68197 -1.30941 1.14087 0.78274 -1.30811 0.64641 -0.74633 
-1.30811 0.64641 0.8471 -1.30811 0.94492 -0.74633 -1.30811 0.94492 0.8471 
-1.30493 0.31711 0.70745 -1.30493 1.27422 -0.60667 -1.30167 0.59708 -0.74024 
-1.30167 0.59708 0.84102 -1.30167 0.99425 -0.74024 -1.30167 0.99425 0.84102 
-1.29349 0.54897 -0.73261 -1.29349 0.54897 0.83338 -1.29349 1.04236 -0.73261 
-1.29349 1.04236 0.83338 -1.29329 0.39977 0.76972 -1.29329 1.19156 -0.66895 
-1.29043 0.19997 0.61834 -1.29043 1.39137 -0.51757 -1.2875 0.27457 0.69007 
-1.2875 1.31677 -0.5893 -1.28043 0.49676 -0.72378 -1.28043 0.49676 0.82456 
-1.28043 1.09457 -0.72378 -1.28043 1.09457 0.82456 -1.27838 0.35501 0.75522 
-1.27838 1.23632 -0.65445 -1.27804 0.79567 -0.78108 -1.27804 0.79567 0.88186 
-1.27573 0.74567 -0.78112 -1.27573 0.74567 0.88189 -1.27573 0.84567 -0.78112 
-1.27573 0.84567 0.88189 -1.27204 0.69579 -0.77907 -1.27204 0.69579 0.87985 
-1.27204 0.89555 -0.77907 -1.27204 0.89555 0.87985 -1.26907 1.43006 -0.49621 
-1.26777 0.23214 0.67095 -1.26777 1.35919 -0.57017 -1.26697 0.64616 -0.77495 
-1.26697 0.64616 0.87572 -1.26697 0.94517 -0.77495 -1.26697 0.94517 0.87572 
-1.26567 0.44515 -0.71255 -1.26567 0.44515 0.81333 -1.26567 1.14618 -0.71255 
-1.26567 1.14618 0.81333 -1.26211 0.31133 0.73901 -1.26211 1.28001 -0.63824 
-1.26053 0.59691 -0.76875 -1.26053 0.59691 0.86953 -1.26053 0.99442 -0.76875 
-1.26053 0.99442 0.86953 -1.24957 0.39484 0.79973 -1.24957 1.19649 -0.69896 
-1.24879 0.54417 -0.76186 -1.24879 0.54417 0.86263 -1.24879 1.04716 -0.76186 
-1.24879 1.04716 0.86263 -1.24743 0.19226 0.65066 -1.24743 1.39907 -0.54989 
-1.24348 0.26792 0.72123 -1.24348 1.32342 -0.62046 -1.23658 0.79567 -0.80734 
-1.23658 0.79567 0.90812 -1.23548 0.49218 -0.75256 -1.23548 0.49218 0.85333 
-1.23548 1.09915 -0.75256 -1.23548 1.09915 0.85333 -1.23435 0.35021 0.78493 
-1.23435 1.24112 -0.68415 -1.23416 0.74561 -0.80733 -1.23416 0.74561 0.9081 
-1.23416 0.84572 -0.80733 -1.23416 0.84572 0.9081 -1.23024 0.69545 -0.80526 
-1.23024 0.69545 0.90603 -1.23024 0.89589 -0.80526 -1.23024 0.89589 0.90603 
-1.22554 0.15363 0.62893 -1.22554 1.4377 -0.52815 -1.22504 0.64578 -0.80106 
-1.22504 0.64578 0.90183 -1.22504 0.94556 -0.80106 -1.22504 0.94556 0.90183 
-1.22352 0.22585 0.70174 -1.22352 1.36548 -0.60097 -1.22065 0.44109 -0.74087 
-1.22065 0.44109 0.84165 -1.22065 1.15024 -0.74087 -1.22065 1.15024 0.84165 
-1.21669 0.30603 0.76873 -1.21669 1.2853 -0.66795 -1.21392 0.59348 -0.79673 
-1.21392 0.59348 0.8975 -1.21392 0.99785 -0.79673 -1.21392 0.99785 0.8975 
-1.20435 0.39105 0.82762 -1.20435 1.20028 -0.72684 -1.2026 0.18613 0.68121 
-1.2026 1.4052 -0.58044 -1.20252 0.11677 0.60596 -1.20252 1.47456 -0.50518 
-1.20183 0.5408 -0.78941 -1.20183 0.5408 0.89018 -1.20183 1.05054 -0.78941 
-1.20183 1.05054 0.89018 -1.1977 0.26285 0.75057 -1.1977 1.32849 -0.6498 
-1.19387 0.79567 -0.83153 -1.19387 0.79567 0.93231 -1.19113 0.74544 -0.83157 
-1.19113 0.74544 0.93234 -1.19113 0.84589 -0.83157 -1.19113 0.84589 0.93234 
-1.18801 0.48861 -0.77967 -1.18801 0.48861 0.88044 -1.18801 1.10273 -0.77967 
-1.18801 1.10273 0.88044 -1.18765 0.34606 0.81292 -1.18765 1.24527 -0.71215 
-1.1872 0.69535 -0.82937 -1.1872 0.69535 0.93014 -1.1872 0.89599 -0.82937 
-1.1872 0.89599 0.93014 -1.18052 0.1479 0.65915 -1.18052 1.44344 -0.55837 
-1.17779 0.22124 0.73062 -1.17779 1.3701 -0.62985 -1.17718 0.64278 -0.82704 
-1.17718 0.64278 0.92781 -1.17718 0.94855 -0.82704 -1.17718 0.94855 0.92781 
-1.17283 0.43764 -0.76753 -1.17283 0.43764 0.86831 -1.17283 1.15369 -0.76753 
-1.17283 1.15369 0.86831 -1.16979 0.3022 0.79631 -1.16979 1.28913 -0.69554 
-1.16585 0.59065 -0.82219 -1.16585 0.59065 0.92296 -1.16585 1.00068 -0.82219 
-1.16585 1.00068 0.92296 -1.15776 0.38841 0.8533 -1.15776 1.20293 -0.75252 
-1.15776 1.20293 0.8533 -1.15655 0.18179 0.70973 -1.15655 1.40954 -0.60896 
-1.15315 0.53792 -0.81453 -1.15315 0.53792 0.91531 -1.15315 1.05342 -0.81453 
-1.15315 1.05342 0.91531 -1.15079 0.25958 0.77782 -1.15079 1.33175 -0.67704 
-1.15003 0.79567 -0.8536 -1.15003 0.79567 0.95438 -1.14717 0.74539 -0.85355 
-1.14717 0.74539 0.95432 -1.14717 0.84594 -0.85355 -1.14717 0.84594 0.95432 
-1.14404 0.09261 0.6231 -1.14404 1.49872 -0.52232 -1.14077 0.34358 0.8382 
-1.14077 1.24775 -0.73743 -1.13915 0.48595 -0.80428 -1.13915 0.48595 0.90506 
-1.13915 1.10538 -0.80428 -1.13915 1.10538 0.90506 -1.13803 0.69284 -0.85335 
-1.13803 0.69284 0.95413 -1.13803 0.89849 -0.85335 -1.13803 0.89849 0.95413 
-1.13072 0.21832 0.75749 -1.13072 1.37302 -0.65672 -1.12769 0.64028 -0.85053 
-1.12769 0.64028 0.95131 -1.12769 0.95105 -0.85053 -1.12769 0.95105 0.95131 
-1.12512 0.43592 -0.79131 -1.12512 0.43592 0.89209 -1.12512 1.15541 -0.79131 
-1.12512 1.15541 0.89209 -1.12244 0.2997 0.82113 -1.12244 1.29164 -0.72035 
-1.12102 0.12494 0.67591 -1.12102 1.46639 -0.57514 -1.11647 0.58843 -0.84506 
-1.11647 0.58843 0.94583 -1.11647 1.00291 -0.84506 -1.11647 1.00291 0.94583 
-1.10995 0.38692 0.8767 -1.10995 1.20442 -0.77592 -1.10995 1.20442 0.8767 
-1.10516 0.79567 -0.87349 -1.10516 0.79567 0.97427 -1.10345 0.53576 -0.83692 
-1.10345 0.53576 0.93769 -1.10345 1.05557 -0.83692 -1.10345 1.05557 0.93769 
-1.10315 0.25731 0.80223 -1.10315 1.33402 -0.70145 -1.09691 0.74308 -0.87537 
-1.09691 0.74308 0.97615 -1.09691 0.84825 -0.87537 -1.09691 0.84825 0.97615 
-1.09631 0.15982 0.72562 -1.09631 1.43151 -0.62485 -1.09242 0.34219 0.86125 
-1.09242 1.24914 -0.76048 -1.09027 0.48521 -0.82617 -1.09027 0.48521 0.92694 
-1.09027 1.10612 -0.82617 -1.09027 1.10612 0.92694 -1.08761 0.69065 -0.87463 
-1.08761 0.69065 0.9754 -1.08761 0.90069 -0.87463 -1.08761 0.90069 0.9754 
-1.08326 0.07154 0.63815 -1.08326 1.5198 -0.53738 -1.07727 0.63851 -0.87126 
-1.07727 0.63851 0.97203 -1.07727 0.95282 -0.87126 -1.07727 0.95282 0.97203 
-1.076 0.43527 -0.81282 -1.076 0.43527 0.9136 -1.076 1.15607 -0.81282 
-1.076 1.15607 0.9136 -1.07394 0.29862 0.84374 -1.07394 1.29272 -0.74297 
-1.06842 0.19861 0.77416 -1.06842 1.39273 -0.67338 -1.06592 0.58682 -0.86527 
-1.06592 0.58682 0.96604 -1.06592 1.00451 -0.86527 -1.06592 1.00451 0.96604 
-1.06103 0.38659 0.89776 -1.06103 1.20475 -0.79698 -1.06103 1.20475 0.89776 
-1.05979 0.1049 0.68996 -1.05979 1.48644 -0.58919 -1.05936 0.79567 -0.89116 
-1.05936 0.79567 0.99193 -1.0536 0.53572 -0.85669 -1.0536 0.53572 0.95746 
-1.0536 1.05561 -0.85669 -1.0536 1.05561 0.95746 -1.05091 0.74304 -0.89267 
-1.05091 0.74304 0.99345 -1.05091 0.84829 -0.89267 -1.05091 0.84829 0.99345 
-1.04391 0.0225 0.5971 -1.04323 0.34205 0.88186 -1.04323 1.24929 -0.78108 
-1.04323 1.24929 0.88186 -1.04125 0.69036 -0.89157 -1.04125 0.69036 0.99235 
-1.04125 0.90098 -0.89157 -1.04125 0.90098 0.99235 -1.04034 0.48536 -0.84553 
-1.04034 0.48536 0.94631 -1.04034 1.10597 -0.84553 -1.04034 1.10597 0.94631 
-1.0401 0.2386 0.81771 -1.0401 1.35273 -0.71694 -1.03288 0.14174 0.74034 
-1.03288 1.44959 -0.63956 -1.0307 0.63822 -0.88781 -1.0307 0.63822 0.98858 
-1.0307 0.95311 -0.88781 -1.0307 0.95311 0.98858 -1.02617 0.43588 0.93261 
-1.02617 1.15545 -0.83184 -1.02617 1.15545 0.93261 -1.02138 0.05386 0.6507 
-1.02138 1.53747 -0.54993 -1.01841 0.5854 -0.88139 -1.01841 0.5854 0.98217 
-1.01841 1.00593 -0.88139 -1.01841 1.00593 0.98217 -1.0162 -0.00729 0.56903 
-1.01276 0.79567 -0.90655 -1.01276 0.79567 1.00733 -1.01115 0.38742 0.91641 
-1.01115 1.20392 -0.81564 -1.01115 1.20392 0.91641 -1.00992 0.28116 0.85826 
-1.00992 1.31018 -0.75748 -1.00586 0.53438 -0.87234 -1.00586 0.53438 0.97311 
-1.00586 1.05696 -0.87234 -1.00586 1.05696 0.97311 -1.00454 0.18161 0.78753 
-1.00454 1.40972 -0.68675 -1.00384 0.74292 -0.90776 -1.00384 0.74292 1.00854 
-1.00384 0.84842 -0.90776 -1.00384 0.84842 1.00854 -0.9951 0.08831 0.70255 
-0.9951 1.50303 -0.60178 -0.99412 0.69032 -0.90623 -0.99412 0.69032 1.007 
-0.99412 0.90101 -0.90623 -0.99412 0.90101 1.007 -0.99222 0.48389 -0.86067 
-0.99222 0.48389 0.96145 -0.99222 1.10745 -0.86067 -0.99222 1.10745 0.96145 
-0.98253 0.63718 -0.90211 -0.98253 0.63718 1.00289 -0.98253 0.95415 -0.90211 
-0.98253 0.95415 1.00289 -0.98129 0.00699 0.60806 -0.98129 1.58434 -0.50729 
-0.97854 0.32549 0.89499 -0.97854 1.26585 -0.79422 -0.97854 1.26585 0.89499 
-0.97783 0.43454 0.94726 -0.97783 1.15679 -0.84649 -0.97783 1.15679 0.94726 
-0.9751 0.2226 0.82998 -0.9751 1.36874 -0.72921 -0.97016 0.58452 -0.89517 
-0.97016 0.58452 0.99594 -0.97016 1.00682 -0.89517 -0.97016 1.00682 0.99594 
-0.96754 0.12639 0.75182 -0.96754 1.46494 -0.65105 -0.96545 0.79567 -0.91964 
-0.96545 0.79567 1.02042 -0.95712 0.53349 -0.88567 -0.95712 0.53349 0.98644 
-0.95712 1.05785 -0.88567 -0.95712 1.05785 0.98644 -0.95636 0.74288 -0.92044 
-0.95636 0.74288 1.02122 -0.95636 0.84846 -0.92044 -0.95636 0.84846 1.02122 
-0.95575 0.03927 0.66149 -0.95575 1.55207 -0.56071 -0.95199 -0.02157 0.57901 
-0.94522 0.68971 -0.91871 -0.94522 0.68971 1.01949 -0.94522 0.90162 -0.91871 
-0.94522 0.90162 1.01949 -0.94457 0.26607 0.86905 -0.94457 1.32526 -0.76827 
-0.94342 0.48321 -0.87349 -0.94342 0.48321 0.97427 -0.94342 1.10813 -0.87349 
-0.94342 1.10813 0.97427 -0.94034 0.37951 0.93319 -0.94034 1.21183 -0.83242 
-0.94034 1.21183 0.93319 -0.93938 0.16741 0.79755 -0.93938 1.42392 -0.69677 
-0.93342 0.6366 -0.91408 -0.93342 0.6366 1.01485 -0.93342 0.95474 -0.91408 
-0.93342 0.95474 1.01485 -0.92914 0.07498 0.71213 -0.92914 1.51635 -0.61135 
-0.9221 -0.04808 0.54863 -0.92128 0.58416 -0.90656 -0.92128 0.58416 1.00733 
-0.92128 1.00717 -0.90656 -0.92128 1.00717 1.00733 -0.91756 -0.00514 0.61664 
-0.91756 0.79567 -0.9304 -0.91756 0.79567 1.03117 -0.91756 1.59647 -0.51587 
-0.9094 0.2095 0.83872 -0.9094 1.38183 -0.73794 -0.90806 0.53321 -0.89654 
-0.90806 0.53321 0.99732 -0.90806 1.05812 -0.89654 -0.90806 1.05812 0.99732 
-0.90701 0.31856 0.90964 -0.90701 1.27277 -0.80887 -0.90701 1.27277 0.90964 
-0.90693 0.74244 -0.93101 -0.90693 0.74244 1.03179 -0.90693 0.84889 -0.93101 
-0.90693 0.84889 1.03179 -0.90632 0.42767 0.96186 -0.90632 1.16367 -0.86108 
-0.90632 1.16367 0.96186 -0.90159 0.11397 0.75976 -0.90159 1.47736 -0.65899 
-0.89575 0.68938 -0.92873 -0.89575 0.68938 1.02951 -0.89575 0.90196 -0.92873 
-0.89575 0.90196 1.02951 -0.89172 -0.07246 0.51699 -0.89153 0.02849 0.66914 
-0.89153 1.56285 -0.56837 -0.88779 -0.03215 0.58648 -0.88779 1.62348 -0.48571 
-0.88407 0.63663 -0.92357 -0.88407 0.63663 1.02434 -0.88407 0.95471 -0.92357 
-0.88407 0.95471 1.02434 -0.87323 0.15606 0.80417 -0.87323 1.43527 -0.70339 
-0.87205 0.25983 0.88135 -0.87205 1.3315 -0.78058 -0.87205 1.3315 0.88135 
-0.8719 0.58434 -0.91554 -0.8719 0.58434 1.01631 -0.8719 1.00699 -0.91554 
-0.8719 1.00699 1.01631 -0.87105 0.47768 0.98677 -0.87105 1.11365 -0.88599 
-0.87105 1.11365 0.98677 -0.8692 0.79567 -0.93879 -0.8692 0.79567 1.03956 
-0.86837 0.37383 0.94524 -0.86837 1.21751 -0.84447 -0.86837 1.21751 0.94524 
-0.86421 0.06577 0.71909 -0.86421 1.52556 -0.61832 -0.8609 -0.09465 0.48417 
-0.85842 0.74241 -0.9389 -0.85842 0.74241 1.03967 -0.85842 0.84893 -0.9389 
-0.85842 0.84893 1.03967 -0.85738 -0.05718 0.55482 -0.85738 1.64851 -0.45404 
-0.853 -0.01384 0.6228 -0.853 1.60518 -0.52202 -0.84695 0.68911 -0.9361 
-0.84695 0.68911 1.03687 -0.84695 0.90223 -0.9361 -0.84695 0.90223 1.03687 
-0.8363 0.20459 0.84893 -0.8363 1.38674 -0.74816 -0.83625 0.10606 0.76557 
-0.83625 1.48528 -0.6648 -0.83514 0.5285 -0.90665 -0.83514 0.5285 1.00743 
-0.83514 1.06283 -0.90665 -0.83514 1.06283 1.00743 -0.83511 0.63638 -0.9304 
-0.83511 0.63638 1.03117 -0.83511 0.95496 -0.9304 -0.83511 0.95496 1.03117 
-0.83385 0.31385 0.91955 -0.83385 1.27748 -0.81878 -0.83385 1.27748 0.91955 
-0.83336 0.42304 0.97172 -0.83336 1.16829 -0.87095 -0.83336 1.16829 0.97172 
-0.82664 -0.07987 0.52217 -0.82607 0.02116 0.67441 -0.82607 1.57017 -0.57364 
-0.82267 -0.03929 0.59151 -0.82267 1.63062 -0.49073 -0.82049 0.79567 -0.9448 
-0.82049 0.79567 1.04557 -0.80929 0.7423 -0.94441 -0.80929 0.7423 1.04518 
-0.80929 0.84903 -0.94441 -0.80929 0.84903 1.04518 -0.79872 0.2565 0.88913 
-0.79872 1.33483 -0.78836 -0.79872 1.33483 0.88913 -0.79867 0.05974 0.72315 
-0.79867 1.53159 -0.62238 -0.79807 0.15052 0.8107 -0.79807 1.44081 -0.70992 
-0.79787 0.47388 0.99419 -0.79787 1.11745 -0.89342 -0.79787 1.11745 0.99419 
-0.79783 0.68909 -0.94106 -0.79783 0.68909 1.04183 -0.79783 0.90224 -0.94106 
-0.79783 0.90224 1.04183 -0.7974 0.58254 -0.92376 -0.7974 0.58254 1.02454 
-0.7974 1.00879 -0.92376 -0.7974 1.00879 1.02454 -0.79562 0.37041 0.9525 
-0.79562 1.22093 -0.85172 -0.79562 1.22093 0.9525 -0.79208 -0.06261 0.55884 
-0.78788 -0.01908 0.6265 -0.78788 1.61042 -0.52573 -0.77154 0.79567 -0.94841 
-0.77154 0.79567 1.04918 -0.76071 0.20086 0.85334 -0.76071 1.39048 -0.75257 
-0.76071 1.39048 0.85334 -0.76071 0.3115 0.92453 -0.76071 1.27984 -0.82375 
-0.76071 1.27984 0.92453 -0.76067 0.10232 0.76998 -0.76067 1.48902 -0.6692 
-0.76067 0.01737 0.67712 -0.76067 1.57396 -0.57635 -0.76026 0.52729 -0.91219 
-0.76026 0.52729 1.01296 -0.76026 1.06404 -0.91219 -0.76026 1.06404 1.01296 
-0.76026 0.42072 0.97666 -0.76026 1.17061 -0.87589 -0.76026 1.17061 0.97666 
-0.76024 0.63517 -0.93593 -0.76024 0.63517 1.0367 -0.76024 0.95617 -0.93593 
-0.76024 0.95617 1.0367 -0.76023 0.74227 -0.94747 -0.76023 0.74227 1.04825 
-0.76023 0.84907 -0.94747 -0.76023 0.84907 1.04825 -0.72247 0.0576 0.72511 
-0.72247 0.14867 0.81288 -0.72247 0.25493 0.89158 -0.72247 0.36927 0.95492 
-0.72247 0.47296 0.99689 -0.72247 0.58194 -0.92651 -0.72247 0.58194 1.02728 
-0.72247 0.68879 -0.94389 -0.72247 0.68879 1.04466 -0.72247 0.79567 -0.94961 
-0.72247 0.79567 1.05039 -0.72247 0.90255 -0.94389 -0.72247 0.90255 1.04466 
-0.72247 1.00939 -0.92651 -0.72247 1.00939 1.02728 -0.72247 1.11837 -0.89611 
-0.72247 1.11837 0.99689 -0.72247 1.22207 -0.85415 -0.72247 1.22207 0.95492 
-0.72247 1.33641 -0.7908 -0.72247 1.33641 0.89158 -0.72247 1.44266 -0.71211 
-0.72247 1.44266 0.81288 -0.72247 1.53374 -0.62434 -0.68471 0.74227 -0.94747 
-0.68471 0.74227 1.04825 -0.68471 0.84907 -0.94747 -0.68471 0.84907 1.04825 
-0.68471 0.63517 -0.93593 -0.68471 0.63517 1.0367 -0.68471 0.95617 -0.93593 
-0.68471 0.95617 1.0367 -0.68469 0.42072 0.97666 -0.68469 1.17061 -0.87589 
-0.68469 1.17061 0.97666 -0.68469 0.52729 1.01296 -0.68469 1.06404 -0.91219 
-0.68469 1.06404 1.01296 -0.68428 1.57396 -0.57635 -0.68427 0.10232 0.76998 
-0.68427 1.48902 -0.6692 -0.68424 0.3115 0.92453 -0.68424 1.27984 -0.82375 
-0.68424 1.27984 0.92453 -0.68424 0.20086 0.85334 -0.68424 1.39048 -0.75257 
-0.68424 1.39048 0.85334 -0.67341 0.79567 -0.94841 -0.67341 0.79567 1.04918 
-0.64933 0.37041 0.9525 -0.64933 1.22093 -0.85172 -0.64933 1.22093 0.9525 
-0.64755 0.58254 -0.92376 -0.64755 0.58254 1.02454 -0.64755 1.00879 -0.92376 
-0.64755 1.00879 1.02454 -0.64711 0.68909 -0.94106 -0.64711 0.68909 1.04183 
-0.64711 0.90224 -0.94106 -0.64711 0.90224 1.04183 -0.64707 0.47388 0.99419 
-0.64707 1.11745 -0.89342 -0.64707 1.11745 0.99419 -0.64688 0.15052 0.8107 
-0.64688 1.44081 -0.70992 -0.64688 1.44081 0.8107 -0.64628 1.53159 -0.62238 
-0.64622 0.2565 0.88913 -0.64622 1.33483 -0.78836 -0.64622 1.33483 0.88913 
-0.63566 0.7423 -0.94441 -0.63566 0.7423 1.04518 -0.63566 0.84903 -0.94441 
-0.63566 0.84903 1.04518 -0.62446 0.79567 -0.9448 -0.62446 0.79567 1.04557 
-0.61158 0.42304 0.97172 -0.61158 1.16829 -0.87095 -0.61158 1.16829 0.97172 
-0.6111 0.31385 0.91955 -0.6111 1.27748 -0.81878 -0.6111 1.27748 0.91955 
-0.60984 0.63638 -0.9304 -0.60984 0.63638 1.03117 -0.60984 0.95496 -0.9304 
-0.60984 0.95496 1.03117 -0.6098 0.5285 1.00743 -0.6098 1.06283 -0.90665 
-0.6098 1.06283 1.00743 -0.60869 1.48528 -0.6648 -0.60869 1.48528 0.76557 
-0.60865 0.20459 0.84893 -0.60865 1.38674 -0.74816 -0.60865 1.38674 0.84893 
-0.598 0.68911 -0.9361 -0.598 0.68911 1.03687 -0.598 0.90223 -0.9361 
-0.598 0.90223 1.03687 -0.58653 0.74241 -0.9389 -0.58653 0.74241 1.03967 
-0.58653 0.84893 -0.9389 -0.58653 0.84893 1.03967 -0.58074 1.52556 0.71909 
-0.57658 0.37383 0.94524 -0.57658 1.21751 -0.84447 -0.57658 1.21751 0.94524 
-0.57574 0.79567 -0.93879 -0.57574 0.79567 1.03956 -0.5739 0.47768 0.98677 
-0.5739 1.11365 -0.88599 -0.5739 1.11365 0.98677 -0.57304 0.58434 -0.91554 
-0.57304 0.58434 1.01631 -0.57304 1.00699 -0.91554 -0.57304 1.00699 1.01631 
-0.5729 0.25983 0.88135 -0.5729 1.3315 -0.78058 -0.5729 1.3315 0.88135 
-0.57172 1.43527 -0.70339 -0.57172 1.43527 0.80417 -0.56088 0.63663 -0.92357 
-0.56088 0.63663 1.02434 -0.56088 0.95471 -0.92357 -0.56088 0.95471 1.02434 
-0.54919 0.68938 -0.92873 -0.54919 0.68938 1.02951 -0.54919 0.90196 -0.92873 
-0.54919 0.90196 1.02951 -0.54336 1.47736 -0.65899 -0.54336 1.47736 0.75976 
-0.53863 0.42767 0.96186 -0.53863 1.16367 -0.86108 -0.53863 1.16367 0.96186 
-0.53802 0.74244 -0.93101 -0.53802 0.74244 1.03179 -0.53802 0.84889 -0.93101 
-0.53802 0.84889 1.03179 -0.53794 0.31856 0.90964 -0.53794 1.27277 -0.80887 
-0.53794 1.27277 0.90964 -0.53689 0.53321 0.99732 -0.53689 1.05812 -0.89654 
-0.53689 1.05812 0.99732 -0.53555 1.38183 -0.73794 -0.53555 1.38183 0.83872 
-0.52738 0.79567 -0.9304 -0.52738 0.79567 1.03117 -0.52367 0.58416 -0.90656 
-0.52367 0.58416 1.00733 -0.52367 1.00717 -0.90656 -0.52367 1.00717 1.00733 
-0.51581 1.51635 0.71213 -0.51153 0.6366 -0.91408 -0.51153 0.6366 1.01485 
-0.51153 0.95474 -0.91408 -0.51153 0.95474 1.01485 -0.50557 1.42392 -0.69677 
-0.50557 1.42392 0.79755 -0.5046 0.37951 0.93319 -0.5046 1.21183 -0.83242 
-0.5046 1.21183 0.93319 -0.50153 0.48321 0.97427 -0.50153 1.10813 -0.87349 
-0.50153 1.10813 0.97427 -0.50038 0.26607 0.86905 -0.50038 1.32526 -0.76827 
-0.50038 1.32526 0.86905 -0.49972 0.68971 -0.91871 -0.49972 0.68971 1.01949 
-0.49972 0.90162 -0.91871 -0.49972 0.90162 1.01949 -0.48859 0.74288 -0.92044 
-0.48859 0.74288 1.02122 -0.48859 0.84846 -0.92044 -0.48859 0.84846 1.02122 
-0.48782 0.53349 0.98644 -0.48782 1.05785 -0.88567 -0.48782 1.05785 0.98644 
-0.47949 0.79567 -0.91964 -0.47949 0.79567 1.02042 -0.47741 1.46494 0.75182 
-0.47479 0.58452 -0.89517 -0.47479 0.58452 0.99594 -0.47479 1.00682 -0.89517 
-0.47479 1.00682 0.99594 -0.46985 1.36874 -0.72921 -0.46985 1.36874 0.82998 
-0.46712 0.43454 0.94726 -0.46712 1.15679 -0.84649 -0.46712 1.15679 0.94726 
-0.4664 0.32549 0.89499 -0.4664 1.26585 -0.79422 -0.4664 1.26585 0.89499 
-0.46242 0.63718 -0.90211 -0.46242 0.63718 1.00289 -0.46242 0.95415 -0.90211 
-0.46242 0.95415 1.00289 -0.45273 0.48389 0.96145 -0.45273 1.10745 -0.86067 
-0.45273 1.10745 0.96145 -0.45082 0.69032 -0.90623 -0.45082 0.69032 1.007 
-0.45082 0.90101 -0.90623 -0.45082 0.90101 1.007 -0.4411 0.74292 -0.90776 
-0.4411 0.74292 1.00854 -0.4411 0.84842 -0.90776 -0.4411 0.84842 1.00854 
-0.44041 1.40972 -0.68675 -0.44041 1.40972 0.78753 -0.43909 0.53438 0.97311 
-0.43909 1.05696 -0.87234 -0.43909 1.05696 0.97311 -0.43503 1.31018 -0.75748 
-0.43503 1.31018 0.85826 -0.4338 0.38742 0.91641 -0.4338 1.20392 -0.81564 
-0.4338 1.20392 0.91641 -0.43219 0.79567 -0.90655 -0.43219 0.79567 1.00733 
-0.42654 0.5854 -0.88139 -0.42654 0.5854 0.98217 -0.42654 1.00593 -0.88139 
-0.42654 1.00593 0.98217 -0.41877 0.43588 0.93261 -0.41877 1.15545 -0.83184 
-0.41877 1.15545 0.93261 -0.41425 0.63822 -0.88781 -0.41425 0.63822 0.98858 
-0.41425 0.95311 -0.88781 -0.41425 0.95311 0.98858 -0.41206 1.44959 0.74034 
-0.40485 1.35273 -0.71694 -0.40485 1.35273 0.81771 -0.40461 0.48536 0.94631 
-0.40461 1.10597 -0.84553 -0.40461 1.10597 0.94631 -0.40369 0.69036 -0.89157 
-0.40369 0.69036 0.99235 -0.40369 0.90098 -0.89157 -0.40369 0.90098 0.99235 
-0.40172 1.24929 -0.78108 -0.40172 1.24929 0.88186 -0.39404 0.74304 -0.89267 
-0.39404 0.74304 0.99345 -0.39404 0.84829 -0.89267 -0.39404 0.84829 0.99345 
-0.39135 0.53572 0.95746 -0.39135 1.05561 -0.85669 -0.39135 1.05561 0.95746 
-0.38558 0.79567 -0.89116 -0.38558 0.79567 0.99193 -0.38392 1.20475 -0.79698 
-0.38392 1.20475 0.89776 -0.37903 0.58682 -0.86527 -0.37903 0.58682 0.96604 
-0.37903 1.00451 -0.86527 -0.37903 1.00451 0.96604 -0.37653 1.39273 0.77416 
-0.37101 1.29272 -0.74297 -0.37101 1.29272 0.84374 -0.36895 0.43527 0.9136 
-0.36895 1.15607 -0.81282 -0.36895 1.15607 0.9136 -0.36768 0.63851 -0.87126 
-0.36768 0.63851 0.97203 -0.36768 0.95282 -0.87126 -0.36768 0.95282 0.97203 
-0.35734 0.69065 -0.87463 -0.35734 0.69065 0.9754 -0.35734 0.90069 -0.87463 
-0.35734 0.90069 0.9754 -0.35468 0.48521 0.92694 -0.35468 1.10612 -0.82617 
-0.35468 1.10612 0.92694 -0.35253 1.24914 -0.76048 -0.35253 1.24914 0.86125 
-0.34864 1.43151 0.72562 -0.34803 0.74308 -0.87537 -0.34803 0.74308 0.97615 
-0.34803 0.84825 -0.87537 -0.34803 0.84825 0.97615 -0.3418 1.33402 -0.70145 
-0.3418 1.33402 0.80223 -0.3415 0.53576 0.93769 -0.3415 1.05557 -0.83692 
-0.3415 1.05557 0.93769 -0.33979 0.79567 -0.87349 -0.33979 0.79567 0.97427 
-0.335 1.20442 -0.77592 -0.335 1.20442 0.8767 -0.32848 0.58843 0.94583 
-0.32848 1.00291 -0.84506 -0.32848 1.00291 0.94583 -0.32251 1.29164 -0.72035 
-0.32251 1.29164 0.82113 -0.31983 1.15541 -0.79131 -0.31983 1.15541 0.89209 
-0.31726 0.64028 -0.85053 -0.31726 0.64028 0.95131 -0.31726 0.95105 -0.85053 
-0.31726 0.95105 0.95131 -0.31423 1.37302 0.75749 -0.30692 0.69284 -0.85335 
-0.30692 0.69284 0.95413 -0.30692 0.89849 -0.85335 -0.30692 0.89849 0.95413 
-0.3058 1.10538 -0.80428 -0.3058 1.10538 0.90506 -0.30418 1.24775 -0.73743 
-0.30418 1.24775 0.8382 -0.29777 0.74539 -0.85355 -0.29777 0.74539 0.95432 
-0.29777 0.84594 -0.85355 -0.29777 0.84594 0.95432 -0.29492 0.79567 -0.8536 
-0.29492 0.79567 0.95438 -0.29415 1.33175 -0.67704 -0.29415 1.33175 0.77782 
-0.2918 0.53792 0.91531 -0.2918 1.05342 -0.81453 -0.2918 1.05342 0.91531 
-0.28718 1.20293 -0.75252 -0.28718 1.20293 0.8533 -0.27909 0.59065 0.92296 
-0.27909 1.00068 -0.82219 -0.27909 1.00068 0.92296 -0.27516 1.28913 -0.69554 
-0.27516 1.28913 0.79631 -0.27212 1.15369 -0.76753 -0.27212 1.15369 0.86831 
-0.26777 0.64278 0.92781 -0.26777 0.94855 -0.82704 -0.26777 0.94855 0.92781 
-0.26716 1.3701 0.73062 -0.25775 0.69535 0.93014 -0.25775 0.89599 -0.82937 
-0.25775 0.89599 0.93014 -0.25729 1.24527 -0.71215 -0.25729 1.24527 0.81292 
-0.25694 1.10273 -0.77967 -0.25694 1.10273 0.88044 -0.25382 0.74544 -0.83157 
-0.25382 0.74544 0.93234 -0.25382 0.84589 -0.83157 -0.25382 0.84589 0.93234 
-0.25108 0.79567 -0.83153 -0.25108 0.79567 0.93231 -0.24725 1.32849 0.75057 
-0.24312 1.05054 -0.78941 -0.24312 1.05054 0.89018 -0.2406 1.20028 -0.72684 
-0.2406 1.20028 0.82762 -0.23103 0.59348 0.8975 -0.23103 0.99785 -0.79673 
-0.23103 0.99785 0.8975 -0.22826 1.2853 -0.66795 -0.22826 1.2853 0.76873 
-0.22429 1.15024 -0.74087 -0.22429 1.15024 0.84165 -0.2199 0.64578 0.90183 
-0.2199 0.94556 -0.80106 -0.2199 0.94556 0.90183 -0.21471 0.69545 0.90603 
-0.21471 0.89589 -0.80526 -0.21471 0.89589 0.90603 -0.21079 0.74561 0.9081 
-0.21079 0.84572 -0.80733 -0.21079 0.84572 0.9081 -0.21059 1.24112 -0.68415 
-0.21059 1.24112 0.78493 -0.20947 1.09915 -0.75256 -0.20947 1.09915 0.85333 
-0.20837 0.79567 -0.80734 -0.20837 0.79567 0.90812 -0.20147 1.32342 0.72123 
-0.19616 1.04716 -0.76186 -0.19616 1.04716 0.86263 -0.19538 1.19649 -0.69896 
-0.19538 1.19649 0.79973 -0.18442 0.99442 -0.76875 -0.18442 0.99442 0.86953 
-0.18283 1.28001 -0.63824 -0.18283 1.28001 0.73901 -0.17928 1.14618 -0.71255 
-0.17928 1.14618 0.81333 -0.17798 0.94517 -0.77495 -0.17798 0.94517 0.87572 
-0.17291 0.69579 0.87985 -0.17291 0.89555 -0.77907 -0.17291 0.89555 0.87985 
-0.16921 0.74567 0.88189 -0.16921 0.84567 -0.78112 -0.16921 0.84567 0.88189 
-0.1669 0.79567 0.88186 -0.16657 1.23632 -0.65445 -0.16657 1.23632 0.75522 
-0.16452 1.09457 -0.72378 -0.16452 1.09457 0.82456 -0.15744 1.31677 0.69007 
-0.15166 1.19156 -0.66895 -0.15166 1.19156 0.76972 -0.15145 1.04236 -0.73261 
-0.15145 1.04236 0.83338 -0.14328 0.99425 -0.74024 -0.14328 0.99425 0.84102 
-0.14001 1.27422 0.70745 -0.13684 0.94492 -0.74633 -0.13684 0.94492 0.8471 
-0.13554 1.14087 -0.68197 -0.13554 1.14087 0.78274 -0.13166 0.89498 -0.75028 
-0.13166 0.89498 0.85106 -0.12798 0.74631 0.85297 -0.12798 0.84503 0.85297 
-0.12677 0.79567 0.85359 -0.12394 1.23027 -0.62257 -0.12394 1.23027 0.72335 
-0.12117 1.08914 -0.69279 -0.12117 1.08914 0.79356 -0.11164 1.04166 -0.70218 
-0.11164 1.04166 0.80296 -0.10956 1.18551 -0.63689 -0.10956 1.18551 0.73767 
-0.10359 0.99358 -0.70975 -0.10359 0.99358 0.81052 -0.09886 1.26706 0.674 
-0.09695 0.94406 -0.71558 -0.09695 0.94406 0.81635 -0.09371 1.13454 -0.64948 
-0.09371 1.13454 0.75026 -0.0919 0.89415 0.82024 -0.08922 0.84497 0.82276 
-0.08808 0.79567 0.8234 -0.08326 1.22322 -0.58883 -0.08326 1.22322 0.6896 
-0.08268 1.08791 -0.66043 -0.08268 1.08791 0.7612 -0.07317 1.04034 -0.66971 
-0.07317 1.04034 0.77048 -0.06919 1.17835 -0.60289 -0.06919 1.17835 0.70367 
-0.06545 0.99242 -0.67735 -0.06545 0.99242 0.77813 -0.05884 0.94281 0.78383 
-0.0567 1.13256 -0.61539 -0.0567 1.13256 0.71616 -0.05452 0.89404 0.78806 
-0.05181 0.84479 0.79052 -0.04951 1.23027 0.64892 -0.04582 1.08595 -0.62627 
-0.04582 1.08595 0.72705 -0.03656 1.03865 0.7363 -0.03519 1.18551 0.6633 
-0.02895 0.99076 0.74391 -0.02302 0.9424 0.74984 -0.0226 1.13454 0.67915 
-0.01877 0.89368 0.75409 -0.01166 1.08791 0.69018 -0.00314 1.19156 0.6212 
-0.00238 1.04034 0.69969 0.00527 0.99242 0.70741 0.00988 1.14087 0.63733 
0.01097 0.94281 0.71402 0.0207 1.08914 0.65169 0.02687 1.19649 0.57748 
0.0301 1.04166 0.66123 0.03766 0.99358 0.66927 0.04047 1.14618 0.59358 
1.90266 2.05393 -1.18837 1.90267 2.00387 -1.18596 1.90267 2.10398 -1.18596 
1.90474 1.95371 -1.18203 1.90474 2.15415 -1.18203 1.90894 1.90404 -1.17684 
1.91327 1.85174 -1.16571 1.92059 1.79906 -1.15362 1.92888 2.00393 -1.22753 
1.92888 2.10393 -1.22753 1.92892 2.05393 -1.22984 1.93033 1.74687 -1.13981 
1.93093 1.95405 -1.22383 1.93093 2.15381 -1.22383 1.93407 1.64518 -1.06174 
1.93505 1.90442 -1.21876 1.93505 2.20343 -1.21876 1.94124 1.85517 -1.21232 
1.94246 1.6959 -1.12463 1.94814 1.80243 -1.20058 1.94952 1.60045 -1.04421 
1.95718 2.05393 -1.26997 1.95744 1.75044 -1.18727 1.95748 1.64667 -1.10956 
1.9578 2.00457 -1.26876 1.9578 2.10329 -1.26876 1.95971 1.95462 -1.26509 
1.95971 2.15324 -1.26509 1.96367 1.90467 -1.2599 1.96367 2.20318 -1.2599 
1.96703 1.55688 -1.02574 1.96912 1.69935 -1.17245 1.96976 1.85534 -1.25347 
1.96976 2.25251 -1.25347 1.97257 1.60184 -1.09256 1.97739 1.80723 -1.24529 
1.98316 1.64931 -1.15614 1.98621 1.75502 -1.23222 1.98737 2.05393 -1.30866 
1.98801 2.00462 -1.30752 1.98801 2.10323 -1.30752 1.98964 1.55796 -1.07423 
1.99053 1.95544 -1.30484 1.99053 2.15241 -1.30484 1.99442 1.90554 -1.29979 
1.99442 2.20232 -1.29979 1.99744 1.70341 -1.21746 1.99785 1.60432 -1.13945 
2.00025 1.85601 -1.29316 2.00025 2.25184 -1.29316 2.00781 1.80794 -1.28511 
2.00781 2.29992 -1.28511 2.00855 1.51557 -1.05494 2.01104 1.6531 -1.20136 
2.01446 1.56046 -1.12158 2.01721 1.76046 -1.27557 2.01943 2.05393 -1.34583 
2.02025 2.0048 -1.34493 2.02025 2.10305 -1.34493 2.02271 1.95556 -1.34222 
2.02271 2.1523 -1.34222 2.02585 1.60847 -1.18615 2.02694 1.90679 -1.3379 
2.02694 2.20107 -1.3379 2.02803 1.70873 -1.26121 2.03264 1.85718 -1.33129 
2.03264 2.25068 -1.33129 2.03295 1.51784 -1.10259 2.04029 1.80925 -1.32357 
2.04029 2.2986 -1.32357 2.04105 1.65803 -1.24508 2.04204 1.56429 -1.16848 
2.04957 1.76168 -1.31406 2.04957 2.34617 -1.31406 2.05328 1.47658 -1.08252 
2.05328 2.05393 -1.38137 2.05413 2.00486 -1.38052 2.05413 2.10299 -1.38052 
2.05555 1.61327 -1.23017 2.05668 1.95591 -1.37797 2.05668 2.15194 -1.37797 
2.0602 1.52111 -1.1495 2.06052 1.71506 -1.30304 2.06093 1.9072 -1.37372 
2.06093 2.20066 -1.37372 2.06687 1.85884 -1.36779 2.06687 2.24902 -1.36779 
2.07176 1.56959 -1.21391 2.0731 1.66409 -1.28719 2.07447 1.81095 -1.36018 
2.07447 2.29691 -1.36018 2.08015 1.4795 -1.12958 2.08373 1.76364 -1.35093 
2.08373 2.34421 -1.35093 2.08743 1.61932 -1.2728 2.08883 2.05393 -1.41522 
2.08954 1.52618 -1.19527 2.08972 2.0048 -1.4144 2.08972 2.10305 -1.4144 
2.09243 1.95556 -1.41194 2.09243 2.1523 -1.41194 2.09461 1.71704 -1.34004 
2.09461 2.39082 -1.34004 2.09675 1.90679 -1.40771 2.09675 2.20107 -1.40771 
2.10104 1.44005 -1.10834 2.10333 1.57537 -1.25673 2.10336 1.85718 -1.40201 
2.10336 2.25068 -1.40201 2.1071 1.67124 -1.32755 2.10903 1.48411 -1.17531 
2.11108 1.80925 -1.39436 2.11108 2.2986 -1.39436 2.12059 1.76168 -1.38508 
2.12059 2.34617 -1.38508 2.1207 1.53283 -1.2393 2.12117 1.62637 -1.31348 
2.12599 2.05393 -1.44728 2.12713 2.00462 -1.44664 2.12713 2.10323 -1.44664 
2.12956 1.44439 -1.1544 2.12981 1.95544 -1.44412 2.12981 2.15241 -1.44412 
2.13162 1.71506 -1.37414 2.13162 2.3928 -1.37414 2.13486 1.90554 -1.44023 
2.13486 2.20232 -1.44023 2.13677 1.58253 -1.29788 2.13982 1.4904 -1.21956 
2.1415 1.85601 -1.43441 2.1415 2.25184 -1.43441 2.14747 1.66409 -1.36155 
2.14747 2.44377 -1.36155 2.14955 1.80794 -1.42684 2.14955 2.29992 -1.42684 
2.15162 1.40616 -1.13231 2.15388 1.53982 -1.28077 2.15908 1.76046 -1.41744 
2.15908 2.3474 -1.41744 2.16011 1.45052 -1.19922 2.16185 1.61932 -1.34723 
2.16469 2.05393 -1.47748 2.16589 2.00457 -1.47685 2.16589 2.10329 -1.47685 
2.16957 1.95462 -1.47494 2.16957 2.15324 -1.47494 2.17245 1.49836 -1.26221 
2.17345 1.70873 -1.40662 2.17345 2.39913 -1.40662 2.17475 1.90467 -1.47098 
2.17475 2.20318 -1.47098 2.17792 1.57537 -1.33133 2.18119 1.85534 -1.4649 
2.18119 2.25251 -1.4649 2.18184 1.41189 -1.17734 2.18937 1.80723 -1.45726 
2.18937 2.30062 -1.45726 2.18957 1.65803 -1.3936 2.18957 2.44982 -1.3936 
2.19243 1.45823 -1.24222 2.19536 1.53283 -1.31395 2.20243 1.75502 -1.44844 
2.20243 2.35283 -1.44844 2.20448 1.61327 -1.3791 2.20448 2.49458 -1.3791 
2.20481 1.37503 -1.15432 2.20481 2.05393 -1.50574 2.20712 2.00393 -1.50577 
2.20712 2.10393 -1.50577 2.21082 1.95405 -1.50373 2.21082 2.15381 -1.50373 
2.21378 1.41953 -1.22087 2.21509 1.4904 -1.29483 2.21589 1.90442 -1.4996 
2.21589 2.20343 -1.4996 2.21719 1.70341 -1.43721 2.21719 2.40444 -1.43721 
2.22075 1.56959 -1.36289 2.22075 2.53827 -1.36289 2.22233 1.85517 -1.49341 
2.22233 2.25268 -1.49341 2.23329 1.6531 -1.42361 2.23329 2.45475 -1.42361 
2.23407 1.80243 -1.48652 2.23407 1.80243 0.13798 2.23407 2.30542 -1.48652 
2.23543 1.45052 -1.27454 2.23645 1.38237 -1.1982 2.23938 1.52618 -1.34511 
2.24628 2.05393 -1.532 2.24628 2.05393 0.18346 2.24738 1.75044 -1.47721 
2.24738 2.35741 -1.47721 2.2485 1.60847 -1.40881 2.2485 2.49938 -1.40881 
2.2487 2.00387 -1.53198 2.2487 2.00387 0.18344 2.2487 2.10398 -1.53198 
2.2487 2.10398 0.18344 2.25262 1.95371 -1.52992 2.25262 1.95371 0.18138 
2.25262 2.15415 -1.52992 2.25262 2.15415 0.18138 2.25732 1.41189 -1.25281 
2.25782 1.90404 -1.52571 2.25782 1.90404 0.17718 2.25782 2.20382 -1.52571 
2.25782 2.20382 0.17718 2.25934 1.48411 -1.32563 2.26039 1.34682 -1.17427 
2.26221 1.69935 -1.46553 2.26221 2.4085 -1.46553 2.26617 1.56429 -1.39261 
2.26617 2.54356 -1.39261 2.26894 1.85174 -1.52138 2.26894 1.85174 0.17285 
2.26894 2.25611 -1.52138 2.26894 2.25611 0.17285 2.27851 1.64931 -1.4515 
2.27851 2.45854 -1.4515 2.28026 1.44439 -1.3051 2.28034 1.37503 -1.22984 
2.28103 1.79906 -1.51406 2.28103 1.79906 0.16553 2.28103 2.3088 -1.51406 
2.28103 2.3088 0.16553 2.28516 1.52111 -1.37446 2.28516 2.58675 -1.37446 
2.28899 2.05393 -1.55619 2.28899 2.05393 0.20765 2.29173 2.0037 -1.55622 
2.29173 2.0037 0.20769 2.29173 2.10415 -1.55622 2.29173 2.10415 0.20769 
2.29485 1.74687 -1.50432 2.29485 1.74687 0.15579 2.29485 2.36099 -1.50432 
2.29521 1.60432 -1.4368 2.29521 2.50353 -1.4368 2.29566 1.95361 -1.55402 
2.29566 1.95361 0.20549 2.29566 2.15425 -1.55402 2.29566 2.15425 0.20549 
2.30234 1.40616 -1.28303 2.30507 1.4795 -1.3545 2.30507 2.62836 -1.3545 
2.30568 1.90104 -1.55169 2.30568 1.90104 0.20315 2.30568 2.20681 -1.55169 
2.30568 2.20681 0.20315 2.31003 1.6959 -1.49219 2.31003 2.41195 -1.49219 
2.31307 1.56046 -1.42019 2.31307 2.54739 -1.42019 2.31701 1.84891 -1.54684 
2.31701 1.84891 0.1983 2.31701 2.25894 -1.54684 2.31701 2.25894 0.1983 
2.3181 1.32163 -1.19208 2.32509 1.64667 -1.47718 2.32509 2.46119 -1.47718 
2.32631 1.44005 -1.33361 2.32971 1.79618 -1.53919 2.32971 1.79618 0.19065 
2.32971 2.31168 -1.53919 2.32971 2.31168 0.19065 2.33206 1.51784 -1.4017 
2.33206 2.59001 -1.4017 2.33283 2.05393 -1.57826 2.33283 2.05393 0.22972 
2.33568 2.00365 -1.5782 2.33568 2.00365 0.22967 2.33568 2.1042 -1.5782 
2.33568 2.1042 0.22967 2.33882 1.35087 -1.24698 2.34209 1.60184 -1.46208 
2.34209 2.50601 -1.46208 2.34371 1.74421 -1.52894 2.34371 1.74421 0.1804 
2.34371 2.36364 -1.52894 2.34371 2.36364 0.1804 2.34413 1.28911 -1.16599 
2.34483 1.9511 -1.57801 2.34483 1.9511 0.22947 2.34483 2.15675 -1.57801 
2.34483 2.15675 0.22947 2.35214 1.47658 -1.38137 2.35214 2.63128 -1.38137 
2.35517 1.89854 -1.57519 2.35517 1.89854 0.22665 2.35517 2.20931 -1.57519 
2.35517 2.20931 0.22665 2.35774 1.69418 -1.51597 2.35774 2.41367 -1.51597 
2.36042 1.55796 -1.44501 2.36042 2.5499 -1.44501 2.36184 1.3832 -1.2998 
2.36639 1.84669 -1.56971 2.36639 1.84669 0.22118 2.36639 2.26117 -1.56971 
2.36639 2.26117 0.22118 2.37291 1.64518 -1.50058 2.37291 2.46268 -1.50058 
2.3777 1.29958 -1.20767 2.3777 2.05393 -1.59815 2.3777 2.05393 0.24961 
2.37941 1.79402 -1.56157 2.37941 1.79402 0.21303 2.37941 2.31383 -1.56157 
2.37941 2.31383 0.21303 2.37971 1.51557 -1.42611 2.37971 2.59228 -1.42611 
2.38595 2.00134 -1.60003 2.38595 2.00134 0.25149 2.38595 2.10651 -1.60003 
2.38595 2.10651 0.25149 2.38655 1.41808 -1.34951 2.39044 1.60045 -1.48513 
2.39044 2.5074 -1.48513 2.39259 1.74347 -1.55082 2.39259 1.74347 0.20228 
2.39259 2.36438 -1.55082 2.39259 2.36438 0.20228 2.39525 1.94891 -1.59928 
2.39525 1.94891 0.25074 2.39525 2.15895 -1.59928 2.39525 2.15895 0.25074 
2.3996 1.3298 -1.26203 2.40473 1.26836 -1.18062 2.40559 1.89677 -1.59591 
2.40559 1.89677 0.24737 2.40559 2.21108 -1.59591 2.40559 2.21108 0.24737 
2.40686 1.69353 -1.53748 2.40686 2.41433 -1.53748 2.40686 2.41433 0.18894 
2.40892 1.55688 -1.46762 2.40892 2.55098 -1.46762 2.41444 1.45687 -1.39804 
2.41694 1.84508 -1.58993 2.41694 1.84508 0.24139 2.41694 2.26277 -1.58993 
2.41694 2.26277 0.24139 2.42183 1.64485 -1.52164 2.42183 2.46301 -1.52164 
2.42183 2.46301 0.1731 2.42306 1.36316 -1.31384 2.4235 2.05393 -1.61581 
2.4235 2.05393 0.26728 2.42926 1.79398 -1.58134 2.42926 1.79398 0.23281 
2.42926 2.31387 -1.58134 2.42926 2.31387 0.23281 2.43195 2.0013 -1.61733 
2.43195 2.0013 0.26879 2.43195 2.10655 -1.61733 2.43195 2.10655 0.26879 
2.43895 1.28076 -1.22098 2.43963 1.60031 -1.50574 2.43963 2.50755 -1.50574 
2.4416 1.94862 -1.61623 2.4416 1.94862 0.26769 2.4416 2.15924 -1.61623 
2.4416 2.15924 0.26769 2.44252 1.74362 -1.57019 2.44252 1.74362 0.22165 
2.44252 2.36423 -1.57019 2.44252 2.36423 0.22165 2.44276 1.49686 -1.4416 
2.44998 1.4 -1.36422 2.45216 1.89648 -1.61246 2.45216 1.89648 0.26393 
2.45216 2.21137 -1.61246 2.45216 2.21137 0.26393 2.45669 1.69414 -1.55649 
2.45669 1.69414 0.20796 2.45669 2.41371 -1.55649 2.45669 2.41371 0.20796 
2.46147 1.31212 -1.27458 2.46445 1.84366 -1.60605 2.46445 1.84366 0.25751 
2.46445 2.26419 -1.60605 2.46445 2.26419 0.25751 2.46666 1.25097 -1.19291 
2.4701 2.05393 -1.63121 2.4701 2.05393 0.28267 2.47171 1.64568 -1.54029 
2.47171 2.46218 -1.54029 2.47171 2.46218 0.19176 2.47294 1.53942 -1.48214 
2.47294 2.56844 -1.48214 2.477 1.79264 -1.59699 2.477 1.79264 0.24846 
2.477 2.31522 -1.59699 2.477 2.31522 0.24846 2.47832 1.43987 -1.41141 
2.47901 2.00118 -1.63242 2.47901 2.00118 0.28388 2.47901 2.10668 -1.63242 
2.47901 2.10668 0.28388 2.48776 1.34657 -1.32643 2.48873 1.94858 -1.63088 
2.48873 1.94858 0.28234 2.48873 2.15927 -1.63088 2.48873 2.15927 0.28234 
2.49064 1.74215 -1.58533 2.49064 1.74215 0.23679 2.49064 2.36571 -1.58533 
2.49064 2.36571 0.23679 2.4961 1.22278 -1.16351 2.50033 1.89544 -1.62677 
2.50033 1.89544 0.27823 2.50033 2.21241 -1.62677 2.50033 2.21241 0.27823 
2.50157 1.26525 -1.23195 2.50432 1.58375 -1.51887 2.50432 2.52411 -1.51887 
2.50432 2.52411 0.17034 2.50503 1.6928 -1.57114 2.50503 1.6928 0.2226 
2.50503 2.41505 -1.57114 2.50503 2.41505 0.2226 2.50776 1.48086 -1.45386 
2.5127 1.84278 -1.61982 2.5127 1.84278 0.27128 2.5127 2.26508 -1.61982 
2.5127 2.26508 0.27128 2.51532 1.38465 -1.3757 2.5174 2.05393 -1.6443 
2.5174 2.05393 0.29576 2.52574 1.79175 -1.61032 2.52574 1.79175 0.26179 
2.52574 2.31611 -1.61032 2.52574 2.31611 0.26179 2.5265 2.00114 -1.6451 
2.5265 2.00114 0.29656 2.5265 2.10672 -1.6451 2.5265 2.10672 0.29656 
2.52711 1.29753 -1.28537 2.53087 1.23669 -1.20289 2.53764 1.94797 -1.64337 
2.53764 1.94797 0.29483 2.53764 2.15988 -1.64337 2.53764 2.15988 0.29483 
2.53829 1.52433 -1.49293 2.53829 2.58352 0.14439 2.53944 1.74147 -1.59815 
2.53944 1.74147 0.24961 2.53944 2.36639 -1.59815 2.53944 2.36639 0.24961 
2.54251 1.63777 -1.55707 2.54251 1.63777 0.20854 2.54251 2.47009 -1.55707 
2.54251 2.47009 0.20854 2.54348 1.42567 -1.42143 2.54944 1.89486 -1.63874 
2.54944 1.89486 0.2902 2.54944 2.213 -1.63874 2.54944 2.213 0.2902 
2.55372 1.33324 -1.33601 2.56076 1.21018 -1.17251 2.56158 1.84242 -1.63121 
2.56158 1.84242 0.28268 2.56158 2.26543 -1.63121 2.56158 2.26543 0.28268 
2.56529 1.25312 -1.24052 2.56529 2.05393 -1.65505 2.56529 2.05393 0.30652 
2.57346 1.46776 -1.4626 2.57346 2.64009 0.11406 2.5748 1.79147 -1.6212 
2.5748 1.79147 0.27266 2.5748 2.31638 -1.6212 2.5748 2.31638 0.27266 
2.57585 1.57682 -1.53352 2.57585 2.53103 0.18499 2.57593 2.0007 -1.65567 
2.57593 2.0007 0.30713 2.57593 2.10715 -1.65567 2.57593 2.10715 0.30713 
2.57654 1.68593 -1.58574 2.57654 1.68593 0.2372 2.57654 2.42193 -1.58574 
2.57654 2.42193 0.2372 2.58127 1.37223 -1.38364 2.5871 1.94764 -1.65339 
2.5871 1.94764 0.30485 2.5871 2.16022 -1.65339 2.5871 2.16022 0.30485 
2.59114 1.1858 -1.14087 2.59133 1.28675 -1.29302 2.59507 1.22611 -1.21036 
2.59879 1.89489 -1.64823 2.59879 1.89489 0.29969 2.59879 2.21297 -1.64823 
2.59879 2.21297 0.29969 2.60963 1.41432 -1.42805 2.61081 1.51809 -1.50523 
2.61081 2.58976 0.1567 2.61096 1.8426 -1.64019 2.61096 1.8426 0.29166 
2.61096 2.26525 -1.64019 2.61096 2.26525 0.29166 2.61181 1.73594 -1.61065 
2.61181 1.73594 0.26211 2.61181 2.37191 -1.61065 2.61181 2.37191 0.26211 
2.61365 2.05393 -1.66344 2.61365 2.05393 0.31491 2.61449 1.63209 -1.56912 
2.61449 1.63209 0.22059 2.61449 2.47577 -1.56912 2.61449 2.47577 0.22059 
2.61865 1.32403 -1.34297 2.62196 1.16361 -1.10805 2.62444 2.00067 -1.66355 
2.62444 2.00067 0.31502 2.62444 2.10719 -1.66355 2.62444 2.10719 0.31502 
2.62548 1.20108 -1.1787 2.62986 1.24442 -1.24668 2.63591 1.94737 -1.66075 
2.63591 1.94737 0.31222 2.63591 2.16049 -1.66075 2.63591 2.16049 0.31222 
2.64656 1.46285 -1.47281 2.64656 2.645 0.12428 2.64661 1.36432 -1.38945 
2.64771 1.78676 -1.63131 2.64771 1.78676 0.28277 2.64771 2.32109 -1.63131 
2.64771 2.32109 0.28277 2.64775 1.89464 -1.65505 2.64775 1.89464 0.30652 
2.64775 2.21322 -1.65505 2.64775 2.21322 0.30652 2.64901 1.57211 -1.54343 
2.64901 2.53574 0.1949 2.64949 1.6813 -1.5956 2.64949 1.6813 0.24707 
2.64949 2.42655 -1.5956 2.64949 2.42655 0.24707 2.65622 1.17839 -1.14605 
2.65679 1.27942 -1.29829 2.66019 1.21897 -1.21539 2.66237 2.05393 -1.66945 
2.66237 2.05393 0.32092 2.67357 2.00056 -1.66906 2.67357 2.00056 0.32053 
2.67357 2.10729 -1.66906 2.67357 2.10729 0.32053 2.68414 1.51476 -1.51301 
2.68414 2.59309 0.16447 2.68419 1.318 -1.34703 2.68479 1.40878 -1.43458 
2.68479 2.69907 0.08604 2.68499 1.73214 -1.61807 2.68499 1.73214 0.26954 
2.68499 2.37571 -1.61807 2.68499 2.37571 0.26954 2.68503 1.94735 -1.66571 
2.68503 1.94735 0.31718 2.68503 2.1605 -1.66571 2.68503 2.1605 0.31718 
2.68546 1.8408 -1.64842 2.68546 1.8408 0.29988 2.68546 2.26705 -1.64842 
2.68546 2.26705 0.29988 2.68724 1.62867 -1.57638 2.68724 1.62867 0.22784 
2.68724 2.47919 0.22784 2.69078 1.19565 -1.18272 2.69498 1.23918 -1.25038 
2.71132 2.05393 -1.67306 2.71132 2.05393 0.32453 2.72215 1.45912 -1.47722 
2.72215 2.64874 0.12869 2.72215 1.56976 -1.54841 2.72215 1.56976 0.19987 
2.72215 2.5381 0.19987 2.72218 1.36058 -1.39386 2.72218 2.74728 0.04532 
2.72219 1.27563 -1.301 2.72219 2.83222 -0.04753 2.7226 1.78555 -1.63684 
2.7226 1.78555 0.2883 2.7226 2.3223 -1.63684 2.7226 2.3223 0.2883 
2.7226 1.67898 -1.60054 2.7226 1.67898 0.25201 2.7226 2.42887 0.25201 
2.72262 1.89343 -1.66058 2.72262 1.89343 0.31205 2.72262 2.21443 -1.66058 
2.72262 2.21443 0.31205 2.72262 2.00053 -1.67213 2.72262 2.00053 0.32359 
2.72262 2.10733 -1.67213 2.72262 2.10733 0.32359 2.72553 1.21535 -1.21794 
2.76039 1.31586 -1.34899 2.76039 1.40693 -1.43676 2.76039 1.51319 -1.51546 
2.76039 1.51319 0.16692 2.76039 1.62753 -1.5788 2.76039 1.62753 0.23027 
2.76039 1.73122 -1.62077 2.76039 1.73122 0.27223 2.76039 1.8402 -1.65116 
2.76039 1.8402 0.30263 2.76039 1.94705 -1.66854 2.76039 1.94705 0.32 
2.76039 2.05393 -1.67427 2.76039 2.05393 0.32573 2.76039 2.16081 -1.66854 
2.76039 2.16081 0.32 2.76039 2.26765 -1.65116 2.76039 2.26765 0.30263 
2.76039 2.37663 -1.62077 2.76039 2.37663 0.27223 2.76039 2.48033 0.23027 
2.76039 2.59467 0.16692 2.76039 2.70092 0.08822 2.76039 2.792 0.00046 
2.79815 2.00053 -1.67213 2.79815 2.00053 0.32359 2.79815 2.10733 -1.67213 
2.79815 2.10733 0.32359 2.79815 1.89343 -1.66058 2.79815 1.89343 0.31205 
2.79815 2.21443 -1.66058 2.79815 2.21443 0.31205 2.79817 1.67898 -1.60054 
2.79817 1.67898 0.25201 2.79817 2.42887 0.25201 2.79817 1.78555 -1.63684 
2.79817 1.78555 0.2883 2.79817 2.3223 -1.63684 2.79817 2.3223 0.2883 
2.79858 2.83222 -0.04753 2.79859 2.74728 0.04532 2.79862 1.56976 -1.54841 
2.79862 1.56976 0.19987 2.79862 2.5381 0.19987 2.79862 1.45912 -1.47722 
2.79862 2.64874 0.12869 2.80945 2.05393 -1.67306 2.80945 2.05393 0.32453 
2.83353 1.62867 -1.57638 2.83353 1.62867 0.22784 2.83353 2.47919 0.22784 
2.83531 1.8408 -1.64842 2.83531 1.8408 0.29988 2.83531 2.26705 -1.64842 
2.83531 2.26705 0.29988 2.83574 1.94735 -1.66571 2.83574 1.94735 0.31718 
2.83574 2.1605 -1.66571 2.83574 2.1605 0.31718 2.83578 1.73214 -1.61807 
2.83578 1.73214 0.26954 2.83578 2.37571 0.26954 2.83598 2.69907 0.08604 
2.83658 2.78985 -0.0015 2.83663 1.51476 0.16447 2.83663 2.59309 0.16447 
2.8472 2.00056 -1.66906 2.8472 2.00056 0.32053 2.8472 2.10729 -1.66906 
2.8472 2.10729 0.32053 2.8584 2.05393 -1.66945 2.8584 2.05393 0.32092 
2.87128 1.6813 -1.5956 2.87128 1.6813 0.24707 2.87128 2.42655 0.24707 
2.87176 1.57211 0.1949 2.87176 2.53574 0.1949 2.87302 1.89464 -1.65505 
2.87302 1.89464 0.30652 2.87302 2.21322 -1.65505 2.87302 2.21322 0.30652 
2.87306 1.78676 -1.63131 2.87306 1.78676 0.28277 2.87306 2.32109 -1.63131 
2.87306 2.32109 0.28277 2.87416 2.74354 0.04092 2.87421 1.46285 0.12428 
2.87421 2.645 0.12428 2.88486 1.94737 -1.66075 2.88486 1.94737 0.31222 
2.88486 2.16049 -1.66075 2.88486 2.16049 0.31222 2.89633 2.00067 -1.66355 
2.89633 2.00067 0.31502 2.89633 2.10719 -1.66355 2.89633 2.10719 0.31502 
2.90212 2.78382 -0.00556 2.90628 1.63209 0.22059 2.90628 2.47577 0.22059 
2.90712 2.05393 -1.66344 2.90712 2.05393 0.31491 2.90896 1.73594 0.26211 
2.90896 2.37191 0.26211 2.90981 1.8426 -1.64019 2.90981 1.8426 0.29166 
2.90981 2.26525 -1.64019 2.90981 2.26525 0.29166 2.90996 1.51809 0.1567 
2.90996 2.58976 0.1567 2.91114 1.41432 0.07951 2.91114 2.69353 0.07951 
2.92198 1.89489 -1.64823 2.92198 1.89489 0.29969 2.92198 2.21297 -1.64823 
2.92198 2.21297 0.29969 2.93367 1.94764 -1.65339 2.93367 1.94764 0.30485 
2.93367 2.16022 -1.65339 2.93367 2.16022 0.30485 2.9395 2.73562 0.0351 
2.94423 1.68593 0.2372 2.94423 2.42193 0.2372 2.94484 2.0007 -1.65567 
2.94484 2.0007 0.30713 2.94484 2.10715 -1.65567 2.94484 2.10715 0.30713 
2.94492 1.57682 0.18499 2.94492 2.53103 0.18499 2.94597 1.79147 0.27266 
2.94597 2.31638 -1.6212 2.94597 2.31638 0.27266 2.94731 1.46776 0.11406 
2.94731 2.64009 0.11406 2.95548 2.05393 -1.65505 2.95548 2.05393 0.30652 
2.95919 1.84242 0.28268 2.95919 2.26543 -1.63121 2.95919 2.26543 0.28268 
2.97133 1.89486 0.2902 2.97133 2.213 -1.63874 2.97133 2.213 0.2902 
2.97729 1.42567 0.07289 2.97729 2.68218 0.07289 2.97826 1.63777 0.20854 
2.97826 2.47009 0.20854 2.98133 1.74147 0.24961 2.98133 2.36639 0.24961 
2.98248 1.52433 0.14439 2.98248 2.58352 0.14439 2.98313 1.94797 -1.64337 
2.98313 1.94797 0.29483 2.98313 2.15988 -1.64337 2.98313 2.15988 0.29483 
2.99427 2.00114 -1.6451 2.99427 2.00114 0.29656 2.99427 2.10672 -1.6451 
2.99427 2.10672 0.29656 2.99503 1.79175 0.26179 2.99503 2.31611 0.26179 
3.00337 2.05393 -1.6443 3.00337 2.05393 0.29576 3.00545 2.7232 0.02717 
3.00807 1.84278 0.27128 3.00807 2.26508 -1.61982 3.00807 2.26508 0.27128 
3.01301 1.48086 0.10533 3.01301 2.627 0.10533 3.01574 1.6928 0.2226 
3.01574 2.41505 0.2226 3.01645 1.58375 0.17034 3.01645 2.52411 0.17034 
3.02044 1.89544 0.27823 3.02044 2.21241 -1.62677 3.02044 2.21241 0.27823 
3.03013 1.74215 0.23679 3.03013 2.36571 0.23679 3.03204 1.94858 0.28234 
3.03204 2.15927 -1.63088 3.03204 2.15927 0.28234 3.04176 2.00118 0.28388 
3.04176 2.10668 -1.63242 3.04176 2.10668 0.28388 3.04245 1.43987 0.06287 
3.04245 2.66798 0.06287 3.04377 1.79264 0.24846 3.04377 2.31522 0.24846 
3.04783 1.53942 0.1336 3.04783 2.56844 0.1336 3.04906 1.64568 0.19176 
3.04906 2.46218 0.19176 3.05067 2.05393 0.28267 3.05632 1.84366 0.25751 
3.05632 2.26419 -1.60605 3.05632 2.26419 0.25751 3.06408 1.69414 0.20796 
3.06408 2.41371 0.20796 3.06861 1.89648 0.26393 3.06861 2.21137 -1.61246 
3.06861 2.21137 0.26393 3.07079 2.70785 0.01568 3.07801 1.49686 0.09306 
3.07801 2.61099 0.09306 3.07825 1.74362 0.22165 3.07825 2.36423 0.22165 
3.07917 1.94862 0.26769 3.07917 2.15924 -1.61623 3.07917 2.15924 0.26769 
3.08114 1.60031 0.1572 3.08114 2.50755 0.1572 3.08882 2.0013 0.26879 
3.08882 2.10655 0.26879 3.09151 1.79398 0.23281 3.09151 2.31387 0.23281 
3.09727 2.05393 0.26728 3.09894 1.64485 0.1731 3.09894 2.46301 0.1731 
3.10383 1.84508 0.24139 3.10383 2.26277 0.24139 3.10633 2.65099 0.0495 
3.11185 1.55688 0.11909 3.11185 2.55098 0.11909 3.11391 1.69353 0.18894 
3.11391 2.41433 0.18894 3.11518 1.89677 0.24737 3.11518 2.21108 0.24737 
3.12552 1.94891 0.25074 3.12552 2.15895 0.25074 3.12818 1.74347 0.20228 
3.12818 2.36438 0.20228 3.13033 1.60045 0.1366 3.13033 2.5074 0.1366 
3.13422 2.68977 0.00097 3.13482 2.00134 0.25149 3.13482 2.10651 0.25149 
3.14106 2.59228 0.07757 3.14136 1.79402 0.21303 3.14136 2.31383 0.21303 
3.14307 2.05393 0.24961 3.14786 1.64518 0.15204 3.14786 2.46268 0.15204 
3.15438 1.84669 0.22118 3.15438 2.26117 0.22118 3.16035 2.5499 0.09647 
3.16303 1.69418 0.16743 3.16303 2.41367 0.16743 3.1656 1.89854 0.22665 
3.1656 2.20931 0.22665 3.16863 2.63128 0.03284 3.17594 1.9511 0.22947 
3.17594 2.15675 0.22947 3.17706 1.74421 0.1804 3.17706 2.36364 0.1804 
3.17868 2.50601 0.11355 3.18509 2.00365 0.22967 3.18509 2.1042 0.22967 
3.18794 2.05393 0.22972 3.18871 2.59001 0.05316 3.19106 1.79618 0.19065 
3.19106 2.31168 0.19065 3.19568 2.46119 0.12864 3.20376 1.84891 0.1983 
3.20376 2.25894 0.1983 3.2077 2.54739 0.07165 3.21074 1.6959 0.14365 
3.21074 2.41195 0.14365 3.21509 1.90104 0.20315 3.21509 2.20681 0.20315 
3.2157 2.62836 0.00597 3.22511 1.95361 0.20549 3.22511 2.15425 0.20549 
3.22556 2.50353 0.08827 3.22592 1.74687 0.15579 3.22592 2.36099 0.15579 
3.22904 2.0037 0.20769 3.22904 2.10415 0.20769 3.23178 2.05393 0.20765 
3.23561 2.58675 0.02592 3.23974 1.79906 0.16553 3.23974 2.3088 0.16553 
3.24226 2.45854 0.10296 3.25183 1.85174 0.17285 3.25183 2.25611 0.17285 
3.2546 2.54356 0.04407 3.25856 2.4085 0.11699 3.26143 2.62374 -0.02291 
3.26295 1.90404 0.17718 3.26295 2.20382 0.17718 3.26815 1.95371 0.18138 
3.26815 2.15415 0.18138 3.27207 2.00387 0.18344 3.27207 2.10398 0.18344 
3.27227 2.49938 0.06027 3.27339 2.35741 0.12868 3.27449 2.05393 0.18346 
3.28139 2.58168 -0.00342 3.2867 2.30542 0.13798 3.28748 2.45475 0.07508 
3.29844 2.25268 0.14487 3.30002 2.53827 0.01436 3.30358 2.40444 0.08867 
3.30488 1.90442 0.15107 3.30488 2.20343 0.15107 3.30995 1.95405 0.15519 
3.30995 2.15381 0.15519 3.31365 2.00393 0.15724 3.31365 2.10393 0.15724 
3.31596 2.05393 0.1572 3.31629 2.49458 0.03057 3.31834 2.35283 0.0999 
3.32541 2.57503 -0.03458 3.3312 2.44982 0.04506 3.3314 2.30062 0.10873 
3.33958 2.25251 0.11636 3.34285 2.53248 -0.01721 3.34602 2.20318 0.12245 
3.34732 2.39913 0.05808 3.3512 2.15324 0.1264 3.35488 2.10329 0.12832 
3.35608 2.05393 0.12894 3.35892 2.48853 -0.00131 3.36169 2.3474 0.06891 
3.36689 2.56803 -0.06776 3.37122 2.29992 0.0783 3.3733 2.44377 0.01301 
3.37927 2.25184 0.08587 3.384 2.52532 -0.05066 3.38591 2.20232 0.0917 
3.38915 2.3928 0.0256 3.39096 2.15241 0.09559 3.3996 2.48148 -0.03505 
3.40018 2.34617 0.03655 3.40969 2.2986 0.04583 3.41367 2.43661 -0.02099 
3.41741 2.25068 0.05347 3.41744 2.53248 -0.09181 3.42616 2.39082 -0.0085 
3.43334 2.48853 -0.07573 3.43704 2.34421 0.00239 3.4463 2.29691 0.01165 
3.44767 2.44377 -0.06135 3.46025 2.3928 -0.0455 3.46522 2.49458 -0.11836 
3.47972 2.44982 -0.10345 2.65114 0.91392 -1.18546 2.65115 0.86386 -1.18305 
2.65115 0.96397 -1.18305 2.65322 0.8137 -1.17912 2.65322 1.01414 -1.17912 
2.65742 0.76403 -1.17393 2.65742 1.06381 -1.17393 2.66175 0.71173 -1.16281 
2.66175 1.1161 -1.16281 2.66907 0.65905 -1.15072 2.66907 1.16879 -1.15072 
2.67736 0.86391 -1.22462 2.67736 0.96392 -1.22462 2.6774 0.91392 -1.22693 
2.67881 0.60686 -1.1369 2.67941 0.81404 -1.22093 2.67941 1.01379 -1.22093 
2.68255 0.50517 -1.05883 2.68353 0.76441 -1.21585 2.68353 1.06342 -1.21585 
2.68973 0.71516 -1.20942 2.68973 1.11267 -1.20942 2.69095 0.55589 -1.12172 
2.69662 0.66242 -1.19767 2.69662 1.16541 -1.19767 2.698 0.46044 -1.0413 
2.70566 0.91392 -1.26706 2.70592 0.61043 -1.18437 2.70596 0.50666 -1.10665 
2.70628 0.86455 -1.26586 2.70628 0.96328 -1.26586 2.7082 0.81461 -1.26218 
2.7082 1.01322 -1.26218 2.71215 0.76466 -1.257 2.71215 1.06317 -1.257 
2.71551 0.41686 -1.02283 2.71761 0.55934 -1.16954 2.71824 0.71533 -1.25056 
2.71824 1.1125 -1.25056 2.72105 0.46183 -1.08966 2.72587 0.66722 -1.24238 
2.72587 1.16061 -1.24238 2.72927 0.34085 -0.92399 2.73164 0.5093 -1.15324 
2.7347 0.61501 -1.22932 2.7347 1.21282 -1.22932 2.73586 0.91392 -1.30576 
2.73649 0.86461 -1.30462 2.73649 0.96322 -1.30462 2.73812 0.41795 -1.07133 
2.73901 0.81543 -1.30194 2.73901 1.0124 -1.30194 2.74154 0.35685 -0.98899 
2.7429 0.76553 -1.29688 2.7429 1.0623 -1.29688 2.74593 0.5634 -1.21456 
2.74633 0.46431 -1.13654 2.74873 0.716 -1.29025 2.74873 1.11183 -1.29025 
2.75629 0.66792 -1.2822 2.75629 1.15991 -1.2822 2.75703 0.37556 -1.05204 
2.75952 0.51309 -1.19845 2.76294 0.42045 -1.11868 2.76569 0.62045 -1.27267 
2.76569 1.20739 -1.27267 2.76791 0.91392 -1.34292 2.76873 0.86479 -1.34202 
2.76873 0.96304 -1.34202 2.77119 0.81554 -1.33931 2.77119 1.01229 -1.33931 
2.77173 0.29986 -0.95343 2.77433 0.46846 -1.18324 2.77542 0.76678 -1.335 
2.77542 1.06106 -1.335 2.77651 0.56872 -1.2583 2.78113 0.71717 -1.32839 
2.78113 1.11067 -1.32839 2.78144 0.37783 -1.09968 2.7851 0.31686 -1.01731 
2.78877 0.66924 -1.32067 2.78877 1.15859 -1.32067 2.78953 0.51802 -1.24218 
2.79052 0.42428 -1.16557 2.79805 0.62167 -1.31115 2.79805 1.20616 -1.31115 
2.80176 0.33657 -1.07961 2.80176 0.91392 -1.37847 2.80261 0.86485 -1.37762 
2.80261 0.96298 -1.37762 2.80403 0.47326 -1.22727 2.80516 0.8159 -1.37506 
2.80516 1.01193 -1.37506 2.80868 0.3811 -1.14659 2.809 0.57504 -1.30013 
2.80941 0.76719 -1.37082 2.80941 1.06065 -1.37082 2.81535 0.71883 -1.36488 
2.81535 1.10901 -1.36488 2.82024 0.42957 -1.211 2.82158 0.52407 -1.28428 
2.82295 0.67094 -1.35728 2.82295 1.1569 -1.35728 2.82863 0.33949 -1.12668 
2.83221 0.62363 -1.34802 2.83221 1.2042 -1.34802 2.83363 0.27807 -1.0452 
2.83591 0.47931 -1.2699 2.83731 0.91392 -1.41231 2.83802 0.38617 -1.19237 
2.83821 0.86479 -1.4115 2.83821 0.96304 -1.4115 2.84092 0.81554 -1.40904 
2.84092 1.01229 -1.40904 2.84309 0.57703 -1.33713 2.84523 0.76678 -1.4048 
2.84523 1.06106 -1.4048 2.84952 0.30004 -1.10544 2.85181 0.43536 -1.25382 
2.85184 0.71717 -1.3991 2.85184 1.11067 -1.3991 2.85558 0.53123 -1.32464 
2.85751 0.3441 -1.17241 2.85956 0.66924 -1.39146 2.85956 1.15859 -1.39146 
2.86908 0.62167 -1.38218 2.86908 1.20616 -1.38218 2.86918 0.39282 -1.23639 
2.86965 0.48636 -1.31058 2.87447 0.91392 -1.44437 2.87561 0.86461 -1.44373 
2.87561 0.96322 -1.44373 2.87804 0.30438 -1.15149 2.87829 0.81543 -1.44122 
2.87829 1.0124 -1.44122 2.8801 0.57504 -1.37123 2.88334 0.24319 -1.06991 
2.88334 0.76553 -1.43733 2.88334 1.0623 -1.43733 2.88525 0.44252 -1.29497 
2.8883 0.35039 -1.21666 2.88998 0.716 -1.4315 2.88998 1.11183 -1.4315 
2.89595 0.52407 -1.35864 2.89803 0.66792 -1.42393 2.89803 1.15991 -1.42393 
2.9001 0.26615 -1.1294 2.90236 0.39981 -1.27787 2.90756 0.62045 -1.41454 
2.90859 0.31051 -1.19632 2.91033 0.47931 -1.34432 2.91317 0.91392 -1.47457 
2.91437 0.86455 -1.47395 2.91437 0.96328 -1.47395 2.91805 0.81461 -1.47203 
2.91805 1.01322 -1.47203 2.92093 0.35835 -1.2593 2.92193 0.56872 -1.40371 
2.92323 0.76466 -1.46808 2.92323 1.06317 -1.46808 2.92641 0.43536 -1.32842 
2.92967 0.71533 -1.46199 2.92967 1.1125 -1.46199 2.93032 0.27188 -1.17443 
2.93616 0.21086 -1.09292 2.93785 0.66722 -1.45436 2.93785 1.16061 -1.45436 
2.93805 0.51802 -1.39069 2.94091 0.31822 -1.23932 2.94384 0.39282 -1.31105 
2.95091 0.61501 -1.44553 2.95296 0.47326 -1.3762 2.9533 0.23502 -1.15141 
2.9533 0.91392 -1.50283 2.95561 0.86391 -1.50287 2.95561 0.96392 -1.50287 
2.9593 0.81404 -1.50082 2.9593 1.01379 -1.50082 2.96227 0.27952 -1.21796 
2.96357 0.35039 -1.29192 2.96437 0.76441 -1.4967 2.96437 1.06342 -1.4967 
2.96567 0.5634 -1.4343 2.96923 0.42957 -1.35999 2.97081 0.71516 -1.4905 
2.97081 1.11267 -1.4905 2.98177 0.51309 -1.42071 2.98177 1.31474 0.07798 
2.98255 0.66242 -1.48361 2.98255 1.16541 -1.48361 2.98391 0.31051 -1.27163 
2.98493 0.24236 -1.19529 2.98786 0.38617 -1.34221 2.99106 0.18162 -1.11365 
2.99476 0.91392 -1.52909 2.99586 0.61043 -1.47431 2.99586 1.2174 0.13158 
2.99699 0.46846 -1.4059 2.99699 1.35937 0.06318 2.99718 0.86386 -1.52907 
2.99718 0.96397 -1.52907 3.0011 0.8137 -1.52701 3.0011 1.01414 -1.52701 
3.0058 0.27188 -1.2499 3.0063 0.76403 -1.52281 3.0063 1.06381 -1.52281 
3.00782 0.3441 -1.32272 3.00887 0.20681 -1.17136 3.01069 0.55934 -1.46262 
3.01069 1.26849 0.1199 3.01465 0.42428 -1.3897 3.01465 1.40355 0.04698 
3.01714 0.1491 -1.08761 3.01742 0.71173 -1.51848 3.01742 1.1161 -1.51848 
3.01742 1.1161 0.17575 3.02699 0.5093 -1.44859 3.02699 1.31853 0.10587 
3.02874 0.30438 -1.30219 3.02882 0.23502 -1.22693 3.02951 0.65905 -1.51116 
3.02951 0.65905 0.16843 3.02951 1.16879 -1.51116 3.02951 1.16879 0.16843 
3.03364 0.3811 -1.37155 3.034 0.17296 -1.14623 3.03747 0.91392 -1.55328 
3.03747 0.91392 0.21056 3.04021 0.86369 -1.55332 3.04021 0.86369 0.21059 
3.04021 0.96414 -1.55332 3.04021 0.96414 0.21059 3.04333 0.60686 -1.50142 
3.04333 1.22098 0.15869 3.04369 0.46431 -1.4339 3.04369 1.36352 0.09117 
3.04414 0.8136 -1.55112 3.04414 0.8136 0.20839 3.04414 1.01423 -1.55112 
3.04414 1.01423 0.20839 3.05082 0.26615 -1.28012 3.05355 0.33949 -1.3516 
3.05416 0.76103 -1.54878 3.05416 0.76103 0.20606 3.05416 1.0668 -1.54878 
3.05416 1.0668 0.20606 3.05851 0.55589 -1.48928 3.05851 1.27194 0.14656 
3.06028 0.14091 -1.11995 3.06155 0.42045 -1.41728 3.06155 1.40738 0.07456 
3.06549 0.7089 -1.54393 3.06549 0.7089 0.20121 3.06549 1.11893 -1.54393 
3.06549 1.11893 0.20121 3.06658 0.18162 -1.18917 3.07358 0.50666 -1.47427 
3.07358 1.32118 0.13155 3.07479 0.30004 -1.33071 3.07819 0.65616 -1.53628 
3.07819 0.65616 0.19356 3.07819 1.17167 -1.53628 3.07819 1.17167 0.19356 
3.08055 0.37783 -1.39879 3.08055 1.45 0.05607 3.08131 0.91392 -1.57535 
3.08131 0.91392 0.23263 3.08417 0.86364 -1.5753 3.08417 0.86364 0.23257 
3.08417 0.96419 -1.5753 3.08417 0.96419 0.23257 3.0873 0.21086 -1.24407 
3.08764 0.11071 -1.09259 3.09057 0.46183 -1.45918 3.09057 1.366 0.11645 
3.09219 0.6042 -1.52603 3.09219 1.22363 0.18331 3.09261 0.1491 -1.16309 
3.09331 0.81109 -1.5751 3.09331 0.81109 0.23238 3.09331 1.01674 -1.5751 
3.09331 1.01674 0.23238 3.10062 0.33657 -1.37847 3.10365 0.75853 -1.57228 
3.10365 0.75853 0.22956 3.10365 1.0693 -1.57228 3.10365 1.0693 0.22956 
3.10622 0.55417 -1.51306 3.10622 1.27366 0.17034 3.1089 0.41795 -1.4421 
3.1089 1.40989 0.09938 3.11032 0.24319 -1.29689 3.11487 0.70668 -1.56681 
3.11487 0.70668 0.22408 3.11487 1.12116 -1.56681 3.11487 1.12116 0.22408 
3.11985 0.11826 -1.13569 3.12139 0.50517 -1.49767 3.12139 1.32266 0.15495 
3.12618 0.15957 -1.20476 3.12618 0.91392 -1.59524 3.12618 0.91392 0.25252 
3.12789 0.65401 -1.55866 3.12789 0.65401 0.21594 3.12789 1.17382 -1.55866 
3.12789 1.17382 0.21594 3.12819 0.37556 -1.4232 3.12819 1.45227 0.08048 
3.13443 0.86133 -1.59712 3.13443 0.86133 0.2544 3.13443 0.9665 -1.59712 
3.13443 0.9665 0.2544 3.13503 0.27807 -1.3466 3.13892 0.46044 -1.48223 
3.13892 1.36739 0.1395 3.14107 0.60346 -1.54791 3.14107 0.60346 0.20519 
3.14107 1.22437 0.20519 3.14373 0.8089 -1.59637 3.14373 0.8089 0.25365 
3.14373 1.01893 -1.59637 3.14373 1.01893 0.25365 3.14803 0.08953 -1.10747 
3.14808 0.18979 -1.25913 3.15321 0.12835 -1.17772 3.15407 0.75676 -1.593 
3.15407 0.75676 0.25028 3.15407 1.07107 -1.593 3.15407 1.07107 0.25028 
3.15534 0.55351 -1.53457 3.15534 1.27432 0.19185 3.1574 0.41686 -1.46472 
3.1574 1.41097 0.12199 3.16292 0.31686 -1.39513 3.16542 0.70507 -1.58702 
3.16542 0.70507 0.2443 3.16542 1.12276 -1.58702 3.16542 1.12276 0.2443 
3.17031 0.50484 -1.51873 3.17031 1.32299 0.17601 3.17155 0.22315 -1.31094 
3.17198 0.91392 -1.61291 3.17198 0.91392 0.27018 3.17774 0.65397 -1.57844 
3.17774 0.65397 0.23571 3.17774 1.17386 0.23571 3.18043 0.86129 -1.61442 
3.18043 0.86129 0.2717 3.18043 0.96654 -1.61442 3.18043 0.96654 0.2717 
3.1811 0.09905 -1.14944 3.18743 0.14075 -1.21807 3.18811 0.46029 -1.50283 
3.18811 1.36754 0.16011 3.19009 0.8086 -1.61332 3.19009 0.8086 0.2706 
3.19009 1.01923 -1.61332 3.19009 1.01923 0.2706 3.191 0.60361 -1.56728 
3.191 0.60361 0.22456 3.191 1.22422 0.22456 3.19124 0.35685 -1.43869 
3.19846 0.25999 -1.36131 3.20064 0.75647 -1.60956 3.20064 0.75647 0.26683 
3.20064 1.07136 -1.60956 3.20064 1.07136 0.26683 3.20517 0.55413 -1.55359 
3.20517 1.2737 0.21086 3.20996 0.17211 -1.27167 3.21061 0.07115 -1.11946 
3.21293 0.70365 -1.60314 3.21293 0.70365 0.26042 3.21293 1.12418 -1.60314 
3.21293 1.12418 0.26042 3.21514 0.11096 -1.19 3.21858 0.91392 -1.6283 
3.21858 0.91392 0.28558 3.22019 0.50567 -1.53739 3.22019 1.32216 0.19466 
3.22142 0.39941 -1.47923 3.22142 1.42843 0.13651 3.22548 0.65263 -1.59409 
3.22548 0.65263 0.25136 3.22548 1.17521 0.25136 3.2268 0.29986 -1.4085 
3.2275 0.86117 -1.62951 3.2275 0.86117 0.28679 3.2275 0.96667 -1.62951 
3.2275 0.96667 0.28679 3.23624 0.20655 -1.32353 3.23722 0.80857 -1.62797 
3.23722 0.80857 0.28525 3.23722 1.01926 -1.62797 3.23722 1.01926 0.28525 
3.23912 0.60214 -1.58242 3.23912 0.60214 0.2397 3.23912 1.2257 0.2397 
3.24088 0.0454 -1.08833 3.24459 0.08277 -1.1606 3.24881 0.75543 -1.62386 
3.24881 0.75543 0.28114 3.24881 1.0724 -1.62386 3.24881 1.0724 0.28114 
3.25005 0.12524 -1.22904 3.2528 0.44374 -1.51597 3.2528 1.3841 0.17324 
3.25351 0.55279 -1.56823 3.25351 1.27504 0.22551 3.25624 0.34085 -1.45096 
3.26118 0.70277 -1.61691 3.26118 0.70277 0.27419 3.26118 1.12506 -1.61691 
3.26118 1.12506 0.27419 3.2638 0.24464 -1.3728 3.26589 0.91392 -1.64139 
3.26589 0.91392 0.29867 3.27422 0.65174 -1.60742 3.27422 0.65174 0.26469 
3.27422 1.1761 0.26469 3.27471 0.05651 -1.12965 3.27498 0.86113 -1.64219 
3.27498 0.86113 0.29947 3.27498 0.96671 -1.64219 3.27498 0.96671 0.29947 
3.27559 0.15752 -1.28246 3.27935 0.09668 -1.19999 3.28612 0.80796 -1.64046 
3.28612 0.80796 0.29774 3.28612 1.01987 -1.64046 3.28612 1.01987 0.29774 
3.28677 0.38432 -1.49002 3.28677 1.44351 0.1473 3.28792 0.60146 -1.59524 
3.28792 0.60146 0.25252 3.28792 1.22638 0.25252 3.291 0.49776 -1.55417 
3.291 1.33007 0.21144 3.29196 0.28566 -1.41852 3.29792 0.75485 -1.63583 
3.29792 0.75485 0.29311 3.29792 1.07299 -1.63583 3.29792 1.07299 0.29311 
3.3022 0.19323 -1.3331 3.30924 0.07017 -1.1696 3.31006 0.70241 -1.62831 
3.31006 0.70241 0.28558 3.31006 1.12542 -1.62831 3.31006 1.12542 0.28558 
3.31378 0.11311 -1.23762 3.31378 0.91392 -1.65215 3.31378 0.91392 0.30942 
3.32194 0.32775 -1.45969 3.32328 0.65146 -1.61829 3.32328 0.65146 0.27557 
3.32328 1.17637 0.27557 3.32433 0.43681 -1.53062 3.32433 1.39102 0.18789 
3.32441 0.86069 -1.65276 3.32441 0.86069 0.31004 3.32441 0.96714 -1.65276 
3.32441 0.96714 0.31004 3.32502 0.54592 -1.58283 3.32502 0.54592 0.24011 
3.32502 1.28191 0.24011 3.32975 0.23222 -1.38073 3.33559 0.80763 -1.65048 
3.33559 0.80763 0.30776 3.33559 1.0202 -1.65048 3.33559 1.0202 0.30776 
3.33981 0.14674 -1.29012 3.34355 0.0861 -1.20745 3.34727 0.75488 -1.64532 
3.34727 0.75488 0.3026 3.34727 1.07296 -1.64532 3.34727 1.07296 0.3026 
3.35811 0.27431 -1.42514 3.35929 0.37808 -1.50233 3.35929 1.44975 0.1596 
3.35944 0.70259 -1.63729 3.35944 0.70259 0.29456 3.35944 1.12524 -1.63729 
3.35944 1.12524 0.29456 3.36029 0.59593 -1.60774 3.36029 0.59593 0.26502 
3.36029 1.2319 0.26502 3.36214 0.91392 -1.66054 3.36214 0.91392 0.31781 
3.36297 0.49208 -1.56622 3.36297 1.33575 0.22349 3.36713 0.18402 -1.34007 
3.37292 0.86066 -1.66065 3.37292 0.86066 0.31792 3.37292 0.96717 -1.66065 
3.37292 0.96717 0.31792 3.37834 0.1044 -1.24377 3.38439 0.80735 -1.65785 
3.38439 0.80735 0.31512 3.38439 1.02048 -1.65785 3.38439 1.02048 0.31512 
3.39504 0.32284 -1.46991 3.39509 0.22431 -1.38655 3.3962 0.64675 -1.6284 
3.3962 0.64675 0.28568 3.3962 1.18108 0.28568 3.39623 0.75463 -1.65215 
3.39623 0.75463 0.30942 3.39623 1.07321 -1.65215 3.39623 1.07321 0.30942 
3.39749 0.4321 -1.54053 3.39749 1.39573 0.1978 3.39798 0.54129 -1.5927 
3.39798 0.54129 0.24997 3.39798 1.28654 0.24997 3.40527 0.13941 -1.29539 
3.40867 0.07896 -1.21248 3.41085 0.91392 -1.66655 3.41085 0.91392 0.32382 
3.42205 0.86055 -1.66616 3.42205 0.86055 0.32343 3.42205 0.96728 -1.66616 
3.42205 0.96728 0.32343 3.43262 0.37475 -1.5101 3.43262 1.45308 0.16738 
3.43267 0.17799 -1.34413 3.43327 0.26877 -1.43167 3.43347 0.59213 -1.61517 
3.43347 0.59213 0.27244 3.43347 1.2357 0.27244 3.43351 0.80734 -1.66281 
3.43351 0.80734 0.32008 3.43351 1.02049 -1.66281 3.43351 1.02049 0.32008 
3.43394 0.70079 -1.64551 3.43394 0.70079 0.30279 3.43394 1.12704 -1.64551 
3.43394 1.12704 0.30279 3.43572 0.48866 -1.57347 3.43572 0.48866 0.23075 
3.43572 1.33918 0.23075 3.44346 0.09917 -1.24748 3.4598 0.91392 -1.67016 
3.4598 0.91392 0.32743 3.47063 0.3191 -1.47432 3.47063 0.42975 -1.5455 
3.47063 1.39808 0.20278 3.47067 0.22057 -1.39095 3.47067 0.13562 -1.2981 
3.47108 0.64554 -1.63393 3.47108 0.64554 0.29121 3.47108 1.18229 0.29121 
3.47108 0.53897 -1.59764 3.47108 0.53897 0.25491 3.47108 1.28886 0.25491 
3.4711 0.75342 -1.65768 3.4711 0.75342 0.31495 3.4711 1.07441 -1.65768 
3.4711 1.07441 0.31495 3.47111 0.86051 -1.66922 3.47111 0.86051 0.3265 
3.47111 0.96732 -1.66922 3.47111 0.96732 0.3265 3.50887 0.17585 -1.34609 
3.50887 0.26692 -1.43385 3.50887 0.37318 -1.51255 3.50887 0.48751 -1.5759 
3.50887 0.48751 0.23317 3.50887 0.59121 -1.61786 3.50887 0.59121 0.27514 
3.50887 0.70019 -1.64826 3.50887 0.70019 0.30553 3.50887 0.80704 -1.66563 
3.50887 0.80704 0.32291 3.50887 0.91392 -1.67136 3.50887 0.91392 0.32864 
3.50887 1.02079 -1.66563 3.50887 1.02079 0.32291 3.50887 1.12764 -1.64826 
3.50887 1.12764 0.30553 3.50887 1.23662 0.27514 3.50887 1.34032 0.23317 
3.50887 1.45465 0.16983 3.54663 0.86051 -1.66922 3.54663 0.86051 0.3265 
3.54663 0.96732 -1.66922 3.54663 0.96732 0.3265 3.54663 0.75342 -1.65768 
3.54663 0.75342 0.31495 3.54663 1.07441 -1.65768 3.54663 1.07441 0.31495 
3.54665 0.53897 -1.59764 3.54665 0.53897 0.25491 3.54665 1.28886 0.25491 
3.54665 0.64554 -1.63393 3.54665 0.64554 0.29121 3.54665 1.18229 0.29121 
3.54706 0.13562 -1.2981 3.54707 0.22057 -1.39095 3.5471 0.42975 -1.5455 
3.5471 0.42975 0.20278 3.5471 1.39808 0.20278 3.5471 0.3191 -1.47432 
3.55793 0.91392 -1.67016 3.55793 0.91392 0.32743 3.58201 0.48866 -1.57347 
3.58201 0.48866 0.23075 3.58201 1.33918 0.23075 3.58379 0.70079 -1.64551 
3.58379 0.70079 0.30279 3.58379 1.12704 -1.64551 3.58379 1.12704 0.30279 
3.58423 0.80734 -1.66281 3.58423 0.80734 0.32008 3.58423 1.02049 -1.66281 
3.58423 1.02049 0.32008 3.58427 0.59213 -1.61517 3.58427 0.59213 0.27244 
3.58427 1.2357 0.27244 3.58446 0.26877 -1.43167 3.58506 0.17799 -1.34413 
3.58512 0.37475 -1.5101 3.58512 1.45308 0.16738 3.59568 0.86055 -1.66616 
3.59568 0.86055 0.32343 3.59568 0.96728 -1.66616 3.59568 0.96728 0.32343 
3.60688 0.91392 -1.66655 3.60688 0.91392 0.32382 3.61246 0.13941 -1.29539 
3.61976 0.54129 -1.5927 3.61976 0.54129 0.24997 3.61976 1.28654 0.24997 
3.62024 0.4321 -1.54053 3.62024 1.39573 0.1978 3.6215 0.75463 -1.65215 
3.6215 0.75463 0.30942 3.6215 1.07321 -1.65215 3.6215 1.07321 0.30942 
3.62154 0.64675 -1.6284 3.62154 0.64675 0.28568 3.62154 1.18108 0.28568 
3.62265 0.22431 -1.38655 3.62269 0.32284 -1.46991 3.63334 0.80735 -1.65785 
3.63334 0.80735 0.31512 3.63334 1.02048 -1.65785 3.63334 1.02048 0.31512 
3.64481 0.86066 -1.66065 3.64481 0.86066 0.31792 3.64481 0.96717 -1.66065 
3.64481 0.96717 0.31792 3.6506 0.18402 -1.34007 3.65476 0.49208 -1.56622 
3.65476 0.49208 0.22349 3.65476 1.33575 0.22349 3.6556 0.91392 -1.66054 
3.6556 0.91392 0.31781 3.65744 0.59593 -1.60774 3.65744 0.59593 0.26502 
3.65744 1.2319 0.26502 3.6583 0.70259 -1.63729 3.6583 0.70259 0.29456 
3.6583 1.12524 -1.63729 3.6583 1.12524 0.29456 3.65844 0.37808 -1.50233 
3.65844 1.44975 0.1596 3.65962 0.27431 -1.42514 3.67046 0.75488 -1.64532 
3.67046 0.75488 0.3026 3.67046 1.07296 -1.64532 3.67046 1.07296 0.3026 
3.68215 0.80763 -1.65048 3.68215 0.80763 0.30776 3.68215 1.0202 -1.65048 
3.68215 1.0202 0.30776 3.68798 0.23222 -1.38073 3.69271 0.54592 -1.58283 
3.69271 0.54592 0.24011 3.69271 1.28191 0.24011 3.69332 0.86069 -1.65276 
3.69332 0.86069 0.31004 3.69332 0.96714 -1.65276 3.69332 0.96714 0.31004 
3.6934 0.43681 -1.53062 3.6934 1.39102 0.18789 3.69445 0.65146 -1.61829 
3.69445 0.65146 0.27557 3.69445 1.17637 0.27557 3.69579 0.32775 -1.45969 
3.70396 0.91392 -1.65215 3.70396 0.91392 0.30942 3.70767 0.70241 -1.62831 
3.70767 0.70241 0.28558 3.70767 1.12542 -1.62831 3.70767 1.12542 0.28558 
3.71553 0.19323 -1.3331 3.71981 0.75485 -1.63583 3.71981 0.75485 0.29311 
3.71981 1.07299 -1.63583 3.71981 1.07299 0.29311 3.72577 0.28566 -1.41852 
3.72674 0.49776 -1.55417 3.72674 0.49776 0.21144 3.72674 1.33007 0.21144 
3.72981 0.60146 -1.59524 3.72981 0.60146 0.25252 3.72981 1.22638 0.25252 
3.73096 0.38432 -1.49002 3.73096 1.44351 0.1473 3.73162 0.80796 -1.64046 
3.73162 0.80796 0.29774 3.73162 1.01987 -1.64046 3.73162 1.01987 0.29774 
3.74275 0.86113 -1.64219 3.74275 0.86113 0.29947 3.74275 0.96671 -1.64219 
3.74275 0.96671 0.29947 3.74352 0.65174 -1.60742 3.74352 0.65174 0.26469 
3.74352 1.1761 0.26469 3.75185 0.91392 -1.64139 3.75185 0.91392 0.29867 
3.75393 0.24464 -1.3728 3.75655 0.70277 -1.61691 3.75655 0.70277 0.27419 
3.75655 1.12506 -1.61691 3.75655 1.12506 0.27419 3.76149 0.34085 -1.45096 
3.76422 0.55279 -1.56823 3.76422 0.55279 0.22551 3.76422 1.27504 0.22551 
3.76494 0.44374 -1.51597 3.76494 1.3841 0.17324 3.76892 0.75543 -1.62386 
3.76892 0.75543 0.28114 3.76892 1.0724 -1.62386 3.76892 1.0724 0.28114 
3.77861 0.60214 -1.58242 3.77861 0.60214 0.2397 3.77861 1.2257 0.2397 
3.78052 0.80857 -1.62797 3.78052 0.80857 0.28525 3.78052 1.01926 -1.62797 
3.78052 1.01926 0.28525 3.78149 0.20655 -1.32353 3.79024 0.86117 -1.62951 
3.79024 0.86117 0.28679 3.79024 0.96667 -1.62951 3.79024 0.96667 0.28679 
3.79093 0.29986 -1.4085 3.79225 0.65263 -1.59409 3.79225 0.65263 0.25136 
3.79225 1.17521 0.25136 3.79631 0.39941 -1.47923 3.79631 1.42843 0.13651 
3.79754 0.50567 -1.53739 3.79754 1.32216 0.19466 3.79915 0.91392 -1.6283 
3.79915 0.91392 0.28558 3.8048 0.70365 -1.60314 3.8048 0.70365 0.26042 
3.8048 1.12418 -1.60314 3.8048 1.12418 0.26042 3.81257 0.55413 -1.55359 
3.81257 0.55413 0.21086 3.81257 1.2737 0.21086 3.81709 0.75647 0.26683 
3.81709 1.07136 0.26683 3.81928 0.25999 -1.36131 3.82649 0.35685 -1.43869 
3.82673 0.60361 -1.56728 3.82673 0.60361 0.22456 3.82673 1.22422 0.22456 
3.82765 0.8086 0.2706 3.82765 1.01923 0.2706 3.82962 0.46029 -1.50283 
3.82962 1.36754 0.16011 3.8373 0.86129 0.2717 3.8373 0.96654 0.2717 
3.83999 0.65397 0.23571 3.83999 1.17386 0.23571 3.84576 0.91392 0.27018 
3.84619 0.22315 -1.31094 3.84742 1.32299 0.17601 3.85231 0.70507 0.2443 
3.85231 1.12276 0.2443 3.85481 0.31686 -1.39513 3.86033 0.41686 -1.46472 
3.86033 1.41097 0.12199 3.86239 0.55351 0.19185 3.86239 1.27432 0.19185 
3.86366 0.75676 0.25028 3.86366 1.07107 0.25028 3.874 0.8089 0.25365 
3.874 1.01893 0.25365 3.87666 0.60346 0.20519 3.87666 1.22437 0.20519 
3.87881 1.36739 0.1395 3.8827 0.27807 -1.3466 3.88331 0.86133 0.2544 
3.88331 0.9665 0.2544 3.88954 1.45227 0.08048 3.88984 0.65401 0.21594 
3.88984 1.17382 0.21594 3.89155 0.91392 0.25252 3.89634 1.32266 0.15495 
3.90286 0.70668 0.22408 3.90286 1.12116 0.22408 3.90741 0.24319 -1.29689 
3.90883 1.40989 0.09938 3.91151 0.55417 0.17034 3.91151 1.27366 0.17034 
3.91408 0.75853 0.22956 3.91408 1.0693 0.22956 3.92442 0.81109 0.23238 
3.92442 1.01674 0.23238 3.92554 0.6042 0.18331 3.92554 1.22363 0.18331 
3.92716 1.366 0.11645 3.93357 0.86364 0.23257 3.93357 0.96419 0.23257 
3.93642 0.91392 0.23263 3.93719 1.45 0.05607 3.93954 0.65616 0.19356 
3.93954 1.17167 0.19356 3.94416 1.32118 0.13155 3.95225 0.7089 0.20121 
3.95225 1.11893 0.20121 3.95618 1.40738 0.07456 3.95922 1.27194 0.14656 
3.96357 0.76103 0.20606 3.96357 1.0668 0.20606 3.97359 0.8136 0.20839 
3.97359 1.01423 0.20839 3.97405 1.36352 0.09117 3.9744 0.60686 0.15869 
3.9744 1.22098 0.15869 3.97752 0.86369 0.21059 3.97752 0.96414 0.21059 
3.98026 0.91392 0.21056 3.98409 1.44673 0.02883 3.98822 0.65905 0.16843 
3.98822 1.16879 0.16843 3.99074 1.31853 0.10587 4.00031 0.71173 0.17575 
4.00031 1.1161 0.17575 4.00308 1.40355 0.04698 4.00705 1.26849 0.1199 
4.01144 0.76403 0.18008 4.01144 1.06381 0.18008 4.01663 0.8137 0.18429 
4.01663 1.01414 0.18429 4.02055 0.86386 0.18635 4.02055 0.96397 0.18635 
4.02075 1.35937 0.06318 4.02187 0.61043 0.13158 4.02187 1.2174 0.13158 
4.02297 0.91392 0.18637 4.02987 1.44167 -0.00052 4.03518 0.66242 0.14089 
4.03518 1.16541 0.14089 4.03596 1.31474 0.07798 4.04692 0.71516 0.14778 
4.04692 1.11267 0.14778 4.04851 1.39826 0.01726 4.05206 1.26443 0.09158 
4.05336 0.76441 0.15397 4.05336 1.06342 0.15397 4.05843 0.81404 0.1581 
4.05843 1.01379 0.1581 4.06213 0.86391 0.16014 4.06213 0.96392 0.16014 
4.06444 0.91392 0.16011 4.06477 1.35457 0.03347 4.06682 0.61501 0.10281 
4.06682 1.21282 0.10281 4.0739 1.43502 -0.03168 4.07968 1.30981 0.04797 
4.07989 0.66722 0.11163 4.07989 1.16061 0.11163 4.08806 0.71533 0.11927 
4.08806 1.1125 0.11927 4.09133 1.39247 -0.0143 4.0945 0.76466 0.12535 
4.0945 1.06317 0.12535 4.0958 1.25912 0.06099 4.09968 0.81461 0.12931 
4.09968 1.01322 0.12931 4.10336 0.86455 0.13122 4.10336 0.96328 0.13122 
4.10457 0.91392 0.13185 4.1074 1.34852 0.0016 4.11017 0.62045 0.07181 
4.11017 1.20739 0.07181 4.11537 1.42802 -0.06486 4.1197 0.66792 0.08121 
4.1197 1.15991 0.08121 4.12178 1.30376 0.01592 4.12775 0.716 0.08878 
4.12775 1.11183 0.08878 4.13248 1.38531 -0.04775 4.13439 0.76553 0.0946 
4.13439 1.0623 0.0946 4.13763 1.25279 0.02851 4.13944 0.81543 0.09849 
4.13944 1.0124 0.09849 4.14212 0.86461 0.10101 4.14212 0.96322 0.10101 
4.14326 0.91392 0.10165 4.14808 1.34147 -0.03215 4.14866 0.62167 0.03945 
4.14866 1.20616 0.03945 4.15817 0.66924 0.04873 4.15817 1.15859 0.04873 
4.16215 1.2966 -0.01808 4.16589 0.71717 0.05638 4.16589 1.11067 0.05638 
4.16592 1.39247 -0.0889 4.1725 0.76678 0.06208 4.1725 1.06106 0.06208 
4.17464 1.25081 -0.00559 4.17682 0.81554 0.06631 4.17682 1.01229 0.06631 
4.17953 0.86479 0.06877 4.17953 0.96304 0.06877 4.18042 0.91392 0.06959 
4.18183 1.34852 -0.07283 4.18553 0.62363 0.0053 4.18553 1.2042 0.0053 
4.19478 0.67094 0.01455 4.19478 1.1569 0.01455 4.19615 1.30376 -0.05844 
4.19749 1.39826 -0.13172 4.20239 0.71883 0.02216 4.20239 1.10901 0.02216 
4.20832 0.76719 0.02809 4.20832 1.06065 0.02809 4.20874 1.25279 -0.04259 
4.21257 0.8159 0.03234 4.21257 1.01193 0.03234 4.2137 1.35457 -0.11546 
4.21512 0.86485 0.03489 4.21512 0.96298 0.03489 4.21597 0.91392 0.03574 
4.21968 0.62167 -0.03157 4.21968 1.20616 -0.03157 4.2282 1.30981 -0.10055 
4.22896 0.66924 -0.02206 4.22896 1.15859 -0.02206 4.23661 0.71717 -0.01434 
4.23661 1.11067 -0.01434 4.24231 0.76678 -0.00773 4.24231 1.06106 -0.00773 
4.24654 0.81554 -0.00341 4.24654 1.01229 -0.00341 4.249 0.86479 -0.0007 
4.249 0.96304 -0.0007 4.24982 0.91392 0.0002 4.25204 0.62045 -0.07006 
2.0975 -0.30962 -0.69158 2.09751 -0.35968 -0.68917 2.09751 -0.25956 -0.68917 
2.09958 -0.40984 -0.68524 2.09958 -0.2094 -0.68524 2.10378 -0.45951 -0.68005 
2.10378 -0.15973 -0.68005 2.10811 -0.51181 -0.66893 2.10811 -0.10744 -0.66893 
2.11543 -0.56449 -0.65684 2.12372 -0.35962 -0.73074 2.12372 -0.25962 -0.73074 
2.12376 -0.30962 -0.73305 2.12517 -0.61668 -0.64302 2.12577 -0.4095 -0.72704 
2.12577 -0.20974 -0.72704 2.12891 -0.71837 -0.56495 2.12989 -0.45913 -0.72197 
2.12989 -0.16012 -0.72197 2.13609 -0.50838 -0.71554 2.13609 -0.11087 -0.71554 
2.13731 -0.66765 -0.62784 2.14298 -0.56112 -0.70379 2.14298 -0.05813 -0.70379 
2.14436 -0.7631 -0.54742 2.15202 -0.30962 -0.77318 2.15228 -0.61311 -0.69049 
2.15232 -0.71688 -0.61277 2.15264 -0.35898 -0.77197 2.15264 -0.26026 -0.77197 
2.15456 -0.40893 -0.7683 2.15456 -0.21031 -0.7683 2.15851 -0.45888 -0.76311 
2.15851 -0.16037 -0.76311 2.16187 -0.80667 -0.52895 2.16397 -0.6642 -0.67566 
2.1646 -0.50821 -0.75668 2.1646 -0.11104 -0.75668 2.16741 -0.7617 -0.59577 
2.17223 -0.55631 -0.7485 2.17223 -0.06293 -0.7485 2.17563 -0.88269 -0.43011 
2.178 -0.71424 -0.65935 2.18106 -0.60853 -0.73543 2.18222 -0.30962 -0.81187 
2.18285 -0.35893 -0.81073 2.18285 -0.26032 -0.81073 2.18448 -0.80559 -0.57744 
2.18537 -0.40811 -0.80805 2.18537 -0.21114 -0.80805 2.1879 -0.86669 -0.49511 
2.18926 -0.45801 -0.803 2.18926 -0.16123 -0.803 2.19229 -0.66014 -0.72067 
2.19269 -0.75923 -0.64266 2.19509 -0.50754 -0.79637 2.19509 -0.11171 -0.79637 
2.20265 -0.55561 -0.78832 2.20265 -0.06363 -0.78832 2.20339 -0.84798 -0.55815 
2.20588 -0.71044 -0.70457 2.20807 -0.93788 -0.39438 2.2093 -0.80309 -0.62479 
2.21205 -0.60309 -0.77878 2.21205 -0.01615 -0.77878 2.21427 -0.30962 -0.84904 
2.21509 -0.35875 -0.84814 2.21509 -0.2605 -0.84814 2.21755 -0.40799 -0.84543 
2.21755 -0.21125 -0.84543 2.21809 -0.92368 -0.45954 2.22069 -0.75508 -0.68936 
2.22178 -0.45676 -0.84111 2.22178 -0.16248 -0.84111 2.22287 -0.65482 -0.76442 
2.22749 -0.50637 -0.83451 2.22749 -0.11287 -0.83451 2.2278 -0.84571 -0.6058 
2.23146 -0.90668 -0.52342 2.23513 -0.5543 -0.82678 2.23513 -0.06495 -0.82678 
2.23589 -0.70552 -0.74829 2.23688 -0.79925 -0.67169 2.24441 -0.60187 -0.81727 
2.24441 -0.01737 -0.81727 2.24812 -0.88697 -0.58573 2.24812 -0.30962 -0.88459 
2.24897 -0.35869 -0.88373 2.24897 -0.26055 -0.88373 2.25039 -0.75028 -0.73338 
2.25152 -0.40764 -0.88118 2.25152 -0.2116 -0.88118 2.25379 -0.9789 -0.42254 
2.25504 -0.84244 -0.65271 2.25536 -0.64849 -0.80625 2.25577 -0.45635 -0.87693 
2.25577 -0.16289 -0.87693 2.26171 -0.50471 -0.871 2.26171 -0.11453 -0.871 
2.26528 -0.96354 -0.48789 2.2666 -0.79396 -0.71712 2.26794 -0.69946 -0.7904 
2.26931 -0.5526 -0.86339 2.26931 -0.06664 -0.86339 2.27499 -0.88405 -0.6328 
2.27857 -0.59991 -0.85414 2.27857 -0.01934 -0.85414 2.27999 -0.94547 -0.55131 
2.28227 -0.74423 -0.77601 2.28367 -0.30962 -0.91843 2.28438 -0.83737 -0.69848 
2.28457 -0.35875 -0.91761 2.28457 -0.2605 -0.91761 2.28728 -0.40799 -0.91515 
2.28728 -0.21125 -0.91515 2.28945 -0.64651 -0.84325 2.28945 0.02727 -0.84325 
2.29159 -0.45676 -0.91092 2.29159 -0.16248 -0.91092 2.29588 -0.9235 -0.61155 
2.29817 -0.78818 -0.75994 2.2982 -0.50637 -0.90522 2.2982 -0.11287 -0.90522 
2.30194 -0.69231 -0.83076 2.30306 -1.01698 -0.4501 2.30387 -0.87944 -0.67852 
2.30592 -0.5543 -0.89757 2.30592 -0.06495 -0.89757 2.31544 -0.60187 -0.8883 
2.31544 -0.01737 -0.8883 2.31554 -0.83072 -0.74251 2.31565 -1.00039 -0.5148 
2.31601 -0.73718 -0.8167 2.32083 -0.30962 -0.95049 2.32197 -0.35893 -0.94985 
2.32197 -0.26032 -0.94985 2.3244 -0.91916 -0.65761 2.32465 -0.40811 -0.94733 
2.32465 -0.21114 -0.94733 2.32646 -0.64849 -0.87735 2.32646 0.02925 -0.87735 
2.3297 -0.98035 -0.57603 2.3297 -0.45801 -0.94344 2.3297 -0.16123 -0.94344 
2.33161 -0.78102 -0.80109 2.33466 -0.87314 -0.72277 2.33634 -0.50754 -0.93762 
2.33634 -0.11171 -0.93762 2.34231 -0.69946 -0.86476 2.34439 -0.55561 -0.93005 
2.34439 -0.06363 -0.93005 2.34646 -0.95739 -0.63552 2.34872 -0.82372 -0.78398 
2.35392 -0.60309 -0.92065 2.35392 -0.01615 -0.92065 2.35491 -1.05143 -0.47639 
2.35495 -0.91303 -0.70243 2.35669 -0.74423 -0.85044 2.35953 -0.30962 -0.98069 
2.36073 -0.35898 -0.98006 2.36073 -0.26026 -0.98006 2.36441 -0.40893 -0.97815 
2.36441 -0.21031 -0.97815 2.36729 -0.86519 -0.76542 2.36746 -1.03375 -0.53827 
2.36829 -0.65482 -0.90983 2.36829 0.03558 -0.90983 2.36959 -0.45888 -0.97419 
2.36959 -0.16037 -0.97419 2.37277 -0.78818 -0.83454 2.37603 -0.50821 -0.96811 
2.37603 -0.11104 -0.96811 2.37668 -0.95166 -0.68055 2.38252 -1.01268 -0.59904 
2.38421 -0.55631 -0.96047 2.38421 -0.06293 -0.96047 2.38441 -0.70552 -0.89681 
2.38441 0.08627 -0.89681 2.38727 -0.90532 -0.74543 2.3902 -0.83072 -0.81716 
2.3902 0.21148 0.46221 2.39727 -0.60853 -0.95165 2.39727 -0.01072 -0.95165 
2.39932 -0.75028 -0.88232 2.39932 0.13103 0.52736 2.39966 -0.98851 -0.65753 
2.39966 -0.30962 -1.00895 2.40197 -0.35962 -1.00898 2.40197 -0.25962 -1.00898 
2.40566 -0.4095 -1.00694 2.40566 -0.20974 -1.00694 2.40852 -1.08279 -0.49892 
2.40863 -0.94402 -0.72408 2.40993 -0.87314 -0.79804 2.41073 -0.45913 -1.00281 
2.41073 -0.16012 -1.00281 2.41203 -0.66014 -0.94042 2.41203 0.0409 -0.94042 
2.41203 0.0409 0.58546 2.41559 -0.79396 -0.8661 2.41559 0.17472 0.51114 
2.41717 -0.50838 -0.99662 2.41717 -0.11087 -0.99662 2.42182 -1.06397 -0.56016 
2.42813 -0.71044 -0.92682 2.42813 0.0912 -0.92682 2.42813 0.0912 0.57186 
2.42891 -0.56112 -0.98973 2.42891 -0.05813 -0.98973 2.42891 -0.05813 0.63477 
2.43027 -0.91303 -0.77775 2.43129 -0.98118 -0.70141 2.43422 -0.83737 -0.84832 
2.43422 0.21813 0.49337 2.43742 -1.04192 -0.61977 2.44112 -0.30962 -1.03521 
2.44222 -0.61311 -0.98042 2.44222 -0.00614 -0.98042 2.44222 -0.00614 0.62547 
2.44335 -0.75508 -0.91202 2.44335 0.13583 0.55706 2.44354 -0.35968 -1.03519 
2.44354 -0.25956 -1.03519 2.44746 -0.40984 -1.03313 2.44746 -0.2094 -1.03313 
2.44746 -0.2094 0.67817 2.44887 -1.09519 -0.53314 2.45216 -0.95166 -0.75602 
2.45266 -0.45951 -1.02892 2.45266 -0.45951 0.67397 2.45266 -0.15973 -1.02892 
2.45266 -0.15973 0.67397 2.45418 -0.87944 -0.82884 2.45418 0.26019 0.47388 
2.45523 -1.01673 -0.67748 2.45705 -0.6642 -0.96874 2.45705 0.04495 -0.96874 
2.45705 0.04495 0.61378 2.46101 -0.79925 -0.89582 2.46101 0.18001 0.54086 
2.4635 -1.07444 -0.59373 2.46378 -0.51181 -1.02459 2.46378 -0.10744 -1.02459 
2.46378 -0.10744 0.66963 2.47335 -0.71424 -0.95471 2.47335 0.09499 -0.95471 
2.47335 0.09499 0.59975 2.4751 -0.91916 -0.80831 2.47518 -0.98851 -0.73305 
2.47587 -0.56449 -1.01728 2.47587 -0.05475 -1.01728 2.47587 -0.05475 0.66232 
2.47715 -1.12449 -0.50524 2.48 -0.84244 -0.87767 2.48 0.2232 0.52271 
2.48036 -1.05057 -0.65234 2.48383 -0.30962 -1.0594 2.48383 -0.30962 0.70444 
2.48657 -0.35984 -1.05943 2.48657 -0.35984 0.70447 2.48657 -0.2594 -1.05943 
2.48657 -0.2594 0.70447 2.48969 -0.61668 -1.00753 2.48969 -0.00256 -1.00753 
2.48969 -0.00256 0.65257 2.49005 -0.75923 -0.94001 2.49005 0.13999 -0.94001 
2.49005 0.13999 0.58506 2.4905 -0.40994 -1.05723 2.4905 -0.40994 0.70228 
2.4905 -0.2093 -1.05723 2.4905 -0.2093 0.70228 2.49089 -1.10528 -0.56649 
2.49718 -0.95739 -0.78624 2.49991 -0.88405 -0.85771 2.49991 0.26481 0.50276 
2.50052 -0.46251 -1.0549 2.50052 -0.46251 0.69994 2.50052 -0.15673 -1.0549 
2.50052 -0.15673 0.69994 2.50487 -0.66765 -0.9954 2.50487 0.0484 -0.9954 
2.50487 0.0484 0.64044 2.50664 -1.08263 -0.62606 2.50791 -0.80309 -0.9234 
2.50791 0.18385 0.56844 2.51185 -0.51464 -1.05005 2.51185 -0.1046 -1.05005 
2.51185 -0.1046 0.69509 2.51294 -1.04192 -0.69529 2.51912 -1.13401 -0.53832 
2.51994 -0.71688 -0.98039 2.51994 0.09764 -0.98039 2.51994 0.09764 0.62543 
2.52115 -0.9235 -0.83682 2.52115 0.30425 0.48187 2.52455 -0.56737 -1.0424 
2.52455 -0.05187 -1.0424 2.52455 -0.05187 0.68744 2.52691 -0.84571 -0.90491 
2.52691 0.22646 0.54995 2.52767 -0.30962 -1.08147 2.52767 -0.30962 0.72651 
2.53053 -0.3599 -1.08142 2.53053 -0.3599 0.72646 2.53053 -0.25934 -1.08142 
2.53053 -0.25934 0.72646 2.53366 -1.01268 -0.75019 2.534 -1.11283 -0.5987 
2.53693 -0.7617 -0.96529 2.53693 0.14246 -0.96529 2.53693 0.14246 0.61034 
2.53855 -0.61933 -1.03215 2.53855 9e-05 -1.03215 2.53855 9e-05 0.67719 
2.53897 -1.07444 -0.6692 2.53967 -0.41244 -1.08122 2.53967 -0.41244 0.72626 
2.53967 -0.2068 -1.08122 2.53967 -0.2068 0.72626 2.54698 -0.88697 -0.88459 
2.54698 0.26773 0.52963 2.54942 -1.16148 -0.50862 2.55001 -0.46501 -1.0784 
2.55001 -0.46501 0.72344 2.55001 -0.15424 -1.0784 2.55001 -0.15424 0.72344 
2.55258 -0.66937 -1.01918 2.55258 0.05012 -1.01918 2.55258 0.05012 0.66422 
2.55526 -0.80559 -0.94822 2.55526 0.18635 -0.94822 2.55526 0.18635 0.59326 
2.55668 -0.98035 -0.80301 2.56123 -0.51686 -1.07292 2.56123 -0.10238 -1.07292 
2.56123 -0.10238 0.71796 2.56238 -1.14109 -0.57033 2.56621 -1.10528 -0.64181 
2.56775 -0.71837 -1.00379 2.56775 0.09913 -1.00379 2.56775 0.09913 0.64883 
2.57254 -1.06397 -0.71088 2.57254 -0.30962 -1.10136 2.57254 -0.30962 0.7464 
2.57425 -0.56953 -1.06478 2.57425 -0.04972 -1.06478 2.57425 -0.04972 0.70982 
2.57455 -0.84798 -0.92932 2.57455 0.22873 0.57436 2.58079 -0.36221 -1.10324 
2.58079 -0.36221 0.74828 2.58079 -0.25704 -1.10324 2.58079 -0.25704 0.74828 
2.58139 -0.94547 -0.85272 2.58139 0.32622 0.49776 2.58528 -0.7631 -0.98834 
2.58528 0.14386 -0.98834 2.58528 0.14386 0.63339 2.58743 -0.62008 -1.05403 
2.58743 0.00083 -1.05403 2.58743 0.00083 0.69907 2.59009 -0.41464 -1.10249 
2.59009 -0.41464 0.74753 2.59009 -0.2046 -1.10249 2.59009 -0.2046 0.74753 
2.5917 -1.16735 -0.541 2.59439 -1.13401 -0.61358 2.59444 -1.03375 -0.76524 
2.59957 -1.09519 -0.68384 2.60043 -0.46678 -1.09912 2.60043 -0.46678 0.74416 
2.60043 -0.15247 -1.09912 2.60043 -0.15247 0.74416 2.6017 -0.67002 -1.04069 
2.6017 0.05078 -1.04069 2.6017 0.05078 0.68573 2.60376 -0.80667 -0.97083 
2.60376 0.18743 -0.97083 2.60376 0.18743 0.61587 2.60928 -0.90668 -0.90125 
2.60928 0.28744 0.54629 2.61178 -0.51847 -1.09314 2.61178 -0.10078 -1.09314 
2.61178 -0.10078 0.73818 2.61667 -0.7187 -1.02485 2.61667 0.09946 -1.02485 
2.61667 0.09946 0.66989 2.61791 -1.00039 -0.81705 2.61834 -0.30962 -1.11902 
2.61834 -0.30962 0.76407 2.6219 -1.19154 -0.51081 2.62408 -1.16148 -0.58328 
2.6241 -0.56957 -1.08455 2.6241 -0.04968 -1.08455 2.6241 -0.04968 0.7296 
2.62679 -0.36225 -1.12054 2.62679 -0.36225 0.76558 2.62679 -0.257 -1.12054 
2.62679 -0.257 0.76558 2.62746 -1.12449 -0.65556 2.63379 -1.08279 -0.72419 
2.63447 -0.76324 -1.00895 2.63447 0.144 -1.00895 2.63447 0.144 0.65399 
2.63645 -0.41493 -1.11944 2.63645 -0.41493 0.76448 2.63645 -0.20431 -1.11944 
2.63645 -0.20431 0.76448 2.63736 -0.61993 -1.0734 2.63736 0.00068 -1.0734 
2.63736 0.00068 0.71844 2.6376 -0.86669 -0.94481 2.6376 0.24744 -0.94481 
2.6376 0.24744 0.58985 2.64482 -0.96354 -0.86743 2.64482 0.3443 0.51247 
2.647 -0.46706 -1.11567 2.647 -0.46706 0.76072 2.647 -0.15218 -1.11567 
2.647 -0.15218 0.76072 2.65153 -0.66941 -1.0597 2.65153 0.05017 -1.0597 
2.65153 0.05017 0.70475 2.65414 -1.18609 -0.55317 2.65632 -1.05143 -0.77779 
2.65697 -1.15239 -0.62557 2.65929 -0.51988 -1.10926 2.65929 -0.51988 0.7543 
2.65929 -0.09936 -1.10926 2.65929 -0.09936 0.7543 2.6615 -1.11258 -0.69612 
2.66494 -0.30962 -1.13442 2.66494 -0.30962 0.77946 2.66655 -0.71787 -1.0435 
2.66655 0.09863 -1.0435 2.66655 0.09863 0.68855 2.66778 -0.82413 -0.98535 
2.66778 0.20489 -0.98535 2.66778 0.20489 0.63039 2.67184 -0.57091 -1.1002 
2.67184 -0.04833 -1.1002 2.67184 -0.04833 0.74525 2.67316 -0.92368 -0.91462 
2.67316 0.30443 0.55966 2.67386 -0.36237 -1.13563 2.67386 -0.36237 0.78067 
2.67386 -0.25687 -1.13563 2.67386 -0.25687 0.78067 2.6826 -1.01698 -0.82964 
2.6826 0.39774 0.47468 2.68358 -0.41497 -1.13409 2.68358 -0.41497 0.77913 
2.68358 -0.20427 -1.13409 2.68358 -0.20427 0.77913 2.68513 -1.2087 -0.522 
2.68548 -0.6214 -1.08854 2.68548 0.00216 -1.08854 2.68548 0.00216 0.73358 
2.68724 -1.17814 -0.59445 2.69095 -1.14077 -0.66672 2.69517 -0.46811 -1.12998 
2.69517 -0.46811 0.77502 2.69517 -0.15114 -1.12998 2.69517 -0.15114 0.77502 
2.69641 -1.0983 -0.73516 2.69916 -0.7798 -1.02209 2.69916 0.16056 -1.02209 
2.69916 0.16056 0.66713 2.69987 -0.67075 -1.07435 2.69987 0.05151 -1.07435 
2.69987 0.05151 0.71939 2.7026 -0.88269 -0.95708 2.7026 0.26345 -0.95708 
2.7026 0.26345 0.60212 2.70754 -0.52077 -1.12303 2.70754 -0.52077 0.76807 
2.70754 -0.09847 -1.12303 2.70754 -0.09847 0.76807 2.71016 -0.9789 -0.87892 
2.71016 0.35965 0.52396 2.71225 -0.30962 -1.14751 2.71225 -0.30962 0.79255 
2.71675 -1.229 -0.49032 2.7181 -1.2011 -0.56353 2.72058 -0.5718 -1.11354 
2.72058 -0.04744 -1.11354 2.72058 -0.04744 0.75858 2.72107 -1.16703 -0.63577 
2.72134 -0.36241 -1.14831 2.72134 -0.36241 0.79335 2.72134 -0.25683 -1.14831 
2.72134 -0.25683 0.79335 2.72195 -1.06602 -0.78858 2.72195 0.44678 0.43362 
2.72571 -1.12686 -0.7061 2.73248 -0.41557 -1.14658 2.73248 -0.41557 0.79162 
2.73248 -0.20367 -1.14658 2.73248 -0.20367 0.79162 2.73313 -0.83921 -0.99614 
2.73313 0.21997 -0.99614 2.73313 0.21997 0.64118 2.73428 -0.62208 -1.10136 
2.73428 0.00284 -1.10136 2.73428 0.00284 0.7464 2.73736 -0.72578 -1.06028 
2.73736 0.10654 -1.06028 2.73736 0.10654 0.70533 2.73832 -0.93788 -0.92464 
2.73832 0.31864 -0.92464 2.73832 0.31864 0.56968 2.74428 -0.46869 -1.14195 
2.74428 -0.46869 0.78699 2.74428 -0.15055 -1.14195 2.74428 -0.15055 0.78699 
2.74856 -1.03031 -0.83922 2.74856 0.41106 0.48426 2.74955 -1.22189 -0.53168 
2.75157 -1.19097 -0.60379 2.7556 -1.15337 -0.67572 2.75642 -0.52113 -1.13442 
2.75642 -0.52113 0.77947 2.75642 -0.09812 -1.13442 2.75642 -0.09812 0.77947 
2.76014 -1.11043 -0.74374 2.76014 -0.30962 -1.15826 2.76014 -0.30962 0.80331 
2.7683 -0.89579 -0.96581 2.7683 0.27655 -0.96581 2.7683 0.27655 0.61085 
2.76964 -0.57208 -1.12441 2.76964 -0.04717 -1.12441 2.76964 -0.04717 0.76945 
2.77069 -0.78672 -1.03674 2.77069 0.16748 -1.03674 2.77069 0.16748 0.68178 
2.77077 -0.36284 -1.15888 2.77077 -0.36284 0.80392 2.77077 -0.2564 -1.15888 
2.77077 -0.2564 0.80392 2.77138 -0.67762 -1.08895 2.77138 0.05838 -1.08895 
2.77138 0.05838 0.73399 2.77611 -0.99132 -0.88685 2.77611 0.37207 0.53189 
2.78195 -0.41591 -1.1566 2.78195 -0.41591 0.80164 2.78195 -0.20333 -1.1566 
2.78195 -0.20333 0.80164 2.78293 -1.2122 -0.57203 2.78384 -1.2425 -0.49428 
2.78598 -1.17775 -0.64408 2.78617 -1.0768 -0.79623 2.78617 0.45756 0.44127 
2.78991 -1.13744 -0.71357 2.79363 -0.46866 -1.15144 2.79363 -0.46866 0.79648 
2.79363 -0.15058 -1.15144 2.79363 -0.15058 0.79648 2.80447 -0.94922 -0.93126 
2.80447 0.32998 0.5763 2.80565 -0.84546 -1.00844 2.80565 0.22622 -1.00844 
2.80565 0.22622 0.65349 2.8058 -0.52095 -1.1434 2.8058 -0.52095 0.78845 
2.8058 -0.0983 -1.1434 2.8058 -0.0983 0.78845 2.80665 -0.62761 -1.11386 
2.80665 0.00836 -1.11386 2.80665 0.00836 0.7589 2.8085 -0.30962 -1.16666 
2.8085 -0.30962 0.8117 2.80933 -0.73146 -1.07233 2.80933 0.11222 -1.07233 
2.80933 0.11222 0.71738 2.81349 -1.03951 -0.84618 2.81349 0.42027 0.49123 
2.8168 -1.19994 -0.61126 2.81725 -1.2332 -0.53521 2.81865 -1.26031 -0.45593 
2.81928 -0.36288 -1.16676 2.81928 -0.36288 0.81181 2.81928 -0.25636 -1.16676 
2.81928 -0.25636 0.81181 2.82032 -1.16247 -0.68191 2.8247 -1.11913 -0.74989 
2.8247 0.49989 0.39493 2.83075 -0.41618 -1.16396 2.83075 -0.41618 0.80901 
2.83075 -0.20306 -1.16396 2.83075 -0.20306 0.80901 2.8414 -0.9007 -0.97602 
2.8414 0.28145 0.62107 2.84145 -0.99923 -0.89267 2.84145 0.37999 0.53771 
2.84256 -0.57679 -1.13452 2.84256 -0.57679 0.77956 2.84256 -0.04246 -1.13452 
2.84256 -0.04246 0.77956 2.84259 -0.46891 -1.15826 2.84259 -0.46891 0.80331 
2.84259 -0.15033 -1.15826 2.84259 -0.15033 0.80331 2.84385 -0.79144 -1.04665 
2.84385 0.17219 -1.04665 2.84385 0.17219 0.69169 2.84434 -0.68225 -1.09881 
2.84434 0.063 -1.09881 2.84434 0.063 0.74385 2.85104 -1.22139 -0.57474 
2.85106 -1.18516 -0.64926 2.85163 -1.08413 -0.80151 2.85163 0.46488 0.44655 
2.85197 -1.25158 -0.49695 2.85503 -1.14458 -0.7186 2.85503 0.52533 0.36364 
2.85721 -0.30962 -1.17266 2.85721 -0.30962 0.81771 2.86841 -0.36299 -1.17227 
2.86841 -0.36299 0.81731 2.86841 -0.25626 -1.17227 2.86841 -0.25626 0.81731 
2.87898 -0.84879 -1.01622 2.87898 0.22954 0.66126 2.87903 -1.04555 -0.85024 
2.87903 0.4263 0.49528 2.87963 -0.95477 -0.93779 2.87963 0.33552 0.58283 
2.87983 -0.63141 -1.12128 2.87983 0.01216 -1.12128 2.87983 0.01216 0.76633 
2.87987 -0.4162 -1.16892 2.87987 -0.4162 0.81397 2.87987 -0.20305 -1.16892 
2.87987 -0.20305 0.81397 2.8803 -0.52275 -1.15163 2.8803 -0.52275 0.79667 
2.8803 -0.0965 -1.15163 2.8803 -0.0965 0.79667 2.88208 -0.73488 -1.07959 
2.88208 0.11564 -1.07959 2.88208 0.11564 0.72463 2.8856 -1.24014 -0.53704 
2.88562 -1.1679 -0.68593 2.88562 0.54865 0.33097 2.88584 -1.20643 -0.61442 
2.88678 -1.26705 -0.4579 2.88982 -1.12437 -0.75359 2.88982 0.50513 0.39864 
2.90616 -0.30962 -1.17627 2.90616 -0.30962 0.82132 2.91699 -0.90443 -0.98043 
2.91699 0.28519 0.62548 2.91699 -0.79379 -1.05162 2.91699 0.17455 -1.05162 
2.91699 0.17455 0.69666 2.91703 -1.00297 -0.89707 2.91703 0.38373 0.54211 
2.91703 -1.08792 -0.80421 2.91703 0.46867 0.44926 2.91744 -0.578 -1.14005 
2.91744 -0.578 0.78509 2.91744 -0.04125 -1.14005 2.91744 -0.04125 0.78509 
2.91744 -0.68457 -1.10375 2.91744 0.06532 -1.10375 2.91744 0.06532 0.7488 
2.91746 -0.47012 -1.16379 2.91746 -0.47012 0.80883 2.91746 -0.14912 -1.16379 
2.91746 -0.14912 0.80883 2.91747 -0.36302 -1.17534 2.91747 -0.36302 0.82038 
2.91747 -0.25622 -1.17534 2.91747 -0.25622 0.82038 2.92036 -1.22574 -0.57686 
2.92036 -1.25613 -0.49828 2.92037 -1.18951 -0.65138 2.92037 0.57026 0.29643 
2.92037 -1.1482 -0.72115 2.92037 0.52895 0.36619 2.95523 -1.2424 -0.53792 
2.95523 -1.2086 -0.61548 2.95523 -1.16998 -0.68716 2.95523 -1.12612 -0.75483 
2.95523 -1.04769 -0.8522 2.95523 -0.95662 -0.93997 2.95523 -0.85036 -1.01867 
2.95523 -0.73602 -1.08201 2.95523 -0.63233 -1.12398 2.95523 -0.63233 0.76902 
2.95523 -0.52335 -1.15437 2.95523 -0.52335 0.79941 2.95523 -0.4165 -1.17175 
2.95523 -0.4165 0.81679 2.95523 -0.30962 -1.17748 2.95523 -0.30962 0.82252 
2.95523 -0.20274 -1.17175 2.95523 -0.20274 0.81679 2.95523 -0.0959 -1.15437 
2.95523 -0.0959 0.79941 2.95523 0.01308 -1.12398 2.95523 0.01308 0.76902 
2.95523 0.11678 -1.08201 2.95523 0.11678 0.72706 2.95523 0.23112 0.66371 
2.95523 0.33737 0.58501 2.95523 0.42845 0.49725 2.95523 0.50687 0.39987 
2.95523 0.55074 0.33221 2.95523 0.58935 0.26052 2.99008 -1.1482 -0.72115 
2.99008 0.52895 0.36619 2.99008 -1.18951 -0.65138 2.99008 0.57026 0.29643 
2.99009 -1.22574 -0.57686 2.99009 0.6065 0.2219 2.99299 -0.36302 -1.17534 
2.99299 -0.36302 0.82038 2.99299 -0.25622 -1.17534 2.99299 -0.25622 0.82038 
2.99299 -0.47012 -1.16379 2.99299 -0.47012 0.80883 2.99299 -0.14912 -1.16379 
2.99299 -0.14912 0.80883 2.99301 -0.68457 -1.10375 2.99301 0.06532 -1.10375 
2.99301 0.06532 0.7488 2.99301 -0.578 -1.14005 2.99301 -0.578 0.78509 
2.99301 -0.04125 -1.14005 2.99301 -0.04125 0.78509 2.99342 -1.08792 -0.80421 
2.99342 0.46867 0.44926 2.99343 -1.00297 -0.89707 2.99343 0.38373 0.54211 
2.99346 -0.79379 -1.05162 2.99346 0.17455 0.69666 2.99346 -0.90443 -0.98043 
2.99346 0.28519 0.62548 3.00429 -0.30962 -1.17627 3.00429 -0.30962 0.82132 
3.02063 -1.12437 -0.75359 3.02063 0.50513 0.39864 3.02461 -1.20643 -0.61442 
3.02461 0.58719 0.25947 3.02484 -1.1679 -0.68593 3.02484 0.54865 0.33097 
3.02485 0.6209 0.18209 3.02837 -0.73488 -1.07959 3.02837 0.11564 -1.07959 
3.02837 0.11564 0.72463 3.03015 -0.52275 -1.15163 3.03015 -0.52275 0.79667 
3.03015 -0.0965 -1.15163 3.03015 -0.0965 0.79667 3.03059 -0.4162 -1.16892 
3.03059 -0.4162 0.81397 3.03059 -0.20305 -1.16892 3.03059 -0.20305 0.81397 
3.03063 -0.63141 -1.12128 3.03063 -0.63141 0.76633 3.03063 0.01216 -1.12128 
3.03063 0.01216 0.76633 3.03082 -0.95477 -0.93779 3.03082 0.33552 0.58283 
3.03142 -1.04555 -0.85024 3.03142 0.4263 0.49528 3.03148 -0.84879 -1.01622 
3.03148 0.22954 0.66126 3.04204 -0.36299 -1.17227 3.04204 -0.36299 0.81731 
3.04204 -0.25626 -1.17227 3.04204 -0.25626 0.81731 3.05324 -0.30962 -1.17266 
3.05324 -0.30962 0.81771 3.05542 -1.14458 -0.7186 3.05542 0.52533 0.36364 
3.05882 -1.08413 -0.80151 3.05882 0.46488 0.44655 3.05939 -1.18516 -0.64926 
3.05939 0.56592 0.29431 3.05941 0.60215 0.21978 3.06612 -0.68225 -1.09881 
3.06612 -0.68225 0.74385 3.06612 0.063 -1.09881 3.06612 0.063 0.74385 
3.0666 -0.79144 -1.04665 3.0666 0.17219 0.69169 3.06786 -0.46891 -1.15826 
3.06786 -0.46891 0.80331 3.06786 -0.15033 -1.15826 3.06786 -0.15033 0.80331 
3.0679 -0.57679 -1.13452 3.0679 -0.57679 0.77956 3.0679 -0.04246 -1.13452 
3.0679 -0.04246 0.77956 3.06901 -0.99923 -0.89267 3.06901 0.37999 0.53771 
3.06905 -0.9007 -0.97602 3.06905 0.28145 0.62107 3.0797 -0.41618 -1.16396 
3.0797 -0.41618 0.80901 3.0797 -0.20306 -1.16396 3.0797 -0.20306 0.80901 
3.08575 -1.11913 -0.74989 3.08575 0.49989 0.39493 3.09014 -1.16247 -0.68191 
3.09014 0.54323 0.32695 3.09117 -0.36288 -1.16676 3.09117 -0.36288 0.81181 
3.09117 -0.25636 -1.16676 3.09117 -0.25636 0.81181 3.09366 0.5807 0.2563 
3.09696 -1.03951 -0.84618 3.09696 0.42027 0.49123 3.10112 -0.73146 -1.07233 
3.10112 -0.73146 0.71738 3.10112 0.11222 0.71738 3.10196 -0.30962 -1.16666 
3.10196 -0.30962 0.8117 3.1038 -0.62761 -1.11386 3.1038 -0.62761 0.7589 
3.1038 0.00836 -1.11386 3.1038 0.00836 0.7589 3.10466 -0.52095 -1.1434 
3.10466 -0.52095 0.78845 3.10466 -0.0983 -1.1434 3.10466 -0.0983 0.78845 
3.1048 -0.84546 -1.00844 3.1048 0.22622 0.65349 3.10598 -0.94922 -0.93126 
3.10598 0.32998 0.5763 3.11682 -0.46866 -1.15144 3.11682 -0.46866 0.79648 
3.11682 -0.15058 -1.15144 3.11682 -0.15058 0.79648 3.12054 -1.13744 -0.71357 
3.12054 0.51819 0.35861 3.12428 -1.0768 -0.79623 3.12428 0.45756 0.44127 
3.12447 0.5585 0.28912 3.12752 0.59295 0.21707 3.12851 -0.41591 -1.1566 
3.12851 -0.41591 0.80164 3.12851 -0.20333 -1.1566 3.12851 -0.20333 0.80164 
3.13434 -0.99132 -0.88685 3.13434 0.37207 0.53189 3.13907 -0.67762 -1.08895 
3.13907 -0.67762 0.73399 3.13907 0.05838 -1.08895 3.13907 0.05838 0.73399 
3.13968 -0.36284 -1.15888 3.13968 -0.36284 0.80392 3.13968 -0.2564 -1.15888 
3.13968 -0.2564 0.80392 3.13976 -0.78672 -1.03674 3.13976 0.16748 0.68178 
3.14081 -0.57208 -1.12441 3.14081 -0.57208 0.76945 3.14081 -0.04717 -1.12441 
3.14081 -0.04717 0.76945 3.14215 -0.89579 -0.96581 3.14215 0.27655 0.61085 
3.15032 -1.11043 -0.74374 3.15032 -0.30962 -1.15826 3.15032 -0.30962 0.80331 
3.15032 0.49119 0.38878 3.15403 -0.52113 -1.13442 3.15403 -0.52113 0.77947 
3.15403 -0.09812 -1.13442 3.15403 -0.09812 0.77947 3.15486 0.53412 0.32076 
3.15888 0.57173 0.24883 3.16189 -1.03031 -0.83922 3.16189 0.41106 0.48426 
3.16617 -0.46869 -1.14195 3.16617 -0.46869 0.78699 3.16617 -0.15055 -1.14195 
3.16617 -0.15055 0.78699 3.17213 -0.93788 -0.92464 3.17213 0.31864 0.56968 
3.1731 -0.72578 -1.06028 3.1731 -0.72578 0.70533 3.1731 0.10654 0.70533 
3.17617 -0.62208 -1.10136 3.17617 -0.62208 0.7464 3.17617 0.00284 -1.10136 
3.17617 0.00284 0.7464 3.17732 -0.83921 -0.99614 3.17732 0.21997 0.64118 
3.17798 -0.41557 -1.14658 3.17798 -0.41557 0.79162 3.17798 -0.20367 -1.14658 
3.17798 -0.20367 0.79162 3.18474 0.50762 0.35114 3.1885 -1.06602 -0.78858 
3.1885 0.44678 0.43362 3.18911 -0.36241 -1.14831 3.18911 -0.36241 0.79335 
3.18911 -0.25683 -1.14831 3.18911 -0.25683 0.79335 3.18938 0.54778 0.28081 
3.18988 -0.5718 -1.11354 3.18988 -0.5718 0.75858 3.18988 -0.04744 -1.11354 
3.18988 -0.04744 0.75858 3.19821 -0.30962 -1.14751 3.19821 -0.30962 0.79255 
3.20029 -0.9789 -0.87892 3.20029 0.35965 0.52396 3.20291 -0.52077 -1.12303 
3.20291 -0.52077 0.76807 3.20291 -0.09847 -1.12303 3.20291 -0.09847 0.76807 
3.20785 -0.88269 -0.95708 3.20785 0.26345 0.60212 3.21058 -0.67075 -1.07435 
3.21058 -0.67075 0.71939 3.21058 0.05151 0.71939 3.2113 -0.7798 -1.02209 
3.2113 -0.7798 0.66713 3.2113 0.16056 0.66713 3.21405 -1.0983 -0.73516 
3.21405 0.47905 0.3802 3.21528 -0.46811 -1.12998 3.21528 -0.46811 0.77502 
3.21528 -0.15114 -1.12998 3.21528 -0.15114 0.77502 3.21951 0.52152 0.31176 
3.22322 0.55889 0.23949 3.22497 -0.6214 -1.08854 3.22497 -0.6214 0.73358 
3.22497 0.00216 -1.08854 3.22497 0.00216 0.73358 3.22688 -0.41497 -1.13409 
3.22688 -0.41497 0.77913 3.22688 -0.20427 -1.13409 3.22688 -0.20427 0.77913 
3.22785 -1.01698 -0.82964 3.22785 0.39774 0.47468 3.2366 -0.36237 -1.13563 
3.2366 -0.36237 0.78067 3.2366 -0.25687 0.78067 3.23729 -0.92368 -0.91462 
3.23729 0.30443 0.55966 3.23861 -0.57091 -1.1002 3.23861 -0.57091 0.74525 
3.23861 -0.04833 0.74525 3.24267 -0.82413 -0.98535 3.24267 -0.82413 0.63039 
3.24267 0.20489 0.63039 3.2439 -0.71787 -1.0435 3.2439 -0.71787 0.68855 
3.2439 0.09863 0.68855 3.24551 -0.30962 0.77946 3.24895 0.49333 0.34116 
3.25116 -0.51988 -1.10926 3.25116 -0.51988 0.7543 3.25116 -0.09936 0.7543 
3.25348 0.53314 0.27062 3.25414 -1.05143 -0.77779 3.25414 0.43218 0.42283 
3.25893 -0.66941 -1.0597 3.25893 -0.66941 0.70475 3.25893 0.05017 0.70475 
3.26345 -0.46706 0.76072 3.26345 -0.15218 0.76072 3.26564 -0.96354 -0.86743 
3.26564 0.3443 0.51247 3.27285 -0.86669 -0.94481 3.27285 0.24744 0.58985 
3.27309 -0.61993 0.71844 3.27309 0.00068 0.71844 3.27401 -0.41493 0.76448 
3.27401 -0.20431 0.76448 3.27598 -0.76324 -1.00895 3.27598 -0.76324 0.65399 
3.27598 0.144 0.65399 3.27667 0.46354 0.36923 3.28299 0.50525 0.3006 
3.28366 -0.36225 0.76558 3.28366 -0.257 0.76558 3.28635 -0.56957 0.7296 
3.28635 -0.04968 0.7296 3.29212 -0.30962 0.76407 3.29255 -1.00039 -0.81705 
3.29255 0.38115 0.46209 3.29378 -0.7187 0.66989 3.29378 0.09946 0.66989 
3.29867 -0.51847 0.73818 3.29867 -0.10078 0.73818 3.30117 -0.90668 -0.90125 
3.30117 0.28744 0.54629 3.30669 0.18743 0.61587 3.30875 -0.67002 0.68573 
3.30875 0.05078 0.68573 3.31002 -0.46678 0.74416 3.31002 -0.15247 0.74416 
3.31088 0.47594 0.32888 3.31601 -1.03375 -0.76524 3.31601 0.41451 0.41029 
3.31606 0.51476 0.25863 3.32036 -0.41464 0.74753 3.32036 -0.2046 0.74753 
3.32302 -0.62008 0.69907 3.32302 0.00083 0.69907 3.32517 -0.7631 0.63339 
3.32517 0.14386 0.63339 3.32906 -0.94547 -0.85272 3.32906 0.32622 0.49776 
3.32967 -0.36221 0.74828 3.32967 -0.25704 0.74828 3.3359 0.22873 0.57436 
3.3362 -0.56953 0.70982 3.3362 -0.04972 0.70982 3.33791 -0.30962 0.7464 
3.33791 0.44472 0.35592 3.3427 -0.71837 0.64883 3.3427 0.09913 0.64883 
3.34424 0.48603 0.28685 3.34922 -0.51686 0.71796 3.34922 -0.10238 0.71796 
3.35377 0.36111 0.44805 3.35519 0.18635 0.59326 3.35787 -0.66937 0.66422 
3.35787 0.05012 0.66422 3.36044 -0.46501 0.72344 3.36044 -0.15424 0.72344 
3.36347 0.26773 0.52963 3.37078 -0.41244 0.72626 3.37078 -0.2068 0.72626 
3.37148 0.45519 0.31425 3.3719 -0.61933 0.67719 3.3719 9e-05 0.67719 
3.37352 0.14246 0.61034 3.37645 0.49359 0.24374 3.37679 0.39343 0.39523 
3.37993 -0.3599 0.72646 3.37993 -0.25934 0.72646 3.38278 -0.30962 0.72651 
3.38355 0.22646 0.54995 3.3859 -0.56737 0.68744 3.3859 -0.05187 0.68744 
3.3893 0.30425 0.48187 3.39052 -0.71688 0.62543 3.39052 0.09764 0.62543 
3.39751 0.42267 0.34033 3.39861 -0.51464 0.69509 3.39861 -0.1046 0.69509 
3.40254 0.18385 0.56844 3.40381 0.46339 0.2711 3.40558 -0.66765 0.64044 
3.40558 0.0484 0.64044 3.40993 -0.46251 0.69994 3.40993 -0.15673 0.69994 
3.41054 0.26481 0.50276 3.41327 0.33815 0.43128 3.41995 -0.40994 0.70228 
3.41995 -0.2093 0.70228 3.42041 0.13999 0.58506 3.42076 -0.61668 0.65257 
3.42076 -0.00256 0.65257 3.42388 -0.35984 0.70447 3.42388 -0.2594 0.70447 
3.42662 -0.30962 0.70444 3.43009 0.43133 0.29738 3.43045 0.2232 0.52271 
3.43458 -0.56449 0.66232 3.43458 -0.05475 0.66232 3.43528 0.36927 0.37809 
3.43535 0.29991 0.45335 3.4371 0.09499 0.59975 3.44667 -0.51181 0.66963 
3.44667 -0.10744 0.66963 3.44695 0.45519 0.23877 3.44944 0.18001 0.54086 
3.45341 -0.6642 0.61378 3.45341 0.04495 0.61378 3.45523 0.39748 0.32252 
3.45627 0.26019 0.47388 3.4578 -0.45951 0.67397 3.4578 -0.15973 0.67397 
3.4583 0.33241 0.40106 3.46299 -0.40984 0.67817 3.46299 -0.2094 0.67817 
3.46691 -0.35968 0.68023 3.46691 -0.25956 0.68023 3.46711 0.13583 0.55706 
3.46823 -0.61311 0.62547 3.46823 -0.00614 0.62547 3.46933 -0.30962 0.68025 
3.47304 0.42267 0.26481 3.47623 0.21813 0.49337 3.47916 0.36194 0.34645 
3.48018 0.29378 0.42279 3.48154 -0.56112 0.63477 3.48154 -0.05813 0.63477 
3.48232 0.0912 0.57186 3.49328 -0.50838 0.64166 3.49328 -0.11087 0.64166 
3.49487 0.17472 0.51114 3.49842 -0.66014 0.58546 3.49842 0.0409 0.58546 
3.49972 -0.45913 0.64785 3.49972 -0.16012 0.64785 3.50052 0.2539 0.44308 
3.50183 0.32477 0.36912 3.50479 -0.4095 0.65198 3.50479 -0.20974 0.65198 
3.50849 -0.35962 0.65403 3.50849 -0.25962 0.65403 3.5108 -0.30962 0.65399 
3.5108 0.36927 0.30257 3.51113 0.13103 0.52736 3.51318 -0.60853 0.59669 
3.51318 -0.01072 0.59669 3.52026 0.21148 0.46221 3.52318 0.28608 0.39047 
3.52604 0.08627 0.54185 3.52625 -0.55631 0.60552 3.52625 -0.06293 0.60552 
3.52794 0.39343 0.24408 3.53377 0.33241 0.32559 3.53442 -0.50821 0.61315 
3.53442 -0.11104 0.61315 3.53769 0.16893 0.47958 3.54086 -0.45888 0.61924 
3.54086 -0.16037 0.61924 3.54216 0.03558 0.55487 3.54316 0.24595 0.41046 
3.54604 -0.40893 0.62319 3.54604 -0.21031 0.62319 3.54972 -0.35898 0.6251 
3.54972 -0.26026 0.6251 3.55093 -0.30962 0.62573 3.55376 0.12498 0.49548 
3.5555 0.29378 0.34747 3.55653 -0.60309 0.5657 3.55653 -0.01615 0.5657 
3.56173 0.20448 0.42903 3.56606 -0.55561 0.57509 3.56606 -0.06363 0.57509 
3.56814 0.08022 0.5098 3.57411 -0.50754 0.58266 3.57411 -0.11171 0.58266 
3.57579 0.2539 0.36781 3.57884 0.16177 0.44613 3.58075 -0.45801 0.58849 
3.58075 -0.16123 0.58849 3.58399 0.02925 0.52239 3.5858 -0.40811 0.59238 
3.5858 -0.21114 0.59238 3.58848 -0.35893 0.59489 3.58848 -0.26032 0.59489 
3.58962 -0.30962 0.59553 3.59444 0.11793 0.46174 3.59502 -0.01737 0.53334 
3.60453 -0.5543 0.54262 3.60453 -0.06495 0.54262 3.60851 0.07306 0.4758 
3.61225 -0.50637 0.55026 3.61225 -0.11287 0.55026 3.61886 -0.45676 0.55596 
3.61886 -0.16248 0.55596 3.62318 -0.40799 0.5602 3.62318 -0.21125 0.5602 
3.62589 -0.35875 0.56266 3.62589 -0.2605 0.56266 3.62678 -0.30962 0.56347 
3.64114 -0.5526 0.50844 3.64875 -0.50471 0.51604 0.84698 -0.55786 -0.45993 
0.84698 -0.16436 -0.45993 0.85463 -0.60579 -0.45221 0.85463 -0.11644 -0.45221 
0.86391 -0.65336 -0.4427 0.86762 -0.36111 -0.51001 0.86847 -0.41018 -0.50916 
0.86847 -0.31205 -0.50916 0.87102 -0.45913 -0.50661 0.87102 -0.2631 -0.50661 
0.87485 -0.69999 -0.43167 0.87527 -0.50784 -0.50236 0.87527 -0.21438 -0.50236 
0.8812 -0.5562 -0.49643 0.8812 -0.16602 -0.49643 0.8861 -0.84546 -0.34255 
0.88744 -0.75096 -0.41582 0.88881 -0.60409 -0.48882 0.88881 -0.11813 -0.48882 
0.89806 -0.6514 -0.47957 0.90176 -0.79572 -0.40144 0.90316 -0.36111 -0.54386 
0.90388 -0.88886 -0.32391 0.90406 -0.41024 -0.54304 0.90406 -0.31199 -0.54304 
0.90677 -0.45949 -0.54058 0.90677 -0.26274 -0.54058 0.90895 -0.698 -0.46868 
0.91109 -0.50825 -0.53635 0.91109 -0.21397 -0.53635 0.91538 -0.97499 -0.23698 
0.91766 -0.83967 -0.38537 0.9177 -0.55786 -0.53065 0.9177 -0.16436 -0.53065 
0.92144 -0.7438 -0.45619 0.92336 -0.93093 -0.30395 0.92542 -0.60579 -0.523 
0.92542 -0.11644 -0.523 0.93493 -0.65336 -0.51372 0.93493 -0.06887 -0.51372 
0.93504 -0.88221 -0.36794 0.93515 -1.05188 -0.14023 0.93551 -0.78867 -0.44212 
0.94033 -0.36111 -0.57592 0.94147 -0.41042 -0.57528 0.94147 -0.31181 -0.57528 
0.94389 -0.97065 -0.28303 0.94415 -0.4596 -0.57276 0.94415 -0.26263 -0.57276 
0.94595 -0.69999 -0.50278 0.94919 -1.03184 -0.20145 0.9492 -0.5095 -0.56887 
0.9492 -0.21273 -0.56887 0.95111 -0.83251 -0.42652 0.95416 -0.92464 -0.3482 
0.95583 -0.55903 -0.56304 0.95583 -0.1632 -0.56304 0.9618 -0.75096 -0.49019 
0.96388 -0.60711 -0.55548 0.96388 -0.11512 -0.55548 0.96596 -1.00888 -0.26095 
0.96822 -0.87522 -0.40941 0.97342 -0.65458 -0.54608 0.97342 -0.06764 -0.54608 
0.97441 -1.10292 -0.10182 0.97445 -0.96452 -0.32786 0.97619 -0.79572 -0.47587 
0.97902 -0.36111 -0.60611 0.98023 -0.41048 -0.60549 0.98023 -0.31175 -0.60549 
0.9839 -0.46042 -0.60358 0.9839 -0.26181 -0.60358 0.98678 -0.91668 -0.39084 
0.98696 -1.08524 -0.16369 0.98778 -0.70631 -0.53526 0.98909 -0.51037 -0.59962 
0.98909 -0.21186 -0.59962 0.99226 -0.83967 -0.45996 0.99552 -0.5597 -0.59354 
0.99552 -0.16253 -0.59354 0.99618 -1.00315 -0.30598 1.00201 -1.06417 -0.22447 
1.0037 -0.60781 -0.5859 1.0037 -0.11442 -0.5859 1.00391 -0.75701 -0.52224 
1.00677 -0.95681 -0.37086 1.00969 -0.88221 -0.44259 1.01677 -0.66002 -0.57708 
1.01677 -0.06221 -0.57708 1.01704 -1.14979 -0.06173 1.01882 -0.80177 -0.50774 
1.01915 -1.04001 -0.28296 1.01915 -0.36111 -0.63438 1.02146 -0.41112 -0.63441 
1.02146 -0.31111 -0.63441 1.02516 -0.46099 -0.63237 1.02516 -0.26124 -0.63237 
1.02801 -1.13428 -0.12435 1.02812 -0.99551 -0.34951 1.02943 -0.92464 -0.42347 
1.03023 -0.51062 -0.62824 1.03023 -0.21161 -0.62824 1.03153 -0.71163 -0.56585 
1.03153 -0.0106 -0.56585 1.03508 -0.84546 -0.49153 1.03667 -0.55987 -0.62205 
1.03667 -0.16236 -0.62205 1.04132 -1.11546 -0.18559 1.0461 -1.17835 -0.03242 
1.04763 -0.76194 -0.55225 1.04841 -0.61261 -0.61515 1.04841 -0.10962 -0.61515 
1.04977 -0.96452 -0.40318 1.05079 -1.03267 -0.32684 1.05372 -0.88886 -0.47375 
1.05608 -1.16407 -0.09663 1.05691 -1.09341 -0.24519 1.06062 -0.36111 -0.66063 
1.06172 -0.6646 -0.60585 1.06172 -0.05763 -0.60585 1.06284 -0.80657 -0.53744 
1.06303 -0.41117 -0.66062 1.06303 -0.31106 -0.66062 1.06696 -0.46133 -0.65855 
1.06696 -0.26089 -0.65855 1.06837 -1.14668 -0.15856 1.07165 -1.00315 -0.38145 
1.07215 -0.511 -0.65435 1.07215 -0.21122 -0.65435 1.07368 -0.93093 -0.45426 
1.07472 -1.06822 -0.30291 1.07654 -0.71569 -0.59417 1.07654 -0.00654 -0.59417 
1.08051 -0.85075 -0.52125 1.083 -1.12593 -0.21916 1.08328 -0.5633 -0.65002 
1.08328 -0.15893 -0.65002 1.08548 -1.19226 -0.06719 1.09285 -0.76573 -0.58013 
1.09459 -0.97065 -0.43373 1.09467 -1.04001 -0.35848 1.09537 -0.61598 -0.6427 
1.09537 -0.10624 -0.6427 1.09664 -1.17598 -0.13067 1.09949 -0.89393 -0.50309 
1.09986 -1.10207 -0.27777 1.10333 -0.36111 -0.68483 1.10607 -0.41134 -0.68486 
1.10607 -0.31089 -0.68486 1.10918 -0.66817 -0.63296 1.10918 -0.05405 -0.63296 
1.10954 -0.81072 -0.56544 1.11 -0.46143 -0.68266 1.11 -0.2608 -0.68266 
1.11039 -1.15677 -0.19192 1.11668 -1.00888 -0.41167 1.11941 -0.93554 -0.48314 
1.12002 -0.514 -0.68033 1.12002 -0.20823 -0.68033 1.12436 -0.71914 -0.62083 
1.12436 -0.00309 -0.62083 1.12614 -1.13412 -0.25149 1.12663 -1.20388 -0.10116 
1.12741 -0.85458 -0.54883 1.13134 -0.56613 -0.67548 1.13134 -0.1561 -0.67548 
1.13243 -1.09341 -0.32072 1.13862 -1.1855 -0.16374 1.13943 -0.76837 -0.60581 
1.13943 0.04615 -0.60581 1.14065 -0.97499 -0.46225 1.14405 -0.61887 -0.66783 
1.14405 -0.10336 -0.66783 1.1464 -0.8972 -0.53034 1.14717 -0.36111 -0.7069 
1.15002 -0.41139 -0.70684 1.15002 -0.31084 -0.70684 1.15316 -1.06417 -0.37562 
1.1535 -1.16432 -0.22413 1.15643 -0.8132 -0.59072 1.15775 -1.22963 -0.0709 
1.15805 -0.67083 -0.65758 1.15805 -0.0514 -0.65758 1.15847 -1.12593 -0.29463 
1.15917 -0.46394 -0.70664 1.15917 -0.25829 -0.70664 1.16647 -0.93846 -0.51001 
1.16892 -1.21298 -0.13405 1.16951 -0.5165 -0.70383 1.16951 -0.20573 -0.70383 
1.17207 -0.72086 -0.6446 1.17207 -0.00137 -0.6446 1.17476 -0.85708 -0.57365 
1.17617 -1.03184 -0.42843 1.18073 -0.56835 -0.69835 1.18073 -0.15387 -0.69835 
1.18187 -1.19258 -0.19575 1.18571 -1.15677 -0.26724 1.18725 -0.76986 -0.62922 
1.18725 0.04763 -0.62922 1.19204 -1.11546 -0.33631 1.19204 -0.36111 -0.72679 
1.19375 -0.62102 -0.69021 1.19375 -0.10121 -0.69021 1.19405 -0.89947 -0.55475 
1.19903 -1.23759 -0.104 1.20028 -0.4137 -0.72866 1.20028 -0.30853 -0.72866 
1.20089 -0.99696 -0.47814 1.20478 -0.81459 -0.61377 1.20478 0.09236 -0.61377 
1.20693 -0.67157 -0.67946 1.20693 -0.05066 -0.67946 1.20959 -0.46613 -0.72792 
1.20959 -0.2561 -0.72792 1.2112 -1.21884 -0.16643 1.21389 -1.1855 -0.23901 
1.21394 -1.08524 -0.39067 1.21394 0.36302 0.78486 1.21907 -1.14668 -0.30926 
1.21993 -0.51827 -0.72455 1.21993 -0.20396 -0.72455 1.2212 -0.72152 -0.66612 
1.2212 -0.00071 -0.66612 1.22325 -0.85817 -0.59626 1.22878 -0.95817 -0.52668 
1.2302 -1.2602 -0.07301 1.23128 -0.56996 -0.71856 1.23128 -0.15227 -0.71856 
1.23617 -0.77019 -0.65028 1.23617 0.04796 -0.65028 1.2374 -1.05188 -0.44248 
1.2374 0.32965 0.83667 1.23783 -0.36111 -0.74445 1.24139 -1.24304 -0.13623 
1.24358 -1.21298 -0.20871 1.2436 -0.62106 -0.70998 1.2436 -0.10117 -0.70998 
1.24629 -0.41374 -0.74597 1.24629 -0.30849 -0.74597 1.24696 -1.17598 -0.28098 
1.25328 -1.13428 -0.34962 1.25328 0.41205 0.7438 1.25396 -0.81474 -0.63438 
1.25396 0.09251 -0.63438 1.25594 -0.46643 -0.74487 1.25594 -0.2558 -0.74487 
1.25686 -0.67142 -0.69883 1.25686 -0.05081 -0.69883 1.25709 -0.91818 -0.57023 
1.25709 0.19595 0.96442 1.26431 -1.01504 -0.49286 1.26431 0.29281 0.88704 
1.2665 -0.51856 -0.7411 1.2665 -0.20367 -0.7411 1.27102 -0.7209 -0.68513 
1.27102 -0.00133 -0.68513 1.27239 -1.2651 -0.10523 1.27363 -1.23759 -0.17859 
1.27581 -1.10292 -0.40322 1.27581 0.38069 0.79741 1.27647 -1.20388 -0.251 
1.27878 -0.57138 -0.73468 1.27878 -0.15085 -0.73468 1.281 -1.16407 -0.32155 
1.281 0.44184 0.71574 1.28444 -0.36111 -0.75985 1.28605 -0.76936 -0.66893 
1.28605 0.04713 -0.66893 1.28605 0.04713 1.06312 1.28728 -0.87562 -0.61078 
1.28728 0.1534 -0.61078 1.28728 0.1534 1.00497 1.29134 -0.6224 -0.72563 
1.29134 -0.09982 -0.72563 1.29266 -0.97517 -0.54005 1.29266 0.25294 0.93423 
1.29335 -0.41386 -0.76105 1.29335 -0.30836 -0.76105 1.3021 -1.06848 -0.45507 
1.3021 0.34625 0.84926 1.30307 -0.46646 -0.75952 1.30307 -0.46646 1.15371 
1.30307 -0.25577 -0.75952 1.30307 -0.25577 1.15371 1.30412 -1.28499 -0.0735 
1.30462 -1.2602 -0.14743 1.30498 -0.67289 -0.71397 1.30498 -0.04933 -0.71397 
1.30498 -0.04933 1.10815 1.30673 -1.22963 -0.21988 1.31044 -1.19226 -0.29215 
1.31467 -0.5196 -0.75541 1.31467 -0.5196 1.14959 1.31467 -0.20263 -0.75541 
1.31467 -0.20263 1.14959 1.3159 -1.14979 -0.36058 1.3159 0.42756 0.75477 
1.31865 -0.83129 -0.64751 1.31865 0.10907 -0.64751 1.31865 0.10907 1.0417 
1.31937 -0.72224 -0.69978 1.31937 1e-05 -0.69978 1.31937 1e-05 1.09397 
1.32209 -0.93418 -0.5825 1.32209 0.21196 0.97669 1.32704 -0.57226 -0.74846 
1.32704 -0.14997 -0.74846 1.32704 -0.14997 1.14265 1.32966 -1.03039 -0.50434 
1.32966 0.30816 0.89853 1.33174 -0.36111 -0.77294 1.33174 -0.36111 1.16713 
1.33624 -1.28049 -0.11575 1.3376 -1.25259 -0.18896 1.34007 -0.62329 -0.73896 
1.34007 -0.09893 -0.73896 1.34007 -0.09893 1.13315 1.34056 -1.21852 -0.26119 
1.34084 -0.4139 -0.77374 1.34084 -0.4139 1.16792 1.34084 -0.30832 -0.77374 
1.34084 -0.30832 1.16792 1.34145 -1.11751 -0.414 1.34145 0.39529 0.80819 
1.34521 -1.17835 -0.33153 1.34521 0.45613 0.72572 1.35197 -0.46707 -0.77201 
1.35197 -0.46707 1.1662 1.35197 -0.25516 -0.77201 1.35197 -0.25516 1.1662 
1.35263 -0.89071 -0.62157 1.35263 0.16848 -0.62157 1.35263 0.16848 1.01576 
1.35378 -0.67357 -0.72679 1.35378 -0.04865 -0.72679 1.35378 -0.04865 1.12097 
1.35685 -0.77727 -0.68571 1.35685 0.05504 -0.68571 1.35685 0.05504 1.0799 
1.35782 -0.98937 -0.55006 1.35782 0.26714 0.94425 1.36377 -0.52018 -0.76737 
1.36377 -0.52018 1.16156 1.36377 -0.20204 -0.76737 1.36377 -0.20204 1.16156 
1.36806 -1.0818 -0.46465 1.36806 0.35957 0.85883 1.36904 -1.27339 -0.1571 
1.37065 -1.3006 -0.07808 1.37107 -1.24247 -0.22922 1.37509 -1.20486 -0.30114 
1.37509 0.48263 0.69533 1.37591 -0.57262 -0.75985 1.37591 -0.14961 -0.75985 
1.37591 -0.14961 1.15404 1.37963 -1.16192 -0.36916 1.37963 -0.36111 -0.78369 
1.37963 -0.36111 1.17788 1.37963 0.43969 0.76335 1.3878 -0.94728 -0.59124 
1.3878 0.22505 -0.59124 1.3878 0.22505 0.98543 1.38914 -0.62357 -0.74984 
1.38914 -0.09866 -0.74984 1.38914 -0.09866 1.14402 1.39019 -0.83822 -0.66216 
1.39019 0.11599 -0.66216 1.39019 0.11599 1.05635 1.39027 -0.41434 -0.7843 
1.39027 -0.41434 1.17849 1.39027 -0.30789 -0.7843 1.39027 -0.30789 1.17849 
1.39088 -0.72911 -0.71438 1.39088 0.00688 -0.71438 1.39088 0.00688 1.10856 
1.3956 -1.04281 -0.51228 1.3956 0.32058 0.90647 1.40144 -0.4674 -0.78203 
1.40144 -0.4674 1.17621 1.40144 -0.25483 -0.78203 1.40144 -0.25483 1.17621 
1.40242 -1.26369 -0.19746 1.40334 -1.29399 -0.11971 1.40358 -1.31614 -0.04507 
1.40548 -1.22924 -0.2695 1.40548 0.50701 0.66369 1.40567 -1.12829 -0.42166 
1.40567 0.40607 0.81585 1.40941 -1.18893 -0.339 1.40941 0.4667 0.73319 
1.41313 -0.52015 -0.77686 1.41313 -0.52015 1.17105 1.41313 -0.20207 -0.77686 
1.41313 -0.20207 1.17105 1.42397 -1.00072 -0.55668 1.42397 0.27849 0.95087 
1.42514 -0.89695 -0.63387 1.42514 0.17472 -0.63387 1.42514 0.17472 1.02806 
1.42529 -0.57244 -0.76883 1.42529 -0.57244 1.16302 1.42529 -0.14979 -0.76883 
1.42529 -0.14979 1.16302 1.42615 -0.6791 -0.73929 1.42615 -0.04313 -0.73929 
1.42615 -0.04313 1.13348 1.42799 -0.36111 -0.79208 1.42799 -0.36111 1.18627 
1.42882 -0.78295 -0.69776 1.42882 0.06072 -0.69776 1.42882 0.06072 1.09195 
1.43298 -1.09101 -0.47161 1.43298 0.36878 0.8658 1.43629 -1.25143 -0.23669 
1.43629 0.52921 0.63088 1.43674 -1.28469 -0.16063 1.43814 -1.3118 -0.08136 
1.43878 -0.41437 -0.79219 1.43878 -0.41437 1.18638 1.43878 -0.30786 -0.79219 
1.43878 -0.30786 1.18638 1.43981 -1.21396 -0.30734 1.43981 0.49173 0.70152 
1.4442 -1.17063 -0.37532 1.4442 0.4484 0.7695 1.45025 -0.46768 -0.78939 
1.45025 -0.46768 1.18358 1.45025 -0.25455 -0.78939 1.45025 -0.25455 1.18358 
1.46089 -0.95219 -0.60145 1.46089 0.22996 0.99564 1.46094 -1.05072 -0.51809 
1.46094 0.3285 0.91228 1.46205 -0.62828 -0.75995 1.46205 -0.09395 -0.75995 
1.46205 -0.09395 1.15414 1.46209 -0.5204 -0.78369 1.46209 -0.5204 1.17788 
1.46209 -0.20182 -0.78369 1.46209 -0.20182 1.17788 1.46334 -0.84293 -0.67207 
1.46334 0.1207 -0.67207 1.46334 0.1207 1.06626 1.46383 -0.73374 -0.72424 
1.46383 0.01151 -0.72424 1.46383 0.01151 1.11843 1.47054 -1.27289 -0.20017 
1.47054 0.55066 0.59436 1.47056 -1.23665 -0.27469 1.47056 0.51442 0.66888 
1.47112 -1.13562 -0.42693 1.47112 0.41339 0.82112 1.47147 -1.30307 -0.12237 
1.47165 -1.32519 -0.04772 1.47453 -1.19607 -0.34402 1.47453 0.47384 0.73821 
1.4767 -0.36111 -0.79809 1.4767 -0.36111 1.19228 1.4879 -0.41448 -0.7977 
1.4879 -0.41448 1.19189 1.4879 -0.30775 -0.7977 1.4879 -0.30775 1.19189 
1.49847 -0.90028 -0.64165 1.49847 0.17805 -0.64165 1.49847 0.17805 1.03584 
1.49853 -1.09704 -0.47567 1.49853 0.37481 0.86986 1.49913 -1.00626 -0.56322 
1.49913 0.28403 0.95741 1.49932 -0.6829 -0.74671 1.49932 -0.03933 -0.74671 
1.49932 -0.03933 1.1409 1.49936 -0.46769 -0.79435 1.49936 -0.46769 1.18854 
1.49936 -0.25454 -0.79435 1.49936 -0.25454 1.18854 1.4998 -0.57424 -0.77705 
1.4998 -0.57424 1.17124 1.4998 -0.14799 -0.77705 1.4998 -0.14799 1.17124 
1.50158 -0.78637 -0.70502 1.50158 0.06415 -0.70502 1.50158 0.06415 1.09921 
1.50509 -1.29163 -0.16247 1.50509 0.5694 0.55666 1.50511 -1.21939 -0.31136 
1.50511 0.49716 0.70554 1.50534 -1.25792 -0.23985 1.50534 0.53569 0.63404 
1.5054 -1.33623 -0.01348 1.50627 -1.31855 -0.08333 1.50932 -1.17586 -0.37902 
1.50932 0.45363 0.77321 1.52565 -0.36111 -0.8017 1.52565 -0.36111 1.19589 
1.53649 -0.95593 -0.60586 1.53649 0.2337 1.00005 1.53649 -0.84528 -0.67705 
1.53649 0.12305 -0.67705 1.53649 0.12305 1.07123 1.53652 -1.05446 -0.52249 
1.53652 0.33224 0.91668 1.53652 -1.13941 -0.42964 1.53652 0.41718 0.82383 
1.53693 -0.62949 -0.76548 1.53693 -0.09274 -0.76548 1.53693 -0.09274 1.15967 
1.53694 -0.73606 -0.72918 1.53694 0.01383 -0.72918 1.53694 0.01383 1.12337 
1.53696 -0.52161 -0.78922 1.53696 -0.52161 1.18341 1.53696 -0.20062 -0.78922 
1.53696 -0.20062 1.18341 1.53696 -0.41452 -0.80076 1.53696 -0.41452 1.19495 
1.53696 -0.30771 -0.80076 1.53696 -0.30771 1.19495 1.53986 -1.27724 -0.20229 
1.53986 0.55501 0.59648 1.53986 -1.30762 -0.12371 1.53986 0.58539 0.51789 
1.53987 -1.241 -0.27681 1.53987 0.51877 0.671 1.53987 -1.19969 -0.34658 
1.53987 0.47746 0.74076 1.54002 -1.32973 -0.04904 1.57472 -1.33858 -0.01399 
1.57472 -1.3208 -0.08399 1.57472 -1.2939 -0.16335 1.57472 -1.26009 -0.24091 
1.57472 -1.22147 -0.31259 1.57472 -1.17761 -0.38026 1.57472 -1.09918 -0.47763 
1.57472 -1.00811 -0.5654 1.57472 -0.90185 -0.6441 1.57472 -0.78752 -0.70744 
1.57472 -0.68382 -0.74941 1.57472 -0.57484 -0.7798 1.57472 -0.57484 1.17399 
1.57472 -0.46799 -0.79718 1.57472 -0.46799 1.19137 1.57472 -0.36111 -0.80291 
1.57472 -0.36111 1.19709 1.57472 -0.25424 -0.79718 1.57472 -0.25424 1.19137 
1.57472 -0.14739 -0.7798 1.57472 -0.14739 1.17399 1.57472 -0.03841 -0.74941 
1.57472 -0.03841 1.14359 1.57472 0.06529 -0.70744 1.57472 0.06529 1.10163 
1.57472 0.17962 1.03829 1.57472 0.28588 0.95959 1.57472 0.37696 0.87182 
1.57472 0.45538 0.77444 1.57472 0.49925 0.70678 1.57472 0.53786 0.63509 
1.57472 0.57167 0.55753 1.60958 -1.19969 -0.34658 1.60958 0.47746 0.74076 
1.60958 -1.241 -0.27681 1.60958 0.51877 0.671 1.60959 -1.30762 -0.12371 
1.60959 0.58539 0.51789 1.60959 -1.27724 -0.20229 1.60959 0.55501 0.59648 
1.61248 -0.41452 -0.80076 1.61248 -0.41452 1.19495 1.61248 -0.30771 -0.80076 
1.61248 -0.30771 1.19495 1.61248 -0.52161 -0.78922 1.61248 -0.52161 1.18341 
1.61248 -0.20062 -0.78922 1.61248 -0.20062 1.18341 1.61251 -0.73606 -0.72918 
1.61251 0.01383 -0.72918 1.61251 0.01383 1.12337 1.61251 -0.62949 -0.76548 
1.61251 -0.62949 1.15967 1.61251 -0.09274 -0.76548 1.61251 -0.09274 1.15967 
1.61292 -1.13941 -0.42964 1.61292 0.41718 0.82383 1.61292 -1.05446 -0.52249 
1.61292 0.33224 0.91668 1.61296 -0.84528 -0.67705 1.61296 0.12305 1.07123 
1.61296 -0.95593 -0.60586 1.61296 0.2337 1.00005 1.62379 -0.36111 -0.8017 
1.62379 -0.36111 1.19589 1.64013 -1.17586 -0.37902 1.64013 0.45363 0.77321 
1.6441 -1.25792 -0.23985 1.6441 0.53569 0.63404 1.64433 -1.21939 -0.31136 
1.64433 0.49716 0.70554 1.64435 -1.29163 -0.16247 1.64435 0.5694 0.55666 
1.64787 -0.78637 -0.70502 1.64787 0.06415 -0.70502 1.64787 0.06415 1.09921 
1.64965 -0.57424 -0.77705 1.64965 -0.57424 1.17124 1.64965 -0.14799 -0.77705 
1.64965 -0.14799 1.17124 1.65008 -0.46769 -0.79435 1.65008 -0.46769 1.18854 
1.65008 -0.25454 -0.79435 1.65008 -0.25454 1.18854 1.65012 -0.6829 -0.74671 
1.65012 -0.03933 -0.74671 1.65012 -0.03933 1.1409 1.65032 -1.00626 -0.56322 
1.65032 0.28403 0.95741 1.65092 -1.09704 -0.47567 1.65092 0.37481 0.86986 
1.65097 -0.90028 -0.64165 1.65097 0.17805 1.03584 1.66154 -0.41448 -0.7977 
1.66154 -0.41448 1.19189 1.66154 -0.30775 -0.7977 1.66154 -0.30775 1.19189 
1.67274 -0.36111 -0.79809 1.67274 -0.36111 1.19228 1.67492 -1.19607 -0.34402 
1.67492 0.47384 0.73821 1.67832 -1.13562 -0.42693 1.67832 0.41339 0.82112 
1.67889 -1.23665 -0.27469 1.67889 0.51442 0.66888 1.6789 -1.27289 -0.20017 
1.6789 0.55066 0.59436 1.68561 -0.73374 -0.72424 1.68561 0.01151 -0.72424 
1.68561 0.01151 1.11843 1.6861 -0.84293 -0.67207 1.6861 0.1207 1.06626 
1.68736 -0.5204 -0.78369 1.68736 -0.5204 1.17788 1.68736 -0.20182 -0.78369 
1.68736 -0.20182 1.17788 1.68739 -0.62828 -0.75995 1.68739 -0.62828 1.15414 
1.68739 -0.09395 -0.75995 1.68739 -0.09395 1.15414 1.6885 -1.05072 -0.51809 
1.6885 0.3285 0.91228 1.68855 -0.95219 -0.60145 1.68855 0.22996 0.99564 
1.69919 -0.46768 -0.78939 1.69919 -0.46768 1.18358 1.69919 -0.25455 -0.78939 
1.69919 -0.25455 1.18358 1.70525 -1.17063 -0.37532 1.70525 0.4484 0.7695 
1.70963 -1.21396 -0.30734 1.70963 0.49173 0.70152 1.71066 -0.41437 -0.79219 
1.71066 -0.41437 1.18638 1.71066 -0.30786 -0.79219 1.71066 -0.30786 1.18638 
1.71315 -1.25143 -0.23669 1.71315 0.52921 0.63088 1.71646 -1.09101 -0.47161 
1.71646 0.36878 0.8658 1.72062 -0.78295 -0.69776 1.72062 0.06072 1.09195 
1.72145 -0.36111 -0.79208 1.72145 -0.36111 1.18627 1.7233 -0.6791 -0.73929 
1.7233 -0.6791 1.13348 1.7233 -0.04313 -0.73929 1.7233 -0.04313 1.13348 
1.72415 -0.57244 -0.76883 1.72415 -0.57244 1.16302 1.72415 -0.14979 -0.76883 
1.72415 -0.14979 1.16302 1.7243 -0.89695 -0.63387 1.7243 0.17472 1.02806 
1.72548 -1.00072 -0.55668 1.72548 0.27849 0.95087 1.73631 -0.52015 -0.77686 
1.73631 -0.52015 1.17105 1.73631 -0.20207 -0.77686 1.73631 -0.20207 1.17105 
1.74004 -1.18893 -0.339 1.74004 0.4667 0.73319 1.74378 -1.12829 -0.42166 
1.74378 0.40607 0.81585 1.74396 -1.22924 -0.2695 1.74396 0.50701 0.66369 
1.74702 0.54146 0.59164 1.748 -0.4674 -0.78203 1.748 -0.4674 1.17621 
1.748 -0.25483 -0.78203 1.748 -0.25483 1.17621 1.75384 -1.04281 -0.51228 
1.75384 0.32058 0.90647 1.75857 -0.72911 -0.71438 1.75857 -0.72911 1.10856 
1.75857 0.00688 -0.71438 1.75857 0.00688 1.10856 1.75918 -0.41434 -0.7843 
1.75918 -0.41434 1.17849 1.75918 -0.30789 -0.7843 1.75918 -0.30789 1.17849 
1.75925 -0.83822 -0.66216 1.75925 0.11599 1.05635 1.76031 -0.62357 -0.74984 
1.76031 -0.62357 1.14402 1.76031 -0.09866 -0.74984 1.76031 -0.09866 1.14402 
1.76165 -0.94728 -0.59124 1.76165 0.22505 0.98543 1.76981 -1.16192 -0.36916 
1.76981 -0.36111 -0.78369 1.76981 -0.36111 1.17788 1.76981 0.43969 0.76335 
1.77353 -0.57262 -0.75985 1.77353 -0.57262 1.15404 1.77353 -0.14961 -0.75985 
1.77353 -0.14961 1.15404 1.77435 -1.20486 -0.30114 1.77435 0.48263 0.69533 
1.77838 0.52024 0.62341 1.78139 -1.0818 -0.46465 1.78139 0.35957 0.85883 
1.78567 -0.52018 -0.76737 1.78567 -0.52018 1.16156 1.78567 -0.20204 -0.76737 
1.78567 -0.20204 1.16156 1.79163 -0.98937 -0.55006 1.79163 0.26714 0.94425 
1.79259 -0.77727 -0.68571 1.79259 0.05504 1.0799 1.79566 -0.67357 -0.72679 
1.79566 -0.67357 1.12097 1.79566 -0.04865 -0.72679 1.79566 -0.04865 1.12097 
1.79681 -0.89071 -0.62157 1.79681 0.16848 1.01576 1.79747 -0.46707 -0.77201 
1.79747 -0.46707 1.1662 1.79747 -0.25516 -0.77201 1.79747 -0.25516 1.1662 
1.80424 -1.17835 -0.33153 1.80424 0.45613 0.72572 1.80799 -1.11751 -0.414 
1.80799 0.39529 0.80819 1.80861 -0.4139 -0.77374 1.80861 -0.4139 1.16792 
1.80861 -0.30832 -0.77374 1.80861 -0.30832 1.16792 1.80888 0.49629 0.65538 
1.80937 -0.62329 -0.73896 1.80937 -0.62329 1.13315 1.80937 -0.09893 -0.73896 
1.80937 -0.09893 1.13315 1.8177 -0.36111 -0.77294 1.8177 -0.36111 1.16713 
1.81978 -1.03039 -0.50434 1.81978 0.30816 0.89853 1.82241 -0.57226 -0.74846 
1.82241 -0.57226 1.14265 1.82241 -0.14997 -0.74846 1.82241 -0.14997 1.14265 
1.82735 -0.93418 -0.5825 1.82735 0.21196 0.97669 1.83008 -0.72224 -0.69978 
1.83008 -0.72224 1.09397 1.83008 1e-05 -0.69978 1.83008 1e-05 1.09397 
1.83079 -0.83129 -0.64751 1.83079 0.10907 1.0417 1.83354 -1.14979 -0.36058 
1.83354 0.42756 0.75477 1.83478 -0.5196 -0.75541 1.83478 -0.5196 1.14959 
1.83478 -0.20263 -0.75541 1.83478 -0.20263 1.14959 1.839 -1.19226 -0.29215 
1.839 0.47003 0.68633 1.84271 0.5074 0.61407 1.84447 -0.67289 -0.71397 
1.84447 -0.67289 1.10815 1.84447 -0.04933 -0.71397 1.84447 -0.04933 1.10815 
1.84637 -0.46646 -0.75952 1.84637 -0.46646 1.15371 1.84637 -0.25577 -0.75952 
1.84637 -0.25577 1.15371 1.84734 -1.06848 -0.45507 1.84734 0.34625 0.84926 
1.85609 -0.41386 -0.76105 1.85609 -0.41386 1.15524 1.85609 -0.30836 -0.76105 
1.85609 -0.30836 1.15524 1.85679 -0.97517 -0.54005 1.85679 0.25294 0.93423 
1.85811 -0.6224 -0.72563 1.85811 -0.6224 1.11982 1.85811 -0.09982 -0.72563 
1.85811 -0.09982 1.11982 1.86217 -0.87562 -0.61078 1.86217 0.1534 1.00497 
1.8634 -0.76936 -0.66893 1.8634 -0.76936 1.06312 1.8634 0.04713 1.06312 
1.86501 -0.36111 -0.75985 1.86501 -0.36111 1.15403 1.86845 -1.16407 -0.32155 
1.86845 0.44184 0.71574 1.87066 -0.57138 -0.73468 1.87066 -0.57138 1.12887 
1.87066 -0.15085 -0.73468 1.87066 -0.15085 1.12887 1.87298 0.48165 0.64519 
1.87363 -1.10292 -0.40322 1.87363 0.38069 0.79741 1.87842 -0.7209 -0.68513 
1.87842 -0.7209 1.07932 1.87842 -0.00133 1.07932 1.88295 -0.51856 -0.7411 
1.88295 -0.51856 1.13529 1.88295 -0.20367 -0.7411 1.88295 -0.20367 1.13529 
1.88513 -1.01504 -0.49286 1.88513 0.29281 0.88704 1.89235 -0.91818 -0.57023 
1.89235 0.19595 0.96442 1.89258 -0.67142 -0.69883 1.89258 -0.67142 1.09301 
1.89258 -0.05081 -0.69883 1.89258 -0.05081 1.09301 1.8935 -0.46643 -0.74487 
1.8935 -0.46643 1.13905 1.8935 -0.2558 -0.74487 1.8935 -0.2558 1.13905 
1.89548 -0.81474 -0.63438 1.89548 -0.81474 1.02856 1.89548 0.09251 1.02856 
1.89616 -1.13428 -0.34962 1.89616 0.41205 0.7438 1.90249 0.45376 0.67517 
1.90316 -0.41374 -0.74597 1.90316 -0.41374 1.14015 1.90316 -0.30849 -0.74597 
1.90316 -0.30849 1.14015 1.90585 -0.62106 -0.70998 1.90585 -0.62106 1.10417 
1.90585 -0.10117 -0.70998 1.90585 -0.10117 1.10417 1.91161 -0.36111 -0.74445 
1.91161 -0.36111 1.13864 1.91204 -1.05188 -0.44248 1.91204 0.32965 0.83667 
1.91328 -0.77019 -0.65028 1.91328 -0.77019 1.04446 1.91328 0.04796 1.04446 
1.91817 -0.56996 -0.71856 1.91817 -0.56996 1.11275 1.91817 -0.15227 -0.71856 
1.91817 -0.15227 1.11275 1.92067 -0.95817 -0.52668 1.92067 0.23595 0.92086 
1.92619 -0.85817 -0.59626 1.92619 0.13594 0.99045 1.92825 -0.72152 -0.66612 
1.92825 -0.72152 1.0603 1.92825 -0.00071 1.0603 1.92952 -0.51827 -0.72455 
1.92952 -0.51827 1.11874 1.92952 -0.20396 -0.72455 1.92952 -0.20396 1.11874 
1.93038 0.42445 0.70345 1.93551 -1.08524 -0.39067 1.93551 0.36302 0.78486 
1.93556 0.46327 0.6332 1.93986 -0.46613 -0.72792 1.93986 -0.46613 1.12211 
1.93986 -0.2561 -0.72792 1.93986 -0.2561 1.12211 1.94252 -0.67157 -0.67946 
1.94252 -0.67157 1.07365 1.94252 -0.05066 -0.67946 1.94252 -0.05066 1.07365 
1.94466 -0.81459 -0.61377 1.94466 0.09236 1.00796 1.94856 -0.99696 -0.47814 
1.94856 0.27473 0.87233 1.94916 -0.4137 -0.72866 1.94916 -0.4137 1.12285 
1.94916 -0.30853 -0.72866 1.94916 -0.30853 1.12285 1.9554 -0.89947 -0.55475 
1.9554 0.17724 0.94893 1.9557 -0.62102 -0.69021 1.9557 -0.62102 1.0844 
1.9557 -0.10121 -0.69021 1.9557 -0.10121 1.0844 1.95741 -1.11546 -0.33631 
1.95741 -0.36111 -0.72679 1.95741 -0.36111 1.12097 1.95741 0.39323 0.7305 
1.96219 -0.76986 -0.62922 1.96219 -0.76986 1.02341 1.96219 0.04763 1.02341 
1.96373 0.43454 0.66143 1.96872 -0.56835 -0.69835 1.96872 -0.56835 1.09254 
1.96872 -0.15387 -0.69835 1.96872 -0.15387 1.09254 1.97327 -1.03184 -0.42843 
1.97327 0.30961 0.82262 1.97469 -0.85708 -0.57365 1.97469 0.13486 0.96784 
1.97737 -0.72086 -0.6446 1.97737 -0.72086 1.03879 1.97737 -0.00137 1.03879 
1.97994 -0.5165 -0.70383 1.97994 -0.5165 1.09801 1.97994 -0.20573 -0.70383 
1.97994 -0.20573 1.09801 1.98297 -0.93846 -0.51001 1.98297 0.21624 0.9042 
1.99027 -0.46394 -0.70664 1.99027 -0.46394 1.10083 1.99027 -0.25829 -0.70664 
1.99027 -0.25829 1.10083 1.99097 0.4037 0.68882 1.99139 -0.67083 -0.65758 
1.99139 -0.67083 1.05177 1.99139 -0.0514 1.05177 1.99302 -0.8132 -0.59072 
1.99302 0.09097 0.98491 1.99595 0.44209 0.61832 1.99628 -1.06417 -0.37562 
1.99628 0.34194 0.7698 1.99942 -0.41139 -0.70684 1.99942 -0.41139 1.10103 
1.99942 -0.31084 -0.70684 1.99942 -0.31084 1.10103 2.00228 -0.36111 -0.7069 
2.00228 -0.36111 1.10108 2.00304 -0.8972 -0.53034 2.00304 0.17497 0.92452 
2.00539 -0.61887 -0.66783 2.00539 -0.61887 1.06201 2.00539 -0.10336 -0.66783 
2.00539 -0.10336 1.06201 2.0088 -0.97499 -0.46225 2.0088 0.25276 0.85644 
2.01001 -0.76837 -0.60581 2.01001 0.04615 1 2.01701 0.37118 0.7149 
2.0181 -0.56613 -0.67548 2.0181 -0.56613 1.06967 2.0181 -0.1561 -0.67548 
2.0181 -0.1561 1.06967 2.02204 -0.85458 -0.54883 2.02204 0.13235 0.94302 
2.02331 0.4119 0.64568 2.02508 -0.71914 -0.62083 2.02508 -0.71914 1.01501 
2.02508 -0.00309 1.01501 2.02943 -0.514 -0.68033 2.02943 -0.514 1.07452 
2.02943 -0.20823 -0.68033 2.02943 -0.20823 1.07452 2.03004 -0.93554 -0.48314 
2.03004 0.21331 0.87733 2.03276 -1.00888 -0.41167 2.03276 0.28666 0.80586 
2.03945 -0.46143 -0.68266 2.03945 -0.46143 1.07685 2.03945 -0.2608 -0.68266 
2.03945 -0.2608 1.07685 2.0399 -0.81072 -0.56544 2.0399 0.08849 0.95963 
2.04026 -0.66817 -0.63296 2.04026 -0.66817 1.02715 2.04026 -0.05405 1.02715 
2.04338 -0.41134 -0.68486 2.04338 -0.41134 1.07905 2.04338 -0.31089 -0.68486 
2.04338 -0.31089 1.07905 2.04612 -0.36111 -0.68483 2.04612 -0.36111 1.07902 
2.04959 0.37984 0.67196 2.04995 -0.89393 -0.50309 2.04995 0.1717 0.89728 
2.05408 -0.61598 -0.6427 2.05408 -0.61598 1.03689 2.05408 -0.10624 -0.6427 
2.05408 -0.10624 1.03689 2.05477 -1.04001 -0.35848 2.05477 0.31778 0.75266 
2.05485 -0.97065 -0.43373 2.05485 0.24842 0.82792 2.0566 -0.76573 -0.58013 
2.0566 0.0435 0.97432 2.06617 -0.5633 -0.65002 2.06617 -0.5633 1.04421 
2.06617 -0.15893 -0.65002 2.06617 -0.15893 1.04421 2.06645 0.4037 0.61335 
2.06893 -0.85075 -0.52125 2.06893 0.12852 0.91544 2.0729 -0.71569 -0.59417 
2.0729 -0.00654 0.98835 2.07472 0.34599 0.69709 2.07577 -0.93093 -0.45426 
2.07577 0.2087 0.84845 2.07729 -0.511 -0.65435 2.07729 -0.511 1.04854 
2.07729 -0.21122 -0.65435 2.07729 -0.21122 1.04854 2.07779 -1.00315 -0.38145 
2.07779 0.28092 0.77564 2.08248 -0.46133 -0.65855 2.08248 -0.46133 1.05274 
2.08248 -0.26089 1.05274 2.08641 -0.41117 1.05481 2.08641 -0.31106 1.05481 
2.0866 -0.80657 -0.53744 2.0866 0.08434 0.93163 2.08773 -0.6646 -0.60585 
2.08773 -0.6646 1.00004 2.08773 -0.05763 1.00004 2.08882 -0.36111 1.05482 
2.09253 0.37118 0.63938 2.09573 -0.88886 -0.47375 2.09573 0.16664 0.86794 
2.09865 0.31044 0.72103 2.09968 -0.96452 -0.40318 2.09968 0.24229 0.79737 
2.10103 -0.61261 -0.61515 2.10103 -0.61261 1.00934 2.10103 -0.10962 1.00934 
2.10181 -0.76194 -0.55225 2.10181 0.03971 0.94644 2.11278 -0.55987 1.01623 
2.11278 -0.16236 1.01623 2.11436 -0.84546 -0.49153 2.11436 0.12323 0.88572 
2.11792 -0.71163 -0.56585 2.11792 -0.0106 0.96003 2.11921 -0.51062 1.02243 
2.11921 -0.21161 1.02243 2.12002 -0.92464 -0.42347 2.12002 0.20241 0.81766 
2.12132 0.27328 0.74369 2.12429 -0.46099 1.02655 2.12429 -0.26124 1.02655 
2.12798 -0.41112 1.0286 2.12798 -0.31111 1.0286 2.13029 -0.36111 1.02856 
2.13029 0.31778 0.67714 2.13063 -0.80177 -0.50774 2.13063 0.07954 0.90193 
2.13268 -0.66002 0.97126 2.13268 -0.06221 0.97126 2.13975 -0.88221 -0.44259 
2.13975 0.15999 0.83678 2.14268 -0.95681 -0.37086 2.14268 0.23459 0.76505 
2.14554 0.03478 0.91643 2.14574 -0.60781 0.98009 2.14574 -0.11442 0.98009 
2.14743 0.34194 0.61866 2.15326 0.28092 0.70016 2.15392 -0.5597 0.98772 
2.15392 -0.16253 0.98772 2.15718 0.11744 0.85415 2.16036 -0.51037 0.99381 
2.16036 -0.21186 0.99381 2.16166 -0.01591 0.92945 2.16266 -0.91668 -0.39084 
2.16266 0.19446 0.78503 2.16554 -0.46042 0.99776 2.16554 -0.26181 0.99776 
2.16922 -0.41048 0.99968 2.16922 -0.31175 0.99968 2.17042 -0.36111 1.0003 
2.17326 0.07349 0.87005 2.17499 0.24229 0.72205 2.17603 -0.06764 0.94027 
2.18123 0.15299 0.8036 2.18348 0.28666 0.65514 2.18556 -0.60711 0.94967 
2.18556 -0.11512 0.94967 2.18764 0.02873 0.88438 2.19361 -0.55903 0.95723 
2.19361 -0.1632 0.95723 2.19528 0.20241 0.74239 2.19833 0.11028 0.82071 
2.20024 -0.5095 0.96306 2.20024 -0.21273 0.96306 2.20025 0.30961 0.59564 
2.20349 -0.02224 0.89696 2.2053 -0.4596 0.96695 2.2053 -0.26263 0.96695 
2.20555 0.24842 0.67722 2.20798 -0.41042 0.96947 2.20798 -0.31181 0.96947 
2.20912 -0.36111 0.9701 2.21394 0.06644 0.83631 2.21441 0.15999 0.76212 
2.21451 -0.06887 0.90791 2.22403 -0.11644 0.91719 2.22608 0.2087 0.69814 
2.228 0.02157 0.85038 2.23175 -0.55786 0.92483 2.23175 -0.16436 0.92483 
2.23178 0.11744 0.77955 2.23407 0.25276 0.63117 2.23836 -0.50825 0.93054 
2.23836 -0.21397 0.93054 2.24049 -0.02422 0.86287 2.24267 -0.45949 0.93477 
2.24267 -0.26274 0.93477 2.24538 -0.41024 0.93723 2.24538 -0.31199 0.93723 
2.24557 0.16664 0.7181 2.24628 -0.36111 0.93805 2.24768 0.07349 0.79563 
2.24996 0.27473 0.57093 2.25138 -0.07083 0.87375 2.25496 0.21331 0.65241 
2.26064 -0.11813 0.88301 2.262 0.02873 0.81001 2.26335 0.12323 0.73673 
2.26824 -0.5562 0.89061 2.26824 -0.16602 0.89061 2.27418 -0.50784 0.89655 
2.27418 -0.21438 0.89655 2.27459 -0.02224 0.82586 2.27491 0.1717 0.67232 
2.27842 -0.45913 0.9008 2.27842 -0.2631 0.9008 2.27956 0.07954 0.753 
2.28098 -0.41018 0.90335 2.28098 -0.31205 0.90335 2.28183 -0.36111 0.9042 
2.28183 0.21624 0.60534 2.28554 -0.06887 0.83688 2.29306 0.12852 0.69131 
2.29405 0.03478 0.76791 2.29482 -0.11644 0.8464 2.29849 0.23595 0.54304 
2.30215 0.17497 0.62541 2.30246 -0.16436 0.85412 2.30707 -0.01591 0.78403 
2.30816 -0.50825 0.86073 2.30816 -0.21397 0.86073 2.30926 0.08434 0.70897 
2.3124 -0.45949 0.86504 2.3124 -0.26274 0.86504 2.31486 -0.41024 0.86775 
2.31486 -0.31199 0.86775 2.31567 -0.36111 0.86865 2.3179 -0.06764 0.7984 
2.32064 0.13235 0.64441 2.32407 0.03971 0.72419 2.32656 0.17724 0.57777 
2.32729 -0.11512 0.80793 2.33486 -0.1632 0.81598 2.33726 0.08849 0.66227 
2.33766 -0.0106 0.74029 2.34069 -0.5095 0.82262 2.34069 -0.21273 0.82262 
2.34205 0.19595 0.51472 2.34458 -0.4596 0.82767 2.34458 -0.26263 0.82767 
2.34546 0.13486 0.59706 2.34709 -0.41042 0.83035 2.34709 -0.31181 0.83035 
2.34773 -0.36111 0.83149 2.34889 -0.06221 0.75505 2.35195 0.0435 0.67897 
2.35772 -0.11442 0.76811 2.36254 0.09097 0.61539 2.36535 -0.16253 0.77629 
2.36598 -0.00654 0.69527 2.36808 0.13594 0.54856 2.37144 -0.51037 0.78273 
2.37144 -0.21186 0.78273 2.37539 -0.46042 0.78791 2.37539 -0.26181 0.78791 
2.37731 -0.41048 0.79159 2.37731 -0.31175 0.79159 2.37763 0.04615 0.63238 
2.37767 -0.05763 0.7101 2.37793 -0.36111 0.79279 2.38559 0.09236 0.56704 
2.38697 -0.10962 0.72341 2.39264 -0.00309 0.64745 2.39386 -0.16236 0.73515 
2.40006 -0.21161 0.74159 2.40103 0.04763 0.58457 2.40418 -0.46099 0.74666 
2.40418 -0.26124 0.74666 2.40478 -0.05405 0.66263 2.40619 -0.36111 0.75266 
2.40623 -0.41112 0.75035 2.40623 -0.31111 0.75035 2.41452 -0.10624 0.67645 
2.42184 -0.15893 0.68854 2.42617 -0.21122 0.69966 2.43037 -0.46133 0.70486 
2.43037 -0.26089 0.70486 2.43243 -0.41117 0.70878 2.43243 -0.31106 0.70878 
2.43245 -0.36111 0.7112 0.25955 4.5082 -0.60554 0.2607 4.45703 -0.66798 
0.26178 4.3529 -0.73939 0.26209 4.56836 -0.49549 0.26777 4.40459 -0.72804 
0.27196 4.56374 -0.56844 0.27237 4.50752 -0.65434 0.27635 4.45569 -0.71572 
0.27889 4.62214 -0.3846 0.27949 4.24602 -0.8093 0.27969 4.29856 -0.80015 
0.28132 4.621 -0.45774 0.28251 4.35112 -0.78981 0.28655 4.55687 -0.63995 
0.28751 4.50605 -0.70246 0.28798 4.40298 -0.7786 0.28857 4.61758 -0.5305 
0.29612 4.45565 -0.76558 0.30062 4.6119 -0.60247 0.3012 4.55553 -0.6883 
0.30147 4.24596 -0.85325 0.30151 4.19574 -0.856 0.30367 4.29606 -0.84932 
0.306 4.34863 -0.8393 0.30687 4.50619 -0.75239 0.30929 4.67991 -0.42283 
0.30929 4.67991 -0.34636 0.31085 4.40076 -0.82798 0.31426 4.67755 -0.49598 
0.31426 4.67755 -0.27322 0.3174 4.60399 -0.67327 0.31851 4.45349 -0.81527 
0.32022 4.55614 -0.73812 0.32417 4.67284 -0.56913 0.32417 4.67284 -0.20007 
0.3257 4.19574 -0.8987 0.32571 4.14568 -0.89629 0.32571 4.2458 -0.89629 
0.32778 4.09552 -0.89236 0.32778 4.29596 -0.89236 0.32876 4.50545 -0.80127 
0.33198 4.34563 -0.88717 0.33606 4.60482 -0.72315 0.33631 4.39793 -0.87605 
0.33882 4.66592 -0.64067 0.33882 4.66592 -0.12853 0.34173 4.55549 -0.78725 
0.34224 4.73648 -0.3846 0.34363 4.45061 -0.86396 0.34468 4.7349 -0.46085 
0.34468 4.7349 -0.30835 0.35192 4.14574 -0.93786 0.35192 4.24574 -0.93786 
0.35196 4.19574 -0.94017 0.35196 4.64936 -0.70536 0.35246 4.73158 -0.53418 
0.35246 4.73158 -0.23502 0.35337 4.5028 -0.85014 0.35397 4.09586 -0.93416 
0.35397 4.29562 -0.93416 0.35712 4.60449 -0.77207 0.35809 4.04623 -0.92909 
0.35809 4.34525 -0.92909 0.36429 3.99698 -0.92266 0.36429 4.3945 -0.92266 
0.36477 4.72533 -0.60669 0.36477 4.72533 -0.16251 0.36551 4.55377 -0.83496 
0.37118 3.94425 -0.91091 0.37118 4.44723 -0.91091 0.37256 4.64922 -0.75454 
0.37556 4.71025 -0.67204 0.37556 4.71025 -0.09716 0.38022 4.19574 -0.9803 
0.38047 4.79055 -0.42283 0.38047 4.79055 -0.34636 0.38048 4.49923 -0.89761 
0.38052 4.603 -0.81989 0.38084 4.14638 -0.97909 0.38084 4.2451 -0.97909 
0.38276 4.09643 -0.97542 0.38276 4.29505 -0.97542 0.38488 4.78681 -0.49843 
0.38488 4.78681 -0.27077 0.38671 4.04648 -0.97023 0.38671 4.345 -0.97023 
0.39007 4.69279 -0.73607 0.39007 4.69279 -0.03313 0.39217 4.55032 -0.88278 
0.3928 3.99716 -0.9638 0.3928 4.39432 -0.9638 0.3951 4.78191 -0.57152 
0.3951 4.78191 -0.19767 0.39561 4.64782 -0.80289 0.39561 4.64782 0.03369 
0.40043 3.94905 -0.95562 0.40043 4.44243 -0.95562 0.40383 4.76881 -0.63723 
0.40383 4.76881 -0.13197 0.4062 4.60036 -0.86647 0.40926 3.89683 -0.94255 
0.40926 4.49465 -0.94255 0.41042 4.19574 -1.01899 0.41105 4.14644 -1.01785 
0.41105 4.24504 -1.01785 0.41269 4.69171 -0.78456 0.41269 4.69171 0.01536 
0.41357 4.09725 -1.01517 0.41357 4.29423 -1.01517 0.4161 4.7528 -0.70223 
0.4161 4.7528 -0.06697 0.41746 4.04735 -1.01012 0.41746 4.34413 -1.01012 
0.42049 4.54626 -0.92779 0.42089 4.64535 -0.84978 0.42089 4.64535 0.08058 
0.42093 4.84274 -0.3846 0.42312 4.84089 -0.46019 0.42312 4.84089 -0.309 
0.42329 3.99783 -1.00349 0.42329 4.39365 -1.00349 0.42965 4.83534 -0.53535 
0.42965 4.83534 -0.23384 0.43086 3.94975 -0.99544 0.43086 4.44173 -0.99544 
0.43159 4.73409 -0.76527 0.43159 4.73409 -0.00393 0.43408 4.59656 -0.91169 
0.43627 4.824 -0.6015 0.43627 4.824 -0.1677 0.4375 4.68921 -0.83191 
0.4375 4.68921 0.06271 0.44025 3.90227 -0.9859 0.44025 4.48921 -0.9859 
0.44248 4.19574 -1.05616 0.44329 4.14661 -1.05526 0.44329 4.24487 -1.05526 
0.44575 4.09737 -1.05255 0.44575 4.29411 -1.05255 0.44629 4.8098 -0.66666 
0.44629 4.8098 -0.10253 0.44889 4.6412 -0.89648 0.44889 4.6412 0.12728 
0.44998 4.0486 -1.04823 0.44998 4.34288 -1.04823 0.45107 4.54094 -0.97154 
0.45569 3.99899 -1.04163 0.45569 4.39249 -1.04163 0.456 4.73182 -0.81292 
0.456 4.73182 0.04372 0.45966 4.7928 -0.73054 0.45966 4.7928 -0.03866 
0.46333 3.95106 -1.0339 0.46333 4.44042 -1.0339 0.46384 4.88909 -0.4228 
0.46384 4.88909 -0.3464 0.46409 4.59163 -0.95541 0.46509 4.68537 -0.87881 
0.46509 4.68537 0.10961 0.46824 4.88535 -0.49838 0.46824 4.88535 -0.27082 
0.47261 3.90349 -1.02439 0.47261 4.48799 -1.02439 0.47405 4.87743 -0.56372 
0.47405 4.87743 -0.20548 0.47632 4.19574 -1.09171 0.47632 4.77309 -0.79285 
0.47632 4.77309 0.02365 0.47717 4.14667 -1.09085 0.47717 4.24481 -1.09085 
0.47859 4.63639 -0.9405 0.47859 4.63639 0.1713 0.47973 4.09772 -1.0883 
0.47973 4.29376 -1.0883 0.48199 4.86502 -0.62966 0.48199 4.86502 -0.13954 
0.48324 4.72856 -0.85983 0.48324 4.72856 0.09063 0.48356 3.85687 -1.01337 
0.48356 4.53461 -1.01337 0.48397 4.04901 -1.08405 0.48397 4.34247 -1.08405 
0.48991 4.00065 -1.07812 0.48991 4.39083 -1.07812 0.49348 4.84966 -0.69501 
0.49348 4.84966 -0.07419 0.4948 4.68008 -0.92424 0.4948 4.68008 0.15504 
0.49615 4.58558 -0.99752 0.49615 4.58558 0.22832 0.49751 3.95276 -1.07051 
0.49751 4.43872 -1.07051 0.50319 4.77017 -0.83992 0.50319 4.77017 0.07072 
0.50677 3.90546 -1.06126 0.50677 4.48602 -1.06126 0.50819 4.83159 -0.75843 
0.50819 4.83159 -0.01076 0.5087 4.93381 -0.3846 0.51047 4.63035 -0.98313 
0.51047 4.63035 0.21394 0.51066 4.93166 -0.46079 0.51066 4.93166 -0.30841 
0.51187 4.19574 -1.12555 0.51258 4.72349 -0.9056 0.51258 4.72349 0.13641 
0.51277 4.14661 -1.12473 0.51277 4.24487 -1.12473 0.51472 4.92563 -0.52634 
0.51472 4.92563 -0.24286 0.51548 4.09737 -1.12227 0.51548 4.29411 -1.12227 
0.51765 3.85885 -1.05037 0.51765 4.53263 -1.05037 0.51979 4.0486 -1.11804 
0.51979 4.34288 -1.11804 0.52169 4.91643 -0.59126 0.52169 4.91643 -0.17793 
0.52408 4.80961 -0.81867 0.52408 4.80961 0.04948 0.52637 4.67429 -0.96706 
0.52637 4.67429 0.19786 0.5264 3.99899 -1.11234 0.5264 4.39249 -1.11234 
0.53015 3.81306 -1.03788 0.53015 4.57842 -1.03788 0.53015 4.57842 0.26868 
0.53126 4.9031 -0.65722 0.53126 4.9031 -0.11198 0.53207 4.76556 -0.88564 
0.53207 4.76556 0.11644 0.53412 3.95106 -1.10469 0.53412 4.44042 -1.10469 
0.54364 3.90349 -1.09542 0.54364 4.48799 -1.09542 0.54374 4.71684 -0.94963 
0.54374 4.71684 0.18043 0.54385 4.88651 -0.72192 0.54385 4.88651 -0.04728 
0.54421 4.6233 -1.02382 0.54421 4.6233 0.25462 0.54903 4.19574 -1.15761 
0.55017 4.14644 -1.15697 0.55017 4.24504 -1.15697 0.5526 4.80528 -0.86473 
0.5526 4.80528 0.09553 0.55285 4.09725 -1.15445 0.55285 4.29423 -1.15445 
0.55466 3.85687 -1.08447 0.55466 4.53461 -1.08447 0.55466 4.53461 0.31527 
0.55669 4.97404 -0.4228 0.55669 4.97404 -0.3464 0.5579 4.86647 -0.78315 
0.5579 4.86647 0.01395 0.5579 4.04735 -1.15056 0.5579 4.34413 -1.15056 
0.5594 4.97024 -0.4882 0.5594 4.97024 -0.281 0.55981 4.66714 -1.00821 
0.55981 4.66714 0.23901 0.56287 4.75926 -0.92989 0.56287 4.75926 0.16069 
0.56454 3.99783 -1.14474 0.56454 4.39365 -1.14474 0.56467 4.96292 -0.55365 
0.56467 4.96292 -0.21554 0.57051 3.8059 -1.07188 0.57051 4.58558 -1.07188 
0.57051 4.58558 0.30268 0.57233 4.95214 -0.61787 0.57233 4.95214 -0.15133 
0.57259 3.94975 -1.13717 0.57259 4.44173 -1.13717 0.57467 4.84351 -0.84264 
0.57467 4.84351 0.07344 0.57692 4.70984 -0.9911 0.57692 4.70984 0.22191 
0.58212 3.90227 -1.12777 0.58212 4.48921 -1.12777 0.58212 4.48921 0.35858 
0.58311 4.93755 -0.68351 0.58311 4.93755 -0.08569 0.58315 4.79914 -0.90955 
0.58315 4.79914 0.14035 0.58489 4.63035 -1.05756 0.58489 4.63035 0.28836 
0.58773 4.19574 -1.18781 0.58893 4.14638 -1.18718 0.58893 4.2451 -1.18718 
0.59261 4.09643 -1.18527 0.59261 4.29505 -1.18527 0.59549 4.75131 -0.97254 
0.59549 4.75131 0.20334 0.59566 4.91987 -0.74539 0.59566 4.91987 -0.02381 
0.59649 3.85054 -1.11695 0.59649 4.54094 -1.11695 0.59649 4.54094 0.34775 
0.59779 4.04648 -1.18131 0.59779 4.345 -1.18131 0.60097 4.67429 -1.04166 
0.60097 4.67429 0.27246 0.60423 3.99716 -1.17523 0.60423 4.39432 -1.17523 
0.60489 4.83778 -0.88767 0.60489 4.83778 0.11847 0.60608 5.01224 -0.3846 
0.60731 5.01049 -0.45 0.60731 5.01049 -0.3192 0.61072 4.8988 -0.80616 
0.61072 4.8988 0.03696 0.61102 5.00525 -0.51513 0.61102 5.00525 -0.25407 
0.61241 3.94905 -1.16759 0.61241 4.44243 -1.16759 0.61241 4.44243 0.3984 
0.61261 3.79985 -1.10393 0.61261 4.59163 -1.10393 0.61261 4.59163 0.33473 
0.61547 4.79144 -0.95255 0.61547 4.79144 0.18335 0.61717 4.99655 -0.57969 
0.61717 4.99655 -0.18951 0.6184 4.71684 -1.02428 0.6184 4.71684 0.25509 
0.62547 3.89683 -1.15877 0.62547 4.49465 -1.15877 0.62547 4.49465 0.38957 
0.62575 4.98442 -0.64342 0.62575 4.98442 -0.12578 0.62752 3.75509 -1.08944 
0.62752 4.63639 -1.08944 0.62752 4.63639 0.32024 0.62786 4.19574 -1.21607 
0.62786 4.87463 -0.86465 0.62786 4.87463 0.09545 0.63017 4.14574 -1.2161 
0.63017 4.24574 -1.2161 0.63386 4.09586 -1.21406 0.63386 4.29562 -1.21406 
0.63672 4.96891 -0.70604 0.63672 4.96891 -0.06316 0.63683 4.83013 -0.9312 
0.63683 4.83013 0.162 0.63813 4.75926 -1.00516 0.63813 4.75926 0.23596 
0.63893 4.04623 -1.20993 0.63893 4.34525 -1.20993 0.63976 5.03431 -0.41945 
0.63976 5.03431 -0.34974 0.64023 3.84522 -1.14754 0.64023 4.54626 -1.14754 
0.64023 4.54626 0.37834 0.64231 5.0307 -0.48479 0.64231 5.0307 -0.2844 
0.64379 4.68008 -1.07322 0.64379 4.68008 0.30402 0.64537 3.99698 -1.20374 
0.64537 4.3945 -1.20374 0.64537 4.3945 0.43454 0.64733 5.02355 -0.54991 
0.64733 5.02355 -0.21928 0.65002 4.95008 -0.76728 0.65002 4.95008 -0.00192 
0.6548 5.01298 -0.61411 0.6548 5.01298 -0.15509 0.65634 3.79492 -1.13394 
0.65634 4.59656 -1.13394 0.65634 4.59656 0.36474 0.65711 3.94425 -1.19685 
0.65711 4.44723 -1.19685 0.65711 4.44723 0.42765 0.65847 4.79914 -0.98487 
0.65847 4.79914 0.21567 0.6595 4.8673 -0.90853 0.6595 4.8673 0.13933 
0.66242 4.72349 -1.05544 0.66242 4.72349 0.28625 0.66479 4.9987 -0.67832 
0.66479 4.9987 -0.09088 0.66562 4.92803 -0.82689 0.66562 4.92803 0.05769 
0.66932 4.19574 -1.24233 0.67042 3.89225 -1.18754 0.67042 4.49923 -1.18754 
0.67042 4.49923 0.41835 0.67155 3.75028 -1.11914 0.67155 4.6412 -1.11914 
0.67155 4.6412 0.34994 0.67174 4.14568 -1.24231 0.67174 4.2458 -1.24231 
0.67374 5.0561 -0.3846 0.67498 5.05401 -0.45421 0.67498 5.05401 -0.31499 
0.67566 4.09552 -1.24025 0.67566 4.29596 -1.24025 0.67566 4.29596 0.47105 
0.67707 4.9813 -0.74026 0.67707 4.9813 -0.02894 0.679 5.04859 -0.51951 
0.679 5.04859 -0.24969 0.68036 4.83778 -0.96314 0.68036 4.83778 0.19394 
0.68086 4.04585 -1.23604 0.68086 4.34563 -1.23604 0.68086 4.34563 0.46685 
0.68238 4.76556 -1.03596 0.68238 4.76556 0.26676 0.68343 4.90285 -0.8846 
0.68343 4.90285 0.1154 0.68519 5.03949 -0.58423 0.68519 5.03949 -0.18497 
0.68525 3.84116 -1.17586 0.68525 4.55032 -1.17586 0.68525 4.55032 0.40666 
0.68922 3.70611 -1.10294 0.68922 4.68537 -1.10294 0.68922 4.68537 0.33374 
0.6917 4.96055 -0.80085 0.6917 4.96055 0.03165 0.69198 3.99355 -1.23171 
0.69198 4.39793 -1.23171 0.69198 4.39793 0.46251 0.69419 5.02688 -0.64888 
0.69419 5.02688 -0.12032 0.70155 3.79112 -1.16183 0.70155 4.60036 -1.16183 
0.70155 4.60036 0.39263 0.7033 4.80528 -1.01543 0.7033 4.80528 0.24623 
0.70338 4.87463 -0.94017 0.70338 4.87463 0.17097 0.70407 3.94087 -1.2244 
0.70407 4.45061 -1.2244 0.70407 4.45061 0.4552 0.70535 5.01061 -0.71236 
0.70535 5.01061 -0.05684 0.7082 4.72856 -1.08479 0.7082 4.72856 0.31559 
0.70856 4.93669 -0.85946 0.70856 4.93669 0.09026 0.70952 5.07563 -0.41945 
0.70952 5.07563 -0.34974 0.71164 5.07128 -0.48877 0.71164 5.07128 -0.28043 
0.71203 4.19574 -1.26652 0.71477 4.14552 -1.26655 0.71477 4.24596 -1.26655 
0.71477 4.24596 0.49735 0.71683 5.06387 -0.55384 0.71683 5.06387 -0.21536 
0.71789 3.88868 -1.21465 0.71789 4.5028 -1.21465 0.71789 4.5028 0.44545 
0.71825 3.74613 -1.14713 0.71825 4.64535 -1.14713 0.71825 4.64535 0.37794 
0.7187 4.09542 -1.26435 0.7187 4.29606 -1.26435 0.7187 4.29606 0.49516 
0.7191 4.99139 -0.77361 0.7191 4.99139 0.00441 0.72514 5.05314 -0.61876 
0.72514 5.05314 -0.15044 0.72538 4.84351 -0.99336 0.72538 4.84351 0.22416 
0.72811 4.77017 -1.06483 0.72811 4.77017 0.29564 0.72872 4.04285 -1.26202 
0.72872 4.34863 -1.26202 0.72872 4.34863 0.49282 0.73307 3.83771 -1.20252 
0.73307 4.55377 -1.20252 0.73307 4.55377 0.43332 0.73484 4.96875 -0.83318 
0.73484 4.96875 0.06398 0.73533 5.03851 -0.68286 0.73533 5.03851 -0.08634 
0.73611 3.70227 -1.13052 0.73611 4.68921 -1.13052 0.73611 4.68921 0.36132 
0.74005 3.99072 -1.25717 0.74005 4.40076 -1.25717 0.74005 4.40076 0.48797 
0.74114 4.92803 -0.90241 0.74114 4.92803 0.13321 0.74543 5.09472 -0.3846 
0.74648 5.09255 -0.45398 0.74648 5.09255 -0.31522 0.74732 5.02012 -0.74544 
0.74732 5.02012 -0.02376 0.74814 3.78848 -1.18751 0.74814 4.603 -1.18751 
0.74814 4.603 0.41831 0.74935 4.80961 -1.04394 0.74935 4.80961 0.27475 
0.74964 5.08606 -0.52303 0.74964 5.08606 -0.24617 0.75276 3.93799 -1.24952 
0.75276 4.45349 -1.24952 0.75276 4.45349 0.48032 0.75511 4.73182 -1.11203 
0.75511 4.73182 0.34283 0.75587 4.19574 -1.28859 0.75587 4.19574 0.51939 
0.75711 5.07709 -0.58826 0.75711 5.07709 -0.18094 0.75873 4.14546 -1.28854 
0.75873 4.14546 0.51934 0.75873 4.24602 -1.28854 0.75873 4.24602 0.51934 
0.76187 4.8988 -0.95731 0.76187 4.8988 0.18811 0.7622 4.99895 -0.80582 
0.7622 4.99895 0.03662 0.76513 3.74366 -1.17241 0.76513 4.64782 -1.17241 
0.76513 4.64782 0.40322 0.76645 5.06425 -0.65259 0.76645 5.06425 -0.11661 
0.76676 3.88603 -1.23927 0.76676 4.50545 -1.23927 0.76676 4.50545 0.47007 
0.76717 4.96055 -0.87632 0.76717 4.96055 0.10713 0.76787 4.09292 -1.28834 
0.76787 4.29856 -1.28834 0.76787 4.29856 0.51914 0.77518 4.77309 -1.09171 
0.77518 4.77309 0.32251 0.77763 5.0476 -0.71574 0.77763 5.0476 -0.05345 
0.77821 4.04036 -1.28552 0.77821 4.35112 -1.28552 0.77821 4.35112 0.51632 
0.78078 3.83599 -1.2263 0.78078 4.55549 -1.2263 0.78078 4.55549 0.4571 
0.78346 3.69977 -1.15534 0.78346 4.69171 -1.15534 0.78346 4.69171 0.38614 
0.78405 5.11186 -0.41947 0.78405 5.11186 -0.34973 0.78488 4.86647 -1.01013 
0.78488 4.86647 0.24093 0.78616 5.10751 -0.48878 0.78616 5.10751 -0.28042 
0.78888 5.09832 -0.5569 0.78888 5.09832 -0.2123 0.78943 3.9885 -1.28004 
0.78943 4.40298 -1.28004 0.78943 4.40298 0.51084 0.79058 5.02721 -0.77745 
0.79058 5.02721 0.00825 0.79442 4.99139 -0.84893 0.79442 4.99139 0.07973 
0.79596 3.78699 -1.21091 0.79596 4.60449 -1.21091 0.79596 4.60449 0.44171 
0.79737 5.08722 -0.62172 0.79737 5.08722 -0.14748 0.80074 4.19574 -1.30848 
0.80074 4.19574 0.53928 0.80074 4.95008 -0.918 0.80074 4.95008 0.1488 
0.80245 3.93583 -1.2719 0.80245 4.45565 -1.2719 0.80245 4.45565 0.5027 
0.80275 3.65739 -1.13644 0.80275 4.73409 -1.13644 0.80275 4.73409 0.36724 
0.80774 5.07221 -0.68569 0.80774 5.07221 -0.08351 0.80899 4.14316 -1.31036 
0.80899 4.14316 0.54116 0.80899 4.24832 -1.31036 0.80899 4.24832 0.54116 
0.80959 4.83159 -1.05984 0.80959 4.83159 0.29064 0.81349 3.74226 -1.19546 
0.81349 4.64922 -1.19546 0.81349 4.64922 0.42627 0.81563 3.88529 -1.26115 
0.81563 4.50619 -1.26115 0.81563 4.50619 0.49195 0.81829 4.09072 -1.30961 
0.81829 4.09072 0.54041 0.81829 4.30076 -1.30961 0.81829 4.30076 0.54041 
0.8199 5.05347 -0.74812 0.8199 5.05347 -0.02107 0.82259 5.02012 -0.8207 
0.82259 5.02012 0.05151 0.82264 4.91987 -0.97236 0.82264 4.91987 0.20317 
0.82299 5.12852 -0.3846 0.82386 5.12626 -0.45423 0.82386 5.12626 -0.31497 
0.8257 5.11932 -0.52258 0.8257 5.11932 -0.24662 0.82777 4.9813 -0.89096 
0.82777 4.9813 0.12176 0.82863 4.03858 -1.30624 0.82863 4.03858 0.53704 
0.82863 4.3529 -1.30624 0.82863 4.3529 0.53704 0.82923 5.10801 -0.59028 
0.82923 5.10801 -0.17892 0.8299 3.83534 -1.24781 0.8299 4.55614 -1.24781 
0.8299 4.55614 0.47861 0.83196 3.69869 -1.17795 0.83196 4.69279 -1.17795 
0.83196 4.69279 0.40875 0.83748 4.7928 -1.10837 0.83748 4.7928 0.33917 
0.8389 5.09482 -0.6547 0.8389 5.09482 -0.1145 0.83998 3.98689 -1.30026 
0.83998 3.98689 0.53106 0.83998 4.40459 -1.30026 0.83998 4.40459 0.53106 
0.84487 3.78666 -1.23197 0.84487 4.60482 -1.23197 0.84487 4.60482 0.46277 
0.84611 4.88651 -1.02417 0.84611 4.88651 0.25497 0.84654 4.19574 -1.32614 
0.84654 4.19574 0.55695 0.8501 5.07766 -0.71793 0.8501 5.07766 -0.05127 
0.85228 5.0476 -0.7904 0.85228 5.0476 0.0212 0.8523 3.93579 -1.29167 
0.8523 3.93579 0.52248 0.8523 4.45569 -1.29167 0.8523 4.45569 0.52248 
0.85499 4.14311 -1.32766 0.85499 4.14311 0.55846 0.85499 4.24837 -1.32766 
0.85499 4.24837 0.55846 0.85566 5.01061 -0.86268 0.85566 5.01061 0.09348 
0.86199 4.96891 -0.93131 0.86199 4.96891 0.16211 0.86263 5.14224 -0.41946 
0.86263 5.14224 -0.34973 0.86267 3.74212 -1.21607 0.86267 4.64936 -1.21607 
0.86267 4.64936 0.44687 0.86396 5.1377 -0.48785 0.86396 5.1377 -0.28135 
0.86465 4.09043 -1.32656 0.86465 4.09043 0.55736 0.86465 4.30105 -1.32656 
0.86465 4.30105 0.55736 0.86556 3.88543 -1.28052 0.86556 4.50605 -1.28052 
0.86556 4.50605 0.51132 0.8658 3.63868 -1.15193 0.8658 4.7528 -1.15193 
0.8658 4.7528 0.38273 0.86663 5.12862 -0.55599 0.86663 5.12862 -0.21321 
0.87059 5.11512 -0.62308 0.87059 5.11512 -0.14612 0.87302 4.84966 -1.07455 
0.87302 4.84966 0.30535 0.8752 4.0383 -1.32279 0.8752 4.0383 0.5536 
0.8752 4.35318 -1.32279 0.8752 4.35318 0.5536 0.87973 3.83595 -1.26682 
0.87973 4.55553 -1.26682 0.87973 4.55553 0.49763 0.8811 5.09973 -0.68693 
0.8811 5.09973 -0.08227 0.88234 5.07221 -0.76029 0.88234 5.07221 -0.00891 
0.88452 4.93755 -0.98491 0.88452 4.93755 0.21571 0.88517 5.03851 -0.83269 
0.88517 5.03851 0.0635 0.88749 3.98548 -1.31638 0.88749 3.98548 0.54718 
0.88749 4.406 -1.31638 0.88749 4.406 0.54718 0.8897 4.9987 -0.90324 
0.8897 4.9987 0.13404 0.89314 4.19574 -1.34154 0.89314 4.19574 0.57234 
0.89475 3.78749 -1.25062 0.89475 4.60399 -1.25062 0.89475 4.60399 0.48143 
0.89598 3.68123 -1.19247 0.89598 4.71025 -1.19247 0.89598 4.71025 0.42327 
0.90004 3.93445 -1.30732 0.90004 3.93445 0.53813 0.90004 4.45703 -1.30732 
0.90004 4.45703 0.53813 0.90136 3.58168 -1.12174 0.90136 4.8098 -1.12174 
0.90136 4.8098 0.35254 0.90206 4.14299 -1.34275 0.90206 4.14299 0.57355 
0.90206 4.24849 -1.34275 0.90206 4.24849 0.57355 0.90234 5.15542 -0.3846 
0.903 5.15317 -0.45305 0.903 5.15317 -0.31615 0.90498 5.14643 -0.52118 
0.90498 5.14643 -0.24802 0.90826 5.13523 -0.58867 0.90826 5.13523 -0.18053 
0.9108 4.9031 -1.03676 0.9108 4.9031 0.26756 0.91178 4.09039 -1.34121 
0.91178 4.09039 0.57201 0.91178 4.30109 -1.34121 0.91178 4.30109 0.57201 
0.91283 5.11962 -0.6552 0.91283 5.11962 -0.114 0.91333 5.09482 -0.72912 
0.91333 5.09482 -0.04007 0.91368 3.88396 -1.29566 0.91368 4.50752 -1.29566 
0.91368 4.50752 0.52646 0.91544 5.06425 -0.80157 0.91544 5.06425 0.03237 
0.91915 5.02688 -0.87384 0.91915 5.02688 0.10464 0.92337 4.03726 -1.3371 
0.92337 4.03726 0.5679 0.92337 4.35422 -1.3371 0.92337 4.35422 0.5679 
0.92461 4.98442 -0.94228 0.92461 4.98442 0.17308 0.92736 3.72556 -1.22921 
0.92736 4.66592 -1.22921 0.92736 4.66592 0.46001 0.92807 3.83461 -1.28147 
0.92807 4.55687 -1.28147 0.92807 4.55687 0.51227 0.9308 3.62267 -1.1642 
0.9308 4.76881 -1.1642 0.9308 4.76881 0.395 0.93574 3.98459 -1.33015 
0.93574 3.98459 0.56095 0.93574 4.40689 -1.33015 0.93574 4.40689 0.56095 
0.93729 5.16435 -0.4193 0.93729 5.16435 -0.34989 0.93836 4.86502 -1.08604 
0.93836 4.86502 0.31684 0.93862 5.15982 -0.48767 0.93862 5.15982 -0.28152 
0.94045 4.19574 -1.35463 0.94045 4.19574 0.58543 0.94126 5.15076 -0.55574 
0.94126 5.15076 -0.21346 0.94495 5.11512 -0.69744 0.94495 5.11512 -0.07176 
0.94521 5.13728 -0.62282 0.94521 5.13728 -0.14638 0.9463 5.08722 -0.77065 
0.9463 5.08722 0.00146 0.94878 3.93356 -1.32066 0.94878 3.93356 0.55146 
0.94878 4.45792 -1.32066 0.94878 4.45792 0.55146 0.94927 5.05314 -0.84289 
0.94927 5.05314 0.07369 0.94954 4.14295 -1.35543 0.94954 4.14295 0.58623 
0.94954 4.24853 -1.35543 0.94954 4.24853 0.58623 0.95015 4.95214 -0.9957 
0.95015 4.95214 0.2265 0.95391 5.01298 -0.91322 0.95391 5.01298 0.14402 
0.96068 4.08979 -1.3537 0.96068 4.08979 0.5845 0.96068 4.30169 -1.3537 
0.96068 4.30169 0.5845 0.96134 3.66615 -1.20326 0.96134 4.72533 -1.20326 
0.96134 4.72533 0.43406 0.96248 3.88328 -1.30848 0.96248 3.88328 0.53928 
0.96248 4.5082 -1.30848 0.96248 4.5082 0.53928 0.96556 3.77958 -1.2674 
0.96556 4.6119 -1.2674 0.96556 4.6119 0.49821 0.96652 3.56748 -1.13176 
0.96652 4.824 -1.13176 0.96652 4.824 0.36256 0.97235 5.17321 -0.3846 
0.97248 4.03667 -1.34907 0.97248 4.03667 0.57987 0.97248 4.35481 -1.34907 
0.97248 4.35481 0.57987 0.97286 5.17086 -0.45392 0.97286 5.17086 -0.31528 
0.97502 5.16405 -0.52222 0.97502 5.16405 -0.24698 0.97676 4.91643 -1.04634 
0.97676 4.91643 0.27714 0.97775 5.10801 -0.7388 0.97775 5.10801 -0.0304 
0.97816 5.15268 -0.58986 0.97816 5.15268 -0.17934 0.97936 5.13523 -0.65977 
0.97936 5.13523 -0.10943 0.97977 5.07709 -0.81091 0.97977 5.07709 0.04171 
0.9838 5.03949 -0.88284 0.9838 5.03949 0.11364 0.98462 3.98424 -1.34154 
0.98462 3.98424 0.57235 0.98462 4.40724 -1.34154 0.98462 4.40724 0.57235 
0.98834 4.19574 -1.36538 0.98834 4.19574 0.59619 0.98834 4.99655 -0.95086 
0.98834 4.99655 0.18166 0.9965 3.60957 -1.17293 0.9965 4.78191 -1.17293 
0.9965 4.78191 0.40373 0.99784 3.93329 -1.33153 0.99784 3.93329 0.56233 
0.99784 4.45819 -1.33153 0.99784 4.45819 0.56233 0.9989 3.71864 -1.24386 
0.9989 4.67284 -1.24386 0.9989 4.67284 0.47466 0.99897 4.14252 -1.366 
0.99897 4.14252 0.5968 0.99897 4.24896 -1.366 0.99897 4.24896 0.5968 
0.99958 3.82774 -1.29607 0.99958 4.56374 -1.29607 0.99958 4.56374 0.52687 
1.00431 4.87743 -1.09397 1.00431 4.87743 0.32477 1.00828 5.17967 -0.4193 
1.00828 5.17967 -0.34989 1.00895 5.17492 -0.48836 1.00895 5.17492 -0.28083 
1.01015 4.08945 -1.36372 1.01015 4.08945 0.59452 1.01015 4.30203 -1.36372 
1.01015 4.30203 0.59452 1.01113 5.09832 -0.77915 1.01113 5.09832 0.00995 
1.01161 5.16577 -0.55641 1.01161 5.16577 -0.21279 1.01204 5.12862 -0.7014 
1.01204 5.12862 -0.0678 1.01229 5.15076 -0.62676 1.01229 5.15076 -0.14244 
1.01418 5.06387 -0.8512 1.01418 5.06387 0.082 1.01437 4.96292 -1.00335 
1.01437 4.96292 0.23415 1.01811 5.02355 -0.92069 1.01811 5.02355 0.15149 
1.02183 4.0367 -1.35856 1.02183 4.0367 0.58936 1.02183 4.35478 -1.35856 
1.02183 4.35478 0.58936 1.03267 3.55614 -1.13838 1.03267 4.83534 -1.13838 
1.03267 4.83534 0.36918 1.03385 3.6599 -1.21556 1.03385 4.73158 -1.21556 
1.03385 4.73158 0.44637 1.034 3.98442 -1.35052 1.034 3.98442 0.58133 
1.034 4.40706 -1.35052 1.034 4.40706 0.58133 1.03485 3.87775 -1.32098 
1.03485 3.87775 0.55178 1.03485 4.51373 -1.32098 1.03485 4.51373 0.55178 
1.0367 4.19574 -1.37378 1.0367 4.19574 0.60458 1.03753 3.7739 -1.27945 
1.03753 4.61758 -1.27945 1.03753 4.61758 0.51026 1.04169 4.92563 -1.0533 
1.04169 4.92563 0.28411 1.04415 5.18599 -0.3846 1.04448 5.18362 -0.45374 
1.04448 5.18362 -0.31546 1.045 5.08606 -0.81838 1.045 5.08606 0.04918 
1.04545 5.11932 -0.74233 1.04545 5.11932 -0.02687 1.04548 5.17653 -0.52255 
1.04548 5.17653 -0.24665 1.04581 5.16405 -0.59301 1.04581 5.16405 -0.17619 
1.04685 5.14643 -0.66305 1.04685 5.14643 -0.10615 1.04749 4.14248 -1.37388 
1.04749 4.14248 0.60469 1.04749 4.249 -1.37388 1.04749 4.249 0.60469 
1.04852 5.04859 -0.88903 1.04852 5.04859 0.11983 1.0529 5.00525 -0.95701 
1.0529 5.00525 0.18781 1.05896 4.08918 -1.37108 1.05896 4.08918 0.60189 
1.05896 4.3023 -1.37108 1.05896 4.3023 0.60189 1.0696 3.60467 -1.18314 
1.0696 4.78681 -1.18314 1.0696 4.78681 0.41395 1.06965 3.50613 -1.09979 
1.06965 4.88535 -1.09979 1.06965 4.88535 0.33059 1.07076 3.92858 -1.34164 
1.07076 3.92858 0.57244 1.07076 4.4629 -1.34164 1.07076 4.4629 0.57244 
1.07079 4.03645 -1.36538 1.07079 4.03645 0.59619 1.07079 4.35503 -1.36538 
1.07079 4.35503 0.59619 1.07205 3.71393 -1.25377 1.07205 4.67755 -1.25377 
1.07205 4.67755 0.48457 1.07254 3.82312 -1.30593 1.07254 3.82312 0.53673 
1.07254 4.56836 -1.30593 1.07254 4.56836 0.53673 1.07901 5.18967 -0.4193 
1.07901 5.18967 -0.3499 1.07924 5.10751 -0.78186 1.07924 5.10751 0.01266 
1.07926 5.07128 -0.85638 1.07926 5.07128 0.08719 1.07966 5.17492 -0.55908 
1.07966 5.17492 -0.21012 1.07967 5.18492 -0.48835 1.07967 5.18492 -0.28084 
1.07983 4.97024 -1.00863 1.07983 4.97024 0.23943 1.08018 5.1377 -0.70407 
1.08018 5.1377 -0.06513 1.08035 5.15982 -0.62941 1.08035 5.15982 -0.13979 
1.08323 5.0307 -0.92572 1.08323 5.0307 0.15652 1.08541 4.19574 -1.37978 
1.08541 4.19574 0.61059 1.09661 4.14237 -1.37939 1.09661 4.14237 0.61019 
1.09661 4.24911 -1.37939 1.09661 4.24911 0.61019 1.10718 3.65658 -1.22334 
1.10718 4.7349 -1.22334 1.10718 4.7349 0.45414 1.10723 4.93166 -1.05736 
1.10723 4.93166 0.28816 1.10783 3.55059 -1.14491 1.10783 4.84089 -1.14491 
1.10783 4.84089 0.37571 1.10803 3.87395 -1.3284 1.10803 3.87395 0.55921 
1.10803 4.51753 -1.3284 1.10803 4.51753 0.55921 1.10807 4.08917 -1.37604 
1.10807 4.08917 0.60685 1.10807 4.30231 -1.37604 1.10807 4.30231 0.60685 
1.1085 3.98262 -1.35875 1.1085 3.98262 0.58955 1.1085 4.40886 -1.35875 
1.1085 4.40886 0.58955 1.11028 3.77048 -1.28671 1.11028 4.621 -1.28671 
1.11028 4.621 0.51751 1.1138 5.12626 -0.74416 1.1138 5.12626 -0.02503 
1.11382 5.05401 -0.89305 1.11382 5.05401 0.12385 1.11395 5.19332 -0.3846 
1.11405 5.09255 -0.82154 1.11405 5.09255 0.05235 1.11411 5.17086 -0.59517 
1.11411 5.17086 -0.17403 1.11412 5.19092 -0.45391 1.11412 5.19092 -0.31529 
1.11429 5.18362 -0.52355 1.11429 5.18362 -0.24565 1.11498 5.15317 -0.66502 
1.11498 5.15317 -0.10417 1.11802 5.01049 -0.96071 1.11802 5.01049 0.19152 
1.13436 4.19574 -1.38339 1.13436 4.19574 0.6142 1.14519 3.60093 -1.18755 
1.14519 4.79055 -1.18755 1.14519 4.79055 0.41836 1.14519 3.71157 -1.25874 
1.14519 4.67991 -1.25874 1.14519 4.67991 0.48954 1.14523 3.50239 -1.10419 
1.14523 4.88909 -1.10419 1.14523 4.88909 0.33499 1.14523 4.97404 -1.01133 
1.14523 4.97404 0.24214 1.14564 3.92736 -1.34717 1.14564 3.92736 0.57797 
1.14564 4.46412 -1.34717 1.14564 4.46412 0.57797 1.14564 3.82079 -1.31087 
1.14564 3.82079 0.54168 1.14564 4.57069 -1.31087 1.14564 4.57069 0.54168 
1.14567 4.03524 -1.37091 1.14567 4.03524 0.60171 1.14567 4.35624 -1.37091 
1.14567 4.35624 0.60171 1.14567 4.14234 -1.38246 1.14567 4.14234 0.61326 
1.14567 4.24914 -1.38246 1.14567 4.24914 0.61326 1.14856 5.11186 -0.78398 
1.14856 5.11186 0.01478 1.14856 5.14224 -0.7054 1.14856 5.14224 -0.0638 
1.14857 5.07563 -0.8585 1.14857 5.07563 0.08931 1.14857 5.03431 -0.92827 
1.14857 5.03431 0.15907 1.14872 5.17967 -0.55975 1.14872 5.17967 -0.20945 
1.14872 5.16435 -0.63074 1.14872 5.16435 -0.13846 1.14873 5.18967 -0.48902 
1.14873 5.18967 -0.28018 1.14873 5.19454 -0.4193 1.14873 5.19454 -0.3499 
1.18343 3.45767 -1.05932 1.18343 3.54874 -1.14709 1.18343 3.655 -1.22579 
1.18343 3.76934 -1.28913 1.18343 3.76934 0.51994 1.18343 3.87303 -1.3311 
1.18343 3.87303 0.5619 1.18343 3.98202 -1.36149 1.18343 3.98202 0.59229 
1.18343 4.08886 -1.37887 1.18343 4.08886 0.60967 1.18343 4.19574 -1.3846 
1.18343 4.19574 0.6154 1.18343 4.30262 -1.37887 1.18343 4.30262 0.60967 
1.18343 4.40946 -1.36149 1.18343 4.40946 0.59229 1.18343 4.51845 -1.3311 
1.18343 4.51845 0.5619 1.18343 4.62214 -1.28913 1.18343 4.62214 0.51994 
1.18343 4.73648 -1.22579 1.18343 4.73648 0.45659 1.18343 4.84274 -1.14709 
1.18343 4.84274 0.37789 1.18343 4.93381 -1.05932 1.18343 4.93381 0.29013 
1.18343 5.01224 -0.96195 1.18343 5.01224 0.19275 1.18343 5.0561 -0.89428 
1.18343 5.0561 0.12509 1.18343 5.09472 -0.8226 1.18343 5.09472 0.0534 
1.18343 5.12852 -0.74504 1.18343 5.12852 -0.02416 1.18343 5.15542 -0.66568 
1.18343 5.15542 -0.10351 1.18343 5.17321 -0.59568 1.18343 5.17321 -0.17352 
1.18343 5.18599 -0.52388 1.18343 5.18599 -0.24532 1.18343 5.19332 -0.45407 
1.18343 5.19332 -0.31512 1.18343 5.19574 -0.3846 1.21812 5.19454 -0.4193 
1.21812 5.19454 -0.3499 1.21812 5.18967 -0.48902 1.21812 5.18967 -0.28018 
1.21813 5.16435 -0.63074 1.21813 5.16435 -0.13846 1.21813 5.17967 -0.55975 
1.21813 5.17967 -0.20945 1.21828 5.03431 -0.92827 1.21828 5.03431 0.15907 
1.21828 5.07563 -0.8585 1.21828 5.07563 0.08931 1.21829 5.14224 -0.7054 
1.21829 5.14224 -0.0638 1.21829 5.11186 -0.78398 1.21829 5.11186 0.01478 
1.22119 4.14234 -1.38246 1.22119 4.14234 0.61326 1.22119 4.24914 -1.38246 
1.22119 4.24914 0.61326 1.22119 4.03524 -1.37091 1.22119 4.03524 0.60171 
1.22119 4.35624 -1.37091 1.22119 4.35624 0.60171 1.22121 3.82079 -1.31087 
1.22121 3.82079 0.54168 1.22121 4.57069 -1.31087 1.22121 4.57069 0.54168 
1.22121 3.92736 -1.34717 1.22121 3.92736 0.57797 1.22121 4.46412 -1.34717 
1.22121 4.46412 0.57797 1.22163 4.97404 -1.01133 1.22163 4.97404 0.24214 
1.22163 3.50239 -1.10419 1.22163 4.88909 -1.10419 1.22163 4.88909 0.33499 
1.22166 3.71157 -1.25874 1.22166 3.71157 0.48954 1.22166 4.67991 -1.25874 
1.22166 4.67991 0.48954 1.22166 3.60093 -1.18755 1.22166 4.79055 -1.18755 
1.22166 4.79055 0.41836 1.23249 4.19574 -1.38339 1.23249 4.19574 0.6142 
1.24883 5.01049 -0.96071 1.24883 5.01049 0.19152 1.25188 5.15317 -0.66502 
1.25188 5.15317 -0.10417 1.25257 5.18362 -0.52355 1.25257 5.18362 -0.24565 
1.25274 5.19092 -0.45391 1.25274 5.19092 -0.31529 1.25275 5.17086 -0.59517 
1.25275 5.17086 -0.17403 1.25281 5.09255 -0.82154 1.25281 5.09255 0.05235 
1.2529 5.19332 -0.3846 1.25304 5.05401 -0.89305 1.25304 5.05401 0.12385 
1.25305 5.12626 -0.74416 1.25305 5.12626 -0.02503 1.25657 3.77048 -1.28671 
1.25657 3.77048 0.51751 1.25657 4.621 -1.28671 1.25657 4.621 0.51751 
1.25835 3.98262 -1.35875 1.25835 3.98262 0.58955 1.25835 4.40886 -1.35875 
1.25835 4.40886 0.58955 1.25879 4.08917 -1.37604 1.25879 4.08917 0.60685 
1.25879 4.30231 -1.37604 1.25879 4.30231 0.60685 1.25883 3.87395 -1.3284 
1.25883 3.87395 0.55921 1.25883 4.51753 -1.3284 1.25883 4.51753 0.55921 
1.25902 3.55059 -1.14491 1.25902 4.84089 -1.14491 1.25902 4.84089 0.37571 
1.25962 4.93166 -1.05736 1.25962 4.93166 0.28816 1.25968 3.65658 -1.22334 
1.25968 4.7349 -1.22334 1.25968 4.7349 0.45414 1.27024 4.14237 -1.37939 
1.27024 4.14237 0.61019 1.27024 4.24911 -1.37939 1.27024 4.24911 0.61019 
1.28144 4.19574 -1.37978 1.28144 4.19574 0.61059 1.28362 5.0307 -0.92572 
1.28362 5.0307 0.15652 1.2865 5.15982 -0.62941 1.2865 5.15982 -0.13979 
1.28668 5.1377 -0.70407 1.28668 5.1377 -0.06513 1.28703 4.97024 -1.00863 
1.28703 4.97024 0.23943 1.28718 5.18492 -0.48835 1.28718 5.18492 -0.28084 
1.28719 5.17492 -0.55908 1.28719 5.17492 -0.21012 1.28759 5.07128 -0.85638 
1.28759 5.07128 0.08719 1.28761 5.10751 -0.78186 1.28761 5.10751 0.01266 
1.28785 5.18967 -0.4193 1.28785 5.18967 -0.3499 1.29432 3.82312 -1.30593 
1.29432 3.82312 0.53673 1.29432 4.56836 -1.30593 1.29432 4.56836 0.53673 
1.2948 3.71393 -1.25377 1.2948 3.71393 0.48457 1.2948 4.67755 -1.25377 
1.2948 4.67755 0.48457 1.29606 4.03645 -1.36538 1.29606 4.03645 0.59619 
1.29606 4.35503 -1.36538 1.29606 4.35503 0.59619 1.2961 3.92858 -1.34164 
1.2961 3.92858 0.57244 1.2961 4.4629 -1.34164 1.2961 4.4629 0.57244 
1.29721 4.88535 -1.09979 1.29721 4.88535 0.33059 1.29726 3.60467 -1.18314 
1.29726 4.78681 -1.18314 1.29726 4.78681 0.41395 1.3079 4.08918 -1.37108 
1.3079 4.08918 0.60189 1.3079 4.3023 -1.37108 1.3079 4.3023 0.60189 
1.31395 5.00525 -0.95701 1.31395 5.00525 0.18781 1.31834 5.04859 -0.88903 
1.31834 5.04859 0.11983 1.31937 4.14248 -1.37388 1.31937 4.14248 0.60469 
1.31937 4.249 -1.37388 1.31937 4.249 0.60469 1.32001 5.14643 -0.66305 
1.32001 5.14643 -0.10615 1.32104 5.16405 -0.59301 1.32104 5.16405 -0.17619 
1.32138 5.17653 -0.52255 1.32138 5.17653 -0.24665 1.32141 5.11932 -0.74233 
1.32141 5.11932 -0.02687 1.32186 5.08606 -0.81838 1.32186 5.08606 0.04918 
1.32238 5.18362 -0.45374 1.32238 5.18362 -0.31546 1.32271 5.18599 -0.3846 
1.32516 4.92563 -1.0533 1.32516 4.92563 0.28411 1.32933 3.7739 -1.27945 
1.32933 3.7739 0.51026 1.32933 4.61758 -1.27945 1.32933 4.61758 0.51026 
1.33016 4.19574 -1.37378 1.33016 4.19574 0.60458 1.332 3.87775 -1.32098 
1.332 3.87775 0.55178 1.332 4.51373 -1.32098 1.332 4.51373 0.55178 
1.33286 3.98442 -1.35052 1.33286 3.98442 0.58133 1.33286 4.40706 -1.35052 
1.33286 4.40706 0.58133 1.33301 3.6599 -1.21556 1.33301 3.6599 0.44637 
1.33301 4.73158 -1.21556 1.33301 4.73158 0.44637 1.33418 3.55614 -1.13838 
1.33418 4.83534 -1.13838 1.33418 4.83534 0.36918 1.34502 4.0367 -1.35856 
1.34502 4.0367 0.58936 1.34502 4.35478 -1.35856 1.34502 4.35478 0.58936 
1.34874 5.02355 -0.92069 1.34874 5.02355 0.15149 1.35248 4.96292 -1.00335 
1.35248 4.96292 0.23415 1.35267 5.06387 -0.8512 1.35267 5.06387 0.082 
1.35456 5.15076 -0.62676 1.35456 5.15076 -0.14244 1.35481 5.12862 -0.7014 
1.35481 5.12862 -0.0678 1.35524 5.16577 -0.55641 1.35524 5.16577 -0.21279 
1.35573 5.09832 -0.77915 1.35573 5.09832 0.00995 1.35671 4.08945 -1.36372 
1.35671 4.08945 0.59452 1.35671 4.30203 -1.36372 1.35671 4.30203 0.59452 
1.35791 5.17492 -0.48836 1.35791 5.17492 -0.28083 1.35858 5.17967 -0.4193 
1.35858 5.17967 -0.34989 1.36254 4.87743 -1.09397 1.36254 4.87743 0.32477 
1.36727 3.82774 -1.29607 1.36727 3.82774 0.52687 1.36727 4.56374 -1.29607 
1.36727 4.56374 0.52687 1.36788 4.14252 -1.366 1.36788 4.14252 0.5968 
1.36788 4.24896 -1.366 1.36788 4.24896 0.5968 1.36796 3.71864 -1.24386 
1.36796 3.71864 0.47466 1.36796 4.67284 -1.24386 1.36796 4.67284 0.47466 
1.36901 3.93329 -1.33153 1.36901 3.93329 0.56233 1.36901 4.45819 -1.33153 
1.36901 4.45819 0.56233 1.37035 3.60957 -1.17293 1.37035 3.60957 0.40373 
1.37035 4.78191 -1.17293 1.37035 4.78191 0.40373 1.37852 4.19574 -1.36538 
1.37852 4.19574 0.59619 1.37852 4.99655 -0.95086 1.37852 4.99655 0.18166 
1.38223 3.98424 -1.34154 1.38223 3.98424 0.57235 1.38223 4.40724 -1.34154 
1.38223 4.40724 0.57235 1.38306 5.03949 -0.88284 1.38306 5.03949 0.11364 
1.38708 5.07709 -0.81091 1.38708 5.07709 0.04171 1.38749 5.13523 -0.65977 
1.38749 5.13523 -0.10943 1.38869 5.15268 -0.58986 1.38869 5.15268 -0.17934 
1.38911 5.10801 -0.7388 1.38911 5.10801 -0.0304 1.39009 4.91643 -1.04634 
1.39009 4.91643 0.27714 1.39184 5.16405 -0.52222 1.39184 5.16405 -0.24698 
1.394 5.17086 -0.45392 1.394 5.17086 -0.31528 1.39438 4.03667 -1.34907 
1.39438 4.03667 0.57987 1.39438 4.35481 -1.34907 1.39438 4.35481 0.57987 
1.39451 5.17321 -0.3846 1.40033 3.56748 -1.13176 1.40033 4.824 -1.13176 
1.40033 4.824 0.36256 1.4013 3.77958 -1.2674 1.4013 3.77958 0.49821 
1.4013 4.6119 -1.2674 1.4013 4.6119 0.49821 1.40437 3.88328 -1.30848 
1.40437 3.88328 0.53928 1.40437 4.5082 -1.30848 1.40437 4.5082 0.53928 
1.40552 3.66615 -1.20326 1.40552 3.66615 0.43406 1.40552 4.72533 -1.20326 
1.40552 4.72533 0.43406 1.40618 4.08979 -1.3537 1.40618 4.08979 0.5845 
1.40618 4.30169 -1.3537 1.40618 4.30169 0.5845 1.41294 5.01298 -0.91322 
1.41294 5.01298 0.14402 1.4167 4.95214 -0.9957 1.4167 4.95214 0.2265 
1.41731 4.14295 -1.35543 1.41731 4.14295 0.58623 1.41731 4.24853 -1.35543 
1.41731 4.24853 0.58623 1.41758 5.05314 -0.84289 1.41758 5.05314 0.07369 
1.41808 3.93356 -1.32066 1.41808 3.93356 0.55146 1.41808 4.45792 -1.32066 
1.41808 4.45792 0.55146 1.42055 5.08722 -0.77065 1.42055 5.08722 0.00146 
1.42164 5.13728 -0.62282 1.42164 5.13728 -0.14638 1.4219 5.11512 -0.69744 
1.4219 5.11512 -0.07176 1.42559 5.15076 -0.55574 1.42559 5.15076 -0.21346 
1.42641 4.19574 -1.35463 1.42641 4.19574 0.58543 1.42824 5.15982 -0.48767 
1.42824 5.15982 -0.28152 1.42849 4.86502 -1.08604 1.42849 4.86502 0.31684 
1.42956 5.16435 -0.4193 1.42956 5.16435 -0.34989 1.43111 3.98459 -1.33015 
1.43111 3.98459 0.56095 1.43111 4.40689 -1.33015 1.43111 4.40689 0.56095 
1.43605 3.62267 -1.1642 1.43605 3.62267 0.395 1.43605 4.76881 -1.1642 
1.43605 4.76881 0.395 1.43878 3.83461 -1.28147 1.43878 3.83461 0.51227 
1.43878 4.55687 -1.28147 1.43878 4.55687 0.51227 1.4395 3.72556 -1.22921 
1.4395 3.72556 0.46001 1.4395 4.66592 -1.22921 1.4395 4.66592 0.46001 
1.44225 4.98442 -0.94228 1.44225 4.98442 0.17308 1.44348 4.03726 -1.3371 
1.44348 4.03726 0.5679 1.44348 4.35422 -1.3371 1.44348 4.35422 0.5679 
1.44771 5.02688 -0.87384 1.44771 5.02688 0.10464 1.45142 5.06425 -0.80157 
1.45142 5.06425 0.03237 1.45317 3.88396 -1.29566 1.45317 3.88396 0.52646 
1.45317 4.50752 -1.29566 1.45317 4.50752 0.52646 1.45353 5.09482 -0.72912 
1.45353 5.09482 -0.04007 1.45403 5.11962 -0.6552 1.45403 5.11962 -0.114 
1.45508 4.09039 -1.34121 1.45508 4.09039 0.57201 1.45508 4.30109 -1.34121 
1.45508 4.30109 0.57201 1.45605 4.9031 -1.03676 1.45605 4.9031 0.26756 
1.4586 5.13523 -0.58867 1.4586 5.13523 -0.18053 1.46188 5.14643 -0.52118 
1.46188 5.14643 -0.24802 1.46385 5.15317 -0.45305 1.46385 5.15317 -0.31615 
1.46451 5.15542 -0.3846 1.4648 4.14299 -1.34275 1.4648 4.14299 0.57355 
1.4648 4.24849 -1.34275 1.4648 4.24849 0.57355 1.46549 3.58168 0.35254 
1.46549 4.8098 -1.12174 1.46549 4.8098 0.35254 1.46681 3.93445 -1.30732 
1.46681 3.93445 0.53813 1.46681 4.45703 -1.30732 1.46681 4.45703 0.53813 
1.47087 3.68123 -1.19247 1.47087 3.68123 0.42327 1.47087 4.71025 -1.19247 
1.47087 4.71025 0.42327 1.4721 3.78749 -1.25062 1.4721 3.78749 0.48143 
1.4721 4.60399 -1.25062 1.4721 4.60399 0.48143 1.47371 4.19574 -1.34154 
1.47371 4.19574 0.57234 1.47715 4.9987 -0.90324 1.47715 4.9987 0.13404 
1.47936 3.98548 -1.31638 1.47936 3.98548 0.54718 1.47936 4.406 -1.31638 
1.47936 4.406 0.54718 1.48168 5.03851 -0.83269 1.48168 5.03851 0.0635 
1.48234 4.93755 -0.98491 1.48234 4.93755 0.21571 1.48452 5.07221 -0.76029 
1.48452 5.07221 -0.00891 1.48575 5.09973 -0.68693 1.48575 5.09973 -0.08227 
1.48713 3.83595 -1.26682 1.48713 3.83595 0.49763 1.48713 4.55553 -1.26682 
1.48713 4.55553 0.49763 1.49165 4.0383 -1.32279 1.49165 4.0383 0.5536 
1.49165 4.35318 -1.32279 1.49165 4.35318 0.5536 1.49384 3.54182 0.30535 
1.49384 4.84966 -1.07455 1.49384 4.84966 0.30535 1.49627 5.11512 -0.62308 
1.49627 5.11512 -0.14612 1.50023 5.12862 -0.55599 1.50023 5.12862 -0.21321 
1.50106 3.63868 -1.15193 1.50106 3.63868 0.38273 1.50106 4.7528 -1.15193 
1.50106 4.7528 0.38273 1.50129 3.88543 -1.28052 1.50129 3.88543 0.51132 
1.50129 4.50605 -1.28052 1.50129 4.50605 0.51132 1.50221 4.09043 -1.32656 
1.50221 4.09043 0.55736 1.50221 4.30105 -1.32656 1.50221 4.30105 0.55736 
1.50289 5.1377 -0.48785 1.50289 5.1377 -0.28135 1.50419 3.74212 -1.21607 
1.50419 3.74212 0.44687 1.50419 4.64936 -1.21607 1.50419 4.64936 0.44687 
1.50423 5.14224 -0.41946 1.50423 5.14224 -0.34973 1.50487 4.96891 -0.93131 
1.50487 4.96891 0.16211 1.51119 5.01061 -0.86268 1.51119 5.01061 0.09348 
1.51186 4.14311 -1.32766 1.51186 4.14311 0.55846 1.51186 4.24837 -1.32766 
1.51186 4.24837 0.55846 1.51455 3.93579 -1.29167 1.51455 3.93579 0.52248 
1.51455 4.45569 -1.29167 1.51455 4.45569 0.52248 1.51457 5.0476 -0.7904 
1.51457 5.0476 0.0212 1.51675 5.07766 -0.71793 1.51675 5.07766 -0.05127 
1.52032 4.19574 -1.32614 1.52032 4.19574 0.55695 1.52075 3.50497 0.25497 
1.52075 4.88651 -1.02417 1.52075 4.88651 0.25497 1.52198 3.78666 -1.23197 
1.52198 3.78666 0.46277 1.52198 4.60482 -1.23197 1.52198 4.60482 0.46277 
1.52687 3.98689 -1.30026 1.52687 3.98689 0.53106 1.52687 4.40459 -1.30026 
1.52687 4.40459 0.53106 1.52795 5.09482 -0.6547 1.52795 5.09482 -0.1145 
1.52937 3.59868 0.33917 1.52937 4.7928 -1.10837 1.52937 4.7928 0.33917 
1.5349 3.69869 -1.17795 1.5349 3.69869 0.40875 1.5349 4.69279 -1.17795 
1.5349 4.69279 0.40875 1.53695 3.83534 -1.24781 1.53695 3.83534 0.47861 
1.53695 4.55614 -1.24781 1.53695 4.55614 0.47861 1.53763 5.10801 -0.59028 
1.53763 5.10801 -0.17892 1.53822 4.03858 -1.30624 1.53822 4.03858 0.53704 
1.53822 4.3529 -1.30624 1.53822 4.3529 0.53704 1.53908 4.9813 -0.89096 
1.53908 4.9813 0.12176 1.54115 5.11932 -0.52258 1.54115 5.11932 -0.24662 
1.54299 5.12626 -0.45423 1.54299 5.12626 -0.31497 1.54387 5.12852 -0.3846 
1.54421 4.91987 -0.97236 1.54421 4.91987 0.20317 1.54426 5.02012 -0.8207 
1.54426 5.02012 0.05151 1.54695 5.05347 -0.74812 1.54695 5.05347 -0.02107 
1.54856 4.09072 -1.30961 1.54856 4.09072 0.54041 1.54856 4.30076 -1.30961 
1.54856 4.30076 0.54041 1.55122 3.88529 -1.26115 1.55122 3.88529 0.49195 
1.55122 4.50619 -1.26115 1.55122 4.50619 0.49195 1.55337 3.74226 -1.19546 
1.55337 3.74226 0.42627 1.55337 4.64922 -1.19546 1.55337 4.64922 0.42627 
1.55726 3.55989 0.29064 1.55726 4.83159 -1.05984 1.55726 4.83159 0.29064 
1.55787 4.14316 -1.31036 1.55787 4.14316 0.54116 1.55787 4.24832 -1.31036 
1.55787 4.24832 0.54116 1.55912 5.07221 -0.68569 1.55912 5.07221 -0.08351 
1.5641 3.65739 -1.13644 1.5641 3.65739 0.36724 1.5641 4.73409 -1.13644 
1.5641 4.73409 0.36724 1.5644 3.93583 -1.2719 1.5644 3.93583 0.5027 
1.5644 4.45565 -1.2719 1.5644 4.45565 0.5027 1.56611 4.19574 -1.30848 
1.56611 4.19574 0.53928 1.56611 4.95008 -0.918 1.56611 4.95008 0.1488 
1.56948 5.08722 -0.62172 1.56948 5.08722 -0.14748 1.5709 3.78699 -1.21091 
1.5709 3.78699 0.44171 1.5709 4.60449 -1.21091 1.5709 4.60449 0.44171 
1.57244 4.99139 -0.84893 1.57244 4.99139 0.07973 1.57627 5.02721 -0.77745 
1.57627 5.02721 0.00825 1.57742 3.9885 -1.28004 1.57742 3.9885 0.51084 
1.57742 4.40298 -1.28004 1.57742 4.40298 0.51084 1.57798 5.09832 -0.5569 
1.57798 5.09832 -0.2123 1.58069 5.10751 -0.48878 1.58069 5.10751 -0.28042 
1.58198 3.52501 0.24093 1.58198 4.86647 -1.01013 1.58198 4.86647 0.24093 
1.58281 5.11186 -0.41947 1.58281 5.11186 -0.34973 1.58339 3.69977 -1.15534 
1.58339 3.69977 0.38614 1.58339 4.69171 -1.15534 1.58339 4.69171 0.38614 
1.58608 3.83599 -1.2263 1.58608 3.83599 0.4571 1.58608 4.55549 -1.2263 
1.58608 4.55549 0.4571 1.58864 4.04036 -1.28552 1.58864 4.04036 0.51632 
1.58864 4.35112 -1.28552 1.58864 4.35112 0.51632 1.58923 5.0476 -0.71574 
1.58923 5.0476 -0.05345 1.59168 3.61839 0.32251 1.59168 4.77309 -1.09171 
1.59168 4.77309 0.32251 1.59898 4.09292 -1.28834 1.59898 4.09292 0.51914 
1.59898 4.29856 -1.28834 1.59898 4.29856 0.51914 1.59968 4.96055 -0.87632 
1.59968 4.96055 0.10713 1.6001 3.88603 -1.23927 1.6001 3.88603 0.47007 
1.6001 4.50545 -1.23927 1.6001 4.50545 0.47007 1.6004 5.06425 -0.65259 
1.6004 5.06425 -0.11661 1.60172 3.74366 -1.17241 1.60172 3.74366 0.40322 
1.60172 4.64782 -1.17241 1.60172 4.64782 0.40322 1.60465 4.99895 -0.80582 
1.60465 4.99895 0.03662 1.60499 4.8988 -0.95731 1.60499 4.8988 0.18811 
1.60813 4.14546 -1.28854 1.60813 4.14546 0.51934 1.60813 4.24602 -1.28854 
1.60813 4.24602 0.51934 1.60974 5.07709 -0.58826 1.60974 5.07709 -0.18094 
1.61098 4.19574 -1.28859 1.61098 4.19574 0.51939 1.61175 3.65966 0.34283 
1.61175 4.73182 -1.11203 1.61175 4.73182 0.34283 1.6141 3.93799 -1.24952 
1.6141 3.93799 0.48032 1.6141 4.45349 -1.24952 1.6141 4.45349 0.48032 
1.61721 5.08606 -0.52303 1.61721 5.08606 -0.24617 1.6175 3.58187 0.27475 
1.6175 4.80961 -1.04394 1.6175 4.80961 0.27475 1.61872 3.78848 -1.18751 
1.61872 3.78848 0.41831 1.61872 4.603 -1.18751 1.61872 4.603 0.41831 
1.61953 5.02012 -0.74544 1.61953 5.02012 -0.02376 1.62037 5.09255 -0.45398 
1.62037 5.09255 -0.31522 1.62143 5.09472 -0.3846 1.62572 4.92803 -0.90241 
1.62572 4.92803 0.13321 1.62681 3.99072 -1.25717 1.62681 3.99072 0.48797 
1.62681 4.40076 -1.25717 1.62681 4.40076 0.48797 1.63074 3.70227 -1.13052 
1.63074 3.70227 0.36132 1.63074 4.68921 -1.13052 1.63074 4.68921 0.36132 
1.63152 5.03851 -0.68286 1.63152 5.03851 -0.08634 1.63201 4.96875 -0.83318 
1.63201 4.96875 0.06398 1.63379 3.83771 -1.20252 1.63379 3.83771 0.43332 
1.63379 4.55377 -1.20252 1.63379 4.55377 0.43332 1.63813 4.04285 -1.26202 
1.63813 4.04285 0.49282 1.63813 4.34863 -1.26202 1.63813 4.34863 0.49282 
1.63874 3.62131 0.29564 1.63874 4.77017 -1.06483 1.63874 4.77017 0.29564 
1.64147 4.84351 -0.99336 1.64147 4.84351 0.22416 1.64171 5.05314 -0.61876 
1.64171 5.05314 -0.15044 1.64776 4.99139 -0.77361 1.64776 4.99139 0.00441 
1.64815 4.09542 -1.26435 1.64815 4.09542 0.49516 1.64815 4.29606 -1.26435 
1.64815 4.29606 0.49516 1.64861 3.74613 -1.14713 1.64861 3.74613 0.37794 
1.64861 4.64535 -1.14713 1.64861 4.64535 0.37794 1.64896 3.88868 -1.21465 
1.64896 3.88868 0.44545 1.64896 4.5028 -1.21465 1.64896 4.5028 0.44545 
1.65003 5.06387 -0.55384 1.65003 5.06387 -0.21536 1.65208 4.14552 -1.26655 
1.65208 4.14552 0.49735 1.65208 4.24596 -1.26655 1.65208 4.24596 0.49735 
1.65482 4.19574 -1.26652 1.65482 4.19574 0.49732 1.65521 5.07128 -0.48877 
1.65521 5.07128 -0.28043 1.65733 5.07563 -0.41945 1.65733 5.07563 -0.34974 
1.65829 4.93669 -0.85946 1.65829 4.93669 0.09026 1.65866 3.66292 0.31559 
1.65866 4.72856 -1.08479 1.65866 4.72856 0.31559 1.6615 5.01061 -0.71236 
1.6615 5.01061 -0.05684 1.66278 3.94087 -1.2244 1.66278 3.94087 0.4552 
1.66278 4.45061 -1.2244 1.66278 4.45061 0.4552 1.66348 4.87463 -0.94017 
1.66348 4.87463 0.17097 1.66355 3.5862 0.24623 1.66355 4.80528 -1.01543 
1.66355 4.80528 0.24623 1.6653 3.79112 -1.16183 1.6653 3.79112 0.39263 
1.6653 4.60036 -1.16183 1.6653 4.60036 0.39263 1.67267 5.02688 -0.64888 
1.67267 5.02688 -0.12032 1.67487 3.99355 -1.23171 1.67487 3.99355 0.46251 
1.67487 4.39793 -1.23171 1.67487 4.39793 0.46251 1.67515 4.96055 -0.80085 
1.67515 4.96055 0.03165 1.67764 3.70611 -1.10294 1.67764 3.70611 0.33374 
1.67764 4.68537 -1.10294 1.67764 4.68537 0.33374 1.68161 3.84116 -1.17586 
1.68161 3.84116 0.40666 1.68161 4.55032 -1.17586 1.68161 4.55032 0.40666 
1.68167 5.03949 -0.58423 1.68167 5.03949 -0.18497 1.68343 4.90285 -0.8846 
1.68343 4.90285 0.1154 1.68447 3.62592 0.26676 1.68447 4.76556 -1.03596 
1.68447 4.76556 0.26676 1.686 4.04585 -1.23604 1.686 4.04585 0.46685 
1.686 4.34563 -1.23604 1.686 4.34563 0.46685 1.6865 4.83778 -0.96314 
1.6865 4.83778 0.19394 1.68786 5.04859 -0.51951 1.68786 5.04859 -0.24969 
1.68978 4.9813 -0.74026 1.68978 4.9813 -0.02894 1.69119 4.09552 -1.24025 
1.69119 4.09552 0.47105 1.69119 4.29596 -1.24025 1.69119 4.29596 0.47105 
1.69188 5.05401 -0.45421 1.69188 5.05401 -0.31499 1.69311 5.0561 -0.3846 
1.69511 4.14568 -1.24231 1.69511 4.14568 0.47311 1.69511 4.2458 -1.24231 
1.69511 4.2458 0.47311 1.69531 3.75028 -1.11914 1.69531 3.75028 0.34994 
1.69531 4.6412 -1.11914 1.69531 4.6412 0.34994 1.69643 3.89225 -1.18754 
1.69643 3.89225 0.41835 1.69643 4.49923 -1.18754 1.69643 4.49923 0.41835 
1.69753 4.19574 -1.24233 1.69753 4.19574 0.47313 1.70124 4.92803 -0.82689 
1.70124 4.92803 0.05769 1.70207 4.9987 -0.67832 1.70207 4.9987 -0.09088 
1.70443 3.66799 0.28625 1.70443 4.72349 -1.05544 1.70443 4.72349 0.28625 
1.70736 4.8673 -0.90853 1.70736 4.8673 0.13933 1.70838 3.59234 0.21567 
1.70838 4.79914 -0.98487 1.70838 4.79914 0.21567 1.70974 3.94425 -1.19685 
1.70974 3.94425 0.42765 1.70974 4.44723 -1.19685 1.70974 4.44723 0.42765 
1.71052 3.79492 -1.13394 1.71052 3.79492 0.36474 1.71052 4.59656 -1.13394 
1.71052 4.59656 0.36474 1.71205 5.01298 -0.61411 1.71205 5.01298 -0.15509 
1.71683 4.95008 -0.76728 1.71683 4.95008 -0.00192 1.71952 5.02355 -0.54991 
1.71952 5.02355 -0.21928 1.72148 3.99698 -1.20374 1.72148 3.99698 0.43454 
1.72148 4.3945 -1.20374 1.72148 4.3945 0.43454 1.72307 3.7114 0.30402 
1.72307 4.68008 -1.07322 1.72307 4.68008 0.30402 1.72455 5.0307 -0.48479 
1.72455 5.0307 -0.2844 1.72662 3.84522 -1.14754 1.72662 3.84522 0.37834 
1.72662 4.54626 -1.14754 1.72662 4.54626 0.37834 1.7271 5.03431 -0.41945 
1.7271 5.03431 -0.34974 1.72792 4.04623 -1.20993 1.72792 4.04623 0.44073 
1.72792 4.34525 -1.20993 1.72792 4.34525 0.44073 1.72872 3.63222 0.23596 
1.72872 4.75926 -1.00516 1.72872 4.75926 0.23596 1.73003 4.83013 -0.9312 
1.73003 4.83013 0.162 1.73014 4.96891 -0.70604 1.73014 4.96891 -0.06316 
1.73299 4.09586 -1.21406 1.73299 4.09586 0.44486 1.73299 4.29562 -1.21406 
1.73299 4.29562 0.44486 1.73669 4.14574 -1.2161 1.73669 4.14574 0.44691 
1.73669 4.24574 -1.2161 1.73669 4.24574 0.44691 1.739 4.19574 -1.21607 
1.739 4.19574 0.44687 1.739 4.87463 -0.86465 1.739 4.87463 0.09545 
1.73933 3.75509 -1.08944 1.73933 3.75509 0.32024 1.73933 4.63639 -1.08944 
1.73933 4.63639 0.32024 1.7411 4.98442 -0.64342 1.7411 4.98442 -0.12578 
1.74138 3.89683 -1.15877 1.74138 3.89683 0.38957 1.74138 4.49465 -1.15877 
1.74138 4.49465 0.38957 1.74846 3.67464 0.25509 1.74846 4.71684 -1.02428 
1.74846 4.71684 0.25509 1.74968 4.99655 -0.57969 1.74968 4.99655 -0.18951 
1.75138 4.79144 -0.95255 1.75138 4.79144 0.18335 1.75424 3.79985 -1.10393 
1.75424 3.79985 0.33473 1.75424 4.59163 -1.10393 1.75424 4.59163 0.33473 
1.75445 3.94905 -1.16759 1.75445 3.94905 0.3984 1.75445 4.44243 -1.16759 
1.75445 4.44243 0.3984 1.75584 5.00525 -0.51513 1.75584 5.00525 -0.25407 
1.75614 4.8988 -0.80616 1.75614 4.8988 0.03696 1.75954 5.01049 -0.45 
1.75954 5.01049 -0.3192 1.76078 5.01224 -0.3846 1.76197 4.83778 -0.88767 
1.76197 4.83778 0.11847 1.76262 3.99716 -1.17523 1.76262 3.99716 0.40603 
1.76262 4.39432 -1.17523 1.76262 4.39432 0.40603 1.76589 3.71719 0.27246 
1.76589 4.67429 -1.04166 1.76589 4.67429 0.27246 1.76906 4.04648 -1.18131 
1.76906 4.04648 0.41212 1.76906 4.345 -1.18131 1.76906 4.345 0.41212 
1.77037 3.85054 -1.11695 1.77037 3.85054 0.34775 1.77037 4.54094 -1.11695 
1.77037 4.54094 0.34775 1.77119 4.91987 -0.74539 1.77119 4.91987 -0.02381 
1.77136 3.64017 0.20334 1.77136 4.75131 -0.97254 1.77136 4.75131 0.20334 
1.77424 4.09643 -1.18527 1.77424 4.09643 0.41607 1.77424 4.29505 -1.18527 
1.77424 4.29505 0.41607 1.77792 4.14638 -1.18718 1.77792 4.14638 0.41798 
1.77792 4.2451 -1.18718 1.77792 4.2451 0.41798 1.77913 4.19574 -1.18781 
1.77913 4.19574 0.41861 1.78196 3.76113 -1.05756 1.78196 3.76113 0.28836 
1.78196 4.63035 -1.05756 1.78196 4.63035 0.28836 1.7837 4.79914 -0.90955 
1.7837 4.79914 0.14035 1.78374 4.93755 -0.68351 1.78374 4.93755 -0.08569 
1.78473 3.90227 -1.12777 1.78473 3.90227 0.35858 1.78473 4.48921 -1.12777 
1.78473 4.48921 0.35858 1.78993 3.68164 0.22191 1.78993 4.70984 -0.9911 
1.78993 4.70984 0.22191 1.79219 4.84351 -0.84264 1.79219 4.84351 0.07344 
1.79427 3.94975 -1.13717 1.79427 3.94975 0.36797 1.79427 4.44173 -1.13717 
1.79427 4.44173 0.36797 1.79453 4.95214 -0.61787 1.79453 4.95214 -0.15133 
1.79634 3.8059 -1.07188 1.79634 3.8059 0.30268 1.79634 4.58558 -1.07188 
1.79634 4.58558 0.30268 1.80218 4.96292 -0.55365 1.80218 4.96292 -0.21554 
1.80231 3.99783 -1.14474 1.80231 3.99783 0.37554 1.80231 4.39365 -1.14474 
1.80231 4.39365 0.37554 1.80399 4.75926 -0.92989 1.80399 4.75926 0.16069 
1.80704 3.72434 0.23901 1.80704 4.66714 -1.00821 1.80704 4.66714 0.23901 
1.80745 4.97024 -0.4882 1.80745 4.97024 -0.281 1.80895 4.04735 -1.15056 
1.80895 4.04735 0.38137 1.80895 4.34413 -1.15056 1.80895 4.34413 0.38137 
1.80895 4.86647 -0.78315 1.80895 4.86647 0.01395 1.81016 4.97404 -0.4228 
1.81016 4.97404 -0.3464 1.81219 3.85687 -1.08447 1.81219 3.85687 0.31527 
1.81219 4.53461 -1.08447 1.81219 4.53461 0.31527 1.814 4.09725 -1.15445 
1.814 4.09725 0.38526 1.814 4.29423 -1.15445 1.814 4.29423 0.38526 
1.81425 4.80528 -0.86473 1.81425 4.80528 0.09553 1.81668 4.14644 -1.15697 
1.81668 4.14644 0.38777 1.81668 4.24504 -1.15697 1.81668 4.24504 0.38777 
1.81782 4.19574 -1.15761 1.81782 4.19574 0.38841 1.82264 3.76818 -1.02382 
1.82264 3.76818 0.25462 1.82264 4.6233 -1.02382 1.82264 4.6233 0.25462 
1.823 4.88651 -0.72192 1.823 4.88651 -0.04728 1.82311 3.67464 0.18043 
1.82311 4.71684 -0.94963 1.82311 4.71684 0.18043 1.82322 3.90349 -1.09542 
1.82322 3.90349 0.32622 1.82322 4.48799 -1.09542 1.82322 4.48799 0.32622 
1.83273 3.95106 -1.10469 1.83273 3.95106 0.3355 1.83273 4.44042 -1.10469 
1.83273 4.44042 0.3355 1.83478 4.76556 -0.88564 1.83478 4.76556 0.11644 
1.83559 4.9031 -0.65722 1.83559 4.9031 -0.11198 1.83671 3.81306 -1.03788 
1.83671 3.81306 0.26868 1.83671 4.57842 -1.03788 1.83671 4.57842 0.26868 
1.84045 3.99899 -1.11234 1.84045 3.99899 0.34314 1.84045 4.39249 -1.11234 
1.84045 4.39249 0.34314 1.84049 3.71719 0.19786 1.84049 4.67429 -0.96706 
1.84049 4.67429 0.19786 1.84277 4.80961 -0.81867 1.84277 4.80961 0.04948 
1.84517 4.91643 -0.59126 1.84517 4.91643 -0.17793 1.84706 4.0486 -1.11804 
1.84706 4.0486 0.34884 1.84706 4.34288 -1.11804 1.84706 4.34288 0.34884 
1.8492 3.85885 -1.05037 1.8492 3.85885 0.28117 1.8492 4.53263 -1.05037 
1.8492 4.53263 0.28117 1.85138 4.09737 -1.12227 1.85138 4.09737 0.35308 
1.85138 4.29411 -1.12227 1.85138 4.29411 0.35308 1.85213 4.92563 -0.52634 
1.85213 4.92563 -0.24286 1.85409 4.14661 -1.12473 1.85409 4.14661 0.35554 
1.85409 4.24487 -1.12473 1.85409 4.24487 0.35554 1.85427 4.72349 -0.9056 
1.85427 4.72349 0.13641 1.85499 4.19574 -1.12555 1.85499 4.19574 0.35635 
1.85619 4.93166 -0.46079 1.85619 4.93166 -0.30841 1.85639 3.76113 0.21394 
1.85639 4.63035 -0.98313 1.85639 4.63035 0.21394 1.85815 4.93381 -0.3846 
1.85866 4.83159 -0.75843 1.85866 4.83159 -0.01076 1.86009 3.90546 -1.06126 
1.86009 3.90546 0.29206 1.86009 4.48602 -1.06126 1.86009 4.48602 0.29206 
1.86366 4.77017 -0.83992 1.86366 4.77017 0.07072 1.86934 3.95276 -1.07051 
1.86934 3.95276 0.30132 1.86934 4.43872 -1.07051 1.86934 4.43872 0.30132 
1.87071 3.8059 -0.99752 1.87071 3.8059 0.22832 1.87071 4.58558 -0.99752 
1.87071 4.58558 0.22832 1.87205 3.7114 0.15504 1.87205 4.68008 -0.92424 
1.87205 4.68008 0.15504 1.87338 4.84966 -0.69501 1.87338 4.84966 -0.07419 
1.87695 4.00065 -1.07812 1.87695 4.00065 0.30892 1.87695 4.39083 -1.07812 
1.87695 4.39083 0.30892 1.88288 4.04901 -1.08405 1.88288 4.04901 0.31485 
1.88288 4.34247 -1.08405 1.88288 4.34247 0.31485 1.8833 3.85687 -1.01337 
1.8833 3.85687 0.24417 1.8833 4.53461 -1.01337 1.8833 4.53461 0.24417 
1.88361 4.72856 -0.85983 1.88361 4.72856 0.09063 1.88486 4.86502 -0.62966 
1.88486 4.86502 -0.13954 1.88713 4.09772 -1.0883 1.88713 4.09772 0.3191 
1.88713 4.29376 -1.0883 1.88713 4.29376 0.3191 1.88826 3.75509 0.1713 
1.88826 4.63639 -0.9405 1.88826 4.63639 0.1713 1.88968 4.14667 -1.09085 
1.88968 4.14667 0.32166 1.88968 4.24481 -1.09085 1.88968 4.24481 0.32166 
1.89053 4.19574 -1.09171 1.89053 4.19574 0.32251 1.89053 4.77309 -0.79285 
1.89053 4.77309 0.02365 1.8928 4.87743 -0.56372 1.8928 4.87743 -0.20548 
1.89424 3.90349 -1.02439 1.89424 3.90349 0.25519 1.89424 4.48799 -1.02439 
1.89424 4.48799 0.25519 1.89861 4.88535 -0.49838 1.89861 4.88535 -0.27082 
1.90177 3.70611 0.10961 1.90177 4.68537 -0.87881 1.90177 4.68537 0.10961 
1.90276 3.79985 0.18621 1.90276 4.59163 -0.95541 1.90276 4.59163 0.18621 
1.90302 4.88909 -0.4228 1.90302 4.88909 -0.3464 1.90352 3.95106 -1.0339 
1.90352 3.95106 0.2647 1.90352 4.44042 -1.0339 1.90352 4.44042 0.2647 
1.9072 4.7928 -0.73054 1.9072 4.7928 -0.03866 1.91086 4.73182 -0.81292 
1.91086 4.73182 0.04372 1.91117 3.99899 -1.04163 1.91117 3.99899 0.27243 
1.91117 4.39249 -1.04163 1.91117 4.39249 0.27243 1.91578 3.85054 -0.97154 
1.91578 3.85054 0.20234 1.91578 4.54094 -0.97154 1.91578 4.54094 0.20234 
1.91687 4.0486 -1.04823 1.91687 4.0486 0.27904 1.91687 4.34288 -1.04823 
1.91687 4.34288 0.27904 1.91797 3.75028 0.12728 1.91797 4.6412 -0.89648 
1.91797 4.6412 0.12728 1.92057 4.8098 -0.66666 1.92057 4.8098 -0.10253 
1.9211 4.09737 -1.05255 1.9211 4.09737 0.28335 1.9211 4.29411 -1.05255 
1.9211 4.29411 0.28335 1.92356 4.14661 -1.05526 1.92356 4.14661 0.28606 
1.92356 4.24487 -1.05526 1.92356 4.24487 0.28606 1.92438 4.19574 -1.05616 
1.92438 4.19574 0.28696 1.9266 3.90227 -0.9859 1.9266 3.90227 0.2167 
1.9266 4.48921 -0.9859 1.9266 4.48921 0.2167 1.92935 4.68921 -0.83191 
1.92935 4.68921 0.06271 1.93059 4.824 -0.6015 1.93059 4.824 -0.1677 
1.93277 3.79492 0.14249 1.93277 4.59656 -0.91169 1.93277 4.59656 0.14249 
1.93527 4.73409 -0.76527 1.93527 4.73409 -0.00393 1.936 3.94975 -0.99544 
1.936 3.94975 0.22624 1.936 4.44173 -0.99544 1.936 4.44173 0.22624 
1.93721 4.83534 -0.53535 1.93721 4.83534 -0.23384 1.94356 3.99783 -1.00349 
1.94356 3.99783 0.23429 1.94356 4.39365 -1.00349 1.94356 4.39365 0.23429 
1.94374 4.84089 -0.46019 1.94374 4.84089 -0.309 1.94592 4.84274 -0.3846 
1.94596 3.74613 0.08058 1.94596 4.64535 -0.84978 1.94596 4.64535 0.08058 
1.94637 3.84522 -0.92779 1.94637 3.84522 0.15859 1.94637 4.54626 -0.92779 
1.94637 4.54626 0.15859 1.94939 4.04735 -1.01012 1.94939 4.04735 0.24092 
1.94939 4.34413 -1.01012 1.94939 4.34413 0.24092 1.95075 4.7528 -0.70223 
1.95075 4.7528 -0.06697 1.95328 4.09725 -1.01517 1.95328 4.09725 0.24597 
1.95328 4.29423 -1.01517 1.95328 4.29423 0.24597 1.95417 4.69171 -0.78456 
1.95417 4.69171 0.01536 1.9558 4.14644 -1.01785 1.9558 4.14644 0.24865 
1.9558 4.24504 -1.01785 1.9558 4.24504 0.24865 1.95644 4.19574 -1.01899 
1.95644 4.19574 0.24979 1.9576 3.89683 -0.94255 1.9576 3.89683 0.17336 
1.9576 4.49465 -0.94255 1.9576 4.49465 0.17336 1.96066 3.79112 0.09728 
1.96066 4.60036 -0.86647 1.96066 4.60036 0.09728 1.96302 4.76881 -0.63723 
1.96302 4.76881 -0.13197 1.96642 3.94905 -0.95562 1.96642 3.94905 0.18642 
1.96642 4.44243 -0.95562 1.96642 4.44243 0.18642 1.97124 3.74366 0.03369 
1.97124 4.64782 -0.80289 1.97124 4.64782 0.03369 1.97176 4.78191 -0.57152 
1.97176 4.78191 -0.19767 1.97406 3.99716 -0.9638 1.97406 3.99716 0.1946 
1.97406 4.39432 -0.9638 1.97406 4.39432 0.1946 1.97469 3.84116 -0.88278 
1.97469 3.84116 0.11358 1.97469 4.55032 -0.88278 1.97469 4.55032 0.11358 
1.97678 4.69279 -0.73607 1.97678 4.69279 -0.03313 1.98014 4.04648 -0.97023 
1.98014 4.04648 0.20104 1.98014 4.345 -0.97023 1.98014 4.345 0.20104 
1.98197 4.78681 -0.49843 1.98197 4.78681 -0.27077 1.9841 4.09643 -0.97542 
1.9841 4.09643 0.20622 1.9841 4.29505 -0.97542 1.9841 4.29505 0.20622 
1.98601 4.14638 -0.97909 1.98601 4.14638 0.2099 1.98601 4.2451 -0.97909 
1.98601 4.2451 0.2099 1.98634 3.78848 0.05069 1.98634 4.603 -0.81989 
1.98634 4.603 0.05069 1.98637 3.89225 -0.89761 1.98637 3.89225 0.12841 
1.98637 4.49923 -0.89761 1.98637 4.49923 0.12841 1.98638 4.79055 -0.42283 
1.98638 4.79055 -0.34636 1.98663 4.19574 -0.9803 1.98663 4.19574 0.2111 
1.9913 4.71025 -0.67204 1.9913 4.71025 -0.09716 1.99429 4.64922 -0.75454 
1.99429 4.64922 -0.01466 1.99567 3.94425 -0.91091 1.99567 3.94425 0.14171 
1.99567 4.44723 -0.91091 1.99567 4.44723 0.14171 2.00135 3.83771 0.06576 
2.00135 4.55377 -0.83496 2.00135 4.55377 0.06576 2.00209 4.72533 -0.60669 
2.00209 4.72533 -0.16251 2.00257 3.99698 -0.92266 2.00257 3.99698 0.15346 
2.00257 4.3945 -0.92266 2.00257 4.3945 0.15346 2.00876 4.04623 -0.92909 
2.00876 4.04623 0.15989 2.00876 4.34525 -0.92909 2.00876 4.34525 0.15989 
2.00974 3.78699 0.00287 2.00974 4.60449 -0.77207 2.00974 4.60449 0.00287 
2.01289 4.09586 -0.93416 2.01289 4.09586 0.16497 2.01289 4.29562 -0.93416 
2.01289 4.29562 0.16497 2.01348 3.88868 -0.85014 2.01348 3.88868 0.08094 
2.01348 4.5028 -0.85014 2.01348 4.5028 0.08094 2.01439 4.73158 -0.53418 
2.01439 4.73158 -0.23502 2.0149 4.19574 -0.94017 2.0149 4.19574 0.17097 
2.0149 4.64936 -0.70536 2.0149 4.64936 -0.06384 2.01493 4.14574 -0.93786 
2.01493 4.14574 0.16866 2.01493 4.24574 -0.93786 2.01493 4.24574 0.16866 
2.02217 4.7349 -0.46085 2.02217 4.7349 -0.30835 2.02322 3.94087 -0.86396 
2.02322 3.94087 0.09476 2.02322 4.45061 -0.86396 2.02322 4.45061 0.09476 
2.02462 4.73648 -0.3846 2.02513 3.83599 0.01805 2.02513 4.55549 -0.78725 
2.02513 4.55549 0.01805 2.02803 4.66592 -0.64067 2.02803 4.66592 -0.12853 
2.03054 3.99355 -0.87605 2.03054 3.99355 0.10685 2.03054 4.39793 -0.87605 
2.03054 4.39793 0.10685 2.0308 3.78666 -0.04605 2.0308 4.60482 -0.72315 
2.0308 4.60482 -0.04605 2.03487 4.04585 -0.88717 2.03487 4.04585 0.11797 
2.03487 4.34563 -0.88717 2.03487 4.34563 0.11797 2.0381 3.88603 -0.80127 
2.0381 3.88603 0.03207 2.0381 4.50545 -0.80127 2.0381 4.50545 0.03207 
2.03907 4.09552 -0.89236 2.03907 4.09552 0.12316 2.03907 4.29596 -0.89236 
2.03907 4.29596 0.12316 2.04114 4.14568 -0.89629 2.04114 4.14568 0.12709 
2.04114 4.2458 -0.89629 2.04114 4.2458 0.12709 2.04116 4.19574 -0.8987 
2.04116 4.19574 0.1295 2.04268 4.67284 -0.56913 2.04268 4.67284 -0.20007 
2.04664 3.83534 -0.03107 2.04664 4.55614 -0.73812 2.04664 4.55614 -0.03107 
2.04835 3.93799 -0.81527 2.04835 3.93799 0.04607 2.04835 4.45349 -0.81527 
2.04835 4.45349 0.04607 2.04945 4.60399 -0.67327 2.04945 4.60399 -0.09592 
2.05259 4.67755 -0.49598 2.05259 4.67755 -0.27322 2.056 3.99072 -0.82798 
2.056 3.99072 0.05878 2.056 4.40076 -0.82798 2.056 4.40076 0.05878 
2.05757 4.67991 -0.42283 2.05757 4.67991 -0.34636 2.05998 3.88529 -0.75239 
2.05998 3.88529 -0.0168 2.05998 4.50619 -0.75239 2.05998 4.50619 -0.0168 
2.06085 4.04285 -0.8393 2.06085 4.04285 0.07011 2.06085 4.34863 -0.8393 
2.06085 4.34863 0.07011 2.06318 4.09542 -0.84932 2.06318 4.09542 0.08013 
2.06318 4.29606 -0.84932 2.06318 4.29606 0.08013 2.06535 4.19574 -0.856 
2.06535 4.19574 0.0868 2.06538 4.14552 -0.85325 2.06538 4.14552 0.08405 
2.06538 4.24596 -0.85325 2.06538 4.24596 0.08405 2.06565 3.83595 -0.0809 
2.06565 4.55553 -0.6883 2.06565 4.55553 -0.0809 2.06623 4.6119 -0.60247 
2.06623 4.6119 -0.16673 2.07073 3.93583 -0.76558 2.07073 3.93583 -0.00362 
2.07073 4.45565 -0.76558 2.07073 4.45565 -0.00362 2.07828 4.61758 -0.5305 
2.07828 4.61758 -0.2387 2.07887 3.9885 -0.7786 2.07887 3.9885 0.0094 
2.07887 4.40298 -0.7786 2.07887 4.40298 0.0094 2.07935 3.88543 -0.70246 
2.07935 3.88543 -0.06674 2.07935 4.50605 -0.70246 2.07935 4.50605 -0.06674 
2.0803 3.83461 -0.12924 2.0803 4.55687 -0.63995 2.0803 4.55687 -0.12924 
2.08435 4.04036 -0.78981 2.08435 4.04036 0.02061 2.08435 4.35112 -0.78981 
2.08435 4.35112 0.02061 2.08554 4.621 -0.45774 2.08554 4.621 -0.31145 
2.08717 4.09292 -0.80015 2.08717 4.09292 0.03095 2.08717 4.29856 -0.80015 
2.08717 4.29856 0.03095 2.08736 4.14546 -0.8093 2.08736 4.14546 0.0401 
2.08736 4.24602 -0.8093 2.08736 4.24602 0.0401 2.08742 4.19574 -0.81215 
2.08742 4.19574 0.04296 2.08796 4.62214 -0.3846 2.0905 3.93579 -0.71572 
2.0905 3.93579 -0.05348 2.0905 4.45569 -0.71572 2.0905 4.45569 -0.05348 
2.09449 3.88396 -0.65434 2.09449 3.88396 -0.11485 2.09449 4.50752 -0.65434 
2.09449 4.50752 -0.11485 2.0949 3.82774 -0.20075 2.0949 4.56374 -0.56844 
2.0949 4.56374 -0.20075 2.09908 3.98689 -0.72804 2.09908 3.98689 -0.04115 
2.09908 4.40459 -0.72804 2.09908 4.40459 -0.04115 2.10476 4.56836 -0.49549 
2.10476 4.56836 -0.27371 2.10507 4.03858 -0.73939 2.10507 4.03858 -0.02981 
2.10507 4.3529 -0.73939 2.10507 4.3529 -0.02981 2.10615 3.93445 -0.66798 
2.10615 3.93445 -0.10122 2.10615 4.45703 -0.66798 2.10615 4.45703 -0.10122 
2.10731 3.88328 -0.60554 2.10731 3.88328 -0.16366 2.10731 4.19574 -0.76728 
2.10731 4.19574 -0.00192 2.10731 4.5082 -0.60554 2.10731 4.5082 -0.16366 
2.10844 4.09072 -0.74973 2.10844 4.09072 -0.01946 2.10844 4.30076 -0.74973 
2.10844 4.30076 -0.01946 2.10919 4.14316 -0.75904 2.10919 4.14316 -0.01016 
2.10919 4.24832 -0.75904 2.10919 4.24832 -0.01016 2.1097 4.57069 -0.42238 
2.1097 4.57069 -0.34681 2.11521 3.98548 -0.68054 2.11521 3.98548 -0.08866 
2.11521 4.406 -0.68054 2.11521 4.406 -0.08866 2.11948 3.93356 -0.61925 
2.11948 3.93356 -0.14995 2.11948 4.45792 -0.61925 2.11948 4.45792 -0.14995 
2.11981 3.87775 -0.53317 2.11981 3.87775 -0.23603 2.11981 4.51373 -0.53317 
2.11981 4.51373 -0.23603 2.12162 4.0383 -0.69282 2.12162 4.0383 -0.07637 
2.12162 4.35318 -0.69282 2.12162 4.35318 -0.07637 2.12497 4.19574 -0.72149 
2.12497 4.19574 -0.04771 2.12539 4.09043 -0.70338 2.12539 4.09043 -0.06582 
2.12539 4.30105 -0.70338 2.12539 4.30105 -0.06582 2.12649 4.14311 -0.71303 
2.12649 4.14311 -0.05616 2.12649 4.24837 -0.71303 2.12649 4.24837 -0.05616 
2.12723 3.87395 -0.46 2.12723 3.87395 -0.3092 2.12723 4.51753 -0.46 
2.12723 4.51753 -0.3092 2.12898 3.98459 -0.63228 2.12898 3.98459 -0.13691 
2.12898 4.40689 -0.63228 2.12898 4.40689 -0.13691 2.12993 3.87303 -0.3846 
2.12993 4.51845 -0.3846 2.13036 3.93329 -0.57018 2.13036 3.93329 -0.19902 
2.13036 4.45819 -0.57018 2.13036 4.45819 -0.19902 2.13593 4.03726 -0.64465 
2.13593 4.03726 -0.12454 2.13593 4.35422 -0.64465 2.13593 4.35422 -0.12454 
2.14004 4.09039 -0.65625 2.14004 4.09039 -0.11295 2.14004 4.30109 -0.65625 
2.14004 4.30109 -0.11295 2.14037 4.19574 -0.67488 2.14037 4.19574 -0.09431 
2.14037 3.98424 -0.58341 2.14037 3.98424 -0.18579 2.14037 4.40724 -0.58341 
2.14037 4.40724 -0.18579 2.14047 3.92858 -0.49727 2.14047 3.92858 -0.27193 
2.14047 4.4629 -0.49727 2.14047 4.4629 -0.27193 2.14158 4.14299 -0.66597 
2.14158 4.14299 -0.10323 2.14158 4.24849 -0.66597 2.14158 4.24849 -0.10323 
2.146 3.92736 -0.42239 2.146 3.92736 -0.34681 2.146 4.46412 -0.42239 
2.146 4.46412 -0.34681 2.14789 4.03667 -0.59555 2.14789 4.03667 -0.17365 
2.14789 4.35481 -0.59555 2.14789 4.35481 -0.17365 2.14935 3.98442 -0.53403 
2.14935 3.98442 -0.23517 2.14935 4.40706 -0.53403 2.14935 4.40706 -0.23517 
2.15253 4.08979 -0.60735 2.15253 4.08979 -0.16185 2.15253 4.30169 -0.60735 
2.15253 4.30169 -0.16185 2.15346 4.19574 -0.62758 2.15346 4.19574 -0.14162 
2.15426 4.14295 -0.61848 2.15426 4.14295 -0.15072 2.15426 4.24853 -0.61848 
2.15426 4.24853 -0.15072 2.15738 4.0367 -0.54619 2.15738 4.0367 -0.22301 
2.15738 4.35478 -0.54619 2.15738 4.35478 -0.22301 2.15758 3.98262 -0.45952 
2.15758 3.98262 -0.30967 2.15758 4.40886 -0.45952 2.15758 4.40886 -0.30967 
2.16032 3.98202 -0.3846 2.16032 4.40946 -0.3846 2.16255 4.08945 -0.55788 
2.16255 4.08945 -0.21132 2.16255 4.30203 -0.55788 2.16255 4.30203 -0.21132 
2.16421 4.03645 -0.49723 2.16421 4.03645 -0.27196 2.16421 4.19574 -0.57969 
2.16421 4.19574 -0.18951 2.16421 4.35503 -0.49723 2.16421 4.35503 -0.27196 
2.16483 4.14252 -0.56906 2.16483 4.14252 -0.20014 2.16483 4.24896 -0.56906 
2.16483 4.24896 -0.20014 2.16974 4.03524 -0.42236 2.16974 4.03524 -0.34684 
2.16974 4.35624 -0.42236 2.16974 4.35624 -0.34684 2.16991 4.08918 -0.50907 
2.16991 4.08918 -0.26013 2.16991 4.3023 -0.50907 2.16991 4.3023 -0.26013 
2.1726 4.19574 -0.53133 2.1726 4.19574 -0.23787 2.17271 4.14248 -0.52054 
2.17271 4.14248 -0.24866 2.17271 4.249 -0.52054 2.17271 4.249 -0.24866 
2.17487 4.08917 -0.45996 2.17487 4.08917 -0.30924 2.17487 4.30231 -0.45996 
2.17487 4.30231 -0.30924 2.1777 4.08886 -0.3846 2.1777 4.30262 -0.3846 
2.17822 4.14237 -0.47142 2.17822 4.14237 -0.29778 2.17822 4.24911 -0.47142 
2.17822 4.24911 -0.29778 2.17861 4.19574 -0.48262 2.17861 4.19574 -0.28658 
2.18129 4.14234 -0.42236 2.18129 4.14234 -0.34684 2.18129 4.24914 -0.42236 
2.18129 4.24914 -0.34684 2.18222 4.19574 -0.43367 2.18222 4.19574 -0.33553 
2.18343 4.19574 -0.3846 -2.18343 4.19574 0.3846 -2.18222 4.19574 0.33553 
-2.18222 4.19574 0.43367 -2.18129 4.14234 0.34684 -2.18129 4.14234 0.42236 
-2.18129 4.24914 0.34684 -2.18129 4.24914 0.42236 -2.17861 4.19574 0.28658 
-2.17861 4.19574 0.48262 -2.17822 4.14237 0.29778 -2.17822 4.14237 0.47142 
-2.17822 4.24911 0.29778 -2.17822 4.24911 0.47142 -2.1777 4.08886 0.3846 
-2.1777 4.30262 0.3846 -2.17487 4.08917 0.30924 -2.17487 4.08917 0.45996 
-2.17487 4.30231 0.30924 -2.17487 4.30231 0.45996 -2.17271 4.14248 0.24866 
-2.17271 4.14248 0.52054 -2.17271 4.249 0.24866 -2.17271 4.249 0.52054 
-2.17261 4.19574 0.23787 -2.17261 4.19574 0.53133 -2.16991 4.08918 0.26013 
-2.16991 4.08918 0.50907 -2.16991 4.3023 0.26013 -2.16991 4.3023 0.50907 
-2.16974 4.03524 0.34684 -2.16974 4.03524 0.42236 -2.16974 4.35624 0.34684 
-2.16974 4.35624 0.42236 -2.16483 4.14252 0.20014 -2.16483 4.14252 0.56906 
-2.16483 4.24896 0.20014 -2.16483 4.24896 0.56906 -2.16421 4.03645 0.27196 
-2.16421 4.03645 0.49723 -2.16421 4.19574 0.18951 -2.16421 4.19574 0.57969 
-2.16421 4.35503 0.27196 -2.16421 4.35503 0.49723 -2.16255 4.08945 0.21132 
-2.16255 4.08945 0.55788 -2.16255 4.30203 0.21132 -2.16255 4.30203 0.55788 
-2.16032 3.98202 0.3846 -2.16032 4.40946 0.3846 -2.15758 3.98262 0.30967 
-2.15758 3.98262 0.45952 -2.15758 4.40886 0.30967 -2.15758 4.40886 0.45952 
-2.15739 4.0367 0.22301 -2.15739 4.0367 0.54619 -2.15739 4.35478 0.22301 
-2.15739 4.35478 0.54619 -2.15426 4.14295 0.15072 -2.15426 4.14295 0.61848 
-2.15426 4.24853 0.15072 -2.15426 4.24853 0.61848 -2.15346 4.19574 0.14162 
-2.15346 4.19574 0.62758 -2.15253 4.08979 0.16185 -2.15253 4.08979 0.60735 
-2.15253 4.30169 0.16185 -2.15253 4.30169 0.60735 -2.14935 3.98442 0.23517 
-2.14935 3.98442 0.53403 -2.14935 4.40706 0.23517 -2.14935 4.40706 0.53403 
-2.1479 4.03667 0.17365 -2.1479 4.03667 0.59555 -2.1479 4.35481 0.17365 
-2.1479 4.35481 0.59555 -2.146 3.92736 0.34681 -2.146 3.92736 0.42239 
-2.146 4.46412 0.34681 -2.146 4.46412 0.42239 -2.14158 4.14299 0.10323 
-2.14158 4.14299 0.66597 -2.14158 4.24849 0.10323 -2.14158 4.24849 0.66597 
-2.14047 3.92858 0.27193 -2.14047 3.92858 0.49727 -2.14047 4.4629 0.27193 
-2.14047 4.4629 0.49727 -2.14037 3.98424 0.18579 -2.14037 3.98424 0.58341 
-2.14037 4.40724 0.18579 -2.14037 4.40724 0.58341 -2.14037 4.19574 0.09431 
-2.14037 4.19574 0.67488 -2.14004 4.09039 0.11295 -2.14004 4.09039 0.65625 
-2.14004 4.30109 0.11295 -2.14004 4.30109 0.65625 -2.13593 4.03726 0.12454 
-2.13593 4.03726 0.64465 -2.13593 4.35422 0.12454 -2.13593 4.35422 0.64465 
-2.13036 3.93329 0.19902 -2.13036 3.93329 0.57018 -2.13036 4.45819 0.19902 
-2.13036 4.45819 0.57018 -2.12993 3.87303 0.3846 -2.12993 4.51845 0.3846 
-2.12898 3.98459 0.13691 -2.12898 3.98459 0.63228 -2.12898 4.40689 0.13691 
-2.12898 4.40689 0.63228 -2.12723 3.87395 0.3092 -2.12723 3.87395 0.46 
-2.12723 4.51753 0.3092 -2.12723 4.51753 0.46 -2.12649 4.14311 0.05616 
-2.12649 4.14311 0.71303 -2.12649 4.24837 0.05616 -2.12649 4.24837 0.71303 
-2.12539 4.09043 0.06582 -2.12539 4.09043 0.70338 -2.12539 4.30105 0.06582 
-2.12539 4.30105 0.70338 -2.12497 4.19574 0.04771 -2.12497 4.19574 0.72149 
-2.12162 4.0383 0.07637 -2.12162 4.0383 0.69282 -2.12162 4.35318 0.07637 
-2.12162 4.35318 0.69282 -2.11981 3.87775 0.23603 -2.11981 3.87775 0.53317 
-2.11981 4.51373 0.23603 -2.11981 4.51373 0.53317 -2.11949 3.93356 0.14995 
-2.11949 3.93356 0.61925 -2.11949 4.45792 0.14995 -2.11949 4.45792 0.61925 
-2.11521 3.98548 0.08866 -2.11521 3.98548 0.68054 -2.11521 4.406 0.08866 
-2.11521 4.406 0.68054 -2.1097 4.57069 0.34681 -2.1097 4.57069 0.42238 
-2.10919 4.14316 0.01016 -2.10919 4.14316 0.75904 -2.10919 4.24832 0.01016 
-2.10919 4.24832 0.75904 -2.10844 4.09072 0.01946 -2.10844 4.09072 0.74973 
-2.10844 4.30076 0.01946 -2.10844 4.30076 0.74973 -2.10731 3.88328 0.16366 
-2.10731 3.88328 0.60554 -2.10731 4.19574 0.00192 -2.10731 4.19574 0.76728 
-2.10731 4.5082 0.16366 -2.10731 4.5082 0.60554 -2.10615 3.93445 0.10122 
-2.10615 3.93445 0.66798 -2.10615 4.45703 0.10122 -2.10615 4.45703 0.66798 
-2.10507 4.03858 0.02981 -2.10507 4.03858 0.73939 -2.10507 4.3529 0.02981 
-2.10507 4.3529 0.73939 -2.10476 4.56836 0.27371 -2.10476 4.56836 0.49549 
-2.09909 3.98689 0.04115 -2.09909 3.98689 0.72804 -2.09909 4.40459 0.04115 
-2.09909 4.40459 0.72804 -2.0949 3.82774 0.20075 -2.0949 4.56374 0.20075 
-2.0949 4.56374 0.56844 -2.09449 3.88396 0.11485 -2.09449 3.88396 0.65434 
-2.09449 4.50752 0.11485 -2.09449 4.50752 0.65434 -2.0905 3.93579 0.05348 
-2.0905 3.93579 0.71572 -2.0905 4.45569 0.05348 -2.0905 4.45569 0.71572 
-2.08796 4.62214 0.3846 -2.08742 4.19574 -0.04296 -2.08742 4.19574 0.81215 
-2.08737 4.14546 -0.0401 -2.08737 4.14546 0.8093 -2.08737 4.24602 -0.0401 
-2.08737 4.24602 0.8093 -2.08717 4.09292 -0.03095 -2.08717 4.09292 0.80015 
-2.08717 4.29856 -0.03095 -2.08717 4.29856 0.80015 -2.08554 4.621 0.31145 
-2.08554 4.621 0.45774 -2.08435 4.04036 -0.02061 -2.08435 4.04036 0.78981 
-2.08435 4.35112 -0.02061 -2.08435 4.35112 0.78981 -2.0803 3.83461 0.12924 
-2.0803 4.55687 0.12924 -2.0803 4.55687 0.63995 -2.07935 3.88543 0.06674 
-2.07935 3.88543 0.70246 -2.07935 4.50605 0.06674 -2.07935 4.50605 0.70246 
-2.07887 3.9885 -0.0094 -2.07887 3.9885 0.7786 -2.07887 4.40298 -0.0094 
-2.07887 4.40298 0.7786 -2.07828 4.61758 0.2387 -2.07828 4.61758 0.5305 
-2.07073 3.93583 0.00362 -2.07073 3.93583 0.76558 -2.07073 4.45565 0.00362 
-2.07073 4.45565 0.76558 -2.06623 4.6119 0.16673 -2.06623 4.6119 0.60247 
-2.06565 3.83595 0.0809 -2.06565 4.55553 0.0809 -2.06565 4.55553 0.6883 
-2.06538 4.14552 -0.08405 -2.06538 4.14552 0.85325 -2.06538 4.24596 -0.08405 
-2.06538 4.24596 0.85325 -2.06535 4.19574 -0.0868 -2.06535 4.19574 0.856 
-2.06318 4.09542 -0.08013 -2.06318 4.09542 0.84932 -2.06318 4.29606 -0.08013 
-2.06318 4.29606 0.84932 -2.06085 4.04285 -0.07011 -2.06085 4.04285 0.8393 
-2.06085 4.34863 -0.07011 -2.06085 4.34863 0.8393 -2.05998 3.88529 0.0168 
-2.05998 3.88529 0.75239 -2.05998 4.50619 0.0168 -2.05998 4.50619 0.75239 
-2.05757 4.67991 0.34636 -2.05757 4.67991 0.42283 -2.056 3.99072 -0.05878 
-2.056 3.99072 0.82798 -2.056 4.40076 -0.05878 -2.056 4.40076 0.82798 
-2.0526 4.67755 0.27322 -2.0526 4.67755 0.49598 -2.04945 4.60399 0.09592 
-2.04945 4.60399 0.67327 -2.04835 3.93799 -0.04607 -2.04835 3.93799 0.81527 
-2.04835 4.45349 -0.04607 -2.04835 4.45349 0.81527 -2.04664 3.83534 0.03107 
-2.04664 4.55614 0.03107 -2.04664 4.55614 0.73812 -2.04269 4.67284 0.20007 
-2.04269 4.67284 0.56913 -2.04116 4.19574 -0.1295 -2.04116 4.19574 0.8987 
-2.04114 4.14568 -0.12709 -2.04114 4.14568 0.89629 -2.04114 4.2458 -0.12709 
-2.04114 4.2458 0.89629 -2.03908 4.09552 -0.12316 -2.03908 4.09552 0.89236 
-2.03908 4.29596 -0.12316 -2.03908 4.29596 0.89236 -2.0381 3.88603 -0.03207 
-2.0381 3.88603 0.80127 -2.0381 4.50545 -0.03207 -2.0381 4.50545 0.80127 
-2.03487 4.04585 -0.11797 -2.03487 4.04585 0.88717 -2.03487 4.34563 -0.11797 
-2.03487 4.34563 0.88717 -2.0308 3.78666 0.04605 -2.0308 4.60482 0.04605 
-2.0308 4.60482 0.72315 -2.03054 3.99355 -0.10685 -2.03054 3.99355 0.87605 
-2.03054 4.39793 -0.10685 -2.03054 4.39793 0.87605 -2.02804 4.66592 0.12853 
-2.02804 4.66592 0.64067 -2.02513 3.83599 -0.01805 -2.02513 4.55549 -0.01805 
-2.02513 4.55549 0.78725 -2.02462 4.73648 0.3846 -2.02323 3.94087 -0.09476 
-2.02323 3.94087 0.86396 -2.02323 4.45061 -0.09476 -2.02323 4.45061 0.86396 
-2.02217 4.7349 0.30835 -2.02217 4.7349 0.46085 -2.01493 4.14574 -0.16866 
-2.01493 4.14574 0.93786 -2.01493 4.24574 -0.16866 -2.01493 4.24574 0.93786 
-2.0149 4.19574 -0.17097 -2.0149 4.19574 0.94017 -2.0149 4.64936 0.06384 
-2.0149 4.64936 0.70536 -2.01439 4.73158 0.23502 -2.01439 4.73158 0.53418 
-2.01348 3.88868 -0.08094 -2.01348 3.88868 0.85014 -2.01348 4.5028 -0.08094 
-2.01348 4.5028 0.85014 -2.01289 4.09586 -0.16497 -2.01289 4.09586 0.93416 
-2.01289 4.29562 -0.16497 -2.01289 4.29562 0.93416 -2.00974 3.78699 -0.00287 
-2.00974 4.60449 -0.00287 -2.00974 4.60449 0.77207 -2.00876 4.04623 -0.15989 
-2.00876 4.04623 0.92909 -2.00876 4.34525 -0.15989 -2.00876 4.34525 0.92909 
-2.00257 3.99698 -0.15346 -2.00257 3.99698 0.92266 -2.00257 4.3945 -0.15346 
-2.00257 4.3945 0.92266 -2.00209 4.72533 0.16251 -2.00209 4.72533 0.60669 
-2.00135 3.83771 -0.06576 -2.00135 4.55377 -0.06576 -2.00135 4.55377 0.83496 
-1.99568 3.94425 -0.14171 -1.99568 3.94425 0.91091 -1.99568 4.44723 -0.14171 
-1.99568 4.44723 0.91091 -1.99429 4.64922 0.01466 -1.99429 4.64922 0.75454 
-1.9913 4.71025 0.09716 -1.9913 4.71025 0.67204 -1.98664 4.19574 -0.2111 
-1.98664 4.19574 0.9803 -1.98638 4.79055 0.34636 -1.98638 4.79055 0.42283 
-1.98637 3.89225 -0.12841 -1.98637 3.89225 0.89761 -1.98637 4.49923 -0.12841 
-1.98637 4.49923 0.89761 -1.98634 3.78848 -0.05069 -1.98634 4.603 -0.05069 
-1.98634 4.603 0.81989 -1.98601 4.14638 -0.2099 -1.98601 4.14638 0.97909 
-1.98601 4.2451 -0.2099 -1.98601 4.2451 0.97909 -1.9841 4.09643 -0.20622 
-1.9841 4.09643 0.97542 -1.9841 4.29505 -0.20622 -1.9841 4.29505 0.97542 
-1.98197 4.78681 0.27077 -1.98197 4.78681 0.49843 -1.98014 4.04648 -0.20104 
-1.98014 4.04648 0.97023 -1.98014 4.345 -0.20104 -1.98014 4.345 0.97023 
-1.97678 4.69279 0.03313 -1.97678 4.69279 0.73607 -1.97469 3.84116 -0.11358 
-1.97469 3.84116 0.88278 -1.97469 4.55032 -0.11358 -1.97469 4.55032 0.88278 
-1.97406 3.99716 -0.1946 -1.97406 3.99716 0.9638 -1.97406 4.39432 -0.1946 
-1.97406 4.39432 0.9638 -1.97176 4.78191 0.19767 -1.97176 4.78191 0.57152 
-1.97124 3.74366 -0.03369 -1.97124 4.64782 -0.03369 -1.97124 4.64782 0.80289 
-1.96642 3.94905 -0.18642 -1.96642 3.94905 0.95562 -1.96642 4.44243 -0.18642 
-1.96642 4.44243 0.95562 -1.96303 4.76881 0.13197 -1.96303 4.76881 0.63723 
-1.96066 3.79112 -0.09728 -1.96066 4.60036 -0.09728 -1.96066 4.60036 0.86647 
-1.9576 3.89683 -0.17336 -1.9576 3.89683 0.94255 -1.9576 4.49465 -0.17336 
-1.9576 4.49465 0.94255 -1.95644 4.19574 -0.24979 -1.95644 4.19574 1.01899 
-1.9558 4.14644 -0.24865 -1.9558 4.14644 1.01785 -1.9558 4.24504 -0.24865 
-1.9558 4.24504 1.01785 -1.95417 4.69171 -0.01536 -1.95417 4.69171 0.78456 
-1.95328 4.09725 -0.24597 -1.95328 4.09725 1.01517 -1.95328 4.29423 -0.24597 
-1.95328 4.29423 1.01517 -1.95076 4.7528 0.06697 -1.95076 4.7528 0.70223 
-1.94939 4.04735 -0.24092 -1.94939 4.04735 1.01012 -1.94939 4.34413 -0.24092 
-1.94939 4.34413 1.01012 -1.94637 3.84522 -0.15859 -1.94637 3.84522 0.92779 
-1.94637 4.54626 -0.15859 -1.94637 4.54626 0.92779 -1.94596 3.74613 -0.08058 
-1.94596 4.64535 -0.08058 -1.94596 4.64535 0.84978 -1.94592 4.84274 0.3846 
-1.94374 4.84089 0.309 -1.94374 4.84089 0.46019 -1.94357 3.99783 -0.23429 
-1.94357 3.99783 1.00349 -1.94357 4.39365 -0.23429 -1.94357 4.39365 1.00349 
-1.93721 4.83534 0.23384 -1.93721 4.83534 0.53535 -1.936 3.94975 -0.22624 
-1.936 3.94975 0.99544 -1.936 4.44173 -0.22624 -1.936 4.44173 0.99544 
-1.93527 4.73409 0.00393 -1.93527 4.73409 0.76527 -1.93277 3.79492 -0.14249 
-1.93277 4.59656 -0.14249 -1.93277 4.59656 0.91169 -1.93059 4.824 0.1677 
-1.93059 4.824 0.6015 -1.92935 4.68921 -0.06271 -1.92935 4.68921 0.83191 
-1.9266 3.90227 -0.2167 -1.9266 3.90227 0.9859 -1.9266 4.48921 -0.2167 
-1.9266 4.48921 0.9859 -1.92438 4.19574 -0.28696 -1.92438 4.19574 1.05616 
-1.92356 4.14661 -0.28606 -1.92356 4.14661 1.05526 -1.92356 4.24487 -0.28606 
-1.92356 4.24487 1.05526 -1.9211 4.09737 -0.28335 -1.9211 4.09737 1.05255 
-1.9211 4.29411 -0.28335 -1.9211 4.29411 1.05255 -1.92057 4.8098 0.10253 
-1.92057 4.8098 0.66666 -1.91797 3.75028 -0.12728 -1.91797 4.6412 -0.12728 
-1.91797 4.6412 0.89648 -1.91687 4.0486 -0.27904 -1.91687 4.0486 1.04823 
-1.91687 4.34288 -0.27904 -1.91687 4.34288 1.04823 -1.91578 3.85054 -0.20234 
-1.91578 3.85054 0.97154 -1.91578 4.54094 -0.20234 -1.91578 4.54094 0.97154 
-1.91117 3.99899 -0.27243 -1.91117 3.99899 1.04163 -1.91117 4.39249 -0.27243 
-1.91117 4.39249 1.04163 -1.91086 4.73182 -0.04372 -1.91086 4.73182 0.81292 
-1.9072 4.7928 0.03866 -1.9072 4.7928 0.73054 -1.90352 3.95106 -0.2647 
-1.90352 3.95106 1.0339 -1.90352 4.44042 -0.2647 -1.90352 4.44042 1.0339 
-1.90302 4.88909 0.3464 -1.90302 4.88909 0.4228 -1.90276 3.79985 -0.18621 
-1.90276 4.59163 -0.18621 -1.90276 4.59163 0.95541 -1.90177 3.70611 -0.10961 
-1.90177 4.68537 -0.10961 -1.90177 4.68537 0.87881 -1.89862 4.88535 0.27082 
-1.89862 4.88535 0.49838 -1.89425 3.90349 -0.25519 -1.89425 3.90349 1.02439 
-1.89425 4.48799 -0.25519 -1.89425 4.48799 1.02439 -1.8928 4.87743 0.20548 
-1.8928 4.87743 0.56372 -1.89054 4.19574 -0.32251 -1.89054 4.19574 1.09171 
-1.89054 4.77309 -0.02365 -1.89054 4.77309 0.79285 -1.88968 4.14667 -0.32166 
-1.88968 4.14667 1.09085 -1.88968 4.24481 -0.32166 -1.88968 4.24481 1.09085 
-1.88827 3.75509 -0.1713 -1.88827 4.63639 -0.1713 -1.88827 4.63639 0.9405 
-1.88713 4.09772 -0.3191 -1.88713 4.09772 1.0883 -1.88713 4.29376 -0.3191 
-1.88713 4.29376 1.0883 -1.88487 4.86502 0.13954 -1.88487 4.86502 0.62966 
-1.88362 4.72856 -0.09063 -1.88362 4.72856 0.85983 -1.8833 3.85687 -0.24417 
-1.8833 3.85687 1.01337 -1.8833 4.53461 -0.24417 -1.8833 4.53461 1.01337 
-1.88288 4.04901 -0.31485 -1.88288 4.04901 1.08405 -1.88288 4.34247 -0.31485 
-1.88288 4.34247 1.08405 -1.87695 4.00065 -0.30892 -1.87695 4.00065 1.07812 
-1.87695 4.39083 -0.30892 -1.87695 4.39083 1.07812 -1.87338 4.84966 0.07419 
-1.87338 4.84966 0.69501 -1.87205 3.7114 -0.15504 -1.87205 4.68008 -0.15504 
-1.87205 4.68008 0.92424 -1.87071 3.8059 -0.22832 -1.87071 3.8059 0.99752 
-1.87071 4.58558 -0.22832 -1.87071 4.58558 0.99752 -1.86934 3.95276 -0.30132 
-1.86934 3.95276 1.07051 -1.86934 4.43872 -0.30132 -1.86934 4.43872 1.07051 
-1.86366 4.77017 -0.07072 -1.86366 4.77017 0.83992 -1.86009 3.90546 -0.29206 
-1.86009 3.90546 1.06126 -1.86009 4.48602 -0.29206 -1.86009 4.48602 1.06126 
-1.85867 4.83159 0.01076 -1.85867 4.83159 0.75843 -1.85815 4.93381 0.3846 
-1.85639 3.76113 -0.21394 -1.85639 4.63035 -0.21394 -1.85639 4.63035 0.98313 
-1.85619 4.93166 0.30841 -1.85619 4.93166 0.46079 -1.85499 4.19574 -0.35635 
-1.85499 4.19574 1.12555 -1.85427 4.72349 -0.13641 -1.85427 4.72349 0.9056 
-1.85409 4.14661 -0.35554 -1.85409 4.14661 1.12473 -1.85409 4.24487 -0.35554 
-1.85409 4.24487 1.12473 -1.85213 4.92563 0.24286 -1.85213 4.92563 0.52634 
-1.85138 4.09737 -0.35308 -1.85138 4.09737 1.12227 -1.85138 4.29411 -0.35308 
-1.85138 4.29411 1.12227 -1.8492 3.85885 -0.28117 -1.8492 3.85885 1.05037 
-1.8492 4.53263 -0.28117 -1.8492 4.53263 1.05037 -1.84706 4.0486 -0.34884 
-1.84706 4.0486 1.11804 -1.84706 4.34288 -0.34884 -1.84706 4.34288 1.11804 
-1.84517 4.91643 0.17793 -1.84517 4.91643 0.59126 -1.84277 4.80961 -0.04948 
-1.84277 4.80961 0.81867 -1.84049 3.71719 -0.19786 -1.84049 4.67429 -0.19786 
-1.84049 4.67429 0.96706 -1.84046 3.99899 -0.34314 -1.84046 3.99899 1.11234 
-1.84046 4.39249 -0.34314 -1.84046 4.39249 1.11234 -1.83671 3.81306 -0.26868 
-1.83671 3.81306 1.03788 -1.83671 4.57842 -0.26868 -1.83671 4.57842 1.03788 
-1.83559 4.9031 0.11198 -1.83559 4.9031 0.65722 -1.83479 4.76556 -0.11644 
-1.83479 4.76556 0.88564 -1.83273 3.95106 -0.3355 -1.83273 3.95106 1.10469 
-1.83273 4.44042 -0.3355 -1.83273 4.44042 1.10469 -1.82322 3.90349 -0.32622 
-1.82322 3.90349 1.09542 -1.82322 4.48799 -0.32622 -1.82322 4.48799 1.09542 
-1.82311 3.67464 -0.18043 -1.82311 4.71684 -0.18043 -1.82311 4.71684 0.94963 
-1.823 4.88651 0.04728 -1.823 4.88651 0.72192 -1.82265 3.76818 -0.25462 
-1.82265 3.76818 1.02382 -1.82265 4.6233 -0.25462 -1.82265 4.6233 1.02382 
-1.81782 4.19574 -0.38841 -1.81782 4.19574 1.15761 -1.81668 4.14644 -0.38777 
-1.81668 4.14644 1.15697 -1.81668 4.24504 -0.38777 -1.81668 4.24504 1.15697 
-1.81426 4.80528 -0.09553 -1.81426 4.80528 0.86473 -1.814 4.09725 -0.38526 
-1.814 4.09725 1.15445 -1.814 4.29423 -0.38526 -1.814 4.29423 1.15445 
-1.8122 3.85687 -0.31527 -1.8122 3.85687 1.08447 -1.8122 4.53461 -0.31527 
-1.8122 4.53461 1.08447 -1.81016 4.97404 0.3464 -1.81016 4.97404 0.4228 
-1.80896 4.86647 -0.01395 -1.80896 4.86647 0.78315 -1.80895 4.04735 -0.38137 
-1.80895 4.04735 1.15056 -1.80895 4.34413 -0.38137 -1.80895 4.34413 1.15056 
-1.80746 4.97024 0.281 -1.80746 4.97024 0.4882 -1.80704 3.72434 -0.23901 
-1.80704 4.66714 -0.23901 -1.80704 4.66714 1.00821 -1.80399 4.75926 -0.16069 
-1.80399 4.75926 0.92989 -1.80232 3.99783 -0.37554 -1.80232 3.99783 1.14474 
-1.80232 4.39365 -0.37554 -1.80232 4.39365 1.14474 -1.80218 4.96292 0.21554 
-1.80218 4.96292 0.55365 -1.79635 3.8059 -0.30268 -1.79635 3.8059 1.07188 
-1.79635 4.58558 -0.30268 -1.79635 4.58558 1.07188 -1.79453 4.95214 0.15133 
-1.79453 4.95214 0.61787 -1.79427 3.94975 -0.36797 -1.79427 3.94975 1.13717 
-1.79427 4.44173 -0.36797 -1.79427 4.44173 1.13717 -1.79219 4.84351 -0.07344 
-1.79219 4.84351 0.84264 -1.78993 3.68164 -0.22191 -1.78993 4.70984 -0.22191 
-1.78993 4.70984 0.9911 -1.78473 3.90227 -0.35858 -1.78473 3.90227 1.12777 
-1.78473 4.48921 -0.35858 -1.78473 4.48921 1.12777 -1.78374 4.93755 0.08569 
-1.78374 4.93755 0.68351 -1.7837 4.79914 -0.14035 -1.7837 4.79914 0.90955 
-1.78196 3.76113 -0.28836 -1.78196 3.76113 1.05756 -1.78196 4.63035 -0.28836 
-1.78196 4.63035 1.05756 -1.77913 4.19574 -0.41861 -1.77913 4.19574 1.18781 
-1.77792 4.14638 -0.41798 -1.77792 4.14638 1.18718 -1.77792 4.2451 -0.41798 
-1.77792 4.2451 1.18718 -1.77425 4.09643 -0.41607 -1.77425 4.09643 1.18527 
-1.77425 4.29505 -0.41607 -1.77425 4.29505 1.18527 -1.77137 3.64017 -0.20334 
-1.77137 4.75131 -0.20334 -1.77137 4.75131 0.97254 -1.77119 4.91987 0.02381 
-1.77119 4.91987 0.74539 -1.77037 3.85054 -0.34775 -1.77037 3.85054 1.11695 
-1.77037 4.54094 -0.34775 -1.77037 4.54094 1.11695 -1.76906 4.04648 -0.41212 
-1.76906 4.04648 1.18131 -1.76906 4.345 -0.41212 -1.76906 4.345 1.18131 
-1.76589 3.71719 -0.27246 -1.76589 4.67429 -0.27246 -1.76589 4.67429 1.04166 
-1.76263 3.99716 -0.40603 -1.76263 3.99716 1.17523 -1.76263 4.39432 -0.40603 
-1.76263 4.39432 1.17523 -1.76197 4.83778 -0.11847 -1.76197 4.83778 0.88767 
-1.76078 5.01224 0.3846 -1.75954 5.01049 0.3192 -1.75954 5.01049 0.45 
-1.75614 4.8988 -0.03696 -1.75614 4.8988 0.80616 -1.75584 5.00525 0.25407 
-1.75584 5.00525 0.51513 -1.75445 3.94905 -0.3984 -1.75445 3.94905 1.16759 
-1.75445 4.44243 -0.3984 -1.75445 4.44243 1.16759 -1.75424 3.79985 -0.33473 
-1.75424 3.79985 1.10393 -1.75424 4.59163 -0.33473 -1.75424 4.59163 1.10393 
-1.75138 4.79144 -0.18335 -1.75138 4.79144 0.95255 -1.74969 4.99655 0.18951 
-1.74969 4.99655 0.57969 -1.74846 3.67464 -0.25509 -1.74846 4.71684 -0.25509 
-1.74846 4.71684 1.02428 -1.74138 3.89683 -0.38957 -1.74138 3.89683 1.15877 
-1.74138 4.49465 -0.38957 -1.74138 4.49465 1.15877 -1.74111 4.98442 0.12578 
-1.74111 4.98442 0.64342 -1.73933 3.75509 -0.32024 -1.73933 3.75509 1.08944 
-1.73933 4.63639 -0.32024 -1.73933 4.63639 1.08944 -1.739 4.19574 -0.44687 
-1.739 4.19574 1.21607 -1.739 4.87463 -0.09545 -1.739 4.87463 0.86465 
-1.73669 4.14574 -0.44691 -1.73669 4.14574 1.2161 -1.73669 4.24574 -0.44691 
-1.73669 4.24574 1.2161 -1.73299 4.09586 -0.44486 -1.73299 4.09586 1.21406 
-1.73299 4.29562 -0.44486 -1.73299 4.29562 1.21406 -1.73014 4.96891 0.06316 
-1.73014 4.96891 0.70604 -1.73003 4.83013 -0.162 -1.73003 4.83013 0.9312 
-1.72872 3.63222 -0.23596 -1.72872 4.75926 -0.23596 -1.72872 4.75926 1.00516 
-1.72792 4.04623 -0.44073 -1.72792 4.04623 1.20993 -1.72792 4.34525 -0.44073 
-1.72792 4.34525 1.20993 -1.7271 5.03431 0.34974 -1.7271 5.03431 0.41945 
-1.72662 3.84522 -0.37834 -1.72662 3.84522 1.14754 -1.72662 4.54626 -0.37834 
-1.72662 4.54626 1.14754 -1.72455 5.0307 0.2844 -1.72455 5.0307 0.48479 
-1.72307 3.7114 -0.30402 -1.72307 4.68008 -0.30402 -1.72307 4.68008 1.07322 
-1.72149 3.99698 -0.43454 -1.72149 3.99698 1.20374 -1.72149 4.3945 -0.43454 
-1.72149 4.3945 1.20374 -1.71952 5.02355 0.21928 -1.71952 5.02355 0.54991 
-1.71683 4.95008 0.00192 -1.71683 4.95008 0.76728 -1.71205 5.01298 0.15509 
-1.71205 5.01298 0.61411 -1.71052 3.79492 -0.36474 -1.71052 3.79492 1.13394 
-1.71052 4.59656 -0.36474 -1.71052 4.59656 1.13394 -1.70974 3.94425 -0.42765 
-1.70974 3.94425 1.19685 -1.70974 4.44723 -0.42765 -1.70974 4.44723 1.19685 
-1.70838 3.59234 -0.21567 -1.70838 4.79914 -0.21567 -1.70838 4.79914 0.98487 
-1.70736 4.8673 -0.13933 -1.70736 4.8673 0.90853 -1.70443 3.66799 -0.28625 
-1.70443 4.72349 -0.28625 -1.70443 4.72349 1.05544 -1.70207 4.9987 0.09088 
-1.70207 4.9987 0.67832 -1.70124 4.92803 -0.05769 -1.70124 4.92803 0.82689 
-1.69753 4.19574 -0.47313 -1.69753 4.19574 1.24233 -1.69644 3.89225 -0.41835 
-1.69644 3.89225 1.18754 -1.69644 4.49923 -0.41835 -1.69644 4.49923 1.18754 
-1.69531 3.75028 -0.34994 -1.69531 3.75028 1.11914 -1.69531 4.6412 -0.34994 
-1.69531 4.6412 1.11914 -1.69512 4.14568 -0.47311 -1.69512 4.14568 1.24231 
-1.69512 4.2458 -0.47311 -1.69512 4.2458 1.24231 -1.69311 5.0561 0.3846 
-1.69188 5.05401 0.31499 -1.69188 5.05401 0.45421 -1.69119 4.09552 -0.47105 
-1.69119 4.09552 1.24025 -1.69119 4.29596 -0.47105 -1.69119 4.29596 1.24025 
-1.68979 4.9813 0.02894 -1.68979 4.9813 0.74026 -1.68786 5.04859 0.24969 
-1.68786 5.04859 0.51951 -1.6865 4.83778 -0.19394 -1.6865 4.83778 0.96314 
-1.686 4.04585 -0.46685 -1.686 4.04585 1.23604 -1.686 4.34563 -0.46685 
-1.686 4.34563 1.23604 -1.68447 3.62592 -0.26676 -1.68447 4.76556 -0.26676 
-1.68447 4.76556 1.03596 -1.68343 4.90285 -0.1154 -1.68343 4.90285 0.8846 
-1.68167 5.03949 0.18497 -1.68167 5.03949 0.58423 -1.68161 3.84116 -0.40666 
-1.68161 3.84116 1.17586 -1.68161 4.55032 -0.40666 -1.68161 4.55032 1.17586 
-1.67764 3.70611 -0.33374 -1.67764 3.70611 1.10294 -1.67764 4.68537 -0.33374 
-1.67764 4.68537 1.10294 -1.67515 4.96055 -0.03165 -1.67515 4.96055 0.80085 
-1.67488 3.99355 -0.46251 -1.67488 3.99355 1.23171 -1.67488 4.39793 -0.46251 
-1.67488 4.39793 1.23171 -1.67267 5.02688 0.12032 -1.67267 5.02688 0.64888 
-1.6653 3.79112 -0.39263 -1.6653 3.79112 1.16183 -1.6653 4.60036 -0.39263 
-1.6653 4.60036 1.16183 -1.66356 3.5862 -0.24623 -1.66356 4.80528 -0.24623 
-1.66356 4.80528 1.01543 -1.66348 4.87463 -0.17097 -1.66348 4.87463 0.94017 
-1.66279 3.94087 -0.4552 -1.66279 3.94087 1.2244 -1.66279 4.45061 -0.4552 
-1.66279 4.45061 1.2244 -1.66151 5.01061 0.05684 -1.66151 5.01061 0.71236 
-1.65866 3.66292 -0.31559 -1.65866 4.72856 -0.31559 -1.65866 4.72856 1.08479 
-1.65829 4.93669 -0.09026 -1.65829 4.93669 0.85946 -1.65733 5.07563 0.34974 
-1.65733 5.07563 0.41945 -1.65521 5.07128 0.28043 -1.65521 5.07128 0.48877 
-1.65483 4.19574 -0.49732 -1.65483 4.19574 1.26652 -1.65208 4.14552 -0.49735 
-1.65208 4.14552 1.26655 -1.65208 4.24596 -0.49735 -1.65208 4.24596 1.26655 
-1.65003 5.06387 0.21536 -1.65003 5.06387 0.55384 -1.64897 3.88868 -0.44545 
-1.64897 3.88868 1.21465 -1.64897 4.5028 -0.44545 -1.64897 4.5028 1.21465 
-1.64861 3.74613 -0.37794 -1.64861 3.74613 1.14713 -1.64861 4.64535 -0.37794 
-1.64861 4.64535 1.14713 -1.64815 4.09542 -0.49516 -1.64815 4.09542 1.26435 
-1.64815 4.29606 -0.49516 -1.64815 4.29606 1.26435 -1.64776 4.99139 -0.00441 
-1.64776 4.99139 0.77361 -1.64172 5.05314 0.15044 -1.64172 5.05314 0.61876 
-1.64147 4.84351 -0.22416 -1.64147 4.84351 0.99336 -1.63875 3.62131 -0.29564 
-1.63875 4.77017 -0.29564 -1.63875 4.77017 1.06483 -1.63813 4.04285 -0.49282 
-1.63813 4.04285 1.26202 -1.63813 4.34863 -0.49282 -1.63813 4.34863 1.26202 
-1.63379 3.83771 -0.43332 -1.63379 3.83771 1.20252 -1.63379 4.55377 -0.43332 
-1.63379 4.55377 1.20252 -1.63201 4.96875 -0.06398 -1.63201 4.96875 0.83318 
-1.63152 5.03851 0.08634 -1.63152 5.03851 0.68286 -1.63074 3.70227 -0.36132 
-1.63074 3.70227 1.13052 -1.63074 4.68921 -0.36132 -1.63074 4.68921 1.13052 
-1.62681 3.99072 -0.48797 -1.62681 3.99072 1.25717 -1.62681 4.40076 -0.48797 
-1.62681 4.40076 1.25717 -1.62572 4.92803 -0.13321 -1.62572 4.92803 0.90241 
-1.62143 5.09472 0.3846 -1.62037 5.09255 0.31522 -1.62037 5.09255 0.45398 
-1.61953 5.02012 0.02376 -1.61953 5.02012 0.74544 -1.61872 3.78848 -0.41831 
-1.61872 3.78848 1.18751 -1.61872 4.603 -0.41831 -1.61872 4.603 1.18751 
-1.6175 3.58187 -0.27475 -1.6175 4.80961 -0.27475 -1.6175 4.80961 1.04394 
-1.61721 5.08606 0.24617 -1.61721 5.08606 0.52303 -1.6141 3.93799 -0.48032 
-1.6141 3.93799 1.24952 -1.6141 4.45349 -0.48032 -1.6141 4.45349 1.24952 
-1.61175 3.65966 -0.34283 -1.61175 4.73182 -0.34283 -1.61175 4.73182 1.11203 
-1.61098 4.19574 -0.51939 -1.61098 4.19574 1.28859 -1.60974 5.07709 0.18094 
-1.60974 5.07709 0.58826 -1.60813 4.14546 -0.51934 -1.60813 4.14546 1.28854 
-1.60813 4.24602 -0.51934 -1.60813 4.24602 1.28854 -1.60499 4.8988 -0.18811 
-1.60499 4.8988 0.95731 -1.60465 4.99895 -0.03662 -1.60465 4.99895 0.80582 
-1.60172 3.74366 -0.40322 -1.60172 3.74366 1.17241 -1.60172 4.64782 -0.40322 
-1.60172 4.64782 1.17241 -1.6004 5.06425 0.11661 -1.6004 5.06425 0.65259 
-1.6001 3.88603 -0.47007 -1.6001 3.88603 1.23927 -1.6001 4.50545 -0.47007 
-1.6001 4.50545 1.23927 -1.59968 4.96055 -0.10713 -1.59968 4.96055 0.87632 
-1.59898 4.09292 -0.51914 -1.59898 4.09292 1.28834 -1.59898 4.29856 -0.51914 
-1.59898 4.29856 1.28834 -1.59168 3.61839 -0.32251 -1.59168 4.77309 -0.32251 
-1.59168 4.77309 1.09171 -1.58923 5.0476 0.05345 -1.58923 5.0476 0.71574 
-1.58864 4.04036 -0.51632 -1.58864 4.04036 1.28552 -1.58864 4.35112 -0.51632 
-1.58864 4.35112 1.28552 -1.58608 3.83599 -0.4571 -1.58608 3.83599 1.2263 
-1.58608 4.55549 -0.4571 -1.58608 4.55549 1.2263 -1.58339 3.69977 -0.38614 
-1.58339 3.69977 1.15534 -1.58339 4.69171 -0.38614 -1.58339 4.69171 1.15534 
-1.58281 5.11186 0.34973 -1.58281 5.11186 0.41947 -1.58198 3.52501 -0.24093 
-1.58198 4.86647 -0.24093 -1.58198 4.86647 1.01013 -1.58069 5.10751 0.28042 
-1.58069 5.10751 0.48878 -1.57798 5.09832 0.2123 -1.57798 5.09832 0.5569 
-1.57743 3.9885 -0.51084 -1.57743 3.9885 1.28004 -1.57743 4.40298 -0.51084 
-1.57743 4.40298 1.28004 -1.57628 5.02721 -0.00825 -1.57628 5.02721 0.77745 
-1.57244 4.99139 -0.07973 -1.57244 4.99139 0.84893 -1.5709 3.78699 -0.44171 
-1.5709 3.78699 1.21091 -1.5709 4.60449 -0.44171 -1.5709 4.60449 1.21091 
-1.56948 5.08722 0.14748 -1.56948 5.08722 0.62172 -1.56611 4.19574 -0.53928 
-1.56611 4.19574 1.30848 -1.56611 4.95008 -0.1488 -1.56611 4.95008 0.918 
-1.56441 3.93583 -0.5027 -1.56441 3.93583 1.2719 -1.56441 4.45565 -0.5027 
-1.56441 4.45565 1.2719 -1.5641 3.65739 -0.36724 -1.5641 3.65739 1.13644 
-1.5641 4.73409 -0.36724 -1.5641 4.73409 1.13644 -1.55912 5.07221 0.08351 
-1.55912 5.07221 0.68569 -1.55787 4.14316 -0.54116 -1.55787 4.14316 1.31036 
-1.55787 4.24832 -0.54116 -1.55787 4.24832 1.31036 -1.55726 3.55989 -0.29064 
-1.55726 4.83159 -0.29064 -1.55726 4.83159 1.05984 -1.55337 3.74226 -0.42627 
-1.55337 3.74226 1.19546 -1.55337 4.64922 -0.42627 -1.55337 4.64922 1.19546 
-1.55122 3.88529 -0.49195 -1.55122 3.88529 1.26115 -1.55122 4.50619 -0.49195 
-1.55122 4.50619 1.26115 -1.54856 4.09072 -0.54041 -1.54856 4.09072 1.30961 
-1.54856 4.30076 -0.54041 -1.54856 4.30076 1.30961 -1.54695 5.05347 0.02107 
-1.54695 5.05347 0.74812 -1.54427 5.02012 -0.05151 -1.54427 5.02012 0.8207 
-1.54422 4.91987 -0.20317 -1.54422 4.91987 0.97236 -1.54387 5.12852 0.3846 
-1.54299 5.12626 0.31497 -1.54299 5.12626 0.45423 -1.54116 5.11932 0.24662 
-1.54116 5.11932 0.52258 -1.53909 4.9813 -0.12176 -1.53909 4.9813 0.89096 
-1.53822 4.03858 -0.53704 -1.53822 4.03858 1.30624 -1.53822 4.3529 -0.53704 
-1.53822 4.3529 1.30624 -1.53763 5.10801 0.17892 -1.53763 5.10801 0.59028 
-1.53695 3.83534 -0.47861 -1.53695 3.83534 1.24781 -1.53695 4.55614 -0.47861 
-1.53695 4.55614 1.24781 -1.5349 3.69869 -0.40875 -1.5349 3.69869 1.17795 
-1.5349 4.69279 -0.40875 -1.5349 4.69279 1.17795 -1.52937 3.59868 -0.33917 
-1.52937 4.7928 -0.33917 -1.52937 4.7928 1.10837 -1.52795 5.09482 0.1145 
-1.52795 5.09482 0.6547 -1.52687 3.98689 -0.53106 -1.52687 3.98689 1.30026 
-1.52687 4.40459 -0.53106 -1.52687 4.40459 1.30026 -1.52198 3.78666 -0.46277 
-1.52198 3.78666 1.23197 -1.52198 4.60482 -0.46277 -1.52198 4.60482 1.23197 
-1.52075 3.50497 -0.25497 -1.52075 4.88651 -0.25497 -1.52075 4.88651 1.02417 
-1.52032 4.19574 -0.55695 -1.52032 4.19574 1.32614 -1.51676 5.07766 0.05127 
-1.51676 5.07766 0.71793 -1.51457 5.0476 -0.0212 -1.51457 5.0476 0.7904 
-1.51455 3.93579 -0.52248 -1.51455 3.93579 1.29167 -1.51455 4.45569 -0.52248 
-1.51455 4.45569 1.29167 -1.51186 4.14311 -0.55846 -1.51186 4.14311 1.32766 
-1.51186 4.24837 -0.55846 -1.51186 4.24837 1.32766 -1.51119 5.01061 -0.09348 
-1.51119 5.01061 0.86268 -1.50487 4.96891 -0.16211 -1.50487 4.96891 0.93131 
-1.50423 5.14224 0.34973 -1.50423 5.14224 0.41946 -1.50419 3.74212 -0.44687 
-1.50419 3.74212 1.21607 -1.50419 4.64936 -0.44687 -1.50419 4.64936 1.21607 
-1.5029 5.1377 0.28135 -1.5029 5.1377 0.48785 -1.50221 4.09043 -0.55736 
-1.50221 4.09043 1.32656 -1.50221 4.30105 -0.55736 -1.50221 4.30105 1.32656 
-1.50129 3.88543 -0.51132 -1.50129 3.88543 1.28052 -1.50129 4.50605 -0.51132 
-1.50129 4.50605 1.28052 -1.50106 3.63868 -0.38273 -1.50106 3.63868 1.15193 
-1.50106 4.7528 -0.38273 -1.50106 4.7528 1.15193 -1.50023 5.12862 0.21321 
-1.50023 5.12862 0.55599 -1.49627 5.11512 0.14612 -1.49627 5.11512 0.62308 
-1.49384 3.54182 -0.30535 -1.49384 4.84966 -0.30535 -1.49384 4.84966 1.07455 
-1.49165 4.0383 -0.5536 -1.49165 4.0383 1.32279 -1.49165 4.35318 -0.5536 
-1.49165 4.35318 1.32279 -1.48713 3.83595 -0.49763 -1.48713 3.83595 1.26682 
-1.48713 4.55553 -0.49763 -1.48713 4.55553 1.26682 -1.48576 5.09973 0.08227 
-1.48576 5.09973 0.68693 -1.48452 5.07221 0.00891 -1.48452 5.07221 0.76029 
-1.48234 4.93755 -0.21571 -1.48234 4.93755 0.98491 -1.48169 5.03851 -0.0635 
-1.48169 5.03851 0.83269 -1.47937 3.98548 -0.54718 -1.47937 3.98548 1.31638 
-1.47937 4.406 -0.54718 -1.47937 4.406 1.31638 -1.47715 4.9987 -0.13404 
-1.47715 4.9987 0.90324 -1.47371 4.19574 -0.57234 -1.47371 4.19574 1.34154 
-1.4721 3.78749 -0.48143 -1.4721 3.78749 1.25062 -1.4721 4.60399 -0.48143 
-1.4721 4.60399 1.25062 -1.47087 3.68123 -0.42327 -1.47087 3.68123 1.19247 
-1.47087 4.71025 -0.42327 -1.47087 4.71025 1.19247 -1.46681 3.93445 -0.53813 
-1.46681 3.93445 1.30732 -1.46681 4.45703 -0.53813 -1.46681 4.45703 1.30732 
-1.46549 3.58168 -0.35254 -1.46549 4.8098 -0.35254 -1.46549 4.8098 1.12174 
-1.4648 4.14299 -0.57355 -1.4648 4.14299 1.34275 -1.4648 4.24849 -0.57355 
-1.4648 4.24849 1.34275 -1.46451 5.15542 0.3846 -1.46385 5.15317 0.31615 
-1.46385 5.15317 0.45305 -1.46188 5.14643 0.24802 -1.46188 5.14643 0.52118 
-1.4586 5.13523 0.18053 -1.4586 5.13523 0.58867 -1.45605 4.9031 -0.26756 
-1.45605 4.9031 1.03676 -1.45508 4.09039 -0.57201 -1.45508 4.09039 1.34121 
-1.45508 4.30109 -0.57201 -1.45508 4.30109 1.34121 -1.45403 5.11962 0.114 
-1.45403 5.11962 0.6552 -1.45353 5.09482 0.04007 -1.45353 5.09482 0.72912 
-1.45317 3.88396 -0.52646 -1.45317 3.88396 1.29566 -1.45317 4.50752 -0.52646 
-1.45317 4.50752 1.29566 -1.45142 5.06425 -0.03237 -1.45142 5.06425 0.80157 
-1.44771 5.02688 -0.10464 -1.44771 5.02688 0.87384 -1.44348 4.03726 -0.5679 
-1.44348 4.03726 1.3371 -1.44348 4.35422 -0.5679 -1.44348 4.35422 1.3371 
-1.44225 4.98442 -0.17308 -1.44225 4.98442 0.94228 -1.4395 3.72556 -0.46001 
-1.4395 3.72556 1.22921 -1.4395 4.66592 -0.46001 -1.4395 4.66592 1.22921 
-1.43878 3.83461 -0.51227 -1.43878 3.83461 1.28147 -1.43878 4.55687 -0.51227 
-1.43878 4.55687 1.28147 -1.43606 3.62267 -0.395 -1.43606 3.62267 1.1642 
-1.43606 4.76881 -0.395 -1.43606 4.76881 1.1642 -1.43111 3.98459 -0.56095 
-1.43111 3.98459 1.33015 -1.43111 4.40689 -0.56095 -1.43111 4.40689 1.33015 
-1.42957 5.16435 0.34989 -1.42957 5.16435 0.4193 -1.42849 4.86502 -0.31684 
-1.42849 4.86502 1.08604 -1.42824 5.15982 0.28152 -1.42824 5.15982 0.48767 
-1.42641 4.19574 -0.58543 -1.42641 4.19574 1.35463 -1.42559 5.15076 0.21346 
-1.42559 5.15076 0.55574 -1.42191 5.11512 0.07176 -1.42191 5.11512 0.69744 
-1.42165 5.13728 0.14638 -1.42165 5.13728 0.62282 -1.42055 5.08722 -0.00146 
-1.42055 5.08722 0.77065 -1.41808 3.93356 -0.55146 -1.41808 3.93356 1.32066 
-1.41808 4.45792 -0.55146 -1.41808 4.45792 1.32066 -1.41759 5.05314 -0.07369 
-1.41759 5.05314 0.84289 -1.41731 4.14295 -0.58623 -1.41731 4.14295 1.35543 
-1.41731 4.24853 -0.58623 -1.41731 4.24853 1.35543 -1.4167 4.95214 -0.2265 
-1.4167 4.95214 0.9957 -1.41294 5.01298 -0.14402 -1.41294 5.01298 0.91322 
-1.40618 4.08979 -0.5845 -1.40618 4.08979 1.3537 -1.40618 4.30169 -0.5845 
-1.40618 4.30169 1.3537 -1.40552 3.66615 -0.43406 -1.40552 3.66615 1.20326 
-1.40552 4.72533 -0.43406 -1.40552 4.72533 1.20326 -1.40437 3.88328 -0.53928 
-1.40437 3.88328 1.30848 -1.40437 4.5082 -0.53928 -1.40437 4.5082 1.30848 
-1.4013 3.77958 -0.49821 -1.4013 3.77958 1.2674 -1.4013 4.6119 -0.49821 
-1.4013 4.6119 1.2674 -1.40033 3.56748 1.13176 -1.40033 4.824 -0.36256 
-1.40033 4.824 1.13176 -1.39451 5.17321 0.3846 -1.39438 4.03667 -0.57987 
-1.39438 4.03667 1.34907 -1.39438 4.35481 -0.57987 -1.39438 4.35481 1.34907 
-1.394 5.17086 0.31528 -1.394 5.17086 0.45392 -1.39184 5.16405 0.24698 
-1.39184 5.16405 0.52222 -1.39009 4.91643 -0.27714 -1.39009 4.91643 1.04634 
-1.38911 5.10801 0.0304 -1.38911 5.10801 0.7388 -1.38869 5.15268 0.17934 
-1.38869 5.15268 0.58986 -1.3875 5.13523 0.10943 -1.3875 5.13523 0.65977 
-1.38709 5.07709 -0.04171 -1.38709 5.07709 0.81091 -1.38306 5.03949 -0.11364 
-1.38306 5.03949 0.88284 -1.38224 3.98424 -0.57235 -1.38224 3.98424 1.34154 
-1.38224 4.40724 -0.57235 -1.38224 4.40724 1.34154 -1.37852 4.19574 -0.59619 
-1.37852 4.19574 1.36538 -1.37852 4.99655 -0.18166 -1.37852 4.99655 0.95086 
-1.37035 3.60957 -0.40373 -1.37035 3.60957 1.17293 -1.37035 4.78191 -0.40373 
-1.37035 4.78191 1.17293 -1.36901 3.93329 -0.56233 -1.36901 3.93329 1.33153 
-1.36901 4.45819 -0.56233 -1.36901 4.45819 1.33153 -1.36796 3.71864 -0.47466 
-1.36796 3.71864 1.24386 -1.36796 4.67284 -0.47466 -1.36796 4.67284 1.24386 
-1.36789 4.14252 -0.5968 -1.36789 4.14252 1.366 -1.36789 4.24896 -0.5968 
-1.36789 4.24896 1.366 -1.36727 3.82774 -0.52687 -1.36727 3.82774 1.29607 
-1.36727 4.56374 -0.52687 -1.36727 4.56374 1.29607 -1.36255 4.87743 -0.32477 
-1.36255 4.87743 1.09397 -1.35858 5.17967 0.34989 -1.35858 5.17967 0.4193 
-1.35791 5.17492 0.28083 -1.35791 5.17492 0.48836 -1.35671 4.08945 -0.59452 
-1.35671 4.08945 1.36372 -1.35671 4.30203 -0.59452 -1.35671 4.30203 1.36372 
-1.35573 5.09832 -0.00995 -1.35573 5.09832 0.77915 -1.35524 5.16577 0.21279 
-1.35524 5.16577 0.55641 -1.35482 5.12862 0.0678 -1.35482 5.12862 0.7014 
-1.35457 5.15076 0.14244 -1.35457 5.15076 0.62676 -1.35267 5.06387 -0.082 
-1.35267 5.06387 0.8512 -1.35248 4.96292 -0.23415 -1.35248 4.96292 1.00335 
-1.34874 5.02355 -0.15149 -1.34874 5.02355 0.92069 -1.34502 4.0367 -0.58936 
-1.34502 4.0367 1.35856 -1.34502 4.35478 -0.58936 -1.34502 4.35478 1.35856 
-1.33418 3.55614 1.13838 -1.33418 4.83534 -0.36918 -1.33418 4.83534 1.13838 
-1.33301 3.6599 -0.44637 -1.33301 3.6599 1.21556 -1.33301 4.73158 -0.44637 
-1.33301 4.73158 1.21556 -1.33286 3.98442 -0.58133 -1.33286 3.98442 1.35052 
-1.33286 4.40706 -0.58133 -1.33286 4.40706 1.35052 -1.332 3.87775 -0.55178 
-1.332 3.87775 1.32098 -1.332 4.51373 -0.55178 -1.332 4.51373 1.32098 
-1.33016 4.19574 -0.60458 -1.33016 4.19574 1.37378 -1.32933 3.7739 -0.51026 
-1.32933 3.7739 1.27945 -1.32933 4.61758 -0.51026 -1.32933 4.61758 1.27945 
-1.32517 4.92563 -0.28411 -1.32517 4.92563 1.0533 -1.32271 5.18599 0.3846 
-1.32238 5.18362 0.31546 -1.32238 5.18362 0.45374 -1.32186 5.08606 -0.04918 
-1.32186 5.08606 0.81838 -1.32141 5.11932 0.02687 -1.32141 5.11932 0.74233 
-1.32138 5.17653 0.24665 -1.32138 5.17653 0.52255 -1.32105 5.16405 0.17619 
-1.32105 5.16405 0.59301 -1.32001 5.14643 0.10615 -1.32001 5.14643 0.66305 
-1.31937 4.14248 -0.60469 -1.31937 4.14248 1.37388 -1.31937 4.249 -0.60469 
-1.31937 4.249 1.37388 -1.31834 5.04859 -0.11983 -1.31834 5.04859 0.88903 
-1.31396 5.00525 -0.18781 -1.31396 5.00525 0.95701 -1.3079 4.08918 -0.60189 
-1.3079 4.08918 1.37108 -1.3079 4.3023 -0.60189 -1.3079 4.3023 1.37108 
-1.29726 3.60467 1.18314 -1.29726 4.78681 -0.41395 -1.29726 4.78681 1.18314 
-1.29721 4.88535 -0.33059 -1.29721 4.88535 1.09979 -1.2961 3.92858 -0.57244 
-1.2961 3.92858 1.34164 -1.2961 4.4629 -0.57244 -1.2961 4.4629 1.34164 
-1.29606 4.03645 -0.59619 -1.29606 4.03645 1.36538 -1.29606 4.35503 -0.59619 
-1.29606 4.35503 1.36538 -1.29481 3.71393 -0.48457 -1.29481 3.71393 1.25377 
-1.29481 4.67755 -0.48457 -1.29481 4.67755 1.25377 -1.29432 3.82312 -0.53673 
-1.29432 3.82312 1.30593 -1.29432 4.56836 -0.53673 -1.29432 4.56836 1.30593 
-1.28785 5.18967 0.3499 -1.28785 5.18967 0.4193 -1.28761 5.10751 -0.01266 
-1.28761 5.10751 0.78186 -1.2876 5.07128 -0.08719 -1.2876 5.07128 0.85638 
-1.28719 5.17492 0.21012 -1.28719 5.17492 0.55908 -1.28718 5.18492 0.28084 
-1.28718 5.18492 0.48835 -1.28703 4.97024 -0.23943 -1.28703 4.97024 1.00863 
-1.28668 5.1377 0.06513 -1.28668 5.1377 0.70407 -1.2865 5.15982 0.13979 
-1.2865 5.15982 0.62941 -1.28362 5.0307 -0.15652 -1.28362 5.0307 0.92572 
-1.28145 4.19574 -0.61059 -1.28145 4.19574 1.37978 -1.27025 4.14237 -0.61019 
-1.27025 4.14237 1.37939 -1.27025 4.24911 -0.61019 -1.27025 4.24911 1.37939 
-1.25968 3.65658 1.22334 -1.25968 4.7349 -0.45414 -1.25968 4.7349 1.22334 
-1.25962 4.93166 -0.28816 -1.25962 4.93166 1.05736 -1.25902 3.55059 1.14491 
-1.25902 4.84089 -0.37571 -1.25902 4.84089 1.14491 -1.25883 3.87395 -0.55921 
-1.25883 3.87395 1.3284 -1.25883 4.51753 -0.55921 -1.25883 4.51753 1.3284 
-1.25879 4.08917 -0.60685 -1.25879 4.08917 1.37604 -1.25879 4.30231 -0.60685 
-1.25879 4.30231 1.37604 -1.25835 3.98262 -0.58955 -1.25835 3.98262 1.35875 
-1.25835 4.40886 -0.58955 -1.25835 4.40886 1.35875 -1.25657 3.77048 -0.51751 
-1.25657 3.77048 1.28671 -1.25657 4.621 -0.51751 -1.25657 4.621 1.28671 
-1.25306 5.12626 0.02503 -1.25306 5.12626 0.74416 -1.25304 5.05401 -0.12385 
-1.25304 5.05401 0.89305 -1.2529 5.19332 0.3846 -1.25281 5.09255 -0.05235 
-1.25281 5.09255 0.82154 -1.25275 5.17086 0.17403 -1.25275 5.17086 0.59517 
-1.25274 5.19092 0.31529 -1.25274 5.19092 0.45391 -1.25257 5.18362 0.24565 
-1.25257 5.18362 0.52355 -1.25188 5.15317 0.10417 -1.25188 5.15317 0.66502 
-1.24883 5.01049 -0.19152 -1.24883 5.01049 0.96071 -1.2325 4.19574 -0.6142 
-1.2325 4.19574 1.38339 -1.22166 3.60093 1.18755 -1.22166 4.79055 -0.41836 
-1.22166 4.79055 1.18755 -1.22166 3.71157 -0.48954 -1.22166 3.71157 1.25874 
-1.22166 4.67991 -0.48954 -1.22166 4.67991 1.25874 -1.22163 3.50239 1.10419 
-1.22163 4.88909 -0.33499 -1.22163 4.88909 1.10419 -1.22163 4.97404 -0.24214 
-1.22163 4.97404 1.01133 -1.22122 3.92736 -0.57797 -1.22122 3.92736 1.34717 
-1.22122 4.46412 -0.57797 -1.22122 4.46412 1.34717 -1.22121 3.82079 -0.54168 
-1.22121 3.82079 1.31087 -1.22121 4.57069 -0.54168 -1.22121 4.57069 1.31087 
-1.22119 4.03524 -0.60171 -1.22119 4.03524 1.37091 -1.22119 4.35624 -0.60171 
-1.22119 4.35624 1.37091 -1.22119 4.14234 -0.61326 -1.22119 4.14234 1.38246 
-1.22119 4.24914 -0.61326 -1.22119 4.24914 1.38246 -1.2183 5.11186 -0.01478 
-1.2183 5.11186 0.78398 -1.21829 5.14224 0.0638 -1.21829 5.14224 0.7054 
-1.21828 5.07563 -0.08931 -1.21828 5.07563 0.8585 -1.21828 5.03431 -0.15907 
-1.21828 5.03431 0.92827 -1.21813 5.17967 0.20945 -1.21813 5.17967 0.55975 
-1.21813 5.16435 0.13846 -1.21813 5.16435 0.63074 -1.21813 5.18967 0.28018 
-1.21813 5.18967 0.48902 -1.21813 5.19454 0.3499 -1.21813 5.19454 0.4193 
-1.18343 3.45767 1.05932 -1.18343 3.54874 1.14709 -1.18343 3.655 1.22579 
-1.18343 3.76934 -0.51994 -1.18343 3.76934 1.28913 -1.18343 3.87303 -0.5619 
-1.18343 3.87303 1.3311 -1.18343 3.98202 -0.59229 -1.18343 3.98202 1.36149 
-1.18343 4.08886 -0.60967 -1.18343 4.08886 1.37887 -1.18343 4.19574 -0.6154 
-1.18343 4.19574 1.3846 -1.18343 4.30262 -0.60967 -1.18343 4.30262 1.37887 
-1.18343 4.40946 -0.59229 -1.18343 4.40946 1.36149 -1.18343 4.51845 -0.5619 
-1.18343 4.51845 1.3311 -1.18343 4.62214 -0.51994 -1.18343 4.62214 1.28913 
-1.18343 4.73648 -0.45659 -1.18343 4.73648 1.22579 -1.18343 4.84274 -0.37789 
-1.18343 4.84274 1.14709 -1.18343 4.93381 -0.29013 -1.18343 4.93381 1.05932 
-1.18343 5.01224 -0.19275 -1.18343 5.01224 0.96195 -1.18343 5.0561 -0.12509 
-1.18343 5.0561 0.89428 -1.18343 5.09472 -0.0534 -1.18343 5.09472 0.8226 
-1.18343 5.12852 0.02416 -1.18343 5.12852 0.74504 -1.18343 5.15542 0.10351 
-1.18343 5.15542 0.66568 -1.18343 5.17321 0.17352 -1.18343 5.17321 0.59568 
-1.18343 5.18599 0.24532 -1.18343 5.18599 0.52388 -1.18343 5.19332 0.31512 
-1.18343 5.19332 0.45407 -1.18343 5.19574 0.3846 -1.14873 5.19454 0.3499 
-1.14873 5.19454 0.4193 -1.14873 5.18967 0.28018 -1.14873 5.18967 0.48902 
-1.14872 5.16435 0.13846 -1.14872 5.16435 0.63074 -1.14872 5.17967 0.20945 
-1.14872 5.17967 0.55975 -1.14857 5.03431 -0.15907 -1.14857 5.03431 0.92827 
-1.14857 5.07563 -0.08931 -1.14857 5.07563 0.8585 -1.14856 5.14224 0.0638 
-1.14856 5.14224 0.7054 -1.14856 5.11186 -0.01478 -1.14856 5.11186 0.78398 
-1.14567 4.14234 -0.61326 -1.14567 4.14234 1.38246 -1.14567 4.24914 -0.61326 
-1.14567 4.24914 1.38246 -1.14567 4.03524 -0.60171 -1.14567 4.03524 1.37091 
-1.14567 4.35624 -0.60171 -1.14567 4.35624 1.37091 -1.14564 3.82079 -0.54168 
-1.14564 3.82079 1.31087 -1.14564 4.57069 -0.54168 -1.14564 4.57069 1.31087 
-1.14564 3.92736 -0.57797 -1.14564 3.92736 1.34717 -1.14564 4.46412 -0.57797 
-1.14564 4.46412 1.34717 -1.14523 4.97404 -0.24214 -1.14523 4.97404 1.01133 
-1.14523 3.50239 1.10419 -1.14523 4.88909 -0.33499 -1.14523 4.88909 1.10419 
-1.14519 3.71157 1.25874 -1.14519 4.67991 -0.48954 -1.14519 4.67991 1.25874 
-1.14519 3.60093 1.18755 -1.14519 4.79055 -0.41836 -1.14519 4.79055 1.18755 
-1.13436 4.19574 -0.6142 -1.13436 4.19574 1.38339 -1.11803 5.01049 -0.19152 
-1.11803 5.01049 0.96071 -1.11498 5.15317 0.10417 -1.11498 5.15317 0.66502 
-1.11429 5.18362 0.24565 -1.11429 5.18362 0.52355 -1.11412 5.19092 0.31529 
-1.11412 5.19092 0.45391 -1.11411 5.17086 0.17403 -1.11411 5.17086 0.59517 
-1.11405 5.09255 -0.05235 -1.11405 5.09255 0.82154 -1.11395 5.19332 0.3846 
-1.11382 5.05401 -0.12385 -1.11382 5.05401 0.89305 -1.1138 5.12626 0.02503 
-1.1138 5.12626 0.74416 -1.11028 3.77048 1.28671 -1.11028 4.621 -0.51751 
-1.11028 4.621 1.28671 -1.1085 3.98262 -0.58955 -1.1085 3.98262 1.35875 
-1.1085 4.40886 -0.58955 -1.1085 4.40886 1.35875 -1.10807 4.08917 -0.60685 
-1.10807 4.08917 1.37604 -1.10807 4.30231 -0.60685 -1.10807 4.30231 1.37604 
-1.10803 3.87395 -0.55921 -1.10803 3.87395 1.3284 -1.10803 4.51753 -0.55921 
-1.10803 4.51753 1.3284 -1.10783 3.55059 1.14491 -1.10783 4.84089 -0.37571 
-1.10783 4.84089 1.14491 -1.10724 4.93166 -0.28816 -1.10724 4.93166 1.05736 
-1.10718 3.65658 1.22334 -1.10718 4.7349 -0.45414 -1.10718 4.7349 1.22334 
-1.09661 4.14237 -0.61019 -1.09661 4.14237 1.37939 -1.09661 4.24911 -0.61019 
-1.09661 4.24911 1.37939 -1.08541 4.19574 -0.61059 -1.08541 4.19574 1.37978 
-1.08323 5.0307 -0.15652 -1.08323 5.0307 0.92572 -1.08035 5.15982 0.13979 
-1.08035 5.15982 0.62941 -1.08018 5.1377 0.06513 -1.08018 5.1377 0.70407 
-1.07983 4.97024 -0.23943 -1.07983 4.97024 1.00863 -1.07967 5.18492 0.28084 
-1.07967 5.18492 0.48835 -1.07966 5.17492 0.21012 -1.07966 5.17492 0.55908 
-1.07926 5.07128 -0.08719 -1.07926 5.07128 0.85638 -1.07925 5.10751 -0.01266 
-1.07925 5.10751 0.78186 -1.07901 5.18967 0.3499 -1.07901 5.18967 0.4193 
-1.07254 3.82312 -0.53673 -1.07254 3.82312 1.30593 -1.07254 4.56836 -0.53673 
-1.07254 4.56836 1.30593 -1.07205 3.71393 1.25377 -1.07205 4.67755 -0.48457 
-1.07205 4.67755 1.25377 -1.07079 4.03645 -0.59619 -1.07079 4.03645 1.36538 
-1.07079 4.35503 -0.59619 -1.07079 4.35503 1.36538 -1.07076 3.92858 -0.57244 
-1.07076 3.92858 1.34164 -1.07076 4.4629 -0.57244 -1.07076 4.4629 1.34164 
-1.06965 3.50613 1.09979 -1.06965 4.88535 -0.33059 -1.06965 4.88535 1.09979 
-1.0696 3.60467 1.18314 -1.0696 4.78681 -0.41395 -1.0696 4.78681 1.18314 
-1.05896 4.08918 -0.60189 -1.05896 4.08918 1.37108 -1.05896 4.3023 -0.60189 
-1.05896 4.3023 1.37108 -1.0529 5.00525 -0.18781 -1.0529 5.00525 0.95701 
-1.04852 5.04859 -0.11983 -1.04852 5.04859 0.88903 -1.04749 4.14248 -0.60469 
-1.04749 4.14248 1.37388 -1.04749 4.249 -0.60469 -1.04749 4.249 1.37388 
-1.04685 5.14643 0.10615 -1.04685 5.14643 0.66305 -1.04581 5.16405 0.17619 
-1.04581 5.16405 0.59301 -1.04548 5.17653 0.24665 -1.04548 5.17653 0.52255 
-1.04545 5.11932 0.02687 -1.04545 5.11932 0.74233 -1.045 5.08606 -0.04918 
-1.045 5.08606 0.81838 -1.04448 5.18362 0.31546 -1.04448 5.18362 0.45374 
-1.04415 5.18599 0.3846 -1.04169 4.92563 -0.28411 -1.04169 4.92563 1.0533 
-1.03753 3.7739 1.27945 -1.03753 4.61758 -0.51026 -1.03753 4.61758 1.27945 
-1.0367 4.19574 -0.60458 -1.0367 4.19574 1.37378 -1.03486 3.87775 -0.55178 
-1.03486 3.87775 1.32098 -1.03486 4.51373 -0.55178 -1.03486 4.51373 1.32098 
-1.034 3.98442 -0.58133 -1.034 3.98442 1.35052 -1.034 4.40706 -0.58133 
-1.034 4.40706 1.35052 -1.03385 3.6599 1.21556 -1.03385 4.73158 -0.44637 
-1.03385 4.73158 1.21556 -1.03267 3.55614 1.13838 -1.03267 4.83534 -0.36918 
-1.03267 4.83534 1.13838 -1.02184 4.0367 -0.58936 -1.02184 4.0367 1.35856 
-1.02184 4.35478 -0.58936 -1.02184 4.35478 1.35856 -1.01811 5.02355 -0.15149 
-1.01811 5.02355 0.92069 -1.01437 4.96292 -0.23415 -1.01437 4.96292 1.00335 
-1.01419 5.06387 -0.082 -1.01419 5.06387 0.8512 -1.01229 5.15076 0.14244 
-1.01229 5.15076 0.62676 -1.01204 5.12862 0.0678 -1.01204 5.12862 0.7014 
-1.01162 5.16577 0.21279 -1.01162 5.16577 0.55641 -1.01113 5.09832 -0.00995 
-1.01113 5.09832 0.77915 -1.01015 4.08945 -0.59452 -1.01015 4.08945 1.36372 
-1.01015 4.30203 -0.59452 -1.01015 4.30203 1.36372 -1.00895 5.17492 0.28083 
-1.00895 5.17492 0.48836 -1.00828 5.17967 0.34989 -1.00828 5.17967 0.4193 
-1.00431 4.87743 -0.32477 -1.00431 4.87743 1.09397 -0.99958 3.82774 1.29607 
-0.99958 4.56374 -0.52687 -0.99958 4.56374 1.29607 -0.99897 4.14252 -0.5968 
-0.99897 4.14252 1.366 -0.99897 4.24896 -0.5968 -0.99897 4.24896 1.366 
-0.9989 3.71864 1.24386 -0.9989 4.67284 -0.47466 -0.9989 4.67284 1.24386 
-0.99785 3.93329 -0.56233 -0.99785 3.93329 1.33153 -0.99785 4.45819 -0.56233 
-0.99785 4.45819 1.33153 -0.9965 3.60957 1.17293 -0.9965 4.78191 -0.40373 
-0.9965 4.78191 1.17293 -0.98834 4.19574 -0.59619 -0.98834 4.19574 1.36538 
-0.98834 4.99655 -0.18166 -0.98834 4.99655 0.95086 -0.98462 3.98424 -0.57235 
-0.98462 3.98424 1.34154 -0.98462 4.40724 -0.57235 -0.98462 4.40724 1.34154 
-0.9838 5.03949 -0.11364 -0.9838 5.03949 0.88284 -0.97977 5.07709 -0.04171 
-0.97977 5.07709 0.81091 -0.97936 5.13523 0.10943 -0.97936 5.13523 0.65977 
-0.97817 5.15268 0.17934 -0.97817 5.15268 0.58986 -0.97775 5.10801 0.0304 
-0.97775 5.10801 0.7388 -0.97676 4.91643 -0.27714 -0.97676 4.91643 1.04634 
-0.97502 5.16405 0.24698 -0.97502 5.16405 0.52222 -0.97286 5.17086 0.31528 
-0.97286 5.17086 0.45392 -0.97248 4.03667 -0.57987 -0.97248 4.03667 1.34907 
-0.97248 4.35481 -0.57987 -0.97248 4.35481 1.34907 -0.97235 5.17321 0.3846 
-0.96653 3.56748 1.13176 -0.96653 4.824 -0.36256 -0.96653 4.824 1.13176 
-0.96556 3.77958 1.2674 -0.96556 4.6119 -0.49821 -0.96556 4.6119 1.2674 
-0.96249 3.88328 -0.53928 -0.96249 3.88328 1.30848 -0.96249 4.5082 -0.53928 
-0.96249 4.5082 1.30848 -0.96134 3.66615 1.20326 -0.96134 4.72533 -0.43406 
-0.96134 4.72533 1.20326 -0.96068 4.08979 -0.5845 -0.96068 4.08979 1.3537 
-0.96068 4.30169 -0.5845 -0.96068 4.30169 1.3537 -0.95392 5.01298 -0.14402 
-0.95392 5.01298 0.91322 -0.95016 4.95214 -0.2265 -0.95016 4.95214 0.9957 
-0.94955 4.14295 -0.58623 -0.94955 4.14295 1.35543 -0.94955 4.24853 -0.58623 
-0.94955 4.24853 1.35543 -0.94927 5.05314 -0.07369 -0.94927 5.05314 0.84289 
-0.94878 3.93356 -0.55146 -0.94878 3.93356 1.32066 -0.94878 4.45792 -0.55146 
-0.94878 4.45792 1.32066 -0.94631 5.08722 -0.00146 -0.94631 5.08722 0.77065 
-0.94521 5.13728 0.14638 -0.94521 5.13728 0.62282 -0.94495 5.11512 0.07176 
-0.94495 5.11512 0.69744 -0.94127 5.15076 0.21346 -0.94127 5.15076 0.55574 
-0.94045 4.19574 -0.58543 -0.94045 4.19574 1.35463 -0.93862 5.15982 0.28152 
-0.93862 5.15982 0.48767 -0.93837 4.86502 -0.31684 -0.93837 4.86502 1.08604 
-0.93729 5.16435 0.34989 -0.93729 5.16435 0.4193 -0.93574 3.98459 -0.56095 
-0.93574 3.98459 1.33015 -0.93574 4.40689 -0.56095 -0.93574 4.40689 1.33015 
-0.9308 3.62267 1.1642 -0.9308 4.76881 -0.395 -0.9308 4.76881 1.1642 
-0.92807 3.83461 1.28147 -0.92807 4.55687 -0.51227 -0.92807 4.55687 1.28147 
-0.92736 3.72556 1.22921 -0.92736 4.66592 -0.46001 -0.92736 4.66592 1.22921 
-0.92461 4.98442 -0.17308 -0.92461 4.98442 0.94228 -0.92337 4.03726 -0.5679 
-0.92337 4.03726 1.3371 -0.92337 4.35422 -0.5679 -0.92337 4.35422 1.3371 
-0.91915 5.02688 -0.10464 -0.91915 5.02688 0.87384 -0.91544 5.06425 -0.03237 
-0.91544 5.06425 0.80157 -0.91368 3.88396 1.29566 -0.91368 4.50752 -0.52646 
-0.91368 4.50752 1.29566 -0.91333 5.09482 0.04007 -0.91333 5.09482 0.72912 
-0.91283 5.11962 0.114 -0.91283 5.11962 0.6552 -0.91178 4.09039 -0.57201 
-0.91178 4.09039 1.34121 -0.91178 4.30109 -0.57201 -0.91178 4.30109 1.34121 
-0.91081 4.9031 -0.26756 -0.91081 4.9031 1.03676 -0.90826 5.13523 0.18053 
-0.90826 5.13523 0.58867 -0.90498 5.14643 0.24802 -0.90498 5.14643 0.52118 
-0.903 5.15317 0.31615 -0.903 5.15317 0.45305 -0.90234 5.15542 0.3846 
-0.90206 4.14299 -0.57355 -0.90206 4.14299 1.34275 -0.90206 4.24849 -0.57355 
-0.90206 4.24849 1.34275 -0.90136 3.58168 1.12174 -0.90136 4.8098 -0.35254 
-0.90136 4.8098 1.12174 -0.90005 3.93445 -0.53813 -0.90005 3.93445 1.30732 
-0.90005 4.45703 -0.53813 -0.90005 4.45703 1.30732 -0.89599 3.68123 1.19247 
-0.89599 4.71025 -0.42327 -0.89599 4.71025 1.19247 -0.89475 3.78749 1.25062 
-0.89475 4.60399 -0.48143 -0.89475 4.60399 1.25062 -0.89314 4.19574 -0.57234 
-0.89314 4.19574 1.34154 -0.88971 4.9987 -0.13404 -0.88971 4.9987 0.90324 
-0.88749 3.98548 -0.54718 -0.88749 3.98548 1.31638 -0.88749 4.406 -0.54718 
-0.88749 4.406 1.31638 -0.88517 5.03851 -0.0635 -0.88517 5.03851 0.83269 
-0.88452 4.93755 -0.21571 -0.88452 4.93755 0.98491 -0.88234 5.07221 0.00891 
-0.88234 5.07221 0.76029 -0.8811 5.09973 0.08227 -0.8811 5.09973 0.68693 
-0.87973 3.83595 1.26682 -0.87973 4.55553 -0.49763 -0.87973 4.55553 1.26682 
-0.8752 4.0383 -0.5536 -0.8752 4.0383 1.32279 -0.8752 4.35318 -0.5536 
-0.8752 4.35318 1.32279 -0.87302 4.84966 -0.30535 -0.87302 4.84966 1.07455 
-0.87059 5.11512 0.14612 -0.87059 5.11512 0.62308 -0.86663 5.12862 0.21321 
-0.86663 5.12862 0.55599 -0.8658 3.63868 1.15193 -0.8658 4.7528 -0.38273 
-0.8658 4.7528 1.15193 -0.86557 3.88543 1.28052 -0.86557 4.50605 -0.51132 
-0.86557 4.50605 1.28052 -0.86465 4.09043 -0.55736 -0.86465 4.09043 1.32656 
-0.86465 4.30105 -0.55736 -0.86465 4.30105 1.32656 -0.86396 5.1377 0.28135 
-0.86396 5.1377 0.48785 -0.86267 3.74212 1.21607 -0.86267 4.64936 -0.44687 
-0.86267 4.64936 1.21607 -0.86263 5.14224 0.34973 -0.86263 5.14224 0.41946 
-0.86199 4.96891 -0.16211 -0.86199 4.96891 0.93131 -0.85567 5.01061 -0.09348 
-0.85567 5.01061 0.86268 -0.85499 4.14311 -0.55846 -0.85499 4.14311 1.32766 
-0.85499 4.24837 -0.55846 -0.85499 4.24837 1.32766 -0.85231 3.93579 -0.52248 
-0.85231 3.93579 1.29167 -0.85231 4.45569 -0.52248 -0.85231 4.45569 1.29167 
-0.85228 5.0476 -0.0212 -0.85228 5.0476 0.7904 -0.8501 5.07766 0.05127 
-0.8501 5.07766 0.71793 -0.84654 4.19574 -0.55695 -0.84654 4.19574 1.32614 
-0.84611 4.88651 -0.25497 -0.84611 4.88651 1.02417 -0.84488 3.78666 1.23197 
-0.84488 4.60482 -0.46277 -0.84488 4.60482 1.23197 -0.83998 3.98689 -0.53106 
-0.83998 3.98689 1.30026 -0.83998 4.40459 -0.53106 -0.83998 4.40459 1.30026 
-0.8389 5.09482 0.1145 -0.8389 5.09482 0.6547 -0.83749 4.7928 -0.33917 
-0.83749 4.7928 1.10837 -0.83196 3.69869 1.17795 -0.83196 4.69279 -0.40875 
-0.83196 4.69279 1.17795 -0.8299 3.83534 1.24781 -0.8299 4.55614 -0.47861 
-0.8299 4.55614 1.24781 -0.82923 5.10801 0.17892 -0.82923 5.10801 0.59028 
-0.82864 4.03858 -0.53704 -0.82864 4.03858 1.30624 -0.82864 4.3529 -0.53704 
-0.82864 4.3529 1.30624 -0.82777 4.9813 -0.12176 -0.82777 4.9813 0.89096 
-0.8257 5.11932 0.24662 -0.8257 5.11932 0.52258 -0.82386 5.12626 0.31497 
-0.82386 5.12626 0.45423 -0.82299 5.12852 0.3846 -0.82264 4.91987 -0.20317 
-0.82264 4.91987 0.97236 -0.82259 5.02012 -0.05151 -0.82259 5.02012 0.8207 
-0.8199 5.05347 0.02107 -0.8199 5.05347 0.74812 -0.81829 4.09072 -0.54041 
-0.81829 4.09072 1.30961 -0.81829 4.30076 -0.54041 -0.81829 4.30076 1.30961 
-0.81563 3.88529 1.26115 -0.81563 4.50619 -0.49195 -0.81563 4.50619 1.26115 
-0.81349 3.74226 1.19546 -0.81349 4.64922 -0.42627 -0.81349 4.64922 1.19546 
-0.80959 4.83159 -0.29064 -0.80959 4.83159 1.05984 -0.80899 4.14316 -0.54116 
-0.80899 4.14316 1.31036 -0.80899 4.24832 -0.54116 -0.80899 4.24832 1.31036 
-0.80774 5.07221 0.08351 -0.80774 5.07221 0.68569 -0.80276 3.65739 1.13644 
-0.80276 4.73409 -0.36724 -0.80276 4.73409 1.13644 -0.80245 3.93583 1.2719 
-0.80245 4.45565 -0.5027 -0.80245 4.45565 1.2719 -0.80075 4.19574 -0.53928 
-0.80075 4.19574 1.30848 -0.80075 4.95008 -0.1488 -0.80075 4.95008 0.918 
-0.79737 5.08722 0.14748 -0.79737 5.08722 0.62172 -0.79596 3.78699 1.21091 
-0.79596 4.60449 -0.44171 -0.79596 4.60449 1.21091 -0.79442 4.99139 -0.07973 
-0.79442 4.99139 0.84893 -0.79058 5.02721 -0.00825 -0.79058 5.02721 0.77745 
-0.78943 3.9885 1.28004 -0.78943 4.40298 -0.51084 -0.78943 4.40298 1.28004 
-0.78888 5.09832 0.2123 -0.78888 5.09832 0.5569 -0.78617 5.10751 0.28042 
-0.78617 5.10751 0.48878 -0.78488 4.86647 -0.24093 -0.78488 4.86647 1.01013 
-0.78405 5.11186 0.34973 -0.78405 5.11186 0.41947 -0.78347 3.69977 1.15534 
-0.78347 4.69171 -0.38614 -0.78347 4.69171 1.15534 -0.78078 3.83599 1.2263 
-0.78078 4.55549 -0.4571 -0.78078 4.55549 1.2263 -0.77822 4.04036 1.28552 
-0.77822 4.35112 -0.51632 -0.77822 4.35112 1.28552 -0.77763 5.0476 0.05345 
-0.77763 5.0476 0.71574 -0.77518 4.77309 -0.32251 -0.77518 4.77309 1.09171 
-0.76788 4.09292 1.28834 -0.76788 4.29856 -0.51914 -0.76788 4.29856 1.28834 
-0.76718 4.96055 -0.10713 -0.76718 4.96055 0.87632 -0.76676 3.88603 1.23927 
-0.76676 4.50545 -0.47007 -0.76676 4.50545 1.23927 -0.76646 5.06425 0.11661 
-0.76646 5.06425 0.65259 -0.76514 3.74366 1.17241 -0.76514 4.64782 -0.40322 
-0.76514 4.64782 1.17241 -0.76221 4.99895 -0.03662 -0.76221 4.99895 0.80582 
-0.76187 4.8988 -0.18811 -0.76187 4.8988 0.95731 -0.75873 4.14546 -0.51934 
-0.75873 4.14546 1.28854 -0.75873 4.24602 -0.51934 -0.75873 4.24602 1.28854 
-0.75712 5.07709 0.18094 -0.75712 5.07709 0.58826 -0.75587 4.19574 -0.51939 
-0.75587 4.19574 1.28859 -0.75511 4.73182 -0.34283 -0.75511 4.73182 1.11203 
-0.75276 3.93799 1.24952 -0.75276 4.45349 -0.48032 -0.75276 4.45349 1.24952 
-0.74965 5.08606 0.24617 -0.74965 5.08606 0.52303 -0.74935 4.80961 -0.27475 
-0.74935 4.80961 1.04394 -0.74814 3.78848 1.18751 -0.74814 4.603 -0.41831 
-0.74814 4.603 1.18751 -0.74732 5.02012 0.02376 -0.74732 5.02012 0.74544 
-0.74648 5.09255 0.31522 -0.74648 5.09255 0.45398 -0.74543 5.09472 0.3846 
-0.74114 4.92803 -0.13321 -0.74114 4.92803 0.90241 -0.74005 3.99072 1.25717 
-0.74005 4.40076 -0.48797 -0.74005 4.40076 1.25717 -0.73612 3.70227 1.13052 
-0.73612 4.68921 -0.36132 -0.73612 4.68921 1.13052 -0.73533 5.03851 0.08634 
-0.73533 5.03851 0.68286 -0.73485 4.96875 -0.06398 -0.73485 4.96875 0.83318 
-0.73307 3.83771 1.20252 -0.73307 4.55377 -0.43332 -0.73307 4.55377 1.20252 
-0.72872 4.04285 1.26202 -0.72872 4.34863 -0.49282 -0.72872 4.34863 1.26202 
-0.72811 4.77017 -0.29564 -0.72811 4.77017 1.06483 -0.72539 4.84351 -0.22416 
-0.72539 4.84351 0.99336 -0.72514 5.05314 0.15044 -0.72514 5.05314 0.61876 
-0.7191 4.99139 -0.00441 -0.7191 4.99139 0.77361 -0.7187 4.09542 1.26435 
-0.7187 4.29606 -0.49516 -0.7187 4.29606 1.26435 -0.71825 3.74613 1.14713 
-0.71825 4.64535 -0.37794 -0.71825 4.64535 1.14713 -0.71789 3.88868 1.21465 
-0.71789 4.5028 -0.44545 -0.71789 4.5028 1.21465 -0.71683 5.06387 0.21536 
-0.71683 5.06387 0.55384 -0.71478 4.14552 1.26655 -0.71478 4.24596 -0.49735 
-0.71478 4.24596 1.26655 -0.71203 4.19574 1.26652 -0.71164 5.07128 0.28043 
-0.71164 5.07128 0.48877 -0.70952 5.07563 0.34974 -0.70952 5.07563 0.41945 
-0.70857 4.93669 -0.09026 -0.70857 4.93669 0.85946 -0.7082 4.72856 -0.31559 
-0.7082 4.72856 1.08479 -0.70535 5.01061 0.05684 -0.70535 5.01061 0.71236 
-0.70407 3.94087 1.2244 -0.70407 4.45061 -0.4552 -0.70407 4.45061 1.2244 
-0.70338 4.87463 -0.17097 -0.70338 4.87463 0.94017 -0.7033 4.80528 -0.24623 
-0.7033 4.80528 1.01543 -0.70155 3.79112 1.16183 -0.70155 4.60036 -0.39263 
-0.70155 4.60036 1.16183 -0.69419 5.02688 0.12032 -0.69419 5.02688 0.64888 
-0.69198 3.99355 1.23171 -0.69198 4.39793 -0.46251 -0.69198 4.39793 1.23171 
-0.6917 4.96055 -0.03165 -0.6917 4.96055 0.80085 -0.68922 3.70611 1.10294 
-0.68922 4.68537 -0.33374 -0.68922 4.68537 1.10294 -0.68525 3.84116 1.17586 
-0.68525 4.55032 -0.40666 -0.68525 4.55032 1.17586 -0.68519 5.03949 0.18497 
-0.68519 5.03949 0.58423 -0.68343 4.90285 -0.1154 -0.68343 4.90285 0.8846 
-0.68239 4.76556 -0.26676 -0.68239 4.76556 1.03596 -0.68086 4.04585 1.23604 
-0.68086 4.34563 -0.46685 -0.68086 4.34563 1.23604 -0.68036 4.83778 -0.19394 
-0.68036 4.83778 0.96314 -0.679 5.04859 0.24969 -0.679 5.04859 0.51951 
-0.67707 4.9813 0.02894 -0.67707 4.9813 0.74026 -0.67567 4.09552 1.24025 
-0.67567 4.29596 -0.47105 -0.67567 4.29596 1.24025 -0.67498 5.05401 0.31499 
-0.67498 5.05401 0.45421 -0.67374 5.0561 0.3846 -0.67174 4.14568 1.24231 
-0.67174 4.2458 1.24231 -0.67155 3.75028 1.11914 -0.67155 4.6412 -0.34994 
-0.67155 4.6412 1.11914 -0.67042 3.89225 1.18754 -0.67042 4.49923 -0.41835 
-0.67042 4.49923 1.18754 -0.66933 4.19574 1.24233 -0.66562 4.92803 -0.05769 
-0.66562 4.92803 0.82689 -0.66479 4.9987 0.09088 -0.66479 4.9987 0.67832 
-0.66242 4.72349 -0.28625 -0.66242 4.72349 1.05544 -0.6595 4.8673 -0.13933 
-0.6595 4.8673 0.90853 -0.65848 4.79914 -0.21567 -0.65848 4.79914 0.98487 
-0.65712 3.94425 1.19685 -0.65712 4.44723 -0.42765 -0.65712 4.44723 1.19685 
-0.65634 3.79492 1.13394 -0.65634 4.59656 -0.36474 -0.65634 4.59656 1.13394 
-0.65481 5.01298 0.15509 -0.65481 5.01298 0.61411 -0.65003 4.95008 0.00192 
-0.65003 4.95008 0.76728 -0.64734 5.02355 0.21928 -0.64734 5.02355 0.54991 
-0.64537 3.99698 1.20374 -0.64537 4.3945 -0.43454 -0.64537 4.3945 1.20374 
-0.64379 4.68008 -0.30402 -0.64379 4.68008 1.07322 -0.64231 5.0307 0.2844 
-0.64231 5.0307 0.48479 -0.64024 3.84522 1.14754 -0.64024 4.54626 -0.37834 
-0.64024 4.54626 1.14754 -0.63976 5.03431 0.34974 -0.63976 5.03431 0.41945 
-0.63894 4.04623 1.20993 -0.63894 4.34525 1.20993 -0.63814 4.75926 -0.23596 
-0.63814 4.75926 1.00516 -0.63683 4.83013 -0.162 -0.63683 4.83013 0.9312 
-0.63672 4.96891 0.06316 -0.63672 4.96891 0.70604 -0.63386 4.09586 1.21406 
-0.63386 4.29562 1.21406 -0.63017 4.14574 1.2161 -0.63017 4.24574 1.2161 
-0.62786 4.19574 1.21607 -0.62786 4.87463 -0.09545 -0.62786 4.87463 0.86465 
-0.62753 3.75509 1.08944 -0.62753 4.63639 -0.32024 -0.62753 4.63639 1.08944 
-0.62575 4.98442 0.12578 -0.62575 4.98442 0.64342 -0.62547 3.89683 1.15877 
-0.62547 4.49465 -0.38957 -0.62547 4.49465 1.15877 -0.6184 4.71684 -0.25509 
-0.6184 4.71684 1.02428 -0.61717 4.99655 0.18951 -0.61717 4.99655 0.57969 
-0.61548 4.79144 -0.18335 -0.61548 4.79144 0.95255 -0.61262 3.79985 1.10393 
-0.61262 4.59163 -0.33473 -0.61262 4.59163 1.10393 -0.61241 3.94905 1.16759 
-0.61241 4.44243 -0.3984 -0.61241 4.44243 1.16759 -0.61102 5.00525 0.25407 
-0.61102 5.00525 0.51513 -0.61072 4.8988 -0.03696 -0.61072 4.8988 0.80616 
-0.60731 5.01049 0.3192 -0.60731 5.01049 0.45 -0.60608 5.01224 0.3846 
-0.60489 4.83778 -0.11847 -0.60489 4.83778 0.88767 -0.60423 3.99716 1.17523 
-0.60423 4.39432 1.17523 -0.60097 4.67429 -0.27246 -0.60097 4.67429 1.04166 
-0.59779 4.04648 1.18131 -0.59779 4.345 1.18131 -0.59649 3.85054 1.11695 
-0.59649 4.54094 -0.34775 -0.59649 4.54094 1.11695 -0.59566 4.91987 0.02381 
-0.59566 4.91987 0.74539 -0.59549 4.75131 -0.20334 -0.59549 4.75131 0.97254 
-0.59261 4.09643 1.18527 -0.59261 4.29505 1.18527 -0.58893 4.14638 1.18718 
-0.58893 4.2451 1.18718 -0.58773 4.19574 1.18781 -0.58489 4.63035 -0.28836 
-0.58489 4.63035 1.05756 -0.58316 4.79914 -0.14035 -0.58316 4.79914 0.90955 
-0.58312 4.93755 0.08569 -0.58312 4.93755 0.68351 -0.58213 3.90227 1.12777 
-0.58213 4.48921 -0.35858 -0.58213 4.48921 1.12777 -0.57692 4.70984 -0.22191 
-0.57692 4.70984 0.9911 -0.57467 4.84351 -0.07344 -0.57467 4.84351 0.84264 
-0.57259 3.94975 1.13717 -0.57259 4.44173 1.13717 -0.57233 4.95214 0.15133 
-0.57233 4.95214 0.61787 -0.57051 3.8059 1.07188 -0.57051 4.58558 -0.30268 
-0.57051 4.58558 1.07188 -0.56468 4.96292 0.21554 -0.56468 4.96292 0.55365 
-0.56454 3.99783 1.14474 -0.56454 4.39365 1.14474 -0.56287 4.75926 -0.16069 
-0.56287 4.75926 0.92989 -0.55982 4.66714 -0.23901 -0.55982 4.66714 1.00821 
-0.5594 4.97024 0.281 -0.5594 4.97024 0.4882 -0.55791 4.04735 1.15056 
-0.55791 4.34413 1.15056 -0.5579 4.86647 -0.01395 -0.5579 4.86647 0.78315 
-0.55669 4.97404 0.3464 -0.55669 4.97404 0.4228 -0.55466 3.85687 1.08447 
-0.55466 4.53461 -0.31527 -0.55466 4.53461 1.08447 -0.55286 4.09725 1.15445 
-0.55286 4.29423 1.15445 -0.5526 4.80528 -0.09553 -0.5526 4.80528 0.86473 
-0.55018 4.14644 1.15697 -0.55018 4.24504 1.15697 -0.54904 4.19574 1.15761 
-0.54421 4.6233 -0.25462 -0.54421 4.6233 1.02382 -0.54386 4.88651 0.04728 
-0.54386 4.88651 0.72192 -0.54374 4.71684 -0.18043 -0.54374 4.71684 0.94963 
-0.54364 3.90349 1.09542 -0.54364 4.48799 1.09542 -0.53413 3.95106 1.10469 
-0.53413 4.44042 1.10469 -0.53207 4.76556 -0.11644 -0.53207 4.76556 0.88564 
-0.53127 4.9031 0.11198 -0.53127 4.9031 0.65722 -0.53015 3.81306 1.03788 
-0.53015 4.57842 -0.26868 -0.53015 4.57842 1.03788 -0.5264 3.99899 1.11234 
-0.5264 4.39249 1.11234 -0.52637 4.67429 -0.19786 -0.52637 4.67429 0.96706 
-0.52408 4.80961 -0.04948 -0.52408 4.80961 0.81867 -0.52169 4.91643 0.17793 
-0.52169 4.91643 0.59126 -0.51979 4.0486 1.11804 -0.51979 4.34288 1.11804 
-0.51766 3.85885 1.05037 -0.51766 4.53263 1.05037 -0.51548 4.09737 1.12227 
-0.51548 4.29411 1.12227 -0.51472 4.92563 0.24286 -0.51472 4.92563 0.52634 
-0.51277 4.14661 1.12473 -0.51277 4.24487 1.12473 -0.51258 4.72349 -0.13641 
-0.51258 4.72349 0.9056 -0.51187 4.19574 1.12555 -0.51067 4.93166 0.30841 
-0.51067 4.93166 0.46079 -0.51047 4.63035 -0.21394 -0.51047 4.63035 0.98313 
-0.5087 4.93381 0.3846 -0.50819 4.83159 0.01076 -0.50819 4.83159 0.75843 
-0.50677 3.90546 1.06126 -0.50677 4.48602 1.06126 -0.50319 4.77017 -0.07072 
-0.50319 4.77017 0.83992 -0.49751 3.95276 1.07051 -0.49751 4.43872 1.07051 
-0.49615 4.58558 -0.22832 -0.49615 4.58558 0.99752 -0.49481 4.68008 -0.15504 
-0.49481 4.68008 0.92424 -0.49348 4.84966 0.07419 -0.49348 4.84966 0.69501 
-0.48991 4.00065 1.07812 -0.48991 4.39083 1.07812 -0.48398 4.04901 1.08405 
-0.48398 4.34247 1.08405 -0.48356 3.85687 1.01337 -0.48356 4.53461 1.01337 
-0.48324 4.72856 -0.09063 -0.48324 4.72856 0.85983 -0.48199 4.86502 0.13954 
-0.48199 4.86502 0.62966 -0.47973 4.09772 1.0883 -0.47973 4.29376 1.0883 
-0.47859 4.63639 -0.1713 -0.47859 4.63639 0.9405 -0.47717 4.14667 1.09085 
-0.47717 4.24481 1.09085 -0.47632 4.19574 1.09171 -0.47632 4.77309 -0.02365 
-0.47632 4.77309 0.79285 -0.47406 4.87743 0.20548 -0.47406 4.87743 0.56372 
-0.47261 3.90349 1.02439 -0.47261 4.48799 1.02439 -0.46824 4.88535 0.27082 
-0.46824 4.88535 0.49838 -0.46509 4.68537 -0.10961 -0.46509 4.68537 0.87881 
-0.4641 4.59163 0.95541 -0.46384 4.88909 0.3464 -0.46384 4.88909 0.4228 
-0.46333 3.95106 1.0339 -0.46333 4.44042 1.0339 -0.45966 4.7928 0.03866 
-0.45966 4.7928 0.73054 -0.456 4.73182 -0.04372 -0.456 4.73182 0.81292 
-0.45569 3.99899 1.04163 -0.45569 4.39249 1.04163 -0.45108 4.54094 0.97154 
-0.44999 4.0486 1.04823 -0.44999 4.34288 1.04823 -0.44889 4.6412 -0.12728 
-0.44889 4.6412 0.89648 -0.44629 4.8098 0.10253 -0.44629 4.8098 0.66666 
-0.44575 4.09737 1.05255 -0.44575 4.29411 1.05255 -0.44329 4.14661 1.05526 
-0.44329 4.24487 1.05526 -0.44248 4.19574 1.05616 -0.44025 3.90227 0.9859 
-0.44025 4.48921 0.9859 -0.43751 4.68921 -0.06271 -0.43751 4.68921 0.83191 
-0.43627 4.824 0.1677 -0.43627 4.824 0.6015 -0.43409 4.59656 0.91169 
-0.43159 4.73409 0.00393 -0.43159 4.73409 0.76527 -0.43086 3.94975 0.99544 
-0.43086 4.44173 0.99544 -0.42965 4.83534 0.23384 -0.42965 4.83534 0.53535 
-0.42329 3.99783 1.00349 -0.42329 4.39365 1.00349 -0.42312 4.84089 0.309 
-0.42312 4.84089 0.46019 -0.42094 4.84274 0.3846 -0.42089 4.64535 -0.08058 
-0.42089 4.64535 0.84978 -0.42049 4.54626 0.92779 -0.41746 4.04735 1.01012 
-0.41746 4.34413 1.01012 -0.4161 4.7528 0.06697 -0.4161 4.7528 0.70223 
-0.41357 4.09725 1.01517 -0.41357 4.29423 1.01517 -0.41269 4.69171 -0.01536 
-0.41269 4.69171 0.78456 -0.41106 4.14644 1.01785 -0.41106 4.24504 1.01785 
-0.41042 4.19574 1.01899 -0.40926 3.89683 0.94255 -0.40926 4.49465 0.94255 
-0.4062 4.60036 0.86647 -0.40383 4.76881 0.13197 -0.40383 4.76881 0.63723 
-0.40043 3.94905 0.95562 -0.40043 4.44243 0.95562 -0.39561 4.64782 -0.03369 
-0.39561 4.64782 0.80289 -0.3951 4.78191 0.19767 -0.3951 4.78191 0.57152 
-0.3928 3.99716 0.9638 -0.3928 4.39432 0.9638 -0.39217 4.55032 0.88278 
-0.39008 4.69279 0.03313 -0.39008 4.69279 0.73607 -0.38671 4.04648 0.97023 
-0.38671 4.345 0.97023 -0.38488 4.78681 0.27077 -0.38488 4.78681 0.49843 
-0.38276 4.09643 0.97542 -0.38276 4.29505 0.97542 -0.38085 4.14638 0.97909 
-0.38085 4.2451 0.97909 -0.38052 4.603 0.81989 -0.38048 4.49923 0.89761 
-0.38047 4.79055 0.34636 -0.38047 4.79055 0.42283 -0.38022 4.19574 0.9803 
-0.37556 4.71025 0.09716 -0.37556 4.71025 0.67204 -0.37256 4.64922 0.75454 
-0.37118 3.94425 0.91091 -0.37118 4.44723 0.91091 -0.36551 4.55377 0.83496 
-0.36477 4.72533 0.16251 -0.36477 4.72533 0.60669 -0.36429 3.99698 0.92266 
-0.36429 4.3945 0.92266 -0.3581 4.04623 0.92909 -0.3581 4.34525 0.92909 
-0.35712 4.60449 0.77207 -0.35397 4.09586 0.93416 -0.35397 4.29562 0.93416 
-0.35338 4.5028 0.85014 -0.35246 4.73158 0.23502 -0.35246 4.73158 0.53418
[truncated: 3,423,694 more chars]
