# Supplementary material for: Visualizing electron delocalization in contorted polycyclic aromatic hydrocarbons
Source: Chem Sci. 2021 Sep 8;12(39):13092–100. doi: 10.1039/d1sc03368a (PMC8513938; doi:10.1039/d1sc03368a)
Supplement: SC-012-D1SC03368A-s005 [file SC-012-D1SC03368A-s005.vtk]

# vtk DataFile Version 5.1
vtk output
ASCII
DATASET POLYDATA
POINTS 99503 double
-3.19009 2.82371 0.27649 -3.16807 2.92403 0.22712 -3.16805 2.87397 0.22953 
-3.16805 2.97409 0.22953 -3.16599 2.82381 0.23346 -3.14185 2.87403 0.18796 
-3.14185 2.97403 0.18796 -3.14181 2.92403 0.18565 -3.1398 2.82415 0.19165 
-3.1398 3.02391 0.19165 -3.13567 2.77453 0.19673 -3.11355 2.92403 0.14552 
-3.11292 2.87467 0.14672 -3.11292 2.97339 0.14672 -3.11101 2.82472 0.1504 
-3.11101 3.02334 0.1504 -3.10705 2.77478 0.15558 -3.10705 3.07329 0.15558 
-3.10097 2.72545 0.16202 -3.10097 3.12262 0.16202 -3.08335 2.92403 0.10683 
-3.08271 2.87473 0.10797 -3.08271 2.97334 0.10797 -3.0802 2.82555 0.11065 
-3.0802 3.02252 0.11065 -3.07631 2.77564 0.1157 -3.07631 3.07242 0.1157 
-3.07048 2.72612 0.12233 -3.07048 3.12195 0.12233 -3.06291 2.67804 0.13038 
-3.06291 3.17002 0.13038 -3.05352 3.2175 0.13992 -3.05129 2.92403 0.06966 
-3.05048 2.87491 0.07056 -3.05048 2.97316 0.07056 -3.04802 2.82566 0.07327 
-3.04802 3.0224 0.07327 -3.04378 2.77689 0.07758 -3.04378 3.07117 0.07758 
-3.03808 2.72728 0.08419 -3.03808 3.12078 0.08419 -3.03044 2.67936 0.09192 
-3.03044 3.16871 0.09192 -3.02116 2.63178 0.10143 -3.02116 3.21628 0.10143 
-3.01745 2.92403 0.03411 -3.0166 2.87496 0.03496 -3.0166 2.9731 0.03496 
-3.01404 2.82601 0.03752 -3.01404 3.02205 0.03752 -3.01021 3.2629 0.11245 
-3.00979 2.7773 0.04177 -3.00979 3.07076 0.04177 -3.00386 2.72894 0.0477 
-3.00386 3.11912 0.0477 -2.99762 3.31387 0.1283 -2.99626 2.68105 0.0553 
-2.99626 3.16701 0.0553 -2.987 2.63375 0.06456 -2.987 3.21432 0.06456 
-2.9819 2.92403 0.00027 -2.981 2.87491 0.00108 -2.981 2.97316 0.00108 
-2.97829 2.82566 0.00354 -2.97829 3.0224 0.00354 -2.97611 2.58714 0.07545 
-2.97611 3.26092 0.07545 -2.97398 2.77689 0.00778 -2.97398 3.07117 0.00778 
-2.96737 2.72728 0.01348 -2.96737 3.12078 0.01348 -2.96362 3.30672 0.08794 
-2.95964 2.67936 0.02112 -2.95964 3.16871 0.02112 -2.95013 2.63178 0.0304 
-2.95013 3.21628 0.0304 -2.94956 3.35159 0.102 -2.94473 2.92403 -0.03179 
-2.94359 2.87473 -0.03115 -2.94359 2.97334 -0.03115 -2.94091 2.82555 -0.02864 
-2.94091 3.02252 -0.02864 -2.93911 2.58516 0.04135 -2.93911 3.2629 0.04135 
-2.93586 2.77564 -0.02475 -2.93586 3.07242 -0.02475 -2.93395 3.39543 0.11761 
-2.92923 2.72612 -0.01892 -2.92923 3.12195 -0.01892 -2.92326 2.53419 0.05394 
-2.92326 3.31387 0.05394 -2.92118 2.67804 -0.01135 -2.92118 3.17002 -0.01135 
-2.91685 3.43813 0.13471 -2.91164 2.63056 -0.00196 -2.91164 3.2175 -0.00196 
-2.90888 3.35864 0.06826 -2.90604 2.92403 -0.06199 -2.90483 2.87467 -0.06136 
-2.90483 2.97339 -0.06136 -2.90116 2.82472 -0.05945 -2.90116 3.02334 -0.05945 
-2.89828 3.4796 0.15328 -2.89728 2.57883 0.00887 -2.89728 3.26923 0.00887 
-2.89598 2.77478 -0.0555 -2.89598 3.07329 -0.0555 -2.8928 3.40259 0.08416 
-2.88954 2.72545 -0.04941 -2.88954 3.12262 -0.04941 -2.88136 2.67734 -0.04178 
-2.88136 3.17072 -0.04178 -2.88115 2.52814 0.02189 -2.88115 3.31993 0.02189 
-2.87537 3.44513 0.10153 -2.8683 2.62513 -0.03295 -2.8683 3.22294 -0.03295 
-2.86624 2.48338 0.03638 -2.86624 3.36469 0.03638 -2.86591 2.92403 -0.09025 
-2.8636 2.87403 -0.09029 -2.8636 2.97403 -0.09029 -2.85991 2.82415 -0.08824 
-2.85991 3.02391 -0.08824 -2.85563 3.48755 0.12066 -2.85483 2.77453 -0.08411 
-2.85483 3.07354 -0.08411 -2.85353 2.57351 -0.02172 -2.85353 3.27455 -0.02172 
-2.84998 3.40837 0.0526 -2.8484 2.72528 -0.07792 -2.8484 3.12279 -0.07792 
-2.83743 2.52321 -0.00812 -2.83743 3.32485 -0.00812 -2.83665 2.67254 -0.07103 
-2.83665 3.17553 -0.07103 -2.83529 3.52744 0.14095 -2.83135 3.45178 0.07037 
-2.82444 2.92403 -0.11651 -2.82335 2.62055 -0.06173 -2.82335 3.22752 -0.06173 
-2.82222 2.47858 0.00668 -2.82222 3.36949 0.00668 -2.82203 2.87397 -0.11649 
-2.82203 2.97409 -0.11649 -2.8181 2.82381 -0.11443 -2.8181 3.02425 -0.11443 
-2.81341 3.56607 0.16268 -2.81291 2.77414 -0.11023 -2.81291 3.07392 -0.11023 
-2.81138 3.49385 0.08986 -2.80852 2.56946 -0.05004 -2.80852 3.27861 -0.05004 
-2.80455 2.4344 0.02288 -2.80455 3.41366 0.02288 -2.80179 2.72185 -0.10589 
-2.80179 3.12622 -0.10589 -2.79221 2.51942 -0.03601 -2.79221 3.32865 -0.03601 
-2.79047 3.53357 0.11039 -2.7897 2.66916 -0.09858 -2.7897 2.66916 1.58102 
-2.7897 3.1789 -0.09858 -2.78557 2.39121 0.04103 -2.78557 3.45685 0.04103 
-2.78174 2.92403 -0.1407 -2.77899 2.87381 -0.14073 -2.77899 2.97425 -0.14073 
-2.77588 2.61697 -0.08883 -2.77588 3.23109 -0.08883 -2.77552 2.47442 -0.02132 
-2.77552 3.37364 -0.02132 -2.77506 2.82371 -0.13854 -2.77506 3.02435 -0.13854 
-2.76566 3.49846 0.06098 -2.76504 2.77114 -0.1362 -2.76504 3.07692 -0.1362 
-2.7607 2.56601 -0.0767 -2.7607 3.28206 -0.0767 -2.75765 2.43056 -0.0047 
-2.75765 3.4175 -0.0047 -2.75372 2.71901 -0.13135 -2.75372 3.12905 -0.13135 
-2.74563 2.51677 -0.06169 -2.74563 3.33129 -0.06169 -2.74101 2.66628 -0.1237 
-2.74101 2.66628 1.60614 -2.74101 3.18178 -0.1237 -2.73866 2.38795 0.01379 
-2.73866 3.46012 0.01379 -2.7379 2.92403 -0.16277 -2.73504 2.87375 -0.16272 
-2.73504 2.97431 -0.16272 -2.72863 2.47195 -0.0466 -2.72863 3.37611 -0.0466 
-2.72701 2.61432 -0.11345 -2.72701 2.61432 1.59589 -2.72701 3.23374 -0.11345 
-2.72589 2.82121 -0.16252 -2.72589 3.02685 -0.16252 -2.71859 2.34668 0.03411 
-2.71859 3.50138 0.03411 -2.71555 2.76865 -0.1597 -2.71555 3.07942 -0.1597 
-2.71299 2.56429 -0.10048 -2.71299 2.56429 1.58292 -2.71299 3.28378 -0.10048 
-2.7103 2.42806 -0.02952 -2.7103 3.42 -0.02952 -2.70434 2.71679 -0.15422 
-2.70434 2.71679 1.63666 -2.70434 3.13127 -0.15422 -2.69781 2.51528 -0.08509 
-2.69781 3.33278 -0.08509 -2.69302 2.92403 -0.18266 -2.69132 2.66413 -0.14608 
-2.69132 2.66413 1.62852 -2.69132 3.18394 -0.14608 -2.69101 2.38568 -0.01062 
-2.69101 3.46239 -0.01062 -2.68478 2.87145 -0.18454 -2.68478 2.97662 -0.18454 
-2.68028 2.47055 -0.06965 -2.68028 3.37751 -0.06965 -2.67813 2.61358 -0.13533 
-2.67813 2.61358 1.61777 -2.67813 3.23449 -0.13533 -2.67547 2.81901 -0.18379 
-2.67547 3.02905 -0.18379 -2.66513 2.76688 -0.18042 -2.66513 2.76688 1.66286 
-2.66513 3.08119 -0.18042 -2.66386 2.56363 -0.12199 -2.66386 2.56363 1.60443 
-2.66386 3.28443 -0.12199 -2.66181 2.42698 -0.05213 -2.66181 3.42108 -0.05213 
-2.65379 2.71519 -0.17444 -2.65379 2.71519 1.65688 -2.65379 3.13288 -0.17444 
-2.64889 2.51495 -0.10615 -2.64889 2.51495 1.58859 -2.64889 3.33311 -0.10615 
-2.64723 2.92403 -0.20033 -2.64146 2.66409 -0.16586 -2.64146 2.66409 1.64829 
-2.64146 3.18398 -0.16586 -2.63877 2.87141 -0.20184 -2.63877 2.97666 -0.20184 
-2.6311 2.47041 -0.09025 -2.6311 3.37765 -0.09025 -2.62912 2.81872 -0.20074 
-2.62912 2.81872 1.68318 -2.62912 3.02934 -0.20074 -2.6282 2.61373 -0.1547 
-2.6282 2.61373 1.63714 -2.6282 3.23434 -0.1547 -2.62797 2.36697 -0.02611 
-2.61856 2.76659 -0.19698 -2.61856 2.76659 1.67941 -2.61856 3.08147 -0.19698 
-2.61404 2.56424 -0.14101 -2.61404 2.56424 1.62344 -2.61404 3.28382 -0.14101 
-2.60628 2.71377 -0.19056 -2.60628 2.71377 1.673 -2.60628 3.13429 -0.19056 
-2.60062 2.92403 -0.21572 -2.59902 2.51578 -0.12481 -2.59902 2.51578 1.60724 
-2.59902 3.33228 -0.12481 -2.59778 2.40952 -0.06665 -2.59778 3.43854 -0.06665 
-2.59372 2.66274 -0.18151 -2.59372 2.66274 1.66394 -2.59372 3.18532 -0.18151 
-2.59171 2.87128 -0.21693 -2.59171 2.87128 1.69937 -2.59171 2.97678 -0.21693 
-2.58199 2.81868 -0.21539 -2.58199 2.81868 1.69783 -2.58199 3.02938 -0.21539 
-2.58009 2.61225 -0.16984 -2.58009 2.61225 1.65228 -2.58009 3.23581 -0.16984 
-2.57039 2.76555 -0.21128 -2.57039 2.76555 1.69372 -2.57039 3.08252 -0.21128 
-2.56641 2.45385 -0.10339 -2.56641 2.45385 1.58583 -2.56641 3.39421 -0.10339 
-2.5657 2.5629 -0.15565 -2.5657 2.5629 1.63809 -2.5657 3.28516 -0.15565 
-2.56297 2.35096 -0.03838 -2.55802 2.71288 -0.20433 -2.55802 2.71288 1.68677 
-2.55802 3.13518 -0.20433 -2.55332 2.92403 -0.22881 -2.55332 2.92403 1.71125 
-2.54499 2.66185 -0.19484 -2.54499 2.66185 1.67728 -2.54499 3.18621 -0.19484 
-2.54422 2.87124 -0.22961 -2.54422 2.87124 1.71205 -2.54422 2.97682 -0.22961 
-2.54422 2.97682 1.71205 -2.53309 2.81808 -0.22788 -2.53309 2.81808 1.71032 
-2.53309 3.02998 -0.22788 -2.53243 2.39444 -0.07744 -2.53243 2.39444 1.55988 
-2.53128 2.61157 -0.18266 -2.53128 2.61157 1.6651 -2.53128 3.23649 -0.18266 
-2.52821 2.50787 -0.14159 -2.52821 2.50787 1.62402 -2.52821 3.34019 -0.14159 
-2.52129 2.76496 -0.22325 -2.52129 2.76496 1.70569 -2.52129 3.0831 -0.22325 
-2.50915 2.71253 -0.21573 -2.50915 2.71253 1.69816 -2.50915 3.13554 -0.21573 
-2.50543 2.92403 -0.23957 -2.50543 2.92403 1.722 -2.49726 2.33786 -0.04711 
-2.49726 2.33786 1.52955 -2.49592 2.66158 -0.20571 -2.49592 2.66158 1.68815 
-2.49592 3.18649 -0.20571 -2.49487 2.44693 -0.11804 -2.49487 2.44693 1.60048 
-2.4948 2.87081 -0.24018 -2.4948 2.87081 1.72262 -2.4948 2.97725 -0.24018 
-2.4948 2.97725 1.72262 -2.49418 2.55603 -0.17025 -2.49418 2.55603 1.65269 
-2.49418 3.29203 -0.17025 -2.48362 2.81774 -0.2379 -2.48362 2.81774 1.72034 
-2.48362 3.03032 -0.2379 -2.48362 3.03032 1.72034 -2.47193 2.76499 -0.23274 
-2.47193 2.76499 1.71518 -2.47193 3.08307 -0.23274 -2.47193 3.08307 1.71518 
-2.45992 2.38819 -0.08975 -2.45992 2.38819 1.57218 -2.45977 2.71271 -0.22471 
-2.45977 2.71271 1.70714 -2.45977 3.13536 -0.22471 -2.45891 2.60605 -0.19516 
-2.45891 2.60605 1.6776 -2.45891 3.24202 -0.19516 -2.45707 2.92403 -0.24796 
-2.45707 2.92403 1.7304 -2.45624 2.50219 -0.15364 -2.45624 2.50219 1.63607 
-2.45624 3.34587 -0.15364 -2.44628 2.87077 -0.24807 -2.44628 2.87077 1.7305 
-2.44628 2.97729 -0.24807 -2.44628 2.97729 1.7305 -2.43481 2.81747 -0.24527 
-2.43481 2.81747 1.7277 -2.43481 3.03059 -0.24527 -2.43481 3.03059 1.7277 
-2.42417 2.33296 -0.05733 -2.42417 2.33296 1.53976 -2.42301 2.65687 -0.21582 
-2.42301 2.65687 1.69826 -2.42301 3.1912 -0.21582 -2.42298 2.76474 -0.23957 
-2.42298 2.76474 1.722 -2.42298 3.08332 -0.23957 -2.42298 3.08332 1.722 
-2.42172 2.44222 -0.12795 -2.42172 2.44222 1.61039 -2.42123 2.55141 -0.18011 
-2.42123 2.55141 1.66255 -2.42123 3.29666 -0.18011 -2.40836 2.92403 -0.25397 
-2.40836 2.92403 1.7364 -2.39716 2.87067 -0.25357 -2.39716 2.87067 1.73601 
-2.39716 2.9774 -0.25357 -2.39716 2.9774 1.73601 -2.38659 2.38487 -0.09752 
-2.38659 2.38487 1.57996 -2.38593 2.27889 1.50153 -2.38574 2.60225 -0.20259 
-2.38574 2.60225 1.68502 -2.38574 3.24582 -0.20259 -2.38574 3.24582 1.68502 
-2.3857 2.81746 -0.25023 -2.3857 2.81746 1.73266 -2.3857 3.03061 -0.25023 
-2.3857 3.03061 1.73266 -2.38527 2.71091 -0.23293 -2.38527 2.71091 1.71537 
-2.38527 3.13716 -0.23293 -2.38527 3.13716 1.71537 -2.38349 2.49877 -0.16089 
-2.38349 2.49877 1.64333 -2.35941 2.92403 -0.25758 -2.35941 2.92403 1.74001 
-2.34858 2.32922 -0.06174 -2.34858 2.32922 1.54417 -2.34857 2.43986 -0.13292 
-2.34857 2.43986 1.61536 -2.34854 2.23068 1.46081 -2.34813 2.65566 -0.22135 
-2.34813 2.65566 1.70379 -2.34813 3.19241 -0.22135 -2.34813 3.19241 1.70379 
-2.34813 2.54909 -0.18506 -2.34813 2.54909 1.66749 -2.34813 3.29898 -0.18506 
-2.34813 3.29898 1.66749 -2.3481 2.76353 -0.24509 -2.3481 2.76353 1.72753 
-2.3481 3.08453 -0.24509 -2.3481 3.08453 1.72753 -2.3481 2.87063 -0.25664 
-2.3481 2.87063 1.73908 -2.3481 2.97743 -0.25664 -2.3481 2.97743 1.73908 
-2.31034 2.18596 1.41594 -2.31034 2.27704 1.50371 -2.31034 2.38329 -0.09997 
-2.31034 2.38329 1.58241 -2.31034 2.49763 -0.16332 -2.31034 2.49763 1.64575 
-2.31034 2.60133 -0.20528 -2.31034 2.60133 1.68772 -2.31034 2.71031 -0.23567 
-2.31034 2.71031 1.71811 -2.31034 2.81715 -0.25305 -2.31034 2.81715 1.73549 
-2.31034 2.92403 -0.25878 -2.31034 2.92403 1.74122 -2.31034 3.03091 -0.25305 
-2.31034 3.03091 1.73549 -2.31034 3.13776 -0.23567 -2.31034 3.13776 1.71811 
-2.31034 3.24674 -0.20528 -2.31034 3.24674 1.68772 -2.31034 3.35043 1.64575 
-2.27258 2.87063 -0.25664 -2.27258 2.87063 1.73908 -2.27258 2.97743 -0.25664 
-2.27258 2.97743 1.73908 -2.27258 2.76353 -0.24509 -2.27258 2.76353 1.72753 
-2.27258 3.08453 -0.24509 -2.27258 3.08453 1.72753 -2.27255 2.54909 -0.18506 
-2.27255 2.54909 1.66749 -2.27255 3.29898 1.66749 -2.27255 2.65566 -0.22135 
-2.27255 2.65566 1.70379 -2.27255 3.19241 -0.22135 -2.27255 3.19241 1.70379 
-2.27214 2.14574 1.36795 -2.27214 2.23068 1.46081 -2.27211 2.43986 -0.13292 
-2.27211 2.43986 1.61536 -2.27211 3.4082 1.61536 -2.2721 2.32922 -0.06174 
-2.2721 2.32922 1.54417 -2.26127 2.92403 -0.25758 -2.26127 2.92403 1.74001 
-2.23719 2.49877 -0.16089 -2.23719 2.49877 1.64333 -2.23719 3.34929 1.64333 
-2.23541 2.71091 -0.23293 -2.23541 2.71091 1.71537 -2.23541 3.13716 -0.23293 
-2.23541 3.13716 1.71537 -2.23498 2.81746 -0.25023 -2.23498 2.81746 1.73266 
-2.23498 3.03061 -0.25023 -2.23498 3.03061 1.73266 -2.23494 2.60225 -0.20259 
-2.23494 2.60225 1.68502 -2.23494 3.24582 -0.20259 -2.23494 3.24582 1.68502 
-2.23475 2.27889 1.50153 -2.23415 2.18811 1.41398 -2.23409 2.38487 -0.09752 
-2.23409 2.38487 1.57996 -2.22352 2.87067 -0.25357 -2.22352 2.87067 1.73601 
-2.22352 2.9774 -0.25357 -2.22352 2.9774 1.73601 -2.21232 2.92403 -0.25397 
-2.21232 2.92403 1.7364 -2.20674 2.14953 1.36525 -2.19945 2.55141 -0.18011 
-2.19945 2.55141 1.66255 -2.19945 3.29666 1.66255 -2.19896 2.44222 -0.12795 
-2.19896 2.44222 1.61039 -2.19896 3.40585 1.61039 -2.1977 2.76474 -0.23957 
-2.1977 2.76474 1.722 -2.1977 3.08332 -0.23957 -2.1977 3.08332 1.722 
-2.19767 2.65687 -0.21582 -2.19767 2.65687 1.69826 -2.19767 3.1912 -0.21582 
-2.19767 3.1912 1.69826 -2.19656 2.23442 1.45641 -2.19651 2.33296 -0.05733 
-2.19651 2.33296 1.53976 -2.18587 2.81747 -0.24527 -2.18587 2.81747 1.7277 
-2.18587 3.03059 -0.24527 -2.18587 3.03059 1.7277 -2.17981 2.11452 1.31363 
-2.1744 2.87077 -0.24807 -2.1744 2.87077 1.7305 -2.1744 2.97729 -0.24807 
-2.1744 2.97729 1.7305 -2.1686 2.19414 1.40992 -2.16444 2.50219 -0.15364 
-2.16444 2.50219 1.63607 -2.16444 3.34587 1.63607 -2.16361 2.92403 -0.24796 
-2.16361 2.92403 1.7304 -2.16177 2.60605 -0.19516 -2.16177 2.60605 1.6776 
-2.16177 3.24202 1.6776 -2.16091 2.71271 -0.22471 -2.16091 2.71271 1.70714 
-2.16091 3.13536 -0.22471 -2.16091 3.13536 1.70714 -2.16076 2.38819 -0.08975 
-2.16076 2.38819 1.57218 -2.15958 2.28443 1.495 -2.14875 2.76499 -0.23274 
-2.14875 2.76499 1.71518 -2.14875 3.08307 -0.23274 -2.14875 3.08307 1.71518 
-2.14129 2.15685 1.35997 -2.13706 2.81774 -0.2379 -2.13706 2.81774 1.72034 
-2.13706 3.03032 -0.2379 -2.13706 3.03032 1.72034 -2.13122 2.24234 1.45059 
-2.1265 2.55603 -0.17025 -2.1265 2.55603 1.65269 -2.1265 3.29203 1.65269 
-2.12588 2.87081 -0.24018 -2.12588 2.87081 1.72262 -2.12588 2.97725 -0.24018 
-2.12588 2.97725 1.72262 -2.12581 2.44693 -0.11804 -2.12581 2.44693 1.60048 
-2.12476 2.66158 -0.20571 -2.12476 2.66158 1.68815 -2.12476 3.18649 -0.20571 
-2.12476 3.18649 1.68815 -2.12342 2.33786 1.52955 -2.11525 2.12322 1.30748 
-2.11525 2.92403 -0.23957 -2.11525 2.92403 1.722 -2.11153 2.71253 -0.21573 
-2.11153 2.71253 1.69816 -2.11153 3.13554 -0.21573 -2.11153 3.13554 1.69816 
-2.10367 2.20335 1.40296 -2.09939 2.76496 -0.22325 -2.09939 2.76496 1.70569 
-2.09939 3.0831 -0.22325 -2.09939 3.0831 1.70569 -2.09344 2.29577 1.48838 
-2.09247 2.50787 -0.14159 -2.09247 2.50787 1.62402 -2.09247 3.34019 1.62402 
-2.0894 2.61157 -0.18266 -2.0894 2.61157 1.6651 -2.0894 3.23649 1.6651 
-2.08825 2.39444 1.55988 -2.08759 2.81808 -0.22788 -2.08759 2.81808 1.71032 
-2.08759 3.02998 -0.22788 -2.08759 3.02998 1.71032 -2.07707 2.16763 1.35232 
-2.07646 2.87124 -0.22961 -2.07646 2.87124 1.71205 -2.07646 2.97682 -0.22961 
-2.07646 2.97682 1.71205 -2.07569 2.66185 -0.19484 -2.07569 2.66185 1.67728 
-2.07569 3.18621 1.67728 -2.06736 2.92403 -0.22881 -2.06736 2.92403 1.71125 
-2.06528 2.25476 1.44266 -2.06266 2.71288 -0.20433 -2.06266 2.71288 1.68677 
-2.06266 3.13518 -0.20433 -2.06266 3.13518 1.68677 -2.05771 2.35096 1.52082 
-2.05498 2.5629 -0.15565 -2.05498 2.5629 1.63809 -2.05498 3.28516 1.63809 
-2.05427 2.45385 1.58583 -2.05152 2.13536 1.2989 -2.05029 2.76555 -0.21128 
-2.05029 2.76555 1.69372 -2.05029 3.08252 -0.21128 -2.05029 3.08252 1.69372 
-2.04059 2.61225 -0.16984 -2.04059 2.61225 1.65228 -2.04059 3.23581 1.65228 
-2.03869 2.81868 -0.21539 -2.03869 2.81868 1.69783 -2.03869 3.02938 -0.21539 
-2.03869 3.02938 1.69783 -2.03772 2.21667 1.39338 -2.02897 2.87128 -0.21693 
-2.02897 2.87128 1.69937 -2.02897 2.97678 -0.21693 -2.02897 2.97678 1.69937 
-2.02828 2.30998 1.47836 -2.02696 2.66274 -0.18151 -2.02696 2.66274 1.66394 
-2.02696 3.18532 1.66394 -2.0229 2.40952 1.54909 -2.02166 2.51578 1.60724 
-2.02006 2.92403 -0.21572 -2.02006 2.92403 1.69816 -2.01662 2.12108 1.25986 
-2.0144 2.71377 -0.19056 -2.0144 2.71377 1.673 -2.0144 3.13429 -0.19056 
-2.0144 3.13429 1.673 -2.01143 2.18223 1.34153 -2.00664 2.56424 1.62344 
-2.00664 3.28382 1.62344 -2.00212 2.76659 -0.19698 -2.00212 2.76659 1.67941 
-2.00212 3.08147 -0.19698 -2.00212 3.08147 1.67941 -1.99993 2.27011 1.43117 
-1.99271 2.36697 1.50855 -1.99248 2.61373 1.63714 -1.99248 3.23434 1.63714 
-1.99156 2.81872 -0.20074 -1.99156 2.81872 1.68318 -1.99156 3.02934 -0.20074 
-1.99156 3.02934 1.68318 -1.98958 2.47041 1.57269 -1.9889 2.15087 1.28793 
-1.98258 2.10916 1.2193 -1.98191 2.87141 -0.20184 -1.98191 2.87141 1.68428 
-1.98191 2.97666 -0.20184 -1.98191 2.97666 1.68428 -1.97922 2.66409 -0.16586 
-1.97922 2.66409 1.64829 -1.97922 3.18398 1.64829 -1.97345 2.92403 -0.20033 
-1.97345 2.92403 1.68276 -1.97302 2.23326 1.38079 -1.97179 2.51495 1.58859 
-1.96689 2.71519 -0.17444 -1.96689 2.71519 1.65688 -1.96689 3.13288 1.65688 
-1.9644 2.32697 1.46499 -1.95887 2.42698 1.53457 -1.95682 2.56363 1.60443 
-1.95682 3.28443 1.60443 -1.95555 2.76688 -0.18042 -1.95555 2.76688 1.66286 
-1.95555 3.08119 -0.18042 -1.95555 3.08119 1.66286 -1.95468 2.13847 1.24758 
-1.94955 2.1999 1.32898 -1.94521 2.81901 -0.18379 -1.94521 2.81901 1.66623 
-1.94521 3.02905 -0.18379 -1.94521 3.02905 1.66623 -1.94255 2.61358 1.61777 
-1.94255 3.23449 1.61777 -1.9404 2.47055 1.55208 -1.9365 2.28819 1.41646 
-1.9359 2.87145 -0.18454 -1.9359 2.87145 1.66698 -1.9359 2.97662 -0.18454 
-1.9359 2.97662 1.66698 -1.92967 2.38568 1.49306 -1.92936 2.66413 1.62852 
-1.92936 3.18394 1.62852 -1.92766 2.16969 1.27462 -1.92766 2.92403 -0.18266 
-1.92766 2.92403 1.6651 -1.92287 2.51528 1.56753 -1.92133 2.12838 1.20555 
-1.91634 2.71679 1.63666 -1.91634 3.13127 1.63666 -1.91179 2.2533 1.36675 
-1.91038 2.42806 1.51196 -1.90769 2.56429 1.58292 -1.90513 2.76865 -0.1597 
-1.90513 2.76865 1.64214 -1.90513 3.07942 -0.1597 -1.90513 3.07942 1.64214 
-1.90209 2.34668 1.44833 -1.89479 2.82121 -0.16252 -1.89479 2.82121 1.64496 
-1.89479 3.02685 -0.16252 -1.89479 3.02685 1.64496 -1.89409 2.15922 1.23294 
-1.89367 2.61432 1.59589 -1.89367 3.23374 1.59589 -1.89205 2.47195 1.52903 
-1.88912 2.12082 1.16244 -1.88878 2.22098 1.31393 -1.88564 2.87375 -0.16272 
-1.88564 2.87375 1.64516 -1.88564 2.97431 -0.16272 -1.88564 2.97431 1.64516 
-1.88278 2.92403 -0.16277 -1.88278 2.92403 1.64521 -1.88202 2.38795 1.46865 
-1.87967 2.66628 1.60614 -1.87967 3.18178 1.60614 -1.87627 2.31016 1.40056 
-1.87505 2.51677 1.54413 -1.86805 2.19174 1.25903 -1.86696 2.71901 1.61379 
-1.86696 3.12905 1.61379 -1.86303 2.43056 1.48714 -1.86176 2.15102 1.1898 
-1.85998 2.56601 1.55914 -1.85564 2.77114 1.61864 -1.85564 3.07692 -0.1362 
-1.85564 3.07692 1.61864 -1.85502 2.3496 1.42145 -1.8523 2.27626 1.34998 
-1.84601 2.12838 1.13023 -1.84562 2.82371 1.62097 -1.84562 3.02435 -0.13854 
-1.84562 3.02435 1.62097 -1.84516 2.47442 1.50375 -1.8448 2.61697 1.57127 
-1.8448 3.23109 1.57127 -1.84169 2.87381 -0.14073 -1.84169 2.87381 1.62317 
-1.84169 2.97425 -0.14073 -1.84169 2.97425 1.62317 -1.83894 2.92403 -0.1407 
-1.83894 2.92403 1.62314 -1.83548 2.18308 1.21608 -1.83511 2.39121 1.44141 
-1.83098 2.66916 1.58102 -1.83098 3.1789 1.58102 -1.83029 2.24514 1.29679 
-1.83021 2.3145 1.37205 -1.82847 2.51942 1.51845 -1.81889 2.72185 1.58833 
-1.81889 3.12622 1.58833 -1.81862 2.15922 1.15747 -1.81613 2.4344 1.45956 
-1.81216 2.56946 1.53248 -1.81034 2.21693 1.24122 -1.8093 2.35422 1.39258 
-1.80777 2.77414 1.59266 -1.80777 3.07392 1.59266 -1.80727 2.282 1.31976 
-1.80398 2.13847 1.09688 -1.80258 2.82381 1.59687 -1.80258 3.02425 1.59687 
-1.79865 2.87397 1.59893 -1.79865 2.97409 -0.11649 -1.79865 2.97409 1.59893 
-1.79846 2.47858 1.47576 -1.79733 2.62055 1.54416 -1.79624 2.92403 -0.11651 
-1.79624 2.92403 1.59895 -1.79253 2.19174 1.18351 -1.78933 2.39628 1.41206 
-1.78641 2.25247 1.26515 -1.78539 2.32063 1.34149 -1.78403 2.67254 1.55347 
-1.78403 3.17553 1.55347 -1.78325 2.52321 1.49056 -1.77694 2.16969 1.1239 
-1.77228 2.72528 1.56036 -1.77228 3.12279 1.56036 -1.7707 2.43969 1.42984 
-1.76715 2.57351 1.50416 -1.76585 2.77453 1.56655 -1.76585 3.07354 1.56655 
-1.76505 2.36051 1.36178 -1.76374 2.28964 1.28782 -1.76077 2.82415 1.57068 
-1.76077 3.02391 1.57068 -1.75708 2.87403 1.57272 -1.75708 2.97403 1.57272 
-1.75477 2.24514 1.22127 -1.75477 2.92403 1.57269 -1.75444 2.48338 1.44606 
-1.75238 2.62513 1.51539 -1.74531 2.40293 1.3809 -1.74239 2.32833 1.30917 
-1.73953 2.52814 1.46055 -1.73932 2.67734 1.52421 -1.73932 3.17072 1.52421 
-1.73763 2.22098 1.16278 -1.7318 2.282 1.24429 -1.73114 2.72545 1.53185 
-1.73114 3.12262 1.53185 -1.72788 2.44548 1.39828 -1.7247 2.77478 1.53793 
-1.7247 3.07329 1.53793 -1.7234 2.57883 1.47357 -1.7224 2.36846 1.32916 
-1.71952 2.82472 1.54189 -1.71952 3.02334 1.54189 -1.71585 2.87467 1.5438 
-1.71585 2.97339 1.5438 -1.71464 2.92403 1.54443 -1.7118 2.48943 1.41418 
-1.71007 2.32063 1.26617 -1.70904 2.63056 1.48439 -1.70383 2.40993 1.34772 
-1.70158 2.27626 1.19926 -1.6995 2.67804 1.49379 -1.69742 2.53419 1.4285 
-1.69145 2.72612 1.50136 -1.69145 3.12195 1.50136 -1.68978 2.36051 1.28651 
-1.68673 2.45264 1.36483 -1.68482 2.77564 1.50718 -1.68482 3.07242 1.50718 
-1.68157 2.58516 1.44109 -1.67977 2.82555 1.51107 -1.67977 3.02252 1.51107 
-1.67951 2.3145 1.22135 -1.67709 2.87473 1.51359 -1.67709 2.97334 1.51359 
-1.67595 2.92403 1.51423 -1.67112 2.49648 1.38044 -1.67065 2.40293 1.30625 
-1.67055 2.63178 1.45204 -1.66104 2.67936 1.46131 -1.65898 2.35422 1.24226 
-1.65706 2.54135 1.3945 -1.65331 2.72728 1.46896 -1.65331 3.12078 1.46896 
-1.65328 2.44548 1.32368 -1.65099 2.31016 1.17529 -1.64671 2.77689 1.47466 
-1.64671 3.07117 1.47466 -1.64457 2.58714 1.40699 -1.64239 2.82566 1.47889 
-1.64239 3.0224 1.47889 -1.63968 2.87491 1.48135 -1.63968 2.97316 1.48135 
-1.63949 2.39628 1.26222 -1.63878 2.92403 1.48217 -1.63738 2.48943 1.33975 
-1.63368 2.63375 1.41788 -1.63011 2.3496 1.19654 -1.62442 2.68105 1.42713 
-1.62306 2.53419 1.35414 -1.62172 2.43969 1.28086 -1.61682 2.72894 1.43474 
-1.61089 2.7773 1.44067 -1.61089 3.07076 1.44067 -1.61047 2.58516 1.36999 
-1.61015 2.39121 1.21645 -1.60664 2.82601 1.44492 -1.60664 3.02205 1.44492 
-1.6055 2.48338 1.29712 -1.60408 2.87496 1.44747 -1.60408 2.9731 1.44747 
-1.60323 2.92403 1.44833 -1.59952 2.63178 1.38101 -1.592 2.4344 1.23543 
-1.59101 2.52814 1.31203 -1.59024 2.67936 1.39052 -1.5826 2.72728 1.39825 
-1.57799 2.57883 1.32816 -1.5769 2.77689 1.40485 -1.5769 3.07117 1.40485 
-1.5758 2.47858 1.2531 -1.57266 2.82566 1.40917 -1.57266 3.0224 1.40917 
-1.5702 2.87491 1.41188 -1.5702 2.97316 1.41188 -1.56939 2.92403 1.41278 
-1.56716 2.63056 1.34252 -1.56442 2.43056 1.18853 -1.561 2.52321 1.26831 
-1.55777 2.67804 1.35206 -1.5502 2.72612 1.36011 -1.5478 2.47442 1.2064 
-1.5474 2.57351 1.28441 -1.54437 2.77564 1.36674 -1.54437 3.07242 1.36674 
-1.54048 2.82555 1.37179 -1.54048 3.02252 1.37179 -1.53797 2.87473 1.37447 
-1.53797 2.97334 1.37447 -1.53733 2.92403 1.37561 -1.53617 2.62513 1.29917 
-1.53311 2.51942 1.22309 -1.52735 2.67734 1.31224 -1.51971 2.72545 1.32042 
-1.51908 2.56946 1.2394 -1.51363 2.77478 1.32685 -1.50967 2.82472 1.33204 
-1.50967 3.02334 1.33204 -1.50776 2.87467 1.33571 -1.50776 2.97339 1.33571 
-1.5074 2.62055 1.25423 -1.50713 2.92403 1.33692 -1.49809 2.67254 1.26753 
-1.49242 2.56601 1.19158 -1.4912 2.72528 1.27928 -1.48501 2.77453 1.28571 
-1.48088 2.82415 1.29078 -1.48088 3.02391 1.29078 -1.48029 2.61697 1.20676 
-1.47887 2.92403 1.29679 -1.47883 2.87403 1.29448 -1.47883 2.97403 1.29448 
-1.47054 2.66916 1.22058 -1.46323 2.72185 1.23267 -1.4589 2.77414 1.24379 
-1.45567 2.61432 1.15789 -1.45469 2.82381 1.24898 -1.45263 2.87397 1.25291 
-1.45263 2.97409 1.25291 -1.45261 2.92403 1.25532 -1.44542 2.66628 1.17189 
-1.43777 2.71901 1.1846 -1.43292 2.77114 1.19592 -1.43059 2.82371 1.20594 
-1.42842 2.92403 1.21262 -1.42839 2.87381 1.20987 -1.42839 2.97425 1.20987 
-1.4149 2.71679 1.13522 -1.40942 2.76865 1.14643 -1.4066 2.82121 1.15677 
-1.4064 2.87375 1.16592 -1.4064 2.97431 1.16592 -1.40635 2.92403 1.16877 
-1.3887 2.76688 1.09601 -1.38646 2.92403 1.1239 -1.38533 2.81901 1.10635 
-1.38458 2.87145 1.11566 -1.36838 2.81872 1.06 -1.36728 2.87141 1.06965 
-1.87769 3.50008 -0.31535 -1.87344 3.45137 -0.3111 -1.86751 3.40301 -0.30517 
-1.86127 3.20826 -0.22457 -1.85991 3.35512 -0.29756 -1.85065 3.30782 -0.28831 
-1.84695 3.16349 -0.21018 -1.84555 3.5981 -0.3526 -1.84484 3.07035 -0.13265 
-1.84465 3.54897 -0.35178 -1.84465 3.64723 -0.35178 -1.84194 3.49973 -0.34932 
-1.84194 3.69647 -0.34932 -1.83976 3.26121 -0.27742 -1.83763 3.45096 -0.34509 
-1.83763 3.74524 -0.34509 -1.83105 3.11955 -0.19411 -1.83102 3.40135 -0.33939 
-1.83102 3.79485 -0.33939 -1.82727 3.21542 -0.26493 -1.82329 3.35342 -0.33174 
-1.82329 3.84278 -0.33174 -1.81378 3.30585 -0.32247 -1.81378 3.89035 -0.32247 
-1.81368 3.077 -0.17668 -1.81321 3.17054 -0.25087 -1.80838 3.5981 -0.38466 
-1.80724 3.5488 -0.38402 -1.80724 3.6474 -0.38402 -1.80456 3.49961 -0.3815 
-1.80456 3.69659 -0.3815 -1.80276 3.25923 -0.31152 -1.80276 3.93697 -0.31152 
-1.79951 3.44971 -0.37761 -1.79951 3.74649 -0.37761 -1.7976 3.1267 -0.23526 
-1.7976 4.0695 -0.23526 -1.79455 3.03458 -0.15694 -1.79288 3.40019 -0.37179 
-1.79288 3.79601 -0.37179 -1.78691 3.20826 -0.29893 -1.78691 3.98794 -0.29893 
-1.78483 3.35211 -0.36422 -1.78483 3.84409 -0.36422 -1.7805 3.084 -0.21815 
-1.7805 4.1122 -0.21815 -1.77529 3.30463 -0.35482 -1.77529 3.89157 -0.35482 
-1.77426 2.9947 -0.1366 -1.77253 3.16349 -0.28461 -1.77253 4.03271 -0.28461 
-1.76969 3.5981 -0.41486 -1.76848 3.54874 -0.41423 -1.76848 3.64746 -0.41423 
-1.76481 3.49879 -0.41232 -1.76481 3.69741 -0.41232 -1.76193 3.04253 -0.19959 
-1.76193 4.15367 -0.19959 -1.76093 3.2529 -0.344 -1.76093 3.9433 -0.344 
-1.75963 3.44884 -0.40836 -1.75963 3.74736 -0.40836 -1.75645 3.11955 -0.26871 
-1.75645 4.07665 -0.26871 -1.75319 3.39952 -0.40228 -1.75319 3.79668 -0.40228 
-1.75253 2.95606 -0.11472 -1.74501 3.35141 -0.39464 -1.74501 3.84479 -0.39464 
-1.7448 3.20221 -0.33098 -1.7448 3.99399 -0.33098 -1.74194 3.0024 -0.1796 
-1.73902 3.077 -0.25133 -1.73902 4.1192 -0.25133 -1.73195 3.29919 -0.38582 
-1.73195 3.89701 -0.38582 -1.72989 3.15745 -0.31649 -1.72989 4.03875 -0.31649 
-1.72956 3.5981 -0.44312 -1.72725 3.5481 -0.44315 -1.72725 3.6481 -0.44315 
-1.72356 3.49822 -0.44111 -1.72356 3.69798 -0.44111 -1.72059 2.96371 -0.15825 
-1.71928 3.03458 -0.23221 -1.71928 4.16162 -0.23221 -1.71848 3.44859 -0.43698 
-1.71848 3.74761 -0.43698 -1.71718 3.24758 -0.37459 -1.71718 3.94862 -0.37459 
-1.71363 3.11376 -0.30027 -1.71363 4.08244 -0.30027 -1.71205 3.39934 -0.43079 
-1.71205 3.79686 -0.43079 -1.70108 3.19728 -0.36099 -1.70108 3.99892 -0.36099 
-1.7003 3.34661 -0.4239 -1.7003 3.84959 -0.4239 -1.69894 2.9947 -0.21192 
-1.695 3.07035 -0.28249 -1.695 4.12585 -0.28249 -1.68809 3.5981 -0.46938 
-1.687 3.29461 -0.41459 -1.687 3.90159 -0.41459 -1.68587 3.15264 -0.34619 
-1.68587 4.04356 -0.34619 -1.68568 3.54804 -0.46936 -1.68568 3.64816 -0.46936 
-1.68175 3.49788 -0.4673 -1.68175 3.69832 -0.4673 -1.67706 2.95606 -0.19019 
-1.67656 3.44821 -0.46309 -1.67656 3.74799 -0.46309 -1.67503 3.02828 -0.26301 
-1.67503 4.16792 -0.26301 -1.67217 3.24352 -0.40291 -1.67217 3.95268 -0.40291 
-1.6682 3.10847 -0.32999 -1.6682 4.08773 -0.32999 -1.66544 3.39591 -0.45876 
-1.66544 3.80029 -0.45876 -1.65586 3.19348 -0.38888 -1.65586 4.00272 -0.38888 
-1.65412 2.98856 -0.24248 -1.65335 3.34323 -0.45145 -1.65335 3.85297 -0.45145 
-1.64922 3.06528 -0.31184 -1.64922 4.13092 -0.31184 -1.64539 3.5981 -0.49357 
-1.64264 3.54788 -0.4936 -1.64264 3.64832 -0.4936 -1.63953 3.29104 -0.4417 
-1.63953 3.90516 -0.4417 -1.63917 3.14849 -0.37418 -1.63917 4.04771 -0.37418 
-1.63871 3.49778 -0.4914 -1.63871 3.69842 -0.4914 -1.63203 2.95033 -0.22041 
-1.62931 3.02367 -0.29188 -1.62931 4.17253 -0.29188 -1.62869 3.44521 -0.48907 
-1.62869 3.75099 -0.48907 -1.62435 3.24007 -0.42957 -1.62435 3.95613 -0.42957 
-1.6213 3.10463 -0.35757 -1.6213 4.09157 -0.35757 -1.61737 3.39308 -0.48422 
-1.61737 3.80312 -0.48422 -1.60928 3.19084 -0.41456 -1.60928 4.00536 -0.41456 
-1.60806 2.98423 -0.27099 -1.60466 3.34035 -0.47657 -1.60466 3.85585 -0.47657 
-1.60231 3.06202 -0.33908 -1.60231 4.13418 -0.33908 -1.60155 3.5981 -0.51564 
-1.59869 3.54782 -0.51559 -1.59869 3.64838 -0.51559 -1.59228 3.14602 -0.39946 
-1.59228 4.05018 -0.39946 -1.59066 3.28839 -0.46632 -1.59066 3.90781 -0.46632 
-1.58954 3.49528 -0.51539 -1.58954 3.70092 -0.51539 -1.58224 3.02075 -0.31876 
-1.58224 4.17545 -0.31876 -1.5792 3.44272 -0.51257 -1.5792 3.75348 -0.51257 
-1.57664 3.23835 -0.45335 -1.57664 3.95785 -0.45335 -1.57395 3.10213 -0.38239 
-1.57395 4.09407 -0.38239 -1.56799 3.39086 -0.50709 -1.56799 3.80534 -0.50709 
-1.56146 3.18935 -0.43796 -1.56146 4.00685 -0.43796 -1.55667 3.5981 -0.53553 
-1.55497 3.33819 -0.49895 -1.55497 3.85801 -0.49895 -1.55466 3.05975 -0.36349 
-1.55466 4.13645 -0.36349 -1.54843 3.54552 -0.53741 -1.54843 3.65068 -0.53741 
-1.54783 2.96225 -0.28689 -1.54393 3.14462 -0.42251 -1.54393 4.05158 -0.42251 
-1.54178 3.28765 -0.4882 -1.54178 3.90855 -0.4882 -1.53912 3.49308 -0.53666 
-1.53912 3.70312 -0.53666 -1.52878 3.44094 -0.53329 -1.52878 3.75526 -0.53329 
-1.52751 3.2377 -0.47486 -1.52751 3.9585 -0.47486 -1.52546 3.10105 -0.405 
-1.52546 4.09515 -0.405 -1.51993 3.00104 -0.33542 -1.51744 3.38925 -0.52731 
-1.51744 3.80695 -0.52731 -1.51254 3.18902 -0.45902 -1.51254 4.00718 -0.45902 
-1.51088 3.5981 -0.55319 -1.50511 3.33815 -0.51872 -1.50511 3.85805 -0.51872 
-1.50242 3.54547 -0.55471 -1.50242 3.65073 -0.55471 -1.49475 3.14448 -0.44312 
-1.49475 4.05172 -0.44312 -1.49277 3.49279 -0.55361 -1.49277 3.70341 -0.55361 
-1.49185 3.28779 -0.50757 -1.49185 3.90841 -0.50757 -1.49162 3.04104 -0.37898 
-1.49162 4.15516 -0.37898 -1.48221 3.44066 -0.54984 -1.48221 3.75554 -0.54984 
-1.47769 3.23831 -0.49387 -1.47769 3.95789 -0.49387 -1.46993 3.38784 -0.54343 
-1.46993 3.80836 -0.54343 -1.46427 3.5981 -0.56859 -1.46267 3.18985 -0.47767 
-1.46267 4.00635 -0.47767 -1.46143 3.08359 -0.41952 -1.46143 4.11261 -0.41952 
-1.45737 3.33681 -0.53437 -1.45737 3.85939 -0.53437 -1.45605 2.98404 -0.34879 
-1.45536 3.54535 -0.5698 -1.45536 3.65085 -0.5698 -1.44564 3.49275 -0.56826 
-1.44564 3.70345 -0.56826 -1.44374 3.28632 -0.52271 -1.44374 3.90988 -0.52271 
-1.43404 3.43962 -0.56415 -1.43404 3.75658 -0.56415 -1.43006 3.12792 -0.45626 
-1.43006 4.06828 -0.45626 -1.42935 3.23697 -0.50852 -1.42935 3.95923 -0.50852 
-1.42662 3.02503 -0.39125 -1.42662 4.17117 -0.39125 -1.42167 3.38695 -0.5572 
-1.42167 3.80925 -0.5572 -1.41697 3.5981 -0.58168 -1.40864 3.33592 -0.54771 
-1.40864 3.86028 -0.54771 -1.40787 3.54531 -0.58248 -1.40787 3.65089 -0.58248 
-1.39674 3.49215 -0.58075 -1.39674 3.70405 -0.58075 -1.39608 3.06851 -0.43031 
-1.39608 4.12769 -0.43031 -1.39493 3.28564 -0.53553 -1.39493 3.91056 -0.53553 
-1.39186 3.18194 -0.49445 -1.39186 4.01426 -0.49445 -1.39089 2.96984 -0.35881 
-1.39089 2.96984 1.13551 -1.38494 3.43903 -0.57612 -1.38494 3.75717 -0.57612 
-1.3728 3.3866 -0.56859 -1.3728 3.8096 -0.56859 -1.36908 3.5981 -0.59243 
-1.36091 3.01193 -0.39998 -1.36091 3.01193 1.17668 -1.36091 4.18427 -0.39998 
-1.35957 3.33565 -0.55858 -1.35957 3.86055 -0.55858 -1.35852 3.121 -0.47091 
-1.35852 4.0752 -0.47091 -1.35845 3.54488 -0.59305 -1.35845 3.65132 -0.59305 
-1.35783 3.2301 -0.52312 -1.35783 3.9661 -0.52312 -1.35311 2.91641 1.09772 
-1.34727 3.49181 -0.59077 -1.34727 3.70439 -0.59077 -1.33558 3.43906 -0.58561 
-1.33558 3.75714 -0.58561 -1.32475 2.9585 -0.36543 -1.32475 2.9585 1.14213 
-1.32357 3.06226 -0.44261 -1.32357 3.06226 1.21932 -1.32357 4.13394 -0.44261 
-1.32342 3.38678 -0.57757 -1.32342 3.80942 -0.57757 -1.32256 3.28011 -0.54803 
-1.32256 3.91609 -0.54803 -1.32072 3.5981 -0.60083 -1.31989 3.17626 -0.5065 
-1.31989 3.17626 1.28321 -1.31989 4.01994 -0.5065 -1.31573 2.86821 1.05706 
-1.30993 3.54484 -0.60093 -1.30993 3.65136 -0.60093 -1.29846 3.49154 -0.59813 
-1.29846 3.70466 -0.59813 -1.28782 3.00703 -0.41019 -1.28782 3.00703 1.1869 
-1.28777 2.90849 1.10354 -1.28666 3.33094 -0.56869 -1.28666 3.33094 1.34539 
-1.28666 3.86526 -0.56869 -1.28663 3.43881 -0.59243 -1.28663 3.75739 -0.59243 
-1.28537 3.11629 -0.48082 -1.28537 3.11629 1.25752 -1.28537 4.07991 -0.48082 
-1.28488 3.22548 -0.53298 -1.28488 3.22548 1.30968 -1.28488 3.97072 -0.53298 
-1.27201 3.5981 -0.60683 -1.26081 3.54473 -0.60644 -1.26081 3.54473 1.38314 
-1.26081 3.65147 -0.60644 -1.25024 3.05894 -0.45039 -1.25024 3.05894 1.22709 
-1.25024 4.13726 -0.45039 -1.25018 2.86218 1.06111 -1.24958 2.95295 -0.37196 
-1.24958 2.95295 1.14866 -1.24939 3.27631 -0.55545 -1.24939 3.27631 1.33216 
-1.24939 3.91989 -0.55545 -1.24935 3.49153 -0.60309 -1.24935 3.49153 1.3798 
-1.24935 3.70467 -0.60309 -1.24892 3.38498 -0.5858 -1.24892 3.38498 1.3625 
-1.24892 3.81122 -0.5858 -1.24714 3.17284 -0.51376 -1.24714 3.17284 1.29046 
-1.24714 4.02336 -0.51376 -1.24714 4.02336 1.29046 -1.22306 3.5981 -0.61044 
-1.22306 3.5981 1.38715 -1.21223 3.00329 -0.4146 -1.21223 3.00329 1.19131 
-1.21222 3.11393 -0.48579 -1.21222 3.11393 1.26249 -1.21222 4.08227 -0.48579 
-1.21222 4.08227 1.26249 -1.21219 2.90475 1.10794 -1.21178 3.32972 -0.57422 
-1.21178 3.32972 1.35092 -1.21178 3.86648 -0.57422 -1.21178 3.86648 1.35092 
-1.21178 3.22315 -0.53792 -1.21178 3.22315 1.31463 -1.21178 3.97305 -0.53792 
-1.21178 3.97305 1.31463 -1.21175 3.4376 -0.59796 -1.21175 3.4376 1.37466 
-1.21175 3.7586 -0.59796 -1.21175 3.7586 1.37466 -1.21175 3.5447 -0.60951 
-1.21175 3.5447 1.38621 -1.21175 3.6515 -0.60951 -1.21175 3.6515 1.38621 
-1.17399 2.86003 1.06308 -1.17399 2.9511 -0.37414 -1.17399 2.9511 1.15084 
-1.17399 3.05736 -0.45284 -1.17399 3.05736 1.22954 -1.17399 3.1717 -0.51618 
-1.17399 3.1717 1.29289 -1.17399 3.27539 -0.55815 -1.17399 3.27539 1.33485 
-1.17399 3.38438 -0.58854 -1.17399 3.38438 1.36524 -1.17399 3.49122 -0.60592 
-1.17399 3.49122 1.38262 -1.17399 3.5981 -0.61165 -1.17399 3.5981 1.38835 
-1.17399 3.70498 -0.60592 -1.17399 3.70498 1.38262 -1.17399 3.81182 -0.58854 
-1.17399 3.81182 1.36524 -1.17399 3.92081 -0.55815 -1.17399 3.92081 1.33485 
-1.17399 4.0245 -0.51618 -1.17399 4.0245 1.29289 -1.17399 4.13884 -0.45284 
-1.13623 3.5447 -0.60951 -1.13623 3.5447 1.38621 -1.13623 3.6515 -0.60951 
-1.13623 3.6515 1.38621 -1.13623 3.4376 -0.59796 -1.13623 3.4376 1.37466 
-1.13623 3.7586 -0.59796 -1.13623 3.7586 1.37466 -1.1362 3.22315 -0.53792 
-1.1362 3.22315 1.31463 -1.1362 3.97305 -0.53792 -1.1362 3.97305 1.31463 
-1.1362 3.32972 -0.57422 -1.1362 3.32972 1.35092 -1.1362 3.86648 -0.57422 
-1.1362 3.86648 1.35092 -1.13579 2.90475 1.10794 -1.13576 3.11393 -0.48579 
-1.13576 3.11393 1.26249 -1.13576 4.08227 -0.48579 -1.13576 4.08227 1.26249 
-1.13575 3.00329 -0.4146 -1.13575 3.00329 1.19131 -1.12492 3.5981 -0.61044 
-1.12492 3.5981 1.38715 -1.10084 3.17284 -0.51376 -1.10084 3.17284 1.29046 
-1.10084 4.02336 -0.51376 -1.10084 4.02336 1.29046 -1.09906 3.38498 -0.5858 
-1.09906 3.38498 1.3625 -1.09906 3.81122 -0.5858 -1.09906 3.81122 1.3625 
-1.09863 3.49153 -0.60309 -1.09863 3.49153 1.3798 -1.09863 3.70467 -0.60309 
-1.09863 3.70467 1.3798 -1.09859 3.27631 -0.55545 -1.09859 3.27631 1.33216 
-1.09859 3.91989 -0.55545 -1.09859 3.91989 1.33216 -1.0984 2.95295 -0.37196 
-1.0984 2.95295 1.14866 -1.0978 2.86218 1.06111 -1.09774 3.05894 -0.45039 
-1.09774 3.05894 1.22709 -1.09774 4.13726 -0.45039 -1.08717 3.54473 -0.60644 
-1.08717 3.54473 1.38314 -1.08717 3.65147 -0.60644 -1.08717 3.65147 1.38314 
-1.07597 3.5981 -0.60683 -1.07597 3.5981 1.38354 -1.0631 3.22548 -0.53298 
-1.0631 3.22548 1.30968 -1.0631 3.97072 -0.53298 -1.0631 3.97072 1.30968 
-1.06261 3.11629 -0.48082 -1.06261 3.11629 1.25752 -1.06261 4.07991 -0.48082 
-1.06261 4.07991 1.25752 -1.06135 3.43881 -0.59243 -1.06135 3.43881 1.36914 
-1.06135 3.75739 -0.59243 -1.06135 3.75739 1.36914 -1.06132 3.33094 -0.56869 
-1.06132 3.33094 1.34539 -1.06132 3.86526 -0.56869 -1.06132 3.86526 1.34539 
-1.06021 2.90849 1.10354 -1.06016 3.00703 -0.41019 -1.06016 3.00703 1.1869 
-1.04952 3.49154 -0.59813 -1.04952 3.49154 1.37484 -1.04952 3.70466 -0.59813 
-1.04952 3.70466 1.37484 -1.03805 3.54484 -0.60093 -1.03805 3.54484 1.37764 
-1.03805 3.65136 -0.60093 -1.03805 3.65136 1.37764 -1.03225 2.86821 1.05706 
-1.02809 3.17626 -0.5065 -1.02809 3.17626 1.28321 -1.02809 4.01994 -0.5065 
-1.02809 4.01994 1.28321 -1.02726 3.5981 -0.60083 -1.02726 3.5981 1.37753 
-1.02542 3.28011 -0.54803 -1.02542 3.28011 1.32473 -1.02542 3.91609 -0.54803 
-1.02542 3.91609 1.32473 -1.02456 3.38678 -0.57757 -1.02456 3.38678 1.35428 
-1.02456 3.80942 -0.57757 -1.02456 3.80942 1.35428 -1.02441 3.06226 -0.44261 
-1.02441 3.06226 1.21932 -1.02441 4.13394 -0.44261 -1.02323 2.9585 -0.36543 
-1.02323 2.9585 1.14213 -1.0124 3.43906 -0.58561 -1.0124 3.43906 1.36231 
-1.0124 3.75714 -0.58561 -1.0124 3.75714 1.36231 -1.00071 3.49181 -0.59077 
-1.00071 3.49181 1.36747 -1.00071 3.70439 -0.59077 -1.00071 3.70439 1.36747 
-0.99487 2.91641 1.09772 -0.99015 3.2301 -0.52312 -0.99015 3.2301 1.29982 
-0.99015 3.9661 -0.52312 -0.99015 3.9661 1.29982 -0.98953 3.54488 -0.59305 
-0.98953 3.54488 1.36975 -0.98953 3.65132 -0.59305 -0.98953 3.65132 1.36975 
-0.98946 3.121 -0.47091 -0.98946 3.121 1.24761 -0.98946 4.0752 -0.47091 
-0.98946 4.0752 1.24761 -0.98841 3.33565 -0.55858 -0.98841 3.33565 1.33528 
-0.98841 3.86055 -0.55858 -0.98841 3.86055 1.33528 -0.98707 3.01193 -0.39998 
-0.98707 3.01193 1.17668 -0.9789 3.5981 -0.59243 -0.9789 3.5981 1.36914 
-0.97518 3.3866 -0.56859 -0.97518 3.3866 1.3453 -0.97518 3.8096 -0.56859 
-0.97518 3.8096 1.3453 -0.96732 2.87741 1.05009 -0.96304 3.43903 -0.57612 
-0.96304 3.43903 1.35282 -0.96304 3.75717 -0.57612 -0.96304 3.75717 1.35282 
-0.95709 2.96984 -0.35881 -0.95709 2.96984 1.13551 -0.95612 3.18194 -0.49445 
-0.95612 3.18194 1.27116 -0.95612 4.01426 -0.49445 -0.95612 4.01426 1.27116 
-0.95305 3.28564 -0.53553 -0.95305 3.28564 1.31223 -0.95305 3.91056 -0.53553 
-0.95305 3.91056 1.31223 -0.9519 3.06851 -0.43031 -0.9519 3.06851 1.20701 
-0.9519 4.12769 -0.43031 -0.95124 3.49215 -0.58075 -0.95124 3.49215 1.35745 
-0.95124 3.70405 -0.58075 -0.95124 3.70405 1.35745 -0.94011 3.54531 -0.58248 
-0.94011 3.54531 1.35918 -0.94011 3.65089 -0.58248 -0.94011 3.65089 1.35918 
-0.93934 3.33592 -0.54771 -0.93934 3.33592 1.32441 -0.93934 3.86028 -0.54771 
-0.93934 3.86028 1.32441 -0.93101 3.5981 -0.58168 -0.93101 3.5981 1.35838 
-0.92893 2.92882 1.08979 -0.92631 3.38695 -0.5572 -0.92631 3.38695 1.3339 
-0.92631 3.80925 -0.5572 -0.92631 3.80925 1.3339 -0.92136 3.02503 -0.39125 
-0.92136 3.02503 1.16795 -0.91863 3.23697 -0.50852 -0.91863 3.23697 1.28522 
-0.91863 3.95923 -0.50852 -0.91863 3.95923 1.28522 -0.91792 3.12792 -0.45626 
-0.91792 3.12792 1.23296 -0.91792 4.06828 -0.45626 -0.91792 4.06828 1.23296 
-0.91394 3.43962 -0.56415 -0.91394 3.43962 1.34085 -0.91394 3.75658 -0.56415 
-0.91394 3.75658 1.34085 -0.90424 3.28632 -0.52271 -0.90424 3.28632 1.29941 
-0.90424 3.90988 -0.52271 -0.90424 3.90988 1.29941 -0.90234 3.49275 -0.56826 
-0.90234 3.49275 1.34496 -0.90234 3.70345 -0.56826 -0.90234 3.70345 1.34496 
-0.90137 2.89074 1.04051 -0.89262 3.54535 -0.5698 -0.89262 3.54535 1.3465 
-0.89262 3.65085 -0.5698 -0.89262 3.65085 1.3465 -0.89193 2.98404 1.12549 
-0.89061 3.33681 -0.53437 -0.89061 3.33681 1.31108 -0.89061 3.85939 -0.53437 
-0.89061 3.85939 1.31108 -0.88655 3.08359 -0.41952 -0.88655 3.08359 1.19622 
-0.88655 4.11261 -0.41952 -0.88531 3.18985 -0.47767 -0.88531 3.18985 1.25438 
-0.88531 4.00635 -0.47767 -0.88531 4.00635 1.25438 -0.88371 3.5981 -0.56859 
-0.88371 3.5981 1.34529 -0.87805 3.38784 -0.54343 -0.87805 3.38784 1.32013 
-0.87805 3.80836 -0.54343 -0.87805 3.80836 1.32013 -0.87508 2.85629 0.98866 
-0.87029 3.23831 -0.49387 -0.87029 3.23831 1.27058 -0.87029 3.95789 -0.49387 
-0.87029 3.95789 1.27058 -0.86577 3.44066 -0.54984 -0.86577 3.44066 1.32655 
-0.86577 3.75554 -0.54984 -0.86577 3.75554 1.32655 -0.86358 2.94418 1.0783 
-0.85636 3.04104 1.15568 -0.85613 3.28779 -0.50757 -0.85613 3.28779 1.28427 
-0.85613 3.90841 1.28427 -0.85521 3.49279 -0.55361 -0.85521 3.49279 1.33031 
-0.85521 3.70341 -0.55361 -0.85521 3.70341 1.33031 -0.85323 3.14448 1.21982 
-0.85323 4.05172 1.21982 -0.84556 3.54547 -0.55471 -0.84556 3.54547 1.33141 
-0.84556 3.65073 -0.55471 -0.84556 3.65073 1.33141 -0.84287 3.33815 -0.51872 
-0.84287 3.33815 1.29543 -0.84287 3.85805 1.29543 -0.8371 3.5981 -0.55319 
-0.8371 3.5981 1.3299 -0.83667 2.90733 1.02792 -0.83544 3.18902 1.23572 
-0.83544 4.00718 1.23572 -0.83054 3.38925 -0.52731 -0.83054 3.38925 1.30401 
-0.83054 3.80695 1.30401 -0.82805 3.00104 1.11212 -0.82252 3.10105 1.1817 
-0.82252 4.09515 1.1817 -0.82047 3.2377 -0.47486 -0.82047 3.2377 1.25156 
-0.82047 3.9585 1.25156 -0.8192 3.44094 -0.53329 -0.8192 3.44094 1.30999 
-0.8192 3.75526 1.30999 -0.8132 2.87397 0.97612 -0.80886 3.49308 -0.53666 
-0.80886 3.49308 1.31336 -0.80886 3.70312 1.31336 -0.8062 3.28765 -0.4882 
-0.8062 3.28765 1.2649 -0.8062 3.90855 1.2649 -0.80405 3.14462 1.19922 
-0.80405 4.05158 1.19922 -0.80015 2.96225 1.06359 -0.79955 3.54552 -0.53741 
-0.79955 3.54552 1.31411 -0.79955 3.65068 1.31411 -0.79332 3.05975 1.14019 
-0.79301 3.33819 -0.49895 -0.79301 3.33819 1.27565 -0.79301 3.85801 1.27565 
-0.79131 3.5981 1.31223 -0.78652 3.18935 1.21466 -0.78652 4.00685 1.21466 
-0.77999 3.39086 -0.50709 -0.77999 3.39086 1.28379 -0.77999 3.80534 1.28379 
-0.77544 2.92737 1.01388 -0.77403 3.10213 1.15909 -0.77403 4.09407 1.15909 
-0.77134 3.23835 1.23005 -0.77134 3.95785 1.23005 -0.76878 3.44272 -0.51257 
-0.76878 3.44272 1.28927 -0.76878 3.75348 1.28927 -0.76574 3.02075 1.09546 
-0.75844 3.49528 1.29209 -0.75844 3.70092 1.29209 -0.75732 3.28839 1.24302 
-0.75732 3.90781 1.24302 -0.7557 3.14602 1.17617 -0.7557 4.05018 1.17617 
-0.75243 2.89504 0.96106 -0.74929 3.54782 1.29229 -0.74929 3.64838 1.29229 
-0.74643 3.5981 1.29234 -0.74567 3.06202 1.11578 -0.74332 3.34035 1.25327 
-0.74332 3.85585 1.25327 -0.73992 2.98423 1.0477 -0.7387 3.19084 1.19126 
-0.7387 4.00536 1.19126 -0.7317 2.86581 0.90616 -0.73061 3.39308 -0.48422 
-0.73061 3.39308 1.26092 -0.73061 3.80312 1.26092 -0.72668 3.10463 1.13427 
-0.72668 4.09157 1.13427 -0.72363 3.24007 1.20627 -0.72363 3.95613 1.20627 
-0.71929 3.44521 1.26577 -0.71929 3.75099 1.26577 -0.71867 3.02367 1.06859 
-0.71595 2.95033 0.99711 -0.70927 3.49778 1.26811 -0.70927 3.69842 1.26811 
-0.70881 3.14849 1.15089 -0.70881 4.04771 1.15089 -0.70845 3.29104 1.2184 
-0.70845 3.90516 1.2184 -0.70534 3.54788 1.2703 -0.70534 3.64832 1.2703 
-0.70259 3.5981 1.27027 -0.69913 2.85715 0.86321 -0.69876 3.06528 1.08854 
-0.69463 3.34323 1.22815 -0.69463 3.85297 1.22815 -0.69394 2.91921 0.94392 
-0.69386 2.98856 1.01918 -0.69212 3.19348 1.16558 -0.69212 4.00272 1.16558 
-0.68254 3.39591 1.23546 -0.68254 3.80029 1.23546 -0.67978 3.10847 1.10669 
-0.67978 4.08773 1.10669 -0.67581 3.24352 1.17961 -0.67581 3.95268 1.17961 
-0.67399 2.89099 0.88835 -0.67295 3.02828 1.03971 -0.67142 3.44821 1.2398 
-0.67142 3.74799 1.2398 -0.67092 2.95606 0.96689 -0.66623 3.49788 1.244 
-0.66623 3.69832 1.244 -0.6623 3.54804 1.24606 -0.6623 3.64816 1.24606 
-0.66211 3.15264 1.12289 -0.66211 4.04356 1.12289 -0.66098 3.29461 1.1913 
-0.66098 3.90159 1.1913 -0.65989 3.5981 1.24608 -0.65618 2.86581 0.83064 
-0.65298 3.07035 1.0592 -0.65006 2.92654 0.91228 -0.64904 2.9947 0.98862 
-0.64768 3.34661 1.2006 -0.64768 3.84959 1.2006 -0.6469 3.19728 1.13769 
-0.6469 3.99892 1.13769 -0.63593 3.39934 1.20749 -0.63593 3.79686 1.20749 
-0.63435 3.11376 1.07697 -0.63435 4.08244 1.07697 -0.6308 3.24758 1.15129 
-0.6308 3.94862 1.15129 -0.6295 3.44859 1.21368 -0.6295 3.74761 1.21368 
-0.6287 3.03458 1.00891 -0.62739 2.96371 0.93495 -0.62442 3.49822 1.21781 
-0.62442 3.69798 1.21781 -0.62073 3.5481 1.21986 -0.62073 3.6481 1.21986 
-0.61842 2.91921 0.8684 -0.61842 3.5981 1.21982 -0.61809 3.15745 1.09319 
-0.61809 4.03875 1.09319 -0.61603 3.29919 1.16252 -0.61603 3.89701 1.16252 
-0.60896 3.077 1.02804 -0.60604 3.0024 0.9563 -0.60318 3.20221 1.10768 
-0.60318 3.99399 1.10768 -0.60297 3.35141 1.17135 -0.60297 3.84479 1.17135 
-0.60128 2.89504 0.80991 -0.59545 2.95606 0.89142 -0.59479 3.39952 1.17898 
-0.59479 3.79668 1.17898 -0.59153 3.11955 1.04541 -0.59153 4.07665 1.04541 
-0.58835 3.44884 1.18507 -0.58835 3.74736 1.18507 -0.58705 3.2529 1.1207 
-0.58705 3.9433 1.1207 -0.58605 3.04253 0.97629 -0.58317 3.49879 1.18902 
-0.58317 3.69741 1.18902 -0.5795 3.54874 1.19093 -0.5795 3.64746 1.19093 
-0.57829 3.5981 1.19156 -0.57545 3.16349 1.06131 -0.57545 4.03271 1.06131 
-0.57372 2.9947 0.9133 -0.57269 3.30463 1.13153 -0.57269 3.89157 1.13153 
-0.56748 3.084 0.99486 -0.56523 2.95033 0.84639 -0.56315 3.35211 1.14092 
-0.56315 3.84409 1.14092 -0.56107 3.20826 1.07563 -0.56107 3.98794 1.07563 
-0.5551 3.40019 1.14849 -0.5551 3.79601 1.14849 -0.55343 3.03458 0.93364 
-0.55038 3.1267 1.01196 -0.55038 4.0695 1.01196 -0.54847 3.44971 1.15432 
-0.54847 3.74649 1.15432 -0.54522 3.25923 1.08822 -0.54522 3.93697 1.08822 
-0.54342 3.49961 1.15821 -0.54342 3.69659 1.15821 -0.54316 2.98856 0.86848 
-0.54074 3.5488 1.16072 -0.54074 3.6474 1.16072 -0.5396 3.5981 1.16136 
-0.53477 3.17054 1.02757 -0.53477 4.02566 1.02757 -0.5343 3.077 0.95338 
-0.5342 3.30585 1.09917 -0.5342 3.89035 1.09917 -0.52469 3.35342 1.10845 
-0.52469 3.84278 1.10845 -0.52263 3.02828 0.88939 -0.52071 3.21542 1.04163 
-0.52071 3.98078 1.04163 -0.51696 3.40135 1.11609 -0.51696 3.79485 1.11609 
-0.51693 3.11955 0.97081 -0.51693 4.07665 0.97081 -0.51036 3.45096 1.12179 
-0.51036 3.74524 1.12179 -0.50822 3.26121 1.05412 -0.50822 3.93499 1.05412 
-0.50604 3.49973 1.12603 -0.50604 3.69647 1.12603 -0.50333 3.54897 1.12849 
-0.50333 3.64723 1.12849 -0.50314 3.07035 0.90936 -0.50243 3.5981 1.1293 
-0.50103 3.16349 0.98689 -0.50103 4.03271 0.98689 -0.49733 3.30782 1.06501 
-0.49733 3.88838 1.06501 -0.48807 3.35512 1.07427 -0.48807 3.84108 1.07427 
-0.48671 3.20826 1.00127 -0.48671 3.98794 1.00127 -0.48537 3.11376 0.92799 
-0.48537 4.08244 0.92799 -0.48047 3.40301 1.08187 -0.48047 3.79319 1.08187 
-0.47454 3.45137 1.0878 -0.47454 3.74483 1.0878 -0.47412 3.25923 1.01712 
-0.47412 3.93697 1.01712 -0.4738 3.06528 0.86358 -0.47029 3.50008 1.09205 
-0.47029 3.69612 1.09205 -0.46915 3.15745 0.94425 -0.46915 4.03875 0.94425 
-0.46773 3.54903 1.09461 -0.46773 3.64717 1.09461 -0.46688 3.5981 1.09546 
-0.46317 3.30585 1.02814 -0.46317 3.89035 1.02814 -0.45565 3.10847 0.88256 
-0.45565 4.08773 0.88256 -0.45466 3.20221 0.95916 -0.45466 3.99399 0.95916 
-0.45389 3.35342 1.03765 -0.45389 3.84278 1.03765 -0.44625 3.40135 1.04538 
-0.44625 3.79485 1.04538 -0.44164 3.2529 0.97529 -0.44164 3.9433 0.97529 
-0.44055 3.45096 1.05199 -0.44055 3.74524 1.05199 -0.43945 3.15264 0.90023 
-0.43945 4.04356 0.90023 -0.43631 3.49973 1.0563 -0.43631 3.69647 1.0563 
-0.43385 3.54897 1.05901 -0.43385 3.64723 1.05901 -0.43304 3.5981 1.05991 
-0.43081 3.30463 0.98965 -0.43081 3.89157 0.98965 -0.42465 3.19728 0.91544 
-0.42465 3.99892 0.91544 -0.42142 3.35211 0.99919 -0.42142 3.84409 0.99919 
-0.41385 3.40019 1.00724 -0.41385 3.79601 1.00724 -0.41105 3.24758 0.93154 
-0.41105 3.94862 0.93154 -0.40802 3.44971 1.01387 -0.40802 3.74649 1.01387 
-0.40413 3.49961 1.01892 -0.40413 3.69659 1.01892 -0.40162 3.5488 1.0216 
-0.40162 3.6474 1.0216 -0.40098 3.5981 1.02274 -0.39982 3.29919 0.94631 
-0.39982 3.89701 0.94631 -0.39676 3.19348 0.87023 -0.391 3.35141 0.95937 
-0.391 3.84479 0.95937 -0.38336 3.39952 0.96755 -0.38336 3.79668 0.96755 
-0.38273 3.24352 0.88653 -0.37728 3.44884 0.97399 -0.37728 3.74736 0.97399 
-0.37332 3.49879 0.97917 -0.37332 3.69741 0.97917 -0.37141 3.54874 0.98285 
-0.37141 3.64746 0.98285 -0.37105 3.29461 0.90136 -0.37078 3.5981 0.98405 
-0.36174 3.34661 0.91466 -0.35485 3.39934 0.92641 -0.34866 3.44859 0.93284 
-0.34866 3.74761 0.93284 -0.34453 3.49822 0.93792 -0.34453 3.69798 0.93792 
-0.34394 3.29104 0.85389 -0.34252 3.5981 0.94392 -0.34248 3.5481 0.94161 
-0.34248 3.6481 0.94161 -0.33419 3.34323 0.86771 -0.32688 3.39591 0.8798 
-0.32255 3.44821 0.89092 -0.31834 3.49788 0.89611 -0.31628 3.54804 0.90004 
-0.31626 3.5981 0.90245 -0.30142 3.39308 0.83173 -3.26299 1.51589 0.02001 
-3.26298 1.46583 0.02243 -3.26091 1.41567 0.02635 -3.25671 1.366 0.03155 
-3.23677 1.46589 -0.01915 -3.23677 1.56589 -0.01915 -3.23673 1.51589 -0.02146 
-3.23472 1.41601 -0.01545 -3.2306 1.36638 -0.01038 -3.22441 1.31713 -0.00394 
-3.20847 1.51589 -0.06158 -3.20785 1.46653 -0.06038 -3.20785 1.56525 -0.06038 
-3.20594 1.41658 -0.0567 -3.20594 1.6152 -0.0567 -3.20198 1.36663 -0.05152 
-3.20198 1.66514 -0.05152 -3.19589 1.3173 -0.04508 -3.18826 1.26919 -0.0369 
-3.17944 1.21698 -0.02384 -3.17828 1.51589 -0.10028 -3.17764 1.46658 -0.09914 
-3.17764 1.56519 -0.09914 -3.17512 1.4174 -0.09646 -3.17512 1.61437 -0.09646 
-3.17123 1.3675 -0.09141 -3.17123 1.66428 -0.09141 -3.1654 1.31797 -0.08477 
-3.1654 1.7138 -0.08477 -3.15784 1.2699 -0.07672 -3.15784 1.76188 -0.07672 
-3.14844 1.22242 -0.06719 -3.14622 1.51589 -0.13744 -3.1454 1.46676 -0.13655 
-3.1454 1.56501 -0.13655 -3.14294 1.41752 -0.13384 -3.14294 1.61426 -0.13384 
-3.13871 1.36875 -0.12952 -3.13871 1.66303 -0.12952 -3.13762 1.17069 -0.05282 
-3.13301 1.31914 -0.12291 -3.13301 1.71264 -0.12291 -3.12536 1.27121 -0.11519 
-3.12536 1.76056 -0.11519 -3.1246 1.11999 -0.0367 -3.11608 1.22364 -0.10568 
-3.11608 1.80813 -0.10568 -3.11237 1.51589 -0.17299 -3.11152 1.46682 -0.17214 
-3.11152 1.56495 -0.17214 -3.1101 1.07523 -0.02179 -3.10897 1.41787 -0.16959 
-3.10897 1.6139 -0.16959 -3.10513 1.17702 -0.09465 -3.10513 1.85476 -0.09465 
-3.10472 1.36916 -0.16534 -3.10472 1.66262 -0.16534 -3.09878 1.3208 -0.1594 
-3.09878 1.71098 -0.1594 -3.09255 1.12605 -0.0788 -3.09118 1.27291 -0.1518 
-3.09118 1.75887 -0.1518 -3.08192 1.2256 -0.14254 -3.08192 1.80617 -0.14254 
-3.07822 1.08128 -0.06442 -3.07682 1.51589 -0.20684 -3.07593 1.46676 -0.20602 
-3.07593 1.56501 -0.20602 -3.07322 1.41752 -0.20356 -3.07322 1.61426 -0.20356 
-3.07104 1.179 -0.13166 -3.07104 1.85278 -0.13166 -3.0689 1.36875 -0.19933 
-3.0689 1.66303 -0.19933 -3.06232 1.03733 -0.04835 -3.06229 1.31914 -0.19363 
-3.06229 1.71264 -0.19363 -3.05855 1.1332 -0.11917 -3.05855 1.89857 -0.11917 
-3.05457 1.27121 -0.18598 -3.05457 1.76056 -0.18598 -3.04506 1.22364 -0.1767 
-3.04506 1.80813 -0.1767 -3.04448 1.08833 -0.1051 -3.04448 1.94344 -0.1051 
-3.03966 1.51589 -0.2389 -3.03852 1.46658 -0.23826 -3.03852 1.56519 -0.23826 
-3.03584 1.4174 -0.23574 -3.03584 1.61437 -0.23574 -3.03403 1.17702 -0.16575 
-3.03403 1.85476 -0.16575 -3.03079 1.3675 -0.23185 -3.03079 1.66428 -0.23185 
-3.02888 1.04449 -0.0895 -3.02415 1.31797 -0.22602 -3.02415 1.7138 -0.22602 
-3.01818 1.12605 -0.15317 -3.01818 1.90573 -0.15317 -3.0161 1.2699 -0.21846 
-3.0161 1.76188 -0.21846 -3.00657 1.22242 -0.20906 -3.00657 1.80936 -0.20906 
-3.0038 1.08128 -0.13884 -3.0038 1.95049 -0.13884 -3.00096 1.51589 -0.26909 
-2.99976 1.46653 -0.26847 -2.99976 1.56525 -0.26847 -2.99608 1.41658 -0.26656 
-2.99608 1.6152 -0.26656 -2.9922 1.17069 -0.19824 -2.9922 1.86109 -0.19824 
-2.9909 1.36663 -0.2626 -2.9909 1.66514 -0.2626 -2.98773 1.03733 -0.12294 
-2.98773 1.99444 -0.12294 -2.98446 1.3173 -0.25651 -2.98446 1.71447 -0.25651 
-2.97628 1.26919 -0.24888 -2.97628 1.76258 -0.24888 -2.97608 1.11999 -0.18522 
-2.97608 1.91178 -0.18522 -2.97029 2.03699 -0.10557 -2.96322 1.21698 -0.24006 
-2.96322 1.81479 -0.24006 -2.96117 1.07523 -0.17072 -2.96117 1.95654 -0.17072 
-2.96084 1.51589 -0.29735 -2.95853 1.46589 -0.29739 -2.95853 1.56589 -0.29739 
-2.95483 1.41601 -0.29534 -2.95483 1.61577 -0.29534 -2.95056 2.07941 -0.08645 
-2.94976 1.36638 -0.29122 -2.94976 1.66539 -0.29122 -2.94846 1.16537 -0.22883 
-2.94846 1.8664 -0.22883 -2.9449 1.03155 -0.15451 -2.9449 2.00023 -0.15451 
-2.94332 1.31713 -0.28503 -2.94332 1.71464 -0.28503 -2.93236 1.11506 -0.21523 
-2.93236 1.91671 -0.21523 -2.93158 1.26439 -0.27813 -2.93158 1.76738 -0.27813 
-2.92627 2.04364 -0.13673 -2.91937 1.51589 -0.32361 -2.91827 1.2124 -0.26883 
-2.91827 1.81937 -0.26883 -2.91715 1.07043 -0.20042 -2.91715 1.96134 -0.20042 
-2.91695 1.46583 -0.3236 -2.91695 1.56594 -0.3236 -2.91303 1.41567 -0.32153 
-2.91303 1.61611 -0.32153 -2.90783 1.366 -0.31733 -2.90783 1.66578 -0.31733 
-2.90631 2.0857 -0.11724 -2.90344 1.16131 -0.25715 -2.90344 1.87046 -0.25715 
-2.89948 2.00552 -0.18423 -2.89671 1.3137 -0.313 -2.89671 1.71807 -0.313 
-2.88714 1.11127 -0.24311 -2.88714 1.9205 -0.24311 -2.88539 2.12542 -0.09671 
-2.88462 1.26102 -0.30568 -2.88462 1.77076 -0.30568 -2.88049 2.04871 -0.16607 
-2.87666 1.51589 -0.34781 -2.87392 1.46566 -0.34784 -2.87392 1.56611 -0.34784 
-2.8708 1.20883 -0.29594 -2.8708 1.20883 1.36417 -2.8708 1.82295 -0.29594 
-2.87044 1.06628 -0.22842 -2.87044 1.96549 -0.22842 -2.86999 1.41557 -0.34564 
-2.86999 1.61621 -0.34564 -2.86331 2.16366 -0.07465 -2.86058 2.09032 -0.14612 
-2.85997 1.363 -0.34331 -2.85997 1.66877 -0.34331 -2.85562 1.15786 -0.28381 
-2.85562 1.15786 1.35204 -2.85562 1.87391 -0.28381 -2.85258 2.00935 -0.21181 
-2.84864 1.31087 -0.33846 -2.84864 1.7209 -0.33846 -2.84056 1.10863 -0.26879 
-2.84056 1.10863 1.33702 -2.84056 1.92315 -0.26879 -2.83934 2.12976 -0.12523 
-2.83594 1.25814 -0.3308 -2.83594 1.77364 -0.3308 -2.83359 2.05197 -0.19332 
-2.83282 1.51589 -0.36987 -2.82997 1.46561 -0.36982 -2.82997 1.56616 -0.36982 
-2.82683 2.21894 -0.0386 -2.82356 1.0638 -0.2537 -2.82356 1.96797 -0.2537 
-2.82194 1.20617 -0.32056 -2.82194 1.20617 1.38879 -2.82194 1.8256 -0.32056 
-2.82082 1.41306 -0.36962 -2.82082 1.61871 -0.36962 -2.81351 2.09324 -0.17299 
-2.81048 1.3605 -0.36681 -2.81048 1.67127 -0.36681 -2.80791 1.15614 -0.30758 
-2.80791 1.15614 1.37581 -2.80791 1.87563 -0.30758 -2.80523 2.01186 -0.23663 
-2.80381 2.18661 -0.09141 -2.79926 1.30865 -0.36133 -2.79926 1.72313 -0.36133 
-2.79274 1.10714 -0.2922 -2.79274 1.10714 1.36043 -2.79274 1.92464 -0.2922 
-2.78795 1.51589 -0.38976 -2.78795 2.27023 0.00071 -2.78624 1.25598 -0.35319 
-2.78624 1.25598 1.42142 -2.78624 1.77579 -0.35319 -2.78594 2.05424 -0.21772 
-2.7797 1.4633 -0.39164 -2.7797 1.56847 -0.39164 -2.7791 2.15173 -0.14112 
-2.77521 1.06241 -0.27675 -2.77521 1.06241 1.34498 -2.77521 1.96936 -0.27675 
-2.77306 1.20543 -0.34244 -2.77306 1.20543 1.41067 -2.77306 1.82634 -0.34244 
-2.7704 1.41087 -0.3909 -2.7704 1.62091 -0.3909 -2.76605 2.24002 -0.05365 
-2.76092 2.30145 0.02776 -2.76006 1.35873 -0.38753 -2.76006 1.67304 -0.38753 
-2.75879 1.15549 -0.32909 -2.75879 1.15549 1.39732 -2.75879 1.87629 -0.32909 
-2.75673 1.01884 1.32747 -2.75673 2.01294 -0.25924 -2.75121 0.91883 1.25788 
-2.75121 2.11295 -0.18965 -2.74871 1.30704 -0.38154 -2.74871 1.30704 1.44977 
-2.74871 1.72473 -0.38154 -2.74382 1.10681 -0.31326 -2.74382 1.10681 1.38149 
-2.74382 1.92497 -0.31326 -2.74259 2.20666 -0.10546 -2.74215 1.51589 -0.40743 
-2.73639 1.25594 -0.37296 -2.73639 1.25594 1.44119 -2.73639 1.77583 -0.37296 
-2.7337 1.46326 -0.40894 -2.7337 1.56851 -0.40894 -2.7267 2.28905 -0.0126 
-2.72602 1.06227 -0.29735 -2.72602 1.06227 1.36558 -2.72602 1.96951 -0.29735 
-2.72405 1.41058 -0.40784 -2.72405 1.6212 -0.40784 -2.72313 1.20558 -0.36181 
-2.72313 1.20558 1.43004 -2.72313 1.82619 -0.36181 -2.72289 0.95882 1.30144 
-2.72289 2.07295 -0.23321 -2.71567 0.86196 1.22407 -2.71567 2.16981 -0.15584 
-2.71349 1.35844 -0.40408 -2.71349 1.35844 1.47231 -2.71349 1.67333 -0.40408 
-2.70896 1.1561 -0.34811 -2.70896 1.1561 1.41634 -2.70896 1.87567 -0.34811 
-2.70418 2.25769 -0.0662 -2.7012 1.30562 -0.39766 -2.7012 1.30562 1.46589 
-2.7012 1.72615 -0.39766 -2.69899 2.31884 0.01547 -2.69555 1.51589 -0.42283 
-2.69394 1.10764 -0.33191 -2.69394 1.10764 1.40014 -2.69394 1.92414 -0.33191 
-2.69271 1.00138 1.34199 -2.69271 2.0304 -0.27376 -2.68865 1.2546 -0.38861 
-2.68865 1.2546 1.45684 -2.68865 1.77718 -0.38861 -2.68733 0.90183 1.27126 
-2.68733 2.12994 -0.20303 -2.68664 1.46314 -0.42403 -2.68664 1.56864 -0.42403 
-2.67789 0.80853 1.18628 -2.67789 2.22325 -0.11805 -2.67692 1.41054 -0.4225 
-2.67692 1.41054 1.49073 -2.67692 1.62123 -0.4225 -2.67501 1.20411 -0.37695 
-2.67501 1.20411 1.44518 -2.67501 1.82767 -0.37695 -2.66532 1.3574 -0.41838 
-2.66532 1.3574 1.48661 -2.66532 1.67437 -0.41838 -2.66408 0.72721 1.09179 
-2.66408 2.30456 -0.02356 -2.66133 1.04571 -0.31049 -2.66133 1.04571 1.37872 
-2.66133 1.98607 -0.31049 -2.66062 1.15476 -0.36276 -2.66062 1.15476 1.43099 
-2.66062 1.87701 -0.36276 -2.65789 0.94282 1.31371 -2.65789 2.08896 -0.24548 
-2.65295 1.30474 -0.41144 -2.65295 1.30474 1.47967 -2.65295 1.72704 -0.41144 
-2.65033 0.84661 1.23555 -2.65033 2.18516 -0.16732 -2.64825 1.51589 -0.43592 
-2.63991 1.25371 -0.40194 -2.63991 1.25371 1.47017 -2.63991 1.77807 -0.40194 
-2.63915 1.4631 -0.43672 -2.63915 1.4631 1.50495 -2.63915 1.56868 -0.43672 
-2.63854 0.75949 1.14521 -2.63854 2.27229 -0.07698 -2.63478 0.69865 1.06274 
-2.62801 1.40993 -0.43499 -2.62801 1.40993 1.50322 -2.62801 1.62184 -0.43499 
-2.62736 0.98629 1.35278 -2.62736 2.04548 -0.28455 -2.62621 1.20343 -0.38976 
-2.62621 1.20343 1.45799 -2.62621 1.82835 -0.38976 -2.62314 1.09973 -0.34869 
-2.62314 1.09973 1.41692 -2.62314 1.93205 -0.34869 -2.62217 0.88763 1.28127 
-2.62217 2.14414 -0.21304 -2.61621 1.35682 -0.43035 -2.61621 1.35682 1.49858 
-2.61621 1.67496 -0.43035 -2.61193 0.7952 1.19586 -2.61193 2.23657 -0.12763 
-2.60407 1.30438 -0.42283 -2.60407 1.30438 1.49106 -2.60407 1.72739 -0.42283 
-2.60036 0.71508 1.10037 -2.60036 1.51589 -0.44667 -2.60036 1.51589 1.5149 
-2.60036 2.31669 -0.03214 -2.59219 0.92972 1.32245 -2.59219 2.10205 -0.25422 
-2.59085 1.25343 -0.41282 -2.59085 1.25343 1.48105 -2.59085 1.77834 -0.41282 
-2.5898 1.03878 -0.32514 -2.5898 1.03878 1.39337 -2.5898 1.99299 -0.32514 
-2.58972 1.46266 -0.44728 -2.58972 1.46266 1.51551 -2.58972 1.56911 -0.44728 
-2.58911 1.14789 -0.37736 -2.58911 1.14789 1.44559 -2.58911 1.88389 -0.37736 
-2.58438 0.83419 1.24349 -2.58438 2.19758 -0.17526 -2.57855 1.4096 -0.44501 
-2.57855 1.4096 1.51324 -2.57855 1.62218 -0.44501 -2.57432 0.74871 1.15287 
-2.57432 2.28307 -0.08464 -2.57058 0.68807 1.07021 -2.56686 1.35685 -0.43984 
-2.56686 1.35685 1.50807 -2.56686 1.67493 -0.43984 -2.55602 0.87628 1.28789 
-2.55602 2.15549 -0.21966 -2.55484 0.98005 1.36508 -2.55484 2.05172 -0.29685 
-2.55469 1.30456 -0.43181 -2.55469 1.30456 1.50004 -2.55469 1.72721 -0.43181 
-2.55384 1.1979 -0.40227 -2.55384 1.1979 1.4705 -2.55384 1.83387 -0.40227 
-2.552 1.51589 -0.45506 -2.552 1.51589 1.52329 -2.55116 1.09405 -0.36074 
-2.55116 1.09405 1.42897 -2.55116 1.93773 -0.36074 -2.547 0.78599 1.20282 
-2.547 2.24578 -0.13459 -2.54121 1.46263 -0.45517 -2.54121 1.46263 1.5234 
-2.54121 1.56915 -0.45517 -2.54121 1.56915 1.5234 -2.53579 0.70638 1.10653 
-2.53579 2.3254 -0.0383 -2.52974 1.40933 -0.45237 -2.52974 1.40933 1.5206 
-2.52974 1.62245 -0.45237 -2.52974 1.62245 1.5206 -2.51909 0.92481 1.33266 
-2.51909 2.10696 -0.26443 -2.51904 0.82628 1.2493 -2.51904 2.2055 -0.18107 
-2.51794 1.24872 -0.42293 -2.51794 1.24872 1.49116 -2.51794 1.78305 -0.42293 
-2.5179 1.3566 -0.44667 -2.5179 1.3566 1.5149 -2.5179 1.67518 -0.44667 
-2.51664 1.03407 -0.33505 -2.51664 1.03407 1.40328 -2.51664 1.9977 -0.33505 
-2.51616 1.14326 -0.38722 -2.51616 1.14326 1.45545 -2.51616 1.88851 -0.38722 
-2.50886 0.74138 1.15814 -2.50886 2.29039 -0.08991 -2.50546 0.68093 1.07523 
-2.50328 1.51589 -0.46107 -2.50328 1.51589 1.5293 -2.49208 1.46252 -0.46068 
-2.49208 1.46252 1.52891 -2.49208 1.56925 -0.46068 -2.49208 1.56925 1.52891 
-2.48151 0.97672 1.37286 -2.48151 2.05505 -0.30463 -2.48146 0.77996 1.20688 
-2.48146 2.25181 -0.13865 -2.48086 0.87074 1.29443 -2.48086 2.16103 -0.2262 
-2.48066 1.1941 -0.40969 -2.48066 1.1941 1.47792 -2.48066 1.83767 -0.40969 
-2.48062 1.40931 -0.45733 -2.48062 1.40931 1.52556 -2.48062 1.62246 -0.45733 
-2.48062 1.62246 1.52556 -2.48019 1.30276 -0.44003 -2.48019 1.30276 1.50826 
-2.48019 1.72901 -0.44003 -2.47841 1.09063 -0.368 -2.47841 1.09063 1.43623 
-2.47841 1.94115 -0.368 -2.47487 0.65761 1.04256 -2.47067 0.70114 1.11023 
-2.45433 1.51589 -0.46468 -2.45433 1.51589 1.53291 -2.4435 0.92108 1.33707 
-2.4435 2.1107 -0.26884 -2.4435 1.03172 -0.34002 -2.4435 1.03172 1.40825 
-2.4435 2.00006 -0.34002 -2.44347 0.82254 1.2537 -2.44347 2.20924 -0.18547 
-2.44346 0.73759 1.16085 -2.44346 2.29418 -0.09262 -2.44305 1.24751 -0.42846 
-2.44305 1.24751 1.49669 -2.44305 1.78426 -0.42846 -2.44305 1.78426 1.49669 
-2.44305 1.14094 -0.39216 -2.44305 1.14094 1.46039 -2.44305 1.89083 -0.39216 
-2.44303 1.35539 -0.4522 -2.44303 1.35539 1.52043 -2.44303 1.67639 -0.4522 
-2.44303 1.67639 1.52043 -2.44303 1.46249 -0.46374 -2.44303 1.46249 1.53197 
-2.44303 1.56929 -0.46374 -2.44303 1.56929 1.53197 -2.44012 0.67731 1.07779 
-2.40526 0.65553 1.0438 -2.40526 0.69939 1.11147 -2.40526 0.77782 1.20884 
-2.40526 0.86889 1.29661 -2.40526 0.97515 1.37531 -2.40526 1.08949 -0.37042 
-2.40526 1.08949 1.43865 -2.40526 1.19318 -0.41238 -2.40526 1.19318 1.48061 
-2.40526 1.30216 -0.44278 -2.40526 1.30216 1.51101 -2.40526 1.40901 -0.46016 
-2.40526 1.40901 1.52839 -2.40526 1.51589 -0.46589 -2.40526 1.51589 1.53412 
-2.40526 1.62277 -0.46016 -2.40526 1.62277 1.52839 -2.40526 1.72961 -0.44278 
-2.40526 1.72961 1.51101 -2.40526 1.83859 -0.41238 -2.40526 1.83859 1.48061 
-2.40526 1.94229 -0.37042 -2.40526 2.05663 -0.30708 -2.40526 2.16288 -0.22838 
-2.40526 2.25396 -0.14061 -2.37041 0.67731 1.07779 -2.3675 1.46249 -0.46374 
-2.3675 1.46249 1.53197 -2.3675 1.56929 -0.46374 -2.3675 1.56929 1.53197 
-2.3675 1.35539 -0.4522 -2.3675 1.35539 1.52043 -2.3675 1.67639 -0.4522 
-2.3675 1.67639 1.52043 -2.36748 1.14094 -0.39216 -2.36748 1.14094 1.46039 
-2.36748 1.89083 -0.39216 -2.36748 1.89083 1.46039 -2.36748 1.24751 -0.42846 
-2.36748 1.24751 1.49669 -2.36748 1.78426 -0.42846 -2.36748 1.78426 1.49669 
-2.36707 0.73759 1.16085 -2.36707 2.29418 -0.09262 -2.36706 0.82254 1.2537 
-2.36706 2.20924 -0.18547 -2.36703 1.03172 -0.34002 -2.36703 1.03172 1.40825 
-2.36703 2.00006 -0.34002 -2.36703 0.92108 1.33707 -2.36703 2.1107 -0.26884 
-2.3562 1.51589 -0.46468 -2.3562 1.51589 1.53291 -2.33986 0.70114 1.11023 
-2.33566 0.65761 1.04256 -2.33212 1.09063 -0.368 -2.33212 1.09063 1.43623 
-2.33212 1.94115 -0.368 -2.33212 1.94115 1.43623 -2.33034 1.30276 -0.44003 
-2.33034 1.30276 1.50826 -2.33034 1.72901 -0.44003 -2.33034 1.72901 1.50826 
-2.32991 1.40931 -0.45733 -2.32991 1.40931 1.52556 -2.32991 1.62246 -0.45733 
-2.32991 1.62246 1.52556 -2.32987 1.1941 -0.40969 -2.32987 1.1941 1.47792 
-2.32987 1.83767 -0.40969 -2.32987 1.83767 1.47792 -2.32967 0.87074 1.29443 
-2.32967 2.16103 -0.2262 -2.32907 0.77996 1.20688 -2.32907 2.25181 -0.13865 
-2.32902 0.97672 1.37286 -2.32902 2.05505 -0.30463 -2.31845 1.46252 -0.46068 
-2.31845 1.46252 1.52891 -2.31845 1.56925 -0.46068 -2.31845 1.56925 1.52891 
-2.30725 1.51589 -0.46107 -2.30725 1.51589 1.5293 -2.30507 0.68093 1.07523 
-2.30167 0.74138 1.15814 -2.30167 2.29039 -0.08991 -2.29437 1.14326 -0.38722 
-2.29437 1.14326 1.45545 -2.29437 1.88851 -0.38722 -2.29437 1.88851 1.45545 
-2.29389 1.03407 -0.33505 -2.29389 1.03407 1.40328 -2.29389 1.9977 -0.33505 
-2.29389 1.9977 1.40328 -2.29263 1.3566 -0.44667 -2.29263 1.3566 1.5149 
-2.29263 1.67518 -0.44667 -2.29263 1.67518 1.5149 -2.29259 1.24872 -0.42293 
-2.29259 1.24872 1.49116 -2.29259 1.78305 -0.42293 -2.29259 1.78305 1.49116 
-2.29149 0.82628 1.2493 -2.29149 2.2055 -0.18107 -2.29144 0.92481 1.33266 
-2.29144 2.10696 -0.26443 -2.29144 2.10696 1.33266 -2.28079 1.40933 -0.45237 
-2.28079 1.40933 1.5206 -2.28079 1.62245 -0.45237 -2.28079 1.62245 1.5206 
-2.27474 0.70638 1.10653 -2.27036 0.66304 1.03855 -2.26932 1.46263 -0.45517 
-2.26932 1.46263 1.5234 -2.26932 1.56915 -0.45517 -2.26932 1.56915 1.5234 
-2.26353 0.78599 1.20282 -2.26353 2.24578 -0.13459 -2.25937 1.09405 -0.36074 
-2.25937 1.09405 1.42897 -2.25937 1.93773 -0.36074 -2.25937 1.93773 1.42897 
-2.25853 1.51589 -0.45506 -2.25853 1.51589 1.52329 -2.25669 1.1979 -0.40227 
-2.25669 1.1979 1.4705 -2.25669 1.83387 -0.40227 -2.25669 1.83387 1.4705 
-2.25584 1.30456 -0.43181 -2.25584 1.30456 1.50004 -2.25584 1.72721 -0.43181 
-2.25584 1.72721 1.50004 -2.25569 0.98005 -0.29685 -2.25569 0.98005 1.36508 
-2.25569 2.05172 -0.29685 -2.25569 2.05172 1.36508 -2.25451 0.87628 1.28789 
-2.25451 2.15549 -0.21966 -2.24367 1.35685 -0.43984 -2.24367 1.35685 1.50807 
-2.24367 1.67493 -0.43984 -2.24367 1.67493 1.50807 -2.23995 0.68807 1.07021 
-2.23621 0.74871 1.15287 -2.23621 2.28307 -0.08464 -2.23602 0.64776 1.00071 
-2.23198 1.4096 -0.44501 -2.23198 1.4096 1.51324 -2.23198 1.62218 -0.44501 
-2.23198 1.62218 1.51324 -2.22615 0.83419 1.24349 -2.22615 2.19758 -0.17526 
-2.22142 1.14789 -0.37736 -2.22142 1.14789 1.44559 -2.22142 1.88389 -0.37736 
-2.22142 1.88389 1.44559 -2.22081 1.46266 -0.44728 -2.22081 1.46266 1.51551 
-2.22081 1.56911 -0.44728 -2.22081 1.56911 1.51551 -2.22073 1.03878 -0.32514 
-2.22073 1.03878 1.39337 -2.22073 1.99299 -0.32514 -2.22073 1.99299 1.39337 
-2.21968 1.25343 -0.41282 -2.21968 1.25343 1.48105 -2.21968 1.77834 -0.41282 
-2.21968 1.77834 1.48105 -2.21834 0.92972 1.32245 -2.21834 2.10205 -0.25422 
-2.21834 2.10205 1.32245 -2.21017 0.71508 1.10037 -2.21017 1.51589 -0.44667 
-2.21017 1.51589 1.5149 -2.20646 1.30438 -0.42283 -2.20646 1.30438 1.49106 
-2.20646 1.72739 -0.42283 -2.20646 1.72739 1.49106 -2.20564 0.67214 1.03235 
-2.1986 0.7952 1.19586 -2.1986 2.23657 -0.12763 -2.19432 1.35682 -0.43035 
-2.19432 1.35682 1.49858 -2.19432 1.67496 -0.43035 -2.19432 1.67496 1.49858 
-2.18836 0.88763 1.28127 -2.18836 2.14414 -0.21304 -2.18739 1.09973 -0.34869 
-2.18739 1.09973 1.41692 -2.18739 1.93205 -0.34869 -2.18739 1.93205 1.41692 
-2.18432 1.20343 -0.38976 -2.18432 1.20343 1.45799 -2.18432 1.82835 -0.38976 
-2.18432 1.82835 1.45799 -2.18317 0.98629 1.35278 -2.18317 2.04548 -0.28455 
-2.18317 2.04548 1.35278 -2.18252 1.40993 -0.43499 -2.18252 1.40993 1.50322 
-2.18252 1.62184 -0.43499 -2.18252 1.62184 1.50322 -2.17575 0.69865 1.06274 
-2.17199 0.75949 1.14521 -2.17199 2.27229 -0.07698 -2.17138 1.4631 -0.43672 
-2.17138 1.4631 1.50495 -2.17138 1.56868 -0.43672 -2.17138 1.56868 1.50495 
-2.17111 0.65848 0.9924 -2.17062 1.25371 -0.40194 -2.17062 1.25371 1.47017 
-2.17062 1.77807 -0.40194 -2.17062 1.77807 1.47017 -2.16228 1.51589 -0.43592 
-2.16228 1.51589 1.50415 -2.1602 0.84661 1.23555 -2.1602 2.18516 -0.16732 
-2.15758 1.30474 -0.41144 -2.15758 1.30474 1.47967 -2.15758 1.72704 -0.41144 
-2.15758 1.72704 1.47967 -2.15264 0.94282 1.31371 -2.15264 2.08896 -0.24548 
-2.15264 2.08896 1.31371 -2.14991 1.15476 -0.36276 -2.14991 1.15476 1.43099 
-2.14991 1.87701 -0.36276 -2.14991 1.87701 1.43099 -2.1492 1.04571 1.37872 
-2.1492 1.98607 -0.31049 -2.1492 1.98607 1.37872 -2.14645 0.72721 1.09179 
-2.14521 1.3574 -0.41838 -2.14521 1.3574 1.48661 -2.14521 1.67437 -0.41838 
-2.14521 1.67437 1.48661 -2.14098 0.68474 1.02335 -2.13728 0.64737 0.95109 
-2.13552 1.20411 -0.37695 -2.13552 1.20411 1.44518 -2.13552 1.82767 -0.37695 
-2.13552 1.82767 1.44518 -2.13361 1.41054 -0.4225 -2.13361 1.41054 1.49073 
-2.13361 1.62123 -0.4225 -2.13361 1.62123 1.49073 -2.13264 0.80853 1.18628 
-2.13264 2.22325 -0.11805 -2.12389 1.46314 -0.42403 -2.12389 1.46314 1.49226 
-2.12389 1.56864 -0.42403 -2.12389 1.56864 1.49226 -2.1232 0.90183 1.27126 
-2.1232 2.12994 -0.20303 -2.12188 1.2546 -0.38861 -2.12188 1.2546 1.45684 
-2.12188 1.77718 -0.38861 -2.12188 1.77718 1.45684 -2.11782 1.00138 1.34199 
-2.11782 2.0304 -0.27376 -2.11782 2.0304 1.34199 -2.11659 1.10764 1.40014 
-2.11659 1.92414 -0.33191 -2.11659 1.92414 1.40014 -2.11498 1.51589 -0.42283 
-2.11498 1.51589 1.49106 -2.11154 0.71293 1.05276 -2.10933 1.30562 -0.39766 
-2.10933 1.30562 1.46589 -2.10933 1.72615 -0.39766 -2.10933 1.72615 1.46589 
-2.10701 0.67312 0.98221 -2.10635 0.77408 1.13443 -2.10157 1.1561 1.41634 
-2.10157 1.87567 -0.34811 -2.10157 1.87567 1.41634 -2.09704 1.35844 -0.40408 
-2.09704 1.35844 1.47231 -2.09704 1.67333 -0.40408 -2.09704 1.67333 1.47231 
-2.09486 0.86196 1.22407 -2.08764 0.95882 1.30144 -2.08764 2.07295 -0.23321 
-2.08764 2.07295 1.30144 -2.0874 1.20558 1.43004 -2.0874 1.82619 -0.36181 
-2.0874 1.82619 1.43004 -2.08648 1.41058 -0.40784 -2.08648 1.41058 1.47607 
-2.08648 1.6212 -0.40784 -2.08648 1.6212 1.47607 -2.08451 1.06227 1.36558 
-2.08451 1.96951 -0.29735 -2.08451 1.96951 1.36558 -2.08383 0.74272 1.08083 
-2.0775 0.70102 1.01219 -2.07683 1.46326 -0.40894 -2.07683 1.46326 1.47717 
-2.07683 1.56851 -0.40894 -2.07683 1.56851 1.47717 -2.07414 1.25594 1.44119 
-2.07414 1.77583 -0.37296 -2.07414 1.77583 1.44119 -2.07412 0.66403 0.93992 
-2.06838 1.51589 -0.40743 -2.06838 1.51589 1.47566 -2.06794 0.82512 1.17369 
-2.06671 1.10681 1.38149 -2.06671 1.92497 -0.31326 -2.06671 1.92497 1.38149 
-2.06182 1.30704 -0.38154 -2.06182 1.30704 1.44977 -2.06182 1.72473 -0.38154 
-2.06182 1.72473 1.44977 -2.05932 0.91883 1.25788 -2.0538 1.01884 1.32747 
-2.0538 2.01294 -0.25924 -2.0538 2.01294 1.32747 -2.05174 1.15549 1.39732 
-2.05174 1.87629 -0.32909 -2.05174 1.87629 1.39732 -2.05047 1.35873 -0.38753 
-2.05047 1.35873 1.45576 -2.05047 1.67304 -0.38753 -2.05047 1.67304 1.45576 
-2.04961 0.73032 1.04047 -2.04448 0.79176 1.12188 -2.04443 0.6915 0.97022 
-2.04174 0.65816 0.89764 -2.04013 1.41087 -0.3909 -2.04013 1.41087 1.45913 
-2.04013 1.62091 -0.3909 -2.04013 1.62091 1.45913 -2.03747 1.20543 1.41067 
-2.03747 1.82634 -0.34244 -2.03747 1.82634 1.41067 -2.03532 1.06241 1.34498 
-2.03532 1.96936 -0.27675 -2.03532 1.96936 1.34498 -2.03143 0.88004 1.20935 
-2.03083 1.4633 -0.39164 -2.03083 1.4633 1.45987 -2.03083 1.56847 -0.39164 
-2.03083 1.56847 1.45987 -2.02459 0.97753 1.28595 -2.02459 2.05424 1.28595 
-2.02429 1.25598 1.42142 -2.02429 1.77579 -0.35319 -2.02429 1.77579 1.42142 
-2.02258 0.76154 1.06752 -2.02258 1.51589 -0.38976 -2.02258 1.51589 1.45799 
-2.01779 1.10714 1.36043 -2.01779 1.92464 -0.2922 -2.01779 1.92464 1.36043 
-2.01625 0.72023 0.99845 -2.01242 0.68442 0.92696 -2.01127 1.30865 1.42956 
-2.01127 1.72313 -0.36133 -2.01127 1.72313 1.42956 -2.00672 0.84516 1.15964 
-2.0053 1.01992 1.30486 -2.0053 2.01186 1.30486 -2.00262 1.15614 1.37581 
-2.00262 1.87563 -0.30758 -2.00262 1.87563 1.37581 -2.00005 1.3605 1.43504 
-2.00005 1.67127 -0.36681 -2.00005 1.67127 1.43504 -1.99946 0.66403 0.86526 
-1.99702 0.93854 1.24122 -1.99702 2.09324 1.24122 -1.98971 1.41306 -0.36962 
-1.98971 1.41306 1.43785 -1.98971 1.61871 -0.36962 -1.98971 1.61871 1.43785 
-1.98901 0.75107 1.02584 -1.98859 1.20617 1.38879 -1.98859 1.8256 -0.32056 
-1.98859 1.8256 1.38879 -1.98697 1.0638 1.32193 -1.98697 1.96797 1.32193 
-1.98404 0.71268 0.95534 -1.9837 0.81283 1.10683 -1.98056 1.46561 -0.36982 
-1.98056 1.46561 1.43805 -1.98056 1.56616 -0.36982 -1.98056 1.56616 1.43805 
-1.97771 1.51589 -0.36987 -1.97771 1.51589 1.4381 -1.97694 0.9798 1.26155 
-1.97694 2.05197 1.26155 -1.97459 1.25814 1.39903 -1.97459 1.77364 -0.3308 
-1.97459 1.77364 1.39903 -1.97119 0.90201 1.19346 -1.96997 1.10863 1.33702 
-1.96997 1.92315 1.33702 -1.96916 0.6915 0.89495 -1.96298 0.78359 1.05192 
-1.96189 1.31087 1.40669 -1.96189 1.7209 -0.33846 -1.96189 1.7209 1.40669 
-1.95795 1.02242 1.28004 -1.95795 2.00935 1.28004 -1.95717 0.67312 0.83237 
-1.95668 0.74288 0.9827 -1.95491 1.15786 1.35204 -1.95491 1.87391 1.35204 
-1.95056 1.363 1.41154 -1.95056 1.66877 -0.34331 -1.95056 1.66877 1.41154 
-1.94995 0.94146 1.21435 -1.94995 2.09032 1.21435 -1.94722 0.86812 1.14288 
-1.94093 0.72023 0.92313 -1.94054 1.41557 1.41387 -1.94054 1.61621 -0.34564 
-1.94054 1.61621 1.41387 -1.94009 1.06628 1.29665 -1.94009 1.96549 1.29665 
-1.93973 1.20883 1.36417 -1.93973 1.82295 -0.29594 -1.93973 1.82295 1.36417 
-1.93661 1.46566 -0.34784 -1.93661 1.46566 1.41607 -1.93661 1.56611 -0.34784 
-1.93661 1.56611 1.41607 -1.93387 1.51589 -0.34781 -1.93387 1.51589 1.41604 
-1.9304 0.77494 1.00898 -1.93004 0.98307 1.2343 -1.93004 2.04871 1.2343 
-1.92719 0.70102 0.86188 -1.92591 1.26102 1.37391 -1.92591 1.77076 -0.30568 
-1.92591 1.77076 1.37391 -1.92522 0.83699 1.08969 -1.92514 0.90635 1.16494 
-1.92339 1.11127 1.31134 -1.92339 1.9205 1.31134 -1.91382 1.3137 1.38123 
-1.91382 1.71807 -0.313 -1.91382 1.71807 1.38123 -1.91354 0.75107 0.95037 
-1.91105 1.02625 1.25246 -1.91105 2.00552 1.25246 -1.90709 1.16131 1.32538 
-1.90709 1.87046 1.32538 -1.90527 0.80878 1.03412 -1.90422 0.94607 1.18547 
-1.90422 2.0857 1.18547 -1.9027 1.366 1.38556 -1.9027 1.66578 -0.31733 
-1.9027 1.66578 1.38556 -1.9022 0.87385 1.11266 -1.89891 0.73032 0.88977 
-1.8975 1.41567 1.38976 -1.8975 1.61611 -0.32153 -1.8975 1.61611 1.38976 
-1.89358 1.46583 1.39183 -1.89358 1.56594 -0.3236 -1.89358 1.56594 1.39183 
-1.89338 1.07043 1.26865 -1.89338 1.96134 1.26865 -1.89226 1.2124 1.33706 
-1.89226 1.81937 1.33706 -1.89116 1.51589 -0.32361 -1.89116 1.51589 1.39184 
-1.88746 0.78359 0.9764 -1.88662 0.71293 0.82784 -1.88426 0.98814 1.20496 
-1.88426 2.04364 1.20496 -1.88133 0.84433 1.05805 -1.88031 0.91248 1.13439 
-1.87895 1.26439 1.34636 -1.87895 1.76738 1.34636 -1.87817 1.11506 1.28346 
-1.87817 1.91671 1.28346 -1.87186 0.76154 0.9168 -1.86721 1.31713 1.35326 
-1.86721 1.71464 -0.28503 -1.86721 1.71464 1.35326 -1.86563 1.03155 1.22274 
-1.86563 2.00023 1.22274 -1.86207 1.16537 1.29706 -1.86207 1.8664 1.29706 
-1.86077 1.36638 1.35945 -1.86077 1.66539 -0.29122 -1.86077 1.66539 1.35945 
-1.85997 0.95236 1.15468 -1.85997 2.07941 1.15468 -1.85866 0.88149 1.08072 
-1.85855 0.74272 0.85555 -1.8557 1.41601 1.36357 -1.8557 1.61577 -0.29534 
-1.8557 1.61577 1.36357 -1.852 1.46589 1.36562 -1.852 1.56589 -0.29739 
-1.852 1.56589 1.36562 -1.84969 0.83699 1.01416 -1.84969 1.51589 1.36558 
-1.84936 1.07523 1.23895 -1.84936 1.95654 1.23895 -1.84731 1.21698 1.30829 
-1.84731 1.81479 1.30829 -1.84024 0.99479 1.1738 -1.84024 2.03699 1.1738 
-1.83731 0.92019 1.10207 -1.83731 2.11159 1.10207 -1.83445 1.11999 1.25345 
-1.83445 1.91178 1.25345 -1.83425 1.26919 1.31711 -1.83425 1.76258 1.31711 
-1.83255 0.81283 0.95568 -1.82672 0.87385 1.03718 -1.82607 1.3173 1.32474 
-1.82607 1.71447 1.32474 -1.8228 1.03733 1.19117 -1.8228 1.99444 1.19117 
-1.81963 1.36663 1.33083 -1.81963 1.66514 1.33083 -1.81833 1.17069 1.26647 
-1.81833 1.86109 1.26647 -1.8175 0.79176 0.8949 -1.81733 0.96032 1.12205 
-1.81733 2.07146 1.12205 -1.81445 1.41658 1.33479 -1.81445 1.6152 -0.26656 
-1.81445 1.6152 1.33479 -1.81077 1.46653 1.3367 -1.81077 1.56525 1.3367 
-1.80957 1.51589 1.33732 -1.80673 1.08128 1.20707 -1.80673 1.95049 1.20707 
-1.80499 0.91248 1.05907 -1.80396 1.22242 1.27729 -1.80396 1.80936 1.27729 
-1.79876 1.00178 1.14062 -1.79876 2.02999 1.14062 -1.7965 0.86812 0.99216 
-1.79443 1.2699 1.28669 -1.79443 1.76188 1.28669 -1.79235 1.12605 1.2214 
-1.79235 1.90573 1.2214 -1.78638 1.31797 1.29425 -1.78638 1.7138 1.29425 
-1.7847 0.95236 1.07941 -1.78165 1.04449 1.15773 -1.78165 1.98728 1.15773 
-1.77974 1.3675 1.30008 -1.77974 1.66428 1.30008 -1.77974 0.84516 0.93266 
-1.7765 1.17702 1.23398 -1.7765 1.85476 1.23398 -1.77469 1.4174 1.30397 
-1.77469 1.61437 1.30397 -1.77444 0.90635 1.01424 -1.77201 1.46658 1.30649 
-1.77201 1.56519 1.30649 -1.77087 1.51589 1.30713 -1.76605 1.08833 1.17333 
-1.76605 1.94344 1.17333 -1.76558 0.99479 1.09914 -1.76558 2.03699 1.09914 
-1.76547 1.22364 1.24493 -1.76547 1.80813 1.24493 -1.75596 1.27121 1.25421 
-1.75596 1.76056 1.25421 -1.75391 0.94607 1.03516 -1.75198 1.1332 1.1874 
-1.75198 1.89857 1.1874 -1.74824 1.31914 1.26186 -1.74824 1.71264 1.26186 
-1.74821 1.03733 1.11658 -1.74821 1.99444 1.11658 -1.74592 0.90201 0.96819 
-1.74163 1.36875 1.26756 -1.74163 1.66303 1.26756 -1.73949 1.179 1.19989 
-1.73949 1.85278 1.19989 -1.73731 1.41752 1.27179 -1.73731 1.61426 1.27179 
-1.7346 1.46676 1.27425 -1.7346 1.56501 1.27425 -1.73442 0.98814 1.05512 
-1.73371 1.51589 1.27507 -1.73231 1.08128 1.13265 -1.73231 1.95049 1.13265 
-1.72861 1.2256 1.21077 -1.72861 1.80617 1.21077 -1.72503 0.94146 0.98943 
-1.71935 1.27291 1.22003 -1.71935 1.75887 1.22003 -1.71798 1.12605 1.14703 
-1.71798 1.90573 1.14703 -1.71664 1.03155 1.07375 -1.71175 1.3208 1.22763 
-1.71175 1.71098 1.22763 -1.70581 1.36916 1.23357 -1.70581 1.66262 1.23357 
-1.7054 1.17702 1.16288 -1.7054 1.85476 1.16288 -1.70508 0.98307 1.00934 
-1.70156 1.41787 1.23782 -1.70156 1.6139 1.23782 -1.70043 1.07523 1.09002 
-1.69901 1.46682 1.24037 -1.69901 1.56495 1.24037 -1.69816 0.93854 0.94236 
-1.69816 1.51589 1.24122 -1.69445 1.22364 1.17391 -1.69445 1.80813 1.17391 
-1.68692 1.02625 1.02833 -1.68593 1.11999 1.10493 -1.68517 1.27121 1.18342 
-1.68517 1.76056 1.18342 -1.67783 0.9798 0.96244 -1.67752 1.31914 1.19114 
-1.67752 1.71264 1.19114 -1.67291 1.17069 1.12105 -1.67291 1.86109 1.12105 
-1.67182 1.36875 1.19775 -1.67182 1.66303 1.19775 -1.67073 1.07043 1.046 
-1.66759 1.41752 1.20207 -1.66759 1.61426 1.20207 -1.66513 1.46676 1.20478 
-1.66513 1.56501 1.20478 -1.66431 1.51589 1.20567 -1.66209 1.22242 1.13542 
-1.66209 1.80936 1.13542 -1.65934 1.02242 0.98143 -1.65592 1.11506 1.06121 
-1.65269 1.2699 1.14495 -1.65269 1.76188 1.14495 -1.64513 1.31797 1.153 
-1.64513 1.7138 1.153 -1.64273 1.06628 0.99929 -1.64232 1.16537 1.07731 
-1.6393 1.3675 1.15964 -1.6393 1.66428 1.15964 -1.63541 1.4174 1.16469 
-1.63541 1.61437 1.16469 -1.63289 1.46658 1.16737 -1.63289 1.56519 1.16737 
-1.63225 1.51589 1.16851 -1.63109 1.21698 1.09207 -1.62804 1.11127 1.01599 
-1.62227 1.26919 1.10513 -1.62227 1.76258 1.10513 -1.61745 1.0638 0.95241 
-1.61464 1.3173 1.11331 -1.61464 1.71447 1.11331 -1.614 1.16131 1.03229 
-1.60855 1.36663 1.11975 -1.60855 1.66514 1.11975 -1.60459 1.41658 1.12493 
-1.60459 1.6152 1.12493 -1.60268 1.46653 1.12861 -1.60268 1.56525 1.12861 
-1.60236 1.10863 0.96941 -1.60232 1.2124 1.04712 -1.60206 1.51589 1.12981 
-1.59302 1.26439 1.06043 -1.58734 1.15786 0.98447 -1.58612 1.31713 1.07217 
-1.58612 1.71464 1.07217 -1.57993 1.36638 1.07861 -1.57993 1.66539 1.07861 
-1.57581 1.41601 1.08368 -1.57581 1.61577 1.08368 -1.57521 1.20883 0.99965 
-1.5738 1.51589 1.08969 -1.57376 1.46589 1.08738 -1.57376 1.56589 1.08738 
-1.56547 1.26102 1.01347 -1.56357 1.15614 0.93676 -1.55815 1.3137 1.02556 
-1.55382 1.366 1.03668 -1.55059 1.20617 0.95079 -1.54962 1.41567 1.04188 
-1.54962 1.61611 1.04188 -1.54755 1.46583 1.0458 -1.54755 1.56594 1.0458 
-1.54754 1.51589 1.04822 -1.54035 1.25814 0.96479 -1.53269 1.31087 0.97749 
-1.52784 1.363 0.98882 -1.52551 1.41557 0.99884 -1.52334 1.51589 1.00551 
-1.52331 1.46566 1.00277 -1.52331 1.56611 1.00277 -1.51796 1.25598 0.91509 
-1.50982 1.30865 0.92811 -1.50434 1.3605 0.93933 -1.50153 1.41306 0.94967 
-1.50133 1.46561 0.95882 -1.50128 1.51589 0.96167 -1.48961 1.30704 0.87756 
-1.48362 1.35873 0.88891 -1.48025 1.41087 0.89925 -1.47951 1.4633 0.90855 
-1.46707 1.35844 0.84234 -1.46331 1.41058 0.8529 -0.92583 2.93999 -0.3744 
-0.90406 2.8874 -0.42752 -0.90401 2.93768 -0.42466 -0.90381 2.99023 -0.41552 
-0.90099 3.04279 -0.40518 -0.88203 2.83718 -0.46862 -0.88203 2.93763 -0.46862 
-0.882 2.8874 -0.47136 -0.87983 2.78709 -0.46469 -0.87983 2.98772 -0.46469 
-0.8775 3.04029 -0.45467 -0.87265 3.09242 -0.44334 -0.8578 2.8874 -0.51407 
-0.85779 2.83735 -0.51165 -0.85779 2.93746 -0.51165 -0.85572 2.78718 -0.50773 
-0.85572 2.98762 -0.50773 -0.85152 2.73751 -0.50253 -0.85152 3.03729 -0.50253 
-0.84719 3.08959 -0.49141 -0.83987 3.14227 -0.47932 -0.83158 2.8374 -0.55322 
-0.83158 2.93741 -0.55322 -0.83154 2.8874 -0.55553 -0.83013 3.19446 -0.4655 
-0.82953 2.78753 -0.54953 -0.82953 2.98728 -0.54953 -0.82541 2.7379 -0.54446 
-0.82541 3.03691 -0.54446 -0.81921 2.68865 -0.53802 -0.81921 3.08616 -0.53802 
-0.81232 3.1389 -0.52628 -0.80328 2.8874 -0.59566 -0.80302 3.19089 -0.51297 
-0.80266 2.83804 -0.59446 -0.80266 2.93677 -0.59446 -0.80074 2.7881 -0.59078 
-0.80074 2.98671 -0.59078 -0.79679 2.73815 -0.5856 -0.79679 3.03666 -0.5856 
-0.79133 3.24198 -0.49814 -0.7907 2.68882 -0.57916 -0.7907 3.08599 -0.57916 
-0.78307 2.64071 -0.57098 -0.78307 3.1341 -0.57098 -0.7773 3.29202 -0.48184 
-0.77424 2.5885 -0.55792 -0.77424 3.18631 -0.55792 -0.77308 2.8874 -0.63436 
-0.77245 2.8381 -0.63322 -0.77245 2.93671 -0.63322 -0.76993 2.78892 -0.63054 
-0.76993 2.98589 -0.63054 -0.76604 2.73902 -0.62549 -0.76604 3.03579 -0.62549 
-0.76301 3.23792 -0.54316 -0.76021 2.68949 -0.61885 -0.76021 3.08532 -0.61885 
-0.75265 2.64141 -0.6108 -0.75265 3.1334 -0.6108 -0.74942 3.28823 -0.52706 
-0.74325 2.59393 -0.60127 -0.74325 3.18087 -0.60127 -0.74103 2.8874 -0.67152 
-0.74021 2.83828 -0.67062 -0.74021 2.93653 -0.67062 -0.73775 2.78903 -0.66791 
-0.73775 2.98578 -0.66791 -0.73461 3.33286 -0.51184 -0.73352 2.74026 -0.6636 
-0.73352 3.03454 -0.6636 -0.73243 2.5422 -0.5869 -0.73243 3.2326 -0.5869 
-0.72781 2.69065 -0.65699 -0.72781 3.08415 -0.65699 -0.72017 2.64273 -0.64927 
-0.72017 3.13208 -0.64927 -0.71941 2.49151 -0.57078 -0.71941 3.2833 -0.57078 
-0.71842 3.37704 -0.49418 -0.71089 2.59516 -0.63975 -0.71089 3.17965 -0.63975 
-0.70718 2.8874 -0.70707 -0.70633 2.83834 -0.70622 -0.70633 2.93647 -0.70622 
-0.70491 2.44675 -0.55587 -0.70491 3.32806 -0.55587 -0.70378 2.78939 -0.70367 
-0.70378 2.98542 -0.70367 -0.69994 2.54853 -0.62873 -0.69994 3.22628 -0.62873 
-0.69953 2.74067 -0.69942 -0.69953 3.03413 -0.69942 -0.69359 2.69231 -0.69348 
-0.69359 3.08249 -0.69348 -0.6887 3.37175 -0.5396 -0.68736 2.49756 -0.61288 
-0.68736 3.27725 -0.61288 -0.68599 2.64442 -0.68588 -0.68599 3.13038 -0.68588 
-0.67673 2.59712 -0.67662 -0.67673 3.17769 -0.67662 -0.67303 2.4528 -0.5985 
-0.67303 3.32201 -0.5985 -0.67163 2.8874 -0.74092 -0.67073 2.83828 -0.7401 
-0.67073 2.93653 -0.7401 -0.66802 2.78903 -0.73764 -0.66802 2.98578 -0.73764 
-0.66585 2.55051 -0.66574 -0.66585 3.22429 -0.66574 -0.66371 2.74026 -0.73341 
-0.66371 3.03454 -0.73341 -0.65713 2.40885 -0.58242 -0.65713 3.36596 -0.58242 
-0.6571 2.69065 -0.7277 -0.6571 3.08415 -0.7277 -0.65336 2.50472 -0.65325 
-0.65336 3.27009 -0.65325 -0.64938 2.64273 -0.72006 -0.64938 3.13208 -0.72006 
-0.63986 2.59516 -0.71078 -0.63986 3.17965 -0.71078 -0.63976 2.3663 -0.56499 
-0.63929 2.45985 -0.63918 -0.63929 3.31496 -0.63918 -0.63447 2.8874 -0.77297 
-0.63333 2.8381 -0.77234 -0.63333 2.93671 -0.77234 -0.63065 2.78892 -0.76982 
-0.63065 2.98589 -0.76982 -0.62884 2.54853 -0.69983 -0.62884 3.22628 -0.69983 
-0.6256 2.73902 -0.76593 -0.6256 3.03579 -0.76593 -0.62369 2.41601 -0.62358 
-0.62369 3.3588 -0.62358 -0.62064 2.32388 -0.54526 -0.61896 2.68949 -0.7601 
-0.61896 3.08532 -0.7601 -0.61299 2.49756 -0.68725 -0.61299 3.27725 -0.68725 
-0.61091 2.64141 -0.75254 -0.61091 3.1334 -0.75254 -0.60658 2.3733 -0.60647 
-0.60138 2.59393 -0.74314 -0.60138 3.18087 -0.74314 -0.60035 2.284 -0.52492 
-0.59861 2.4528 -0.67292 -0.59861 3.32201 -0.67292 -0.59577 2.8874 -0.80317 
-0.59577 2.8874 0.80324 -0.59457 2.83804 -0.80255 -0.59457 2.83804 0.80262 
-0.59457 2.93677 -0.80255 -0.59089 2.7881 -0.80063 -0.59089 2.98671 -0.80063 
-0.58801 2.33183 -0.5879 -0.58701 2.5422 -0.73232 -0.58701 3.2326 -0.73232 
-0.58571 2.73815 -0.79668 -0.58571 3.03666 -0.79668 -0.58253 2.40885 -0.65702 
-0.58253 3.36596 -0.65702 -0.57927 2.68882 -0.79059 -0.57927 3.08599 -0.79059 
-0.57862 2.24537 -0.50303 -0.57109 2.64071 -0.78296 -0.57109 3.1341 -0.78296 
-0.57089 2.49151 -0.7193 -0.57089 3.2833 -0.7193 -0.56803 2.2917 -0.56792 
-0.5651 2.3663 -0.63965 -0.55803 2.5885 -0.77413 -0.55803 3.18631 -0.77413 
-0.55598 2.44675 -0.7048 -0.55598 3.32806 -0.7048 -0.55564 2.8874 -0.83143 
-0.55564 2.8874 0.83151 -0.55333 2.8374 -0.83147 -0.55333 2.8374 0.83154 
-0.55333 2.93741 -0.83147 -0.55333 2.93741 0.83154 -0.54964 2.78753 -0.82942 
-0.54964 2.78753 0.8295 -0.54964 2.98728 -0.82942 -0.54667 2.25301 -0.54656 
-0.54537 2.32388 -0.62053 -0.54457 2.7379 -0.8253 -0.54457 2.7379 0.82537 
-0.54457 3.03691 -0.8253 -0.54327 2.53689 -0.7629 -0.54327 3.23792 -0.7629 
-0.53971 2.40306 -0.68859 -0.53971 3.37175 -0.68859 -0.53813 2.68865 -0.8191 
-0.53813 3.08616 -0.8191 -0.52717 2.48658 -0.74931 -0.52717 3.28823 -0.74931 
-0.52639 2.63591 -0.81221 -0.52639 3.1389 -0.81221 -0.52503 2.284 -0.60024 
-0.52401 2.21585 -0.5239 -0.52108 2.35965 -0.67081 -0.51418 2.8874 -0.85769 
-0.51418 2.8874 0.85776 -0.51308 2.58392 -0.80291 -0.51308 3.19089 -0.80291 
-0.51195 2.44195 -0.7345 -0.51195 3.33286 -0.7345 -0.51176 2.83735 -0.85768 
-0.51176 2.83735 0.85775 -0.51176 2.93746 -0.85768 -0.51176 2.93746 0.85775 
-0.50784 2.78718 -0.85561 -0.50784 2.78718 0.85568 -0.50784 2.98762 -0.85561 
-0.50784 2.98762 0.85568 -0.50314 2.24537 -0.57851 -0.50264 2.73751 -0.85141 
-0.50264 2.73751 0.85148 -0.50264 3.03729 -0.85141 -0.50112 2.31759 -0.65132 
-0.50007 2.1803 -0.49996 -0.49825 2.53283 -0.79122 -0.49825 3.24198 -0.79122 
-0.49429 2.39777 -0.71831 -0.49429 3.37704 -0.71831 -0.49152 2.68522 -0.84708 
-0.49152 2.68522 0.84715 -0.49152 3.08959 -0.84708 -0.48195 2.48279 -0.77719 
-0.48195 3.29202 -0.77719 -0.4802 2.27787 -0.63079 -0.48012 2.20851 -0.55553 
-0.47943 2.63253 -0.83976 -0.47943 2.63253 0.83983 -0.47943 3.14227 -0.83976 
-0.4753 2.35459 -0.70015 -0.47147 2.8874 -0.88189 -0.47147 2.8874 0.88196 
-0.46873 2.83718 -0.88192 -0.46873 2.83718 0.88199 -0.46873 2.93763 -0.88192 
-0.46873 2.93763 0.88199 -0.46561 2.58034 -0.83002 -0.46561 3.19446 -0.83002 
-0.46525 2.4378 -0.7625 -0.46525 3.33701 -0.7625 -0.4648 2.78709 -0.87972 
-0.4648 2.78709 0.87979 -0.4648 2.98772 -0.87972 -0.4648 2.98772 0.87979 
-0.45812 2.23963 -0.60873 -0.45539 2.31298 -0.6802 -0.45478 2.73452 -0.87739 
-0.45478 2.73452 0.87746 -0.45478 3.04029 -0.87739 -0.45478 3.04029 0.87746 
-0.45043 2.52938 -0.81788 -0.45043 3.24543 -0.81788 -0.44739 2.39394 -0.74589 
-0.44739 3.38087 -0.74589 -0.44345 2.68239 -0.87254 -0.44345 2.68239 0.87261 
-0.44345 3.09242 -0.87254 -0.44345 3.09242 0.87261 -0.43536 2.48014 -0.80287 
-0.43536 3.29466 -0.80287 -0.43415 2.27353 -0.65931 -0.43075 2.62965 -0.86488 
-0.43075 2.62965 0.86496 -0.43075 3.14516 -0.86488 -0.42839 2.35132 -0.72739 
-0.42763 2.8874 -0.90395 -0.42763 2.8874 0.90403 -0.42477 2.83713 -0.9039 
-0.42477 2.83713 0.90397 -0.42477 2.93768 -0.9039 -0.42477 2.93768 0.90397 
-0.42164 2.18435 -0.57267 -0.41837 2.43532 -0.78778 -0.41837 3.33949 -0.78778 
-0.41675 2.57769 -0.85464 -0.41675 2.57769 0.85471 -0.41675 3.19712 -0.85464 
-0.41563 2.78458 -0.9037 -0.41563 2.78458 0.90377 -0.41563 2.99023 -0.9037 
-0.41563 2.99023 0.90377 -0.40832 2.31005 -0.70707 -0.40529 2.73202 -0.90088 
-0.40529 2.73202 0.90096 -0.40529 3.04279 -0.90088 -0.40529 3.04279 0.90096 
-0.40272 2.52766 -0.84166 -0.40272 2.52766 0.84173 -0.40272 3.24715 -0.84166 
-0.40004 2.39143 -0.77071 -0.40004 3.38337 -0.77071 -0.39862 2.21668 -0.62549 
-0.39407 2.68016 -0.89541 -0.39407 2.68016 0.89548 -0.39407 3.09464 -0.89541 
-0.39407 3.09464 0.89548 -0.38755 2.47866 -0.82628 -0.38755 2.47866 0.82635 
-0.38755 3.29615 -0.82628 -0.38276 2.8874 -0.92384 -0.38276 2.8874 0.92392 
-0.38105 2.6275 -0.88727 -0.38105 2.6275 0.88734 -0.38105 3.14731 -0.88727 
-0.38105 3.14731 0.88734 -0.38075 2.34905 -0.7518 -0.37451 2.83482 -0.92572 
-0.37451 2.83482 0.92579 -0.37451 2.93999 -0.92572 -0.37451 2.93999 0.92579 
-0.37391 2.25156 -0.6752 -0.37002 2.43393 -0.81083 -0.37002 2.43393 0.8109 
-0.37002 3.34088 -0.81083 -0.36787 2.57695 -0.87652 -0.36787 2.57695 0.87659 
-0.36787 3.19786 -0.87652 -0.36787 3.19786 0.87659 -0.36521 2.78239 -0.92498 
-0.36521 2.78239 0.92505 -0.36521 2.99242 -0.92498 -0.36521 2.99242 0.92505 
-0.35487 2.73025 -0.92161 -0.35487 2.73025 0.92168 -0.35487 3.04456 -0.92161 
-0.35487 3.04456 0.92168 -0.3536 2.527 -0.86317 -0.3536 2.527 0.86325 
-0.3536 3.24781 -0.86317 -0.3536 3.24781 0.86325 -0.35154 2.39035 -0.79332 
-0.35154 2.39035 0.79339 -0.35154 3.38446 -0.79332 -0.34602 2.29034 -0.72373 
-0.34352 2.67856 -0.91562 -0.34352 2.67856 0.91569 -0.34352 3.09625 -0.91562 
-0.34352 3.09625 0.91569 -0.33863 2.47833 -0.84733 -0.33863 2.47833 0.84741 
-0.33863 3.29648 -0.84733 -0.33739 2.19664 -0.63954 -0.33696 2.8874 -0.94151 
-0.33696 2.8874 0.94158 -0.3312 2.62746 -0.90704 -0.3312 2.62746 0.90711 
-0.3312 3.14735 -0.90704 -0.3312 3.14735 0.90711 -0.32851 2.83478 -0.94302 
-0.32851 2.83478 0.9431 -0.32851 2.94003 -0.94302 -0.32851 2.94003 0.9431 
-0.32083 2.43378 -0.83143 -0.32083 2.43378 0.83151 -0.32083 3.34103 -0.83143 
-0.31885 2.78209 -0.94192 -0.31885 2.78209 0.942 -0.31885 2.99272 -0.94192 
-0.31885 2.99272 0.942 -0.31794 2.5771 -0.89588 -0.31794 2.5771 0.89596 
-0.31794 3.19771 -0.89588 -0.31794 3.19771 0.89596 -0.3177 2.33034 -0.76729 
-0.3177 2.33034 0.76736 -0.31048 2.23348 -0.68991 -0.3083 2.72996 -0.93816 
-0.3083 2.72996 0.93823 -0.3083 3.04485 -0.93816 -0.3083 3.04485 0.93823 
-0.30377 2.52762 -0.88219 -0.30377 2.52762 0.88226 -0.30377 3.24719 -0.88219 
-0.30377 3.24719 0.88226 -0.29601 2.67714 -0.93174 -0.29601 2.67714 0.93181 
-0.29601 3.09767 -0.93174 -0.29601 3.09767 0.93181 -0.29036 2.8874 -0.9569 
-0.29036 2.8874 0.95698 -0.28875 2.47916 -0.86599 -0.28875 2.47916 0.86606 
-0.28875 3.29565 -0.86599 -0.28875 3.29565 0.86606 -0.28752 2.37289 -0.80784 
-0.28752 2.37289 0.80791 -0.28346 2.62611 -0.92269 -0.28346 2.62611 0.92276 
-0.28346 3.14869 -0.92269 -0.28346 3.14869 0.92276 -0.28214 2.27335 -0.7371 
-0.28214 2.27335 0.73718 -0.28144 2.83465 -0.95811 -0.28144 2.83465 0.95818 
-0.28144 2.94015 -0.95811 -0.28144 2.94015 0.95818 -0.2727 2.18004 -0.65213 
-0.27172 2.78206 -0.95658 -0.27172 2.78206 0.95665 -0.27172 2.99275 -0.95658 
-0.27172 2.99275 0.95665 -0.26982 2.57562 -0.91102 -0.26982 2.57562 0.9111 
-0.26982 3.19918 -0.91102 -0.26982 3.19918 0.9111 -0.26013 2.72892 -0.95246 
-0.26013 2.72892 0.95254 -0.26013 3.04589 -0.95246 -0.26013 3.04589 0.95254 
-0.25614 2.41722 -0.84457 -0.25614 2.41722 0.84464 -0.25614 3.35758 -0.84457 
-0.25614 3.35758 0.84464 -0.25543 2.52628 -0.89684 -0.25543 2.52628 0.89691 
-0.25543 3.24853 -0.89684 -0.25543 3.24853 0.89691 -0.2527 2.31433 -0.77956 
-0.2527 2.31433 0.77963 -0.24776 2.67626 -0.94552 -0.24776 2.67626 0.94559 
-0.24776 3.09855 -0.94552 -0.24776 3.09855 0.94559 -0.24514 2.21813 -0.7014 
-0.24514 2.21813 0.70147 -0.24305 2.8874 -0.97 -0.24305 2.8874 0.97007 
-0.23472 2.62522 -0.93602 -0.23472 2.62522 0.93609 -0.23472 3.14958 -0.93602 
-0.23472 3.14958 0.93609 -0.23396 2.83461 -0.97079 -0.23396 2.83461 0.97087 
-0.23396 2.94019 -0.97079 -0.23396 2.94019 0.97087 -0.22282 2.78145 -0.96907 
-0.22282 2.78145 0.96914 -0.22282 2.99336 -0.96907 -0.22282 2.99336 0.96914 
-0.22217 2.35781 -0.81863 -0.22217 2.35781 0.8187 -0.22102 2.57494 -0.92384 
-0.22102 2.57494 0.92392 -0.22102 3.19986 -0.92384 -0.22102 3.19986 0.92392 
-0.21794 2.47125 -0.88277 -0.21794 2.47125 0.88284 -0.21794 3.30356 -0.88277 
-0.21794 3.30356 0.88284 -0.21698 2.25915 -0.74712 -0.21698 2.25915 0.74719 
-0.21102 2.72833 -0.96443 -0.21102 2.72833 0.9645 -0.21102 3.04647 -0.96443 
-0.21102 3.04647 0.9645 -0.19888 2.6759 -0.95691 -0.19888 2.6759 0.95698 
-0.19888 3.09891 -0.95691 -0.19888 3.09891 0.95698 -0.19516 2.8874 -0.98075 
-0.19516 2.8874 0.98082 -0.187 2.30124 -0.7883 -0.187 2.30124 0.78837 
-0.18566 2.62495 -0.94689 -0.18566 2.62495 0.94697 -0.18566 3.14986 -0.94689 
-0.18566 3.14986 0.94697 -0.18461 2.4103 -0.85922 -0.18461 2.4103 0.85929 
-0.18461 3.36451 -0.85922 -0.18461 3.36451 0.85929 -0.18453 2.83418 -0.98136 
-0.18453 2.83418 0.98143 -0.18453 2.94063 -0.98136 -0.18453 2.94063 0.98143 
-0.18392 2.51941 -0.91143 -0.18392 2.51941 0.91151 -0.18392 3.2554 -0.91143 
-0.18392 3.2554 0.91151 -0.17919 2.20571 -0.70934 -0.17919 2.20571 0.70941 
-0.17335 2.78112 -0.97908 -0.17335 2.78112 0.97916 -0.17335 2.99369 -0.97908 
-0.17335 2.99369 0.97916 -0.16167 2.72836 -0.97392 -0.16167 2.72836 0.97399 
-0.16167 3.04644 -0.97392 -0.16167 3.04644 0.97399 -0.15083 2.2478 -0.75374 
-0.15083 2.2478 0.75381 -0.14965 2.35157 -0.83093 -0.14965 2.35157 0.831 
-0.1495 2.67608 -0.96589 -0.1495 2.67608 0.96596 -0.1495 3.09873 -0.96589 
-0.1495 3.09873 0.96596 -0.14865 2.56942 -0.93635 -0.14865 2.56942 0.93642 
-0.14865 3.20539 -0.93635 -0.14865 3.20539 0.93642 -0.1468 2.8874 -0.98914 
-0.1468 2.8874 0.98921 -0.14597 2.46557 -0.89482 -0.14597 2.46557 0.89489 
-0.14597 3.30924 -0.89482 -0.14597 3.30924 0.89489 -0.13602 2.83415 -0.98925 
-0.13602 2.83415 0.98932 -0.13602 2.94066 -0.98925 -0.13602 2.94066 0.98932 
-0.12455 2.78084 -0.98645 -0.12455 2.78084 0.98652 -0.12455 2.99397 -0.98645 
-0.12455 2.99397 0.98652 -0.1139 2.29633 -0.79851 -0.1139 2.29633 0.79858 
-0.11385 2.19779 -0.71515 -0.11385 2.19779 0.71522 -0.11274 2.62024 -0.95701 
-0.11274 2.62024 0.95708 -0.11274 3.15457 -0.95701 -0.11274 3.15457 0.95708 
-0.11271 2.72811 -0.98075 -0.11271 2.72811 0.98082 -0.11271 3.04669 -0.98075 
-0.11271 3.04669 0.98082 -0.11145 2.40559 -0.86913 -0.11145 2.40559 0.8692 
-0.11145 3.36922 -0.86913 -0.11145 3.36922 0.8692 -0.11096 2.51478 -0.9213 
-0.11096 2.51478 0.92137 -0.11096 3.26003 -0.9213 -0.11096 3.26003 0.92137 
-0.09809 2.8874 -0.99515 -0.09809 2.8874 0.99522 -0.08689 2.83404 -0.99476 
-0.08689 2.83404 0.99483 -0.08689 2.94077 -0.99476 -0.08689 2.94077 0.99483 
-0.07632 2.34824 -0.83871 -0.07632 2.34824 0.83878 -0.07567 2.24226 -0.76028 
-0.07567 2.24226 0.76035 -0.07547 2.56562 -0.94377 -0.07547 2.56562 0.94384 
-0.07547 3.20919 -0.94377 -0.07547 3.20919 0.94384 -0.07543 2.78083 -0.99141 
-0.07543 2.78083 0.99148 -0.07543 2.99398 -0.99141 -0.07543 2.99398 0.99148 
-0.075 2.67428 -0.97411 -0.075 2.67428 0.97418 -0.075 3.10053 -0.97411 
-0.075 3.10053 0.97418 -0.07322 2.46214 -0.90208 -0.07322 2.46214 0.90215 
-0.07322 3.31266 -0.90208 -0.07322 3.31266 0.90215 -0.04914 2.8874 -0.99876 
-0.04914 2.8874 0.99883 -0.03831 2.29259 -0.80292 -0.03831 2.29259 0.80299 
-0.03831 2.40324 -0.8741 -0.03831 2.40324 0.87418 -0.03831 3.37157 -0.8741 
-0.03831 3.37157 0.87418 -0.03827 2.19405 -0.71955 -0.03827 2.19405 0.71962 
-0.03786 2.61903 -0.96254 -0.03786 2.61903 0.96261 -0.03786 3.15578 -0.96254 
-0.03786 3.15578 0.96261 -0.03786 2.51246 -0.92624 -0.03786 2.51246 0.92631 
-0.03786 3.26235 -0.92624 -0.03786 3.26235 0.92631 -0.03784 2.72691 -0.98628 
-0.03784 2.72691 0.98635 -0.03784 3.0479 -0.98628 -0.03784 3.0479 0.98635 
-0.03783 2.834 -0.99782 -0.03783 2.834 0.99789 -0.03783 2.94081 -0.99782 
-0.03783 2.94081 0.99789 -7e-05 2.24041 -0.76246 -7e-05 2.24041 0.76253 
-7e-05 2.34667 -0.84116 -7e-05 2.34667 0.84123 -7e-05 2.461 -0.9045 
-7e-05 2.461 0.90457 -7e-05 2.5647 -0.94646 -7e-05 2.5647 0.94654 
-7e-05 2.67368 -0.97686 -7e-05 2.67368 0.97693 -7e-05 2.78053 -0.99424 
-7e-05 2.78053 0.99431 -7e-05 2.8874 -0.99996 -7e-05 2.8874 1.00004 
-7e-05 2.99428 -0.99424 -7e-05 2.99428 0.99431 -7e-05 3.10113 -0.97686 
-7e-05 3.10113 0.97693 -7e-05 3.21011 -0.94646 -7e-05 3.21011 0.94654 
-7e-05 3.31381 -0.9045 -7e-05 3.31381 0.90457 0.03769 2.834 -0.99782 
0.03769 2.834 0.99789 0.03769 2.94081 -0.99782 0.03769 2.94081 0.99789 
0.03769 2.72691 -0.98628 0.03769 2.72691 0.98635 0.03769 3.0479 -0.98628 
0.03769 3.0479 0.98635 0.03771 2.51246 -0.92624 0.03771 2.51246 0.92631 
0.03771 3.26235 -0.92624 0.03771 3.26235 0.92631 0.03771 2.61903 -0.96254 
0.03771 2.61903 0.96261 0.03771 3.15578 -0.96254 0.03771 3.15578 0.96261 
0.03813 2.19405 -0.71955 0.03813 2.19405 0.71962 0.03816 2.40324 -0.8741 
0.03816 2.40324 0.87418 0.03816 3.37157 -0.8741 0.03816 3.37157 0.87418 
0.03816 2.29259 -0.80292 0.03816 2.29259 0.80299 0.04899 2.8874 -0.99876 
0.04899 2.8874 0.99883 0.07307 2.46214 -0.90208 0.07307 2.46214 0.90215 
0.07307 3.31266 -0.90208 0.07307 3.31266 0.90215 0.07485 2.67428 -0.97411 
0.07485 2.67428 0.97418 0.07485 3.10053 -0.97411 0.07485 3.10053 0.97418 
0.07529 2.78083 -0.99141 0.07529 2.78083 0.99148 0.07529 2.99398 -0.99141 
0.07529 2.99398 0.99148 0.07533 2.56562 -0.94377 0.07533 2.56562 0.94384 
0.07533 3.20919 -0.94377 0.07533 3.20919 0.94384 0.07552 2.24226 -0.76028 
0.07552 2.24226 0.76035 0.07618 2.34824 -0.83871 0.07618 2.34824 0.83878 
0.08674 2.83404 -0.99476 0.08674 2.83404 0.99483 0.08674 2.94077 -0.99476 
0.08674 2.94077 0.99483 0.09794 2.8874 -0.99515 0.09794 2.8874 0.99522 
0.11082 2.51478 -0.9213 0.11082 2.51478 0.92137 0.11082 3.26003 -0.9213 
0.11082 3.26003 0.92137 0.1113 2.40559 -0.86913 0.1113 2.40559 0.8692 
0.1113 3.36922 -0.86913 0.1113 3.36922 0.8692 0.11256 2.72811 -0.98075 
0.11256 2.72811 0.98082 0.11256 3.04669 -0.98075 0.11256 3.04669 0.98082 
0.1126 2.62024 -0.95701 0.1126 2.62024 0.95708 0.1126 3.15457 -0.95701 
0.1126 3.15457 0.95708 0.11371 2.19779 -0.71515 0.11371 2.19779 0.71522 
0.11375 2.29633 -0.79851 0.11375 2.29633 0.79858 0.1244 2.78084 -0.98645 
0.1244 2.78084 0.98652 0.1244 2.99397 -0.98645 0.1244 2.99397 0.98652 
0.13587 2.83415 -0.98925 0.13587 2.83415 0.98932 0.13587 2.94066 -0.98925 
0.13587 2.94066 0.98932 0.14582 2.46557 -0.89482 0.14582 2.46557 0.89489 
0.14582 3.30924 -0.89482 0.14582 3.30924 0.89489 0.14666 2.8874 -0.98914 
0.14666 2.8874 0.98921 0.1485 2.56942 -0.93635 0.1485 2.56942 0.93642 
0.1485 3.20539 -0.93635 0.1485 3.20539 0.93642 0.14936 2.67608 -0.96589 
0.14936 2.67608 0.96596 0.14936 3.09873 -0.96589 0.14936 3.09873 0.96596 
0.1495 2.35157 -0.83093 0.1495 2.35157 0.831 0.15068 2.2478 -0.75374 
0.15068 2.2478 0.75381 0.16152 2.72836 -0.97392 0.16152 2.72836 0.97399 
0.16152 3.04644 -0.97392 0.16152 3.04644 0.97399 0.17321 2.78112 -0.97908 
0.17321 2.78112 0.97916 0.17321 2.99369 -0.97908 0.17321 2.99369 0.97916 
0.17904 2.20571 -0.70934 0.17904 2.20571 0.70941 0.18377 2.51941 -0.91143 
0.18377 2.51941 0.91151 0.18377 3.2554 -0.91143 0.18377 3.2554 0.91151 
0.18438 2.83418 -0.98136 0.18438 2.83418 0.98143 0.18438 2.94063 -0.98136 
0.18438 2.94063 0.98143 0.18446 2.4103 -0.85922 0.18446 2.4103 0.85929 
0.18446 3.36451 -0.85922 0.18446 3.36451 0.85929 0.18551 2.62495 -0.94689 
0.18551 2.62495 0.94697 0.18551 3.14986 -0.94689 0.18551 3.14986 0.94697 
0.18685 2.30124 -0.7883 0.18685 2.30124 0.78837 0.19502 2.8874 -0.98075 
0.19502 2.8874 0.98082 0.19873 2.6759 -0.95691 0.19873 2.6759 0.95698 
0.19873 3.09891 -0.95691 0.19873 3.09891 0.95698 0.21087 2.72833 -0.96443 
0.21087 2.72833 0.9645 0.21087 3.04647 -0.96443 0.21087 3.04647 0.9645 
0.21683 2.25915 -0.74712 0.21683 2.25915 0.74719 0.2178 2.47125 -0.88277 
0.2178 2.47125 0.88284 0.2178 3.30356 -0.88277 0.2178 3.30356 0.88284 
0.22087 2.57494 -0.92384 0.22087 2.57494 0.92392 0.22087 3.19986 -0.92384 
0.22087 3.19986 0.92392 0.22202 2.35781 -0.81863 0.22202 2.35781 0.8187 
0.22268 2.78145 -0.96907 0.22268 2.78145 0.96914 0.22268 2.99336 -0.96907 
0.22268 2.99336 0.96914 0.23381 2.83461 -0.97079 0.23381 2.83461 0.97087 
0.23381 2.94019 -0.97079 0.23381 2.94019 0.97087 0.23458 2.62522 -0.93602 
0.23458 2.62522 0.93609 0.23458 3.14958 -0.93602 0.23458 3.14958 0.93609 
0.24291 2.8874 -0.97 0.24291 2.8874 0.97007 0.24499 2.21813 -0.7014 
0.24499 2.21813 0.70147 0.24761 2.67626 -0.94552 0.24761 2.67626 0.94559 
0.24761 3.09855 -0.94552 0.24761 3.09855 0.94559 0.25255 2.31433 -0.77956 
0.25255 2.31433 0.77963 0.25528 2.52628 -0.89684 0.25528 2.52628 0.89691 
0.25528 3.24853 -0.89684 0.25528 3.24853 0.89691 0.256 2.41722 -0.84457 
0.256 2.41722 0.84464 0.256 3.35758 -0.84457 0.256 3.35758 0.84464 
0.25998 2.72892 -0.95246 0.25998 2.72892 0.95254 0.25998 3.04589 -0.95246 
0.25998 3.04589 0.95254 0.26967 2.57562 -0.91102 0.26967 2.57562 0.9111 
0.26967 3.19918 -0.91102 0.26967 3.19918 0.9111 0.27158 2.78206 -0.95658 
0.27158 2.78206 0.95665 0.27158 2.99275 -0.95658 0.27158 2.99275 0.95665 
0.27255 2.18004 0.6522 0.2813 2.83465 -0.95811 0.2813 2.83465 0.95818 
0.2813 2.94015 -0.95811 0.2813 2.94015 0.95818 0.28199 2.27335 -0.7371 
0.28199 2.27335 0.73718 0.28331 2.62611 -0.92269 0.28331 2.62611 0.92276 
0.28331 3.14869 -0.92269 0.28331 3.14869 0.92276 0.28737 2.37289 -0.80784 
0.28737 2.37289 0.80791 0.2886 2.47916 -0.86599 0.2886 2.47916 0.86606 
0.2886 3.29565 -0.86599 0.2886 3.29565 0.86606 0.29021 2.8874 -0.9569 
0.29021 2.8874 0.95698 0.29586 2.67714 -0.93174 0.29586 2.67714 0.93181 
0.29586 3.09767 -0.93174 0.29586 3.09767 0.93181 0.30363 2.52762 -0.88219 
0.30363 2.52762 0.88226 0.30363 3.24719 -0.88219 0.30363 3.24719 0.88226 
0.30815 2.72996 -0.93816 0.30815 2.72996 0.93823 0.30815 3.04485 -0.93816 
0.30815 3.04485 0.93823 0.31034 2.23348 0.68999 0.31755 2.33034 -0.76729 
0.31755 2.33034 0.76736 0.31779 2.5771 -0.89588 0.31779 2.5771 0.89596 
0.31779 3.19771 -0.89588 0.31779 3.19771 0.89596 0.31871 2.78209 -0.94192 
0.31871 2.78209 0.942 0.31871 2.99272 -0.94192 0.31871 2.99272 0.942 
0.32068 2.43378 -0.83143 0.32068 2.43378 0.83151 0.32068 3.34103 0.83151 
0.32836 2.83478 -0.94302 0.32836 2.83478 0.9431 0.32836 2.94003 -0.94302 
0.32836 2.94003 0.9431 0.33105 2.62746 -0.90704 0.33105 2.62746 0.90711 
0.33105 3.14735 -0.90704 0.33105 3.14735 0.90711 0.33682 2.8874 -0.94151 
0.33682 2.8874 0.94158 0.33725 2.19664 0.63961 0.33848 2.47833 -0.84733 
0.33848 2.47833 0.84741 0.33848 3.29648 0.84741 0.34337 2.67856 -0.91562 
0.34337 2.67856 0.91569 0.34337 3.09625 -0.91562 0.34337 3.09625 0.91569 
0.34587 2.29034 0.72381 0.35139 2.39035 -0.79332 0.35139 2.39035 0.79339 
0.35139 3.38446 0.79339 0.35345 2.527 -0.86317 0.35345 2.527 0.86325 
0.35345 3.24781 -0.86317 0.35345 3.24781 0.86325 0.35472 2.73025 -0.92161 
0.35472 2.73025 0.92168 0.35472 3.04456 -0.92161 0.35472 3.04456 0.92168 
0.36506 2.78239 -0.92498 0.36506 2.78239 0.92505 0.36506 2.99242 -0.92498 
0.36506 2.99242 0.92505 0.36772 2.57695 -0.87652 0.36772 2.57695 0.87659 
0.36772 3.19786 -0.87652 0.36772 3.19786 0.87659 0.36987 2.43393 -0.81083 
0.36987 2.43393 0.8109 0.36987 3.34088 0.8109 0.37376 2.25156 0.67527 
0.37437 2.83482 -0.92572 0.37437 2.83482 0.92579 0.37437 2.93999 -0.92572 
0.37437 2.93999 0.92579 0.3806 2.34905 0.75188 0.3809 2.6275 -0.88727 
0.3809 2.6275 0.88734 0.3809 3.14731 -0.88727 0.3809 3.14731 0.88734 
0.38261 2.8874 -0.92384 0.38261 2.8874 0.92392 0.3874 2.47866 -0.82628 
0.3874 2.47866 0.82635 0.3874 3.29615 0.82635 0.39392 2.68016 -0.89541 
0.39392 2.68016 0.89548 0.39392 3.09464 -0.89541 0.39392 3.09464 0.89548 
0.39847 2.21668 0.62556 0.39989 2.39143 0.77078 0.39989 3.38337 0.77078 
0.40257 2.52766 -0.84166 0.40257 2.52766 0.84173 0.40257 3.24715 0.84173 
0.40514 2.73202 -0.90088 0.40514 2.73202 0.90096 0.40514 3.04279 -0.90088 
0.40514 3.04279 0.90096 0.40817 2.31005 0.70714 0.41548 2.78458 -0.9037 
0.41548 2.78458 0.90377 0.41548 2.99023 -0.9037 0.41548 2.99023 0.90377 
0.4166 2.57769 -0.85464 0.4166 2.57769 0.85471 0.4166 3.19712 0.85471 
0.41822 2.43532 0.78785 0.41822 3.33949 0.78785 0.42149 2.18435 0.57275 
0.42463 2.83713 -0.9039 0.42463 2.83713 0.90397 0.42463 2.93768 -0.9039 
0.42463 2.93768 0.90397 0.42748 2.8874 -0.90395 0.42748 2.8874 0.90403 
0.42825 2.35132 0.72747 0.4306 2.62965 -0.86488 0.4306 2.62965 0.86496 
0.4306 3.14516 0.86496 0.434 2.27353 0.65938 0.43522 2.48014 0.80294 
0.43522 3.29466 0.80294 0.44331 2.68239 -0.87254 0.44331 2.68239 0.87261 
0.44331 3.09242 -0.87254 0.44331 3.09242 0.87261 0.44724 2.39394 0.74596 
0.44724 3.38087 0.74596 0.45028 2.52938 0.81796 0.45028 3.24543 0.81796 
0.45463 2.73452 -0.87739 0.45463 2.73452 0.87746 0.45463 3.04029 -0.87739 
0.45463 3.04029 0.87746 0.45524 2.31298 0.68027 0.45797 2.23963 0.6088 
0.46465 2.78709 -0.87972 0.46465 2.78709 0.87979 0.46465 2.98772 -0.87972 
0.46465 2.98772 0.87979 0.46511 2.4378 0.76257 0.46511 3.33701 0.76257 
0.46546 2.58034 0.83009 0.46546 3.19446 0.83009 0.46858 2.83718 -0.88192 
0.46858 2.83718 0.88199 0.46858 2.93763 -0.88192 0.46858 2.93763 0.88199 
0.47132 2.8874 -0.88189 0.47132 2.8874 0.88196 0.47515 2.35459 0.70022 
0.47928 2.63253 -0.83976 0.47928 2.63253 0.83983 0.47928 3.14227 0.83983 
0.47998 2.20851 0.55561 0.48005 2.27787 0.63086 0.4818 2.48279 0.77726 
0.4818 3.29202 0.77726 0.49137 2.68522 -0.84708 0.49137 2.68522 0.84715 
0.49137 3.08959 0.84715 0.49414 2.39777 0.71838 0.49414 3.37704 0.71838 
0.49811 2.53283 0.7913 0.49811 3.24198 0.7913 0.49993 2.1803 0.50004 
0.50097 2.31759 0.65139 0.5025 2.73751 -0.85141 0.5025 2.73751 0.85148 
0.5025 3.03729 0.85148 0.503 2.24537 0.57858 0.50769 2.78718 -0.85561 
0.50769 2.78718 0.85568 0.50769 2.98762 -0.85561 0.50769 2.98762 0.85568 
0.51161 2.83735 -0.85768 0.51161 2.83735 0.85775 0.51161 2.93746 -0.85768 
0.51161 2.93746 0.85775 0.51181 2.44195 0.73457 0.51181 3.33286 0.73457 
0.51293 2.58392 0.80298 0.51293 3.19089 0.80298 0.51403 2.8874 -0.85769 
0.51403 2.8874 0.85776 0.52093 2.35965 0.67088 0.52386 2.21585 0.52397 
0.52488 2.284 0.60031 0.52624 2.63591 0.81228 0.52624 3.1389 0.81228 
0.52702 2.48658 0.74938 0.52702 3.28823 0.74938 0.53798 2.68865 0.81918 
0.53798 3.08616 0.81918 0.53957 2.40306 0.68866 0.53957 3.37175 0.68866 
0.54312 2.53689 0.76298 0.54312 3.23792 0.76298 0.54442 2.7379 -0.8253 
0.54442 2.7379 0.82537 0.54442 3.03691 0.82537 0.54522 2.32388 0.6206 
0.54653 2.25301 0.54664 0.54949 2.78753 -0.82942 0.54949 2.78753 0.8295 
0.54949 2.98728 0.8295 0.55319 2.8374 -0.83147 0.55319 2.8374 0.83154 
0.55319 2.93741 -0.83147 0.55319 2.93741 0.83154 0.5555 2.8874 -0.83143 
0.5555 2.8874 0.83151 0.55583 2.44675 0.70487 0.55583 3.32806 0.70487 
0.55788 2.5885 0.77421 0.55788 3.18631 0.77421 0.56496 2.3663 0.63972 
0.56788 2.2917 0.56799 0.57074 2.49151 0.71937 0.57074 3.2833 0.71937 
0.57095 2.64071 0.78303 0.57095 3.1341 0.78303 0.57847 2.24537 0.50311 
0.57912 2.68882 0.79067 0.57912 3.08599 0.79067 0.58239 2.40885 0.65709 
0.58239 3.36596 0.65709 0.58556 2.73815 0.79675 0.58556 3.03666 0.79675 
0.58686 2.5422 0.73239 0.58686 3.2326 0.73239 0.58786 2.33183 0.58797 
0.59074 2.7881 0.80071 0.59074 2.98671 0.80071 0.59442 2.83804 -0.80255 
0.59442 2.83804 0.80262 0.59442 2.93677 0.80262 0.59563 2.8874 -0.80317 
0.59563 2.8874 0.80324 0.59846 2.4528 0.673 0.59846 3.32201 0.673 
0.6002 2.284 0.52499 0.60123 2.59393 0.74321 0.60123 3.18087 0.74321 
0.60643 2.3733 0.60654 0.61076 2.64141 0.75261 0.61076 3.1334 0.75261 
0.61284 2.49756 0.68732 0.61284 3.27725 0.68732 0.61881 2.68949 0.76017 
0.61881 3.08532 0.76017 0.62049 2.32388 0.54533 0.62354 2.41601 0.62365 
0.62354 3.3588 0.62365 0.62545 2.73902 0.766 0.62545 3.03579 0.766 
0.62869 2.54853 0.69991 0.62869 3.22628 0.69991 0.6305 2.78892 0.76989 
0.6305 2.98589 0.76989 0.63318 2.8381 0.77241 0.63318 2.93671 0.77241 
0.63432 2.8874 0.77305 0.63914 2.45985 0.63925 0.63914 3.31496 0.63925 
0.63961 2.3663 0.56507 0.63972 2.59516 0.71085 0.63972 3.17965 0.71085 
0.64923 2.64273 0.72013 0.64923 3.13208 0.72013 0.65321 2.50472 0.65332 
0.65321 3.27009 0.65332 0.65695 2.69065 0.72778 0.65695 3.08415 0.72778 
0.65698 2.40885 0.5825 0.65698 3.36596 0.5825 0.66356 2.74026 0.73348 
0.66356 3.03454 0.73348 0.6657 2.55051 0.66581 0.6657 3.22429 0.66581 
0.66788 2.78903 0.73771 0.66788 2.98578 0.73771 0.67059 2.83828 0.74017 
0.67059 2.93653 0.74017 0.67148 2.8874 0.74099 0.67289 2.4528 0.59857 
0.67289 3.32201 0.59857 0.67659 2.59712 0.6767 0.67659 3.17769 0.6767 
0.68584 2.64442 0.68595 0.68584 3.13038 0.68595 0.68721 2.49756 0.61295 
0.68721 3.27725 0.61295 0.68855 3.37175 0.53968 0.69345 2.69231 0.69356 
0.69345 3.08249 0.69356 0.69938 2.74067 0.69949 0.69938 3.03413 0.69949 
0.6998 2.54853 0.6288 0.6998 3.22628 0.6288 0.70363 2.78939 0.70374 
0.70363 2.98542 0.70374 0.70476 2.44675 0.55594 0.70476 3.32806 0.55594 
0.70618 2.83834 0.70629 0.70618 2.93647 0.70629 0.70703 2.8874 0.70714 
0.71074 2.59516 0.63983 0.71074 3.17965 0.63983 0.71827 3.37704 0.49425 
0.71926 2.49151 0.57085 0.71926 3.2833 0.57085 0.72002 2.64273 0.64934 
0.72002 3.13208 0.64934 0.72767 2.69065 0.65706 0.72767 3.08415 0.65706 
0.73228 2.5422 0.58697 0.73228 3.2326 0.58697 0.73337 2.74026 0.66367 
0.73337 3.03454 0.66367 0.73446 3.33286 0.51192 0.7376 2.78903 0.66799 
0.7376 2.98578 0.66799 0.74006 2.83828 0.6707 0.74006 2.93653 0.6707 
0.74088 2.8874 0.67159 0.7431 2.59393 0.60134 0.7431 3.18087 0.60134 
0.74927 3.28823 0.52713 0.7525 2.64141 0.61087 0.7525 3.1334 0.61087 
0.76006 2.68949 0.61892 0.76006 3.08532 0.61892 0.76287 3.23792 0.54323 
0.76589 2.73902 0.62556 0.76589 3.03579 0.62556 0.76978 2.78892 0.63061 
0.76978 2.98589 0.63061 0.7723 2.8381 0.63329 0.7723 2.93671 0.63329 
0.77294 2.8874 0.63443 0.7741 2.5885 0.55799 0.7741 3.18631 0.55799 
0.77715 3.29202 0.48191 0.78292 2.64071 0.57106 0.78292 3.1341 0.57106 
0.79056 2.68882 0.57923 0.79056 3.08599 0.57923 0.79119 3.24198 0.49822 
0.79664 2.73815 0.58567 0.79664 3.03666 0.58567 0.8006 2.7881 0.59085 
0.8006 2.98671 0.59085 0.80251 2.83804 0.59453 0.80251 2.93677 0.59453 
0.80287 3.19089 0.51304 0.80313 2.8874 0.59574 0.81217 3.1389 0.52635 
0.81907 2.68865 0.53809 0.81907 3.08616 0.53809 0.82526 2.7379 0.54453 
0.82526 3.03691 0.54453 0.82939 2.78753 0.5496 0.82939 2.98728 0.5496 
0.82998 3.19446 0.46557 0.8314 2.8874 0.55561 0.83143 2.8374 0.5533 
0.83143 2.93741 0.5533 0.83972 3.14227 0.47939 0.84704 3.08959 0.49148 
0.85137 2.73751 0.50261 0.85137 3.03729 0.50261 0.85557 2.78718 0.5078 
0.85557 2.98762 0.5078 0.85764 2.83735 0.51172 0.85764 2.93746 0.51172 
0.85765 2.8874 0.51414 0.8725 3.09242 0.44342 0.87735 3.04029 0.45474 
0.87968 2.78709 0.46476 0.87968 2.98772 0.46476 0.88185 2.8874 0.47143 
0.88188 2.83718 0.46869 0.88188 2.93763 0.46869 0.90085 3.04279 0.40525 
0.90366 2.99023 0.41559 0.90386 2.93768 0.42474 0.90392 2.8874 0.42759 
0.92568 2.93999 0.37448 -2.21167 0.9517 -0.32799 -2.20569 1.00339 -0.31664 
-2.19377 0.89737 -0.38875 -2.19095 0.94993 -0.37841 -2.18547 1.00178 -0.3672 
-2.17733 1.05445 -0.35418 -2.17198 0.84477 -0.44185 -2.16979 0.89486 -0.43792 
-2.16745 0.94743 -0.4279 -2.1626 0.99956 -0.41658 -2.15495 1.05229 -0.40387 
-2.14776 0.79454 -0.4873 -2.14774 0.8446 -0.48489 -2.14568 0.89476 -0.48096 
-2.1447 1.10426 -0.38987 -2.14148 0.94443 -0.47577 -2.13714 0.99673 -0.46465 
-2.13173 1.15429 -0.37585 -2.12983 1.04941 -0.45256 -2.12154 0.74454 -0.52646 
-2.12154 0.84454 -0.52646 -2.1215 0.79454 -0.52877 -2.12008 1.1016 -0.43874 
-2.11949 0.89442 -0.52276 -2.11536 0.94405 -0.51769 -2.10917 0.9933 -0.51126 
-2.10795 1.15257 -0.42356 -2.10228 1.04604 -0.49951 -2.09324 0.79454 -0.5689 
-2.09298 1.09803 -0.48621 -2.09294 1.2018 -0.40849 -2.09261 0.74518 -0.56769 
-2.09261 0.8439 -0.56769 -2.0907 0.69523 -0.56402 -2.0907 0.89385 -0.56402 
-2.08675 0.64529 -0.55883 -2.08675 0.9438 -0.55883 -2.08129 1.14912 -0.47138 
-2.08066 0.99313 -0.5524 -2.07785 1.24663 -0.39149 -2.07303 1.04124 -0.54422 
-2.06726 1.19916 -0.45507 -2.0642 1.09345 -0.53115 -2.06304 0.79454 -0.60759 
-2.0624 0.74524 -0.60645 -2.0624 0.84385 -0.60645 -2.05989 0.69606 -0.60377 
-2.05989 0.89303 -0.60377 -2.056 0.64615 -0.59872 -2.056 0.94293 -0.59872 
-2.05297 1.14506 -0.51639 -2.05257 1.24415 -0.43838 -2.05017 0.59663 -0.59209 
-2.05017 0.99246 -0.59209 -2.0426 0.54855 -0.58404 -2.0426 1.04053 -0.58404 
-2.03937 1.19537 -0.50029 -2.03595 1.28801 -0.42051 -2.03321 1.08801 -0.5745 
-2.03098 0.79454 -0.64476 -2.03017 0.74542 -0.64386 -2.03017 0.84367 -0.64386 
-2.02771 0.69617 -0.64115 -2.02771 0.89291 -0.64115 -2.02457 1.24 -0.48508 
-2.02347 0.6474 -0.63683 -2.02347 0.94168 -0.63683 -2.02238 1.13974 -0.56014 
-2.01777 0.59779 -0.63023 -2.01777 0.99129 -0.63023 -2.01746 1.33063 -0.40152 
-2.01013 0.54987 -0.6225 -2.01013 1.03922 -0.6225 -2.00936 1.19044 -0.54401 
-2.00837 1.28418 -0.46741 -2.00085 0.5023 -0.61299 -2.00085 1.08679 -0.61299 
-1.99714 0.79454 -0.68031 -1.99714 1.37189 -0.38145 -1.99629 0.74548 -0.67945 
-1.99629 0.84361 -0.67945 -1.99487 1.2352 -0.5291 -1.99373 0.69653 -0.6769 
-1.99373 0.89256 -0.6769 -1.99022 1.32736 -0.44843 -1.9899 0.45567 -0.60197 
-1.9899 1.13341 -0.60197 -1.98948 0.64781 -0.67265 -1.98948 0.94127 -0.67265 
-1.98355 0.59945 -0.66672 -1.98355 0.98963 -0.66672 -1.97865 1.27888 -0.51284 
-1.97731 0.4047 -0.58612 -1.97731 1.18438 -0.58612 -1.97595 0.55156 -0.65911 
-1.97595 1.03752 -0.65911 -1.97027 1.36897 -0.42852 -1.96669 0.50426 -0.64986 
-1.96669 1.08483 -0.64986 -1.96299 1.22915 -0.57173 -1.96159 0.79454 -0.71415 
-1.96088 1.32229 -0.4942 -1.96069 0.74542 -0.71333 -1.96069 0.84367 -0.71333 
-1.95798 0.69617 -0.71087 -1.95798 0.89291 -0.71087 -1.9558 0.45765 -0.63897 
-1.9558 1.13143 -0.63897 -1.95367 0.6474 -0.70664 -1.95367 0.94168 -0.70664 
-1.94938 1.40842 -0.40727 -1.94709 1.2731 -0.55566 -1.94706 0.59779 -0.70094 
-1.94706 0.99129 -0.70094 -1.94331 0.41186 -0.62648 -1.94331 1.17723 -0.62648 
-1.94139 1.36436 -0.47424 -1.93933 0.54987 -0.69329 -1.93933 1.03922 -0.69329 
-1.92982 0.5023 -0.68402 -1.92982 1.08679 -0.68402 -1.92972 1.31564 -0.53823 
-1.92925 1.2221 -0.61242 -1.92442 0.79454 -0.74621 -1.92328 0.74524 -0.74557 
-1.92328 0.84385 -0.74557 -1.92086 1.40408 -0.45333 -1.9206 0.69606 -0.74305 
-1.9206 0.89303 -0.74305 -1.9188 0.45567 -0.67307 -1.9188 1.13341 -0.67307 
-1.91556 1.46527 -0.37175 -1.91555 0.64615 -0.73916 -1.91555 0.64615 0.79277 
-1.91555 0.94293 -0.73916 -1.91364 1.26594 -0.59681 -1.91059 1.35807 -0.51849 
-1.90892 0.59663 -0.73334 -1.90892 0.59663 0.78694 -1.90892 0.99246 -0.73334 
-1.90295 0.4047 -0.66048 -1.90295 1.18438 -0.66048 -1.90087 0.54855 -0.72577 
-1.90087 1.04053 -0.72577 -1.89879 1.44231 -0.43124 -1.89654 1.30865 -0.5797 
-1.89133 0.50107 -0.71637 -1.89133 1.08801 -0.71637 -1.8903 1.39795 -0.49815 
-1.88857 1.22915 -0.64616 -1.88573 0.79454 -0.77641 -1.88453 0.74518 -0.77578 
-1.88453 0.8439 -0.77578 -1.88085 0.69523 -0.77387 -1.88085 0.69523 0.82747 
-1.88085 0.89385 -0.77387 -1.87797 1.35011 -0.56114 -1.8778 1.51867 -0.33399 
-1.87697 0.44934 -0.70555 -1.87697 1.13974 -0.70555 -1.87567 0.64529 -0.76991 
-1.87567 0.64529 0.82352 -1.87567 0.9438 -0.76991 -1.87249 1.2731 -0.63026 
-1.86923 0.59596 -0.76383 -1.86923 0.59596 0.81743 -1.86923 0.99313 -0.76383 
-1.86857 1.43658 -0.47627 -1.86274 1.4976 -0.39476 -1.86105 0.54785 -0.75619 
-1.86105 0.54785 0.8098 -1.86105 1.04124 -0.75619 -1.86084 1.19044 -0.69253 
-1.85798 1.39024 -0.54115 -1.85506 1.31564 -0.61288 -1.84799 0.49564 -0.74737 
-1.84799 0.49564 0.80097 -1.84799 1.09345 -0.74737 -1.84593 1.2352 -0.67804 
-1.8456 0.79454 -0.80467 -1.8456 1.47344 -0.45325 -1.84329 0.74454 -0.8047 
-1.84329 0.74454 0.85831 -1.84329 0.84454 -0.8047 -1.8396 0.69466 -0.80266 
-1.8396 0.69466 0.85626 -1.8396 0.89442 -0.80266 -1.83674 1.56771 -0.29464 
-1.83663 1.42894 -0.5198 -1.83532 1.35807 -0.59376 -1.83452 0.64504 -0.79853 
-1.83452 0.64504 0.85213 -1.83452 0.94405 -0.79853 -1.83322 0.44403 -0.73614 
-1.83322 0.44403 0.78974 -1.83322 1.14506 -0.73614 -1.82967 1.27888 -0.66182 
-1.82809 0.59579 -0.79234 -1.82809 0.59579 0.84594 -1.82809 0.9933 -0.79234 
-1.82343 1.54889 -0.35588 -1.81712 1.19537 -0.72254 -1.81634 0.54305 -0.78545 
-1.81634 0.54305 0.83905 -1.81634 1.04604 -0.78545 -1.81498 1.39795 -0.57347 
-1.81396 1.4661 -0.49713 -1.81104 1.32229 -0.64404 -1.80867 1.5975 -0.26692 
-1.80784 1.52684 -0.41549 -1.80413 0.79454 -0.83093 -1.80413 0.79454 0.88453 
-1.80304 0.49106 -0.77614 -1.80304 0.49106 0.82975 -1.80304 1.09803 -0.77614 
-1.80191 1.24 -0.70774 -1.80172 0.74449 -0.83091 -1.80172 0.74449 0.88451 
-1.80172 0.8446 -0.83091 -1.79779 0.69432 -0.82885 -1.79779 0.69432 0.88245 
-1.79779 0.89476 -0.82885 -1.79639 1.58011 -0.32886 -1.7931 1.43658 -0.55174 
-1.7926 0.64465 -0.82464 -1.7926 0.64465 0.87825 -1.7926 0.94443 -0.82464 
-1.79107 1.36436 -0.62456 -1.79003 1.50165 -0.4732 -1.78821 0.43997 -0.76446 
-1.78821 0.43997 0.81806 -1.78821 1.14912 -0.76446 -1.78424 1.28418 -0.69154 
-1.78176 1.55936 -0.38945 -1.78148 0.59236 -0.82031 -1.78148 0.59236 0.87391 
-1.78148 0.99673 -0.82031 -1.77191 0.38993 0.80403 -1.77191 1.19916 -0.75043 
-1.77016 1.40408 -0.60403 -1.77008 1.47344 -0.52877 -1.76939 0.53967 -0.813 
-1.76939 0.53967 0.8666 -1.76939 1.04941 -0.813 -1.76811 1.60941 -0.30096 
-1.76526 1.32736 -0.67339 -1.76489 1.53549 -0.44806 -1.76143 0.79454 -0.85512 
-1.76143 0.79454 0.90872 -1.75868 0.74432 -0.85515 -1.75868 0.74432 0.90875 
-1.75868 0.84477 -0.85515 -1.75868 0.84477 0.90875 -1.75557 0.48748 -0.80325 
-1.75557 0.48748 0.85685 -1.75557 1.1016 -0.80325 -1.75521 0.34494 0.78934 
-1.75521 1.24415 -0.73573 -1.75476 0.69422 -0.85295 -1.75476 0.69422 0.90656 
-1.75476 0.89486 -0.85295 -1.75436 1.5902 -0.36221 -1.74807 1.44231 -0.58196 
-1.74535 1.36897 -0.65343 -1.74474 0.64166 -0.85062 -1.74474 0.64166 0.90422 
-1.74474 0.94743 -0.85062 -1.74039 0.43652 -0.79112 -1.74039 0.43652 0.84472 
-1.74039 1.15257 -0.79112 -1.73861 1.56755 -0.42178 -1.73734 0.30108 0.77272 
-1.73734 1.28801 -0.71912 -1.73341 0.58953 -0.84577 -1.73341 0.58953 0.89937 
-1.73341 0.99956 -0.84577 -1.73232 1.52684 -0.49101 -1.72532 0.38728 0.82971 
-1.72532 1.2018 -0.77611 -1.72411 1.40842 -0.63254 -1.7207 0.53679 -0.83812 
-1.7207 0.53679 0.89172 -1.7207 1.05229 -0.83812 -1.71835 0.25846 0.75423 
-1.71835 1.33063 -0.70063 -1.71759 0.79454 -0.87719 -1.71759 0.79454 0.93079 
-1.71473 0.74427 -0.87714 -1.71473 0.74427 0.93074 -1.71473 0.84482 -0.87714 
-1.71473 0.84482 0.93074 -1.71159 1.4976 -0.54591 -1.71125 1.59775 -0.39442 
-1.70832 0.34246 0.81462 -1.70832 1.24663 -0.76101 -1.7067 0.48483 -0.82787 
-1.7067 0.48483 0.88147 -1.7067 1.10426 -0.82787 -1.70628 1.55936 -0.46492 
-1.70558 0.69172 -0.87694 -1.70558 0.69172 0.93054 -1.70558 0.89737 -0.87694 
-1.70558 0.89737 0.93054 -1.69828 0.21719 0.73391 -1.69828 1.37189 -0.68031 
-1.69524 0.63916 -0.87412 -1.69524 0.63916 0.92772 -1.69524 0.94993 -0.87412 
-1.69268 0.4348 -0.8149 -1.69268 0.4348 0.8685 -1.69268 1.15429 -0.8149 
-1.68999 0.29857 0.79754 -1.68999 1.29051 -0.74394 -1.68858 0.12382 0.65233 
-1.68858 1.46527 -0.59873 -1.68403 0.5873 -0.86864 -1.68403 0.5873 0.92224 
-1.68403 1.00178 -0.86864 -1.67904 1.5902 -0.43753 -1.6775 0.38579 0.85311 
-1.6775 1.20329 -0.79951 -1.67271 0.79454 -0.89708 -1.67271 0.79454 0.95068 
-1.67271 1.54889 -0.5066 -1.67101 0.53464 -0.8605 -1.67101 0.53464 0.9141 
-1.67101 1.05445 -0.8605 -1.6707 0.25619 0.77864 -1.6707 1.3329 -0.72504 
-1.66447 0.74196 -0.89896 -1.66447 0.74196 0.95256 -1.66447 0.84713 -0.89896 
-1.66447 0.84713 0.95256 -1.66387 0.1587 0.70204 -1.66387 1.43039 -0.64844 
-1.65997 0.34107 0.83767 -1.65997 1.24802 -0.78406 -1.65783 0.48409 -0.84975 
-1.65783 0.48409 0.90335 -1.65783 1.105 -0.84975 -1.65517 0.68952 -0.89821 
-1.65517 0.68952 0.95181 -1.65517 0.89956 -0.89821 -1.65517 0.89956 0.95181 
-1.65087 1.61893 -0.4093 -1.65082 0.07041 0.61457 -1.65082 1.51867 -0.56096 
-1.64569 0.00898 0.53316 -1.64569 1.58011 -0.47956 -1.64482 0.63739 -0.89484 
-1.64482 0.63739 0.94844 -1.64482 0.9517 -0.89484 -1.64482 0.9517 0.94844 
-1.64356 0.43414 -0.83641 -1.64356 0.43414 0.89001 -1.64356 1.15494 -0.83641 
-1.6415 0.29749 0.82015 -1.6415 1.29159 -0.76655 -1.63597 0.19748 0.75057 
-1.63597 1.3916 -0.69697 -1.63348 0.5857 -0.88886 -1.63348 0.5857 0.94246 
-1.63348 1.00339 -0.88886 -1.63348 1.00339 0.94246 -1.62858 0.38546 0.87417 
-1.62858 1.20362 -0.82057 -1.62735 0.10377 0.66637 -1.62735 1.48531 -0.61277 
-1.62692 0.79454 -0.91474 -1.62692 0.79454 0.96835 -1.62118 -0.05732 0.4326 
-1.62115 0.5346 -0.88027 -1.62115 0.5346 0.93388 -1.62115 1.05449 -0.88027 
-1.61847 0.74192 -0.91626 -1.61847 0.74192 0.96986 -1.61847 0.84717 -0.91626 
-1.61847 0.84717 0.96986 -1.61779 -0.02033 0.50488 -1.61779 1.60941 -0.45128 
-1.61147 0.02138 0.57351 -1.61147 1.56771 -0.51991 -1.61079 0.34092 0.85827 
-1.61079 1.24816 -0.80467 -1.60881 0.68923 -0.91516 -1.60881 0.68923 0.96876 
-1.60881 0.89985 -0.91516 -1.60881 0.89985 0.96876 -1.60789 0.48424 -0.86912 
-1.60789 0.48424 0.92272 -1.60789 1.10485 -0.86912 -1.60766 0.23748 0.79413 
-1.60766 1.35161 -0.74053 -1.60044 0.14062 0.71675 -1.60044 1.44847 -0.66315 
-1.59826 0.6371 -0.91139 -1.59826 0.6371 0.965 -1.59826 0.95199 -0.91139 
-1.59826 0.95199 0.965 -1.59373 0.43476 -0.85542 -1.59373 0.43476 0.90903 
-1.59373 1.15433 -0.85542 -1.59112 -0.08193 0.40249 -1.58894 0.05274 0.62711 
-1.58894 1.53635 -0.57351 -1.58829 -0.04822 0.4749 -1.58597 0.58428 -0.90498 
-1.58597 0.58428 0.95858 -1.58597 1.00481 -0.90498 -1.58597 1.00481 0.95858 
-1.58375 -0.00841 0.54544 -1.58375 1.5975 -0.49184 -1.58032 0.79454 -0.93014 
-1.58032 0.79454 0.98374 -1.57871 0.38629 0.89283 -1.57871 1.20279 -0.83922 
-1.57747 0.28003 0.83467 -1.57747 1.30905 -0.78107 -1.57341 0.53325 -0.89592 
-1.57341 0.53325 0.94953 -1.57341 1.05583 -0.89592 -1.57341 1.05583 0.94953 
-1.5721 0.18049 0.76394 -1.5721 1.4086 -0.71034 -1.5714 0.74179 -0.93135 
-1.5714 0.74179 0.98495 -1.5714 0.84729 -0.93135 -1.5714 0.84729 0.98495 
-1.56265 0.08718 0.67896 -1.56265 1.5019 -0.62536 -1.56168 0.6892 -0.92981 
-1.56168 0.6892 0.98341 -1.56168 0.89989 -0.92981 -1.56168 0.89989 0.98341 
-1.55978 0.48276 -0.88426 -1.55978 0.48276 0.93786 -1.55978 1.10632 -0.88426 
-1.55978 1.10632 0.93786 -1.55802 -0.07397 0.44377 -1.55431 -0.0366 0.51604 
-1.55431 1.62569 -0.46244 -1.55009 0.63606 -0.9257 -1.55009 0.63606 0.9793 
-1.55009 0.95303 -0.9257 -1.55009 0.95303 0.9793 -1.54885 0.00587 0.58448 
-1.54885 1.58322 -0.53088 -1.5461 0.32436 0.87141 -1.5461 1.26472 -0.81781 
-1.54539 0.43342 -0.87007 -1.54539 0.43342 0.92367 -1.54539 1.15567 -0.87007 
-1.54539 1.15567 0.92367 -1.54266 0.22147 0.8064 -1.54266 1.36761 -0.7528 
-1.53772 0.58339 -0.91875 -1.53772 0.58339 0.97235 -1.53772 1.00569 -0.91875 
-1.53772 1.00569 0.97235 -1.53509 0.12527 0.72824 -1.53509 1.46382 -0.67464 
-1.53301 0.79454 -0.94323 -1.53301 0.79454 0.99683 -1.52715 -0.09694 0.41286 
-1.52468 0.53236 -0.90926 -1.52468 0.53236 0.96286 -1.52468 1.05672 -0.90926 
-1.52468 1.05672 0.96286 -1.52419 -0.06286 0.48509 -1.52391 0.74175 -0.94403 
-1.52391 0.74175 0.99763 -1.52391 0.84733 -0.94403 -1.52391 0.84733 0.99763 
-1.5233 0.03814 0.6379 -1.5233 1.55094 -0.5843 -1.51954 -0.0227 0.55542 
-1.51954 1.61178 -0.50182 -1.51278 0.68859 -0.9423 -1.51278 0.68859 0.9959 
-1.51278 0.9005 -0.9423 -1.51278 0.9005 0.9959 -1.51212 0.26495 0.84546 
-1.51212 1.32414 -0.79186 -1.51097 0.48208 -0.89708 -1.51097 0.48208 0.95068 
-1.51097 1.107 -0.89708 -1.51097 1.107 0.95068 -1.5079 0.37838 0.90961 
-1.5079 1.2107 -0.856 -1.5079 1.2107 0.90961 -1.50693 0.16629 0.77396 
-1.50693 1.4228 -0.72036 -1.50098 0.63547 -0.93767 -1.50098 0.63547 0.99127 
-1.50098 0.95361 -0.93767 -1.50098 0.95361 0.99127 -1.4967 0.07386 0.68854 
-1.4967 1.51523 -0.63494 -1.49369 -0.08681 0.45311 -1.48966 -0.0492 0.52504 
-1.48884 0.58304 -0.93014 -1.48884 0.58304 0.98375 -1.48884 1.00605 -0.93014 
-1.48884 1.00605 0.98375 -1.48512 -0.00626 0.59306 -1.48512 0.79454 -0.95398 
-1.48512 0.79454 1.00759 -1.48512 1.59535 -0.53946 -1.47696 0.20838 0.81513 
-1.47696 1.38071 -0.76153 -1.47561 0.53209 -0.92013 -1.47561 0.53209 0.97373 
-1.47561 1.057 -0.92013 -1.47561 1.057 0.97373 -1.47456 0.31744 0.88606 
-1.47456 1.27165 -0.83246 -1.47456 1.27165 0.88606 -1.47449 0.74132 -0.9546 
-1.47449 0.74132 1.0082 -1.47449 0.84777 -0.9546 -1.47449 0.84777 1.0082 
-1.47388 0.42654 0.93827 -1.47388 1.16254 -0.88467 -1.47388 1.16254 0.93827 
-1.46915 0.11285 0.73617 -1.46915 1.47624 -0.68257 -1.46331 0.68825 -0.95232 
-1.46331 0.68825 1.00592 -1.46331 0.90083 -0.95232 -1.46331 0.90083 1.00592 
-1.46233 -0.10803 0.42135 -1.45927 -0.07358 0.4934 -1.45909 0.02736 0.64555 
-1.45909 1.56172 -0.59195 -1.45535 -0.03327 0.56289 -1.45535 1.62236 -0.50929 
-1.45162 0.6355 -0.94716 -1.45162 0.6355 1.00076 -1.45162 0.95358 -0.94716 
-1.45162 0.95358 1.00076 -1.44079 0.15494 0.78058 -1.44079 1.43415 -0.72698 
-1.43961 0.25871 0.85777 -1.43961 1.33038 -0.80416 -1.43961 1.33038 0.85777 
-1.43946 0.58322 -0.93912 -1.43946 0.58322 0.99273 -1.43946 1.00587 -0.93912 
-1.43946 1.00587 0.99273 -1.4386 0.47656 0.96318 -1.4386 1.11253 -0.90958 
-1.4386 1.11253 0.96318 -1.43676 0.79454 -0.96238 -1.43676 0.79454 1.01598 
-1.43593 0.3727 0.92166 -1.43593 1.21638 -0.86805 -1.43593 1.21638 0.92166 
-1.43177 0.06465 0.69551 -1.43177 1.52444 -0.6419 -1.42846 -0.09578 0.46058 
-1.42597 0.74128 -0.96248 -1.42597 0.74128 1.01609 -1.42597 0.8478 -0.96248 
-1.42597 0.8478 1.01609 -1.42494 -0.0583 0.53123 -1.42056 -0.01497 0.59921 
-1.42056 1.60405 -0.54561 -1.4145 0.68798 -0.95968 -1.4145 0.68798 1.01329 
-1.4145 0.9011 -0.95968 -1.4145 0.9011 1.01329 -1.40386 0.20347 0.82535 
-1.40386 1.38562 -0.77174 -1.40381 0.10493 0.74199 -1.40381 1.48415 -0.68839 
-1.4027 0.52738 0.98384 -1.4027 1.06171 -0.93024 -1.4027 1.06171 0.98384 
-1.40267 0.63525 -0.95398 -1.40267 0.63525 1.00759 -1.40267 0.95383 -0.95398 
-1.40267 0.95383 1.00759 -1.40141 0.31273 0.89597 -1.40141 1.27636 -0.84237 
-1.40141 1.27636 0.89597 -1.40092 0.42192 0.94813 -1.40092 1.16717 -0.89453 
-1.40092 1.16717 0.94813 -1.39421 -0.11723 0.42406 -1.3942 -0.081 0.49859 
-1.39363 0.02004 0.65083 -1.39363 1.56905 -0.59723 -1.39023 -0.04041 0.56792 
-1.38805 0.79454 -0.96838 -1.38805 0.79454 1.02199 -1.37685 0.74118 -0.96799 
-1.37685 0.74118 1.02159 -1.37685 0.84791 -0.96799 -1.37685 0.84791 1.02159 
-1.36628 0.25538 0.86554 -1.36628 1.33371 -0.81194 -1.36628 1.33371 0.86554 
-1.36622 0.05862 0.69956 -1.36622 1.53047 -0.64596 -1.36563 0.1494 0.78711 
-1.36563 1.43969 -0.73351 -1.36543 0.47276 0.97061 -1.36543 1.11633 -0.917 
-1.36543 1.11633 0.97061 -1.36539 0.68797 -0.96464 -1.36539 0.68797 1.01825 
-1.36539 0.90112 -0.96464 -1.36539 0.90112 1.01825 -1.36496 0.58142 1.00095 
-1.36496 1.00767 -0.94735 -1.36496 1.00767 1.00095 -1.36318 0.36928 0.92891 
-1.36318 1.2198 -0.87531 -1.36318 1.2198 0.92891 -1.35966 -0.13598 0.38637 
-1.35964 -0.06373 0.53525 -1.35941 -0.10227 0.46375 -1.35543 -0.02021 0.60292 
-1.35543 1.60929 -0.54931 -1.3391 0.79454 -0.97199 -1.3391 0.79454 1.0256 
-1.32827 0.19973 0.82976 -1.32827 1.38935 -0.77615 -1.32827 0.31037 0.90094 
-1.32827 1.27871 -0.84734 -1.32827 1.27871 0.90094 -1.32823 0.10119 0.74639 
-1.32823 1.48789 -0.69279 -1.32823 0.01625 0.65354 -1.32823 1.57284 -0.59993 
-1.32782 0.52617 0.98937 -1.32782 1.06292 -0.93577 -1.32782 1.06292 0.98937 
-1.32782 0.4196 0.95308 -1.32782 1.16949 -0.89947 -1.32782 1.16949 0.95308 
-1.32779 0.63404 1.01311 -1.32779 0.95504 -0.95951 -1.32779 0.95504 1.01311 
-1.32779 0.74114 -0.97106 -1.32779 0.74114 1.02466 -1.32779 0.84794 -0.97106 
-1.32779 0.84794 1.02466 -1.3249 -0.12158 0.42618 -1.32489 -0.08534 0.50071 
-1.32489 -0.04403 0.57047 -1.29003 -0.13824 0.38724 -1.29003 -0.10443 0.4648 
-1.29003 -0.06582 0.53649 -1.29003 -0.02195 0.60415 -1.29003 0.05647 0.70153 
-1.29003 0.14755 0.78929 -1.29003 0.2538 0.86799 -1.29003 0.36814 0.93134 
-1.29003 0.47184 0.9733 -1.29003 0.58082 1.00369 -1.29003 0.68766 1.02107 
-1.29003 0.79454 -0.9732 -1.29003 0.79454 1.0268 -1.29003 0.90142 -0.96747 
-1.29003 0.90142 1.02107 -1.29003 1.00827 -0.95009 -1.29003 1.00827 1.00369 
-1.29003 1.11725 -0.9197 -1.29003 1.11725 0.9733 -1.29003 1.22094 -0.87773 
-1.29003 1.22094 0.93134 -1.29003 1.33528 -0.81439 -1.29003 1.33528 0.86799 
-1.29003 1.44154 -0.73569 -1.29003 1.53261 -0.64792 -1.29003 1.61104 -0.55055 
-1.25518 -0.04403 0.57047 -1.25518 -0.08534 0.50071 -1.25516 -0.12158 0.42618 
-1.25227 0.74114 -0.97106 -1.25227 0.74114 1.02466 -1.25227 0.84794 -0.97106 
-1.25227 0.84794 1.02466 -1.25227 0.63404 1.01311 -1.25227 0.95504 -0.95951 
-1.25227 0.95504 1.01311 -1.25225 0.4196 0.95308 -1.25225 1.16949 -0.89947 
-1.25225 1.16949 0.95308 -1.25224 0.52617 0.98937 -1.25224 1.06292 -0.93577 
-1.25224 1.06292 0.98937 -1.25183 0.01625 0.65354 -1.25183 1.57284 -0.59993 
-1.25183 0.10119 0.74639 -1.25183 1.48789 -0.69279 -1.2518 0.31037 0.90094 
-1.2518 1.27871 -0.84734 -1.2518 1.27871 0.90094 -1.2518 0.19973 0.82976 
-1.2518 1.38935 -0.77615 -1.24096 0.79454 -0.97199 -1.24096 0.79454 1.0256 
-1.22463 -0.02021 0.60292 -1.22463 1.60929 -0.54931 -1.22065 -0.10227 0.46375 
-1.22042 -0.06373 0.53525 -1.2204 -0.13598 0.38637 -1.21689 0.36928 0.92891 
-1.21689 1.2198 -0.87531 -1.21689 1.2198 0.92891 -1.21511 0.58142 1.00095 
-1.21511 1.00767 -0.94735 -1.21511 1.00767 1.00095 -1.21467 0.68797 1.01825 
-1.21467 0.90112 -0.96464 -1.21467 0.90112 1.01825 -1.21463 0.47276 0.97061 
-1.21463 1.11633 -0.917 -1.21463 1.11633 0.97061 -1.21444 0.1494 0.78711 
-1.21444 1.43969 -0.73351 -1.21384 0.05862 0.69956 -1.21384 1.53047 -0.64596 
-1.21378 0.25538 0.86554 -1.21378 1.33371 -0.81194 -1.21378 1.33371 0.86554 
-1.20321 0.74118 1.02159 -1.20321 0.84791 -0.96799 -1.20321 0.84791 1.02159 
-1.19201 0.79454 -0.96838 -1.19201 0.79454 1.02199 -1.18984 -0.04041 0.56792 
-1.18678 -0.14741 0.34627 -1.18643 0.02004 0.65083 -1.18643 1.56905 -0.59723 
-1.18586 -0.081 0.49859 -1.18585 -0.11723 0.42406 -1.17914 0.42192 0.94813 
-1.17914 1.16717 -0.89453 -1.17914 1.16717 0.94813 -1.17865 0.31273 0.89597 
-1.17865 1.27636 -0.84237 -1.17865 1.27636 0.89597 -1.1774 0.63525 1.00759 
-1.1774 0.95383 -0.95398 -1.1774 0.95383 1.00759 -1.17736 0.52738 0.98384 
-1.17736 1.06171 -0.93024 -1.17736 1.06171 0.98384 -1.17625 0.10493 0.74199 
-1.17625 1.48415 -0.68839 -1.1762 0.20347 0.82535 -1.1762 1.38562 -0.77174 
-1.16556 0.68798 1.01329 -1.16556 0.9011 -0.95968 -1.16556 0.9011 1.01329 
-1.1595 -0.01497 0.59921 -1.1595 1.60405 -0.54561 -1.15512 -0.0583 0.53123 
-1.15409 0.74128 1.01609 -1.15409 0.8478 -0.96248 -1.15409 0.8478 1.01609 
-1.15205 -0.12903 0.38453 -1.1516 -0.09578 0.46058 -1.14829 0.06465 0.69551 
-1.14829 1.52444 -0.6419 -1.14413 0.3727 0.92166 -1.14413 1.21638 -0.86805 
-1.14413 1.21638 0.92166 -1.1433 0.79454 1.01598 -1.14146 0.47656 0.96318 
-1.14146 1.11253 -0.90958 -1.14146 1.11253 0.96318 -1.1406 0.58322 0.99273 
-1.1406 1.00587 -0.93912 -1.1406 1.00587 0.99273 -1.14045 0.25871 0.85777 
-1.14045 1.33038 -0.80416 -1.14045 1.33038 0.85777 -1.13928 0.15494 0.78058 
-1.13928 1.43415 -0.72698 -1.12844 0.6355 1.00076 -1.12844 0.95358 -0.94716 
-1.12844 0.95358 1.00076 -1.12472 -0.03327 0.56289 -1.12098 0.02736 0.64555 
-1.12098 1.56172 -0.59195 -1.12079 -0.07358 0.4934 -1.11864 -0.13834 0.3436 
-1.11773 -0.10803 0.42135 -1.11675 0.68825 1.00592 -1.11675 0.90083 -0.95232 
-1.11675 0.90083 1.00592 -1.11091 0.11285 0.73617 -1.11091 1.47624 -0.68257 
-1.10619 0.42654 0.93827 -1.10619 1.16254 -0.88467 -1.10619 1.16254 0.93827 
-1.10557 0.74132 1.0082 -1.10557 0.84777 -0.9546 -1.10557 0.84777 1.0082 
-1.1055 0.31744 0.88606 -1.1055 1.27165 -0.83246 -1.1055 1.27165 0.88606 
-1.10445 0.53209 0.97373 -1.10445 1.057 -0.92013 -1.10445 1.057 0.97373 
-1.10311 0.20838 0.81513 -1.10311 1.38071 -0.76153 -1.09494 -0.00626 0.59306 
-1.09494 0.79454 1.00759 -1.09494 1.59535 -0.53946 -1.09122 0.58304 0.98375 
-1.09122 1.00605 -0.93014 -1.09122 1.00605 0.98375 -1.0904 -0.0492 0.52504 
-1.08637 -0.08681 0.45311 -1.08596 -0.14495 0.30197 -1.08435 -0.11773 0.381 
-1.08337 0.07386 0.68854 -1.08337 1.51523 -0.63494 -1.07908 0.63547 0.99127 
-1.07908 0.95361 -0.93767 -1.07908 0.95361 0.99127 -1.07313 0.16629 0.77396 
-1.07313 1.4228 -0.72036 -1.07216 0.37838 0.90961 -1.07216 1.2107 -0.856 
-1.07216 1.2107 0.90961 -1.06909 0.48208 0.95068 -1.06909 1.107 -0.89708 
-1.06909 1.107 0.95068 -1.06794 0.26495 0.84546 -1.06794 1.32414 -0.79186 
-1.06794 1.32414 0.84546 -1.06728 0.68859 0.9959 -1.06728 0.9005 -0.9423 
-1.06728 0.9005 0.9959 -1.06052 -0.0227 0.55542 -1.05676 0.03814 0.6379 
-1.05676 1.55094 -0.5843 -1.05615 0.74175 0.99763 -1.05615 0.84733 0.99763 
-1.05587 -0.06286 0.48509 -1.05538 0.53236 0.96286 -1.05538 1.05672 -0.90926 
-1.05538 1.05672 0.96286 -1.05291 -0.09694 0.41286 -1.05181 -0.147 0.26502 
-1.05155 -0.12484 0.33964 -1.04705 0.79454 0.99683 -1.04497 0.12527 0.72824 
-1.04497 1.46382 -0.67464 -1.04235 0.58339 0.97235 -1.04235 1.00569 -0.91875 
-1.04235 1.00569 0.97235 -1.0374 0.22147 0.8064 -1.0374 1.36761 -0.7528 
-1.03468 0.43342 0.92367 -1.03468 1.15567 -0.87007 -1.03468 1.15567 0.92367 
-1.03396 0.32436 0.87141 -1.03396 1.26472 -0.81781 -1.03396 1.26472 0.87141 
-1.03121 0.00587 0.58448 -1.03121 1.58322 -0.53088 -1.02998 0.63606 0.9793 
-1.02998 0.95303 -0.9257 -1.02998 0.95303 0.9793 -1.02575 -0.0366 0.51604 
-1.02204 -0.07397 0.44377 -1.02029 0.48276 0.93786 -1.02029 1.10632 -0.88426 
-1.02029 1.10632 0.93786 -1.01993 -0.10454 0.37133 -1.01943 -0.12934 0.2974 
-1.01838 0.6892 0.98341 -1.01838 0.89989 -0.92981 -1.01838 0.89989 0.98341 
-1.01741 0.08718 0.67896 -1.01741 1.5019 -0.62536 -1.00866 0.74179 0.98495 
-1.00866 0.84729 0.98495 -1.00797 0.18049 0.76394 -1.00797 1.4086 -0.71034 
-1.00665 0.53325 0.94953 -1.00665 1.05583 -0.89592 -1.00665 1.05583 0.94953 
-1.00259 0.28003 0.83467 -1.00259 1.30905 -0.78107 -1.00259 1.30905 0.83467 
-1.00136 0.38629 0.89283 -1.00136 1.20279 -0.83922 -1.00136 1.20279 0.89283 
-0.99975 0.79454 0.98374 -0.99631 -0.00841 0.54544 -0.99409 0.58428 0.95858 
-0.99409 1.00481 -0.90498 -0.99409 1.00481 0.95858 -0.99177 -0.04822 0.4749 
-0.99112 0.05274 0.62711 -0.99112 1.53635 -0.57351 -0.98894 -0.08193 0.40249 
-0.9877 -0.10945 0.32913 -0.98633 0.43476 0.90903 -0.98633 1.15433 -0.85542 
-0.98633 1.15433 0.90903 -0.98181 0.6371 0.965 -0.98181 0.95199 -0.91139 
-0.98181 0.95199 0.965 -0.97962 0.14062 0.71675 -0.97962 1.44847 -0.66315 
-0.97719 -0.12484 0.26528 -0.9724 0.23748 0.79413 -0.9724 1.35161 -0.74053 
-0.9724 1.35161 0.79413 -0.97217 0.48424 0.92272 -0.97217 1.10485 -0.86912 
-0.97217 1.10485 0.92272 -0.97125 0.68923 0.96876 -0.97125 0.89985 -0.91516 
-0.97125 0.89985 0.96876 -0.96927 0.34092 0.85827 -0.96927 1.24816 -0.80467 
-0.96927 1.24816 0.85827 -0.96859 0.02138 0.57351 -0.96859 1.56771 -0.51991 
-0.96227 -0.02033 0.50488 -0.9616 0.74192 0.96986 -0.9616 0.84717 0.96986 
-0.95891 0.5346 0.93388 -0.95891 1.05449 -0.88027 -0.95891 1.05449 0.93388 
-0.95889 -0.05732 0.4326 -0.9567 -0.08738 0.36013 -0.95314 0.79454 0.96835 
-0.95271 0.10377 0.66637 -0.95271 1.48531 -0.61277 -0.95148 0.38546 0.87417 
-0.95148 1.20362 -0.82057 -0.95148 1.20362 0.87417 -0.94659 0.5857 0.94246 
-0.94659 1.00339 -0.88886 -0.94659 1.00339 0.94246 -0.94551 -0.10454 0.2969 
-0.94409 0.19748 0.75057 -0.94409 1.3916 -0.69697 -0.93856 0.29749 0.82015 
-0.93856 1.29159 -0.76655 -0.93856 1.29159 0.82015 -0.93651 0.43414 0.89001 
-0.93651 1.15494 -0.83641 -0.93651 1.15494 0.89001 -0.93583 -0.11773 0.23248 
-0.93524 0.63739 0.94844 -0.93524 0.9517 -0.89484 -0.93524 0.9517 0.94844 
-0.93437 0.00898 0.53316 -0.93437 1.58011 -0.47956 -0.92924 0.07041 0.61457 
-0.92924 1.51867 -0.56096 -0.92919 -0.02984 0.46291 -0.92651 -0.06319 0.39033 
-0.9249 0.68952 0.95181 -0.9249 0.89956 0.95181 -0.92224 0.48409 0.90335 
-0.92224 1.105 -0.84975 -0.92224 1.105 0.90335 -0.92009 0.34107 0.83767 
-0.92009 1.24802 -0.78406 -0.92009 1.24802 0.83767 -0.9162 0.1587 0.70204 
-0.9162 1.43039 -0.64844 -0.91559 0.74196 0.95256 -0.91559 0.84713 0.95256 
-0.91434 -0.08193 0.32789 -0.90936 0.25619 0.77864 -0.90936 1.3329 -0.72504 
-0.90936 1.3329 0.77864 -0.90905 0.53464 0.9141 -0.90905 1.05445 -0.8605 
-0.90905 1.05445 0.9141 -0.90735 0.0402 0.5602 -0.90735 0.79454 0.95068 
-0.90735 1.54889 -0.5066 -0.90398 -0.09694 0.26392 -0.90256 0.38579 0.85311 
-0.90256 1.20329 -0.79951 -0.90256 1.20329 0.85311 -0.90102 -0.00111 0.49113 
-0.89718 -0.03693 0.41965 -0.89603 0.5873 0.92224 -0.89603 1.00178 -0.86864 
-0.89603 1.00178 0.92224 -0.89148 0.12382 0.65233 -0.89148 1.46527 -0.59873 
-0.89007 0.29857 0.79754 -0.89007 1.29051 -0.74394 -0.89007 1.29051 0.79754 
-0.88738 0.4348 0.8685 -0.88738 1.15429 -0.8149 -0.88738 1.15429 0.8685 
-0.88482 0.63916 0.92772 -0.88482 0.94993 -0.87412 -0.88482 0.94993 0.92772 
-0.88423 -0.05732 0.35795 -0.88178 0.21719 0.73391 -0.88178 1.37189 -0.68031 
-0.87448 0.69172 0.93054 -0.87448 0.89737 0.93054 -0.87378 0.02973 0.51853 
-0.87336 0.48483 0.88147 -0.87336 1.10426 -0.82787 -0.87336 1.10426 0.88147 
-0.87306 -0.07397 0.29479 -0.87174 0.34246 0.81462 -0.87174 1.24663 -0.76101 
-0.87174 1.24663 0.81462 -0.86881 -0.00866 0.44802 -0.86847 0.09149 0.59951 
-0.86847 1.4976 -0.54591 -0.86533 0.74427 0.93074 -0.86533 0.84482 0.93074 
-0.86248 0.79454 0.93079 -0.86171 0.25846 0.75423 -0.86171 1.33063 -0.70063 
-0.86171 1.33063 0.75423 -0.85936 0.53679 0.89172 -0.85936 1.05229 -0.83812 
-0.85936 1.05229 0.89172 -0.85596 0.18067 0.68615 -0.85596 1.40842 -0.63254 
-0.85474 0.38728 0.82971 -0.85474 1.2018 -0.77611 -0.85474 1.2018 0.82971 
-0.85393 -0.02984 0.38764 -0.84774 0.06225 0.54461 -0.84665 0.58953 0.89937 
-0.84665 0.99956 -0.84577 -0.84665 0.99956 0.89937 -0.84272 0.30108 0.77272 
-0.84272 1.28801 -0.71912 -0.84272 1.28801 0.77272 -0.84194 -0.04822 0.32506 
-0.84145 0.02153 0.47538 -0.83967 0.43652 0.84472 -0.83967 1.15257 -0.79112 
-0.83967 1.15257 0.84472 -0.83533 0.64166 0.90422 -0.83533 0.94743 -0.85062 
-0.83533 0.94743 0.90422 -0.83471 0.22011 0.70704 -0.83471 1.36897 -0.65343 
-0.83199 0.14677 0.63556 -0.83199 1.44231 -0.58196 -0.8257 -0.00111 0.41581 
-0.82531 0.69422 0.90656 -0.82531 0.89486 0.90656 -0.82485 0.34494 0.78934 
-0.82485 1.24415 -0.73573 -0.82485 1.24415 0.78934 -0.82449 0.48748 0.85685 
-0.82449 1.1016 -0.80325 -0.82449 1.1016 0.85685 -0.82138 0.74432 0.90875 
-0.82138 0.84477 0.90875 -0.81863 0.79454 0.90872 -0.81517 0.05359 0.50166 
-0.8148 0.26172 0.72699 -0.8148 1.32736 -0.67339 -0.8148 1.32736 0.72699 
-0.81067 0.53967 0.8666 -0.81067 1.04941 -0.813 -0.81067 1.04941 0.8666 
-0.80998 0.11565 0.58237 -0.8099 0.18501 0.65763 -0.8099 1.40408 -0.60403 
-0.80816 0.38993 0.80403 -0.80816 1.19916 -0.75043 -0.80816 1.19916 0.80403 
-0.79858 0.59236 0.87391 -0.79858 0.99673 -0.82031 -0.79858 0.99673 0.87391 
-0.79582 0.30491 0.74514 -0.79582 1.28418 -0.69154 -0.79582 1.28418 0.74514 
-0.79185 0.43997 0.81806 -0.79185 1.14912 -0.76446 -0.79185 1.14912 0.81806 
-0.78899 0.22473 0.67816 -0.78899 1.36436 -0.62456 -0.78899 1.36436 0.67816 
-0.78746 0.64465 0.87825 -0.78746 0.94443 0.87825 -0.78696 0.15251 0.60534 
-0.78227 0.69432 0.88245 -0.78227 0.89476 0.88245 -0.77834 0.74449 0.88451 
-0.77834 0.8446 0.88451 -0.77815 0.34909 0.76134 -0.77815 1.24 -0.70774 
-0.77815 1.24 0.76134 -0.77702 0.49106 0.82975 -0.77702 1.09803 -0.77614 
-0.77702 1.09803 0.82975 -0.77593 0.79454 0.88453 -0.76903 0.26679 0.69765 
-0.76903 1.32229 -0.64404 -0.76903 1.32229 0.69765 -0.76508 0.19114 0.62707 
-0.76372 0.54305 0.83905 -0.76372 1.04604 -0.78545 -0.76372 1.04604 0.83905 
-0.76294 0.39372 0.77614 -0.76294 1.19537 -0.72254 -0.76294 1.19537 0.77614 
-0.75197 0.59579 0.84594 -0.75197 0.9933 -0.79234 -0.75197 0.9933 0.84594 
-0.75039 0.3102 0.71542 -0.75039 1.27888 -0.66182 -0.75039 1.27888 0.71542 
-0.74684 0.44403 0.78974 -0.74684 1.14506 -0.73614 -0.74684 1.14506 0.78974 
-0.74554 0.64504 0.85213 -0.74554 0.94405 0.85213 -0.74474 0.23102 0.64736 
-0.74047 0.69466 0.85626 -0.74047 0.89442 0.85626 -0.73677 0.74454 0.85831 
-0.73677 0.84454 0.85831 -0.73446 0.79454 0.85827 -0.73413 0.35389 0.73164 
-0.73413 1.2352 -0.67804 -0.73413 1.2352 0.73164 -0.73208 0.49564 0.80097 
-0.73208 1.09345 -0.74737 -0.73208 1.09345 0.80097 -0.71922 0.39865 0.74613 
-0.71922 1.19044 -0.69253 -0.71922 1.19044 0.74613 -0.71901 0.54785 0.8098 
-0.71901 1.04124 -0.75619 -0.71901 1.04124 0.8098 -0.71083 0.59596 0.81743 
-0.71083 0.99313 -0.76383 -0.71083 0.99313 0.81743 -0.70757 1.2731 0.68386 
-0.7044 0.64529 0.82352 -0.7044 0.9438 0.82352 -0.70309 0.44934 0.75915 
-0.70309 1.13974 -0.70555 -0.70309 1.13974 0.75915 -0.69921 0.69523 0.82747 
-0.69921 0.89385 0.82747 -0.69554 0.74518 0.82938 -0.69554 0.8439 0.82938 
-0.69433 0.79454 0.83001 -0.6915 1.22915 0.69976 -0.68873 0.50107 0.76998 
-0.68873 1.08801 -0.71637 -0.68873 1.08801 0.76998 -0.67919 0.54855 0.77937 
-0.67919 1.04053 -0.72577 -0.67919 1.04053 0.77937 -0.67711 1.18438 0.71408 
-0.67114 0.59663 0.78694 -0.67114 0.99246 -0.73334 -0.67114 0.99246 0.78694 
-0.66451 0.64615 0.79277 -0.66451 0.94293 0.79277 -0.66126 1.13341 0.72667 
-0.65946 0.69606 0.79666 -0.65946 0.89303 0.79666 -0.65678 0.74524 0.79917 
-0.65678 0.84385 0.79917 -0.65564 0.79454 0.79981 -0.65024 1.08679 -0.68402 
-0.65024 1.08679 0.73762 -0.64073 1.03922 -0.69329 -0.64073 1.03922 0.7469 
-0.633 0.59779 0.75454 -0.633 0.99129 -0.70094 -0.633 0.99129 0.75454 
-0.6264 0.6474 0.76024 -0.6264 0.94168 0.76024 -0.62208 0.69617 0.76448 
-0.62208 0.89291 0.76448 -0.61937 0.74542 0.76694 -0.61937 0.84367 0.76694 
-0.61847 0.79454 0.76775 -0.61337 1.08483 0.70346 -0.60412 1.03752 0.71272 
-0.59651 0.98963 -0.66672 -0.59651 0.98963 0.72032 -0.59058 0.94127 0.72625 
-0.58633 0.89256 0.7305 -0.58378 0.84361 0.73306 -0.58292 0.79454 0.73391 
-0.56229 0.99129 0.68383 -0.55659 0.94168 0.69044 -0.55236 0.89291 0.69475 
-0.8557 1.55884 -0.50777 -0.8515 1.60851 -0.50258 -0.84717 1.66081 -0.49146 
-0.83156 1.50862 -0.55327 -0.82951 1.5585 -0.54957 -0.82539 1.60813 -0.5445 
-0.81919 1.65738 -0.53807 -0.8123 1.71012 -0.52632 -0.80326 1.45862 -0.59571 
-0.80264 1.40926 -0.5945 -0.80264 1.50798 -0.5945 -0.80072 1.55793 -0.59083 
-0.79677 1.60788 -0.58564 -0.79068 1.65721 -0.57921 -0.78305 1.70532 -0.57103 
-0.77422 1.75753 -0.55796 -0.77306 1.45862 -0.6344 -0.77243 1.40932 -0.63326 
-0.77243 1.50793 -0.63326 -0.76991 1.36014 -0.63058 -0.76991 1.55711 -0.63058 
-0.76602 1.60701 -0.62553 -0.76299 1.80914 -0.5432 -0.76019 1.65654 -0.6189 
-0.75263 1.70461 -0.61085 -0.74323 1.75209 -0.60131 -0.74101 1.45862 -0.67157 
-0.74019 1.4095 -0.67067 -0.74019 1.50775 -0.67067 -0.73773 1.36025 -0.66796 
-0.73773 1.36025 0.66794 -0.73773 1.55699 -0.66796 -0.7335 1.31148 -0.66364 
-0.7335 1.60576 -0.66364 -0.73241 1.80382 -0.58695 -0.72779 1.26187 -0.65704 
-0.72779 1.65537 -0.65704 -0.72015 1.7033 -0.64931 -0.71939 1.85452 -0.57082 
-0.71087 1.75087 -0.6398 -0.70716 1.45862 -0.70712 -0.70631 1.40956 -0.70626 
-0.70631 1.40956 0.70625 -0.70631 1.50769 -0.70626 -0.70489 1.89928 -0.55591 
-0.70376 1.36061 -0.70371 -0.70376 1.36061 0.70369 -0.70376 1.55664 -0.70371 
-0.69992 1.79749 -0.62878 -0.69951 1.31189 -0.69946 -0.69951 1.31189 0.69944 
-0.69951 1.60535 -0.69946 -0.69357 1.26353 -0.69353 -0.69357 1.26353 0.69351 
-0.69357 1.65371 -0.69353 -0.68734 1.84846 -0.61293 -0.68597 1.21564 -0.68592 
-0.68597 1.7016 -0.68592 -0.67671 1.16834 -0.67667 -0.67671 1.74891 -0.67667 
-0.67301 1.89323 -0.59854 -0.67161 1.45862 -0.74096 -0.67161 1.45862 0.74094 
-0.67071 1.4095 -0.74014 -0.67071 1.4095 0.74013 -0.67071 1.50775 -0.74014 
-0.668 1.36025 -0.73768 -0.668 1.36025 0.73767 -0.668 1.55699 -0.73768 
-0.66583 1.79551 -0.66578 -0.66369 1.31148 -0.73345 -0.66369 1.31148 0.73343 
-0.66369 1.60576 -0.73345 -0.65711 1.93718 -0.58247 -0.65708 1.26187 -0.72775 
-0.65708 1.26187 0.72773 -0.65708 1.65537 -0.72775 -0.65334 1.84131 -0.65329 
-0.64936 1.21395 -0.7201 -0.64936 1.21395 0.72009 -0.64936 1.7033 -0.7201 
-0.63984 1.16638 -0.71083 -0.63984 1.16638 0.71081 -0.63984 1.75087 -0.71083 
-0.63974 1.97972 -0.56504 -0.63927 1.88618 -0.63923 -0.63445 1.45862 -0.77302 
-0.63445 1.45862 0.773 -0.63331 1.40932 -0.77238 -0.63331 1.40932 0.77236 
-0.63331 1.50793 -0.77238 -0.63331 1.50793 0.77236 -0.63063 1.36014 -0.76986 
-0.63063 1.36014 0.76985 -0.63063 1.55711 -0.76986 -0.62882 1.11975 -0.69988 
-0.62882 1.79749 -0.69988 -0.62558 1.31023 -0.76597 -0.62558 1.31023 0.76596 
-0.62558 1.60701 -0.76597 -0.62367 1.93002 -0.62362 -0.62062 2.02215 -0.5453 
-0.61894 1.26071 -0.76015 -0.61894 1.26071 0.76013 -0.61894 1.65654 -0.76015 
-0.61297 1.06878 -0.68729 -0.61297 1.84846 -0.68729 -0.61089 1.21263 -0.75258 
-0.61089 1.21263 0.75256 -0.61089 1.70461 -0.75258 -0.60656 1.97273 -0.60651 
-0.60136 1.16515 -0.74318 -0.60136 1.16515 0.74317 -0.60136 1.75209 -0.74318 
-0.60033 2.06203 -0.52496 -0.59859 1.02402 -0.67297 -0.59859 1.89323 -0.67297 
-0.59575 1.45862 -0.80322 -0.59575 1.45862 0.8032 -0.59455 1.40926 -0.80259 
-0.59455 1.40926 0.80257 -0.59455 1.50798 -0.80259 -0.59455 1.50798 0.80257 
-0.59087 1.35931 -0.80068 -0.59087 1.35931 0.80066 -0.59087 1.55793 -0.80068 
-0.59087 1.55793 0.80066 -0.58799 2.01419 -0.58795 -0.58699 1.11342 -0.73236 
-0.58699 1.11342 0.73234 -0.58699 1.80382 -0.73236 -0.58569 1.30937 -0.79672 
-0.58569 1.30937 0.79671 -0.58569 1.60788 -0.79672 -0.58251 0.98007 -0.65707 
-0.58251 1.93718 -0.65707 -0.57925 1.26004 -0.79064 -0.57925 1.26004 0.79062 
-0.57925 1.65721 -0.79064 -0.5786 2.10066 -0.50308 -0.57107 1.21193 -0.783 
-0.57107 1.21193 0.78299 -0.57107 1.70532 -0.783 -0.57087 1.06273 -0.71934 
-0.57087 1.06273 0.71932 -0.57087 1.85452 -0.71934 -0.56801 2.05432 -0.56796 
-0.56508 1.97972 -0.63969 -0.55801 1.15972 -0.77418 -0.55801 1.15972 0.77416 
-0.55801 1.75753 -0.77418 -0.55596 1.01797 -0.70485 -0.55596 1.01797 0.70483 
-0.55596 1.89928 -0.70485 -0.55562 1.45862 -0.83148 -0.55562 1.45862 0.83146 
-0.55331 1.40862 -0.83151 -0.55331 1.40862 0.8315 -0.55331 1.50862 -0.83151 
-0.55331 1.50862 0.8315 -0.54962 1.35874 -0.82947 -0.54962 1.35874 0.82945 
-0.54962 1.5585 -0.82947 -0.54962 1.5585 0.82945 -0.54665 2.09302 -0.54661 
-0.54535 2.02215 -0.62057 -0.54455 1.30912 -0.82534 -0.54455 1.30912 0.82532 
-0.54455 1.60813 -0.82534 -0.54455 1.60813 0.82532 -0.54325 1.10811 -0.76295 
-0.54325 1.10811 0.76293 -0.54325 1.80914 -0.76295 -0.53969 0.97428 -0.68863 
-0.53969 0.97428 0.68861 -0.53969 1.94296 -0.68863 -0.53811 1.25987 -0.81915 
-0.53811 1.25987 0.81913 -0.53811 1.65738 -0.81915 -0.53811 1.65738 0.81913 
-0.52715 1.0578 -0.74935 -0.52715 1.0578 0.74933 -0.52715 1.85945 -0.74935 
-0.52637 1.20713 -0.81226 -0.52637 1.20713 0.81224 -0.52637 1.71012 -0.81226 
-0.52501 2.06203 -0.60028 -0.52399 2.13018 -0.52394 -0.52106 0.93087 0.67084 
-0.52106 1.98637 -0.67085 -0.51416 1.45862 -0.85774 -0.51416 1.45862 0.85772 
-0.51306 1.15514 -0.80295 -0.51306 1.15514 0.80294 -0.51306 1.76211 -0.80295 
-0.51193 1.01317 -0.73455 -0.51193 1.01317 0.73453 -0.51193 1.90408 -0.73455 
-0.51174 1.40857 -0.85772 -0.51174 1.40857 0.8577 -0.51174 1.50868 -0.85772 
-0.51174 1.50868 0.8577 -0.50782 1.3584 -0.85566 -0.50782 1.3584 0.85564 
-0.50782 1.55884 -0.85566 -0.50782 1.55884 0.85564 -0.50312 2.10066 -0.57855 
-0.50262 1.30873 -0.85145 -0.50262 1.30873 0.85144 -0.50262 1.60851 -0.85145 
-0.50262 1.60851 0.85144 -0.5011 2.02844 -0.65137 -0.50005 2.16573 -0.50001 
-0.49823 1.10405 -0.79127 -0.49823 1.10405 0.79125 -0.49823 1.8132 -0.79127 
-0.49427 0.96899 -0.71835 -0.49427 0.96899 0.71833 -0.49427 1.94826 -0.71835 
-0.4915 1.25644 -0.84712 -0.4915 1.25644 0.8471 -0.4915 1.66081 -0.84712 
-0.4915 1.66081 0.8471 -0.48193 1.05401 -0.77724 -0.48193 1.05401 0.77722 
-0.48193 1.86324 -0.77724 -0.48018 2.06816 -0.63084 -0.4801 2.13752 -0.55558 
-0.47941 1.20375 -0.83981 -0.47941 1.20375 0.83979 -0.47941 1.71349 -0.83981 
-0.47941 1.71349 0.83979 -0.47528 1.99144 -0.7002 -0.47145 1.45862 -0.88193 
-0.47145 1.45862 0.88191 -0.46871 1.4084 -0.88196 -0.46871 1.4084 0.88194 
-0.46871 1.50885 -0.88196 -0.46871 1.50885 0.88194 -0.46559 1.15156 -0.83006 
-0.46559 1.15156 0.83004 -0.46559 1.76568 -0.83006 -0.46559 1.76568 0.83004 
-0.46523 1.00902 -0.76254 -0.46523 1.00902 0.76253 -0.46523 1.90823 -0.76254 
-0.46478 1.3583 -0.87976 -0.46478 1.3583 0.87975 -0.46478 1.55894 -0.87976 
-0.46478 1.55894 0.87975 -0.4581 2.10639 -0.60877 -0.45537 2.03305 -0.68024 
-0.45476 1.30574 -0.87743 -0.45476 1.30574 0.87741 -0.45476 1.61151 -0.87743 
-0.45476 1.61151 0.87741 -0.45041 1.1006 -0.81793 -0.45041 1.1006 0.81791 
-0.45041 1.81665 -0.81793 -0.44737 0.96516 -0.74593 -0.44737 0.96516 0.74591 
-0.44737 1.95209 -0.74593 -0.44343 1.25361 -0.87258 -0.44343 1.25361 0.87256 
-0.44343 1.66364 -0.87258 -0.44343 1.66364 0.87256 -0.43534 1.05136 -0.80292 
-0.43534 1.05136 0.8029 -0.43534 1.86588 -0.80292 -0.43413 2.0725 -0.65935 
-0.43073 1.20087 -0.86493 -0.43073 1.20087 0.86491 -0.43073 1.71637 -0.86493 
-0.43073 1.71637 0.86491 -0.42837 1.99471 -0.72744 -0.42761 1.45862 -0.904 
-0.42761 1.45862 0.90398 -0.42475 1.40835 -0.90395 -0.42475 1.40835 0.90393 
-0.42475 1.5089 -0.90395 -0.42475 1.5089 0.90393 -0.42162 2.16168 -0.57272 
-0.41835 1.00654 -0.78782 -0.41835 1.00654 0.78781 -0.41835 1.91071 -0.78782 
-0.41673 1.14891 -0.85468 -0.41673 1.14891 0.85466 -0.41673 1.76834 -0.85468 
-0.41673 1.76834 0.85466 -0.41561 1.3558 -0.90375 -0.41561 1.3558 0.90373 
-0.41561 1.56145 -0.90375 -0.41561 1.56145 0.90373 -0.4083 2.03597 -0.70712 
-0.40527 1.30324 -0.90093 -0.40527 1.30324 0.90091 -0.40527 1.61401 -0.90093 
-0.40527 1.61401 0.90091 -0.4027 1.09888 -0.84171 -0.4027 1.09888 0.84169 
-0.4027 1.81837 -0.84171 -0.4027 1.81837 0.84169 -0.40002 0.96265 -0.77075 
-0.40002 0.96265 0.77073 -0.40002 1.95459 -0.77075 -0.3986 2.12935 -0.62554 
-0.39405 1.25138 -0.89545 -0.39405 1.25138 0.89543 -0.39405 1.66586 -0.89545 
-0.39405 1.66586 0.89543 -0.38753 1.04987 -0.82632 -0.38753 1.04987 0.8263 
-0.38753 1.86737 -0.82632 -0.38753 1.86737 0.8263 -0.38274 1.45862 -0.92389 
-0.38274 1.45862 0.92387 -0.38103 1.19872 -0.88731 -0.38103 1.19872 0.88729 
-0.38103 1.71853 -0.88731 -0.38103 1.71853 0.88729 -0.38073 1.99698 -0.75185 
-0.37449 1.40604 -0.92577 -0.37449 1.40604 0.92575 -0.37449 1.51121 -0.92577 
-0.37449 1.51121 0.92575 -0.37389 2.09447 -0.67525 -0.37 1.00515 -0.81087 
-0.37 1.00515 0.81086 -0.37 1.9121 -0.81087 -0.37 1.9121 0.81086 
-0.36785 1.14817 -0.87656 -0.36785 1.14817 0.87654 -0.36785 1.76908 -0.87656 
-0.36785 1.76908 0.87654 -0.36519 1.3536 -0.92502 -0.36519 1.3536 0.925 
-0.36519 1.56364 -0.92502 -0.36519 1.56364 0.925 -0.35485 1.30147 -0.92165 
-0.35485 1.30147 0.92163 -0.35485 1.61578 -0.92165 -0.35485 1.61578 0.92163 
-0.35358 1.09822 -0.86322 -0.35358 1.09822 0.8632 -0.35358 1.81902 -0.86322 
-0.35358 1.81902 0.8632 -0.35152 0.96157 -0.79336 -0.35152 0.96157 0.79334 
-0.35152 1.95567 -0.79336 -0.35152 1.95567 0.79334 -0.346 2.05568 -0.72378 
-0.3435 1.24978 -0.91567 -0.3435 1.24978 0.91565 -0.3435 1.66747 -0.91567 
-0.3435 1.66747 0.91565 -0.33861 1.04954 -0.84738 -0.33861 1.04954 0.84736 
-0.33861 1.8677 -0.84738 -0.33861 1.8677 0.84736 -0.33737 2.14939 -0.63958 
-0.33694 1.45862 -0.94155 -0.33694 1.45862 0.94154 -0.33118 1.19868 -0.90708 
-0.33118 1.19868 0.90707 -0.33118 1.71857 -0.90708 -0.33118 1.71857 0.90707 
-0.32849 1.406 -0.94307 -0.32849 1.406 0.94305 -0.32849 1.51125 -0.94307 
-0.32849 1.51125 0.94305 -0.32081 1.005 -0.83148 -0.32081 1.005 0.83146 
-0.32081 1.91224 -0.83148 -0.32081 1.91224 0.83146 -0.31883 1.35331 -0.94197 
-0.31883 1.35331 0.94195 -0.31883 1.56393 -0.94197 -0.31883 1.56393 0.94195 
-0.31792 1.14832 -0.89593 -0.31792 1.14832 0.89591 -0.31792 1.76893 -0.89593 
-0.31792 1.76893 0.89591 -0.31768 2.01569 -0.76734 -0.31768 2.01569 0.76732 
-0.31046 2.11255 -0.68996 -0.30828 1.30118 -0.9382 -0.30828 1.30118 0.93819 
-0.30828 1.61607 -0.9382 -0.30828 1.61607 0.93819 -0.30375 1.09884 -0.88223 
-0.30375 1.09884 0.88222 -0.30375 1.81841 -0.88223 -0.30375 1.81841 0.88222 
-0.29599 1.24836 -0.93179 -0.29599 1.24836 0.93177 -0.29599 1.66889 -0.93179 
-0.29599 1.66889 0.93177 -0.29034 1.45862 -0.95695 -0.29034 1.45862 0.95693 
-0.28873 1.05037 -0.86603 -0.28873 1.05037 0.86602 -0.28873 1.86687 -0.86603 
-0.28873 1.86687 0.86602 -0.2875 0.94411 -0.80788 -0.2875 0.94411 0.80786 
-0.2875 1.97313 -0.80788 -0.2875 1.97313 0.80786 -0.28344 1.19733 -0.92273 
-0.28344 1.19733 0.92272 -0.28344 1.71991 -0.92273 -0.28344 1.71991 0.92272 
-0.28212 2.07268 -0.73715 -0.28212 2.07268 0.73713 -0.28142 1.40587 -0.95816 
-0.28142 1.40587 0.95814 -0.28142 1.51137 -0.95816 -0.28142 1.51137 0.95814 
-0.27268 2.16598 -0.65217 -0.2717 1.35328 -0.95662 -0.2717 1.35328 0.9566 
-0.2717 1.56397 -0.95662 -0.2717 1.56397 0.9566 -0.2698 1.14684 -0.91107 
-0.2698 1.14684 0.91105 -0.2698 1.7704 -0.91107 -0.2698 1.7704 0.91105 
-0.26011 1.30014 -0.95251 -0.26011 1.30014 0.95249 -0.26011 1.61711 -0.95251 
-0.26011 1.61711 0.95249 -0.25612 0.98844 -0.84462 -0.25612 0.98844 0.8446 
-0.25612 1.9288 -0.84462 -0.25612 1.9288 0.8446 -0.25541 1.0975 -0.89688 
-0.25541 1.0975 0.89686 -0.25541 1.81975 -0.89688 -0.25541 1.81975 0.89686 
-0.25268 2.03169 -0.77961 -0.25268 2.03169 0.77959 -0.24774 1.24747 -0.94556 
-0.24774 1.24747 0.94554 -0.24774 1.66977 -0.94556 -0.24774 1.66977 0.94554 
-0.24512 2.1279 -0.70145 -0.24512 2.1279 0.70143 -0.24303 1.45862 -0.97004 
-0.24303 1.45862 0.97002 -0.2347 1.19644 -0.93607 -0.2347 1.19644 0.93605 
-0.2347 1.7208 -0.93607 -0.2347 1.7208 0.93605 -0.23394 1.40583 -0.97084 
-0.23394 1.40583 0.97082 -0.23394 1.51141 -0.97084 -0.23394 1.51141 0.97082 
-0.2228 1.35267 -0.96911 -0.2228 1.35267 0.96909 -0.2228 1.56458 -0.96911 
-0.2228 1.56458 0.96909 -0.22215 0.92903 -0.81867 -0.22215 0.92903 0.81865 
-0.22215 1.98822 -0.81867 -0.22215 1.98822 0.81865 -0.221 1.14616 -0.92389 
-0.221 1.14616 0.92387 -0.221 1.77108 -0.92389 -0.221 1.77108 0.92387 
-0.21792 1.04246 -0.88281 -0.21792 1.04246 0.8828 -0.21792 1.87478 -0.88281 
-0.21792 1.87478 0.8828 -0.21696 2.08688 -0.74717 -0.21696 2.08688 0.74715 
-0.211 1.29955 -0.96448 -0.211 1.29955 0.96446 -0.211 1.61769 -0.96448 
-0.211 1.61769 0.96446 -0.19886 1.24712 -0.95695 -0.19886 1.24712 0.95694 
-0.19886 1.67013 -0.95695 -0.19886 1.67013 0.95694 -0.19514 1.45862 -0.98079 
-0.19514 1.45862 0.98078 -0.18698 2.04479 -0.78834 -0.18698 2.04479 0.78832 
-0.18564 1.19617 -0.94694 -0.18564 1.19617 0.94692 -0.18564 1.72108 -0.94694 
-0.18564 1.72108 0.94692 -0.18459 0.98152 -0.85927 -0.18459 0.98152 0.85925 
-0.18459 1.93573 -0.85927 -0.18459 1.93573 0.85925 -0.18451 1.4054 -0.98141 
-0.18451 1.4054 0.98139 -0.18451 1.51185 -0.98141 -0.18451 1.51185 0.98139 
-0.1839 1.09062 -0.91148 -0.1839 1.09062 0.91146 -0.1839 1.82662 -0.91148 
-0.1839 1.82662 0.91146 -0.17917 2.14032 -0.70938 -0.17917 2.14032 0.70936 
-0.17333 1.35233 -0.97913 -0.17333 1.35233 0.97911 -0.17333 1.56491 -0.97913 
-0.17333 1.56491 0.97911 -0.16165 1.29958 -0.97397 -0.16165 1.29958 0.97395 
-0.16165 1.61766 -0.97397 -0.16165 1.61766 0.97395 -0.15081 2.09823 -0.75379 
-0.15081 2.09823 0.75377 -0.14963 1.99446 -0.83097 -0.14963 1.99446 0.83096 
-0.14948 1.2473 -0.96593 -0.14948 1.2473 0.96592 -0.14948 1.66995 -0.96593 
-0.14948 1.66995 0.96592 -0.14863 1.14064 -0.93639 -0.14863 1.14064 0.93637 
-0.14863 1.77661 -0.93639 -0.14863 1.77661 0.93637 -0.14678 1.45862 -0.98919 
-0.14678 1.45862 0.98917 -0.14595 1.03678 -0.89486 -0.14595 1.03678 0.89485 
-0.14595 1.88046 -0.89486 -0.14595 1.88046 0.89485 -0.136 1.40536 -0.98929 
-0.136 1.40536 0.98928 -0.136 1.51188 -0.98929 -0.136 1.51188 0.98928 
-0.12453 1.35206 -0.98649 -0.12453 1.35206 0.98648 -0.12453 1.56518 -0.98649 
-0.12453 1.56518 0.98648 -0.11388 2.0497 -0.79855 -0.11388 2.0497 0.79854 
-0.11383 2.14823 -0.7152 -0.11383 2.14823 0.71518 -0.11272 1.19146 -0.95705 
-0.11272 1.19146 0.95703 -0.11272 1.72579 -0.95705 -0.11272 1.72579 0.95703 
-0.11269 1.29933 -0.98079 -0.11269 1.29933 0.98078 -0.11269 1.61791 -0.98079 
-0.11269 1.61791 0.98078 -0.11143 0.97681 -0.86918 -0.11143 0.97681 0.86916 
-0.11143 1.94044 -0.86918 -0.11143 1.94044 0.86916 -0.11094 1.086 -0.92134 
-0.11094 1.086 0.92132 -0.11094 1.83125 -0.92134 -0.11094 1.83125 0.92132 
-0.09807 1.45862 -0.99519 -0.09807 1.45862 0.99518 -0.08687 1.40526 -0.9948 
-0.08687 1.40526 0.99478 -0.08687 1.51199 -0.9948 -0.08687 1.51199 0.99478 
-0.0763 1.99779 -0.83875 -0.0763 1.99779 0.83873 -0.07565 2.10377 -0.76032 
-0.07565 2.10377 0.7603 -0.07545 1.13684 -0.94381 -0.07545 1.13684 0.9438 
-0.07545 1.78041 -0.94381 -0.07545 1.78041 0.9438 -0.07541 1.35205 -0.99145 
-0.07541 1.35205 0.99144 -0.07541 1.5652 -0.99145 -0.07541 1.5652 0.99144 
-0.07498 1.2455 -0.97416 -0.07498 1.2455 0.97414 -0.07498 1.67175 -0.97416 
-0.07498 1.67175 0.97414 -0.0732 1.03336 -0.90212 -0.0732 1.03336 0.9021 
-0.0732 1.88388 -0.90212 -0.0732 1.88388 0.9021 -0.04912 1.45862 -0.9988 
-0.04912 1.45862 0.99879 -0.03829 2.05343 -0.80296 -0.03829 2.05343 0.80295 
-0.03829 0.97445 -0.87415 -0.03829 0.97445 0.87413 -0.03829 1.94279 -0.87415 
-0.03829 1.94279 0.87413 -0.03825 2.15197 -0.7196 -0.03825 2.15197 0.71958 
-0.03784 1.19025 -0.96258 -0.03784 1.19025 0.96256 -0.03784 1.727 -0.96258 
-0.03784 1.727 0.96256 -0.03784 1.08368 -0.92628 -0.03784 1.08368 0.92627 
-0.03784 1.83357 -0.92628 -0.03784 1.83357 0.92627 -0.03782 1.29812 -0.98632 
-0.03782 1.29812 0.9863 -0.03782 1.61912 -0.98632 -0.03782 1.61912 0.9863 
-0.03781 1.40522 -0.99787 -0.03781 1.40522 0.99785 -0.03781 1.51202 -0.99787 
-0.03781 1.51202 0.99785 -5e-05 1.03222 -0.90454 -5e-05 1.03222 0.90453 
-5e-05 1.13592 -0.94651 -5e-05 1.13592 0.94649 -5e-05 1.2449 -0.9769 
-5e-05 1.2449 0.97688 -5e-05 1.35174 -0.99428 -5e-05 1.35174 0.99426 
-5e-05 1.45862 -1.00001 -5e-05 1.45862 0.99999 -5e-05 1.5655 -0.99428 
-5e-05 1.5655 0.99426 -5e-05 1.67235 -0.9769 -5e-05 1.67235 0.97688 
-5e-05 1.78133 -0.94651 -5e-05 1.78133 0.94649 -5e-05 1.88502 -0.90454 
-5e-05 1.88502 0.90453 -5e-05 1.99936 -0.8412 -5e-05 1.99936 0.84118 
-5e-05 2.10562 -0.7625 -5e-05 2.10562 0.76248 0.03771 1.40522 -0.99787 
0.03771 1.40522 0.99785 0.03771 1.51202 -0.99787 0.03771 1.51202 0.99785 
0.03771 1.29812 -0.98632 0.03771 1.29812 0.9863 0.03771 1.61912 -0.98632 
0.03771 1.61912 0.9863 0.03773 1.08368 -0.92628 0.03773 1.08368 0.92627 
0.03773 1.83357 -0.92628 0.03773 1.83357 0.92627 0.03773 1.19025 -0.96258 
0.03773 1.19025 0.96256 0.03773 1.727 -0.96258 0.03773 1.727 0.96256 
0.03815 2.15197 -0.7196 0.03815 2.15197 0.71958 0.03818 0.97445 -0.87415 
0.03818 0.97445 0.87413 0.03818 1.94279 -0.87415 0.03818 1.94279 0.87413 
0.03818 2.05343 -0.80296 0.03818 2.05343 0.80295 0.04901 1.45862 -0.9988 
0.04901 1.45862 0.99879 0.07309 1.03336 -0.90212 0.07309 1.03336 0.9021 
0.07309 1.88388 -0.90212 0.07309 1.88388 0.9021 0.07487 1.2455 -0.97416 
0.07487 1.2455 0.97414 0.07487 1.67175 -0.97416 0.07487 1.67175 0.97414 
0.07531 1.35205 -0.99145 0.07531 1.35205 0.99144 0.07531 1.5652 -0.99145 
0.07531 1.5652 0.99144 0.07535 1.13684 -0.94381 0.07535 1.13684 0.9438 
0.07535 1.78041 -0.94381 0.07535 1.78041 0.9438 0.07554 2.10377 -0.76032 
0.07554 2.10377 0.7603 0.0762 1.99779 -0.83875 0.0762 1.99779 0.83873 
0.08676 1.40526 -0.9948 0.08676 1.40526 0.99478 0.08676 1.51199 -0.9948 
0.08676 1.51199 0.99478 0.09796 1.45862 -0.99519 0.09796 1.45862 0.99518 
0.11084 1.086 -0.92134 0.11084 1.086 0.92132 0.11084 1.83125 -0.92134 
0.11084 1.83125 0.92132 0.11132 0.97681 -0.86918 0.11132 0.97681 0.86916 
0.11132 1.94044 -0.86918 0.11132 1.94044 0.86916 0.11258 1.29933 -0.98079 
0.11258 1.29933 0.98078 0.11258 1.61791 -0.98079 0.11258 1.61791 0.98078 
0.11262 1.19146 -0.95705 0.11262 1.19146 0.95703 0.11262 1.72579 -0.95705 
0.11262 1.72579 0.95703 0.11373 2.14823 -0.7152 0.11373 2.14823 0.71518 
0.11377 2.0497 -0.79855 0.11377 2.0497 0.79854 0.12442 1.35206 -0.98649 
0.12442 1.35206 0.98648 0.12442 1.56518 -0.98649 0.12442 1.56518 0.98648 
0.13589 1.40536 -0.98929 0.13589 1.40536 0.98928 0.13589 1.51188 -0.98929 
0.13589 1.51188 0.98928 0.14584 1.03678 -0.89486 0.14584 1.03678 0.89485 
0.14584 1.88046 -0.89486 0.14584 1.88046 0.89485 0.14668 1.45862 -0.98919 
0.14668 1.45862 0.98917 0.14852 1.14064 -0.93639 0.14852 1.14064 0.93637 
0.14852 1.77661 -0.93639 0.14852 1.77661 0.93637 0.14938 1.2473 -0.96593 
0.14938 1.2473 0.96592 0.14938 1.66995 -0.96593 0.14938 1.66995 0.96592 
0.14952 1.99446 -0.83097 0.14952 1.99446 0.83096 0.1507 2.09823 -0.75379 
0.1507 2.09823 0.75377 0.16154 1.29958 -0.97397 0.16154 1.29958 0.97395 
0.16154 1.61766 -0.97397 0.16154 1.61766 0.97395 0.17323 1.35233 -0.97913 
0.17323 1.35233 0.97911 0.17323 1.56491 -0.97913 0.17323 1.56491 0.97911 
0.17906 2.14032 -0.70938 0.17906 2.14032 0.70936 0.18379 1.09062 -0.91148 
0.18379 1.09062 0.91146 0.18379 1.82662 -0.91148 0.18379 1.82662 0.91146 
0.1844 1.4054 -0.98141 0.1844 1.4054 0.98139 0.1844 1.51185 -0.98141 
0.1844 1.51185 0.98139 0.18448 0.98152 -0.85927 0.18448 0.98152 0.85925 
0.18448 1.93573 -0.85927 0.18448 1.93573 0.85925 0.18553 1.19617 -0.94694 
0.18553 1.19617 0.94692 0.18553 1.72108 -0.94694 0.18553 1.72108 0.94692 
0.18687 2.04479 -0.78834 0.18687 2.04479 0.78832 0.19504 1.45862 -0.98079 
0.19504 1.45862 0.98078 0.19875 1.24712 -0.95695 0.19875 1.24712 0.95694 
0.19875 1.67013 -0.95695 0.19875 1.67013 0.95694 0.21089 1.29955 -0.96448 
0.21089 1.29955 0.96446 0.21089 1.61769 -0.96448 0.21089 1.61769 0.96446 
0.21685 2.08688 -0.74717 0.21685 2.08688 0.74715 0.21782 1.04246 -0.88281 
0.21782 1.04246 0.8828 0.21782 1.87478 -0.88281 0.21782 1.87478 0.8828 
0.22089 1.14616 -0.92389 0.22089 1.14616 0.92387 0.22089 1.77108 -0.92389 
0.22089 1.77108 0.92387 0.22204 0.92903 -0.81867 0.22204 0.92903 0.81865 
0.22204 1.98822 -0.81867 0.22204 1.98822 0.81865 0.2227 1.35267 -0.96911 
0.2227 1.35267 0.96909 0.2227 1.56458 -0.96911 0.2227 1.56458 0.96909 
0.23383 1.40583 -0.97084 0.23383 1.40583 0.97082 0.23383 1.51141 -0.97084 
0.23383 1.51141 0.97082 0.2346 1.19644 -0.93607 0.2346 1.19644 0.93605 
0.2346 1.7208 -0.93607 0.2346 1.7208 0.93605 0.24293 1.45862 -0.97004 
0.24293 1.45862 0.97002 0.24501 2.1279 -0.70145 0.24501 2.1279 0.70143 
0.24763 1.24747 -0.94556 0.24763 1.24747 0.94554 0.24763 1.66977 -0.94556 
0.24763 1.66977 0.94554 0.25257 2.03169 -0.77961 0.25257 2.03169 0.77959 
0.2553 1.0975 -0.89688 0.2553 1.0975 0.89686 0.2553 1.81975 -0.89688 
0.2553 1.81975 0.89686 0.25602 0.98844 -0.84462 0.25602 0.98844 0.8446 
0.25602 1.9288 -0.84462 0.25602 1.9288 0.8446 0.26 1.30014 -0.95251 
0.26 1.30014 0.95249 0.26 1.61711 -0.95251 0.26 1.61711 0.95249 
0.26969 1.14684 -0.91107 0.26969 1.14684 0.91105 0.26969 1.7704 -0.91107 
0.26969 1.7704 0.91105 0.2716 1.35328 -0.95662 0.2716 1.35328 0.9566 
0.2716 1.56397 -0.95662 0.2716 1.56397 0.9566 0.27257 2.16598 0.65215 
0.28132 1.40587 -0.95816 0.28132 1.40587 0.95814 0.28132 1.51137 -0.95816 
0.28132 1.51137 0.95814 0.28201 2.07268 -0.73715 0.28201 2.07268 0.73713 
0.28333 1.19733 -0.92273 0.28333 1.19733 0.92272 0.28333 1.71991 -0.92273 
0.28333 1.71991 0.92272 0.28739 0.94411 -0.80788 0.28739 0.94411 0.80786 
0.28739 1.97313 -0.80788 0.28739 1.97313 0.80786 0.28862 1.05037 -0.86603 
0.28862 1.05037 0.86602 0.28862 1.86687 -0.86603 0.28862 1.86687 0.86602 
0.29023 1.45862 -0.95695 0.29023 1.45862 0.95693 0.29588 1.24836 -0.93179 
0.29588 1.24836 0.93177 0.29588 1.66889 -0.93179 0.29588 1.66889 0.93177 
0.30365 1.09884 -0.88223 0.30365 1.09884 0.88222 0.30365 1.81841 -0.88223 
0.30365 1.81841 0.88222 0.30817 1.30118 -0.9382 0.30817 1.30118 0.93819 
0.30817 1.61607 -0.9382 0.30817 1.61607 0.93819 0.31036 2.11255 0.68994 
0.31757 2.01569 -0.76734 0.31757 2.01569 0.76732 0.31781 1.14832 -0.89593 
0.31781 1.14832 0.89591 0.31781 1.76893 -0.89593 0.31781 1.76893 0.89591 
0.31873 1.35331 -0.94197 0.31873 1.35331 0.94195 0.31873 1.56393 -0.94197 
0.31873 1.56393 0.94195 0.3207 1.005 -0.83148 0.3207 1.005 0.83146 
0.3207 1.91224 -0.83148 0.3207 1.91224 0.83146 0.32838 1.406 -0.94307 
0.32838 1.406 0.94305 0.32838 1.51125 -0.94307 0.32838 1.51125 0.94305 
0.33107 1.19868 -0.90708 0.33107 1.19868 0.90707 0.33107 1.71857 -0.90708 
0.33107 1.71857 0.90707 0.33684 1.45862 -0.94155 0.33684 1.45862 0.94154 
0.33727 2.14939 0.63956 0.3385 1.04954 -0.84738 0.3385 1.04954 0.84736 
0.3385 1.8677 -0.84738 0.3385 1.8677 0.84736 0.34339 1.24978 -0.91567 
0.34339 1.24978 0.91565 0.34339 1.66747 -0.91567 0.34339 1.66747 0.91565 
0.34589 2.05568 0.72376 0.35141 0.96157 -0.79336 0.35141 0.96157 0.79334 
0.35141 1.95567 -0.79336 0.35141 1.95567 0.79334 0.35347 1.09822 -0.86322 
0.35347 1.09822 0.8632 0.35347 1.81902 -0.86322 0.35347 1.81902 0.8632 
0.35474 1.30147 -0.92165 0.35474 1.30147 0.92163 0.35474 1.61578 -0.92165 
0.35474 1.61578 0.92163 0.36508 1.3536 -0.92502 0.36508 1.3536 0.925 
0.36508 1.56364 -0.92502 0.36508 1.56364 0.925 0.36774 1.14817 -0.87656 
0.36774 1.14817 0.87654 0.36774 1.76908 -0.87656 0.36774 1.76908 0.87654 
0.36989 1.00515 -0.81087 0.36989 1.00515 0.81086 0.36989 1.9121 -0.81087 
0.36989 1.9121 0.81086 0.37378 2.09447 0.67523 0.37439 1.40604 -0.92577 
0.37439 1.40604 0.92575 0.37439 1.51121 -0.92577 0.37439 1.51121 0.92575 
0.38062 1.99698 0.75183 0.38092 1.19872 -0.88731 0.38092 1.19872 0.88729 
0.38092 1.71853 -0.88731 0.38092 1.71853 0.88729 0.38263 1.45862 -0.92389 
0.38263 1.45862 0.92387 0.38742 1.04987 -0.82632 0.38742 1.04987 0.8263 
0.38742 1.86737 -0.82632 0.38742 1.86737 0.8263 0.39394 1.25138 -0.89545 
0.39394 1.25138 0.89543 0.39394 1.66586 -0.89545 0.39394 1.66586 0.89543 
0.39849 2.12935 0.62552 0.39991 0.96265 -0.77075 0.39991 0.96265 0.77073 
0.39991 1.95459 0.77073 0.40259 1.09888 -0.84171 0.40259 1.09888 0.84169 
0.40259 1.81837 -0.84171 0.40259 1.81837 0.84169 0.40516 1.30324 -0.90093 
0.40516 1.30324 0.90091 0.40516 1.61401 -0.90093 0.40516 1.61401 0.90091 
0.40819 2.03597 0.7071 0.4155 1.3558 -0.90375 0.4155 1.3558 0.90373 
0.4155 1.56145 -0.90375 0.4155 1.56145 0.90373 0.41662 1.14891 -0.85468 
0.41662 1.14891 0.85466 0.41662 1.76834 -0.85468 0.41662 1.76834 0.85466 
0.41824 1.00654 -0.78782 0.41824 1.00654 0.78781 0.41824 1.91071 0.78781 
0.42151 2.16168 0.5727 0.42465 1.40835 -0.90395 0.42465 1.40835 0.90393 
0.42465 1.5089 -0.90395 0.42465 1.5089 0.90393 0.4275 1.45862 -0.904 
0.4275 1.45862 0.90398 0.42827 1.99471 0.72742 0.43062 1.20087 -0.86493 
0.43062 1.20087 0.86491 0.43062 1.71637 -0.86493 0.43062 1.71637 0.86491 
0.43402 2.0725 0.65934 0.43524 1.05136 -0.80292 0.43524 1.05136 0.8029 
0.43524 1.86588 0.8029 0.44333 1.25361 -0.87258 0.44333 1.25361 0.87256 
0.44333 1.66364 -0.87258 0.44333 1.66364 0.87256 0.44726 0.96516 -0.74593 
0.44726 0.96516 0.74591 0.44726 1.95209 0.74591 0.4503 1.1006 -0.81793 
0.4503 1.1006 0.81791 0.4503 1.81665 0.81791 0.45465 1.30574 -0.87743 
0.45465 1.30574 0.87741 0.45465 1.61151 -0.87743 0.45465 1.61151 0.87741 
0.45526 2.03305 0.68023 0.45799 2.10639 0.60875 0.46467 1.3583 -0.87976 
0.46467 1.3583 0.87975 0.46467 1.55894 -0.87976 0.46467 1.55894 0.87975 
0.46513 1.00902 -0.76254 0.46513 1.00902 0.76253 0.46513 1.90823 0.76253 
0.46548 1.15156 -0.83006 0.46548 1.15156 0.83004 0.46548 1.76568 -0.83006 
0.46548 1.76568 0.83004 0.4686 1.4084 -0.88196 0.4686 1.4084 0.88194 
0.4686 1.50885 -0.88196 0.4686 1.50885 0.88194 0.47134 1.45862 -0.88193 
0.47134 1.45862 0.88191 0.47517 1.99144 0.70018 0.4793 1.20375 -0.83981 
0.4793 1.20375 0.83979 0.4793 1.71349 -0.83981 0.4793 1.71349 0.83979 
0.48 2.13752 0.55556 0.48007 2.06816 0.63082 0.48182 1.05401 -0.77724 
0.48182 1.05401 0.77722 0.48182 1.86324 0.77722 0.49139 1.25644 -0.84712 
0.49139 1.25644 0.8471 0.49139 1.66081 -0.84712 0.49139 1.66081 0.8471 
0.49416 0.96899 -0.71835 0.49416 0.96899 0.71833 0.49416 1.94826 0.71833 
0.49813 1.10405 -0.79127 0.49813 1.10405 0.79125 0.49813 1.8132 0.79125 
0.49995 2.16573 0.49999 0.50099 2.02844 0.65135 0.50252 1.30873 -0.85145 
0.50252 1.30873 0.85144 0.50252 1.60851 -0.85145 0.50252 1.60851 0.85144 
0.50302 2.10066 0.57853 0.50771 1.3584 -0.85566 0.50771 1.3584 0.85564 
0.50771 1.55884 -0.85566 0.50771 1.55884 0.85564 0.51163 1.40857 -0.85772 
0.51163 1.40857 0.8577 0.51163 1.50868 -0.85772 0.51163 1.50868 0.8577 
0.51183 1.01317 -0.73455 0.51183 1.01317 0.73453 0.51183 1.90408 0.73453 
0.51295 1.15514 -0.80295 0.51295 1.15514 0.80294 0.51295 1.76211 0.80294 
0.51405 1.45862 -0.85774 0.51405 1.45862 0.85772 0.52095 0.93087 -0.67085 
0.52095 1.98637 0.67084 0.52388 2.13018 0.52392 0.5249 2.06203 0.60026 
0.52626 1.20713 -0.81226 0.52626 1.20713 0.81224 0.52626 1.71012 0.81224 
0.52704 1.0578 -0.74935 0.52704 1.0578 0.74933 0.52704 1.85945 0.74933 
0.538 1.25987 -0.81915 0.538 1.25987 0.81913 0.538 1.65738 -0.81915 
0.538 1.65738 0.81913 0.53959 0.97428 -0.68863 0.53959 0.97428 0.68861 
0.53959 1.94296 0.68861 0.54314 1.10811 -0.76295 0.54314 1.10811 0.76293 
0.54314 1.80914 0.76293 0.54444 1.30912 -0.82534 0.54444 1.30912 0.82532 
0.54444 1.60813 -0.82534 0.54444 1.60813 0.82532 0.54524 2.02215 0.62055 
0.54655 2.09302 0.54659 0.54951 1.35874 -0.82947 0.54951 1.35874 0.82945 
0.54951 1.5585 -0.82947 0.54951 1.5585 0.82945 0.55321 1.40862 -0.83151 
0.55321 1.40862 0.8315 0.55321 1.50862 -0.83151 0.55321 1.50862 0.8315 
0.55552 1.45862 -0.83148 0.55552 1.45862 0.83146 0.55585 1.01797 -0.70485 
0.55585 1.01797 0.70483 0.55585 1.89928 0.70483 0.5579 1.15972 -0.77418 
0.5579 1.15972 0.77416 0.5579 1.75753 0.77416 0.56498 1.97972 0.63968 
0.5679 2.05432 0.56794 0.57076 1.06273 -0.71934 0.57076 1.06273 0.71932 
0.57076 1.85452 0.71932 0.57097 1.21193 -0.783 0.57097 1.21193 0.78299 
0.57097 1.70532 0.78299 0.57849 2.10066 0.50306 0.57914 1.26004 -0.79064 
0.57914 1.26004 0.79062 0.57914 1.65721 0.79062 0.58241 0.98007 0.65705 
0.58241 1.93718 0.65705 0.58558 1.30937 -0.79672 0.58558 1.30937 0.79671 
0.58558 1.60788 0.79671 0.58688 1.11342 -0.73236 0.58688 1.11342 0.73234 
0.58688 1.80382 0.73234 0.58788 2.01419 0.58793 0.59076 1.35931 -0.80068 
0.59076 1.35931 0.80066 0.59076 1.55793 -0.80068 0.59076 1.55793 0.80066 
0.59444 1.40926 -0.80259 0.59444 1.40926 0.80257 0.59444 1.50798 -0.80259 
0.59444 1.50798 0.80257 0.59565 1.45862 -0.80322 0.59565 1.45862 0.8032 
0.59848 1.02402 0.67295 0.59848 1.89323 0.67295 0.60022 2.06203 0.52494 
0.60125 1.16515 -0.74318 0.60125 1.16515 0.74317 0.60125 1.75209 0.74317 
0.60645 1.97273 0.6065 0.61078 1.21263 -0.75258 0.61078 1.21263 0.75256 
0.61078 1.70461 0.75256 0.61286 1.06878 0.68727 0.61286 1.84846 0.68727 
0.61883 1.26071 -0.76015 0.61883 1.26071 0.76013 0.61883 1.65654 0.76013 
0.62051 2.02215 0.54528 0.62356 1.93002 0.6236 0.62547 1.31023 -0.76597 
0.62547 1.31023 0.76596 0.62547 1.60701 0.76596 0.62871 1.11975 0.69986 
0.62871 1.79749 0.69986 0.63052 1.36014 -0.76986 0.63052 1.36014 0.76985 
0.63052 1.55711 0.76985 0.6332 1.40932 -0.77238 0.6332 1.40932 0.77236 
0.6332 1.50793 -0.77238 0.6332 1.50793 0.77236 0.63434 1.45862 -0.77302 
0.63434 1.45862 0.773 0.63916 1.88618 0.63921 0.63963 1.97972 0.56502 
0.63974 1.16638 -0.71083 0.63974 1.16638 0.71081 0.63974 1.75087 0.71081 
0.64925 1.21395 -0.7201 0.64925 1.21395 0.72009 0.64925 1.7033 0.72009 
0.65323 1.84131 0.65327 0.65697 1.26187 -0.72775 0.65697 1.26187 0.72773 
0.65697 1.65537 0.72773 0.657 1.93718 0.58245 0.66358 1.31148 -0.73345 
0.66358 1.31148 0.73343 0.66358 1.60576 0.73343 0.66572 1.79551 0.66576 
0.6679 1.36025 -0.73768 0.6679 1.36025 0.73767 0.6679 1.55699 0.73767 
0.67061 1.4095 -0.74014 0.67061 1.4095 0.74013 0.67061 1.50775 0.74013 
0.6715 1.45862 -0.74096 0.6715 1.45862 0.74094 0.67291 1.89323 0.59853 
0.67661 1.16834 0.67665 0.67661 1.74891 0.67665 0.68586 1.21564 0.68591 
0.68586 1.7016 0.68591 0.68723 1.84846 0.61291 0.69347 1.26353 -0.69353 
0.69347 1.26353 0.69351 0.69347 1.65371 0.69351 0.6994 1.31189 -0.69946 
0.6994 1.31189 0.69944 0.6994 1.60535 0.69944 0.69982 1.79749 0.62876 
0.70365 1.36061 -0.70371 0.70365 1.36061 0.70369 0.70365 1.55664 0.70369 
0.70478 1.89928 0.55589 0.7062 1.40956 -0.70626 0.7062 1.40956 0.70625 
0.7062 1.50769 0.70625 0.70705 1.45862 0.7071 0.71076 1.75087 0.63978 
0.71928 1.85452 0.5708 0.72004 1.7033 0.64929 0.72769 1.26187 0.65702 
0.72769 1.65537 0.65702 0.7323 1.80382 0.58693 0.73339 1.31148 0.66363 
0.73339 1.60576 0.66363 0.73762 1.36025 -0.66796 0.73762 1.36025 0.66794 
0.73762 1.55699 0.66794 0.74008 1.4095 0.67065 0.74008 1.50775 0.67065 
0.7409 1.45862 0.67155 0.74312 1.75209 0.60129 0.75252 1.70461 0.61083 
0.76008 1.65654 0.61888 0.76289 1.80914 0.54318 0.76591 1.60701 0.62551 
0.7698 1.36014 0.63056 0.7698 1.55711 0.63056 0.77232 1.40932 0.63324 
0.77232 1.50793 0.63324 0.77296 1.45862 0.63438 0.77412 1.75753 0.55795 
0.78294 1.70532 0.57101 0.79058 1.65721 0.57919 0.79666 1.60788 0.58563 
0.80062 1.55793 0.59081 0.80253 1.40926 0.59449 0.80253 1.50798 0.59449 
0.80315 1.45862 0.59569 0.81219 1.71012 0.5263 0.81909 1.65738 0.53805 
0.82528 1.60813 0.54448 0.82941 1.5585 0.54956 0.83145 1.50862 0.55325 
0.84706 1.66081 0.49144 0.85139 1.60851 0.50256 0.85559 1.55884 0.50775 
-4.49225 0.98788 0.29034 -4.48792 1.04018 0.30146 -4.46614 0.9875 0.24841 
-4.45995 1.03675 0.25485 -4.45306 1.08949 0.26659 -4.44375 1.14148 0.2799 
-4.44148 0.9373 0.20209 -4.43752 0.98725 0.20727 -4.43144 1.03658 0.21371 
-4.4238 1.08469 0.22189 -4.41498 1.1369 0.23495 -4.41066 0.93648 0.16233 
-4.40677 0.98638 0.16738 -4.40375 1.18851 0.24971 -4.40095 1.03591 0.17402 
-4.39338 1.08399 0.18207 -4.39015 1.23882 0.26581 -4.38398 1.13146 0.1916 
-4.38094 0.88712 0.12224 -4.37848 0.93637 0.12495 -4.37425 0.98513 0.12927 
-4.37316 1.18319 0.20597 -4.36855 1.03474 0.13588 -4.3609 1.08267 0.1436 
-4.36014 1.23389 0.22209 -4.35162 1.13024 0.15311 -4.34706 0.88706 0.08665 
-4.34564 1.27865 0.237 -4.34451 0.93601 0.0892 -4.34068 1.17687 0.16414 
-4.34026 0.98472 0.09345 -4.33433 1.03308 0.09939 -4.32943 1.32234 0.25327 
-4.32809 1.22784 0.17999 -4.32672 1.08097 0.10699 -4.31747 1.12828 0.11625 
-4.31377 1.2726 0.19437 -4.31237 0.83799 0.05195 -4.31147 0.88712 0.05277 
-4.30876 0.93637 0.05523 -4.30658 1.17488 0.12713 -4.30444 0.98513 0.05946 
-4.29787 1.31655 0.21044 -4.29783 1.03474 0.06516 -4.29409 1.22068 0.13962 
-4.29011 1.08267 0.07281 -4.2806 1.13024 0.08209 -4.28049 1.35909 0.22788 
-4.28002 1.26555 0.15369 -4.2752 0.83799 0.01989 -4.27406 0.8873 0.02053 
-4.27138 0.93648 0.02305 -4.26958 1.17687 0.09304 -4.26633 0.98638 0.02694 
-4.26442 1.30939 0.16929 -4.26137 1.40152 0.24761 -4.2597 1.03591 0.03277 
-4.25373 1.22784 0.10562 -4.25165 1.08399 0.04033 -4.24731 1.3521 0.1864 
-4.24211 1.13146 0.04973 -4.24108 1.4414 0.26795 -4.23934 1.2726 0.11995 
-4.23651 0.83799 -0.0103 -4.2353 0.78863 -0.00968 -4.2353 0.88736 -0.00968 
-4.23163 0.9373 -0.00777 -4.22875 1.39356 0.20497 -4.22775 1.18319 0.06055 
-4.22644 0.98725 -0.00381 -4.22327 1.31655 0.13585 -4.22001 1.03658 0.00228 
-4.21183 1.08469 0.00991 -4.21162 1.23389 0.07357 -4.20876 1.43369 0.22495 
-4.20584 1.35909 0.15322 -4.19876 1.1369 0.01873 -4.19671 1.27865 0.08807 
-4.19638 0.83799 -0.03856 -4.19407 0.78799 -0.0386 -4.19407 0.888 -0.0386 
-4.19037 0.73812 -0.03655 -4.19037 0.93787 -0.03655 -4.18741 1.47239 0.2463 
-4.1861 1.40152 0.17234 -4.1853 0.9875 -0.03243 -4.184 1.18851 0.02996 
-4.18045 1.32234 0.10428 -4.17886 1.03675 -0.02624 -4.1679 1.23882 0.04356 
-4.16712 1.08949 -0.01934 -4.16576 1.4414 0.19263 -4.16474 1.50955 0.26897 
-4.16181 1.36574 0.12206 -4.15491 0.83799 -0.06482 -4.15381 1.14148 -0.01004 
-4.15269 1.28345 0.05837 -4.1525 0.78794 -0.06481 -4.1525 0.88805 -0.06481 
-4.14857 0.73777 -0.06274 -4.14857 0.93821 -0.06274 -4.14388 1.48003 0.21436 
-4.14338 0.98788 -0.05854 -4.14185 1.40781 0.14155 -4.14081 1.5451 0.29291 
-4.13899 1.19257 0.00164 -4.13502 1.32763 0.07456 -4.13225 1.04018 -0.05421 
-4.12268 1.24261 0.01568 -4.12094 1.44753 0.16208 -4.12086 1.51689 0.23733 
-4.12016 1.09286 -0.04689 -4.11604 1.37081 0.09272 -4.11567 1.57895 0.31804 
-4.1122 0.83799 -0.08902 -4.10946 0.78777 -0.08905 -4.10946 0.88822 -0.08905 
-4.10635 1.14505 -0.03715 -4.10599 1.2876 0.03037 -4.10553 0.73768 -0.08685 
-4.10553 0.93831 -0.08685 -4.09885 1.48576 0.18414 -4.09612 1.41242 0.11267 
-4.09551 0.68511 -0.08452 -4.09551 0.99088 -0.08452 -4.09117 1.19602 -0.02502 
-4.08812 1.33146 0.04698 -4.08419 1.04301 -0.07967 -4.0831 1.57029 0.2751 
-4.0761 1.24525 -0.01 -4.07488 1.45187 0.13356 -4.07148 1.09575 -0.07201 
-4.06913 1.37408 0.06547 -4.06836 0.83799 -0.11108 -4.06551 0.78772 -0.11103 
-4.06551 0.88827 -0.11103 -4.06237 1.54105 0.22019 -4.0591 1.29008 0.00509 
-4.05748 1.14771 -0.06177 -4.05706 1.60281 0.30118 -4.05636 0.73517 -0.11083 
-4.05636 0.94082 -0.11083 -4.04906 1.41534 0.0858 -4.04602 0.68261 -0.10802 
-4.04602 0.99338 -0.10802 -4.04346 1.19774 -0.04879 -4.04077 1.33396 0.02216 
-4.03936 1.50872 0.16738 -4.0348 0.63075 -0.10254 -4.0348 1.04523 -0.10254 
-4.02982 1.63365 0.32857 -4.02828 1.24674 -0.03341 -4.02349 0.83799 -0.13097 
-4.02349 1.59234 0.2595 -4.02178 1.0979 -0.0944 -4.02148 1.37635 0.04107 
-4.01525 0.78541 -0.13285 -4.01525 0.89058 -0.13285 -4.01464 1.47384 0.11767 
-4.01075 1.29147 -0.01796 -4.0086 1.14845 -0.08365 -4.00594 0.73298 -0.13211 
-4.00594 0.94301 -0.13211 -4.00164 1.66238 0.3568 -4.00159 1.56212 0.20514 
-3.99646 1.62356 0.28655 -3.9956 0.68084 -0.12874 -3.9956 0.99515 -0.12874 
-3.99433 1.1984 -0.0703 -3.99228 1.33505 -0.00045 -3.98675 1.43505 0.06914 
-3.98425 0.62915 -0.12275 -3.98425 0.62915 1.70856 -3.98425 1.04684 -0.12275 
-3.97936 1.24707 -0.05447 -3.97813 1.52876 0.15333 -3.9777 0.83799 -0.14864 
-3.97193 0.57805 -0.11417 -3.97193 1.09794 -0.11417 -3.96924 0.78537 -0.15015 
-3.96924 0.89062 -0.15015 -3.96857 1.65286 0.31483 -3.96225 1.61116 0.24619 
-3.96157 1.29162 -0.03856 -3.95959 0.73268 -0.14905 -3.95959 0.94331 -0.14905 
-3.95867 1.1483 -0.10302 -3.95844 1.39506 0.02558 -3.95122 1.49192 0.10295 
-3.94903 0.68055 -0.14529 -3.94903 0.68055 1.7311 -3.94903 0.99544 -0.14529 
-3.94451 1.19778 -0.08932 -3.93972 1.5798 0.19259 -3.93675 0.62773 -0.13887 
-3.93675 0.62773 1.72468 -3.93675 1.04826 -0.13887 -3.93453 1.64095 0.27426 
-3.93109 0.83799 -0.16404 -3.92948 1.24624 -0.07312 -3.92825 1.3525 -0.01497 
-3.92419 0.5767 -0.12982 -3.92419 0.5767 1.71563 -3.92419 1.09928 -0.12982 
-3.92287 1.45205 0.05576 -3.92218 0.78524 -0.16524 -3.92218 0.89074 -0.16524 
-3.91343 1.54536 0.14074 -3.91246 0.73265 -0.16371 -3.91246 0.94334 -0.16371 
-3.91055 0.52621 -0.11816 -3.91055 1.14977 -0.11816 -3.90086 0.67951 -0.15959 
-3.90086 0.67951 1.7454 -3.90086 0.99648 -0.15959 -3.89963 1.62667 0.23523 
-3.89688 1.30817 -0.0517 -3.89616 1.19912 -0.10397 -3.89344 1.41106 0.01331 
-3.88849 0.62685 -0.15265 -3.88849 0.62685 1.73846 -3.88849 1.04914 -0.15265 
-3.88587 1.50727 0.09147 -3.88379 0.83799 -0.17713 -3.87546 0.57581 -0.14315 
-3.87546 0.57581 1.72896 -3.87546 1.10017 -0.14315 -3.87469 0.7852 -0.17793 
-3.87469 0.89078 -0.17793 -3.87408 1.59439 0.18181 -3.86356 0.73204 -0.1762 
-3.86356 0.73204 1.76201 -3.86356 0.94395 -0.1762 -3.8629 1.36759 -0.02576 
-3.86175 0.52553 -0.13097 -3.86175 0.52553 1.71678 -3.86175 1.15045 -0.13097 
-3.85868 1.25415 -0.0899 -3.85771 1.46625 0.04575 -3.85176 0.67892 -0.17156 
-3.85176 0.67892 1.75737 -3.85176 0.99706 -0.17156 -3.84747 1.55868 0.13116 
-3.83962 0.62649 -0.16404 -3.83962 0.62649 1.74985 -3.83962 1.0495 -0.16404 
-3.8359 0.83799 -0.18788 -3.82773 1.42416 0.00457 -3.82639 0.57554 -0.15403 
-3.82639 0.57554 1.73984 -3.82639 1.10045 -0.15403 -3.82534 1.3151 -0.06635 
-3.82526 0.78477 -0.18849 -3.82526 0.78477 1.7743 -3.82526 0.89122 -0.18849 
-3.82465 0.47 -0.11857 -3.82465 1.20599 -0.11857 -3.81993 1.51969 0.08353 
-3.81409 0.73171 -0.18622 -3.81409 0.73171 1.77203 -3.81409 0.94428 -0.18622 
-3.80986 1.60517 0.17415 -3.8024 0.67895 -0.18105 -3.8024 0.67895 1.76686 
-3.8024 0.99703 -0.18105 -3.79156 1.4776 0.03913 -3.79039 1.37383 -0.03806 
-3.79024 0.62667 -0.17302 -3.79024 0.62667 1.75883 -3.79024 1.04932 -0.17302 
-3.78938 0.52001 -0.14348 -3.78938 0.52001 1.72929 -3.78938 1.15598 -0.14348 
-3.78754 0.83799 -0.19627 -3.78754 0.83799 1.78208 -3.78671 0.41616 -0.10195 
-3.78671 1.25983 -0.10195 -3.78255 1.56789 0.1242 -3.77675 0.78474 -0.19638 
-3.77675 0.78474 1.78219 -3.77675 0.89125 -0.19638 -3.77675 0.89125 1.78219 
-3.76528 0.73143 -0.19358 -3.76528 0.73143 1.77939 -3.76528 0.94456 -0.19358 
-3.75464 1.42907 -0.00564 -3.75459 1.5276 0.07772 -3.75348 0.57083 -0.16414 
-3.75348 0.57083 1.74995 -3.75348 1.10516 -0.16414 -3.75344 0.6787 -0.18788 
-3.75344 0.6787 1.77369 -3.75344 0.99728 -0.18788 -3.75219 1.31981 -0.07626 
-3.7517 0.46537 -0.12843 -3.7517 0.46537 1.71424 -3.7517 1.21062 -0.12843 
-3.73883 0.83799 -0.20228 -3.73883 0.83799 1.78809 -3.72763 0.78463 -0.20189 
-3.72763 0.78463 1.7877 -3.72763 0.89136 -0.20189 -3.72763 0.89136 1.7877 
-3.71706 1.37716 -0.04584 -3.717 1.57392 0.12014 -3.7164 1.48314 0.03259 
-3.71621 0.51621 -0.1509 -3.71621 0.51621 1.73671 -3.71621 1.15978 -0.1509 
-3.71617 0.73142 -0.19854 -3.71617 0.73142 1.78435 -3.71617 0.94457 -0.19854 
-3.71617 0.94457 1.78435 -3.71573 0.62487 -0.18124 -3.71573 0.62487 1.76705 
-3.71573 1.05112 -0.18124 -3.71395 0.41273 -0.10921 -3.71395 0.41273 1.69502 
-3.71395 1.26325 -0.10921 -3.68988 0.83799 -0.20589 -3.68988 0.83799 1.7917 
-3.67904 1.43281 -0.01005 -3.67904 0.35383 -0.08123 -3.67904 1.32216 -0.08123 
-3.67901 1.53134 0.07332 -3.6786 0.56962 -0.16967 -3.6786 0.56962 1.75548 
-3.6786 1.10637 -0.16967 -3.67859 0.46305 -0.13337 -3.67859 0.46305 1.71918 
-3.67859 1.21294 -0.13337 -3.67857 0.6775 -0.19341 -3.67857 0.6775 1.77922 
-3.67857 0.99849 -0.19341 -3.67857 0.99849 1.77922 -3.67857 0.78459 -0.20495 
-3.67857 0.78459 1.79076 -3.67857 0.8914 -0.20495 -3.67857 0.8914 1.79076 
-3.64081 0.41159 -0.11163 -3.64081 0.41159 1.69744 -3.64081 0.51529 -0.15359 
-3.64081 0.51529 1.7394 -3.64081 0.62427 -0.18399 -3.64081 0.62427 1.7698 
-3.64081 0.73112 -0.20137 -3.64081 0.73112 1.78718 -3.64081 0.83799 -0.2071 
-3.64081 0.83799 1.79291 -3.64081 0.94487 -0.20137 -3.64081 0.94487 1.78718 
-3.64081 1.05172 -0.18399 -3.64081 1.05172 1.7698 -3.64081 1.1607 -0.15359 
-3.64081 1.2644 -0.11163 -3.64081 1.37873 -0.04829 -3.64081 1.48499 0.03041 
-3.60305 0.78459 -0.20495 -3.60305 0.78459 1.79076 -3.60305 0.8914 -0.20495 
-3.60305 0.8914 1.79076 -3.60305 0.6775 -0.19341 -3.60305 0.6775 1.77922 
-3.60305 0.99849 -0.19341 -3.60305 0.99849 1.77922 -3.60302 0.46305 -0.13337 
-3.60302 0.46305 1.71918 -3.60302 1.21294 -0.13337 -3.60302 0.56962 -0.16967 
-3.60302 0.56962 1.75548 -3.60302 1.10637 -0.16967 -3.60302 1.10637 1.75548 
-3.60261 1.53134 0.07332 -3.60257 0.35383 -0.08123 -3.60257 0.35383 1.66704 
-3.60257 1.32216 -0.08123 -3.60257 1.43281 -0.01005 -3.59174 0.83799 -0.20589 
-3.59174 0.83799 1.7917 -3.56766 0.41273 -0.10921 -3.56766 0.41273 1.69502 
-3.56766 1.26325 -0.10921 -3.56766 1.26325 1.69502 -3.56588 0.62487 -0.18124 
-3.56588 0.62487 1.76705 -3.56588 1.05112 -0.18124 -3.56588 1.05112 1.76705 
-3.56545 0.73142 -0.19854 -3.56545 0.73142 1.78435 -3.56545 0.94457 -0.19854 
-3.56545 0.94457 1.78435 -3.56541 0.51621 -0.1509 -3.56541 0.51621 1.73671 
-3.56541 1.15978 -0.1509 -3.56541 1.15978 1.73671 -3.56521 1.48314 0.03259 
-3.56456 0.29883 1.63165 -3.56456 1.37716 -0.04584 -3.55399 0.78463 -0.20189 
-3.55399 0.78463 1.7877 -3.55399 0.89136 -0.20189 -3.55399 0.89136 1.7877 
-3.54279 0.83799 -0.20228 -3.54279 0.83799 1.78809 -3.52992 0.46537 -0.12843 
-3.52992 0.46537 1.71424 -3.52992 1.21062 -0.12843 -3.52992 1.21062 1.71424 
-3.52943 0.35618 -0.07626 -3.52943 0.35618 1.66207 -3.52943 1.31981 -0.07626 
-3.52943 1.31981 1.66207 -3.52817 0.6787 -0.18788 -3.52817 0.6787 1.77369 
-3.52817 0.99728 -0.18788 -3.52817 0.99728 1.77369 -3.52814 0.57083 -0.16414 
-3.52814 0.57083 1.74995 -3.52814 1.10516 -0.16414 -3.52814 1.10516 1.74995 
-3.52703 1.5276 0.07772 -3.52698 0.24692 1.59145 -3.52698 1.42907 -0.00564 
-3.51634 0.73143 -0.19358 -3.51634 0.73143 1.77939 -3.51634 0.94456 -0.19358 
-3.51634 0.94456 1.77939 -3.50487 0.78474 -0.19638 -3.50487 0.78474 1.78219 
-3.50487 0.89125 -0.19638 -3.50487 0.89125 1.78219 -3.49491 0.41616 1.68776 
-3.49491 1.25983 -0.10195 -3.49491 1.25983 1.68776 -3.49408 0.83799 -0.19627 
-3.49408 0.83799 1.78208 -3.49223 0.52001 -0.14348 -3.49223 0.52001 1.72929 
-3.49223 1.15598 -0.14348 -3.49223 1.15598 1.72929 -3.49138 0.62667 -0.17302 
-3.49138 0.62667 1.75883 -3.49138 1.04932 -0.17302 -3.49138 1.04932 1.75883 
-3.49123 0.30216 1.62387 -3.49123 1.37383 -0.03806 -3.49123 1.37383 1.62387 
-3.49005 1.4776 0.03913 -3.47922 0.67895 -0.18105 -3.47922 0.67895 1.76686 
-3.47922 0.99703 -0.18105 -3.47922 0.99703 1.76686 -3.46753 0.73171 -0.18622 
-3.46753 0.73171 1.77203 -3.46753 0.94428 -0.18622 -3.46753 0.94428 1.77203 
-3.45696 0.47 1.70438 -3.45696 1.20599 -0.11857 -3.45696 1.20599 1.70438 
-3.45635 0.78477 -0.18849 -3.45635 0.78477 1.7743 -3.45635 0.89122 -0.18849 
-3.45635 0.89122 1.7743 -3.45628 0.36089 1.65216 -3.45628 1.3151 -0.06635 
-3.45628 1.3151 1.65216 -3.45522 0.57554 -0.15403 -3.45522 0.57554 1.73984 
-3.45522 1.10045 -0.15403 -3.45522 1.10045 1.73984 -3.45388 0.25183 1.58124 
-3.45388 1.42416 0.00457 -3.44572 0.83799 -0.18788 -3.44572 0.83799 1.77369 
-3.442 0.62649 -0.16404 -3.442 0.62649 1.74985 -3.442 1.0495 -0.16404 
-3.442 1.0495 1.74985 -3.42986 0.67892 -0.17156 -3.42986 0.67892 1.75737 
-3.42986 0.99706 -0.17156 -3.42986 0.99706 1.75737 -3.4239 0.20974 1.54006 
-3.4239 1.46625 0.04575 -3.42294 0.42184 1.67571 -3.42294 1.25415 -0.0899 
-3.42294 1.25415 1.67571 -3.41987 0.52553 1.71678 -3.41987 1.15045 -0.13097 
-3.41987 1.15045 1.71678 -3.41872 0.3084 1.61157 -3.41872 1.36759 -0.02576 
-3.41872 1.36759 1.61157 -3.41806 0.73204 -0.1762 -3.41806 0.73204 1.76201 
-3.41806 0.94395 -0.1762 -3.41806 0.94395 1.76201 -3.40692 0.7852 -0.17793 
-3.40692 0.7852 1.76374 -3.40692 0.89078 -0.17793 -3.40692 0.89078 1.76374 
-3.40616 0.57581 1.72896 -3.40616 1.10017 -0.14315 -3.40616 1.10017 1.72896 
-3.39783 0.83799 -0.17713 -3.39783 0.83799 1.76294 -3.39575 0.16872 1.49434 
-3.39312 0.62685 1.73846 -3.39312 1.04914 -0.15265 -3.39312 1.04914 1.73846 
-3.38818 0.26492 1.5725 -3.38818 1.41106 0.01331 -3.38545 0.47687 1.68978 
-3.38545 1.19912 -0.10397 -3.38545 1.19912 1.68978 -3.38474 0.36781 1.63751 
-3.38474 1.30817 -0.0517 -3.38474 1.30817 1.63751 -3.38075 0.67951 -0.15959 
-3.38075 0.67951 1.7454 -3.38075 0.99648 -0.15959 -3.38075 0.99648 1.7454 
-3.37106 0.52621 1.70397 -3.37106 1.14977 -0.11816 -3.37106 1.14977 1.70397 
-3.36916 0.73265 -0.16371 -3.36916 0.73265 1.74952 -3.36916 0.94334 -0.16371 
-3.36916 0.94334 1.74952 -3.36819 0.13063 1.44507 -3.35944 0.78524 -0.16524 
-3.35944 0.78524 1.75105 -3.35944 0.89074 -0.16524 -3.35944 0.89074 1.75105 
-3.35874 0.22394 1.53005 -3.35874 1.45205 0.05576 -3.35742 0.5767 1.71563 
-3.35742 1.09928 -0.12982 -3.35742 1.09928 1.71563 -3.35336 0.32348 1.60078 
-3.35336 1.3525 -0.01497 -3.35213 0.42975 1.65893 -3.35213 1.24624 -0.07312 
-3.35213 1.24624 1.65893 -3.35052 0.83799 -0.16404 -3.35052 0.83799 1.74985 
-3.34487 0.62773 1.72468 -3.34487 1.04826 -0.13887 -3.34487 1.04826 1.72468 
-3.3419 0.09619 1.39322 -3.33711 0.47821 1.67513 -3.33711 1.19778 -0.08932 
-3.33711 1.19778 1.67513 -3.33258 0.68055 1.7311 -3.33258 0.99544 -0.14529 
-3.33258 0.99544 1.7311 -3.3304 0.18407 1.48286 -3.32318 0.28093 1.56023 
-3.32318 1.39506 0.02558 -3.32295 0.52769 1.68883 -3.32295 1.1483 -0.10302 
-3.32295 1.1483 1.68883 -3.32203 0.73268 1.73486 -3.32203 0.94331 -0.14905 
-3.32203 0.94331 1.73486 -3.32005 0.38437 1.62437 -3.32005 1.29162 -0.03856 
-3.32005 1.29162 1.62437 -3.31937 0.06483 1.33962 -3.31237 0.78537 -0.15015 
-3.31237 0.78537 1.73596 -3.31237 0.89062 -0.15015 -3.31237 0.89062 1.73596 
-3.30968 0.57805 1.69998 -3.30968 1.09794 -0.11417 -3.30968 1.09794 1.69998 
-3.30392 0.83799 -0.14864 -3.30392 0.83799 1.73445 -3.30349 0.14723 1.43248 
-3.30225 0.42892 1.64028 -3.30225 1.24707 -0.05447 -3.30225 1.24707 1.64028 
-3.29736 0.62915 1.70856 -3.29736 1.04684 -0.12275 -3.29736 1.04684 1.70856 
-3.29486 0.24093 1.51667 -3.29486 1.43505 0.06914 -3.28934 0.34094 1.58626 
-3.28934 1.33505 -0.00045 -3.28728 0.47759 1.65611 -3.28728 1.1984 -0.0703 
-3.28728 1.1984 1.65611 -3.28601 0.68084 1.71455 -3.28601 0.99515 -0.12874 
-3.28601 0.99515 1.71455 -3.28515 0.05243 1.29926 -3.28002 0.11386 1.38067 
-3.27567 0.73298 1.71792 -3.27567 0.94301 -0.13211 -3.27567 0.94301 1.71792 
-3.27301 0.52754 1.66946 -3.27301 1.14845 -0.08365 -3.27301 1.14845 1.66946 
-3.27087 0.38452 1.60377 -3.27087 1.29147 -0.01796 -3.27087 1.29147 1.60377 
-3.26697 0.20215 1.46814 -3.26637 0.78541 1.71866 -3.26637 0.89058 -0.13285 
-3.26637 0.89058 1.71866 -3.26013 0.29964 1.54474 -3.25983 0.57809 1.68021 
-3.25983 1.0979 -0.0944 -3.25983 1.0979 1.68021 -3.25812 0.08365 1.32631 
-3.25812 0.83799 -0.13097 -3.25812 0.83799 1.71678 -3.25334 0.42925 1.61922 
-3.25334 1.24674 -0.03341 -3.25334 1.24674 1.61922 -3.2518 0.04234 1.25724 
-3.24796 0.00652 1.18575 -3.24681 0.63075 1.68835 -3.24681 1.04523 -0.10254 
-3.24681 1.04523 1.68835 -3.24226 0.16727 1.41843 -3.24084 0.34202 1.56365 
-3.23816 0.47825 1.6346 -3.23816 1.19774 -0.04879 -3.23816 1.19774 1.6346 
-3.23559 0.68261 1.69383 -3.23559 0.99338 -0.10802 -3.23559 0.99338 1.69383 
-3.23256 0.26064 1.50001 -3.22526 0.73517 1.69664 -3.22526 0.94082 -0.11083 
-3.22526 0.94082 1.69664 -3.22456 0.07318 1.28463 -3.22414 0.52828 1.64758 
-3.22414 1.14771 -0.06177 -3.22414 1.14771 1.64758 -3.22251 0.38591 1.58072 
-3.22251 1.29008 1.58072 -3.21958 0.03479 1.21413 -3.21925 0.13494 1.36562 
-3.21611 0.78772 1.69684 -3.21611 0.88827 -0.11103 -3.21611 0.88827 1.69684 
-3.21325 0.83799 1.69689 -3.21249 0.30191 1.52034 -3.21014 0.58024 1.65782 
-3.21014 1.09575 -0.07201 -3.21014 1.09575 1.65782 -3.20673 0.22412 1.45225 
-3.20552 0.43073 1.59581 -3.20552 1.24525 -0.01 -3.20552 1.24525 1.59581 
-3.2047 0.01361 1.15374 -3.19852 0.1057 1.31071 -3.19743 0.63298 1.66548 
-3.19743 1.04301 -0.07967 -3.19743 1.04301 1.66548 -3.19349 0.34453 1.53883 
-3.19222 0.06498 1.24149 -3.19045 0.47997 1.61083 -3.19045 1.19602 -0.02502 
-3.19045 1.19602 1.61083 -3.1861 0.68511 1.67033 -3.1861 0.99088 -0.08452 
-3.1861 0.99088 1.67033 -3.18549 0.26357 1.47314 -3.18277 0.19022 1.40167 
-3.17648 0.04234 1.18192 -3.17608 0.73768 1.67266 -3.17608 0.93831 -0.08685 
-3.17608 0.93831 1.67266 -3.17563 0.38839 1.55544 -3.17527 0.53093 1.62296 
-3.17527 1.14505 -0.03715 -3.17527 1.14505 1.62296 -3.17215 0.78777 1.67486 
-3.17215 0.88822 1.67486 -3.16941 0.83799 1.67483 -3.16594 0.09704 1.26777 
-3.16558 0.30518 1.49309 -3.16273 0.02312 1.12067 -3.16145 0.58312 1.6327 
-3.16145 1.09286 -0.04689 -3.16145 1.09286 1.6327 -3.16076 0.1591 1.34848 
-3.16068 0.22846 1.42373 -3.15893 0.43338 1.57013 -3.15893 1.24261 1.57013 
-3.14936 0.63581 1.64002 -3.14936 1.04018 -0.05421 -3.14936 1.04018 1.64002 
-3.14908 0.07318 1.20916 -3.1466 0.34836 1.51125 -3.14263 0.48342 1.58417 
-3.14263 1.19257 1.58417 -3.14081 0.13089 1.29291 -3.13976 0.26818 1.44426 
-3.13824 0.6881 1.64435 -3.13824 0.98788 -0.05854 -3.13824 0.98788 1.64435 
-3.13774 0.19596 1.37145 -3.13445 0.05243 1.14856 -3.13305 0.73777 1.64855 
-3.13305 0.93821 1.64855 -3.12912 0.78794 1.65062 -3.12912 0.88805 1.65062 
-3.12893 0.39254 1.52744 -3.1278 0.53451 1.59585 -3.1278 1.14148 1.59585 
-3.12671 0.83799 1.65063 -3.123 0.1057 1.23519 -3.12217 0.03504 1.08663 
-3.1198 0.31024 1.46375 -3.11688 0.16644 1.31684 -3.11585 0.23459 1.39318 
-3.1145 0.5865 1.60515 -3.1145 1.08949 1.60515 -3.11372 0.43717 1.54225 
-3.11372 1.23882 1.54225 -3.11218 0.02075 1.02242 -3.10741 0.08365 1.17559 
-3.10275 0.63924 1.61205 -3.10275 1.03675 -0.02624 -3.10275 1.03675 1.61205 
-3.10117 0.35365 1.48153 -3.09761 0.48748 1.55585 -3.09761 1.18851 1.55585 
-3.09632 0.68849 1.61824 -3.09632 0.9875 -0.03243 -3.09632 0.9875 1.61824 
-3.09551 0.27447 1.41347 -3.09421 0.2036 1.33951 -3.0941 0.06483 1.11434 
-3.09124 0.73812 1.62236 -3.09124 0.93787 1.62236 -3.08755 0.78799 1.62441 
-3.08755 0.888 1.62441 -3.08524 0.1591 1.27295 -3.08524 0.83799 1.62437 
-3.0849 0.39734 1.49774 -3.08313 0.04932 1.05172 -3.08285 0.53909 1.56708 
-3.08285 1.1369 1.56708 -3.07578 0.31689 1.43259 -3.07285 0.24229 1.36086 
-3.06999 0.4421 1.51224 -3.06999 1.23389 1.51224 -3.06979 0.5913 1.5759 
-3.06979 1.08469 1.5759 -3.0681 0.13494 1.21447 -3.06227 0.19596 1.29597 
-3.06161 0.63941 1.58353 -3.06161 1.03658 1.58353 -3.05835 0.35944 1.44996 
-3.05517 0.68874 1.58962 -3.05517 0.98725 1.58962 -3.05387 0.49279 1.52526 
-3.05387 1.18319 1.52526 -3.05304 0.11386 1.15369 -3.05287 0.28242 1.38084 
-3.04999 0.73869 1.59358 -3.04999 0.9373 1.59358 -3.04631 0.78863 1.59549 
-3.04631 0.88736 1.59549 -3.04511 0.83799 1.59611 -3.04227 0.40339 1.46586 
-3.04054 0.23459 1.31786 -3.0405 0.09619 1.09182 -3.0395 0.54452 1.53608 
-3.0395 1.13146 1.53608 -3.0343 0.32389 1.39941 -3.03205 0.19022 1.25095 
-3.02997 0.592 1.54548 -3.02997 1.08399 1.54548 -3.02789 0.44815 1.48019 
-3.02789 1.22784 1.48019 -3.02192 0.64008 1.55304 -3.02192 1.03591 1.55304 
-3.02025 0.27447 1.3382 -3.0172 0.3666 1.41652 -3.01529 0.68961 1.55887 
-3.01529 0.98638 1.55887 -3.01528 0.16727 1.19145 -3.01204 0.49912 1.49277 
-3.01204 1.17687 1.49277 -3.01023 0.73951 1.56276 -3.01023 0.93648 1.56276 
-3.00998 0.22846 1.27303 -3.00755 0.78869 1.56528 -3.00755 0.8873 1.56528 
-3.00641 0.83799 1.56592 -3.00159 0.41044 1.43212 -3.00123 0.14723 1.13023 
-3.00112 0.31689 1.35793 -3.00102 0.54575 1.50372 -3.00102 1.13024 1.50372 
-2.9915 0.59332 1.513 -2.9915 1.08267 1.513 -2.98945 0.26818 1.29395 
-2.98753 0.45531 1.44619 -2.98753 1.22068 1.44619 -2.98378 0.64124 1.52065 
-2.98378 1.03474 1.52065 -2.98375 0.35944 1.37537 -2.98146 0.22412 1.22698 
-2.97717 0.69085 1.52635 -2.97717 0.98513 1.52635 -2.97504 0.5011 1.45868 
-2.97504 1.17488 1.45868 -2.97286 0.73962 1.53058 -2.97286 0.93637 1.53058 
-2.97015 0.78887 1.53304 -2.97015 0.88712 1.53304 -2.96996 0.31024 1.31391 
-2.96925 0.83799 1.53386 -2.96785 0.40339 1.39144 -2.96557 0.20215 1.16674 
-2.96415 0.54771 1.46956 -2.96415 1.12828 1.46956 -2.96057 0.26357 1.24822 
-2.95489 0.59501 1.47882 -2.95489 1.08097 1.47882 -2.95353 0.44815 1.40582 
-2.95218 0.35365 1.33254 -2.94729 0.6429 1.48642 -2.94729 1.03308 1.48642 
-2.94135 0.69126 1.49236 -2.94135 0.98472 1.49236 -2.94094 0.49912 1.42167 
-2.94094 1.17687 1.42167 -2.94062 0.30518 1.26813 -2.93711 0.73998 1.49661 
-2.93711 0.93601 1.49661 -2.93597 0.39734 1.34881 -2.93455 0.78893 1.49916 
-2.93455 0.88706 1.49916 -2.9337 0.26064 1.20115 -2.9337 0.83799 1.50001 
-2.92999 0.54575 1.4327 -2.92999 1.13024 1.4327 -2.92247 0.34836 1.28712 
-2.92148 0.4421 1.36372 -2.92071 0.59332 1.44221 -2.92071 1.08267 1.44221 
-2.91704 0.24093 1.13885 -2.91338 0.30191 1.22123 -2.91307 0.64124 1.44993 
-2.91307 1.03474 1.44993 -2.90846 0.49279 1.37984 -2.90846 1.18319 1.37984 
-2.90737 0.69085 1.45654 -2.90737 0.98513 1.45654 -2.90627 0.39254 1.30479 
-2.90313 0.73962 1.46086 -2.90313 0.93637 1.46086 -2.90067 0.78887 1.46357 
-2.90067 0.88712 1.46357 -2.89986 0.83799 1.46446 -2.89763 0.54452 1.39421 
-2.89763 1.13146 1.39421 -2.89489 0.34453 1.24022 -2.89146 0.43717 1.32 
-2.88897 0.29964 1.17358 -2.88824 0.592 1.40374 -2.88824 1.08399 1.40374 
-2.88067 0.64008 1.41179 -2.88067 1.03591 1.41179 -2.87827 0.38839 1.25808 
-2.87787 0.48748 1.3361 -2.87484 0.68961 1.41843 -2.87484 0.98638 1.41843 
-2.87095 0.73951 1.42348 -2.87095 0.93648 1.42348 -2.87007 0.34202 1.19287 
-2.86844 0.78869 1.42616 -2.86844 0.8873 1.42616 -2.8678 0.83799 1.4273 
-2.86664 0.53909 1.35086 -2.86664 1.1369 1.35086 -2.86358 0.43338 1.27478 
-2.85781 0.5913 1.36392 -2.85781 1.08469 1.36392 -2.85299 0.38591 1.2112 
-2.85018 0.63941 1.3721 -2.85018 1.03658 1.3721 -2.84955 0.48342 1.29108 
-2.84745 0.34094 1.14437 -2.84409 0.68874 1.37854 -2.84409 0.98725 1.37854 
-2.84014 0.73869 1.38372 -2.84014 0.9373 1.38372 -2.83822 0.78863 1.3874 
-2.83822 0.88736 1.3874 -2.8379 0.43073 1.2282 -2.83786 0.53451 1.30591 
-2.8376 0.83799 1.3886 -2.82994 0.38452 1.16285 -2.82856 0.5865 1.31922 
-2.82289 0.47997 1.24326 -2.82167 0.63924 1.33096 -2.82167 1.03675 1.33096 
-2.81547 0.68849 1.3374 -2.81547 0.9875 1.3374 -2.8145 0.42925 1.18038 
-2.81135 0.73812 1.34247 -2.81135 0.93787 1.34247 -2.81075 0.53093 1.25844 
-2.80934 0.83799 1.34848 -2.8093 0.78799 1.34617 -2.8093 0.888 1.34617 
-2.80101 0.58312 1.27226 -2.79911 0.47825 1.19555 -2.79369 0.63581 1.28435 
-2.79344 0.42892 1.13146 -2.78936 0.6881 1.29547 -2.78936 0.98788 1.29547 
-2.78614 0.52828 1.20958 -2.78516 0.73777 1.30067 -2.78516 0.93821 1.30067 
-2.7831 0.78794 1.30459 -2.7831 0.88805 1.30459 -2.78308 0.83799 1.30701 
-2.7776 0.47759 1.14643 -2.77589 0.58024 1.22358 -2.76824 0.63298 1.23628 
-2.76426 0.52754 1.1607 -2.76339 0.68511 1.24761 -2.76105 0.73768 1.25763 
-2.75889 0.83799 1.2643 -2.75885 0.78777 1.26156 -2.75885 0.88822 1.26156 
-2.75351 0.57809 1.17388 -2.74536 0.63075 1.1869 -2.74489 0.52769 1.11077 
-2.73989 0.68261 1.19812 -2.73707 0.73517 1.20846 -2.73687 0.78772 1.21761 
-2.73682 0.83799 1.22046 -2.73373 0.57805 1.12403 -2.72515 0.62915 1.13635 
-2.71917 0.68084 1.1477 -2.7158 0.73298 1.15804 -2.71505 0.78541 1.16734 
-2.70903 0.62773 1.08884 -2.70261 0.68055 1.10113 -2.69885 0.73268 1.11169 
-2.68831 0.67951 1.05296 -4.66759 -0.2217 0.04875 -4.64979 -0.27726 -0.01202 
-4.64247 -0.22458 7e-05 -4.62801 -0.32994 -0.06507 -4.62181 -0.28069 -0.05863 
-4.61492 -0.22795 -0.04689 -4.60562 -0.17596 -0.03358 -4.60526 -0.43009 -0.11507 
-4.60334 -0.38014 -0.11139 -4.59939 -0.33019 -0.10621 -4.5933 -0.28086 -0.09977 
-4.58567 -0.23276 -0.09159 -4.57684 -0.18054 -0.07853 -4.57568 -0.47945 -0.15497 
-4.57504 -0.43014 -0.15383 -4.57253 -0.38096 -0.15115 -4.56864 -0.33106 -0.1461 
-4.56561 -0.12893 -0.06377 -4.56281 -0.28153 -0.13946 -4.55524 -0.23346 -0.13141 
-4.54585 -0.18598 -0.12188 -4.54362 -0.47945 -0.19213 -4.54281 -0.52857 -0.19123 
-4.54281 -0.43032 -0.19123 -4.54035 -0.57782 -0.18852 -4.54035 -0.38108 -0.18852 
-4.53611 -0.33231 -0.18421 -4.53502 -0.13425 -0.10751 -4.53041 -0.2827 -0.1776 
-4.52277 -0.23477 -0.16988 -4.522 -0.08355 -0.09139 -4.51349 -0.1872 -0.16036 
-4.50978 -0.47945 -0.22768 -4.50893 -0.52852 -0.22683 -4.50893 -0.43038 -0.22683 
-4.50637 -0.57747 -0.22428 -4.50637 -0.38143 -0.22428 -4.50254 -0.14058 -0.14934 
-4.50213 -0.62618 -0.22003 -4.50213 -0.33272 -0.22003 -4.49619 -0.67454 -0.21409 
-4.49619 -0.28436 -0.21409 -4.48995 -0.08961 -0.13349 -4.48859 -0.23647 -0.20649 
-4.47933 -0.18916 -0.19723 -4.47563 -0.04484 -0.11911 -4.47423 -0.47945 -0.26153 
-4.47333 -0.52857 -0.26071 -4.47333 -0.43032 -0.26071 -4.47062 -0.57782 -0.25825 
-4.47062 -0.38108 -0.25825 -4.46844 -0.14256 -0.18635 -4.46631 -0.62659 -0.25402 
-4.46631 -0.33231 -0.25402 -4.4597 -0.6762 -0.24831 -4.4597 -0.2827 -0.24831 
-4.45595 -0.09676 -0.17386 -4.45198 -0.72412 -0.24067 -4.45198 -0.23477 -0.24067 
-4.44246 -0.7717 -0.23139 -4.44246 -0.1872 -0.23139 -4.44189 -0.05189 -0.15979 
-4.43707 -0.47945 -0.29358 -4.43593 -0.52875 -0.29295 -4.43593 -0.43014 -0.29295 
-4.43325 -0.57793 -0.29043 -4.43325 -0.38096 -0.29043 -4.43144 -0.14058 -0.22044 
-4.42819 -0.62784 -0.28654 -4.42819 -0.33106 -0.28654 -4.42628 -0.00805 -0.14419 
-4.42156 -0.67736 -0.28071 -4.42156 -0.28153 -0.28071 -4.41559 -0.08961 -0.20786 
-4.41351 -0.72544 -0.27315 -4.41351 -0.23346 -0.27315 -4.40398 -0.77292 -0.26375 
-4.40398 -0.18598 -0.26375 -4.40121 -0.04484 -0.19353 -4.39837 -0.47945 -0.32378 
-4.39717 -0.52881 -0.32316 -4.39717 -0.43009 -0.32316 -4.39349 -0.57876 -0.32124 
-4.39349 -0.38014 -0.32124 -4.38961 -0.82465 -0.25293 -4.38961 -0.13425 -0.25293 
-4.38831 -0.6287 -0.31729 -4.38831 -0.33019 -0.31729 -4.38513 -0.00089 -0.17763 
-4.38187 -0.67803 -0.3112 -4.38187 -0.28086 -0.3112 -4.37369 -0.72614 -0.30357 
-4.37369 -0.23276 -0.30357 -4.37349 -0.87534 -0.23991 -4.37349 -0.08355 -0.23991 
-4.3677 0.04165 -0.16026 -4.36063 -0.77835 -0.29474 -4.36063 -0.18054 -0.29474 
-4.35858 -0.9201 -0.22541 -4.35858 -0.03879 -0.22541 -4.35824 -0.47945 -0.35204 
-4.35593 -0.52945 -0.35208 -4.35593 -0.42945 -0.35208 -4.35224 -0.57933 -0.35003 
-4.35224 -0.37957 -0.35003 -4.34716 -0.62895 -0.34591 -4.34716 -0.32994 -0.34591 
-4.34587 -0.82997 -0.28351 -4.34587 -0.12893 -0.28351 -4.34231 0.00489 -0.2092 
-4.34073 -0.6782 -0.33971 -4.34073 -0.28069 -0.33971 -4.32976 -0.88027 -0.26992 
-4.32976 -0.07863 -0.26992 -4.32898 -0.73094 -0.33282 -4.32898 -0.22795 -0.33282 
-4.32368 0.0483 -0.19142 -4.31677 -0.47945 -0.3783 -4.31568 -0.78293 -0.32352 
-4.31568 -0.17596 -0.32352 -4.31455 -0.03399 -0.25511 -4.31436 -0.52951 -0.37829 
-4.31436 -0.42939 -0.37829 -4.31043 -0.57967 -0.37622 -4.31043 -0.37923 -0.37622 
-4.30524 -0.62934 -0.37202 -4.30524 -0.32956 -0.37202 -4.30085 -0.83402 -0.31183 
-4.30085 -0.12487 -0.31183 -4.29688 0.01018 -0.23892 -4.29412 -0.68163 -0.36769 
-4.29412 -0.27726 -0.36769 -4.28455 -0.88406 -0.2978 -4.28455 -0.07483 -0.2978 
-4.28203 -0.73432 -0.36037 -4.28203 -0.22458 -0.36037 -4.2779 0.05337 -0.22076 
-4.27407 -0.47945 -0.4025 -4.27133 -0.52967 -0.40253 -4.27133 -0.42923 -0.40253 
-4.26821 -0.78651 -0.35063 -4.26821 -0.17239 -0.35063 -4.26785 -0.02984 -0.28311 
-4.2674 -0.57977 -0.40033 -4.2674 -0.37913 -0.40033 -4.25799 0.09498 -0.20081 
-4.25738 -0.63234 -0.398 -4.25738 -0.32656 -0.398 -4.25303 -0.83747 -0.33849 
-4.25303 -0.12142 -0.33849 -4.24999 0.01402 -0.2665 -4.24605 -0.68447 -0.39315 
-4.24605 -0.27443 -0.39315 -4.23796 -0.07219 -0.32348 -4.23334 -0.7372 -0.38549 
-4.23334 -0.2217 -0.38549 -4.23099 0.05664 -0.248 -4.23023 -0.47945 -0.42456 
-4.22737 -0.52973 -0.42451 -4.22737 -0.42917 -0.42451 -4.22097 -0.02737 -0.30839 
-4.21934 -0.78916 -0.37525 -4.21934 -0.16974 -0.37525 -4.21822 -0.58227 -0.42431 
-4.21822 -0.37663 -0.42431 -4.21092 0.0979 -0.22768 -4.20789 -0.63483 -0.42149 
-4.20789 -0.32406 -0.42149 -4.20532 -0.83919 -0.36227 -4.20532 -0.1197 -0.36227 
-4.20264 0.01652 -0.29132 -4.19667 -0.68669 -0.41602 -4.19667 -0.27221 -0.41602 
-4.19014 -0.0707 -0.34689 -4.18536 -0.47945 -0.44445 -4.18365 -0.73935 -0.40788 
-4.18365 -0.21954 -0.40788 -4.18335 0.05891 -0.27241 -4.17711 -0.53203 -0.44633 
-4.17711 -0.42686 -0.44633 -4.17651 0.1564 -0.19581 -4.17261 -0.02597 -0.33144 
-4.17047 -0.7899 -0.39713 -4.17047 -0.16899 -0.39713 -4.16781 -0.58447 -0.44559 
-4.16781 -0.37443 -0.44559 -4.15747 -0.6366 -0.44222 -4.15747 -0.32229 -0.44222 
-4.1562 -0.11905 -0.38378 -4.15414 0.0176 -0.31393 -4.14862 0.11761 -0.24434 
-4.14612 -0.68829 -0.43623 -4.14612 -0.2706 -0.43623 -4.14123 -0.07037 -0.36794 
-4.13956 -0.47945 -0.46212 -4.1338 -0.73939 -0.42765 -4.1338 -0.2195 -0.42765 
-4.13111 -0.53207 -0.46363 -4.13111 -0.42682 -0.46363 -4.12343 -0.02583 -0.35204 
-4.12145 -0.58476 -0.46253 -4.12145 -0.37414 -0.46253 -4.12053 -0.78975 -0.41649 
-4.12053 -0.16914 -0.41649 -4.1203 0.07762 -0.2879 -4.11308 0.17447 -0.21052 
-4.1109 -0.63689 -0.45877 -4.1109 -0.63689 1.41762 -4.1109 -0.32201 -0.45877 
-4.10637 -0.11966 -0.4028 -4.09861 -0.68971 -0.45235 -4.09861 -0.68971 1.4112 
-4.09861 -0.26919 -0.45235 -4.09296 -0.47945 -0.47751 -4.09135 -0.0712 -0.3866 
-4.09012 0.03506 -0.32845 -4.08606 -0.74074 -0.4433 -4.08606 -0.21816 -0.4433 
-4.08474 0.13461 -0.25771 -4.08404 -0.5322 -0.47872 -4.08404 -0.4267 -0.47872 
-4.07432 -0.5848 -0.47719 -4.07432 -0.5848 1.43604 -4.07432 -0.3741 -0.47719 
-4.07242 -0.79123 -0.43163 -4.07242 -0.16767 -0.43163 -4.06273 -0.63793 -0.47307 
-4.06273 -0.63793 1.43193 -4.06273 -0.32096 -0.47307 -4.05874 -0.00927 -0.36518 
-4.05803 -0.11832 -0.41745 -4.0553 0.09362 -0.30017 -4.05036 -0.6906 -0.46613 
-4.05036 -0.6906 1.42498 -4.05036 -0.2683 -0.46613 -4.04773 0.18983 -0.22201 
-4.04565 -0.47945 -0.49061 -4.03732 -0.74163 -0.45663 -4.03732 -0.74163 1.41548 
-4.03732 -0.21727 -0.45663 -4.03656 -0.53224 -0.4914 -4.03656 -0.42666 -0.4914 
-4.02542 -0.5854 -0.48968 -4.02542 -0.5854 1.44853 -4.02542 -0.3735 -0.48968 
-4.02476 0.05014 -0.33924 -4.02361 -0.79191 1.40331 -4.02361 -0.16699 -0.44445 
-4.02054 -0.06329 -0.40338 -4.01958 0.14881 -0.26773 -4.01362 -0.63852 -0.48504 
-4.01362 -0.63852 1.44389 -4.01362 -0.32038 -0.48504 -4.00934 0.24124 -0.18231 
-4.00148 -0.69095 -0.47752 -4.00148 -0.69095 1.43637 -4.00148 -0.26794 -0.47752 
-3.99776 -0.47945 -0.50136 -3.9896 0.10672 -0.30891 -3.98826 -0.7419 -0.4675 
-3.98826 -0.7419 1.42636 -3.98826 -0.21699 -0.4675 -3.9872 -0.00235 -0.37983 
-3.98713 -0.53267 -0.50197 -3.98713 -0.42623 -0.50197 -3.98652 -0.84745 1.3909 
-3.98652 -0.11145 -0.43204 -3.98179 0.20225 -0.22995 -3.97595 -0.58574 -0.49969 
-3.97595 -0.58574 1.45855 -3.97595 -0.37316 -0.49969 -3.96426 -0.63849 -0.49453 
-3.96426 -0.63849 1.45338 -3.96426 -0.32041 -0.49453 -3.95343 0.16015 -0.27435 
-3.95225 0.05639 -0.35154 -3.9521 -0.69077 -0.4865 -3.9521 -0.69077 1.44535 
-3.9521 -0.26812 -0.4865 -3.95125 -0.79743 1.41581 -3.95125 -0.16146 -0.45696 
-3.9494 -0.47945 -0.50975 -3.94857 -0.90129 1.37428 -3.94857 -0.05761 -0.41543 
-3.94441 0.25044 -0.18928 -3.93861 -0.53271 -0.50986 -3.93861 -0.53271 1.46871 
-3.93861 -0.42619 -0.50986 -3.92714 -0.58601 -0.50706 -3.92714 -0.58601 1.46591 
-3.92714 -0.37289 -0.50706 -3.9165 -1.07052 1.27797 -3.9165 0.11163 -0.31912 
-3.91645 0.21016 -0.23576 -3.91534 -0.74661 -0.47762 -3.91534 -0.74661 1.43647 
-3.91534 -0.21228 -0.47762 -3.91531 -0.63874 -0.50136 -3.91531 -0.63874 1.46021 
-3.91531 -0.32016 -0.50136 -3.91405 -0.96126 1.34859 -3.91405 0.00237 -0.38974 
-3.91356 -0.85207 1.40076 -3.91356 -0.10682 -0.44191 -3.90069 -0.47945 -0.51576 
-3.88949 -0.53281 -0.51537 -3.88949 -0.53281 1.47422 -3.88949 -0.42608 -0.51537 
-3.87892 -1.01861 1.31817 -3.87892 0.05972 -0.35932 -3.87887 0.25648 -0.19334 
-3.87827 -1.12459 1.23974 -3.87827 0.1657 -0.28089 -3.87807 -0.80123 1.42323 
-3.87807 -0.15766 -0.46438 -3.87803 -0.58602 -0.51202 -3.87803 -0.58602 1.47087 
-3.87803 -0.37287 -0.51202 -3.8776 -0.69257 -0.49472 -3.8776 -0.69257 1.45357 
-3.8776 -0.26632 -0.49472 -3.87582 -0.90471 1.38154 -3.87582 -0.05419 -0.42269 
-3.85174 -0.47945 -0.51937 -3.84091 -1.07426 1.28238 -3.84091 0.11536 -0.32353 
-3.84091 -0.96362 1.35357 -3.84091 0.00472 -0.39471 -3.84087 -1.1728 1.19901 
-3.84087 0.2139 -0.24016 -3.84087 -1.25774 1.10616 -3.84087 0.29885 -0.14731 
-3.84046 -0.74782 -0.48315 -3.84046 -0.74782 1.442 -3.84046 -0.21107 -0.48315 
-3.84046 -0.85439 1.4057 -3.84046 -0.1045 -0.44685 -3.84043 -0.63995 -0.50689 
-3.84043 -0.63995 1.46574 -3.84043 -0.31895 -0.50689 -3.84043 -0.53285 -0.51843 
-3.84043 -0.53285 1.47728 -3.84043 -0.42605 -0.51843 -3.83753 -1.35933 0.95333 
-3.83753 -1.31802 1.0231 -3.80267 -1.37842 0.91743 -3.80267 -1.33981 0.98911 
-3.80267 -1.29594 1.05678 -3.80267 -1.21752 1.15415 -3.80267 -1.12644 1.24192 
-3.80267 -1.02019 1.32062 -3.80267 -0.90585 1.38396 -3.80267 -0.80215 1.42593 
-3.80267 -0.69317 -0.49747 -3.80267 -0.69317 1.45632 -3.80267 -0.58633 -0.51485 
-3.80267 -0.58633 1.4737 -3.80267 -0.47945 -0.52057 -3.80267 -0.47945 1.47943 
-3.80267 -0.37257 -0.51485 -3.80267 -0.26572 -0.49747 -3.80267 -0.15674 -0.46707 
-3.80267 -0.05305 -0.42511 -3.80267 0.06129 -0.36177 -3.80267 0.16755 -0.28307 
-3.80267 0.25862 -0.1953 -3.76782 -1.31802 1.0231 -3.76782 -1.35933 0.95333 
-3.76491 -0.53285 -0.51843 -3.76491 -0.53285 1.47728 -3.76491 -0.42605 -0.51843 
-3.76491 -0.63995 -0.50689 -3.76491 -0.63995 1.46574 -3.76491 -0.31895 -0.50689 
-3.76489 -0.85439 1.4057 -3.76489 -0.1045 -0.44685 -3.76488 -0.74782 1.442 
-3.76488 -0.21107 -0.48315 -3.76447 -1.25774 1.10616 -3.76447 0.29885 -0.14731 
-3.76447 -1.1728 1.19901 -3.76447 0.2139 -0.24016 -3.76444 -0.96362 1.35357 
-3.76444 0.00472 -0.39471 -3.76444 -1.07426 1.28238 -3.76444 0.11536 -0.32353 
-3.7536 -0.47945 -0.51937 -3.7536 -0.47945 1.47822 -3.73727 -1.2942 1.05554 
-3.73727 0.3353 -0.09669 -3.73306 -1.33772 0.98788 -3.72953 -0.90471 1.38154 
-3.72953 -0.05419 -0.42269 -3.72775 -0.69257 -0.49472 -3.72775 -0.69257 1.45357 
-3.72775 -0.26632 -0.49472 -3.72731 -0.58602 -0.51202 -3.72731 -0.58602 1.47087 
-3.72731 -0.37287 -0.51202 -3.72727 -0.80123 1.42323 -3.72727 -0.15766 -0.46438 
-3.72708 -1.12459 1.23974 -3.72708 0.1657 -0.28089 -3.72648 -1.21537 1.15219 
-3.72648 0.25648 -0.19334 -3.72642 -1.01861 1.31817 -3.72642 0.05972 -0.35932 
-3.71585 -0.53281 -0.51537 -3.71585 -0.53281 1.47422 -3.71585 -0.42608 -0.51537 
-3.71585 -0.42608 1.47422 -3.70465 -0.47945 -0.51576 -3.70465 -0.47945 1.47461 
-3.70248 -1.3144 1.02054 -3.69907 -1.25395 1.10345 -3.69907 0.29506 -0.1446 
-3.69851 -1.35499 0.95121 -3.69178 -0.85207 1.40076 -3.69178 -0.10682 -0.44191 
-3.69129 -0.96126 1.34859 -3.69129 0.00237 -0.38974 -3.69004 -0.63874 -0.50136 
-3.69004 -0.63874 1.46021 -3.69004 -0.32016 -0.50136 -3.69 -0.74661 1.43647 
-3.69 -0.21228 -0.47762 -3.68889 -1.16906 1.19461 -3.68889 0.21016 -0.23576 
-3.68884 -1.07052 1.27797 -3.68884 0.11163 -0.31912 -3.6782 -0.58601 -0.50706 
-3.6782 -0.58601 1.46591 -3.6782 -0.37289 -0.50706 -3.67215 -1.28896 1.05184 
-3.67215 0.33006 -0.09298 -3.66776 -1.3323 0.98386 -3.66673 -0.53271 -0.50986 
-3.66673 -0.53271 1.46871 -3.66673 -0.42619 -0.50986 -3.66673 -0.42619 1.46871 
-3.66093 -1.20934 1.14813 -3.66093 0.25044 -0.18928 -3.65677 -0.90129 1.37428 
-3.65677 -0.05761 -0.41543 -3.65594 -0.47945 -0.50975 -3.65594 -0.47945 1.4686 
-3.6541 -0.79743 1.41581 -3.6541 -0.16146 -0.45696 -3.65324 -0.69077 -0.4865 
-3.65324 -0.69077 1.44535 -3.65324 -0.26812 -0.4865 -3.65309 -1.01529 1.31039 
-3.65309 0.05639 -0.35154 -3.65192 -1.11905 1.2332 -3.65192 0.16015 -0.27435 
-3.64108 -0.63849 -0.49453 -3.64108 -0.63849 1.45338 -3.64108 -0.32041 -0.49453 
-3.63736 -1.30726 1.01552 -3.63362 -1.24663 1.09818 -3.63362 0.28773 -0.13933 
-3.63343 -1.34757 0.94602 -3.62939 -0.58574 -0.49969 -3.62939 -0.58574 1.45855 
-3.62939 -0.37316 -0.49969 -3.62939 -0.37316 1.45855 -3.62355 -1.16114 1.1888 
-3.62355 0.20225 -0.22995 -3.61883 -0.84745 1.3909 -3.61883 -0.11145 -0.43204 
-3.61822 -0.53267 -0.50197 -3.61822 -0.53267 1.46082 -3.61822 -0.42623 -0.50197 
-3.61822 -0.42623 1.46082 -3.61814 -0.95655 1.33868 -3.61814 -0.00235 -0.37983 
-3.61709 -0.7419 1.42636 -3.61709 -0.21699 -0.4675 -3.61575 -1.06562 1.26776 
-3.61575 0.10672 -0.30891 -3.60758 -1.28026 1.04568 -3.60758 -0.47945 -0.50136 
-3.60758 -0.47945 1.46021 -3.60758 0.32136 -0.08683 -3.60386 -0.69095 1.43637 
-3.60386 -0.26794 -0.47752 -3.60304 -1.32319 0.97766 -3.59601 -1.20013 1.14117 
-3.59601 0.24124 -0.18231 -3.59172 -0.63852 -0.48504 -3.59172 -0.63852 1.44389 
-3.59172 -0.32038 -0.48504 -3.58577 -1.10771 1.22658 -3.58577 0.14881 -0.26773 
-3.5848 -0.89561 1.36223 -3.5848 -0.06329 -0.40338 -3.58173 -0.79191 1.40331 
-3.58173 -0.16699 -0.44445 -3.58058 -1.00904 1.29809 -3.58058 0.05014 -0.33924 
-3.57992 -0.5854 -0.48968 -3.57992 -0.5854 1.44853 -3.57992 -0.3735 -0.48968 
-3.57992 -0.3735 1.44853 -3.57316 -1.29669 1.00805 -3.5694 -1.23585 1.09052 
-3.5694 0.27695 -0.13167 -3.56879 -0.53224 -0.4914 -3.56879 -0.53224 1.45026 
-3.56879 -0.42666 -0.4914 -3.56879 -0.42666 1.45026 -3.56851 -1.33685 0.93771 
-3.56802 -0.74163 1.41548 -3.56802 -0.21727 -0.45663 -3.55969 -0.47945 -0.49061 
-3.55969 -0.47945 1.44946 -3.55761 -1.14872 1.18086 -3.55761 0.18983 -0.22201 
-3.55499 -0.6906 1.42498 -3.55499 -0.2683 -0.46613 -3.55004 -1.05252 1.25902 
-3.55004 0.09362 -0.30017 -3.54732 -0.84058 1.3763 -3.54732 -0.11832 -0.41745 
-3.5466 -0.94963 1.32403 -3.5466 -0.00927 -0.36518 -3.54385 -1.26812 1.0371 
-3.54385 0.30923 -0.07825 -3.54262 -0.63793 1.43193 -3.54262 -0.32096 -0.47307 
-3.54262 -0.32096 1.43193 -3.53839 -1.31059 0.96867 -3.53293 -0.79123 1.39049 
-3.53293 -0.16767 -0.43163 -3.53102 -0.5848 1.43604 -3.53102 -0.3741 -0.47719 
-3.53102 -0.3741 1.43604 -3.53005 -1.18681 1.13159 -3.53005 0.22791 -0.17274 
-3.5213 -0.5322 -0.47872 -3.5213 -0.5322 1.43757 -3.5213 -0.4267 -0.47872 
-3.5213 -0.4267 1.43757 -3.52061 -1.0935 1.21657 -3.52061 0.13461 -0.25771 
-3.51929 -0.74074 1.40215 -3.51929 -0.21816 -0.4433 -3.51523 -0.99396 1.2873 
-3.51523 0.03506 -0.32845 -3.514 -0.8877 1.34545 -3.514 -0.0712 -0.3866 
-3.51239 -0.47945 -0.47751 -3.51239 -0.47945 1.43637 -3.50895 -1.2824 0.99807 
-3.50673 -0.68971 1.4112 -3.50673 -0.26919 -0.45235 -3.50673 -0.26919 1.4112 
-3.50442 -1.32221 0.92752 -3.50376 -1.22125 1.07974 -3.49897 -0.83924 1.36165 
-3.49897 -0.11966 -0.4028 -3.49445 -0.63689 1.41762 -3.49445 -0.32201 -0.45877 
-3.49445 -0.32201 1.41762 -3.49226 -1.13337 1.16938 -3.48504 -1.03651 1.24675 
-3.48504 0.07762 -0.2879 -3.48481 -0.78975 1.37535 -3.48481 -0.16914 -0.41649 
-3.48389 -0.58476 1.42139 -3.48389 -0.37414 -0.46253 -3.48389 -0.37414 1.42139 
-3.48191 -0.93307 1.3109 -3.48191 -0.02583 -0.35204 -3.48123 -1.25261 1.02614 
-3.47491 -1.29432 0.9575 -3.47424 -0.53207 1.42249 -3.47424 -0.42682 -0.46363 
-3.47424 -0.42682 1.42249 -3.47155 -0.73939 1.3865 -3.47155 -0.2195 -0.42765 
-3.46578 -0.47945 -0.46212 -3.46578 -0.47945 1.42097 -3.46535 -1.17022 1.119 
-3.46412 -0.88853 1.3268 -3.46412 -0.07037 -0.36794 -3.45923 -0.68829 1.39508 
-3.45923 -0.2706 -0.43623 -3.45923 -0.2706 1.39508 -3.45673 -1.07651 1.2032 
-3.4512 -0.9765 1.27278 -3.4512 0.0176 -0.31393 -3.44915 -0.83985 1.34264 
-3.44915 -0.11905 -0.38378 -3.44788 -0.6366 1.40107 -3.44788 -0.32229 -0.44222 
-3.44788 -0.32229 1.40107 -3.44702 -1.26501 0.98578 -3.44189 -1.20358 1.06719 
-3.44184 -1.30383 0.91553 -3.43754 -0.58447 1.40444 -3.43754 -0.37443 -0.44559 
-3.43754 -0.37443 1.40444 -3.43488 -0.7899 1.35598 -3.43488 -0.16899 -0.39713 
-3.43273 -0.93293 1.29029 -3.43273 -0.02597 -0.33144 -3.42884 -1.11529 1.15466 
-3.42823 -0.53203 1.40518 -3.42823 -0.42686 -0.44633 -3.42823 -0.42686 1.40518 
-3.422 -1.0178 1.23127 -3.4217 -0.73935 1.36673 -3.4217 -0.21954 -0.40788 
-3.4217 -0.21954 1.36673 -3.41999 -1.23379 1.01283 -3.41999 -0.47945 1.40331 
-3.4152 -0.8882 1.30574 -3.4152 -0.0707 -0.34689 -3.41366 -1.2751 0.94376 
-3.40982 -1.31092 0.87227 -3.40868 -0.68669 1.37487 -3.40868 -0.27221 -0.41602 
-3.40868 -0.27221 1.37487 -3.40412 -1.15018 1.10495 -3.40271 -0.97542 1.25017 
-3.40002 -0.83919 1.32112 -3.40002 -0.1197 -0.36227 -3.39746 -0.63483 1.38035 
-3.39746 -0.32406 -0.42149 -3.39746 -0.32406 1.38035 -3.39442 -1.0568 1.18653 
-3.38712 -0.58227 1.38316 -3.38712 -0.37663 -0.42431 -3.38712 -0.37663 1.38316 
-3.38642 -1.24426 0.97115 -3.386 -0.78916 1.3341 -3.386 -0.16974 -0.37525 
-3.386 -0.16974 1.3341 -3.38438 -0.93153 1.26724 -3.38145 -1.28266 0.90065 
-3.38111 -1.1825 1.05214 -3.37797 -0.52973 1.38336 -3.37797 -0.42917 1.38336 
-3.37512 -0.47945 1.38342 -3.37435 -1.01553 1.20686 -3.372 -0.7372 1.34435 
-3.372 -0.2217 -0.38549 -3.372 -0.2217 1.34435 -3.3686 -1.09332 1.13877 
-3.36738 -0.88671 1.28233 -3.36038 -1.21174 0.99724 -3.35929 -0.68447 1.352 
-3.35929 -0.27443 -0.39315 -3.35929 -0.27443 1.352 -3.35536 -0.97292 1.22535 
-3.35409 -1.25246 0.92801 -3.35231 -0.83747 1.29735 -3.34797 -0.63234 1.35685 
-3.34797 -0.32656 -0.398 -3.34797 -0.32656 1.35685 -3.34736 -1.05388 1.15966 
-3.34463 -1.12722 1.08819 -3.33834 -1.2751 0.86844 -3.33795 -0.57977 1.35918 
-3.33795 -0.37913 1.35918 -3.33749 -0.92906 1.24196 -3.33713 -0.78651 1.30948 
-3.33713 -0.17239 1.30948 -3.33402 -0.52967 1.36138 -3.33402 -0.42923 1.36138 
-3.33128 -0.47945 1.36135 -3.32781 -1.2204 0.95429 -3.32744 -1.01227 1.17961 
-3.32332 -0.73432 1.31922 -3.32332 -0.22458 1.31922 -3.32262 -1.15834 1.035 
-3.32254 -1.08898 1.11025 -3.3208 -0.88406 1.25665 -3.31123 -0.68163 1.32654 
-3.31123 -0.27726 -0.36769 -3.31123 -0.27726 1.32654 -3.31095 -1.24426 0.89568 
-3.30846 -0.96908 1.19777 -3.30449 -0.83402 1.27069 -3.30449 -0.12487 1.27069 
-3.30267 -1.18655 0.97943 -3.30163 -1.04926 1.13078 -3.3001 -0.62934 1.33087 
-3.3001 -0.32956 -0.37202 -3.3001 -0.32956 1.33087 -3.2996 -1.12148 1.05797 
-3.29632 -1.26501 0.83508 -3.29491 -0.57967 1.33507 -3.29491 -0.37923 1.33507 
-3.29098 -0.52951 1.33714 -3.29098 -0.42939 1.33714 -3.29079 -0.9249 1.21396 
-3.28967 -0.78293 1.28237 -3.28967 -0.17596 1.28237 -3.28857 -0.47945 1.33715 
-3.28486 -1.21174 0.92171 -3.28167 -1.0072 1.15027 -3.27874 -1.15101 1.00336 
-3.27772 -1.08285 1.0797 -3.27636 -0.73094 1.29167 -3.27636 -0.22795 1.29167 
-3.27558 -0.88027 1.22877 -3.27558 -0.07863 1.22877 -3.26927 -1.23379 0.86211 
-3.26462 -0.6782 1.29857 -3.26462 -0.28069 1.29857 -3.26303 -0.96379 1.16805 
-3.25948 -0.82997 1.24237 -3.25948 -0.12893 1.24237 -3.25818 -0.62895 1.30476 
-3.25818 -0.32994 1.30476 -3.25738 -1.04297 1.09999 -3.25607 -1.11384 1.02603 
-3.25596 -1.25261 0.80087 -3.25311 -0.57933 1.30889 -3.25311 -0.37957 1.30889 
-3.24941 -0.52945 1.31093 -3.24941 -0.42945 1.31093 -3.2471 -1.15834 0.95948 
-3.2471 -0.47945 1.3109 -3.24677 -0.9201 1.18426 -3.24677 -0.03879 1.18426 
-3.24472 -0.77835 1.2536 -3.24472 -0.18054 1.2536 -3.23764 -1.00055 1.11911 
-3.23472 -1.07515 1.04738 -3.23186 -0.87534 1.19876 -3.23186 -0.08355 1.19876 
-3.23165 -0.72614 1.26242 -3.23165 -0.23276 1.26242 -3.22996 -1.1825 0.90099 
-3.22413 -1.12148 0.9825 -3.22347 -0.67803 1.27006 -3.22347 -0.28086 1.27006 
-3.22021 -0.958 1.13648 -3.21704 -0.6287 1.27614 -3.21704 -0.33019 1.27614 
-3.21573 -0.82465 1.21178 -3.21573 -0.13425 1.21178 -3.21491 -1.20358 0.84021 
-3.21473 -1.03502 1.06736 -3.21185 -0.57876 1.2801 -3.21185 -0.38014 1.2801 
-3.20818 -0.52881 1.28201 -3.20818 -0.43009 1.28201 -3.20697 -0.47945 1.28263 
-3.20414 -0.91405 1.15239 -3.20414 -0.04484 1.15239 -3.2024 -1.08285 1.00438 
-3.20236 -1.22125 0.77834 -3.20137 -0.77292 1.2226 -3.20137 -0.18598 1.2226 
-3.19617 -0.99355 1.08593 -3.19391 -1.12722 0.93747 -3.19183 -0.72544 1.232 
-3.19183 -0.23346 1.232 -3.18975 -0.86929 1.16671 -3.18975 -0.08961 1.16671 
-3.18378 -0.67736 1.23956 -3.18378 -0.28153 1.23956 -3.18211 -1.04297 1.02472 
-3.17906 -0.95084 1.10304 -3.17906 -0.00805 1.10304 -3.17715 -0.62784 1.24539 
-3.17715 -0.33106 1.24539 -3.17714 -1.15018 0.87797 -3.1739 -0.81832 1.1793 
-3.1739 -0.14058 1.1793 -3.1721 -0.57793 1.24928 -3.1721 -0.38096 1.24928 
-3.17184 -1.08898 0.95955 -3.16942 -0.52875 1.2518 -3.16942 -0.43014 1.2518 
-3.16828 -0.47945 1.25244 -3.16346 -0.907 1.11864 -3.16346 -0.05189 1.11864 
-3.1631 -1.17022 0.81675 -3.16299 -1.00055 1.04446 -3.16288 -0.7717 1.19024 
-3.16288 -0.1872 1.19024 -3.15337 -0.72412 1.19952 -3.15337 -0.23477 1.19952 
-3.15131 -1.04926 0.98047 -3.15051 -1.18681 0.75205 -3.14939 -0.86213 1.13271 
-3.14939 -0.09676 1.13271 -3.14565 -0.6762 1.20717 -3.14565 -0.2827 1.20717 
-3.14561 -0.958 1.06189 -3.14561 -0.00089 1.06189 -3.14333 -1.09332 0.9135 
-3.13904 -0.62659 1.21287 -3.13904 -0.33231 1.21287 -3.1369 -0.81634 1.1452 
-3.1369 -0.14256 1.1452 -3.13472 -0.57782 1.2171 -3.13472 -0.38108 1.2171 
-3.13201 -0.52857 1.21956 -3.13201 -0.43032 1.21956 -3.13183 -1.0072 1.00043 
-3.13111 -0.47945 1.22038 -3.12971 -0.91405 1.07796 -3.12971 -0.04484 1.07796 
-3.12743 -1.11529 0.85326 -3.12601 -0.76973 1.15609 -3.12601 -0.18916 1.15609 
-3.12244 -1.05388 0.93474 -3.11676 -0.72243 1.16534 -3.11676 -0.23647 1.16534 
-3.11539 -0.86929 1.09234 -3.11539 -0.08961 1.09234 -3.11405 -0.96379 1.01907 
-3.11405 0.00489 1.01907 -3.11272 -1.13337 0.78984 -3.10915 -0.67454 1.17295 
-3.10915 -0.28436 1.17295 -3.10322 -0.62618 1.17888 -3.10322 -0.33272 1.17888 
-3.1028 -0.81832 1.10819 -3.1028 -0.14058 1.10819 -3.10248 -1.01227 0.95465 
-3.10124 -1.14872 0.72449 -3.09897 -0.57747 1.18313 -3.09897 -0.38143 1.18313 
-3.09784 -0.9201 1.03533 -3.09784 -0.03879 1.03533 -3.09642 -0.52852 1.18568 
-3.09642 -0.43038 1.18568 -3.09557 -1.0568 0.88767 -3.09557 -0.47945 1.18653 
-3.09186 -0.7717 1.11922 -3.09186 -0.1872 1.11922 -3.08433 -0.96908 0.97364 
-3.08334 -0.87534 1.05024 -3.08334 -0.08355 1.05024 -3.08258 -0.72412 1.12873 
-3.08258 -0.23477 1.12873 -3.0789 -1.07651 0.82537 -3.07524 -1.01553 0.90775 
-3.07493 -0.6762 1.13645 -3.07493 -0.2827 1.13645 -3.07032 -0.82465 1.06636 
-3.07032 -0.13425 1.06636 -3.06923 -0.62659 1.14306 -3.06923 -0.33231 1.14306 
-3.06813 -0.9249 0.99131 -3.06553 -1.0935 0.76149 -3.065 -0.57782 1.14738 
-3.065 -0.38108 1.14738 -3.06254 -0.52857 1.15009 -3.06254 -0.43032 1.15009 
-3.06172 -0.47945 1.15098 -3.0595 -0.77292 1.08073 -3.0595 -0.18598 1.08073 
-3.05675 -0.97292 0.92674 -3.05333 -0.88027 1.00652 -3.05083 -1.0178 0.8601 
-3.0501 -0.72544 1.09026 -3.0501 -0.23346 1.09026 -3.04253 -0.67736 1.09831 
-3.04253 -0.28153 1.09831 -3.04014 -0.92906 0.94461 -3.03973 -0.82997 1.02262 
-3.03973 -0.12893 1.02262 -3.03671 -0.62784 1.10495 -3.03671 -0.33106 1.10495 
-3.03534 -1.03651 0.79705 -3.03282 -0.57793 1.11 -3.03282 -0.38096 1.11 
-3.03193 -0.97542 0.87939 -3.0303 -0.52875 1.11268 -3.0303 -0.43014 1.11268 
-3.02966 -0.47945 1.11382 -3.0285 -0.77835 1.03738 -3.0285 -0.18054 1.03738 
-3.02544 -0.88406 0.9613 -3.02308 -1.05252 0.73205 -3.01968 -0.72614 1.05045 
-3.01968 -0.23276 1.05045 -3.01486 -0.93153 0.89772 -3.01204 -0.67803 1.05862 
-3.01204 -0.28086 1.05862 -3.01141 -0.83402 0.97761 -3.00932 -0.9765 0.83089 
-3.00596 -0.6287 1.06506 -3.00596 -0.33019 1.06506 -3.002 -0.57876 1.07024 
-3.002 -0.38014 1.07024 -3.00009 -0.52881 1.07392 -3.00009 -0.43009 1.07392 
-2.99976 -0.88671 0.91472 -2.99973 -0.78293 0.99243 -2.99946 -0.47945 1.07513 
-2.9948 -0.99396 0.76687 -2.99181 -0.93293 0.84937 -2.99042 -0.73094 1.00574 
-2.99042 -0.22795 1.00574 -2.98475 -0.83747 0.92978 -2.98353 -0.6782 1.01748 
-2.98353 -0.28069 1.01748 -2.97734 -0.62895 1.02392 -2.97734 -0.32994 1.02392 
-2.97636 -0.8882 0.8669 -2.97321 -0.57933 1.02899 -2.97321 -0.37957 1.02899 
-2.97262 -0.78651 0.94496 -2.9712 -0.93307 0.80018 -2.9712 -0.47945 1.035 
-2.97117 -0.52945 1.03269 -2.97117 -0.42945 1.03269 -2.96288 -0.73432 0.95878 
-2.96097 -0.83919 0.88207 -2.95807 -0.94963 0.7355 -2.95556 -0.68163 0.97087 
-2.9553 -0.88853 0.81798 -2.95123 -0.62934 0.982 -2.95123 -0.32956 0.982 
-2.948 -0.78916 0.8961 -2.94702 -0.57967 0.98719 -2.94702 -0.37923 0.98719 
-2.94496 -0.52951 0.99111 -2.94496 -0.42939 0.99111 -2.94494 -0.47945 0.99353 
-2.93946 -0.83985 0.83295 -2.93775 -0.7372 0.9101 -2.93665 -0.8877 0.7681 
-2.9301 -0.68447 0.92281 -2.92612 -0.7899 0.84722 -2.92525 -0.63234 0.93413 
-2.92292 -0.57977 0.94415 -2.92075 -0.47945 0.95082 -2.92072 -0.52967 0.94808 
-2.92072 -0.42923 0.94808 -2.92045 -0.83924 0.78313 -2.91537 -0.73935 0.8604 
-2.90723 -0.68669 0.87342 -2.90675 -0.78975 0.79729 -2.9058 -0.84058 0.73478 
-2.90175 -0.63483 0.88464 -2.89893 -0.58227 0.89498 -2.89874 -0.52973 0.90413 
-2.89868 -0.47945 0.90698 -2.8956 -0.73939 0.81055 -2.89161 -0.79123 0.74917 
-2.88701 -0.68829 0.82287 -2.88103 -0.6366 0.83422 -2.87995 -0.74074 0.76281 
-2.87879 -0.79191 0.70037 -2.87766 -0.58447 0.84456 -2.87691 -0.53203 0.85387 
-2.87089 -0.68971 0.77536 -2.86662 -0.74163 0.71408 -2.86448 -0.63689 0.78765 
-2.86071 -0.58476 0.79821 -2.85712 -0.6906 0.72711 -2.85574 -0.7419 0.66501 
-2.85017 -0.63793 0.73948 -2.84573 -0.69095 0.67823 -3.62791 -0.77505 -0.57173 
-3.62514 -0.71395 -0.48924 -3.62224 -0.82438 -0.63582 -3.61201 -0.73051 -0.55393 
-3.60685 -0.77538 -0.62064 -3.59846 -0.8261 -0.68353 -3.59279 -0.93264 -0.75949 
-3.5914 -0.73065 -0.60311 -3.58841 -0.66962 -0.52062 -3.58348 -0.88065 -0.74618 
-3.58345 -0.77687 -0.66846 -3.57389 -0.68708 -0.58464 -3.5718 -0.82955 -0.73135 
-3.57117 -0.98555 -0.81237 -3.56835 -0.73205 -0.65147 -3.56353 -0.93744 -0.80419 
-3.56013 -0.61106 -0.4858 -3.55777 -0.77952 -0.71505 -3.55471 -0.88522 -0.79113 
-3.55128 -0.68816 -0.63314 -3.54787 -0.62707 -0.5508 -3.5465 -1.03574 -0.8587 
-3.54348 -0.83361 -0.77637 -3.54307 -0.73452 -0.69835 -3.54068 -0.98622 -0.85206 
-3.53311 -0.93814 -0.84401 -3.53238 -0.64578 -0.61385 -3.52988 -0.78331 -0.76026 
-3.52646 -0.69066 -0.68049 -3.52371 -0.89066 -0.83448 -3.52067 -1.135 -0.90383 
-3.51821 -1.08576 -0.90112 -3.51768 -0.57008 -0.51524 -3.51508 -0.73867 -0.74505 
-3.51398 -1.03699 -0.89681 -3.51289 -0.83893 -0.82011 -3.50828 -0.98738 -0.8902 
-3.50797 -0.64805 -0.66149 -3.50431 -0.58707 -0.57912 -3.50063 -0.93945 -0.88248 
-3.49987 -0.78824 -0.80399 -3.49888 -0.6945 -0.72738 -3.49135 -0.89188 -0.87296 
-3.48764 -1.18413 -0.94028 -3.48764 -0.60678 -0.64142 -3.48679 -1.13506 -0.93943 
-3.48537 -0.74348 -0.78908 -3.48424 -1.08611 -0.93687 -3.48197 -0.51485 -0.47824 
-3.48073 -0.65131 -0.7084 -3.48041 -0.84526 -0.86194 -3.47999 -1.0374 -0.93263 
-3.47406 -0.98904 -0.92669 -3.47049 -0.53021 -0.54358 -3.46916 -0.69979 -0.77281 
-3.46782 -0.79429 -0.84609 -3.46645 -0.94115 -0.91909 -3.46077 -0.6097 -0.68849 
-3.4572 -0.89385 -0.90983 -3.45578 -0.54828 -0.60701 -3.4535 -0.74953 -0.83171 
-3.4521 -1.18413 -0.97412 -3.45138 -0.65638 -0.75418 -3.4512 -1.23326 -0.97331 
-3.4512 -1.135 -0.97331 -3.44849 -1.2825 -0.97085 -3.44849 -1.08576 -0.97085 
-3.44631 -0.84724 -0.89895 -3.44417 -1.03699 -0.96662 -3.43988 -0.57026 -0.66725 
-3.4376 -0.70558 -0.81563 -3.43756 -0.98738 -0.96091 -3.43382 -0.80145 -0.88645 
-3.4327 -0.47677 -0.5058 -3.4319 -0.61432 -0.73422 -3.42984 -0.93945 -0.95327 
-3.42033 -0.89188 -0.94399 -3.42022 -0.66303 -0.7982 -3.42011 -0.49336 -0.57049 
-3.41975 -0.75658 -0.87239 -3.41493 -1.18413 -1.00618 -3.41379 -1.23343 -1.00555 
-3.41379 -1.13483 -1.00555 -3.41137 -0.5746 -0.7133 -3.41111 -1.28262 -1.00303 
-3.41111 -1.08564 -1.00303 -3.40931 -0.84526 -0.93304 -3.40607 -0.5134 -0.63172 
-3.40606 -1.33252 -0.99914 -3.40606 -1.03574 -0.99914 -3.40415 -0.71273 -0.85679 
-3.4011 -0.62061 -0.77847 -3.39943 -1.38205 -0.99331 -3.39943 -0.98622 -0.99331 
-3.39346 -0.79429 -0.92045 -3.39164 -0.42773 -0.46645 -3.39138 -0.93814 -0.98574 
-3.3893 -0.53636 -0.69122 -3.38704 -0.67003 -0.83968 -3.38184 -0.89066 -0.97635 
-3.38085 -0.44232 -0.53208 -3.38081 -0.58073 -0.75813 -3.37907 -0.74953 -0.90613 
-3.37624 -1.18413 -1.03638 -3.37503 -1.23349 -1.03576 -3.37503 -1.13477 -1.03576 
-3.37136 -1.28344 -1.03384 -3.37136 -1.08482 -1.03384 -3.36848 -0.62856 -0.82111 
-3.3683 -0.46 -0.59396 -3.36748 -0.83893 -0.96553 -3.36617 -1.33339 -1.02989 
-3.36617 -1.03488 -1.02989 -3.363 -0.70558 -0.89023 -3.35974 -1.38272 -1.0238 
-3.35974 -0.98555 -1.0238 -3.35908 -0.54209 -0.73624 -3.35325 -0.48107 -0.65473 
-3.35156 -1.43082 -1.01617 -3.35156 -0.93744 -1.01617 -3.35135 -0.78824 -0.95251 
-3.34849 -0.58843 -0.80113 -3.34679 -0.38332 -0.42826 -3.34557 -0.66303 -0.87286 
-3.33849 -1.48304 -1.00734 -3.33849 -0.88522 -1.00734 -3.33822 -0.39546 -0.49199 
-3.33644 -0.74348 -0.93801 -3.33611 -1.18413 -1.06464 -3.33611 -0.50524 -0.71322 
-3.3338 -1.23413 -1.06468 -3.3338 -1.13413 -1.06468 -3.3301 -1.28401 -1.06263 
-3.3301 -1.08425 -1.06263 -3.32725 -0.41097 -0.55461 -3.32714 -0.54974 -0.77977 
-3.32583 -0.62061 -0.85373 -3.32503 -1.33364 -1.05851 -3.32503 -1.03463 -1.05851 
-3.32373 -1.53465 -0.99611 -3.32373 -0.83361 -0.99611 -3.32018 -0.69979 -0.9218 
-3.31859 -1.38289 -1.05231 -3.31859 -0.98537 -1.05231 -3.31663 -0.35632 -0.39849 
-3.31394 -0.42979 -0.61586 -3.30916 -0.36689 -0.46269 -3.30763 -0.78331 -0.98252 
-3.30685 -1.43563 -1.04542 -3.30685 -0.93264 -1.04542 -3.30549 -0.58073 -0.83345 
-3.30447 -0.51257 -0.7571 -3.30154 -0.65638 -0.90402 -3.29918 -0.38118 -0.5269 
-3.29835 -0.45184 -0.67546 -3.29464 -1.18413 -1.0909 -3.29354 -1.48762 -1.03612 
-3.29354 -0.88065 -1.03612 -3.29242 -0.73867 -0.96771 -3.29223 -1.23419 -1.09089 
-3.29223 -1.13407 -1.09089 -3.2883 -1.28435 -1.08882 -3.2883 -1.08391 -1.08882 
-3.28689 -0.39857 -0.58883 -3.28497 -0.33128 -0.36808 -3.28361 -0.54209 -0.81171 
-3.28311 -1.33402 -1.08462 -3.28311 -1.03424 -1.08462 -3.28158 -0.61432 -0.88453 
-3.28054 -0.47702 -0.73317 -3.27878 -0.34039 -0.4328 -3.27872 -1.53871 -1.02443 
-3.27872 -0.82955 -1.02443 -3.27475 -0.6945 -0.95151 -3.27226 -0.41932 -0.64943 
-3.27198 -1.38632 -1.08029 -3.27198 -0.98194 -1.08029 -3.26978 -0.35299 -0.49745 
-3.26241 -0.77952 -1.0104 -3.26067 -0.5746 -0.864 -3.26059 -0.50524 -0.78874 
-3.25989 -1.439 -1.07297 -3.25989 -0.92926 -1.07297 -3.25862 -0.36926 -0.56094 
-3.25577 -0.65131 -0.93336 -3.2554 -0.44318 -0.70804 -3.25193 -1.18413 -1.11509 
-3.24919 -1.23435 -1.11513 -3.24919 -1.13391 -1.11513 -3.24714 -0.316 -0.40242 
-3.24608 -1.49119 -1.06323 -3.24608 -0.87707 -1.06323 -3.24572 -0.73452 -0.99571 
-3.24526 -1.28445 -1.11293 -3.24526 -1.08381 -1.11293 -3.24487 -0.38848 -0.62218 
-3.23883 -0.32673 -0.46733 -3.23858 -0.53636 -0.84193 -3.23585 -0.6097 -0.91341 
-3.23524 -1.33702 -1.1106 -3.23524 -1.03124 -1.1106 -3.2309 -1.54216 -1.05109 
-3.2309 -0.8261 -1.05109 -3.22912 -0.41112 -0.68176 -3.22863 -0.34137 -0.53143 
-3.22785 -0.69066 -0.9791 -3.22392 -1.38915 -1.10575 -3.22392 -0.97911 -1.10575 
-3.22283 -0.45184 -0.75098 -3.21664 -0.35975 -0.59401 -3.21583 -0.77687 -1.03608 
-3.21461 -0.57026 -0.89252 -3.21121 -1.44188 -1.09809 -3.21121 -0.92638 -1.09809 
-3.20886 -0.64805 -0.9606 -3.20809 -1.18413 -1.13716 -3.20524 -1.23441 -1.13711 
-3.20524 -1.13385 -1.13711 -3.2021 -0.48107 -0.80588 -3.20176 -0.38092 -0.6544 
-3.19883 -0.73205 -1.02099 -3.19751 -0.31562 -0.50116 -3.19721 -1.49384 -1.08784 
-3.19721 -0.87442 -1.08784 -3.19679 -0.41932 -0.7249 -3.19609 -1.28695 -1.13691 
-3.19609 -1.08131 -1.13691 -3.18879 -0.60678 -0.94028 -3.18634 -0.33227 -0.56432 
-3.18575 -1.33952 -1.13409 -3.18575 -1.02875 -1.13409 -3.18319 -1.54388 -1.07487 
-3.18319 -0.82438 -1.07487 -3.1805 -0.68816 -1.00391 -3.17909 -0.5134 -0.8587 
-3.17453 -1.39137 -1.12862 -3.17453 -0.97689 -1.12862 -3.17339 -0.35266 -0.62602 
-3.16955 -0.38848 -0.6975 -3.16801 -0.77538 -1.05948 -3.16322 -1.18413 -1.15705 
-3.16322 -0.42979 -0.76658 -3.16151 -1.44404 -1.12048 -3.16151 -0.92423 -1.12048 
-3.16121 -0.64578 -0.98501 -3.15623 -0.30766 -0.53426 -3.15498 -1.23671 -1.15893 
-3.15498 -1.13155 -1.15893 -3.15437 -0.54828 -0.90841 -3.15048 -0.73065 -1.04404 
-3.14833 -1.49459 -1.10973 -3.14833 -0.87368 -1.10973 -3.14567 -1.28915 -1.15819 
-3.14567 -1.07911 -1.15819 -3.14406 -0.3264 -0.5967 -3.14137 -0.35975 -0.66928 
-3.14132 -0.46 -0.82094 -3.13619 -0.39857 -0.73953 -3.13533 -1.34129 -1.15482 
-3.13533 -1.02698 -1.15482 -3.13406 -1.54453 -1.09638 -3.13406 -0.82373 -1.09638 
-3.13201 -0.68708 -1.02653 -3.12648 -0.58707 -0.95694 -3.12398 -1.39298 -1.14883 
-3.12398 -0.97528 -1.14883 -3.11909 -0.77505 -1.08054 -3.11786 -0.49336 -0.87275 
-3.11743 -1.18413 -1.17472 -3.11743 -1.18413 0.70837 -3.11387 -0.30221 -0.5665 
-3.11168 -0.33227 -0.63897 -3.11166 -1.44408 -1.14025 -3.11166 -0.92419 -1.14025 
-3.10897 -1.23676 -1.17623 -3.10897 -1.23676 0.70989 -3.10897 -1.13151 -1.17623 
-3.1083 -0.36926 -0.71125 -3.10198 -0.41097 -0.77988 -3.1013 -0.73051 -1.06464 
-3.09932 -1.28944 -1.17513 -3.09932 -1.07882 -1.17513 -3.0984 -1.49444 -1.12909 
-3.0984 -0.87382 -1.12909 -3.09817 -0.62707 -1.0005 -3.09095 -0.53021 -0.92312 
-3.08876 -1.34157 -1.17137 -3.08876 -1.02669 -1.17137 -3.08424 -1.54392 -1.1154 
-3.08424 -0.82434 -1.1154 -3.08163 -0.30766 -0.60886 -3.07945 -0.44232 -0.83349 
-3.07879 -0.34137 -0.68127 -3.07648 -1.39439 -1.16495 -3.07648 -0.97387 -1.16495 
-3.07426 -0.38118 -0.75181 -3.07082 -1.18413 -1.19011 -3.07082 -1.18413 0.72377 
-3.06921 -0.77588 -1.0992 -3.06798 -0.66962 -1.04104 -3.06392 -1.44542 -1.1559 
-3.06392 -0.92284 -1.1559 -3.0626 -0.57008 -0.97031 -3.06191 -1.23688 -1.19132 
-3.06191 -1.23688 0.72498 -3.06191 -1.13138 -1.19132 -3.06191 -1.13138 0.72498 
-3.05316 -0.47677 -0.88534 -3.05219 -1.28948 -1.18979 -3.05219 -1.28948 0.72344 
-3.05219 -1.07878 -1.18979 -3.05028 -1.49591 -1.14423 -3.05028 -0.87235 -1.14423 
-3.04853 -0.31562 -0.65015 -3.04482 -0.35299 -0.72241 -3.04059 -1.34261 -1.18567 
-3.04059 -1.34261 0.71933 -3.04059 -1.02565 -1.18567 -3.03936 -0.39546 -0.79085 
-3.03661 -0.71395 -1.07778 -3.03589 -1.54526 -1.13005 -3.03589 -0.823 -1.13005 
-3.03317 -0.61106 -1.01277 -3.02822 -1.39528 -1.17873 -3.02822 -1.39528 0.71238 
-3.02822 -0.97298 -1.17873 -3.0256 -0.51485 -0.93461 -3.02352 -1.18413 -1.2032 
-3.02352 -1.18413 0.73686 -3.01766 -0.29265 -0.61923 -3.01519 -1.44631 -1.16923 
-3.01519 -1.44631 0.70288 -3.01519 -0.92195 -1.16923 -3.0147 -0.32673 -0.69146 
-3.01442 -1.23692 -1.204 -3.01442 -1.23692 0.73766 -3.01442 -1.13134 -1.204 
-3.01442 -1.13134 0.73766 -3.01381 -0.42773 -0.84427 -3.01005 -0.36689 -0.7618 
-3.00329 -1.29008 -1.20227 -3.00329 -1.29008 0.73593 -3.00329 -1.07818 -1.20227 
-3.00329 -1.07818 0.73593 -3.00263 -0.65454 -1.05183 -3.00148 -1.49659 -1.15705 
-3.00148 -0.87167 -1.15705 -2.99841 -0.76797 -1.11598 -2.99744 -0.55587 -0.98033 
-2.99149 -1.3432 -1.19764 -2.99149 -1.3432 0.73129 -2.99149 -1.02506 -1.19764 
-2.99149 -1.02506 0.73129 -2.9872 -0.46344 -0.89491 -2.98419 -0.30278 -0.65949 
-2.98017 -0.34039 -0.73141 -2.97935 -1.39563 -1.19012 -2.97935 -1.39563 0.72377 
-2.97935 -0.97263 -1.19012 -2.97563 -1.18413 -1.21396 -2.97563 -1.18413 0.74761 
-2.97563 -0.38332 -0.79943 -2.96746 -0.59796 -1.0215 -2.96612 -1.44659 -1.1801 
-2.96612 -1.44659 0.71376 -2.96612 -0.92168 -1.1801 -2.96507 -0.70703 -1.09243 
-2.96499 -1.23735 -1.21457 -2.96499 -1.23735 0.74823 -2.96499 -1.13091 -1.21457 
-2.96499 -1.13091 0.74823 -2.96438 -1.55213 -1.14464 -2.96438 -1.55213 0.6783 
-2.96438 -0.81613 -1.14464 -2.95966 -0.50244 -0.94255 -2.95382 -1.29042 -1.21229 
-2.95382 -1.29042 0.74595 -2.95382 -1.07784 -1.21229 -2.95382 -1.07784 0.74595 
-2.94978 -0.316 -0.69977 -2.94959 -0.41695 -0.85193 -2.94585 -0.35632 -0.76927 
-2.94213 -1.34317 -1.20713 -2.94213 -1.34317 0.74078 -2.94213 -1.02509 -1.20713 
-2.94213 -1.02509 0.74078 -2.93129 -0.54453 -0.98695 -2.93012 -0.64829 -1.06414 
-2.92997 -1.39546 -1.1991 -2.92997 -1.39546 0.73275 -2.92997 -0.97281 -1.1991 
-2.92997 -0.97281 0.73275 -2.92911 -1.50212 -1.16955 -2.92911 -1.50212 0.70321 
-2.92911 -0.86615 -1.16955 -2.92727 -1.18413 -1.22235 -2.92727 -1.18413 0.756 
-2.92644 -1.60597 0.66168 -2.92644 -0.76229 -1.12803 -2.92228 -0.45424 -0.90188 
-2.91897 -0.29381 -0.66696 -2.91648 -1.23739 -1.22246 -2.91648 -1.23739 0.75611 
-2.91648 -1.13087 -1.22246 -2.91648 -1.13087 0.75611 -2.91545 -0.33128 -0.7376 
-2.91106 -0.37462 -0.80558 -2.90501 -1.29069 -1.21966 -2.90501 -1.29069 0.75331 
-2.90501 -1.07757 -1.21966 -2.90501 -1.07757 0.75331 -2.89437 -0.59306 -1.03172 
-2.89432 -0.49452 -0.94836 -2.89321 -1.45129 -1.19021 -2.89321 -1.45129 0.72387 
-2.89321 -0.91697 -1.19021 -2.89321 -0.91697 0.72387 -2.89317 -1.34342 -1.21396 
-2.89317 -1.34342 0.74761 -2.89317 -1.02484 -1.21396 -2.89317 -1.02484 0.74761 
-2.89192 -1.66594 0.63599 -2.89192 -0.70232 -1.10234 -2.89143 -1.55675 -1.15451 
-2.89143 -1.55675 0.68816 -2.89143 -0.81151 -1.15451 -2.8847 -0.30859 -0.70496 
-2.88414 -0.40963 -0.8572 -2.88073 -0.34918 -0.77429 -2.87856 -1.18413 -1.22836 
-2.87856 -1.18413 0.76201 -2.86736 -1.2375 -1.22797 -2.86736 -1.2375 0.76162 
-2.86736 -1.13076 -1.22797 -2.86736 -1.13076 0.76162 -2.85679 -1.72329 0.60557 
-2.85679 -0.64497 -1.07192 -2.85673 -0.44821 -0.90594 -2.85613 -1.82928 0.52714 
-2.85613 -0.53899 -0.99348 -2.85594 -1.50592 -1.17698 -2.85594 -1.50592 0.71063 
-2.85594 -0.86234 -1.17698 -2.85594 -0.86234 0.71063 -2.8559 -1.29071 -1.22462 
-2.8559 -1.29071 0.75827 -2.8559 -1.07756 -1.22462 -2.8559 -1.07756 0.75827 
-2.85546 -1.39725 -1.20732 -2.85546 -1.39725 0.74098 -2.85546 -0.97101 -1.20732 
-2.85546 -0.97101 0.74098 -2.85368 -1.60939 0.66894 -2.85368 -0.75887 -1.13528 
-2.85368 -0.75887 0.66894 -2.85015 -0.32586 -0.74162 -2.84594 -0.36938 -0.80929 
-2.82961 -1.18413 -1.23197 -2.82961 -1.18413 0.76562 -2.81877 -1.77894 0.56978 
-2.81877 -0.58932 -1.03613 -2.81877 -1.6683 0.64097 -2.81877 -0.69996 -1.10731 
-2.81877 -0.69996 0.64097 -2.81874 -1.87748 0.48642 -2.81874 -0.49078 -0.95276 
-2.81874 -1.96243 0.39356 -2.81874 -0.40584 -0.85991 -2.81833 -1.45251 -1.19575 
-2.81833 -1.45251 0.7294 -2.81833 -0.91576 -1.19575 -2.81833 -0.91576 0.7294 
-2.81832 -1.55908 -1.15945 -2.81832 -1.55908 0.6931 -2.81832 -0.80918 -1.15945 
-2.81832 -0.80918 0.6931 -2.8183 -1.34463 -1.21949 -2.8183 -1.34463 0.75314 
-2.8183 -1.02363 -1.21949 -2.8183 -1.02363 0.75314 -2.8183 -1.23753 -1.23103 
-2.8183 -1.23753 0.76469 -2.8183 -1.13073 -1.23103 -2.8183 -1.13073 0.76469 
-2.81539 -0.30424 -0.70708 -2.81539 -0.34556 -0.77684 -2.78054 -2.08311 0.20483 
-2.78054 -2.04449 0.27651 -2.78054 -2.00063 0.34418 -2.78054 -1.9222 0.44155 
-2.78054 -1.83113 0.52932 -2.78054 -1.72487 0.60802 -2.78054 -1.61053 0.67136 
-2.78054 -1.50684 -1.17967 -2.78054 -1.50684 0.71333 -2.78054 -1.39786 -1.21007 
-2.78054 -1.39786 0.74372 -2.78054 -1.29101 -1.22745 -2.78054 -1.29101 0.7611 
-2.78054 -1.18413 -1.23317 -2.78054 -1.18413 0.76683 -2.78054 -1.07725 -1.22745 
-2.78054 -1.07725 0.7611 -2.78054 -0.97041 -1.21007 -2.78054 -0.97041 0.74372 
-2.78054 -0.86143 -1.17967 -2.78054 -0.86143 0.71333 -2.78054 -0.75773 -1.13771 
-2.78054 -0.75773 0.67136 -2.78054 -0.64339 -1.07436 -2.78054 -0.53713 -0.99567 
-2.78054 -0.44606 -0.9079 -2.78054 -0.36763 -0.81052 -2.78054 -0.32377 -0.74286 
-2.74568 -2.02271 0.3105 -2.74568 -0.34556 -0.77684 -2.74568 -2.06402 0.24073 
-2.74568 -0.30424 -0.70708 -2.74567 -2.10025 0.16621 -2.74278 -1.23753 -1.23103 
-2.74278 -1.23753 0.76469 -2.74278 -1.13073 -1.23103 -2.74278 -1.13073 0.76469 
-2.74278 -1.34463 -1.21949 -2.74278 -1.34463 0.75314 -2.74278 -1.02363 -1.21949 
-2.74278 -1.02363 0.75314 -2.74275 -1.55908 0.6931 -2.74275 -0.80918 -1.15945 
-2.74275 -0.80918 0.6931 -2.74275 -1.45251 -1.19575 -2.74275 -1.45251 0.7294 
-2.74275 -0.91576 -1.19575 -2.74275 -0.91576 0.7294 -2.74234 -1.96243 0.39356 
-2.74234 -0.40584 -0.85991 -2.74234 -1.87748 0.48642 -2.74234 -0.49078 -0.95276 
-2.7423 -1.6683 0.64097 -2.7423 -0.69996 -1.10731 -2.7423 -1.77894 0.56978 
-2.7423 -0.58932 -1.03613 -2.73147 -1.18413 -1.23197 -2.73147 -1.18413 0.76562 
-2.71513 -1.99888 0.34294 -2.71513 -0.36938 -0.80929 -2.71116 -2.08094 0.20377 
-2.71093 -2.0424 0.27528 -2.71093 -0.32586 -0.74162 -2.70739 -1.60939 0.66894 
-2.70739 -0.75887 -1.13528 -2.70739 -0.75887 0.66894 -2.70561 -1.39725 0.74098 
-2.70561 -0.97101 -1.20732 -2.70561 -0.97101 0.74098 -2.70518 -1.29071 -1.22462 
-2.70518 -1.29071 0.75827 -2.70518 -1.07756 -1.22462 -2.70518 -1.07756 0.75827 
-2.70514 -1.50592 0.71063 -2.70514 -0.86234 -1.17698 -2.70514 -0.86234 0.71063 
-2.70494 -1.82928 0.52714 -2.70494 -0.53899 -0.99348 -2.70434 -1.92006 0.43959 
-2.70434 -0.44821 -0.90594 -2.70429 -1.72329 0.60557 -2.70429 -0.64497 -1.07192 
-2.69372 -1.2375 -1.22797 -2.69372 -1.2375 0.76162 -2.69372 -1.13076 -1.22797 
-2.69372 -1.13076 0.76162 -2.68252 -1.18413 -1.22836 -2.68252 -1.18413 0.76201 
-2.68034 -2.01909 0.30795 -2.68034 -0.34918 -0.77429 -2.67694 -1.95864 0.39085 
-2.67694 -0.40963 -0.8572 -2.67637 -2.05967 0.23861 -2.67637 -0.30859 -0.70496 
-2.67636 -2.0959 0.16409 -2.66965 -1.55675 0.68816 -2.66965 -0.81151 -1.15451 
-2.66965 -0.81151 0.68816 -2.66916 -1.66594 0.63599 -2.66916 -0.70232 -1.10234 
-2.6679 -1.34342 0.74761 -2.6679 -1.02484 -1.21396 -2.6679 -1.02484 0.74761 
-2.66787 -1.45129 0.72387 -2.66787 -0.91697 -1.19021 -2.66787 -0.91697 0.72387 
-2.66676 -1.87374 0.48201 -2.66676 -0.49452 -0.94836 -2.66671 -1.77521 0.56537 
-2.66671 -0.59306 -1.03172 -2.65607 -1.29069 -1.21966 -2.65607 -1.29069 0.75331 
-2.65607 -1.07757 -1.21966 -2.65607 -1.07757 0.75331 -2.65001 -1.99364 0.33924 
-2.65001 -0.37462 -0.80558 -2.64563 -2.03698 0.27126 -2.64563 -0.33128 -0.7376 
-2.6446 -1.23739 -1.22246 -2.6446 -1.23739 0.75611 -2.6446 -1.13087 -1.22246 
-2.6446 -1.13087 0.75611 -2.64211 -2.07445 0.20061 -2.6388 -1.91402 0.43553 
-2.6388 -0.45424 -0.90188 -2.63464 -1.60597 0.66168 -2.63464 -0.76229 -1.12803 
-2.63464 -0.76229 0.66168 -2.63381 -1.18413 -1.22235 -2.63381 -1.18413 0.756 
-2.63196 -1.50212 0.70321 -2.63196 -0.86615 -1.16955 -2.63196 -0.86615 0.70321 
-2.63111 -1.39546 0.73275 -2.63111 -0.97281 -1.1991 -2.63111 -0.97281 0.73275 
-2.63096 -1.71997 0.59779 -2.63096 -0.64829 -1.06414 -2.62978 -1.82373 0.52061 
-2.62978 -0.54453 -0.98695 -2.61895 -1.34317 0.74078 -2.61895 -1.02509 -1.20713 
-2.61895 -1.02509 0.74078 -2.61522 -2.01194 0.30292 -2.61522 -0.35632 -0.76927 
-2.61148 -1.95131 0.38558 -2.61148 -0.41695 -0.85193 -2.6113 -2.05226 0.23343 
-2.6113 -0.316 -0.69977 -2.60824 -2.08671 0.16138 -2.60726 -1.29042 0.74595 
-2.60726 -1.07784 -1.21229 -2.60726 -1.07784 0.74595 -2.60142 -1.86583 0.4762 
-2.60142 -0.50244 -0.94255 -2.59669 -1.55213 0.6783 -2.59669 -0.81613 -1.14464 
-2.59669 -0.81613 0.6783 -2.59608 -1.23735 0.74823 -2.59608 -1.13091 -1.21457 
-2.59608 -1.13091 0.74823 -2.59601 -1.66123 0.62608 -2.59601 -0.70703 -1.09243 
-2.59495 -1.44659 0.71376 -2.59495 -0.92168 -1.1801 -2.59495 -0.92168 0.71376 
-2.59361 -1.7703 0.55516 -2.59361 -0.59796 -1.0215 -2.58545 -1.98494 0.33308 
-2.58545 -1.18413 -1.21396 -2.58545 -1.18413 0.74761 -2.58545 -0.38332 -0.79943 
-2.58173 -1.39563 0.72377 -2.58173 -0.97263 -1.19012 -2.58173 -0.97263 0.72377 
-2.58091 -2.02788 0.26507 -2.58091 -0.34039 -0.73141 -2.57688 -2.06548 0.19314 
-2.57486 -2.0964 0.12103 -2.57387 -1.90482 0.42857 -2.57387 -0.46344 -0.89491 
-2.56959 -1.3432 0.73129 -2.56959 -1.02506 -1.19764 -2.56959 -1.02506 0.73129 
-2.56363 -1.81239 0.51399 -2.56363 -0.55587 -0.98033 -2.56267 -1.60029 0.64963 
-2.56267 -0.76797 -1.11598 -2.56267 -0.76797 0.64963 -2.5596 -1.49659 0.69071 
-2.5596 -0.87167 -1.15705 -2.5596 -0.87167 0.69071 -2.55845 -1.71372 0.58549 
-2.55845 -0.65454 -1.05183 -2.55779 -1.29008 0.73593 -2.55779 -1.07818 -1.20227 
-2.55779 -1.07818 0.73593 -2.55102 -2.00137 0.29545 -2.55102 -0.36689 -0.7618 
-2.54727 -1.94053 0.37793 -2.54727 -0.42773 -0.84427 -2.54665 -1.23692 0.73766 
-2.54665 -1.13134 -1.204 -2.54665 -1.13134 0.73766 -2.54638 -2.04154 0.22511 
-2.54589 -1.44631 0.70288 -2.54589 -0.92195 -1.16923 -2.54589 -0.92195 0.70288 
-2.54341 -2.07561 0.15288 -2.54206 -2.10351 0.07967 -2.53756 -1.18413 0.73686 
-2.53548 -1.85341 0.46826 -2.53548 -0.51485 -0.93461 -2.53285 -1.39528 0.71238 
-2.53285 -0.97298 -1.17873 -2.53285 -0.97298 0.71238 -2.52791 -1.7572 0.54642 
-2.52791 -0.61106 -1.01277 -2.52518 -1.54526 0.6637 -2.52518 -0.823 -1.13005 
-2.52518 -0.823 0.6637 -2.52447 -1.65431 0.61143 -2.52447 -0.71395 -1.07778 
-2.52172 -1.97281 0.3245 -2.52172 -0.39546 -0.79085 -2.52048 -1.34261 0.71933 
-2.52048 -1.02565 -1.18567 -2.52048 -1.02565 0.71933 -2.51626 -2.01528 0.25607 
-2.51626 -0.35299 -0.72241 -2.51255 -2.05264 0.1838 -2.51079 -1.49591 0.67789 
-2.51079 -0.87235 -1.14423 -2.51079 -0.87235 0.67789 -2.51044 -2.08321 0.11135 
-2.50889 -1.28948 0.72344 -2.50889 -1.07878 -1.18979 -2.50889 -1.07878 0.72344 
-2.50792 -1.89149 0.41899 -2.50792 -0.47677 -0.88534 -2.49917 -1.23688 0.72498 
-2.49917 -1.13138 0.72498 -2.49847 -1.79819 0.50397 -2.49847 -0.57008 -0.97031 
-2.49715 -1.44542 0.68955 -2.49715 -0.92284 -1.1559 -2.49715 -0.92284 0.68955 
-2.49309 -1.69864 0.5747 -2.49309 -0.66962 -1.04104 -2.49186 -1.59238 0.63285 
-2.49186 -0.77588 -1.0992 -2.49186 -0.77588 0.63285 -2.49025 -1.18413 0.72377 
-2.48681 -1.98709 0.28547 -2.4846 -1.39439 0.69861 -2.4846 -0.97387 -1.16495 
-2.4846 -0.97387 0.69861 -2.48228 -2.0269 0.21492 -2.48163 -1.92594 0.36714 
-2.47945 -2.0606 0.14252 -2.47821 -2.08812 0.06915 -2.47684 -1.54392 0.64905 
-2.47684 -0.82434 -1.1154 -2.47684 -0.82434 0.64905 -2.47231 -1.34157 0.70502 
-2.47231 -1.02669 -1.17137 -2.47231 -1.02669 0.70502 -2.47013 -1.83805 0.45678 
-2.47013 -0.53021 -0.92312 -2.46291 -1.7412 0.53415 -2.46291 -0.62707 -1.0005 
-2.46268 -1.49444 0.66275 -2.46268 -0.87382 -1.12909 -2.46268 -0.87382 0.66275 
-2.46176 -1.28944 0.70879 -2.46176 -1.07882 0.70879 -2.45978 -1.63775 0.5983 
-2.45978 -0.73051 -1.06464 -2.4591 -1.9573 0.31354 -2.45277 -1.999 0.2449 
-2.4521 -1.23676 0.70989 -2.4521 -1.13151 0.70989 -2.44941 -1.44408 0.6739 
-2.44941 -0.92419 -1.14025 -2.44941 -0.92419 0.6739 -2.44939 -2.03599 0.17263 
-2.44721 -2.06605 0.10015 -2.44365 -1.18413 0.70837 -2.44322 -1.8749 0.4064 
-2.44198 -1.59321 0.6142 -2.44198 -0.77505 -1.08054 -2.44198 -0.77505 0.6142 
-2.43709 -1.39298 0.68248 -2.43709 -0.97528 -1.14883 -2.43709 -0.97528 0.68248 
-2.43601 -2.08321 0.03693 -2.43459 -1.78119 0.4906 -2.42907 -1.68118 0.56018 
-2.42907 -0.68708 -1.02653 -2.42701 -1.54453 0.63004 -2.42701 -0.82373 -1.09638 
-2.42701 -0.82373 0.63004 -2.42574 -1.34129 0.68847 -2.42574 -1.02698 -1.15482 
-2.42574 -1.02698 0.68847 -2.42488 -1.9697 0.27318 -2.41975 -1.90826 0.35459 
-2.4197 -2.00852 0.20293 -2.41701 -2.04186 0.13035 -2.4154 -1.28915 0.69184 
-2.4154 -1.07911 0.69184 -2.41274 -1.49459 0.64338 -2.41274 -0.87368 -1.10973 
-2.41274 -0.87368 0.64338 -2.4106 -1.63761 0.57769 -2.4106 -0.73065 -1.04404 
-2.4067 -1.81998 0.44206 -2.4061 -1.23671 0.69259 -2.4061 -1.13155 0.69259 
-2.40485 -2.0606 0.06792 -2.39986 -1.72248 0.51867 -2.39956 -1.44404 0.65413 
-2.39956 -0.92423 -1.12048 -2.39956 -0.92423 0.65413 -2.39785 -1.93848 0.30023 
-2.39785 -1.18413 0.69071 -2.39448 -2.07561 0.00395 -2.39307 -1.59288 0.59314 
-2.39307 -0.77538 -1.05948 -2.39307 -0.77538 0.59314 -2.39153 -1.97979 0.23116 
-2.38769 -2.0156 0.15967 -2.38654 -1.39137 0.66227 -2.38654 -0.97689 -1.12862 
-2.38654 -0.97689 0.66227 -2.38199 -1.85486 0.39235 -2.38057 -1.6801 0.53757 
-2.37789 -1.54388 0.60853 -2.37789 -0.82438 -1.07487 -2.37789 -0.82438 0.60853 
-2.37532 -1.33952 0.66775 -2.37532 -1.02875 0.66775 -2.37474 -2.03599 0.09797 
-2.37229 -1.76148 0.47393 -2.36499 -1.28695 0.67057 -2.36499 -1.08131 0.67057 
-2.36429 -1.94895 0.25855 -2.36387 -1.49384 0.6215 -2.36387 -0.87442 -1.08784 
-2.36387 -0.87442 0.6215 -2.36357 -2.05264 0.03482 -2.36224 -1.63621 0.55464 
-2.35931 -1.98734 0.18805 -2.35898 -1.88719 0.33954 -2.35584 -1.23441 0.67076 
-2.35584 -1.13385 0.67076 -2.35422 -2.06548 -0.02952 -2.35298 -1.18413 0.67082 
-2.35222 -1.72021 0.49426 -2.34987 -1.44188 0.63175 -2.34987 -0.92638 -1.09809 
-2.34987 -0.92638 0.63175 -2.34676 -2.07445 -0.09474 -2.34646 -1.79801 0.42617 
-2.34525 -1.59139 0.56974 -2.34525 -0.77687 0.56974 -2.34443 -2.00852 0.12766 
-2.33825 -1.91642 0.28464 -2.33716 -1.38915 0.6394 -2.33716 -0.97911 0.6394 
-2.33322 -1.6776 0.51275 -2.33244 -2.0269 0.06508 -2.33195 -1.95714 0.21541 
-2.33018 -1.54216 0.58475 -2.33018 -0.8261 0.58475 -2.32583 -1.33702 0.64425 
-2.32583 -1.03124 0.64425 -2.32522 -1.75856 0.44706 -2.3225 -1.8319 0.37559 
-2.32225 -2.04154 0.00098 -2.31621 -1.97979 0.15584 -2.31581 -1.28445 0.64658 
-2.31581 -1.08381 0.64658 -2.31536 -1.63374 0.52936 -2.315 -1.49119 0.59688 
-2.315 -0.87707 -1.06323 -2.315 -0.87707 0.59688 -2.31394 -2.05226 -0.06393 
-2.31188 -1.23435 0.64878 -2.31188 -1.13391 0.64878 -2.30914 -1.18413 0.64875 
-2.30875 -2.05967 -0.12901 -2.30567 -1.92508 0.24169 -2.30531 -1.71695 0.46701 
-2.30246 -1.999 0.09459 -2.30118 -1.439 0.60662 -2.30118 -0.92926 -1.07297 
-2.30118 -0.92926 0.60662 -2.30049 -1.86302 0.3224 -2.30041 -1.79367 0.39765 
-2.29866 -1.58875 0.54406 -2.29866 -0.77952 0.54406 -2.2913 -2.01528 0.03111 
-2.28909 -1.38632 0.61394 -2.28909 -0.98194 0.61394 -2.28881 -1.94895 0.18308 
-2.28633 -1.67376 0.48517 -2.28236 -1.53871 0.55809 -2.28236 -0.82955 0.55809 
-2.2823 -2.02788 -0.03354 -2.28054 -1.89124 0.26683 -2.27949 -1.75395 0.41818 
-2.27797 -1.33402 0.61827 -2.27797 -1.03424 0.61827 -2.27747 -1.82617 0.34537 
-2.27611 -2.03698 -0.09826 -2.27418 -1.9697 0.12248 -2.27278 -1.28435 0.62247 
-2.27278 -1.08391 0.62247 -2.27209 -2.0424 -0.16356 -2.26885 -1.23419 0.62454 
-2.26885 -1.13407 0.62454 -2.26866 -1.62959 0.50137 -2.26866 -0.73867 0.50137 
-2.26753 -1.48762 0.56977 -2.26753 -0.88065 0.56977 -2.26644 -1.18413 0.62456 
-2.26273 -1.91642 0.20912 -2.2619 -1.98709 0.06055 -2.25953 -1.71188 0.43767 
-2.25661 -1.85569 0.29076 -2.25558 -1.78754 0.3671 -2.25423 -1.43563 0.57907 
-2.25423 -0.93264 0.57907 -2.25345 -1.58495 0.51617 -2.25345 -0.78331 0.51617 
-2.25191 -2.00137 -0.00366 -2.24714 -1.93848 0.14951 -2.24445 -2.01194 -0.06786 
-2.24248 -1.38289 0.58597 -2.24248 -0.98537 0.58597 -2.2409 -1.66847 0.45545 
-2.23942 -2.01909 -0.13298 -2.23734 -1.53465 0.52977 -2.23734 -0.83361 0.52977 
-2.23605 -1.33364 0.59216 -2.23605 -1.03463 0.59216 -2.23524 -1.74765 0.38739 
-2.23394 -1.81852 0.31343 -2.23383 -1.9573 0.08827 -2.23097 -1.28401 0.59629 
-2.23097 -1.08425 0.59629 -2.22728 -1.23413 0.59833 -2.22728 -1.13413 0.59833 
-2.22497 -1.86302 0.24688 -2.22497 -1.18413 0.5983 -2.22463 -1.62479 0.47166 
-2.22463 -0.74348 0.47166 -2.22286 -1.97281 0.02565 -2.22258 -1.48304 0.541 
-2.22258 -0.88522 0.541 -2.21551 -1.70523 0.40651 -2.21428 -1.98494 -0.03808 
-2.21258 -1.77983 0.33478 -2.20972 -1.58002 0.48616 -2.20972 -0.78824 0.48616 
-2.20952 -1.43082 0.54982 -2.20952 -0.93744 0.54982 -2.20813 -1.99364 -0.10265 
-2.20783 -1.88719 0.18839 -2.202 -1.82617 0.2699 -2.20134 -1.38272 0.55746 
-2.20134 -0.98555 0.55746 -2.19808 -1.66269 0.42389 -2.1949 -1.33339 0.56354 
-2.1949 -1.03488 0.56354 -2.1936 -1.52933 0.49918 -2.1936 -0.83893 0.49918 
-2.19277 -1.90826 0.12761 -2.1926 -1.7397 0.35476 -2.18972 -1.28344 0.5675 
-2.18972 -1.08482 0.5675 -2.18604 -1.23349 0.56941 -2.18604 -1.13477 0.56941 
-2.18484 -1.18413 0.57003 -2.182 -1.61874 0.43979 -2.182 -0.74953 0.43979 
-2.18027 -1.78754 0.29178 -2.18023 -1.92594 0.06574 -2.17923 -1.4776 0.51 
-2.17923 -0.89066 0.51 -2.17403 -1.69823 0.37333 -2.17178 -1.8319 0.22487 
-2.1697 -1.43012 0.5194 -2.1697 -0.93814 0.5194 -2.16944 -1.94053 0.0001 
-2.16762 -1.57397 0.45411 -2.16762 -0.79429 0.45411 -2.16178 -1.95131 -0.06412 
-2.16165 -1.38205 0.52696 -2.16165 -0.98622 0.52696 -2.15998 -1.74765 0.31212 
-2.15693 -1.65553 0.39044 -2.15502 -1.33252 0.53279 -2.15502 -1.03574 0.53279 
-2.15501 -1.85486 0.16538 -2.15177 -1.523 0.4667 -2.15177 -0.84526 0.4667 
-2.14996 -1.28262 0.53668 -2.14996 -1.08564 0.53668 -2.14971 -1.79367 0.24695 
-2.14728 -1.23343 0.5392 -2.14728 -1.13483 0.5392 -2.14614 -1.18413 0.53984 
-2.14132 -1.61169 0.40604 -2.14132 -0.75658 0.40604 -2.14096 -1.8749 0.10415 
-2.14085 -1.70523 0.33186 -2.14075 -1.47638 0.47764 -2.14075 -0.89188 0.47764 
-2.13123 -1.42881 0.48692 -2.13123 -0.93945 0.48692 -2.12918 -1.75395 0.26787 
-2.12837 -1.89149 0.03945 -2.12726 -1.56681 0.42011 -2.12726 -0.80145 0.42011 
-2.12351 -1.38088 0.49457 -2.12351 -0.98738 0.49457 -2.12348 -1.66269 0.34929 
-2.12119 -1.79801 0.2009 -2.1188 -1.90482 -0.02651 -2.1169 -1.33127 0.50027 
-2.1169 -1.03699 0.50027 -2.11477 -1.52102 0.4326 -2.11477 -0.84724 0.4326 
-2.11259 -1.2825 0.5045 -2.11259 -1.08576 0.5045 -2.10988 -1.23326 0.50696 
-2.10988 -1.135 0.50696 -2.10969 -1.71188 0.28783 -2.10898 -1.18413 0.50778 
-2.10758 -1.61874 0.36536 -2.10758 -0.74953 0.36536 -2.1053 -1.81998 0.14066 
-2.10388 -1.47442 0.44349 -2.10388 -0.89385 0.44349 -2.1003 -1.75856 0.22214 
-2.09462 -1.42711 0.45274 -2.09462 -0.94115 0.45274 -2.09326 -1.57397 0.37974 
-2.09326 -0.79429 0.37974 -2.09191 -1.66847 0.30647 -2.09059 -1.83805 0.07724 
-2.08702 -1.37922 0.46035 -2.08702 -0.98904 0.46035 -2.08108 -1.33086 0.46628 
-2.08108 -1.0374 0.46628 -2.08067 -1.523 0.39559 -2.08067 -0.84526 0.39559 
-2.08035 -1.71695 0.24206 -2.0791 -1.85341 0.01189 -2.07684 -1.28215 0.47053 
-2.07684 -1.08611 0.47053 -2.0757 -1.62479 0.32273 -2.0757 -0.74348 0.32273 
-2.07428 -1.2332 0.47308 -2.07428 -1.13506 0.47308 -2.07343 -1.76148 0.17508 
-2.07343 -1.18413 0.47393 -2.07117 -1.86583 -0.05406 -2.06972 -1.47638 0.40662 
-2.06972 -0.89188 0.40662 -2.0622 -1.67376 0.26104 -2.06121 -1.58002 0.33764 
-2.06121 -0.78824 0.33764 -2.06044 -1.42881 0.41613 -2.06044 -0.93945 0.41613 
-2.05677 -1.78119 0.11277 -2.05311 -1.72021 0.19515 -2.0528 -1.38088 0.42385 
-2.0528 -0.98738 0.42385 -2.04819 -1.52933 0.35377 -2.04819 -0.83893 0.35377 
-2.0471 -1.33127 0.43046 -2.0471 -1.03699 0.43046 -2.046 -1.62959 0.27871 
-2.0434 -1.79819 0.04889 -2.04286 -1.2825 0.43478 -2.04286 -1.08576 0.43478 
-2.0404 -1.23326 0.43749 -2.0404 -1.135 0.43749 -2.03959 -1.18413 0.43839 
-2.03736 -1.4776 0.36813 -2.03736 -0.89066 0.36813 -2.03462 -1.6776 0.21414 
-2.03338 -1.81239 -0.01627 -2.03119 -1.58495 0.29392 -2.0287 -1.72248 0.1475 
-2.02797 -1.43012 0.37767 -2.02797 -0.93814 0.37767 -2.0204 -1.38205 0.38571 
-2.0204 -0.98622 0.38571 -2.018 -1.63374 0.23201 -2.0176 -1.53465 0.31002 
-2.0176 -0.83361 0.31002 -2.01457 -1.33252 0.39235 -2.01457 -1.03574 0.39235 
-2.01321 -1.7412 0.08446 -2.01068 -1.28262 0.3974 -2.01068 -1.08564 0.3974 
-2.0098 -1.6801 0.16679 -2.00817 -1.23343 0.40008 -2.00817 -1.13483 0.40008 
-2.00753 -1.18413 0.40122 -2.00637 -1.48304 0.32478 -2.00637 -0.88522 0.32478 
-2.00331 -1.58875 0.2487 -2.00094 -1.7572 0.01945 -1.99754 -1.43082 0.33785 
-1.99754 -0.93744 0.33785 -1.99272 -1.63621 0.18512 -1.99221 -1.7703 -0.04625 
-1.98991 -1.38272 0.34602 -1.98991 -0.98555 0.34602 -1.98928 -1.53871 0.26501 
-1.98718 -1.68118 0.1183 -1.98382 -1.33339 0.35246 -1.98382 -1.03488 0.35246 
-1.97987 -1.28344 0.35764 -1.97987 -1.08482 0.35764 -1.97795 -1.23349 0.36132 
-1.97795 -1.13477 0.36132 -1.97763 -1.59139 0.20212 -1.97759 -1.48762 0.27983 
-1.97733 -1.18413 0.36253 -1.97267 -1.69864 0.05427 -1.96967 -1.63761 0.13677 
-1.96829 -1.43563 0.29314 -1.96829 -0.93264 0.29314 -1.96262 -1.54216 0.21719 
-1.96188 -1.71372 -0.01108 -1.9614 -1.38289 0.30488 -1.9614 -0.98537 0.30488 
-1.9552 -1.33364 0.31132 -1.9552 -1.03463 0.31132 -1.95423 -1.59288 0.1543 
-1.95108 -1.28401 0.31639 -1.95108 -1.08425 0.31639 -1.95048 -1.49119 0.23236 
-1.94907 -1.63775 0.08759 -1.94907 -1.18413 0.3224 -1.94903 -1.23413 0.32009 
-1.94903 -1.13413 0.32009 -1.94074 -1.439 0.24618 -1.93884 -1.54388 0.16948 
-1.93593 -1.65431 0.0229 -1.93342 -1.38632 0.25827 -1.93317 -1.59321 0.10538 
-1.92909 -1.33402 0.2694 -1.92909 -1.03424 0.2694 -1.92587 -1.49384 0.1835 
-1.92489 -1.28435 0.27459 -1.92489 -1.08391 0.27459 -1.92283 -1.23419 0.27851 
-1.92283 -1.13407 0.27851 -1.92281 -1.18413 0.28093 -1.92128 -1.66123 -0.04864 
-1.91733 -1.54453 0.12035 -1.91562 -1.44188 0.1975 -1.91451 -1.59238 0.0555 
-1.90797 -1.38915 0.21021 -1.90399 -1.49459 0.13462 -1.90312 -1.33702 0.22153 
-1.90078 -1.28445 0.23155 -1.90078 -1.08381 0.23155 -1.89862 -1.18413 0.23822 
-1.89858 -1.23435 0.23548 -1.89858 -1.13391 0.23548 -1.89831 -1.54392 0.07053 
-1.89773 -1.60029 -0.0153 -1.89324 -1.44404 0.1478 -1.88509 -1.39137 0.16082 
-1.88462 -1.49444 0.08469 -1.88367 -1.54526 0.02218 -1.87962 -1.33952 0.17204 
-1.8768 -1.28695 0.18238 -1.8766 -1.23441 0.19153 -1.87655 -1.18413 0.19438 
-1.87346 -1.44408 0.09795 -1.86948 -1.49591 0.03657 -1.86907 -1.55213 -0.04933 
-1.86488 -1.39298 0.11027 -1.8589 -1.34129 0.12162 -1.85781 -1.44542 0.05021 
-1.85666 -1.49659 -0.01223 -1.85553 -1.28915 0.13196 -1.85478 -1.23671 0.14127 
-1.84876 -1.39439 0.06276 -1.84448 -1.44631 0.00148 -1.84416 -1.50212 -0.0846 
-1.84234 -1.34157 0.07505 -1.83858 -1.28944 0.08561 -1.83499 -1.39528 0.01451 
-1.83361 -1.44659 -0.04759 -1.82804 -1.34261 0.02688 -1.82359 -1.39563 -0.03437 
-1.81461 -1.39546 -0.08374 -2.49822 -0.31885 -0.72023 -2.49378 -0.37187 -0.78148 
-2.48683 -0.31921 -0.76911 -2.48324 -0.42504 -0.84021 -2.47947 -0.37291 -0.82965 
-2.47733 -0.26818 -0.75608 -2.47306 -0.32009 -0.81736 -2.46704 -0.47777 -0.89587 
-2.46629 -0.42534 -0.88656 -2.46516 -0.2179 -0.74237 -2.464 -0.26906 -0.80481 
-2.46292 -0.3732 -0.87622 -2.45693 -0.32151 -0.86487 -2.45234 -0.21857 -0.79117 
-2.44835 -0.27041 -0.85255 -2.44527 -0.53036 -0.94898 -2.44521 -0.48008 -0.94613 
-2.44502 -0.42753 -0.93698 -2.4422 -0.37497 -0.92664 -2.43815 -0.16923 -0.77678 
-2.4372 -0.22005 -0.83929 -2.43672 -0.32312 -0.91542 -2.42858 -0.27045 -0.9024 
-2.4235 -0.17057 -0.82513 -2.42323 -0.58058 -0.99008 -2.42323 -0.48013 -0.99008 
-2.4232 -0.53036 -0.99282 -2.42103 -0.63067 -0.98615 -2.42103 -0.43004 -0.98615 
-2.4187 -0.37747 -0.97613 -2.41783 -0.2199 -0.88922 -2.41385 -0.32534 -0.96481 
-2.4073 -0.12211 -0.8101 -2.4062 -0.2726 -0.9521 -2.40449 -0.16995 -0.87495 
-2.39901 -0.53036 -1.03553 -2.39899 -0.58041 -1.03311 -2.39899 -0.4803 -1.03311 
-2.39692 -0.63058 -1.02919 -2.39692 -0.43013 -1.02919 -2.39595 -0.22064 -0.9381 
-2.39272 -0.68024 -1.024 -2.39272 -0.38047 -1.024 -2.38865 -0.12128 -0.85998 
-2.38839 -0.32817 -1.01287 -2.38588 -0.06018 -0.7775 -2.38298 -0.17061 -0.92407 
-2.38107 -0.27549 -1.00078 -2.37278 -0.58036 -1.07469 -2.37278 -0.48035 -1.07469 
-2.37275 -0.53036 -1.077 -2.37275 -0.07673 -0.84218 -2.37133 -0.2233 -0.98696 
-2.37074 -0.63023 -1.07099 -2.37074 -0.43048 -1.07099 -2.36759 -0.12161 -0.9089 
-2.36661 -0.67986 -1.06592 -2.36661 -0.38085 -1.06592 -2.36042 -0.72911 -1.05948 
-2.36042 -0.3316 -1.05948 -2.3592 -0.17233 -0.97178 -2.35352 -0.78185 -1.04774 
-2.35352 -0.27886 -1.04774 -2.35214 -0.07688 -0.89137 -2.34915 -0.01585 -0.80887 
-2.34448 -0.53036 -1.11713 -2.34422 -0.22687 -1.03443 -2.34419 -0.1231 -0.95672 
-2.34386 -0.57972 -1.11592 -2.34386 -0.48099 -1.11592 -2.34195 -0.62966 -1.11224 
-2.34195 -0.43105 -1.11224 -2.33799 -0.67961 -1.10706 -2.33799 -0.3811 -1.10706 
-2.33463 -0.0333 -0.87289 -2.33254 -0.17578 -1.01961 -2.33191 -0.72894 -1.10062 
-2.33191 -0.33177 -1.10062 -2.32909 -0.07827 -0.93972 -2.32427 -0.77705 -1.09245 
-2.32427 -0.28366 -1.09245 -2.31851 -0.12574 -1.0033 -2.31545 -0.82926 -1.07938 
-2.31545 -0.23145 -1.07938 -2.31429 -0.53036 -1.15582 -2.31365 -0.57966 -1.15468 
-2.31365 -0.48105 -1.15468 -2.31202 -0.03439 -0.92139 -2.31113 -0.62884 -1.152 
-2.31113 -0.43187 -1.152 -2.3086 0.02671 -0.83905 -2.30724 -0.67874 -1.14695 
-2.30724 -0.38197 -1.14695 -2.30422 -0.88087 -1.06462 -2.30422 -0.17984 -1.06462 
-2.30381 -0.08075 -0.98661 -2.30141 -0.72827 -1.14031 -2.30141 -0.33244 -1.14031 
-2.29385 -0.77635 -1.13226 -2.29385 -0.28436 -1.13226 -2.29312 0.008 -0.9021 
-2.29062 -0.12953 -1.04852 -2.2872 -0.03689 -0.96874 -2.28445 -0.82383 -1.12273 
-2.28445 -0.23688 -1.12273 -2.28223 -0.53036 -1.19298 -2.28141 -0.57948 -1.19209 
-2.28141 -0.48123 -1.19209 -2.27895 -0.62873 -1.18938 -2.27895 -0.43198 -1.18938 
-2.27842 0.0837 -0.80349 -2.27582 -0.0849 -1.03331 -2.27472 -0.6775 -1.18506 
-2.27472 -0.38321 -1.18506 -2.27363 -0.87555 -1.10836 -2.27363 -0.18516 -1.10836 
-2.26902 -0.7271 -1.17845 -2.26902 -0.33361 -1.17845 -2.26871 0.00573 -0.94975 
-2.26505 0.06671 -0.86737 -2.26137 -0.77503 -1.17073 -2.26137 -0.28568 -1.17073 
-2.26061 -0.92625 -1.09224 -2.26061 -0.13446 -1.09224 -2.25962 -0.04072 -1.01564 
-2.25209 -0.8226 -1.16122 -2.25209 -0.23811 -1.16122 -2.24838 -0.53036 -1.22853 
-2.24838 0.047 -0.92967 -2.24753 -0.57942 -1.22768 -2.24753 -0.48129 -1.22768 
-2.24611 -0.0897 -1.07733 -2.24498 -0.62837 -1.22513 -2.24498 -0.43234 -1.22513 
-2.24271 0.13892 -0.76649 -2.24146 0.00246 -0.99665 -2.24115 -0.86923 -1.15019 
-2.24115 -0.19148 -1.15019 -2.24073 -0.67709 -1.22088 -2.24073 -0.38362 -1.22088 
-2.2348 -0.72545 -1.21495 -2.2348 -0.33526 -1.21495 -2.23123 0.12357 -0.83184 
-2.2299 -0.04601 -1.06107 -2.22856 -0.9202 -1.13434 -2.22856 -0.14051 -1.13434 
-2.22719 -0.77334 -1.20734 -2.22719 -0.28737 -1.20734 -2.22151 0.04407 -0.97674 
-2.21794 -0.82064 -1.19809 -2.21794 -0.24007 -1.19809 -2.21651 0.10549 -0.89526 
-2.21424 -0.09575 -1.11996 -2.21284 -0.53036 -1.26238 -2.21212 -0.0026 -1.04243 
-2.21194 -0.57948 -1.26156 -2.21194 -0.48123 -1.26156 -2.20923 -0.62873 -1.2591 
-2.20923 -0.43198 -1.2591 -2.20705 -0.86724 -1.1872 -2.20705 -0.19347 -1.1872 
-2.20491 -0.6775 -1.25487 -2.20491 -0.38321 -1.25487 -2.20062 0.08352 -0.9555 
-2.19834 -0.0518 -1.10389 -2.1983 -0.7271 -1.24917 -2.1983 -0.33361 -1.24917 
-2.19456 -0.14767 -1.17471 -2.19344 0.17701 -0.79405 -2.19263 0.03946 -1.02247 
-2.19058 -0.77503 -1.24152 -2.19058 -0.28568 -1.24152 -2.18107 -0.8226 -1.23224 
-2.18107 -0.23811 -1.23224 -2.18096 -0.00926 -1.08646 -2.18085 0.16041 -0.85875 
-2.18049 -0.1028 -1.16064 -2.17567 -0.53036 -1.29444 -2.17453 -0.57966 -1.2938 
-2.17453 -0.48105 -1.2938 -2.1721 0.07918 -1.00155 -2.17185 -0.62884 -1.29128 
-2.17185 -0.43187 -1.29128 -2.17004 -0.86923 -1.2213 -2.17004 -0.19148 -1.2213 
-2.1668 0.14037 -0.91997 -2.1668 -0.67874 -1.28739 -2.1668 -0.38197 -1.28739 
-2.16489 -0.05896 -1.14504 -2.16184 0.03317 -1.06672 -2.16016 -0.72827 -1.28156 
-2.16016 -0.33244 -1.28156 -2.15419 -0.14051 -1.20871 -2.15238 0.22605 -0.7547 
-2.15212 -0.77635 -1.274 -2.15212 -0.28436 -1.274 -2.15004 0.11742 -0.97947 
-2.14778 -0.01625 -1.12793 -2.14258 -0.82383 -1.2646 -2.14258 -0.23688 -1.2646 
-2.14159 0.21145 -0.82034 -2.14155 0.07305 -1.04638 -2.13981 -0.09575 -1.19439 
-2.13698 -0.53036 -1.32463 -2.13577 -0.57972 -1.32401 -2.13577 -0.48099 -1.32401 
-2.13209 -0.62966 -1.3221 -2.13209 -0.43105 -1.3221 -2.12921 0.02522 -1.10936 
-2.12904 0.19378 -0.88221 -2.12822 -0.87555 -1.25378 -2.12822 -0.18516 -1.25378 
-2.12691 -0.67961 -1.31814 -2.12691 -0.3811 -1.31814 -2.12374 -0.0518 -1.17848 
-2.12047 -0.72894 -1.31206 -2.12047 -0.33177 -1.31206 -2.11982 0.11168 -1.0245 
-2.11399 0.1727 -0.94299 -2.1123 -0.77705 -1.30442 -2.1123 -0.28366 -1.30442 
-2.11209 -0.13446 -1.24076 -2.10923 0.06534 -1.08938 -2.10753 0.27045 -0.71652 
-2.10631 -0.00926 -1.16111 -2.09923 -0.82926 -1.2956 -2.09923 -0.23145 -1.2956 
-2.09895 0.25832 -0.78025 -2.09718 -0.0897 -1.22626 -2.09685 -0.53036 -1.3529 
-2.09685 0.14854 -1.00148 -2.09454 -0.58036 -1.35293 -2.09454 -0.48035 -1.35293 
-2.09084 -0.63023 -1.35089 -2.09084 -0.43048 -1.35089 -2.08799 0.24281 -0.84287 
-2.08788 0.10404 -1.06803 -2.08657 0.03317 -1.14199 -2.08577 -0.67986 -1.34676 
-2.08577 -0.38085 -1.34676 -2.08447 -0.88087 -1.28437 -2.08447 -0.17984 -1.28437 
-2.08092 -0.04601 -1.21005 -2.07933 -0.72911 -1.34057 -2.07933 -0.3316 -1.34057 
-2.07737 0.29746 -0.68674 -2.07468 0.22399 -0.90411 -2.0699 0.28688 -0.75094 
-2.06837 -0.12953 -1.27077 -2.06759 -0.78185 -1.33367 -2.06759 -0.27886 -1.33367 
-2.06623 0.07305 -1.1217 -2.06521 0.1412 -1.04536 -2.06228 -0.0026 -1.19227 
-2.05992 0.2726 -0.81515 -2.05909 0.20194 -0.96371 -2.05538 -0.53036 -1.37915 
-2.05428 -0.83384 -1.32437 -2.05428 -0.22687 -1.32437 -2.05316 -0.0849 -1.25596 
-2.05296 -0.58041 -1.37914 -2.05296 -0.4803 -1.37914 -2.04904 -0.63058 -1.37707 
-2.04904 -0.43013 -1.37707 -2.04763 0.25521 -0.87708 -2.04571 0.32249 -0.65634 
-2.04435 0.11168 -1.09997 -2.04385 -0.68024 -1.37287 -2.04385 -0.68024 0.33002 
-2.04385 -0.38047 -1.37287 -2.04232 0.03946 -1.17278 -2.04128 0.17675 -1.02143 
-2.03952 0.31339 -0.72106 -2.03946 -0.88493 -1.31269 -2.03946 -0.17578 -1.31269 
-2.03549 -0.04072 -1.23977 -2.033 0.23446 -0.93768 -2.03272 -0.73254 -1.36854 
-2.03272 -0.73254 0.32569 -2.03272 -0.32817 -1.36854 -2.03052 0.30079 -0.78571 
-2.02315 -0.12574 -1.29865 -2.0214 0.07918 -1.15225 -2.02133 0.14854 -1.077 
-2.02063 -0.78522 -1.36122 -2.02063 -0.78522 0.31837 -2.02063 -0.27549 -1.36122 
-2.01935 0.28452 -0.84919 -2.01651 0.00246 -1.22161 -2.01614 0.2106 -0.99629 
-2.01306 0.34518 -0.62559 -2.01267 -0.53036 -1.40335 -2.00993 -0.58058 -1.40338 
-2.00993 -0.48013 -1.40338 -2.00788 0.33777 -0.69067 -2.00681 -0.83741 -1.35148 
-2.00681 -0.83741 0.30863 -2.00681 -0.2233 -1.35148 -2.00646 -0.08075 -1.28396 
-2.006 -0.63067 -1.40118 -2.006 -0.43004 -1.40118 -2.00561 0.2653 -0.91044 
-1.99956 0.32705 -0.75558 -1.99932 0.11742 -1.13019 -1.99659 0.04407 -1.20166 
-1.99598 -0.68324 -1.39885 -1.99598 -0.68324 0.356 -1.99598 -0.37747 -1.39885 
-1.99164 -0.88838 -1.33935 -1.99164 -0.17233 -1.33935 -1.98986 0.24266 -0.97001 
-1.98937 0.31241 -0.81968 -1.98859 -0.03689 -1.26735 -1.98466 -0.73537 -1.394 
-1.98466 -0.73537 0.35115 -1.98466 -0.32534 -1.394 -1.98357 0.20194 -1.03924 
-1.97738 0.29403 -0.88226 -1.97657 -0.1231 -1.32433 -1.97535 0.08352 -1.18077 
-1.97506 0.35997 -0.65986 -1.97195 -0.78811 -1.38635 -1.97195 -0.78811 0.34349 
-1.97195 -0.2726 -1.38635 -1.9696 0.00573 -1.24886 -1.96883 -0.53036 -1.42542 
-1.96759 0.351 -0.72508 -1.96598 -0.58063 -1.42536 -1.96598 -0.48008 -1.42536 
-1.96284 0.1727 -1.09414 -1.9625 0.27285 -0.94265 -1.95957 -0.07827 -1.30924 
-1.95825 0.33816 -0.78942 -1.95795 -0.84007 -1.3761 -1.95795 -0.84007 0.33325 
-1.95795 -0.22064 -1.3761 -1.95753 0.23446 -1.01315 -1.95683 -0.63318 -1.42516 
-1.95683 -0.63318 0.38231 -1.95683 -0.42753 -1.42516 -1.94953 0.047 -1.22853 
-1.94708 0.32151 -0.85257 -1.94649 -0.68574 -1.42235 -1.94649 -0.68574 0.37949 
-1.94649 -0.37497 -1.42235 -1.94393 -0.8901 -1.36312 -1.94393 -0.8901 0.32027 
-1.94393 -0.17061 -1.36312 -1.94124 -0.03439 -1.29217 -1.93983 0.14037 -1.14695 
-1.93854 0.38142 -0.62561 -1.93583 0.37222 -0.69372 -1.93527 -0.73759 -1.41687 
-1.93527 -0.73759 0.37402 -1.93527 -0.32312 -1.41687 -1.93412 0.30111 -0.91427 
-1.93029 0.2653 -0.98576 -1.92875 -0.9391 0.30489 -1.92875 -0.12161 -1.34774 
-1.92733 0.36112 -0.75855 -1.92396 -0.53036 -1.44531 -1.92396 0.22399 -1.05483 
-1.92225 -0.79026 -1.40873 -1.92225 -0.79026 0.36588 -1.92225 -0.27045 -1.40873 
-1.92195 0.008 -1.27327 -1.91697 0.34612 -0.82252 -1.91572 -0.58294 -1.44718 
-1.91572 -0.58294 0.40433 -1.91572 -0.47777 -1.44718 -1.91511 0.10549 -1.19666 
-1.91122 -0.98383 0.28944 -1.91122 -0.07688 -1.33229 -1.90907 -0.84081 -1.39798 
-1.90907 -0.84081 0.35513 -1.90907 -0.2199 -1.39798 -1.90641 -0.63537 -1.44644 
-1.90641 -0.63537 0.40359 -1.90641 -0.42534 -1.44644 -1.9048 0.32737 -0.88495 
-1.90211 0.29403 -0.95753 -1.90206 0.19378 -1.10919 -1.899 0.39322 -0.65941 
-1.89693 0.25521 -1.02778 -1.89607 -0.68751 -1.44307 -1.89607 -0.68751 0.40022 
-1.89607 -0.3732 -1.44307 -1.89548 0.38192 -0.72711 -1.8948 -0.89076 -1.38464 
-1.8948 -0.89076 0.34178 -1.8948 -0.16995 -1.38464 -1.89275 -1.02741 0.27193 
-1.89275 -0.0333 -1.31478 -1.88722 0.06671 -1.2452 -1.8858 0.36873 -0.79153 
-1.88472 -0.7392 -1.43708 -1.88472 -0.7392 0.39423 -1.88472 -0.32151 -1.43708 
-1.87983 -0.93943 0.32594 -1.87983 -0.12128 -1.3688 -1.8786 0.16041 -1.161 
-1.87817 -0.53036 -1.46297 -1.87817 -0.53036 0.42012 -1.8746 0.35157 -0.85475 
-1.87242 0.32151 -0.92723 -1.8724 -0.7903 -1.4285 -1.8724 -0.7903 0.38565 
-1.8724 -0.27041 -1.4285 -1.86971 -0.58298 -1.46449 -1.86971 -0.58298 0.42163 
-1.86971 -0.47773 -1.46449 -1.86904 0.28452 -0.9995 -1.86272 0.24281 -1.06814 
-1.86204 -0.98398 0.31004 -1.86204 -0.07673 -1.3529 -1.86006 -0.63567 -1.46339 
-1.86006 -0.63567 0.42053 -1.86006 -0.42504 -1.46339 -1.85914 -0.84066 -1.41735 
-1.85914 -0.84066 0.37449 -1.85914 -0.22005 -1.41735 -1.85891 -1.08742 0.2459 
-1.85891 0.02671 -1.28875 -1.85412 0.38902 -0.7599 -1.85169 -1.18428 0.16852 
-1.85169 0.12357 -1.21138 -1.8495 -0.6878 -1.45962 -1.8495 -0.6878 0.41677 
-1.8495 -0.37291 -1.45962 -1.84498 -0.89014 -1.40365 -1.84498 -0.89014 0.3608 
-1.84498 -0.17057 -1.40365 -1.8436 0.37363 -0.82375 -1.84237 0.34612 -0.89711 
-1.84019 0.21145 -1.12174 -1.83953 0.31241 -0.96952 -1.83721 -0.74062 -1.4532 
-1.83721 -0.74062 0.41035 -1.83721 -0.32009 -1.4532 -1.835 0.2726 -1.04007 
-1.83156 -0.53036 -1.47837 -1.83156 -0.53036 0.43551 -1.82995 -0.9386 0.3446 
-1.82995 -0.12211 -1.38745 -1.82872 -1.04486 0.28645 -1.82872 -0.01585 -1.3293 
-1.82466 -0.79165 -1.44415 -1.82466 -0.79165 0.4013 -1.82466 -0.26906 -1.44415 
-1.82334 -1.14441 0.21571 -1.82334 0.0837 -1.25857 -1.82265 -0.5831 -1.47957 
-1.82265 -0.5831 0.43672 -1.82265 -0.47761 -1.47957 -1.82265 -0.47761 0.43672 
-1.8139 -1.23772 0.13074 -1.8139 0.17701 -1.17359 -1.81293 -0.6357 -1.47804 
-1.81293 -0.6357 0.43519 -1.81293 -0.42501 -1.47804 -1.81188 0.39352 -0.79202 
-1.81138 0.36873 -0.86595 -1.81102 -0.84214 -1.43249 -1.81102 -0.84214 0.38963 
-1.81102 -0.21857 -1.43249 -1.80927 -1.39887 -0.10445 -1.80927 0.33816 -0.9384 
-1.80556 -1.3615 -0.03219 -1.80556 0.30079 -1.01067 -1.80133 -0.68884 -1.47393 
-1.80133 -0.68884 0.43107 -1.80133 -0.37187 -1.47393 -1.8001 -1.31903 0.03625 
-1.8001 0.25832 -1.0791 -1.79735 -1.00053 0.32318 -1.79735 -0.06018 -1.36603 
-1.79663 -0.89148 -1.4183 -1.79663 -0.89148 0.37545 -1.79663 -0.16923 -1.4183 
-1.7939 -1.10342 0.25817 -1.7939 0.04271 -1.30102 -1.78896 -0.7415 -1.46698 
-1.78896 -0.7415 0.42413 -1.78896 -0.31921 -1.46698 -1.78634 -1.19963 0.18001 
-1.78634 0.13892 -1.22286 -1.78426 -0.53036 -1.49146 -1.78426 -0.53036 0.44861 
-1.77975 0.38902 -0.83427 -1.77949 0.41119 -0.75964 -1.7784 0.36112 -0.90748 
-1.77593 -0.79253 -1.45748 -1.77593 -0.79253 0.41463 -1.77593 -0.26818 -1.45748 
-1.77543 -1.38776 -0.06314 -1.77543 0.32705 -0.97971 -1.77516 -0.58314 -1.49226 
-1.77516 -0.58314 0.4494 -1.77516 -0.47757 -1.49226 -1.77516 -0.47757 0.4494 
-1.77455 -1.28676 0.08967 -1.77455 0.22605 -1.13252 -1.77079 -1.34759 0.0072 
-1.77079 0.28688 -1.05005 -1.76403 -0.63631 -1.49053 -1.76403 -0.63631 0.44768 
-1.76403 -0.4244 -1.49053 -1.76403 -0.4244 0.44768 -1.76337 -1.05995 0.29724 
-1.76337 -0.00076 -1.34009 -1.76222 -0.84281 -1.44531 -1.76222 -0.84281 0.40245 
-1.76222 -0.2179 -1.44531 -1.75915 -0.94651 0.36138 -1.75915 -0.1142 -1.40423 
-1.75818 -1.15861 0.22573 -1.75818 0.0979 -1.26858 -1.75223 -0.68943 -1.48589 
-1.75223 -0.68943 0.44304 -1.75223 -0.37128 -1.48589 -1.75223 -0.37128 0.44304 
-1.74794 -1.25104 0.14031 -1.74794 0.19033 -1.18317 -1.74696 0.38192 -0.87562 
-1.74534 0.40913 -0.7966 -1.74493 -1.41171 -0.09511 -1.74493 0.351 -0.94774 
-1.74091 -1.3741 -0.02319 -1.74091 0.31339 -1.01966 -1.74008 -0.74186 -1.47837 
-1.74008 -0.74186 0.43552 -1.74008 -0.31885 -1.47837 -1.73637 -1.33116 0.04483 
-1.73637 -0.53036 -1.50221 -1.73637 -0.53036 0.45936 -1.73637 0.27045 -1.08768 
-1.7282 -1.11652 0.26691 -1.7282 0.05581 -1.30976 -1.72686 -0.79281 -1.46836 
-1.72686 -0.79281 0.4255 -1.72686 -0.2679 -1.46836 -1.72581 -1.00746 0.33783 
-1.72581 -0.05325 -1.38068 -1.72573 -0.58358 -1.50282 -1.72573 -0.58358 0.45997 
-1.72573 -0.47713 -1.50282 -1.72573 -0.47713 0.45997 -1.72512 -0.89835 -1.4329 
-1.72512 -0.89835 0.39004 -1.72512 -0.16236 -1.4329 -1.72039 -1.21205 0.18795 
-1.72039 0.15134 -1.2308 -1.71456 -0.63664 -1.50055 -1.71456 -0.63664 0.45769 
-1.71456 -0.42407 -1.50055 -1.71456 -0.42407 0.45769 -1.71358 -1.43293 -0.12688 
-1.71358 0.37222 -0.91598 -1.71266 0.40252 -0.83823 -1.71052 -1.39848 -0.05483 
-1.71052 0.33777 -0.98802 -1.71033 -1.29753 0.09733 -1.71033 0.23682 -1.14018 
-1.70659 -1.35817 0.01467 -1.70659 0.29746 -1.05752 -1.70287 -0.6894 -1.49538 
-1.70287 -0.6894 0.45253 -1.70287 -0.37131 -1.49538 -1.70287 -0.37131 0.45253 
-1.69203 -1.16996 0.23235 -1.69203 0.10925 -1.2752 -1.69086 -1.06619 0.30954 
-1.69086 0.00548 -1.35239 -1.69071 -0.74168 -1.48735 -1.69071 -0.74168 0.4445 
-1.69071 -0.31903 -1.48735 -1.69071 -0.31903 0.4445 -1.68985 -0.84834 -1.45781 
-1.68985 -0.84834 0.41496 -1.68985 -0.21237 -1.45781 -1.68801 -0.53036 -1.5106 
-1.68801 -0.53036 0.46775 -1.68718 -0.95219 0.37343 -1.68718 -0.10852 -1.41628 
-1.68301 -1.26025 0.14728 -1.68301 0.19954 -1.19013 -1.67971 -1.42068 -0.08764 
-1.67971 0.35997 -0.95521 -1.67926 0.39322 -0.87915 -1.67722 -0.58361 -1.51071 
-1.67722 -0.58361 0.46786 -1.67722 -0.4771 -1.51071 -1.67722 -0.4771 0.46786 
-1.67619 -1.3832 -0.017 -1.67619 0.32249 -1.02586 -1.6718 -1.33987 0.05098 
-1.6718 0.27916 -1.09384 -1.66575 -0.63692 -1.50791 -1.66575 -0.63692 0.46506 
-1.66575 -0.42379 -1.50791 -1.66575 -0.42379 0.46506 -1.65511 -1.12143 0.27712 
-1.65511 0.06072 -1.31997 -1.65506 -1.21997 0.19376 -1.65506 0.15926 -1.23661 
-1.65395 -0.79752 -1.47847 -1.65395 -0.79752 0.43562 -1.65395 -0.26319 -1.47847 
-1.65395 -0.26319 0.43562 -1.65391 -0.68965 -1.50221 -1.65391 -0.68965 0.45936 
-1.65391 -0.37106 -1.50221 -1.65391 -0.37106 0.45936 -1.65265 -1.01217 0.34774 
-1.65265 -0.04854 -1.39059 -1.65217 -0.90298 -1.44276 -1.65217 -0.90298 0.39991 
-1.65217 -0.15773 -1.44276 -1.65217 -0.15773 0.39991 -1.64546 -1.44213 -0.12416 
-1.64546 0.38142 -0.91869 -1.64544 -1.40589 -0.04964 -1.64544 0.34518 -0.99321 
-1.64488 -1.30486 0.1026 -1.64488 0.24415 -1.14545 -1.64453 0.4116 -0.84089 
-1.64147 -1.36531 0.01969 -1.64147 0.3046 -1.06254 -1.63929 -0.53036 -1.51661 
-1.63929 -0.53036 0.47376 -1.62809 -0.58372 -1.51622 -1.62809 -0.58372 0.47337 
-1.62809 -0.47699 -1.51622 -1.62809 -0.47699 0.47337 -1.61753 -1.06952 0.31732 
-1.61753 0.00881 -1.36017 -1.61747 -1.26628 0.15134 -1.61747 0.20557 -1.19419 
-1.61687 -1.1755 0.23889 -1.61687 0.11479 -1.28174 -1.61668 -0.85214 -1.46523 
-1.61668 -0.85214 0.42238 -1.61668 -0.20857 -1.46523 -1.61668 -0.20857 0.42238 
-1.61664 -0.63693 -1.51287 -1.61664 -0.63693 0.47002 -1.61664 -0.42378 -1.51287 
-1.61664 -0.42378 0.47002 -1.6162 -0.74348 -1.49557 -1.6162 -0.74348 0.45272 
-1.6162 -0.31723 -1.49557 -1.6162 -0.31723 0.45272 -1.61442 -0.95561 0.38069 
-1.61442 -0.1051 -1.42354 -1.61442 -0.1051 0.38069 -1.6109 0.40016 -0.88099 
-1.61089 -1.38863 -0.01298 -1.61089 0.32792 -1.02988 -1.61066 -1.42716 -0.08448 
-1.61066 0.36645 -0.95837 -1.60668 -1.3451 0.05469 -1.60668 0.28439 -1.09754 
-1.59034 -0.53036 -1.52022 -1.59034 -0.53036 0.47737 -1.57951 -1.12517 0.28153 
-1.57951 0.06446 -1.32438 -1.57951 -1.01452 0.35271 -1.57951 -0.04619 -1.39557 
-1.57948 -1.2237 0.19816 -1.57948 0.16299 -1.24101 -1.57948 -1.30865 0.10531 
-1.57948 0.24794 -1.14816 -1.57906 -0.79873 -1.484 -1.57906 -0.79873 0.44115 
-1.57906 -0.26198 -1.484 -1.57906 -0.26198 0.44115 -1.57906 -0.9053 0.40485 
-1.57906 -0.15541 -1.4477 -1.57906 -0.15541 0.40485 -1.57904 -0.69085 -1.50774 
-1.57904 -0.69085 0.46489 -1.57904 -0.36986 -1.50774 -1.57904 -0.36986 0.46489 
-1.57904 -0.58376 -1.51928 -1.57904 -0.58376 0.47643 -1.57904 -0.47695 -1.51928 
-1.57904 -0.47695 0.47643 -1.57614 -1.44648 -0.12204 -1.57614 0.38577 -0.92081 
-1.57613 -1.41024 -0.04752 -1.57613 0.34953 -0.99533 -1.57613 -1.36893 0.02224 
-1.57613 0.30822 -1.0651 -1.54128 -1.42933 -0.08343 -1.54128 -1.39072 -0.01174 
-1.54128 -1.34685 0.05592 -1.54128 -1.26842 0.1533 -1.54128 -1.17735 0.24107 
-1.54128 -1.07109 0.31977 -1.54128 -0.95676 0.38311 -1.54128 -0.85306 0.42507 
-1.54128 -0.74408 -1.49832 -1.54128 -0.74408 0.45547 -1.54128 -0.63723 -1.5157 
-1.54128 -0.63723 0.47285 -1.54128 -0.53036 -1.52143 -1.54128 -0.53036 0.47857 
-1.54128 -0.42348 -1.5157 -1.54128 -0.42348 0.47285 -1.54128 -0.31663 -1.49832 
-1.54128 -0.31663 0.45547 -1.54128 -0.20765 -1.46793 -1.54128 -0.20765 0.42507 
-1.54128 -0.10395 -1.42596 -1.54128 0.01038 -1.36262 -1.54128 0.11664 -1.28392 
-1.54128 0.20771 -1.19615 -1.54128 0.28614 -1.09878 -1.54128 0.33001 -1.03111 
-1.54128 0.36862 -0.95943 -1.54128 0.40243 -0.88187 -1.50642 -1.36893 0.02224 
-1.50642 -1.41024 -0.04752 -1.50641 -1.44648 -0.12204 -1.50352 -0.58376 -1.51928 
-1.50352 -0.58376 0.47643 -1.50352 -0.47695 -1.51928 -1.50352 -0.47695 0.47643 
-1.50352 -0.69085 -1.50774 -1.50352 -0.69085 0.46489 -1.50352 -0.36986 -1.50774 
-1.50352 -0.36986 0.46489 -1.50349 -0.9053 0.40485 -1.50349 -0.15541 -1.4477 
-1.50349 -0.15541 0.40485 -1.50349 -0.79873 0.44115 -1.50349 -0.26198 -1.484 
-1.50349 -0.26198 0.44115 -1.50308 -1.30865 0.10531 -1.50308 0.24794 -1.14816 
-1.50308 -1.2237 0.19816 -1.50308 0.16299 -1.24101 -1.50304 -1.01452 0.35271 
-1.50304 -0.04619 -1.39557 -1.50304 -1.12517 0.28153 -1.50304 0.06446 -1.32438 
-1.49221 -0.53036 -1.52022 -1.49221 -0.53036 0.47737 -1.47587 -1.3451 0.05469 
-1.4719 -1.42716 -0.08448 -1.47167 -1.38863 -0.01298 -1.47165 -1.46087 -0.16186 
-1.46813 -0.95561 0.38069 -1.46813 -0.1051 -1.42354 -1.46635 -0.74348 0.45272 
-1.46635 -0.31723 -1.49557 -1.46635 -0.31723 0.45272 -1.46592 -0.63693 0.47002 
-1.46592 -0.42378 -1.51287 -1.46592 -0.42378 0.47002 -1.46588 -0.85214 0.42238 
-1.46588 -0.20857 -1.46523 -1.46588 -0.20857 0.42238 -1.46568 -1.1755 0.23889 
-1.46568 0.11479 -1.28174 -1.46508 -1.26628 0.15134 -1.46503 -1.06952 0.31732 
-1.46503 0.00881 -1.36017 -1.45446 -0.58372 -1.51622 -1.45446 -0.58372 0.47337 
-1.45446 -0.47699 -1.51622 -1.45446 -0.47699 0.47337 -1.44326 -0.53036 -1.51661 
-1.44326 -0.53036 0.47376 -1.44108 -1.36531 0.01969 -1.43768 -1.30486 0.1026 
-1.43711 -1.40589 -0.04964 -1.43709 -1.44213 -0.12416 -1.43039 -0.90298 0.39991 
-1.43039 -0.15773 -1.44276 -1.43039 -0.15773 0.39991 -1.4299 -1.01217 0.34774 
-1.4299 -0.04854 -1.39059 -1.42864 -0.68965 0.45936 -1.42864 -0.37106 -1.50221 
-1.42864 -0.37106 0.45936 -1.42861 -0.79752 0.43562 -1.42861 -0.26319 -1.47847 
-1.42861 -0.26319 0.43562 -1.4275 -1.21997 0.19376 -1.42745 -1.12143 0.27712 
-1.41681 -0.63692 0.46506 -1.41681 -0.42379 -1.50791 -1.41681 -0.42379 0.46506 
-1.41075 -1.33987 0.05098 -1.40637 -1.3832 -0.017 -1.40534 -0.58361 0.46786 
-1.40534 -0.4771 -1.51071 -1.40534 -0.4771 0.46786 -1.4033 -1.45393 -0.1637 
-1.40285 -1.42068 -0.08764 -1.39954 -1.26025 0.14728 -1.39538 -0.95219 0.37343 
-1.39538 -0.10852 -1.41628 -1.39455 -0.53036 -1.5106 -1.39455 -0.53036 0.46775 
-1.3927 -0.84834 0.41496 -1.3927 -0.21237 -1.45781 -1.3927 -0.21237 0.41496 
-1.39185 -0.74168 0.4445 -1.39185 -0.31903 -1.48735 -1.39185 -0.31903 0.4445 
-1.3917 -1.06619 0.30954 -1.39052 -1.16996 0.23235 -1.37968 -0.6894 0.45253 
-1.37968 -0.37131 -1.49538 -1.37968 -0.37131 0.45253 -1.37596 -1.35817 0.01467 
-1.37222 -1.29753 0.09733 -1.37203 -1.39848 -0.05483 -1.36989 -1.46323 -0.20463 
-1.36898 -1.43293 -0.12688 -1.368 -0.63664 0.45769 -1.368 -0.42407 -1.50055 
-1.368 -0.42407 0.45769 -1.36216 -1.21205 0.18795 -1.35743 -0.89835 0.39004 
-1.35743 -0.16236 -1.4329 -1.35743 -0.16236 0.39004 -1.35682 -0.58358 0.45997 
-1.35682 -0.47713 -1.50282 -1.35682 -0.47713 0.45997 -1.35675 -1.00746 0.33783 
-1.35569 -0.79281 0.4255 -1.35569 -0.2679 -1.46836 -1.35569 -0.2679 0.4255 
-1.35435 -1.11652 0.26691 -1.34619 -1.33116 0.04483 -1.34619 -0.53036 0.45936 
-1.34247 -0.74186 0.43552 -1.34247 -0.31885 -1.47837 -1.34247 -0.31885 0.43552 
-1.34165 -1.3741 -0.02319 -1.33762 -1.41171 -0.09511 -1.33721 -1.46984 -0.24626 
-1.3356 -1.44263 -0.16723 -1.33461 -1.25104 0.14031 -1.33033 -0.68943 0.44304 
-1.33033 -0.37128 -1.48589 -1.33033 -0.37128 0.44304 -1.32437 -1.15861 0.22573 
-1.32341 -0.94651 0.36138 -1.32033 -0.84281 0.40245 -1.32033 -0.2179 -1.44531 
-1.32033 -0.2179 0.40245 -1.31919 -1.05995 0.29724 -1.31853 -0.63631 0.44768 
-1.31853 -0.4244 -1.49053 -1.31853 -0.4244 0.44768 -1.31176 -1.34759 0.0072 
-1.308 -1.28676 0.08967 -1.30739 -0.58314 0.4494 -1.30739 -0.47757 0.4494 
-1.30712 -1.38776 -0.06314 -1.30663 -0.79253 0.41463 -1.30663 -0.26818 -1.45748 
-1.30663 -0.26818 0.41463 -1.30415 -1.42183 -0.13537 -1.3028 -1.44973 -0.20858 
-1.2983 -0.53036 0.44861 -1.29621 -1.19963 0.18001 -1.29359 -0.7415 0.42413 
-1.29359 -0.31921 -1.46698 -1.29359 -0.31921 0.42413 -1.28865 -1.10342 0.25817 
-1.28592 -0.89148 0.37545 -1.28592 -0.16923 0.37545 -1.28521 -1.00053 0.32318 
-1.28246 -1.31903 0.03625 -1.28122 -0.68884 0.43107 -1.28122 -0.37187 -1.47393 
-1.28122 -0.37187 0.43107 -1.277 -1.3615 -0.03219 -1.27329 -1.39887 -0.10445 
-1.27153 -0.84214 0.38963 -1.27153 -0.21857 0.38963 -1.27118 -1.42944 -0.1769 
-1.27068 -1.45423 -0.25083 -1.26963 -0.6357 0.43519 -1.26963 -0.42501 0.43519 
-1.26865 -1.23772 0.13074 -1.25991 -0.5831 0.43672 -1.25991 -0.47761 0.43672 
-1.25921 -1.14441 0.21571 -1.25789 -0.79165 0.4013 -1.25789 -0.26906 0.4013 
-1.25383 -1.04486 0.28645 -1.2526 -0.9386 0.3446 -1.25099 -0.53036 0.43551 
-1.24755 -1.33331 -0.00278 -1.24534 -0.74062 0.41035 -1.24534 -0.32009 0.41035 
-1.24302 -1.37312 -0.07333 -1.24237 -1.27216 0.07889 -1.24019 -1.40683 -0.14574 
-1.23895 -1.43434 -0.2191 -1.23758 -0.89014 0.3608 -1.23758 -0.17057 0.3608 
-1.23305 -0.6878 0.41677 -1.23305 -0.37291 -1.45962 -1.23305 -0.37291 0.41677 
-1.23087 -1.18428 0.16852 -1.22844 -1.44973 -0.28295 -1.22365 -1.08742 0.2459 
-1.22341 -0.84066 0.37449 -1.22341 -0.22005 0.37449 -1.2225 -0.63567 0.42053 
-1.2225 -0.42504 0.42053 -1.22052 -0.98398 0.31004 -1.21984 -1.30352 0.02528 
-1.21351 -1.34523 -0.04335 -1.21284 -0.58298 0.42163 -1.21284 -0.47773 0.42163 
-1.21015 -0.7903 0.38565 -1.21015 -0.27041 0.38565 -1.21013 -1.38222 -0.11562 
-1.20795 -1.41228 -0.1881 -1.20439 -0.53036 0.42012 -1.20396 -1.22112 0.11815 
-1.20272 -0.93943 0.32594 -1.19783 -0.7392 0.39423 -1.19783 -0.32151 0.39423 
-1.19675 -1.42944 -0.25133 -1.19533 -1.12742 0.20234 -1.18981 -1.02741 0.27193 
-1.18775 -0.89076 0.34178 -1.18775 -0.16995 0.34178 -1.18708 -1.44263 -0.31575 
-1.18648 -0.68751 0.40022 -1.18648 -0.3732 0.40022 -1.18562 -1.31592 -0.01507 
-1.18049 -1.25449 0.06634 -1.18044 -1.35474 -0.08532 -1.17775 -1.38808 -0.1579 
-1.17614 -0.63537 0.40359 -1.17614 -0.42534 0.40359 -1.17348 -0.84081 0.35513 
-1.17348 -0.2199 0.35513 -1.17134 -0.98383 0.28944 -1.16744 -1.1662 0.15381 
-1.16684 -0.58294 0.40433 -1.16684 -0.47777 0.40433 -1.16559 -1.40683 -0.22034 
-1.1606 -1.06871 0.23041 -1.1603 -0.79026 0.36588 -1.1603 -0.27045 0.36588 
-1.15859 -1.2847 0.01198 -1.15859 -0.53036 0.40245 -1.15522 -1.42183 -0.2843 
-1.15381 -0.9391 0.30489 -1.15227 -1.32601 -0.05709 -1.14843 -1.36182 -0.12858 
-1.14728 -0.73759 0.37402 -1.14728 -0.32312 0.37402 -1.14673 -1.43293 -0.34913 
-1.14401 -1.44213 -0.41724 -1.14273 -1.20108 0.1041 -1.14131 -1.02632 0.24932 
-1.13863 -0.8901 0.32027 -1.13863 -0.17061 0.32027 -1.13606 -0.68574 0.37949 
-1.13606 -0.37497 0.37949 -1.13548 -1.38222 -0.19028 -1.13303 -1.10771 0.18568 
-1.12572 -0.63318 0.38231 -1.12572 -0.42753 0.38231 -1.12502 -1.29517 -0.0297 
-1.12461 -0.84007 0.33325 -1.12461 -0.22064 0.33325 -1.1243 -1.39887 -0.25344 
-1.12298 -0.98244 0.26639 -1.12005 -1.33356 -0.1002 -1.11972 -1.23341 0.05128 
-1.11658 -0.58063 0.38251 -1.11658 -0.48008 0.38251 -1.11496 -1.41171 -0.31777 
-1.11372 -0.53036 0.38256 -1.11296 -1.06644 0.206 -1.11061 -0.78811 0.34349 
-1.11061 -0.2726 0.34349 -1.10749 -1.42068 -0.383 -1.1072 -1.14423 0.13792 
-1.10599 -0.93761 0.28148 -1.10517 -1.35474 -0.16059 -1.10433 -1.42716 -0.45204 
-1.09899 -1.26265 -0.00362 -1.0979 -0.73537 0.35115 -1.0979 -0.32534 0.35115 
-1.09396 -1.02382 0.2245 -1.09318 -1.37312 -0.22317 -1.09269 -1.30337 -0.07284 
-1.09092 -0.88838 0.29649 -1.09092 -0.17233 0.29649 -1.08657 -0.68324 0.356 
-1.08657 -0.37747 0.356 -1.08596 -1.10478 0.15881 -1.08323 -1.17813 0.08734 
-1.08299 -1.38776 -0.28727 -1.07695 -1.32601 -0.13241 -1.07655 -0.63067 0.35833 
-1.07655 -0.43004 0.35833 -1.0761 -0.97996 0.24111 -1.07574 -0.83741 0.30863 
-1.07574 -0.2233 0.30863 -1.07468 -1.39848 -0.35218 -1.07262 -0.58058 0.36053 
-1.07262 -0.48013 0.36053 -1.06988 -0.53036 0.3605 -1.06949 -1.40589 -0.41726 
-1.06737 -1.41024 -0.48657 -1.06641 -1.27131 -0.04656 -1.06605 -1.06317 0.17876 
-1.0632 -1.34523 -0.19366 -1.06192 -0.78522 0.31837 -1.06192 -0.27549 0.31837 
-1.06123 -1.20925 0.03414 -1.06115 -1.13989 0.1094 -1.0594 -0.93497 0.2558 
-1.05204 -1.3615 -0.25715 -1.04983 -0.73254 0.32569 -1.04983 -0.32817 0.32569 
-1.04955 -1.29517 -0.10517 -1.04707 -1.01999 0.19692 -1.0431 -0.88493 0.26983 
-1.0431 -0.17578 0.26983 -1.04304 -1.3741 -0.3218 -1.04128 -1.23746 -0.02143 
-1.04023 -1.10017 0.12993 -1.03871 -0.68024 0.33002 -1.03871 -0.38047 0.33002 
-1.03821 -1.17239 0.05712 -1.03685 -1.3832 -0.38652 -1.03492 -1.31592 -0.16577 
-1.03351 -0.63058 0.33422 -1.03351 -0.43013 0.33422 -1.03283 -1.38863 -0.45182 
-1.02959 -0.58041 0.33629 -1.02959 -0.4803 0.33629 -1.0294 -0.97581 0.21311 
-1.02827 -0.83384 0.28152 -1.02827 -0.22687 0.28152 -1.02717 -0.53036 0.3363 
-1.02347 -1.26265 -0.07914 -1.02264 -1.33331 -0.2277 -1.02027 -1.05811 0.14942 
-1.01735 -1.20191 0.00251 -1.01632 -1.13376 0.07885 -1.01496 -0.78185 0.29082 
-1.01496 -0.27886 0.29082 -1.01419 -0.93118 0.22792 -1.01265 -1.34759 -0.29191 
-1.00787 -1.2847 -0.13874 -1.00518 -1.35817 -0.35611 -1.00322 -0.72911 0.29771 
-1.00322 -0.3316 0.29771 -1.00164 -1.0147 0.1672 -1.00016 -1.36531 -0.42123 
-0.99808 -0.88087 0.24151 -0.99808 -0.17984 0.24151 -0.99678 -0.67986 0.30391 
-0.99678 -0.38085 0.30391 -0.99598 -1.09388 0.09914 -0.99468 -1.16475 0.02517 
-0.99457 -1.30352 -0.19999 -0.99171 -0.63023 0.30803 -0.99171 -0.43048 0.30803 
-0.98802 -0.58036 0.31008 -0.98802 -0.48035 0.31008 -0.98571 -1.20925 -0.04138 
-0.98571 -0.53036 0.31004 -0.98537 -0.97101 0.18341 -0.9836 -1.31903 -0.26261 
-0.98332 -0.82926 0.25274 -0.98332 -0.23145 0.25274 -0.97625 -1.05145 0.11826 
-0.97502 -1.33116 -0.32634 -0.97332 -1.12605 0.04653 -0.97046 -0.92625 0.19791 
-0.97026 -0.77705 0.26157 -0.97026 -0.28366 0.26157 -0.96887 -1.33987 -0.3909 
-0.96857 -1.23341 -0.09986 -0.96516 -1.3451 -0.45602 -0.96274 -1.17239 -0.01836 
-0.96208 -0.72894 0.2692 -0.96208 -0.33177 0.2692 -0.95882 -1.00891 0.13563 
-0.95564 -0.67961 0.27529 -0.95564 -0.3811 0.27529 -0.95434 -0.87555 0.21093 
-0.95351 -1.25449 -0.16064 -0.95334 -1.08593 0.06651 -0.95046 -0.62966 0.27924 
-0.95046 -0.43105 0.27924 -0.94678 -0.57972 0.28116 -0.94678 -0.48099 0.28116 
-0.94558 -0.53036 0.28178 -0.94274 -0.96496 0.15153 -0.941 -1.13376 0.00353 
-0.94096 -1.27216 -0.22252 -0.93997 -0.82383 0.22175 -0.93997 -0.23688 0.22175 
-0.93477 -1.04446 0.08508 -0.93252 -1.17813 -0.06338 -0.93044 -0.77635 0.23115 
-0.93044 -0.28436 0.23115 -0.93018 -1.28676 -0.28815 -0.92836 -0.9202 0.16586 
-0.92252 -1.29753 -0.35237 -0.92239 -0.72827 0.23871 -0.92239 -0.33244 0.23871 
-0.92072 -1.09388 0.02387 -0.91766 -1.00175 0.10219 -0.91725 -1.30486 -0.41783 
-0.91575 -0.67874 0.24454 -0.91575 -0.38197 0.24454 -0.91575 -1.20108 -0.12288 
-0.91251 -0.86923 0.17844 -0.9107 -0.62884 0.24843 -0.9107 -0.43187 0.24843 
-0.91045 -1.13989 -0.0413 -0.90802 -0.57966 0.25095 -0.90802 -0.48105 0.25095 
-0.90688 -0.53036 0.25158 -0.90206 -0.95791 0.11779 -0.9017 -1.22112 -0.18411 
-0.90159 -1.05145 0.0436 -0.90149 -0.8226 0.18939 -0.89197 -0.77503 0.19867 
-0.88992 -1.10017 -0.02038 -0.88911 -1.23772 -0.2488 -0.888 -0.91304 0.13186 
-0.88425 -0.7271 0.20631 -0.88425 -0.33361 0.20631 -0.88422 -1.00891 0.06103 
-0.88193 -1.14423 -0.08735 -0.87954 -1.25104 -0.31476 -0.87764 -0.6775 0.21202 
-0.87764 -0.38321 0.21202 -0.8755 -0.86724 0.14435 -0.87333 -0.62873 0.21625 
-0.87333 -0.43198 0.21625 -0.87257 -1.26025 -0.37969 -0.87062 -0.57948 0.21871 
-0.87062 -0.48123 0.21871 -0.87043 -1.05811 -0.00042 -0.86972 -0.53036 0.21953 
-0.86832 -0.96496 0.07711 -0.86604 -1.1662 -0.14759 -0.86462 -0.82064 0.15523 
-0.86104 -1.10478 -0.06611 -0.85536 -0.77334 0.16449 -0.854 -0.9202 0.09149 
-0.85265 -1.0147 0.01821 -0.85133 -1.18428 -0.21102 -0.84776 -0.72545 0.17209 
-0.84182 -0.67709 0.17803 -0.84141 -0.86923 0.10734 -0.84109 -1.06317 -0.0462 
-0.83984 -1.19963 -0.27636 -0.83758 -0.62837 0.18228 -0.83758 -0.43234 0.18228 
-0.83644 -0.97101 0.03448 -0.83502 -0.57942 0.18483 -0.83502 -0.48129 0.18483 
-0.83417 -1.10771 -0.11318 -0.83417 -0.53036 0.18568 -0.8319 -1.21205 -0.34231 
-0.83046 -0.8226 0.11836 -0.82609 -1.21997 -0.40765 -0.82294 -1.01999 -0.02721 
-0.82194 -0.92625 0.04939 -0.82118 -0.77503 0.12788 -0.81751 -1.12742 -0.17548 
-0.81385 -1.06644 -0.09311 -0.81354 -0.7271 0.1356 -0.80892 -0.87555 0.06551 
-0.80783 -0.6775 0.14221 -0.80674 -0.97581 -0.00955 -0.80414 -1.14441 -0.23936 
-0.8036 -0.62873 0.14652 -0.80114 -0.57948 0.14923 -0.80033 -0.53036 0.15013 
-0.7981 -0.82383 0.07988 -0.79535 -1.02382 -0.07411 -0.79412 -1.15861 -0.30452 
-0.79193 -0.93118 0.00567 -0.78944 -1.06871 -0.14075 -0.78871 -0.77635 0.08941 
-0.7875 -1.16996 -0.37067 -0.78114 -0.72827 0.09746 -0.77874 -0.97996 -0.05625 
-0.77834 -0.88087 0.02177 -0.77531 -0.67874 0.1041 -0.77395 -1.08742 -0.2038 
-0.77142 -0.62884 0.10915 -0.77054 -1.02632 -0.12146 -0.7689 -0.57966 0.11183 
-0.76711 -0.82926 0.03653 -0.76405 -0.93497 -0.03955 -0.76168 -1.10342 -0.2688 
-0.75828 -0.77705 0.04959 -0.75346 -0.98244 -0.10313 -0.75295 -1.11652 -0.3345 
-0.75065 -0.72894 0.05777 -0.75002 -0.88493 -0.02325 -0.74792 -1.02741 -0.16996 
-0.74456 -0.67961 0.06421 -0.73837 -0.93761 -0.08614 -0.73833 -0.83384 -0.00842 
-0.73341 -1.04486 -0.23398 -0.73041 -0.98383 -0.15148 -0.72903 -0.78185 0.00489 
-0.72336 -0.88838 -0.07107 -0.72262 -1.05995 -0.29933 -0.72214 -0.72911 0.01663 
-0.71497 -0.9391 -0.13395 -0.71122 -0.83741 -0.05589 -0.71031 -1.06619 -0.37185 
-0.70981 -0.98398 -0.20067 -0.70148 -0.78522 -0.04207 -0.69958 -0.8901 -0.11878 
-0.69667 -1.00053 -0.26536 -0.69391 -0.93943 -0.18287 -0.68661 -0.84007 -0.10475 
-0.68202 -1.00746 -0.33689 -0.67807 -0.89076 -0.1679 -0.67525 -0.9386 -0.23275 
-0.67211 -1.01217 -0.41005 -0.65847 -0.94651 -0.30356 -4.18704 3.45925 1.11375 
-4.18583 3.45925 1.06468 -4.18583 3.45925 1.16281 -4.1849 3.40585 1.07599 
-4.1849 3.40585 1.15151 -4.1849 3.51265 1.07599 -4.1849 3.51265 1.15151 
-4.18222 3.45925 1.01573 -4.18222 3.45925 1.21176 -4.18183 3.40588 1.02693 
-4.18183 3.40588 1.20056 -4.18183 3.51261 1.02693 -4.18183 3.51261 1.20056 
-4.18131 3.35237 1.11375 -4.18131 3.56613 1.11375 -4.17848 3.35267 1.03839 
-4.17848 3.35267 1.18911 -4.17848 3.56582 1.03839 -4.17848 3.56582 1.18911 
-4.17632 3.40599 0.97781 -4.17632 3.40599 1.24969 -4.17632 3.51251 0.97781 
-4.17632 3.51251 1.24969 -4.17621 3.45925 0.96702 -4.17621 3.45925 1.26048 
-4.17352 3.35269 0.98928 -4.17352 3.35269 1.23822 -4.17352 3.56581 0.98928 
-4.17352 3.56581 1.23822 -4.17335 3.29875 1.07599 -4.17335 3.29875 1.15151 
-4.17335 3.61975 1.07599 -4.17335 3.61975 1.15151 -4.16844 3.40603 0.92929 
-4.16844 3.40603 1.2982 -4.16844 3.51247 0.92929 -4.16844 3.51247 1.2982 
-4.16782 3.29996 1.00111 -4.16782 3.29996 1.22638 -4.16782 3.45925 0.91866 
-4.16782 3.45925 1.30884 -4.16782 3.61854 1.00111 -4.16782 3.61854 1.22638 
-4.16616 3.35296 0.94047 -4.16616 3.35296 1.28703 -4.16616 3.56554 0.94047 
-4.16616 3.56554 1.28703 -4.16393 3.24552 1.11375 -4.16393 3.67297 1.11375 
-4.16119 3.24612 1.03882 -4.16119 3.24612 1.18867 -4.16119 3.67237 1.03882 
-4.16119 3.67237 1.18867 -4.16099 3.30021 0.95215 -4.16099 3.30021 1.27534 
-4.16099 3.61829 0.95215 -4.16099 3.61829 1.27534 -4.15787 3.40646 0.87986 
-4.15787 3.40646 1.34763 -4.15787 3.51204 0.87986 -4.15787 3.51204 1.34763 
-4.15707 3.45925 0.87077 -4.15707 3.45925 1.35673 -4.15614 3.3533 0.891 
-4.15614 3.3533 1.3365 -4.15614 3.5652 0.891 -4.15614 3.5652 1.3365 
-4.15296 3.24792 0.96432 -4.15296 3.24792 1.26318 -4.15296 3.67057 0.96432 
-4.15296 3.67057 1.26318 -4.1515 3.30018 0.9028 -4.1515 3.30018 1.3247 
-4.1515 3.61832 0.9028 -4.1515 3.61832 1.3247 -4.14961 3.19087 1.07596 
-4.14961 3.19087 1.15153 -4.14961 3.72762 1.07596 -4.14961 3.72762 1.15153 
-4.14519 3.4065 0.83238 -4.14519 3.4065 1.39512 -4.14519 3.512 0.83238 
-4.14519 3.512 1.39512 -4.14408 3.19208 1.00108 -4.14408 3.19208 1.22642 
-4.14408 3.72641 1.00108 -4.14408 3.72641 1.22642 -4.14398 3.24774 0.91494 
-4.14398 3.24774 1.31255 -4.14398 3.67075 0.91494 -4.14398 3.67075 1.31255 
-4.14398 3.45925 0.82346 -4.14398 3.45925 1.40403 -4.14365 3.3539 0.8421 
-4.14365 3.3539 1.3854 -4.14365 3.5646 0.8421 -4.14365 3.5646 1.3854 
-4.13954 3.30076 0.85369 -4.13954 3.30076 1.3738 -4.13954 3.61773 0.85369 
-4.13954 3.61773 1.3738 -4.13397 3.19679 0.92816 -4.13397 3.19679 1.29933 
-4.13397 3.7217 0.92816 -4.13397 3.7217 1.29933 -4.13354 3.13654 1.11375 
-4.13354 3.78195 1.11375 -4.13259 3.2481 0.86606 -4.13259 3.2481 1.36143 
-4.13259 3.6704 0.86606 -4.13259 3.6704 1.36143 -4.13084 3.13746 1.03835 
-4.13084 3.13746 1.18915 -4.13084 3.78103 1.03835 -4.13084 3.78103 1.18915 
-4.1301 3.40662 0.78531 -4.1301 3.40662 1.44218 -4.1301 3.51187 0.78531 
-4.1301 3.51187 1.44218 -4.129 3.35394 0.79497 -4.129 3.35394 1.43253 
-4.129 3.56456 0.79497 -4.129 3.56456 1.43253 -4.12858 3.45925 0.77686 
-4.12858 3.45925 1.45064 -4.12523 3.30181 0.80552 -4.12523 3.30181 1.42197 
-4.12523 3.61669 0.80552 -4.12523 3.61669 1.42197 -4.12342 3.14126 0.96517 
-4.12342 3.14126 1.26232 -4.12342 3.77723 0.96517 -4.12342 3.77723 1.26232 
-4.12309 3.19707 0.8791 -4.12309 3.19707 1.3484 -4.12309 3.72143 0.8791 
-4.12309 3.72143 1.3484 -4.11882 3.24899 0.81781 -4.11882 3.24899 1.40968 
-4.11882 3.66951 0.81781 -4.11882 3.66951 1.40968 -4.11331 3.0843 1.07596 
-4.11331 3.0843 1.15153 -4.11331 3.83419 1.07596 -4.11331 3.83419 1.15153 
-4.1128 3.40666 0.73931 -4.1128 3.40666 1.48819 -4.1128 3.51183 0.73931 
-4.1128 3.51183 1.48819 -4.11205 3.35423 0.74861 -4.11205 3.35423 1.47888 
-4.11205 3.56427 0.74861 -4.11205 3.56427 1.47888 -4.11092 3.14679 0.8928 
-4.11092 3.14679 1.33469 -4.11092 3.45925 0.73106 -4.11092 3.45925 1.49643 
-4.11092 3.77171 0.8928 -4.11092 3.77171 1.33469 -4.10976 3.19796 0.83036 
-4.10976 3.19796 1.39713 -4.10976 3.72054 0.83036 -4.10976 3.72054 1.39713 
-4.10868 3.30209 0.75895 -4.10868 3.30209 1.46854 -4.10868 3.6164 0.75895 
-4.10868 3.6164 1.46854 -4.10837 3.08662 1.00286 -4.10837 3.08662 1.22464 
-4.10837 3.83187 1.00286 -4.10837 3.83187 1.22464 -4.10269 3.2504 0.7703 
-4.10269 3.2504 1.45719 -4.10269 3.66809 0.7703 -4.10269 3.66809 1.45719 
-4.09851 3.09125 0.9299 -4.09851 3.09125 1.29759 -4.09851 3.82725 0.9299 
-4.09851 3.82725 1.29759 -4.0981 3.14747 0.844 -4.0981 3.14747 1.38349 
-4.0981 3.77103 0.844 -4.0981 3.77103 1.38349 -4.09411 3.1993 0.78262 
-4.09411 3.1993 1.44487 -4.09411 3.71919 0.78262 -4.09411 3.71919 1.44487 
-4.09157 3.03285 1.11375 -4.09157 3.88565 1.11375 -4.09103 3.45925 0.68619 
-4.09103 3.45925 1.5413 -4.09097 3.40897 0.68905 -4.09097 3.40897 1.53845 
-4.09097 3.50953 0.68905 -4.09097 3.50953 1.53845 -4.09078 3.35643 0.69819 
-4.09078 3.35643 1.5293 -4.09078 3.56207 0.69819 -4.09078 3.56207 1.5293 
-4.08915 3.03399 1.0406 -4.08915 3.03399 1.18689 -4.08915 3.88451 1.0406 
-4.08915 3.88451 1.18689 -4.08796 3.30386 0.70853 -4.08796 3.30386 1.51896 
-4.08796 3.61463 0.70853 -4.08796 3.61463 1.51896 -4.08391 3.09812 0.85839 
-4.08391 3.09812 1.3691 -4.08391 3.82038 0.85839 -4.08391 3.82038 1.3691 
-4.08296 3.14894 0.79588 -4.08296 3.14894 1.43161 -4.08296 3.76955 0.79588 
-4.08296 3.76955 1.43161 -4.08248 3.25201 0.71975 -4.08248 3.25201 1.50774 
-4.08248 3.66649 0.71975 -4.08248 3.66649 1.50774 -4.08189 3.03741 0.96785 
-4.08189 3.03741 1.25965 -4.08189 3.88109 0.96785 -4.08189 3.88109 1.25965 
-4.07434 3.19934 0.73277 -4.07434 3.19934 1.49472 -4.07434 3.71915 0.73277 
-4.07434 3.71915 1.49472 -4.06984 3.04309 0.89588 -4.06984 3.04309 1.33162 
-4.06984 3.87541 0.89588 -4.06984 3.87541 1.33162 -4.06926 3.09946 0.81005 
-4.06926 3.09946 1.41745 -4.06926 3.81904 0.81005 -4.06926 3.81904 1.41745 
-4.06899 3.40903 0.64509 -4.06899 3.40903 1.5824 -4.06899 3.50947 0.64509 
-4.06899 3.50947 1.5824 -4.06896 3.45925 0.64235 -4.06896 3.45925 1.58514 
-4.06679 3.35893 0.64902 -4.06679 3.35893 1.57847 -4.06679 3.55957 0.64902 
-4.06679 3.55957 1.57847 -4.06446 3.30636 0.65904 -4.06446 3.30636 1.56845 
-4.06446 3.61214 0.65904 -4.06446 3.61214 1.56845 -4.06359 3.14879 0.74595 
-4.06359 3.14879 1.48154 -4.06359 3.7697 0.74595 -4.06359 3.7697 1.48154 
-4.06118 2.97508 1.07551 -4.06118 2.97508 1.15198 -4.06118 3.94342 1.07551 
-4.06118 3.94342 1.15198 -4.05961 3.25423 0.67037 -4.05961 3.25423 1.55713 
-4.05961 3.66427 0.67037 -4.05961 3.66427 1.55713 -4.0562 2.97743 1.00237 
-4.0562 2.97743 1.22512 -4.0562 3.94106 1.00237 -4.0562 3.94106 1.22512 
-4.05306 3.051 0.82507 -4.05306 3.051 1.40242 -4.05306 3.8675 0.82507 
-4.05306 3.8675 1.40242 -4.05196 3.2015 0.68308 -4.05196 3.2015 1.54442 
-4.05196 3.717 0.68308 -4.05196 3.717 1.54442 -4.05025 3.09885 0.76022 
-4.05025 3.09885 1.46727 -4.05025 3.81965 0.76022 -4.05025 3.81965 1.46727 
-4.04629 2.98215 0.92922 -4.04629 2.98215 1.29828 -4.04629 3.93635 0.92922 
-4.04629 3.93635 1.29828 -4.04477 3.45925 0.59964 -4.04477 3.45925 1.62785 
-4.04475 3.40919 0.60206 -4.04475 3.40919 1.62543 -4.04475 3.50931 0.60206 
-4.04475 3.50931 1.62543 -4.04268 3.35903 0.60598 -4.04268 3.35903 1.62151 
-4.04268 3.55947 0.60598 -4.04268 3.55947 1.62151 -4.04171 3.14954 0.69708 
-4.04171 3.14954 1.53042 -4.04171 3.76896 0.69708 -4.04171 3.76896 1.53042 
-4.03848 3.30936 0.61118 -4.03848 3.30936 1.61632 -4.03848 3.60914 0.61118 
-4.03848 3.60914 1.61632 -4.03441 3.05017 0.77519 -4.03441 3.05017 1.4523 
-4.03441 3.86833 0.77519 -4.03441 3.86833 1.4523 -4.03415 3.25706 0.6223 
-4.03415 3.25706 1.60519 -4.03415 3.66143 0.6223 -4.03415 3.66143 1.60519 
-4.03164 2.98907 0.85768 -4.03164 2.98907 1.36982 -4.03164 3.92943 0.85768 
-4.03164 3.92943 1.36982 -4.02874 3.0995 0.7111 -4.02874 3.0995 1.5164 
-4.02874 3.81899 0.7111 -4.02874 3.81899 1.5164 -4.02823 2.91851 1.11375 
-4.02823 3.99999 1.11375 -4.02683 3.20438 0.63439 -4.02683 3.20438 1.5931 
-4.02683 3.71412 0.63439 -4.02683 3.71412 1.5931 -4.02578 2.92008 1.0375 
-4.02578 2.92008 1.19 -4.02578 3.99841 1.0375 -4.02578 3.99841 1.19 
-4.01854 3.40925 0.56049 -4.01854 3.40925 1.66701 -4.01854 3.50925 0.56049 
-4.01854 3.50925 1.66701 -4.01851 3.00563 0.79299 -4.01851 3.00563 1.43451 
-4.01851 3.45925 0.55818 -4.01851 3.45925 1.66932 -4.01851 3.91287 0.79299 
-4.01851 3.91287 1.43451 -4.018 2.92341 0.96417 -4.018 2.92341 1.26333 
-4.018 3.99509 0.96417 -4.018 3.99509 1.26333 -4.01709 3.15219 0.64821 
-4.01709 3.15219 1.57928 -4.01709 3.76631 0.64821 -4.01709 3.76631 1.57928 
-4.0165 3.35937 0.56418 -4.0165 3.35937 1.66331 -4.0165 3.55913 0.56418 
-4.0165 3.55913 1.66331 -4.01335 3.0505 0.72628 -4.01335 3.0505 1.50122 
-4.01335 3.868 0.72628 -4.01335 3.868 1.50122 -4.01237 3.30974 0.56925 
-4.01237 3.30974 1.65824 -4.01237 3.60875 0.56925 -4.01237 3.60875 1.65824 
-4.00618 3.26049 0.57569 -4.00618 3.26049 1.6518 -4.00618 3.658 0.57569 
-4.00618 3.658 1.6518 -4.0057 2.92966 0.89166 -4.0057 2.92966 1.33584 
-4.0057 3.98884 0.89166 -4.0057 3.98884 1.33584 -4.00496 3.10122 0.66339 
-4.00496 3.10122 1.56411 -4.00496 3.81727 0.66339 -4.00496 3.81727 1.56411 
-3.99928 3.20775 0.58743 -3.99928 3.20775 1.64006 -3.99928 3.71074 0.58743 
-3.99928 3.71074 1.64006 -3.9979 3.00577 0.74381 -3.9979 3.00577 1.48369 
-3.9979 3.91273 0.74381 -3.9979 3.91273 1.48369 -3.99491 2.94474 0.8263 
-3.99491 2.94474 1.40119 -3.99491 3.97376 0.8263 -3.99491 3.97376 1.40119 
-3.99024 3.45925 0.51805 -3.99024 3.45925 1.70945 -3.98999 2.86444 1.07551 
-3.98999 2.86444 1.15198 -3.98999 4.05406 1.07551 -3.98999 4.05406 1.15198 
-3.98998 3.15576 0.60074 -3.98998 3.15576 1.62675 -3.98998 3.76273 0.60074 
-3.98998 3.76273 1.62675 -3.98995 3.05199 0.67846 -3.98995 3.05199 1.54904 
-3.98995 3.86651 0.67846 -3.98995 3.86651 1.54904 -3.98962 3.40989 0.51925 
-3.98962 3.40989 1.70824 -3.98962 3.50861 0.51925 -3.98962 3.50861 1.70824 
-3.98771 3.35994 0.52293 -3.98771 3.35994 1.70456 -3.98771 3.55856 0.52293 
-3.98771 3.55856 1.70456 -3.98558 2.86817 0.99992 -3.98558 2.86817 1.22758 
-3.98558 4.05032 0.99992 -3.98558 4.05032 1.22758 -3.98375 3.30999 0.52811 
-3.98375 3.30999 1.69938 -3.98375 3.6085 0.52811 -3.98375 3.6085 1.69938 
-3.98039 2.9622 0.76228 -3.98039 2.9622 1.46522 -3.98039 3.9563 0.76228 
-3.98039 3.9563 1.46522 -3.9783 3.10467 0.61557 -3.9783 3.10467 1.61193 
-3.9783 3.81382 0.61557 -3.9783 3.81382 1.61193 -3.97767 3.26066 0.53455 
-3.97767 3.26066 1.69294 -3.97767 3.65783 0.53455 -3.97767 3.65783 1.69294 
-3.97537 2.87308 0.92682 -3.97537 2.87308 1.30067 -3.97537 4.04542 0.92682 
-3.97537 4.04542 1.30067 -3.97485 3.00717 0.69545 -3.97485 3.00717 1.53204 
-3.97485 3.91133 0.69545 -3.97485 3.91133 1.53204 -3.97003 3.21256 0.54273 
-3.97003 3.21256 1.68477 -3.97003 3.70594 0.54273 -3.97003 3.70594 1.68477 
-3.96663 2.88618 0.86112 -3.96663 2.88618 1.36637 -3.96663 4.03232 0.86112 
-3.96663 4.03232 1.36637 -3.96427 3.05463 0.63187 -3.96427 3.05463 1.59562 
-3.96427 3.86386 0.63187 -3.96427 3.86386 1.59562 -3.96121 3.16034 0.55579 
-3.96121 3.16034 1.6717 -3.96121 3.75815 0.55579 -3.96121 3.75815 1.6717 
-3.96005 3.45925 0.47935 -3.96005 3.45925 1.74814 -3.95941 3.40994 0.48049 
-3.95941 3.40994 1.747 -3.95941 3.50855 0.48049 -3.95941 3.50855 1.747 
-3.95778 2.96328 0.71378 -3.95778 2.96328 1.51371 -3.95778 3.95522 0.71378 
-3.95778 3.95522 1.51371 -3.95689 3.36076 0.48317 -3.95689 3.36076 1.74432 
-3.95689 3.55773 0.48317 -3.95689 3.55773 1.74432 -3.95436 2.90218 0.79612 
-3.95436 2.90218 1.43138 -3.95436 4.01631 0.79612 -3.95436 4.01631 1.43138 
-3.953 3.31086 0.48822 -3.953 3.31086 1.73927 -3.953 3.60764 0.48822 
-3.953 3.60764 1.73927 -3.94998 3.10873 0.57055 -3.94998 3.10873 1.65694 
-3.94998 3.80977 0.57055 -3.94998 3.80977 1.65694 -3.94957 3.00964 0.64857 
-3.94957 3.00964 1.57893 -3.94957 3.90886 0.64857 -3.94957 3.90886 1.57893 
-3.94953 2.81225 1.11375 -3.94953 4.10624 1.11375 -3.94735 2.8141 1.03815 
-3.94735 2.8141 1.18934 -3.94735 4.10439 1.03815 -3.94735 4.10439 1.18934 
-3.94717 3.26133 0.49486 -3.94717 3.26133 1.73263 -3.94717 3.65716 0.49486 
-3.94717 3.65716 1.73263 -3.94082 2.81965 0.96299 -3.94082 2.81965 1.2645 
-3.94082 4.09885 0.96299 -3.94082 4.09885 1.2645 -3.93961 3.21326 0.50291 
-3.93961 3.21326 1.72459 -3.93961 3.70524 0.50291 -3.93961 3.70524 1.72459 
-3.93888 2.92089 0.73307 -3.93888 2.92089 1.49442 -3.93888 3.9976 0.73307 
-3.93888 3.9976 1.49442 -3.93638 3.05843 0.58666 -3.93638 3.05843 1.64084 
-3.93638 3.86007 0.58666 -3.93638 3.86007 1.64084 -3.9342 2.83099 0.89684 
-3.9342 2.83099 1.33065 -3.9342 4.08751 0.89684 -3.9342 4.08751 1.33065 
-3.93296 2.96578 0.66643 -3.93296 2.96578 1.56106 -3.93296 3.95272 0.66643 
-3.93296 3.95272 1.56106 -3.93021 3.16578 0.51244 -3.93021 3.16578 1.71505 
-3.93021 3.75272 0.51244 -3.93021 3.75272 1.71505 -3.92799 3.45925 0.44219 
-3.92799 3.45925 1.78531 -3.92717 3.41012 0.44309 -3.92717 3.41012 1.78441 
-3.92717 3.50837 0.44309 -3.92717 3.50837 1.78441 -3.92471 3.36088 0.4458 
-3.92471 3.36088 1.7817 -3.92471 3.55762 0.4458 -3.92471 3.55762 1.7817 
-3.92418 2.84519 0.83168 -3.92418 2.84519 1.39581 -3.92418 4.0733 0.83168 
-3.92418 4.0733 1.39581 -3.92158 3.01379 0.60187 -3.92158 3.01379 1.62563 
-3.92158 3.9047 0.60187 -3.92158 3.9047 1.62563 -3.92048 3.31211 0.45011 
-3.92048 3.31211 1.77738 -3.92048 3.60639 0.45011 -3.92048 3.60639 1.77738 
-3.91939 3.11405 0.52681 -3.91939 3.11405 1.70069 -3.91939 3.80445 0.52681 
-3.91939 3.80445 1.70069 -3.91478 3.2625 0.45672 -3.91478 3.2625 1.77077 
-3.91478 3.656 0.45672 -3.91478 3.656 1.77077 -3.91447 2.92316 0.68543 
-3.91447 2.92316 1.54207 -3.91447 3.99533 0.68543 -3.91447 3.99533 1.54207 
-3.91081 2.86219 0.7678 -3.91081 2.86219 1.45969 -3.91081 4.05631 0.7678 
-3.91081 4.05631 1.45969 -3.90713 3.21457 0.46444 -3.90713 3.21457 1.76305 
-3.90713 3.70392 0.46444 -3.90713 3.70392 1.76305 -3.90663 2.7659 1.07555 
-3.90663 2.7659 1.15195 -3.90663 4.1526 1.07555 -3.90663 4.1526 1.15195 
-3.90637 3.06335 0.54293 -3.90637 3.06335 1.68456 -3.90637 3.85514 0.54293 
-3.90637 3.85514 1.68456 -3.90538 2.96962 0.61954 -3.90538 2.96962 1.60796 
-3.90538 3.94888 0.61954 -3.90538 3.94888 1.60796 -3.90222 2.76964 0.99997 
-3.90222 2.76964 1.22753 -3.90222 4.14886 0.99997 -3.90222 4.14886 1.22753 
-3.89785 3.167 0.47396 -3.89785 3.167 1.75354 -3.89785 3.7515 0.47396 
-3.89785 3.7515 1.75354 -3.89641 2.77755 0.93463 -3.89641 2.77755 1.29286 
-3.89641 4.14094 0.93463 -3.89641 4.14094 1.29286 -3.89414 2.8819 0.7055 
-3.89414 2.8819 1.522 -3.89414 3.45925 0.40664 -3.89414 3.45925 1.82085 
-3.89414 4.0366 0.7055 -3.89414 4.0366 1.522 -3.89329 3.41018 0.40749 
-3.89329 3.41018 1.82 -3.89329 3.50832 0.40749 -3.89329 3.50832 1.82 
-3.89187 3.01859 0.55784 -3.89187 3.01859 1.66965 -3.89187 3.8999 0.55784 
-3.89187 3.8999 1.66965 -3.89074 3.36123 0.41005 -3.89074 3.36123 1.81745 
-3.89074 3.55727 0.41005 -3.89074 3.55727 1.81745 -3.88847 2.78997 0.86868 
-3.88847 2.78997 1.35881 -3.88847 4.12852 0.86868 -3.88847 4.12852 1.35881 
-3.88722 2.92643 0.63852 -3.88722 2.92643 1.58898 -3.88722 3.99207 0.63852 
-3.88722 3.99207 1.58898 -3.88691 3.12038 0.48498 -3.88691 3.12038 1.74251 
-3.88691 3.79812 0.48498 -3.88691 3.79812 1.74251 -3.88649 3.31252 0.41429 
-3.88649 3.31252 1.8132 -3.88649 3.60598 0.41429 -3.88649 3.60598 1.8132 
-3.88056 3.26416 0.42023 -3.88056 3.26416 1.80727 -3.88056 3.65434 0.42023 
-3.88056 3.65434 1.80727 -3.87699 2.80533 0.80334 -3.87699 2.80533 1.42416 
-3.87699 4.11317 0.80334 -3.87699 4.11317 1.42416 -3.87566 2.97491 0.57411 
-3.87566 2.97491 1.65339 -3.87566 3.94359 0.57411 -3.87566 3.94359 1.65339 
-3.87432 3.06941 0.50083 -3.87432 3.06941 1.72666 -3.87432 3.84909 0.50083 
-3.87432 3.84909 1.72666 -3.87295 3.21627 0.42783 -3.87295 3.21627 1.79966 
-3.87295 3.70223 0.42783 -3.87295 3.70223 1.79966 -3.86727 2.88482 0.65843 
-3.86727 2.88482 1.56906 -3.86727 4.03368 0.65843 -3.86727 4.03368 1.56906 
-3.8637 3.16896 0.43709 -3.8637 3.16896 1.79041 -3.8637 3.74953 0.43709 
-3.8637 3.74953 1.79041 -3.86227 2.8234 0.73991 -3.86227 2.8234 1.48758 
-3.86227 4.09509 0.73991 -3.86227 4.09509 1.48758 -3.86176 4.19732 1.11375 
-3.86 3.02464 0.51521 -3.86 3.02464 1.71228 -3.86 3.89385 0.51521 
-3.86 3.89385 1.71228 -3.8598 2.72332 1.18994 -3.8598 4.19517 1.03755 
-3.8598 4.19517 1.18994 -3.8586 3.45925 0.3728 -3.8586 3.45925 1.8547 
-3.85788 2.9315 0.59274 -3.85788 2.9315 1.63475 -3.85788 3.987 0.59274 
-3.85788 3.987 1.63475 -3.8577 3.41012 0.37361 -3.8577 3.41012 1.85388 
-3.8577 3.50837 0.37361 -3.8577 3.50837 1.85388 -3.85574 2.72936 1.25548 
-3.85574 4.18914 0.97201 -3.85574 4.18914 1.25548 -3.85499 3.36088 0.37607 
-3.85499 3.36088 1.85142 -3.85499 3.55762 0.37607 -3.85499 3.55762 1.85142 
-3.85281 3.12236 0.44797 -3.85281 3.12236 1.77952 -3.85281 3.79614 0.44797 
-3.85281 3.79614 1.77952 -3.85067 3.31211 0.3803 -3.85067 3.31211 1.84719 
-3.85067 3.60639 0.3803 -3.85067 3.60639 1.84719 -3.84878 2.73856 1.32041 
-3.84878 4.17993 0.90708 -3.84878 4.17993 1.32041 -3.84638 2.84537 0.67967 
-3.84638 2.84537 1.54782 -3.84638 4.07312 0.67967 -3.84638 4.07312 1.54782 
-3.8441 2.98069 0.53129 -3.8441 2.98069 1.69621 -3.8441 3.9378 0.53129 
-3.8441 3.9378 1.69621 -3.84406 3.2625 0.38601 -3.84406 3.2625 1.84149 
-3.84406 3.656 0.38601 -3.84406 3.656 1.84149 -3.84032 3.07656 0.46047 
-3.84032 3.07656 1.76703 -3.84032 3.84193 0.46047 -3.84032 3.84193 1.76703 
-3.8392 2.75189 1.38637 -3.8392 4.16661 0.84112 -3.8392 4.16661 1.38637 
-3.83839 2.88943 0.6127 -3.83839 2.88943 1.61479 -3.83839 4.02906 0.6127 
-3.83839 4.02906 1.61479 -3.83634 3.21457 0.39365 -3.83634 3.21457 1.83384 
-3.83634 3.70392 0.39365 -3.83634 3.70392 1.83384 -3.82683 3.167 0.40293 
-3.82683 3.167 1.82456 -3.82683 3.7515 0.40293 -3.82683 3.7515 1.82456 
-3.82672 2.93815 0.54872 -3.82672 2.93815 1.67878 -3.82672 3.98035 0.54872 
-3.82672 3.98035 1.67878 -3.82661 2.76848 1.45107 -3.82661 4.15002 0.77643 
-3.82661 4.15002 1.45107 -3.82625 3.03169 0.47453 -3.82625 3.03169 1.75296 
-3.82625 3.8868 0.47453 -3.82625 3.8868 1.75296 -3.82143 3.45925 0.34074 
-3.82143 3.45925 1.88676 -3.82029 3.40994 0.34137 -3.82029 3.40994 1.88612 
-3.82029 3.50855 0.34137 -3.82029 3.50855 1.88612 -3.81786 2.84971 0.63362 
-3.81786 2.84971 1.59387 -3.81786 4.06878 0.63362 -3.81786 4.06878 1.59387 
-3.81761 3.36076 0.34389 -3.81761 3.36076 1.8836 -3.81761 3.55773 0.34389 
-3.81761 3.55773 1.8836 -3.8158 3.12038 0.41388 -3.8158 3.12038 1.81362 
-3.8158 3.79812 0.41388 -3.8158 3.79812 1.81362 -3.81377 4.23754 1.07555 
-3.81377 4.23754 1.15195 -3.81256 2.78852 1.5123 -3.81256 4.12998 0.7152 
-3.81256 4.12998 1.5123 -3.81256 3.31086 0.34778 -3.81256 3.31086 1.87971 
-3.81256 3.60764 0.34778 -3.81256 3.60764 1.87971 -3.81106 4.23375 1.01015 
-3.81106 4.23375 1.21735 -3.81065 2.98785 0.49013 -3.81065 2.98785 1.73736 
-3.81065 3.93064 0.49013 -3.81065 3.93064 1.73736 -3.8076 2.89573 0.56845 
-3.8076 2.89573 1.65904 -3.8076 4.02277 0.56845 -3.8076 4.02277 1.65904 
-3.80592 3.26133 0.35361 -3.80592 3.26133 1.87388 -3.80592 3.65716 0.35361 
-3.80592 3.65716 1.87388 -3.80579 4.22643 0.94469 -3.80579 4.22643 1.2828 
-3.79995 3.06941 0.42647 -3.79995 3.06941 1.80103 -3.79995 3.84909 0.42647 
-3.79995 3.84909 1.80103 -3.79814 2.70285 1.34702 -3.79814 4.21565 0.88047 
-3.79814 4.21565 1.34702 -3.79788 3.21326 0.36118 -3.79788 3.21326 1.86632 
-3.79788 3.70524 0.36118 -3.79788 3.70524 1.86632 -3.7958 2.81148 0.6557 
-3.7958 2.81148 1.57179 -3.7958 4.10702 0.6557 -3.7958 4.10702 1.57179 
-3.79354 2.94515 0.50724 -3.79354 2.94515 1.72025 -3.79354 3.97335 0.50724 
-3.79354 3.97335 1.72025 -3.78834 3.16578 0.37057 -3.78834 3.16578 1.85692 
-3.78834 3.75272 0.37057 -3.78834 3.75272 1.85692 -3.78735 2.71744 1.41266 
-3.78735 4.20105 0.81484 -3.78735 4.20105 1.41266 -3.78731 2.85584 0.58879 
-3.78731 2.85584 1.6387 -3.78731 4.06265 0.58879 -3.78731 4.06265 1.6387 
-3.78557 3.02464 0.44079 -3.78557 3.02464 1.78671 -3.78557 3.89385 0.44079 
-3.78557 3.89385 1.78671 -3.78274 3.45925 0.31054 -3.78274 3.45925 1.91695 
-3.78153 3.40989 0.31116 -3.78153 3.40989 1.91633 -3.78153 3.50861 0.31116 
-3.78153 3.50861 1.91633 -3.77785 3.35994 0.31308 -3.77785 3.35994 1.91442 
-3.77785 3.55856 0.31308 -3.77785 3.55856 1.91442 -3.77497 2.90368 0.52581 
-3.77497 2.90368 1.70168 -3.77497 4.01482 0.52581 -3.77497 4.01482 1.70168 
-3.7748 2.73512 1.47453 -3.7748 4.18338 0.75296 -3.7748 4.18338 1.47453 
-3.77398 3.11405 0.38139 -3.77398 3.11405 1.8461 -3.77398 3.80445 0.38139 
-3.77398 3.80445 1.8461 -3.77267 3.30999 0.31703 -3.77267 3.30999 1.91046 
-3.77267 3.6085 0.31703 -3.77267 3.6085 1.91046 -3.7695 2.98069 0.45669 
-3.7695 2.98069 1.77081 -3.7695 3.9378 0.45669 -3.7695 3.9378 1.77081 
-3.76623 3.26066 0.32312 -3.76623 3.26066 1.90438 -3.76623 3.65783 0.32312 
-3.76623 3.65783 1.90438 -3.76558 2.81721 0.61068 -3.76558 2.81721 1.61682 
-3.76558 4.10128 0.61068 -3.76558 4.10128 1.61682 -3.76439 4.27574 1.11375 
-3.76315 4.274 1.04834 -3.76315 4.274 1.17915 -3.75975 2.75619 1.53531 
-3.75975 4.1623 0.69219 -3.75975 4.1623 1.53531 -3.75945 4.26876 0.98322 
-3.75945 4.26876 1.24427 -3.75806 3.21256 0.33075 -3.75806 3.21256 1.89674 
-3.75806 3.70594 0.33075 -3.75806 3.70594 1.89674 -3.75785 3.06335 0.39441 
-3.75785 3.06335 1.83308 -3.75785 3.85514 0.39441 -3.75785 3.85514 1.83308 
-3.75499 2.86355 0.54579 -3.75499 2.86355 1.6817 -3.75499 4.05495 0.54579 
-3.75499 4.05495 1.6817 -3.75329 4.26006 0.91866 -3.75329 4.26006 1.30884 
-3.75207 2.93815 0.47406 -3.75207 2.93815 1.75343 -3.75207 3.98035 0.47406 
-3.75207 3.98035 1.75343 -3.74499 3.16034 0.33958 -3.74499 3.16034 1.88792 
-3.74499 3.75815 0.33958 -3.74499 3.75815 1.88792 -3.74471 4.24792 0.85493 
-3.74471 4.24792 1.37257 -3.74294 3.01859 0.40891 -3.74294 3.01859 1.81858 
-3.74294 3.8999 0.40891 -3.74294 3.8999 1.81858 -3.74261 2.78036 1.5938 
-3.74261 3.45925 0.28228 -3.74261 3.45925 1.94522 -3.74261 4.13814 0.6337 
-3.74261 4.13814 1.5938 -3.7403 3.40925 0.28224 -3.7403 3.40925 1.94525 
-3.7403 3.50925 0.28224 -3.7403 3.50925 1.94525 -3.7366 3.35937 0.28429 
-3.7366 3.35937 1.94321 -3.7366 3.55913 0.28429 -3.7366 3.55913 1.94321 
-3.73375 2.68608 1.43519 -3.73375 4.23241 0.79231 -3.73375 4.23241 1.43519 
-3.73364 2.82485 0.56715 -3.73364 2.82485 1.66035 -3.73364 4.09364 0.56715 
-3.73364 4.09364 1.66035 -3.73233 2.89573 0.49319 -3.73233 2.89573 1.73431 
-3.73233 4.02277 0.49319 -3.73233 4.02277 1.73431 -3.73153 3.30974 0.28841 
-3.73153 3.30974 1.93908 -3.73153 3.60875 0.28841 -3.73153 3.60875 1.93908 
-3.73071 4.29782 1.07889 -3.73071 4.29782 1.1486 -3.73023 3.10873 0.35081 
-3.73023 3.10873 1.87669 -3.73023 3.80977 0.35081 -3.73023 3.80977 1.87669 
-3.72816 4.2942 1.01355 -3.72816 4.2942 1.21394 -3.72668 2.97491 0.42512 
-3.72668 2.97491 1.80237 -3.72668 3.94359 0.42512 -3.72668 3.94359 1.80237 
-3.72509 3.26049 0.29461 -3.72509 3.26049 1.93289 -3.72509 3.658 0.29461 
-3.72509 3.658 1.93289 -3.72313 4.28706 0.94843 -3.72313 4.28706 1.27906 
-3.72044 2.7049 1.49643 -3.72044 4.21359 0.73106 -3.72044 4.21359 1.49643 
-3.71566 4.27649 0.88423 -3.71566 4.27649 1.34326 -3.71413 3.05843 0.3644 
-3.71413 3.05843 1.86309 -3.71413 3.86007 0.3644 -3.71413 3.86007 1.86309 
-3.71335 3.20775 0.3015 -3.71335 3.20775 1.92599 -3.71335 3.71074 0.3015 
-3.71335 3.71074 1.92599 -3.71199 2.85584 0.51347 -3.71199 2.85584 1.71402 
-3.71199 4.06265 0.51347 -3.71199 4.06265 1.71402 -3.71097 2.78769 1.63768 
-3.71097 4.13081 0.58982 -3.71097 4.13081 1.63768 -3.70804 2.9315 0.4429 
-3.70804 2.9315 1.78459 -3.70804 3.987 0.4429 -3.70804 3.987 1.78459 
-3.70568 4.2622 0.82002 -3.70568 4.2622 1.40747 -3.70485 2.72695 1.55604 
-3.70485 4.19154 0.67146 -3.70485 4.19154 1.55604 -3.70114 3.45925 0.25602 
-3.70114 3.45925 1.97148 -3.70004 3.15576 0.3108 -3.70004 3.15576 1.91669 
-3.70004 3.76273 0.3108 -3.70004 3.76273 1.91669 -3.69892 3.01379 0.37921 
-3.69892 3.01379 1.84829 -3.69892 3.9047 0.37921 -3.69892 3.9047 1.84829 
-3.69872 3.40919 0.25603 -3.69872 3.40919 1.97146 -3.69872 3.50931 0.25603 
-3.69872 3.50931 1.97146 -3.69672 4.31961 1.11375 -3.69549 4.31752 1.04414 
-3.69549 4.31752 1.18336 -3.6948 3.35903 0.2581 -3.6948 3.35903 1.96939 
-3.6948 3.55947 0.2581 -3.6948 3.55947 1.96939 -3.69339 4.24481 0.75809 
-3.69339 4.24481 1.4694 -3.69147 4.3121 0.97884 -3.69147 4.3121 1.24866 
-3.69011 2.81721 1.69229 -3.69011 4.10128 0.53521 -3.69011 4.10128 1.69229 
-3.68961 3.30936 0.2623 -3.68961 3.30936 1.96519 -3.68961 3.60914 0.2623 
-3.68961 3.60914 1.96519 -3.68808 2.88943 0.46239 -3.68808 2.88943 1.7651 
-3.68808 4.02906 0.46239 -3.68808 4.02906 1.7651 -3.68704 2.75214 1.61375 
-3.68704 4.16635 0.61375 -3.68704 4.16635 1.61375 -3.68528 4.30299 0.91412 
-3.68528 4.30299 1.31338 -3.68522 3.10467 0.32249 -3.68522 3.10467 1.90501 
-3.68522 3.81382 0.32249 -3.68522 3.81382 1.90501 -3.68125 2.96962 0.39541 
-3.68125 2.96962 1.83209 -3.68125 3.94888 0.39541 -3.68125 3.94888 1.83209 
-3.67876 2.69443 1.53 -3.67876 4.22406 0.69749 -3.67876 4.22406 1.53 
-3.67848 3.25706 0.26663 -3.67848 3.25706 1.96086 -3.67848 3.66143 0.26663 
-3.67848 3.66143 1.96086 -3.67628 4.29039 0.84947 -3.67628 4.29039 1.37803 
-3.66891 3.05463 0.33652 -3.66891 3.05463 1.89098 -3.66891 3.86386 0.33652 
-3.66891 3.86386 1.89098 -3.66716 2.84971 0.48292 -3.66716 2.84971 1.74457 
-3.66716 4.06878 0.48292 -3.66716 4.06878 1.74457 -3.66709 2.78036 1.66932 
-3.66709 4.13814 0.55818 -3.66709 4.13814 1.66932 -3.66639 3.20438 0.27395 
-3.66639 3.20438 1.95354 -3.66639 3.71412 0.27395 -3.66639 3.71412 1.95354 
-3.66511 4.27412 0.78598 -3.66511 4.27412 1.44151 -3.66227 2.92643 0.41356 
-3.66227 2.92643 1.81393 -3.66227 3.99207 0.41356 -3.66227 3.99207 1.81393 
-3.6619 2.7183 1.58861 -3.6619 4.2002 0.63888 -3.6619 4.2002 1.58861 
-3.66094 4.33913 1.07889 -3.66094 4.33913 1.1486 -3.65882 4.33479 1.00958 
-3.65882 4.33479 1.21791 -3.65843 3.45925 0.23183 -3.65843 3.45925 1.99567 
-3.65569 3.40903 0.23179 -3.65569 3.40903 1.9957 -3.65569 3.50947 0.23179 
-3.65569 3.50947 1.9957 -3.65364 4.32737 0.9445 -3.65364 4.32737 1.28299 
-3.65257 3.15219 0.28369 -3.65257 3.15219 1.9438 -3.65257 3.76631 0.28369 
-3.65257 3.76631 1.9438 -3.65222 3.00964 0.35121 -3.65222 3.00964 1.87628 
-3.65222 3.90886 0.35121 -3.65222 3.90886 1.87628 -3.65176 3.35893 0.23399 
-3.65176 3.35893 1.9935 -3.65176 3.55957 0.23399 -3.65176 3.55957 1.9935 
-3.65137 4.2549 0.72474 -3.65137 4.2549 1.50276 -3.64532 4.31665 0.87959 
-3.64532 4.31665 1.3479 -3.64508 2.81148 1.72251 -3.64508 4.10702 0.50499 
-3.64508 4.10702 1.72251 -3.64235 2.88482 0.43351 -3.64235 2.88482 1.79398 
-3.64235 4.03368 0.43351 -3.64235 4.03368 1.79398 -3.64174 3.30636 0.23632 
-3.64174 3.30636 1.99117 -3.64174 3.61214 0.23632 -3.64174 3.61214 1.99117 
-3.6374 3.10122 0.29583 -3.6374 3.10122 1.93167 -3.6374 3.81727 0.29583 
-3.6374 3.81727 1.93167 -3.63562 2.68624 1.56233 -3.63562 4.23226 0.66516 
-3.63562 4.23226 1.56233 -3.63513 4.30201 0.81549 -3.63513 4.30201 1.412 
-3.63435 2.96578 0.36782 -3.63435 2.96578 1.85967 -3.63435 3.95272 0.36782 
-3.63435 3.95272 1.85967 -3.63042 3.25423 0.24117 -3.63042 3.25423 1.98632 
-3.63042 3.66427 0.24117 -3.63042 3.66427 1.98632 -3.62933 2.72695 1.63156 
-3.62933 4.19154 0.59594 -3.62933 4.19154 1.63156 -3.62504 4.35822 1.11375 
-3.62398 4.35606 1.04437 -3.62398 4.35606 1.18313 -3.62314 4.28363 0.75291 
-3.62314 4.28363 1.47458 -3.62233 3.05199 0.31084 -3.62233 3.05199 1.91666 
-3.62233 3.86651 0.31084 -3.62233 3.86651 1.91666 -3.62111 2.84537 0.4544 
-3.62111 2.84537 1.77309 -3.62111 4.07312 0.4544 -3.62111 4.07312 1.77309 
-3.62082 4.34957 0.97532 -3.62082 4.34957 1.25218 -3.61771 3.2015 0.24883 
-3.61771 3.2015 1.97867 -3.61771 3.717 0.24883 -3.61771 3.717 1.97867 
-3.61536 2.92316 0.38632 -3.61536 2.92316 1.84118 -3.61536 3.99533 0.38632 
-3.61536 3.99533 1.84118 -3.61459 3.45925 0.20976 -3.61459 3.45925 2.01774 
-3.61335 4.3406 0.91009 -3.61335 4.3406 1.3174 -3.61174 3.40897 0.20981 
-3.61174 3.40897 2.01768 -3.61174 3.50953 0.20981 -3.61174 3.50953 2.01768 
-3.6086 2.75619 1.68646 -3.6086 4.1623 0.54104 -3.6086 4.1623 1.68646 
-3.60826 4.26246 0.69252 -3.60826 4.26246 1.53497 -3.60533 3.00717 0.32593 
-3.60533 3.00717 1.90156 -3.60533 3.91133 0.32593 -3.60533 3.91133 1.90156 
-3.60401 4.32776 0.84576 -3.60401 4.32776 1.38174 -3.60371 3.14954 0.25908 
-3.60371 3.14954 1.96842 -3.60371 3.76896 0.25908 -3.60371 3.76896 1.96842 
-3.60329 2.69443 1.60547 -3.60329 4.22406 0.62202 -3.60329 4.22406 1.60547 
-3.60259 3.35643 0.21001 -3.60259 3.35643 2.01749 -3.60259 3.56207 0.21001 
-3.60259 3.56207 2.01749 -3.59529 2.8819 0.40664 -3.59529 2.8819 1.82085 
-3.59529 4.0366 0.40664 -3.59529 4.0366 1.82085 -3.59284 4.31111 0.7826 
-3.59284 4.31111 1.44489 -3.59225 3.30386 0.21283 -3.59225 3.30386 2.01467 
-3.59225 3.61463 0.21283 -3.59225 3.61463 2.01467 -3.58969 3.0995 0.27205 
-3.58969 3.0995 1.95545 -3.58969 3.81899 0.27205 -3.58969 3.81899 1.95545 
-3.587 2.96328 0.34301 -3.587 2.96328 1.88449 -3.587 3.95522 0.34301 
-3.587 3.95522 1.88449 -3.58642 4.37537 1.07888 -3.58642 4.37537 1.14861 
-3.58559 2.78852 1.73927 -3.58559 4.12998 0.48822 -3.58559 4.12998 1.73927 
-3.5843 4.37102 1.00956 -3.5843 4.37102 1.21793 -3.58159 4.36182 0.94145 
-3.58159 4.36182 1.28605 -3.58103 3.25201 0.2183 -3.58103 3.25201 2.00919 
-3.58103 3.66649 0.2183 -3.58103 3.66649 2.00919 -3.57988 4.29072 0.7209 
-3.57988 4.29072 1.50659 -3.57605 2.66359 1.57808 -3.57605 4.2549 0.64942 
-3.57605 4.2549 1.57808 -3.57451 3.0505 0.28744 -3.57451 3.0505 1.94006 
-3.57451 3.868 0.28744 -3.57451 3.868 1.94006 -3.57309 4.35073 0.87662 
-3.57309 4.35073 1.35087 -3.56972 2.7049 1.64715 -3.56972 3.45925 0.18987 
-3.56972 3.45925 2.03763 -3.56972 4.21359 0.58034 -3.56972 4.21359 1.64715 
-3.56801 3.19934 0.22644 -3.56801 3.19934 2.00105 -3.56801 3.71915 0.22644 
-3.56801 3.71915 2.00105 -3.56771 2.92089 0.36191 -3.56771 2.92089 1.86559 
-3.56771 3.9976 0.36191 -3.56771 3.9976 1.86559 -3.56273 4.33572 0.81266 
-3.56273 4.33572 1.41484 -3.56148 3.40666 0.18799 -3.56148 3.40666 2.03951 
-3.56148 3.51183 0.18799 -3.56148 3.51183 2.03951 -3.56087 2.8234 1.78898 
-3.56087 4.09509 0.43851 -3.56087 4.09509 1.78898 -3.55698 3.00577 0.30288 
-3.55698 3.00577 1.92461 -3.55698 3.91273 0.30288 -3.55698 3.91273 1.92461 
-3.55483 3.14879 0.23719 -3.55483 3.14879 1.9903 -3.55483 3.7697 0.23719 
-3.55483 3.7697 1.9903 -3.55217 3.35423 0.18873 -3.55217 3.35423 2.03876 
-3.55217 3.56427 0.18873 -3.55217 3.56427 2.03876 -3.55056 4.31698 0.75022 
-3.55056 4.31698 1.47727 -3.54787 4.28363 0.67764 -3.54787 4.28363 1.54985 
-3.54782 2.73512 1.70151 -3.54782 4.18338 0.52598 -3.54782 4.18338 1.70151 
-3.54748 4.39203 1.11375 -3.5466 4.38977 1.04412 -3.5466 4.38977 1.18337 
-3.54476 4.38282 0.97577 -3.54476 4.38282 1.25173 -3.54269 2.67368 1.6201 
-3.54269 4.24481 0.60739 -3.54269 4.24481 1.6201 -3.54183 3.30209 0.1921 
-3.54183 3.30209 2.03539 -3.54183 3.6164 0.1921 -3.54183 3.6164 2.03539 
-3.54124 4.37152 0.90807 -3.54124 4.37152 1.31943 -3.54056 3.09885 0.25054 
-3.54056 3.09885 1.97696 -3.54056 3.81965 0.25054 -3.54056 3.81965 1.97696 
-3.53851 2.9622 0.32039 -3.53851 2.9622 1.9071 -3.53851 3.9563 0.32039 
-3.53851 3.9563 1.9071 -3.53298 2.86219 0.38998 -3.53298 2.86219 1.83752 
-3.53298 4.05631 0.38998 -3.53298 4.05631 1.83752 -3.53156 4.35833 0.84365 
-3.53156 4.35833 1.38385 -3.53048 3.2504 0.19809 -3.53048 3.2504 2.0294 
-3.53048 3.66809 0.19809 -3.53048 3.66809 2.0294 -3.52559 3.05017 0.26638 
-3.52559 3.05017 1.96112 -3.52559 3.86833 0.26638 -3.52559 3.86833 1.96112 
-3.52436 2.76848 1.75332 -3.52436 4.15002 0.47417 -3.52436 4.15002 1.75332 
-3.52393 3.45925 0.1722 -3.52393 3.45925 2.05529 -3.52036 4.34117 0.78042 
-3.52036 4.34117 1.44707 -3.51818 4.31111 0.70795 -3.51818 4.31111 1.51955 
-3.51816 3.1993 0.20667 -3.51816 3.1993 2.02082 -3.51816 3.71919 0.20667 
-3.51816 3.71919 2.02082 -3.51547 3.40662 0.17069 -3.51547 3.40662 2.05681 
-3.51547 3.51187 0.17069 -3.51547 3.51187 2.05681 -3.5148 4.27412 0.63567 
-3.5148 4.27412 1.59182 -3.50848 2.68608 1.66046 -3.50848 4.23241 0.56704 
-3.50848 4.23241 1.66046 -3.50784 4.40575 1.07888 -3.50784 4.40575 1.14861 
-3.5078 3.00563 0.28228 -3.5078 3.00563 1.94522 -3.5078 3.91287 0.28228 
-3.5078 3.91287 1.94522 -3.5065 4.4012 1.0105 -3.5065 4.4012 1.217 
-3.50582 3.35394 0.17179 -3.50582 3.35394 2.05571 -3.50582 3.56456 0.17179 
-3.50582 3.56456 2.05571 -3.5049 3.14894 0.21783 -3.5049 3.14894 2.00967 
-3.5049 3.76955 0.21783 -3.5049 3.76955 2.00967 -3.50467 2.90218 0.34642 
-3.50467 2.90218 1.88107 -3.50467 4.01631 0.34642 -3.50467 4.01631 1.88107 
-3.50384 4.39213 0.94236 -3.50384 4.39213 1.28513 -3.49988 4.37863 0.87527 
-3.49988 4.37863 1.35222 -3.49745 2.80533 1.8037 -3.49745 4.11317 0.4238 
-3.49745 4.11317 1.8037 -3.49526 3.30181 0.17555 -3.49526 3.30181 2.05194 
-3.49526 3.61669 0.17555 -3.49526 3.61669 2.05194 -3.49074 3.09946 0.23152 
-3.49074 3.09946 1.99597 -3.49074 3.81904 0.23152 -3.49074 3.81904 1.99597 
-3.48936 4.36324 0.81142 -3.48936 4.36324 1.41607 -3.48813 4.33572 0.73806 
-3.48813 4.33572 1.48944 -3.48595 2.71744 1.71406 -3.48595 4.20105 0.51343 
-3.48595 4.20105 1.71406 -3.48529 4.30201 0.66565 -3.48529 4.30201 1.56184 
-3.48297 3.24899 0.18197 -3.48297 3.24899 2.04553 -3.48297 3.66951 0.18197 
-3.48297 3.66951 2.04553 -3.48076 2.65629 1.63239 -3.48076 4.2622 0.59511 
-3.48076 4.2622 1.63239 -3.47732 3.45925 0.15681 -3.47732 3.45925 2.07069 
-3.47571 3.051 0.24772 -3.47571 3.051 1.97977 -3.47571 3.8675 0.24772 
-3.47571 3.8675 1.97977 -3.47448 2.94474 0.30588 -3.47448 2.94474 1.92162 
-3.47448 3.97376 0.30588 -3.47448 3.97376 1.92162 -3.47042 3.19796 0.19102 
-3.47042 3.19796 2.03647 -3.47042 3.72054 0.19102 -3.47042 3.72054 2.03647 
-3.4691 2.84519 1.85089 -3.4691 4.0733 0.37661 -3.4691 4.0733 1.85089 
-3.46841 3.4065 0.1556 -3.46841 3.4065 2.0719 -3.46841 3.512 0.1556 
-3.46841 3.512 2.0719 -3.46812 4.41893 1.11375 -3.46746 4.41668 1.0453 
-3.46746 4.41668 1.1822 -3.46549 4.40994 0.97717 -3.46549 4.40994 1.25033 
-3.46221 4.39874 0.90968 -3.46221 4.39874 1.31781 -3.45966 2.75189 1.76591 
-3.45966 4.16661 0.46158 -3.45966 4.16661 1.76591 -3.45869 3.3539 0.15713 
-3.45869 3.3539 2.07036 -3.45869 3.5646 0.15713 -3.45869 3.5646 2.07036 
-3.45764 4.38313 0.84315 -3.45764 4.38313 1.38435 -3.45714 4.35833 0.76922 
-3.45714 4.35833 1.45827 -3.45678 3.14747 0.20269 -3.45678 3.14747 2.02481 
-3.45678 3.77103 0.20269 -3.45678 3.77103 2.02481 -3.45503 4.32776 0.69677 
-3.45503 4.32776 1.53072 -3.45132 4.29039 0.62451 -3.45132 4.29039 1.60299 
-3.44709 3.30076 0.16125 -3.44709 3.30076 2.06625 -3.44709 3.61773 0.16125 
-3.44709 3.61773 2.06625 -3.44586 2.67057 1.67142 -3.44586 4.24792 0.55607 
-3.44586 4.24792 1.67142 -3.44311 2.98907 0.26914 -3.44311 2.98907 1.95835 
-3.44311 3.92943 0.26914 -3.44311 3.92943 1.95835 -3.44239 3.09812 0.21687 
-3.44239 3.09812 2.01062 -3.44239 3.82038 0.21687 -3.44239 3.82038 2.01062 
-3.43966 2.88618 0.33415 -3.43966 2.88618 1.89334 -3.43966 4.03232 0.33415 
-3.43966 4.03232 1.89334 -3.43472 3.2481 0.16819 -3.43472 3.2481 2.0593 
-3.43472 3.6704 0.16819 -3.43472 3.6704 2.0593 -3.43317 4.42786 1.07904 
-3.43317 4.42786 1.14845 -3.4321 2.78997 1.81518 -3.4321 4.12852 0.41231 
-3.4321 4.12852 1.81518 -3.43185 4.42332 1.01067 -3.43185 4.42332 1.21682 
-3.43002 3.45925 0.14372 -3.43002 3.45925 2.08378 -3.4292 4.41427 0.94261 
-3.4292 4.41427 1.28488 -3.42551 4.37863 0.80091 -3.42551 4.37863 1.42659 
-3.42525 4.40079 0.87553 -3.42525 4.40079 1.35196 -3.42416 4.35073 0.72769 
-3.42416 4.35073 1.4998 -3.42169 3.19707 0.17769 -3.42169 3.19707 2.0498 
-3.42169 3.72143 0.17769 -3.42169 3.72143 2.0498 -3.42119 4.31665 0.65546 
-3.42119 4.31665 1.57203 -3.42092 3.40646 0.14292 -3.42092 3.40646 2.08458 
-3.42092 3.51204 0.14292 -3.42092 3.51204 2.08458 -3.42031 2.70285 1.72485 
-3.42031 4.21565 0.50265 -3.42031 4.21565 1.72485 -3.41655 4.27649 0.58512 
-3.41655 4.27649 1.64237 -3.40979 3.3533 0.14465 -3.40979 3.3533 2.08285 
-3.40979 3.5652 0.14465 -3.40979 3.5652 2.08285 -3.40913 2.92966 0.29509 
-3.40913 2.92966 1.93241 -3.40913 3.98884 0.29509 -3.40913 3.98884 1.93241 
-3.40798 3.14679 0.18987 -3.40798 3.14679 2.03763 -3.40798 3.77171 0.18987 
-3.40798 3.77171 2.03763 -3.40491 3.04309 0.23094 -3.40491 3.04309 1.99655 
-3.40491 3.87541 0.23094 -3.40491 3.87541 1.99655 -3.40394 2.83099 1.86091 
-3.40394 4.08751 0.36659 -3.40394 4.08751 1.86091 -3.39812 4.43672 1.11375 
-3.39799 3.30018 0.14928 -3.39799 3.30018 2.07821 -3.39799 3.61832 0.14928 
-3.39799 3.61832 2.07821 -3.39761 4.43437 1.04442 -3.39761 4.43437 1.18307 
-3.39545 4.42756 0.97613 -3.39545 4.42756 1.25136 -3.3937 2.73856 1.77549 
-3.3937 4.17993 0.45201 -3.3937 4.17993 1.77549 -3.39272 4.37152 0.75955 
-3.39272 4.37152 1.46795 -3.3923 4.41619 0.90848 -3.3923 4.41619 1.31901 
-3.3911 4.39874 0.83858 -3.3911 4.39874 1.38892 -3.39069 4.3406 0.68743 
-3.39069 4.3406 1.54006 -3.38667 4.30299 0.61551 -3.38667 4.30299 1.61199 
-3.38584 3.24774 0.1568 -3.38584 3.24774 2.07069 -3.38584 3.67075 0.1568 
-3.38584 3.67075 2.07069 -3.38213 2.65844 1.68 -3.38213 3.45925 0.13296 
-3.38213 3.45925 2.09453 -3.38213 4.26006 0.54749 -3.38213 4.26006 1.68 
-3.37396 2.87308 0.32542 -3.37396 2.87308 1.90208 -3.37396 4.04542 0.32542 
-3.37396 4.04542 1.90208 -3.37262 3.19679 0.16682 -3.37262 3.19679 2.06068 
-3.37262 3.7217 0.16682 -3.37262 3.7217 2.06068 -3.37157 2.98215 0.25449 
-3.37157 2.98215 1.973 -3.37157 3.93635 0.25449 -3.37157 3.93635 1.973 
-3.37149 3.40603 0.13235 -3.37149 3.40603 2.09515 -3.37149 3.51247 0.13235 
-3.37149 3.51247 2.09515 -3.37088 3.09125 0.20228 -3.37088 3.09125 2.02522 
-3.37088 3.82725 0.20228 -3.37088 3.82725 2.02522 -3.36615 2.77755 1.82312 
-3.36615 4.14094 0.40437 -3.36615 4.14094 1.82312 -3.36219 4.44318 1.07904 
-3.36219 4.44318 1.14845 -3.36152 4.43843 1.00998 -3.36152 4.43843 1.21751 
-3.36032 3.35296 0.13463 -3.36032 3.35296 2.09287 -3.36032 3.56554 0.13463 
-3.36032 3.56554 2.09287 -3.35934 4.36182 0.7192 -3.35934 4.36182 1.5083 
-3.35885 4.42928 0.94193 -3.35885 4.42928 1.28556 -3.35842 4.39213 0.79695 
-3.35842 4.39213 1.43055 -3.35817 4.41427 0.87158 -3.35817 4.41427 1.35591 
-3.35628 4.32737 0.64715 -3.35628 4.32737 1.58035 -3.35609 2.69207 1.7325 
-3.35609 4.22643 0.49499 -3.35609 4.22643 1.7325 -3.35235 4.28706 0.57765 
-3.35235 4.28706 1.64984 -3.34863 3.30021 0.13979 -3.34863 3.30021 2.0877 
-3.34863 3.61829 0.13979 -3.34863 3.61829 2.0877 -3.33779 2.81965 1.86753 
-3.33779 4.09885 0.35997 -3.33779 4.09885 1.86753 -3.33662 2.92341 0.28278 
-3.33662 2.92341 1.94471 -3.33662 3.99509 0.28278 -3.33662 3.99509 1.94471 
-3.33647 3.24792 0.14782 -3.33647 3.24792 2.07967 -3.33647 3.67057 0.14782 
-3.33647 3.67057 2.07967 -3.33561 3.14126 0.17737 -3.33561 3.14126 2.05013 
-3.33561 3.77723 0.17737 -3.33561 3.77723 2.05013 -3.33377 3.45925 0.12457 
-3.33377 3.45925 2.10292 -3.33294 3.03741 0.21889 -3.33294 3.03741 2.0086 
-3.33294 3.88109 0.21889 -3.33294 3.88109 2.0086 -3.32877 2.72936 1.78245 
-3.32877 4.18914 0.44504 -3.32877 4.18914 1.78245 -3.32632 4.4495 1.11375 
-3.32599 4.44713 1.04461 -3.32599 4.44713 1.18289 -3.32547 4.34957 0.67996 
-3.32547 4.34957 1.54753 -3.32502 4.38282 0.75602 -3.32502 4.38282 1.47147 
-3.32499 4.44003 0.9758 -3.32499 4.44003 1.2517 -3.32465 4.42756 0.90534 
-3.32465 4.42756 1.32216 -3.32362 4.40994 0.8353 -3.32362 4.40994 1.3922 
-3.32298 3.40599 0.12446 -3.32298 3.40599 2.10303 -3.32298 3.51251 0.12446 
-3.32298 3.51251 2.10303 -3.32195 4.3121 0.60932 -3.32195 4.3121 1.61818 
-3.31756 2.64974 1.68616 -3.31756 4.26876 0.54134 -3.31756 4.26876 1.68616 
-3.31151 3.35269 0.12726 -3.31151 3.35269 2.10023 -3.31151 3.56581 0.12726 
-3.31151 3.56581 2.10023 -3.30087 2.86817 0.3152 -3.30087 2.86817 1.91229 
-3.30087 4.05032 0.3152 -3.30087 4.05032 1.91229 -3.30082 2.76964 1.82893 
-3.30082 4.14886 0.39856 -3.30082 4.14886 1.82893 -3.29971 3.19208 0.15671 
-3.29971 3.19208 2.07079 -3.29971 3.72641 0.15671 -3.29971 3.72641 2.07079 
-3.29967 3.29996 0.13296 -3.29967 3.29996 2.09453 -3.29967 3.61854 0.13296 
-3.29967 3.61854 2.09453 -3.29841 2.97743 0.24458 -3.29841 2.97743 1.98291 
-3.29841 3.94106 0.24458 -3.29841 3.94106 1.98291 -3.29793 3.08662 0.19241 
-3.29793 3.08662 2.03508 -3.29793 3.83187 0.19241 -3.29793 3.83187 2.03508 
-3.29146 4.45318 1.07905 -3.29146 4.45318 1.14844 -3.29122 4.37102 0.71648 
-3.29122 4.37102 1.51101 -3.2912 4.33479 0.64196 -3.2912 4.33479 1.58553 
-3.2908 4.43843 0.93927 -3.2908 4.43843 1.28823 -3.29079 4.44842 1.00999 
-3.29079 4.44842 1.2175 -3.29064 2.68474 1.73777 -3.29064 4.23375 0.48972 
-3.29064 4.23375 1.73777 -3.29029 4.4012 0.79428 -3.29029 4.4012 1.43321 
-3.29011 4.42332 0.86894 -3.29011 4.42332 1.35856 -3.28723 4.2942 0.57263 
-3.28723 4.2942 1.65487 -3.28505 3.45925 0.11856 -3.28505 3.45925 2.10893 
-3.27385 3.40588 0.11895 -3.27385 3.40588 2.10854 -3.27385 3.51261 0.11895 
-3.27385 3.51261 2.10854 -3.26329 2.92008 0.275 -3.26329 2.92008 1.95249 
-3.26329 3.99841 0.275 -3.26329 3.99841 1.95249 -3.26323 2.72332 1.78651 
-3.26323 4.19517 0.44098 -3.26323 4.19517 1.78651 -3.26263 2.8141 1.87406 
-3.26263 4.10439 0.35344 -3.26263 4.10439 1.87406 -3.26244 3.13746 0.16994 
-3.26244 3.13746 2.05755 -3.26244 3.78103 0.16994 -3.26244 3.78103 2.05755 
-3.2624 3.35267 0.1223 -3.2624 3.35267 2.10519 -3.2624 3.56582 0.1223 
-3.2624 3.56582 2.10519 -3.26196 3.24612 0.1396 -3.26196 3.24612 2.0879 
-3.26196 3.67237 0.1396 -3.26196 3.67237 2.0879 -3.26018 3.03399 0.21164 
-3.26018 3.03399 2.01586 -3.26018 3.88451 0.21164 -3.26018 3.88451 2.01586 
-3.25666 4.38977 0.75418 -3.25666 4.38977 1.47331 -3.25665 4.31752 0.6053 
-3.25665 4.31752 1.6222 -3.25651 4.45683 1.11375 -3.25642 4.35606 0.6768 
-3.25642 4.35606 1.55069 -3.25636 4.43437 0.90318 -3.25636 4.43437 1.32432 
-3.25635 4.45443 1.04444 -3.25635 4.45443 1.18306 -3.25618 4.44713 0.9748 
-3.25618 4.44713 1.2527 -3.25549 4.41668 0.83332 -3.25549 4.41668 1.39417 
-3.25244 2.6445 1.68986 -3.25244 4.274 0.53763 -3.25244 4.274 1.68986 
-3.2361 3.45925 0.11495 -3.2361 3.45925 2.11254 -3.22527 2.86444 0.31079 
-3.22527 2.86444 1.9167 -3.22527 4.05406 0.31079 -3.22527 4.05406 1.9167 
-3.22527 2.97508 0.23961 -3.22527 2.97508 1.98789 -3.22527 3.94342 0.23961 
-3.22527 3.94342 1.98789 -3.22524 2.7659 1.83334 -3.22524 4.1526 0.39416 
-3.22524 4.1526 1.83334 -3.22524 2.68095 1.74048 -3.22524 4.23754 0.48701 
-3.22524 4.23754 1.74048 -3.22482 3.19087 0.15117 -3.22482 3.19087 2.07632 
-3.22482 3.72762 0.15117 -3.22482 3.72762 2.07632 -3.22482 3.0843 0.18747 
-3.22482 3.0843 2.04002 -3.22482 3.83419 0.18747 -3.22482 3.83419 2.04002 
-3.2248 3.29875 0.12743 -3.2248 3.29875 2.10006 -3.2248 3.61975 0.12743 
-3.2248 3.61975 2.10006 -3.2248 3.40585 0.11589 -3.2248 3.40585 2.11161 
-3.2248 3.51265 0.11589 -3.2248 3.51265 2.11161 -3.2219 4.37537 0.71437 
-3.2219 4.37537 1.51313 -3.2219 4.40575 0.79295 -3.2219 4.40575 1.43455 
-3.22189 4.33913 0.63984 -3.22189 4.33913 1.58765 -3.22189 4.29782 0.57008 
-3.22189 4.29782 1.65742 -3.22174 4.44318 0.9386 -3.22174 4.44318 1.2889 
-3.22174 4.42786 0.86761 -3.22174 4.42786 1.35988 -3.22173 4.45318 1.00933 
-3.22173 4.45318 1.21817 -3.22173 4.45804 1.07905 -3.22173 4.45804 1.14844 
-3.18704 2.64275 1.6911 -3.18704 2.72118 1.78847 -3.18704 2.81225 1.87624 
-3.18704 2.91851 1.95494 -3.18704 3.03285 0.20921 -3.18704 3.03285 2.01828 
-3.18704 3.13654 0.16725 -3.18704 3.13654 2.06025 -3.18704 3.24552 0.13685 
-3.18704 3.24552 2.09064 -3.18704 3.35237 0.11947 -3.18704 3.35237 2.10802 
-3.18704 3.45925 0.11375 -3.18704 3.45925 2.11375 -3.18704 3.56613 0.11947 
-3.18704 3.56613 2.10802 -3.18704 3.67297 0.13685 -3.18704 3.67297 2.09064 
-3.18704 3.78195 0.16725 -3.18704 3.78195 2.06025 -3.18704 3.88565 0.20921 
-3.18704 3.88565 2.01828 -3.18704 3.99999 0.27256 -3.18704 3.99999 1.95494 
-3.18704 4.10624 0.35125 -3.18704 4.10624 1.87624 -3.18704 4.19732 0.43902 
-3.18704 4.19732 1.78847 -3.18704 4.27574 0.5364 -3.18704 4.27574 1.6911 
-3.18704 4.31961 0.60406 -3.18704 4.31961 1.62343 -3.18704 4.35822 0.67575 
-3.18704 4.35822 1.55175 -3.18704 4.39203 0.75331 -3.18704 4.39203 1.47419 
-3.18704 4.41893 0.83266 -3.18704 4.41893 1.39483 -3.18704 4.43672 0.90267 
-3.18704 4.43672 1.32483 -3.18704 4.4495 0.97447 -3.18704 4.4495 1.25303 
-3.18704 4.45683 1.04427 -3.18704 4.45683 1.18322 -3.18704 4.45925 1.11375 
-3.15234 4.45804 1.07905 -3.15234 4.45804 1.14844 -3.15234 4.45318 1.00933 
-3.15234 4.45318 1.21817 -3.15233 4.42786 0.86761 -3.15233 4.42786 1.35988 
-3.15233 4.44318 0.9386 -3.15233 4.44318 1.2889 -3.15218 4.29782 0.57008 
-3.15218 4.29782 1.65742 -3.15218 4.33913 0.63984 -3.15218 4.33913 1.58765 
-3.15217 4.40575 0.79295 -3.15217 4.40575 1.43455 -3.15217 4.37537 0.71437 
-3.15217 4.37537 1.51313 -3.14928 3.40585 0.11589 -3.14928 3.40585 2.11161 
-3.14928 3.51265 0.11589 -3.14928 3.51265 2.11161 -3.14928 3.29875 0.12743 
-3.14928 3.29875 2.10006 -3.14928 3.61975 0.12743 -3.14928 3.61975 2.10006 
-3.14925 3.0843 0.18747 -3.14925 3.0843 2.04002 -3.14925 3.83419 0.18747 
-3.14925 3.83419 2.04002 -3.14925 3.19087 0.15117 -3.14925 3.19087 2.07632 
-3.14925 3.72762 0.15117 -3.14925 3.72762 2.07632 -3.14884 2.68095 1.74048 
-3.14884 4.23754 0.48701 -3.14884 4.23754 1.74048 -3.14884 2.7659 1.83334 
-3.14884 4.1526 0.39416 -3.14884 4.1526 1.83334 -3.1488 2.97508 1.98789 
-3.1488 3.94342 0.23961 -3.1488 3.94342 1.98789 -3.1488 2.86444 1.9167 
-3.1488 4.05406 0.31079 -3.1488 4.05406 1.9167 -3.13797 3.45925 0.11495 
-3.13797 3.45925 2.11254 -3.12163 2.6445 1.68986 -3.12163 4.274 0.53763 
-3.12163 4.274 1.68986 -3.11859 4.41668 0.83332 -3.11859 4.41668 1.39417 
-3.1179 4.44713 0.9748 -3.1179 4.44713 1.2527 -3.11773 4.45443 1.04444 
-3.11773 4.45443 1.18306 -3.11772 4.43437 0.90318 -3.11772 4.43437 1.32432 
-3.11766 4.35606 0.6768 -3.11766 4.35606 1.55069 -3.11756 4.45683 1.11375 
-3.11743 4.31752 0.6053 -3.11743 4.31752 1.6222 -3.11741 4.38977 0.75418 
-3.11741 4.38977 1.47331 -3.11389 3.03399 2.01586 -3.11389 3.88451 0.21164 
-3.11389 3.88451 2.01586 -3.11211 3.24612 0.1396 -3.11211 3.24612 2.0879 
-3.11211 3.67237 0.1396 -3.11211 3.67237 2.0879 -3.11168 3.35267 0.1223 
-3.11168 3.35267 2.10519 -3.11168 3.56582 0.1223 -3.11168 3.56582 2.10519 
-3.11164 3.13746 0.16994 -3.11164 3.13746 2.05755 -3.11164 3.78103 0.16994 
-3.11164 3.78103 2.05755 -3.11144 2.8141 1.87406 -3.11144 4.10439 0.35344 
-3.11144 4.10439 1.87406 -3.11084 2.72332 1.78651 -3.11084 4.19517 0.44098 
-3.11084 4.19517 1.78651 -3.11079 2.92008 1.95249 -3.11079 3.99841 0.275 
-3.11079 3.99841 1.95249 -3.10022 3.40588 0.11895 -3.10022 3.40588 2.10854 
-3.10022 3.51261 0.11895 -3.10022 3.51261 2.10854 -3.08902 3.45925 0.11856 
-3.08902 3.45925 2.10893 -3.08684 4.2942 0.57263 -3.08684 4.2942 1.65487 
-3.08396 4.42332 0.86894 -3.08396 4.42332 1.35856 -3.08379 4.4012 0.79428 
-3.08379 4.4012 1.43321 -3.08344 2.68474 1.73777 -3.08344 4.23375 0.48972 
-3.08344 4.23375 1.73777 -3.08328 4.44842 1.00999 -3.08328 4.44842 1.2175 
-3.08327 4.43843 0.93927 -3.08327 4.43843 1.28823 -3.08287 4.33479 0.64196 
-3.08287 4.33479 1.58553 -3.08285 4.37102 0.71648 -3.08285 4.37102 1.51101 
-3.08262 4.45318 1.07905 -3.08262 4.45318 1.14844 -3.07615 3.08662 2.03508 
-3.07615 3.83187 0.19241 -3.07615 3.83187 2.03508 -3.07566 2.97743 1.98291 
-3.07566 3.94106 0.24458 -3.07566 3.94106 1.98291 -3.0744 3.29996 0.13296 
-3.0744 3.29996 2.09453 -3.0744 3.61854 0.13296 -3.0744 3.61854 2.09453 
-3.07437 3.19208 2.07079 -3.07437 3.72641 0.15671 -3.07437 3.72641 2.07079 
-3.07326 2.76964 1.82893 -3.07326 4.14886 0.39856 -3.07326 4.14886 1.82893 
-3.07321 2.86817 1.91229 -3.07321 4.05032 0.3152 -3.07321 4.05032 1.91229 
-3.06257 3.35269 0.12726 -3.06257 3.35269 2.10023 -3.06257 3.56581 0.12726 
-3.06257 3.56581 2.10023 -3.05651 2.64974 1.68616 -3.05651 4.26876 0.54134 
-3.05651 4.26876 1.68616 -3.05213 4.3121 0.60932 -3.05213 4.3121 1.61818 
-3.0511 3.40599 0.12446 -3.0511 3.40599 2.10303 -3.0511 3.51251 0.12446 
-3.0511 3.51251 2.10303 -3.05046 4.40994 0.8353 -3.05046 4.40994 1.3922 
-3.04942 4.42756 0.90534 -3.04942 4.42756 1.32216 -3.04909 4.44003 0.9758 
-3.04909 4.44003 1.2517 -3.04906 4.38282 0.75602 -3.04906 4.38282 1.47147 
-3.04861 4.34957 0.67996 -3.04861 4.34957 1.54753 -3.04809 4.44713 1.04461 
-3.04809 4.44713 1.18289 -3.04776 4.4495 1.11375 -3.0453 2.72936 1.78245 
-3.0453 4.18914 0.44504 -3.0453 4.18914 1.78245 -3.04114 3.03741 2.0086 
-3.04114 3.88109 0.21889 -3.04114 3.88109 2.0086 -3.04031 3.45925 0.12457 
-3.04031 3.45925 2.10292 -3.03846 3.14126 2.05013 -3.03846 3.77723 0.17737 
-3.03846 3.77723 2.05013 -3.03761 3.24792 2.07967 -3.03761 3.67057 0.14782 
-3.03761 3.67057 2.07967 -3.03746 2.92341 1.94471 -3.03746 3.99509 0.28278 
-3.03746 3.99509 1.94471 -3.03628 2.81965 1.86753 -3.03628 4.09885 0.35997 
-3.03628 4.09885 1.86753 -3.02544 3.30021 0.13979 -3.02544 3.30021 2.0877 
-3.02544 3.61829 0.13979 -3.02544 3.61829 2.0877 -3.02172 4.28706 0.57765 
-3.02172 4.28706 1.64984 -3.01798 2.69207 1.7325 -3.01798 4.22643 0.49499 
-3.01798 4.22643 1.7325 -3.01779 4.32737 0.64715 -3.01779 4.32737 1.58035 
-3.0159 4.41427 0.87158 -3.0159 4.41427 1.35591 -3.01565 4.39213 0.79695 
-3.01565 4.39213 1.43055 -3.01522 4.42928 0.94193 -3.01522 4.42928 1.28556 
-3.01474 4.36182 0.7192 -3.01474 4.36182 1.5083 -3.01376 3.35296 0.13463 
-3.01376 3.35296 2.09287 -3.01376 3.56554 0.13463 -3.01376 3.56554 2.09287 
-3.01256 4.43843 1.00998 -3.01256 4.43843 1.21751 -3.01189 4.44318 1.07904 
-3.01189 4.44318 1.14845 -3.00792 2.77755 1.82312 -3.00792 4.14094 0.40437 
-3.00792 4.14094 1.82312 -3.00319 3.09125 2.02522 -3.00319 3.82725 0.20228 
-3.00319 3.82725 2.02522 -3.00258 3.40603 0.13235 -3.00258 3.40603 2.09515 
-3.00258 3.51247 0.13235 -3.00258 3.51247 2.09515 -3.00251 2.98215 1.973 
-3.00251 3.93635 0.25449 -3.00251 3.93635 1.973 -3.00145 3.19679 2.06068 
-3.00145 3.7217 0.16682 -3.00145 3.7217 2.06068 -3.00011 2.87308 1.90208 
-3.00011 4.04542 0.32542 -3.00011 4.04542 1.90208 -2.99195 2.65844 1.68 
-2.99195 3.45925 0.13296 -2.99195 3.45925 2.09453 -2.99195 4.26006 0.54749 
-2.99195 4.26006 1.68 -2.98823 3.24774 2.07069 -2.98823 3.67075 0.1568 
-2.98823 3.67075 2.07069 -2.98741 4.30299 0.61551 -2.98741 4.30299 1.61199 
-2.98338 4.3406 0.68743 -2.98338 4.3406 1.54006 -2.98297 4.39874 0.83858 
-2.98297 4.39874 1.38892 -2.98177 4.41619 0.90848 -2.98177 4.41619 1.31901 
-2.98136 4.37152 0.75955 -2.98136 4.37152 1.46795 -2.98037 2.73856 1.77549 
-2.98037 4.17993 0.45201 -2.98037 4.17993 1.77549 -2.97863 4.42756 0.97613 
-2.97863 4.42756 1.25136 -2.97647 4.43437 1.04442 -2.97647 4.43437 1.18307 
-2.97609 3.30018 2.07821 -2.97609 3.61832 0.14928 -2.97609 3.61832 2.07821 
-2.97596 4.43672 1.11375 -2.97013 2.83099 1.86091 -2.97013 4.08751 0.36659 
-2.97013 4.08751 1.86091 -2.96917 3.04309 1.99655 -2.96917 3.87541 0.23094 
-2.96917 3.87541 1.99655 -2.96609 3.14679 2.03763 -2.96609 3.77171 0.18987 
-2.96609 3.77171 2.03763 -2.96495 2.92966 1.93241 -2.96495 3.98884 0.29509 
-2.96495 3.98884 1.93241 -2.96429 3.3533 2.08285 -2.96429 3.5652 0.14465 
-2.96429 3.5652 2.08285 -2.95752 2.64201 1.64237 -2.95752 4.27649 0.58512 
-2.95752 4.27649 1.64237 -2.95376 2.70285 1.72485 -2.95376 4.21565 0.50265 
-2.95376 4.21565 1.72485 -2.95315 3.40646 0.14292 -2.95315 3.40646 2.08458 
-2.95315 3.51204 0.14292 -2.95315 3.51204 2.08458 -2.95288 4.31665 0.65546 
-2.95288 4.31665 1.57203 -2.95239 3.19707 2.0498 -2.95239 3.72143 0.17769 
-2.95239 3.72143 2.0498 -2.94991 4.35073 0.72769 -2.94991 4.35073 1.4998 
-2.94882 4.40079 0.87553 -2.94882 4.40079 1.35196 -2.94856 4.37863 0.80091 
-2.94856 4.37863 1.42659 -2.94487 4.41427 0.94261 -2.94487 4.41427 1.28488 
-2.94406 3.45925 0.14372 -2.94406 3.45925 2.08378 -2.94223 4.42332 1.01067 
-2.94223 4.42332 1.21682 -2.94197 2.78997 1.81518 -2.94197 4.12852 0.41231 
-2.94197 4.12852 1.81518 -2.9409 4.42786 1.07904 -2.9409 4.42786 1.14845 
-2.93935 3.2481 2.0593 -2.93935 3.6704 0.16819 -2.93935 3.6704 2.0593 
-2.93441 2.88618 1.89334 -2.93441 4.03232 0.33415 -2.93441 4.03232 1.89334 
-2.93168 3.09812 2.01062 -2.93168 3.82038 0.21687 -2.93168 3.82038 2.01062 
-2.93097 2.98907 1.95835 -2.93097 3.92943 0.26914 -2.93097 3.92943 1.95835 
-2.92822 2.67057 1.67142 -2.92822 4.24792 0.55607 -2.92822 4.24792 1.67142 
-2.92698 3.30076 2.06625 -2.92698 3.61773 0.16125 -2.92698 3.61773 2.06625 
-2.92276 4.29039 0.62451 -2.92276 4.29039 1.60299 -2.91905 4.32776 0.69677 
-2.91905 4.32776 1.53072 -2.91729 3.14747 2.02481 -2.91729 3.77103 0.20269 
-2.91729 3.77103 2.02481 -2.91694 4.35833 0.76922 -2.91694 4.35833 1.45827 
-2.91644 4.38313 0.84315 -2.91644 4.38313 1.38435 -2.91539 3.3539 2.07036 
-2.91539 3.5646 0.15713 -2.91539 3.5646 2.07036 -2.91441 2.75189 1.76591 
-2.91441 4.16661 0.46158 -2.91441 4.16661 1.76591 -2.91187 4.39874 0.90968 
-2.91187 4.39874 1.31781 -2.90859 4.40994 0.97717 -2.90859 4.40994 1.25033 
-2.90661 4.41668 1.0453 -2.90661 4.41668 1.1822 -2.90595 4.41893 1.11375 
-2.90567 3.4065 2.0719 -2.90567 3.512 0.1556 -2.90567 3.512 2.0719 
-2.90497 2.84519 1.85089 -2.90497 4.0733 0.37661 -2.90497 4.0733 1.85089 
-2.90365 3.19796 2.03647 -2.90365 3.72054 0.19102 -2.90365 3.72054 2.03647 
-2.89959 2.94474 1.92162 -2.89959 3.97376 0.30588 -2.89959 3.97376 1.92162 
-2.89836 3.051 1.97977 -2.89836 3.8675 0.24772 -2.89836 3.8675 1.97977 
-2.89675 3.45925 2.07069 -2.89331 2.65629 1.63239 -2.89331 4.2622 0.59511 
-2.89331 4.2622 1.63239 -2.8911 3.24899 2.04553 -2.8911 3.66951 0.18197 
-2.8911 3.66951 2.04553 -2.88878 4.30201 0.66565 -2.88878 4.30201 1.56184 
-2.88813 2.71744 1.71406 -2.88813 4.20105 0.51343 -2.88813 4.20105 1.71406 
-2.88595 4.33572 0.73806 -2.88595 4.33572 1.48944 -2.88471 4.36324 0.81142 
-2.88471 4.36324 1.41607 -2.88334 3.09946 1.99597 -2.88334 3.81904 0.23152 
-2.88334 3.81904 1.99597 -2.87881 3.30181 2.05194 -2.87881 3.61669 0.17555 
-2.87881 3.61669 2.05194 -2.87663 2.80533 1.8037 -2.87663 4.11317 0.4238 
-2.87663 4.11317 1.8037 -2.8742 4.37863 0.87527 -2.8742 4.37863 1.35222 
-2.87024 4.39213 0.94236 -2.87024 4.39213 1.28513 -2.86941 2.90218 1.88107 
-2.86941 4.01631 0.34642 -2.86941 4.01631 1.88107 -2.86917 3.14894 2.00967 
-2.86917 3.76955 0.21783 -2.86917 3.76955 2.00967 -2.86826 3.35394 2.05571 
-2.86826 3.56456 0.17179 -2.86826 3.56456 2.05571 -2.86757 4.4012 1.0105 
-2.86757 4.4012 1.217 -2.86628 3.00563 1.94522 -2.86628 3.91287 0.28228 
-2.86628 3.91287 1.94522 -2.86624 4.40575 1.07888 -2.86624 4.40575 1.14861 
-2.8656 2.68608 1.66046 -2.8656 4.23241 0.56704 -2.8656 4.23241 1.66046 
-2.85927 4.27412 0.63567 -2.85927 4.27412 1.59182 -2.8586 3.40662 2.05681 
-2.8586 3.51187 2.05681 -2.85591 3.1993 2.02082 -2.85591 3.71919 0.20667 
-2.85591 3.71919 2.02082 -2.85589 4.31111 0.70795 -2.85589 4.31111 1.51955 
-2.85371 4.34117 0.78042 -2.85371 4.34117 1.44707 -2.85015 3.45925 2.05529 
-2.84972 2.76848 1.75332 -2.84972 4.15002 0.47417 -2.84972 4.15002 1.75332 
-2.84848 3.05017 1.96112 -2.84848 3.86833 0.26638 -2.84848 3.86833 1.96112 
-2.84359 3.2504 2.0294 -2.84359 3.66809 0.19809 -2.84359 3.66809 2.0294 
-2.84251 4.35833 0.84365 -2.84251 4.35833 1.38385 -2.84109 2.86219 1.83752 
-2.84109 4.05631 0.38998 -2.84109 4.05631 1.83752 -2.83557 2.9622 1.9071 
-2.83557 3.9563 1.9071 -2.83351 3.09885 1.97696 -2.83351 3.81965 1.97696 
-2.83284 4.37152 0.90807 -2.83284 4.37152 1.31943 -2.83224 3.30209 2.03539 
-2.83224 3.6164 0.1921 -2.83224 3.6164 2.03539 -2.83138 2.67368 1.6201 
-2.83138 4.24481 0.60739 -2.83138 4.24481 1.6201 -2.82931 4.38282 0.97577 
-2.82931 4.38282 1.25173 -2.82747 4.38977 1.04412 -2.82747 4.38977 1.18337 
-2.8266 4.39203 1.11375 -2.82625 2.73512 1.70151 -2.82625 4.18338 0.52598 
-2.82625 4.18338 1.70151 -2.8262 4.28363 0.67764 -2.8262 4.28363 1.54985 
-2.82351 4.31698 0.75022 -2.82351 4.31698 1.47727 -2.8219 3.35423 2.03876 
-2.8219 3.56427 2.03876 -2.81924 3.14879 1.9903 -2.81924 3.7697 1.9903 
-2.8171 3.00577 1.92461 -2.8171 3.91273 1.92461 -2.8132 2.8234 1.78898 
-2.8132 4.09509 1.78898 -2.8126 3.40666 2.03951 -2.8126 3.51183 2.03951 
-2.81135 4.33572 0.81266 -2.81135 4.33572 1.41484 -2.80636 2.92089 1.86559 
-2.80636 3.9976 1.86559 -2.80606 3.19934 2.00105 -2.80606 3.71915 2.00105 
-2.80435 2.7049 1.64715 -2.80435 3.45925 2.03763 -2.80435 4.21359 0.58034 
-2.80435 4.21359 1.64715 -2.80098 4.35073 0.87662 -2.80098 4.35073 1.35087 
-2.79957 3.0505 1.94006 -2.79957 3.868 1.94006 -2.79803 2.66359 1.57808 
-2.79803 4.2549 0.64942 -2.79803 4.2549 1.57808 -2.79419 4.29072 0.7209 
-2.79419 4.29072 1.50659 -2.79304 3.25201 2.00919 -2.79304 3.66649 2.00919 
-2.79249 4.36182 0.94145 -2.79249 4.36182 1.28605 -2.78977 4.37102 1.00956 
-2.78977 4.37102 1.21793 -2.78849 2.78852 1.73927 -2.78849 4.12998 1.73927 
-2.78766 4.37537 1.07888 -2.78766 4.37537 1.14861 -2.78707 2.96328 1.88449 
-2.78707 3.95522 1.88449 -2.78439 3.0995 1.95545 -2.78439 3.81899 1.95545 
-2.78182 3.30386 2.01467 -2.78182 3.61463 2.01467 -2.78124 4.31111 0.7826 
-2.78124 4.31111 1.44489 -2.77879 2.8819 1.82085 -2.77879 4.0366 1.82085 
-2.77148 3.35643 2.01749 -2.77148 3.56207 2.01749 -2.77078 2.69443 1.60547 
-2.77078 4.22406 1.60547 -2.77037 3.14954 1.96842 -2.77037 3.76896 1.96842 
-2.77006 4.32776 0.84576 -2.77006 4.32776 1.38174 -2.76874 3.00717 1.90156 
-2.76874 3.91133 1.90156 -2.76581 4.26246 0.69252 -2.76581 4.26246 1.53497 
-2.76548 2.75619 1.68646 -2.76548 4.1623 1.68646 -2.76234 3.40897 2.01768 
-2.76234 3.50953 2.01768 -2.76072 4.3406 0.91009 -2.76072 4.3406 1.3174 
-2.75948 3.45925 2.01774 -2.75872 2.92316 1.84118 -2.75872 3.99533 1.84118 
-2.75637 3.2015 1.97867 -2.75637 3.717 1.97867 -2.75325 4.34957 0.97532 
-2.75325 4.34957 1.25218 -2.75296 2.84537 1.77309 -2.75296 4.07312 1.77309 
-2.75175 3.05199 1.91666 -2.75175 3.86651 1.91666 -2.75093 4.28363 0.75291 
-2.75093 4.28363 1.47458 -2.75009 4.35606 1.04437 -2.75009 4.35606 1.18313 
-2.74904 4.35822 1.11375 -2.74475 2.72695 1.63156 -2.74475 4.19154 1.63156 
-2.74366 3.25423 1.98632 -2.74366 3.66427 1.98632 -2.73972 2.96578 1.85967 
-2.73972 3.95272 1.85967 -2.73894 4.30201 0.81549 -2.73894 4.30201 1.412 
-2.73845 4.23226 1.56233 -2.73668 3.10122 1.93167 -2.73668 3.81727 1.93167 
-2.73233 3.30636 1.99117 -2.73233 3.61214 1.99117 -2.73172 2.88482 1.79398 
-2.73172 4.03368 1.79398 -2.72899 2.81148 1.72251 -2.72899 4.10702 1.72251 
-2.72875 4.31665 0.87959 -2.72875 4.31665 1.3479 -2.72271 4.2549 1.50276 
-2.72231 3.35893 1.9935 -2.72231 3.55957 1.9935 -2.72186 3.00964 1.87628 
-2.72186 3.90886 1.87628 -2.7215 3.15219 1.9438 -2.7215 3.76631 1.9438 
-2.72044 4.32737 0.9445 -2.72044 4.32737 1.28299 -2.71838 3.40903 1.9957 
-2.71838 3.50947 1.9957 -2.71564 3.45925 1.99567 -2.71525 4.33479 1.00958 
-2.71525 4.33479 1.21791 -2.71313 4.33913 1.07889 -2.71313 4.33913 1.1486 
-2.71217 4.2002 1.58861 -2.71181 2.92643 1.81393 -2.71181 3.99207 1.81393 
-2.70896 4.27412 1.44151 -2.70768 3.20438 1.95354 -2.70768 3.71412 1.95354 
-2.70699 2.78036 1.66932 -2.70699 4.13814 1.66932 -2.70691 2.84971 1.74457 
-2.70691 4.06878 1.74457 -2.70516 3.05463 1.89098 -2.70516 3.86386 1.89098 
-2.6978 4.29039 1.37803 -2.69559 3.25706 1.96086 -2.69559 3.66143 1.96086 
-2.69531 4.22406 1.53 -2.69283 2.96962 1.83209 -2.69283 3.94888 1.83209 
-2.68886 3.10467 1.90501 -2.68886 3.81382 1.90501 -2.6888 4.30299 0.91412 
-2.6888 4.30299 1.31338 -2.68704 4.16635 1.61375 -2.68599 2.88943 1.7651 
-2.68599 4.02906 1.7651 -2.68447 3.30936 1.96519 -2.68447 3.60914 1.96519 
-2.68397 2.81721 1.69229 -2.68397 4.10128 1.69229 -2.68261 4.3121 0.97884 
-2.68261 4.3121 1.24866 -2.68068 4.24481 1.4694 -2.67927 3.35903 1.96939 
-2.67927 3.55947 1.96939 -2.67859 4.31752 1.04414 -2.67859 4.31752 1.18336 
-2.67735 4.31961 1.11375 -2.67535 3.40919 1.97146 -2.67535 3.50931 1.97146 
-2.67516 3.01379 1.84829 -2.67516 3.9047 1.84829 -2.67403 3.15576 1.91669 
-2.67403 3.76273 1.91669 -2.67293 3.45925 1.97148 -2.66923 4.19154 1.55604 
-2.6684 4.2622 1.40747 -2.66603 2.9315 1.78459 -2.66603 3.987 1.78459 
-2.66311 4.13081 1.63768 -2.66208 2.85584 1.71402 -2.66208 4.06265 1.71402 
-2.66072 3.20775 1.92599 -2.66072 3.71074 1.92599 -2.65995 3.05843 1.86309 
-2.65995 3.86007 1.86309 -2.65841 4.27649 1.34326 -2.65363 4.21359 1.49643 
-2.65094 4.28706 1.27906 -2.64898 3.26049 1.93289 -2.64898 3.658 1.93289 
-2.6474 2.97491 1.80237 -2.6474 3.94359 1.80237 -2.64592 4.2942 1.21394 
-2.64384 3.10873 1.87669 -2.64384 3.80977 1.87669 -2.64337 4.29782 1.07889 
-2.64337 4.29782 1.1486 -2.64254 3.30974 1.93908 -2.64254 3.60875 1.93908 
-2.64174 2.89573 1.73431 -2.64174 4.02277 1.73431 -2.64044 4.09364 1.66035 
-2.64033 4.23241 1.43519 -2.63747 3.35937 1.94321 -2.63747 3.55913 1.94321 
-2.63378 3.40925 1.94525 -2.63378 3.50925 1.94525 -2.63147 3.45925 1.94522 
-2.63147 4.13814 1.5938 -2.63113 3.01859 1.81858 -2.63113 3.8999 1.81858 
-2.62936 4.24792 1.37257 -2.62908 3.16034 1.88792 -2.62908 3.75815 1.88792 
-2.62201 2.93815 1.75343 -2.62201 3.98035 1.75343 -2.62078 4.26006 1.30884 
-2.61908 4.05495 1.6817 -2.61622 3.06335 1.83308 -2.61622 3.85514 1.83308 
-2.61602 3.21256 1.89674 -2.61602 3.70594 1.89674 -2.61463 4.26876 1.24427 
-2.61433 4.1623 1.53531 -2.61092 4.274 1.17915 -2.60969 4.27574 1.11375 
-2.6085 4.10128 1.61682 -2.60784 3.26066 1.90438 -2.60784 3.65783 1.90438 
-2.60458 2.98069 1.77081 -2.60458 3.9378 1.77081 -2.6014 3.30999 1.91046 
-2.6014 3.6085 1.91046 -2.6001 3.11405 1.8461 -2.6001 3.80445 1.8461 
-2.59927 4.18338 1.47453 -2.5991 2.90368 1.70168 -2.5991 4.01482 1.70168 
-2.59622 3.35994 1.91442 -2.59622 3.55856 1.91442 -2.59254 3.40989 1.91633 
-2.59254 3.50861 1.91633 -2.59134 3.45925 1.91695 -2.5885 3.02464 1.78671 
-2.5885 3.89385 1.78671 -2.58676 4.06265 1.6387 -2.58672 4.20105 1.41266 
-2.58573 3.16578 1.85692 -2.58573 3.75272 1.85692 -2.58053 2.94515 1.72025 
-2.58053 3.97335 1.72025 -2.57828 4.10702 1.57179 -2.5762 3.21326 1.86632 
-2.5762 3.70524 1.86632 -2.57594 4.21565 1.34702 -2.57412 3.06941 1.80103 
-2.57412 3.84909 1.80103 -2.56828 4.22643 1.2828 -2.56815 3.26133 1.87388 
-2.56815 3.65716 1.87388 -2.56648 4.02277 1.65904 -2.56342 2.98785 1.73736 
-2.56342 3.93064 1.73736 -2.56151 3.31086 1.87971 -2.56151 3.60764 1.87971 
-2.56151 4.12998 1.5123 -2.55827 3.12038 1.81362 -2.55827 3.79812 1.81362 
-2.55646 3.36076 1.8836 -2.55646 3.55773 1.8836 -2.55621 4.06878 1.59387 
-2.55378 3.40994 1.88612 -2.55378 3.50855 1.88612 -2.55264 3.45925 1.88676 
-2.54782 3.03169 1.75296 -2.54782 3.8868 1.75296 -2.54746 4.15002 1.45107 
-2.54735 3.98035 1.67878 -2.54725 3.167 1.82456 -2.54725 3.7515 1.82456 
-2.53773 3.21457 1.83384 -2.53773 3.70392 1.83384 -2.53568 4.02906 1.61479 
-2.53487 4.16661 1.38637 -2.53376 3.07656 1.76703 -2.53376 3.84193 1.76703 
-2.53001 3.2625 1.84149 -2.53001 3.656 1.84149 -2.52998 3.9378 1.69621 
-2.52769 4.07312 1.54782 -2.5253 4.17993 1.32041 -2.5234 3.31211 1.84719 
-2.5234 3.60639 1.84719 -2.52126 3.12236 1.77952 -2.52126 3.79614 1.77952 
-2.51909 3.36088 1.85142 -2.51909 3.55762 1.85142 -2.51638 3.41012 1.85388 
-2.51638 3.50837 1.85388 -2.51619 3.987 1.63475 -2.51548 3.45925 1.8547 
-2.51408 3.89385 1.71228 -2.5118 4.09509 1.48758 -2.51038 3.16896 1.79041 
-2.51038 3.74953 1.79041 -2.5068 4.03368 1.56906 -2.50112 3.21627 1.79966 
-2.50112 3.70223 1.79966 -2.49976 3.06941 1.72666 -2.49976 3.84909 1.72666 
-2.49841 3.94359 1.65339 -2.49709 4.11317 1.42416 -2.49352 3.26416 1.80727 
-2.49352 3.65434 1.80727 -2.48758 3.31252 1.8132 -2.48758 3.60598 1.8132 
-2.48717 3.12038 1.74251 -2.48717 3.79812 1.74251 -2.48685 3.99207 1.58898 
-2.48334 3.36123 1.81745 -2.48334 3.55727 1.81745 -2.4822 3.8999 1.66965 
-2.48078 3.41018 1.82 -2.48078 3.50832 1.82 -2.47993 3.45925 1.82085 
-2.47993 4.0366 1.522 -2.47622 3.167 1.75354 -2.47622 3.7515 1.75354 
-2.4687 3.94888 1.60796 -2.4677 3.85514 1.68456 -2.46694 3.21457 1.76305 
-2.46694 3.70392 1.76305 -2.46327 4.05631 1.45969 -2.45961 3.99533 1.54207 
-2.4593 3.2625 1.77077 -2.4593 3.656 1.77077 -2.45468 3.80445 1.70069 
-2.45359 3.31211 1.77738 -2.45359 3.60639 1.77738 -2.4525 3.9047 1.62563 
-2.44936 3.36088 1.7817 -2.44936 3.55762 1.7817 -2.4469 3.41012 1.78441 
-2.4469 3.50837 1.78441 -2.44609 3.45925 1.78531 -2.44386 3.16578 1.71505 
-2.44386 3.75272 1.71505 -2.44111 3.95272 1.56106 -2.43769 3.86007 1.64084 
-2.4352 3.9976 1.49442 -2.43447 3.21326 1.72459 -2.43447 3.70524 1.72459 
-2.4269 3.26133 1.73263 -2.4269 3.65716 1.73263 -2.4245 3.90886 1.57893 
-2.4241 3.80977 1.65694 -2.42107 3.31086 1.73927 -2.42107 3.60764 1.73927 
-2.41718 3.36076 1.74432 -2.41718 3.55773 1.74432 -2.4163 3.95522 1.51371 
-2.41466 3.40994 1.747 -2.41466 3.50855 1.747 -2.41403 3.45925 1.74814 
-2.41287 3.75815 1.6717 -2.40981 3.86386 1.59562 -2.40404 3.70594 1.68477 
-2.39922 3.91133 1.53204 -2.39641 3.26066 1.69294 -2.39641 3.65783 1.69294 
-2.39578 3.81382 1.61193 -2.39032 3.30999 1.69938 -2.39032 3.6085 1.69938 
-2.38637 3.35994 1.70456 -2.38637 3.55856 1.70456 -2.38445 3.40989 1.70824 
-2.38445 3.50861 1.70824 -2.38413 3.86651 1.54904 -2.38409 3.76273 1.62675 
-2.38383 3.45925 1.70945 -2.37479 3.71074 1.64006 -2.3679 3.658 1.6518 
-2.3617 3.60875 1.65824 -2.35758 3.35937 1.66331 -2.35758 3.55913 1.66331 
-2.35698 3.76631 1.57928 -2.35557 3.45925 1.66932 -2.35553 3.40925 1.66701 
-2.35553 3.50925 1.66701 -2.34724 3.71412 1.5931 -2.33992 3.66143 1.60519 
-2.33559 3.60914 1.61632 -2.33139 3.55947 1.62151 -2.32932 3.40919 1.62543 
-2.32932 3.50931 1.62543 -2.32931 3.45925 1.62785 -2.13218 4.68908 0.433 
-2.13097 4.68908 0.38393 -2.13097 4.68908 0.48207 -2.13004 4.63568 0.39524 
-2.13004 4.63568 0.47076 -2.13004 4.74248 0.39524 -2.13004 4.74248 0.47076 
-2.12736 4.68908 0.33498 -2.12736 4.68908 0.53102 -2.12697 4.63572 0.34618 
-2.12697 4.74245 0.34618 -2.12697 4.74245 0.51982 -2.12645 4.79596 0.433 
-2.12362 4.79566 0.35764 -2.12362 4.79566 0.50836 -2.12146 4.63582 0.29706 
-2.12146 4.74234 0.29706 -2.12146 4.74234 0.56894 -2.12135 4.68908 0.28627 
-2.12135 4.68908 0.57973 -2.11866 4.79564 0.30853 -2.11866 4.79564 0.55747 
-2.11849 4.84958 0.39524 -2.11849 4.84958 0.47076 -2.11358 4.63586 0.24854 
-2.11358 4.74231 0.24854 -2.11358 4.74231 0.61746 -2.11296 4.68908 0.23791 
-2.11296 4.68908 0.62809 -2.11296 4.84837 0.32037 -2.11296 4.84837 0.54564 
-2.1113 4.58279 0.25972 -2.1113 4.79537 0.25972 -2.1113 4.79537 0.60628 
-2.10907 4.90281 0.433 -2.10633 4.90221 0.35808 -2.10633 4.90221 0.50793 
-2.10613 4.84812 0.27141 -2.10613 4.84812 0.59459 -2.10301 4.63629 0.19912 
-2.10301 4.74187 0.19912 -2.10301 4.74187 0.66688 -2.10221 4.68908 0.19002 
-2.10221 4.68908 0.67598 -2.10128 4.58313 0.21025 -2.10128 4.79504 0.21025 
-2.10128 4.79504 0.65575 -2.0981 4.90041 0.28357 -2.0981 4.90041 0.58243 
-2.09664 4.84815 0.22205 -2.09664 4.84815 0.64395 -2.09475 4.95746 0.39521 
-2.09475 4.95746 0.47079 -2.09033 4.63633 0.15163 -2.09033 4.74183 0.15163 
-2.09033 4.74183 0.71437 -2.08922 4.95625 0.32033 -2.08922 4.95625 0.54567 
-2.08912 4.90059 0.23419 -2.08912 4.90059 0.63181 -2.08912 4.68908 0.14272 
-2.08912 4.68908 0.72329 -2.08879 4.58374 0.16135 -2.08879 4.79443 0.16135 
-2.08879 4.79443 0.70465 -2.08468 4.5306 0.17295 -2.08468 4.84757 0.17295 
-2.08468 4.84757 0.69306 -2.07911 4.95154 0.24742 -2.07911 4.95154 0.61858 
-2.07868 5.01179 0.433 -2.07773 4.90023 0.18532 -2.07773 4.90023 0.68069 
-2.07598 5.01087 0.3576 -2.07598 5.01087 0.5084 -2.07524 4.63646 0.10457 
-2.07524 4.74171 0.10457 -2.07524 4.74171 0.76144 -2.07414 4.58377 0.11422 
-2.07414 4.79439 0.11422 -2.07414 4.79439 0.75178 -2.07372 4.68908 0.09611 
-2.07372 4.68908 0.76989 -2.07037 4.53164 0.12478 -2.07037 4.84653 0.12478 
-2.07037 4.84653 0.74123 -2.06856 5.00707 0.28443 -2.06856 5.00707 0.58157 
-2.06823 4.95126 0.19835 -2.06823 4.95126 0.66765 -2.06396 4.89935 0.13706 
-2.06396 4.89935 0.72894 -2.05845 5.06403 0.39522 -2.05845 5.06403 0.47079 
-2.05794 4.6365 0.05856 -2.05794 4.74167 0.05856 -2.05794 4.74167 0.80744 
-2.05719 4.58406 0.06787 -2.05719 4.7941 0.06787 -2.05719 4.7941 0.79814 
-2.05606 4.68908 0.05032 -2.05606 4.68908 0.81568 -2.05606 5.00154 0.21206 
-2.05606 5.00154 0.65394 -2.0549 4.95037 0.14962 -2.0549 4.95037 0.71638 
-2.05382 4.53193 0.07821 -2.05382 4.84624 0.07821 -2.05382 4.84624 0.78779 
-2.05351 5.06171 0.32211 -2.05351 5.06171 0.54389 -2.04783 4.48024 0.08956 
-2.04783 4.89793 0.08956 -2.04783 4.89793 0.77645 -2.04365 5.05708 0.24916 
-2.04365 5.05708 0.61685 -2.04324 5.00086 0.16326 -2.04324 5.00086 0.70275 
-2.03925 4.94903 0.10188 -2.03925 4.94903 0.76412 -2.03671 5.11548 0.433 
-2.03617 4.68908 0.00545 -2.03617 4.68908 0.86056 -2.03611 4.63881 0.0083 
-2.03611 4.73936 0.0083 -2.03611 4.73936 0.8577 -2.03592 4.58626 0.01745 
-2.03592 4.79191 0.01745 -2.03592 4.79191 0.84855 -2.03429 5.11434 0.35986 
-2.03429 5.11434 0.50615 -2.0331 4.5337 0.02779 -2.0331 4.84447 0.02779 
-2.0331 4.84447 0.83821 -2.02905 5.05021 0.17765 -2.02905 5.05021 0.68836 
-2.0281 4.99939 0.11514 -2.0281 4.99939 0.75086 -2.02762 4.48184 0.039 
-2.02762 4.89632 0.039 -2.02762 4.89632 0.827 -2.02703 5.11092 0.2871 
-2.02703 5.11092 0.5789 -2.01948 4.94899 0.05202 -2.01948 4.94899 0.81398 
-2.01498 5.10524 0.21513 -2.01498 5.10524 0.65087 -2.0144 5.04887 0.1293 
-2.0144 5.04887 0.7367 -2.01413 4.63886 -0.03565 -2.01413 4.63886 0.90165 
-2.01413 4.73931 -0.03565 -2.01413 4.73931 0.90165 -2.0141 4.68908 -0.0384 
-2.0141 4.68908 0.9044 -2.01193 4.58876 -0.03172 -2.01193 4.7894 -0.03172 
-2.01193 4.7894 0.89773 -2.0096 4.5362 -0.0217 -2.0096 4.84197 -0.0217 
-2.0096 4.84197 0.88771 -2.00873 4.99954 0.06521 -2.00873 4.99954 0.8008 
-2.00632 5.17325 0.39477 -2.00632 5.17325 0.47124 -2.00475 4.48407 -0.01038 
-2.00475 4.8941 -0.01038 -2.00475 4.8941 0.87638 -2.00134 5.1709 0.32162 
-2.00134 5.1709 0.54438 -1.9982 5.09733 0.14433 -1.9982 5.09733 0.72168 
-1.9971 4.43133 0.00233 -1.9971 4.94683 0.00233 -1.9971 4.94683 0.86367 
-1.99539 5.04948 0.07948 -1.99539 5.04948 0.78653 -1.99143 5.16619 0.24847 
-1.99143 5.16619 0.61753 -1.98991 4.68908 -0.0811 -1.98991 4.68908 0.9471 
-1.98989 4.63903 -0.07869 -1.98989 4.63903 0.94469 -1.98989 4.73914 -0.07869 
-1.98989 4.73914 0.94469 -1.98782 4.58886 -0.07476 -1.98782 4.7893 -0.07476 
-1.98782 4.7893 0.94076 -1.98685 4.9988 0.01633 -1.98685 4.9988 0.84967 
-1.98362 4.53919 -0.06957 -1.98362 4.83897 -0.06957 -1.98362 4.83897 0.93557 
-1.97955 5.09816 0.09445 -1.97955 5.09816 0.77155 -1.97929 4.4869 -0.05845 
-1.97929 4.89127 -0.05845 -1.97929 4.89127 0.92445 -1.97678 5.15926 0.17693 
-1.97678 5.15926 0.68907 -1.97388 5.04883 0.03035 -1.97388 5.04883 0.83565 
-1.97337 5.22982 0.433 -1.97197 4.43421 -0.04636 -1.97197 4.94395 -0.04636 
-1.97197 4.94395 0.91236 -1.97092 5.22825 0.35675 -1.97092 5.22825 0.50925 
-1.96368 4.63908 -0.12026 -1.96368 4.63908 0.98626 -1.96368 4.73908 -0.12026 
-1.96368 4.73908 0.98626 -1.96365 4.68908 -0.12257 -1.96365 4.68908 0.98857 
-1.96365 5.1427 0.11224 -1.96365 5.1427 0.75376 -1.96314 5.22492 0.28342 
-1.96314 5.22492 0.58258 -1.96223 4.38202 -0.03254 -1.96223 4.99614 -0.03254 
-1.96223 4.99614 0.89854 -1.96164 4.5892 -0.11656 -1.96164 4.78896 -0.11656 
-1.96164 4.78896 0.98257 -1.95849 5.09783 0.04553 -1.95849 5.09783 0.82047 
-1.95751 4.53958 -0.11149 -1.95751 4.83859 -0.11149 -1.95751 4.83859 0.97749 
-1.95132 4.49033 -0.10506 -1.95132 4.88784 -0.10506 -1.95132 4.88784 0.97106 
-1.95084 5.21868 0.21091 -1.95084 5.21868 0.65509 -1.9501 5.04711 -0.01736 
-1.9501 5.04711 0.88336 -1.94442 4.43759 -0.09331 -1.94442 4.94058 -0.09331 
-1.94442 4.94058 0.95931 -1.94304 5.14256 0.06306 -1.94304 5.14256 0.80294 
-1.94005 5.20359 0.14556 -1.94005 5.20359 0.72044 -1.93538 4.68908 -0.1627 
-1.93538 4.68908 1.0287 -1.93513 5.28389 0.39477 -1.93513 5.28389 0.47124 
-1.93512 4.3856 -0.08001 -1.93512 4.99257 -0.08001 -1.93512 4.99257 0.94601 
-1.93509 5.09634 -0.00229 -1.93509 5.09634 0.86829 -1.93476 4.63972 -0.16149 
-1.93476 4.63972 1.0275 -1.93476 4.73844 -0.16149 -1.93476 4.73844 1.0275 
-1.93285 4.58977 -0.15782 -1.93285 4.78839 -0.15782 -1.93285 4.78839 1.02382 
-1.93072 5.28016 0.31917 -1.93072 5.28016 0.54683 -1.92889 4.53983 -0.15263 
-1.92889 4.83834 -0.15263 -1.92889 4.83834 1.01864 -1.92553 5.18613 0.08153 
-1.92553 5.18613 0.78447 -1.92344 5.04366 -0.06518 -1.92344 5.04366 0.93118 
-1.92281 4.4905 -0.1462 -1.92281 4.88767 -0.1462 -1.92281 4.88767 1.0122 
-1.92051 5.27525 0.24608 -1.92051 5.27525 0.61993 -1.91999 5.14117 0.01471 
-1.91999 5.14117 0.85129 -1.91517 4.44239 -0.13802 -1.91517 4.93578 -0.13802 
-1.91517 4.93578 1.00402 -1.91177 5.26215 0.18037 -1.91177 5.26215 0.68563 
-1.90941 5.0937 -0.04887 -1.90941 5.0937 0.91488 -1.90635 4.39018 -0.12495 
-1.90635 4.98799 -0.12495 -1.90635 4.98799 0.99096 -1.90519 4.68908 -0.20139 
-1.90519 4.68908 1.06739 -1.90455 4.63978 -0.20025 -1.90455 4.63978 1.06625 
-1.90455 4.73839 -0.20025 -1.90455 4.73839 1.06625 -1.90292 5.18505 0.03304 
-1.90292 5.18505 0.83296 -1.90203 4.5906 -0.19757 -1.90203 4.5906 1.06357 
-1.90203 4.78757 -0.19757 -1.90203 4.78757 1.06357 -1.8995 5.24615 0.11537 
-1.8995 5.24615 0.75063 -1.89814 4.54069 -0.19252 -1.89814 4.83747 -0.19252 
-1.89814 4.83747 1.05852 -1.89512 4.33857 -0.11019 -1.89512 5.0396 -0.11019 
-1.89512 5.0396 0.97619 -1.89471 5.13869 -0.03218 -1.89471 5.13869 0.89818 
-1.89467 5.33608 0.433 -1.89249 5.33423 0.35741 -1.89249 5.33423 0.5086 
-1.89231 4.49117 -0.18589 -1.89231 4.887 -0.18589 -1.89231 4.887 1.05189 
-1.88596 5.32869 0.28225 -1.88596 5.32869 0.58376 -1.88475 4.44309 -0.17784 
-1.88475 4.93507 -0.17784 -1.88475 4.93507 1.04384 -1.88402 5.22744 0.05233 
-1.88402 5.22744 0.81367 -1.88152 5.08991 -0.09409 -1.88152 5.08991 0.96009 
-1.87934 5.31734 0.2161 -1.87934 5.31734 0.6499 -1.8781 5.18255 -0.01431 
-1.8781 5.18255 0.88031 -1.87535 4.39561 -0.1683 -1.87535 4.98255 -0.1683 
-1.87535 4.98255 1.0343 -1.87313 4.68908 -0.23856 -1.87313 4.68908 1.10456 
-1.87231 4.63996 -0.23766 -1.87231 4.63996 1.10366 -1.87231 4.73821 -0.23766 
-1.87231 4.73821 1.10366 -1.86985 4.59071 -0.23495 -1.86985 4.59071 1.10095 
-1.86985 4.78745 -0.23495 -1.86985 4.78745 1.10095 -1.86932 5.30314 0.15094 
-1.86932 5.30314 0.71507 -1.86672 5.13454 -0.07888 -1.86672 5.13454 0.94488 
-1.86562 4.54194 -0.23063 -1.86562 4.83622 -0.23063 -1.86562 4.83622 1.09664 
-1.86453 4.34388 -0.15394 -1.86453 5.03428 -0.15394 -1.86453 5.03428 1.01994 
-1.85992 4.49233 -0.22403 -1.85992 4.88583 -0.22403 -1.85992 4.88583 1.09003 
-1.85961 5.22517 0.00468 -1.85961 5.22517 0.86132 -1.85595 5.28614 0.08706 
-1.85595 5.28614 0.77894 -1.85227 4.44441 -0.2163 -1.85227 4.93376 -0.2163 
-1.85227 4.93376 1.0823 -1.85177 5.38243 0.3948 -1.85177 5.38243 0.4712 
-1.85151 4.29319 -0.13781 -1.85151 5.08498 -0.13781 -1.85151 5.08498 1.00381 
-1.85052 5.17872 -0.06121 -1.85052 5.17872 0.92721 -1.84736 5.37869 0.31922 
-1.84736 5.37869 0.54678 -1.84299 4.39684 -0.20679 -1.84299 4.98133 -0.20679 
-1.84299 4.98133 1.07279 -1.84155 5.37078 0.25388 -1.84155 5.37078 0.61212 
-1.83928 4.68908 -0.27411 -1.83928 4.68908 1.14011 -1.83928 5.26643 0.02475 
-1.83928 5.26643 0.84125 -1.83843 4.64002 -0.27325 -1.83843 4.64002 1.13926 
-1.83843 4.73815 -0.27325 -1.83843 4.73815 1.13926 -1.83701 5.12974 -0.1229 
-1.83701 5.12974 0.9889 -1.83588 4.59107 -0.2707 -1.83588 4.59107 1.1367 
-1.83588 4.7871 -0.2707 -1.83588 4.7871 1.1367 -1.83361 5.35836 0.18794 
-1.83361 5.35836 0.67806 -1.83236 5.2219 -0.04223 -1.83236 5.2219 0.90823 
-1.83205 4.35021 -0.19577 -1.83205 5.02795 -0.19577 -1.83205 5.02795 1.06177 
-1.83163 4.54235 -0.26645 -1.83163 4.83581 -0.26645 -1.83163 4.83581 1.13245 
-1.8257 4.49399 -0.26052 -1.8257 4.88417 -0.26052 -1.8257 4.88417 1.12652 
-1.82213 5.34301 0.12259 -1.82213 5.34301 0.74341 -1.8208 5.17342 -0.10664 
-1.8208 5.17342 0.97264 -1.81946 4.29924 -0.17992 -1.81946 5.07892 -0.17992 
-1.81946 5.07892 1.04592 -1.81809 4.4461 -0.25291 -1.81809 4.93206 -0.25291 
-1.81809 4.93206 1.11892 -1.81241 5.26351 -0.02232 -1.81241 5.26351 0.88832 
-1.80884 4.3988 -0.24366 -1.80884 4.97937 -0.24366 -1.80884 4.97937 1.10966 
-1.80741 5.32493 0.05917 -1.80741 5.32493 0.80684 -1.8069 5.42715 0.433 
-1.80514 4.25448 -0.16553 -1.80514 5.12369 -0.16553 -1.80514 5.12369 1.03154 
-1.80494 5.42501 0.35681 -1.80494 5.42501 0.50919 -1.80374 4.68908 -0.30795 
-1.80374 4.68908 1.17395 -1.80302 5.21683 -0.088 -1.80302 5.21683 0.95401 
-1.80284 4.63996 -0.30713 -1.80284 4.63996 1.17314 -1.80284 4.73821 -0.30713 
-1.80284 4.73821 1.17314 -1.80088 5.41898 0.29126 -1.80088 5.41898 0.57474 
-1.80013 4.59071 -0.30467 -1.80013 4.59071 1.17068 -1.80013 4.78745 -0.30467 
-1.80013 4.78745 1.17068 -1.79795 4.35219 -0.23277 -1.79795 5.02597 -0.23277 
-1.79795 5.02597 1.09877 -1.79581 4.54194 -0.30044 -1.79581 4.54194 1.16644 
-1.79581 4.83622 -0.30044 -1.79581 4.83622 1.16644 -1.79392 5.40977 0.22634 
-1.79392 5.40977 0.63967 -1.79152 5.30296 -0.00107 -1.79152 5.30296 0.86708 
-1.78924 5.16764 -0.14946 -1.78924 5.16764 1.01546 -1.7892 4.49233 -0.29474 
-1.7892 4.88583 -0.29474 -1.7892 4.88583 1.16074 -1.78546 4.3064 -0.22028 
-1.78546 5.07177 -0.22028 -1.78546 5.07177 1.08628 -1.78434 5.39644 0.16038 
-1.78434 5.39644 0.70562 -1.78353 5.2589 -0.06804 -1.78353 5.2589 0.93404 
-1.78148 4.44441 -0.28709 -1.78148 4.93376 -0.28709 -1.78148 4.93376 1.1531 
-1.77197 4.39684 -0.27782 -1.77197 4.98133 -0.27782 -1.77197 4.98133 1.14382 
-1.77186 5.21018 -0.13203 -1.77186 5.21018 0.99803 -1.77175 5.37985 0.09568 
-1.77175 5.37985 0.77032 -1.77139 4.26153 -0.20622 -1.77139 5.11664 -0.20622 
-1.77139 5.11664 1.07222 -1.76657 4.68908 -0.34001 -1.76657 4.68908 1.20601 
-1.76543 4.63978 -0.33937 -1.76543 4.63978 1.20537 -1.76543 4.73839 -0.33937 
-1.76543 4.73839 1.20537 -1.763 5.29862 -0.04713 -1.763 5.29862 0.91313 
-1.76275 4.5906 -0.33685 -1.76275 4.5906 1.20286 -1.76275 4.78757 -0.33685 
-1.76275 4.78757 1.20286 -1.76094 4.35021 -0.26687 -1.76094 5.02795 -0.26687 
-1.76094 5.02795 1.13287 -1.75891 5.46738 0.3948 -1.75891 5.46738 0.4712 
-1.7577 5.35981 0.03445 -1.7577 5.35981 0.83155 -1.7577 4.54069 -0.33296 
-1.7577 4.54069 1.19897 -1.7577 4.83747 -0.33296 -1.7577 4.83747 1.19897 
-1.7562 5.46359 0.3294 -1.7562 5.46359 0.5366 -1.75579 4.21769 -0.19061 
-1.75579 5.16048 -0.19061 -1.75579 5.16048 1.05661 -1.75274 5.25261 -0.11229 
-1.75274 5.25261 0.97829 -1.75106 4.49117 -0.32714 -1.75106 4.887 -0.32714 
-1.75106 4.887 1.19314 -1.75093 5.45626 0.26395 -1.75093 5.45626 0.60206 
-1.74509 4.29924 -0.25428 -1.74509 5.07892 -0.25428 -1.74509 5.07892 1.12028 
-1.74328 5.44548 0.19973 -1.74328 5.44548 0.66627 -1.74302 4.44309 -0.31957 
-1.74302 4.93507 -0.31957 -1.74302 4.93507 1.18557 -1.74094 5.33685 -0.02504 
-1.74094 5.33685 0.89104 -1.73868 5.20319 -0.1735 -1.73868 5.20319 1.03951 
-1.73348 4.39561 -0.31017 -1.73348 4.98255 -0.31017 -1.73348 4.98255 1.17618 
-1.73249 5.43089 0.13409 -1.73249 5.43089 0.73191 -1.73245 5.29249 -0.09195 
-1.73245 5.29249 0.95795 -1.73071 4.25448 -0.23996 -1.73071 5.12369 -0.23996 
-1.73071 5.12369 1.10596 -1.72788 4.68908 -0.37021 -1.72788 4.68908 1.23621 
-1.72667 4.63972 -0.36958 -1.72667 4.63972 1.23558 -1.72667 4.73844 -0.36958 
-1.72667 4.73844 1.23558 -1.72299 4.58977 -0.36767 -1.72299 4.58977 1.23367 
-1.72299 4.78839 -0.36767 -1.72299 4.78839 1.23367 -1.72011 5.24465 -0.15494 
-1.72011 5.24465 1.02094 -1.71994 5.41321 0.07221 -1.71994 5.41321 0.79379 
-1.71912 4.34388 -0.29935 -1.71912 5.03428 -0.29935 -1.71912 5.03428 1.16535 
-1.71781 4.53983 -0.36371 -1.71781 4.53983 1.22972 -1.71781 4.83834 -0.36371 
-1.71781 4.83834 1.22972 -1.71464 4.21053 -0.22406 -1.71464 5.16764 -0.22406 
-1.71464 5.16764 1.09006 -1.71137 4.4905 -0.35763 -1.71137 4.4905 1.22363 
-1.71137 4.88767 -0.35763 -1.71137 4.88767 1.22363 -1.71072 5.33112 -0.07007 
-1.71072 5.33112 0.93607 -1.70953 5.50558 0.433 -1.70829 5.50383 0.3676 
-1.70829 5.50383 0.4984 -1.70489 5.39214 0.01144 -1.70489 5.39214 0.85456 
-1.70459 5.49859 0.30247 -1.70459 5.49859 0.56353 -1.7032 4.44239 -0.34999 
-1.7032 4.93578 -0.34999 -1.7032 4.93578 1.216 -1.70299 4.29319 -0.28633 
-1.70299 5.08498 -0.28633 -1.70299 5.08498 1.15233 -1.70013 5.28478 -0.13495 
-1.70013 5.28478 1.00095 -1.69843 5.48989 0.23791 -1.69843 5.48989 0.62809 
-1.69721 5.21018 -0.20668 -1.69721 5.21018 1.07269 -1.69013 4.39018 -0.34117 
-1.69013 4.98799 -0.34117 -1.69013 4.98799 1.20717 -1.68985 5.47776 0.17418 
-1.68985 5.47776 0.69182 -1.68808 4.24843 -0.27184 -1.68808 5.12974 -0.27184 
-1.68808 5.12974 1.13784 -1.68775 4.68908 -0.39847 -1.68775 4.68908 1.26447 
-1.68775 5.36798 -0.04705 -1.68775 5.36798 0.91305 -1.68544 4.63908 -0.3985 
-1.68544 4.63908 1.26451 -1.68544 4.73908 -0.3985 -1.68544 4.73908 1.26451 
-1.68174 4.5892 -0.39646 -1.68174 4.5892 1.26246 -1.68174 4.78896 -0.39646 
-1.68174 4.78896 1.26246 -1.67889 5.46225 0.11156 -1.67889 5.46225 0.75444 
-1.67878 5.32348 -0.1136 -1.67878 5.32348 0.9796 -1.67747 5.25261 -0.18756 
-1.67747 5.25261 1.05356 -1.67667 4.53958 -0.39233 -1.67667 4.53958 1.25833 
-1.67667 4.83859 -0.39233 -1.67667 4.83859 1.25833 -1.67585 5.52766 0.39815 
-1.67585 5.52766 0.46786 -1.67537 4.33857 -0.32994 -1.67537 5.0396 -0.32994 
-1.67537 5.0396 1.19594 -1.6733 5.52404 0.33281 -1.6733 5.52404 0.5332 
-1.67182 4.20474 -0.25562 -1.67182 5.17342 -0.25562 -1.67182 5.17342 1.12162 
-1.67023 4.49033 -0.38614 -1.67023 4.49033 1.25214 -1.67023 4.88784 -0.38614 
-1.67023 4.88784 1.25214 -1.66827 5.5169 0.26769 -1.66827 5.5169 0.59832 
-1.66558 5.44343 0.05032 -1.66558 5.44343 0.81568 -1.6608 5.50632 0.20349 
-1.6608 5.50632 0.66251 -1.65927 4.28826 -0.31634 -1.65927 5.08991 -0.31634 
-1.65927 5.08991 1.18234 -1.65849 4.43759 -0.37925 -1.65849 4.43759 1.24525 
-1.65849 4.94058 -0.37925 -1.65849 4.94058 1.24525 -1.65713 5.29249 -0.16727 
-1.65713 5.29249 1.03327 -1.65611 5.36064 -0.09093 -1.65611 5.36064 0.95693 
-1.65318 5.21683 -0.23784 -1.65318 5.21683 1.10385 -1.65082 5.49204 0.13928 
-1.65082 5.49204 0.72672 -1.64999 5.42138 -0.00929 -1.64999 5.42138 0.87529 
-1.64628 4.68908 -0.42473 -1.64628 4.68908 1.29073 -1.64518 4.3856 -0.36994 
-1.64518 4.99257 -0.36994 -1.64518 4.99257 1.23595 -1.64406 4.24363 -0.30154 
-1.64406 5.13454 -0.30154 -1.64406 5.13454 1.16754 -1.64386 4.63903 -0.42471 
-1.64386 4.63903 1.29071 -1.64386 4.73914 -0.42471 -1.64386 4.73914 1.29071 
-1.64186 5.54944 0.433 -1.64063 5.54736 0.36339 -1.64063 5.54736 0.50261 
-1.63994 4.58886 -0.42265 -1.63994 4.58886 1.28865 -1.63994 4.7893 -0.42265 
-1.63994 4.7893 1.28865 -1.63853 5.47465 0.07734 -1.63853 5.47465 0.78866 
-1.63661 5.54193 0.29809 -1.63661 5.54193 0.56791 -1.63525 5.33112 -0.14554 
-1.63525 5.33112 1.01154 -1.63475 4.53919 -0.41844 -1.63475 4.53919 1.28445 
-1.63475 4.83897 -0.41844 -1.63475 4.83897 1.28445 -1.63322 5.2589 -0.21836 
-1.63322 5.2589 1.08436 -1.63218 5.39619 -0.067 -1.63218 5.39619 0.933 
-1.63042 5.53283 0.23337 -1.63042 5.53283 0.63263 -1.63036 4.33451 -0.35826 
-1.63036 5.04366 -0.35826 -1.63036 5.04366 1.22426 -1.62639 4.19945 -0.28534 
-1.62639 5.17872 -0.28534 -1.62639 5.17872 1.15134 -1.6239 5.4539 0.01675 
-1.6239 5.4539 0.84925 -1.62362 4.4869 -0.41411 -1.62362 4.4869 1.28011 
-1.62362 4.89127 -0.41411 -1.62362 4.89127 1.28011 -1.62142 5.52023 0.16872 
-1.62142 5.52023 0.69728 -1.61405 4.28447 -0.34423 -1.61405 5.0937 -0.34423 
-1.61405 5.0937 1.21023 -1.6123 5.29862 -0.19783 -1.6123 5.29862 1.06383 
-1.61223 5.36798 -0.12257 -1.61223 5.36798 0.98857 -1.61153 4.43421 -0.4068 
-1.61153 4.43421 1.2728 -1.61153 4.94395 -0.4068 -1.61153 4.94395 1.2728 
-1.61025 5.50395 0.10524 -1.61025 5.50395 0.76076 -1.60741 5.2219 -0.26719 
-1.60741 5.2219 1.13319 -1.60704 5.43003 -0.04186 -1.60704 5.43003 0.90786 
-1.60608 5.56897 0.39815 -1.60608 5.56897 0.46786 -1.60396 5.56462 0.32883 
-1.60396 5.56462 0.53717 -1.60357 4.68908 -0.44892 -1.60357 4.68908 1.31492 
-1.60083 4.63886 -0.44895 -1.60083 4.63886 1.31495 -1.60083 4.73931 -0.44895 
-1.60083 4.73931 1.31495 -1.59878 5.55721 0.26376 -1.59878 5.55721 0.60224 
-1.59771 4.38202 -0.39705 -1.59771 4.99614 -0.39705 -1.59771 4.99614 1.26305 
-1.59736 4.23948 -0.32953 -1.59736 5.13869 -0.32953 -1.59736 5.13869 1.19554 
-1.5969 4.58876 -0.44675 -1.5969 4.58876 1.31276 -1.5969 4.7894 -0.44675 
-1.5969 4.7894 1.31276 -1.59651 5.48474 0.04399 -1.59651 5.48474 0.82201 
-1.59046 5.54649 0.19884 -1.59046 5.54649 0.66716 -1.59022 5.33685 -0.17576 
-1.59022 5.33685 1.04176 -1.58749 5.26351 -0.24723 -1.58749 5.26351 1.11324 
-1.58688 4.5362 -0.44442 -1.58688 4.5362 1.31042 -1.58688 4.84197 -0.44442 
-1.58688 4.84197 1.31042 -1.58254 4.33106 -0.38492 -1.58254 5.04711 -0.38492 
-1.58254 5.04711 1.25092 -1.58076 5.46209 -0.01558 -1.58076 5.46209 0.88158 
-1.58027 5.53185 0.13474 -1.58027 5.53185 0.73126 -1.57949 4.19562 -0.31292 
-1.57949 5.18255 -0.31292 -1.57949 5.18255 1.17892 -1.57556 4.48407 -0.43957 
-1.57556 4.48407 1.30557 -1.57556 4.8941 -0.43957 -1.57556 4.8941 1.30557 
-1.57447 5.42138 -0.08481 -1.57447 5.42138 0.95081 -1.57018 5.58806 0.433 
-1.56912 5.58589 0.36362 -1.56912 5.58589 0.50238 -1.56828 5.51347 0.07216 
-1.56828 5.51347 0.79384 -1.56747 4.28182 -0.36991 -1.56747 5.09634 -0.36991 
-1.56747 5.09634 1.23591 -1.56625 5.30296 -0.22634 -1.56625 5.30296 1.09235 
-1.56596 5.5794 0.29457 -1.56596 5.5794 0.57143 -1.56285 4.43133 -0.43192 
-1.56285 4.43133 1.29792 -1.56285 4.94683 -0.43192 -1.56285 4.94683 1.29792 
-1.5605 5.22517 -0.29443 -1.5605 5.22517 1.16043 -1.55973 4.68908 -0.47099 
-1.55973 4.68908 1.33699 -1.55849 5.57043 0.22934 -1.55849 5.57043 0.63666 
-1.55688 4.63881 -0.47094 -1.55688 4.63881 1.33694 -1.55688 4.73936 -0.47094 
-1.55688 4.73936 1.33694 -1.55374 5.39214 -0.13971 -1.55374 5.39214 1.00571 
-1.5534 5.49229 0.01178 -1.5534 5.49229 0.85422 -1.55047 4.237 -0.35481 
-1.55047 5.14117 -0.35481 -1.55047 5.14117 1.22082 -1.54915 5.5576 0.16501 
-1.54915 5.5576 0.70099 -1.54885 4.37937 -0.42167 -1.54885 4.37937 1.28767 
-1.54885 4.9988 -0.42167 -1.54885 4.9988 1.28767 -1.54843 5.4539 -0.05872 
-1.54843 5.4539 0.92473 -1.54773 4.58626 -0.47074 -1.54773 4.58626 1.33674 
-1.54773 4.79191 -0.47074 -1.54773 4.79191 1.33674 -1.54043 5.26643 -0.27411 
-1.54043 5.26643 1.14011 -1.53798 5.54094 0.10186 -1.53798 5.54094 0.76415 
-1.53739 4.5337 -0.46792 -1.53739 4.5337 1.33392 -1.53739 4.84447 -0.46792 
-1.53739 4.84447 1.33392 -1.53483 4.32934 -0.4087 -1.53483 5.04883 -0.4087 
-1.53483 5.04883 1.2747 -1.53214 4.19311 -0.33774 -1.53214 5.18505 -0.33774 
-1.53214 5.18505 1.20374 -1.53156 5.6052 0.39813 -1.53156 5.6052 0.46787 
-1.53073 5.35981 -0.19253 -1.53073 5.35981 1.05853 -1.52944 5.60085 0.32882 
-1.52944 5.60085 0.53718 -1.52673 5.59166 0.2607 -1.52673 5.59166 0.6053 
-1.52617 4.48184 -0.46244 -1.52617 4.48184 1.32844 -1.52617 4.89632 -0.46244 
-1.52617 4.89632 1.32844 -1.52502 5.52055 0.04015 -1.52502 5.52055 0.82585 
-1.52119 5.48474 -0.03133 -1.52119 5.48474 0.89733 -1.51965 4.28033 -0.39331 
-1.51965 5.09783 -0.39331 -1.51965 5.09783 1.25931 -1.51823 5.58056 0.19588 
-1.51823 5.58056 0.67012 -1.51486 4.68908 -0.49088 -1.51486 4.68908 1.35688 
-1.51486 5.44343 -0.1004 -1.51486 5.44343 0.9664 -1.51315 4.42918 -0.4543 
-1.51315 4.42918 1.3203 -1.51315 4.94899 -0.4543 -1.51315 4.94899 1.3203 
-1.51285 5.22744 -0.31884 -1.51285 5.22744 1.18484 -1.50787 5.56556 0.13191 
-1.50787 5.56556 0.73409 -1.50662 4.6365 -0.49276 -1.50662 4.6365 1.35876 
-1.50662 4.74167 -0.49276 -1.50662 4.74167 1.35876 -1.50601 5.32493 -0.24224 
-1.50601 5.32493 1.10824 -1.50212 4.23561 -0.37786 -1.50212 5.14256 -0.37786 
-1.50212 5.14256 1.24387 -1.49997 4.37863 -0.44355 -1.49997 4.37863 1.30955 
-1.49997 4.99954 -0.44355 -1.49997 4.99954 1.30955 -1.49731 4.58406 -0.49201 
-1.49731 4.58406 1.35801 -1.49731 4.7941 -0.49201 -1.49731 4.7941 1.35801 
-1.4957 5.54681 0.06948 -1.4957 5.54681 0.79653 -1.49301 5.51347 -0.0031 
-1.49301 5.51347 0.86911 -1.49296 5.41321 -0.15476 -1.49296 5.41321 1.02077 
-1.49262 5.62187 0.433 -1.49174 5.6196 0.36337 -1.49174 5.6196 0.50263 
-1.4899 5.61266 0.29502 -1.4899 5.61266 0.57098 -1.48783 5.47465 -0.07336 
-1.48783 5.47465 0.93936 -1.48697 4.53193 -0.48864 -1.48697 4.53193 1.35464 
-1.48697 4.84624 -0.48864 -1.48697 4.84624 1.35464 -1.48638 5.60135 0.22732 
-1.48638 5.60135 0.63868 -1.4857 4.32868 -0.43021 -1.4857 4.32868 1.29621 
-1.4857 5.04948 -0.43021 -1.4857 5.04948 1.29621 -1.48365 4.19203 -0.36035 
-1.48365 5.18613 -0.36035 -1.48365 5.18613 1.22635 -1.47812 5.28614 -0.29077 
-1.47812 5.28614 1.15677 -1.4767 5.58817 0.1629 -1.4767 5.58817 0.7031 
-1.47562 4.48024 -0.48266 -1.47562 4.48024 1.34866 -1.47562 4.89793 -0.48266 
-1.47562 4.89793 1.34866 -1.47073 4.28 -0.41437 -1.47073 5.09816 -0.41437 
-1.47073 5.09816 1.28037 -1.4695 5.37985 -0.20657 -1.4695 5.37985 1.07257 
-1.46907 4.68908 -0.50854 -1.46907 4.68908 1.37455 -1.4655 5.571 0.09967 
-1.4655 5.571 0.76633 -1.46332 5.54094 0.0272 -1.46332 5.54094 0.8388 
-1.4633 4.42914 -0.47407 -1.4633 4.42914 1.34008 -1.4633 4.94903 -0.47407 
-1.4633 4.94903 1.34008 -1.46061 4.63646 -0.51006 -1.46061 4.63646 1.37606 
-1.46061 4.74171 -0.51006 -1.46061 4.74171 1.37606 -1.45994 5.50395 -0.04508 
-1.45994 5.50395 0.91108 -1.45362 5.46225 -0.11371 -1.45362 5.46225 0.97971 
-1.45298 5.63559 0.39814 -1.45298 5.63559 0.46787 -1.45294 4.23546 -0.39847 
-1.45294 5.1427 -0.39847 -1.45294 5.1427 1.26447 -1.45164 5.63104 0.32975 
-1.45164 5.63104 0.53625 -1.45096 4.58377 -0.50896 -1.45096 4.58377 1.37496 
-1.45096 4.79439 -0.50896 -1.45096 4.79439 1.37496 -1.45004 4.37878 -0.46292 
-1.45004 4.37878 1.32892 -1.45004 4.99939 -0.46292 -1.45004 4.99939 1.32892 
-1.44981 5.24615 -0.33433 -1.44981 5.24615 1.20033 -1.44898 5.62196 0.26161 
-1.44898 5.62196 0.60439 -1.44502 5.60846 0.19452 -1.44502 5.60846 0.67148 
-1.44259 5.34301 -0.25695 -1.44259 5.34301 1.12295 -1.4404 4.53164 -0.50519 
-1.4404 4.53164 1.3712 -1.4404 4.84653 -0.50519 -1.4404 4.84653 1.3712 
-1.43588 4.3293 -0.44922 -1.43588 4.3293 1.31523 -1.43588 5.04887 -0.44922 
-1.43588 5.04887 1.31523 -1.4345 5.59307 0.13067 -1.4345 5.59307 0.73533 
-1.43327 5.56556 0.05731 -1.43327 5.56556 0.80869 -1.43109 5.43089 -0.16731 
-1.43109 5.43089 1.03331 -1.43043 5.53185 -0.01509 -1.43043 5.53185 0.8811 
-1.42811 4.47882 -0.49878 -1.42811 4.47882 1.36478 -1.42811 4.89935 -0.49878 
-1.42811 4.89935 1.36478 -1.4259 5.49204 -0.08564 -1.4259 5.49204 0.95164 
-1.42246 4.68908 -0.52394 -1.42246 4.68908 1.38994 -1.42085 4.28083 -0.43302 
-1.42085 4.28083 1.29903 -1.42085 5.09733 -0.43302 -1.42085 5.09733 1.29903 
-1.41962 5.20359 -0.37487 -1.41962 5.20359 1.24087 -1.41556 4.42779 -0.48972 
-1.41556 4.42779 1.35573 -1.41556 4.95037 -0.48972 -1.41556 4.95037 1.35573 
-1.41424 5.30314 -0.30414 -1.41424 5.30314 1.17014 -1.41355 4.63633 -0.52515 
-1.41355 4.63633 1.39115 -1.41355 4.74183 -0.52515 -1.41355 4.74183 1.39115 
-1.41326 5.64877 0.433 -1.4126 5.64652 0.36455 -1.4126 5.64652 0.50145 
-1.41063 5.63977 0.29642 -1.41063 5.63977 0.56958 -1.40735 5.62857 0.22893 
-1.40735 5.62857 0.63707 -1.4048 5.39644 -0.21916 -1.4048 5.39644 1.08516 
-1.40383 4.58374 -0.52361 -1.40383 4.58374 1.38961 -1.40383 4.79443 -0.52361 
-1.40383 4.79443 1.38961 -1.40278 5.61296 0.1624 -1.40278 5.61296 0.7036 
-1.40228 5.58817 0.08848 -1.40228 5.58817 0.77753 -1.40192 4.3773 -0.47806 
-1.40192 4.3773 1.34406 -1.40192 5.00086 -0.47806 -1.40192 5.00086 1.34406 
-1.40017 5.5576 0.01603 -1.40017 5.5576 0.84997 -1.39646 5.52023 -0.05624 
-1.39646 5.52023 0.92224 -1.39223 4.5306 -0.5195 -1.39223 4.5306 1.3855 
-1.39223 4.84757 -0.5195 -1.39223 4.84757 1.3855 -1.391 5.47776 -0.12468 
-1.391 5.47776 0.99068 -1.38825 4.2189 -0.41161 -1.38825 5.15926 -0.41161 
-1.38825 5.15926 1.27761 -1.38753 4.32796 -0.46387 -1.38753 4.32796 1.32987 
-1.38753 5.05021 -0.46387 -1.38753 5.05021 1.32987 -1.3848 5.26215 -0.3466 
-1.3848 5.26215 1.2126 -1.37986 4.47793 -0.51255 -1.37986 4.47793 1.37855 
-1.37986 4.90023 -0.51255 -1.37986 4.90023 1.37855 -1.37831 5.6577 0.3983 
-1.37831 5.6577 0.46771 -1.37724 5.35836 -0.26844 -1.37724 5.35836 1.13444 
-1.37699 5.65316 0.32993 -1.37699 5.65316 0.53608 -1.37516 4.68908 -0.53703 
-1.37516 4.68908 1.40303 -1.37434 5.64411 0.26186 -1.37434 5.64411 0.60414 
-1.37065 5.60846 0.12016 -1.37065 5.60846 0.74584 -1.37039 5.63063 0.19478 
-1.37039 5.63063 0.67122 -1.3693 5.58056 0.04695 -1.3693 5.58056 0.81906 
-1.36683 4.4269 -0.50306 -1.36683 4.4269 1.36906 -1.36683 4.95126 -0.50306 
-1.36683 4.95126 1.36906 -1.36633 5.54649 -0.02529 -1.36633 5.54649 0.89129 
-1.36606 4.63629 -0.53783 -1.36606 4.63629 1.40383 -1.36606 4.74187 -0.53783 
-1.36606 4.74187 1.40383 -1.36545 5.44548 -0.1781 -1.36545 5.44548 1.0441 
-1.36169 5.50632 -0.09562 -1.36169 5.50632 0.96162 -1.35493 4.58313 -0.5361 
-1.35493 4.58313 1.4021 -1.35493 4.79504 -0.5361 -1.35493 4.79504 1.4021 
-1.35427 5.21868 -0.38566 -1.35427 5.21868 1.25166 -1.35312 4.37662 -0.49088 
-1.35312 4.37662 1.35688 -1.35312 5.00154 -0.49088 -1.35312 5.00154 1.35688 
-1.35005 4.27292 -0.4498 -1.35005 4.27292 1.31581 -1.35005 5.10524 -0.4498 
-1.35005 5.10524 1.31581 -1.34908 5.31734 -0.31416 -1.34908 5.31734 1.18016 
-1.34326 5.66655 0.433 -1.34313 4.53001 -0.53147 -1.34313 4.53001 1.39747 
-1.34313 4.84815 -0.53147 -1.34313 4.84815 1.39747 -1.34275 5.6642 0.36368 
-1.34275 5.6642 0.50232 -1.34059 5.65739 0.29538 -1.34059 5.65739 0.57062 
-1.33884 5.40977 -0.22874 -1.33884 5.40977 1.09474 -1.33786 5.60135 0.0788 
-1.33786 5.60135 0.7872 -1.33744 5.64602 0.22774 -1.33744 5.64602 0.63826 
-1.33624 5.62857 0.15783 -1.33624 5.62857 0.70817 -1.33583 5.57043 0.00669 
-1.33583 5.57043 0.85931 -1.33181 5.53283 -0.06524 -1.33181 5.53283 0.93124 
-1.33098 4.47758 -0.52394 -1.33098 4.47758 1.38995 -1.33098 4.90059 -0.52394 
-1.33098 4.90059 1.38995 -1.32727 4.68908 -0.54778 -1.32727 4.68908 1.41379 
-1.32727 5.48989 -0.13326 -1.32727 5.48989 0.99926 -1.3191 5.27525 -0.35533 
-1.3191 5.27525 1.22133 -1.31776 4.42663 -0.51393 -1.31776 4.42663 1.37993 
-1.31776 4.95154 -0.51393 -1.31776 4.95154 1.37993 -1.31671 4.21198 -0.42626 
-1.31671 4.21198 1.29226 -1.31671 5.16619 -0.42626 -1.31671 5.16619 1.29226 
-1.31663 4.63586 -0.5484 -1.31663 4.63586 1.4144 -1.31663 4.74231 -0.5484 
-1.31663 4.74231 1.4144 -1.31602 4.32108 -0.47847 -1.31602 4.32108 1.34447 
-1.31602 5.05708 -0.47847 -1.31602 5.05708 1.34447 -1.31129 5.37078 -0.27637 
-1.31129 5.37078 1.14237 -1.30733 5.67301 0.3983 -1.30733 5.67301 0.46771 
-1.30666 5.66826 0.32924 -1.30666 5.66826 0.53677 -1.30546 4.58279 -0.54612 
-1.30546 4.58279 1.41212 -1.30546 4.79537 -0.54612 -1.30546 4.79537 1.41212 
-1.30448 5.59166 0.03845 -1.30448 5.59166 0.82755 -1.30399 5.65911 0.26119 
-1.30399 5.65911 0.60481 -1.30356 5.62196 0.1162 -1.30356 5.62196 0.7498 
-1.30331 5.64411 0.19084 -1.30331 5.64411 0.67516 -1.30142 5.55721 -0.0336 
-1.30142 5.55721 0.8996 -1.30123 5.45626 -0.18575 -1.30123 5.45626 1.05175 
-1.29749 5.5169 -0.10309 -1.29749 5.5169 0.96909 -1.29377 4.53004 -0.54096 
-1.29377 4.53004 1.40696 -1.29377 4.84812 -0.54096 -1.29377 4.84812 1.40696 
-1.28293 5.32869 -0.32078 -1.28293 5.32869 1.18678 -1.28176 4.15325 1.26397 
-1.28176 5.22492 -0.39796 -1.28176 5.22492 1.26397 -1.28161 4.47776 -0.53292 
-1.28161 4.47776 1.39893 -1.28161 4.90041 -0.53292 -1.28161 4.90041 1.39893 
-1.28075 4.3711 -0.50338 -1.28075 4.3711 1.36938 -1.28075 5.00707 -0.50338 
-1.28075 5.00707 1.36938 -1.27891 4.68908 -0.55618 -1.27891 4.68908 1.42218 
-1.27808 4.26724 -0.46185 -1.27808 4.26724 1.32786 -1.27808 5.11092 -0.46185 
-1.27808 5.11092 1.32786 -1.27391 5.41898 -0.2357 -1.27391 5.41898 1.10171 
-1.27146 5.67934 0.433 -1.27113 5.67697 0.36386 -1.27113 5.67697 0.50214 
-1.27061 5.5794 -0.00078 -1.27061 5.5794 0.86678 -1.27016 5.61266 0.07527 
-1.27016 5.61266 0.79073 -1.27013 5.66987 0.29505 -1.27013 5.66987 0.57095 
-1.26979 5.65739 0.22459 -1.26979 5.65739 0.64141 -1.26876 5.63977 0.15455 
-1.26876 5.63977 0.71145 -1.26812 4.63582 -0.55628 -1.26812 4.63582 1.42229 
-1.26812 4.74234 -0.55628 -1.26812 4.74234 1.42229 -1.26709 5.54193 -0.07143 
-1.26709 5.54193 0.93743 -1.2627 5.49859 -0.13941 -1.2627 5.49859 1.00541 
-1.25665 4.58252 -0.55348 -1.25665 4.58252 1.41949 -1.25665 4.79564 -0.55348 
-1.25665 4.79564 1.41949 -1.24601 5.28016 -0.36554 -1.24601 5.28016 1.23155 
-1.24596 5.37869 -0.28219 -1.24596 5.37869 1.14819 -1.24485 4.42192 -0.52404 
-1.24485 4.42192 1.39004 -1.24485 4.95625 -0.52404 -1.24485 4.95625 1.39004 
-1.24481 4.52979 -0.54778 -1.24481 4.52979 1.41379 -1.24481 4.84837 -0.54778 
-1.24481 4.84837 1.41379 -1.24355 4.20727 -0.43617 -1.24355 4.20727 1.30217 
-1.24355 5.1709 -0.43617 -1.24355 5.1709 1.30217 -1.24307 4.31646 -0.48833 
-1.24307 4.31646 1.35433 -1.24307 5.06171 -0.48833 -1.24307 5.06171 1.35433 
-1.2366 5.68301 0.3983 -1.2366 5.68301 0.4677 -1.23636 5.60085 0.03574 
-1.23636 5.60085 0.83026 -1.23634 5.56462 -0.03878 -1.23634 5.56462 0.90479 
-1.23594 5.66826 0.25852 -1.23594 5.66826 0.60748 -1.23593 5.67826 0.32925 
-1.23593 5.67826 0.53676 -1.23578 5.46359 -0.19103 -1.23578 5.46359 1.05703 
-1.23543 5.63104 0.11353 -1.23543 5.63104 0.75247 -1.23525 5.65316 0.18819 
-1.23525 5.65316 0.67781 -1.23237 5.52404 -0.10812 -1.23237 5.52404 0.97412 
-1.23019 4.68908 -0.56218 -1.23019 4.68908 1.42819 -1.21899 4.63572 -0.56179 
-1.21899 4.63572 1.42779 -1.21899 4.74245 -0.56179 -1.21899 4.74245 1.42779 
-1.20843 4.14992 1.27174 -1.20843 5.22825 -0.40574 -1.20843 5.22825 1.27174 
-1.20837 5.42501 -0.23976 -1.20837 5.42501 1.10576 -1.20777 5.33423 -0.32731 
-1.20777 5.33423 1.19331 -1.20758 4.3673 -0.5108 -1.20758 4.3673 1.37681 
-1.20758 5.01087 -0.5108 -1.20758 5.01087 1.37681 -1.20754 4.58251 -0.55844 
-1.20754 4.58251 1.42445 -1.20754 4.79566 -0.55844 -1.20754 4.79566 1.42445 
-1.2071 4.47596 -0.54115 -1.2071 4.47596 1.40715 -1.2071 4.90221 -0.54115 
-1.2071 4.90221 1.40715 -1.20532 4.26382 -0.46911 -1.20532 4.26382 1.33511 
-1.20532 5.11434 -0.46911 -1.20532 5.11434 1.33511 -1.2018 5.6196 0.07344 
-1.2018 5.6196 0.79257 -1.20179 5.54736 -0.07545 -1.20179 5.54736 0.94145 
-1.20165 5.68667 0.433 -1.20156 5.58589 -0.00394 -1.20156 5.58589 0.86995 
-1.2015 5.6642 0.22243 -1.2015 5.6642 0.64357 -1.20149 5.68427 0.36369 
-1.20149 5.68427 0.50231 -1.20132 5.67697 0.29405 -1.20132 5.67697 0.57195 
-1.20063 5.64652 0.15258 -1.20063 5.64652 0.71343 -1.19758 5.50383 -0.14311 
-1.19758 5.50383 1.00912 -1.18124 4.68908 -0.56579 -1.18124 4.68908 1.4318 
-1.17041 5.28389 -0.36995 -1.17041 5.28389 1.23596 -1.17041 4.20491 -0.44114 
-1.17041 4.20491 1.30714 -1.17041 5.17325 -0.44114 -1.17041 5.17325 1.30714 
-1.17038 5.38243 -0.28659 -1.17038 5.38243 1.15259 -1.17038 5.46738 -0.19373 
-1.17038 5.46738 1.05974 -1.16996 4.42071 -0.52957 -1.16996 4.42071 1.39557 
-1.16996 4.95746 -0.52957 -1.16996 4.95746 1.39557 -1.16996 4.31414 -0.49327 
-1.16996 4.31414 1.35928 -1.16996 5.06403 -0.49327 -1.16996 5.06403 1.35928 
-1.16994 4.52858 -0.55331 -1.16994 4.52858 1.41931 -1.16994 4.84958 -0.55331 
-1.16994 4.84958 1.41931 -1.16994 4.63568 -0.56486 -1.16994 4.63568 1.43086 
-1.16994 4.74248 -0.56486 -1.16994 4.74248 1.43086 -1.16704 5.6052 0.03362 
-1.16704 5.6052 0.83238 -1.16704 5.63559 0.1122 -1.16704 5.63559 0.7538 
-1.16703 5.56897 -0.0409 -1.16703 5.56897 0.90691 -1.16703 5.52766 -0.11067 
-1.16703 5.52766 0.97667 -1.16688 5.67301 0.25785 -1.16688 5.67301 0.60815 
-1.16688 5.6577 0.18686 -1.16688 5.6577 0.67914 -1.16687 5.68301 0.32858 
-1.16687 5.68301 0.53742 -1.16687 5.68788 0.3983 -1.16687 5.68788 0.4677 
-1.13218 4.14834 1.27419 -1.13218 4.26268 -0.47153 -1.13218 4.26268 1.33754 
-1.13218 4.36638 -0.5135 -1.13218 4.36638 1.3795 -1.13218 4.47536 -0.54389 
-1.13218 4.47536 1.40989 -1.13218 4.5822 -0.56127 -1.13218 4.5822 1.42727 
-1.13218 4.68908 -0.567 -1.13218 4.68908 1.433 -1.13218 4.79596 -0.56127 
-1.13218 4.79596 1.42727 -1.13218 4.90281 -0.54389 -1.13218 4.90281 1.40989 
-1.13218 5.01179 -0.5135 -1.13218 5.01179 1.3795 -1.13218 5.11548 -0.47153 
-1.13218 5.11548 1.33754 -1.13218 5.22982 -0.40819 -1.13218 5.22982 1.27419 
-1.13218 5.33608 -0.32949 -1.13218 5.33608 1.19549 -1.13218 5.42715 -0.24172 
-1.13218 5.42715 1.10773 -1.13218 5.50558 -0.14435 -1.13218 5.50558 1.01035 
-1.13218 5.54944 -0.07668 -1.13218 5.54944 0.94269 -1.13218 5.58806 -0.005 
-1.13218 5.58806 0.871 -1.13218 5.62187 0.07256 -1.13218 5.62187 0.79344 
-1.13218 5.64877 0.15192 -1.13218 5.64877 0.71409 -1.13218 5.66655 0.22192 
-1.13218 5.66655 0.64408 -1.13218 5.67934 0.29372 -1.13218 5.67934 0.57228 
-1.13218 5.68667 0.36353 -1.13218 5.68667 0.50248 -1.13218 5.68908 0.433 
-1.09748 5.68788 0.3983 -1.09748 5.68788 0.4677 -1.09748 5.68301 0.32858 
-1.09748 5.68301 0.53742 -1.09747 5.6577 0.18686 -1.09747 5.6577 0.67914 
-1.09747 5.67301 0.25785 -1.09747 5.67301 0.60815 -1.09732 5.52766 -0.11067 
-1.09732 5.52766 0.97667 -1.09732 5.56897 -0.0409 -1.09732 5.56897 0.90691 
-1.09731 5.63559 0.1122 -1.09731 5.63559 0.7538 -1.09731 5.6052 0.03362 
-1.09731 5.6052 0.83238 -1.09442 4.63568 -0.56486 -1.09442 4.63568 1.43086 
-1.09442 4.74248 -0.56486 -1.09442 4.74248 1.43086 -1.09442 4.52858 -0.55331 
-1.09442 4.52858 1.41931 -1.09442 4.84958 -0.55331 -1.09442 4.84958 1.41931 
-1.09439 4.31414 -0.49327 -1.09439 4.31414 1.35928 -1.09439 5.06403 -0.49327 
-1.09439 5.06403 1.35928 -1.09439 4.42071 -0.52957 -1.09439 4.42071 1.39557 
-1.09439 4.95746 -0.52957 -1.09439 4.95746 1.39557 -1.09398 5.46738 -0.19373 
-1.09398 5.46738 1.05974 -1.09398 5.38243 -0.28659 -1.09398 5.38243 1.15259 
-1.09394 4.20491 -0.44114 -1.09394 4.20491 1.30714 -1.09394 5.17325 -0.44114 
-1.09394 5.17325 1.30714 -1.09394 5.28389 -0.36995 -1.09394 5.28389 1.23596 
-1.08311 4.68908 -0.56579 -1.08311 4.68908 1.4318 -1.06677 5.50383 -0.14311 
-1.06677 5.50383 1.00912 -1.06373 5.64652 0.15258 -1.06373 5.64652 0.71343 
-1.06304 5.67697 0.29405 -1.06304 5.67697 0.57195 -1.06287 5.68427 0.36369 
-1.06287 5.68427 0.50231 -1.06286 5.6642 0.22243 -1.06286 5.6642 0.64357 
-1.0628 5.58589 -0.00394 -1.0628 5.58589 0.86995 -1.0627 5.68667 0.433 
-1.06257 5.54736 -0.07545 -1.06257 5.54736 0.94145 -1.06255 5.6196 0.07344 
-1.06255 5.6196 0.79257 -1.05903 4.26382 -0.46911 -1.05903 4.26382 1.33511 
-1.05903 5.11434 -0.46911 -1.05903 5.11434 1.33511 -1.05725 4.47596 -0.54115 
-1.05725 4.47596 1.40715 -1.05725 4.90221 -0.54115 -1.05725 4.90221 1.40715 
-1.05682 4.58251 -0.55844 -1.05682 4.58251 1.42445 -1.05682 4.79566 -0.55844 
-1.05682 4.79566 1.42445 -1.05678 4.3673 -0.5108 -1.05678 4.3673 1.37681 
-1.05678 5.01087 -0.5108 -1.05678 5.01087 1.37681 -1.05658 5.33423 -0.32731 
-1.05658 5.33423 1.19331 -1.05598 5.42501 -0.23976 -1.05598 5.42501 1.10576 
-1.05593 4.14992 1.27174 -1.05593 5.22825 -0.40574 -1.05593 5.22825 1.27174 
-1.04536 4.63572 -0.56179 -1.04536 4.63572 1.42779 -1.04536 4.74245 -0.56179 
-1.04536 4.74245 1.42779 -1.03416 4.68908 -0.56218 -1.03416 4.68908 1.42819 
-1.03198 5.52404 -0.10812 -1.03198 5.52404 0.97412 -1.0291 5.65316 0.18819 
-1.0291 5.65316 0.67781 -1.02893 5.63104 0.11353 -1.02893 5.63104 0.75247 
-1.02858 5.46359 -0.19103 -1.02858 5.46359 1.05703 -1.02842 5.67826 0.32925 
-1.02842 5.67826 0.53676 -1.02841 5.66826 0.25852 -1.02841 5.66826 0.60748 
-1.02801 5.56462 -0.03878 -1.02801 5.56462 0.90479 -1.02799 5.60085 0.03574 
-1.02799 5.60085 0.83026 -1.02776 5.68301 0.3983 -1.02776 5.68301 0.4677 
-1.02129 4.31646 -0.48833 -1.02129 4.31646 1.35433 -1.02129 5.06171 -0.48833 
-1.02129 5.06171 1.35433 -1.0208 4.20727 -0.43617 -1.0208 4.20727 1.30217 
-1.0208 5.1709 -0.43617 -1.0208 5.1709 1.30217 -1.01954 4.52979 -0.54778 
-1.01954 4.52979 1.41379 -1.01954 4.84837 -0.54778 -1.01954 4.84837 1.41379 
-1.01951 4.42192 -0.52404 -1.01951 4.42192 1.39004 -1.01951 4.95625 -0.52404 
-1.01951 4.95625 1.39004 -1.0184 5.37869 -0.28219 -1.0184 5.37869 1.14819 
-1.01835 5.28016 -0.36554 -1.01835 5.28016 1.23155 -1.00771 4.58252 -0.55348 
-1.00771 4.58252 1.41949 -1.00771 4.79564 -0.55348 -1.00771 4.79564 1.41949 
-1.00165 5.49859 -0.13941 -1.00165 5.49859 1.00541 -0.99727 5.54193 -0.07143 
-0.99727 5.54193 0.93743 -0.99624 4.63582 -0.55628 -0.99624 4.63582 1.42229 
-0.99624 4.74234 -0.55628 -0.99624 4.74234 1.42229 -0.9956 5.63977 0.15455 
-0.9956 5.63977 0.71145 -0.99456 5.65739 0.22459 -0.99456 5.65739 0.64141 
-0.99423 5.66987 0.29505 -0.99423 5.66987 0.57095 -0.9942 5.61266 0.07527 
-0.9942 5.61266 0.79073 -0.99375 5.5794 -0.00078 -0.99375 5.5794 0.86678 
-0.99323 5.67697 0.36386 -0.99323 5.67697 0.50214 -0.9929 5.67934 0.433 
-0.99044 5.41898 -0.2357 -0.99044 5.41898 1.10171 -0.98628 4.26724 -0.46185 
-0.98628 4.26724 1.32786 -0.98628 5.11092 -0.46185 -0.98628 5.11092 1.32786 
-0.98545 4.68908 -0.55618 -0.98545 4.68908 1.42218 -0.9836 4.3711 -0.50338 
-0.9836 4.3711 1.36938 -0.9836 5.00707 -0.50338 -0.9836 5.00707 1.36938 
-0.98275 4.47776 -0.53292 -0.98275 4.47776 1.39893 -0.98275 4.90041 -0.53292 
-0.98275 4.90041 1.39893 -0.9826 4.15325 1.26397 -0.9826 5.22492 -0.39796 
-0.9826 5.22492 1.26397 -0.98142 5.32869 -0.32078 -0.98142 5.32869 1.18678 
-0.97058 4.53004 -0.54096 -0.97058 4.53004 1.40696 -0.97058 4.84812 -0.54096 
-0.97058 4.84812 1.40696 -0.96686 5.5169 -0.10309 -0.96686 5.5169 0.96909 
-0.96312 5.45626 -0.18575 -0.96312 5.45626 1.05175 -0.96293 5.55721 -0.0336 
-0.96293 5.55721 0.8996 -0.96104 5.64411 0.19084 -0.96104 5.64411 0.67516 
-0.96079 5.62196 0.1162 -0.96079 5.62196 0.7498 -0.96036 5.65911 0.26119 
-0.96036 5.65911 0.60481 -0.95988 5.59166 0.03845 -0.95988 5.59166 0.82755 
-0.9589 4.58279 -0.54612 -0.9589 4.58279 1.41212 -0.9589 4.79537 -0.54612 
-0.9589 4.79537 1.41212 -0.9577 5.66826 0.32924 -0.9577 5.66826 0.53677 
-0.95703 5.67301 0.3983 -0.95703 5.67301 0.46771 -0.95306 5.37078 -0.27637 
-0.95306 5.37078 1.14237 -0.94833 4.32108 -0.47847 -0.94833 4.32108 1.34447 
-0.94833 5.05708 -0.47847 -0.94833 5.05708 1.34447 -0.94772 4.63586 -0.5484 
-0.94772 4.63586 1.4144 -0.94772 4.74231 -0.5484 -0.94772 4.74231 1.4144 
-0.94765 4.21198 -0.42626 -0.94765 4.21198 1.29226 -0.94765 5.16619 -0.42626 
-0.94765 5.16619 1.29226 -0.94659 4.42663 -0.51393 -0.94659 4.42663 1.37993 
-0.94659 4.95154 -0.51393 -0.94659 4.95154 1.37993 -0.94525 4.10292 1.22133 
-0.94525 5.27525 -0.35533 -0.94525 5.27525 1.22133 -0.93709 4.68908 -0.54778 
-0.93709 4.68908 1.41379 -0.93709 5.48989 -0.13326 -0.93709 5.48989 0.99926 
-0.93337 4.47758 -0.52394 -0.93337 4.47758 1.38995 -0.93337 4.90059 -0.52394 
-0.93337 4.90059 1.38995 -0.93255 5.53283 -0.06524 -0.93255 5.53283 0.93124 
-0.92852 5.57043 0.00669 -0.92852 5.57043 0.85931 -0.92811 5.62857 0.15783 
-0.92811 5.62857 0.70817 -0.92691 5.64602 0.22774 -0.92691 5.64602 0.63826 
-0.9265 5.60135 0.0788 -0.9265 5.60135 0.7872 -0.92551 5.40977 -0.22874 
-0.92551 5.40977 1.09474 -0.92377 5.65739 0.29538 -0.92377 5.65739 0.57062 
-0.92161 5.6642 0.36368 -0.92161 5.6642 0.50232 -0.92123 4.53001 -0.53147 
-0.92123 4.53001 1.39747 -0.92123 4.84815 -0.53147 -0.92123 4.84815 1.39747 
-0.9211 5.66655 0.433 -0.91527 5.31734 -0.31416 -0.91527 5.31734 1.18016 
-0.91431 4.27292 -0.4498 -0.91431 4.27292 1.31581 -0.91431 5.10524 -0.4498 
-0.91431 5.10524 1.31581 -0.91123 4.37662 -0.49088 -0.91123 4.37662 1.35688 
-0.91123 5.00154 -0.49088 -0.91123 5.00154 1.35688 -0.91009 4.15949 1.25166 
-0.91009 5.21868 -0.38566 -0.91009 5.21868 1.25166 -0.90943 4.58313 -0.5361 
-0.90943 4.58313 1.4021 -0.90943 4.79504 -0.5361 -0.90943 4.79504 1.4021 
-0.90266 5.50632 -0.09562 -0.90266 5.50632 0.96162 -0.8989 5.44548 -0.1781 
-0.8989 5.44548 1.0441 -0.89829 4.63629 -0.53783 -0.89829 4.63629 1.40383 
-0.89829 4.74187 -0.53783 -0.89829 4.74187 1.40383 -0.89802 5.54649 -0.02529 
-0.89802 5.54649 0.89129 -0.89753 4.4269 -0.50306 -0.89753 4.4269 1.36906 
-0.89753 4.95126 -0.50306 -0.89753 4.95126 1.36906 -0.89505 5.58056 0.04695 
-0.89505 5.58056 0.81906 -0.89396 5.63063 0.19478 -0.89396 5.63063 0.67122 
-0.8937 5.60846 0.12016 -0.8937 5.60846 0.74584 -0.89001 5.64411 0.26186 
-0.89001 5.64411 0.60414 -0.8892 4.68908 -0.53703 -0.8892 4.68908 1.40303 
-0.88737 5.65316 0.32993 -0.88737 5.65316 0.53608 -0.88711 5.35836 -0.26844 
-0.88711 5.35836 1.13444 -0.88604 5.6577 0.3983 -0.88604 5.6577 0.46771 
-0.88449 4.47793 -0.51255 -0.88449 4.47793 1.37855 -0.88449 4.90023 -0.51255 
-0.88449 4.90023 1.37855 -0.87955 4.11601 1.2126 -0.87955 5.26215 -0.3466 
-0.87955 5.26215 1.2126 -0.87682 4.32796 -0.46387 -0.87682 4.32796 1.32987 
-0.87682 5.05021 -0.46387 -0.87682 5.05021 1.32987 -0.87611 4.2189 -0.41161 
-0.87611 4.2189 1.27761 -0.87611 5.15926 -0.41161 -0.87611 5.15926 1.27761 
-0.87336 5.47776 -0.12468 -0.87336 5.47776 0.99068 -0.87212 4.5306 -0.5195 
-0.87212 4.5306 1.3855 -0.87212 4.84757 -0.5195 -0.87212 4.84757 1.3855 
-0.8679 5.52023 -0.05624 -0.8679 5.52023 0.92224 -0.86419 5.5576 0.01603 
-0.86419 5.5576 0.84997 -0.86243 4.3773 -0.47806 -0.86243 4.3773 1.34406 
-0.86243 5.00086 -0.47806 -0.86243 5.00086 1.34406 -0.86208 5.58817 0.08848 
-0.86208 5.58817 0.77753 -0.86158 5.61296 0.1624 -0.86158 5.61296 0.7036 
-0.86053 4.58374 -0.52361 -0.86053 4.58374 1.38961 -0.86053 4.79443 -0.52361 
-0.86053 4.79443 1.38961 -0.85955 5.39644 -0.21916 -0.85955 5.39644 1.08516 
-0.85701 5.62857 0.22893 -0.85701 5.62857 0.63707 -0.85373 5.63977 0.29642 
-0.85373 5.63977 0.56958 -0.85175 5.64652 0.36455 -0.85175 5.64652 0.50145 
-0.85109 5.64877 0.433 -0.85081 4.63633 -0.52515 -0.85081 4.63633 1.39115 
-0.85081 4.74183 -0.52515 -0.85081 4.74183 1.39115 -0.85011 5.30314 -0.30414 
-0.85011 5.30314 1.17014 -0.84879 4.42779 -0.48972 -0.84879 4.42779 1.35573 
-0.84879 4.95037 -0.48972 -0.84879 4.95037 1.35573 -0.84473 4.17457 1.24087 
-0.84473 5.20359 -0.37487 -0.84473 5.20359 1.24087 -0.8435 4.28083 -0.43302 
-0.8435 4.28083 1.29903 -0.8435 5.09733 -0.43302 -0.8435 5.09733 1.29903 
-0.84189 4.68908 -0.52394 -0.84189 4.68908 1.38994 -0.83845 5.49204 -0.08564 
-0.83845 5.49204 0.95164 -0.83624 4.47882 -0.49878 -0.83624 4.47882 1.36478 
-0.83624 4.89935 -0.49878 -0.83624 4.89935 1.36478 -0.83392 5.53185 -0.01509 
-0.83392 5.53185 0.8811 -0.83327 5.43089 -0.16731 -0.83327 5.43089 1.03331 
-0.83109 5.56556 0.05731 -0.83109 5.56556 0.80869 -0.82985 5.59307 0.13067 
-0.82985 5.59307 0.73533 -0.82848 4.3293 -0.44922 -0.82848 4.3293 1.31523 
-0.82848 5.04887 -0.44922 -0.82848 5.04887 1.31523 -0.82395 4.53164 -0.50519 
-0.82395 4.53164 1.3712 -0.82395 4.84653 -0.50519 -0.82395 4.84653 1.3712 
-0.82177 5.34301 -0.25695 -0.82177 5.34301 1.12295 -0.81934 5.60846 0.19452 
-0.81934 5.60846 0.67148 -0.81538 5.62196 0.26161 -0.81538 5.62196 0.60439 
-0.81455 4.13202 1.20033 -0.81455 5.24615 -0.33433 -0.81455 5.24615 1.20033 
-0.81431 4.37878 -0.46292 -0.81431 4.37878 1.32892 -0.81431 4.99939 -0.46292 
-0.81431 4.99939 1.32892 -0.8134 4.58377 -0.50896 -0.8134 4.58377 1.37496 
-0.8134 4.79439 -0.50896 -0.8134 4.79439 1.37496 -0.81271 5.63104 0.32975 
-0.81271 5.63104 0.53625 -0.81142 4.23546 1.26447 -0.81142 5.1427 -0.39847 
-0.81142 5.1427 1.26447 -0.81138 5.63559 0.39814 -0.81138 5.63559 0.46787 
-0.81074 5.46225 -0.11371 -0.81074 5.46225 0.97971 -0.80441 5.50395 -0.04508 
-0.80441 5.50395 0.91108 -0.80374 4.63646 -0.51006 -0.80374 4.63646 1.37606 
-0.80374 4.74171 -0.51006 -0.80374 4.74171 1.37606 -0.80105 4.42914 -0.47407 
-0.80105 4.42914 1.34008 -0.80105 4.94903 -0.47407 -0.80105 4.94903 1.34008 
-0.80103 5.54094 0.0272 -0.80103 5.54094 0.8388 -0.79885 5.571 0.09967 
-0.79885 5.571 0.76633 -0.79529 4.68908 -0.50854 -0.79529 4.68908 1.37455 
-0.79486 5.37985 -0.20657 -0.79486 5.37985 1.07257 -0.79362 4.28 1.28037 
-0.79362 5.09816 -0.41437 -0.79362 5.09816 1.28037 -0.78873 4.48024 -0.48266 
-0.78873 4.48024 1.34866 -0.78873 4.89793 -0.48266 -0.78873 4.89793 1.34866 
-0.78765 5.58817 0.1629 -0.78765 5.58817 0.7031 -0.78623 5.28614 -0.29077 
-0.78623 5.28614 1.15677 -0.78071 4.19203 1.22635 -0.78071 5.18613 -0.36035 
-0.78071 5.18613 1.22635 -0.77865 4.32868 1.29621 -0.77865 5.04948 -0.43021 
-0.77865 5.04948 1.29621 -0.77798 5.60135 0.22732 -0.77798 5.60135 0.63868 
-0.77738 4.53193 -0.48864 -0.77738 4.53193 1.35464 -0.77738 4.84624 -0.48864 
-0.77738 4.84624 1.35464 -0.77652 5.47465 -0.07336 -0.77652 5.47465 0.93936 
-0.77445 5.61266 0.29502 -0.77445 5.61266 0.57098 -0.77261 5.6196 0.36337 
-0.77261 5.6196 0.50263 -0.77174 5.62187 0.433 -0.77139 5.41321 -0.15476 
-0.77139 5.41321 1.02077 -0.77134 5.51347 -0.0031 -0.77134 5.51347 0.86911 
-0.76865 5.54681 0.06948 -0.76865 5.54681 0.79653 -0.76704 4.58406 -0.49201 
-0.76704 4.58406 1.35801 -0.76704 4.7941 -0.49201 -0.76704 4.7941 1.35801 
-0.76438 4.37863 -0.44355 -0.76438 4.37863 1.30955 -0.76438 4.99954 -0.44355 
-0.76438 4.99954 1.30955 -0.76224 4.23561 1.24387 -0.76224 5.14256 -0.37786 
-0.76224 5.14256 1.24387 -0.75834 5.32493 -0.24224 -0.75834 5.32493 1.10824 
-0.75774 4.6365 -0.49276 -0.75774 4.6365 1.35876 -0.75774 4.74167 -0.49276 
-0.75774 4.74167 1.35876 -0.75649 5.56556 0.13191 -0.75649 5.56556 0.73409 
-0.7515 4.15073 1.18484 -0.7515 5.22744 -0.31884 -0.7515 5.22744 1.18484 
-0.7512 4.42918 -0.4543 -0.7512 4.42918 1.3203 -0.7512 4.94899 -0.4543 
-0.7512 4.94899 1.3203 -0.74949 4.68908 -0.49088 -0.74949 4.68908 1.35688 
-0.74949 5.44343 -0.1004 -0.74949 5.44343 0.9664 -0.74612 5.58056 0.19588 
-0.74612 5.58056 0.67012 -0.74471 4.28033 1.25931 -0.74471 5.09783 -0.39331 
-0.74471 5.09783 1.25931 -0.74317 5.48474 -0.03133 -0.74317 5.48474 0.89733 
-0.73933 5.52055 0.04015 -0.73933 5.52055 0.82585 -0.73818 4.48184 -0.46244 
-0.73818 4.48184 1.32844 -0.73818 4.89632 -0.46244 -0.73818 4.89632 1.32844 
-0.73763 5.59166 0.2607 -0.73763 5.59166 0.6053 -0.73491 5.60085 0.32882 
-0.73491 5.60085 0.53718 -0.73363 5.35981 -0.19253 -0.73363 5.35981 1.05853 
-0.7328 5.6052 0.39813 -0.7328 5.6052 0.46787 -0.73221 4.19311 1.20374 
-0.73221 5.18505 -0.33774 -0.73221 5.18505 1.20374 -0.72953 4.32934 1.2747 
-0.72953 5.04883 -0.4087 -0.72953 5.04883 1.2747 -0.72696 4.5337 -0.46792 
-0.72696 4.5337 1.33392 -0.72696 4.84447 -0.46792 -0.72696 4.84447 1.33392 
-0.72638 5.54094 0.10186 -0.72638 5.54094 0.76415 -0.72393 4.11173 1.14011 
-0.72393 5.26643 -0.27411 -0.72393 5.26643 1.14011 -0.71662 4.58626 -0.47074 
-0.71662 4.58626 1.33674 -0.71662 4.79191 -0.47074 -0.71662 4.79191 1.33674 
-0.71592 5.4539 -0.05872 -0.71592 5.4539 0.92473 -0.71551 4.37937 1.28767 
-0.71551 4.9988 -0.42167 -0.71551 4.9988 1.28767 -0.7152 5.5576 0.16501 
-0.7152 5.5576 0.70099 -0.71388 4.237 1.22082 -0.71388 5.14117 -0.35481 
-0.71388 5.14117 1.22082 -0.71095 5.49229 0.01178 -0.71095 5.49229 0.85422 
-0.71062 5.39214 -0.13971 -0.71062 5.39214 1.00571 -0.70748 4.63881 -0.47094 
-0.70748 4.63881 1.33694 -0.70748 4.73936 -0.47094 -0.70748 4.73936 1.33694 
-0.70586 5.57043 0.22934 -0.70586 5.57043 0.63666 -0.70462 4.68908 -0.47099 
-0.70462 4.68908 1.33699 -0.70386 4.153 1.16043 -0.70386 5.22517 -0.29443 
-0.70386 5.22517 1.16043 -0.70151 4.43133 1.29792 -0.70151 4.94683 -0.43192 
-0.70151 4.94683 1.29792 -0.69839 5.5794 0.29457 -0.69839 5.5794 0.57143 
-0.6981 5.30296 -0.22634 -0.6981 5.30296 1.09235 -0.69689 4.28182 1.23591 
-0.69689 5.09634 -0.36991 -0.69689 5.09634 1.23591 -0.69607 5.51347 0.07216 
-0.69607 5.51347 0.79384 -0.69523 5.58589 0.36362 -0.69523 5.58589 0.50238 
-0.69418 5.58806 0.433 -0.68989 5.42138 -0.08481 -0.68989 5.42138 0.95081 
-0.6888 4.48407 -0.43957 -0.6888 4.48407 1.30557 -0.6888 4.8941 -0.43957 
-0.6888 4.8941 1.30557 -0.68486 4.19562 1.17892 -0.68486 5.18255 -0.31292 
-0.68486 5.18255 1.17892 -0.68408 5.53185 0.13474 -0.68408 5.53185 0.73126 
-0.68359 5.46209 -0.01558 -0.68359 5.46209 0.88158 -0.68182 4.33106 1.25092 
-0.68182 5.04711 -0.38492 -0.68182 5.04711 1.25092 -0.67747 4.5362 -0.44442 
-0.67747 4.5362 1.31042 -0.67747 4.84197 -0.44442 -0.67747 4.84197 1.31042 
-0.67686 4.11465 1.11324 -0.67686 5.26351 -0.24723 -0.67686 5.26351 1.11324 
-0.67413 5.33685 -0.17576 -0.67413 5.33685 1.04176 -0.67389 5.54649 0.19884 
-0.67389 5.54649 0.66716 -0.66785 5.48474 0.04399 -0.66785 5.48474 0.82201 
-0.66745 4.58876 -0.44675 -0.66745 4.58876 1.31276 -0.66745 4.7894 -0.44675
[truncated: 4,087,242 more chars]
