# Supplementary material for: Visualizing electron delocalization in contorted polycyclic aromatic hydrocarbons
Source: Chem Sci. 2021 Sep 8;12(39):13092–100. doi: 10.1039/d1sc03368a (PMC8513938; doi:10.1039/d1sc03368a)
Supplement: SC-012-D1SC03368A-s006 [file SC-012-D1SC03368A-s006.vtk]

# vtk DataFile Version 5.1
vtk output
ASCII
DATASET POLYDATA
POINTS 114084 double
-4.22648 0.11587 1.35743 -4.22648 0.11587 2.04932 -4.2223 0.21216 1.66517 
-4.2223 0.21216 1.74157 -4.2179 0.20842 1.58959 -4.2179 0.20842 1.81715 
-4.21208 0.20051 1.52425 -4.21208 0.20051 1.88249 -4.20982 0.09616 2.11162 
-4.20415 0.18809 1.45831 -4.20415 0.18809 1.94843 -4.19266 0.17273 1.39296 
-4.19266 0.17273 2.01378 -4.18295 0.09324 2.15869 -4.17795 0.15466 1.32954 
-4.17795 0.15466 2.07721 -4.17744 0.25688 1.70337 -4.17548 0.25474 1.62718 
-4.17548 0.25474 1.77957 -4.17142 0.2487 1.56163 -4.17142 0.2487 1.84511 
-4.16445 0.2395 1.49671 -4.16445 0.2395 1.91004 -4.16206 0.13269 2.13745 
-4.15488 0.22617 1.43075 -4.15488 0.22617 1.97599 -4.14229 0.20958 1.36605 
-4.14229 0.20958 2.04069 -4.12945 0.29711 1.66517 -4.12945 0.29711 1.74157 
-4.12824 0.18954 1.30482 -4.12824 0.18954 2.10192 -4.12674 0.29332 1.59977 
-4.12674 0.29332 1.80697 -4.12147 0.28599 1.53432 -4.12147 0.28599 1.87243 
-4.11381 0.27521 1.4701 -4.11381 0.27521 1.93664 -4.11147 0.16658 2.16141 
-4.10302 0.26062 1.40446 -4.10302 0.26062 2.00228 -4.09048 0.24294 1.34259 
-4.09048 0.24294 2.06416 -4.08006 0.33531 1.70337 -4.07883 0.33356 1.63797 
-4.07883 0.33356 1.76878 -4.07542 0.22187 1.28181 -4.07542 0.22187 2.12493 
-4.07512 0.32832 1.57285 -4.07512 0.32832 1.8339 -4.06897 0.31962 1.50828 
-4.06897 0.31962 1.89846 -4.06039 0.30749 1.44455 -4.06039 0.30749 1.96219 
-4.05828 0.1977 2.18342 -4.04942 0.29198 1.38193 -4.04942 0.29198 2.02481 
-4.04638 0.35739 1.66852 -4.04638 0.35739 1.73823 -4.04383 0.35377 1.60318 
-4.04383 0.35377 1.80357 -4.0388 0.34663 1.53806 -4.0388 0.34663 1.86869 
-4.03611 0.27316 1.32069 -4.03611 0.27316 2.08606 -4.03134 0.33605 1.47386 
-4.03134 0.33605 1.93289 -4.02135 0.32177 1.40965 -4.02135 0.32177 1.9971 
-4.02052 0.25111 1.26108 -4.02052 0.25111 2.14566 -4.0124 0.37917 1.70337 
-4.01116 0.37709 1.63376 -4.01116 0.37709 1.77298 -4.00907 0.30438 1.34772 
-4.00907 0.30438 2.05903 -4.00714 0.37166 1.56846 -4.00714 0.37166 1.83828 
-4.00095 0.36256 1.50374 -4.00095 0.36256 1.903 -3.99444 0.28363 1.28712 
-3.99444 0.28363 2.11962 -3.99195 0.34996 1.43909 -3.99195 0.34996 1.96765 
-3.98079 0.33368 1.37561 -3.98079 0.33368 2.03114 -3.97758 0.25976 2.17824 
-3.97662 0.3987 1.66852 -3.97662 0.3987 1.73823 -3.9745 0.39435 1.59921 
-3.9745 0.39435 1.80754 -3.96931 0.38694 1.53413 -3.96931 0.38694 1.87261 
-3.96704 0.31447 1.31436 -3.96704 0.31447 2.09238 -3.961 0.37622 1.46921 
-3.961 0.37622 1.93753 -3.9513 0.29182 1.25479 -3.9513 0.29182 2.15196 
-3.95081 0.36158 1.40512 -3.95081 0.36158 2.00163 -3.94071 0.41779 1.70337 
-3.93966 0.41562 1.63399 -3.93966 0.41562 1.77275 -3.93882 0.3432 1.34254 
-3.93882 0.3432 2.06421 -3.93649 0.40913 1.56494 -3.93649 0.40913 1.8418 
-3.92903 0.40016 1.49972 -3.92903 0.40016 1.90703 -3.92394 0.32202 1.28215 
-3.92394 0.32202 2.1246 -3.91968 0.38733 1.43538 -3.91968 0.38733 1.97136 
-3.91896 0.28363 2.1951 -3.90851 0.37067 1.37223 -3.90851 0.37067 2.03452 
-3.90209 0.43493 1.66851 -3.90209 0.43493 1.73824 -3.89998 0.43058 1.59919 
-3.89998 0.43058 1.80755 -3.89726 0.42139 1.53107 -3.89726 0.42139 1.87567 
-3.89556 0.35028 1.31052 -3.89556 0.35028 2.09622 -3.89172 0.31447 1.23904 
-3.89172 0.31447 2.1677 -3.88877 0.41029 1.46625 -3.88877 0.41029 1.9405 
-3.8784 0.39528 1.40228 -3.8784 0.39528 2.00446 -3.86624 0.37654 1.33985 
-3.86624 0.37654 2.0669 -3.86355 0.3432 1.26727 -3.86355 0.3432 2.13948 
-3.86315 0.45159 1.70337 -3.86228 0.44933 1.63374 -3.86228 0.44933 1.773 
-3.86044 0.44239 1.56539 -3.86044 0.44239 1.84135 -3.85837 0.30438 2.20973 
-3.85691 0.43108 1.49769 -3.85691 0.43108 1.90905 -3.84724 0.41789 1.43327 
-3.84724 0.41789 1.97347 -3.83604 0.40073 1.37004 -3.83604 0.40073 2.0367 
-3.83386 0.37067 1.29757 -3.83386 0.37067 2.10917 -3.83048 -1.29606 1.22529 
-3.83048 0.33368 1.22529 -3.83048 0.33368 2.18145 -3.82415 -1.25435 1.15666 
-3.82351 0.46532 1.66851 -3.82351 0.46532 1.73824 -3.82218 0.46077 1.60012 
-3.82218 0.46077 1.80662 -3.81951 0.45169 1.53199 -3.81951 0.45169 1.87476 
-3.81555 -1.40057 1.94185 -3.81555 0.43819 1.46489 -3.81555 0.43819 1.94185 
-3.80504 -1.38518 1.40104 -3.80504 0.4228 1.40104 -3.80504 0.4228 2.0057 
-3.8038 -1.35766 1.32768 -3.8038 0.39528 1.32768 -3.8038 0.39528 2.07906 
-3.80162 -1.22299 1.10306 -3.80097 -1.32395 1.25528 -3.80097 0.36158 1.25528 
-3.80097 0.36158 2.15147 -3.79644 -1.28414 1.18473 -3.7838 -1.44087 1.70337 
-3.7838 0.47849 1.70337 -3.78314 -1.43862 1.63492 -3.78314 -1.43862 1.77182 
-3.78314 0.47624 1.63492 -3.78314 0.47624 1.77182 -3.78116 -1.43188 1.56679 
-3.78116 -1.43188 1.83995 -3.78116 0.4695 1.56679 -3.78116 0.4695 1.83995 
-3.77788 -1.42068 1.4993 -3.77788 -1.42068 1.90744 -3.77788 0.4583 1.4993 
-3.77788 0.4583 1.90744 -3.77533 -1.18855 1.05121 -3.77331 -1.40507 1.43277 
-3.77331 -1.40507 1.97397 -3.77331 0.44269 1.43277 -3.77331 0.44269 1.97397 
-3.77281 -1.38027 1.35885 -3.77281 0.41789 1.35885 -3.77281 0.41789 2.0479 
-3.7707 -1.3497 1.2864 -3.7707 0.38733 1.2864 -3.7707 0.38733 2.12034 
-3.76699 -1.31233 1.21413 -3.76699 0.34996 1.21413 -3.76699 0.34996 2.19261 
-3.76153 -1.26986 1.14569 -3.74885 -1.4498 1.66867 -3.74885 -1.4498 1.73808 
-3.74885 0.48743 1.66867 -3.74885 0.48743 1.73808 -3.74752 -1.44526 1.6003 
-3.74752 -1.44526 1.80645 -3.74752 0.48289 1.6003 -3.74752 0.48289 1.80645 
-3.74487 -1.43621 1.53223 -3.74487 -1.43621 1.87451 -3.74487 0.47384 1.53223 
-3.74487 0.47384 1.87451 -3.74119 -1.40057 1.39053 -3.74119 0.43819 1.39053 
-3.74119 0.43819 2.01621 -3.74093 -1.42273 1.46515 -3.74093 -1.42273 1.94159 
-3.74093 0.46036 1.46515 -3.74093 0.46036 1.94159 -3.73984 -1.37267 1.31732 
-3.73984 0.41029 1.31732 -3.73984 0.41029 2.08943 -3.73687 -1.33859 1.24508 
-3.73687 0.37622 1.24508 -3.73687 0.37622 2.16166 -3.73598 -1.23759 1.09227 
-3.73223 -1.29843 1.17475 -3.71379 -1.45866 1.70337 -3.71379 0.49628 1.70337 
-3.71328 -1.45631 1.63405 -3.71328 -1.45631 1.77269 -3.71328 0.49393 1.63405 
-3.71328 0.49393 1.77269 -3.71112 -1.4495 1.56576 -3.71112 -1.4495 1.84099 
-3.71112 0.48712 1.56576 -3.71112 0.48712 1.84099 -3.70938 -1.20187 1.04163 
-3.70839 -1.39346 1.34917 -3.70839 0.43108 1.34917 -3.70839 0.43108 2.05757 
-3.70797 -1.43813 1.49811 -3.70797 -1.43813 1.90863 -3.70797 0.47575 1.49811 
-3.70797 0.47575 1.90863 -3.70678 -1.42068 1.4282 -3.70678 -1.42068 1.97854 
-3.70678 0.4583 1.4282 -3.70678 0.4583 1.97854 -3.70637 -1.36254 1.27706 
-3.70637 0.40016 1.27706 -3.70637 0.40016 2.12969 -3.70234 -1.32493 1.20513 
-3.70234 0.36256 1.20513 -3.70234 0.36256 2.20161 -3.6978 -1.282 1.13712 
-3.67786 -1.46512 1.66867 -3.67786 -1.46512 1.73808 -3.67786 0.50274 1.66867 
-3.67786 0.50274 1.73808 -3.67719 -1.46037 1.59961 -3.67719 -1.46037 1.80714 
-3.67719 0.49799 1.59961 -3.67719 0.49799 1.80714 -3.67501 -1.38376 1.30882 
-3.67501 0.42139 1.30882 -3.67501 0.42139 2.09792 -3.67452 -1.45122 1.53156 
-3.67452 -1.45122 1.87518 -3.67452 0.48884 1.53156 -3.67452 0.48884 1.87518 
-3.6741 -1.41407 1.38657 -3.6741 0.45169 1.38657 -3.6741 0.45169 2.02017 
-3.67385 -1.43621 1.46121 -3.67385 -1.43621 1.94553 -3.67385 0.47384 1.46121 
-3.67385 0.47384 1.94553 -3.67195 -1.34931 1.23677 -3.67195 0.38694 1.23677 
-3.67195 0.38694 2.16997 -3.67177 -1.24837 1.08462 -3.66803 -1.309 1.16728 
-3.66803 0.34663 1.16728 -3.64445 -1.21108 1.03467 -3.64199 -1.47144 1.70337 
-3.64199 0.50906 1.70337 -3.64166 -1.46907 1.63423 -3.64166 -1.46907 1.77251 
-3.64166 0.5067 1.63423 -3.64166 0.5067 1.77251 -3.64114 -1.37151 1.26959 
-3.64114 0.40913 1.26959 -3.64114 0.40913 2.13715 -3.64069 -1.40476 1.34565 
-3.64069 0.44239 1.34565 -3.64069 0.44239 2.0611 -3.64066 -1.46197 1.56542 
-3.64066 -1.46197 1.84132 -3.64066 0.4996 1.56542 -3.64066 0.4996 1.84132 
-3.64033 -1.4495 1.49496 -3.64033 -1.4495 1.91178 -3.64033 0.48712 1.49496 
-3.64033 0.48712 1.91178 -3.63929 -1.43188 1.42492 -3.63929 -1.43188 1.98182 
-3.63929 0.4695 1.42492 -3.63929 0.4695 1.98182 -3.63762 -1.33404 1.19894 
-3.63762 0.37166 1.19894 -3.63762 0.37166 2.2078 -3.63324 -1.2907 1.13096 
-3.60713 -1.47512 1.66868 -3.60713 -1.47512 1.73807 -3.60713 0.51274 1.66868 
-3.60713 0.51274 1.73807 -3.60689 -1.39296 1.30611 -3.60689 0.43058 1.30611 
-3.60689 0.43058 2.10064 -3.60688 -1.35673 1.23159 -3.60688 0.39435 1.23159 
-3.60688 0.39435 2.17516 -3.60648 -1.46037 1.52889 -3.60648 -1.46037 1.87785 
-3.60648 0.49799 1.52889 -3.60648 0.49799 1.87785 -3.60647 -1.47036 1.59962 
-3.60647 -1.47036 1.80713 -3.60647 0.50799 1.59962 -3.60647 0.50799 1.80713 
-3.60631 -1.25569 1.07935 -3.60596 -1.42314 1.38391 -3.60596 0.46077 1.38391 
-3.60596 0.46077 2.02284 -3.60579 -1.44526 1.45856 -3.60579 -1.44526 1.94818 
-3.60579 0.48289 1.45856 -3.60579 0.48289 1.94818 -3.60291 -1.31614 1.16225 
-3.60291 0.35377 1.16225 -3.57891 -1.21711 1.03061 -3.57234 -1.41171 1.34381 
-3.57234 0.44933 1.34381 -3.57234 0.44933 2.06294 -3.57232 -1.33946 1.19492 
-3.57232 0.37709 1.19492 -3.57232 0.37709 2.21182 -3.57219 -1.47877 1.70337 
-3.57219 0.5164 1.70337 -3.57209 -1.378 1.26643 -3.57209 0.41562 1.26643 
-3.57209 0.41562 2.14032 -3.57203 -1.45631 1.4928 -3.57203 -1.45631 1.91394 
-3.57203 0.49393 1.4928 -3.57203 0.49393 1.91394 -3.57202 -1.47637 1.63406 
-3.57202 -1.47637 1.77268 -3.57202 0.514 1.63406 -3.57202 0.514 1.77268 
-3.57185 -1.46907 1.56442 -3.57185 -1.46907 1.84232 -3.57185 0.5067 1.56442 
-3.57185 0.5067 1.84232 -3.57116 -1.43862 1.42295 -3.57116 -1.43862 1.9838 
-3.57116 0.47624 1.42295 -3.57116 0.47624 1.9838 -3.56812 -1.29594 1.12726 
-3.54091 -1.17454 0.98378 -3.54091 -1.25948 1.07664 -3.53758 -1.39731 1.30399 
-3.53758 0.43493 1.30399 -3.53758 0.43493 2.10275 -3.53758 -1.42769 1.38257 
-3.53758 0.46532 1.38257 -3.53758 0.46532 2.02417 -3.53757 -1.36107 1.22947 
-3.53757 0.3987 1.22947 -3.53757 0.3987 2.17728 -3.53757 -1.31976 1.1597 
-3.53757 0.35739 1.1597 -3.53742 -1.46512 1.52822 -3.53742 -1.46512 1.87852 
-3.53742 0.50274 1.52822 -3.53742 0.50274 1.87852 -3.53742 -1.4498 1.45724 
-3.53742 -1.4498 1.94951 -3.53742 0.48743 1.45724 -3.53742 0.48743 1.94951 
-3.53741 -1.47512 1.59895 -3.53741 -1.47512 1.80779 -3.53741 0.51274 1.59895 
-3.53741 0.51274 1.80779 -3.53741 -1.47998 1.66868 -3.53741 -1.47998 1.73807 
-3.53741 0.51761 1.66868 -3.53741 0.51761 1.73807 -3.50271 -1.48119 1.70337 
-3.50271 -1.47877 1.6339 -3.50271 -1.47877 1.77285 -3.50271 -1.47144 1.56409 
-3.50271 -1.47144 1.84265 -3.50271 -1.45866 1.49229 -3.50271 -1.45866 1.91445 
-3.50271 -1.44087 1.42229 -3.50271 -1.44087 1.98446 -3.50271 -1.41397 1.34293 
-3.50271 -1.38016 1.26537 -3.50271 -1.34155 1.19369 -3.50271 -1.29768 1.12602 
-3.50271 -1.21926 1.02865 -3.50271 0.37917 1.19369 -3.50271 0.37917 2.21306 
-3.50271 0.41779 1.26537 -3.50271 0.41779 2.14137 -3.50271 0.45159 1.34293 
-3.50271 0.45159 2.06381 -3.50271 0.47849 1.42229 -3.50271 0.47849 1.98446 
-3.50271 0.49628 1.49229 -3.50271 0.49628 1.91445 -3.50271 0.50906 1.56409 
-3.50271 0.50906 1.84265 -3.50271 0.5164 1.6339 -3.50271 0.5164 1.77285 
-3.50271 0.51881 1.70337 -3.46802 -1.47998 1.66868 -3.46802 -1.47998 1.73807 
-3.46802 0.51761 1.66868 -3.46802 0.51761 1.73807 -3.46802 -1.47512 1.59895 
-3.46802 -1.47512 1.80779 -3.46802 0.51274 1.59895 -3.46802 0.51274 1.80779 
-3.46801 -1.4498 1.45724 -3.46801 -1.4498 1.94951 -3.46801 0.48743 1.45724 
-3.46801 0.48743 1.94951 -3.46801 -1.46512 1.52822 -3.46801 -1.46512 1.87852 
-3.46801 0.50274 1.52822 -3.46801 0.50274 1.87852 -3.46786 -1.31976 1.1597 
-3.46786 -1.36107 1.22947 -3.46786 0.3987 1.22947 -3.46786 0.3987 2.17728 
-3.46785 -1.42769 1.38257 -3.46785 0.46532 1.38257 -3.46785 0.46532 2.02417 
-3.46785 -1.39731 1.30399 -3.46785 0.43493 1.30399 -3.46785 0.43493 2.10275 
-3.46451 -1.25948 1.07664 -3.46451 -1.17454 0.98378 -3.43731 -1.29594 1.12726 
-3.43426 -1.43862 1.42295 -3.43426 -1.43862 1.9838 -3.43426 0.47624 1.42295 
-3.43426 0.47624 1.9838 -3.43357 -1.46907 1.56442 -3.43357 -1.46907 1.84232 
-3.43357 0.5067 1.56442 -3.43357 0.5067 1.84232 -3.4334 -1.47637 1.63406 
-3.4334 -1.47637 1.77268 -3.4334 0.514 1.63406 -3.4334 0.514 1.77268 
-3.43339 -1.45631 1.4928 -3.43339 -1.45631 1.91394 -3.43339 0.49393 1.4928 
-3.43339 0.49393 1.91394 -3.43333 -1.378 1.26643 -3.43333 0.41562 1.26643 
-3.43333 0.41562 2.14032 -3.43324 -1.47877 1.70337 -3.43324 0.5164 1.70337 
-3.4331 -1.33946 1.19492 -3.4331 0.37709 2.21182 -3.43308 -1.41171 1.34381 
-3.43308 0.44933 1.34381 -3.43308 0.44933 2.06294 -3.42652 -1.21711 1.03061 
-3.40252 -1.31614 1.16225 -3.39964 -1.44526 1.45856 -3.39964 -1.44526 1.94818 
-3.39964 0.48289 1.45856 -3.39964 0.48289 1.94818 -3.39946 -1.42314 1.38391 
-3.39946 0.46077 1.38391 -3.39946 0.46077 2.02284 -3.39911 -1.25569 1.07935 
-3.39896 -1.47036 1.59962 -3.39896 -1.47036 1.80713 -3.39896 0.50799 1.59962 
-3.39896 0.50799 1.80713 -3.39895 -1.46037 1.52889 -3.39895 -1.46037 1.87785 
-3.39895 0.49799 1.52889 -3.39895 0.49799 1.87785 -3.39855 -1.35673 1.23159 
-3.39855 0.39435 1.23159 -3.39855 0.39435 2.17516 -3.39853 -1.39296 1.30611 
-3.39853 0.43058 1.30611 -3.39853 0.43058 2.10064 -3.39829 -1.47512 1.66868 
-3.39829 -1.47512 1.73807 -3.39829 0.51274 1.66868 -3.39829 0.51274 1.73807 
-3.38893 -1.1708 0.98819 -3.37219 -1.2907 1.13096 -3.3678 -1.33404 1.19894 
-3.3678 0.37166 2.2078 -3.36613 -1.43188 1.42492 -3.36613 -1.43188 1.98182 
-3.36613 0.4695 1.42492 -3.36613 0.4695 1.98182 -3.3651 -1.4495 1.49496 
-3.3651 -1.4495 1.91178 -3.3651 0.48712 1.49496 -3.3651 0.48712 1.91178 
-3.36476 -1.46197 1.56542 -3.36476 -1.46197 1.84132 -3.36476 0.4996 1.56542 
-3.36476 0.4996 1.84132 -3.36473 -1.40476 1.34565 -3.36473 0.44239 1.34565 
-3.36473 0.44239 2.0611 -3.36428 -1.37151 1.26959 -3.36428 0.40913 1.26959 
-3.36428 0.40913 2.13715 -3.36376 -1.46907 1.63423 -3.36376 -1.46907 1.77251 
-3.36376 0.5067 1.63423 -3.36376 0.5067 1.77251 -3.36343 -1.47144 1.70337 
-3.36343 0.50906 1.70337 -3.36097 -1.21108 1.03467 -3.35196 -1.12079 0.94959 
-3.3374 -1.309 1.16728 -3.3374 0.34663 2.23946 -3.33366 -1.24837 1.08462 
-3.33347 -1.34931 1.23677 -3.33347 0.38694 2.16997 -3.33157 -1.43621 1.46121 
-3.33157 -1.43621 1.94553 -3.33157 0.47384 1.46121 -3.33157 0.47384 1.94553 
-3.33133 -1.41407 1.38657 -3.33133 0.45169 1.38657 -3.33133 0.45169 2.02017 
-3.3309 -1.45122 1.53156 -3.3309 -1.45122 1.87518 -3.3309 0.48884 1.53156 
-3.3309 0.48884 1.87518 -3.33041 -1.38376 1.30882 -3.33041 0.42139 1.30882 
-3.33041 0.42139 2.09792 -3.32823 -1.46037 1.59961 -3.32823 -1.46037 1.80714 
-3.32823 0.49799 1.59961 -3.32823 0.49799 1.80714 -3.32756 -1.46512 1.66867 
-3.32756 -1.46512 1.73808 -3.32756 0.50274 1.66867 -3.32756 0.50274 1.73808 
-3.32359 -1.16288 0.994 -3.30762 -1.282 1.13712 -3.30308 -1.32493 1.20513 
-3.30308 0.36256 2.20161 -3.29906 -1.36254 1.27706 -3.29906 0.40016 1.27706 
-3.29906 0.40016 2.12969 -3.29864 -1.42068 1.4282 -3.29864 -1.42068 1.97854 
-3.29864 0.4583 1.4282 -3.29864 0.4583 1.97854 -3.29745 -1.43813 1.49811 
-3.29745 -1.43813 1.90863 -3.29745 0.47575 1.49811 -3.29745 0.47575 1.90863 
-3.29703 -1.39346 1.34917 -3.29703 0.43108 1.34917 -3.29703 0.43108 2.05757 
-3.29605 -1.20187 1.04163 -3.2943 -1.4495 1.56576 -3.2943 -1.4495 1.84099 
-3.2943 0.48712 1.56576 -3.2943 0.48712 1.84099 -3.29214 -1.45631 1.63405 
-3.29214 -1.45631 1.77269 -3.29214 0.49393 1.63405 -3.29214 0.49393 1.77269 
-3.29163 -1.45866 1.70337 -3.29163 0.49628 1.70337 -3.28581 -1.10945 0.95621 
-3.2732 -1.29843 1.17475 -3.2732 0.33605 2.232 -3.26944 -1.23759 1.09227 
-3.26855 -1.33859 1.24508 -3.26855 0.37622 2.16166 -3.26559 -1.37267 1.31732 
-3.26559 0.41029 1.31732 -3.26559 0.41029 2.08943 -3.26449 -1.42273 1.46515 
-3.26449 -1.42273 1.94159 -3.26449 0.46036 1.46515 -3.26449 0.46036 1.94159 
-3.26423 -1.40057 1.39053 -3.26423 0.43819 1.39053 -3.26423 0.43819 2.01621 
-3.26055 -1.43621 1.53223 -3.26055 -1.43621 1.87451 -3.26055 0.47384 1.53223 
-3.26055 0.47384 1.87451 -3.2579 -1.44526 1.6003 -3.2579 -1.44526 1.80645 
-3.2579 0.48289 1.6003 -3.2579 0.48289 1.80645 -3.25765 -1.15046 1.00194 
-3.25658 -1.4498 1.66867 -3.25658 -1.4498 1.73808 -3.25658 0.48743 1.66867 
-3.25658 0.48743 1.73808 -3.25008 -1.05426 0.92378 -3.24389 -1.26986 1.14569 
-3.23843 -1.31233 1.21413 -3.23843 0.34996 2.19261 -3.23472 -1.3497 1.2864 
-3.23472 0.38733 2.12034 -3.23261 -1.38027 1.35885 -3.23261 0.41789 1.35885 
-3.23261 0.41789 2.0479 -3.23211 -1.40507 1.43277 -3.23211 -1.40507 1.97397 
-3.23211 0.44269 1.43277 -3.23211 0.44269 1.97397 -3.23009 -1.18855 1.05121 
-3.22754 -1.42068 1.4993 -3.22754 -1.42068 1.90744 -3.22754 0.4583 1.4993 
-3.22754 0.4583 1.90744 -3.22426 -1.43188 1.56679 -3.22426 -1.43188 1.83995 
-3.22426 0.4695 1.56679 -3.22426 0.4695 1.83995 -3.22229 -1.43862 1.63492 
-3.22229 -1.43862 1.77182 -3.22229 0.47624 1.63492 -3.22229 0.47624 1.77182 
-3.22163 -1.44087 1.70337 -3.22163 0.47849 1.70337 -3.22065 -1.09524 0.96623 
-3.20899 -1.28414 1.18473 -3.20899 0.32177 2.22201 -3.20446 -1.32395 1.25528 
-3.20446 0.36158 2.15147 -3.2038 -1.22299 1.10306 -3.20162 -1.35766 1.32768 
-3.20162 0.39528 1.32768 -3.20162 0.39528 2.07906 -3.20038 -1.38518 1.40104 
-3.20038 -1.38518 2.0057 -3.20038 0.4228 1.40104 -3.20038 0.4228 2.0057 
-3.1923 -1.13511 1.01342 -3.18987 -1.40057 1.46489 -3.18987 -1.40057 1.94185 
-3.18987 0.43819 1.46489 -3.18987 0.43819 1.94185 -3.18591 -1.41407 1.53199 
-3.18591 -1.41407 1.87476 -3.18591 0.45169 1.53199 -3.18591 0.45169 1.87476 
-3.18508 -1.03825 0.93604 -3.18325 -1.42314 1.60012 -3.18325 -1.42314 1.80662 
-3.18325 0.46077 1.60012 -3.18325 0.46077 1.80662 -3.18191 -1.42769 1.66851 
-3.18191 -1.42769 1.73824 -3.18191 0.46532 1.66851 -3.18191 0.46532 1.73824 
-3.18127 -1.25435 1.15666 -3.17495 -1.29606 1.22529 -3.17495 0.33368 2.18145 
-3.17157 -1.33305 1.29757 -3.17157 0.37067 2.10917 -3.16938 -1.36311 1.37004 
-3.16938 0.40073 1.37004 -3.16938 0.40073 2.0367 -3.16539 -1.17196 1.0638 
-3.15819 -1.38027 1.43327 -3.15819 -1.38027 1.97347 -3.15819 0.41789 1.43327 
-3.15819 0.41789 1.97347 -3.15677 -1.07825 0.9796 -3.15124 -0.97824 0.91002 
-3.14851 -1.39346 1.49769 -3.14851 -1.39346 1.90905 -3.14851 0.43108 1.49769 
-3.14851 0.43108 1.90905 -3.14706 -1.26675 1.19702 -3.14706 0.30438 2.20973 
-3.14499 -1.40476 1.56539 -3.14499 -1.40476 1.84135 -3.14499 0.44239 1.56539 
-3.14499 0.44239 1.84135 -3.14315 -1.41171 1.63374 -3.14315 -1.41171 1.773 
-3.14315 0.44933 1.63374 -3.14315 0.44933 1.773 -3.14227 -1.41397 1.70337 
-3.14227 0.45159 1.70337 -3.14193 -1.20532 1.11561 -3.14188 -1.30557 1.26727 
-3.14188 0.3432 2.13948 -3.13919 -1.33892 1.33985 -3.13919 0.37654 2.0669 
-3.12888 -1.11703 1.02813 -3.12702 -1.35766 1.40228 -3.12702 -1.35766 2.00446 
-3.12702 0.39528 1.40228 -3.12702 0.39528 2.00446 -3.12204 -1.01954 0.95153 
-3.12003 -1.23553 1.16997 -3.12003 0.27316 2.23677 -3.11666 -1.37267 1.46625 
-3.11666 -1.37267 1.9405 -3.11666 0.41029 1.46625 -3.11666 0.41029 1.9405 
-3.1137 -1.27684 1.23904 -3.1137 0.31447 2.1677 -3.10986 -1.31266 1.31052 
-3.10986 0.35028 2.09622 -3.10816 -1.38376 1.53107 -3.10816 -1.38376 1.87567 
-3.10816 0.42139 1.53107 -3.10816 0.42139 1.87567 -3.10545 -1.39296 1.59919 
-3.10545 -1.39296 1.80755 -3.10545 0.43058 1.59919 -3.10545 0.43058 1.80755 
-3.10416 -1.15192 1.07784 -3.10333 -1.39731 1.66851 -3.10333 -1.39731 1.73824 
-3.10333 0.43493 1.66851 -3.10333 0.43493 1.73824 -3.10275 -0.97716 0.93263 
-3.09691 -1.33305 1.37223 -3.09691 0.37067 1.37223 -3.09691 0.37067 2.03452 
-3.09446 -1.05854 0.99627 -3.08646 -1.246 1.21165 -3.08646 0.28363 2.1951 
-3.08574 -1.3497 1.43538 -3.08574 -1.3497 1.97136 -3.08574 0.38733 1.43538 
-3.08574 0.38733 1.97136 -3.08149 -1.2844 1.28215 -3.08149 0.32202 2.1246 
-3.08115 -1.18424 1.13066 -3.0764 -1.36254 1.49972 -3.0764 -1.36254 1.90703 
-3.0764 0.40016 1.49972 -3.0764 0.40016 1.90703 -3.07439 -1.01727 0.97594 
-3.06893 -1.37151 1.56494 -3.06893 -1.37151 1.8418 -3.06893 0.40913 1.56494 
-3.06893 0.40913 1.8418 -3.06864 -1.09506 1.04403 -3.06661 -1.30557 1.34254 
-3.06661 0.3432 2.06421 -3.06577 -1.378 1.63399 -3.06577 -1.378 1.77275 
-3.06577 0.41562 1.63399 -3.06577 0.41562 1.77275 -3.06471 -1.38016 1.70337 
-3.06471 0.41779 1.70337 -3.06042 -1.21348 1.18556 -3.0554 -0.97466 0.95745 
-3.05462 -1.32395 1.40512 -3.05462 -1.32395 2.00163 -3.05462 0.36158 1.40512 
-3.05462 0.36158 2.00163 -3.05413 -1.2542 1.25479 -3.05413 0.29182 2.15196 
-3.0474 -1.05562 1.02314 -3.04467 -1.12896 1.09461 -3.04442 -1.33859 1.46921 
-3.04442 -1.33859 1.93753 -3.04442 0.37622 1.46921 -3.04442 0.37622 1.93753 
-3.03838 -1.27684 1.31436 -3.03838 0.31447 2.09238 -3.03611 -1.34931 1.53413 
-3.03611 -1.34931 1.87261 -3.03611 0.38694 1.53413 -3.03611 0.38694 1.87261 
-3.03093 -1.35673 1.59921 -3.03093 -1.35673 1.80754 -3.03093 0.39435 1.59921 
-3.03093 0.39435 1.80754 -3.02881 -1.36107 1.66852 -3.02881 -1.36107 1.73823 
-3.02881 0.3987 1.66852 -3.02881 0.3987 1.73823 -3.02785 -1.22214 1.22851 
-3.02785 0.25976 2.17824 -3.02748 -1.01401 1.00318 -3.02463 -1.29606 1.37561 
-3.02463 -1.29606 2.03114 -3.02463 0.33368 2.03114 -3.02266 -1.16008 1.1478 
-3.02258 -1.09072 1.07254 -3.01347 -1.31233 1.43909 -3.01347 -1.31233 1.96765 
-3.01347 0.34996 1.43909 -3.01347 0.34996 1.96765 -3.01099 -1.246 1.28712 
-3.01099 0.28363 2.11962 -3.0085 -0.97082 0.98503 -3.00447 -1.32493 1.50374 
-3.00447 -1.32493 1.903 -3.00447 0.36256 1.50374 -3.00447 0.36256 1.903 
-3.00271 -1.18829 1.20337 -3.00167 -1.051 1.05201 -2.99964 -1.12322 1.12483 
-2.99828 -1.33404 1.56846 -2.99828 -1.33404 1.83828 -2.99828 0.37166 1.83828 
-2.99636 -1.26675 1.34772 -2.99636 0.30438 2.05903 -2.99426 -1.33946 1.63376 
-2.99426 -1.33946 1.77298 -2.99303 -1.34155 1.70337 -2.9849 -1.21348 1.26108 
-2.9849 0.25111 2.14566 -2.98407 -1.28414 1.40965 -2.98407 -1.28414 1.9971 
-2.98407 0.32177 1.9971 -2.98171 -1.00894 1.03253 -2.97878 -1.15275 1.17944 
-2.97776 -1.08459 1.1031 -2.97409 -1.29843 1.47386 -2.97409 -1.29843 1.93289 
-2.96931 -1.23553 1.32069 -2.96931 0.27316 2.08606 -2.96662 -1.309 1.53806 
-2.96662 -1.309 1.86869 -2.96307 -0.96553 1.01475 -2.96159 -1.31614 1.60318 
-2.96159 -1.31614 1.80357 -2.95904 -1.31976 1.66852 -2.95904 -1.31976 1.73823 
-2.95742 -1.04471 1.08281 -2.95611 -1.11558 1.15677 -2.956 -1.25435 1.38193 
-2.956 -1.25435 2.02481 -2.94714 -1.16008 1.22332 -2.94681 -0.92184 0.99854 
-2.94503 -1.26986 1.44455 -2.94503 -1.26986 1.96219 -2.93768 -1.00229 1.06369 
-2.93646 -1.282 1.50828 -2.93646 -1.282 1.89846 -2.93476 -1.07689 1.13542 
-2.9303 -1.2907 1.57285 -2.9303 -1.2907 1.8339 -2.93 -1.18424 1.28181 
-2.9266 -1.29594 1.63797 -2.9266 -1.29594 1.76878 -2.92536 -1.29768 1.70337 
-2.92417 -1.12322 1.2003 -2.92025 -0.95974 1.04631 -2.91495 -1.20532 1.34259 
-2.91477 -1.03676 1.11543 -2.90418 -0.91579 1.03041 -2.90244 -1.08459 1.17842 
-2.9024 -1.22299 1.40446 -2.9024 -1.22299 2.00228 -2.89621 -0.99529 1.09687 
-2.89395 -1.12896 1.24533 -2.89161 -1.23759 1.4701 -2.89161 -1.23759 1.93664 
-2.88396 -1.24837 1.53432 -2.88396 -1.24837 1.87243 -2.88215 -1.04471 1.15808 
-2.8791 -0.95258 1.07976 -2.87869 -1.25569 1.59977 -2.87869 -1.25569 1.80697 
-2.87718 -1.15192 1.30482 -2.87598 -1.25948 1.66517 -2.87598 -1.25948 1.74157 
-2.87188 -1.09072 1.22324 -2.8635 -0.90874 1.06416 -2.86314 -1.17196 1.36605 
-2.86314 -1.17196 2.04069 -2.86303 -1.00229 1.13834 -2.85135 -1.051 1.20233 
-2.85055 -1.18855 1.43075 -2.85055 -1.18855 1.97599 -2.84565 -0.95974 1.12091 
-2.84337 -1.09506 1.2693 -2.84097 -1.20187 1.49671 -2.84097 -1.20187 1.91004 
-2.83401 -1.21108 1.56163 -2.83401 -1.21108 1.84511 -2.83187 -1.00894 1.18237 
-2.82995 -1.21711 1.62718 -2.82995 -1.21711 1.77957 -2.82975 -0.91579 1.10484 
-2.82799 -1.21926 1.70337 -2.82747 -1.11703 1.32954 -2.82248 -1.05562 1.24806 
-2.81543 -0.87103 1.09045 -2.81409 -0.96553 1.16373 -2.81276 -1.13511 1.39296 
-2.81276 -1.13511 2.01378 -2.80252 -1.01401 1.22814 -2.80128 -1.15046 1.45831 
-2.80128 -1.15046 1.94843 -2.79788 -0.92184 1.14747 -2.79561 -1.05854 1.29512 
-2.79334 -1.16288 1.52425 -2.79334 -1.16288 1.88249 -2.78753 -1.1708 1.58959 
-2.78753 -1.1708 1.81715 -2.78437 -0.97082 1.20916 -2.78338 -0.87708 1.13256 
-2.78312 -1.17454 1.66517 -2.78312 -1.17454 1.74157 -2.77894 -1.07825 1.35743 
-2.77894 -1.07825 2.04932 -2.77528 -1.01727 1.27505 -2.76817 -0.92664 1.19149 
-2.76557 -1.09524 1.42131 -2.76557 -1.09524 1.98544 -2.75679 -0.97466 1.25606 
-2.75555 -1.10945 1.48647 -2.75555 -1.10945 1.92028 -2.75337 -0.88201 1.17628 
-2.75087 -1.01954 1.3227 -2.74893 -1.12079 1.55262 -2.74893 -1.12079 1.85413 
-2.7424 -1.12633 1.62778 -2.7424 -1.12633 1.77897 -2.74022 -1.12818 1.70337 
-2.74018 -0.9308 1.23819 -2.73977 -0.83171 1.16018 -2.73538 -1.03825 1.38574 
-2.73538 -1.03825 2.021 -2.73197 -0.97716 1.30341 -2.72548 -0.8858 1.2215 
-2.72312 -1.05426 1.45074 -2.72312 -1.05426 1.956 -2.7149 -0.93327 1.28508 
-2.71438 -1.06736 1.51645 -2.71438 -1.06736 1.8903 -2.71145 -0.83576 1.20519 
-2.70936 -0.97824 1.3519 -2.70417 -1.07226 1.58954 -2.70417 -1.07226 1.8172 
-2.6998 -0.88845 1.26808 -2.69976 -1.076 1.66514 -2.69976 -1.076 1.74161 
-2.69484 -0.9957 1.41593 -2.69484 -0.9957 1.99082 -2.69185 -0.93467 1.33343 
-2.68405 -1.01078 1.48128 -2.68405 -1.01078 1.92546 -2.67175 -1.01703 1.55379 
-2.67175 -1.01703 1.85295 -2.67124 -0.93481 1.38261 -2.66397 -1.02035 1.62712 
-2.66397 -1.02035 1.77962 -2.66152 -1.02193 1.70337 -2.65811 -0.95137 1.95944 
-3.52693 0.15005 3.22444 -3.5046 0.22227 3.12356 -3.49312 0.20691 3.18891 
-3.4784 0.18884 3.25234 -3.47187 0.28288 3.02024 -3.46491 0.27368 3.08517 
-3.45533 0.26035 3.15112 -3.44274 0.24376 3.21582 -3.4299 0.33129 2.9167 
-3.42869 0.22372 3.27705 -3.42719 0.32749 2.9821 -3.42192 0.32017 3.04755 
-3.41426 0.30939 3.11177 -3.41193 0.20076 3.33654 -3.40348 0.2948 3.17741 
-3.39093 0.27712 3.23929 -3.38052 0.36949 2.8785 -3.37928 0.36774 2.8131 
-3.37928 0.36774 2.9439 -3.37588 0.25605 3.30006 -3.37558 0.3625 3.00903 
-3.36942 0.3538 3.07359 -3.36084 0.34167 3.13732 -3.35874 0.23188 3.35855 
-3.34988 0.32616 3.19994 -3.34684 0.39156 2.84365 -3.34684 0.39156 2.91335 
-3.34428 0.38795 2.7783 -3.34428 0.38795 2.9787 -3.33926 0.3808 2.71319 
-3.33926 0.3808 3.04381 -3.33657 0.30733 3.26118 -3.33179 0.37023 3.10801 
-3.32181 0.35595 3.17222 -3.32097 0.28528 3.32079 -3.31285 0.41335 2.8785 
-3.31161 0.41126 2.80889 -3.31161 0.41126 2.94811 -3.30952 0.33855 3.23416 
-3.3076 0.40584 2.74359 -3.3076 0.40584 3.01341 -3.30317 0.2601 3.3785 
-3.3014 0.39674 2.67887 -3.3014 0.39674 3.07813 -3.29489 0.3178 3.29475 
-3.2924 0.38413 2.61422 -3.2924 0.38413 3.14278 -3.28124 0.36786 3.20626 
-3.27803 0.29394 3.35336 -3.27707 0.43288 2.84365 -3.27707 0.43288 2.91335 
-3.27495 0.42853 2.77433 -3.27495 0.42853 2.98267 -3.26976 0.42112 2.70926 
-3.26976 0.42112 3.04774 -3.2675 0.34864 3.26751 -3.26145 0.41039 2.64434 
-3.26145 0.41039 3.11266 -3.25175 0.326 3.32708 -3.25126 0.39576 2.58024 
-3.25126 0.39576 3.17676 -3.24545 0.28528 3.39631 -3.24116 0.45197 2.8785 
-3.24011 0.4498 2.80912 -3.24011 0.4498 2.94788 -3.23927 0.37737 2.51766 
-3.23927 0.37737 3.23934 -3.23695 0.44331 2.74007 -3.23695 0.44331 3.01693 
-3.22948 0.43434 2.67484 -3.22948 0.43434 3.08216 -3.22439 0.3562 2.45728 
-3.22439 0.3562 3.29972 -3.22014 0.4215 2.61051 -3.22014 0.4215 3.14649 
-3.21942 0.3178 3.37022 -3.20897 0.40485 2.54735 -3.20897 0.40485 3.20965 
-3.20255 0.46911 2.84363 -3.20255 0.46911 2.91337 -3.20043 0.46476 2.77432 
-3.20043 0.46476 2.98268 -3.19772 0.45557 2.7062 -3.19772 0.45557 3.0508 
-3.19601 0.38446 2.48565 -3.19601 0.38446 3.27135 -3.19218 0.34864 2.41417 
-3.19218 0.34864 3.34283 -3.18922 0.44447 2.64138 -3.18922 0.44447 3.11562 
-3.18585 0.30733 3.4119 -3.17885 0.42946 2.57741 -3.17885 0.42946 3.17959 
-3.16669 0.41072 2.51497 -3.16669 0.41072 3.24203 -3.164 0.37737 2.4424 
-3.164 0.37737 3.3146 -3.16395 0.27712 3.46627 -3.16361 0.48577 2.8785 
-3.16273 0.48351 2.80887 -3.16273 0.48351 2.94813 -3.16089 0.47657 2.74052 
-3.16089 0.47657 3.01648 -3.15882 0.33855 2.37214 -3.15882 0.33855 3.38486 
-3.15736 -1.35928 3.08418 -3.15736 0.46526 2.67282 -3.15736 0.46526 3.08418 
-3.14769 0.45207 2.6084 -3.14769 0.45207 3.1486 -3.13649 0.43491 2.54517 
-3.13649 0.43491 3.21183 -3.13431 0.40485 2.4727 -3.13431 0.40485 3.2843 
-3.13093 0.36786 2.40042 -3.13093 0.36786 3.35658 -3.1246 0.32616 2.33179 
-3.1246 0.32616 3.42521 -3.12397 0.49949 2.84363 -3.12397 0.49949 2.91337 
-3.12263 -1.38897 2.98175 -3.12263 0.49495 2.77525 -3.12263 0.49495 2.98175 
-3.11996 -1.37989 3.04989 -3.11996 0.48587 2.70711 -3.11996 0.48587 3.04989 
-3.11601 -1.36639 3.11698 -3.11601 0.47237 2.64002 -3.11601 0.47237 3.11698 
-3.10549 0.45698 2.57617 -3.10549 0.45698 3.18083 -3.10425 0.42946 2.50281 
-3.10425 0.42946 3.25419 -3.10208 0.2948 2.27819 -3.10208 0.2948 3.47881 
-3.10142 0.39576 2.4304 -3.10142 0.39576 3.3266 -3.09689 0.35595 2.35986 
-3.09689 0.35595 3.39714 -3.08425 0.51267 2.8785 -3.08359 -1.40444 2.94695 
-3.08359 0.51042 2.81005 -3.08359 0.51042 2.94695 -3.08162 -1.3977 3.01508 
-3.08162 0.50368 2.74192 -3.08162 0.50368 3.01508 -3.07833 -1.3865 3.08257 
-3.07833 0.49248 2.67443 -3.07833 0.49248 3.08257 -3.07579 0.26035 2.22634 
-3.07376 -1.37089 3.1491 -3.07376 0.47687 2.6079 -3.07376 0.47687 3.1491 
-3.07327 0.45207 2.53398 -3.07327 0.45207 3.22302 -3.07115 0.4215 2.46153 
-3.07115 0.4215 3.29547 -3.06745 0.38413 2.38926 -3.06745 0.38413 3.36774 
-3.06198 0.34167 2.32082 -3.06198 0.34167 3.43618 -3.0493 -1.41562 2.8438 
-3.0493 -1.41562 2.9132 -3.0493 0.5216 2.8438 -3.0493 0.5216 2.9132 
-3.04797 -1.41109 2.98158 -3.04797 0.51707 2.77542 -3.04797 0.51707 2.98158 
-3.04533 -1.40203 3.04964 -3.04533 0.50801 2.70736 -3.04533 0.50801 3.04964 
-3.04164 0.47237 2.56566 -3.04164 0.47237 3.19134 -3.04138 -1.38855 3.11672 
-3.04138 0.49453 2.64028 -3.04138 0.49453 3.11672 -3.04029 0.44447 2.49244 
-3.04029 0.44447 3.26456 -3.03732 0.41039 2.42021 -3.03732 0.41039 3.33679 
-3.03644 0.30939 2.2674 -3.03644 0.30939 3.4896 -3.03268 0.37023 2.34988 
-3.03268 0.37023 3.40712 -3.01424 -1.42448 2.8785 -3.01424 0.53046 2.8785 
-3.01374 -1.42213 2.80918 -3.01374 -1.42213 2.94782 -3.01374 0.52811 2.80918 
-3.01374 0.52811 2.94782 -3.01157 -1.41532 2.74088 -3.01157 -1.41532 3.01612 
-3.01157 0.5213 2.74088 -3.01157 0.5213 3.01612 -3.00983 0.27368 2.21676 
-3.00983 0.27368 3.54024 -3.00884 0.46526 2.5243 -3.00884 0.46526 3.2327 
-3.00843 -1.40395 3.08376 -3.00843 0.50993 2.67324 -3.00843 0.50993 3.08376 
-3.00723 -1.3865 3.15367 -3.00723 0.49248 2.60333 -3.00723 0.49248 3.15367 
-3.00682 0.43434 2.45219 -3.00682 0.43434 3.30481 -3.00279 0.39674 2.38026 
-3.00279 0.39674 3.37674 -2.99826 0.3538 2.31224 -2.99826 0.3538 3.44476 
-2.98228 0.23468 2.16913 -2.97831 -1.43094 2.8438 -2.97831 -1.43094 2.9132 
-2.97831 0.53692 2.8438 -2.97831 0.53692 2.9132 -2.97764 -1.42619 2.77473 
-2.97764 -1.42619 2.98227 -2.97764 0.53217 2.77473 -2.97764 0.53217 2.98227 
-2.97546 0.45557 2.48395 -2.97546 0.45557 3.27305 -2.97498 -1.41704 2.70669 
-2.97498 -1.41704 3.05031 -2.97498 0.52302 2.70669 -2.97498 0.52302 3.05031 
-2.97455 -1.37989 3.1953 -2.97455 0.48587 2.5617 -2.97455 0.48587 3.1953 
-2.9743 -1.40203 3.12066 -2.9743 0.50801 2.63634 -2.9743 0.50801 3.12066 
-2.97241 0.42112 2.4119 -2.97241 0.42112 3.3451 -2.97222 0.32017 2.25975 
-2.97222 0.32017 3.49725 -2.96848 0.3808 2.34241 -2.96848 0.3808 3.41459 
-2.9449 0.28288 2.20979 -2.9449 0.28288 3.54721 -2.94245 -1.43726 2.8785 
-2.94245 0.54324 2.8785 -2.94211 -1.43489 2.80936 -2.94211 -1.43489 2.94764 
-2.94211 0.54087 2.80936 -2.94211 0.54087 2.94764 -2.94159 0.44331 2.44472 
-2.94159 0.44331 3.31228 -2.94114 0.47657 2.52077 -2.94114 0.47657 3.23623 
-2.94111 -1.4278 2.74055 -2.94111 -1.4278 3.01645 -2.94111 0.53378 2.74055 
-2.94111 0.53378 3.01645 -2.94078 -1.41532 2.67009 -2.94078 -1.41532 3.08691 
-2.94078 0.5213 2.67009 -2.94078 0.5213 3.08691 -2.93974 -1.3977 2.60005 
-2.93974 -1.3977 3.15695 -2.93974 0.50368 2.60005 -2.93974 0.50368 3.15695 
-2.93807 0.40584 2.37407 -2.93807 0.40584 3.38293 -2.93369 0.3625 2.30609 
-2.93369 0.3625 3.45091 -2.91694 0.2426 3.59369 -2.90759 -1.44094 2.8438 
-2.90759 -1.44094 2.9132 -2.90759 0.54692 2.8438 -2.90759 0.54692 2.9132 
-2.90735 0.46476 2.48124 -2.90735 0.46476 3.27576 -2.90733 0.42853 2.40671 
-2.90733 0.42853 3.35029 -2.90693 -1.42619 2.70402 -2.90693 -1.42619 3.05298 
-2.90693 0.53217 2.70402 -2.90693 0.53217 3.05298 -2.90692 -1.43619 2.77475 
-2.90692 -1.43619 2.98225 -2.90692 0.54217 2.77475 -2.90692 0.54217 2.98225 
-2.90676 0.32749 2.25447 -2.90676 0.32749 3.50253 -2.90642 -1.38897 2.55903 
-2.90642 -1.38897 3.19797 -2.90642 0.49495 2.55903 -2.90642 0.49495 3.19797 
-2.90624 -1.41109 2.63369 -2.90624 -1.41109 3.12331 -2.90624 0.51707 2.63369 
-2.90624 0.51707 3.12331 -2.90336 0.38795 2.33738 -2.90336 0.38795 3.41962 
-2.87936 0.28891 3.55126 -2.87279 -1.37753 2.51893 -2.87279 -1.37753 3.23807 
-2.87279 0.48351 2.51893 -2.87279 0.48351 3.23807 -2.87277 0.41126 2.37005 
-2.87277 0.41126 3.38695 -2.87264 -1.44459 2.8785 -2.87264 0.55057 2.8785 
-2.87255 -1.34382 2.44156 -2.87255 0.4498 2.44156 -2.87255 0.4498 3.31544 
-2.87249 -1.42213 2.66793 -2.87249 -1.42213 3.08907 -2.87249 0.52811 2.66793 
-2.87249 0.52811 3.08907 -2.87247 -1.44219 2.80919 -2.87247 -1.44219 2.94781 
-2.87247 0.54817 2.80919 -2.87247 0.54817 2.94781 -2.87231 -1.43489 2.73955 
-2.87231 -1.43489 3.01745 -2.87231 0.54087 2.73955 -2.87231 0.54087 3.01745 
-2.87161 -1.40444 2.59807 -2.87161 -1.40444 3.15893 -2.87161 0.51042 2.59807 
-2.87161 0.51042 3.15893 -2.86857 0.36774 2.30239 -2.86857 0.36774 3.45461 
-2.84137 0.24634 3.59809 -2.84136 0.33129 2.25176 -2.84136 0.33129 3.50524 
-2.83803 -1.36313 2.47912 -2.83803 0.46911 2.47912 -2.83803 0.46911 3.27788 
-2.83803 -1.39351 2.5577 -2.83803 -1.39351 3.1993 -2.83803 0.49949 2.5577 
-2.83803 0.49949 3.1993 -2.83802 -1.3269 2.4046 -2.83802 0.43288 2.4046 
-2.83802 0.43288 3.3524 -2.83802 -1.28558 2.33483 -2.83802 0.39156 2.33483 
-2.83802 0.39156 3.42217 -2.83787 -1.43094 2.70335 -2.83787 -1.43094 3.05365 
-2.83787 0.53692 2.70335 -2.83787 0.53692 3.05365 -2.83787 -1.41562 2.63236 
-2.83787 -1.41562 3.12464 -2.83787 0.5216 2.63236 -2.83787 0.5216 3.12464 
-2.83786 -1.44094 2.77408 -2.83786 -1.44094 2.98292 -2.83786 0.54692 2.77408 
-2.83786 0.54692 2.98292 -2.83786 -1.44581 2.8438 -2.83786 -1.44581 2.9132 
-2.83786 0.55179 2.8438 -2.83786 0.55179 2.9132 -2.80317 -1.44701 2.8785 
-2.80317 -1.44459 2.80902 -2.80317 -1.44459 2.94798 -2.80317 -1.43726 2.73922 
-2.80317 -1.43726 3.01778 -2.80317 -1.42448 2.66742 -2.80317 -1.42448 3.08958 
-2.80317 -1.40669 2.59742 -2.80317 -1.40669 3.15958 -2.80317 -1.37979 2.51806 
-2.80317 -1.37979 3.23894 -2.80317 -1.34599 2.4405 -2.80317 -1.30737 2.36881 
-2.80317 -1.26351 2.30115 -2.80317 0.19999 3.64099 -2.80317 0.29106 3.55322 
-2.80317 0.36949 2.30115 -2.80317 0.36949 3.45585 -2.80317 0.41335 2.36881 
-2.80317 0.41335 3.38819 -2.80317 0.45197 2.4405 -2.80317 0.45197 3.3165 
-2.80317 0.48577 2.51806 -2.80317 0.48577 3.23894 -2.80317 0.51267 2.59742 
-2.80317 0.51267 3.15958 -2.80317 0.53046 2.66742 -2.80317 0.53046 3.08958 
-2.80317 0.54324 2.73922 -2.80317 0.54324 3.01778 -2.80317 0.55057 2.80902 
-2.80317 0.55057 2.94798 -2.80317 0.55299 2.8785 -2.76847 -1.44581 2.8438 
-2.76847 -1.44581 2.9132 -2.76847 0.55179 2.8438 -2.76847 0.55179 2.9132 
-2.76847 -1.44094 2.77408 -2.76847 -1.44094 2.98292 -2.76847 0.54692 2.77408 
-2.76847 0.54692 2.98292 -2.76846 -1.41562 2.63236 -2.76846 -1.41562 3.12464 
-2.76846 0.5216 2.63236 -2.76846 0.5216 3.12464 -2.76846 -1.43094 2.70335 
-2.76846 -1.43094 3.05365 -2.76846 0.53692 2.70335 -2.76846 0.53692 3.05365 
-2.76831 -1.28558 2.33483 -2.76831 0.39156 2.33483 -2.76831 0.39156 3.42217 
-2.76831 -1.3269 2.4046 -2.76831 0.43288 2.4046 -2.76831 0.43288 3.3524 
-2.7683 -1.39351 2.5577 -2.7683 -1.39351 3.1993 -2.7683 0.49949 2.5577 
-2.7683 0.49949 3.1993 -2.7683 -1.36313 2.47912 -2.7683 -1.36313 3.27788 
-2.7683 0.46911 2.47912 -2.7683 0.46911 3.27788 -2.76497 -1.22531 2.25176 
-2.76497 0.33129 3.50524 -2.76496 -1.14036 2.15891 -2.76496 0.24634 3.59809 
-2.73776 -1.26176 2.30239 -2.73776 0.36774 3.45461 -2.73472 -1.40444 2.59807 
-2.73472 -1.40444 3.15893 -2.73472 0.51042 2.59807 -2.73472 0.51042 3.15893 
-2.73402 -1.43489 2.73955 -2.73402 -1.43489 3.01745 -2.73402 0.54087 2.73955 
-2.73402 0.54087 3.01745 -2.73386 -1.44219 2.80919 -2.73386 -1.44219 2.94781 
-2.73386 0.54817 2.80919 -2.73386 0.54817 2.94781 -2.73384 -1.42213 2.66793 
-2.73384 -1.42213 3.08907 -2.73384 0.52811 2.66793 -2.73384 0.52811 3.08907 
-2.73378 -1.34382 2.44156 -2.73378 -1.34382 3.31544 -2.73378 0.4498 2.44156 
-2.73378 0.4498 3.31544 -2.73369 -1.44459 2.8785 -2.73369 0.55057 2.8785 
-2.73356 -1.30528 2.37005 -2.73356 0.41126 2.37005 -2.73356 0.41126 3.38695 
-2.73354 -1.37753 2.51893 -2.73354 -1.37753 3.23807 -2.73354 0.48351 2.51893 
-2.73354 0.48351 3.23807 -2.72757 -1.09216 2.11819 -2.72757 0.19814 3.63881 
-2.72697 -1.18293 2.20574 -2.72697 0.28891 3.55126 -2.70297 -1.28197 2.33738 
-2.70297 0.38795 2.33738 -2.70297 0.38795 3.41962 -2.70009 -1.41109 2.63369 
-2.70009 -1.41109 3.12331 -2.70009 0.51707 2.63369 -2.70009 0.51707 3.12331 
-2.69991 -1.38897 2.55903 -2.69991 -1.38897 3.19797 -2.69991 0.49495 2.55903 
-2.69991 0.49495 3.19797 -2.69957 -1.22151 2.25447 -2.69957 0.32749 3.50253 
-2.69941 -1.43619 2.77475 -2.69941 -1.43619 2.98225 -2.69941 0.54217 2.77475 
-2.69941 0.54217 2.98225 -2.6994 -1.42619 2.70402 -2.6994 -1.42619 3.05298 
-2.6994 0.53217 2.70402 -2.6994 0.53217 3.05298 -2.699 -1.32255 2.40671 
-2.699 -1.32255 3.35029 -2.699 0.42853 2.40671 -2.699 0.42853 3.35029 
-2.69898 -1.35878 2.48124 -2.69898 -1.35878 3.27576 -2.69898 0.46476 2.48124 
-2.69898 0.46476 3.27576 -2.69874 -1.44094 2.8438 -2.69874 -1.44094 2.9132 
-2.69874 0.54692 2.8438 -2.69874 0.54692 2.9132 -2.68939 -1.13662 2.16331 
-2.68939 0.2426 3.59369 -2.68934 -1.03808 2.07995 -2.67264 -1.25652 2.30609 
-2.67264 0.3625 3.45091 -2.66826 -1.29986 2.37407 -2.66826 0.40584 2.37407 
-2.66826 0.40584 3.38293 -2.66659 -1.3977 2.60005 -2.66659 -1.3977 3.15695 
-2.66659 0.50368 2.60005 -2.66659 0.50368 3.15695 -2.66555 -1.41532 2.67009 
-2.66555 -1.41532 3.08691 -2.66555 0.5213 2.67009 -2.66555 0.5213 3.08691 
-2.66522 -1.4278 2.74055 -2.66522 -1.4278 3.01645 -2.66522 0.53378 2.74055 
-2.66522 0.53378 3.01645 -2.66519 -1.37059 2.52077 -2.66519 -1.37059 3.23623 
-2.66519 0.47657 2.52077 -2.66519 0.47657 3.23623 -2.66474 -1.33733 2.44472 
-2.66474 -1.33733 3.31228 -2.66474 0.44331 2.44472 -2.66474 0.44331 3.31228 
-2.66422 -1.43489 2.80936 -2.66422 -1.43489 2.94764 -2.66422 0.54087 2.80936 
-2.66422 0.54087 2.94764 -2.66388 -1.43726 2.8785 -2.66388 0.54324 2.8785 
-2.66143 -1.1769 2.20979 -2.66143 0.28288 3.54721 -2.65359 -0.98285 2.04753 
-2.65241 -1.08661 2.12472 -2.63785 -1.27482 2.34241 -2.63785 0.3808 3.41459 
-2.63411 -1.21419 2.25975 -2.63411 0.32017 3.49725 -2.63392 -1.31514 2.4119 
-2.63392 -1.31514 3.3451 -2.63392 0.42112 2.4119 -2.63392 0.42112 3.3451 
-2.63203 -1.40203 2.63634 -2.63203 -1.40203 3.12066 -2.63203 0.50801 2.63634 
-2.63203 0.50801 3.12066 -2.63178 -1.37989 2.5617 -2.63178 -1.37989 3.1953 
-2.63178 0.48587 2.5617 -2.63178 0.48587 3.1953 -2.63135 -1.41704 2.70669 
-2.63135 -1.41704 3.05031 -2.63135 0.52302 2.70669 -2.63135 0.52302 3.05031 
-2.63087 -1.34959 2.48395 -2.63087 -1.34959 3.27305 -2.63087 0.45557 2.48395 
-2.63087 0.45557 3.27305 -2.62869 -1.42619 2.77473 -2.62869 -1.42619 2.98227 
-2.62869 0.53217 2.77473 -2.62869 0.53217 2.98227 -2.62802 -1.43094 2.8438 
-2.62802 -1.43094 2.9132 -2.62802 0.53692 2.8438 -2.62802 0.53692 2.9132 
-2.62405 -1.1287 2.16913 -2.61624 -1.03318 2.09017 -2.60807 -1.24782 2.31224 
-2.60807 0.3538 3.44476 -2.60354 -1.29076 2.38026 -2.60354 -1.29076 3.37674 
-2.60354 0.39674 3.37674 -2.59951 -1.32836 2.45219 -2.59951 -1.32836 3.30481 
-2.59951 0.43434 2.45219 -2.59951 0.43434 3.30481 -2.5991 -1.3865 2.60333 
-2.5991 -1.3865 3.15367 -2.5991 0.49248 2.60333 -2.5991 0.49248 3.15367 
-2.5979 -1.40395 2.67324 -2.5979 -1.40395 3.08376 -2.5979 0.50993 2.67324 
-2.5979 0.50993 3.08376 -2.59749 -1.35928 2.5243 -2.59749 -1.35928 3.2327 
-2.59749 0.46526 2.5243 -2.59749 0.46526 3.2327 -2.5965 -1.1677 2.21676 
-2.59476 -1.41532 2.74088 -2.59476 -1.41532 3.01612 -2.59476 0.5213 2.74088 
-2.59476 0.5213 3.01612 -2.59259 -1.42213 2.80918 -2.59259 -1.42213 2.94782 
-2.59259 0.52811 2.80918 -2.59259 0.52811 2.94782 -2.59209 -1.42448 2.8785 
-2.59209 0.53046 2.8785 -2.58626 -1.07527 2.13134 -2.58107 -0.9766 2.05984 
-2.57365 -1.26425 2.34988 -2.57365 -1.26425 3.40712 -2.57365 0.37023 3.40712 
-2.56989 -1.20341 2.2674 -2.56901 -1.30441 2.42021 -2.56901 -1.30441 3.33679 
-2.56901 0.41039 2.42021 -2.56901 0.41039 3.33679 -2.56604 -1.33849 2.49244 
-2.56604 -1.33849 3.26456 -2.56604 0.44447 2.49244 -2.56604 0.44447 3.26456 
-2.56495 -1.38855 2.64028 -2.56495 -1.38855 3.11672 -2.56495 0.49453 2.64028 
-2.56495 0.49453 3.11672 -2.56469 -1.36639 2.56566 -2.56469 -1.36639 3.19134 
-2.56469 0.47237 2.56566 -2.56469 0.47237 3.19134 -2.561 -1.40203 2.70736 
-2.561 -1.40203 3.04964 -2.561 0.50801 2.70736 -2.561 0.50801 3.04964 
-2.55836 -1.41109 2.77542 -2.55836 -1.41109 2.98158 -2.55836 0.51707 2.77542 
-2.55836 0.51707 2.98158 -2.5581 -1.11629 2.17706 -2.55703 -1.41562 2.8438 
-2.55703 -1.41562 2.9132 -2.55703 0.5216 2.8438 -2.55703 0.5216 2.9132 
-2.55054 -1.02008 2.0989 -2.54435 -1.23569 2.32082 -2.54435 -1.23569 3.43618 
-2.54435 0.34167 3.43618 -2.53888 -1.27815 2.38926 -2.53888 -1.27815 3.36774 
-2.53888 0.38413 3.36774 -2.53518 -1.31552 2.46153 -2.53518 -1.31552 3.29547 
-2.53518 0.4215 2.46153 -2.53518 0.4215 3.29547 -2.53306 -1.34609 2.53398 
-2.53306 -1.34609 3.22302 -2.53306 0.45207 2.53398 -2.53306 0.45207 3.22302 
-2.53257 -1.37089 2.6079 -2.53257 -1.37089 3.1491 -2.53257 0.47687 2.6079 
-2.53257 0.47687 3.1491 -2.53054 -1.15437 2.22634 -2.528 -1.3865 2.67443 
-2.528 -1.3865 3.08257 -2.528 0.49248 2.67443 -2.528 0.49248 3.08257 
-2.52471 -1.3977 2.74192 -2.52471 -1.3977 3.01508 -2.52471 0.50368 2.74192 
-2.52471 0.50368 3.01508 -2.52274 -1.40444 2.81005 -2.52274 -1.40444 2.94695 
-2.52274 0.51042 2.81005 -2.52274 0.51042 2.94695 -2.52208 -1.40669 2.8785 
-2.52208 0.51267 2.8785 -2.5211 -1.06107 2.14136 -2.50944 -1.24997 2.35986 
-2.50944 -1.24997 3.39714 -2.50944 0.35595 3.39714 -2.50491 -1.28978 2.4304 
-2.50491 -1.28978 3.3266 -2.50491 0.39576 3.3266 -2.50425 -1.18882 2.27819 
-2.50425 -1.18882 3.47881 -2.50208 -1.32348 2.50281 -2.50208 -1.32348 3.25419 
-2.50208 0.42946 2.50281 -2.50208 0.42946 3.25419 -2.50084 -1.351 2.57617 
-2.50084 -1.351 3.18083 -2.50084 0.45698 2.57617 -2.50084 0.45698 3.18083 
-2.49276 -1.10093 2.18855 -2.49032 -1.36639 2.64002 -2.49032 -1.36639 3.11698 
-2.49032 0.47237 2.64002 -2.49032 0.47237 3.11698 -2.48637 -1.37989 2.70711 
-2.48637 -1.37989 3.04989 -2.48637 0.48587 2.70711 -2.48637 0.48587 3.04989 
-2.48554 -1.00407 2.11117 -2.4837 -1.38897 2.77525 -2.4837 -1.38897 2.98175 
-2.4837 0.49495 2.77525 -2.4837 0.49495 2.98175 -2.48236 -1.39351 2.84363 
-2.48236 -1.39351 2.91337 -2.48236 0.49949 2.84363 -2.48236 0.49949 2.91337 
-2.48173 -1.22018 2.33179 -2.48173 -1.22018 3.42521 -2.4754 -1.26188 2.40042 
-2.4754 -1.26188 3.35658 -2.4754 0.36786 3.35658 -2.47202 -1.29887 2.4727 
-2.47202 -1.29887 3.2843 -2.47202 0.40485 2.4727 -2.47202 0.40485 3.2843 
-2.46984 -1.32893 2.54517 -2.46984 -1.32893 3.21183 -2.46984 0.43491 2.54517 
-2.46984 0.43491 3.21183 -2.46584 -1.13778 2.23893 -2.46584 -1.13778 3.51807 
-2.45864 -1.34609 2.6084 -2.45864 -1.34609 3.1486 -2.45864 0.45207 2.6084 
-2.45864 0.45207 3.1486 -2.45722 -1.04407 2.15473 -2.44897 -1.35928 2.67282 
-2.44897 -1.35928 3.08418 -2.44897 0.46526 2.67282 -2.44897 0.46526 3.08418 
-2.44751 -1.23257 2.37214 -2.44751 -1.23257 3.38486 -2.44544 -1.37059 2.74052 
-2.44544 -1.37059 3.01648 -2.44544 0.47657 2.74052 -2.44544 0.47657 3.01648 
-2.4436 -1.37753 2.80887 -2.4436 -1.37753 2.94813 -2.4436 0.48351 2.80887 
-2.4436 0.48351 2.94813 -2.44272 -1.37979 2.8785 -2.44272 0.48577 2.8785 
-2.44238 -1.17114 2.29073 -2.44238 -1.17114 3.46627 -2.44233 -1.27139 2.4424 
-2.44233 -1.27139 3.3146 -2.44233 0.37737 3.3146 -2.43964 -1.30474 2.51497 
-2.43964 -1.30474 3.24203 -2.43964 0.41072 2.51497 -2.43964 0.41072 3.24203 
-2.42933 -1.08286 2.20326 -2.42748 -1.32348 2.57741 -2.42748 -1.32348 3.17959 
-2.42748 0.42946 2.57741 -2.42748 0.42946 3.17959 -2.42249 -0.98536 2.12666 
-2.42048 -1.20135 2.3451 -2.42048 -1.20135 3.4119 -2.41711 -1.33849 2.64138 
-2.41711 -1.33849 3.11562 -2.41711 0.44447 2.64138 -2.41711 0.44447 3.11562 
-2.41415 -1.24266 2.41417 -2.41415 -1.24266 3.34283 -2.41032 -1.27848 2.48565 
-2.41032 -1.27848 3.27135 -2.41032 0.38446 3.27135 -2.40861 -1.34959 2.7062 
-2.40861 -1.34959 3.0508 -2.40861 0.45557 2.7062 -2.40861 0.45557 3.0508 
-2.4059 -1.35878 2.77432 -2.4059 -1.35878 2.98268 -2.4059 0.46476 2.77432 
-2.4059 0.46476 2.98268 -2.40462 -1.11774 2.25297 -2.40378 -1.36313 2.84363 
-2.40378 -1.36313 2.91337 -2.40378 0.46911 2.84363 -2.40378 0.46911 2.91337 
-2.39736 -1.29887 2.54735 -2.39736 -1.29887 3.20965 -2.39736 0.40485 2.54735 
-2.39736 0.40485 3.20965 -2.39492 -1.02436 2.17139 -2.38691 -1.21182 2.38678 
-2.38691 -1.21182 3.37022 -2.38619 -1.31552 2.61051 -2.38619 -1.31552 3.14649 
-2.38619 0.4215 2.61051 -2.38619 0.4215 3.14649 -2.38194 -1.25022 2.45728 
-2.38194 -1.25022 3.29972 -2.3816 -1.15007 2.30579 -2.3816 -1.15007 3.45121 
-2.37685 -1.32836 2.67484 -2.37685 -1.32836 3.08216 -2.37685 0.43434 2.67484 
-2.37685 0.43434 3.08216 -2.37484 -0.98309 2.15107 -2.36938 -1.33733 2.74007 
-2.36938 -1.33733 3.01693 -2.36938 0.44331 2.74007 -2.36938 0.44331 3.01693 
-2.36909 -1.06088 2.21915 -2.36706 -1.27139 2.51766 -2.36706 -1.27139 3.23934 
-2.36706 0.37737 2.51766 -2.36706 0.37737 3.23934 -2.36622 -1.34382 2.80912 
-2.36622 -1.34382 2.94788 -2.36622 0.4498 2.80912 -2.36622 0.4498 2.94788 
-2.36517 -1.34599 2.8785 -2.36517 0.45197 2.8785 -2.36088 -1.1793 2.36069 
-2.36088 -1.1793 3.39631 -2.35507 -1.28978 2.58024 -2.35507 -1.28978 3.17676 
-2.35507 0.39576 2.58024 -2.35507 0.39576 3.17676 -2.35458 -1.22002 2.42992 
-2.35458 -1.22002 3.32708 -2.34785 -1.02144 2.19827 -2.34512 -1.09478 2.26974 
-2.34488 -1.30441 2.64434 -2.34488 -1.30441 3.11266 -2.34488 0.41039 2.64434 
-2.34488 0.41039 3.11266 -2.33883 -1.24266 2.48949 -2.33883 -1.24266 3.26751 
-2.33657 -1.31514 2.70926 -2.33657 -1.31514 3.04774 -2.33657 0.42112 2.70926 
-2.33657 0.42112 3.04774 -2.33138 -1.32255 2.77433 -2.33138 -1.32255 2.98267 
-2.33138 0.42853 2.77433 -2.33138 0.42853 2.98267 -2.32926 -1.3269 2.84365 
-2.32926 -1.3269 2.91335 -2.32926 0.43288 2.84365 -2.32926 0.43288 2.91335 
-2.3283 -1.18796 2.40364 -2.3283 -1.18796 3.35336 -2.32794 -0.97983 2.17831 
-2.32509 -1.26188 2.55074 -2.32509 -1.26188 3.20626 -2.32509 0.36786 2.55074 
-2.32312 -1.1259 2.32293 -2.32304 -1.05655 2.24767 -2.31393 -1.27815 2.61422 
-2.31393 -1.27815 3.14278 -2.31393 0.38413 2.61422 -2.31393 0.38413 3.14278 
-2.31144 -1.21182 2.46225 -2.31144 -1.21182 3.29475 -2.30493 -1.29076 2.67887 
-2.30493 -1.29076 3.07813 -2.30493 0.39674 2.67887 -2.30493 0.39674 3.07813 
-2.30317 -1.15412 2.3785 -2.30212 -1.01683 2.22714 -2.3001 -1.08905 2.29996 
-2.29873 -1.29986 2.74359 -2.29873 -1.29986 3.01341 -2.29873 0.40584 2.74359 
-2.29873 0.40584 3.01341 -2.29681 -1.23257 2.52284 -2.29681 -1.23257 3.23416 
-2.29472 -1.30528 2.80889 -2.29472 -1.30528 2.94811 -2.29472 0.41126 2.80889 
-2.29472 0.41126 2.94811 -2.29348 -1.30737 2.8785 -2.29348 0.41335 2.8785 
-2.28536 -1.1793 2.43621 -2.28536 -1.1793 3.32079 -2.28452 -1.24997 2.58478 
-2.28452 -1.24997 3.17222 -2.28452 0.35595 2.58478 -2.28216 -0.97476 2.20765 
-2.27923 -1.11857 2.35457 -2.27821 -1.05041 2.27823 -2.27454 -1.26425 2.64899 
-2.27454 -1.26425 3.10801 -2.27454 0.37023 2.64899 -2.27454 0.37023 3.10801 
-2.26976 -1.20135 2.49582 -2.26976 -1.20135 3.26118 -2.26707 -1.27482 2.71319 
-2.26707 -1.27482 3.04381 -2.26707 0.3808 2.71319 -2.26707 0.3808 3.04381 
-2.26205 -1.28197 2.7783 -2.26205 -1.28197 2.9787 -2.26205 0.38795 2.7783 
-2.26205 0.38795 2.9787 -2.25949 -1.28558 2.84365 -2.25949 -1.28558 2.91335 
-2.25949 0.39156 2.84365 -2.25949 0.39156 2.91335 -2.25787 -1.01053 2.25794 
-2.25656 -1.0814 2.3319 -2.25645 -1.22018 2.55706 -2.25645 -1.22018 3.19994 
-2.24759 -1.1259 2.39845 -2.24549 -1.23569 2.61968 -2.24549 -1.23569 3.13732 
-2.24549 0.34167 2.61968 -2.23814 -0.96811 2.23881 -2.23691 -1.24782 2.68341 
-2.23691 -1.24782 3.07359 -2.23691 0.3538 2.68341 -2.23691 0.3538 3.07359 
-2.23521 -1.04271 2.31055 -2.23075 -1.25652 2.74797 -2.23075 -1.25652 3.00903 
-2.23045 -1.15007 2.45694 -2.22705 -1.26176 2.8131 -2.22705 -1.26176 2.9439 
-2.22581 -1.26351 2.8785 -2.22462 -1.08905 2.37543 -2.2154 -1.17114 2.51771 
-2.2154 -1.17114 3.23929 -2.21523 -1.00258 2.29056 -2.20289 -1.05041 2.35355 
-2.20285 -1.18882 2.57959 -2.20285 -1.18882 3.17741 -2.19666 -0.96111 2.27199 
-2.1944 -1.09478 2.42046 -2.19207 -1.20341 2.64523 -2.19207 -1.20341 3.11177 
-2.18441 -1.21419 2.70945 -2.18441 -1.21419 3.04755 -2.1826 -1.01053 2.33321 
-2.17914 -1.22151 2.7749 -2.17914 -1.22151 2.9821 -2.17764 -1.11774 2.47995 
-2.17643 -1.22531 2.8403 -2.17643 -1.22531 2.9167 -2.17234 -1.05655 2.39837 
-2.16359 -1.13778 2.54118 -2.16359 -1.13778 3.21582 -2.16348 -0.96811 2.31347 
-2.15181 -1.01683 2.37746 -2.151 -1.15437 2.60588 -2.151 -1.15437 3.15112 
-2.14611 -0.92556 2.29604 -2.14382 -1.06088 2.44443 -2.14142 -1.1677 2.67183 
-2.14142 -1.1677 3.08517 -2.13446 -1.1769 2.73676 -2.13446 -1.1769 3.02024 
-2.13232 -0.97476 2.35749 -2.1304 -1.18293 2.80231 -2.1304 -1.18293 2.95469 
-2.12844 -1.18508 2.8785 -2.12793 -1.08286 2.50466 -2.12293 -1.02144 2.42318 
-2.11454 -0.93135 2.33886 -2.11321 -1.10093 2.56809 -2.10298 -0.97983 2.40327 
-2.10173 -1.11629 2.63344 -2.10173 -1.11629 3.12356 -2.09606 -1.02436 2.47025 
-2.09379 -1.1287 2.69938 -2.09379 -1.1287 3.05762 -2.08798 -1.13662 2.76472 
-2.08798 -1.13662 2.99228 -2.08482 -0.93664 2.38429 -2.08358 -1.14036 2.8403 
-2.08358 -1.14036 2.9167 -2.0794 -1.04407 2.53256 -2.07573 -0.98309 2.45018 
-2.06863 -0.89247 2.36662 -2.06602 -1.06107 2.59644 -2.05724 -0.94048 2.43119 
-2.05601 -1.07527 2.6616 -2.05133 -0.98536 2.49783 -2.04939 -1.08661 2.72774 
-2.04939 -1.08661 3.02926 -2.04285 -1.09216 2.80291 -2.04285 -1.09216 2.95409 
-2.04067 -1.09401 2.8785 -2.04063 -0.89662 2.41332 -2.03584 -1.00407 2.56087 
-2.03242 -0.94298 2.47854 -2.02594 -0.85163 2.39663 -2.02357 -1.02008 2.62587 
-2.01535 -0.89909 2.46021 -2.01483 -1.03318 2.69158 -2.00981 -0.94406 2.52703 
-2.00462 -1.03808 2.76467 -2.00462 -1.03808 2.99233 -2.00026 -0.85427 2.44321 
-2.00021 -1.04182 2.84026 -2.00021 -1.04182 2.91674 -1.99529 -0.96152 2.59106 
-1.9923 -0.90049 2.50856 -1.9845 -0.9766 2.65641 -3.60935 0.63043 0.44526 
-3.60935 0.63043 0.52166 -3.60495 0.62669 0.36968 -3.60495 0.62669 0.59724 
-3.59913 0.61878 0.30434 -3.59913 0.61878 0.66258 -3.5912 0.60636 0.2384 
-3.5912 0.60636 0.72852 -3.57971 0.59101 0.17305 -3.57971 0.59101 0.79387 
-3.57 0.51151 0.93878 -3.565 0.57293 0.10963 -3.565 0.57293 0.8573 
-3.56449 0.67515 0.48346 -3.56252 0.67301 0.40727 -3.56252 0.67301 0.55965 
-3.56061 0.46483 1.00447 -3.55847 0.66698 0.34172 -3.55847 0.66698 0.6252 
-3.5515 0.65777 0.2768 -3.5515 0.65777 0.69013 -3.54911 0.55096 0.91754 
-3.54682 0.41564 1.06592 -3.54192 0.64445 0.21084 -3.54192 0.64445 0.75608 
-3.54112 0.5069 0.9845 -3.52945 0.45818 1.04849 -3.52933 0.62785 0.14614 
-3.52933 0.62785 0.82078 -3.52898 0.36464 1.12268 -3.52059 0.54662 0.96359 
-3.5165 0.71538 0.44526 -3.5165 0.71538 0.52166 -3.51529 0.60781 0.08491 
-3.51529 0.60781 0.88201 -3.51379 0.71159 0.37986 -3.51379 0.71159 0.58706 
-3.51337 0.40848 1.10707 -3.51032 0.50061 1.02875 -3.50851 0.70426 0.31441 
-3.50851 0.70426 0.65252 -3.50086 0.69348 0.25019 -3.50086 0.69348 0.71673 
-3.49852 0.58485 0.02542 -3.49852 0.58485 0.9415 -3.49627 0.45119 1.08997 
-3.49007 0.67889 0.18455 -3.49007 0.67889 0.78237 -3.49003 0.54049 1.00841 
-3.4883 0.37169 1.15642 -3.4777 0.49265 1.0714 -3.47753 0.66121 0.12267 
-3.47753 0.66121 0.84425 -3.47222 0.41564 1.14052 -3.4683 0.57912 0.98653 
-3.46711 0.75358 0.48346 -3.46588 0.75183 0.41806 -3.46588 0.75183 0.54886 
-3.46247 0.64014 0.0619 -3.46247 0.64014 0.90502 -3.46217 0.7466 0.35293 
-3.46217 0.7466 0.61399 -3.45771 0.53278 1.05141 -3.45602 0.73789 0.28837 
-3.45602 0.73789 0.67855 -3.45479 0.45818 1.12315 -3.44744 0.72576 0.22464 
-3.44744 0.72576 0.74228 -3.44566 0.37774 1.1883 -3.44533 0.61598 0.00341 
-3.44533 0.61598 0.96351 -3.43647 0.71025 0.16202 -3.43647 0.71025 0.8049 
-3.43636 0.57148 1.03006 -3.43505 0.50061 1.10402 -3.43343 0.77566 0.44861 
-3.43343 0.77566 0.51832 -3.43088 0.77204 0.38327 -3.43088 0.77204 0.58366 
-3.4294 0.42143 1.17208 -3.42585 0.7649 0.31815 -3.42585 0.7649 0.64878 
-3.42316 0.69143 0.10078 -3.42316 0.69143 0.86614 -3.41838 0.75432 0.25395 
-3.41838 0.75432 0.71297 -3.41471 0.54049 1.08373 -3.41369 0.60864 1.00739 
-3.41077 0.46483 1.15431 -3.4084 0.74004 0.18974 -3.4084 0.74004 0.77718 
-3.40757 0.66938 0.04117 -3.40757 0.66938 0.92575 -3.39945 0.79744 0.48346 
-3.39821 0.79536 0.41385 -3.39821 0.79536 0.55307 -3.39612 0.72265 0.1278 
-3.39612 0.72265 0.83912 -3.39419 0.78993 0.34855 -3.39419 0.78993 0.61837 
-3.39283 0.57912 1.062 -3.3908 0.5069 1.13482 -3.38976 0.64419 -0.01654 
-3.38976 0.64419 0.98346 -3.388 0.78083 0.28383 -3.388 0.78083 0.68309 
-3.38397 0.42672 1.2018 -3.38149 0.7019 0.06721 -3.38149 0.7019 0.89971 
-3.379 0.76823 0.21918 -3.379 0.76823 0.74774 -3.36989 0.54662 1.11429 
-3.36981 0.61598 1.03903 -3.36784 0.75195 0.1557 -3.36784 0.75195 0.81122 
-3.36499 0.4699 1.18365 -3.36462 0.67804 0.0086 -3.36462 0.67804 0.95832 
-3.36367 0.81697 0.44861 -3.36367 0.81697 0.51832 -3.36155 0.81262 0.37929 
-3.36155 0.81262 0.58763 -3.35636 0.80521 0.31422 -3.35636 0.80521 0.6527 
-3.35409 0.73274 0.09445 -3.35409 0.73274 0.87247 -3.34805 0.79449 0.2493 
-3.34805 0.79449 0.71762 -3.3478 0.58485 1.09222 -3.34508 0.51151 1.1637 
-3.33834 0.71009 0.03488 -3.33834 0.71009 0.93204 -3.33786 0.77985 0.1852 
-3.33786 0.77985 0.78172 -3.33707 0.43055 1.22938 -3.33205 0.66938 -0.03435 
-3.33205 0.66938 1.00127 -3.32776 0.83606 0.48346 -3.32671 0.83389 0.41408 
-3.32671 0.83389 0.55284 -3.32587 0.76147 0.12262 -3.32587 0.76147 0.8443 
-3.32384 0.55096 1.14281 -3.32354 0.8274 0.34503 -3.32354 0.8274 0.62189 
-3.31808 0.47317 1.21089 -3.31607 0.81844 0.2798 -3.31607 0.81844 0.68712 
-3.31132 0.64014 -0.08925 -3.31132 0.64014 1.05617 -3.31098 0.74029 0.06224 
-3.31098 0.74029 0.90468 -3.30673 0.8056 0.21547 -3.30673 0.8056 0.75145 
-3.30601 0.7019 -0.00826 -3.30601 0.7019 0.97519 -3.29801 0.51443 1.19057 
-3.29556 0.78895 0.15232 -3.29556 0.78895 0.81461 -3.28972 0.43305 1.2542 
-3.28914 0.85321 0.44859 -3.28914 0.85321 0.51833 -3.28831 0.60781 1.10899 
-3.28702 0.84886 0.37928 -3.28702 0.84886 0.58764 -3.28431 0.83966 0.31116 
-3.28431 0.83966 0.65576 -3.28261 0.76855 0.09061 -3.28261 0.76855 0.87631 
-3.27877 0.73274 0.01913 -3.27877 0.73274 0.94779 -3.27582 0.82856 0.24634 
-3.27582 0.82856 0.72058 -3.27244 0.69143 -0.04994 -3.27244 0.69143 1.01686 
-3.27043 0.47544 1.2353 -3.26545 0.81356 0.18237 -3.26545 0.81356 0.78455 
-3.2636 0.57293 1.1587 -3.25329 0.79481 0.11994 -3.25329 0.79481 0.84699 
-3.2506 0.76147 0.04736 -3.2506 0.76147 0.91957 -3.25055 0.66121 -0.1043 
-3.25055 0.66121 1.07123 -3.2502 0.86987 0.48346 -3.24933 0.8676 0.41383 
-3.24933 0.8676 0.55309 -3.24749 0.86066 0.34548 -3.24749 0.86066 0.62144 
-3.24542 0.72265 -0.0229 -3.24542 0.72265 0.98982 -3.24396 0.84936 0.27778 
-3.24396 0.84936 0.68914 -3.24123 0.43414 1.27681 -3.2357 0.53414 1.20723 
-3.23429 0.83617 0.21336 -3.23429 0.83617 0.75356 -3.22708 0.62785 1.12303 
-3.22309 0.81901 0.15013 -3.22309 0.81901 0.81679 -3.22091 0.78895 0.07766 
-3.22091 0.78895 0.88926 -3.21752 0.75195 0.00538 -3.21752 0.75195 0.96154 
-3.2112 0.71025 -0.06325 -3.2112 0.71025 1.03017 -3.21056 0.88359 0.4486 
-3.21056 0.88359 0.51833 -3.20923 0.87904 0.38021 -3.20923 0.87904 0.58671 
-3.20739 0.49415 1.25079 -3.20656 0.86996 0.31207 -3.20656 0.86996 0.65485 
-3.2026 0.85646 0.24498 -3.2026 0.85646 0.72194 -3.20017 0.59101 1.17341 
-3.19209 0.84107 0.18113 -3.19209 0.84107 0.78579 -3.19085 0.81356 0.10777 
-3.19085 0.81356 0.85915 -3.18867 0.67889 -0.11685 -3.18867 0.67889 1.08377 
-3.18802 0.77985 0.03537 -3.18802 0.77985 0.93156 -3.18348 0.74004 -0.03518 
-3.18348 0.74004 1.0021 -3.1772 0.45159 1.29133 -3.17183 0.55114 1.2206 
-3.17085 0.89677 0.48346 -3.17019 0.89452 0.41501 -3.17019 0.89452 0.55191 
-3.16821 0.88777 0.34688 -3.16821 0.88777 0.62004 -3.16493 0.87657 0.27939 
-3.16493 0.87657 0.68753 -3.16238 -0.77028 -0.1687 -3.16238 0.64445 -0.1687 
-3.16238 0.64445 1.13562 -3.16036 0.86096 0.21286 -3.16036 0.86096 0.75406 
-3.15986 0.83617 0.13894 -3.15986 0.83617 0.82799 -3.15775 0.8056 0.06649 
-3.15775 0.8056 0.90043 -3.15404 -0.89406 -0.00578 -3.15404 0.76823 -0.00578 
-3.15404 0.76823 0.9727 -3.14858 -0.85159 -0.07422 -3.14858 0.72576 -0.07422 
-3.14858 0.72576 1.04114 -3.14583 0.40726 1.32807 -3.14239 0.51015 1.26306 
-3.1359 0.9057 0.44876 -3.1359 0.9057 0.51817 -3.13482 0.60636 1.1849 
-3.13457 0.90116 0.38039 -3.13457 0.90116 0.58654 -3.13192 0.89211 0.31232 
-3.13192 0.89211 0.6546 -3.12824 -0.9823 0.17062 -3.12824 -0.9823 0.7963 
-3.12824 0.85646 0.17062 -3.12824 0.85646 0.7963 -3.12798 0.87863 0.24524 
-3.12798 0.87863 0.72168 -3.12688 -0.95439 0.09741 -3.12688 -0.95439 0.86952 
-3.12688 0.82856 0.09741 -3.12688 0.82856 0.86952 -3.12392 -0.92032 0.02517 
-3.12392 0.79449 0.02517 -3.12392 0.79449 0.94175 -3.12303 -0.81932 -0.12764 
-3.12303 0.69348 -0.12764 -3.12303 0.69348 1.09456 -3.11927 -0.88016 -0.04516 
-3.11927 0.75432 -0.04516 -3.11927 0.75432 1.01208 -3.11185 0.46668 1.30212 
-3.10666 0.56534 1.23062 -3.10084 -1.04038 0.48346 -3.10084 0.91455 0.48346 
-3.10033 -1.03803 0.41414 -3.10033 -1.03803 0.55278 -3.10033 0.9122 0.41414 
-3.10033 0.9122 0.55278 -3.09817 -1.03123 0.34584 -3.09817 -1.03123 0.62108 
-3.09817 0.9054 0.34584 -3.09817 0.9054 0.62108 -3.09643 -0.7836 -0.17828 
-3.09643 0.65777 1.1452 -3.09544 -0.97519 0.12926 -3.09544 -0.97519 0.83766 
-3.09544 0.84936 0.12926 -3.09544 0.84936 0.83766 -3.09502 -1.01986 0.2782 
-3.09502 -1.01986 0.68872 -3.09502 0.89402 0.2782 -3.09502 0.89402 0.68872 
-3.09383 -1.0024 0.20829 -3.09383 -1.0024 0.75863 -3.09383 0.87657 0.20829 
-3.09383 0.87657 0.75863 -3.09342 -0.94427 0.05715 -3.09342 -0.94427 0.90977 
-3.09342 0.81844 0.05715 -3.09342 0.81844 0.90977 -3.08939 -0.90666 -0.01478 
-3.08939 0.78083 -0.01478 -3.08939 0.78083 0.9817 -3.08485 -0.86372 -0.0828 
-3.08485 0.73789 -0.0828 -3.08485 0.73789 1.04972 -3.07669 0.52325 1.27179 
-3.07429 0.41419 1.34272 -3.06888 -0.74461 -0.22591 -3.06888 0.61878 1.19283 
-3.06491 -1.04685 0.44876 -3.06491 -1.04685 0.51817 -3.06491 0.92101 0.44876 
-3.06491 0.92101 0.51817 -3.06424 -1.04209 0.3797 -3.06424 -1.04209 0.58723 
-3.06424 0.91626 0.3797 -3.06424 0.91626 0.58723 -3.06206 -0.96549 0.08891 
-3.06206 -0.96549 0.87801 -3.06206 0.83966 0.08891 -3.06206 0.83966 0.87801 
-3.06157 -1.03295 0.31165 -3.06157 -1.03295 0.65527 -3.06157 0.90712 0.31165 
-3.06157 0.90712 0.65527 -3.06115 -0.9958 0.16666 -3.06115 -0.9958 0.80026 
-3.06115 0.86996 0.16666 -3.06115 0.86996 0.80026 -3.0609 -1.01794 0.2413 
-3.0609 -1.01794 0.72562 -3.0609 0.89211 0.2413 -3.0609 0.89211 0.72562 
-3.059 -0.93104 0.01686 -3.059 0.80521 0.01686 -3.059 0.80521 0.95006 
-3.05882 -0.8301 -0.13529 -3.05882 0.70426 1.10221 -3.05508 -0.89073 -0.05263 
-3.05508 0.7649 -0.05263 -3.05508 0.7649 1.01955 -3.04052 0.57669 1.23724 
-3.03934 0.47292 1.31443 -3.03566 0.35892 1.37832 -3.0315 -0.79281 -0.18524 
-3.0315 0.66698 1.15217 -3.02904 -1.05317 0.48346 -3.02904 0.92734 0.48346 
-3.02871 -1.0508 0.41432 -3.02871 -1.0508 0.5526 -3.02871 0.92497 0.41432 
-3.02871 0.92497 0.5526 -3.02819 -0.95324 0.04968 -3.02819 -0.95324 0.91724 
-3.02819 0.8274 0.04968 -3.02819 0.8274 0.91724 -3.02774 -0.98649 0.12573 
-3.02774 -0.98649 0.84119 -3.02774 0.86066 0.12573 -3.02774 0.86066 0.84119 
-3.02771 -1.0437 0.34551 -3.02771 -1.0437 0.62141 -3.02771 0.91787 0.34551 
-3.02771 0.91787 0.62141 -3.02738 -1.03123 0.27505 -3.02738 -1.03123 0.69187 
-3.02738 0.9054 0.27505 -3.02738 0.9054 0.69187 -3.02634 -1.01361 0.20501 
-3.02634 -1.01361 0.76191 -3.02634 0.88777 0.20501 -3.02634 0.88777 0.76191 
-3.02467 -0.91576 -0.02097 -3.02467 0.78993 -0.02097 -3.02467 0.78993 0.98789 
-3.02029 -0.87243 -0.08895 -3.02029 0.7466 1.05587 -3.00359 0.52816 1.28201 
-3.00354 -0.75253 -0.23173 -3.00354 0.62669 1.19865 -3.00114 0.4189 1.35263 
-2.99418 -1.05684 0.44876 -2.99418 -1.05684 0.51816 -2.99418 0.93101 0.44876 
-2.99418 0.93101 0.51816 -2.99394 -0.97469 0.0862 -2.99394 -0.97469 0.88072 
-2.99394 0.84886 0.0862 -2.99394 0.84886 0.88072 -2.99393 -0.93845 0.01168 
-2.99393 -0.93845 0.95525 -2.99393 0.81262 0.01168 -2.99393 0.81262 0.95525 
-2.99353 -1.04209 0.30898 -2.99353 -1.04209 0.65794 -2.99353 0.91626 0.30898 
-2.99353 0.91626 0.65794 -2.99352 -1.05209 0.37971 -2.99352 -1.05209 0.58722 
-2.99352 0.92626 0.37971 -2.99352 0.92626 0.58722 -2.99336 -0.83742 -0.14057 
-2.99336 0.71159 1.10749 -2.99301 -1.00487 0.16399 -2.99301 -1.00487 0.80293 
-2.99301 0.87904 0.16399 -2.99301 0.87904 0.80293 -2.99284 -1.02699 0.23865 
-2.99284 -1.02699 0.72827 -2.99284 0.90116 0.23865 -2.99284 0.90116 0.72827 
-2.98996 -0.89787 -0.05766 -2.98996 0.77204 1.02458 -2.96601 0.47625 1.3222 
-2.96595 -0.79884 -0.1893 -2.96595 0.67301 1.15622 -2.96536 -0.70806 -0.27685 
-2.96536 0.58223 1.24377 -2.95939 -0.99343 0.1239 -2.95939 -0.99343 0.84303 
-2.95939 0.8676 0.1239 -2.95939 0.8676 0.84303 -2.95937 -0.92119 -0.02499 
-2.95937 0.79536 0.99191 -2.95924 -1.0605 0.48346 -2.95924 0.93467 0.48346 
-2.95914 -0.95972 0.04652 -2.95914 -0.95972 0.92041 -2.95914 0.83389 0.04652 
-2.95914 0.83389 0.92041 -2.95908 -1.03803 0.27289 -2.95908 -1.03803 0.69403 
-2.95908 0.9122 0.27289 -2.95908 0.9122 0.69403 -2.95907 -1.0581 0.41415 
-2.95907 -1.0581 0.55277 -2.95907 0.93227 0.41415 -2.95907 0.93227 0.55277 
-2.9589 -1.0508 0.34451 -2.9589 -1.0508 0.62241 -2.9589 0.92497 0.34451 
-2.9589 0.92497 0.62241 -2.95821 -1.02035 0.20304 -2.95821 -1.02035 0.76389 
-2.95821 0.89452 0.20304 -2.95821 0.89452 0.76389 -2.95516 -0.87766 -0.09265 
-2.95516 0.75183 1.05958 -2.928 -0.65773 -0.31949 -2.928 0.5319 1.28642 
-2.928 0.42125 1.3576 -2.92796 -0.75627 -0.23613 -2.92796 0.63043 1.20305 
-2.92796 -0.84121 -0.14327 -2.92796 0.71538 1.1102 -2.92463 -0.97904 0.08408 
-2.92463 -0.97904 0.88284 -2.92463 0.85321 0.08408 -2.92463 0.85321 0.88284 
-2.92463 -1.00942 0.16266 -2.92463 -1.00942 0.80426 -2.92463 0.88359 0.16266 
-2.92463 0.88359 0.80426 -2.92462 -0.9428 0.00956 -2.92462 -0.9428 0.95737 
-2.92462 0.81697 0.95737 -2.92462 -0.90149 -0.06021 -2.92462 0.77566 1.02713 
-2.92447 -1.04685 0.30831 -2.92447 -1.04685 0.65861 -2.92447 0.92101 0.30831 
-2.92447 0.92101 0.65861 -2.92447 -1.03153 0.23732 -2.92447 -1.03153 0.7296 
-2.92447 0.9057 0.23732 -2.92447 0.9057 0.7296 -2.92446 -1.05684 0.37904 
-2.92446 -1.05684 0.58788 -2.92446 0.93101 0.37904 -2.92446 0.93101 0.58788 
-2.92446 -1.06171 0.44876 -2.92446 -1.06171 0.51816 -2.92446 0.93588 0.44876 
-2.92446 0.93588 0.51816 -2.88976 -1.06292 0.48346 -2.88976 -1.0605 0.41399 
-2.88976 -1.0605 0.55294 -2.88976 -1.05317 0.34418 -2.88976 -1.05317 0.62274 
-2.88976 -1.04038 0.27238 -2.88976 -1.04038 0.69454 -2.88976 -1.0226 0.20238 
-2.88976 -1.0226 0.76455 -2.88976 -0.9957 0.12302 -2.88976 -0.9957 0.8439 
-2.88976 -0.96189 0.04546 -2.88976 -0.96189 0.92146 -2.88976 -0.92328 -0.02622 
-2.88976 -0.92328 0.99315 -2.88976 -0.87941 -0.09389 -2.88976 -0.80099 -0.19126 
-2.88976 -0.70991 -0.27903 -2.88976 -0.60365 -0.35773 -2.88976 0.47782 1.32465 
-2.88976 0.58408 1.24595 -2.88976 0.67515 1.15819 -2.88976 0.75358 1.06081 
-2.88976 0.79744 0.99315 -2.88976 0.83606 0.04546 -2.88976 0.83606 0.92146 
-2.88976 0.86987 0.12302 -2.88976 0.86987 0.8439 -2.88976 0.89677 0.20238 
-2.88976 0.89677 0.76455 -2.88976 0.91455 0.27238 -2.88976 0.91455 0.69454 
-2.88976 0.92734 0.34418 -2.88976 0.92734 0.62274 -2.88976 0.93467 0.41399 
-2.88976 0.93467 0.55294 -2.88976 0.93708 0.48346 -2.85506 -1.06171 0.44876 
-2.85506 -1.06171 0.51816 -2.85506 0.93588 0.44876 -2.85506 0.93588 0.51816 
-2.85506 -1.05684 0.37904 -2.85506 -1.05684 0.58788 -2.85506 0.93101 0.37904 
-2.85506 0.93101 0.58788 -2.85506 -1.03153 0.23732 -2.85506 -1.03153 0.7296 
-2.85506 0.9057 0.23732 -2.85506 0.9057 0.7296 -2.85506 -1.04685 0.30831 
-2.85506 -1.04685 0.65861 -2.85506 0.92101 0.30831 -2.85506 0.92101 0.65861 
-2.85491 -0.90149 -0.06021 -2.85491 -0.90149 1.02713 -2.85491 0.77566 1.02713 
-2.85491 -0.9428 0.00956 -2.85491 -0.9428 0.95737 -2.85491 0.81697 0.95737 
-2.8549 -1.00942 0.16266 -2.8549 -1.00942 0.80426 -2.8549 0.88359 0.16266 
-2.8549 0.88359 0.80426 -2.85489 -0.97904 0.08408 -2.85489 -0.97904 0.88284 
-2.85489 0.85321 0.08408 -2.85489 0.85321 0.88284 -2.85156 -0.84121 -0.14327 
-2.85156 0.71538 1.1102 -2.85156 -0.75627 -0.23613 -2.85156 0.63043 1.20305 
-2.85153 -0.65773 -0.31949 -2.85153 0.5319 1.28642 -2.82436 -0.87766 -0.09265 
-2.82436 -0.87766 1.05958 -2.82436 0.75183 1.05958 -2.82131 -1.02035 0.20304 
-2.82131 -1.02035 0.76389 -2.82131 0.89452 0.20304 -2.82131 0.89452 0.76389 
-2.82062 -1.0508 0.34451 -2.82062 -1.0508 0.62241 -2.82062 0.92497 0.34451 
-2.82062 0.92497 0.62241 -2.82045 -1.0581 0.41415 -2.82045 -1.0581 0.55277 
-2.82045 0.93227 0.41415 -2.82045 0.93227 0.55277 -2.82044 -1.03803 0.27289 
-2.82044 -1.03803 0.69403 -2.82044 0.9122 0.27289 -2.82044 0.9122 0.69403 
-2.82038 -0.95972 0.04652 -2.82038 -0.95972 0.92041 -2.82038 0.83389 0.92041 
-2.82029 -1.0605 0.48346 -2.82029 0.93467 0.48346 -2.82015 -0.92119 -0.02499 
-2.82015 -0.92119 0.99191 -2.82015 0.79536 0.99191 -2.82013 -0.99343 0.1239 
-2.82013 -0.99343 0.84303 -2.82013 0.8676 0.1239 -2.82013 0.8676 0.84303 
-2.81417 -0.70806 -0.27685 -2.81417 0.58223 1.24377 -2.81357 -0.79884 -0.1893 
-2.81357 0.67301 1.15622 -2.81351 -0.60208 -0.35528 -2.78957 -0.89787 -0.05766 
-2.78957 -0.89787 1.02458 -2.78957 0.77204 1.02458 -2.78669 -1.02699 0.23865 
-2.78669 -1.02699 0.72827 -2.78669 0.90116 0.23865 -2.78669 0.90116 0.72827 
-2.78651 -1.00487 0.16399 -2.78651 -1.00487 0.80293 -2.78651 0.87904 0.16399 
-2.78651 0.87904 0.80293 -2.78616 -0.83742 -0.14057 -2.78616 0.71159 1.10749 
-2.78601 -1.05209 0.37971 -2.78601 -1.05209 0.58722 -2.78601 0.92626 0.37971 
-2.78601 0.92626 0.58722 -2.786 -1.04209 0.30898 -2.786 -1.04209 0.65794 
-2.786 0.91626 0.30898 -2.786 0.91626 0.65794 -2.78559 -0.93845 0.01168 
-2.78559 -0.93845 0.95525 -2.78559 0.81262 0.95525 -2.78558 -0.97469 0.0862 
-2.78558 -0.97469 0.88072 -2.78558 0.84886 0.88072 -2.78534 -1.05684 0.44876 
-2.78534 -1.05684 0.51816 -2.78534 0.93101 0.44876 -2.78534 0.93101 0.51816 
-2.77838 -0.54473 -0.38571 -2.77598 -0.75253 -0.23173 -2.77598 0.62669 1.19865 
-2.77593 -0.65399 -0.31508 -2.75923 -0.87243 -0.08895 -2.75923 -0.87243 1.05587 
-2.75923 0.7466 1.05587 -2.75485 -0.91576 -0.02097 -2.75485 -0.91576 0.98789 
-2.75485 0.78993 0.98789 -2.75318 -1.01361 0.20501 -2.75318 -1.01361 0.76191 
-2.75318 0.88777 0.20501 -2.75318 0.88777 0.76191 -2.75214 -1.03123 0.27505 
-2.75214 -1.03123 0.69187 -2.75214 0.9054 0.27505 -2.75214 0.9054 0.69187 
-2.75181 -1.0437 0.34551 -2.75181 -1.0437 0.62141 -2.75181 0.91787 0.34551 
-2.75181 0.91787 0.62141 -2.75178 -0.98649 0.12573 -2.75178 -0.98649 0.84119 
-2.75178 0.86066 0.12573 -2.75178 0.86066 0.84119 -2.75133 -0.95324 0.04968 
-2.75133 -0.95324 0.91724 -2.75133 0.8274 0.91724 -2.75081 -1.0508 0.41432 
-2.75081 -1.0508 0.5526 -2.75081 0.92497 0.41432 -2.75081 0.92497 0.5526 
-2.75048 -1.05317 0.48346 -2.75048 0.92734 0.48346 -2.74802 -0.79281 -0.18524 
-2.74802 0.66698 1.15217 -2.74386 -0.48475 -0.41139 -2.74018 -0.59875 -0.3475 
-2.73901 -0.70252 -0.27032 -2.73901 0.57669 1.23724 -2.72445 -0.89073 -0.05263 
-2.72445 -0.89073 1.01955 -2.72445 0.7649 1.01955 -2.72071 -0.8301 -0.13529 
-2.72071 -0.8301 1.10221 -2.72071 0.70426 1.10221 -2.72052 -0.93104 0.01686 
-2.72052 -0.93104 0.95006 -2.72052 0.80521 0.95006 -2.71862 -1.01794 0.2413 
-2.71862 -1.01794 0.72562 -2.71862 0.89211 0.2413 -2.71862 0.89211 0.72562 
-2.71837 -0.9958 0.16666 -2.71837 -0.9958 0.80026 -2.71837 0.86996 0.16666 
-2.71837 0.86996 0.80026 -2.71795 -1.03295 0.31165 -2.71795 -1.03295 0.65527 
-2.71795 0.90712 0.31165 -2.71795 0.90712 0.65527 -2.71746 -0.96549 0.08891 
-2.71746 -0.96549 0.87801 -2.71746 0.83966 0.87801 -2.71528 -1.04209 0.3797 
-2.71528 -1.04209 0.58723 -2.71528 0.91626 0.3797 -2.71528 0.91626 0.58723 
-2.71461 -1.04685 0.44876 -2.71461 -1.04685 0.51817 -2.71461 0.92101 0.44876 
-2.71461 0.92101 0.51817 -2.71064 -0.74461 -0.22591 -2.71064 0.61878 1.19283 
-2.70592 -0.43091 -0.42801 -2.70523 -0.54002 -0.3758 -2.70284 -0.64908 -0.30487 
-2.69467 -0.86372 -0.0828 -2.69467 -0.86372 1.04972 -2.69467 0.73789 1.04972 
-2.69013 -0.90666 -0.01478 -2.69013 -0.90666 0.9817 -2.69013 0.78083 0.9817 
-2.6861 -0.94427 0.05715 -2.6861 -0.94427 0.90977 -2.6861 0.81844 0.90977 
-2.68569 -1.0024 0.20829 -2.68569 -1.0024 0.75863 -2.68569 0.87657 0.20829 
-2.68569 0.87657 0.75863 -2.6845 -1.01986 0.2782 -2.6845 -1.01986 0.68872 
-2.6845 0.89402 0.2782 -2.6845 0.89402 0.68872 -2.68408 -0.97519 0.12926 
-2.68408 -0.97519 0.83766 -2.68408 0.84936 0.83766 -2.6831 -0.7836 -0.17828 
-2.6831 -0.7836 1.1452 -2.6831 0.65777 1.1452 -2.68135 -1.03123 0.34584 
-2.68135 -1.03123 0.62108 -2.68135 0.9054 0.34584 -2.68135 0.9054 0.62108 
-2.67919 -1.03803 0.41414 -2.67919 -1.03803 0.55278 -2.67919 0.9122 0.41414 
-2.67919 0.9122 0.55278 -2.67868 -1.04038 0.48346 -2.67868 0.91455 0.48346 
-2.67286 -0.69117 -0.2637 -2.67189 -0.47907 -0.39934 -2.66767 -0.59251 -0.3352 
-2.66025 -0.88016 -0.04516 -2.66025 -0.88016 1.01208 -2.66025 0.75432 1.01208 
-2.65649 -0.81932 -0.12764 -2.65649 -0.81932 1.09456 -2.65649 0.69348 1.09456 
-2.6556 -0.92032 0.02517 -2.6556 -0.92032 0.94175 -2.6556 0.79449 0.94175 
-2.65264 -0.95439 0.09741 -2.65264 -0.95439 0.86952 -2.65264 0.82856 0.86952 
-2.65154 -1.00446 0.24524 -2.65154 -1.00446 0.72168 -2.65154 0.87863 0.24524 
-2.65154 0.87863 0.72168 -2.65128 -0.9823 0.17062 -2.65128 -0.9823 0.7963 
-2.65128 0.85646 0.17062 -2.65128 0.85646 0.7963 -2.6476 -1.01794 0.31232 
-2.6476 -1.01794 0.6546 -2.6476 0.89211 0.31232 -2.6476 0.89211 0.6546 
-2.64495 -1.02699 0.38039 -2.64495 -1.02699 0.58654 -2.64495 0.90116 0.38039 
-2.64495 0.90116 0.58654 -2.6447 -0.73219 -0.21798 -2.6447 0.60636 1.1849 
-2.64362 -1.03153 0.44876 -2.64362 -1.03153 0.51817 -2.64362 0.9057 0.44876 
-2.64362 0.9057 0.51817 -2.63713 -0.63599 -0.29614 -2.63369 -0.5331 -0.36115 
-2.63094 -0.85159 -0.07422 -2.63094 -0.85159 1.04114 -2.63094 0.72576 1.04114 
-2.62548 -0.89406 -0.00578 -2.62548 -0.89406 0.9727 -2.62548 0.76823 0.9727 
-2.62177 -0.93143 0.06649 -2.62177 -0.93143 0.90043 -2.62177 0.8056 0.90043 
-2.61966 -0.962 0.13894 -2.61966 -0.962 0.82799 -2.61966 0.83617 0.82799 
-2.61916 -0.9868 0.21286 -2.61916 -0.9868 0.75406 -2.61916 0.86096 0.21286 
-2.61916 0.86096 0.75406 -2.61714 -0.77028 -0.1687 -2.61714 0.64445 1.13562 
-2.61459 -1.0024 0.27939 -2.61459 -1.0024 0.68753 -2.61459 0.87657 0.27939 
-2.61459 0.87657 0.68753 -2.61131 -1.01361 0.34688 -2.61131 -1.01361 0.62004 
-2.61131 0.88777 0.34688 -2.61131 0.88777 0.62004 -2.60934 -1.02035 0.41501 
-2.60934 -1.02035 0.55191 -2.60934 0.89452 0.41501 -2.60934 0.89452 0.55191 
-2.60868 -1.0226 0.48346 -2.60868 0.89677 0.48346 -2.6077 -0.67697 -0.25368 
-2.60232 -0.57743 -0.32441 -2.60109 -0.47116 -0.38256 -2.59604 -0.86587 -0.03518 
-2.59604 -0.86587 1.0021 -2.59604 0.74004 1.0021 -2.5915 -0.90568 0.03537 
-2.5915 -0.90568 0.93156 -2.5915 0.77985 0.93156 -2.59085 -0.80472 -0.11685 
-2.59085 -0.80472 1.08377 -2.59085 0.67889 1.08377 -2.58867 -0.93939 0.10777 
-2.58867 -0.93939 0.85915 -2.58867 0.81356 0.85915 -2.58743 -0.96691 0.18113 
-2.58743 -0.96691 0.78579 -2.58743 0.84107 0.18113 -2.58743 0.84107 0.78579 
-2.57935 -0.71684 -0.20649 -2.57692 -0.9823 0.24498 -2.57692 -0.9823 0.72194 
-2.57692 0.85646 0.24498 -2.57692 0.85646 0.72194 -2.57296 -0.9958 0.31207 
-2.57296 -0.9958 0.65485 -2.57296 0.86996 0.31207 -2.57296 0.86996 0.65485 
-2.57213 -0.61998 -0.28387 -2.57029 -1.00487 0.38021 -2.57029 -1.00487 0.58671 
-2.57029 0.87904 0.38021 -2.57029 0.87904 0.58671 -2.569 -0.51654 -0.34801 
-2.56896 -1.00942 0.4486 -2.56896 -1.00942 0.51833 -2.56896 0.88359 0.4486 
-2.56896 0.88359 0.51833 -2.56832 -0.83608 -0.06325 -2.56832 -0.83608 1.03017 
-2.56832 0.71025 1.03017 -2.562 -0.87779 0.00538 -2.562 -0.87779 0.96154 
-2.562 0.75195 0.96154 -2.55862 -0.91478 0.07766 -2.55862 -0.91478 0.88926 
-2.55862 0.78895 0.88926 -2.55643 -0.94484 0.15013 -2.55643 -0.94484 0.81679 
-2.55643 0.81901 0.81679 -2.55244 -0.75368 -0.15611 -2.55244 0.62785 1.12303 
-2.55121 -0.47199 -0.36391 -2.54524 -0.962 0.21336 -2.54524 -0.962 0.75356 
-2.54524 0.83617 0.21336 -2.54524 0.83617 0.75356 -2.54382 -0.65998 -0.24031 
-2.53829 -0.55997 -0.30989 -2.53556 -0.97519 0.27778 -2.53556 -0.97519 0.68914 
-2.53556 0.84936 0.27778 -2.53556 0.84936 0.68914 -2.5341 -0.84848 -0.0229 
-2.5341 -0.84848 0.98982 -2.5341 0.72265 0.98982 -2.53203 -0.98649 0.34548 
-2.53203 -0.98649 0.62144 -2.53203 0.86066 0.34548 -2.53203 0.86066 0.62144 
-2.5302 -0.99343 0.41383 -2.5302 -0.99343 0.55309 -2.5302 0.8676 0.41383 
-2.5302 0.8676 0.55309 -2.52932 -0.9957 0.48346 -2.52932 0.86987 0.48346 
-2.52897 -0.78705 -0.1043 -2.52897 0.66121 1.07123 -2.52892 -0.8873 0.04736 
-2.52892 -0.8873 0.91957 -2.52892 0.76147 0.91957 -2.52624 -0.92064 0.11994 
-2.52624 -0.92064 0.84699 -2.52624 0.79481 0.84699 -2.51982 -0.51639 -0.3274 
-2.51593 -0.69876 -0.19178 -2.51407 -0.93939 0.18237 -2.51407 -0.93939 0.78455 
-2.51407 0.81356 0.78455 -2.50909 -0.60127 -0.26838 -2.50708 -0.81726 -0.04994 
-2.50708 -0.81726 1.01686 -2.50708 0.69143 1.01686 -2.50371 -0.95439 0.24634 
-2.50371 -0.95439 0.72058 -2.50371 0.82856 0.24634 -2.50371 0.82856 0.72058 
-2.50229 -0.47166 -0.34285 -2.50075 -0.85857 0.01913 -2.50075 -0.85857 0.94779 
-2.50075 0.73274 0.94779 -2.49691 -0.89439 0.09061 -2.49691 -0.89439 0.87631 
-2.49691 0.76855 0.87631 -2.49521 -0.96549 0.31116 -2.49521 -0.96549 0.65576 
-2.49521 0.83966 0.31116 -2.49521 0.83966 0.65576 -2.4925 -0.97469 0.37928 
-2.4925 -0.97469 0.58764 -2.4925 0.84886 0.37928 -2.4925 0.84886 0.58764 
-2.49121 -0.73364 -0.14207 -2.49038 -0.97904 0.44859 -2.49038 -0.97904 0.51833 
-2.49038 0.85321 0.44859 -2.49038 0.85321 0.51833 -2.4898 -0.55889 -0.28728 
-2.48396 -0.91478 0.15232 -2.48396 -0.91478 0.81461 -2.48396 0.78895 0.81461 
-2.48151 -0.64027 -0.22365 -2.47351 -0.82773 -0.00826 -2.47351 -0.82773 0.97519 
-2.47351 0.7019 0.97519 -2.47279 -0.93143 0.21547 -2.47279 -0.93143 0.75145 
-2.47279 0.8056 0.75145 -2.47147 -0.515 -0.30435 -2.46854 -0.86612 0.06224 
-2.46854 -0.86612 0.90468 -2.46854 0.74029 0.90468 -2.4682 -0.76597 -0.08925 
-2.4682 0.64014 1.05617 -2.46345 -0.94427 0.2798 -2.46345 -0.94427 0.68712 
-2.46345 0.81844 0.2798 -2.46345 0.81844 0.68712 -2.46144 -0.599 -0.24397 
-2.45598 -0.95324 0.34503 -2.45598 -0.95324 0.62189 -2.45598 0.8274 0.34503 
-2.45598 0.8274 0.62189 -2.45569 -0.67679 -0.17588 -2.45447 -0.47018 -0.31945 
-2.45366 -0.8873 0.12262 -2.45366 -0.8873 0.8443 -2.45366 0.76147 0.8443 
-2.45282 -0.95972 0.41408 -2.45282 -0.95972 0.55284 -2.45282 0.83389 0.41408 
-2.45282 0.83389 0.55284 -2.45176 -0.96189 0.48346 -2.45176 0.83606 0.48346 
-2.44747 -0.79521 -0.03435 -2.44747 0.66938 1.00127 -2.44245 -0.55638 -0.26246 
-2.44167 -0.90568 0.1852 -2.44167 -0.90568 0.78172 -2.44167 0.77985 0.78172 
-2.44118 -0.83593 0.03488 -2.44118 -0.83593 0.93204 -2.44118 0.71009 0.93204 
-2.43444 -0.63734 -0.19677 -2.43172 -0.71069 -0.1253 -2.43147 -0.92032 0.2493 
-2.43147 -0.92032 0.71762 -2.43147 0.79449 0.2493 -2.43147 0.79449 0.71762 
-2.42543 -0.85857 0.09445 -2.42543 -0.85857 0.87247 -2.42543 0.73274 0.87247 
-2.42458 -0.51252 -0.27907 -2.42316 -0.93104 0.31422 -2.42316 -0.93104 0.6527 
-2.42316 0.80521 0.31422 -2.42316 0.80521 0.6527 -2.41798 -0.93845 0.37929 
-2.41798 -0.93845 0.58763 -2.41798 0.81262 0.37929 -2.41798 0.81262 0.58763 
-2.41586 -0.9428 0.44861 -2.41586 -0.9428 0.51832 -2.4149 -0.80387 0.0086 
-2.4149 -0.80387 0.95832 -2.4149 0.67804 0.95832 -2.41453 -0.59573 -0.21673 
-2.41168 -0.87779 0.1557 -2.41168 -0.87779 0.81122 -2.41168 0.75195 0.81122 
-2.40971 -0.74181 -0.07211 -2.40971 0.61598 1.03903 -2.40963 -0.67245 -0.14737 
-2.40789 -0.46753 -0.29377 -2.40052 -0.89406 0.21918 -2.40052 -0.89406 0.74774 
-2.39804 -0.82773 0.06721 -2.39804 -0.82773 0.89971 -2.39804 0.7019 0.89971 
-2.39555 -0.55255 -0.23488 -2.39152 -0.90666 0.28383 -2.39152 -0.90666 0.68309 
-2.38976 -0.77002 -0.01654 -2.38976 0.64419 0.98346 -2.38872 -0.63273 -0.1679 
-2.38669 -0.70495 -0.09508 -2.38533 -0.91576 0.34855 -2.38533 -0.91576 0.61837 
-2.3834 -0.84848 0.1278 -2.3834 -0.84848 0.83912 -2.38131 -0.92119 0.41385 
-2.38131 -0.92119 0.55307 -2.38008 -0.92328 0.48346 -2.37788 -0.50837 -0.25108 
-2.37195 -0.79521 0.04117 -2.37195 -0.79521 0.92575 -2.37195 0.66938 0.92575 
-2.37112 -0.86587 0.18974 -2.37112 -0.86587 0.77718 -2.36876 -0.59067 -0.18738 
-2.36583 -0.73447 -0.04047 -2.36583 0.60864 1.00739 -2.36481 -0.66632 -0.11681 
-2.36267 -0.46374 -0.26588 -2.36114 -0.88016 0.25395 -2.36114 -0.88016 0.71297 
-2.35636 -0.81726 0.10078 -2.35636 -0.81726 0.86614 -2.35367 -0.89073 0.31815 
-2.35367 -0.89073 0.64878 -2.35012 -0.54726 -0.20516 -2.34864 -0.89787 0.38327 
-2.34864 -0.89787 0.58366 -2.34609 -0.90149 0.44861 -2.34609 -0.90149 0.51832 
-2.34447 -0.62644 -0.1371 -2.34316 -0.69731 -0.06314 -2.34305 -0.83608 0.16202 
-2.34305 -0.83608 0.8049 -2.33419 -0.74181 0.00341 -2.33386 -0.50357 -0.22138 
-2.33208 -0.85159 0.22464 -2.33208 -0.85159 0.74228 -2.32473 -0.58402 -0.15622 
-2.3235 -0.86372 0.28837 -2.3235 -0.86372 0.67855 -2.32181 -0.65862 -0.08449 
-2.31895 -0.45881 -0.23587 -2.31735 -0.87243 0.35293 -2.31735 -0.87243 0.61399 
-2.31705 -0.76597 0.0619 -2.31705 -0.76597 0.90502 -2.31365 -0.87766 0.41806 
-2.31365 -0.87766 0.54886 -2.31241 -0.87941 0.48346 -2.31122 -0.70495 -0.01961 
-2.3073 -0.54147 -0.1736 -2.302 -0.78705 0.12267 -2.302 -0.78705 0.84425 
-2.30182 -0.61849 -0.10448 -2.29123 -0.49752 -0.1895 -2.28949 -0.66632 -0.04149 
-2.28945 -0.80472 0.18455 -2.28945 -0.80472 0.78237 -2.28326 -0.57702 -0.12304 
-2.281 -0.71069 0.02542 -2.27866 -0.81932 0.25019 -2.27866 -0.81932 0.71673 
-2.27684 -0.45276 -0.20382 -2.27101 -0.8301 0.31441 -2.27101 -0.8301 0.65252 
-2.2692 -0.62644 -0.06183 -2.26615 -0.53431 -0.14015 -2.26573 -0.83742 0.37986 
-2.26573 -0.83742 0.58706 -2.26423 -0.73364 0.08491 -2.26423 -0.73364 0.88201 
-2.26303 -0.84121 0.44526 -2.26303 -0.84121 0.52166 -2.25893 -0.67245 0.00333 
-2.25054 -0.49047 -0.15576 -2.25019 -0.75368 0.14614 -2.25019 -0.75368 0.82078 
-2.25008 -0.58402 -0.08157 -2.2384 -0.63273 -0.01758 -2.2376 -0.77028 0.21084 
-2.2376 -0.77028 0.75608 -2.23648 -0.4456 -0.16982 -2.2327 -0.54147 -0.099 
-2.23042 -0.67679 0.04939 -2.22802 -0.7836 0.2768 -2.22802 -0.7836 0.69013 
-2.22399 -0.39981 -0.18231 -2.22106 -0.79281 0.34172 -2.22106 -0.79281 0.6252 
-2.21892 -0.59067 -0.03754 -2.217 -0.79884 0.40727 -2.217 -0.79884 0.55965 
-2.2168 -0.49752 -0.11507 -2.21504 -0.80099 0.48346 -2.21452 -0.69876 0.10963 
-2.21452 -0.69876 0.8573 -2.20953 -0.63734 0.02814 -2.20248 -0.45276 -0.12946 
-2.20114 -0.54726 -0.05618 -2.19981 -0.71684 0.17305 -2.19981 -0.71684 0.79387 
-2.18989 -0.40179 -0.14531 -2.18957 -0.59573 0.00823 -2.18832 -0.73219 0.2384 
-2.18832 -0.73219 0.72852 -2.18492 -0.50357 -0.07244 -2.18265 -0.64027 0.07521 
-2.18039 -0.74461 0.30434 -2.18039 -0.74461 0.66258 -2.17457 -0.75253 0.36968 
-2.17457 -0.75253 0.59724 -2.17142 -0.55255 -0.01075 -2.17043 -0.45881 -0.08735 
-2.17017 -0.75627 0.44526 -2.17017 -0.75627 0.52166 -2.16599 -0.65998 0.13752 
-2.16599 -0.65998 0.8294 -2.16233 -0.599 0.05514 -2.15741 -0.40812 -0.10348 
-2.15522 -0.50837 -0.02842 -2.15262 -0.67697 0.2014 -2.15262 -0.67697 0.76553 
-2.14659 -0.35639 -0.11784 -2.14384 -0.55638 0.03615 -2.1426 -0.69117 0.26656 
-2.1426 -0.69117 0.70036 -2.14042 -0.46374 -0.04363 -2.13792 -0.60127 0.10279 
-2.13598 -0.70252 0.33271 -2.13598 -0.70252 0.63422 -2.12945 -0.70806 0.40787 
-2.12945 -0.70806 0.55906 -2.12727 -0.70991 0.48346 -2.12723 -0.51252 0.01828 
-2.12682 -0.41343 -0.05973 -2.12243 -0.61998 0.16583 -2.12243 -0.61998 0.80109 
-2.11902 -0.55889 0.0835 -2.11559 -0.36182 -0.07449 -2.11253 -0.46753 0.00159 
-2.11016 -0.63599 0.23083 -2.11016 -0.63599 0.73609 -2.10677 -0.30961 -0.08756 
-2.10195 -0.515 0.06517 -2.10143 -0.64908 0.29654 -2.10143 -0.64908 0.67039 
-2.0985 -0.41749 -0.01472 -2.09641 -0.55997 0.13199 -2.09122 -0.65399 0.36963 
-2.09122 -0.65399 0.59729 -2.08685 -0.47018 0.04817 -2.08682 -0.3664 -0.02955 
-2.08681 -0.65773 0.44523 -2.08681 -0.65773 0.5217 -2.08189 -0.57743 0.19602 
-2.08189 -0.57743 0.7709 -2.0789 -0.51639 0.11352 -2.07751 -0.31441 -0.04285 
-2.07184 -0.42094 0.0331 -2.0711 -0.59251 0.26137 -2.0711 -0.59251 0.70555 
-2.06345 -0.47166 0.09599 -2.05971 -0.36998 0.01792 -2.0588 -0.59875 0.33388 
-2.0588 -0.59875 0.63304 -2.05829 -0.51654 0.1627 -2.05102 -0.60208 0.40721 
-2.05102 -0.60208 0.55971 -2.04857 -0.60365 0.48346 -2.04806 -0.42266 0.08081 
-2.04515 -0.5331 0.22739 -2.04515 -0.5331 0.73953 -2.04239 -0.47199 0.14491 
-2.0305 -0.54002 0.29893 -2.0305 -0.54002 0.66799 -2.02374 -0.47116 0.19479 
-2.02059 -0.54473 0.37208 -2.02059 -0.54473 0.59484 -2.01562 -0.54708 0.44523 
-2.01562 -0.54708 0.5217 -2.21957 0.35108 2.65774 -2.21957 0.35108 3.10192 
-2.20878 0.33599 2.59239 -2.20386 0.4163 2.8416 -2.20386 0.4163 2.91807 
-2.19945 0.41256 2.766 -2.19945 0.41256 2.99366 -2.18924 0.40765 2.69291 
-2.18924 0.40765 3.06676 -2.1805 0.39455 2.6272 -2.1805 0.39455 3.13246 
-2.16823 0.37855 2.5622 -2.1634 0.46848 2.87983 -2.16122 0.46663 2.80424 
-2.16122 0.46663 2.95543 -2.15468 0.46109 2.72908 -2.15468 0.46109 3.03059 
-2.14806 0.44974 2.66293 -2.14806 0.44974 3.09674 -2.13804 0.43554 2.59777 
-2.13804 0.43554 3.1619 -2.12467 0.41855 2.53389 -2.12049 0.51483 2.84163 
-2.12049 0.51483 2.91803 -2.11609 0.5111 2.76605 -2.11609 0.5111 2.99361 
-2.11028 0.50318 2.70071 -2.11028 0.50318 3.05895 -2.10234 0.49076 2.63477 
-2.10234 0.49076 3.12489 -2.09085 0.47541 2.56942 -2.09085 0.47541 3.19024 
-2.07614 0.45733 2.506 -2.07563 0.55955 2.87983 -2.07367 0.55741 2.80364 
-2.07367 0.55741 2.95603 -2.06961 0.55138 2.73809 -2.06961 0.55138 3.02157 
-2.06264 0.54217 2.67317 -2.06264 0.54217 3.0865 -2.05307 0.52885 2.60721 
-2.05307 0.52885 3.15245 -2.04048 0.51225 2.54251 -2.04048 0.51225 3.21715 
-2.02764 0.59978 2.84163 -2.02764 0.59978 2.91803 -2.02643 0.49221 2.48128 
-2.02493 0.59599 2.77623 -2.02493 0.59599 2.98343 -2.01966 0.58866 2.71078 
-2.01966 0.58866 3.04889 -2.012 0.57789 2.64656 -2.012 0.57789 3.1131 
-2.00122 0.56329 2.58092 -2.00122 0.56329 3.17874 -1.98867 -0.90265 2.51905 
-1.98867 0.54562 2.51905 -1.98867 0.54562 3.24062 -1.97825 0.63798 2.87983 
-1.97702 0.63623 2.81443 -1.97702 0.63623 2.94524 -1.97361 -0.88157 2.45827 
-1.97361 0.52454 2.45827 -1.97331 0.631 2.74931 -1.97331 0.631 3.01036 
-1.96716 -0.97932 2.68474 -1.96716 0.62229 2.68474 -1.96716 0.62229 3.07492 
-1.95858 -0.96719 2.62101 -1.95858 0.61016 2.62101 -1.95858 0.61016 3.13865 
-1.95647 -0.85741 2.39978 -1.94761 -0.95168 2.55839 -1.94761 0.59465 2.55839 
-1.94761 0.59465 3.20127 -1.94457 -1.01709 2.84498 -1.94457 -1.01709 2.91469 
-1.94457 0.66006 2.84498 -1.94457 0.66006 2.91469 -1.94202 -1.01347 2.77964 
-1.94202 -1.01347 2.98003 -1.94202 0.65644 2.77964 -1.94202 0.65644 2.98003 
-1.937 -1.00633 2.71452 -1.937 0.6493 2.71452 -1.937 0.6493 3.04515 
-1.93431 -0.93286 2.49715 -1.93431 0.57583 2.49715 -1.93431 0.57583 3.26252 
-1.92953 -0.99575 2.65032 -1.92953 0.63872 2.65032 -1.92953 0.63872 3.10935 
-1.92484 -0.85007 2.3559 -1.91955 -0.98147 2.58611 -1.91955 0.62444 2.58611 
-1.91955 0.62444 3.17356 -1.91871 -0.91081 2.43754 -1.91871 0.55378 2.43754 
-1.91059 -1.03888 2.87983 -1.91059 0.68185 2.87983 -1.90935 -1.03679 2.81022 
-1.90935 -1.03679 2.94944 -1.90935 0.67976 2.81022 -1.90935 0.67976 2.94944 
-1.90726 -0.96408 2.52418 -1.90726 0.60705 2.52418 -1.90726 0.60705 3.23549 
-1.90533 -1.03136 2.74492 -1.90533 -1.03136 3.01474 -1.90533 0.67433 2.74492 
-1.90533 0.67433 3.01474 -1.9009 -0.88562 2.37983 -1.89914 -1.02226 2.6802 
-1.89914 0.66523 2.6802 -1.89914 0.66523 3.07946 -1.89263 -0.94333 2.46358 
-1.89263 0.5863 2.46358 -1.89263 0.5863 3.29608 -1.89014 -1.00966 2.61555 
-1.89014 0.65263 2.61555 -1.89014 0.65263 3.14411 -1.88095 -0.85741 2.32426 
-1.87898 -0.99339 2.55207 -1.87898 0.63636 2.55207 -1.87898 0.63636 3.2076 
-1.87577 -0.91947 2.40497 -1.87577 0.56244 2.40497 -1.87481 -1.0584 2.84498 
-1.87481 -1.0584 2.91469 -1.87481 0.70137 2.84498 -1.87481 0.70137 2.91469 
-1.87269 -1.05405 2.77567 -1.87269 -1.05405 2.984 -1.87269 0.69702 2.77567 
-1.87269 0.69702 2.984 -1.8675 -1.04664 2.71059 -1.8675 0.68961 2.71059 
-1.8675 0.68961 3.04907 -1.86524 -0.97417 2.49082 -1.86524 0.61714 2.49082 
-1.86524 0.61714 3.26884 -1.85919 -1.03592 2.64567 -1.85919 0.67889 2.64567 
-1.85919 0.67889 3.11399 -1.84949 -0.95153 2.43125 -1.84949 0.5945 2.43125 
-1.84949 0.5945 3.32842 -1.849 -1.02128 2.58158 -1.849 0.66425 2.58158 
-1.849 0.66425 3.17809 -1.84319 -0.91081 2.36202 -1.84319 0.55378 2.36202 
-1.8389 -1.07749 2.87983 -1.8389 0.72046 2.87983 -1.83785 -1.07532 2.81045 
-1.83785 -1.07532 2.94921 -1.83785 0.71829 2.81045 -1.83785 0.71829 2.94921 
-1.83701 -1.0029 2.519 -1.83701 0.64587 2.519 -1.83701 0.64587 3.24067 
-1.83469 -1.06884 2.7414 -1.83469 -1.06884 3.01826 -1.83469 0.71181 2.7414 
-1.83469 0.71181 3.01826 -1.82722 -1.05987 2.67618 -1.82722 0.70284 2.67618 
-1.82722 0.70284 3.08349 -1.82247 -0.88157 2.30712 -1.82213 -0.98172 2.45861 
-1.82213 0.62469 2.45861 -1.82213 0.62469 3.30106 -1.81788 -1.04703 2.61184 
-1.81788 0.69 2.61184 -1.81788 0.69 3.14782 -1.81716 -0.94333 2.38811 
-1.81716 0.5863 2.38811 -1.81716 0.5863 3.37156 -1.80671 -1.03038 2.54869 
-1.80671 0.67335 2.54869 -1.80671 0.67335 3.21098 -1.80029 -1.09464 2.84497 
-1.80029 -1.09464 2.9147 -1.80029 0.73761 2.84497 -1.80029 0.73761 2.9147 
-1.79817 -1.09029 2.77565 -1.79817 -1.09029 2.98401 -1.79817 0.73326 2.77565 
-1.79817 0.73326 2.98401 -1.79545 -1.08109 2.70753 -1.79545 -1.08109 3.05213 
-1.79545 0.72406 2.70753 -1.79545 0.72406 3.05213 -1.79375 -1.00998 2.48698 
-1.79375 0.65295 2.48698 -1.79375 0.65295 3.27268 -1.78992 -0.97417 2.4155 
-1.78992 0.61714 2.4155 -1.78992 0.61714 3.34416 -1.78696 -1.06999 2.64271 
-1.78696 0.71296 2.64271 -1.78696 0.71296 3.11696 -1.78359 -0.93286 2.34643 
-1.78359 0.57583 2.34643 -1.77659 -1.05499 2.57874 -1.77659 0.69796 2.57874 
-1.77659 0.69796 3.18092 -1.76443 -1.03624 2.51631 -1.76443 0.67921 2.51631 
-1.76443 0.67921 3.24336 -1.76174 -1.0029 2.44373 -1.76174 0.64587 2.44373 
-1.76174 0.64587 3.31594 -1.76169 -0.90265 2.29207 -1.76134 -1.1113 2.87983 
-1.76134 0.75427 2.87983 -1.76047 -1.10903 2.8102 -1.76047 -1.10903 2.94946 
-1.76047 0.752 2.8102 -1.76047 0.752 2.94946 -1.75863 -1.10209 2.74185 
-1.75863 -1.10209 3.01781 -1.75863 0.74506 2.74185 -1.75863 0.74506 3.01781 
-1.75656 -0.96408 2.37348 -1.75656 0.60705 2.37348 -1.75656 0.60705 3.38619 
-1.7551 -1.09079 2.67415 -1.7551 -1.09079 3.08551 -1.7551 0.73376 2.67415 
-1.7551 0.73376 3.08551 -1.74543 -1.0776 2.60973 -1.74543 0.72057 2.60973 
-1.74543 0.72057 3.14993 -1.73822 -0.86928 2.24026 -1.73423 -1.06044 2.5465 
-1.73423 0.70341 2.5465 -1.73423 0.70341 3.21316 -1.73205 -1.03038 2.47403 
-1.73205 0.67335 2.47403 -1.73205 0.67335 3.28563 -1.72867 -0.99339 2.40175 
-1.72867 0.63636 2.40175 -1.72867 0.63636 3.35791 -1.72234 -0.95168 2.33312 
-1.72234 0.59465 2.33312 -1.7217 -1.12502 2.84497 -1.7217 -1.12502 2.9147 
-1.7217 0.76799 2.84497 -1.7217 0.76799 2.9147 -1.72037 -1.12047 2.77658 
-1.72037 -1.12047 2.98308 -1.72037 0.76344 2.77658 -1.72037 0.76344 2.98308 
-1.7177 -1.11139 2.70845 -1.7177 -1.11139 3.05122 -1.7177 0.75436 2.70845 
-1.7177 0.75436 3.05122 -1.71375 -1.09789 2.64135 -1.71375 0.74086 2.64135 
-1.71375 0.74086 3.11831 -1.70323 -1.0825 2.5775 -1.70323 0.72547 2.5775 
-1.70323 0.72547 3.18216 -1.70199 -1.05499 2.50414 -1.70199 0.69796 2.50414 
-1.70199 0.69796 3.25552 -1.69981 -0.92032 2.27952 -1.69981 0.56329 2.27952 
-1.69916 -1.02128 2.43174 -1.69916 0.66425 2.43174 -1.69916 0.66425 3.32793 
-1.69463 -0.98147 2.36119 -1.69463 0.62444 2.36119 -1.69463 0.62444 3.39847 
-1.68199 -1.1382 2.87983 -1.68199 0.78117 2.87983 -1.68133 -1.13595 2.81138 
-1.68133 -1.13595 2.94828 -1.68133 0.77892 2.81138 -1.68133 0.77892 2.94828 
-1.67935 -1.1292 2.74325 -1.67935 -1.1292 3.01641 -1.67935 0.77217 2.74325 
-1.67935 0.77217 3.01641 -1.67607 -1.118 2.67576 -1.67607 -1.118 3.0839 
-1.67607 0.76097 2.67576 -1.67607 0.76097 3.0839 -1.67353 -0.88588 2.22767 
-1.6715 -1.10239 2.60923 -1.6715 0.74536 2.60923 -1.6715 0.74536 3.15043 
-1.671 -1.0776 2.53531 -1.671 0.72057 2.53531 -1.671 0.72057 3.22436 
-1.66889 -1.04703 2.46286 -1.66889 0.69 2.46286 -1.66889 0.69 3.2968 
-1.66518 -1.00966 2.39059 -1.66518 0.65263 2.39059 -1.66518 0.65263 3.36907 
-1.65972 -0.96719 2.32215 -1.65972 0.61016 2.32215 -1.65972 0.61016 3.43751 
-1.64704 -1.14713 2.84513 -1.64704 -1.14713 2.91454 -1.64704 0.7901 2.84513 
-1.64704 0.7901 2.91454 -1.64597 -0.84779 2.1784 -1.64571 -1.14259 2.77676 
-1.64571 -1.14259 2.98291 -1.64571 0.78556 2.77676 -1.64571 0.78556 2.98291 
-1.64307 -1.13354 2.70869 -1.64307 -1.13354 3.05097 -1.64307 0.77651 2.70869 
-1.64307 0.77651 3.05097 -1.63938 -1.09789 2.56699 -1.63938 0.74086 2.56699 
-1.63938 0.74086 3.19267 -1.63912 -1.12006 2.64161 -1.63912 -1.12006 3.11805 
-1.63912 0.76303 2.64161 -1.63912 0.76303 3.11805 -1.63803 -1.06999 2.49378 
-1.63803 0.71296 2.49378 -1.63803 0.71296 3.26589 -1.63506 -1.03592 2.42154 
-1.63506 0.67889 2.42154 -1.63506 0.67889 3.33812 -1.63418 -0.93492 2.26873 
-1.63418 0.57789 2.26873 -1.63042 -0.99575 2.35121 -1.63042 0.63872 2.35121 
-1.63042 0.63872 3.40846 -1.61198 -1.15598 2.87983 -1.61198 0.79895 2.87983 
-1.61148 -1.15363 2.81051 -1.61148 -1.15363 2.94915 -1.61148 0.7966 2.81051 
-1.61148 0.7966 2.94915 -1.60931 -1.14683 2.74222 -1.60931 -1.14683 3.01745 
-1.60931 0.7898 2.74222 -1.60931 0.7898 3.01745 -1.60757 -0.8992 2.21809 
-1.60757 0.54217 2.21809 -1.60658 -1.09079 2.52563 -1.60658 0.73376 2.52563 
-1.60658 0.73376 3.23403 -1.60617 -1.13546 2.67457 -1.60617 -1.13546 3.08509 
-1.60617 0.77843 2.67457 -1.60617 0.77843 3.08509 -1.60497 -1.118 2.60466 
-1.60497 -1.118 3.155 -1.60497 0.76097 2.60466 -1.60497 0.76097 3.155 
-1.60456 -1.05987 2.45352 -1.60456 0.70284 2.45352 -1.60456 0.70284 3.30615 
-1.60053 -1.02226 2.38159 -1.60053 0.66523 2.38159 -1.60053 0.66523 3.37807 
-1.59599 -0.97932 2.31358 -1.59599 0.62229 2.31358 -1.59599 0.62229 3.44609 
-1.58002 -0.86021 2.17046 -1.57605 -1.16245 2.84513 -1.57605 -1.16245 2.91454 
-1.57605 0.80542 2.84513 -1.57605 0.80542 2.91454 -1.57538 -1.15769 2.77607 
-1.57538 -1.15769 2.9836 -1.57538 0.80066 2.77607 -1.57538 0.80066 2.9836 
-1.5732 -1.08109 2.48528 -1.5732 0.72406 2.48528 -1.5732 0.72406 3.27438 
-1.57272 -1.14855 2.70802 -1.57272 -1.14855 3.05164 -1.57272 0.79152 2.70802 
-1.57272 0.79152 3.05164 -1.57229 -1.11139 2.56303 -1.57229 0.75436 2.56303 
-1.57229 0.75436 3.19663 -1.57204 -1.13354 2.63767 -1.57204 -1.13354 3.12199 
-1.57204 0.77651 2.63767 -1.57204 0.77651 3.12199 -1.57015 -1.04664 2.41323 
-1.57015 0.68961 2.41323 -1.57015 0.68961 3.34643 -1.56996 -0.94569 2.26108 
-1.56996 0.58866 2.26108 -1.56996 0.58866 3.49859 -1.56622 -1.00633 2.34374 
-1.56622 0.6493 2.34374 -1.56622 0.6493 3.41592 -1.55166 -0.81812 2.12605 
-1.54264 -0.90841 2.21113 -1.54264 0.55138 2.21113 -1.54019 -1.16877 2.87983 
-1.54019 0.81174 2.87983 -1.53985 -1.1664 2.81069 -1.53985 -1.1664 2.94897 
-1.53985 0.80937 2.81069 -1.53985 0.80937 2.94897 -1.53933 -1.06884 2.44605 
-1.53933 0.71181 2.44605 -1.53933 0.71181 3.31361 -1.53888 -1.10209 2.52211 
-1.53888 0.74506 2.52211 -1.53888 0.74506 3.23756 -1.53885 -1.1593 2.74188 
-1.53885 -1.1593 3.01778 -1.53885 0.80227 2.74188 -1.53885 0.80227 3.01778 
-1.53852 -1.14683 2.67142 -1.53852 -1.14683 3.08824 -1.53852 0.7898 2.67142 
-1.53852 0.7898 3.08824 -1.53748 -1.1292 2.60138 -1.53748 -1.1292 3.15828 
-1.53748 0.77217 2.60138 -1.53748 0.77217 3.15828 -1.53581 -1.03136 2.3754 
-1.53581 0.67433 2.3754 -1.53581 0.67433 3.38426 -1.53143 -0.98803 2.30742 
-1.53143 0.631 2.30742 -1.53143 0.631 3.45224 -1.51468 -0.86813 2.16465 
-1.51468 0.5111 2.16465 -1.50533 -1.17244 2.84514 -1.50533 -1.17244 2.91453 
-1.50533 0.81541 2.84514 -1.50533 0.81541 2.91453 -1.50509 -1.09029 2.48257 
-1.50509 0.73326 2.48257 -1.50509 0.73326 3.2771 -1.50507 -1.05405 2.40805 
-1.50507 0.69702 2.40805 -1.50507 0.69702 3.35162 -1.50467 -1.15769 2.70535 
-1.50467 -1.15769 3.05431 -1.50467 0.80066 2.70535 -1.50467 0.80066 3.05431 
-1.50466 -1.16769 2.77608 -1.50466 -1.16769 2.98359 -1.50466 0.81066 2.77608 
-1.50466 0.81066 2.98359 -1.5045 -0.95302 2.25581 -1.5045 0.59599 2.25581 
-1.5045 0.59599 3.50386 -1.50416 -1.12047 2.56037 -1.50416 -1.12047 3.1993 
-1.50416 0.76344 2.56037 -1.50416 0.76344 3.1993 -1.50398 -1.14259 2.63502 
-1.50398 -1.14259 3.12464 -1.50398 0.78556 2.63502 -1.50398 0.78556 3.12464 
-1.5011 -1.01347 2.33871 -1.5011 0.65644 2.33871 -1.5011 0.65644 3.42095 
-1.4771 -0.91444 2.20707 -1.4771 0.55741 2.20707 -1.4771 0.55741 3.5526 
-1.4765 -0.82366 2.11952 -1.47053 -1.10903 2.52027 -1.47053 -1.10903 3.2394 
-1.47053 0.752 2.52027 -1.47053 0.752 3.2394 -1.47051 -1.03679 2.37138 
-1.47051 0.67976 2.37138 -1.47051 0.67976 3.38828 -1.47038 -1.1761 2.87983 
-1.47038 0.81907 2.87983 -1.47029 -1.07532 2.44289 -1.47029 0.71829 2.44289 
-1.47029 0.71829 3.31678 -1.47023 -1.15363 2.66926 -1.47023 -1.15363 3.0904 
-1.47023 0.7966 2.66926 -1.47023 0.7966 3.0904 -1.47021 -1.1737 2.81052 
-1.47021 -1.1737 2.94914 -1.47021 0.81667 2.81052 -1.47021 0.81667 2.94914 
-1.47004 -1.1664 2.74088 -1.47004 -1.1664 3.01878 -1.47004 0.80937 2.74088 
-1.47004 0.80937 3.01878 -1.46935 -1.13595 2.59941 -1.46935 -1.13595 3.16026 
-1.46935 0.77892 2.59941 -1.46935 0.77892 3.16026 -1.46631 -0.99326 2.30372 
-1.46631 0.63623 2.30372 -1.46631 0.63623 3.45595 -1.43914 -0.77333 2.07688 
-1.4391 -0.87186 2.16024 -1.4391 -0.95681 2.2531 -1.4391 0.59978 2.2531 
-1.4391 0.59978 3.50657 -1.43577 -1.09464 2.48045 -1.43577 0.73761 2.48045 
-1.43577 0.73761 3.27921 -1.43577 -1.12502 2.55903 -1.43577 -1.12502 3.20063 
-1.43577 0.76799 2.55903 -1.43577 0.76799 3.20063 -1.43576 -1.0584 2.40593 
-1.43576 0.70137 2.40593 -1.43576 0.70137 3.35374 -1.43576 -1.01709 2.33616 
-1.43576 0.66006 2.33616 -1.43576 0.66006 3.4235 -1.43561 -1.16245 2.70468 
-1.43561 -1.16245 3.05498 -1.43561 0.80542 2.70468 -1.43561 0.80542 3.05498 
-1.43561 -1.14713 2.6337 -1.43561 -1.14713 3.12597 -1.43561 0.7901 2.6337 
-1.43561 0.7901 3.12597 -1.4356 -1.17244 2.77541 -1.4356 -1.17244 2.98425 
-1.4356 0.81541 2.77541 -1.4356 0.81541 2.98425 -1.4356 -1.17731 2.84514 
-1.4356 -1.17731 2.91453 -1.4356 0.82028 2.84514 -1.4356 0.82028 2.91453 
-1.4009 -1.17851 2.87983 -1.4009 -1.1761 2.81036 -1.4009 -1.1761 2.94931 
-1.4009 -1.16877 2.74055 -1.4009 -1.16877 3.01911 -1.4009 -1.15598 2.66875 
-1.4009 -1.15598 3.09091 -1.4009 -1.1382 2.59875 -1.4009 -1.1382 3.16092 
-1.4009 -1.1113 2.51939 -1.4009 -1.1113 3.24027 -1.4009 -1.07749 2.44183 
-1.4009 -1.03888 2.37015 -1.4009 -0.99501 2.30248 -1.4009 -0.91658 2.20511 
-1.4009 -0.82551 2.11734 -1.4009 -0.71925 2.03864 -1.4009 0.55955 2.20511 
-1.4009 0.55955 3.55456 -1.4009 0.63798 2.30248 -1.4009 0.63798 3.45718 
-1.4009 0.68185 2.37015 -1.4009 0.68185 3.38952 -1.4009 0.72046 2.44183 
-1.4009 0.72046 3.31783 -1.4009 0.75427 2.51939 -1.4009 0.75427 3.24027 
-1.4009 0.78117 2.59875 -1.4009 0.78117 3.16092 -1.4009 0.79895 2.66875 
-1.4009 0.79895 3.09091 -1.4009 0.81174 2.74055 -1.4009 0.81174 3.01911 
-1.4009 0.81907 2.81036 -1.4009 0.81907 2.94931 -1.4009 0.82149 2.87983 
-1.36621 -1.17731 2.84514 -1.36621 -1.17731 2.91453 -1.36621 0.82028 2.84514 
-1.36621 0.82028 2.91453 -1.36621 -1.17244 2.77541 -1.36621 -1.17244 2.98425 
-1.36621 0.81541 2.77541 -1.36621 0.81541 2.98425 -1.3662 -1.14713 2.6337 
-1.3662 -1.14713 3.12597 -1.3662 0.7901 2.6337 -1.3662 0.7901 3.12597 
-1.3662 -1.16245 2.70468 -1.3662 -1.16245 3.05498 -1.3662 0.80542 2.70468 
-1.3662 0.80542 3.05498 -1.36605 -1.01709 2.33616 -1.36605 0.66006 2.33616 
-1.36605 0.66006 3.4235 -1.36605 -1.0584 2.40593 -1.36605 0.70137 2.40593 
-1.36605 0.70137 3.35374 -1.36604 -1.12502 2.55903 -1.36604 -1.12502 3.20063 
-1.36604 0.76799 2.55903 -1.36604 0.76799 3.20063 -1.36604 -1.09464 2.48045 
-1.36604 -1.09464 3.27921 -1.36604 0.73761 2.48045 -1.36604 0.73761 3.27921 
-1.36271 -0.95681 2.2531 -1.36271 0.59978 2.2531 -1.36271 0.59978 3.50657 
-1.3627 -0.87186 2.16024 -1.3627 0.51483 3.59942 -1.36267 -0.66268 2.00569 
-1.36267 -0.77333 2.07688 -1.3355 -0.99326 2.30372 -1.3355 0.63623 2.30372 
-1.3355 0.63623 3.45595 -1.33245 -1.13595 2.59941 -1.33245 -1.13595 3.16026 
-1.33245 0.77892 2.59941 -1.33245 0.77892 3.16026 -1.33176 -1.1664 2.74088 
-1.33176 -1.1664 3.01878 -1.33176 0.80937 2.74088 -1.33176 0.80937 3.01878 
-1.3316 -1.1737 2.81052 -1.3316 -1.1737 2.94914 -1.3316 0.81667 2.81052 
-1.3316 0.81667 2.94914 -1.33158 -1.15363 2.66926 -1.33158 -1.15363 3.0904 
-1.33158 0.7966 2.66926 -1.33158 0.7966 3.0904 -1.33152 -1.07532 2.44289 
-1.33152 -1.07532 3.31678 -1.33152 0.71829 2.44289 -1.33152 0.71829 3.31678 
-1.33143 -1.1761 2.87983 -1.33143 0.81907 2.87983 -1.33129 -1.03679 2.37138 
-1.33129 0.67976 2.37138 -1.33129 0.67976 3.38828 -1.33128 -1.10903 2.52027 
-1.33128 -1.10903 3.2394 -1.33128 0.752 2.52027 -1.33128 0.752 3.2394 
-1.32531 -0.82366 2.11952 -1.32471 -0.91444 2.20707 -1.32471 0.55741 3.5526 
-1.32465 -0.71768 2.04109 -1.30071 -1.01347 2.33871 -1.30071 0.65644 2.33871 
-1.30071 0.65644 3.42095 -1.29783 -1.14259 2.63502 -1.29783 -1.14259 3.12464 
-1.29783 0.78556 2.63502 -1.29783 0.78556 3.12464 -1.29765 -1.12047 2.56037 
-1.29765 -1.12047 3.1993 -1.29765 0.76344 2.56037 -1.29765 0.76344 3.1993 
-1.29731 -0.95302 2.25581 -1.29731 0.59599 3.50386 -1.29715 -1.16769 2.77608 
-1.29715 -1.16769 2.98359 -1.29715 0.81066 2.77608 -1.29715 0.81066 2.98359 
-1.29714 -1.15769 2.70535 -1.29714 -1.15769 3.05431 -1.29714 0.80066 2.70535 
-1.29714 0.80066 3.05431 -1.29674 -1.05405 2.40805 -1.29674 -1.05405 3.35162 
-1.29674 0.69702 2.40805 -1.29674 0.69702 3.35162 -1.29672 -1.09029 2.48257 
-1.29672 -1.09029 3.2771 -1.29672 0.73326 2.48257 -1.29672 0.73326 3.2771 
-1.29648 -1.17244 2.84514 -1.29648 -1.17244 2.91453 -1.29648 0.81541 2.84514 
-1.29648 0.81541 2.91453 -1.28712 -0.86813 2.16465 -1.28712 0.5111 3.59502 
-1.28708 -0.76959 2.08129 -1.27038 -0.98803 2.30742 -1.27038 0.631 2.30742 
-1.27038 0.631 3.45224 -1.26599 -1.03136 2.3754 -1.26599 0.67433 2.3754 
-1.26599 0.67433 3.38426 -1.26433 -1.1292 2.60138 -1.26433 -1.1292 3.15828 
-1.26433 0.77217 2.60138 -1.26433 0.77217 3.15828 -1.26329 -1.14683 2.67142 
-1.26329 -1.14683 3.08824 -1.26329 0.7898 2.67142 -1.26329 0.7898 3.08824 
-1.26295 -1.1593 2.74188 -1.26295 -1.1593 3.01778 -1.26295 0.80227 2.74188 
-1.26295 0.80227 3.01778 -1.26292 -1.10209 2.52211 -1.26292 -1.10209 3.23756 
-1.26292 0.74506 2.52211 -1.26292 0.74506 3.23756 -1.26247 -1.06884 2.44605 
-1.26247 -1.06884 3.31361 -1.26247 0.71181 2.44605 -1.26247 0.71181 3.31361 
-1.26196 -1.1664 2.81069 -1.26196 -1.1664 2.94897 -1.26196 0.80937 2.81069 
-1.26196 0.80937 2.94897 -1.26162 -1.16877 2.87983 -1.26162 0.81174 2.87983 
-1.25917 -0.90841 2.21113 -1.25917 0.55138 3.54854 -1.25133 -0.71435 2.04887 
-1.25015 -0.81812 2.12605 -1.23559 -1.00633 2.34374 -1.23559 0.6493 2.34374 
-1.23559 0.6493 3.41592 -1.23185 -0.94569 2.26108 -1.23185 0.58866 3.49859 
-1.23166 -1.04664 2.41323 -1.23166 -1.04664 3.34643 -1.23166 0.68961 2.41323 
-1.23166 0.68961 3.34643 -1.22977 -1.13354 2.63767 -1.22977 -1.13354 3.12199 
-1.22977 0.77651 2.63767 -1.22977 0.77651 3.12199 -1.22952 -1.11139 2.56303 
-1.22952 -1.11139 3.19663 -1.22952 0.75436 2.56303 -1.22952 0.75436 3.19663 
-1.22909 -1.14855 2.70802 -1.22909 -1.14855 3.05164 -1.22909 0.79152 2.70802 
-1.22909 0.79152 3.05164 -1.22861 -1.08109 2.48528 -1.22861 -1.08109 3.27438 
-1.22861 0.72406 2.48528 -1.22861 0.72406 3.27438 -1.22642 -1.15769 2.77607 
-1.22642 -1.15769 2.9836 -1.22642 0.80066 2.77607 -1.22642 0.80066 2.9836 
-1.22576 -1.16245 2.84513 -1.22576 -1.16245 2.91454 -1.22576 0.80542 2.84513 
-1.22576 0.80542 2.91454 -1.22179 -0.86021 2.17046 -1.21398 -0.76468 2.0915 
-1.20581 -0.97932 2.31358 -1.20581 0.62229 2.31358 -1.20581 0.62229 3.44609 
-1.20127 -1.02226 2.38159 -1.20127 -1.02226 3.37807 -1.20127 0.66523 2.38159 
-1.20127 0.66523 3.37807 -1.19725 -1.05987 2.45352 -1.19725 -1.05987 3.30615 
-1.19725 0.70284 2.45352 -1.19725 0.70284 3.30615 -1.19684 -1.118 2.60466 
-1.19684 -1.118 3.155 -1.19684 0.76097 2.60466 -1.19684 0.76097 3.155 
-1.19564 -1.13546 2.67457 -1.19564 -1.13546 3.08509 -1.19564 0.77843 2.67457 
-1.19564 0.77843 3.08509 -1.19522 -1.09079 2.52563 -1.19522 -1.09079 3.23403 
-1.19522 0.73376 2.52563 -1.19522 0.73376 3.23403 -1.19424 -0.8992 2.21809 
-1.19424 0.54217 3.54157 -1.1925 -1.14683 2.74222 -1.1925 -1.14683 3.01745 
-1.1925 0.7898 2.74222 -1.1925 0.7898 3.01745 -1.19033 -1.15363 2.81051 
-1.19033 -1.15363 2.94915 -1.19033 0.7966 2.81051 -1.19033 0.7966 2.94915 
-1.18982 -1.15598 2.87983 -1.18982 0.79895 2.87983 -1.184 -0.80677 2.13267 
-1.17139 -0.99575 2.35121 -1.17139 -0.99575 3.40846 -1.17139 0.63872 2.35121 
-1.17139 0.63872 3.40846 -1.16763 -0.93492 2.26873 -1.16763 0.57789 3.49093 
-1.16675 -1.03592 2.42154 -1.16675 -1.03592 3.33812 -1.16675 0.67889 2.42154 
-1.16675 0.67889 3.33812 -1.16378 -1.06999 2.49378 -1.16378 -1.06999 3.26589 
-1.16378 0.71296 2.49378 -1.16378 0.71296 3.26589 -1.16269 -1.12006 2.64161 
-1.16269 -1.12006 3.11805 -1.16269 0.76303 2.64161 -1.16269 0.76303 3.11805 
-1.16243 -1.09789 2.56699 -1.16243 -1.09789 3.19267 -1.16243 0.74086 2.56699 
-1.16243 0.74086 3.19267 -1.15874 -1.13354 2.70869 -1.15874 -1.13354 3.05097 
-1.15874 0.77651 2.70869 -1.15874 0.77651 3.05097 -1.15609 -1.14259 2.77676 
-1.15609 -1.14259 2.98291 -1.15609 0.78556 2.77676 -1.15609 0.78556 2.98291 
-1.15584 -0.84779 2.1784 -1.15477 -1.14713 2.84513 -1.15477 -1.14713 2.91454 
-1.15477 0.7901 2.84513 -1.15477 0.7901 2.91454 -1.14828 -0.75158 2.10024 
-1.14208 -0.96719 2.32215 -1.14208 -0.96719 3.43751 -1.14208 0.61016 3.43751 
-1.13662 -1.00966 2.39059 -1.13662 -1.00966 3.36907 -1.13662 0.65263 2.39059 
-1.13662 0.65263 3.36907 -1.13291 -1.04703 2.46286 -1.13291 -1.04703 3.2968 
-1.13291 0.69 2.46286 -1.13291 0.69 3.2968 -1.1308 -1.0776 2.53531 
-1.1308 -1.0776 3.22436 -1.1308 0.72057 2.53531 -1.1308 0.72057 3.22436 
-1.13031 -1.10239 2.60923 -1.13031 -1.10239 3.15043 -1.13031 0.74536 2.60923 
-1.13031 0.74536 3.15043 -1.12828 -0.88588 2.22767 -1.12573 -1.118 2.67576 
-1.12573 -1.118 3.0839 -1.12573 0.76097 2.67576 -1.12573 0.76097 3.0839 
-1.12245 -1.1292 2.74325 -1.12245 -1.1292 3.01641 -1.12245 0.77217 2.74325 
-1.12245 0.77217 3.01641 -1.12048 -1.13595 2.81138 -1.12048 -1.13595 2.94828 
-1.12048 0.77892 2.81138 -1.12048 0.77892 2.94828 -1.11982 -1.1382 2.87983 
-1.11982 0.78117 2.87983 -1.11884 -0.79257 2.14269 -1.10718 -0.98147 2.36119 
-1.10718 -0.98147 3.39847 -1.10718 0.62444 3.39847 -1.10265 -1.02128 2.43174 
-1.10265 -1.02128 3.32793 -1.10265 0.66425 2.43174 -1.10265 0.66425 3.32793 
-1.10199 -0.92032 2.27952 -1.10199 -0.92032 3.48014 -1.10199 0.56329 3.48014 
-1.09981 -1.05499 2.50414 -1.09981 -1.05499 3.25552 -1.09981 0.69796 2.50414 
-1.09981 0.69796 3.25552 -1.09858 -1.0825 2.5775 -1.09858 -1.0825 3.18216 
-1.09858 0.72547 2.5775 -1.09858 0.72547 3.18216 -1.09049 -0.83244 2.18988 
-1.08806 -1.09789 2.64135 -1.08806 -1.09789 3.11831 -1.08806 0.74086 2.64135 
-1.08806 0.74086 3.11831 -1.0841 -1.11139 2.70845 -1.0841 -1.11139 3.05122 
-1.0841 0.75436 2.70845 -1.0841 0.75436 3.05122 -1.08144 -1.12047 2.77658 
-1.08144 -1.12047 2.98308 -1.08144 0.76344 2.77658 -1.08144 0.76344 2.98308 
-1.0801 -1.12502 2.84497 -1.0801 -1.12502 2.9147 -1.0801 0.76799 2.84497 
-1.0801 0.76799 2.9147 -1.07946 -0.95168 2.33312 -1.07946 -0.95168 3.42654 
-1.07946 0.59465 3.42654 -1.07314 -0.99339 2.40175 -1.07314 -0.99339 3.35791 
-1.07314 0.63636 2.40175 -1.07314 0.63636 3.35791 -1.06976 -1.03038 2.47403 
-1.06976 -1.03038 3.28563 -1.06976 0.67335 2.47403 -1.06976 0.67335 3.28563 
-1.06758 -1.06044 2.5465 -1.06758 -1.06044 3.21316 -1.06758 0.70341 2.5465 
-1.06758 0.70341 3.21316 -1.06358 -0.86928 2.24026 -1.05638 -1.0776 2.60973 
-1.05638 -1.0776 3.14993 -1.05638 0.72057 2.60973 -1.05638 0.72057 3.14993 
-1.05496 -0.77558 2.15606 -1.04671 -1.09079 2.67415 -1.04671 -1.09079 3.08551 
-1.04671 0.73376 2.67415 -1.04671 0.73376 3.08551 -1.04525 -0.96408 2.37348 
-1.04525 -0.96408 3.38619 -1.04525 0.60705 3.38619 -1.04318 -1.10209 2.74185 
-1.04318 -1.10209 3.01781 -1.04318 0.74506 2.74185 -1.04318 0.74506 3.01781 
-1.04134 -1.10903 2.8102 -1.04134 -1.10903 2.94946 -1.04134 0.752 2.8102 
-1.04134 0.752 2.94946 -1.04046 -1.1113 2.87983 -1.04046 0.75427 2.87983 
-1.04012 -0.90265 2.29207 -1.04012 -0.90265 3.4676 -1.04012 0.54562 3.4676 
-1.04007 -1.0029 2.44373 -1.04007 -1.0029 3.31594 -1.04007 0.64587 2.44373 
-1.04007 0.64587 3.31594 -1.03738 -1.03624 2.51631 -1.03738 -1.03624 3.24336 
-1.03738 0.67921 2.51631 -1.03738 0.67921 3.24336 -1.02707 -0.81436 2.20459 
-1.02522 -1.05499 2.57874 -1.02522 -1.05499 3.18092 -1.02522 0.69796 2.57874 
-1.02522 0.69796 3.18092 -1.01822 -0.93286 2.34643 -1.01822 -0.93286 3.41323 
-1.01822 0.57583 3.41323 -1.01485 -1.06999 2.64271 -1.01485 -1.06999 3.11696 
-1.01485 0.71296 2.64271 -1.01485 0.71296 3.11696 -1.01189 -0.97417 2.4155 
-1.01189 -0.97417 3.34416 -1.01189 0.61714 3.34416 -1.00806 -1.00998 2.48698 
-1.00806 -1.00998 3.27268 -1.00806 0.65295 2.48698 -1.00806 0.65295 3.27268 
-1.00635 -1.08109 2.70753 -1.00635 -1.08109 3.05213 -1.00635 0.72406 2.70753 
-1.00635 0.72406 3.05213 -1.00364 -1.09029 2.77565 -1.00364 -1.09029 2.98401 
-1.00364 0.73326 2.77565 -1.00364 0.73326 2.98401 -1.00236 -0.84924 2.2543 
-1.00152 -1.09464 2.84497 -1.00152 -1.09464 2.9147 -1.00152 0.73761 2.84497 
-1.00152 0.73761 2.9147 -0.9951 -1.03038 2.54869 -0.9951 -1.03038 3.21098 
-0.9951 0.67335 2.54869 -0.9951 0.67335 3.21098 -0.98465 -0.94333 2.38811 
-0.98465 -0.94333 3.37156 -0.98465 0.5863 3.37156 -0.98393 -1.04703 2.61184 
-0.98393 -1.04703 3.14782 -0.98393 0.69 2.61184 -0.98393 0.69 3.14782 
-0.97968 -0.98172 2.45861 -0.97968 -0.98172 3.30106 -0.97968 0.62469 2.45861 
-0.97968 0.62469 3.30106 -0.97934 -0.88157 2.30712 -0.97934 -0.88157 3.45254 
-0.97459 -1.05987 2.67618 -0.97459 -1.05987 3.08349 -0.97459 0.70284 2.67618 
-0.97459 0.70284 3.08349 -0.96712 -1.06884 2.7414 -0.96712 -1.06884 3.01826 
-0.96712 0.71181 2.7414 -0.96712 0.71181 3.01826 -0.96683 -0.79239 2.22049 
-0.9648 -1.0029 2.519 -0.9648 -1.0029 3.24067 -0.9648 0.64587 2.519 
-0.9648 0.64587 3.24067 -0.96396 -1.07532 2.81045 -0.96396 -1.07532 2.94921 
-0.96396 0.71829 2.81045 -0.96396 0.71829 2.94921 -0.9629 -1.07749 2.87983 
-0.9629 0.72046 2.87983 -0.95862 -0.91081 2.36202 -0.95862 -0.91081 3.39764 
-0.95862 0.55378 3.39764 -0.95281 -1.02128 2.58158 -0.95281 -1.02128 3.17809 
-0.95281 0.66425 2.58158 -0.95281 0.66425 3.17809 -0.95232 -0.95153 2.43125 
-0.95232 -0.95153 3.32842 -0.95232 0.5945 3.32842 -0.94286 -0.82629 2.27107 
-0.94262 -1.03592 2.64567 -0.94262 -1.03592 3.11399 -0.94262 0.67889 2.64567 
-0.94262 0.67889 3.11399 -0.93657 -0.97417 2.49082 -0.93657 -0.97417 3.26884 
-0.93657 0.61714 2.49082 -0.93657 0.61714 3.26884 -0.93431 -1.04664 2.71059 
-0.93431 -1.04664 3.04907 -0.93431 0.68961 2.71059 -0.93431 0.68961 3.04907 
-0.92912 -1.05405 2.77567 -0.92912 -1.05405 2.984 -0.92912 0.69702 2.77567 
-0.92912 0.69702 2.984 -0.927 -1.0584 2.84498 -0.927 -1.0584 2.91469 
-0.927 0.70137 2.84498 -0.927 0.70137 2.91469 -0.92604 -0.91947 2.40497 
-0.92604 -0.91947 3.3547 -0.92604 0.56244 3.3547 -0.92283 -0.99339 2.55207 
-0.92283 -0.99339 3.2076 -0.92283 0.63636 2.55207 -0.92283 0.63636 3.2076 
-0.92085 -0.85741 2.32426 -0.92085 -0.85741 3.4354 -0.92078 -0.78805 2.249 
-0.91166 -1.00966 2.61555 -0.91166 -1.00966 3.14411 -0.91166 0.65263 2.61555 
-0.91166 0.65263 3.14411 -0.90918 -0.94333 2.46358 -0.90918 -0.94333 3.29608 
-0.90918 0.5863 3.29608 -0.90267 -1.02226 2.6802 -0.90267 -1.02226 3.07946 
-0.90267 0.66523 2.6802 -0.90267 0.66523 3.07946 -0.9009 -0.88562 2.37983 
-0.9009 -0.88562 3.37983 -0.9009 0.52859 3.37983 -0.89986 -0.74833 2.22847 
-0.89783 -0.82055 2.30129 -0.89647 -1.03136 2.74492 -0.89647 -1.03136 3.01474 
-0.89647 0.67433 2.74492 -0.89647 0.67433 3.01474 -0.89455 -0.96408 2.52418 
-0.89455 -0.96408 3.23549 -0.89455 0.60705 2.52418 -0.89455 0.60705 3.23549 
-0.89245 -1.03679 2.81022 -0.89245 -1.03679 2.94944 -0.89245 0.67976 2.81022 
-0.89245 0.67976 2.94944 -0.89122 -1.03888 2.87983 -0.89122 0.68185 2.87983 
-0.88309 -0.91081 2.43754 -0.88309 -0.91081 3.32212 -0.88309 0.55378 3.32212 
-0.88226 -0.98147 2.58611 -0.88226 -0.98147 3.17356 -0.88226 0.62444 2.58611 
-0.88226 0.62444 3.17356 -0.87697 -0.85007 2.3559 -0.87697 -0.85007 3.40376 
-0.87595 -0.78192 2.27956 -0.87228 -0.99575 2.65032 -0.87228 -0.99575 3.10935 
-0.87228 0.63872 2.65032 -0.87228 0.63872 3.10935 -0.8675 -0.93286 2.49715 
-0.8675 -0.93286 3.26252 -0.8675 0.57583 2.49715 -0.8675 0.57583 3.26252 
-0.86481 -1.00633 2.71452 -0.86481 -1.00633 3.04515 -0.86481 0.6493 2.71452 
-0.86481 0.6493 3.04515 -0.85979 -1.01347 2.77964 -0.85979 -1.01347 2.98003 
-0.85979 0.65644 2.77964 -0.85979 0.65644 2.98003 -0.85723 -1.01709 2.84498 
-0.85723 -1.01709 2.91469 -0.85723 0.66006 2.84498 -0.85723 0.66006 2.91469 
-0.85561 -0.74204 2.25927 -0.8543 -0.81291 2.33323 -0.85419 -0.95168 2.55839 
-0.85419 -0.95168 3.20127 -0.85419 0.59465 2.55839 -0.85419 0.59465 3.20127 
-0.84533 -0.85741 2.39978 -0.84533 -0.85741 3.35988 -0.84323 -0.96719 2.62101 
-0.84323 -0.96719 3.13865 -0.84323 0.61016 2.62101 -0.84323 0.61016 3.13865 
-0.83465 -0.97932 2.68474 -0.83465 -0.97932 3.07492 -0.83465 0.62229 2.68474 
-0.83465 0.62229 3.07492 -0.83295 -0.77421 2.31188 -0.82849 -0.98803 2.74931 
-0.82849 -0.98803 3.01036 -0.82849 0.631 2.74931 -0.82849 0.631 3.01036 
-0.82819 -0.88157 2.45827 -0.82819 -0.88157 3.30139 -0.82819 0.52454 3.30139 
-0.82479 -0.99326 2.81443 -0.82479 -0.99326 2.94524 -0.82479 0.63623 2.81443 
-0.82479 0.63623 2.94524 -0.82355 -0.99501 2.87983 -0.82355 0.63798 2.87983 
-0.82236 -0.82055 2.37676 -0.82236 -0.82055 3.3829 -0.81314 -0.90265 2.51905 
-0.81314 -0.90265 3.24062 -0.81314 0.54562 2.51905 -0.81314 0.54562 3.24062 
-0.81297 -0.73409 2.29189 -0.80063 -0.78192 2.35488 -0.80059 -0.92032 2.58092 
-0.80059 -0.92032 3.17874 -0.80059 0.56329 2.58092 -0.80059 0.56329 3.17874 
-0.79214 -0.82629 2.42179 -0.79214 -0.82629 3.33787 -0.78981 -0.93492 2.64656 
-0.78981 -0.93492 3.1131 -0.78981 0.57789 2.64656 -0.78981 0.57789 3.1131 
-0.78215 -0.94569 2.71078 -0.78215 -0.94569 3.04889 -0.78034 -0.74204 2.33454 
-0.77688 -0.95302 2.77623 -0.77688 -0.95302 2.98343 -0.77538 -0.84924 2.48128 
-0.77538 -0.84924 3.27838 -0.77538 0.49221 3.27838 -0.77417 -0.95681 2.84163 
-0.77417 -0.95681 2.91803 -0.77008 -0.78805 2.3997 -0.76133 -0.86928 2.54251 
-0.76133 -0.86928 3.21715 -0.76122 -0.69961 2.3148 -0.74955 -0.74833 2.37879 
-0.74874 -0.88588 2.60721 -0.74874 -0.88588 3.15245 -0.74156 -0.79239 2.44576 
-0.74156 -0.79239 3.31391 -0.73916 -0.8992 2.67317 -0.73916 -0.8992 3.0865 
-0.7322 -0.90841 2.73809 -0.7322 -0.90841 3.02157 -0.73006 -0.70627 2.35883 
-0.72814 -0.91444 2.80364 -0.72814 -0.91444 2.95603 -0.72618 -0.91658 2.87983 
-0.72567 -0.81436 2.506 -0.72567 -0.81436 3.25367 -0.72067 -0.75294 2.42452 
-0.71095 -0.83244 2.56942 -0.71095 -0.83244 3.19024 -0.70072 -0.71133 2.4046 
-0.69947 -0.84779 2.63477 -0.69947 -0.84779 3.12489 -0.6938 -0.75587 2.47158 
-0.6938 -0.75587 3.28808 -0.69153 -0.86021 2.70071 -0.69153 -0.86021 3.05895 
-0.68572 -0.86813 2.76605 -0.68572 -0.86813 2.99361 -0.68256 -0.66815 2.38562 
-0.68132 -0.87186 2.84163 -0.68132 -0.87186 2.91803 -0.67713 -0.77558 2.53389 
-0.67713 -0.77558 3.22578 -0.67347 -0.7146 2.45151 -0.66376 -0.79257 2.59777 
-0.66376 -0.79257 3.1619 -0.65498 -0.67198 2.43252 -0.65375 -0.80677 2.66293 
-0.65375 -0.80677 3.09674 -0.64906 -0.71687 2.49916 -0.64906 -0.71687 3.26051 
-0.64713 -0.81812 2.72908 -0.64713 -0.81812 3.03059 -0.64059 -0.82366 2.80424 
-0.64059 -0.82366 2.95543 -0.63841 -0.82551 2.87983 -0.63837 -0.62812 2.41465 
-0.63358 -0.73558 2.5622 -0.63358 -0.73558 3.19746 -0.63016 -0.67448 2.47987 
-0.62131 -0.75158 2.6272 -0.62131 -0.75158 3.13246 -2.40649 0.83646 0.4433 
-2.40649 0.83646 0.51977 -2.40152 0.8341 0.37016 -2.40152 0.8341 0.59292 
-2.39838 0.76054 0.77021 -2.39161 0.82939 0.29701 -2.39161 0.82939 0.66607 
-2.37972 0.76137 0.82009 -2.37696 0.82247 0.22547 -2.37696 0.82247 0.73761 
-2.37405 0.71203 0.88419 -2.37354 0.89303 0.48154 -2.37109 0.89145 0.40529 
-2.37109 0.89145 0.55779 -2.36382 0.80591 0.8023 -2.36332 0.88812 0.33196 
-2.36332 0.88812 0.63112 -2.3624 0.65935 0.94708 -2.35866 0.76104 0.86901 
-2.35101 0.88188 0.25945 -2.35101 0.88188 0.70363 -2.35027 0.71031 0.9319 
-2.3446 0.60378 1.00785 -2.34321 0.80576 0.85148 -2.34022 0.8668 0.76898 
-2.33531 0.9471 0.4433 -2.33531 0.9471 0.51977 -2.3353 0.65577 0.99454 
-2.33526 0.75955 0.91683 -2.3309 0.94336 0.36771 -2.3309 0.94336 0.59537 
-2.3257 0.84934 0.83301 -2.32361 0.70686 0.97972 -2.32068 0.93845 0.29461 
-2.32068 0.93845 0.66846 -2.32016 0.80437 0.89983 -2.31195 0.92536 0.22891 
-2.31195 0.92536 0.73417 -2.30958 0.7569 0.96341 -2.30652 0.65119 1.03949 
-2.30309 0.84826 0.8815 -2.29968 0.90935 0.79917 -2.29529 0.7028 1.02473 
-2.29489 0.80189 0.94672 -2.29484 0.99928 0.48154 -2.29266 0.99743 0.40594 
-2.29266 0.99743 0.55713 -2.28613 0.99189 0.33078 -2.28613 0.99189 0.63229 
-2.28419 0.89064 0.86221 -2.28169 0.75311 1.00863 -2.27951 0.98054 0.26463 
-2.27951 0.98054 0.69844 -2.27827 0.84575 0.92885 -2.26949 0.96634 0.19947 
-2.26949 0.96634 0.7636 -2.26689 0.79774 0.99342 -2.2647 0.69749 1.06848 
-2.25978 0.88837 0.90986 -2.25612 0.94935 0.82748 -2.25194 1.04564 0.44334 
-2.25194 1.04564 0.51974 -2.25168 0.74818 1.05235 -2.25069 0.84192 0.97575 
-2.24754 1.0419 0.36776 -2.24754 1.0419 0.59532 -2.24172 1.03398 0.30242 
-2.24172 1.03398 0.66066 -2.23946 0.92964 0.88979 -2.23719 0.79294 1.03744 
-2.23379 1.02156 0.23648 -2.23379 1.02156 0.7266 -2.23254 0.88511 0.95677 
-2.23222 0.69116 1.11031 -2.2223 1.00621 0.17113 -2.2223 1.00621 0.79195 
-2.22097 0.83663 1.02118 -2.21963 0.74213 1.09446 -2.21258 0.92672 0.93685 
-2.20759 0.98813 0.85537 -2.20707 1.09036 0.48154 -2.20531 0.78689 1.08007 
-2.20511 1.08821 0.40534 -2.20511 1.08821 0.55773 -2.2032 0.88004 1.00254 
-2.20106 1.08218 0.3398 -2.20106 1.08218 0.62328 -2.19409 1.07297 0.27487 
-2.19409 1.07297 0.6882 -2.1917 0.96616 0.91561 -2.18941 0.83084 1.064 
-2.18563 0.73497 1.13482 -2.18451 1.05965 0.20892 -2.18451 1.05965 0.75416 
-2.18371 0.9221 0.98258 -2.17204 0.87339 1.04657 -2.17192 1.04306 0.14422 
-2.17192 1.04306 0.81886 -2.17157 0.77984 1.12075 -2.16318 0.96182 0.96167 
-2.15909 1.13058 0.44334 -2.15909 1.13058 0.51974 -2.15788 1.02301 0.88009 
-2.15638 1.12679 0.37794 -2.15638 1.12679 0.58514 -2.15596 0.82368 1.10515 
-2.15291 0.91581 1.02683 -2.1511 1.11947 0.31248 -2.1511 1.11947 0.65059 
-2.14527 0.74213 1.16882 -2.14345 1.10869 0.24827 -2.14345 1.10869 0.71481 
-2.14111 1.00006 0.93958 -2.13886 0.86639 1.08804 -2.13266 1.09409 0.18263 
-2.13266 1.09409 0.78045 -2.13262 0.95569 1.00649 -2.13089 0.78689 1.1545 
-2.12029 0.90786 1.06948 -2.12012 1.07642 0.12075 -2.12012 1.07642 0.84232 
-2.11481 0.83084 1.1386 -2.11089 0.99432 0.98461 -2.1097 1.16878 0.48154 
-2.10846 1.16704 0.41613 -2.10846 1.16704 0.54694 -2.10506 1.05534 0.05998 
-2.10506 1.05534 0.9031 -2.10476 1.1618 0.35101 -2.10476 1.1618 0.61206 
-2.1003 0.94799 1.04949 -2.09861 1.15309 0.28645 -2.09861 1.15309 0.67663 
-2.09738 0.87339 1.12122 -2.09003 1.14096 0.22272 -2.09003 1.14096 0.74036 
-2.08825 0.79294 1.18637 -2.08792 1.03118 0.96159 -2.07906 1.12545 0.1601 
-2.07906 1.12545 0.80298 -2.07895 -0.28211 -0.06506 -2.07895 0.98668 1.02814 
-2.07764 0.91581 1.1021 -2.07602 1.19086 0.44668 -2.07602 1.19086 0.51639 
-2.07347 1.18724 0.38134 -2.07347 1.18724 0.58173 -2.07199 0.83663 1.17016 
-2.06844 1.1801 0.31622 -2.06844 1.1801 0.64685 -2.06575 1.10663 0.09885 
-2.06575 1.10663 0.86422 -2.06097 1.16953 0.25202 -2.06097 1.16953 0.71105 
-2.0573 0.95569 1.08181 -2.05628 -0.31927 -0.04239 -2.05628 1.02385 1.00547 
-2.05336 0.88004 1.15238 -2.05099 1.15524 0.18781 -2.05099 1.15524 0.77526 
-2.05016 -0.38001 0.03925 -2.05016 1.08458 0.03925 -2.05016 1.08458 0.92383 
-2.04423 0.79774 1.21608 -2.04204 1.21265 0.48154 -2.0408 1.21056 0.41193 
-2.0408 1.21056 0.55115 -2.03871 1.13785 0.12588 -2.03871 1.13785 0.83719 
-2.03678 1.20513 0.34663 -2.03678 1.20513 0.61645 -2.03542 -0.28975 -0.097 
-2.03542 0.99432 1.06008 -2.03339 0.9221 1.1329 -2.03235 -0.35482 -0.01846 
-2.03235 1.05939 0.98154 -2.03059 1.19603 0.28191 -2.03059 1.19603 0.68117 
-2.02656 0.84192 1.19988 -2.02407 -0.41253 0.06529 -2.02407 1.1171 0.06529 
-2.02407 1.1171 0.89779 -2.02159 1.18343 0.21726 -2.02159 1.18343 0.74582 
-2.01248 0.96182 1.11237 -2.0124 -0.32661 -0.07403 -2.0124 1.03118 1.03711 
-2.01043 -0.46258 0.15377 -2.01043 1.16716 0.15377 -2.01043 1.16716 0.8093 
-2.00758 0.88511 1.18173 -2.00721 -0.38866 0.00667 -2.00721 1.09324 0.00667 
-2.00721 1.09324 0.9564 -2.00625 1.23217 0.44668 -2.00625 1.23217 0.51639 
-2.00414 -0.52325 0.37737 -2.00414 -0.52325 0.5857 -2.00414 1.22783 0.37737 
-2.00414 1.22783 0.5857 -1.99895 -0.51584 0.3123 -1.99895 -0.51584 0.65078 
-1.99895 1.22041 0.3123 -1.99895 1.22041 0.65078 -1.99753 0.80189 1.24407 
-1.99668 -0.44337 0.09253 -1.99668 1.14794 0.09253 -1.99668 1.14794 0.87055 
-1.99064 -0.50512 0.24738 -1.99064 -0.50512 0.7157 -1.99064 1.20969 0.24738 
-1.99064 1.20969 0.7157 -1.99039 -0.29548 -0.12722 -1.99039 1.00006 1.0903 
-1.98767 0.92672 1.16177 -1.98093 -0.42072 0.03295 -1.98093 1.1253 0.03295 
-1.98093 1.1253 0.93012 -1.98045 -0.49048 0.18328 -1.98045 1.19505 0.18328 
-1.98045 1.19505 0.77979 -1.97966 0.84575 1.22746 -1.97464 -0.38001 -0.03627 
-1.97464 1.08458 0.99935 -1.97035 -0.54669 0.48154 -1.97035 1.25126 0.48154 
-1.96929 -0.54452 0.41216 -1.96929 -0.54452 0.55092 -1.96929 1.2491 0.41216 
-1.96929 1.2491 0.55092 -1.96845 -0.4721 0.1207 -1.96845 1.17667 0.1207 
-1.96845 1.17667 0.84237 -1.96642 0.96616 1.14088 -1.96613 -0.53803 0.34311 
-1.96613 -0.53803 0.61997 -1.96613 1.24261 0.34311 -1.96613 1.24261 0.61997 
-1.96067 0.88837 1.20897 -1.95866 -0.52906 0.27788 -1.95866 -0.52906 0.68519 
-1.95866 1.23364 0.27788 -1.95866 1.23364 0.68519 -1.95391 -0.35077 -0.09117 
-1.95391 1.05534 1.05425 -1.95357 -0.45092 0.06031 -1.95357 1.15549 0.06031 
-1.95357 1.15549 0.90276 -1.95064 0.80437 1.26935 -1.94932 -0.51623 0.21355 
-1.94932 -0.51623 0.74953 -1.94932 1.2208 0.21355 -1.94932 1.2208 0.74953 
-1.9486 -0.41253 -0.01019 -1.9486 1.1171 -0.01019 -1.9486 1.1171 0.97326 
-1.9406 0.92964 1.18864 -1.93815 -0.49957 0.15039 -1.93815 1.20415 0.15039 
-1.93815 1.20415 0.81268 -1.93231 0.84826 1.25228 -1.93173 -0.56383 0.44667 
-1.93173 -0.56383 0.5164 -1.93173 1.26841 0.44667 -1.93173 1.26841 0.5164 
-1.9309 -0.31844 -0.14399 -1.9309 1.02301 1.10707 -1.92961 -0.55948 0.37736 
-1.92961 -0.55948 0.58572 -1.92961 1.26406 0.37736 -1.92961 1.26406 0.58572 
-1.9269 -0.55029 0.30924 -1.9269 -0.55029 0.65384 -1.9269 1.25486 0.30924 
-1.9269 1.25486 0.65384 -1.9252 -0.47918 0.08869 -1.9252 1.18376 0.08869 
-1.9252 1.18376 0.87439 -1.92136 -0.44337 0.01721 -1.92136 1.14794 0.01721 
-1.92136 1.14794 0.94587 -1.91841 -0.53919 0.24441 -1.91841 -0.53919 0.71866 
-1.91841 1.24377 0.24441 -1.91841 1.24377 0.71866 -1.91503 -0.40206 -0.05186 
-1.91503 1.10663 -0.05186 -1.91503 1.10663 1.01494 -1.91302 0.89064 1.23338 
-1.90804 -0.52419 0.18045 -1.90804 -0.52419 0.78263 -1.90804 1.22876 0.18045 
-1.90804 1.22876 0.78263 -1.90619 0.98813 1.15678 -1.90229 0.80576 1.2924 
-1.89588 -0.50544 0.11801 -1.89588 1.21002 0.11801 -1.89588 1.21002 0.84506 
-1.89319 -0.4721 0.04543 -1.89319 1.17667 0.04543 -1.89319 1.17667 0.91764 
-1.89314 -0.37184 -0.10623 -1.89314 1.07642 1.0693 -1.89279 -0.5805 0.48154 
-1.89279 1.28507 0.48154 -1.89192 -0.57823 0.41191 -1.89192 -0.57823 0.55117 
-1.89192 1.28281 0.41191 -1.89192 1.28281 0.55117 -1.89008 -0.57129 0.34356 
-1.89008 -0.57129 0.61952 -1.89008 1.27586 0.34356 -1.89008 1.27586 0.61952 
-1.88801 -0.43328 -0.02482 -1.88801 1.13785 -0.02482 -1.88801 1.13785 0.98789 
-1.88655 -0.55998 0.27586 -1.88655 -0.55998 0.68722 -1.88655 1.26456 0.27586 
-1.88655 1.26456 0.68722 -1.88382 0.84934 1.27489 -1.87829 0.94935 1.20531 
-1.87687 -0.5468 0.21144 -1.87687 -0.5468 0.75164 -1.87687 1.25137 0.21144 
-1.87687 1.25137 0.75164 -1.86967 -0.33848 -0.15804 -1.86967 1.04306 1.12111 
-1.86568 -0.52963 0.14821 -1.86568 1.23421 0.14821 -1.86568 1.23421 0.81487 
-1.8635 -0.49957 0.07574 -1.8635 1.20415 0.07574 -1.8635 1.20415 0.88734 
-1.86011 -0.46258 0.00346 -1.86011 1.16716 0.00346 -1.86011 1.16716 0.95962 
-1.85379 -0.42088 -0.06517 -1.85379 1.12545 -0.06517 -1.85379 1.12545 1.02825 
-1.85315 -0.59422 0.44667 -1.85315 -0.59422 0.5164 -1.85315 1.29879 0.44667 
-1.85315 1.29879 0.5164 -1.85311 0.80591 1.31301 -1.85182 -0.58967 0.37829 
-1.85182 -0.58967 0.58479 -1.85182 1.29424 0.37829 -1.85182 1.29424 0.58479 
-1.84998 0.90935 1.24887 -1.84915 -0.58059 0.31015 -1.84915 -0.58059 0.65292 
-1.84915 1.28517 0.31015 -1.84915 1.28517 0.65292 -1.84519 -0.56709 0.24306 
-1.84519 -0.56709 0.72002 -1.84519 1.27167 0.24306 -1.84519 1.27167 0.72002 
-1.84276 -0.30164 -0.20841 -1.84276 1.00621 1.17149 -1.83468 -0.5517 0.17921 
-1.83468 -0.5517 0.78387 -1.83468 1.25628 0.17921 -1.83468 1.25628 0.78387 
-1.83344 -0.52419 0.10585 -1.83344 1.22876 0.10585 -1.83344 1.22876 0.85723 
-1.83126 -0.38952 -0.11877 -1.83126 1.09409 1.08185 -1.83061 -0.49048 0.03344 
-1.83061 1.19505 0.03344 -1.83061 1.19505 0.92963 -1.82607 -0.45067 -0.0371 
-1.82607 1.15524 -0.0371 -1.82607 1.15524 1.00018 -1.82103 0.76054 1.34756 
-1.81979 0.8668 1.28941 -1.81441 0.96634 1.21868 -1.81343 -0.6074 0.48154 
-1.81343 1.31197 0.48154 -1.81278 -0.60515 0.41309 -1.81278 -0.60515 0.54999 
-1.81278 1.30972 0.41309 -1.81278 1.30972 0.54999 -1.8108 -0.5984 0.34496 
-1.8108 -0.5984 0.61812 -1.8108 1.30298 0.34496 -1.8108 1.30298 0.61812 
-1.80752 -0.5872 0.27747 -1.80752 -0.5872 0.68561 -1.80752 1.29178 0.27747 
-1.80752 1.29178 0.68561 -1.80497 -0.35507 -0.17063 -1.80497 1.05965 1.1337 
-1.80295 -0.57159 0.21094 -1.80295 -0.57159 0.75214 -1.80295 1.27617 0.21094 
-1.80295 1.27617 0.75214 -1.80245 -0.5468 0.13701 -1.80245 -0.5468 0.82606 
-1.80245 1.25137 0.13701 -1.80245 1.25137 0.82606 -1.80034 -0.51623 0.06457 
-1.80034 1.2208 0.06457 -1.80034 1.2208 0.89851 -1.79663 -0.47886 -0.0077 
-1.79663 1.18343 -0.0077 -1.79663 1.18343 0.97078 -1.79117 -0.43639 -0.07614 
-1.79117 1.14096 1.03922 -1.78842 0.82247 1.32614 -1.78498 0.92536 1.26113 
-1.77849 -0.61633 0.44683 -1.77849 -0.61633 0.51624 -1.77849 1.3209 0.44683 
-1.77849 1.3209 0.51624 -1.77741 -0.31699 -0.2199 -1.77741 1.02156 1.18297 
-1.77716 -0.61179 0.37846 -1.77716 -0.61179 0.58461 -1.77716 1.31636 0.37846 
-1.77716 1.31636 0.58461 -1.77451 -0.60274 0.3104 -1.77451 -0.60274 0.65268 
-1.77451 1.30731 0.3104 -1.77451 1.30731 0.65268 -1.77083 -0.56709 0.1687 
-1.77083 -0.56709 0.79438 -1.77083 1.27167 0.1687 -1.77083 1.27167 0.79438 
-1.77057 -0.58926 0.24332 -1.77057 -0.58926 0.71976 -1.77057 1.29383 0.24332 
-1.77057 1.29383 0.71976 -1.76947 -0.53919 0.09548 -1.76947 1.24377 0.09548 
-1.76947 1.24377 0.86759 -1.76651 -0.50512 0.02325 -1.76651 1.20969 0.02325 
-1.76651 1.20969 0.93983 -1.76562 -0.40411 -0.12956 -1.76562 1.10869 1.09264 
-1.76186 -0.46495 -0.04709 -1.76186 1.16953 1.01016 -1.75444 0.88188 1.3002 
-1.75022 0.76845 1.36434 -1.74925 -0.27597 -0.26562 -1.74925 0.98054 1.2287 
-1.74343 -0.62518 0.48154 -1.74343 1.32976 0.48154 -1.74292 -0.62283 0.41222 
-1.74292 -0.62283 0.55086 -1.74292 1.3274 0.41222 -1.74292 1.3274 0.55086 
-1.74076 -0.61602 0.34392 -1.74076 -0.61602 0.61915 -1.74076 1.3206 0.34392 
-1.74076 1.3206 0.61915 -1.73902 -0.3684 -0.1802 -1.73902 1.07297 1.14328 
-1.73803 -0.55998 0.12734 -1.73803 -0.55998 0.83574 -1.73803 1.26456 0.12734 
-1.73803 1.26456 0.83574 -1.73761 -0.60465 0.27628 -1.73761 -0.60465 0.6868 
-1.73761 1.30923 0.27628 -1.73761 1.30923 0.6868 -1.73642 -0.5872 0.20637 
-1.73642 -0.5872 0.75671 -1.73642 1.29178 0.20637 -1.73642 1.29178 0.75671 
-1.73601 -0.52906 0.05522 -1.73601 1.23364 0.05522 -1.73601 1.23364 0.90785 
-1.73198 -0.49146 -0.0167 -1.73198 1.19603 0.97978 -1.72744 -0.44852 -0.08472 
-1.72744 1.15309 1.04779 -1.71927 -0.23388 -0.30679 -1.71927 0.93845 1.26987 
-1.71688 0.82939 1.34079 -1.71147 -0.32941 -0.22783 -1.71147 1.03398 1.19091 
-1.7075 -0.63164 0.44683 -1.7075 -0.63164 0.51624 -1.7075 1.33622 0.44683 
-1.7075 1.33622 0.51624 -1.70683 -0.62689 0.37777 -1.70683 -0.62689 0.5853 
-1.70683 1.33147 0.37777 -1.70683 1.33147 0.5853 -1.70465 -0.55029 0.08699 
-1.70465 -0.55029 0.87609 -1.70465 1.25486 0.08699 -1.70465 1.25486 0.87609 
-1.70416 -0.61774 0.30973 -1.70416 -0.61774 0.65335 -1.70416 1.32232 0.30973 
-1.70416 1.32232 0.65335 -1.70374 -0.58059 0.16474 -1.70374 -0.58059 0.79834 
-1.70374 1.28517 0.16474 -1.70374 1.28517 0.79834 -1.70349 -0.60274 0.23938 
-1.70349 -0.60274 0.7237 -1.70349 1.30731 0.23938 -1.70349 1.30731 0.7237 
-1.70159 -0.51584 0.01494 -1.70159 1.22041 0.94814 -1.7014 -0.41489 -0.13722 
-1.7014 1.11947 1.10029 -1.69766 -0.47553 -0.05455 -1.69766 1.1801 1.01763 
-1.68311 -0.28732 -0.27224 -1.68311 0.99189 1.23532 -1.68193 0.88812 1.3125 
-1.67825 0.77413 1.37639 -1.67409 -0.37761 -0.18717 -1.67409 1.08218 1.15024 
-1.67163 -0.63797 0.48154 -1.67163 1.34254 0.48154 -1.6713 -0.6356 0.4124 
-1.6713 -0.6356 0.55068 -1.6713 1.34017 0.4124 -1.6713 1.34017 0.55068 
-1.67078 -0.53803 0.04776 -1.67078 1.24261 0.91532 -1.67033 -0.57129 0.12381 
-1.67033 -0.57129 0.83926 -1.67033 1.27586 0.12381 -1.67033 1.27586 0.83926 
-1.6703 -0.6285 0.34359 -1.6703 -0.6285 0.61949 -1.6703 1.33307 0.34359 
-1.6703 1.33307 0.61949 -1.66997 -0.61602 0.27313 -1.66997 -0.61602 0.68995 
-1.66997 1.3206 0.27313 -1.66997 1.3206 0.68995 -1.66893 -0.5984 0.20309 
-1.66893 -0.5984 0.75999 -1.66893 1.30298 0.20309 -1.66893 1.30298 0.75999 
-1.66726 -0.50056 -0.02289 -1.66726 1.20513 0.98597 -1.66288 -0.45722 -0.09087 
-1.66288 1.1618 1.05395 -1.64618 -0.23879 -0.31701 -1.64618 0.94336 1.28008 
-1.64613 -0.33732 -0.23365 -1.64613 1.0419 1.19672 -1.64373 0.8341 1.3507 
-1.64324 0.72491 1.40287 -1.63677 -0.64164 0.44684 -1.63677 -0.64164 0.51623 
-1.63677 1.34621 0.44684 -1.63677 1.34621 0.51623 -1.63653 -0.55948 0.08427 
-1.63653 -0.55948 0.8788 -1.63653 1.26406 0.8788 -1.63652 -0.52325 0.00975 
-1.63652 1.22783 0.95332 -1.63612 -0.62689 0.30706 -1.63612 -0.62689 0.65602 
-1.63612 1.33147 0.30706 -1.63612 1.33147 0.65602 -1.6361 -0.63689 0.37778 
-1.6361 -0.63689 0.58529 -1.6361 1.34146 0.37778 -1.6361 1.34146 0.58529 
-1.63595 -0.42222 -0.14249 -1.63595 1.12679 1.10556 -1.6356 -0.58967 0.16207 
-1.6356 -0.58967 0.801 -1.6356 1.29424 0.16207 -1.6356 1.29424 0.801 
-1.63543 -0.61179 0.23673 -1.63543 -0.61179 0.72635 -1.63543 1.31636 0.23673 
-1.63543 1.31636 0.72635 -1.63255 -0.48267 -0.05958 -1.63255 1.18724 1.02266 
-1.6086 -0.18688 -0.3572 -1.6086 0.89145 1.32028 -1.60854 -0.38364 -0.19123 
-1.60854 1.08821 1.1543 -1.60794 -0.29286 -0.27877 -1.60794 0.99743 1.24185 
-1.6055 0.77755 1.38365 -1.60198 -0.57823 0.12197 -1.60198 -0.57823 0.8411 
-1.60198 1.28281 0.8411 -1.60196 -0.50599 -0.02691 -1.60196 1.21056 0.98999 
-1.60183 -0.6453 0.48154 -1.60183 1.34987 0.48154 -1.60173 -0.54452 0.04459 
-1.60173 -0.54452 0.91848 -1.60173 1.2491 0.91848 -1.60167 -0.62283 0.27097 
-1.60167 -0.62283 0.69211 -1.60167 1.3274 0.27097 -1.60167 1.3274 0.69211 
-1.60166 -0.6429 0.41223 -1.60166 -0.6429 0.55085 -1.60166 1.34747 0.41223 
-1.60166 1.34747 0.55085 -1.60149 -0.6356 0.34259 -1.60149 -0.6356 0.62049 
-1.60149 1.34017 0.34259 -1.60149 1.34017 0.62049 -1.6008 -0.60515 0.20111 
-1.6008 -0.60515 0.76196 -1.6008 1.30972 0.20111 -1.6008 1.30972 0.76196 
-1.59775 -0.46246 -0.09458 -1.59775 1.16704 1.05765 -1.57059 -0.24252 -0.32142 
-1.57059 0.9471 1.28449 -1.57058 -0.13188 -0.3926 -1.57058 0.83646 1.35568 
-1.57055 -0.34106 -0.23805 -1.57055 1.04564 1.20113 -1.57055 -0.42601 -0.1452 
-1.57055 1.13058 1.10827 -1.57014 0.72723 1.40781 -1.56722 -0.56383 0.08216 
-1.56722 -0.56383 0.88092 -1.56722 1.26841 0.88092 -1.56722 -0.59422 0.16074 
-1.56722 -0.59422 0.80234 -1.56722 1.29879 0.16074 -1.56722 1.29879 0.80234 
-1.5672 -0.5276 0.00763 -1.5672 -0.5276 0.95544 -1.5672 1.23217 0.95544 
-1.5672 -0.48629 -0.06213 -1.5672 1.19086 1.02521 -1.56705 -0.63164 0.30639 
-1.56705 -0.63164 0.65669 -1.56705 1.33622 0.30639 -1.56705 1.33622 0.65669 
-1.56705 -0.61633 0.2354 -1.56705 -0.61633 0.72767 -1.56705 1.3209 0.2354 
-1.56705 1.3209 0.72767 -1.56705 -0.64164 0.37712 -1.56705 -0.64164 0.58596 
-1.56705 1.34621 0.37712 -1.56705 1.34621 0.58596 -1.56705 -0.64651 0.44684 
-1.56705 -0.64651 0.51623 -1.56705 1.35108 0.44684 -1.56705 1.35108 0.51623 
-1.53235 -0.64771 0.48154 -1.53235 -0.6453 0.41206 -1.53235 -0.6453 0.55101 
-1.53235 -0.63797 0.34226 -1.53235 -0.63797 0.62082 -1.53235 -0.62518 0.27046 
-1.53235 -0.62518 0.69262 -1.53235 -0.6074 0.20045 -1.53235 -0.6074 0.76262 
-1.53235 -0.5805 0.1211 -1.53235 -0.5805 0.84198 -1.53235 -0.54669 0.04354 
-1.53235 -0.54669 0.91954 -1.53235 -0.50807 -0.02815 -1.53235 -0.46421 -0.09581 
-1.53235 -0.38578 -0.19319 -1.53235 -0.29471 -0.28095 -1.53235 -0.18845 -0.35965 
-1.53235 -0.07411 -0.423 -1.53235 0.67499 1.42804 -1.53235 0.77869 1.38607 
-1.53235 0.89303 1.32273 -1.53235 0.99928 1.24403 -1.53235 1.09036 1.15626 
-1.53235 1.16878 1.05889 -1.53235 1.21265 0.99122 -1.53235 1.25126 0.91954 
-1.53235 1.28507 0.84198 -1.53235 1.31197 0.20045 -1.53235 1.31197 0.76262 
-1.53235 1.32976 0.27046 -1.53235 1.32976 0.69262 -1.53235 1.34254 0.34226 
-1.53235 1.34254 0.62082 -1.53235 1.34987 0.41206 -1.53235 1.34987 0.55101 
-1.53235 1.35229 0.48154 -1.49765 -0.64651 0.44684 -1.49765 -0.64651 0.51623 
-1.49765 1.35108 0.44684 -1.49765 1.35108 0.51623 -1.49765 -0.64164 0.37712 
-1.49765 -0.64164 0.58596 -1.49765 1.34621 0.37712 -1.49765 1.34621 0.58596 
-1.49765 -0.61633 0.2354 -1.49765 -0.61633 0.72767 -1.49765 1.3209 0.2354 
-1.49765 1.3209 0.72767 -1.49765 -0.63164 0.30639 -1.49765 -0.63164 0.65669 
-1.49765 1.33622 0.30639 -1.49765 1.33622 0.65669 -1.4975 -0.48629 -0.06213 
-1.4975 1.19086 1.02521 -1.4975 -0.5276 0.00763 -1.4975 -0.5276 0.95544 
-1.4975 1.23217 0.95544 -1.49748 -0.59422 0.16074 -1.49748 -0.59422 0.80234 
-1.49748 1.29879 0.80234 -1.49748 -0.56383 0.08216 -1.49748 -0.56383 0.88092 
-1.49748 1.26841 0.88092 -1.49456 0.72723 1.40781 -1.49415 -0.42601 -0.1452 
-1.49415 1.13058 1.10827 -1.49415 -0.34106 -0.23805 -1.49415 1.04564 1.20113 
-1.49412 -0.13188 -0.3926 -1.49412 0.83646 1.35568 -1.49411 -0.24252 -0.32142 
-1.49411 0.9471 1.28449 -1.46695 -0.46246 -0.09458 -1.46695 1.16704 1.05765 
-1.4639 -0.60515 0.20111 -1.4639 -0.60515 0.76196 -1.4639 1.30972 0.76196 
-1.46321 -0.6356 0.34259 -1.46321 -0.6356 0.62049 -1.46321 1.34017 0.62049 
-1.46304 -0.6429 0.41223 -1.46304 -0.6429 0.55085 -1.46304 1.34747 0.41223 
-1.46304 1.34747 0.55085 -1.46303 -0.62283 0.27097 -1.46303 -0.62283 0.69211 
-1.46303 1.3274 0.69211 -1.46297 -0.54452 0.04459 -1.46297 -0.54452 0.91848 
-1.46297 1.2491 0.91848 -1.46287 -0.6453 0.48154 -1.46287 1.34987 0.48154 
-1.46274 -0.50599 -0.02691 -1.46274 -0.50599 0.98999 -1.46274 1.21056 0.98999 
-1.46272 -0.57823 0.12197 -1.46272 -0.57823 0.8411 -1.46272 1.28281 0.8411 
-1.4592 -0.07297 -0.42057 -1.4592 0.77755 1.38365 -1.45695 0.0305 -0.46227 
-1.45676 -0.29286 -0.27877 -1.45676 0.99743 1.24185 -1.45616 -0.38364 -0.19123 
-1.45616 1.08821 1.1543 -1.4561 -0.18688 -0.3572 -1.4561 0.89145 1.32028 
-1.43215 -0.48267 -0.05958 -1.43215 -0.48267 1.02266 -1.43215 1.18724 1.02266 
-1.42927 -0.61179 0.23673 -1.42927 -0.61179 0.72635 -1.42927 1.31636 0.72635 
-1.4291 -0.58967 0.16207 -1.4291 -0.58967 0.801 -1.4291 1.29424 0.801 
-1.42875 -0.42222 -0.14249 -1.42875 1.12679 1.10556 -1.4286 -0.63689 0.37778 
-1.4286 -0.63689 0.58529 -1.4286 1.34146 0.58529 -1.42858 -0.62689 0.30706 
-1.42858 -0.62689 0.65602 -1.42858 1.33147 0.65602 -1.42818 -0.52325 0.00975 
-1.42818 -0.52325 0.95332 -1.42818 1.22783 0.95332 -1.42817 -0.55948 0.08427 
-1.42817 -0.55948 0.8788 -1.42817 1.26406 0.8788 -1.42793 -0.64164 0.44684 
-1.42793 -0.64164 0.51623 -1.42146 -0.02034 -0.4398 -1.42097 -0.12953 -0.38763 
-1.42097 0.8341 1.3507 -1.41968 0.08512 -0.4755 -1.41857 -0.33732 -0.23365 
-1.41857 1.0419 1.19672 -1.41852 -0.23879 -0.31701 -1.41852 0.94336 1.28008 
-1.40182 -0.45722 -0.09087 -1.40182 -0.45722 1.05395 -1.40182 1.1618 1.05395 
-1.39744 -0.50056 -0.02289 -1.39744 -0.50056 0.98597 -1.39744 1.20513 0.98597 
-1.39577 -0.5984 0.20309 -1.39577 -0.5984 0.75999 -1.39577 1.30298 0.75999 
-1.39473 -0.61602 0.27313 -1.39473 -0.61602 0.68995 -1.39473 1.3206 0.68995 
-1.3944 -0.6285 0.34359 -1.3944 -0.6285 0.61949 -1.3944 1.33307 0.61949 
-1.39437 -0.57129 0.12381 -1.39437 -0.57129 0.83926 -1.39437 1.27586 0.83926 
-1.39392 -0.53803 0.04776 -1.39392 -0.53803 0.91532 -1.39392 1.24261 0.91532 
-1.3934 -0.6356 0.4124 -1.3934 -0.6356 0.55068 -1.39307 -0.63797 0.48154 
-1.39061 -0.37761 -0.18717 -1.39061 1.08218 1.15024 -1.38645 -0.06955 -0.41332 
-1.38645 0.77413 1.37639 -1.38378 0.0343 -0.45484 -1.38292 0.14096 -0.48439 
-1.38277 -0.18355 -0.34943 -1.38277 0.88812 1.3125 -1.38159 -0.28732 -0.27224 
-1.38159 0.99189 1.23532 -1.36704 -0.47553 -0.05455 -1.36704 -0.47553 1.01763 
-1.36704 1.1801 1.01763 -1.3633 -0.41489 -0.13722 -1.3633 1.11947 1.10029 
-1.36311 -0.51584 0.01494 -1.36311 -0.51584 0.94814 -1.36311 1.22041 0.94814 
-1.36121 -0.60274 0.23938 -1.36121 -0.60274 0.7237 -1.36121 1.30731 0.7237 
-1.36096 -0.58059 0.16474 -1.36096 -0.58059 0.79834 -1.36096 1.28517 0.79834 
-1.36054 -0.61774 0.30973 -1.36054 -0.61774 0.65335 -1.36005 -0.55029 0.08699 
-1.36005 -0.55029 0.87609 -1.36005 1.25486 0.87609 -1.35787 -0.62689 0.37777 
-1.35787 -0.62689 0.5853 -1.3572 -0.63164 0.44683 -1.3572 -0.63164 0.51624 
-1.35323 -0.32941 -0.22783 -1.35323 1.03398 1.19091 -1.34851 -0.01571 -0.42993 
-1.34782 -0.12482 -0.37772 -1.34782 0.82939 1.34079 -1.34677 0.08983 -0.46539 
-1.34543 -0.23388 -0.30679 -1.34543 0.93845 1.26987 -1.33726 -0.44852 -0.08472 
-1.33726 1.15309 1.04779 -1.33272 -0.49146 -0.0167 -1.33272 -0.49146 0.97978 
-1.33272 1.19603 0.97978 -1.32869 -0.52906 0.05522 -1.32869 -0.52906 0.90785 
-1.32869 1.23364 0.90785 -1.32828 -0.5872 0.20637 -1.32828 -0.5872 0.75671 
-1.32828 1.29178 0.75671 -1.32709 -0.60465 0.27628 -1.32709 -0.60465 0.6868 
-1.32667 -0.55998 0.12734 -1.32667 -0.55998 0.83574 -1.32667 1.26456 0.83574 
-1.32568 -0.3684 -0.1802 -1.32568 1.07297 1.14328 -1.32394 -0.61602 0.34392 
-1.32394 -0.61602 0.61915 -1.32178 -0.62283 0.41222 -1.32178 -0.62283 0.55086 
-1.32127 -0.62518 0.48154 -1.31545 -0.27597 -0.26562 -1.31545 0.98054 1.2287 
-1.31448 -0.06387 -0.40127 -1.31141 0.03983 -0.44234 -1.31026 -0.17731 -0.33712 
-1.30284 -0.46495 -0.04709 -1.30284 -0.46495 1.01016 -1.30284 1.16953 1.01016 
-1.29908 -0.40411 -0.12956 -1.29908 1.10869 1.09264 -1.29819 -0.50512 0.02325 
-1.29819 -0.50512 0.93983 -1.29819 1.20969 0.93983 -1.2977 0.09011 -0.45452 
-1.29523 -0.53919 0.09548 -1.29523 -0.53919 0.86759 -1.29523 1.24377 0.86759 
-1.29413 -0.58926 0.24332 -1.29413 -0.58926 0.71976 -1.29387 -0.56709 0.1687 
-1.29387 -0.56709 0.79438 -1.29019 -0.60274 0.3104 -1.29019 -0.60274 0.65268 
-1.28754 -0.61179 0.37846 -1.28754 -0.61179 0.58461 -1.28729 -0.31699 -0.2199 
-1.28729 1.02156 1.18297 -1.28621 -0.61633 0.44683 -1.28621 -0.61633 0.51624 
-1.27972 -0.22078 -0.29806 -1.27699 -0.00884 -0.41533 -1.27628 -0.11789 -0.36307 
-1.27353 -0.43639 -0.07614 -1.27353 1.14096 1.03922 -1.26807 -0.47886 -0.0077 
-1.26807 -0.47886 0.97078 -1.26807 1.18343 0.97078 -1.26436 -0.51623 0.06457 
-1.26436 -0.51623 0.89851 -1.26436 1.2208 0.89851 -1.2626 0.04051 -0.42952 
-1.26225 -0.5468 0.13701 -1.26225 -0.5468 0.82606 -1.26175 -0.57159 0.21094 
-1.26175 -0.57159 0.75214 -1.25973 -0.35507 -0.17063 -1.25973 1.05965 1.1337 
-1.25718 -0.5872 0.27747 -1.25718 -0.5872 0.68561 -1.2539 -0.5984 0.34496 
-1.2539 -0.5984 0.61812 -1.25192 -0.60515 0.41309 -1.25192 -0.60515 0.54999 
-1.25127 -0.6074 0.48154 -1.25029 -0.26177 -0.2556 -1.24897 0.091 -0.44119 
-1.24491 -0.16222 -0.32633 -1.24367 -0.05596 -0.38449 -1.23863 -0.45067 -0.0371 
-1.23863 1.15524 1.00018 -1.23409 -0.49048 0.03344 -1.23409 -0.49048 0.92963 
-1.23409 1.19505 0.92963 -1.23344 -0.38952 -0.11877 -1.23126 -0.52419 0.10585 
-1.23126 -0.52419 0.85723 -1.23002 -0.5517 0.17921 -1.23002 -0.5517 0.78387 
-1.22865 -0.0075 -0.40069 -1.22194 -0.30164 -0.20841 -1.21951 -0.56709 0.24306 
-1.21951 -0.56709 0.72002 -1.21555 -0.58059 0.31015 -1.21555 -0.58059 0.65292 
-1.21472 -0.20478 -0.28579 -1.21449 0.04198 -0.41438 -1.21288 -0.58967 0.37829 
-1.21288 -0.58967 0.58479 -1.21159 -0.10133 -0.34993 -1.21155 -0.59422 0.44667 
-1.21155 -0.59422 0.5164 -1.21091 -0.42088 -0.06517 -1.20459 -0.46258 0.00346 
-1.20459 1.16716 0.95962 -1.20123 0.09234 -0.42554 -1.2012 -0.49957 0.07574 
-1.2012 -0.49957 0.88734 -1.19902 -0.52963 0.14821 -1.19902 -0.52963 0.81487 
-1.19503 -0.33848 -0.15804 -1.1938 -0.05679 -0.36583 -1.18783 -0.5468 0.21144 
-1.18783 -0.5468 0.75164 -1.18641 -0.24477 -0.24223 -1.18088 -0.14476 -0.31182 
-1.17883 -0.00811 -0.38167 -1.17815 -0.55998 0.27586 -1.17815 -0.55998 0.68722 
-1.17669 -0.43328 -0.02482 -1.17462 -0.57129 0.34356 -1.17462 -0.57129 0.61952 
-1.17278 -0.57823 0.41191 -1.17278 -0.57823 0.55117 -1.17191 -0.5805 0.48154 
-1.17156 -0.37184 -0.10623 -1.17151 -0.4721 0.04543 -1.16882 -0.50544 0.11801 
-1.16882 -0.50544 0.84506 -1.16456 0.04183 -0.39501 -1.16241 -0.10119 -0.32933 
-1.15851 -0.28356 -0.1937 -1.15666 -0.52419 0.18045 -1.15666 -0.52419 0.78263 
-1.15168 -0.18607 -0.2703 -1.15137 0.09238 -0.40576 -1.14967 -0.40206 -0.05186 
-1.14629 -0.53919 0.24441 -1.14629 -0.53919 0.71866 -1.14488 -0.05646 -0.34477 
-1.14334 -0.44337 0.01721 -1.1395 -0.47918 0.08869 -1.1378 -0.55029 0.30924 
-1.1378 -0.55029 0.65384 -1.13509 -0.55948 0.37736 -1.13509 -0.55948 0.58572 
-1.1338 -0.31844 -0.14399 -1.13297 -0.56383 0.44667 -1.13297 -0.56383 0.5164 
-1.13239 -0.14368 -0.2892 -1.1297 -0.00746 -0.36016 -1.12655 -0.49957 0.15039 
-1.1241 -0.22506 -0.22557 -1.1161 -0.41253 -0.01019 -1.11568 0.04257 -0.37313 
-1.11538 -0.51623 0.21355 -1.11406 -0.0998 -0.30628 -1.11113 -0.45092 0.06031 
-1.11079 -0.35077 -0.09117 -1.10604 -0.52906 0.27788 -1.10604 -0.52906 0.68519 
-1.10403 -0.1838 -0.24589 -1.10168 0.09454 -0.38338 -1.09857 -0.53803 0.34311 
-1.09857 -0.53803 0.61997 -1.09828 -0.26159 -0.17781 -1.09706 -0.05497 -0.32137 
-1.09625 -0.4721 0.1207 -1.09541 -0.54452 0.41216 -1.09541 -0.54452 0.55092 
-1.09435 -0.54669 0.48154 -1.09006 -0.38001 -0.03627 -1.08504 -0.14118 -0.26438 
-1.08425 -0.49048 0.18328 -1.08377 -0.42072 0.03295 -1.08199 -0.00574 -0.33638 
-1.07703 -0.22214 -0.1987 -1.07431 -0.29548 -0.12722 -1.07406 -0.50512 0.24738 
-1.06802 -0.44337 0.09253 -1.06717 -0.09732 -0.281 -1.06681 0.04523 -0.34852 
-1.06575 -0.51584 0.3123 -1.06056 -0.52325 0.37737 -1.05845 -0.5276 0.44668 
-1.05845 -0.5276 0.51639 -1.05749 -0.38866 0.00667 -1.05712 -0.18053 -0.21865 
-1.05427 -0.46258 0.15377 -1.05299 0.09742 -0.35826 -1.0523 -0.32661 -0.07403 
-1.05222 -0.25725 -0.14929 -1.05048 -0.05233 -0.29569 -1.04311 -0.47886 0.21726 
-1.04063 -0.41253 0.06529 -1.03814 -0.13735 -0.2368 -1.03417 -0.00229 -0.30972 
-1.03411 -0.49146 0.28191 -1.03235 -0.35482 -0.01846 -1.03131 -0.21753 -0.16982 
-1.02928 -0.28975 -0.097 -1.02792 -0.50056 0.34663 -1.02599 -0.43328 0.12588 
-1.0239 -0.50599 0.41193 -1.02047 -0.09317 -0.253 -1.01934 0.0488 -0.32141 
-1.01454 -0.38001 0.03925 -1.01371 -0.45067 0.18781 -1.01134 -0.17546 -0.18931 
-1.00842 -0.31927 -0.04239 -1.0074 -0.25112 -0.11873 -1.00604 0.10079 -0.33071 
-1.00526 -0.04854 -0.26781 -1.00373 -0.46495 0.25202 -0.99895 -0.40206 0.09885 
-0.99626 -0.47553 0.31622 -0.99271 -0.13205 -0.20709 -0.98916 0.00177 -0.2814 
-0.98706 -0.21124 -0.13902 -0.98575 -0.28211 -0.06506 -0.98564 -0.42088 0.1601 
-0.97678 -0.32661 0.00149 -0.97645 -0.08837 -0.2233 -0.97467 -0.43639 0.22272 
-0.97439 0.05338 -0.29263 -0.96732 -0.16881 -0.15815 -0.9644 -0.24341 -0.08642 
-0.96154 -0.04361 -0.23779 -0.96133 0.10559 -0.30146 -0.95964 -0.35077 0.05998 
-0.95381 -0.28975 -0.02153 -0.94989 -0.12627 -0.17552 -0.94541 0.00709 -0.25081 
-0.94458 -0.37184 0.12075 -0.94441 -0.20328 -0.1064 -0.93381 -0.08232 -0.19142 
-0.93208 -0.25112 -0.04342 -0.93105 0.05882 -0.26164 -0.92584 -0.16182 -0.12497 
-0.92359 -0.29548 0.0235 -0.92151 0.1063 -0.27103 -0.91943 -0.03755 -0.20574 
-0.91346 0.15437 -0.2786 -0.91179 -0.21124 -0.06376 -0.90874 -0.11911 -0.14207 
-0.90358 0.01342 -0.21833 -0.90152 -0.25725 0.00141 -0.89313 -0.07527 -0.15768 
-0.89266 -0.16881 -0.08349 -0.89256 0.06004 -0.22928 -0.88305 0.10761 -0.23856 
-0.88099 -0.21753 -0.01951 -0.87907 -0.0304 -0.17174 -0.87532 0.15554 -0.2462 
-0.87529 -0.12627 -0.10092 -0.86658 0.0154 -0.18423 -0.85939 -0.08232 -0.117 
-0.85569 0.062 -0.19512 -0.84643 0.10931 -0.20438 -0.84507 -0.03755 -0.13138 
-0.83883 0.1572 -0.21198 -0.8329 0.20556 -0.21792 -1.51334 0.63589 1.45864 
-1.51334 0.63589 1.83249 -1.5046 0.6228 1.89819 -1.49575 0.5457 2.04553 
-1.49233 0.60679 1.96319 -1.48754 0.49933 2.11074 -1.4875 0.69672 1.64556 
-1.48532 0.69487 1.56997 -1.48532 0.69487 1.72116 -1.47879 0.68933 1.49481 
-1.47879 0.68933 1.79632 -1.47685 0.58808 2.02624 -1.47217 0.67798 1.42866 
-1.47217 0.67798 1.86247 -1.47093 0.54319 2.09288 -1.46215 0.66378 1.92763 
-1.45244 0.58581 2.07388 -1.44878 0.64679 1.99151 -1.4446 0.74308 1.60736 
-1.4446 0.74308 1.68376 -1.44335 0.53936 2.13977 -1.44019 0.73934 1.53178 
-1.44019 0.73934 1.75934 -1.43438 0.73142 1.46645 -1.43438 0.73142 1.82468 
-1.43211 0.62708 2.05381 -1.42644 0.719 1.89063 -1.42519 0.58255 2.12079 
-1.41496 0.70365 1.95597 -1.40524 0.62416 2.10088 -1.40024 0.68557 2.0194 
-1.39973 0.7878 1.64556 -1.39777 0.78565 1.56937 -1.39777 0.78565 1.72176 
-1.39585 0.57748 2.16657 -1.39371 0.77962 1.50383 -1.39371 0.77962 1.7873 
-1.38675 0.77041 1.4389 -1.38675 0.77041 1.85223 -1.38435 0.6636 2.07964 
-1.37717 0.75709 1.91819 -1.37636 -0.52009 1.14452 -1.37636 0.61954 2.14661 
-1.36469 -0.47137 1.08053 -1.36469 0.57083 2.21059 -1.36458 -0.64104 1.30824 
-1.36458 0.7405 1.98288 -1.35583 -0.55981 1.16544 -1.35583 0.65926 2.12569 
-1.35174 0.82802 1.60736 -1.35174 0.82802 1.68376 -1.35053 -0.621 1.24701 
-1.35053 0.72045 2.04411 -1.34903 -0.72478 1.54196 -1.34903 0.82423 1.54196 
-1.34903 0.82423 1.74916 -1.34557 -0.5138 1.10027 -1.34557 0.61325 2.19086 
-1.34376 -0.71745 1.47651 -1.34376 -0.71745 1.81462 -1.34376 0.81691 1.47651 
-1.34376 0.81691 1.81462 -1.33611 -0.70667 1.41229 -1.33611 -0.70667 1.87884 
-1.33611 0.80613 1.41229 -1.33611 0.80613 1.87884 -1.33377 -0.59804 1.18752 
-1.33377 0.6975 2.10361 -1.33151 -0.46438 1.03906 -1.32532 -0.69208 1.34665 
-1.32532 -0.69208 1.94447 -1.32532 0.79153 1.94447 -1.32528 -0.55368 1.12061 
-1.32528 0.65313 2.17052 -1.31294 -0.50584 1.05763 -1.31294 0.6053 2.2335 
-1.31277 -0.6744 1.28478 -1.31277 -0.6744 2.00635 -1.31277 0.77386 2.00635 
-1.30355 -0.59231 1.14249 -1.30355 0.69176 2.14863 -1.30236 -0.76677 1.64556 
-1.30236 0.86622 1.64556 -1.30112 -0.76502 1.58016 -1.30112 -0.76502 1.71097 
-1.30112 0.86448 1.58016 -1.30112 0.86448 1.71097 -1.29772 -0.65333 1.224 
-1.29772 0.75278 2.06712 -1.29742 -0.75978 1.51504 -1.29742 -0.75978 1.77609 
-1.29742 0.85924 1.51504 -1.29742 0.85924 1.77609 -1.29296 -0.54597 1.07761 
-1.29296 0.64543 2.21352 -1.29126 -0.75108 1.45047 -1.29126 -0.75108 1.84065 
-1.29126 0.85053 1.45047 -1.29126 0.85053 1.84065 -1.29004 -0.47137 1.00588 
-1.28268 -0.73895 1.38674 -1.28268 -0.73895 1.90438 -1.28268 0.8384 1.38674 
-1.28268 0.8384 1.90438 -1.28058 -0.62917 1.16551 -1.28058 0.72862 2.12561 
-1.27172 -0.72344 1.32412 -1.27172 -0.72344 1.967 -1.27172 0.82289 1.967 
-1.27161 -0.58467 1.09896 -1.27161 0.68412 2.19216 -1.2703 -0.5138 1.025 
-1.2703 0.61325 2.26612 -1.26868 -0.78885 1.61071 -1.26868 -0.78885 1.68042 
-1.26868 0.8883 1.61071 -1.26868 0.8883 1.68042 -1.26613 -0.78523 1.54537 
-1.26613 -0.78523 1.74576 -1.26613 0.88468 1.54537 -1.26613 0.88468 1.74576 
-1.2611 -0.77809 1.48025 -1.2611 -0.77809 1.81088 -1.2611 0.87754 1.48025 
-1.2611 0.87754 1.81088 -1.25841 -0.70462 1.26288 -1.25841 -0.70462 2.02825 
-1.25841 0.80407 2.02825 -1.25363 -0.76751 1.41605 -1.25363 -0.76751 1.87508 
-1.25363 0.86697 1.41605 -1.25363 0.86697 1.87508 -1.24996 -0.55368 1.04529 
-1.24996 0.65313 2.24584 -1.24894 -0.62183 1.12163 -1.24894 0.72129 2.16949 
-1.24601 -0.47802 0.97472 -1.24365 -0.75323 1.35184 -1.24365 -0.75323 1.93929 
-1.24365 0.85268 1.93929 -1.24282 -0.68257 1.20327 -1.24282 0.78202 2.08785 
-1.23469 -0.81063 1.64556 -1.23469 0.91009 1.64556 -1.23346 -0.80855 1.57595 
-1.23346 -0.80855 1.71517 -1.23346 0.908 1.57595 -1.23346 0.908 1.71517 
-1.23136 -0.73584 1.28991 -1.23136 -0.73584 2.00122 -1.23136 0.83529 2.00122 
-1.22944 -0.80312 1.51065 -1.22944 -0.80312 1.78047 -1.22944 0.90257 1.51065 
-1.22944 0.90257 1.78047 -1.22808 -0.59231 1.06702 -1.22808 0.69176 2.2241 
-1.22605 -0.52009 0.99421 -1.22605 0.61954 2.29692 -1.22501 -0.65738 1.14556 
-1.22501 0.75683 2.14556 -1.22325 -0.79402 1.44593 -1.22325 -0.79402 1.84519 
-1.22325 0.89347 1.44593 -1.22325 0.89347 1.84519 -1.21673 -0.71509 1.22931 
-1.21673 0.81454 2.06182 -1.21425 -0.78142 1.38128 -1.21425 -0.78142 1.90984 
-1.21425 0.88087 1.90984 -1.20513 -0.55981 1.01474 -1.20513 0.65926 2.27639 
-1.20506 -0.62917 1.08999 -1.20506 0.72862 2.20113 -1.20308 -0.76514 1.3178 
-1.20308 -0.76514 1.97333 -1.20308 0.8646 1.97333 -1.20024 -0.48309 0.94538 
-1.19987 -0.69122 1.1707 -1.19987 0.79068 2.12043 -1.19891 -0.83016 1.61071 
-1.19891 -0.83016 1.68042 -1.19891 0.92961 1.61071 -1.19891 0.92961 1.68042 
-1.19679 -0.82581 1.5414 -1.19679 -0.82581 1.74973 -1.19679 0.92527 1.5414 
-1.19679 0.92527 1.74973 -1.19161 -0.8184 1.47632 -1.19161 -0.8184 1.81481 
-1.19161 0.91785 1.47632 -1.19161 0.91785 1.81481 -1.18934 -0.74593 1.25655 
-1.18934 -0.74593 2.03457 -1.18934 0.84538 2.03457 -1.18329 -0.80768 1.41141 
-1.18329 -0.80768 1.87972 -1.18329 0.90713 1.41141 -1.18329 0.90713 1.87972 
-1.18305 -0.59804 1.0368 -1.18305 0.6975 2.25432 -1.18032 -0.5247 0.96533 
-1.17359 -0.72328 1.19698 -1.17359 0.82274 2.09415 -1.1731 -0.79304 1.34731 
-1.1731 -0.79304 1.94382 -1.1731 0.89249 1.94382 -1.1673 -0.68257 1.12775 
-1.1673 0.78202 2.16337 -1.16301 -0.84925 1.64556 -1.16301 0.9487 1.64556 
-1.16195 -0.84708 1.57618 -1.16195 -0.84708 1.71494 -1.16195 0.94654 1.57618 
-1.16195 0.94654 1.71494 -1.16111 -0.77466 1.28473 -1.16111 -0.77466 2.0064 
-1.16111 0.87411 2.0064 -1.15908 -0.56415 0.98622 -1.15908 0.6636 2.30491 
-1.15879 -0.84059 1.50713 -1.15879 -0.84059 1.78399 -1.15879 0.94005 1.50713 
-1.15879 0.94005 1.78399 -1.15132 -0.83162 1.44191 -1.15132 -0.83162 1.84922 
-1.15132 0.93108 1.44191 -1.15132 0.93108 1.84922 -1.14657 -0.65333 1.07285 
-1.14657 0.75278 2.21827 -1.14623 -0.75348 1.22434 -1.14623 -0.75348 2.06679 
-1.14623 0.85293 2.06679 -1.14198 -0.81879 1.37757 -1.14198 -0.81879 1.91355 
-1.14198 0.91824 1.91355 -1.14126 -0.71509 1.15384 -1.14126 0.81454 2.13729 
-1.13326 -0.52762 0.93846 -1.13081 -0.80213 1.31442 -1.13081 -0.80213 1.97671 
-1.13081 0.90159 1.97671 -1.12439 -0.86639 1.6107 -1.12439 -0.86639 1.68043 
-1.12439 0.96585 1.6107 -1.12439 0.96585 1.68043 -1.12356 -0.621 1.02004 
-1.12356 0.72045 2.27109 -1.12227 -0.86204 1.54138 -1.12227 -0.86204 1.74975 
-1.12227 0.9615 1.54138 -1.12227 0.9615 1.74975 -1.11956 -0.85285 1.47326 
-1.11956 -0.85285 1.81786 -1.11956 0.9523 1.47326 -1.11956 0.9523 1.81786 
-1.11785 -0.78174 1.25272 -1.11785 -0.78174 2.03841 -1.11785 0.8812 2.03841 
-1.11402 -0.74593 1.18123 -1.11402 0.84538 2.10989 -1.11106 -0.84175 1.40844 
-1.11106 -0.84175 1.88269 -1.11106 0.94121 1.88269 -1.10769 -0.70462 1.11216 
-1.10769 0.80407 2.17897 -1.1007 -0.82675 1.34447 -1.1007 -0.82675 1.94665 
-1.1007 0.9262 1.94665 -1.09884 -0.58612 0.97033 -1.09884 0.68557 2.3208 
-1.08853 -0.808 1.28204 -1.08853 -0.808 2.00909 -1.08853 0.90746 2.00909 
-1.08584 -0.77466 1.20946 -1.08584 -0.77466 2.08167 -1.08584 0.87411 2.08167 
-1.08579 -0.6744 1.0578 -1.08579 0.77386 2.23333 -1.08545 -0.88306 1.64556 
-1.08545 0.98251 1.64556 -1.08457 -0.88079 1.57594 -1.08457 -0.88079 1.71519 
-1.08457 0.98025 1.57594 -1.08457 0.98025 1.71519 -1.08273 -0.87385 1.50758 
-1.08273 -0.87385 1.78354 -1.08273 0.9733 1.50758 -1.08273 0.9733 1.78354 
-1.08066 -0.73584 1.13921 -1.08066 0.83529 2.15192 -1.07921 -0.86254 1.43988 
-1.07921 -0.86254 1.85124 -1.07921 0.962 1.43988 -1.07921 0.962 1.85124 
-1.07095 -0.54733 0.92179 -1.07095 0.64679 2.36933 -1.06953 -0.84936 1.37546 
-1.06953 -0.84936 1.91566 -1.06953 0.94881 1.91566 -1.06233 -0.64104 1.00599 
-1.06233 0.7405 2.28514 -1.05833 -0.83219 1.31224 -1.05833 -0.83219 1.97889 
-1.05833 0.93165 1.97889 -1.05615 -0.80213 1.23976 -1.05615 -0.80213 2.05136 
-1.05615 0.90159 2.05136 -1.05277 -0.76514 1.16749 -1.05277 -0.76514 2.12364 
-1.05277 0.8646 2.12364 -1.04645 -0.72344 1.09885 -1.04645 0.82289 2.19227 
-1.04581 -0.89678 1.6107 -1.04581 -0.89678 1.68043 -1.04581 0.99623 1.6107 
-1.04581 0.99623 1.68043 -1.04447 -0.89223 1.54231 -1.04447 -0.89223 1.74881 
-1.04447 0.99168 1.54231 -1.04447 0.99168 1.74881 -1.04181 -0.88315 1.47418 
-1.04181 -0.88315 1.81695 -1.04181 0.98261 1.47418 -1.04181 0.98261 1.81695 
-1.03785 -0.86965 1.40709 -1.03785 -0.86965 1.88404 -1.03785 0.96911 1.88404 
-1.03542 -0.6042 0.95561 -1.03542 0.70365 2.33551 -1.02733 -0.85426 1.34324 
-1.02733 -0.85426 1.94789 -1.02733 0.95372 1.94789 -1.0261 -0.82675 1.26987 
-1.0261 -0.82675 2.02125 -1.0261 0.9262 2.02125 -1.02392 -0.69208 1.04525 
-1.02392 0.79153 2.24588 -1.02326 -0.79304 1.19747 -1.02326 -0.79304 2.09366 
-1.02326 0.89249 2.09366 -1.01873 -0.75323 1.12692 -1.01873 0.85268 2.1642 
-1.00707 0.66378 2.3827 -1.00609 -0.90996 1.64556 -1.00609 1.00941 1.64556 
-1.00543 -0.90771 1.57711 -1.00543 -0.90771 1.71401 -1.00543 1.00716 1.57711 
-1.00543 1.00716 1.71401 -1.00346 -0.90096 1.50898 -1.00346 -0.90096 1.78214 
-1.00346 1.00042 1.50898 -1.00346 1.00042 1.78214 -1.00018 -0.88976 1.4415 
-1.00018 -0.88976 1.84963 -1.00018 0.98922 1.84963 -0.99763 -0.65763 0.9934 
-0.99763 0.75709 2.29773 -0.99561 -0.87415 1.37496 -0.99561 -0.87415 1.91616 
-0.99561 0.97361 1.91616 -0.99511 -0.84936 1.30104 -0.99511 -0.84936 1.99009 
-0.99511 0.94881 1.99009 -0.993 -0.81879 1.22859 -0.993 -0.81879 2.06254 
-0.993 0.91824 2.06254 -0.98929 -0.78142 1.15632 -0.98929 -0.78142 2.1348 
-0.98929 0.88087 2.1348 -0.98383 -0.73895 1.08789 -0.98383 0.8384 2.20324 
-0.97763 0.6228 2.42516 -0.97114 -0.91889 1.61086 -0.97114 -0.91889 1.68027 
-0.97114 1.01834 1.61086 -0.97114 1.01834 1.68027 -0.97007 -0.61955 0.94413 
-0.97007 0.719 2.347 -0.96982 -0.91435 1.54249 -0.96982 -0.91435 1.74864 
-0.96982 1.0138 1.54249 -0.96982 1.0138 1.74864 -0.96717 -0.9053 1.47443 
-0.96717 -0.9053 1.8167 -0.96717 1.00475 1.47443 -0.96717 1.00475 1.8167 
-0.96348 -0.86965 1.33272 -0.96348 -0.86965 1.9584 -0.96348 0.96911 1.9584 
-0.96322 -0.89182 1.40735 -0.96322 -0.89182 1.88378 -0.96322 0.99127 1.88378 
-0.96213 -0.84175 1.25951 -0.96213 -0.84175 2.03162 -0.96213 0.94121 2.03162 
-0.95916 -0.80768 1.18728 -0.95916 -0.80768 2.10385 -0.95916 0.90713 2.10385 
-0.95828 -0.70667 1.03446 -0.95828 0.80613 2.25666 -0.95452 -0.76751 1.11694 
-0.95452 -0.76751 2.17419 -0.95452 0.86697 2.17419 -0.94191 0.67798 2.39272 
-0.93609 -0.92774 1.64556 -0.93609 1.0272 1.64556 -0.93558 -0.92539 1.57624 
-0.93558 -0.92539 1.71489 -0.93558 1.02484 1.57624 -0.93558 1.02484 1.71489 
-0.93342 -0.91858 1.50795 -0.93342 -0.91858 1.78318 -0.93342 1.01804 1.50795 
-0.93342 1.01804 1.78318 -0.93167 -0.67096 0.98382 -0.93167 0.77041 2.3073 
-0.93069 -0.86254 1.29136 -0.93069 -0.86254 1.99976 -0.93069 0.962 1.99976 
-0.93027 -0.90721 1.4403 -0.93027 -0.90721 1.85083 -0.93027 1.00667 1.85083 
-0.92907 -0.88976 1.37039 -0.92907 -0.88976 1.92073 -0.92907 0.98922 1.92073 
-0.92866 -0.83162 1.21925 -0.92866 -0.83162 2.07188 -0.92866 0.93108 2.07188 
-0.92464 -0.79402 1.14732 -0.92464 -0.79402 2.1438 -0.92464 0.89347 2.1438 
-0.9201 -0.75108 1.07931 -0.9201 -0.75108 2.21182 -0.9201 0.85053 2.21182 
-0.91193 0.63589 2.43389 -0.90412 -0.63197 0.93619 -0.90412 0.73142 2.35494 
-0.90016 -0.9342 1.61086 -0.90016 -0.9342 1.68027 -0.90016 1.03366 1.61086 
-0.90016 1.03366 1.68027 -0.89949 -0.92945 1.5418 -0.89949 -0.92945 1.74933 
-0.89949 1.02891 1.5418 -0.89949 1.02891 1.74933 -0.89731 -0.85285 1.25101 
-0.89731 -0.85285 2.04011 -0.89731 0.9523 2.04011 -0.89682 -0.9203 1.47375 
-0.89682 -0.9203 1.81738 -0.89682 1.01976 1.81738 -0.89639 -0.88315 1.32876 
-0.89639 -0.88315 1.96236 -0.89639 0.98261 1.96236 -0.89614 -0.9053 1.4034 
-0.89614 -0.9053 1.88773 -0.89614 1.00475 1.88773 -0.89425 -0.8184 1.17896 
-0.89425 -0.8184 2.11216 -0.89425 0.91785 2.11216 -0.89406 -0.71745 1.02681 
-0.89406 0.81691 2.26432 -0.89032 -0.77809 1.10947 -0.89032 -0.77809 2.18166 
-0.89032 0.87754 2.18166 -0.87576 0.68933 2.39934 -0.87459 0.58556 2.47653 
-0.86674 -0.68017 0.97686 -0.86674 0.77962 2.31427 -0.86429 -0.94053 1.64556 
-0.86429 1.03998 1.64556 -0.86396 -0.93816 1.57642 -0.86396 -0.93816 1.7147 
-0.86396 1.03761 1.57642 -0.86396 1.03761 1.7147 -0.86344 -0.84059 1.21178 
-0.86344 -0.84059 2.07935 -0.86344 0.94005 2.07935 -0.86299 -0.87385 1.28784 
-0.86299 -0.87385 2.00329 -0.86299 0.9733 2.00329 -0.86296 -0.93106 1.50761 
-0.86296 -0.93106 1.78351 -0.86296 1.03051 1.50761 -0.86296 1.03051 1.78351 
-0.86262 -0.91858 1.43715 -0.86262 -0.91858 1.85397 -0.86262 1.01804 1.85397 
-0.86159 -0.90096 1.36711 -0.86159 -0.90096 1.92401 -0.86159 1.00042 1.92401 
-0.85992 -0.80312 1.14113 -0.85992 -0.80312 2.14999 -0.85992 0.90257 2.14999 
-0.85553 -0.75978 1.07315 -0.85553 -0.75978 2.21797 -0.85553 0.85924 2.21797 
-0.83884 0.6408 2.44411 -0.83879 -0.63988 0.93038 -0.83879 0.73934 2.36075 
-0.82943 -0.9442 1.61087 -0.82943 -0.9442 1.68026 -0.82943 1.04365 1.61087 
-0.82943 1.04365 1.68026 -0.82919 -0.86204 1.2483 -0.82919 -0.86204 2.04283 
-0.82919 0.9615 2.04283 -0.82917 -0.82581 1.17378 -0.82917 -0.82581 2.11735 
-0.82917 0.92527 2.11735 -0.82877 -0.92945 1.47108 -0.82877 -0.92945 1.82004 
-0.82877 1.02891 1.82004 -0.82876 -0.93945 1.54181 -0.82876 -0.93945 1.74932 
-0.82876 1.0389 1.54181 -0.82876 1.0389 1.74932 -0.82861 -0.72478 1.02154 
-0.82861 0.82423 2.26959 -0.82826 -0.89223 1.3261 -0.82826 -0.89223 1.96503 
-0.82826 0.99168 1.96503 -0.82808 -0.91435 1.40075 -0.82808 -0.91435 1.89037 
-0.82808 1.0138 1.89037 -0.8252 -0.78523 1.10444 -0.8252 -0.78523 2.18668 
-0.8252 0.88468 2.18668 -0.80126 0.58889 2.48431 -0.8012 -0.6862 0.9728 
-0.8012 0.78565 2.31833 -0.8006 0.69487 2.40587 -0.79463 -0.88079 1.286 
-0.79463 -0.88079 2.00513 -0.79463 0.98025 2.00513 -0.79462 -0.80855 1.13711 
-0.79462 -0.80855 2.15401 -0.79462 0.908 2.15401 -0.79448 -0.94786 1.64556 
-0.79448 1.04731 1.64556 -0.79439 -0.84708 1.20862 -0.79439 -0.84708 2.08251 
-0.79439 0.94654 2.08251 -0.79433 -0.92539 1.43499 -0.79433 -0.92539 1.85613 
-0.79433 1.02484 1.85613 -0.79432 -0.94546 1.57625 -0.79432 -0.94546 1.71487 
-0.79432 1.04491 1.57625 -0.79432 1.04491 1.71487 -0.79415 -0.93816 1.50661 
-0.79415 -0.93816 1.78451 -0.79415 1.03761 1.50661 -0.79415 1.03761 1.78451 
-0.79346 -0.90771 1.36514 -0.79346 -0.90771 1.92599 -0.79346 1.00716 1.92599 
-0.79041 -0.76502 1.06945 -0.79041 -0.76502 2.22168 -0.79041 0.86448 2.22168 
-0.76324 0.64454 2.44852 -0.76321 -0.64362 0.92597 -0.76321 0.74308 2.36515 
-0.76321 -0.72857 1.01883 -0.76321 -0.72857 2.2723 -0.76321 0.82802 2.2723 
-0.75987 -0.86639 1.24618 -0.75987 -0.86639 2.04494 -0.75987 0.96585 2.04494 
-0.75987 -0.89678 1.32476 -0.75987 -0.89678 1.96636 -0.75987 0.99623 1.96636 
-0.75986 -0.83016 1.17166 -0.75986 -0.83016 2.11947 -0.75986 0.92961 2.11947 
-0.75986 -0.78885 1.10189 -0.75986 -0.78885 2.18923 -0.75986 0.8883 2.18923 
-0.75971 -0.9342 1.47041 -0.75971 -0.9342 1.82071 -0.75971 1.03366 1.82071 
-0.75971 -0.91889 1.39943 -0.75971 -0.91889 1.8917 -0.75971 1.01834 1.8917 
-0.7597 -0.9442 1.54114 -0.7597 -0.9442 1.74998 -0.7597 1.04365 1.54114 
-0.7597 1.04365 1.74998 -0.7597 -0.94907 1.61087 -0.7597 -0.94907 1.68026 
-0.7597 1.04852 1.61087 -0.7597 1.04852 1.68026 -0.72501 -0.95027 1.64556 
-0.72501 -0.94786 1.57609 -0.72501 -0.94786 1.71504 -0.72501 -0.94053 1.50628 
-0.72501 -0.94053 1.78484 -0.72501 -0.92774 1.43448 -0.72501 -0.92774 1.85664 
-0.72501 -0.90996 1.36448 -0.72501 -0.90996 1.92665 -0.72501 -0.88306 1.28512 
-0.72501 -0.88306 2.006 -0.72501 -0.84925 1.20756 -0.72501 -0.84925 2.08356 
-0.72501 -0.81063 1.13588 -0.72501 -0.81063 2.15525 -0.72501 -0.76677 1.06821 
-0.72501 -0.76677 2.22291 -0.72501 -0.68834 0.97084 -0.72501 -0.68834 2.32029 
-0.72501 0.59047 2.48675 -0.72501 0.69672 2.40806 -0.72501 0.7878 2.32029 
-0.72501 0.86622 2.22291 -0.72501 0.91009 2.15525 -0.72501 0.9487 2.08356 
-0.72501 0.98251 2.006 -0.72501 1.00941 1.92665 -0.72501 1.0272 1.85664 
-0.72501 1.03998 1.50628 -0.72501 1.03998 1.78484 -0.72501 1.04731 1.57609 
-0.72501 1.04731 1.71504 -0.72501 1.04973 1.64556 -0.69031 -0.94907 1.61087 
-0.69031 -0.94907 1.68026 -0.69031 1.04852 1.61087 -0.69031 1.04852 1.68026 
-0.69031 -0.9442 1.54114 -0.69031 -0.9442 1.74998 -0.69031 1.04365 1.54114 
-0.69031 1.04365 1.74998 -0.6903 -0.91889 1.39943 -0.6903 -0.91889 1.8917 
-0.6903 1.01834 1.8917 -0.6903 -0.9342 1.47041 -0.6903 -0.9342 1.82071 
-0.6903 1.03366 1.82071 -0.69015 -0.78885 1.10189 -0.69015 -0.78885 2.18923 
-0.69015 0.8883 2.18923 -0.69015 -0.83016 1.17166 -0.69015 -0.83016 2.11947 
-0.69015 0.92961 2.11947 -0.69014 -0.89678 1.32476 -0.69014 -0.89678 1.96636 
-0.69014 0.99623 1.96636 -0.69014 -0.86639 1.24618 -0.69014 -0.86639 2.04494 
-0.69014 0.96585 2.04494 -0.68681 -0.72857 1.01883 -0.68681 -0.72857 2.2723 
-0.68681 0.82802 2.2723 -0.68681 -0.64362 0.92597 -0.68681 0.74308 2.36515 
-0.68677 0.64454 2.44852 -0.6596 -0.76502 1.06945 -0.6596 -0.76502 2.22168 
-0.6596 0.86448 2.22168 -0.65656 -0.90771 1.36514 -0.65656 -0.90771 1.92599 
-0.65656 1.00716 1.92599 -0.65587 -0.93816 1.50661 -0.65587 -0.93816 1.78451 
-0.65587 1.03761 1.50661 -0.65587 1.03761 1.78451 -0.6557 -0.94546 1.57625 
-0.6557 -0.94546 1.71487 -0.6557 1.04491 1.57625 -0.6557 1.04491 1.71487 
-0.65569 -0.92539 1.43499 -0.65569 -0.92539 1.85613 -0.65569 1.02484 1.85613 
-0.65563 -0.84708 1.20862 -0.65563 -0.84708 2.08251 -0.65563 0.94654 2.08251 
-0.65553 -0.94786 1.64556 -0.65553 1.04731 1.64556 -0.6554 -0.80855 1.13711 
-0.6554 -0.80855 2.15401 -0.6554 0.908 2.15401 -0.65538 -0.88079 1.286 
-0.65538 -0.88079 2.00513 -0.65538 0.98025 2.00513 -0.64941 0.69487 2.40587 
-0.64881 -0.6862 0.9728 -0.64881 -0.6862 2.31833 -0.64881 0.78565 2.31833 
-0.62481 -0.78523 1.10444 -0.62481 -0.78523 2.18668 -0.62481 0.88468 2.18668 
-0.62193 -0.91435 1.40075 -0.62193 -0.91435 1.89037 -0.62193 1.0138 1.89037 
-0.62176 -0.89223 1.3261 -0.62176 -0.89223 1.96503 -0.62176 0.99168 1.96503 
-0.62141 -0.72478 1.02154 -0.62141 -0.72478 2.26959 -0.62141 0.82423 2.26959 
-0.62125 -0.93945 1.54181 -0.62125 -0.93945 1.74932 -0.62125 1.0389 1.54181 
-0.62125 1.0389 1.74932 -0.62124 -0.92945 1.47108 -0.62124 -0.92945 1.82004 
-0.62124 1.02891 1.82004 -0.62084 -0.82581 1.17378 -0.62084 -0.82581 2.11735 
-0.62084 0.92527 2.11735 -0.62082 -0.86204 1.2483 -0.62082 -0.86204 2.04283 
-0.62082 0.9615 2.04283 -0.62059 -0.9442 1.61087 -0.62059 -0.9442 1.68026 
-0.62059 1.04365 1.61087 -0.62059 1.04365 1.68026 -0.61123 -0.63988 0.93038 
-0.61123 -0.63988 2.36075 -0.61123 0.73934 2.36075 -0.59448 -0.75978 1.07315 
-0.59448 -0.75978 2.21797 -0.59448 0.85924 2.21797 -0.5901 -0.80312 1.14113 
-0.5901 -0.80312 2.14999 -0.5901 0.90257 2.14999 -0.58843 -0.90096 1.36711 
-0.58843 -0.90096 1.92401 -0.58843 1.00042 1.92401 -0.58739 -0.91858 1.43715 
-0.58739 -0.91858 1.85397 -0.58739 1.01804 1.85397 -0.58706 -0.93106 1.50761 
-0.58706 -0.93106 1.78351 -0.58706 1.03051 1.78351 -0.58703 -0.87385 1.28784 
-0.58703 -0.87385 2.00329 -0.58703 0.9733 2.00329 -0.58658 -0.84059 1.21178 
-0.58658 -0.84059 2.07935 -0.58658 0.94005 2.07935 -0.58606 -0.93816 1.57642 
-0.58606 -0.93816 1.7147 -0.58606 1.03761 1.57642 -0.58606 1.03761 1.7147 
-0.58573 -0.94053 1.64556 -0.58573 1.03998 1.64556 -0.58327 -0.68017 0.97686 
-0.58327 -0.68017 2.31427 -0.58327 0.77962 2.31427 -0.57425 0.68933 2.39934 
-0.55969 -0.77809 1.10947 -0.55969 -0.77809 2.18166 -0.55969 0.87754 2.18166 
-0.55595 -0.71745 1.02681 -0.55595 -0.71745 2.26432 -0.55595 0.81691 2.26432 
-0.55576 -0.8184 1.17896 -0.55576 -0.8184 2.11216 -0.55576 0.91785 2.11216 
-0.55387 -0.9053 1.4034 -0.55387 -0.9053 1.88773 -0.55387 1.00475 1.88773 
-0.55362 -0.88315 1.32876 -0.55362 -0.88315 1.96236 -0.55362 0.98261 1.96236 
-0.55319 -0.9203 1.47375 -0.55319 -0.9203 1.81738 -0.55319 1.01976 1.81738 
-0.55271 -0.85285 1.25101 -0.55271 -0.85285 2.04011 -0.55271 0.9523 2.04011 
-0.55053 -0.92945 1.5418 -0.55053 -0.92945 1.74933 -0.55053 1.02891 1.5418 
-0.55053 1.02891 1.74933 -0.54986 -0.9342 1.61086 -0.54986 -0.9342 1.68027 
-0.54986 1.03366 1.61086 -0.54986 1.03366 1.68027 -0.54589 -0.63197 0.93619 
-0.54589 0.73142 2.35494 -0.52992 -0.75108 1.07931 -0.52992 -0.75108 2.21182 
-0.52992 0.85053 2.21182 -0.52538 -0.79402 1.14732 -0.52538 -0.79402 2.1438 
-0.52538 0.89347 2.1438 -0.52135 -0.83162 1.21925 -0.52135 -0.83162 2.07188 
-0.52135 0.93108 2.07188 -0.52094 -0.88976 1.37039 -0.52094 -0.88976 1.92073 
-0.52094 0.98922 1.92073 -0.51974 -0.90721 1.4403 -0.51974 -0.90721 1.85083 
-0.51974 1.00667 1.85083 -0.51933 -0.86254 1.29136 -0.51933 -0.86254 1.99976 
-0.51933 0.962 1.99976 -0.51834 -0.67096 0.98382 -0.51834 -0.67096 2.3073 
-0.51834 0.77041 2.3073 -0.5166 -0.91858 1.50795 -0.5166 -0.91858 1.78318 
-0.5166 1.01804 1.78318 -0.51444 -0.92539 1.57624 -0.51444 -0.92539 1.71489 
-0.51444 1.02484 1.57624 -0.51444 1.02484 1.71489 -0.51393 -0.92774 1.64556 
-0.51393 1.0272 1.64556 -0.49549 -0.76751 1.11694 -0.49549 -0.76751 2.17419 
-0.49549 0.86697 2.17419 -0.49173 -0.70667 1.03446 -0.49173 -0.70667 2.25666 
-0.49173 0.80613 2.25666 -0.49085 -0.80768 1.18728 -0.49085 -0.80768 2.10385 
-0.49085 0.90713 2.10385 -0.48788 -0.84175 1.25951 -0.48788 -0.84175 2.03162 
-0.48788 0.94121 2.03162 -0.48679 -0.89182 1.40735 -0.48679 -0.89182 1.88378 
-0.48679 0.99127 1.88378 -0.48653 -0.86965 1.33272 -0.48653 -0.86965 1.9584 
-0.48653 0.96911 1.9584 -0.48284 -0.9053 1.47443 -0.48284 -0.9053 1.8167 
-0.48284 1.00475 1.8167 -0.4802 -0.91435 1.54249 -0.4802 -0.91435 1.74864 
-0.4802 1.0138 1.54249 -0.4802 1.0138 1.74864 -0.47994 -0.61955 0.94413 
-0.47994 0.719 2.347 -0.47887 -0.91889 1.61086 -0.47887 -0.91889 1.68027 
-0.47887 1.01834 1.61086 -0.47887 1.01834 1.68027 -0.46619 -0.73895 1.08789 
-0.46619 -0.73895 2.20324 -0.46619 0.8384 2.20324 -0.46073 -0.78142 1.15632 
-0.46073 -0.78142 2.1348 -0.46073 0.88087 2.1348 -0.45702 -0.81879 1.22859 
-0.45702 -0.81879 2.06254 -0.45702 0.91824 2.06254 -0.45491 -0.84936 1.30104 
-0.45491 -0.84936 1.99009 -0.45491 0.94881 1.99009 -0.45441 -0.87415 1.37496 
-0.45441 -0.87415 1.91616 -0.45441 0.97361 1.91616 -0.45238 -0.65763 0.9934 
-0.45238 0.75709 2.29773 -0.44984 -0.88976 1.4415 -0.44984 -0.88976 1.84963 
-0.44984 0.98922 1.84963 -0.44656 -0.90096 1.50898 -0.44656 -0.90096 1.78214 
-0.44656 1.00042 1.78214 -0.44458 -0.90771 1.57711 -0.44458 -0.90771 1.71401 
-0.44458 1.00716 1.57711 -0.44458 1.00716 1.71401 -0.44392 -0.90996 1.64556 
-0.44392 1.00941 1.64556 -0.43128 -0.75323 1.12692 -0.43128 -0.75323 2.1642 
-0.43128 0.85268 2.1642 -0.42675 -0.79304 1.19747 -0.42675 -0.79304 2.09366 
-0.42675 0.89249 2.09366 -0.4261 -0.69208 1.04525 -0.4261 -0.69208 2.24588 
-0.4261 0.79153 2.24588 -0.42392 -0.82675 1.26987 -0.42392 -0.82675 2.02125 
-0.42392 0.9262 2.02125 -0.42268 -0.85426 1.34324 -0.42268 -0.85426 1.94789 
-0.42268 0.95372 1.94789 -0.4146 -0.6042 0.95561 -0.41217 -0.86965 1.40709 
-0.41217 -0.86965 1.88404 -0.41217 0.96911 1.88404 -0.40821 -0.88315 1.47418 
-0.40821 -0.88315 1.81695 -0.40821 0.98261 1.81695 -0.40554 -0.89223 1.54231 
-0.40554 -0.89223 1.74881 -0.40554 0.99168 1.54231 -0.40554 0.99168 1.74881 
-0.40421 -0.89678 1.6107 -0.40421 -0.89678 1.68043 -0.40421 0.99623 1.6107 
-0.40421 0.99623 1.68043 -0.40357 -0.72344 1.09885 -0.40357 -0.72344 2.19227 
-0.40357 0.82289 2.19227 -0.39724 -0.76514 1.16749 -0.39724 -0.76514 2.12364 
-0.39724 0.8646 2.12364 -0.39386 -0.80213 1.23976 -0.39386 -0.80213 2.05136 
-0.39386 0.90159 2.05136 -0.39168 -0.83219 1.31224 -0.39168 -0.83219 1.97889 
-0.39168 0.93165 1.97889 -0.38769 -0.64104 1.00599 -0.38769 0.7405 2.28514 
-0.38048 -0.84936 1.37546 -0.38048 -0.84936 1.91566 -0.38048 0.94881 1.91566 
-0.37081 -0.86254 1.43988 -0.37081 -0.86254 1.85124 -0.37081 0.962 1.85124 
-0.36935 -0.73584 1.13921 -0.36935 -0.73584 2.15192 -0.36935 0.83529 2.15192 
-0.36728 -0.87385 1.50758 -0.36728 -0.87385 1.78354 -0.36728 0.9733 1.78354 
-0.36544 -0.88079 1.57594 -0.36544 -0.88079 1.71519 -0.36544 0.98025 1.57594 
-0.36544 0.98025 1.71519 -0.36457 -0.88306 1.64556 -0.36457 0.98251 1.64556 
-0.36422 -0.6744 1.0578 -0.36422 -0.6744 2.23333 -0.36422 0.77386 2.23333 
-0.36417 -0.77466 1.20946 -0.36417 -0.77466 2.08167 -0.36417 0.87411 2.08167 
-0.36148 -0.808 1.28204 -0.36148 -0.808 2.00909 -0.36148 0.90746 2.00909 
-0.35117 -0.58612 0.97033 -0.34932 -0.82675 1.34447 -0.34932 -0.82675 1.94665 
-0.34932 0.9262 1.94665 -0.34232 -0.70462 1.11216 -0.34232 -0.70462 2.17897 
-0.34232 0.80407 2.17897 -0.33895 -0.84175 1.40844 -0.33895 -0.84175 1.88269 
-0.33895 0.94121 1.88269 -0.336 -0.74593 1.18123 -0.336 -0.74593 2.10989 
-0.336 0.84538 2.10989 -0.33216 -0.78174 1.25272 -0.33216 -0.78174 2.03841 
-0.33216 0.8812 2.03841 -0.33046 -0.85285 1.47326 -0.33046 -0.85285 1.81786 
-0.33046 0.9523 1.81786 -0.32774 -0.86204 1.54138 -0.32774 -0.86204 1.74975 
-0.32774 0.9615 1.54138 -0.32774 0.9615 1.74975 -0.32646 -0.621 1.02004 
-0.32563 -0.86639 1.6107 -0.32563 -0.86639 1.68043 -0.32563 0.96585 1.6107 
-0.32563 0.96585 1.68043 -0.31921 -0.80213 1.31442 -0.31921 -0.80213 1.97671 
-0.31921 0.90159 1.97671 -0.30875 -0.71509 1.15384 -0.30875 -0.71509 2.13729 
-0.30875 0.81454 2.13729 -0.30803 -0.81879 1.37757 -0.30803 -0.81879 1.91355 
-0.30803 0.91824 1.91355 -0.30378 -0.75348 1.22434 -0.30378 -0.75348 2.06679 
-0.30378 0.85293 2.06679 -0.30345 -0.65333 1.07285 -0.30345 0.75278 2.21827 
-0.29869 -0.83162 1.44191 -0.29869 -0.83162 1.84922 -0.29869 0.93108 1.84922 
-0.29122 -0.84059 1.50713 -0.29122 -0.84059 1.78399 -0.29122 0.94005 1.50713 
-0.29122 0.94005 1.78399 -0.2889 -0.77466 1.28473 -0.2889 -0.77466 2.0064 
-0.2889 0.87411 2.0064 -0.28806 -0.84708 1.57618 -0.28806 -0.84708 1.71494 
-0.28806 0.94654 1.57618 -0.28806 0.94654 1.71494 -0.28701 -0.84925 1.64556 
-0.28701 0.9487 1.64556 -0.28272 -0.68257 1.12775 -0.28272 -0.68257 2.16337 
-0.28272 0.78202 2.16337 -0.27691 -0.79304 1.34731 -0.27691 -0.79304 1.94382 
-0.27691 0.89249 1.94382 -0.27642 -0.72328 1.19698 -0.27642 -0.72328 2.09415 
-0.27642 0.82274 2.09415 -0.26672 -0.80768 1.41141 -0.26672 -0.80768 1.87972 
-0.26672 0.90713 1.87972 -0.26068 -0.74593 1.25655 -0.26068 -0.74593 2.03457 
-0.26068 0.84538 2.03457 -0.25841 -0.8184 1.47632 -0.25841 -0.8184 1.81481 
-0.25841 0.91785 1.81481 -0.25322 -0.82581 1.5414 -0.25322 -0.82581 1.74973 
-0.25322 0.92527 1.5414 -0.25322 0.92527 1.74973 -0.2511 -0.83016 1.61071 
-0.2511 -0.83016 1.68042 -0.2511 0.92961 1.61071 -0.2511 0.92961 1.68042 
-0.25014 -0.69122 1.1707 -0.25014 -0.69122 2.12043 -0.25014 0.79068 2.12043 
-0.24693 -0.76514 1.3178 -0.24693 -0.76514 1.97333 -0.24693 0.8646 1.97333 
-0.24496 0.72862 2.20113 -0.23577 -0.78142 1.38128 -0.23577 -0.78142 1.90984 
-0.23577 0.88087 1.90984 -0.23328 -0.71509 1.22931 -0.23328 -0.71509 2.06182 
-0.23328 0.81454 2.06182 -0.22677 -0.79402 1.44593 -0.22677 -0.79402 1.84519 
-0.22677 0.89347 1.84519 -0.22501 -0.65738 2.14556 -0.22501 0.75683 2.14556 
-0.22058 -0.80312 1.51065 -0.22058 -0.80312 1.78047 -0.22058 0.90257 1.51065 
-0.22058 0.90257 1.78047 -0.21865 -0.73584 1.28991 -0.21865 -0.73584 2.00122 
-0.21865 0.83529 2.00122 -0.21656 -0.80855 1.57595 -0.21656 -0.80855 1.71517 
-0.21656 0.908 1.57595 -0.21656 0.908 1.71517 -0.21532 -0.81063 1.64556 
-0.21532 0.91009 1.64556 -0.2072 -0.68257 1.20327 -0.2072 -0.68257 2.08785 
-0.2072 0.78202 2.08785 -0.20637 -0.75323 1.35184 -0.20637 -0.75323 1.93929 
-0.20637 0.85268 1.93929 -0.20108 0.72129 2.16949 -0.19638 -0.76751 1.41605 
-0.19638 -0.76751 1.87508 -0.19638 0.86697 1.87508 -0.1916 -0.70462 1.26288 
-0.1916 -0.70462 2.02825 -0.1916 0.80407 2.02825 -0.18891 -0.77809 1.48025 
-0.18891 -0.77809 1.81088 -0.18891 0.87754 1.81088 -0.18389 -0.78523 1.54537 
-0.18389 -0.78523 1.74576 -0.18389 0.88468 1.54537 -0.18389 0.88468 1.74576 
-0.18134 -0.78885 1.61071 -0.18134 -0.78885 1.68042 -0.18134 0.8883 1.61071 
-0.18134 0.8883 1.68042 -0.1783 -0.72344 1.32412 -0.1783 -0.72344 1.967 
-0.1783 0.82289 1.967 -0.16944 0.72862 2.12561 -0.16733 -0.73895 1.38674 
-0.16733 -0.73895 1.90438 -0.16733 0.8384 1.90438 -0.15875 -0.75108 1.45047 
-0.15875 -0.75108 1.84065 -0.15875 0.85053 1.84065 -0.1526 -0.75978 1.51504 
-0.1526 -0.75978 1.77609 -0.1526 0.85924 1.51504 -0.1526 0.85924 1.77609 
-0.1523 -0.65333 2.06712 -0.1523 0.75278 2.06712 -0.14889 -0.76502 1.58016 
-0.14889 -0.76502 1.71097 -0.14889 0.86448 1.58016 -0.14889 0.86448 1.71097 
-0.14766 -0.76677 1.64556 -0.14766 0.86622 1.64556 -0.14647 0.69176 2.14863 
-0.13724 -0.6744 2.00635 -0.13724 0.77386 2.00635 -0.12469 -0.69208 1.34665 
-0.12469 -0.69208 1.94447 -0.12469 0.79153 1.94447 -0.11625 0.6975 2.10361 
-0.11391 -0.70667 1.41229 -0.11391 -0.70667 1.87884 -0.11391 0.80613 1.87884 
-0.10625 -0.71745 1.47651 -0.10625 -0.71745 1.81462 -0.10625 0.81691 1.81462 
-0.10098 -0.72478 1.54196 -0.10098 -0.72478 1.74916 -0.10098 0.82423 1.54196 
-0.10098 0.82423 1.74916 -0.09948 -0.621 2.04411 -0.09948 0.72045 2.04411 
-0.09827 -0.72857 1.60736 -0.09827 -0.72857 1.68376 -0.09827 0.82802 1.60736 
-0.09827 0.82802 1.68376 -0.09418 0.65926 2.12569 -0.08543 -0.64104 1.98288 
-0.08543 0.7405 1.98288 -0.07284 -0.65763 1.91819 -0.07284 0.75709 1.91819 
-0.06566 0.6636 2.07964 -0.06327 -0.67096 1.4389 -0.06327 -0.67096 1.85223 
-0.06327 0.77041 1.85223 -0.0563 -0.68017 1.50383 -0.0563 -0.68017 1.7873 
-0.0563 0.77962 1.50383 -0.0563 0.77962 1.7873 -0.05224 -0.6862 1.56937 
-0.05224 -0.6862 1.72176 -0.05224 0.78565 1.56937 -0.05224 0.78565 1.72176 
-0.05028 -0.68834 1.64556 -0.05028 0.7878 1.64556 -0.04977 -0.58612 2.0194 
-0.04977 0.68557 2.0194 -0.03506 0.70365 1.95597 -0.02357 0.719 1.89063 
-0.0179 0.62708 2.05381 -0.01563 0.73142 1.46645 -0.01563 0.73142 1.82468 
-0.00982 0.73934 1.53178 -0.00982 0.73934 1.75934 -0.00542 0.74308 1.60736 
-0.00542 0.74308 1.68376 -0.00124 0.64679 1.99151 0.01213 0.66378 1.92763 
0.02215 0.67798 1.86247 0.02683 0.58808 2.02624 0.02877 0.68933 1.49481 
0.02877 0.68933 1.79632 0.0353 0.69487 1.56997 0.0353 0.69487 1.72116 
0.03749 0.69672 1.64556 -4.44223 0.53937 -0.77533 -4.44223 0.53937 -0.69886 
-4.43782 0.53563 -0.85092 -4.43782 0.53563 -0.62326 -4.42761 0.53072 -0.92402 
-4.42761 0.53072 -0.55017 -4.41887 0.51763 -0.48447 -4.4066 0.50162 -0.41946 
-4.40177 0.59155 -0.73709 -4.39959 0.5897 -0.81269 -4.39959 0.5897 -0.6615 
-4.39305 0.58416 -0.88785 -4.39305 0.58416 -0.58634 -4.39112 0.48291 -0.35642 
-4.38643 0.57281 -0.954 -4.38643 0.57281 -0.52019 -4.3852 0.43802 -0.28978 
-4.37642 0.55861 -0.45503 -4.37381 0.39001 -0.22521 -4.36671 0.48064 -0.30877 
-4.36305 0.54162 -0.39115 -4.35886 0.63791 -0.77529 -4.35886 0.63791 -0.69889 
-4.35861 0.34045 -0.16628 -4.35762 0.43419 -0.24288 -4.35446 0.63417 -0.85087 
-4.35446 0.63417 -0.62331 -4.34865 0.62625 -0.91621 -4.34865 0.62625 -0.55798 
-4.34638 0.52191 -0.32884 -4.34411 0.38521 -0.18119 -4.34071 0.61383 -0.49203 
-4.33946 0.47737 -0.26186 -4.33915 0.28343 -0.10833 -4.32923 0.59848 -0.42668 
-4.3279 0.4289 -0.19745 -4.32656 0.3344 -0.12418 -4.31951 0.51898 -0.28178 
-4.31451 0.5804 -0.36326 -4.314 0.68263 -0.73709 -4.31224 0.37916 -0.13856 
-4.31204 0.68048 -0.81329 -4.31204 0.68048 -0.6609 -4.31012 0.47231 -0.21609 
-4.30798 0.67445 -0.87883 -4.30798 0.67445 -0.59536 -4.30102 0.66524 -0.94376 
-4.30102 0.66524 -0.53043 -4.29862 0.55843 -0.30302 -4.29633 0.42311 -0.15463 
-4.29144 0.65192 -0.46447 -4.29063 0.51437 -0.23605 -4.27896 0.46566 -0.17206 
-4.27885 0.63532 -0.39977 -4.27849 0.37211 -0.09788 -4.2701 0.55409 -0.25697 
-4.26601 0.72285 -0.77529 -4.26601 0.72285 -0.69889 -4.2648 0.61528 -0.33854 
-4.2633 0.71906 -0.84069 -4.2633 0.71906 -0.63349 -4.26289 0.41595 -0.11348 
-4.25984 0.50808 -0.1918 -4.25803 0.71174 -0.90615 -4.25803 0.71174 -0.56804 
-4.25037 0.70096 -0.50382 -4.24804 0.59233 -0.27905 -4.24578 0.45866 -0.13059 
-4.23959 0.68636 -0.43818 -4.23955 0.54796 -0.21214 -4.23781 0.37916 -0.06413 
-4.22721 0.50013 -0.14916 -4.22704 0.66869 -0.37631 -4.22174 0.42311 -0.08003 
-4.21782 0.58659 -0.23402 -4.21663 0.76105 -0.73709 -4.21539 0.7593 -0.8025 
-4.21539 0.7593 -0.67169 -4.21199 0.64761 -0.31553 -4.21169 0.75407 -0.86762 
-4.21169 0.75407 -0.60657 -4.20723 0.54026 -0.16914 -4.20553 0.74536 -0.93218 
-4.20553 0.74536 -0.542 -4.20431 0.46566 -0.09741 -4.19695 0.73323 -0.47827 
-4.19485 0.62345 -0.25704 -4.18599 0.71772 -0.41565 -4.18588 0.57895 -0.19049 
-4.18457 0.50808 -0.11653 -4.18295 0.78313 -0.77195 -4.18295 0.78313 -0.70224 
-4.18039 0.77951 -0.83729 -4.18039 0.77951 -0.6369 -4.17892 0.4289 -0.04847 
-4.17537 0.77237 -0.90241 -4.17537 0.77237 -0.57178 -4.17268 0.6989 -0.35441 
-4.1679 0.7618 -0.50758 -4.16423 0.54796 -0.13682 -4.16321 0.61611 -0.21316 
-4.16028 0.47231 -0.06625 -4.15792 0.74751 -0.44337 -4.15709 0.67685 -0.2948 
-4.14896 0.80492 -0.73709 -4.14773 0.80283 -0.8067 -4.14773 0.80283 -0.66748 
-4.14563 0.73012 -0.38144 -4.14371 0.7974 -0.872 -4.14371 0.7974 -0.60218 
-4.14235 0.58659 -0.15855 -4.14032 0.51437 -0.08574 -4.13928 0.65166 -0.23709 
-4.13751 0.7883 -0.93672 -4.13751 0.7883 -0.53746 -4.131 0.70937 -0.32084 
-4.12852 0.7757 -0.47281 -4.1194 0.55409 -0.10627 -4.11933 0.62345 -0.18152 
-4.11735 0.75943 -0.40933 -4.1145 0.47737 -0.03691 -4.11414 0.68551 -0.26223 
-4.11318 0.82444 -0.77195 -4.11318 0.82444 -0.70224 -4.11106 0.82009 -0.84126 
-4.11106 0.82009 -0.63293 -4.10587 0.81268 -0.90634 -4.10587 0.81268 -0.56785 
-4.10361 0.74021 -0.34808 -4.09756 0.80196 -0.50294 -4.09732 0.59233 -0.12833 
-4.09459 0.51898 -0.05686 -4.08786 0.71757 -0.28851 -4.08737 0.78732 -0.43884 
-4.08156 0.67685 -0.21928 -4.07728 0.84353 -0.73709 -4.07622 0.84136 -0.80647 
-4.07622 0.84136 -0.66771 -4.07538 0.76894 -0.37626 -4.07335 0.55843 -0.07775 
-4.07306 0.83488 -0.87552 -4.07306 0.83488 -0.59866 -4.0676 0.48064 -0.00966 
-4.06559 0.82591 -0.94075 -4.06559 0.82591 -0.53344 -4.06084 0.64761 -0.16438 
-4.0605 0.74776 -0.31587 -4.05625 0.81307 -0.4691 -4.05553 0.70937 -0.24537 
-4.04752 0.52191 -0.02999 -4.04508 0.79642 -0.40595 -4.03866 0.86068 -0.77196 
-4.03866 0.86068 -0.70223 -4.03782 0.61528 -0.11157 -4.03654 0.85633 -0.84128 
-4.03654 0.85633 -0.63291 -4.03383 0.84713 -0.90939 -4.03383 0.84713 -0.56479 
-4.03212 0.77603 -0.34425 -4.02829 0.74021 -0.27276 -4.02533 0.83603 -0.49997 
-4.02196 0.6989 -0.20369 -4.01496 0.82103 -0.436 -4.01311 0.5804 -0.06186 
-4.0028 0.80228 -0.37357 -4.00011 0.76894 -0.30099 -4.00006 0.66869 -0.14933 
-3.99972 0.87734 -0.73709 -3.99884 0.87507 -0.80672 -3.99884 0.87507 -0.66747 
-3.997 0.86813 -0.87507 -3.997 0.86813 -0.59911 -3.99493 0.73012 -0.23074 
-3.99347 0.85683 -0.94277 -3.99347 0.85683 -0.53141 -3.98522 0.54162 -0.01332 
-3.9838 0.84364 -0.46699 -3.9766 0.63532 -0.09752 -3.9726 0.82648 -0.40377 
-3.97042 0.79642 -0.33129 -3.96704 0.75943 -0.25902 -3.96072 0.71772 -0.19038 
-3.96008 0.89106 -0.77196 -3.96008 0.89106 -0.70223 -3.95874 0.88651 -0.84034 
-3.95874 0.88651 -0.63384 -3.95608 0.87744 -0.90848 -3.95608 0.87744 -0.56571 
-3.95212 0.86394 -0.97557 -3.95212 0.86394 -0.49862 -3.94969 0.59848 -0.04714 
-3.9416 0.84855 -0.43477 -3.94037 0.82103 -0.3614 -3.93819 0.68636 -0.13678 
-3.93753 0.78732 -0.289 -3.933 0.74751 -0.21845 -3.92134 0.55861 5e-05 
-3.92036 0.90424 -0.73709 -3.9197 0.90199 -0.80554 -3.9197 0.90199 -0.66864 
-3.91773 0.89525 -0.87367 -3.91773 0.89525 -0.60051 -3.91445 0.88404 -0.94116 
-3.91445 0.88404 -0.53303 -3.9119 0.65192 -0.08493 -3.90987 0.86844 -0.46649 
-3.90938 0.84364 -0.39257 -3.90727 0.81307 -0.32012 -3.90356 -0.88659 -1.22633 
-3.90356 0.7757 -0.24785 -3.8981 0.73323 -0.17942 -3.88541 0.91317 -0.7718 
-3.88541 0.91317 -0.70239 -3.88434 0.61383 -0.03566 -3.88409 0.90863 -0.84017 
-3.88409 0.90863 -0.63402 -3.88144 0.89958 -0.90823 -3.88144 0.89958 -0.56596 
-3.87775 -0.97482 -1.04993 -3.87775 0.86394 -0.42425 -3.87749 0.8861 -0.97531 
-3.87749 0.8861 -0.49888 -3.8764 -0.94692 -1.12315 -3.8764 -0.94692 -0.35104 
-3.8764 0.83603 -0.35104 -3.87343 -0.91285 -1.19538 -3.87343 0.80196 -0.27881 
-3.87255 0.70096 -0.12599 -3.86879 0.7618 -0.20847 -3.85618 0.57281 0.01007 
-3.85036 -1.03291 -0.73709 -3.85036 0.92202 -0.73709 -3.84985 -1.03056 -0.80642 
-3.84985 -1.03056 -0.66777 -3.84985 0.91967 -0.80642 -3.84985 0.91967 -0.66777 
-3.84768 -1.02376 -0.87471 -3.84768 -1.02376 -0.59948 -3.84768 0.91287 -0.87471 
-3.84768 0.91287 -0.59948 -3.84594 0.66524 -0.07535 -3.84496 -0.96772 -1.09129 
-3.84496 -0.96772 -0.38289 -3.84496 0.85683 -0.38289 -3.84454 -1.01238 -0.94236 
-3.84454 -1.01238 -0.53183 -3.84454 0.9015 -0.94236 -3.84454 0.9015 -0.53183 
-3.84334 -0.99493 -1.01226 -3.84334 -0.99493 -0.46192 -3.84334 0.88404 -0.46192 
-3.84293 -0.9368 -1.16341 -3.84293 0.82591 -0.31078 -3.83891 -0.89919 -1.23533 
-3.83891 0.7883 -0.23885 -3.83437 0.74536 -0.17084 -3.81839 0.62625 -0.02772 
-3.81442 -1.03937 -0.7718 -3.81442 -1.03937 -0.70239 -3.81442 0.92849 -0.7718 
-3.81442 0.92849 -0.70239 -3.81376 -1.03462 -0.84086 -3.81376 -1.03462 -0.63333 
-3.81376 0.92373 -0.84086 -3.81376 0.92373 -0.63333 -3.81157 -0.95802 -1.13164 
-3.81157 -0.95802 -0.34254 -3.81157 0.84713 -0.34254 -3.81109 -1.02548 -0.90891 
-3.81109 -1.02548 -0.56528 -3.81109 0.91459 -0.90891 -3.81109 0.91459 -0.56528 
-3.81066 -0.98832 -1.05389 -3.81066 -0.98832 -0.42029 -3.81066 0.87744 -0.42029 
-3.81041 -1.01047 -0.97926 -3.81041 -1.01047 -0.49493 -3.81041 0.89958 -0.97926 
-3.81041 0.89958 -0.49493 -3.80852 -0.92357 -1.20369 -3.80852 0.81268 -0.27049 
-3.80833 0.71174 -0.11834 -3.80459 0.77237 -0.201 -3.79003 0.58416 0.01669 
-3.78101 0.67445 -0.06839 -3.77856 -1.0457 -0.73709 -3.77856 0.93481 -0.73709 
-3.77822 -1.04333 -0.80623 -3.77822 -1.04333 -0.66795 -3.77822 0.93244 -0.80623 
-3.77822 0.93244 -0.66795 -3.77771 -0.94576 -1.17088 -3.77771 0.83488 -0.30331 
-3.77726 -0.97902 -1.09482 -3.77726 -0.97902 -0.37937 -3.77726 0.86813 -0.37937 
-3.77723 -1.03623 -0.87504 -3.77723 -1.03623 -0.59914 -3.77723 0.92534 -0.87504 
-3.77723 0.92534 -0.59914 -3.77689 -1.02376 -0.9455 -3.77689 -1.02376 -0.52868 
-3.77689 0.91287 -0.9455 -3.77689 0.91287 -0.52868 -3.77585 -1.00613 -1.01554 
-3.77585 -1.00613 -0.45864 -3.77585 0.89525 -0.45864 -3.77419 -0.90829 -1.24152 
-3.77419 0.7974 -0.23266 -3.7698 0.75407 -0.16468 -3.75306 0.63417 -0.02191 
-3.7437 -1.04937 -0.77179 -3.7437 -1.04937 -0.7024 -3.7437 0.93848 -0.77179 
-3.7437 0.93848 -0.7024 -3.74346 -0.96722 -1.13436 -3.74346 -0.96722 -0.33983 
-3.74346 0.85633 -0.33983 -3.74344 -0.93098 -1.20888 -3.74344 0.82009 -0.26531 
-3.74304 -1.03462 -0.91157 -3.74304 -1.03462 -0.56261 -3.74304 0.92373 -0.91157 
-3.74304 0.92373 -0.56261 -3.74303 -1.04462 -0.84085 -3.74303 -1.04462 -0.63334 
-3.74303 0.93373 -0.84085 -3.74303 0.93373 -0.63334 -3.74287 0.71906 -0.11307 
-3.74253 -0.9974 -1.05656 -3.74253 -0.9974 -0.41763 -3.74253 0.88651 -0.41763 
-3.74235 -1.01952 -0.9819 -3.74235 -1.01952 -0.49228 -3.74235 0.90863 -0.9819 
-3.74235 0.90863 -0.49228 -3.73947 0.77951 -0.19597 -3.71547 0.68048 -0.06433 
-3.71487 0.5897 0.02322 -3.7089 -0.98596 -1.09666 -3.7089 -0.98596 -0.37753 
-3.7089 0.87507 -0.37753 -3.70889 -0.91372 -1.24554 -3.70889 0.80283 -0.22864 
-3.70875 -1.05303 -0.73709 -3.70875 0.94214 -0.73709 -3.70866 -0.95225 -1.17404 
-3.70866 0.84136 -0.30015 -3.7086 -1.03056 -0.94766 -3.7086 -1.03056 -0.52652 
-3.7086 0.91967 -0.94766 -3.7086 0.91967 -0.52652 -3.70858 -1.05063 -0.8064 
-3.70858 -1.05063 -0.66778 -3.70858 0.93974 -0.8064 -3.70858 0.93974 -0.66778 
-3.70842 -1.04333 -0.87604 -3.70842 -1.04333 -0.59814 -3.70842 0.93244 -0.87604 
-3.70842 0.93244 -0.59814 -3.70773 -1.01288 -1.01752 -3.70773 -1.01288 -0.45667 
-3.70773 0.90199 -0.45667 -3.70468 0.7593 -0.16098 -3.67751 0.53937 0.06586 
-3.67748 0.63791 -0.0175 -3.67747 0.72285 -0.11036 -3.67414 -0.97157 -1.13647 
-3.67414 -0.97157 -0.33771 -3.67414 0.86068 -0.33771 -3.67414 -1.00195 -1.05789 
-3.67414 -1.00195 -0.41629 -3.67414 0.89106 -0.41629 -3.67413 -0.93533 -1.211 
-3.67413 0.82444 -0.26319 -3.67413 0.78313 -0.19342 -3.67398 -1.03937 -0.91224 
-3.67398 -1.03937 -0.56194 -3.67398 0.92849 -0.91224 -3.67398 0.92849 -0.56194 
-3.67398 -1.02406 -0.98323 -3.67398 -1.02406 -0.49096 -3.67398 0.91317 -0.98323 
-3.67398 0.91317 -0.49096 -3.67397 -1.04937 -0.84151 -3.67397 -1.04937 -0.63267 
-3.67397 0.93848 -0.84151 -3.67397 0.93848 -0.63267 -3.67397 -1.05424 -0.77179 
-3.67397 -1.05424 -0.7024 -3.67397 0.94335 -0.77179 -3.67397 0.94335 -0.7024 
-3.63928 -1.05544 -0.73709 -3.63928 -1.05303 -0.80657 -3.63928 -1.05303 -0.66762 
-3.63928 -1.0457 -0.87637 -3.63928 -1.0457 -0.59781 -3.63928 -1.03291 -0.94817 
-3.63928 -1.03291 -0.52601 -3.63928 -1.01513 -1.01818 -3.63928 -1.01513 -0.45601 
-3.63928 -0.98823 -1.09753 -3.63928 -0.98823 -0.37665 -3.63928 -0.95442 -1.17509 
-3.63928 -0.95442 -0.29909 -3.63928 -0.9158 -1.24678 -3.63928 0.59155 0.0254 
-3.63928 0.68263 -0.06237 -3.63928 0.76105 -0.15974 -3.63928 0.80492 -0.22741 
-3.63928 0.84353 -0.29909 -3.63928 0.87734 -0.37665 -3.63928 0.90424 -1.01818 
-3.63928 0.90424 -0.45601 -3.63928 0.92202 -0.94817 -3.63928 0.92202 -0.52601 
-3.63928 0.93481 -0.87637 -3.63928 0.93481 -0.59781 -3.63928 0.94214 -0.80657 
-3.63928 0.94214 -0.66762 -3.63928 0.94456 -0.73709 -3.60458 -1.05424 -0.77179 
-3.60458 -1.05424 -0.7024 -3.60458 0.94335 -0.77179 -3.60458 0.94335 -0.7024 
-3.60458 -1.04937 -0.84151 -3.60458 -1.04937 -0.63267 -3.60458 0.93848 -0.84151 
-3.60458 0.93848 -0.63267 -3.60457 -1.02406 -0.98323 -3.60457 -1.02406 -0.49096 
-3.60457 0.91317 -0.98323 -3.60457 0.91317 -0.49096 -3.60457 -1.03937 -0.91224 
-3.60457 -1.03937 -0.56194 -3.60457 0.92849 -0.91224 -3.60457 0.92849 -0.56194 
-3.60442 -0.89402 -1.28076 -3.60442 0.78313 -0.19342 -3.60442 -0.93533 -1.211 
-3.60442 0.82444 -0.26319 -3.60441 -1.00195 -1.05789 -3.60441 -1.00195 -0.41629 
-3.60441 0.89106 -0.41629 -3.60441 -0.97157 -1.13647 -3.60441 -0.97157 -0.33771 
-3.60441 0.86068 -0.33771 -3.60108 0.72285 -0.11036 -3.60108 0.63791 -0.0175 
-3.60104 0.53937 0.06586 -3.57387 0.7593 -0.16098 -3.57083 -1.01288 -1.01752 
-3.57083 -1.01288 -0.45667 -3.57083 0.90199 -1.01752 -3.57083 0.90199 -0.45667 
-3.57014 -1.04333 -0.87604 -3.57014 -1.04333 -0.59814 -3.57014 0.93244 -0.87604 
-3.57014 0.93244 -0.59814 -3.56997 -1.05063 -0.8064 -3.56997 -1.05063 -0.66778 
-3.56997 0.93974 -0.8064 -3.56997 0.93974 -0.66778 -3.56995 -1.03056 -0.94766 
-3.56995 -1.03056 -0.52652 -3.56995 0.91967 -0.94766 -3.56995 0.91967 -0.52652 
-3.56989 -0.95225 -1.17404 -3.56989 -0.95225 -0.30015 -3.56989 0.84136 -0.30015 
-3.5698 -1.05303 -0.73709 -3.5698 0.94214 -0.73709 -3.56967 -0.91372 -1.24554 
-3.56967 0.80283 -0.22864 -3.56965 -0.98596 -1.09666 -3.56965 -0.98596 -0.37753 
-3.56965 0.87507 -0.37753 -3.56368 0.5897 0.02322 -3.56308 0.68048 -0.06433 
-3.53908 -0.8904 -1.27821 -3.53908 0.77951 -0.19597 -3.5362 -1.01952 -0.9819 
-3.5362 -1.01952 -0.49228 -3.5362 0.90863 -0.9819 -3.5362 0.90863 -0.49228 
-3.53602 -0.9974 -1.05656 -3.53602 -0.9974 -0.41763 -3.53602 0.88651 -0.41763 
-3.53568 0.71906 -0.11307 -3.53552 -1.04462 -0.84085 -3.53552 -1.04462 -0.63334 
-3.53552 0.93373 -0.84085 -3.53552 0.93373 -0.63334 -3.53551 -1.03462 -0.91157 
-3.53551 -1.03462 -0.56261 -3.53551 0.92373 -0.91157 -3.53551 0.92373 -0.56261 
-3.53511 -0.93098 -1.20888 -3.53511 0.82009 -0.26531 -3.53509 -0.96722 -1.13436 
-3.53509 -0.96722 -0.33983 -3.53509 0.85633 -0.33983 -3.53485 -1.04937 -0.77179 
-3.53485 -1.04937 -0.7024 -3.53485 0.93848 -0.77179 -3.53485 0.93848 -0.7024 
-3.5255 0.63417 -0.02191 -3.50875 0.75407 -0.16468 -3.50437 -0.90829 -1.24152 
-3.50437 0.7974 -0.23266 -3.5027 -1.00613 -1.01554 -3.5027 -1.00613 -0.45864 
-3.5027 0.89525 -1.01554 -3.5027 0.89525 -0.45864 -3.50166 -1.02376 -0.9455 
-3.50166 -1.02376 -0.52868 -3.50166 0.91287 -0.9455 -3.50166 0.91287 -0.52868 
-3.50133 -1.03623 -0.87504 -3.50133 -1.03623 -0.59914 -3.50133 0.92534 -0.87504 
-3.50133 0.92534 -0.59914 -3.5013 -0.97902 -1.09482 -3.5013 -0.97902 -0.37937 
-3.5013 0.86813 -0.37937 -3.50085 -0.94576 -1.17088 -3.50085 -0.94576 -0.30331 
-3.50085 0.83488 -0.30331 -3.50033 -1.04333 -0.80623 -3.50033 -1.04333 -0.66795 
-3.50033 0.93244 -0.80623 -3.50033 0.93244 -0.66795 -3.49999 -1.0457 -0.73709 
-3.49999 0.93481 -0.73709 -3.49754 0.67445 -0.06839 -3.47396 -0.88326 -1.27319 
-3.47396 0.77237 -0.201 -3.47022 0.71174 -0.11834 -3.47003 -0.92357 -1.20369 
-3.47003 -0.92357 -0.27049 -3.47003 0.81268 -0.27049 -3.46814 -1.01047 -0.97926 
-3.46814 -1.01047 -0.49493 -3.46814 0.89958 -0.97926 -3.46814 0.89958 -0.49493 
-3.46789 -0.98832 -1.05389 -3.46789 -0.98832 -0.42029 -3.46789 0.87744 -0.42029 
-3.46746 -1.02548 -0.90891 -3.46746 -1.02548 -0.56528 -3.46746 0.91459 -0.90891 
-3.46746 0.91459 -0.56528 -3.46698 -0.95802 -1.13164 -3.46698 -0.95802 -0.34254 
-3.46698 0.84713 -0.34254 -3.4648 -1.03462 -0.84086 -3.4648 -1.03462 -0.63333 
-3.4648 0.92373 -0.84086 -3.4648 0.92373 -0.63333 -3.46413 -1.03937 -0.7718 
-3.46413 -1.03937 -0.70239 -3.46413 0.92849 -0.7718 -3.46413 0.92849 -0.70239 
-3.46016 0.62625 -0.02772 -3.44419 -0.85625 -1.30335 -3.44419 0.74536 -0.17084 
-3.43965 -0.89919 -1.23533 -3.43965 0.7883 -0.23885 -3.43562 -0.9368 -1.16341 
-3.43562 -0.9368 -0.31078 -3.43562 0.82591 -0.31078 -3.43521 -0.99493 -1.01226 
-3.43521 -0.99493 -0.46192 -3.43521 0.88404 -1.01226 -3.43521 0.88404 -0.46192 
-3.43401 -1.01238 -0.94236 -3.43401 -1.01238 -0.53183 -3.43401 0.9015 -0.94236 
-3.43401 0.9015 -0.53183 -3.4336 -0.96772 -1.09129 -3.4336 -0.96772 -0.38289 
-3.4336 0.85683 -0.38289 -3.43261 0.66524 -0.07535 -3.43087 -1.02376 -0.87471 
-3.43087 -1.02376 -0.59948 -3.43087 0.91287 -0.87471 -3.43087 0.91287 -0.59948 
-3.4287 -1.03056 -0.80642 -3.4287 -1.03056 -0.66777 -3.4287 0.91967 -0.80642 
-3.4287 0.91967 -0.66777 -3.4282 -1.03291 -0.73709 -3.4282 0.92202 -0.73709 
-3.40976 -0.87268 -1.26572 -3.40976 0.7618 -0.20847 -3.406 0.70096 -0.12599 
-3.40512 -0.91285 -1.19538 -3.40512 -0.91285 -0.27881 -3.40512 0.80196 -0.27881 
-3.40215 -0.94692 -1.12315 -3.40215 -0.94692 -0.35104 -3.40215 0.83603 -0.35104 
-3.40106 -0.99699 -0.97531 -3.40106 -0.99699 -0.49888 -3.40106 0.8861 -0.97531 
-3.40106 0.8861 -0.49888 -3.4008 -0.97482 -1.04993 -3.4008 -0.97482 -0.42425 
-3.4008 0.86394 -1.04993 -3.4008 0.86394 -0.42425 -3.39711 -1.01047 -0.90823 
-3.39711 -1.01047 -0.56596 -3.39711 0.89958 -0.90823 -3.39711 0.89958 -0.56596 
-3.39447 -1.01952 -0.84017 -3.39447 -1.01952 -0.63402 -3.39447 0.90863 -0.84017 
-3.39447 0.90863 -0.63402 -3.39314 -1.02406 -0.7718 -3.39314 -1.02406 -0.70239 
-3.39314 0.91317 -0.7718 -3.39314 0.91317 -0.70239 -3.38046 -0.84412 -1.29477 
-3.38046 0.73323 -0.17942 -3.375 -0.88659 -1.22633 -3.375 -0.88659 -0.24785 
-3.375 0.7757 -0.24785 -3.37129 -0.92396 -1.15407 -3.37129 -0.92396 -0.32012 
-3.37129 0.81307 -0.32012 -3.36918 -0.95453 -1.08162 -3.36918 -0.95453 -0.39257 
-3.36918 0.84364 -0.39257 -3.36868 -0.97932 -1.00769 -3.36868 -0.97932 -0.46649 
-3.36868 0.86844 -1.00769 -3.36868 0.86844 -0.46649 -3.36665 0.65192 -0.08493 
-3.36411 -0.99493 -0.94116 -3.36411 -0.99493 -0.53303 -3.36411 0.88404 -0.94116 
-3.36411 0.88404 -0.53303 -3.36083 -1.00613 -0.87367 -3.36083 -1.00613 -0.60051 
-3.36083 0.89525 -0.87367 -3.36083 0.89525 -0.60051 -3.35885 -1.01288 -0.80554 
-3.35885 -1.01288 -0.66864 -3.35885 0.90199 -0.80554 -3.35885 0.90199 -0.66864 
-3.35819 -1.01513 -0.73709 -3.35819 0.90424 -0.73709 -3.34555 -0.8584 -1.25573 
-3.34555 0.74751 -0.21845 -3.34102 -0.89821 -1.18519 -3.34102 -0.89821 -0.289 
-3.34102 0.78732 -0.289 -3.34037 0.68636 -0.13678 -3.33819 -0.93192 -1.11278 
-3.33819 -0.93192 -0.3614 -3.33819 0.82103 -0.3614 -3.33695 -0.95943 -1.03942 
-3.33695 -0.95943 -0.43477 -3.33695 0.84855 -1.03942 -3.33695 0.84855 -0.43477 
-3.32643 -0.97482 -0.97557 -3.32643 -0.97482 -0.49862 -3.32643 0.86394 -0.97557 
-3.32643 0.86394 -0.49862 -3.32248 -0.98832 -0.90848 -3.32248 -0.98832 -0.56571 
-3.32248 0.87744 -0.90848 -3.32248 0.87744 -0.56571 -3.31981 -0.9974 -0.84034 
-3.31981 -0.9974 -0.63384 -3.31981 0.88651 -0.84034 -3.31981 0.88651 -0.63384 
-3.31848 -1.00195 -0.77196 -3.31848 -1.00195 -0.70223 -3.31848 0.89106 -0.77196 
-3.31848 0.89106 -0.70223 -3.31784 -0.82861 -1.2838 -3.31784 0.71772 -0.19038 
-3.31151 -0.87031 -1.21517 -3.31151 -0.87031 -0.25902 -3.31151 0.75943 -0.25902 
-3.30813 -0.90731 -1.14289 -3.30813 -0.90731 -0.33129 -3.30813 0.79642 -0.33129 
-3.30595 -0.93737 -1.07042 -3.30595 -0.93737 -0.40377 -3.30595 0.82648 -0.40377 
-3.29475 -0.95453 -1.00719 -3.29475 -0.95453 -0.46699 -3.29475 0.84364 -1.00719 
-3.29475 0.84364 -0.46699 -3.28508 -0.96772 -0.94277 -3.28508 -0.96772 -0.53141 
-3.28508 0.85683 -0.94277 -3.28508 0.85683 -0.53141 -3.28362 -0.84101 -1.24345 
-3.28362 -0.84101 -0.23074 -3.28362 0.73012 -0.23074 -3.28155 -0.97902 -0.87507 
-3.28155 -0.97902 -0.59911 -3.28155 0.86813 -0.87507 -3.28155 0.86813 -0.59911 
-3.27971 -0.98596 -0.80672 -3.27971 -0.98596 -0.66747 -3.27971 0.87507 -0.80672 
-3.27971 0.87507 -0.66747 -3.27884 -0.98823 -0.73709 -3.27884 0.87734 -0.73709 
-3.27849 0.66869 -0.14933 -3.27844 -0.87983 -1.1732 -3.27844 -0.87983 -0.30099 
-3.27844 0.76894 -0.30099 -3.27575 -0.91317 -1.10062 -3.27575 -0.91317 -0.37357 
-3.27575 0.80228 -0.37357 -3.26359 -0.93192 -1.03818 -3.26359 -0.93192 -0.436 
-3.26359 0.82103 -0.436 -3.25659 -0.80979 -1.2705 -3.25659 -0.80979 -0.20369 
-3.25659 0.6989 -0.20369 -3.25322 -0.94692 -0.97422 -3.25322 -0.94692 -0.49997 
-3.25322 0.83603 -0.97422 -3.25322 0.83603 -0.49997 -3.25026 -0.8511 -1.20142 
-3.25026 -0.8511 -0.27276 -3.25026 0.74021 -0.27276 -3.24643 -0.88691 -1.12994 
-3.24643 -0.88691 -0.34425 -3.24643 0.77603 -0.34425 -3.24473 -0.95802 -0.90939 
-3.24473 -0.95802 -0.56479 -3.24473 0.84713 -0.90939 -3.24473 0.84713 -0.56479 
-3.24201 -0.96722 -0.84128 -3.24201 -0.96722 -0.63291 -3.24201 0.85633 -0.84128 
-3.23989 -0.97157 -0.77196 -3.23989 -0.97157 -0.70223 -3.23347 -0.90731 -1.06824 
-3.23347 -0.90731 -0.40595 -3.23347 0.79642 -0.40595 -3.22302 -0.82026 -1.22882 
-3.22302 -0.82026 -0.24537 -3.22302 0.70937 -0.24537 -3.2223 -0.92396 -1.00508 
-3.2223 -0.92396 -0.4691 -3.21805 -0.85865 -1.15832 -3.21805 -0.85865 -0.31587 
-3.21805 0.74776 -0.31587 -3.21771 -0.7585 -1.3098 -3.21771 0.64761 -0.16438 
-3.21296 -0.9368 -0.94075 -3.21296 -0.9368 -0.53344 -3.20549 -0.94576 -0.87552 
-3.20549 -0.94576 -0.59866 -3.20317 -0.87983 -1.09793 -3.20317 -0.87983 -0.37626 
-3.20233 -0.95225 -0.80647 -3.20233 -0.95225 -0.66771 -3.20128 -0.95442 -0.73709 
-3.19699 -0.78774 -1.2549 -3.19699 -0.78774 -0.21928 -3.19699 0.67685 -0.21928 
-3.19118 -0.89821 -1.03535 -3.19118 -0.89821 -0.43884 -3.19069 -0.82845 -1.18568 
-3.19069 -0.82845 -0.28851 -3.18099 -0.91285 -0.97125 -3.18099 -0.91285 -0.50294 
-3.17494 -0.8511 -1.1261 -3.17494 -0.8511 -0.34808 -3.17268 -0.92357 -0.90634 
-3.17268 -0.92357 -0.56785 -3.16749 -0.93098 -0.84126 -3.16749 -0.93098 -0.63293 
-3.16537 -0.93533 -0.77195 -3.16537 -0.93533 -0.70224 -3.16441 -0.7964 -1.21196 
-3.16441 -0.7964 -0.26223 -3.1612 -0.87031 -1.06486 -3.1612 -0.87031 -0.40933 
-3.15923 -0.73434 -1.29266 -3.15004 -0.88659 -1.00137 -3.15004 -0.88659 -0.47281 
-3.14755 -0.82026 -1.15335 -3.14755 -0.82026 -0.32084 -3.14104 -0.89919 -0.93672 
-3.14104 -0.89919 -0.53746 -3.13928 -0.76255 -1.23709 -3.13928 -0.76255 -0.23709 
-3.13621 -0.69748 -1.31563 -3.13485 -0.90829 -0.872 -3.13485 -0.90829 -0.60218 
-3.13292 -0.84101 -1.09275 -3.13292 -0.84101 -0.38144 -3.13083 -0.91372 -0.8067 
-3.13083 -0.91372 -0.66748 -3.12959 -0.9158 -0.73709 -3.12147 -0.78774 -1.17938 
-3.12147 -0.78774 -0.2948 -3.12063 -0.8584 -1.03082 -3.12063 -0.8584 -0.44337 
-3.11534 -0.727 -1.26102 -3.11065 -0.87268 -0.96661 -3.11065 -0.87268 -0.50758 
-3.10587 -0.80979 -1.11978 -3.10587 -0.80979 -0.35441 -3.10318 -0.88326 -0.90241 
-3.10318 -0.88326 -0.57178 -3.09816 -0.8904 -0.83729 -3.09816 -0.8904 -0.6369 
-3.09561 -0.89402 -0.77195 -3.09561 -0.89402 -0.70224 -3.09268 -0.68984 -1.28369 
-3.09257 -0.82861 -1.05853 -3.09257 -0.82861 -0.41565 -3.08371 -0.73434 -1.21714 
-3.08371 -0.73434 -0.25704 -3.0816 -0.84412 -0.99591 -3.0816 -0.84412 -0.47827 
-3.07302 -0.85625 -0.93218 -3.07302 -0.85625 -0.542 -3.07132 -0.65114 -1.30505 
-3.06687 -0.86496 -0.86762 -3.06687 -0.86496 -0.60657 -3.06657 -0.7585 -1.15865 
-3.06657 -0.7585 -0.31553 -3.06316 -0.87019 -0.8025 -3.06316 -0.87019 -0.67169 
-3.06193 -0.87194 -0.73709 -3.06073 -0.69748 -1.24016 -3.05151 -0.77957 -1.09788 
-3.05151 -0.77957 -0.37631 -3.05134 -0.61101 -1.32503 -3.039 -0.65885 -1.26205 
-3.03896 -0.79725 -1.036 -3.03896 -0.79725 -0.43818 -3.03051 -0.70321 -1.19514 
-3.03051 -0.70321 -0.27905 -3.02818 -0.81184 -0.97037 -3.02818 -0.81184 -0.50382 
-3.02052 -0.82262 -0.90615 -3.02052 -0.82262 -0.56804 -3.01871 -0.61897 -1.28239 
-3.01525 -0.82995 -0.84069 -3.01525 -0.82995 -0.63349 -3.01375 -0.72617 -1.13564 
-3.01375 -0.72617 -0.33854 -3.01254 -0.83374 -0.77529 -3.01254 -0.83374 -0.69889 
-3.00845 -0.66498 -1.21722 -2.9997 -0.74621 -1.07441 -2.9997 -0.74621 -0.39977 
-2.99959 -0.57654 -1.30212 -2.98792 -0.62526 -1.23814 -2.98711 -0.76281 -1.00972 
-2.98711 -0.76281 -0.46447 -2.98222 -0.534 -1.31955 -2.97993 -0.66932 -1.17117 
-2.97754 -0.77613 -0.94376 -2.97754 -0.77613 -0.53043 -2.97057 -0.78534 -0.87883 
-2.97057 -0.78534 -0.59536 -2.96843 -0.58319 -1.2581 -2.96651 -0.79137 -0.81329 
-2.96651 -0.79137 -0.6609 -2.96455 -0.79351 -0.73709 -2.96404 -0.69129 -1.11093 
-2.96404 -0.69129 -0.36326 -2.95904 -0.62987 -1.19241 -2.95065 -0.53979 -1.27673 
-2.94933 -0.70937 -1.0475 -2.94933 -0.70937 -0.42668 -2.93909 -0.58826 -1.21232 
-2.93784 -0.72472 -0.98216 -2.93784 -0.72472 -0.49203 -2.93444 -0.4961 -1.293 
-2.93217 -0.63279 -1.14534 -2.9299 -0.73714 -0.91621 -2.9299 -0.73714 -0.55798 
-2.92409 -0.74505 -0.85087 -2.92409 -0.74505 -0.62331 -2.92093 -0.54508 -1.2313 
-2.91994 -0.45134 -1.30791 -2.91969 -0.74879 -0.77529 -2.91969 -0.74879 -0.69889 
-2.91551 -0.6525 -1.08304 -2.91551 -0.6525 -0.39115 -2.91185 -0.59153 -1.16541 
-2.90474 -0.5009 -1.24897 -2.90214 -0.6695 -1.01916 -2.90214 -0.6695 -0.45503 
-2.89335 -0.54891 -1.18441 -2.89212 -0.6837 -0.954 -2.89212 -0.6837 -0.52019 
-2.88993 -0.45627 -1.26418 -2.88744 -0.5938 -1.11777 -2.8855 -0.69505 -0.88785 
-2.8855 -0.69505 -0.58634 -2.87896 -0.70059 -0.81269 -2.87896 -0.70059 -0.6615 
-2.87678 -0.70244 -0.73709 -2.87674 -0.50505 -1.20227 -2.87634 -0.40596 -1.28029 
-2.87195 -0.61251 -1.05472 -2.87195 -0.61251 -0.41946 -2.86853 -0.55141 -1.13706 
-2.86205 -0.46006 -1.21897 -2.85968 -0.62851 -0.98972 -2.85968 -0.62851 -0.48447 
-2.85146 -0.50753 -1.15539 -2.85094 -0.64161 -0.92402 -2.85094 -0.64161 -0.55017 
-2.84802 -0.41002 -1.23527 -2.84592 -0.5525 -1.08856 -2.84073 -0.64652 -0.85092 
-2.84073 -0.64652 -0.62326 -2.83637 -0.4627 -1.17238 -2.83633 -0.35893 -1.2501 
-2.83632 -0.65026 -0.77533 -2.83632 -0.65026 -0.69886 -2.8314 -0.56995 -1.02454 
-2.8314 -0.56995 -0.44965 -2.82841 -0.50892 -1.10703 -2.82136 -0.41347 -1.18745 
-2.82061 -0.58504 -0.95918 -2.82061 -0.58504 -0.515 -2.81296 -0.46419 -1.12456 
-2.80922 -0.3625 -1.20263 -2.80831 -0.59128 -0.88667 -2.80831 -0.59128 -0.58751 
-2.80781 -0.50907 -1.05785 -2.80781 -0.50907 -0.41633 -2.80053 -0.59461 -0.81334 
-2.80053 -0.59461 -0.66084 -2.79948 -0.31031 -1.21645 -2.79808 -0.59618 -0.73709 
-2.79758 -0.41519 -1.13974 -2.79467 -0.52562 -0.99316 -2.79467 -0.52562 -0.48102 
-2.79191 -0.46452 -1.07565 -2.7846 -0.36516 -1.15376 -2.78002 -0.53255 -0.92162 
-2.78002 -0.53255 -0.55256 -2.77607 -0.41585 -1.09062 -2.77325 -0.46369 -1.02577 
-2.77325 -0.46369 -0.44842 -2.77011 -0.53726 -0.84847 -2.77011 -0.53726 -0.62572 
-2.76514 -0.53961 -0.77533 -2.76514 -0.53961 -0.69886 -2.76272 -0.3659 -1.10489 
-2.75705 -0.41523 -1.04079 -2.75647 -0.4716 -0.95496 -2.75647 -0.4716 -0.51922 
-2.74442 -0.47728 -0.88299 -2.74442 -0.47728 -0.59119 -2.7424 -0.41657 -0.99245 
-2.73716 -0.4807 -0.81024 -2.73716 -0.4807 -0.66395 -2.73474 -0.48185 -0.73709 
-3.91881 0.93337 -2.05004 -3.8908 0.99234 -1.9387 -3.88639 0.9886 -2.01429 
-3.87618 0.9837 -2.08739 -3.85034 1.04452 -1.90046 -3.84816 1.04267 -1.97606 
-3.84816 1.04267 -1.82487 -3.84163 1.03713 -2.05122 -3.83501 1.02579 -2.11737 
-3.80744 1.09088 -1.93866 -3.80744 1.09088 -1.86226 -3.80303 1.08714 -2.01424 
-3.80303 1.08714 -1.78668 -3.79722 1.07922 -2.07958 -3.79722 1.07922 -1.72134 
-3.78928 1.0668 -2.14552 -3.78928 1.0668 -1.6554 -3.76257 1.1356 -1.90046 
-3.76061 1.13345 -1.97666 -3.76061 1.13345 -1.82427 -3.75655 1.12742 -2.0422 
-3.75655 1.12742 -1.75872 -3.74959 1.11821 -2.10713 -3.74959 1.11821 -1.6938 
-3.74001 1.10489 -2.17308 -3.74001 1.10489 -1.62784 -3.72742 1.0883 -1.56314 
-3.71458 1.17582 -1.93866 -3.71458 1.17582 -1.86226 -3.71338 1.06826 -1.50191 
-3.71187 1.17203 -2.00406 -3.71187 1.17203 -1.79686 -3.7066 1.16471 -2.06952 
-3.7066 1.16471 -1.73141 -3.69895 1.15393 -2.13373 -3.69895 1.15393 -1.66719 
-3.68816 1.13933 -2.19937 -3.68816 1.13933 -1.60155 -3.67561 1.12166 -1.53968 
-3.6652 1.21402 -1.90046 -3.66396 1.21228 -1.96587 -3.66396 1.21228 -1.83506 
-3.66056 1.10058 -1.4789 -3.66026 1.20704 -2.03099 -3.66026 1.20704 -1.76994 
-3.6541 1.19834 -2.09555 -3.6541 1.19834 -1.70537 -3.64553 1.1862 -2.15928 
-3.64553 1.1862 -1.64164 -3.64342 1.07642 -1.42041 -3.63456 1.17069 -2.2219 
-3.63456 1.17069 -1.57902 -3.63152 1.2361 -1.93532 -3.63152 1.2361 -1.86561 
-3.62897 1.23248 -2.00066 -3.62897 1.23248 -1.80027 -3.62394 1.22534 -2.06578 
-3.62394 1.22534 -1.73515 -3.62125 1.15187 -1.51778 -3.61647 1.21477 -2.12998 
-3.61647 1.21477 -1.67095 -3.61178 1.06909 -1.37653 -3.60649 1.20048 -2.19419 
-3.60649 1.20048 -1.60674 -3.60566 1.12982 -1.45817 -3.59753 1.25789 -1.90046 
-3.5963 1.2558 -1.97007 -3.5963 1.2558 -1.83085 -3.5942 1.18309 -2.25612 
-3.5942 1.18309 -1.54481 -3.59228 1.25038 -2.03537 -3.59228 1.25038 -1.76555 
-3.59092 1.03956 -1.32192 -3.58785 1.10463 -1.40046 -3.58609 1.24127 -2.10009 
-3.58609 1.24127 -1.70083 -3.57957 1.16234 -1.48421 -3.57709 1.22867 -2.16474 
-3.57709 1.22867 -1.63618 -3.56798 1.00706 -1.26963 -3.5679 1.07642 -1.34489 
-3.56593 1.2124 -2.22823 -3.56593 1.2124 -1.5727 -3.56271 1.13848 -1.4256 
-3.56175 1.27741 -1.93532 -3.56175 1.27741 -1.86561 -3.55963 1.27307 -2.00463 
-3.55963 1.27307 -1.7963 -3.55445 1.26565 -2.0697 -3.55445 1.26565 -1.73122 
-3.55218 1.19318 -2.28947 -3.55218 1.19318 -1.51145 -3.54614 1.25493 -2.13462 
-3.54614 1.25493 -1.6663 -3.54589 1.0453 -1.2917 -3.53643 1.17054 -1.45188 
-3.53594 1.24029 -2.19872 -3.53594 1.24029 -1.60221 -3.53014 1.12982 -1.38265 
-3.52585 1.2965 -1.90046 -3.52479 1.29434 -1.96984 -3.52479 1.29434 -1.83108 
-3.52395 1.22191 -2.2613 -3.52395 1.22191 -1.53963 -3.52192 1.0114 -1.24112 
-3.52163 1.28785 -2.03889 -3.52163 1.28785 -1.76203 -3.51416 1.27888 -2.10412 
-3.51416 1.27888 -1.69681 -3.50941 1.10058 -1.32775 -3.50907 1.20074 -1.47924 
-3.50482 1.26604 -2.16845 -3.50482 1.26604 -1.63247 -3.5041 1.16234 -1.40874 
-3.4961 0.97488 -1.19336 -3.49365 1.24939 -2.23161 -3.49365 1.24939 -1.56932 
-3.48723 1.31365 -1.93533 -3.48723 1.31365 -1.8656 -3.4864 1.06826 -1.27493 
-3.48511 1.3093 -2.00464 -3.48511 1.3093 -1.79628 -3.4824 1.3001 -2.07276 
-3.4824 1.3001 -1.72816 -3.4807 1.229 -2.29331 -3.4807 1.229 -1.50761 
-3.47686 1.19318 -1.43613 -3.4739 1.28901 -2.13759 -3.4739 1.28901 -1.66334 
-3.47053 1.15187 -1.36706 -3.46852 0.93588 -1.14862 -3.46354 1.274 -2.20155 
-3.46354 1.274 -1.59937 -3.46168 1.03337 -1.22522 -3.45137 1.25526 -2.26399 
-3.45137 1.25526 -1.53694 -3.44868 1.22191 -2.33657 -3.44868 1.22191 -1.46436 
-3.44863 1.12166 -1.3127 -3.44829 1.33031 -1.90046 -3.44741 1.32805 -1.97009 
-3.44741 1.32805 -1.83083 -3.44557 1.3211 -2.03844 -3.44557 1.3211 -1.76248 
-3.4435 1.18309 -1.39411 -3.44205 1.3098 -2.10614 -3.44205 1.3098 -1.69478 
-3.43379 0.99459 -1.17669 -3.43237 1.29661 -2.17056 -3.43237 1.29661 -1.63036 
-3.42517 1.0883 -1.26089 -3.42118 1.27945 -2.23379 -3.42118 1.27945 -1.56713 
-3.41899 1.24939 -2.30626 -3.41899 1.24939 -1.49466 -3.41561 1.2124 -1.42238 
-3.40929 1.17069 -1.35375 -3.40865 1.34403 -1.93533 -3.40865 1.34403 -1.8656 
-3.40731 1.33948 -2.00371 -3.40731 1.33948 -1.79721 -3.40548 0.95459 -1.13313 
-3.40465 1.33041 -2.07185 -3.40465 1.33041 -1.72908 -3.40069 1.31691 -2.13894 
-3.40069 1.31691 -1.66198 -3.39826 1.05145 -1.21051 -3.39018 1.30152 -2.20279 
-3.39018 1.30152 -1.59813 -3.38894 1.274 -2.27615 -3.38894 1.274 -1.52477 
-3.38676 1.13933 -1.30015 -3.3861 1.24029 -2.34856 -3.3861 1.24029 -1.45237 
-3.38157 1.20048 -1.38182 -3.37529 0.91204 -1.09259 -3.36991 1.01158 -1.16332 
-3.36893 1.35721 -1.90046 -3.36827 1.35496 -1.96891 -3.36827 1.35496 -1.83201 
-3.3663 1.34822 -2.03704 -3.3663 1.34822 -1.76388 -3.36302 1.33702 -2.10453 
-3.36302 1.33702 -1.69639 -3.36047 1.10489 -1.2483 -3.35845 1.32141 -2.17106 
-3.35845 1.32141 -1.62986 -3.35795 1.29661 -2.24499 -3.35795 1.29661 -1.55594 
-3.35584 -0.47099 -2.31743 -3.35584 1.26604 -2.31743 -3.35584 1.26604 -1.48349 
-3.35213 1.22867 -2.3897 -3.35213 1.22867 -1.41122 -3.34667 1.1862 -1.34278 
-3.34392 0.86771 -1.05586 -3.34048 0.9706 -1.12087 -3.33398 1.36614 -1.93517 
-3.33398 1.36614 -1.86576 -3.33291 1.0668 -1.19903 -3.33266 1.3616 -2.00354 
-3.33266 1.3616 -1.79739 -3.33001 1.35255 -2.0716 -3.33001 1.35255 -1.72932 
-3.32633 1.31691 -2.2133 -3.32633 1.31691 -1.58762 -3.32607 1.33907 -2.13868 
-3.32607 1.33907 -1.66224 -3.32497 -0.49395 -2.28652 -3.32497 1.28901 -2.28652 
-3.32497 1.28901 -1.51441 -3.32201 -0.45988 -2.35875 -3.32201 1.25493 -2.35875 
-3.32201 1.25493 -1.44217 -3.32112 1.15393 -1.28936 -3.31736 1.21477 -2.42909 
-3.31736 1.21477 -1.37184 -3.30994 0.92712 -1.0818 -3.30475 1.02579 -1.1533 
-3.29893 1.375 -1.90046 -3.29842 1.37265 -1.96978 -3.29842 1.37265 -1.83114 
-3.29626 1.36584 -2.03808 -3.29626 1.36584 -1.76285 -3.29451 1.11821 -1.23872 
-3.29353 -0.51474 -2.25466 -3.29353 1.3098 -2.25466 -3.29353 1.3098 -1.54626 
-3.29311 1.35447 -2.10572 -3.29311 1.35447 -1.6952 -3.29192 1.33702 -2.17563 
-3.29192 1.33702 -1.62529 -3.2915 -0.48382 -2.32678 -3.2915 1.27888 -2.32678 
-3.2915 1.27888 -1.47415 -3.28748 1.24127 -2.3987 -3.28748 1.24127 -1.40222 
-3.28294 1.19834 -1.33421 -3.27477 0.9837 -1.11213 -3.27238 0.87463 -1.04121 
-3.26697 1.07922 -1.19109 -3.263 1.38146 -1.93517 -3.263 1.38146 -1.86576 
-3.26233 1.37671 -2.00423 -3.26233 1.37671 -1.7967 -3.26015 -0.50505 -2.29501 
-3.26015 1.3001 -2.29501 -3.26015 1.3001 -1.50591 -3.25966 1.36756 -2.07227 
-3.25966 1.36756 -1.72865 -3.25923 -0.53535 -2.21726 -3.25923 1.33041 -2.21726 
-3.25923 1.33041 -1.58366 -3.25899 1.35255 -2.14262 -3.25899 1.35255 -1.6583 
-3.25709 -0.4706 -2.36706 -3.25709 1.26565 -2.36706 -3.25709 1.26565 -1.43386 
-3.2569 1.16471 -1.28171 -3.25316 1.22534 -1.36437 -3.2386 1.03713 -1.14668 
-3.23743 0.93337 -1.0695 -3.23375 0.81937 -1.00561 -3.22959 1.12742 -1.23176 
-3.22713 1.38778 -1.90046 -3.2268 1.38541 -1.9696 -3.2268 1.38541 -1.83132 
-3.22628 -0.49279 -2.33424 -3.22628 1.28785 -2.33424 -3.22628 1.28785 -1.46668 
-3.22583 -0.52605 -2.25819 -3.22583 1.3211 -2.25819 -3.22583 1.3211 -1.54274 
-3.2258 1.37831 -2.03841 -3.2258 1.37831 -1.76251 -3.22546 -0.57078 -2.10887 
-3.22546 1.36584 -2.10887 -3.22546 1.36584 -1.69205 -3.22443 -0.55316 -2.17891 
-3.22443 1.34822 -2.17891 -3.22443 1.34822 -1.62201 -3.22276 -0.45532 -2.40489 
-3.22276 1.25038 -1.39603 -3.21837 1.20704 -1.32805 -3.20168 0.9886 -1.10192 
-3.20163 1.08714 -1.18528 -3.19923 0.87934 -1.0313 -3.19227 1.39146 -1.93516 
-3.19227 1.39146 -1.86577 -3.19203 -0.51424 -2.29773 -3.19203 1.3093 -2.29773 
-3.19203 1.3093 -1.5032 -3.19201 -0.47801 -2.37225 -3.19201 1.27307 -1.42868 
-3.19161 -0.58165 -2.07494 -3.19161 1.37671 -2.07494 -3.19161 1.37671 -1.72598 
-3.1916 1.3867 -2.00422 -3.1916 1.3867 -1.79671 -3.19145 1.17203 -1.27644 
-3.1911 -0.54443 -2.21993 -3.1911 1.33948 -2.21993 -3.1911 1.33948 -1.581 
-3.19092 -0.56655 -2.14527 -3.19092 1.3616 -2.14527 -3.19092 1.3616 -1.65565 
-3.18804 1.23248 -1.35934 -3.1641 0.93669 -1.06172 -3.16404 1.13345 -1.2277 
-3.16344 1.04267 -1.14015 -3.15748 -0.53299 -2.26003 -3.15748 1.32805 -2.26003 
-3.15748 1.32805 -1.5409 -3.15746 -0.46075 -2.40891 -3.15746 1.2558 -1.39201 
-3.15732 1.39511 -1.90046 -3.15723 -0.49928 -2.33741 -3.15723 1.29434 -1.46352 
-3.15717 -0.57759 -2.11103 -3.15717 1.37265 -2.11103 -3.15717 1.37265 -1.68989 
-3.15716 1.39271 -1.96977 -3.15716 1.39271 -1.83115 -3.15699 -0.59036 -2.03941 
-3.15699 1.38541 -2.03941 -3.15699 1.38541 -1.76151 -3.1563 -0.5599 -2.18089 
-3.1563 1.35496 -2.18089 -3.1563 1.35496 -1.62004 -3.15325 1.21228 -1.32435 
-3.12608 0.99234 -1.09751 -3.12605 1.09088 -1.18087 -3.12605 1.17582 -1.27373 
-3.12271 -0.51859 -2.29984 -3.12271 1.31365 -1.50108 -3.12271 -0.54898 -2.22126 
-3.12271 1.34403 -2.22126 -3.12271 1.34403 -1.57966 -3.1227 -0.48236 -2.37437 
-3.1227 1.27741 -1.42656 -3.1227 -0.44105 -2.44413 -3.1227 1.2361 -1.35679 
-3.12255 -0.5864 -2.07561 -3.12255 1.38146 -2.07561 -3.12255 1.38146 -1.72531 
-3.12255 -0.57109 -2.1466 -3.12255 1.36614 -2.1466 -3.12255 1.36614 -1.65433 
-3.12254 -0.5964 -2.00488 -3.12254 1.39146 -2.00488 -3.12254 1.39146 -1.79604 
-3.12254 1.39632 -1.93516 -3.12254 1.39632 -1.86577 -3.08785 -0.60247 -1.90046 
-3.08785 -0.60006 -1.96994 -3.08785 -0.59272 -2.03974 -3.08785 -0.57994 -2.11154 
-3.08785 -0.56215 -2.18155 -3.08785 -0.53525 -2.2609 -3.08785 -0.50145 -2.33846 
-3.08785 -0.46283 -2.41015 -3.08785 -0.41897 -2.47781 -3.08785 1.04452 -1.13797 
-3.08785 1.1356 -1.22574 -3.08785 1.21402 -1.32311 -3.08785 1.25789 -1.39078 
-3.08785 1.2965 -1.46246 -3.08785 1.33031 -1.54002 -3.08785 1.35721 -2.18155 
-3.08785 1.35721 -1.61938 -3.08785 1.375 -2.11154 -3.08785 1.375 -1.68938 
-3.08785 1.38778 -2.03974 -3.08785 1.38778 -1.76118 -3.08785 1.39511 -1.96994 
-3.08785 1.39511 -1.83099 -3.08785 1.39753 -1.90046 -3.05315 -0.60127 -1.93516 
-3.05315 -0.60127 -1.86577 -3.05315 1.39632 -1.93516 -3.05315 1.39632 -1.86577 
-3.05315 -0.5964 -2.00488 -3.05315 1.39146 -2.00488 -3.05315 1.39146 -1.79604 
-3.05314 -0.57109 -2.1466 -3.05314 1.36614 -2.1466 -3.05314 1.36614 -1.65433 
-3.05314 -0.5864 -2.07561 -3.05314 1.38146 -2.07561 -3.05314 1.38146 -1.72531 
-3.05299 -0.44105 -2.44413 -3.05299 1.2361 -1.35679 -3.05299 -0.48236 -2.37437 
-3.05299 1.27741 -1.42656 -3.05298 -0.54898 -2.22126 -3.05298 1.34403 -1.57966 
-3.05298 -0.51859 -2.29984 -3.05298 1.31365 -1.50108 -3.04965 1.17582 -1.27373 
-3.04965 1.09088 -1.18087 -3.02244 -0.41722 -2.47658 -3.02244 1.21228 -1.32435 
-3.0194 -0.5599 -2.18089 -3.0194 1.35496 -1.62004 -3.01871 -0.59036 -2.03941 
-3.01871 -0.59036 -1.76151 -3.01871 1.38541 -2.03941 -3.01871 1.38541 -1.76151 
-3.01854 -0.59766 -1.96977 -3.01854 -0.59766 -1.83115 -3.01854 1.39271 -1.96977 
-3.01854 1.39271 -1.83115 -3.01853 -0.57759 -2.11103 -3.01853 1.37265 -2.11103 
-3.01853 1.37265 -1.68989 -3.01847 -0.49928 -2.33741 -3.01847 1.29434 -1.46352 
-3.01837 -0.60006 -1.90046 -3.01837 1.39511 -1.90046 -3.01824 -0.46075 -2.40891 
-3.01824 1.2558 -1.39201 -3.01822 -0.53299 -2.26003 -3.01822 1.32805 -1.5409 
-3.01165 1.13345 -1.2277 -2.98765 -0.43743 -2.44158 -2.98765 1.23248 -1.35934 
-2.98477 -0.56655 -2.14527 -2.98477 -0.56655 -1.65565 -2.98477 1.3616 -1.65565 
-2.9846 -0.54443 -2.21993 -2.9846 1.33948 -1.581 -2.98425 -0.37698 -2.52449 
-2.98425 1.17203 -1.27644 -2.98409 -0.59165 -2.00422 -2.98409 -0.59165 -1.79671 
-2.98409 1.3867 -2.00422 -2.98409 1.3867 -1.79671 -2.98408 -0.58165 -2.07494 
-2.98408 -0.58165 -1.72598 -2.98408 1.37671 -2.07494 -2.98408 1.37671 -1.72598 
-2.98368 -0.47801 -2.37225 -2.98368 1.27307 -1.42868 -2.98367 -0.51424 -2.29773 
-2.98367 1.3093 -1.5032 -2.98343 -0.5964 -1.93516 -2.98343 -0.5964 -1.86577 
-2.98343 1.39146 -1.93516 -2.98343 1.39146 -1.86577 -2.97407 1.08714 -1.18528 
-2.95732 -0.41198 -2.47287 -2.95732 1.20704 -1.32805 -2.95294 -0.45532 -2.40489 
-2.95294 1.25038 -1.39603 -2.95127 -0.55316 -2.17891 -2.95127 -0.55316 -1.62201 
-2.95127 1.34822 -1.62201 -2.95023 -0.57078 -2.10887 -2.95023 -0.57078 -1.69205 
-2.95023 1.36584 -1.69205 -2.9499 -0.58326 -2.03841 -2.9499 -0.58326 -1.76251 
-2.9499 1.37831 -2.03841 -2.9499 1.37831 -1.76251 -2.94987 -0.52605 -2.25819 
-2.94987 -0.52605 -1.54274 -2.94987 1.3211 -1.54274 -2.94942 -0.49279 -2.33424 
-2.94942 1.28785 -1.46668 -2.9489 -0.59036 -1.9696 -2.9489 -0.59036 -1.83132 
-2.9489 1.38541 -1.9696 -2.9489 1.38541 -1.83132 -2.94857 -0.59272 -1.90046 
-2.94857 1.38778 -1.90046 -2.94611 -0.33236 -2.56917 -2.94611 1.12742 -1.23176 
-2.92253 -0.43029 -2.43655 -2.92253 1.22534 -1.36437 -2.91879 -0.36965 -2.51922 
-2.91879 1.16471 -1.28171 -2.91861 -0.4706 -2.36706 -2.91861 -0.4706 -1.43386 
-2.91861 1.26565 -1.43386 -2.91671 -0.5575 -2.14262 -2.91671 -0.5575 -1.6583 
-2.91671 1.35255 -1.6583 -2.91646 -0.53535 -2.21726 -2.91646 -0.53535 -1.58366 
-2.91646 1.33041 -1.58366 -2.91604 -0.5725 -2.07227 -2.91604 -0.5725 -1.72865 
-2.91604 1.36756 -1.72865 -2.91555 -0.50505 -2.29501 -2.91555 -0.50505 -1.50591 
-2.91555 1.3001 -1.50591 -2.91337 -0.58165 -2.00423 -2.91337 -0.58165 -1.7967 
-2.91337 1.37671 -2.00423 -2.91337 1.37671 -1.7967 -2.9127 -0.5864 -1.93517 
-2.9127 -0.5864 -1.86576 -2.9127 1.38146 -1.93517 -2.9127 1.38146 -1.86576 
-2.90873 -0.28417 -2.60983 -2.89276 -0.40328 -2.46672 -2.89276 -0.40328 -1.33421 
-2.89276 1.19834 -1.33421 -2.88822 -0.44622 -2.3987 -2.88822 -0.44622 -1.40222 
-2.88822 1.24127 -1.40222 -2.88419 -0.48382 -2.32678 -2.88419 -0.48382 -1.47415 
-2.88419 1.27888 -1.47415 -2.88378 -0.54196 -2.17563 -2.88378 -0.54196 -1.62529 
-2.88378 1.33702 -1.62529 -2.88259 -0.55941 -2.10572 -2.88259 -0.55941 -1.6952 
-2.88259 1.35447 -1.6952 -2.88217 -0.51474 -2.25466 -2.88217 -0.51474 -1.54626 
-2.88217 1.3098 -1.54626 -2.88118 -0.32316 -2.5622 -2.88118 1.11821 -1.23872 
-2.87944 -0.57078 -2.03808 -2.87944 -0.57078 -1.76285 -2.87944 1.36584 -1.76285 
-2.87728 -0.57759 -1.96978 -2.87728 -0.57759 -1.83114 -2.87728 1.37265 -1.96978 
-2.87728 1.37265 -1.83114 -2.87677 -0.57994 -1.90046 -2.87677 1.375 -1.90046 
-2.85833 -0.41971 -2.42909 -2.85833 -0.41971 -1.37184 -2.85833 1.21477 -1.37184 
-2.85458 -0.35887 -2.51156 -2.85458 -0.35887 -1.28936 -2.85458 1.15393 -1.28936 
-2.85369 -0.45988 -2.35875 -2.85369 -0.45988 -1.44217 -2.85369 1.25493 -1.44217 
-2.85072 -0.49395 -2.28652 -2.85072 -0.49395 -1.51441 -2.85072 1.28901 -1.51441 
-2.84963 -0.54402 -2.13868 -2.84963 -0.54402 -1.66224 -2.84963 1.33907 -1.66224 
-2.84937 -0.52185 -2.2133 -2.84937 -0.52185 -1.58762 -2.84937 1.31691 -1.58762 
-2.84569 -0.5575 -2.0716 -2.84569 -0.5575 -1.72932 -2.84569 1.35255 -1.72932 
-2.84304 -0.56655 -2.00354 -2.84304 -0.56655 -1.79739 -2.84304 1.3616 -1.79739 
-2.84279 -0.27175 -2.6019 -2.84171 -0.57109 -1.93517 -2.84171 -0.57109 -1.86576 
-2.84171 1.36614 -1.93517 -2.84171 1.36614 -1.86576 -2.82903 -0.39115 -2.45814 
-2.82903 -0.39115 -1.34278 -2.82903 1.1862 -1.34278 -2.82357 -0.43362 -2.3897 
-2.82357 -0.43362 -1.41122 -2.82357 1.22867 -1.41122 -2.81986 -0.47099 -2.31743 
-2.81986 -0.47099 -1.48349 -2.81986 1.26604 -1.48349 -2.81775 -0.50155 -2.24499 
-2.81775 -0.50155 -1.55594 -2.81775 1.29661 -1.55594 -2.81725 -0.52635 -2.17106 
-2.81725 -0.52635 -1.62986 -2.81725 1.32141 -1.62986 -2.81523 -0.30983 -2.55263 
-2.81523 -0.30983 -1.2483 -2.81268 -0.54196 -2.10453 -2.81268 -0.54196 -1.69639 
-2.81268 1.33702 -1.69639 -2.8094 -0.55316 -2.03704 -2.8094 -0.55316 -1.76388 
-2.8094 1.34822 -1.76388 -2.80742 -0.5599 -1.96891 -2.80742 -0.5599 -1.83201 
-2.80742 1.35496 -1.83201 -2.80676 -0.56215 -1.90046 -2.80676 1.35721 -1.90046 
-2.80578 -0.21653 -2.6376 -2.79412 -0.40543 -2.4191 -2.79412 -0.40543 -1.38182 
-2.79412 1.20048 -1.38182 -2.78959 -0.44524 -2.34856 -2.78959 -0.44524 -1.45237 
-2.78959 1.24029 -1.45237 -2.78894 -0.34428 -2.50077 -2.78894 -0.34428 -1.30015 
-2.78894 1.13933 -1.30015 -2.78676 -0.47894 -2.27615 -2.78676 -0.47894 -1.52477 
-2.78676 1.274 -1.52477 -2.78552 -0.50646 -2.20279 -2.78552 -0.50646 -1.59813 
-2.78552 1.30152 -1.59813 -2.77744 -0.25639 -2.59041 -2.77501 -0.52185 -2.13894 
-2.77501 -0.52185 -1.66198 -2.77501 1.31691 -1.66198 -2.77105 -0.53535 -2.07185 
-2.77105 -0.53535 -1.72908 -2.77105 1.33041 -1.72908 -2.77022 -0.15954 -2.66779 
-2.76838 -0.54443 -2.00371 -2.76838 -0.54443 -1.79721 -2.76838 1.33948 -1.79721 
-2.76705 -0.54898 -1.93533 -2.76705 -0.54898 -1.8656 -2.76705 1.34403 -1.8656 
-2.76641 -0.37564 -2.44717 -2.76641 -0.37564 -1.35375 -2.76641 1.17069 -1.35375 
-2.76008 -0.41734 -2.37854 -2.76008 -0.41734 -1.42238 -2.76008 1.2124 -1.42238 
-2.7567 -0.45433 -2.30626 -2.7567 -0.45433 -1.49466 -2.7567 1.24939 -1.49466 
-2.75452 -0.48439 -2.23379 -2.75452 -0.48439 -1.56713 -2.75452 1.27945 -1.56713 
-2.75053 -0.29324 -2.54004 -2.75053 -0.29324 -1.26089 -2.74332 -0.50155 -2.17056 
-2.74332 -0.50155 -1.63036 -2.74332 1.29661 -1.63036 -2.7419 -0.19953 -2.62423 
-2.73638 -0.09952 -2.69382 -2.73365 -0.51474 -2.10614 -2.73365 -0.51474 -1.69478 
-2.73219 -0.38804 -2.40682 -2.73219 -0.38804 -1.39411 -2.73219 1.18309 -1.39411 
-2.73012 -0.52605 -2.03844 -2.73012 -0.52605 -1.76248 -2.72828 -0.53299 -1.97009 
-2.72828 -0.53299 -1.83083 -2.72741 -0.53525 -1.90046 -2.72706 -0.3266 -2.48823 
-2.72706 -0.3266 -1.3127 -2.72701 -0.42686 -2.33657 -2.72701 -0.42686 -1.46436 
-2.72701 1.22191 -1.46436 -2.72432 -0.4602 -2.26399 -2.72432 -0.4602 -1.53694 
-2.72432 1.25526 -1.53694 -2.71791 -0.05595 -2.71133 -2.71401 -0.23832 -2.5757 
-2.71216 -0.47894 -2.20155 -2.71216 -0.47894 -1.59937 -2.70717 -0.14083 -2.6523 
-2.70516 -0.35682 -2.43386 -2.70516 -0.35682 -1.36706 -2.70516 1.15187 -1.36706 
-2.70179 -0.49395 -2.13759 -2.70179 -0.49395 -1.66334 -2.70038 -0.01122 -2.72677 
-2.69884 -0.39813 -2.36479 -2.69884 -0.39813 -1.43613 -2.69884 1.19318 -1.43613 
-2.695 -0.43394 -2.29331 -2.695 -0.43394 -1.50761 -2.6933 -0.50505 -2.07276 
-2.6933 -0.50505 -1.72816 -2.69058 -0.51424 -2.00464 -2.69058 -0.51424 -1.79628 
-2.6893 -0.2732 -2.52599 -2.68847 -0.51859 -1.93533 -2.68847 -0.51859 -1.8656 
-2.68788 -0.09844 -2.6712 -2.6852 0.03778 -2.74216 -2.68205 -0.45433 -2.23161 
-2.68205 -0.45433 -1.56932 -2.6796 -0.17982 -2.60757 -2.6716 -0.36729 -2.39219 
-2.6716 -0.36729 -1.40874 -2.6716 1.16234 -1.40874 -2.67088 -0.47099 -2.16845 
-2.67088 -0.47099 -1.63247 -2.66955 -0.05455 -2.68828 -2.66662 -0.40568 -2.32169 
-2.66662 -0.40568 -1.47924 -2.66629 -0.30553 -2.47317 -2.66629 -0.30553 -1.32775 
-2.66153 -0.48382 -2.10412 -2.66153 -0.48382 -1.69681 -2.65953 -0.13856 -2.62789 
-2.65407 -0.49279 -2.03889 -2.65407 -0.49279 -1.76203 -2.65377 -0.21635 -2.55981 
-2.65256 -0.00973 -2.70337 -2.65174 -0.42686 -2.2613 -2.65174 -0.42686 -1.53963 
-2.6509 -0.49928 -1.96984 -2.6509 -0.49928 -1.83108 -2.64985 -0.50145 -1.90046 
-2.64556 -0.33477 -2.41827 -2.64556 -0.33477 -1.38265 -2.64053 -0.09594 -2.64638 
-2.63975 -0.44524 -2.19872 -2.63975 -0.44524 -1.60221 -2.63926 -0.37548 -2.34905 
-2.63926 -0.37548 -1.45188 -2.63749 0.0395 -2.71838 -2.63253 -0.1769 -2.5807 
-2.62981 -0.25024 -2.50922 -2.62956 -0.45988 -2.13462 -2.62956 -0.45988 -1.6663 
-2.62352 -0.39813 -2.28947 -2.62352 -0.39813 -1.51145 -2.62267 -0.05208 -2.663 
-2.62125 -0.4706 -2.0697 -2.62125 -0.4706 -1.73122 -2.61606 -0.47801 -2.00463 
-2.61606 -0.47801 -1.7963 -2.61394 -0.48236 -1.93532 -2.61394 -0.48236 -1.86561 
-2.61298 -0.34342 -2.37533 -2.61298 -0.34342 -1.4256 -2.61262 -0.13529 -2.60065 
-2.60977 -0.41734 -2.22823 -2.60977 -0.41734 -1.5727 -2.6078 -0.28136 -2.45603 
-2.6078 -0.28136 -1.34489 -2.60772 -0.21201 -2.53129 -2.60597 -0.00709 -2.67769 
-2.59861 -0.43362 -2.16474 -2.59861 -0.43362 -1.63618 -2.59612 -0.36729 -2.31671 
-2.59612 -0.36729 -1.48421 -2.59364 -0.0921 -2.6188 -2.58961 -0.44622 -2.10009 
-2.58961 -0.44622 -1.70083 -2.58785 -0.30958 -2.40046 -2.58785 -0.30958 -1.40046 
-2.5868 -0.17229 -2.55182 -2.58478 -0.24451 -2.479 -2.58342 -0.45532 -2.03537 
-2.58342 -0.45532 -1.76555 -2.58149 -0.38804 -2.25612 -2.58149 -0.38804 -1.54481 
-2.5794 -0.46075 -1.97007 -2.5794 -0.46075 -1.83085 -2.57816 -0.46283 -1.90046 
-2.57597 -0.04793 -2.635 -2.57004 -0.33477 -2.34275 -2.57004 -0.33477 -1.45817 
-2.56921 -0.40543 -2.19419 -2.56921 -0.40543 -1.60674 -2.56684 -0.13022 -2.57131 
-2.56392 -0.27403 -2.42439 -2.56392 -0.27403 -1.37653 -2.56289 -0.20588 -2.50073 
-2.56076 -0.00329 -2.64981 -2.55922 -0.41971 -2.12998 -2.55922 -0.41971 -1.67095 
-2.55445 -0.35682 -2.28315 -2.55445 -0.35682 -1.51778 -2.55176 -0.43029 -2.06578 
-2.55176 -0.43029 -1.73515 -2.54821 -0.08681 -2.58909 -2.54673 -0.43743 -2.00066 
-2.54673 -0.43743 -1.80027 -2.54418 -0.44105 -1.93532 -2.54418 -0.44105 -1.86561 
-2.54255 -0.16599 -2.52102 -2.54125 -0.23687 -2.44706 -2.54114 -0.37564 -2.2219 
-2.54114 -0.37564 -1.57902 -2.53228 -0.28136 -2.38051 -2.53228 -0.28136 -1.42041 
-2.53194 -0.04313 -2.6053 -2.53017 -0.39115 -2.15928 -2.53017 -0.39115 -1.64164 
-2.52282 -0.12357 -2.54015 -2.52159 -0.40328 -2.09555 -2.52159 -0.40328 -1.70537 
-2.51989 -0.19817 -2.46842 -2.51703 0.00163 -2.61979 -2.51544 -0.41198 -2.03099 
-2.51544 -0.41198 -1.76994 -2.51514 -0.30553 -2.32202 -2.51514 -0.30553 -1.4789 
-2.51173 -0.41722 -1.96587 -2.51173 -0.41722 -1.83506 -2.5105 -0.41897 -1.90046 
-2.50931 -0.24451 -2.40353 -2.50539 -0.08103 -2.55752 -2.50008 -0.3266 -2.26125 
-2.50008 -0.3266 -1.53968 -2.49991 -0.15804 -2.4884 -2.48931 -0.03708 -2.57342 
-2.48758 -0.20588 -2.42542 -2.48754 -0.34428 -2.19937 -2.48754 -0.34428 -1.60155 
-2.48134 -0.11657 -2.50697 -2.47909 -0.25024 -2.3585 -2.47909 -0.25024 -1.44242 
-2.47675 -0.35887 -2.13373 -2.47675 -0.35887 -1.66719 -2.47493 0.00769 -2.58774 
-2.46909 -0.36965 -2.06952 -2.46909 -0.36965 -1.73141 -2.46729 -0.16599 -2.44576 
-2.46424 -0.07387 -2.52407 -2.46382 -0.37698 -2.00406 -2.46382 -0.37698 -1.79686 
-2.46232 -0.2732 -2.29901 -2.46232 -0.2732 -1.50191 -2.46111 -0.38077 -1.93866 
-2.46111 -0.38077 -1.86226 -2.45702 -0.21201 -2.38059 -2.44863 -0.03003 -2.53968 
-2.44827 -0.29324 -2.23778 -2.44827 -0.29324 -1.56314 -2.44816 -0.12357 -2.46549 
-2.43649 -0.17229 -2.40151 -2.43568 -0.30983 -2.17308 -2.43568 -0.30983 -1.62784 
-2.43457 0.01484 -2.55374 -2.43079 -0.08103 -2.48292 -2.4285 -0.21635 -2.33454 
-2.4285 -0.21635 -1.46639 -2.42611 -0.32316 -2.10713 -2.42611 -0.32316 -1.6938 
-2.41914 -0.33236 -2.0422 -2.41914 -0.33236 -1.75872 -2.417 -0.13022 -2.42147 
-2.41508 -0.3384 -1.97666 -2.41508 -0.3384 -1.82427 -2.41489 -0.03708 -2.499 
-2.41312 -0.34054 -1.90046 -2.41261 -0.23832 -2.2743 -2.41261 -0.23832 -1.52663 
-2.40761 -0.1769 -2.35578 -2.40057 0.00769 -2.51338 -2.39922 -0.08681 -2.4401 
-2.3979 -0.25639 -2.21087 -2.3979 -0.25639 -1.59005 -2.38766 -0.13529 -2.37569 
-2.38641 -0.27175 -2.14552 -2.38641 -0.27175 -1.6554 -2.38301 -0.04313 -2.45637 
-2.38074 -0.17982 -2.30871 -2.38074 -0.17982 -1.49221 -2.37848 -0.28417 -2.07958 
-2.37848 -0.28417 -1.72134 -2.37266 -0.29208 -2.01424 -2.37266 -0.29208 -1.78668 
-2.36951 -0.0921 -2.39467 -2.36852 0.00163 -2.47128 -2.36826 -0.29582 -1.93866 
-2.36826 -0.29582 -1.86226 -2.36408 -0.19953 -2.24641 -2.36408 -0.19953 -1.55452 
-2.36042 -0.13856 -2.32878 -2.35331 -0.04793 -2.41234 -2.35071 -0.21653 -2.18253 
-2.35071 -0.21653 -1.6184 -2.34193 -0.09594 -2.34778 -2.34069 -0.23073 -2.11737 
-2.34069 -0.23073 -1.68356 -2.3385 -0.00329 -2.42755 -2.33601 -0.14083 -2.28114 
-2.33601 -0.14083 -1.51979 -2.33407 -0.24207 -2.05122 -2.33407 -0.24207 -1.74971 
-2.32754 -0.24762 -1.97606 -2.32754 -0.24762 -1.82487 -2.32536 -0.24947 -1.90046 
-2.32531 -0.05208 -2.36564 -2.32052 -0.15954 -2.21809 -2.32052 -0.15954 -1.58283 
-2.31711 -0.09844 -2.30043 -2.31062 -0.00709 -2.38234 -2.30825 -0.17554 -2.15309 
-2.30825 -0.17554 -1.64783 -2.30003 -0.05455 -2.31876 -2.29952 -0.18864 -2.08739 
-2.29952 -0.18864 -1.71354 -2.29659 0.04295 -2.39864 -2.29449 -0.09952 -2.25193 
-2.29449 -0.09952 -1.54899 -2.2893 -0.19355 -2.01429 -2.2893 -0.19355 -1.78663 
-2.28494 -0.00973 -2.33575 -2.28489 -0.19728 -1.9387 -2.28489 -0.19728 -1.86223 
-2.27998 -0.11698 -2.18791 -2.27998 -0.11698 -1.61302 -2.27698 -0.05595 -2.2704 
-2.26993 0.0395 -2.35082 -2.26919 -0.13206 -2.12255 -2.26919 -0.13206 -1.67837 
-2.26154 -0.01122 -2.28793 -2.25688 -0.13831 -2.05004 -2.25688 -0.13831 -1.75088 
-2.25638 -0.05609 -2.22122 -2.25638 -0.05609 -1.5797 -2.24911 -0.14164 -1.97671 
-2.24911 -0.14164 -1.82421 -2.24666 -0.14321 -1.90046 -2.24615 0.03778 -2.30311 
-2.24324 -0.07265 -2.15653 -2.24324 -0.07265 -1.64439 -2.24048 -0.01155 -2.23902 
-2.23318 0.08782 -2.31713 -2.22859 -0.07957 -2.08499 -2.22859 -0.07957 -1.71593 
-2.22464 0.03713 -2.25399 -2.22182 -0.01072 -2.18914 -2.22182 -0.01072 -1.61179 
-2.21868 -0.08429 -2.01184 -2.21868 -0.08429 -1.78908 -2.21371 -0.08664 -1.9387 
-2.21371 -0.08664 -1.86223 -2.2113 0.08707 -2.26826 -2.20562 0.03774 -2.20416 
-2.20504 -0.01863 -2.11833 -2.20504 -0.01863 -1.68259 -2.19299 -0.02431 -2.04636 
-2.19299 -0.02431 -1.75456 -2.19193 0.08722 -2.21832 -2.19098 0.0364 -2.15582 
-2.19098 0.0364 -1.64511 -2.18574 -0.02773 -1.97361 -2.18574 -0.02773 -1.82732 
-2.18331 -0.02887 -1.90046 -2.18077 0.13758 -2.23159 -2.17679 0.08575 -2.17021 
-2.17679 0.08575 -1.63072 -2.17638 0.02953 -2.08431 -2.17638 0.02953 -1.71662 
-2.16651 0.0249 -2.01135 -2.16651 0.0249 -1.78957 -2.16397 0.08507 -2.1214 
-2.16397 0.08507 -1.67952 -2.16157 0.02258 -1.93825 -2.16157 0.02258 -1.86268 
-2.15147 0.07954 -2.04904 -2.15147 0.07954 -1.75189 -2.14404 0.07574 -1.97586 
-2.14404 0.07574 -1.82506 -2.14135 0.07482 -1.90046 -2.74248 1.34073 -1.82183 
-2.73506 1.33693 -1.74866 -2.72495 1.39389 -1.85944 -2.72256 1.3314 -1.67629 
-2.72001 1.39157 -1.78634 -2.71015 1.38694 -1.71339 -2.70974 1.33072 -1.62748 
-2.70575 1.27889 -1.56611 -2.70321 1.44534 -1.89723 -2.70079 1.4442 -1.82408 
-2.69555 1.38007 -1.64187 -2.6946 1.32925 -1.57937 -2.69353 1.44078 -1.75133 
-2.68598 1.27885 -1.51625 -2.68148 1.4351 -1.67936 -2.6809 1.37873 -1.59353 
-2.67523 1.3294 -1.52944 -2.67282 1.50311 -1.93546 -2.67282 1.50311 -1.859 
-2.67125 1.22396 -1.45385 -2.66784 1.50076 -1.78585 -2.6647 1.42719 -1.60855 
-2.6636 1.27669 -1.46656 -2.66189 1.37934 -1.54371 -2.65793 1.49605 -1.7127 
-2.65335 1.32866 -1.48056 -2.65012 1.16883 -1.39466 -2.64605 1.42802 -1.55868 
-2.64579 1.22113 -1.40578 -2.64328 1.48912 -1.64116 -2.64038 1.37869 -1.49458 
-2.63987 1.55968 -1.89723 -2.63847 1.27381 -1.41787 -2.63742 1.55811 -1.82098 
-2.63015 1.47256 -1.57647 -2.62964 1.55478 -1.74765 -2.62873 1.326 -1.43169 
-2.62499 1.42769 -1.50976 -2.62401 1.16845 -1.35274 -2.61782 1.2177 -1.35917 
-2.61734 1.54854 -1.67514 -2.6166 1.37697 -1.44687 -2.61093 1.27044 -1.37092 
-2.60954 1.47242 -1.52729 -2.60655 1.53345 -1.60979 -2.60163 1.61375 -1.93547 
-2.60163 1.61375 -1.85899 -2.60162 1.32243 -1.38422 -2.60159 1.4262 -1.46194 
-2.59722 1.61002 -1.7834 -2.59203 1.51599 -1.54576 -2.58994 1.37352 -1.39905 
-2.58931 1.21753 -1.31803 -2.58701 1.60511 -1.71031 -2.58649 1.47103 -1.47894 
-2.58167 1.26564 -1.32621 -2.57827 1.59201 -1.6446 -2.57591 1.42356 -1.41536 
-2.57285 1.31785 -1.33927 -2.56942 1.51491 -1.49727 -2.56601 1.57601 -1.5796 
-2.56162 1.36946 -1.35404 -2.56121 1.46855 -1.43205 -2.56117 1.66594 -1.89723 
-2.55899 1.66409 -1.97282 -2.55899 1.66409 -1.82164 -2.55246 1.65855 -1.74647 
-2.55125 1.26493 -1.28639 -2.55052 1.5573 -1.51656 -2.54802 1.41977 -1.37014 
-2.54584 1.6472 -1.68033 -2.5446 1.51241 -1.44992 -2.54185 1.31241 -1.29593 
-2.53582 1.633 -1.61517 -2.53322 1.4644 -1.38535 -2.53103 1.36414 -1.31029 
-2.52611 1.55503 -1.46891 -2.52245 1.616 -1.55129 -2.51827 1.71229 -1.93543 
-2.51827 1.71229 -1.85903 -2.51801 1.41484 -1.32642 -2.51702 1.50858 -1.40302 
-2.51386 1.70855 -2.01101 -2.51386 1.70855 -1.78345 -2.50949 1.31119 -1.25744 
-2.50805 1.70064 -1.71811 -2.50578 1.59629 -1.48898 -2.50351 1.4596 -1.34133 
-2.50011 1.68822 -1.65217 -2.49887 1.55176 -1.422 -2.49855 1.35781 -1.26846 
-2.48863 1.67287 -1.58682 -2.4873 1.50328 -1.35759 -2.48596 1.40878 -1.28431 
-2.47891 1.59337 -1.44191 -2.47534 1.30923 -1.22057 -2.47392 1.65479 -1.52339 
-2.4734 1.75701 -1.89723 -2.47164 1.45355 -1.29869 -2.47144 1.75487 -1.97342 
-2.47144 1.75487 -1.82104 -2.46952 1.54669 -1.37622 -2.46738 1.74884 -2.03897 
-2.46738 1.74884 -1.75549 -2.46445 1.35583 -1.23146 -2.46042 1.73963 -1.69056 
-2.45802 1.63282 -1.46316 -2.45574 1.4975 -1.31477 -2.45196 1.40163 -1.24395 
-2.45084 1.7263 -1.62461 -2.45004 1.58876 -1.39619 -2.43836 1.54004 -1.3322 
-2.43825 1.70971 -1.55991 -2.43789 1.4465 -1.25801 -2.42951 1.62848 -1.4171 
-2.42745 1.35781 -1.19736 -2.42541 1.79724 -1.93543 -2.42541 1.79724 -1.85903 
-2.42421 1.68967 -1.49868 -2.4227 1.79345 -2.00083 -2.4227 1.79345 -1.79363 
-2.42229 1.49034 -1.27362 -2.41924 1.58247 -1.35194 -2.41743 1.78612 -2.06628 
-2.41743 1.78612 -1.72818 -2.4116 1.40878 -1.20995 -2.40978 1.77534 -1.66396 
-2.40744 1.66671 -1.43919 -2.40518 1.53305 -1.29072 -2.39899 1.76075 -1.59832 
-2.39895 1.62235 -1.37228 -2.39721 1.45355 -1.22427 -2.38662 1.57451 -1.30929 
-2.38644 1.74307 -1.53644 -2.38562 1.36414 -1.16488 -2.38114 1.4975 -1.24017 
-2.37722 1.66098 -1.39416 -2.37603 1.83544 -1.89723 -2.37479 1.83369 -1.96263 
-2.37479 1.83369 -1.83183 -2.37139 1.722 -1.47567 -2.37109 1.82845 -2.02776 
-2.37109 1.82845 -1.7667 -2.36949 1.41484 -1.1779 -2.36663 1.61464 -1.32928 
-2.36493 1.81975 -2.09232 -2.36493 1.81975 -1.70214 -2.36371 1.54004 -1.25754 
-2.35636 1.80762 -2.15605 -2.35636 1.80762 -1.63841 -2.35458 1.4596 -1.19239 
-2.35425 1.69784 -1.41718 -2.34539 1.79211 -1.57579 -2.34528 1.65334 -1.35063 
-2.34397 1.58247 -1.27667 -2.34235 1.85752 -1.93208 -2.34235 1.85752 -1.86238 
-2.34187 1.36946 -1.13429 -2.3398 1.8539 -1.99743 -2.3398 1.8539 -1.79703 
-2.33832 1.50328 -1.20861 -2.33477 1.84676 -2.06254 -2.33477 1.84676 -1.73192 
-2.33208 1.77329 -1.51455 -2.3273 1.83618 -2.12674 -2.3273 1.83618 -1.66772 
-2.32577 1.41977 -1.14789 -2.32363 1.62235 -1.29696 -2.32261 1.6905 -1.3733 
-2.31968 1.54669 -1.22638 -2.31732 1.8219 -1.60351 -2.31649 1.75124 -1.45494 
-2.31056 1.4644 -1.16269 -2.30836 1.8793 -1.89723 -2.30713 1.87722 -1.96684 
-2.30713 1.87722 -1.82762 -2.30503 1.80451 -1.54157 -2.30311 1.87179 -2.03214 
-2.30311 1.87179 -1.76232 -2.30175 1.66098 -1.31869 -2.29972 1.58876 -1.24587 
-2.29868 1.72605 -1.39723 -2.29692 1.86269 -2.09686 -2.29692 1.86269 -1.6976 
-2.29686 1.37352 -1.10597 -2.29289 1.50858 -1.17889 -2.2904 1.78376 -1.48098 
-2.28792 1.85009 -2.16151 -2.28792 1.85009 -1.63295 -2.28055 1.42356 -1.12 
-2.27881 1.62848 -1.2664 -2.27873 1.69784 -1.34166 -2.27676 1.83381 -1.56947 
-2.27391 1.55176 -1.19704 -2.27354 1.75989 -1.42237 -2.27258 1.89883 -1.93208 
-2.27258 1.89883 -1.86238 -2.27046 1.89448 -2.0014 -2.27046 1.89448 -1.79306 
-2.26528 1.88707 -2.06647 -2.26528 1.88707 -1.72799 -2.26386 1.46855 -1.13469 
-2.26301 1.8146 -1.50822 -2.25697 1.87635 -2.13139 -2.25697 1.87635 -1.66307 
-2.25672 1.66671 -1.28847 -2.25399 1.59337 -1.217 -2.24726 1.79195 -1.44865 
-2.24677 1.86171 -2.19549 -2.24677 1.86171 -1.59897 -2.24599 1.51241 -1.15131 
-2.24097 1.75124 -1.37942 -2.23668 1.91792 -1.89723 -2.23562 1.91575 -1.96661 
-2.23562 1.91575 -1.82785 -2.23478 1.84333 -1.53639 -2.23397 1.4262 -1.09432 
-2.23275 1.63282 -1.23788 -2.23246 1.90926 -2.03566 -2.23246 1.90926 -1.7588 
-2.227 1.55503 -1.1698 -2.22499 1.90029 -2.10089 -2.22499 1.90029 -1.69357 
-2.22024 1.722 -1.32452 -2.2199 1.82215 -1.47601 -2.21697 1.47103 -1.10942 
-2.21565 1.88746 -2.16522 -2.21565 1.88746 -1.62924 -2.21493 1.78376 -1.40551 
-2.20693 1.59629 -1.19012 -2.20448 1.8708 -2.22838 -2.20448 1.8708 -1.56608 
-2.19864 1.51491 -1.12649 -2.19806 1.93506 -1.9321 -2.19806 1.93506 -1.86236 
-2.19723 1.68967 -1.2717 -2.19594 1.93071 -2.00141 -2.19594 1.93071 -1.79305 
-2.19323 1.92152 -2.06953 -2.19323 1.92152 -1.72493 -2.19153 1.85041 -1.50438 
-2.18769 1.8146 -1.4329 -2.18615 1.42769 -1.07092 -2.18473 1.91042 -2.13435 
-2.18473 1.91042 -1.66011 -2.18136 1.77329 -1.36383 -2.17935 1.5573 -1.14539 
-2.17437 1.89542 -2.19832 -2.17437 1.89542 -1.59614 -2.17251 1.65479 -1.22199 
-2.16862 1.47242 -1.08637 -2.1622 1.87667 -2.26076 -2.1622 1.87667 -1.5337 
-2.15951 1.84333 -1.46113 -2.15946 1.74307 -1.30946 -2.15912 1.95173 -1.89723 
-2.15824 1.94946 -1.96686 -2.15824 1.94946 -1.8276 -2.1564 1.94252 -2.03521 
-2.1564 1.94252 -1.75925 -2.15433 1.80451 -1.39087 -2.15288 0.10667 -1.69155 
-2.15288 1.93121 -2.10291 -2.15288 1.93121 -1.69155 -2.15015 1.51599 -1.10388 
-2.14462 1.616 -1.17346 -2.1432 0.11986 -2.16733 -2.1432 1.91803 -2.16733 
-2.1432 1.91803 -1.62713 -2.13723 1.42802 -1.04986 -2.136 1.70971 -1.25766 
-2.13201 0.13702 -2.23056 -2.13201 1.90086 -2.23056 -2.13201 1.90086 -1.5639 
-2.12982 1.8708 -2.30303 -2.12982 1.8708 -1.49143 -2.12644 1.83381 -1.41915 
-2.12012 1.79211 -1.35052 -2.11948 0.07244 -1.9321 -2.11948 0.07244 -1.86236 
-2.11948 1.96545 -1.9321 -2.11948 1.96545 -1.86236 -2.11944 1.47256 -1.06576 
-2.11814 0.07699 -2.00048 -2.11814 0.07699 -1.79398 -2.11814 1.9609 -2.00048 
-2.11814 1.9609 -1.79398 -2.11631 1.57601 -1.1299 -2.11548 0.08606 -2.06862 
-2.11548 0.08606 -1.72584 -2.11548 1.95182 -2.06862 -2.11548 1.95182 -1.72584 
-2.11152 0.09956 -2.13571 -2.11152 0.09956 -1.65875 -2.11152 1.93832 -2.13571 
-2.11152 1.93832 -1.65875 -2.10909 1.67287 -1.20728 -2.10238 1.37873 -1.01501 
-2.10101 0.11495 -2.19956 -2.10101 1.92293 -2.19956 -2.10101 1.92293 -1.5949 
-2.09977 1.89542 -2.27292 -2.09977 1.89542 -1.52154 -2.09759 1.76075 -1.29692 
-2.09693 1.86171 -1.44913 -2.0924 1.8219 -1.37859 -2.08735 1.42719 -1.0312 
-2.08612 1.53345 -1.08936 -2.08074 1.633 -1.16009 -2.07976 0.05926 -1.89723 
-2.07976 1.97863 -1.89723 -2.0791 0.06151 -1.96568 -2.0791 0.06151 -1.82878 
-2.0791 1.97638 -1.96568 -2.0791 1.97638 -1.82878 -2.07713 0.06825 -2.03381 
-2.07713 0.06825 -1.76065 -2.07713 1.96963 -2.03381 -2.07713 1.96963 -1.76065 
-2.07385 0.07945 -2.1013 -2.07385 0.07945 -1.69316 -2.07385 1.95843 -2.1013 
-2.07385 1.95843 -1.69316 -2.0713 1.7263 -1.24507 -2.06928 0.09506 -2.16783 
-2.06928 0.09506 -1.62663 -2.06928 1.94282 -2.16783 -2.06928 1.94282 -1.62663 
-2.06878 0.11986 -2.24175 -2.06878 1.91803 -2.24175 -2.06878 1.91803 -1.55271 
-2.06667 1.88746 -2.3142 -2.06667 1.88746 -1.48026 -2.06296 1.85009 -1.40799 
-2.0575 1.80762 -1.33955 -2.05475 1.48912 -1.05262 -2.05403 1.38007 -1.00036 
-2.05131 1.59201 -1.11763 -2.04481 0.05033 -1.93193 -2.04481 0.05033 -1.86253 
-2.04481 1.98756 -1.93193 -2.04481 1.98756 -1.86253 -2.04374 1.68822 -1.19579 
-2.04349 0.05487 -2.00031 -2.04349 0.05487 -1.79415 -2.04349 1.98302 -2.00031 
-2.04349 1.98302 -1.79415 -2.04084 0.06392 -2.06837 -2.04084 0.06392 -1.72609 
-2.04084 1.97397 -2.06837 -2.04084 1.97397 -1.72609 -2.03716 0.09956 -2.21007 
-2.03716 1.93832 -2.21007 -2.03716 1.93832 -1.58439 -2.0369 0.0774 -2.13545 
-2.0369 0.0774 -1.65901 -2.0369 1.96049 -2.13545 -2.0369 1.96049 -1.65901 
-2.0358 0.12746 -2.28329 -2.0358 1.91042 -2.28329 -2.0358 1.91042 -1.51117 
-2.03284 1.87635 -2.35552 -2.03284 1.87635 -1.43894 -2.03195 1.77534 -1.28613 
-2.02819 1.83618 -1.36861 -2.02077 1.54854 -1.07857 -2.01655 1.4351 -1.01442 
-2.01558 1.6472 -1.15007 -2.00976 0.04147 -1.89723 -2.00976 1.99641 -1.89723 
-2.00925 0.04383 -1.96655 -2.00925 0.04383 -1.82791 -2.00925 1.99406 -1.96655 
-2.00925 1.99406 -1.82791 -2.00709 0.05063 -2.03485 -2.00709 0.05063 -1.75961 
-2.00709 1.98725 -2.03485 -2.00709 1.98725 -1.75961 -2.00534 1.73963 -1.23549 
-2.00436 0.10667 -2.25143 -2.00436 1.93121 -2.25143 -2.00436 1.93121 -1.54303 
-2.00394 0.062 -2.10249 -2.00394 0.062 -1.69197 -2.00394 1.97588 -2.10249 
-2.00394 1.97588 -1.69197 -2.00275 0.07945 -2.1724 -2.00275 0.07945 -1.62206 
-2.00275 1.95843 -2.1724 -2.00275 1.95843 -1.62206 -2.00233 0.13759 -2.32354 
-2.00233 1.90029 -2.32354 -2.00233 1.90029 -1.47092 -1.99831 1.86269 -1.39899 
-1.99377 1.81975 -1.33097 -1.9856 1.60511 -1.1089 -1.98321 1.49605 -1.03797 
-1.98252 1.38694 -0.98576 -1.9778 1.70064 -1.18786 -1.97383 0.03501 -1.93193 
-1.97383 0.03501 -1.86253 -1.97383 2.00287 -1.93193 -1.97383 2.00287 -1.86253 
-1.97316 0.03976 -2.001 -1.97316 0.03976 -1.79346 -1.97316 1.99812 -2.001 
-1.97316 1.99812 -1.79346 -1.97098 0.11637 -2.29178 -1.97098 1.92152 -2.29178 
-1.97098 1.92152 -1.50268 -1.97049 0.04891 -2.06904 -1.97049 0.04891 -1.72542 
-1.97049 1.98897 -2.06904 -1.97049 1.98897 -1.72542 -1.97006 0.08606 -2.21403 
-1.97006 0.08606 -1.58043 -1.97006 1.95182 -2.21403 -1.97006 1.95182 -1.58043 
-1.96982 0.06392 -2.13939 -1.96982 0.06392 -1.65507 -1.96982 1.97397 -2.13939 
-1.96982 1.97397 -1.65507 -1.96792 1.88707 -2.36383 -1.96792 1.88707 -1.43063 
-1.96773 1.78612 -1.27848 -1.96399 1.84676 -1.36114 -1.94943 1.65855 -1.14345 
-1.94826 1.55478 -1.06626 -1.94458 1.44078 -1.00237 -1.94042 1.74884 -1.22852 
-1.93796 0.02869 -1.89723 -1.93796 2.0092 -1.89723 -1.93763 0.03106 -1.96637 
-1.93763 0.03106 -1.82809 -1.93763 2.00683 -1.96637 -1.93763 2.00683 -1.82809 
-1.93711 0.12862 -2.33101 -1.93711 1.90926 -2.33101 -1.93711 1.90926 -1.46345 
-1.93666 0.09537 -2.25496 -1.93666 1.94252 -2.25496 -1.93666 1.94252 -1.5395 
-1.93663 0.03816 -2.03518 -1.93663 0.03816 -1.75928 -1.93663 1.99973 -2.03518 
-1.93663 1.99973 -1.75928 -1.93629 0.05063 -2.10564 -1.93629 0.05063 -1.68882 
-1.93629 1.98725 -2.10564 -1.93629 1.98725 -1.68882 -1.93526 0.06825 -2.17568 
-1.93526 0.06825 -1.61878 -1.93526 1.96963 -2.17568 -1.93526 1.96963 -1.61878 
-1.93359 1.87179 -1.3928 -1.9292 1.82845 -1.32482 -1.91251 1.61002 -1.09868 
-1.91246 1.70855 -1.18204 -1.91006 1.50076 -1.02806 -1.9031 0.02502 -1.93193 
-1.9031 0.02502 -1.86253 -1.9031 2.01287 -1.93193 -1.9031 2.01287 -1.86253 
-1.90286 0.10717 -2.29449 -1.90286 1.93071 -2.29449 -1.90286 1.93071 -1.49997 
-1.90284 0.1434 -2.36902 -1.90284 1.89448 -1.42544 -1.90244 0.03976 -2.07171 
-1.90244 0.03976 -1.72275 -1.90244 1.99812 -2.07171 -1.90244 1.99812 -1.72275 
-1.90243 0.02977 -2.00098 -1.90243 0.02977 -1.79348 -1.90243 2.00812 -2.00098 
-1.90243 2.00812 -1.79348 -1.90228 1.79345 -1.2732 -1.90193 0.07699 -2.2167 
-1.90193 0.07699 -1.57776 -1.90193 1.9609 -2.2167 -1.90193 1.9609 -1.57776 
-1.90175 0.05487 -2.14204 -1.90175 0.05487 -1.65242 -1.90175 1.98302 -2.14204 
-1.90175 1.98302 -1.65242 -1.89887 1.8539 -1.35611 -1.87493 1.55811 -1.05849 
-1.87487 1.75487 -1.22447 -1.87427 1.66409 -1.13692 -1.86831 0.08842 -2.2568 
-1.86831 0.08842 -1.53766 -1.86831 1.94946 -2.2568 -1.86831 1.94946 -1.53766 
-1.86829 0.16067 -2.40568 -1.86829 1.87722 -1.38878 -1.86815 0.02136 -1.89723 
-1.86815 2.01653 -1.89723 -1.86806 0.12213 -2.33417 -1.86806 1.91575 -1.46029 
-1.868 0.04383 -2.1078 -1.868 0.04383 -1.68666 -1.868 1.99406 -2.1078 
-1.868 1.99406 -1.68666 -1.86799 0.02376 -1.96654 -1.86799 0.02376 -1.82792 
-1.86799 2.01413 -1.96654 -1.86799 2.01413 -1.82792 -1.86782 0.03106 -2.03618 
-1.86782 0.03106 -1.75828 -1.86782 2.00683 -2.03618 -1.86782 2.00683 -1.75828 
-1.86713 0.06151 -2.17766 -1.86713 0.06151 -1.6168 -1.86713 1.97638 -2.17766 
-1.86713 1.97638 -1.6168 -1.86408 1.83369 -1.32112 -1.83691 1.61375 -1.09427 
-1.83688 1.71229 -1.17764 -1.83688 1.79724 -1.27049 -1.83354 0.10282 -2.29661 
-1.83354 1.93506 -1.49785 -1.83354 0.07244 -2.21803 -1.83354 0.07244 -1.57643 
-1.83354 1.96545 -2.21803 -1.83354 1.96545 -1.57643 -1.83353 0.13906 -2.37113 
-1.83353 1.89883 -1.42333 -1.83353 0.18037 -2.4409 -1.83353 1.85752 -1.35356 
-1.83338 0.03501 -2.07238 -1.83338 0.03501 -1.72208 -1.83338 2.00287 -2.07238 
-1.83338 2.00287 -1.72208 -1.83338 0.05033 -2.14337 -1.83338 0.05033 -1.65109 
-1.83338 1.98756 -2.14337 -1.83338 1.98756 -1.65109 -1.83337 0.02502 -2.00165 
-1.83337 0.02502 -1.79281 -1.83337 2.01287 -2.00165 -1.83337 2.01287 -1.79281 
-1.83337 0.02015 -1.93193 -1.83337 0.02015 -1.86253 -1.83337 2.01774 -1.93193 
-1.83337 2.01774 -1.86253 -1.79868 0.01894 -1.89723 -1.79868 0.02136 -1.96671 
-1.79868 0.02136 -1.82775 -1.79868 0.02869 -2.03651 -1.79868 0.02869 -1.75795 
-1.79868 0.04147 -2.10831 -1.79868 0.04147 -1.68615 -1.79868 0.05926 -2.17831 
-1.79868 0.05926 -1.61615 -1.79868 0.08616 -2.25767 -1.79868 0.08616 -1.53679 
-1.79868 0.11997 -2.33523 -1.79868 0.15858 -2.40692 -1.79868 1.66594 -1.13474 
-1.79868 1.75701 -1.22251 -1.79868 1.83544 -1.31988 -1.79868 1.8793 -1.38754 
-1.79868 1.91792 -1.45923 -1.79868 1.95173 -2.25767 -1.79868 1.95173 -1.53679 
-1.79868 1.97863 -2.17831 -1.79868 1.97863 -1.61615 -1.79868 1.99641 -2.10831 
-1.79868 1.99641 -1.68615 -1.79868 2.0092 -2.03651 -1.79868 2.0092 -1.75795 
-1.79868 2.01653 -1.96671 -1.79868 2.01653 -1.82775 -1.79868 2.01894 -1.89723 
-1.76398 0.02015 -1.93193 -1.76398 0.02015 -1.86253 -1.76398 2.01774 -1.93193 
-1.76398 2.01774 -1.86253 -1.76398 0.02502 -2.00165 -1.76398 0.02502 -1.79281 
-1.76398 2.01287 -2.00165 -1.76398 2.01287 -1.79281 -1.76397 0.05033 -2.14337 
-1.76397 0.05033 -1.65109 -1.76397 1.98756 -2.14337 -1.76397 1.98756 -1.65109 
-1.76397 0.03501 -2.07238 -1.76397 0.03501 -1.72208 -1.76397 2.00287 -2.07238 
-1.76397 2.00287 -1.72208 -1.76382 0.18037 -2.4409 -1.76382 1.85752 -1.35356 
-1.76382 0.13906 -2.37113 -1.76382 1.89883 -1.42333 -1.76381 0.07244 -2.21803 
-1.76381 0.07244 -1.57643 -1.76381 1.96545 -2.21803 -1.76381 1.96545 -1.57643 
-1.76381 0.10282 -2.29661 -1.76381 0.10282 -1.49785 -1.76381 1.93506 -1.49785 
-1.76048 1.79724 -1.27049 -1.76048 1.71229 -1.17764 -1.73327 0.20419 -2.47334 
-1.73327 1.83369 -1.32112 -1.73023 0.06151 -2.17766 -1.73023 0.06151 -1.6168 
-1.73023 1.97638 -2.17766 -1.73023 1.97638 -1.6168 -1.72954 0.03106 -2.03618 
-1.72954 0.03106 -1.75828 -1.72954 2.00683 -2.03618 -1.72954 2.00683 -1.75828 
-1.72937 0.02376 -1.96654 -1.72937 0.02376 -1.82792 -1.72937 2.01413 -1.96654 
-1.72937 2.01413 -1.82792 -1.72936 0.04383 -2.1078 -1.72936 0.04383 -1.68666 
-1.72936 1.99406 -2.1078 -1.72936 1.99406 -1.68666 -1.7293 0.12213 -2.33417 
-1.7293 0.12213 -1.46029 -1.7293 1.91575 -1.46029 -1.7292 0.02136 -1.89723 
-1.7292 2.01653 -1.89723 -1.72907 0.16067 -2.40568 -1.72907 1.87722 -1.38878 
-1.72905 0.08842 -2.2568 -1.72905 0.08842 -1.53766 -1.72905 1.94946 -1.53766 
-1.72308 1.66409 -1.13692 -1.72248 1.75487 -1.22447 -1.69848 0.18399 -2.43835 
-1.69848 1.8539 -1.35611 -1.6956 0.05487 -2.14204 -1.6956 0.05487 -1.65242 
-1.6956 1.98302 -2.14204 -1.6956 1.98302 -1.65242 -1.69543 0.07699 -2.2167 
-1.69543 0.07699 -1.57776 -1.69543 1.9609 -1.57776 -1.69508 0.24444 -2.52126 
-1.69508 1.79345 -1.2732 -1.69492 0.02977 -2.00098 -1.69492 0.02977 -1.79348 
-1.69492 2.00812 -2.00098 -1.69492 2.00812 -1.79348 -1.69491 0.03976 -2.07171 
-1.69491 0.03976 -1.72275 -1.69491 1.99812 -2.07171 -1.69491 1.99812 -1.72275 
-1.69451 0.1434 -2.36902 -1.69451 0.1434 -1.42544 -1.69451 1.89448 -1.42544 
-1.6945 0.10717 -2.29449 -1.6945 0.10717 -1.49997 -1.6945 1.93071 -1.49997 
-1.69426 0.02502 -1.93193 -1.69426 0.02502 -1.86253 -1.69426 2.01287 -1.93193 
-1.69426 2.01287 -1.86253 -1.6849 1.70855 -1.18204 -1.66815 0.20943 -2.46964 
-1.66815 1.82845 -1.32482 -1.66377 0.1661 -2.40166 -1.66377 1.87179 -1.3928 
-1.6621 0.06825 -2.17568 -1.6621 0.06825 -1.61878 -1.6621 1.96963 -2.17568 
-1.6621 1.96963 -1.61878 -1.66106 0.05063 -2.10564 -1.66106 0.05063 -1.68882 
-1.66106 1.98725 -2.10564 -1.66106 1.98725 -1.68882 -1.66073 0.03816 -2.03518 
-1.66073 0.03816 -1.75928 -1.66073 1.99973 -2.03518 -1.66073 1.99973 -1.75928 
-1.6607 0.09537 -2.25496 -1.6607 0.09537 -1.5395 -1.6607 1.94252 -1.5395 
-1.66025 0.12862 -2.33101 -1.66025 0.12862 -1.46345 -1.66025 1.90926 -1.46345 
-1.65973 0.03106 -1.96637 -1.65973 0.03106 -1.82809 -1.65973 2.00683 -1.96637 
-1.65973 2.00683 -1.82809 -1.6594 0.02869 -1.89723 -1.6594 2.0092 -1.89723 
-1.65694 1.74884 -1.22852 -1.63336 0.19113 -2.43332 -1.63336 1.84676 -1.36114 
-1.62962 0.25176 -2.51598 -1.62962 1.78612 -1.27848 -1.62944 0.15082 -2.36383 
-1.62944 0.15082 -1.43063 -1.62944 1.88707 -1.43063 -1.62754 0.06392 -2.13939 
-1.62754 0.06392 -1.65507 -1.62754 1.97397 -2.13939 -1.62754 1.97397 -1.65507 
-1.62729 0.08606 -2.21403 -1.62729 0.08606 -1.58043 -1.62729 1.95182 -1.58043 
-1.62687 0.04891 -2.06904 -1.62687 0.04891 -1.72542 -1.62687 1.98897 -2.06904 
-1.62687 1.98897 -1.72542 -1.62638 0.11637 -2.29178 -1.62638 0.11637 -1.50268 
-1.62638 1.92152 -1.50268 -1.6242 0.03976 -2.001 -1.6242 0.03976 -1.79346 
-1.6242 1.99812 -2.001 -1.6242 1.99812 -1.79346 -1.62353 0.03501 -1.93193 
-1.62353 0.03501 -1.86253 -1.62353 2.00287 -1.93193 -1.62353 2.00287 -1.86253 
-1.60359 0.21814 -2.46349 -1.60359 1.81975 -1.33097 -1.59905 0.1752 -2.39547 
-1.59905 0.1752 -1.39899 -1.59905 1.86269 -1.39899 -1.59502 0.13759 -2.32354 
-1.59502 0.13759 -1.47092 -1.59502 1.90029 -1.47092 -1.59461 0.07945 -2.1724 
-1.59461 0.07945 -1.62206 -1.59461 1.95843 -1.62206 -1.59342 0.062 -2.10249 
-1.59342 0.062 -1.69197 -1.59342 1.97588 -2.10249 -1.59342 1.97588 -1.69197 
-1.593 0.10667 -2.25143 -1.593 0.10667 -1.54303 -1.593 1.93121 -1.54303 
-1.59201 0.29826 -2.55897 -1.59201 1.73963 -1.23549 -1.59027 0.05063 -2.03485 
-1.59027 0.05063 -1.75961 -1.59027 1.98725 -2.03485 -1.59027 1.98725 -1.75961 
-1.58811 0.04383 -1.96655 -1.58811 0.04383 -1.82791 -1.58811 1.99406 -1.96655 
-1.58811 1.99406 -1.82791 -1.5876 0.04147 -1.89723 -1.5876 1.99641 -1.89723 
-1.56916 0.2017 -2.42585 -1.56916 0.2017 -1.36861 -1.56916 1.83618 -1.36861 
-1.56541 0.26254 -2.50833 -1.56541 1.77534 -1.28613 -1.56452 0.16154 -2.35552 
-1.56452 0.16154 -1.43894 -1.56452 1.87635 -1.43894 -1.56155 0.12746 -2.28329 
-1.56155 0.12746 -1.51117 -1.56155 1.91042 -1.51117 -1.56046 0.0774 -2.13545 
-1.56046 0.0774 -1.65901 -1.56046 1.96049 -2.13545 -1.56046 1.96049 -1.65901 
-1.5602 0.09956 -2.21007 -1.5602 0.09956 -1.58439 -1.5602 1.93832 -1.58439 
-1.55652 0.06392 -2.06837 -1.55652 0.06392 -1.72609 -1.55652 1.97397 -2.06837 
-1.55387 0.05487 -2.00031 -1.55387 0.05487 -1.79415 -1.55362 0.34967 -2.59867 
-1.55254 0.05033 -1.93193 -1.55254 0.05033 -1.86253 -1.53986 0.23027 -2.45491 
-1.53986 0.23027 -1.33955 -1.53986 1.80762 -1.33955 -1.5344 0.1878 -2.38647 
-1.5344 0.1878 -1.40799 -1.5344 1.85009 -1.40799 -1.53069 0.15043 -2.3142 
-1.53069 0.15043 -1.48026 -1.53069 1.88746 -1.48026 -1.52858 0.11986 -2.24175 
-1.52858 0.11986 -1.55271 -1.52808 0.09506 -2.16783 -1.52808 0.09506 -1.62663 
-1.52606 0.31158 -2.54939 -1.52351 0.07945 -2.1013 -1.52351 0.07945 -1.69316 
-1.52023 0.06825 -2.03381 -1.52023 0.06825 -1.76065 -1.51825 0.06151 -1.96568 
-1.51825 0.06151 -1.82878 -1.51759 0.05926 -1.89723 -1.51661 0.40489 -2.63437 
-1.50495 0.21599 -2.41587 -1.50495 0.21599 -1.37859 -1.50495 1.8219 -1.37859 
-1.50042 0.17618 -2.34533 -1.50042 0.17618 -1.44913 -1.50042 1.86171 -1.44913 
-1.49977 0.27714 -2.49754 -1.49977 0.27714 -1.29692 -1.49977 1.76075 -1.29692 
-1.49759 0.14247 -2.27292 -1.49759 0.14247 -1.52154 -1.49635 0.11495 -2.19956 
-1.49635 0.11495 -1.5949 -1.48827 0.36502 -2.58718 -1.48584 0.09956 -2.13571 
-1.48584 0.09956 -1.65875 -1.48188 0.08606 -2.06862 -1.48188 0.08606 -1.72584 
-1.48105 0.46188 -2.66456 -1.47921 0.07699 -2.00048 -1.47921 0.07699 -1.79398 
-1.47788 0.07244 -1.9321 -1.47788 0.07244 -1.86236 -1.47724 0.24578 -2.44394 
-1.47724 0.24578 -1.35052 -1.47724 1.79211 -1.35052 -1.47091 0.20407 -2.37531 
-1.47091 0.20407 -1.41915 -1.46753 0.16708 -2.30303 -1.46753 0.16708 -1.49143 
-1.46535 0.13702 -2.23056 -1.46535 0.13702 -1.5639 -1.46136 0.32817 -2.5368 
-1.46136 0.32817 -1.25766 -1.45415 0.11986 -2.16733 -1.45415 0.11986 -1.62713 
-1.45273 0.42188 -2.621 -1.44721 0.52189 -2.69058 -1.44448 0.10667 -2.10291 
-1.44448 0.10667 -1.69155 -1.44302 0.23338 -2.40359 -1.44302 0.23338 -1.39087 
-1.44095 0.09537 -2.03521 -1.44095 0.09537 -1.75925 -1.43911 0.08842 -1.96686 
-1.43911 0.08842 -1.8276 -1.43824 0.08616 -1.89723 -1.43789 0.29481 -2.485 
-1.43789 0.29481 -1.30946 -1.43784 0.19456 -2.33333 -1.43784 0.19456 -1.46113 
-1.43515 0.16121 -2.26076 -1.43515 0.16121 -1.5337 -1.42874 0.56547 -2.70809 
-1.42484 0.3831 -2.57247 -1.42299 0.14247 -2.19832 -1.42299 0.14247 -1.59614 
-1.418 0.48059 -2.64907 -1.41599 0.2646 -2.43063 -1.41599 0.2646 -1.36383 
-1.41262 0.12746 -2.13435 -1.41262 0.12746 -1.66011 -1.41121 0.61019 -2.72354 
-1.40967 0.22329 -2.36156 -1.40967 0.22329 -1.4329 -1.40583 0.18747 -2.29008 
-1.40583 0.18747 -1.50438 -1.40413 0.11637 -2.06953 -1.40413 0.11637 -1.72493 
-1.40141 0.10717 -2.00141 -1.40141 0.10717 -1.79305 -1.40013 0.34822 -2.52276 
-1.3993 0.10282 -1.9321 -1.3993 0.10282 -1.86236 -1.39871 0.52297 -2.66797 
-1.39288 0.16708 -2.22838 -1.39288 0.16708 -1.56608 -1.39043 0.44159 -2.60434 
-1.38243 0.25413 -2.38895 -1.38243 0.25413 -1.40551 -1.38171 0.15043 -2.16522 
-1.38171 0.15043 -1.62924 -1.38038 0.56686 -2.68504 -1.37745 0.21574 -2.31845 
-1.37745 0.21574 -1.47601 -1.37712 0.31589 -2.46994 -1.37712 0.31589 -1.32452 
-1.37236 0.13759 -2.10089 -1.37236 0.13759 -1.69357 -1.37036 0.48286 -2.62466 
-1.3649 0.12862 -2.03566 -1.3649 0.12862 -1.7588 -1.3646 0.40507 -2.55658 
-1.36339 0.61168 -2.70014 -1.36257 0.19456 -2.25807 -1.36257 0.19456 -1.53639 
-1.36173 0.12213 -1.96661 -1.36173 0.12213 -1.82785 -1.36068 0.11997 -1.89723 
-1.35639 0.28665 -2.41504 -1.35639 0.28665 -1.37942 -1.35136 0.52548 -2.64315 
-1.35058 0.17618 -2.19549 -1.35058 0.17618 -1.59897 -1.35009 0.24593 -2.34581 
-1.35009 0.24593 -1.44865 -1.34832 0.66092 -2.71515 -1.34336 0.44451 -2.57746 
-1.34064 0.37117 -2.50599 -1.34039 0.16154 -2.13139 -1.34039 0.16154 -1.66307 
-1.33435 0.22329 -2.28624 -1.33435 0.22329 -1.50822 -1.3335 0.56934 -2.65977 
-1.33208 0.15082 -2.06647 -1.33208 0.15082 -1.72799 -1.32689 0.1434 -2.0014 
-1.32689 0.1434 -1.79306 -1.32477 0.13906 -1.93208 -1.32477 0.13906 -1.86238 
-1.32381 0.27799 -2.37209 -1.32381 0.27799 -1.42237 -1.32345 0.48612 -2.59742 
-1.3206 0.20407 -2.22499 -1.3206 0.20407 -1.56947 -1.31863 0.34005 -2.4528 
-1.31863 0.34005 -1.34166 -1.31855 0.40941 -2.52806 -1.3168 0.61433 -2.67446 
-1.30944 0.1878 -2.16151 -1.30944 0.1878 -1.63295 -1.30695 0.25413 -2.31348 
-1.30695 0.25413 -1.48098 -1.30447 0.52931 -2.61557 -1.3005 0.66437 -2.68849 
-1.30044 0.1752 -2.09686 -1.30044 0.1752 -1.6976 -1.29868 0.31184 -2.39723 
-1.29868 0.31184 -1.39723 -1.29763 0.44913 -2.54859 -1.29561 0.37691 -2.47577 
-1.29425 0.1661 -2.03214 -1.29425 0.1661 -1.76232 -1.29232 0.23338 -2.25289 
-1.29232 0.23338 -1.54157 -1.29023 0.16067 -1.96684 -1.29023 0.16067 -1.82762 
-1.28899 0.15858 -1.89723 -1.2868 0.57349 -2.63177 -1.28087 0.28665 -2.33952 
-1.28087 0.28665 -1.45494 -1.28004 0.21599 -2.19095 -1.28004 0.21599 -1.60351 
-1.27767 0.49119 -2.56808 -1.27475 0.34738 -2.42116 -1.27475 0.34738 -1.3733 
-1.27372 0.41554 -2.4975 -1.27159 0.61812 -2.64657 -1.27005 0.2017 -2.12674 
-1.27005 0.2017 -1.66772 -1.26528 0.2646 -2.27991 -1.26528 0.2646 -1.51455 
-1.26259 0.19113 -2.06254 -1.26259 0.19113 -1.73192 -1.25904 0.5346 -2.58585 
-1.25756 0.18399 -1.99743 -1.25756 0.18399 -1.79703 -1.25548 0.66843 -2.66017 
-1.25501 0.18037 -1.93208 -1.25501 0.18037 -1.86238 -1.25338 0.45542 -2.51779 
-1.25208 0.38455 -2.44383 -1.25197 0.24578 -2.21867 -1.25197 0.24578 -1.57579 
-1.24311 0.34005 -2.37728 -1.24311 0.34005 -1.41718 -1.24277 0.57829 -2.60207 
-1.241 0.23027 -2.15605 -1.241 0.23027 -1.63841 -1.23365 0.49784 -2.53692 
-1.23242 0.21814 -2.09232 -1.23242 0.21814 -1.70214 -1.23072 0.42324 -2.46518 
-1.22786 0.62305 -2.61656 -1.22627 0.20943 -2.02776 -1.22627 0.20943 -1.7667 
-1.22597 0.31589 -2.31879 -1.22597 0.31589 -1.47567 -1.22256 0.20419 -1.96263 
-1.22256 0.20419 -1.83183 -1.22133 0.20245 -1.89723 -1.22014 0.37691 -2.4003 
-1.22014 0.37691 -1.39416 -1.21622 0.54039 -2.55429 -1.21174 0.67374 -2.62958 
-1.21091 0.29481 -2.25802 -1.21091 0.29481 -1.53644 -1.21074 0.46337 -2.48517 
-1.20014 0.58434 -2.57019 -1.19841 0.41554 -2.42218 -1.19837 0.27714 -2.19614 
-1.19837 0.27714 -1.59832 -1.19737 0.72547 -2.64041 -1.19217 0.50484 -2.50374 
-1.18992 0.37117 -2.35527 -1.18992 0.37117 -1.43919 -1.18758 0.26254 -2.1305 
-1.18758 0.26254 -1.66396 -1.18576 0.6291 -2.58451 -1.17992 0.25176 -2.06628 
-1.17992 0.25176 -1.72818 -1.17812 0.45542 -2.44252 -1.17507 0.54755 -2.52084 
-1.17465 0.24444 -2.00083 -1.17465 0.24444 -1.79363 -1.17315 0.34822 -2.29578 
-1.17315 0.34822 -1.49868 -1.17194 0.24065 -1.93543 -1.17194 0.24065 -1.85903 
-1.16991 0.68007 -2.5971 -1.16785 0.40941 -2.37736 -1.15946 0.59139 -2.53645 
-1.1591 0.32817 -2.23455 -1.1591 0.32817 -1.55991 -1.15899 0.49784 -2.46226 
-1.15889 0.7267 -2.60805 -1.14732 0.44913 -2.39827 -1.14651 0.31158 -2.16985 
-1.14651 0.31158 -1.62461 -1.1454 0.63626 -2.55051 -1.14162 0.54039 -2.47969 
-1.13933 0.40507 -2.3313 -1.13933 0.40507 -1.46316 -1.13694 0.29826 -2.1039 
-1.13694 0.29826 -1.69056 -1.13291 0.68205 -2.563 -1.12997 0.28905 -2.03897 
-1.12997 0.28905 -1.75549 -1.12783 0.49119 -2.41824 -1.12591 0.28302 -1.97342 
-1.12591 0.28302 -1.82104 -1.12572 0.58434 -2.49577 -1.12395 0.28087 -1.89723 
-1.12344 0.3831 -2.27107 -1.12344 0.3831 -1.52339 -1.12202 0.72866 -2.57389 
-1.11844 0.44451 -2.35255 -1.11276 0.77596 -2.58315 -1.1114 0.6291 -2.51015 
-1.11005 0.5346 -2.43687 -1.10873 0.36502 -2.20764 -1.10873 0.36502 -1.58682 
-1.09881 0.68007 -2.526 -1.09849 0.48612 -2.37246 -1.09724 0.34967 -2.14229 
-1.09724 0.34967 -1.65217 -1.09384 0.57829 -2.45313 -1.09157 0.44159 -2.30548 
-1.09157 0.44159 -1.48898 -1.08931 0.33725 -2.07635 -1.08931 0.33725 -1.71811 
-1.08786 0.7267 -2.53702 -1.08349 0.32933 -2.01101 -1.08349 0.32933 -1.78345 
-1.08034 0.52931 -2.39144 -1.07935 0.62305 -2.46804 -1.07909 0.32559 -1.93543 
-1.07909 0.32559 -1.85903 -1.07858 0.77427 -2.54653 -1.07491 0.42188 -2.24317 
-1.07491 0.42188 -1.55129 -1.07125 0.48286 -2.32555 -1.06633 0.67374 -2.48417 
-1.06414 0.57349 -2.40911 -1.06154 0.40489 -2.17929 -1.06154 0.40489 -1.61517 
-1.0555 0.72547 -2.49853 -1.05276 0.52548 -2.34454 -1.05152 0.39069 -2.11413 
-1.05152 0.39069 -1.68033 -1.04933 0.61812 -2.42432 -1.04684 0.48059 -2.2779 
-1.04684 0.48059 -1.51656 -1.04611 0.77295 -2.50807 -1.0449 0.37934 -2.04799 
-1.0449 0.37934 -1.74647 -1.03854 0.82103 -2.51612 -1.03837 0.3738 -1.97282 
-1.03837 0.3738 -1.82164 -1.03619 0.37195 -1.89723 -1.03614 0.56934 -2.36241 
-1.03574 0.66843 -2.44042 -1.03135 0.46188 -2.21486 -1.03135 0.46188 -1.5796 
-1.02794 0.52297 -2.29719 -1.02451 0.72004 -2.45519 -1.02145 0.61433 -2.3791 
-1.01908 0.44587 -2.14986 -1.01908 0.44587 -1.6446 -1.01568 0.77225 -2.46825 
-1.01086 0.56686 -2.31552 -1.01035 0.43278 -2.08415 -1.01035 0.43278 -1.71031 
-1.00805 0.82036 -2.47643 -1.00742 0.66437 -2.39541 -1.00532 0.52189 -2.2487 
-1.00532 0.52189 -1.54576 -1.00196 0.86969 -2.48287 -1.00013 0.42787 -2.01106 
-1.00013 0.42787 -1.7834 -0.99577 0.61168 -2.33252 -0.99573 0.71546 -2.41024 
-0.99572 0.42413 -1.93547 -0.99572 0.42413 -1.85899 -0.99081 0.50443 -2.18467 
-0.99081 0.50443 -1.60979 -0.98781 0.56547 -2.26717 -0.98643 0.76745 -2.42354 
-0.98076 0.66092 -2.34759 -0.98002 0.48935 -2.11932 -0.98002 0.48935 -1.67514 
-0.97954 0.82019 -2.43529 -0.97334 0.86944 -2.44172 -0.97237 0.61019 -2.2847 
-0.96862 0.71188 -2.36277 -0.96771 0.48311 -2.04681 -0.96771 0.48311 -1.74765 
-0.96721 0.56532 -2.21799 -0.96721 0.56532 -1.57647 -0.95994 0.47978 -1.97348 
-0.95994 0.47978 -1.82098 -0.95888 0.76407 -2.37659 -0.95749 0.4782 -1.89723 
-0.95698 0.6592 -2.29988 -0.95407 0.54876 -2.1533 -0.95407 0.54876 -1.64116 
-0.95156 0.81676 -2.38868 -0.95131 0.60986 -2.23578 -0.94723 0.86905 -2.3998 
-0.94401 0.70923 -2.3139 -0.94303 0.91872 -2.40499 -0.93942 0.54184 -2.08176 
-0.93942 0.54184 -1.7127 -0.93547 0.65854 -2.25075 -0.93376 0.76119 -2.3279 
-0.93265 0.61069 -2.18591 -0.93265 0.61069 -1.60855 -0.92951 0.53713 -2.00861 
-0.92951 0.53713 -1.78585 -0.92611 0.81393 -2.34061 -0.92454 0.53477 -1.93546 
-0.92454 0.53477 -1.859 -0.92213 0.70849 -2.26502 -0.92126 0.86606 -2.35193 
-0.91892 0.91862 -2.36195 -0.91645 0.65916 -2.20093 -0.91645 0.65916 -1.59353 
-0.91587 0.60278 -2.1151 -0.91587 0.60278 -1.67936 -0.91138 0.75904 -2.27821 
-0.90382 0.5971 -2.04313 -0.90382 0.5971 -1.75133 -0.90323 0.8117 -2.29123 
-0.90276 0.70864 -2.21509 -0.90181 0.65782 -2.15259 -0.90181 0.65782 -1.64187 
-0.89776 0.86356 -2.30244 -0.89657 0.59368 -1.97038 -0.89657 0.59368 -1.82408 
-0.89414 0.59254 -1.89723 -0.8916 0.759 -2.22835 -0.88762 0.70716 -2.16698 
-0.88762 0.70716 -1.62748 -0.88721 0.65094 -2.08107 -0.88721 0.65094 -1.71339 
-0.88302 0.8101 -2.24068 -0.87734 0.64632 -2.00812 -0.87734 0.64632 -1.78634 
-0.87704 0.86179 -2.25202 -0.87595 0.75765 -2.18061 -0.8748 0.70648 -2.11817 
-0.8748 0.70648 -1.67629 -0.8724 0.644 -1.93502 -0.8724 0.644 -1.85944 
-0.8669 0.80868 -2.19317 -0.86262 0.75676 -2.13188 -0.86262 0.75676 -1.66258 
-0.8623 0.70096 -2.0458 -0.8623 0.70096 -1.74866 -0.85487 0.69716 -1.97263 
-0.85487 0.69716 -1.82183 -0.85313 0.80779 -2.14491 -0.85218 0.69624 -1.89723 
-0.85175 0.75649 -2.08281 -0.85175 0.75649 -1.71165 -0.84173 0.80744 -2.09604 
-0.84164 0.75178 -2.0099 -0.84164 0.75178 -1.78456 -0.83611 0.75057 -1.93502 
-0.83611 0.75057 -1.85944 -1.99475 1.39672 -0.68237 -1.99205 1.3958 -0.75777 
-1.99205 1.3958 -0.60697 -1.98463 1.392 -0.83094 -1.98463 1.392 -0.53379 
-1.97452 1.44896 -0.72015 -1.97452 1.44896 -0.64458 -1.97213 1.38647 -0.90331 
-1.97213 1.38647 -0.46142 -1.97097 1.3353 -0.39898 -1.96958 1.44663 -0.79326 
-1.96958 1.44663 -0.57148 -1.95972 1.44201 -0.86621 -1.95972 1.44201 -0.49852 
-1.95931 1.38579 -0.95211 -1.95931 1.38579 -0.41262 -1.95532 1.33396 -0.35124 
-1.95278 1.50041 -0.68237 -1.95036 1.49927 -0.75551 -1.95036 1.49927 -0.60922 
-1.94512 1.43514 -0.93772 -1.94512 1.43514 -0.42701 -1.94417 1.38432 -0.3645 
-1.94369 1.28125 -0.28837 -1.9431 1.49585 -0.82827 -1.9431 1.49585 -0.53647 
-1.93555 1.33392 -0.30139 -1.93105 1.49017 -0.90024 -1.93105 1.49017 -0.4645 
-1.93047 1.4338 -0.98607 -1.93047 1.4338 -0.37867 -1.9248 1.38447 -0.31457 
-1.92239 1.55818 -0.7206 -1.92239 1.55818 -0.64413 -1.92082 1.27903 -0.23899 
-1.91742 1.55582 -0.79374 -1.91742 1.55582 -0.57099 -1.91427 1.48226 -0.97104 
-1.91427 1.48226 -0.39369 -1.91317 1.33176 -0.2517 -1.91146 1.43441 -0.32884 
-1.90751 1.55111 -0.8669 -1.90751 1.55111 -0.49784 -1.90292 1.38372 -0.2657 
-1.89969 1.2239 -0.1798 -1.89562 1.48309 -0.34381 -1.89536 1.2762 -0.19092 
-1.89286 1.54419 -0.93844 -1.89286 1.54419 -0.4263 -1.88995 1.43376 -0.27972 
-1.88944 1.61475 -0.68237 -1.88805 1.32888 -0.20301 -1.88699 1.61317 -0.75862 
-1.88699 1.61317 -0.60612 -1.87972 1.52763 -1.00313 -1.87972 1.52763 -0.36161 
-1.87921 1.60985 -0.83195 -1.87921 1.60985 -0.53279 -1.8783 1.38107 -0.21683 
-1.87771 1.17389 -0.1328 -1.87456 1.48276 -0.2949 -1.87358 1.22352 -0.13787 
-1.86739 1.27277 -0.14431 -1.86691 1.6036 -0.90446 -1.86691 1.6036 -0.46028 
-1.86617 1.43204 -0.23201 -1.8605 1.32551 -0.15605 -1.85911 1.52749 -0.31243 
-1.85612 1.58852 -0.96981 -1.85612 1.58852 -0.39492 -1.8512 1.66882 -0.7206 
-1.8512 1.66882 -0.64413 -1.85119 1.3775 -0.16936 -1.85116 1.48127 -0.24708 
-1.85083 1.12337 -0.08787 -1.84892 1.17332 -0.09155 -1.84679 1.66509 -0.7962 
-1.84679 1.66509 -0.56854 -1.84496 1.22327 -0.09673 -1.8416 1.57106 -1.03384 
-1.8416 1.57106 -0.3309 -1.83951 1.42859 -0.18419 -1.83888 1.2726 -0.10317 
-1.83658 1.66018 -0.86929 -1.83658 1.66018 -0.49544 -1.83606 1.52609 -0.26407 
-1.83124 1.3207 -0.11135 -1.82785 1.64708 -0.93499 -1.82785 1.64708 -0.42974 
-1.82548 1.47863 -0.20049 -1.82242 1.37292 -0.12441 -1.81899 1.56998 -0.2824 
-1.8181 1.1725 -0.05179 -1.81558 1.63108 -1 -1.81558 1.63108 -0.36474 
-1.81421 1.2224 -0.05684 -1.81119 1.42453 -0.13917 -1.81078 1.52362 -0.21719 
-1.81074 1.72101 -0.68237 -1.80856 1.71916 -0.75796 -1.80856 1.71916 -0.60677 
-1.80839 1.27193 -0.06348 -1.80203 1.71361 -0.83312 -1.80203 1.71361 -0.53161 
-1.80082 1.32 -0.07153 -1.80009 1.61236 -1.06304 -1.80009 1.61236 -0.30169 
-1.79759 1.47483 -0.15528 -1.79541 1.70227 -0.89927 -1.79541 1.70227 -0.46546 
-1.79417 1.56748 -0.23505 -1.79142 1.36748 -0.08106 -1.78539 1.68807 -0.96443 
-1.78539 1.68807 -0.4003 -1.78279 1.51947 -0.17049 -1.78169 1.22115 -0.01873 
-1.7806 1.41921 -0.09543 -1.77599 1.27076 -0.02534 -1.77568 1.61009 -0.25405 
-1.77202 1.67107 -1.02831 -1.77202 1.67107 -0.33642 -1.76834 1.31869 -0.03306 
-1.76784 1.76736 -0.72057 -1.76784 1.76736 -0.64417 -1.76758 1.4699 -0.11155 
-1.76659 1.56364 -0.18816 -1.76344 1.76362 -0.79615 -1.76344 1.76362 -0.56859 
-1.75907 1.36626 -0.04258 -1.75762 1.75571 -0.86148 -1.75762 1.75571 -0.50325 
-1.75536 1.65136 -1.09062 -1.75536 1.65136 -0.27412 -1.75309 1.51467 -0.12646 
-1.74969 1.74329 -0.92743 -1.74969 1.74329 -0.4373 -1.74844 1.60683 -0.20714 
-1.74812 1.41288 -0.0536 -1.7477 1.22074 0.01709 -1.74177 1.2691 0.01115 
-1.7382 1.72793 -0.99278 -1.7382 1.72793 -0.37196 -1.73687 1.55835 -0.14273 
-1.73553 1.46385 -0.06945 -1.73416 1.31699 0.00355 -1.72848 1.64844 -0.22705 
-1.72491 1.3643 -0.00571 -1.72349 1.70986 -1.0562 -1.72349 1.70986 -0.30853 
-1.72297 1.81208 -0.68237 -1.72121 1.50862 -0.08383 -1.72101 1.80994 -0.75856 
-1.72101 1.80994 -0.60617 -1.71909 1.60176 -0.16136 -1.71695 1.8039 -0.8241 
-1.71695 1.8039 -0.54063 -1.71402 1.4109 -0.01659 -1.70999 1.7947 -0.88903 
-1.70999 1.7947 -0.4757 -1.70759 1.68789 -1.11644 -1.70759 1.68789 -0.24829 
-1.70531 1.55257 -0.09991 -1.70528 1.27076 0.04537 -1.70153 1.45669 -0.02909 
-1.70041 1.78137 -0.95499 -1.70041 1.78137 -0.40974 -1.69961 1.64383 -0.18132 
-1.69755 1.31869 0.03773 -1.68804 1.36626 0.02845 -1.68793 1.59511 -0.11734 
-1.68782 1.76478 -1.01969 -1.68782 1.76478 -0.34505 -1.68747 1.50157 -0.04315 
-1.67908 1.68355 -0.20224 -1.67702 1.41288 0.0175 -1.67498 1.85231 -0.72057 
-1.67498 1.85231 -0.64417 -1.67378 1.74474 -1.08092 -1.67378 1.74474 -0.28382 
-1.67228 1.84852 -0.78597 -1.67228 1.84852 -0.57877 -1.67186 1.54541 -0.05875 
-1.66881 1.63753 -0.13707 -1.66714 1.27193 0.07777 -1.667 1.84119 -0.85142 
-1.667 1.84119 -0.51331 -1.66117 1.46385 0.00491 -1.65935 1.83041 -0.91564 
-1.65935 1.83041 -0.44909 -1.65909 1.32 0.0702 -1.65701 1.72178 -1.14041 
-1.65701 1.72178 -0.22432 -1.65475 1.58811 -0.07586 -1.64955 1.36748 0.06081 
-1.64856 1.81582 -0.98128 -1.64856 1.81582 -0.38346 -1.64852 1.67742 -0.15741 
-1.64678 1.50862 -0.00941 -1.63619 1.62958 -0.09443 -1.63601 1.79814 -1.04315 
-1.63601 1.79814 -0.32158 -1.63519 1.41921 0.04999 -1.63071 1.55257 -0.02531 
-1.62679 1.71605 -1.18544 -1.62679 1.71605 -0.1793 -1.6256 1.89051 -0.68237 
-1.62436 1.88876 -0.74777 -1.62436 1.88876 -0.61696 -1.62096 1.77707 -1.10393 
-1.62096 1.77707 -0.26081 -1.62066 1.88352 -0.81289 -1.62066 1.88352 -0.55184 
-1.61927 1.3207 0.10063 -1.61906 1.4699 0.03697 -1.6162 1.66971 -0.11441 
-1.61451 1.87482 -0.87746 -1.61451 1.87482 -0.48728 -1.61328 1.59511 -0.04268 
-1.6062 1.37292 0.0918 -1.60593 1.86269 -0.94119 -1.60593 1.86269 -0.42355 
-1.60415 1.51467 0.02247 -1.60382 1.7529 -1.16242 -1.60382 1.7529 -0.20232 
-1.59496 1.84718 -1.00381 -1.59496 1.84718 -0.36093 -1.59485 1.7084 -0.13577 
-1.59354 1.63753 -0.06181 -1.59192 1.91259 -0.71722 -1.59192 1.91259 -0.64751 
-1.59144 1.42453 0.08057 -1.58937 1.90897 -0.78256 -1.58937 1.90897 -0.58217 
-1.58789 1.55835 0.00626 -1.58434 1.90182 -0.84768 -1.58434 1.90182 -0.51705 
-1.58165 1.82836 -1.06505 -1.58165 1.82836 -0.29968 -1.57687 1.89125 -0.91188 
-1.57687 1.89125 -0.45285 -1.57534 1.47483 0.06698 -1.57456 1.32551 0.12988 
-1.5732 1.67742 -0.08209 -1.57218 1.74557 -1.2063 -1.57218 1.74557 -0.15844 
-1.56925 1.60176 -0.01152 -1.56689 1.87697 -0.97609 -1.56689 1.87697 -0.38864 
-1.56606 1.8063 -1.12466 -1.56606 1.8063 -0.24008 -1.56126 1.3775 0.12058 
-1.56013 1.51947 0.05217 -1.55793 1.93437 -0.68237 -1.5567 1.93228 -0.75198 
-1.5567 1.93228 -0.61276 -1.55461 1.85958 -1.03802 -1.55461 1.85958 -0.32671 
-1.55268 1.92686 -0.81728 -1.55268 1.92686 -0.54746 -1.55132 1.71605 -0.10383 
-1.54929 1.64383 -0.03101 -1.54825 1.78112 -1.18237 -1.54825 1.78112 -0.18237 
-1.54649 1.91776 -0.882 -1.54649 1.91776 -0.48274 -1.54643 1.42859 0.10889 
-1.54246 1.56364 0.03597 -1.53997 1.83883 -1.09862 -1.53997 1.83883 -0.26611 
-1.53749 1.90516 -0.94665 -1.53749 1.90516 -0.41809 -1.53012 1.47863 0.09486 
-1.52838 1.68355 -0.05154 -1.5283 1.7529 -1.23794 -1.5283 1.7529 -0.1268 
-1.52761 1.32888 0.15743 -1.52633 1.88888 -1.01013 -1.52633 1.88888 -0.3546 
-1.52348 1.60683 0.01782 -1.52311 1.81496 -1.15723 -1.52311 1.81496 -0.2075 
-1.52215 1.9539 -0.71722 -1.52215 1.9539 -0.64751 -1.52003 1.94955 -0.78653 
-1.52003 1.94955 -0.5782 -1.51485 1.94214 -0.85161 -1.51485 1.94214 -0.51312 
-1.51379 1.38107 0.14769 -1.51343 1.52362 0.08017 -1.51258 1.86967 -1.07138 
-1.51258 1.86967 -0.29336 -1.50654 1.93142 -0.91652 -1.50654 1.93142 -0.44821 
-1.50629 1.72178 -0.07361 -1.50357 1.64844 -0.00213 -1.49861 1.43204 0.13555 
-1.49683 1.84702 -1.13095 -1.49683 1.84702 -0.23378 -1.49634 1.91678 -0.98062 
-1.49634 1.91678 -0.38411 -1.49556 1.56748 0.06356 -1.49054 1.8063 -1.20018 
-1.49054 1.8063 -0.16456 -1.48625 1.97299 -0.68237 -1.48519 1.97082 -0.75175 
-1.48519 1.97082 -0.61299 -1.48435 1.8984 -1.0432 -1.48435 1.8984 -0.32153 
-1.48354 1.48127 0.12054 -1.48232 1.68789 -0.02302 -1.48203 1.96433 -0.8208 
-1.48203 1.96433 -0.54394 -1.47657 1.61009 0.04506 -1.47456 1.95536 -0.88602 
-1.47456 1.95536 -0.47871 -1.46981 1.77707 -1.25508 -1.46981 1.77707 -0.10966 
-1.46947 1.87722 -1.10359 -1.46947 1.87722 -0.26114 -1.46654 1.52609 0.10545 
-1.46522 1.94252 -0.95036 -1.46522 1.94252 -0.41438 -1.4645 1.83883 -1.17409 
-1.4645 1.83883 -0.19064 -1.4565 1.65136 0.02474 -1.45405 1.92587 -1.01351 
-1.45405 1.92587 -0.35122 -1.4509 1.43376 0.15933 -1.44821 1.56998 0.08837 
-1.44763 1.99013 -0.71723 -1.44763 1.99013 -0.6475 -1.4468 1.74474 -0.05684 
-1.44551 1.98578 -0.78655 -1.44551 1.98578 -0.57818 -1.4428 1.97659 -0.85467 
-1.4428 1.97659 -0.51007 -1.4411 1.90548 -1.07521 -1.4411 1.90548 -0.28952 
-1.43726 0.27836 -1.1467 -1.43726 1.86967 -1.1467 -1.43726 1.86967 -0.21804 
-1.43572 1.48276 0.14394 -1.4343 1.96549 -0.91949 -1.4343 1.96549 -0.44524 
-1.43093 0.31967 -1.21577 -1.43093 1.82836 -1.21577 -1.43093 1.82836 -0.14896 
-1.42892 1.61236 0.06947 -1.42394 1.95048 -0.98346 -1.42394 1.95048 -0.38128 
-1.42208 1.70986 -0.00713 -1.41819 1.52749 0.1285 -1.41177 0.21628 -1.04589 
-1.41177 1.93174 -1.04589 -1.41177 1.93174 -0.31884 -1.40909 0.24963 -1.11847 
-1.40909 1.8984 -1.11847 -1.40909 1.8984 -0.24626 -1.40904 1.79814 -1.27013 
-1.40904 1.79814 -0.0946 -1.40869 2.00679 -0.68237 -1.40781 2.00453 -0.75199 
-1.40781 2.00453 -0.61274 -1.40598 1.99759 -0.82035 -1.40598 1.99759 -0.54439 
-1.40391 0.28845 -1.18872 -1.40391 1.85958 -1.18872 -1.40391 1.85958 -0.17601 
-1.40245 1.98628 -0.88805 -1.40245 1.98628 -0.47669 -1.39972 1.57106 0.11099 
-1.39419 1.67107 0.0414 -1.39277 0.17493 -0.95247 -1.39277 1.97309 -0.95247 
-1.39277 1.97309 -0.41227 -1.38557 1.76478 -0.04279 -1.38158 0.19209 -1.01569 
-1.38158 1.95593 -1.01569 -1.38158 1.95593 -0.34904 -1.37939 0.22215 -1.08817 
-1.37939 1.92587 -1.08817 -1.37939 1.92587 -0.27657 -1.37601 0.25914 -1.16044 
-1.37601 1.88888 -1.16044 -1.37601 1.88888 -0.20429 -1.36969 0.30085 -1.22908 
-1.36969 1.84718 -1.22908 -1.36969 1.84718 -0.13566 -1.36905 0.12751 -0.71723 
-1.36905 0.12751 -0.6475 -1.36905 2.02052 -0.71723 -1.36905 2.02052 -0.6475 
-1.36772 0.13206 -0.78562 -1.36772 0.13206 -0.57912 -1.36772 2.01597 -0.78562 
-1.36772 2.01597 -0.57912 -1.36588 1.63108 0.08496 -1.36505 0.14113 -0.85375 
-1.36505 0.14113 -0.51098 -1.36505 2.00689 -0.85375 -1.36505 2.00689 -0.51098 
-1.36109 0.15463 -0.92084 -1.36109 1.99339 -0.92084 -1.36109 1.99339 -0.44389 
-1.35866 1.72793 0.00758 -1.35058 0.17002 -0.98469 -1.35058 1.978 -0.98469 
-1.35058 1.978 -0.38004 -1.34934 0.19754 -1.05806 -1.34934 1.95048 -1.05806 
-1.34934 1.95048 -0.30668 -1.34716 0.3322 -1.28268 -1.34716 1.81582 -0.08205 
-1.34651 0.23125 -1.13046 -1.34651 1.91678 -1.13046 -1.34651 1.91678 -0.23427 
-1.34197 0.27106 -1.20101 -1.34197 1.87697 -1.20101 -1.34197 1.87697 -0.16373 
-1.33031 1.68807 0.05477 -1.32933 0.11433 -0.68237 -1.32933 2.03369 -0.68237 
-1.32867 0.11658 -0.75082 -1.32867 0.11658 -0.61392 -1.32867 2.03144 -0.75082 
-1.32867 2.03144 -0.61392 -1.3267 0.12332 -0.81895 -1.3267 0.12332 -0.54579 
-1.3267 2.0247 -0.81895 -1.3267 2.0247 -0.54579 -1.32342 0.13452 -0.88643 
-1.32342 0.13452 -0.4783 -1.32342 2.0135 -0.88643 -1.32342 2.0135 -0.4783 
-1.32087 1.78137 -0.0302 -1.31885 0.15013 -0.95297 -1.31885 1.99789 -0.95297 
-1.31885 1.99789 -0.41177 -1.31835 0.17493 -1.02689 -1.31835 1.97309 -1.02689 
-1.31835 1.97309 -0.33784 -1.31624 0.2055 -1.09934 -1.31624 1.94252 -1.09934 
-1.31624 1.94252 -0.26539 -1.31253 0.24287 -1.17161 -1.31253 1.90516 -1.17161 
-1.31253 1.90516 -0.19313 -1.30707 0.28534 -1.24004 -1.30707 1.86269 -0.12469 
-1.29439 0.1054 -0.71707 -1.29439 0.1054 -0.64766 -1.29439 2.04262 -0.71707 
-1.29439 2.04262 -0.64766 -1.29331 1.74329 0.01907 -1.29306 0.10993 -0.78544 
-1.29306 0.10993 -0.57929 -1.29306 2.03809 -0.78544 -1.29306 2.03809 -0.57929 
-1.29041 0.11899 -0.8535 -1.29041 0.11899 -0.51123 -1.29041 2.02903 -0.8535 
-1.29041 2.02903 -0.51123 -1.28673 0.15463 -0.99521 -1.28673 1.99339 -0.99521 
-1.28673 1.99339 -0.36953 -1.28647 0.13247 -0.92058 -1.28647 2.01556 -0.92058 
-1.28647 2.01556 -0.44415 -1.28537 0.18253 -1.06842 -1.28537 1.96549 -1.06842 
-1.28537 1.96549 -0.29631 -1.28241 0.21661 -1.14065 -1.28241 1.93142 -1.14065 
-1.28241 1.93142 -0.22408 -1.28152 0.31761 -1.29347 -1.28152 1.83041 -0.07127 
-1.27776 0.25677 -1.21099 -1.27776 1.89125 -0.15374 -1.25933 0.09654 -0.68237 
-1.25933 2.05148 -0.68237 -1.25882 0.09889 -0.75169 -1.25882 0.09889 -0.61305 
-1.25882 2.04913 -0.75169 -1.25882 2.04913 -0.61305 -1.25666 0.1057 -0.81998 
-1.25666 0.1057 -0.54475 -1.25666 2.04232 -0.81998 -1.25666 2.04232 -0.54475 
-1.25491 0.35332 -1.34411 -1.25491 1.7947 -0.02063 -1.25393 0.16174 -1.03657 
-1.25393 1.98628 -1.03657 -1.25393 1.98628 -0.32817 -1.25351 0.11707 -0.88763 
-1.25351 0.11707 -0.4771 -1.25351 2.03095 -0.88763 -1.25351 2.03095 -0.4771 
-1.25232 0.13452 -0.95754 -1.25232 2.0135 -0.95754 -1.25232 2.0135 -0.4072 
-1.25191 0.19266 -1.10868 -1.25191 1.95536 -1.10868 -1.25191 1.95536 -0.25605 
-1.24788 0.23027 -1.18061 -1.24788 1.91776 -0.18413 -1.24334 0.2732 -1.24862 
-1.24334 1.87482 -0.11611 -1.2234 0.09008 -0.71707 -1.2234 0.09008 -0.64766 
-1.2234 2.05794 -0.71707 -1.2234 2.05794 -0.64766 -1.22273 0.09483 -0.78613 
-1.22273 0.09483 -0.5786 -1.22273 2.05319 -0.78613 -1.22273 2.05319 -0.5786 
-1.22055 0.17144 -1.07692 -1.22055 1.97659 -1.07692 -1.22055 1.97659 -0.28782 
-1.22006 0.10398 -0.85418 -1.22006 0.10398 -0.51055 -1.22006 2.04404 -0.85418 
-1.22006 2.04404 -0.51055 -1.21964 0.14113 -0.99917 -1.21964 2.00689 -0.99917 
-1.21964 2.00689 -0.36557 -1.21939 0.11899 -0.92453 -1.21939 0.11899 -0.4402 
-1.21939 2.02903 -0.92453 -1.21939 2.02903 -0.4402 -1.21749 0.20588 -1.14897 
-1.21749 1.94214 -0.21577 -1.2173 0.30683 -1.30112 -1.2173 1.84119 -0.06361 
-1.21356 0.2462 -1.21846 -1.21356 1.90182 -0.14627 -1.18999 0.34412 -1.35107 
-1.18999 1.8039 -0.01366 -1.18753 0.08376 -0.68237 -1.18753 2.06426 -0.68237 
-1.1872 0.08613 -0.75151 -1.1872 0.08613 -0.61323 -1.1872 2.06189 -0.75151 
-1.1872 2.06189 -0.61323 -1.18668 0.18369 -1.11615 -1.18668 1.96433 -0.24858 
-1.18623 0.15043 -1.04009 -1.18623 1.99759 -1.04009 -1.18623 1.99759 -0.32464 
-1.1862 0.09323 -0.82032 -1.1862 0.09323 -0.54442 -1.1862 2.0548 -0.82032 
-1.1862 2.0548 -0.54442 -1.18587 0.1057 -0.89078 -1.18587 0.1057 -0.47396 
-1.18587 2.04232 -0.89078 -1.18587 2.04232 -0.47396 -1.18483 0.12332 -0.96082 
-1.18483 2.0247 -0.96082 -1.18483 2.0247 -0.40392 -1.18316 0.22116 -1.1868 
-1.18316 1.92686 -0.17794 -1.17878 0.2645 -1.25478 -1.17878 1.88352 -0.10996 
-1.16203 0.3844 -1.39755 -1.15267 0.08008 -0.71706 -1.15267 0.08008 -0.64767 
-1.15267 2.06794 -0.71706 -1.15267 2.06794 -0.64767 -1.15243 0.16224 -1.07963 
-1.15243 1.98578 -0.2851 -1.15242 0.19847 -1.15415 -1.15242 1.94955 -0.21058 
-1.15201 0.09483 -0.85685 -1.15201 0.09483 -0.50789 -1.15201 2.05319 -0.85685 
-1.15201 2.05319 -0.50789 -1.152 0.08483 -0.78612 -1.152 0.08483 -0.57861 
-1.152 2.06319 -0.78612 -1.152 2.06319 -0.57861 -1.15185 0.29951 -1.30639 
-1.15185 1.84852 -0.05834 -1.1515 0.13206 -1.00183 -1.1515 2.01597 -1.00183 
-1.1515 2.01597 -0.3629 -1.15132 0.10993 -0.92718 -1.15132 0.10993 -0.43756 
-1.15132 2.03809 -0.92718 -1.15132 2.03809 -0.43756 -1.14844 0.23906 -1.22349 
-1.14844 1.90897 -0.14125 -1.12444 0.33809 -1.35513 -1.12384 0.42887 -1.44268 
-1.11788 0.14349 -1.04193 -1.11788 2.00453 -1.04193 -1.11788 2.00453 -0.3228 
-1.11786 0.21574 -1.19082 -1.11786 1.93228 -0.17392 -1.11772 0.07643 -0.68237 
-1.11772 2.07159 -0.68237 -1.11763 0.1772 -1.11931 -1.11763 1.97082 -0.24542 
-1.11757 0.09889 -0.89294 -1.11757 0.09889 -0.4718 -1.11757 2.04913 -0.89294 
-1.11757 2.04913 -0.4718 -1.11756 0.07883 -0.75168 -1.11756 0.07883 -0.61306 
-1.11756 2.0692 -0.75168 -1.11756 2.0692 -0.61306 -1.11739 0.08613 -0.82132 
-1.11739 0.08613 -0.54342 -1.11739 2.06189 -0.82132 -1.11739 2.06189 -0.54342 
-1.1167 0.11658 -0.96279 -1.1167 0.11658 -0.40194 -1.1167 2.03144 -0.96279 
-1.1167 2.03144 -0.40194 -1.11365 0.25926 -1.25848 -1.11365 1.88876 -0.10625 
-1.08645 0.38066 -1.40196 -1.08645 0.29572 -1.3091 -1.08312 0.15789 -1.08175 
-1.08312 1.99013 -0.28299 -1.08311 0.12751 -1.00317 -1.08311 2.02052 -1.00317 
-1.08311 2.02052 -0.36157 -1.0831 0.19412 -1.15627 -1.0831 1.9539 -0.20846 
-1.0831 0.23544 -1.22604 -1.0831 1.91259 -0.1387 -1.08295 0.09008 -0.85752 
-1.08295 0.09008 -0.50722 -1.08295 2.05794 -0.85752 -1.08295 2.05794 -0.50722 
-1.08295 0.1054 -0.9285 -1.08295 0.1054 -0.43623 -1.08295 2.04262 -0.9285 
-1.08295 2.04262 -0.43623 -1.08295 0.08008 -0.78679 -1.08295 0.08008 -0.57795 
-1.08295 2.06794 -0.78679 -1.08295 2.06794 -0.57795 -1.08295 0.07522 -0.71706 
-1.08295 0.07522 -0.64767 -1.08295 2.07281 -0.71706 -1.08295 2.07281 -0.64767 
-1.04825 0.07401 -0.68237 -1.04825 0.07643 -0.75184 -1.04825 0.07643 -0.61289 
-1.04825 0.08376 -0.82165 -1.04825 0.08376 -0.54309 -1.04825 0.09654 -0.89345 
-1.04825 0.09654 -0.47129 -1.04825 0.11433 -0.96345 -1.04825 0.11433 -0.40128 
-1.04825 0.14123 -1.04281 -1.04825 0.17504 -1.12037 -1.04825 0.21365 -1.19205 
-1.04825 0.25751 -1.25972 -1.04825 0.33594 -1.35709 -1.04825 0.42701 -1.44486 
-1.04825 1.89051 -0.10502 -1.04825 1.93437 -0.17268 -1.04825 1.97299 -0.24437 
-1.04825 2.00679 -0.32193 -1.04825 2.03369 -0.96345 -1.04825 2.03369 -0.40128 
-1.04825 2.05148 -0.89345 -1.04825 2.05148 -0.47129 -1.04825 2.06426 -0.82165 
-1.04825 2.06426 -0.54309 -1.04825 2.07159 -0.75184 -1.04825 2.07159 -0.61289 
-1.04825 2.07401 -0.68237 -1.01355 0.07522 -0.71706 -1.01355 0.07522 -0.64767 
-1.01355 2.07281 -0.71706 -1.01355 2.07281 -0.64767 -1.01355 0.08008 -0.78679 
-1.01355 0.08008 -0.57795 -1.01355 2.06794 -0.78679 -1.01355 2.06794 -0.57795 
-1.01354 0.1054 -0.9285 -1.01354 0.1054 -0.43623 -1.01354 2.04262 -0.9285 
-1.01354 2.04262 -0.43623 -1.01354 0.09008 -0.85752 -1.01354 0.09008 -0.50722 
-1.01354 2.05794 -0.85752 -1.01354 2.05794 -0.50722 -1.01339 0.23544 -1.22604 
-1.01339 1.91259 -0.1387 -1.01339 0.19412 -1.15627 -1.01339 1.9539 -0.20846 
-1.01338 0.12751 -1.00317 -1.01338 0.12751 -0.36157 -1.01338 2.02052 -0.36157 
-1.01338 0.15789 -1.08175 -1.01338 1.99013 -0.28299 -1.01005 0.29572 -1.3091 
-1.01005 0.38066 -1.40196 -1.01001 0.4792 -1.48532 -0.98285 0.25926 -1.25848 
-0.9798 0.11658 -0.96279 -0.9798 0.11658 -0.40194 -0.9798 2.03144 -0.96279 
-0.9798 2.03144 -0.40194 -0.97911 0.08613 -0.82132 -0.97911 0.08613 -0.54342 
-0.97911 2.06189 -0.82132 -0.97911 2.06189 -0.54342 -0.97894 0.07883 -0.75168 
-0.97894 0.07883 -0.61306 -0.97894 2.0692 -0.75168 -0.97894 2.0692 -0.61306 
-0.97893 0.09889 -0.89294 -0.97893 0.09889 -0.4718 -0.97893 2.04913 -0.89294 
-0.97893 2.04913 -0.4718 -0.97887 0.1772 -1.11931 -0.97887 1.97082 -0.24542 
-0.97877 0.07643 -0.68237 -0.97877 2.07159 -0.68237 -0.97864 0.21574 -1.19082 
-0.97864 1.93228 -0.17392 -0.97862 0.14349 -1.04193 -0.97862 2.00453 -0.3228 
-0.97265 0.42887 -1.44268 -0.97206 0.33809 -1.35513 -0.972 0.53485 -1.52111 
-0.94805 0.23906 -1.22349 -0.94517 0.10993 -0.92718 -0.94517 0.10993 -0.43756 
-0.94517 2.03809 -0.92718 -0.94517 2.03809 -0.43756 -0.945 0.13206 -1.00183 
-0.945 0.13206 -0.3629 -0.945 2.01597 -0.3629 -0.94465 0.29951 -1.30639 
-0.94449 0.08483 -0.78612 -0.94449 0.08483 -0.57861 -0.94449 2.06319 -0.78612 
-0.94449 2.06319 -0.57861 -0.94448 0.09483 -0.85685 -0.94448 0.09483 -0.50789 
-0.94448 2.05319 -0.85685 -0.94448 2.05319 -0.50789 -0.94408 0.19847 -1.15415 
-0.94408 1.94955 -0.21058 -0.94407 0.16224 -1.07963 -0.94407 1.98578 -0.2851 
-0.94383 0.08008 -0.71706 -0.94383 0.08008 -0.64767 -0.94383 2.06794 -0.71706 
-0.94383 2.06794 -0.64767 -0.93687 0.5922 -1.55153 -0.93447 0.3844 -1.39755 
-0.93442 0.48294 -1.48091 -0.91772 0.2645 -1.25478 -0.91334 0.22116 -1.1868 
-0.91334 1.92686 -0.17794 -0.91167 0.12332 -0.96082 -0.91167 0.12332 -0.40392 
-0.91167 2.0247 -0.40392 -0.91063 0.1057 -0.89078 -0.91063 0.1057 -0.47396 
-0.91063 2.04232 -0.89078 -0.91063 2.04232 -0.47396 -0.9103 0.09323 -0.82032 
-0.9103 0.09323 -0.54442 -0.9103 2.0548 -0.82032 -0.9103 2.0548 -0.54442 
-0.91027 0.15043 -1.04009 -0.91027 0.15043 -0.32464 -0.91027 1.99759 -0.32464 
-0.90982 0.18369 -1.11615 -0.90982 1.96433 -0.24858 -0.9093 0.08613 -0.75151 
-0.9093 0.08613 -0.61323 -0.9093 2.06189 -0.75151 -0.9093 2.06189 -0.61323 
-0.90897 0.08376 -0.68237 -0.90897 2.06426 -0.68237 -0.90651 0.34412 -1.35107 
-0.90235 0.65217 -1.57722 -0.89867 0.53817 -1.51333 -0.89749 0.43441 -1.43615 
-0.88293 0.2462 -1.21846 -0.87919 0.30683 -1.30112 -0.87901 0.20588 -1.14897 
-0.87901 1.94214 -0.21577 -0.87711 0.11899 -0.92453 -0.87711 0.11899 -0.4402 
-0.87711 2.02903 -0.92453 -0.87711 2.02903 -0.4402 -0.87686 0.14113 -0.99917 
-0.87686 0.14113 -0.36557 -0.87686 2.00689 -0.36557 -0.87644 0.10398 -0.85418 
-0.87644 0.10398 -0.51055 -0.87644 2.04404 -0.85418 -0.87644 2.04404 -0.51055 
-0.87595 0.17144 -1.07692 -0.87595 0.17144 -0.28782 -0.87595 1.97659 -0.28782 
-0.87377 0.09483 -0.78613 -0.87377 0.09483 -0.5786 -0.87377 2.05319 -0.78613 
-0.8731 0.09008 -0.71707 -0.8731 0.09008 -0.64766 -0.86913 0.39232 -1.39174 
-0.8644 0.70601 -1.59384 -0.86372 0.59691 -1.54162 -0.86132 0.48784 -1.4707 
-0.85316 0.2732 -1.24862 -0.84862 0.23027 -1.18061 -0.84459 0.19266 -1.10868 
-0.84459 0.19266 -0.25605 -0.84459 1.95536 -0.25605 -0.84418 0.13452 -0.95754 
-0.84418 0.13452 -0.4072 -0.84299 0.11707 -0.88763 -0.84299 0.11707 -0.4771 
-0.84257 0.16174 -1.03657 -0.84257 0.16174 -0.32817 -0.84257 1.98628 -0.32817 
-0.84158 0.35332 -1.34411 -0.83984 0.1057 -0.81998 -0.83984 0.1057 -0.54475 
-0.83768 0.09889 -0.75169 -0.83768 0.09889 -0.61305 -0.83717 0.09654 -0.68237 
-0.83135 0.44575 -1.42953 -0.83038 0.65785 -1.56517 -0.82731 0.76155 -1.60625 
-0.82616 0.54442 -1.50103 -0.81874 0.25677 -1.21099 -0.81498 0.31761 -1.29347 
-0.81409 0.21661 -1.14065 -0.81409 0.21661 -0.22408 -0.81113 0.18253 -1.06842 
-0.81113 0.18253 -0.29631 -0.81003 0.13247 -0.92058 -0.81003 0.13247 -0.44415 
-0.80977 0.15463 -0.99521 -0.80977 0.15463 -0.36953 -0.80609 0.11899 -0.8535 
-0.80609 0.11899 -0.51123 -0.80344 0.10993 -0.78544 -0.80344 0.10993 -0.57929 
-0.80319 0.40473 -1.3838 -0.80211 0.1054 -0.71707 -0.80211 0.1054 -0.64766 
-0.79562 0.50094 -1.46196 -0.79289 0.71288 -1.57924 -0.79218 0.60383 -1.52697 
-0.78943 0.28534 -1.24004 -0.78397 0.24287 -1.17161 -0.78026 0.2055 -1.09934 
-0.78026 0.2055 -0.26539 -0.7785 0.76223 -1.59343 -0.77815 0.17493 -1.02689 
-0.77815 0.17493 -0.33784 -0.77765 0.15013 -0.95297 -0.77765 0.15013 -0.41177 
-0.77563 0.36665 -1.33453 -0.77308 0.13452 -0.88643 -0.77308 0.13452 -0.4783 
-0.7698 0.12332 -0.81895 -0.7698 0.12332 -0.54579 -0.76782 0.11658 -0.75082 
-0.76782 0.11658 -0.61392 -0.76716 0.11433 -0.68237 -0.76618 0.45996 -1.41951 
-0.76081 0.5595 -1.49024 -0.75957 0.66576 -1.54839 -0.75453 0.27106 -1.20101 
-0.74999 0.23125 -1.13046 -0.74934 0.3322 -1.28268 -0.74716 0.19754 -1.05806 
-0.74716 0.19754 -0.30668 -0.74592 0.17002 -0.98469 -0.74592 0.17002 -0.38004 
-0.74455 0.71422 -1.56459 -0.73784 0.42009 -1.37232 -0.73541 0.15463 -0.92084 
-0.73541 0.15463 -0.44389 -0.73145 0.14113 -0.85375 -0.73145 0.14113 -0.51098 
-0.73062 0.51695 -1.44969 -0.73039 0.7637 -1.57829 -0.72878 0.13206 -0.78562 
-0.72878 0.13206 -0.57912 -0.72749 0.62039 -1.51384 -0.72745 0.12751 -0.71723 
-0.72745 0.12751 -0.6475 -0.72681 0.30085 -1.22908 -0.72049 0.25914 -1.16044 
-0.7171 0.22215 -1.08817 -0.7171 0.22215 -0.27657 -0.71492 0.19209 -1.01569 
-0.71492 0.19209 -0.34904 -0.71093 0.38324 -1.32194 -0.7097 0.66493 -1.52974 
-0.70372 0.17493 -0.95247 -0.70372 0.17493 -0.41227 -0.70231 0.47695 -1.40614 
-0.69678 0.57696 -1.47572 -0.69472 0.71361 -1.54558 -0.69405 0.16174 -0.88805 
-0.69405 0.16174 -0.47669 -0.69259 0.28845 -1.18872 -0.69052 0.15043 -0.82035 
-0.69052 0.15043 -0.54439 -0.68868 0.14349 -0.75199 -0.68868 0.14349 -0.61274 
-0.68781 0.14123 -0.68237 -0.68746 0.34988 -1.27013 -0.68741 0.24963 -1.11847 
-0.68472 0.21628 -1.04589 -0.68472 0.21628 -0.31884 -0.68045 0.76356 -1.55892 
-0.67831 0.62053 -1.49323 -0.67441 0.43816 -1.3576 -0.67256 0.19754 -0.98346 
-0.67256 0.19754 -0.38128 -0.66758 0.53566 -1.43421 -0.66557 0.31967 -1.21577 
-0.66219 0.18253 -0.91949 -0.66219 0.18253 -0.44524 -0.66078 0.66526 -1.50868 
-0.65924 0.27836 -1.1467 -0.6554 0.24254 -1.07521 -0.6537 0.17144 -0.85467 
-0.6537 0.17144 -0.51007 -0.65099 0.16224 -0.78655 -0.65099 0.16224 -0.57818 
-0.6497 0.40328 -1.30789 -0.64887 0.15789 -0.71723 -0.64887 0.15789 -0.6475 
-0.64829 0.57804 -1.45311 -0.6456 0.71426 -1.52407 -0.64245 0.22215 -1.01351 
-0.64245 0.22215 -0.35122 -0.64 0.49666 -1.38947 -0.632 0.3092 -1.17409 
-0.63158 0.7643 -1.53704 -0.63128 0.2055 -0.95036 -0.63128 0.2055 -0.41438 
-0.62996 0.62193 -1.47018 -0.62703 0.2708 -1.10359 -0.62669 0.37095 -1.25508 
-0.62194 0.19266 -0.88602 -0.62194 0.19266 -0.47871 -0.61993 0.53793 -1.4098 
-0.61447 0.18369 -0.8208 -0.61447 0.18369 -0.54394 -0.61417 0.46014 -1.34171 
-0.61296 0.66675 -1.48528 -0.61214 0.24963 -1.0432 -0.6113 0.1772 -0.75175 
-0.6113 0.1772 -0.61299 -0.61025 0.17504 -0.68237 -0.60596 0.34172 -1.20018 
-0.60094 0.58054 -1.42829 -0.60015 0.23125 -0.98062 -0.60015 0.23125 -0.38411 
-0.59967 0.301 -1.13095 -0.59789 0.71598 -1.50029 -0.59293 0.49958 -1.3626 
-0.59021 0.42624 -1.29113 -0.58996 0.21661 -0.91652 -0.58996 0.21661 -0.44821 
-0.58392 0.27836 -1.07138 -0.58307 0.6244 -1.4449 -0.58271 0.76695 -1.51242 
-0.58165 0.20588 -0.85161 -0.58165 0.20588 -0.51312 -0.57646 0.19847 -0.78653 
-0.57646 0.19847 -0.5782 -0.57434 0.19412 -0.71722 -0.57434 0.19412 -0.64751 
-0.57339 0.33306 -1.15723 -0.57302 0.54119 -1.38255 -0.57017 0.25914 -1.01013 
-0.57017 0.25914 -0.3546 -0.5682 0.39512 -1.23794 -0.56812 0.46448 -1.31319 
-0.56637 0.6694 -1.4596 -0.55901 0.24287 -0.94665 -0.55901 0.24287 -0.41809 
-0.55652 0.3092 -1.09862 -0.55404 0.58438 -1.40071 -0.55007 0.71943 -1.47363 
-0.55001 0.23027 -0.882 -0.55001 0.23027 -0.48274 -0.54825 0.3669 -1.18237 
-0.54721 0.5042 -1.33372 -0.54518 0.43197 -1.26091 -0.54382 0.22116 -0.81728 
-0.54382 0.22116 -0.54746 -0.54189 0.28845 -1.03802 -0.5398 0.21574 -0.75198 
-0.5398 0.21574 -0.61276 -0.53856 0.21365 -0.68237 -0.53637 0.62855 -1.41691 
-0.53524 0.77053 -1.48531 -0.53044 0.34172 -1.12466 -0.52961 0.27106 -0.97609 
-0.52961 0.27106 -0.38864 -0.52724 0.54626 -1.35321 -0.52432 0.40245 -1.2063 
-0.5233 0.47061 -1.28264 -0.52116 0.67319 -1.43171 -0.51963 0.25677 -0.91188 
-0.51963 0.25677 -0.45285 -0.51485 0.31967 -1.06505 -0.51216 0.2462 -0.84768 
-0.51216 0.2462 -0.51705 -0.50861 0.58967 -1.37099 -0.50713 0.23906 -0.78256 
-0.50713 0.23906 -0.58217 -0.50506 0.72349 -1.44531 -0.50458 0.23544 -0.71722 
-0.50458 0.23544 -0.64751 -0.50296 0.51049 -1.30293 -0.50165 0.43962 -1.22897 
-0.50154 0.30085 -1.00381 -0.49268 0.39512 -1.16242 -0.49235 0.63336 -1.3872 
-0.49057 0.28534 -0.94119 -0.49057 0.28534 -0.42355 -0.49029 0.7751 -1.45654 
-0.48322 0.55291 -1.32205 -0.48199 0.2732 -0.87746 -0.48199 0.2732 -0.48728 
-0.4803 0.47831 -1.25032 -0.47744 0.67812 -1.4017 -0.47723 0.82732 -1.46536 
-0.47584 0.2645 -0.81289 -0.47584 0.2645 -0.55184 -0.47554 0.37095 -1.10393 
-0.47213 0.25926 -0.74777 -0.47213 0.25926 -0.61696 -0.4709 0.25751 -0.68237 
-0.46971 0.43197 -1.18544 -0.46579 0.59546 -1.33943 -0.46131 0.72881 -1.41472 
-0.46048 0.34988 -1.04315 -0.46031 0.51844 -1.2703 -0.44971 0.63941 -1.35533 
-0.44798 0.47061 -1.20732 -0.44794 0.3322 -0.98128 -0.44695 0.78054 -1.42554 
-0.44174 0.55991 -1.28887 -0.43949 0.42624 -1.14041 -0.43741 0.82802 -1.43494 
-0.43715 0.31761 -0.91564 -0.43715 0.31761 -0.44909 -0.43533 0.68417 -1.36965 
-0.4295 0.30683 -0.85142 -0.4295 0.30683 -0.51331 -0.42769 0.51049 -1.22766 
-0.42464 0.60261 -1.30598 -0.42422 0.29951 -0.78597 -0.42422 0.29951 -0.57877 
-0.42272 0.40328 -1.08092 -0.42151 0.29572 -0.72057 -0.42151 0.29572 -0.64417 
-0.41948 0.73514 -1.38224 -0.41742 0.46448 -1.16249 -0.40903 0.64646 -1.32158 
-0.40868 0.38324 -1.01969 -0.40856 0.55291 -1.2474 -0.40846 0.78176 -1.39318 
-0.39895 0.82933 -1.40246 -0.39689 0.5042 -1.18341 -0.39609 0.36665 -0.95499 
-0.39497 0.69133 -1.33565 -0.39122 0.87726 -1.41011 -0.39119 0.59546 -1.26483 
-0.3889 0.46014 -1.11644 -0.38651 0.35332 -0.88903 -0.38651 0.35332 -0.4757 
-0.38248 0.73712 -1.34814 -0.37954 0.34412 -0.8241 -0.37954 0.34412 -0.54063 
-0.3774 0.54626 -1.20337 -0.37549 0.33809 -0.75856 -0.37549 0.33809 -0.60617 
-0.37529 0.63941 -1.2809 -0.37352 0.33594 -0.68237 -0.37301 0.43816 -1.0562 
-0.37159 0.78373 -1.35903 -0.36801 0.49958 -1.13768 -0.36233 0.83103 -1.36828 
-0.36097 0.68417 -1.29528 -0.35963 0.58967 -1.22201 -0.3583 0.42009 -0.99278 
-0.35473 0.87892 -1.37589 -0.34838 0.73514 -1.31113 -0.34806 0.54119 -1.1576 
-0.34681 0.40473 -0.92743 -0.34341 0.63336 -1.23827 -0.34114 0.49666 -1.09062 
-0.33888 0.39232 -0.86148 -0.33888 0.39232 -0.50325 -0.33743 0.78176 -1.32216 
-0.33306 0.3844 -0.79615 -0.33306 0.3844 -0.56859 -0.32991 0.58438 -1.17658 
-0.32892 0.67812 -1.25318 -0.32866 0.38066 -0.72057 -0.32866 0.38066 -0.64417 
-0.32815 0.82933 -1.33167 -0.32448 0.47695 -1.02831 -0.32082 0.53793 -1.11069 
-0.32051 0.87726 -1.33939 -0.3159 0.72881 -1.26931 -0.31481 0.92687 -1.346 
-0.31371 0.62855 -1.19425 -0.31111 0.45996 -0.96443 -0.30507 0.78054 -1.28367 
-0.30233 0.58054 -1.12968 -0.30109 0.44575 -0.89927 -0.29891 0.67319 -1.20946 
-0.29641 0.53566 -1.06304 -0.29568 0.82802 -1.29321 -0.29447 0.43441 -0.83312 
-0.29447 0.43441 -0.53161 -0.28811 0.8761 -1.30125 -0.28794 0.42887 -0.75796 
-0.28794 0.42887 -0.60677 -0.28576 0.42701 -0.68237 -0.28571 0.6244 -1.14755 
-0.28531 0.72349 -1.22556 -0.28228 0.92562 -1.30789 -0.28092 0.51695 -1 
-0.27751 0.57804 -1.08233 -0.27408 0.7751 -1.24032 -0.27102 0.6694 -1.16424 
-0.26865 0.50094 -0.93499 -0.26525 0.82732 -1.25339 -0.26043 0.62193 -1.10066 
-0.25992 0.48784 -0.86929 -0.25762 0.87543 -1.26156 -0.25699 0.71943 -1.18055 
-0.2549 0.57696 -1.03384 -0.25153 0.92476 -1.268 -0.2497 0.48294 -0.7962 
-0.2497 0.48294 -0.56854 -0.24758 0.9747 -1.27318 -0.24534 0.66675 -1.11766 
-0.2453 0.77053 -1.19537 -0.24529 0.4792 -0.7206 -0.24529 0.4792 -0.64413 
-0.24038 0.5595 -0.96981 -0.23738 0.62053 -1.05231 -0.236 0.82252 -1.20868 
-0.23033 0.71598 -1.13273 -0.22959 0.54442 -0.90446 -0.22911 0.87525 -1.22042 
-0.22292 0.92451 -1.22686 -0.22194 0.66526 -1.06984 -0.21879 0.97413 -1.23193 
-0.2182 0.76695 -1.1479 -0.21728 0.53817 -0.83195 -0.21678 0.62039 -1.00313 
-0.21674 1.02401 -1.23563 -0.20951 0.53485 -0.75862 -0.20951 0.53485 -0.60612 
-0.20845 0.81914 -1.16172 -0.20706 0.53327 -0.68237 -0.20655 0.71426 -1.08502 
-0.20364 0.60383 -0.93844 -0.20114 0.87182 -1.17381 -0.20088 0.66493 -1.02092 
-0.1968 0.92412 -1.18494 -0.19358 0.7643 -1.09904 -0.1926 0.97379 -1.19013 
-0.19054 1.02395 -1.19405 -0.19052 1.07401 -1.19647 -0.18899 0.59691 -0.8669 
-0.18504 0.71361 -1.03589 -0.18333 0.81626 -1.11304 -0.18222 0.66576 -0.97104 
-0.17908 0.5922 -0.79374 -0.17568 0.86899 -1.12575 -0.17411 0.58984 -0.7206 
-0.17411 0.58984 -0.64413 -0.1717 0.76356 -1.05016 -0.17083 0.92112 -1.13707 
-0.16849 0.97369 -1.14709 -0.1663 1.02379 -1.15102 -0.16602 0.71422 -0.98607 
-0.16544 0.65785 -0.90024 -0.16095 0.81411 -1.06334 -0.15339 0.65217 -0.82827 
-0.15281 0.86677 -1.07636 -0.15233 0.7637 -1.00023 -0.15138 0.71288 -0.93772 
-0.14733 0.91863 -1.08758 -0.14614 0.64875 -0.75551 -0.14451 0.97119 -1.09792 
-0.14431 1.02373 -1.10707 -0.14371 0.64761 -0.68237 -0.14117 0.81407 -1.01349 
-0.13719 0.76223 -0.95211 -0.13678 0.70601 -0.86621 -0.13259 0.86516 -1.02581 
-0.12692 0.70139 -0.79326 -0.12661 0.91686 -1.03716 -0.12552 0.81272 -0.96575 
-0.12437 0.76155 -0.90331 -0.12324 0.96899 -1.0475 -0.12197 0.69906 -0.72015 
-0.12197 0.69906 -0.64458 -0.11647 0.86375 -0.9783 -0.11219 0.81183 -0.91702 
-0.11187 0.75603 -0.83094 -0.11005 0.91657 -0.99059 -0.10629 0.9687 -1.00115 
-0.10444 0.75222 -0.75777 -0.1027 0.86286 -0.93005 -0.10175 0.75131 -0.68237 
-0.10132 0.81156 -0.86795 -0.09575 0.91553 -0.94242 -0.0913 0.86251 -0.88117 
-0.09121 0.80685 -0.79504 -0.08568 0.80564 -0.72015 -0.08378 0.91494 -0.89332 
-0.08232 0.86269 -0.8318 -0.07429 0.91497 -0.84396 -0.0741 0.86089 -0.75729 
-0.07136 0.86029 -0.68237 -0.06746 0.91472 -0.795 -5.55664 -0.76941 1.6877 
-5.55544 -0.76941 1.63863 -5.55544 -0.76941 1.73676 -5.5545 -0.82281 1.64993 
-5.5545 -0.82281 1.72546 -5.5545 -0.71601 1.64993 -5.5545 -0.71601 1.72546 
-5.55182 -0.76941 1.58968 -5.55182 -0.76941 1.78571 -5.55143 -0.82278 1.60088 
-5.55143 -0.82278 1.77451 -5.55143 -0.71604 1.60088 -5.55143 -0.71604 1.77451 
-5.55091 -0.87629 1.6877 -5.55091 -0.66253 1.6877 -5.54808 -0.87598 1.61234 
-5.54808 -0.87598 1.76305 -5.54808 -0.66284 1.61234 -5.54808 -0.66284 1.76305 
-5.54592 -0.82267 1.55175 -5.54592 -0.82267 1.82364 -5.54592 -0.71615 1.55175 
-5.54592 -0.71615 1.82364 -5.54582 -0.76941 1.54096 -5.54582 -0.76941 1.83443 
-5.54312 -0.87597 1.56322 -5.54312 -0.87597 1.81217 -5.54312 -0.66285 1.56322 
-5.54312 -0.66285 1.81217 -5.54295 -0.92991 1.64993 -5.54295 -0.92991 1.72546 
-5.54295 -0.60891 1.64993 -5.54295 -0.60891 1.72546 -5.53804 -0.82263 1.50324 
-5.53804 -0.82263 1.87215 -5.53804 -0.71619 1.50324 -5.53804 -0.71619 1.87215 
-5.53743 -0.9287 1.57506 -5.53743 -0.9287 1.80033 -5.53743 -0.76941 1.4926 
-5.53743 -0.76941 1.88279 -5.53743 -0.61012 1.57506 -5.53743 -0.61012 1.80033 
-5.53576 -0.8757 1.51441 -5.53576 -0.8757 1.86098 -5.53576 -0.66312 1.51441 
-5.53576 -0.66312 1.86098 -5.53353 -0.98313 1.6877 -5.53353 -0.55569 1.6877 
-5.53079 -0.98253 1.61277 -5.53079 -0.98253 1.76262 -5.53079 -0.55629 1.61277 
-5.53079 -0.55629 1.76262 -5.5306 -0.92845 1.5261 -5.5306 -0.92845 1.84929 
-5.5306 -0.61037 1.5261 -5.5306 -0.61037 1.84929 -5.52747 -0.8222 1.45381 
-5.52747 -0.8222 1.92158 -5.52747 -0.71662 1.45381 -5.52747 -0.71662 1.92158 
-5.52667 -0.76941 1.44471 -5.52667 -0.76941 1.93068 -5.52574 -0.87536 1.46495 
-5.52574 -0.87536 1.91044 -5.52574 -0.66346 1.46495 -5.52574 -0.66346 1.91044 
-5.52257 -0.98073 1.53827 -5.52257 -0.98073 1.83712 -5.52257 -0.55809 1.53827 
-5.52257 -0.55809 1.83712 -5.52111 -0.92848 1.47675 -5.52111 -0.92848 1.89864 
-5.52111 -0.61034 1.47675 -5.52111 -0.61034 1.89864 -5.51921 -1.03779 1.64991 
-5.51921 -1.03779 1.72548 -5.51921 -0.50103 1.64991 -5.51921 -0.50103 1.72548 
-5.51479 -0.82216 1.40632 -5.51479 -0.82216 1.96907 -5.51479 -0.71666 1.40632 
-5.51479 -0.71666 1.96907 -5.51368 -1.03657 1.57502 -5.51368 -1.03657 1.80037 
-5.51368 -0.50225 1.57502 -5.51368 -0.50225 1.80037 -5.51358 -0.98091 1.48889 
-5.51358 -0.98091 1.8865 -5.51358 -0.55791 1.48889 -5.51358 -0.55791 1.8865 
-5.51358 -0.76941 1.39741 -5.51358 -0.76941 1.97798 -5.51325 -0.87476 1.41604 
-5.51325 -0.87476 1.95935 -5.51325 -0.66406 1.41604 -5.51325 -0.66406 1.95935 
-5.50914 -0.92789 1.42764 -5.50914 -0.92789 1.94775 -5.50914 -0.61093 1.42764 
-5.50914 -0.61093 1.94775 -5.50357 -1.03186 1.50211 -5.50357 -1.03186 1.87328 
-5.50357 -0.50696 1.50211 -5.50357 -0.50696 1.87328 -5.50314 -1.09212 1.6877 
-5.50314 -0.4467 1.6877 -5.50219 -0.98056 1.44001 -5.50219 -0.98056 1.93538 
-5.50219 -0.55826 1.44001 -5.50219 -0.55826 1.93538 -5.50045 -1.0912 1.6123 
-5.50045 -1.0912 1.76309 -5.50045 -0.44762 1.6123 -5.50045 -0.44762 1.76309 
-5.4997 -0.82204 1.35926 -5.4997 -0.82204 2.01613 -5.4997 -0.71678 1.35926 
-5.4997 -0.71678 2.01613 -5.4986 -0.87472 1.36891 -5.4986 -0.87472 2.00648 
-5.4986 -0.6641 1.36891 -5.4986 -0.6641 2.00648 -5.49818 -0.76941 1.35081 
-5.49818 -0.76941 2.02458 -5.49483 -0.92685 1.37947 -5.49483 -0.92685 1.99592 
-5.49483 -0.61197 1.37947 -5.49483 -0.61197 1.99592 -5.49302 -1.0874 1.53912 
-5.49302 -1.0874 1.83627 -5.49302 -0.45142 1.53912 -5.49302 -0.45142 1.83627 
-5.4927 -1.03159 1.45305 -5.4927 -1.03159 1.92234 -5.4927 -0.50723 1.45305 
-5.4927 -0.50723 1.92234 -5.48842 -0.97967 1.39176 -5.48842 -0.97967 1.98363 
-5.48842 -0.55915 1.39176 -5.48842 -0.55915 1.98363 -5.48292 -1.14436 1.64991 
-5.48292 -1.14436 1.72548 -5.48292 -0.39446 1.64991 -5.48292 -0.39446 1.72548 
-5.4824 -0.82199 1.31326 -5.4824 -0.82199 2.06213 -5.4824 -0.71683 1.31326 
-5.4824 -0.71683 2.06213 -5.48165 -0.87443 1.32256 -5.48165 -0.87443 2.05283 
-5.48165 -0.66439 1.32256 -5.48165 -0.66439 2.05283 -5.48052 -1.08187 1.46675 
-5.48052 -1.08187 1.90864 -5.48052 -0.76941 1.30501 -5.48052 -0.76941 2.07038 
-5.48052 -0.45695 1.46675 -5.48052 -0.45695 1.90864 -5.47936 -1.0307 1.40431 
-5.47936 -1.0307 1.97108 -5.47936 -0.50812 1.40431 -5.47936 -0.50812 1.97108 
-5.47828 -0.92657 1.3329 -5.47828 -0.92657 2.04249 -5.47828 -0.61225 1.3329 
-5.47828 -0.61225 2.04249 -5.47797 -1.14203 1.5768 -5.47797 -1.14203 1.79859 
-5.47797 -0.39679 1.5768 -5.47797 -0.39679 1.79859 -5.4723 -0.97826 1.34425 
-5.4723 -0.97826 2.03114 -5.4723 -0.56056 1.34425 -5.4723 -0.56056 2.03114 
-5.46811 -1.13741 1.50385 -5.46811 -1.13741 1.87154 -5.46811 -0.40141 1.50385 
-5.46811 -0.40141 1.87154 -5.4677 -1.08119 1.41795 -5.4677 -1.08119 1.95744 
-5.4677 -0.45763 1.41795 -5.4677 -0.45763 1.95744 -5.46372 -1.02936 1.35657 
-5.46372 -1.02936 2.01882 -5.46372 -0.50946 1.35657 -5.46372 -0.50946 2.01882 
-5.46117 -1.19581 1.6877 -5.46117 -0.34301 1.6877 -5.46063 -0.76941 1.26014 
-5.46063 -0.76941 2.11525 -5.46058 -0.81969 1.26299 -5.46058 -0.81969 2.1124 
-5.46058 -0.71913 1.26299 -5.46058 -0.71913 2.1124 -5.46038 -0.87223 1.27214 
-5.46038 -0.87223 2.10325 -5.46038 -0.66659 1.27214 -5.46038 -0.66659 2.10325 
-5.45875 -1.19467 1.61455 -5.45875 -1.19467 1.76084 -5.45875 -0.34415 1.61455 
-5.45875 -0.34415 1.76084 -5.45756 -0.92479 1.28248 -5.45756 -0.92479 2.09291 
-5.45756 -0.61403 1.28248 -5.45756 -0.61403 2.09291 -5.45351 -1.13054 1.43234 
-5.45351 -1.13054 1.94305 -5.45351 -0.40828 1.43234 -5.45351 -0.40828 1.94305 
-5.45256 -1.07972 1.36983 -5.45256 -1.07972 2.00556 -5.45256 -0.4591 1.36983 
-5.45256 -0.4591 2.00556 -5.45208 -0.97665 1.2937 -5.45208 -0.97665 2.08169 
-5.45208 -0.56217 1.2937 -5.45208 -0.56217 2.08169 -5.4515 -1.19125 1.5418 
-5.4515 -1.19125 1.83359 -5.4515 -0.34757 1.5418 -5.4515 -0.34757 1.83359 
-5.44394 -1.02932 1.30672 -5.44394 -1.02932 2.06867 -5.44394 -0.5095 1.30672 
-5.44394 -0.5095 2.06867 -5.43945 -1.18557 1.46982 -5.43945 -1.18557 1.90557 
-5.43945 -0.35325 1.46982 -5.43945 -0.35325 1.90557 -5.43886 -1.1292 1.384 
-5.43886 -1.1292 1.99139 -5.43886 -0.40962 1.384 -5.43886 -0.40962 1.99139 
-5.43859 -0.81963 1.21904 -5.43859 -0.81963 2.15635 -5.43859 -0.71919 1.21904 
-5.43859 -0.71919 2.15635 -5.43856 -0.76941 1.2163 -5.43856 -0.76941 2.15909 
-5.43639 -0.86973 1.22297 -5.43639 -0.86973 2.15242 -5.43639 -0.66909 1.22297 
-5.43639 -0.66909 2.15242 -5.43406 -0.9223 1.23299 -5.43406 -0.9223 2.1424 
-5.43406 -0.61652 1.23299 -5.43406 -0.61652 2.1424 -5.43319 -1.07986 1.3199 
-5.43319 -1.07986 2.05549 -5.43319 -0.45896 1.3199 -5.43319 -0.45896 2.05549 
-5.43078 -1.25358 1.64946 -5.43078 -1.25358 1.72593 -5.43078 -0.28524 1.64946 
-5.43078 -0.28524 1.72593 -5.42921 -0.97443 1.24432 -5.42921 -0.97443 2.13107 
-5.42921 -0.56439 1.24432 -5.42921 -0.56439 2.13107 -5.42581 -1.25122 1.57632 
-5.42581 -1.25122 1.79907 -5.42581 -0.2876 1.57632 -5.42581 -0.2876 1.79907 
-5.42267 -1.17766 1.39902 -5.42267 -1.17766 1.97637 -5.42267 -0.36116 1.39902 
-5.42267 -0.36116 1.97637 -5.42156 -1.02716 1.25702 -5.42156 -1.02716 2.11837 
-5.42156 -0.51166 1.25702 -5.42156 -0.51166 2.11837 -5.41985 -1.12981 1.33417 
-5.41985 -1.12981 2.04122 -5.41985 -0.40901 1.33417 -5.41985 -0.40901 2.04122 
-5.4159 -1.24651 1.50316 -5.4159 -1.24651 1.87223 -5.4159 -0.29231 1.50316 
-5.4159 -0.29231 1.87223 -5.41437 -0.76941 1.17359 -5.41437 -0.76941 2.2018 
-5.41435 -0.81947 1.17601 -5.41435 -0.81947 2.19938 -5.41435 -0.71935 1.17601 
-5.41435 -0.71935 2.19938 -5.41229 -0.86963 1.17993 -5.41229 -0.86963 2.19546 
-5.41229 -0.66919 1.17993 -5.41229 -0.66919 2.19546 -5.41131 -1.07912 1.27102 
-5.41131 -1.07912 2.10437 -5.41131 -0.4597 1.27102 -5.41131 -0.4597 2.10437 
-5.40808 -0.9193 1.18513 -5.40808 -0.9193 2.19026 -5.40808 -0.61952 1.18513 
-5.40808 -0.61952 2.19026 -5.40401 -1.17849 1.34914 -5.40401 -1.17849 2.02625 
-5.40401 -0.36033 1.34914 -5.40401 -0.36033 2.02625 -5.40375 -0.9716 1.19625 
-5.40375 -0.9716 2.17914 -5.40375 -0.56722 1.19625 -5.40375 -0.56722 2.17914 
-5.40125 -1.23959 1.43163 -5.40125 -1.23959 1.94376 -5.40125 -0.29923 1.43163 
-5.40125 -0.29923 1.94376 -5.39834 -1.12916 1.28505 -5.39834 -1.12916 2.09034 
-5.39834 -0.40966 1.28505 -5.39834 -0.40966 2.09034 -5.39783 -1.31015 1.6877 
-5.39783 -0.22867 1.6877 -5.39644 -1.02428 1.20834 -5.39644 -1.02428 2.16705 
-5.39644 -0.51454 1.20834 -5.39644 -0.51454 2.16705 -5.39538 -1.30857 1.61145 
-5.39538 -1.30857 1.76394 -5.39538 -0.23025 1.61145 -5.39538 -0.23025 1.76394 
-5.38815 -0.81941 1.13443 -5.38815 -0.81941 2.24096 -5.38815 -0.71941 1.13443 
-5.38815 -0.71941 2.24096 -5.38811 -1.22303 1.36694 -5.38811 -1.22303 2.00845 
-5.38811 -0.76941 1.13212 -5.38811 -0.76941 2.24327 -5.38811 -0.31579 1.36694 
-5.38811 -0.31579 2.00845 -5.38761 -1.30525 1.53812 -5.38761 -1.30525 1.83727 
-5.38761 -0.23357 1.53812 -5.38761 -0.23357 1.83727 -5.38669 -1.07647 1.22216 
-5.38669 -1.07647 2.15323 -5.38669 -0.46235 1.22216 -5.38669 -0.46235 2.15323 
-5.3861 -0.86929 1.13813 -5.3861 -0.86929 2.23726 -5.3861 -0.66953 1.13813 
-5.3861 -0.66953 2.23726 -5.38295 -1.17816 1.30022 -5.38295 -1.17816 2.07517 
-5.38295 -0.36066 1.30022 -5.38295 -0.36066 2.07517 -5.38197 -0.91892 1.1432 
-5.38197 -0.91892 2.23219 -5.38197 -0.6199 1.1432 -5.38197 -0.6199 2.23219 
-5.37578 -0.96817 1.14964 -5.37578 -0.96817 2.22575 -5.37578 -0.57065 1.14964 
-5.37578 -0.57065 2.22575 -5.3753 -1.299 1.4656 -5.3753 -1.299 1.90979 
-5.3753 -0.23982 1.4656 -5.3753 -0.23982 1.90979 -5.37456 -1.12744 1.23734 
-5.37456 -1.12744 2.13805 -5.37456 -0.41138 1.23734 -5.37456 -0.41138 2.13805 
-5.36889 -1.0209 1.16138 -5.36889 -1.0209 2.21401 -5.36889 -0.51792 1.16138 
-5.36889 -0.51792 2.21401 -5.3675 -1.22289 1.31775 -5.3675 -1.22289 2.05764 
-5.3675 -0.31593 1.31775 -5.3675 -0.31593 2.05764 -5.36451 -1.28392 1.40025 
-5.36451 -1.28392 1.97514 -5.36451 -0.2549 1.40025 -5.36451 -0.2549 1.97514 
-5.35985 -0.76941 1.092 -5.35985 -0.76941 2.28339 -5.3596 -1.36422 1.64946 
-5.3596 -1.36422 1.72593 -5.3596 -0.1746 1.64946 -5.3596 -0.1746 1.72593 
-5.35959 -1.0729 1.17469 -5.35959 -1.0729 2.2007 -5.35959 -0.46592 1.17469 
-5.35959 -0.46592 2.2007 -5.35955 -1.17667 1.2524 -5.35955 -1.17667 2.12299 
-5.35955 -0.36215 1.2524 -5.35955 -0.36215 2.12299 -5.35922 -0.81877 1.0932 
-5.35922 -0.81877 2.28219 -5.35922 -0.72005 1.0932 -5.35922 -0.72005 2.28219 
-5.35731 -0.86872 1.09688 -5.35731 -0.86872 2.27851 -5.35731 -0.6701 1.09688 
-5.35731 -0.6701 2.27851 -5.35519 -1.36048 1.57387 -5.35519 -1.36048 1.80152 
-5.35519 -0.17834 1.57387 -5.35519 -0.17834 1.80152 -5.35335 -0.91867 1.10206 
-5.35335 -0.91867 2.27333 -5.35335 -0.62015 1.10206 -5.35335 -0.62015 2.27333 
-5.34999 -1.26646 1.33623 -5.34999 -1.26646 2.03916 -5.34999 -0.27236 1.33623 
-5.34999 -0.27236 2.03916 -5.3479 -1.12399 1.18952 -5.3479 -1.12399 2.18587 
-5.3479 -0.41483 1.18952 -5.3479 -0.41483 2.18587 -5.34727 -0.96799 1.1085 
-5.34727 -0.96799 2.26689 -5.34727 -0.57083 1.1085 -5.34727 -0.57083 2.26689 
-5.34497 -1.35558 1.50077 -5.34497 -1.35558 1.87462 -5.34497 -0.18324 1.50077 
-5.34497 -0.18324 1.87462 -5.34445 -1.22149 1.2694 -5.34445 -1.22149 2.10599 
-5.34445 -0.31733 1.2694 -5.34445 -0.31733 2.10599 -5.33963 -1.0161 1.11668 
-5.33963 -1.0161 2.25871 -5.33963 -0.52272 1.11668 -5.33963 -0.52272 2.25871 
-5.33624 -1.34248 1.43507 -5.33624 -1.34248 1.94032 -5.33624 -0.19634 1.43507 
-5.33624 -0.19634 1.94032 -5.33387 -1.17403 1.20582 -5.33387 -1.17403 2.16957 
-5.33387 -0.36479 1.20582 -5.33387 -0.36479 2.16957 -5.33081 -1.06832 1.12974 
-5.33081 -1.06832 2.24565 -5.33081 -0.4705 1.12974 -5.33081 -0.4705 2.24565 
-5.32965 -0.76941 1.0533 -5.32965 -0.76941 2.32209 -5.32901 -0.81871 1.05444 
-5.32901 -0.81871 2.32095 -5.32901 -0.72011 1.05444 -5.32901 -0.72011 2.32095 
-5.32738 -1.26538 1.28773 -5.32738 -1.26538 2.08766 -5.32738 -0.27344 1.28773 
-5.32738 -0.27344 2.08766 -5.3265 -0.8679 1.05712 -5.3265 -0.8679 2.31827 
-5.3265 -0.67092 1.05712 -5.3265 -0.67092 2.31827 -5.32397 -1.32647 1.37007 
-5.32397 -1.32647 2.00532 -5.32397 -0.21235 1.37007 -5.32397 -0.21235 2.00532 
-5.32261 -0.9178 1.06217 -5.32261 -0.9178 2.31322 -5.32261 -0.62102 1.06217 
-5.32261 -0.62102 2.31322 -5.31958 -1.11993 1.1445 -5.31958 -1.11993 2.23089 
-5.31958 -0.41889 1.1445 -5.31958 -0.41889 2.23089 -5.31918 -1.21902 1.22252 
-5.31918 -1.21902 2.15287 -5.31918 -0.3198 1.22252 -5.31918 -0.3198 2.15287 
-5.31913 -1.41641 1.6877 -5.31913 -0.12241 1.6877 -5.31695 -1.41456 1.6121 
-5.31695 -1.41456 1.76329 -5.31695 -0.12426 1.6121 -5.31695 -0.12426 1.76329 
-5.31678 -0.96732 1.06881 -5.31678 -0.96732 2.30658 -5.31678 -0.5715 1.06881 
-5.31678 -0.5715 2.30658 -5.31042 -1.40901 1.53694 -5.31042 -1.40901 1.83845 
-5.31042 -0.12981 1.53694 -5.31042 -0.12981 1.83845 -5.30921 -1.0154 1.07686 
-5.30921 -1.0154 2.29853 -5.30921 -0.52342 1.07686 -5.30921 -0.52342 2.29853 
-5.30848 -1.30776 1.30702 -5.30848 -1.30776 2.06837 -5.30848 -0.23106 1.30702 
-5.30848 -0.23106 2.06837 -5.30598 -1.17023 1.1606 -5.30598 -1.17023 2.21479 
-5.30598 -0.36859 1.1606 -5.30598 -0.36859 2.21479 -5.3038 -1.39767 1.47079 
-5.3038 -1.39767 1.9046 -5.3038 -0.14115 1.47079 -5.3038 -0.14115 1.9046 
-5.30256 -1.26288 1.24038 -5.30256 -1.26288 2.13501 -5.30256 -0.27594 1.24038 
-5.30256 -0.27594 2.13501 -5.29982 -1.06288 1.08639 -5.29982 -1.06288 2.289 
-5.29982 -0.47594 1.08639 -5.29982 -0.47594 2.289 -5.29759 -0.76941 1.01614 
-5.29759 -0.76941 2.35925 -5.29678 -0.81854 1.01703 -5.29678 -0.81854 2.35836 
-5.29678 -0.72028 1.01703 -5.29678 -0.72028 2.35836 -5.29432 -0.86778 1.01974 
-5.29432 -0.86778 2.35565 -5.29432 -0.67104 1.01974 -5.29432 -0.67104 2.35565 
-5.29378 -1.38347 1.40563 -5.29378 -1.38347 1.96976 -5.29378 -0.15535 1.40563 
-5.29378 -0.15535 1.96976 -5.29118 -1.21487 1.17581 -5.29118 -1.21487 2.19958 
-5.29118 -0.32395 1.17581 -5.29118 -0.32395 2.19958 -5.29008 -0.91655 1.02406 
-5.29008 -0.91655 2.35133 -5.29008 -0.62227 1.02406 -5.29008 -0.62227 2.35133 
-5.28899 -1.11461 1.10076 -5.28899 -1.11461 2.27463 -5.28899 -0.42421 1.10076 
-5.28899 -0.42421 2.27463 -5.28438 -0.96616 1.03067 -5.28438 -0.96616 2.34472 
-5.28438 -0.57266 1.03067 -5.28438 -0.57266 2.34472 -5.28407 -1.30549 1.25937 
-5.28407 -1.30549 2.11602 -5.28407 -0.23333 1.25937 -5.28407 -0.23333 2.11602 
-5.28041 -1.36647 1.34175 -5.28041 -1.36647 2.03364 -5.28041 -0.17235 1.34175 
-5.28041 -0.17235 2.03364 -5.27674 -1.01409 1.03839 -5.27674 -1.01409 2.337 
-5.27674 -0.52473 1.03839 -5.27674 -0.52473 2.337 -5.27623 -1.46276 1.64949 
-5.27623 -1.46276 1.7259 -5.27623 -0.07606 1.64949 -5.27623 -0.07606 1.7259 
-5.27597 -1.1653 1.11688 -5.27597 -1.1653 2.25851 -5.27597 -0.37352 1.11688 
-5.27597 -0.37352 2.25851 -5.27498 -1.25904 1.19348 -5.27498 -1.25904 2.18191 
-5.27498 -0.27978 1.19348 -5.27498 -0.27978 2.18191 -5.27183 -1.45902 1.57392 
-5.27183 -1.45902 1.80147 -5.27183 -0.0798 1.57392 -5.27183 -0.0798 1.80147 
-5.26746 -1.06166 1.0479 -5.26746 -1.06166 2.32749 -5.26746 -0.47716 1.0479 
-5.26746 -0.47716 2.32749 -5.26601 -1.4511 1.50858 -5.26601 -1.4511 1.86681 
-5.26601 -0.08772 1.50858 -5.26601 -0.08772 1.86681 -5.26375 -1.34676 1.27945 
-5.26375 -1.34676 2.09594 -5.26375 -0.76941 0.98059 -5.26375 -0.76941 2.3948 
-5.26375 -0.19206 1.27945 -5.26375 -0.19206 2.09594 -5.2629 -0.81848 0.98144 
-5.2629 -0.81848 2.39395 -5.2629 -0.72034 0.98144 -5.2629 -0.72034 2.39395 
-5.26148 -1.21006 1.13179 -5.26148 -1.21006 2.2436 -5.26148 -0.32876 1.13179 
-5.26148 -0.32876 2.2436 -5.26034 -0.86743 0.98399 -5.26034 -0.86743 2.3914 
-5.26034 -0.67139 0.98399 -5.26034 -0.67139 2.3914 -5.25808 -1.43869 1.44263 
-5.25808 -1.43869 1.93276 -5.25808 -0.10013 1.44263 -5.25808 -0.10013 1.93276 
-5.25683 -1.30223 1.21247 -5.25683 -1.30223 2.16292 -5.25683 -0.23659 1.21247 
-5.25683 -0.23659 2.16292 -5.25651 -1.10828 1.05893 -5.25651 -1.10828 2.31646 
-5.25651 -0.43054 1.05893 -5.25651 -0.43054 2.31646 -5.25609 -0.91614 0.98824 
-5.25609 -0.91614 2.38715 -5.25609 -0.62268 0.98824 -5.25609 -0.62268 2.38715 
-5.25016 -0.9645 0.99418 -5.25016 -0.9645 2.38121 -5.25016 -0.57432 0.99418 
-5.25016 -0.57432 2.38121 -5.24659 -1.42333 1.37729 -5.24659 -1.42333 1.9981 
-5.24659 -0.11549 1.37729 -5.24659 -0.11549 1.9981 -5.24526 -1.25375 1.14806 
-5.24526 -1.25375 2.22733 -5.24526 -0.28507 1.14806 -5.24526 -0.28507 2.22733 
-5.24392 -1.15925 1.07478 -5.24392 -1.15925 2.30061 -5.24392 -0.37957 1.07478 
-5.24392 -0.37957 2.30061 -5.24256 -1.01239 1.00178 -5.24256 -1.01239 2.37361 
-5.24256 -0.52643 1.00178 -5.24256 -0.52643 2.37361 -5.23687 -1.34384 1.23238 
-5.23687 -1.34384 2.14301 -5.23687 -0.19498 1.23238 -5.23687 -0.19498 2.14301 
-5.2333 -1.05969 1.01104 -5.2333 -1.05969 2.36435 -5.2333 -0.47913 1.01104 
-5.2333 -0.47913 2.36435 -5.23188 -1.40526 1.31386 -5.23188 -1.40526 2.06153 
-5.23188 -0.13356 1.31386 -5.23188 -0.13356 2.06153 -5.23136 -1.50748 1.6877 
-5.23136 -0.03134 1.6877 -5.2296 -1.20402 1.08916 -5.2296 -1.20402 2.28623 
-5.2296 -0.3348 1.08916 -5.2296 -0.3348 2.28623 -5.2294 -1.50533 1.6115 
-5.2294 -1.50533 1.76389 -5.2294 -0.03349 1.6115 -5.2294 -0.03349 1.76389 
-5.2282 -0.76941 0.94674 -5.2282 -0.76941 2.42865 -5.22749 -1.29716 1.16669 
-5.22749 -1.29716 2.2087 -5.22749 -0.24166 1.16669 -5.22749 -0.24166 2.2087 
-5.2273 -0.81854 0.94756 -5.2273 -0.81854 2.42783 -5.2273 -0.72028 0.94756 
-5.2273 -0.72028 2.42783 -5.22535 -1.4993 1.54596 -5.22535 -1.4993 1.82943 
-5.22535 -0.03952 1.54596 -5.22535 -0.03952 1.82943 -5.22459 -0.86778 0.95002 
-5.22459 -0.86778 2.42537 -5.22459 -0.67104 0.95002 -5.22459 -0.67104 2.42537 
-5.22241 -1.1063 1.02192 -5.22241 -1.1063 2.35347 -5.22241 -0.43252 1.02192 
-5.22241 -0.43252 2.35347 -5.22027 -0.91655 0.95425 -5.22027 -0.91655 2.42114 
-5.22027 -0.62227 0.95425 -5.22027 -0.62227 2.42114 -5.21838 -1.4901 1.48103 
-5.21838 -1.4901 1.89436 -5.21838 -0.04872 1.48103 -5.21838 -0.04872 1.89436 
-5.21599 -1.38328 1.25362 -5.21599 -1.38328 2.12177 -5.21599 -0.15554 1.25362 
-5.21599 -0.15554 2.12177 -5.2137 -1.24796 1.10523 -5.2137 -1.24796 2.27016 
-5.2137 -0.29086 1.10523 -5.2137 -0.29086 2.27016 -5.21367 -0.96616 0.95995 
-5.21367 -0.96616 2.41544 -5.21367 -0.57266 0.95995 -5.21367 -0.57266 2.41544 
-5.20992 -1.15209 1.03441 -5.20992 -1.15209 2.34098 -5.20992 -0.38673 1.03441 
-5.20992 -0.38673 2.34098 -5.2088 -1.47677 1.41507 -5.2088 -1.47677 1.96032 
-5.2088 -0.06205 1.41507 -5.2088 -0.06205 1.96032 -5.208 -1.33923 1.18665 
-5.208 -1.33923 2.18874 -5.208 -0.19959 1.18665 -5.208 -0.19959 2.18874 
-5.20594 -1.01409 0.9676 -5.20594 -1.01409 2.40779 -5.20594 -0.52473 0.9676 
-5.20594 -0.52473 2.40779 -5.19643 -1.06166 0.97688 -5.19643 -1.06166 2.39851 
-5.19643 -0.47716 0.97688 -5.19643 -0.47716 2.39851 -5.19633 -1.29051 1.12267 
-5.19633 -1.29051 2.25272 -5.19633 -0.24831 1.12267 -5.19633 -0.24831 2.25272 
-5.19621 -1.46018 1.35037 -5.19621 -1.46018 2.02502 -5.19621 -0.07864 1.35037 
-5.19621 -0.07864 2.02502 -5.19586 -1.19697 1.04848 -5.19586 -1.19697 2.32691 
-5.19586 -0.34185 1.04848 -5.19586 -0.34185 2.32691 -5.19103 -0.76941 0.91468 
-5.19103 -0.76941 2.46071 -5.18989 -0.81871 0.91532 -5.18989 -0.81871 2.46007 
-5.18989 -0.72011 0.91532 -5.18989 -0.72011 2.46007 -5.18747 -1.37895 1.20757 
-5.18747 -1.37895 2.16782 -5.18747 -0.15987 1.20757 -5.18747 -0.15987 2.16782 
-5.18721 -0.8679 0.91784 -5.18721 -0.8679 2.45755 -5.18721 -0.67092 0.91784 
-5.18721 -0.67092 2.45755 -5.18541 -1.10828 0.98783 -5.18541 -1.10828 2.38756 
-5.18541 -0.43054 0.98783 -5.18541 -0.43054 2.38756 -5.18338 -1.54771 1.6495 
-5.18338 -1.54771 1.72589 -5.18338 0.00889 1.6495 -5.18338 0.00889 1.72589 
-5.18217 -1.44014 1.28915 -5.18217 -1.44014 2.08624 -5.18217 -0.09868 1.28915 
-5.18217 -0.09868 2.08624 -5.18216 -0.9178 0.92173 -5.18216 -0.9178 2.45366 
-5.18216 -0.62102 0.92173 -5.18216 -0.62102 2.45366 -5.18067 -1.54391 1.5841 
-5.18067 -1.54391 1.79129 -5.18067 0.00509 1.5841 -5.18067 0.00509 1.79129 
-5.18025 -1.24081 1.06408 -5.18025 -1.24081 2.31131 -5.18025 -0.29801 1.06408 
-5.18025 -0.29801 2.31131 -5.1772 -1.33293 1.1424 -5.1772 -1.33293 2.23299 
-5.1772 -0.20589 1.1424 -5.1772 -0.20589 2.23299 -5.17553 -0.96732 0.92756 
-5.17553 -0.96732 2.44783 -5.17553 -0.5715 0.92756 -5.17553 -0.5715 2.44783 
-5.17539 -1.53659 1.51864 -5.17539 -1.53659 1.85675 -5.17539 -0.00223 1.51864 
-5.17539 -0.00223 1.85675 -5.16956 -1.15925 1.00041 -5.16956 -1.15925 2.37498 
-5.16956 -0.37957 1.00041 -5.16956 -0.37957 2.37498 -5.16774 -1.52581 1.45442 
-5.16774 -1.52581 1.92097 -5.16774 -0.01301 1.45442 -5.16774 -0.01301 1.92097 
-5.16748 -1.0154 0.93512 -5.16748 -1.0154 2.44027 -5.16748 -0.52342 0.93512 
-5.16748 -0.52342 2.44027 -5.1654 -1.41718 1.22965 -5.1654 -1.41718 2.14574 
-5.1654 -0.12164 1.22965 -5.1654 -0.12164 2.14574 -5.16315 -1.28351 1.08119 
-5.16315 -1.28351 2.2942 -5.16315 -0.25531 1.08119 -5.16315 -0.25531 2.2942 
-5.15794 -1.06288 0.94452 -5.15794 -1.06288 2.43087 -5.15794 -0.47594 0.94452 
-5.15794 -0.47594 2.43087 -5.15695 -1.51122 1.38878 -5.15695 -1.51122 1.98661 
-5.15695 -0.0276 1.38878 -5.15695 -0.0276 1.98661 -5.15691 -1.37281 1.16274 
-5.15691 -1.37281 2.21265 -5.15691 -0.16601 1.16274 -5.15691 -0.16601 2.21265 
-5.15518 -1.20402 1.01474 -5.15518 -1.20402 2.36065 -5.15518 -0.3348 1.01474 
-5.15518 -0.3348 2.36065 -5.15234 -0.76941 0.88449 -5.15234 -0.76941 2.4909 
-5.15113 -0.81877 0.88511 -5.15113 -0.81877 2.49028 -5.15113 -0.72005 0.88511 
-5.15113 -0.72005 2.49028 -5.14746 -0.86872 0.88702 -5.14746 -0.86872 2.48837 
-5.14746 -0.6701 0.88702 -5.14746 -0.6701 2.48837 -5.14458 -1.32498 1.09976 
-5.14458 -1.32498 2.27563 -5.14458 -0.21384 1.09976 -5.14458 -0.21384 2.27563 
-5.14441 -1.49354 1.32691 -5.14441 -1.49354 2.04848 -5.14441 -0.04528 1.32691 
-5.14441 -0.04528 2.04848 -5.14358 -1.11461 0.95534 -5.14358 -1.11461 2.42005 
-5.14358 -0.42421 0.95534 -5.14358 -0.42421 2.42005 -5.14228 -0.91867 0.89098 
-5.14228 -0.91867 2.48441 -5.14228 -0.62015 0.89098 -5.14228 -0.62015 2.48441 
-5.1391 -1.24796 1.03064 -5.1391 -1.24796 2.34475 -5.1391 -0.29086 1.03064 
-5.1391 -0.29086 2.34475 -5.13584 -0.96799 0.89707 -5.13584 -0.96799 2.47832 
-5.13584 -0.57083 0.89707 -5.13584 -0.57083 2.47832 -5.13518 -1.41145 1.18463 
-5.13518 -1.41145 2.19076 -5.13518 -0.12737 1.18463 -5.13518 -0.12737 2.19076 
-5.13399 -1.58591 1.6877 -5.13399 0.04709 1.6877 -5.13275 -1.58416 1.62229 
-5.13275 -1.58416 1.7531 -5.13275 0.04534 1.62229 -5.13275 0.04534 1.7531 
-5.12935 -1.47247 1.26613 -5.12935 -1.47247 2.10926 -5.12935 -0.06635 1.26613 
-5.12935 -0.06635 2.10926 -5.12905 -1.57892 1.55717 -5.12905 -1.57892 1.81822 
-5.12905 0.0401 1.55717 -5.12905 0.0401 1.81822 -5.12766 -1.0161 0.9047 
-5.12766 -1.0161 2.47069 -5.12766 -0.52272 0.9047 -5.12766 -0.52272 2.47069 
-5.12745 -1.1653 0.96836 -5.12745 -1.1653 2.40703 -5.12745 -0.37352 0.96836 
-5.12745 -0.37352 2.40703 -5.12459 -1.36511 1.11974 -5.12459 -1.36511 2.25565 
-5.12459 -0.17371 1.11974 -5.12459 -0.17371 2.25565 -5.1229 -1.57022 1.4926 
-5.1229 -1.57022 1.88279 -5.1229 0.0314 1.4926 -5.1229 0.0314 1.88279 
-5.12167 -1.29051 1.04801 -5.12167 -1.29051 2.32738 -5.12167 -0.24831 1.04801 
-5.12167 -0.24831 2.32738 -5.1146 -1.06832 0.91352 -5.1146 -1.06832 2.46187 
-5.1146 -0.4705 0.91352 -5.1146 -0.4705 2.46187 -5.11432 -1.55809 1.42888 
-5.11432 -1.55809 1.94651 -5.11432 0.01927 1.42888 -5.11432 0.01927 1.94651 
-5.11254 -1.21006 0.98286 -5.11254 -1.21006 2.39253 -5.11254 -0.32876 0.98286 
-5.11254 -0.32876 2.39253 -5.11221 -1.4483 1.20765 -5.11221 -1.4483 2.16774 
-5.11221 -0.76941 0.85623 -5.11221 -0.76941 2.51916 -5.11221 -0.09052 1.20765 
-5.11221 -0.09052 2.16774 -5.1099 -0.81941 0.85619 -5.1099 -0.81941 2.5192 
-5.1099 -0.71941 0.85619 -5.1099 -0.71941 2.5192 -5.10621 -0.86929 0.85824 
-5.10621 -0.86929 2.51715 -5.10621 -0.66953 0.85824 -5.10621 -0.66953 2.51715 
-5.10335 -1.54258 1.36626 -5.10335 -1.54258 2.00913 -5.10335 0.00376 1.36626 
-5.10335 0.00376 2.00913 -5.10324 -1.4038 1.14109 -5.10324 -1.4038 2.2343 
-5.10324 -0.13502 1.14109 -5.10324 -0.13502 2.2343 -5.10193 -1.33293 1.06713 
-5.10193 -1.33293 2.30826 -5.10193 -0.20589 1.06713 -5.10193 -0.20589 2.30826 
-5.10113 -0.91892 0.86236 -5.10113 -0.91892 2.51303 -5.10113 -0.6199 0.86236 
-5.10113 -0.6199 2.51303 -5.10031 -1.60798 1.65284 -5.10031 -1.60798 1.72255 
-5.10031 0.06916 1.65284 -5.10031 0.06916 1.72255 -5.09983 -1.11993 0.92475 
-5.09983 -1.11993 2.45064 -5.09983 -0.41889 0.92475 -5.09983 -0.41889 2.45064 
-5.09776 -1.60437 1.5875 -5.09776 -1.60437 1.78789 -5.09776 0.06555 1.5875 
-5.09776 0.06555 1.78789 -5.09628 -1.25375 0.99907 -5.09628 -1.25375 2.37632 
-5.09628 -0.28507 0.99907 -5.09628 -0.28507 2.37632 -5.0947 -0.96817 0.86855 
-5.0947 -0.96817 2.50684 -5.0947 -0.57065 0.86855 -5.0947 -0.57065 2.50684 
-5.09273 -1.59722 1.52238 -5.09273 -1.59722 1.85301 -5.09273 0.0584 1.52238 
-5.09273 0.0584 1.85301 -5.09004 -1.52375 1.30501 -5.09004 -1.52375 2.07038 
-5.09004 -0.01507 1.30501 -5.09004 -0.01507 2.07038 -5.08526 -1.58665 1.45818 
-5.08526 -1.58665 1.91721 -5.08526 0.04783 1.45818 -5.08526 0.04783 1.91721 
-5.08373 -1.17023 0.93835 -5.08373 -1.17023 2.43704 -5.08373 -0.36859 0.93835 
-5.08373 -0.36859 2.43704 -5.08295 -1.0209 0.87545 -5.08295 -1.0209 2.49994 
-5.08295 -0.51792 0.87545 -5.08295 -0.51792 2.49994 -5.08159 -1.37281 1.08742 
-5.08159 -1.37281 2.28797 -5.08159 -0.16601 1.08742 -5.08159 -0.16601 2.28797 
-5.08057 -1.44097 1.16376 -5.08057 -1.44097 2.21163 -5.08057 -0.09785 1.16376 
-5.08057 -0.09785 2.21163 -5.07765 -1.29716 1.01685 -5.07765 -1.29716 2.35854 
-5.07765 -0.24166 1.01685 -5.07765 -0.24166 2.35854 -5.07528 -1.57237 1.39397 
-5.07528 -1.57237 1.98142 -5.07528 0.03355 1.39397 -5.07528 0.03355 1.98142 
-5.07445 -1.5017 1.24541 -5.07445 -1.5017 2.12998 -5.07445 -0.03712 1.24541 
-5.07445 -0.03712 2.12998 -5.07074 -0.76941 0.82997 -5.07074 -0.76941 2.54542 
-5.06965 -1.0729 0.88475 -5.06965 -1.0729 2.49064 -5.06965 -0.46592 0.88475 
-5.06965 -0.46592 2.49064 -5.06852 -1.21487 0.95316 -5.06852 -1.21487 2.42223 
-5.06852 -0.32395 0.95316 -5.06852 -0.32395 2.42223 -5.06833 -0.81947 0.82998 
-5.06833 -0.81947 2.54541 -5.06833 -0.71935 0.82998 -5.06833 -0.71935 2.54541 
-5.06633 -1.62977 1.6877 -5.06633 0.09095 1.6877 -5.06509 -1.62768 1.61809 
-5.06509 -1.62768 1.7573 -5.06509 0.08886 1.61809 -5.06509 0.08886 1.7573 
-5.0644 -0.86963 0.83205 -5.0644 -0.86963 2.54334 -5.0644 -0.66919 0.83205 
-5.0644 -0.66919 2.54334 -5.063 -1.55497 1.33204 -5.063 -1.55497 2.04335 
-5.063 0.01615 1.33204 -5.063 0.01615 2.04335 -5.06107 -1.62226 1.55279 
-5.06107 -1.62226 1.8226 -5.06107 0.08344 1.55279 -5.06107 0.08344 1.8226 
-5.05971 -1.41145 1.10915 -5.05971 -1.41145 2.26624 -5.05971 -0.12737 1.10915 
-5.05971 -0.12737 2.26624 -5.05921 -0.9193 0.83625 -5.05921 -0.9193 2.53914 
-5.05921 -0.61952 0.83625 -5.05921 -0.61952 2.53914 -5.05768 -1.33923 1.03634 
-5.05768 -1.33923 2.33905 -5.05768 -0.19959 1.03634 -5.05768 -0.19959 2.33905 
-5.05664 -1.47652 1.1877 -5.05664 -1.47652 2.1877 -5.05664 -0.0623 1.1877 
-5.05664 -0.0623 2.1877 -5.05488 -1.61316 1.48807 -5.05488 -1.61316 1.88732 
-5.05488 0.07434 1.48807 -5.05488 0.07434 1.88732 -5.05482 -1.12399 0.89643 
-5.05482 -1.12399 2.47896 -5.05482 -0.41483 0.89643 -5.05482 -0.41483 2.47896 
-5.05085 -1.25904 0.96935 -5.05085 -1.25904 2.40604 -5.05085 -0.27978 0.96935 
-5.05085 -0.27978 2.40604 -5.04836 -1.53422 1.27144 -5.04836 -1.53422 2.10395 
-5.04836 -0.0046 1.27144 -5.04836 -0.0046 2.10395 -5.04809 -0.9716 0.84058 
-5.04809 -0.9716 2.53481 -5.04809 -0.56722 0.84058 -5.04809 -0.56722 2.53481 
-5.04588 -1.60055 1.42341 -5.04588 -1.60055 1.95198 -5.04588 0.06173 1.42341 
-5.04588 0.06173 1.95198 -5.03851 -1.17403 0.91047 -5.03851 -1.17403 2.46492 
-5.03851 -0.36479 0.91047 -5.03851 -0.36479 2.46492 -5.03677 -1.37895 1.05687 
-5.03677 -1.37895 2.31852 -5.03677 -0.15987 1.05687 -5.03677 -0.15987 2.31852 
-5.03669 -1.4483 1.13212 -5.03669 -1.4483 2.24327 -5.03669 -0.09052 1.13212 
-5.03669 -0.09052 2.24327 -5.036 -1.02428 0.8479 -5.036 -1.02428 2.52749 
-5.036 -0.51454 0.8479 -5.036 -0.51454 2.52749 -5.03472 -1.58428 1.35993 
-5.03472 -1.58428 2.01546 -5.03472 0.04546 1.35993 -5.03472 0.04546 2.01546 
-5.03187 -1.30223 0.98751 -5.03187 -1.30223 2.38788 -5.03187 -0.23659 0.98751 
-5.03187 -0.23659 2.38788 -5.0315 -1.51036 1.21283 -5.0315 -1.51036 2.16256 
-5.0315 -0.02846 1.21283 -5.0315 -0.02846 2.16256 -5.03054 -1.6493 1.65284 
-5.03054 -1.6493 1.72255 -5.03054 0.11048 1.65284 -5.03054 0.11048 1.72255 
-5.02843 -1.64495 1.58353 -5.02843 -1.64495 1.79186 -5.02843 0.10613 1.58353 
-5.02843 0.10613 1.79186 -5.02804 -0.76941 0.80577 -5.02804 -0.76941 2.56962 
-5.02529 -0.81963 0.80574 -5.02529 -0.81963 2.56965 -5.02529 -0.71919 0.80574 
-5.02529 -0.71919 2.56965 -5.02324 -1.63754 1.51845 -5.02324 -1.63754 1.85694 
-5.02324 0.09872 1.51845 -5.02324 0.09872 1.85694 -5.02218 -1.07647 0.85764 
-5.02218 -1.07647 2.51775 -5.02218 -0.46235 0.85764 -5.02218 -0.46235 2.51775 
-5.02182 -1.21902 0.92516 -5.02182 -1.21902 2.45023 -5.02182 -0.3198 0.92516 
-5.02182 -0.3198 2.45023 -5.02136 -0.86973 0.80794 -5.02136 -0.86973 2.56745 
-5.02136 -0.66909 0.80794 -5.02136 -0.66909 2.56745 -5.02097 -1.56506 1.29868 
-5.02097 -1.56506 2.07671 -5.02097 0.02624 1.29868 -5.02097 0.02624 2.07671 
-5.01493 -1.62681 1.45354 -5.01493 -1.62681 1.92185 -5.01493 0.08799 1.45354 
-5.01493 0.08799 1.92185 -5.01468 -1.41718 1.07893 -5.01468 -1.41718 2.29646 
-5.01468 -0.12164 1.07893 -5.01468 -0.12164 2.29646 -5.01196 -1.34384 1.00746 
-5.01196 -1.34384 2.36793 -5.01196 -0.19498 1.00746 -5.01196 -0.19498 2.36793 
-5.01134 -0.9223 0.81027 -5.01134 -0.9223 2.56512 -5.01134 -0.61652 0.81027 
-5.01134 -0.61652 2.56512 -5.007 -1.12744 0.86977 -5.007 -1.12744 2.50562 
-5.007 -0.41138 0.86977 -5.007 -0.41138 2.50562 -5.00522 -1.54242 1.23911 
-5.00522 -1.54242 2.13628 -5.00522 0.0036 1.23911 -5.00522 0.0036 2.13628 
-5.00474 -1.61218 1.38944 -5.00474 -1.61218 1.98595 -5.00474 0.07336 1.38944 
-5.00474 0.07336 1.98595 -5.00395 -1.26288 0.94177 -5.00395 -1.26288 2.43362 
-5.00395 -0.27594 0.94177 -5.00395 -0.27594 2.43362 -5.00002 -0.97443 0.81512 
-5.00002 -0.97443 2.56027 -5.00002 -0.56439 0.81512 -5.00002 -0.56439 2.56027 
-4.99893 -1.5017 1.16989 -4.99893 -1.5017 2.2055 -4.99893 -0.03712 1.16989 
-4.99893 -0.03712 2.2055 -4.99464 -1.66839 1.6877 -4.99464 0.12957 1.6877 
-4.99358 -1.66622 1.61831 -4.99358 -1.66622 1.75708 -4.99358 0.1274 1.61831 
-4.99358 0.1274 1.75708 -4.99274 -1.59379 1.32686 -4.99274 -1.59379 2.04853 
-4.99274 0.05497 1.32686 -4.99274 0.05497 2.04853 -4.99193 -1.17667 0.88479 
-4.99193 -1.17667 2.4906 -4.99193 -0.36215 0.88479 -4.99193 -0.36215 2.4906 
-4.99071 -1.38328 1.02835 -4.99071 -1.38328 2.34704 -4.99071 -0.15554 1.02835 
-4.99071 -0.15554 2.34704 -4.99042 -1.65973 1.54927 -4.99042 -1.65973 1.82612 
-4.99042 0.12091 1.54927 -4.99042 0.12091 1.82612 -4.98731 -1.02716 0.82278 
-4.98731 -1.02716 2.55261 -4.98731 -0.51166 0.82278 -4.98731 -0.51166 2.55261 
-4.98496 -1.30549 0.96026 -4.98496 -1.30549 2.41513 -4.98496 -0.23333 0.96026 
-4.98496 -0.23333 2.41513 -4.9842 -0.76941 0.78371 -4.9842 -0.76941 2.59168 
-4.98295 -1.65076 1.48404 -4.98295 -1.65076 1.89135 -4.98295 0.11194 1.48404 
-4.98295 0.11194 1.89135 -4.98134 -0.81969 0.78376 -4.98134 -0.81969 2.59163 
-4.98134 -0.71913 0.78376 -4.98134 -0.71913 2.59163 -4.9782 -1.47247 1.11498 
-4.9782 -1.47247 2.26041 -4.9782 -0.06635 1.11498 -4.9782 -0.06635 2.26041 
-4.97786 -1.57262 1.26647 -4.97786 -1.57262 2.10892 -4.97786 0.0338 1.26647 
-4.97786 0.0338 2.10892 -4.97493 -1.22149 0.89988 -4.97493 -1.22149 2.47551 
-4.97493 -0.31733 0.89988 -4.97493 -0.31733 2.47551 -4.97361 -1.63792 1.41971 
-4.97361 -1.63792 1.95568 -4.97361 0.0991 1.41971 -4.97361 0.0991 1.95568 
-4.97331 -1.07912 0.83302 -4.97331 -1.07912 2.54237 -4.97331 -0.4597 0.83302 
-4.97331 -0.4597 2.54237 -4.97289 -1.53422 1.19597 -4.97289 -1.53422 2.17942 
-4.97289 -0.0046 1.19597 -4.97289 -0.0046 2.17942 -4.97219 -0.87223 0.78396 
-4.97219 -0.87223 2.59143 -4.97219 -0.66659 0.78396 -4.97219 -0.66659 2.59143 
-4.96489 -1.34676 0.98059 -4.96489 -1.34676 2.3948 -4.96489 -0.19206 0.98059 
-4.96489 -0.19206 2.3948 -4.96244 -1.62127 1.35655 -4.96244 -1.62127 2.01884 
-4.96244 0.08245 1.35655 -4.96244 0.08245 2.01884 -4.96185 -0.92479 0.78677 
-4.96185 -0.92479 2.58862 -4.96185 -0.61403 0.78677 -4.96185 -0.61403 2.58862 
-4.95929 -1.12916 0.846 -4.95929 -1.12916 2.52939 -4.95929 -0.40966 0.846 
-4.95929 -0.40966 2.52939 -4.9566 -1.26538 0.91695 -4.9566 -1.26538 2.45844 
-4.9566 -0.27344 0.91695 -4.9566 -0.27344 2.45844 -4.95602 -1.68553 1.65283 
-4.95602 -1.68553 1.72256 -4.95602 0.14671 1.65283 -4.95602 0.14671 1.72256 
-4.95519 -1.44014 1.06217 -4.95519 -1.44014 2.31322 -4.95519 -0.09868 1.06217 
-4.95519 -0.09868 2.31322 -4.9539 -1.68118 1.58351 -4.9539 -1.68118 1.79188 
-4.9539 0.14236 1.58351 -4.9539 0.14236 1.79188 -4.95119 -1.67199 1.5154 
-4.95119 -1.67199 1.85999 -4.95119 0.13317 1.5154 -4.95119 0.13317 1.85999 
-4.95064 -0.97665 0.79225 -4.95064 -0.97665 2.58314 -4.95064 -0.56217 0.79225 
-4.95064 -0.56217 2.58314 -4.94949 -1.60088 1.29485 -4.94949 -1.60088 2.08054 
-4.94949 0.06206 1.29485 -4.94949 0.06206 2.08054 -4.94565 -1.56506 1.22336 
-4.94565 -1.56506 2.15203 -4.94565 0.02624 1.22336 -4.94565 0.02624 2.15203 
-4.94411 -1.17816 0.86138 -4.94411 -1.17816 2.51401 -4.94411 -0.36066 0.86138 
-4.94411 -0.36066 2.51401 -4.9427 -1.66089 1.45057 -4.9427 -1.66089 1.92482 
-4.9427 0.12207 1.45057 -4.9427 0.12207 1.92482 -4.93932 -1.52375 1.15429 
-4.93932 -1.52375 2.2211 -4.93932 -0.76941 0.76382 -4.93932 -0.76941 2.61157 
-4.93932 -0.01507 1.15429 -4.93932 -0.01507 2.2211 -4.93762 -1.02932 0.80039 
-4.93762 -1.02932 2.575 -4.93762 -0.5095 0.80039 -4.93762 -0.5095 2.575 
-4.93731 -1.30776 0.93586 -4.93731 -1.30776 2.43953 -4.93731 -0.23106 0.93586 
-4.93731 -0.23106 2.43953 -4.93233 -1.64588 1.38661 -4.93233 -1.64588 1.98878 
-4.93233 0.10706 1.38661 -4.93233 0.10706 1.98878 -4.93108 -0.82199 0.76194 
-4.93108 -0.82199 2.61345 -4.93108 -0.71683 0.76194 -4.93108 -0.71683 2.61345 
-4.93048 -1.40526 1.01246 -4.93048 -1.40526 2.36293 -4.93048 -0.13356 1.01246 
-4.93048 -0.13356 2.36293 -4.92658 -1.22289 0.87683 -4.92658 -1.22289 2.49856 
-4.92658 -0.31593 0.87683 -4.92658 -0.31593 2.49856 -4.92443 -1.07986 0.81114 
-4.92443 -1.07986 2.56425 -4.92443 -0.45896 0.81114 -4.92443 -0.45896 2.56425 
-4.92177 -0.87443 0.76268 -4.92177 -0.87443 2.61271 -4.92177 -0.66439 0.76268 
-4.92177 -0.66439 2.61271 -4.92017 -1.62714 1.32417 -4.92017 -1.62714 2.05122 
-4.92017 0.08832 1.32417 -4.92017 0.08832 2.05122 -4.91748 -1.59379 1.25159 
-4.91748 -1.59379 2.1238 -4.91748 0.05497 1.25159 -4.91748 0.05497 2.1238 
-4.91743 -1.49354 1.09993 -4.91743 -1.49354 2.27546 -4.91743 -0.04528 1.09993 
-4.91743 -0.04528 2.27546 -4.91708 -1.70219 1.6877 -4.91708 0.16337 1.6877 
-4.91621 -1.69993 1.61807 -4.91621 -1.69993 1.75732 -4.91621 0.16111 1.61807 
-4.91621 0.16111 1.75732 -4.91437 -1.69299 1.54972 -4.91437 -1.69299 1.82567 
-4.91437 0.15417 1.54972 -4.91437 0.15417 1.82567 -4.9123 -1.55497 1.18134 
-4.9123 -1.55497 2.19405 -4.9123 0.01615 1.18134 -4.9123 0.01615 2.19405 
-4.91143 -0.92657 0.76605 -4.91143 -0.92657 2.60934 -4.91143 -0.61225 0.76605 
-4.91143 -0.61225 2.60934 -4.91084 -1.68168 1.48202 -4.91084 -1.68168 1.89337 
-4.91084 0.14286 1.48202 -4.91084 0.14286 1.89337 -4.91016 -1.12981 0.82449 
-4.91016 -1.12981 2.5509 -4.91016 -0.40901 0.82449 -4.91016 -0.40901 2.5509 
-4.90811 -1.26646 0.89434 -4.90811 -1.26646 2.48105 -4.90811 -0.27236 0.89434 
-4.90811 -0.27236 2.48105 -4.90258 -1.36647 0.96393 -4.90258 -1.36647 2.41146 
-4.90258 -0.17235 0.96393 -4.90258 -0.17235 2.41146 -4.90116 -1.66849 1.41759 
-4.90116 -1.66849 1.9578 -4.90116 0.12967 1.41759 -4.90116 0.12967 1.9578 
-4.90009 -0.97826 0.77204 -4.90009 -0.97826 2.60335 -4.90009 -0.56056 0.77204 
-4.90009 -0.56056 2.60335 -4.89519 -1.17849 0.84032 -4.89519 -1.17849 2.53507 
-4.89519 -0.36033 0.84032 -4.89519 -0.36033 2.53507 -4.89396 -1.46018 1.04812 
-4.89396 -1.46018 2.32727 -4.89396 -0.07864 1.04812 -4.89396 -0.07864 2.32727 
-4.89353 -0.76941 0.74615 -4.89353 -0.76941 2.62924 -4.88997 -1.65133 1.35437 
-4.88997 -1.65133 2.02102 -4.88997 0.11251 1.35437 -4.88997 0.11251 2.02102 
-4.88779 -1.62127 1.28189 -4.88779 -1.62127 2.0935 -4.88779 0.08245 1.28189 
-4.88779 0.08245 2.0935 -4.88776 -1.02936 0.78062 -4.88776 -1.02936 2.59477 
-4.88776 -0.50946 0.78062 -4.88776 -0.50946 2.59477 -4.88507 -0.82204 0.74464 
-4.88507 -0.82204 2.63075 -4.88507 -0.71678 0.74464 -4.88507 -0.71678 2.63075 
-4.8844 -1.58428 1.20962 -4.8844 -1.58428 2.16577 -4.8844 0.04546 1.20962 
-4.8844 0.04546 2.16577 -4.87808 -1.54258 1.14098 -4.87808 -1.54258 2.23441 
-4.87808 0.00376 1.14098 -4.87808 0.00376 2.23441 -4.87744 -1.71591 1.65283 
-4.87744 -1.71591 1.72256 -4.87744 0.17709 1.65283 -4.87744 0.17709 1.72256 
-4.8774 -1.22303 0.85623 -4.8774 -1.22303 2.51916 -4.8774 -0.31579 0.85623 
-4.8774 -0.31579 2.51916 -4.87611 -1.71137 1.58444 -4.87611 -1.71137 1.79095 
-4.87611 0.17255 1.58444 -4.87611 0.17255 1.79095 -4.87542 -0.87472 0.74574 
-4.87542 -0.87472 2.62965 -4.87542 -0.6641 0.74574 -4.87542 -0.6641 2.62965 
-4.8745 -1.07972 0.79177 -4.8745 -1.07972 2.58362 -4.8745 -0.4591 0.79177 
-4.8745 -0.4591 2.58362 -4.87427 -1.32647 0.92037 -4.87427 -1.32647 2.45502 
-4.87427 -0.21235 0.92037 -4.87427 -0.21235 2.45502 -4.87344 -1.70229 1.51631 
-4.87344 -1.70229 1.85908 -4.87344 0.16347 1.51631 -4.87344 0.16347 1.85908 
-4.86948 -1.68879 1.44922 -4.86948 -1.68879 1.92617 -4.86948 0.14997 1.44922 
-4.86948 0.14997 1.92617 -4.86705 -1.42333 0.99774 -4.86705 -1.42333 2.37765 
-4.86705 -0.11549 0.99774 -4.86705 -0.11549 2.37765 -4.86486 -0.92685 0.7495 
-4.86486 -0.92685 2.62589 -4.86486 -0.61197 0.7495 -4.86486 -0.61197 2.62589 
-4.86034 -1.1292 0.80547 -4.86034 -1.1292 2.56992 -4.86034 -0.40962 0.80547 
-4.86034 -0.40962 2.56992 -4.85897 -1.6734 1.38537 -4.85897 -1.6734 1.99002 
-4.85897 0.13458 1.38537 -4.85897 0.13458 1.99002 -4.85773 -1.64588 1.31201 
-4.85773 -1.64588 2.06338 -4.85773 0.10706 1.31201 -4.85773 0.10706 2.06338 
-4.85555 -1.51122 1.08738 -4.85555 -1.51122 2.28801 -4.85555 -0.0276 1.08738 
-4.85555 -0.0276 2.28801 -4.8549 -1.61218 1.2396 -4.8549 -1.61218 2.13579 
-4.8549 0.07336 1.2396 -4.8549 0.07336 2.13579 -4.85258 -0.97967 0.75592 
-4.85258 -0.97967 2.61947 -4.85258 -0.55915 0.75592 -4.85258 -0.55915 2.61947 
-4.85036 -1.57237 1.16905 -4.85036 -1.57237 2.20634 -4.85036 0.03355 1.16905 
-4.85036 0.03355 2.20634 -4.84692 -0.76941 0.73075 -4.84692 -0.76941 2.64464 
-4.84532 -1.17766 0.82167 -4.84532 -1.17766 2.55372 -4.84532 -0.36116 0.82167 
-4.84532 -0.36116 2.55372 -4.84408 -1.28392 0.87982 -4.84408 -1.28392 2.49557 
-4.84408 -0.2549 0.87982 -4.84408 -0.2549 2.49557 -4.84002 -1.0307 0.76497 
-4.84002 -1.0307 2.61042 -4.84002 -0.50812 0.76497 -4.84002 -0.50812 2.61042 
-4.8387 -1.38347 0.95055 -4.8387 -1.38347 2.42484 -4.8387 -0.15535 0.95055 
-4.8387 -0.15535 2.42484 -4.83801 -0.82216 0.72955 -4.83801 -0.82216 2.64584 
-4.83801 -0.71666 0.72955 -4.83801 -0.71666 2.64584 -4.83772 -1.72909 1.6877 
-4.83772 0.19027 1.6877 -4.83707 -1.72684 1.61925 -4.83707 -1.72684 1.75614 
-4.83707 0.18802 1.61925 -4.83707 0.18802 1.75614 -4.83509 -1.7201 1.55112 
-4.83509 -1.7201 1.82427 -4.83509 0.18128 1.55112 -4.83509 0.18128 1.82427 
-4.83181 -1.7089 1.48363 -4.83181 -1.7089 1.89176 -4.83181 0.17008 1.48363 
-4.83181 0.17008 1.89176 -4.82926 -1.47677 1.03553 -4.82926 -1.47677 2.33986 
-4.82926 -0.06205 1.03553 -4.82926 -0.06205 2.33986 -4.82829 -0.87476 0.73108 
-4.82829 -0.87476 2.64431 -4.82829 -0.66406 0.73108 -4.82829 -0.66406 2.64431 
-4.82724 -1.69329 1.4171 -4.82724 -1.69329 1.95829 -4.82724 0.15447 1.4171 
-4.82724 0.15447 1.95829 -4.82674 -1.66849 1.34317 -4.82674 -1.66849 2.03222 
-4.82674 0.12967 1.34317 -4.82674 0.12967 2.03222 -4.82639 -1.08119 0.77663 
-4.82639 -1.08119 2.59876 -4.82639 -0.45763 0.77663 -4.82639 -0.45763 2.59876 
-4.82463 -1.63792 1.27072 -4.82463 -1.63792 2.10467 -4.82463 0.0991 1.27072 
-4.82463 0.0991 2.10467 -4.82092 -1.60055 1.19846 -4.82092 -1.60055 2.17693 
-4.82092 0.06173 1.19846 -4.82092 0.06173 2.17693 -4.81669 -0.92789 0.7352 
-4.81669 -0.92789 2.64019 -4.81669 -0.61093 0.7352 -4.81669 -0.61093 2.64019 
-4.81546 -1.55809 1.13002 -4.81546 -1.55809 2.24537 -4.81546 0.01927 1.13002 
-4.81546 0.01927 2.24537 -4.81271 -1.23959 0.84309 -4.81271 -1.23959 2.5323 
-4.81271 -0.29923 0.84309 -4.81271 -0.29923 2.5323 -4.812 -1.13054 0.79082 
-4.812 -1.13054 2.58457 -4.812 -0.40828 0.79082 -4.812 -0.40828 2.58457 
-4.80927 -1.34248 0.9081 -4.80927 -1.34248 2.46729 -4.80927 -0.19634 0.9081 
-4.80927 -0.19634 2.46729 -4.80432 -0.98056 0.74214 -4.80432 -0.98056 2.63325 
-4.80432 -0.55826 0.74214 -4.80432 -0.55826 2.63325 -4.80278 -1.73802 1.65299 
-4.80278 -1.73802 1.7224 -4.80278 0.1992 1.65299 -4.80278 0.1992 1.7224 
-4.8017 -1.43869 0.98626 -4.8017 -1.43869 2.38913 -4.8017 -0.10013 0.98626 
-4.8017 -0.10013 2.38913 -4.80145 -1.73349 1.58462 -4.80145 -1.73349 1.79077 
-4.80145 0.19467 1.58462 -4.80145 0.19467 1.79077 -4.79962 -0.76941 0.71766 
-4.79962 -0.76941 2.65773 -4.7988 -1.72443 1.51656 -4.7988 -1.72443 1.85883 
-4.7988 0.18561 1.51656 -4.7988 0.18561 1.85883 -4.79512 -1.68879 1.37485 
-4.79512 -1.68879 2.00054 -4.79512 0.14997 1.37485 -4.79512 0.14997 2.00054 
-4.79486 -1.71095 1.44948 -4.79486 -1.71095 1.92591 -4.79486 0.17213 1.44948 
-4.79486 0.17213 1.92591 -4.79376 -1.66089 1.30164 -4.79376 -1.66089 2.07375 
-4.79376 0.12207 1.30164 -4.79376 0.12207 2.07375 -4.79129 -1.03159 0.75164 
-4.79129 -1.03159 2.62375 -4.79129 -0.50723 2.62375 -4.7908 -1.62681 1.22941 
-4.7908 -1.62681 2.14598 -4.7908 0.08799 1.22941 -4.7908 0.08799 2.14598 
-4.79052 -0.8222 0.71686 -4.79052 -0.8222 2.65853 -4.79052 -0.71662 0.71686 
-4.79052 -0.71662 2.65853 -4.78991 -1.52581 1.0766 -4.78991 -1.52581 2.29879 
-4.78991 -0.01301 1.0766 -4.78991 -0.01301 2.29879 -4.78615 -1.58665 1.15907 
-4.78615 -1.58665 2.21632 -4.78615 0.04783 1.15907 -4.78615 0.04783 2.21632 
-4.77939 -0.87536 0.71859 -4.77939 -0.87536 2.6568 -4.77939 -0.66346 0.71859 
-4.77939 -0.66346 2.6568 -4.77873 -1.299 0.86903 -4.77873 -1.299 2.50636 
-4.77873 -0.23982 0.86903 -4.77873 -0.23982 2.50636 -4.77758 -1.08187 0.76382 
-4.77758 -1.08187 2.61157 -4.77758 -0.45695 2.61157 -4.77451 -1.18557 0.80489 
-4.77451 -1.18557 2.5705 -4.77451 -0.35325 2.5705 -4.77354 -1.39767 0.94054 
-4.77354 -1.39767 2.43485 -4.77354 -0.14115 0.94054 -4.77354 -0.14115 2.43485 
-4.76772 -1.74688 1.6877 -4.76772 0.20806 1.6877 -4.76759 -0.92848 0.72323 
-4.76759 -0.92848 2.65216 -4.76759 -0.61034 2.65216 -4.76721 -1.74453 1.61837 
-4.76721 -1.74453 1.75702 -4.76721 0.20571 1.61837 -4.76721 0.20571 1.75702 
-4.76505 -1.73772 1.55008 -4.76505 -1.73772 1.82531 -4.76505 0.1989 1.55008 
-4.76505 0.1989 1.82531 -4.76331 -1.4901 1.02595 -4.76331 -1.4901 2.34944 
-4.76331 -0.04872 1.02595 -4.76331 -0.04872 2.34944 -4.76232 -1.68168 1.3335 
-4.76232 -1.68168 2.04189 -4.76232 0.14286 1.3335 -4.76232 0.14286 2.04189 
-4.7619 -1.72635 1.48243 -4.7619 -1.72635 1.89296 -4.7619 0.18753 1.48243 
-4.7619 0.18753 1.89296 -4.76071 -1.7089 1.41253 -4.76071 -1.7089 1.96286 
-4.76071 0.17008 1.41253 -4.76071 0.17008 1.96286 -4.7603 -1.65076 1.26138 
-4.7603 -1.65076 2.11401 -4.7603 0.11194 1.26138 -4.7603 0.11194 2.11401 
-4.75627 -1.61316 1.18946 -4.75627 -1.61316 2.18593 -4.75627 0.07434 1.18946 
-4.75627 0.07434 2.18593 -4.75545 -0.98091 0.73075 -4.75545 -0.98091 2.64464 
-4.75545 -0.55791 2.64464 -4.75173 -1.57022 1.12144 -4.75173 -1.57022 2.25395 
-4.75173 -0.76941 0.70691 -4.75173 -0.76941 2.66848 -4.75173 0.0314 1.12144 
-4.75173 0.0314 2.25395 -4.74356 -1.35558 0.89936 -4.74356 -1.35558 2.47603 
-4.74356 -0.18324 0.89936 -4.74356 -0.18324 2.47603 -4.74222 -1.03186 0.74076 
-4.74222 -1.03186 2.63463 -4.74222 -0.50696 2.63463 -4.74117 -1.24651 0.82844 
-4.74117 -1.24651 2.54695 -4.74117 -0.29231 2.54695 -4.7411 -0.82263 0.7063 
-4.7411 -0.82263 2.66909 -4.7411 -0.71619 2.66909 -4.74048 -1.13741 0.77622 
-4.74048 -1.13741 2.59917 -4.74048 -0.40141 2.59917 -4.73576 -1.4511 0.97832 
-4.73576 -1.4511 2.39707 -4.73576 -0.08772 0.97832 -4.73576 -0.08772 2.39707 
-4.73179 -1.75334 1.65299 -4.73179 -1.75334 1.7224 -4.73179 0.21452 1.65299 
-4.73179 0.21452 1.7224 -4.73112 -1.74859 1.58393 -4.73112 -1.74859 1.79146 
-4.73112 0.20977 1.58393 -4.73112 0.20977 1.79146 -4.72992 -0.8757 0.70857 
-4.72992 -0.8757 2.66682 -4.72992 -0.66312 2.66682 -4.72894 -1.67199 1.29314 
-4.72894 -1.67199 2.08225 -4.72894 0.13317 1.29314 -4.72894 0.13317 2.08225 
-4.72845 -1.73944 1.51588 -4.72845 -1.73944 1.85951 -4.72845 0.20062 1.51588 
-4.72845 0.20062 1.85951 -4.72803 -1.70229 1.3709 -4.72803 -1.70229 2.00449 
-4.72803 0.16347 1.3709 -4.72803 0.16347 2.00449 -4.72778 -1.72443 1.44553 
-4.72778 -1.72443 1.92986 -4.72778 0.18561 1.44553 -4.72778 0.18561 1.92986 
-4.72588 -1.63754 1.2211 -4.72588 -1.63754 2.15429 -4.72588 0.09872 1.2211 
-4.72588 0.09872 2.15429 -4.72569 -1.53659 1.06894 -4.72569 -1.53659 2.30645 
-4.72569 -0.00223 1.06894 -4.72569 -0.00223 2.30645 -4.72195 -1.59722 1.1516 
-4.72195 -1.59722 2.22379 -4.72195 0.0584 1.1516 -4.72195 0.0584 2.22379 
-4.71823 -0.92845 0.71374 -4.71823 -0.92845 2.66165 -4.71823 -0.61037 2.66165 
-4.7074 -1.40901 0.93392 -4.7074 -1.40901 2.44147 -4.7074 -0.12981 2.44147 
-4.70622 -1.30525 0.85673 -4.70622 -1.30525 2.51866 -4.70622 -0.23357 2.51866 
-4.70607 -0.98073 0.72177 -4.70607 -0.98073 2.65362 -4.70607 -0.55809 2.65362 
-4.70521 -1.0874 0.75131 -4.70521 -1.0874 2.62408 -4.70521 -0.45142 2.62408 
-4.70337 -0.76941 2.67687 -4.70254 -1.19125 0.79284 -4.70254 -1.19125 2.58255 
-4.70254 -0.34757 2.58255 -4.69838 -1.4993 1.01899 -4.69838 -1.4993 2.3564 
-4.69838 -0.03952 1.01899 -4.69838 -0.03952 2.3564 -4.69592 -1.75966 1.6877 
-4.69592 0.22084 1.6877 -4.69559 -1.75729 1.61855 -4.69559 -1.75729 1.75684 
-4.69559 0.21847 1.61855 -4.69559 0.21847 1.75684 -4.69507 -1.65973 1.25391 
-4.69507 -1.65973 2.12148 -4.69507 0.12091 1.25391 -4.69507 0.12091 2.12148 
-4.69462 -1.69299 1.32997 -4.69462 -1.69299 2.04542 -4.69462 0.15417 1.32997 
-4.69462 0.15417 2.04542 -4.69459 -1.7502 1.54975 -4.69459 -1.7502 1.82564 
-4.69459 0.21138 1.54975 -4.69459 0.21138 1.82564 -4.69426 -1.73772 1.47929 
-4.69426 -1.73772 1.8961 -4.69426 0.1989 1.47929 -4.69426 0.1989 1.8961 
-4.69322 -1.7201 1.40924 -4.69322 -1.7201 1.96615 -4.69322 0.18128 1.40924 
-4.69322 0.18128 1.96615 -4.69258 -0.82267 2.67698 -4.69258 -0.71615 2.67698 
-4.69155 -1.62226 1.18326 -4.69155 -1.62226 2.19213 -4.69155 0.08344 1.18326 
-4.69155 0.08344 2.19213 -4.68717 -1.57892 1.11528 -4.68717 -1.57892 2.26011 
-4.68717 0.0401 1.11528 -4.68717 0.0401 2.26011 -4.68111 -0.87597 0.70121 
-4.68111 -0.87597 2.67418 -4.68111 -0.66285 2.67418 -4.67047 -1.36048 0.88915 
-4.67047 -1.36048 2.48624 -4.67047 -0.17834 2.48624 -4.67042 -1.45902 0.97251 
-4.67042 -1.45902 2.40288 -4.67042 -0.0798 2.40288 -4.66931 -1.03657 0.73065 
-4.66931 -1.03657 2.64474 -4.66931 -0.50225 2.64474 -4.66928 -0.9287 0.70691 
-4.66928 -0.9287 2.66848 -4.66928 -0.61012 2.66848 -4.66802 -1.25122 0.81853 
-4.66802 -1.25122 2.55686 -4.66802 -0.2876 2.55686 -4.66753 -1.14203 0.76636 
-4.66753 -1.14203 2.60903 -4.66753 -0.39679 2.60903 -4.66106 -1.76334 1.653 
-4.66106 -1.76334 1.72239 -4.66106 0.22452 1.653 -4.66106 0.22452 1.72239 
-4.66082 -1.68118 1.29043 -4.66082 -1.68118 2.08496 -4.66082 0.14236 1.29043 
-4.66082 0.14236 2.08496 -4.66081 -1.64495 1.21591 -4.66081 -1.64495 2.15948 
-4.66081 0.10613 1.21591 -4.66081 0.10613 2.15948 -4.66041 -1.74859 1.51322 
-4.66041 -1.74859 1.86217 -4.66041 0.20977 1.51322 -4.66041 0.20977 1.86217 
-4.66039 -1.75859 1.58394 -4.66039 -1.75859 1.79145 -4.66039 0.21977 1.58394 
-4.66039 0.21977 1.79145 -4.66024 -1.54391 1.06367 -4.66024 -1.54391 2.31172 
-4.66024 0.00509 1.06367 -4.66024 0.00509 2.31172 -4.65989 -1.71137 1.36823 
-4.65989 -1.71137 2.00716 -4.65989 0.17255 1.36823 -4.65989 0.17255 2.00716 
-4.65972 -1.73349 1.44289 -4.65972 -1.73349 1.9325 -4.65972 0.19467 1.44289 
-4.65972 0.19467 1.9325 -4.65684 -1.60437 1.14658 -4.65684 -1.60437 2.22881 
-4.65684 0.06555 1.14658 -4.65684 0.06555 2.22881 -4.65466 -0.76941 2.68288 
-4.64346 -0.82278 2.68249 -4.64346 -0.71604 2.68249 -4.63289 -1.30857 0.84895 
-4.63289 -1.30857 2.52644 -4.63289 -0.23025 2.52644 -4.63283 -1.50533 1.01493 
-4.63283 -1.50533 2.36046 -4.63283 -0.03349 1.01493 -4.63283 -0.03349 2.36046 
-4.63223 -1.41456 0.92738 -4.63223 -1.41456 2.44801 -4.63223 -0.12426 2.44801 
-4.63204 -1.0912 0.74389 -4.63204 -1.0912 2.6315 -4.63204 -0.44762 2.6315 
-4.632 -0.87598 2.67914 -4.632 -0.66284 2.67914 -4.63157 -0.98253 0.71355 
-4.63157 -0.98253 2.66184 -4.63157 -0.55629 2.66184 -4.62979 -1.19467 0.78558 
-4.62979 -1.19467 2.58981 -4.62979 -0.34415 2.58981 -4.62627 -1.69993 1.32813 
-4.62627 -1.69993 2.04726 -4.62627 0.16111 1.32813 -4.62627 0.16111 2.04726 
-4.62625 -1.62768 1.17925 -4.62625 -1.62768 2.19614 -4.62625 0.08886 1.17925 
-4.62625 0.08886 2.19614 -4.62612 -1.76699 1.6877 -4.62612 0.22817 1.6877 
-4.62602 -1.66622 1.25075 -4.62602 -1.66622 2.12464 -4.62602 0.1274 1.25075 
-4.62602 0.1274 2.12464 -4.62596 -1.74453 1.47712 -4.62596 -1.74453 1.89827 
-4.62596 0.20571 1.47712 -4.62596 0.20571 1.89827 -4.62595 -1.76459 1.61839 
-4.62595 -1.76459 1.757 -4.62595 0.22577 1.61839 -4.62595 0.22577 1.757 
-4.62578 -1.75729 1.54875 -4.62578 -1.75729 1.82664 -4.62578 0.21847 1.54875 
-4.62578 0.21847 1.82664 -4.62509 -1.72684 1.40727 -4.62509 -1.72684 1.96812 
-4.62509 0.18802 1.40727 -4.62509 0.18802 1.96812 -4.62204 -1.58416 1.11158 
-4.62204 -1.58416 2.26381 -4.62204 0.04534 1.11158 -4.62204 0.04534 2.26381 
-4.60571 -0.76941 2.68649 -4.59488 -1.36422 0.88474 -4.59488 -1.36422 2.49065 
-4.59488 -0.1746 2.49065 -4.59487 -1.25358 0.81356 -4.59487 -1.25358 2.56183 
-4.59487 -0.28524 2.56183 -4.59484 -1.46276 0.96811 -4.59484 -1.46276 2.40728 
-4.59484 -0.07606 2.40728 -4.59484 -1.54771 1.06096 -4.59484 -1.54771 2.31443 
-4.59484 0.00889 1.06096 -4.59484 0.00889 2.31443 -4.59443 -1.03779 0.72512 
-4.59443 -1.03779 2.65027 -4.59443 -0.50103 2.65027 -4.59443 -1.14436 0.76142 
-4.59443 -1.14436 2.61397 -4.59443 -0.39446 2.61397 -4.5944 -0.92991 2.67401 
-4.5944 -0.60891 2.67401 -4.5944 -0.82281 2.68555 -4.5944 -0.71601 2.68555 
-4.59151 -1.68553 1.28831 -4.59151 -1.68553 2.08708 -4.59151 0.14671 1.28831 
-4.59151 0.14671 2.08708 -4.59151 -1.71591 1.36689 -4.59151 -1.71591 2.0085 
-4.59151 0.17709 1.36689 -4.59151 0.17709 2.0085 -4.59149 -1.6493 1.21379 
-4.59149 -1.6493 2.1616 -4.59149 0.11048 1.21379 -4.59149 0.11048 2.1616 
-4.59149 -1.60798 1.14402 -4.59149 -1.60798 2.23137 -4.59149 0.06916 1.14402 
-4.59149 0.06916 2.23137 -4.59134 -1.75334 1.51255 -4.59134 -1.75334 1.86284 
-4.59134 0.21452 1.51255 -4.59134 0.21452 1.86284 -4.59134 -1.73802 1.44156 
-4.59134 -1.73802 1.93383 -4.59134 0.1992 1.44156 -4.59134 0.1992 1.93383 
-4.59134 -1.76334 1.58327 -4.59134 -1.76334 1.79212 -4.59134 0.22452 1.58327 
-4.59134 0.22452 1.79212 -4.59134 -1.76821 1.653 -4.59134 -1.76821 1.72239 
-4.59134 0.22939 1.653 -4.59134 0.22939 1.72239 -4.55664 -1.76941 1.6877 
-4.55664 -1.76699 1.61822 -4.55664 -1.76699 1.75717 -4.55664 -1.75966 1.54841 
-4.55664 -1.75966 1.82698 -4.55664 -1.74688 1.47662 -4.55664 -1.74688 1.89877 
-4.55664 -1.72909 1.40661 -4.55664 -1.72909 1.96878 -4.55664 -1.70219 1.32725 
-4.55664 -1.70219 2.04814 -4.55664 -1.66839 1.2497 -4.55664 -1.66839 2.12569 
-4.55664 -1.62977 1.17801 -4.55664 -1.62977 2.19738 -4.55664 -1.58591 1.11034 
-4.55664 -1.58591 2.26505 -4.55664 -1.50748 1.01297 -4.55664 -1.50748 2.36242 
-4.55664 -1.41641 0.9252 -4.55664 -1.41641 2.45019 -4.55664 -1.31015 0.8465 
-4.55664 -1.31015 2.52889 -4.55664 -1.19581 0.78316 -4.55664 -1.19581 2.59223 
-4.55664 -1.09212 0.7412 -4.55664 -1.09212 2.63419 -4.55664 -0.98313 2.66459 
-4.55664 -0.87629 2.68197 -4.55664 -0.76941 2.6877 -4.55664 -0.66253 2.68197 
-4.55664 -0.55569 2.66459 -4.55664 -0.4467 2.63419 -4.55664 -0.34301 2.59223 
-4.55664 -0.22867 2.52889 -4.55664 -0.12241 2.45019 -4.55664 -0.03134 2.36242 
-4.55664 0.04709 1.11034 -4.55664 0.04709 2.26505 -4.55664 0.09095 1.17801 
-4.55664 0.09095 2.19738 -4.55664 0.12957 1.2497 -4.55664 0.12957 2.12569 
-4.55664 0.16337 1.32725 -4.55664 0.16337 2.04814 -4.55664 0.19027 1.40661 
-4.55664 0.19027 1.96878 -4.55664 0.20806 1.47662 -4.55664 0.20806 1.89877 
-4.55664 0.22084 1.54841 -4.55664 0.22084 1.82698 -4.55664 0.22817 1.61822 
-4.55664 0.22817 1.75717 -4.55664 0.23059 1.6877 -4.52194 -1.76821 1.653 
-4.52194 -1.76821 1.72239 -4.52194 0.22939 1.653 -4.52194 0.22939 1.72239 
-4.52194 -1.76334 1.58327 -4.52194 -1.76334 1.79212 -4.52194 0.22452 1.58327 
-4.52194 0.22452 1.79212 -4.52194 -1.73802 1.44156 -4.52194 -1.73802 1.93383 
-4.52194 0.1992 1.44156 -4.52194 0.1992 1.93383 -4.52194 -1.75334 1.51255 
-4.52194 -1.75334 1.86284 -4.52194 0.21452 1.51255 -4.52194 0.21452 1.86284 
-4.52179 -1.60798 1.14402 -4.52179 -1.60798 2.23137 -4.52179 0.06916 1.14402 
-4.52179 0.06916 2.23137 -4.52179 -1.6493 1.21379 -4.52179 -1.6493 2.1616 
-4.52179 0.11048 1.21379 -4.52179 0.11048 2.1616 -4.52177 -1.71591 1.36689 
-4.52177 -1.71591 2.0085 -4.52177 0.17709 1.36689 -4.52177 0.17709 2.0085 
-4.52177 -1.68553 1.28831 -4.52177 -1.68553 2.08708 -4.52177 0.14671 1.28831 
-4.52177 0.14671 2.08708 -4.51888 -0.82281 2.68555 -4.51888 -0.71601 2.68555 
-4.51888 -0.92991 2.67401 -4.51885 -1.14436 0.76142 -4.51885 -1.14436 2.61397 
-4.51885 -0.39446 2.61397 -4.51885 -1.03779 2.65027 -4.51844 -1.54771 1.06096 
-4.51844 -1.54771 2.31443 -4.51844 0.00889 2.31443 -4.51844 -1.46276 0.96811 
-4.51844 -1.46276 2.40728 -4.51844 -0.07606 2.40728 -4.51841 -1.25358 0.81356 
-4.51841 -1.25358 2.56183 -4.51841 -0.28524 2.56183 -4.5184 -1.36422 0.88474 
-4.5184 -1.36422 2.49065 -4.5184 -0.1746 2.49065 -4.49124 -1.58416 1.11158 
-4.49124 -1.58416 2.26381 -4.49124 0.04534 2.26381 -4.48819 -1.72684 1.40727 
-4.48819 -1.72684 1.96812 -4.48819 0.18802 1.40727 -4.48819 0.18802 1.96812 
-4.4875 -1.75729 1.54875 -4.4875 -1.75729 1.82664 -4.4875 0.21847 1.54875 
-4.4875 0.21847 1.82664 -4.48733 -1.76459 1.61839 -4.48733 -1.76459 1.757 
-4.48733 0.22577 1.61839 -4.48733 0.22577 1.757 -4.48732 -1.74453 1.47712 
-4.48732 -1.74453 1.89827 -4.48732 0.20571 1.47712 -4.48732 0.20571 1.89827 
-4.48726 -1.66622 1.25075 -4.48726 -1.66622 2.12464 -4.48726 0.1274 1.25075 
-4.48726 0.1274 2.12464 -4.48716 -1.76699 1.6877 -4.48716 0.22817 1.6877 
-4.48703 -1.62768 1.17925 -4.48703 -1.62768 2.19614 -4.48703 0.08886 1.17925 
-4.48703 0.08886 2.19614 -4.48701 -1.69993 1.32813 -4.48701 -1.69993 2.04726 
-4.48701 0.16111 1.32813 -4.48701 0.16111 2.04726 -4.48349 -1.19467 0.78558 
-4.48349 -1.19467 2.58981 -4.48171 -0.98253 2.66184 -4.48124 -1.0912 2.6315 
-4.48105 -1.41456 0.92738 -4.48105 -1.41456 2.44801 -4.48105 -0.12426 2.44801 
-4.48045 -1.50533 1.01493 -4.48045 -1.50533 2.36046 -4.48045 -0.03349 2.36046 
-4.48039 -1.30857 0.84895 -4.48039 -1.30857 2.52644 -4.48039 -0.23025 2.52644 
-4.45644 -1.60437 1.14658 -4.45644 -1.60437 2.22881 -4.45644 0.06555 2.22881 
-4.45356 -1.73349 1.44289 -4.45356 -1.73349 1.9325 -4.45356 0.19467 1.44289 
-4.45356 0.19467 1.9325 -4.45339 -1.71137 1.36823 -4.45339 -1.71137 2.00716 
-4.45339 0.17255 1.36823 -4.45339 0.17255 2.00716 -4.45304 -1.54391 1.06367 
-4.45304 -1.54391 2.31172 -4.45304 0.00509 2.31172 -4.45289 -1.75859 1.58394 
-4.45289 -1.75859 1.79145 -4.45289 0.21977 1.58394 -4.45289 0.21977 1.79145 
-4.45287 -1.74859 1.51322 -4.45287 -1.74859 1.86217 -4.45287 0.20977 1.51322 
-4.45287 0.20977 1.86217 -4.45247 -1.64495 1.21591 -4.45247 -1.64495 2.15948 
-4.45247 0.10613 1.21591 -4.45247 0.10613 2.15948 -4.45246 -1.68118 1.29043 
-4.45246 -1.68118 2.08496 -4.45246 0.14236 1.29043 -4.45246 0.14236 2.08496 
-4.45222 -1.76334 1.653 -4.45222 -1.76334 1.72239 -4.45222 0.22452 1.653 
-4.45222 0.22452 1.72239 -4.44575 -1.14203 0.76636 -4.44575 -1.14203 2.60903 
-4.44526 -1.25122 0.81853 -4.44526 -1.25122 2.55686 -4.44397 -1.03657 2.64474 
-4.44286 -1.45902 0.97251 -4.44286 -1.45902 2.40288 -4.44286 -0.0798 2.40288 
-4.44281 -1.36048 0.88915 -4.44281 -1.36048 2.48624 -4.42611 -1.57892 1.11528 
-4.42611 -1.57892 2.26011 -4.42611 0.0401 2.26011 -4.42173 -1.62226 1.18326 
-4.42173 -1.62226 2.19213 -4.42173 0.08344 1.18326 -4.42173 0.08344 2.19213 
-4.42006 -1.7201 1.40924 -4.42006 -1.7201 1.96615 -4.42006 0.18128 1.40924 
-4.42006 0.18128 1.96615 -4.41902 -1.73772 1.47929 -4.41902 -1.73772 1.8961 
-4.41902 0.1989 1.47929 -4.41902 0.1989 1.8961 -4.41869 -1.7502 1.54975 
-4.41869 -1.7502 1.82564 -4.41869 0.21138 1.54975 -4.41869 0.21138 1.82564 
-4.41866 -1.69299 1.32997 -4.41866 -1.69299 2.04542 -4.41866 0.15417 1.32997 
-4.41866 0.15417 2.04542 -4.41821 -1.65973 1.25391 -4.41821 -1.65973 2.12148 
-4.41821 0.12091 1.25391 -4.41821 0.12091 2.12148 -4.41769 -1.75729 1.61855 
-4.41769 -1.75729 1.75684 -4.41769 0.21847 1.61855 -4.41769 0.21847 1.75684 
-4.41736 -1.75966 1.6877 -4.41736 0.22084 1.6877 -4.4149 -1.4993 1.01899 
-4.4149 -1.4993 2.3564 -4.4149 -0.03952 2.3564 -4.41074 -1.19125 0.79284 
-4.41074 -1.19125 2.58255 -4.40807 -1.0874 2.62408 -4.40706 -1.30525 0.85673 
-4.40706 -1.30525 2.51866 -4.40588 -1.40901 0.93392 -4.40588 -1.40901 2.44147 
-4.39133 -1.59722 1.1516 -4.39133 -1.59722 2.22379 -4.39133 0.0584 2.22379 
-4.38759 -1.53659 1.06894 -4.38759 -1.53659 2.30645 -4.38759 -0.00223 2.30645 
-4.3874 -1.63754 1.2211 -4.3874 -1.63754 2.15429 -4.3874 0.09872 1.2211 
-4.3874 0.09872 2.15429 -4.3855 -1.72443 1.44553 -4.3855 -1.72443 1.92986 
-4.3855 0.18561 1.44553 -4.3855 0.18561 1.92986 -4.38525 -1.70229 1.3709 
-4.38525 -1.70229 2.00449 -4.38525 0.16347 1.3709 -4.38525 0.16347 2.00449 
-4.38483 -1.73944 1.51588 -4.38483 -1.73944 1.85951 -4.38483 0.20062 1.51588 
-4.38483 0.20062 1.85951 -4.38434 -1.67199 1.29314 -4.38434 -1.67199 2.08225 
-4.38434 0.13317 1.29314 -4.38434 0.13317 2.08225 -4.38216 -1.74859 1.58393 
-4.38216 -1.74859 1.79146 -4.38216 0.20977 1.58393 -4.38216 0.20977 1.79146 
-4.38149 -1.75334 1.65299 -4.38149 -1.75334 1.7224 -4.38149 0.21452 1.65299 
-4.38149 0.21452 1.7224 -4.37752 -1.4511 0.97832 -4.37752 -1.4511 2.39707 
-4.37211 -1.24651 0.82844 -4.37211 -1.24651 2.54695 -4.36972 -1.35558 0.89936 
-4.36972 -1.35558 2.47603 -4.36155 -1.57022 1.12144 -4.36155 -1.57022 2.25395 
-4.36155 0.0314 2.25395 -4.35701 -1.61316 1.18946 -4.35701 -1.61316 2.18593 
-4.35701 0.07434 2.18593 -4.35298 -1.65076 1.26138 -4.35298 -1.65076 2.11401 
-4.35298 0.11194 1.26138 -4.35298 0.11194 2.11401 -4.35257 -1.7089 1.41253 
-4.35257 -1.7089 1.96286 -4.35257 0.17008 1.41253 -4.35257 0.17008 1.96286 
-4.35138 -1.72635 1.48243 -4.35138 -1.72635 1.89296 -4.35138 0.18753 1.48243 
-4.35138 0.18753 1.89296 -4.35096 -1.68168 1.3335 -4.35096 -1.68168 2.04189 
-4.35096 0.14286 1.3335 -4.35096 0.14286 2.04189 -4.34997 -1.4901 1.02595 
-4.34997 -1.4901 2.34944 -4.34823 -1.73772 1.55008 -4.34823 -1.73772 1.82531 
-4.34823 0.1989 1.55008 -4.34823 0.1989 1.82531 -4.34607 -1.74453 1.61837 
-4.34607 -1.74453 1.75702 -4.34607 0.20571 1.61837 -4.34607 0.20571 1.75702 
-4.34556 -1.74688 1.6877 -4.34556 0.20806 1.6877 -4.33974 -1.39767 0.94054 
-4.33974 -1.39767 2.43485 -4.33877 -1.18557 0.80489 -4.33455 -1.299 0.86903 
-4.33455 -1.299 2.50636 -4.32713 -1.58665 1.15907 -4.32713 -1.58665 2.21632 
-4.32713 0.04783 2.21632 -4.32337 -1.52581 1.0766 -4.32337 -1.52581 2.29879 
-4.32248 -1.62681 1.22941 -4.32248 -1.62681 2.14598 -4.32248 0.08799 2.14598 
-4.31952 -1.66089 1.30164 -4.31952 -1.66089 2.07375 -4.31952 0.12207 1.30164 
-4.31952 0.12207 2.07375 -4.31842 -1.71095 1.44948 -4.31842 -1.71095 1.92591 
-4.31842 0.17213 1.44948 -4.31842 0.17213 1.92591 -4.31816 -1.68879 1.37485 
-4.31816 -1.68879 2.00054 -4.31816 0.14997 1.37485 -4.31816 0.14997 2.00054 
-4.31448 -1.72443 1.51656 -4.31448 -1.72443 1.85883 -4.31448 0.18561 1.51656 
-4.31448 0.18561 1.85883 -4.31183 -1.73349 1.58462 -4.31183 -1.73349 1.79077 
-4.31183 0.19467 1.58462 -4.31183 0.19467 1.79077 -4.31158 -1.43869 0.98626 
-4.31158 -1.43869 2.38913 -4.3105 -1.73802 1.65299 -4.3105 -1.73802 1.7224 
-4.3105 0.1992 1.65299 -4.3105 0.1992 1.7224 -4.30401 -1.34248 0.9081 
-4.30401 -1.34248 2.46729 -4.30057 -1.23959 0.84309 -4.30057 -1.23959 2.5323 
-4.29782 -1.55809 1.13002 -4.29782 -1.55809 2.24537 -4.29782 0.01927 2.24537 
-4.29236 -1.60055 1.19846 -4.29236 -1.60055 2.17693 -4.29236 0.06173 2.17693 
-4.28865 -1.63792 1.27072 -4.28865 -1.63792 2.10467 -4.28865 0.0991 1.27072 
-4.28865 0.0991 2.10467 -4.28654 -1.66849 1.34317 -4.28654 -1.66849 2.03222 
-4.28654 0.12967 1.34317 -4.28654 0.12967 2.03222 -4.28604 -1.69329 1.4171 
-4.28604 -1.69329 1.95829 -4.28604 0.15447 1.4171 -4.28604 0.15447 1.95829 
-4.28402 -1.47677 1.03553 -4.28402 -1.47677 2.33986 -4.28147 -1.7089 1.48363 
-4.28147 -1.7089 1.89176 -4.28147 0.17008 1.48363 -4.28147 0.17008 1.89176 
-4.27819 -1.7201 1.55112 -4.27819 -1.7201 1.82427 -4.27819 0.18128 1.55112 
-4.27819 0.18128 1.82427 -4.27621 -1.72684 1.61925 -4.27621 -1.72684 1.75614 
-4.27621 0.18802 1.61925 -4.27621 0.18802 1.75614 -4.27556 -1.72909 1.6877 
-4.27556 0.19027 1.6877 -4.27458 -1.38347 0.95055 -4.27458 -1.38347 2.42484 
-4.2692 -1.28392 0.87982 -4.2692 -1.28392 2.49557 -4.26292 -1.57237 1.16905 
-4.26292 -1.57237 2.20634 -4.26292 0.03355 2.20634 -4.25838 -1.61218 1.2396 
-4.25838 -1.61218 2.13579 -4.25838 0.07336 2.13579 -4.25773 -1.51122 1.08738 
-4.25773 -1.51122 2.28801 -4.25555 -1.64588 1.31201 -4.25555 -1.64588 2.06338 
-4.25555 0.10706 1.31201 -4.25555 0.10706 2.06338 -4.25431 -1.6734 1.38537 
-4.25431 -1.6734 1.99002 -4.25431 0.13458 1.38537 -4.25431 0.13458 1.99002 
-4.24623 -1.42333 0.99774 -4.24623 -1.42333 2.37765 -4.2438 -1.68879 1.44922 
-4.2438 -1.68879 1.92617 -4.2438 0.14997 1.44922 -4.23984 -1.70229 1.51631 
-4.23984 -1.70229 1.85908 -4.23901 -1.32647 0.92037 -4.23901 -1.32647 2.45502 
-4.23717 -1.71137 1.58444 -4.23717 -1.71137 1.79095 -4.23588 -1.22303 0.85623 
-4.23584 -1.71591 1.65283 -4.23584 -1.71591 1.72256 -4.2352 -1.54258 1.14098 
-4.2352 -1.54258 2.23441 -4.22888 -1.58428 1.20962 -4.22888 -1.58428 2.16577 
-4.22888 0.04546 2.16577 -4.22549 -1.62127 1.28189 -4.22549 -1.62127 2.0935 
-4.22331 -1.65133 1.35437 -4.22331 -1.65133 2.02102 -4.21932 -1.46018 1.04812 
-4.21932 -1.46018 2.32727 -4.21212 -1.66849 1.41759 -4.21212 -1.66849 1.9578 
-4.2107 -1.36647 0.96393 -4.2107 -1.36647 2.41146 -4.20517 -1.26646 0.89434 
-4.20244 -1.68168 1.48202 -4.20244 -1.68168 1.89337 -4.20098 -1.55497 1.18134 
-4.20098 -1.55497 2.19405 -4.19891 -1.69299 1.54972 -4.19891 -1.69299 1.82567 
-4.19707 -1.69993 1.61807 -4.19707 -1.69993 1.75732 -4.1962 -1.70219 1.6877 
-4.19585 -1.49354 1.09993 -4.19585 -1.49354 2.27546 -4.1958 -1.59379 1.25159 
-4.1958 -1.59379 2.1238 -4.19311 -1.62714 1.32417 -4.19311 -1.62714 2.05122 
-4.1867 -1.22289 0.87683 -4.1828 -1.40526 1.01246 -4.1828 -1.40526 2.36293 
-4.18095 -1.64588 1.38661 -4.18095 -1.64588 1.98878 -4.17597 -1.30776 0.93586 
-4.17396 -1.52375 1.15429 -4.17396 -1.52375 2.2211 -4.17058 -1.66089 1.45057 
-4.17058 -1.66089 1.92482 -4.16763 -1.56506 1.22336 -4.16763 -1.56506 2.15203 
-4.16379 -1.60088 1.29485 -4.16379 -1.60088 2.08054 -4.16209 -1.67199 1.5154 
-4.16209 -1.67199 1.85999 -4.15938 -1.68118 1.58351 -4.15938 -1.68118 1.79188 
-4.15809 -1.44014 1.06217 -4.15809 -1.44014 2.31322 -4.15726 -1.68553 1.65283 
-4.15726 -1.68553 1.72256 -4.15668 -1.26538 0.91695 -4.15084 -1.62127 1.35655 
-4.15084 -1.62127 2.01884 -4.14839 -1.34676 0.98059 -4.14039 -1.53422 1.19597 
-4.14039 -1.53422 2.17942 -4.13967 -1.63792 1.41971 -4.13967 -1.63792 1.95568 
-4.13542 -1.57262 1.26647 -4.13542 -1.57262 2.10892 -4.13508 -1.47247 1.11498 
-4.13508 -1.47247 2.26041 -4.13033 -1.65076 1.48404 -4.13033 -1.65076 1.89135 
-4.12832 -1.30549 0.96026 -4.12286 -1.65973 1.54927 -4.12286 -1.65973 1.82612 
-4.12257 -1.38328 1.02835 -4.12257 -1.38328 2.34704 -4.12054 -1.59379 1.32686 
-4.12054 -1.59379 2.04853 -4.1197 -1.66622 1.61831 -4.1197 -1.66622 1.75708 
-4.11864 -1.66839 1.6877 -4.11435 -1.5017 1.16989 -4.11435 -1.5017 2.2055 
-4.10933 -1.26288 0.94177 -4.10854 -1.61218 1.38944 -4.10854 -1.61218 1.98595 
-4.10806 -1.54242 1.23911 -4.10806 -1.54242 2.13628 -4.10132 -1.34384 1.00746 
-4.0986 -1.41718 1.07893 -4.0986 -1.41718 2.29646 -4.09835 -1.62681 1.45354 
-4.09835 -1.62681 1.92185 -4.09231 -1.56506 1.29868 -4.09231 -1.56506 2.07671 
-4.09004 -1.63754 1.51845 -4.09004 -1.63754 1.85694 -4.08485 -1.64495 1.58353 
-4.08485 -1.64495 1.79186 -4.08274 -1.6493 1.65284 -4.08274 -1.6493 1.72255 
-4.08178 -1.51036 1.21283 -4.08178 -1.51036 2.16256 -4.08141 -1.30223 0.98751 
-4.07856 -1.58428 1.35993 -4.07856 -1.58428 2.01546 -4.07659 -1.4483 1.13212 
-4.07659 -1.4483 2.24327 -4.07651 -1.37895 1.05687 -4.0674 -1.60055 1.42341 
-4.0674 -1.60055 1.95198 -4.06492 -1.53422 1.27144 -4.06492 -1.53422 2.10395 
-4.06243 -1.25904 0.96935 -4.0584 -1.61316 1.48807 -4.0584 -1.61316 1.88732 
-4.05664 -1.47652 1.1877 -4.05664 -1.47652 2.1877 -4.0556 -1.33923 1.03634 
-4.05357 -1.41145 1.10915 -4.05357 -1.41145 2.26624 -4.05221 -1.62226 1.55279 
-4.05221 -1.62226 1.8226 -4.05028 -1.55497 1.33204 -4.05028 -1.55497 2.04335 
-4.04819 -1.62768 1.61809 -4.04819 -1.62768 1.7573 -4.04695 -1.62977 1.6877 
-4.03883 -1.5017 1.24541 -4.03883 -1.5017 2.12998 -4.038 -1.57237 1.39397 
-4.038 -1.57237 1.98142 -4.03563 -1.29716 1.01685 -4.03271 -1.44097 1.16376 
-4.03271 -1.44097 2.21163 -4.03169 -1.37281 1.08742 -4.02802 -1.58665 1.45818 
-4.02802 -1.58665 1.91721 -4.02324 -1.52375 1.30501 -4.02324 -1.52375 2.07038 
-4.02055 -1.59722 1.52238 -4.02055 -1.59722 1.85301 -4.017 -1.25375 0.99907 
-4.01552 -1.60437 1.5875 -4.01552 -1.60437 1.78789 -4.01297 -1.60798 1.65284 
-4.01297 -1.60798 1.72255 -4.01135 -1.33293 1.06713 -4.01004 -1.4038 1.14109 
-4.00993 -1.54258 1.36626 -4.00993 -1.54258 2.00913 -4.00107 -1.4483 1.20765 
-4.00107 -1.4483 2.16774 -3.99896 -1.55809 1.42888 -3.99896 -1.55809 1.94651 
-3.99161 -1.29051 1.04801 -3.99038 -1.57022 1.4926 -3.99038 -1.57022 1.88279 
-3.98869 -1.36511 1.11974 -3.98423 -1.57892 1.55717 -3.98423 -1.57892 1.81822 
-3.98393 -1.47247 1.26613 -3.98393 -1.47247 2.10926 -3.98053 -1.58416 1.62229 
-3.98053 -1.58416 1.7531 -3.97929 -1.58591 1.6877 -3.9781 -1.41145 1.18463 
-3.97418 -1.24796 1.03064 -3.96887 -1.49354 1.32691 -3.96887 -1.49354 2.04848 
-3.9687 -1.32498 1.09976 -3.9581 -1.20402 1.01474 -3.95637 -1.37281 1.16274 
-3.95633 -1.51122 1.38878 -3.95633 -1.51122 1.98661 -3.95013 -1.28351 1.08119 
-3.94788 -1.41718 1.22965 -3.94554 -1.52581 1.45442 -3.94554 -1.52581 1.92097 
-3.93789 -1.53659 1.51864 -3.93789 -1.53659 1.85675 -3.93608 -1.33293 1.1424 
-3.93303 -1.24081 1.06408 -3.93261 -1.54391 1.5841 -3.93261 -1.54391 1.79129 
-3.93111 -1.44014 1.28915 -3.93111 -1.44014 2.08624 -3.9299 -1.54771 1.6495 
-3.9299 -1.54771 1.72589 -3.92581 -1.37895 1.20757 -3.91742 -1.19697 1.04848 
-3.91707 -1.46018 1.35037 -3.91707 -1.46018 2.02502 -3.91695 -1.29051 1.12267 
-3.90528 -1.33923 1.18665 -3.90448 -1.47677 1.41507 -3.90448 -1.47677 1.96032 
-3.89958 -1.24796 1.10523 -3.89729 -1.38328 1.25362 -3.8949 -1.4901 1.48103 
-3.8949 -1.4901 1.89436 -3.88793 -1.4993 1.54596 -3.88793 -1.4993 1.82943 
-3.88579 -1.29716 1.16669 -3.88388 -1.50533 1.6115 -3.88388 -1.50533 1.76389 
-3.88368 -1.20402 1.08916 -3.88192 -1.50748 1.6877 -3.8814 -1.40526 1.31386 
-3.87641 -1.34384 1.23238 -3.86802 -1.25375 1.14806 -3.86669 -1.42333 1.37729 
-3.86669 -1.42333 1.9981 -3.85645 -1.30223 1.21247 -3.8552 -1.43869 1.44263 
-3.8552 -1.43869 1.93276 -3.84953 -1.34676 1.27945 -3.84727 -1.4511 1.50858 
-3.84727 -1.4511 1.86681 -3.84145 -1.45902 1.57392 -3.84145 -1.45902 1.80147 
-3.83705 -1.46276 1.64949 -3.83705 -1.46276 1.7259 -3.83287 -1.36647 1.34175 
-3.8195 -1.38347 1.40563 -4.29391 -0.66528 3.83009 -4.2927 -0.66528 3.78102 
-4.2927 -0.66528 3.87916 -4.29177 -0.71868 3.79233 -4.29177 -0.71868 3.86785 
-4.29177 -0.61188 3.79233 -4.29177 -0.61188 3.86785 -4.28909 -0.66528 3.73207 
-4.28909 -0.66528 3.92811 -4.2887 -0.71865 3.74327 -4.2887 -0.71865 3.91691 
-4.2887 -0.61191 3.74327 -4.2887 -0.61191 3.91691 -4.28818 -0.77216 3.83009 
-4.28818 -0.5584 3.83009 -4.28535 -0.77186 3.75473 -4.28535 -0.77186 3.90545 
-4.28535 -0.55871 3.75473 -4.28535 -0.55871 3.90545 -4.28319 -0.71854 3.69415 
-4.28319 -0.71854 3.96603 -4.28319 -0.61202 3.69415 -4.28319 -0.61202 3.96603 
-4.28309 -0.66528 3.68336 -4.28309 -0.66528 3.97682 -4.28039 -0.77184 3.70562 
-4.28039 -0.77184 3.95456 -4.28039 -0.55872 3.70562 -4.28039 -0.55872 3.95456 
-4.28022 -0.82578 3.79233 -4.28022 -0.82578 3.86785 -4.28022 -0.50478 3.79233 
-4.28022 -0.50478 3.86785 -4.27531 -0.7185 3.64563 -4.27531 -0.7185 4.01454 
-4.27531 -0.61206 3.64563 -4.27531 -0.61206 4.01454 -4.27469 -0.82457 3.71745 
-4.27469 -0.82457 3.94272 -4.27469 -0.66528 3.635 -4.27469 -0.66528 4.02518 
-4.27469 -0.50599 3.71745 -4.27469 -0.50599 3.94272 -4.27303 -0.77157 3.65681 
-4.27303 -0.77157 4.00337 -4.27303 -0.55899 3.65681 -4.27303 -0.55899 4.00337 
-4.2708 -0.87901 3.83009 -4.2708 -0.45156 3.83009 -4.26806 -0.8784 3.75516 
-4.26806 -0.8784 3.90501 -4.26806 -0.45216 3.75516 -4.26806 -0.45216 3.90501 
-4.26787 -0.82432 3.6685 -4.26787 -0.82432 3.99168 -4.26787 -0.50624 3.6685 
-4.26787 -0.50624 3.99168 -4.26474 -0.71807 3.5962 -4.26474 -0.71807 4.06397 
-4.26474 -0.61249 3.5962 -4.26474 -0.61249 4.06397 -4.26394 -0.66528 3.58711 
-4.26394 -0.66528 4.07307 -4.26301 -0.77123 3.60734 -4.26301 -0.77123 4.05284 
-4.26301 -0.55933 3.60734 -4.26301 -0.55933 4.05284 -4.25983 -0.87661 3.68066 
-4.25983 -0.87661 3.97952 -4.25983 -0.45396 3.68066 -4.25983 -0.45396 3.97952 
-4.25838 -0.82435 3.61914 -4.25838 -0.82435 4.04104 -4.25838 -0.50621 3.61914 
-4.25838 -0.50621 4.04104 -4.25648 -0.93366 3.7923 -4.25648 -0.93366 3.86788 
-4.25648 -0.39691 3.7923 -4.25648 -0.39691 3.86788 -4.25206 -0.71803 3.54872 
-4.25206 -0.71803 4.11146 -4.25206 -0.61253 3.54872 -4.25206 -0.61253 4.11146 
-4.25095 -0.93244 3.71742 -4.25095 -0.93244 3.94276 -4.25095 -0.39812 3.71742 
-4.25095 -0.39812 3.94276 -4.25085 -0.87678 3.63128 -4.25085 -0.87678 4.0289 
-4.25085 -0.45378 3.63128 -4.25085 -0.45378 4.0289 -4.25085 -0.66528 3.5398 
-4.25085 -0.66528 4.12037 -4.25052 -0.77063 3.55844 -4.25052 -0.77063 4.10174 
-4.25052 -0.55993 3.55844 -4.25052 -0.55993 4.10174 -4.24641 -0.82376 3.57003 
-4.24641 -0.82376 4.09014 -4.24641 -0.5068 3.57003 -4.24641 -0.5068 4.09014 
-4.24084 -0.92774 3.6445 -4.24084 -0.92774 4.01567 -4.24084 -0.40283 3.6445 
-4.24084 -0.40283 4.01567 -4.24041 -0.98799 3.83009 -4.24041 -0.34258 3.83009 
-4.23946 -0.87643 3.5824 -4.23946 -0.87643 4.07777 -4.23946 -0.45413 3.5824 
-4.23946 -0.45413 4.07777 -4.23771 -0.98707 3.75469 -4.23771 -0.98707 3.90549 
-4.23771 -0.34349 3.75469 -4.23771 -0.34349 3.90549 -4.23697 -0.71791 3.50165 
-4.23697 -0.71791 4.15852 -4.23697 -0.61266 3.50165 -4.23697 -0.61266 4.15852 
-4.23587 -0.77059 3.51131 -4.23587 -0.77059 4.14887 -4.23587 -0.55997 3.51131 
-4.23587 -0.55997 4.14887 -4.23545 -0.66528 3.4932 -4.23545 -0.66528 4.16698 
-4.2321 -0.82272 3.52186 -4.2321 -0.82272 4.13831 -4.2321 -0.50784 3.52186 
-4.2321 -0.50784 4.13831 -4.23029 -0.98327 3.68151 -4.23029 -0.98327 3.97866 
-4.23029 -0.3473 3.68151 -4.23029 -0.3473 3.97866 -4.22997 -0.92746 3.59544 
-4.22997 -0.92746 4.06474 -4.22997 -0.4031 3.59544 -4.22997 -0.4031 4.06474 
-4.22569 -0.87554 3.53415 -4.22569 -0.87554 4.12603 -4.22569 -0.45502 3.53415 
-4.22569 -0.45502 4.12603 -4.22018 -1.04023 3.7923 -4.22018 -1.04023 3.86787 
-4.22018 -0.29033 3.7923 -4.22018 -0.29033 3.86787 -4.21967 -0.71786 3.45565 
-4.21967 -0.71786 4.20453 -4.21967 -0.6127 3.45565 -4.21967 -0.6127 4.20453 
-4.21892 -0.7703 3.46495 -4.21892 -0.7703 4.19522 -4.21892 -0.56026 3.46495 
-4.21892 -0.56026 4.19522 -4.21779 -0.97774 3.60915 -4.21779 -0.97774 4.05103 
-4.21779 -0.66528 3.4474 -4.21779 -0.66528 4.21277 -4.21779 -0.35282 3.60915 
-4.21779 -0.35282 4.05103 -4.21663 -0.92657 3.5467 -4.21663 -0.92657 4.11347 
-4.21663 -0.40399 3.5467 -4.21663 -0.40399 4.11347 -4.21555 -0.82244 3.47529 
-4.21555 -0.82244 4.18488 -4.21555 -0.50813 3.47529 -4.21555 -0.50813 4.18488 
-4.21524 -1.0379 3.7192 -4.21524 -1.0379 3.94098 -4.21524 -0.29266 3.7192 
-4.21524 -0.29266 3.94098 -4.20957 -0.87413 3.48664 -4.20957 -0.87413 4.17353 
-4.20957 -0.45643 3.48664 -4.20957 -0.45643 4.17353 -4.20538 -1.03328 3.64624 
-4.20538 -1.03328 4.01393 -4.20538 -0.29728 3.64624 -4.20538 -0.29728 4.01393 
-4.20497 -0.97706 3.56034 -4.20497 -0.97706 4.09983 -4.20497 -0.3535 3.56034 
-4.20497 -0.3535 4.09983 -4.20098 -0.92523 3.49896 -4.20098 -0.92523 4.16121 
-4.20098 -0.40534 3.49896 -4.20098 -0.40534 4.16121 -4.19844 -1.09168 3.83009 
-4.19844 -0.23888 3.83009 -4.1979 -0.66528 3.40253 -4.1979 -0.66528 4.25764 
-4.19785 -0.71556 3.40539 -4.19785 -0.71556 4.25479 -4.19785 -0.615 3.40539 
-4.19785 -0.615 4.25479 -4.19765 -0.7681 3.41454 -4.19765 -0.7681 4.24564 
-4.19765 -0.56246 3.41454 -4.19765 -0.56246 4.24564 -4.19602 -1.09054 3.75694 
-4.19602 -1.09054 3.90323 -4.19602 -0.24002 3.75694 -4.19602 -0.24002 3.90323 
-4.19483 -0.82067 3.42487 -4.19483 -0.82067 4.2353 -4.19483 -0.5099 3.42487 
-4.19483 -0.5099 4.2353 -4.19078 -1.02641 3.57473 -4.19078 -1.02641 4.08544 
-4.19078 -0.30415 3.57473 -4.19078 -0.30415 4.08544 -4.18983 -0.97559 3.51223 
-4.18983 -0.97559 4.14795 -4.18983 -0.35497 3.51223 -4.18983 -0.35497 4.14795 
-4.18935 -0.87252 3.43609 -4.18935 -0.87252 4.22408 -4.18935 -0.45804 3.43609 
-4.18935 -0.45804 4.22408 -4.18876 -1.08712 3.68419 -4.18876 -1.08712 3.97599 
-4.18876 -0.24344 3.68419 -4.18876 -0.24344 3.97599 -4.18121 -0.92519 3.44911 
-4.18121 -0.92519 4.21106 -4.18121 -0.40538 3.44911 -4.18121 -0.40538 4.21106 
-4.17671 -1.08144 3.61222 -4.17671 -1.08144 4.04796 -4.17671 -0.24912 3.61222 
-4.17671 -0.24912 4.04796 -4.17613 -1.02507 3.52639 -4.17613 -1.02507 4.13379 
-4.17613 -0.30549 3.52639 -4.17613 -0.30549 4.13379 -4.17586 -0.7155 3.36143 
-4.17586 -0.7155 4.29874 -4.17586 -0.61506 3.36143 -4.17586 -0.61506 4.29874 
-4.17583 -0.66528 3.35869 -4.17583 -0.66528 4.30148 -4.17366 -0.7656 3.36536 
-4.17366 -0.7656 4.29481 -4.17366 -0.56496 3.36536 -4.17366 -0.56496 4.29481 
-4.17133 -0.81817 3.37538 -4.17133 -0.81817 4.28479 -4.17133 -0.51239 3.37538 
-4.17133 -0.51239 4.28479 -4.17046 -0.97574 3.46229 -4.17046 -0.97574 4.19788 
-4.17046 -0.35483 3.46229 -4.17046 -0.35483 4.19788 -4.16805 -1.14945 3.79185 
-4.16805 -1.14945 3.86832 -4.16805 -0.18111 3.79185 -4.16805 -0.18111 3.86832 
-4.16648 -0.8703 3.38671 -4.16648 -0.8703 4.27347 -4.16648 -0.46026 3.38671 
-4.16648 -0.46026 4.27347 -4.16308 -1.14709 3.71871 -4.16308 -1.14709 3.94147 
-4.16308 -0.18347 3.71871 -4.16308 -0.18347 3.94147 -4.15993 -1.07353 3.54141 
-4.15993 -1.07353 4.11876 -4.15993 -0.25703 3.54141 -4.15993 -0.25703 4.11876 
-4.15883 -0.92303 3.39942 -4.15883 -0.92303 4.26076 -4.15883 -0.40753 3.39942 
-4.15883 -0.40753 4.26076 -4.15712 -1.02568 3.47656 -4.15712 -1.02568 4.18361 
-4.15712 -0.30488 3.47656 -4.15712 -0.30488 4.18361 -4.15317 -1.14238 3.64556 
-4.15317 -1.14238 4.01462 -4.15317 -0.18818 3.64556 -4.15317 -0.18818 4.01462 
-4.15164 -0.66528 3.31599 -4.15164 -0.66528 4.34419 -4.15162 -0.71534 3.3184 
-4.15162 -0.71534 4.34178 -4.15162 -0.61522 3.3184 -4.15162 -0.61522 4.34178 
-4.14956 -0.7655 3.32233 -4.14956 -0.7655 4.33785 -4.14956 -0.56506 3.32233 
-4.14956 -0.56506 4.33785 -4.14858 -0.97499 3.41342 -4.14858 -0.97499 4.24676 
-4.14858 -0.35557 3.41342 -4.14858 -0.35557 4.24676 -4.14535 -0.81517 3.32752 
-4.14535 -0.81517 4.33266 -4.14535 -0.51539 3.32752 -4.14535 -0.51539 4.33266 
-4.14128 -1.07436 3.49153 -4.14128 -1.07436 4.16864 -4.14128 -0.2562 3.49153 
-4.14128 -0.2562 4.16864 -4.14102 -0.86747 3.33864 -4.14102 -0.86747 4.32153 
-4.14102 -0.46309 3.33864 -4.14102 -0.46309 4.32153 -4.13852 -1.13546 3.57402 
-4.13852 -1.13546 4.08616 -4.13852 -0.1951 3.57402 -4.13852 -0.1951 4.08616 
-4.13561 -1.02503 3.42744 -4.13561 -1.02503 4.23274 -4.13561 -0.30553 3.42744 
-4.13561 -0.30553 4.23274 -4.1351 -1.20602 3.83009 -4.1351 -0.12454 3.83009 
-4.13371 -0.92015 3.35073 -4.13371 -0.92015 4.30944 -4.13371 -0.41041 3.35073 
-4.13371 -0.41041 4.30944 -4.13265 -1.20444 3.75384 -4.13265 -1.20444 3.90634 
-4.13265 -0.12612 3.75384 -4.13265 -0.12612 3.90634 -4.12541 -0.71528 4.38335 
-4.12541 -0.61528 4.38335 -4.12538 -1.1189 3.50933 -4.12538 -1.1189 4.15085 
-4.12538 -0.66528 4.38566 -4.12538 -0.21166 3.50933 -4.12538 -0.21166 4.15085 
-4.12487 -1.20112 3.68051 -4.12487 -1.20112 3.97967 -4.12487 -0.12944 3.68051 
-4.12487 -0.12944 3.97967 -4.12396 -0.97234 3.36455 -4.12396 -0.97234 4.29563 
-4.12396 -0.35822 3.36455 -4.12396 -0.35822 4.29563 -4.12337 -0.76516 4.37965 
-4.12337 -0.5654 4.37965 -4.12022 -1.07403 3.44262 -4.12022 -1.07403 4.21756 
-4.12022 -0.25653 3.44262 -4.12022 -0.25653 4.21756 -4.11924 -0.81479 4.37458 
-4.11924 -0.51578 4.37458 -4.11305 -0.86404 4.36814 -4.11305 -0.46652 4.36814 
-4.11257 -1.19487 3.608 -4.11257 -1.19487 4.05218 -4.11257 -0.13569 3.608 
-4.11257 -0.13569 4.05218 -4.11183 -1.02331 3.37973 -4.11183 -1.02331 4.28045 
-4.11183 -0.30725 3.37973 -4.11183 -0.30725 4.28045 -4.10616 -0.91678 3.30378 
-4.10616 -0.91678 4.3564 -4.10616 -0.41379 4.3564 -4.10477 -1.11876 3.46015 
-4.10477 -1.11876 4.20003 -4.10477 -0.2118 3.46015 -4.10477 -0.2118 4.20003 
-4.10178 -1.17979 3.54264 -4.10178 -1.17979 4.11753 -4.10178 -0.15077 3.54264 
-4.10178 -0.15077 4.11753 -4.09712 -0.66528 4.42579 -4.09686 -1.26009 3.79185 
-4.09686 -1.26009 3.86832 -4.09686 -0.07047 3.79185 -4.09686 -0.07047 3.86832 
-4.09685 -0.96877 3.31708 -4.09685 -0.96877 4.34309 -4.09685 -0.3618 4.34309 
-4.09682 -1.07254 3.3948 -4.09682 -1.07254 4.26538 -4.09682 -0.25802 3.3948 
-4.09682 -0.25802 4.26538 -4.09649 -0.71464 4.42458 -4.09649 -0.61592 4.42458 
-4.09458 -0.76459 4.42091 -4.09458 -0.56597 4.42091 -4.09245 -1.25636 3.71626 
-4.09245 -1.25636 3.94392 -4.09245 -0.07421 3.71626 -4.09245 -0.07421 3.94392 
-4.09062 -0.81454 4.41572 -4.09062 -0.51603 4.41572 -4.08726 -1.16233 3.47862 
-4.08726 -1.16233 4.18156 -4.08726 -0.16823 3.47862 -4.08726 -0.16823 4.18156 
-4.08517 -1.01986 3.33191 -4.08517 -1.01986 4.32827 -4.08517 -0.3107 3.33191 
-4.08517 -0.3107 4.32827 -4.08454 -0.86387 4.40929 -4.08454 -0.4667 4.40929 
-4.08224 -1.25145 3.64316 -4.08224 -1.25145 4.01701 -4.08224 -0.07911 3.64316 
-4.08224 -0.07911 4.01701 -4.08172 -1.11736 3.41179 -4.08172 -1.11736 4.24838 
-4.08172 -0.2132 3.41179 -4.08172 -0.2132 4.24838 -4.0769 -0.91197 4.40111 
-4.0769 -0.41859 4.40111 -4.07351 -1.23835 3.57746 -4.07351 -1.23835 4.08272 
-4.07351 -0.09221 3.57746 -4.07351 -0.09221 4.08272 -4.07114 -1.0699 3.34821 
-4.07114 -1.0699 4.31196 -4.07114 -0.26067 3.34821 -4.07114 -0.26067 4.31196 
-4.06808 -0.96419 4.38804 -4.06808 -0.36637 4.38804 -4.06692 -0.66528 4.46448 
-4.06628 -0.71458 4.46334 -4.06628 -0.61598 4.46334 -4.06465 -1.16125 3.43012 
-4.06465 -1.16125 4.23005 -4.06465 -0.16931 3.43012 -4.06465 -0.16931 4.23005 
-4.06376 -0.76377 4.46066 -4.06376 -0.56679 4.46066 -4.06124 -1.22235 3.51246 
-4.06124 -1.22235 4.14772 -4.06124 -0.10822 3.51246 -4.06124 -0.10822 4.14772 
-4.05987 -0.81367 4.45561 -4.05987 -0.51689 4.45561 -4.05685 -1.0158 3.28689 
-4.05685 -1.0158 4.37328 -4.05685 -0.31476 4.37328 -4.05644 -1.11489 3.36491 
-4.05644 -1.11489 4.29527 -4.05644 -0.21567 3.36491 -4.05644 -0.21567 4.29527 
-4.0564 -1.31228 3.83009 -4.0564 -0.01828 3.83009 -4.05422 -1.31043 3.75449 
-4.05422 -1.31043 3.90568 -4.05422 -0.02014 3.75449 -4.05422 -0.02014 3.90568 
-4.05405 -0.8632 4.44898 -4.05405 -0.46737 4.44898 -4.04769 -1.30488 3.67933 
-4.04769 -1.30488 3.98084 -4.04769 -0.02568 3.67933 -4.04769 -0.02568 3.98084 
-4.04648 -0.91127 4.44093 -4.04648 -0.41929 4.44093 -4.04575 -1.20363 3.44941 
-4.04575 -1.20363 4.21076 -4.04575 -0.12693 3.44941 -4.04575 -0.12693 4.21076 
-4.04325 -1.0661 3.303 -4.04325 -1.0661 4.35718 -4.04325 -0.26446 4.35718 
-4.04107 -1.29354 3.61318 -4.04107 -1.29354 4.04699 -4.04107 -0.03702 3.61318 
-4.04107 -0.03702 4.04699 -4.03983 -1.15875 3.38277 -4.03983 -1.15875 4.2774 
-4.03983 -0.17181 3.38277 -4.03983 -0.17181 4.2774 -4.03708 -0.95875 4.43139 
-4.03708 -0.37181 4.43139 -4.03486 -0.66528 4.50165 -4.03404 -0.71441 4.50075 
-4.03404 -0.61615 4.50075 -4.03158 -0.76365 4.49804 -4.03158 -0.56691 4.49804 
-4.03105 -1.27934 3.54802 -4.03105 -1.27934 4.11215 -4.03105 -0.05123 3.54802 
-4.03105 -0.05123 4.11215 -4.02845 -1.11074 3.31821 -4.02845 -1.11074 4.34197 
-4.02845 -0.21982 3.31821 -4.02845 -0.21982 4.34197 -4.02735 -0.81242 4.49372 
-4.02735 -0.51814 4.49372 -4.02626 -1.01048 4.41703 -4.02626 -0.32008 4.41703 
-4.02165 -0.86203 4.48711 -4.02165 -0.46853 4.48711 -4.02134 -1.20136 3.40177 
-4.02134 -1.20136 4.25841 -4.02134 -0.1292 3.40177 -4.02134 -0.1292 4.25841 
-4.01768 -1.26234 3.48414 -4.01768 -1.26234 4.17603 -4.01768 -0.06822 3.48414 
-4.01768 -0.06822 4.17603 -4.014 -0.90996 4.47939 -4.014 -0.4206 4.47939 
-4.0135 -1.35863 3.79189 -4.0135 -1.35863 3.86829 -4.0135 0.02807 3.79189 
-4.0135 0.02807 3.86829 -4.01324 -1.06117 4.4009 -4.01324 -0.26939 4.4009 
-4.01225 -1.15491 3.33588 -4.01225 -1.15491 4.3243 -4.01225 -0.17565 3.33588 
-4.01225 -0.17565 4.3243 -4.0091 -1.35489 3.71631 -4.0091 -1.35489 3.94387 
-4.0091 0.02433 3.71631 -4.0091 0.02433 3.94387 -4.00473 -0.95753 4.46988 
-4.00473 -0.37303 4.46988 -4.00328 -1.34698 3.65097 -4.00328 -1.34698 4.00921 
-4.00328 0.01641 3.65097 -4.00328 0.01641 4.00921 -4.00102 -1.24263 3.42184 
-4.00102 -1.24263 4.23834 -4.00102 -0.66528 4.53719 -4.00102 -0.08793 3.42184 
-4.00102 -0.08793 4.23834 -4.00016 -0.71435 4.53634 -4.00016 -0.61621 4.53634 
-3.99875 -1.10594 3.27418 -3.99875 -1.10594 4.38599 -3.99875 -0.22463 4.38599 
-3.99761 -0.7633 4.53379 -3.99761 -0.56726 4.53379 -3.99535 -1.33456 3.58503 
-3.99535 -1.33456 4.07515 -3.99535 0.004 3.58503 -3.99535 0.004 4.07515 
-3.9941 -1.1981 3.35486 -3.9941 -1.1981 4.30532 -3.9941 -0.13246 3.35486 
-3.9941 -0.13246 4.30532 -3.99378 -1.00415 4.45886 -3.99378 -0.32641 4.45886 
-3.99336 -0.81201 4.52954 -3.99336 -0.51855 4.52954 -3.98743 -0.86037 4.52361 
-3.98743 -0.47019 4.52361 -3.98386 -1.3192 3.51968 -3.98386 -1.3192 4.1405 
-3.98386 -0.01136 3.51968 -3.98386 -0.01136 4.1405 -3.98253 -1.14962 3.29045 
-3.98253 -1.14962 4.36973 -3.98253 -0.18094 4.36973 -3.98119 -1.05512 4.44301 
-3.98119 -0.27544 4.44301 -3.97982 -0.90826 4.516 -3.97982 -0.4223 4.516 
-3.97414 -1.23971 3.37477 -3.97414 -1.23971 4.2854 -3.97414 -0.09085 3.37477 
-3.97414 -0.09085 4.2854 -3.97057 -0.95557 4.50675 -3.97057 -0.375 4.50675 
-3.96915 -1.30113 3.45625 -3.96915 -1.30113 4.20392 -3.96915 -0.02943 3.45625 
-3.96915 -0.02943 4.20392 -3.96863 -1.40335 3.83009 -3.96863 0.07279 3.83009 
-3.96687 -1.09989 4.42862 -3.96687 -0.23068 4.42862 -3.96667 -1.40121 3.75389 
-3.96667 -1.40121 3.90628 -3.96667 0.07064 3.75389 -3.96667 0.07064 3.90628 
-3.96547 -0.66528 4.57104 -3.96475 -1.19303 3.30908 -3.96475 -1.19303 4.35109 
-3.96475 -0.13753 3.30908 -3.96475 -0.13753 4.35109 -3.96457 -0.71441 4.57022 
-3.96457 -0.61615 4.57022 -3.96261 -1.39517 3.68835 -3.96261 -1.39517 3.97183 
-3.96261 0.06461 3.68835 -3.96261 0.06461 3.97183 -3.96186 -0.76365 4.56776 
-3.96186 -0.56691 4.56776 -3.95968 -1.00217 4.49586 -3.95968 -0.32839 4.49586 
-3.95754 -0.81242 4.56353 -3.95754 -0.51814 4.56353 -3.95565 -1.38597 3.62342 
-3.95565 -1.38597 4.03675 -3.95565 0.05541 3.62342 -3.95565 0.05541 4.03675 
-3.95325 -1.27916 3.39601 -3.95325 -1.27916 4.26416 -3.95325 -0.05141 3.39601 
-3.95325 -0.05141 4.26416 -3.95097 -1.14384 4.41255 -3.95097 -0.18673 4.41255 
-3.95094 -0.86203 4.55783 -3.95094 -0.46853 4.55783 -3.94719 -1.04796 4.48337 
-3.94719 -0.2826 4.48337 -3.94607 -1.37264 3.55747 -3.94607 -1.37264 4.10271 
-3.94607 0.04208 3.55747 -3.94607 0.04208 4.10271 -3.94527 -1.2351 3.32904 
-3.94527 -1.2351 4.33113 -3.94527 -0.09547 3.32904 -3.94527 -0.09547 4.33113 
-3.94321 -0.90996 4.55018 -3.94321 -0.4206 4.55018 -3.9337 -0.95753 4.5409 
-3.9337 -0.37303 4.5409 -3.93359 -1.18638 3.26506 -3.93359 -1.18638 4.39512 
-3.93359 -0.14418 4.39512 -3.93348 -1.35605 3.49277 -3.93348 -1.35605 4.16741 
-3.93348 0.02549 3.49277 -3.93348 0.02549 4.16741 -3.93313 -1.09284 4.4693 
-3.93313 -0.23773 4.4693 -3.9283 -0.66528 4.6031 -3.92716 -0.71458 4.60246 
-3.92716 -0.61598 4.60246 -3.92474 -1.27482 3.34996 -3.92474 -1.27482 4.31022 
-3.92474 -0.05575 3.34996 -3.92474 -0.05575 4.31022 -3.92448 -0.76377 4.59994 
-3.92448 -0.56679 4.59994 -3.92268 -1.00415 4.52996 -3.92268 -0.32641 4.52996 
-3.92064 -1.44358 3.79189 -3.92064 -1.44358 3.86829 -3.92064 0.11301 3.79189 
-3.92064 0.11301 3.86829 -3.91944 -1.33601 3.43154 -3.91944 -1.33601 4.22864 
-3.91944 0.00545 3.43154 -3.91944 0.00545 4.22864 -3.91943 -0.81367 4.59605 
-3.91943 -0.51689 4.59605 -3.91794 -1.43979 3.72649 -3.91794 -1.43979 3.93369 
-3.91794 0.10922 3.72649 -3.91794 0.10922 3.93369 -3.91752 -1.13668 4.4537 
-3.91752 -0.19388 4.4537 -3.91447 -1.2288 3.28479 -3.91447 -1.2288 4.37538 
-3.91447 -0.10176 4.37538 -3.9128 -0.8632 4.59023 -3.9128 -0.46737 4.59023 
-3.91266 -1.43246 3.66103 -3.91266 -1.43246 3.99914 -3.91266 0.1019 3.66103 
-3.91266 0.1019 3.99914 -3.90683 -1.05512 4.51737 -3.90683 -0.27544 4.51737 
-3.90501 -1.42168 3.59682 -3.90501 -1.42168 4.06336 -3.90501 0.09112 3.59682 
-3.90501 0.09112 4.06336 -3.90475 -0.91127 4.58266 -3.90475 -0.41929 4.58266 
-3.90267 -1.31305 3.37205 -3.90267 -1.31305 4.28813 -3.90267 -0.01751 3.37205 
-3.90267 -0.01751 4.28813 -3.90041 -1.17938 4.43659 -3.90041 -0.15118 4.43659 
-3.89521 -0.95875 4.57326 -3.89521 -0.37181 4.57326 -3.89422 -1.40709 3.53118 
-3.89422 -1.40709 4.129 -3.89422 0.07653 3.53118 -3.89422 0.07653 4.129 
-3.89418 -1.26869 3.30513 -3.89418 -1.26869 4.35504 -3.89418 -0.06188 3.30513 
-3.89418 -0.06188 4.35504 -3.89244 -1.09989 4.50305 -3.89244 -0.23068 4.50305 
-3.88961 -0.66528 4.6333 -3.8884 -0.71464 4.63267 -3.8884 -0.61592 4.63267 
-3.88473 -0.76459 4.63076 -3.88473 -0.56597 4.63076 -3.88185 -1.22085 3.24215 
-3.88185 -1.22085 4.41803 -3.88185 -0.10971 4.41803 -3.88167 -1.38941 3.4693 
-3.88167 -1.38941 4.19087 -3.88167 0.05885 3.4693 -3.88167 0.05885 4.19087 
-3.88085 -1.01048 4.56244 -3.88085 -0.32008 4.56244 -3.87954 -0.81454 4.6268 
-3.87954 -0.51603 4.6268 -3.87637 -1.14384 4.48715 -3.87637 -0.18673 4.48715 
-3.87311 -0.86387 4.62072 -3.87311 -0.4667 4.62072 -3.87245 -1.30732 3.32702 
-3.87245 -1.30732 4.33316 -3.87245 -0.02324 3.32702 -3.87245 -0.02324 4.33316 
-3.87126 -1.48178 3.83009 -3.87126 0.15122 3.83009 -3.87002 -1.48003 3.76468 
-3.87002 -1.48003 3.89549 -3.87002 0.14947 3.76468 -3.87002 0.14947 3.89549 
-3.86662 -1.36834 3.40853 -3.86662 -1.36834 4.25165 -3.86662 0.03778 3.40853 
-3.86662 0.03778 4.25165 -3.86632 -1.47479 3.69956 -3.86632 -1.47479 3.96061 
-3.86632 0.14423 3.69956 -3.86632 0.14423 3.96061 -3.86493 -0.91197 4.61308 
-3.86493 -0.41859 4.61308 -3.86472 -1.06117 4.54942 -3.86472 -0.26939 4.54942 
-3.86186 -1.26098 3.26213 -3.86186 -1.26098 4.39804 -3.86186 -0.06958 4.39804 
-3.86017 -1.46609 3.635 -3.86017 -1.46609 4.02518 -3.86017 0.13553 3.635 
-3.86017 0.13553 4.02518 -3.85894 -1.18638 4.46977 -3.85894 -0.14418 4.46977 
-3.85186 -0.96419 4.60426 -3.85186 -0.36637 4.60426 -3.85159 -1.45396 3.57127 
-3.85159 -1.45396 4.08891 -3.85159 0.12339 3.57127 -3.85159 0.12339 4.08891 
-3.84981 -1.10594 4.53492 -3.84981 -0.22463 4.53492 -3.84948 -1.34417 3.35004 
-3.84948 -1.34417 4.31014 -3.84948 -0.66528 4.66156 -3.84948 0.01361 3.35004 
-3.84948 0.01361 4.31014 -3.84717 -0.71528 4.66159 -3.84717 -0.61528 4.66159 
-3.84347 -0.76516 4.65955 -3.84347 -0.5654 4.65955 -3.84062 -1.43845 3.50865 
-3.84062 -1.43845 4.15153 -3.84062 0.10788 3.50865 -3.84062 0.10788 4.15153 
-3.84051 -1.29967 3.28349 -3.84051 -1.29967 4.37669 -3.84051 -0.03089 4.37669 
-3.8392 -1.2288 4.45065 -3.8392 -0.10176 4.45065 -3.8384 -0.81479 4.65542 
-3.8384 -0.51578 4.65542 -3.83758 -1.50386 3.79523 -3.83758 -1.50386 3.86494 
-3.83758 0.17329 3.79523 -3.83758 0.17329 3.86494 -3.8371 -1.0158 4.59303 
-3.8371 -0.31476 4.59303 -3.83503 -1.50024 3.72989 -3.83503 -1.50024 3.93028 
-3.83503 0.16967 3.72989 -3.83503 0.16967 3.93028 -3.83355 -1.14962 4.51871 
-3.83355 -0.18094 4.51871 -3.83197 -0.86404 4.64923 -3.83197 -0.46652 4.64923 
-3.83 -1.49309 3.66477 -3.83 -1.49309 3.9954 -3.83 0.16253 3.66477 
-3.83 0.16253 3.9954 -3.82731 -1.41963 3.4474 -3.82731 -1.41963 4.21277 
-3.82731 0.08906 3.4474 -3.82731 0.08906 4.21277 -3.82253 -1.48252 3.60057 
-3.82253 -1.48252 4.0596 -3.82253 0.15196 3.60057 -3.82253 0.15196 4.0596 
-3.821 -1.0661 4.57943 -3.821 -0.26446 4.57943 -3.82022 -0.91678 4.64234 
-3.82022 -0.41379 4.64234 -3.81886 -1.26869 3.22982 -3.81886 -1.26869 4.43036 
-3.81886 -0.06188 4.43036 -3.81784 -1.33684 3.30616 -3.81784 -1.33684 4.35402 
-3.81784 0.00628 3.30616 -3.81784 0.00628 4.35402 -3.81491 -1.19303 4.50093 
-3.81491 -0.13753 4.50093 -3.81255 -1.46824 3.53636 -3.81255 -1.46824 4.12381 
-3.81255 0.13767 3.53636 -3.81255 0.13767 4.12381 -3.81172 -1.39757 3.3878 
-3.81172 -1.39757 4.27238 -3.81172 0.06701 3.3878 -3.81172 0.06701 4.27238 
-3.80801 -0.66528 4.68782 -3.80692 -0.96877 4.63303 -3.80692 -0.3618 4.63303 
-3.80579 -1.11074 4.56463 -3.80579 -0.21982 4.56463 -3.8056 -0.71534 4.6878 
-3.8056 -0.61522 4.6878 -3.80359 -1.52564 3.83009 -3.80359 0.19508 3.83009 
-3.80236 -1.52355 3.76048 -3.80236 -1.52355 3.8997 -3.80236 0.19299 3.76048 
-3.80236 0.19299 3.8997 -3.80167 -0.7655 4.68574 -3.80167 -0.56506 4.68574 
-3.80027 -1.45085 3.47443 -3.80027 -1.45085 4.18574 -3.80027 0.12028 3.47443 
-3.80027 0.12028 4.18574 -3.79834 -1.51813 3.69518 -3.79834 -1.51813 3.965 
-3.79834 0.18757 3.69518 -3.79834 0.18757 3.965 -3.79698 -1.30732 3.25155 
-3.79698 -1.30732 4.40863 -3.79698 -0.02324 4.40863 -3.79648 -0.81517 4.68153 
-3.79648 -0.51539 4.68153 -3.79495 -1.2351 4.48145 -3.79495 -0.09547 4.48145 
-3.79391 -1.37239 3.33009 -3.79391 -1.37239 4.33009 -3.79391 0.04183 3.33009 
-3.79391 0.04183 4.33009 -3.79215 -1.50903 3.63046 -3.79215 -1.50903 4.02972 
-3.79215 0.17846 3.63046 -3.79215 0.17846 4.02972 -3.79209 -1.01986 4.62135 
-3.79209 -0.3107 4.62135 -3.78812 -1.15491 4.54843 -3.78812 -0.17565 4.54843 
-3.78563 -1.4301 3.41384 -3.78563 -1.4301 4.24634 -3.78563 0.09953 3.41384 
-3.78563 0.09953 4.24634 -3.78536 -0.86747 4.6772 -3.78536 -0.46309 4.6772 
-3.78315 -1.49643 3.56581 -3.78315 -1.49643 4.09437 -3.78315 0.16586 3.56581 
-3.78315 0.16586 4.09437 -3.77578 -1.0699 4.60732 -3.77578 -0.26067 4.60732 
-3.77404 -1.27482 4.46092 -3.77404 -0.05575 4.46092 -3.77396 -1.34417 3.27452 
-3.77396 -1.34417 4.38566 -3.77396 0.01361 4.38566 -3.77327 -0.92015 4.66988 
-3.77327 -0.41041 4.66988 -3.77199 -1.48015 3.50232 -3.77199 -1.48015 4.15785 
-3.77199 0.14959 3.50232 -3.77199 0.14959 4.15785 -3.76914 -1.1981 4.53028 
-3.76914 -0.13246 4.53028 -3.76877 -1.40623 3.35522 -3.76877 -1.40623 4.30495 
-3.76877 0.07567 3.35522 -3.76877 0.07567 4.30495 -3.76781 -1.54517 3.79523 
-3.76781 -1.54517 3.86494 -3.76781 0.21461 3.79523 -3.76781 0.21461 3.86494 
-3.76569 -1.54082 3.72592 -3.76569 -1.54082 3.93425 -3.76569 0.21026 3.72592 
-3.76569 0.21026 3.93425 -3.76531 -0.66528 4.71201 -3.76256 -0.7155 4.71204 
-3.76256 -0.61506 4.71204 -3.76051 -1.53341 3.66085 -3.76051 -1.53341 3.99933 
-3.76051 0.20285 3.66085 -3.76051 0.20285 3.99933 -3.75945 -0.97234 4.66014 
-3.75945 -0.35822 4.66014 -3.75909 -1.11489 4.59262 -3.75909 -0.21567 4.59262 
-3.75863 -0.7656 4.70984 -3.75863 -0.56496 4.70984 -3.75824 -1.46094 3.44108 
-3.75824 -1.46094 4.2191 -3.75824 0.13037 3.44108 -3.75824 0.13037 4.2191 
-3.7522 -1.52269 3.59593 -3.7522 -1.52269 4.06425 -3.7522 0.19212 3.59593 
-3.7522 0.19212 4.06425 -3.75195 -1.31305 3.22133 -3.75195 -1.31305 4.43885 
-3.75195 -0.01751 4.43885 -3.74923 -1.23971 4.51032 -3.74923 -0.09085 4.51032 
-3.74861 -0.81817 4.70751 -3.74861 -0.51239 4.70751 -3.74427 -1.02331 4.64801 
-3.74427 -0.30725 4.64801 -3.74249 -1.43829 3.3815 -3.74249 -1.43829 4.27867 
-3.74249 0.10773 3.3815 -3.74249 0.10773 4.27867 -3.742 -1.50805 3.53183 
-3.742 -1.50805 4.12834 -3.742 0.17748 3.53183 -3.742 0.17748 4.12834 
-3.74122 -1.15875 4.57601 -3.74122 -0.17181 4.57601 -3.73729 -0.8703 4.70266 
-3.73729 -0.46026 4.70266 -3.7362 -1.39757 3.31228 -3.7362 -1.39757 4.3479 
-3.7362 0.06701 3.31228 -3.7362 0.06701 4.3479 -3.73191 -1.56426 3.83009 
-3.73191 0.23369 3.83009 -3.73085 -1.56209 3.76071 -3.73085 -1.56209 3.89947 
-3.73085 0.23153 3.76071 -3.73085 0.23153 3.89947 -3.73001 -1.48967 3.46925 
-3.73001 -1.48967 4.19092 -3.73001 0.1591 3.46925 -3.73001 0.1591 4.19092 
-3.7292 -1.07254 4.633 -3.7292 -0.25802 4.633 -3.72798 -1.27916 4.48943 
-3.72798 -0.05141 4.48943 -3.72769 -1.5556 3.69166 -3.72769 -1.5556 3.96852 
-3.72769 0.22504 3.69166 -3.72769 0.22504 3.96852 -3.72458 -0.92303 4.69501 
-3.72458 -0.40753 4.69501 -3.72223 -1.20136 4.55752 -3.72223 -0.1292 4.55752 
-3.72146 -0.66528 4.73408 -3.72022 -1.54663 3.62643 -3.72022 -1.54663 4.03374 
-3.72022 0.21607 3.62643 -3.72022 0.21607 4.03374 -3.71861 -0.71556 4.73402 
-3.71861 -0.615 4.73402 -3.71547 -1.36834 3.25738 -3.71547 -1.36834 4.4028 
-3.71547 0.03778 4.4028 -3.71513 -1.46849 3.40886 -3.71513 -1.46849 4.25131 
-3.71513 0.13793 3.40886 -3.71513 0.13793 4.25131 -3.7122 -1.11736 4.6179 
-3.7122 -0.2132 4.6179 -3.71088 -1.53379 3.5621 -3.71088 -1.53379 4.09808 
-3.71088 0.20323 3.5621 -3.71088 0.20323 4.09808 -3.71058 -0.97499 4.68476 
-3.71058 -0.35557 4.68476 -3.71016 -1.4301 3.33836 -3.71016 -1.4301 4.32181 
-3.71016 0.09953 3.33836 -3.71016 0.09953 4.32181 -3.70946 -0.7681 4.73383 
-3.70946 -0.56246 4.73383 -3.70216 -1.24263 4.53719 -3.70216 -0.08793 4.53719 
-3.69971 -1.51714 3.49894 -3.69971 -1.51714 4.16123 -3.69971 0.18658 3.49894 
-3.69971 0.18658 4.16123 -3.69912 -0.82067 4.73101 -3.69912 -0.5099 4.73101 
-3.69656 -1.02503 4.67179 -3.69656 -0.30553 4.67179 -3.69387 -1.16125 4.60083 
-3.69387 -0.16931 4.60083 -3.69329 -1.5814 3.79522 -3.69329 -1.5814 3.86495 
-3.69329 0.25084 3.79522 -3.69329 0.25084 3.86495 -3.69246 -1.33601 3.20456 
-3.69246 -1.33601 4.45562 -3.69246 0.00545 4.45562 -3.69117 -1.57705 3.72591 
-3.69117 -1.57705 3.93427 -3.69117 0.24649 3.72591 -3.69117 0.24649 3.93427 
-3.68846 -1.56786 3.65779 -3.68846 -1.56786 4.00239 -3.68846 0.23729 3.65779 
-3.68846 0.23729 4.00239 -3.68791 -0.87252 4.72553 -3.68791 -0.45804 4.72553 
-3.68676 -1.49675 3.43724 -3.68676 -1.49675 4.22294 -3.68676 0.16619 3.43724 
-3.68676 0.16619 4.22294 -3.68292 -1.46094 3.36576 -3.68292 -1.46094 4.29442 
-3.68292 0.13037 3.36576 -3.68292 0.13037 4.29442 -3.68138 -1.07403 4.6564 
-3.68138 -0.25653 4.6564 -3.67996 -1.55676 3.59296 -3.67996 -1.55676 4.06721 
-3.67996 0.2262 3.59296 -3.67996 0.2262 4.06721 -3.67659 -1.41963 3.29669 
-3.67659 -1.41963 4.36349 -3.67659 -0.66528 4.75397 -3.67659 0.08906 3.29669 
-3.67659 0.08906 4.36349 -3.67489 -0.92519 4.71739 -3.67489 -0.40538 4.71739 
-3.67458 -1.20363 4.58193 -3.67458 -0.12693 4.58193 -3.6696 -1.54175 3.529 
-3.6696 -1.54175 4.13118 -3.6696 0.21119 3.529 -3.6696 0.21119 4.13118 
-3.66835 -0.71786 4.75585 -3.66835 -0.6127 4.75585 -3.66774 -1.30113 4.50533 
-3.66774 -0.02943 4.50533 -3.66385 -1.11876 4.64095 -3.66385 -0.2118 4.64095 
-3.6617 -0.97574 4.70664 -3.6617 -0.35483 4.70664 -3.65904 -0.7703 4.7551 
-3.65904 -0.56026 4.7551 -3.65743 -1.52301 3.46656 -3.65743 -1.52301 4.19361 
-3.65743 0.19245 3.46656 -3.65743 0.19245 4.19361 -3.65475 -1.48967 3.39398 
-3.65475 -1.48967 4.26619 -3.65475 0.1591 3.39398 -3.65475 0.1591 4.26619 
-3.6547 -1.38941 3.24232 -3.6547 -1.38941 4.41785 -3.6547 0.05885 4.41785 
-3.65435 -1.59806 3.83009 -3.65435 0.2675 3.83009 -3.65347 -1.5958 3.76046 
-3.65347 -1.5958 3.89972 -3.65347 0.26524 3.76046 -3.65347 0.26524 3.89972 
-3.65164 -1.58886 3.69211 -3.65164 -1.58886 3.96807 -3.65164 0.2583 3.69211 
-3.65164 0.2583 3.96807 -3.64957 -1.45085 3.32373 -3.64957 -1.45085 4.33644 
-3.64957 0.12028 3.32373 -3.64957 0.12028 4.33644 -3.6487 -0.82244 4.75173 
-3.6487 -0.50813 4.75173 -3.64811 -1.57755 3.62441 -3.64811 -1.57755 4.03577 
-3.64811 0.24699 3.62441 -3.64811 0.24699 4.03577 -3.64743 -1.02568 4.6933 
-3.64743 -0.30488 4.6933 -3.64538 -1.16233 4.62344 -3.64538 -0.16823 4.62344 
-3.63985 -1.26234 4.55386 -3.63985 -0.06822 4.55386 -3.63843 -1.56436 3.55999 
-3.63843 -1.56436 4.10019 -3.63843 0.2338 3.55999 -3.63843 0.2338 4.10019 
-3.63735 -0.87413 4.74575 -3.63735 -0.45643 4.74575 -3.63246 -1.07436 4.67746 
-3.63246 -0.2562 4.67746 -3.63123 -1.35605 3.19051 -3.63123 -1.35605 4.46966 
-3.63123 0.02549 4.46966 -3.6308 -0.66528 4.77163 -3.62724 -1.5472 3.49676 
-3.62724 -1.5472 4.16342 -3.62724 0.21664 3.49676 -3.62724 0.21664 4.16342 
-3.62505 -1.51714 3.42429 -3.62505 -1.51714 4.23589 -3.62505 0.18658 3.42429 
-3.62505 0.18658 4.23589 -3.62503 -0.92523 4.73716 -3.62503 -0.40534 4.73716 
-3.62234 -0.71791 4.77315 -3.62234 -0.61266 4.77315 -3.62167 -1.48015 3.35201 
-3.62167 -1.48015 4.30817 -3.62167 0.14959 3.35201 -3.62167 0.14959 4.30817 
-3.61535 -1.43845 3.28338 -3.61535 -1.43845 4.3768 -3.61535 0.10788 3.28338 
-3.61535 0.10788 4.3768 -3.61471 -1.61179 3.79522 -3.61471 -1.61179 3.86495 
-3.61471 0.28122 3.79522 -3.61471 0.28122 3.86495 -3.61467 -1.1189 4.66156 
-3.61467 -0.21166 4.66156 -3.61338 -1.60724 3.72684 -3.61338 -1.60724 3.93334 
-3.61338 0.27667 3.72684 -3.61338 0.27667 3.93334 -3.61269 -0.77059 4.77205 
-3.61269 -0.55997 4.77205 -3.61177 -0.97559 4.72601 -3.61177 -0.35497 4.72601 
-3.61154 -1.22235 4.59742 -3.61154 -0.10822 4.59742 -3.61071 -1.59816 3.6587 
-3.61071 -1.59816 4.00147 -3.61071 0.2676 3.6587 -3.61071 0.2676 4.00147 
-3.60675 -1.58466 3.59161 -3.60675 -1.58466 4.06857 -3.60675 0.2541 3.59161 
-3.60675 0.2541 4.06857 -3.60432 -1.3192 4.52004 -3.60432 -0.01136 4.52004 
-3.60213 -0.82272 4.76828 -3.60213 -0.50784 4.76828 -3.59761 -1.02507 4.71231 
-3.59761 -0.30549 4.71231 -3.59624 -1.56927 3.52776 -3.59624 -1.56927 4.13242 
-3.59624 0.23871 3.52776 -3.59624 0.23871 4.13242 -3.595 -1.54175 3.4544 
-3.595 -1.54175 4.20578 -3.595 0.21119 3.4544 -3.595 0.21119 4.20578 
-3.59282 -1.40709 3.22978 -3.59282 -1.40709 4.4304 -3.59282 0.07653 4.4304 
-3.59217 -1.50805 3.38199 -3.59217 -1.50805 4.27818 -3.59217 0.17748 3.38199 
-3.59217 0.17748 4.27818 -3.58985 -0.87554 4.76187 -3.58985 -0.45502 4.76187 
-3.58763 -1.46824 3.31145 -3.58763 -1.46824 4.34873 -3.58763 0.13767 3.31145 
-3.58763 0.13767 4.34873 -3.58419 -0.66528 4.78703 -3.58258 -1.07353 4.69611 
-3.58258 -0.25703 4.69611 -3.58135 -1.17979 4.63796 -3.58135 -0.15077 4.63796 
-3.57729 -0.92657 4.75281 -3.57729 -0.40399 4.75281 -3.57597 -1.27934 4.56723 
-3.57597 -0.05123 4.56723 -3.57528 -0.71803 4.78824 -3.57528 -0.61253 4.78824 
-3.57499 -1.62496 3.83009 -3.57499 0.2944 3.83009 -3.57433 -1.62271 3.76164 
-3.57433 -1.62271 3.89854 -3.57433 0.29215 3.76164 -3.57433 0.29215 3.89854 
-3.57236 -1.61597 3.69351 -3.57236 -1.61597 3.96667 -3.57236 0.28541 3.69351 
-3.57236 0.28541 3.96667 -3.56908 -1.60477 3.62602 -3.56908 -1.60477 4.03416 
-3.56908 0.27421 3.62602 -3.56908 0.27421 4.03416 -3.56653 -1.37264 3.17792 
-3.56653 -1.37264 4.48225 -3.56653 0.04208 4.48225 -3.56556 -0.77063 4.7867 
-3.56556 -0.55993 4.7867 -3.56451 -1.58916 3.55949 -3.56451 -1.58916 4.10069 
-3.56451 0.2586 3.55949 -3.56451 0.2586 4.10069 -3.56401 -1.56436 3.48556 
-3.56401 -1.56436 4.17461 -3.56401 0.2338 3.48556 -3.56401 0.2338 4.17461 
-3.56365 -0.97706 4.74115 -3.56365 -0.3535 4.74115 -3.5619 -1.53379 3.41312 
-3.5619 -1.53379 4.24706 -3.5619 0.20323 3.41312 -3.5619 0.20323 4.24706 
-3.55819 -1.49643 3.34085 -3.55819 -1.49643 4.31933 -3.55819 0.16586 3.34085 
-3.55819 0.16586 4.31933 -3.55396 -0.82376 4.78259 -3.55396 -0.5068 4.78259 
-3.55273 -1.45396 3.27241 -3.55273 -1.45396 4.38777 -3.55273 0.12339 3.27241 
-3.55273 0.12339 4.38777 -3.54998 -1.13546 4.67469 -3.54998 -0.1951 4.67469 
-3.54926 -1.02641 4.72696 -3.54926 -0.30415 4.72696 -3.54654 -1.23835 4.60968 
-3.54654 -0.09221 4.60968 -3.54159 -0.87643 4.77564 -3.54159 -0.45413 4.77564 
-3.54005 -1.63389 3.79538 -3.54005 -1.63389 3.86479 -3.54005 0.30333 3.79538 
-3.54005 0.30333 3.86479 -3.53897 -1.33456 4.53152 -3.53897 0.004 4.53152 
-3.53872 -1.62936 3.72701 -3.53872 -1.62936 3.93316 -3.53872 0.2988 3.72701 
-3.53872 0.2988 3.93316 -3.53689 -0.66528 4.80012 -3.53607 -1.6203 3.65895 
-3.53607 -1.6203 4.00123 -3.53607 0.28974 3.65895 -3.53607 0.28974 4.00123 
-3.53239 -1.58466 3.51725 -3.53239 -1.58466 4.14293 -3.53239 0.2541 3.51725 
-3.53239 0.2541 4.14293 -3.53213 -1.60683 3.59187 -3.53213 -1.60683 4.06831 
-3.53213 0.27626 3.59187 -3.53213 0.27626 4.06831 -3.53103 -1.55676 3.44403 
-3.53103 -1.55676 4.21614 -3.53103 0.2262 3.44403 -3.53103 0.2262 4.21614 
-3.52856 -0.92746 4.76614 -3.52856 -0.4031 4.76614 -3.52807 -1.52269 3.3718 
-3.52807 -1.52269 4.28838 -3.52807 0.19212 3.3718 -3.52807 0.19212 4.28838 
-3.52779 -0.71807 4.80092 -3.52779 -0.61249 4.80092 -3.52718 -1.42168 3.21899 
-3.52718 -1.42168 4.44119 -3.52718 0.09112 4.44119 -3.52342 -1.48252 3.30146 
-3.52342 -1.48252 4.35871 -3.52342 0.15196 3.30146 -3.52342 0.15196 4.35871 
-3.51666 -0.77123 4.79919 -3.51666 -0.55933 4.79919 -3.516 -1.19487 4.64875 
-3.516 -0.13569 4.64875 -3.51485 -0.97774 4.75397 -3.51485 -0.35282 4.75397 
-3.51178 -1.08144 4.71289 -3.51178 -0.24912 4.71289 -3.51081 -1.29354 4.57725 
-3.51081 -0.03702 4.57725 -3.50499 -1.64275 3.83009 -3.50499 0.31219 3.83009 
-3.50486 -0.82435 4.79456 -3.50486 -0.50621 4.79456 -3.50448 -1.6404 3.76077 
-3.50448 -1.6404 3.89941 -3.50448 0.30984 3.76077 -3.50448 0.30984 3.89941 
-3.50232 -1.63359 3.69247 -3.50232 -1.63359 3.9677 -3.50232 0.30303 3.69247 
-3.50232 0.30303 3.9677 -3.50057 -1.38597 3.16835 -3.50057 -1.38597 4.49183 
-3.50057 0.05541 4.49183 -3.49959 -1.57755 3.47589 -3.49959 -1.57755 4.18429 
-3.49959 0.24699 3.47589 -3.49959 0.24699 4.18429 -3.49917 -1.62222 3.62483 
-3.49917 -1.62222 4.03535 -3.49917 0.29166 3.62483 -3.49917 0.29166 4.03535 
-3.49798 -1.60477 3.55492 -3.49798 -1.60477 4.10526 -3.49798 0.27421 3.55492 
-3.49798 0.27421 4.10526 -3.49757 -1.54663 3.40377 -3.49757 -1.54663 4.2564 
-3.49757 0.21607 3.40377 -3.49757 0.21607 4.2564 -3.49354 -1.50903 3.33185 
-3.49354 -1.50903 4.32833 -3.49354 0.17846 3.33185 -3.49354 0.17846 4.32833 
-3.49272 -0.87678 4.78703 -3.49272 -0.45378 4.78703 -3.489 -1.46609 3.26383 
-3.489 -1.46609 4.39634 -3.489 -0.66528 4.81087 -3.489 0.13553 4.39634 
-3.48083 -1.25145 4.61842 -3.48083 -0.07911 4.61842 -3.47949 -0.92774 4.77702 
-3.47949 -0.40283 4.77702 -3.47844 -1.14238 4.68934 -3.47844 -0.18818 4.68934 
-3.47837 -0.7185 4.81149 -3.47837 -0.61206 4.81149 -3.47775 -1.03328 4.74156 
-3.47775 -0.29728 4.74156 -3.47303 -1.34698 4.53946 -3.47303 0.01641 4.53946 
-3.46906 -1.64921 3.79538 -3.46906 -1.64921 3.86479 -3.46906 0.31865 3.79538 
-3.46906 0.31865 3.86479 -3.46839 -1.64446 3.72632 -3.46839 -1.64446 3.93385 
-3.46839 0.3139 3.72632 -3.46839 0.3139 3.93385 -3.46719 -0.77157 4.80921 
-3.46719 -0.55899 4.80921 -3.46621 -1.56786 3.43554 -3.46621 -1.56786 4.22464 
-3.46621 0.23729 3.43554 -3.46621 0.23729 4.22464 -3.46572 -1.63531 3.65828 
-3.46572 -1.63531 4.0019 -3.46572 0.30475 3.65828 -3.46572 0.30475 4.0019 
-3.4653 -1.59816 3.51329 -3.4653 -1.59816 4.14689 -3.4653 0.2676 3.51329 
-3.4653 0.2676 4.14689 -3.46505 -1.6203 3.58793 -3.46505 -1.6203 4.07225 
-3.46505 0.28974 3.58793 -3.46505 0.28974 4.07225 -3.46315 -1.53341 3.36349 
-3.46315 -1.53341 4.29669 -3.46315 0.20285 3.36349 -3.46315 0.20285 4.29669 
-3.46296 -1.43246 3.21133 -3.46296 -1.43246 4.44884 -3.46296 0.1019 4.44884 
-3.45922 -1.49309 3.294 -3.45922 -1.49309 4.36618 -3.45922 0.16253 4.36618 
-3.4555 -0.82432 4.80405 -3.4555 -0.50624 4.80405 -3.44466 -1.30488 4.58387 
-3.44466 -0.02568 4.58387 -3.44349 -1.20112 4.66105 -3.44349 -0.12944 4.66105 
-3.44334 -0.87661 4.79601 -3.44334 -0.45396 4.79601 -3.44248 -0.98327 4.76647 
-3.44248 -0.3473 4.76647 -3.44064 -0.66528 4.81926 -3.43981 -1.08712 4.72494 
-3.43981 -0.24344 4.72494 -3.43565 -1.39517 3.16138 -3.43565 -1.39517 4.49879 
-3.43565 0.06461 4.49879 -3.43319 -1.65553 3.83009 -3.43319 0.32497 3.83009 
-3.43286 -1.65316 3.76095 -3.43286 -1.65316 3.89923 -3.43286 0.3226 3.76095 
-3.43286 0.3226 3.89923 -3.43234 -1.5556 3.39631 -3.43234 -1.5556 4.26387 
-3.43234 0.22504 3.39631 -3.43234 0.22504 4.26387 -3.43189 -1.58886 3.47236 
-3.43189 -1.58886 4.18781 -3.43189 0.2583 3.47236 -3.43189 0.2583 4.18781 
-3.43186 -1.64607 3.69214 -3.43186 -1.64607 3.96804 -3.43186 0.3155 3.69214 
-3.43186 0.3155 3.96804 -3.43153 -1.63359 3.62168 -3.43153 -1.63359 4.0385 
-3.43153 0.30303 3.62168 -3.43153 0.30303 4.0385 -3.43049 -1.61597 3.55164 
-3.43049 -1.61597 4.10854 -3.43049 0.28541 3.55164 -3.43049 0.28541 4.10854 
-3.42985 -0.71854 4.81937 -3.42985 -0.61202 4.81937 -3.42882 -1.51813 3.32566 
-3.42882 -1.51813 4.33452 -3.42882 0.18757 4.33452 -3.42444 -1.47479 3.25768 
-3.42444 -1.47479 4.4025 -3.42444 0.14423 4.4025 -3.41838 -0.77184 4.81657 
-3.41838 -0.55872 4.81657 -3.40774 -1.25636 4.62863 -3.40774 -0.07421 4.62863 
-3.40769 -1.35489 4.54527 -3.40769 0.02433 4.54527 -3.40658 -0.93244 4.78713 
-3.40658 -0.39812 4.78713 -3.40654 -0.82457 4.81087 -3.40654 -0.50599 4.81087 
-3.40529 -1.14709 4.69925 -3.40529 -0.18347 4.69925 -3.4048 -1.0379 4.75142 
-3.4048 -0.29266 4.75142 -3.39833 -1.65921 3.79539 -3.39833 -1.65921 3.86478 
-3.39833 0.32865 3.79539 -3.39833 0.32865 3.86478 -3.39809 -1.57705 3.43282 
-3.39809 -1.57705 4.22735 -3.39809 0.24649 3.43282 -3.39809 0.24649 4.22735 
-3.39808 -1.54082 3.3583 -3.39808 -1.54082 4.30187 -3.39808 0.21026 3.3583 
-3.39808 0.21026 4.30187 -3.39767 -1.64446 3.65561 -3.39767 -1.64446 4.00457 
-3.39767 0.3139 3.65561 -3.39767 0.3139 4.00457 -3.39766 -1.65446 3.72633 
-3.39766 -1.65446 3.93384 -3.39766 0.3239 3.72633 -3.39766 0.3239 3.93384 
-3.39751 -1.43979 3.20606 -3.39751 -1.43979 4.45411 -3.39751 0.10922 4.45411 
-3.39716 -1.60724 3.51062 -3.39716 -1.60724 4.14955 -3.39716 0.27667 3.51062 
-3.39716 0.27667 4.14955 -3.39698 -1.62936 3.58528 -3.39698 -1.62936 4.0749 
-3.39698 0.2988 3.58528 -3.39698 0.2988 4.0749 -3.3941 -1.50024 3.28897 
-3.3941 -1.50024 4.37121 -3.3941 0.16967 4.37121 -3.39193 -0.66528 4.82527 
-3.38073 -0.71865 4.82488 -3.38073 -0.61191 4.82488 -3.37016 -1.20444 4.66883 
-3.37016 -0.12612 4.66883 -3.3701 -1.40121 3.15732 -3.3701 -1.40121 4.50285 
-3.3701 0.07064 4.50285 -3.3695 -1.31043 4.5904 -3.3695 -0.02014 4.5904 
-3.36931 -0.98707 4.77389 -3.36931 -0.34349 4.77389 -3.36927 -0.77186 4.82153 
-3.36927 -0.55871 4.82153 -3.36883 -0.8784 4.80424 -3.36883 -0.45216 4.80424 
-3.36705 -1.09054 4.7322 -3.36705 -0.24002 4.7322 -3.36354 -1.5958 3.47052 
-3.36354 -1.5958 4.18965 -3.36354 0.26524 3.47052 -3.36354 0.26524 4.18965 
-3.36352 -1.52355 3.32164 -3.36352 -1.52355 4.33854 -3.36352 0.19299 4.33854 
-3.36338 -1.66286 3.83009 -3.36338 0.3323 3.83009 -3.36329 -1.56209 3.39314 
-3.36329 -1.56209 4.26703 -3.36329 0.23153 3.39314 -3.36329 0.23153 4.26703 
-3.36323 -1.6404 3.61952 -3.36323 -1.6404 4.04066 -3.36323 0.30984 3.61952 
-3.36323 0.30984 4.04066 -3.36322 -1.66047 3.76078 -3.36322 -1.66047 3.8994 
-3.36322 0.3299 3.76078 -3.36322 0.3299 3.8994 -3.36305 -1.65316 3.69114 
-3.36305 -1.65316 3.96904 -3.36305 0.3226 3.69114 -3.36305 0.3226 3.96904 
-3.36236 -1.62271 3.54966 -3.36236 -1.62271 4.11051 -3.36236 0.29215 3.54966 
-3.36236 0.29215 4.11051 -3.35931 -1.48003 3.25397 -3.35931 -1.48003 4.4062 
-3.35931 0.14947 4.4062 -3.34298 -0.66528 4.82888 -3.33214 -1.26009 4.63304 
-3.33214 -0.07047 4.63304 -3.33214 -1.14945 4.70423 -3.33214 -0.18111 4.70423 
-3.33211 -1.35863 4.54968 -3.33211 0.02807 4.54968 -3.33211 -1.44358 3.20335 
-3.33211 -1.44358 4.45682 -3.33211 0.11301 4.45682 -3.3317 -0.93366 4.79266 
-3.3317 -0.39691 4.79266 -3.33169 -1.04023 4.75636 -3.33169 -0.29033 4.75636 
-3.33167 -0.82578 4.8164 -3.33167 -0.50478 4.8164 -3.33167 -0.71868 4.82795 
-3.33167 -0.61188 4.82795 -3.32878 -1.5814 3.43071 -3.32878 -1.5814 4.22947 
-3.32878 0.25084 3.43071 -3.32878 0.25084 4.22947 -3.32877 -1.61179 3.50929 
-3.32877 -1.61179 4.15089 -3.32877 0.28122 3.50929 -3.32877 0.28122 4.15089 
-3.32876 -1.54517 3.35618 -3.32876 -1.54517 4.30399 -3.32876 0.21461 4.30399 
-3.32876 -1.50386 3.28642 -3.32876 -1.50386 4.37376 -3.32876 0.17329 4.37376 
-3.32861 -1.64921 3.65494 -3.32861 -1.64921 4.00524 -3.32861 0.31865 3.65494 
-3.32861 0.31865 4.00524 -3.32861 -1.63389 3.58395 -3.32861 -1.63389 4.07622 
-3.32861 0.30333 3.58395 -3.32861 0.30333 4.07622 -3.32861 -1.65921 3.72567 
-3.32861 -1.65921 3.93451 -3.32861 0.32865 3.72567 -3.32861 0.32865 3.93451 
-3.32861 -1.66408 3.79539 -3.32861 -1.66408 3.86478 -3.32861 0.33351 3.79539 
-3.32861 0.33351 3.86478 -3.29391 -1.66528 3.83009 -3.29391 -1.66286 3.76061 
-3.29391 -1.66286 3.89956 -3.29391 -1.65553 3.69081 -3.29391 -1.65553 3.96937 
-3.29391 -1.64275 3.61901 -3.29391 -1.64275 4.04117 -3.29391 -1.62496 3.549 
-3.29391 -1.62496 4.11117 -3.29391 -1.59806 3.46965 -3.29391 -1.59806 4.19053 
-3.29391 -1.56426 3.39209 -3.29391 -1.56426 4.26809 -3.29391 -1.52564 3.3204 
-3.29391 -1.52564 4.33977 -3.29391 -1.48178 3.25274 -3.29391 -1.48178 4.40744 
-3.29391 -1.40335 3.15536 -3.29391 -1.40335 4.50481 -3.29391 -1.31228 4.59258 
-3.29391 -1.20602 4.67128 -3.29391 -1.09168 4.73462 -3.29391 -0.98799 4.77659 
-3.29391 -0.87901 4.80698 -3.29391 -0.77216 4.82436 -3.29391 -0.66528 4.83009 
-3.29391 -0.5584 4.82436 -3.29391 -0.45156 4.80698 -3.29391 -0.34258 4.77659 
-3.29391 -0.23888 4.73462 -3.29391 -0.12454 4.67128 -3.29391 -0.01828 4.59258 
-3.29391 0.07279 4.50481 -3.29391 0.15122 4.40744 -3.29391 0.19508 4.33977 
-3.29391 0.23369 4.26809 -3.29391 0.2675 3.46965 -3.29391 0.2675 4.19053 
-3.29391 0.2944 3.549 -3.29391 0.2944 4.11117 -3.29391 0.31219 3.61901 
-3.29391 0.31219 4.04117 -3.29391 0.32497 3.69081 -3.29391 0.32497 3.96937 
-3.29391 0.3323 3.76061 -3.29391 0.3323 3.89956 -3.29391 0.33472 3.83009 
-3.25921 -1.66408 3.79539 -3.25921 -1.66408 3.86478 -3.25921 0.33351 3.79539 
-3.25921 0.33351 3.86478 -3.25921 -1.65921 3.72567 -3.25921 -1.65921 3.93451 
-3.25921 0.32865 3.72567 -3.25921 0.32865 3.93451 -3.2592 -1.63389 3.58395 
-3.2592 -1.63389 4.07622 -3.2592 0.30333 3.58395 -3.2592 0.30333 4.07622 
-3.2592 -1.64921 3.65494 -3.2592 -1.64921 4.00524 -3.2592 0.31865 3.65494 
-3.2592 0.31865 4.00524 -3.25905 -1.50386 3.28642 -3.25905 -1.50386 4.37376 
-3.25905 0.17329 4.37376 -3.25905 -1.54517 3.35618 -3.25905 -1.54517 4.30399 
-3.25905 0.21461 4.30399 -3.25904 -1.61179 3.50929 -3.25904 -1.61179 4.15089 
-3.25904 0.28122 3.50929 -3.25904 0.28122 4.15089 -3.25904 -1.5814 3.43071 
-3.25904 -1.5814 4.22947 -3.25904 0.25084 4.22947 -3.25615 -0.71868 4.82795 
-3.25615 -0.61188 4.82795 -3.25615 -0.82578 4.8164 -3.25615 -0.50478 4.8164 
-3.25612 -1.04023 4.75636 -3.25612 -0.29033 4.75636 -3.25612 -0.93366 4.79266 
-3.25612 -0.39691 4.79266 -3.25571 -1.44358 3.20335 -3.25571 -1.44358 4.45682 
-3.25571 0.11301 4.45682 -3.25571 -1.35863 3.1105 -3.25571 -1.35863 4.54968 
-3.25571 0.02807 4.54968 -3.25567 -1.14945 4.70423 -3.25567 -0.18111 4.70423 
-3.25567 -1.26009 4.63304 -3.25567 -0.07047 4.63304 -3.24484 -0.66528 4.82888 
-3.22851 -1.48003 3.25397 -3.22851 -1.48003 4.4062 -3.22851 0.14947 4.4062 
-3.22546 -1.62271 3.54966 -3.22546 -1.62271 4.11051 -3.22546 0.29215 3.54966 
-3.22546 0.29215 4.11051 -3.22477 -1.65316 3.69114 -3.22477 -1.65316 3.96904 
-3.22477 0.3226 3.69114 -3.22477 0.3226 3.96904 -3.2246 -1.66047 3.76078 
-3.2246 -1.66047 3.8994 -3.2246 0.3299 3.76078 -3.2246 0.3299 3.8994 
-3.22459 -1.6404 3.61952 -3.22459 -1.6404 4.04066 -3.22459 0.30984 3.61952 
-3.22459 0.30984 4.04066 -3.22453 -1.56209 3.39314 -3.22453 -1.56209 4.26703 
-3.22453 0.23153 4.26703 -3.22443 -1.66286 3.83009 -3.22443 0.3323 3.83009 
-3.2243 -1.52355 3.32164 -3.2243 -1.52355 4.33854 -3.2243 0.19299 4.33854 
-3.22428 -1.5958 3.47052 -3.22428 -1.5958 4.18965 -3.22428 0.26524 3.47052 
-3.22428 0.26524 4.18965 -3.22076 -1.09054 4.7322 -3.22076 -0.24002 4.7322 
-3.21898 -0.8784 4.80424 -3.21898 -0.45216 4.80424 -3.21855 -0.77186 4.82153 
-3.21855 -0.55871 4.82153 -3.21851 -0.98707 4.77389 -3.21851 -0.34349 4.77389 
-3.21831 -1.31043 4.5904 -3.21831 -0.02014 4.5904 -3.21772 -1.40121 3.15732 
-3.21772 -1.40121 4.50285 -3.21772 0.07064 4.50285 -3.21766 -1.20444 4.66883 
-3.21766 -0.12612 4.66883 -3.20709 -0.71865 4.82488 -3.20709 -0.61191 4.82488 
-3.19589 -0.66528 4.82527 -3.19371 -1.50024 3.28897 -3.19371 -1.50024 4.37121 
-3.19371 0.16967 4.37121 -3.19083 -1.62936 3.58528 -3.19083 -1.62936 4.0749 
-3.19083 0.2988 3.58528 -3.19083 0.2988 4.0749 -3.19066 -1.60724 3.51062 
-3.19066 -1.60724 4.14955 -3.19066 0.27667 3.51062 -3.19066 0.27667 4.14955 
-3.19031 -1.43979 3.20606 -3.19031 -1.43979 4.45411 -3.19031 0.10922 4.45411 
-3.19015 -1.65446 3.72633 -3.19015 -1.65446 3.93384 -3.19015 0.3239 3.72633 
-3.19015 0.3239 3.93384 -3.19014 -1.64446 3.65561 -3.19014 -1.64446 4.00457 
-3.19014 0.3139 3.65561 -3.19014 0.3139 4.00457 -3.18974 -1.54082 3.3583 
-3.18974 -1.54082 4.30187 -3.18974 0.21026 4.30187 -3.18973 -1.57705 3.43282 
-3.18973 -1.57705 4.22735 -3.18973 0.24649 4.22735 -3.18949 -1.65921 3.79539 
-3.18949 -1.65921 3.86478 -3.18949 0.32865 3.79539 -3.18949 0.32865 3.86478 
-3.18302 -1.0379 4.75142 -3.18302 -0.29266 4.75142 -3.18253 -1.14709 4.69925 
-3.18253 -0.18347 4.69925 -3.18127 -0.82457 4.81087 -3.18127 -0.50599 4.81087 
-3.18124 -0.93244 4.78713 -3.18124 -0.39812 4.78713 -3.18013 -1.35489 3.1149 
-3.18013 -1.35489 4.54527 -3.18013 0.02433 4.54527 -3.18008 -1.25636 4.62863 
-3.18008 -0.07421 4.62863 -3.16944 -0.77184 4.81657 -3.16944 -0.55872 4.81657 
-3.16338 -1.47479 3.25768 -3.16338 -1.47479 4.4025 -3.16338 0.14423 4.4025 
-3.159 -1.51813 3.32566 -3.159 -1.51813 4.33452 -3.159 0.18757 4.33452 
-3.15797 -0.71854 4.81937 -3.15797 -0.61202 4.81937 -3.15733 -1.61597 3.55164 
-3.15733 -1.61597 4.10854 -3.15733 0.28541 3.55164 -3.15733 0.28541 4.10854 
-3.15629 -1.63359 3.62168 -3.15629 -1.63359 4.0385 -3.15629 0.30303 3.62168 
-3.15629 0.30303 4.0385 -3.15596 -1.64607 3.69214 -3.15596 -1.64607 3.96804 
-3.15596 0.3155 3.69214 -3.15596 0.3155 3.96804 -3.15593 -1.58886 3.47236 
-3.15593 -1.58886 4.18781 -3.15593 0.2583 4.18781 -3.15548 -1.5556 3.39631 
-3.15548 -1.5556 4.26387 -3.15548 0.22504 4.26387 -3.15496 -1.65316 3.76095 
-3.15496 -1.65316 3.89923 -3.15496 0.3226 3.76095 -3.15496 0.3226 3.89923 
-3.15463 -1.65553 3.83009 -3.15463 0.32497 3.83009 -3.15217 -1.39517 3.16138 
-3.15217 -1.39517 4.49879 -3.15217 0.06461 4.49879 -3.14801 -1.08712 4.72494 
-3.14801 -0.24344 4.72494 -3.14718 -0.66528 4.81926 -3.14534 -0.98327 4.76647 
-3.14534 -0.3473 4.76647 -3.14448 -0.87661 4.79601 -3.14448 -0.45396 4.79601 
-3.14433 -1.20112 4.66105 -3.14433 -0.12944 4.66105 -3.14315 -1.30488 4.58387 
-3.14315 -0.02568 4.58387 -3.13232 -0.82432 4.80405 -3.13232 -0.50624 4.80405
[truncated: 4,773,250 more chars]
