# Supplementary material for: Visualizing electron delocalization in contorted polycyclic aromatic hydrocarbons
Source: Chem Sci. 2021 Sep 8;12(39):13092–100. doi: 10.1039/d1sc03368a (PMC8513938; doi:10.1039/d1sc03368a)
Supplement: SC-012-D1SC03368A-s007 [file SC-012-D1SC03368A-s007.vtk]

# vtk DataFile Version 5.1
vtk output
ASCII
DATASET POLYDATA
POINTS 113937 double
-1.9622 3.10017 0.37939 -1.9622 3.10017 0.47753 -1.96126 3.04677 0.3907 
-1.96126 3.04677 0.46622 -1.96126 3.15357 0.3907 -1.96126 3.15357 0.46622 
-1.95859 3.10017 0.33044 -1.95859 3.10017 0.52648 -1.95819 3.0468 0.34164 
-1.95819 3.0468 0.51528 -1.95819 3.15354 0.34164 -1.95819 3.15354 0.51528 
-1.95767 2.99329 0.42846 -1.95767 3.20705 0.42846 -1.95485 2.9936 0.3531 
-1.95485 2.9936 0.50382 -1.95485 3.20675 0.3531 -1.95485 3.20675 0.50382 
-1.95269 3.04691 0.29252 -1.95269 3.04691 0.5644 -1.95269 3.15343 0.29252 
-1.95269 3.15343 0.5644 -1.95258 3.10017 0.28173 -1.95258 3.10017 0.57519 
-1.94989 2.99361 0.30399 -1.94989 2.99361 0.55293 -1.94989 3.20673 0.30399 
-1.94989 3.20673 0.55293 -1.94971 2.93967 0.3907 -1.94971 2.93967 0.46622 
-1.94971 3.26067 0.3907 -1.94971 3.26067 0.46622 -1.9448 3.04695 0.244 
-1.9448 3.04695 0.61291 -1.9448 3.15339 0.244 -1.9448 3.15339 0.61291 
-1.94419 2.94088 0.31582 -1.94419 2.94088 0.54109 -1.94419 3.10017 0.23337 
-1.94419 3.10017 0.62355 -1.94419 3.25946 0.31582 -1.94419 3.25946 0.54109 
-1.94252 2.99388 0.25518 -1.94252 2.99388 0.60174 -1.94252 3.20646 0.25518 
-1.94252 3.20646 0.60174 -1.94029 2.88645 0.42846 -1.94029 3.3139 0.42846 
-1.93755 2.88705 0.35353 -1.93755 2.88705 0.50338 -1.93755 3.31329 0.35353 
-1.93755 3.31329 0.50338 -1.93736 2.94113 0.26687 -1.93736 2.94113 0.59005 
-1.93736 3.25921 0.26687 -1.93736 3.25921 0.59005 -1.93423 3.04738 0.19457 
-1.93423 3.04738 0.66234 -1.93423 3.15296 0.19457 -1.93423 3.15296 0.66234 
-1.93343 3.10017 0.18548 -1.93343 3.10017 0.67144 -1.9325 2.99422 0.20571 
-1.9325 2.99422 0.65121 -1.9325 3.20612 0.20571 -1.9325 3.20612 0.65121 
-1.92933 2.88885 0.27903 -1.92933 2.88885 0.57789 -1.92933 3.3115 0.27903 
-1.92933 3.3115 0.57789 -1.92787 2.9411 0.21751 -1.92787 2.9411 0.63941 
-1.92787 3.25924 0.21751 -1.92787 3.25924 0.63941 -1.92597 2.8318 0.39067 
-1.92597 2.8318 0.46625 -1.92597 3.36855 0.39067 -1.92597 3.36855 0.46625 
-1.92155 3.04742 0.14709 -1.92155 3.04742 0.70983 -1.92155 3.15292 0.14709 
-1.92155 3.15292 0.70983 -1.92044 2.83301 0.31579 -1.92044 2.83301 0.54113 
-1.92044 3.36733 0.31579 -1.92044 3.36733 0.54113 -1.92035 2.88867 0.22965 
-1.92035 2.88867 0.62727 -1.92035 3.31167 0.22965 -1.92035 3.31167 0.62727 
-1.92034 3.10017 0.13817 -1.92034 3.10017 0.71874 -1.92001 2.99482 0.15681 
-1.92001 2.99482 0.70011 -1.92001 3.20552 0.15681 -1.92001 3.20552 0.70011 
-1.9159 2.94169 0.1684 -1.9159 2.94169 0.68851 -1.9159 3.25865 0.1684 
-1.9159 3.25865 0.68851 -1.91033 2.83772 0.24287 -1.91033 2.83772 0.61404 
-1.91033 3.36263 0.24287 -1.91033 3.36263 0.61404 -1.9099 2.77747 0.42846 
-1.9099 3.42288 0.42846 -1.90895 2.88902 0.18077 -1.90895 2.88902 0.67614 
-1.90895 3.31132 0.18077 -1.90895 3.31132 0.67614 -1.90721 2.77838 0.35306 
-1.90721 2.77838 0.50386 -1.90721 3.42196 0.35306 -1.90721 3.42196 0.50386 
-1.90646 3.04755 0.10002 -1.90646 3.04755 0.75689 -1.90646 3.1528 0.10002 
-1.90646 3.1528 0.75689 -1.90536 2.99486 0.10968 -1.90536 2.99486 0.74724 
-1.90536 3.20548 0.10968 -1.90536 3.20548 0.74724 -1.90495 3.10017 0.09157 
-1.90495 3.10017 0.76535 -1.9016 2.94273 0.12023 -1.9016 2.94273 0.73668 
-1.9016 3.25761 0.12023 -1.9016 3.25761 0.73668 -1.89978 2.78219 0.27988 
-1.89978 2.78219 0.57703 -1.89978 3.41816 0.27988 -1.89978 3.41816 0.57703 
-1.89946 2.83799 0.19381 -1.89946 2.83799 0.66311 -1.89946 3.36235 0.19381 
-1.89946 3.36235 0.66311 -1.89518 2.88991 0.13252 -1.89518 2.88991 0.7244 
-1.89518 3.31043 0.13252 -1.89518 3.31043 0.7244 -1.88968 2.72522 0.39067 
-1.88968 2.72522 0.46624 -1.88968 3.47512 0.39067 -1.88968 3.47512 0.46624 
-1.88916 3.04759 0.05402 -1.88916 3.04759 0.8029 -1.88916 3.15275 0.05402 
-1.88916 3.15275 0.8029 -1.88841 2.99515 0.06332 -1.88841 2.99515 0.79359 
-1.88841 3.20519 0.06332 -1.88841 3.20519 0.79359 -1.88728 2.78771 0.20752 
-1.88728 2.78771 0.6494 -1.88728 3.10017 0.04577 -1.88728 3.10017 0.81114 
-1.88728 3.41263 0.20752 -1.88728 3.41263 0.6494 -1.88613 2.83888 0.14507 
-1.88613 2.83888 0.71184 -1.88613 3.36146 0.14507 -1.88613 3.36146 0.71184 
-1.88504 2.94302 0.07366 -1.88504 2.94302 0.78325 -1.88504 3.25733 0.07366 
-1.88504 3.25733 0.78325 -1.88473 2.72755 0.31757 -1.88473 2.72755 0.53935 
-1.88473 3.47279 0.31757 -1.88473 3.47279 0.53935 -1.87906 2.89132 0.08501 
-1.87906 2.89132 0.7719 -1.87906 3.30902 0.08501 -1.87906 3.30902 0.7719 
-1.87487 2.73217 0.24461 -1.87487 2.73217 0.6123 -1.87487 3.46817 0.24461 
-1.87487 3.46817 0.6123 -1.87446 2.78839 0.15871 -1.87446 2.78839 0.6982 
-1.87446 3.41195 0.15871 -1.87446 3.41195 0.6982 -1.87048 2.84023 0.09733 
-1.87048 2.84023 0.75958 -1.87048 3.36012 0.09733 -1.87048 3.36012 0.75958 
-1.86794 2.67377 0.42846 -1.86794 3.52657 0.42846 -1.86739 3.10017 0.0009 
-1.86739 3.10017 0.85601 -1.86734 3.04989 0.00376 -1.86734 3.04989 0.85316 
-1.86734 3.15045 0.00376 -1.86734 3.15045 0.85316 -1.86714 2.99735 0.01291 
-1.86714 2.99735 0.84401 -1.86714 3.20299 0.01291 -1.86714 3.20299 0.84401 
-1.86551 2.67491 0.35531 -1.86551 2.67491 0.5016 -1.86551 3.52543 0.35531 
-1.86551 3.52543 0.5016 -1.86432 2.94479 0.02324 -1.86432 2.94479 0.83367 
-1.86432 3.25556 0.02324 -1.86432 3.25556 0.83367 -1.86027 2.73904 0.1731 
-1.86027 2.73904 0.68381 -1.86027 3.4613 0.1731 -1.86027 3.4613 0.68381 
-1.85932 2.78986 0.1106 -1.85932 2.78986 0.74632 -1.85932 3.41048 0.1106 
-1.85932 3.41048 0.74632 -1.85884 2.89293 0.03446 -1.85884 2.89293 0.82245 
-1.85884 3.30741 0.03446 -1.85884 3.30741 0.82245 -1.85826 2.67833 0.28256 
-1.85826 2.67833 0.57436 -1.85826 3.52201 0.28256 -1.85826 3.52201 0.57436 
-1.8507 2.84027 0.04748 -1.8507 2.84027 0.80943 -1.8507 3.36008 0.04748 
-1.8507 3.36008 0.80943 -1.84621 2.68401 0.21059 -1.84621 2.68401 0.64633 
-1.84621 3.51633 0.21059 -1.84621 3.51633 0.64633 -1.84563 2.74038 0.12476 
-1.84563 2.74038 0.73216 -1.84563 3.45996 0.12476 -1.84563 3.45996 0.73216 
-1.84535 3.04995 -0.0402 -1.84535 3.04995 0.89711 -1.84535 3.15039 -0.0402 
-1.84535 3.15039 0.89711 -1.84532 3.10017 -0.04294 -1.84532 3.10017 0.89985 
-1.84316 2.99985 -0.03627 -1.84316 2.99985 0.89318 -1.84316 3.20049 -0.03627 
-1.84316 3.20049 0.89318 -1.84082 2.94728 -0.02625 -1.84082 2.94728 0.88316 
-1.84082 3.25306 -0.02625 -1.84082 3.25306 0.88316 -1.83995 2.78972 0.06066 
-1.83995 2.78972 0.79625 -1.83995 3.41063 0.06066 -1.83995 3.41063 0.79625 
-1.83754 2.616 0.39022 -1.83754 2.616 0.46669 -1.83754 3.58434 0.39022 
-1.83754 3.58434 0.46669 -1.83597 2.89515 -0.01492 -1.83597 2.89515 0.87184 
-1.83597 3.30519 -0.01492 -1.83597 3.30519 0.87184 -1.83257 2.61836 0.31708 
-1.83257 2.61836 0.53984 -1.83257 3.58198 0.31708 -1.83257 3.58198 0.53984 
-1.82943 2.69192 0.13978 -1.82943 2.69192 0.71713 -1.82943 3.50842 0.13978 
-1.82943 3.50842 0.71713 -1.82832 2.84242 -0.00221 -1.82832 2.84242 0.85913 
-1.82832 3.35792 -0.00221 -1.82832 3.35792 0.85913 -1.82661 2.73977 0.07493 
-1.82661 2.73977 0.78198 -1.82661 3.46057 0.07493 -1.82661 3.46057 0.78198 
-1.82266 2.62307 0.24393 -1.82266 2.62307 0.61299 -1.82266 3.57727 0.24393 
-1.82266 3.57727 0.61299 -1.82113 3.10017 -0.08564 -1.82113 3.10017 0.94256 
-1.82111 3.05011 -0.08323 -1.82111 3.05011 0.94015 -1.82111 3.15023 -0.08323 
-1.82111 3.15023 0.94015 -1.81905 2.99995 -0.0793 -1.81905 2.99995 0.93622 
-1.81905 3.20039 -0.0793 -1.81905 3.20039 0.93622 -1.81807 2.79046 0.01179 
-1.81807 2.79046 0.84513 -1.81807 3.40988 0.01179 -1.81807 3.40988 0.84513 
-1.81485 2.95028 -0.07411 -1.81485 2.95028 0.93103 -1.81485 3.25006 -0.07411 
-1.81485 3.25006 0.93103 -1.81077 2.69109 0.0899 -1.81077 2.69109 0.76701 
-1.81077 3.50925 0.0899 -1.81077 3.50925 0.76701 -1.81051 2.89798 -0.06299 
-1.81051 2.89798 0.9199 -1.81051 3.30236 -0.06299 -1.81051 3.30236 0.9199 
-1.80801 2.62999 0.17239 -1.80801 2.62999 0.68453 -1.80801 3.57035 0.17239 
-1.80801 3.57035 0.68453 -1.8051 2.74042 0.02581 -1.8051 2.74042 0.83111 
-1.8051 3.45992 0.02581 -1.8051 3.45992 0.83111 -1.80459 2.55943 0.42846 
-1.80459 3.64091 0.42846 -1.8032 2.8453 -0.0509 -1.8032 2.8453 0.90781 
-1.8032 3.35504 -0.0509 -1.8032 3.35504 0.90781 -1.80214 2.56101 0.35221 
-1.80214 2.56101 0.50471 -1.80214 3.63933 0.35221 -1.80214 3.63933 0.50471 
-1.79491 3.05017 -0.1248 -1.79491 3.05017 0.98172 -1.79491 3.15017 -0.1248 
-1.79491 3.15017 0.98172 -1.79487 2.64655 0.1077 -1.79487 2.64655 0.74922 
-1.79487 3.10017 -0.12711 -1.79487 3.10017 0.98403 -1.79487 3.55379 0.1077 
-1.79487 3.55379 0.74922 -1.79437 2.56433 0.27888 -1.79437 2.56433 0.57804 
-1.79437 3.63601 0.27888 -1.79437 3.63601 0.57804 -1.79345 2.79311 -0.03708 
-1.79345 2.79311 0.894 -1.79345 3.40723 -0.03708 -1.79345 3.40723 0.894 
-1.79286 3.00029 -0.12111 -1.79286 3.00029 0.97802 -1.79286 3.20005 -0.12111 
-1.79286 3.20005 0.97802 -1.78971 2.69142 0.04099 -1.78971 2.69142 0.81593 
-1.78971 3.50892 0.04099 -1.78971 3.50892 0.81593 -1.78873 2.95067 -0.11603 
-1.78873 2.95067 0.97295 -1.78873 3.24968 -0.11603 -1.78873 3.24968 0.97295 
-1.78254 2.90141 -0.1096 -1.78254 2.90141 0.96651 -1.78254 3.29893 -0.1096 
-1.78254 3.29893 0.96651 -1.78206 2.57058 0.20637 -1.78206 2.57058 0.65055 
-1.78206 3.62976 0.20637 -1.78206 3.62976 0.65055 -1.78132 2.74214 0.87882 
-1.78132 3.4582 -0.0219 -1.78132 3.4582 0.87882 -1.77565 2.84868 0.95477 
-1.77565 3.35167 -0.09785 -1.77565 3.35167 0.95477 -1.77427 2.64669 0.05852 
-1.77427 2.64669 0.7984 -1.77427 3.55365 0.05852 -1.77427 3.55365 0.7984 
-1.77127 2.58566 0.14101 -1.77127 2.58566 0.7159 -1.77127 3.61468 0.14101 
-1.77127 3.61468 0.7159 -1.76661 3.10017 -0.16724 -1.76661 3.10017 1.02416 
-1.76636 2.50536 0.39022 -1.76636 2.50536 0.46669 -1.76636 3.69498 0.39022 
-1.76636 3.69498 0.46669 -1.76635 2.79669 0.94146 -1.76635 3.40366 -0.08455 
-1.76635 3.40366 0.94146 -1.76631 2.69291 0.86375 -1.76631 3.50743 -0.00683 
-1.76631 3.50743 0.86375 -1.76598 3.05081 -0.16604 -1.76598 3.05081 1.02295 
-1.76598 3.14953 -0.16604 -1.76598 3.14953 1.02295 -1.76407 3.00086 -0.16236 
-1.76407 3.00086 1.01928 -1.76407 3.19948 -0.16236 -1.76407 3.19948 1.01928 
-1.76195 2.5091 0.31463 -1.76195 2.5091 0.54229 -1.76195 3.69125 0.31463 
-1.76195 3.69125 0.54229 -1.76012 2.95092 1.01409 -1.76012 3.24943 -0.15718 
-1.76012 3.24943 1.01409 -1.75675 2.60312 0.07699 -1.75675 2.60312 0.77993 
-1.75675 3.59722 0.07699 -1.75675 3.59722 0.77993 -1.75466 2.74559 0.92664 
-1.75466 3.45475 0.92664 -1.75403 2.90159 1.00766 -1.75403 3.29876 1.00766 
-1.75173 2.514 0.24153 -1.75173 2.514 0.61538 -1.75173 3.68634 0.24153 
-1.75173 3.68634 0.61538 -1.75122 2.64809 0.84675 -1.75122 3.55225 0.01016 
-1.75122 3.55225 0.84675 -1.7464 2.85348 0.99948 -1.7464 3.34686 0.99948 
-1.743 2.5271 0.17583 -1.743 2.5271 0.68109 -1.743 3.67324 0.17583 
-1.743 3.67324 0.68109 -1.74063 2.69556 0.91033 -1.74063 3.50479 0.91033 
-1.73757 2.80126 0.98641 -1.73757 3.39908 0.98641 -1.73641 3.10017 -0.20594 
-1.73641 3.10017 1.06285 -1.73577 3.05087 -0.2048 -1.73577 3.05087 1.06171 
-1.73577 3.14947 -0.2048 -1.73577 3.14947 1.06171 -1.73414 2.6042 0.82842 
-1.73414 3.59614 0.02849 -1.73414 3.59614 0.82842 -1.73326 3.00168 1.05903 
-1.73326 3.19866 1.05903 -1.73073 2.54311 0.11083 -1.73073 2.54311 0.74609 
-1.73073 3.65724 0.11083 -1.73073 3.65724 0.74609 -1.72937 2.95178 1.05398 
-1.72937 3.24856 1.05398 -1.72634 2.74965 0.97165 -1.72634 3.45069 0.97165 
-1.72594 2.65056 0.89364 -1.72594 3.54978 0.89364 -1.72589 3.74717 0.42846 
-1.72371 3.74532 0.35286 -1.72371 3.74532 0.50405 -1.72354 2.90226 1.04735 
-1.72354 3.29809 1.04735 -1.71718 3.73977 0.2777 -1.71718 3.73977 0.57921 
-1.71597 2.85418 1.0393 -1.71597 3.34616 1.0393 -1.71524 2.56182 0.80913 
-1.71524 3.63852 0.04778 -1.71524 3.63852 0.80913 -1.71274 2.69935 0.95555 
-1.71274 3.50099 0.95555 -1.71056 2.47191 0.21155 -1.71056 3.72843 0.21155 
-1.71056 3.72843 0.64536 -1.70932 2.6067 0.87577 -1.70932 3.59364 0.87577 
-1.70658 2.8067 1.02976 -1.70658 3.39364 1.02976 -1.70435 3.10017 -0.2431 
-1.70435 3.10017 1.10002 -1.70354 3.05104 1.09912 -1.70354 3.1493 1.09912 
-1.70108 3.0018 1.09641 -1.70108 3.19854 1.09641 -1.70054 2.48612 0.14639 
-1.70054 3.71423 0.14639 -1.70054 3.71423 0.71052 -1.69794 2.65471 0.94034 
-1.69794 3.54563 0.94034 -1.69684 2.95303 1.09209 -1.69684 3.24731 1.09209 
-1.69575 2.75497 1.0154 -1.69575 3.44537 1.0154 -1.69114 2.90342 1.08548 
-1.69114 3.29692 1.08548 -1.69083 2.56409 0.85678 -1.69083 3.63625 0.85678 
-1.68717 2.50311 0.7744 -1.68717 3.69723 0.08251 -1.68717 3.69723 0.7744 
-1.6835 2.85549 1.07776 -1.6835 3.34485 1.07776 -1.68299 3.79352 0.39026 
-1.68299 3.79352 0.46666 -1.68273 2.70428 0.99927 -1.68273 3.49606 0.99927 
-1.68174 2.61054 0.92267 -1.68174 3.5898 0.92267 -1.67859 3.78978 0.31468 
-1.67859 3.78978 0.54224 -1.67422 2.80792 1.06825 -1.67422 3.39242 1.06825 
-1.67277 3.78187 0.24934 -1.67277 3.78187 0.60758 -1.67051 2.52282 0.83671 
-1.67051 3.10017 1.13556 -1.67051 3.67752 0.83671 -1.66966 3.0511 1.13471 
-1.66966 3.14924 1.13471 -1.66824 2.65952 0.98436 -1.66824 3.54083 0.98436 
-1.6671 3.00215 1.13216 -1.6671 3.19819 1.13216 -1.66484 3.76945 0.1834 
-1.66484 3.76945 0.67352 -1.66359 2.56735 0.90369 -1.66359 3.63299 0.90369 
-1.66327 2.7613 1.05723 -1.66327 3.43904 1.05723 -1.66285 2.95344 1.12791 
-1.66285 3.2469 1.12791 -1.65692 2.90508 1.12198 -1.65692 3.29526 1.12198 
-1.65335 3.75409 0.11805 -1.65335 3.75409 0.73887 -1.65202 2.61583 0.9681 
-1.65202 3.58451 0.9681 -1.65068 2.71033 1.04138 -1.65068 3.49001 1.04138 
-1.64932 2.85719 1.11437 -1.64932 3.34315 1.11437 -1.64364 2.52574 0.88377 
-1.64364 3.6746 0.88377 -1.64006 2.80989 1.10512 -1.64006 3.39046 1.10512 
-1.63864 3.73602 0.80229 -1.63813 3.83824 0.42846 -1.63636 2.66557 1.02699 
-1.63636 3.53478 1.02699 -1.63616 3.8361 0.35226 -1.63616 3.8361 0.50465 
-1.63496 3.10017 1.16941 -1.63425 2.57242 0.94946 -1.63425 3.62792 0.94946 
-1.63406 3.05104 1.16859 -1.63406 3.1493 1.16859 -1.63211 3.83006 0.28672 
-1.63211 3.83006 0.5702 -1.63135 3.0018 1.16613 -1.63135 3.19854 1.16613 
-1.62917 2.76328 1.09423 -1.62917 3.43706 1.09423 -1.62704 2.95303 1.1619 
-1.62704 3.24731 1.1619 -1.62514 3.82086 0.22179 -1.62514 3.82086 0.63512 
-1.62275 3.71405 0.86253 -1.62046 2.62162 1.01092 -1.62046 3.57873 1.01092 
-1.62043 2.90342 1.1562 -1.62043 3.29692 1.1562 -1.61668 2.71749 1.08174 
-1.61668 3.48285 1.08174 -1.61556 3.80753 0.15584 -1.61556 3.80753 0.70108 
-1.61476 2.53036 0.9295 -1.61476 3.66999 0.9295 -1.6127 2.85549 1.14855 
-1.6127 3.34485 1.14855 -1.60319 2.80792 1.13927 -1.60319 3.39242 1.13927 
-1.60309 2.57907 0.99349 -1.60309 3.62127 0.99349 -1.60297 3.79094 0.09114 
-1.60297 3.79094 0.76578 -1.60262 2.67262 1.06767 -1.60262 3.52773 1.06767 
-1.59779 3.10017 1.20147 -1.59665 3.05087 1.20083 -1.59665 3.14947 1.20083 
-1.59423 3.70971 0.90859 -1.59397 3.00168 1.19831 -1.59397 3.19866 1.19831 
-1.59217 2.7613 1.12833 -1.59217 3.43904 1.12833 -1.59014 3.87847 0.39026 
-1.59014 3.87847 0.46666 -1.58893 3.7709 0.82701 -1.58892 2.95178 1.19442 
-1.58892 3.24856 1.19442 -1.58743 3.87468 0.32486 -1.58743 3.87468 0.53206 
-1.58701 2.62877 1.05207 -1.58701 3.57157 1.05207 -1.58396 2.53665 0.97375 
-1.58396 3.66369 0.97375 -1.58229 2.90226 1.1886 -1.58229 3.29809 1.1886 
-1.58215 3.86735 0.2594 -1.58215 3.86735 0.59751 -1.57632 2.71033 1.11574 
-1.57632 3.49001 1.11574 -1.5745 3.85657 0.19519 -1.5745 3.85657 0.66173 
-1.57424 2.85418 1.18103 -1.57424 3.34616 1.18103 -1.57216 3.74794 0.8865 
-1.56991 2.58607 1.03496 -1.56991 3.61427 1.03496 -1.5647 3.39364 1.17163 
-1.56371 3.84198 0.12955 -1.56371 3.84198 0.72737 -1.56367 2.49677 0.95341 
-1.56367 3.70358 0.95341 -1.56194 2.66557 1.10142 -1.56194 3.53478 1.10142 
-1.5591 3.10017 1.23167 -1.5579 3.05081 1.23104 -1.5579 3.14953 1.23104 
-1.55422 3.00086 1.22913 -1.55422 3.19948 1.22913 -1.55134 2.5446 1.0164 
-1.55134 3.65574 1.0164 -1.55117 3.8243 0.78924 -1.55034 3.44537 1.16081 
-1.54904 2.95092 1.22517 -1.54904 3.24943 1.22517 -1.54586 2.62162 1.08552 
-1.54586 3.57873 1.08552 -1.5426 3.29876 1.21909 -1.54194 3.74221 0.93153 
-1.54075 3.91667 0.42846 -1.53952 3.91492 0.36305 -1.53952 3.91492 0.49386 
-1.53611 3.80323 0.85002 -1.53581 3.90968 0.29793 -1.53581 3.90968 0.55898 
-1.53442 3.34686 1.21145 -1.53421 3.49606 1.14779 -1.53135 2.50447 0.99641 
-1.53135 3.69587 0.99641 -1.52966 3.90098 0.23337 -1.52966 3.90098 0.62355 
-1.52843 2.57907 1.06814 -1.52843 3.62127 1.06814 -1.52136 3.39908 1.20263 
-1.52108 3.88885 0.16964 -1.52108 3.88885 0.68728 -1.5193 3.54083 1.13329 
-1.51897 3.10017 1.25993 -1.51897 3.77906 0.90851 -1.51666 3.05017 1.25996 
-1.51666 3.15017 1.25996 -1.51297 3.20005 1.25792 -1.51011 3.87334 0.7499 
-1.51 3.73456 0.97506 -1.50869 2.53665 1.04902 -1.50869 3.66369 1.04902 
-1.50789 3.24968 1.25379 -1.50707 3.93875 0.3936 -1.50707 3.93875 0.46331 
-1.50659 3.45069 1.1914 -1.50452 3.93513 0.32826 -1.50452 3.93513 0.52865 
-1.50304 3.58451 1.11708 -1.50146 3.29893 1.2476 -1.49949 3.92798 0.26314 
-1.49949 3.92798 0.59377 -1.4968 3.85452 0.81114 -1.49202 3.91741 0.19894 
-1.49202 3.91741 0.65797 -1.49049 3.50099 1.1778 -1.48971 3.35167 1.24071 
-1.48835 2.49677 1.02873 -1.48835 3.70358 1.02873 -1.48733 3.77173 0.95239 
-1.48441 3.62792 1.0993 -1.48204 3.90313 0.13473 -1.48204 3.90313 0.72218 
-1.48121 3.83246 0.87075 -1.47641 3.40366 1.2314 -1.47528 3.54563 1.163 
-1.47509 3.15023 1.28617 -1.47309 3.96053 0.42846 -1.47185 3.95844 0.35885 
-1.47185 3.95844 0.49807 -1.47116 3.20039 1.28411 -1.46976 3.88574 0.78411 
-1.46783 3.95302 0.29355 -1.46783 3.95302 0.56337 -1.46647 3.74221 1.007 
-1.46597 3.25006 1.2799 -1.46444 3.66999 1.07982 -1.4634 3.80728 0.92846 
-1.46164 3.94392 0.22883 -1.46164 3.94392 0.62809 -1.46158 3.45475 1.21972 
-1.45761 3.5898 1.1468 -1.45513 3.86499 0.84471 -1.45485 3.30236 1.27557 
-1.45264 3.93132 0.16418 -1.45264 3.93132 0.69274 -1.44528 3.50479 1.20569 
-1.44353 3.70971 1.05929 -1.44345 3.77906 0.98403 -1.44276 3.35504 1.26825 
-1.44148 3.91504 0.75622 -1.43863 3.63299 1.12865 -1.43826 3.84112 0.90332 
-1.43731 3.98006 0.3936 -1.43731 3.98006 0.46331 -1.43519 3.97571 0.32429 
-1.43519 3.97571 0.53262 -1.43 3.9683 0.25922 -1.43 3.9683 0.5977 
-1.42894 3.40723 1.25851 -1.42858 3.54978 1.19099 -1.42813 3.20049 1.30821 
-1.42773 3.89583 0.81747 -1.42169 3.95758 0.1943 -1.42169 3.95758 0.66262 
-1.42144 3.74794 1.03722 -1.41872 3.6746 1.10869 -1.41811 3.25306 1.30588 
-1.41376 3.4582 1.24638 -1.41198 3.87318 0.87704 -1.4115 3.94294 0.72671 
-1.41071 3.59364 1.17438 -1.40678 3.30519 1.30103 -1.40569 3.83246 0.94627 
-1.4014 3.99915 0.42846 -1.40035 3.99698 0.35908 -1.40035 3.99698 0.49784 
-1.39951 3.92456 0.78929 -1.39869 3.50743 1.23137 -1.39748 3.71405 1.0878 
-1.39718 3.99049 0.29003 -1.39718 3.99049 0.56689 -1.39407 3.35792 1.29338 
-1.39172 3.63625 1.15589 -1.38971 3.98152 0.2248 -1.38971 3.98152 0.63211 
-1.38496 3.80323 1.00117 -1.38462 3.90338 0.84968 -1.38169 3.55225 1.21627 
-1.38037 3.96868 0.16047 -1.38037 3.96868 0.69645 -1.38007 3.40988 1.28313 
-1.37965 3.86499 0.92018 -1.37165 3.67752 1.13556 -1.3692 3.95203 0.7596 
-1.36861 3.25556 1.32938 -1.36605 3.45992 1.27016 -1.36336 3.59614 1.1992 
-1.36278 4.01629 0.39359 -1.36278 4.01629 0.46332 -1.36195 3.7709 1.05399 
-1.36066 4.01194 0.32428 -1.36066 4.01194 0.53264 -1.35795 4.00275 0.25616 
-1.35795 4.00275 0.60076 -1.3574 3.30741 1.3239 -1.35625 3.93164 0.82131 
-1.35241 3.89583 0.89279 -1.35087 3.50892 1.25477 -1.34946 3.99165 0.19133 
-1.34946 3.99165 0.66558 -1.34608 3.85452 0.96186 -1.34438 3.36008 1.31576 
-1.34407 3.63852 1.1803 -1.33909 3.97664 0.72955 -1.33724 3.73602 1.1037 
-1.33334 3.55365 1.23932 -1.3312 3.41063 1.30501 -1.32693 3.9579 0.79198 
-1.32424 3.92456 0.86456 -1.32419 3.8243 1.01622 -1.32384 4.03295 0.42846 
-1.32297 4.03069 0.35883 -1.32297 4.03069 0.49809 -1.32113 4.02375 0.29048 
-1.32113 4.02375 0.56644 -1.31906 3.88574 0.93481 -1.31819 3.25733 1.3501 
-1.3176 4.01244 0.22278 -1.3176 4.01244 0.63414 -1.31693 3.46057 1.29167 
-1.31487 3.59722 1.22181 -1.30934 3.69723 1.15223 -1.30793 3.99925 0.15836 
-1.30793 3.99925 0.69856 -1.30685 3.30902 1.34412 -1.30195 3.50925 1.27583 
-1.30072 3.79094 1.06803 -1.29673 3.98209 0.76179 -1.29455 3.95203 0.83426 
-1.29452 3.36012 1.33553 -1.29116 3.91504 0.90654 -1.28484 3.87334 0.97517 
-1.28416 3.55379 1.25993 -1.28287 4.04213 0.53171 -1.28126 3.41048 1.32438 
-1.28103 3.65724 1.19579 -1.2802 4.03305 0.59984 -1.27624 4.01955 0.66694 
-1.27381 3.75409 1.11841 -1.2671 3.45996 1.31068 -1.26573 4.00416 0.73079 
-1.26449 3.97664 0.80415 -1.26231 3.84198 1.02877 -1.26166 3.94294 0.87655 
-1.25934 3.31043 1.36024 -1.25712 3.90313 0.9471 -1.25208 3.50842 1.29448 
-1.24678 3.36146 1.35118 -1.234 4.02405 0.69906 -1.2335 3.99925 0.77298 
-1.23315 3.41195 1.33952 -1.23139 3.96868 0.84543 -1.22768 3.93132 0.9177 
-1.22222 3.88885 0.98614 -1.21109 3.31132 1.37401 -1.20188 4.01955 0.7413 
-1.20052 3.99165 0.81451 -1.19805 3.36235 1.36451 -1.19756 3.95758 0.88675 
-1.19291 3.91741 0.95708 -1.16908 4.01244 0.78266 -1.16706 3.98152 0.85477 
-1.16303 3.94392 0.9267 -1.1357 4.00275 0.82301 -0.60261 2.37604 1.01622 
-0.58072 2.34583 0.96186 -0.56485 2.42944 1.05399 -0.54715 2.33536 0.92018 
-0.54218 2.29696 0.00723 -0.54184 2.39711 1.00117 -0.52933 2.4863 1.0878 
-0.52111 2.36788 0.94627 -0.51482 2.32716 -0.02013 -0.51482 2.32716 0.87704 
-0.50536 2.4524 1.03722 -0.49907 2.30452 0.03945 -0.49868 2.99985 -0.4513 
-0.49475 3.04995 -0.4535 -0.48854 2.35922 -0.04641 -0.48854 2.35922 0.90332 
-0.48532 2.2853 0.10069 -0.48335 2.42128 0.98403 -0.48327 2.49064 1.05929 
-0.47195 2.89798 -0.41866 -0.47168 2.33536 0.01221 -0.47168 2.33536 0.84471 
-0.4634 2.39306 -0.07154 -0.4634 2.39306 0.92846 -0.46236 2.53036 1.07982 
-0.46083 2.95028 -0.42299 -0.46033 2.45813 1.007 -0.45704 2.31461 0.0728 
-0.45704 2.31461 0.78411 -0.45564 2.99995 -0.42719 -0.45171 3.05011 -0.42925 
-0.4493 3.10017 -0.42927 -0.44559 2.36788 -0.01383 -0.44559 2.36788 0.87075 
-0.44476 2.29722 0.13473 -0.4424 2.57242 1.0993 -0.43947 2.42861 -0.09547 
-0.43947 2.42861 0.95239 -0.43845 2.49677 -0.17181 -0.43845 2.49677 1.02873 
-0.43709 2.84868 -0.38379 -0.43478 2.28293 0.19894 -0.43 2.34583 0.04577 
-0.43 2.34583 0.81114 -0.42534 2.90141 -0.39068 -0.42534 2.90141 1.2476 
-0.42376 2.61583 1.11708 -0.42021 2.74965 -0.33448 -0.42021 2.74965 1.1914 
-0.41891 2.95067 -0.39688 -0.41811 2.53665 -0.1921 -0.41811 2.53665 1.04902 
-0.4168 2.46578 -0.11814 -0.4168 2.46578 0.97506 -0.41669 2.32701 0.10702 
-0.41669 2.32701 0.7499 -0.41384 3.00029 -0.401 -0.41014 3.05017 -0.40305 
-0.41014 3.15017 -0.40305 -0.40783 2.42128 -0.05159 -0.40783 2.42128 0.90851 
-0.40783 3.10017 -0.40301 -0.4075 2.65952 -0.27638 -0.4075 2.65952 1.13329 
-0.40572 2.3115 0.16964 -0.40572 2.3115 0.68728 -0.40545 2.80126 -0.34571 
-0.40545 2.80126 1.20263 -0.39837 2.57907 -0.21123 -0.39837 2.57907 1.06814 
-0.39714 2.29936 0.23337 -0.39714 2.29936 0.62355 -0.39545 2.50447 -0.1395 
-0.39545 2.50447 0.99641 -0.39259 2.70428 -0.29087 -0.39259 2.70428 1.14779 
-0.39238 2.85348 -0.35454 -0.39238 2.85348 1.21145 -0.39099 2.29066 0.29793 
-0.39099 2.29066 0.55898 -0.39069 2.39711 0.0069 -0.39069 2.39711 0.85002 
-0.38729 2.28542 0.36305 -0.38729 2.28542 0.49386 -0.38605 2.28367 0.42846 
-0.38486 2.45813 -0.07461 -0.38486 2.45813 0.93153 -0.3842 2.90159 -0.36217 
-0.3842 2.90159 1.21909 -0.38094 2.62162 -0.2286 -0.38094 2.62162 1.08552 
-0.37777 2.95092 -0.36826 -0.37777 3.24943 -0.36826 -0.37646 2.75497 -0.30389 
-0.37646 2.75497 1.16081 -0.37564 2.37604 0.06767 -0.37564 2.37604 0.78924 
-0.37546 2.5446 -0.15948 -0.37546 2.5446 1.0164 -0.37258 3.00086 -0.37221 
-0.37258 3.19948 -0.37221 -0.36891 3.05081 -0.37413 -0.36891 3.14953 -0.37413 
-0.3677 3.10017 -0.37475 -0.36487 2.66557 -0.2445 -0.36487 2.66557 1.10142 
-0.36313 2.49677 -0.0965 -0.36313 2.49677 0.95341 -0.36309 2.35836 0.12955 
-0.36309 2.35836 0.72737 -0.3621 2.8067 -0.31472 -0.3621 2.8067 1.17163 
-0.3569 2.58607 -0.17805 -0.3569 2.58607 1.03496 -0.35464 2.4524 -0.02958 
-0.35464 2.4524 0.8865 -0.35256 2.85418 -0.32411 -0.35256 2.85418 1.18103 
-0.3523 2.34377 0.19519 -0.3523 2.34377 0.66173 -0.35048 2.71033 -0.25882 
-0.35048 2.71033 1.11574 -0.34465 2.33299 0.2594 -0.34465 2.33299 0.59751 
-0.34451 2.90226 -0.33168 -0.34451 2.90226 1.1886 -0.34451 3.29809 -0.33168 
-0.34284 2.53665 -0.11684 -0.34284 2.53665 0.97375 -0.33979 2.62877 -0.19515 
-0.33979 2.62877 1.05207 -0.33937 2.32567 0.32486 -0.33937 2.32567 0.53206 
-0.33788 2.95178 -0.33751 -0.33788 3.24856 -0.33751 -0.33787 2.42944 0.02991 
-0.33787 2.42944 0.82701 -0.33667 2.32188 0.39026 -0.33667 2.32188 0.46666 
-0.33463 2.7613 -0.27141 -0.33463 2.7613 1.12833 -0.33463 3.43904 -0.27141 
-0.33283 3.00168 -0.3414 -0.33283 3.19866 -0.3414 -0.33257 2.49064 -0.05167 
-0.33257 2.49064 0.90859 -0.33015 3.05087 -0.34391 -0.33015 3.14947 -0.34391 
-0.32901 3.10017 -0.34455 -0.32418 2.67262 -0.21076 -0.32418 2.67262 1.06767 
-0.32383 2.4094 0.09114 -0.32383 2.4094 0.76578 -0.32372 2.57907 -0.13657 
-0.32372 2.57907 0.99349 -0.32361 2.80792 -0.28236 -0.32361 2.80792 1.13927 
-0.32361 3.39242 -0.28236 -0.3141 2.85549 -0.29164 -0.3141 2.85549 1.14855 
-0.3141 3.34485 -0.29164 -0.31204 2.53036 -0.07259 -0.31204 2.53036 0.9295 
-0.31124 2.39281 0.15584 -0.31124 2.39281 0.70108 -0.31012 2.71749 -0.22482 
-0.31012 2.71749 1.08174 -0.30637 2.90342 -0.29928 -0.30637 2.90342 1.1562 
-0.30637 3.29692 -0.29928 -0.30634 2.62162 -0.154 -0.30634 2.62162 1.01092 
-0.30406 2.4863 -0.00562 -0.30406 2.4863 0.86253 -0.30166 2.37948 0.22179 
-0.30166 2.37948 0.63512 -0.29977 2.95303 -0.30498 -0.29977 2.95303 1.1619 
-0.29977 3.24731 -0.30498 -0.29763 2.76328 -0.23731 -0.29763 2.76328 1.09423 
-0.29763 3.43706 -0.23731 -0.29545 3.0018 -0.30922 -0.29545 3.19854 -0.30922 
-0.2947 2.37028 0.28672 -0.2947 2.37028 0.5702 -0.29274 3.05104 -0.31168 
-0.29274 3.1493 -0.31168 -0.29256 2.57242 -0.09255 -0.29256 2.57242 0.94946 
-0.29184 3.10017 -0.31249 -0.29064 2.36425 0.35226 -0.29064 2.36425 0.50465 
-0.29044 2.66557 -0.17008 -0.29044 2.66557 1.02699 -0.28868 2.3621 0.42846 
-0.28816 2.46432 0.05462 -0.28816 2.46432 0.80229 -0.28674 2.80989 -0.2482 
-0.28674 2.80989 1.10512 -0.28674 3.39046 -0.2482 -0.28317 2.52574 -0.02686 
-0.28317 2.52574 0.88377 -0.27749 2.85719 -0.25746 -0.27749 2.85719 1.11437 
-0.27749 3.34315 -0.25746 -0.27612 2.71033 -0.18446 -0.27612 2.71033 1.04138 
-0.27478 2.61583 -0.11118 -0.27478 2.61583 0.9681 -0.27345 2.44625 0.11805 
-0.27345 2.44625 0.73887 -0.26988 2.90508 -0.26506 -0.26988 2.90508 1.12198 
-0.26988 3.29526 -0.26506 -0.26395 2.95344 -0.271 -0.26395 2.95344 1.12791 
-0.26395 3.2469 -0.271 -0.26353 2.7613 -0.20031 -0.26353 2.7613 1.05723 
-0.26321 2.56735 -0.04677 -0.26321 2.56735 0.90369 -0.26196 2.43089 0.1834 
-0.26196 2.43089 0.67352 -0.2597 3.00215 -0.27524 -0.2597 3.19819 -0.27524 
-0.25856 2.65952 -0.12745 -0.25856 2.65952 0.98436 -0.25715 3.0511 -0.2778 
-0.25715 3.14924 -0.2778 -0.25629 2.52282 0.02021 -0.25629 2.52282 0.83671 
-0.25629 3.10017 -0.27865 -0.25403 2.41848 0.24934 -0.25403 2.41848 0.60758 
-0.25258 2.80792 -0.21133 -0.25258 2.80792 1.06825 -0.25258 3.39242 -0.21133 
-0.24821 2.41056 0.31468 -0.24821 2.41056 0.54224 -0.24506 2.61054 -0.06575 
-0.24506 2.61054 0.92267 -0.24407 2.70428 -0.14236 -0.24407 2.70428 0.99927 
-0.24381 2.40682 0.39026 -0.24381 2.40682 0.46666 -0.24331 2.85549 -0.22085 
-0.24331 2.85549 1.07776 -0.24331 3.34485 -0.22085 -0.23963 2.50311 0.08251 
-0.23963 2.50311 0.7744 -0.23597 2.56409 0.00014 -0.23597 2.56409 0.85678 
-0.23566 2.90342 -0.22857 -0.23566 2.90342 1.08548 -0.23566 3.29692 -0.22857 
-0.23105 2.75497 -0.15848 -0.23105 2.75497 1.0154 -0.22996 2.95303 -0.23518 
-0.22996 2.95303 1.09209 -0.22996 3.24731 -0.23518 -0.22886 2.65471 -0.08342 
-0.22886 2.65471 0.94034 -0.22626 2.48612 0.14639 -0.22626 2.48612 0.71052 
-0.22573 3.0018 -0.23949 -0.22573 3.19854 -0.23949 -0.22327 3.05104 -0.2422 
-0.22327 3.1493 -0.2422 -0.22245 3.10017 -0.2431 -0.22023 2.8067 -0.17285 
-0.22023 2.8067 1.02976 -0.22023 3.39364 -0.17285 -0.21748 2.6067 -0.01886 
-0.21748 2.6067 0.87577 -0.21624 2.47191 0.21155 -0.21624 2.47191 0.64536 
-0.21406 2.69935 -0.09863 -0.21406 2.69935 0.95555 -0.21156 2.56182 0.04778 
-0.21156 2.56182 0.80913 -0.21083 2.85418 -0.18238 -0.21083 2.85418 1.0393 
-0.21083 3.34616 -0.18238 -0.20962 2.46057 0.2777 -0.20962 2.46057 0.57921 
-0.20326 2.90226 -0.19043 -0.20326 2.90226 1.04735 -0.20326 3.29809 -0.19043 
-0.20309 2.45503 0.35286 -0.20309 2.45503 0.50405 -0.20091 2.45317 0.42846 
-0.20087 2.65056 -0.03672 -0.20087 2.65056 0.89364 -0.20046 2.74965 -0.11474 
-0.20046 2.74965 0.97165 -0.19744 2.95178 -0.19706 -0.19744 2.95178 1.05398 
-0.19744 3.24856 -0.19706 -0.19607 2.54311 0.11083 -0.19607 2.54311 0.74609 
-0.19355 3.00168 -0.20212 -0.19355 3.00168 1.05903 -0.19355 3.19866 -0.20212 
-0.19266 2.6042 0.02849 -0.19266 2.6042 0.82842 -0.19103 3.05087 -0.2048 
-0.19103 3.14947 -0.2048 -0.19039 3.10017 -0.20594 -0.18923 2.80126 -0.1295 
-0.18923 2.80126 0.98641 -0.18923 3.39908 -0.1295 -0.18617 2.69556 -0.05342 
-0.18617 2.69556 0.91033 -0.1838 2.5271 0.17583 -0.1838 2.5271 0.68109 
-0.18041 2.85348 -0.14256 -0.18041 2.85348 0.99948 -0.18041 3.34686 -0.14256 
-0.17559 2.64809 0.01016 -0.17559 2.64809 0.84675 -0.17507 2.514 0.24153 
-0.17507 2.514 0.61538 -0.17277 2.90159 -0.15074 -0.17277 2.90159 1.00766 
-0.17277 3.29876 -0.15074 -0.17214 2.74559 -0.06972 -0.17214 2.74559 0.92664 
-0.17005 2.60312 0.07699 -0.17005 2.60312 0.77993 -0.16669 2.95092 -0.15718 
-0.16669 2.95092 1.01409 -0.16669 3.24943 -0.15718 -0.16486 2.5091 0.31463 
-0.16486 2.5091 0.54229 -0.16273 3.00086 -0.16236 -0.16273 3.00086 1.01928 
-0.16273 3.19948 -0.16236 -0.16082 3.05081 -0.16604 -0.16082 3.14953 -0.16604 
-0.16049 2.69291 -0.00683 -0.16049 2.69291 0.86375 -0.16046 2.79669 -0.08455 
-0.16046 2.79669 0.94146 -0.16045 2.50536 0.39022 -0.16045 2.50536 0.46669 
-0.16019 3.10017 -0.16724 -0.15553 2.58566 0.14101 -0.15553 2.58566 0.7159 
-0.15254 2.64669 0.05852 -0.15254 2.64669 0.7984 -0.15115 2.84868 -0.09785 
-0.15115 2.84868 0.95477 -0.15115 3.35167 -0.09785 -0.14548 2.74214 -0.0219 
-0.14548 2.74214 0.87882 -0.14474 2.57058 0.20637 -0.14474 2.57058 0.65055 
-0.14426 2.90141 -0.1096 -0.14426 2.90141 0.96651 -0.14426 3.29893 -0.1096 
-0.13807 2.95067 -0.11603 -0.13807 2.95067 0.97295 -0.13807 3.24968 -0.11603 
-0.13709 2.69142 0.04099 -0.13709 2.69142 0.81593 -0.13394 3.00029 -0.12111 
-0.13394 3.00029 0.97802 -0.13394 3.20005 -0.12111 -0.13335 2.79311 -0.03708 
-0.13335 2.79311 0.894 -0.13244 2.56433 0.27888 -0.13244 2.56433 0.57804 
-0.13193 2.64655 0.1077 -0.13193 2.64655 0.74922 -0.13193 3.10017 -0.12711 
-0.1319 3.05017 -0.1248 -0.1319 3.05017 0.98172 -0.1319 3.15017 -0.1248 
-0.12466 2.56101 0.35221 -0.12466 2.56101 0.50471 -0.1236 2.8453 -0.0509 
-0.1236 2.8453 0.90781 -0.1236 3.35504 -0.0509 -0.12221 2.55943 0.42846 
-0.1217 2.74042 0.02581 -0.1217 2.74042 0.83111 -0.11879 2.62999 0.17239 
-0.11879 2.62999 0.68453 -0.11629 2.89798 -0.06299 -0.11629 2.89798 0.9199 
-0.11629 3.30236 -0.06299 -0.11603 2.69109 0.0899 -0.11603 2.69109 0.76701 
-0.11196 2.95028 -0.07411 -0.11196 2.95028 0.93103 -0.11196 3.25006 -0.07411 
-0.10873 2.79046 0.01179 -0.10873 2.79046 0.84513 -0.10775 2.99995 -0.0793 
-0.10775 2.99995 0.93622 -0.10775 3.20039 -0.0793 -0.10569 3.05011 -0.08323 
-0.10569 3.05011 0.94015 -0.10569 3.15023 -0.08323 -0.10567 3.10017 -0.08564 
-0.10567 3.10017 0.94256 -0.10414 2.62307 0.24393 -0.10414 2.62307 0.61299 
-0.10019 2.73977 0.07493 -0.10019 2.73977 0.78198 -0.09848 2.84242 -0.00221 
-0.09848 2.84242 0.85913 -0.09848 3.35792 -0.00221 -0.09738 2.69192 0.13978 
-0.09738 2.69192 0.71713 -0.09423 2.61836 0.31708 -0.09423 2.61836 0.53984 
-0.09083 2.89515 -0.01492 -0.09083 2.89515 0.87184 -0.09083 3.30519 -0.01492 
-0.08926 2.616 0.39022 -0.08926 2.616 0.46669 -0.08685 2.78972 0.06066 
-0.08685 2.78972 0.79625 -0.08598 2.94728 -0.02625 -0.08598 2.94728 0.88316 
-0.08598 3.25306 -0.02625 -0.08365 2.99985 -0.03627 -0.08365 2.99985 0.89318 
-0.08365 3.20049 -0.03627 -0.08148 3.10017 -0.04294 -0.08148 3.10017 0.89985 
-0.08145 3.04995 -0.0402 -0.08145 3.04995 0.89711 -0.08145 3.15039 -0.0402 
-0.08118 2.74038 0.12476 -0.08118 2.74038 0.73216 -0.0806 2.68401 0.21059 
-0.0806 2.68401 0.64633 -0.0761 2.84027 0.04748 -0.0761 2.84027 0.80943 
-0.0761 3.36008 0.04748 -0.06855 2.67833 0.28256 -0.06855 2.67833 0.57436 
-0.06796 2.89293 0.03446 -0.06796 2.89293 0.82245 -0.06796 3.30741 0.03446 
-0.06748 2.78986 0.1106 -0.06748 2.78986 0.74632 -0.06653 2.73904 0.1731 
-0.06653 2.73904 0.68381 -0.06248 2.94479 0.02324 -0.06248 2.94479 0.83367 
-0.06248 3.25556 0.02324 -0.06129 2.67491 0.35531 -0.06129 2.67491 0.5016 
-0.05966 2.99735 0.01291 -0.05966 2.99735 0.84401 -0.05966 3.20299 0.01291 
-0.05946 3.04989 0.00376 -0.05946 3.04989 0.85316 -0.05946 3.15045 0.00376 
-0.05946 3.15045 0.85316 -0.05941 3.10017 0.0009 -0.05941 3.10017 0.85601 
-0.05887 2.67377 0.42846 -0.05633 2.84023 0.09733 -0.05633 2.84023 0.75958 
-0.05633 3.36012 0.09733 -0.05234 2.78839 0.15871 -0.05234 2.78839 0.6982 
-0.05193 2.73217 0.24461 -0.05193 2.73217 0.6123 -0.04774 2.89132 0.08501 
-0.04774 2.89132 0.7719 -0.04774 3.30902 0.08501 -0.04207 2.72755 0.31757 
-0.04207 2.72755 0.53935 -0.04176 2.94302 0.07366 -0.04176 2.94302 0.78325 
-0.04176 3.25733 0.07366 -0.04176 3.25733 0.78325 -0.04068 2.83888 0.14507 
-0.04068 2.83888 0.71184 -0.04068 3.36146 0.71184 -0.03952 2.78771 0.20752 
-0.03952 2.78771 0.6494 -0.03952 3.10017 0.04577 -0.03952 3.10017 0.81114 
-0.03952 3.41263 0.6494 -0.03839 2.99515 0.06332 -0.03839 2.99515 0.79359 
-0.03839 3.20519 0.06332 -0.03839 3.20519 0.79359 -0.03764 3.04759 0.05402 
-0.03764 3.04759 0.8029 -0.03764 3.15275 0.05402 -0.03764 3.15275 0.8029 
-0.03713 2.72522 0.39067 -0.03713 2.72522 0.46624 -0.03162 2.88991 0.13252 
-0.03162 2.88991 0.7244 -0.03162 3.31043 0.13252 -0.03162 3.31043 0.7244 
-0.02734 2.83799 0.19381 -0.02734 2.83799 0.66311 -0.02734 3.36235 0.66311 
-0.02702 2.78219 0.27988 -0.02702 2.78219 0.57703 -0.02521 2.94273 0.12023 
-0.02521 2.94273 0.73668 -0.02521 3.25761 0.12023 -0.02521 3.25761 0.73668 
-0.02186 3.10017 0.09157 -0.02186 3.10017 0.76535 -0.02144 2.99486 0.10968 
-0.02144 2.99486 0.74724 -0.02144 3.20548 0.10968 -0.02144 3.20548 0.74724 
-0.02034 3.04755 0.10002 -0.02034 3.04755 0.75689 -0.02034 3.1528 0.10002 
-0.02034 3.1528 0.75689 -0.0196 2.77838 0.35306 -0.0196 2.77838 0.50386 
-0.01785 2.88902 0.18077 -0.01785 2.88902 0.67614 -0.01785 3.31132 0.18077 
-0.01785 3.31132 0.67614 -0.0169 2.77747 0.42846 -0.01647 2.83772 0.24287 
-0.01647 2.83772 0.61404 -0.01647 3.36263 0.61404 -0.0109 2.94169 0.1684 
-0.0109 2.94169 0.68851 -0.0109 3.25865 0.1684 -0.0109 3.25865 0.68851 
-0.00679 2.99482 0.15681 -0.00679 2.99482 0.70011 -0.00679 3.20552 0.15681 
-0.00679 3.20552 0.70011 -0.00646 3.10017 0.13817 -0.00646 3.10017 0.71874 
-0.00646 2.88867 0.22965 -0.00646 2.88867 0.62727 -0.00646 3.31167 0.22965 
-0.00646 3.31167 0.62727 -0.00636 2.83301 0.31579 -0.00636 2.83301 0.54113 
-0.00636 3.36733 0.54113 -0.00525 3.04742 0.14709 -0.00525 3.04742 0.70983 
-0.00525 3.15292 0.14709 -0.00525 3.15292 0.70983 -0.00083 2.8318 0.39067 
-0.00083 2.8318 0.46625 -0.00083 3.36855 0.46625 0.00107 2.9411 0.21751 
0.00107 2.9411 0.63941 0.00107 3.25924 0.21751 0.00107 3.25924 0.63941 
0.00252 2.88885 0.27903 0.00252 2.88885 0.57789 0.00252 3.3115 0.27903 
0.00252 3.3115 0.57789 0.0057 2.99422 0.20571 0.0057 2.99422 0.65121 
0.0057 3.20612 0.20571 0.0057 3.20612 0.65121 0.00663 3.10017 0.18548 
0.00663 3.10017 0.67144 0.00743 3.04738 0.19457 0.00743 3.04738 0.66234 
0.00743 3.15296 0.19457 0.00743 3.15296 0.66234 0.01056 2.94113 0.26687 
0.01056 2.94113 0.59005 0.01056 3.25921 0.26687 0.01056 3.25921 0.59005 
0.01075 2.88705 0.35353 0.01075 2.88705 0.50338 0.01075 3.31329 0.35353 
0.01075 3.31329 0.50338 0.01349 2.88645 0.42846 0.01349 3.3139 0.42846 
0.01572 2.99388 0.25518 0.01572 2.99388 0.60174 0.01572 3.20646 0.25518 
0.01572 3.20646 0.60174 0.01738 2.94088 0.31582 0.01738 2.94088 0.54109 
0.01738 3.10017 0.23337 0.01738 3.10017 0.62355 0.01738 3.25946 0.31582 
0.01738 3.25946 0.54109 0.018 3.04695 0.244 0.018 3.04695 0.61291 
0.018 3.15339 0.244 0.018 3.15339 0.61291 0.02291 2.93967 0.3907 
0.02291 2.93967 0.46622 0.02291 3.26067 0.3907 0.02291 3.26067 0.46622 
0.02308 2.99361 0.30399 0.02308 2.99361 0.55293 0.02308 3.20673 0.30399 
0.02308 3.20673 0.55293 0.02578 3.10017 0.28173 0.02578 3.10017 0.57519 
0.02588 3.04691 0.29252 0.02588 3.04691 0.5644 0.02588 3.15343 0.29252 
0.02588 3.15343 0.5644 0.02804 2.9936 0.3531 0.02804 2.9936 0.50382 
0.02804 3.20675 0.3531 0.02804 3.20675 0.50382 0.03087 2.99329 0.42846 
0.03087 3.20705 0.42846 0.03139 3.0468 0.34164 0.03139 3.0468 0.51528 
0.03139 3.15354 0.34164 0.03139 3.15354 0.51528 0.03178 3.10017 0.33044 
0.03178 3.10017 0.52648 0.03446 3.04677 0.3907 0.03446 3.04677 0.46622 
0.03446 3.15357 0.3907 0.03446 3.15357 0.46622 0.03539 3.10017 0.37939 
0.03539 3.10017 0.47753 0.0366 3.10017 0.42846 -2.13915 3.73004 -0.8043 
-2.13794 3.73004 -0.85337 -2.13794 3.73004 -0.75523 -2.137 3.67664 -0.84206 
-2.137 3.67664 -0.76654 -2.137 3.78344 -0.84206 -2.137 3.78344 -0.76654 
-2.13433 3.73004 -0.90232 -2.13433 3.73004 -0.70628 -2.13394 3.67668 -0.89112 
-2.13394 3.67668 -0.71748 -2.13394 3.78341 -0.89112 -2.13394 3.78341 -0.71748 
-2.13342 3.62316 -0.8043 -2.13342 3.83692 -0.8043 -2.13059 3.62347 -0.87966 
-2.13059 3.62347 -0.72894 -2.13059 3.83662 -0.87966 -2.13059 3.83662 -0.72894 
-2.12843 3.67678 -0.94024 -2.12843 3.67678 -0.66836 -2.12843 3.7833 -0.94024 
-2.12843 3.7833 -0.66836 -2.12832 3.73004 -0.95103 -2.12832 3.73004 -0.65757 
-2.12563 3.62348 -0.92877 -2.12563 3.62348 -0.67983 -2.12563 3.8366 -0.92877 
-2.12563 3.8366 -0.67983 -2.12546 3.56954 -0.84206 -2.12546 3.56954 -0.76654 
-2.12546 3.89054 -0.84206 -2.12546 3.89054 -0.76654 -2.12054 3.67682 -0.98876 
-2.12054 3.67682 -0.61984 -2.12054 3.78327 -0.98876 -2.12054 3.78327 -0.61984 
-2.11993 3.57075 -0.91693 -2.11993 3.57075 -0.69166 -2.11993 3.73004 -0.99939 
-2.11993 3.73004 -0.60921 -2.11993 3.88933 -0.91693 -2.11993 3.88933 -0.69166 
-2.11827 3.62375 -0.97758 -2.11827 3.62375 -0.63102 -2.11827 3.83633 -0.97758 
-2.11827 3.83633 -0.63102 -2.11604 3.51632 -0.8043 -2.11604 3.94377 -0.8043 
-2.11329 3.51692 -0.87922 -2.11329 3.51692 -0.72937 -2.11329 3.94317 -0.87922 
-2.11329 3.94317 -0.72937 -2.1131 3.571 -0.96589 -2.1131 3.571 -0.64271 
-2.1131 3.88908 -0.96589 -2.1131 3.88908 -0.64271 -2.10998 3.67725 -1.03818 
-2.10998 3.67725 -0.57042 -2.10998 3.78283 -1.03818 -2.10998 3.78283 -0.57042 
-2.10918 3.73004 -1.04728 -2.10918 3.73004 -0.56132 -2.10825 3.62409 -1.02705 
-2.10825 3.62409 -0.58155 -2.10825 3.836 -1.02705 -2.10825 3.836 -0.58155 
-2.10507 3.51872 -0.95373 -2.10507 3.51872 -0.65487 -2.10507 3.94137 -0.95373 
-2.10507 3.94137 -0.65487 -2.10361 3.57097 -1.01525 -2.10361 3.57097 -0.59335 
-2.10361 3.88911 -1.01525 -2.10361 3.88911 -0.59335 -2.10172 3.46167 -0.84209 
-2.10172 3.46167 -0.76651 -2.10172 3.99842 -0.84209 -2.10172 3.99842 -0.76651 
-2.09729 3.67729 -0.52293 -2.09729 3.78279 -0.52293 -2.09619 3.46288 -0.91697 
-2.09619 3.46288 -0.69163 -2.09619 3.99721 -0.91697 -2.09619 3.99721 -0.69163 
-2.09609 3.51854 -1.00311 -2.09609 3.51854 -0.60549 -2.09609 3.94155 -1.00311 
-2.09609 3.94155 -0.60549 -2.09609 3.73004 -0.51401 -2.09576 3.6247 -1.07595 
-2.09576 3.6247 -0.53265 -2.09576 3.83539 -0.53265 -2.09164 3.57156 -1.06435 
-2.09164 3.57156 -0.54424 -2.09164 3.88853 -0.54424 -2.08608 3.46759 -0.98988 
-2.08608 3.46759 -0.61872 -2.08608 3.9925 -0.98988 -2.08608 3.9925 -0.61872 
-2.08564 3.40734 -0.8043 -2.08564 4.05275 -0.8043 -2.0847 3.51889 -1.05198 
-2.0847 3.51889 -0.55661 -2.0847 3.94119 -1.05198 -2.0847 3.94119 -0.55661 
-2.08295 3.40826 -0.8797 -2.08295 3.40826 -0.7289 -2.08295 4.05183 -0.8797 
-2.08295 4.05183 -0.7289 -2.0822 3.67742 -0.47586 -2.0822 3.78267 -0.47586 
-2.0811 3.62473 -0.48552 -2.0811 3.83535 -0.48552 -2.08069 3.73004 -0.46741 
-2.07734 3.5726 -0.49607 -2.07734 3.88749 -0.49607 -2.07553 3.41206 -0.95287 
-2.07553 3.41206 -0.65573 -2.07553 4.04803 -0.95287 -2.07553 4.04803 -0.65573 
-2.0752 3.46786 -1.03895 -2.0752 3.46786 -0.56965 -2.0752 3.99222 -1.03895 
-2.0752 3.99222 -0.56965 -2.07092 3.51978 -0.50836 -2.07092 3.94031 -0.50836 
-2.06542 3.3551 -0.84208 -2.06542 3.3551 -0.76651 -2.06542 4.10499 -0.84208 
-2.06542 4.10499 -0.76651 -2.0649 3.67746 -0.42986 -2.0649 3.78263 -0.42986 
-2.06416 3.62502 -0.43916 -2.06416 3.83506 -0.43916 -2.06302 3.41758 -1.02524 
-2.06302 3.41758 -0.58336 -2.06302 3.73004 -0.42162 -2.06302 4.0425 -1.02524 
-2.06302 4.0425 -0.58336 -2.06187 3.46875 -1.08768 -2.06187 3.46875 -0.52092 
-2.06187 3.99133 -0.52092 -2.06079 3.57289 -0.44951 -2.06079 3.8872 -0.44951 
-2.06048 3.35742 -0.91519 -2.06048 3.35742 -0.69341 -2.06048 4.10267 -0.91519 
-2.06048 4.10267 -0.69341 -2.0548 3.5212 -0.46085 -2.0548 3.93889 -0.46085 
-2.05062 3.36204 -0.98814 -2.05062 3.36204 -0.62045 -2.05062 4.09804 -0.98814 
-2.05062 4.09804 -0.62045 -2.05021 3.41826 -1.07404 -2.05021 3.41826 -0.53455 
-2.05021 4.04182 -0.53455 -2.04622 3.4701 -0.47318 -2.04622 3.98999 -0.47318 
-2.04368 3.30364 -0.8043 -2.04368 4.15644 -0.8043 -2.04313 3.73004 -0.37674 
-2.04308 3.67977 -0.3796 -2.04308 3.78032 -0.3796 -2.04288 3.62722 -0.38875 
-2.04288 3.83287 -0.38875 -2.04126 3.30478 -0.87744 -2.04126 3.30478 -0.73115 
-2.04126 4.1553 -0.87744 -2.04126 4.1553 -0.73115 -2.04007 3.57466 -0.39909 
-2.04007 3.88543 -0.39909 -2.03602 3.36892 -1.05965 -2.03602 3.36892 -0.54894 
-2.03602 4.09117 -1.05965 -2.03602 4.09117 -0.54894 -2.03507 3.41974 -0.48644 
-2.03507 4.04035 -0.48644 -2.03459 3.5228 -0.4103 -2.03459 3.93728 -0.4103 
-2.034 3.3082 -0.9502 -2.034 3.3082 -0.6584 -2.034 4.15188 -0.9502 
-2.034 4.15188 -0.6584 -2.02645 3.47014 -0.42332 -2.02645 3.98995 -0.42332 
-2.02195 3.31388 -1.02217 -2.02195 3.31388 -0.58643 -2.02195 4.1462 -1.02217 
-2.02195 4.1462 -0.58643 -2.02137 3.37026 -0.5006 -2.02137 4.08983 -0.5006 
-2.0211 3.67982 -0.33565 -2.0211 3.78027 -0.33565 -2.02107 3.73004 -0.3329 
-2.0189 3.62972 -0.33957 -2.0189 3.83036 -0.33957 -2.01657 3.57716 -0.34959 
-2.01657 3.88293 -0.34959 -2.0157 3.41959 -0.4365 -2.0157 4.0405 -0.4365 
-2.01328 3.24587 -0.84253 -2.01328 3.24587 -0.76606 -2.01328 4.21421 -0.84253 
-2.01328 4.21421 -0.76606 -2.01172 3.52503 -0.36092 -2.01172 3.93506 -0.36092 
-2.00831 3.24823 -0.91568 -2.00831 3.24823 -0.69292 -2.00831 4.21186 -0.91568 
-2.00831 4.21186 -0.69292 -2.00517 3.32179 -1.09297 -2.00517 3.32179 -0.51562 
-2.00517 4.13829 -0.51562 -2.00406 3.47229 -0.37363 -2.00406 3.98779 -0.37363 
-2.00235 3.36964 -0.45077 -2.00235 4.09044 -0.45077 -1.9984 3.25294 -0.98883 
-1.9984 3.25294 -0.61977 -1.9984 4.20715 -0.98883 -1.9984 4.20715 -0.61977 
-1.99687 3.73004 -0.2902 -1.99686 3.67999 -0.29261 -1.99686 3.7801 -0.29261 
-1.99479 3.62982 -0.29654 -1.99479 3.83026 -0.29654 -1.99382 3.42033 -0.38763 
-1.99382 4.03976 -0.38763 -1.99059 3.58015 -0.30173 -1.99059 3.87993 -0.30173 
-1.98652 3.32096 -0.46575 -1.98652 4.13912 -0.46575 -1.98626 3.52786 -0.31285 
-1.98626 3.93223 -0.31285 -1.98375 3.25986 -1.06037 -1.98375 3.25986 -0.54823 
-1.98375 4.20022 -1.06037 -1.98375 4.20022 -0.54823 -1.98084 3.3703 -0.40165 
-1.98084 4.08979 -0.40165 -1.98034 3.1893 -0.8043 -1.98034 4.27078 -0.8043 
-1.97894 3.47517 -0.32494 -1.97894 3.98491 -0.32494 -1.97789 3.19088 -0.88055 
-1.97789 3.19088 -0.72805 -1.97789 4.26921 -0.88055 -1.97789 4.26921 -0.72805 
-1.97065 3.68004 -0.25104 -1.97065 3.78004 -0.25104 -1.97061 3.27642 -0.48354 
-1.97061 3.73004 -0.24873 -1.97061 4.18366 -0.48354 -1.97011 3.19421 -0.95388 
-1.97011 3.19421 -0.65472 -1.97011 4.26588 -0.95388 -1.97011 4.26588 -0.65472 
-1.9692 3.42298 -0.33876 -1.9692 4.0371 -0.33876 -1.9686 3.63016 -0.25473 
-1.9686 3.82992 -0.25473 -1.96546 3.32129 -0.41683 -1.96546 4.13879 -0.41683 
-1.96448 3.58054 -0.25981 -1.96448 3.87955 -0.25981 -1.95829 3.53129 -0.26624 
-1.95829 3.9288 -0.26624 -1.95781 3.20045 -1.02639 -1.95781 3.20045 -0.58221 
-1.95781 4.25964 -1.02639 -1.95781 4.25964 -0.58221 -1.95707 3.37202 -0.35394 
-1.95707 4.08807 -0.35394 -1.95139 3.47855 -0.27799 -1.95139 3.98154 -0.27799 
-1.95001 3.27657 -0.43436 -1.95001 4.18352 -0.43436 -1.94702 3.21553 -1.09174 
-1.94702 3.21553 -0.51686 -1.94702 4.24455 -0.51686 -1.94235 3.73004 -0.2086 
-1.9421 3.13523 -0.84253 -1.9421 3.13523 -0.76606 -1.9421 4.32485 -0.84253 
-1.9421 4.32485 -0.76606 -1.94209 3.42656 -0.29129 -1.94209 4.03353 -0.29129 
-1.94205 3.32278 -0.36901 -1.94205 4.1373 -0.36901 -1.94173 3.68068 -0.2098 
-1.94173 3.7794 -0.2098 -1.93982 3.63073 -0.21348 -1.93982 3.82935 -0.21348 
-1.93769 3.13897 -0.91813 -1.93769 3.13897 -0.69047 -1.93769 4.32112 -0.91813 
-1.93769 4.32112 -0.69047 -1.93586 3.58079 -0.21866 -1.93586 3.8793 -0.21866 
-1.9325 3.23299 -0.45283 -1.9325 4.22709 -0.45283 -1.93041 3.37547 -0.30612 
-1.93041 4.08462 -0.30612 -1.92977 3.53146 -0.2251 -1.92977 3.92863 -0.2251 
-1.92748 3.14388 -0.99122 -1.92748 3.14388 -0.61737 -1.92748 4.31621 -0.99122 
-1.92748 4.31621 -0.61737 -1.92696 3.27796 -0.38601 -1.92696 4.18213 -0.38601 
-1.92214 3.48335 -0.23328 -1.92214 3.97674 -0.23328 -1.91874 3.15697 -1.05693 
-1.91874 3.15697 -0.55167 -1.91874 4.30311 -1.05693 -1.91874 4.30311 -0.55167 
-1.91637 3.32543 -0.32242 -1.91637 4.13466 -0.32242 -1.91332 3.43114 -0.24634 
-1.91332 4.02895 -0.24634 -1.91216 3.73004 -0.16991 -1.91152 3.68074 -0.17105 
-1.91152 3.77935 -0.17105 -1.90989 3.23407 -0.40434 -1.90989 4.22601 -0.40434 
-1.909 3.63156 -0.17373 -1.909 3.82853 -0.17373 -1.90647 3.17298 -1.12193 
-1.90647 3.17298 -0.48667 -1.90647 4.28711 -0.48667 -1.90511 3.58165 -0.17878 
-1.90511 3.87843 -0.17878 -1.90209 3.37953 -0.26111 -1.90209 4.08056 -0.26111 
-1.90168 3.28044 -0.33912 -1.90168 4.17965 -0.33912 -1.89928 3.53213 -0.18541 
-1.89928 3.92796 -0.18541 -1.89292 3.09044 -0.95505 -1.89292 4.36965 -0.65354 
-1.89172 3.48405 -0.19346 -1.89172 3.97603 -0.19346 -1.89098 3.19169 -0.42363 
-1.89098 4.2684 -0.42363 -1.88849 3.32922 -0.27721 -1.88849 4.13087 -0.27721 
-1.8863 3.10179 -1.0212 -1.8863 4.3583 -0.5874 -1.88507 3.23658 -0.35699 
-1.88507 4.22351 -0.35699 -1.88232 3.43657 -0.203 -1.88232 4.02351 -0.203 
-1.8801 3.73004 -0.13274 -1.87928 3.68092 -0.13364 -1.87928 3.77917 -0.13364 
-1.87682 3.63167 -0.13635 -1.87682 3.82841 -0.13635 -1.87629 3.11599 -1.08636 
-1.87629 3.11599 -0.52223 -1.87629 4.3441 -0.52223 -1.87368 3.28459 -0.29242 
-1.87368 4.1755 -0.29242 -1.87259 3.5829 -0.14066 -1.87259 3.87718 -0.14066 
-1.8715 3.38484 -0.21736 -1.8715 4.07524 -0.21736 -1.86689 3.53329 -0.14727 
-1.86689 3.92679 -0.14727 -1.86658 3.19396 -0.37598 -1.86658 4.26613 -0.37598 
-1.86291 3.13298 -0.45836 -1.86291 4.3271 -0.45836 -1.85924 3.48537 -0.155 
-1.85924 3.97472 -0.155 -1.85848 3.33415 -0.23349 -1.85848 4.12594 -0.23349 
-1.85749 3.24041 -0.31009 -1.85749 4.21968 -0.31009 -1.84996 3.4378 -0.16451 
-1.84996 4.02229 -0.16451 -1.84625 3.15269 -0.39605 -1.84625 3.73004 -0.09719 
-1.84625 4.30739 -0.39605 -1.8454 3.68098 -0.09804 -1.8454 3.77911 -0.09804 
-1.84398 3.28939 -0.2484 -1.84398 4.1707 -0.2484 -1.84285 3.63203 -0.1006 
-1.84285 3.82806 -0.1006 -1.83933 3.19722 -0.32907 -1.83933 4.26286 -0.32907 
-1.83901 3.39117 -0.17553 -1.83901 4.06891 -0.17553 -1.8386 3.58331 -0.10485 
-1.8386 3.87677 -0.10485 -1.83266 3.53495 -0.11078 -1.83266 3.92513 -0.11078 
-1.82777 3.2457 -0.26466 -1.82777 4.21438 -0.26466 -1.82643 3.3402 -0.19138 
-1.82643 4.11988 -0.19138 -1.82506 3.48706 -0.11838 -1.82506 3.97302 -0.11838 
-1.81938 3.15561 -0.34898 -1.81938 4.30447 -0.34898 -1.8158 3.43976 -0.12764 
-1.8158 4.02033 -0.12764 -1.81438 4.36589 -0.43046 -1.8121 3.29544 -0.20576 
-1.8121 4.16465 -0.20576 -1.8107 3.73004 -0.06335 -1.80999 3.20229 -0.28329 
-1.80999 4.25779 -0.28329 -1.80981 3.68092 -0.06416 -1.80981 3.77917 -0.06416 
-1.8071 3.63167 -0.06662 -1.8071 3.82841 -0.06662 -1.80492 3.39315 -0.13853 
-1.80492 4.06693 -0.13853 -1.80278 3.5829 -0.07086 -1.80278 3.87718 -0.07086 
-1.79849 3.11617 -0.37022 -1.79849 4.34392 -0.37022 -1.7962 3.25149 -0.22184 
-1.7962 4.2086 -0.22184 -1.79617 3.53329 -0.07656 -1.79617 3.92679 -0.07656 
-1.79243 3.34736 -0.15102 -1.79243 4.11273 -0.15102 -1.7905 3.16023 -0.30326 
-1.7905 4.29986 -0.30326 -1.78845 3.48537 -0.0842 -1.78845 3.97472 -0.0842 
-1.77894 3.4378 -0.09348 -1.77894 4.02229 -0.09348 -1.77883 3.20894 -0.23927 
-1.77883 4.25114 -0.23927 -1.77836 3.30249 -0.16508 -1.77836 4.1576 -0.16508 
-1.77354 3.73004 -0.03129 -1.7724 3.68074 -0.03193 -1.7724 3.77935 -0.03193 
-1.76997 3.12051 -0.32417 -1.76997 4.33958 -0.32417 -1.76972 3.63156 -0.03444 
-1.76972 3.82853 -0.03444 -1.76791 3.39117 -0.10443 -1.76791 4.06891 -0.10443 
-1.76467 3.58165 -0.03833 -1.76467 3.87843 -0.03833 -1.76276 3.25865 -0.18069 
-1.76276 4.20144 -0.18069 -1.75971 3.16652 -0.25901 -1.75971 4.29357 -0.25901 
-1.75803 3.53213 -0.04416 -1.75803 3.92796 -0.04416 -1.75206 4.11988 -0.11702 
-1.74998 3.97603 -0.05173 -1.74565 3.21594 -0.19779 -1.74565 4.24415 -0.19779 
-1.74045 4.02351 -0.06112 -1.73942 3.12664 -0.27935 -1.73942 4.33345 -0.27935 
-1.73768 4.16465 -0.13134 -1.73484 3.73004 -0.00109 -1.73364 3.68068 -0.00172 
-1.73364 3.7794 -0.00172 -1.72996 3.63073 -0.00363 -1.72996 3.82935 -0.00363 
-1.72708 3.17447 -0.21636 -1.72708 4.28561 -0.21636 -1.72608 4.07524 -0.07195 
-1.72478 3.58079 -0.00758 -1.72478 3.8793 -0.00758 -1.72161 4.2086 -0.14724 
-1.71834 3.92863 -0.01367 -1.71016 3.97674 -0.0213 -1.70996 4.12594 -0.08497 
-1.7071 4.32574 -0.23635 -1.70417 4.25114 -0.16461 -1.6971 4.02895 -0.03013 
-1.69505 4.1707 -0.09946 -1.69472 3.73004 0.02717 -1.69241 3.68004 0.02721 
-1.69241 3.78004 0.02721 -1.68871 3.82992 0.02516 -1.68575 4.36444 -0.2577 
-1.68444 4.29357 -0.18374 -1.68364 3.87955 0.02103 -1.68234 4.08056 -0.04136 
-1.67878 4.21438 -0.11568 -1.6772 3.9288 0.01484 -1.66624 4.13087 -0.05496 
-1.66546 3.98154 0.00795 -1.6641 4.33345 -0.20403 -1.66015 4.25779 -0.13345 
-1.65325 3.73004 0.05343 -1.65215 4.03353 -0.00135 -1.65103 4.1755 -0.06976 
-1.65083 3.7801 0.05341 -1.64691 3.83026 0.05135 -1.64171 3.87993 0.04715 
-1.64019 4.29986 -0.15294 -1.63732 4.08462 -0.01304 -1.63336 4.21968 -0.08596 
-1.63059 3.93223 0.04281 -1.62102 4.13466 -0.02707 -1.61927 4.33958 -0.17347 
-1.6185 3.98491 0.0355 -1.61437 4.26286 -0.10411 -1.6078 3.78027 0.07765 
-1.60468 4.0371 0.02575 -1.60432 4.17965 -0.04176 -1.60387 3.83036 0.07546 
-1.59446 4.30447 -0.12406 -1.59385 3.88293 0.07312 -1.5895 4.08807 0.01362 
-1.58646 4.22351 -0.05838 -1.58252 3.93506 0.06827 -1.57444 4.1373 -0.00139 
-1.57322 4.34392 -0.14495 -1.56982 3.98779 0.06062 -1.56747 4.26613 -0.07687 
-1.55744 4.18213 -0.01648 -1.55582 4.03976 0.05037 -1.54739 4.30739 -0.09719 
-1.54436 3.88543 0.09662 -1.54179 4.08979 0.0374 -1.53911 4.22601 -0.03356 
-1.53314 3.93728 0.09114 -1.52662 4.13879 0.02201 -1.52012 3.98995 0.083 
-1.51982 4.2684 -0.05246 -1.50909 4.18352 0.00657 -1.50694 4.0405 0.07225 
-1.49267 4.09044 0.05891 -1.49061 4.22709 -0.01095 -1.48509 4.3271 -0.08053 
-1.48259 3.93889 0.11136 -1.4777 4.13912 0.04307 -1.47027 3.98999 0.10278 
-1.4599 4.18366 0.02717 -1.45701 4.04035 0.09162 -1.45677 4.28711 -0.03697 
-1.44284 4.08983 0.07793 -1.43508 3.94031 0.12748 -1.42782 4.13829 0.06173 
-1.42659 4.24455 0.00357 -1.42253 3.99133 0.11843 -1.42121 4.3441 -0.06716 
-1.40889 4.04182 0.10676 -1.39521 4.20022 0.04031 -1.3945 4.09117 0.09257 
-1.39177 4.30311 -0.0247 -1.37379 3.99222 0.13176 -1.36124 4.25964 0.01436 
-1.36009 4.0425 0.11958 -1.35702 4.1462 0.07851 -1.32607 4.31621 -0.01597 
-1.32473 3.9925 0.14263 -1.32368 4.20715 0.05496 -1.32299 4.09804 0.10717 
-0.66428 2.98909 -1.27916 -0.63915 3.02294 -1.3043 -0.62134 2.99775 -1.24659 
-0.61521 3.05848 -1.32823 -0.59254 3.09565 -1.3509 -0.58357 3.05115 -1.28435 
-0.56643 3.02699 -1.22586 -0.5606 3.08801 -1.30737 -0.55138 3.00591 -1.16509 
-0.53887 3.12664 -1.32925 -0.53883 2.98824 -1.10321 -0.53038 3.08227 -1.26234 
-0.51858 3.16652 -1.34959 -0.51362 3.05932 -1.20285 -0.50832 3.12051 -1.28443 
-0.49957 3.03927 -1.14162 -0.49957 3.03927 -0.46698 -0.49946 3.20894 -1.36933 
-0.48779 3.16023 -1.30534 -0.48698 3.02268 -1.07692 -0.48698 3.02268 -0.53168 
-0.4798 3.11617 -1.23837 -0.4774 3.00936 -1.01096 -0.4774 3.00936 -0.59763 
-0.47044 3.00015 -0.94604 -0.47044 3.00015 -0.66256 -0.4683 3.20229 -1.3253 
-0.46638 2.99412 -0.88049 -0.46638 2.99412 -0.72811 -0.46442 2.99197 -0.8043 
-0.46391 3.0942 -1.17813 -0.45891 3.15561 -1.25962 -0.45052 3.2457 -1.34394 
-0.44919 3.07612 -1.11471 -0.44919 3.07612 -0.49389 -0.43896 3.19722 -1.27953 
-0.43771 3.06077 -1.04936 -0.43771 3.06077 -0.55924 -0.43431 3.28939 -1.3602 
-0.43204 3.15269 -1.21255 -0.42977 3.04835 -0.98342 -0.42977 3.04835 -0.62518 
-0.42396 3.04043 -0.91808 -0.42396 3.04043 -0.69052 -0.4208 3.24041 -1.29851 
-0.41981 3.33415 -1.37511 -0.41956 3.03669 -0.8425 -0.41956 3.03669 -0.7661 
-0.41538 3.13298 -1.15024 -0.41538 3.13298 -0.45836 -0.41171 3.19396 -1.23262 
-0.40461 3.28459 -1.31618 -0.402 3.11599 -1.08636 -0.402 3.11599 -0.52223 
-0.39322 3.23658 -1.25161 -0.39199 3.10179 -1.0212 -0.39199 3.10179 -0.5874 
-0.3898 3.32922 -1.33139 -0.3898 4.13087 -1.33139 -0.38731 3.19169 -1.18497 
-0.38731 3.19169 -0.42363 -0.38537 3.09044 -0.95505 -0.38537 3.09044 -0.65354 
-0.37883 3.0849 -0.87989 -0.37883 3.0849 -0.7287 -0.37665 3.08305 -0.8043 
-0.37661 3.28044 -1.26948 -0.3762 3.37953 -1.34749 -0.3762 4.08056 -1.34749 
-0.37182 3.17298 -1.12193 -0.37182 3.17298 -0.48667 -0.3684 3.23407 -1.20426 
-0.3684 3.23407 -0.40434 -0.36497 3.43114 -1.36225 -0.36192 3.32543 -1.28617 
-0.36192 4.13466 -1.28617 -0.35955 3.15697 -1.05693 -0.35955 3.15697 -0.55167 
-0.35615 3.48335 -1.37532 -0.35133 3.27796 -1.22259 -0.35133 3.27796 -0.38601 
-0.35081 3.14388 -0.99122 -0.35081 3.14388 -0.61737 -0.34852 3.53146 -1.3835 
-0.34788 3.37547 -1.30248 -0.34788 4.08462 -1.30248 -0.34579 3.23299 -1.15577 
-0.34579 3.23299 -0.45283 -0.3406 3.13897 -0.91813 -0.3406 3.13897 -0.69047 
-0.33624 3.32278 -1.23959 -0.33624 3.32278 -0.36901 -0.33624 4.1373 -1.23959 
-0.3362 3.42656 -1.31731 -0.3362 3.42656 -0.29129 -0.3362 4.03353 -1.31731 
-0.33619 3.13523 -0.84253 -0.33619 3.13523 -0.76606 -0.33127 3.21553 -1.09174 
-0.33127 3.21553 -0.51686 -0.32828 3.27657 -1.17424 -0.32828 3.27657 -0.43436 
-0.3269 3.47855 -1.33061 -0.3269 3.98154 -1.33061 -0.32122 3.37202 -1.25466 
-0.32122 3.37202 -0.35394 -0.32122 4.08807 -1.25466 -0.32048 3.20045 -1.02639 
-0.32048 3.20045 -0.58221 -0.32 3.53129 -1.34236 -0.32 3.9288 -1.34236 
-0.31381 3.58054 -1.34879 -0.31381 3.87955 -1.34879 -0.31283 3.32129 -1.19177 
-0.31283 3.32129 -0.41683 -0.31283 4.13879 -1.19177 -0.30969 3.63016 -1.35386 
-0.30969 3.82992 -1.35386 -0.30909 3.42298 -1.26984 -0.30909 3.42298 -0.33876 
-0.30909 4.0371 -1.26984 -0.30818 3.19421 -0.95388 -0.30818 3.19421 -0.65472 
-0.30768 3.27642 -1.12506 -0.30768 3.27642 -0.48354 -0.30768 3.73004 -1.35987 
-0.30764 3.68004 -1.35756 -0.30764 3.78004 -1.35756 -0.3004 3.19088 -0.88055 
-0.3004 3.19088 -0.72805 -0.29935 3.47517 -1.28366 -0.29935 3.47517 -0.32494 
-0.29935 3.98491 -1.28366 -0.29795 3.1893 -0.8043 -0.29745 3.3703 -1.20695 
-0.29745 3.3703 -0.40165 -0.29745 4.08979 -1.20695 -0.29454 3.25986 -1.06037 
-0.29454 3.25986 -0.54823 -0.29203 3.52786 -1.29575 -0.29203 3.93223 -1.29575 
-0.29177 3.32096 -1.14285 -0.29177 3.32096 -0.46575 -0.29177 4.13912 -1.14285 
-0.2877 3.58015 -1.30687 -0.2877 3.87993 -1.30687 -0.28447 3.42033 -1.22097 
-0.28447 3.42033 -0.38763 -0.28447 4.03976 -1.22097 -0.2835 3.62982 -1.31206 
-0.2835 3.83026 -1.31206 -0.28143 3.67999 -1.31599 -0.28143 3.7801 -1.31599 
-0.28142 3.73004 -1.3184 -0.27989 3.25294 -0.98883 -0.27989 3.25294 -0.61977 
-0.27594 3.36964 -1.15782 -0.27594 3.36964 -0.45077 -0.27594 4.09044 -1.15782 
-0.27423 3.47229 -1.23497 -0.27423 3.47229 -0.37363 -0.27423 3.98779 -1.23497 
-0.27312 3.32179 -1.09297 -0.27312 3.32179 -0.51562 -0.27312 4.13829 -1.09297 
-0.26998 3.24823 -0.91568 -0.26998 3.24823 -0.69292 -0.26657 3.52503 -1.24768 
-0.26657 3.52503 -0.36092 -0.26657 3.93506 -1.24768 -0.26501 3.24587 -0.84253 
-0.26501 3.24587 -0.76606 -0.26259 3.41959 -1.17209 -0.26259 3.41959 -0.4365 
-0.26259 4.0405 -1.17209 -0.26172 3.57716 -1.259 -0.26172 3.88293 -1.259 
-0.25939 3.62972 -1.26902 -0.25939 3.83036 -1.26902 -0.25722 3.73004 -1.2757 
-0.25719 3.67982 -1.27295 -0.25719 3.78027 -1.27295 -0.25692 3.37026 -1.108 
-0.25692 3.37026 -0.5006 -0.25692 4.08983 -1.108 -0.25634 3.31388 -1.02217 
-0.25634 3.31388 -0.58643 -0.25634 4.1462 -1.02217 -0.25184 3.47014 -1.18528 
-0.25184 3.47014 -0.42332 -0.25184 3.98995 -1.18528 -0.24429 3.3082 -0.9502 
-0.24429 3.3082 -0.6584 -0.24429 4.15188 -0.9502 -0.2437 3.5228 -1.1983 
-0.2437 3.5228 -0.4103 -0.2437 3.93728 -1.1983 -0.24322 3.41974 -1.12216 
-0.24322 3.41974 -0.48644 -0.24322 4.04035 -1.12216 -0.24227 3.36892 -1.05965 
-0.24227 3.36892 -0.54894 -0.24227 4.09117 -1.05965 -0.23822 3.57466 -1.20951 
-0.23822 3.57466 -0.39909 -0.23822 3.88543 -1.20951 -0.23703 3.30478 -0.87744 
-0.23703 3.30478 -0.73115 -0.23703 4.1553 -0.87744 -0.23703 4.1553 -0.73115 
-0.23541 3.62722 -1.21985 -0.23541 3.83287 -1.21985 -0.23521 3.67977 -1.229 
-0.23521 3.78032 -1.229 -0.23516 3.73004 -1.23185 -0.23461 3.30364 -0.8043 
-0.23461 4.15644 -0.8043 -0.23207 3.4701 -1.13542 -0.23207 3.4701 -0.47318 
-0.23207 3.98999 -1.13542 -0.22808 3.41826 -1.07404 -0.22808 3.41826 -0.53455 
-0.22808 4.04182 -1.07404 -0.22767 3.36204 -0.98814 -0.22767 3.36204 -0.62045 
-0.22767 4.09804 -0.98814 -0.22349 3.5212 -1.14774 -0.22349 3.5212 -0.46085 
-0.22349 3.93889 -1.14774 -0.21781 3.35742 -0.91519 -0.21781 3.35742 -0.69341 
-0.21781 4.10267 -0.91519 -0.21781 4.10267 -0.69341 -0.2175 3.57289 -1.15909 
-0.2175 3.57289 -0.44951 -0.2175 3.8872 -1.15909 -0.21642 3.46875 -1.08768 
-0.21642 3.46875 -0.52092 -0.21642 3.99133 -1.08768 -0.21527 3.41758 -1.02524 
-0.21527 3.41758 -0.58336 -0.21527 3.73004 -1.18698 -0.21527 4.0425 -1.02524 
-0.21413 3.62502 -1.16943 -0.21413 3.62502 -0.43916 -0.21413 3.83506 -1.16943 
-0.21339 3.67746 -1.17874 -0.21339 3.78263 -1.17874 -0.21287 3.3551 -0.84208 
-0.21287 3.3551 -0.76651 -0.21287 4.10499 -0.84208 -0.21287 4.10499 -0.76651 
-0.20737 3.51978 -1.10024 -0.20737 3.51978 -0.50836 -0.20737 3.94031 -1.10024 
-0.20309 3.46786 -1.03895 -0.20309 3.46786 -0.56965 -0.20309 3.99222 -1.03895 
-0.20276 3.41206 -0.95287 -0.20276 3.41206 -0.65573 -0.20276 4.04803 -0.95287 
-0.20095 3.5726 -1.11252 -0.20095 3.5726 -0.49607 -0.20095 3.88749 -1.11252 
-0.1976 3.73004 -1.14119 -0.19719 3.62473 -1.12308 -0.19719 3.62473 -0.48552 
-0.19719 3.83535 -1.12308 -0.19609 3.67742 -1.13273 -0.19609 3.78267 -1.13273 
-0.19534 3.40826 -0.8797 -0.19534 3.40826 -0.7289 -0.19534 4.05183 -0.8797 
-0.19534 4.05183 -0.7289 -0.19359 3.51889 -1.05198 -0.19359 3.51889 -0.55661 
-0.19359 3.94119 -1.05198 -0.19265 3.40734 -0.8043 -0.19265 4.05275 -0.8043 
-0.19221 3.46759 -0.98988 -0.19221 3.46759 -0.61872 -0.19221 3.9925 -0.98988 
-0.18665 3.57156 -1.06435 -0.18665 3.57156 -0.54424 -0.18665 3.88853 -1.06435 
-0.18253 3.6247 -1.07595 -0.18253 3.6247 -0.53265 -0.18253 3.83539 -1.07595 
-0.1822 3.73004 -1.09458 -0.1822 3.51854 -1.00311 -0.1822 3.51854 -0.60549 
-0.1822 3.94155 -1.00311 -0.1821 3.46288 -0.91697 -0.1821 3.46288 -0.69163 
-0.1821 3.99721 -0.91697 -0.1821 3.99721 -0.69163 -0.181 3.67729 -1.08567 
-0.181 3.67729 -0.52293 -0.181 3.78279 -1.08567 -0.17657 3.46167 -0.84209 
-0.17657 3.46167 -0.76651 -0.17657 3.99842 -0.84209 -0.17657 3.99842 -0.76651 
-0.17468 3.57097 -1.01525 -0.17468 3.57097 -0.59335 -0.17468 3.88911 -1.01525 
-0.17322 3.51872 -0.95373 -0.17322 3.51872 -0.65487 -0.17322 3.94137 -0.95373 
-0.17322 3.94137 -0.65487 -0.17004 3.62409 -1.02705 -0.17004 3.62409 -0.58155 
-0.17004 3.836 -1.02705 -0.17004 3.836 -0.58155 -0.16911 3.73004 -1.04728 
-0.16911 3.73004 -0.56132 -0.16831 3.67725 -1.03818 -0.16831 3.67725 -0.57042 
-0.16831 3.78283 -1.03818 -0.16831 3.78283 -0.57042 -0.16519 3.571 -0.96589 
-0.16519 3.571 -0.64271 -0.16519 3.88908 -0.96589 -0.16519 3.88908 -0.64271 
-0.165 3.51692 -0.87922 -0.165 3.51692 -0.72937 -0.165 3.94317 -0.87922 
-0.165 3.94317 -0.72937 -0.16225 3.51632 -0.8043 -0.16225 3.94377 -0.8043 
-0.16002 3.62375 -0.97758 -0.16002 3.62375 -0.63102 -0.16002 3.83633 -0.97758 
-0.16002 3.83633 -0.63102 -0.15836 3.57075 -0.91693 -0.15836 3.57075 -0.69166 
-0.15836 3.73004 -0.99939 -0.15836 3.73004 -0.60921 -0.15836 3.88933 -0.91693 
-0.15836 3.88933 -0.69166 -0.15775 3.67682 -0.98876 -0.15775 3.67682 -0.61984 
-0.15775 3.78327 -0.98876 -0.15775 3.78327 -0.61984 -0.15283 3.56954 -0.84206 
-0.15283 3.56954 -0.76654 -0.15283 3.89054 -0.84206 -0.15283 3.89054 -0.76654 
-0.15266 3.62348 -0.92877 -0.15266 3.62348 -0.67983 -0.15266 3.8366 -0.92877 
-0.15266 3.8366 -0.67983 -0.14997 3.73004 -0.95103 -0.14997 3.73004 -0.65757 
-0.14986 3.67678 -0.94024 -0.14986 3.67678 -0.66836 -0.14986 3.7833 -0.94024 
-0.14986 3.7833 -0.66836 -0.1477 3.62347 -0.87966 -0.1477 3.62347 -0.72894 
-0.1477 3.83662 -0.87966 -0.1477 3.83662 -0.72894 -0.14487 3.62316 -0.8043 
-0.14487 3.83692 -0.8043 -0.14435 3.67668 -0.89112 -0.14435 3.67668 -0.71748 
-0.14435 3.78341 -0.89112 -0.14435 3.78341 -0.71748 -0.14396 3.73004 -0.90232 
-0.14396 3.73004 -0.70628 -0.14129 3.67664 -0.84206 -0.14129 3.67664 -0.76654 
-0.14129 3.78344 -0.84206 -0.14129 3.78344 -0.76654 -0.14035 3.73004 -0.85337 
-0.14035 3.73004 -0.75523 -0.13915 3.73004 -0.8043 -2.01734 4.81265 -0.85595 
-2.01614 4.81265 -0.90502 -2.01614 4.81265 -0.80688 -2.0152 4.75925 -0.89371 
-2.0152 4.75925 -0.81819 -2.0152 4.86605 -0.89371 -2.0152 4.86605 -0.81819 
-2.01253 4.81265 -0.95397 -2.01253 4.81265 -0.75793 -2.01214 4.75928 -0.94277 
-2.01214 4.75928 -0.76913 -2.01214 4.86602 -0.94277 -2.01214 4.86602 -0.76913 
-2.01162 4.70577 -0.85595 -2.01162 4.91953 -0.85595 -2.00879 4.70608 -0.93131 
-2.00879 4.70608 -0.78059 -2.00879 4.91923 -0.93131 -2.00879 4.91923 -0.78059 
-2.00663 4.75939 -0.99189 -2.00663 4.75939 -0.72001 -2.00663 4.86591 -0.99189 
-2.00663 4.86591 -0.72001 -2.00652 4.81265 -1.00268 -2.00652 4.81265 -0.70922 
-2.00383 4.70609 -0.98042 -2.00383 4.70609 -0.73148 -2.00383 4.91921 -0.98042 
-2.00383 4.91921 -0.73148 -2.00366 4.65215 -0.89371 -2.00366 4.65215 -0.81819 
-2.00366 4.97315 -0.89371 -2.00366 4.97315 -0.81819 -1.99874 4.75943 -1.04041 
-1.99874 4.75943 -0.67149 -1.99874 4.86587 -1.04041 -1.99874 4.86587 -0.67149 
-1.99813 4.65336 -0.96859 -1.99813 4.65336 -0.74332 -1.99813 4.81265 -1.05104 
-1.99813 4.81265 -0.66086 -1.99813 4.97194 -0.96859 -1.99813 4.97194 -0.74332 
-1.99646 4.70636 -1.02923 -1.99646 4.70636 -0.68267 -1.99646 4.91894 -1.02923 
-1.99646 4.91894 -0.68267 -1.99424 4.59893 -0.85595 -1.99424 5.02638 -0.85595 
-1.99149 4.59953 -0.93088 -1.99149 4.59953 -0.78103 -1.99149 5.02577 -0.93088 
-1.99149 5.02577 -0.78103 -1.9913 4.65361 -1.01754 -1.9913 4.65361 -0.69436 
-1.9913 4.97169 -1.01754 -1.9913 4.97169 -0.69436 -1.98817 4.75986 -1.08983 
-1.98817 4.75986 -0.62207 -1.98817 4.86544 -1.08983 -1.98817 4.86544 -0.62207 
-1.98737 4.81265 -1.09893 -1.98737 4.81265 -0.61297 -1.98644 4.7067 -1.0787 
-1.98644 4.7067 -0.6332 -1.98644 4.9186 -1.0787 -1.98644 4.9186 -0.6332 
-1.98327 4.60133 -1.00538 -1.98327 4.60133 -0.70652 -1.98327 5.02398 -1.00538 
-1.98327 5.02398 -0.70652 -1.98181 4.65358 -1.0669 -1.98181 4.65358 -0.645 
-1.98181 4.97172 -1.0669 -1.98181 4.97172 -0.645 -1.97992 4.54428 -0.89374 
-1.97992 4.54428 -0.81816 -1.97992 5.08103 -0.89374 -1.97992 5.08103 -0.81816 
-1.97549 4.7599 -1.13732 -1.97549 4.7599 -0.57458 -1.97549 4.8654 -1.13732 
-1.97549 4.8654 -0.57458 -1.97438 4.54549 -0.96862 -1.97438 4.54549 -0.74328 
-1.97438 5.07981 -0.96862 -1.97438 5.07981 -0.74328 -1.97429 4.60115 -1.05476 
-1.97429 4.60115 -0.65714 -1.97429 5.02415 -1.05476 -1.97429 5.02415 -0.65714 
-1.97428 4.81265 -1.14624 -1.97428 4.81265 -0.56567 -1.97396 4.7073 -1.1276 
-1.97396 4.7073 -0.5843 -1.97396 4.918 -1.1276 -1.97396 4.918 -0.5843 
-1.96984 4.65417 -1.11601 -1.96984 4.65417 -0.5959 -1.96984 4.97113 -1.11601 
-1.96984 4.97113 -0.5959 -1.96427 4.5502 -1.04153 -1.96427 4.5502 -0.67037 
-1.96427 5.07511 -1.04153 -1.96427 5.07511 -0.67037 -1.96384 4.48995 -0.85595 
-1.96384 5.13536 -0.85595 -1.9629 4.6015 -1.10364 -1.9629 4.6015 -0.60827 
-1.9629 5.0238 -1.10364 -1.9629 5.0238 -0.60827 -1.96115 4.49086 -0.93135 
-1.96115 4.49086 -0.78055 -1.96115 5.13444 -0.93135 -1.96115 5.13444 -0.78055 
-1.9604 4.76003 -1.18439 -1.9604 4.76003 -0.52752 -1.9604 4.86528 -1.18439 
-1.9604 4.86528 -0.52752 -1.9593 4.70734 -1.17473 -1.9593 4.70734 -0.53717 
-1.9593 4.91796 -1.17473 -1.9593 4.91796 -0.53717 -1.95889 4.81265 -1.19284 
-1.95889 4.81265 -0.51906 -1.95554 4.65521 -1.16418 -1.95554 4.65521 -0.54773 
-1.95554 4.97009 -1.16418 -1.95554 4.97009 -0.54773 -1.95372 4.49467 -1.00452 
-1.95372 4.49467 -0.70738 -1.95372 5.13064 -1.00452 -1.95372 5.13064 -0.70738 
-1.9534 4.55047 -1.0906 -1.9534 4.55047 -0.6213 -1.9534 5.07483 -1.0906 
-1.9534 5.07483 -0.6213 -1.94912 4.60239 -1.15189 -1.94912 4.60239 -0.56001 
-1.94912 5.02291 -1.15189 -1.94912 5.02291 -0.56001 -1.94362 4.4377 -0.89374 
-1.94362 4.4377 -0.81817 -1.94362 5.1876 -0.89374 -1.94362 5.1876 -0.81817 
-1.9431 4.76007 -1.23039 -1.9431 4.76007 -0.48151 -1.9431 4.86523 -1.23039 
-1.9431 4.86523 -0.48151 -1.94236 4.70763 -1.22109 -1.94236 4.70763 -0.49082 
-1.94236 4.91767 -1.22109 -1.94236 4.91767 -0.49082 -1.94122 4.50019 -1.07689 
-1.94122 4.50019 -0.63501 -1.94122 4.81265 -1.23863 -1.94122 4.81265 -0.47327 
-1.94122 5.12511 -1.07689 -1.94122 5.12511 -0.63501 -1.94007 4.55136 -1.13933 
-1.94007 4.55136 -0.57257 -1.94007 5.07394 -1.13933 -1.94007 5.07394 -0.57257 
-1.93899 4.6555 -1.21074 -1.93899 4.6555 -0.50116 -1.93899 4.96981 -1.21074 
-1.93899 4.96981 -0.50116 -1.93868 4.44003 -0.96684 -1.93868 4.44003 -0.74506 
-1.93868 5.18527 -0.96684 -1.93868 5.18527 -0.74506 -1.933 4.6038 -1.1994 
-1.933 4.6038 -0.51251 -1.933 5.0215 -1.1994 -1.933 5.0215 -0.51251 
-1.92881 4.44465 -1.0398 -1.92881 4.44465 -0.67211 -1.92881 5.18065 -1.0398 
-1.92881 5.18065 -0.67211 -1.9284 4.50087 -1.1257 -1.9284 4.50087 -0.58621 
-1.9284 5.12443 -1.1257 -1.9284 5.12443 -0.58621 -1.92442 4.55271 -1.18707 
-1.92442 4.55271 -0.52483 -1.92442 5.0726 -1.18707 -1.92442 5.0726 -0.52483 
-1.92188 4.38625 -0.85595 -1.92188 5.23905 -0.85595 -1.92133 4.81265 -1.28351 
-1.92133 4.81265 -0.4284 -1.92128 4.76237 -1.28065 -1.92128 4.76237 -0.43125 
-1.92128 4.86293 -1.28065 -1.92128 4.86293 -0.43125 -1.92108 4.70983 -1.2715 
-1.92108 4.70983 -0.4404 -1.92108 4.91547 -1.2715 -1.92108 4.91547 -0.4404 
-1.91945 4.38739 -0.9291 -1.91945 4.38739 -0.78281 -1.91945 5.23791 -0.9291 
-1.91945 5.23791 -0.78281 -1.91826 4.65727 -1.26116 -1.91826 4.65727 -0.45074 
-1.91826 4.96804 -1.26116 -1.91826 4.96804 -0.45074 -1.91422 4.45152 -1.11131 
-1.91422 4.45152 -0.6006 -1.91422 5.17378 -1.11131 -1.91422 5.17378 -0.6006 
-1.91326 4.50234 -1.17381 -1.91326 4.50234 -0.53809 -1.91326 5.12296 -1.17381 
-1.91326 5.12296 -0.53809 -1.91279 4.60541 -1.24995 -1.91279 4.60541 -0.46195 
-1.91279 5.01989 -1.24995 -1.91279 5.01989 -0.46195 -1.9122 4.39081 -1.00185 
-1.9122 4.39081 -0.71005 -1.9122 5.23449 -1.00185 -1.9122 5.23449 -0.71005 
-1.90465 4.55275 -1.23693 -1.90465 4.55275 -0.47497 -1.90465 5.07256 -1.23693 
-1.90465 5.07256 -0.47497 -1.90015 4.39649 -1.07382 -1.90015 4.39649 -0.63808 
-1.90015 5.22881 -1.07382 -1.90015 5.22881 -0.63808 -1.89957 4.45286 -1.15965 
-1.89957 4.45286 -0.55225 -1.89957 5.17244 -1.15965 -1.89957 5.17244 -0.55225 
-1.8993 4.76243 -1.3246 -1.8993 4.76243 -0.3873 -1.8993 4.86287 -1.3246 
-1.8993 4.86287 -0.3873 -1.89926 4.81265 -1.32735 -1.89926 4.81265 -0.38455 
-1.8971 4.71233 -1.32068 -1.8971 4.71233 -0.39123 -1.8971 4.91297 -1.32068 
-1.8971 4.91297 -0.39123 -1.89477 4.65976 -1.31066 -1.89477 4.65976 -0.40125 
-1.89477 4.96554 -1.31066 -1.89477 4.96554 -0.40125 -1.8939 4.5022 -1.22375 
-1.8939 4.5022 -0.48816 -1.8939 5.12311 -1.22375 -1.8939 5.12311 -0.48816 
-1.89148 5.29682 -0.89419 -1.89148 5.29682 -0.81772 -1.88992 4.60763 -1.29933 
-1.88992 4.60763 -0.41257 -1.88992 5.01767 -1.29933 -1.88992 5.01767 -0.41257 
-1.88651 5.29446 -0.96733 -1.88651 5.29446 -0.74457 -1.88337 4.4044 -0.56728 
-1.88337 5.2209 -1.14463 -1.88337 5.2209 -0.56728 -1.88226 4.5549 -1.28662 
-1.88226 4.5549 -0.42528 -1.88226 5.0704 -1.28662 -1.88226 5.0704 -0.42528 
-1.88055 4.45225 -0.50243 -1.88055 5.17305 -1.20948 -1.88055 5.17305 -0.50243 
-1.8766 5.28975 -1.04048 -1.8766 5.28975 -0.67142 -1.87507 4.81265 -1.37005 
-1.87507 4.81265 -0.34185 -1.87506 4.76259 -1.36764 -1.87506 4.76259 -0.34426 
-1.87506 4.86271 -1.36764 -1.87506 4.86271 -0.34426 -1.87299 4.71243 -1.36371 
-1.87299 4.71243 -0.34819 -1.87299 4.91287 -1.36371 -1.87299 4.91287 -0.34819 
-1.87201 4.50294 -1.27262 -1.87201 4.50294 -0.43928 -1.87201 5.12236 -1.27262 
-1.87201 5.12236 -0.43928 -1.86879 4.66276 -1.35852 -1.86879 4.66276 -0.35338 
-1.86879 4.96254 -1.35852 -1.86879 4.96254 -0.35338 -1.86471 4.40357 -0.5174 
-1.86471 5.22173 -1.1945 -1.86471 5.22173 -0.5174 -1.86446 4.61046 -1.3474 
-1.86446 4.61046 -0.3645 -1.86446 5.01484 -1.3474 -1.86446 5.01484 -0.3645 
-1.86195 5.28283 -1.11202 -1.86195 5.28283 -0.59988 -1.85904 4.4529 -0.4533 
-1.85904 5.1724 -1.2586 -1.85904 5.1724 -0.4533 -1.85853 5.35339 -0.85595 
-1.85714 4.55778 -1.33531 -1.85714 4.55778 -0.37659 -1.85714 5.06752 -1.33531 
-1.85714 5.06752 -0.37659 -1.85609 5.35181 -0.9322 -1.85609 5.35181 -0.7797 
-1.84885 4.76265 -1.40921 -1.84885 4.76265 -0.30269 -1.84885 4.86265 -1.40921 
-1.84885 4.86265 -0.30269 -1.84881 4.81265 -1.41152 -1.84881 4.81265 -0.30038 
-1.84881 5.26627 -1.17671 -1.84881 5.26627 -0.53519 -1.84831 5.34849 -1.00553 
-1.84831 5.34849 -0.70637 -1.8474 4.50559 -0.39041 -1.8474 5.11971 -1.32149 
-1.8474 5.11971 -0.39041 -1.8468 4.71277 -1.40552 -1.8468 4.71277 -0.30639 
-1.8468 4.91253 -1.40552 -1.8468 4.91253 -0.30639 -1.84365 4.4039 -0.46848 
-1.84365 5.2214 -1.24342 -1.84365 5.2214 -0.46848 -1.84268 4.66315 -1.40044 
-1.84268 4.66315 -0.31146 -1.84268 4.96216 -1.40044 -1.84268 4.96216 -0.31146 
-1.83648 4.61389 -1.39401 -1.83648 4.61389 -0.31789 -1.83648 5.01141 -1.39401 
-1.83648 5.01141 -0.31789 -1.836 5.34224 -1.07804 -1.836 5.34224 -0.63386 
-1.83526 4.45462 -0.40559 -1.83526 5.17068 -1.30631 -1.83526 5.17068 -0.40559 
-1.82959 4.56116 -0.32964 -1.82959 5.06415 -1.38226 -1.82959 5.06415 -0.32964 
-1.82821 5.26613 -1.22589 -1.82821 5.26613 -0.48601 -1.82521 5.32716 -1.14339 
-1.82521 5.32716 -0.56851 -1.82055 4.81265 -1.45165 -1.82055 4.81265 -0.26025 
-1.8203 5.40746 -0.89419 -1.8203 5.40746 -0.81772 -1.82029 4.50917 -0.34294 
-1.82029 5.11614 -1.36896 -1.82029 5.11614 -0.34294 -1.82025 4.40539 -0.42066 
-1.82025 5.21991 -1.29124 -1.82025 5.21991 -0.42066 -1.81993 4.76329 -1.45045 
-1.81993 4.76329 -0.26146 -1.81993 4.86201 -1.45045 -1.81993 4.86201 -0.26146 
-1.81801 4.71334 -1.44677 -1.81801 4.71334 -0.26513 -1.81801 4.91196 -1.44677 
-1.81801 4.91196 -0.26513 -1.81589 5.40373 -0.96978 -1.81589 5.40373 -0.74212 
-1.81406 4.6634 -1.44159 -1.81406 4.6634 -0.27032 -1.81406 4.96191 -1.44159 
-1.81406 4.96191 -0.27032 -1.8107 5.3097 -1.20742 -1.8107 5.3097 -0.50448 
-1.8086 4.45807 -0.35777 -1.8086 5.16723 -1.35413 -1.8086 5.16723 -0.35777 
-1.80797 4.61407 -1.43515 -1.80797 4.61407 -0.27675 -1.80797 5.01124 -1.43515 
-1.80797 5.01124 -0.27675 -1.80567 5.39882 -1.04288 -1.80567 5.39882 -0.66903 
-1.80516 5.26473 -1.27424 -1.80516 5.26473 -0.43766 -1.80034 4.56596 -0.28493 
-1.80034 5.05934 -1.42697 -1.80034 5.05934 -0.28493 -1.79694 5.38572 -1.10858 
-1.79694 5.38572 -0.60332 -1.79457 4.40804 -0.37408 -1.79457 5.21727 -1.33783 
-1.79457 5.21727 -0.37408 -1.79151 4.51374 -0.298 -1.79151 5.11156 -1.41391 
-1.79151 5.11156 -0.298 -1.79035 4.81265 -1.49034 -1.79035 4.81265 -0.22156 
-1.78972 4.76335 -1.4892 -1.78972 4.76335 -0.2227 -1.78972 4.86195 -1.4892 
-1.78972 4.86195 -0.2227 -1.78808 5.30862 -1.25591 -1.78808 5.30862 -0.45599 
-1.7872 4.71416 -1.48652 -1.7872 4.71416 -0.22538 -1.7872 4.91114 -1.48652 
-1.7872 4.91114 -0.22538 -1.78467 5.36972 -1.17358 -1.78467 5.36972 -0.53832 
-1.78331 4.66426 -1.48147 -1.78331 4.66426 -0.23043 -1.78331 4.96104 -1.48147 
-1.78331 4.96104 -0.23043 -1.78028 4.46213 -0.31276 -1.78028 5.16317 -1.39914 
-1.78028 5.16317 -0.31276 -1.77988 5.26226 -1.32113 -1.77988 5.26226 -0.39077 
-1.77984 5.45965 -0.85595 -1.77765 5.4578 -0.93155 -1.77765 5.4578 -0.78036 
-1.77748 4.61474 -0.23706 -1.77748 5.01057 -1.47484 -1.77748 5.01057 -0.23706 
-1.77112 5.45225 -1.00671 -1.77112 5.45225 -0.7052 -1.76991 4.56666 -0.24511 
-1.76991 5.05864 -1.46679 -1.76991 5.05864 -0.24511 -1.76918 5.351 -1.23662 
-1.76918 5.351 -0.47528 -1.76669 4.41183 -0.32886 -1.76669 5.21347 -1.38304 
-1.76669 5.21347 -0.32886 -1.7645 5.44091 -1.07285 -1.7645 5.44091 -0.63905 
-1.76327 5.30612 -1.30326 -1.76327 5.30612 -0.40864 -1.76052 4.51918 -0.25465 
-1.76052 5.10612 -1.45725 -1.76052 5.10612 -0.25465 -1.75829 4.81265 -1.52751 
-1.75829 4.81265 -0.18439 -1.75748 4.76352 -1.52661 -1.75748 4.76352 -0.18529 
-1.75748 4.86178 -1.52661 -1.75748 4.86178 -0.18529 -1.75502 4.71428 -1.5239 
-1.75502 4.71428 -0.188 -1.75502 4.91102 -1.5239 -1.75502 4.91102 -0.188 
-1.75448 5.42671 -1.13802 -1.75448 5.42671 -0.57389 -1.75188 5.25811 -1.36783 
-1.75188 5.25811 -0.34407 -1.75079 4.66551 -1.51959 -1.75079 4.66551 -0.19232 
-1.75079 4.95979 -1.51959 -1.75079 4.95979 -0.19232 -1.7497 4.46745 -0.26901 
-1.7497 5.15785 -1.44289 -1.7497 5.15785 -0.26901 -1.74508 4.6159 -0.19892 
-1.74508 5.0094 -1.51298 -1.74508 5.0094 -0.19892 -1.74477 5.34873 -1.28427 
-1.74477 5.34873 -0.42763 -1.74111 5.40971 -1.20189 -1.74111 5.40971 -0.51001 
-1.73744 4.56797 -0.20665 -1.73744 5.05733 -1.50525 -1.73744 5.05733 -0.20665 
-1.73693 5.506 -0.89415 -1.73693 5.506 -0.81775 -1.73668 4.41676 -0.28514 
-1.73668 5.20854 -1.42676 -1.73668 5.20854 -0.28514 -1.73568 5.30228 -1.35016 
-1.73568 5.30228 -0.36174 -1.73253 5.50226 -0.96973 -1.73253 5.50226 -0.74217 
-1.72816 4.5204 -0.21616 -1.72816 5.1049 -1.49574 -1.72816 5.1049 -0.21616 
-1.72672 5.49435 -1.03507 -1.72672 5.49435 -0.67683 -1.72445 4.81265 -1.56306 
-1.72445 4.81265 -0.14884 -1.72445 5.39 -1.2642 -1.72445 5.39 -0.4477 
-1.7236 4.76358 -1.56221 -1.7236 4.76358 -0.1497 -1.7236 4.86172 -1.56221 
-1.7236 4.86172 -0.1497 -1.72218 4.372 -0.30005 -1.72218 5.25331 -1.41185 
-1.72218 5.25331 -0.30005 -1.72104 4.71463 -1.55965 -1.72104 4.71463 -0.15225 
-1.72104 4.91067 -1.55965 -1.72104 4.91067 -0.15225 -1.71878 5.48193 -1.10101 
-1.71878 5.48193 -0.61089 -1.71753 5.34547 -1.33118 -1.71753 5.34547 -0.38072 
-1.71721 4.47378 -0.22718 -1.71721 5.15152 -1.48472 -1.71721 5.15152 -0.22718 
-1.7168 4.66592 -0.1565 -1.7168 4.95938 -1.5554 -1.7168 4.95938 -0.1565 
-1.71086 4.61756 -0.16243 -1.71086 5.00774 -1.54947 -1.71086 5.00774 -0.16243 
-1.70729 5.46657 -1.16636 -1.70729 5.46657 -0.54554 -1.70597 5.29699 -1.39559 
-1.70597 5.29699 -0.31631 -1.70462 4.42281 -0.24303 -1.70462 5.20249 -1.46887 
-1.70462 5.20249 -0.24303 -1.70326 4.56967 -0.17004 -1.70326 5.05563 -1.54187 
-1.70326 5.05563 -0.17004 -1.69758 5.38708 -1.31127 -1.69758 5.38708 -0.40063 
-1.694 4.52237 -0.17929 -1.694 5.10294 -1.53261 -1.694 5.10294 -0.17929 
-1.69258 5.4485 -1.22979 -1.69258 5.4485 -0.48212 -1.69207 5.55072 -0.85595 
-1.6903 4.37805 -0.25742 -1.6903 5.24726 -1.45449 -1.6903 5.24726 -0.25742 
-1.69011 5.54858 -0.93214 -1.69011 5.54858 -0.77976 -1.6889 4.81265 -1.5969 
-1.6889 4.81265 -0.115 -1.68819 5.3404 -1.37696 -1.68819 5.3404 -0.33495 
-1.688 4.76352 -1.59609 -1.688 4.76352 -0.11582 -1.688 4.86178 -1.59609 
-1.688 4.86178 -0.11582 -1.68605 5.54254 -0.99769 -1.68605 5.54254 -0.71421 
-1.68529 4.71428 -1.59363 -1.68529 4.71428 -0.11828 -1.68529 4.91102 -1.59363 
-1.68529 4.91102 -0.11828 -1.68312 4.47576 -0.19018 -1.68312 5.14954 -1.52172 
-1.68312 5.14954 -0.19018 -1.68098 4.66551 -0.12251 -1.68098 4.95979 -1.58939 
-1.68098 4.95979 -0.12251 -1.67908 5.53334 -1.06262 -1.67908 5.53334 -0.64929 
-1.67669 5.42653 -1.29003 -1.67669 5.42653 -0.42188 -1.6744 5.29121 -1.43841 
-1.6744 5.29121 -0.27349 -1.67437 4.6159 -0.12821 -1.67437 5.0094 -1.58369 
-1.67437 5.0094 -0.12821 -1.67062 4.42997 -0.20267 -1.67062 5.19533 -1.50923 
-1.67062 5.19533 -0.20267 -1.66951 5.52001 -1.12857 -1.66951 5.52001 -0.58333 
-1.6687 5.38247 -1.35699 -1.6687 5.38247 -0.35491 -1.66665 4.56797 -0.13586 
-1.66665 5.05733 -1.57605 -1.66665 5.05733 -0.13586 -1.65713 4.5204 -0.14513 
-1.65713 5.1049 -1.56677 -1.65713 5.1049 -0.14513 -1.65703 5.33375 -1.42098 
-1.65703 5.33375 -0.29092 -1.65692 5.50342 -1.19327 -1.65692 5.50342 -0.51863 
-1.65656 4.3851 -0.21673 -1.65656 5.24021 -1.49517 -1.65656 5.24021 -0.21673 
-1.65174 4.81265 -1.62896 -1.65174 4.81265 -0.08294 -1.6506 4.76335 -1.62832 
-1.6506 4.76335 -0.08358 -1.6506 4.86195 -1.62832 -1.6506 4.86195 -0.08358 
-1.64817 5.42219 -1.33608 -1.64817 5.42219 -0.37582 -1.64792 4.71416 -1.62581 
-1.64792 4.71416 -0.0861 -1.64792 4.91114 -1.62581 -1.64792 4.91114 -0.0861 
-1.64611 4.47378 -0.15608 -1.64611 5.15152 -1.55582 -1.64611 5.15152 -0.15608 
-1.64408 5.59095 -0.89415 -1.64408 5.59095 -0.81775 -1.64287 5.48338 -1.2545 
-1.64287 5.48338 -0.4574 -1.64287 4.66426 -0.08999 -1.64287 4.96104 -1.62192 
-1.64287 4.96104 -0.08999 -1.64137 5.58716 -0.95955 -1.64137 5.58716 -0.75235 
-1.64096 5.28405 -1.47956 -1.64096 5.28405 -0.23234 -1.6379 5.37617 -1.40124 
-1.6379 5.37617 -0.31066 -1.63623 4.61474 -0.09581 -1.63623 5.01057 -1.61609 
-1.63623 5.01057 -0.09581 -1.6361 5.57983 -1.02501 -1.6361 5.57983 -0.6869 
-1.63026 4.42281 -0.16867 -1.63026 5.20249 -1.54323 -1.63026 5.20249 -0.16867 
-1.62844 5.56905 -1.08922 -1.62844 5.56905 -0.62268 -1.62818 4.56666 -0.10338 
-1.62818 5.05864 -1.60852 -1.62818 5.05864 -0.10338 -1.6261 5.46042 -1.31399 
-1.6261 5.46042 -0.39791 -1.62385 5.32675 -1.46246 -1.62385 5.32675 -0.24945 
-1.61865 4.51918 -0.11278 -1.61865 5.10612 -1.59913 -1.61865 5.10612 -0.11278 
-1.61766 5.55446 -1.15486 -1.61766 5.55446 -0.55704 -1.61762 5.41606 -1.3809 
-1.61762 5.41606 -0.331 -1.61588 4.37805 -0.18299 -1.61588 5.24726 -1.52891 
-1.61588 5.24726 -0.18299 -1.61304 4.81265 -1.65916 -1.61304 4.81265 -0.05274 
-1.61184 4.76329 -1.65853 -1.61184 4.76329 -0.05337 -1.61184 4.86201 -1.65853 
-1.61184 4.86201 -0.05337 -1.60816 4.71334 -0.05528 -1.60816 4.91196 -1.65662 
-1.60816 4.91196 -0.05528 -1.60528 5.36822 -1.44389 -1.60528 5.36822 -0.26801 
-1.60511 5.53678 -1.21674 -1.60511 5.53678 -0.49516 -1.60428 4.46745 -0.1236 
-1.60428 5.15785 -1.5883 -1.60428 5.15785 -0.1236 -1.60298 4.6634 -0.05924 
-1.60298 4.96191 -1.65267 -1.60298 4.96191 -0.05924 -1.5998 5.29121 -1.51301 
-1.5998 5.29121 -0.19889 -1.59654 4.61407 -0.06532 -1.59654 5.01124 -1.64658 
-1.59654 5.01124 -0.06532 -1.59588 5.45469 -1.35902 -1.59588 5.45469 -0.35288 
-1.59469 5.62915 -0.85595 -1.59346 5.6274 -0.92135 -1.59346 5.6274 -0.79055 
-1.59005 5.51571 -1.27751 -1.59005 5.51571 -0.43439 -1.58975 5.62216 -0.98648 
-1.58975 5.62216 -0.72542 -1.58836 4.56596 -0.07296 -1.58836 5.05934 -1.63895 
-1.58836 5.05934 -0.07296 -1.58816 4.41676 -0.13662 -1.58816 5.20854 -1.57528 
-1.58816 5.20854 -0.13662 -1.5853 5.40835 -1.4239 -1.5853 5.40835 -0.288 
-1.5836 5.61346 -1.05104 -1.5836 5.61346 -0.66086 -1.58237 5.33375 -1.49564 
-1.58237 5.33375 -0.21627 -1.5753 4.51374 -0.08178 -1.5753 5.11156 -1.63012 
-1.5753 5.11156 -0.08178 -1.57502 5.60133 -1.11477 -1.57502 5.60133 -0.59713 
-1.57325 4.372 -0.15111 -1.57325 5.25331 -1.56079 -1.57325 5.25331 -0.15111 
-1.57291 4.81265 -1.68742 -1.57291 4.81265 -0.02448 -1.57291 5.49154 -1.336 
-1.57291 5.49154 -0.3759 -1.5706 4.76265 -1.68746 -1.5706 4.76265 -0.02445 
-1.5706 4.86265 -1.68746 -1.5706 4.86265 -0.02445 -1.56691 4.71277 -0.02649 
-1.56691 4.91253 -1.68541 -1.56691 4.91253 -0.02649 -1.56405 5.58582 -1.17739 
-1.56405 5.58582 -0.53451 -1.56394 5.44704 -1.40255 -1.56394 5.44704 -0.30935 
-1.56264 5.37617 -1.47651 -1.56264 5.37617 -0.23539 -1.56184 4.66315 -0.03062 
-1.56184 4.96216 -1.68128 -1.56184 4.96216 -0.03062 -1.56101 5.65123 -0.89081 
-1.56101 5.65123 -0.8211 -1.56054 4.46213 -0.09301 -1.56054 5.16317 -1.61889 
-1.56054 5.16317 -0.09301 -1.55846 5.64761 -0.95615 -1.55846 5.64761 -0.75576 
-1.55698 5.29699 -1.54457 -1.55698 5.29699 -0.16733 -1.5554 4.61389 -0.03681 
-1.5554 5.01141 -1.67509 -1.5554 5.01141 -0.03681 -1.55344 5.64046 -1.02127 
-1.55344 5.64046 -0.69064 -1.55075 5.567 -1.23863 -1.55075 5.567 -0.47327 
-1.54597 5.62989 -1.08546 -1.54597 5.62989 -0.62644 -1.54443 4.41183 -0.10661 
-1.54443 5.21347 -1.60529 -1.54443 5.21347 -0.10661 -1.54366 4.56116 -0.0437 
-1.54366 5.06415 -1.6682 -1.54366 5.06415 -0.0437 -1.5423 5.41606 -1.45622 
-1.5423 5.41606 -0.25568 -1.54127 5.48421 -1.37988 -1.54127 5.48421 -0.33202 
-1.53835 5.3404 -1.5268 -1.53835 5.3404 -0.18511 -1.53598 5.61561 -1.14967 
-1.53598 5.61561 -0.56223 -1.53515 5.54494 -1.29824 -1.53515 5.54494 -0.41366 
-1.53145 4.81265 -1.71368 -1.53145 4.81265 0.00178 -1.53035 4.50917 -0.05301 
-1.53035 5.11614 -1.6589 -1.53035 5.11614 -0.05301 -1.52922 4.36719 -0.12141 
-1.52922 5.25811 -1.59049 -1.52922 5.25811 -0.12141 -1.52903 4.76259 -1.71366 
-1.52903 4.76259 0.00176 -1.52903 4.86271 -1.71366 -1.52903 4.86271 0.00176 
-1.52703 5.67301 -0.85595 -1.52579 5.67092 -0.92556 -1.52579 5.67092 -0.78634 
-1.52511 4.71243 -0.0003 -1.52511 4.91287 -1.7116 -1.52511 4.91287 -0.0003 
-1.5237 5.59822 -1.21161 -1.5237 5.59822 -0.50029 -1.52177 5.6655 -0.99086 
-1.52177 5.6655 -0.72104 -1.52041 5.45469 -1.43449 -1.52041 5.45469 -0.27741 
-1.51991 4.66276 -0.00451 -1.51991 4.96254 -1.7074 -1.51991 4.96254 -0.00451 
-1.51839 5.38247 -1.50731 -1.51839 5.38247 -0.20459 -1.51734 5.51976 -1.35595 
-1.51734 5.51976 -0.35595 -1.51558 5.6564 -1.05558 -1.51558 5.6564 -0.65632 
-1.51552 4.45807 -0.06469 -1.51552 5.16723 -1.64721 -1.51552 5.16723 -0.06469 
-1.51155 5.30228 -1.57429 -1.51155 5.30228 -0.13761 -1.50907 5.57747 -1.2722 
-1.50907 5.57747 -0.4397 -1.50879 4.61046 -0.00884 -1.50879 5.01484 -1.70306 
-1.50879 5.01484 -0.00884 -1.50658 5.6438 -1.12023 -1.50658 5.6438 -0.59167 
-1.49922 4.40804 -0.07872 -1.49922 5.21727 -1.63318 -1.49922 5.21727 -0.07872 
-1.49747 5.42219 -1.48678 -1.49747 5.42219 -0.22512 -1.49739 5.49154 -1.41152 
-1.49739 5.49154 -0.30038 -1.4967 4.55778 -0.01615 -1.4967 5.06752 -1.69575 
-1.4967 5.06752 -0.01615 -1.49542 5.62752 -1.18371 -1.49542 5.62752 -0.52819 
-1.49257 5.34547 -1.55614 -1.49257 5.34547 -0.15576 -1.49221 5.5536 -1.33081 
-1.49221 5.5536 -0.38109 -1.49125 5.69254 -0.89081 -1.49125 5.69254 -0.8211 
-1.48913 5.68819 -0.96012 -1.48913 5.68819 -0.75178 -1.48874 4.81265 -1.73787 
-1.48874 4.81265 0.02597 -1.486 4.76243 -1.7379 -1.486 4.76243 0.026 
-1.486 4.86287 -1.7379 -1.486 4.86287 0.026 -1.48394 5.68078 -1.02519 
-1.48394 5.68078 -0.68671 -1.48288 4.50559 -0.0259 -1.48288 5.11971 -1.686 
-1.48288 5.11971 -0.0259 -1.48252 4.36304 -0.09342 -1.48252 5.26226 -1.61849 
-1.48252 5.26226 -0.09342 -1.48207 4.71233 0.0238 -1.48207 4.91297 -1.73571 
-1.48207 4.91297 0.0238 -1.48167 5.60831 -1.24496 -1.48167 5.60831 -0.46694 
-1.47563 5.67006 -1.09011 -1.47563 5.67006 -0.62179 -1.47539 5.46042 -1.46471 
-1.47539 5.46042 -0.24719 -1.47266 5.38708 -1.53619 -1.47266 5.38708 -0.17572 
-1.47205 4.65976 0.02147 -1.47205 4.96554 -1.73337 -1.47205 4.96554 0.02147 
-1.4677 4.45462 -0.03803 -1.4677 5.17068 -1.67387 -1.4677 5.17068 -0.03803 
-1.46593 5.58566 -1.30453 -1.46593 5.58566 -0.40737 -1.46544 5.65542 -1.15421 
-1.46544 5.65542 -0.55769 -1.46466 5.30612 -1.60187 -1.46466 5.30612 -0.11003 
-1.46072 4.60763 0.01662 -1.46072 5.01767 -1.72852 -1.46072 5.01767 0.01662 
-1.45963 5.54494 -1.37376 -1.45963 5.54494 -0.33814 -1.45534 5.71163 -0.85595 
-1.45429 5.70946 -0.92533 -1.45429 5.70946 -0.78657 -1.45345 5.63704 -1.21679 
-1.45345 5.63704 -0.49511 -1.45263 4.40539 -0.05304 -1.45263 5.21991 -1.65886 
-1.45263 5.21991 -0.05304 -1.45142 5.42653 -1.5153 -1.45142 5.42653 -0.19661 
-1.45113 5.70297 -0.99438 -1.45113 5.70297 -0.71752 -1.44801 4.5549 0.00897 
-1.44801 5.0704 -1.72087 -1.44801 5.0704 0.00897 -1.44566 5.34873 -1.58338 
-1.44566 5.34873 -0.12852 -1.4449 4.81265 -1.75994 -1.4449 4.81265 0.04804 
-1.44366 5.694 -1.05961 -1.44366 5.694 -0.65229 -1.44204 4.76237 -1.75989 
-1.44204 4.76237 0.04799 -1.44204 4.86293 -1.75989 -1.44204 4.86293 0.04799 
-1.4389 5.51571 -1.42866 -1.4389 5.51571 -0.28324 -1.43857 5.61586 -1.27717 
-1.43857 5.61586 -0.43473 -1.43564 4.36057 -0.06814 -1.43564 5.26473 -1.64377 
-1.43564 5.26473 -0.06814 -1.43432 5.68116 -1.12394 -1.43432 5.68116 -0.58796 
-1.43401 4.50294 -0.00128 -1.43401 5.12236 -1.71062 -1.43401 5.12236 -0.00128 
-1.4336 5.57747 -1.34768 -1.4336 5.57747 -0.36423 -1.4329 4.70983 0.04779 
-1.4329 4.91547 -1.75969 -1.4329 4.91547 0.04779 -1.42559 5.39 -1.56306 
-1.42559 5.39 -0.14884 -1.42314 5.66451 -1.1871 -1.42314 5.66451 -0.52481 
-1.42256 4.65727 0.04497 -1.42256 4.96804 -1.75687 -1.42256 4.96804 0.04497 
-1.41999 4.4529 -0.01425 -1.41999 5.1724 -1.69765 -1.41999 5.1724 -0.01425 
-1.41731 5.30862 -1.62669 -1.41731 5.30862 -0.08521 -1.41672 5.72877 -0.89082 
-1.41672 5.72877 -0.82108 -1.41589 5.48338 -1.48148 -1.41589 5.48338 -0.23042 
-1.41461 5.72442 -0.96013 -1.41461 5.72442 -0.75177 -1.41189 5.71523 -1.02825 
-1.41189 5.71523 -0.68365 -1.41134 4.60541 0.03949 -1.41134 5.01989 -1.75139 
-1.41134 5.01989 0.03949 -1.41019 5.64412 -1.2488 -1.41019 5.64412 -0.4631 
-1.40635 5.60831 -1.32028 -1.40635 5.60831 -0.39162 -1.40481 4.4039 -0.02964 
-1.40481 5.2214 -1.68226 -1.40481 5.2214 -0.02964 -1.4034 5.70413 -1.09307 
-1.4034 5.70413 -0.61883 -1.40003 4.81265 -1.77983 -1.40003 4.81265 0.06793 
-1.40003 5.567 -1.38935 -1.40003 5.567 -0.32255 -1.39832 4.55275 0.03135 
-1.39832 5.07256 -1.74325 -1.39832 5.07256 0.03135 -1.39802 5.351 -1.60779 
-1.39802 5.351 -0.10411 -1.39303 5.68912 -1.15704 -1.39303 5.68912 -0.55486 
-1.39178 4.76007 0.06981 -1.39178 4.86523 -1.78171 -1.39178 4.86523 0.06981 
-1.39118 5.4485 -1.53119 -1.39118 5.4485 -0.18071 -1.38728 4.35917 -0.04509 
-1.38728 5.26613 -1.66682 -1.38728 5.26613 -0.04509 -1.38514 4.5022 0.0206 
-1.38514 5.12311 -1.7325 -1.38514 5.12311 0.0206 -1.38248 4.70763 0.06906 
-1.38248 4.91767 -1.78096 -1.38248 4.91767 0.06906 -1.38087 5.67038 -1.21948 
-1.38087 5.67038 -0.49243 -1.37818 5.63704 -1.29206 -1.37818 5.63704 -0.41985 
-1.37813 5.53678 -1.44372 -1.37813 5.53678 -0.26819 -1.37778 5.74543 -0.85595 
-1.37691 5.74317 -0.92558 -1.37691 5.74317 -0.78632 -1.37507 5.73623 -0.99393 
-1.37507 5.73623 -0.71797 -1.373 5.59822 -1.36231 -1.373 5.59822 -0.34959 
-1.37214 4.6555 0.06569 -1.37214 4.96981 -1.77759 -1.37214 4.96981 0.06569 
-1.37154 5.72492 -1.06163 -1.37154 5.72492 -0.65027 -1.37087 4.45225 0.00726 
-1.37087 5.17305 -1.71916 -1.37087 5.17305 0.00726 -1.36881 5.3097 -1.6493 
-1.36881 5.3097 -0.0626 -1.36329 5.40971 -1.57972 -1.36329 5.40971 -0.13218 
-1.36187 5.71173 -1.12605 -1.36187 5.71173 -0.58585 -1.36079 4.6038 0.05971 
-1.36079 5.0215 -1.77161 -1.36079 5.0215 0.05971 -1.3559 4.40357 -0.00858 
-1.3559 5.22173 -1.70332 -1.3559 5.22173 -0.00858 -1.35466 5.50342 -1.49552 
-1.35466 5.50342 -0.21638 -1.35423 4.81265 -1.7975 -1.35423 4.81265 0.08559 
-1.35067 5.69457 -1.18928 -1.35067 5.69457 -0.52262 -1.34849 5.66451 -1.26175 
-1.34849 5.66451 -0.45015 -1.34847 4.55271 0.05112 -1.34847 5.0726 -1.76303 
-1.34847 5.0726 0.05112 -1.34578 4.76003 0.08711 -1.34578 4.86528 -1.79901 
-1.34578 4.86528 0.08711 -1.34511 5.62752 -1.33403 -1.34511 5.62752 -0.37787 
-1.33878 5.58582 -1.40266 -1.33878 5.58582 -0.30924 -1.33814 5.75916 -0.89082 
-1.33814 5.75916 -0.82109 -1.3381 4.35903 -0.02448 -1.3381 5.26627 -1.68742 
-1.3381 5.26627 -0.02448 -1.33681 5.75461 -0.9592 -1.33681 5.75461 -0.7527 
-1.33612 4.70734 0.08601 -1.33612 4.91796 -1.79791 -1.33612 4.91796 0.08601 
-1.33521 4.50234 0.03997 -1.33521 5.12296 -1.75187 -1.33521 5.12296 0.03997 
-1.33497 5.36972 -1.62328 -1.33497 5.36972 -0.08862 -1.33414 5.74553 -1.02734 
-1.33414 5.74553 -0.68456 -1.33018 5.73203 -1.09443 -1.33018 5.73203 -0.61747 
-1.32775 5.46657 -1.5459 -1.32775 5.46657 -0.166 -1.32557 4.65521 0.08224 
-1.32557 4.97009 -1.79415 -1.32557 4.97009 0.08224 -1.32104 4.45286 0.02627 
-1.32104 5.17244 -1.73818 -1.32104 5.17244 0.02627 -1.31967 5.71664 -1.15828 
-1.31967 5.71664 -0.55362 -1.31843 5.68912 -1.23164 -1.31843 5.68912 -0.48026 
-1.31625 5.55446 -1.45626 -1.31625 5.55446 -0.25564 -1.3156 5.65542 -1.30405 
-1.3156 5.65542 -0.40786 -1.31328 4.60239 0.07583 -1.31328 5.02291 -1.78773 
-1.31328 5.02291 0.07583 -1.31107 5.61561 -1.37459 -1.31107 5.61561 -0.33731 
-1.30763 4.81265 -1.81289 -1.30763 4.81265 0.10099 -1.30602 4.4044 0.01007 
-1.30602 5.2209 -1.72198 -1.30602 5.2209 0.01007 -1.30479 5.32716 -1.66382 
-1.30479 5.32716 -0.04808 -1.30073 4.55136 0.06677 -1.30073 5.07394 -1.77868 
-1.30073 5.07394 0.06677 -1.29941 5.42671 -1.59309 -1.29941 5.42671 -0.11881 
-1.29871 4.7599 0.1022 -1.29871 4.8654 -1.8141 -1.29871 4.8654 0.1022 
-1.29843 5.77233 -0.85595 -1.29777 5.77008 -0.9244 -1.29777 5.77008 -0.7875 
-1.29579 5.76334 -0.99253 -1.29579 5.76334 -0.71937 -1.29251 5.75214 -1.06002 
-1.29251 5.75214 -0.65188 -1.28997 5.52001 -1.50811 -1.28997 5.52001 -0.20379 
-1.28899 4.7073 0.10066 -1.28899 4.918 -1.81256 -1.28899 4.918 0.10066 
-1.28794 5.73653 -1.12655 -1.28794 5.73653 -0.58535 -1.28744 5.71173 -1.20048 
-1.28744 5.71173 -0.51143 -1.28709 5.12443 -1.76701 -1.28709 5.12443 0.05511 
-1.28533 5.68116 -1.27292 -1.28533 5.68116 -0.43898 -1.28162 5.6438 -1.34519 
-1.28162 5.6438 -0.36671 -1.2774 4.65417 0.09655 -1.2774 4.97113 -1.80845 
-1.2774 4.97113 0.09655 -1.27616 5.60133 -1.41363 -1.27616 5.60133 -0.29827 
-1.27341 5.28283 -1.70056 -1.27341 5.28283 -0.01134 -1.2727 5.17378 -1.75282 
-1.2727 5.17378 0.04092 -1.26997 5.38572 -1.63555 -1.26997 5.38572 -0.07635 
-1.26503 5.0238 -1.8015 -1.26503 5.0238 0.0896 -1.26348 5.78126 -0.89066 
-1.26348 5.78126 -0.82125 -1.26241 5.48193 -1.55739 -1.26241 5.48193 -0.15451 
-1.26215 5.77673 -0.95903 -1.26215 5.77673 -0.75288 -1.26032 4.81265 -1.82598 
-1.26032 4.81265 0.11408 -1.25951 5.76767 -1.02709 -1.25951 5.76767 -0.68481 
-1.25582 5.73203 -1.16879 -1.25582 5.73203 -0.54311 -1.25556 5.7542 -1.09417 
-1.25556 5.7542 -0.61773 -1.25447 5.70413 -1.24201 -1.25447 5.70413 -0.4699 
-1.25199 5.07483 -1.79201 -1.25199 5.07483 0.08011 -1.2515 5.67006 -1.31424 
-1.2515 5.67006 -0.39766 -1.25123 4.75986 0.11488 -1.25123 4.86544 -1.82678 
-1.25123 4.86544 0.11488 -1.25062 5.56905 -1.46705 -1.25062 5.56905 -0.24485 
-1.24686 5.62989 -1.38457 -1.24686 5.62989 -0.32733 -1.24009 4.7067 0.11315 
-1.24009 4.9186 -1.82505 -1.24009 4.9186 0.11315 -1.23943 5.34224 -1.67461 
-1.23943 5.34224 -0.03729 -1.23829 5.12511 -1.77983 -1.23829 5.12511 0.06793 
-1.23521 5.22881 -1.73876 -1.23521 5.22881 0.02685 -1.23425 5.44091 -1.60311 
-1.23425 5.44091 -0.10879 -1.22842 5.79012 -0.85595 -1.22829 4.97172 -1.82042 
-1.22829 4.97172 0.10852 -1.22791 5.78777 -0.92527 -1.22791 5.78777 -0.78663 
-1.22575 5.78096 -0.99357 -1.22575 5.78096 -0.71833 -1.22401 5.53334 -1.51769 
-1.22401 5.53334 -0.19421 -1.22302 5.72492 -1.21015 -1.22302 5.72492 -0.50175 
-1.22261 5.76959 -1.06121 -1.22261 5.76959 -0.65069 -1.22141 5.75214 -1.13112 
-1.22141 5.75214 -0.58078 -1.221 5.694 -1.28226 -1.221 5.694 -0.42964 
-1.21697 5.6564 -1.35419 -1.21697 5.6564 -0.35771 -1.21615 5.02415 -1.8129 
-1.21615 5.02415 0.10099 -1.21243 4.81265 -1.83674 -1.21243 4.81265 0.12483 
-1.21243 5.61346 -1.42221 -1.21243 5.61346 -0.28969 -1.20427 5.39882 -1.64428 
-1.20427 5.39882 -0.06762 -1.20293 5.07511 -1.80288 -1.20293 5.07511 0.09098 
-1.20187 5.28975 -1.71521 -1.20187 5.28975 0.00331 -1.2018 4.75943 -1.83735 
-1.2018 4.86587 -1.83735 -1.2018 4.86587 0.12545 -1.20119 5.18065 -1.76742 
-1.20119 5.18065 0.05552 -1.19646 5.49435 -1.56532 -1.19646 5.49435 -0.14658 
-1.19249 5.79658 -0.89066 -1.19249 5.79658 -0.82125 -1.19182 5.79183 -0.95972 
-1.19182 5.79183 -0.75219 -1.19062 4.91894 -1.83507 -1.19062 4.91894 0.12317 
-1.18964 5.71523 -1.2505 -1.18964 5.71523 -0.4614 -1.18916 5.78268 -1.02776 
-1.18916 5.78268 -0.68414 -1.18873 5.74553 -1.17275 -1.18873 5.74553 -0.53915 
-1.18848 5.76767 -1.09811 -1.18848 5.76767 -0.61379 -1.18659 5.68078 -1.32255 
-1.18659 5.68078 -0.38935 -1.1864 5.57983 -1.4747 -1.1864 5.57983 -0.2372 
-1.18266 5.64046 -1.39204 -1.18266 5.64046 -0.31986 -1.17894 4.97169 -1.82991 
-1.17894 4.97169 0.11801 -1.1681 5.45225 -1.60973 -1.1681 5.45225 -0.10217 
-1.16692 5.34849 -1.68692 -1.16692 5.34849 -0.02499 -1.16677 5.02398 -1.82188 
-1.16677 5.02398 0.10997 -1.16592 5.13064 -1.79233 -1.16592 5.13064 0.08043 
-1.16407 4.81265 -1.84513 -1.16324 5.23449 -1.75081 -1.16324 5.23449 0.0389 
-1.15908 5.54254 -1.52466 -1.15908 5.54254 -0.18725 -1.15662 5.8029 -0.85595 
-1.15629 5.80053 -0.92509 -1.15629 5.80053 -0.78681 -1.15577 5.70297 -1.28973 
-1.15577 5.70297 -0.42217 -1.15532 5.73623 -1.21368 -1.15532 5.73623 -0.49822 
-1.15529 5.79344 -0.9939 -1.15529 5.79344 -0.718 -1.15496 5.78096 -1.06436 
-1.15496 5.78096 -0.64754 -1.15392 5.76334 -1.1344 -1.15392 5.76334 -0.5775 
-1.15328 4.75939 -1.84524 -1.15328 4.86591 -1.84524 -1.15328 4.86591 0.13333 
-1.15225 5.6655 -1.36038 -1.15225 5.6655 -0.35152 -1.14787 5.62216 -1.42836 
-1.14787 5.62216 -0.28354 -1.14181 4.91921 -1.84244 -1.14181 4.91921 0.13053 
-1.13117 5.40373 -1.6545 -1.13117 5.40373 -0.05741 -1.13112 5.50226 -1.57114 
-1.13112 5.50226 -0.14076 -1.13001 5.07981 -1.81299 -1.13001 5.07981 0.10109 
-1.12998 4.97194 -1.83674 -1.12998 4.97194 0.12483 -1.12872 5.29446 -1.72512 
-1.12872 5.29446 0.01322 -1.12823 5.18527 -1.77728 -1.12823 5.18527 0.06538 
-1.12176 5.80658 -0.89065 -1.12176 5.80658 -0.82125 -1.12153 5.72442 -1.25321 
-1.12153 5.72442 -0.45869 -1.12151 5.68819 -1.32774 -1.12151 5.68819 -0.38417 
-1.12111 5.79183 -1.03043 -1.12111 5.79183 -0.68147 -1.1211 5.80183 -0.95971 
-1.1211 5.80183 -0.7522 -1.12094 5.58716 -1.47998 -1.12094 5.58716 -0.23192 
-1.12059 5.75461 -1.17542 -1.12059 5.75461 -0.53648 -1.12042 5.77673 -1.10076 
-1.12042 5.77673 -0.61114 -1.11754 5.64761 -1.39707 -1.11754 5.64761 -0.31483 
-1.11536 4.81265 -1.85114 -1.10416 4.75928 -1.85074 -1.10416 4.86602 -1.85074 
-1.09359 5.35181 -1.69469 -1.09359 5.35181 -0.01721 -1.09354 5.54858 -1.52871 
-1.09354 5.54858 -0.18319 -1.09294 5.4578 -1.61626 -1.09294 5.4578 -0.09564 
-1.09274 5.13444 -1.79976 -1.09274 5.13444 0.08785 -1.0927 4.91923 -1.8474 
-1.09227 5.02577 -1.8301 -1.09227 5.02577 0.1182 -1.09049 5.23791 -1.75806 
-1.09049 5.23791 0.04616 -1.08697 5.74317 -1.21552 -1.08697 5.74317 -0.49639 
-1.08695 5.67092 -1.3644 -1.08695 5.67092 -0.3475 -1.08682 5.81023 -0.85595 
-1.08672 5.70946 -1.2929 -1.08672 5.70946 -0.41901 -1.08666 5.78777 -1.06652 
-1.08666 5.78777 -0.64538 -1.08665 5.80784 -0.92526 -1.08665 5.80784 -0.78664 
-1.08648 5.80053 -0.9949 -1.08648 5.80053 -0.717 -1.08579 5.77008 -1.13638 
-1.08579 5.77008 -0.57553 -1.08275 5.6274 -1.43207 -1.08275 5.6274 -0.27984 
-1.06641 4.81265 -1.85475 -1.05558 5.40746 -1.65891 -1.05558 5.40746 -0.053 
-1.05558 5.29682 -1.73009 -1.05558 5.29682 0.01819 -1.05554 5.506 -1.57554 
-1.05554 5.506 -0.13636 -1.05554 5.59095 -1.48269 -1.05554 5.59095 -0.22922 
-1.05513 5.08103 -1.81852 -1.05513 5.08103 0.10662 -1.05513 5.1876 -1.78223 
-1.05513 5.1876 0.07032 -1.0551 4.97315 -1.84226 -1.0551 4.75925 -1.85381 
-1.0551 4.86605 -1.85381 -1.05221 5.72877 -1.25533 -1.05221 5.72877 -0.45657 
-1.05221 5.75916 -1.17675 -1.05221 5.75916 -0.53515 -1.0522 5.69254 -1.32986 
-1.0522 5.69254 -0.38205 -1.0522 5.65123 -1.39962 -1.0522 5.65123 -0.31228 
-1.05205 5.79658 -1.0311 -1.05205 5.79658 -0.6808 -1.05205 5.78126 -1.10209 
-1.05205 5.78126 -0.60981 -1.05204 5.80658 -0.96037 -1.05204 5.80658 -0.75153 
-1.05204 5.81145 -0.89065 -1.05204 5.81145 -0.82125 -1.01734 4.81265 -1.85595 
-1.01734 4.91953 -1.85022 -1.01734 5.02638 -1.83284 -1.01734 5.02638 0.12094 
-1.01734 5.13536 -1.80245 -1.01734 5.13536 0.09055 -1.01734 5.23905 -1.76049 
-1.01734 5.23905 0.04858 -1.01734 5.35339 -1.69714 -1.01734 5.35339 -0.01476 
-1.01734 5.45965 -1.61844 -1.01734 5.45965 -0.09346 -1.01734 5.55072 -1.53068 
-1.01734 5.55072 -0.18123 -1.01734 5.62915 -1.4333 -1.01734 5.62915 -0.2786 
-1.01734 5.67301 -1.36564 -1.01734 5.67301 -0.34627 -1.01734 5.71163 -1.29395 
-1.01734 5.71163 -0.41795 -1.01734 5.74543 -1.21639 -1.01734 5.74543 -0.49551 
-1.01734 5.77233 -1.13704 -1.01734 5.77233 -0.57487 -1.01734 5.79012 -1.06703 
-1.01734 5.79012 -0.64487 -1.01734 5.8029 -0.99523 -1.01734 5.8029 -0.71667 
-1.01734 5.81023 -0.92543 -1.01734 5.81023 -0.78648 -1.01734 5.81265 -0.85595 
-0.98265 5.81145 -0.89065 -0.98265 5.81145 -0.82125 -0.98265 5.80658 -0.96037 
-0.98265 5.80658 -0.75153 -0.98264 5.78126 -1.10209 -0.98264 5.78126 -0.60981 
-0.98264 5.79658 -1.0311 -0.98264 5.79658 -0.6808 -0.98249 5.65123 -1.39962 
-0.98249 5.65123 -0.31228 -0.98249 5.69254 -1.32986 -0.98249 5.69254 -0.38205 
-0.98248 5.75916 -1.17675 -0.98248 5.75916 -0.53515 -0.98248 5.72877 -1.25533 
-0.98248 5.72877 -0.45657 -0.97958 4.75925 -1.85381 -0.97958 4.86605 -1.85381 
-0.97958 4.97315 -1.84226 -0.97956 5.1876 -1.78223 -0.97956 5.1876 0.07032 
-0.97956 5.08103 -1.81852 -0.97956 5.08103 0.10662 -0.97914 5.59095 -1.48269 
-0.97914 5.59095 -0.22922 -0.97914 5.506 -1.57554 -0.97914 5.506 -0.13636 
-0.97911 5.29682 -1.73009 -0.97911 5.29682 0.01819 -0.97911 5.40746 -1.65891 
-0.97911 5.40746 -0.053 -0.96828 4.81265 -1.85475 -0.95194 5.6274 -1.43207 
-0.95194 5.6274 -0.27984 -0.94889 5.77008 -1.13638 -0.94889 5.77008 -0.57553 
-0.9482 5.80053 -0.9949 -0.9482 5.80053 -0.717 -0.94803 5.80784 -0.92526 
-0.94803 5.80784 -0.78664 -0.94802 5.78777 -1.06652 -0.94802 5.78777 -0.64538 
-0.94796 5.70946 -1.2929 -0.94796 5.70946 -0.41901 -0.94787 5.81023 -0.85595 
-0.94773 5.67092 -1.3644 -0.94773 5.67092 -0.3475 -0.94772 5.74317 -1.21552 
-0.94772 5.74317 -0.49639 -0.9442 5.23791 -1.75806 -0.9442 5.23791 0.04616 
-0.94242 5.02577 -1.8301 -0.94198 4.70608 -1.8474 -0.94198 4.91923 -1.8474 
-0.94194 5.13444 -1.79976 -0.94194 5.13444 0.08785 -0.94175 5.4578 -1.61626 
-0.94175 5.4578 -0.09564 -0.94115 5.54858 -1.52871 -0.94115 5.54858 -0.18319 
-0.94109 5.35181 -1.69469 -0.94109 5.35181 -0.01721 -0.93053 4.75928 -1.85074 
-0.93053 4.86602 -1.85074 -0.91933 4.81265 -1.85114 -0.91715 5.64761 -1.39707 
-0.91715 5.64761 -0.31483 -0.91427 5.77673 -1.10076 -0.91427 5.77673 -0.61114 
-0.91409 5.75461 -1.17542 -0.91409 5.75461 -0.53648 -0.91374 5.58716 -1.47998 
-0.91374 5.58716 -0.23192 -0.91359 5.80183 -0.95971 -0.91359 5.80183 -0.7522 
-0.91358 5.79183 -1.03043 -0.91358 5.79183 -0.68147 -0.91318 5.68819 -1.32774 
-0.91318 5.68819 -0.38417 -0.91316 5.72442 -1.25321 -0.91316 5.72442 -0.45869 
-0.91292 5.80658 -0.89065 -0.91292 5.80658 -0.82125 -0.90645 5.18527 -1.77728 
-0.90645 5.18527 0.06538 -0.90597 5.29446 -1.72512 -0.90597 5.29446 0.01322 
-0.90471 4.97194 -1.83674 -0.90467 5.07981 -1.81299 -0.90356 5.50226 -1.57114 
-0.90356 5.50226 -0.14076 -0.90351 5.40373 -1.6545 -0.90351 5.40373 -0.05741 
-0.89287 4.70609 -1.84244 -0.89287 4.91921 -1.84244 -0.88682 5.62216 -1.42836 
-0.88682 5.62216 -0.28354 -0.88243 5.6655 -1.36038 -0.88243 5.6655 -0.35152 
-0.8814 4.75939 -1.84524 -0.8814 4.86591 -1.84524 -0.88076 5.76334 -1.1344 
-0.88076 5.76334 -0.5775 -0.87973 5.78096 -1.06436 -0.87973 5.78096 -0.64754 
-0.87939 5.79344 -0.9939 -0.87939 5.79344 -0.718 -0.87936 5.73623 -1.21368 
-0.87936 5.73623 -0.49822 -0.87891 5.70297 -1.28973 -0.87891 5.70297 -0.42217 
-0.87839 5.80053 -0.92509 -0.87839 5.80053 -0.78681 -0.87806 5.8029 -0.85595 
-0.87561 5.54254 -1.52466 -0.87561 5.54254 -0.18725 -0.87144 5.23449 -1.75081 
-0.87144 5.23449 0.0389 -0.87061 4.81265 -1.84513 -0.86877 5.13064 -1.79233 
-0.86877 5.13064 0.08043 -0.86791 5.02398 -1.82188 -0.86776 5.34849 -1.68692 
-0.86776 5.34849 -0.02499 -0.86659 5.45225 -1.60973 -0.86659 5.45225 -0.10217 
-0.85575 4.97169 -1.82991 -0.85203 5.64046 -1.39204 -0.85203 5.64046 -0.31986 
-0.84829 5.57983 -1.4747 -0.84829 5.57983 -0.2372 -0.8481 5.68078 -1.32255 
-0.8481 5.68078 -0.38935 -0.84621 5.76767 -1.09811 -0.84621 5.76767 -0.61379 
-0.84596 5.74553 -1.17275 -0.84596 5.74553 -0.53915 -0.84553 5.78268 -1.02776 
-0.84553 5.78268 -0.68414 -0.84504 5.71523 -1.2505 -0.84504 5.71523 -0.4614 
-0.84406 4.70636 -1.83507 -0.84406 4.91894 -1.83507 -0.84286 5.79183 -0.95972 
-0.84286 5.79183 -0.75219 -0.84219 5.79658 -0.89066 -0.84219 5.79658 -0.82125 
-0.83823 5.49435 -1.56532 -0.83823 5.49435 -0.14658 -0.8335 5.18065 -1.76742 
-0.8335 5.18065 0.05552 -0.83289 4.75943 -1.83735 -0.83289 4.86587 -1.83735 
-0.83281 5.28975 -1.71521 -0.83281 5.28975 0.00331 -0.83176 5.07511 -1.80288 
-0.83042 5.39882 -1.64428 -0.83042 5.39882 -0.06762 -0.82225 4.81265 -1.83674 
-0.82225 5.61346 -1.42221 -0.82225 5.61346 -0.28969 -0.81854 5.02415 -1.8129 
-0.81771 5.6564 -1.35419 -0.81771 5.6564 -0.35771 -0.81369 5.694 -1.28226 
-0.81369 5.694 -0.42964 -0.81328 5.75214 -1.13112 -0.81328 5.75214 -0.58078 
-0.81208 5.76959 -1.06121 -0.81208 5.76959 -0.65069 -0.81166 5.72492 -1.21015 
-0.81166 5.72492 -0.50175 -0.81068 5.53334 -1.51769 -0.81068 5.53334 -0.19421 
-0.80893 5.78096 -0.99357 -0.80893 5.78096 -0.71833 -0.80677 5.78777 -0.92527 
-0.80677 5.78777 -0.78663 -0.80639 4.65358 -1.82042 -0.80639 4.97172 -1.82042 
-0.80626 5.79012 -0.85595 -0.80044 5.44091 -1.60311 -0.80044 5.44091 -0.10879 
-0.79947 5.22881 -1.73876 -0.79947 5.22881 0.02685 -0.7964 5.12511 -1.77983 
-0.79525 5.34224 -1.67461 -0.79525 5.34224 -0.03729 -0.79459 4.7067 -1.82505 
-0.79459 4.9186 -1.82505 -0.78783 5.62989 -1.38457 -0.78783 5.62989 -0.32733 
-0.78407 5.56905 -1.46705 -0.78407 5.56905 -0.24485 -0.78346 4.75986 -1.82678 
-0.78346 4.86544 -1.82678 -0.78319 5.67006 -1.31424 -0.78319 5.67006 -0.39766 
-0.78269 5.07483 -1.79201 -0.78022 5.70413 -1.24201 -0.78022 5.70413 -0.4699 
-0.77913 5.7542 -1.09417 -0.77913 5.7542 -0.61773 -0.77887 5.73203 -1.16879 
-0.77887 5.73203 -0.54311 -0.77518 5.76767 -1.02709 -0.77518 5.76767 -0.68481 
-0.77436 4.81265 -1.82598 -0.77253 5.77673 -0.95903 -0.77253 5.77673 -0.75288 
-0.77228 5.48193 -1.55739 -0.77228 5.48193 -0.15451 -0.77121 5.78126 -0.89066 
-0.77121 5.78126 -0.82125 -0.76966 5.0238 -1.8015 -0.76472 5.38572 -1.63555 
-0.76472 5.38572 -0.07635 -0.76199 5.17378 -1.75282 -0.76199 5.17378 0.04092 
-0.76127 5.28283 -1.70056 -0.76127 5.28283 -0.01134 -0.75852 5.60133 -1.41363 
-0.75852 5.60133 -0.29827 -0.75729 4.65417 -1.80845 -0.75729 4.97113 -1.80845 
-0.75306 5.6438 -1.34519 -0.75306 5.6438 -0.36671 -0.74935 5.68116 -1.27292 
-0.74935 5.68116 -0.43898 -0.7476 5.12443 -1.76701 -0.74724 5.71173 -1.20048 
-0.74724 5.71173 -0.51143 -0.74674 5.73653 -1.12655 -0.74674 5.73653 -0.58535 
-0.74569 4.7073 -1.81256 -0.74569 4.918 -1.81256 -0.74472 5.52001 -1.50811 
-0.74472 5.52001 -0.20379 -0.74217 5.75214 -1.06002 -0.74217 5.75214 -0.65188 
-0.73889 5.76334 -0.99253 -0.73889 5.76334 -0.71937 -0.73692 5.77008 -0.9244 
-0.73692 5.77008 -0.7875 -0.73626 5.77233 -0.85595 -0.73597 4.7599 -1.8141 
-0.73597 4.8654 -1.8141 -0.73528 5.42671 -1.59309 -0.73528 5.42671 -0.11881 
-0.73396 5.07394 -1.77868 -0.7299 5.32716 -1.66382 -0.7299 5.32716 -0.04808 
-0.72867 5.2209 -1.72198 -0.72867 5.2209 0.01007 -0.72706 4.81265 -1.81289 
-0.72362 5.61561 -1.37459 -0.72362 5.61561 -0.33731 -0.72141 4.60239 -1.78773 
-0.72141 5.02291 -1.78773 -0.71909 5.65542 -1.30405 -0.71909 5.65542 -0.40786 
-0.71843 5.55446 -1.45626 -0.71843 5.55446 -0.25564 -0.71625 5.68912 -1.23164 
-0.71625 5.68912 -0.48026 -0.71502 5.71664 -1.15828 -0.71502 5.71664 -0.55362 
-0.71364 5.17244 -1.73818 -0.70912 4.65521 -1.79415 -0.70912 4.97009 -1.79415 
-0.70693 5.46657 -1.5459 -0.70693 5.46657 -0.166 -0.7045 5.73203 -1.09443 
-0.7045 5.73203 -0.61747 -0.70054 5.74553 -1.02734 -0.70054 5.74553 -0.68456 
-0.69971 5.36972 -1.62328 -0.69971 5.36972 -0.08862 -0.69948 5.12296 -1.75187 
-0.69856 4.70734 -1.79791 -0.69856 4.91796 -1.79791 -0.69788 5.75461 -0.9592 
-0.69788 5.75461 -0.7527 -0.69658 5.26627 -1.68742 -0.69658 5.26627 -0.02448 
-0.69654 5.75916 -0.89082 -0.69654 5.75916 -0.82109 -0.6959 5.58582 -1.40266 
-0.6959 5.58582 -0.30924 -0.68958 5.62752 -1.33403 -0.68958 5.62752 -0.37787 
-0.68891 4.76003 -1.79901 -0.68891 4.86528 -1.79901 -0.68622 5.0726 -1.76303 
-0.6862 5.66451 -1.26175 -0.6862 5.66451 -0.45015 -0.68402 5.69457 -1.18928 
-0.68402 5.69457 -0.52262 -0.68045 4.81265 -1.7975 -0.68002 5.50342 -1.49552 
-0.68002 5.50342 -0.21638 -0.67879 5.22173 -1.70332 -0.67879 5.22173 -0.00858 
-0.6739 4.6038 -1.77161 -0.6739 5.0215 -1.77161 -0.67282 5.71173 -1.12605 
-0.67282 5.71173 -0.58585 -0.6714 5.40971 -1.57972 -0.6714 5.40971 -0.13218 
-0.66587 5.3097 -1.6493 -0.66587 5.3097 -0.0626 -0.66382 5.17305 -1.71916 
-0.66314 5.72492 -1.06163 -0.66314 5.72492 -0.65027 -0.66255 4.6555 -1.77759 
-0.66255 4.96981 -1.77759 -0.66169 5.59822 -1.36231 -0.66169 5.59822 -0.34959 
-0.65962 5.73623 -0.99393 -0.65962 5.73623 -0.71797 -0.65778 5.74317 -0.92558 
-0.65778 5.74317 -0.78632 -0.6569 5.74543 -0.85595 -0.65656 5.53678 -1.44372 
-0.65656 5.53678 -0.26819 -0.65651 5.63704 -1.29206 -0.65651 5.63704 -0.41985 
-0.65382 5.67038 -1.21948 -0.65382 5.67038 -0.49243 -0.65221 4.70763 -1.78096 
-0.65221 4.91767 -1.78096 -0.64955 5.12311 -1.7325 -0.6474 5.26613 -1.66682 
-0.6474 5.26613 -0.04509 -0.64351 5.4485 -1.53119 -0.64351 5.4485 -0.18071 
-0.6429 4.76007 -1.78171 -0.6429 4.86523 -1.78171 -0.64165 5.68912 -1.15704 
-0.64165 5.68912 -0.55486 -0.63667 5.351 -1.60779 -0.63667 5.351 -0.10411 
-0.63637 4.55275 -1.74325 -0.63637 5.07256 -1.74325 -0.63466 4.81265 -1.77983 
-0.63466 5.567 -1.38935 -0.63466 5.567 -0.32255 -0.63129 5.70413 -1.09307 
-0.63129 5.70413 -0.61883 -0.62987 5.2214 -1.68226 -0.62987 5.2214 -0.02964 
-0.62833 5.60831 -1.32028 -0.62833 5.60831 -0.39162 -0.6245 5.64412 -1.2488 
-0.6245 5.64412 -0.4631 -0.62335 4.60541 -1.75139 -0.62335 5.01989 -1.75139 
-0.62279 5.71523 -1.02825 -0.62279 5.71523 -0.68365 -0.62008 5.72442 -0.96013 
-0.62008 5.72442 -0.75177 -0.61879 5.48338 -1.48148 -0.61879 5.48338 -0.23042 
-0.61796 5.72877 -0.89082 -0.61796 5.72877 -0.82108 -0.61738 5.30862 -1.62669 
-0.61738 5.30862 -0.08521 -0.61469 5.1724 -1.69765 -0.61213 4.65727 -1.75687 
-0.61213 4.96804 -1.75687 -0.61154 5.66451 -1.1871 -0.61154 5.66451 -0.52481 
-0.60909 5.39 -1.56306 -0.60909 5.39 -0.14884 -0.60179 4.70983 -1.75969 
-0.60179 4.91547 -1.75969 -0.60109 5.57747 -1.34768 -0.60109 5.57747 -0.36423 
-0.60067 5.12236 -1.71062 -0.60037 5.68116 -1.12394 -0.60037 5.68116 -0.58796 
-0.59905 5.26473 -1.64377 -0.59905 5.26473 -0.06814 -0.59612 5.61586 -1.27717 
-0.59612 5.61586 -0.43473 -0.59578 5.51571 -1.42866 -0.59578 5.51571 -0.28324 
-0.59264 4.76237 -1.75989 -0.59264 4.86293 -1.75989 -0.59103 5.694 -1.05961 
-0.59103 5.694 -0.65229 -0.58979 4.81265 -1.75994 -0.58902 5.34873 -1.58338 
-0.58902 5.34873 -0.12852 -0.58667 4.5549 -1.72087 -0.58667 5.0704 -1.72087 
-0.58356 5.70297 -0.99438 -0.58356 5.70297 -0.71752 -0.58327 5.42653 -1.5153 
-0.58327 5.42653 -0.19661 -0.58205 5.21991 -1.65886 -0.58205 5.21991 -0.05304 
-0.58124 5.63704 -1.21679 -0.58124 5.63704 -0.49511 -0.5804 5.70946 -0.92533 
-0.5804 5.70946 -0.78657 -0.57934 5.71163 -0.85595 -0.57505 5.54494 -1.37376 
-0.57505 5.54494 -0.33814 -0.57396 4.60763 -1.72852 -0.57396 5.01767 -1.72852 
-0.57003 5.30612 -1.60187 -0.57003 5.30612 -0.11003 -0.56925 5.65542 -1.15421 
-0.56925 5.65542 -0.55769 -0.56876 5.58566 -1.30453 -0.56876 5.58566 -0.40737 
-0.56698 5.17068 -1.67387 -0.56264 4.65976 -1.73337 -0.56264 4.96554 -1.73337 
-0.56203 5.38708 -1.53619 -0.56203 5.38708 -0.17572 -0.5593 5.46042 -1.46471 
-0.5593 5.46042 -0.24719 -0.55906 5.67006 -1.09011 -0.55906 5.67006 -0.62179 
-0.55301 5.60831 -1.24496 -0.55301 5.60831 -0.46694 -0.55262 4.71233 -1.73571 
-0.55262 4.91297 -1.73571 -0.55216 5.26226 -1.61849 -0.55216 5.26226 -0.09342 
-0.55181 4.50559 -1.686 -0.55181 5.11971 -1.686 -0.55074 5.68078 -1.02519 
-0.55074 5.68078 -0.68671 -0.54869 4.76243 -1.7379 -0.54869 4.86287 -1.7379 
-0.54595 4.81265 -1.73787 -0.54556 5.68819 -0.96012 -0.54556 5.68819 -0.75178 
-0.54344 5.69254 -0.89081 -0.54344 5.69254 -0.8211 -0.54248 5.5536 -1.33081 
-0.54248 5.5536 -0.38109 -0.54211 5.34547 -1.55614 -0.54211 5.34547 -0.15576 
-0.53927 5.62752 -1.18371 -0.53927 5.62752 -0.52819 -0.53799 4.55778 -1.69575 
-0.53799 5.06752 -1.69575 -0.53729 5.49154 -1.41152 -0.53729 5.49154 -0.30038 
-0.53722 5.42219 -1.48678 -0.53722 5.42219 -0.22512 -0.53547 5.21727 -1.63318 
-0.53547 5.21727 -0.07872 -0.5281 5.6438 -1.12023 -0.5281 5.6438 -0.59167 
-0.5259 4.61046 -1.70306 -0.5259 5.01484 -1.70306 -0.52562 5.57747 -1.2722 
-0.52562 5.57747 -0.4397 -0.52313 5.30228 -1.57429 -0.52313 5.30228 -0.13761 
-0.51916 4.45807 -1.64721 -0.51916 5.16723 -1.64721 -0.5191 5.6564 -1.05558 
-0.5191 5.6564 -0.65632 -0.51734 5.51976 -1.35595 -0.51734 5.51976 -0.35595 
-0.5163 5.38247 -1.50731 -0.5163 5.38247 -0.20459 -0.51477 4.66276 -1.7074 
-0.51477 4.96254 -1.7074 -0.51427 5.45469 -1.43449 -0.51427 5.45469 -0.27741 
-0.51291 5.6655 -0.99086 -0.51291 5.6655 -0.72104 -0.51099 5.59822 -1.21161 
-0.51099 5.59822 -0.50029 -0.50958 4.71243 -1.7116 -0.50958 4.91287 -1.7116 
-0.50889 5.67092 -0.92556 -0.50889 5.67092 -0.78634 -0.50766 5.67301 -0.85595 
-0.50566 4.76259 -1.71366 -0.50566 4.86271 -1.71366 -0.50546 5.25811 -1.59049 
-0.50546 5.25811 -0.12141 -0.50434 4.50917 -1.6589 -0.50434 5.11614 -1.6589 
-0.50324 4.81265 -1.71368 -0.49953 5.54494 -1.29824 -0.49953 5.54494 -0.41366 
-0.4987 5.61561 -1.14967 -0.4987 5.61561 -0.56223 -0.49634 5.3404 -1.5268 
-0.49634 5.3404 -0.18511 -0.49341 5.48421 -1.37988 -0.49341 5.48421 -0.33202 
-0.49239 5.41606 -1.45622 -0.49239 5.41606 -0.25568 -0.49103 4.56116 -1.6682 
-0.49103 5.06415 -1.6682 -0.49025 4.41183 -1.60529 -0.49025 5.21347 -1.60529 
-0.49025 5.21347 -0.10661 -0.48872 5.62989 -1.08546 -0.48872 5.62989 -0.62644 
-0.48394 5.567 -1.23863 -0.48394 5.567 -0.47327 -0.48125 5.64046 -1.02127 
-0.48125 5.64046 -0.69064 -0.47929 4.61389 -1.67509 -0.47929 5.01141 -1.67509 
-0.4777 5.29699 -1.54457 -0.4777 5.29699 -0.16733 -0.47622 5.64761 -0.95615 
-0.47622 5.64761 -0.75576 -0.47415 4.46213 -1.61889 -0.47415 5.16317 -1.61889 
-0.47367 5.65123 -0.89081 -0.47367 5.65123 -0.8211 -0.47285 4.66315 -1.68128 
-0.47285 4.96216 -1.68128 -0.47205 5.37617 -1.47651 -0.47205 5.37617 -0.23539 
-0.47074 5.44704 -1.40255 -0.47074 5.44704 -0.30935 -0.47063 5.58582 -1.17739 
-0.47063 5.58582 -0.53451 -0.46778 4.71277 -1.68541 -0.46778 4.91253 -1.68541 
-0.46408 4.76265 -1.68746 -0.46408 4.86265 -1.68746 -0.46177 4.81265 -1.68742 
-0.46177 5.49154 -1.336 -0.46177 5.49154 -0.3759 -0.46144 4.372 -1.56079 
-0.46144 5.25331 -1.56079 -0.46144 5.25331 -0.15111 -0.45967 5.60133 -1.11477 
-0.45967 5.60133 -0.59713 -0.45939 4.51374 -1.63012 -0.45939 5.11156 -1.63012 
-0.45231 5.33375 -1.49564 -0.45231 5.33375 -0.21627 -0.45109 5.61346 -1.05104 
-0.45109 5.61346 -0.66086 -0.44939 5.40835 -1.4239 -0.44939 5.40835 -0.288 
-0.44653 4.41676 -1.57528 -0.44653 5.20854 -1.57528 -0.44653 5.20854 -0.13662 
-0.44632 4.56596 -1.63895 -0.44632 5.05934 -1.63895 -0.44493 5.62216 -0.98648 
-0.44493 5.62216 -0.72542 -0.44463 5.51571 -1.27751 -0.44463 5.51571 -0.43439 
-0.44123 5.6274 -0.92135 -0.44123 5.6274 -0.79055 -0.43999 5.62915 -0.85595 
-0.4388 5.45469 -1.35902 -0.4388 5.45469 -0.35288 -0.43815 4.61407 -1.64658 
-0.43815 5.01124 -1.64658 -0.43488 4.3341 -1.51301 -0.43488 5.29121 -1.51301 
-0.43488 5.29121 -0.19889 -0.43171 4.6634 -1.65267 -0.43171 4.96191 -1.65267 
-0.4304 4.46745 -1.5883 -0.4304 5.15785 -1.5883 -0.42958 5.53678 -1.21674 
-0.42958 5.53678 -0.49516 -0.42941 5.36822 -1.44389 -0.42941 5.36822 -0.26801 
-0.42653 4.71334 -1.65662 -0.42653 4.91196 -1.65662 -0.42285 4.76329 -1.65853 
-0.42285 4.86201 -1.65853 -0.42164 4.81265 -1.65916 -0.41881 4.37805 -1.52891 
-0.41881 5.24726 -1.52891 -0.41881 5.24726 -0.18299 -0.41707 4.20925 -1.3809 
-0.41707 5.41606 -1.3809 -0.41707 5.41606 -0.331 -0.41703 5.55446 -1.15486 
-0.41703 5.55446 -0.55704 -0.41604 4.51918 -1.59913 -0.41604 5.10612 -1.59913 
-0.41084 4.29855 -1.46246 -0.41084 5.32675 -1.46246 -0.41084 5.32675 -0.24945 
-0.40858 5.46042 -1.31399 -0.40858 5.46042 -0.39791 -0.4065 4.56666 -1.60852 
-0.4065 5.05864 -1.60852 -0.40624 5.56905 -1.08922 -0.40624 5.56905 -0.62268 
-0.40443 4.42281 -1.54323 -0.40443 5.20249 -1.54323 -0.40443 5.20249 -0.16867 
-0.39859 5.57983 -1.02501 -0.39859 5.57983 -0.6869 -0.39846 4.61474 -1.61609 
-0.39846 5.01057 -1.61609 -0.39678 4.24913 -1.40124 -0.39678 5.37617 -1.40124 
-0.39678 5.37617 -0.31066 -0.39373 4.34125 -1.47956 -0.39373 5.28405 -1.47956 
-0.39373 5.28405 -0.23234 -0.39332 5.58716 -0.95955 -0.39332 5.58716 -0.75235 
-0.39182 4.66426 -1.62192 -0.39182 4.96104 -1.62192 -0.39182 5.48338 -1.2545 
-0.39182 5.48338 -0.4574 -0.39061 5.59095 -0.89415 -0.39061 5.59095 -0.81775 
-0.38858 4.47378 -1.55582 -0.38858 5.15152 -1.55582 -0.38677 4.71416 -1.62581 
-0.38677 4.91114 -1.62581 -0.38652 4.20312 -1.33608 -0.38652 5.42219 -1.33608 
-0.38652 5.42219 -0.37582 -0.38409 4.76335 -1.62832 -0.38409 4.86195 -1.62832 
-0.38295 4.81265 -1.62896 -0.37813 4.3851 -1.49517 -0.37813 5.24021 -1.49517 
-0.37813 5.24021 -0.21673 -0.37777 5.50342 -1.19327 -0.37777 5.50342 -0.51863 
-0.37766 4.29155 -1.42098 -0.37766 5.33375 -1.42098 -0.37766 5.33375 -0.29092 
-0.37755 4.5204 -1.56677 -0.37755 5.1049 -1.56677 -0.36804 4.56797 -1.57605 
-0.36804 5.05733 -1.57605 -0.36599 4.24284 -1.35699 -0.36599 5.38247 -1.35699 
-0.36599 5.38247 -0.35491 -0.36518 5.52001 -1.12857 -0.36518 5.52001 -0.58333 
-0.36406 4.42997 -1.50923 -0.36406 5.19533 -1.50923 -0.36406 5.19533 -0.20267 
-0.36032 4.6159 -1.58369 -0.36032 5.0094 -1.58369 -0.36028 4.3341 -1.43841 
-0.36028 5.29121 -1.43841 -0.36028 5.29121 -0.27349 -0.358 4.19878 -1.29003 
-0.358 5.42653 -1.29003 -0.358 5.42653 -0.42188 -0.3556 5.53334 -1.06262 
-0.3556 5.53334 -0.64929 -0.35371 4.66551 -1.58939 -0.35371 4.95979 -1.58939 
-0.35157 4.47576 -1.52172 -0.35157 5.14954 -1.52172 -0.34939 4.71428 -1.59363 
-0.34939 4.91102 -1.59363 -0.34864 5.54254 -0.99769 -0.34864 5.54254 -0.71421 
-0.34668 4.76352 -1.59609 -0.34668 4.86178 -1.59609 -0.3465 4.2849 -1.37696 
-0.3465 5.3404 -1.37696 -0.3465 5.3404 -0.33495 -0.34578 4.81265 -1.5969 
-0.34458 5.54858 -0.93214 -0.34458 5.54858 -0.77976 -0.34438 4.37805 -1.45449 
-0.34438 5.24726 -1.45449 -0.34438 5.24726 -0.25742 -0.34262 5.55072 -0.85595 
-0.34211 4.1768 -1.22979 -0.34211 5.4485 -1.22979 -0.34211 5.4485 -0.48212 
-0.34068 4.52237 -1.53261 -0.34068 5.10294 -1.53261 -0.33711 4.23822 -1.31127 
-0.33711 5.38708 -1.31127 -0.33711 5.38708 -0.40063 -0.33143 4.56967 -1.54187 
-0.33143 5.05563 -1.54187 -0.33006 4.42281 -1.46887 -0.33006 5.20249 -1.46887 
-0.33006 5.20249 -0.24303 -0.32872 4.32831 -1.39559 -0.32872 5.29699 -1.39559 
-0.32872 5.29699 -0.31631 -0.32739 5.46657 -1.16636 -0.32739 5.46657 -0.54554 
-0.32382 4.61756 -1.54947 -0.32382 5.00774 -1.54947 -0.31789 4.66592 -1.5554 
-0.31789 4.95938 -1.5554 -0.31747 4.47378 -1.48472 -0.31747 5.15152 -1.48472 
-0.31716 4.27983 -1.33118 -0.31716 5.34547 -1.33118 -0.31716 5.34547 -0.38072 
-0.31591 5.48193 -1.10101 -0.31591 5.48193 -0.61089 -0.31364 4.71463 -1.55965 
-0.31364 4.91067 -1.55965 -0.31251 4.372 -1.41185 -0.31251 5.25331 -1.41185 
-0.31251 5.25331 -0.30005 -0.31109 4.76358 -1.56221 -0.31109 4.86172 -1.56221 
-0.31024 4.2353 -1.2642 -0.31024 4.81265 -1.56306 -0.31024 5.39 -1.2642 
-0.31024 5.39 -0.4477 -0.30797 5.49435 -1.03507 -0.30797 5.49435 -0.67683 
-0.30653 4.5204 -1.49574 -0.30653 5.1049 -1.49574 -0.30216 5.50226 -0.96973 
-0.30216 5.50226 -0.74217 -0.299 4.32302 -1.35016 -0.299 5.30228 -1.35016 
-0.299 5.30228 -0.36174 -0.29801 4.41676 -1.42676 -0.29801 5.20854 -1.42676 
-0.29801 5.20854 -0.28514 -0.29775 5.506 -0.89415 -0.29775 5.506 -0.81775 
-0.29725 4.56797 -1.50525 -0.29725 5.05733 -1.50525 -0.29357 4.21559 -1.20189 
-0.29357 5.40971 -1.20189 -0.29357 5.40971 -0.51001 -0.28991 4.27657 -1.28427 
-0.28991 5.34873 -1.28427 -0.28991 5.34873 -0.42763 -0.2896 4.6159 -1.51298 
-0.2896 5.0094 -1.51298 -0.28499 4.46745 -1.44289 -0.28499 5.15785 -1.44289 
-0.28499 5.15785 -0.26901 -0.2839 4.66551 -1.51959 -0.2839 4.95979 -1.51959 
-0.2828 4.36719 -1.36783 -0.2828 5.25811 -1.36783 -0.2828 5.25811 -0.34407 
-0.2802 4.1986 -1.13802 -0.2802 5.42671 -1.13802 -0.2802 5.42671 -0.57389 
-0.27967 4.71428 -1.5239 -0.27967 4.91102 -1.5239 -0.27721 4.76352 -1.52661 
-0.27721 4.86178 -1.52661 -0.27639 4.81265 -1.52751 -0.27417 4.51918 -1.45725 
-0.27417 5.10612 -1.45725 -0.27142 4.31918 -1.30326 -0.27142 5.30612 -1.30326 
-0.27142 5.30612 -0.40864 -0.27018 4.18439 -1.07285 -0.27018 5.44091 -1.07285 
-0.27018 5.44091 -0.63905 -0.268 4.41183 -1.38304 -0.268 5.21347 -1.38304 
-0.268 5.21347 -0.32886 -0.2655 4.2743 -1.23662 -0.2655 5.351 -1.23662 
-0.2655 5.351 -0.47528 -0.26477 4.56666 -1.46679 -0.26477 5.05864 -1.46679 
-0.26356 4.17305 -1.00671 -0.26356 5.45225 -1.00671 -0.26356 5.45225 -0.7052 
-0.25721 4.61474 -1.47484 -0.25721 5.01057 -1.47484 -0.25703 5.4578 -0.93155 
-0.25703 5.4578 -0.78036 -0.25485 5.45965 -0.85595 -0.25481 4.36304 -1.32113 
-0.25481 5.26226 -1.32113 -0.25481 5.26226 -0.39077 -0.2544 4.46213 -1.39914 
-0.2544 5.16317 -1.39914 -0.2544 5.16317 -0.31276 -0.25138 4.66426 -1.48147 
-0.25138 4.96104 -1.48147 -0.25002 4.25559 -1.17358 -0.25002 5.36972 -1.17358 
-0.25002 5.36972 -0.53832 -0.24749 4.71416 -1.48652 -0.24749 4.91114 -1.48652 
-0.2466 4.31668 -1.25591 -0.2466 5.30862 -1.25591 -0.2466 5.30862 -0.45599 
-0.24497 4.76335 -1.4892 -0.24497 4.86195 -1.4892 -0.24433 4.81265 -1.49034 
-0.24317 4.51374 -1.41391 -0.24317 5.11156 -1.41391 -0.24317 5.11156 -0.298 
-0.24011 4.40804 -1.33783 -0.24011 5.21727 -1.33783 -0.24011 5.21727 -0.37408 
-0.23775 4.23958 -1.10858 -0.23775 5.38572 -1.10858 -0.23775 5.38572 -0.60332 
-0.23435 4.56596 -1.42697 -0.23435 5.05934 -1.42697 -0.22953 4.36057 -1.27424 
-0.22953 5.26473 -1.27424 -0.22953 5.26473 -0.43766 -0.22901 4.22648 -1.04288 
-0.22901 5.39882 -1.04288 -0.22901 5.39882 -0.66903 -0.22671 4.61407 -1.43515 
-0.22671 5.01124 -1.43515 -0.22608 4.45807 -1.35413 -0.22608 5.16723 -1.35413 
-0.22608 5.16723 -0.35777 -0.22399 4.3156 -1.20742 -0.22399 5.3097 -1.20742 
-0.22399 5.3097 -0.50448 -0.22063 4.6634 -1.44159 -0.22063 4.96191 -1.44159 
-0.2188 4.22158 -0.96978 -0.2188 4.22158 -0.74212 -0.2188 5.40373 -0.96978 
-0.2188 5.40373 -0.74212 -0.21667 4.71334 -1.44677 -0.21667 4.91196 -1.44677 
-0.21476 4.76329 -1.45045 -0.21476 4.86201 -1.45045 -0.21443 4.40539 -1.29124 
-0.21443 5.21991 -1.29124 -0.21443 5.21991 -0.42066 -0.2144 4.50917 -1.36896 
-0.2144 5.11614 -1.36896 -0.2144 5.11614 -0.34294 -0.21439 4.21784 -0.89419 
-0.21439 4.21784 -0.81772 -0.21439 5.40746 -0.89419 -0.21439 5.40746 -0.81772 
-0.21414 4.81265 -1.45165 -0.20947 4.29814 -1.14339 -0.20947 5.32716 -1.14339 
-0.20947 5.32716 -0.56851 -0.20648 4.35917 -1.22589 -0.20648 5.26613 -1.22589 
-0.20648 5.26613 -0.48601 -0.2051 4.56116 -1.38226 -0.2051 5.06415 -1.38226 
-0.19942 4.45462 -1.30631 -0.19942 5.17068 -1.30631 -0.19942 5.17068 -0.40559 
-0.19868 4.28306 -1.07804 -0.19868 5.34224 -1.07804 -0.19868 5.34224 -0.63386 
-0.1982 4.61389 -1.39401 -0.1982 5.01141 -1.39401 -0.19201 4.66315 -1.40044 
-0.19201 4.96216 -1.40044 -0.19103 4.4039 -1.24342 -0.19103 5.2214 -1.24342 
-0.19103 5.2214 -0.46848 -0.18788 4.71277 -1.40552 -0.18788 4.91253 -1.40552 
-0.18729 4.50559 -1.32149 -0.18729 5.11971 -1.32149 -0.18729 5.11971 -0.39041 
-0.18638 4.27681 -1.00553 -0.18638 4.27681 -0.70637 -0.18638 5.34849 -1.00553 
-0.18638 5.34849 -0.70637 -0.18587 4.35903 -1.17671 -0.18587 4.81265 -1.41152 
-0.18587 5.26627 -1.17671 -0.18587 5.26627 -0.53519 -0.18584 4.76265 -1.40921 
-0.18584 4.86265 -1.40921 -0.1786 4.27349 -0.9322 -0.1786 4.27349 -0.7797 
-0.1786 5.35181 -0.9322 -0.1786 5.35181 -0.7797 -0.17755 4.55778 -1.33531 
-0.17755 5.06752 -1.33531 -0.17755 5.06752 -0.37659 -0.17615 4.27191 -0.85595 
-0.17615 5.35339 -0.85595 -0.17564 4.4529 -1.2586 -0.17564 5.1724 -1.2586 
-0.17564 5.1724 -0.4533 -0.17274 4.34247 -1.11202 -0.17274 5.28283 -1.11202 
-0.17274 5.28283 -0.59988 -0.17023 4.61046 -1.3474 -0.17023 5.01484 -1.3474 
-0.16997 4.40357 -1.1945 -0.16997 5.22173 -1.1945 -0.16997 5.22173 -0.5174 
-0.1659 4.66276 -1.35852 -0.1659 4.96254 -1.35852 -0.16267 4.50294 -1.27262 
-0.16267 5.12236 -1.27262 -0.16267 5.12236 -0.43928 -0.1617 4.71243 -1.36371 
-0.1617 4.91287 -1.36371 -0.15963 4.76259 -1.36764 -0.15963 4.86271 -1.36764 
-0.15961 4.81265 -1.37005 -0.15809 4.33555 -1.04048 -0.15809 5.28975 -1.04048 
-0.15809 5.28975 -0.67142 -0.15413 4.45225 -1.20948 -0.15413 5.17305 -1.20948 
-0.15413 5.17305 -0.50243 -0.15242 4.5549 -1.28662 -0.15242 5.0704 -1.28662 
-0.15242 5.0704 -0.42528 -0.15132 4.4044 -1.14463 -0.15132 5.2209 -1.14463 
-0.15132 5.2209 -0.56728 -0.14818 4.33084 -0.96733 -0.14818 4.33084 -0.74457 
-0.14818 5.29446 -0.96733 -0.14818 5.29446 -0.74457 -0.14477 4.60763 -1.29933 
-0.14477 5.01767 -1.29933 -0.14477 5.01767 -0.41257 -0.1432 4.32848 -0.89419 
-0.1432 4.32848 -0.81772 -0.1432 5.29682 -0.89419 -0.1432 5.29682 -0.81772 
-0.14079 4.5022 -1.22375 -0.14079 5.12311 -1.22375 -0.14079 5.12311 -0.48816 
-0.13992 4.65976 -1.31066 -0.13992 4.96554 -1.31066 -0.13759 4.71233 -1.32068 
-0.13759 4.91297 -1.32068 -0.13542 4.81265 -1.32735 -0.13539 4.76243 -1.3246 
-0.13539 4.86287 -1.3246 -0.13512 4.45286 -1.15965 -0.13512 5.17244 -1.15965 
-0.13512 5.17244 -0.55225 -0.13454 4.39649 -1.07382 -0.13454 5.22881 -1.07382 
-0.13454 5.22881 -0.63808 -0.13004 4.55275 -1.23693 -0.13004 5.07256 -1.23693 
-0.13004 5.07256 -0.47497 -0.12249 4.39081 -1.00185 -0.12249 4.39081 -0.71005 
-0.12249 5.23449 -1.00185 -0.12249 5.23449 -0.71005 -0.1219 4.60541 -1.24995 
-0.1219 5.01989 -1.24995 -0.1219 5.01989 -0.46195 -0.12142 4.50234 -1.17381 
-0.12142 5.12296 -1.17381 -0.12142 5.12296 -0.53809 -0.12047 4.45152 -1.11131 
-0.12047 5.17378 -1.11131 -0.12047 5.17378 -0.6006 -0.11642 4.65727 -1.26116 
-0.11642 4.96804 -1.26116 -0.11642 4.96804 -0.45074 -0.11523 4.38739 -0.9291 
-0.11523 4.38739 -0.78281 -0.11523 5.23791 -0.9291 -0.11523 5.23791 -0.78281 
-0.1136 4.70983 -1.2715 -0.1136 4.91547 -1.2715 -0.11341 4.76237 -1.28065 
-0.11341 4.86293 -1.28065 -0.11335 4.81265 -1.28351 -0.11281 4.38625 -0.85595 
-0.11281 5.23905 -0.85595 -0.11027 4.55271 -1.18707 -0.11027 5.0726 -1.18707 
-0.11027 5.0726 -0.52483 -0.10628 4.50087 -1.1257 -0.10628 5.12443 -1.1257 
-0.10628 5.12443 -0.58621 -0.10587 4.44465 -1.0398 -0.10587 4.44465 -0.67211 
-0.10587 5.18065 -1.0398 -0.10587 5.18065 -0.67211 -0.10169 4.6038 -1.1994 
-0.10169 5.0215 -1.1994 -0.10169 5.0215 -0.51251 -0.09601 4.44003 -0.96684 
-0.09601 4.44003 -0.74506 -0.09601 5.18527 -0.96684 -0.09601 5.18527 -0.74506 
-0.0957 4.6555 -1.21074 -0.0957 4.96981 -1.21074 -0.0957 4.96981 -0.50116 
-0.09462 4.55136 -1.13933 -0.09462 5.07394 -1.13933 -0.09462 5.07394 -0.57257 
-0.09346 4.50019 -1.07689 -0.09346 4.81265 -1.23863 -0.09346 5.12511 -1.07689 
-0.09346 5.12511 -0.63501 -0.09233 4.70763 -1.22109 -0.09233 4.91767 -1.22109 
-0.09233 4.91767 -0.49082 -0.09158 4.76007 -1.23039 -0.09158 4.86523 -1.23039 
-0.09107 4.4377 -0.89374 -0.09107 4.4377 -0.81817 -0.09107 5.1876 -0.89374 
-0.09107 5.1876 -0.81817 -0.08556 4.60239 -1.15189 -0.08556 5.02291 -1.15189 
-0.08556 5.02291 -0.56001 -0.08129 4.55047 -1.0906 -0.08129 5.07483 -1.0906 
-0.08129 5.07483 -0.6213 -0.08096 4.49467 -1.00452 -0.08096 4.49467 -0.70738 
-0.08096 5.13064 -1.00452 -0.08096 5.13064 -0.70738 -0.07915 4.65521 -1.16418 
-0.07915 4.97009 -1.16418 -0.07915 4.97009 -0.54773 -0.0758 4.81265 -1.19284 
-0.07538 4.70734 -1.17473 -0.07538 4.91796 -1.17473 -0.07538 4.91796 -0.53717 
-0.07428 4.76003 -1.18439 -0.07428 4.86528 -1.18439 -0.07428 4.86528 -0.52752 
-0.07354 4.49086 -0.93135 -0.07354 4.49086 -0.78055 -0.07354 5.13444 -0.93135 
-0.07354 5.13444 -0.78055 -0.07179 4.6015 -1.10364 -0.07179 5.0238 -1.10364 
-0.07179 5.0238 -0.60827 -0.07084 4.48995 -0.85595 -0.07084 5.13536 -0.85595 
-0.07041 4.5502 -1.04153 -0.07041 4.5502 -0.67037 -0.07041 5.07511 -1.04153 
-0.07041 5.07511 -0.67037 -0.06484 4.65417 -1.11601 -0.06484 4.97113 -1.11601 
-0.06484 4.97113 -0.5959 -0.06073 4.7073 -1.1276 -0.06073 4.7073 -0.5843 
-0.06073 4.918 -1.1276 -0.06073 4.918 -0.5843 -0.0604 4.81265 -1.14624 
-0.0604 4.81265 -0.56567 -0.0604 4.60115 -1.05476 -0.0604 4.60115 -0.65714 
-0.0604 5.02415 -1.05476 -0.0604 5.02415 -0.65714 -0.0603 4.54549 -0.96862 
-0.0603 4.54549 -0.74328 -0.0603 5.07981 -0.96862 -0.0603 5.07981 -0.74328 
-0.05919 4.7599 -1.13732 -0.05919 4.7599 -0.57458 -0.05919 4.8654 -1.13732 
-0.05919 4.8654 -0.57458 -0.05477 4.54428 -0.89374 -0.05477 4.54428 -0.81816 
-0.05477 5.08103 -0.89374 -0.05477 5.08103 -0.81816 -0.05288 4.65358 -1.0669 
-0.05288 4.65358 -0.645 -0.05288 4.97172 -1.0669 -0.05288 4.97172 -0.645 
-0.05142 4.60133 -1.00538 -0.05142 4.60133 -0.70652 -0.05142 5.02398 -1.00538 
-0.05142 5.02398 -0.70652 -0.04824 4.7067 -1.0787 -0.04824 4.7067 -0.6332 
-0.04824 4.9186 -1.0787 -0.04824 4.9186 -0.6332 -0.04731 4.81265 -1.09893 
-0.04731 4.81265 -0.61297 -0.04651 4.75986 -1.08983 -0.04651 4.75986 -0.62207 
-0.04651 4.86544 -1.08983 -0.04651 4.86544 -0.62207 -0.04339 4.65361 -1.01754 
-0.04339 4.65361 -0.69436 -0.04339 4.97169 -1.01754 -0.04339 4.97169 -0.69436 
-0.04319 4.59953 -0.93088 -0.04319 4.59953 -0.78103 -0.04319 5.02577 -0.93088 
-0.04319 5.02577 -0.78103 -0.04045 4.59893 -0.85595 -0.04045 5.02638 -0.85595 
-0.03822 4.70636 -1.02923 -0.03822 4.70636 -0.68267 -0.03822 4.91894 -1.02923 
-0.03822 4.91894 -0.68267 -0.03656 4.65336 -0.96859 -0.03656 4.65336 -0.74332 
-0.03656 4.81265 -1.05104 -0.03656 4.81265 -0.66086 -0.03656 4.97194 -0.96859 
-0.03656 4.97194 -0.74332 -0.03594 4.75943 -1.04041 -0.03594 4.75943 -0.67149 
-0.03594 4.86587 -1.04041 -0.03594 4.86587 -0.67149 -0.03103 4.65215 -0.89371 
-0.03103 4.65215 -0.81819 -0.03103 4.97315 -0.89371 -0.03103 4.97315 -0.81819 
-0.03086 4.70609 -0.98042 -0.03086 4.70609 -0.73148 -0.03086 4.91921 -0.98042 
-0.03086 4.91921 -0.73148 -0.02817 4.81265 -1.00268 -0.02817 4.81265 -0.70922 
-0.02806 4.75939 -0.99189 -0.02806 4.75939 -0.72001 -0.02806 4.86591 -0.99189 
-0.02806 4.86591 -0.72001 -0.0259 4.70608 -0.93131 -0.0259 4.70608 -0.78059 
-0.0259 4.91923 -0.93131 -0.0259 4.91923 -0.78059 -0.02307 4.70577 -0.85595 
-0.02307 4.91953 -0.85595 -0.02255 4.75928 -0.94277 -0.02255 4.75928 -0.76913 
-0.02255 4.86602 -0.94277 -0.02255 4.86602 -0.76913 -0.02216 4.81265 -0.95397 
-0.02216 4.81265 -0.75793 -0.01948 4.75925 -0.89371 -0.01948 4.75925 -0.81819 
-0.01948 4.86605 -0.89371 -0.01948 4.86605 -0.81819 -0.01855 4.81265 -0.90502 
-0.01855 4.81265 -0.80688 -0.01734 4.81265 -0.85595 -2.42076 3.02098 -1.98557 
-2.41956 3.02098 -2.03464 -2.41956 3.02098 -1.9365 -2.41862 2.96758 -2.02333 
-2.41862 2.96758 -1.94781 -2.41862 3.07438 -2.02333 -2.41862 3.07438 -1.94781 
-2.41595 3.02098 -2.08359 -2.41595 3.02098 -1.88755 -2.41556 2.96761 -2.07239 
-2.41556 2.96761 -1.89875 -2.41556 3.07435 -2.07239 -2.41556 3.07435 -1.89875 
-2.41504 2.9141 -1.98557 -2.41504 3.12786 -1.98557 -2.41221 2.9144 -2.06093 
-2.41221 2.9144 -1.91021 -2.41221 3.12755 -2.06093 -2.41221 3.12755 -1.91021 
-2.41005 2.96772 -2.12151 -2.41005 2.96772 -1.84963 -2.41005 3.07424 -2.12151 
-2.41005 3.07424 -1.84963 -2.40994 3.02098 -2.1323 -2.40994 3.02098 -1.83884 
-2.40725 2.91442 -2.11004 -2.40725 2.91442 -1.8611 -2.40725 3.12754 -2.11004 
-2.40725 3.12754 -1.8611 -2.40708 2.86048 -2.02333 -2.40708 2.86048 -1.94781 
-2.40708 3.18148 -2.02333 -2.40708 3.18148 -1.94781 -2.40216 2.96776 -2.17003 
-2.40216 2.96776 -1.80112 -2.40216 3.0742 -2.17003 -2.40216 3.0742 -1.80112 
-2.40155 2.86169 -2.09821 -2.40155 2.86169 -1.87294 -2.40155 3.02098 -2.18066 
-2.40155 3.02098 -1.79048 -2.40155 3.18027 -2.09821 -2.40155 3.18027 -1.87294 
-2.39988 2.91469 -2.15885 -2.39988 2.91469 -1.81229 -2.39988 3.12727 -2.15885 
-2.39988 3.12727 -1.81229 -2.39766 2.80725 -1.98557 -2.39766 3.2347 -1.98557 
-2.39491 2.80786 -2.0605 -2.39491 2.80786 -1.91065 -2.39491 3.2341 -2.0605 
-2.39491 3.2341 -1.91065 -2.39472 2.86194 -2.14716 -2.39472 2.86194 -1.82398 
-2.39472 3.18002 -2.14716 -2.39472 3.18002 -1.82398 -2.39159 2.96819 -2.21946 
-2.39159 2.96819 -1.75169 -2.39159 3.07377 -2.21946 -2.39159 3.07377 -1.75169 
-2.39079 3.02098 -2.22855 -2.39079 3.02098 -1.74259 -2.38986 2.91503 -2.20832 
-2.38986 2.91503 -1.76282 -2.38986 3.12693 -2.20832 -2.38986 3.12693 -1.76282 
-2.38669 2.80965 -2.135 -2.38669 2.80965 -1.83614 -2.38669 3.2323 -2.135 
-2.38669 3.2323 -1.83614 -2.38523 2.86191 -2.19652 -2.38523 2.86191 -1.77462 
-2.38523 3.18005 -2.19652 -2.38523 3.18005 -1.77462 -2.38334 2.7526 -2.02336 
-2.38334 2.7526 -1.94778 -2.38334 3.28935 -2.02336 -2.38334 3.28935 -1.94778 
-2.37891 2.96823 -2.26694 -2.37891 2.96823 -1.7042 -2.37891 3.07373 -2.26694 
-2.37891 3.07373 -1.7042 -2.3778 2.75382 -2.09824 -2.3778 2.75382 -1.8729 
-2.3778 3.28814 -2.09824 -2.3778 3.28814 -1.8729 -2.37771 2.80948 -2.18438 
-2.37771 2.80948 -1.78676 -2.37771 3.23248 -2.18438 -2.37771 3.23248 -1.78676 
-2.3777 3.02098 -2.27586 -2.3777 3.02098 -1.69529 -2.37738 2.91563 -2.25722 
-2.37738 2.91563 -1.71392 -2.37738 3.12633 -2.25722 -2.37738 3.12633 -1.71392 
-2.37326 2.8625 -2.24563 -2.37326 2.8625 -1.72552 -2.37326 3.17946 -2.24563 
-2.37326 3.17946 -1.72552 -2.36769 2.75852 -2.17116 -2.36769 2.75852 -1.79999 
-2.36769 3.28343 -2.17116 -2.36769 3.28343 -1.79999 -2.36726 2.69827 -1.98557 
-2.36726 3.34368 -1.98557 -2.36632 2.80983 -2.23326 -2.36632 2.80983 -1.73789 
-2.36632 3.23213 -2.23326 -2.36632 3.23213 -1.73789 -2.36457 2.69919 -2.06097 
-2.36457 2.69919 -1.91017 -2.36457 3.34277 -2.06097 -2.36457 3.34277 -1.91017 
-2.36382 2.96835 -2.31401 -2.36382 2.96835 -1.65714 -2.36382 3.0736 -2.31401 
-2.36382 3.0736 -1.65714 -2.36272 2.91567 -2.30435 -2.36272 2.91567 -1.66679 
-2.36272 3.12629 -2.30435 -2.36272 3.12629 -1.66679 -2.36231 3.02098 -2.32246 
-2.36231 3.02098 -1.64868 -2.35896 2.86354 -2.2938 -2.35896 2.86354 -1.67735 
-2.35896 3.17842 -2.2938 -2.35896 3.17842 -1.67735 -2.35714 2.70299 -1.837 
-2.35714 3.33896 -2.13415 -2.35714 3.33896 -1.837 -2.35682 2.7588 -1.75092 
-2.35682 3.28316 -2.22022 -2.35682 3.28316 -1.75092 -2.35254 2.81072 -1.68963 
-2.35254 3.23124 -2.28151 -2.35254 3.23124 -1.68963 -2.34704 2.64603 -1.94779 
-2.34704 3.39593 -2.02336 -2.34704 3.39593 -1.94779 -2.34652 2.9684 -2.36001 
-2.34652 2.9684 -1.61113 -2.34652 3.07356 -2.36001 -2.34652 3.07356 -1.61113 
-2.34578 2.91596 -2.35071 -2.34578 2.91596 -1.62044 -2.34578 3.126 -2.35071 
-2.34578 3.126 -1.62044 -2.34464 2.70852 -1.76463 -2.34464 3.02098 -2.36826 
-2.34464 3.02098 -1.60289 -2.34464 3.33344 -2.20651 -2.34464 3.33344 -1.76463 
-2.34349 2.75969 -1.70219 -2.34349 3.28227 -2.26896 -2.34349 3.28227 -1.70219 
-2.34241 2.86382 -2.34037 -2.34241 2.86382 -1.63078 -2.34241 3.17813 -2.34037 
-2.34241 3.17813 -1.63078 -2.3421 2.64836 -1.87468 -2.3421 3.3936 -2.09646 
-2.3421 3.3936 -1.87468 -2.33642 2.81213 -1.64213 -2.33642 3.22983 -2.32902 
-2.33642 3.22983 -1.64213 -2.33223 2.65298 -1.80173 -2.33223 3.38898 -2.16942 
-2.33223 3.38898 -1.80173 -2.33182 2.7092 -1.71583 -2.33182 3.33276 -2.25532 
-2.33182 3.33276 -1.71583 -2.32784 2.76103 -1.65445 -2.32784 3.28092 -2.3167 
-2.32784 3.28092 -1.65445 -2.3253 3.44738 -1.98557 -2.32475 3.02098 -2.41313 
-2.32475 3.02098 -1.55802 -2.3247 2.9707 -2.41027 -2.3247 2.9707 -1.56087 
-2.3247 3.07126 -2.41027 -2.3247 3.07126 -1.56087 -2.3245 2.91816 -2.40112 
-2.3245 2.91816 -1.57002 -2.3245 3.1238 -2.40112 -2.3245 3.1238 -1.57002 
-2.32287 2.59572 -1.91243 -2.32287 3.44624 -2.05872 -2.32287 3.44624 -1.91243 
-2.32168 2.86559 -1.58036 -2.32168 3.17636 -2.39079 -2.32168 3.17636 -1.58036 
-2.31764 2.65985 -1.73022 -2.31764 3.38211 -2.24093 -2.31764 3.38211 -1.73022 
-2.31668 2.71067 -1.66771 -2.31668 3.33129 -2.30343 -2.31668 3.33129 -1.66771 
-2.31621 2.81374 -1.59158 -2.31621 3.22822 -1.59158 -2.31562 2.59914 -1.83967 
-2.31562 3.44282 -2.13147 -2.31562 3.44282 -1.83967 -2.30807 2.76107 -1.6046 
-2.30807 3.28088 -1.6046 -2.30357 2.60482 -1.7677 -2.30357 3.43714 -2.20344 
-2.30357 3.43714 -1.7677 -2.30299 2.66119 -1.68187 -2.30299 3.38077 -1.68187 
-2.30272 2.97076 -2.45423 -2.30272 2.97076 -1.51692 -2.30272 3.0712 -2.45423 
-2.30272 3.0712 -1.51692 -2.30268 3.02098 -2.45697 -2.30268 3.02098 -1.51418 
-2.30052 2.92066 -1.52085 -2.30052 3.1213 -1.52085 -2.29819 2.86809 -1.53087 
-2.29819 3.17387 -1.53087 -2.29732 2.71052 -1.61778 -2.29732 3.33143 -1.61778 
-2.2949 3.50515 -2.02381 -2.2949 3.50515 -1.94734 -2.29334 2.81596 -1.54219 
-2.29334 3.226 -1.54219 -2.28993 3.50279 -2.09695 -2.28993 3.50279 -1.87419 
-2.28679 2.61273 -1.6969 -2.28679 3.42923 -1.6969 -2.28568 2.76323 -1.5549 
-2.28568 3.27873 -1.5549 -2.28397 2.66058 -1.63205 -2.28397 3.38138 -1.63205 
-2.28002 2.54388 -1.80104 -2.28002 3.49808 -2.1701 -2.28002 3.49808 -1.80104 
-2.27849 3.02098 -1.47147 -2.27848 2.97092 -2.49726 -2.27848 2.97092 -1.47388 
-2.27848 3.07104 -1.47388 -2.27641 2.92076 -1.47781 -2.27641 3.1212 -1.47781 
-2.27543 2.71127 -1.5689 -2.27543 3.33069 -1.5689 -2.27221 2.87109 -1.483 
-2.27221 3.17087 -1.483 -2.26813 2.6119 -1.64702 -2.26813 3.43006 -1.64702 
-2.26788 2.81879 -1.49413 -2.26788 3.22317 -1.49413 -2.26537 2.5508 -1.7295 
-2.26537 3.49116 -1.7295 -2.26246 2.66123 -1.58292 -2.26246 3.38073 -1.58292 
-2.26195 3.56172 -1.98557 -2.26056 2.76611 -1.50622 -2.26056 3.27585 -1.50622 
-2.25951 3.56014 -2.06182 -2.25951 3.56014 -1.90932 -2.25227 2.97098 -1.43231 
-2.25227 3.07098 -1.43231 -2.25223 2.56736 -1.66481 -2.25223 3.02098 -1.43 
-2.25223 3.4746 -1.66481 -2.25173 3.55682 -2.13515 -2.25173 3.55682 -1.83599 
-2.25082 2.71392 -1.52003 -2.25082 3.32804 -1.52003 -2.25022 2.9211 -1.43601 
-2.25022 3.12086 -1.43601 -2.24707 2.61223 -1.5981 -2.24707 3.42973 -1.5981 
-2.2461 2.87147 -1.44108 -2.2461 3.17048 -1.44108 -2.2399 2.82222 -1.44752 
-2.2399 3.21974 -1.44752 -2.23942 2.49139 -1.76348 -2.23868 2.66295 -1.53521 
-2.23868 3.37901 -1.53521 -2.23301 2.76948 -1.45926 -2.23301 3.27247 -1.45926 
-2.23163 2.5675 -1.61563 -2.22863 2.50647 -1.69813 -2.22397 3.02098 -1.38987 
-2.22372 3.61579 -2.02381 -2.22372 3.61579 -1.94734 -2.22371 2.71749 -1.47257 
-2.22371 3.32446 -1.47257 -2.22367 2.61372 -1.55028 -2.22367 3.42824 -1.55028 
-2.22335 2.97162 -1.39108 -2.22335 3.07034 -1.39108 -2.22143 2.92167 -1.39475 
-2.22143 3.12029 -1.39475 -2.21931 3.61205 -2.0994 -2.21748 2.87172 -1.39994 
-2.21748 3.17023 -1.39994 -2.21412 2.52393 -1.6341 -2.21202 2.6664 -1.48739 
-2.21202 3.37556 -1.48739 -2.21139 2.82239 -1.40637 -2.21139 3.21956 -1.40637 
-2.20858 2.5689 -1.56728 -2.20376 2.77429 -1.41455 -2.20376 3.26767 -1.41455 
-2.19799 2.61636 -1.5037 -2.19493 2.72207 -1.42762 -2.19493 3.31989 -1.42762 
-2.19377 3.02098 -1.35118 -2.19314 2.97168 -1.35232 -2.19314 3.07028 -1.35232 
-2.1915 2.52501 -1.58561 -2.19062 2.92249 -1.355 -2.19062 3.11947 -1.355 
-2.18809 2.46391 -1.66794 -2.18673 2.87259 -1.36005 -2.18673 3.16937 -1.36005 
-2.1837 2.67046 -1.44238 -2.1837 3.3715 -1.44238 -2.1833 2.57137 -1.52039 
-2.1809 2.82306 -1.36668 -2.1809 3.21889 -1.36668 -2.17454 3.66058 -2.13633 
-2.17333 2.77499 -1.37473 -2.17333 3.26697 -1.37473 -2.1726 2.48263 -1.6049 
-2.17011 2.62016 -1.45848 -2.16669 2.52751 -1.53826 -2.16394 2.72751 -1.38427 
-2.16394 3.31445 -1.38427 -2.16171 3.02098 -1.31401 -2.1609 2.97185 -1.31491 
-2.1609 3.07011 -1.31491 -2.15844 2.92261 -1.31762 -2.15844 3.11935 -1.31762 
-2.1553 2.57552 -1.47369 -2.15421 2.87384 -1.32194 -2.15421 3.16812 -1.32194 
-2.15312 2.67578 -1.39863 -2.1485 2.82423 -1.32855 -2.1485 3.21773 -1.32855 
-2.14819 2.4849 -1.55725 -2.14453 2.42392 -1.63963 -2.14086 2.7763 -1.33627 
-2.14086 3.26566 -1.33627 -2.1401 2.62509 -1.41476 -2.1391 2.53135 -1.49136 
-2.13158 2.72873 -1.34578 -2.13158 3.31323 -1.34578 -2.12787 2.44363 -1.57732 
-2.12787 3.02098 -1.27847 -2.12702 2.97191 -1.27932 -2.12702 3.07005 -1.27932 
-2.1256 2.58032 -1.42967 -2.12446 2.92296 -1.28187 -2.12446 3.119 -1.28187 
-2.12095 2.48816 -1.51034 -2.12063 2.68211 -1.3568 -2.12022 2.87425 -1.28612 
-2.12022 3.16771 -1.28612 -2.11428 2.82589 -1.29205 -2.11428 3.21607 -1.29205 
-2.10939 2.53664 -1.44593 -2.10804 2.63114 -1.37265 -2.10668 2.778 -1.29966 
-2.10668 3.26396 -1.29966 -2.101 2.44655 -1.53026 -2.09742 2.73069 -1.30891 
-2.096 2.38513 -1.61174 -2.09372 2.58637 -1.38704 -2.09232 3.02098 -1.24462 
-2.09161 2.49323 -1.46457 -2.09142 2.97185 -1.24544 -2.09142 3.07011 -1.24544 
-2.08871 2.92261 -1.2479 -2.08871 3.11935 -1.2479 -2.08654 2.68409 -1.3198 
-2.0844 2.87384 -1.25213 -2.0844 3.16812 -1.25213 -2.08011 2.4071 -1.5515 
-2.07782 2.54242 -1.40311 -2.07779 2.82423 -1.25783 -2.07779 3.21773 -1.25783 
-2.07404 2.6383 -1.33229 -2.07212 2.45116 -1.48453 -2.07007 2.7763 -1.26548 
-2.07007 3.26566 -1.26548 -2.06055 2.72873 -1.27476 -2.06045 2.49988 -1.42054 
-2.05998 2.59342 -1.34636 -2.05516 3.02098 -1.21256 -2.05402 2.97168 -1.2132 
-2.05402 3.07028 -1.2132 -2.05159 2.41144 -1.50544 -2.05134 2.92249 -1.21572 
-2.05134 3.11947 -1.21572 -2.04953 2.68211 -1.2857 -2.04629 2.87259 -1.21961 
-2.04629 3.16937 -1.21961 -2.04438 2.54958 -1.36196 -2.04132 2.45746 -1.44028 
-2.03965 2.82306 -1.22544 -2.03965 3.21889 -1.22544 -2.0316 2.77499 -1.233 
-2.02952 2.37321 -1.52753 -2.02727 2.50688 -1.37907 -2.02104 2.41757 -1.46062 
-2.01646 3.02098 -1.18236 -2.01526 2.97162 -1.18299 -2.01526 3.07034 -1.18299 
-2.01158 2.92167 -1.1849 -2.01158 3.12029 -1.1849 -2.0087 2.46541 -1.39763 
-2.0064 2.87172 -1.18886 -2.0064 3.17023 -1.18886 -1.99996 3.21956 -1.19494 
-1.9993 2.37894 -1.4825 -1.98872 2.42528 -1.41762 -1.97633 3.02098 -1.1541 
-1.97402 2.97098 -1.15407 -1.97402 3.07098 -1.15407 -1.97033 2.9211 -1.15611 
-1.97033 3.12086 -1.15611 -1.96526 3.17048 -1.16024 -1.93487 3.02098 -1.12784 
-1.93245 3.07104 -1.12786 -1.92853 3.1212 -1.12992 -1.92333 3.17087 -1.13413 
-1.88942 3.0712 -1.10362 -1.88549 3.1213 -1.10582 -0.78119 2.33021 -1.64825 
-0.75281 2.92261 -2.72325 -0.7501 2.97185 -2.72571 -0.73081 2.36706 -1.67516 
-0.71933 2.3517 -1.74051 -0.71706 2.92296 -2.68927 -0.71451 2.97191 -2.69183 
-0.71451 3.07005 -2.69183 -0.71366 3.02098 -2.69268 -0.71139 2.33928 -1.80645 
-0.69699 2.42392 -1.63963 -0.68732 2.87384 -2.64921 -0.68362 2.40692 -1.70351 
-0.68309 2.92261 -2.65352 -0.68309 3.11935 -2.65352 -0.68063 2.97185 -2.65623 
-0.68063 2.97185 -1.31491 -0.68063 3.07011 -2.65623 -0.67981 3.02098 -2.65713 
-0.67484 3.51445 -2.43289 -0.6736 2.39272 -1.76867 -0.66892 2.48263 -1.6049 
-0.66698 2.38138 -1.83482 -0.66063 3.21889 -2.60446 -0.65823 3.47059 -2.45075 
-0.65782 3.3715 -2.52877 -0.6548 2.87259 -2.61109 -0.6548 3.16937 -2.61109 
-0.65344 2.46391 -1.66794 -0.65091 2.92249 -2.61615 -0.65091 2.92249 -1.355 
-0.65091 3.11947 -2.61615 -0.65002 2.52501 -1.58561 -0.65002 3.51695 -2.38554 
-0.64839 2.97168 -2.61883 -0.64839 2.97168 -1.35232 -0.64839 3.07028 -2.61883 
-0.64775 3.02098 -2.61997 -0.64775 3.02098 -1.35118 -0.64659 3.31989 -2.54353 
-0.64353 3.42559 -2.46745 -0.64117 2.44791 -1.73294 -0.63777 3.26767 -2.55659 
-0.63295 2.5689 -1.56728 -0.63295 3.47306 -2.40387 -0.63243 2.43481 -1.79865 
-0.63013 2.82239 -2.56477 -0.63013 2.82239 -1.40637 -0.63013 3.21956 -2.56477 
-0.6295 2.6664 -1.48739 -0.6295 3.37556 -2.48375 -0.62741 2.52393 -1.6341 
-0.62405 2.87172 -2.57121 -0.62405 2.87172 -1.39994 -0.62405 3.17023 -2.57121 
-0.62222 2.4299 -1.87174 -0.62009 2.92167 -2.57639 -0.62009 2.92167 -1.39475 
-0.62009 3.12029 -2.57639 -0.61818 2.97162 -2.58007 -0.61818 2.97162 -1.39108 
-0.61818 3.07034 -2.58007 -0.61818 3.07034 -1.39108 -0.61785 2.61372 -1.55028 
-0.61785 3.42824 -2.42086 -0.61782 2.71749 -1.47257 -0.61782 3.32446 -2.49858 
-0.61781 2.42617 -1.94734 -0.61756 3.02098 -2.58127 -0.61756 3.02098 -1.38987 
-0.61289 2.50647 -1.69813 -0.6099 2.5675 -1.61563 -0.6099 3.47446 -2.35551 
-0.60852 2.76948 -2.51188 -0.60852 2.76948 -1.45926 -0.60852 3.27247 -2.51188 
-0.60284 2.66295 -1.53521 -0.60284 3.37901 -2.43593 -0.6021 2.49139 -1.76348 
-0.60162 2.82222 -2.52363 -0.60162 2.82222 -1.44752 -0.60162 3.21974 -2.52363 
-0.59543 2.87147 -2.53006 -0.59543 2.87147 -1.44108 -0.59543 3.17048 -2.53006 
-0.59445 2.61223 -1.5981 -0.59445 3.42973 -2.37304 -0.5913 2.9211 -2.53514 
-0.5913 2.9211 -1.43601 -0.5913 3.12086 -2.53514 -0.59071 2.71392 -1.52003 
-0.59071 3.32804 -2.45111 -0.5898 2.48514 -1.83599 -0.58929 2.56736 -1.66481 
-0.58929 3.02098 -2.54114 -0.58929 3.02098 -1.43 -0.58929 3.4746 -2.30633 
-0.58926 2.97098 -2.53883 -0.58926 2.97098 -1.43231 -0.58926 3.07098 -2.53883 
-0.58926 3.07098 -1.43231 -0.58202 2.48182 -2.06182 -0.58202 2.48182 -1.90932 
-0.58097 2.76611 -2.46493 -0.58097 2.76611 -1.50622 -0.58097 3.27585 -2.46493 
-0.57957 2.48024 -1.98557 -0.57906 2.66123 -1.58292 -0.57906 3.38073 -2.38822 
-0.57616 2.5508 -1.7295 -0.57365 2.81879 -2.47702 -0.57365 2.81879 -1.49413 
-0.57365 3.22317 -2.47702 -0.57339 2.6119 -1.64702 -0.57339 3.43006 -2.32413 
-0.56932 2.87109 -2.48814 -0.56932 2.87109 -1.483 -0.56932 3.17087 -2.48814 
-0.56609 2.71127 -2.40224 -0.56609 2.71127 -1.5689 -0.56609 3.33069 -2.40224 
-0.56512 2.92076 -2.49333 -0.56512 2.92076 -1.47781 -0.56512 3.1212 -2.49333 
-0.56305 2.97092 -2.49726 -0.56305 2.97092 -1.47388 -0.56305 3.07104 -2.49726 
-0.56305 3.07104 -1.47388 -0.56303 3.02098 -2.49967 -0.56303 3.02098 -1.47147 
-0.56151 2.54388 -2.1701 -0.56151 2.54388 -1.80104 -0.55755 2.66058 -2.3391 
-0.55755 2.66058 -1.63205 -0.55755 3.38138 -2.3391 -0.55584 2.76323 -2.41624 
-0.55584 2.76323 -1.5549 -0.55584 3.27873 -2.41624 -0.55474 2.61273 -2.27425 
-0.55474 2.61273 -1.6969 -0.55474 3.42923 -2.27425 -0.5516 2.53917 -2.09695 
-0.5516 2.53917 -1.87419 -0.54819 2.81596 -2.42895 -0.54819 2.81596 -1.54219 
-0.54819 3.226 -2.42895 -0.54662 2.53681 -2.02381 -0.54662 2.53681 -1.94734 
-0.54421 2.71052 -2.35337 -0.54421 2.71052 -1.61778 -0.54421 3.33143 -2.35337 
-0.54334 2.86809 -2.44028 -0.54334 2.86809 -1.53087 -0.54334 3.17387 -2.44028 
-0.54101 2.92066 -2.4503 -0.54101 2.92066 -1.52085 -0.54101 3.1213 -2.4503 
-0.54101 3.1213 -1.52085 -0.53884 3.02098 -2.45697 -0.53884 3.02098 -1.51418 
-0.53881 2.97076 -2.45423 -0.53881 2.97076 -1.51692 -0.53881 3.0712 -2.45423 
-0.53881 3.0712 -1.51692 -0.53854 2.66119 -2.28927 -0.53854 2.66119 -1.68187 
-0.53854 3.38077 -2.28927 -0.53796 2.60482 -2.20344 -0.53796 2.60482 -1.7677 
-0.53346 2.76107 -2.36655 -0.53346 2.76107 -1.6046 -0.53346 3.28088 -2.36655 
-0.52591 2.59914 -2.13147 -0.52591 2.59914 -1.83967 -0.52532 2.81374 -2.37957 
-0.52532 2.81374 -1.59158 -0.52532 3.22822 -2.37957 -0.52484 2.71067 -2.30343 
-0.52484 2.71067 -1.66771 -0.52484 3.33129 -2.30343 -0.52389 2.65985 -2.24093 
-0.52389 2.65985 -1.73022 -0.52389 3.38211 -2.24093 -0.51984 2.86559 -2.39079 
-0.51984 2.86559 -1.58036 -0.51984 3.17636 -2.39079 -0.51865 2.59572 -2.05872 
-0.51865 2.59572 -1.91243 -0.51702 2.91816 -2.40112 -0.51702 2.91816 -1.57002 
-0.51702 3.1238 -2.40112 -0.51702 3.1238 -1.57002 -0.51683 2.9707 -2.41027 
-0.51683 2.9707 -1.56087 -0.51683 3.07126 -2.41027 -0.51683 3.07126 -1.56087 
-0.51677 3.02098 -2.41313 -0.51677 3.02098 -1.55802 -0.51623 2.59458 -1.98557 
-0.51369 2.76103 -2.3167 -0.51369 2.76103 -1.65445 -0.51369 3.28092 -2.3167 
-0.5097 2.7092 -2.25532 -0.5097 2.7092 -1.71583 -0.5097 3.33276 -2.25532 
-0.50929 2.65298 -2.16942 -0.50929 2.65298 -1.80173 -0.50929 3.38898 -2.16942 
-0.50511 2.81213 -2.32902 -0.50511 2.81213 -1.64213 -0.50511 3.22983 -2.32902 
-0.49943 2.64836 -2.09646 -0.49943 2.64836 -1.87468 -0.49912 2.86382 -2.34037 
-0.49912 2.86382 -1.63078 -0.49912 3.17813 -2.34037 -0.49804 2.75969 -2.26896 
-0.49804 2.75969 -1.70219 -0.49804 3.28227 -2.26896 -0.49688 2.70852 -2.20651 
-0.49688 2.70852 -1.76463 -0.49688 3.02098 -2.36826 -0.49688 3.02098 -1.60289 
-0.49688 3.33344 -2.20651 -0.49575 2.91596 -2.35071 -0.49575 2.91596 -1.62044 
-0.49575 3.126 -2.35071 -0.49575 3.126 -1.62044 -0.495 2.9684 -2.36001 
-0.495 2.9684 -1.61113 -0.495 3.07356 -2.36001 -0.495 3.07356 -1.61113 
-0.49449 2.64603 -2.02336 -0.49449 2.64603 -1.94779 -0.48898 2.81072 -2.28151 
-0.48898 2.81072 -1.68963 -0.48898 3.23124 -2.28151 -0.48471 2.7588 -2.22022 
-0.48471 2.7588 -1.75092 -0.48471 3.28316 -2.22022 -0.48438 2.70299 -2.13415 
-0.48438 2.70299 -1.837 -0.48438 3.33896 -2.13415 -0.48257 2.86354 -2.2938 
-0.48257 2.86354 -1.67735 -0.48257 3.17842 -2.2938 -0.48257 3.17842 -1.67735 
-0.47922 3.02098 -2.32246 -0.47922 3.02098 -1.64868 -0.4788 2.91567 -2.30435 
-0.4788 2.91567 -1.66679 -0.4788 3.12629 -2.30435 -0.4788 3.12629 -1.66679 
-0.4777 2.96835 -2.31401 -0.4777 2.96835 -1.65714 -0.4777 3.0736 -2.31401 
-0.4777 3.0736 -1.65714 -0.47696 2.69919 -2.06097 -0.47696 2.69919 -1.91017 
-0.47696 3.34277 -2.06097 -0.47521 2.80983 -2.23326 -0.47521 2.80983 -1.73789 
-0.47521 3.23213 -2.23326 -0.47426 2.69827 -1.98557 -0.47383 2.75852 -2.17116 
-0.47383 2.75852 -1.79999 -0.47383 3.28343 -2.17116 -0.46826 2.8625 -2.24563 
-0.46826 2.8625 -1.72552 -0.46826 3.17946 -2.24563 -0.46826 3.17946 -1.72552 
-0.46415 2.91563 -2.25722 -0.46415 2.91563 -1.71392 -0.46415 3.12633 -2.25722 
-0.46415 3.12633 -1.71392 -0.46382 3.02098 -2.27586 -0.46382 3.02098 -1.69529 
-0.46382 2.80948 -2.18438 -0.46382 2.80948 -1.78676 -0.46382 3.23248 -2.18438 
-0.46372 2.75382 -2.09824 -0.46372 2.75382 -1.8729 -0.46372 3.28814 -2.09824 
-0.46261 2.96823 -2.26694 -0.46261 2.96823 -1.7042 -0.46261 3.07373 -2.26694 
-0.46261 3.07373 -1.7042 -0.45819 2.7526 -2.02336 -0.45819 2.7526 -1.94778 
-0.45819 3.28935 -2.02336 -0.45819 3.28935 -1.94778 -0.4563 2.86191 -2.19652 
-0.4563 2.86191 -1.77462 -0.4563 3.18005 -2.19652 -0.4563 3.18005 -1.77462 
-0.45484 2.80965 -2.135 -0.45484 2.80965 -1.83614 -0.45484 3.2323 -2.135 
-0.45484 3.2323 -1.83614 -0.45166 2.91503 -2.20832 -0.45166 2.91503 -1.76282 
-0.45166 3.12693 -2.20832 -0.45166 3.12693 -1.76282 -0.45073 3.02098 -2.22855 
-0.45073 3.02098 -1.74259 -0.44993 2.96819 -2.21946 -0.44993 2.96819 -1.75169 
-0.44993 3.07377 -2.21946 -0.44993 3.07377 -1.75169 -0.44681 2.86194 -2.14716 
-0.44681 2.86194 -1.82398 -0.44681 3.18002 -2.14716 -0.44681 3.18002 -1.82398 
-0.44661 2.80786 -2.0605 -0.44661 2.80786 -1.91065 -0.44661 3.2341 -2.0605 
-0.44661 3.2341 -1.91065 -0.44387 2.80725 -1.98557 -0.44387 3.2347 -1.98557 
-0.44164 2.91469 -2.15885 -0.44164 2.91469 -1.81229 -0.44164 3.12727 -2.15885 
-0.44164 3.12727 -1.81229 -0.43998 2.86169 -2.09821 -0.43998 2.86169 -1.87294 
-0.43998 3.02098 -2.18066 -0.43998 3.02098 -1.79048 -0.43998 3.18027 -2.09821 
-0.43998 3.18027 -1.87294 -0.43936 2.96776 -2.17003 -0.43936 2.96776 -1.80112 
-0.43936 3.0742 -2.17003 -0.43936 3.0742 -1.80112 -0.43445 2.86048 -2.02333 
-0.43445 2.86048 -1.94781 -0.43445 3.18148 -2.02333 -0.43445 3.18148 -1.94781 
-0.43428 2.91442 -2.11004 -0.43428 2.91442 -1.8611 -0.43428 3.12754 -2.11004 
-0.43428 3.12754 -1.8611 -0.43159 3.02098 -2.1323 -0.43159 3.02098 -1.83884 
-0.43148 2.96772 -2.12151 -0.43148 2.96772 -1.84963 -0.43148 3.07424 -2.12151 
-0.43148 3.07424 -1.84963 -0.42932 2.9144 -2.06093 -0.42932 2.9144 -1.91021 
-0.42932 3.12755 -2.06093 -0.42932 3.12755 -1.91021 -0.42649 2.9141 -1.98557 
-0.42649 3.12786 -1.98557 -0.42597 2.96761 -2.07239 -0.42597 2.96761 -1.89875 
-0.42597 3.07435 -2.07239 -0.42597 3.07435 -1.89875 -0.42558 3.02098 -2.08359 
-0.42558 3.02098 -1.88755 -0.4229 2.96758 -2.02333 -0.4229 2.96758 -1.94781 
-0.4229 3.07438 -2.02333 -0.4229 3.07438 -1.94781 -0.42197 3.02098 -2.03464 
-0.42197 3.02098 -1.9365 -0.42076 3.02098 -1.98557 -2.55906 3.56111 -2.92484 
-2.55785 3.56111 -2.9739 -2.55785 3.56111 -2.87577 -2.55692 3.50771 -2.9626 
-2.55692 3.50771 -2.88708 -2.55692 3.61451 -2.9626 -2.55692 3.61451 -2.88708 
-2.55424 3.56111 -3.02285 -2.55424 3.56111 -2.82682 -2.55385 3.50774 -3.01165 
-2.55385 3.50774 -2.83802 -2.55385 3.61447 -3.01165 -2.55385 3.61447 -2.83802 
-2.55333 3.45423 -2.92484 -2.55333 3.66799 -2.92484 -2.5505 3.45453 -3.0002 
-2.5505 3.45453 -2.84948 -2.5505 3.66768 -3.0002 -2.5505 3.66768 -2.84948 
-2.54834 3.50785 -3.06078 -2.54834 3.50785 -2.7889 -2.54834 3.61437 -3.06078 
-2.54834 3.61437 -2.7889 -2.54823 3.56111 -3.07157 -2.54823 3.56111 -2.77811 
-2.54554 3.45455 -3.04931 -2.54554 3.45455 -2.80037 -2.54554 3.66767 -3.04931 
-2.54554 3.66767 -2.80037 -2.54537 3.40061 -2.9626 -2.54537 3.40061 -2.88708 
-2.54537 3.72161 -2.9626 -2.54537 3.72161 -2.88708 -2.54046 3.50788 -3.10929 
-2.54046 3.50788 -2.74038 -2.54046 3.61433 -3.10929 -2.54046 3.61433 -2.74038 
-2.53984 3.40182 -3.03747 -2.53984 3.40182 -2.8122 -2.53984 3.56111 -3.11993 
-2.53984 3.56111 -2.72975 -2.53984 3.7204 -3.03747 -2.53984 3.7204 -2.8122 
-2.53818 3.45482 -3.09812 -2.53818 3.45482 -2.75156 -2.53818 3.6674 -3.09812 
-2.53818 3.6674 -2.75156 -2.53595 3.34738 -2.92484 -2.53595 3.77483 -2.92484 
-2.53321 3.34798 -2.99976 -2.53321 3.34798 -2.84991 -2.53321 3.77423 -2.99976 
-2.53321 3.77423 -2.84991 -2.53301 3.40207 -3.08643 -2.53301 3.40207 -2.76324 
-2.53301 3.72015 -3.08643 -2.53301 3.72015 -2.76324 -2.52989 3.50832 -3.15872 
-2.52989 3.50832 -2.69095 -2.52989 3.6139 -3.15872 -2.52989 3.6139 -2.69095 
-2.52909 3.56111 -3.16782 -2.52909 3.56111 -2.68186 -2.52816 3.45515 -3.14759 
-2.52816 3.45515 -2.70209 -2.52816 3.66706 -3.14759 -2.52816 3.66706 -2.70209 
-2.52498 3.34978 -3.07427 -2.52498 3.34978 -2.77541 -2.52498 3.77243 -3.07427 
-2.52498 3.77243 -2.77541 -2.52352 3.40204 -3.13579 -2.52352 3.40204 -2.71389 
-2.52352 3.72018 -3.13579 -2.52352 3.72018 -2.71389 -2.52163 3.29273 -2.96262 
-2.52163 3.29273 -2.88705 -2.52163 3.82948 -2.96262 -2.52163 3.82948 -2.88705 
-2.51721 3.50836 -3.20621 -2.51721 3.50836 -2.64347 -2.51721 3.61386 -3.20621 
-2.51721 3.61386 -2.64347 -2.5161 3.29394 -3.03751 -2.5161 3.29394 -2.81217 
-2.5161 3.82827 -3.03751 -2.5161 3.82827 -2.81217 -2.516 3.3496 -3.12364 
-2.516 3.3496 -2.72603 -2.516 3.77261 -3.12364 -2.516 3.77261 -2.72603 
-2.516 3.56111 -3.21512 -2.516 3.56111 -2.63455 -2.51567 3.45576 -3.19649 
-2.51567 3.45576 -2.65319 -2.51567 3.66645 -3.19649 -2.51567 3.66645 -2.65319 
-2.51156 3.40262 -3.18489 -2.51156 3.40262 -2.66478 -2.51156 3.71959 -3.18489 
-2.51156 3.71959 -2.66478 -2.50599 3.29865 -3.11042 -2.50599 3.29865 -2.73925 
-2.50599 3.82356 -3.11042 -2.50599 3.82356 -2.73925 -2.50556 3.2384 -2.92484 
-2.50556 3.88381 -2.92484 -2.50461 3.34996 -3.17252 -2.50461 3.34996 -2.67715 
-2.50461 3.77226 -3.17252 -2.50461 3.77226 -2.67715 -2.50286 3.23932 -3.00024 
-2.50286 3.23932 -2.84944 -2.50286 3.88289 -3.00024 -2.50286 3.88289 -2.84944 
-2.50212 3.50848 -3.25327 -2.50212 3.50848 -2.5964 -2.50212 3.61373 -3.25327 
-2.50212 3.61373 -2.5964 -2.50102 3.4558 -3.24362 -2.50102 3.4558 -2.60606 
-2.50102 3.66642 -3.24362 -2.50102 3.66642 -2.60606 -2.5006 3.56111 -3.26173 
-2.5006 3.56111 -2.58795 -2.49725 3.40366 -3.23306 -2.49725 3.40366 -2.61661 
-2.49725 3.71855 -3.23306 -2.49725 3.71855 -2.61661 -2.49544 3.24312 -3.07341 
-2.49544 3.24312 -2.77626 -2.49544 3.87909 -3.07341 -2.49544 3.87909 -2.77626 
-2.49511 3.29893 -3.15949 -2.49511 3.29893 -2.69019 -2.49511 3.82329 -3.15949 
-2.49511 3.82329 -2.69019 -2.49084 3.35084 -3.22077 -2.49084 3.35084 -2.6289 
-2.49084 3.77137 -3.22077 -2.49084 3.77137 -2.6289 -2.48533 3.18616 -2.96262 
-2.48533 3.18616 -2.88705 -2.48533 3.93605 -2.96262 -2.48533 3.93605 -2.88705 
-2.48482 3.50852 -3.29928 -2.48482 3.50852 -2.5504 -2.48482 3.61369 -3.29928 
-2.48482 3.61369 -2.5504 -2.48407 3.45609 -3.28997 -2.48407 3.45609 -2.5597 
-2.48407 3.66613 -3.28997 -2.48407 3.66613 -2.5597 -2.48294 3.24865 -3.14578 
-2.48294 3.24865 -2.70389 -2.48294 3.56111 -3.30752 -2.48294 3.56111 -2.54215 
-2.48294 3.87357 -3.14578 -2.48294 3.87357 -2.70389 -2.48178 3.29982 -3.20822 
-2.48178 3.29982 -2.64145 -2.48178 3.8224 -3.20822 -2.48178 3.8224 -2.64145 
-2.4807 3.40395 -3.27963 -2.4807 3.40395 -2.57004 -2.4807 3.71826 -3.27963 
-2.4807 3.71826 -2.57004 -2.48039 3.18848 -3.03573 -2.48039 3.18848 -2.81395 
-2.48039 3.93373 -3.03573 -2.48039 3.93373 -2.81395 -2.47471 3.35226 -3.26828 
-2.47471 3.35226 -2.58139 -2.47471 3.76995 -3.26828 -2.47471 3.76995 -2.58139 
-2.47053 3.19311 -3.10868 -2.47053 3.19311 -2.74099 -2.47053 3.92911 -3.10868 
-2.47053 3.92911 -2.74099 -2.47012 3.24933 -3.19458 -2.47012 3.24933 -2.65509 
-2.47012 3.87289 -3.19458 -2.47012 3.87289 -2.65509 -2.46613 3.30116 -3.25596 
-2.46613 3.30116 -2.59371 -2.46613 3.82105 -3.25596 -2.46613 3.82105 -2.59371 
-2.46359 3.13471 -2.92484 -2.46359 3.98751 -2.92484 -2.46305 3.56111 -3.35239 
-2.46305 3.56111 -2.49728 -2.46299 3.51083 -3.34954 -2.46299 3.51083 -2.50014 
-2.46299 3.61138 -3.34954 -2.46299 3.61138 -2.50014 -2.4628 3.45828 -3.34039 
-2.4628 3.45828 -2.50928 -2.4628 3.66393 -3.34039 -2.4628 3.66393 -2.50928 
-2.46117 3.13585 -2.99798 -2.46117 3.13585 -2.85169 -2.46117 3.98637 -2.99798 
-2.46117 3.98637 -2.85169 -2.45998 3.40572 -3.33005 -2.45998 3.40572 -2.51962 
-2.45998 3.71649 -3.33005 -2.45998 3.71649 -2.51962 -2.45593 3.19998 -3.18019 
-2.45593 3.19998 -2.66948 -2.45593 3.92223 -3.18019 -2.45593 3.92223 -2.66948 
-2.45498 3.2508 -3.2427 -2.45498 3.2508 -2.60697 -2.45498 3.87141 -3.2427 
-2.45498 3.87141 -2.60697 -2.4545 3.35387 -3.31883 -2.4545 3.35387 -2.53084 
-2.4545 3.76835 -3.31883 -2.4545 3.76835 -2.53084 -2.45391 3.13927 -3.07074 
-2.45391 3.13927 -2.77894 -2.45391 3.98295 -3.07074 -2.45391 3.98295 -2.77894 
-2.44636 3.3012 -3.30581 -2.44636 3.3012 -2.54386 -2.44636 3.82101 -3.30581 
-2.44636 3.82101 -2.54386 -2.44186 3.14495 -3.14271 -2.44186 3.14495 -2.70697 
-2.44186 3.97727 -3.14271 -2.44186 3.97727 -2.70697 -2.44128 3.20132 -3.22854 
-2.44128 3.20132 -2.62114 -2.44128 3.92089 -3.22854 -2.44128 3.92089 -2.62114 
-2.44101 3.51088 -3.39349 -2.44101 3.51088 -2.45618 -2.44101 3.61133 -3.39349 
-2.44101 3.61133 -2.45618 -2.44098 3.56111 -3.39623 -2.44098 3.56111 -2.45344 
-2.43881 3.46079 -3.38956 -2.43881 3.46079 -2.46011 -2.43881 3.66143 -3.38956 
-2.43881 3.66143 -2.46011 -2.43648 3.40822 -3.37954 -2.43648 3.40822 -2.47013 
-2.43648 3.71399 -3.37954 -2.43648 3.71399 -2.47013 -2.43561 3.25065 -3.29263 
-2.43561 3.25065 -2.55704 -2.43561 3.87156 -3.29263 -2.43561 3.87156 -2.55704 
-2.4332 3.07694 -2.96307 -2.4332 3.07694 -2.8866 -2.4332 4.04528 -2.96307 
-2.4332 4.04528 -2.8866 -2.43163 3.35609 -3.36822 -2.43163 3.35609 -2.48146 
-2.43163 3.76612 -3.36822 -2.43163 3.76612 -2.48146 -2.42822 3.07929 -3.03621 
-2.42822 3.07929 -2.81346 -2.42822 4.04292 -3.03621 -2.42822 4.04292 -2.81346 
-2.42508 3.15286 -3.21351 -2.42508 3.15286 -2.63616 -2.42508 3.96936 -3.21351 
-2.42508 3.96936 -2.63616 -2.42398 3.30336 -3.35551 -2.42398 3.30336 -2.49417 
-2.42398 3.81886 -3.35551 -2.42398 3.81886 -2.49417 -2.42227 3.20071 -3.27836 
-2.42227 3.20071 -2.57131 -2.42227 3.92151 -3.27836 -2.42227 3.92151 -2.57131 
-2.41831 3.084 -3.10937 -2.41831 3.084 -2.74031 -2.41831 4.03821 -3.10937 
-2.41831 4.03821 -2.74031 -2.41679 3.56111 -3.43894 -2.41679 3.56111 -2.41073 
-2.41677 3.51105 -3.43652 -2.41677 3.51105 -2.41315 -2.41677 3.61116 -3.43652 
-2.41677 3.61116 -2.41315 -2.4147 3.46089 -3.4326 -2.4147 3.46089 -2.41707 
-2.4147 3.66133 -3.4326 -2.4147 3.66133 -2.41707 -2.41373 3.25139 -3.34151 
-2.41373 3.25139 -2.50817 -2.41373 3.87082 -3.34151 -2.41373 3.87082 -2.50817 
-2.4105 3.41122 -3.42741 -2.4105 3.41122 -2.42227 -2.4105 3.711 -3.42741 
-2.4105 3.711 -2.42227 -2.40643 3.15203 -3.26339 -2.40643 3.15203 -2.58628 
-2.40643 3.97019 -3.26339 -2.40643 3.97019 -2.58628 -2.40617 3.35892 -3.41628 
-2.40617 3.35892 -2.43339 -2.40617 3.76329 -3.41628 -2.40617 3.76329 -2.43339 
-2.40366 3.09093 -3.18091 -2.40366 3.09093 -2.66877 -2.40366 4.03129 -3.18091 
-2.40366 4.03129 -2.66877 -2.40076 3.20136 -3.32749 -2.40076 3.20136 -2.52219 
-2.40076 3.92085 -3.32749 -2.40076 3.92085 -2.52219 -2.40025 3.02037 -2.92484 
-2.40025 4.10185 -2.92484 -2.39885 3.30624 -3.40419 -2.39885 3.30624 -2.44548 
-2.39885 3.81598 -3.40419 -2.39885 3.81598 -2.44548 -2.3978 3.02194 -3.00109 
-2.3978 3.02194 -2.84859 -2.3978 4.10027 -3.00109 -2.3978 4.10027 -2.84859 
-2.39056 3.51111 -3.4781 -2.39056 3.51111 -2.37158 -2.39056 3.61111 -3.4781 
-2.39056 3.61111 -2.37158 -2.39053 3.10749 -3.2456 -2.39053 3.10749 -2.60408 
-2.39053 3.56111 -3.48041 -2.39053 3.56111 -2.36927 -2.39053 4.01473 -3.2456 
-2.39053 4.01473 -2.60408 -2.39002 3.02527 -3.07442 -2.39002 3.02527 -2.77526 
-2.39002 4.09694 -3.07442 -2.39002 4.09694 -2.77526 -2.38911 3.25405 -3.39037 
-2.38911 3.25405 -2.4593 -2.38911 3.86817 -3.39037 -2.38911 3.86817 -2.4593 
-2.38852 3.46123 -3.4744 -2.38852 3.46123 -2.37527 -2.38852 3.66099 -3.4744 
-2.38852 3.66099 -2.37527 -2.38537 3.15236 -3.31231 -2.38537 3.15236 -2.53737 
-2.38537 3.96986 -3.31231 -2.38537 3.96986 -2.53737 -2.38439 3.4116 -3.46933 
-2.38439 3.4116 -2.38034 -2.38439 3.71061 -3.46933 -2.38439 3.71061 -2.38034 
-2.3782 3.36235 -3.46289 -2.3782 3.36235 -2.38678 -2.3782 3.75986 -3.46289 
-2.3782 3.75986 -2.38678 -2.37772 3.03151 -3.14693 -2.37772 3.03151 -2.70275 
-2.37772 4.0907 -3.14693 -2.37772 4.0907 -2.70275 -2.37698 3.20308 -3.3752 
-2.37698 3.20308 -2.47448 -2.37698 3.91913 -3.3752 -2.37698 3.91913 -2.47448 
-2.3713 3.30961 -3.45115 -2.3713 3.30961 -2.39852 -2.3713 3.8126 -3.45115 
-2.3713 3.8126 -2.39852 -2.36992 3.10763 -3.29478 -2.36992 3.10763 -2.5549 
-2.36992 4.01458 -3.29478 -2.36992 4.01458 -2.5549 -2.36693 3.0466 -3.21228 
-2.36693 3.0466 -2.63739 -2.36693 4.07562 -3.21228 -2.36693 4.07562 -2.63739 
-2.36226 3.56111 -3.52054 -2.36226 3.56111 -2.32914 -2.36201 2.9663 -2.96307 
-2.36201 2.9663 -2.8866 -2.36201 4.15592 -2.96307 -2.36201 4.15592 -2.8866 
-2.362 3.25762 -3.43784 -2.362 3.25762 -2.41183 -2.362 3.86459 -3.43784 
-2.362 3.86459 -2.41183 -2.36197 3.15385 -3.36013 -2.36197 3.15385 -2.48955 
-2.36197 3.96837 -3.36013 -2.36197 3.96837 -2.48955 -2.36164 3.51175 -3.51933 
-2.36164 3.51175 -2.33034 -2.36164 3.61047 -3.51933 -2.36164 3.61047 -2.33034 
-2.35973 3.4618 -3.51565 -2.35973 3.4618 -2.33402 -2.35973 3.66042 -3.51565 
-2.35973 3.66042 -2.33402 -2.3576 2.97003 -3.03867 -2.3576 2.97003 -2.81101 
-2.3576 4.15218 -3.03867 -2.3576 4.15218 -2.81101 -2.35577 3.41185 -3.51047 
-2.35577 3.41185 -2.3392 -2.35577 3.71036 -3.51047 -2.35577 3.71036 -2.3392 
-2.35241 3.06406 -3.27631 -2.35241 3.06406 -2.57337 -2.35241 4.05816 -3.27631 
-2.35241 4.05816 -2.57337 -2.35032 3.20653 -3.42302 -2.35032 3.20653 -2.42666 
-2.35032 3.91568 -3.42302 -2.35032 3.91568 -2.42666 -2.34969 3.36252 -3.50403 
-2.34969 3.36252 -2.34564 -2.34969 3.75969 -3.50403 -2.34969 3.75969 -2.34564 
-2.34739 2.97494 -3.11176 -2.34739 2.97494 -2.73791 -2.34739 4.14727 -3.11176 
-2.34739 4.14727 -2.73791 -2.34687 3.10902 -3.34313 -2.34687 3.10902 -2.50654 
-2.34687 4.01319 -3.34313 -2.34687 4.01319 -2.50654 -2.34205 3.31441 -3.49586 
-2.34205 3.31441 -2.35382 -2.34205 3.8078 -3.49586 -2.34205 3.8078 -2.35382 
-2.33865 2.98804 -3.17746 -2.33865 2.98804 -2.67221 -2.33865 4.13418 -3.17746 
-2.33865 4.13418 -2.67221 -2.33629 3.15649 -3.40671 -2.33629 3.15649 -2.44296 
-2.33629 3.96572 -3.40671 -2.33629 3.96572 -2.44296 -2.33323 3.2622 -3.48279 
-2.33323 3.2622 -2.36688 -2.33323 3.86001 -3.48279 -2.33323 3.86001 -2.36688 
-2.33207 3.56111 -3.55923 -2.33207 3.56111 -2.29044 -2.33143 3.5118 -3.55809 
-2.33143 3.5118 -2.29158 -2.33143 3.61041 -3.55809 -2.33143 3.61041 -2.29158 
-2.3298 3.06514 -3.3248 -2.3298 3.06514 -2.52487 -2.3298 4.05708 -3.3248 
-2.3298 4.05708 -2.52487 -2.32891 3.46262 -3.55541 -2.32891 3.46262 -2.29426 
-2.32891 3.65959 -3.55541 -2.32891 3.65959 -2.29426 -2.32638 3.00404 -3.24247 
-2.32638 3.00404 -2.60721 -2.32638 4.11817 -3.24247 -2.32638 4.11817 -2.60721 
-2.32502 3.41272 -3.55036 -2.32502 3.41272 -2.29931 -2.32502 3.7095 -3.55036 
-2.32502 3.7095 -2.29931 -2.322 3.21059 -3.46803 -2.322 3.21059 -2.38164 
-2.322 3.91162 -3.46803 -2.322 3.91162 -2.38164 -2.32159 3.1115 -3.39002 
-2.32159 3.1115 -2.45966 -2.32159 4.01071 -3.39002 -2.32159 4.01071 -2.45966 
-2.32155 2.91411 -2.92484 -2.32155 4.2081 -2.92484 -2.31937 2.91596 -3.00043 
-2.31937 2.91596 -2.84924 -2.31937 4.20625 -3.00043 -2.31937 4.20625 -2.84924 
-2.31919 3.36319 -3.54372 -2.31919 3.36319 -2.30595 -2.31919 3.75902 -3.54372 
-2.31919 3.75902 -2.30595 -2.31284 2.9215 -3.07559 -2.31284 2.9215 -2.77408 
-2.31284 4.20071 -3.07559 -2.31284 4.20071 -2.77408 -2.31163 3.31512 -3.53568 
-2.31163 3.8071 -3.53568 -2.31163 3.8071 -2.314 -2.3109 3.02275 -3.30551 
-2.3109 3.02275 -2.54416 -2.3109 4.09946 -3.30551 -2.3109 4.09946 -2.54416 
-2.3084 3.16028 -3.45193 -2.3084 3.96193 -3.45193 -2.3084 3.96193 -2.39775 
-2.30622 2.93285 -3.14174 -2.30622 2.93285 -2.70793 -2.30622 4.18936 -3.14174 
-2.30622 4.18936 -2.70793 -2.30498 3.06764 -3.37215 -2.30498 3.06764 -2.47752 
-2.30498 4.05457 -3.37215 -2.30498 4.05457 -2.47752 -2.30223 3.26764 -3.52614 
-2.30223 3.85458 -3.52614 -2.30223 3.85458 -2.32353 -2.30001 3.56111 -3.5964 
-2.30001 3.56111 -2.25328 -2.29919 3.51198 -3.5955 -2.29919 3.51198 -2.25418 
-2.29919 3.61023 -3.5955 -2.29919 3.61023 -2.25418 -2.29673 3.46274 -3.59279 
-2.29673 3.46274 -2.25689 -2.29673 3.65948 -3.59279 -2.29673 3.65948 -2.25689 
-2.2962 2.94705 -3.2069 -2.2962 2.94705 -2.64277 -2.2962 4.17516 -3.2069 
-2.2962 4.17516 -2.64277 -2.2936 3.11565 -3.43672 -2.2936 4.00656 -3.43672 
-2.2936 4.00656 -2.41296 -2.2925 3.41397 -3.58847 -2.2925 3.70825 -3.58847 
-2.2925 3.70825 -2.2612 -2.29141 3.21591 -3.51178 -2.29141 3.90631 -3.51178 
-2.29141 3.90631 -2.3379 -2.2868 3.36436 -3.58186 -2.2868 3.75786 -3.58186 
-2.2868 3.75786 -2.26781 -2.28649 3.02502 -3.35316 -2.28649 3.02502 -2.49652 
-2.28649 4.09719 -3.35316 -2.28649 4.09719 -2.49652 -2.28283 2.96405 -3.27078 
-2.28283 2.96405 -2.57889 -2.28283 4.15817 -3.27078 -2.28283 4.15817 -2.57889 
-2.27915 3.31643 -3.57414 -2.27915 3.80578 -3.57414 -2.27915 3.80578 -2.27553 
-2.27865 2.86776 -2.96304 -2.27865 2.86776 -2.88664 -2.27865 4.25446 -2.96304 
-2.27865 4.25446 -2.88664 -2.27839 3.16521 -3.49565 -2.27839 3.957 -3.49565 
-2.27839 3.957 -2.35402 -2.2774 3.07147 -3.41905 -2.2774 4.05074 -3.41905 
-2.2774 4.05074 -2.43063 -2.27424 2.8715 -3.03862 -2.27424 2.8715 -2.81106 
-2.27424 4.25072 -3.03862 -2.27424 4.25072 -2.81106 -2.26987 3.26886 -3.56463 
-2.26987 3.85335 -3.56463 -2.26987 3.85335 -2.28505 -2.26843 2.87941 -3.10395 
-2.26843 4.2428 -3.10395 -2.26843 4.2428 -2.74572 -2.26616 2.98376 -3.33309 
-2.26616 3.56111 -3.63194 -2.26616 3.56111 -2.21773 -2.26616 4.13846 -3.33309 
-2.26616 4.13846 -2.51659 -2.26531 3.51204 -3.63109 -2.26531 3.51204 -2.21858 
-2.26531 3.61017 -3.63109 -2.26531 3.61017 -2.21858 -2.26389 3.12045 -3.48074 
-2.26389 4.00176 -3.48074 -2.26389 4.00176 -2.36893 -2.26276 3.46309 -3.62854 
-2.26276 3.65912 -3.62854 -2.26276 3.65912 -2.22114 -2.26049 2.89183 -3.1699 
-2.26049 4.23038 -3.1699 -2.26049 4.23038 -2.67977 -2.25924 3.02829 -3.40007 
-2.25924 4.09393 -3.40007 -2.25924 4.09393 -2.44961 -2.25893 3.22224 -3.5536 
-2.25893 3.89998 -3.5536 -2.25893 3.89998 -2.29607 -2.25851 3.41438 -3.62429 
-2.25851 3.70784 -3.62429 -2.25851 3.70784 -2.22538 -2.25258 3.36602 -3.61836 
-2.25258 3.7562 -3.61836 -2.25258 3.7562 -2.23132 -2.24901 2.90718 -3.23525 
-2.24901 4.21503 -3.23525 -2.24901 4.21503 -2.61443 -2.24768 3.07677 -3.46448 
-2.24768 4.04545 -3.46448 -2.24768 4.04545 -2.3852 -2.24634 3.17127 -3.53775 
-2.24634 3.95095 -3.53775 -2.24634 3.95095 -2.31192 -2.24497 3.31813 -3.61075 
-2.24497 3.80409 -3.61075 -2.24497 3.80409 -2.23892 -2.23929 2.98668 -3.38015 
-2.23929 4.13554 -3.38015 -2.23929 4.13554 -2.46952 -2.23572 3.27082 -3.6015 
-2.23572 3.85139 -3.6015 -2.23572 3.85139 -2.24818 -2.23429 2.92526 -3.29867 
-2.23429 4.19695 -3.29867 -2.23429 4.19695 -2.551 -2.23378 2.82304 -2.92484 
-2.23378 4.29918 -2.92484 -2.23202 3.1265 -3.52337 -2.23202 3.99571 -3.52337 
-2.23202 3.99571 -2.3263 -2.23182 2.82518 -3.00103 -2.23182 4.29703 -3.00103 
-2.23182 4.29703 -2.84864 -2.23062 3.56111 -3.66579 -2.2299 3.03336 -3.44584 
-2.2299 4.08886 -3.44584 -2.2299 4.08886 -2.40383 -2.22972 3.51198 -3.66497 
-2.22972 3.61023 -3.66497 -2.22972 3.61023 -2.1847 -2.22776 2.83121 -3.06657 
-2.22776 4.291 -3.06657 -2.22776 4.291 -2.7831 -2.22701 3.46274 -3.66251 
-2.22701 3.65948 -3.66251 -2.22701 3.65948 -2.18716 -2.22483 3.22422 -3.59061 
-2.22483 3.898 -3.59061 -2.22483 3.898 -2.25906 -2.22269 3.41397 -3.65828 
-2.22269 3.70825 -3.65828 -2.22269 3.70825 -2.19139 -2.2208 2.84042 -3.1315 
-2.2208 4.28179 -3.1315 -2.2208 4.28179 -2.71817 -2.2184 2.94723 -3.35891 
-2.2184 4.17498 -3.35891 -2.2184 4.17498 -2.49076 -2.21612 3.08255 -3.5073 
-2.21612 4.03966 -3.5073 -2.21612 4.03966 -2.34238 -2.21608 3.36436 -3.65258 
-2.21608 3.75786 -3.65258 -2.21608 3.75786 -2.1971 -2.21234 3.17842 -3.57812 
-2.21234 3.94379 -3.57812 -2.21234 3.94379 -2.27156 -2.21122 2.85375 -3.19746 
-2.21122 4.26847 -3.19746 -2.21122 4.26847 -2.65221 -2.21041 2.99129 -3.42588 
-2.21041 4.13092 -3.42588 -2.21041 4.13092 -2.42379 -2.20836 3.31643 -3.64493 
-2.20836 3.80578 -3.64493 -2.20836 3.80578 -2.20474 -2.19885 3.26886 -3.63565 
-2.19885 3.85335 -3.63565 -2.19885 3.85335 -2.21402 -2.19874 3.04001 -3.48987 
-2.19874 4.08221 -3.48987 -2.19874 4.08221 -2.35981 -2.19863 2.87034 -3.26216 
-2.19863 4.25188 -3.26216 -2.19863 4.25188 -2.58752 -2.19827 3.13355 -3.56405 
-2.19827 3.98866 -3.56405 -2.19827 3.98866 -2.28562 -2.19345 3.56111 -3.69785 
-2.19231 3.5118 -3.69721 -2.19231 3.61041 -3.69721 -2.18988 2.95157 -3.40496 
-2.18988 4.17064 -3.40496 -2.18988 4.17064 -2.44471 -2.18963 3.46262 -3.69469 
-2.18963 3.65959 -3.69469 -2.18963 3.65959 -2.15498 -2.18782 3.22224 -3.62471 
-2.18782 3.89998 -3.62471 -2.18782 3.89998 -2.22497 -2.18579 4.3394 -2.96304 
-2.18579 4.3394 -2.88664 -2.18458 2.89038 -3.32339 -2.18458 4.23183 -3.32339 
-2.18458 4.23183 -2.52629 -2.18458 3.41272 -3.6908 -2.18458 3.7095 -3.6908 
-2.18458 3.7095 -2.15887 -2.18308 2.7866 -3.02844 -2.18308 4.33561 -3.02844 
-2.18308 4.33561 -2.82124 -2.18267 3.08971 -3.54845 -2.18267 4.0325 -3.54845 
-2.18267 4.0325 -2.30122 -2.17962 2.99758 -3.47013 -2.17962 4.12463 -3.47013 
-2.17962 4.12463 -2.37954 -2.17794 3.36319 -3.68497 -2.17794 3.75902 -3.68497 
-2.17794 3.75902 -2.1647 -2.17781 2.79393 -3.09389 -2.17781 4.32829 -3.09389 
-2.17781 4.32829 -2.75578 -2.17197 3.17127 -3.61212 -2.17197 3.95095 -3.61212 
-2.17197 3.95095 -2.23756 -2.17016 2.80471 -3.15811 -2.17016 4.31751 -3.15811 
-2.17016 4.31751 -2.69156 -2.1699 3.31512 -3.67741 -2.1699 3.8071 -3.67741 
-2.1699 3.8071 -2.17227 -2.16782 2.91334 -3.38288 -2.16782 4.20888 -3.38288 
-2.16782 4.20888 -2.46679 -2.16556 3.047 -3.53134 -2.16556 4.07521 -3.53134 
-2.16556 4.07521 -2.31833 -2.16036 3.26764 -3.66801 -2.16036 3.85458 -3.66801 
-2.16036 3.85458 -2.18166 -2.15937 2.8193 -3.22375 -2.15937 4.30291 -3.22375 
-2.15937 4.30291 -2.62593 -2.15933 2.9577 -3.44979 -2.15933 4.16451 -3.44979 
-2.15933 4.16451 -2.39988 -2.15759 3.1265 -3.5978 -2.15759 3.99571 -3.5978 
-2.15759 3.99571 -2.25188 -2.15476 3.56111 -3.72804 -2.15355 3.51175 -3.72742 
-2.15355 3.61047 -3.72742 -2.14987 3.4618 -3.72551 -2.14987 3.66042 -3.72551 
-2.14699 3.00554 -3.51277 -2.14699 4.11668 -3.51277 -2.14699 4.11668 -2.3369 
-2.14682 2.83698 -3.28562 -2.14682 4.28524 -3.28562 -2.14682 4.28524 -2.56405 
-2.146 3.21591 -3.65719 -2.146 3.90631 -3.65719 -2.146 3.90631 -2.19248 
-2.14469 3.41185 -3.72155 -2.14469 3.71036 -3.72155 -2.14152 3.08255 -3.5819 
-2.14152 4.03966 -3.5819 -2.14152 4.03966 -2.26778 -2.13825 3.36252 -3.71547 
-2.13825 3.75969 -3.71547 -2.1376 2.91907 -3.42791 -2.1376 4.20314 -3.42791 
-2.1376 4.20314 -2.42177 -2.13641 4.3776 -2.92484 -2.13517 4.37586 -2.99024 
-2.13517 4.37586 -2.85943 -2.13177 2.85805 -3.3464 -2.13177 4.26416 -3.3464 
-2.13177 4.26416 -2.50328 -2.13147 4.37062 -3.05536 -2.13147 4.37062 -2.79431 
-2.13008 3.31441 -3.70783 -2.13008 3.8078 -3.70783 -2.12987 3.16521 -3.64417 
-2.12987 3.957 -3.64417 -2.12987 3.957 -2.2055 -2.12701 2.96541 -3.49279 
-2.12701 4.15681 -3.49279 -2.12701 4.15681 -2.35688 -2.12531 2.7603 -3.11993 
-2.12531 4.36191 -3.11993 -2.12531 4.36191 -2.72975 -2.12409 3.04001 -3.56452 
-2.12409 4.08221 -3.56452 -2.12409 4.08221 -2.28515 -2.11701 3.2622 -3.69901 
-2.11701 3.86001 -3.69901 -2.11673 2.77243 -3.18366 -2.11673 4.34978 -3.18366 
-2.11673 4.34978 -2.66602 -2.11496 3.12045 -3.62967 -2.11496 4.00176 -3.62967 
-2.11496 4.00176 -2.22 -2.11463 2.88221 -3.40489 -2.11463 3.56111 -3.75631 
-2.11463 4.24 -3.40489 -2.11463 4.24 -2.44479 -2.11232 3.51111 -3.75634 
-2.11232 3.61111 -3.75634 -2.10862 3.46123 -3.7543 -2.10862 3.66099 -3.7543 
-2.10577 2.78794 -3.24628 -2.10577 4.33427 -3.24628 -2.10577 4.33427 -2.6034 
-2.10566 2.92671 -3.47144 -2.10566 4.1955 -3.47144 -2.10566 4.1955 -2.37824 
-2.10435 2.99758 -3.5454 -2.10435 4.12463 -3.5454 -2.10435 4.12463 -2.30428 
-2.10355 3.4116 -3.75017 -2.10355 3.71061 -3.75017 -2.10273 4.39968 -2.95969 
-2.10273 4.39968 -2.88998 -2.10225 3.21059 -3.68778 -2.10225 3.91162 -3.68778 
-2.10018 4.39606 -3.02503 -2.10018 4.39606 -2.82464 -2.0987 3.07677 -3.61346 
-2.0987 4.04545 -3.61346 -2.0987 4.04545 -2.23621 -2.09711 3.36235 -3.74398 
-2.09711 3.75986 -3.74398 -2.09515 4.38892 -3.09015 -2.09515 4.38892 -2.75952 
-2.09246 2.80676 -3.30752 -2.09246 4.31545 -3.30752 -2.09246 4.31545 -2.54215 
-2.08768 2.74387 -3.15435 -2.08768 4.37835 -3.15435 -2.08768 4.37835 -2.69532 
-2.08615 3.16028 -3.67418 -2.08615 3.96193 -3.67418 -2.08537 3.30961 -3.73708 
-2.08537 3.8126 -3.73708 -2.08401 2.9577 -3.52511 -2.08401 4.16451 -3.52511 
-2.08401 4.16451 -2.32456 -2.08299 2.88955 -3.44877 -2.08299 4.23267 -3.44877 
-2.08299 4.23267 -2.40091 -2.08006 3.03336 -3.59568 -2.08006 4.08886 -3.59568 
-2.08006 4.08886 -2.25399 -2.0777 2.75815 -3.21856 -2.0777 4.36406 -3.21856 
-2.0777 4.36406 -2.63111 -2.07687 2.82881 -3.36713 -2.07687 4.2934 -3.36713 
-2.07687 4.2934 -2.48255 -2.07316 3.56111 -3.78257 -2.07206 3.25762 -3.72778 
-2.07206 3.86459 -3.72778 -2.07094 3.11565 -3.65938 -2.07094 4.00656 -3.65938 
-2.07074 3.51105 -3.78255 -2.07074 3.61116 -3.78255 -2.06874 4.42147 -2.92484 
-2.06751 4.41938 -2.99445 -2.06751 4.41938 -2.85523 -2.06682 3.46089 -3.78048 
-2.06682 3.66133 -3.78048 -2.06541 2.77554 -3.28049 -2.06541 4.34667 -3.28049 
-2.06541 4.34667 -2.56918 -2.06349 4.41395 -3.05975 -2.06349 4.41395 -2.78993 
-2.06213 2.91907 -3.50338 -2.06213 4.20314 -3.50338 -2.06213 4.20314 -2.3463 
-2.06163 3.41122 -3.77628 -2.06163 3.711 -3.77628 -2.0601 2.99129 -3.57619 
-2.0601 4.13092 -3.57619 -2.0601 4.13092 -2.27348 -2.05906 2.854 -3.42484 
-2.05906 4.26821 -3.42484 -2.05906 4.26821 -2.42484 -2.0573 4.40485 -3.12447 
-2.0573 4.40485 -2.72521 -2.05724 3.20653 -3.7161 -2.05724 3.91568 -3.7161 
-2.05327 3.07147 -3.64318 -2.05327 4.05074 -3.64318 -2.05078 2.79629 -3.34109 
-2.05078 4.32592 -3.34109 -2.05078 4.32592 -2.50858 -2.0505 3.35892 -3.77195 
-2.0505 3.76329 -3.77195 -2.0483 2.72996 -3.18912 -2.0483 4.39225 -3.18912 
-2.0483 4.39225 -2.66056 -2.04093 3.15649 -3.70207 -2.04093 3.96572 -3.70207 
-2.03918 2.95157 -3.55566 -2.03918 4.17064 -3.55566 -2.03918 4.17064 -2.29401 
-2.03911 2.88221 -3.48041 -2.03911 4.24 -3.48041 -2.03911 4.24 -2.36927 
-2.03841 3.30624 -3.76463 -2.03841 3.81598 -3.76463 -2.03713 2.74624 -3.2526 
-2.03713 4.37598 -3.2526 -2.03713 4.37598 -2.59707 -2.03429 3.02829 -3.62502 
-2.03429 4.09393 -3.62502 -2.03392 2.82016 -3.3997 -2.03392 4.30206 -3.3997 
-2.03392 4.30206 -2.44997 -2.03296 4.44099 -2.95969 -2.03296 4.44099 -2.88998 
-2.03084 4.43665 -3.029 -2.03084 4.43665 -2.82067 -2.03045 3.56111 -3.80676 
-2.02771 3.51088 -3.80679 -2.02771 3.61133 -3.80679 -2.02566 4.42923 -3.09408 
-2.02566 4.42923 -2.75559 -2.02459 3.25405 -3.75489 -2.02459 3.86817 -3.75489 
-2.02424 3.1115 -3.68737 -2.02424 4.01071 -3.68737 -2.02378 3.46079 -3.80459 
-2.02378 3.66143 -3.80459 -2.02339 2.76545 -3.31385 -2.02339 4.35676 -3.31385 
-2.02339 4.35676 -2.53583 -2.01734 4.41851 -3.15899 -2.01734 4.41851 -2.69068 
-2.0171 2.91334 -3.5336 -2.0171 4.20888 -3.5336 -2.0171 4.20888 -2.31608 
-2.01437 2.98668 -3.60507 -2.01437 4.13554 -3.60507 -2.01437 4.13554 -2.2446 
-2.01376 3.40822 -3.80226 -2.01376 3.71399 -3.80226 -2.00942 3.20308 -3.74276 
-2.00942 3.91913 -3.74276 -2.00764 2.7881 -3.37342 -2.00764 4.33412 -3.37342 
-2.00764 4.33412 -2.47625 -2.00715 2.71834 -3.22309 -2.00715 4.40387 -3.22309 
-2.00715 4.40387 -2.62658 -2.00637 3.06764 -3.67076 -2.00637 4.05457 -3.67076 
-2.00244 3.35609 -3.79741 -2.00244 3.76612 -3.79741 -2.00135 2.82881 -3.44265 
-2.00135 4.2934 -3.44265 -2.00135 4.2934 -2.40703 -1.99706 4.46008 -2.92484 
-1.996 4.45792 -2.99422 -1.996 4.45792 -2.85546 -1.99516 2.73672 -3.28567 
-1.99516 4.38549 -3.28567 -1.99516 4.38549 -2.564 -1.99435 3.15385 -3.72775 
-1.99435 3.96837 -3.72775 -1.99313 2.94723 -3.58418 -1.99313 4.17498 -3.58418 
-1.99313 4.17498 -2.26549 -1.99284 4.45143 -3.06327 -1.99284 4.45143 -2.78641 
-1.98973 3.30336 -3.78976 -1.98973 3.81886 -3.78976 -1.98738 3.02502 -3.65227 
-1.98738 4.09719 -3.65227 -1.98661 3.56111 -3.82883 -1.98537 4.44246 -3.12849 
-1.98537 4.44246 -2.72118 -1.98376 3.51083 -3.82877 -1.98376 3.61138 -3.82877 
-1.98062 2.85805 -3.49755 -1.98062 4.26416 -3.49755 -1.98062 4.26416 -2.35213 
-1.98028 2.7579 -3.34606 -1.98028 4.36431 -3.34606 -1.98028 4.36431 -2.50361 
-1.97735 3.10902 -3.71265 -1.97735 4.01319 -3.71265 -1.97603 4.42962 -3.19283 
-1.97603 4.42962 -2.65685 -1.97573 3.25139 -3.77951 -1.97573 3.87082 -3.77951 
-1.97531 2.79629 -3.41656 -1.97531 4.32592 -3.41656 -1.97531 4.32592 -2.43311 
-1.97461 3.45828 -3.82858 -1.97461 3.66393 -3.82858 -1.96731 2.98376 -3.63194 
-1.96731 4.13846 -3.63194 -1.96486 2.70925 -3.25598 -1.96486 4.41297 -3.25598 
-1.96486 4.41297 -2.59369 -1.96427 3.40572 -3.82576 -1.96427 3.71649 -3.82576 
-1.96171 3.20136 -3.76654 -1.96171 3.92085 -3.76654 -1.95902 3.06514 -3.69558 
-1.95902 4.05708 -3.69558 -1.95844 4.47723 -2.9597 -1.95844 4.47723 -2.88997 
-1.95761 2.89038 -3.55036 -1.95761 4.23183 -3.55036 -1.95761 4.23183 -2.29931 
-1.95632 4.47288 -3.02902 -1.95632 4.47288 -2.82065 -1.95361 4.46368 -3.09714 
-1.95361 4.46368 -2.75254 -1.95305 3.35387 -3.82028 -1.95305 3.76835 -3.82028 
-1.9519 2.72964 -3.31768 -1.9519 4.39258 -3.31768 -1.9519 4.39258 -2.53199 
-1.94807 2.76545 -3.38917 -1.94807 4.35676 -3.38917 -1.94807 4.35676 -2.46051 
-1.94653 3.15236 -3.75115 -1.94653 3.96986 -3.75115 -1.94511 4.45259 -3.16196 
-1.94511 4.45259 -2.68771 -1.94174 2.80676 -3.45824 -1.94174 3.56111 -3.84872 
-1.94174 4.31545 -3.45824 -1.94174 4.31545 -2.39143 -1.94003 3.3012 -3.81214 
-1.94003 3.82101 -3.81214 -1.93973 3.02275 -3.67668 -1.93973 4.09946 -3.67668 
-1.93475 4.43758 -3.22593 -1.93475 4.43758 -2.62375 -1.9335 3.50852 -3.8506 
-1.9335 3.61369 -3.8506 -1.93289 2.92526 -3.60007 -1.93289 4.19695 -3.60007 
-1.929 3.10763 -3.7357 -1.929 4.01458 -3.7357 -1.92685 3.25065 -3.80139 
-1.92685 3.87156 -3.80139 -1.92419 3.45609 -3.84985 -1.92419 3.66613 -3.84985 
-1.92258 2.70338 -3.28836 -1.92258 4.41884 -3.28836 -1.92258 4.41884 -2.56131 
-1.91989 2.73672 -3.36094 -1.91989 4.38549 -3.36094 -1.91989 4.38549 -2.48873 
-1.91984 2.83698 -3.5126 -1.91984 4.28524 -3.5126 -1.91984 4.28524 -2.33707 
-1.9195 4.49389 -2.92484 -1.91862 4.49163 -2.99446 -1.91862 4.49163 -2.85521 
-1.91678 4.48468 -3.06282 -1.91678 4.48468 -2.78686 -1.91471 2.77554 -3.43119 
-1.91471 4.34667 -3.43119 -1.91471 4.34667 -2.41848 -1.91385 3.40395 -3.84648 
-1.91385 3.71826 -3.84648 -1.91326 4.47338 -3.13052 -1.91326 4.47338 -2.71916 
-1.91258 3.20071 -3.78805 -1.91258 3.92151 -3.78805 -1.91053 3.06406 -3.71819 
-1.91053 4.05816 -3.71819 -1.905 2.96405 -3.64861 -1.905 4.15817 -3.64861 
-1.90358 4.46019 -3.19494 -1.90358 4.46019 -2.65474 -1.9025 3.35226 -3.84049 
-1.9025 3.76995 -3.84049 -1.89761 3.15203 -3.77221 -1.89761 3.97019 -3.77221 
-1.89638 2.87034 -3.56441 -1.89638 4.25188 -3.56441 -1.89638 4.25188 -2.28526 
-1.89595 3.56111 -3.86638 -1.89238 4.44303 -3.25816 -1.89238 4.44303 -2.59151 
-1.8902 2.70925 -3.33064 -1.8902 4.41297 -3.33064 -1.8902 4.41297 -2.51904 
-1.89018 3.30116 -3.83191 -1.89018 3.82105 -3.83191 -1.88749 3.50848 -3.8679 
-1.88749 3.61373 -3.8679 -1.88682 2.74624 -3.40291 -1.88682 4.37598 -3.40291 
-1.88682 4.37598 -2.44676 -1.8805 2.78794 -3.47155 -1.8805 4.33427 -3.47155 
-1.8805 4.33427 -2.37813 -1.87986 4.50761 -2.9597 -1.87986 4.50761 -2.88997 
-1.87982 3.10749 -3.75631 -1.87982 4.01473 -3.75631 -1.87852 4.50306 -3.02809 
-1.87852 4.50306 -2.82159 -1.87784 3.4558 -3.8668 -1.87784 3.66642 -3.8668 
-1.87692 3.2508 -3.82076 -1.87692 3.87141 -3.82076 -1.87669 3.00404 -3.69216 
-1.87669 4.11817 -3.69216 -1.87586 4.49399 -3.09622 -1.87586 4.49399 -2.75345 
-1.8719 4.48049 -3.16331 -1.8719 4.48049 -2.68636 -1.86947 2.90718 -3.61479 
-1.86947 4.21503 -3.61479 -1.86728 3.40366 -3.86303 -1.86728 3.71855 -3.86303 
-1.86276 3.20132 -3.80706 -1.86276 3.92089 -3.80706 -1.86138 4.4651 -3.22716 
-1.86138 4.4651 -2.62251 -1.86015 2.68463 -3.30053 -1.86015 4.43758 -3.30053 
-1.86015 4.43758 -2.54915 -1.85797 2.8193 -3.52515 -1.85797 4.30291 -3.52515 
-1.85797 4.30291 -2.32452 -1.85731 2.71834 -3.37293 -1.85731 4.40387 -3.37293 
-1.85731 4.40387 -2.47674 -1.85499 3.35084 -3.85662 -1.85499 3.77137 -3.85662 
-1.85278 2.75815 -3.44348 -1.85278 4.36406 -3.44348 -1.85278 4.36406 -2.4062 
-1.84934 3.56111 -3.88178 -1.84773 3.15286 -3.79086 -1.84773 3.96936 -3.79086 
-1.8465 3.0466 -3.73271 -1.8465 4.07562 -3.73271 -1.84244 3.29982 -3.84756 
-1.84244 3.8224 -3.84756 -1.84112 2.94705 -3.66198 -1.84112 4.17516 -3.66198 
-1.84043 3.50836 -3.88299 -1.84043 3.61386 -3.88299 -1.84014 4.52079 -2.92484 
-1.83948 4.51854 -2.99329 -1.83948 4.51854 -2.85639 -1.83751 4.5118 -3.06142 
-1.83751 4.5118 -2.78826 -1.83423 4.5006 -3.1289 -1.83423 4.5006 -2.72077 
-1.83168 2.85375 -3.577 -1.83168 4.26847 -3.577 -1.83071 3.45576 -3.88145 
-1.83071 3.66645 -3.88145 -1.82966 4.48499 -3.19544 -1.82966 4.48499 -2.65424 
-1.82916 4.46019 -3.26936 -1.82916 4.46019 -2.58031 -1.8288 3.24933 -3.8359 
-1.8288 3.87289 -3.8359 -1.82705 2.69259 -3.34181 -1.82705 4.42962 -3.34181 
-1.82705 4.42962 -2.50786 -1.82334 2.72996 -3.41408 -1.82334 4.39225 -3.41408 
-1.82334 4.39225 -2.4356 -1.81911 3.40262 -3.87734 -1.81911 3.71959 -3.87734 
-1.81788 2.77243 -3.48251 -1.81788 4.34978 -3.48251 -1.81788 4.34978 -2.36716 
-1.81513 3.09093 -3.76944 -1.81513 4.03129 -3.76944 -1.81441 3.19998 -3.82171 
-1.81441 3.92223 -3.82171 -1.81168 2.98804 -3.70443 -1.81168 4.13418 -3.70443 
-1.80674 3.34996 -3.87039 -1.80674 3.77226 -3.87039 -1.80519 4.52972 -2.95954 
-1.80519 4.52972 -2.89013 -1.80412 2.89183 -3.62627 -1.80412 4.23038 -3.62627 
-1.80387 4.52518 -3.02791 -1.80387 4.52518 -2.82176 -1.80204 3.56111 -3.89487 
-1.80122 4.51613 -3.09597 -1.80122 4.51613 -2.7537 -1.79753 4.48049 -3.23768 
-1.79753 4.48049 -2.612 -1.79727 4.50265 -3.16305 -1.79727 4.50265 -2.68662 
-1.79618 4.45259 -3.31089 -1.79618 4.45259 -2.53878 -1.79371 3.29893 -3.86089 
-1.79371 3.82329 -3.86089 -1.79321 2.7037 -3.38312 -1.79321 4.41851 -3.38312 
-1.79321 4.41851 -2.46655 -1.79294 3.50832 -3.89567 -1.79294 3.6139 -3.89567 
-1.79233 2.80471 -3.53594 -1.79233 4.31751 -3.53594 -1.78857 2.74387 -3.45346 
-1.78857 4.37835 -3.45346 -1.78857 4.37835 -2.39621 -1.78181 3.45515 -3.89394 
-1.78181 3.66706 -3.89394 -1.78115 3.03151 -3.7435 -1.78115 4.0907 -3.7435 
-1.78 3.24865 -3.84872 -1.78 3.87357 -3.84872 -1.77693 3.14495 -3.80764 
-1.77693 3.97727 -3.80764 -1.77596 2.93285 -3.672 -1.77596 4.18936 -3.672 
-1.77014 4.53858 -2.92484 -1.77001 3.40204 -3.8893 -1.77001 3.72018 -3.8893 
-1.76963 4.53622 -2.99416 -1.76963 4.53622 -2.85552 -1.76747 4.52942 -3.06245 
-1.76747 4.52942 -2.78722 -1.76572 2.84042 -3.58658 -1.76572 4.28179 -3.58658 
-1.76474 4.47338 -3.27904 -1.76474 4.47338 -2.57064 -1.76432 4.51805 -3.1301 
-1.76432 4.51805 -2.71957 -1.76312 4.5006 -3.20001 -1.76312 4.5006 -2.64967 
-1.76271 2.67976 -3.35115 -1.76271 4.44246 -3.35115 -1.76271 4.44246 -2.49852 
-1.75869 2.71736 -3.42308 -1.75869 4.40485 -3.42308 -1.75869 4.40485 -2.4266 
-1.75786 3.3496 -3.88178 -1.75786 3.77261 -3.88178 -1.75415 2.7603 -3.49109 
-1.75415 3.56111 -3.90562 -1.75415 4.36191 -3.49109 -1.75415 4.36191 -2.35858 
-1.74598 2.97494 -3.71317 -1.74598 4.14727 -3.71317 -1.74464 3.29865 -3.87177 
-1.74464 3.82356 -3.87177 -1.74359 3.084 -3.78409 -1.74359 4.03821 -3.78409 
-1.74351 3.50788 -3.90624 -1.74351 3.61433 -3.90624 -1.7429 3.19311 -3.83631 
-1.7429 3.92911 -3.83631 -1.73817 2.87941 -3.63421 -1.73817 4.2428 -3.63421 
-1.73421 4.54504 -2.95954 -1.73421 4.54504 -2.89013 -1.73354 4.54029 -3.0286 
-1.73354 4.54029 -2.82107 -1.73234 3.45482 -3.90396 -1.73234 3.6674 -3.90396 
-1.73136 4.46368 -3.31939 -1.73136 4.46368 -2.53029 -1.73087 4.53114 -3.09665 
-1.73087 4.53114 -2.75302 -1.73044 4.49399 -3.24164 -1.73044 4.49399 -2.60804 
-1.73019 4.51613 -3.167 -1.73019 4.51613 -2.68267 -1.7283 2.69298 -3.39144 
-1.7283 4.42923 -3.39144 -1.7283 4.42923 -2.45824 -1.72811 2.79393 -3.54359 
-1.72811 4.32829 -3.54359 -1.72437 2.73329 -3.46093 -1.72437 4.38892 -3.46093 
-1.72437 4.38892 -2.38874 -1.72065 3.40207 -3.89879 -1.72065 3.72015 -3.89879 
-1.70981 2.9215 -3.67862 -1.70981 4.20071 -3.67862 -1.70864 3.02527 -3.7558 
-1.70864 4.09694 -3.7558 -1.70849 3.34978 -3.89076 -1.70849 3.77243 -3.89076 
-1.70763 3.24312 -3.86122 -1.70763 3.87909 -3.86122 -1.70579 3.56111 -3.91401 
-1.70496 3.13927 -3.81969 -1.70496 3.98295 -3.81969 -1.70079 2.83121 -3.59354 
-1.70079 4.291 -3.59354 -1.69834 4.55136 -2.92484 -1.69801 4.54899 -2.99398 
-1.69801 4.54899 -2.8557 -1.69749 2.67079 -3.35862 -1.69749 4.45143 -3.35862 
-1.69749 4.45143 -2.49105 -1.69704 4.48468 -3.28256 -1.69704 4.48468 -2.56711 
-1.69701 4.54189 -3.06279 -1.69701 4.54189 -2.78689 -1.69667 4.52942 -3.13325 
-1.69667 4.52942 -2.71643 -1.69564 4.5118 -3.20329 -1.69564 4.5118 -2.64639 
-1.695 3.50785 -3.91412 -1.695 3.61437 -3.91412 -1.69397 2.70826 -3.42927 
-1.69397 4.41395 -3.42927 -1.69397 4.41395 -2.42041 -1.68958 2.7516 -3.49725 
-1.68958 4.37062 -3.49725 -1.68958 4.37062 -2.35243 -1.68353 3.45455 -3.91132 
-1.68353 3.66767 -3.91132 -1.67289 2.97003 -3.72338 -1.67289 4.15218 -3.72338 
-1.67284 2.8715 -3.64002 -1.67284 4.25072 -3.64002 -1.67173 3.29394 -3.88188 
-1.67173 3.82827 -3.88188 -1.67169 3.40182 -3.90562 -1.67169 3.7204 -3.90562 
-1.67043 3.07929 -3.794 -1.67043 4.04292 -3.794 -1.66995 3.18848 -3.84617 
-1.66995 3.93373 -3.84617 -1.66348 4.55503 -2.95953 -1.66348 4.55503 -2.89014 
-1.66324 4.47288 -3.3221 -1.66324 4.47288 -2.52757 -1.66322 2.68557 -3.39662 
-1.66322 4.43665 -3.39662 -1.66322 4.43665 -2.45305 -1.66282 4.54029 -3.09932 
-1.66282 4.54029 -2.75036 -1.66281 4.55028 -3.02859 -1.66281 4.55028 -2.82108 
-1.66266 2.7866 -3.54886 -1.66266 4.33561 -3.54886 -1.66231 4.50306 -3.2443 
-1.66231 4.50306 -2.60537 -1.66213 4.52518 -3.16965 -1.66213 4.52518 -2.68003 
-1.65925 2.72615 -3.46596 -1.65925 4.39606 -3.46596 -1.65925 4.39606 -2.38372 
-1.65707 3.56111 -3.92002 -1.64587 3.50774 -3.91963 -1.64587 3.61447 -3.91963 
-1.63531 3.02194 -3.76358 -1.63531 4.10027 -3.76358 -1.63525 2.82518 -3.5976 
-1.63525 4.29703 -3.5976 -1.63465 2.91596 -3.68515 -1.63465 4.20625 -3.68515 
-1.63446 3.23932 -3.86864 -1.63446 3.88289 -3.86864 -1.63442 3.45453 -3.91628 
-1.63442 3.66768 -3.91628 -1.63398 3.34798 -3.89899 -1.63398 3.77423 -3.89899 
-1.6322 3.13585 -3.82695 -1.6322 3.98637 -3.82695 -1.62868 4.49163 -3.2844 
-1.62868 4.49163 -2.56527 -1.62867 2.70283 -3.43329 -1.62867 4.41938 -3.43329 
-1.62867 4.41938 -2.41639 -1.62853 4.55869 -2.92484 -1.62844 4.45792 -3.36178 
-1.62844 4.45792 -2.48789 -1.62838 4.53622 -3.13541 -1.62838 4.53622 -2.71427 
-1.62837 4.55629 -2.99415 -1.62837 4.55629 -2.85553 -1.6282 4.54899 -3.06379 
-1.6282 4.54899 -2.78589 -1.62751 4.51854 -3.20526 -1.62751 4.51854 -2.64441 
-1.62446 2.74636 -3.50095 -1.62446 4.37586 -3.50095 -1.60812 3.56111 -3.92363 
-1.59729 2.9663 -3.72779 -1.59729 4.15592 -3.72779 -1.59729 3.07694 -3.79898 
-1.59729 4.04528 -3.79898 -1.59726 2.86776 -3.64443 -1.59726 4.25446 -3.64443 
-1.59726 2.78281 -3.55157 -1.59726 4.3394 -3.55157 -1.59684 3.29273 -3.88741 
-1.59684 3.82948 -3.88741 -1.59684 3.18616 -3.85111 -1.59684 3.93605 -3.85111 
-1.59682 3.40061 -3.91115 -1.59682 3.72161 -3.91115 -1.59682 3.50771 -3.9227 
-1.59682 3.61451 -3.9227 -1.59392 4.47723 -3.32422 -1.59392 4.47723 -2.52546 
-1.59392 4.50761 -3.24564 -1.59392 4.50761 -2.60404 -1.59391 2.68122 -3.39874 
-1.59391 4.44099 -3.39874 -1.59391 4.44099 -2.45093 -1.59391 2.72253 -3.46851 
-1.59391 4.39968 -3.46851 -1.59391 4.39968 -2.38117 -1.59376 4.54504 -3.09999 
-1.59376 4.54504 -2.74969 -1.59376 4.52972 -3.17097 -1.59376 4.52972 -2.6787 
-1.59375 4.55503 -3.02926 -1.59375 4.55503 -2.82042 -1.59375 4.5599 -2.95953 
-1.59375 4.5599 -2.89014 -1.55906 2.70075 -3.43452 -1.55906 2.74461 -3.50219 
-1.55906 2.82304 -3.59956 -1.55906 2.91411 -3.68733 -1.55906 3.02037 -3.76603 
-1.55906 3.13471 -3.82937 -1.55906 3.2384 -3.87134 -1.55906 3.34738 -3.90173 
-1.55906 3.45423 -3.91911 -1.55906 3.56111 -3.92484 -1.55906 3.66799 -3.91911 
-1.55906 3.77483 -3.90173 -1.55906 3.88381 -3.87134 -1.55906 3.98751 -3.82937 
-1.55906 4.10185 -3.76603 -1.55906 4.2081 -3.68733 -1.55906 4.29918 -3.59956 
-1.55906 4.3776 -3.50219 -1.55906 4.42147 -3.43452 -1.55906 4.42147 -2.41515 
-1.55906 4.46008 -3.36284 -1.55906 4.46008 -2.48684 -1.55906 4.49389 -3.28528 
-1.55906 4.49389 -2.5644 -1.55906 4.52079 -3.20592 -1.55906 4.52079 -2.64375 
-1.55906 4.53858 -3.13592 -1.55906 4.53858 -2.71376 -1.55906 4.55136 -3.06412 
-1.55906 4.55136 -2.78556 -1.55906 4.55869 -2.99431 -1.55906 4.55869 -2.85536 
-1.55906 4.56111 -2.92484 -1.52436 4.5599 -2.95953 -1.52436 4.5599 -2.89014 
-1.52436 4.55503 -3.02926 -1.52436 4.55503 -2.82042 -1.52435 4.52972 -3.17097 
-1.52435 4.52972 -2.6787 -1.52435 4.54504 -3.09999 -1.52435 4.54504 -2.74969 
-1.5242 2.72253 -3.46851 -1.5242 4.39968 -3.46851 -1.5242 2.68122 -3.39874 
-1.5242 4.44099 -3.39874 -1.5242 4.44099 -2.45093 -1.52419 4.50761 -3.24564 
-1.52419 4.50761 -2.60404 -1.52419 4.47723 -3.32422 -1.52419 4.47723 -2.52546 
-1.5213 3.50771 -3.9227 -1.5213 3.61451 -3.9227 -1.5213 3.40061 -3.91115 
-1.5213 3.72161 -3.91115 -1.52127 3.18616 -3.85111 -1.52127 3.93605 -3.85111 
-1.52127 3.29273 -3.88741 -1.52127 3.82948 -3.88741 -1.52086 2.78281 -3.55157 
-1.52086 4.3394 -3.55157 -1.52086 2.86776 -3.64443 -1.52086 4.25446 -3.64443 
-1.52082 3.07694 -3.79898 -1.52082 4.04528 -3.79898 -1.52082 2.9663 -3.72779 
-1.52082 4.15592 -3.72779 -1.50999 3.56111 -3.92363 -1.49365 2.74636 -3.50095 
-1.49365 4.37586 -3.50095 -1.49061 4.51854 -3.20526 -1.49061 4.51854 -2.64441 
-1.48992 4.54899 -3.06379 -1.48992 4.54899 -2.78589 -1.48975 4.55629 -2.99415 
-1.48975 4.55629 -2.85553 -1.48974 4.53622 -3.13541 -1.48974 4.53622 -2.71427 
-1.48968 4.45792 -3.36178 -1.48968 4.45792 -2.48789 -1.48958 4.55869 -2.92484 
-1.48945 2.70283 -3.43329 -1.48945 4.41938 -3.43329 -1.48945 4.41938 -2.41639 
-1.48943 4.49163 -3.2844 -1.48943 4.49163 -2.56527 -1.48591 3.13585 -3.82695 
-1.48591 3.98637 -3.82695 -1.48413 3.34798 -3.89899 -1.48413 3.77423 -3.89899 
-1.4837 3.45453 -3.91628 -1.4837 3.66768 -3.91628 -1.48366 3.23932 -3.86864 
-1.48366 3.88289 -3.86864 -1.48346 2.91596 -3.68515 -1.48346 4.20625 -3.68515 
-1.48286 2.82518 -3.5976 -1.48286 4.29703 -3.5976 -1.48281 3.02194 -3.76358 
-1.48281 4.10027 -3.76358 -1.47224 3.50774 -3.91963 -1.47224 3.61447 -3.91963 
-1.46104 3.56111 -3.92002 -1.45886 2.72615 -3.46596 -1.45886 4.39606 -3.46596 
-1.45598 4.52518 -3.16965 -1.45598 4.52518 -2.68003 -1.45581 4.50306 -3.2443 
-1.45581 4.50306 -2.60537 -1.45546 2.7866 -3.54886 -1.45546 4.33561 -3.54886 
-1.4553 4.55028 -3.02859 -1.4553 4.55028 -2.82108 -1.45529 4.54029 -3.09932 
-1.45529 4.54029 -2.75036 -1.45489 2.68557 -3.39662 -1.45489 4.43665 -3.39662 
-1.45489 4.43665 -2.45305 -1.45487 4.47288 -3.3221 -1.45487 4.47288 -2.52757 
-1.45464 4.55503 -2.95953 -1.45464 4.55503 -2.89014 -1.44817 3.18848 -3.84617 
-1.44817 3.93373 -3.84617 -1.44768 3.07929 -3.794 -1.44768 4.04292 -3.794 
-1.44642 3.40182 -3.90562 -1.44642 3.7204 -3.90562 -1.44639 3.29394 -3.88188 
-1.44639 3.82827 -3.88188 -1.44528 2.8715 -3.64002 -1.44528 4.25072 -3.64002 
-1.44523 2.97003 -3.72338 -1.44523 4.15218 -3.72338 -1.43459 3.45455 -3.91132 
-1.43459 3.66767 -3.91132 -1.42853 2.7516 -3.49725 -1.42853 4.37062 -3.49725 
-1.42415 2.70826 -3.42927 -1.42415 4.41395 -3.42927 -1.42415 4.41395 -2.42041 
-1.42312 3.50785 -3.91412 -1.42312 3.61437 -3.91412 -1.42248 4.5118 -3.20329 
-1.42248 4.5118 -2.64639 -1.42144 4.52942 -3.13325 -1.42144 4.52942 -2.71643 
-1.42111 4.54189 -3.06279 -1.42111 4.54189 -2.78689 -1.42108 4.48468 -3.28256 
-1.42108 4.48468 -2.56711 -1.42063 4.45143 -3.35862 -1.42063 4.45143 -2.49105 
-1.42011 4.54899 -2.99398 -1.42011 4.54899 -2.8557 -1.41978 4.55136 -2.92484 
-1.41732 2.83121 -3.59354 -1.41732 4.291 -3.59354 -1.41316 3.13927 -3.81969 
-1.41316 3.98295 -3.81969 -1.41233 3.56111 -3.91401 -1.41048 3.24312 -3.86122 
-1.41048 3.87909 -3.86122 -1.40963 3.34978 -3.89076 -1.40963 3.77243 -3.89076 
-1.40948 3.02527 -3.7558 -1.40948 4.09694 -3.7558 -1.4083 2.9215 -3.67862 
-1.4083 4.20071 -3.67862 -1.39746 3.40207 -3.89879 -1.39746 3.72015 -3.89879 
-1.39374 2.73329 -3.46093 -1.39374 4.38892 -3.46093 -1.39 2.79393 -3.54359 
-1.39 4.32829 -3.54359 -1.38981 2.69298 -3.39144 -1.38981 4.42923 -3.39144 
-1.38981 4.42923 -2.45824 -1.38792 4.51613 -3.167 -1.38792 4.51613 -2.68267 
-1.38767 4.49399 -3.24164 -1.38767 4.49399 -2.60804 -1.38724 4.53114 -3.09665 
-1.38724 4.53114 -2.75302 -1.38676 4.46368 -3.31939 -1.38676 4.46368 -2.53029 
-1.38578 3.45482 -3.90396 -1.38578 3.6674 -3.90396 -1.38458 4.54029 -3.0286 
-1.38458 4.54029 -2.82107 -1.38391 4.54504 -2.95954 -1.38391 4.54504 -2.89013 
-1.37994 2.87941 -3.63421 -1.37994 4.2428 -3.63421 -1.37521 3.19311 -3.83631 
-1.37521 3.92911 -3.83631 -1.3746 3.50788 -3.90624 -1.3746 3.61433 -3.90624 
-1.37453 3.084 -3.78409 -1.37453 4.03821 -3.78409 -1.37347 3.29865 -3.87177 
-1.37347 3.82356 -3.87177 -1.37213 2.97494 -3.71317 -1.37213 4.14727 -3.71317 
-1.36397 2.7603 -3.49109 -1.36397 3.56111 -3.90562 -1.36397 4.36191 -3.49109 
-1.36025 3.3496 -3.88178 -1.36025 3.77261 -3.88178 -1.35943 2.71736 -3.42308 
-1.35943 4.40485 -3.42308 -1.35943 4.40485 -2.4266 -1.3554 4.44246 -3.35115 
-1.3554 4.44246 -2.49852 -1.35499 4.5006 -3.20001 -1.35499 4.5006 -2.64967 
-1.35379 4.51805 -3.1301 -1.35379 4.51805 -2.71957 -1.35338 4.47338 -3.27904 
-1.35338 4.47338 -2.57064 -1.35239 2.84042 -3.58658 -1.35239 4.28179 -3.58658 
-1.35065 4.52942 -3.06245 -1.35065 4.52942 -2.78722 -1.34849 4.53622 -2.99416 
-1.34849 4.53622 -2.85552 -1.34811 3.40204 -3.8893 -1.34811 3.72018 -3.8893 
-1.34798 4.53858 -2.92484 -1.34215 2.93285 -3.672 -1.34215 4.18936 -3.672 
-1.34119 3.14495 -3.80764 -1.34119 3.97727 -3.80764 -1.33811 3.24865 -3.84872 
-1.33811 3.87357 -3.84872 -1.33697 3.03151 -3.7435 -1.33697 4.0907 -3.7435 
-1.33631 3.45515 -3.89394 -1.33631 3.66706 -3.89394 -1.32954 2.74387 -3.45346 
-1.32954 4.37835 -3.45346 -1.32578 2.80471 -3.53594 -1.32578 4.31751 -3.53594 
-1.32517 3.50832 -3.89567 -1.32517 3.6139 -3.89567 -1.3249 2.7037 -3.38312 
-1.3249 4.41851 -3.38312 -1.3249 4.41851 -2.46655 -1.32441 3.29893 -3.86089 
-1.32441 3.82329 -3.86089 -1.32193 4.45259 -3.31089 -1.32193 4.45259 -2.53878 
-1.32084 4.50265 -3.16305 -1.32084 4.50265 -2.68662 -1.32058 4.48049 -3.23768 
-1.32058 4.48049 -2.612 -1.31689 4.51613 -3.09597 -1.31689 4.51613 -2.7537 
-1.31608 3.56111 -3.89487 -1.31425 4.52518 -3.02791 -1.31425 4.52518 -2.82176 
-1.31399 2.89183 -3.62627 -1.31399 4.23038 -3.62627 -1.31292 4.52972 -2.95954 
-1.31292 4.52972 -2.89013 -1.31137 3.34996 -3.87039 -1.31137 3.77226 -3.87039 
-1.30643 2.98804 -3.70443 -1.30643 4.13418 -3.70443 -1.3037 3.19998 -3.82171 
-1.3037 3.92223 -3.82171 -1.30299 3.09093 -3.76944 -1.30299 4.03129 -3.76944 
-1.30024 2.77243 -3.48251 -1.30024 4.34978 -3.48251 -1.299 3.40262 -3.87734 
-1.299 3.71959 -3.87734 -1.29478 2.72996 -3.41408 -1.29478 4.39225 -3.41408 
-1.29478 4.39225 -2.4356 -1.29107 2.69259 -3.34181 -1.29107 4.42962 -3.34181 
-1.29107 4.42962 -2.50786 -1.28931 3.24933 -3.8359 -1.28931 3.87289 -3.8359 
-1.28896 4.46019 -3.26936 -1.28896 4.46019 -2.58031 -1.28846 4.48499 -3.19544 
-1.28846 4.48499 -2.65424 -1.28741 3.45576 -3.88145 -1.28741 3.66645 -3.88145 
-1.28643 2.85375 -3.577 -1.28643 4.26847 -3.577 -1.28389 4.5006 -3.1289 
-1.28389 4.5006 -2.72077 -1.28061 4.5118 -3.06142 -1.28061 4.5118 -2.78826 
-1.27863 4.51854 -2.99329 -1.27863 4.51854 -2.85639 -1.27797 4.52079 -2.92484 
-1.27769 3.50836 -3.88299 -1.27769 3.61386 -3.88299 -1.27699 2.94705 -3.66198 
-1.27699 4.17516 -3.66198 -1.27567 3.29982 -3.84756 -1.27567 3.8224 -3.84756 
-1.27161 3.0466 -3.73271 -1.27161 4.07562 -3.73271 -1.27038 3.15286 -3.79086 
-1.27038 3.96936 -3.79086 -1.26877 3.56111 -3.88178 -1.26533 2.75815 -3.44348 
-1.26533 4.36406 -3.44348 -1.26312 3.35084 -3.85662 -1.26312 3.77137 -3.85662 
-1.2608 2.71834 -3.37293 -1.2608 4.40387 -3.37293 -1.2608 4.40387 -2.47674 
-1.26015 2.8193 -3.52515 -1.26015 4.30291 -3.52515 -1.25797 4.43758 -3.30053 
-1.25797 4.43758 -2.54915 -1.25673 4.4651 -3.22716 -1.25673 4.4651 -2.62251 
-1.25536 3.20132 -3.80706 -1.25536 3.92089 -3.80706 -1.25083 3.40366 -3.86303 
-1.25083 3.71855 -3.86303 -1.24865 2.90718 -3.61479 -1.24865 4.21503 -3.61479 
-1.24622 4.48049 -3.16331 -1.24622 4.48049 -2.68636 -1.24226 4.49399 -3.09622 
-1.24226 4.49399 -2.75345 -1.24143 3.00404 -3.69216 -1.24143 4.11817 -3.69216 
-1.24119 3.2508 -3.82076 -1.24119 3.87141 -3.82076 -1.24028 3.4558 -3.8668 
-1.24028 3.66642 -3.8668 -1.23959 4.50306 -3.02809 -1.23959 4.50306 -2.82159 
-1.2383 3.10749 -3.75631 -1.2383 4.01473 -3.75631 -1.23826 4.50761 -2.9597 
-1.23826 4.50761 -2.88997 -1.23762 2.78794 -3.47155 -1.23762 4.33427 -3.47155 
-1.23129 2.74624 -3.40291 -1.23129 4.37598 -3.40291 -1.23129 4.37598 -2.44676 
-1.23062 3.50848 -3.8679 -1.23062 3.61373 -3.8679 -1.22793 3.30116 -3.83191 
-1.22793 3.82105 -3.83191 -1.22791 2.70925 -3.33064 -1.22791 4.41297 -3.33064 
-1.22791 4.41297 -2.51904 -1.22573 4.44303 -3.25816 -1.22573 4.44303 -2.59151 
-1.22217 3.56111 -3.86638 -1.22174 2.87034 -3.56441 -1.22174 4.25188 -3.56441 
-1.2205 3.15203 -3.77221 -1.2205 3.97019 -3.77221 -1.21561 3.35226 -3.84049 
-1.21561 3.76995 -3.84049 -1.21453 4.46019 -3.19494 -1.21453 4.46019 -2.65474 
-1.21311 2.96405 -3.64861 -1.21311 4.15817 -3.64861 -1.20759 3.06406 -3.71819 
-1.20759 4.05816 -3.71819 -1.20553 3.20071 -3.78805 -1.20553 3.92151 -3.78805 
-1.20486 4.47338 -3.13052 -1.20486 4.47338 -2.71916 -1.20426 3.40395 -3.84648 
-1.20426 3.71826 -3.84648 -1.2034 2.77554 -3.43119 -1.2034 4.34667 -3.43119 
-1.20133 4.48468 -3.06282 -1.20133 4.48468 -2.78686 -1.19949 4.49163 -2.99446 
-1.19949 4.49163 -2.85521 -1.19862 4.49389 -2.92484 -1.19827 2.83698 -3.5126 
-1.19827 4.28524 -3.5126 -1.19822 2.73672 -3.36094 -1.19822 4.38549 -3.36094 
-1.19822 4.38549 -2.48873 -1.19553 4.41884 -3.28836 -1.19553 4.41884 -2.56131 
-1.19392 3.45609 -3.84985 -1.19392 3.66613 -3.84985 -1.19126 3.25065 -3.80139 
-1.19126 3.87156 -3.80139 -1.18912 3.10763 -3.7357 -1.18912 4.01458 -3.7357 
-1.18522 2.92526 -3.60007 -1.18522 4.19695 -3.60007 -1.18462 3.50852 -3.8506 
-1.18462 3.61369 -3.8506 -1.18337 4.43758 -3.22593 -1.18337 4.43758 -2.62375 
-1.17838 3.02275 -3.67668 -1.17838 4.09946 -3.67668 -1.17808 3.3012 -3.81214 
-1.17808 3.82101 -3.81214 -1.17637 2.80676 -3.45824 -1.17637 3.56111 -3.84872 
-1.17637 4.31545 -3.45824 -1.173 4.45259 -3.16196 -1.173 4.45259 -2.68771 
-1.17159 3.15236 -3.75115 -1.17159 3.96986 -3.75115 -1.17005 2.76545 -3.38917 
-1.17005 4.35676 -3.38917 -1.17005 4.35676 -2.46051 -1.16621 2.72964 -3.31768 
-1.16621 4.39258 -3.31768 -1.16621 4.39258 -2.53199 -1.16506 3.35387 -3.82028 
-1.16506 3.76835 -3.82028 -1.16451 4.46368 -3.09714 -1.16451 4.46368 -2.75254 
-1.16179 4.47288 -3.02902 -1.16179 4.47288 -2.82065 -1.16051 2.89038 -3.55036 
-1.16051 4.23183 -3.55036 -1.15968 4.47723 -2.9597 -1.15968 4.47723 -2.88997 
-1.15909 3.06514 -3.69558 -1.15909 4.05708 -3.69558 -1.15641 3.20136 -3.76654 
-1.15641 3.92085 -3.76654 -1.15384 3.40572 -3.82576 -1.15384 3.71649 -3.82576 
-1.15326 4.41297 -3.25598 -1.15326 4.41297 -2.59369 -1.15081 2.98376 -3.63194 
-1.15081 4.13846 -3.63194 -1.1435 3.45828 -3.82858 -1.1435 3.66393 -3.82858 
-1.1428 2.79629 -3.41656 -1.1428 4.32592 -3.41656 -1.14239 3.25139 -3.77951 
-1.14239 3.87082 -3.77951 -1.14208 4.42962 -3.19283 -1.14208 4.42962 -2.65685 
-1.14076 3.10902 -3.71265 -1.14076 4.01319 -3.71265 -1.13783 2.7579 -3.34606 
-1.13783 4.36431 -3.34606 -1.13783 4.36431 -2.50361 -1.1375 2.85805 -3.49755 
-1.1375 4.26416 -3.49755 -1.13436 3.51083 -3.82877 -1.13436 3.61138 -3.82877 
-1.13274 4.44246 -3.12849 -1.13274 4.44246 -2.72118 -1.1315 3.56111 -3.82883 
-1.13074 3.02502 -3.65227 -1.13074 4.09719 -3.65227 -1.12839 3.30336 -3.78976 
-1.12839 3.81886 -3.78976 -1.12527 4.45143 -3.06327 -1.12527 4.45143 -2.78641 
-1.12498 2.94723 -3.58418 -1.12498 4.17498 -3.58418 -1.12377 3.15385 -3.72775 
-1.12377 3.96837 -3.72775 -1.12295 2.73672 -3.28567 -1.12295 4.38549 -3.28567 
-1.12295 4.38549 -2.564 -1.12211 4.45792 -2.99422 -1.12211 4.45792 -2.85546 
-1.12106 4.46008 -2.92484 -1.11677 2.82881 -3.44265 -1.11677 4.2934 -3.44265 
-1.11568 3.35609 -3.79741 -1.11568 3.76612 -3.79741 -1.11174 3.06764 -3.67076 
-1.11174 4.05457 -3.67076 -1.11096 4.40387 -3.22309 -1.11096 4.40387 -2.62658 
-1.11047 2.7881 -3.37342 -1.11047 4.33412 -3.37342 -1.11047 4.33412 -2.47625 
-1.1087 3.20308 -3.74276 -1.1087 3.91913 -3.74276 -1.10435 3.40822 -3.80226 
-1.10435 3.71399 -3.80226 -1.10374 2.98668 -3.60507 -1.10374 4.13554 -3.60507 
-1.10101 2.91334 -3.5336 -1.10101 4.20888 -3.5336 -1.10077 4.41851 -3.15899 
-1.10077 4.41851 -2.69068 -1.09473 2.76545 -3.31385 -1.09473 4.35676 -3.31385 
-1.09473 4.35676 -2.53583 -1.09433 3.46079 -3.80459 -1.09433 3.66143 -3.80459 
-1.09388 3.1115 -3.68737 -1.09388 4.01071 -3.68737 -1.09352 3.25405 -3.75489 
-1.09352 3.86817 -3.75489 -1.09246 4.42923 -3.09408 -1.09246 4.42923 -2.75559 
-1.0904 3.51088 -3.80679 -1.0904 3.61133 -3.80679 -1.08766 3.56111 -3.80676 
-1.08727 4.43665 -3.029 -1.08727 4.43665 -2.82067 -1.08515 4.44099 -2.95969 
-1.08515 4.44099 -2.88998 -1.08419 2.82016 -3.3997 -1.08419 4.30206 -3.3997 
-1.08383 3.02829 -3.62502 -1.08383 4.09393 -3.62502 -1.08098 2.74624 -3.2526 
-1.08098 4.37598 -3.2526 -1.08098 4.37598 -2.59707 -1.0797 3.30624 -3.76463 
-1.0797 3.81598 -3.76463 -1.07901 2.88221 -3.48041 -1.07901 4.24 -3.48041 
-1.07893 2.95157 -3.55566 -1.07893 4.17064 -3.55566 -1.07718 3.15649 -3.70207 
-1.07718 3.96572 -3.70207 -1.06982 4.39225 -3.18912 -1.06982 4.39225 -2.66056 
-1.06761 3.35892 -3.77195 -1.06761 3.76329 -3.77195 -1.06733 2.79629 -3.34109 
-1.06733 4.32592 -3.34109 -1.06733 4.32592 -2.50858 -1.06485 3.07147 -3.64318 
-1.06485 4.05074 -3.64318 -1.06088 3.20653 -3.7161 -1.06088 3.91568 -3.7161 
-1.06082 4.40485 -3.12447 -1.06082 4.40485 -2.72521 -1.05906 2.854 -3.42484 
-1.05906 4.26821 -3.42484 -1.05801 2.99129 -3.57619 -1.05801 4.13092 -3.57619 
-1.05649 3.41122 -3.77628 -1.05649 3.711 -3.77628 -1.05599 2.91907 -3.50338 
-1.05599 4.20314 -3.50338 -1.05463 4.41395 -3.05975 -1.05463 4.41395 -2.78993 
-1.0527 2.77554 -3.28049 -1.0527 4.34667 -3.28049 -1.0527 4.34667 -2.56918 
-1.05129 3.46089 -3.78048 -1.05129 3.66133 -3.78048 -1.05061 4.41938 -2.99445 
-1.05061 4.41938 -2.85523 -1.04937 4.42147 -2.92484 -1.04737 3.51105 -3.78255 
-1.04737 3.61116 -3.78255 -1.04718 3.11565 -3.65938 -1.04718 4.00656 -3.65938 
-1.04605 3.25762 -3.72778 -1.04605 3.86459 -3.72778 -1.04495 3.56111 -3.78257 
-1.04125 2.82881 -3.36713 -1.04125 4.2934 -3.36713 -1.04125 4.2934 -2.48255 
-1.04042 2.75815 -3.21856 -1.04042 4.36406 -3.21856 -1.04042 4.36406 -2.63111 
-1.03805 3.03336 -3.59568 -1.03805 4.08886 -3.59568 -1.03513 2.88955 -3.44877 
-1.03513 4.23267 -3.44877 -1.0341 2.9577 -3.52511 -1.0341 4.16451 -3.52511 
-1.03274 3.30961 -3.73708 -1.03274 3.8126 -3.73708 -1.03197 3.16028 -3.67418 
-1.03197 3.96193 -3.67418 -1.03043 4.37835 -3.15435 -1.03043 4.37835 -2.69532 
-1.02565 2.80676 -3.30752 -1.02565 4.31545 -3.30752 -1.02565 4.31545 -2.54215 
-1.02296 4.38892 -3.09015 -1.02296 4.38892 -2.75952 -1.021 3.36235 -3.74398 
-1.021 3.75986 -3.74398 -1.01942 3.07677 -3.61346 -1.01942 4.04545 -3.61346 
-1.01794 4.39606 -3.02503 -1.01794 4.39606 -2.82464 -1.01586 3.21059 -3.68778 
-1.01586 3.91162 -3.68778 -1.01539 4.39968 -2.95969 -1.01539 4.39968 -2.88998 
-1.01456 3.4116 -3.75017 -1.01456 3.71061 -3.75017 -1.01376 2.99758 -3.5454 
-1.01376 4.12463 -3.5454 -1.01246 2.92671 -3.47144 -1.01246 4.1955 -3.47144 
-1.01235 2.78794 -3.24628 -1.01235 4.33427 -3.24628 -1.01235 4.33427 -2.6034 
-1.00949 3.46123 -3.7543 -1.00949 3.66099 -3.7543 -1.0058 3.51111 -3.75634 
-1.0058 3.61111 -3.75634 -1.00349 2.88221 -3.40489 -1.00349 3.56111 -3.75631 
-1.00349 4.24 -3.40489 -1.00315 3.12045 -3.62967 -1.00315 4.00176 -3.62967 
-1.00138 2.77243 -3.18366 -1.00138 4.34978 -3.18366 -1.00138 4.34978 -2.66602 
-1.0011 3.2622 -3.69901 -1.0011 3.86001 -3.69901 -0.99403 3.04001 -3.56452 
-0.99403 4.08221 -3.56452 -0.9928 4.36191 -3.11993 -0.9928 4.36191 -2.72975 
-0.9911 2.96541 -3.49279 -0.9911 4.15681 -3.49279 -0.98824 3.16521 -3.64417 
-0.98824 3.957 -3.64417 -0.98804 3.31441 -3.70783 -0.98804 3.8078 -3.70783 
-0.98665 4.37062 -3.05536 -0.98665 4.37062 -2.79431 -0.98635 2.85805 -3.3464 
-0.98635 4.26416 -3.3464 -0.98635 4.26416 -2.50328 -0.98294 4.37586 -2.99024 
-0.98294 4.37586 -2.85943 -0.98171 4.3776 -2.92484 -0.98052 2.91907 -3.42791 
-0.98052 4.20314 -3.42791 -0.97986 3.36252 -3.71547 -0.97986 3.75969 -3.71547 
-0.9766 3.08255 -3.5819 -0.9766 4.03966 -3.5819 -0.97342 3.41185 -3.72155 
-0.97342 3.71036 -3.72155 -0.97212 3.21591 -3.65719 -0.97212 3.90631 -3.65719 
-0.97129 2.83698 -3.28562 -0.97129 4.28524 -3.28562 -0.97129 4.28524 -2.56405 
-0.97112 3.00554 -3.51277 -0.97112 4.11668 -3.51277 -0.96824 3.4618 -3.72551 
-0.96824 3.66042 -3.72551 -0.96456 3.51175 -3.72742 -0.96456 3.61047 -3.72742 
-0.96336 3.56111 -3.72804 -0.96052 3.1265 -3.5978 -0.96052 3.99571 -3.5978 
-0.95878 2.9577 -3.44979 -0.95878 4.16451 -3.44979 -0.95874 2.8193 -3.22375 
-0.95874 4.30291 -3.22375 -0.95874 4.30291 -2.62593 -0.95775 3.26764 -3.66801 
-0.95775 3.85458 -3.66801 -0.95255 3.047 -3.53134 -0.95255 4.07521 -3.53134 
-0.9503 2.91334 -3.38288 -0.9503 4.20888 -3.38288 -0.94822 3.31512 -3.67741 
-0.94822 3.8071 -3.67741 -0.94796 2.80471 -3.15811 -0.94796 4.31751 -3.15811 
-0.94796 4.31751 -2.69156 -0.94614 3.17127 -3.61212 -0.94614 3.95095 -3.61212 
-0.9403 4.32829 -3.09389 -0.9403 4.32829 -2.75578 -0.94017 3.36319 -3.68497 
-0.94017 3.75902 -3.68497 -0.9385 2.99758 -3.47013 -0.9385 4.12463 -3.47013 
-0.93544 3.08971 -3.54845 -0.93544 4.0325 -3.54845 -0.93503 4.33561 -3.02844 
-0.93503 4.33561 -2.82124 -0.93353 3.41272 -3.6908 -0.93353 3.7095 -3.6908 
-0.93353 2.89038 -3.32339 -0.93353 4.23183 -3.32339 -0.93353 4.23183 -2.52629 
-0.93232 4.3394 -2.96304 -0.93232 4.3394 -2.88664 -0.93029 3.22224 -3.62471 
-0.93029 3.89998 -3.62471 -0.92848 3.46262 -3.69469 -0.92848 3.65959 -3.69469 
-0.92823 2.95157 -3.40496 -0.92823 4.17064 -3.40496 -0.9258 3.5118 -3.69721 
-0.9258 3.61041 -3.69721 -0.92466 3.56111 -3.69785 -0.91984 3.13355 -3.56405 
-0.91984 3.98866 -3.56405 -0.91948 2.87034 -3.26216 -0.91948 4.25188 -3.26216 
-0.91948 4.25188 -2.58752 -0.91937 3.04001 -3.48987 -0.91937 4.08221 -3.48987 
-0.91927 3.26886 -3.63565 -0.91927 3.85335 -3.63565 -0.90975 3.31643 -3.64493 
-0.90975 3.80578 -3.64493 -0.9077 2.99129 -3.42588 -0.9077 4.13092 -3.42588 
-0.90689 2.85375 -3.19746 -0.90689 4.26847 -3.19746 -0.90689 4.26847 -2.65221 
-0.90578 3.17842 -3.57812 -0.90578 3.94379 -3.57812 -0.90203 3.36436 -3.65258 
-0.90203 3.75786 -3.65258 -0.902 3.08255 -3.5073 -0.902 4.03966 -3.5073 
-0.89971 2.94723 -3.35891 -0.89971 4.17498 -3.35891 -0.89971 4.17498 -2.49076 
-0.89732 2.84042 -3.1315 -0.89732 4.28179 -3.1315 -0.89732 4.28179 -2.71817 
-0.89542 3.41397 -3.65828 -0.89542 3.70825 -3.65828 -0.89328 3.22422 -3.59061 
-0.89328 3.898 -3.59061 -0.89111 3.46274 -3.66251 -0.89111 3.65948 -3.66251 
-0.89035 2.83121 -3.06657 -0.89035 4.291 -3.06657 -0.89035 4.291 -2.7831 
-0.8884 3.51198 -3.66497 -0.8884 3.61023 -3.66497 -0.88821 3.03336 -3.44584 
-0.88821 4.08886 -3.44584 -0.8875 3.56111 -3.66579 -0.88629 4.29703 -3.00103 
-0.88629 4.29703 -2.84864 -0.8861 3.1265 -3.52337 -0.8861 3.99571 -3.52337 
-0.88433 4.29918 -2.92484 -0.88382 2.92526 -3.29867 -0.88382 4.19695 -3.29867 
-0.88382 4.19695 -2.551 -0.8824 3.27082 -3.6015 -0.8824 3.85139 -3.6015 
-0.87882 2.98668 -3.38015 -0.87882 4.13554 -3.38015 -0.87314 3.31813 -3.61075 
-0.87314 3.80409 -3.61075 -0.87178 3.17127 -3.53775 -0.87178 3.95095 -3.53775 
-0.87043 3.07677 -3.46448 -0.87043 4.04545 -3.46448 -0.86911 2.90718 -3.23525 
-0.86911 4.21503 -3.23525 -0.86911 4.21503 -2.61443 -0.86554 3.36602 -3.61836 
-0.86554 3.7562 -3.61836 -0.8596 3.41438 -3.62429 -0.8596 3.70784 -3.62429 
-0.85919 3.22224 -3.5536 -0.85919 3.89998 -3.5536 -0.85887 3.02829 -3.40007 
-0.85887 4.09393 -3.40007 -0.85762 2.89183 -3.1699 -0.85762 4.23038 -3.1699 
-0.85762 4.23038 -2.67977 -0.85536 3.46309 -3.62854 -0.85536 3.65912 -3.62854 
-0.85422 3.12045 -3.48074 -0.85422 4.00176 -3.48074 -0.8528 3.51204 -3.63109 
-0.8528 3.61017 -3.63109 -0.85195 2.98376 -3.33309 -0.85195 3.56111 -3.63194 
-0.85195 4.13846 -3.33309 -0.85195 4.13846 -2.51659 -0.84968 2.87941 -3.10395 
-0.84968 4.2428 -3.10395 -0.84968 4.2428 -2.74572 -0.84824 3.26886 -3.56463 
-0.84824 3.85335 -3.56463 -0.84387 2.8715 -3.03862 -0.84387 4.25072 -3.03862 
-0.84387 4.25072 -2.81106 -0.84072 3.07147 -3.41905 -0.84072 4.05074 -3.41905 
-0.83972 3.16521 -3.49565 -0.83972 3.957 -3.49565 -0.83947 2.86776 -2.96304 
-0.83947 4.25446 -2.96304 -0.83947 4.25446 -2.88664 -0.83896 3.31643 -3.57414 
-0.83896 3.80578 -3.57414 -0.83529 2.96405 -3.27078 -0.83529 4.15817 -3.27078 
-0.83529 4.15817 -2.57889 -0.83163 3.02502 -3.35316 -0.83163 4.09719 -3.35316 
-0.83163 4.09719 -2.49652 -0.83132 3.36436 -3.58186 -0.83132 3.75786 -3.58186 
-0.8267 3.21591 -3.51178 -0.8267 3.90631 -3.51178 -0.82561 3.41397 -3.58847 
-0.82561 3.70825 -3.58847 -0.82452 3.11565 -3.43672 -0.82452 4.00656 -3.43672 
-0.82192 2.94705 -3.2069 -0.82192 4.17516 -3.2069 -0.82192 4.17516 -2.64277 
-0.82138 3.46274 -3.59279 -0.82138 3.65948 -3.59279 -0.81892 3.51198 -3.5955 
-0.81892 3.61023 -3.5955 -0.81811 3.56111 -3.5964 -0.81588 3.26764 -3.52614 
-0.81588 3.85458 -3.52614 -0.81313 3.06764 -3.37215 -0.81313 4.05457 -3.37215 
-0.8119 2.93285 -3.14174 -0.8119 4.18936 -3.14174 -0.8119 4.18936 -2.70793 
-0.80971 3.16028 -3.45193 -0.80971 3.96193 -3.45193 -0.80722 3.02275 -3.30551 
-0.80722 4.09946 -3.30551 -0.80722 4.09946 -2.54416 -0.80649 3.31512 -3.53568 
-0.80649 3.8071 -3.53568 -0.80528 2.9215 -3.07559 -0.80528 4.20071 -3.07559 
-0.80528 4.20071 -2.77408 -0.79892 3.36319 -3.54372 -0.79892 3.75902 -3.54372 
-0.79875 2.91596 -3.00043 -0.79875 2.91596 -2.84924 -0.79875 4.20625 -3.00043 
-0.79875 4.20625 -2.84924 -0.79656 2.91411 -2.92484 -0.79656 4.2081 -2.92484 
-0.79652 3.1115 -3.39002 -0.79652 4.01071 -3.39002 -0.79612 3.21059 -3.46803 
-0.79612 3.91162 -3.46803 -0.79309 3.41272 -3.55036 -0.79309 3.7095 -3.55036 
-0.79173 3.00404 -3.24247 -0.79173 4.11817 -3.24247 -0.79173 4.11817 -2.60721 
-0.7892 3.46262 -3.55541 -0.7892 3.65959 -3.55541 -0.78832 3.06514 -3.3248 
-0.78832 4.05708 -3.3248 -0.78832 4.05708 -2.52487 -0.78668 3.5118 -3.55809 
-0.78668 3.61041 -3.55809 -0.78605 3.56111 -3.55923 -0.78489 3.2622 -3.48279 
-0.78489 3.86001 -3.48279 -0.78183 3.15649 -3.40671 -0.78183 3.96572 -3.40671 
-0.77946 2.98804 -3.17746 -0.77946 4.13418 -3.17746 -0.77946 4.13418 -2.67221 
-0.77606 3.31441 -3.49586 -0.77606 3.8078 -3.49586 -0.77124 3.10902 -3.34313 
-0.77124 4.01319 -3.34313 -0.77124 4.01319 -2.50654 -0.77073 2.97494 -3.11176 
-0.77073 4.14727 -3.11176 -0.77073 4.14727 -2.73791 -0.76843 3.36252 -3.50403 
-0.76843 3.75969 -3.50403 -0.7678 3.20653 -3.42302 -0.7678 3.91568 -3.42302 
-0.7657 3.06406 -3.27631 -0.7657 4.05816 -3.27631 -0.7657 4.05816 -2.57337 
-0.76234 3.41185 -3.51047 -0.76234 3.71036 -3.51047 -0.76051 2.97003 -3.03867 
-0.76051 2.97003 -2.81101 -0.76051 4.15218 -3.03867 -0.76051 4.15218 -2.81101 
-0.75839 3.4618 -3.51565 -0.75839 3.66042 -3.51565 -0.75647 3.51175 -3.51933 
-0.75647 3.61047 -3.51933 -0.75615 3.15385 -3.36013 -0.75615 3.96837 -3.36013 
-0.75615 3.96837 -2.48955 -0.75611 3.25762 -3.43784 -0.75611 3.86459 -3.43784 
-0.7561 2.9663 -2.96307 -0.7561 2.9663 -2.8866 -0.7561 4.15592 -2.96307 
-0.7561 4.15592 -2.8866 -0.75585 3.56111 -3.52054 -0.75119 3.0466 -3.21228 
-0.75119 4.07562 -3.21228 -0.75119 4.07562 -2.63739 -0.74819 3.10763 -3.29478 
-0.74819 4.01458 -3.29478 -0.74819 4.01458 -2.5549 -0.74681 3.30961 -3.45115 
-0.74681 3.8126 -3.45115 -0.74114 3.20308 -3.3752 -0.74114 3.91913 -3.3752 
-0.74114 3.91913 -2.47448 -0.7404 3.03151 -3.14693 -0.7404 4.0907 -3.14693 
-0.7404 4.0907 -2.70275 -0.73992 3.36235 -3.46289 -0.73992 3.75986 -3.46289 
-0.73372 3.4116 -3.46933 -0.73372 3.71061 -3.46933 -0.73275 3.15236 -3.31231 
-0.73275 3.96986 -3.31231 -0.73275 3.96986 -2.53737 -0.7296 3.46123 -3.4744 
-0.7296 3.66099 -3.4744 -0.729 3.25405 -3.39037 -0.729 3.86817 -3.39037 
-0.72809 3.02527 -3.07442 -0.72809 3.02527 -2.77526 -0.72809 4.09694 -3.07442 
-0.72809 4.09694 -2.77526 -0.72759 3.10749 -3.2456 -0.72759 3.56111 -3.48041 
-0.72759 4.01473 -3.2456 -0.72759 4.01473 -2.60408 -0.72755 3.51111 -3.4781 
-0.72755 3.61111 -3.4781 -0.72031 3.02194 -3.00109 -0.72031 3.02194 -2.84859 
-0.72031 4.10027 -3.00109 -0.72031 4.10027 -2.84859 -0.71926 3.30624 -3.40419 
-0.71926 3.81598 -3.40419 -0.71787 3.02037 -2.92484 -0.71787 4.10185 -2.92484 
-0.71736 3.20136 -3.32749 -0.71736 3.92085 -3.32749 -0.71736 3.92085 -2.52219 
-0.71445 3.09093 -3.18091 -0.71445 4.03129 -3.18091 -0.71445 4.03129 -2.66877 
-0.71194 3.35892 -3.41628 -0.71194 3.76329 -3.41628 -0.71169 3.15203 -3.26339 
-0.71169 3.97019 -3.26339 -0.71169 3.97019 -2.58628 -0.70761 3.41122 -3.42741 
-0.70761 3.711 -3.42741 -0.70439 3.25139 -3.34151 -0.70439 3.87082 -3.34151 
-0.70439 3.87082 -2.50817 -0.70341 3.46089 -3.4326 -0.70341 3.66133 -3.4326 
-0.70134 3.51105 -3.43652 -0.70134 3.61116 -3.43652 -0.70133 3.56111 -3.43894 
-0.6998 3.084 -3.10937 -0.6998 3.084 -2.74031 -0.6998 4.03821 -3.10937 
-0.6998 4.03821 -2.74031 -0.69585 3.20071 -3.27836 -0.69585 3.92151 -3.27836 
-0.69585 3.92151 -2.57131 -0.69414 3.30336 -3.35551 -0.69414 3.81886 -3.35551 
-0.69414 3.81886 -2.49417 -0.69303 3.15286 -3.21351 -0.69303 3.96936 -3.21351 
-0.69303 3.96936 -2.63616 -0.68989 3.07929 -3.03621 -0.68989 3.07929 -2.81346 
-0.68989 4.04292 -3.03621 -0.68989 4.04292 -2.81346 -0.68648 3.35609 -3.36822 
-0.68648 3.76612 -3.36822 -0.68648 3.76612 -2.48146 -0.68492 3.07694 -2.96307 
-0.68492 3.07694 -2.8866 -0.68492 4.04528 -2.96307 -0.68492 4.04528 -2.8866 
-0.6825 3.25065 -3.29263 -0.6825 3.87156 -3.29263 -0.6825 3.87156 -2.55704 
-0.68163 3.40822 -3.37954 -0.68163 3.71399 -3.37954 -0.68163 3.71399 -2.47013 
-0.6793 3.46079 -3.38956 -0.6793 3.66143 -3.38956 -0.6793 3.66143 -2.46011 
-0.67714 3.56111 -3.39623 -0.67714 3.56111 -2.45344 -0.6771 3.51088 -3.39349 
-0.6771 3.51088 -2.45618 -0.6771 3.61133 -3.39349 -0.6771 3.61133 -2.45618 
-0.67683 3.20132 -3.22854 -0.67683 3.92089 -3.22854 -0.67683 3.92089 -2.62114 
-0.67625 3.14495 -3.14271 -0.67625 3.14495 -2.70697 -0.67625 3.97727 -3.14271 
-0.67625 3.97727 -2.70697 -0.67175 3.3012 -3.30581 -0.67175 3.82101 -3.30581 
-0.67175 3.82101 -2.54386 -0.6642 3.13927 -3.07074 -0.6642 3.13927 -2.77894 
-0.6642 3.98295 -3.07074 -0.6642 3.98295 -2.77894 -0.66361 3.35387 -3.31883 
-0.66361 3.76835 -3.31883 -0.66361 3.76835 -2.53084 -0.66314 3.2508 -3.2427 
-0.66314 3.2508 -2.60697 -0.66314 3.87141 -3.2427 -0.66314 3.87141 -2.60697 
-0.66218 3.19998 -3.18019 -0.66218 3.19998 -2.66948 -0.66218 3.92223 -3.18019 
-0.66218 3.92223 -2.66948 -0.65814 3.40572 -3.33005 -0.65814 3.40572 -2.51962 
-0.65814 3.71649 -3.33005 -0.65814 3.71649 -2.51962 -0.65695 3.13585 -2.99798 
-0.65695 3.13585 -2.85169 -0.65695 3.98637 -2.99798 -0.65695 3.98637 -2.85169 
-0.65532 3.45828 -3.34039 -0.65532 3.45828 -2.50928 -0.65532 3.66393 -3.34039 
-0.65532 3.66393 -2.50928 -0.65512 3.51083 -3.34954 -0.65512 3.51083 -2.50014 
-0.65512 3.61138 -3.34954 -0.65512 3.61138 -2.50014 -0.65507 3.56111 -3.35239 
-0.65507 3.56111 -2.49728 -0.65452 3.13471 -2.92484 -0.65452 3.98751 -2.92484 
-0.65198 3.30116 -3.25596 -0.65198 3.30116 -2.59371 -0.65198 3.82105 -3.25596 
-0.65198 3.82105 -2.59371 -0.648 3.24933 -3.19458 -0.648 3.24933 -2.65509 
-0.648 3.87289 -3.19458 -0.648 3.87289 -2.65509 -0.64759 3.19311 -3.10868 
-0.64759 3.19311 -2.74099 -0.64759 3.92911 -3.10868 -0.64759 3.92911 -2.74099 
-0.6434 3.35226 -3.26828 -0.6434 3.35226 -2.58139 -0.6434 3.76995 -3.26828 
-0.6434 3.76995 -2.58139 -0.63772 3.18848 -3.03573 -0.63772 3.18848 -2.81395 
-0.63772 3.93373 -3.03573 -0.63772 3.93373 -2.81395 -0.63741 3.40395 -3.27963 
-0.63741 3.40395 -2.57004 -0.63741 3.71826 -3.27963 -0.63741 3.71826 -2.57004 
-0.63633 3.29982 -3.20822 -0.63633 3.29982 -2.64145 -0.63633 3.8224 -3.20822 
-0.63633 3.8224 -2.64145 -0.63518 3.24865 -3.14578 -0.63518 3.24865 -2.70389 
-0.63518 3.56111 -3.30752 -0.63518 3.56111 -2.54215 -0.63518 3.87357 -3.14578 
-0.63518 3.87357 -2.70389 -0.63404 3.45609 -3.28997 -0.63404 3.45609 -2.5597 
-0.63404 3.66613 -3.28997 -0.63404 3.66613 -2.5597 -0.6333 3.50852 -3.29928 
-0.6333 3.50852 -2.5504 -0.6333 3.61369 -3.29928 -0.6333 3.61369 -2.5504 
-0.63278 3.18616 -2.96262 -0.63278 3.18616 -2.88705 -0.63278 3.93605 -2.96262 
-0.63278 3.93605 -2.88705 -0.62728 3.35084 -3.22077 -0.62728 3.35084 -2.6289 
-0.62728 3.77137 -3.22077 -0.62728 3.77137 -2.6289 -0.623 3.29893 -3.15949 
-0.623 3.29893 -2.69019 -0.623 3.82329 -3.15949 -0.623 3.82329 -2.69019 
-0.62268 3.24312 -3.07341 -0.62268 3.24312 -2.77626 -0.62268 3.87909 -3.07341 
-0.62268 3.87909 -2.77626 -0.62086 3.40366 -3.23306 -0.62086 3.40366 -2.61661 
-0.62086 3.71855 -3.23306 -0.62086 3.71855 -2.61661 -0.61751 3.56111 -3.26173 
-0.61751 3.56111 -2.58795 -0.6171 3.4558 -3.24362 -0.6171 3.4558 -2.60606 
-0.6171 3.66642 -3.24362 -0.6171 3.66642 -2.60606 -0.616 3.50848 -3.25327 
-0.616 3.50848 -2.5964 -0.616 3.61373 -3.25327 -0.616 3.61373 -2.5964 
-0.61525 3.23932 -3.00024 -0.61525 3.23932 -2.84944 -0.61525 3.88289 -3.00024 
-0.61525 3.88289 -2.84944 -0.6135 3.34996 -3.17252 -0.6135 3.34996 -2.67715 
-0.6135 3.77226 -3.17252 -0.6135 3.77226 -2.67715 -0.61256 3.2384 -2.92484 
-0.61256 3.88381 -2.92484 -0.61213 3.29865 -3.11042 -0.61213 3.29865 -2.73925 
-0.61213 3.82356 -3.11042 -0.61213 3.82356 -2.73925 -0.60656 3.40262 -3.18489 
-0.60656 3.40262 -2.66478 -0.60656 3.71959 -3.18489 -0.60656 3.71959 -2.66478 
-0.60244 3.45576 -3.19649 -0.60244 3.45576 -2.65319 -0.60244 3.66645 -3.19649 
-0.60244 3.66645 -2.65319 -0.60212 3.56111 -3.21512 -0.60212 3.56111 -2.63455 
-0.60211 3.3496 -3.12364 -0.60211 3.3496 -2.72603 -0.60211 3.77261 -3.12364 
-0.60211 3.77261 -2.72603 -0.60202 3.29394 -3.03751 -0.60202 3.29394 -2.81217 
-0.60202 3.82827 -3.03751 -0.60202 3.82827 -2.81217 -0.60091 3.50836 -3.20621 
-0.60091 3.50836 -2.64347 -0.60091 3.61386 -3.20621 -0.60091 3.61386 -2.64347 
-0.59648 3.29273 -2.96262 -0.59648 3.29273 -2.88705 -0.59648 3.82948 -2.96262 
-0.59648 3.82948 -2.88705 -0.59459 3.40204 -3.13579 -0.59459 3.40204 -2.71389 
-0.59459 3.72018 -3.13579 -0.59459 3.72018 -2.71389 -0.59313 3.34978 -3.07427 
-0.59313 3.34978 -2.77541 -0.59313 3.77243 -3.07427 -0.59313 3.77243 -2.77541 
-0.58996 3.45515 -3.14759 -0.58996 3.45515 -2.70209 -0.58996 3.66706 -3.14759 
-0.58996 3.66706 -2.70209 -0.58903 3.56111 -3.16782 -0.58903 3.56111 -2.68186 
-0.58823 3.50832 -3.15872 -0.58823 3.50832 -2.69095 -0.58823 3.6139 -3.15872 
-0.58823 3.6139 -2.69095 -0.5851 3.40207 -3.08643 -0.5851 3.40207 -2.76324 
-0.5851 3.72015 -3.08643 -0.5851 3.72015 -2.76324 -0.58491 3.34798 -2.99976 
-0.58491 3.34798 -2.84991 -0.58491 3.77423 -2.99976 -0.58491 3.77423 -2.84991 
-0.58216 3.34738 -2.92484 -0.58216 3.77483 -2.92484 -0.57994 3.45482 -3.09812 
-0.57994 3.45482 -2.75156 -0.57994 3.6674 -3.09812 -0.57994 3.6674 -2.75156 
-0.57827 3.40182 -3.03747 -0.57827 3.40182 -2.8122 -0.57827 3.56111 -3.11993 
-0.57827 3.56111 -2.72975 -0.57827 3.7204 -3.03747 -0.57827 3.7204 -2.8122 
-0.57766 3.50788 -3.10929 -0.57766 3.50788 -2.74038 -0.57766 3.61433 -3.10929 
-0.57766 3.61433 -2.74038 -0.57274 3.40061 -2.9626 -0.57274 3.40061 -2.88708 
-0.57274 3.72161 -2.9626 -0.57274 3.72161 -2.88708 -0.57257 3.45455 -3.04931 
-0.57257 3.45455 -2.80037 -0.57257 3.66767 -3.04931 -0.57257 3.66767 -2.80037 
-0.56988 3.56111 -3.07157 -0.56988 3.56111 -2.77811 -0.56977 3.50785 -3.06078 
-0.56977 3.50785 -2.7889 -0.56977 3.61437 -3.06078 -0.56977 3.61437 -2.7889 
-0.56761 3.45453 -3.0002 -0.56761 3.45453 -2.84948 -0.56761 3.66768 -3.0002 
-0.56761 3.66768 -2.84948 -0.56478 3.45423 -2.92484 -0.56478 3.66799 -2.92484 
-0.56426 3.50774 -3.01165 -0.56426 3.50774 -2.83802 -0.56426 3.61447 -3.01165 
-0.56426 3.61447 -2.83802 -0.56387 3.56111 -3.02285 -0.56387 3.56111 -2.82682 
-0.5612 3.50771 -2.9626 -0.5612 3.50771 -2.88708 -0.5612 3.61451 -2.9626 
-0.5612 3.61451 -2.88708 -0.56026 3.56111 -2.9739 -0.56026 3.56111 -2.87577 
-0.55906 3.56111 -2.92484 -2.45035 1.64634 -1.95266 -2.44915 1.64634 -2.00172 
-2.44915 1.64634 -1.90359 -2.44821 1.59294 -1.99042 -2.44821 1.59294 -1.9149 
-2.44821 1.69974 -1.99042 -2.44821 1.69974 -1.9149 -2.44553 1.64634 -2.05067 
-2.44553 1.64634 -1.85464 -2.44514 1.59297 -2.03947 -2.44514 1.59297 -1.86584 
-2.44514 1.6997 -2.03947 -2.44514 1.6997 -1.86584 -2.44462 1.53946 -1.95266 
-2.44462 1.75322 -1.95266 -2.44179 1.53976 -2.02802 -2.44179 1.53976 -1.8773 
-2.44179 1.75291 -2.02802 -2.44179 1.75291 -1.8773 -2.43963 1.59308 -2.0886 
-2.43963 1.59308 -1.81671 -2.43963 1.6996 -2.0886 -2.43963 1.6996 -1.81671 
-2.43953 1.64634 -2.09939 -2.43953 1.64634 -1.80593 -2.43683 1.53978 -2.07713 
-2.43683 1.53978 -1.82818 -2.43683 1.7529 -2.07713 -2.43683 1.7529 -1.82818 
-2.43666 1.48584 -1.99042 -2.43666 1.48584 -1.91489 -2.43666 1.80684 -1.99042 
-2.43666 1.80684 -1.91489 -2.43175 1.59311 -2.13711 -2.43175 1.59311 -1.7682 
-2.43175 1.69956 -2.13711 -2.43175 1.69956 -1.7682 -2.43114 1.48705 -2.06529 
-2.43114 1.48705 -1.84002 -2.43114 1.64634 -2.14775 -2.43114 1.64634 -1.75757 
-2.43114 1.80563 -2.06529 -2.43114 1.80563 -1.84002 -2.42947 1.54005 -2.12594 
-2.42947 1.54005 -1.77938 -2.42947 1.75263 -2.12594 -2.42947 1.75263 -1.77938 
-2.42724 1.43261 -1.95266 -2.42724 1.86006 -1.95266 -2.4245 1.43321 -2.02758 
-2.4245 1.43321 -1.87773 -2.4245 1.85946 -2.02758 -2.4245 1.85946 -1.87773 
-2.42431 1.4873 -2.11425 -2.42431 1.4873 -1.79106 -2.42431 1.80538 -2.11425 
-2.42431 1.80538 -1.79106 -2.42118 1.59355 -2.18654 -2.42118 1.59355 -1.71877 
-2.42118 1.69913 -2.18654 -2.42118 1.69913 -1.71877 -2.42038 1.64634 -2.19564 
-2.42038 1.64634 -1.70968 -2.41945 1.54038 -2.17541 -2.41945 1.54038 -1.72991 
-2.41945 1.75229 -2.17541 -2.41945 1.75229 -1.72991 -2.41628 1.43501 -2.10209 
-2.41628 1.43501 -1.80323 -2.41628 1.85766 -2.10209 -2.41628 1.85766 -1.80323 
-2.41482 1.48727 -2.1636 -2.41482 1.48727 -1.74171 -2.41482 1.80541 -2.1636 
-2.41482 1.80541 -1.74171 -2.41292 1.37796 -1.99044 -2.41292 1.37796 -1.91487 
-2.41292 1.91471 -1.99044 -2.41292 1.91471 -1.91487 -2.4085 1.59359 -2.23403 
-2.4085 1.59359 -1.67129 -2.4085 1.69909 -2.23403 -2.4085 1.69909 -1.67129 
-2.40739 1.37917 -2.06533 -2.40739 1.37917 -1.83999 -2.40739 1.9135 -2.06533 
-2.40739 1.9135 -1.83999 -2.40729 1.43483 -2.15146 -2.40729 1.43483 -1.75385 
-2.40729 1.85784 -2.15146 -2.40729 1.85784 -1.75385 -2.40729 1.64634 -2.24294 
-2.40729 1.64634 -1.66237 -2.40696 1.54099 -2.22431 -2.40696 1.54099 -1.68101 
-2.40696 1.75168 -2.22431 -2.40696 1.75168 -1.68101 -2.40285 1.48785 -2.21271 
-2.40285 1.48785 -1.6926 -2.40285 1.80482 -2.21271 -2.40285 1.80482 -1.6926 
-2.39728 1.38388 -2.13824 -2.39728 1.38388 -1.76707 -2.39728 1.90879 -2.13824 
-2.39728 1.90879 -1.76707 -2.39685 1.32363 -1.95266 -2.39685 1.96904 -1.95266 
-2.3959 1.43519 -2.20034 -2.3959 1.43519 -1.70497 -2.3959 1.85749 -2.20034 
-2.3959 1.85749 -1.70497 -2.39416 1.32455 -2.02806 -2.39416 1.32455 -1.87726 
-2.39416 1.96812 -2.02806 -2.39416 1.96812 -1.87726 -2.39341 1.59371 -2.28109 
-2.39341 1.59371 -1.62422 -2.39341 1.69896 -2.28109 -2.39341 1.69896 -1.62422 
-2.39231 1.54103 -2.27144 -2.39231 1.54103 -1.63388 -2.39231 1.75165 -2.27144 
-2.39231 1.75165 -1.63388 -2.39189 1.64634 -2.28955 -2.39189 1.64634 -1.61577 
-2.38854 1.48889 -2.26088 -2.38854 1.48889 -1.64443 -2.38854 1.80378 -2.26088 
-2.38854 1.80378 -1.64443 -2.38673 1.32835 -2.10123 -2.38673 1.32835 -1.80408 
-2.38673 1.96432 -2.10123 -2.38673 1.96432 -1.80408 -2.38641 1.38416 -2.18731 
-2.38641 1.38416 -1.71801 -2.38641 1.90852 -2.18731 -2.38641 1.90852 -1.71801 
-2.38213 1.43607 -2.24859 -2.38213 1.43607 -1.65672 -2.38213 1.8566 -2.24859 
-2.38213 1.8566 -1.65672 -2.37663 1.27139 -1.99044 -2.37663 1.27139 -1.91487 
-2.37663 2.02128 -1.99044 -2.37663 2.02128 -1.91487 -2.37611 1.59375 -2.3271 
-2.37611 1.59375 -1.57822 -2.37611 1.69892 -2.3271 -2.37611 1.69892 -1.57822 
-2.37536 1.54132 -2.31779 -2.37536 1.54132 -1.58752 -2.37536 1.75136 -2.31779 
-2.37536 1.75136 -1.58752 -2.37423 1.33388 -2.1736 -2.37423 1.33388 -1.73171 
-2.37423 1.64634 -2.33534 -2.37423 1.64634 -1.56997 -2.37423 1.9588 -1.73171 
-2.37307 1.38505 -2.23604 -2.37307 1.38505 -1.66927 -2.37307 1.90763 -1.66927 
-2.37199 1.48918 -2.30745 -2.37199 1.48918 -1.59786 -2.37199 1.80349 -2.30745 
-2.37199 1.80349 -1.59786 -2.37168 1.27371 -2.06355 -2.37168 1.27371 -1.84177 
-2.37168 2.01896 -1.84177 -2.36601 1.43749 -2.2961 -2.36601 1.43749 -1.60921 
-2.36601 1.85518 -1.60921 -2.36182 1.27834 -2.1365 -2.36182 1.27834 -1.76881 
-2.36182 2.01434 -1.76881 -2.36141 1.33456 -2.2224 -2.36141 1.33456 -1.68291 
-2.36141 1.95812 -1.68291 -2.35743 1.38639 -2.28378 -2.35743 1.38639 -1.62153 
-2.35743 1.90628 -1.62153 -2.35488 1.21994 -1.95266 -2.35488 2.07274 -1.95266 
-2.35434 1.64634 -2.38021 -2.35434 1.64634 -1.5251 -2.35429 1.59606 -2.37736 
-2.35429 1.59606 -1.52796 -2.35429 1.69661 -2.37736 -2.35429 1.69661 -1.52796 
-2.35409 1.54351 -2.36821 -2.35409 1.54351 -1.5371 -2.35409 1.74916 -2.36821 
-2.35409 1.74916 -1.5371 -2.35246 1.22108 -2.0258 -2.35246 1.22108 -1.87951 
-2.35246 2.0716 -1.87951 -2.35127 1.49095 -2.35787 -2.35127 1.49095 -1.54744 
-2.35127 1.80172 -1.54744 -2.34722 1.28521 -2.20801 -2.34722 1.28521 -1.6973 
-2.34722 2.00746 -1.6973 -2.34627 1.33603 -2.27052 -2.34627 1.33603 -1.63479 
-2.34627 1.95664 -1.63479 -2.34579 1.4391 -1.55866 -2.34579 1.85358 -1.55866 
-2.34521 1.2245 -2.09855 -2.34521 1.2245 -1.80676 -2.34521 2.06818 -1.80676 
-2.33765 1.38643 -1.57168 -2.33765 1.90624 -1.57168 -2.33316 1.23018 -2.17053 
-2.33316 1.23018 -1.73479 -2.33316 2.0625 -1.73479 -2.33257 1.28655 -1.64896 
-2.33257 2.00612 -1.64896 -2.3323 1.59611 -2.42131 -2.3323 1.59611 -1.484 
-2.3323 1.69656 -2.42131 -2.3323 1.69656 -1.484 -2.33227 1.64634 -2.42405 
-2.33227 1.64634 -1.48126 -2.3301 1.54602 -1.48793 -2.3301 1.74666 -2.41738 
-2.3301 1.74666 -1.48793 -2.32777 1.49345 -1.49795 -2.32777 1.79922 -1.49795 
-2.3269 1.33588 -1.58486 -2.3269 1.95679 -1.58486 -2.32449 1.16217 -1.99089 
-2.32449 1.16217 -1.91442 -2.32292 1.44132 -1.50928 -2.32292 1.85135 -1.50928 
-2.31952 1.16452 -2.06403 -2.31952 1.16452 -1.84128 -2.31952 2.12815 -1.84128 
-2.31638 1.23809 -1.66398 -2.31638 2.05459 -1.66398 -2.31527 1.38859 -1.52198 
-2.31527 1.90409 -1.52198 -2.31356 1.28594 -1.59913 -2.31356 2.00674 -1.59913 
-2.30961 1.16923 -2.13719 -2.30961 1.16923 -1.76812 -2.30961 2.12344 -1.76812 
-2.30808 1.64634 -2.46676 -2.30808 1.64634 -1.43855 -2.30806 1.59628 -1.44097 
-2.30806 1.69639 -2.46434 -2.30806 1.69639 -1.44097 -2.306 1.54612 -1.44489 
-2.306 1.74656 -1.44489 -2.30502 1.33662 -1.53598 -2.30502 1.95605 -1.53598 
-2.30179 1.49645 -1.45009 -2.30179 1.79623 -1.45009 -2.29772 1.23726 -1.6141 
-2.29772 2.05542 -1.6141 -2.29746 1.44415 -1.46121 -2.29746 1.84852 -1.46121 
-2.29496 1.17616 -1.69659 -2.29496 2.11652 -1.69659 -2.29205 1.28659 -1.55001 
-2.29205 2.00608 -1.55001 -2.29154 1.1056 -1.95266 -2.29015 1.39147 -1.4733 
-2.29015 1.90121 -1.4733 -2.28909 1.10717 -2.02891 -2.28909 1.10717 -1.87641 
-2.28186 1.59634 -1.3994 -2.28186 1.69634 -2.50592 -2.28186 1.69634 -1.3994 
-2.28182 1.19272 -1.6319 -2.28182 1.64634 -1.39709 -2.28182 2.09996 -1.6319 
-2.28132 1.1105 -2.10223 -2.28132 1.1105 -1.80308 -2.28132 2.18217 -1.80308 
-2.2804 1.33928 -1.48712 -2.2804 1.9534 -1.48712 -2.27981 1.54646 -1.40309 
-2.27981 1.74622 -1.40309 -2.27666 1.23759 -1.56518 -2.27666 2.05509 -1.56518 
-2.27568 1.49683 -1.40816 -2.27568 1.79584 -1.40816 -2.26949 1.44758 -1.4146 
-2.26949 1.84509 -1.4146 -2.26901 1.11674 -1.73056 -2.26901 2.17593 -1.73056 
-2.26827 1.28831 -1.5023 -2.26827 2.00436 -1.5023 -2.2626 1.39484 -1.42634 
-2.2626 1.89783 -1.42634 -2.26121 1.19286 -1.58271 -2.26121 2.09981 -1.58271 
-2.25822 1.13183 -1.66521 -2.25822 2.16085 -1.66521 -2.25356 1.64634 -1.35696 
-2.25331 1.05153 -1.99089 -2.25331 1.05153 -1.91442 -2.2533 1.34285 -1.43965 
-2.2533 1.94982 -1.43965 -2.25326 1.23908 -1.51737 -2.25326 2.0536 -1.51737 
-2.25293 1.59698 -1.35816 -2.25293 1.6957 -1.35816 -2.25102 1.54703 -1.36184 
-2.25102 1.74565 -1.36184 -2.2489 1.05526 -2.06648 -2.2489 1.05526 -1.83883 
-2.24706 1.49708 -1.36702 -2.24706 1.79559 -1.36702 -2.2437 1.14929 -1.60119 
-2.2437 2.14339 -1.60119 -2.24161 1.29176 -1.45448 -2.24161 2.00091 -1.45448 
-2.24098 1.44775 -1.37346 -2.24098 1.84492 -1.37346 -2.23868 1.06017 -1.76573 
-2.23816 1.19425 -1.53436 -2.23816 2.09842 -1.53436 -2.23334 1.39964 -1.38164 
-2.23334 1.89303 -1.38164 -2.22995 1.07327 -1.70003 -2.22995 2.21941 -1.70003 
-2.22758 1.24172 -1.47078 -2.22758 2.05095 -1.47078 -2.22452 1.34743 -1.3947 
-2.22452 1.94524 -1.3947 -2.22336 1.64634 -1.31826 -2.22272 1.59703 -1.3194 
-2.22272 1.69564 -1.3194 -2.22109 1.15037 -1.55269 -2.22109 2.14231 -1.55269 
-2.22021 1.54785 -1.32208 -2.22021 1.74482 -1.32208 -2.21768 1.08927 -1.63503 
-2.21768 2.2034 -1.63503 -2.21632 1.49795 -1.32713 -2.21632 1.79473 -1.32713 
-2.21329 1.29582 -1.40946 -2.21329 1.99685 -1.40946 -2.21289 1.19673 -1.48748 
-2.21289 2.09594 -1.48748 -2.21284 0.99934 -1.95266 -2.21066 1.00119 -2.02825 
-2.21066 1.00119 -1.87706 -2.21049 1.44842 -1.33377 -2.21049 1.84425 -1.33377 
-2.20292 1.40035 -1.34182 -2.20292 1.89233 -1.34182 -2.20219 1.10798 -1.57198 
-2.20219 2.18469 -1.57198 -2.19969 1.24551 -1.42556 -2.19969 2.04716 -1.42556 
-2.19627 1.15287 -1.50534 -2.19627 2.1398 -1.50534 -2.19353 1.35287 -1.35135 
-2.19353 1.93981 -1.35135 -2.1913 1.64634 -1.2811 -2.19049 1.59721 -1.282 
-2.19049 1.69546 -1.282 -2.18803 1.54797 -1.28471 -2.18803 1.74471 -1.28471 
-2.18749 2.26039 -1.67059 -2.18489 1.20088 -1.44078 -2.18489 2.09179 -1.44078 
-2.18379 1.4992 -1.28902 -2.18379 1.79348 -1.28902 -2.1827 1.30114 -1.36572 
-2.1827 1.99154 -1.36572 -2.17809 1.44959 -1.29563 -2.17809 1.84309 -1.29563 
-2.17778 1.11025 -1.52434 -2.17778 2.18242 -1.52434 -2.17412 2.2434 -1.60671 
-2.17045 1.40166 -1.30335 -2.17045 1.89101 -1.30335 -2.16994 0.95299 -1.99086 
-2.16968 1.25044 -1.38184 -2.16968 2.04223 -1.38184 -2.16869 1.1567 -1.45844 
-2.16869 2.13597 -1.45844 -2.16117 1.35409 -1.31287 -2.16117 1.93858 -1.31287 
-2.15746 1.64634 -1.24555 -2.15746 2.22369 -1.54441 -2.15661 1.59727 -1.2464 
-2.15661 1.6954 -1.2464 -2.15519 1.20568 -1.39675 -2.15519 2.08699 -1.39675 
-2.15405 1.54832 -1.24895 -2.15405 1.74435 -1.24895 -2.15054 1.11352 -1.47743 
-2.15054 2.17916 -1.47743 -2.15022 1.30747 -1.32389 -2.15022 1.98521 -1.32389 
-2.1498 1.49961 -1.2532 -2.1498 1.79307 -1.2532 -2.14387 1.45125 -1.25914 
-2.14387 1.84143 -1.25914 -2.1403 2.30026 -1.64225 -2.13897 1.162 -1.41302 
-2.13897 2.13068 -1.41302 -2.13763 1.2565 -1.33974 -2.13763 2.03618 -1.33974 
-2.13627 1.40336 -1.26674 -2.13627 1.88932 -1.26674 -2.13058 2.22077 -1.49734 
-2.12701 1.35605 -1.276 -2.12701 1.93662 -1.276 -2.12559 2.28218 -1.57882 
-2.12331 1.21173 -1.35412 -2.12331 2.08094 -1.35412 -2.12191 1.64634 -1.2117 
-2.1212 2.17409 -1.43165 -2.12101 1.59721 -1.21252 -2.12101 1.69546 -1.21252 
-2.1183 1.54797 -1.21498 -2.1183 1.74471 -1.21498 -2.11612 1.30945 -1.28688 
-2.11612 1.98323 -1.28688 -2.11399 1.4992 -1.21921 -2.11399 1.79348 -1.21921 
-2.1097 2.26021 -1.51858 -2.10741 1.16778 -1.3702 -2.10741 2.12489 -1.3702 
-2.10738 1.44959 -1.22492 -2.10738 1.84309 -1.22492 -2.10363 1.26365 -1.29937 
-2.10363 2.02902 -1.29937 -2.10171 2.21615 -1.45161 -2.09965 1.40166 -1.23256 
-2.09965 1.89101 -1.23256 -2.09014 1.35409 -1.24184 -2.09014 1.93858 -1.24184 
-2.09004 2.16744 -1.38763 -2.08992 2.33711 -1.61534 -2.08957 1.21878 -1.31344 
-2.08957 2.07389 -1.31344 -2.08474 1.64634 -1.17965 -2.0836 1.59703 -1.18028 
-2.0836 1.69564 -1.18028 -2.08118 2.25587 -1.47253 -2.08092 1.54785 -1.1828 
-2.08092 1.74482 -1.1828 -2.07912 1.98521 -1.25279 -2.07588 2.31706 -1.55411 
-2.07587 1.49795 -1.18669 -2.07587 1.79473 -1.18669 -2.07396 2.11773 -1.32904 
-2.07091 2.20986 -1.40736 -2.06924 1.44842 -1.19252 -2.06924 1.84425 -1.19252 
-2.06327 2.03618 -1.26537 -2.06119 1.89233 -1.20008 -2.05911 2.29411 -1.49461 
-2.05686 2.16044 -1.34615 -2.05165 1.93981 -1.20948 -2.05062 2.24974 -1.4277 
-2.04605 1.64634 -1.14945 -2.04484 1.59698 -1.15007 -2.04484 1.6957 -1.15007 
-2.04117 1.54703 -1.15199 -2.04117 1.74565 -1.15199 -2.03829 2.20191 -1.36472 
-2.03599 1.49708 -1.15594 -2.03599 1.79559 -1.15594 -2.02955 1.84492 -1.16203 
-2.02889 2.28837 -1.44959 -2.02306 2.34939 -1.53109 -2.0183 2.24204 -1.3847 
-2.00592 1.64634 -1.12119 -2.00592 2.32523 -1.47261 -2.00361 1.59634 -1.12115 
-2.00361 1.69634 -1.12115 -1.99992 1.74622 -1.1232 -1.99484 1.79584 -1.12732 
-1.96445 1.64634 -1.09493 -1.96204 1.69639 -1.09494 -0.79819 0.93898 -2.22528 
-0.77879 1.64634 -2.69361 -0.7604 0.99241 -2.26307 -0.7604 2.30026 -1.64225 
-0.74891 0.97706 -2.19772 -0.74891 2.31561 -1.70759 -0.74409 1.59727 -2.65891 
-0.74409 1.59727 -1.2464 -0.74409 1.6954 -2.65891 -0.74324 1.64634 -2.65976 
-0.74098 0.96464 -2.13177 -0.72658 1.04928 -2.2986 -0.72658 2.2434 -1.60671 
-0.71691 1.4992 -2.61629 -0.71321 1.03228 -2.23472 -0.71321 2.26039 -1.67059 
-0.71267 1.54797 -2.62061 -0.71267 1.54797 -1.28471 -0.71021 1.59721 -2.62332 
-0.71021 1.59721 -1.282 -0.71021 1.69546 -2.62332 -0.7094 1.64634 -2.62421 
-0.7094 1.64634 -1.2811 -0.70443 1.15287 -2.39997 -0.70443 1.15287 -1.50534 
-0.70319 1.01808 -2.16956 -0.70319 2.27459 -1.73575 -0.69851 1.10798 -2.33333 
-0.69657 1.00673 -2.10341 -0.69657 2.28594 -1.8019 -0.69021 1.44842 -2.57154 
-0.69021 1.44842 -1.33377 -0.69004 1.00119 -2.02825 -0.68781 1.19673 -2.41784 
-0.68781 1.19673 -1.48748 -0.68438 1.49795 -2.57818 -0.68438 1.49795 -1.32713 
-0.68302 1.08927 -2.27028 -0.68302 2.2034 -1.63503 -0.68049 1.54785 -2.58323 
-0.68049 1.54785 -1.32208 -0.68049 1.74482 -2.58323 -0.68049 1.74482 -1.32208 
-0.67961 1.15037 -2.35262 -0.67961 1.15037 -1.55269 -0.67961 2.14231 -1.55269 
-0.67798 1.59703 -2.58591 -0.67798 1.59703 -1.3194 -0.67798 1.69564 -2.58591 
-0.67798 1.69564 -1.3194 -0.67734 1.64634 -2.58705 -0.67734 1.64634 -1.31826 
-0.67618 1.34743 -2.51061 -0.67618 1.34743 -1.3947 -0.67312 1.24172 -2.43453 
-0.67312 1.24172 -1.47078 -0.67075 1.07327 -2.20528 -0.67075 2.21941 -1.70003 
-0.66736 1.39964 -2.52368 -0.66736 1.39964 -1.38164 -0.66254 1.19425 -2.37095 
-0.66254 1.19425 -1.53436 -0.66254 2.09842 -1.53436 -0.66202 1.06017 -2.13958 
-0.66202 2.2325 -1.76573 -0.65972 1.44775 -2.53185 -0.65972 1.44775 -1.37346 
-0.65909 1.29176 -2.45084 -0.65909 1.29176 -1.45448 -0.657 1.14929 -2.30412 
-0.657 1.14929 -1.60119 -0.657 2.14339 -1.60119 -0.65364 1.49708 -2.53829 
-0.65364 1.49708 -1.36702 -0.65364 1.79559 -2.53829 -0.65364 1.79559 -1.36702 
-0.6518 1.05526 -2.06648 -0.6518 1.05526 -1.83883 -0.6518 2.23741 -1.83883 
-0.64968 1.54703 -2.54347 -0.64968 1.54703 -1.36184 -0.64968 1.74565 -2.54347 
-0.64968 1.74565 -1.36184 -0.64777 1.59698 -2.54715 -0.64777 1.59698 -1.35816 
-0.64777 1.6957 -2.54715 -0.64777 1.6957 -1.35816 -0.64744 1.23908 -2.38795 
-0.64744 1.23908 -1.51737 -0.64744 2.0536 -1.51737 -0.64741 1.34285 -2.46566 
-0.64741 1.34285 -1.43965 -0.64739 1.05153 -1.99089 -0.64739 1.05153 -1.91442 
-0.64739 2.24115 -1.91442 -0.64714 1.64634 -2.54836 -0.64714 1.64634 -1.35696 
-0.64248 1.13183 -2.2401 -0.64248 1.13183 -1.66521 -0.64248 2.16085 -1.66521 
-0.63949 1.19286 -2.3226 -0.63949 1.19286 -1.58271 -0.63949 2.09981 -1.58271 
-0.6381 1.39484 -2.47897 -0.6381 1.39484 -1.42634 -0.6381 1.89783 -1.42634 
-0.63243 1.28831 -2.40301 -0.63243 1.28831 -1.5023 -0.63243 2.00436 -1.5023 
-0.63169 1.11674 -2.17475 -0.63169 1.11674 -1.73056 -0.63169 2.17593 -1.73056 
-0.63121 1.44758 -2.49071 -0.63121 1.44758 -1.4146 -0.63121 1.84509 -1.4146 
-0.62502 1.49683 -2.49715 -0.62502 1.49683 -1.40816 -0.62502 1.79584 -2.49715 
-0.62502 1.79584 -1.40816 -0.62404 1.23759 -2.34013 -0.62404 1.23759 -1.56518 
-0.62404 2.05509 -1.56518 -0.62089 1.54646 -2.50222 -0.62089 1.54646 -1.40309 
-0.62089 1.74622 -2.50222 -0.62089 1.74622 -1.40309 -0.6203 1.33928 -2.41819 
-0.6203 1.33928 -1.48712 -0.6203 1.9534 -1.48712 -0.61938 1.1105 -2.10223 
-0.61938 1.1105 -1.80308 -0.61938 2.18217 -1.80308 -0.61888 1.19272 -2.27341 
-0.61888 1.19272 -1.6319 -0.61888 1.64634 -2.50823 -0.61888 1.64634 -1.39709 
-0.61888 2.09996 -1.6319 -0.61884 1.59634 -2.50592 -0.61884 1.59634 -1.3994 
-0.61884 1.69634 -2.50592 -0.61884 1.69634 -1.3994 -0.61161 1.10717 -2.02891 
-0.61161 1.10717 -1.87641 -0.61161 2.1855 -1.87641 -0.61055 1.39147 -2.43201 
-0.61055 1.39147 -1.4733 -0.61055 1.90121 -1.4733 -0.60916 1.1056 -1.95266 
-0.60916 2.18708 -1.95266 -0.60865 1.28659 -2.3553 -0.60865 1.28659 -1.55001 
-0.60865 2.00608 -1.55001 -0.60574 1.17616 -2.20873 -0.60574 1.17616 -1.69659 
-0.60574 2.11652 -1.69659 -0.60324 1.44415 -2.4441 -0.60324 1.44415 -1.46121 
-0.60324 1.84852 -2.4441 -0.60324 1.84852 -1.46121 -0.60298 1.23726 -2.29121 
-0.60298 1.23726 -1.6141 -0.60298 2.05542 -1.6141 -0.59891 1.49645 -2.45523 
-0.59891 1.49645 -1.45009 -0.59891 1.79623 -2.45523 -0.59891 1.79623 -1.45009 
-0.59568 1.33662 -2.36933 -0.59568 1.33662 -1.53598 -0.59568 1.95605 -1.53598 
-0.5947 1.54612 -2.46042 -0.5947 1.54612 -1.44489 -0.5947 1.74656 -2.46042 
-0.5947 1.74656 -1.44489 -0.59264 1.59628 -2.46434 -0.59264 1.59628 -1.44097 
-0.59264 1.69639 -2.46434 -0.59264 1.69639 -1.44097 -0.59262 1.64634 -2.46676 
-0.59262 1.64634 -1.43855 -0.59109 1.16923 -2.13719 -0.59109 1.16923 -1.76812 
-0.59109 2.12344 -1.76812 -0.58714 1.28594 -2.30618 -0.58714 1.28594 -1.59913 
-0.58714 2.00674 -1.59913 -0.58543 1.38859 -2.38333 -0.58543 1.38859 -1.52198 
-0.58543 1.90409 -2.38333 -0.58543 1.90409 -1.52198 -0.58432 1.23809 -2.24133 
-0.58432 1.23809 -1.66398 -0.58432 2.05459 -1.66398 -0.58118 1.16452 -2.06403 
-0.58118 1.16452 -1.84128 -0.58118 2.12815 -2.06403 -0.58118 2.12815 -1.84128 
-0.57778 1.44132 -2.39604 -0.57778 1.44132 -1.50928 -0.57778 1.85135 -2.39604 
-0.57778 1.85135 -1.50928 -0.57621 1.16217 -1.99089 -0.57621 1.16217 -1.91442 
-0.57621 2.13051 -1.99089 -0.57621 2.13051 -1.91442 -0.5738 1.33588 -2.32045 
-0.5738 1.33588 -1.58486 -0.5738 1.95679 -2.32045 -0.5738 1.95679 -1.58486 
-0.57293 1.49345 -2.40736 -0.57293 1.49345 -1.49795 -0.57293 1.79922 -2.40736 
-0.57293 1.79922 -1.49795 -0.5706 1.54602 -2.41738 -0.5706 1.54602 -1.48793 
-0.5706 1.74666 -2.41738 -0.5706 1.74666 -1.48793 -0.56843 1.64634 -2.42405 
-0.56843 1.64634 -1.48126 -0.5684 1.59611 -2.42131 -0.5684 1.59611 -1.484 
-0.5684 1.69656 -2.42131 -0.5684 1.69656 -1.484 -0.56813 1.28655 -2.25636 
-0.56813 1.28655 -1.64896 -0.56813 2.00612 -2.25636 -0.56813 2.00612 -1.64896 
-0.56754 1.23018 -2.17053 -0.56754 1.23018 -1.73479 -0.56754 2.0625 -2.17053 
-0.56754 2.0625 -1.73479 -0.56305 1.38643 -2.33363 -0.56305 1.38643 -1.57168 
-0.56305 1.90624 -2.33363 -0.56305 1.90624 -1.57168 -0.55549 1.2245 -2.09855 
-0.55549 1.2245 -1.80676 -0.55549 2.06818 -2.09855 -0.55549 2.06818 -1.80676 
-0.55491 1.4391 -2.34665 -0.55491 1.4391 -1.55866 -0.55491 1.85358 -2.34665 
-0.55491 1.85358 -1.55866 -0.55443 1.33603 -2.27052 -0.55443 1.33603 -1.63479 
-0.55443 1.95664 -2.27052 -0.55443 1.95664 -1.63479 -0.55348 1.28521 -2.20801 
-0.55348 1.28521 -1.6973 -0.55348 2.00746 -2.20801 -0.55348 2.00746 -1.6973 
-0.54943 1.49095 -2.35787 -0.54943 1.49095 -1.54744 -0.54943 1.80172 -2.35787 
-0.54943 1.80172 -1.54744 -0.54824 1.22108 -2.0258 -0.54824 1.22108 -1.87951 
-0.54824 2.0716 -2.0258 -0.54824 2.0716 -1.87951 -0.54661 1.54351 -2.36821 
-0.54661 1.54351 -1.5371 -0.54661 1.74916 -2.36821 -0.54661 1.74916 -1.5371 
-0.54641 1.59606 -2.37736 -0.54641 1.59606 -1.52796 -0.54641 1.69661 -2.37736 
-0.54641 1.69661 -1.52796 -0.54636 1.64634 -2.38021 -0.54636 1.64634 -1.5251 
-0.54582 1.21994 -1.95266 -0.54582 2.07274 -1.95266 -0.54327 1.38639 -2.28378 
-0.54327 1.38639 -1.62153 -0.54327 1.90628 -2.28378 -0.54327 1.90628 -1.62153 
-0.53929 1.33456 -2.2224 -0.53929 1.33456 -1.68291 -0.53929 1.95812 -2.2224 
-0.53929 1.95812 -1.68291 -0.53888 1.27834 -2.1365 -0.53888 1.27834 -1.76881 
-0.53888 2.01434 -2.1365 -0.53888 2.01434 -1.76881 -0.53469 1.43749 -2.2961 
-0.53469 1.43749 -1.60921 -0.53469 1.85518 -2.2961 -0.53469 1.85518 -1.60921 
-0.52902 1.27371 -2.06355 -0.52902 1.27371 -1.84177 -0.52902 2.01896 -2.06355 
-0.52902 2.01896 -1.84177 -0.52871 1.48918 -2.30745 -0.52871 1.48918 -1.59786 
-0.52871 1.80349 -2.30745 -0.52871 1.80349 -1.59786 -0.52763 1.38505 -2.23604 
-0.52763 1.38505 -1.66927 -0.52763 1.90763 -2.23604 -0.52763 1.90763 -1.66927 
-0.52647 1.33388 -2.1736 -0.52647 1.33388 -1.73171 -0.52647 1.64634 -2.33534 
-0.52647 1.64634 -1.56997 -0.52647 1.9588 -2.1736 -0.52647 1.9588 -1.73171 
-0.52534 1.54132 -2.31779 -0.52534 1.54132 -1.58752 -0.52534 1.75136 -2.31779 
-0.52534 1.75136 -1.58752 -0.52459 1.59375 -2.3271 -0.52459 1.59375 -1.57822 
-0.52459 1.69892 -2.3271 -0.52459 1.69892 -1.57822 -0.52407 1.27139 -1.99044 
-0.52407 1.27139 -1.91487 -0.52407 2.02128 -1.99044 -0.52407 2.02128 -1.91487 
-0.51857 1.43607 -2.24859 -0.51857 1.43607 -1.65672 -0.51857 1.8566 -2.24859 
-0.51857 1.8566 -1.65672 -0.51429 1.38416 -2.18731 -0.51429 1.38416 -1.71801 
-0.51429 1.90852 -2.18731 -0.51429 1.90852 -1.71801 -0.51397 1.32835 -2.10123 
-0.51397 1.32835 -1.80408 -0.51397 1.96432 -2.10123 -0.51397 1.96432 -1.80408 
-0.51216 1.48889 -2.26088 -0.51216 1.48889 -1.64443 -0.51216 1.80378 -2.26088 
-0.51216 1.80378 -1.64443 -0.50881 1.64634 -2.28955 -0.50881 1.64634 -1.61577 
-0.50839 1.54103 -2.27144 -0.50839 1.54103 -1.63388 -0.50839 1.75165 -2.27144 
-0.50839 1.75165 -1.63388 -0.50729 1.59371 -2.28109 -0.50729 1.59371 -1.62422 
-0.50729 1.69896 -2.28109 -0.50729 1.69896 -1.62422 -0.50654 1.32455 -2.02806 
-0.50654 1.32455 -1.87726 -0.50654 1.96812 -2.02806 -0.50654 1.96812 -1.87726 
-0.5048 1.43519 -2.20034 -0.5048 1.43519 -1.70497 -0.5048 1.85749 -2.20034 
-0.5048 1.85749 -1.70497 -0.50385 1.32363 -1.95266 -0.50385 1.96904 -1.95266 
-0.50342 1.38388 -2.13824 -0.50342 1.38388 -1.76707 -0.50342 1.90879 -2.13824 
-0.50342 1.90879 -1.76707 -0.49785 1.48785 -2.21271 -0.49785 1.48785 -1.6926 
-0.49785 1.80482 -2.21271 -0.49785 1.80482 -1.6926 -0.49374 1.54099 -2.22431 
-0.49374 1.54099 -1.68101 -0.49374 1.75168 -2.22431 -0.49374 1.75168 -1.68101 
-0.49341 1.64634 -2.24294 -0.49341 1.64634 -1.66237 -0.49341 1.43483 -2.15146 
-0.49341 1.43483 -1.75385 -0.49341 1.85784 -2.15146 -0.49341 1.85784 -1.75385 
-0.49331 1.37917 -2.06533 -0.49331 1.37917 -1.83999 -0.49331 1.9135 -2.06533 
-0.49331 1.9135 -1.83999 -0.4922 1.59359 -2.23403 -0.4922 1.59359 -1.67129 
-0.4922 1.69909 -2.23403 -0.4922 1.69909 -1.67129 -0.48778 1.37796 -1.99044 
-0.48778 1.37796 -1.91487 -0.48778 1.91471 -1.99044 -0.48778 1.91471 -1.91487 
-0.48588 1.48727 -2.1636 -0.48588 1.48727 -1.74171 -0.48588 1.80541 -2.1636 
-0.48588 1.80541 -1.74171 -0.48442 1.43501 -2.10209 -0.48442 1.43501 -1.80323 
-0.48442 1.85766 -2.10209 -0.48442 1.85766 -1.80323 -0.48125 1.54038 -2.17541 
-0.48125 1.54038 -1.72991 -0.48125 1.75229 -2.17541 -0.48125 1.75229 -1.72991 
-0.48032 1.64634 -2.19564 -0.48032 1.64634 -1.70968 -0.47952 1.59355 -2.18654 
-0.47952 1.59355 -1.71877 -0.47952 1.69913 -2.18654 -0.47952 1.69913 -1.71877 
-0.47639 1.4873 -2.11425 -0.47639 1.4873 -1.79106 -0.47639 1.80538 -2.11425 
-0.47639 1.80538 -1.79106 -0.4762 1.43321 -2.02758 -0.4762 1.43321 -1.87773 
-0.4762 1.85946 -2.02758 -0.4762 1.85946 -1.87773 -0.47346 1.43261 -1.95266 
-0.47346 1.86006 -1.95266 -0.47123 1.54005 -2.12594 -0.47123 1.54005 -1.77938 
-0.47123 1.75263 -2.12594 -0.47123 1.75263 -1.77938 -0.46956 1.48705 -2.06529 
-0.46956 1.48705 -1.84002 -0.46956 1.64634 -2.14775 -0.46956 1.64634 -1.75757 
-0.46956 1.80563 -2.06529 -0.46956 1.80563 -1.84002 -0.46895 1.59311 -2.13711 
-0.46895 1.59311 -1.7682 -0.46895 1.69956 -2.13711 -0.46895 1.69956 -1.7682 
-0.46404 1.48584 -1.99042 -0.46404 1.48584 -1.91489 -0.46404 1.80684 -1.99042 
-0.46404 1.80684 -1.91489 -0.46387 1.53978 -2.07713 -0.46387 1.53978 -1.82818 
-0.46387 1.7529 -2.07713 -0.46387 1.7529 -1.82818 -0.46117 1.64634 -2.09939 
-0.46117 1.64634 -1.80593 -0.46107 1.59308 -2.0886 -0.46107 1.59308 -1.81671 
-0.46107 1.6996 -2.0886 -0.46107 1.6996 -1.81671 -0.45891 1.53976 -2.02802 
-0.45891 1.53976 -1.8773 -0.45891 1.75291 -2.02802 -0.45891 1.75291 -1.8773 
-0.45608 1.53946 -1.95266 -0.45608 1.75322 -1.95266 -0.45556 1.59297 -2.03947 
-0.45556 1.59297 -1.86584 -0.45556 1.6997 -2.03947 -0.45556 1.6997 -1.86584 
-0.45517 1.64634 -2.05067 -0.45517 1.64634 -1.85464 -0.45249 1.59294 -1.99042 
-0.45249 1.59294 -1.9149 -0.45249 1.69974 -1.99042 -0.45249 1.69974 -1.9149 
-0.45155 1.64634 -2.00172 -0.45155 1.64634 -1.90359 -0.45035 1.64634 -1.95266 
-2.58423 1.06542 -2.86836 -2.58303 1.06542 -2.91743 -2.58303 1.06542 -2.81929 
-2.58209 1.01202 -2.90612 -2.58209 1.01202 -2.8306 -2.58209 1.11882 -2.90612 
-2.58209 1.11882 -2.8306 -2.57941 1.06542 -2.96638 -2.57941 1.06542 -2.77034 
-2.57902 1.01206 -2.95518 -2.57902 1.01206 -2.78154 -2.57902 1.11879 -2.95518 
-2.57902 1.11879 -2.78154 -2.5785 0.95854 -2.86836 -2.5785 1.1723 -2.86836 
-2.57567 0.95885 -2.94372 -2.57567 0.95885 -2.793 -2.57567 1.172 -2.94372 
-2.57567 1.172 -2.793 -2.57351 1.01216 -3.0043 -2.57351 1.01216 -2.73242 
-2.57351 1.11868 -3.0043 -2.57351 1.11868 -2.73242 -2.57341 1.06542 -3.01509 
-2.57341 1.06542 -2.72163 -2.57071 0.95886 -2.99283 -2.57071 0.95886 -2.74389 
-2.57071 1.17198 -2.99283 -2.57071 1.17198 -2.74389 -2.57054 0.90492 -2.90612 
-2.57054 0.90492 -2.8306 -2.57054 1.22592 -2.90612 -2.57054 1.22592 -2.8306 
-2.56563 1.0122 -3.05281 -2.56563 1.0122 -2.6839 -2.56563 1.11865 -3.05281 
-2.56563 1.11865 -2.6839 -2.56502 0.90613 -2.98099 -2.56502 0.90613 -2.75572 
-2.56502 1.06542 -3.06345 -2.56502 1.06542 -2.67327 -2.56502 1.22471 -2.98099 
-2.56502 1.22471 -2.75572 -2.56335 0.95913 -3.04164 -2.56335 0.95913 -2.69508 
-2.56335 1.17171 -3.04164 -2.56335 1.17171 -2.69508 -2.56112 0.8517 -2.86836 
-2.56112 1.27915 -2.86836 -2.55838 0.8523 -2.94328 -2.55838 0.8523 -2.79343 
-2.55838 1.27855 -2.94328 -2.55838 1.27855 -2.79343 -2.55819 0.90638 -3.02995 
-2.55819 0.90638 -2.70677 -2.55819 1.22446 -3.02995 -2.55819 1.22446 -2.70677 
-2.55506 1.01263 -3.10224 -2.55506 1.01263 -2.63447 -2.55506 1.11821 -3.10224 
-2.55506 1.11821 -2.63447 -2.55426 1.06542 -3.11134 -2.55426 1.06542 -2.62538 
-2.55333 0.95947 -3.09111 -2.55333 0.95947 -2.64561 -2.55333 1.17138 -3.09111 
-2.55333 1.17138 -2.64561 -2.55016 0.8541 -3.01779 -2.55016 0.8541 -2.71893 
-2.55016 1.27675 -3.01779 -2.55016 1.27675 -2.71893 -2.5487 0.90635 -3.07931 
-2.5487 0.90635 -2.65741 -2.5487 1.22449 -3.07931 -2.5487 1.22449 -2.65741 
-2.5468 0.79705 -2.90615 -2.5468 0.79705 -2.83057 -2.5468 1.3338 -2.90615 
-2.5468 1.3338 -2.83057 -2.54238 1.01267 -3.14973 -2.54238 1.01267 -2.58699 
-2.54238 1.11817 -3.14973 -2.54238 1.11817 -2.58699 -2.54127 0.79826 -2.98103 
-2.54127 0.79826 -2.75569 -2.54127 1.33259 -2.98103 -2.54127 1.33259 -2.75569 
-2.54117 0.85392 -3.06717 -2.54117 0.85392 -2.66955 -2.54117 1.27693 -3.06717 
-2.54117 1.27693 -2.66955 -2.54117 1.06542 -3.15864 -2.54117 1.06542 -2.57807 
-2.54084 0.96008 -3.14001 -2.54084 0.96008 -2.59671 -2.54084 1.17077 -3.14001 
-2.54084 1.17077 -2.59671 -2.53673 0.90694 -3.12841 -2.53673 0.90694 -2.6083 
-2.53673 1.22391 -3.12841 -2.53673 1.22391 -2.6083 -2.53116 0.80297 -3.05394 
-2.53116 0.80297 -2.68277 -2.53116 1.32788 -3.05394 -2.53116 1.32788 -2.68277 
-2.53073 0.74272 -2.86836 -2.53073 1.38813 -2.86836 -2.52978 0.85427 -3.11604 
-2.52978 0.85427 -2.62067 -2.52978 1.27657 -3.11604 -2.52978 1.27657 -2.62067 
-2.52804 0.74364 -2.94376 -2.52804 0.74364 -2.79296 -2.52804 1.38721 -2.94376 
-2.52804 1.38721 -2.79296 -2.52729 1.0128 -3.19679 -2.52729 1.0128 -2.53992 
-2.52729 1.11805 -3.19679 -2.52729 1.11805 -2.53992 -2.52619 0.96011 -3.18714 
-2.52619 0.96011 -2.54958 -2.52619 1.17073 -3.18714 -2.52619 1.17073 -2.54958 
-2.52577 1.06542 -3.20525 -2.52577 1.06542 -2.53147 -2.52242 0.90798 -3.17658 
-2.52242 0.90798 -2.56013 -2.52242 1.22287 -3.17658 -2.52242 1.22287 -2.56013 
-2.52061 0.74744 -3.01693 -2.52061 0.74744 -2.71978 -2.52061 1.38341 -3.01693 
-2.52061 1.38341 -2.71978 -2.52029 0.80324 -3.10301 -2.52029 0.80324 -2.63371 
-2.52029 1.3276 -3.10301 -2.52029 1.3276 -2.63371 -2.51601 0.85516 -3.1643 
-2.51601 0.85516 -2.57242 -2.51601 1.27569 -3.1643 -2.51601 1.27569 -2.57242 
-2.51051 0.69048 -2.90614 -2.51051 0.69048 -2.83057 -2.51051 1.44037 -2.90614 
-2.51051 1.44037 -2.83057 -2.50999 1.01284 -3.2428 -2.50999 1.01284 -2.49392 
-2.50999 1.11801 -3.2428 -2.50999 1.11801 -2.49392 -2.50924 0.9604 -3.23349 
-2.50924 0.9604 -2.50322 -2.50924 1.17044 -3.23349 -2.50924 1.17044 -2.50322 
-2.50811 0.75296 -3.0893 -2.50811 0.75296 -2.64742 -2.50811 1.06542 -3.25104 
-2.50811 1.06542 -2.48567 -2.50811 1.37788 -3.0893 -2.50811 1.37788 -2.64742 
-2.50695 0.80413 -3.15174 -2.50695 0.80413 -2.58497 -2.50695 1.32671 -3.15174 
-2.50695 1.32671 -2.58497 -2.50587 0.90827 -3.22315 -2.50587 0.90827 -2.51356 
-2.50587 1.22258 -3.22315 -2.50587 1.22258 -2.51356 -2.50556 0.6928 -2.97925 
-2.50556 0.6928 -2.75747 -2.50556 1.43805 -2.97925 -2.50556 1.43805 -2.75747 
-2.49989 0.85658 -3.2118 -2.49989 0.85658 -2.52491 -2.49989 1.27427 -3.2118 
-2.49989 1.27427 -2.52491 -2.4957 0.69742 -3.0522 -2.4957 0.69742 -2.68451 
-2.4957 1.43342 -3.0522 -2.4957 1.43342 -2.68451 -2.49529 0.75364 -3.1381 
-2.49529 0.75364 -2.59861 -2.49529 1.3772 -3.1381 -2.49529 1.3772 -2.59861 
-2.49131 0.80548 -3.19948 -2.49131 0.80548 -2.53723 -2.49131 1.32537 -3.19948 
-2.49131 1.32537 -2.53723 -2.48876 0.63902 -2.86836 -2.48876 1.49182 -2.86836 
-2.48822 1.06542 -3.29591 -2.48822 1.06542 -2.4408 -2.48817 1.01515 -3.29306 
-2.48817 1.01515 -2.44366 -2.48817 1.1157 -3.29306 -2.48817 1.1157 -2.44366 
-2.48797 0.9626 -3.28391 -2.48797 0.9626 -2.45281 -2.48797 1.16825 -3.28391 
-2.48797 1.16825 -2.45281 -2.48634 0.64016 -2.9415 -2.48634 0.64016 -2.79521 
-2.48634 1.49068 -2.9415 -2.48634 1.49068 -2.79521 -2.48515 0.91004 -3.27357 
-2.48515 0.91004 -2.46314 -2.48515 1.22081 -3.27357 -2.48515 1.22081 -2.46314 
-2.4811 0.7043 -3.12371 -2.4811 0.7043 -2.613 -2.4811 1.42655 -3.12371 
-2.4811 1.42655 -2.613 -2.48015 0.75512 -3.18622 -2.48015 0.75512 -2.5505 
-2.48015 1.37573 -3.18622 -2.48015 1.37573 -2.5505 -2.47967 0.85818 -3.26235 
-2.47967 0.85818 -2.47436 -2.47967 1.27266 -3.26235 -2.47967 1.27266 -2.47436 
-2.47909 0.64358 -3.01426 -2.47909 0.64358 -2.72246 -2.47909 1.48726 -3.01426 
-2.47909 1.48726 -2.72246 -2.47153 0.80552 -3.24933 -2.47153 0.80552 -2.48738 
-2.47153 1.32533 -3.24933 -2.47153 1.32533 -2.48738 -2.46704 0.64926 -3.08623 
-2.46704 0.64926 -2.65049 -2.46704 1.48158 -3.08623 -2.46704 1.48158 -2.65049 
-2.46645 0.70564 -3.17206 -2.46645 0.70564 -2.56466 -2.46645 1.42521 -3.17206 
-2.46645 1.42521 -2.56466 -2.46618 1.0152 -3.33701 -2.46618 1.0152 -2.3997 
-2.46618 1.11565 -3.33701 -2.46618 1.11565 -2.3997 -2.46615 1.06542 -3.33975 
-2.46615 1.06542 -2.39696 -2.46398 0.9651 -3.33308 -2.46398 0.9651 -2.40363 
-2.46398 1.16574 -3.33308 -2.46398 1.16574 -2.40363 -2.46165 0.91254 -3.32306 
-2.46165 0.91254 -2.41365 -2.46165 1.21831 -3.32306 -2.46165 1.21831 -2.41365 
-2.46078 0.75497 -3.23615 -2.46078 0.75497 -2.50056 -2.46078 1.37588 -3.23615 
-2.46078 1.37588 -2.50056 -2.45837 0.58125 -2.90659 -2.45837 0.58125 -2.83012 
-2.45837 1.54959 -2.90659 -2.45837 1.54959 -2.83012 -2.4568 0.86041 -3.31174 
-2.4568 0.86041 -2.42498 -2.4568 1.27044 -3.31174 -2.4568 1.27044 -2.42498 
-2.4534 0.58361 -2.97974 -2.4534 0.58361 -2.75698 -2.4534 1.54724 -2.97974 
-2.4534 1.54724 -2.75698 -2.45026 0.65717 -3.15703 -2.45026 0.65717 -2.57968 
-2.45026 1.47367 -3.15703 -2.45026 1.47367 -2.57968 -2.44915 0.80767 -3.29903 
-2.44915 0.80767 -2.43769 -2.44915 1.32317 -3.29903 -2.44915 1.32317 -2.43769 
-2.44744 0.70502 -3.22188 -2.44744 0.70502 -2.51483 -2.44744 1.42582 -3.22188 
-2.44744 1.42582 -2.51483 -2.44349 0.58832 -3.05289 -2.44349 0.58832 -2.68383 
-2.44349 1.54253 -3.05289 -2.44349 1.54253 -2.68383 -2.44196 1.06542 -3.38246 
-2.44196 1.06542 -2.35426 -2.44194 1.01537 -3.38005 -2.44194 1.01537 -2.35667 
-2.44194 1.11548 -3.38005 -2.44194 1.11548 -2.35667 -2.43988 0.9652 -3.37612 
-2.43988 0.9652 -2.3606 -2.43988 1.16564 -3.37612 -2.43988 1.16564 -2.3606 
-2.4389 0.75571 -3.28503 -2.4389 0.75571 -2.45169 -2.4389 1.37514 -3.28503 
-2.4389 1.37514 -2.45169 -2.43567 0.91553 -3.37093 -2.43567 0.91553 -2.36579 
-2.43567 1.21531 -3.37093 -2.43567 1.21531 -2.36579 -2.4316 0.65634 -3.20691 
-2.4316 0.65634 -2.5298 -2.4316 1.4745 -3.20691 -2.4316 1.4745 -2.5298 
-2.43134 0.86324 -3.3598 -2.43134 0.86324 -2.37691 -2.43134 1.26761 -3.3598 
-2.43134 1.26761 -2.37691 -2.42884 0.59524 -3.12443 -2.42884 0.59524 -2.61229 
-2.42884 1.5356 -3.12443 -2.42884 1.5356 -2.61229 -2.42593 0.70568 -3.27101 
-2.42593 0.70568 -2.46571 -2.42593 1.42517 -3.27101 -2.42593 1.42517 -2.46571 
-2.42542 0.52468 -2.86836 -2.42542 1.60616 -2.86836 -2.42403 0.81055 -3.34771 
-2.42403 0.81055 -2.389 -2.42403 1.32029 -3.34771 -2.42403 1.32029 -2.389 
-2.42297 0.52626 -2.94461 -2.42297 0.52626 -2.79211 -2.42297 1.60459 -2.94461 
-2.42297 1.60459 -2.79211 -2.41574 1.01542 -3.42162 -2.41574 1.01542 -2.3151 
-2.41574 1.11542 -3.42162 -2.41574 1.11542 -2.3151 -2.4157 0.6118 -3.18912 
-2.4157 0.6118 -2.5476 -2.4157 1.06542 -3.42393 -2.4157 1.06542 -2.31279 
-2.4157 1.51904 -3.18912 -2.4157 1.51904 -2.5476 -2.4152 0.52959 -3.01794 
-2.4152 0.52959 -2.71878 -2.4152 1.60126 -3.01794 -2.4152 1.60126 -2.71878 
-2.41428 0.75836 -3.3339 -2.41428 0.75836 -2.40282 -2.41428 1.37248 -3.3339 
-2.41428 1.37248 -2.40282 -2.41369 0.96554 -3.41792 -2.41369 0.96554 -2.31879 
-2.41369 1.1653 -3.41792 -2.41369 1.1653 -2.31879 -2.41054 0.65667 -3.25583 
-2.41054 0.65667 -2.48089 -2.41054 1.47417 -3.25583 -2.41054 1.47417 -2.48089 
-2.40956 0.91592 -3.41285 -2.40956 0.91592 -2.32387 -2.40956 1.21493 -3.41285 
-2.40956 1.21493 -2.32387 -2.40337 0.86667 -3.40641 -2.40337 0.86667 -2.3303 
-2.40337 1.26418 -3.40641 -2.40337 1.26418 -2.3303 -2.40289 0.53583 -3.09045 
-2.40289 0.53583 -2.64627 -2.40289 1.59502 -3.09045 -2.40289 1.59502 -2.64627 
-2.40215 0.7074 -3.31872 -2.40215 0.7074 -2.418 -2.40215 1.42345 -3.31872 
-2.40215 1.42345 -2.418 -2.39648 0.81393 -3.39467 -2.39648 0.81393 -2.34205 
-2.39648 1.31692 -3.39467 -2.39648 1.31692 -2.34205 -2.39509 0.61195 -3.2383 
-2.39509 0.61195 -2.49842 -2.39509 1.5189 -3.2383 -2.39509 1.5189 -2.49842 
-2.3921 0.55091 -3.1558 -2.3921 0.55091 -2.58091 -2.3921 1.57993 -3.1558 
-2.3921 1.57993 -2.58091 -2.38744 1.06542 -3.46406 -2.38744 1.06542 -2.27266 
-2.38719 0.47061 -2.90659 -2.38719 0.47061 -2.83012 -2.38719 1.66023 -2.90659 
-2.38719 1.66023 -2.83012 -2.38718 0.76194 -3.38136 -2.38718 0.76194 -2.35535 
-2.38718 1.36891 -3.38136 -2.38718 1.36891 -2.35535 -2.38714 0.65816 -3.30365 
-2.38714 0.65816 -2.43307 -2.38714 1.47268 -3.30365 -2.38714 1.47268 -2.43307 
-2.38681 1.01606 -3.46285 -2.38681 1.01606 -2.27386 -2.38681 1.11478 -3.46285 
-2.38681 1.11478 -2.27386 -2.3849 0.96611 -3.45918 -2.3849 0.96611 -2.27754 
-2.3849 1.16473 -3.45918 -2.3849 1.16473 -2.27754 -2.38278 0.47435 -2.98219 
-2.38278 0.47435 -2.75453 -2.38278 1.6565 -2.98219 -2.38278 1.6565 -2.75453 
-2.38094 0.91617 -3.45399 -2.38094 0.91617 -2.28272 -2.38094 1.21468 -3.45399 
-2.38094 1.21468 -2.28272 -2.37758 0.56837 -3.21983 -2.37758 0.56837 -2.51689 
-2.37758 1.56247 -3.21983 -2.37758 1.56247 -2.51689 -2.37549 0.71085 -3.36654 
-2.37549 0.71085 -2.37018 -2.37549 1.42 -3.36654 -2.37549 1.42 -2.37018 
-2.37486 0.86684 -3.44756 -2.37486 0.86684 -2.28916 -2.37486 1.26401 -3.44756 
-2.37486 1.26401 -2.28916 -2.37256 0.47926 -3.05528 -2.37256 0.47926 -2.68143 
-2.37256 1.65159 -3.05528 -2.37256 1.65159 -2.68143 -2.37204 0.61334 -3.28665 
-2.37204 0.61334 -2.45006 -2.37204 1.51751 -3.28665 -2.37204 1.51751 -2.45006 
-2.36722 0.81873 -3.43938 -2.36722 0.81873 -2.29734 -2.36722 1.31212 -3.43938 
-2.36722 1.31212 -2.29734 -2.36383 0.49235 -3.12099 -2.36383 0.49235 -2.61573 
-2.36383 1.63849 -3.12099 -2.36383 1.63849 -2.61573 -2.36146 0.66081 -3.35023 
-2.36146 0.66081 -2.38648 -2.36146 1.47004 -3.35023 -2.36146 1.47004 -2.38648 
-2.3584 0.76652 -3.42631 -2.3584 0.76652 -2.3104 -2.3584 1.36433 -3.42631 
-2.3584 1.36433 -2.3104 -2.35724 1.06542 -3.50275 -2.35724 1.06542 -2.23396 
-2.3566 1.01612 -3.50161 -2.3566 1.01612 -2.2351 -2.3566 1.11473 -3.50161 
-2.3566 1.11473 -2.2351 -2.35497 0.56945 -3.26832 -2.35497 0.56945 -2.46839 
-2.35497 1.56139 -3.26832 -2.35497 1.56139 -2.46839 -2.35409 0.96694 -3.49893 
-2.35409 0.96694 -2.23778 -2.35409 1.16391 -3.49893 -2.35409 1.16391 -2.23778 
-2.35156 0.50836 -3.18599 -2.35156 0.50836 -2.55073 -2.35156 1.62249 -3.18599 
-2.35156 1.62249 -2.55073 -2.3502 0.91703 -3.49388 -2.3502 0.91703 -2.24284 
-2.3502 1.21381 -3.49388 -2.3502 1.21381 -2.24284 -2.34717 0.71491 -3.41155 
-2.34717 0.71491 -2.32516 -2.34717 1.41594 -3.41155 -2.34677 0.61582 -3.33354 
-2.34677 0.61582 -2.40318 -2.34677 1.51503 -3.33354 -2.34677 1.51503 -2.40318 
-2.34672 0.41843 -2.86836 -2.34672 1.71242 -2.86836 -2.34454 0.42028 -2.94395 
-2.34454 0.42028 -2.79276 -2.34454 1.71057 -2.94395 -2.34454 1.71057 -2.79276 
-2.34437 0.86751 -3.48725 -2.34437 0.86751 -2.24947 -2.34437 1.26334 -3.48725 
-2.34437 1.26334 -2.24947 -2.33801 0.42582 -3.01911 -2.33801 0.42582 -2.7176 
-2.33801 1.70503 -3.01911 -2.33801 1.70503 -2.7176 -2.3368 0.81943 -3.4792 
-2.3368 0.81943 -2.25752 -2.3368 1.31141 -3.4792 -2.33607 0.52707 -3.24903 
-2.33607 0.52707 -2.48768 -2.33607 1.60378 -3.24903 -2.33607 1.60378 -2.48768 
-2.33357 0.6646 -3.39545 -2.33357 0.6646 -2.34127 -2.33357 1.46625 -3.39545 
-2.33139 0.43717 -3.08526 -2.33139 0.43717 -2.65145 -2.33139 1.69368 -3.08526 
-2.33139 1.69368 -2.65145 -2.33015 0.57196 -3.31567 -2.33015 0.57196 -2.42104 
-2.33015 1.55889 -3.31567 -2.33015 1.55889 -2.42104 -2.32741 0.77195 -3.46966 
-2.32741 0.77195 -2.26705 -2.32741 1.35889 -3.46966 -2.32518 1.06542 -3.53992 
-2.32518 1.06542 -2.1968 -2.32437 1.0163 -3.53902 -2.32437 1.0163 -2.1977 
-2.32437 1.11455 -3.53902 -2.32437 1.11455 -2.1977 -2.32191 0.96705 -3.53631 
-2.32191 0.96705 -2.20041 -2.32191 1.16379 -3.53631 -2.32191 1.16379 -2.20041 
-2.32137 0.45137 -3.15042 -2.32137 0.45137 -2.58629 -2.32137 1.67948 -3.15042 
-2.32137 1.67948 -2.58629 -2.31877 0.61997 -3.38024 -2.31877 0.61997 -2.35648 
-2.31877 1.51088 -3.38024 -2.31767 0.91828 -3.53199 -2.31767 0.91828 -2.20472 
-2.31767 1.21256 -3.53199 -2.31767 1.21256 -2.20472 -2.31658 0.72022 -3.4553 
-2.31658 0.72022 -2.28142 -2.31658 1.41062 -3.4553 -2.31197 0.86867 -3.52538 
-2.31197 0.86867 -2.21133 -2.31197 1.26217 -3.52538 -2.31166 0.52934 -3.29668 
-2.31166 0.52934 -2.44004 -2.31166 1.60151 -3.29668 -2.308 0.46836 -3.2143 
-2.308 0.46836 -2.52241 -2.308 1.66248 -3.2143 -2.308 1.66248 -2.52241 
-2.30433 0.82075 -3.51766 -2.30433 0.82075 -2.21905 -2.30433 1.3101 -3.51766 
-2.30382 0.37207 -2.90656 -2.30382 0.37207 -2.83016 -2.30382 1.75877 -2.90656 
-2.30382 1.75877 -2.83016 -2.30356 0.66953 -3.43917 -2.30356 0.66953 -2.29754 
-2.30356 1.46132 -3.43917 -2.30257 0.57579 -3.36257 -2.30257 0.57579 -2.37415 
-2.30257 1.55506 -3.36257 -2.29942 0.37581 -2.98214 -2.29942 0.37581 -2.75458 
-2.29942 1.75503 -2.98214 -2.29942 1.75503 -2.75458 -2.29505 0.77318 -3.50815 
-2.29505 0.77318 -2.22857 -2.29505 1.35767 -3.50815 -2.2936 0.38373 -3.04748 
-2.2936 0.38373 -2.68924 -2.2936 1.74712 -3.04748 -2.2936 1.74712 -2.68924 
-2.29134 0.48807 -3.27661 -2.29134 0.48807 -2.46011 -2.29134 1.06542 -3.57546 
-2.29134 1.06542 -2.16125 -2.29134 1.64277 -3.27661 -2.29049 1.01636 -3.57461 
-2.29049 1.01636 -2.1621 -2.29049 1.11449 -3.57461 -2.29049 1.11449 -2.1621 
-2.28907 0.62477 -3.42426 -2.28907 0.62477 -2.31245 -2.28907 1.50608 -3.42426 
-2.28793 0.96741 -3.57206 -2.28793 0.96741 -2.16466 -2.28793 1.16344 -3.57206 
-2.28567 0.39615 -3.11342 -2.28567 0.39615 -2.6233 -2.28567 1.7347 -3.11342 
-2.28442 0.5326 -3.34359 -2.28442 0.5326 -2.39313 -2.28442 1.59824 -3.34359 
-2.2841 0.72655 -3.49713 -2.2841 0.72655 -2.23959 -2.2841 1.40429 -3.49713 
-2.28368 0.91869 -3.56781 -2.28368 0.91869 -2.1689 -2.28368 1.21215 -3.56781 
-2.27775 0.87033 -3.56188 -2.27775 0.87033 -2.17484 -2.27775 1.26051 -3.56188 
-2.27418 0.4115 -3.17877 -2.27418 0.4115 -2.55795 -2.27418 1.71935 -3.17877 
-2.27285 0.58108 -3.408 -2.27285 0.58108 -2.32872 -2.27285 1.54976 -3.408 
-2.27151 0.67558 -3.48128 -2.27151 0.67558 -2.25544 -2.27151 1.45526 -3.48128 
-2.27015 0.82244 -3.55427 -2.27015 0.82244 -2.18244 -2.27015 1.3084 -3.55427 
-2.26446 0.49099 -3.32367 -2.26446 0.49099 -2.41304 -2.26446 1.63985 -3.32367 
-2.26089 0.77514 -3.54502 -2.26089 0.77514 -2.1917 -2.26089 1.35571 -3.54502 
-2.25947 0.42958 -3.24219 -2.25947 0.42958 -2.49452 -2.25947 1.70127 -3.24219 
-2.25895 0.32735 -2.86836 -2.25895 1.80349 -2.86836 -2.25719 0.63082 -3.46689 
-2.25719 0.63082 -2.26982 -2.25719 1.50003 -3.46689 -2.25699 0.3295 -2.94455 
-2.25699 0.3295 -2.79216 -2.25699 1.80135 -2.94455 -2.25579 1.06542 -3.60931 
-2.25579 1.06542 -2.12741 -2.25508 0.53767 -3.38936 -2.25508 0.53767 -2.34735 
-2.25508 1.59317 -3.38936 -2.25489 1.0163 -3.60849 -2.25489 1.0163 -2.12822 
-2.25489 1.11455 -3.60849 -2.25294 0.33553 -3.0101 -2.25294 0.33553 -2.72662 
-2.25294 1.79532 -3.0101 -2.25218 0.96705 -3.60603 -2.25218 0.96705 -2.13068 
-2.25218 1.16379 -3.60603 -2.25 0.72853 -3.53413 -2.25 0.72853 -2.20259 
-2.25 1.40231 -3.53413 -2.24787 0.91828 -3.6018 -2.24787 0.91828 -2.13492 
-2.24787 1.21256 -3.6018 -2.24597 0.34474 -3.07502 -2.24597 0.34474 -2.66169 
-2.24597 1.78611 -3.07502 -2.24358 0.45155 -3.30243 -2.24358 0.45155 -2.43428 
-2.24358 1.6793 -3.30243 -2.24129 0.58687 -3.45082 -2.24129 0.58687 -2.2859 
-2.24129 1.54398 -3.45082 -2.24126 0.86867 -3.5961 -2.24126 0.86867 -2.14062 
-2.24126 1.26217 -3.5961 -2.23751 0.68274 -3.52164 -2.23751 0.68274 -2.21508 
-2.23751 1.44811 -3.52164 -2.23639 0.35806 -3.14098 -2.23639 0.35806 -2.59574 
-2.23639 1.77278 -3.14098 -2.23559 0.49561 -3.3694 -2.23559 0.49561 -2.36731 
-2.23559 1.63524 -3.3694 -2.23353 0.82075 -3.58845 -2.23353 0.82075 -2.14826 
-2.23353 1.3101 -3.58845 -2.22402 0.77318 -3.57917 -2.22402 0.77318 -2.15754 
-2.22402 1.35767 -3.57917 -2.22392 0.54432 -3.43339 -2.22392 0.54432 -2.30333 
-2.22392 1.58652 -3.43339 -2.2238 0.37465 -3.20568 -2.2238 0.37465 -2.53104 
-2.2238 1.75619 -3.20568 -2.22345 0.63787 -3.50757 -2.22345 0.63787 -2.22914 
-2.22345 1.49298 -3.50757 -2.21862 1.06542 -3.64137 -2.21748 1.01612 -3.64073 
-2.21748 1.01612 -2.09599 -2.21748 1.11473 -3.64073 -2.21506 0.45589 -3.34849 
-2.21506 0.45589 -2.38823 -2.21506 1.67496 -3.34849 -2.2148 0.96694 -3.63821 
-2.2148 0.96694 -2.0985 -2.2148 1.16391 -3.63821 -2.213 0.72655 -3.56823 
-2.213 0.72655 -2.16849 -2.213 1.40429 -3.56823 -2.21097 0.28713 -2.90656 
-2.21097 0.28713 -2.83016 -2.20976 0.3947 -3.26691 -2.20976 0.3947 -2.46981 
-2.20976 1.73615 -3.26691 -2.20975 0.91703 -3.63432 -2.20975 0.91703 -2.10239 
-2.20975 1.21381 -3.63432 -2.20826 0.29092 -2.97196 -2.20826 0.29092 -2.76476 
-2.20826 1.83993 -2.97196 -2.20784 0.59403 -3.49197 -2.20784 0.59403 -2.24475 
-2.20784 1.53682 -3.49197 -2.20479 0.5019 -3.41365 -2.20479 0.5019 -2.32306 
-2.20479 1.62895 -3.41365 -2.20312 0.86751 -3.6285 -2.20312 0.86751 -2.10822 
-2.20312 1.26334 -3.6285 -2.20298 0.29824 -3.03741 -2.20298 0.29824 -2.6993 
-2.20298 1.8326 -3.03741 -2.19715 0.67558 -3.55564 -2.19715 0.67558 -2.18108 
-2.19715 1.45526 -3.55564 -2.19533 0.30902 -3.10163 -2.19533 0.30902 -2.63509 
-2.19533 1.82182 -3.10163 -2.19507 0.81943 -3.62093 -2.19507 0.81943 -2.11579 
-2.19507 1.31141 -3.62093 -2.19299 0.41765 -3.3264 -2.19299 0.41765 -2.41032 
-2.19299 1.71319 -3.3264 -2.19074 0.55132 -3.47486 -2.19074 0.55132 -2.26185 
-2.19074 1.57953 -3.47486 -2.18553 0.77195 -3.61153 -2.18553 1.35889 -3.61153 
-2.18454 0.32362 -3.16727 -2.18454 0.32362 -2.56945 -2.18454 1.80723 -3.16727 
-2.1845 0.46202 -3.39331 -2.1845 0.46202 -2.3434 -2.1845 1.66883 -3.39331 
-2.18277 0.63082 -3.54132 -2.18277 1.50003 -3.54132 -2.17993 1.06542 -3.67157 
-2.17872 1.01606 -3.67094 -2.17872 1.11478 -3.67094 -2.17505 0.96611 -3.66903 
-2.17505 0.96611 -2.06769 -2.17505 1.16473 -3.66903 -2.17217 0.50985 -3.4563 
-2.17217 0.50985 -2.28042 -2.17217 1.62099 -3.4563 -2.172 0.34129 -3.22914 
-2.172 0.34129 -2.50757 -2.172 1.78955 -3.22914 -2.17117 0.72022 -3.60071 
-2.17117 1.41062 -3.60071 -2.16987 0.91617 -3.66507 -2.16987 0.91617 -2.07164 
-2.16987 1.21468 -3.66507 -2.16669 0.58687 -3.52542 -2.16669 1.54398 -3.52542 
-2.16343 0.86684 -3.65899 -2.16343 1.26401 -3.65899 -2.16277 0.42339 -3.37143 
-2.16277 0.42339 -2.36529 -2.16277 1.70746 -3.37143 -2.16158 0.24893 -2.86836 
-2.16034 0.25067 -2.93376 -2.16034 0.25067 -2.80295 -2.15694 0.36237 -3.28992 
-2.15694 0.36237 -2.4468 -2.15694 1.76848 -3.28992 -2.15664 0.25591 -2.99888 
-2.15664 0.25591 -2.73783 -2.15525 0.81873 -3.65135 -2.15525 1.31212 -3.65135 
-2.15504 0.66953 -3.58769 -2.15504 1.46132 -3.58769 -2.15218 0.46972 -3.43631 
-2.15218 0.46972 -2.3004 -2.15218 1.66112 -3.43631 -2.15049 0.26462 -3.06345 
-2.15049 0.26462 -2.67327 -2.15049 1.86623 -3.06345 -2.14926 0.54432 -3.50804 
-2.14926 1.58652 -3.50804 -2.14219 0.76652 -3.64253 -2.14219 1.36433 -3.64253 
-2.14191 0.27675 -3.12718 -2.14191 0.27675 -2.60954 -2.14191 1.8541 -3.12718 
-2.14013 0.62477 -3.57319 -2.14013 1.50608 -3.57319 -2.1398 0.38653 -3.34841 
-2.1398 0.38653 -2.38831 -2.1398 1.06542 -3.69983 -2.1398 1.74432 -3.34841 
-2.13749 1.01542 -3.69986 -2.13749 1.11542 -3.69986 -2.1338 0.96554 -3.69782 
-2.1338 1.1653 -3.69782 -2.13094 0.29226 -3.1898 -2.13094 0.29226 -2.54692 
-2.13094 1.83859 -3.1898 -2.13083 0.43103 -3.41496 -2.13083 0.43103 -2.32176 
-2.13083 1.69982 -3.41496 -2.12952 0.5019 -3.48892 -2.12952 1.62895 -3.48892 
-2.12872 0.91592 -3.69369 -2.12872 1.21493 -3.69369 -2.1279 0.22685 -2.90321 
-2.1279 0.22685 -2.8335 -2.12742 0.71491 -3.6313 -2.12742 1.41594 -3.6313 
-2.12535 0.23047 -2.96855 -2.12535 0.23047 -2.76816 -2.12387 0.58108 -3.55698 
-2.12387 1.54976 -3.55698 -2.12229 0.86667 -3.6875 -2.12229 1.26418 -3.6875 
-2.12032 0.23761 -3.03367 -2.12032 0.23761 -2.70304 -2.11763 0.31108 -3.25104 
-2.11763 0.31108 -2.48567 -2.11763 1.81977 -3.25104 -2.11285 0.24818 -3.09787 
-2.11285 0.24818 -2.63884 -2.11285 1.88266 -3.09787 -2.11132 0.6646 -3.6177 
-2.11132 1.46625 -3.6177 -2.11054 0.81393 -3.68061 -2.11054 1.31692 -3.68061 
-2.10918 0.46202 -3.46863 -2.10918 1.66883 -3.46863 -2.10816 0.39386 -3.39229 
-2.10816 0.39386 -2.34443 -2.10816 1.73698 -3.39229 -2.10524 0.53767 -3.5392 
-2.10524 1.59317 -3.5392 -2.10287 0.26247 -3.16208 -2.10287 0.26247 -2.57463 
-2.10287 1.86838 -3.16208 -2.10204 0.33313 -3.31065 -2.10204 0.33313 -2.42607 
-2.10204 1.79772 -3.31065 -2.09833 1.06542 -3.72609 -2.09724 0.76194 -3.6713 
-2.09724 1.36891 -3.6713 -2.09611 0.61997 -3.6029 -2.09611 1.51088 -3.6029 
-2.09592 1.01537 -3.72607 -2.09592 1.11548 -3.72607 -2.09392 0.20506 -2.86836 
-2.09268 0.20715 -2.93797 -2.09268 0.20715 -2.79875 -2.09199 0.9652 -3.72401 
-2.09199 1.16564 -3.72401 -2.09059 0.27986 -3.22401 -2.09059 0.27986 -2.5127 
-2.09059 1.85099 -3.22401 -2.08866 0.21258 -3.00327 -2.08866 0.21258 -2.73345 
-2.0873 0.42339 -3.4469 -2.0873 1.70746 -3.4469 -2.0868 0.91553 -3.7198 
-2.0868 1.21531 -3.7198 -2.08527 0.49561 -3.51972 -2.08527 1.63524 -3.51972 
-2.08423 0.35832 -3.36836 -2.08423 0.35832 -2.36836 -2.08423 1.77253 -3.36836 
-2.08247 0.22168 -3.06799 -2.08247 0.22168 -2.66873 -2.08241 0.71085 -3.65962 
-2.08241 1.42 -3.65962 -2.07844 0.57579 -3.5867 -2.07844 1.55506 -3.5867 
-2.07595 0.30061 -3.28461 -2.07595 0.30061 -2.45211 -2.07595 1.83024 -3.28461 
-2.07568 0.86324 -3.71547 -2.07568 1.26761 -3.71547 -2.07347 0.23428 -3.13264 
-2.07347 0.23428 -2.60408 -2.0661 0.66081 -3.64559 -2.0661 1.47004 -3.64559 
-2.06436 0.45589 -3.49919 -2.06436 1.67496 -3.49919 -2.06428 0.38653 -3.42393 
-2.06428 1.74432 -3.42393 -2.06359 0.81055 -3.70815 -2.06359 1.32029 -3.70815 
-2.06231 0.25055 -3.19612 -2.06231 0.25055 -2.54059 -2.06231 1.88029 -3.19612 
-2.05946 0.5326 -3.56855 -2.05946 1.59824 -3.56855 -2.05909 0.32447 -3.34322 
-2.05909 0.32447 -2.39349 -2.05909 1.80637 -3.34322 -2.05813 0.18554 -2.90321 
-2.05813 0.18554 -2.8335 -2.05602 0.18988 -2.97252 -2.05602 0.18988 -2.76419 
-2.05563 1.06542 -3.75028 -2.05288 1.0152 -3.75031 -2.05288 1.11565 -3.75031 
-2.05083 0.1973 -3.0376 -2.05083 0.1973 -2.69912 -2.04977 0.75836 -3.69841 
-2.04977 1.37248 -3.69841 -2.04941 0.61582 -3.63089 -2.04941 1.51503 -3.63089 
-2.04895 0.9651 -3.74811 -2.04895 1.16574 -3.74811 -2.04856 0.26977 -3.25737 
-2.04856 0.26977 -2.47935 -2.04856 1.86108 -3.25737 -2.04252 0.20802 -3.10252 
-2.04252 0.20802 -2.6342 -2.04227 0.41765 -3.47712 -2.04227 1.71319 -3.47712 
-2.03955 0.49099 -3.54859 -2.03955 1.63985 -3.54859 -2.03893 0.91254 -3.74578 
-2.03893 1.21831 -3.74578 -2.03459 0.7074 -3.68628 -2.03459 1.42345 -3.68628 
-2.03281 0.29241 -3.31694 -2.03281 0.29241 -2.41977 -2.03281 1.83843 -3.31694 
-2.03233 0.22266 -3.16661 -2.03233 0.22266 -2.5701 -2.03154 0.57196 -3.61428 
-2.03154 1.55889 -3.61428 -2.02761 0.86041 -3.74093 -2.02761 1.27044 -3.74093 
-2.02652 0.33313 -3.38617 -2.02652 1.79772 -3.38617 -2.02223 0.16645 -2.86836 
-2.02117 0.16861 -2.93774 -2.02117 0.16861 -2.79898 -2.02033 0.24104 -3.22919 
-2.02033 0.24104 -2.50752 -2.02033 1.88981 -3.22919 -2.01952 0.65816 -3.67127 
-2.01952 1.47268 -3.67127 -2.0183 0.45155 -3.5277 -2.0183 1.6793 -3.5277 
-2.01801 0.1751 -3.00679 -2.01801 0.1751 -2.72993 -2.0149 0.80767 -3.73328 
-2.0149 1.32317 -3.73328 -2.01255 0.52934 -3.59579 -2.01255 1.60151 -3.59579 
-2.01179 1.06542 -3.77235 -2.01054 0.18407 -3.07201 -2.01054 0.18407 -2.6647 
-2.00893 1.01515 -3.77229 -2.00893 1.1157 -3.77229 -2.00579 0.36237 -3.44107 
-2.00579 1.76848 -3.44107 -2.00545 0.26222 -3.28958 -2.00545 0.26222 -2.44713 
-2.00545 1.86863 -3.28958 -2.00252 0.61334 -3.65617 -2.00252 1.51751 -3.65617 
-2.0012 0.19691 -3.13635 -2.0012 0.19691 -2.60037 -2.0009 0.75571 -3.72303 
-2.0009 1.37514 -3.72303 -2.00048 0.30061 -3.36008 -2.00048 1.83024 -3.36008 
-1.99978 0.9626 -3.7721 -1.99978 1.16825 -3.7721 -1.99248 0.48807 -3.57546 
-1.99248 1.64277 -3.57546 -1.99003 0.21356 -3.1995 -1.99003 0.21356 -2.53721 
-1.98944 0.91004 -3.76928 -1.98944 1.22081 -3.76928 -1.98688 0.70568 -3.71006 
-1.98688 1.42517 -3.71006 -1.98419 0.56945 -3.6391 -1.98419 1.56139 -3.6391 
-1.98361 0.1493 -2.90322 -1.98361 0.1493 -2.83349 -1.98278 0.3947 -3.49389 
-1.98278 1.73615 -3.49389 -1.98149 0.15365 -2.97254 -1.98149 0.15365 -2.76418 
-1.97878 0.16285 -3.04066 -1.97878 0.16285 -2.69606 -1.97823 0.85818 -3.7638 
-1.97823 1.27266 -3.7638 -1.97708 0.23395 -3.26121 -1.97708 0.23395 -2.47551 
-1.97708 1.89689 -3.26121 -1.97324 0.26977 -3.33269 -1.97324 0.26977 -2.40403 
-1.97324 1.86108 -3.33269 -1.9717 0.65667 -3.69467 -1.9717 1.47417 -3.69467 
-1.97029 0.17394 -3.10548 -1.97029 0.17394 -2.63123 -1.96691 0.31108 -3.40176 
-1.96691 1.06542 -3.79224 -1.96691 1.81977 -3.40176 -1.96521 0.80552 -3.75566 
-1.96521 1.32533 -3.75566 -1.9649 0.52707 -3.6202 -1.9649 1.60378 -3.6202 
-1.95992 0.18895 -3.16945 -1.95992 0.18895 -2.56727 -1.95867 1.01284 -3.79412 
-1.95867 1.11801 -3.79412 -1.95807 0.42958 -3.5436 -1.95807 1.70127 -3.5436 
-1.95417 0.61195 -3.67922 -1.95417 1.5189 -3.67922 -1.95202 0.75497 -3.74491 
-1.95202 1.37588 -3.74491 -1.94936 0.9604 -3.79337 -1.94936 1.17044 -3.79337 
-1.94776 0.20769 -3.23188 -1.94776 0.20769 -2.50483 -1.94507 0.24104 -3.30446 
-1.94507 0.24104 -2.43225 -1.94507 1.88981 -3.30446 -1.94502 0.34129 -3.45612 
-1.94502 1.78955 -3.45612 -1.94467 0.13264 -2.86836 -1.9438 0.1349 -2.93799 
-1.9438 0.1349 -2.79873 -1.94196 0.14185 -3.00634 -1.94196 0.14185 -2.73038 
-1.93989 0.27986 -3.37471 -1.93989 1.85099 -3.37471 -1.93902 0.90827 -3.79 
-1.93902 1.22258 -3.79 -1.93843 0.15315 -3.07404 -1.93843 0.15315 -2.66268 
-1.93775 0.70502 -3.73157 -1.93775 1.42582 -3.73157 -1.9357 0.56837 -3.66171 
-1.9357 1.56247 -3.66171 -1.93017 0.46836 -3.59213 -1.93017 1.66248 -3.59213 
-1.92875 0.16634 -3.13846 -1.92875 0.16634 -2.59826 -1.92768 0.85658 -3.78402 
-1.92768 1.27427 -3.78402 -1.92278 0.65634 -3.71573 -1.92278 1.4745 -3.71573 
-1.92155 0.37465 -3.50793 -1.92155 1.75619 -3.50793 -1.92112 1.06542 -3.8099 
-1.91756 0.1835 -3.20169 -1.91756 0.1835 -2.53503 -1.91538 0.21356 -3.27416 
-1.91538 0.21356 -2.46256 -1.91538 1.91728 -3.27416 -1.91535 0.80548 -3.77543 
-1.91535 1.32537 -3.77543 -1.91266 1.0128 -3.81142 -1.91266 1.11805 -3.81142 
-1.91199 0.25055 -3.34644 -1.91199 1.88029 -3.34644 -1.90567 0.29226 -3.41507 
-1.90567 1.83859 -3.41507 -1.90503 0.11892 -2.90322 -1.90503 0.11892 -2.83349 
-1.90499 0.6118 -3.69983 -1.90499 1.51904 -3.69983 -1.9037 0.12347 -2.97161 
-1.9037 0.12347 -2.76511 -1.90301 0.96011 -3.81032 -1.90301 1.17073 -3.81032 
-1.90209 0.75512 -3.76428 -1.90209 1.37573 -3.76428 -1.90186 0.50836 -3.63569 
-1.90186 1.62249 -3.63569 -1.90103 0.13254 -3.03974 -1.90103 0.13254 -2.69697 
-1.89707 0.14604 -3.10684 -1.89707 0.14604 -2.62988 -1.89464 0.4115 -3.55831 
-1.89464 1.71935 -3.55831 -1.89245 0.90798 -3.80655 -1.89245 1.22287 -3.80655 
-1.88793 0.70564 -3.75058 -1.88793 1.42521 -3.75058 -1.88656 0.16143 -3.17069 
-1.88656 0.16143 -2.56603 -1.88532 0.18895 -3.24405 -1.88532 0.18895 -2.49267 
-1.88314 0.32362 -3.46867 -1.88314 1.80723 -3.46867 -1.88249 0.22266 -3.31645 
-1.88249 1.90819 -3.31645 -1.88017 0.85516 -3.80014 -1.88017 1.27569 -3.80014 
-1.87795 0.26247 -3.387 -1.87795 1.86838 -3.387 -1.87451 1.06542 -3.8253 
-1.87291 0.65717 -3.73438 -1.87291 1.47367 -3.73438 -1.87167 0.55091 -3.67623 
-1.87167 1.57993 -3.67623 -1.86761 0.80413 -3.79108 -1.86761 1.32671 -3.79108 
-1.86629 0.45137 -3.6055 -1.86629 1.67948 -3.6055 -1.8656 1.01267 -3.82651 
-1.8656 1.11817 -3.82651 -1.86531 0.10574 -2.86836 -1.86466 0.10799 -2.93681 
-1.86466 0.10799 -2.79991 -1.86268 0.11473 -3.00494 -1.86268 0.11473 -2.73178 
-1.8594 0.12593 -3.07243 -1.8594 0.12593 -2.66429 -1.85685 0.35806 -3.52052 
-1.85685 1.77278 -3.52052 -1.85588 0.96008 -3.82497 -1.85588 1.17077 -3.82497 
-1.85483 0.14154 -3.13896 -1.85483 0.14154 -2.59776 -1.85433 0.16634 -3.21288 
-1.85433 0.16634 -2.52383 -1.85398 0.75364 -3.77942 -1.85398 1.3772 -3.77942 
-1.85222 0.19691 -3.28533 -1.84851 0.23428 -3.3576 -1.84851 1.89657 -3.3576 
-1.84428 0.90694 -3.82086 -1.84428 1.22391 -3.82086 -1.84305 0.27675 -3.42604 
-1.84305 1.8541 -3.42604 -1.8403 0.59524 -3.71296 -1.8403 1.5356 -3.71296 
-1.83959 0.7043 -3.76523 -1.83959 1.42655 -3.76523 -1.83686 0.49235 -3.64795 
-1.83686 1.63849 -3.64795 -1.83191 0.85427 -3.81391 -1.83191 1.27657 -3.81391 
-1.83037 0.09681 -2.90306 -1.83037 0.09681 -2.83365 -1.82929 0.39615 -3.56979 
-1.82929 1.7347 -3.56979 -1.82904 0.10135 -2.97143 -1.82904 0.10135 -2.76528 
-1.82721 1.06542 -3.83839 -1.82639 0.1104 -3.0395 -1.82639 0.1104 -2.69722 
-1.82271 0.14604 -3.1812 -1.82271 0.14604 -2.55552 -1.82245 0.12388 -3.10658 
-1.82245 0.12388 -2.63014 -1.82135 0.17394 -3.25441 -1.82135 0.17394 -2.4823 
-1.81888 0.80324 -3.80441 -1.81888 1.3276 -3.80441 -1.81839 0.20802 -3.32665 
-1.81839 1.92283 -3.32665 -1.81811 1.01263 -3.83919 -1.81811 1.11821 -3.83919 
-1.8175 0.30902 -3.47946 -1.8175 1.82182 -3.47946 -1.81374 0.24818 -3.39698 
-1.81374 1.88266 -3.39698 -1.80698 0.95947 -3.83746 -1.80698 1.17138 -3.83746 
-1.80632 0.53583 -3.68702 -1.80632 1.59502 -3.68702 -1.80517 0.75296 -3.79224 
-1.80517 1.37788 -3.79224 -1.8021 0.64926 -3.75116 -1.8021 1.48158 -3.75116 
-1.80113 0.43717 -3.61552 -1.80113 1.69368 -3.61552 -1.79531 0.08795 -2.86836 
-1.79518 0.90635 -3.83283 -1.79518 1.22449 -3.83283 -1.7948 0.09031 -2.93768 
-1.7948 0.09031 -2.79904 -1.79264 0.09711 -3.00597 -1.79264 0.09711 -2.73074 
-1.7909 0.34474 -3.5301 -1.7909 1.78611 -3.5301 -1.78991 0.15315 -3.22256 
-1.78991 0.15315 -2.51416 -1.78949 0.10848 -3.07362 -1.78949 0.10848 -2.6631 
-1.7883 0.12593 -3.14353 -1.7883 0.12593 -2.59319 -1.78789 0.18407 -3.29467 
-1.78386 0.22168 -3.3666 -1.78386 1.90917 -3.3666 -1.78304 0.85392 -3.8253 
-1.78304 1.27693 -3.8253 -1.77932 0.26462 -3.43461 -1.77932 1.06542 -3.84914 
-1.77932 1.86623 -3.43461 -1.77115 0.47926 -3.65669 -1.77115 1.65159 -3.65669 
-1.76981 0.80297 -3.81529 -1.76981 1.32788 -3.81529 -1.76876 0.58832 -3.72761 
-1.76876 1.54253 -3.72761 -1.76869 1.0122 -3.84976 -1.76869 1.11865 -3.84976 
-1.76807 0.69742 -3.77983 -1.76807 1.43342 -3.77983 -1.76335 0.38373 -3.57773 
-1.76335 1.74712 -3.57773 -1.75938 0.08149 -2.90306 -1.75938 0.08149 -2.83365 
-1.75871 0.08624 -2.97212 -1.75871 0.08624 -2.76459 -1.75751 0.95913 -3.84748 
-1.75751 1.17171 -3.84748 -1.75653 0.16285 -3.26291 -1.75604 0.09539 -3.04017 
-1.75604 0.09539 -2.69655 -1.75562 0.13254 -3.18516 -1.75562 0.13254 -2.55156 
-1.75537 0.1104 -3.11052 -1.75537 0.1104 -2.6262 -1.75347 0.1973 -3.33496 
-1.75347 1.93355 -3.33496 -1.75328 0.29824 -3.48711 -1.75328 1.8326 -3.48711 
-1.74954 0.23761 -3.40445 -1.74954 1.89324 -3.40445 -1.74582 0.90638 -3.84232 
-1.74582 1.22446 -3.84232 -1.73499 0.42582 -3.62214 -1.73499 1.70503 -3.62214 
-1.73381 0.52959 -3.69932 -1.73381 1.60126 -3.69932 -1.73366 0.8541 -3.83428 
-1.73366 1.27675 -3.83428 -1.7328 0.74744 -3.80474 -1.7328 1.38341 -3.80474 
-1.73096 1.06542 -3.85753 -1.73013 0.64358 -3.76321 -1.73013 1.48726 -3.76321 
-1.72597 0.33553 -3.53706 -1.72597 1.79532 -3.53706 -1.72351 0.07517 -2.86836 
-1.72318 0.07754 -2.9375 -1.72318 0.07754 -2.79922 -1.72266 0.1751 -3.30214 
-1.72221 0.14185 -3.22608 -1.72221 0.14185 -2.51063 -1.72218 0.08464 -3.00631 
-1.72218 0.08464 -2.73041 -1.72185 0.09711 -3.07677 -1.72185 0.09711 -2.65995 
-1.72081 0.11473 -3.14681 -1.72081 0.11473 -2.58991 -1.72017 1.01216 -3.85764 
-1.72017 1.11868 -3.85764 -1.71914 0.21258 -3.37279 -1.71914 1.91827 -3.37279 
-1.71476 0.25591 -3.44077 -1.71476 1.87493 -3.44077 -1.7087 0.95886 -3.85484 
-1.7087 1.17198 -3.85484 -1.69806 0.47435 -3.6669 -1.69806 1.6565 -3.6669 
-1.69801 0.37581 -3.58354 -1.69801 1.75503 -3.58354 -1.6969 0.79826 -3.8254 
-1.6969 1.33259 -3.8254 -1.69687 0.90613 -3.84914 -1.69687 1.22471 -3.84914 
-1.69561 0.58361 -3.73752 -1.69561 1.54724 -3.73752 -1.69512 0.6928 -3.78969 
-1.69512 1.43805 -3.78969 -1.68865 0.0715 -2.90305 -1.68865 0.0715 -2.83366 
-1.68841 0.15365 -3.26562 -1.6884 0.18988 -3.34014 -1.6884 1.94096 -3.34014 
-1.688 0.08624 -3.04284 -1.688 0.08624 -2.69388 -1.68798 0.07625 -2.97211 
-1.68798 0.07625 -2.7646 -1.68783 0.29092 -3.49238 -1.68783 1.83993 -3.49238 
-1.68748 0.12347 -3.18782 -1.68748 0.12347 -2.54889 -1.68731 0.10135 -3.11317 
-1.68731 0.10135 -2.62355 -1.68443 0.23047 -3.40948 -1.68443 1.90038 -3.40948 
-1.68225 1.06542 -3.86354 -1.67105 1.01206 -3.86315 -1.67105 1.11879 -3.86315 
-1.66048 0.52626 -3.7071 -1.66048 1.60459 -3.7071 -1.66042 0.3295 -3.54112 
-1.66042 1.80135 -3.54112 -1.65982 0.42028 -3.62867 -1.65982 1.71057 -3.62867 
-1.65963 0.74364 -3.81216 -1.65963 1.38721 -3.81216 -1.65959 0.95885 -3.8598 
-1.65959 1.172 -3.8598 -1.65916 0.8523 -3.84251 -1.65916 1.27855 -3.84251 
-1.65738 0.64016 -3.77047 -1.65738 1.49068 -3.77047 -1.65386 0.1349 -3.22792 
-1.65384 0.20715 -3.37681 -1.65384 1.9237 -3.37681 -1.65371 0.06784 -2.86836 
-1.65361 0.16861 -3.3053 -1.65355 0.09031 -3.07893 -1.65355 0.09031 -2.65779 
-1.65354 0.07024 -2.93767 -1.65354 0.07024 -2.79905 -1.65337 0.07754 -3.00731 
-1.65337 0.07754 -2.72941 -1.65268 0.10799 -3.14878 -1.65268 0.10799 -2.58793 
-1.64963 0.25067 -3.44447 -1.64963 1.88017 -3.44447 -1.6333 1.06542 -3.86715 
-1.62247 0.47061 -3.67131 -1.62247 1.66023 -3.67131 -1.62246 0.58125 -3.7425 
-1.62246 1.54959 -3.7425 -1.62243 0.37207 -3.58795 -1.62243 1.75877 -3.58795 
-1.62243 0.28713 -3.49509 -1.62243 1.84372 -3.49509 -1.62202 0.79705 -3.83093 
-1.62202 1.3338 -3.83093 -1.62202 0.69048 -3.79463 -1.62202 1.44037 -3.79463 
-1.62199 0.90492 -3.85467 -1.62199 1.22592 -3.85467 -1.62199 1.01202 -3.86622 
-1.62199 1.11882 -3.86622 -1.6191 0.1493 -3.26774 -1.6191 0.11892 -3.18916 
-1.6191 0.11892 -2.54756 -1.61908 0.18554 -3.34226 -1.61908 0.22685 -3.41203 
-1.61908 1.904 -3.41203 -1.61893 0.08149 -3.04351 -1.61893 0.08149 -2.69321 
-1.61893 0.09681 -3.11449 -1.61893 0.09681 -2.62222 -1.61893 0.0715 -2.97278 
-1.61893 0.0715 -2.76394 -1.61893 0.06663 -2.90305 -1.61893 0.06663 -2.83366 
-1.58423 0.06542 -2.86836 -1.58423 0.06784 -2.93783 -1.58423 0.06784 -2.79888 
-1.58423 0.07517 -3.00764 -1.58423 0.07517 -2.72908 -1.58423 0.08795 -3.07944 
-1.58423 0.08795 -2.65728 -1.58423 0.10574 -3.14944 -1.58423 0.10574 -2.58727 
-1.58423 0.13264 -3.2288 -1.58423 0.16645 -3.30636 -1.58423 0.20506 -3.37804 
-1.58423 0.24893 -3.44571 -1.58423 0.32735 -3.54308 -1.58423 0.41843 -3.63085 
-1.58423 0.52468 -3.70955 -1.58423 0.63902 -3.77289 -1.58423 0.74272 -3.81486 
-1.58423 0.8517 -3.84525 -1.58423 0.95854 -3.86263 -1.58423 1.06542 -3.86836 
-1.58423 1.1723 -3.86263 -1.58423 1.27915 -3.84525 -1.58423 1.38813 -3.81486 
-1.58423 1.49182 -3.77289 -1.58423 1.60616 -3.70955 -1.58423 1.71242 -3.63085 
-1.58423 1.80349 -3.54308 -1.58423 1.88192 -3.44571 -1.58423 1.92578 -3.37804 
-1.54953 0.06663 -2.90305 -1.54953 0.06663 -2.83366 -1.54953 0.0715 -2.97278 
-1.54953 0.0715 -2.76394 -1.54953 0.09681 -3.11449 -1.54953 0.09681 -2.62222 
-1.54953 0.08149 -3.04351 -1.54953 0.08149 -2.69321 -1.54938 0.22685 -3.41203 
-1.54938 1.904 -3.41203 -1.54938 0.18554 -3.34226 -1.54936 0.11892 -3.18916 
-1.54936 0.11892 -2.54756 -1.54936 0.1493 -3.26774 -1.54647 1.01202 -3.86622 
-1.54647 1.11882 -3.86622 -1.54647 0.90492 -3.85467 -1.54647 1.22592 -3.85467 
-1.54644 0.69048 -3.79463 -1.54644 1.44037 -3.79463 -1.54644 0.79705 -3.83093 
-1.54644 1.3338 -3.83093 -1.54603 0.28713 -3.49509 -1.54603 1.84372 -3.49509 
-1.54603 0.37207 -3.58795 -1.54603 1.75877 -3.58795 -1.546 0.58125 -3.7425 
-1.546 1.54959 -3.7425 -1.54599 0.47061 -3.67131 -1.54599 1.66023 -3.67131 
-1.53516 1.06542 -3.86715 -1.51883 0.25067 -3.44447 -1.51883 1.88017 -3.44447 
-1.51578 0.10799 -3.14878 -1.51578 0.10799 -2.58793 -1.51509 0.07754 -3.00731 
-1.51509 0.07754 -2.72941 -1.51492 0.07024 -2.93767 -1.51492 0.07024 -2.79905 
-1.51491 0.09031 -3.07893 -1.51491 0.09031 -2.65779 -1.51485 0.16861 -3.3053 
-1.51475 0.06784 -2.86836 -1.51462 0.20715 -3.37681 -1.51462 1.9237 -3.37681 
-1.5146 0.1349 -3.22792 -1.51108 0.64016 -3.77047 -1.51108 1.49068 -3.77047 
-1.5093 0.8523 -3.84251 -1.5093 1.27855 -3.84251 -1.50887 0.95885 -3.8598 
-1.50887 1.172 -3.8598 -1.50883 0.74364 -3.81216 -1.50883 1.38721 -3.81216 
-1.50864 0.42028 -3.62867 -1.50864 1.71057 -3.62867 -1.50804 0.3295 -3.54112 
-1.50804 1.80135 -3.54112 -1.50798 0.52626 -3.7071 -1.50798 1.60459 -3.7071 
-1.49741 1.01206 -3.86315 -1.49741 1.11879 -3.86315 -1.48621 1.06542 -3.86354 
-1.48403 0.23047 -3.40948 -1.48403 1.90038 -3.40948 -1.48115 0.10135 -3.11317 
-1.48115 0.10135 -2.62355 -1.48098 0.12347 -3.18782 -1.48098 0.12347 -2.54889 
-1.48063 0.29092 -3.49238 -1.48063 1.83993 -3.49238 -1.48048 0.07625 -2.97211 
-1.48048 0.07625 -2.7646 -1.48046 0.08624 -3.04284 -1.48046 0.08624 -2.69388 
-1.48006 0.18988 -3.34014 -1.48005 0.15365 -3.26562 -1.47981 0.0715 -2.90305 
-1.47981 0.0715 -2.83366 -1.47334 0.6928 -3.78969 -1.47334 1.43805 -3.78969 
-1.47285 0.58361 -3.73752 -1.47285 1.54724 -3.73752 -1.47159 0.90613 -3.84914 
-1.47159 1.22471 -3.84914 -1.47156 0.79826 -3.8254 -1.47156 1.33259 -3.8254 
-1.47045 0.37581 -3.58354 -1.47045 1.75503 -3.58354 -1.4704 0.47435 -3.6669 
-1.4704 1.6565 -3.6669 -1.45976 0.95886 -3.85484 -1.45976 1.17198 -3.85484 
-1.4537 0.25591 -3.44077 -1.4537 1.87493 -3.44077 -1.44932 0.21258 -3.37279 
-1.44932 1.91827 -3.37279 -1.44829 1.01216 -3.85764 -1.44829 1.11868 -3.85764 
-1.44765 0.11473 -3.14681 -1.44765 0.11473 -2.58991 -1.44661 0.09711 -3.07677 
-1.44661 0.09711 -2.65995 -1.44628 0.08464 -3.00631 -1.44628 0.08464 -2.73041 
-1.44625 0.14185 -3.22608 -1.4458 0.1751 -3.30214 -1.44528 0.07754 -2.9375 
-1.44528 0.07754 -2.79922 -1.44495 0.07517 -2.86836 -1.44249 0.33553 -3.53706 
-1.44249 1.79532 -3.53706 -1.43833 0.64358 -3.76321 -1.43833 1.48726 -3.76321 
-1.4375 1.06542 -3.85753 -1.43566 0.74744 -3.80474 -1.43566 1.38341 -3.80474 
-1.4348 0.8541 -3.83428 -1.4348 1.27675 -3.83428 -1.43465 0.52959 -3.69932 
-1.43465 1.60126 -3.69932 -1.43347 0.42582 -3.62214 -1.43347 1.70503 -3.62214 
-1.42264 0.90638 -3.84232 -1.42264 1.22446 -3.84232 -1.41892 0.23761 -3.40445 
-1.41892 1.89324 -3.40445 -1.41518 0.29824 -3.48711 -1.41518 1.8326 -3.48711 
-1.41499 0.1973 -3.33496 -1.41309 0.1104 -3.11052 -1.41309 0.1104 -2.6262 
-1.41284 0.13254 -3.18516 -1.41284 0.13254 -2.55156 -1.41242 0.09539 -3.04017 
-1.41242 0.09539 -2.69655 -1.41193 0.16285 -3.26291 -1.41095 0.95913 -3.84748 
-1.41095 1.17171 -3.84748 -1.40975 0.08624 -2.97212 -1.40975 0.08624 -2.76459 
-1.40908 0.08149 -2.90306 -1.40908 0.08149 -2.83365 -1.40511 0.38373 -3.57773 
-1.40511 1.74712 -3.57773 -1.40039 0.69742 -3.77983 -1.40039 1.43342 -3.77983 
-1.39977 1.0122 -3.84976 -1.39977 1.11865 -3.84976 -1.3997 0.58832 -3.72761 
-1.3997 1.54253 -3.72761 -1.39865 0.80297 -3.81529 -1.39865 1.32788 -3.81529 
-1.39731 0.47926 -3.65669 -1.39731 1.65159 -3.65669 -1.38914 0.26462 -3.43461 
-1.38914 1.06542 -3.84914 -1.38914 1.86623 -3.43461 -1.38542 0.85392 -3.8253 
-1.38542 1.27693 -3.8253 -1.3846 0.22168 -3.3666 -1.3846 1.90917 -3.3666 
-1.38057 0.18407 -3.29467 -1.38016 0.12593 -3.14353 -1.38016 0.12593 -2.59319 
-1.37897 0.10848 -3.07362 -1.37897 0.10848 -2.6631 -1.37855 0.15315 -3.22256 
-1.37756 0.34474 -3.5301 -1.37756 1.78611 -3.5301 -1.37582 0.09711 -3.00597 
-1.37582 0.09711 -2.73074 -1.37366 0.09031 -2.93768 -1.37366 0.09031 -2.79904 
-1.37328 0.90635 -3.83283 -1.37328 1.22449 -3.83283 -1.37315 0.08795 -2.86836 
-1.36733 0.43717 -3.61552 -1.36733 1.69368 -3.61552 -1.36636 0.64926 -3.75116 
-1.36636 1.48158 -3.75116 -1.36329 0.75296 -3.79224 -1.36329 1.37788 -3.79224 
-1.36214 0.53583 -3.68702 -1.36214 1.59502 -3.68702 -1.36148 0.95947 -3.83746 
-1.36148 1.17138 -3.83746 -1.35472 0.24818 -3.39698 -1.35472 1.88266 -3.39698 
-1.35096 0.30902 -3.47946 -1.35096 1.82182 -3.47946 -1.35035 1.01263 -3.83919 
-1.35035 1.11821 -3.83919 -1.35007 0.20802 -3.32665 -1.34958 0.80324 -3.80441 
-1.34958 1.3276 -3.80441 -1.34711 0.17394 -3.25441 -1.34601 0.12388 -3.10658 
-1.34601 0.12388 -2.63014 -1.34575 0.14604 -3.1812 -1.34575 0.14604 -2.55552 
-1.34207 0.1104 -3.0395 -1.34207 0.1104 -2.69722 -1.34125 1.06542 -3.83839 
-1.33942 0.10135 -2.97143 -1.33942 0.10135 -2.76528 -1.33917 0.39615 -3.56979 
-1.33917 1.7347 -3.56979 -1.33809 0.09681 -2.90306 -1.33809 0.09681 -2.83365 
-1.33655 0.85427 -3.81391 -1.33655 1.27657 -3.81391 -1.3316 0.49235 -3.64795 
-1.3316 1.63849 -3.64795 -1.32887 0.7043 -3.76523 -1.32887 1.42655 -3.76523 
-1.32816 0.59524 -3.71296 -1.32816 1.5356 -3.71296 -1.32541 0.27675 -3.42604 
-1.32541 1.8541 -3.42604 -1.32418 0.90694 -3.82086 -1.32418 1.22391 -3.82086 
-1.31995 0.23428 -3.3576 -1.31995 1.89657 -3.3576 -1.31624 0.19691 -3.28533 
-1.31448 0.75364 -3.77942 -1.31448 1.3772 -3.77942 -1.31413 0.16634 -3.21288 
-1.31363 0.14154 -3.13896 -1.31363 0.14154 -2.59776 -1.31258 0.96008 -3.82497 
-1.31258 1.17077 -3.82497 -1.31161 0.35806 -3.52052 -1.31161 1.77278 -3.52052 
-1.30906 0.12593 -3.07243 -1.30906 0.12593 -2.66429 -1.30578 0.11473 -3.00494 
-1.30578 0.11473 -2.73178 -1.3038 0.10799 -2.93681 -1.3038 0.10799 -2.79991 
-1.30315 0.10574 -2.86836 -1.30286 1.01267 -3.82651 -1.30286 1.11817 -3.82651 
-1.30217 0.45137 -3.6055 -1.30217 1.67948 -3.6055 -1.30085 0.80413 -3.79108 
-1.30085 1.32671 -3.79108 -1.29679 0.55091 -3.67623 -1.29679 1.57993 -3.67623 
-1.29555 0.65717 -3.73438 -1.29555 1.47367 -3.73438 -1.29395 1.06542 -3.8253 
-1.29051 0.26247 -3.387 -1.29051 1.86838 -3.387 -1.28829 0.85516 -3.80014 
-1.28829 1.27569 -3.80014 -1.28597 0.22266 -3.31645 -1.28597 1.90819 -3.31645 
-1.28532 0.32362 -3.46867 -1.28532 1.80723 -3.46867 -1.28314 0.18895 -3.24405 
-1.2819 0.16143 -3.17069 -1.2819 0.16143 -2.56603 -1.28053 0.70564 -3.75058 
-1.28053 1.42521 -3.75058 -1.27601 0.90798 -3.80655 -1.27601 1.22287 -3.80655 
-1.27382 0.4115 -3.55831 -1.27382 1.71935 -3.55831 -1.27139 0.14604 -3.10684 
-1.27139 0.14604 -2.62988 -1.26743 0.13254 -3.03974 -1.26743 0.13254 -2.69697 
-1.2666 0.50836 -3.63569 -1.2666 1.62249 -3.63569 -1.26637 0.75512 -3.76428 
-1.26637 1.37573 -3.76428 -1.26545 0.96011 -3.81032 -1.26545 1.17073 -3.81032 
-1.26476 0.12347 -2.97161 -1.26476 0.12347 -2.76511 -1.26347 0.6118 -3.69983 
-1.26347 1.51904 -3.69983 -1.26343 0.11892 -2.90322 -1.26343 0.11892 -2.83349 
-1.26279 0.29226 -3.41507 -1.26279 1.83859 -3.41507 -1.25647 0.25055 -3.34644 
-1.25647 1.88029 -3.34644 -1.2558 1.0128 -3.81142 -1.2558 1.11805 -3.81142 
-1.25311 0.80548 -3.77543 -1.25311 1.32537 -3.77543 -1.25308 0.21356 -3.27416 
-1.2509 0.1835 -3.20169 -1.24734 1.06542 -3.8099 -1.24691 0.37465 -3.50793 
-1.24691 1.75619 -3.50793 -1.24568 0.65634 -3.71573 -1.24568 1.4745 -3.71573 
-1.24078 0.85658 -3.78402 -1.24078 1.27427 -3.78402 -1.23971 0.16634 -3.13846 
-1.23971 0.16634 -2.59826 -1.23829 0.46836 -3.59213 -1.23829 1.66248 -3.59213 
-1.23276 0.56837 -3.66171 -1.23276 1.56247 -3.66171 -1.23071 0.70502 -3.73157 
-1.23071 1.42582 -3.73157 -1.23003 0.15315 -3.07404 -1.23003 0.15315 -2.66268 
-1.22944 0.90827 -3.79 -1.22944 1.22258 -3.79 -1.22857 0.27986 -3.37471 
-1.22857 1.85099 -3.37471 -1.2265 0.14185 -3.00634 -1.2265 0.14185 -2.73038 
-1.22466 0.1349 -2.93799 -1.22466 0.1349 -2.79873 -1.22379 0.13264 -2.86836 
-1.22344 0.34129 -3.45612 -1.22344 1.78955 -3.45612 -1.22339 0.24104 -3.30446 
-1.22339 1.88981 -3.30446 -1.2207 0.20769 -3.23188 -1.2191 0.9604 -3.79337 
-1.2191 1.17044 -3.79337 -1.21644 0.75497 -3.74491 -1.21644 1.37588 -3.74491 
-1.21429 0.61195 -3.67922 -1.21429 1.5189 -3.67922 -1.21039 0.42958 -3.5436 
-1.21039 1.70127 -3.5436 -1.20979 1.01284 -3.79412 -1.20979 1.11801 -3.79412 
-1.20854 0.18895 -3.16945 -1.20854 0.18895 -2.56727 -1.20356 0.52707 -3.6202 
-1.20356 1.60378 -3.6202 -1.20325 0.80552 -3.75566 -1.20325 1.32533 -3.75566 
-1.20155 0.31108 -3.40176 -1.20155 1.06542 -3.79224 -1.20155 1.81977 -3.40176 
-1.19817 0.17394 -3.10548 -1.19817 0.17394 -2.63123 -1.19676 0.65667 -3.69467 
-1.19676 1.47417 -3.69467 -1.19522 0.26977 -3.33269 -1.19522 1.86108 -3.33269 
-1.19138 0.23395 -3.26121 -1.19023 0.85818 -3.7638 -1.19023 1.27266 -3.7638 
-1.18968 0.16285 -3.04066 -1.18968 0.16285 -2.69606 -1.18697 0.15365 -2.97254 
-1.18697 0.15365 -2.76418 -1.18568 0.3947 -3.49389 -1.18568 1.73615 -3.49389 
-1.18485 0.1493 -2.90322 -1.18485 0.1493 -2.83349 -1.18427 0.56945 -3.6391 
-1.18427 1.56139 -3.6391 -1.18158 0.70568 -3.71006 -1.18158 1.42517 -3.71006 
-1.17902 0.91004 -3.76928 -1.17902 1.22081 -3.76928 -1.17843 0.21356 -3.1995 
-1.17598 0.48807 -3.57546 -1.17598 1.64277 -3.57546 -1.16868 0.9626 -3.7721 
-1.16868 1.16825 -3.7721 -1.16798 0.30061 -3.36008 -1.16798 1.83024 -3.36008 
-1.16756 0.75571 -3.72303 -1.16756 1.37514 -3.72303 -1.16726 0.19691 -3.13635 
-1.16726 0.19691 -2.60037 -1.16594 0.61334 -3.65617 -1.16594 1.51751 -3.65617 
-1.16301 0.26222 -3.28958 -1.16301 1.86863 -3.28958 -1.16267 0.36237 -3.44107 
-1.16267 1.76848 -3.44107 -1.15953 1.01515 -3.77229 -1.15953 1.1157 -3.77229 
-1.15792 0.18407 -3.07201 -1.15792 0.18407 -2.6647 -1.15667 1.06542 -3.77235 
-1.15591 0.52934 -3.59579 -1.15591 1.60151 -3.59579 -1.15356 0.80767 -3.73328 
-1.15356 1.32317 -3.73328 -1.15045 0.1751 -3.00679 -1.15045 0.1751 -2.72993 
-1.15016 0.45155 -3.5277 -1.15016 1.6793 -3.5277 -1.14894 0.65816 -3.67127 
-1.14894 1.47268 -3.67127 -1.14813 0.24104 -3.22919 -1.14729 0.16861 -2.93774 
-1.14729 0.16861 -2.79898 -1.14623 0.16645 -2.86836 -1.14194 0.33313 -3.38617 
-1.14194 1.79772 -3.38617 -1.14085 0.86041 -3.74093 -1.14085 1.27044 -3.74093 
-1.13692 0.57196 -3.61428 -1.13692 1.55889 -3.61428 -1.13613 0.22266 -3.16661 
-1.13613 0.22266 -2.5701 -1.13565 0.29241 -3.31694 -1.13565 1.83843 -3.31694 
-1.13387 0.7074 -3.68628 -1.13387 1.42345 -3.68628 -1.12953 0.91254 -3.74578 
-1.12953 1.21831 -3.74578 -1.12891 0.49099 -3.54859 -1.12891 1.63985 -3.54859 
-1.12619 0.41765 -3.47712 -1.12619 1.71319 -3.47712 -1.12594 0.20802 -3.10252 
-1.12594 0.20802 -2.6342 -1.1199 0.26977 -3.25737 -1.1199 1.86108 -3.25737 
-1.11951 0.9651 -3.74811 -1.11951 1.16574 -3.74811 -1.11905 0.61582 -3.63089 
-1.11905 1.51503 -3.63089 -1.11869 0.75836 -3.69841 -1.11869 1.37248 -3.69841 
-1.11763 0.1973 -3.0376 -1.11763 0.1973 -2.69912 -1.11558 1.0152 -3.75031 
-1.11558 1.11565 -3.75031 -1.11283 1.06542 -3.75028 -1.11244 0.18988 -2.97252 
-1.11244 0.18988 -2.76419 -1.11033 0.18554 -2.90321 -1.11033 0.18554 -2.8335 
-1.10937 0.32447 -3.34322 -1.10937 1.80637 -3.34322 -1.109 0.5326 -3.56855 
-1.109 1.59824 -3.56855 -1.10615 0.25055 -3.19612 -1.10615 0.25055 -2.54059 
-1.10487 0.81055 -3.70815 -1.10487 1.32029 -3.70815 -1.10418 0.38653 -3.42393 
-1.10418 1.74432 -3.42393 -1.1041 0.45589 -3.49919 -1.1041 1.67496 -3.49919 
-1.10236 0.66081 -3.64559 -1.10236 1.47004 -3.64559 -1.09499 0.23428 -3.13264 
-1.09499 0.23428 -2.60408 -1.09278 0.86324 -3.71547 -1.09278 1.26761 -3.71547 
-1.09251 0.30061 -3.28461 -1.09251 1.83024 -3.28461 -1.09002 0.57579 -3.5867 
-1.09002 1.55506 -3.5867 -1.08605 0.71085 -3.65962 -1.08605 1.42 -3.65962 
-1.08599 0.22168 -3.06799 -1.08599 0.22168 -2.66873 -1.08423 0.35832 -3.36836 
-1.08423 1.77253 -3.36836 -1.08319 0.49561 -3.51972 -1.08319 1.63524 -3.51972 
-1.08166 0.91553 -3.7198 -1.08166 1.21531 -3.7198 -1.08116 0.42339 -3.4469 
-1.08116 1.70746 -3.4469 -1.0798 0.21258 -3.00327 -1.0798 0.21258 -2.73345 
-1.07787 0.27986 -3.22401 -1.07787 1.85099 -3.22401 -1.07647 0.9652 -3.72401 
-1.07647 1.16564 -3.72401 -1.07578 0.20715 -2.93797 -1.07578 0.20715 -2.79875 
-1.07454 0.20506 -2.86836 -1.07254 1.01537 -3.72607 -1.07254 1.11548 -3.72607 
-1.07235 0.61997 -3.6029 -1.07235 1.51088 -3.6029 -1.07122 0.76194 -3.6713 
-1.07122 1.36891 -3.6713 -1.07013 1.06542 -3.72609 -1.06642 0.33313 -3.31065 
-1.06642 1.79772 -3.31065 -1.06559 0.26247 -3.16208 -1.06559 0.26247 -2.57463 
-1.06322 0.53767 -3.5392 -1.06322 1.59317 -3.5392 -1.0603 0.39386 -3.39229 
-1.0603 1.73698 -3.39229 -1.05928 0.46202 -3.46863 -1.05928 1.66883 -3.46863 
-1.05792 0.81393 -3.68061 -1.05792 1.31692 -3.68061 -1.05714 0.6646 -3.6177 
-1.05714 1.46625 -3.6177 -1.05561 0.24818 -3.09787 -1.05561 0.24818 -2.63884 
-1.05083 0.31108 -3.25104 -1.05083 1.81977 -3.25104 -1.04814 0.23761 -3.03367 
-1.04814 0.23761 -2.70304 -1.04617 0.86667 -3.6875 -1.04617 1.26418 -3.6875 
-1.04459 0.58108 -3.55698 -1.04459 1.54976 -3.55698 -1.04311 0.23047 -2.96855 
-1.04311 0.23047 -2.76816 -1.04104 0.71491 -3.6313 -1.04104 1.41594 -3.6313 
-1.04056 0.22685 -2.90321 -1.04056 0.22685 -2.8335 -1.03974 0.91592 -3.69369 
-1.03974 1.21493 -3.69369 -1.03894 0.5019 -3.48892 -1.03894 1.62895 -3.48892 
-1.03763 0.43103 -3.41496 -1.03763 1.69982 -3.41496 -1.03752 0.29226 -3.1898 
-1.03752 0.29226 -2.54692 -1.03752 1.83859 -3.1898 -1.03466 0.96554 -3.69782 
-1.03466 1.1653 -3.69782 -1.03097 1.01542 -3.69986 -1.03097 1.11542 -3.69986 
-1.02866 0.38653 -3.34841 -1.02866 1.06542 -3.69983 -1.02866 1.74432 -3.34841 
-1.02833 0.62477 -3.57319 -1.02833 1.50608 -3.57319 -1.02655 0.27675 -3.12718 
-1.02655 0.27675 -2.60954 -1.02627 0.76652 -3.64253 -1.02627 1.36433 -3.64253 
-1.0192 0.54432 -3.50804 -1.0192 1.58652 -3.50804 -1.01797 0.26462 -3.06345 
-1.01797 0.26462 -2.67327 -1.01628 0.46972 -3.43631 -1.01628 1.66112 -3.43631 
-1.01342 0.66953 -3.58769 -1.01342 1.46132 -3.58769 -1.01321 0.81873 -3.65135 
-1.01321 1.31212 -3.65135 -1.01182 0.25591 -2.99888 -1.01182 0.25591 -2.73783 
-1.01152 0.36237 -3.28992 -1.01152 1.76848 -3.28992 -1.00812 0.25067 -2.93376 
-1.00812 0.25067 -2.80295 -1.00688 0.24893 -2.86836 -1.00569 0.42339 -3.37143 
-1.00569 1.70746 -3.37143 -1.00503 0.86684 -3.65899 -1.00503 1.26401 -3.65899 
-1.00177 0.58687 -3.52542 -1.00177 1.54398 -3.52542 -0.99859 0.91617 -3.66507 
-0.99859 1.21468 -3.66507 -0.99729 0.72022 -3.60071 -0.99729 1.41062 -3.60071 
-0.99646 0.34129 -3.22914 -0.99646 0.34129 -2.50757 -0.99646 1.78955 -3.22914 
-0.99629 0.50985 -3.4563 -0.99629 1.62099 -3.4563 -0.99341 0.96611 -3.66903 
-0.99341 1.16473 -3.66903 -0.98974 1.01606 -3.67094 -0.98974 1.11478 -3.67094 
-0.98853 1.06542 -3.67157 -0.98569 0.63082 -3.54132 -0.98569 1.50003 -3.54132 
-0.98396 0.46202 -3.39331 -0.98396 1.66883 -3.39331 -0.98392 0.32362 -3.16727 
-0.98392 0.32362 -2.56945 -0.98392 1.80723 -3.16727 -0.98293 0.77195 -3.61153 
-0.98293 1.35889 -3.61153 -0.97772 0.55132 -3.47486 -0.97772 1.57953 -3.47486 
-0.97547 0.41765 -3.3264 -0.97547 1.71319 -3.3264 -0.97339 0.81943 -3.62093 
-0.97339 1.31141 -3.62093 -0.97313 0.30902 -3.10163 -0.97313 0.30902 -2.63509 
-0.97131 0.67558 -3.55564 -0.97131 1.45526 -3.55564 -0.96548 0.29824 -3.03741 
-0.96548 0.29824 -2.6993 -0.96534 0.86751 -3.6285 -0.96534 1.26334 -3.6285 
-0.96367 0.5019 -3.41365 -0.96367 1.62895 -3.41365 -0.96062 0.59403 -3.49197 
-0.96062 1.53682 -3.49197 -0.9602 0.29092 -2.97196 -0.9602 0.29092 -2.76476 
-0.95871 0.91703 -3.63432 -0.95871 1.21381 -3.63432 -0.9587 0.3947 -3.26691 
-0.9587 1.73615 -3.26691 -0.95749 0.28713 -2.90656 -0.95749 0.28713 -2.83016 
-0.95546 0.72655 -3.56823 -0.95546 1.40429 -3.56823 -0.95366 0.96694 -3.63821 
-0.95366 1.16391 -3.63821 -0.9534 0.45589 -3.34849 -0.9534 1.67496 -3.34849 
-0.95098 1.01612 -3.64073 -0.95098 1.11473 -3.64073 -0.94984 1.06542 -3.64137 
-0.94501 0.63787 -3.50757 -0.94501 1.49298 -3.50757 -0.94466 0.37465 -3.20568 
-0.94466 0.37465 -2.53104 -0.94466 1.75619 -3.20568 -0.94454 0.54432 -3.43339 
-0.94454 1.58652 -3.43339 -0.94444 0.77318 -3.57917 -0.94444 1.35767 -3.57917 
-0.93493 0.82075 -3.58845 -0.93493 1.3101 -3.58845 -0.93287 0.49561 -3.3694 
-0.93287 1.63524 -3.3694 -0.93207 0.35806 -3.14098 -0.93207 0.35806 -2.59574 
-0.93207 1.77278 -3.14098 -0.93095 0.68274 -3.52164 -0.93095 1.44811 -3.52164 
-0.9272 0.86867 -3.5961 -0.9272 1.26217 -3.5961 -0.92717 0.58687 -3.45082 
-0.92717 1.54398 -3.45082 -0.92488 0.45155 -3.30243 -0.92488 1.6793 -3.30243 
-0.92249 0.34474 -3.07502 -0.92249 0.34474 -2.66169 -0.92249 1.78611 -3.07502 
-0.9206 0.91828 -3.6018 -0.9206 1.21256 -3.6018 -0.91846 0.72853 -3.53413 
-0.91846 1.40231 -3.53413 -0.91628 0.96705 -3.60603 -0.91628 1.16379 -3.60603 
-0.91552 0.33553 -3.0101 -0.91552 0.33553 -2.72662 -0.91357 1.0163 -3.60849 
-0.91357 1.11455 -3.60849 -0.91338 0.53767 -3.38936 -0.91338 1.59317 -3.38936 
-0.91267 1.06542 -3.60931 -0.91147 0.3295 -2.94455 -0.91147 0.3295 -2.79216 
-0.91127 0.63082 -3.46689 -0.91127 1.50003 -3.46689 -0.90951 0.32735 -2.86836 
-0.90899 0.42958 -3.24219 -0.90899 0.42958 -2.49452 -0.90899 1.70127 -3.24219 
-0.90757 0.77514 -3.54502 -0.90757 1.35571 -3.54502 -0.904 0.49099 -3.32367 
-0.904 1.63985 -3.32367 -0.89831 0.82244 -3.55427 -0.89831 1.3084 -3.55427 
-0.89695 0.67558 -3.48128 -0.89695 1.45526 -3.48128 -0.89561 0.58108 -3.408 
-0.89561 1.54976 -3.408 -0.89428 0.4115 -3.17877 -0.89428 0.4115 -2.55795 
-0.89428 1.71935 -3.17877 -0.89071 0.87033 -3.56188 -0.89071 1.26051 -3.56188 
-0.88478 0.91869 -3.56781 -0.88478 1.21215 -3.56781 -0.88436 0.72655 -3.49713 
-0.88436 1.40429 -3.49713 -0.88404 0.5326 -3.34359 -0.88404 1.59824 -3.34359 
-0.88279 0.39615 -3.11342 -0.88279 0.39615 -2.6233 -0.88279 1.7347 -3.11342 
-0.88053 0.96741 -3.57206 -0.88053 1.16344 -3.57206 -0.87939 0.62477 -3.42426 
-0.87939 1.50608 -3.42426 -0.87797 1.01636 -3.57461 -0.87797 1.11449 -3.57461 
-0.87712 0.48807 -3.27661 -0.87712 0.48807 -2.46011 -0.87712 1.06542 -3.57546 
-0.87712 1.64277 -3.27661 -0.87486 0.38373 -3.04748 -0.87486 0.38373 -2.68924 
-0.87486 1.74712 -3.04748 -0.87341 0.77318 -3.50815 -0.87341 1.35767 -3.50815 
-0.86904 0.37581 -2.98214 -0.86904 0.37581 -2.75458 -0.86904 1.75503 -2.98214 
-0.86589 0.57579 -3.36257 -0.86589 1.55506 -3.36257 -0.8649 0.66953 -3.43917 
-0.8649 1.46132 -3.43917 -0.86464 0.37207 -2.90656 -0.86464 0.37207 -2.83016 
-0.86413 0.82075 -3.51766 -0.86413 1.3101 -3.51766 -0.86046 0.46836 -3.2143 
-0.86046 0.46836 -2.52241 -0.86046 1.66248 -3.2143 -0.8568 0.52934 -3.29668 
-0.8568 0.52934 -2.44004 -0.8568 1.60151 -3.29668 -0.85649 0.86867 -3.52538 
-0.85649 1.26217 -3.52538 -0.85188 0.72022 -3.4553 -0.85188 1.41062 -3.4553 
-0.85079 0.91828 -3.53199 -0.85079 1.21256 -3.53199 -0.84969 0.61997 -3.38024 
-0.84969 1.51088 -3.38024 -0.84709 0.45137 -3.15042 -0.84709 0.45137 -2.58629 
-0.84709 1.67948 -3.15042 -0.84655 0.96705 -3.53631 -0.84655 1.16379 -3.53631 
-0.84409 1.0163 -3.53902 -0.84409 1.11455 -3.53902 -0.84328 1.06542 -3.53992 
-0.84105 0.77195 -3.46966 -0.84105 1.35889 -3.46966 -0.83831 0.57196 -3.31567 
-0.83831 0.57196 -2.42104 -0.83831 1.55889 -3.31567 -0.83707 0.43717 -3.08526 
-0.83707 0.43717 -2.65145 -0.83707 1.69368 -3.08526 -0.83489 0.6646 -3.39545 
-0.83489 1.46625 -3.39545 -0.83239 0.52707 -3.24903 -0.83239 0.52707 -2.48768 
-0.83239 1.60378 -3.24903 -0.83166 0.81943 -3.4792 -0.83166 1.31141 -3.4792 
-0.83045 0.42582 -3.01911 -0.83045 0.42582 -2.7176 -0.83045 1.70503 -3.01911 
-0.82409 0.86751 -3.48725 -0.82409 1.26334 -3.48725 -0.82392 0.42028 -2.94395 
-0.82392 0.42028 -2.79276 -0.82392 1.71057 -2.94395 -0.82174 0.41843 -2.86836 
-0.82174 1.71242 -2.86836 -0.82169 0.61582 -3.33354 -0.82169 0.61582 -2.40318 
-0.82169 1.51503 -3.33354 -0.82129 0.71491 -3.41155 -0.82129 1.41594 -3.41155 
-0.81826 0.91703 -3.49388 -0.81826 1.21381 -3.49388 -0.8169 0.50836 -3.18599 
-0.8169 0.50836 -2.55073 -0.8169 1.62249 -3.18599 -0.81437 0.96694 -3.49893 
-0.81437 1.16391 -3.49893 -0.81349 0.56945 -3.26832 -0.81349 0.56945 -2.46839 
-0.81349 1.56139 -3.26832 -0.81186 1.01612 -3.50161 -0.81186 1.11473 -3.50161 
-0.81122 1.06542 -3.50275 -0.81006 0.76652 -3.42631 -0.81006 1.36433 -3.42631 
-0.807 0.66081 -3.35023 -0.807 0.66081 -2.38648 -0.807 1.47004 -3.35023 
-0.80463 0.49235 -3.12099 -0.80463 0.49235 -2.61573 -0.80463 1.63849 -3.12099 
-0.80124 0.81873 -3.43938 -0.80124 0.81873 -2.29734 -0.80124 1.31212 -3.43938 
-0.79642 0.61334 -3.28665 -0.79642 0.61334 -2.45006 -0.79642 1.51751 -3.28665 
-0.7959 0.47926 -3.05528 -0.7959 0.47926 -2.68143 -0.7959 1.65159 -3.05528 
-0.7936 0.86684 -3.44756 -0.7936 0.86684 -2.28916 -0.7936 1.26401 -3.44756 
-0.79297 0.71085 -3.36654 -0.79297 0.71085 -2.37018 -0.79297 1.42 -3.36654 
-0.79088 0.56837 -3.21983 -0.79088 0.56837 -2.51689 -0.79088 1.56247 -3.21983 
-0.78752 0.91617 -3.45399 -0.78752 0.91617 -2.28272 -0.78752 1.21468 -3.45399 
-0.78568 0.47435 -2.98219 -0.78568 0.47435 -2.75453 -0.78568 1.6565 -2.98219 
-0.78568 1.6565 -2.75453 -0.78356 0.96611 -3.45918 -0.78356 0.96611 -2.27754 
-0.78356 1.16473 -3.45918 -0.78165 1.01606 -3.46285 -0.78165 1.11478 -3.46285 
-0.78132 0.65816 -3.30365 -0.78132 0.65816 -2.43307 -0.78132 1.47268 -3.30365 
-0.78129 0.76194 -3.38136 -0.78129 0.76194 -2.35535 -0.78129 1.36891 -3.38136 
-0.78127 0.47061 -2.90659 -0.78127 0.47061 -2.83012 -0.78127 1.66023 -2.90659 
-0.78127 1.66023 -2.83012 -0.78102 1.06542 -3.46406 -0.77636 0.55091 -3.1558 
-0.77636 0.55091 -2.58091 -0.77636 1.57993 -3.1558 -0.77337 0.61195 -3.2383 
-0.77337 0.61195 -2.49842 -0.77337 1.5189 -3.2383 -0.77198 0.81393 -3.39467 
-0.77198 0.81393 -2.34205 -0.77198 1.31692 -3.39467 -0.76631 0.7074 -3.31872 
-0.76631 0.7074 -2.418 -0.76631 1.42345 -3.31872 -0.76557 0.53583 -3.09045 
-0.76557 0.53583 -2.64627 -0.76557 1.59502 -3.09045 -0.76509 0.86667 -3.40641 
-0.76509 0.86667 -2.3303 -0.76509 1.26418 -3.40641 -0.7589 0.91592 -3.41285 
-0.7589 0.91592 -2.32387 -0.7589 1.21493 -3.41285 -0.75792 0.65667 -3.25583 
-0.75792 0.65667 -2.48089 -0.75792 1.47417 -3.25583 -0.75477 0.96554 -3.41792 
-0.75477 0.96554 -2.31879 -0.75477 1.1653 -3.41792 -0.75418 0.75836 -3.3339 
-0.75418 0.75836 -2.40282 -0.75418 1.37248 -3.3339 -0.75326 0.52959 -3.01794 
-0.75326 0.52959 -2.71878 -0.75326 1.60126 -3.01794 -0.75326 1.60126 -2.71878 
-0.75276 0.6118 -3.18912 -0.75276 0.6118 -2.5476 -0.75276 1.06542 -3.42393 
-0.75276 1.51904 -3.18912 -0.75272 1.01542 -3.42162 -0.75272 1.01542 -2.3151 
-0.75272 1.11542 -3.42162 -0.74549 0.52626 -2.94461 -0.74549 0.52626 -2.79211 
-0.74549 1.60459 -2.94461 -0.74549 1.60459 -2.79211 -0.74443 0.81055 -3.34771 
-0.74443 0.81055 -2.389 -0.74443 1.32029 -3.34771 -0.74304 0.52468 -2.86836 
-0.74304 1.60616 -2.86836 -0.74253 0.70568 -3.27101 -0.74253 0.70568 -2.46571 
-0.74253 1.42517 -3.27101 -0.73962 0.59524 -3.12443 -0.73962 0.59524 -2.61229 
-0.73962 1.5356 -3.12443 -0.73712 0.86324 -3.3598 -0.73712 0.86324 -2.37691 
-0.73712 1.26761 -3.3598 -0.73686 0.65634 -3.20691 -0.73686 0.65634 -2.5298 
-0.73686 1.4745 -3.20691 -0.73279 0.91553 -3.37093 -0.73279 0.91553 -2.36579 
-0.73279 1.21531 -3.37093 -0.72956 0.75571 -3.28503 -0.72956 0.75571 -2.45169 
-0.72956 1.37514 -3.28503 -0.72858 0.9652 -3.37612 -0.72858 0.9652 -2.3606 
-0.72858 1.16564 -3.37612 -0.72652 1.01537 -3.38005 -0.72652 1.01537 -2.35667 
-0.72652 1.11548 -3.38005 -0.7265 1.06542 -3.38246 -0.7265 1.06542 -2.35426 
-0.72497 0.58832 -3.05289 -0.72497 0.58832 -2.68383 -0.72497 1.54253 -3.05289 
-0.72497 1.54253 -2.68383 -0.72102 0.70502 -3.22188 -0.72102 0.70502 -2.51483 
-0.72102 1.42582 -3.22188 -0.71931 0.80767 -3.29903 -0.71931 0.80767 -2.43769 
-0.71931 1.32317 -3.29903 -0.7182 0.65717 -3.15703 -0.7182 0.65717 -2.57968 
-0.7182 1.47367 -3.15703 -0.71506 0.58361 -2.97974 -0.71506 0.58361 -2.75698 
-0.71506 1.54724 -2.97974 -0.71506 1.54724 -2.75698 -0.71166 0.86041 -3.31174 
-0.71166 0.86041 -2.42498 -0.71166 1.27044 -3.31174 -0.71009 0.58125 -2.90659 
-0.71009 0.58125 -2.83012 -0.71009 1.54959 -2.90659 -0.71009 1.54959 -2.83012 
-0.70768 0.75497 -3.23615 -0.70768 0.75497 -2.50056 -0.70768 1.37588 -3.23615 
-0.70681 0.91254 -3.32306 -0.70681 0.91254 -2.41365 -0.70681 1.21831 -3.32306 
-0.70448 0.9651 -3.33308 -0.70448 0.9651 -2.40363 -0.70448 1.16574 -3.33308 
-0.70231 1.06542 -3.33975 -0.70231 1.06542 -2.39696 -0.70228 1.0152 -3.33701 
-0.70228 1.0152 -2.3997 -0.70228 1.11565 -3.33701 -0.70228 1.11565 -2.3997 
-0.70201 0.70564 -3.17206 -0.70201 0.70564 -2.56466 -0.70201 1.42521 -3.17206 
-0.70142 0.64926 -3.08623 -0.70142 0.64926 -2.65049 -0.70142 1.48158 -3.08623 
-0.70142 1.48158 -2.65049 -0.69693 0.80552 -3.24933 -0.69693 0.80552 -2.48738 
-0.69693 1.32533 -3.24933 -0.68937 0.64358 -3.01426 -0.68937 0.64358 -2.72246 
-0.68937 1.48726 -3.01426 -0.68937 1.48726 -2.72246 -0.68879 0.85818 -3.26235 
-0.68879 0.85818 -2.47436 -0.68879 1.27266 -3.26235 -0.68831 0.75512 -3.18622 
-0.68831 0.75512 -2.5505 -0.68831 1.37573 -3.18622 -0.68831 1.37573 -2.5505 
-0.68736 0.7043 -3.12371 -0.68736 0.7043 -2.613 -0.68736 1.42655 -3.12371 
-0.68736 1.42655 -2.613 -0.68331 0.91004 -3.27357 -0.68331 0.91004 -2.46314 
-0.68331 1.22081 -3.27357 -0.68331 1.22081 -2.46314 -0.68212 0.64016 -2.9415 
-0.68212 0.64016 -2.79521 -0.68212 1.49068 -2.9415 -0.68212 1.49068 -2.79521 
-0.68049 0.9626 -3.28391 -0.68049 0.9626 -2.45281 -0.68049 1.16825 -3.28391 
-0.68049 1.16825 -2.45281 -0.68029 1.01515 -3.29306 -0.68029 1.01515 -2.44366 
-0.68029 1.1157 -3.29306 -0.68029 1.1157 -2.44366 -0.68024 1.06542 -3.29591 
-0.68024 1.06542 -2.4408 -0.6797 0.63902 -2.86836 -0.6797 1.49182 -2.86836 
-0.67715 0.80548 -3.19948 -0.67715 0.80548 -2.53723 -0.67715 1.32537 -3.19948 
-0.67715 1.32537 -2.53723 -0.67317 0.75364 -3.1381 -0.67317 0.75364 -2.59861 
-0.67317 1.3772 -3.1381 -0.67317 1.3772 -2.59861 -0.67276 0.69742 -3.0522 
-0.67276 0.69742 -2.68451 -0.67276 1.43342 -3.0522 -0.67276 1.43342 -2.68451 
-0.66857 0.85658 -3.2118 -0.66857 0.85658 -2.52491 -0.66857 1.27427 -3.2118 
-0.66857 1.27427 -2.52491 -0.6629 0.6928 -2.97925 -0.6629 0.6928 -2.75747 
-0.6629 1.43805 -2.97925 -0.6629 1.43805 -2.75747 -0.66259 0.90827 -3.22315 
-0.66259 0.90827 -2.51356 -0.66259 1.22258 -3.22315 -0.66259 1.22258 -2.51356 
-0.66151 0.80413 -3.15174 -0.66151 0.80413 -2.58497 -0.66151 1.32671 -3.15174 
-0.66151 1.32671 -2.58497 -0.66035 0.75296 -3.0893 -0.66035 0.75296 -2.64742 
-0.66035 1.06542 -3.25104 -0.66035 1.06542 -2.48567 -0.66035 1.37788 -3.0893 
-0.66035 1.37788 -2.64742 -0.65922 0.9604 -3.23349 -0.65922 0.9604 -2.50322 
-0.65922 1.17044 -3.23349 -0.65922 1.17044 -2.50322 -0.65847 1.01284 -3.2428 
-0.65847 1.01284 -2.49392 -0.65847 1.11801 -3.2428 -0.65847 1.11801 -2.49392 
-0.65795 0.69048 -2.90614 -0.65795 0.69048 -2.83057 -0.65795 1.44037 -2.90614 
-0.65795 1.44037 -2.83057 -0.65245 0.85516 -3.1643 -0.65245 0.85516 -2.57242 
-0.65245 1.27569 -3.1643 -0.65245 1.27569 -2.57242 -0.64817 0.80324 -3.10301 
-0.64817 0.80324 -2.63371 -0.64817 1.3276 -3.10301 -0.64817 1.3276 -2.63371 
-0.64785 0.74744 -3.01693 -0.64785 0.74744 -2.71978 -0.64785 1.38341 -3.01693 
-0.64785 1.38341 -2.71978 -0.64604 0.90798 -3.17658 -0.64604 0.90798 -2.56013 
-0.64604 1.22287 -3.17658 -0.64604 1.22287 -2.56013 -0.64269 1.06542 -3.20525 
-0.64269 1.06542 -2.53147 -0.64227 0.96011 -3.18714 -0.64227 0.96011 -2.54958 
-0.64227 1.17073 -3.18714 -0.64227 1.17073 -2.54958 -0.64117 1.0128 -3.19679 
-0.64117 1.0128 -2.53992 -0.64117 1.11805 -3.19679 -0.64117 1.11805 -2.53992 
-0.64042 0.74364 -2.94376 -0.64042 0.74364 -2.79296 -0.64042 1.38721 -2.94376 
-0.64042 1.38721 -2.79296 -0.63868 0.85427 -3.11604 -0.63868 0.85427 -2.62067 
-0.63868 1.27657 -3.11604 -0.63868 1.27657 -2.62067 -0.63773 0.74272 -2.86836 
-0.63773 1.38813 -2.86836 -0.6373 0.80297 -3.05394 -0.6373 0.80297 -2.68277 
-0.6373 1.32788 -3.05394 -0.6373 1.32788 -2.68277 -0.63173 0.90694 -3.12841 
-0.63173 0.90694 -2.6083 -0.63173 1.22391 -3.12841 -0.63173 1.22391 -2.6083 
-0.62762 0.96008 -3.14001 -0.62762 0.96008 -2.59671 -0.62762 1.17077 -3.14001 
-0.62762 1.17077 -2.59671 -0.62729 1.06542 -3.15864 -0.62729 1.06542 -2.57807 
-0.62729 0.85392 -3.06717 -0.62729 0.85392 -2.66955 -0.62729 1.27693 -3.06717 
-0.62729 1.27693 -2.66955 -0.62719 0.79826 -2.98103 -0.62719 0.79826 -2.75569 
-0.62719 1.33259 -2.98103 -0.62719 1.33259 -2.75569 -0.62608 1.01267 -3.14973 
-0.62608 1.01267 -2.58699 -0.62608 1.11817 -3.14973 -0.62608 1.11817 -2.58699 
-0.62166 0.79705 -2.90615 -0.62166 0.79705 -2.83057 -0.62166 1.3338 -2.90615 
-0.62166 1.3338 -2.83057 -0.61976 0.90635 -3.07931 -0.61976 0.90635 -2.65741 
-0.61976 1.22449 -3.07931 -0.61976 1.22449 -2.65741 -0.6183 0.8541 -3.01779 
-0.6183 0.8541 -2.71893 -0.6183 1.27675 -3.01779 -0.6183 1.27675 -2.71893 
-0.61513 0.95947 -3.09111 -0.61513 0.95947 -2.64561 -0.61513 1.17138 -3.09111 
-0.61513 1.17138 -2.64561 -0.6142 1.06542 -3.11134 -0.6142 1.06542 -2.62538 
-0.6134 1.01263 -3.10224 -0.6134 1.01263 -2.63447 -0.6134 1.11821 -3.10224 
-0.6134 1.11821 -2.63447 -0.61027 0.90638 -3.02995 -0.61027 0.90638 -2.70677 
-0.61027 1.22446 -3.02995 -0.61027 1.22446 -2.70677 -0.61008 0.8523 -2.94328 
-0.61008 0.8523 -2.79343 -0.61008 1.27855 -2.94328 -0.61008 1.27855 -2.79343 
-0.60734 0.8517 -2.86836 -0.60734 1.27915 -2.86836 -0.60511 0.95913 -3.04164 
-0.60511 0.95913 -2.69508 -0.60511 1.17171 -3.04164 -0.60511 1.17171 -2.69508 
-0.60344 0.90613 -2.98099 -0.60344 0.90613 -2.75572 -0.60344 1.06542 -3.06345 
-0.60344 1.06542 -2.67327 -0.60344 1.22471 -2.98099 -0.60344 1.22471 -2.75572 
-0.60283 1.0122 -3.05281 -0.60283 1.0122 -2.6839 -0.60283 1.11865 -3.05281 
-0.60283 1.11865 -2.6839 -0.59792 0.90492 -2.90612 -0.59792 0.90492 -2.8306 
-0.59792 1.22592 -2.90612 -0.59792 1.22592 -2.8306 -0.59775 0.95886 -2.99283 
-0.59775 0.95886 -2.74389 -0.59775 1.17198 -2.99283 -0.59775 1.17198 -2.74389 
-0.59505 1.06542 -3.01509 -0.59505 1.06542 -2.72163 -0.59495 1.01216 -3.0043 
-0.59495 1.01216 -2.73242 -0.59495 1.11868 -3.0043 -0.59495 1.11868 -2.73242 
-0.59279 0.95885 -2.94372 -0.59279 0.95885 -2.793 -0.59279 1.172 -2.94372 
-0.59279 1.172 -2.793 -0.58996 0.95854 -2.86836 -0.58996 1.1723 -2.86836 
-0.58944 1.01206 -2.95518 -0.58944 1.01206 -2.78154 -0.58944 1.11879 -2.95518 
-0.58944 1.11879 -2.78154 -0.58905 1.06542 -2.96638 -0.58905 1.06542 -2.77034 
-0.58637 1.01202 -2.90612 -0.58637 1.01202 -2.8306 -0.58637 1.11882 -2.90612 
-0.58637 1.11882 -2.8306 -0.58543 1.06542 -2.91743 -0.58543 1.06542 -2.81929 
-0.58423 1.06542 -2.86836 -2.31475 0.94837 -0.72241 -2.31354 0.94837 -0.77147 
-2.31354 0.94837 -0.67334 -2.31261 0.89496 -0.76017 -2.31261 0.89496 -0.68465 
-2.31261 1.00177 -0.76017 -2.31261 1.00177 -0.68465 -2.30993 0.94837 -0.82042 
-2.30993 0.94837 -0.62439 -2.30954 0.895 -0.80922 -2.30954 0.895 -0.63559 
-2.30954 1.00173 -0.80922 -2.30954 1.00173 -0.63559 -2.30902 0.84149 -0.72241 
-2.30902 1.05524 -0.72241 -2.30619 0.84179 -0.79777 -2.30619 0.84179 -0.64705 
-2.30619 1.05494 -0.79777 -2.30619 1.05494 -0.64705 -2.30403 0.89511 -0.85835 
-2.30403 0.89511 -0.58646 -2.30403 1.00162 -0.85835 -2.30403 1.00162 -0.58646 
-2.30392 0.94837 -0.86914 -2.30392 0.94837 -0.57568 -2.30123 0.8418 -0.84688 
-2.30123 0.8418 -0.59793 -2.30123 1.05493 -0.84688 -2.30123 1.05493 -0.59793 
-2.30106 0.78787 -0.76017 -2.30106 0.78787 -0.68464 -2.30106 1.10886 -0.76017 
-2.30106 1.10886 -0.68464 -2.29615 0.89514 -0.90686 -2.29615 0.89514 -0.53795 
-2.29615 1.00159 -0.90686 -2.29615 1.00159 -0.53795 -2.29553 0.78908 -0.83504 
-2.29553 0.78908 -0.60977 -2.29553 0.94837 -0.9175 -2.29553 0.94837 -0.52732 
-2.29553 1.10766 -0.83504 -2.29553 1.10766 -0.60977 -2.29387 0.84208 -0.89569 
-2.29387 0.84208 -0.54913 -2.29387 1.05465 -0.89569 -2.29387 1.05465 -0.54913 
-2.29164 0.73464 -0.72241 -2.29164 1.16209 -0.72241 -2.2889 0.73524 -0.79733 
-2.2889 0.73524 -0.64748 -2.2889 1.16149 -0.79733 -2.2889 1.16149 -0.64748 
-2.28871 0.78933 -0.884 -2.28871 0.78933 -0.56081 -2.28871 1.10741 -0.884 
-2.28871 1.10741 -0.56081 -2.28558 0.89558 -0.95629 -2.28558 0.89558 -0.48852 
-2.28558 1.00116 -0.95629 -2.28558 1.00116 -0.48852 -2.28478 0.94837 -0.96539 
-2.28478 0.94837 -0.47943 -2.28385 0.84241 -0.94516 -2.28385 0.84241 -0.49966 
-2.28385 1.05432 -0.94516 -2.28385 1.05432 -0.49966 -2.28067 0.73704 -0.87184 
-2.28067 0.73704 -0.57298 -2.28067 1.15969 -0.87184 -2.28067 1.15969 -0.57298 
-2.27922 0.7893 -0.93335 -2.27922 0.7893 -0.51146 -2.27922 1.10744 -0.93335 
-2.27922 1.10744 -0.51146 -2.27732 0.67999 -0.76019 -2.27732 0.67999 -0.68462 
-2.27732 1.21674 -0.76019 -2.27732 1.21674 -0.68462 -2.2729 0.89562 -1.00378 
-2.2729 0.89562 -0.44104 -2.2729 1.00112 -1.00378 -2.2729 1.00112 -0.44104 
-2.27179 0.6812 -0.83508 -2.27179 0.6812 -0.60974 -2.27179 1.21553 -0.83508 
-2.27179 1.21553 -0.60974 -2.27169 0.73686 -0.92121 -2.27169 0.73686 -0.5236 
-2.27169 1.15987 -0.92121 -2.27169 1.15987 -0.5236 -2.27169 0.94837 -1.01269 
-2.27169 0.94837 -0.43212 -2.27136 0.84302 -0.99406 -2.27136 0.84302 -0.45076 
-2.27136 1.05371 -0.99406 -2.27136 1.05371 -0.45076 -2.26725 0.78988 -0.98246 
-2.26725 0.78988 -0.46235 -2.26725 1.10685 -0.98246 -2.26725 1.10685 -0.46235 
-2.26168 0.68591 -0.90799 -2.26168 0.68591 -0.53682 -2.26168 1.21082 -0.90799 
-2.26168 1.21082 -0.53682 -2.26125 0.62566 -0.72241 -2.26125 1.27107 -0.72241 
-2.2603 0.73722 -0.97009 -2.2603 0.73722 -0.47472 -2.2603 1.15951 -0.97009 
-2.2603 1.15951 -0.47472 -2.25855 0.62658 -0.79781 -2.25855 0.62658 -0.64701 
-2.25855 1.27015 -0.79781 -2.25855 1.27015 -0.64701 -2.25781 0.89574 -1.05084 
-2.25781 0.89574 -0.39397 -2.25781 1.00099 -1.05084 -2.25781 1.00099 -0.39397 
-2.25671 0.84305 -1.04119 -2.25671 0.84305 -0.40363 -2.25671 1.05368 -1.04119 
-2.25671 1.05368 -0.40363 -2.25629 0.94837 -1.0593 -2.25629 0.94837 -0.38552 
-2.25294 0.79092 -1.03063 -2.25294 0.79092 -0.41418 -2.25294 1.10581 -1.03063 
-2.25294 1.10581 -0.41418 -2.25113 0.63038 -0.87098 -2.25113 0.63038 -0.57383 
-2.25113 1.26635 -0.87098 -2.25113 1.26635 -0.57383 -2.2508 0.68619 -0.95706 
-2.2508 0.68619 -0.48776 -2.2508 1.21055 -0.95706 -2.2508 1.21055 -0.48776 
-2.24653 0.7381 -1.01834 -2.24653 0.7381 -0.42647 -2.24653 1.15863 -1.01834 
-2.24653 1.15863 -0.42647 -2.24102 0.57342 -0.76019 -2.24102 0.57342 -0.68462 
-2.24102 1.32331 -0.76019 -2.24102 1.32331 -0.68462 -2.24051 0.89578 -1.09685 
-2.24051 0.89578 -0.34797 -2.24051 1.00095 -1.09685 -2.24051 1.00095 -0.34797 
-2.23976 0.84335 -1.08754 -2.23976 0.84335 -0.35727 -2.23976 1.05338 -1.08754 
-2.23976 1.05338 -0.35727 -2.23863 0.63591 -0.94335 -2.23863 0.63591 -0.50146 
-2.23863 0.94837 -1.10509 -2.23863 0.94837 -0.33972 -2.23863 1.26083 -0.94335 
-2.23863 1.26083 -0.50146 -2.23747 0.68708 -1.00579 -2.23747 0.68708 -0.43902 
-2.23747 1.20966 -1.00579 -2.23747 1.20966 -0.43902 -2.23639 0.79121 -1.0772 
-2.23639 0.79121 -0.36761 -2.23639 1.10552 -1.0772 -2.23639 1.10552 -0.36761 
-2.23608 0.57574 -0.8333 -2.23608 0.57574 -0.61152 -2.23608 1.32099 -0.8333 
-2.23608 1.32099 -0.61152 -2.23041 0.73952 -1.06585 -2.23041 0.73952 -0.37896 
-2.23041 1.15721 -1.06585 -2.23041 1.15721 -0.37896 -2.22622 0.58037 -0.90625 
-2.22622 0.58037 -0.53856 -2.22622 1.31636 -0.90625 -2.22622 1.31636 -0.53856 
-2.22581 0.63659 -0.99215 -2.22581 0.63659 -0.45266 -2.22581 1.26015 -0.99215 
-2.22581 1.26015 -0.45266 -2.22182 0.68842 -1.05353 -2.22182 0.68842 -0.39128 
-2.22182 1.20831 -1.05353 -2.22182 1.20831 -0.39128 -2.21928 0.52196 -0.72241 
-2.21928 1.37477 -0.72241 -2.21874 0.94837 -1.14996 -2.21874 0.94837 -0.29485 
-2.21868 0.89809 -1.14711 -2.21868 0.89809 -0.29771 -2.21868 0.99864 -1.14711 
-2.21868 0.99864 -0.29771 -2.21849 0.84554 -1.13796 -2.21849 0.84554 -0.30685 
-2.21849 1.05119 -1.13796 -2.21849 1.05119 -0.30685 -2.21686 0.52311 -0.79555 
-2.21686 0.52311 -0.64926 -2.21686 1.37363 -0.79555 -2.21686 1.37363 -0.64926 
-2.21567 0.79298 -0.31719 -2.21567 1.10375 -1.12762 -2.21567 1.10375 -0.31719 
-2.21162 0.58724 -0.97776 -2.21162 0.58724 -0.46705 -2.21162 1.30949 -0.97776 
-2.21162 1.30949 -0.46705 -2.21067 0.63806 -0.40454 -2.21067 1.25867 -1.04027 
-2.21067 1.25867 -0.40454 -2.21019 0.74113 -0.32841 -2.21019 1.15561 -1.1164 
-2.21019 1.15561 -0.32841 -2.2096 0.52653 -0.8683 -2.2096 0.52653 -0.57651 
-2.2096 1.3702 -0.8683 -2.2096 1.3702 -0.57651 -2.20205 0.68846 -0.34143 
-2.20205 1.20827 -1.10338 -2.20205 1.20827 -0.34143 -2.19755 0.53221 -0.94028 
-2.19755 0.53221 -0.50454 -2.19755 1.36452 -0.94028 -2.19755 1.36452 -0.50454 
-2.19697 0.58858 -0.41871 -2.19697 1.30815 -1.02611 -2.19697 1.30815 -0.41871 
-2.1967 0.89814 -0.25375 -2.1967 0.99859 -1.19106 -2.1967 0.99859 -0.25375 
-2.19667 0.94837 -1.1938 -2.19667 0.94837 -0.25101 -2.1945 0.84805 -0.25768 
-2.1945 1.04868 -1.18713 -2.1945 1.04868 -0.25768 -2.19217 0.79548 -0.2677 
-2.19217 1.10125 -1.17711 -2.19217 1.10125 -0.2677 -2.1913 0.63791 -0.35461 
-2.1913 1.25882 -1.0902 -2.1913 1.25882 -0.35461 -2.18889 0.4642 -0.76064 
-2.18889 0.4642 -0.68417 -2.18889 1.43253 -0.76064 -2.18889 1.43253 -0.68417 
-2.18732 0.74335 -0.27903 -2.18732 1.15338 -1.16579 -2.18732 1.15338 -0.27903 
-2.18391 0.46655 -0.83378 -2.18391 0.46655 -0.61103 -2.18391 1.43018 -0.83378 
-2.18391 1.43018 -0.61103 -2.18077 0.54012 -0.43373 -2.18077 1.35661 -1.01108 
-2.18077 1.35661 -0.43373 -2.17967 0.69061 -0.29173 -2.17967 1.20612 -1.15308 
-2.17967 1.20612 -0.29173 -2.17796 0.58796 -0.36888 -2.17796 1.30877 -1.07593 
-2.17796 1.30877 -0.36888 -2.174 0.47126 -0.90694 -2.174 0.47126 -0.53787 
-2.174 1.42547 -0.90694 -2.174 1.42547 -0.53787 -2.17248 0.94837 -0.2083 
-2.17246 0.89831 -0.21072 -2.17246 0.99842 -1.23409 -2.17246 0.99842 -0.21072 
-2.1704 0.84815 -0.21464 -2.1704 1.04859 -1.23017 -2.1704 1.04859 -0.21464 
-2.16942 0.63865 -0.30573 -2.16942 1.25808 -1.13908 -2.16942 1.25808 -0.30573 
-2.16619 0.79848 -0.21984 -2.16619 1.09826 -1.22498 -2.16619 1.09826 -0.21984 
-2.16212 0.53929 -0.38385 -2.16212 1.35744 -1.06096 -2.16212 1.35744 -0.38385 
-2.16186 0.74618 -0.23096 -2.16186 1.15055 -1.21385 -2.16186 1.15055 -0.23096 
-2.15935 0.47819 -0.46634 -2.15935 1.41855 -0.97848 -2.15935 1.41855 -0.46634 
-2.15645 0.58862 -0.31976 -2.15645 1.30811 -1.12505 -2.15645 1.30811 -0.31976 
-2.15594 0.40763 -0.72241 -2.15594 1.4891 -0.72241 -2.15454 0.6935 -0.24305 
-2.15454 1.20324 -1.20176 -2.15454 1.20324 -0.24305 -2.15349 0.4092 -0.79866 
-2.15349 0.4092 -0.64616 -2.15349 1.48753 -0.79866 -2.15349 1.48753 -0.64616 
-2.14625 0.89836 -0.16915 -2.14625 0.99837 -0.16915 -2.14622 0.49474 -0.40165 
-2.14622 0.94837 -0.16684 -2.14622 1.40199 -1.04316 -2.14622 1.40199 -0.40165 
-2.14571 0.41253 -0.87198 -2.14571 0.41253 -0.57283 -2.14571 1.4842 -0.87198 
-2.14571 1.4842 -0.57283 -2.1448 0.64131 -0.25687 -2.1448 1.25543 -1.18794 
-2.1448 1.25543 -0.25687 -2.14421 0.84849 -0.17284 -2.14421 1.04824 -1.27197 
-2.14421 1.04824 -0.17284 -2.14106 0.53962 -0.33493 -2.14106 1.35711 -1.10988 
-2.14106 1.35711 -0.33493 -2.14008 0.79886 -0.17791 -2.14008 1.09787 -1.2669 
-2.14008 1.09787 -0.17791 -2.13389 0.74961 -0.18435 -2.13389 1.14712 -1.26046 
-2.13389 1.14712 -0.18435 -2.13341 0.41877 -0.50031 -2.13341 1.47796 -0.9445 
-2.13341 1.47796 -0.50031 -2.13267 0.59034 -0.27205 -2.13267 1.30639 -1.17276 
-2.13267 1.30639 -0.27205 -2.127 0.69687 -0.19609 -2.127 1.19986 -1.24872 
-2.127 1.19986 -0.19609 -2.12561 0.49489 -0.35246 -2.12561 1.40184 -1.09235 
-2.12561 1.40184 -0.35246 -2.12262 0.43386 -0.43496 -2.12262 1.46288 -1.00985 
-2.12262 1.46288 -0.43496 -2.11796 0.94837 -0.12671 -2.1177 0.35355 -0.76064 
-2.1177 0.35355 -0.68417 -2.1177 1.54318 -0.76064 -2.1177 1.54318 -0.68417 
-2.11769 0.64488 -0.2094 -2.11769 1.25185 -1.23541 -2.11769 1.25185 -0.2094 
-2.11766 0.54111 -0.28712 -2.11766 1.35563 -1.1577 -2.11766 1.35563 -0.28712 
-2.11733 0.899 -0.12791 -2.11733 0.99773 -0.12791 -2.11542 0.84906 -0.13159 
-2.11542 1.04767 -0.13159 -2.11329 0.35729 -0.83623 -2.11329 0.35729 -0.60858 
-2.11329 1.53944 -0.83623 -2.11329 1.53944 -0.60858 -2.11146 0.79911 -0.13677 
-2.11146 1.09762 -1.30804 -2.11146 1.09762 -0.13677 -2.1081 0.45131 -0.37094 
-2.1081 1.44542 -1.07387 -2.1081 1.44542 -0.37094 -2.10601 0.59379 -0.22423 
-2.10601 1.30294 -1.22059 -2.10601 1.30294 -0.22423 -2.10538 0.74978 -0.14321 
-2.10538 1.14695 -1.3016 -2.10538 1.14695 -0.14321 -2.10308 0.3622 -0.53548 
-2.10308 1.53453 -0.90933 -2.10308 1.53453 -0.53548 -2.10256 0.49628 -0.30411 
-2.10256 1.40045 -1.1407 -2.10256 1.40045 -0.30411 -2.09774 0.70167 -0.15139 
-2.09774 1.19506 -1.29343 -2.09774 1.19506 -0.15139 -2.09434 0.3753 -0.46978 
-2.09434 1.52144 -0.97503 -2.09434 1.52144 -0.46978 -2.09198 0.54375 -0.24053 
-2.09198 1.35298 -1.20428 -2.09198 1.35298 -0.24053 -2.08892 0.64946 -0.16445 
-2.08892 1.24727 -1.28036 -2.08892 1.24727 -0.16445 -2.08776 0.94837 -0.08801 
-2.08712 0.89906 -0.08915 -2.08712 0.99767 -0.08915 -2.08549 0.4524 -0.32244 
-2.08549 1.44434 -1.12237 -2.08549 1.44434 -0.32244 -2.0846 0.84988 -0.09183 
-2.0846 1.04685 -0.09183 -2.08208 0.3913 -0.40478 -2.08208 1.50543 -1.04003 
-2.08208 1.50543 -0.40478 -2.08071 0.79998 -0.09688 -2.08071 1.09675 -0.09688 
-2.07769 0.59785 -0.17921 -2.07769 1.29888 -0.17921 -2.07728 0.49876 -0.25723 
-2.07728 1.39797 -1.18759 -2.07728 1.39797 -0.25723 -2.07724 0.30137 -0.72241 
-2.07724 1.59536 -0.72241 -2.07506 0.30322 -0.798 -2.07506 0.30322 -0.64681 
-2.07506 1.59351 -0.798 -2.07506 1.59351 -0.64681 -2.07489 0.75045 -0.10352 
-2.07489 1.14628 -1.34129 -2.07489 1.14628 -0.10352 -2.06853 0.30876 -0.57165 
-2.06853 1.58797 -0.87316 -2.06853 1.58797 -0.57165 -2.06732 0.70237 -0.11157 
-2.06732 1.19436 -0.11157 -2.06659 0.41001 -0.34173 -2.06659 1.48672 -1.10308 
-2.06659 1.48672 -0.34173 -2.06409 0.54754 -0.19531 -2.06409 1.34919 -0.19531 
-2.06191 0.32011 -0.5055 -2.06191 1.57662 -0.93931 -2.06191 1.57662 -0.5055 
-2.06067 0.4549 -0.27509 -2.06067 1.44183 -1.16972 -2.06067 1.44183 -0.27509 
-2.05792 0.6549 -0.1211 -2.05792 1.24184 -0.1211 -2.0557 0.94837 -0.05085 
-2.05488 0.89924 -0.05175 -2.05488 0.99749 -0.05175 -2.05242 0.84999 -0.05446 
-2.05242 1.04674 -0.05446 -2.05189 0.33431 -0.44034 -2.05189 1.56242 -1.00447 
-2.05189 1.56242 -0.44034 -2.04929 0.50291 -0.21053 -2.04929 1.39382 -0.21053 
-2.04819 0.80123 -0.05877 -2.04819 1.09551 -0.05877 -2.0471 0.60317 -0.13547 
-2.0471 1.29357 -0.13547 -2.04249 0.75162 -0.06538 -2.04249 1.14512 -0.06538 
-2.04218 0.41228 -0.29409 -2.04218 1.48445 -1.15073 -2.04218 1.48445 -0.29409 
-2.03852 0.35131 -0.37646 -2.03852 1.54543 -1.06835 -2.03852 1.54543 -0.37646 
-2.03484 0.70369 -0.0731 -2.03484 1.19304 -0.0731 -2.03434 0.25502 -0.76061 
-2.03434 0.25502 -0.68421 -2.03434 1.64172 -0.76061 -2.03434 1.64172 -0.68421 
-2.03408 0.55247 -0.15159 -2.03408 1.34426 -0.15159 -2.03309 0.45873 -0.22819 
-2.03309 1.438 -0.22819 -2.02993 0.25876 -0.60863 -2.02993 1.63798 -0.83619 
-2.02993 1.63798 -0.60863 -2.02556 0.65612 -0.08262 -2.02556 1.24061 -0.08262 
-2.02412 0.26667 -0.54329 -2.02412 1.63006 -0.90152 -2.02412 1.63006 -0.54329 
-2.02185 0.37102 -0.31416 -2.02185 0.94837 -0.0153 -2.02185 1.52572 -1.13065 
-2.02185 1.52572 -0.31416 -2.021 0.8993 -0.01615 -2.021 0.99743 -0.01615 
-2.01958 0.50771 -0.1665 -2.01958 1.38902 -0.1665 -2.01845 0.85035 -0.0187 
-2.01845 1.04638 -0.0187 -2.01618 0.27909 -0.47734 -2.01618 1.61764 -0.96747 
-2.01618 1.61764 -0.47734 -2.01494 0.41555 -0.24718 -2.01494 1.48118 -0.24718 
-2.01462 0.60949 -0.09364 -2.01462 1.28724 -0.09364 -2.0142 0.80164 -0.02295 
-2.0142 1.0951 -0.02295 -2.00827 0.75328 -0.02889 -2.00827 1.14346 -0.02889 
-2.0047 0.29444 -0.412 -2.0047 1.60229 -1.03282 -2.0047 1.60229 -0.412 
-2.00337 0.46402 -0.18277 -2.00337 1.43271 -0.18277 -2.00203 0.55852 -0.10949 
-2.00203 1.33821 -0.10949 -2.00066 0.70539 -0.03649 -2.00066 1.19135 -0.03649 
-1.99498 0.37394 -0.26709 -1.99498 1.52279 -0.26709 -1.99141 0.65808 -0.04575 
-1.99141 1.23865 -0.04575 -1.98999 0.31252 -0.34857 -1.98999 1.58421 -1.09624 
-1.98999 1.58421 -0.34857 -1.98771 1.38297 -0.12387 -1.98751 1.68429 -0.7986 
-1.98751 1.68429 -0.64621 -1.98631 0.94837 0.01855 -1.98559 0.42062 -0.2014 
-1.98559 1.47612 -0.2014 -1.98541 0.89924 0.01773 -1.98541 0.99749 0.01773 
-1.98345 1.67826 -0.86414 -1.98345 1.67826 -0.58067 -1.9827 0.84999 0.01527 
-1.9827 1.04674 0.01527 -1.98052 1.28526 -0.05663 -1.97838 0.80123 0.01104 
-1.97838 1.09551 0.01104 -1.97649 1.66905 -0.92907 -1.97649 1.66905 -0.51574 
-1.97409 0.33449 -0.28833 -1.97409 1.56224 -0.28833 -1.97181 1.42692 -0.13995 
-1.97177 0.75162 0.00533 -1.97177 1.14512 0.00533 -1.96803 1.33105 -0.06912 
-1.96691 0.241 -0.44978 -1.96691 1.65573 -0.99503 -1.96691 1.65573 -0.44978 
-1.96611 0.37855 -0.22136 -1.96611 1.51818 -0.22136 -1.96405 1.19304 -0.00231 
-1.95454 1.24061 -0.01159 -1.95443 1.46947 -0.15738 -1.95432 0.2576 -0.38509 
-1.95432 1.63913 -1.05973 -1.95432 1.63913 -0.38509 -1.95396 1.37592 -0.08319 
-1.94914 0.94837 0.0506 -1.948 0.89906 0.04997 -1.948 0.99767 0.04997 
-1.94558 0.33883 -0.24228 -1.94558 1.5579 -0.24228 -1.94532 0.84988 0.04745 
-1.94532 1.04685 0.04745 -1.94352 1.28724 -0.02254 -1.94028 0.27764 -0.32386 
-1.94028 1.61909 -0.32386 -1.94027 1.09675 0.04356 -1.93836 1.41976 -0.09879 
-1.93531 1.51189 -0.17711 -1.93364 1.14628 0.03773 -1.92559 1.19436 0.03017 
-1.92351 0.3006 -0.26436 -1.92351 1.59614 -0.26436 -1.91502 1.55177 -0.19745 
-1.91045 0.94837 0.0808 -1.90924 0.899 0.08018 -1.90924 0.99773 0.08018 
-1.90557 1.04767 0.07826 -1.90251 1.6725 -0.36162 -1.90038 1.09762 0.07431 
-1.89329 1.5904 -0.21934 -1.88746 0.24531 -0.30084 -1.88746 1.65142 -0.30084 
-1.87032 0.94837 0.10906 -1.87032 1.62726 -0.24236 -1.86801 0.99837 0.1091 
-1.86431 1.04824 0.10705 -1.83256 1.68066 -0.28012 -1.82644 0.99842 0.13531 
-0.73621 1.5904 -1.22548 -0.71448 1.55177 -1.24736 -0.70599 1.59614 -1.18045 
-0.69586 1.14628 -1.48254 -0.69419 1.51189 -1.2677 -0.68392 1.5579 -1.20253 
-0.67553 1.37592 -1.36162 -0.67517 0.2576 -0.38509 -0.67506 1.46947 -1.28744 
-0.67496 1.24061 -1.43322 -0.66544 1.19304 -1.4425 -0.66339 1.51818 -1.22345 
-0.66258 0.241 -0.44978 -0.66147 1.33105 -1.37569 -0.65772 1.14512 -1.45015 
-0.65769 1.42692 -1.30487 -0.6554 1.56224 -1.15648 -0.65111 1.09551 -1.45585 
-0.64898 1.28526 -1.38818 -0.64409 0.89924 0.01773 -0.6439 1.47612 -1.24341 
-0.64319 0.94837 0.01855 -0.64179 1.38297 -1.32094 -0.63951 0.31252 -0.34857 
-0.63951 1.58421 -1.09624 -0.63951 1.58421 -0.34857 -0.63809 1.23865 -1.39907 
-0.63451 1.52279 -1.17772 -0.62883 1.19135 -1.40832 -0.62747 1.33821 -1.33532 
-0.62612 1.43271 -1.26205 -0.6248 0.29444 -0.412 -0.6248 1.60229 -1.03282 
-0.6248 1.60229 -0.412 -0.62123 1.14346 -1.41593 -0.61529 1.0951 -1.42186 
-0.61488 1.28724 -1.35117 -0.61456 1.48118 -1.19763 -0.61331 0.27909 -0.96747 
-0.61331 0.27909 -0.47734 -0.61331 1.61764 -0.47734 -0.61105 0.85035 -0.0187 
-0.61105 1.04638 -1.42611 -0.61105 1.04638 -0.0187 -0.60991 1.38902 -1.27831 
-0.60849 0.8993 -0.01615 -0.60849 0.99743 -0.01615 -0.60764 0.37102 -0.31416 
-0.60764 0.94837 -0.0153 -0.60764 1.52572 -1.13065 -0.60764 1.52572 -0.31416 
-0.60538 0.26667 -0.90152 -0.60538 0.26667 -0.54329 -0.60393 1.24061 -1.3622 
-0.59956 0.25876 -0.83619 -0.59956 0.25876 -0.60863 -0.59641 0.45873 -0.22819 
-0.59641 1.438 -1.21662 -0.59542 1.34426 -1.29322 -0.59516 0.25502 -0.76061 
-0.59516 0.25502 -0.68421 -0.59465 1.19304 -1.37171 -0.59098 0.35131 -0.37646 
-0.59098 1.54543 -1.06835 -0.59098 1.54543 -0.37646 -0.58732 0.41228 -0.29409 
-0.58732 1.48445 -1.15073 -0.58732 1.48445 -0.29409 -0.58701 0.75162 -0.06538 
-0.58701 1.14512 -1.37943 -0.5824 1.29357 -1.30934 -0.58131 0.80123 -0.05877 
-0.58131 1.09551 -1.38604 -0.58131 1.09551 -0.05877 -0.58021 0.50291 -0.21053 
-0.58021 1.39382 -1.23429 -0.57761 0.33431 -1.00447 -0.57761 0.33431 -0.44034 
-0.57761 1.56242 -1.00447 -0.57761 1.56242 -0.44034 -0.57707 0.84999 -0.05446 
-0.57707 1.04674 -1.39036 -0.57707 1.04674 -0.05446 -0.57461 0.89924 -0.05175 
-0.57461 0.99749 -1.39307 -0.57461 0.99749 -0.05175 -0.5738 0.94837 -0.05085 
-0.57157 0.6549 -0.1211 -0.57157 1.24184 -1.32371 -0.56883 0.4549 -0.27509 
-0.56883 1.44183 -1.16972 -0.56883 1.44183 -0.27509 -0.56759 0.32011 -0.93931 
-0.56759 0.32011 -0.5055 -0.56759 1.57662 -0.93931 -0.56759 1.57662 -0.5055 
-0.5654 0.54754 -0.19531 -0.5654 1.34919 -1.2495 -0.56291 0.41001 -0.34173 
-0.56291 1.48672 -1.10308 -0.56291 1.48672 -0.34173 -0.56218 0.70237 -0.11157 
-0.56218 1.19436 -1.33324 -0.56218 1.19436 -0.11157 -0.56097 0.30876 -0.87316 
-0.56097 0.30876 -0.57165 -0.56097 1.58797 -0.87316 -0.56097 1.58797 -0.57165 
-0.55461 0.75045 -0.10352 -0.55461 1.14628 -1.34129 -0.55461 1.14628 -0.10352 
-0.55444 0.30322 -0.798 -0.55444 0.30322 -0.64681 -0.55444 1.59351 -0.798 
-0.55444 1.59351 -0.64681 -0.55226 0.30137 -0.72241 -0.55226 1.59536 -0.72241 
-0.55221 0.49876 -0.25723 -0.55221 1.39797 -1.18759 -0.55221 1.39797 -0.25723 
-0.55181 0.59785 -0.17921 -0.55181 1.29888 -1.2656 -0.55181 1.29888 -0.17921 
-0.54878 0.79998 -0.09688 -0.54878 1.09675 -1.34793 -0.54878 1.09675 -0.09688 
-0.54742 0.3913 -1.04003 -0.54742 0.3913 -0.40478 -0.54742 1.50543 -1.04003 
-0.54742 1.50543 -0.40478 -0.54489 0.84988 -0.09183 -0.54489 1.04685 -1.35298 
-0.54489 1.04685 -0.09183 -0.54401 0.4524 -0.32244 -0.54401 1.44434 -1.12237 
-0.54401 1.44434 -0.32244 -0.54238 0.89906 -1.35566 -0.54238 0.89906 -0.08915 
-0.54238 0.99767 -1.35566 -0.54238 0.99767 -0.08915 -0.54174 0.94837 -1.3568 
-0.54174 0.94837 -0.08801 -0.54058 0.64946 -0.16445 -0.54058 1.24727 -1.28036 
-0.54058 1.24727 -0.16445 -0.53752 0.54375 -0.24053 -0.53752 1.35298 -1.20428 
-0.53752 1.35298 -0.24053 -0.53515 0.3753 -0.97503 -0.53515 0.3753 -0.46978 
-0.53515 1.52144 -0.97503 -0.53515 1.52144 -0.46978 -0.53175 0.70167 -0.15139 
-0.53175 1.19506 -1.29343 -0.53175 1.19506 -0.15139 -0.52693 0.49628 -0.30411 
-0.52693 1.40045 -1.1407 -0.52693 1.40045 -0.30411 -0.52642 0.3622 -0.90933 
-0.52642 0.3622 -0.53548 -0.52642 1.53453 -0.90933 -0.52642 1.53453 -0.53548 
-0.52412 0.74978 -0.14321 -0.52412 1.14695 -1.3016 -0.52412 1.14695 -0.14321 
-0.52349 0.59379 -0.22423 -0.52349 1.30294 -1.22059 -0.52349 1.30294 -0.22423 
-0.52139 0.45131 -1.07387 -0.52139 0.45131 -0.37094 -0.52139 1.44542 -1.07387 
-0.52139 1.44542 -0.37094 -0.51803 0.79911 -1.30804 -0.51803 0.79911 -0.13677 
-0.51803 1.09762 -1.30804 -0.51803 1.09762 -0.13677 -0.5162 0.35729 -0.83623 
-0.5162 0.35729 -0.60858 -0.5162 1.53944 -0.83623 -0.5162 1.53944 -0.60858 
-0.51408 0.84906 -1.31322 -0.51408 0.84906 -0.13159 -0.51408 1.04767 -1.31322 
-0.51408 1.04767 -0.13159 -0.51216 0.899 -1.3169 -0.51216 0.899 -0.12791 
-0.51216 0.99773 -1.3169 -0.51216 0.99773 -0.12791 -0.51184 0.54111 -1.1577 
-0.51184 0.54111 -0.28712 -0.51184 1.35563 -1.1577 -0.51184 1.35563 -0.28712 
-0.5118 0.64488 -0.2094 -0.5118 1.25185 -1.23541 -0.5118 1.25185 -0.2094 
-0.51179 0.35355 -0.76064 -0.51179 0.35355 -0.68417 -0.51179 1.54318 -0.76064 
-0.51179 1.54318 -0.68417 -0.51154 0.94837 -1.31811 -0.51154 0.94837 -0.12671 
-0.50688 0.43386 -1.00985 -0.50688 0.43386 -0.43496 -0.50688 1.46288 -1.00985 
-0.50688 1.46288 -0.43496 -0.50388 0.49489 -1.09235 -0.50388 0.49489 -0.35246 
-0.50388 1.40184 -1.09235 -0.50388 1.40184 -0.35246 -0.5025 0.69687 -1.24872 
-0.5025 0.69687 -0.19609 -0.5025 1.19986 -1.24872 -0.5025 1.19986 -0.19609 
-0.49683 0.59034 -1.17276 -0.49683 0.59034 -0.27205 -0.49683 1.30639 -1.17276 
-0.49683 1.30639 -0.27205 -0.49609 0.41877 -0.9445 -0.49609 0.41877 -0.50031 
-0.49609 1.47796 -0.9445 -0.49609 1.47796 -0.50031 -0.49561 0.74961 -1.26046 
-0.49561 0.74961 -0.18435 -0.49561 1.14712 -1.26046 -0.49561 1.14712 -0.18435 
-0.48941 0.79886 -1.2669 -0.48941 0.79886 -0.17791 -0.48941 1.09787 -1.2669 
-0.48941 1.09787 -0.17791 -0.48844 0.53962 -1.10988 -0.48844 0.53962 -0.33493 
-0.48844 1.35711 -1.10988 -0.48844 1.35711 -0.33493 -0.48529 0.84849 -1.27197 
-0.48529 0.84849 -0.17284 -0.48529 1.04824 -1.27197 -0.48529 1.04824 -0.17284 
-0.48469 0.64131 -1.18794 -0.48469 0.64131 -0.25687 -0.48469 1.25543 -1.18794 
-0.48469 1.25543 -0.25687 -0.48378 0.41253 -0.87198 -0.48378 0.41253 -0.57283 
-0.48378 1.4842 -0.87198 -0.48378 1.4842 -0.57283 -0.48328 0.49474 -1.04316 
-0.48328 0.49474 -0.40165 -0.48328 0.94837 -1.27798 -0.48328 0.94837 -0.16684 
-0.48328 1.40199 -1.04316 -0.48328 1.40199 -0.40165 -0.48324 0.89836 -1.27567 
-0.48324 0.89836 -0.16915 -0.48324 0.99837 -1.27567 -0.48324 0.99837 -0.16915 
-0.47601 0.4092 -0.79866 -0.47601 0.4092 -0.64616 -0.47601 1.48753 -0.79866 
-0.47601 1.48753 -0.64616 -0.47495 0.6935 -1.20176 -0.47495 0.6935 -0.24305 
-0.47495 1.20324 -1.20176 -0.47495 1.20324 -0.24305 -0.47356 0.40763 -0.72241 
-0.47356 1.4891 -0.72241 -0.47305 0.58862 -1.12505 -0.47305 0.58862 -0.31976 
-0.47305 1.30811 -1.12505 -0.47305 1.30811 -0.31976 -0.47014 0.47819 -0.97848 
-0.47014 0.47819 -0.46634 -0.47014 1.41855 -0.97848 -0.47014 1.41855 -0.46634 
-0.46763 0.74618 -1.21385 -0.46763 0.74618 -0.23096 -0.46763 1.15055 -1.21385 
-0.46763 1.15055 -0.23096 -0.46738 0.53929 -1.06096 -0.46738 0.53929 -0.38385 
-0.46738 1.35744 -1.06096 -0.46738 1.35744 -0.38385 -0.4633 0.79848 -1.22498 
-0.4633 0.79848 -0.21984 -0.4633 1.09826 -1.22498 -0.4633 1.09826 -0.21984 
-0.46008 0.63865 -1.13908 -0.46008 0.63865 -0.30573 -0.46008 1.25808 -1.13908 
-0.46008 1.25808 -0.30573 -0.4591 0.84815 -1.23017 -0.4591 0.84815 -0.21464 
-0.4591 1.04859 -1.23017 -0.4591 1.04859 -0.21464 -0.45704 0.89831 -1.23409 
-0.45704 0.89831 -0.21072 -0.45704 0.99842 -1.23409 -0.45704 0.99842 -0.21072 
-0.45702 0.94837 -1.23651 -0.45702 0.94837 -0.2083 -0.45549 0.47126 -0.90694 
-0.45549 0.47126 -0.53787 -0.45549 1.42547 -0.90694 -0.45549 1.42547 -0.53787 
-0.45154 0.58796 -1.07593 -0.45154 0.58796 -0.36888 -0.45154 1.30877 -1.07593 
-0.45154 1.30877 -0.36888 -0.44983 0.69061 -1.15308 -0.44983 0.69061 -0.29173 
-0.44983 1.20612 -1.15308 -0.44983 1.20612 -0.29173 -0.44872 0.54012 -1.01108 
-0.44872 0.54012 -0.43373 -0.44872 1.35661 -1.01108 -0.44872 1.35661 -0.43373 
-0.44558 0.46655 -0.83378 -0.44558 0.46655 -0.61103 -0.44558 1.43018 -0.83378 
-0.44558 1.43018 -0.61103 -0.44218 0.74335 -1.16579 -0.44218 0.74335 -0.27903 
-0.44218 1.15338 -1.16579 -0.44218 1.15338 -0.27903 -0.44061 0.4642 -0.76064 
-0.44061 0.4642 -0.68417 -0.44061 1.43253 -0.76064 -0.44061 1.43253 -0.68417 
-0.4382 0.63791 -1.0902 -0.4382 0.63791 -0.35461 -0.4382 1.25882 -1.0902 
-0.4382 1.25882 -0.35461 -0.43733 0.79548 -1.17711 -0.43733 0.79548 -0.2677 
-0.43733 1.10125 -1.17711 -0.43733 1.10125 -0.2677 -0.43499 0.84805 -1.18713 
-0.43499 0.84805 -0.25768 -0.43499 1.04868 -1.18713 -0.43499 1.04868 -0.25768 
-0.43283 0.94837 -1.1938 -0.43283 0.94837 -0.25101 -0.43279 0.89814 -1.19106 
-0.43279 0.89814 -0.25375 -0.43279 0.99859 -1.19106 -0.43279 0.99859 -0.25375 
-0.43252 0.58858 -1.02611 -0.43252 0.58858 -0.41871 -0.43252 1.30815 -1.02611 
-0.43252 1.30815 -0.41871 -0.43194 0.53221 -0.94028 -0.43194 0.53221 -0.50454 
-0.43194 1.36452 -0.94028 -0.43194 1.36452 -0.50454 -0.42745 0.68846 -1.10338 
-0.42745 0.68846 -0.34143 -0.42745 1.20827 -1.10338 -0.42745 1.20827 -0.34143 
-0.41989 0.52653 -0.8683 -0.41989 0.52653 -0.57651 -0.41989 1.3702 -0.8683 
-0.41989 1.3702 -0.57651 -0.4193 0.74113 -1.1164 -0.4193 0.74113 -0.32841 
-0.4193 1.15561 -1.1164 -0.4193 1.15561 -0.32841 -0.41883 0.63806 -1.04027 
-0.41883 0.63806 -0.40454 -0.41883 1.25867 -1.04027 -0.41883 1.25867 -0.40454 
-0.41788 0.58724 -0.97776 -0.41788 0.58724 -0.46705 -0.41788 1.30949 -0.97776 
-0.41788 1.30949 -0.46705 -0.41383 0.79298 -1.12762 -0.41383 0.79298 -0.31719 
-0.41383 1.10375 -1.12762 -0.41383 1.10375 -0.31719 -0.41264 0.52311 -0.79555 
-0.41264 0.52311 -0.64926 -0.41264 1.37363 -0.79555 -0.41264 1.37363 -0.64926 
-0.41101 0.84554 -1.13796 -0.41101 0.84554 -0.30685 -0.41101 1.05119 -1.13796 
-0.41101 1.05119 -0.30685 -0.41081 0.89809 -1.14711 -0.41081 0.89809 -0.29771 
-0.41081 0.99864 -1.14711 -0.41081 0.99864 -0.29771 -0.41076 0.94837 -1.14996 
-0.41076 0.94837 -0.29485 -0.41021 0.52196 -0.72241 -0.41021 1.37477 -0.72241 
-0.40767 0.68842 -1.05353 -0.40767 0.68842 -0.39128 -0.40767 1.20831 -1.05353 
-0.40767 1.20831 -0.39128 -0.40369 0.63659 -0.99215 -0.40369 0.63659 -0.45266 
-0.40369 1.26015 -0.99215 -0.40369 1.26015 -0.45266 -0.40328 0.58037 -0.90625 
-0.40328 0.58037 -0.53856 -0.40328 1.31636 -0.90625 -0.40328 1.31636 -0.53856 
-0.39909 0.73952 -1.06585 -0.39909 0.73952 -0.37896 -0.39909 1.15721 -1.06585 
-0.39909 1.15721 -0.37896 -0.39341 0.57574 -0.8333 -0.39341 0.57574 -0.61152 
-0.39341 1.32099 -0.8333 -0.39341 1.32099 -0.61152 -0.39311 0.79121 -1.0772 
-0.39311 0.79121 -0.36761 -0.39311 1.10552 -1.0772 -0.39311 1.10552 -0.36761 
-0.39202 0.68708 -1.00579 -0.39202 0.68708 -0.43902 -0.39202 1.20966 -1.00579 
-0.39202 1.20966 -0.43902 -0.39087 0.63591 -0.94335 -0.39087 0.63591 -0.50146 
-0.39087 0.94837 -1.10509 -0.39087 0.94837 -0.33972 -0.39087 1.26083 -0.94335 
-0.39087 1.26083 -0.50146 -0.38974 0.84335 -1.08754 -0.38974 0.84335 -0.35727 
-0.38974 1.05338 -1.08754 -0.38974 1.05338 -0.35727 -0.38899 0.89578 -1.09685 
-0.38899 0.89578 -0.34797 -0.38899 1.00095 -1.09685 -0.38899 1.00095 -0.34797 
-0.38847 0.57342 -0.76019 -0.38847 0.57342 -0.68462 -0.38847 1.32331 -0.76019 
-0.38847 1.32331 -0.68462 -0.38297 0.7381 -1.01834 -0.38297 0.7381 -0.42647 
-0.38297 1.15863 -1.01834 -0.38297 1.15863 -0.42647 -0.37869 0.68619 -0.95706 
-0.37869 0.68619 -0.48776 -0.37869 1.21055 -0.95706 -0.37869 1.21055 -0.48776 
-0.37837 0.63038 -0.87098 -0.37837 0.63038 -0.57383 -0.37837 1.26635 -0.87098 
-0.37837 1.26635 -0.57383 -0.37655 0.79092 -1.03063 -0.37655 0.79092 -0.41418 
-0.37655 1.10581 -1.03063 -0.37655 1.10581 -0.41418 -0.3732 0.94837 -1.0593 
-0.3732 0.94837 -0.38552 -0.37279 0.84305 -1.04119 -0.37279 0.84305 -0.40363 
-0.37279 1.05368 -1.04119 -0.37279 1.05368 -0.40363 -0.37169 0.89574 -1.05084 
-0.37169 0.89574 -0.39397 -0.37169 1.00099 -1.05084 -0.37169 1.00099 -0.39397 
-0.37094 0.62658 -0.79781 -0.37094 0.62658 -0.64701 -0.37094 1.27015 -0.79781 
-0.37094 1.27015 -0.64701 -0.3692 0.73722 -0.97009 -0.3692 0.73722 -0.47472 
-0.3692 1.15951 -0.97009 -0.3692 1.15951 -0.47472 -0.36825 0.62566 -0.72241 
-0.36825 1.27107 -0.72241 -0.36782 0.68591 -0.90799 -0.36782 0.68591 -0.53682 
-0.36782 1.21082 -0.90799 -0.36782 1.21082 -0.53682 -0.36225 0.78988 -0.98246 
-0.36225 0.78988 -0.46235 -0.36225 1.10685 -0.98246 -0.36225 1.10685 -0.46235 
-0.35814 0.84302 -0.99406 -0.35814 0.84302 -0.45076 -0.35814 1.05371 -0.99406 
-0.35814 1.05371 -0.45076 -0.35781 0.94837 -1.01269 -0.35781 0.94837 -0.43212 
-0.3578 0.73686 -0.92121 -0.3578 0.73686 -0.5236 -0.3578 1.15987 -0.92121 
-0.3578 1.15987 -0.5236 -0.35771 0.6812 -0.83508 -0.35771 0.6812 -0.60974 
-0.35771 1.21553 -0.83508 -0.35771 1.21553 -0.60974 -0.3566 0.89562 -1.00378 
-0.3566 0.89562 -0.44104 -0.3566 1.00112 -1.00378 -0.3566 1.00112 -0.44104 
-0.35218 0.67999 -0.76019 -0.35218 0.67999 -0.68462 -0.35218 1.21674 -0.76019 
-0.35218 1.21674 -0.68462 -0.35028 0.7893 -0.93335 -0.35028 0.7893 -0.51146 
-0.35028 1.10744 -0.93335 -0.35028 1.10744 -0.51146 -0.34882 0.73704 -0.87184 
-0.34882 0.73704 -0.57298 -0.34882 1.15969 -0.87184 -0.34882 1.15969 -0.57298 
-0.34565 0.84241 -0.94516 -0.34565 0.84241 -0.49966 -0.34565 1.05432 -0.94516 
-0.34565 1.05432 -0.49966 -0.34472 0.94837 -0.96539 -0.34472 0.94837 -0.47943 
-0.34392 0.89558 -0.95629 -0.34392 0.89558 -0.48852 -0.34392 1.00116 -0.95629 
-0.34392 1.00116 -0.48852 -0.34079 0.78933 -0.884 -0.34079 0.78933 -0.56081 
-0.34079 1.10741 -0.884 -0.34079 1.10741 -0.56081 -0.3406 0.73524 -0.79733 
-0.3406 0.73524 -0.64748 -0.3406 1.16149 -0.79733 -0.3406 1.16149 -0.64748 
-0.33785 0.73464 -0.72241 -0.33785 1.16209 -0.72241 -0.33563 0.84208 -0.89569 
-0.33563 0.84208 -0.54913 -0.33563 1.05465 -0.89569 -0.33563 1.05465 -0.54913 
-0.33396 0.78908 -0.83504 -0.33396 0.78908 -0.60977 -0.33396 0.94837 -0.9175 
-0.33396 0.94837 -0.52732 -0.33396 1.10766 -0.83504 -0.33396 1.10766 -0.60977 
-0.33335 0.89514 -0.90686 -0.33335 0.89514 -0.53795 -0.33335 1.00159 -0.90686 
-0.33335 1.00159 -0.53795 -0.32843 0.78787 -0.76017 -0.32843 0.78787 -0.68464 
-0.32843 1.10886 -0.76017 -0.32843 1.10886 -0.68464 -0.32826 0.8418 -0.84688 
-0.32826 0.8418 -0.59793 -0.32826 1.05493 -0.84688 -0.32826 1.05493 -0.59793 
-0.32557 0.94837 -0.86914 -0.32557 0.94837 -0.57568 -0.32546 0.89511 -0.85835 
-0.32546 0.89511 -0.58646 -0.32546 1.00162 -0.85835 -0.32546 1.00162 -0.58646 
-0.3233 0.84179 -0.79777 -0.3233 0.84179 -0.64705 -0.3233 1.05494 -0.79777 
-0.3233 1.05494 -0.64705 -0.32048 0.84149 -0.72241 -0.32048 1.05524 -0.72241 
-0.31995 0.895 -0.80922 -0.31995 0.895 -0.63559 -0.31995 1.00173 -0.80922 
-0.31995 1.00173 -0.63559 -0.31956 0.94837 -0.82042 -0.31956 0.94837 -0.62439 
-0.31689 0.89496 -0.76017 -0.31689 0.89496 -0.68465 -0.31689 1.00177 -0.76017 
-0.31689 1.00177 -0.68465 -0.31595 0.94837 -0.77147 -0.31595 0.94837 -0.67334 
-0.31475 0.94837 -0.72241 -2.31237 -0.47255 -0.7304 -2.31116 -0.47255 -0.77947 
-2.31116 -0.47255 -0.68133 -2.31023 -0.52595 -0.76816 -2.31023 -0.52595 -0.69264 
-2.31023 -0.41915 -0.76816 -2.31023 -0.41915 -0.69264 -2.30755 -0.47255 -0.82842 
-2.30755 -0.47255 -0.63238 -2.30716 -0.52591 -0.81722 -2.30716 -0.52591 -0.64358 
-2.30716 -0.41918 -0.81722 -2.30716 -0.41918 -0.64358 -2.30664 -0.57943 -0.7304 
-2.30664 -0.36567 -0.7304 -2.30381 -0.57912 -0.80576 -2.30381 -0.57912 -0.65504 
-2.30381 -0.36597 -0.80576 -2.30381 -0.36597 -0.65504 -2.30165 -0.52581 -0.86634 
-2.30165 -0.52581 -0.59446 -2.30165 -0.41929 -0.86634 -2.30165 -0.41929 -0.59446 
-2.30155 -0.47255 -0.87713 -2.30155 -0.47255 -0.58367 -2.29885 -0.57911 -0.85487 
-2.29885 -0.57911 -0.60593 -2.29885 -0.36599 -0.85487 -2.29885 -0.36599 -0.60593 
-2.29868 -0.63305 -0.76816 -2.29868 -0.63305 -0.69264 -2.29868 -0.31205 -0.76816 
-2.29868 -0.31205 -0.69264 -2.29377 -0.52577 -0.91486 -2.29377 -0.52577 -0.54594 
-2.29377 -0.41933 -0.91486 -2.29377 -0.41933 -0.54594 -2.29315 -0.63184 -0.84304 
-2.29315 -0.63184 -0.61776 -2.29315 -0.47255 -0.92549 -2.29315 -0.47255 -0.53531 
-2.29315 -0.31326 -0.84304 -2.29315 -0.31326 -0.61776 -2.29149 -0.57884 -0.90368 
-2.29149 -0.57884 -0.55712 -2.29149 -0.36626 -0.90368 -2.29149 -0.36626 -0.55712 
-2.28926 -0.68627 -0.7304 -2.28926 -0.25882 -0.7304 -2.28652 -0.68567 -0.80533 
-2.28652 -0.68567 -0.65547 -2.28652 -0.25942 -0.80533 -2.28652 -0.25942 -0.65547 
-2.28633 -0.63159 -0.89199 -2.28633 -0.63159 -0.56881 -2.28633 -0.31351 -0.89199 
-2.28633 -0.31351 -0.56881 -2.2832 -0.52534 -0.96428 -2.2832 -0.52534 -0.49652 
-2.2832 -0.41976 -0.96428 -2.2832 -0.41976 -0.49652 -2.2824 -0.47255 -0.97338 
-2.2824 -0.47255 -0.48742 -2.28147 -0.5785 -0.95315 -2.28147 -0.5785 -0.50765 
-2.28147 -0.3666 -0.95315 -2.28147 -0.3666 -0.50765 -2.27829 -0.68387 -0.87983 
-2.27829 -0.68387 -0.58097 -2.27829 -0.26122 -0.87983 -2.27829 -0.26122 -0.58097 
-2.27684 -0.63162 -0.94135 -2.27684 -0.63162 -0.51945 -2.27684 -0.31348 -0.94135 
-2.27684 -0.31348 -0.51945 -2.27494 -0.74092 -0.76819 -2.27494 -0.74092 -0.69261 
-2.27494 -0.20417 -0.76819 -2.27494 -0.20417 -0.69261 -2.27052 -0.5253 -1.01177 
-2.27052 -0.5253 -0.44903 -2.27052 -0.4198 -1.01177 -2.27052 -0.4198 -0.44903 
-2.26941 -0.73971 -0.84307 -2.26941 -0.73971 -0.61773 -2.26941 -0.20538 -0.84307 
-2.26941 -0.20538 -0.61773 -2.26931 -0.68405 -0.92921 -2.26931 -0.68405 -0.53159 
-2.26931 -0.26104 -0.92921 -2.26931 -0.26104 -0.53159 -2.26931 -0.47255 -1.02068 
-2.26931 -0.47255 -0.44012 -2.26898 -0.5779 -1.00205 -2.26898 -0.5779 -0.45875 
-2.26898 -0.3672 -1.00205 -2.26898 -0.3672 -0.45875 -2.26487 -0.63103 -0.99045 
-2.26487 -0.63103 -0.47035 -2.26487 -0.31406 -0.99045 -2.26487 -0.31406 -0.47035 
-2.2593 -0.735 -0.91598 -2.2593 -0.735 -0.54482 -2.2593 -0.21009 -0.91598 
-2.2593 -0.21009 -0.54482 -2.25887 -0.79525 -0.7304 -2.25887 -0.14984 -0.7304 
-2.25792 -0.6837 -0.97808 -2.25792 -0.6837 -0.48272 -2.25792 -0.2614 -0.97808 
-2.25792 -0.2614 -0.48272 -2.25617 -0.79433 -0.8058 -2.25617 -0.79433 -0.655 
-2.25617 -0.15076 -0.8058 -2.25617 -0.15076 -0.655 -2.25543 -0.52517 -1.05883 
-2.25543 -0.52517 -0.40197 -2.25543 -0.41992 -1.05883 -2.25543 -0.41992 -0.40197 
-2.25433 -0.57786 -1.04918 -2.25433 -0.57786 -0.41162 -2.25433 -0.36724 -1.04918 
-2.25433 -0.36724 -0.41162 -2.25391 -0.47255 -1.06729 -2.25391 -0.47255 -0.39351 
-2.25056 -0.62999 -1.03862 -2.25056 -0.62999 -0.42218 -2.25056 -0.31511 -1.03862 
-2.25056 -0.31511 -0.42218 -2.24875 -0.79053 -0.87897 -2.24875 -0.79053 -0.58183 
-2.24875 -0.15456 -0.87897 -2.24875 -0.15456 -0.58183 -2.24843 -0.73473 -0.96505 
-2.24843 -0.73473 -0.49575 -2.24843 -0.21037 -0.96505 -2.24843 -0.21037 -0.49575 
-2.24415 -0.68281 -1.02634 -2.24415 -0.68281 -0.43446 -2.24415 -0.26229 -1.02634 
-2.24415 -0.26229 -0.43446 -2.23864 -0.84749 -0.76819 -2.23864 -0.84749 -0.69261 
-2.23864 -0.0976 -0.76819 -2.23864 -0.0976 -0.69261 -2.23813 -0.52513 -1.10484 
-2.23813 -0.52513 -0.35596 -2.23813 -0.41996 -1.10484 -2.23813 -0.41996 -0.35596 
-2.23738 -0.57757 -1.09553 -2.23738 -0.57757 -0.36527 -2.23738 -0.36753 -1.09553 
-2.23738 -0.36753 -0.36527 -2.23625 -0.78501 -0.95134 -2.23625 -0.78501 -0.50946 
-2.23625 -0.47255 -1.11308 -2.23625 -0.47255 -0.34772 -2.23625 -0.16009 -0.95134 
-2.23625 -0.16009 -0.50946 -2.23509 -0.73384 -1.01378 -2.23509 -0.73384 -0.44702 
-2.23509 -0.21126 -1.01378 -2.23509 -0.21126 -0.44702 -2.23401 -0.6297 -1.08519 
-2.23401 -0.6297 -0.37561 -2.23401 -0.31539 -1.08519 -2.23401 -0.31539 -0.37561 
-2.2337 -0.84517 -0.84129 -2.2337 -0.84517 -0.61951 -2.2337 -0.09992 -0.84129 
-2.2337 -0.09992 -0.61951 -2.22803 -0.68139 -1.07385 -2.22803 -0.68139 -0.38695 
-2.22803 -0.2637 -1.07385 -2.22803 -0.2637 -0.38695 -2.22384 -0.84055 -0.91424 
-2.22384 -0.84055 -0.54656 -2.22384 -0.10455 -0.91424 -2.22384 -0.10455 -0.54656 
-2.22343 -0.78433 -1.00015 -2.22343 -0.78433 -0.46065 -2.22343 -0.16077 -1.00015 
-2.22343 -0.16077 -0.46065 -2.21944 -0.73249 -1.06152 -2.21944 -0.73249 -0.39928 
-2.21944 -0.2126 -1.06152 -2.21944 -0.2126 -0.39928 -2.2169 -0.89895 -0.7304 
-2.2169 -0.04615 -0.7304 -2.21636 -0.47255 -1.15796 -2.21636 -0.47255 -0.30284 
-2.21631 -0.52283 -1.1551 -2.21631 -0.52283 -0.3057 -2.21631 -0.42227 -1.1551 
-2.21631 -0.42227 -0.3057 -2.21611 -0.57537 -1.14595 -2.21611 -0.57537 -0.31485 
-2.21611 -0.36973 -1.14595 -2.21611 -0.36973 -0.31485 -2.21448 -0.89781 -0.80355 
-2.21448 -0.89781 -0.65725 -2.21448 -0.04729 -0.80355 -2.21448 -0.04729 -0.65725 
-2.21329 -0.62793 -1.13561 -2.21329 -0.62793 -0.32519 -2.21329 -0.31716 -1.13561 
-2.21329 -0.31716 -0.32519 -2.20924 -0.83368 -0.98576 -2.20924 -0.83368 -0.47504 
-2.20924 -0.11142 -0.98576 -2.20924 -0.11142 -0.47504 -2.20829 -0.78285 -1.04826 
-2.20829 -0.78285 -0.41254 -2.20829 -0.16224 -1.04826 -2.20829 -0.16224 -0.41254 
-2.20781 -0.67979 -1.1244 -2.20781 -0.67979 -0.3364 -2.20781 -0.26531 -1.1244 
-2.20781 -0.26531 -0.3364 -2.20722 -0.89439 -0.8763 -2.20722 -0.89439 -0.5845 
-2.20722 -0.05071 -0.8763 -2.20722 -0.05071 -0.5845 -2.19967 -0.73245 -1.11138 
-2.19967 -0.73245 -0.34942 -2.19967 -0.21264 -1.11138 -2.19967 -0.21264 -0.34942 
-2.19517 -0.88871 -0.94827 -2.19517 -0.05639 -0.94827 -2.19517 -0.05639 -0.51253 
-2.19459 -0.83234 -1.0341 -2.19459 -0.83234 -0.4267 -2.19459 -0.11276 -1.0341 
-2.19459 -0.11276 -0.4267 -2.19432 -0.52277 -1.19905 -2.19432 -0.52277 -0.26175 
-2.19432 -0.42233 -1.19905 -2.19432 -0.42233 -0.26175 -2.19429 -0.47255 -1.2018 
-2.19429 -0.47255 -0.259 -2.19212 -0.57287 -1.19512 -2.19212 -0.57287 -0.26568 
-2.19212 -0.37223 -1.19512 -2.19212 -0.37223 -0.26568 -2.18979 -0.62544 -1.1851 
-2.18979 -0.62544 -0.2757 -2.18979 -0.31966 -1.1851 -2.18979 -0.31966 -0.2757 
-2.18892 -0.783 -1.09819 -2.18892 -0.783 -0.36261 -2.18892 -0.16209 -1.09819 
-2.18892 -0.16209 -0.36261 -2.18651 -0.95672 -0.76863 -2.18651 -0.95672 -0.69217 
-2.18651 0.01162 -0.76863 -2.18651 0.01162 -0.69217 -2.18494 -0.67757 -1.17378 
-2.18494 -0.67757 -0.28702 -2.18494 -0.26753 -1.17378 -2.18494 -0.26753 -0.28702 
-2.18154 -0.95436 -0.84178 -2.18154 0.00927 -0.84178 -2.18154 0.00927 -0.61902 
-2.17839 -0.8808 -1.01908 -2.17839 -0.0643 -1.01908 -2.17839 -0.0643 -0.44172 
-2.17729 -0.7303 -0.29973 -2.17729 -0.2148 -1.16107 -2.17729 -0.2148 -0.29973 
-2.17558 -0.83295 -1.08392 -2.17558 -0.11215 -1.08392 -2.17558 -0.11215 -0.37688 
-2.17163 -0.94965 -0.91493 -2.17163 0.00455 -0.91493 -2.17163 0.00455 -0.54587 
-2.1701 -0.47255 -1.2445 -2.1701 -0.47255 -0.2163 -2.17008 -0.52261 -1.24209 
-2.17008 -0.52261 -0.21871 -2.17008 -0.42249 -1.24209 -2.17008 -0.42249 -0.21871 
-2.16802 -0.57277 -0.22264 -2.16802 -0.37233 -1.23816 -2.16802 -0.37233 -0.22264 
-2.16704 -0.78226 -0.31373 -2.16704 -0.16284 -1.14707 -2.16704 -0.16284 -0.31373 
-2.16381 -0.62244 -0.22783 -2.16381 -0.32266 -1.23297 -2.16381 -0.32266 -0.22783 
-2.15974 -0.88163 -1.06895 -2.15974 -0.06347 -1.06895 -2.15974 -0.06347 -0.39185 
-2.15948 -0.67473 -0.23895 -2.15948 -0.27036 -1.22185 -2.15948 -0.27036 -0.23895 
-2.15698 -0.94273 -0.98647 -2.15698 -0.00237 -0.98647 -2.15698 -0.00237 -0.47433 
-2.15407 -0.1128 -1.13305 -2.15407 -0.1128 -0.32775 -2.15356 0.06819 -0.7304 
-2.15217 -0.72742 -0.25104 -2.15217 -0.21768 -1.20976 -2.15217 -0.21768 -0.25104 
-2.15111 0.06662 -0.80665 -2.15111 0.06662 -0.65415 -2.14387 -0.52255 -0.17714 
-2.14387 -0.42255 -1.28366 -2.14387 -0.42255 -0.17714 -2.14384 -0.47255 -1.28597 
-2.14384 -0.47255 -0.17483 -2.14384 -0.01893 -1.05116 -2.14384 -0.01893 -0.40964 
-2.14333 -1.00839 -0.87998 -2.14333 0.06329 -0.87998 -2.14333 0.06329 -0.58082 
-2.14242 -0.16549 -1.19594 -2.14242 -0.16549 -0.26486 -2.14183 -0.57243 -0.18083 
-2.14183 -0.37267 -1.27997 -2.14183 -0.37267 -0.18083 -2.13868 -0.0638 -1.11787 
-2.13868 -0.0638 -0.34293 -2.1377 -0.62205 -0.18591 -2.1377 -0.32304 -1.27489 
-2.1377 -0.32304 -0.18591 -2.13151 -0.6713 -0.19234 -2.13151 -0.27379 -1.26846 
-2.13151 -0.27379 -0.19234 -2.13103 -1.00214 -0.95249 -2.13103 0.05704 -0.95249 
-2.13103 0.05704 -0.50831 -2.13029 -0.11452 -0.28004 -2.12462 -0.72404 -0.20409 
-2.12462 -0.22105 -1.25671 -2.12462 -0.22105 -0.20409 -2.12323 -0.01907 -0.36046 
-2.12024 -0.98706 -1.01784 -2.12024 0.04196 -0.44296 -2.11558 -0.47255 -0.1347 
-2.11532 0.12226 -0.76864 -2.11532 0.12226 -0.69216 -2.11531 -0.16906 -0.21739 
-2.11528 -0.06529 -0.29511 -2.11495 -0.52191 -0.13591 -2.11495 -0.42319 -0.13591 
-2.11304 -0.57186 -0.13958 -2.11304 -0.37324 -1.32122 -2.11304 -0.37324 -0.13958 
-2.11091 0.11853 -0.84423 -2.11091 0.11853 -0.61657 -2.10908 -0.6218 -0.14476 
-2.10908 -0.32329 -1.31604 -2.10908 -0.32329 -0.14476 -2.10572 0.0245 -0.37893 
-2.10363 -0.11797 -0.23222 -2.103 -0.67113 -0.1512 -2.103 -0.27396 -1.3096 
-2.103 -0.27396 -0.1512 -2.1007 0.11362 -0.91732 -2.1007 0.11362 -0.54348 
-2.10018 -0.02047 -0.31211 -2.09536 -0.22586 -1.30142 -2.09536 -0.22586 -0.15938 
-2.09197 -1.04562 -0.98303 -2.09197 0.10052 -0.47777 -2.0896 -0.06793 -0.24853 
-2.08654 -0.17364 -0.17244 -2.08538 -0.47255 -0.09601 -2.08474 -0.52185 -0.09715 
-2.08474 -0.42324 -0.09715 -2.08311 0.02342 -0.33044 -2.08222 -0.57103 -0.09983 
-2.08222 -0.37406 -0.09983 -2.0797 0.08452 -0.41277 -2.07833 -0.62094 -0.10488 
-2.07833 -0.32416 -1.35592 -2.07833 -0.32416 -0.10488 -2.07531 -0.12203 -0.18721 
-2.0749 -0.02294 -0.26522 -2.07486 0.17445 -0.7304 -2.07268 0.1726 -0.80599 
-2.07268 0.1726 -0.65481 -2.07251 -0.67046 -0.11151 -2.07251 -0.27463 -1.34929 
-2.07251 -0.27463 -0.11151 -2.06615 0.16705 -0.88116 -2.06615 0.16705 -0.57964 
-2.06494 -0.22656 -0.11956 -2.06421 0.06581 -0.34973 -2.06171 -0.07173 -0.20331 
-2.05953 0.15571 -0.5135 -2.05829 0.02092 -0.28309 -2.05554 -0.17908 -0.1291 
-2.05332 -0.47255 -0.05884 -2.0525 -0.52167 -0.05974 -2.0525 -0.42342 -0.05974 
-2.05004 -0.57092 -0.06245 -2.05004 -0.37418 -0.06245 -2.04951 0.14151 -0.44834 
-2.04691 -0.02709 -0.21852 -2.04581 -0.61969 -0.06677 -2.04581 -0.32541 -0.06677 
-2.04472 -0.12735 -0.14346 -2.04011 -0.2758 -0.07337 -2.0398 0.06354 -0.30208 
-2.03614 0.12451 -0.38446 -2.03246 -0.22787 -0.0811 -2.03196 0.2208 -0.7686 
-2.03196 0.2208 -0.6922 -2.0317 -0.07665 -0.15959 -2.03071 0.01708 -0.23619 
-2.02756 0.21706 -0.61662 -2.02319 -0.1803 -0.09061 -2.02174 0.20915 -0.55128 
-2.01948 -0.47255 -0.02329 -2.01948 0.1048 -0.32215 -2.01862 -0.52162 -0.02414 
-2.01862 -0.42348 -0.02414 -2.01721 -0.03189 -0.1745 -2.01607 -0.57057 -0.0267 
-2.01607 -0.37453 -0.0267 -2.01381 0.19673 -0.48534 -2.01256 0.06027 -0.25517 
-2.01224 -0.13368 -0.10163 -2.01182 -0.61928 -0.03095 -2.01182 -0.32582 -0.03095 
-2.00589 -0.27746 -0.03688 -2.00232 0.18137 -0.41999 -2.00099 0.01179 -0.19076 
-1.99965 -0.08271 -0.11748 -1.99828 -0.22957 -0.04448 -1.9926 0.10188 -0.27508 
-1.98761 0.1633 -0.35656 -1.98393 -0.47255 0.01055 -1.98321 0.0552 -0.20939 
-1.98303 -0.52167 0.00974 -1.98303 -0.42342 0.00974 -1.98032 -0.57092 0.00728 
-1.98032 -0.37418 0.00728 -1.976 -0.61969 0.00304 -1.976 -0.32541 0.00304 
-1.97171 0.14133 -0.29633 -1.9694 -0.2758 -0.00266 -1.96453 0.23481 -0.45778 
-1.96373 0.09727 -0.22936 -1.95194 0.21822 -0.39308 -1.94676 -0.47255 0.04261 
-1.94562 -0.52185 0.04197 -1.94562 -0.42324 0.04197 -1.9432 0.13699 -0.25027 
-1.94294 -0.57103 0.03946 -1.94294 -0.37406 0.03946 -1.9379 0.19818 -0.33185 
-1.92113 0.17522 -0.27236 -1.90807 -0.47255 0.07281 -1.90686 -0.52191 0.07218 
-1.90686 -0.42319 0.07218 -1.88508 0.23051 -0.30884 -1.86794 -0.47255 0.10107 
-0.69348 -0.27463 -1.49054 -0.6728 0.21822 -0.39308 -0.66307 -0.22787 -1.4505 
-0.66021 0.23481 -0.45778 -0.65534 -0.2758 -1.45814 -0.64873 -0.32541 -1.46384 
-0.64171 -0.42342 0.00974 -0.64081 -0.47255 0.01055 -0.63713 0.1633 -0.35656 
-0.63571 -0.18226 -1.40706 -0.62645 -0.22957 -1.41632 -0.62242 0.18137 -0.41999 
-0.61885 -0.27746 -1.42392 -0.61292 -0.32582 -1.42985 -0.6125 -0.13368 -1.35917 
-0.61093 0.19673 -0.97546 -0.61093 0.19673 -0.48534 -0.60867 -0.37453 -1.4341 
-0.60867 -0.37453 -0.0267 -0.60611 -0.52162 -0.02414 -0.60611 -0.42348 -0.02414 
-0.60526 -0.47255 -0.02329 -0.60526 0.1048 -0.32215 -0.603 0.20915 -0.90952 
-0.603 0.20915 -0.55128 -0.60155 -0.1803 -1.37019 -0.59718 0.21706 -0.84418 
-0.59718 0.21706 -0.61662 -0.59403 0.01708 -0.23619 -0.59304 -0.07665 -1.30121 
-0.59278 0.2208 -0.7686 -0.59278 0.2208 -0.6922 -0.59227 -0.22787 -1.3797 
-0.5886 0.12451 -1.07634 -0.5886 0.12451 -0.38446 -0.58494 0.06354 -1.15872 
-0.58494 0.06354 -0.30208 -0.58463 -0.2758 -1.38743 -0.58463 -0.2758 -0.07337 
-0.58002 -0.12735 -1.31734 -0.57893 -0.32541 -1.39404 -0.57893 -0.32541 -0.06677 
-0.57783 -0.02709 -1.24228 -0.57783 -0.02709 -0.21852 -0.57523 0.14151 -1.01246 
-0.57523 0.14151 -0.44834 -0.57469 -0.57092 -0.06245 -0.57469 -0.37418 -1.39835 
-0.57469 -0.37418 -0.06245 -0.57223 -0.52167 -0.05974 -0.57223 -0.42342 -1.40106 
-0.57223 -0.42342 -0.05974 -0.57142 -0.47255 -1.40196 -0.57142 -0.47255 -0.05884 
-0.56919 -0.17908 -1.3317 -0.56919 -0.17908 -0.1291 -0.56645 0.02092 -1.17771 
-0.56645 0.02092 -0.28309 -0.56521 0.15571 -0.9473 -0.56521 0.15571 -0.5135 
-0.56303 -0.07173 -1.25749 -0.56303 -0.07173 -0.20331 -0.56053 -1.0109 -1.11107 
-0.56053 0.06581 -1.11107 -0.56053 0.06581 -0.34973 -0.5598 -0.22656 -1.34124 
-0.5598 -0.22656 -0.11956 -0.55859 0.16705 -0.88116 -0.55859 0.16705 -0.57964 
-0.55223 -0.27463 -1.34929 -0.55223 -0.27463 -0.11151 -0.55206 0.1726 -0.80599 
-0.55206 0.1726 -0.65481 -0.54988 0.17445 -0.7304 -0.54983 -0.02294 -1.19558 
-0.54983 -0.02294 -0.26522 -0.54943 -0.12203 -1.27359 -0.54943 -0.12203 -0.18721 
-0.5464 -0.32416 -1.35592 -0.5464 -0.32416 -0.10488 -0.54504 -1.02961 -1.04803 
-0.54504 0.08452 -1.04803 -0.54504 0.08452 -0.41277 -0.54251 -0.57103 -0.09983 
-0.54251 -0.37406 -1.36097 -0.54251 -0.37406 -0.09983 -0.54163 -0.96852 -1.13036 
-0.54163 0.02342 -1.13036 -0.54163 0.02342 -0.33044 -0.54 -0.52185 -1.36365 
-0.54 -0.52185 -0.09715 -0.54 -0.42324 -1.36365 -0.54 -0.42324 -0.09715 
-0.53936 -0.47255 -1.36479 -0.53936 -0.47255 -0.09601 -0.5382 -0.17364 -1.28836 
-0.5382 -0.17364 -0.17244 -0.53514 -0.06793 -1.21227 -0.53514 -0.06793 -0.24853 
-0.53277 0.10052 -0.98303 -0.53277 0.10052 -0.47777 -0.52937 -0.22586 -1.30142 
-0.52937 -0.22586 -0.15938 -0.52455 -0.92463 -1.14869 -0.52455 -0.02047 -1.14869 
-0.52455 -0.02047 -0.31211 -0.52404 0.11362 -0.91732 -0.52404 0.11362 -0.54348 
-0.52174 -0.27396 -1.3096 -0.52174 -0.27396 -0.1512 -0.52111 -0.11797 -1.22858 
-0.52111 -0.11797 -0.23222 -0.51902 -0.9696 -1.08187 -0.51902 0.0245 -1.08187 
-0.51902 0.0245 -0.37893 -0.51565 -0.6218 -1.31604 -0.51565 -0.32329 -1.31604 
-0.51565 -0.32329 -0.14476 -0.51382 0.11853 -0.84423 -0.51382 0.11853 -0.61657 
-0.5117 -0.57186 -1.32122 -0.5117 -0.57186 -0.13958 -0.5117 -0.37324 -1.32122 
-0.5117 -0.37324 -0.13958 -0.50979 -0.52191 -1.32489 -0.50979 -0.52191 -0.13591 
-0.50979 -0.42319 -1.32489 -0.50979 -0.42319 -0.13591 -0.50946 -0.87981 -1.16569 
-0.50946 -0.06529 -1.16569 -0.50946 -0.06529 -0.29511 -0.50942 -0.77603 -1.24341 
-0.50942 -0.16906 -1.24341 -0.50942 -0.16906 -0.21739 -0.50941 0.12226 -0.76864 
-0.50941 0.12226 -0.69216 -0.50916 -0.47255 -1.3261 -0.50916 -0.47255 -0.1347 
-0.5045 -0.98706 -1.01784 -0.5045 0.04196 -1.01784 -0.5045 0.04196 -0.44296 
-0.5015 -0.92603 -1.10034 -0.5015 -0.01907 -1.10034 -0.5015 -0.01907 -0.36046 
-0.50012 -0.72404 -1.25671 -0.50012 -0.22105 -1.25671 -0.50012 -0.22105 -0.20409 
-0.49445 -0.83057 -1.18076 -0.49445 -0.11452 -1.18076 -0.49445 -0.11452 -0.28004 
-0.49371 0.05704 -0.95249 -0.49371 0.05704 -0.50831 -0.49323 -0.6713 -1.26846 
-0.49323 -0.27379 -1.26846 -0.49323 -0.27379 -0.19234 -0.48704 -0.62205 -1.27489 
-0.48704 -0.62205 -0.18591 -0.48704 -0.32304 -1.27489 -0.48704 -0.32304 -0.18591 
-0.48606 -0.8813 -1.11787 -0.48606 -0.0638 -1.11787 -0.48606 -0.0638 -0.34293 
-0.48291 -0.57243 -1.27997 -0.48291 -0.57243 -0.18083 -0.48291 -0.37267 -1.27997 
-0.48291 -0.37267 -0.18083 -0.48232 -0.77961 -1.19594 -0.48232 -0.16549 -1.19594 
-0.48232 -0.16549 -0.26486 -0.4814 0.06329 -0.87998 -0.4814 0.06329 -0.58082 
-0.4809 -0.92617 -1.05116 -0.4809 -0.47255 -1.28597 -0.4809 -0.47255 -0.17483 
-0.4809 -0.01893 -1.05116 -0.4809 -0.01893 -0.40964 -0.48086 -0.52255 -1.28366 
-0.48086 -0.52255 -0.17714 -0.48086 -0.42255 -1.28366 -0.48086 -0.42255 -0.17714 
-0.47363 0.06662 -0.80665 -0.47363 0.06662 -0.65415 -0.47257 -0.72742 -1.20976 
-0.47257 -0.21768 -1.20976 -0.47257 -0.21768 -0.25104 -0.47118 0.06819 -0.7304 
-0.47067 -0.83229 -1.13305 -0.47067 -0.1128 -1.13305 -0.47067 -0.1128 -0.32775 
-0.46776 -0.94273 -0.98647 -0.46776 -0.00237 -0.98647 -0.46776 -0.00237 -0.47433 
-0.46526 -0.67473 -1.22185 -0.46526 -0.27036 -1.22185 -0.46526 -0.27036 -0.23895 
-0.465 -0.88163 -1.06895 -0.465 -0.06347 -1.06895 -0.465 -0.06347 -0.39185 
-0.46092 -0.62244 -1.23297 -0.46092 -0.62244 -0.22783 -0.46092 -0.32266 -1.23297 
-0.46092 -0.32266 -0.22783 -0.4577 -0.78226 -1.14707 -0.4577 -0.16284 -1.14707 
-0.4577 -0.16284 -0.31373 -0.45672 -0.57277 -1.23816 -0.45672 -0.57277 -0.22264 
-0.45672 -0.37233 -1.23816 -0.45672 -0.37233 -0.22264 -0.45466 -0.52261 -1.24209 
-0.45466 -0.52261 -0.21871 -0.45466 -0.42249 -1.24209 -0.45466 -0.42249 -0.21871 
-0.45464 -0.47255 -1.2445 -0.45464 -0.47255 -0.2163 -0.45311 -0.94965 -0.91493 
-0.45311 0.00455 -0.91493 -0.45311 0.00455 -0.54587 -0.44916 -0.83295 -1.08392 
-0.44916 -0.11215 -1.08392 -0.44916 -0.11215 -0.37688 -0.44745 -0.7303 -1.16107 
-0.44745 -0.2148 -1.16107 -0.44745 -0.2148 -0.29973 -0.44634 -0.8808 -1.01908 
-0.44634 -0.0643 -1.01908 -0.44634 -0.0643 -0.44172 -0.4432 0.00927 -0.84178 
-0.4432 0.00927 -0.61902 -0.4398 -0.67757 -1.17378 -0.4398 -0.67757 -0.28702 
-0.4398 -0.26753 -1.17378 -0.4398 -0.26753 -0.28702 -0.43823 0.01162 -0.76863 
-0.43823 0.01162 -0.69217 -0.43582 -0.783 -1.09819 -0.43582 -0.16209 -1.09819 
-0.43582 -0.16209 -0.36261 -0.43495 -0.62544 -1.1851 -0.43495 -0.62544 -0.2757 
-0.43495 -0.31966 -1.1851 -0.43495 -0.31966 -0.2757 -0.43261 -0.57287 -1.19512 
-0.43261 -0.57287 -0.26568 -0.43261 -0.37223 -1.19512 -0.43261 -0.37223 -0.26568 
-0.43045 -0.47255 -1.2018 -0.43045 -0.47255 -0.259 -0.43042 -0.52277 -1.19905 
-0.43042 -0.52277 -0.26175 -0.43042 -0.42233 -1.19905 -0.43042 -0.42233 -0.26175 
-0.43014 -0.83234 -1.0341 -0.43014 -0.11276 -1.0341 -0.43014 -0.11276 -0.4267 
-0.42956 -0.88871 -0.94827 -0.42956 -0.05639 -0.94827 -0.42956 -0.05639 -0.51253 
-0.42507 -0.73245 -1.11138 -0.42507 -0.21264 -1.11138 -0.42507 -0.21264 -0.34942 
-0.41751 -0.89439 -0.8763 -0.41751 -0.05071 -0.8763 -0.41751 -0.05071 -0.5845 
-0.41693 -0.67979 -1.1244 -0.41693 -0.67979 -0.3364 -0.41693 -0.26531 -1.1244 
-0.41693 -0.26531 -0.3364 -0.41645 -0.78285 -1.04826 -0.41645 -0.16224 -1.04826 
-0.41645 -0.16224 -0.41254 -0.4155 -0.83368 -0.98576 -0.4155 -0.11142 -0.98576 
-0.4155 -0.11142 -0.47504 -0.41145 -0.62793 -1.13561 -0.41145 -0.62793 -0.32519 
-0.41145 -0.31716 -1.13561 -0.41145 -0.31716 -0.32519 -0.41026 -0.89781 -0.80355 
-0.41026 -0.04729 -0.80355 -0.41026 -0.04729 -0.65725 -0.40863 -0.57537 -1.14595 
-0.40863 -0.57537 -0.31485 -0.40863 -0.36973 -1.14595 -0.40863 -0.36973 -0.31485 
-0.40843 -0.52283 -1.1551 -0.40843 -0.52283 -0.3057 -0.40843 -0.42227 -1.1551 
-0.40843 -0.42227 -0.3057 -0.40838 -0.47255 -1.15796 -0.40838 -0.47255 -0.30284 
-0.40783 -0.04615 -0.7304 -0.40529 -0.73249 -1.06152 -0.40529 -0.2126 -1.06152 
-0.40529 -0.2126 -0.39928 -0.40131 -0.78433 -1.00015 -0.40131 -0.16077 -1.00015 
-0.40131 -0.16077 -0.46065 -0.4009 -0.84055 -0.91424 -0.4009 -0.10455 -0.91424 
-0.4009 -0.10455 -0.54656 -0.39671 -0.68139 -1.07385 -0.39671 -0.68139 -0.38695 
-0.39671 -0.2637 -1.07385 -0.39671 -0.2637 -0.38695 -0.39104 -0.84517 -0.84129 
-0.39104 -0.09992 -0.84129 -0.39104 -0.09992 -0.61951 -0.39073 -0.6297 -1.08519 
-0.39073 -0.6297 -0.37561 -0.39073 -0.31539 -1.08519 -0.39073 -0.31539 -0.37561 
-0.38964 -0.73384 -1.01378 -0.38964 -0.73384 -0.44702 -0.38964 -0.21126 -1.01378 
-0.38964 -0.21126 -0.44702 -0.38849 -0.78501 -0.95134 -0.38849 -0.47255 -1.11308 
-0.38849 -0.47255 -0.34772 -0.38849 -0.16009 -0.95134 -0.38849 -0.16009 -0.50946 
-0.38736 -0.57757 -1.09553 -0.38736 -0.57757 -0.36527 -0.38736 -0.36753 -1.09553 
-0.38736 -0.36753 -0.36527 -0.38661 -0.52513 -1.10484 -0.38661 -0.52513 -0.35596 
-0.38661 -0.41996 -1.10484 -0.38661 -0.41996 -0.35596 -0.38609 -0.84749 -0.76819 
-0.38609 -0.84749 -0.69261 -0.38609 -0.0976 -0.76819 -0.38609 -0.0976 -0.69261 
-0.38059 -0.68281 -1.02634 -0.38059 -0.68281 -0.43446 -0.38059 -0.26229 -1.02634 
-0.38059 -0.26229 -0.43446 -0.37631 -0.73473 -0.96505 -0.37631 -0.73473 -0.49575 
-0.37631 -0.21037 -0.96505 -0.37631 -0.21037 -0.49575 -0.37599 -0.79053 -0.87897 
-0.37599 -0.79053 -0.58183 -0.37599 -0.15456 -0.87897 -0.37599 -0.15456 -0.58183 
-0.37417 -0.62999 -1.03862 -0.37417 -0.62999 -0.42218 -0.37417 -0.31511 -1.03862 
-0.37417 -0.31511 -0.42218 -0.37082 -0.47255 -1.06729 -0.37082 -0.47255 -0.39351 
-0.37041 -0.57786 -1.04918 -0.37041 -0.57786 -0.41162 -0.37041 -0.36724 -1.04918 
-0.37041 -0.36724 -0.41162 -0.36931 -0.52517 -1.05883 -0.36931 -0.52517 -0.40197 
-0.36931 -0.41992 -1.05883 -0.36931 -0.41992 -0.40197 -0.36856 -0.79433 -0.8058 
-0.36856 -0.79433 -0.655 -0.36856 -0.15076 -0.8058 -0.36856 -0.15076 -0.655 
-0.36682 -0.6837 -0.97808 -0.36682 -0.6837 -0.48272 -0.36682 -0.2614 -0.97808 
-0.36682 -0.2614 -0.48272 -0.36587 -0.79525 -0.7304 -0.36587 -0.14984 -0.7304 
-0.36544 -0.735 -0.91598 -0.36544 -0.735 -0.54482 -0.36544 -0.21009 -0.91598 
-0.36544 -0.21009 -0.54482 -0.35987 -0.63103 -0.99045 -0.35987 -0.63103 -0.47035 
-0.35987 -0.31406 -0.99045 -0.35987 -0.31406 -0.47035 -0.35576 -0.5779 -1.00205 
-0.35576 -0.5779 -0.45875 -0.35576 -0.3672 -1.00205 -0.35576 -0.3672 -0.45875 
-0.35543 -0.47255 -1.02068 -0.35543 -0.47255 -0.44012 -0.35542 -0.68405 -0.92921 
-0.35542 -0.68405 -0.53159 -0.35542 -0.26104 -0.92921 -0.35542 -0.26104 -0.53159 
-0.35533 -0.73971 -0.84307 -0.35533 -0.73971 -0.61773 -0.35533 -0.20538 -0.84307 
-0.35533 -0.20538 -0.61773 -0.35422 -0.5253 -1.01177 -0.35422 -0.5253 -0.44903 
-0.35422 -0.4198 -1.01177 -0.35422 -0.4198 -0.44903 -0.3498 -0.74092 -0.76819 
-0.3498 -0.74092 -0.69261 -0.3498 -0.20417 -0.76819 -0.3498 -0.20417 -0.69261 
-0.3479 -0.63162 -0.94135 -0.3479 -0.63162 -0.51945 -0.3479 -0.31348 -0.94135 
-0.3479 -0.31348 -0.51945 -0.34644 -0.68387 -0.87983 -0.34644 -0.68387 -0.58097 
-0.34644 -0.26122 -0.87983 -0.34644 -0.26122 -0.58097 -0.34327 -0.5785 -0.95315 
-0.34327 -0.5785 -0.50765 -0.34327 -0.3666 -0.95315 -0.34327 -0.3666 -0.50765 
-0.34234 -0.47255 -0.97338 -0.34234 -0.47255 -0.48742 -0.34154 -0.52534 -0.96428 
-0.34154 -0.52534 -0.49652 -0.34154 -0.41976 -0.96428 -0.34154 -0.41976 -0.49652 
-0.33841 -0.63159 -0.89199 -0.33841 -0.63159 -0.56881 -0.33841 -0.31351 -0.89199 
-0.33841 -0.31351 -0.56881 -0.33822 -0.68567 -0.80533 -0.33822 -0.68567 -0.65547 
-0.33822 -0.25942 -0.80533 -0.33822 -0.25942 -0.65547 -0.33548 -0.68627 -0.7304 
-0.33548 -0.25882 -0.7304 -0.33325 -0.57884 -0.90368 -0.33325 -0.57884 -0.55712 
-0.33325 -0.36626 -0.90368 -0.33325 -0.36626 -0.55712 -0.33158 -0.63184 -0.84304 
-0.33158 -0.63184 -0.61776 -0.33158 -0.47255 -0.92549 -0.33158 -0.47255 -0.53531 
-0.33158 -0.31326 -0.84304 -0.33158 -0.31326 -0.61776 -0.33097 -0.52577 -0.91486 
-0.33097 -0.52577 -0.54594 -0.33097 -0.41933 -0.91486 -0.33097 -0.41933 -0.54594 
-0.32606 -0.63305 -0.76816 -0.32606 -0.63305 -0.69264 -0.32606 -0.31205 -0.76816 
-0.32606 -0.31205 -0.69264 -0.32588 -0.57911 -0.85487 -0.32588 -0.57911 -0.60593 
-0.32588 -0.36599 -0.85487 -0.32588 -0.36599 -0.60593 -0.32319 -0.47255 -0.87713 
-0.32319 -0.47255 -0.58367 -0.32308 -0.52581 -0.86634 -0.32308 -0.52581 -0.59446 
-0.32308 -0.41929 -0.86634 -0.32308 -0.41929 -0.59446 -0.32092 -0.57912 -0.80576 
-0.32092 -0.57912 -0.65504 -0.32092 -0.36597 -0.80576 -0.32092 -0.36597 -0.65504 
-0.3181 -0.57943 -0.7304 -0.3181 -0.36567 -0.7304 -0.31758 -0.52591 -0.81722 
-0.31758 -0.52591 -0.64358 -0.31758 -0.41918 -0.81722 -0.31758 -0.41918 -0.64358 
-0.31718 -0.47255 -0.82842 -0.31718 -0.47255 -0.63238 -0.31451 -0.52595 -0.76816 
-0.31451 -0.52595 -0.69264 -0.31451 -0.41915 -0.76816 -0.31451 -0.41915 -0.69264 
-0.31357 -0.47255 -0.77947 -0.31357 -0.47255 -0.68133 -0.31237 -0.47255 -0.7304 
-2.38047 -0.98751 -1.69169 -2.37926 -0.98751 -1.74075 -2.37926 -0.98751 -1.64262 
-2.37833 -1.04091 -1.72945 -2.37833 -1.04091 -1.65393 -2.37833 -0.93411 -1.72945 
-2.37833 -0.93411 -1.65393 -2.37565 -0.98751 -1.7897 -2.37565 -0.98751 -1.59367 
-2.37526 -1.04087 -1.7785 -2.37526 -1.04087 -1.60487 -2.37526 -0.93414 -1.7785 
-2.37526 -0.93414 -1.60487 -2.37474 -1.09439 -1.69169 -2.37474 -0.88063 -1.69169 
-2.37191 -1.09408 -1.76705 -2.37191 -1.09408 -1.61633 -2.37191 -0.88093 -1.76705 
-2.37191 -0.88093 -1.61633 -2.36975 -1.04077 -1.82763 -2.36975 -1.04077 -1.55575 
-2.36975 -0.93425 -1.82763 -2.36975 -0.93425 -1.55575 -2.36964 -0.98751 -1.83842 
-2.36964 -0.98751 -1.54496 -2.36695 -1.09407 -1.81616 -2.36695 -1.09407 -1.56722 
-2.36695 -0.88095 -1.81616 -2.36695 -0.88095 -1.56722 -2.36678 -1.14801 -1.72945 
-2.36678 -1.14801 -1.65393 -2.36678 -0.82701 -1.72945 -2.36678 -0.82701 -1.65393 
-2.36187 -1.04073 -1.87614 -2.36187 -1.04073 -1.50723 -2.36187 -0.93428 -1.87614 
-2.36187 -0.93428 -1.50723 -2.36125 -1.1468 -1.80432 -2.36125 -1.1468 -1.57905 
-2.36125 -0.98751 -1.88678 -2.36125 -0.98751 -1.4966 -2.36125 -0.82822 -1.80432 
-2.36125 -0.82822 -1.57905 -2.35959 -1.0938 -1.86497 -2.35959 -1.0938 -1.51841 
-2.35959 -0.88122 -1.86497 -2.35959 -0.88122 -1.51841 -2.35736 -1.20123 -1.69169 
-2.35736 -0.77378 -1.69169 -2.35462 -1.20063 -1.76661 -2.35462 -1.20063 -1.61676 
-2.35462 -0.77438 -1.76661 -2.35462 -0.77438 -1.61676 -2.35442 -1.14655 -1.85328 
-2.35442 -1.14655 -1.53009 -2.35442 -0.82847 -1.85328 -2.35442 -0.82847 -1.53009 
-2.3513 -1.0403 -1.92557 -2.3513 -1.0403 -1.4578 -2.3513 -0.93472 -1.92557 
-2.3513 -0.93472 -1.4578 -2.3505 -0.98751 -1.93467 -2.3505 -0.98751 -1.44871 
-2.34957 -1.09346 -1.91444 -2.34957 -1.09346 -1.46894 -2.34957 -0.88155 -1.91444 
-2.34957 -0.88155 -1.46894 -2.34639 -1.19883 -1.84112 -2.34639 -1.19883 -1.54226 
-2.34639 -0.77618 -1.84112 -2.34639 -0.77618 -1.54226 -2.34493 -1.14658 -1.90264 
-2.34493 -1.14658 -1.48074 -2.34493 -0.82844 -1.90264 -2.34493 -0.82844 -1.48074 
-2.34304 -1.25588 -1.72947 -2.34304 -1.25588 -1.6539 -2.34304 -0.71913 -1.72947 
-2.34304 -0.71913 -1.6539 -2.33862 -1.04026 -1.97306 -2.33862 -1.04026 -1.41032 
-2.33862 -0.93476 -1.97306 -2.33862 -0.93476 -1.41032 -2.33751 -1.25467 -1.80436 
-2.33751 -1.25467 -1.57902 -2.33751 -0.72034 -1.80436 -2.33751 -0.72034 -1.57902 
-2.33741 -1.19901 -1.89049 -2.33741 -1.19901 -1.49288 -2.33741 -0.776 -1.89049 
-2.33741 -0.776 -1.49288 -2.33741 -0.98751 -1.98197 -2.33741 -0.98751 -1.4014 
-2.33708 -1.09285 -1.96334 -2.33708 -1.09285 -1.42004 -2.33708 -0.88216 -1.96334 
-2.33708 -0.88216 -1.42004 -2.33297 -1.14599 -1.95174 -2.33297 -1.14599 -1.43163 
-2.33297 -0.82902 -1.95174 -2.33297 -0.82902 -1.43163 -2.3274 -1.24996 -1.87727 
-2.3274 -1.24996 -1.5061 -2.3274 -0.72505 -1.87727 -2.3274 -0.72505 -1.5061 
-2.32697 -1.31021 -1.69169 -2.32697 -0.6648 -1.69169 -2.32602 -1.19866 -1.93937 
-2.32602 -1.19866 -1.444 -2.32602 -0.77636 -1.93937 -2.32602 -0.77636 -1.444 
-2.32427 -1.30929 -1.76709 -2.32427 -1.30929 -1.61629 -2.32427 -0.66572 -1.76709 
-2.32427 -0.66572 -1.61629 -2.32353 -1.04013 -2.02012 -2.32353 -1.04013 -1.36325 
-2.32353 -0.93488 -2.02012 -2.32353 -0.93488 -1.36325 -2.32243 -1.09282 -2.01047 
-2.32243 -1.09282 -1.37291 -2.32243 -0.8822 -2.01047 -2.32243 -0.8822 -1.37291 
-2.32201 -0.98751 -2.02858 -2.32201 -0.98751 -1.3548 -2.31866 -1.14495 -1.99991 
-2.31866 -1.14495 -1.38346 -2.31866 -0.83006 -1.99991 -2.31866 -0.83006 -1.38346 
-2.31685 -1.30549 -1.84026 -2.31685 -1.30549 -1.54311 -2.31685 -0.66952 -1.84026 
-2.31685 -0.66952 -1.54311 -2.31652 -1.24969 -1.92634 -2.31652 -1.24969 -1.45704 
-2.31652 -0.72533 -1.92634 -2.31652 -0.72533 -1.45704 -2.31225 -1.19777 -1.98762 
-2.31225 -1.19777 -1.39575 -2.31225 -0.77724 -1.98762 -2.31225 -0.77724 -1.39575 
-2.30674 -1.36245 -1.72947 -2.30674 -1.36245 -1.6539 -2.30674 -0.61256 -1.72947 
-2.30674 -0.61256 -1.6539 -2.30623 -1.04009 -2.06613 -2.30623 -1.04009 -1.31725 
-2.30623 -0.93492 -2.06613 -2.30623 -0.93492 -1.31725 -2.30548 -1.09253 -2.05682 
-2.30548 -1.09253 -1.32655 -2.30548 -0.88249 -2.05682 -2.30548 -0.88249 -1.32655 
-2.30435 -1.29997 -1.91263 -2.30435 -1.29997 -1.47074 -2.30435 -0.98751 -2.07437 
-2.30435 -0.98751 -1.309 -2.30435 -0.67505 -1.91263 -2.30435 -0.67505 -1.47074 
-2.30319 -1.2488 -1.97507 -2.30319 -1.2488 -1.4083 -2.30319 -0.72622 -1.97507 
-2.30319 -0.72622 -1.4083 -2.30211 -1.14466 -2.04648 -2.30211 -1.14466 -1.33689 
-2.30211 -0.83035 -2.04648 -2.30211 -0.83035 -1.33689 -2.3018 -1.36013 -1.80258 
-2.3018 -1.36013 -1.5808 -2.3018 -0.61488 -1.80258 -2.3018 -0.61488 -1.5808 
-2.29612 -1.19635 -2.03513 -2.29612 -1.19635 -1.34824 -2.29612 -0.77866 -2.03513 
-2.29612 -0.77866 -1.34824 -2.29194 -1.35551 -1.87553 -2.29194 -1.35551 -1.50784 
-2.29194 -0.61951 -1.87553 -2.29194 -0.61951 -1.50784 -2.29153 -1.29929 -1.96143 
-2.29153 -1.29929 -1.42194 -2.29153 -0.67573 -1.96143 -2.29153 -0.67573 -1.42194 
-2.28754 -1.24745 -2.02281 -2.28754 -1.24745 -1.36056 -2.28754 -0.72756 -2.02281 
-2.28754 -0.72756 -1.36056 -2.285 -1.41391 -1.69169 -2.285 -0.56111 -1.69169 
-2.28446 -0.98751 -2.11924 -2.28446 -0.98751 -1.26413 -2.2844 -1.03778 -2.11639 
-2.2844 -1.03778 -1.26699 -2.2844 -0.93723 -2.11639 -2.2844 -0.93723 -1.26699 
-2.28421 -1.09033 -2.10724 -2.28421 -1.09033 -1.27613 -2.28421 -0.88468 -2.10724 
-2.28421 -0.88468 -1.27613 -2.28258 -1.41277 -1.76483 -2.28258 -1.41277 -1.61854 
-2.28258 -0.56225 -1.76483 -2.28258 -0.56225 -1.61854 -2.28139 -1.14289 -2.0969 
-2.28139 -1.14289 -1.28647 -2.28139 -0.83212 -2.0969 -2.28139 -0.83212 -1.28647 
-2.27734 -1.34863 -1.94704 -2.27734 -1.34863 -1.43633 -2.27734 -0.62638 -1.94704 
-2.27734 -0.62638 -1.43633 -2.27639 -1.29781 -2.00955 -2.27639 -1.29781 -1.37382 
-2.27639 -0.6772 -2.00955 -2.27639 -0.6772 -1.37382 -2.27591 -1.19475 -2.08568 
-2.27591 -1.19475 -1.29769 -2.27591 -0.78027 -2.08568 -2.27591 -0.78027 -1.29769 
-2.27532 -1.40935 -1.83759 -2.27532 -1.40935 -1.54579 -2.27532 -0.56567 -1.83759 
-2.27532 -0.56567 -1.54579 -2.26777 -1.24741 -2.07266 -2.26777 -1.24741 -1.31071 
-2.26777 -0.7276 -2.07266 -2.26777 -0.7276 -1.31071 -2.26327 -1.40367 -1.90956 
-2.26327 -1.40367 -1.47382 -2.26327 -0.57135 -1.90956 -2.26327 -0.57135 -1.47382 
-2.26269 -1.34729 -1.99539 -2.26269 -1.34729 -1.38799 -2.26269 -0.62772 -1.99539 
-2.26269 -0.62772 -1.38799 -2.26242 -1.03773 -2.16034 -2.26242 -1.03773 -1.22303 
-2.26242 -0.93728 -2.16034 -2.26242 -0.93728 -1.22303 -2.26239 -0.98751 -2.16308 
-2.26239 -0.98751 -1.22029 -2.26022 -1.08783 -2.15641 -2.26022 -1.08783 -1.22696 
-2.26022 -0.88719 -2.15641 -2.26022 -0.88719 -1.22696 -2.25789 -1.14039 -2.14639 
-2.25789 -1.14039 -1.23698 -2.25789 -0.83462 -2.14639 -2.25789 -0.83462 -1.23698 
-2.25702 -1.29796 -2.05948 -2.25702 -1.29796 -1.32389 -2.25702 -0.67705 -2.05948 
-2.25702 -0.67705 -1.32389 -2.25461 -1.47168 -1.72992 -2.25461 -1.47168 -1.65345 
-2.25461 -0.50334 -1.72992 -2.25461 -0.50334 -1.65345 -2.25304 -1.19252 -2.13507 
-2.25304 -1.19252 -1.24831 -2.25304 -0.78249 -2.13507 -2.25304 -0.78249 -1.24831 
-2.24963 -1.46932 -1.80306 -2.24963 -1.46932 -1.58031 -2.24963 -0.50569 -1.80306 
-2.24963 -0.50569 -1.58031 -2.24649 -1.39576 -1.98036 -2.24649 -1.39576 -1.40301 
-2.24649 -0.57926 -1.98036 -2.24649 -0.57926 -1.40301 -2.24539 -1.24526 -2.12236 
-2.24539 -1.24526 -1.26102 -2.24539 -0.72976 -2.12236 -2.24539 -0.72976 -1.26102 
-2.24368 -1.34791 -2.04521 -2.24368 -1.34791 -1.33816 -2.24368 -0.62711 -2.04521 
-2.24368 -0.62711 -1.33816 -2.23972 -1.46461 -1.87622 -2.23972 -1.46461 -1.50716 
-2.23972 -0.5104 -1.87622 -2.23972 -0.5104 -1.50716 -2.2382 -0.98751 -2.20579 
-2.2382 -0.98751 -1.17758 -2.23818 -1.03756 -2.20337 -2.23818 -1.03756 -1.18 
-2.23818 -0.93745 -2.20337 -2.23818 -0.93745 -1.18 -2.23611 -1.08773 -2.19945 
-2.23611 -1.08773 -1.18392 -2.23611 -0.88729 -2.19945 -2.23611 -0.88729 -1.18392 
-2.23514 -1.29722 -2.10836 -2.23514 -1.29722 -1.27502 -2.23514 -0.67779 -2.10836 
-2.23514 -0.67779 -1.27502 -2.23191 -1.1374 -2.19426 -2.23191 -1.1374 -1.18912 
-2.23191 -0.83762 -2.19426 -2.23191 -0.83762 -1.18912 -2.22784 -1.39659 -2.03024 
-2.22784 -1.39659 -1.35313 -2.22784 -0.57843 -2.03024 -2.22784 -0.57843 -1.35313 
-2.22758 -1.18969 -2.18313 -2.22758 -1.18969 -1.20024 -2.22758 -0.78532 -2.18313 
-2.22758 -0.78532 -1.20024 -2.22507 -1.45769 -1.94776 -2.22507 -1.45769 -1.43562 
-2.22507 -0.51733 -1.94776 -2.22507 -0.51733 -1.43562 -2.22217 -1.34725 -2.09434 
-2.22217 -1.34725 -1.28904 -2.22217 -0.62776 -2.09434 -2.22217 -0.62776 -1.28904 
-2.22166 -1.52825 -1.69169 -2.22166 -0.44677 -1.69169 -2.22026 -1.24238 -2.17104 
-2.22026 -1.24238 -1.21233 -2.22026 -0.73264 -2.17104 -2.22026 -0.73264 -1.21233 
-2.21921 -1.52667 -1.76794 -2.21921 -1.52667 -1.61544 -2.21921 -0.44834 -1.76794 
-2.21921 -0.44834 -1.61544 -2.21197 -1.03751 -2.24495 -2.21197 -1.03751 -1.13843 
-2.21197 -0.93751 -2.24495 -2.21197 -0.93751 -1.13843 -2.21194 -1.44113 -2.01245 
-2.21194 -1.44113 -1.37093 -2.21194 -0.98751 -2.24726 -2.21194 -0.98751 -1.13612 
-2.21194 -0.53389 -2.01245 -2.21194 -0.53389 -1.37093 -2.21143 -1.52334 -1.84127 
-2.21143 -1.52334 -1.54211 -2.21143 -0.45167 -1.84127 -2.21143 -0.45167 -1.54211 
-2.21052 -1.29457 -2.15722 -2.21052 -1.29457 -1.22615 -2.21052 -0.68045 -2.15722 
-2.21052 -0.68045 -1.22615 -2.20993 -1.08739 -2.24125 -2.20993 -1.08739 -1.14212 
-2.20993 -0.88763 -2.24125 -2.20993 -0.88763 -1.14212 -2.20678 -1.39626 -2.07916 
-2.20678 -1.39626 -1.30422 -2.20678 -0.57876 -2.07916 -2.20678 -0.57876 -1.30422 
-2.2058 -1.13701 -2.23618 -2.2058 -1.13701 -1.14719 -2.2058 -0.838 -2.23618 
-2.2058 -0.838 -1.14719 -2.19961 -1.18626 -2.22974 -2.19961 -1.18626 -1.15363 
-2.19961 -0.78875 -2.22974 -2.19961 -0.78875 -1.15363 -2.19913 -1.5171 -1.91378 
-2.19913 -1.5171 -1.4696 -2.19913 -0.45791 -1.91378 -2.19913 -0.45791 -1.4696 
-2.19839 -1.34553 -2.14205 -2.19839 -1.34553 -1.24133 -2.19839 -0.62948 -2.14205 
-2.19839 -0.62948 -1.24133 -2.19271 -1.239 -2.218 -2.19271 -1.239 -1.16537 
-2.19271 -0.73601 -2.218 -2.19271 -0.73601 -1.16537 -2.19133 -1.44098 -2.06163 
-2.19133 -1.44098 -1.32175 -2.19133 -0.53403 -2.06163 -2.19133 -0.53403 -1.32175 
-2.18834 -1.50202 -1.97913 -2.18834 -1.50202 -1.40424 -2.18834 -0.473 -1.97913 
-2.18834 -0.473 -1.40424 -2.18367 -0.98751 -2.28739 -2.18367 -0.98751 -1.09599 
-2.18342 -1.58232 -1.72992 -2.18342 -1.58232 -1.65345 -2.18342 -0.3927 -1.72992 
-2.18342 -0.3927 -1.65345 -2.18341 -1.29099 -2.20469 -2.18341 -1.29099 -1.17868 
-2.18341 -0.68402 -2.20469 -2.18341 -0.68402 -1.17868 -2.18338 -1.39477 -2.12698 
-2.18338 -1.39477 -1.2564 -2.18338 -0.58025 -2.12698 -2.18338 -0.58025 -1.2564 
-2.18305 -1.03687 -2.28618 -2.18305 -1.03687 -1.09719 -2.18305 -0.93815 -2.28618 
-2.18305 -0.93815 -1.09719 -2.18114 -1.08682 -2.2825 -2.18114 -1.08682 -1.10087 
-2.18114 -0.8882 -2.2825 -2.18114 -0.8882 -1.10087 -2.17901 -1.57858 -1.80552 
-2.17901 -1.57858 -1.57786 -2.17901 -0.39643 -1.80552 -2.17901 -0.39643 -1.57786 
-2.17718 -1.13676 -2.27732 -2.17718 -1.13676 -1.10605 -2.17718 -0.83825 -2.27732 
-2.17718 -0.83825 -1.10605 -2.17382 -1.48456 -2.04316 -2.17382 -1.48456 -1.34022 
-2.17382 -0.49046 -2.04316 -2.17382 -0.49046 -1.34022 -2.17173 -1.34208 -2.18987 
-2.17173 -1.34208 -1.19351 -2.17173 -0.63293 -2.18987 -2.1711 -1.18609 -2.27088 
-2.1711 -1.18609 -1.11249 -2.1711 -0.78892 -2.27088 -2.1688 -1.57367 -1.87861 
-2.1688 -1.57367 -1.50476 -2.1688 -0.40134 -1.87861 -2.1688 -0.40134 -1.50476 
-2.16828 -1.43959 -2.10998 -2.16828 -1.43959 -1.27339 -2.16828 -0.53542 -2.10998 
-2.16828 -0.53542 -1.27339 -2.16346 -1.2342 -2.26271 -2.16346 -1.2342 -1.12067 
-2.16346 -0.74081 -2.26271 -2.16006 -1.56058 -1.94431 -2.16006 -1.56058 -1.43906 
-2.16006 -0.41444 -1.94431 -2.16006 -0.41444 -1.43906 -2.1577 -1.39212 -2.17356 
-2.1577 -1.39212 -1.20981 -2.1577 -0.58289 -2.17356 -2.15464 -1.28641 -2.24964 
-2.15464 -1.28641 -1.13373 -2.15464 -0.6886 -2.24964 -2.15348 -0.98751 -2.32608 
-2.15348 -0.98751 -1.05729 -2.15284 -1.03681 -2.32494 -2.15284 -1.03681 -1.05843 
-2.15284 -0.9382 -2.32494 -2.15284 -0.9382 -1.05843 -2.15121 -1.48348 -2.09165 
-2.15121 -1.48348 -1.29172 -2.15121 -0.49154 -2.09165 -2.15121 -0.49154 -1.29172 
-2.15032 -1.08599 -2.32226 -2.15032 -1.08599 -1.06111 -2.15032 -0.88902 -2.32226 
-2.14779 -1.54457 -2.00932 -2.14779 -1.54457 -1.37406 -2.14779 -0.43044 -2.00932 
-2.14779 -0.43044 -1.37406 -2.14643 -1.1359 -2.31721 -2.14643 -1.1359 -1.06616 
-2.14643 -0.83912 -2.31721 -2.14341 -1.33802 -2.23488 -2.14341 -1.33802 -1.14849 
-2.14341 -0.63699 -2.23488 -2.143 -1.43711 -2.15687 -2.143 -1.43711 -1.22651 
-2.143 -0.5379 -2.15687 -2.14296 -1.6345 -1.69169 -2.14296 -0.34051 -1.69169 
-2.14078 -1.63265 -1.76728 -2.14078 -1.63265 -1.61609 -2.14078 -0.34236 -1.76728 
-2.14078 -0.34236 -1.61609 -2.1406 -1.18542 -2.31057 -2.1406 -1.18542 -1.0728 
-2.1406 -0.78959 -2.31057 -2.13425 -1.62711 -1.84244 -2.13425 -1.62711 -1.54093 
-2.13425 -0.3479 -1.84244 -2.13425 -0.3479 -1.54093 -2.13304 -1.2335 -2.30253 
-2.13304 -1.2335 -1.08085 -2.13304 -0.74152 -2.30253 -2.13231 -1.52586 -2.07236 
-2.13231 -1.52586 -1.31101 -2.13231 -0.44915 -2.07236 -2.13231 -0.44915 -1.31101 
-2.12981 -1.38833 -2.21878 -2.12981 -1.38833 -1.1646 -2.12981 -0.58668 -2.21878 
-2.12763 -1.61576 -1.90859 -2.12763 -1.61576 -1.47478 -2.12763 -0.35925 -1.90859 
-2.12763 -0.35925 -1.47478 -2.12639 -1.48097 -2.139 -2.12639 -1.48097 -1.24437 
-2.12639 -0.49404 -2.139 -2.12364 -1.28098 -2.29299 -2.12364 -1.28098 -1.09038 
-2.12364 -0.69404 -2.29299 -2.12142 -0.98751 -2.36325 -2.12142 -0.98751 -1.02013 
-2.1206 -1.03663 -2.36235 -2.1206 -1.03663 -1.02103 -2.1206 -0.93838 -2.36235 
-2.11814 -1.08588 -2.35964 -2.11814 -1.08588 -1.02374 -2.11814 -0.88914 -2.35964 
-2.11761 -1.60156 -1.97375 -2.11761 -1.60156 -1.40962 -2.11761 -0.37345 -1.97375 
-2.11761 -0.37345 -1.40962 -2.11501 -1.43296 -2.20357 -2.11501 -1.43296 -1.17981 
-2.11501 -0.54205 -2.20357 -2.11391 -1.13465 -2.35532 -2.11391 -1.13465 -1.02805 
-2.11391 -0.84037 -2.35532 -2.11282 -1.33271 -2.27863 -2.11282 -1.33271 -1.10475 
-2.11282 -0.64231 -2.27863 -2.10821 -1.18426 -2.34871 -2.10821 -1.18426 -1.03466 
-2.10821 -0.79076 -2.34871 -2.1079 -1.52359 -2.12001 -2.1079 -1.52359 -1.26337 
-2.1079 -0.45142 -2.12001 -2.10424 -1.58457 -2.03763 -2.10424 -1.58457 -1.34574 
-2.10424 -0.39045 -2.03763 -2.10424 -0.39045 -1.34574 -2.10056 -1.23218 -2.34099 
-2.10056 -1.23218 -1.04238 -2.10056 -0.74283 -2.34099 -2.10006 -1.68086 -1.72989 
-2.10006 -1.68086 -1.65349 -2.10006 -0.29416 -1.72989 -2.10006 -0.29416 -1.65349 
-2.0998 -1.3834 -2.2625 -2.0998 -1.3834 -1.12087 -2.0998 -0.59161 -2.2625 
-2.09881 -1.47714 -2.1859 -2.09881 -1.47714 -1.19748 -2.09881 -0.49787 -2.1859 
-2.09565 -1.67712 -1.80547 -2.09565 -1.67712 -1.57791 -2.09565 -0.2979 -1.80547 
-2.09565 -0.2979 -1.57791 -2.09128 -1.27975 -2.33148 -2.09128 -1.27975 -1.0519 
-2.09128 -0.69526 -2.33148 -2.08984 -1.6692 -1.8708 -2.08984 -1.6692 -1.51257 
-2.08984 -0.30581 -1.8708 -2.08984 -0.30581 -1.51257 -2.08757 -1.56486 -2.09994 
-2.08757 -1.56486 -1.28344 -2.08757 -0.98751 -2.39879 -2.08757 -0.41016 -2.09994 
-2.08672 -1.03657 -2.39794 -2.08672 -0.93844 -2.39794 -2.0853 -1.42816 -2.24759 
-2.0853 -1.42816 -1.13578 -2.0853 -0.54685 -2.24759 -2.08417 -1.08552 -2.39539 
-2.08417 -1.08552 -0.98799 -2.08417 -0.88949 -2.39539 -2.0819 -1.65678 -1.93675 
-2.0819 -1.65678 -1.44662 -2.0819 -0.31823 -1.93675 -2.0819 -0.31823 -1.44662 
-2.08065 -1.52033 -2.16692 -2.08065 -1.52033 -1.21646 -2.08065 -0.45469 -2.16692 
-2.08034 -1.32638 -2.32045 -2.08034 -1.32638 -1.06292 -2.08034 -0.64864 -2.32045 
-2.07992 -1.13424 -2.39114 -2.07992 -1.13424 -0.99223 -2.07992 -0.84078 -2.39114 
-2.07399 -1.1826 -2.38521 -2.07399 -1.1826 -0.99817 -2.07399 -0.79242 -2.38521 
-2.07042 -1.64143 -2.0021 -2.07042 -1.64143 -1.38128 -2.07042 -0.33358 -2.0021 
-2.07042 -0.33358 -1.38128 -2.06909 -1.47185 -2.23133 -2.06909 -1.47185 -1.15205 
-2.06909 -0.50317 -2.23133 -2.06775 -1.37735 -2.3046 -2.06775 -1.37735 -1.07877 
-2.06775 -0.59767 -2.3046 -2.06638 -1.23049 -2.3776 -2.06638 -1.23049 -1.00577 
-2.06638 -0.74453 -2.3776 -2.0607 -1.56194 -2.147 -2.0607 -1.56194 -1.23637 
-2.0607 -0.41308 -2.147 -2.05713 -1.27779 -2.36835 -2.05713 -1.27779 -1.01503 
-2.05713 -0.69722 -2.36835 -2.0557 -1.62335 -2.06552 -2.0557 -1.62335 -1.31785 
-2.0557 -0.35166 -2.06552 -2.05519 -1.72558 -1.69169 -2.05343 -1.42211 -2.29022 
-2.05343 -1.42211 -1.09315 -2.05343 -0.5529 -2.29022 -2.05323 -1.72343 -1.76788 
-2.05323 -1.72343 -1.61549 -2.05203 -0.98751 -2.43264 -2.05131 -1.51526 -2.21269 
-2.05131 -1.51526 -1.17068 -2.05131 -0.45976 -2.21269 -2.05113 -1.03663 -2.43182 
-2.05113 -0.93838 -2.43182 -2.04917 -1.7174 -1.83342 -2.04917 -1.7174 -1.54995 
-2.04842 -1.08588 -2.42936 -2.04842 -0.88914 -2.42936 -2.04624 -1.3244 -2.35746 
-2.04624 -1.3244 -1.02591 -2.04624 -0.65062 -2.35746 -2.0441 -1.13465 -2.42513 
-2.0441 -0.84037 -2.42513 -2.04221 -1.70819 -1.89835 -2.04221 -1.70819 -1.48502 
-2.03981 -1.60138 -2.12576 -2.03981 -1.60138 -1.25761 -2.03981 -0.37363 -2.12576 
-2.03753 -1.46606 -2.27415 -2.03753 -1.46606 -1.10923 -2.03753 -0.50895 -2.27415 
-2.03749 -1.18426 -2.41943 -2.03749 -0.79076 -2.41943 -2.03375 -1.37019 -2.34497 
-2.03375 -1.37019 -1.03841 -2.03375 -0.60482 -2.34497 -2.03263 -1.69487 -1.96431 
-2.03263 -1.69487 -1.41906 -2.03263 -0.28015 -1.96431 -2.03182 -1.55732 -2.19273 
-2.03182 -1.55732 -1.19064 -2.03182 -0.41769 -2.19273 -2.02977 -1.23218 -2.41178 
-2.02977 -0.74283 -2.41178 -2.02026 -1.27975 -2.4025 -2.02026 -0.69526 -2.4025 
-2.02015 -1.50861 -2.25672 -2.02015 -1.50861 -1.12666 -2.02015 -0.46641 -2.25672 
-2.02004 -1.67828 -2.02901 -2.02004 -1.67828 -1.35437 -2.02004 -0.29674 -2.02901 
-2.01968 -1.41506 -2.3309 -2.01968 -1.41506 -1.05247 -2.01968 -0.55995 -2.3309 
-2.01486 -0.98751 -2.4647 -2.01372 -1.03681 -2.46406 -2.01372 -0.9382 -2.46406 
-2.01129 -1.59704 -2.17181 -2.01129 -1.59704 -1.21156 -2.01129 -0.37797 -2.17181 
-2.01104 -1.08599 -2.46154 -2.01104 -0.88902 -2.46154 -2.00923 -1.32638 -2.39156 
-2.00923 -0.64864 -2.39156 -2.0072 -1.7658 -1.72989 -2.0072 -1.7658 -1.65349 
-2.00599 -1.65823 -2.09024 -2.00599 -1.65823 -1.29314 -2.00599 -0.31678 -2.09024 
-2.00599 -1.1359 -2.45765 -2.00599 -0.83912 -2.45765 -2.00449 -1.76201 -1.79529 
-2.00449 -1.76201 -1.58809 -2.00408 -1.4589 -2.3153 -2.00408 -1.4589 -1.06807 
-2.00408 -0.51611 -2.3153 -2.00103 -1.55103 -2.23698 -2.00103 -1.55103 -1.14639 
-2.00103 -0.42398 -2.23698 -1.99935 -1.18542 -2.45182 -1.99935 -0.78959 -2.45182 
-1.99922 -1.75469 -1.86074 -1.99922 -1.75469 -1.52263 -1.99338 -1.37735 -2.37897 
-1.99338 -0.59767 -2.37897 -1.99157 -1.74391 -1.92496 -1.99157 -1.74391 -1.45841 
-1.99131 -1.2335 -2.44426 -1.99131 -0.74152 -2.44426 -1.98923 -1.63528 -2.14973 
-1.98923 -1.63528 -1.23364 -1.98923 -0.33974 -2.14973 -1.98697 -1.50161 -2.29819 
-1.98697 -1.50161 -1.08518 -1.98697 -0.4734 -2.29819 -1.98177 -1.28098 -2.43486 
-1.98177 -0.69404 -2.43486 -1.98078 -1.72931 -1.9906 -1.98078 -1.72931 -1.39278 
-1.98074 -1.59091 -2.21664 -1.98074 -1.59091 -1.16673 -1.98074 -0.3841 -2.21664 
-1.979 -1.42211 -2.36465 -1.979 -0.5529 -2.36465 -1.97617 -0.98751 -2.49489 
-1.97496 -1.03687 -2.49427 -1.97496 -0.93815 -2.49427 -1.97128 -1.08682 -2.49236 
-1.97128 -0.8882 -2.49236 -1.9684 -1.54308 -2.27962 -1.9684 -1.54308 -1.10375 
-1.9684 -0.43194 -2.27962 -1.96823 -1.71164 -2.05247 -1.96823 -1.71164 -1.3309 
-1.96823 -0.26338 -2.05247 -1.96741 -1.33271 -2.42404 -1.96741 -0.64231 -2.42404 
-1.9661 -1.13676 -2.4884 -1.9661 -0.83825 -2.4884 -1.96293 -1.46606 -2.34875 
-1.96293 -0.50895 -2.34875 -1.95966 -1.18609 -2.48232 -1.95966 -0.78892 -2.48232 
-1.95901 -1.62954 -2.19476 -1.95901 -1.62954 -1.18862 -1.95901 -0.34547 -2.19476 
-1.95782 -1.804 -1.69169 -1.95658 -1.80226 -1.75709 -1.95658 -1.80226 -1.62628 
-1.95318 -1.69056 -2.11325 -1.95318 -1.69056 -1.27013 -1.95318 -0.28445 -2.11325 
-1.95288 -1.79702 -1.82221 -1.95288 -1.79702 -1.56116 -1.95149 -1.2342 -2.47468 
-1.95149 -0.74081 -2.47468 -1.95128 -1.3834 -2.41102 -1.95128 -0.59161 -2.41102 
-1.94842 -1.58321 -2.25964 -1.94842 -1.58321 -1.12373 -1.94842 -0.39181 -2.25964 
-1.94672 -1.78831 -1.88678 -1.94672 -1.78831 -1.4966 -1.9455 -1.50861 -2.33137 
-1.9455 -0.46641 -2.33137 -1.93842 -1.28641 -2.46586 -1.93842 -0.6886 -2.46586 
-1.93814 -1.77618 -1.95051 -1.93814 -1.77618 -1.43287 -1.93637 -1.42816 -2.39652 
-1.93637 -0.54685 -2.39652 -1.93604 -1.6664 -2.17174 -1.93604 -1.6664 -1.21164 
-1.93604 -0.98751 -2.52316 -1.93604 -0.30861 -2.17174 -1.93373 -1.03751 -2.52319 
-1.93373 -0.93751 -2.52319 -1.93003 -1.08739 -2.52115 -1.93003 -0.88763 -2.52115 
-1.92718 -1.76067 -2.01313 -1.92718 -1.76067 -1.37025 -1.92707 -1.6219 -2.23829 
-1.92707 -1.6219 -1.14509 -1.92707 -0.35311 -2.23829 -1.92576 -1.55103 -2.31225 
-1.92576 -1.55103 -1.07113 -1.92576 -0.42398 -2.31225 -1.92496 -1.13701 -2.51702 
-1.92496 -0.838 -2.51702 -1.92414 -1.82608 -1.72654 -1.92414 -1.82608 -1.65683 
-1.92366 -1.33802 -2.45463 -1.92366 -0.63699 -2.45463 -1.92159 -1.82246 -1.79188 
-1.92159 -1.82246 -1.59149 -1.92011 -1.47185 -2.38031 -1.92011 -0.50317 -2.38031 
-1.91852 -1.18626 -2.51083 -1.91852 -0.78875 -2.51083 -1.91656 -1.81532 -1.857 
-1.91656 -1.81532 -1.52637 -1.91387 -1.74185 -2.07437 -1.91387 -1.74185 -1.309 
-1.90909 -1.80475 -1.9212 -1.90909 -1.80475 -1.46217 -1.90756 -1.38833 -2.44103 
-1.90756 -0.58668 -2.44103 -1.90678 -1.239 -2.50393 -1.90678 -0.73601 -2.50393 
-1.90542 -1.59091 -2.29196 -1.90542 -1.59091 -1.09141 -1.90542 -0.3841 -2.29196 
-1.9044 -1.65907 -2.21562 -1.9044 -1.65907 -1.16776 -1.9044 -0.31595 -2.21562 
-1.90147 -1.51526 -2.36253 -1.90147 -0.45976 -2.36253 -1.89911 -1.79046 -1.98541 
-1.89911 -1.79046 -1.39796 -1.89828 -1.7198 -2.13398 -1.89828 -1.7198 -1.2494 
-1.89828 -0.25521 -2.13398 -1.89457 -0.98751 -2.54942 -1.89347 -1.29099 -2.49463 
-1.89347 -0.68402 -2.49463 -1.89235 -1.43296 -2.42623 -1.89235 -0.54205 -2.42623 
-1.89215 -1.03756 -2.5494 -1.89215 -0.93745 -2.5494 -1.89015 -1.84787 -1.69169 
-1.88892 -1.84578 -1.7613 -1.88892 -1.84578 -1.62208 -1.88823 -1.08773 -2.54733 
-1.88823 -0.88729 -2.54733 -1.88682 -1.77307 -2.04734 -1.88682 -1.77307 -1.33603 
-1.8849 -1.84035 -1.8266 -1.8849 -1.84035 -1.55678 -1.88354 -1.62954 -2.27023 
-1.88354 -1.62954 -1.11315 -1.88354 -0.34547 -2.27023 -1.88304 -1.1374 -2.54313 
-1.88304 -0.83762 -2.54313 -1.88151 -1.55732 -2.34304 -1.88151 -0.41769 -2.34304 
-1.88047 -1.69461 -2.19169 -1.88047 -1.69461 -1.19169 -1.88047 -0.2804 -2.19169 
-1.87871 -1.83125 -1.89132 -1.87871 -1.83125 -1.49206 -1.87865 -1.34208 -2.48295 
-1.87865 -0.63293 -2.48295 -1.87468 -1.47714 -2.41003 -1.87468 -0.49787 -2.41003 
-1.87219 -1.75232 -2.10794 -1.87219 -1.75232 -1.27543 -1.87191 -1.18969 -2.5388 
-1.87191 -0.78532 -2.5388 -1.86971 -1.81865 -1.95597 -1.86971 -1.81865 -1.42741 
-1.86234 -1.39212 -2.46892 -1.86234 -0.58289 -2.46892 -1.86059 -1.59704 -2.32251 
-1.86059 -0.37797 -2.32251 -1.86052 -1.6664 -2.24726 -1.86052 -1.6664 -1.13612 
-1.86052 -0.30861 -2.24726 -1.85982 -1.24238 -2.53148 -1.85982 -0.73264 -2.53148 
-1.85854 -1.80238 -2.01945 -1.85854 -1.80238 -1.36392 -1.8557 -1.52033 -2.39187 
-1.8557 -0.45469 -2.39187 -1.85533 -1.72846 -2.16655 -1.85533 -1.72846 -1.21682 
-1.85437 -1.86739 -1.72654 -1.85437 -1.86739 -1.65683 -1.85225 -1.86305 -1.79585 
-1.85225 -1.86305 -1.58752 -1.85186 -0.98751 -2.57361 -1.84912 -1.03773 -2.57364 
-1.84912 -0.93728 -2.57364 -1.84707 -1.85563 -1.86093 -1.84707 -1.85563 -1.52244 
-1.846 -1.29457 -2.52174 -1.846 -0.68045 -2.52174 -1.84565 -1.43711 -2.45422 
-1.84565 -0.5379 -2.45422 -1.84519 -1.08783 -2.57144 -1.84519 -0.88719 -2.57144 
-1.8448 -1.78316 -2.0807 -1.8448 -1.78316 -1.30268 -1.83875 -1.84491 -1.92584 
-1.83875 -1.84491 -1.45753 -1.83851 -1.63528 -2.30045 -1.83851 -0.33974 -2.30045 
-1.83578 -1.56194 -2.37192 -1.83578 -0.41308 -2.37192 -1.83517 -1.14039 -2.56911 
-1.83517 -0.83462 -2.56911 -1.83083 -1.34553 -2.50961 -1.83083 -0.62948 -2.50961 
-1.82905 -1.76052 -2.14027 -1.82905 -1.76052 -1.2431 -1.82856 -1.83027 -1.98994 
-1.82856 -1.83027 -1.39343 -1.82778 -1.48097 -2.43761 -1.82778 -0.49404 -2.43761 
-1.82385 -1.19252 -2.56426 -1.82385 -0.78249 -2.56426 -1.82276 -1.7198 -2.2095 
-1.82276 -1.7198 -1.17388 -1.82276 -0.25521 -2.2095 -1.81847 -1.88648 -1.69169 
-1.81741 -1.88432 -1.76107 -1.81741 -1.88432 -1.62231 -1.81657 -1.81189 -2.05252 
-1.81657 -1.81189 -1.33085 -1.81576 -1.39477 -2.4946 -1.81576 -0.58025 -2.4946 
-1.81454 -1.60138 -2.35103 -1.81454 -0.37363 -2.35103 -1.81425 -1.87783 -1.83012 
-1.81425 -1.87783 -1.55326 -1.81114 -1.24526 -2.55661 -1.81114 -0.72976 -2.55661 
-1.80879 -1.52359 -2.41912 -1.80879 -0.45142 -2.41912 -1.80802 -0.98751 -2.59568 
-1.80678 -1.86886 -1.89534 -1.80678 -1.86886 -1.48803 -1.80517 -1.03778 -2.59562 
-1.80517 -0.93723 -2.59562 -1.80203 -1.69056 -2.2644 -1.80203 -1.69056 -1.11898 
-1.80203 -0.28445 -2.2644 -1.80169 -1.79071 -2.11291 -1.80169 -1.79071 -1.27046 
-1.79876 -1.43959 -2.4795 -1.79876 -0.53542 -2.4795 -1.79744 -1.85602 -1.95968 
-1.79744 -1.85602 -1.4237 -1.79714 -1.29722 -2.54636 -1.79714 -0.67779 -2.54636 
-1.79672 -1.75232 -2.18341 -1.79672 -1.75232 -1.19996 -1.79602 -1.09033 -2.59543 
-1.79602 -0.88468 -2.59543 -1.78872 -1.56486 -2.39879 -1.78872 -0.41016 -2.39879 
-1.78627 -1.83937 -2.02283 -1.78627 -1.83937 -1.36054 -1.78568 -1.14289 -2.59261 
-1.78568 -0.83212 -2.59261 -1.78312 -1.34725 -2.53339 -1.78312 -0.62776 -2.53339 
-1.78043 -1.48348 -2.46243 -1.78043 -0.49154 -2.46243 -1.77985 -1.90363 -1.72655 
-1.77985 -1.90363 -1.65682 -1.77902 -1.65823 -2.31721 -1.77902 -0.31678 -2.31721 
-1.77773 -1.89928 -1.79587 -1.77773 -1.89928 -1.5875 -1.77502 -1.89008 -1.86399 
-1.77502 -1.89008 -1.51939 -1.77446 -1.19475 -2.58713 -1.77446 -0.78027 -2.58713 
-1.77331 -1.81898 -2.08453 -1.77331 -1.81898 -1.29884 -1.76948 -1.78316 -2.15602 
-1.76948 -1.78316 -1.22736 -1.76794 -1.39626 -2.518 -1.76794 -0.57876 -2.518 
-1.76652 -1.87899 -1.92881 -1.76652 -1.87899 -1.45456 -1.76315 -1.74185 -2.22509 
-1.76315 -1.74185 -1.15828 -1.76315 -0.98751 -2.61557 -1.76144 -1.24741 -2.57899 
-1.76144 -0.7276 -2.57899 -1.76114 -1.52586 -2.44353 -1.76114 -0.44915 -2.44353 
-1.75616 -1.86398 -1.99278 -1.75616 -1.86398 -1.3906 -1.75491 -1.04009 -2.61745 
-1.75491 -0.93492 -2.61745 -1.7543 -1.62335 -2.36692 -1.7543 -0.35166 -2.36692 
-1.75041 -1.44098 -2.50255 -1.75041 -0.53403 -2.50255 -1.74826 -1.29796 -2.56824 
-1.74826 -0.67705 -2.56824 -1.7456 -1.09253 -2.6167 -1.7456 -0.88249 -2.6167 
-1.74399 -1.84524 -2.05521 -1.74399 -1.84524 -1.32816 -1.7413 -1.81189 -2.12779 
-1.7413 -1.81189 -1.25558 -1.74125 -1.71164 -2.27945 -1.74125 -0.26338 -2.27945 
-1.74091 -1.92029 -1.69169 -1.74003 -1.91803 -1.76131 -1.74003 -1.91803 -1.62206 
-1.73819 -1.91108 -1.82967 -1.73819 -1.91108 -1.55371 -1.73612 -1.77307 -2.19804 
-1.73612 -1.77307 -1.18533 -1.73526 -1.14466 -2.61333 -1.73526 -0.83035 -2.61333 
-1.73467 -1.89978 -1.89737 -1.73467 -1.89978 -1.48601 -1.73399 -1.34791 -2.5549 
-1.73399 -0.62711 -2.5549 -1.73194 -1.48456 -2.48504 -1.73194 -0.49046 -2.48504 
-1.72641 -1.58457 -2.41546 -1.72641 -0.39045 -2.41546 -1.72499 -1.88659 -1.96179 
-1.72499 -1.88659 -1.42159 -1.72391 -1.19635 -2.60734 -1.72391 -0.77866 -2.60734 
-1.71902 -1.39659 -2.53906 -1.71902 -0.57843 -2.53906 -1.71779 -1.67828 -2.33126 
-1.71779 -0.29674 -2.33126 -1.71736 -0.98751 -2.63323 -1.71379 -1.86943 -2.02501 
-1.71379 -1.86943 -1.35836 -1.71161 -1.83937 -2.09749 -1.71161 -1.83937 -1.28589 
-1.71159 -1.24745 -2.59876 -1.71159 -0.72756 -2.59876 -1.7089 -1.04013 -2.63475 
-1.7089 -0.93488 -2.63475 -1.70823 -1.80238 -2.16976 -1.70823 -1.80238 -1.21361 
-1.70191 -1.76067 -2.2384 -1.70191 -1.76067 -1.14498 -1.70127 -1.93401 -1.72655 
-1.70127 -1.93401 -1.65682 -1.70123 -1.44113 -2.52316 -1.70123 -0.53389 -2.52316 
-1.69993 -1.92946 -1.79494 -1.69993 -1.92946 -1.58844 -1.69925 -1.09282 -2.63365 
-1.69925 -0.8822 -2.63365 -1.69833 -1.29781 -2.58761 -1.69833 -0.6772 -2.58761 
-1.6981 -1.54457 -2.45901 -1.6981 -0.43044 -2.45901 -1.69727 -1.92039 -1.86307 
-1.69727 -1.92039 -1.5203 -1.69331 -1.90689 -1.93016 -1.69331 -1.90689 -1.45321 
-1.69088 -1.64143 -2.38164 -1.69088 -0.33358 -2.38164 -1.68869 -1.14495 -2.62988 
-1.68869 -0.83006 -2.62988 -1.68417 -1.34729 -2.57391 -1.68417 -0.62772 -2.57391 
-1.68279 -1.8915 -1.99401 -1.68279 -1.8915 -1.38936 -1.68156 -1.86398 -2.06738 
-1.68156 -1.86398 -1.316 -1.67938 -1.72931 -2.292 -1.67938 -0.2457 -2.292 
-1.67872 -1.83027 -2.13978 -1.67872 -1.83027 -1.24359 -1.6764 -1.19777 -2.62347 
-1.6764 -0.77724 -2.62347 -1.67419 -1.79046 -2.21033 -1.67419 -1.79046 -1.17305 
-1.67075 -0.98751 -2.64863 -1.66914 -1.39576 -2.55771 -1.66914 -0.57926 -2.55771 
-1.66791 -1.50202 -2.49956 -1.66791 -0.473 -2.49956 -1.66385 -1.2488 -2.61441 
-1.66385 -0.72622 -2.61441 -1.66253 -1.60156 -2.42883 -1.66253 -0.37345 -2.42883 
-1.66184 -1.04026 -2.64984 -1.66184 -0.93476 -2.64984 -1.66155 -1.94719 -1.69169 
-1.66089 -1.94494 -1.76014 -1.66089 -1.94494 -1.62324 -1.65892 -1.9382 -1.82827 
-1.65892 -1.9382 -1.55511 -1.65564 -1.927 -1.89575 -1.65564 -1.927 -1.48762 
-1.65309 -1.69487 -2.34385 -1.65309 -0.28015 -2.34385 -1.65212 -1.09285 -2.6483 
-1.65212 -0.88216 -2.6483 -1.65107 -1.91139 -1.96229 -1.65107 -1.91139 -1.42109 
-1.65057 -1.88659 -2.03621 -1.65057 -1.88659 -1.34716 -1.65021 -1.29929 -2.60275 
-1.65021 -0.67573 -2.60275 -1.64846 -1.85602 -2.10866 -1.64846 -1.85602 -1.27471 
-1.64475 -1.81865 -2.18093 -1.64475 -1.81865 -1.20245 -1.64052 -1.14599 -2.64419 
-1.64052 -0.82902 -2.64419 -1.63929 -1.77618 -2.24936 -1.63654 -1.45769 -2.53629 
-1.63654 -0.51733 -2.53629 -1.63582 -1.34863 -2.58856 -1.63582 -0.62638 -2.58856 
-1.63309 -1.56058 -2.47128 -1.63309 -0.41444 -2.47128 -1.62815 -1.19866 -2.63724 
-1.62815 -0.77636 -2.63724 -1.6266 -1.95612 -1.72639 -1.6266 -1.95612 -1.65698 
-1.62553 -1.65678 -2.39312 -1.62553 -0.31823 -2.39312 -1.62528 -1.95158 -1.79476 
-1.62528 -1.95158 -1.58861 -1.62345 -0.98751 -2.66172 -1.62263 -1.94253 -1.86282 
-1.62263 -1.94253 -1.52055 -1.61894 -1.90689 -2.00453 -1.61894 -1.90689 -1.37885 
-1.61868 -1.92905 -1.9299 -1.61868 -1.92905 -1.45347 -1.61759 -1.87899 -2.07774 
-1.61759 -1.87899 -1.30563 -1.61512 -1.24969 -2.62774 -1.61512 -0.72533 -2.62774 
-1.61462 -1.84491 -2.14997 -1.61462 -1.84491 -1.2334 -1.61435 -1.0403 -2.66252 
-1.61435 -0.93472 -2.66252 -1.61374 -1.74391 -2.30279 -1.60998 -1.80475 -2.22031 
-1.60998 -1.80475 -1.16306 -1.60322 -1.09346 -2.66079 -1.60322 -0.88155 -2.66079 
-1.60256 -1.5171 -2.51035 -1.60256 -0.45791 -2.51035 -1.60141 -1.29997 -2.61557 
-1.60141 -0.67505 -2.61557 -1.59834 -1.40367 -2.57449 -1.59834 -0.57135 -2.57449 
-1.59737 -1.61576 -2.43885 -1.59737 -0.35925 -2.43885 -1.59155 -1.96498 -1.69169 
-1.59142 -1.14658 -2.65615 -1.59142 -0.82844 -2.65615 -1.59104 -1.96262 -1.76101 
-1.59104 -1.96262 -1.62237 -1.58888 -1.95582 -1.8293 -1.58888 -1.95582 -1.55407 
-1.58713 -1.70819 -2.35343 -1.58713 -0.26682 -2.35343 -1.58615 -1.89978 -2.04589 
-1.58615 -1.89978 -1.33749 -1.58573 -1.94445 -1.89695 -1.58573 -1.94445 -1.48642 
-1.58453 -1.927 -1.96686 -1.58453 -1.927 -1.41652 -1.58412 -1.86886 -2.118 
-1.58412 -1.86886 -1.26537 -1.5801 -1.83125 -2.18993 -1.5801 -1.83125 -1.19345 
-1.57927 -1.19901 -2.64863 -1.57927 -0.776 -2.64863 -1.57556 -1.78831 -2.25794 
-1.57556 -0.98751 -2.67247 -1.56739 -1.57367 -2.48002 -1.56739 -0.40134 -2.48002 
-1.56605 -1.24996 -2.63862 -1.56605 -0.72505 -2.63862 -1.565 -1.46461 -2.55094 
-1.565 -0.5104 -2.55094 -1.56492 -1.04073 -2.67309 -1.56492 -0.93428 -2.67309 
-1.56431 -1.35551 -2.60316 -1.56431 -0.61951 -2.60316 -1.55958 -1.6692 -2.40106 
-1.55958 -0.30581 -2.40106 -1.55562 -1.97144 -1.72639 -1.55562 -1.97144 -1.65698 
-1.55495 -1.96669 -1.79545 -1.55495 -1.96669 -1.58792 -1.55375 -1.0938 -2.67081 
-1.55375 -0.88122 -2.67081 -1.55277 -1.89008 -2.08624 -1.55277 -1.89008 -1.29714 
-1.55228 -1.95754 -1.8635 -1.55228 -1.95754 -1.51987 -1.55185 -1.92039 -2.00849 
-1.55185 -1.92039 -1.37489 -1.5516 -1.94253 -1.93385 -1.5516 -1.94253 -1.44952 
-1.54971 -1.85563 -2.15829 -1.54971 -1.85563 -1.22509 -1.54952 -1.75469 -2.31044 
-1.54578 -1.81532 -2.22778 -1.54578 -1.81532 -1.15559 -1.54206 -1.14655 -2.66564 
-1.54206 -0.82847 -2.66564 -1.53122 -1.62711 -2.44547 -1.53122 -0.3479 -2.44547 
-1.53005 -1.52334 -2.52265 -1.53005 -0.45167 -2.52265 -1.5299 -1.19883 -2.65761 
-1.5299 -0.77618 -2.65761 -1.52904 -1.30549 -2.62807 -1.52904 -0.66952 -2.62807 
-1.5272 -0.98751 -2.68086 -1.52637 -1.40935 -2.58654 -1.52637 -0.56567 -2.58654 
-1.5222 -1.7174 -2.36039 -1.5222 -0.25761 -2.36039 -1.51975 -1.97776 -1.69169 
-1.51942 -1.97539 -1.76083 -1.51942 -1.97539 -1.62255 -1.5189 -1.87783 -2.12547 
-1.5189 -1.87783 -1.2579 -1.51845 -1.91108 -2.04941 -1.51845 -1.91108 -1.33396 
-1.51842 -1.96829 -1.82964 -1.51842 -1.96829 -1.55374 -1.51808 -1.95582 -1.9001 
-1.51808 -1.95582 -1.48328 -1.51705 -1.9382 -1.97014 -1.51705 -1.9382 -1.41324 
-1.51641 -1.04077 -2.68097 -1.51641 -0.93425 -2.68097 -1.51538 -1.84035 -2.19612 
-1.51538 -1.84035 -1.18726 -1.51099 -1.79702 -2.2641 -1.50494 -1.09407 -2.67817 
-1.50494 -0.88095 -2.67817 -1.4943 -1.57858 -2.49023 -1.4943 -0.39643 -2.49023 
-1.49425 -1.67712 -2.40687 -1.49425 -0.2979 -2.40687 -1.49314 -1.25467 -2.64873 
-1.49314 -0.72034 -2.64873 -1.4931 -1.1468 -2.67247 -1.4931 -0.82822 -2.67247 
-1.49184 -1.46932 -2.56085 -1.49184 -0.50569 -2.56085 -1.49136 -1.36013 -2.61302 
-1.49136 -0.61488 -2.61302 -1.48489 -1.98143 -1.72638 -1.48489 -1.98143 -1.65699 
-1.48465 -1.89928 -2.08895 -1.48465 -1.89928 -1.29442 -1.48463 -1.86305 -2.16347 
-1.48463 -1.86305 -1.2199 -1.48423 -1.96669 -1.86617 -1.48423 -1.96669 -1.51721 
-1.48422 -1.97668 -1.79544 -1.48422 -1.97668 -1.58793 -1.48407 -1.76201 -2.31571 
-1.48372 -1.92946 -2.01115 -1.48372 -1.92946 -1.37222 -1.48354 -1.95158 -1.9365 
-1.48354 -1.95158 -1.44688 -1.48066 -1.82246 -2.23281 -1.47848 -0.98751 -2.68687 
-1.46728 -1.04087 -2.68648 -1.46728 -0.93414 -2.68648 -1.45672 -1.52667 -2.53043 
-1.45672 -0.44834 -2.53043 -1.45666 -1.72343 -2.36445 -1.45666 -0.25158 -2.36445 
-1.45606 -1.63265 -2.452 -1.45606 -0.34236 -2.452 -1.45587 -1.30929 -2.63549 
-1.45587 -0.66572 -2.63549 -1.45583 -1.09408 -2.68313 -1.45583 -0.88093 -2.68313 
-1.45539 -1.20063 -2.66584 -1.45539 -0.77438 -2.66584 -1.45361 -1.41277 -2.5938 
-1.45361 -0.56225 -2.5938 -1.45009 -1.91803 -2.05125 -1.45009 -1.91803 -1.33212 
-1.45008 -1.84578 -2.20014 -1.45008 -1.84578 -1.18324 -1.44994 -1.98509 -1.69169 
-1.44985 -1.88432 -2.12863 -1.44985 -1.88432 -1.25474 -1.44979 -1.96262 -1.90226 
-1.44979 -1.96262 -1.48112 -1.44978 -1.98269 -1.761 -1.44978 -1.98269 -1.62238 
-1.44961 -1.97539 -1.83064 -1.44961 -1.97539 -1.55274 -1.44892 -1.94494 -1.97211 
-1.44892 -1.94494 -1.41126 -1.44587 -1.80226 -2.2678 -1.42953 -0.98751 -2.69048 
-1.4187 -1.58232 -2.49464 -1.4187 -0.3927 -2.49464 -1.4187 -1.47168 -2.56583 
-1.4187 -0.50334 -2.56583 -1.41867 -1.68086 -2.41128 -1.41867 -0.29416 -2.41128 
-1.41867 -1.7658 -2.31842 -1.41825 -1.25588 -2.65426 -1.41825 -0.71913 -2.65426 
-1.41825 -1.36245 -2.61796 -1.41825 -0.61256 -2.61796 -1.41823 -1.14801 -2.678 
-1.41823 -0.82701 -2.678 -1.41823 -1.04091 -2.68955 -1.41823 -0.93411 -2.68955 
-1.41533 -1.90363 -2.09107 -1.41533 -1.90363 -1.29231 -1.41533 -1.93401 -2.01249 
-1.41533 -1.93401 -1.37089 -1.41532 -1.86739 -2.16559 -1.41532 -1.86739 -1.21778 
-1.41532 -1.82608 -2.23536 -1.41517 -1.97144 -1.86684 -1.41517 -1.97144 -1.51654 
-1.41517 -1.95612 -1.93782 -1.41517 -1.95612 -1.44555 -1.41516 -1.98143 -1.79611 
-1.41516 -1.98143 -1.58727 -1.41516 -1.9863 -1.72638 -1.41516 -1.9863 -1.65699 
-1.38047 -1.98751 -1.69169 -1.38047 -1.98509 -1.76116 -1.38047 -1.98509 -1.62221 
-1.38047 -1.97776 -1.83097 -1.38047 -1.97776 -1.55241 -1.38047 -1.96498 -1.90277 
-1.38047 -1.96498 -1.48061 -1.38047 -1.94719 -1.97277 -1.38047 -1.94719 -1.4106 
-1.38047 -1.92029 -2.05213 -1.38047 -1.92029 -1.33125 -1.38047 -1.88648 -2.12969 
-1.38047 -1.88648 -1.25369 -1.38047 -1.84787 -2.20137 -1.38047 -1.84787 -1.182 
-1.38047 -1.804 -2.26904 -1.38047 -1.72558 -2.36641 -1.38047 -1.6345 -2.45418 
-1.38047 -1.52825 -2.53288 -1.38047 -1.41391 -2.59622 -1.38047 -1.31021 -2.63819 
-1.38047 -1.20123 -2.66858 -1.38047 -1.09439 -2.68596 -1.38047 -0.98751 -2.69169 
-1.38047 -0.88063 -2.68596 -1.38047 -0.77378 -2.66858 -1.38047 -0.6648 -2.63819 
-1.38047 -0.56111 -2.59622 -1.38047 -0.44677 -2.53288 -1.38047 -0.34051 -2.45418 
-1.38047 -0.24944 -2.36641 -1.34577 -1.9863 -1.72638 -1.34577 -1.9863 -1.65699 
-1.34577 -1.98143 -1.79611 -1.34577 -1.98143 -1.58727 -1.34576 -1.95612 -1.93782 
-1.34576 -1.95612 -1.44555 -1.34576 -1.97144 -1.86684 -1.34576 -1.97144 -1.51654 
-1.34561 -1.82608 -2.23536 -1.34561 -1.86739 -2.16559 -1.34561 -1.86739 -1.21778 
-1.3456 -1.93401 -2.01249 -1.3456 -1.93401 -1.37089 -1.3456 -1.90363 -2.09107
[truncated: 4,712,190 more chars]
