# Supplementary material for: Visualizing electron delocalization in contorted polycyclic aromatic hydrocarbons
Source: Chem Sci. 2021 Sep 8;12(39):13092–100. doi: 10.1039/d1sc03368a (PMC8513938; doi:10.1039/d1sc03368a)
Supplement: SC-012-D1SC03368A-s008 [file SC-012-D1SC03368A-s008.vtk]

# vtk DataFile Version 5.1
vtk output
ASCII
DATASET POLYDATA
POINTS 166510 double
1.75599 -0.87949 0.57908 1.76438 -0.93021 0.64197 1.77006 -1.03675 0.71792 
1.77144 -0.83476 0.56155 1.77443 -0.77373 0.47905 1.77936 -0.98475 0.70462 
1.77939 -0.88098 0.6269 1.78163 -1.18893 0.78243 1.78559 -1.13898 0.77724 
1.78895 -0.79119 0.54308 1.79104 -0.93366 0.68979 1.79167 -1.08966 0.77081 
1.79449 -0.83616 0.6099 1.79931 -1.04155 0.76263 1.80507 -0.88362 0.67348 
1.80813 -0.98933 0.74956 1.80929 -1.28824 0.826 1.80993 -1.33754 0.82486 
1.80993 -1.23894 0.82486 1.81156 -0.79227 0.59157 1.81245 -1.38673 0.82218 
1.81245 -1.18975 0.82218 1.81498 -0.73118 0.50924 1.81634 -1.13985 0.81713 
1.81936 -0.93772 0.7348 1.81977 -0.83863 0.65679 1.82217 -1.09033 0.8105 
1.82973 -1.04225 0.80245 1.83046 -0.74989 0.57228 1.83296 -0.88742 0.7187 
1.83638 -0.79477 0.63892 1.83913 -0.99477 0.79291 1.84135 -1.28824 0.86317 
1.84217 -1.33737 0.86227 1.84217 -1.23911 0.86227 1.84463 -1.38661 0.85956 
1.84463 -1.18987 0.85956 1.84776 -0.84278 0.70349 1.84886 -1.43538 0.85524 
1.84886 -1.1411 0.85524 1.84995 -0.94304 0.77855 1.85456 -1.48499 0.84864 
1.85456 -1.09149 0.84864 1.85487 -0.75216 0.61993 1.85853 -0.69118 0.53755 
1.86221 -1.53292 0.84091 1.86221 -1.04356 0.84091 1.86297 -0.89235 -0.3792 
1.86297 -0.89235 0.76242 1.86396 -0.79861 0.68582 1.87149 -1.58049 0.8314 
1.87149 -0.99599 -0.44818 1.87149 -0.99599 0.8314 1.8752 -1.28824 0.89872 
1.8752 -0.71089 0.59986 1.87605 -1.33731 0.89786 1.87605 -1.23917 0.89786 
1.87747 -1.72889 0.74751 1.87747 -0.84759 0.74751 1.8786 -1.38626 0.89531 
1.8786 -1.19022 0.89531 1.88212 -0.75542 0.66684 1.88243 -1.62711 0.82038 
1.88243 -0.94937 -0.43716 1.88243 -0.94937 0.82038 1.88285 -1.43497 0.89106 
1.88285 -1.14151 0.89106 1.88878 -1.48333 0.88513 1.88878 -1.09315 0.88513 
1.89368 -0.8039 0.73125 1.89502 -1.67808 0.80453 1.89502 -0.8984 -0.42131 
1.89502 -0.8984 0.80453 1.89639 -1.53122 0.87752 1.89639 -1.04526 -0.49431 
1.89639 -1.04526 0.87752 1.90207 -0.71381 0.64693 1.90564 -1.57852 0.86827 
1.90564 -0.99796 -0.48505 1.90564 -0.99796 0.86827 1.90707 -0.65239 0.56544 
1.90934 -1.72285 0.79014 1.90934 -0.85363 -0.40693 1.90934 -0.85363 0.79014 
1.91074 -1.28824 0.93256 1.91146 -0.76049 0.71261 1.91164 -1.33737 0.93174 
1.91164 -1.23911 0.93174 1.91435 -1.38661 0.92928 1.91435 -1.18987 -0.54607 
1.91435 -1.18987 0.92928 1.91653 -1.62513 0.85738 1.91653 -0.95135 -0.47416 
1.91653 -0.95135 0.85738 1.91867 -1.43538 0.92505 1.91867 -1.1411 -0.54183 
1.91867 -1.1411 0.92505 1.92296 -0.67437 0.62568 1.92524 -1.76679 0.77407 
1.92524 -0.80969 0.77407 1.92528 -1.48499 0.91935 1.92528 -1.09149 -0.53613 
1.92528 -1.09149 0.91935 1.92902 -1.67092 0.84489 1.92902 -0.90556 -0.46167 
1.92902 -0.90556 0.84489 1.93095 -0.71842 0.69265 1.933 -1.53292 0.9117 
1.933 -1.04356 -0.52849 1.933 -1.04356 0.9117 1.94251 -1.58049 0.90243 
1.94251 -0.99599 -0.51921 1.94251 -0.99599 0.90243 1.94262 -0.76714 0.75664 
1.94309 -1.7158 0.83083 1.94309 -0.86068 -0.44761 1.94309 -0.86068 0.83083 
1.94791 -1.28824 -0.5814 1.94791 -1.28824 0.96462 1.94905 -1.33754 -0.58076 
1.94905 -1.33754 0.96398 1.94905 -1.23894 -0.58076 1.94905 -1.23894 0.96398 
1.95148 -0.6787 0.67174 1.95173 -1.38673 -0.57825 1.95173 -1.38673 0.96146 
1.95173 -1.18975 -0.57825 1.95173 -1.18975 0.96146 1.95354 -1.62711 0.89148 
1.95354 -0.94937 -0.50826 1.95354 -0.94937 0.89148 1.95678 -0.61751 0.59016 
1.95678 -1.43663 0.95757 1.95678 -1.13985 -0.57436 1.95678 -1.13985 0.95757 
1.95869 -1.75964 0.81522 1.95869 -0.81684 -0.432 1.95869 -0.81684 0.81522 
1.96174 -0.72472 0.7369 1.96342 -1.48615 0.95175 1.96342 -1.09033 -0.56853 
1.96342 -1.09033 0.95175 1.96939 -1.67808 0.87889 1.96939 -0.8984 -0.49567 
1.96939 -0.8984 0.87889 1.97146 -1.53423 0.94418 1.97146 -1.04225 -0.56096 
1.97146 -1.04225 0.94418 1.97354 -0.64047 0.64965 1.9758 -0.77414 0.79811 
1.981 -1.58171 -0.55157 1.981 -1.58171 0.93478 1.981 -0.99477 -0.55157 
1.981 -0.99477 0.93478 1.98203 -0.68484 0.71656 1.98377 -1.72285 0.86457 
1.98377 -0.85363 -0.48135 1.98377 -0.85363 0.86457 1.9866 -1.28824 -0.6116 
1.9866 -1.28824 0.99482 1.98781 -1.3376 -0.61097 1.98781 -1.3376 0.99419 
1.98781 -1.23888 -0.61097 1.98781 -1.23888 0.99419 1.99149 -1.38755 -0.60906 
1.99149 -1.38755 0.99228 1.99149 -1.18893 -0.60906 1.99149 -1.18893 0.99228 
1.99437 -0.73267 0.77955 1.99536 -1.63344 -0.54074 1.99536 -1.63344 0.92396 
1.99536 -0.94304 -0.54074 1.99536 -0.94304 0.92396 1.99667 -1.4375 -0.60511 
1.99667 -1.4375 0.98832 1.99667 -1.13898 -0.60511 1.99667 -1.13898 0.98832 
1.99984 -1.76679 0.84867 1.99984 -0.80969 -0.46545 1.99984 -0.80969 0.84867 
2.00311 -1.48682 -0.59902 2.00311 -1.48682 0.98224 2.00311 -1.08966 -0.59902 
2.00311 -1.08966 0.98224 2.00376 -0.6462 0.69468 2.00959 -0.58518 0.61317 
2.01128 -1.53493 -0.59139 2.01128 -1.53493 0.9746 2.01128 -1.04155 -0.59139 
2.01128 -1.04155 0.9746 2.01149 -1.68413 -0.52772 2.01149 -1.68413 0.91094 
2.01149 -0.89235 -0.52772 2.01149 -0.89235 0.91094 2.01435 -0.69254 0.75956 
2.01727 -1.80934 -0.44808 2.01727 -1.80934 0.83129 2.01727 -0.76714 -0.44808 
2.01727 -0.76714 0.83129 2.02435 -1.58715 -0.58256 2.02435 -1.58715 0.96578 
2.02435 -0.98933 -0.58256 2.02435 -0.98933 0.96578 2.0264 -1.72889 -0.51323 
2.0264 -1.72889 0.89645 2.0264 -0.84759 -0.51323 2.0264 -0.84759 0.89645 
2.02673 -1.28824 -0.63986 2.02673 -1.28824 1.02308 2.02673 -0.60935 0.67166 
2.02904 -1.33824 -0.6399 2.02904 -1.33824 1.02311 2.02904 -1.23824 -0.6399 
2.02904 -1.23824 1.02311 2.03274 -1.38812 -0.63785 2.03274 -1.38812 1.02107 
2.03274 -1.18836 -0.63785 2.03274 -1.18836 1.02107 2.0357 -0.65385 0.73821 
2.03701 -1.85176 -0.42895 2.03701 -0.72472 0.81217 2.03781 -1.43775 -0.63372 
2.03781 -1.43775 1.01694 2.03781 -1.13873 -0.63372 2.03781 -1.13873 1.01694 
2.03911 -1.63876 -0.57133 2.03911 -1.63876 0.95455 2.03911 -0.93772 -0.57133 
2.03911 -0.93772 0.95455 2.04266 -1.77258 -0.49701 2.04266 -1.77258 0.88023 
2.04266 -0.8039 -0.49701 2.04266 -0.8039 0.88023 2.04425 -1.487 -0.62753 
2.04425 -1.487 1.01075 2.04425 -1.08948 -0.62753 2.04425 -1.08948 1.01075 
2.0489 -0.5339 0.57429 2.05521 -1.68906 -0.55773 2.05521 -1.68906 0.94095 
2.05521 -0.88742 -0.55773 2.05521 -0.88742 0.94095 2.05599 -1.53973 -0.62064 
2.05599 -1.53973 1.00386 2.05599 -1.03675 -0.62064 2.05599 -1.03675 1.00386 
2.05735 -0.68484 0.79188 2.05837 -0.61668 0.71554 2.0613 -1.81599 -0.47924 
2.0613 -1.81599 0.86245 2.0613 -0.76049 -0.47924 2.0613 -0.76049 0.86245 
2.06449 -0.55595 0.6339 2.0682 -1.28824 -0.66612 2.0682 -1.28824 1.04934 
2.0693 -1.59173 -0.61134 2.0693 -1.59173 0.99455 2.0693 -0.98475 -0.61134 
2.0693 -0.98475 0.99455 2.07042 -1.7337 -0.54293 2.07042 -1.7337 0.92615 
2.07042 -0.84278 -0.54293 2.07042 -0.84278 0.92615 2.07062 -1.3383 -0.6661 
2.07062 -1.3383 1.04932 2.07062 -1.23818 -0.6661 2.07062 -1.23818 1.04932 
2.07454 -1.38846 -0.66404 2.07454 -1.38846 1.04726 2.07454 -1.18802 -0.66404 
2.07454 -1.18802 1.04726 2.07923 -0.6462 0.77015 2.07973 -1.43813 -0.65984 
2.07973 -1.43813 1.04305 2.07973 -1.13835 -0.65984 2.07973 -1.13835 1.04305 
2.08126 -1.85806 -0.45975 2.08126 -0.71842 -0.45975 2.08126 -0.71842 0.84297 
2.0823 -0.58113 0.69161 2.08412 -1.64282 -0.59965 2.08412 -1.64282 0.98287 
2.08412 -0.93366 -0.59965 2.08412 -0.93366 0.98287 2.08809 -1.77787 -0.52673 
2.08809 -1.77787 0.90995 2.08809 -0.79861 -0.52673 2.08809 -0.79861 0.90995 
2.09058 -0.52343 0.60786 2.09086 -1.49043 -0.6555 2.09086 -1.49043 1.03872 
2.09086 -1.08605 -0.6555 2.09086 -1.08605 1.03872 2.10043 -1.69286 -0.58562 
2.10043 -1.69286 0.96884 2.10043 -0.88362 -0.58562 2.10043 -0.88362 0.96884 
2.10218 -0.6787 0.82244 2.10225 -0.60935 0.74718 2.10295 -1.54311 -0.64819 
2.10295 -1.54311 1.03141 2.10295 -1.03337 -0.64819 2.10295 -1.03337 1.03141 
2.10707 -1.82106 -0.50858 2.10707 -1.82106 0.8918 2.10707 -0.75542 -0.50858 
2.10707 -0.75542 0.8918 2.10744 -0.54729 0.66647 2.11091 -1.28824 -0.69031 
2.11091 -1.28824 1.07353 2.11365 -1.33846 -0.69034 2.11365 -1.33846 1.07356 
2.11365 -1.23802 -0.69034 2.11365 -1.23802 1.07356 2.11677 -1.5953 -0.63844 
2.11677 -1.5953 1.02166 2.11677 -0.98118 -0.63844 2.11677 -0.98118 1.02166 
2.11712 -1.73785 -0.57093 2.11712 -1.73785 0.95414 2.11712 -0.83863 -0.57093 
2.11712 -0.83863 0.95414 2.11758 -1.38856 -0.68815 2.11758 -1.38856 1.07136 
2.11758 -1.18792 -0.68815 2.11758 -1.18792 1.07136 2.11797 -0.49259 0.58062 
2.12426 -0.64047 0.80037 2.12699 -1.86267 -0.48863 2.12699 -0.71381 -0.48863 
2.12699 -0.71381 0.87184 2.1276 -1.44113 -0.68581 2.1276 -1.44113 1.06903 
2.1276 -1.13535 -0.68581 2.1276 -1.13535 1.06903 2.13194 -1.64627 -0.62631 
2.13194 -1.64627 1.00953 2.13194 -0.93021 -0.62631 2.13194 -0.93021 1.00953 
2.13372 -0.51523 0.64019 2.13499 -1.78171 -0.55431 2.13499 -1.78171 0.93753 
2.13499 -0.79477 -0.55431 2.13499 -0.79477 0.93753 2.13892 -1.49326 -0.68096 
2.13892 -1.49326 1.06418 2.13892 -1.08322 -0.68096 2.13892 -1.08322 1.06418 
2.14001 -0.55595 0.70942 2.1462 -0.46386 0.55245 2.14701 -1.6955 -0.6113 
2.14701 -1.6955 0.99452 2.14701 -0.88098 -0.6113 2.14701 -0.88098 0.99452 
2.14823 -1.90211 -0.46774 2.14823 -0.67437 -0.46774 2.14823 -0.67437 0.85095 
2.15163 -1.54599 -0.67331 2.15163 -1.54599 1.05653 2.15163 -1.03049 -0.67331 
2.15163 -1.03049 1.05653 2.15398 -1.82432 -0.53582 2.15398 -1.82432 0.91904 
2.15398 -0.75216 -0.53582 2.15398 -0.75216 0.91904 2.15475 -1.28824 -0.71238 
2.15475 -1.28824 1.0956 2.1576 -1.33852 -0.71233 2.1576 -1.33852 1.09555 
2.1576 -1.23796 -0.71233 2.1576 -1.23796 1.09555 2.16074 -0.58518 0.76432 
2.16108 -0.48503 0.61283 2.16401 -1.74032 -0.59621 2.16401 -1.74032 0.97942 
2.16401 -0.83616 -0.59621 2.16401 -0.83616 0.97942 2.16563 -1.59795 -0.66306 
2.16563 -1.59795 1.04628 2.16563 -0.97853 -0.66306 2.16563 -0.97853 1.04628 
2.16605 -0.52343 0.68333 2.16675 -1.39106 -0.71213 2.16675 -1.39106 1.09535 
2.16675 -1.18542 -0.71213 2.16675 -1.18542 1.09535 2.17405 -1.86559 -0.5155 
2.17405 -1.86559 0.89872 2.17405 -0.71089 -0.5155 2.17405 -0.71089 0.89872 
2.1765 -0.43638 0.52275 2.17709 -1.44362 -0.70931 2.17709 -1.44362 1.09253 
2.17709 -1.13286 -0.70931 2.17709 -1.13286 1.09253 2.17965 -1.64799 -0.65009 
2.17965 -1.64799 1.03331 2.17965 -0.92849 -0.65009 2.17965 -0.92849 1.03331 
2.18234 -1.78421 -0.57913 2.18234 -1.78421 0.96235 2.18234 -0.79227 -0.57913 
2.18234 -0.79227 0.96235 2.18375 -0.61751 0.81714 2.18831 -1.49548 -0.70383 
2.18831 -1.49548 1.08705 2.18831 -1.081 -0.70383 2.18831 -1.081 1.08705 
2.18946 -0.45677 0.58446 2.19329 -0.49259 0.65594 2.19483 -1.69699 -0.6347 
2.19483 -1.69699 1.01792 2.19483 -0.87949 -0.6347 2.19483 -0.87949 1.01792 
2.19962 -1.28824 -0.73227 2.19962 -1.28824 1.11549 2.19962 -0.5339 0.72501 
2.20133 -1.54815 -0.69569 2.20133 -1.54815 1.07891 2.20133 -1.02833 -0.69569 
2.20133 -1.02833 1.07891 2.20163 -1.82659 -0.56023 2.20163 -1.82659 0.94345 
2.20163 -0.74989 -0.56023 2.20163 -0.74989 0.94345 2.20661 -0.41177 0.4927 
2.20786 -1.34082 -0.73415 2.20786 -1.34082 1.11737 2.20786 -1.23566 -0.73415 
2.20786 -1.23566 1.11737 2.20847 -1.92409 -0.48363 2.20847 -0.65239 -0.48363 
2.20847 -0.65239 0.86685 2.21236 -1.74172 -0.61926 2.21236 -1.74172 1.00247 
2.21236 -0.83476 -0.61926 2.21236 -0.83476 1.00247 2.21451 -1.59869 -0.68494 
2.21451 -1.59869 1.06816 2.21451 -0.97779 -0.68494 2.21451 -0.97779 1.06816 
2.21717 -1.39326 -0.7334 2.21717 -1.39326 1.11662 2.21717 -1.18322 -0.7334 
2.21717 -1.18322 1.11662 2.21878 -0.43051 0.55513 2.22147 -0.46386 0.62771 
2.22152 -0.56411 0.77937 2.22665 -0.50268 0.69797 2.22751 -1.4454 -0.73003 
2.22751 -1.4454 1.11325 2.22751 -1.13108 -0.73003 2.22751 -1.13108 1.11325 
2.22878 -1.64864 -0.6716 2.22878 -1.64864 1.05482 2.22878 -0.92784 -0.6716 
2.22878 -0.92784 1.05482 2.23083 -1.78529 -0.60174 2.23083 -1.78529 0.98496 
2.23083 -0.79119 -0.60174 2.23083 -0.79119 0.98496 2.23636 -1.8853 -0.53216 
2.23636 -1.8853 0.91538 2.23636 -0.69118 -0.53216 2.23636 -0.69118 0.91538 
2.23886 -1.49709 -0.72405 2.23886 -1.49709 1.10727 2.23886 -1.07939 -0.72405 
2.23886 -1.07939 1.10727 2.24375 -1.69732 -0.65576 2.24375 -1.69732 1.03898 
2.24375 -0.87916 -0.65576 2.24375 -0.87916 1.03898 2.24498 -0.59747 -0.44796 
2.24498 -0.59747 0.83118 2.24541 -1.28824 -0.74994 2.24541 -1.28824 1.13315 
2.24898 -0.40632 0.52494 2.25116 -0.43638 0.59741 2.25118 -1.54819 -0.71547 
2.25118 -1.54819 1.09868 2.25118 -1.02829 -0.71547 2.25118 -1.02829 1.09868 
2.25387 -1.34087 -0.75145 2.25387 -1.34087 1.13467 2.25387 -1.23561 -0.75145 
2.25387 -1.23561 1.13467 2.25454 -0.47337 0.66969 2.26086 -0.51507 0.73832 
2.26154 -1.74186 -0.63986 2.26154 -1.74186 1.02308 2.26154 -0.83462 -0.63986 
2.26154 -0.83462 1.02308 2.26352 -1.39355 -0.75035 2.26352 -1.39355 1.13357 
2.26352 -1.18293 -0.75035 2.26352 -1.18293 1.13357 2.26444 -1.59855 -0.70431 
2.26444 -1.59855 1.08753 2.26444 -0.97793 -0.70431 2.26444 -0.97793 1.08753 
2.26467 -1.8453 -0.57572 2.26467 -1.8453 0.95894 2.26467 -0.73118 -0.57572 
2.26467 -0.73118 0.95894 2.27189 -1.94216 -0.49834 2.27189 -0.63432 -0.49834 
2.27189 -0.63432 0.88156 2.27408 -1.44568 -0.74659 2.27408 -1.44568 1.1298 
2.27408 -1.1308 -0.74659 2.27408 -1.1308 1.1298 2.2786 -1.64803 -0.69062 
2.2786 -1.64803 1.07383 2.2786 -0.92845 -0.69062 2.2786 -0.92845 1.07383 
2.27998 -0.38425 0.49394 2.28121 -0.41177 0.5673 2.28339 -0.54643 -0.4087 
2.28339 -0.54643 0.79192 2.28405 -0.44547 0.6397 2.28637 -1.4985 -0.74017 
2.28637 -1.4985 1.12339 2.28637 -1.07798 -0.74017 2.28637 -1.07798 1.12339 
2.28858 -0.48528 0.71025 2.29202 -1.28824 -0.76533 2.29202 -1.28824 1.14855 
2.29363 -1.69649 -0.67442 2.29363 -1.69649 1.05763 2.29363 -0.87999 -0.67442 
2.29363 -0.87999 1.05763 2.29486 -1.80275 -0.61626 2.29486 -1.80275 0.99948 
2.29486 -0.77373 -0.61626 2.29486 -0.77373 0.99948 2.29892 -1.54953 -0.73112 
2.29892 -1.54953 1.11433 2.29892 -1.02695 -0.73112 2.29892 -1.02695 1.11433 
2.30024 -1.9023 -0.54553 2.30024 -1.9023 0.92875 2.30024 -0.67418 -0.54553 
2.30024 -0.67418 0.92875 2.30093 -1.34099 -0.76654 2.30093 -1.34099 1.14976 
2.30093 -1.23549 -0.76654 2.30093 -1.23549 1.14976 2.30968 -0.58088 -0.46055 
2.30968 -0.58088 0.84377 2.31065 -1.39359 -0.765 2.31065 -1.39359 1.14822 
2.31065 -1.18289 -0.765 2.31065 -1.18289 1.14822 2.3117 -0.36436 0.46221 
2.3122 -0.38916 0.53613 2.31256 -1.60002 -0.71945 2.31256 -1.60002 1.10267 
2.31256 -0.97646 -0.71945 2.31256 -0.97646 1.10267 2.31431 -0.41973 0.60858 
2.31802 -0.4571 0.68085 2.32225 -1.44672 -0.76089 2.32225 -1.44672 1.14411 
2.32225 -1.12976 -0.76089 2.32225 -1.12976 1.14411 2.32348 -0.49956 -0.36607 
2.32348 -0.49956 0.74929 2.32623 -1.75842 -0.653 2.32623 -1.75842 1.03622 
2.32623 -0.81806 -0.653 2.32623 -0.81806 1.03622 2.32695 -1.64937 -0.70526 
2.32695 -1.64937 1.08848 2.32695 -0.92711 -0.70526 2.32695 -0.92711 1.08848 
2.32968 -1.86131 -0.58799 2.32968 -1.86131 0.97121 2.32968 -0.71517 -0.58799 
2.32968 -0.71517 0.97121 2.33462 -1.49939 -0.75394 2.33462 -1.49939 1.13716 
2.33462 -1.07709 -0.75394 2.33462 -1.07709 1.13716 2.33724 -1.95752 -0.50983 
2.33724 -0.61896 -0.50983 2.33724 -0.61896 0.89305 2.33932 -1.28824 -0.77842 
2.33932 -1.28824 1.16164 2.34383 -0.36886 0.50445 2.34518 -0.39676 0.57766 
2.34765 -1.55042 -0.74445 2.34765 -1.55042 1.12767 2.34765 -1.02606 -0.74445 
2.34765 -1.02606 1.12767 2.34815 -0.43084 0.6499 2.34842 -1.34103 -0.77922 
2.34842 -1.34103 1.16244 2.34842 -1.23545 -0.77922 2.34842 -1.23545 1.16244 
2.34903 -0.53184 -0.41949 2.34903 -0.53184 0.80271 2.35279 -0.471 -0.33701 
2.35279 -0.471 0.72023 2.35955 -1.39419 -0.77749 2.35955 -1.39419 1.16071 
2.35955 -1.18229 -0.77749 2.35955 -1.18229 1.16071 2.36021 -1.81783 -0.62705 
2.36021 -1.81783 1.01027 2.36021 -0.75865 -0.62705 2.36021 -0.75865 1.01027 
2.36136 -1.6007 -0.73227 2.36136 -1.6007 1.11549 2.36136 -0.97578 -0.73227 
2.36136 -0.97578 1.11549 2.36443 -1.7044 -0.6912 2.36443 -1.7044 1.07441 
2.36443 -0.87208 -0.6912 2.36443 -0.87208 1.07441 2.3654 -1.9165 -0.55555 
2.3654 -1.9165 0.93877 2.3654 -0.65998 -0.55555 2.3654 -0.65998 0.93877 
2.37135 -1.44731 -0.77286 2.37135 -1.44731 1.15608 2.37135 -1.12917 -0.77286 
2.37135 -1.12917 1.15608 2.37564 -0.56755 -0.47013 2.37564 -0.56755 0.85335 
2.37662 -0.37597 0.54581 2.37865 -0.40689 0.61792 2.38267 -0.44449 0.68985 
2.3835 -1.49974 -0.76534 2.3835 -1.49974 1.14855 2.3835 -1.07674 -0.76534 
2.3835 -1.07674 1.14855 2.38721 -1.28824 -0.78918 2.38721 -1.28824 1.17239 
2.38721 -0.48743 -0.37465 2.38721 -0.48743 0.75787 2.39538 -1.87441 -0.59672 
2.39538 -1.87441 0.97994 2.39538 -0.70207 -0.59672 2.39538 -0.70207 0.97994 
2.39672 -1.55069 -0.75532 2.39672 -1.55069 1.13854 2.39672 -1.02579 -0.75532 
2.39672 -1.02579 1.13854 2.39777 -1.76534 -0.66765 2.39777 -1.76534 1.05087 
2.39777 -0.81114 -0.66765 2.39777 -0.81114 1.05087 2.39785 -1.34146 -0.78979 
2.39785 -1.34146 1.17301 2.39785 -1.23502 -0.78979 2.39785 -1.23502 1.17301 
2.39846 -1.65624 -0.71986 2.39846 -1.65624 1.10308 2.39846 -0.92024 -0.71986 
2.39846 -0.92024 1.10308 2.40319 -1.96993 -0.51776 2.40319 -0.60655 -0.51776 
2.40319 -0.60655 0.90098 2.40902 -1.39453 -0.78751 2.40902 -1.39453 1.17073 
2.40902 -1.18195 -0.78751 2.40902 -1.18195 1.17073 2.41 -0.38566 0.58616 
2.41306 -0.42011 0.65821 2.41325 -0.52106 -0.42714 2.41325 -0.52106 0.81036 
2.41699 -0.46043 0.7277 2.42071 -1.44728 -0.78235 2.42071 -1.44728 1.16557 
2.42071 -1.1292 -0.78235 2.42071 -1.1292 1.16557 2.43155 -1.92784 -0.56217 
2.43155 -1.92784 0.94539 2.43155 -0.64864 -0.56217 2.43155 -0.64864 0.94539 
2.43272 -1.82408 -0.63936 2.43272 -1.82408 1.02257 2.43272 -0.7524 -0.63936 
2.43272 -0.7524 1.02257 2.43287 -1.49956 -0.77432 2.43287 -1.49956 1.15753 
2.43287 -1.07692 -0.77432 2.43287 -1.07692 1.15753 2.43373 -1.60623 -0.74477 
2.43373 -1.60623 1.12799 2.43373 -0.97025 -0.74477 2.43373 -0.97025 1.12799 
2.43557 -1.28824 -0.79757 2.43557 -1.28824 1.18079 2.4364 -1.71008 -0.70325 
2.4364 -1.71008 1.08646 2.4364 -0.8664 -0.70325 2.4364 -0.8664 1.08646 
2.44057 -0.55835 -0.4771 2.44057 -0.55835 0.86031 2.44387 -0.39792 0.62539 
2.44636 -1.3415 -0.79768 2.44636 -1.3415 1.18089 2.44636 -1.23498 -0.79768 
2.44636 -1.23498 1.18089 2.44739 -0.43539 0.69604 2.45178 -0.47873 0.76402 
2.45783 -1.3948 -0.79488 2.45783 -1.3948 1.17809 2.45783 -1.18168 -0.79488 
2.45783 -1.18168 1.17809 2.46847 -1.87931 -0.60694 2.46847 -1.87931 0.99015 
2.46847 -0.69717 -0.60694 2.46847 -0.69717 0.99015 2.46852 -1.97785 -0.52358 
2.46852 -1.97785 0.9068 2.46852 -0.59863 -0.52358 2.46852 -0.59863 0.9068 
2.46963 -1.5554 -0.76543 2.46963 -1.5554 1.14865 2.46963 -1.02108 -0.76543 
2.46963 -1.02108 1.14865 2.46967 -1.44753 -0.78918 2.46967 -1.44753 1.17239 
2.46967 -1.12895 -0.78918 2.46967 -1.12895 1.17239 2.47093 -1.77005 -0.67756 
2.47093 -1.77005 1.06078 2.47093 -0.80643 -0.67756 2.47093 -0.80643 1.06078 
2.47141 -1.66086 -0.72972 2.47141 -1.66086 1.11294 2.47141 -0.91562 -0.72972 
2.47141 -0.91562 1.11294 2.47814 -0.4127 0.66339 2.4787 -0.51374 0.81564 
2.48211 -0.45328 0.73273 2.48429 -1.28824 -0.80358 2.48429 -1.28824 1.18679 
2.49549 -1.34161 -0.80318 2.49549 -1.34161 1.1864 2.49549 -1.23487 -0.80318 
2.49549 -1.23487 1.1864 2.50605 -1.8274 -0.64713 2.50605 -1.8274 1.03035 
2.50605 -0.74908 -0.64713 2.50605 -0.74908 1.03035 2.50611 -2.02416 -0.48115 
2.50611 -0.55232 0.86437 2.50671 -1.93339 -0.5687 2.50671 -1.93339 0.95192 
2.50671 -0.64309 -0.5687 2.50671 -0.64309 0.95192 2.5069 -1.61003 -0.7522 
2.5069 -1.61003 1.13541 2.5069 -0.96645 -0.7522 2.5069 -0.96645 1.13541 
2.50694 -1.39481 -0.79984 2.50694 -1.39481 1.18305 2.50694 -1.18167 -0.79984 
2.50694 -1.18167 1.18305 2.50738 -1.50136 -0.78254 2.50738 -1.50136 1.16576 
2.50738 -1.07512 -0.78254 2.50738 -1.07512 1.16576 2.50916 -1.7135 -0.7105 
2.50916 -1.7135 1.09372 2.50916 -0.86298 -0.7105 2.50916 -0.86298 1.09372 
2.51269 -0.42997 0.70006 2.5169 -0.47349 0.76772 2.53324 -1.28824 -0.80719 
2.53324 -1.28824 1.1904 2.54407 -1.88305 -0.61135 2.54407 -1.88305 0.99456 
2.54407 -0.69343 -0.61135 2.54407 -0.69343 0.99456 2.54407 -1.77241 -0.68253 
2.54407 -1.77241 1.06575 2.54407 -0.80407 -0.68253 2.54407 -0.80407 1.06575 
2.5441 -1.98159 -0.52798 2.5441 -1.98159 0.9112 2.5441 -0.59489 -0.52798 
2.5441 -0.59489 0.9112 2.5441 -0.50994 0.81834 2.54452 -1.55662 -0.77096 
2.54452 -1.55662 1.15418 2.54452 -1.01986 -0.77096 2.54452 -1.01986 1.15418 
2.54452 -1.66319 -0.73467 2.54452 -1.66319 1.11788 2.54452 -0.91329 -0.73467 
2.54452 -0.91329 1.11788 2.54454 -1.44874 -0.7947 2.54454 -1.44874 1.17792 
2.54454 -1.12774 -0.7947 2.54454 -1.12774 1.17792 2.54454 -1.34164 -0.80625 
2.54454 -1.34164 1.18947 2.54454 -1.23484 -0.80625 2.54454 -1.23484 1.18947 
2.54745 -0.44967 0.73528 2.5823 -2.02631 -0.48312 2.5823 -1.93524 -0.57088 
2.5823 -1.93524 0.9541 2.5823 -1.82898 -0.64958 2.5823 -1.82898 1.0328 
2.5823 -1.71464 -0.71293 2.5823 -1.71464 1.09614 2.5823 -1.61095 -0.75489 
2.5823 -1.61095 1.13811 2.5823 -1.50196 -0.78528 2.5823 -1.50196 1.1685 
2.5823 -1.39512 -0.80266 2.5823 -1.39512 1.18588 2.5823 -1.28824 -0.80839 
2.5823 -1.28824 1.19161 2.5823 -1.18136 -0.80266 2.5823 -1.18136 1.18588 
2.5823 -1.07452 -0.78528 2.5823 -1.07452 1.1685 2.5823 -0.96553 -0.75489 
2.5823 -0.96553 1.13811 2.5823 -0.86184 -0.71293 2.5823 -0.86184 1.09614 
2.5823 -0.7475 -0.64958 2.5823 -0.7475 1.0328 2.5823 -0.64124 -0.57088 
2.5823 -0.64124 0.9541 2.5823 -0.55017 0.86633 2.5823 -0.47174 0.76896 
2.61716 -0.44967 0.73528 2.62006 -1.34164 -0.80625 2.62006 -1.34164 1.18947 
2.62006 -1.23484 -0.80625 2.62006 -1.23484 1.18947 2.62006 -1.44874 -0.7947 
2.62006 -1.44874 1.17792 2.62006 -1.12774 -0.7947 2.62006 -1.12774 1.17792 
2.62009 -1.66319 -0.73467 2.62009 -1.66319 1.11788 2.62009 -0.91329 -0.73467 
2.62009 -0.91329 1.11788 2.62009 -1.55662 -0.77096 2.62009 -1.55662 1.15418 
2.62009 -1.01986 -0.77096 2.62009 -1.01986 1.15418 2.6205 -2.06654 -0.43513 
2.6205 -0.50994 0.81834 2.6205 -1.98159 -0.52798 2.6205 -1.98159 0.9112 
2.6205 -0.59489 0.9112 2.62054 -1.77241 -0.68253 2.62054 -1.77241 1.06575 
2.62054 -0.80407 -0.68253 2.62054 -0.80407 1.06575 2.62054 -1.88305 -0.61135 
2.62054 -1.88305 0.99456 2.62054 -0.69343 -0.61135 2.62054 -0.69343 0.99456 
2.63137 -1.28824 -0.80719 2.63137 -1.28824 1.1904 2.64771 -0.47349 0.76772 
2.65545 -1.7135 -0.7105 2.65545 -1.7135 1.09372 2.65545 -0.86298 -0.7105 
2.65545 -0.86298 1.09372 2.65723 -1.50136 -0.78254 2.65723 -1.50136 1.16576 
2.65723 -1.07512 -0.78254 2.65723 -1.07512 1.16576 2.65766 -1.39481 -0.79984 
2.65766 -1.39481 1.18305 2.65766 -1.18167 -0.79984 2.65766 -1.18167 1.18305 
2.6577 -1.61003 -0.7522 2.6577 -1.61003 1.13541 2.6577 -0.96645 -0.7522 
2.6577 -0.96645 1.13541 2.6579 -1.93339 -0.5687 2.6579 -1.93339 0.95192 
2.6579 -0.64309 -0.5687 2.6579 -0.64309 0.95192 2.6585 -2.02416 -0.48115 
2.6585 -2.02416 0.86437 2.6585 -0.55232 0.86437 2.65855 -1.8274 -0.64713 
2.65855 -1.8274 1.03035 2.65855 -0.74908 -0.64713 2.65855 -0.74908 1.03035 
2.66912 -1.34161 -0.80318 2.66912 -1.34161 1.1864 2.66912 -1.23487 -0.80318 
2.66912 -1.23487 1.1864 2.68032 -1.28824 -0.80358 2.68032 -1.28824 1.18679 
2.6859 -2.06274 -0.43242 2.6859 -0.51374 0.81564 2.69319 -1.66086 -0.72972 
2.69319 -1.66086 1.11294 2.69319 -0.91562 -0.72972 2.69319 -0.91562 1.11294 
2.69368 -1.77005 -0.67756 2.69368 -1.77005 1.06078 2.69368 -0.80643 -0.67756 
2.69368 -0.80643 1.06078 2.69494 -1.44753 -0.78918 2.69494 -1.44753 1.17239 
2.69494 -1.12895 -0.78918 2.69494 -1.12895 1.17239 2.69497 -1.5554 -0.76543 
2.69497 -1.5554 1.14865 2.69497 -1.02108 -0.76543 2.69497 -1.02108 1.14865 
2.69608 -1.97785 -0.52358 2.69608 -1.97785 0.9068 2.69608 -0.59863 0.9068 
2.69613 -1.87931 -0.60694 2.69613 -1.87931 0.99015 2.69613 -0.69717 -0.60694 
2.69613 -0.69717 0.99015 2.70677 -1.3948 -0.79488 2.70677 -1.3948 1.17809 
2.70677 -1.18168 -0.79488 2.70677 -1.18168 1.17809 2.71283 -2.09775 -0.3808 
2.71824 -1.3415 -0.79768 2.71824 -1.3415 1.18089 2.71824 -1.23498 -0.79768 
2.71824 -1.23498 1.18089 2.72404 -2.01813 -0.4771 2.72404 -0.55835 0.86031 
2.7282 -1.71008 -0.70325 2.7282 -1.71008 1.08646 2.7282 -0.8664 -0.70325 
2.7282 -0.8664 1.08646 2.72903 -1.28824 -0.79757 2.72903 -1.28824 1.18079 
2.73088 -1.60623 -0.74477 2.73088 -1.60623 1.12799 2.73088 -0.97025 -0.74477 
2.73088 -0.97025 1.12799 2.73173 -1.49956 -0.77432 2.73173 -1.49956 1.15753 
2.73173 -1.07692 -0.77432 2.73173 -1.07692 1.15753 2.73188 -1.82408 -0.63936 
2.73188 -1.82408 1.02257 2.73188 -0.7524 -0.63936 2.73188 -0.7524 1.02257 
2.73306 -1.92784 -0.56217 2.73306 -1.92784 0.94539 2.73306 -0.64864 0.94539 
2.7439 -1.44728 -0.78235 2.7439 -1.44728 1.16557 2.7439 -1.1292 -0.78235 
2.7439 -1.1292 1.16557 2.74762 -2.11605 -0.34448 2.75136 -2.05542 -0.42714 
2.75136 -0.52106 0.81036 2.75558 -1.39453 -0.78751 2.75558 -1.39453 1.17073 
2.75558 -1.18195 -0.78751 2.75558 -1.18195 1.17073 2.76142 -1.96993 -0.51776 
2.76142 -0.60655 0.90098 2.76615 -1.65624 -0.71986 2.76615 -1.65624 1.10308 
2.76615 -0.92024 -0.71986 2.76615 -0.92024 1.10308 2.76676 -1.34146 -0.78979 
2.76676 -1.34146 1.17301 2.76676 -1.23502 -0.78979 2.76676 -1.23502 1.17301 
2.76683 -1.76534 -0.66765 2.76683 -1.76534 1.05087 2.76683 -0.81114 -0.66765 
2.76683 -0.81114 1.05087 2.76789 -1.55069 -0.75532 2.76789 -1.55069 1.13854 
2.76789 -1.02579 -0.75532 2.76789 -1.02579 1.13854 2.76923 -1.87441 -0.59672 
2.76923 -1.87441 0.97994 2.76923 -0.70207 -0.59672 2.76923 -0.70207 0.97994 
2.77739 -2.08905 -0.37465 2.77739 -1.28824 -0.78918 2.77739 -1.28824 1.17239 
2.78111 -1.49974 -0.76534 2.78111 -1.49974 1.14855 2.78111 -1.07674 -0.76534 
2.78111 -1.07674 1.14855 2.78193 -2.13199 -0.30663 2.78897 -2.00893 -0.47013 
2.78897 -0.56755 0.85335 2.79325 -1.44731 -0.77286 2.79325 -1.44731 1.15608 
2.79325 -1.12917 -0.77286 2.79325 -1.12917 1.15608 2.79921 -1.9165 -0.55555 
2.79921 -0.65998 0.93877 2.80017 -1.7044 -0.6912 2.80017 -1.7044 1.07441 
2.80017 -0.87208 -0.6912 2.80017 -0.87208 1.07441 2.80325 -1.6007 -0.73227 
2.80325 -1.6007 1.11549 2.80325 -0.97578 -0.73227 2.80325 -0.97578 1.11549 
2.80439 -1.81783 -0.62705 2.80439 -1.81783 1.01027 2.80439 -0.75865 -0.62705 
2.80439 -0.75865 1.01027 2.80505 -1.39419 -0.77749 2.80505 -1.39419 1.16071 
2.80505 -1.18229 -0.77749 2.80505 -1.18229 1.16071 2.81182 -2.10548 -0.33701 
2.81558 -2.04464 -0.41949 2.81558 -0.53184 0.80271 2.81619 -1.34103 -0.77922 
2.81619 -1.34103 1.16244 2.81619 -1.23545 -0.77922 2.81619 -1.23545 1.16244 
2.81695 -1.55042 -0.74445 2.81695 -1.55042 1.12767 2.81695 -1.02606 -0.74445 
2.81695 -1.02606 1.12767 2.82528 -1.28824 -0.77842 2.82528 -1.28824 1.16164 
2.82737 -1.95752 -0.50983 2.82737 -0.61896 0.89305 2.82999 -1.49939 -0.75394 
2.82999 -1.49939 1.13716 2.82999 -1.07709 -0.75394 2.82999 -1.07709 1.13716 
2.83493 -1.86131 -0.58799 2.83493 -1.86131 0.97121 2.83493 -0.71517 0.97121 
2.83766 -1.64937 -0.70526 2.83766 -1.64937 1.08848 2.83766 -0.92711 -0.70526 
2.83766 -0.92711 1.08848 2.83837 -1.75842 -0.653 2.83837 -1.75842 1.03622 
2.83837 -0.81806 -0.653 2.83837 -0.81806 1.03622 2.84112 -2.07692 -0.36607 
2.84236 -1.44672 -0.76089 2.84236 -1.44672 1.14411 2.84236 -1.12976 -0.76089 
2.84236 -1.12976 1.14411 2.85205 -1.60002 -0.71945 2.85205 -1.60002 1.10267 
2.85205 -0.97646 -0.71945 2.85205 -0.97646 1.10267 2.85395 -1.39359 -0.765 
2.85395 -1.39359 1.14822 2.85395 -1.18289 -0.765 2.85395 -1.18289 1.14822 
2.85493 -1.9956 -0.46055 2.85493 -0.58088 0.84377 2.86367 -1.34099 -0.76654 
2.86367 -1.34099 1.14976 2.86367 -1.23549 -0.76654 2.86367 -1.23549 1.14976 
2.86437 -1.9023 -0.54553 2.86437 -0.67418 0.92875 2.86569 -1.54953 -0.73112 
2.86569 -1.54953 1.11433 2.86569 -1.02695 -0.73112 2.86569 -1.02695 1.11433 
2.86975 -1.80275 -0.61626 2.86975 -1.80275 0.99948 2.86975 -0.77373 -0.61626 
2.86975 -0.77373 0.99948 2.87098 -1.69649 -0.67442 2.87098 -1.69649 1.05763 
2.87098 -0.87999 -0.67442 2.87098 -0.87999 1.05763 2.87259 -1.28824 -0.76533 
2.87259 -1.28824 1.14855 2.87824 -1.4985 -0.74017 2.87824 -1.4985 1.12339 
2.87824 -1.07798 -0.74017 2.87824 -1.07798 1.12339 2.88121 -2.03005 -0.4087 
2.886 -1.64803 -0.69062 2.886 -1.64803 1.07383 2.886 -0.92845 -0.69062 
2.886 -0.92845 1.07383 2.89053 -1.44568 -0.74659 2.89053 -1.44568 1.1298 
2.89053 -1.1308 -0.74659 2.89053 -1.1308 1.1298 2.89271 -1.94216 -0.49834 
2.89271 -0.63432 0.88156 2.89993 -1.8453 -0.57572 2.89993 -0.73118 0.95894 
2.90017 -1.59855 -0.70431 2.90017 -1.59855 1.08753 2.90017 -0.97793 -0.70431 
2.90017 -0.97793 1.08753 2.90108 -1.39355 -0.75035 2.90108 -1.39355 1.13357 
2.90108 -1.18293 -0.75035 2.90108 -1.18293 1.13357 2.90306 -1.74186 -0.63986 
2.90306 -1.74186 1.02308 2.90306 -0.83462 -0.63986 2.90306 -0.83462 1.02308 
2.90374 -2.06141 -0.3551 2.91074 -1.34087 -0.75145 2.91074 -1.34087 1.13467 
2.91074 -1.23561 -0.75145 2.91074 -1.23561 1.13467 2.91343 -1.54819 -0.71547 
2.91343 -1.54819 1.09868 2.91343 -1.02829 -0.71547 2.91343 -1.02829 1.09868 
2.91919 -1.28824 -0.74994 2.91919 -1.28824 1.13315 2.91962 -1.97901 -0.44796 
2.91962 -0.59747 0.83118 2.92086 -1.69732 -0.65576 2.92086 -1.69732 1.03898 
2.92086 -0.87916 -0.65576 2.92086 -0.87916 1.03898 2.92575 -1.49709 -0.72405 
2.92575 -1.49709 1.10727 2.92575 -1.07939 -0.72405 2.92575 -1.07939 1.10727 
2.92825 -1.8853 -0.53216 2.92825 -0.69118 0.91538 2.93377 -1.78529 -0.60174 
2.93377 -0.79119 -0.60174 2.93377 -0.79119 0.98496 2.93583 -1.64864 -0.6716 
2.93583 -1.64864 1.05482 2.93583 -0.92784 -0.6716 2.93583 -0.92784 1.05482 
2.9371 -1.4454 -0.73003 2.9371 -1.4454 1.11325 2.9371 -1.13108 -0.73003 
2.9371 -1.13108 1.11325 2.94309 -2.01237 -0.39616 2.94744 -1.39326 -0.7334 
2.94744 -1.39326 1.11662 2.94744 -1.18322 -0.7334 2.94744 -1.18322 1.11662 
2.9501 -1.59869 -0.68494 2.9501 -1.59869 1.06816 2.9501 -0.97779 -0.68494 
2.9501 -0.97779 1.06816 2.95224 -1.74172 -0.61926 2.95224 -1.74172 1.00247 
2.95224 -0.83476 -0.61926 2.95224 -0.83476 1.00247 2.95614 -1.92409 -0.48363 
2.95614 -0.65239 0.86685 2.95674 -1.34082 -0.73415 2.95674 -1.34082 1.11737 
2.95674 -1.23566 -0.73415 2.95674 -1.23566 1.11737 2.96298 -1.82659 -0.56023 
2.96298 -0.74989 0.94345 2.96328 -1.54815 -0.69569 2.96328 -1.54815 1.07891 
2.96328 -1.02833 -0.69569 2.96328 -1.02833 1.07891 2.96499 -1.28824 -0.73227 
2.96499 -1.28824 1.11549 2.96977 -1.69699 -0.6347 2.96977 -1.69699 1.01792 
2.96977 -0.87949 -0.6347 2.96977 -0.87949 1.01792 2.9763 -1.49548 -0.70383 
2.9763 -1.49548 1.08705 2.9763 -1.081 -0.70383 2.9763 -1.081 1.08705 
2.98085 -1.95897 -0.43392 2.98085 -0.61751 0.81714 2.98227 -1.78421 -0.57913 
2.98227 -0.79227 -0.57913 2.98227 -0.79227 0.96235 2.98495 -1.64799 -0.65009 
2.98495 -1.64799 1.03331 2.98495 -0.92849 -0.65009 2.98495 -0.92849 1.03331 
2.98752 -1.44362 -0.70931 2.98752 -1.44362 1.09253 2.98752 -1.13286 -0.70931 
2.98752 -1.13286 1.09253 2.99055 -1.86559 -0.5155 2.99055 -0.71089 0.89872 
2.99786 -1.39106 -0.71213 2.99786 -1.39106 1.09535 2.99786 -1.18542 -0.71213 
2.99786 -1.18542 1.09535 2.99897 -1.59795 -0.66306 2.99897 -1.59795 1.04628 
2.99897 -0.97853 -0.66306 2.99897 -0.97853 1.04628 3.0006 -1.74032 -0.59621 
3.0006 -0.83616 -0.59621 3.0006 -0.83616 0.97942 3.00386 -1.9913 -0.3811 
3.007 -1.33852 -0.71233 3.007 -1.33852 1.09555 3.007 -1.23796 -0.71233 
3.007 -1.23796 1.09555 3.00986 -1.28824 -0.71238 3.00986 -1.28824 1.0956 
3.01062 -1.82432 -0.53582 3.01062 -0.75216 0.91904 3.01297 -1.54599 -0.67331 
3.01297 -1.54599 1.05653 3.01297 -1.03049 -0.67331 3.01297 -1.03049 1.05653 
3.01638 -1.90211 -0.46774 3.01638 -0.67437 0.85095 3.01759 -1.6955 -0.6113 
3.01759 -1.6955 0.99452 3.01759 -0.88098 -0.6113 3.01759 -0.88098 0.99452 
3.02568 -1.49326 -0.68096 3.02568 -1.49326 1.06418 3.02568 -1.08322 -0.68096 
3.02568 -1.08322 1.06418 3.02962 -1.78171 -0.55431 3.02962 -0.79477 0.93753 
3.03266 -1.64627 -0.62631 3.03266 -1.64627 1.00953 3.03266 -0.93021 -0.62631 
3.03266 -0.93021 1.00953 3.03701 -1.44113 -0.68581 3.03701 -1.44113 1.06903 
3.03701 -1.13535 -0.68581 3.03701 -1.13535 1.06903 3.03762 -1.86267 -0.48863 
3.03762 -0.71381 0.87184 3.04035 -1.93601 -0.41715 3.04035 -0.64047 0.80037 
3.04703 -1.38856 -0.68815 3.04703 -1.38856 1.07136 3.04703 -1.18792 -0.68815 
3.04703 -1.18792 1.07136 3.04748 -1.73785 -0.57093 3.04748 -0.83863 -0.57093 
3.04748 -0.83863 0.95414 3.04784 -1.5953 -0.63844 3.04784 -1.5953 1.02166 
3.04784 -0.98118 -0.63844 3.04784 -0.98118 1.02166 3.05096 -1.33846 -0.69034 
3.05096 -1.33846 1.07356 3.05096 -1.23802 -0.69034 3.05096 -1.23802 1.07356 
3.0537 -1.28824 -0.69031 3.0537 -1.28824 1.07353 3.05753 -1.82106 -0.50858 
3.05753 -0.75542 0.8918 3.06166 -1.54311 -0.64819 3.06166 -1.54311 1.03141 
3.06166 -1.03337 -0.64819 3.06166 -1.03337 1.03141 3.06243 -1.89778 -0.43922 
3.06243 -0.6787 0.82244 3.06418 -1.69286 -0.58562 3.06418 -0.88362 -0.58562 
3.06418 -0.88362 0.96884 3.07375 -1.49043 -0.6555 3.07375 -1.49043 1.03872 
3.07375 -1.08605 -0.6555 3.07375 -1.08605 1.03872 3.07651 -1.77787 -0.52673 
3.07651 -0.79861 0.90995 3.08048 -1.64282 -0.59965 3.08048 -1.64282 0.98287 
3.08048 -0.93366 -0.59965 3.08048 -0.93366 0.98287 3.08335 -1.85806 -0.45975 
3.08335 -0.71842 0.84297 3.08487 -1.43813 -0.65984 3.08487 -1.43813 1.04305 
3.08487 -1.13835 -0.65984 3.08487 -1.13835 1.04305 3.08537 -1.93028 -0.38693 
3.09007 -1.38846 -0.66404 3.09007 -1.38846 1.04726 3.09007 -1.18802 -0.66404 
3.09007 -1.18802 1.04726 3.09399 -1.3383 -0.6661 3.09399 -1.3383 1.04932 
3.09399 -1.23818 -0.6661 3.09399 -1.23818 1.04932 3.09418 -1.7337 -0.54293 
3.09418 -0.84278 -0.54293 3.09418 -0.84278 0.92615 3.09531 -1.59173 -0.61134 
3.09531 -1.59173 0.99455 3.09531 -0.98475 -0.61134 3.09531 -0.98475 0.99455 
3.09641 -1.28824 -0.66612 3.09641 -1.28824 1.04934 3.10331 -1.81599 -0.47924 
3.10331 -0.76049 0.86245 3.10726 -1.89164 -0.40866 3.10726 -0.68484 0.79188 
3.10862 -1.53973 -0.62064 3.10862 -1.53973 1.00386 3.10862 -1.03675 -0.62064 
3.10862 -1.03675 1.00386 3.10939 -1.68906 -0.55773 3.10939 -0.88742 -0.55773 
3.10939 -0.88742 0.94095 3.12036 -1.487 -0.62753 3.12036 -1.487 1.01075 
3.12036 -1.08948 -0.62753 3.12036 -1.08948 1.01075 3.12194 -1.77258 -0.49701 
3.12194 -0.8039 0.88023 3.1255 -1.63876 -0.57133 3.1255 -0.93772 -0.57133 
3.1255 -0.93772 0.95455 3.1268 -1.43775 -0.63372 3.1268 -1.43775 1.01694 
3.1268 -1.13873 -0.63372 3.1268 -1.13873 1.01694 3.1276 -1.85176 -0.42895 
3.1276 -0.72472 0.81217 3.13187 -1.38812 -0.63785 3.13187 -1.38812 1.02107 
3.13187 -1.18836 -0.63785 3.13187 -1.18836 1.02107 3.13556 -1.33824 -0.6399 
3.13556 -1.33824 1.02311 3.13556 -1.23824 -0.6399 3.13556 -1.23824 1.02311 
3.13787 -1.28824 -0.63986 3.13787 -1.28824 1.02308 3.13821 -1.72889 -0.51323 
3.13821 -0.84759 0.89645 3.14026 -1.58715 -0.58256 3.14026 -1.58715 0.96578 
3.14026 -0.98933 -0.58256 3.14026 -0.98933 0.96578 3.14733 -1.80934 -0.44808 
3.14733 -0.76714 0.83129 3.15026 -0.69254 0.75956 3.15312 -1.68413 -0.52772 
3.15312 -0.89235 -0.52772 3.15312 -0.89235 0.91094 3.15332 -1.53493 -0.59139 
3.15332 -1.53493 0.9746 3.15332 -1.04155 -0.59139 3.15332 -1.04155 0.9746 
3.1615 -1.48682 -0.59902 3.1615 -1.48682 0.98224 3.1615 -1.08966 -0.59902 
3.1615 -1.08966 0.98224 3.16476 -1.76679 -0.46545 3.16476 -0.80969 0.84867 
3.16794 -1.4375 -0.60511 3.16794 -1.4375 0.98832 3.16794 -1.13898 -0.60511 
3.16794 -1.13898 0.98832 3.16924 -1.63344 -0.54074 3.16924 -0.94304 -0.54074 
3.16924 -0.94304 0.92396 3.17024 -1.84381 -0.39633 3.17024 -0.73267 0.77955 
3.17312 -1.38755 -0.60906 3.17312 -1.38755 0.99228 3.17312 -1.18893 -0.60906 
3.17312 -1.18893 0.99228 3.1768 -1.3376 -0.61097 3.1768 -1.3376 0.99419 
3.1768 -1.23888 -0.61097 3.1768 -1.23888 0.99419 3.178 -1.28824 -0.6116 
3.178 -1.28824 0.99482 3.18084 -1.72285 -0.48135 3.18084 -0.85363 0.86457 
3.18361 -1.58171 -0.55157 3.18361 -1.58171 0.93478 3.18361 -0.99477 -0.55157 
3.18361 -0.99477 0.93478 3.18881 -1.80234 -0.4149 3.18881 -0.77414 0.79811 
3.19314 -1.53423 -0.56096 3.19314 -1.53423 0.94418 3.19314 -1.04225 -0.56096 
3.19314 -1.04225 0.94418 3.19522 -1.67808 -0.49567 3.19522 -0.8984 -0.49567 
3.19522 -0.8984 0.87889 3.20119 -1.48615 -0.56853 3.20119 -1.48615 0.95175 
3.20119 -1.09033 -0.56853 3.20119 -1.09033 0.95175 3.20286 -0.72472 0.7369 
3.20592 -1.75964 -0.432 3.20592 -0.81684 0.81522 3.20783 -1.43663 -0.57436 
3.20783 -1.43663 0.95757 3.20783 -1.13985 -0.57436 3.20783 -1.13985 0.95757 
3.21107 -1.62711 -0.50826 3.21107 -0.94937 -0.50826 3.21107 -0.94937 0.89148 
3.21288 -1.38673 -0.57825 3.21288 -1.38673 0.96146 3.21288 -1.18975 -0.57825 
3.21288 -1.18975 0.96146 3.21556 -1.33754 -0.58076 3.21556 -1.33754 0.96398 
3.21556 -1.23894 -0.58076 3.21556 -1.23894 0.96398 3.2167 -1.28824 -0.5814 
3.2167 -1.28824 0.96462 3.22152 -1.7158 -0.44761 3.22152 -0.86068 0.83083 
3.22199 -1.80934 -0.37342 3.22209 -1.58049 -0.51921 3.22209 -0.99599 -0.51921 
3.22209 -0.99599 0.90243 3.23161 -1.53292 -0.52849 3.23161 -1.53292 0.9117 
3.23161 -1.04356 -0.52849 3.23161 -1.04356 0.9117 3.23558 -1.67092 -0.46167 
3.23558 -0.90556 -0.46167 3.23933 -1.48499 -0.53613 3.23933 -1.48499 0.91935 
3.23933 -1.09149 -0.53613 3.23933 -1.09149 0.91935 3.23936 -1.76679 -0.39085 
3.24594 -1.43538 -0.54183 3.24594 -1.43538 0.92505 3.24594 -1.1411 -0.54183 
3.24594 -1.1411 0.92505 3.24808 -1.62513 -0.47416 3.24808 -0.95135 -0.47416 
3.25025 -1.38661 -0.54607 3.25025 -1.38661 0.92928 3.25025 -1.18987 -0.54607 
3.25025 -1.18987 0.92928 3.25296 -1.33737 -0.54853 3.25296 -1.33737 0.93174 
3.25296 -1.23911 -0.54853 3.25296 -1.23911 0.93174 3.25386 -1.28824 -0.54934 
3.25386 -1.28824 0.93256 3.25526 -1.72285 -0.40693 3.25896 -1.57852 -0.48505 
3.25896 -0.99796 -0.48505 3.26822 -1.53122 -0.49431 3.26822 -1.53122 0.87752 
3.26822 -1.04526 -0.49431 3.26958 -1.67808 -0.42131 3.26958 -0.8984 -0.42131 
3.27093 -1.77258 -0.34803 3.27582 -1.48333 -0.50191 3.27582 -1.48333 0.88513 
3.27582 -1.09315 -0.50191 3.28176 -1.43497 -0.50784 3.28176 -1.43497 0.89106 
3.28176 -1.14151 -0.50784 3.28217 -1.62711 -0.43716 3.28217 -0.94937 -0.43716 
3.286 -1.38626 -0.51209 3.286 -1.38626 0.89531 3.286 -1.19022 -0.51209 
3.28714 -1.72889 -0.36429 3.28856 -1.33731 -0.51465 3.28856 -1.33731 0.89786 
3.28856 -1.23917 -0.51465 3.28941 -1.28824 -0.5155 3.29312 -1.58049 -0.44818 
3.29312 -0.99599 -0.44818 3.30164 -1.68413 -0.3792 3.3024 -1.53292 -0.45769 
3.3024 -1.04356 -0.45769 3.31004 -1.48499 -0.46542 3.31004 -1.48499 0.84864 
3.31004 -1.09149 -0.46542 3.31466 -1.63344 -0.39533 3.31575 -1.43538 -0.47203 
3.31575 -1.1411 -0.47203 3.31684 -1.7337 -0.32027 3.31998 -1.38661 -0.47634 
3.31998 -1.18987 -0.47634 3.32244 -1.33737 -0.47905 3.32244 -1.23911 -0.47905 
3.32325 -1.28824 -0.47995 3.32548 -1.58171 -0.40969 3.33165 -1.68906 -0.33548 
3.33487 -1.53423 -0.41923 3.34244 -1.48615 -0.42728 3.34524 -1.63876 -0.35158 
3.34827 -1.43663 -0.43391 3.35216 -1.38673 -0.43896 3.35468 -1.33754 -0.44164 
3.35647 -1.58715 -0.36635 3.35953 -1.69286 -0.29027 3.3653 -1.53493 -0.37941 
3.37293 -1.48682 -0.38759 3.37356 -1.64282 -0.30657 3.38525 -1.59173 -0.3214 
0.20071 -4.96115 0.26968 0.20191 -4.96115 0.22062 0.20191 -4.96115 0.31875 
0.20285 -5.01455 0.23192 0.20285 -5.01455 0.30744 0.20285 -4.90774 0.23192 
0.20285 -4.90774 0.30744 0.20552 -4.96115 0.17167 0.20552 -4.96115 0.3677 
0.20592 -5.01451 0.18287 0.20592 -5.01451 0.3565 0.20592 -4.90778 0.18287 
0.20592 -4.90778 0.3565 0.20644 -5.06802 0.26968 0.20926 -5.06772 0.19432 
0.20926 -5.06772 0.34504 0.20926 -4.85457 0.34504 0.21142 -5.0144 0.13374 
0.21142 -5.0144 0.40563 0.21142 -4.90789 0.13374 0.21142 -4.90789 0.40563 
0.21153 -4.96115 0.12295 0.21153 -4.96115 0.41641 0.21422 -5.06771 0.14521 
0.21422 -5.06771 0.39416 0.21422 -4.85458 0.39416 0.2144 -5.12164 0.23192 
0.2144 -5.12164 0.30745 0.21931 -5.01437 0.08523 0.21931 -5.01437 0.45414 
0.21931 -4.90792 0.08523 0.21931 -4.90792 0.45414 0.21992 -5.12044 0.15705 
0.21992 -5.12044 0.38232 0.21992 -4.96115 0.07459 0.21992 -4.96115 0.46477 
0.22159 -5.06743 0.0964 0.22159 -5.06743 0.44296 0.22159 -4.85486 0.44296 
0.22382 -5.17487 0.26968 0.22656 -5.17427 0.19476 0.22656 -5.17427 0.34461 
0.22675 -5.12019 0.10809 0.22675 -5.12019 0.43128 0.22675 -4.80211 0.43128 
0.22988 -5.01394 0.0358 0.22988 -5.01394 0.50357 0.22988 -4.90836 0.0358 
0.22988 -4.90836 0.50357 0.23068 -4.96115 0.0267 0.23068 -4.96115 0.51266 
0.23161 -5.0671 0.04693 0.23161 -5.0671 0.49243 0.23161 -4.85519 0.49243 
0.23478 -5.17247 0.12025 0.23478 -5.17247 0.41911 0.23624 -5.12022 0.05874 
0.23624 -5.12022 0.48063 0.23624 -4.80208 0.48063 0.23814 -5.22952 0.2319 
0.23814 -5.22952 0.30747 0.24256 -5.0139 -0.01169 0.24256 -5.0139 0.55105 
0.24256 -4.9084 -0.01169 0.24256 -4.9084 0.55105 0.24367 -5.22831 0.15701 
0.24367 -5.22831 0.38235 0.24376 -5.17265 0.07088 0.24376 -5.17265 0.46849 
0.24377 -4.96115 -0.0206 0.24377 -4.96115 0.55997 0.2441 -5.06649 -0.00197 
0.2441 -5.06649 0.54133 0.2441 -4.8558 0.54133 0.24821 -5.11963 0.00963 
0.24821 -5.11963 0.52974 0.24821 -4.80266 0.52974 0.25378 -5.2236 0.0841 
0.25378 -5.2236 0.45527 0.25421 -5.28385 0.26968 0.25516 -5.17229 0.022 
0.25516 -5.17229 0.51737 0.25516 -4.75 0.51737 0.2569 -5.28293 0.19428 
0.2569 -5.28293 0.34508 0.25765 -5.01377 -0.05875 0.25765 -5.01377 0.59812 
0.25765 -4.90852 -0.05875 0.25765 -4.90852 0.59812 0.25875 -5.06646 -0.0491 
0.25875 -5.06646 0.58846 0.25875 -4.85583 0.58846 0.25916 -4.96115 -0.06721 
0.25916 -4.96115 0.60657 0.26251 -5.11859 -0.03854 0.26251 -5.11859 0.57791 
0.26251 -4.8037 0.57791 0.26433 -5.27913 0.12111 0.26433 -5.27913 0.41826 
0.26465 -5.22333 0.03503 0.26465 -5.22333 0.50433 0.26893 -5.17141 -0.02625 
0.26893 -5.17141 0.56562 0.26893 -4.75088 0.56562 0.27443 -5.33609 0.2319 
0.27443 -5.33609 0.30747 0.27495 -5.01373 -0.10476 0.27495 -5.01373 0.64412 
0.27495 -4.90856 -0.10476 0.27495 -4.90856 0.64412 0.2757 -5.06616 -0.09545 
0.2757 -5.06616 0.63482 0.2757 -4.85613 0.63482 0.27683 -5.27361 0.04874 
0.27683 -5.27361 0.49063 0.27683 -4.96115 -0.113 0.27683 -4.96115 0.65237 
0.27798 -5.22244 -0.0137 0.27798 -5.22244 0.55307 0.27907 -5.1183 -0.08511 
0.27907 -5.1183 0.62448 0.27907 -4.80399 0.62448 0.27938 -5.33377 0.15879 
0.27938 -5.33377 0.38057 0.28505 -5.16999 -0.07376 0.28505 -5.16999 0.61313 
0.28505 -4.7523 0.61313 0.28924 -5.32914 0.08584 0.28924 -5.32914 0.45353 
0.28965 -5.27293 -6e-05 0.28965 -5.27293 0.53943 0.29363 -5.22109 -0.06144 
0.29363 -5.22109 0.60081 0.29363 -4.7012 0.60081 0.29617 -5.38755 0.26968 
0.29672 -4.96115 -0.15787 0.29672 -4.96115 0.69724 0.29677 -5.01142 -0.15502 
0.29677 -5.01142 0.69438 0.29677 -4.91087 -0.15502 0.29677 -4.91087 0.69438 
0.29697 -5.06397 -0.14587 0.29697 -5.06397 0.68524 0.29697 -4.85832 0.68524 
0.2986 -5.38641 0.19654 0.2986 -5.38641 0.34283 0.29979 -5.11653 -0.13553 
0.29979 -5.11653 0.6749 0.29979 -4.80576 0.6749 0.30384 -5.32227 0.01433 
0.30384 -5.32227 0.52504 0.30479 -5.27145 -0.04818 0.30479 -5.27145 0.58755 
0.30527 -5.16839 -0.12431 0.30527 -5.16839 0.66368 0.30527 -4.75391 0.66368 
0.30585 -5.38298 0.12379 0.30585 -5.38298 0.41558 0.31341 -5.22105 -0.11129 
0.31341 -5.22105 0.65066 0.31341 -4.70124 0.65066 0.3179 -5.3773 0.05181 
0.3179 -5.3773 0.48755 0.31848 -5.32093 -0.03402 0.31848 -5.32093 0.57338 
0.31876 -5.01137 -0.19897 0.31876 -5.01137 0.73834 0.31876 -4.91092 -0.19897 
0.31876 -4.91092 0.73834 0.31879 -4.96115 -0.20171 0.31879 -4.96115 0.74108 
0.32095 -5.06146 -0.19504 0.32095 -5.06146 0.73441 0.32095 -4.86083 -0.19504 
0.32095 -4.86083 0.73441 0.32329 -5.11403 -0.18502 0.32329 -5.11403 0.72439 
0.32329 -4.80826 0.72439 0.32416 -5.2716 -0.09811 0.32416 -5.2716 0.63748 
0.32416 -4.65069 0.63748 0.32657 -5.44531 0.23145 0.32657 -5.44531 0.30792 
0.32814 -5.16616 -0.1737 0.32814 -5.16616 0.71306 0.32814 -4.75613 0.71306 
0.33154 -5.44296 0.15831 0.33154 -5.44296 0.38106 0.33468 -5.36939 -0.01899 
0.33468 -5.36939 0.55836 0.33579 -5.2189 -0.16099 0.33579 -5.2189 0.70036 
0.33579 -4.70339 0.70036 0.3375 -5.32155 -0.08384 0.3375 -5.32155 0.62321 
0.34145 -5.43825 0.08515 0.34145 -5.43825 0.45422 0.34298 -4.96115 -0.24442 
0.34298 -4.96115 0.78379 0.343 -5.0112 -0.242 0.343 -5.0112 0.78137 
0.343 -4.91109 -0.242 0.343 -4.91109 0.78137 0.34506 -5.06137 -0.23808 
0.34506 -5.06137 0.77745 0.34506 -4.86093 -0.23808 0.34506 -4.86093 0.77745 
0.34604 -5.27086 -0.14699 0.34604 -5.27086 0.68636 0.34604 -4.65143 0.68636 
0.34926 -5.11104 -0.23289 0.34926 -5.11104 0.77225 0.34926 -4.81126 0.77225 
0.35334 -5.37022 -0.06887 0.35334 -5.37022 0.60824 0.3536 -5.16333 -0.22176 
0.3536 -5.16333 0.76113 0.3536 -4.75896 0.76113 0.3561 -5.43133 0.01361 
0.3561 -5.43133 0.52575 0.35901 -5.32089 -0.13296 0.35901 -5.32089 0.67233 
0.35901 -4.6014 0.67233 0.35952 -5.50188 0.26968 0.36091 -5.21602 -0.20967 
0.36091 -5.21602 0.74904 0.36091 -4.70628 0.74904 0.36197 -5.50031 0.19343 
0.36197 -5.50031 0.34593 0.3692 -5.01115 -0.28358 0.3692 -5.01115 0.82294 
0.3692 -4.91114 -0.28358 0.3692 -4.91114 0.82294 0.36924 -5.41477 -0.05107 
0.36924 -5.41477 0.59044 0.36924 -4.96115 -0.28589 0.36924 -4.96115 0.82525 
0.36974 -5.49698 0.12011 0.36974 -5.49698 0.41926 0.37066 -5.26821 -0.19585 
0.37066 -5.26821 0.73522 0.37066 -4.65409 0.73522 0.37125 -5.06102 -0.27988 
0.37125 -5.06102 0.81925 0.37125 -4.86127 -0.27988 0.37125 -4.86127 0.81925 
0.3744 -5.36989 -0.11779 0.3744 -5.36989 0.65716 0.37538 -5.11065 -0.27481 
0.37538 -5.11065 0.81418 0.37538 -4.81164 -0.27481 0.37538 -4.81164 0.81418 
0.38157 -5.1599 -0.26837 0.38157 -5.1599 0.80774 0.38157 -4.76239 0.80774 
0.38205 -5.49074 0.04759 0.38205 -5.49074 0.49178 0.38279 -5.31917 -0.18067 
0.38279 -5.31917 0.72004 0.38279 -4.60312 0.72004 0.38846 -5.21264 -0.25663 
0.38846 -5.21264 0.796 0.38846 -4.70965 0.796 0.38984 -5.41462 -0.10026 
0.38984 -5.41462 0.63963 0.39284 -5.47566 -0.01776 0.39284 -5.47566 0.55713 
0.3975 -4.96115 -0.32602 0.3975 -4.96115 0.86538 0.39775 -5.55596 0.23145 
0.39775 -5.55596 0.30792 0.39776 -5.26463 -0.24332 0.39776 -5.26463 0.78269 
0.39776 -4.65766 0.78269 0.3978 -5.36841 -0.16561 0.3978 -5.36841 0.70497 
0.3978 -4.55389 0.70497 0.39813 -5.01051 -0.32481 0.39813 -5.01051 0.86418 
0.39813 -4.91178 -0.32481 0.39813 -4.91178 0.86418 0.40004 -5.06045 -0.32113 
0.40004 -5.06045 0.8605 0.40004 -4.86184 -0.32113 0.40004 -4.86184 0.8605 
0.40216 -5.55222 0.15586 0.40216 -5.55222 0.38351 0.40399 -5.1104 -0.31595 
0.40399 -5.1104 0.85532 0.40399 -4.81189 -0.31595 0.40399 -4.81189 0.85532 
0.40736 -5.4582 -0.08178 0.40736 -5.4582 0.62115 0.40945 -5.31572 -0.2285 
0.40945 -5.31572 0.76786 0.40945 -4.60657 0.76786 0.41008 -5.15973 -0.30951 
0.41008 -5.15973 0.84888 0.41008 -4.76256 0.84888 0.41238 -5.54731 0.08276 
0.41238 -5.54731 0.45661 0.41289 -5.41323 -0.14861 0.41289 -5.41323 0.68798 
0.41771 -5.20784 -0.30134 0.41771 -5.20784 0.8407 0.41771 -4.71445 0.8407 
0.42111 -5.53422 0.01706 0.42111 -5.53422 0.52231 0.42348 -5.36576 -0.21219 
0.42348 -5.36576 0.75156 0.42348 -4.55653 0.75156 0.42654 -5.26005 -0.28827 
0.42654 -5.26005 0.82764 0.42654 -4.66224 0.82764 0.4277 -4.96115 -0.36471 
0.4277 -4.96115 0.90408 0.42834 -5.01045 -0.36357 0.42834 -5.01045 0.90294 
0.42834 -4.91184 -0.36357 0.42834 -4.91184 0.90294 0.42997 -5.45712 -0.13028 
0.42997 -5.45712 0.66965 0.43085 -5.05963 -0.36089 0.43085 -5.05963 0.90026 
0.43085 -4.86266 -0.36089 0.43085 -4.86266 0.90026 0.43338 -5.51821 -0.04794 
0.43338 -5.51821 0.58731 0.43474 -5.10953 -0.35584 0.43474 -5.10953 0.89521 
0.43474 -4.81276 -0.35584 0.43474 -4.81276 0.89521 0.43777 -5.31166 -0.27351 
0.43777 -5.31166 0.81288 0.43777 -4.61063 0.81288 0.43817 -5.41075 -0.1955 
0.43817 -5.41075 0.73486 0.43817 -4.51154 0.73486 0.43822 -5.60814 0.26968 
0.4404 -5.60629 0.19409 0.4404 -5.60629 0.34528 0.44057 -5.15906 -0.3492 
0.44057 -5.15906 0.88857 0.44057 -4.76323 -0.3492 0.44057 -4.76323 0.88857 
0.44693 -5.60075 0.11893 0.44693 -5.60075 0.42044 0.44814 -5.20714 -0.34115 
0.44814 -5.20714 0.88052 0.44814 -4.71515 0.88052 0.44887 -5.4995 -0.11099 
0.44887 -5.4995 0.65036 0.45137 -5.36197 -0.25741 0.45137 -5.36197 0.79678 
0.45137 -4.56032 0.79678 0.45355 -5.5894 0.05278 0.45355 -5.5894 0.48659 
0.45479 -5.45461 -0.17763 0.45479 -5.45461 0.717 0.45479 -4.46768 0.717 
0.45753 -5.25462 -0.33162 0.45753 -5.25462 0.87099 0.45753 -4.66768 0.87099 
0.45976 -4.96115 -0.40187 0.45976 -4.96115 0.94124 0.46057 -5.01027 -0.40098 
0.46057 -5.01027 0.94034 0.46057 -4.91202 -0.40098 0.46057 -4.91202 0.94034 
0.46303 -5.05952 -0.39827 0.46303 -5.05952 0.93763 0.46303 -4.86277 -0.39827 
0.46303 -4.86277 0.93763 0.46357 -5.5752 -0.01238 0.46357 -5.5752 0.55175 
0.46617 -5.4066 -0.2422 0.46617 -5.4066 0.78156 0.46617 -4.51569 0.78156 
0.46727 -5.10829 -0.39395 0.46727 -5.10829 0.93332 0.46727 -4.81401 -0.39395 
0.46727 -4.81401 0.93332 0.46836 -5.30635 -0.31725 0.46836 -5.30635 0.85662 
0.46836 -4.61595 0.85662 0.47297 -5.1579 -0.38734 0.47297 -5.1579 0.92671 
0.47297 -4.7644 -0.38734 0.47297 -4.7644 0.92671 0.47328 -5.49723 -0.15864 
0.47328 -5.49723 0.698 0.47694 -5.55821 -0.07626 0.47694 -5.55821 0.61563 
0.48061 -5.20582 -0.37962 0.48061 -5.20582 0.91899 0.48061 -4.71647 -0.37962 
0.48061 -4.71647 0.91899 0.48112 -5.6545 0.23148 0.48112 -5.6545 0.30788 
0.48138 -5.35704 -0.30113 0.48138 -5.35704 0.8405 0.48138 -4.56525 0.8405 
0.48237 -5.45078 -0.22453 0.48237 -5.45078 0.7639 0.48237 -4.47151 0.7639 
0.48552 -5.65076 0.1559 0.48552 -5.65076 0.38346 0.48989 -5.25339 -0.37011 
0.48989 -5.25339 0.90947 0.48989 -4.6689 0.90947 0.49134 -5.64284 0.09057 
0.49134 -5.64284 0.4488 0.4936 -5.5385 -0.13856 0.4936 -5.5385 0.67793 
0.4936 -4.96115 -0.43742 0.4936 -4.96115 0.97679 0.49445 -5.01021 -0.43657 
0.49445 -5.01021 0.97594 0.49445 -4.91208 -0.43657 0.49445 -4.91208 0.97594 
0.49587 -5.4018 -0.28622 0.49587 -5.4018 0.82559 0.49587 -4.52049 0.82559 
0.49701 -5.05916 -0.43402 0.49701 -5.05916 0.97339 0.49701 -4.86313 -0.43402 
0.49701 -4.86313 0.97339 0.49927 -5.63042 0.02462 0.49927 -5.63042 0.51475 
0.50052 -5.49396 -0.20554 0.50052 -5.49396 0.74491 0.50052 -4.42833 0.74491 
0.50084 -5.30002 -0.35908 0.50084 -5.30002 0.89845 0.50084 -4.62227 0.89845 
0.50126 -5.10788 -0.42977 0.50126 -5.10788 0.96914 0.50126 -4.81442 -0.42977 
0.50126 -4.81442 0.96914 0.50719 -5.15624 -0.42384 0.50719 -5.15624 0.9632 
0.50719 -4.76606 -0.42384 0.50719 -4.76606 0.9632 0.51076 -5.61507 -0.04073 
0.51076 -5.61507 0.58009 0.51209 -5.44549 -0.26996 0.51209 -5.44549 0.80932 
0.51209 -4.4768 0.80932 0.51343 -5.35099 -0.34323 0.51343 -5.35099 0.8826 
0.51343 -4.5713 0.8826 0.51479 -5.20413 -0.41623 0.51479 -5.20413 0.9556 
0.51479 -4.71817 -0.41623 0.51479 -4.71817 0.9556 0.52047 -5.53557 -0.18563 
0.52047 -5.53557 0.725 0.52047 -4.38672 0.725 0.52405 -5.25143 -0.40698 
0.52405 -5.25143 0.94634 0.52405 -4.67086 -0.40698 0.52405 -4.67086 0.94634 
0.52547 -5.59699 -0.10415 0.52547 -5.59699 0.64352 0.52598 -5.69922 0.26968 
0.52775 -5.39575 -0.32885 0.52775 -5.39575 0.86822 0.52775 -4.52654 0.86822 
0.52795 -5.69707 0.19349 0.52795 -5.69707 0.34588 0.52915 -4.96115 -0.47127 
0.52915 -4.96115 1.01064 0.52986 -5.4889 -0.25132 0.52986 -5.4889 0.79069 
0.52986 -4.4334 0.79069 0.53005 -5.01027 -0.47045 0.53005 -5.01027 1.00982 
0.53005 -4.91202 -0.47045 0.53005 -4.91202 1.00982 0.532 -5.69104 0.12795 
0.532 -5.69104 0.41142 0.53276 -5.05952 -0.46799 0.53276 -5.05952 1.00736 
0.53276 -4.86277 -0.46799 0.53276 -4.86277 1.00736 0.53494 -5.29804 -0.39609 
0.53494 -5.29804 0.93546 0.53494 -4.62426 0.93546 0.53707 -5.10829 -0.46376 
0.53707 -5.10829 1.00313 0.53707 -4.81401 -0.46376 0.53707 -4.81401 1.00313 
0.53897 -5.68183 0.06302 0.53897 -5.68183 0.47635 0.54136 -5.57502 -0.16439 
0.54136 -5.57502 0.70376 0.54365 -5.4397 -0.31278 0.54365 -5.4397 0.85214 
0.54365 -4.48259 0.85214 0.54368 -5.1579 -0.45806 0.54368 -5.1579 0.99742 
0.54368 -4.7644 -0.45806 0.54368 -4.7644 0.99742 0.54743 -5.34383 -0.3836 
0.54743 -5.34383 0.92297 0.54743 -4.57846 0.92297 0.54855 -5.66851 -0.00294 
0.54855 -5.66851 0.54231 0.54935 -5.53096 -0.23136 0.54935 -5.53096 0.77073 
0.54935 -4.39133 0.77073 0.55141 -5.20582 -0.45041 0.55141 -5.20582 0.98978 
0.55141 -4.71647 -0.45041 0.55141 -4.71647 0.98978 0.56092 -5.25339 -0.44113 
0.56092 -5.25339 0.9805 0.56092 -4.6689 -0.44113 0.56092 -4.6689 0.9805 
0.56102 -5.48225 -0.29535 0.56102 -5.48225 0.83471 0.56102 -4.44005 0.83471 
0.56114 -5.65191 -0.06764 0.56114 -5.65191 0.607 0.56149 -5.3887 -0.36953 
0.56149 -5.3887 0.9089 0.56149 -4.53359 0.9089 0.56632 -4.96115 -0.50333 
0.56632 -4.96115 1.04269 0.56746 -5.01045 -0.50269 0.56746 -5.01045 1.04206 
0.56746 -4.91184 -0.50269 0.56746 -4.91184 1.04206 0.56988 -5.57068 -0.21044 
0.56988 -5.57068 0.74981 0.56988 -4.35161 0.74981 0.57014 -5.05963 -0.50017 
0.57014 -5.05963 1.03954 0.57014 -4.86266 -0.50017 0.57014 -4.86266 1.03954 
0.57194 -5.30002 -0.43019 0.57194 -5.30002 0.96955 0.57194 -4.62227 -0.43019 
0.57194 -4.62227 0.96955 0.57397 -5.73944 0.23149 0.57397 -5.73944 0.30788 
0.57518 -5.63187 -0.12886 0.57518 -5.63187 0.66823 0.57519 -5.10953 -0.49628 
0.57519 -5.10953 1.03565 0.57519 -4.81276 -0.49628 0.57519 -4.81276 1.03565 
0.57668 -5.73565 0.16609 0.57668 -5.73565 0.37328 0.5771 -5.43254 -0.35393 
0.5771 -5.43254 0.8933 0.5771 -4.48975 0.8933 0.58015 -5.52467 -0.27561 
0.58015 -5.52467 0.81498 0.58015 -4.39762 0.81498 0.58182 -5.15906 -0.49045 
0.58182 -5.15906 1.02982 0.58182 -4.76323 -0.49045 0.58182 -4.76323 1.02982 
0.58196 -5.72833 0.10063 0.58196 -5.72833 0.43874 0.58779 -5.35099 -0.4176 
0.58779 -5.35099 0.95697 0.58779 -4.5713 0.95697 0.58961 -5.71755 0.03641 
0.58961 -5.71755 0.50296 0.58987 -5.20714 -0.48289 0.58987 -5.20714 1.02226 
0.58987 -4.71515 -0.48289 0.58987 -4.71515 1.02226 0.59195 -5.60892 -0.18836 
0.59195 -5.60892 0.72773 0.59195 -4.31338 0.72773 0.5942 -5.47525 -0.33682 
0.5942 -5.47525 0.87619 0.5942 -4.44704 0.87619 0.59941 -5.25462 -0.47349 
0.59941 -5.25462 1.01286 0.59941 -4.66768 -0.47349 0.59941 -4.66768 1.01286 
0.6004 -5.70295 -0.02923 0.6004 -5.70295 0.56859 0.60044 -5.56455 -0.25527 
0.60044 -5.56455 0.79464 0.60044 -4.35774 0.79464 0.60217 -5.39575 -0.40328 
0.60217 -5.39575 0.94264 0.60217 -4.52654 0.94264 0.60501 -4.96115 -0.53352 
0.60501 -4.96115 1.07289 0.60621 -5.01051 -0.5329 0.60621 -5.01051 1.07227 
0.60621 -4.91178 -0.5329 0.60621 -4.91178 1.07227 0.60989 -5.06045 -0.53099 
0.60989 -5.06045 1.07035 0.60989 -4.86184 -0.53099 0.60989 -4.86184 1.07035 
0.61277 -5.51672 -0.31825 0.61277 -5.51672 0.85762 0.61277 -4.40558 0.85762 
0.61294 -5.68528 -0.0911 0.61294 -5.68528 0.63047 0.61377 -5.30635 -0.46267 
0.61377 -5.30635 1.00204 0.61377 -4.61595 -0.46267 0.61377 -4.61595 1.00204 
0.61507 -5.1104 -0.52703 0.61507 -5.1104 1.0664 0.61507 -4.81189 -0.52703 
0.61507 -4.81189 1.0664 0.61825 -5.4397 -0.38737 0.61825 -5.4397 0.92674 
0.61825 -4.48259 0.92674 0.62151 -5.15973 -0.52095 0.62151 -5.15973 1.06031 
0.62151 -4.76256 -0.52095 0.62151 -4.76256 1.06031 0.62217 -5.60318 -0.23339 
0.62217 -5.60318 0.77275 0.62217 -4.31911 0.77275 0.62336 -5.77764 0.26968 
0.62459 -5.77589 0.20428 0.62459 -5.77589 0.33509 0.628 -5.6642 -0.15188 
0.628 -5.6642 0.69125 0.6283 -5.77066 0.13916 0.6283 -5.77066 0.40021 
0.62969 -5.20784 -0.51331 0.62969 -5.20784 1.05268 0.62969 -4.71445 -0.51331 
0.62969 -4.71445 1.05268 0.6299 -5.35704 -0.44965 0.6299 -5.35704 0.98902 
0.6299 -4.56525 -0.44965 0.6299 -4.56525 0.98902 0.63276 -5.55685 -0.29827 
0.63276 -5.55685 0.83764 0.63276 -4.36545 0.83764 0.63445 -5.76195 0.07459 
0.63445 -5.76195 0.46477 0.63568 -5.48225 -0.37 0.63568 -5.48225 0.90937 
0.63568 -4.44005 0.90937 0.64275 -5.26005 -0.50449 0.64275 -5.26005 1.04385 
0.64275 -4.66224 -0.50449 0.64275 -4.66224 1.04385 0.64303 -5.74982 0.01086 
0.64303 -5.74982 0.5285 0.64481 -5.4018 -0.43515 0.64481 -5.4018 0.97452 
0.64481 -4.52049 0.97452 0.64514 -5.64004 -0.21037 0.64514 -5.64004 0.74973 
0.64514 -4.96115 -0.56179 0.64514 -4.96115 1.10115 0.64514 -4.28225 0.74973 
0.64745 -5.01115 -0.56182 0.64745 -5.01115 1.10119 0.64745 -4.91114 -0.56182 
0.64745 -4.91114 1.10119 0.65114 -5.06102 -0.55978 0.65114 -5.06102 1.09914 
0.65114 -4.86127 -0.55978 0.65114 -4.86127 1.09914 0.654 -5.73431 -0.05176 
0.654 -5.73431 0.59112 0.65411 -5.59554 -0.27692 0.65411 -5.59554 0.81628 
0.65411 -4.32675 0.81628 0.65542 -5.52467 -0.35088 0.65542 -5.52467 0.89025 
0.65542 -4.39762 0.89025 0.65622 -5.11065 -0.55565 0.65622 -5.11065 1.09502 
0.65622 -4.81164 -0.55565 0.65622 -4.81164 1.09502 0.65704 -5.79972 0.23483 
0.65704 -5.79972 0.30454 0.65752 -5.31166 -0.49326 0.65752 -5.31166 1.03262 
0.65752 -4.61063 -0.49326 0.65752 -4.61063 1.03262 0.65959 -5.7961 0.16949 
0.65959 -5.7961 0.36988 0.66107 -5.44549 -0.41894 0.66107 -5.44549 0.95831 
0.66107 -4.4768 0.95831 0.66265 -5.1599 -0.54946 0.66265 -5.1599 1.08882 
0.66265 -4.76239 -0.54946 0.66265 -4.76239 1.08882 0.66462 -5.78896 0.10437 
0.66462 -5.78896 0.435 0.66731 -5.71549 -0.113 0.66731 -5.71549 0.65237 
0.67209 -5.77839 0.04017 0.67209 -5.77839 0.4992 0.67362 -5.36197 -0.47966 
0.67362 -5.36197 1.01903 0.67362 -4.56032 -0.47966 0.67362 -4.56032 1.01903 
0.6744 -5.21264 -0.54256 0.6744 -5.21264 1.08193 0.6744 -4.70965 -0.54256 
0.6744 -4.70965 1.08193 0.67576 -5.56455 -0.33059 0.67576 -5.56455 0.86996 
0.67576 -4.35774 0.86996 0.67678 -5.6327 -0.25425 0.67678 -5.6327 0.79362 
0.67678 -4.28959 0.79362 0.6797 -5.4889 -0.40116 0.6797 -5.4889 0.94053 
0.6797 -4.4334 0.94053 0.68207 -5.7641 -0.02404 0.68207 -5.7641 0.56341 
0.6829 -5.69344 -0.1726 0.6829 -5.69344 0.71197 0.6829 -4.22885 0.71197 
0.68661 -4.96115 -0.58804 0.68661 -4.96115 1.12741 0.6877 -5.26463 -0.53326 
0.6877 -5.26463 1.07263 0.6877 -4.65766 -0.53326 0.6877 -4.65766 1.07263 
0.68883 -5.4066 -0.46485 0.68883 -5.4066 1.00422 0.68883 -4.51569 -0.46485 
0.68883 -4.51569 1.00422 0.68902 -5.0112 -0.58803 0.68902 -5.0112 1.1274 
0.68902 -4.91109 -0.58803 0.68902 -4.91109 1.1274 0.69102 -5.82151 0.26968 
0.69226 -5.81942 0.20007 0.69226 -5.81942 0.33929 0.69295 -5.06137 -0.58596 
0.69295 -5.06137 1.12533 0.69295 -4.86093 -0.58596 0.69295 -4.86093 1.12533 
0.69435 -5.74671 -0.08597 0.69435 -5.74671 0.62534 0.69628 -5.81399 0.13477 
0.69628 -5.81399 0.40459 0.69764 -5.60318 -0.30886 0.69764 -5.60318 0.84823 
0.69764 -4.31911 0.84823 0.69814 -5.11104 -0.58176 0.69814 -5.11104 1.12113 
0.69814 -4.81126 -0.58176 0.69814 -4.81126 1.12113 0.69967 -5.53096 -0.38167 
0.69967 -5.53096 0.92104 0.69967 -4.39133 0.92104 0.70071 -5.66825 -0.23032 
0.70071 -5.66825 0.76968 0.70071 -4.25404 0.76968 0.70247 -5.80489 0.07005 
0.70247 -5.80489 0.46931 0.70253 -5.31572 -0.52158 0.70253 -5.31572 1.06094 
0.70253 -4.60657 -0.52158 0.70253 -4.60657 1.06094 0.7065 -5.45078 -0.44866 
0.7065 -5.45078 0.98803 0.7065 -4.47151 -0.44866 0.7065 -4.47151 0.98803 
0.70898 -5.72596 -0.14657 0.70898 -5.72596 0.68594 0.70898 -4.19633 0.68594 
0.70926 -5.16333 -0.57743 0.70926 -5.16333 1.1168 0.70926 -4.75896 -0.57743 
0.70926 -4.75896 1.1168 0.71147 -5.79229 0.0054 0.71147 -5.79229 0.53396 
0.71883 -5.36576 -0.50754 0.71883 -5.36576 1.04691 0.71883 -4.55653 -0.50754 
0.71883 -4.55653 1.04691 0.72058 -5.57068 -0.36114 0.72058 -5.57068 0.90051 
0.72058 -4.35161 0.90051 0.72066 -5.64004 -0.28589 0.72066 -5.64004 0.82525 
0.72066 -4.28225 0.82525 0.72135 -5.21602 -0.57011 0.72135 -5.21602 1.10948 
0.72135 -4.70628 -0.57011 0.72135 -4.70628 1.10948 0.72263 -5.77602 -0.05808 
0.72263 -5.77602 0.59745 0.72548 -5.49396 -0.4305 0.72548 -5.49396 0.96987 
0.72548 -4.42833 0.96987 0.72585 -5.7021 -0.20518 0.72585 -5.7021 0.74455 
0.72585 -4.22019 0.74455 0.7268 -5.84103 0.23483 0.7268 -5.84103 0.30454 
0.72892 -5.83668 0.16552 0.72892 -5.83668 0.37385 0.72931 -4.96115 -0.61224 
0.72931 -4.96115 1.15161 0.73206 -5.01137 -0.61227 0.73206 -5.01137 1.15164 
0.73206 -4.91092 -0.61227 0.73206 -4.91092 1.15164 0.73411 -5.82927 0.10044 
0.73411 -5.82927 0.43893 0.73517 -5.26821 -0.56037 0.73517 -5.26821 1.09974 
0.73517 -4.65409 -0.56037 0.73517 -4.65409 1.09974 0.73553 -5.41075 -0.49285 
0.73553 -5.41075 1.03222 0.73553 -4.51154 -0.49285 0.73553 -4.51154 1.03222 
0.73598 -5.06146 -0.61007 0.73598 -5.06146 1.14944 0.73598 -4.86083 -0.61007 
0.73598 -4.86083 1.14944 0.73638 -5.7568 -0.11933 0.73638 -5.7568 0.6587 
0.74242 -5.81855 0.03553 0.74242 -5.81855 0.50384 0.74267 -5.60892 -0.33908 
0.74267 -5.60892 0.87845 0.74267 -4.31338 0.87845 0.74539 -5.53557 -0.41055 
0.74539 -5.53557 0.94992 0.74539 -4.38672 0.94992 0.746 -5.11403 -0.60774 
0.746 -5.11403 1.14711 0.746 -4.80826 -0.60774 0.746 -4.80826 1.14711 
0.75035 -5.31917 -0.54824 0.75035 -5.31917 1.0876 0.75035 -4.60312 -0.54824 
0.75035 -4.60312 1.0876 0.75213 -5.73416 -0.1789 0.75213 -5.73416 0.71827 
0.75261 -5.80391 -0.02857 0.75261 -5.80391 0.56794 0.7534 -5.45461 -0.47624 
0.7534 -5.45461 1.01561 0.7534 -4.46768 -0.47624 0.7534 -4.46768 1.01561 
0.75733 -5.16616 -0.60289 0.75733 -5.16616 1.14226 0.75733 -4.75613 -0.60289 
0.75733 -4.75613 1.14226 0.75842 -5.69344 -0.24813 0.75842 -5.69344 0.78749 
0.75842 -4.22885 0.78749 0.76271 -5.86012 0.26968 0.76376 -5.85795 0.2003 
0.76376 -5.85795 0.33907 0.7646 -5.78553 -0.09115 0.7646 -5.78553 0.63052 
0.76542 -5.36841 -0.53322 0.76542 -5.36841 1.07259 0.76542 -4.55389 -0.53322 
0.76542 -4.55389 1.07259 0.76663 -5.57502 -0.38966 0.76663 -5.57502 0.92903 
0.76663 -4.34727 0.92903 0.76693 -5.85147 0.13125 0.76693 -5.85147 0.40811 
0.77004 -5.2189 -0.59524 0.77004 -5.2189 1.1346 0.77004 -4.70339 -0.59524 
0.77004 -4.70339 1.1346 0.77239 -5.49723 -0.45775 0.77239 -5.49723 0.99711 
0.77239 -4.42506 -0.45775 0.77239 -4.42506 0.99711 0.77315 -4.96115 -0.63431 
0.77315 -4.96115 1.17367 0.7744 -5.8425 0.06603 0.7744 -5.8425 0.47334 
0.77601 -5.01142 -0.63425 0.77601 -5.01142 1.17362 0.77601 -4.91087 -0.63425 
0.77601 -4.91087 1.17362 0.77915 -5.6642 -0.30303 0.77915 -5.6642 0.84239 
0.77915 -4.25809 0.84239 0.77949 -5.76435 -0.15154 0.77949 -5.76435 0.69091 
0.78242 -5.41323 -0.51813 0.78242 -5.41323 1.0575 0.78242 -4.50906 -0.51813 
0.78242 -4.50906 1.0575 0.78374 -5.82966 0.00169 0.78374 -5.82966 0.53767 
0.78404 -5.27086 -0.58499 0.78404 -5.27086 1.12436 0.78404 -4.65143 -0.58499 
0.78404 -4.65143 1.12436 0.78446 -5.72596 -0.22204 0.78446 -5.72596 0.76141 
0.78516 -5.06397 -0.63405 0.78516 -5.06397 1.17342 0.78516 -4.85832 -0.63405 
0.78516 -4.85832 1.17342 0.79246 -5.5385 -0.43742 0.79246 -5.5385 0.97679 
0.79246 -4.3838 -0.43742 0.79246 -4.3838 0.97679 0.79491 -5.81301 -0.06146 
0.79491 -5.81301 0.60083 0.7955 -5.11653 -0.63124 0.7955 -5.11653 1.1706 
0.7955 -4.80576 -0.63124 0.7955 -4.80576 1.1706 0.79806 -5.32089 -0.57201 
0.79806 -5.32089 1.11138 0.79806 -4.6014 -0.57201 0.79806 -4.6014 1.11138 
0.80075 -5.45712 -0.50106 0.80075 -5.45712 1.04043 0.80075 -4.46518 -0.50106 
0.80075 -4.46518 1.04043 0.80133 -5.87727 0.23482 0.80133 -5.87727 0.30455 
0.80216 -5.63187 -0.35584 0.80216 -5.63187 0.89521 0.80216 -4.29042 0.89521 
0.80345 -5.87292 0.1655 0.80345 -5.87292 0.37387 0.80616 -5.86372 0.09739 
0.80616 -5.86372 0.44198 0.80671 -5.16839 -0.62576 0.80671 -5.16839 1.16513 
0.80671 -4.75391 -0.62576 0.80671 -4.75391 1.16513 0.80786 -5.79262 -0.12316 
0.80786 -5.79262 0.66253 0.8117 -5.7568 -0.19465 0.8117 -5.7568 0.73402 
0.81324 -5.36989 -0.55663 0.81324 -5.36989 1.096 0.81324 -4.5524 -0.55663 
0.81324 -4.5524 1.096 0.81465 -5.85262 0.03256 0.81465 -5.85262 0.50681 
0.81803 -5.71549 -0.26372 0.81803 -5.71549 0.80309 0.81803 -4.96115 -0.6542 
0.81803 -4.96115 1.19356 0.81973 -5.22105 -0.61762 0.81973 -5.22105 1.15699 
0.81973 -4.70124 -0.61762 0.81973 -4.70124 1.15699 0.82004 -5.4995 -0.48216 
0.82004 -5.4995 1.02152 0.82004 -4.42279 -0.48216 0.82004 -4.42279 1.02152 
0.82502 -5.83762 -0.03141 0.82502 -5.83762 0.57077 0.82627 -5.01373 -0.65607 
0.82627 -5.01373 1.19544 0.82627 -4.90856 -0.65607 0.82627 -4.90856 1.19544 
0.82687 -5.59699 -0.40555 0.82687 -5.59699 0.94492 0.82687 -4.3253 -0.40555 
0.82687 -4.3253 0.94492 0.83077 -5.41462 -0.54118 0.83077 -5.41462 1.08055 
0.83077 -4.50767 -0.54118 0.83077 -4.50767 1.08055 0.83291 -5.2716 -0.60687 
0.83291 -5.2716 1.14624 0.83291 -4.65069 -0.60687 0.83291 -4.65069 1.14624 
0.83557 -5.06616 -0.65533 0.83557 -5.06616 1.1947 0.83557 -4.85613 -0.65533 
0.83557 -4.85613 1.1947 0.83718 -5.81887 -0.09384 0.83718 -5.81887 0.63321 
0.83987 -5.78553 -0.16642 0.83987 -5.78553 0.70579 0.83992 -5.68528 -0.31808 
0.83992 -5.68528 0.85745 0.83992 -4.23702 0.85745 0.84027 -5.89393 0.26968 
0.84114 -5.89166 0.20006 0.84114 -5.89166 0.33931 0.84298 -5.88472 0.1317 
0.84298 -5.88472 0.40766 0.84505 -5.74671 -0.23667 0.84505 -5.74671 0.77604 
0.84592 -5.1183 -0.65196 0.84592 -5.1183 1.19133 0.84592 -4.80399 -0.65196 
0.84592 -4.80399 1.19133 0.84651 -5.87342 0.064 0.84651 -5.87342 0.47536 
0.84718 -5.32155 -0.59353 0.84718 -5.32155 1.13289 0.84718 -4.60074 -0.59353 
0.84718 -4.60074 1.13289 0.84924 -5.4582 -0.52367 0.84924 -5.4582 1.06304 
0.84924 -4.46409 -0.52367 0.84924 -4.46409 1.06304 0.85477 -5.55821 -0.45409 
0.85477 -5.55821 0.99345 0.85477 -4.36409 -0.45409 0.85477 -4.36409 0.99345 
0.85618 -5.86023 -0.00042 0.85618 -5.86023 0.53978 0.85726 -5.16999 -0.64597 
0.85726 -5.16999 1.18534 0.85726 -4.7523 -0.64597 0.85726 -4.7523 1.18534 
0.86216 -5.37022 -0.57769 0.86216 -5.37022 1.11705 0.86216 -4.55207 -0.57769 
0.86216 -4.55207 1.11705 0.86339 -5.65191 -0.36989 0.86339 -5.65191 0.90926 
0.86339 -4.27038 -0.36989 0.86339 -4.27038 0.90926 0.86382 -4.96115 -0.67186 
0.86382 -4.96115 1.21123 0.86738 -5.84307 -0.06364 0.86738 -5.84307 0.60301 
0.86956 -5.81301 -0.13612 0.86956 -5.81301 0.67549 0.86959 -5.22109 -0.63739 
0.86959 -5.22109 1.17676 0.86959 -4.7012 -0.63739 0.86959 -4.7012 1.17676 
0.87227 -5.01377 -0.67338 0.87227 -5.01377 1.21274 0.87227 -4.90852 -0.67338 
0.87227 -4.90852 1.21274 0.87295 -5.77602 -0.20839 0.87295 -5.77602 0.74776 
0.87927 -5.73431 -0.27703 0.87927 -5.73431 0.81639 0.87991 -5.90765 0.23482 
0.87991 -5.90765 0.30455 0.87995 -5.41477 -0.56179 0.87995 -5.41477 1.10115 
0.87995 -4.50752 -0.56179 0.87995 -4.50752 1.10115 0.88124 -5.9031 0.16643 
0.88124 -5.9031 0.37294 0.88193 -5.06646 -0.67228 0.88193 -5.06646 1.21164 
0.88193 -4.85583 -0.67228 0.88193 -4.85583 1.21164 0.88285 -5.27145 -0.62624 
0.88285 -5.27145 1.1656 0.88285 -4.65084 -0.62624 0.88285 -4.65084 1.1656 
0.88308 -5.51821 -0.49764 0.88308 -5.51821 1.03701 0.88308 -4.40408 -0.49764 
0.88308 -4.40408 1.03701 0.88391 -5.89403 0.0983 0.88391 -5.89403 0.44107 
0.88787 -5.88053 0.03121 0.88787 -5.88053 0.50816 0.8903 -5.61507 -0.42027 
0.8903 -5.61507 0.95963 0.8903 -4.30722 -0.42027 0.8903 -4.30722 0.95963 
0.89248 -5.11859 -0.66851 0.89248 -5.11859 1.20788 0.89248 -4.8037 -0.66851 
0.89248 -4.8037 1.20788 0.89701 -5.32093 -0.61254 0.89701 -5.32093 1.15191 
0.89701 -4.60136 -0.61254 0.89701 -4.60136 1.15191 0.89838 -5.86514 -0.03264 
0.89838 -5.86514 0.57201 0.89962 -5.83762 -0.106 0.89962 -5.83762 0.64537 
0.9018 -5.70295 -0.33063 0.9018 -5.70295 0.87 0.90245 -5.80391 -0.17841 
0.90245 -5.80391 0.71778 0.90477 -5.17141 -0.66209 0.90477 -5.17141 1.20146 
0.90477 -4.75088 -0.66209 0.90477 -4.75088 1.20146 0.90699 -5.7641 -0.24896 
0.90699 -5.7641 0.78833 0.91042 -4.96115 -0.68726 0.91042 -4.96115 1.22662 
0.91203 -5.36939 -0.59634 0.91203 -5.36939 1.13571 0.91203 -4.5529 -0.59634 
0.91203 -4.5529 1.13571 0.91327 -5.47566 -0.53819 0.91327 -5.47566 1.07756 
0.91327 -4.44664 -0.53819 0.91327 -4.44664 1.07756 0.91733 -5.22244 -0.65304 
0.91733 -5.22244 1.19241 0.91733 -4.69986 -0.65304 0.91733 -4.69986 1.19241 
0.91864 -5.5752 -0.46746 0.91864 -5.5752 1.00682 0.91864 -4.34709 -0.46746 
0.91864 -4.34709 1.00682 0.91934 -5.0139 -0.68846 0.91934 -5.0139 1.22783 
0.91934 -4.9084 -0.68846 0.91934 -4.9084 1.22783 0.91962 -5.92083 0.26968 
0.92028 -5.91858 0.20123 0.92028 -5.91858 0.33813 0.92226 -5.91184 0.13311 
0.92226 -5.91184 0.40626 0.92554 -5.90063 0.06562 0.92554 -5.90063 0.47375 
0.92809 -5.66851 -0.38248 0.92809 -5.66851 0.92185 0.92906 -5.06649 -0.68693 
0.92906 -5.06649 1.2263 0.92906 -4.8558 -0.68693 0.92906 -4.8558 1.2263 
0.93011 -5.88503 -0.00091 0.93011 -5.88503 0.54028 0.93061 -5.86023 -0.07484 
0.93061 -5.86023 0.61421 0.93096 -5.27293 -0.64138 0.93096 -5.27293 1.18074 
0.93096 -4.64937 -0.64138 0.93096 -4.64937 1.18074 0.93272 -5.82966 -0.14729 
0.93272 -5.82966 0.68666 0.93643 -5.79229 -0.21956 0.93643 -5.79229 0.75892 
0.94065 -5.11963 -0.68282 0.94065 -5.11963 1.22218 0.94065 -4.80266 -0.68282 
0.94065 -4.80266 1.22218 0.94189 -5.74982 -0.28799 0.94189 -5.74982 0.82736 
0.94464 -5.43133 -0.57492 0.94464 -5.43133 1.11429 0.94464 -4.49097 -0.57492 
0.94464 -4.49097 1.11429 0.94535 -5.32227 -0.62719 0.94535 -5.32227 1.16656 
0.94535 -4.60002 -0.62719 0.94535 -4.60002 1.16656 0.94808 -5.53422 -0.50991 
0.94808 -5.53422 1.04928 0.94808 -4.38808 -0.50991 0.94808 -4.38808 1.04928 
0.95302 -5.17229 -0.67587 0.95302 -5.17229 1.21524 0.95302 -4.75 -0.67587 
0.95302 -4.75 1.21524 0.95457 -5.92976 0.23498 0.95457 -5.92976 0.30439 
0.95565 -5.63042 -0.43175 0.95565 -5.63042 0.97112 0.95565 -4.29187 0.97112 
0.9559 -5.92522 0.16661 0.9559 -5.92522 0.37276 0.95773 -4.96115 -0.70035 
0.95773 -4.96115 1.23972 0.95855 -5.91617 0.09855 0.95855 -5.91617 0.44082 
0.96223 -5.88053 -0.04316 0.96223 -5.88053 0.58253 0.96249 -5.90269 0.03147 
0.96249 -5.90269 0.5079 0.96359 -5.85262 -0.11637 0.96359 -5.85262 0.65574 
0.96606 -5.22333 -0.66637 0.96606 -5.22333 1.20574 0.96606 -4.69897 -0.66637 
0.96606 -4.69897 1.20574 0.96655 -5.81855 -0.1886 0.96655 -5.81855 0.72797 
0.96683 -5.01394 -0.70115 0.96683 -5.01394 1.24051 0.96683 -4.90836 -0.70115 
0.96683 -4.90836 1.24051 0.96744 -5.71755 -0.34141 0.96744 -5.71755 0.88078 
0.9712 -5.77839 -0.25894 0.9712 -5.77839 0.79831 0.97796 -5.0671 -0.69942 
0.97796 -5.0671 1.23879 0.97796 -4.85519 -0.69942 0.97796 -4.85519 1.23879 
0.97862 -5.49074 -0.54898 0.97862 -5.49074 1.08835 0.97862 -4.43155 -0.54898 
0.97862 -4.43155 1.08835 0.97977 -5.27361 -0.6542 0.97977 -5.27361 1.19356 
0.97977 -4.64869 -0.6542 0.97977 -4.64869 1.19356 0.98284 -5.3773 -0.61312 
0.98284 -5.3773 1.15249 0.98284 -4.54499 -0.61312 0.98284 -4.54499 1.15249 
0.98381 -5.5894 -0.47747 0.98381 -5.5894 1.01684 0.98381 -4.33289 -0.47747 
0.98381 -4.33289 1.01684 0.98963 -5.93861 0.26968 0.98976 -5.12022 -0.69478 
0.98976 -5.12022 1.23415 0.98976 -4.80208 -0.69478 0.98976 -4.80208 1.23415 
0.99014 -5.93626 0.20036 0.99014 -5.93626 0.33901 0.9923 -5.92946 0.13207 
0.9923 -5.92946 0.4073 0.99404 -5.68183 -0.39206 0.99404 -5.68183 0.93142 
0.99503 -5.87342 -0.08451 0.99503 -5.87342 0.62388 0.99545 -5.91809 0.06442 
0.99545 -5.91809 0.47495 0.99664 -5.90063 -0.00549 0.99664 -5.90063 0.54485 
0.99705 -5.8425 -0.15663 0.99705 -5.8425 0.696 1.00108 -5.80489 -0.22855 
1.00108 -5.80489 0.76792 1.0019 -5.17265 -0.68726 1.0019 -5.17265 1.22663 
1.0019 -4.74964 -0.68726 1.0019 -4.74964 1.22663 1.00562 -5.76195 -0.29657 
1.00562 -5.76195 0.83594 1.00562 -4.96115 -0.7111 1.00562 -4.96115 1.25047 
1.01378 -5.54731 -0.51865 1.01378 -5.54731 1.05802 1.01378 -4.37498 -0.51865 
1.01378 -4.37498 1.05802 1.01513 -5.2236 -0.67725 1.01513 -5.2236 1.21661 
1.01513 -4.69869 -0.67725 1.01513 -4.69869 1.21661 1.01618 -5.43825 -0.58957 
1.01618 -5.43825 1.12894 1.01618 -4.48404 -0.58957 1.01618 -4.48404 1.12894 
1.01625 -5.01437 -0.71171 1.01625 -5.01437 1.25108 1.01625 -4.90792 -0.71171 
1.01625 -4.90792 1.25108 1.01686 -5.32914 -0.64179 1.01686 -5.32914 1.18115 
1.01686 -4.59315 -0.64179 1.01686 -4.59315 1.18115 1.02159 -5.64284 -0.43969 
1.02159 -5.64284 0.97906 1.02556 -5.94508 0.23498 1.02556 -5.94508 0.30439 
1.02623 -5.94032 0.16592 1.02623 -5.94032 0.37345 1.02743 -5.06743 -0.70944 
1.02743 -5.06743 1.2488 1.02743 -4.85486 -0.70944 1.02743 -4.85486 1.2488 
1.02841 -5.86372 -0.12487 1.02841 -5.86372 0.66423 1.0289 -5.93118 0.09787 
1.0289 -5.93118 0.4415 1.02932 -5.89403 -0.04712 1.02932 -5.89403 0.58648 
1.02957 -5.91617 0.02752 1.02957 -5.91617 0.51185 1.03147 -5.82927 -0.19691 
1.03147 -5.82927 0.73628 1.03165 -5.72833 -0.34907 1.03165 -5.72833 0.88844 
1.03539 -5.78896 -0.26641 1.03539 -5.78896 0.80578 1.03912 -5.12019 -0.70427 
1.03912 -5.12019 1.24364 1.03912 -4.80211 -0.70427 1.03912 -4.80211 1.24364 
1.04995 -5.60075 -0.48409 1.04995 -5.60075 1.02346 1.04995 -4.32154 1.02346 
1.05113 -5.49698 -0.56128 1.05113 -5.49698 1.10065 1.05113 -4.42531 -0.56128 
1.05113 -4.42531 1.10065 1.05128 -5.17247 -0.69624 1.05128 -5.17247 1.23561 
1.05128 -4.74982 -0.69624 1.05128 -4.74982 1.23561 1.05214 -5.27913 -0.6667 
1.05214 -5.27913 1.20607 1.05214 -4.64316 -0.6667 1.05214 -4.64316 1.20607 
1.05398 -4.96115 -0.71949 1.05398 -4.96115 1.25886 1.05481 -5.38298 -0.62517 
1.05481 -5.38298 1.16454 1.05481 -4.53931 -0.62517 1.05481 -4.53931 1.16454 
1.05897 -5.69104 -0.39902 1.05897 -5.69104 0.93839 1.06143 -5.9514 0.26968 
1.06176 -5.94903 0.20054 1.06176 -5.94903 0.33882 1.06228 -5.85147 -0.1641 
1.06228 -5.85147 0.70347 1.06273 -5.88472 -0.08804 1.06273 -5.88472 0.62741 
1.06276 -5.94193 0.13173 1.06276 -5.94193 0.40763 1.06309 -5.92946 0.06128 
1.06309 -5.92946 0.47809 1.06413 -5.91184 -0.00877 1.06413 -5.91184 0.54813 
1.06477 -5.0144 -0.7196 1.06477 -5.0144 1.25897 1.06477 -4.90789 -0.7196 
1.06477 -4.90789 1.25897 1.0658 -5.81399 -0.23475 1.0658 -5.81399 0.77411 
1.07018 -5.77066 -0.30273 1.07018 -5.77066 0.84209 1.07624 -5.06771 -0.7168 
1.07624 -5.06771 1.25617 1.07624 -4.85458 -0.7168 1.07624 -4.85458 1.25617 
1.08688 -5.55222 -0.52886 1.08688 -5.55222 1.06823 1.08688 -4.37007 -0.52886 
1.08688 -4.37007 1.06823 1.08693 -5.65076 -0.4455 1.08693 -5.65076 0.98487 
1.08804 -5.22831 -0.68736 1.08804 -5.22831 1.22673 1.08804 -4.69398 -0.68736 
1.08804 -4.69398 1.22673 1.08807 -5.12044 -0.7111 1.08807 -5.12044 1.25047 
1.08807 -4.80186 -0.7111 1.08807 -4.80186 1.25047 1.08933 -5.44296 -0.59948 
1.08933 -5.44296 1.13885 1.08933 -4.47933 -0.59948 1.08933 -4.47933 1.13885 
1.08982 -5.33377 -0.65165 1.08982 -5.33377 1.19102 1.08982 -4.58852 -0.65165 
1.08982 -4.58852 1.19102 1.09629 -5.95507 0.23499 1.09629 -5.95507 0.30438 
1.09653 -5.87292 -0.12758 1.09653 -5.87292 0.66695 1.09654 -5.83668 -0.2021 
1.09654 -5.83668 0.74147 1.09694 -5.94032 0.0952 1.09694 -5.94032 0.44416 
1.09695 -5.95032 0.16593 1.09695 -5.95032 0.37344 1.09711 -5.73565 -0.35434 
1.09711 -5.73565 0.89371 1.09746 -5.9031 -0.04978 1.09746 -5.9031 0.58915 
1.09763 -5.92522 0.02487 1.09763 -5.92522 0.51449 1.10051 -5.7961 -0.27143 
1.10051 -5.7961 0.8108 1.10269 -4.96115 -0.7255 1.10269 -4.96115 1.26487 
1.11389 -5.01451 -0.72511 1.11389 -5.01451 1.26448 1.11389 -4.90778 -0.72511 
1.11389 -4.90778 1.26448 1.12446 -5.50031 -0.56906 1.12446 -5.50031 1.10843 
1.12446 -4.42198 -0.56906 1.12446 -4.42198 1.10843 1.12452 -5.69707 -0.40308 
1.12452 -5.69707 0.94245 1.12511 -5.60629 -0.49063 1.12511 -5.60629 1.03 
1.12531 -5.28293 -0.67412 1.12531 -5.28293 1.21349 1.12531 -4.63936 -0.67412 
1.12531 -4.63936 1.21349 1.12535 -5.06772 -0.72176 1.12535 -5.06772 1.26113 
1.12535 -4.85457 -0.72176 1.12535 -4.85457 1.26113 1.12578 -5.17427 -0.70446 
1.12578 -5.17427 1.24383 1.12578 -4.74802 -0.70446 1.12578 -4.74802 1.24383 
1.12756 -5.38641 -0.63243 1.12756 -5.38641 1.1718 1.12756 -4.53589 -0.63243 
1.12756 -4.53589 1.1718 1.13108 -5.89166 -0.08988 1.13108 -5.89166 0.62925 
1.1311 -5.81942 -0.23877 1.1311 -5.81942 0.77813 1.13123 -5.95873 0.26968 
1.13133 -5.85795 -0.16726 1.13133 -5.85795 0.70663 1.13139 -5.93626 0.05911 
1.13139 -5.93626 0.48026 1.1314 -5.95633 0.20038 1.1314 -5.95633 0.33899 
1.13157 -5.94903 0.13074 1.13157 -5.94903 0.40863 1.13226 -5.91858 -0.01074 
1.13226 -5.91858 0.55011 1.13531 -5.77589 -0.30643 1.13531 -5.77589 0.8458 
1.15164 -4.96115 -0.72911 1.15164 -4.96115 1.26848 1.16247 -5.55596 -0.53327 
1.16247 -5.55596 1.07264 1.16247 -4.36633 1.07264 1.16247 -5.44531 -0.60446 
1.16247 -5.44531 1.14382 1.16247 -4.47698 -0.60446 1.16247 -4.47698 1.14382 
1.16251 -5.6545 -0.4499 1.16251 -5.6545 0.98927 1.16251 -5.73944 -0.35705 
1.16251 -5.73944 0.89642 1.16292 -5.22952 -0.69289 1.16292 -5.22952 1.23226 
1.16292 -4.69277 -0.69289 1.16292 -4.69277 1.23226 1.16292 -5.33609 -0.65659 
1.16292 -5.33609 1.19596 1.16292 -4.5862 -0.65659 1.16292 -4.5862 1.19596 
1.16295 -5.12164 -0.71663 1.16295 -5.12164 1.256 1.16295 -4.80065 -0.71663 
1.16295 -4.80065 1.256 1.16295 -5.01455 -0.72817 1.16295 -5.01455 1.26754 
1.16295 -4.90774 -0.72817 1.16295 -4.90774 1.26754 1.16584 -5.87727 -0.1297 
1.16584 -5.87727 0.66907 1.16584 -5.90765 -0.05112 1.16584 -5.90765 0.59048 
1.16585 -5.84103 -0.20422 1.16585 -5.84103 0.74359 1.16585 -5.79972 -0.27399 
1.16585 -5.79972 0.81335 1.166 -5.94508 0.09454 1.166 -5.94508 0.44483 
1.166 -5.92976 0.02355 1.166 -5.92976 0.51582 1.16601 -5.95507 0.16526 
1.16601 -5.95507 0.37411 1.16601 -5.95994 0.23499 1.16601 -5.95994 0.30438 
1.20071 -5.96115 0.26968 1.20071 -5.95873 0.20021 1.20071 -5.95873 0.33916 
1.20071 -5.9514 0.1304 1.20071 -5.9514 0.40897 1.20071 -5.93861 0.0586 
1.20071 -5.93861 0.48076 1.20071 -5.92083 -0.0114 1.20071 -5.92083 0.55077 
1.20071 -5.89393 -0.09076 1.20071 -5.89393 0.63012 1.20071 -5.86012 -0.16832 
1.20071 -5.86012 0.70768 1.20071 -5.82151 -0.24 1.20071 -5.82151 0.77937 
1.20071 -5.77764 -0.30767 1.20071 -5.77764 0.84703 1.20071 -5.69922 -0.40504 
1.20071 -5.69922 0.94441 1.20071 -5.60814 -0.49281 1.20071 -5.60814 1.03218 
1.20071 -5.50188 -0.57151 1.20071 -5.50188 1.11088 1.20071 -5.38755 -0.63485 
1.20071 -5.38755 1.17422 1.20071 -5.28385 -0.67682 1.20071 -5.28385 1.21618 
1.20071 -5.17487 -0.70721 1.20071 -5.17487 1.24658 1.20071 -5.06802 -0.72459 
1.20071 -5.06802 1.26396 1.20071 -4.96115 -0.73032 1.20071 -4.96115 1.26968 
1.20071 -4.85427 -0.72459 1.20071 -4.85427 1.26396 1.20071 -4.74742 -0.70721 
1.20071 -4.74742 1.24658 1.20071 -4.63844 -0.67682 1.20071 -4.63844 1.21618 
1.20071 -4.53474 -0.63485 1.20071 -4.53474 1.17422 1.20071 -4.42041 -0.57151 
1.20071 -4.42041 1.11088 1.23541 -5.95994 0.23499 1.23541 -5.95994 0.30438 
1.23541 -5.95507 0.16526 1.23541 -5.95507 0.37411 1.23541 -5.92976 0.02355 
1.23541 -5.92976 0.51582 1.23541 -5.94508 0.09454 1.23541 -5.94508 0.44483 
1.23556 -5.79972 -0.27399 1.23556 -5.79972 0.81335 1.23556 -5.84103 -0.20422 
1.23556 -5.84103 0.74359 1.23557 -5.90765 -0.05112 1.23557 -5.90765 0.59048 
1.23558 -5.87727 -0.1297 1.23558 -5.87727 0.66907 1.23847 -5.01455 -0.72817 
1.23847 -5.01455 1.26754 1.23847 -4.90774 -0.72817 1.23847 -4.90774 1.26754 
1.23847 -5.12164 -0.71663 1.23847 -5.12164 1.256 1.23847 -4.80065 -0.71663 
1.23847 -4.80065 1.256 1.23849 -5.33609 -0.65659 1.23849 -5.33609 1.19596 
1.23849 -4.5862 -0.65659 1.23849 -4.5862 1.19596 1.2385 -5.22952 -0.69289 
1.2385 -5.22952 1.23226 1.2385 -4.69277 -0.69289 1.2385 -4.69277 1.23226 
1.23891 -5.73944 -0.35705 1.23891 -5.73944 0.89642 1.23891 -5.6545 -0.4499 
1.23891 -5.6545 0.98927 1.23894 -5.44531 -0.60446 1.23894 -5.44531 1.14382 
1.23894 -4.47698 -0.60446 1.23894 -4.47698 1.14382 1.23894 -5.55596 -0.53327 
1.23894 -5.55596 1.07264 1.24978 -4.96115 -0.72911 1.24978 -4.96115 1.26848 
1.26611 -5.77589 -0.30643 1.26611 -5.77589 0.8458 1.26916 -5.91858 -0.01074 
1.26916 -5.91858 0.55011 1.26985 -5.94903 0.13074 1.26985 -5.94903 0.40863 
1.27002 -5.95633 0.20038 1.27002 -5.95633 0.33899 1.27003 -5.93626 0.05911 
1.27003 -5.93626 0.48026 1.27009 -5.85795 -0.16726 1.27009 -5.85795 0.70663 
1.27018 -5.95873 0.26968 1.27032 -5.81942 -0.23877 1.27032 -5.81942 0.77813 
1.27034 -5.89166 -0.08988 1.27034 -5.89166 0.62925 1.27385 -5.38641 -0.63243 
1.27385 -5.38641 1.1718 1.27385 -4.53589 -0.63243 1.27385 -4.53589 1.1718 
1.27563 -5.17427 -0.70446 1.27563 -5.17427 1.24383 1.27563 -4.74802 -0.70446 
1.27563 -4.74802 1.24383 1.27607 -5.06772 -0.72176 1.27607 -5.06772 1.26113 
1.27607 -4.85457 -0.72176 1.27607 -4.85457 1.26113 1.27611 -5.28293 -0.67412 
1.27611 -5.28293 1.21349 1.27611 -4.63936 -0.67412 1.27611 -4.63936 1.21349 
1.2763 -5.60629 -0.49063 1.2763 -5.60629 1.03 1.2769 -5.69707 -0.40308 
1.2769 -5.69707 0.94245 1.27696 -5.50031 -0.56906 1.27696 -5.50031 1.10843 
1.27696 -4.42198 -0.56906 1.27696 -4.42198 1.10843 1.28753 -5.01451 -0.72511 
1.28753 -5.01451 1.26448 1.28753 -4.90778 -0.72511 1.28753 -4.90778 1.26448 
1.29873 -4.96115 -0.7255 1.29873 -4.96115 1.26487 1.3009 -5.7961 -0.27143 
1.3009 -5.7961 0.8108 1.30378 -5.92522 0.02487 1.30378 -5.92522 0.51449 
1.30396 -5.9031 -0.04978 1.30396 -5.9031 0.58915 1.30431 -5.73565 -0.35434 
1.30431 -5.73565 0.89371 1.30446 -5.95032 0.16593 1.30446 -5.95032 0.37344 
1.30447 -5.94032 0.0952 1.30447 -5.94032 0.44416 1.30488 -5.83668 -0.2021 
1.30488 -5.83668 0.74147 1.30489 -5.87292 -0.12758 1.30489 -5.87292 0.66695 
1.30513 -5.95507 0.23499 1.30513 -5.95507 0.30438 1.3116 -5.33377 -0.65165 
1.3116 -5.33377 1.19102 1.3116 -4.58852 -0.65165 1.3116 -4.58852 1.19102 
1.31209 -5.44296 -0.59948 1.31209 -5.44296 1.13885 1.31209 -4.47933 -0.59948 
1.31209 -4.47933 1.13885 1.31334 -5.12044 -0.7111 1.31334 -5.12044 1.25047 
1.31334 -4.80186 -0.7111 1.31334 -4.80186 1.25047 1.31338 -5.22831 -0.68736 
1.31338 -5.22831 1.22673 1.31338 -4.69398 -0.68736 1.31338 -4.69398 1.22673 
1.31449 -5.65076 -0.4455 1.31449 -5.65076 0.98487 1.31454 -5.55222 -0.52886 
1.31454 -5.55222 1.06823 1.32518 -5.06771 -0.7168 1.32518 -5.06771 1.25617 
1.32518 -4.85458 -0.7168 1.32518 -4.85458 1.25617 1.33124 -5.77066 -0.30273 
1.33124 -5.77066 0.84209 1.33562 -5.81399 -0.23475 1.33562 -5.81399 0.77411 
1.33665 -5.0144 -0.7196 1.33665 -5.0144 1.25897 1.33665 -4.90789 -0.7196 
1.33665 -4.90789 1.25897 1.33729 -5.91184 -0.00877 1.33729 -5.91184 0.54813 
1.33833 -5.92946 0.06128 1.33833 -5.92946 0.47809 1.33866 -5.94193 0.13173 
1.33866 -5.94193 0.40763 1.33869 -5.88472 -0.08804 1.33869 -5.88472 0.62741 
1.33914 -5.85147 -0.1641 1.33914 -5.85147 0.70347 1.33966 -5.94903 0.20054 
1.33966 -5.94903 0.33882 1.33999 -5.9514 0.26968 1.34245 -5.69104 -0.39902 
1.34245 -5.69104 0.93839 1.34661 -5.38298 -0.62517 1.34661 -5.38298 1.16454 
1.34661 -4.53931 -0.62517 1.34661 -4.53931 1.16454 1.34744 -4.96115 -0.71949 
1.34744 -4.96115 1.25886 1.34928 -5.27913 -0.6667 1.34928 -5.27913 1.20607 
1.34928 -4.64316 -0.6667 1.34928 -4.64316 1.20607 1.35014 -5.17247 -0.69624 
1.35014 -5.17247 1.23561 1.35014 -4.74982 -0.69624 1.35014 -4.74982 1.23561 
1.35029 -5.49698 -0.56128 1.35029 -5.49698 1.10065 1.35029 -4.42531 1.10065 
1.35146 -5.60075 -0.48409 1.35146 -5.60075 1.02346 1.3623 -5.12019 -0.70427 
1.3623 -5.12019 1.24364 1.3623 -4.80211 -0.70427 1.3623 -4.80211 1.24364 
1.36602 -5.78896 -0.26641 1.36602 -5.78896 0.80578 1.36976 -5.72833 -0.34907 
1.36976 -5.72833 0.88844 1.36995 -5.82927 -0.19691 1.36995 -5.82927 0.73628 
1.37185 -5.91617 0.02752 1.37185 -5.91617 0.51185 1.3721 -5.89403 -0.04712 
1.3721 -5.89403 0.58648 1.37252 -5.93118 0.09787 1.37252 -5.93118 0.4415 
1.37301 -5.86372 -0.12487 1.37301 -5.86372 0.66423 1.37399 -5.06743 -0.70944 
1.37399 -5.06743 1.2488 1.37399 -4.85486 -0.70944 1.37399 -4.85486 1.2488 
1.37519 -5.94032 0.16592 1.37519 -5.94032 0.37345 1.37586 -5.94508 0.23498 
1.37586 -5.94508 0.30439 1.37983 -5.64284 -0.43969 1.37983 -5.64284 0.97906 
1.38455 -5.32914 -0.64179 1.38455 -5.32914 1.18115 1.38455 -4.59315 -0.64179 
1.38455 -4.59315 1.18115 1.38517 -5.01437 -0.71171 1.38517 -5.01437 1.25108 
1.38517 -4.90792 -0.71171 1.38517 -4.90792 1.25108 1.38524 -5.43825 -0.58957 
1.38524 -5.43825 1.12894 1.38524 -4.48404 -0.58957 1.38524 -4.48404 1.12894 
1.38629 -5.2236 -0.67725 1.38629 -5.2236 1.21661 1.38629 -4.69869 -0.67725 
1.38629 -4.69869 1.21661 1.38763 -5.54731 -0.51865 1.38763 -5.54731 1.05802 
1.3958 -5.76195 -0.29657 1.3958 -5.76195 0.83594 1.3958 -4.96115 -0.7111 
1.3958 -4.96115 1.25047 1.39952 -5.17265 -0.68726 1.39952 -5.17265 1.22663 
1.39952 -4.74964 -0.68726 1.39952 -4.74964 1.22663 1.40034 -5.80489 -0.22855 
1.40034 -5.80489 0.76792 1.40437 -5.8425 -0.15663 1.40437 -5.8425 0.696 
1.40478 -5.90063 -0.00549 1.40478 -5.90063 0.54485 1.40597 -5.91809 0.06442 
1.40597 -5.91809 0.47495 1.40639 -5.87342 -0.08451 1.40639 -5.87342 0.62388 
1.40737 -5.68183 -0.39206 1.40737 -5.68183 0.93142 1.40912 -5.92946 0.13207 
1.40912 -5.92946 0.4073 1.41128 -5.93626 0.20036 1.41128 -5.93626 0.33901 
1.41166 -5.12022 -0.69478 1.41166 -5.12022 1.23415 1.41166 -4.80208 -0.69478 
1.41166 -4.80208 1.23415 1.41179 -5.93861 0.26968 1.41761 -5.5894 -0.47747 
1.41761 -5.5894 1.01684 1.41858 -5.3773 -0.61312 1.41858 -5.3773 1.15249 
1.41858 -4.54499 -0.61312 1.41858 -4.54499 1.15249 1.42165 -5.27361 -0.6542 
1.42165 -5.27361 1.19356 1.42165 -4.64869 -0.6542 1.42165 -4.64869 1.19356 
1.4228 -5.49074 -0.54898 1.4228 -5.49074 1.08835 1.42346 -5.0671 -0.69942 
1.42346 -5.0671 1.23879 1.42346 -4.85519 -0.69942 1.42346 -4.85519 1.23879 
1.43022 -5.77839 -0.25894 1.43022 -5.77839 0.79831 1.43398 -5.71755 -0.34141 
1.43398 -5.71755 0.88078 1.43459 -5.01394 -0.70115 1.43459 -5.01394 1.24051 
1.43459 -4.90836 -0.70115 1.43459 -4.90836 1.24051 1.43487 -5.81855 -0.1886 
1.43487 -5.81855 0.72797 1.43536 -5.22333 -0.66637 1.43536 -5.22333 1.20574 
1.43536 -4.69897 -0.66637 1.43536 -4.69897 1.20574 1.43783 -5.85262 -0.11637 
1.43783 -5.85262 0.65574 1.43893 -5.90269 0.03147 1.43893 -5.90269 0.5079 
1.43919 -5.88053 -0.04316 1.43919 -5.88053 0.58253 1.44287 -5.91617 0.09855 
1.44287 -5.91617 0.44082 1.44369 -4.96115 -0.70035 1.44369 -4.96115 1.23972 
1.44552 -5.92522 0.16661 1.44552 -5.92522 0.37276 1.44577 -5.63042 -0.43175 
1.44577 -5.63042 0.97112 1.44685 -5.92976 0.23498 1.44685 -5.92976 0.30439 
1.44839 -5.17229 -0.67587 1.44839 -5.17229 1.21524 1.44839 -4.75 -0.67587 
1.44839 -4.75 1.21524 1.45334 -5.53422 -0.50991 1.45334 -5.53422 1.04928 
1.45606 -5.32227 -0.62719 1.45606 -5.32227 1.16656 1.45606 -4.60002 -0.62719 
1.45606 -4.60002 1.16656 1.45678 -5.43133 -0.57492 1.45678 -5.43133 1.11429 
1.45678 -4.49097 -0.57492 1.45678 -4.49097 1.11429 1.45953 -5.74982 -0.28799 
1.45953 -5.74982 0.82736 1.46076 -5.11963 -0.68282 1.46076 -5.11963 1.22218 
1.46076 -4.80266 -0.68282 1.46076 -4.80266 1.22218 1.46499 -5.79229 -0.21956 
1.46499 -5.79229 0.75892 1.4687 -5.82966 -0.14729 1.4687 -5.82966 0.68666 
1.47045 -5.27293 -0.64138 1.47045 -5.27293 1.18074 1.47045 -4.64937 -0.64138 
1.47045 -4.64937 1.18074 1.47081 -5.86023 -0.07484 1.47081 -5.86023 0.61421 
1.47131 -5.88503 -0.00091 1.47131 -5.88503 0.54028 1.47236 -5.06649 -0.68693 
1.47236 -5.06649 1.2263 1.47236 -4.8558 -0.68693 1.47236 -4.8558 1.2263 
1.47333 -5.66851 -0.38248 1.47333 -5.66851 0.92185 1.47588 -5.90063 0.06562 
1.47588 -5.90063 0.47375 1.47916 -5.91184 0.13311 1.47916 -5.91184 0.40626 
1.48113 -5.91858 0.20123 1.48113 -5.91858 0.33813 1.48179 -5.92083 0.26968 
1.48208 -5.0139 -0.68846 1.48208 -5.0139 1.22783 1.48208 -4.9084 -0.68846 
1.48208 -4.9084 1.22783 1.48277 -5.5752 -0.46746 1.48277 -5.5752 1.00682 
1.48409 -5.22244 -0.65304 1.48409 -5.22244 1.19241 1.48409 -4.69986 -0.65304 
1.48409 -4.69986 1.19241 1.48815 -5.47566 -0.53819 1.48815 -5.47566 1.07756 
1.48938 -5.36939 -0.59634 1.48938 -5.36939 1.13571 1.48938 -4.5529 -0.59634 
1.48938 -4.5529 1.13571 1.49099 -4.96115 -0.68726 1.49099 -4.96115 1.22662 
1.49443 -5.7641 -0.24896 1.49443 -5.7641 0.78833 1.49665 -5.17141 -0.66209 
1.49665 -5.17141 1.20146 1.49665 -4.75088 -0.66209 1.49665 -4.75088 1.20146 
1.49897 -5.80391 -0.17841 1.49897 -5.80391 0.71778 1.49962 -5.70295 -0.33063 
1.49962 -5.70295 0.87 1.5018 -5.83762 -0.106 1.5018 -5.83762 0.64537 
1.50304 -5.86514 -0.03264 1.50304 -5.86514 0.57201 1.50441 -5.32093 -0.61254 
1.50441 -5.32093 1.15191 1.50441 -4.60136 -0.61254 1.50441 -4.60136 1.15191 
1.50893 -5.11859 -0.66851 1.50893 -5.11859 1.20788 1.50893 -4.8037 -0.66851 
1.50893 -4.8037 1.20788 1.51112 -5.61507 -0.42027 1.51112 -5.61507 0.95963 
1.51355 -5.88053 0.03121 1.51355 -5.88053 0.50816 1.51751 -5.89403 0.0983 
1.51751 -5.89403 0.44107 1.51834 -5.51821 -0.49764 1.51834 -5.51821 1.03701 
1.51857 -5.27145 -0.62624 1.51857 -5.27145 1.1656 1.51857 -4.65084 -0.62624 
1.51857 -4.65084 1.1656 1.51949 -5.06646 -0.67228 1.51949 -5.06646 1.21164 
1.51949 -4.85583 -0.67228 1.51949 -4.85583 1.21164 1.52018 -5.9031 0.16643 
1.52018 -5.9031 0.37294 1.52147 -5.41477 -0.56179 1.52147 -5.41477 1.10115 
1.52147 -4.50752 1.10115 1.52151 -5.90765 0.23482 1.52151 -5.90765 0.30455 
1.52215 -5.73431 -0.27703 1.52215 -5.73431 0.81639 1.52847 -5.77602 -0.20839 
1.52847 -5.77602 0.74776 1.52914 -5.01377 -0.67338 1.52914 -5.01377 1.21274 
1.52914 -4.90852 -0.67338 1.52914 -4.90852 1.21274 1.53183 -5.22109 -0.63739 
1.53183 -5.22109 1.17676 1.53183 -4.7012 -0.63739 1.53183 -4.7012 1.17676 
1.53185 -5.81301 -0.13612 1.53185 -5.81301 0.67549 1.53404 -5.84307 -0.06364 
1.53404 -5.84307 0.60301 1.5376 -4.96115 -0.67186 1.5376 -4.96115 1.21123 
1.53803 -5.65191 -0.36989 1.53803 -5.65191 0.90926 1.53926 -5.37022 -0.57769 
1.53926 -5.37022 1.11705 1.53926 -4.55207 -0.57769 1.53926 -4.55207 1.11705 
1.54415 -5.16999 -0.64597 1.54415 -5.16999 1.18534 1.54415 -4.7523 -0.64597 
1.54415 -4.7523 1.18534 1.54523 -5.86023 -0.00042 1.54523 -5.86023 0.53978 
1.54665 -5.55821 -0.45409 1.54665 -5.55821 0.99345 1.55218 -5.4582 -0.52367 
1.55218 -5.4582 1.06304 1.55423 -5.32155 -0.59353 1.55423 -5.32155 1.13289 
1.55423 -4.60074 -0.59353 1.55423 -4.60074 1.13289 1.55491 -5.87342 0.064 
1.55491 -5.87342 0.47536 1.5555 -5.1183 -0.65196 1.5555 -5.1183 1.19133 
1.5555 -4.80399 -0.65196 1.5555 -4.80399 1.19133 1.55637 -5.74671 -0.23667 
1.55637 -5.74671 0.77604 1.55844 -5.88472 0.1317 1.55844 -5.88472 0.40766 
1.56027 -5.89166 0.20006 1.56027 -5.89166 0.33931 1.56115 -5.89393 0.26968 
1.5615 -5.68528 -0.31808 1.5615 -5.68528 0.85745 1.56155 -5.78553 -0.16642 
1.56155 -5.78553 0.70579 1.56423 -5.81887 -0.09384 1.56423 -5.81887 0.63321 
1.56584 -5.06616 -0.65533 1.56584 -5.06616 1.1947 1.56584 -4.85613 -0.65533 
1.56584 -4.85613 1.1947 1.5685 -5.2716 -0.60687 1.5685 -5.2716 1.14624 
1.5685 -4.65069 -0.60687 1.5685 -4.65069 1.14624 1.57065 -5.41462 -0.54118 
1.57065 -5.41462 1.08055 1.57065 -4.50767 1.08055 1.57454 -5.59699 -0.40555 
1.57454 -5.59699 0.94492 1.57515 -5.01373 -0.65607 1.57515 -5.01373 1.19544 
1.57515 -4.90856 -0.65607 1.57515 -4.90856 1.19544 1.5764 -5.83762 -0.03141 
1.5764 -5.83762 0.57077 1.58138 -5.4995 -0.48216 1.58138 -5.4995 1.02152 
1.58169 -5.22105 -0.61762 1.58169 -5.22105 1.15699 1.58169 -4.70124 -0.61762 
1.58169 -4.70124 1.15699 1.58339 -5.71549 -0.26372 1.58339 -5.71549 0.80309 
1.58339 -4.96115 -0.6542 1.58339 -4.96115 1.19356 1.58676 -5.85262 0.03256 
1.58676 -5.85262 0.50681 1.58818 -5.36989 -0.55663 1.58818 -5.36989 1.096 
1.58818 -4.5524 -0.55663 1.58818 -4.5524 1.096 1.58972 -5.7568 -0.19465 
1.58972 -5.7568 0.73402 1.59356 -5.79262 -0.12316 1.59356 -5.79262 0.66253 
1.59471 -5.16839 -0.62576 1.59471 -5.16839 1.16513 1.59471 -4.75391 -0.62576 
1.59471 -4.75391 1.16513 1.59526 -5.86372 0.09739 1.59526 -5.86372 0.44198 
1.59797 -5.87292 0.1655 1.59797 -5.87292 0.37387 1.59926 -5.63187 -0.35584 
1.59926 -5.63187 0.89521 1.60009 -5.87727 0.23482 1.60009 -5.87727 0.30455 
1.60067 -5.45712 -0.50106 1.60067 -5.45712 1.04043 1.60336 -5.32089 -0.57201 
1.60336 -5.32089 1.11138 1.60336 -4.6014 -0.57201 1.60336 -4.6014 1.11138 
1.60592 -5.11653 -0.63124 1.60592 -5.11653 1.1706 1.60592 -4.80576 -0.63124 
1.60592 -4.80576 1.1706 1.60651 -5.81301 -0.06146 1.60651 -5.81301 0.60083 
1.60896 -5.5385 -0.43742 1.60896 -5.5385 0.97679 1.61626 -5.06397 -0.63405 
1.61626 -5.06397 1.17342 1.61626 -4.85832 -0.63405 1.61626 -4.85832 1.17342 
1.61696 -5.72596 -0.22204 1.61696 -5.72596 0.76141 1.61738 -5.27086 -0.58499 
1.61738 -5.27086 1.12436 1.61738 -4.65143 -0.58499 1.61738 -4.65143 1.12436 
1.61768 -5.82966 0.00169 1.61768 -5.82966 0.53767 1.619 -5.41323 -0.51813 
1.619 -5.41323 1.0575 1.62193 -5.76435 -0.15154 1.62193 -5.76435 0.69091 
1.62227 -5.6642 -0.30303 1.62227 -5.6642 0.84239 1.62541 -5.01142 -0.63425 
1.62541 -5.01142 1.17362 1.62541 -4.91087 -0.63425 1.62541 -4.91087 1.17362 
1.62702 -5.8425 0.06603 1.62702 -5.8425 0.47334 1.62826 -4.96115 -0.63431 
1.62826 -4.96115 1.17367 1.62903 -5.49723 -0.45775 1.62903 -5.49723 0.99711 
1.63138 -5.2189 -0.59524 1.63138 -5.2189 1.1346 1.63138 -4.70339 -0.59524 
1.63138 -4.70339 1.1346 1.63449 -5.85147 0.13125 1.63449 -5.85147 0.40811 
1.63478 -5.57502 -0.38966 1.63478 -5.57502 0.92903 1.636 -5.36841 -0.53322 
1.636 -5.36841 1.07259 1.636 -4.55389 1.07259 1.63681 -5.78553 -0.09115 
1.63681 -5.78553 0.63052 1.63765 -5.85795 0.2003 1.63765 -5.85795 0.33907 
1.63871 -5.86012 0.26968 1.643 -5.69344 -0.24813 1.643 -5.69344 0.78749 
1.64409 -5.16616 -0.60289 1.64409 -5.16616 1.14226 1.64409 -4.75613 -0.60289 
1.64409 -4.75613 1.14226 1.64802 -5.45461 -0.47624 1.64802 -5.45461 1.01561 
1.6488 -5.80391 -0.02857 1.6488 -5.80391 0.56794 1.64929 -5.73416 -0.1789 
1.64929 -5.73416 0.71827 1.65107 -5.31917 -0.54824 1.65107 -5.31917 1.0876 
1.65107 -4.60312 -0.54824 1.65107 -4.60312 1.0876 1.65541 -5.11403 -0.60774 
1.65541 -5.11403 1.14711 1.65541 -4.80826 -0.60774 1.65541 -4.80826 1.14711 
1.65603 -5.53557 -0.41055 1.65603 -5.53557 0.94992 1.65875 -5.60892 -0.33908 
1.65875 -5.60892 0.87845 1.659 -5.81855 0.03553 1.659 -5.81855 0.50384 
1.66504 -5.7568 -0.11933 1.66504 -5.7568 0.6587 1.66543 -5.06146 -0.61007 
1.66543 -5.06146 1.14944 1.66543 -4.86083 -0.61007 1.66543 -4.86083 1.14944 
1.66589 -5.41075 -0.49285 1.66589 -5.41075 1.03222 1.66625 -5.26821 -0.56037 
1.66625 -5.26821 1.09974 1.66625 -4.65409 -0.56037 1.66625 -4.65409 1.09974 
1.66731 -5.82927 0.10044 1.66731 -5.82927 0.43893 1.66936 -5.01137 -0.61227 
1.66936 -5.01137 1.15164 1.66936 -4.91092 -0.61227 1.66936 -4.91092 1.15164 
1.67211 -4.96115 -0.61224 1.67211 -4.96115 1.15161 1.67249 -5.83668 0.16552 
1.67249 -5.83668 0.37385 1.67461 -5.84103 0.23483 1.67461 -5.84103 0.30454 
1.67557 -5.7021 -0.20518 1.67557 -5.7021 0.74455 1.67594 -5.49396 -0.4305 
1.67594 -5.49396 0.96987 1.67879 -5.77602 -0.05808 1.67879 -5.77602 0.59745 
1.68007 -5.21602 -0.57011 1.68007 -5.21602 1.10948 1.68007 -4.70628 -0.57011 
1.68007 -4.70628 1.10948 1.68076 -5.64004 -0.28589 1.68076 -5.64004 0.82525 
1.68084 -5.57068 -0.36114 1.68084 -5.57068 0.90051 1.68258 -5.36576 -0.50754 
1.68258 -5.36576 1.04691 1.68995 -5.79229 0.0054 1.68995 -5.79229 0.53396 
1.69216 -5.16333 -0.57743 1.69216 -5.16333 1.1168 1.69216 -4.75896 -0.57743 
1.69216 -4.75896 1.1168 1.69243 -5.72596 -0.14657 1.69243 -5.72596 0.68594 
1.69492 -5.45078 -0.44866 1.69492 -5.45078 0.98803 1.69889 -5.31572 -0.52158 
1.69889 -5.31572 1.06094 1.69889 -4.60657 -0.52158 1.69895 -5.80489 0.07005 
1.69895 -5.80489 0.46931 1.70071 -5.66825 -0.23032 1.70071 -5.66825 0.76968 
1.70175 -5.53096 -0.38167 1.70175 -5.53096 0.92104 1.70328 -5.11104 -0.58176 
1.70328 -5.11104 1.12113 1.70328 -4.81126 -0.58176 1.70328 -4.81126 1.12113 
1.70378 -5.60318 -0.30886 1.70378 -5.60318 0.84823 1.70514 -5.81399 0.13477 
1.70514 -5.81399 0.40459 1.70707 -5.74671 -0.08597 1.70707 -5.74671 0.62534 
1.70847 -5.06137 -0.58596 1.70847 -5.06137 1.12533 1.70847 -4.86093 -0.58596 
1.70847 -4.86093 1.12533 1.70916 -5.81942 0.20007 1.70916 -5.81942 0.33929 
1.71039 -5.82151 0.26968 1.7124 -5.0112 -0.58803 1.7124 -5.0112 1.1274 
1.7124 -4.91109 -0.58803 1.7124 -4.91109 1.1274 1.71259 -5.4066 -0.46485 
1.71259 -5.4066 1.00422 1.71372 -5.26463 -0.53326 1.71372 -5.26463 1.07263 
1.71372 -4.65766 -0.53326 1.71481 -4.96115 -0.58804 1.71481 -4.96115 1.12741 
1.71852 -5.69344 -0.1726 1.71852 -5.69344 0.71197 1.71935 -5.7641 -0.02404 
1.71935 -5.7641 0.56341 1.72171 -5.4889 -0.40116 1.72171 -5.4889 0.94053 
1.72464 -5.6327 -0.25425 1.72464 -5.6327 0.79362 1.72566 -5.56455 -0.33059 
1.72566 -5.56455 0.86996 1.72702 -5.21264 -0.54256 1.72702 -5.21264 1.08193 
1.72702 -4.70965 -0.54256 1.72702 -4.70965 1.08193 1.7278 -5.36197 -0.47966 
1.7278 -5.36197 1.01903 1.72933 -5.77839 0.04017 1.72933 -5.77839 0.4992 
1.73411 -5.71549 -0.113 1.73411 -5.71549 0.65237 1.7368 -5.78896 0.10437 
1.7368 -5.78896 0.435 1.73877 -5.1599 -0.54946 1.73877 -5.1599 1.08882 
1.73877 -4.76239 -0.54946 1.73877 -4.76239 1.08882 1.74035 -5.44549 -0.41894 
1.74035 -5.44549 0.95831 1.74183 -5.7961 0.16949 1.74183 -5.7961 0.36988 
1.7439 -5.31166 -0.49326 1.7439 -5.31166 1.03262 1.7439 -4.61063 -0.49326 
1.74438 -5.79972 0.23483 1.74438 -5.79972 0.30454 1.7452 -5.11065 -0.55565 
1.7452 -5.11065 1.09502 1.7452 -4.81164 -0.55565 1.7452 -4.81164 1.09502 
1.746 -5.52467 -0.35088 1.746 -5.52467 0.89025 1.74731 -5.59554 -0.27692 
1.74731 -5.59554 0.81628 1.74742 -5.73431 -0.05176 1.74742 -5.73431 0.59112 
1.75027 -5.06102 -0.55978 1.75027 -5.06102 1.09914 1.75027 -4.86127 -0.55978 
1.75027 -4.86127 1.09914 1.75397 -5.01115 -0.56182 1.75397 -5.01115 1.10119 
1.75397 -4.91114 -0.56182 1.75397 -4.91114 1.10119 1.75628 -5.64004 -0.21037 
1.75628 -5.64004 0.74973 1.75628 -4.96115 -0.56179 1.75628 -4.96115 1.10115 
1.75661 -5.4018 -0.43515 1.75661 -5.4018 0.97452 1.75839 -5.74982 0.01086 
1.75839 -5.74982 0.5285 1.75866 -5.26005 -0.50449 1.75866 -5.26005 1.04385 
1.75866 -4.66224 -0.50449 1.76574 -5.48225 -0.37 1.76574 -5.48225 0.90937 
1.76697 -5.76195 0.07459 1.76697 -5.76195 0.46477 1.76866 -5.55685 -0.29827 
1.76866 -5.55685 0.83764 1.77152 -5.35704 -0.44965 1.77152 -5.35704 0.98902 
1.77173 -5.20784 -0.51331 1.77173 -5.20784 1.05268 1.77173 -4.71445 -0.51331 
1.77312 -5.77066 0.13916 1.77312 -5.77066 0.40021 1.77342 -5.6642 -0.15188 
1.77342 -5.6642 0.69125 1.77682 -5.77589 0.20428 1.77682 -5.77589 0.33509 
1.77806 -5.77764 0.26968 1.77925 -5.60318 -0.23339 1.77925 -5.60318 0.77275 
1.77991 -5.15973 -0.52095 1.77991 -5.15973 1.06031 1.77991 -4.76256 -0.52095 
1.78317 -5.4397 -0.38737 1.78317 -5.4397 0.92674 1.78634 -5.1104 -0.52703 
1.78634 -5.1104 1.0664 1.78634 -4.81189 -0.52703 1.78634 -4.81189 1.0664 
1.78765 -5.30635 -0.46267 1.78765 -5.30635 1.00204 1.78765 -4.61595 -0.46267 
1.78847 -5.68528 -0.0911 1.78847 -5.68528 0.63047 1.78865 -5.51672 -0.31825 
1.78865 -5.51672 0.85762 1.79153 -5.06045 -0.53099 1.79153 -5.06045 1.07035 
1.79153 -4.86184 -0.53099 1.79153 -4.86184 1.07035 1.7952 -5.01051 -0.5329 
1.7952 -5.01051 1.07227 1.7952 -4.91178 -0.5329 1.7952 -4.91178 1.07227 
1.79641 -4.96115 -0.53352 1.79641 -4.96115 1.07289 1.79924 -5.39575 -0.40328 
1.79924 -5.39575 0.94264 1.80098 -5.56455 -0.25527 1.80098 -5.56455 0.79464 
1.80102 -5.70295 -0.02923 1.80102 -5.70295 0.56859 1.80201 -5.25462 -0.47349 
1.80201 -5.25462 1.01286 1.80201 -4.66768 -0.47349 1.80721 -5.47525 -0.33682 
1.80721 -5.47525 0.87619 1.80947 -5.60892 -0.18836 1.80947 -5.60892 0.72773 
1.81155 -5.20714 -0.48289 1.81155 -5.20714 1.02226 1.81155 -4.71515 -0.48289 
1.81181 -5.71755 0.03641 1.81181 -5.71755 0.50296 1.81363 -5.35099 -0.4176 
1.81363 -5.35099 0.95697 1.81946 -5.72833 0.10063 1.81946 -5.72833 0.43874 
1.8196 -5.15906 -0.49045 1.8196 -5.15906 1.02982 1.8196 -4.76323 -0.49045 
1.82127 -5.52467 -0.27561 1.82127 -5.52467 0.81498 1.82432 -5.43254 -0.35393 
1.82432 -5.43254 0.8933 1.82474 -5.73565 0.16609 1.82474 -5.73565 0.37328 
1.82623 -5.10953 -0.49628 1.82623 -5.10953 1.03565 1.82623 -4.81276 -0.49628 
1.82624 -5.63187 -0.12886 1.82624 -5.63187 0.66823 1.82744 -5.73944 0.23149 
1.82744 -5.73944 0.30788 1.82948 -5.30002 -0.43019 1.82948 -5.30002 0.96955 
1.83128 -5.05963 -0.50017 1.83128 -5.05963 1.03954 1.83128 -4.86266 -0.50017 
1.83128 -4.86266 1.03954 1.83154 -5.57068 -0.21044 1.83154 -5.57068 0.74981 
1.83396 -5.01045 -0.50269 1.83396 -5.01045 1.04206 1.83396 -4.91184 -0.50269 
1.83396 -4.91184 1.04206 1.8351 -4.96115 -0.50333 1.8351 -4.96115 1.04269 
1.83993 -5.3887 -0.36953 1.83993 -5.3887 0.9089 1.84028 -5.65191 -0.06764 
1.84028 -5.65191 0.607 1.84039 -5.48225 -0.29535 1.84039 -5.48225 0.83471 
1.8405 -5.25339 -0.44113 1.8405 -5.25339 0.9805 1.8405 -4.6689 -0.44113 
1.85001 -5.20582 -0.45041 1.85001 -5.20582 0.98978 1.85001 -4.71647 -0.45041 
1.85207 -5.53096 -0.23136 1.85207 -5.53096 0.77073 1.85287 -5.66851 -0.00294 
1.85287 -5.66851 0.54231 1.85399 -5.34383 -0.3836 1.85399 -5.34383 0.92297 
1.85774 -5.1579 -0.45806 1.85774 -5.1579 0.99742 1.85774 -4.7644 -0.45806 
1.85777 -5.4397 -0.31278 1.85777 -5.4397 0.85214 1.86005 -5.57502 -0.16439 
1.86005 -5.57502 0.70376 1.86245 -5.68183 0.06302 1.86245 -5.68183 0.47635 
1.86434 -5.10829 -0.46376 1.86434 -5.10829 1.00313 1.86434 -4.81401 -0.46376 
1.86648 -5.29804 -0.39609 1.86648 -5.29804 0.93546 1.86866 -5.05952 -0.46799 
1.86866 -5.05952 1.00736 1.86866 -4.86277 -0.46799 1.86941 -5.69104 0.12795 
1.86941 -5.69104 0.41142 1.87137 -5.01027 -0.47045 1.87137 -5.01027 1.00982 
1.87137 -4.91202 -0.47045 1.87155 -5.4889 -0.25132 1.87155 -5.4889 0.79069 
1.87227 -4.96115 -0.47127 1.87227 -4.96115 1.01064 1.87347 -5.69707 0.19349 
1.87347 -5.69707 0.34588 1.87367 -5.39575 -0.32885 1.87367 -5.39575 0.86822 
1.87543 -5.69922 0.26968 1.87595 -5.59699 -0.10415 1.87595 -5.59699 0.64352 
1.87737 -5.25143 -0.40698 1.87737 -5.25143 0.94634 1.88094 -5.53557 -0.18563 
1.88094 -5.53557 0.725 1.88662 -5.20413 -0.41623 1.88662 -5.20413 0.9556 
1.88662 -4.71817 -0.41623 1.88799 -5.35099 -0.34323 1.88799 -5.35099 0.8826 
1.88933 -5.44549 -0.26996 1.88933 -5.44549 0.80932 1.89066 -5.61507 -0.04073 
1.89066 -5.61507 0.58009 1.89423 -5.15624 -0.42384 1.89423 -5.15624 0.9632 
1.89423 -4.76606 -0.42384 1.90016 -5.10788 -0.42977 1.90016 -5.10788 0.96914 
1.90016 -4.81442 -0.42977 1.90058 -5.30002 -0.35908 1.90058 -5.30002 0.89845 
1.9009 -5.49396 -0.20554 1.9009 -5.49396 0.74491 1.90215 -5.63042 0.02462 
1.90215 -5.63042 0.51475 1.90441 -5.05916 -0.43402 1.90441 -5.05916 0.97339 
1.90441 -4.86313 -0.43402 1.90555 -5.4018 -0.28622 1.90555 -5.4018 0.82559 
1.90696 -5.01021 -0.43657 1.90696 -5.01021 0.97594 1.90696 -4.91208 -0.43657 
1.90782 -5.5385 -0.13856 1.90782 -5.5385 0.67793 1.90782 -4.96115 -0.43742 
1.91008 -5.64284 0.09057 1.91008 -5.64284 0.4488 1.91153 -5.25339 -0.37011 
1.91153 -5.25339 0.90947 1.9159 -5.65076 0.1559 1.9159 -5.65076 0.38346 
1.91905 -5.45078 -0.22453 1.91905 -5.45078 0.7639 1.92004 -5.35704 -0.30113 
1.92004 -5.35704 0.8405 1.9203 -5.6545 0.23148 1.9203 -5.6545 0.30788 
1.9208 -5.20582 -0.37962 1.9208 -5.20582 0.91899 1.92448 -5.55821 -0.07626 
1.92448 -5.55821 0.61563 1.92814 -5.49723 -0.15864 1.92814 -5.49723 0.698 
1.92845 -5.1579 -0.38734 1.92845 -5.1579 0.92671 1.93306 -5.30635 -0.31725 
1.93306 -5.30635 0.85662 1.93415 -5.10829 -0.39395 1.93415 -5.10829 0.93332 
1.93415 -4.81401 -0.39395 1.93525 -5.4066 -0.2422 1.93525 -5.4066 0.78156 
1.93785 -5.5752 -0.01238 1.93785 -5.5752 0.55175 1.93838 -5.05952 -0.39827 
1.93838 -5.05952 0.93763 1.93838 -4.86277 -0.39827 1.94084 -5.01027 -0.40098 
1.94084 -4.91202 -0.40098 1.94166 -4.96115 -0.40187 1.94388 -5.25462 -0.33162 
1.94388 -5.25462 0.87099 1.94663 -5.45461 -0.17763 1.94663 -5.45461 0.717 
1.94787 -5.5894 0.05278 1.94787 -5.5894 0.48659 1.95005 -5.36197 -0.25741 
1.95005 -5.36197 0.79678 1.95255 -5.4995 -0.11099 1.95255 -5.4995 0.65036 
1.95328 -5.20714 -0.34115 1.95328 -5.20714 0.88052 1.95449 -5.60075 0.11893 
1.95449 -5.60075 0.42044 1.96085 -5.15906 -0.3492 1.96085 -5.15906 0.88857 
1.96102 -5.60629 0.19409 1.96102 -5.60629 0.34528 1.9632 -5.60814 0.26968 
1.96324 -5.41075 -0.1955 1.96324 -5.41075 0.73486 1.96365 -5.31166 -0.27351 
1.96365 -5.31166 0.81288 1.96667 -5.10953 -0.35584 1.96667 -5.10953 0.89521 
1.96804 -5.51821 -0.04794 1.96804 -5.51821 0.58731 1.97056 -5.05963 -0.36089 
1.97056 -4.86266 -0.36089 1.97145 -5.45712 -0.13028 1.97145 -5.45712 0.66965 
1.97308 -5.01045 -0.36357 1.97308 -4.91184 -0.36357 1.97372 -4.96115 -0.36471 
1.97488 -5.26005 -0.28827 1.97488 -5.26005 0.82764 1.97794 -5.36576 -0.21219 
1.97794 -5.36576 0.75156 1.98031 -5.53422 0.01706 1.98031 -5.53422 0.52231 
1.9837 -5.20784 -0.30134 1.9837 -5.20784 0.8407 1.98852 -5.41323 -0.14861 
1.98852 -5.41323 0.68798 1.98904 -5.54731 0.08276 1.98904 -5.54731 0.45661 
1.99134 -5.15973 -0.30951 1.99134 -5.15973 0.84888 1.99197 -5.31572 -0.2285 
1.99197 -5.31572 0.76786 1.99406 -5.4582 -0.08178 1.99406 -5.4582 0.62115 
1.99742 -5.1104 -0.31595 1.99742 -5.1104 0.85532 1.99925 -5.55222 0.15586 
1.99925 -5.55222 0.38351 2.00138 -5.06045 -0.32113 2.00329 -5.01051 -0.32481 
2.00362 -5.36841 -0.16561 2.00362 -5.36841 0.70497 2.00365 -5.26463 -0.24332 
2.00365 -5.26463 0.78269 2.00366 -5.55596 0.23145 2.00366 -5.55596 0.30792 
2.00392 -4.96115 -0.32602 2.00858 -5.47566 -0.01776 2.00858 -5.47566 0.55713 
2.01157 -5.41462 -0.10026 2.01157 -5.41462 0.63963 2.01296 -5.21264 -0.25663 
2.01296 -5.21264 0.796 2.01863 -5.31917 -0.18067 2.01863 -5.31917 0.72004 
2.01937 -5.49074 0.04759 2.01937 -5.49074 0.49178 2.01985 -5.1599 -0.26837 
2.01985 -5.1599 0.80774 2.02604 -5.11065 -0.27481 2.02702 -5.36989 -0.11779 
2.02702 -5.36989 0.65716 2.03017 -5.06102 -0.27988 2.03076 -5.26821 -0.19585 
2.03076 -5.26821 0.73522 2.03167 -5.49698 0.12011 2.03167 -5.49698 0.41926 
2.03218 -5.41477 -0.05107 2.03218 -5.41477 0.59044 2.03221 -5.01115 -0.28358 
2.03945 -5.50031 0.19343 2.03945 -5.50031 0.34593 2.04051 -5.21602 -0.20967 
2.04051 -5.21602 0.74904 2.0419 -5.50188 0.26968 2.04241 -5.32089 -0.13296 
2.04241 -5.32089 0.67233 2.04532 -5.43133 0.01361 2.04532 -5.43133 0.52575 
2.04782 -5.16333 -0.22176 2.04808 -5.37022 -0.06887 2.04808 -5.37022 0.60824 
2.05215 -5.11104 -0.23289 2.05538 -5.27086 -0.14699 2.05538 -5.27086 0.68636 
2.05636 -5.06137 -0.23808 2.05997 -5.43825 0.08515 2.05997 -5.43825 0.45422 
2.06392 -5.32155 -0.08384 2.06392 -5.32155 0.62321 2.06563 -5.2189 -0.16099 
2.06563 -5.2189 0.70036 2.06673 -5.36939 -0.01899 2.06673 -5.36939 0.55836 
2.06988 -5.44296 0.15831 2.06988 -5.44296 0.38106 2.07328 -5.16616 -0.1737 
2.07485 -5.44531 0.23145 2.07485 -5.44531 0.30792 2.07726 -5.2716 -0.09811 
2.07726 -5.2716 0.63748 2.07813 -5.11403 -0.18502 2.08293 -5.32093 -0.03402 
2.08293 -5.32093 0.57338 2.08351 -5.3773 0.05181 2.08351 -5.3773 0.48755 
2.08801 -5.22105 -0.11129 2.09556 -5.38298 0.12379 2.09556 -5.38298 0.41558 
2.09615 -5.16839 -0.12431 2.09663 -5.27145 -0.04818 2.09663 -5.27145 0.58755 
2.09758 -5.32227 0.01433 2.09758 -5.32227 0.52504 2.10163 -5.11653 -0.13553 
2.10282 -5.38641 0.19654 2.10282 -5.38641 0.34283 2.10524 -5.38755 0.26968 
2.10778 -5.22109 -0.06144 2.11177 -5.27293 -6e-05 2.11177 -5.27293 0.53943 
2.11218 -5.32914 0.08584 2.11218 -5.32914 0.45353 2.11637 -5.16999 -0.07376 
2.12204 -5.33377 0.15879 2.12204 -5.33377 0.38057 2.12343 -5.22244 -0.0137 
2.12459 -5.27361 0.04874 2.12459 -5.27361 0.49063 2.12698 -5.33609 0.2319 
2.12698 -5.33609 0.30747 2.13677 -5.22333 0.03503 2.13709 -5.27913 0.12111 
2.13709 -5.27913 0.41826 2.14451 -5.28293 0.19428 2.14451 -5.28293 0.34508 
2.14721 -5.28385 0.26968 2.78346 -5.08914 0.79578 2.7842 -4.91757 1.02405 
2.79126 -5.01302 0.94363 2.79425 -5.07405 0.86113 2.79917 -5.15436 0.61192 
2.79918 -4.86303 1.08669 2.79921 -4.9668 1.00898 2.80358 -5.15062 0.68752 
2.80541 -4.7088 1.15932 2.80877 -5.0566 0.92516 2.81086 -4.91412 1.07187 
2.81149 -4.75813 1.15288 2.81379 -5.14571 0.76061 2.81431 -5.01163 0.99198 
2.81913 -4.80624 1.14471 2.82253 -5.13261 0.82631 2.82489 -4.96416 1.05556 
2.82795 -4.85845 1.13164 2.82975 -4.60885 1.20694 2.83138 -5.05551 0.97365 
2.83227 -4.65803 1.20426 2.8348 -5.11661 0.89132 2.83616 -4.70793 1.19921 
2.83918 -4.91006 1.11688 2.83959 -5.00915 1.03887 2.83963 -5.20654 0.57369 
2.84181 -5.20469 0.49809 2.84181 -5.20469 0.64928 2.84199 -4.75746 1.19257 
2.84834 -5.19915 0.42293 2.84834 -5.19915 0.72444 2.84955 -4.80554 1.18453 
2.85028 -5.0979 0.95436 2.85278 -4.96037 1.10078 2.85496 -5.1878 0.35678 
2.85496 -5.1878 0.79059 2.8562 -5.05301 1.021 2.85895 -4.85302 1.17499 
2.86117 -4.55954 1.24525 2.86199 -4.60867 1.24435 2.86199 -4.51042 1.24435 
2.86445 -4.65792 1.24164 2.86445 -4.46117 1.24164 2.86498 -5.1736 0.29162 
2.86498 -5.1736 0.85575 2.86758 -5.005 1.08557 2.86868 -4.70669 1.23732 
2.86868 -4.4124 1.23732 2.86977 -4.90474 1.16063 2.87438 -4.75629 1.23071 
2.87438 -4.3628 1.23071 2.87469 -5.09563 1.00201 2.87835 -5.15661 0.22774 
2.87835 -5.15661 0.91963 2.88203 -4.80422 1.22299 2.88253 -5.25289 0.53549 
2.88253 -5.25289 0.61189 2.88279 -4.95544 1.1445 2.88378 -5.04918 1.0679 
2.88694 -5.24916 0.45991 2.88694 -5.24916 0.68747 2.89131 -4.85179 1.21348 
2.89275 -5.24124 0.39457 2.89275 -5.24124 0.7528 2.89502 -5.1369 0.16544 
2.89502 -5.1369 0.98194 2.89502 -4.55954 1.28079 2.89587 -4.60861 1.27994 
2.89587 -4.51048 1.27994 2.89729 -5.0002 1.12959 2.89842 -4.65756 1.27739 
2.89842 -4.46153 1.27739 2.90069 -5.22882 0.32862 2.90069 -5.22882 0.81875 
2.90194 -5.09236 0.09846 2.90194 -5.09236 1.04892 2.90225 -4.89842 1.20245 
2.90267 -4.70628 1.27314 2.90267 -4.41281 1.27314 2.9086 -4.75464 1.26721 
2.9086 -4.36445 1.26721 2.91217 -5.21347 0.26328 2.91217 -5.21347 0.8841 
2.9135 -5.04389 0.03405 2.9135 -5.04389 1.11333 2.91484 -4.94939 1.1866 
2.91621 -4.80253 1.2596 2.91621 -4.31656 1.2596 2.92189 -5.13397 0.11837 
2.92189 -5.13397 1.029 2.92546 -4.84983 1.25035 2.92689 -5.19539 0.19985 
2.92689 -5.19539 0.94752 2.9274 -5.29761 0.57369 2.92916 -4.99415 -0.02485 
2.92916 -4.99415 1.17222 2.92936 -5.29547 0.49749 2.92936 -5.29547 0.64988 
2.93056 -4.55954 1.31464 2.93128 -5.0873 0.05268 2.93128 -5.0873 1.09469 
2.93146 -4.60867 1.31382 2.93146 -4.51042 1.31382 2.93342 -5.28944 0.43195 
2.93342 -5.28944 0.71542 2.93417 -4.65792 1.31136 2.93417 -4.46117 1.31136 
2.93635 -4.89643 1.23946 2.93849 -4.70669 1.30713 2.93849 -4.4124 1.30713 
2.94038 -5.28023 0.36702 2.94038 -5.28023 0.78035 2.94278 -5.17342 0.13961 
2.94278 -5.17342 1.00776 2.94506 -5.0381 -0.00877 2.94506 -5.0381 1.15615 
2.9451 -4.75629 1.30143 2.9451 -4.3628 1.30143 2.94884 -4.94223 -0.07959 
2.94884 -4.94223 1.22697 2.94996 -5.26691 0.30106 2.94996 -5.26691 0.84631 
2.95077 -5.12936 0.07264 2.95077 -5.12936 1.07473 2.95282 -4.80422 1.29378 
2.95282 -4.31487 1.29378 2.96233 -4.85179 1.2845 2.96233 -4.2673 1.2845 
2.96244 -5.08064 0.00866 2.96244 -5.08064 1.13872 2.96255 -5.25031 0.23637 
2.96255 -5.25031 0.91101 2.96291 -4.9871 -0.06553 2.96291 -4.9871 1.2129 
2.96773 -4.55954 1.3467 2.96887 -4.60885 1.34606 2.96887 -4.51024 1.34606 
2.9713 -5.16908 0.09356 2.9713 -5.16908 1.05381 2.97155 -4.65803 1.34354 
2.97155 -4.46106 1.34354 2.97336 -4.89842 -0.12618 2.97336 -4.89842 1.27356 
2.97539 -5.33784 0.53549 2.97539 -5.33784 0.61189 2.9766 -5.23027 0.17514 
2.9766 -5.23027 0.97224 2.9766 -4.70793 1.33965 2.9766 -4.41116 1.33965 
2.9781 -5.33405 0.47009 2.9781 -5.33405 0.67729 2.97851 -5.03094 -0.04993 
2.97851 -5.03094 1.1973 2.98156 -5.12307 0.02839 2.98156 -5.12307 1.11898 
2.98324 -4.75746 1.33382 2.98324 -4.36163 1.33382 2.98337 -5.32672 0.40463 
2.98337 -5.32672 0.74274 2.98921 -4.94939 -0.11359 2.98921 -4.94939 1.26097 
2.99102 -5.31595 0.34041 2.99102 -5.31595 0.80696 2.99128 -4.80554 -0.17888 
2.99128 -4.80554 1.32626 2.99128 -4.31355 1.32626 2.99336 -5.20732 0.11564 
2.99336 -5.20732 1.03173 2.99562 -5.07365 -0.03282 2.99562 -5.07365 1.18019 
3.00082 -4.85302 -0.16949 3.00082 -4.85302 1.31686 3.00082 -4.26607 1.31686 
3.00181 -5.30135 0.27478 3.00181 -5.30135 0.8726 3.00185 -5.16295 0.04873 
3.00185 -5.16295 1.09864 3.00359 -4.99415 -0.09927 3.00359 -4.99415 1.24665 
3.00642 -4.55954 1.37689 3.00763 -4.60891 1.37627 3.00763 -4.51018 1.37627 
3.01131 -4.65885 1.37436 3.01131 -4.46024 1.37436 3.01419 -5.11512 -0.01425 
3.01419 -5.11512 1.16162 3.01436 -5.28368 0.2129 3.01436 -5.28368 0.93447 
3.01518 -4.90474 -0.15867 3.01518 -4.90474 1.30604 3.01518 -4.21435 1.30604 
3.01649 -4.7088 -0.22303 3.01649 -4.7088 1.3704 3.01649 -4.41029 1.3704 
3.01966 -5.0381 -0.08337 3.01966 -5.0381 1.23075 3.02293 -4.75813 -0.21694 
3.02293 -4.75813 1.36432 3.02293 -4.36096 1.36432 3.02358 -5.20158 0.07062 
3.02358 -5.20158 1.07676 3.02477 -5.37604 0.57369 3.02601 -5.37429 0.50828 
3.02601 -5.37429 0.63909 3.02941 -5.2626 0.15213 3.02941 -5.2626 0.99525 
3.02971 -5.36906 0.44316 3.02971 -5.36906 0.70421 3.0311 -4.80624 -0.20931 
3.0311 -4.80624 1.35668 3.0311 -4.31285 1.35668 3.03131 -4.95544 -0.14565 
3.03131 -4.95544 1.29302 3.03417 -5.15524 0.00573 3.03417 -5.15524 1.14164 
3.03587 -5.36035 0.3786 3.03587 -5.36035 0.76878 3.03709 -5.08064 -0.066 
3.03709 -5.08064 1.21337 3.04417 -4.85845 -0.20048 3.04417 -4.85845 1.34786 
3.04417 -4.26064 1.34786 3.04445 -5.34822 0.31487 3.04445 -5.34822 0.83251 
3.04622 -5.0002 -0.13115 3.04622 -5.0002 1.27852 3.04655 -5.23844 0.09364 
3.04655 -5.23844 1.05374 3.04655 -4.55954 1.40516 3.04886 -4.60955 -0.25782 
3.04886 -4.60955 1.40519 3.04886 -4.50954 1.40519 3.05256 -4.65942 -0.25577 
3.05256 -4.65942 1.40315 3.05256 -4.45967 1.40315 3.05541 -5.33271 0.25225 
3.05541 -5.33271 0.89513 3.05552 -5.19394 0.02709 3.05552 -5.19394 1.12029 
3.05683 -5.12307 -0.04687 3.05683 -5.12307 1.19425 3.05763 -4.70905 -0.25165 
3.05763 -4.70905 1.39902 3.05763 -4.41004 1.39902 3.05845 -5.39812 0.53883 
3.05845 -5.39812 0.60854 3.05893 -4.91006 -0.18925 3.05893 -4.91006 1.33663 
3.05893 -4.20903 1.33663 3.061 -5.3945 0.47349 3.061 -5.3945 0.67388 
3.06248 -5.04389 -0.11494 3.06248 -5.04389 1.26231 3.06407 -4.7583 -0.24545 
3.06407 -4.7583 1.39283 3.06407 -4.36079 1.39283 3.06603 -5.38736 0.40837 
3.06603 -5.38736 0.739 3.06872 -5.31389 0.191 3.06872 -5.31389 0.95637 
3.0735 -5.37678 0.34417 3.0735 -5.37678 0.8032 3.07503 -4.96037 -0.17566 
3.07503 -4.96037 1.32303 3.07503 -4.15872 1.32303 3.07581 -4.81104 -0.23856 
3.07581 -4.81104 1.38593 3.07581 -4.30805 1.38593 3.07717 -5.16295 -0.02659 
3.07717 -5.16295 1.17396 3.07819 -5.2311 0.04976 3.07819 -5.2311 1.09762 
3.08112 -5.0873 -0.09716 3.08112 -5.0873 1.24453 3.08348 -5.3625 0.27996 
3.08348 -5.3625 0.86741 3.08431 -5.29184 0.1314 3.08431 -5.29184 1.01598 
3.08802 -4.55954 -0.28404 3.08802 -4.55954 1.43142 3.08912 -4.86303 -0.22926 
3.08912 -4.86303 1.37663 3.08912 -4.25606 1.37663 3.09024 -5.005 -0.16085 
3.09024 -5.005 1.30823 3.09044 -4.6096 -0.28403 3.09044 -4.6096 1.4314 
3.09044 -4.50949 -0.28403 3.09044 -4.50949 1.4314 3.09244 -5.41991 0.57369 
3.09367 -5.41782 0.50408 3.09367 -5.41782 0.6433 3.09436 -4.65977 -0.28196 
3.09436 -4.65977 1.42933 3.09436 -4.45932 -0.28196 3.09436 -4.45932 1.42933 
3.09577 -5.34511 0.21803 3.09577 -5.34511 0.92934 3.09769 -5.41239 0.43878 
3.09769 -5.41239 0.7086 3.09905 -5.20158 -0.00485 3.09905 -5.20158 1.15223 
3.09955 -4.70943 -0.27776 3.09955 -4.70943 1.42513 3.09955 -4.40966 -0.27776 
3.09955 -4.40966 1.42513 3.10108 -5.12936 -0.07767 3.10108 -5.12936 1.22504 
3.10212 -5.26665 0.07369 3.10212 -5.26665 1.07369 3.10388 -5.40329 0.37406 
3.10388 -5.40329 0.77332 3.10394 -4.91412 -0.21757 3.10394 -4.91412 1.36495 
3.10394 -4.20497 1.36495 3.10791 -5.04918 -0.14465 3.10791 -5.04918 1.29203 
3.1104 -5.32436 0.15743 3.1104 -5.32436 0.98994 3.11068 -4.76173 -0.27343 
3.11068 -4.76173 1.4208 3.11068 -4.35736 1.4208 3.11288 -5.39069 0.30941 
3.11288 -5.39069 0.83797 3.12025 -4.96416 -0.20354 3.12025 -4.96416 1.35092 
3.12025 -4.15493 1.35092 3.122 -5.16908 -0.05714 3.122 -5.16908 1.20451 
3.12207 -5.23844 0.01812 3.12207 -5.23844 1.12926 3.12277 -4.81441 -0.26611 
3.12277 -4.81441 1.41348 3.12277 -4.30468 1.41348 3.12405 -5.37442 0.24592 
3.12405 -5.37442 0.90145 3.12689 -5.09236 -0.1265 3.12689 -5.09236 1.27387 
3.12726 -5.3005 0.09882 3.12726 -5.3005 1.04855 3.12822 -5.43943 0.53883 
3.12822 -5.43943 0.60854 3.13034 -5.43508 0.46952 3.13034 -5.43508 0.67785 
3.13073 -4.55954 -0.30823 3.13073 -4.55954 1.45561 3.13347 -4.60977 -0.30827 
3.13347 -4.60977 1.45564 3.13347 -4.50932 -0.30827 3.13347 -4.50932 1.45564 
3.13552 -5.42767 0.40444 3.13552 -5.42767 0.74293 3.13659 -4.8666 -0.25637 
3.13659 -4.8666 1.40374 3.13659 -4.25249 1.40374 3.13694 -5.00915 -0.18885 
3.13694 -5.00915 1.33622 3.13694 -4.10994 1.33622 3.1374 -4.65986 -0.30607 
3.1374 -4.65986 1.45344 3.1374 -4.45923 -0.30607 3.1374 -4.45923 1.45344 
3.13779 -5.3552 0.18468 3.13779 -5.3552 0.9627 3.14384 -5.41695 0.33953 
3.14384 -5.41695 0.80784 3.14408 -5.20732 -0.03507 3.14408 -5.20732 1.18245 
3.14681 -5.13397 -0.10655 3.14681 -5.13397 1.25392 3.14742 -4.71243 -0.30374 
3.14742 -4.71243 1.45111 3.14742 -4.40666 -0.30374 3.14742 -4.40666 1.45111 
3.15176 -4.91757 -0.24423 3.15176 -4.91757 1.39161 3.15176 -4.20152 1.39161 
3.15354 -5.33256 0.1251 3.15354 -5.33256 1.02227 3.15403 -5.40231 0.27543 
3.15403 -5.40231 0.87194 3.15481 -5.05301 -0.17224 3.15481 -5.05301 1.31961 
3.15874 -4.76456 -0.29889 3.15874 -4.76456 1.44626 3.15874 -4.35453 -0.29889 
3.15874 -4.35453 1.44626 3.15983 -5.29184 0.05588 3.15983 -5.29184 1.0915 
3.16412 -5.45852 0.57369 3.16518 -5.45635 0.50431 3.16518 -5.45635 0.64307 
3.16602 -5.38393 0.21285 3.16602 -5.38393 0.93452 3.16683 -4.9668 -0.22922 
3.16683 -4.9668 1.3766 3.16683 -4.15229 1.3766 3.16805 -5.17342 -0.08566 
3.16805 -5.17342 1.23303 3.16834 -5.44987 0.43526 3.16834 -5.44987 0.71212 
3.17145 -4.8173 -0.29123 3.17145 -4.8173 1.43861 3.17145 -4.30179 1.43861 
3.1738 -5.09563 -0.15374 3.1738 -5.09563 1.30112 3.17457 -4.55954 -0.3303 
3.17457 -4.55954 1.47768 3.17581 -5.4409 0.37003 3.17581 -5.4409 0.77734 
3.17742 -4.60982 -0.33025 3.17742 -4.60982 1.47762 3.17742 -4.50927 -0.33025 
3.17742 -4.50927 1.47762 3.18056 -5.2626 0.00098 3.18056 -5.2626 1.1464 
3.1809 -5.36275 0.15246 3.1809 -5.36275 0.99491 3.18383 -5.01163 -0.21413 
3.18383 -5.01163 1.3615 3.18383 -4.10746 1.3615 3.18515 -5.42806 0.3057 
3.18515 -5.42806 0.84168 3.18545 -4.86926 -0.28098 3.18545 -4.86926 1.42836 
3.18545 -4.24983 1.42836 3.18587 -5.32436 0.08196 3.18587 -5.32436 1.06541 
3.18657 -4.66237 -0.33005 3.18657 -4.66237 1.47743 3.18657 -4.45672 -0.33005 
3.18657 -4.45672 1.47743 3.19387 -5.1369 -0.13342 3.19387 -5.1369 1.28079 
3.19632 -5.41141 0.24254 3.19632 -5.41141 0.90483 3.19691 -4.71493 -0.32723 
3.19691 -4.71493 1.47461 3.19691 -4.40416 -0.32723 3.19691 -4.40416 1.47461 
3.19947 -4.91929 -0.26801 3.19947 -4.91929 1.41539 3.19947 -4.1998 1.41539 
3.20216 -5.05551 -0.19705 3.20216 -5.05551 1.34443 3.20216 -4.06358 1.34443 
3.20274 -5.47567 0.53882 3.20274 -5.47567 0.60855 3.20357 -5.23027 -0.05184 
3.20357 -5.23027 1.19921 3.20486 -5.47132 0.4695 3.20486 -5.47132 0.67787 
3.20757 -5.46212 0.40139 3.20757 -5.46212 0.74599 3.20813 -4.76678 -0.32176 
3.20813 -4.76678 1.46913 3.20813 -4.35231 -0.32176 3.20813 -4.35231 1.46913 
3.20928 -5.39101 0.18084 3.20928 -5.39101 0.96653 3.21311 -5.3552 0.10936 
3.21311 -5.3552 1.03802 3.21465 -4.96829 -0.25262 3.21465 -4.96829 1.4 
3.21465 -4.1508 1.4 3.21607 -5.45102 0.33656 3.21607 -5.45102 0.81081 
3.21944 -5.31389 0.04028 3.21944 -5.31389 1.10709 3.21944 -4.55954 -0.35019 
3.21944 -4.55954 1.49757 3.22115 -4.81945 -0.31362 3.22115 -4.81945 1.46099 
3.22115 -4.29964 1.46099 3.22145 -5.0979 -0.17815 3.22145 -5.0979 1.32553 
3.22643 -5.43602 0.2726 3.22643 -5.43602 0.87478 3.22768 -4.61213 -0.35207 
3.22768 -4.61213 1.49945 3.22768 -4.50696 -0.35207 3.22768 -4.50696 1.49945 
3.22829 -5.19539 -0.10155 3.22829 -5.19539 1.24892 3.23218 -5.01302 -0.23718 
3.23218 -5.01302 1.38455 3.23218 -4.10607 1.38455 3.23433 -4.87 -0.30287 
3.23433 -4.87 1.45024 3.23433 -4.24909 1.45024 3.23699 -4.66456 -0.35133 
3.23699 -4.66456 1.4987 3.23699 -4.45453 -0.35133 3.23699 -4.45453 1.4987 
3.2386 -5.41727 0.21016 3.2386 -5.41727 0.93721 3.24129 -5.38393 0.13758 
3.24129 -5.38393 1.00979 3.24134 -5.28368 -0.01408 3.24134 -5.28368 1.16145 
3.24168 -5.49233 0.57369 3.24256 -5.49006 0.50406 3.24256 -5.49006 0.64331 
3.2444 -5.48312 0.43571 3.2444 -5.48312 0.71167 3.24647 -5.34511 0.06733 
3.24647 -5.34511 1.08004 3.24733 -4.7167 -0.34796 3.24733 -4.7167 1.49533 
3.24733 -4.40239 -0.34796 3.24733 -4.40239 1.49533 3.24792 -5.47182 0.36801 
3.24792 -5.47182 0.77937 3.2486 -4.91995 -0.28952 3.2486 -4.91995 1.4369 
3.2486 -4.19914 1.4369 3.25065 -5.0566 -0.21967 3.25065 -5.0566 1.36704 
3.25065 -4.06249 1.36704 3.25618 -5.15661 -0.15008 3.25618 -5.15661 1.29746 
3.2576 -5.45863 0.30359 3.2576 -5.45863 0.84379 3.25868 -4.76839 -0.34197 
3.25868 -4.76839 1.48934 3.25868 -4.3507 -0.34197 3.25868 -4.3507 1.48934 
3.26357 -4.96862 -0.27368 3.26357 -4.96862 1.42106 3.26357 -4.15047 1.42106 
3.2648 -5.25031 -0.06589 3.2648 -5.25031 1.21326 3.26523 -4.55954 -0.36786 
3.26523 -4.55954 1.51523 3.2688 -5.44147 0.24036 3.2688 -5.44147 0.90701 
3.27098 -5.41141 0.16789 3.27098 -5.41141 0.97949 3.271 -4.81949 -0.33339 
3.271 -4.81949 1.48076 3.271 -4.2996 -0.33339 3.271 -4.2996 1.48076 
3.27369 -4.61217 -0.36937 3.27369 -4.61217 1.51675 3.27369 -4.50692 -0.36937 
3.27369 -4.50692 1.51675 3.27436 -5.37442 0.09561 3.27436 -5.37442 1.05176 
3.28068 -5.33271 0.02698 3.28068 -5.33271 1.1204 3.28132 -5.50605 0.53882 
3.28132 -5.50605 0.60855 3.28136 -5.01317 -0.25778 3.28136 -5.01317 1.40516 
3.28136 -4.10592 1.40516 3.28266 -5.5015 0.47044 3.28266 -5.5015 0.67694 
3.28334 -4.66486 -0.36827 3.28334 -4.66486 1.51565 3.28334 -4.45423 -0.36827 
3.28334 -4.45423 1.51565 3.28426 -4.86985 -0.32223 3.28426 -4.86985 1.46961 
3.28426 -4.24924 1.46961 3.28449 -5.11661 -0.19364 3.28449 -5.11661 1.34101 
3.28449 -4.00248 1.34101 3.28532 -5.49242 0.4023 3.28532 -5.49242 0.74507 
3.28928 -5.47892 0.33521 3.28928 -5.47892 0.81216 3.29171 -5.21347 -0.11626 
3.29171 -5.21347 1.26364 3.2939 -4.71699 -0.36451 3.2939 -4.71699 1.51188 
3.2939 -4.4021 -0.36451 3.2939 -4.4021 1.51188 3.29842 -4.91933 -0.30854 
3.29842 -4.91933 1.45591 3.29842 -4.19976 1.45591 3.2998 -5.46353 0.27136 
3.2998 -5.46353 0.87601 3.30103 -5.43602 0.198 3.30103 -5.43602 0.94938 
3.30321 -5.30135 -0.02663 3.30321 -5.30135 1.174 3.30387 -5.40231 0.12559 
3.30387 -5.40231 1.02178 3.30619 -4.76981 -0.35809 3.30619 -4.76981 1.50547 
3.30619 -4.34928 -0.35809 3.30619 -4.34928 1.50547 3.3084 -5.3625 0.05505 
3.3084 -5.3625 1.09233 3.31184 -4.55954 -0.38325 3.31184 -4.55954 1.53063 
3.31345 -4.96779 -0.29234 3.31345 -4.96779 1.43971 3.31345 -4.1513 1.43971 
3.31468 -5.07405 -0.23418 3.31468 -5.07405 1.38156 3.31468 -4.04504 1.38156 
3.31874 -4.82084 -0.34904 3.31874 -4.82084 1.49641 3.31874 -4.29825 -0.34904 
3.31874 -4.29825 1.49641 3.32006 -5.1736 -0.16345 3.32006 -5.1736 1.31083 
3.32075 -4.61229 -0.38446 3.32075 -4.61229 1.53184 3.32075 -4.5068 -0.38446 
3.32075 -4.5068 1.53184 3.32104 -5.51923 0.57369 3.3217 -5.51698 0.50524 
3.3217 -5.51698 0.64214 3.32367 -5.51023 0.43711 3.32367 -5.51023 0.71027 
3.32695 -5.49903 0.36962 3.32695 -5.49903 0.77775 3.3295 -5.26691 -0.07848 
3.3295 -5.26691 1.22585 3.33047 -4.66489 -0.38293 3.33047 -4.66489 1.5303 
3.33047 -4.4542 -0.38293 3.33047 -4.4542 1.5303 3.33152 -5.48342 0.30309 
3.33152 -5.48342 0.84429 3.33202 -5.45863 0.22916 3.33202 -5.45863 0.91821 
3.33238 -4.87133 -0.33737 3.33238 -4.87133 1.48475 3.33238 -4.24776 -0.33737 
3.33238 -4.24776 1.48475 3.33413 -5.42806 0.15671 3.33413 -5.42806 0.99066 
3.33784 -5.39069 0.08445 3.33784 -5.39069 1.06293 3.34207 -4.71803 -0.37881 
3.34207 -4.71803 1.52619 3.34207 -4.40106 -0.37881 3.34207 -4.40106 1.52619 
3.3433 -5.34822 0.01601 3.3433 -5.34822 1.13136 3.34605 -5.02972 -0.27092 
3.34605 -5.02972 1.41829 3.34605 -4.08937 1.41829 3.34677 -4.92067 -0.32319 
3.34677 -4.92067 1.47056 3.34677 -4.19842 1.47056 3.3495 -5.13261 -0.20591 
3.3495 -5.13261 1.35328 3.3495 -3.98648 1.35328 3.35444 -4.77069 -0.37187 
3.35444 -4.77069 1.51924 3.35444 -4.3484 -0.37187 3.35444 -4.3484 1.51924 
3.35599 -5.52816 0.53898 3.35599 -5.52816 0.60839 3.35706 -5.22882 -0.12775 
3.35706 -5.22882 1.27512 3.35731 -5.52362 0.47061 3.35731 -5.52362 0.67676 
3.35914 -4.55954 -0.39634 3.35914 -4.55954 1.54372 3.35996 -5.51457 0.40255 
3.35996 -5.51457 0.74482 3.36365 -5.47892 0.26085 3.36365 -5.47892 0.88653 
3.36391 -5.50109 0.33547 3.36391 -5.50109 0.8119 3.365 -5.45102 0.18763 
3.365 -5.45102 0.95974 3.36747 -4.82172 -0.36237 3.36747 -4.82172 1.50974 
3.36747 -4.29737 -0.36237 3.36747 -4.29737 1.50974 3.36797 -5.41695 0.1154 
3.36797 -5.41695 1.03197 3.36824 -4.61233 -0.39714 3.36824 -4.61233 1.54452 
3.36824 -4.50676 -0.39714 3.36824 -4.50676 1.54452 3.36885 -5.31595 -0.03741 
3.36885 -5.31595 1.18479 3.37261 -5.37678 0.04506 3.37261 -5.37678 1.10231 
3.37937 -4.6655 -0.39541 3.37937 -4.6655 1.54279 3.37937 -4.45359 -0.39541 
3.37937 -4.45359 1.54279 3.38003 -5.08914 -0.24497 3.38003 -5.08914 1.39235 
3.38003 -4.02995 1.39235 3.38118 -4.872 -0.35019 3.38118 -4.872 1.49757 
3.38118 -4.24709 -0.35019 3.38118 -4.24709 1.49757 3.38425 -4.9757 -0.30912 
3.38425 -4.9757 1.45649 3.38425 -4.14339 1.45649 3.38522 -5.1878 -0.17347 
3.38522 -5.1878 1.32085 3.38522 -3.93129 1.32085 3.39104 -5.53701 0.57369 
3.39117 -4.71862 -0.39078 3.39117 -4.71862 1.53815 3.39117 -4.40047 -0.39078 
3.39117 -4.40047 1.53815 3.39155 -5.53466 0.50437 3.39155 -5.53466 0.64301 
3.39371 -5.52786 0.43607 3.39371 -5.52786 0.7113 3.39546 -5.28023 -0.08805 
3.39546 -5.28023 1.23543 3.39644 -5.47182 0.21949 3.39644 -5.47182 0.92789 
3.39686 -5.51649 0.36842 3.39686 -5.51649 0.77895 3.39806 -5.49903 0.29852 
3.39806 -5.49903 0.84886 3.39847 -5.4409 0.14737 3.39847 -5.4409 1 
3.40249 -5.40329 0.07545 3.40249 -5.40329 1.07193 3.40332 -4.77105 -0.38326 
3.40332 -4.77105 1.53063 3.40332 -4.34804 -0.38326 3.40332 -4.34804 1.53063 
3.40703 -5.36035 0.00743 3.40703 -5.36035 1.13994 3.40703 -4.55954 -0.4071 
3.40703 -4.55954 1.55447 3.4152 -5.14571 -0.21464 3.4152 -5.14571 1.36202 
3.4152 -3.97338 1.36202 3.41654 -4.822 -0.37324 3.41654 -4.822 1.52062 
3.41654 -4.29709 -0.37324 3.41654 -4.29709 1.52062 3.41759 -5.03665 -0.28557 
3.41759 -5.03665 1.43294 3.41759 -4.08244 1.43294 3.41767 -4.61277 -0.40771 
3.41767 -4.61277 1.55509 3.41767 -4.50632 -0.40771 3.41767 -4.50632 1.55509 
3.41828 -4.92754 -0.33778 3.41828 -4.92754 1.48516 3.41828 -4.19155 -0.33778 
3.41828 -4.19155 1.48516 3.42301 -5.24124 -0.13569 3.42301 -5.24124 1.28306 
3.42697 -5.54348 0.53898 3.42697 -5.54348 0.60839 3.42764 -5.53872 0.46992 
3.42764 -5.53872 0.67745 3.42884 -4.66583 -0.40543 3.42884 -4.66583 1.55281 
3.42884 -4.45326 -0.40543 3.42884 -4.45326 1.55281 3.42982 -5.46212 0.17914 
3.42982 -5.46212 0.96824 3.43031 -5.52958 0.40187 3.43031 -5.52958 0.7455 
3.43074 -5.49242 0.25689 3.43074 -5.49242 0.89049 3.43099 -5.51457 0.33152 
3.43099 -5.51457 0.81585 3.43288 -5.42767 0.10709 3.43288 -5.42767 1.04029 
3.43307 -5.32672 -0.04507 3.43307 -5.32672 1.19244 3.43681 -5.38736 0.03759 
3.43681 -5.38736 1.10978 3.44053 -4.71859 -0.40027 3.44053 -4.71859 1.54764 
3.44053 -4.4005 -0.40027 3.44053 -4.4005 1.54764 3.45137 -5.19915 -0.18009 
3.45137 -5.19915 1.32747 3.45137 -3.91994 1.32747 3.45254 -5.09538 -0.25728 
3.45254 -5.09538 1.40465 3.45254 -4.02371 1.40465 3.45269 -4.77087 -0.39224 
3.45269 -4.77087 1.53961 3.45269 -4.34822 -0.39224 3.45269 -4.34822 1.53961 
3.45355 -4.87753 -0.36269 3.45355 -4.87753 1.51007 3.45355 -4.24156 -0.36269 
3.45355 -4.24156 1.51007 3.45539 -4.55954 -0.41549 3.45539 -4.55954 1.56286 
3.45622 -4.98138 -0.32117 3.45622 -4.98138 1.46854 3.45622 -4.13771 -0.32117 
3.45622 -4.13771 1.46854 3.46039 -5.28944 -0.09502 3.46039 -5.28944 1.24239 
3.46284 -5.5498 0.57369 3.46317 -5.54743 0.50455 3.46317 -5.54743 0.64283 
3.46369 -5.44987 0.1399 3.46369 -5.44987 1.00747 3.46414 -5.48312 0.21596 
3.46414 -5.48312 0.93141 3.46417 -5.54033 0.43574 3.46417 -5.54033 0.71164 
3.46451 -5.52786 0.36528 3.46451 -5.52786 0.7821 3.46554 -5.51023 0.29524 
3.46554 -5.51023 0.85214 3.46618 -4.6128 -0.4156 3.46618 -4.6128 1.56297 
3.46618 -4.50629 -0.4156 3.46618 -4.50629 1.56297 3.46721 -5.41239 0.06926 
3.46721 -5.41239 1.07812 3.4716 -5.36906 0.00128 3.4716 -5.36906 1.1461 
3.47765 -4.66611 -0.4128 3.47765 -4.66611 1.56017 3.47765 -4.45298 -0.4128 
3.47765 -4.45298 1.56017 3.48829 -5.15062 -0.22486 3.48829 -5.15062 1.37223 
3.48829 -3.96847 1.37223 3.48834 -5.24916 -0.1415 3.48834 -5.24916 1.28887 
3.48834 -3.86993 1.28887 3.48945 -4.82671 -0.38335 3.48945 -4.82671 1.53073 
3.48945 -4.29238 -0.38335 3.48945 -4.29238 1.53073 3.48949 -4.71884 -0.4071 
3.48949 -4.71884 1.55447 3.48949 -4.40025 -0.4071 3.48949 -4.40025 1.55447 
3.49075 -5.04136 -0.29548 3.49075 -5.04136 1.44285 3.49075 -4.07773 1.44285 
3.49123 -4.93217 -0.34765 3.49123 -4.93217 1.49502 3.49123 -4.18692 -0.34765 
3.49123 -4.18692 1.49502 3.4977 -5.55347 0.53899 3.4977 -5.55347 0.60838 
3.49794 -5.47132 0.17642 3.49794 -5.47132 0.97095 3.49796 -5.43508 0.1019 
3.49796 -5.43508 1.04547 3.49836 -5.53872 0.39921 3.49836 -5.53872 0.74817 
3.49837 -5.54872 0.46993 3.49837 -5.54872 0.67744 3.49852 -5.33405 -0.05034 
3.49852 -5.33405 1.19771 3.49887 -5.5015 0.25422 3.49887 -5.5015 0.89315 
3.49905 -5.52362 0.32888 3.49905 -5.52362 0.8185 3.50193 -5.3945 0.03257 
3.50193 -5.3945 1.11481 3.50411 -4.55954 -0.4215 3.50411 -4.55954 1.56887 
3.51531 -4.61291 -0.42111 3.51531 -4.61291 1.56848 3.51531 -4.50618 -0.42111 
3.51531 -4.50618 1.56848 3.52587 -5.09871 -0.26506 3.52587 -5.09871 1.41243 
3.52587 -4.02038 1.41243 3.52593 -5.29547 -0.09908 3.52593 -5.29547 1.24645 
3.52593 -3.82362 1.24645 3.52653 -5.20469 -0.18662 3.52653 -5.20469 1.334 
3.52653 -3.9144 1.334 3.52672 -4.88133 -0.37012 3.52672 -4.88133 1.51749 
3.52672 -4.23776 -0.37012 3.52672 -4.23776 1.51749 3.52676 -4.66612 -0.41776 
3.52676 -4.66612 1.56513 3.52676 -4.45297 -0.41776 3.52676 -4.45297 1.56513 
3.5272 -4.77267 -0.40046 3.5272 -4.77267 1.54784 3.5272 -4.34642 -0.40046 
3.5272 -4.34642 1.54784 3.52898 -4.9848 -0.32842 3.52898 -4.9848 1.4758 
3.52898 -4.13429 -0.32842 3.52898 -4.13429 1.4758 3.5325 -5.49006 0.21412 
3.5325 -5.49006 0.93325 3.53251 -5.41782 0.06524 3.53251 -5.41782 1.08214 
3.53265 -5.55713 0.57369 3.53274 -5.45635 0.13674 3.53274 -5.45635 1.01063 
3.5328 -5.53466 0.36312 3.5328 -5.53466 0.78426 3.53281 -5.55473 0.50438 
3.53281 -5.55473 0.643 3.53298 -5.54743 0.43474 3.53298 -5.54743 0.71264 
3.53367 -5.51698 0.29326 3.53367 -5.51698 0.85411 3.53672 -5.37429 -0.00243 
3.53672 -5.37429 1.1498 3.55306 -4.55954 -0.42511 3.55306 -4.55954 1.57248 
3.56389 -5.15436 -0.22927 3.56389 -5.15436 1.37664 3.56389 -3.96473 1.37664 
3.56389 -5.04371 -0.30045 3.56389 -5.04371 1.44783 3.56389 -4.07538 -0.30045 
3.56389 -4.07538 1.44783 3.56392 -5.25289 -0.1459 3.56392 -5.25289 1.29328 
3.56392 -3.8662 1.29328 3.56392 -5.33784 -0.05305 3.56392 -5.33784 1.20042 
3.56434 -4.82792 -0.38889 3.56434 -4.82792 1.53626 3.56434 -4.29117 -0.38889 
3.56434 -4.29117 1.53626 3.56434 -4.93449 -0.35259 3.56434 -4.93449 1.49996 
3.56434 -4.1846 -0.35259 3.56434 -4.1846 1.49996 3.56436 -4.72004 -0.41263 
3.56436 -4.72004 1.56 3.56436 -4.39905 -0.41263 3.56436 -4.39905 1.56 
3.56436 -4.61295 -0.42417 3.56436 -4.61295 1.57155 3.56436 -4.50614 -0.42417 
3.56436 -4.50614 1.57155 3.56726 -5.47567 0.17431 3.56726 -5.47567 0.97307 
3.56726 -5.50605 0.25289 3.56726 -5.50605 0.89449 3.56727 -5.43943 0.09978 
3.56727 -5.43943 1.04759 3.56727 -5.39812 0.03002 3.56727 -5.39812 1.11736 
3.56742 -5.54348 0.39854 3.56742 -5.54348 0.74884 3.56742 -5.52816 0.32755 
3.56742 -5.52816 0.81982 3.56743 -5.55347 0.46927 3.56743 -5.55347 0.67811 
3.56743 -5.55834 0.53899 3.56743 -5.55834 0.60838 3.60212 -5.55954 0.57369 
3.60212 -5.55713 0.50421 3.60212 -5.55713 0.64316 3.60212 -5.5498 0.43441 
3.60212 -5.5498 0.71297 3.60212 -5.53701 0.36261 3.60212 -5.53701 0.78477 
3.60212 -5.51923 0.2926 3.60212 -5.51923 0.85477 3.60212 -5.49233 0.21325 
3.60212 -5.49233 0.93413 3.60212 -5.45852 0.13569 3.60212 -5.45852 1.01169 
3.60212 -5.41991 0.064 3.60212 -5.41991 1.08337 3.60212 -5.37604 -0.00366 
3.60212 -5.37604 1.15104 3.60212 -5.29761 -0.10104 3.60212 -5.29761 1.24841 
3.60212 -5.20654 -0.18881 3.60212 -5.20654 1.33618 3.60212 -5.10028 -0.2675 
3.60212 -5.10028 1.41488 3.60212 -4.98595 -0.33085 3.60212 -4.98595 1.47822 
3.60212 -4.88225 -0.37281 3.60212 -4.88225 1.52019 3.60212 -4.77327 -0.40321 
3.60212 -4.77327 1.55058 3.60212 -4.66642 -0.42059 3.60212 -4.66642 1.56796 
3.60212 -4.55954 -0.42631 3.60212 -4.55954 1.57369 3.60212 -4.45267 -0.42059 
3.60212 -4.45267 1.56796 3.60212 -4.34582 -0.40321 3.60212 -4.34582 1.55058 
3.60212 -4.23684 -0.37281 3.60212 -4.23684 1.52019 3.60212 -4.13314 -0.33085 
3.60212 -4.13314 1.47822 3.60212 -4.01881 -0.2675 3.60212 -4.01881 1.41488 
3.60212 -3.91255 1.33618 3.60212 -3.82148 1.24841 3.63682 -5.55834 0.53899 
3.63682 -5.55834 0.60838 3.63682 -5.55347 0.46927 3.63682 -5.55347 0.67811 
3.63683 -5.52816 0.32755 3.63683 -5.52816 0.81982 3.63683 -5.54348 0.39854 
3.63683 -5.54348 0.74884 3.63698 -5.39812 0.03002 3.63698 -5.39812 1.11736 
3.63698 -5.43943 0.09978 3.63698 -5.43943 1.04759 3.63699 -5.50605 0.25289 
3.63699 -5.50605 0.89449 3.63699 -5.47567 0.17431 3.63699 -5.47567 0.97307 
3.63988 -4.61295 -0.42417 3.63988 -4.61295 1.57155 3.63988 -4.50614 -0.42417 
3.63988 -4.50614 1.57155 3.63988 -4.72004 -0.41263 3.63988 -4.72004 1.56 
3.63988 -4.39905 -0.41263 3.63988 -4.39905 1.56 3.63991 -4.93449 -0.35259 
3.63991 -4.93449 1.49996 3.63991 -4.1846 -0.35259 3.63991 -4.1846 1.49996 
3.63991 -4.82792 -0.38889 3.63991 -4.82792 1.53626 3.63991 -4.29117 -0.38889 
3.63991 -4.29117 1.53626 3.64032 -5.33784 -0.05305 3.64032 -5.33784 1.20042 
3.64032 -5.25289 -0.1459 3.64032 -5.25289 1.29328 3.64032 -3.8662 1.29328 
3.64036 -5.04371 -0.30045 3.64036 -5.04371 1.44783 3.64036 -4.07538 -0.30045 
3.64036 -4.07538 1.44783 3.64036 -5.15436 -0.22927 3.64036 -5.15436 1.37664 
3.64036 -3.96473 1.37664 3.65119 -4.55954 -0.42511 3.65119 -4.55954 1.57248 
3.66753 -5.37429 -0.00243 3.66753 -5.37429 1.1498 3.67057 -5.51698 0.29326 
3.67057 -5.51698 0.85411 3.67126 -5.54743 0.43474 3.67126 -5.54743 0.71264 
3.67143 -5.55473 0.50438 3.67143 -5.55473 0.643 3.67145 -5.53466 0.36312 
3.67145 -5.53466 0.78426 3.6715 -5.45635 0.13674 3.6715 -5.45635 1.01063 
3.6716 -5.55713 0.57369 3.67173 -5.41782 0.06524 3.67173 -5.41782 1.08214 
3.67175 -5.49006 0.21412 3.67175 -5.49006 0.93325 3.67527 -4.9848 -0.32842 
3.67527 -4.9848 1.4758 3.67527 -4.13429 -0.32842 3.67527 -4.13429 1.4758 
3.67705 -4.77267 -0.40046 3.67705 -4.77267 1.54784 3.67705 -4.34642 -0.40046 
3.67705 -4.34642 1.54784 3.67748 -4.66612 -0.41776 3.67748 -4.66612 1.56513 
3.67748 -4.45297 -0.41776 3.67748 -4.45297 1.56513 3.67752 -4.88133 -0.37012 
3.67752 -4.88133 1.51749 3.67752 -4.23776 -0.37012 3.67752 -4.23776 1.51749 
3.67772 -5.20469 -0.18662 3.67772 -5.20469 1.334 3.67772 -3.9144 1.334 
3.67832 -5.29547 -0.09908 3.67832 -5.29547 1.24645 3.67832 -3.82362 1.24645 
3.67837 -5.09871 -0.26506 3.67837 -5.09871 1.41243 3.67837 -4.02038 -0.26506 
3.67837 -4.02038 1.41243 3.68894 -4.61291 -0.42111 3.68894 -4.61291 1.56848 
3.68894 -4.50618 -0.42111 3.68894 -4.50618 1.56848 3.70014 -4.55954 -0.4215 
3.70014 -4.55954 1.56887 3.70232 -5.3945 0.03257 3.70232 -5.3945 1.11481 
3.7052 -5.52362 0.32888 3.7052 -5.52362 0.8185 3.70537 -5.5015 0.25422 
3.70537 -5.5015 0.89315 3.70572 -5.33405 -0.05034 3.70572 -5.33405 1.19771 
3.70588 -5.54872 0.46993 3.70588 -5.54872 0.67744 3.70589 -5.53872 0.39921 
3.70589 -5.53872 0.74817 3.70629 -5.43508 0.1019 3.70629 -5.43508 1.04547 
3.70631 -5.47132 0.17642 3.70631 -5.47132 0.97095 3.70654 -5.55347 0.53899 
3.70654 -5.55347 0.60838 3.71301 -4.93217 -0.34765 3.71301 -4.93217 1.49502 
3.71301 -4.18692 -0.34765 3.71301 -4.18692 1.49502 3.7135 -5.04136 -0.29548 
3.7135 -5.04136 1.44285 3.7135 -4.07773 -0.29548 3.7135 -4.07773 1.44285 
3.71476 -4.71884 -0.4071 3.71476 -4.71884 1.55447 3.71476 -4.40025 -0.4071 
3.71476 -4.40025 1.55447 3.71479 -4.82671 -0.38335 3.71479 -4.82671 1.53073 
3.71479 -4.29238 -0.38335 3.71479 -4.29238 1.53073 3.7159 -5.24916 -0.1415 
3.7159 -5.24916 1.28887 3.7159 -3.86993 1.28887 3.71595 -5.15062 -0.22486 
3.71595 -5.15062 1.37223 3.71595 -3.96847 -0.22486 3.71595 -3.96847 1.37223 
3.72659 -4.66611 -0.4128 3.72659 -4.66611 1.56017 3.72659 -4.45298 -0.4128 
3.72659 -4.45298 1.56017 3.73265 -5.36906 0.00128 3.73265 -5.36906 1.1461 
3.73703 -5.41239 0.06926 3.73703 -5.41239 1.07812 3.73806 -4.6128 -0.4156 
3.73806 -4.6128 1.56297 3.73806 -4.50629 -0.4156 3.73806 -4.50629 1.56297 
3.7387 -5.51023 0.29524 3.7387 -5.51023 0.85214 3.73974 -5.52786 0.36528 
3.73974 -5.52786 0.7821 3.74007 -5.54033 0.43574 3.74007 -5.54033 0.71164 
3.7401 -5.48312 0.21596 3.7401 -5.48312 0.93141 3.74055 -5.44987 0.1399 
3.74055 -5.44987 1.00747 3.74107 -5.54743 0.50455 3.74107 -5.54743 0.64283 
3.7414 -5.5498 0.57369 3.74386 -5.28944 -0.09502 3.74386 -5.28944 1.24239 
3.74802 -4.98138 -0.32117 3.74802 -4.98138 1.46854 3.74802 -4.13771 -0.32117 
3.74802 -4.13771 1.46854 3.74885 -4.55954 -0.41549 3.74885 -4.55954 1.56286 
3.7507 -4.87753 -0.36269 3.7507 -4.87753 1.51007 3.7507 -4.24156 -0.36269 
3.7507 -4.24156 1.51007 3.75155 -4.77087 -0.39224 3.75155 -4.77087 1.53961 
3.75155 -4.34822 -0.39224 3.75155 -4.34822 1.53961 3.7517 -5.09538 -0.25728 
3.7517 -5.09538 1.40465 3.7517 -4.02371 -0.25728 3.7517 -4.02371 1.40465 
3.75288 -5.19915 -0.18009 3.75288 -5.19915 1.32747 3.75288 -3.91994 -0.18009 
3.75288 -3.91994 1.32747 3.76372 -4.71859 -0.40027 3.76372 -4.71859 1.54764 
3.76372 -4.4005 -0.40027 3.76372 -4.4005 1.54764 3.76744 -5.38736 0.03759 
3.76744 -5.38736 1.10978 3.77118 -5.32672 -0.04507 3.77118 -5.32672 1.19244 
3.77137 -5.42767 0.10709 3.77137 -5.42767 1.04029 3.77326 -5.51457 0.33152 
3.77326 -5.51457 0.81585 3.77351 -5.49242 0.25689 3.77351 -5.49242 0.89049 
3.77394 -5.52958 0.40187 3.77394 -5.52958 0.7455 3.77442 -5.46212 0.17914 
3.77442 -5.46212 0.96824 3.7754 -4.66583 -0.40543 3.7754 -4.66583 1.55281 
3.7754 -4.45326 -0.40543 3.7754 -4.45326 1.55281 3.7766 -5.53872 0.46992 
3.7766 -5.53872 0.67745 3.77727 -5.54348 0.53898 3.77727 -5.54348 0.60839 
3.78124 -5.24124 -0.13569 3.78124 -5.24124 1.28306 3.78124 -3.87785 -0.13569 
3.78597 -4.92754 -0.33778 3.78597 -4.92754 1.48516 3.78597 -4.19155 -0.33778 
3.78597 -4.19155 1.48516 3.78658 -4.61277 -0.40771 3.78658 -4.61277 1.55509 
3.78658 -4.50632 -0.40771 3.78658 -4.50632 1.55509 3.78665 -5.03665 -0.28557 
3.78665 -5.03665 1.43294 3.78665 -4.08244 -0.28557 3.78665 -4.08244 1.43294 
3.78771 -4.822 -0.37324 3.78771 -4.822 1.52062 3.78771 -4.29709 -0.37324 
3.78771 -4.29709 1.52062 3.78905 -5.14571 -0.21464 3.78905 -5.14571 1.36202 
3.78905 -3.97338 -0.21464 3.78905 -3.97338 1.36202 3.79721 -5.36035 0.00743 
3.79721 -5.36035 1.13994 3.79721 -4.55954 -0.4071 3.79721 -4.55954 1.55447 
3.80093 -4.77105 -0.38326 3.80093 -4.77105 1.53063 3.80093 -4.34804 -0.38326 
3.80093 -4.34804 1.53063 3.80175 -5.40329 0.07545 3.80175 -5.40329 1.07193 
3.80578 -5.4409 0.14737 3.80578 -5.4409 1 3.80619 -5.49903 0.29852 
3.80619 -5.49903 0.84886 3.80739 -5.51649 0.36842 3.80739 -5.51649 0.77895 
3.8078 -5.47182 0.21949 3.8078 -5.47182 0.92789 3.80879 -5.28023 -0.08805 
3.80879 -5.28023 1.23543 3.80879 -3.83886 -0.08805 3.81053 -5.52786 0.43607 
3.81053 -5.52786 0.7113 3.81269 -5.53466 0.50437 3.81269 -5.53466 0.64301 
3.81307 -4.71862 -0.39078 3.81307 -4.71862 1.53815 3.81307 -4.40047 -0.39078 
3.81307 -4.40047 1.53815 3.8132 -5.53701 0.57369 3.81903 -5.1878 -0.17347 
3.81903 -5.1878 1.32085 3.81903 -3.93129 -0.17347 3.81903 -3.93129 1.32085 
3.81999 -4.9757 -0.30912 3.81999 -4.9757 1.45649 3.81999 -4.14339 -0.30912 
3.81999 -4.14339 1.45649 3.82307 -4.872 -0.35019 3.82307 -4.872 1.49757 
3.82307 -4.24709 -0.35019 3.82307 -4.24709 1.49757 3.82421 -5.08914 -0.24497 
3.82421 -5.08914 1.39235 3.82421 -4.02995 -0.24497 3.82421 -4.02995 1.39235 
3.82487 -4.6655 -0.39541 3.82487 -4.6655 1.54279 3.82487 -4.45359 -0.39541 
3.82487 -4.45359 1.54279 3.83164 -5.37678 0.04506 3.83164 -5.37678 1.10231 
3.8354 -5.31595 -0.03741 3.8354 -5.31595 1.18479 3.83601 -4.61233 -0.39714 
3.83601 -4.61233 1.54452 3.83601 -4.50676 -0.39714 3.83601 -4.50676 1.54452 
3.83628 -5.41695 0.1154 3.83628 -5.41695 1.03197 3.83677 -4.82172 -0.36237 
3.83677 -4.82172 1.50974 3.83677 -4.29737 -0.36237 3.83677 -4.29737 1.50974 
3.83925 -5.45102 0.18763 3.83925 -5.45102 0.95974 3.84034 -5.50109 0.33547 
3.84034 -5.50109 0.8119 3.8406 -5.47892 0.26085 3.8406 -5.47892 0.88653 
3.84429 -5.51457 0.40255 3.84429 -5.51457 0.74482 3.8451 -4.55954 -0.39634 
3.8451 -4.55954 1.54372 3.84693 -5.52362 0.47061 3.84693 -5.52362 0.67676 
3.84719 -5.22882 -0.12775 3.84719 -5.22882 1.27512 3.84719 -3.89027 -0.12775 
3.84826 -5.52816 0.53898 3.84826 -5.52816 0.60839 3.84981 -4.77069 -0.37187 
3.84981 -4.77069 1.51924 3.84981 -4.3484 -0.37187 3.84981 -4.3484 1.51924 
3.85475 -5.13261 -0.20591 3.85475 -5.13261 1.35328 3.85475 -3.98648 -0.20591 
3.85475 -3.98648 1.35328 3.85748 -4.92067 -0.32319 3.85748 -4.92067 1.47056 
3.85748 -4.19842 -0.32319 3.85748 -4.19842 1.47056 3.85819 -5.02972 -0.27092 
3.85819 -5.02972 1.41829 3.85819 -4.08937 -0.27092 3.85819 -4.08937 1.41829 
3.86094 -5.34822 0.01601 3.86094 -5.34822 1.13136 3.86218 -4.71803 -0.37881 
3.86218 -4.71803 1.52619 3.86218 -4.40106 -0.37881 3.86218 -4.40106 1.52619 
3.8664 -5.39069 0.08445 3.8664 -5.39069 1.06293 3.87011 -5.42806 0.15671 
3.87011 -5.42806 0.99066 3.87187 -4.87133 -0.33737 3.87187 -4.87133 1.48475 
3.87187 -4.24776 -0.33737 3.87187 -4.24776 1.48475 3.87222 -5.45863 0.22916 
3.87222 -5.45863 0.91821 3.87272 -5.48342 0.30309 3.87272 -5.48342 0.84429 
3.87377 -4.66489 -0.38293 3.87377 -4.66489 1.5303 3.87377 -4.4542 -0.38293 
3.87377 -4.4542 1.5303 3.87475 -5.26691 -0.07848 3.87475 -5.26691 1.22585 
3.87475 -3.85218 -0.07848 3.87729 -5.49903 0.36962 3.87729 -5.49903 0.77775 
3.88057 -5.51023 0.43711 3.88057 -5.51023 0.71027 3.88255 -5.51698 0.50524 
3.88255 -5.51698 0.64214 3.88321 -5.51923 0.57369 3.88349 -4.61229 -0.38446 
3.88349 -4.61229 1.53184 3.88349 -4.5068 -0.38446 3.88349 -4.5068 1.53184 
3.88419 -5.1736 -0.16345 3.88419 -5.1736 1.31083 3.88419 -3.94549 -0.16345 
3.88551 -4.82084 -0.34904 3.88551 -4.82084 1.49641 3.88551 -4.29825 -0.34904 
3.88551 -4.29825 1.49641 3.88957 -5.07405 -0.23418 3.88957 -5.07405 1.38156 
3.88957 -4.04504 -0.23418 3.88957 -4.04504 1.38156 3.8908 -4.96779 -0.29234 
3.8908 -4.96779 1.43971 3.8908 -4.1513 -0.29234 3.8908 -4.1513 1.43971 
3.89241 -4.55954 -0.38325 3.89241 -4.55954 1.53063 3.89585 -5.3625 0.05505 
3.89585 -5.3625 1.09233 3.89806 -4.76981 -0.35809 3.89806 -4.76981 1.50547 
3.89806 -4.34928 -0.35809 3.89806 -4.34928 1.50547 3.90038 -5.40231 0.12559 
3.90038 -5.40231 1.02178 3.90103 -5.30135 -0.02663 3.90103 -5.30135 1.174 
3.90321 -5.43602 0.198 3.90321 -5.43602 0.94938 3.90445 -5.46353 0.27136 
3.90445 -5.46353 0.87601 3.90582 -4.91933 -0.30854 3.90582 -4.91933 1.45591 
3.90582 -4.19976 -0.30854 3.90582 -4.19976 1.45591 3.91035 -4.71699 -0.36451 
3.91035 -4.71699 1.51188 3.91035 -4.4021 -0.36451 3.91035 -4.4021 1.51188 
3.91253 -5.21347 -0.11626 3.91253 -5.21347 1.26364 3.91253 -3.90562 -0.11626 
3.91496 -5.47892 0.33521 3.91496 -5.47892 0.81216 3.91892 -5.49242 0.4023 
3.91892 -5.49242 0.74507 3.91975 -5.11661 -0.19364 3.91975 -5.11661 1.34101 
3.91975 -4.00248 -0.19364 3.91975 -4.00248 1.34101 3.91999 -4.86985 -0.32223 
3.91999 -4.86985 1.46961 3.91999 -4.24924 -0.32223 3.91999 -4.24924 1.46961 
3.9209 -4.66486 -0.36827 3.9209 -4.66486 1.51565 3.9209 -4.45423 -0.36827 
3.9209 -4.45423 1.51565 3.92159 -5.5015 0.47044 3.92159 -5.5015 0.67694 
3.92288 -5.01317 -0.25778 3.92288 -5.01317 1.40516 3.92288 -4.10592 -0.25778 
3.92288 -4.10592 1.40516 3.92292 -5.50605 0.53882 3.92292 -5.50605 0.60855 
3.92356 -5.33271 0.02698 3.92356 -5.33271 1.1204 3.92989 -5.37442 0.09561 
3.92989 -5.37442 1.05176 3.93056 -4.61217 -0.36937 3.93056 -4.61217 1.51675 
3.93056 -4.50692 -0.36937 3.93056 -4.50692 1.51675 3.93325 -4.81949 -0.33339 
3.93325 -4.81949 1.48076 3.93325 -4.2996 -0.33339 3.93325 -4.2996 1.48076 
3.93327 -5.41141 0.16789 3.93327 -5.41141 0.97949 3.93545 -5.44147 0.24036 
3.93545 -5.44147 0.90701 3.93901 -4.55954 -0.36786 3.93901 -4.55954 1.51523 
3.93944 -5.25031 -0.06589 3.93944 -5.25031 1.21326 3.94068 -4.96862 -0.27368 
3.94068 -4.96862 1.42106 3.94068 -4.15047 -0.27368 3.94068 -4.15047 1.42106 
3.94557 -4.76839 -0.34197 3.94557 -4.76839 1.48934 3.94557 -4.3507 -0.34197 
3.94557 -4.3507 1.48934 3.94665 -5.45863 0.30359 3.94665 -5.45863 0.84379 
3.94807 -5.15661 -0.15008 3.94807 -5.15661 1.29746 3.94807 -3.96248 -0.15008 
3.95359 -5.0566 -0.21967 3.95359 -5.0566 1.36704 3.95359 -4.06249 -0.21967 
3.95359 -4.06249 1.36704 3.95565 -4.91995 -0.28952 3.95565 -4.91995 1.4369 
3.95565 -4.19914 -0.28952 3.95565 -4.19914 1.4369 3.95632 -5.47182 0.36801 
3.95632 -5.47182 0.77937 3.95692 -4.7167 -0.34796 3.95692 -4.7167 1.49533 
3.95692 -4.40239 -0.34796 3.95692 -4.40239 1.49533 3.95778 -5.34511 0.06733 
3.95778 -5.34511 1.08004 3.95985 -5.48312 0.43571 3.95985 -5.48312 0.71167 
3.96169 -5.49006 0.50406 3.96169 -5.49006 0.64331 3.96256 -5.49233 0.57369 
3.96291 -5.28368 -0.01408 3.96291 -5.28368 1.16145 3.96296 -5.38393 0.13758 
3.96296 -5.38393 1.00979 3.96565 -5.41727 0.21016 3.96565 -5.41727 0.93721 
3.96726 -4.66456 -0.35133 3.96726 -4.66456 1.4987 3.96726 -4.45453 -0.35133 
3.96726 -4.45453 1.4987 3.96992 -4.87 -0.30287 3.96992 -4.87 1.45024 
3.96992 -4.24909 -0.30287 3.96992 -4.24909 1.45024 3.97206 -5.01302 -0.23718 
3.97206 -5.01302 1.38455 3.97206 -4.10607 -0.23718 3.97206 -4.10607 1.38455 
3.97596 -5.19539 -0.10155 3.97596 -5.19539 1.24892 3.97596 -3.9237 -0.10155 
3.97656 -4.61213 -0.35207 3.97656 -4.61213 1.49945 3.97656 -4.50696 -0.35207 
3.97656 -4.50696 1.49945 3.97781 -5.43602 0.2726 3.97781 -5.43602 0.87478 
3.9828 -5.0979 -0.17815 3.9828 -5.0979 1.32553 3.9828 -4.02119 -0.17815 
3.9831 -4.81945 -0.31362 3.9831 -4.81945 1.46099 3.9831 -4.29964 -0.31362 
3.9831 -4.29964 1.46099 3.98481 -5.31389 0.04028 3.98481 -5.31389 1.10709 
3.98481 -4.55954 -0.35019 3.98481 -4.55954 1.49757 3.98818 -5.45102 0.33656 
3.98818 -5.45102 0.81081 3.98959 -4.96829 -0.25262 3.98959 -4.96829 1.4 
3.98959 -4.1508 -0.25262 3.98959 -4.1508 1.4 3.99113 -5.3552 0.10936 
3.99113 -5.3552 1.03802 3.99497 -5.39101 0.18084 3.99497 -5.39101 0.96653 
3.99612 -4.76678 -0.32176 3.99612 -4.76678 1.46913 3.99612 -4.35231 -0.32176 
3.99612 -4.35231 1.46913 3.99667 -5.46212 0.40139 3.99667 -5.46212 0.74599 
3.99939 -5.47132 0.4695 3.99939 -5.47132 0.67787 4.00067 -5.23027 -0.05184 
4.00067 -5.23027 1.19921 4.0015 -5.47567 0.53882 4.0015 -5.47567 0.60855 
4.00209 -5.05551 -0.19705 4.00209 -5.05551 1.34443 4.00209 -4.06358 -0.19705 
4.00209 -4.06358 1.34443 4.00477 -4.91929 -0.26801 4.00477 -4.91929 1.41539 
4.00477 -4.1998 -0.26801 4.00477 -4.1998 1.41539 4.00734 -4.71493 -0.32723 
4.00734 -4.71493 1.47461 4.00734 -4.40416 -0.32723 4.00734 -4.40416 1.47461 
4.00792 -5.41141 0.24254 4.00792 -5.41141 0.90483 4.01037 -5.1369 -0.13342 
4.01037 -5.1369 1.28079 4.01037 -3.98219 -0.13342 4.01768 -4.66237 -0.33005 
4.01768 -4.66237 1.47743 4.01768 -4.45672 -0.33005 4.01768 -4.45672 1.47743 
4.01838 -5.32436 0.08196 4.01838 -5.32436 1.06541 4.01879 -4.86926 -0.28098 
4.01879 -4.86926 1.42836 4.01879 -4.24983 -0.28098 4.01879 -4.24983 1.42836 
4.0191 -5.42806 0.3057 4.0191 -5.42806 0.84168 4.02042 -5.01163 -0.21413 
4.02042 -5.01163 1.3615 4.02042 -4.10746 -0.21413 4.02042 -4.10746 1.3615 
4.02335 -5.36275 0.15246 4.02335 -5.36275 0.99491 4.02368 -5.2626 0.00098 
4.02368 -5.2626 1.1464 4.02682 -4.60982 -0.33025 4.02682 -4.60982 1.47762 
4.02682 -4.50927 -0.33025 4.02682 -4.50927 1.47762 4.02844 -5.4409 0.37003 
4.02844 -5.4409 0.77734 4.02968 -4.55954 -0.3303 4.02968 -4.55954 1.47768 
4.03044 -5.09563 -0.15374 4.03044 -5.09563 1.30112 4.03044 -4.02346 -0.15374 
4.03279 -4.8173 -0.29123 4.03279 -4.8173 1.43861 4.03279 -4.30179 -0.29123 
4.03279 -4.30179 1.43861 4.03591 -5.44987 0.43526 4.03591 -5.44987 0.71212 
4.0362 -5.17342 -0.08566 4.0362 -5.17342 1.23303 4.0362 -3.94567 -0.08566 
4.03741 -4.9668 -0.22922 4.03741 -4.9668 1.3766 4.03741 -4.15229 -0.22922 
4.03741 -4.15229 1.3766 4.03823 -5.38393 0.21285 4.03823 -5.38393 0.93452 
4.03907 -5.45635 0.50431 4.03907 -5.45635 0.64307 4.04012 -5.45852 0.57369 
4.04441 -5.29184 0.05588 4.04441 -5.29184 1.0915 4.0455 -4.76456 -0.29889 
4.0455 -4.76456 1.44626 4.0455 -4.35453 -0.29889 4.0455 -4.35453 1.44626 
4.04944 -5.05301 -0.17224 4.04944 -5.05301 1.31961 4.04944 -4.06608 -0.17224 
4.04944 -4.06608 1.31961 4.05022 -5.40231 0.27543 4.05022 -5.40231 0.87194 
4.05071 -5.33256 0.1251 4.05071 -5.33256 1.02227 4.05248 -4.91757 -0.24423 
4.05248 -4.91757 1.39161 4.05248 -4.20152 -0.24423 4.05248 -4.20152 1.39161 
4.05683 -4.71243 -0.30374 4.05683 -4.71243 1.45111 4.05683 -4.40666 -0.30374 
4.05683 -4.40666 1.45111 4.05744 -5.13397 -0.10655 4.05744 -5.13397 1.25392 
4.05744 -3.98512 -0.10655 4.06017 -5.20732 -0.03507 4.06017 -5.20732 1.18245 
4.06041 -5.41695 0.33953 4.06041 -5.41695 0.80784 4.06645 -5.3552 0.18468 
4.06645 -5.3552 0.9627 4.06685 -4.65986 -0.30607 4.06685 -4.65986 1.45344 
4.06685 -4.45923 -0.30607 4.06685 -4.45923 1.45344 4.0673 -5.00915 -0.18885 
4.0673 -5.00915 1.33622 4.0673 -4.10994 -0.18885 4.0673 -4.10994 1.33622 
4.06766 -4.8666 -0.25637 4.06766 -4.8666 1.40374 4.06766 -4.25249 -0.25637 
4.06766 -4.25249 1.40374 4.06872 -5.42767 0.40444 4.06872 -5.42767 0.74293 
4.07078 -4.60977 -0.30827 4.07078 -4.60977 1.45564 4.07078 -4.50932 -0.30827 
4.07078 -4.50932 1.45564 4.07352 -4.55954 -0.30823 4.07352 -4.55954 1.45561 
4.07391 -5.43508 0.46952 4.07391 -5.43508 0.67785 4.07603 -5.43943 0.53883 
4.07603 -5.43943 0.60854 4.07699 -5.3005 0.09882 4.07699 -5.3005 1.04855 
4.07735 -5.09236 -0.1265 4.07735 -5.09236 1.27387 4.07735 -4.02673 -0.1265 
4.0802 -5.37442 0.24592 4.0802 -5.37442 0.90145 4.08148 -4.81441 -0.26611 
4.08148 -4.81441 1.41348 4.08148 -4.30468 -0.26611 4.08148 -4.30468 1.41348 
4.08217 -5.23844 0.01812 4.08217 -5.23844 1.12926 4.08225 -5.16908 -0.05714 
4.08225 -5.16908 1.20451 4.084 -4.96416 -0.20354 4.084 -4.96416 1.35092 
4.084 -4.15493 -0.20354 4.084 -4.15493 1.35092 4.09136 -5.39069 0.30941 
4.09136 -5.39069 0.83797 4.09357 -4.76173 -0.27343 4.09357 -4.76173 1.4208 
4.09357 -4.35736 -0.27343 4.09357 -4.35736 1.4208 4.09385 -5.32436 0.15743 
4.09385 -5.32436 0.98994 4.09633 -5.04918 -0.14465 4.09633 -5.04918 1.29203 
4.09633 -4.06991 -0.14465 4.1003 -4.91412 -0.21757 4.1003 -4.91412 1.36495 
4.1003 -4.20497 -0.21757 4.1003 -4.20497 1.36495 4.10036 -5.40329 0.37406 
4.10036 -5.40329 0.77332 4.10212 -5.26665 0.07369 4.10212 -5.26665 1.07369 
4.10317 -5.12936 -0.07767 4.10317 -5.12936 1.22504 4.10317 -3.98973 -0.07767 
4.10469 -4.70943 -0.27776 4.10469 -4.70943 1.42513 4.10469 -4.40966 -0.27776 
4.10469 -4.40966 1.42513 4.10519 -5.20158 -0.00485 4.10519 -5.20158 1.15223 
4.10655 -5.41239 0.43878 4.10655 -5.41239 0.7086 4.10848 -5.34511 0.21803 
4.10848 -5.34511 0.92934 4.10989 -4.65977 -0.28196 4.10989 -4.65977 1.42933 
4.10989 -4.45932 -0.28196 4.10989 -4.45932 1.42933 4.11057 -5.41782 0.50408 
4.11057 -5.41782 0.6433 4.11181 -5.41991 0.57369 4.11381 -4.6096 -0.28403 
4.11381 -4.6096 1.4314 4.11381 -4.50949 -0.28403 4.11381 -4.50949 1.4314 
4.114 -5.005 -0.16085 4.114 -5.005 1.30823 4.114 -4.11409 -0.16085 
4.114 -4.11409 1.30823 4.11513 -4.86303 -0.22926 4.11513 -4.86303 1.37663 
4.11513 -4.25606 -0.22926 4.11513 -4.25606 1.37663 4.11623 -4.55954 -0.28404 
4.11623 -4.55954 1.43142 4.11993 -5.29184 0.1314 4.11993 -5.29184 1.01598 
4.12076 -5.3625 0.27996 4.12076 -5.3625 0.86741 4.12313 -5.0873 -0.09716 
4.12313 -5.0873 1.24453 4.12313 -4.03179 -0.09716 4.12605 -5.2311 0.04976 
4.12605 -5.2311 1.09762 4.12708 -5.16295 -0.02659 4.12708 -5.16295 1.17396 
4.12844 -4.81104 -0.23856 4.12844 -4.81104 1.38593 4.12844 -4.30805 -0.23856 
4.12844 -4.30805 1.38593 4.12921 -4.96037 -0.17566 4.12921 -4.96037 1.32303 
4.12921 -4.15872 -0.17566 4.12921 -4.15872 1.32303 4.13075 -5.37678 0.34417 
4.13075 -5.37678 0.8032 4.13553 -5.31389 0.191 4.13553 -5.31389 0.95637 
4.13822 -5.38736 0.40837 4.13822 -5.38736 0.739 4.14018 -4.7583 -0.24545 
4.14018 -4.7583 1.39283 4.14018 -4.36079 -0.24545 4.14018 -4.36079 1.39283 
4.14176 -5.04389 -0.11494 4.14176 -5.04389 1.26231 4.14176 -4.0752 -0.11494 
4.14324 -5.3945 0.47349 4.14324 -5.3945 0.67388 4.14532 -4.91006 -0.18925 
4.14532 -4.91006 1.33663 4.14532 -4.20903 -0.18925 4.14532 -4.20903 1.33663 
4.14579 -5.39812 0.53883 4.14579 -5.39812 0.60854 4.14662 -4.70905 -0.25165 
4.14662 -4.70905 1.39902 4.14662 -4.41004 -0.25165 4.14662 -4.41004 1.39902 
4.14742 -5.12307 -0.04687 4.14742 -5.12307 1.19425 4.14872 -5.19394 0.02709 
4.14872 -5.19394 1.12029 4.14883 -5.33271 0.25225 4.14883 -5.33271 0.89513 
4.15169 -4.65942 -0.25577 4.15169 -4.65942 1.40315 4.15169 -4.45967 -0.25577 
4.15169 -4.45967 1.40315 4.15538 -4.60955 -0.25782 4.15538 -4.60955 1.40519 
4.15538 -4.50954 -0.25782 4.15538 -4.50954 1.40519 4.15769 -5.23844 0.09364 
4.15769 -5.23844 1.05374 4.15769 -4.55954 -0.25778 4.15769 -4.55954 1.40516 
4.15803 -5.0002 -0.13115 4.15803 -5.0002 1.27852 4.15803 -4.11889 -0.13115 
4.1598 -5.34822 0.31487 4.1598 -5.34822 0.83251 4.16008 -4.85845 -0.20048 
4.16008 -4.85845 1.34786 4.16008 -4.26064 -0.20048 4.16008 -4.26064 1.34786 
4.16715 -5.08064 -0.066 4.16715 -5.08064 1.21337 4.16715 -4.03845 -0.066 
4.16838 -5.36035 0.3786 4.16838 -5.36035 0.76878 4.17008 -5.15524 0.00573 
4.17008 -5.15524 1.14164 4.17294 -4.95544 -0.14565 4.17294 -4.95544 1.29302 
4.17294 -4.16365 -0.14565 4.17294 -4.16365 1.29302 4.17314 -4.80624 -0.20931 
4.17314 -4.80624 1.35668 4.17314 -4.31285 -0.20931 4.17314 -4.31285 1.35668 
4.17453 -5.36906 0.44316 4.17453 -5.36906 0.70421 4.17483 -5.2626 0.15213 
4.17483 -5.2626 0.99525 4.17824 -5.37429 0.50828 4.17824 -5.37429 0.63909 
4.17947 -5.37604 0.57369 4.18066 -5.20158 0.07062 4.18066 -5.20158 1.07676 
4.18132 -4.75813 -0.21694 4.18132 -4.75813 1.36432 4.18132 -4.36096 -0.21694 
4.18132 -4.36096 1.36432 4.18458 -5.0381 -0.08337 4.18458 -5.0381 1.23075 
4.18458 -4.08099 -0.08337 4.18776 -4.7088 -0.22303 4.18776 -4.7088 1.3704 
4.18776 -4.41029 -0.22303 4.18776 -4.41029 1.3704 4.18906 -4.90474 -0.15867 
4.18906 -4.90474 1.30604 4.18906 -4.21435 -0.15867 4.18906 -4.21435 1.30604 
4.18989 -5.28368 0.2129 4.18989 -5.28368 0.93447 4.19006 -5.11512 -0.01425 
4.19006 -5.11512 1.16162 4.19294 -4.65885 -0.22698 4.19294 -4.65885 1.37436 
4.19294 -4.46024 -0.22698 4.19294 -4.46024 1.37436 4.19662 -4.60891 -0.2289 
4.19662 -4.60891 1.37627 4.19662 -4.51018 -0.2289 4.19662 -4.51018 1.37627 
4.19782 -4.55954 -0.22952 4.19782 -4.55954 1.37689 4.20066 -4.99415 -0.09927 
4.20066 -4.99415 1.24665 4.20066 -4.12494 -0.09927 4.2024 -5.16295 0.04873 
4.2024 -5.16295 1.09864 4.20244 -5.30135 0.27478 4.20244 -5.30135 0.8726 
4.20343 -4.85302 -0.16949 4.20343 -4.85302 1.31686 4.20343 -4.26607 -0.16949 
4.20343 -4.26607 1.31686 4.20863 -5.07365 -0.03282 4.20863 -5.07365 1.18019 
4.21088 -5.20732 0.11564 4.21088 -5.20732 1.03173 4.21296 -4.80554 -0.17888 
4.21296 -4.80554 1.32626 4.21296 -4.31355 -0.17888 4.21296 -4.31355 1.32626 
4.21322 -5.31595 0.34041 4.21322 -5.31595 0.80696 4.21504 -4.94939 -0.11359 
4.21504 -4.94939 1.26097 4.21504 -4.1697 -0.11359 4.21504 -4.1697 1.26097 
4.22088 -5.32672 0.40463 4.22088 -5.32672 0.74274 4.22101 -4.75746 -0.18645 
4.22101 -4.75746 1.33382 4.22101 -4.36163 -0.18645 4.22101 -4.36163 1.33382 
4.22268 -5.12307 0.02839 4.22268 -5.12307 1.11898 4.22574 -5.03094 -0.04993 
4.22574 -5.03094 1.1973 4.22574 -4.08815 -0.04993 4.22615 -5.33405 0.47009 
4.22615 -5.33405 0.67729 4.22765 -4.70793 -0.19228 4.22765 -4.70793 1.33965 
4.22765 -4.41116 -0.19228 4.22765 -4.41116 1.33965 4.22765 -5.23027 0.17514 
4.22765 -5.23027 0.97224 4.22886 -5.33784 0.53549 4.22886 -5.33784 0.61189 
4.23089 -4.89842 -0.12618 4.23089 -4.89842 1.27356 4.23089 -4.22067 -0.12618 
4.23089 -4.22067 1.27356 4.2327 -4.65803 -0.19617 4.2327 -4.65803 1.34354 
4.2327 -4.46106 -0.19617 4.2327 -4.46106 1.34354 4.23295 -5.16908 0.09356 
4.23295 -5.16908 1.05381 4.23538 -4.60885 -0.19869 4.23538 -4.60885 1.34606 
4.23538 -4.51024 -0.19869 4.23538 -4.51024 1.34606 4.23652 -4.55954 -0.19932 
4.23652 -4.55954 1.3467 4.24134 -4.9871 -0.06553 4.24134 -4.9871 1.2129 
4.24134 -4.13199 -0.06553 4.2417 -5.25031 0.23637 4.2417 -5.25031 0.91101 
4.24181 -5.08064 0.00866 4.24181 -5.08064 1.13872 4.24191 -4.85179 -0.13713 
4.24191 -4.85179 1.2845 4.24191 -4.2673 -0.13713 4.24191 -4.2673 1.2845 
4.25143 -4.80422 -0.14641 4.25143 -4.80422 1.29378 4.25143 -4.31487 -0.14641 
4.25143 -4.31487 1.29378 4.25348 -5.12936 0.07264 4.25348 -5.12936 1.07473 
4.25429 -5.26691 0.30106 4.25429 -5.26691 0.84631 4.2554 -4.94223 -0.07959 
4.2554 -4.94223 1.22697 4.2554 -4.17686 -0.07959 4.25915 -4.75629 -0.15405 
4.25915 -4.75629 1.30143 4.25915 -4.3628 -0.15405 4.25915 -4.3628 1.30143 
4.25918 -5.0381 -0.00877 4.25918 -5.0381 1.15615 4.26147 -5.17342 0.13961 
4.26147 -5.17342 1.00776 4.26386 -5.28023 0.36702 4.26386 -5.28023 0.78035 
4.26576 -4.70669 -0.15976 4.26576 -4.70669 1.30713 4.26576 -4.4124 -0.15976 
4.26576 -4.4124 1.30713 4.2679 -4.89643 -0.09209 4.2679 -4.89643 1.23946 
4.2679 -4.22266 -0.09209 4.2679 -4.22266 1.23946 4.27007 -4.65792 -0.16399 
4.27007 -4.65792 1.31136 4.27007 -4.46117 -0.16399 4.27007 -4.46117 1.31136 
4.27083 -5.28944 0.43195 4.27083 -5.28944 0.71542 4.27278 -4.60867 -0.16645 
4.27278 -4.60867 1.31382 4.27278 -4.51042 -0.16645 4.27278 -4.51042 1.31382 
4.27297 -5.0873 0.05268 4.27297 -5.0873 1.09469 4.27368 -4.55954 -0.16726 
4.27368 -4.55954 1.31464 4.27489 -5.29547 0.49749 4.27489 -5.29547 0.64988 
4.27508 -4.99415 -0.02485 4.27508 -4.99415 1.17222 4.27508 -4.12494 -0.02485 
4.27685 -5.29761 0.57369 4.27736 -5.19539 0.19985 4.27736 -5.19539 0.94752 
4.27878 -4.84983 -0.10297 4.27878 -4.84983 1.25035 4.27878 -4.26926 -0.10297 
4.27878 -4.26926 1.25035 4.28236 -5.13397 0.11837 4.28236 -5.13397 1.029 
4.28804 -4.80253 -0.11223 4.28804 -4.80253 1.2596 4.28804 -4.31656 -0.11223 
4.28804 -4.31656 1.2596 4.2894 -4.94939 -0.03923 4.2894 -4.94939 1.1866 
4.2894 -4.1697 -0.03923 4.29075 -5.04389 0.03405 4.29075 -5.04389 1.11333 
4.29207 -5.21347 0.26328 4.29207 -5.21347 0.8841 4.29564 -4.75464 -0.11983 
4.29564 -4.75464 1.26721 4.29564 -4.36445 -0.11983 4.29564 -4.36445 1.26721 
4.30158 -4.70628 -0.12577 4.30158 -4.70628 1.27314 4.30158 -4.41281 -0.12577 
4.30158 -4.41281 1.27314 4.30199 -4.89842 -0.05508 4.30199 -4.89842 1.20245 
4.30199 -4.22067 -0.05508 4.30199 -4.22067 1.20245 4.30231 -5.09236 0.09846 
4.30231 -5.09236 1.04892 4.30356 -5.22882 0.32862 4.30356 -5.22882 0.81875 
4.30582 -4.65756 -0.13001 4.30582 -4.65756 1.27739 4.30582 -4.46153 -0.13001 
4.30582 -4.46153 1.27739 4.30696 -5.0002 0.01778 4.30696 -5.0002 1.12959 
4.30838 -4.60861 -0.13257 4.30838 -4.60861 1.27994 4.30838 -4.51048 -0.13257 
4.30838 -4.51048 1.27994 4.30923 -5.1369 0.16544 4.30923 -5.1369 0.98194 
4.30923 -4.55954 -0.13342 4.30923 -4.55954 1.28079 4.3115 -5.24124 0.39457 
4.3115 -5.24124 0.7528 4.31294 -4.85179 -0.0661 4.31294 -4.85179 1.21348 
4.31294 -4.2673 -0.0661 4.31294 -4.2673 1.21348 4.31731 -5.24916 0.45991 
4.31731 -5.24916 0.68747 4.32046 -5.04918 0.07948 4.32046 -5.04918 1.0679 
4.32146 -4.95544 0.00287 4.32146 -4.95544 1.1445 4.32146 -4.16365 0.00287 
4.32171 -5.25289 0.53549 4.32171 -5.25289 0.61189 4.32222 -4.80422 -0.07562 
4.32222 -4.80422 1.22299 4.32222 -4.31487 -0.07562 4.32222 -4.31487 1.22299 
4.32589 -5.15661 0.22774 4.32589 -5.15661 0.91963 4.32955 -5.09563 0.14537 
4.32955 -5.09563 1.00201 4.32986 -4.75629 -0.08334 4.32986 -4.75629 1.23071 
4.32986 -4.3628 -0.08334 4.32986 -4.3628 1.23071 4.33448 -4.90474 -0.01325 
4.33448 -4.90474 1.16063 4.33448 -4.21435 -0.01325 4.33557 -4.70669 -0.08995 
4.33557 -4.70669 1.23732 4.33557 -4.4124 -0.08995 4.33557 -4.4124 1.23732 
4.33666 -5.005 0.06181 4.33666 -5.005 1.08557 4.33926 -5.1736 0.29162 
4.33926 -5.1736 0.85575 4.3398 -4.65792 -0.09426 4.3398 -4.65792 1.24164 
4.3398 -4.46117 -0.09426 4.3398 -4.46117 1.24164 4.34226 -4.60867 -0.09697 
4.34226 -4.60867 1.24435 4.34226 -4.51042 -0.09697 4.34226 -4.51042 1.24435 
4.34307 -4.55954 -0.09787 4.34307 -4.55954 1.24525 4.3453 -4.85302 -0.02762 
4.3453 -4.85302 1.17499 4.3453 -4.26607 -0.02762 4.3453 -4.26607 1.17499 
4.34805 -5.05301 0.12637 4.34805 -5.05301 1.021 4.34928 -5.1878 0.35678 
4.34928 -5.1878 0.79059 4.35147 -4.96037 0.0466 4.35147 -4.96037 1.10078 
4.35147 -4.15872 0.0466 4.35396 -5.0979 0.19301 4.35396 -5.0979 0.95436 
4.35469 -4.80554 -0.03715 4.35469 -4.80554 1.18453 4.35469 -4.31355 -0.03715 
4.35469 -4.31355 1.18453 4.3559 -5.19915 0.42293 4.3559 -5.19915 0.72444 
4.36226 -4.75746 -0.0452 4.36226 -4.75746 1.19257 4.36226 -4.36163 -0.0452 
4.36226 -4.36163 1.19257 4.36243 -5.20469 0.49809 4.36243 -5.20469 0.64928 
4.36462 -5.20654 0.57369 4.36466 -5.00915 0.10851 4.36466 -5.00915 1.03887 
4.36506 -4.91006 0.03049 4.36506 -4.91006 1.11688 4.36506 -4.20903 0.03049 
4.36809 -4.70793 -0.05184 4.36809 -4.70793 1.19921 4.36809 -4.41116 -0.05184 
4.36809 -4.41116 1.19921 4.36945 -5.11661 0.25606 4.36945 -5.11661 0.89132 
4.37198 -4.65803 -0.05689 4.37198 -4.65803 1.20426 4.37198 -4.46106 -0.05689 
4.37198 -4.46106 1.20426 4.37286 -5.05551 0.17372 4.37286 -5.05551 0.97365 
4.3745 -4.60885 -0.05957 4.3745 -4.60885 1.20694 4.3745 -4.51024 -0.05957 
4.3745 -4.51024 1.20694 4.37513 -4.55954 -0.06071 4.37513 -4.55954 1.20808 
4.37629 -4.85845 0.01573 4.37629 -4.85845 1.13164 4.37629 -4.26064 0.01573 
4.37629 -4.26064 1.13164 4.37935 -4.96416 0.09181 4.37935 -4.96416 1.05556 
4.38172 -5.13261 0.32106 4.38172 -5.13261 0.82631 4.38512 -4.80624 0.00267 
4.38512 -4.80624 1.14471 4.38512 -4.31285 0.00267 4.38512 -4.31285 1.14471 
4.38994 -5.01163 0.15539 4.38994 -5.01163 0.99198 4.39045 -5.14571 0.38676 
4.39045 -5.14571 0.76061 4.39275 -4.75813 -0.00551 4.39275 -4.75813 1.15288 
4.39275 -4.36096 -0.00551 4.39275 -4.36096 1.15288 4.39338 -4.91412 0.07551 
4.39338 -4.91412 1.07187 4.39338 -4.20497 0.07551 4.39548 -5.0566 0.22222 
4.39548 -5.0566 0.92516 4.39884 -4.7088 -0.01195 4.39884 -4.7088 1.15932 
4.39884 -4.41029 -0.01195 4.39884 -4.41029 1.15932 4.40067 -5.15062 0.45986 
4.40067 -5.15062 0.68752 4.40279 -4.65885 -0.01713 4.40279 -4.65885 1.1645 
4.40279 -4.46024 -0.01713 4.40279 -4.46024 1.1645 4.40471 -4.60891 -0.02081 
4.40471 -4.60891 1.16818 4.40471 -4.51018 -0.02081 4.40471 -4.51018 1.16818 
4.40503 -4.9668 0.1384 4.40503 -4.9668 1.00898 4.40507 -4.86303 0.06068 
4.40507 -4.86303 1.08669 4.40507 -4.25606 0.06068 4.40508 -5.15436 0.53545 
4.40508 -5.15436 0.61192 4.40533 -4.55954 -0.02201 4.40533 -4.55954 1.16939 
4.40999 -5.07405 0.28624 4.40999 -5.07405 0.86113 4.41299 -5.01302 0.20375 
4.41299 -5.01302 0.94363 4.41437 -4.81104 0.04737 4.41437 -4.81104 1.1 
4.41437 -4.30805 0.04737 4.41437 -4.30805 1.1 4.42004 -4.91757 0.12333 
4.42004 -4.91757 1.02405 4.42078 -5.08914 0.3516 4.42078 -5.08914 0.79578 
4.42126 -4.7583 0.03563 4.42126 -4.7583 1.11174 4.42126 -4.36079 0.03563 
4.42126 -4.36079 1.11174 4.42746 -4.70905 0.02919 4.42746 -4.70905 1.11818 
4.42746 -4.41004 0.02919 4.42746 -4.41004 1.11818 4.42843 -4.96829 0.18622 
4.42843 -4.96829 0.96116 4.43158 -4.65942 0.02412 4.43158 -4.65942 1.12325 
4.43158 -4.45967 0.02412 4.43158 -4.45967 1.12325 4.43218 -4.8666 0.10815 
4.43218 -4.8666 1.03922 4.43218 -4.25249 0.10815 4.43309 -5.09538 0.42411 
4.43309 -5.09538 0.72327 4.43359 -5.01317 0.25293 4.43359 -5.01317 0.89445 
4.43359 -4.55954 0.01812 4.43359 -4.55954 1.12926 4.43363 -4.60955 0.02043 
4.43363 -4.60955 1.12695 4.43363 -4.50954 0.02043 4.43363 -4.50954 1.12695 
4.44087 -5.09871 0.49744 4.44087 -5.09871 0.64994 4.44192 -4.81441 0.09433 
4.44192 -4.81441 1.05304 4.44192 -4.30468 0.09433 4.44331 -5.10028 0.57369 
4.44382 -4.91929 0.17104 4.44382 -4.91929 0.97634 4.44673 -5.02972 0.31762 
4.44673 -5.02972 0.82976 4.44924 -4.76173 0.08224 4.44924 -4.76173 1.06513 
4.44924 -4.35736 0.08224 4.44949 -4.96862 0.23513 4.44949 -4.96862 0.91224 
4.45357 -4.70943 0.07112 4.45357 -4.70943 1.07626 4.45357 -4.40966 0.07112 
4.45679 -4.86926 0.15702 4.45679 -4.86926 0.99036 4.45679 -4.24983 0.15702 
4.45777 -4.65977 0.06592 4.45777 -4.65977 1.08145 4.45777 -4.45932 0.06592 
4.45984 -4.6096 0.062 4.45984 -4.6096 1.08537 4.45984 -4.50949 0.062 
4.45984 -4.50949 1.08537 4.45985 -4.55954 0.05958 4.45985 -4.55954 1.08779 
4.46138 -5.03665 0.38916 4.46138 -5.03665 0.75822 4.46533 -4.91995 0.22016 
4.46533 -4.91995 0.92721 4.46704 -4.8173 0.14302 4.46704 -4.8173 1.00436 
4.46704 -4.30179 0.14302 4.46815 -4.96779 0.28501 4.46815 -4.96779 0.86236 
4.47129 -5.04136 0.46231 4.47129 -5.04136 0.68506 4.4747 -4.76456 0.13031 
4.4747 -4.76456 1.01707 4.4747 -4.35453 0.13031 4.47626 -5.04371 0.53545 
4.47626 -5.04371 0.61192 4.47868 -4.87 0.20589 4.47868 -4.87 0.94148 
4.47868 -4.24909 0.20589 4.47955 -4.71243 0.11898 4.47955 -4.71243 1.02839 
4.47955 -4.40666 0.11898 4.48188 -4.65986 0.10896 4.48188 -4.65986 1.03841 
4.48188 -4.45923 0.10896 4.48404 -4.55954 0.10229 4.48404 -4.55954 1.04508 
4.48408 -4.60977 0.10503 4.48408 -4.60977 1.04234 4.48408 -4.50932 0.10503 
4.48435 -4.91933 0.26999 4.48435 -4.91933 0.87739 4.48493 -4.9757 0.35582 
4.48493 -4.9757 0.79156 4.48943 -4.81945 0.19271 4.48943 -4.81945 0.95466 
4.48943 -4.29964 0.19271 4.49698 -4.98138 0.42779 4.49698 -4.98138 0.71959 
4.49757 -4.76678 0.17969 4.49757 -4.76678 0.96768 4.49757 -4.35231 0.17969 
4.49804 -4.86985 0.25582 4.49804 -4.86985 0.89155 4.499 -4.92067 0.31833 
4.499 -4.92067 0.82904 4.50304 -4.71493 0.16847 4.50304 -4.71493 0.9789 
4.50304 -4.40416 0.16847 4.50423 -4.9848 0.50054 4.50423 -4.9848 0.64683 
4.50586 -4.66237 0.15813 4.50586 -4.66237 0.98924 4.50586 -4.45672 0.15813 
4.50606 -4.60982 0.14899 4.50606 -4.60982 0.99839 4.50606 -4.50927 0.14899 
4.50611 -4.55954 0.14613 4.50666 -4.98595 0.57369 4.5092 -4.81949 0.24256 
4.5092 -4.81949 0.90481 4.5092 -4.2996 0.24256 4.51318 -4.87133 0.30394 
4.51318 -4.87133 0.84343 4.51359 -4.92754 0.38984 4.51359 -4.92754 0.75753 
4.51778 -4.76839 0.23024 4.51778 -4.76839 0.91713 4.51778 -4.3507 0.23024 
4.52346 -4.93217 0.4628 4.52346 -4.93217 0.68458 4.52377 -4.7167 0.21889 
4.52377 -4.7167 0.92848 4.52377 -4.40239 0.21889 4.52485 -4.82084 0.2903 
4.52485 -4.82084 0.85707 4.52485 -4.29825 0.2903 4.526 -4.872 0.35274 
4.526 -4.872 0.79463 4.526 -4.55954 0.191 4.52714 -4.66456 0.20855 
4.52714 -4.66456 0.93882 4.52714 -4.45453 0.20855 4.52788 -4.61213 0.19925 
4.52788 -4.50696 0.19925 4.5284 -4.93449 0.5359 4.5284 -4.93449 0.61147 
4.5339 -4.76981 0.27775 4.5339 -4.76981 0.86962 4.5339 -4.34928 0.27775 
4.53818 -4.82172 0.33904 4.53818 -4.82172 0.80834 4.53818 -4.29737 0.33904 
4.5385 -4.87753 0.42511 4.5385 -4.87753 0.72226 4.54032 -4.71699 0.26546 
4.54032 -4.71699 0.88191 4.54032 -4.4021 0.26546 4.54367 -4.55954 0.2368 
4.54408 -4.66486 0.25491 4.54408 -4.66486 0.89247 4.54408 -4.45423 0.25491 
4.54518 -4.61217 0.24525 4.54518 -4.50692 0.24525 4.54593 -4.88133 0.49829 
4.54593 -4.88133 0.64909 4.54768 -4.77069 0.326 4.54768 -4.77069 0.82137 
4.54768 -4.3484 0.326 4.54862 -4.88225 0.57369 4.54905 -4.822 0.3881 
4.54905 -4.822 0.75927 4.55462 -4.71803 0.31363 4.55462 -4.71803 0.83374 
4.55462 -4.40106 0.31363 4.55874 -4.66489 0.30204 4.55874 -4.66489 0.84534 
4.55874 -4.4542 0.30204 4.55906 -4.55954 0.2834 4.55907 -4.77105 0.37488 
4.55907 -4.77105 0.77249 4.55907 -4.34804 0.37488 4.55916 -4.82671 0.46102 
4.55916 -4.82671 0.68636 4.56027 -4.61229 0.29232 4.56027 -4.5068 0.29232 
4.5647 -4.82792 0.5359 4.5647 -4.82792 0.61147 4.56659 -4.71862 0.36274 
4.56659 -4.71862 0.78464 4.56659 -4.40047 0.36274 4.56805 -4.77087 0.42426 
4.56805 -4.77087 0.72312 4.56805 -4.34822 0.42426 4.57122 -4.6655 0.35094 
4.57122 -4.6655 0.79644 4.57122 -4.45359 0.35094 4.57215 -4.55954 0.33071 
4.57295 -4.61233 0.3398 4.57295 -4.50676 0.3398 4.57608 -4.71859 0.41209 
4.57608 -4.71859 0.73528 4.57608 -4.4005 0.41209 4.57627 -4.77267 0.49876 
4.57627 -4.77267 0.64861 4.57627 -4.34642 0.49876 4.57902 -4.77327 0.57369 
4.57902 -4.34582 0.57369 4.58124 -4.66583 0.40041 4.58124 -4.66583 0.74697 
4.58124 -4.45326 0.40041 4.58291 -4.71884 0.46105 4.58291 -4.71884 0.68632 
4.58291 -4.55954 0.3786 4.58291 -4.40025 0.46105 4.58352 -4.61277 0.38923 
4.58352 -4.50632 0.38923 4.58844 -4.72004 0.53593 4.58844 -4.72004 0.61145 
4.58844 -4.39905 0.53593 4.58861 -4.66611 0.44922 4.58861 -4.66611 0.69816 
4.58861 -4.45298 0.44922 4.5913 -4.55954 0.42696 4.59141 -4.6128 0.43775 
4.59141 -4.6128 0.70963 4.59141 -4.50629 0.43775 4.59357 -4.66612 0.49833 
4.59357 -4.66612 0.64905 4.59357 -4.45297 0.49833 4.5964 -4.66642 0.57369 
4.5964 -4.45267 0.57369 4.59692 -4.61291 0.48687 4.59692 -4.61291 0.6605 
4.59692 -4.50618 0.48687 4.59731 -4.55954 0.47567 4.59998 -4.61295 0.53593 
4.59998 -4.61295 0.61145 4.59998 -4.50614 0.53593 4.59998 -4.50614 0.61145 
4.60092 -4.55954 0.52462 4.60092 -4.55954 0.62275 4.60212 -4.55954 0.57369 
4.06453 -1.79656 0.97314 4.06643 -1.90144 1.04985 4.07618 -1.84925 1.03603 
4.0809 -2.00681 1.11498 4.08709 -1.95755 1.10855 4.08831 -1.79828 1.02085 
4.09398 -1.90482 1.0968 4.10302 -2.15631 1.16619 4.10328 -1.85283 1.0835 
4.10332 -1.74905 1.00578 4.10365 -2.20567 1.16498 4.10365 -2.10695 1.16498 
4.10556 -2.057 1.16131 4.10952 -2.00706 1.15613 4.11497 -1.80173 1.06867 
4.1156 -1.95773 1.14969 4.12324 -1.90962 1.14151 4.129 -1.7517 1.05236 
4.13206 -1.8574 1.12845 4.13322 -2.15631 1.20488 4.13386 -2.20561 1.20374 
4.13386 -2.10701 1.20374 4.13637 -2.2548 1.20106 4.13637 -2.05782 1.20106 
4.14026 -2.3047 1.19601 4.14026 -2.00792 1.19601 4.14329 -1.80579 1.11368 
4.14369 -1.7067 1.03567 4.14609 -2.35423 1.18938 4.14609 -1.9584 1.18938 
4.15366 -2.4023 1.18133 4.15366 -1.91032 1.18133 4.15689 -1.75549 1.09758 
4.16305 -2.44978 1.17179 4.16305 -1.86284 1.17179 4.16528 -2.15631 1.24205 
4.16609 -2.20544 1.24115 4.16609 -2.10718 1.24115 4.16855 -2.25468 1.23844 
4.16855 -2.05794 1.23844 4.17169 -1.71085 1.08237 4.17279 -2.30345 1.23413 
4.17279 -2.00917 1.23413 4.17388 -2.50151 1.15743 4.17388 -1.81111 1.15743 
4.17849 -2.35306 1.22752 4.17849 -1.95956 1.22752 4.18613 -2.40099 1.21979 
4.18613 -1.91163 1.21979 4.1869 -1.76042 1.1413 4.18789 -1.66668 1.0647 
4.19541 -2.44856 1.21028 4.19541 -1.86406 1.21028 4.19912 -2.15631 1.2776 
4.19997 -2.20538 1.27675 4.19997 -2.10724 1.27675 4.20139 -1.71566 1.12639 
4.20253 -2.25433 1.27419 4.20253 -2.05829 1.27419 4.20636 -2.49518 1.19926 
4.20636 -1.81744 1.19926 4.20678 -2.30304 1.26994 4.20678 -2.00958 1.26994 
4.21271 -2.3514 1.26401 4.21271 -1.96122 1.26401 4.21761 -1.67197 1.11013 
4.21895 -1.76647 1.18341 4.22031 -2.39929 1.25641 4.22031 -1.91333 1.25641 
4.22957 -2.4466 1.24715 4.22957 -1.86603 1.24715 4.23327 -1.72171 1.16903 
4.23467 -2.15631 1.31144 4.23538 -1.62856 1.0915 4.23557 -2.20544 1.31063 
4.23557 -2.10718 1.31063 4.23828 -2.25468 1.30817 4.23828 -2.05794 -0.16719 
4.23828 -2.05794 1.30817 4.24046 -2.4932 1.23626 4.24046 -1.81942 1.23626 
4.2426 -2.30345 1.30393 4.2426 -2.00917 -0.16295 4.2426 -2.00917 1.30393 
4.24917 -1.67776 1.15295 4.2492 -2.35306 1.29823 4.2492 -1.95956 -0.15725 
4.2492 -1.95956 1.29823 4.25295 -2.53899 1.22377 4.25295 -1.77363 1.22377 
4.25693 -2.40099 1.29059 4.25693 -1.91163 1.29059 4.26644 -2.44856 1.28131 
4.26644 -1.86406 1.28131 4.26654 -1.63521 1.13552 4.26701 -1.72876 1.20971 
4.27184 -2.15631 -0.20252 4.27184 -2.15631 1.3435 4.27298 -2.20561 -0.20188 
4.27298 -2.20561 1.34286 4.27298 -2.10701 -0.20188 4.27298 -2.10701 1.34286 
4.27566 -2.2548 -0.19937 4.27566 -2.2548 1.34035 4.27566 -2.05782 -0.19937 
4.27566 -2.05782 1.34035 4.27746 -2.49518 1.27036 4.27746 -1.81744 1.27036 
4.28071 -2.3047 -0.19548 4.28071 -2.3047 1.33646 4.28071 -2.00792 -0.19548 
4.28071 -2.00792 1.33646 4.28262 -1.68491 1.1941 4.28567 -1.59279 1.11578 
4.28734 -2.35423 -0.18965 4.28734 -2.35423 1.33063 4.28734 -1.9584 -0.18965 
4.28734 -1.9584 1.33063 4.29331 -2.54615 1.25777 4.29331 -1.76647 1.25777 
4.29539 -2.4023 -0.18208 4.29539 -2.4023 1.32306 4.29539 -1.91032 1.32306 
4.29972 -1.64221 1.177 4.30493 -2.44978 -0.17269 4.30493 -2.44978 1.31367 
4.30493 -1.86284 1.31367 4.30769 -1.72171 1.24345 4.31053 -2.15631 -0.23272 
4.31053 -2.15631 1.3737 4.31174 -2.20567 -0.23209 4.31174 -2.20567 1.37307 
4.31174 -2.10695 -0.23209 4.31174 -2.10695 1.37307 4.31541 -2.25562 -0.23018 
4.31541 -2.25562 1.37116 4.31541 -2.057 -0.23018 4.31541 -2.057 1.37116 
4.31829 -1.60074 1.15843 4.31929 -2.50151 -0.16186 4.31929 -2.50151 1.30284 
4.31929 -1.81111 1.30284 4.32059 -2.30557 -0.22622 4.32059 -2.30557 1.3672 
4.32059 -2.00706 -0.22622 4.32059 -2.00706 1.3672 4.32377 -2.63487 -0.08657 
4.32377 -1.67776 1.22755 4.32703 -2.3549 -0.22014 4.32703 -2.3549 1.36112 
4.32703 -1.95773 -0.22014 4.32703 -1.95773 1.36112 4.33521 -2.403 -0.2125 
4.33521 -2.403 1.35348 4.33521 -1.90962 -0.2125 4.33521 -1.90962 1.35348 
4.33542 -2.5522 -0.14884 4.33542 -2.5522 1.28982 4.33542 -1.76042 1.28982 
4.33828 -1.56061 1.13844 4.3412 -2.67741 -0.0692 4.3412 -1.63521 1.21018 
4.34827 -2.45522 -0.20368 4.34827 -2.45522 1.34466 4.34827 -1.8574 1.34466 
4.35033 -2.59697 -0.13435 4.35033 -1.71566 1.27533 4.35066 -2.15631 -0.26098 
4.35066 -2.15631 1.40196 4.35297 -2.20631 -0.26102 4.35297 -2.20631 1.402 
4.35297 -2.10631 -0.26102 4.35297 -2.10631 1.402 4.35666 -2.25619 -0.25897 
4.35666 -2.25619 1.39995 4.35666 -2.05643 -0.25897 4.35666 -2.05643 1.39995 
4.35963 -1.52192 1.11709 4.36094 -1.59279 1.19105 4.36174 -2.30582 -0.25484 
4.36174 -2.30582 1.39582 4.36174 -2.00681 -0.25484 4.36174 -2.00681 1.39582 
4.36304 -2.50683 -0.19245 4.36304 -2.50683 1.33343 4.36304 -1.80579 1.33343 
4.36659 -2.64065 -0.11813 4.36659 -1.67197 1.25911 4.36817 -2.35507 -0.24865 
4.36817 -2.35507 1.38963 4.36817 -1.95755 -0.24865 4.36817 -1.95755 1.38963 
4.37914 -2.55713 -0.17885 4.37914 -2.55713 1.31983 4.37914 -1.75549 1.31983 
4.37992 -2.40781 -0.24176 4.37992 -2.40781 1.38274 4.37992 -1.90482 -0.24176 
4.37992 -1.90482 1.38274 4.38128 -1.55291 1.17076 4.38522 -2.68406 -0.10036 
4.38522 -1.62856 1.24134 4.39213 -2.15631 -0.28724 4.39213 -2.15631 1.42822 
4.39322 -2.4598 -0.23246 4.39322 -2.4598 1.37344 4.39322 -1.85283 1.37344 
4.39435 -2.60177 -0.16405 4.39435 -1.71085 1.30503 4.39454 -2.20637 -0.28722 
4.39454 -2.20637 1.4282 4.39454 -2.10625 -0.28722 4.39454 -2.10625 1.4282 
4.39847 -2.25653 -0.28516 4.39847 -2.25653 1.42614 4.39847 -2.05609 -0.28516 
4.39847 -2.05609 1.42614 4.40316 -1.51427 1.14903 4.40366 -2.3062 -0.28095 
4.40366 -2.3062 1.42193 4.40366 -2.00642 -0.28095 4.40366 -2.00642 1.42193 
4.40519 -1.5865 1.22185 4.40805 -2.51089 -0.22077 4.40805 -2.51089 1.36175 
4.40805 -1.80173 1.36175 4.41202 -2.64594 -0.14785 4.41202 -1.66668 1.28883 
4.41478 -2.3585 -0.27662 4.41478 -2.3585 1.4176 4.41478 -1.95412 -0.27662 
4.41478 -1.95412 1.4176 4.42436 -2.56093 -0.20674 4.42436 -2.56093 1.34772 
4.42436 -1.7517 1.34772 4.4261 -1.54678 1.20132 4.42618 -1.47742 1.12606 
4.42687 -2.41118 -0.26931 4.42687 -2.41118 1.41029 4.42687 -1.90144 -0.26931 
4.42687 -1.90144 1.41029 4.431 -2.68913 -0.1297 4.431 -1.62349 1.27068 
4.43483 -2.15631 -0.31143 4.43483 -2.15631 1.45241 4.43758 -2.20653 -0.31146 
4.43758 -2.20653 1.45244 4.43758 -2.10609 -0.31146 4.43758 -2.10609 1.45244 
4.44069 -2.46337 -0.25956 4.44069 -2.46337 1.40054 4.44069 -1.84925 -0.25956 
4.44069 -1.84925 1.40054 4.44105 -2.60592 -0.19205 4.44105 -2.60592 1.33303 
4.44105 -1.7067 1.33303 4.44151 -2.25663 -0.30926 4.44151 -2.25663 1.45024 
4.44151 -2.05599 -0.30926 4.44151 -2.05599 1.45024 4.44819 -1.50854 1.17925 
4.45091 -2.73074 -0.10974 4.45091 -1.58188 1.25072 4.45153 -2.3092 -0.30693 
4.45153 -2.3092 1.44791 4.45153 -2.00342 -0.30693 4.45153 -2.00342 1.44791 
4.45587 -2.51434 -0.24743 4.45587 -2.51434 1.38841 4.45587 -1.79828 1.38841 
4.45892 -2.64978 -0.17543 4.45892 -1.66284 1.31641 4.46285 -2.36133 -0.30208 
4.46285 -2.36133 1.44306 4.46285 -1.95129 -0.30208 4.46285 -1.95129 1.44306 
4.47094 -2.56357 -0.23242 4.47094 -2.56357 1.3734 4.47094 -1.74905 1.3734 
4.47216 -1.54244 1.22984 4.47556 -2.41406 -0.29443 4.47556 -2.41406 1.43541 
4.47556 -1.89856 -0.29443 4.47556 -1.89856 1.43541 4.47791 -2.69239 -0.15694 
4.47791 -1.62023 1.29792 4.47867 -2.15631 -0.3335 4.47867 -2.15631 1.47448 
4.48153 -2.20659 -0.33345 4.48153 -2.20659 1.47443 4.48153 -2.10603 -0.33345 
4.48153 -2.10603 1.47443 4.48467 -1.45325 1.1432 4.48794 -2.60839 -0.21732 
4.48794 -2.60839 1.3583 4.48794 -1.70423 1.3583 4.48956 -2.46602 -0.28418 
4.48956 -2.46602 1.42516 4.48956 -1.8466 -0.28418 4.48956 -1.8466 1.42516 
4.49068 -2.25913 -0.33325 4.49068 -2.25913 1.47423 4.49068 -2.05349 -0.33325 
4.49068 -2.05349 1.47423 4.49798 -2.73366 -0.13662 4.49798 -1.57896 1.2776 
4.50102 -2.3117 -0.33043 4.50102 -2.3117 1.47141 4.50102 -2.00093 -0.33043 
4.50102 -2.00093 1.47141 4.50358 -2.51606 -0.27121 4.50358 -2.51606 1.41219 
4.50358 -1.79656 -0.27121 4.50358 -1.79656 1.41219 4.50627 -2.65228 -0.20025 
4.50627 -1.66034 1.34123 4.50768 -1.48558 1.19602 4.51223 -2.36355 -0.32495 
4.51223 -2.36355 1.46593 4.51223 -1.94907 -0.32495 4.51223 -1.94907 1.46593 
4.51876 -2.56506 -0.25582 4.51876 -2.56506 1.3968 4.51876 -1.74756 1.3968 
4.52355 -2.15631 -0.35339 4.52355 -2.15631 1.49437 4.52355 -1.40197 1.10389 
4.52525 -2.41622 -0.31681 4.52525 -2.41622 1.45779 4.52525 -1.89641 -0.31681 
4.52525 -1.89641 1.45779 4.52556 -2.69466 -0.18135 4.52556 -1.61796 1.32233 
4.53179 -2.20889 -0.35527 4.53179 -2.20889 1.49625 4.53179 -2.10373 -0.35527 
4.53179 -2.10373 1.49625 4.53239 -1.52046 1.24573 4.53629 -2.60979 -0.24037 
4.53629 -2.60979 1.38135 4.53629 -1.70283 1.38135 4.53844 -2.46677 -0.30606 
4.53844 -2.46677 1.44704 4.53844 -1.84586 -0.30606 4.53844 -1.84586 1.44704 
4.5411 -2.26133 -0.35452 4.5411 -2.26133 1.4955 4.5411 -2.05129 -0.35452 
4.5411 -2.05129 1.4955 4.54544 -1.43218 1.15826 4.55057 -1.37075 1.07685 
4.55144 -2.31347 -0.35115 4.55144 -2.31347 1.49213 4.55144 -1.99916 -0.35115 
4.55144 -1.99916 1.49213 4.55271 -2.51671 -0.29272 4.55271 -2.51671 1.4337 
4.55271 -1.79591 -0.29272 4.55271 -1.79591 1.4337 4.55476 -2.65336 -0.22286 
4.55476 -2.65336 1.36384 4.55476 -1.65926 1.36384 4.56029 -2.75337 -0.15328 
4.56029 -1.55925 1.29426 4.56278 -2.36516 -0.34517 4.56278 -2.36516 1.48615 
4.56278 -1.94746 -0.34517 4.56278 -1.94746 1.48615 4.56768 -2.56539 -0.27688 
4.56768 -2.56539 1.41786 4.56768 -1.74723 -0.27688 4.56768 -1.74723 1.41786 
4.56891 -1.46554 1.21006 4.56934 -2.15631 -0.37105 4.56934 -2.15631 1.51203 
4.57511 -2.41626 -0.33659 4.57511 -2.41626 1.47757 4.57511 -1.89637 -0.33659 
4.57511 -1.89637 1.47757 4.5778 -2.20894 -0.37257 4.5778 -2.20894 1.51355 
4.5778 -2.10369 -0.37257 4.5778 -2.10369 1.51355 4.58479 -1.38315 1.1172 
4.58547 -2.60993 -0.26098 4.58547 -2.60993 1.40196 4.58547 -1.70269 1.40196 
4.58745 -2.26162 -0.37147 4.58745 -2.26162 1.51245 4.58745 -2.051 -0.37147 
4.58745 -2.051 1.51245 4.58837 -2.46662 -0.32543 4.58837 -2.46662 1.46641 
4.58837 -1.846 -0.32543 4.58837 -1.846 1.46641 4.5886 -2.71338 -0.19684 
4.5886 -1.59925 1.33782 4.59582 -1.50239 1.26044 4.59801 -2.31375 -0.3677 
4.59801 -2.31375 1.50868 4.59801 -1.99887 -0.3677 4.59801 -1.99887 1.50868 
4.60253 -2.5161 -0.31173 4.60253 -2.5161 1.45271 4.60253 -1.79652 -0.31173 
4.60253 -1.79652 1.45271 4.60732 -1.4145 1.1708 4.61029 -2.36657 -0.36129 
4.61029 -2.36657 1.50227 4.61029 -1.94605 -0.36129 4.61029 -1.94605 1.50227 
4.61251 -1.35336 1.08913 4.61595 -2.15631 -0.38645 4.61595 -2.15631 1.52743 
4.61755 -2.56456 -0.29554 4.61755 -2.56456 1.43652 4.61755 -1.74806 -0.29554 
4.61755 -1.74806 1.43652 4.61879 -2.67082 -0.23738 4.61879 -2.67082 1.37836 
4.61879 -1.6418 1.37836 4.62285 -2.4176 -0.35223 4.62285 -2.4176 1.49321 
4.62285 -1.89502 -0.35223 4.62285 -1.89502 1.49321 4.62417 -2.77037 -0.16665 
4.62417 -1.54226 1.30763 4.62486 -2.20906 -0.38766 4.62486 -2.20906 1.52864 
4.62486 -2.10356 -0.38766 4.62486 -2.10356 1.52864 4.63361 -1.44895 1.22265 
4.63458 -2.26166 -0.38612 4.63458 -2.26166 1.5271 4.63458 -2.05096 -0.38612 
4.63458 -2.05096 1.5271 4.63648 -2.46809 -0.34057 4.63648 -2.46809 1.48155 
4.63648 -1.84453 -0.34057 4.63648 -1.84453 1.48155 4.64195 -1.32517 1.05973 
4.64618 -2.31479 -0.38201 4.64618 -2.31479 1.52299 4.64618 -1.99783 -0.38201 
4.64618 -1.99783 1.52299 4.64741 -1.36764 1.12817 4.65016 -2.62649 -0.27412 
4.65016 -2.62649 1.4151 4.65016 -1.68613 -0.27412 4.65016 -1.68613 1.4151 
4.65087 -2.51744 -0.32638 4.65087 -2.51744 1.46736 4.65087 -1.79518 -0.32638 
4.65087 -1.79518 1.46736 4.6536 -2.72938 -0.20911 4.6536 -1.58324 1.35009 
4.65855 -2.36746 -0.37506 4.65855 -2.36746 1.51604 4.65855 -1.94516 -0.37506 
4.65855 -1.94516 1.51604 4.66117 -2.82559 -0.13095 4.66117 -1.48703 1.27193 
4.66325 -2.15631 -0.39954 4.66325 -2.15631 1.54052 4.67158 -2.41849 -0.36557 
4.67158 -2.41849 1.50655 4.67158 -1.89413 -0.36557 4.67158 -1.89413 1.50655 
4.67207 -1.29891 1.02878 4.67235 -2.2091 -0.40034 4.67235 -2.2091 1.54132 
4.67235 -2.10352 -0.40034 4.67235 -2.10352 1.54132 4.67296 -1.39991 1.18159 
4.67672 -1.33907 1.09911 4.68348 -2.26226 -0.39861 4.68348 -2.26226 1.53959 
4.68348 -2.05036 -0.39861 4.68348 -2.05036 1.53959 4.68414 -2.6859 -0.24817 
4.68414 -2.6859 1.38915 4.68414 -1.62672 1.38915 4.68529 -2.46877 -0.35339 
4.68529 -2.46877 1.49437 4.68529 -1.84385 -0.35339 4.68529 -1.84385 1.49437 
4.68836 -2.57247 -0.31232 4.68836 -2.57247 1.4533 4.68836 -1.74015 -0.31232 
4.68836 -1.74015 1.4533 4.68933 -2.78457 -0.17667 4.68933 -1.52805 1.31765 
4.69528 -2.31538 -0.39398 4.69528 -2.31538 1.53496 4.69528 -1.99724 -0.39398 
4.69528 -1.99724 1.53496 4.69956 -1.43562 1.23223 4.70257 -1.27496 0.9968 
4.7066 -1.31257 1.06873 4.70742 -2.36781 -0.38645 4.70742 -2.36781 1.52743 
4.70742 -1.94481 -0.38645 4.70742 -1.94481 1.52743 4.71114 -2.15631 -0.4103 
4.71114 -2.15631 1.55128 4.71114 -1.3555 1.13675 4.71931 -2.74248 -0.21784 
4.71931 -1.57014 1.35882 4.72065 -2.41877 -0.37644 4.72065 -2.41877 1.51742 
4.72065 -1.89386 -0.37644 4.72065 -1.89386 1.51742 4.7217 -2.63341 -0.28877 
4.7217 -2.63341 1.42975 4.7217 -1.67921 -0.28877 4.7217 -1.67921 1.42975 
4.72177 -2.20953 -0.41091 4.72177 -2.20953 1.55189 4.72177 -2.10309 -0.41091 
4.72177 -2.10309 1.55189 4.72239 -2.52431 -0.34098 4.72239 -2.52431 1.48196 
4.72239 -1.78831 -0.34098 4.72239 -1.78831 1.48196 4.72711 -2.83801 -0.13888 
4.72711 -1.47462 1.27986 4.73295 -2.2626 -0.40863 4.73295 -2.2626 1.54961 
4.73295 -2.05002 -0.40863 4.73295 -2.05002 1.54961 4.73393 -1.25374 0.96504 
4.73699 -1.28818 1.03709 4.73718 -1.38913 1.18924 4.74092 -1.3285 1.10658 
4.74464 -2.31535 -0.40347 4.74464 -2.31535 1.54445 4.74464 -1.99727 -0.40347 
4.74464 -1.99727 1.54445 4.75547 -2.79591 -0.18329 4.75547 -1.51671 1.32427 
4.75665 -2.69215 -0.26048 4.75665 -2.69215 1.40146 4.75665 -1.62047 -0.26048 
4.75665 -1.62047 1.40146 4.7568 -2.36764 -0.39544 4.7568 -2.36764 1.53642 
4.7568 -1.94499 -0.39544 4.7568 -1.94499 1.53642 4.75766 -2.4743 -0.36589 
4.75766 -2.4743 1.50687 4.75766 -1.83833 -0.36589 4.75766 -1.83833 1.50687 
4.7595 -2.15631 -0.41869 4.7595 -2.15631 1.55967 4.76033 -2.57815 -0.32437 
4.76033 -2.57815 1.46535 4.76033 -1.73447 -0.32437 4.76033 -1.73447 1.46535 
4.76449 -1.42642 1.2392 4.7678 -1.26599 1.00427 4.77029 -2.20957 -0.41879 
4.77029 -2.20957 1.55977 4.77029 -2.10305 -0.41879 4.77029 -2.10305 1.55977 
4.77132 -1.30346 1.07492 4.7757 -1.3468 1.1429 4.78176 -2.26287 -0.41599 
4.78176 -2.26287 1.55697 4.78176 -2.04975 -0.41599 4.78176 -2.04975 1.55697 
4.7924 -2.74739 -0.22806 4.7924 -2.74739 1.36904 4.7924 -1.56524 -0.22806 
4.7924 -1.56524 1.36904 4.79245 -2.84592 -0.1447 4.79245 -1.4667 1.28568 
4.79356 -2.42347 -0.38655 4.79356 -2.42347 1.52753 4.79356 -1.88915 -0.38655 
4.79356 -1.88915 1.52753 4.79359 -2.3156 -0.4103 4.79359 -2.3156 1.55128 
4.79359 -1.99702 -0.4103 4.79359 -1.99702 1.55128 4.79485 -2.63812 -0.29868 
4.79485 -2.63812 1.43966 4.79485 -1.6745 -0.29868 4.79485 -1.6745 1.43966 
4.79534 -2.52893 -0.35084 4.79534 -2.52893 1.49182 4.79534 -1.78369 -0.35084 
4.79534 -1.78369 1.49182 4.80206 -1.28077 1.04228 4.80263 -1.38181 1.19452 
4.80603 -1.32136 1.11161 4.80821 -2.15631 -0.42469 4.80821 -2.15631 1.56567 
4.81941 -2.20968 -0.4243 4.81941 -2.20968 1.56528 4.81941 -2.10294 -0.4243 
4.81941 -2.10294 1.56528 4.82998 -2.69547 -0.26825 4.82998 -2.69547 1.40923 
4.82998 -1.61715 -0.26825 4.82998 -1.61715 1.40923 4.83004 -2.89224 -0.10227 
4.83004 -1.42039 1.24325 4.83064 -2.80146 -0.18982 4.83064 -1.51117 -0.18982 
4.83064 -1.51117 1.3308 4.83083 -2.4781 -0.37332 4.83083 -2.4781 1.5143 
4.83083 -1.83452 -0.37332 4.83083 -1.83452 1.5143 4.83087 -2.26289 -0.42095 
4.83087 -2.26289 1.56193 4.83087 -2.04974 -0.42095 4.83087 -2.04974 1.56193 
4.8313 -2.36943 -0.40366 4.8313 -2.36943 1.54464 4.8313 -1.94319 -0.40366 
4.8313 -1.94319 1.54464 4.83308 -2.58157 -0.33162 4.83308 -2.58157 1.4726 
4.83308 -1.73105 -0.33162 4.83308 -1.73105 1.4726 4.83662 -1.29804 1.07894 
4.84083 -1.34156 1.1466 4.85716 -2.15631 -0.42831 4.85716 -2.15631 1.56929 
4.86799 -2.75112 -0.23247 4.86799 -2.75112 1.37345 4.86799 -1.5615 -0.23247 
4.86799 -1.5615 1.37345 4.868 -2.64048 -0.30365 4.868 -2.64048 1.44463 
4.868 -1.67214 -0.30365 4.868 -1.67214 1.44463 4.86803 -2.84966 -0.1491 
4.86803 -1.46296 1.29008 4.86803 -1.37802 1.19723 4.86844 -2.42469 -0.39208 
4.86844 -2.42469 1.53306 4.86844 -1.88794 -0.39208 4.86844 -1.88794 1.53306 
4.86844 -2.53126 -0.35579 4.86844 -2.53126 1.49677 4.86844 -1.78136 -0.35579 
4.86844 -1.78136 1.49677 4.86847 -2.31681 -0.41582 4.86847 -2.31681 1.5568 
4.86847 -1.99581 -0.41582 4.86847 -1.99581 1.5568 4.86847 -2.20971 -0.42737 
4.86847 -2.20971 1.56835 4.86847 -2.10291 -0.42737 4.86847 -2.10291 1.56835 
4.87138 -1.31774 1.11416 4.90623 -2.89438 -0.10423 4.90623 -2.80331 -0.192 
4.90623 -2.80331 1.33298 4.90623 -2.69705 -0.2707 4.90623 -2.69705 1.41168 
4.90623 -2.58271 -0.33404 4.90623 -2.58271 1.47502 4.90623 -2.47902 -0.37601 
4.90623 -2.47902 1.51699 4.90623 -2.37004 -0.4064 4.90623 -2.37004 1.54738 
4.90623 -2.26319 -0.42378 4.90623 -2.26319 1.56476 4.90623 -2.15631 -0.42951 
4.90623 -2.15631 1.57049 4.90623 -2.04943 -0.42378 4.90623 -2.04943 1.56476 
4.90623 -1.94259 -0.4064 4.90623 -1.94259 1.54738 4.90623 -1.83361 -0.37601 
4.90623 -1.83361 1.51699 4.90623 -1.72991 -0.33404 4.90623 -1.72991 1.47502 
4.90623 -1.61557 -0.2707 4.90623 -1.61557 1.41168 4.90623 -1.50931 -0.192 
4.90623 -1.50931 1.33298 4.90623 -1.41824 1.24521 4.90623 -1.33981 1.14784 
4.90623 -1.29595 1.08018 4.94108 -1.31774 1.11416 4.94399 -2.20971 -0.42737 
4.94399 -2.20971 1.56835 4.94399 -2.10291 -0.42737 4.94399 -2.10291 1.56835 
4.94399 -2.31681 -0.41582 4.94399 -2.31681 1.5568 4.94399 -1.99581 -0.41582 
4.94399 -1.99581 1.5568 4.94402 -2.53126 -0.35579 4.94402 -2.53126 1.49677 
4.94402 -1.78136 -0.35579 4.94402 -1.78136 1.49677 4.94402 -2.42469 -0.39208 
4.94402 -2.42469 1.53306 4.94402 -1.88794 -0.39208 4.94402 -1.88794 1.53306 
4.94443 -2.93461 -0.05625 4.94443 -1.37802 1.19723 4.94443 -2.84966 -0.1491 
4.94443 -1.46296 1.29008 4.94446 -2.64048 -0.30365 4.94446 -2.64048 1.44463 
4.94446 -1.67214 -0.30365 4.94446 -1.67214 1.44463 4.94447 -2.75112 -0.23247 
4.94447 -2.75112 1.37345 4.94447 -1.5615 -0.23247 4.94447 -1.5615 1.37345 
4.9553 -2.15631 -0.42831 4.9553 -2.15631 1.56929 4.97163 -1.34156 1.1466 
4.97938 -2.58157 -0.33162 4.97938 -2.58157 1.4726 4.97938 -1.73105 -0.33162 
4.97938 -1.73105 1.4726 4.98116 -2.36943 -0.40366 4.98116 -2.36943 1.54464 
4.98116 -1.94319 -0.40366 4.98116 -1.94319 1.54464 4.98159 -2.26289 -0.42095 
4.98159 -2.26289 1.56193 4.98159 -2.04974 -0.42095 4.98159 -2.04974 1.56193 
4.98163 -2.4781 -0.37332 4.98163 -2.4781 1.5143 4.98163 -1.83452 -0.37332 
4.98163 -1.83452 1.5143 4.98182 -2.80146 -0.18982 4.98182 -1.51117 1.3308 
4.98242 -2.89224 -0.10227 4.98242 -1.42039 1.24325 4.98248 -2.69547 -0.26825 
4.98248 -2.69547 1.40923 4.98248 -1.61715 -0.26825 4.98248 -1.61715 1.40923 
4.99305 -2.20968 -0.4243 4.99305 -2.20968 1.56528 4.99305 -2.10294 -0.4243 
4.99305 -2.10294 1.56528 5.00425 -2.15631 -0.42469 5.00425 -2.15631 1.56567 
5.00983 -2.93082 -0.05354 5.00983 -1.38181 1.19452 5.01712 -2.52893 -0.35084 
5.01712 -2.52893 1.49182 5.01712 -1.78369 -0.35084 5.01712 -1.78369 1.49182 
5.01761 -2.63812 -0.29868 5.01761 -2.63812 1.43966 5.01761 -1.6745 -0.29868 
5.01761 -1.6745 1.43966 5.01887 -2.3156 -0.4103 5.01887 -2.3156 1.55128 
5.01887 -1.99702 -0.4103 5.01887 -1.99702 1.55128 5.0189 -2.42347 -0.38655 
5.0189 -2.42347 1.52753 5.0189 -1.88915 -0.38655 5.0189 -1.88915 1.52753 
5.02001 -2.84592 -0.1447 5.02001 -1.4667 1.28568 5.02006 -2.74739 -0.22806 
5.02006 -2.74739 1.36904 5.02006 -1.56524 -0.22806 5.02006 -1.56524 1.36904 
5.0307 -2.26287 -0.41599 5.0307 -2.26287 1.55697 5.0307 -2.04975 -0.41599 
5.0307 -2.04975 1.55697 5.03676 -2.96582 -0.00192 5.03676 -1.3468 1.1429 
5.04217 -2.20957 -0.41879 5.04217 -2.20957 1.55977 5.04217 -2.10305 -0.41879 
5.04217 -2.10305 1.55977 5.04797 -2.8862 -0.09822 5.04797 -1.42642 1.2392 
5.05213 -2.57815 -0.32437 5.05213 -2.57815 1.46535 5.05213 -1.73447 -0.32437 
5.05213 -1.73447 1.46535 5.05296 -2.15631 -0.41869 5.05296 -2.15631 1.55967 
5.0548 -2.4743 -0.36589 5.0548 -2.4743 1.50687 5.0548 -1.83833 -0.36589 
5.0548 -1.83833 1.50687 5.05566 -2.36764 -0.39544 5.05566 -2.36764 1.53642 
5.05566 -1.94499 -0.39544 5.05566 -1.94499 1.53642 5.05581 -2.69215 -0.26048 
5.05581 -2.69215 1.40146 5.05581 -1.62047 -0.26048 5.05581 -1.62047 1.40146 
5.05699 -2.79591 -0.18329 5.05699 -1.51671 1.32427 5.06782 -2.31535 -0.40347 
5.06782 -2.31535 1.54445 5.06782 -1.99727 -0.40347 5.06782 -1.99727 1.54445 
5.07154 -2.98412 0.0344 5.07528 -2.92349 -0.04826 5.07528 -1.38913 1.18924 
5.07951 -2.2626 -0.40863 5.07951 -2.2626 1.54961 5.07951 -2.05002 -0.40863 
5.07951 -2.05002 1.54961 5.08535 -2.83801 -0.13888 5.08535 -1.47462 1.27986 
5.09007 -2.52431 -0.34098 5.09007 -2.52431 1.48196 5.09007 -1.78831 -0.34098 
5.09007 -1.78831 1.48196 5.09069 -2.20953 -0.41091 5.09069 -2.20953 1.55189 
5.09069 -2.10309 -0.41091 5.09069 -2.10309 1.55189 5.09076 -2.63341 -0.28877 
5.09076 -2.63341 1.42975 5.09076 -1.67921 -0.28877 5.09076 -1.67921 1.42975 
5.09181 -2.41877 -0.37644 5.09181 -2.41877 1.51742 5.09181 -1.89386 -0.37644 
5.09181 -1.89386 1.51742 5.09315 -2.74248 -0.21784 5.09315 -1.57014 1.35882 
5.10132 -2.95712 0.00423 5.10132 -2.15631 -0.4103 5.10132 -2.15631 1.55128 
5.10504 -2.36781 -0.38645 5.10504 -2.36781 1.52743 5.10504 -1.94481 -0.38645 
5.10504 -1.94481 1.52743 5.10586 -3.00006 0.07225 5.1129 -2.877 -0.09125 
5.1129 -1.43562 1.23223 5.11718 -2.31538 -0.39398 5.11718 -2.31538 1.53496 
5.11718 -1.99724 -0.39398 5.11718 -1.99724 1.53496 5.12313 -2.78457 -0.17667 
5.12313 -1.52805 1.31765 5.1241 -2.57247 -0.31232 5.1241 -2.57247 1.4533 
5.1241 -1.74015 -0.31232 5.1241 -1.74015 1.4533 5.12717 -2.46877 -0.35339 
5.12717 -2.46877 1.49437 5.12717 -1.84385 -0.35339 5.12717 -1.84385 1.49437 
5.12832 -2.6859 -0.24817 5.12832 -1.62672 -0.24817 5.12832 -1.62672 1.38915 
5.12898 -2.26226 -0.39861 5.12898 -2.26226 1.53959 5.12898 -2.05036 -0.39861 
5.12898 -2.05036 1.53959 5.13574 -2.97355 0.04187 5.1395 -2.91271 -0.04061 
5.1395 -1.39991 1.18159 5.14011 -2.2091 -0.40034 5.14011 -2.2091 1.54132 
5.14011 -2.10352 -0.40034 5.14011 -2.10352 1.54132 5.14039 -3.01372 0.1122 
5.14088 -2.41849 -0.36557 5.14088 -2.41849 1.50655 5.14088 -1.89413 -0.36557 
5.14088 -1.89413 1.50655 5.14921 -2.15631 -0.39954 5.14921 -2.15631 1.54052 
5.15129 -2.82559 -0.13095 5.15129 -1.48703 1.27193 5.15391 -2.36746 -0.37506 
5.15391 -2.36746 1.51604 5.15391 -1.94516 -0.37506 5.15391 -1.94516 1.51604 
5.15886 -2.72938 -0.20911 5.15886 -1.58324 1.35009 5.16159 -2.51744 -0.32638 
5.16159 -2.51744 1.46736 5.16159 -1.79518 -0.32638 5.16159 -1.79518 1.46736 
5.1623 -2.62649 -0.27412 5.1623 -1.68613 -0.27412 5.1623 -1.68613 1.4151 
5.16505 -2.94499 0.01281 5.16628 -2.31479 -0.38201 5.16628 -2.31479 1.52299 
5.16628 -1.99783 -0.38201 5.16628 -1.99783 1.52299 5.17051 -2.98746 0.08125 
5.17422 -3.02482 0.15352 5.17598 -2.46809 -0.34057 5.17598 -2.46809 1.48155 
5.17598 -1.84453 -0.34057 5.17598 -1.84453 1.48155 5.17788 -2.26166 -0.38612 
5.17788 -2.26166 1.5271 5.17788 -2.05096 -0.38612 5.17788 -2.05096 1.5271 
5.17885 -2.86367 -0.08167 5.17885 -1.44895 1.22265 5.1876 -2.20906 -0.38766 
5.1876 -2.20906 1.52864 5.1876 -2.10356 -0.38766 5.1876 -2.10356 1.52864 
5.18829 -2.77037 -0.16665 5.18829 -1.54226 1.30763 5.18961 -2.4176 -0.35223 
5.18961 -2.4176 1.49321 5.18961 -1.89502 -0.35223 5.18961 -1.89502 1.49321 
5.19367 -2.67082 -0.23738 5.19367 -1.6418 -0.23738 5.19367 -1.6418 1.37836 
5.19491 -2.56456 -0.29554 5.19491 -2.56456 1.43652 5.19491 -1.74806 -0.29554 
5.19491 -1.74806 1.43652 5.19651 -2.15631 -0.38645 5.19651 -2.15631 1.52743 
5.19995 -2.95927 0.05185 5.20217 -2.36657 -0.36129 5.20217 -2.36657 1.50227 
5.20217 -1.94605 -0.36129 5.20217 -1.94605 1.50227 5.20449 -2.99908 0.12239 
5.20514 -2.89812 -0.02982 5.20514 -1.4145 1.1708 5.20993 -2.5161 -0.31173 
5.20993 -2.5161 1.45271 5.20993 -1.79652 -0.31173 5.20993 -1.79652 1.45271 
5.21445 -2.31375 -0.3677 5.21445 -2.31375 1.50868 5.21445 -1.99887 -0.3677 
5.21445 -1.99887 1.50868 5.21664 -2.81023 -0.11946 5.21664 -1.50239 1.26044 
5.22386 -2.71338 -0.19684 5.22386 -1.59925 1.33782 5.22409 -2.46662 -0.32543 
5.22409 -2.46662 1.46641 5.22409 -1.846 -0.32543 5.22409 -1.846 1.46641 
5.22501 -2.26162 -0.37147 5.22501 -2.26162 1.51245 5.22501 -2.051 -0.37147 
5.22501 -2.051 1.51245 5.22699 -2.60993 -0.26098 5.22699 -1.70269 -0.26098 
5.22699 -1.70269 1.40196 5.22767 -2.92948 0.02378 5.23399 -2.97118 0.09241 
5.23466 -2.20894 -0.37257 5.23466 -2.20894 1.51355 5.23466 -2.10369 -0.37257 
5.23466 -2.10369 1.51355 5.23735 -2.41626 -0.33659 5.23735 -2.41626 1.47757 
5.23735 -1.89637 -0.33659 5.23735 -1.89637 1.47757 5.24312 -2.15631 -0.37105 
5.24312 -2.15631 1.51203 5.24355 -2.84708 -0.06908 5.24355 -1.46554 1.21006 
5.24478 -2.56539 -0.27688 5.24478 -1.74723 -0.27688 5.24478 -1.74723 1.41786 
5.24968 -2.36516 -0.34517 5.24968 -2.36516 1.48615 5.24968 -1.94746 -0.34517 
5.24968 -1.94746 1.48615 5.25217 -2.75337 -0.15328 5.25217 -1.55925 1.29426 
5.2577 -2.65336 -0.22286 5.2577 -1.65926 -0.22286 5.2577 -1.65926 1.36384 
5.25975 -2.51671 -0.29272 5.25975 -2.51671 1.4337 5.25975 -1.79591 -0.29272 
5.25975 -1.79591 1.4337 5.26102 -2.31347 -0.35115 5.26102 -2.31347 1.49213 
5.26102 -1.99916 -0.35115 5.26102 -1.99916 1.49213 5.26189 -2.94188 0.06413 
5.26702 -2.88044 -0.01728 5.26702 -1.43218 1.15826 5.27136 -2.26133 -0.35452 
5.27136 -2.26133 1.4955 5.27136 -2.05129 -0.35452 5.27136 -2.05129 1.4955 
5.27402 -2.46677 -0.30606 5.27402 -2.46677 1.44704 5.27402 -1.84586 -0.30606 
5.27402 -1.84586 1.44704 5.27617 -2.60979 -0.24037 5.27617 -1.70283 -0.24037 
5.27617 -1.70283 1.38135 5.28007 -2.79216 -0.10475 5.28007 -1.52046 1.24573 
5.28067 -2.20889 -0.35527 5.28067 -2.20889 1.49625 5.28067 -2.10373 -0.35527 
5.28067 -2.10373 1.49625 5.2869 -2.69466 -0.18135 5.2869 -1.61796 1.32233 
5.28721 -2.41622 -0.31681 5.28721 -2.41622 1.45779 5.28721 -1.89641 -0.31681 
5.28721 -1.89641 1.45779 5.28891 -2.91066 0.03709 5.28891 -2.15631 -0.35339 
5.28891 -2.15631 1.49437 5.2937 -2.56506 -0.25582 5.2937 -1.74756 -0.25582 
5.2937 -1.74756 1.3968 5.30023 -2.36355 -0.32495 5.30023 -2.36355 1.46593 
5.30023 -1.94907 -0.32495 5.30023 -1.94907 1.46593 5.30478 -2.82704 -0.05504 
5.30478 -1.48558 1.19602 5.30619 -2.65228 -0.20025 5.30619 -1.66034 -0.20025 
5.30619 -1.66034 1.34123 5.30888 -2.51606 -0.27121 5.30888 -1.79656 -0.27121 
5.30888 -1.79656 1.41219 5.31144 -2.3117 -0.33043 5.31144 -2.3117 1.47141 
5.31144 -2.00093 -0.33043 5.31144 -2.00093 1.47141 5.31448 -2.73366 -0.13662 
5.31448 -1.57896 1.2776 5.32178 -2.25913 -0.33325 5.32178 -2.25913 1.47423 
5.32178 -2.05349 -0.33325 5.32178 -2.05349 1.47423 5.32248 -2.92113 0.07877 
5.3229 -2.46602 -0.28418 5.3229 -2.46602 1.42516 5.3229 -1.8466 -0.28418 
5.3229 -1.8466 1.42516 5.32452 -2.60839 -0.21732 5.32452 -1.70423 -0.21732 
5.32452 -1.70423 1.3583 5.32779 -2.85937 -0.00222 5.33093 -2.20659 -0.33345 
5.33093 -2.20659 1.47443 5.33093 -2.10603 -0.33345 5.33093 -2.10603 1.47443 
5.33379 -2.15631 -0.3335 5.33379 -2.15631 1.47448 5.33455 -2.69239 -0.15694 
5.33455 -1.62023 1.29792 5.3369 -2.41406 -0.29443 5.3369 -2.41406 1.43541 
5.3369 -1.89856 -0.29443 5.3369 -1.89856 1.43541 5.3403 -2.77019 -0.08886 
5.3403 -1.54244 1.22984 5.34152 -2.56357 -0.23242 5.34152 -1.74905 -0.23242 
5.34152 -1.74905 1.3734 5.34852 -2.8886 0.05268 5.34961 -2.36133 -0.30208 
5.34961 -2.36133 1.44306 5.34961 -1.95129 -0.30208 5.34961 -1.95129 1.44306 
5.35354 -2.64978 -0.17543 5.35354 -1.66284 1.31641 5.35659 -2.51434 -0.24743 
5.35659 -1.79828 -0.24743 5.35659 -1.79828 1.38841 5.36093 -2.3092 -0.30693 
5.36093 -2.3092 1.44791 5.36093 -2.00342 -0.30693 5.36093 -2.00342 1.44791 
5.36155 -2.73074 -0.10974 5.36155 -1.58188 1.25072 5.36427 -2.80408 -0.03827 
5.36427 -1.50854 1.17925 5.37095 -2.25663 -0.30926 5.37095 -2.25663 1.45024 
5.37095 -2.05599 -0.30926 5.37095 -2.05599 1.45024 5.37141 -2.60592 -0.19205 
5.37141 -1.7067 -0.19205 5.37141 -1.7067 1.33303 5.37177 -2.46337 -0.25956 
5.37177 -1.84925 -0.25956 5.37177 -1.84925 1.40054 5.37488 -2.20653 -0.31146 
5.37488 -2.20653 1.45244 5.37488 -2.10609 -0.31146 5.37488 -2.10609 1.45244 
5.37763 -2.15631 -0.31143 5.37763 -2.15631 1.45241 5.38146 -2.68913 -0.1297 
5.38146 -1.62349 1.27068 5.38559 -2.41118 -0.26931 5.38559 -2.41118 1.41029 
5.38559 -1.90144 -0.26931 5.38559 -1.90144 1.41029 5.38628 -2.8352 0.01492 
5.38636 -2.76585 -0.06034 5.38636 -1.54678 1.20132 5.3881 -2.56093 -0.20674 
5.3881 -1.7517 -0.20674 5.3881 -1.7517 1.34772 5.39768 -2.3585 -0.27662 
5.39768 -2.3585 1.4176 5.39768 -1.95412 -0.27662 5.39768 -1.95412 1.4176 
5.40044 -2.64594 -0.14785 5.40044 -1.66668 1.28883 5.40441 -2.51089 -0.22077 
5.40441 -1.80173 -0.22077 5.40441 -1.80173 1.36175 5.40727 -2.72613 -0.08087 
5.40727 -1.5865 1.22185 5.4088 -2.3062 -0.28095 5.4088 -2.3062 1.42193 
5.4088 -2.00642 -0.28095 5.4088 -2.00642 1.42193 5.4093 -2.79835 -0.00805 
5.4093 -1.51427 1.14903 5.41399 -2.25653 -0.28516 5.41399 -2.25653 1.42614 
5.41399 -2.05609 -0.28516 5.41399 -2.05609 1.42614 5.41792 -2.20637 -0.28722 
5.41792 -2.20637 1.4282 5.41792 -2.10625 -0.28722 5.41792 -2.10625 1.4282 
5.41811 -2.60177 -0.16405 5.41811 -1.71085 -0.16405 5.41811 -1.71085 1.30503 
5.41924 -2.4598 -0.23246 5.41924 -1.85283 -0.23246 5.41924 -1.85283 1.37344 
5.42033 -2.15631 -0.28724 5.42033 -2.15631 1.42822 5.42724 -2.68406 -0.10036 
5.42724 -1.62856 1.24134 5.43016 -2.82787 0.04656 5.43118 -2.75972 -0.02978 
5.43118 -1.55291 1.17076 5.43254 -2.40781 -0.24176 5.43254 -1.90482 -0.24176 
5.43254 -1.90482 1.38274 5.43332 -2.55713 -0.17885 5.43332 -1.75549 -0.17885 
5.43332 -1.75549 1.31983 5.44429 -2.35507 -0.24865 5.44429 -2.35507 1.38963 
5.44429 -1.95755 -0.24865 5.44429 -1.95755 1.38963 5.44587 -2.64065 -0.11813 
5.44587 -1.67197 1.25911 5.44942 -2.50683 -0.19245 5.44942 -1.80579 -0.19245 
5.44942 -1.80579 1.33343 5.45072 -2.30582 -0.25484 5.45072 -2.30582 1.39582 
5.45072 -2.00681 -0.25484 5.45072 -2.00681 1.39582 5.45152 -2.71983 -0.05007 
5.45152 -1.59279 1.19105 5.45283 -2.7907 0.02389 5.45283 -1.52192 1.11709 
5.4558 -2.25619 -0.25897 5.4558 -2.25619 1.39995 5.4558 -2.05643 -0.25897 
5.4558 -2.05643 1.39995 5.45949 -2.20631 -0.26102 5.45949 -2.20631 1.402 
5.45949 -2.10631 -0.26102 5.45949 -2.10631 1.402 5.4618 -2.15631 -0.26098 
5.4618 -2.15631 1.40196 5.46213 -2.59697 -0.13435 5.46213 -1.71566 -0.13435 
5.46213 -1.71566 1.27533 5.46419 -2.45522 -0.20368 5.46419 -1.8574 -0.20368 
5.46419 -1.8574 1.34466 5.47126 -2.67741 -0.0692 5.47126 -1.63521 1.21018 
5.47418 -2.75201 0.00254 5.47418 -1.56061 1.13844 5.47704 -2.5522 -0.14884 
5.47704 -1.76042 -0.14884 5.47704 -1.76042 1.28982 5.47725 -2.403 -0.2125 
5.47725 -1.90962 -0.2125 5.47725 -1.90962 1.35348 5.48543 -2.3549 -0.22014 
5.48543 -2.3549 1.36112 5.48543 -1.95773 -0.22014 5.48543 -1.95773 1.36112 
5.48869 -2.63487 -0.08657 5.49187 -2.30557 -0.22622 5.49187 -2.30557 1.3672 
5.49187 -2.00706 -0.22622 5.49187 -2.00706 1.3672 5.49317 -2.50151 -0.16186 
5.49317 -1.81111 -0.16186 5.49317 -1.81111 1.30284 5.49417 -2.71188 -0.01745 
5.49705 -2.25562 -0.23018 5.49705 -2.25562 1.37116 5.49705 -2.057 -0.23018 
5.49705 -2.057 1.37116 5.50072 -2.20567 -0.23209 5.50072 -2.20567 1.37307 
5.50072 -2.10695 -0.23209 5.50072 -2.10695 1.37307 5.50193 -2.15631 -0.23272 
5.50193 -2.15631 1.3737 5.50477 -2.59092 -0.10247 5.5065 -2.75972 0.04554 
5.50753 -2.44978 -0.17269 5.50753 -1.86284 -0.17269 5.50753 -1.86284 1.31367 
5.51274 -2.67041 -0.03602 5.51707 -2.4023 -0.18208 5.51707 -1.91032 -0.18208 
5.51707 -1.91032 1.32306 5.51915 -2.54615 -0.11679 5.51915 -1.76647 -0.11679 
5.52512 -2.35423 -0.18965 5.52512 -1.9584 -0.18965 5.52512 -1.9584 1.33063 
5.52679 -2.71983 0.0252 5.52984 -2.62771 -0.05312 5.53175 -2.3047 -0.19548 
5.53175 -2.3047 1.33646 5.53175 -2.00792 -0.19548 5.53175 -2.00792 1.33646 
5.535 -2.49518 -0.12938 5.535 -1.81744 -0.12938 5.5368 -2.2548 -0.19937 
5.5368 -2.2548 1.34035 5.5368 -2.05782 -0.19937 5.5368 -2.05782 1.34035 
5.53948 -2.20561 -0.20188 5.53948 -2.20561 1.34286 5.53948 -2.10701 -0.20188 
5.53948 -2.10701 1.34286 5.54062 -2.15631 -0.20252 5.54062 -2.15631 1.3435 
5.54545 -2.58387 -0.06873 5.54592 -2.67741 0.00546 5.54602 -2.44856 -0.14033 
5.54602 -1.86406 -0.14033 5.55553 -2.40099 -0.14961 5.55553 -1.91163 -0.14961 
5.55759 -2.72613 0.06945 5.55951 -2.53899 -0.08279 5.55951 -1.77363 -0.08279 
5.56326 -2.35306 -0.15725 5.56326 -1.95956 -0.15725 5.56329 -2.63487 -0.01197 
5.56987 -2.30345 -0.16295 5.56987 -2.30345 1.30393 5.56987 -2.00917 -0.16295 
5.572 -2.4932 -0.09528 5.572 -1.81942 -0.09528 5.57418 -2.25468 -0.16719 
5.57418 -2.25468 1.30817 5.57418 -2.05794 -0.16719 5.57689 -2.20544 -0.16965 
5.57689 -2.10718 -0.16965 5.57708 -2.68406 0.04948 5.57779 -2.15631 -0.17046 
5.57919 -2.59092 -0.02805 5.58289 -2.4466 -0.10617 5.58289 -1.86603 -0.10617 
5.59215 -2.39929 -0.11543 5.59215 -1.91333 -0.11543 5.59351 -2.54615 -0.04243 
5.59351 -1.76647 -0.04243 5.59485 -2.64065 0.03085 5.59975 -2.3514 -0.12303 
5.59975 -1.96122 -0.12303 5.60568 -2.30304 -0.12896 5.60568 -2.00958 -0.12896 
5.6061 -2.49518 -0.05828 5.6061 -1.81744 -0.05828 5.60993 -2.25433 -0.13321 
5.60993 -2.05829 -0.13321 5.61107 -2.59697 0.01459 5.61249 -2.20538 -0.13577 
5.61249 -2.10724 -0.13577 5.61334 -2.15631 -0.13662 5.61705 -2.44856 -0.0693 
5.61705 -1.86406 -0.0693 5.62457 -2.64594 0.07628 5.62556 -2.5522 -0.00032 
5.62556 -1.76042 -0.00032 5.62633 -2.40099 -0.07881 5.62633 -1.91163 -0.07881 
5.63397 -2.35306 -0.08654 5.63397 -1.95956 -0.08654 5.63858 -2.50151 -0.01645 
5.63967 -2.30345 -0.09315 5.63967 -2.00917 -0.09315 5.64077 -2.60177 0.05861 
5.64391 -2.25468 -0.09746 5.64391 -2.05794 -0.09746 5.64637 -2.20544 -0.10017 
5.64637 -2.10718 -0.10017 5.64718 -2.15631 -0.10107 5.64941 -2.44978 -0.03081 
5.65557 -2.55713 0.0434 5.6588 -2.4023 -0.04035 5.66637 -2.35423 -0.0484 
5.66877 -2.60592 0.10531 5.66917 -2.50683 0.0273 5.6722 -2.3047 -0.05503 
5.6722 -2.00792 -0.05503 5.67609 -2.2548 -0.06008 5.67609 -2.05782 -0.06008 
5.6786 -2.20561 -0.06276 5.6786 -2.10701 -0.06276 5.67924 -2.15631 -0.0639 
5.6804 -2.45522 0.01253 5.68346 -2.56093 0.08862 5.68922 -2.403 -0.00053 
5.69686 -2.3549 -0.00871 5.69749 -2.51089 0.07231 5.70294 -2.30557 -0.01515 
5.7069 -2.25562 -0.02033 5.70914 -2.56357 0.1352 5.70918 -2.4598 0.05748 
5.71848 -2.40781 0.04418 5.72415 -2.51434 0.12013 6.87387 -1.33032 1.29768 
6.88885 -1.38487 1.36033 6.89508 -1.5391 1.43296 6.90053 -1.33377 1.3455 
6.90116 -1.48977 1.42652 6.9088 -1.44166 1.41834 6.91456 -1.28374 1.3292 
6.91762 -1.38944 1.40528 6.91878 -1.68835 1.48172 6.91942 -1.63905 1.48058 
6.92193 -1.58986 1.4779 6.92582 -1.53996 1.47285 6.92885 -1.33783 1.39052 
6.93165 -1.49044 1.46621 6.93922 -1.44236 1.45816 6.94245 -1.28753 1.37442 
6.94861 -1.39488 1.44863 6.95084 -1.68835 1.51888 6.95165 -1.73748 1.51798 
6.95165 -1.63922 1.51798 6.95411 -1.78672 1.51527 6.95411 -1.58998 1.51527 
6.95725 -1.24289 1.3592 6.95835 -1.83549 1.51096 6.95835 -1.54121 1.51096 
6.95944 -1.34315 1.43426 6.96405 -1.8851 1.50435 6.96405 -1.4916 1.50435 
6.97169 -1.93303 1.49663 6.97169 -1.44367 1.49663 6.97246 -1.29246 1.41814 
6.98097 -1.9806 1.48711 6.98097 -1.3961 1.48711 6.98468 -1.68835 1.55443 
6.98553 -1.73742 1.55358 6.98553 -1.63928 1.55358 6.98695 -1.2477 1.40323 
6.98809 -1.78637 1.55103 6.98809 -1.59033 1.55103 6.99192 -2.02722 1.47609 
6.99192 -1.34948 1.47609 6.99234 -1.83508 1.54678 6.99234 -1.54162 1.54678 
6.99827 -1.88344 1.54084 6.99827 -1.49326 1.54084 7.00317 -1.20401 1.38696 
7.00451 -1.29851 1.46024 7.00587 -1.93133 1.53324 7.00587 -1.44537 1.53324 
7.01513 -1.97864 1.52398 7.01513 -1.39807 1.52398 7.01883 -1.25375 1.44586 
7.02023 -1.68835 1.58828 7.02113 -1.73748 1.58746 7.02113 -1.63922 1.58746 
7.02384 -1.78672 1.585 7.02384 -1.58998 1.585 7.02602 -2.02524 1.5131 
7.02602 -1.35146 1.5131 7.02815 -1.83549 1.58077 7.02815 -1.54121 1.58077 
7.03473 -1.2098 1.42978 7.03476 -1.8851 1.57506 7.03476 -1.4916 1.57506 
7.03851 -2.07103 1.50061 7.03851 -1.30567 1.50061 7.04249 -1.93303 1.56742 
7.04249 -1.44367 1.56742 7.052 -1.9806 1.55814 7.052 -1.3961 1.55814 
7.05257 -1.2608 1.48654 7.0574 -1.68835 0.07431 7.0574 -1.68835 1.62033 
7.05854 -1.73765 1.6197 7.05854 -1.63905 0.07495 7.05854 -1.63905 1.6197 
7.06122 -1.78684 1.61718 7.06122 -1.58986 0.07747 7.06122 -1.58986 1.61718 
7.06302 -2.02722 1.54719 7.06302 -1.34948 1.54719 7.06627 -1.83674 1.61329 
7.06627 -1.53996 0.08136 7.06627 -1.53996 1.61329 7.06818 -1.21695 1.47094 
7.0729 -1.88627 1.60746 7.0729 -1.49044 1.60746 7.07887 -2.07819 1.53461 
7.07887 -1.29851 1.53461 7.08095 -1.93434 1.5999 7.08095 -1.44236 1.5999 
7.08528 -1.17425 1.45383 7.09049 -1.98182 1.5905 7.09049 -1.39488 1.5905 
7.09325 -1.25375 1.52028 7.09609 -1.68835 0.04412 7.09609 -1.68835 1.65053 
7.0973 -1.73771 0.04474 7.0973 -1.73771 1.64991 7.0973 -1.63899 0.04474 
7.0973 -1.63899 1.64991 7.10097 -1.78766 0.04665 7.10097 -1.78766 1.64799 
7.10097 -1.58904 0.04665 7.10097 -1.58904 1.64799 7.10485 -2.03355 1.57968 
7.10485 -1.34315 1.57968 7.10615 -1.83761 0.05061 7.10615 -1.83761 1.64404 
7.10615 -1.5391 0.05061 7.10615 -1.5391 1.64404 7.10933 -1.2098 1.50438 
7.11259 -1.88694 0.05669 7.11259 -1.88694 1.63795 7.11259 -1.48977 1.63795 
7.12077 -1.93504 0.06433 7.12077 -1.93504 1.63032 7.12077 -1.44166 1.63032 
7.12098 -2.08424 0.12799 7.12098 -1.29246 1.56666 7.12676 -2.20945 0.20764 
7.12676 -1.16725 1.48701 7.13383 -1.98726 0.07315 7.13383 -1.98726 1.62149 
7.13383 -1.38944 1.62149 7.13589 -2.12901 0.14249 7.13589 -1.2477 1.55216 
7.13622 -1.68835 0.01585 7.13622 -1.68835 1.67879 7.13853 -1.73835 0.01582 
7.13853 -1.73835 1.67883 7.13853 -1.63835 0.01582 7.13853 -1.63835 1.67883 
7.14222 -1.78823 0.01787 7.14222 -1.78823 1.67678 7.14222 -1.58847 0.01787 
7.14222 -1.58847 1.67678 7.1465 -2.25187 0.22676 7.1473 -1.83786 0.02199 
7.1473 -1.83786 1.67266 7.1473 -1.53885 0.02199 7.1473 -1.53885 1.67266 
7.1486 -2.03887 0.08438 7.1486 -2.03887 1.61026 7.1486 -1.33783 1.61026 
7.15215 -2.17269 0.1587 7.15215 -1.20401 1.53595 7.15373 -1.88711 0.02818 
7.15373 -1.88711 1.66646 7.15373 -1.48959 0.02818 7.15373 -1.48959 1.66646 
7.1647 -2.08917 0.09798 7.1647 -1.28753 1.59667 7.16548 -1.93985 0.03508 
7.16548 -1.93985 1.65957 7.16548 -1.43686 1.65957 7.16684 -2.29176 0.24705 
7.17078 -2.2161 0.17648 7.17078 -1.1606 1.51817 7.17769 -1.68835 -0.0104 
7.17769 -1.68835 1.70505 7.17878 -1.99184 0.04438 7.17878 -1.99184 1.65027 
7.17878 -1.38487 1.65027 7.17991 -2.13381 0.11279 7.17991 -1.24289 1.58186 
7.1801 -1.73841 -0.01039 7.1801 -1.73841 1.70504 7.1801 -1.63829 -0.01039 
7.1801 -1.63829 1.70504 7.18403 -1.78857 -0.00832 7.18403 -1.78857 1.70297 
7.18403 -1.58813 -0.00832 7.18403 -1.58813 1.70297 7.18872 -2.33039 0.26878 
7.18922 -1.83824 -0.00412 7.18922 -1.83824 1.69877 7.18922 -1.53846 -0.00412 
7.18922 -1.53846 1.69877 7.19075 -2.25817 0.19597 7.19361 -2.04293 0.05606 
7.19361 -1.33377 1.63858 7.19758 -2.17798 0.12898 7.19758 -1.19872 1.56567 
7.20034 -1.89054 0.00021 7.20034 -1.89054 1.69444 7.20034 -1.48616 0.00021 
7.20034 -1.48616 1.69444 7.20992 -2.09297 0.0701 7.20992 -1.28374 1.62455 
7.21166 -2.29789 0.2165 7.21243 -1.94322 0.00753 7.21243 -1.94322 1.68712 
7.21243 -1.43348 1.68712 7.21656 -2.22117 0.14714 7.21656 -1.15553 1.54751 
7.22039 -1.68835 -0.0346 7.22039 -1.68835 1.72925 7.22314 -1.73857 -0.03463 
7.22314 -1.73857 1.72928 7.22314 -1.63813 -0.03463 7.22314 -1.63813 1.72928 
7.22625 -1.99541 0.01727 7.22625 -1.99541 1.67738 7.22625 -1.38129 1.67738 
7.22661 -2.13796 0.08479 7.22661 -1.23874 1.60986 7.22707 -1.78867 -0.03243 
7.22707 -1.78867 1.72708 7.22707 -1.58803 -0.03243 7.22707 -1.58803 1.72708 
7.23375 -2.33612 0.23856 7.23647 -2.26278 0.16709 7.23709 -1.84124 -0.0301 
7.23709 -1.84124 1.72475 7.23709 -1.53546 -0.0301 7.23709 -1.53546 1.72475 
7.24143 -2.04638 0.0294 7.24143 -1.33032 1.66524 7.24448 -2.18182 0.1014 
7.24448 -1.19488 1.59325 7.24841 -1.89337 -0.02525 7.24841 -1.89337 1.7199 
7.24841 -1.48333 -0.02525 7.24841 -1.48333 1.7199 7.2565 -2.09561 0.04442 
7.2565 -1.28109 1.65023 7.25772 -2.30223 0.18798 7.26112 -1.9461 -0.0176 
7.26112 -1.9461 1.71224 7.26112 -1.4306 1.71224 7.26347 -2.22443 0.11989 
7.26347 -1.15227 1.57475 7.26423 -1.68835 -0.05667 7.26423 -1.68835 1.75131 
7.26709 -1.73863 -0.05661 7.26709 -1.73863 1.75126 7.26709 -1.63807 -0.05661 
7.26709 -1.63807 1.75126 7.2735 -2.14043 0.05951 7.2735 -1.23627 1.63514 
7.27512 -1.99806 -0.00735 7.27512 -1.99806 1.702 7.27512 -1.37864 1.702 
7.27624 -1.79117 -0.05641 7.27624 -1.79117 1.75106 7.27624 -1.58553 -0.05641 
7.27624 -1.58553 1.75106 7.28354 -2.2657 0.14022 7.28658 -1.84374 -0.0536 
7.28658 -1.84374 1.74824 7.28658 -1.53297 -0.0536 7.28658 -1.53297 1.74824 
7.28914 -2.0481 0.00563 7.28914 -1.3286 1.68902 7.29183 -2.18432 0.07658 
7.29183 -1.19238 1.61807 7.29324 -2.35908 0.2218 7.29779 -1.89559 -0.04812 
7.29779 -1.89559 1.74277 7.29779 -1.48111 -0.04812 7.29779 -1.48111 1.74277 
7.30432 -2.0971 0.02101 7.30432 -1.2796 1.67364 7.30911 -1.68835 -0.07656 
7.30911 -1.68835 1.7712 7.31081 -1.94826 -0.03998 7.31081 -1.94826 1.73463 
7.31081 -1.42845 1.73463 7.31112 -2.2267 0.09548 7.31112 -1.15 1.59916 
7.31735 -1.74093 -0.07843 7.31735 -1.74093 1.77308 7.31735 -1.63577 -0.07843 
7.31735 -1.63577 1.77308 7.31795 -2.3242 0.17209 7.32185 -2.14183 0.03646 
7.32185 -1.23487 1.65819 7.324 -1.99881 -0.02923 7.324 -1.3779 1.72388 
7.32666 -1.79337 -0.07769 7.32666 -1.79337 1.77234 7.32666 -1.58333 -0.07769 
7.32666 -1.58333 1.77234 7.337 -1.84551 -0.07432 7.337 -1.84551 1.76897 
7.337 -1.5312 -0.07432 7.337 -1.5312 1.76897 7.33827 -2.04875 -0.01589 
7.33827 -1.32795 1.71053 7.34032 -2.1854 0.05397 7.34032 -1.1913 1.64068 
7.34585 -2.28541 0.12355 7.34834 -1.8972 -0.06833 7.34834 -1.8972 1.76298 
7.34834 -1.4795 -0.06833 7.34834 -1.4795 1.76298 7.35324 -2.09743 -5e-05 
7.35324 -1.27927 1.69469 7.3549 -1.68835 -0.09422 7.3549 -1.68835 1.78887 
7.36067 -1.9483 -0.05975 7.36067 -1.9483 1.7544 7.36067 -1.42841 1.7544 
7.36336 -1.74098 -0.09574 7.36336 -1.74098 1.79038 7.36336 -1.63573 -0.09574 
7.36336 -1.63573 1.79038 7.37103 -2.14197 0.01585 7.37103 -1.23473 1.67879 
7.37301 -1.79366 -0.09464 7.37301 -1.79366 1.78928 7.37301 -1.58304 -0.09464 
7.37301 -1.58304 1.78928 7.37393 -1.99866 -0.0486 7.37393 -1.37804 1.74324 
7.37416 -2.24542 0.08 7.37416 -1.13129 1.61465 7.38138 -2.34227 0.15737 
7.38357 -1.84579 -0.09087 7.38357 -1.84579 1.78552 7.38357 -1.53091 -0.09087 
7.38357 -1.53091 1.78552 7.38809 -2.04814 -0.0349 7.38809 -1.32856 1.72955 
7.39585 -1.89861 -0.08445 7.39585 -1.89861 1.7791 7.39585 -1.47809 -0.08445 
7.39585 -1.47809 1.7791 7.40151 -1.68835 -0.10962 7.40151 -1.68835 1.80426 
7.40311 -2.0966 -0.0187 7.40311 -1.2801 1.71335 7.40435 -2.20286 0.03945 
7.40435 -1.17384 1.6552 7.40841 -1.94964 -0.0754 7.40841 -1.94964 1.77005 
7.40841 -1.42706 1.77005 7.40973 -2.30241 0.11018 7.41042 -1.7411 -0.11082 
7.41042 -1.7411 1.80547 7.41042 -1.6356 -0.11082 7.41042 -1.6356 1.80547 
7.42014 -1.7937 -0.10929 7.42014 -1.7937 1.80394 7.42014 -1.583 -0.10929 
7.42014 -1.583 1.80394 7.42204 -2.00013 -0.06374 7.42204 -1.37657 1.75838 
7.43174 -1.84683 -0.10518 7.43174 -1.84683 1.79982 7.43174 -1.52987 -0.10518 
7.43174 -1.52987 1.79982 7.43572 -2.15853 0.00272 7.43572 -1.21817 1.69193 
7.43643 -2.04948 -0.04955 7.43643 -1.32722 1.7442 7.43916 -2.26142 0.06773 
7.43916 -1.11528 1.62692 7.44411 -1.8995 -0.09823 7.44411 -1.8995 1.79288 
7.44411 -1.4772 -0.09823 7.44411 -1.4772 1.79288 7.44673 -2.35763 0.14589 
7.44881 -1.68835 -0.12271 7.44881 -1.68835 1.81736 7.45714 -1.95053 -0.08873 
7.45714 -1.42617 1.78338 7.45791 -1.74114 -0.12351 7.45791 -1.74114 1.81815 
7.45791 -1.63556 -0.12351 7.45791 -1.63556 1.81815 7.46904 -1.7943 -0.12178 
7.46904 -1.7943 1.81643 7.46904 -1.5824 -0.12178 7.46904 -1.5824 1.81643 
7.4697 -2.21794 0.02866 7.4697 -1.15876 1.66599 7.47085 -2.00081 -0.07656 
7.47085 -1.37589 1.7712 7.47392 -2.10451 -0.03548 7.47392 -1.27219 1.73013 
7.47489 -2.31661 0.10017 7.48084 -1.84742 -0.11714 7.48084 -1.84742 1.81179 
7.48084 -1.52928 -0.11714 7.48084 -1.52928 1.81179 7.49298 -1.89985 -0.10962 
7.49298 -1.89985 1.80427 7.49298 -1.47685 -0.10962 7.49298 -1.47685 1.80427 
7.4967 -1.68835 -0.13346 7.4967 -1.68835 1.82811 7.50487 -2.27452 0.05899 
7.50621 -1.95081 -0.09961 7.50621 -1.4259 1.79425 7.50726 -2.16545 -0.01193 
7.50726 -1.21125 1.70658 7.50733 -1.74157 -0.13407 7.50733 -1.74157 1.82872 
7.50733 -1.63513 -0.13407 7.50733 -1.63513 1.82872 7.50795 -2.05635 -0.06415 
7.50795 -1.32035 1.75879 7.51851 -1.79464 -0.1318 7.51851 -1.79464 1.82644 
7.51851 -1.58206 -0.1318 7.51851 -1.58206 1.82644 7.5302 -1.84739 -0.12663 
7.5302 -1.84739 1.82128 7.5302 -1.52931 -0.12663 7.5302 -1.52931 1.82128 
7.54103 -2.32795 0.09355 7.54221 -2.22419 0.01636 7.54221 -1.15251 1.67829 
7.54236 -1.89968 -0.1186 7.54236 -1.89968 1.81325 7.54236 -1.47703 -0.1186 
7.54236 -1.47703 1.81325 7.54322 -2.00634 -0.08906 7.54322 -1.37037 1.78371 
7.54506 -1.68835 -0.14185 7.54506 -1.68835 1.8365 7.54589 -2.11019 -0.04753 
7.54589 -1.26651 1.74218 7.55585 -1.74161 -0.14196 7.55585 -1.74161 1.83661 
7.55585 -1.63509 -0.14196 7.55585 -1.63509 1.83661 7.56732 -1.79491 -0.13916 
7.56732 -1.79491 1.83381 7.56732 -1.58179 -0.13916 7.56732 -1.58179 1.83381 
7.57796 -2.27943 0.04878 7.57912 -1.95551 -0.10972 7.57912 -1.42119 1.80437 
7.57915 -1.84764 -0.13346 7.57915 -1.84764 1.82811 7.57915 -1.52906 -0.13346 
7.57915 -1.52906 1.82811 7.58041 -2.17016 -0.02184 7.58041 -1.20654 1.71649 
7.5809 -2.06097 -0.07401 7.5809 -1.31573 1.76866 7.59377 -1.68835 -0.14786 
7.59377 -1.68835 1.84251 7.60497 -1.74172 -0.14747 7.60497 -1.74172 1.84212 
7.60497 -1.63498 -0.14747 7.60497 -1.63498 1.84212 7.61554 -2.22751 0.00858 
7.61554 -1.14919 1.68607 7.6162 -2.3335 0.08701 7.61639 -2.01014 -0.09648 
7.61639 -1.36656 1.79113 7.61643 -1.79493 -0.14412 7.61643 -1.79493 1.83877 
7.61643 -1.58178 -0.14412 7.61643 -1.58178 1.83877 7.61686 -1.90147 -0.12682 
7.61686 -1.90147 1.82147 7.61686 -1.47523 -0.12682 7.61686 -1.47523 1.82147 
7.61864 -2.11361 -0.05479 7.61864 -1.26309 1.74944 7.64272 -1.68835 -0.15147 
7.64272 -1.68835 1.84612 7.65355 -2.28316 0.04437 7.65355 -1.09354 1.65028 
7.65356 -2.17252 -0.02682 7.65356 -1.20418 1.72146 7.654 -1.95673 -0.11525 
7.654 -1.41998 1.8099 7.654 -2.0633 -0.07895 7.654 -1.3134 1.7736 
7.65403 -1.84885 -0.13899 7.65403 -1.84885 1.83364 7.65403 -1.52785 -0.13899 
7.65403 -1.52785 1.83364 7.65403 -1.74175 -0.15053 7.65403 -1.74175 1.84518 
7.65403 -1.63495 -0.15053 7.65403 -1.63495 1.84518 7.69179 -2.22909 0.00613 
7.69179 -2.11475 -0.05721 7.69179 -2.01106 -0.09918 7.69179 -1.90208 -0.12957 
7.69179 -1.79523 -0.14695 7.69179 -1.79523 1.8416 7.69179 -1.68835 -0.15268 
7.69179 -1.68835 1.84732 7.69179 -1.58147 -0.14695 7.69179 -1.58147 1.8416 
7.69179 -1.47463 -0.12957 7.69179 -1.47463 1.82422 7.69179 -1.36565 1.79382 
7.69179 -1.26195 1.75186 7.69179 -1.14761 1.68852 7.72955 -1.74175 -0.15053 
7.72955 -1.74175 1.84518 7.72955 -1.63495 -0.15053 7.72955 -1.63495 1.84518 
7.72955 -1.84885 -0.13899 7.72955 -1.84885 1.83364 7.72955 -1.52785 -0.13899 
7.72955 -1.52785 1.83364 7.72958 -2.0633 -0.07895 7.72958 -1.3134 1.7736 
7.72958 -1.95673 -0.11525 7.72958 -1.41998 1.8099 7.73002 -2.17252 -0.02682 
7.73002 -1.20418 1.72146 7.73003 -2.28316 0.04437 7.73003 -1.09354 1.65028 
7.74086 -1.68835 -0.15147 7.74086 -1.68835 1.84612 7.76494 -2.11361 -0.05479 
7.76494 -1.26309 1.74944 7.76672 -1.90147 -0.12682 7.76672 -1.47523 -0.12682 
7.76672 -1.47523 1.82147 7.76715 -1.79493 -0.14412 7.76715 -1.79493 1.83877 
7.76715 -1.58178 -0.14412 7.76715 -1.58178 1.83877 7.76719 -2.01014 -0.09648 
7.76719 -1.36656 1.79113 7.76804 -2.22751 0.00858 7.76804 -1.14919 1.68607 
7.77861 -1.74172 -0.14747 7.77861 -1.74172 1.84212 7.77861 -1.63498 -0.14747 
7.77861 -1.63498 1.84212 7.78981 -1.68835 -0.14786 7.78981 -1.68835 1.84251 
7.80268 -2.06097 -0.07401 7.80268 -1.31573 1.76866 7.80317 -2.17016 -0.02184 
7.80317 -1.20654 1.71649 7.80443 -1.84764 -0.13346 7.80443 -1.84764 1.82811 
7.80443 -1.52906 -0.13346 7.80443 -1.52906 1.82811 7.80446 -1.95551 -0.10972 
7.80446 -1.42119 1.80437 7.80562 -2.27943 0.04878 7.80562 -1.09728 1.64587 
7.81626 -1.79491 -0.13916 7.81626 -1.79491 1.83381 7.81626 -1.58179 -0.13916 
7.81626 -1.58179 1.83381 7.82773 -1.74161 -0.14196 7.82773 -1.74161 1.83661 
7.82773 -1.63509 -0.14196 7.82773 -1.63509 1.83661 7.83769 -2.11019 -0.04753 
7.83769 -1.26651 1.74218 7.83852 -1.68835 -0.14185 7.83852 -1.68835 1.8365 
7.84036 -2.00634 -0.08906 7.84036 -1.37037 1.78371 7.84122 -1.89968 -0.1186 
7.84122 -1.47703 -0.1186 7.84122 -1.47703 1.81325 7.84137 -2.22419 0.01636 
7.84137 -1.15251 1.67829 7.85338 -1.84739 -0.12663 7.85338 -1.84739 1.82128 
7.85338 -1.52931 -0.12663 7.85338 -1.52931 1.82128 7.86507 -1.79464 -0.1318 
7.86507 -1.79464 1.82644 7.86507 -1.58206 -0.1318 7.86507 -1.58206 1.82644 
7.87563 -2.05635 -0.06415 7.87563 -1.32035 1.75879 7.87625 -1.74157 -0.13407 
7.87625 -1.74157 1.82872 7.87625 -1.63513 -0.13407 7.87625 -1.63513 1.82872 
7.87632 -2.16545 -0.01193 7.87632 -1.21125 1.70658 7.87737 -1.95081 -0.09961 
7.87737 -1.4259 1.79425 7.87871 -2.27452 0.05899 7.87871 -1.10218 1.63566 
7.88688 -1.68835 -0.13346 7.88688 -1.68835 1.82811 7.8906 -1.89985 -0.10962 
7.8906 -1.47685 -0.10962 7.8906 -1.47685 1.80427 7.90274 -1.84742 -0.11714 
7.90274 -1.84742 1.81179 7.90274 -1.52928 -0.11714 7.90274 -1.52928 1.81179 
7.90966 -2.10451 -0.03548 7.90966 -1.27219 1.73013 7.91273 -2.00081 -0.07656 
7.91273 -1.37589 1.7712 7.91388 -2.21794 0.02866 7.91388 -1.15876 1.66599 
7.91454 -1.7943 -0.12178 7.91454 -1.7943 1.81643 7.91454 -1.5824 -0.12178 
7.91454 -1.5824 1.81643 7.92567 -1.74114 -0.12351 7.92567 -1.74114 1.81815 
7.92567 -1.63556 -0.12351 7.92567 -1.63556 1.81815 7.92644 -1.95053 -0.08873 
7.92644 -1.42617 1.78338 7.93477 -1.68835 -0.12271 7.93477 -1.68835 1.81736 
7.93947 -1.8995 -0.09823 7.93947 -1.4772 -0.09823 7.93947 -1.4772 1.79288 
7.94442 -2.26142 0.06773 7.94442 -1.11528 1.62692 7.94715 -2.04948 -0.04955 
7.94715 -1.32722 1.7442 7.94786 -2.15853 0.00272 7.94786 -1.21817 1.69193 
7.95184 -1.84683 -0.10518 7.95184 -1.52987 -0.10518 7.95184 -1.52987 1.79982 
7.96154 -2.00013 -0.06374 7.96154 -1.37657 1.75838 7.96344 -1.7937 -0.10929 
7.96344 -1.7937 1.80394 7.96344 -1.583 -0.10929 7.96344 -1.583 1.80394 
7.97316 -1.7411 -0.11082 7.97316 -1.7411 1.80547 7.97316 -1.6356 -0.11082 
7.97316 -1.6356 1.80547 7.97517 -1.94964 -0.0754 7.97517 -1.42706 1.77005 
7.97923 -2.20286 0.03945 7.97923 -1.17384 1.6552 7.98047 -2.0966 -0.0187 
7.98047 -1.2801 1.71335 7.98207 -1.68835 -0.10962 7.98207 -1.68835 1.80426 
7.98773 -1.89861 -0.08445 7.98773 -1.47809 -0.08445 7.98773 -1.47809 1.7791 
7.99549 -2.04814 -0.0349 7.99549 -1.32856 1.72955 8.00001 -1.84579 -0.09087 
8.00001 -1.53091 -0.09087 8.00001 -1.53091 1.78552 8.00942 -2.24542 0.08 
8.00942 -1.13129 1.61465 8.00965 -1.99866 -0.0486 8.00965 -1.37804 1.74324 
8.01057 -1.79366 -0.09464 8.01057 -1.79366 1.78928 8.01057 -1.58304 -0.09464 
8.01057 -1.58304 1.78928 8.01255 -2.14197 0.01585 8.01255 -1.23473 1.67879 
8.02022 -1.74098 -0.09574 8.02022 -1.74098 1.79038 8.02022 -1.63573 -0.09574 
8.02022 -1.63573 1.79038 8.02291 -1.9483 -0.05975 8.02291 -1.42841 1.7544 
8.02868 -1.68835 -0.09422 8.02868 -1.68835 1.78887 8.03034 -2.09743 -5e-05 
8.03034 -1.27927 1.69469 8.03524 -1.8972 -0.06833 8.03524 -1.4795 -0.06833 
8.03524 -1.4795 1.76298 8.03773 -1.09129 1.57109 8.04326 -2.1854 0.05397 
8.04326 -1.1913 1.64068 8.04531 -2.04875 -0.01589 8.04531 -1.32795 1.71053 
8.04658 -1.84551 -0.07432 8.04658 -1.5312 -0.07432 8.04658 -1.5312 1.76897 
8.05692 -1.79337 -0.07769 8.05692 -1.79337 1.77234 8.05692 -1.58333 -0.07769 
8.05692 -1.58333 1.77234 8.05958 -1.99881 -0.02923 8.05958 -1.3779 1.72388 
8.06173 -2.14183 0.03646 8.06173 -1.23487 1.65819 8.06623 -1.74093 -0.07843 
8.06623 -1.74093 1.77308 8.06623 -1.63577 -0.07843 8.06623 -1.63577 1.77308 
8.07246 -2.2267 0.09548 8.07246 -1.15 1.59916 8.07277 -1.94826 -0.03998 
8.07277 -1.42845 -0.03998 8.07277 -1.42845 1.73463 8.07447 -1.68835 -0.07656 
8.07447 -1.68835 1.7712 8.07926 -2.0971 0.02101 8.07926 -1.2796 1.67364 
8.08579 -1.89559 -0.04812 8.08579 -1.48111 -0.04812 8.08579 -1.48111 1.74277 
8.09175 -2.18432 0.07658 8.09444 -2.0481 0.00563 8.09444 -1.3286 1.68902 
8.097 -1.84374 -0.0536 8.097 -1.53297 -0.0536 8.097 -1.53297 1.74824 
8.10734 -1.79117 -0.05641 8.10734 -1.79117 1.75106 8.10734 -1.58553 -0.05641 
8.10734 -1.58553 1.75106 8.10846 -1.99806 -0.00735 8.11008 -2.14043 0.05951 
8.11649 -1.73863 -0.05661 8.11649 -1.73863 1.75126 8.11649 -1.63807 -0.05661 
8.11649 -1.63807 1.75126 8.11935 -1.68835 -0.05667 8.11935 -1.68835 1.75131 
8.12011 -2.22443 0.11989 8.12246 -1.9461 -0.0176 8.12246 -1.4306 -0.0176 
8.12708 -2.09561 0.04442 8.13517 -1.89337 -0.02525 8.13517 -1.48333 -0.02525 
8.1391 -2.18182 0.1014 8.14215 -2.04638 0.0294 8.14649 -1.84124 -0.0301 
8.14649 -1.53546 -0.0301 8.15651 -1.78867 -0.03243 8.15651 -1.78867 1.72708 
8.15651 -1.58803 -0.03243 8.15697 -2.13796 0.08479 8.15733 -1.99541 0.01727 
8.16044 -1.73857 -0.03463 8.16044 -1.73857 1.72928 8.16044 -1.63813 -0.03463 
8.16319 -1.68835 -0.0346 8.17115 -1.94322 0.00753 8.17115 -1.43348 0.00753 
8.17366 -2.09297 0.0701 8.18324 -1.89054 0.00021 8.18324 -1.48616 0.00021 
8.186 -2.17798 0.12898 8.18997 -2.04293 0.05606 8.19436 -1.83824 -0.00412 
8.19436 -1.53846 -0.00412 8.19955 -1.78857 -0.00832 8.19955 -1.58813 -0.00832 
8.20348 -1.73841 -0.01039 8.20348 -1.63829 -0.01039 8.20367 -2.13381 0.11279 
8.2048 -1.99184 0.04438 8.20589 -1.68835 -0.0104 8.2181 -1.93985 0.03508 
8.2181 -1.43686 0.03508 8.21888 -2.08917 0.09798 8.22985 -1.88711 0.02818 
8.22985 -1.48959 0.02818 8.23143 -2.17269 0.1587 8.23498 -2.03887 0.08438 
8.23628 -1.83786 0.02199 8.23628 -1.53885 0.02199 8.24136 -1.78823 0.01787 
8.24136 -1.58847 0.01787 8.24505 -1.73835 0.01582 8.24505 -1.63835 0.01582 
8.24736 -1.68835 0.01585 8.24769 -2.12901 0.14249 8.24975 -1.98726 0.07315 
8.2626 -2.08424 0.12799 8.26281 -1.93504 0.06433 8.26281 -1.44166 0.06433 
8.27099 -1.88694 0.05669 8.27099 -1.48977 0.05669 8.27425 -2.16691 0.19027 
8.27743 -1.83761 0.05061 8.27743 -1.5391 0.05061 8.27873 -2.03355 0.11497 
8.28261 -1.78766 0.04665 8.28261 -1.58904 0.04665 8.28628 -1.73771 0.04474 
8.28628 -1.63899 0.04474 8.28749 -1.68835 0.04412 8.29033 -2.12296 0.17436 
8.29309 -1.98182 0.10415 8.30263 -1.93434 0.09475 8.30471 -2.07819 0.16004 
8.31068 -1.88627 0.08719 8.3154 -2.15975 0.22371 8.31731 -1.83674 0.08136 
8.32056 -2.02722 0.14745 8.32236 -1.78684 0.07747 8.32504 -1.73765 0.07495 
8.32618 -1.68835 0.07431 8.33101 -2.11591 0.20811 8.33158 -1.9806 0.13651 
8.34109 -1.93303 0.12723 8.34507 -2.07103 0.19404 8.34882 -1.8851 0.11958 
8.35756 -2.02524 0.18155 8.36475 -2.12296 0.24879 8.36845 -1.97864 0.17067 
8.37907 -2.07819 0.23441 4.63412 -0.48761 0.81534 4.63979 -0.59414 0.89129 
4.6491 -0.54215 0.87798 4.64913 -0.43837 0.80027 4.65533 -0.69638 0.95061 
4.66078 -0.49106 0.86316 4.66141 -0.64705 0.94417 4.66905 -0.59894 0.936 
4.67481 -0.44102 0.84685 4.67787 -0.54673 0.92293 4.67903 -0.84563 0.99937 
4.67967 -0.89494 0.99823 4.67967 -0.79633 0.99823 4.68219 -0.74715 0.99555 
4.68608 -0.69724 0.9905 4.6891 -0.49512 0.90817 4.68951 -0.39603 0.83016 
4.6919 -0.64772 0.98386 4.69947 -0.59964 0.97582 4.7027 -0.44481 0.89207 
4.70887 -0.55216 0.96628 4.71109 -0.84563 1.03654 4.71191 -0.89476 1.03564 
4.71191 -0.79651 1.03564 4.71437 -0.944 1.03293 4.71437 -0.74726 1.03293 
4.7175 -0.40018 0.87686 4.7186 -0.99277 1.02861 4.7186 -0.69849 1.02861 
4.71969 -0.50043 0.95192 4.7243 -1.04238 1.022 4.7243 -0.64888 1.022 
4.73195 -1.09031 1.01428 4.73195 -0.60096 1.01428 4.73271 -0.44974 0.93579 
4.7337 -0.356 0.85919 4.74122 -1.13788 1.00477 4.74122 -0.55339 1.00477 
4.74493 -0.84563 1.07208 4.74579 -0.8947 1.07123 4.74579 -0.79657 1.07123 
4.7472 -0.40498 0.92088 4.74834 -0.94365 1.06868 4.74834 -0.74762 -0.33872 
4.74834 -0.74762 1.06868 4.75217 -1.1845 0.99374 4.75217 -0.50676 0.99374 
4.75259 -0.99236 1.06443 4.75259 -0.6989 1.06443 4.75852 -1.04072 1.0585 
4.75852 -0.65054 1.0585 4.76342 -0.36129 0.90462 4.76476 -1.23547 0.97789 
4.76476 -0.45579 0.97789 4.76613 -1.08861 1.05089 4.76613 -0.60265 1.05089 
4.77538 -1.13592 1.04164 4.77538 -0.55535 1.04164 4.77908 -0.41103 0.96351 
4.78048 -0.84563 -0.37597 4.78048 -0.84563 1.10593 4.7812 -0.31788 0.88598 
4.78138 -0.89476 -0.37516 4.78138 -0.89476 1.10511 4.78138 -0.79651 -0.37516 
4.78138 -0.79651 1.10511 4.78409 -0.944 -0.3727 4.78409 -0.944 1.10265 
4.78409 -0.74726 -0.3727 4.78409 -0.74726 1.10265 4.78627 -1.18252 1.03075 
4.78627 -0.50874 1.03075 4.78841 -0.99277 1.09842 4.78841 -0.69849 -0.36847 
4.78841 -0.69849 1.09842 4.79498 -0.36708 0.94744 4.79501 -1.04238 1.09272 
4.79501 -0.64888 1.09272 4.79876 -1.22832 1.01826 4.79876 -0.46295 1.01826 
4.80068 -0.27582 0.86602 4.80274 -1.09031 1.08507 4.80274 -0.60096 1.08507 
4.81225 -1.13788 1.07579 4.81225 -0.55339 1.07579 4.81236 -0.32453 0.93001 
4.81282 -0.41808 1.00419 4.81765 -0.84563 -0.40803 4.81765 -0.84563 1.13799 
4.81879 -0.89494 -0.4074 4.81879 -0.89494 1.13735 4.81879 -0.79633 -0.4074 
4.81879 -0.79633 1.13735 4.82147 -0.94412 -0.40488 4.82147 -0.94412 1.13483 
4.82147 -0.74715 -0.40488 4.82147 -0.74715 1.13483 4.82327 -1.1845 -0.33489 
4.82327 -1.1845 1.06485 4.82327 -0.50676 1.06485 4.82652 -0.99402 -0.40099 
4.82652 -0.99402 1.13094 4.82652 -0.69724 -0.40099 4.82652 -0.69724 1.13094 
4.82843 -0.37424 0.98859 4.83148 -0.28211 0.91027 4.83315 -1.04355 -0.39516 
4.83315 -1.04355 1.12511 4.83315 -0.64772 1.12511 4.83912 -1.23547 -0.3223 
4.83912 -1.23547 1.05226 4.83912 -0.45579 1.05226 4.8412 -1.09162 -0.38759 
4.8412 -1.09162 1.11755 4.8412 -0.59964 1.11755 4.84554 -1.35974 -0.24153 
4.84554 -0.33153 0.97148 4.85074 -1.1391 -0.3782 4.85074 -1.1391 1.10815 
4.85074 -0.55216 1.10815 4.85177 -1.44904 -0.15998 4.85177 -0.24223 0.88993 
4.85351 -1.28024 -0.30798 4.85351 -0.41103 1.03794 4.85634 -0.84563 -0.43823 
4.85634 -0.84563 1.16818 4.85755 -0.89499 -0.43761 4.85755 -0.89499 1.16756 
4.85755 -0.79627 -0.43761 4.85755 -0.79627 1.16756 4.86122 -0.94494 -0.43569 
4.86122 -0.94494 1.16565 4.86122 -0.74632 -0.43569 4.86122 -0.74632 1.16565 
4.8641 -1.4012 -0.22296 4.8641 -0.29006 0.95291 4.8651 -1.19083 -0.36738 
4.8651 -1.19083 1.09733 4.8651 -0.50043 1.09733 4.86641 -0.99489 -0.43174 
4.86641 -0.99489 1.16169 4.86641 -0.69638 -0.43174 4.86641 -0.69638 1.16169 
4.86958 -1.32419 -0.29208 4.86958 -0.36708 1.02204 4.87284 -1.04422 -0.42565 
4.87284 -1.04422 1.15561 4.87284 -0.64705 -0.42565 4.87284 -0.64705 1.15561 
4.88102 -1.09233 -0.41802 4.88102 -1.09233 1.14797 4.88102 -0.59894 1.14797 
4.88123 -1.24153 -0.35436 4.88123 -1.24153 1.08431 4.88123 -0.44974 1.08431 
4.88409 -1.44133 -0.20298 4.88409 -0.24993 0.93293 4.88701 -1.36673 -0.27471 
4.88701 -0.32453 1.00466 4.89409 -1.14454 -0.40919 4.89409 -1.14454 1.13915 
4.89409 -0.54673 1.13915 4.89614 -1.28629 -0.33986 4.89614 -1.28629 1.06981 
4.89614 -0.40498 1.06981 4.89647 -0.84563 -0.46649 4.89647 -0.84563 1.19645 
4.89878 -0.89563 -0.46653 4.89878 -0.89563 1.19648 4.89878 -0.79563 -0.46653 
4.89878 -0.79563 1.19648 4.90248 -0.94551 -0.46448 4.90248 -0.94551 1.19444 
4.90248 -0.74575 -0.46448 4.90248 -0.74575 1.19444 4.90544 -1.48003 -0.18162 
4.90544 -0.21124 0.91158 4.90675 -1.40916 -0.25558 4.90675 -0.28211 0.98554 
4.90755 -0.99514 -0.46036 4.90755 -0.99514 1.19031 4.90755 -0.69613 -0.46036 
4.90755 -0.69613 1.19031 4.90885 -1.19615 -0.39796 4.90885 -1.19615 1.12792 
4.90885 -0.49512 1.12792 4.9124 -1.32997 -0.32365 4.9124 -0.36129 1.0536 
4.91398 -1.04439 -0.45416 4.91398 -1.04439 1.18412 4.91398 -0.64688 -0.45416 
4.91398 -0.64688 1.18412 4.92495 -1.24646 -0.38437 4.92495 -1.24646 1.11432 
4.92495 -0.44481 1.11432 4.92573 -1.09713 -0.44727 4.92573 -1.09713 1.17722 
4.92573 -0.59414 -0.44727 4.92573 -0.59414 1.17722 4.92709 -1.44904 -0.2353 
4.92709 -0.24223 0.96525 4.92811 -0.17407 0.88891 4.93104 -1.37338 -0.30587 
4.93104 -0.31788 1.03582 4.93794 -0.84563 -0.49275 4.93794 -0.84563 1.22271 
4.93903 -1.14912 -0.43797 4.93903 -1.14912 1.16792 4.93903 -0.54215 1.16792 
4.94016 -1.29109 -0.36956 4.94016 -1.29109 1.09952 4.94016 -0.40018 1.09952 
4.94035 -0.89569 -0.49274 4.94035 -0.89569 1.22269 4.94035 -0.79558 -0.49274 
4.94035 -0.79558 1.22269 4.94428 -0.94585 -0.49067 4.94428 -0.94585 1.22062 
4.94428 -0.74541 -0.49067 4.94428 -0.74541 1.22062 4.94897 -1.48767 -0.21356 
4.94897 -0.2036 0.94352 4.94947 -0.99552 -0.48647 4.94947 -0.99552 1.21642 
4.94947 -0.69574 -0.48647 4.94947 -0.69574 1.21642 4.951 -1.41545 -0.28638 
4.951 -0.27582 1.01633 4.95386 -1.20021 -0.42628 4.95386 -1.20021 1.15624 
4.95386 -0.49106 1.15624 4.95783 -1.33527 -0.35336 4.95783 -0.356 1.08332 
4.96059 -1.04782 -0.48214 4.96059 -1.04782 1.21209 4.96059 -0.64345 -0.48214 
4.96059 -0.64345 1.21209 4.97017 -1.25025 -0.41225 4.97017 -1.25025 1.14221 
4.97017 -0.44102 1.14221 4.97191 -1.45517 -0.26585 4.97191 -0.2361 0.9958 
4.97199 -0.16674 0.92055 4.97268 -1.1005 -0.47482 4.97268 -1.1005 1.20477 
4.97268 -0.59076 -0.47482 4.97268 -0.59076 1.20477 4.97681 -1.37845 -0.33521 
4.97681 -0.31281 1.06516 4.98064 -0.84563 -0.51694 4.98064 -0.84563 1.2469 
4.98339 -0.89586 -0.51698 4.98339 -0.89586 1.24693 4.98339 -0.79541 -0.51698 
4.98339 -0.79541 1.24693 4.9865 -1.15269 -0.46508 4.9865 -1.15269 1.19503 
4.9865 -0.53857 1.19503 4.98686 -1.29524 -0.39756 4.98686 -1.29524 1.12751 
4.98686 -0.39603 1.12751 4.98732 -0.94595 -0.51478 4.98732 -0.94595 1.24473 
4.98732 -0.74531 -0.51478 4.98732 -0.74531 1.24473 4.994 -1.4934 -0.24378 
4.994 -0.19786 0.97374 4.99672 -1.42006 -0.31526 4.99672 -0.2712 1.04521 
4.99734 -0.99852 -0.51245 4.99734 -0.99852 1.2424 4.99734 -0.69275 -0.51245 
4.99734 -0.69275 1.2424 5.00168 -1.20366 -0.45294 5.00168 -1.20366 1.1829 
5.00168 -0.48761 1.1829 5.00473 -1.3391 -0.38095 5.00473 -0.35217 1.1109 
5.00866 -1.05065 -0.5076 5.00866 -1.05065 1.23755 5.00866 -0.64062 -0.5076 
5.00866 -0.64062 1.23755 5.00975 -0.11334 0.88279 5.01675 -1.25289 -0.43793 
5.01675 -1.25289 1.16789 5.01675 -0.43837 1.16789 5.01797 -1.45951 -0.29437 
5.01797 -0.23176 1.02432 5.02137 -1.10338 -0.49994 5.02137 -1.10338 1.2299 
5.02137 -0.58788 -0.49994 5.02137 -0.58788 1.2299 5.02372 -1.38172 -0.36245 
5.02372 -0.30955 1.09241 5.02449 -0.84563 -0.53901 5.02449 -0.84563 1.26897 
5.02734 -0.89591 -0.53896 5.02734 -0.89591 1.26891 5.02734 -0.79536 -0.53896 
5.02734 -0.79536 1.26891 5.03048 -0.14258 0.93769 5.03375 -1.29772 -0.42284 
5.03375 -1.29772 1.15279 5.03375 -0.39355 1.15279 5.03537 -1.15535 -0.48969 
5.03537 -1.15535 1.21965 5.03537 -0.53592 -0.48969 5.03537 -0.53592 1.21965 
5.03579 -0.08082 0.8567 5.03649 -0.94846 -0.53876 5.03649 -0.94846 1.26872 
5.03649 -0.74281 -0.53876 5.03649 -0.74281 1.26872 5.04379 -1.42298 -0.34213 
5.04379 -0.26828 1.07208 5.04683 -1.00102 -0.53594 5.04683 -1.00102 1.2659 
5.04683 -0.69025 -0.53594 5.04683 -0.69025 1.2659 5.04939 -1.20538 -0.47672 
5.04939 -1.20538 1.20668 5.04939 -0.48589 1.20668 5.05208 -1.3416 -0.40576 
5.05208 -1.3416 1.13572 5.05208 -0.34966 1.13572 5.05349 -1.51636 -0.26055 
5.05349 -0.17491 0.9905 5.05804 -1.05287 -0.53047 5.05804 -1.05287 1.26042 
5.05804 -0.63839 -0.53047 5.05804 -0.63839 1.26042 5.06457 -1.25438 -0.46133 
5.06457 -1.25438 1.19129 5.06457 -0.43688 1.19129 5.06936 -0.84563 -0.5589 
5.06936 -0.84563 1.28886 5.06936 -0.09129 0.89838 5.07106 -1.10554 -0.52233 
5.07106 -1.10554 1.25228 5.07106 -0.58573 -0.52233 5.07106 -0.58573 1.25228 
5.07137 -1.38399 -0.38686 5.07137 -0.30728 1.11682 5.0776 -0.89822 -0.56078 
5.0776 -0.89822 1.29074 5.0776 -0.79305 -0.56078 5.0776 -0.79305 1.29074 
5.07821 -1.48148 -0.31026 5.07821 -0.20979 1.04021 5.0821 -1.29911 -0.44589 
5.0821 -1.29911 1.17584 5.0821 -0.39216 1.17584 5.08425 -1.15609 -0.51158 
5.08425 -1.15609 1.24153 5.08425 -0.53518 -0.51158 5.08425 -0.53518 1.24153 
5.08691 -0.95065 -0.56004 5.08691 -0.95065 1.28999 5.08691 -0.74061 -0.56004 
5.08691 -0.74061 1.28999 5.09125 -1.56976 -0.22279 5.09125 -0.1215 0.95274 
5.09638 -0.06007 0.87133 5.09725 -1.00279 -0.55667 5.09725 -1.00279 1.28662 
5.09725 -0.68848 -0.55667 5.09725 -0.68848 1.28662 5.09852 -1.20603 -0.49823 
5.09852 -1.20603 1.22819 5.09852 -0.48523 -0.49823 5.09852 -0.48523 1.22819 
5.10057 -1.34268 -0.42838 5.10057 -1.34268 1.15833 5.10057 -0.34858 1.15833 
5.1061 -1.44269 -0.35879 5.1061 -0.24857 1.08875 5.1086 -1.05448 -0.55068 
5.1086 -1.05448 1.28063 5.1086 -0.63679 -0.55068 5.1086 -0.63679 1.28063 
5.11349 -1.25471 -0.48239 5.11349 -1.25471 1.21235 5.11349 -0.43655 1.21235 
5.11472 -1.5364 -0.2746 5.11472 -0.15486 1.00455 5.11515 -0.84563 -0.57657 
5.11515 -0.84563 1.30652 5.12092 -1.10558 -0.5421 5.12092 -1.10558 1.27205 
5.12092 -0.58569 -0.5421 5.12092 -0.58569 1.27205 5.12361 -0.89826 -0.57808 
5.12361 -0.89826 1.30804 5.12361 -0.79301 -0.57808 5.12361 -0.79301 1.30804 
5.1306 -0.07247 0.91169 5.13128 -1.29925 -0.46649 5.13128 -1.29925 1.19645 
5.13128 -0.39201 1.19645 5.13326 -0.95094 -0.57698 5.13326 -0.95094 1.30694 
5.13326 -0.74032 -0.57698 5.13326 -0.74032 1.30694 5.13418 -1.15594 -0.53094 
5.13418 -1.15594 1.2609 5.13418 -0.53533 -0.53094 5.13418 -0.53533 1.2609 
5.13441 -1.4027 -0.40235 5.13441 -0.28857 1.1323 5.14163 -1.49956 -0.32497 
5.14163 -0.19171 1.05493 5.14382 -1.00308 -0.57322 5.14382 -1.00308 1.30317 
5.14382 -0.68819 -0.57322 5.14382 -0.68819 1.30317 5.14834 -1.20542 -0.51725 
5.14834 -1.20542 1.2472 5.14834 -0.48585 -0.51725 5.14834 -0.48585 1.2472 
5.15313 -1.58744 -0.23534 5.15313 -0.10383 0.96529 5.1561 -1.0559 -0.5668 
5.1561 -1.0559 1.29676 5.1561 -0.63537 -0.5668 5.1561 -0.63537 1.29676 
5.16176 -0.84563 -0.59196 5.16176 -0.84563 1.32192 5.16337 -1.25388 -0.50105 
5.16337 -1.25388 1.231 5.16337 -0.43738 -0.50105 5.16337 -0.43738 1.231 
5.1646 -1.36014 -0.44289 5.1646 -1.36014 1.17285 5.1646 -0.33112 1.17285 
5.16866 -1.10692 -0.55775 5.16866 -1.10692 1.2877 5.16866 -0.58434 -0.55775 
5.16866 -0.58434 1.2877 5.16998 -1.45969 -0.37216 5.16998 -0.23158 1.10212 
5.17067 -0.89838 -0.59317 5.17067 -0.89838 1.32313 5.17067 -0.79288 -0.59317 
5.17067 -0.79288 1.32313 5.17942 -1.55299 -0.28719 5.17942 -0.13827 1.01714 
5.18039 -0.95098 -0.59164 5.18039 -0.95098 1.32159 5.18039 -0.74029 -0.59164 
5.18039 -0.74029 1.32159 5.1823 -1.15741 -0.54608 5.1823 -1.15741 1.27604 
5.1823 -0.53385 -0.54608 5.1823 -0.53385 1.27604 5.19199 -1.00412 -0.58752 
5.19199 -1.00412 1.31748 5.19199 -0.68715 -0.58752 5.19199 -0.68715 1.31748 
5.19597 -1.31581 -0.47963 5.19597 -1.31581 1.20958 5.19597 -0.37545 -0.47963 
5.19597 -0.37545 1.20958 5.19669 -1.20676 -0.5319 5.19669 -1.20676 1.26185 
5.19669 -0.48451 -0.5319 5.19669 -0.48451 1.26185 5.19941 -1.4187 -0.41462 
5.19941 -0.27256 1.14457 5.20436 -1.05678 -0.58058 5.20436 -1.05678 1.31053 
5.20436 -0.63448 -0.58058 5.20436 -0.63448 1.31053 5.20698 -1.51491 -0.33646 
5.20698 -0.17636 1.06641 5.20906 -0.84563 -0.60505 5.20906 -0.84563 1.33501 
5.21739 -1.10781 -0.57108 5.21739 -1.10781 1.30103 5.21739 -0.58345 -0.57108 
5.21739 -0.58345 1.30103 5.21816 -0.89842 -0.60585 5.21816 -0.89842 1.33581 
5.21816 -0.79284 -0.60585 5.21816 -0.79284 1.33581 5.21877 -1.60203 -0.24612 
5.21877 -0.08923 0.97608 5.22929 -0.95159 -0.60412 5.22929 -0.95159 1.33408 
5.22929 -0.73968 -0.60412 5.22929 -0.73968 1.33408 5.22995 -1.37523 -0.45368 
5.22995 -1.37523 1.18364 5.22995 -0.31604 1.18364 5.2311 -1.15809 -0.5589 
5.2311 -1.15809 1.28886 5.2311 -0.53317 -0.5589 5.2311 -0.53317 1.28886 
5.23417 -1.26179 -0.51783 5.23417 -1.26179 1.24778 5.23417 -0.42947 -0.51783 
5.23417 -0.42947 1.24778 5.23514 -1.47389 -0.38218 5.23514 -0.21738 1.11214 
5.24109 -1.0047 -0.59949 5.24109 -1.0047 1.32944 5.24109 -0.68656 -0.59949 
5.24109 -0.68656 1.32944 5.24538 -1.56632 -0.29676 5.24538 -0.12495 1.02672 
5.25323 -1.05714 -0.59197 5.25323 -1.05714 1.32192 5.25323 -0.63413 -0.59197 
5.25323 -0.63413 1.32192 5.25695 -0.84563 -0.61581 5.25695 -0.84563 1.34576 
5.26512 -1.4318 -0.42335 5.26512 -0.25947 1.15331 5.26646 -1.10809 -0.58195 
5.26646 -1.10809 1.31191 5.26646 -0.58318 -0.58195 5.26646 -0.58318 1.31191 
5.26751 -1.32274 -0.49428 5.26751 -1.32274 1.22423 5.26751 -0.36853 1.22423 
5.26758 -0.89886 -0.61642 5.26758 -0.89886 1.34638 5.26758 -0.79241 -0.61642 
5.26758 -0.79241 1.34638 5.2682 -1.21363 -0.54649 5.2682 -1.21363 1.27645 
5.2682 -0.47763 -0.54649 5.2682 -0.47763 1.27645 5.27292 -1.52733 -0.3444 
5.27292 -0.16394 1.07435 5.27876 -0.95192 -0.61414 5.27876 -0.95192 1.3441 
5.27876 -0.73934 -0.61414 5.27876 -0.73934 1.3441 5.28299 -1.61281 -0.25378 
5.29045 -1.00467 -0.60898 5.29045 -1.00467 1.33893 5.29045 -0.68659 -0.60898 
5.29045 -0.68659 1.33893 5.30129 -1.48524 -0.3888 5.30129 -0.20603 1.11876 
5.30246 -1.38147 -0.46599 5.30246 -1.38147 1.19594 5.30246 -0.3098 1.19594 
5.30261 -1.05696 -0.60095 5.30261 -1.05696 1.3309 5.30261 -0.63431 -0.60095 
5.30261 -0.63431 1.3309 5.30347 -1.16362 -0.5714 5.30347 -1.16362 1.30136 
5.30347 -0.52765 -0.5714 5.30347 -0.52765 1.30136 5.30531 -0.84563 -0.6242 
5.30531 -0.84563 1.35415 5.30614 -1.26747 -0.52988 5.30614 -1.26747 1.25983 
5.30614 -0.42379 -0.52988 5.30614 -0.42379 1.25983 5.3103 -1.57553 -0.30373 
5.3103 -0.11574 1.03368 5.3161 -0.89889 -0.62431 5.3161 -0.89889 1.35426 
5.3161 -0.79237 -0.62431 5.3161 -0.79237 1.35426 5.32151 -1.65514 -0.20743 
5.32757 -0.95219 -0.62151 5.32757 -0.95219 1.35146 5.32757 -0.73907 -0.62151 
5.32757 -0.73907 1.35146 5.33821 -1.43671 -0.43357 5.33821 -1.43671 1.16352 
5.33821 -0.25456 1.16352 5.33826 -1.53524 -0.35021 5.33826 -0.15602 1.08016 
5.33937 -1.1128 -0.59206 5.33937 -1.1128 1.32202 5.33937 -0.57847 -0.59206 
5.33937 -0.57847 1.32202 5.33941 -1.00492 -0.61581 5.33941 -1.00492 1.34576 
5.33941 -0.68634 -0.61581 5.33941 -0.68634 1.34576 5.34066 -1.32745 -0.50419 
5.34066 -1.32745 1.23414 5.34066 -0.36382 1.23414 5.34115 -1.21826 -0.55636 
5.34115 -1.21826 1.28631 5.34115 -0.47301 -0.55636 5.34115 -0.47301 1.28631 
5.34844 -1.62014 -0.25905 5.35402 -0.84563 -0.63021 5.35402 -0.84563 1.36016 
5.36522 -0.899 -0.62982 5.36522 -0.899 1.35977 5.36522 -0.79227 -0.62982 
5.36522 -0.79227 1.35977 5.37579 -1.3848 -0.47377 5.37579 -1.3848 1.20372 
5.37579 -0.30647 1.20372 5.37585 -1.58156 -0.30779 5.37645 -1.49078 -0.39533 
5.37645 -0.20049 1.12529 5.37664 -1.16742 -0.57883 5.37664 -1.16742 1.30878 
5.37664 -0.52385 -0.57883 5.37664 -0.52385 1.30878 5.37668 -0.95221 -0.62647 
5.37668 -0.95221 1.35642 5.37668 -0.73906 -0.62647 5.37668 -0.73906 1.35642 
5.37712 -1.05876 -0.60917 5.37712 -1.05876 1.33913 5.37712 -0.63251 -0.60917 
5.37712 -0.63251 1.33913 5.3789 -1.27089 -0.53713 5.3789 -1.27089 1.26709 
5.3789 -0.42037 1.26709 5.38664 -1.66038 -0.21114 5.40297 -0.84563 -0.63382 
5.40297 -0.84563 1.36377 5.41381 -1.44044 -0.43798 5.41381 -1.44044 1.16793 
5.41381 -0.25082 1.16793 5.41381 -1.3298 -0.50916 5.41381 -1.3298 1.23912 
5.41381 -0.36146 1.23912 5.41384 -1.53898 -0.35461 5.41384 -0.15228 1.08457 
5.41384 -1.62393 -0.26176 5.41425 -1.11401 -0.5976 5.41425 -1.11401 1.32755 
5.41425 -0.57726 -0.5976 5.41425 -0.57726 1.32755 5.41426 -1.22058 -0.5613 
5.41426 -1.22058 1.29125 5.41426 -0.47069 -0.5613 5.41426 -0.47069 1.29125 
5.41428 -1.00613 -0.62134 5.41428 -1.00613 1.35129 5.41428 -0.68513 -0.62134 
5.41428 -0.68513 1.35129 5.41428 -0.89903 -0.63288 5.41428 -0.89903 1.36284 
5.41428 -0.79223 -0.63288 5.41428 -0.79223 1.36284 5.41719 -1.68421 -0.17869 
5.45204 -1.70599 -0.14471 5.45204 -1.66213 -0.21237 5.45204 -1.5837 -0.30975 
5.45204 -1.49263 -0.39752 5.45204 -1.49263 1.12747 5.45204 -1.38637 -0.47621 
5.45204 -1.38637 1.20617 5.45204 -1.27203 -0.53956 5.45204 -1.27203 1.26951 
5.45204 -1.16834 -0.58152 5.45204 -1.16834 1.31148 5.45204 -1.05936 -0.61192 
5.45204 -1.05936 1.34187 5.45204 -0.95251 -0.6293 5.45204 -0.95251 1.35925 
5.45204 -0.84563 -0.63502 5.45204 -0.84563 1.36498 5.45204 -0.73875 -0.6293 
5.45204 -0.73875 1.35925 5.45204 -0.63191 -0.61192 5.45204 -0.63191 1.34187 
5.45204 -0.52293 -0.58152 5.45204 -0.52293 1.31148 5.45204 -0.41923 1.26951 
5.45204 -0.30489 1.20617 5.45204 -0.19864 1.12747 5.4869 -1.68421 -0.17869 
5.4898 -0.89903 -0.63288 5.4898 -0.89903 1.36284 5.4898 -0.79223 -0.63288 
5.4898 -0.79223 1.36284 5.4898 -1.00613 -0.62134 5.4898 -1.00613 1.35129 
5.4898 -0.68513 -0.62134 5.4898 -0.68513 1.35129 5.48983 -1.22058 -0.5613 
5.48983 -1.22058 1.29125 5.48983 -0.47069 1.29125 5.48983 -1.11401 -0.5976 
5.48983 -1.11401 1.32755 5.48983 -0.57726 -0.5976 5.48983 -0.57726 1.32755 
5.49024 -1.62393 -0.26176 5.49024 -1.53898 -0.35461 5.49024 -0.15228 1.08457 
5.49028 -1.3298 -0.50916 5.49028 -1.3298 1.23912 5.49028 -0.36146 1.23912 
5.49028 -1.44044 -0.43798 5.49028 -1.44044 1.16793 5.49028 -0.25082 1.16793 
5.50111 -0.84563 -0.63382 5.50111 -0.84563 1.36377 5.51744 -1.66038 -0.21114 
5.52165 -1.70391 -0.14347 5.52519 -1.27089 -0.53713 5.52519 -1.27089 1.26709 
5.52519 -0.42037 1.26709 5.52697 -1.05876 -0.60917 5.52697 -1.05876 1.33913 
5.52697 -0.63251 -0.60917 5.52697 -0.63251 1.33913 5.5274 -0.95221 -0.62647 
5.5274 -0.95221 1.35642 5.5274 -0.73906 -0.62647 5.5274 -0.73906 1.35642 
5.52744 -1.16742 -0.57883 5.52744 -1.16742 1.30878 5.52744 -0.52385 -0.57883 
5.52744 -0.52385 1.30878 5.52764 -1.49078 -0.39533 5.52764 -0.20049 1.12529 
5.52823 -1.58156 -0.30779 5.52829 -1.3848 -0.47377 5.52829 -1.3848 1.20372 
5.52829 -0.30647 1.20372 5.53886 -0.899 -0.62982 5.53886 -0.899 1.35977 
5.53886 -0.79227 -0.62982 5.53886 -0.79227 1.35977 5.55006 -0.84563 -0.63021 
5.55006 -0.84563 1.36016 5.55224 -1.68059 -0.17614 5.55564 -1.62014 -0.25905 
5.55621 -1.72117 -0.10681 5.56293 -1.21826 -0.55636 5.56293 -1.21826 1.28631 
5.56293 -0.47301 1.28631 5.56342 -1.32745 -0.50419 5.56342 -1.32745 1.23414 
5.56342 -0.36382 1.23414 5.56468 -1.00492 -0.61581 5.56468 -1.00492 1.34576 
5.56468 -0.68634 -0.61581 5.56468 -0.68634 1.34576 5.56471 -1.1128 -0.59206 
5.56471 -1.1128 1.32202 5.56471 -0.57847 -0.59206 5.56471 -0.57847 1.32202 
5.56582 -1.53524 -0.35021 5.56587 -1.43671 -0.43357 5.56587 -0.25456 1.16352 
5.57651 -0.95219 -0.62151 5.57651 -0.95219 1.35146 5.57651 -0.73907 -0.62151 
5.57651 -0.73907 1.35146 5.58257 -1.65514 -0.20743 5.58695 -1.69848 -0.13945 
5.58798 -0.89889 -0.62431 5.58798 -0.89889 1.35426 5.58798 -0.79237 -0.62431 
5.58798 -0.79237 1.35426 5.59047 -1.73595 -0.06881 5.59378 -1.57553 -0.30373 
5.59794 -1.26747 -0.52988 5.59794 -1.26747 1.25983 5.59794 -0.42379 1.25983 
5.59877 -0.84563 -0.6242 5.59877 -0.84563 1.35415 5.60061 -1.16362 -0.5714 
5.60061 -1.16362 1.30136 5.60061 -0.52765 -0.5714 5.60061 -0.52765 1.30136 
5.60147 -1.05696 -0.60095 5.60147 -1.05696 1.3309 5.60147 -0.63431 -0.60095 
5.60147 -0.63431 1.3309 5.60162 -1.38147 -0.46599 5.60162 -1.38147 1.19594 
5.60162 -0.3098 1.19594 5.6028 -1.48524 -0.3888 5.6028 -0.20603 1.11876 
5.61363 -1.00467 -0.60898 5.61363 -1.00467 1.33893 5.61363 -0.68659 -0.60898 
5.61363 -0.68659 1.33893 5.61736 -1.67345 -0.17112 5.6211 -1.61281 -0.25378 
5.62128 -1.71376 -0.10162 5.62434 -1.74821 -0.02957 5.62532 -0.95192 -0.61414 
5.62532 -0.95192 1.3441 5.62532 -0.73934 -0.61414 5.62532 -0.73934 1.3441 
5.63116 -1.52733 -0.3444 5.63589 -1.21363 -0.54649 5.63589 -1.21363 1.27645 
5.63589 -0.47763 1.27645 5.6365 -0.89886 -0.61642 5.6365 -0.89886 1.34638 
5.6365 -0.79241 -0.61642 5.6365 -0.79241 1.34638 5.63657 -1.32274 -0.49428 
5.63657 -1.32274 1.22423 5.63657 -0.36853 1.22423 5.63762 -1.10809 -0.58195 
5.63762 -1.10809 1.31191 5.63762 -0.58318 -0.58195 5.63762 -0.58318 1.31191 
5.63897 -1.4318 -0.42335 5.63897 -0.25947 1.15331 5.64713 -1.64644 -0.20128 
5.64713 -0.84563 -0.61581 5.64713 -0.84563 1.34576 5.65085 -1.05714 -0.59197 
5.65085 -1.05714 1.32192 5.65085 -0.63413 -0.59197 5.65085 -0.63413 1.32192 
5.65167 -1.68938 -0.13326 5.6557 -1.72698 -0.06134 5.65871 -1.56632 -0.29676 
5.66299 -1.0047 -0.59949 5.66299 -1.0047 1.32944 5.66299 -0.68656 -0.59949 
5.66299 -0.68656 1.32944 5.66894 -1.47389 -0.38218 5.66894 -0.21738 1.11214 
5.66991 -1.26179 -0.51783 5.66991 -1.26179 1.24778 5.66991 -0.42947 1.24778 
5.67298 -1.15809 -0.5589 5.67298 -1.15809 1.28886 5.67298 -0.53317 1.28886 
5.67413 -1.37523 -0.45368 5.67413 -0.31604 1.18364 5.67479 -0.95159 -0.60412 
5.67479 -0.95159 1.33408 5.67479 -0.73968 -0.60412 5.67479 -0.73968 1.33408 
5.68155 -1.66287 -0.16365 5.68531 -1.60203 -0.24612 5.68592 -0.89842 -0.60585 
5.68592 -0.89842 1.33581 5.68592 -0.79284 -0.60585 5.68592 -0.79284 1.33581 
5.6862 -1.70304 -0.09331 5.68669 -1.10781 -0.57108 5.68669 -1.10781 1.30103 
5.68669 -0.58345 -0.57108 5.68669 -0.58345 1.30103 5.69502 -0.84563 -0.60505 
5.69502 -0.84563 1.33501 5.6971 -1.51491 -0.33646 5.69973 -1.05678 -0.58058 
5.69973 -1.05678 1.31053 5.69973 -0.63448 -0.58058 5.69973 -0.63448 1.31053 
5.70467 -1.4187 -0.41462 5.70467 -0.27256 1.14457 5.7074 -1.20676 -0.5319 
5.7074 -1.20676 1.26185 5.7074 -0.48451 1.26185 5.70811 -1.31581 -0.47963 
5.70811 -0.37545 1.20958 5.71086 -1.63431 -0.1927 5.7121 -1.00412 -0.58752 
5.7121 -1.00412 1.31748 5.7121 -0.68715 -0.58752 5.7121 -0.68715 1.31748 
5.71632 -1.67678 -0.12426 5.72179 -1.15741 -0.54608 5.72179 -1.15741 1.27604 
5.72179 -0.53385 1.27604 5.72369 -0.95098 -0.59164 5.72369 -0.95098 1.32159 
5.72369 -0.74029 -0.59164 5.72369 -0.74029 1.32159 5.72466 -1.55299 -0.28719 
5.73341 -0.89838 -0.59317 5.73341 -0.89838 1.32313 5.73341 -0.79288 -0.59317 
5.73341 -0.79288 1.32313 5.73411 -1.45969 -0.37216 5.73411 -0.23158 1.10212 
5.73542 -1.10692 -0.55775 5.73542 -1.10692 1.2877 5.73542 -0.58434 -0.55775 
5.73542 -0.58434 1.2877 5.73948 -1.36014 -0.44289 5.73948 -0.33112 1.17285 
5.74072 -1.25388 -0.50105 5.74072 -1.25388 1.231 5.74072 -0.43738 1.231 
5.74233 -0.84563 -0.59196 5.74233 -0.84563 1.32192 5.74576 -1.64859 -0.15366 
5.74798 -1.0559 -0.5668 5.74798 -1.0559 1.29676 5.74798 -0.63537 -0.5668 
5.74798 -0.63537 1.29676 5.75095 -1.58744 -0.23534 5.75574 -1.20542 -0.51725 
5.75574 -1.20542 1.2472 5.75574 -0.48585 1.2472 5.76027 -1.00308 -0.57322 
5.76027 -1.00308 1.30317 5.76027 -0.68819 -0.57322 5.76027 -0.68819 1.30317 
5.76245 -1.49956 -0.32497 5.76967 -1.4027 -0.40235 5.76967 -0.28857 1.1323 
5.7699 -1.15594 -0.53094 5.7699 -1.15594 1.2609 5.7699 -0.53533 1.2609 
5.77082 -0.95094 -0.57698 5.77082 -0.95094 1.30694 5.77082 -0.74032 -0.57698 
5.77082 -0.74032 1.30694 5.7728 -1.29925 -0.46649 5.7728 -0.39201 1.19645 
5.77348 -1.6188 -0.18173 5.7798 -1.6605 -0.1131 5.78048 -0.89826 -0.57808 
5.78048 -0.89826 1.30804 5.78048 -0.79301 -0.57808 5.78048 -0.79301 1.30804 
5.78316 -1.10558 -0.5421 5.78316 -1.10558 1.27205 5.78316 -0.58569 -0.5421 
5.78316 -0.58569 1.27205 5.78893 -0.84563 -0.57657 5.78893 -0.84563 1.30652 
5.78936 -1.5364 -0.2746 5.79059 -1.25471 -0.48239 5.79059 -0.43655 1.21235 
5.79549 -1.05448 -0.55068 5.79549 -1.05448 1.28063 5.79549 -0.63679 -0.55068 
5.79549 -0.63679 1.28063 5.79798 -1.44269 -0.35879 5.80351 -1.34268 -0.42838 
5.80351 -0.34858 1.15833 5.80557 -1.20603 -0.49823 5.80557 -1.20603 1.22819 
5.80557 -0.48523 1.22819 5.80683 -1.00279 -0.55667 5.80683 -1.00279 1.28662 
5.80683 -0.68848 -0.55667 5.80683 -0.68848 1.28662 5.8077 -1.6312 -0.14138 
5.81283 -1.56976 -0.22279 5.81718 -0.95065 -0.56004 5.81718 -0.95065 1.28999 
5.81718 -0.74061 -0.56004 5.81718 -0.74061 1.28999 5.81984 -1.15609 -0.51158 
5.81984 -1.15609 1.24153 5.81984 -0.53518 1.24153 5.82198 -1.29911 -0.44589 
5.82198 -0.39216 1.17584 5.82588 -1.48148 -0.31026 5.82648 -0.89822 -0.56078 
5.82648 -0.89822 1.29074 5.82648 -0.79305 -0.56078 5.82648 -0.79305 1.29074 
5.83271 -1.38399 -0.38686 5.83271 -0.30728 1.11682 5.83302 -1.10554 -0.52233 
5.83302 -1.10554 1.25228 5.83302 -0.58573 1.25228 5.83472 -1.59998 -0.16843 
5.83472 -0.84563 -0.5589 5.83472 -0.84563 1.28886 5.83951 -1.25438 -0.46133 
5.83951 -0.43688 1.19129 5.84604 -1.05287 -0.53047 5.84604 -1.05287 1.26042 
5.84604 -0.63839 -0.53047 5.84604 -0.63839 1.26042 5.85059 -1.51636 -0.26055 
5.852 -1.3416 -0.40576 5.852 -0.34966 1.13572 5.85469 -1.20538 -0.47672 
5.85469 -0.48589 1.20668 5.85725 -1.00102 -0.53594 5.85725 -1.00102 1.2659 
5.85725 -0.69025 -0.53594 5.85725 -0.69025 1.2659 5.86029 -1.42298 -0.34213 
5.86759 -0.94846 -0.53876 5.86759 -0.94846 1.26872 5.86759 -0.74281 -0.53876 
5.86759 -0.74281 1.26872 5.86871 -1.15535 -0.48969 5.86871 -1.15535 1.21965 
5.86871 -0.53592 1.21965 5.87033 -1.29772 -0.42284 5.87033 -0.39355 1.15279 
5.8736 -1.54869 -0.20773 5.87674 -0.89591 -0.53896 5.87674 -0.89591 1.26891 
5.87674 -0.79536 -0.53896 5.87674 -0.79536 1.26891 5.8796 -0.84563 -0.53901 
5.8796 -0.84563 1.26897 5.88036 -1.38172 -0.36245 5.88036 -0.30955 1.09241 
5.88271 -1.10338 -0.49994 5.88271 -1.10338 1.2299 5.88271 -0.58788 1.2299 
5.88612 -1.45951 -0.29437 5.88733 -1.25289 -0.43793 5.88733 -0.43837 1.16789 
5.89433 -1.57793 -0.15283 5.89542 -1.05065 -0.5076 5.89542 -1.05065 1.23755 
5.89542 -0.64062 -0.5076 5.89542 -0.64062 1.23755 5.89935 -1.3391 -0.38095 
5.89935 -0.35217 1.1109 5.9024 -1.20366 -0.45294 5.9024 -0.48761 1.1829 
5.90675 -0.99852 -0.51245 5.90675 -0.99852 1.2424 5.90675 -0.69275 -0.51245 
5.90675 -0.69275 1.2424 5.90736 -1.42006 -0.31526 5.91008 -1.4934 -0.24378 
5.91677 -0.94595 -0.51478 5.91677 -0.94595 1.24473 5.91677 -0.74531 -0.51478 
5.91677 -0.74531 1.24473 5.91722 -1.29524 -0.39756 5.91722 -0.39603 1.12751 
5.91758 -1.15269 -0.46508 5.91758 -0.53857 1.19503 5.92069 -0.89586 -0.51698 
5.92069 -0.89586 1.24693 5.92069 -0.79541 -0.51698 5.92069 -0.79541 1.24693 
5.92344 -0.84563 -0.51694 5.92344 -0.84563 1.2469 5.92727 -1.37845 -0.33521 
5.92727 -0.31281 1.06516 5.9314 -1.1005 -0.47482 5.9314 -1.1005 1.20477 
5.9314 -0.59076 1.20477 5.93209 -1.52453 -0.19059 5.93217 -1.45517 -0.26585 
5.93392 -1.25025 -0.41225 5.93392 -0.44102 1.14221 5.94349 -1.04782 -0.48214 
5.94349 -1.04782 1.21209 5.94349 -0.64345 -0.48214 5.94349 -0.64345 1.21209 
5.94625 -1.33527 -0.35336 5.94625 -0.356 1.08332 5.95022 -1.20021 -0.42628 
5.95022 -0.49106 1.15624 5.95308 -1.41545 -0.28638 5.95461 -0.99552 -0.48647 
5.95461 -0.99552 1.21642 5.95461 -0.69574 -0.48647 5.95461 -0.69574 1.21642 
5.95511 -1.48767 -0.21356 5.9598 -0.94585 -0.49067 5.9598 -0.94585 1.22062 
5.9598 -0.74541 -0.49067 5.9598 -0.74541 1.22062 5.96373 -0.89569 -0.49274 
5.96373 -0.89569 1.22269 5.96373 -0.79558 -0.49274 5.96373 -0.79558 1.22269 
5.96392 -1.29109 -0.36956 5.96392 -0.40018 1.09952 5.96505 -1.14912 -0.43797 
5.96505 -0.54215 1.16792 5.96614 -0.84563 -0.49275 5.96614 -0.84563 1.22271 
5.97305 -1.37338 -0.30587 5.97597 -1.51719 -0.15895 5.97699 -1.44904 -0.2353 
5.97835 -1.09713 -0.44727 5.97835 -1.09713 1.17722 5.97835 -0.59414 1.17722 
5.97913 -1.24646 -0.38437 5.97913 -0.44481 1.11432 5.9901 -1.04439 -0.45416 
5.9901 -1.04439 1.18412 5.9901 -0.64688 -0.45416 5.9901 -0.64688 1.18412 
5.99168 -1.32997 -0.32365 5.99168 -0.36129 1.0536 5.99523 -1.19615 -0.39796 
5.99523 -0.49512 1.12792 5.99653 -0.99514 -0.46036 5.99653 -0.99514 1.19031 
5.99653 -0.69613 -0.46036 5.99653 -0.69613 1.19031 5.99733 -1.40916 -0.25558 
5.99864 -1.48003 -0.18162 6.00161 -0.94551 -0.46448 6.00161 -0.94551 1.19444 
6.00161 -0.74575 -0.46448 6.00161 -0.74575 1.19444 6.0053 -0.89563 -0.46653 
6.0053 -0.89563 1.19648 6.0053 -0.79563 -0.46653 6.0053 -0.79563 1.19648 
6.00761 -0.84563 -0.46649 6.00761 -0.84563 1.19645 6.00794 -1.28629 -0.33986 
6.00794 -0.40498 1.06981 6.01 -1.14454 -0.40919 6.01 -0.54673 1.13915 
6.01707 -1.36673 -0.27471 6.01999 -1.44133 -0.20298 6.02285 -1.24153 -0.35436 
6.02285 -0.44974 1.08431 6.02306 -1.09233 -0.41802 6.02306 -0.59894 1.14797 
6.03124 -1.04422 -0.42565 6.03124 -1.04422 1.15561 6.03124 -0.64705 -0.42565 
6.03124 -0.64705 1.15561 6.0345 -1.32419 -0.29208 6.0345 -0.36708 1.02204 
6.03768 -0.99489 -0.43174 6.03768 -0.99489 1.16169 6.03768 -0.69638 -0.43174 
6.03768 -0.69638 1.16169 6.03898 -1.19083 -0.36738 6.03898 -0.50043 1.09733 
6.03998 -1.4012 -0.22296 6.04286 -0.94494 -0.43569 6.04286 -0.94494 1.16565 
6.04286 -0.74632 -0.43569 6.04286 -0.74632 1.16565 6.04654 -0.89499 -0.43761 
6.04654 -0.89499 1.16756 6.04654 -0.79627 -0.43761 6.04654 -0.79627 1.16756 
6.04774 -0.84563 -0.43823 6.04774 -0.84563 1.16818 6.05058 -1.28024 -0.30798 
6.05231 -1.44904 -0.15998 6.05334 -1.1391 -0.3782 6.05855 -1.35974 -0.24153 
6.06288 -1.09162 -0.38759 6.06496 -1.23547 -0.3223 6.07093 -1.04355 -0.39516 
6.07093 -0.64772 -0.39516 6.0726 -1.40916 -0.18032 6.07565 -1.31703 -0.25864 
6.07756 -0.99402 -0.40099 6.07756 -0.99402 1.13094 6.07756 -0.69724 -0.40099 
6.08081 -1.1845 -0.33489 6.08261 -0.94412 -0.40488 6.08261 -0.94412 1.13483 
6.08261 -0.74715 -0.40488 6.08529 -0.89494 -0.4074 6.08529 -0.89494 1.13735 
6.08529 -0.79633 -0.4074 6.08643 -0.84563 -0.40803 6.08643 -0.84563 1.13799 
6.09126 -1.27319 -0.27424 6.09173 -1.36673 -0.20005 6.09183 -1.13788 -0.34584 
6.10134 -1.09031 -0.35512 6.1034 -1.41545 -0.13607 6.10532 -1.22832 -0.2883 
6.10907 -1.04238 -0.36276 6.1091 -1.32419 -0.21748 6.11568 -0.99277 -0.36847 
6.11568 -0.99277 1.09842 6.11568 -0.69849 -0.36847 6.11781 -1.18252 -0.3008 
6.11999 -0.944 -0.3727 6.11999 -0.74726 -0.3727 6.1227 -0.89476 -0.37516 
6.1227 -0.79651 -0.37516 6.12289 -1.37338 -0.15603 6.1236 -0.84563 -0.37597 
6.125 -1.28024 -0.23356 6.1287 -1.13592 -0.31168 6.13796 -1.08861 -0.32094 
6.13932 -1.23547 -0.24794 6.14066 -1.32997 -0.17466 6.14556 -1.04072 -0.32854 
6.15149 -0.99236 -0.33448 6.15149 -0.6989 -0.33448 6.15191 -1.1845 -0.26379 
6.15574 -0.94365 -0.33872 6.15574 -0.74762 -0.33872 6.15688 -1.28629 -0.19093 
6.1583 -0.8947 -0.34128 6.1583 -0.79657 -0.34128 6.15915 -0.84563 -0.34213 
6.16286 -1.13788 -0.27481 6.17038 -1.33527 -0.12923 6.17137 -1.24153 -0.20584 
6.17214 -1.09031 -0.28433 6.17978 -1.04238 -0.29205 6.18439 -1.19083 -0.22196 
6.18548 -0.99277 -0.29866 6.18548 -0.69849 -0.29866 6.18658 -1.29109 -0.1469 
6.18972 -0.944 -0.30297 6.18972 -0.74726 -0.30297 6.19218 -0.89476 -0.30568 
6.19218 -0.79651 -0.30568 6.19299 -0.84563 -0.30658 6.19522 -1.1391 -0.23633 
6.20138 -1.24646 -0.16211 6.20461 -1.09162 -0.24586 6.21218 -1.04355 -0.25391 
6.21458 -1.29524 -0.1002 6.21498 -1.19615 -0.17822 6.21801 -0.99402 -0.26055 
6.2219 -0.94412 -0.2656 6.2219 -0.74715 -0.2656 6.22441 -0.89494 -0.26828 
6.22441 -0.79633 -0.26828 6.22505 -0.84563 -0.26942 6.22621 -1.14454 -0.19298 
6.22927 -1.25025 -0.1169 6.23504 -1.09233 -0.20604 6.24267 -1.04422 -0.21422 
6.2433 -1.20021 -0.1332 6.24876 -0.99489 -0.22066 6.25495 -1.25289 -0.07031 
6.25499 -1.14912 -0.14803 4.94827 -2.88716 1.33623 4.9515 -3.04698 1.42213 
4.95583 -2.99468 1.411 4.96125 -2.83712 1.32221 4.96315 -2.942 1.39891 
4.97144 -3.24687 1.47282 4.97144 -3.14687 1.47282 4.97148 -3.19687 1.47513 
4.97289 -2.88981 1.38509 4.97349 -3.29675 1.46912 4.97349 -3.09699 1.46912 
4.97761 -3.34637 1.46405 4.97761 -3.04736 1.46405 4.98381 -2.99811 1.45761 
4.98503 -2.83884 1.36992 4.9907 -2.94537 1.44587 4.99974 -3.19687 1.51526 
5 -2.89338 1.43256 5.00004 -2.78961 1.35485 5.00036 -3.24623 1.51405 
5.00036 -3.14751 1.51405 5.00228 -3.29618 1.51037 5.00228 -3.09756 1.51037 
5.00623 -3.34612 1.50519 5.00623 -3.04761 1.50519 5.01169 -2.84229 1.41774 
5.01232 -2.99828 1.49875 5.01995 -2.95018 1.49058 5.02572 -2.79225 1.40143 
5.02878 -2.89796 1.47751 5.02994 -3.19687 1.55395 5.03057 -3.24617 1.55281 
5.03057 -3.14757 1.55281 5.03309 -3.29536 1.55013 5.03309 -3.09838 1.55013 
5.03698 -3.34526 1.54508 5.03698 -3.04848 1.54508 5.04001 -2.84635 1.46275 
5.04041 -2.74726 1.38474 5.04281 -2.99895 1.53844 5.05037 -2.95088 1.5304 
5.0536 -2.79605 1.44665 5.05977 -2.9034 1.52086 5.06199 -3.19687 1.59112 
5.06281 -3.246 1.59022 5.06281 -3.14774 1.59022 5.06527 -3.29524 1.58751 
5.06527 -3.0985 1.58751 5.06841 -2.75141 1.43144 5.0695 -3.34401 1.58319 
5.0695 -3.04973 1.58319 5.07059 -2.85167 1.5065 5.07521 -3.00012 1.57658 
5.08285 -2.95219 1.56886 5.08361 -2.80098 1.49037 5.0846 -2.70724 1.41377 
5.09213 -2.90462 1.55935 5.09584 -3.19687 1.62666 5.09669 -3.24594 1.62581 
5.09669 -3.1478 1.62581 5.09811 -2.75621 1.47546 5.09924 -3.29489 1.62326 
5.09924 -3.09885 1.62326 5.10308 -2.858 1.54832 5.10349 -3.3436 1.61901 
5.10349 -3.05014 1.61901 5.10943 -3.39196 1.61308 5.10943 -3.00178 1.61308 
5.11432 -2.71253 1.4592 5.11566 -2.80703 1.53247 5.11703 -2.95389 1.60547 
5.12629 -2.90658 1.59622 5.12999 -2.76226 1.51809 5.13139 -3.19687 1.66051 
5.1321 -2.66912 1.44056 5.13229 -3.246 1.65969 5.13229 -3.14774 1.65969 
5.135 -3.29524 1.65723 5.135 -3.0985 1.65723 5.13717 -2.85998 1.58533 
5.13931 -3.34401 1.653 5.13931 -3.04973 1.653 5.14589 -2.71831 1.50202 
5.14592 -3.39362 1.6473 5.14592 -3.00012 1.6473 5.14966 -2.81419 1.57284 
5.15159 -2.62705 1.4206 5.15364 -2.95219 1.63965 5.16316 -2.90462 1.63037 
5.16326 -2.67577 1.48459 5.16373 -2.76931 1.55877 5.16855 -3.19687 1.69257 
5.16969 -3.24617 1.69193 5.16969 -3.14757 1.69193 5.17237 -3.29536 1.68941 
5.17237 -3.09838 0.1497 5.17237 -3.09838 1.68941 5.17418 -2.858 1.61943 
5.17742 -3.34526 1.68552 5.17742 -3.04848 0.15359 5.17742 -3.04848 1.68552 
5.17933 -2.72547 1.54317 5.18238 -2.63335 1.46485 5.18406 -3.39478 1.67969 
5.18406 -2.99895 1.67969 5.19003 -2.80703 1.60684 5.19211 -2.95088 1.67213 
5.19644 -2.68277 1.52606 5.20164 -2.9034 1.66273 5.20267 -2.59346 1.44451 
5.20441 -2.76226 1.59252 5.20725 -3.19687 0.11635 5.20725 -3.19687 1.72276 
5.20845 -3.24623 0.11697 5.20845 -3.24623 1.72214 5.20845 -3.14751 0.11697 
5.20845 -3.14751 1.72214 5.21213 -3.29618 0.11889 5.21213 -3.29618 1.72023 
5.21213 -3.09756 0.11889 5.21213 -3.09756 1.72023 5.21501 -2.6413 1.50749 
5.21601 -2.85167 1.65191 5.21731 -3.34612 0.12284 5.21731 -3.34612 1.71627 
5.21731 -3.04761 0.12284 5.21731 -3.04761 1.71627 5.22049 -3.67542 0.2625 
5.22049 -2.71831 1.57662 5.22375 -3.39545 0.12893 5.22375 -3.39545 1.71019 
5.22375 -2.99828 0.12893 5.22375 -2.99828 1.71019 5.23193 -3.44356 0.13656 
5.23193 -2.95018 1.70255 5.23213 -3.59276 0.20022 5.23213 -2.80098 1.63889 
5.23499 -2.60117 1.48751 5.23792 -2.67577 1.55924 5.24499 -3.49578 0.14539 
5.24499 -2.89796 1.69373 5.24704 -3.63752 0.21472 5.24704 -2.75621 1.62439 
5.24738 -3.19687 0.08809 5.24738 -3.19687 1.75103 5.24969 -3.24687 0.08805 
5.24969 -3.24687 1.75106 5.24969 -3.14687 0.08805 5.24969 -3.14687 1.75106 
5.25338 -3.29675 0.0901 5.25338 -3.29675 1.74902 5.25338 -3.09699 0.0901 
5.25338 -3.09699 1.74902 5.25635 -2.56248 1.46616 5.25765 -2.63335 1.54012 
5.25845 -3.34637 0.09422 5.25845 -3.34637 1.74489 5.25845 -3.04736 0.09422 
5.25845 -3.04736 1.74489 5.25975 -3.54739 0.15662 5.25975 -2.84635 1.6825 
5.26331 -3.68121 0.23093 5.26331 -2.71253 1.60818 5.26489 -3.39563 0.10042 
5.26489 -3.39563 1.7387 5.26489 -2.99811 0.10042 5.26489 -2.99811 1.7387 
5.27585 -3.59769 0.17021 5.27585 -2.79605 1.6689 5.27663 -3.44836 0.10731 
5.27663 -2.94537 1.7318 5.27799 -2.59346 1.51983 5.27901 -2.52531 1.44349 
5.28194 -2.66912 1.5904 5.28884 -3.19687 0.06183 5.28884 -3.19687 1.77729 
5.28994 -3.50035 0.11661 5.28994 -2.89338 1.7225 5.29107 -3.64233 0.18502 
5.29107 -2.75141 1.6541 5.29126 -3.24693 0.06184 5.29126 -3.24693 1.77727 
5.29126 -3.14681 0.06184 5.29126 -3.14681 1.77727 5.29518 -3.29709 0.06391 
5.29518 -3.29709 1.7752 5.29518 -3.09665 0.06391 5.29518 -3.09665 1.7752 
5.29988 -2.55483 1.4981 5.30038 -3.34676 0.06811 5.30038 -3.34676 1.771 
5.30038 -3.04698 0.06811 5.30038 -3.04698 1.771 5.3019 -2.62705 1.57091 
5.30477 -3.55145 0.1283 5.30477 -2.84229 1.71082 5.30873 -3.6865 0.20122 
5.30873 -2.70724 1.6379 5.3115 -3.39906 0.07244 5.3115 -3.39906 1.76667 
5.3115 -2.99468 0.07244 5.3115 -2.99468 1.76667 5.32107 -3.60148 0.14233 
5.32107 -2.79225 1.69679 5.32282 -2.58733 1.55038 5.3229 -2.51798 1.47513 
5.32359 -3.45174 0.07976 5.32359 -2.942 0.07976 5.32359 -2.942 1.75935 
5.32772 -3.72969 0.21937 5.32772 -2.66405 1.61974 5.33155 -3.19687 0.03764 
5.33155 -3.19687 1.80148 5.33429 -3.24709 0.0376 5.33429 -3.24709 1.80151 
5.33429 -3.14665 0.0376 5.33429 -3.14665 1.80151 5.33741 -3.50393 0.0895 
5.33741 -2.88981 1.74961 5.33777 -3.64648 0.15702 5.33777 -2.74726 1.68209 
5.33822 -3.29719 0.0398 5.33822 -3.29719 1.79931 5.33822 -3.09655 0.0398 
5.33822 -3.09655 1.79931 5.3449 -2.5491 1.52832 5.34763 -2.62244 1.59979 
5.34824 -3.34976 0.04213 5.34824 -3.34976 1.79698 5.34824 -3.04398 0.04213 
5.34824 -3.04398 1.79698 5.35259 -3.5549 0.10164 5.35259 -2.83884 1.73748 
5.35563 -3.69034 0.17363 5.35563 -2.7034 1.66548 5.35957 -3.40189 0.04698 
5.35957 -3.40189 1.79213 5.35957 -2.99185 0.04698 5.35957 -2.99185 1.79213 
5.36066 -2.46458 1.43737 5.36766 -3.60413 0.11665 5.36766 -2.78961 1.72247 
5.36887 -2.58299 1.5789 5.37227 -3.45462 0.05464 5.37227 -3.45462 1.78448 
5.37227 -2.93912 0.05464 5.37227 -2.93912 1.78448 5.37463 -3.73295 0.19213 
5.37463 -2.66079 1.64699 5.37539 -3.19687 0.01557 5.37539 -3.19687 1.82355 
5.37825 -3.24715 0.01562 5.37825 -3.24715 1.82349 5.37825 -3.14659 0.01562 
5.37825 -3.14659 1.82349 5.38138 -2.49381 1.49227 5.38465 -3.64895 0.13174 
5.38465 -2.74479 1.70737 5.38627 -3.50658 0.06489 5.38627 -2.88716 0.06489 
5.38627 -2.88716 1.77423 5.38669 -2.43205 1.41128 5.38739 -3.29969 0.01582 
5.38739 -3.29969 1.8233 5.38739 -3.09405 0.01582 5.38739 -3.09405 1.8233 
5.3947 -2.61952 1.62666 5.39773 -3.35225 0.01864 5.39773 -3.35225 1.82048 
5.39773 -3.04148 0.01864 5.39773 -3.04148 1.82048 5.4003 -3.55662 0.07786 
5.4003 -2.83712 1.76126 5.40298 -3.69284 0.14882 5.40298 -2.7009 1.6903 
5.4044 -2.52614 1.54508 5.40895 -3.40411 0.02411 5.40895 -3.40411 1.815 
5.40895 -2.98963 0.02411 5.40895 -2.98963 1.815 5.41547 -3.60562 0.09325 
5.41547 -2.78812 1.74587 5.42026 -3.19687 -0.00432 5.42026 -3.19687 1.84344 
5.42026 -2.44252 1.45296 5.42197 -3.45677 0.03225 5.42197 -3.45677 1.80686 
5.42197 -2.93696 0.03225 5.42197 -2.93696 1.80686 5.42227 -3.73522 0.16772 
5.42227 -2.65852 1.6714 5.42851 -3.24945 -0.0062 5.42851 -3.24945 1.84532 
5.42851 -3.14429 -0.0062 5.42851 -3.14429 1.84532 5.42911 -2.56102 1.59479 
5.433 -3.65035 0.10869 5.433 -2.74339 1.73042 5.43515 -3.50732 0.043 
5.43515 -2.88641 0.043 5.43515 -2.88641 1.79611 5.43781 -3.30189 -0.00546 
5.43781 -3.30189 1.84457 5.43781 -3.09185 -0.00546 5.43781 -3.09185 1.84457 
5.44216 -2.47274 1.50732 5.44729 -2.4113 1.42591 5.44815 -3.35402 -0.00209 
5.44815 -3.35402 1.8412 5.44815 -3.03971 -0.00209 5.44815 -3.03971 1.8412 
5.44942 -3.55727 0.05635 5.44942 -2.83647 0.05635 5.44942 -2.83647 1.78277 
5.45148 -3.69392 0.1262 5.45148 -2.69982 1.71291 5.457 -2.59981 1.64333 
5.4595 -3.40572 0.0039 5.4595 -3.40572 1.83521 5.4595 -2.98802 0.0039 
5.4595 -2.98802 1.83521 5.46439 -3.60595 0.07219 5.46439 -2.78779 1.76693 
5.46563 -2.5061 1.55913 5.46606 -3.19687 -0.02199 5.46606 -3.19687 1.8611 
5.47182 -3.45681 0.01248 5.47182 -3.45681 1.82663 5.47182 -2.93692 0.01248 
5.47182 -2.93692 1.82663 5.47451 -3.24949 -0.0235 5.47451 -3.24949 1.86262 
5.47451 -3.14424 -0.0235 5.47451 -3.14424 1.86262 5.47518 -2.382 1.39763 
5.48151 -2.4237 1.46627 5.48219 -3.65049 0.08809 5.48219 -2.74325 1.75103 
5.48417 -3.30218 -0.0224 5.48417 -3.30218 1.86152 5.48417 -3.09156 -0.0224 
5.48417 -3.09156 1.86152 5.48508 -3.50718 0.02364 5.48508 -2.88656 0.02364 
5.48508 -2.88656 1.81548 5.48532 -3.75393 0.15223 5.48532 -2.6398 1.68688 
5.49254 -2.54295 1.60951 5.49472 -3.35431 -0.01864 5.49472 -3.35431 1.85775 
5.49472 -3.03943 -0.01864 5.49472 -3.03943 1.85775 5.49925 -3.55666 0.03733 
5.49925 -2.83708 0.03733 5.49925 -2.83708 1.80178 5.50404 -2.45506 1.51987 
5.50469 -2.3541 1.36765 5.50701 -3.40713 -0.01222 5.50701 -3.40713 1.85134 
5.50701 -2.98661 -0.01222 5.50701 -2.98661 1.85134 5.50922 -2.39391 1.4382 
5.51266 -3.19687 -0.03738 5.51266 -3.19687 1.8765 5.51427 -3.60512 0.05353 
5.51427 -2.78862 0.05353 5.51427 -2.78862 1.78558 5.5155 -3.71138 0.11169 
5.5155 -2.68236 1.72743 5.51956 -3.45816 -0.00317 5.51956 -3.45816 1.84228 
5.51956 -2.93558 -0.00317 5.51956 -2.93558 1.84228 5.52088 -3.81092 0.18242 
5.52088 -2.58281 1.6567 5.52158 -3.24962 -0.03859 5.52158 -3.24962 1.87771 
5.52158 -3.14412 -0.03859 5.52158 -3.14412 1.87771 5.53032 -2.48951 1.57172 
5.5313 -3.30222 -0.03706 5.5313 -3.30222 1.87617 5.5313 -3.09152 -0.03706 
5.5313 -3.09152 1.87617 5.5332 -3.50865 0.0085 5.5332 -3.50865 1.83062 
5.5332 -2.88509 0.0085 5.5332 -2.88509 1.83062 5.53496 -2.32836 1.33653 
5.53867 -2.36572 1.4088 5.54289 -3.35535 -0.03294 5.54289 -3.35535 1.87206 
5.54289 -3.03839 -0.03294 5.54289 -3.03839 1.87206 5.54413 -2.40819 1.47723 
5.54688 -3.66705 0.07495 5.54688 -2.72669 1.76416 5.54759 -3.558 0.02268 
5.54759 -2.83574 0.02268 5.54759 -2.83574 1.81643 5.55032 -3.76994 0.13996 
5.55032 -2.6238 1.69915 5.55526 -3.40802 -0.026 5.55526 -3.40802 1.86511 
5.55526 -2.98572 -0.026 5.55526 -2.98572 1.86511 5.55788 -2.52759 1.62099 
5.55997 -3.19687 -0.05047 5.55997 -3.19687 1.88959 5.5683 -3.45905 -0.0165 
5.5683 -3.45905 1.85561 5.5683 -2.93469 -0.0165 5.5683 -2.93469 1.85561 
5.56879 -2.33946 1.37784 5.56906 -3.24966 -0.05127 5.56906 -3.24966 1.89039 
5.56906 -3.14408 -0.05127 5.56906 -3.14408 1.89039 5.56967 -2.44047 1.53066 
5.57343 -2.37963 1.44818 5.5802 -3.30282 -0.04954 5.5802 -3.30282 1.88866 
5.5802 -3.09092 -0.04954 5.5802 -3.09092 1.88866 5.58085 -3.72646 0.1009 
5.58085 -2.66728 1.73822 5.582 -3.50933 -0.00432 5.582 -3.50933 1.84344 
5.582 -2.88441 -0.00432 5.582 -2.88441 1.84344 5.58508 -3.61303 0.03675 
5.58508 -2.78071 0.03675 5.58508 -2.78071 1.80236 5.58604 -3.82513 0.1724 
5.58604 -2.56861 1.66672 5.592 -3.35594 -0.04491 5.592 -3.35594 1.88402 
5.592 -3.0378 -0.04491 5.592 -3.0378 1.88402 5.59628 -2.47618 1.5813 
5.59929 -2.31552 1.34587 5.60332 -2.35312 1.4178 5.60414 -3.40837 -0.03739 
5.60414 -3.40837 1.8765 5.60414 -2.98537 -0.03739 5.60414 -2.98537 1.8765 
5.60786 -3.19687 -0.06123 5.60786 -3.19687 1.90034 5.60786 -2.39606 1.48581 
5.61602 -3.78304 0.13123 5.61602 -2.6107 1.70789 5.61736 -3.45932 -0.02737 
5.61736 -3.45932 1.86649 5.61736 -2.93441 -0.02737 5.61736 -2.93441 1.86649 
5.61841 -3.67397 0.0603 5.61841 -2.71977 0.0603 5.61841 -2.71977 1.77881 
5.61849 -3.25009 -0.06184 5.61849 -3.25009 1.90096 5.61849 -3.14365 -0.06184 
5.61849 -3.14365 1.90096 5.6191 -3.56487 0.00809 5.6191 -2.82887 0.00809 
5.6191 -2.82887 1.83103 5.62383 -2.51517 1.62893 5.62967 -3.30316 -0.05956 
5.62967 -3.30316 1.89868 5.62967 -3.09058 -0.05956 5.62967 -3.09058 1.89868 
5.6337 -2.32874 1.38616 5.63389 -2.42969 1.53831 5.63763 -2.36906 1.45565 
5.64135 -3.35591 -0.0544 5.64135 -3.35591 1.89351 5.64135 -3.03783 -0.0544 
5.64135 -3.03783 1.89351 5.65219 -3.83647 0.16578 5.65219 -2.55727 1.67334 
5.65337 -3.73271 0.08859 5.65337 -2.66103 0.08859 5.65337 -2.66103 1.75052 
5.65352 -3.40819 -0.04637 5.65352 -3.40819 1.88548 5.65352 -2.98554 -0.04637 
5.65352 -2.98554 1.88548 5.65437 -3.51485 -0.01682 5.65437 -3.51485 1.85594 
5.65437 -2.87888 -0.01682 5.65437 -2.87888 1.85594 5.65622 -3.19687 -0.06962 
5.65622 -3.19687 1.90873 5.65705 -3.61871 0.0247 5.65705 -2.77503 0.0247 
5.65705 -2.77503 1.81441 5.66121 -2.46698 1.58826 5.667 -3.25013 -0.06973 
5.667 -3.25013 1.90884 5.667 -3.14361 -0.06973 5.667 -3.14361 1.90884 
5.66804 -2.34402 1.42399 5.67242 -2.38736 1.49197 5.67847 -3.30343 -0.06693 
5.67847 -3.30343 1.90604 5.67847 -3.09031 -0.06693 5.67847 -3.09031 1.90604 
5.68912 -3.78794 0.12101 5.68912 -2.60579 0.12101 5.68912 -2.60579 1.7181 
5.68917 -2.50726 1.63474 5.69028 -3.46403 -0.03748 5.69028 -3.46403 1.8766 
5.69028 -2.92971 -0.03748 5.69028 -2.92971 1.8766 5.69031 -3.35616 -0.06123 
5.69031 -3.35616 1.90034 5.69031 -3.03758 -0.06123 5.69031 -3.03758 1.90034 
5.69157 -3.67868 0.05039 5.69157 -2.71506 0.05039 5.69157 -2.71506 1.78872 
5.69206 -3.56949 -0.00178 5.69206 -3.56949 1.84089 5.69206 -2.82425 -0.00178 
5.69206 -2.82425 1.84089 5.69935 -2.42236 1.54358 5.70275 -2.36191 1.46068 
5.70493 -3.19687 -0.07563 5.70493 -3.19687 1.91474 5.71613 -3.25024 -0.07524 
5.71613 -3.25024 1.91435 5.71613 -3.1435 -0.07524 5.71613 -3.1435 1.91435 
5.7267 -3.73603 0.08081 5.7267 -2.65771 0.08081 5.7267 -2.65771 1.7583 
5.72675 -2.46094 1.59232 5.72735 -3.84201 0.15925 5.72735 -2.55172 1.67987 
5.72755 -3.51866 -0.02425 5.72755 -3.51866 1.86336 5.72755 -2.87508 -0.02425 
5.72755 -2.87508 1.86336 5.72759 -3.30344 -0.07189 5.72759 -3.30344 1.911 
5.72759 -3.09029 -0.07189 5.72759 -3.09029 1.911 5.72802 -3.40999 -0.05459 
5.72802 -3.40999 1.89371 5.72802 -2.98375 -0.05459 5.72802 -2.98375 1.89371 
5.7298 -3.62213 0.01745 5.7298 -2.77161 0.01745 5.7298 -2.77161 1.82167 
5.73334 -2.3386 1.42801 5.73754 -2.38212 1.49567 5.75388 -3.19687 -0.07924 
5.75388 -3.19687 1.91835 5.76471 -3.79168 0.1166 5.76471 -2.60206 0.1166 
5.76471 -2.60206 1.72251 5.76471 -3.68104 0.04542 5.76471 -2.7127 0.04542 
5.76471 -2.7127 1.7937 5.76475 -3.89022 0.19997 5.76475 -2.50352 1.63915 
5.76475 -2.41857 1.54629 5.76516 -3.46524 -0.04302 5.76516 -3.46524 1.88213 
5.76516 -2.92849 -0.04302 5.76516 -2.92849 1.88213 5.76516 -3.57182 -0.00672 
5.76516 -3.57182 1.84583 5.76516 -2.82192 -0.00672 5.76516 -2.82192 1.84583 
5.76518 -3.35737 -0.06676 5.76518 -3.35737 1.90587 5.76518 -3.03637 -0.06676 
5.76518 -3.03637 1.90587 5.76519 -3.25027 -0.0783 5.76519 -3.25027 1.91742 
5.76519 -3.14347 -0.0783 5.76519 -3.14347 1.91742 5.76809 -2.35829 1.46323 
5.80295 -3.84387 0.15706 5.80295 -3.73761 0.07837 5.80295 -3.62327 0.01502 
5.80295 -3.51957 -0.02694 5.80295 -3.51957 1.86606 5.80295 -3.41059 -0.05734 
5.80295 -3.41059 1.89645 5.80295 -3.30375 -0.07472 5.80295 -3.30375 1.91383 
5.80295 -3.19687 -0.08044 5.80295 -3.19687 1.91956 5.80295 -3.08999 -0.07472 
5.80295 -3.08999 1.91383 5.80295 -2.98314 -0.05734 5.80295 -2.98314 1.89645 
5.80295 -2.87416 -0.02694 5.80295 -2.87416 1.86606 5.80295 -2.77047 0.01502 
5.80295 -2.77047 1.82409 5.80295 -2.65613 0.07837 5.80295 -2.65613 1.76075 
5.80295 -2.54987 1.68205 5.80295 -2.4588 1.59428 5.80295 -2.38037 1.49691 
5.84071 -3.25027 -0.0783 5.84071 -3.25027 1.91742 5.84071 -3.14347 -0.0783 
5.84071 -3.14347 1.91742 5.84071 -3.35737 -0.06676 5.84071 -3.35737 1.90587 
5.84071 -3.03637 -0.06676 5.84071 -3.03637 1.90587 5.84073 -3.57182 -0.00672 
5.84073 -3.57182 1.84583 5.84073 -2.82192 -0.00672 5.84073 -2.82192 1.84583 
5.84073 -3.46524 -0.04302 5.84073 -3.46524 1.88213 5.84073 -2.92849 -0.04302 
5.84073 -2.92849 1.88213 5.84114 -2.41857 1.54629 5.84115 -3.89022 0.19997 
5.84115 -2.50352 1.63915 5.84118 -3.68104 0.04542 5.84118 -2.7127 0.04542 
5.84118 -2.7127 1.7937 5.84118 -3.79168 0.1166 5.84118 -2.60206 0.1166 
5.84118 -2.60206 1.72251 5.85201 -3.19687 -0.07924 5.85201 -3.19687 1.91835 
5.86835 -2.38212 1.49567 5.87609 -3.62213 0.01745 5.87609 -2.77161 0.01745 
5.87609 -2.77161 1.82167 5.87787 -3.40999 -0.05459 5.87787 -3.40999 1.89371 
5.87787 -2.98375 -0.05459 5.87787 -2.98375 1.89371 5.87831 -3.30344 -0.07189 
5.87831 -3.30344 1.911 5.87831 -3.09029 -0.07189 5.87831 -3.09029 1.911 
5.87835 -3.51866 -0.02425 5.87835 -3.51866 1.86336 5.87835 -2.87508 -0.02425 
5.87835 -2.87508 1.86336 5.87854 -3.84201 0.15925 5.87854 -2.55172 1.67987 
5.87914 -3.93279 0.24679 5.87914 -2.46094 1.59232 5.8792 -3.73603 0.08081 
5.8792 -2.65771 0.08081 5.8792 -2.65771 1.7583 5.88976 -3.25024 -0.07524 
5.88976 -3.25024 1.91435 5.88976 -3.1435 -0.07524 5.88976 -3.1435 1.91435 
5.90096 -3.19687 -0.07563 5.90096 -3.19687 1.91474 5.90654 -2.42236 1.54358 
5.91384 -3.56949 -0.00178 5.91384 -2.82425 -0.00178 5.91384 -2.82425 1.84089 
5.91432 -3.67868 0.05039 5.91432 -2.71506 0.05039 5.91432 -2.71506 1.78872 
5.91558 -3.35616 -0.06123 5.91558 -3.35616 1.90034 5.91558 -3.03758 -0.06123 
5.91558 -3.03758 1.90034 5.91562 -3.46403 -0.03748 5.91562 -3.46403 1.8766 
5.91562 -2.92971 -0.03748 5.91562 -2.92971 1.8766 5.91673 -3.88648 0.20437 
5.91673 -2.50726 1.63474 5.91677 -3.78794 0.12101 5.91677 -2.60579 1.7181 
5.92742 -3.30343 -0.06693 5.92742 -3.30343 1.90604 5.92742 -3.09031 -0.06693 
5.92742 -3.09031 1.90604 5.93889 -3.25013 -0.06973 5.93889 -3.25013 1.90884 
5.93889 -3.14361 -0.06973 5.93889 -3.14361 1.90884 5.94468 -3.92676 0.25085 
5.94468 -2.46698 1.58826 5.94884 -3.61871 0.0247 5.94884 -2.77503 0.0247 
5.94884 -2.77503 1.81441 5.94968 -3.19687 -0.06962 5.94968 -3.19687 1.90873 
5.95152 -3.51485 -0.01682 5.95152 -2.87888 -0.01682 5.95152 -2.87888 1.85594 
5.95238 -3.40819 -0.04637 5.95238 -2.98554 -0.04637 5.95238 -2.98554 1.88548 
5.95252 -3.73271 0.08859 5.95252 -2.66103 0.08859 5.95252 -2.66103 1.75052 
5.9537 -3.83647 0.16578 5.9537 -2.55727 1.67334 5.96454 -3.35591 -0.0544 
5.96454 -3.35591 1.89351 5.96454 -3.03783 -0.0544 5.96454 -3.03783 1.89351 
5.972 -3.96405 0.3008 5.972 -2.42969 1.53831 5.97623 -3.30316 -0.05956 
5.97623 -3.30316 1.89868 5.97623 -3.09058 -0.05956 5.97623 -3.09058 1.89868 
5.98206 -3.87856 0.21018 5.98206 -2.51517 1.62893 5.98679 -3.56487 0.00809 
5.98679 -2.82887 0.00809 5.98679 -2.82887 1.83103 5.9874 -3.25009 -0.06184 
5.9874 -3.25009 1.90096 5.9874 -3.14365 -0.06184 5.9874 -3.14365 1.90096 
5.98748 -3.67397 0.0603 5.98748 -2.71977 0.0603 5.98748 -2.71977 1.77881 
5.98853 -3.45932 -0.02737 5.98853 -2.93441 -0.02737 5.98853 -2.93441 1.86649 
5.98987 -3.78304 0.13123 5.98987 -2.6107 1.70789 5.99804 -3.19687 -0.06123 
5.99804 -3.19687 1.90034 6.00175 -3.40837 -0.03739 6.00175 -2.98537 -0.03739 
6.00175 -2.98537 1.8765 6.00961 -3.91756 0.25782 6.00961 -2.47618 1.5813 
6.01389 -3.35594 -0.04491 6.01389 -3.0378 -0.04491 6.01389 -3.0378 1.88402 
6.01985 -3.82513 0.1724 6.01985 -2.56861 1.66672 6.02082 -3.61303 0.03675 
6.02082 -2.78071 0.03675 6.02082 -2.78071 1.80236 6.02389 -3.50933 -0.00432 
6.02389 -2.88441 -0.00432 6.02389 -2.88441 1.84344 6.02504 -3.72646 0.1009 
6.02504 -2.66728 0.1009 6.02504 -2.66728 1.73822 6.0257 -3.30282 -0.04954 
6.0257 -3.09092 -0.04954 6.0257 -3.09092 1.88866 6.03622 -3.95327 0.30846 
6.03622 -2.44047 1.53066 6.03683 -3.24966 -0.05127 6.03683 -3.14408 -0.05127 
6.03683 -3.14408 1.89039 6.0376 -3.45905 -0.0165 6.0376 -2.93469 -0.0165 
6.0376 -2.93469 1.85561 6.04593 -3.19687 -0.05047 6.04801 -3.86615 0.21812 
6.04801 -2.52759 1.62099 6.05063 -3.40802 -0.026 6.05063 -2.98572 -0.026 
6.05063 -2.98572 1.86511 6.05557 -3.76994 0.13996 6.05557 -2.6238 1.69915 
6.0583 -3.558 0.02268 6.0583 -2.83574 0.02268 6.0583 -2.83574 1.81643 
6.05902 -3.66705 0.07495 6.05902 -2.72669 0.07495 6.05902 -2.72669 1.76416 
6.063 -3.35535 -0.03294 6.063 -3.03839 -0.03294 6.063 -3.03839 1.87206 
6.07269 -3.50865 0.0085 6.07269 -2.88509 0.0085 6.07269 -2.88509 1.83062 
6.0746 -3.30222 -0.03706 6.0746 -3.09152 -0.03706 6.0746 -3.09152 1.87617 
6.07557 -3.90423 0.26739 6.07557 -2.48951 1.57172 6.08432 -3.24962 -0.03859 
6.08432 -3.14412 -0.03859 6.08501 -3.81092 0.18242 6.08501 -2.58281 1.6567 
6.08633 -3.45816 -0.00317 6.08633 -2.93558 -0.00317 6.08633 -2.93558 1.84228 
6.09039 -3.71138 0.11169 6.09039 -2.68236 1.72743 6.09162 -3.60512 0.05353 
6.09162 -2.78862 0.05353 6.09162 -2.78862 1.78558 6.09323 -3.19687 -0.03738 
6.09888 -3.40713 -0.01222 6.09888 -2.98661 -0.01222 6.09888 -2.98661 1.85134 
6.10665 -3.55666 0.03733 6.10665 -2.83708 0.03733 6.10665 -2.83708 1.80178 
6.11117 -3.35431 -0.01864 6.11117 -3.03943 -0.01864 6.11117 -3.03943 1.85775 
6.11336 -3.85079 0.22961 6.11336 -2.54295 1.60951 6.12057 -3.75393 0.15223 
6.12057 -2.6398 1.68688 6.12081 -3.50718 0.02364 6.12081 -2.88656 0.02364 
6.12081 -2.88656 1.81548 6.12173 -3.30218 -0.0224 6.12173 -3.09156 -0.0224 
6.1237 -3.65049 0.08809 6.1237 -2.74325 0.08809 6.1237 -2.74325 1.75103 
6.13138 -3.24949 -0.0235 6.13138 -3.14424 -0.0235 6.13407 -3.45681 0.01248 
6.13407 -2.93692 0.01248 6.13407 -2.93692 1.82663 6.13984 -3.19687 -0.02199 
6.14027 -2.5061 1.55913 6.1415 -3.60595 0.07219 6.1415 -2.78779 0.07219 
6.1415 -2.78779 1.76693 6.14639 -3.40572 0.0039 6.14639 -2.98802 0.0039 
6.14639 -2.98802 1.83521 6.14889 -3.79393 0.19579 6.14889 -2.59981 1.64333 
6.15441 -3.69392 0.1262 6.15441 -2.69982 1.71291 6.15647 -3.55727 0.05635 
6.15647 -2.83647 0.05635 6.15647 -2.83647 1.78277 6.15774 -3.35402 -0.00209 
6.15774 -3.03971 -0.00209 6.16808 -3.30189 -0.00546 6.16808 -3.09185 -0.00546 
6.17074 -3.50732 0.043 6.17074 -2.88641 0.043 6.17074 -2.88641 1.79611 
6.17289 -3.65035 0.10869 6.17289 -2.74339 0.10869 6.17289 -2.74339 1.73042 
6.17678 -2.56102 1.59479 6.17739 -3.24945 -0.0062 6.17739 -3.14429 -0.0062 
6.18362 -3.73522 0.16772 6.18362 -2.65852 1.6714 6.18392 -3.45677 0.03225 
6.18392 -2.93696 0.03225 6.18563 -3.19687 -0.00432 6.19042 -3.60562 0.09325 
6.19042 -2.78812 0.09325 6.19042 -2.78812 1.74587 6.19694 -3.40411 0.02411 
6.19694 -2.98963 0.02411 6.20149 -2.52614 1.54508 6.20291 -3.69284 0.14882 
6.20291 -2.7009 1.6903 6.20559 -3.55662 0.07786 6.20559 -2.83712 0.07786 
6.20559 -2.83712 1.76126 6.20816 -3.35225 0.01864 6.20816 -3.04148 0.01864 
6.21119 -2.61952 1.62666 6.2185 -3.29969 0.01582 6.2185 -3.09405 0.01582 
6.21962 -3.50658 0.06489 6.21962 -2.88716 0.06489 6.22124 -3.64895 0.13174 
6.22124 -2.74479 0.13174 6.22124 -2.74479 1.70737 6.22765 -3.24715 0.01562 
6.22765 -3.14659 0.01562 6.2305 -3.19687 0.01557 6.23127 -2.66079 1.64699 
6.23362 -3.45462 0.05464 6.23362 -2.93912 0.05464 6.23702 -2.58299 1.5789 
6.23824 -3.60413 0.11665 6.23824 -2.78961 0.11665 6.23824 -2.78961 1.72247 
6.24633 -3.40189 0.04698 6.24633 -2.99185 0.04698 6.25026 -2.7034 1.66548 
6.2533 -3.5549 0.10164 6.2533 -2.83884 0.10164 6.25765 -3.34976 0.04213 
6.25765 -3.04398 0.04213 6.25826 -2.62244 1.59979 6.26099 -2.5491 1.52832 
6.26767 -3.29719 0.0398 6.26767 -3.09655 0.0398 6.26813 -2.74726 1.68209 
6.26848 -3.50393 0.0895 6.26848 -2.88981 0.0895 6.2716 -3.24709 0.0376 
6.2716 -3.14665 0.0376 6.27434 -3.19687 0.03764 6.27817 -2.66405 1.61974 
6.2823 -3.45174 0.07976 6.2823 -2.942 0.07976 6.28307 -2.58733 1.55038 
6.28482 -2.79225 0.14233 6.29439 -3.39906 0.07244 6.29439 -2.99468 0.07244 
6.29716 -2.70724 1.6379 6.30113 -3.55145 0.1283 6.30113 -2.84229 0.1283 
6.30399 -2.62705 1.57091 6.30552 -3.34676 0.06811 6.30552 -3.04698 0.06811 
6.30602 -2.55483 1.4981 6.31071 -3.29709 0.06391 6.31071 -3.09665 0.06391 
6.31463 -3.24693 0.06184 6.31463 -3.14681 0.06184 6.31595 -3.50035 0.11661 
6.31595 -2.89338 0.11661 6.31705 -3.19687 0.06183 6.32395 -2.66912 1.5904 
6.3279 -2.59346 1.51983 6.32926 -3.44836 0.10731 6.32926 -2.94537 0.10731 
6.33004 -2.79605 0.17021 6.341 -3.39563 0.10042 6.341 -2.99811 0.10042 
6.34614 -2.84635 0.15662 6.34744 -3.34637 0.09422 6.34744 -3.04736 0.09422 
6.34824 -2.63335 1.54012 6.35251 -3.29675 0.0901 6.35251 -3.09699 0.0901 
6.35621 -3.24687 0.08805 6.35621 -3.14687 0.08805 6.35852 -3.19687 0.08809 
6.3609 -2.89796 0.14539 6.37376 -2.80098 0.20022 6.37397 -2.95018 0.13656 
6.38214 -2.99828 0.12893 6.38858 -3.34612 0.12284 6.38858 -3.04761 0.12284 
6.38988 -2.85167 0.1872 6.39376 -3.29618 0.11889 6.39376 -3.09756 0.11889 
6.39744 -3.24623 0.11697 6.39744 -3.14751 0.11697 6.39865 -3.19687 0.11635 
6.40425 -2.9034 0.17638 6.41378 -2.95088 0.16699 6.41586 -2.80703 0.23228 
6.42183 -2.99895 0.15942 6.42847 -3.04848 0.15359 6.43171 -2.858 0.21969 
6.43352 -3.09838 0.1497 6.4362 -3.24617 0.14718 6.4362 -3.14757 0.14718 
6.43734 -3.19687 0.14655 6.44274 -2.90462 0.20874 6.45225 -2.95219 0.19946 
6.45623 -2.81419 0.26628 6.45997 -3.00012 0.19182 6.46658 -3.04973 0.18611 
6.46872 -2.85998 0.25378 6.4709 -3.0985 0.18188 6.47361 -3.14774 0.17942 
6.47961 -2.90658 0.2429 6.48886 -2.95389 0.23364 6.49647 -3.00178 0.22604 
6.5024 -3.05014 0.2201 6.50282 -2.858 0.29079 6.51376 -2.90462 0.27977 
6.52304 -2.95219 0.27025 6.53069 -3.00012 0.26253 6.35906 -2.67313 1.5677 
6.3591 -2.56935 1.48998 6.37075 -2.62203 1.55287 6.38478 -2.572 1.53656 
6.38784 -2.6777 1.61265 6.39907 -2.62609 1.59788 6.39947 -2.527 1.51987 
6.41266 -2.57579 1.58178 6.41883 -2.68314 1.65599 6.42747 -2.53115 1.56657 
6.42966 -2.63141 1.64163 6.44191 -2.73193 1.70399 6.44268 -2.58072 1.6255 
6.44367 -2.48698 1.5489 6.45119 -2.68436 1.69448 6.45717 -2.53596 1.61059 
6.46214 -2.63774 1.68346 6.46849 -2.78152 1.74821 6.47338 -2.49227 1.59433 
6.47473 -2.58677 1.66761 6.47609 -2.73363 1.74061 6.48535 -2.68633 1.73135 
6.48905 -2.54201 1.65323 6.49116 -2.44886 1.5757 6.49624 -2.63972 1.72046 
6.50495 -2.49806 1.63715 6.50498 -2.77986 1.78243 6.50873 -2.59393 1.70797 
6.5127 -2.73193 1.77479 6.52222 -2.68436 1.76551 6.52232 -2.45551 1.61972 
6.52279 -2.54906 1.69391 6.52875 -2.92731 0.28232 6.53143 -2.87812 0.28483 
6.53324 -2.63774 1.75456 6.53649 -2.82822 0.28872 6.53649 -2.82822 1.82066 
6.5384 -2.50521 1.6783 6.54145 -2.41309 1.59998 6.54312 -2.7787 1.81483 
6.54909 -2.58677 1.74197 6.55117 -2.73062 1.80726 6.5555 -2.46251 1.6612 
6.5607 -2.68314 1.79787 6.56174 -2.37321 1.57964 6.56347 -2.54201 1.72765 
6.56631 -2.97661 0.25148 6.56751 -2.92725 0.25211 6.57119 -2.8773 0.25402 
6.57119 -2.8773 1.85536 6.57407 -2.42104 1.64263 6.57507 -2.63141 1.78704 
6.57637 -2.82736 0.25798 6.57637 -2.82736 1.8514 6.57955 -2.49806 1.71175 
6.58281 -2.77803 0.26406 6.58281 -2.77803 1.84532 6.59099 -2.72992 1.83768 
6.59119 -2.58072 1.77402 6.59405 -2.38091 1.62264 6.59698 -2.45551 1.69438 
6.60405 -2.6777 1.82886 6.6061 -2.53596 1.75953 6.60644 -2.97661 0.22322 
6.60875 -3.02661 0.22318 6.60875 -2.92661 0.22318 6.61244 -2.87673 0.22523 
6.61244 -2.87673 1.88415 6.61541 -2.34222 1.60129 6.61671 -2.41309 1.67525 
6.61752 -2.82711 0.22936 6.61752 -2.82711 1.88002 6.61881 -2.62609 1.81763 
6.62237 -2.49227 1.74331 6.62395 -2.77785 0.23555 6.62395 -2.77785 1.87383 
6.63492 -2.57579 1.80403 6.6357 -2.72512 1.86694 6.63705 -2.37321 1.65496 
6.63808 -2.30505 1.57862 6.641 -2.44886 1.72554 6.64791 -2.97661 0.19696 
6.649 -2.67313 1.85764 6.65013 -2.53115 1.78923 6.65032 -3.02667 0.19698 
6.65032 -2.92655 0.19698 6.65032 -2.92655 1.9124 6.65425 -3.07683 0.19904 
6.65425 -2.87639 0.19904 6.65425 -2.87639 1.91034 6.65894 -2.33457 1.63323 
6.65944 -2.82672 0.20325 6.65944 -2.82672 1.90613 6.66096 -2.4068 1.70605 
6.66383 -2.62203 1.84595 6.6678 -2.48698 1.77303 6.67056 -2.77442 0.20758 
6.67056 -2.77442 1.9018 6.68013 -2.572 1.83192 6.68188 -2.36708 1.68552 
6.68196 -2.29772 1.61026 6.68265 -2.72174 0.21489 6.68265 -2.72174 1.89449 
6.68678 -2.44379 1.75488 6.69061 -2.97661 0.17277 6.69061 -2.97661 1.93661 
6.69335 -3.02683 0.17274 6.69335 -2.92639 0.17274 6.69335 -2.92639 1.93664 
6.69647 -2.66955 1.88474 6.69683 -2.527 1.81723 6.69728 -3.07693 0.17494 
6.69728 -2.87629 0.17494 6.69728 -2.87629 1.93444 6.70397 -2.32884 1.66345 
6.70669 -2.40218 1.73492 6.7073 -3.1295 0.17727 6.7073 -2.82372 0.17727 
6.7073 -2.82372 1.93211 6.71165 -2.61858 1.87261 6.71469 -2.48314 1.80061 
6.71863 -3.18163 0.18212 6.71863 -2.77159 0.18212 6.71863 -2.77159 1.92726 
6.71972 -2.24432 1.5725 6.72672 -2.56935 1.8576 6.72793 -2.36274 1.71404 
6.73134 -2.71886 0.18977 6.73134 -2.71886 1.91961 6.73369 -2.44053 1.78212 
6.73445 -2.97661 0.1507 6.73445 -2.97661 1.95868 6.73731 -3.02689 0.15075 
6.73731 -3.02689 1.95863 6.73731 -2.92633 0.15075 6.73731 -2.92633 1.95863 
6.74045 -2.27355 1.6274 6.74371 -2.52453 1.8425 6.74534 -2.6669 0.20002 
6.74534 -2.6669 1.90936 6.74646 -3.07943 0.15095 6.74646 -2.87379 0.15095 
6.74646 -2.87379 1.95843 6.75376 -2.39926 1.7618 6.75679 -3.132 0.15377 
6.75679 -2.82123 0.15377 6.75679 -2.82123 1.95561 6.75936 -2.61686 1.89639 
6.76204 -2.48064 1.82543 6.76346 -2.30588 1.68022 6.76801 -3.18385 0.15925 
6.76801 -2.76937 0.15925 6.76801 -2.76937 1.95013 6.77454 -2.56786 1.881 
6.77932 -2.97661 0.13081 6.77932 -2.97661 1.97857 6.77932 -2.22227 1.58809 
6.78103 -3.23652 0.16739 6.78103 -2.71671 0.16739 6.78103 -2.71671 1.94199 
6.78133 -2.43826 1.80653 6.78757 -3.02919 0.12893 6.78757 -3.02919 1.98045 
6.78757 -2.92403 0.12893 6.78757 -2.92403 1.98045 6.78817 -2.34076 1.72993 
6.79207 -2.52313 1.86555 6.79421 -2.66616 0.17814 6.79421 -2.66616 1.93124 
6.79687 -3.08163 0.12968 6.79687 -3.08163 1.9797 6.79687 -2.87159 0.12968 
6.79687 -2.87159 1.9797 6.80122 -2.25248 1.64246 6.80635 -2.19105 1.56105 
6.80721 -3.13377 0.13305 6.80721 -2.81946 0.13305 6.80721 -2.81946 1.97633 
6.80848 -2.61621 0.19148 6.80848 -2.61621 1.9179 6.81054 -2.47956 1.84804 
6.81606 -2.37955 1.77846 6.81856 -3.18546 0.13903 6.81856 -2.76776 0.13903 
6.81856 -2.76776 1.97035 6.82345 -2.56753 1.90206 6.82469 -2.28584 1.69426 
6.82512 -2.97661 0.11315 6.82512 -2.97661 1.99623 6.83088 -3.23656 0.14761 
6.83088 -2.71667 0.14761 6.83088 -2.71667 1.96177 6.83357 -3.02924 0.11163 
6.83357 -3.02924 1.99775 6.83357 -2.92399 0.11163 6.83357 -2.92399 1.99775 
6.83424 -2.16174 1.53277 6.84057 -2.20345 1.6014 6.84125 -2.52299 1.88616 
6.84323 -3.08192 0.11273 6.84323 -3.08192 1.99665 6.84323 -2.8713 0.11273 
6.84323 -2.8713 1.99665 6.84415 -3.28692 0.15877 6.84415 -2.6663 0.15877 
6.84415 -2.6663 1.95061 6.84438 -2.41955 1.82202 6.8516 -2.32269 1.74464 
6.85378 -3.13405 0.1165 6.85378 -3.13405 1.99288 6.85378 -2.81917 0.1165 
6.85378 -2.81917 1.99288 6.85831 -3.3364 0.17247 6.85831 -2.61682 0.17247 
6.85831 -2.61682 1.93691 6.8631 -2.2348 1.655 6.86607 -3.18687 0.12291 
6.86607 -3.18687 1.98647 6.86607 -2.76635 0.12291 6.86607 -2.76635 1.98647 
6.86828 -2.17366 1.57333 6.87172 -2.97661 0.09775 6.87172 -2.97661 2.01163 
6.87333 -2.56836 0.18866 6.87333 -2.56836 1.92072 6.87456 -2.4621 1.86256 
6.87862 -3.2379 0.13197 6.87862 -2.71532 0.13197 6.87862 -2.71532 1.97741 
6.87994 -2.36256 1.79183 6.88064 -3.02936 0.09654 6.88064 -3.02936 2.01284 
6.88064 -2.92386 0.09654 6.88064 -2.92386 2.01284 6.88939 -2.26925 1.70685 
6.89036 -3.08196 0.09808 6.89036 -3.08196 2.0113 6.89036 -2.87126 0.09808 
6.89036 -2.87126 2.0113 6.89226 -3.28839 0.14363 6.89226 -2.66483 0.14363 
6.89226 -2.66483 1.96575 6.89773 -2.14547 1.54393 6.90195 -3.13509 0.10219 
6.90195 -3.13509 2.00719 6.90195 -2.81813 0.10219 6.90195 -2.81813 2.00719 
6.90319 -2.18794 1.61237 6.90594 -2.50643 1.8993 6.90665 -3.33774 0.15782 
6.90665 -2.61548 0.15782 6.90665 -2.61548 1.95156 6.90938 -2.40354 1.83429 
6.91432 -3.18776 0.10914 6.91432 -3.18776 2.00024 6.91432 -2.76546 0.10914 
6.91432 -2.76546 2.00024 6.91695 -2.30733 1.75613 6.91903 -2.97661 0.08466 
6.91903 -2.97661 2.02472 6.92736 -3.23879 0.11863 6.92736 -3.23879 1.99075 
6.92736 -2.71443 0.11863 6.92736 -2.71443 1.99075 6.92785 -2.11921 1.51298 
6.92812 -3.0294 0.08386 6.92812 -3.0294 2.02552 6.92812 -2.92382 0.08386 
6.92812 -2.92382 2.02552 6.92874 -2.22021 1.66579 6.93249 -2.15937 1.58331 
6.93926 -3.08256 0.08559 6.93926 -3.08256 2.02379 6.93926 -2.87066 0.08559 
6.93926 -2.87066 2.02379 6.93992 -2.44702 1.87335 6.94107 -3.28907 0.13081 
6.94107 -2.66415 0.13081 6.94107 -2.66415 1.97857 6.94414 -3.39277 0.17188 
6.94414 -2.56045 0.17188 6.94414 -2.56045 1.9375 6.9451 -2.34835 1.80185 
6.95106 -3.13568 0.09022 6.95106 -3.13568 2.01916 6.95106 -2.81754 0.09022 
6.95106 -2.81754 2.01916 6.95534 -2.25592 1.71643 6.95835 -2.09526 1.481 
6.96238 -2.13287 1.55293 6.9632 -3.18811 0.09775 6.9632 -3.18811 2.01163 
6.9632 -2.76511 0.09775 6.9632 -2.76511 2.01163 6.96692 -2.97661 0.0739 
6.96692 -2.97661 2.03548 6.96692 -2.1758 1.62095 6.97508 -2.39044 1.84302 
6.97642 -3.23907 0.10776 6.97642 -3.23907 2.00162 6.97642 -2.71416 0.10776 
6.97642 -2.71416 2.00162 6.97748 -3.45371 0.19543 6.97748 -2.49951 0.19543 
6.97748 -2.49951 1.91395 6.97755 -3.02983 0.07329 6.97755 -3.02983 2.03609 
6.97755 -2.92339 0.07329 6.97755 -2.92339 2.03609 6.97816 -3.34461 0.14322 
6.97816 -2.60861 0.14322 6.97816 -2.60861 1.96616 6.98289 -2.29492 1.76406 
6.98873 -3.0829 0.07557 6.98873 -3.0829 2.03381 6.98873 -2.87032 0.07557 
6.98873 -2.87032 2.03381 6.98971 -2.07404 1.44924 6.99277 -2.10848 1.52129 
6.99295 -2.20943 1.67344 6.99669 -2.1488 1.59078 7.00042 -3.13565 0.08073 
7.00042 -3.13565 2.02865 7.00042 -2.81757 0.08073 7.00042 -2.81757 2.02865 
7.01125 -2.33701 1.80847 7.01243 -2.44077 0.22372 7.01243 -2.44077 1.88566 
7.01258 -3.18794 0.08876 7.01258 -3.18794 2.02062 7.01258 -2.76529 0.08876 
7.01258 -2.76529 2.02062 7.01343 -3.2946 0.11831 7.01343 -3.2946 1.99107 
7.01343 -2.65863 0.11831 7.01343 -2.65863 1.99107 7.01528 -2.97661 0.06551 
7.01528 -2.97661 2.04387 7.01611 -3.39845 0.15983 7.01611 -2.55477 0.15983 
7.01611 -2.55477 1.94955 7.02027 -2.24672 1.7234 7.02358 -2.08629 1.48847 
7.02607 -3.02987 0.06541 7.02607 -3.02987 2.04397 7.02607 -2.92335 0.06541 
7.02607 -2.92335 2.04397 7.0271 -2.12376 1.55912 7.03148 -2.1671 1.6271 
7.03754 -3.08317 0.06821 7.03754 -3.08317 2.04117 7.03754 -2.87005 0.06821 
7.03754 -2.87005 2.04117 7.04818 -2.38554 1.85324 7.04823 -2.287 1.76988 
7.04934 -3.24377 0.09765 7.04934 -3.24377 2.01173 7.04934 -2.70945 0.09765 
7.04934 -2.70945 2.01173 7.04937 -3.1359 0.0739 7.04937 -3.1359 2.03548 
7.04937 -2.81732 0.0739 7.04937 -2.81732 2.03548 7.05063 -3.45842 0.18552 
7.05063 -2.4948 0.18552 7.05063 -2.4948 1.92386 7.05112 -3.34923 0.13336 
7.05112 -3.34923 1.97602 7.05112 -2.60399 0.13336 7.05112 -2.60399 1.97602 
7.05784 -2.10107 1.52648 7.05841 -2.20211 1.67872 7.06181 -2.14166 1.59581 
7.06399 -2.97661 0.05951 7.06399 -2.97661 2.04987 7.07519 -3.02998 0.0599 
7.07519 -3.02998 2.04948 7.07519 -2.92324 0.0599 7.07519 -2.92324 2.04948 
7.08576 -3.51577 0.21595 7.08576 -2.43745 0.21595 7.08576 -2.43745 1.89343 
7.08581 -2.24069 1.72745 7.08641 -2.33147 1.815 7.08661 -3.2984 0.11088 
7.08661 -3.2984 1.9985 7.08661 -2.65482 0.11088 7.08661 -2.65482 1.9985 
7.08665 -3.08319 0.06325 7.08665 -3.08319 2.04613 7.08665 -2.87004 0.06325 
7.08665 -2.87004 2.04613 7.08708 -3.18973 0.08054 7.08708 -3.18973 2.02884 
7.08708 -2.76349 0.08054 7.08708 -2.76349 2.02884 7.08886 -3.40187 0.15258 
7.08886 -3.40187 1.9568 7.08886 -2.55135 0.15258 7.08886 -2.55135 1.9568 
7.0966 -2.16186 1.6308 7.11294 -2.97661 0.05589 7.11294 -2.97661 2.05349 
7.12377 -3.57142 0.25173 7.12377 -2.3818 0.25173 7.12377 -2.3818 1.85765 
7.12377 -3.46078 0.18055 7.12377 -2.49244 0.18055 7.12377 -2.49244 1.92883 
7.12381 -2.28326 1.77428 7.12381 -2.19832 1.68143 7.12422 -3.24499 0.09212 
7.12422 -3.24499 2.01726 7.12422 -2.70824 0.09212 7.12422 -2.70824 2.01726 
7.12422 -3.35156 0.12841 7.12422 -3.35156 1.98097 7.12422 -2.60166 0.12841 
7.12422 -2.60166 1.98097 7.12425 -3.13711 0.06838 7.12425 -3.13711 2.041 
7.12425 -2.81611 0.06838 7.12425 -2.81611 2.041 7.12425 -3.03001 0.05683 
7.12425 -3.03001 2.05255 7.12425 -2.92321 0.05683 7.12425 -2.92321 2.05255 
7.16201 -3.62361 0.2922 7.16201 -3.51735 0.2135 7.16201 -3.40301 0.15016 
7.16201 -3.29932 0.10819 7.16201 -3.29932 2.00119 7.16201 -3.19034 0.0778 
7.16201 -3.19034 2.03158 7.16201 -3.08349 0.06042 7.16201 -3.08349 2.04896 
7.16201 -2.97661 0.05469 7.16201 -2.97661 2.05469 7.16201 -2.86973 0.06042 
7.16201 -2.86973 2.04896 7.16201 -2.76289 0.0778 7.16201 -2.76289 2.03158 
7.16201 -2.65391 0.10819 7.16201 -2.65391 2.00119 7.16201 -2.55021 0.15016 
7.16201 -2.55021 1.95922 7.16201 -2.43587 0.2135 7.16201 -2.43587 1.89588 
7.16201 -2.32961 0.2922 7.16201 -2.32961 1.81718 7.16201 -2.23854 1.72941 
7.19977 -3.03001 0.05683 7.19977 -3.03001 2.05255 7.19977 -2.92321 0.05683 
7.19977 -2.92321 2.05255 7.19977 -3.13711 0.06838 7.19977 -3.13711 2.041 
7.19977 -2.81611 0.06838 7.19977 -2.81611 2.041 7.19979 -3.35156 0.12841 
7.19979 -3.35156 1.98097 7.19979 -2.60166 0.12841 7.19979 -2.60166 1.98097 
7.1998 -3.24499 0.09212 7.1998 -3.24499 2.01726 7.1998 -2.70824 0.09212 
7.1998 -2.70824 2.01726 7.20021 -3.66996 0.3351 7.20021 -2.28326 1.77428 
7.20024 -3.46078 0.18055 7.20024 -2.49244 0.18055 7.20024 -2.49244 1.92883 
7.20024 -3.57142 0.25173 7.20024 -2.3818 0.25173 7.20024 -2.3818 1.85765 
7.21108 -2.97661 0.05589 7.21108 -2.97661 2.05349 7.23515 -3.40187 0.15258 
7.23515 -2.55135 0.15258 7.23515 -2.55135 1.9568 7.23693 -3.18973 0.08054 
7.23693 -3.18973 2.02884 7.23693 -2.76349 0.08054 7.23693 -2.76349 2.02884 
7.23737 -3.08319 0.06325 7.23737 -3.08319 2.04613 7.23737 -2.87004 0.06325 
7.23737 -2.87004 2.04613 7.23741 -3.2984 0.11088 7.23741 -3.2984 1.9985 
7.23741 -2.65482 0.11088 7.23741 -2.65482 1.9985 7.2376 -3.62176 0.29438 
7.2382 -3.71254 0.38193 7.23826 -3.51577 0.21595 7.23826 -2.43745 0.21595 
7.23826 -2.43745 1.89343 7.24883 -3.02998 0.0599 7.24883 -3.02998 2.04948 
7.24883 -2.92324 0.0599 7.24883 -2.92324 2.04948 7.26003 -2.97661 0.05951 
7.26003 -2.97661 2.04987 7.26561 -3.75112 0.43066 7.2729 -3.34923 0.13336 
7.2729 -2.60399 0.13336 7.2729 -2.60399 1.97602 7.27339 -3.45842 0.18552 
7.27339 -2.4948 0.18552 7.27339 -2.4948 1.92386 7.27464 -3.1359 0.0739 
7.27464 -3.1359 2.03548 7.27464 -2.81732 0.0739 7.27464 -2.81732 2.03548 
7.27468 -3.24377 0.09765 7.27468 -3.24377 2.01173 7.27468 -2.70945 0.09765 
7.27468 -2.70945 2.01173 7.27579 -3.66622 0.3395 7.27584 -3.56769 0.25614 
7.28648 -3.08317 0.06821 7.28648 -3.08317 2.04117 7.28648 -2.87005 0.06821 
7.28648 -2.87005 2.04117 7.29795 -3.02987 0.06541 7.29795 -3.02987 2.04397 
7.29795 -2.92335 0.06541 7.29795 -2.92335 2.04397 7.30375 -3.7065 0.38598 
7.30791 -3.39845 0.15983 7.30791 -2.55477 0.15983 7.30791 -2.55477 1.94955 
7.30874 -2.97661 0.06551 7.30874 -2.97661 2.04387 7.31058 -3.2946 0.11831 
7.31058 -2.65863 0.11831 7.31058 -2.65863 1.99107 7.31144 -3.18794 0.08876 
7.31144 -3.18794 2.02062 7.31144 -2.76529 0.08876 7.31144 -2.76529 2.02062 
7.31159 -3.51245 0.22372 7.31159 -2.44077 1.88566 7.31276 -3.61621 0.30091 
7.3236 -3.13565 0.08073 7.3236 -3.13565 2.02865 7.3236 -2.81757 0.08073 
7.3236 -2.81757 2.02865 7.33106 -3.74379 0.43594 7.33529 -3.0829 0.07557 
7.33529 -3.0829 2.03381 7.33529 -2.87032 0.07557 7.33529 -2.87032 2.03381 
7.34113 -3.65831 0.34532 7.34585 -3.34461 0.14322 7.34585 -2.60861 0.14322 
7.34585 -2.60861 1.96616 7.34646 -3.02983 0.07329 7.34646 -3.02983 2.03609 
7.34646 -2.92339 0.07329 7.34646 -2.92339 2.03609 7.34654 -3.45371 0.19543 
7.34654 -2.49951 1.91395 7.34759 -3.23907 0.10776 7.34759 -2.71416 0.10776 
7.34759 -2.71416 2.00162 7.34893 -3.56278 0.26636 7.3571 -2.97661 0.0739 
7.3571 -2.97661 2.03548 7.36082 -3.18811 0.09775 7.36082 -3.18811 2.01163 
7.36082 -2.76511 0.09775 7.36082 -2.76511 2.01163 7.36867 -3.6973 0.39295 
7.37296 -3.13568 0.09022 7.37296 -3.13568 2.01916 7.37296 -2.81754 0.09022 
7.37296 -2.81754 2.01916 7.37891 -3.60487 0.30753 7.37988 -3.39277 0.17188 
7.37988 -2.56045 0.17188 7.37988 -2.56045 1.9375 7.38295 -3.28907 0.13081 
7.38295 -2.66415 0.13081 7.38295 -2.66415 1.97857 7.3841 -3.5062 0.23603 
7.38476 -3.08256 0.08559 7.38476 -3.08256 2.02379 7.38476 -2.87066 0.08559 
7.38476 -2.87066 2.02379 7.39589 -3.0294 0.08386 7.39589 -3.0294 2.02552 
7.39589 -2.92382 0.08386 7.39589 -2.92382 2.02552 7.39666 -3.23879 0.11863 
7.39666 -2.71443 0.11863 7.39666 -2.71443 1.99075 7.40499 -2.97661 0.08466 
7.40499 -2.97661 2.02472 7.40707 -3.64589 0.35325 7.40969 -3.18776 0.10914 
7.40969 -2.76546 0.10914 7.40969 -2.76546 2.00024 7.41464 -3.54968 0.27509 
7.41736 -3.33774 0.15782 7.41736 -2.61548 0.15782 7.41736 -2.61548 1.95156 
7.41808 -3.44679 0.21008 7.42206 -3.13509 0.10219 7.42206 -3.13509 2.00719 
7.42206 -2.81813 0.10219 7.42206 -2.81813 2.00719 7.43175 -3.28839 0.14363 
7.43175 -2.66483 0.14363 7.43175 -2.66483 1.96575 7.43366 -3.08196 0.09808 
7.43366 -3.08196 2.0113 7.43366 -2.87126 0.09808 7.43366 -2.87126 2.0113 
7.43463 -3.68397 0.40253 7.44338 -3.02936 0.09654 7.44338 -3.02936 2.01284 
7.44338 -2.92386 0.09654 7.44338 -2.92386 2.01284 7.44407 -3.59067 0.31755 
7.44539 -3.2379 0.13197 7.44539 -2.71532 0.13197 7.44539 -2.71532 1.97741 
7.44945 -3.49112 0.24682 7.45068 -3.38486 0.18866 7.45229 -2.97661 0.09775 
7.45229 -2.97661 2.01163 7.45795 -3.18687 0.12291 7.45795 -2.76635 0.12291 
7.45795 -2.76635 1.98647 7.46571 -3.3364 0.17247 7.47023 -3.13405 0.1165 
7.47023 -3.13405 1.99288 7.47023 -2.81917 0.1165 7.47023 -2.81917 1.99288 
7.47242 -3.63053 0.36474 7.47964 -3.53368 0.28736 7.47987 -3.28692 0.15877 
7.48079 -3.08192 0.11273 7.48079 -3.08192 1.99665 7.48079 -2.8713 0.11273 
7.48079 -2.8713 1.99665 7.48277 -3.43023 0.22322 7.49044 -3.02924 0.11163 
7.49044 -3.02924 1.99775 7.49044 -2.92399 0.11163 7.49044 -2.92399 1.99775 
7.49313 -3.23656 0.14761 7.49313 -2.71667 1.96177 7.4989 -2.97661 0.11315 
7.4989 -2.97661 1.99623 7.50056 -3.38569 0.20732 7.50545 -3.18546 0.13903 
7.50545 -2.76776 0.13903 7.50545 -2.76776 1.97035 7.50795 -3.57367 0.33092 
7.51348 -3.47366 0.26134 7.51553 -3.33701 0.19148 7.5168 -3.13377 0.13305 
7.5168 -2.81946 0.13305 7.5168 -2.81946 1.97633 7.52714 -3.08163 0.12968 
7.52714 -3.08163 1.9797 7.52714 -2.87159 0.12968 7.52714 -2.87159 1.9797 
7.5298 -3.28707 0.17814 7.53195 -3.43009 0.24383 7.53584 -3.61246 0.37945 
7.53645 -3.02919 0.12893 7.53645 -3.02919 1.98045 7.53645 -2.92403 0.12893 
7.53645 -2.92403 1.98045 7.54268 -3.51496 0.30285 7.54298 -3.23652 0.16739 
7.54469 -2.97661 0.13081 7.54469 -2.97661 1.97857 7.54948 -3.38536 0.22838 
7.556 -3.18385 0.15925 7.56197 -3.47258 0.28395 7.56466 -3.33636 0.21299 
7.56722 -3.132 0.15377 7.56722 -2.82123 1.95561 7.57026 -3.55396 0.34758 
7.57756 -3.07943 0.15095 7.57756 -2.87379 0.15095 7.57756 -2.87379 1.95843 
7.57868 -3.28632 0.20002 7.5803 -3.42869 0.26688 7.58671 -3.02689 0.15075 
7.58671 -3.02689 1.95863 7.58671 -2.92633 0.15075 7.58671 -2.92633 1.95863 
7.58956 -2.97661 0.1507 7.58956 -2.97661 1.95868 7.59033 -3.51269 0.32726 
7.59268 -3.23436 0.18977 7.5973 -3.38387 0.25178 7.60539 -3.18163 0.18212 
7.60932 -3.47008 0.30877 7.61237 -3.33464 0.23677 7.61671 -3.1295 0.17727 
7.61732 -3.55104 0.37446 7.62673 -3.07693 0.17494 7.62719 -3.42622 0.29215 
7.62755 -3.28367 0.22464 7.63066 -3.02683 0.17274 7.63066 -3.02683 1.93664 
7.63066 -2.92639 0.17274 7.63066 -2.92639 1.93664 7.6334 -2.97661 0.17277 
7.6334 -2.97661 1.93661 7.63724 -3.50943 0.3545 7.64136 -3.23148 0.21489 
7.64388 -3.38123 0.27746 7.65345 -3.1788 0.20758 7.65622 -3.46624 0.33635 
7.66019 -3.33119 0.26343 7.66458 -3.1265 0.20325 7.66977 -3.07683 0.19904 
7.6737 -3.02667 0.19698 7.67389 -3.42207 0.32015 7.67501 -3.2801 0.25175 
7.67611 -2.97661 1.91242 7.68301 -3.50436 0.38384 7.68832 -3.22811 0.24244 
7.6891 -3.37743 0.30535 7.70006 -3.17537 0.23555 7.70165 -3.46095 0.36607 
7.7052 -3.32713 0.29175 7.7065 -3.12612 0.22936 7.71157 -3.07649 0.22523 
7.71791 -3.41727 0.34985 7.71996 -3.27552 0.28052 7.73282 -3.3725 0.33536 
7.73303 -3.2233 0.2717 7.74121 -3.1752 0.26406 7.74764 -3.12587 0.25798 
7.74895 -3.32181 0.32234 7.76054 -3.41122 0.38173 7.76331 -3.27008 0.31151 
7.77285 -3.2226 0.30212 7.77493 -3.36645 0.36741 7.7809 -3.17453 0.29455 
7.79078 -3.31548 0.35482 7.8018 -3.26886 0.34387 7.81131 -3.22129 0.33459 
7.81529 -3.35929 0.40141 7.82778 -3.3135 0.38892 7.83867 -3.2669 0.37803 
7.86188 -3.31548 0.42592 7.87282 -3.26886 0.4149 6.04527 -0.34366 1.02397 
6.0515 -0.49789 1.09659 6.05758 -0.44856 1.09016 6.06522 -0.40045 1.08198 
6.07404 -0.34824 1.06891 6.0752 -0.64715 1.14535 6.07584 -0.69645 1.14421 
6.07584 -0.59784 1.14421 6.07836 -0.74563 1.14153 6.07836 -0.54866 1.14153 
6.08225 -0.49876 1.13648 6.08527 -0.29663 1.05415 6.08807 -0.44923 1.12985 
6.09564 -0.40115 1.1218 6.09887 -0.24632 1.03805 6.10504 -0.35367 1.11226 
6.10726 -0.64715 1.18252 6.10808 -0.69627 1.18162 6.10808 -0.59802 1.18162 
6.11054 -0.74552 1.17891 6.11054 -0.54877 1.17891 6.11477 -0.79429 1.17459 
6.11477 -0.5 1.17459 6.11586 -0.30195 1.0979 6.12047 -0.84389 1.16799 
6.12047 -0.4504 1.16799 6.12812 -0.89182 1.16026 6.12812 -0.40247 1.16026 
6.12888 -0.25125 1.08177 6.1374 -0.93939 1.15075 6.1374 -0.3549 1.15075 
6.14111 -0.64715 1.21807 6.14196 -0.69621 1.21721 6.14196 -0.59808 1.21721 
6.14338 -0.20649 1.06686 6.14451 -0.74516 1.21466 6.14451 -0.54913 1.21466 
6.14834 -0.98602 1.13973 6.14834 -0.30827 1.13973 6.14876 -0.79388 1.21041 
6.14876 -0.50041 1.21041 6.15469 -0.84224 1.20448 6.15469 -0.45205 1.20448 
6.15959 -0.1628 1.0506 6.16093 -0.2573 1.12388 6.1623 -0.89013 1.19687 
6.1623 -0.40416 1.19687 6.17155 -0.93743 1.18762 6.17155 -0.35686 1.18762 
6.17525 -0.21254 1.10949 6.17665 -0.64715 1.25191 6.17755 -0.69627 1.25109 
6.17755 -0.59802 1.25109 6.18026 -0.74552 1.24863 6.18026 -0.54877 1.24863 
6.18244 -0.98403 1.17673 6.18244 -0.31026 1.17673 6.18458 -0.79429 1.2444 
6.18458 -0.5 1.2444 6.19115 -0.16859 1.09342 6.19119 -0.84389 1.2387 
6.19119 -0.4504 1.2387 6.19493 -1.02983 1.16424 6.19493 -0.26446 1.16424 
6.19891 -0.89182 1.23105 6.19891 -0.40247 1.23105 6.20842 -0.93939 1.22178 
6.20842 -0.3549 1.22178 6.20853 -0.12605 1.07599 6.209 -0.21959 1.15018 
6.21382 -0.64715 1.28397 6.21496 -0.69645 1.28333 6.21496 -0.59784 1.28333 
6.21764 -0.74563 1.28081 6.21764 -0.54866 1.28081 6.21944 -0.98602 1.21083 
6.21944 -0.30827 1.21083 6.22269 -0.79553 1.27692 6.22269 -0.49876 1.27692 
6.2246 -0.17575 1.13457 6.22765 -0.08362 1.05625 6.22932 -0.84506 1.2711 
6.22932 -0.44923 1.2711 6.23529 -1.03699 1.19824 6.23529 -0.2573 1.19824 
6.23737 -0.89314 1.26353 6.23737 -0.40115 1.26353 6.24171 -0.13304 1.11746 
6.24691 -0.94062 1.25413 6.24691 -0.35367 1.25413 6.24794 -0.04374 1.03591 
6.24968 -0.21254 1.18392 6.25251 -0.64715 -0.29225 6.25251 -0.64715 1.31417 
6.25372 -0.69651 -0.29162 6.25372 -0.69651 1.31354 6.25372 -0.59778 1.31354 
6.25739 -0.74645 -0.28971 6.25739 -0.74645 1.31163 6.25739 -0.54784 1.31163 
6.26027 -0.09157 1.0989 6.26127 -0.99234 -0.22139 6.26127 -0.99234 1.24331 
6.26127 -0.30195 1.24331 6.26258 -0.7964 -0.28576 6.26258 -0.7964 1.30767 
6.26258 -0.49789 1.30767 6.26575 -1.1257 -0.1461 6.26575 -0.16859 1.16802 
6.26901 -0.84573 -0.27967 6.26901 -0.84573 1.30159 6.26901 -0.44856 1.30159 
6.27719 -0.89384 -0.27204 6.27719 -0.89384 1.29395 6.27719 -0.40045 1.29395 
6.2774 -1.04304 -0.20837 6.2774 -1.04304 1.23029 6.2774 -0.25125 1.23029 
6.28026 -1.24284 -0.05699 6.28026 -0.05145 1.07891 6.28318 -1.16824 -0.12873 
6.28318 -0.12605 1.15064 6.29026 -0.94605 -0.26321 6.29026 -0.94605 1.28513 
6.29026 -0.34824 1.28513 6.29231 -1.0878 -0.19388 6.29231 -0.20649 1.2158 
6.29264 -0.64715 -0.32051 6.29264 -0.64715 1.34243 6.29495 -0.69715 -0.32055 
6.29495 -0.69715 1.34246 6.29495 -0.59714 -0.32055 6.29495 -0.59714 1.34246 
6.29865 -0.74702 -0.3185 6.29865 -0.74702 1.34042 6.29865 -0.54727 1.34042 
6.30161 -0.01275 1.05756 6.30292 -1.21067 -0.1096 6.30292 -0.08362 1.13152 
6.30372 -0.79665 -0.31437 6.30372 -0.79665 1.33629 6.30372 -0.49764 1.33629 
6.30502 -0.99766 -0.25198 6.30502 -0.99766 1.2739 6.30502 -0.29663 1.2739 
6.30857 -1.13149 -0.17766 6.30857 -0.1628 1.19958 6.31016 -0.8459 -0.30818 
6.31016 -0.8459 1.3301 6.31016 -0.44839 1.3301 6.32112 -1.04797 -0.23838 
6.32112 -1.04797 1.2603 6.32112 -0.24632 1.2603 6.3219 -0.89864 -0.30129 
6.3219 -0.89864 1.32321 6.3219 -0.39565 1.32321 6.32326 -1.25055 -0.08931 
6.32326 -0.04374 1.11123 6.32428 0.02441 1.03489 6.32721 -1.1749 -0.15989 
6.32721 -0.11939 1.1818 6.33411 -0.64715 -0.34677 6.33411 -0.64715 1.36869 
6.33521 -0.95063 -0.29199 6.33521 -0.95063 1.3139 6.33521 -0.34366 1.3139 
6.33633 -1.0926 -0.22358 6.33633 -0.20169 1.2455 6.33652 -0.6972 -0.34675 
6.33652 -0.6972 1.36867 6.33652 -0.59709 -0.34675 6.33652 -0.59709 1.36867 
6.34045 -0.74737 -0.34469 6.34045 -0.74737 1.36661 6.34045 -0.54692 -0.34469 
6.34045 -0.54692 1.36661 6.34514 -1.28918 -0.06758 6.34514 -0.00511 1.0895 
6.34564 -0.79703 -0.34049 6.34564 -0.79703 1.3624 6.34564 -0.49726 1.3624 
6.34717 -1.21696 -0.1404 6.34717 -0.07733 1.16232 6.34821 0.05996 1.01096 
6.35003 -1.00172 -0.2803 6.35003 -1.00172 1.30222 6.35003 -0.29257 1.30222 
6.354 -1.13678 -0.20738 6.354 -0.15751 1.2293 6.35677 -0.84933 -0.33615 
6.35677 -0.84933 1.35807 6.35677 -0.44496 1.35807 6.36634 -1.05176 -0.26627 
6.36634 -1.05176 1.28819 6.36634 -0.24253 1.28819 6.36808 -1.25668 -0.11987 
6.36808 -0.03761 1.14179 6.36816 0.03175 1.06653 6.36886 -0.90201 -0.32884 
6.36886 -0.90201 1.35076 6.36886 -0.39228 1.35076 6.37298 -1.17996 -0.18923 
6.37298 -0.11433 1.21115 6.37335 0.09381 0.98582 6.37682 -0.64715 -0.37096 
6.37682 -0.64715 1.39288 6.37956 -0.69737 -0.37099 6.37956 -0.69737 1.39291 
6.37956 -0.59692 -0.37099 6.37956 -0.59692 1.39291 6.38267 -0.9542 -0.31909 
6.38267 -0.9542 1.34101 6.38267 -0.34009 1.34101 6.38303 -1.09675 -0.25158 
6.38303 -0.19754 1.27349 6.38349 -0.74746 -0.3688 6.38349 -0.74746 1.39071 
6.38349 -0.54683 -0.3688 6.38349 -0.54683 1.39071 6.39017 -1.29492 -0.0978 
6.39017 0.00063 1.11972 6.3929 -1.22157 -0.16928 6.3929 -0.07272 1.19119 
6.39351 -0.80003 -0.36646 6.39351 -0.80003 1.38838 6.39351 -0.49426 -0.36646 
6.39351 -0.49426 1.38838 6.39785 -1.00517 -0.30696 6.39785 -1.00517 1.32888 
6.39785 -0.28912 1.32888 6.39963 0.12587 0.95954 6.4009 -1.14061 -0.23496 
6.4009 -0.15368 1.25688 6.40483 -0.85216 -0.36161 6.40483 -0.85216 1.38353 
6.40483 -0.44213 1.38353 6.40592 0.08515 1.02877 6.41292 -1.0544 -0.29195 
6.41292 -1.0544 1.31387 6.41292 -0.23989 1.31387 6.41414 -1.26102 -0.14839 
6.41414 -0.03327 1.1703 6.41754 -0.9049 -0.35396 6.41754 -0.9049 1.37588 
6.41754 -0.38939 1.37588 6.41989 -1.18323 -0.21647 6.41989 -0.11106 1.23839 
6.42066 -0.64715 -0.39303 6.42066 -0.64715 1.41495 6.42351 -0.69742 -0.39298 
6.42351 -0.69742 1.4149 6.42351 -0.59687 -0.39298 6.42351 -0.59687 1.4149 
6.42665 0.05591 1.08367 6.42699 0.15606 0.93218 6.42992 -1.09923 -0.27686 
6.42992 -1.09923 1.29877 6.42992 -0.19506 1.29877 6.43154 -0.95686 -0.34371 
6.43154 -0.95686 1.36563 6.43154 -0.33743 1.36563 6.43196 0.11767 1.00268 
6.43266 -0.74997 -0.39278 6.43266 -0.74997 1.4147 6.43266 -0.54432 -0.39278 
6.43266 -0.54432 1.4147 6.43996 -1.2245 -0.19615 6.43996 -0.06979 1.21807 
6.443 -0.80253 -0.38996 6.443 -0.80253 1.41188 6.443 -0.49176 -0.38996 
6.443 -0.49176 1.41188 6.44556 -1.00689 -0.33074 6.44556 -1.00689 1.35266 
6.44556 -0.2874 1.35266 6.44825 -1.14311 -0.25978 6.44825 -0.15118 1.2817 
6.44966 -1.31787 -0.11457 6.44966 0.02358 1.13649 6.45422 -0.85438 -0.38448 
6.45422 -0.85438 1.4064 6.45422 -0.43991 -0.38448 6.45422 -0.43991 1.4064 
6.4592 0.14851 0.97529 6.46074 -1.05589 -0.31535 6.46074 -1.05589 1.33727 
6.46074 -0.2384 1.33727 6.46553 -0.64715 -0.41292 6.46553 -0.64715 1.43484 
6.46553 0.1072 1.04436 6.46724 -0.90705 -0.37634 6.46724 -0.90705 1.39826 
6.46724 -0.38724 -0.37634 6.46724 -0.38724 1.39826 6.46754 -1.1855 -0.24088 
6.46754 -0.10879 1.2628 6.47377 -0.69973 -0.4148 6.47377 -0.69973 1.43672 
6.47377 -0.59456 -0.4148 6.47377 -0.59456 1.43672 6.47438 -1.28299 -0.16428 
6.47438 -0.0113 1.1862 6.47827 -1.10062 -0.29991 6.47827 -1.10062 1.32182 
6.47827 -0.19367 1.32182 6.48042 -0.9576 -0.36559 6.48042 -0.9576 1.38751 
6.48042 -0.33669 1.38751 6.48308 -0.75216 -0.41405 6.48308 -0.75216 1.43597 
6.48308 -0.54213 -0.41405 6.48308 -0.54213 1.43597 6.48743 0.07699 1.09872 
6.49256 0.13842 1.01732 6.49342 -0.8043 -0.41068 6.49342 -0.8043 1.4326 
6.49342 -0.48999 -0.41068 6.49342 -0.48999 1.4326 6.49469 -1.00755 -0.35225 
6.49469 -1.00755 1.37417 6.49469 -0.28674 1.37417 6.49674 -1.1442 -0.28239 
6.49674 -0.15009 1.30431 6.50227 -1.24421 -0.21281 6.50227 -0.05008 1.23473 
6.50477 -0.85599 -0.4047 6.50477 -0.85599 1.42662 6.50477 -0.4383 -0.4047 
6.50477 -0.4383 1.42662 6.50966 -1.05622 -0.33641 6.50966 -1.05622 1.35833 
6.50966 -0.23807 1.35833 6.51089 -1.33791 -0.12861 6.51089 0.04362 1.15053 
6.51132 -0.64715 -0.43059 6.51132 -0.64715 1.4525 6.51709 -0.90709 -0.39612 
6.51709 -0.90709 1.41803 6.51709 -0.3872 -0.39612 6.51709 -0.3872 1.41803 
6.51978 -0.69977 -0.4321 6.51978 -0.69977 1.45402 6.51978 -0.59452 -0.4321 
6.51978 -0.59452 1.45402 6.52677 0.12602 1.05767 6.52745 -1.10077 -0.32051 
6.52745 -1.10077 1.34243 6.52745 -0.19352 1.34243 6.52943 -0.75246 -0.431 
6.52943 -0.75246 1.45292 6.52943 -0.54183 -0.431 6.52943 -0.54183 1.45292 
6.53035 -0.95745 -0.38496 6.53035 -0.95745 1.40688 6.53035 -0.33684 -0.38496 
6.53035 -0.33684 1.40688 6.53058 -1.20421 -0.25637 6.53058 -0.09008 1.27829 
6.5378 -1.30107 -0.17899 6.5378 0.00678 1.20091 6.53999 -0.80459 -0.42724 
6.53999 -0.80459 1.44915 6.53999 -0.4897 -0.42724 6.53999 -0.4897 1.44915 
6.54451 -1.00693 -0.37127 6.54451 -1.00693 1.39318 6.54451 -0.28736 -0.37127 
6.54451 -0.28736 1.39318 6.5493 0.09466 1.11127 6.55227 -0.85741 -0.42082 
6.55227 -0.85741 1.44274 6.55227 -0.43688 -0.42082 6.55227 -0.43688 1.44274 
6.55793 -0.64715 -0.44598 6.55793 -0.64715 1.4679 6.55954 -1.05539 -0.35507 
6.55954 -1.05539 1.37698 6.55954 -0.2389 -0.35507 6.55954 -0.2389 1.37698 
6.56077 -1.16165 -0.29691 6.56077 -1.16165 1.31883 6.56077 -0.13264 1.31883 
6.56483 -0.90844 -0.41177 6.56483 -0.90844 1.43368 6.56483 -0.38585 -0.41177 
6.56483 -0.38585 1.43368 6.56615 -1.2612 -0.22618 6.56615 -0.03309 1.2481 
6.56684 -0.69989 -0.44719 6.56684 -0.69989 1.46911 6.56684 -0.5944 -0.44719 
6.56684 -0.5944 1.46911 6.57559 -1.35451 -0.1412 6.57559 0.06022 1.16312 
6.57656 -0.75249 -0.44565 6.57656 -0.75249 1.46757 6.57656 -0.5418 -0.44565 
6.57656 -0.5418 1.46757 6.57847 -0.95893 -0.4001 6.57847 -0.95893 1.42202 
6.57847 -0.33536 -0.4001 6.57847 -0.33536 1.42202 6.58816 -0.80563 -0.44154 
6.58816 -0.80563 1.46346 6.58816 -0.48866 -0.44154 6.58816 -0.48866 1.46346 
6.59214 -1.11732 -0.33365 6.59214 -1.11732 1.35557 6.59214 -0.17697 -0.33365 
6.59214 -0.17697 1.35557 6.59286 -1.00827 -0.38591 6.59286 -1.00827 1.40783 
6.59286 -0.28602 -0.38591 6.59286 -0.28602 1.40783 6.59558 -1.22021 -0.26864 
6.59558 -0.07408 1.29056 6.60053 -0.85829 -0.43459 6.60053 -0.85829 1.45651 
6.60053 -0.436 -0.43459 6.60053 -0.436 1.45651 6.60315 -1.31642 -0.19048 
6.60315 0.02213 1.2124 6.60523 -0.64715 -0.45907 6.60523 -0.64715 1.48099 
6.61356 -0.90932 -0.4251 6.61356 -0.90932 1.44702 6.61356 -0.38497 -0.4251 
6.61356 -0.38497 1.44702 6.61433 -0.69993 -0.45987 6.61433 -0.69993 1.48179 
6.61433 -0.59436 -0.45987 6.61433 -0.59436 1.48179 6.61494 -1.40355 -0.10014 
6.61494 0.10926 1.12206 6.62546 -0.7531 -0.45814 6.62546 -0.7531 1.48006 
6.62546 -0.54119 -0.45814 6.62546 -0.54119 1.48006 6.62612 -1.17674 -0.3077 
6.62612 -1.17674 1.32962 6.62612 -0.11755 -0.3077 6.62612 -0.11755 1.32962 
6.62727 -0.9596 -0.41292 6.62727 -0.9596 1.43484 6.62727 -0.33469 -0.41292 
6.62727 -0.33469 1.43484 6.63034 -1.0633 -0.37185 6.63034 -1.0633 1.39376 
6.63034 -0.23099 -0.37185 6.63034 -0.23099 1.39376 6.63131 -1.2754 -0.2362 
6.63131 -0.01889 1.25812 6.63726 -0.80622 -0.45351 6.63726 -0.80622 1.47543 
6.63726 -0.48807 -0.45351 6.63726 -0.48807 1.47543 6.64155 -1.36783 -0.15078 
6.64155 0.07354 1.1727 6.6494 -0.85865 -0.44599 6.6494 -0.85865 1.4679 
6.6494 -0.43564 -0.44599 6.6494 -0.43564 1.4679 6.65312 -0.64715 -0.46983 
6.65312 -0.64715 1.49174 6.66129 -1.23331 -0.27737 6.66129 -0.06098 1.29929 
6.66263 -0.9096 -0.43597 6.66263 -0.9096 1.45789 6.66263 -0.38469 -0.43597 
6.66263 -0.38469 1.45789 6.66368 -1.12425 -0.3483 6.66368 -1.12425 1.37022 
6.66368 -0.17004 -0.3483 6.66368 -0.17004 1.37022 6.66376 -0.70037 -0.47044 
6.66376 -0.70037 1.49236 6.66376 -0.59392 -0.47044 6.66376 -0.59392 1.49236 
6.66437 -1.01514 -0.40051 6.66437 -1.01514 1.42243 6.66437 -0.27915 -0.40051 
6.66437 -0.27915 1.42243 6.66909 -1.32884 -0.19841 6.66909 0.03455 1.22033 
6.67493 -0.75343 -0.46816 6.67493 -0.75343 1.49008 6.67493 -0.54086 -0.46816 
6.67493 -0.54086 1.49008 6.67916 -1.41432 -0.10779 6.68662 -0.80619 -0.463 
6.68662 -0.80619 1.48492 6.68662 -0.4881 -0.463 6.68662 -0.4881 1.48492 
6.69746 -1.28675 -0.24282 6.69746 -0.00754 1.26474 6.69863 -1.18298 -0.32001 
6.69863 -1.18298 1.34192 6.69863 -0.11131 -0.32001 6.69863 -0.11131 1.34192 
6.69878 -0.85847 -0.45497 6.69878 -0.85847 1.47688 6.69878 -0.43582 -0.45497 
6.69878 -0.43582 1.47688 6.69964 -0.96513 -0.42542 6.69964 -0.96513 1.44734 
6.69964 -0.32916 -0.42542 6.69964 -0.32916 1.44734 6.70148 -0.64715 -0.47822 
6.70148 -0.64715 1.50014 6.70231 -1.06898 -0.3839 6.70231 -1.06898 1.40581 
6.70231 -0.22531 -0.3839 6.70231 -0.22531 1.40581 6.70647 -1.37704 -0.15775 
6.70647 0.08275 1.17966 6.71227 -0.7004 -0.47833 6.71227 -0.7004 1.50024 
6.71227 -0.59389 -0.47833 6.71227 -0.59389 1.50024 6.72374 -0.75371 -0.47553 
6.72374 -0.75371 1.49744 6.72374 -0.54058 -0.47553 6.72374 -0.54058 1.49744 
6.73438 -1.23822 -0.28759 6.73438 -1.23822 1.3095 6.73438 -0.05607 1.3095 
6.73443 -1.33676 -0.20423 6.73443 0.04247 1.22615 6.73554 -0.91431 -0.44608 
6.73554 -0.91431 1.468 6.73554 -0.37998 -0.44608 6.73554 -0.37998 1.468 
6.73558 -0.80644 -0.46983 6.73558 -0.80644 1.49174 6.73558 -0.48785 -0.46983 
6.73558 -0.48785 1.49174 6.73683 -1.12896 -0.35821 6.73683 -1.12896 1.38013 
6.73683 -0.16533 -0.35821 6.73683 -0.16533 1.38013 6.73732 -1.01977 -0.41037 
6.73732 -1.01977 1.43229 6.73732 -0.27452 -0.41037 6.73732 -0.27452 1.43229 
6.74461 -1.42165 -0.11307 6.75019 -0.64715 -0.48423 6.75019 -0.64715 1.50614 
6.76139 -0.70051 -0.48383 6.76139 -0.70051 1.50575 6.76139 -0.59378 -0.48383 
6.76139 -0.59378 1.50575 6.77196 -1.18631 -0.32778 6.77196 -1.18631 1.3497 
6.77196 -0.10798 1.3497 6.77202 -1.38307 -0.1618 6.77262 -1.29229 -0.24935 
6.77262 -0.002 1.27127 6.77281 -0.96893 -0.43285 6.77281 -0.96893 1.45476 
6.77281 -0.32536 -0.43285 6.77281 -0.32536 1.45476 6.77285 -0.75372 -0.48049 
6.77285 -0.75372 1.5024 6.77285 -0.54057 -0.48049 6.77285 -0.54057 1.5024 
6.77329 -0.86027 -0.46319 6.77329 -0.86027 1.48511 6.77329 -0.43402 -0.46319 
6.77329 -0.43402 1.48511 6.77507 -1.0724 -0.39115 6.77507 -1.0724 1.41307 
6.77507 -0.22189 -0.39115 6.77507 -0.22189 1.41307 6.78281 -1.46189 -0.06516 
6.79914 -0.64715 -0.48784 6.79914 -0.64715 1.50975 6.80998 -1.24196 -0.292 
6.80998 -1.24196 1.31391 6.80998 -0.05233 1.31391 6.80998 -1.13131 -0.36318 
6.80998 -1.13131 1.3851 6.80998 -0.16298 -0.36318 6.80998 -0.16298 1.3851 
6.81001 -1.34049 -0.20863 6.81001 0.0462 1.23055 6.81001 -1.42544 -0.11578 
6.81042 -0.91552 -0.45161 6.81042 -0.91552 1.47353 6.81042 -0.37877 -0.45161 
6.81042 -0.37877 1.47353 6.81043 -1.02209 -0.41532 6.81043 -1.02209 1.43723 
6.81043 -0.2722 -0.41532 6.81043 -0.2722 1.43723 6.81045 -0.80764 -0.47535 
6.81045 -0.80764 1.49727 6.81045 -0.48665 -0.47535 6.81045 -0.48665 1.49727 
6.81045 -0.70055 -0.4869 6.81045 -0.70055 1.50882 6.81045 -0.59374 -0.4869 
6.81045 -0.59374 1.50882 6.84821 -1.46364 -0.06639 6.84821 -1.38521 -0.16377 
6.84821 -1.29414 -0.25153 6.84821 -1.18788 -0.33023 6.84821 -1.18788 1.35215 
6.84821 -1.07355 -0.39358 6.84821 -1.07355 1.41549 6.84821 -0.96985 -0.43554 
6.84821 -0.96985 1.45746 6.84821 -0.86087 -0.46593 6.84821 -0.86087 1.48785 
6.84821 -0.75402 -0.48331 6.84821 -0.75402 1.50523 6.84821 -0.64715 -0.48904 
6.84821 -0.64715 1.51096 6.84821 -0.54027 -0.48331 6.84821 -0.54027 1.50523 
6.84821 -0.43342 -0.46593 6.84821 -0.43342 1.48785 6.84821 -0.32444 -0.43554 
6.84821 -0.32444 1.45746 6.84821 -0.22074 -0.39358 6.84821 -0.22074 1.41549 
6.84821 -0.10641 1.35215 6.84821 -0.00015 1.27345 6.88307 -1.48572 -0.03271 
6.88597 -0.70055 -0.4869 6.88597 -0.70055 1.50882 6.88597 -0.59374 -0.4869 
6.88597 -0.59374 1.50882 6.88597 -0.80764 -0.47535 6.88597 -0.80764 1.49727 
6.88597 -0.48665 -0.47535 6.88597 -0.48665 1.49727 6.886 -1.02209 -0.41532 
6.886 -1.02209 1.43723 6.886 -0.2722 -0.41532 6.886 -0.2722 1.43723 
6.886 -0.91552 -0.45161 6.886 -0.91552 1.47353 6.886 -0.37877 -0.45161 
6.886 -0.37877 1.47353 6.88641 -1.42544 -0.11578 6.88641 -1.34049 -0.20863 
6.88645 -1.13131 -0.36318 6.88645 -1.13131 1.3851 6.88645 -0.16298 1.3851 
6.88645 -1.24196 -0.292 6.88645 -1.24196 1.31391 6.88645 -0.05233 1.31391 
6.89728 -0.64715 -0.48784 6.89728 -0.64715 1.50975 6.91362 -1.46189 -0.06516 
6.91782 -1.50542 0.00251 6.92136 -1.0724 -0.39115 6.92136 -1.0724 1.41307 
6.92136 -0.22189 -0.39115 6.92136 -0.22189 1.41307 6.92314 -0.86027 -0.46319 
6.92314 -0.86027 1.48511 6.92314 -0.43402 -0.46319 6.92314 -0.43402 1.48511 
6.92357 -0.75372 -0.48049 6.92357 -0.75372 1.5024 6.92357 -0.54057 -0.48049 
6.92357 -0.54057 1.5024 6.92361 -0.96893 -0.43285 6.92361 -0.96893 1.45476 
6.92361 -0.32536 -0.43285 6.92361 -0.32536 1.45476 6.92381 -1.29229 -0.24935 
6.92381 -0.002 1.27127 6.92441 -1.38307 -0.1618 6.92446 -1.18631 -0.32778 
6.92446 -1.18631 1.3497 6.92446 -0.10798 1.3497 6.93503 -0.70051 -0.48383 
6.93503 -0.70051 1.50575 6.93503 -0.59378 -0.48383 6.93503 -0.59378 1.50575 
6.94623 -0.64715 -0.48423 6.94623 -0.64715 1.50614 6.94841 -1.4821 -0.03016 
6.95181 -1.42165 -0.11307 6.95238 -1.52268 0.03917 6.9591 -1.01977 -0.41037 
6.9591 -1.01977 1.43229 6.9591 -0.27452 -0.41037 6.9591 -0.27452 1.43229 
6.95959 -1.12896 -0.35821 6.95959 -1.12896 1.38013 6.95959 -0.16533 1.38013 
6.96085 -0.80644 -0.46983 6.96085 -0.80644 1.49174 6.96085 -0.48785 -0.46983 
6.96085 -0.48785 1.49174 6.96088 -0.91431 -0.44608 6.96088 -0.91431 1.468 
6.96088 -0.37998 -0.44608 6.96088 -0.37998 1.468 6.96199 -1.33676 -0.20423 
6.96204 -1.23822 -0.28759 6.96204 -0.05607 1.3095 6.97268 -0.75371 -0.47553 
6.97268 -0.75371 1.49744 6.97268 -0.54058 -0.47553 6.97268 -0.54058 1.49744 
6.97874 -1.45666 -0.06145 6.98312 -1.49999 0.00653 6.98415 -0.7004 -0.47833 
6.98415 -0.7004 1.50024 6.98415 -0.59389 -0.47833 6.98415 -0.59389 1.50024 
6.98664 -1.53747 0.07718 6.98995 -1.37704 -0.15775 6.99411 -1.06898 -0.3839 
6.99411 -0.22531 1.40581 6.99494 -0.64715 -0.47822 6.99494 -0.64715 1.50014 
6.99679 -0.96513 -0.42542 6.99679 -0.96513 1.44734 6.99679 -0.32916 -0.42542 
6.99679 -0.32916 1.44734 6.99764 -0.85847 -0.45497 6.99764 -0.85847 1.47688 
6.99764 -0.43582 -0.45497 6.99764 -0.43582 1.47688 6.99779 -1.18298 -0.32001 
6.99779 -0.11131 1.34192 6.99897 -1.28675 -0.24282 7.0098 -0.80619 -0.463 
7.0098 -0.80619 1.48492 7.0098 -0.4881 -0.463 7.0098 -0.4881 1.48492 
7.01353 -1.47496 -0.02513 7.01727 -1.41432 -0.10779 7.01745 -1.51527 0.04436 
7.02149 -0.75343 -0.46816 7.02149 -0.75343 1.49008 7.02149 -0.54086 -0.46816 
7.02149 -0.54086 1.49008 7.02733 -1.32884 -0.19841 7.03206 -1.01514 -0.40051 
7.03206 -0.27915 -0.40051 7.03206 -0.27915 1.42243 7.03267 -0.70037 -0.47044 
7.03267 -0.70037 1.49236 7.03267 -0.59392 -0.47044 7.03267 -0.59392 1.49236 
7.03274 -1.12425 -0.3483 7.03274 -0.17004 1.37022 7.0338 -0.9096 -0.43597 
7.0338 -0.38469 -0.43597 7.0338 -0.38469 1.45789 7.03514 -1.23331 -0.27737 
7.03514 -0.06098 1.29929 7.0433 -1.44795 -0.0553 7.0433 -0.64715 -0.46983 
7.0433 -0.64715 1.49174 7.04702 -0.85865 -0.44599 7.04702 -0.43564 -0.44599 
7.04702 -0.43564 1.4679 7.04784 -1.49089 0.01272 7.05187 -1.5285 0.08465 
7.05488 -1.36783 -0.15078 7.05916 -0.80622 -0.45351 7.05916 -0.48807 -0.45351 
7.05916 -0.48807 1.47543 7.06512 -1.2754 -0.2362 7.06608 -1.0633 -0.37185 
7.06608 -0.23099 1.39376 7.06915 -0.9596 -0.41292 7.06915 -0.33469 -0.41292 
7.06915 -0.33469 1.43484 7.0703 -1.17674 -0.3077 7.0703 -0.11755 1.32962 
7.07096 -0.7531 -0.45814 7.07096 -0.54119 -0.45814 7.07096 -0.54119 1.48006 
7.07773 -1.46438 -0.01766 7.08148 -1.40355 -0.10014 7.0821 -0.69993 -0.45987 
7.0821 -0.59436 -0.45987 7.0821 -0.59436 1.48179 7.08237 -1.50455 0.05267 
7.08286 -0.90932 -0.4251 7.08286 -0.38497 -0.4251 7.08286 -0.38497 1.44702 
7.09119 -0.64715 -0.45907 7.09119 -0.64715 1.48099 7.09327 -1.31642 -0.19048 
7.0959 -0.85829 -0.43459 7.0959 -0.436 -0.43459 7.0959 -0.436 1.45651 
7.10084 -1.22021 -0.26864 7.10084 -0.07408 1.29056 7.10357 -1.00827 -0.38591 
7.10357 -0.28602 -0.38591 7.10357 -0.28602 1.40783 7.10428 -1.11732 -0.33365 
7.10428 -0.17697 1.35557 7.10703 -1.43582 -0.04672 7.10827 -0.80563 -0.44154 
7.10827 -0.48866 -0.44154 7.10827 -0.48866 1.46346 7.11249 -1.47829 0.02172 
7.11796 -0.95893 -0.4001 7.11796 -0.33536 -0.4001 7.11796 -0.33536 1.42202 
7.11986 -0.75249 -0.44565 7.11986 -0.5418 -0.44565 7.11986 -0.5418 1.46757 
7.12083 -1.35451 -0.1412 7.12958 -0.69989 -0.44719 7.12958 -0.5944 -0.44719 
7.13028 -1.2612 -0.22618 7.1316 -0.90844 -0.41177 7.1316 -0.38585 -0.41177 
7.1316 -0.38585 1.43368 7.13566 -1.16165 -0.29691 7.13566 -0.13264 1.31883 
7.13689 -1.05539 -0.35507 7.13689 -0.2389 1.37698 7.1385 -0.64715 -0.44598 
7.14194 -1.4501 -0.00768 7.14415 -0.85741 -0.42082 7.14415 -0.43688 -0.42082 
7.14415 -0.43688 1.44274 7.14712 -1.38895 -0.08935 7.15191 -1.00693 -0.37127 
7.15191 -0.28736 1.39318 7.15644 -0.80459 -0.42724 7.15644 -0.4897 -0.42724 
7.15862 -1.30107 -0.17899 7.16584 -1.20421 -0.25637 7.16584 -0.09008 1.27829 
7.16607 -0.95745 -0.38496 7.16607 -0.33684 -0.38496 7.16607 -0.33684 1.40688 
7.16699 -0.75246 -0.431 7.16699 -0.54183 -0.431 7.16897 -1.10077 -0.32051 
7.16897 -0.19352 1.34243 7.16965 -1.42031 -0.03575 7.17665 -0.69977 -0.4321 
7.17665 -0.59452 -0.4321 7.17934 -0.90709 -0.39612 7.17934 -0.3872 -0.39612 
7.17934 -0.3872 1.41803 7.1851 -0.64715 -0.43059 7.18553 -1.33791 -0.12861 
7.18677 -1.05622 -0.33641 7.18677 -0.23807 1.35833 7.19166 -0.85599 -0.4047 
7.19166 -0.4383 -0.4047 7.19416 -1.24421 -0.21281 7.19968 -1.1442 -0.28239 
7.19968 -0.15009 1.30431 7.20174 -1.00755 -0.35225 7.20174 -0.28674 1.37417 
7.20301 -0.8043 -0.41068 7.20301 -0.48999 -0.41068 7.21335 -0.75216 -0.41405 
7.21335 -0.54213 -0.41405 7.21601 -0.9576 -0.36559 7.21601 -0.33669 -0.36559 
7.21815 -1.10062 -0.29991 7.21815 -0.19367 1.32182 7.22205 -1.28299 -0.16428 
7.22265 -0.69973 -0.4148 7.22265 -0.59456 -0.4148 7.22889 -1.1855 -0.24088 
7.22919 -0.90705 -0.37634 7.22919 -0.38724 -0.37634 7.2309 -0.64715 -0.41292 
7.23568 -1.05589 -0.31535 7.23568 -0.2384 1.33727 7.24221 -0.85438 -0.38448 
7.24221 -0.43991 -0.38448 7.24818 -1.14311 -0.25978 7.24818 -0.15118 1.2817 
7.25086 -1.00689 -0.33074 7.25343 -0.80253 -0.38996 7.25343 -0.49176 -0.38996 
7.25646 -1.2245 -0.19615 7.26376 -0.74997 -0.39278 7.26376 -0.54432 -0.39278 
7.26488 -0.95686 -0.34371 7.26651 -1.09923 -0.27686 7.27291 -0.69742 -0.39298 
7.27291 -0.59687 -0.39298 7.27577 -0.64715 -0.39303 7.27653 -1.18323 -0.21647 
7.27888 -0.9049 -0.35396 7.27888 -0.38939 -0.35396 7.2835 -1.0544 -0.29195 
7.29159 -0.85216 -0.36161 7.29159 -0.44213 -0.36161 7.29553 -1.14061 -0.23496 
7.29857 -1.00517 -0.30696 7.30292 -0.80003 -0.36646 7.30292 -0.49426 -0.36646 
7.31294 -0.74746 -0.3688 7.31294 -0.54683 -0.3688 7.31339 -1.09675 -0.25158 
7.31375 -0.9542 -0.31909 7.31687 -0.69737 -0.37099 7.31687 -0.59692 -0.37099 
7.31961 -0.64715 -0.37096 7.32757 -0.90201 -0.32884 7.32757 -0.39228 -0.32884 
7.33009 -1.05176 -0.26627 7.33966 -0.84933 -0.33615 7.33966 -0.44496 -0.33615 
7.34639 -1.00172 -0.2803 7.35078 -0.79703 -0.34049 7.35078 -0.49726 -0.34049 
7.35597 -0.74737 -0.34469 7.35597 -0.54692 -0.34469 7.3599 -0.6972 -0.34675 
7.3599 -0.59709 -0.34675 7.36122 -0.95063 -0.29199 7.36231 -0.64715 -0.34677 
7.37452 -0.89864 -0.30129 7.37452 -0.39565 -0.30129 7.38627 -0.8459 -0.30818 
7.38627 -0.44839 -0.30818 7.3927 -0.79665 -0.31437 7.3927 -0.49764 -0.31437 
7.39778 -0.74702 -0.3185 7.39778 -0.54727 -0.3185 7.40147 -0.69715 -0.32055 
7.40147 -0.59714 -0.32055 7.40378 -0.64715 -0.32051 7.41923 -0.40045 -0.27204 
7.42741 -0.44856 -0.27967 7.43385 -0.49789 -0.28576 7.43903 -0.54784 -0.28971 
7.44271 -0.69651 -0.29162 7.44271 -0.59778 -0.29162 7.44391 -0.64715 -0.29225 
7.4671 -0.44923 -0.24918 7.47373 -0.49876 -0.25501 7.47879 -0.54866 -0.2589 
4.42315 -4.25355 1.14269 4.42622 -4.25352 1.19175 4.42674 -4.30703 1.10493 
4.42957 -4.30673 1.18029 4.43173 -4.25341 1.24087 4.43183 -4.20015 1.25166 
4.43453 -4.30671 1.2294 4.4347 -4.36065 1.14269 4.43961 -4.25337 1.28939 
4.44023 -4.35944 1.21757 4.44023 -4.20015 1.30002 4.44189 -4.30644 1.27821 
4.44412 -4.41388 1.10493 4.44686 -4.41327 1.17986 4.44705 -4.35919 1.26652 
4.45018 -4.25294 1.33882 4.45018 -4.14736 1.33882 4.45098 -4.20015 1.34791 
4.45191 -4.3061 1.32768 4.45509 -4.41148 1.25436 4.45654 -4.35922 1.31588 
4.45844 -4.46853 1.14272 4.46286 -4.2529 1.3863 4.46286 -4.1474 1.3863 
4.46397 -4.46731 1.2176 4.46407 -4.41165 1.30374 4.46407 -4.20015 1.39522 
4.4644 -4.3055 1.37658 4.4644 -4.0948 1.37658 4.46851 -4.35863 1.36499 
4.47408 -4.46261 1.29052 4.47451 -4.52286 1.10493 4.47546 -4.4113 1.35262 
4.47721 -4.52194 1.18033 4.47795 -4.25278 1.43337 4.47795 -4.14753 1.43337 
4.47905 -4.30546 1.42371 4.47905 -4.09484 1.42371 4.47947 -4.20015 1.44182 
4.48282 -4.35759 1.41316 4.48282 -4.04271 1.41316 4.48463 -4.51814 1.25351 
4.48495 -4.46233 1.33958 4.48923 -4.41041 1.40087 4.49474 -4.5751 1.06715 
4.49474 -4.5751 1.14272 4.49525 -4.25273 1.47937 4.49525 -4.14757 1.47937 
4.496 -4.30517 1.47007 4.496 -4.09513 1.47007 4.49713 -4.51261 1.32587 
4.49713 -4.20015 1.48762 4.49829 -4.46144 1.38832 4.49937 -4.35731 1.45973 
4.49937 -4.043 1.45973 4.49968 -4.57277 1.21582 4.50535 -4.409 1.44838 
4.50535 -3.9913 1.44838 4.50954 -4.56815 1.28878 4.50995 -4.51193 1.37468 
4.51394 -4.4601 1.43606 4.51648 -4.62655 1.10493 4.51702 -4.20015 1.53249 
4.51707 -4.25043 1.52963 4.51707 -4.14987 1.52963 4.51727 -4.30297 1.52048 
4.51727 -4.09733 1.52048 4.5189 -4.62541 1.03179 4.5189 -4.62541 1.17808 
4.52009 -4.35554 1.51015 4.52009 -4.04477 1.51015 4.52414 -4.56128 1.36029 
4.52509 -4.51046 1.42279 4.52557 -4.40739 1.49893 4.52557 -3.99291 1.49893 
4.52616 -4.62199 0.95903 4.52616 -4.62199 1.25083 4.53371 -4.46006 1.48591 
4.53371 -3.94025 1.48591 4.53821 -4.61631 1.3228 4.53879 -4.55994 1.40863 
4.53906 -4.25037 1.57359 4.53906 -4.14993 1.57359 4.53909 -4.20015 1.57633 
4.54126 -4.30047 1.56966 4.54126 -4.09983 1.56966 4.54359 -4.35304 1.55964 
4.54359 -4.04726 1.55964 4.54446 -4.51061 1.47273 4.54687 -4.68432 1.0667 
4.54687 -4.68432 1.14317 4.54844 -4.40517 1.54831 4.54844 -3.99513 1.54831 
4.55184 -4.68196 0.99355 4.55184 -4.68196 1.21631 4.55499 -4.6084 1.39361 
4.55609 -4.4579 1.5356 4.55609 -3.9424 1.5356 4.5578 -4.56055 1.45846 
4.56175 -4.67725 0.9204 4.56175 -4.67725 1.28946 4.56328 -4.20015 1.61903 
4.5633 -4.25021 1.61662 4.5633 -4.15009 1.61662 4.56536 -4.30037 1.61269 
4.56536 -4.09993 1.61269 4.56634 -4.50986 1.5216 4.56634 -3.89044 1.5216 
4.56957 -4.35004 1.6075 4.56957 -4.05026 1.6075 4.57364 -4.60923 1.44349 
4.5739 -4.40234 1.59638 4.5739 -3.99796 1.59638 4.5764 -4.67033 0.84886 
4.5764 -4.67033 1.361 4.57931 -4.5599 1.50758 4.57982 -4.74089 1.10493 
4.58121 -4.45502 1.58429 4.58121 -3.94528 1.58429 4.58227 -4.73931 1.02868 
4.58227 -4.73931 1.18118 4.58951 -4.25015 1.65819 4.58951 -4.15015 1.65819 
4.58954 -4.65377 0.78417 4.58954 -4.65377 1.42569 4.58954 -4.20015 1.6605 
4.59005 -4.73599 0.95535 4.59005 -4.73599 1.25451 4.59096 -4.50721 1.57047 
4.59096 -3.89309 1.57047 4.59155 -4.30003 1.6545 4.59155 -4.10027 1.6545 
4.5947 -4.6089 0.71746 4.5947 -4.6089 1.4924 4.59568 -4.34966 0.56044 
4.59568 -4.34966 1.64942 4.59568 -4.05065 1.64942 4.60187 -4.39891 0.56688 
4.60187 -4.39891 1.64299 4.60187 -4.00139 1.64299 4.60235 -4.72974 0.88284 
4.60235 -4.72974 1.32702 4.60309 -4.55818 0.65457 4.60309 -4.55818 1.55529 
4.60309 -3.84212 1.55529 4.60876 -4.45165 0.57862 4.60876 -4.45165 1.63124 
4.60876 -3.94866 1.63124 4.61015 -4.65363 0.73499 4.61015 -4.65363 1.47487 
4.61314 -4.71466 0.81749 4.61314 -4.71466 1.39238 4.6178 -4.20015 1.70063 
4.61806 -4.79496 1.0667 4.61806 -4.79496 1.14317 4.61807 -4.50364 0.59193 
4.61807 -4.50364 1.61794 4.61807 -3.89667 1.61794 4.6181 -4.60741 0.66964 
4.6181 -4.60741 1.54022 4.6181 -3.79289 1.54022 4.61843 -4.24951 1.69943 
4.61843 -4.15079 1.69943 4.62034 -4.29946 1.69575 4.62034 -4.10084 1.69575 
4.62247 -4.79123 0.9911 4.62247 -4.79123 1.21876 4.6243 -4.34941 0.5193 
4.6243 -4.34941 1.69057 4.6243 -4.0509 1.69057 4.62766 -4.6972 0.75346 
4.62766 -4.6972 1.4564 4.62975 -4.55473 0.60675 4.62975 -4.55473 1.60311 
4.62975 -3.84557 1.60311 4.63038 -4.39874 0.52573 4.63038 -4.39874 1.68413 
4.63038 -4.00157 1.68413 4.63268 -4.78632 0.91801 4.63268 -4.78632 1.29186 
4.6332 -4.65223 0.68664 4.6332 -4.65223 1.52323 4.63802 -4.44684 0.53391 
4.63802 -4.44684 1.67595 4.63802 -3.95346 1.67595 4.64141 -4.77322 0.8523 
4.64141 -4.77322 1.35756 4.64378 -4.60477 0.62306 4.64378 -4.60477 1.58681 
4.64378 -3.79554 1.58681 4.64684 -4.49906 0.54698 4.64684 -4.49906 1.66289 
4.64684 -3.90124 1.66289 4.648 -4.20015 1.73933 4.64864 -4.24945 1.73819 
4.64864 -4.15085 1.73819 4.65027 -4.69612 0.70497 4.65027 -4.69612 1.5049 
4.65116 -4.29864 1.73551 4.65116 -4.10166 1.73551 4.65368 -4.75722 0.7873 
4.65368 -4.75722 1.42256 4.65505 -4.34854 0.47941 4.65505 -4.34854 1.73045 
4.65505 -4.05176 1.73045 4.65807 -4.55067 0.56174 4.65807 -4.55067 1.64813 
4.65807 -3.84963 1.64813 4.65848 -4.64976 0.63975 4.65848 -4.64976 1.57011 
4.65848 -3.75054 1.57011 4.65852 -4.84715 1.10493 4.6607 -4.8453 1.02934 
4.6607 -4.8453 1.18053 4.66087 -4.39807 0.48604 4.66087 -4.39807 1.72382 
4.66087 -4.00224 1.72382 4.66723 -4.83975 0.95418 4.66723 -4.83975 1.25569 
4.66844 -4.44614 0.49409 4.66844 -4.44614 1.71577 4.66844 -3.95416 1.71577 
4.66917 -4.7385 0.72426 4.66917 -4.7385 1.48561 4.67167 -4.60097 0.57784 
4.67167 -4.60097 1.63202 4.67167 -3.79933 1.63202 4.67385 -4.82841 0.88803 
4.67385 -4.82841 1.32184 4.67509 -4.69362 0.65762 4.67509 -4.69362 1.55225 
4.67784 -4.49362 0.50363 4.67784 -4.49362 1.70624 4.67784 -3.90668 1.70624 
4.68006 -4.20015 1.77649 4.68088 -4.24928 1.77559 4.68088 -4.15102 1.77559 
4.68334 -4.29852 0.43698 4.68334 -4.29852 1.77288 4.68334 -4.10178 1.77288 
4.68387 -4.81421 0.82287 4.68387 -4.81421 1.387 4.68647 -4.64561 0.59305 
4.68647 -4.64561 1.61681 4.68647 -3.75469 1.61681 4.68757 -4.34729 0.4413 
4.68757 -4.34729 1.76857 4.68757 -4.05301 1.76857 4.68866 -4.54535 0.51799 
4.68866 -4.54535 1.69187 4.68866 -3.85495 1.69187 4.69327 -4.3969 0.44791 
4.69327 -4.3969 1.76196 4.69327 -4.0034 1.76196 4.69358 -4.73623 0.67661 
4.69358 -4.73623 1.53325 4.69724 -4.79721 0.75899 4.69724 -4.79721 1.45088 
4.70092 -4.44483 0.45563 4.70092 -4.44483 1.75424 4.70092 -3.95547 1.75424 
4.70142 -4.8935 1.06673 4.70142 -4.8935 1.14313 4.70168 -4.59604 0.53412 
4.70168 -4.59604 1.67575 4.70168 -3.80426 1.67575 4.70267 -4.68978 0.61072 
4.70267 -4.68978 1.59914 4.70267 -3.71052 1.59914 4.70582 -4.88976 0.99115 
4.70582 -4.88976 1.21871 4.71019 -4.4924 0.46514 4.71019 -4.4924 1.74472 
4.71019 -3.9079 1.74472 4.71164 -4.88185 0.92581 4.71164 -4.88185 1.28405 
4.7139 -4.7775 0.69668 4.7139 -4.7775 1.51318 4.7139 -4.20015 1.81204 
4.71476 -4.24922 1.81119 4.71476 -4.15108 1.81119 4.71617 -4.64081 0.54903 
4.71617 -4.64081 1.66084 4.71617 -3.7595 1.66084 4.71731 -4.29817 0.40123 
4.71731 -4.29817 1.80863 4.71731 -4.10213 1.80863 4.71957 -4.86943 0.85987 
4.71957 -4.86943 1.34999 4.72082 -4.73297 0.6297 4.72082 -4.73297 1.58016 
4.72082 -3.66733 1.58016 4.72114 -4.53902 0.47616 4.72114 -4.53902 1.7337 
4.72114 -3.86128 1.7337 4.72156 -4.34688 0.40548 4.72156 -4.34688 1.80439 
4.72156 -4.05342 1.80439 4.72749 -4.39524 0.41141 4.72749 -4.39524 1.79845 
4.72749 -4.00506 1.79845 4.73106 -4.85407 0.79452 4.73106 -4.85407 1.41534 
4.73239 -4.68449 0.56529 4.73239 -4.68449 1.64457 4.73239 -3.71581 1.64457 
4.73373 -4.58999 0.49201 4.73373 -4.58999 1.71785 4.73373 -3.81031 1.71785 
4.7351 -4.44313 0.41902 4.7351 -4.44313 1.79085 4.7351 -3.95717 1.79085 
4.74078 -4.77458 0.64962 4.74078 -4.77458 1.56025 4.74078 -3.62572 1.56025 
4.74435 -4.49044 0.42827 4.74435 -4.49044 1.78159 4.74435 -3.90987 1.78159 
4.74577 -4.836 0.7311 4.74577 -4.836 1.47877 4.74629 -4.93822 1.10493 
4.74805 -4.63476 0.5064 4.74805 -4.63476 1.70347 4.74805 -3.76555 1.70347 
4.74825 -4.93608 1.02874 4.74825 -4.93608 1.18113 4.74945 -4.20015 1.84588 
4.75017 -4.7279 0.58393 4.75017 -4.7279 1.62594 4.75017 -3.6724 1.62594 
4.75035 -4.24928 0.3648 4.75035 -4.24928 1.84507 4.75035 -4.15102 1.84507 
4.75231 -4.93004 0.96319 4.75231 -4.93004 1.24667 4.75306 -4.29852 0.36726 
4.75306 -4.29852 1.84261 4.75306 -4.10178 1.84261 4.75524 -4.53704 0.43916 
4.75524 -4.53704 1.7707 4.75524 -3.86326 1.7707 4.75738 -4.34729 0.37149 
4.75738 -4.34729 1.83837 4.75738 -4.05301 1.83837 4.75927 -4.92084 0.89827 
4.75927 -4.92084 1.3116 4.76167 -4.81403 0.67086 4.76167 -4.81403 1.53901 
4.76395 -4.67871 0.52247 4.76395 -4.67871 1.68739 4.76395 -3.7216 1.68739 
4.76398 -4.3969 0.37719 4.76398 -4.3969 1.83267 4.76398 -4.0034 1.83267 
4.76773 -4.58283 0.45165 4.76773 -4.58283 1.75821 4.76773 -3.81747 1.75821 
4.76885 -4.90751 0.83231 4.76885 -4.90751 1.37755 4.76965 -4.76997 0.60389 
4.76965 -4.76997 1.60598 4.76965 -3.63034 1.60598 4.77171 -4.44483 0.38484 
4.77171 -4.44483 1.82503 4.77171 -3.95547 1.82503 4.78122 -4.4924 0.39412 
4.78122 -4.4924 1.81575 4.78122 -3.9079 1.81575 4.78133 -4.72125 0.5399 
4.78133 -4.72125 1.66996 4.78133 -3.67905 1.66996 4.78144 -4.89092 0.76761 
4.78144 -4.89092 1.44225 4.78179 -4.62771 0.46572 4.78179 -4.62771 1.74415 
4.78179 -3.7726 1.74415 4.78662 -4.20015 1.87794 4.78776 -4.24945 0.33256 
4.78776 -4.24945 1.8773 4.78776 -4.15085 1.8773 4.79018 -4.80969 0.6248 
4.79018 -4.80969 1.58506 4.79018 -3.59062 1.58506 4.79044 -4.29864 0.33508 
4.79044 -4.29864 1.87479 4.79044 -4.10166 1.87479 4.79224 -4.53902 0.40506 
4.79224 -4.53902 1.8048 4.79224 -3.86128 1.8048 4.79428 -4.97845 1.06673 
4.79428 -4.97845 1.14313 4.79548 -4.87088 0.70638 4.79548 -4.87088 1.50348 
4.79549 -4.34854 0.33897 4.79549 -4.34854 1.8709 4.79549 -4.05176 1.8709 
4.79698 -4.97466 1.00133 4.79698 -4.97466 1.20853 4.7974 -4.67155 0.48132 
4.7974 -4.67155 1.72854 4.7974 -3.72875 1.72854 4.80045 -4.76367 0.55964 
4.80045 -4.76367 1.65023 4.80045 -3.63663 1.65023 4.80212 -4.39807 0.3448 
4.80212 -4.39807 1.86507 4.80212 -4.00224 1.86507 4.80226 -4.96733 0.93588 
4.80226 -4.96733 1.27399 4.80809 -4.58999 0.41765 4.80809 -4.58999 1.79221 
4.80809 -3.81031 1.79221 4.80991 -4.95655 0.87166 4.80991 -4.95655 1.3382 
4.81017 -4.44614 0.35236 4.81017 -4.44614 1.8575 4.81017 -3.95416 1.8575 
4.81225 -4.84792 0.64689 4.81225 -4.84792 1.56297 4.81225 -3.55238 1.56297 
4.81451 -4.71425 0.49843 4.81451 -4.71425 1.71144 4.81451 -3.68605 1.71144 
4.81971 -4.49362 0.36176 4.81971 -4.49362 1.84811 4.81971 -3.90668 1.84811 
4.8207 -4.94196 0.80602 4.8207 -4.94196 1.40384 4.82074 -4.80356 0.57998 
4.82074 -4.80356 1.62989 4.82074 -3.59675 1.62989 4.82248 -4.63476 0.43197 
4.82248 -4.63476 1.77789 4.82248 -3.76555 1.77789 4.82531 -4.20015 0.30172 
4.82531 -4.20015 1.90814 4.82652 -4.24951 0.30235 4.82652 -4.24951 1.90752 
4.82652 -4.15079 1.90752 4.83019 -4.29946 0.30426 4.83019 -4.29946 1.9056 
4.83019 -4.10084 1.9056 4.83307 -4.75572 0.51699 4.83307 -4.75572 1.69287 
4.83307 -3.64458 1.69287 4.83325 -4.92428 0.74415 4.83325 -4.92428 1.46572 
4.83407 -4.54535 0.37258 4.83407 -4.54535 1.83728 4.83407 -3.85495 1.83728 
4.83538 -4.34941 0.30822 4.83538 -4.34941 1.90165 4.83538 -4.0509 1.90165 
4.83855 -4.67871 0.44787 4.83855 -4.67871 1.76199 4.83855 -3.7216 1.76199 
4.84181 -4.39874 0.3143 4.84181 -4.39874 1.89556 4.84181 -4.00157 1.89556 
4.84247 -4.84219 0.60186 4.84247 -4.84219 1.608 4.84247 -3.55811 1.608 
4.84366 -5.01665 1.10493 4.8449 -5.0149 1.03953 4.8449 -5.0149 1.17034 
4.8483 -4.90321 0.68337 4.8483 -4.90321 1.52649 4.8486 -5.00966 0.97441 
4.8486 -5.00966 1.23546 4.84999 -4.44684 0.32194 4.84999 -4.44684 1.88793 
4.84999 -3.95346 1.88793 4.8502 -4.59604 0.3856 4.8502 -4.59604 1.82426 
4.8502 -3.80426 1.82426 4.85306 -4.79585 0.53698 4.85306 -4.79585 1.67289 
4.85306 -3.60445 1.67289 4.85475 -5.00096 0.90984 4.85475 -5.00096 1.30002 
4.85598 -4.72125 0.46525 4.85598 -4.72125 1.74462 4.85598 -3.67905 1.74462 
4.86306 -4.49906 0.33076 4.86306 -4.49906 1.8791 4.86306 -3.90124 1.8791 
4.86333 -4.98883 0.84611 4.86333 -4.98883 1.36375 4.86511 -4.64081 0.4001 
4.86511 -4.64081 1.80977 4.86511 -3.7595 1.80977 4.86544 -4.87904 0.62488 
4.86544 -4.87904 1.58498 4.86544 -4.20015 0.27346 4.86544 -4.20015 1.9364 
4.86544 -3.52126 1.58498 4.86775 -4.25015 0.27343 4.86775 -4.25015 1.93644 
4.86775 -4.15015 0.27343 4.86775 -4.15015 1.93644 4.87145 -4.30003 0.27547 
4.87145 -4.30003 1.93439 4.87145 -4.10027 1.93439 4.8743 -4.97332 0.78349 
4.8743 -4.97332 1.42637 4.87441 -4.83454 0.55833 4.87441 -4.83454 1.65153 
4.87441 -3.56576 1.65153 4.87572 -4.76367 0.48437 4.87572 -4.76367 1.72549 
4.87572 -3.63663 1.72549 4.87652 -4.34966 0.2796 4.87652 -4.34966 1.93027 
4.87652 -4.05065 1.93027 4.87734 -5.03873 1.07008 4.87734 -5.03873 1.13979 
4.87782 -4.55067 0.34199 4.87782 -4.55067 1.86787 4.87782 -3.84963 1.86787 
4.87989 -5.03511 1.00474 4.87989 -5.03511 1.20513 4.88137 -4.68449 0.41631 
4.88137 -4.68449 1.79356 4.88137 -3.71581 1.79356 4.88295 -4.39891 0.28579 
4.88295 -4.39891 1.92407 4.88295 -4.00139 1.92407 4.88492 -5.02796 0.93962 
4.88492 -5.02796 1.27025 4.88761 -4.9545 0.72225 4.88761 -4.9545 1.48762 
4.89239 -5.01739 0.87542 4.89239 -5.01739 1.33445 4.89392 -4.60097 0.35559 
4.89392 -4.60097 1.85428 4.89392 -3.79933 1.85428 4.8947 -4.45165 0.29268 
4.8947 -4.45165 1.91718 4.8947 -3.94866 1.91718 4.89606 -4.80356 0.50466 
4.89606 -4.80356 1.7052 4.89606 -3.59675 1.7052 4.89708 -4.87171 0.581 
4.89708 -4.87171 1.62886 4.89708 -3.52859 1.62886 4.90001 -4.7279 0.43409 
4.90001 -4.7279 1.77578 4.90001 -3.6724 1.77578 4.90237 -5.00311 0.81121 
4.90237 -5.00311 1.39866 4.9032 -4.93244 0.66264 4.9032 -4.93244 1.54722 
4.9032 -3.46786 1.54722 4.90691 -4.20015 0.2472 4.90691 -4.20015 1.96266 
4.908 -4.50364 0.30199 4.908 -4.50364 1.90788 4.908 -3.89667 1.90788 
4.90913 -4.64561 0.37039 4.90913 -4.64561 1.83947 4.90913 -3.75469 1.83947 
4.90932 -4.25021 0.24722 4.90932 -4.25021 1.96264 4.90932 -4.15009 0.24722 
4.90932 -4.15009 1.96264 4.91133 -5.06051 1.10493 4.91256 -5.05842 1.03532 
4.91256 -5.05842 1.17454 4.91325 -4.30037 0.24928 4.91325 -4.30037 1.96058 
4.91325 -4.09993 0.24928 4.91325 -4.09993 1.96058 4.91465 -4.98572 0.74928 
4.91465 -4.98572 1.46059 4.91658 -5.053 0.97002 4.91658 -5.053 1.23984 
4.91794 -4.84219 0.52639 4.91794 -4.84219 1.68347 4.91794 -3.55811 1.68347 
4.91844 -4.35004 0.25349 4.91844 -4.35004 1.95638 4.91844 -4.05026 1.95638 
4.91997 -4.76997 0.45357 4.91997 -4.76997 1.75629 4.91997 -3.63034 1.75629 
4.92101 -4.90726 0.60493 4.92101 -4.90726 1.60493 4.92101 -3.49304 1.60493 
4.92277 -5.0439 0.9053 4.92277 -5.0439 1.30456 4.92283 -4.55473 0.31367 
4.92283 -4.55473 1.89619 4.92283 -3.84557 1.89619 4.9268 -4.68978 0.38659 
4.9268 -4.68978 1.82327 4.9268 -3.71052 1.82327 4.92929 -4.96497 0.68868 
4.92929 -4.96497 1.52118 4.92929 -3.43534 1.52118 4.92956 -4.40234 0.25782 
4.92956 -4.40234 1.95205 4.92956 -3.99796 1.95205 4.93177 -5.0313 0.84065 
4.93177 -5.0313 1.36921 4.93914 -4.60477 0.3277 4.93914 -4.60477 1.88216 
4.93914 -3.79554 1.88216 4.94088 -4.80969 0.4741 4.94088 -4.80969 1.73576 
4.94088 -3.59062 1.73576 4.94096 -4.87904 0.54936 4.94096 -4.87904 1.6605 
4.94096 -3.52126 1.6605 4.94165 -4.45502 0.26514 4.94165 -4.45502 1.94473 
4.94165 -3.94528 1.94473 4.94293 -5.01502 0.77717 4.94293 -5.01502 1.4327 
4.94578 -4.73297 0.40474 4.94578 -4.73297 1.80512 4.94578 -3.66733 1.80512 
4.94615 -4.9411 0.63007 4.94615 -4.9411 1.5798 4.94615 -3.4592 1.5798 
4.94711 -5.08004 1.07008 4.94711 -5.08004 1.13979 4.94923 -5.07569 1.00077 
4.94923 -5.07569 1.2091 4.94961 -4.20015 0.22301 4.94961 -4.20015 1.98685 
4.95236 -4.25037 0.22298 4.95236 -4.25037 1.98689 4.95236 -4.14993 0.22298 
4.95236 -4.14993 1.98689 4.95441 -5.06828 0.93569 4.95441 -5.06828 1.27417 
4.95547 -4.50721 0.27488 4.95547 -4.50721 1.93499 4.95547 -3.89309 1.93499 
4.95583 -4.64976 0.3424 4.95583 -4.64976 1.86747 4.95583 -3.75054 1.86747 
4.95629 -4.30047 0.22518 4.95629 -4.30047 1.98469 4.95629 -4.09983 0.22518 
4.95629 -4.09983 1.98469 4.95668 -4.99581 0.71592 4.95668 -4.99581 1.49394 
4.95668 -3.4045 1.49394 4.96272 -5.05756 0.87077 4.96272 -5.05756 1.33909 
4.96297 -4.84792 0.49617 4.96297 -4.84792 1.71369 4.96297 -3.55238 1.71369 
4.96569 -4.77458 0.4247 4.96569 -4.77458 1.78517 4.96569 -3.62572 1.78517 
4.96631 -4.35304 0.22751 4.96631 -4.35304 1.98235 4.96631 -4.04726 0.22751 
4.96631 -4.04726 1.98235 4.97065 -4.55818 0.28701 4.97065 -4.55818 1.92285 
4.97065 -3.84212 1.92285 4.97243 -4.97316 0.65635 4.97243 -4.97316 1.55352 
4.97243 -3.42714 1.55352 4.97292 -5.04292 0.80668 4.97292 -5.04292 1.40319 
4.9737 -4.69362 0.35901 4.9737 -4.69362 1.85085 4.9737 -3.70668 1.85085 
4.97763 -4.40517 0.23236 4.97763 -4.40517 1.9775 4.97763 -3.99513 1.9775 
4.97872 -4.93244 0.58712 4.97872 -4.93244 1.62274 4.97872 -3.46786 1.62274 
4.98301 -5.09913 1.10493 4.98407 -5.09696 1.03555 4.98407 -5.09696 1.17431 
4.98491 -5.02454 0.7441 4.98491 -5.02454 1.46577 4.98572 -4.60741 0.30202 
4.98572 -4.60741 1.90784 4.98572 -3.79289 1.90784 4.98694 -4.81403 0.44559 
4.98694 -4.81403 1.76428 4.98694 -3.58628 1.76428 4.98723 -5.09047 0.9665 
4.98723 -5.09047 1.24336 4.99034 -4.4579 0.24001 4.99034 -4.4579 1.96985 
4.99034 -3.9424 1.96985 4.99269 -4.73623 0.3775 4.99269 -4.73623 1.83236 
4.99269 -3.66407 1.83236 4.99346 -4.20015 0.20094 4.99346 -4.20015 2.00892 
4.9947 -5.0815 0.90128 4.9947 -5.0815 1.30859 4.99631 -4.25043 0.201 
4.99631 -4.25043 2.00887 4.99631 -4.14987 0.201 4.99631 -4.14987 2.00887 
4.99945 -4.90321 0.53222 4.99945 -4.90321 1.67764 4.99945 -3.49709 1.67764 
4.99979 -5.00336 0.68371 4.99979 -5.00336 1.52616 4.99979 -3.39694 1.52616 
5.00272 -4.65223 0.31712 5.00272 -4.65223 1.89275 5.00272 -3.74807 1.89275 
5.00404 -5.06866 0.83694 5.00404 -5.06866 1.37292 5.00434 -4.50986 0.25026 
5.00434 -4.50986 1.9596 5.00434 -3.89044 1.9596 5.00476 -4.96497 0.61321 
5.00476 -4.96497 1.59666 5.00476 -3.43534 1.59666 5.00546 -4.30297 0.20119 
5.00546 -4.30297 2.00867 5.00546 -4.09733 0.20119 5.00546 -4.09733 2.00867 
5.01276 -4.7775 0.39783 5.01276 -4.7775 1.81204 5.01276 -3.6228 1.81204 
5.01521 -5.05201 0.77379 5.01521 -5.05201 1.43608 5.0158 -4.35554 0.20401 
5.0158 -4.35554 2.00585 5.0158 -4.04477 0.20401 5.0158 -4.04477 2.00585 
5.01836 -4.5599 0.26323 5.01836 -4.5599 1.94663 5.01836 -3.8404 1.94663 
5.02105 -4.69612 0.33419 5.02105 -4.69612 1.87567 5.02105 -3.70418 1.87567 
5.02163 -5.11627 1.07007 5.02163 -5.11627 1.1398 5.02246 -4.87088 0.4794 
5.02246 -4.87088 1.73046 5.02246 -3.52942 1.73046 5.02375 -5.11192 1.00075 
5.02375 -5.11192 1.20911 5.02646 -5.10273 0.93263 5.02646 -5.10273 1.27723 
5.02701 -4.40739 0.20949 5.02701 -4.40739 2.00038 5.02701 -3.99291 0.20949 
5.02701 -3.99291 2.00038 5.02816 -5.03162 0.71208 5.02816 -5.03162 1.49778 
5.032 -4.99581 0.6406 5.032 -4.99581 1.56926 5.032 -3.4045 1.56926 
5.03354 -4.6089 0.27862 5.03354 -4.6089 1.93124 5.03354 -3.7914 1.93124 
5.03496 -5.09163 0.86781 5.03496 -5.09163 1.34206 5.03833 -4.9545 0.57153 
5.03833 -4.9545 1.63833 5.03833 -4.20015 0.18105 5.03833 -4.20015 2.02881 
5.03833 -3.44581 1.63833 5.04003 -4.46006 0.21763 5.04003 -4.46006 1.99223 
5.04003 -3.94025 1.99223 5.04034 -4.7385 0.35309 5.04034 -4.7385 1.85677 
5.04034 -3.6618 1.85677 5.04532 -5.07662 0.80384 5.04532 -5.07662 1.40602 
5.04657 -4.25273 0.17917 5.04657 -4.25273 2.03069 5.04657 -4.14757 0.17917 
5.04657 -4.14757 2.03069 5.04718 -4.836 0.42969 5.04718 -4.836 1.78017 
5.04718 -3.5643 1.78017 5.05107 -4.65363 0.29407 5.05107 -4.65363 1.9158 
5.05107 -3.74667 1.9158 5.05322 -4.51061 0.22838 5.05322 -4.51061 1.98148 
5.05322 -3.8897 1.98148 5.05588 -4.30517 0.17992 5.05588 -4.30517 2.02994 
5.05588 -4.09513 0.17992 5.05588 -4.09513 2.02994 5.05749 -5.05788 0.74141 
5.05749 -5.05788 1.46846 5.06017 -5.02454 0.66883 5.06017 -5.02454 1.54104 
5.06022 -4.92428 0.51717 5.06022 -4.92428 1.6927 5.06022 -3.47602 1.6927 
5.06057 -5.13293 1.10493 5.06145 -5.13067 1.0353 5.06145 -5.13067 1.17456 
5.06328 -5.12373 0.96695 5.06328 -5.12373 1.24291 5.06535 -4.98572 0.59858 
5.06535 -4.98572 1.61129 5.06535 -3.41459 1.61129 5.06622 -4.35731 0.18329 
5.06622 -4.35731 2.02657 5.06622 -4.043 0.18329 5.06622 -4.043 2.02657 
5.06681 -5.11242 0.89925 5.06681 -5.11242 1.31061 5.06749 -4.56055 0.24172 
5.06749 -4.56055 1.96814 5.06749 -3.83975 1.96814 5.06954 -4.6972 0.31158 
5.06954 -4.6972 1.89829 5.06954 -3.7031 1.89829 5.07507 -4.79721 0.38116 
5.07507 -4.79721 1.8287 5.07507 -3.60309 1.8287 5.07649 -5.09923 0.83483 
5.07649 -5.09923 1.37503 5.07757 -4.409 0.18927 5.07757 -4.409 2.02059 
5.07757 -3.9913 0.18927 5.07757 -3.9913 2.02059 5.08246 -4.60923 0.25756 
5.08246 -4.60923 1.9523 5.08246 -3.79107 1.9523 5.08369 -4.89092 0.46536 
5.08369 -4.89092 1.74451 5.08369 -3.50938 1.74451 5.08412 -4.20015 0.16339 
5.08412 -4.20015 2.04648 5.08768 -5.08207 0.7716 5.08768 -5.08207 1.43826 
5.08987 -5.05201 0.69913 5.08987 -5.05201 1.51073 5.08989 -4.4601 0.19786 
5.08989 -4.4601 2.01201 5.08989 -3.94021 0.19786 5.08989 -3.94021 2.01201 
5.09258 -4.25278 0.16187 5.09258 -4.25278 2.04799 5.09258 -4.14753 0.16187 
5.09258 -4.14753 2.04799 5.09325 -5.01502 0.62685 5.09325 -5.01502 1.58301 
5.09957 -4.97332 0.55822 5.09957 -4.97332 1.65164 5.09957 -3.42699 1.65164 
5.10021 -5.14666 1.07007 5.10021 -5.14666 1.1398 5.10025 -4.65377 0.27346 
5.10025 -4.65377 1.9364 5.10025 -3.74653 1.9364 5.10154 -5.14211 1.00168 
5.10154 -5.14211 1.20818 5.10223 -4.30546 0.16297 5.10223 -4.30546 2.04689 
5.10223 -4.09484 0.16297 5.10223 -4.09484 2.04689 5.10315 -4.51046 0.20901 
5.10315 -4.51046 2.00085 5.10315 -3.88984 0.20901 5.10315 -3.88984 2.00085 
5.10338 -4.75722 0.3376 5.10338 -4.75722 1.87226 5.10338 -3.64309 1.87226 
5.10421 -5.13303 0.93355 5.10421 -5.13303 1.27632 5.10817 -5.11953 0.86645 
5.10817 -5.11953 1.34341 5.1106 -4.85407 0.41498 5.1106 -4.85407 1.79488 
5.1106 -3.54623 1.79488 5.11279 -4.35759 0.16674 5.11279 -4.35759 2.04313 
5.11279 -4.04271 0.16674 5.11279 -4.04271 2.04313 5.11731 -4.55994 0.22271 
5.11731 -4.55994 1.98716 5.11731 -3.84036 1.98716 5.11868 -5.10414 0.8026 
5.11868 -5.10414 1.40726 5.11992 -5.07662 0.72924 5.11992 -5.07662 1.48062 
5.1221 -4.94196 0.50462 5.1221 -4.94196 1.70524 5.1221 -3.45834 1.70524 
5.12275 -5.04292 0.65684 5.12275 -5.04292 1.55303 5.12507 -4.41041 0.17315 
5.12507 -4.41041 2.03671 5.12507 -3.98989 0.17315 5.12507 -3.98989 2.03671 
5.12729 -5.00311 0.58629 5.12729 -5.00311 1.62357 5.13073 -4.20015 0.14799 
5.13073 -4.20015 2.06187 5.13234 -4.6084 0.23891 5.13234 -4.6084 1.97096 
5.13234 -3.7919 1.97096 5.13357 -4.71466 0.29706 5.13357 -4.71466 1.9128 
5.13357 -3.68564 1.9128 5.13763 -4.46144 0.18221 5.13763 -4.46144 2.02766 
5.13763 -3.93886 0.18221 5.13763 -3.93886 2.02766 5.13895 -4.81421 0.36779 
5.13895 -4.81421 1.84207 5.13895 -3.5861 1.84207 5.13964 -4.2529 0.14678 
5.13964 -4.2529 2.06308 5.13964 -4.1474 0.14678 5.13964 -4.1474 2.06308 
5.13993 -5.15983 1.10493 5.14059 -5.15758 1.03648 5.14059 -5.15758 1.17338 
5.14256 -5.15084 0.96835 5.14256 -5.15084 1.24151 5.14584 -5.13964 0.90086 
5.14584 -5.13964 1.309 5.14839 -4.90751 0.45277 5.14839 -4.90751 1.7571 
5.14839 -3.49279 1.7571 5.14936 -4.3055 0.14832 5.14936 -4.3055 2.06154 
5.14936 -4.0948 0.14832 5.14936 -4.0948 2.06154 5.15041 -5.12403 0.83433 
5.15041 -5.12403 1.37553 5.15091 -5.09923 0.76041 5.15091 -5.09923 1.44946 
5.15127 -4.51193 0.19387 5.15127 -4.51193 2.01599 5.15127 -3.88837 0.19387 
5.15127 -3.88837 2.01599 5.15302 -5.06866 0.68796 5.15302 -5.06866 1.5219 
5.15673 -5.0313 0.61569 5.15673 -5.0313 1.59417 5.16096 -4.35863 0.15243 
5.16096 -4.35863 2.05743 5.16096 -4.04167 0.15243 5.16096 -4.04167 2.05743 
5.16219 -4.98883 0.54725 5.16219 -4.98883 1.66261 5.16219 -3.41148 1.66261 
5.16494 -4.67033 0.26033 5.16494 -4.67033 1.94954 5.16494 -3.72997 1.94954 
5.16566 -4.56128 0.20806 5.16566 -4.56128 2.0018 5.16566 -3.83902 0.20806 
5.16566 -3.83902 2.0018 5.16838 -4.77322 0.32534 5.16838 -4.77322 1.88453 
5.16838 -3.62708 1.88453 5.17333 -4.4113 0.15938 5.17333 -4.4113 2.05048 
5.17333 -3.989 0.15938 5.17333 -3.989 2.05048 5.17487 -5.16876 1.07023 
5.17487 -5.16876 1.13964 5.17595 -4.86943 0.4035 5.17595 -4.86943 1.80637 
5.17595 -3.53087 1.80637 5.1762 -5.16423 1.00186 5.1762 -5.16423 1.20801 
5.17803 -4.20015 0.1349 5.17803 -4.20015 2.07496 5.17885 -5.15517 0.93379 
5.17885 -5.15517 1.27607 5.18253 -5.11953 0.79209 5.18253 -5.11953 1.41777 
5.18279 -5.1417 0.86671 5.18279 -5.1417 1.34315 5.18389 -5.09163 0.71888 
5.18389 -5.09163 1.49099 5.18636 -4.46233 0.16888 5.18636 -4.46233 2.04099 
5.18636 -3.93797 0.16888 5.18636 -3.93797 2.04099 5.18685 -5.05756 0.64664 
5.18685 -5.05756 1.56322 5.18713 -4.25294 0.1341 5.18713 -4.25294 2.07576 
5.18713 -4.14736 0.1341 5.18713 -4.14736 2.07576 5.18774 -4.95655 0.49383 
5.18774 -4.95655 1.71603 5.18774 -3.44375 1.71603 5.1915 -5.01739 0.57631 
5.1915 -5.01739 1.63356 5.19826 -4.3061 0.13583 5.19826 -4.3061 2.07403 
5.19826 -4.0942 0.13583 5.19826 -4.0942 2.07403 5.19892 -4.72974 0.28627 
5.19892 -4.72974 1.92359 5.19892 -3.67056 1.92359 5.20007 -4.51261 0.18105 
5.20007 -4.51261 2.02881 5.20007 -3.88769 0.18105 5.20007 -3.88769 2.02881 
5.20314 -4.61631 0.22213 5.20314 -4.61631 1.98774 5.20314 -3.78399 0.22213 
5.20314 -3.78399 1.98774 5.20411 -4.82841 0.35777 5.20411 -4.82841 1.85209 
5.20411 -3.57189 1.85209 5.20993 -5.17762 1.10493 5.21006 -4.35922 0.14046 
5.21006 -4.35922 2.0694 5.21006 -4.04108 0.14046 5.21006 -4.04108 2.0694 
5.21044 -5.17527 1.03561 5.21044 -5.17527 1.17425 5.2126 -5.16846 0.96732 
5.2126 -5.16846 1.24255 5.21435 -4.92084 0.44319 5.21435 -4.92084 1.76667 
5.21435 -3.47946 1.76667 5.21533 -5.11242 0.75073 5.21533 -5.11242 1.45913 
5.21575 -5.15709 0.89967 5.21575 -5.15709 1.31019 5.21694 -5.13964 0.82976 
5.21694 -5.13964 1.3801 5.21735 -5.0815 0.67862 5.21735 -5.0815 1.53125 
5.22138 -5.0439 0.60669 5.22138 -5.0439 1.60317 5.2222 -4.41165 0.14799 
5.2222 -4.41165 2.06188 5.2222 -3.98865 0.14799 5.2222 -3.98865 2.06188 
5.22592 -5.00096 0.53868 5.22592 -5.00096 1.67119 5.22592 -4.20015 0.12415 
5.22592 -4.20015 2.08572 5.23409 -4.78632 0.3166 5.23409 -4.78632 1.89326 
5.23409 -3.61398 1.89326 5.23543 -4.46261 0.158 5.23543 -4.46261 2.05186 
5.23543 -3.9377 0.158 5.23543 -3.9377 2.05186 5.23648 -4.67725 0.24568 
5.23648 -4.67725 1.96419 5.23648 -3.72305 0.24568 5.23648 -3.72305 1.96419 
5.23655 -4.25337 0.12353 5.23655 -4.25337 2.08633 5.23655 -4.14693 0.12353 
5.23655 -4.14693 2.08633 5.23717 -4.56815 0.19346 5.23717 -4.56815 2.0164 
5.23717 -3.83215 0.19346 5.23717 -3.83215 2.0164 5.24189 -4.88185 0.39556 
5.24189 -4.88185 1.8143 5.24189 -3.51846 1.8143 5.24586 -5.18408 1.07023 
5.24586 -5.18408 1.13964 5.24653 -5.17933 1.00117 5.24653 -5.17933 1.2087 
5.24773 -4.30644 0.12581 5.24773 -4.30644 2.08405 5.24773 -4.09386 0.12581 
5.24773 -4.09386 2.08405 5.24871 -5.10273 0.71038 5.24871 -5.10273 1.49948 
5.2492 -5.17018 0.93312 5.2492 -5.17018 1.27674 5.24962 -5.13303 0.78813 
5.24962 -5.13303 1.42173 5.24987 -5.15517 0.86277 5.24987 -5.15517 1.34709 
5.25177 -5.06828 0.63833 5.25177 -5.06828 1.57153 5.25196 -4.96733 0.48618 
5.25196 -4.96733 1.72369 5.25196 -3.43297 1.72369 5.2557 -5.02796 0.56884 
5.2557 -5.02796 1.64102 5.25942 -4.35919 0.13097 5.25942 -4.35919 2.07889 
5.25942 -4.04111 0.13097 5.25942 -4.04111 2.07889 5.27026 -4.83975 0.35115 
5.27026 -4.83975 1.85871 5.27026 -3.56055 1.85871 5.27143 -4.73599 0.27397 
5.27143 -4.73599 1.9359 5.27143 -3.66431 1.9359 5.27158 -4.41148 0.13901 
5.27158 -4.41148 2.07086 5.27158 -3.98883 0.13901 5.27158 -3.98883 2.07086 
5.27244 -4.51814 0.16855 5.27244 -4.51814 2.04131 5.27244 -3.88217 0.16855 
5.27244 -3.88217 2.04131 5.27428 -4.20015 0.11576 5.27428 -4.20015 2.09411 
5.27511 -4.62199 0.21008 5.27511 -4.62199 1.99979 5.27511 -3.77831 0.21008 
5.27511 -3.77831 1.99979 5.27927 -4.93004 0.43623 5.27927 -4.93004 1.77364 
5.27927 -3.47026 1.77364 5.28173 -5.1904 1.10493 5.28206 -5.18803 1.03579 
5.28206 -5.18803 1.17407 5.28258 -5.09047 0.67115 5.28258 -5.09047 1.53871 
5.28303 -5.12373 0.74721 5.28303 -5.12373 1.46266 5.28306 -5.18094 0.96698 
5.28306 -5.18094 1.24288 5.28339 -5.16846 0.89652 5.28339 -5.16846 1.31334 
5.28443 -5.15084 0.82648 5.28443 -5.15084 1.38338 5.28507 -4.25341 0.11565 
5.28507 -4.25341 2.09422 5.28507 -4.14689 0.11565 5.28507 -4.14689 2.09422 
5.2861 -5.053 0.6005 5.2861 -5.053 1.60936 5.29048 -5.00966 0.53252 
5.29048 -5.00966 1.67734 5.29654 -4.30671 0.11845 5.29654 -4.30671 2.09142 
5.29654 -4.09359 0.11845 5.29654 -4.09359 2.09142 5.30718 -4.79123 0.30639 
5.30718 -4.79123 1.90348 5.30718 -3.60908 1.90348 5.30723 -4.88976 0.38975 
5.30723 -4.88976 1.82012 5.30723 -3.51054 1.82012 5.30834 -4.46731 0.14789 
5.30834 -4.46731 2.06197 5.30834 -3.93299 0.14789 5.30834 -3.93299 2.06197 
5.30838 -4.35944 0.12415 5.30838 -4.35944 2.08572 5.30838 -4.04086 0.12415 
5.30838 -4.04086 2.08572 5.30963 -4.68196 0.23577 5.30963 -4.68196 1.9741 
5.30963 -3.71834 1.9741 5.31012 -4.57277 0.1836 5.31012 -4.57277 2.02627 
5.31012 -3.82753 0.1836 5.31012 -3.82753 2.02627 5.31659 -5.19408 1.07024 
5.31659 -5.19408 1.13963 5.31683 -5.11192 0.70767 5.31683 -5.11192 1.5022 
5.31684 -5.07569 0.63315 5.31684 -5.07569 1.57672 5.31725 -5.17933 0.93045 
5.31725 -5.17933 1.27941 5.31726 -5.18933 1.00118 5.31726 -5.18933 1.20869 
5.31741 -4.97466 0.48091 5.31741 -4.97466 1.72896 5.31776 -5.14211 0.78547 
5.31776 -5.14211 1.4244 5.31794 -5.16423 0.86012 5.31794 -5.16423 1.34974 
5.32082 -5.03511 0.56381 5.32082 -5.03511 1.64605 5.32299 -4.20015 0.10975 
5.32299 -4.20015 2.10012 5.33419 -4.25352 0.11014 5.33419 -4.25352 2.09973 
5.33419 -4.14678 0.11014 5.33419 -4.14678 2.09973 5.34476 -4.73931 0.26619 
5.34476 -4.73931 1.94367 5.34476 -3.66099 1.94367 5.34482 -4.93608 0.43217 
5.34482 -4.93608 1.7777 5.34482 -3.46423 1.7777 5.34542 -4.8453 0.34462 
5.34542 -4.8453 1.86524 5.34542 -3.55501 1.86524 5.34561 -4.52194 0.16113 
5.34561 -4.52194 2.04874 5.34561 -3.87836 0.16113 5.34561 -3.87836 2.04874 
5.34565 -4.30673 0.11349 5.34565 -4.30673 2.09638 5.34565 -4.09358 0.11349 
5.34565 -4.09358 2.09638 5.34609 -4.41327 0.13078 5.34609 -4.41327 2.07908 
5.34609 -3.98703 0.13078 5.34609 -3.98703 2.07908 5.34787 -4.62541 0.20282 
5.34787 -4.62541 2.00704 5.34787 -3.77489 0.20282 5.34787 -3.77489 2.00704 
5.35138 -5.13067 0.74537 5.35138 -5.13067 1.4645 5.3514 -5.05842 0.59648 
5.3514 -5.05842 1.61338 5.35154 -5.19773 1.10493 5.35163 -5.09696 0.66799 
5.35163 -5.09696 1.54188 5.35169 -5.17527 0.89436 5.35169 -5.17527 1.3155 
5.3517 -5.19534 1.03562 5.3517 -5.19534 1.17424 5.35187 -5.18803 0.96598 
5.35187 -5.18803 1.24388 5.35256 -5.15758 0.82451 5.35256 -5.15758 1.38536 
5.35561 -5.0149 0.52882 5.35561 -5.0149 1.68105 5.37194 -4.20015 0.10614 
5.37194 -4.20015 2.10373 5.38278 -4.79496 0.30198 5.38278 -4.79496 1.90789 
5.38278 -3.60534 1.90789 5.38278 -4.68432 0.23079 5.38278 -4.68432 1.97907 
5.38278 -3.71598 1.97907 5.38281 -4.8935 0.38534 5.38281 -4.8935 1.82452 
5.38281 -3.5068 1.82452 5.38281 -4.97845 0.4782 5.38281 -4.97845 1.73167 
5.38322 -4.46853 0.14236 5.38322 -4.46853 2.0675 5.38322 -3.93178 0.14236 
5.38322 -3.93178 2.0675 5.38323 -4.5751 0.17866 5.38323 -4.5751 2.03121 
5.38323 -3.8252 0.17866 5.38323 -3.8252 2.03121 5.38325 -4.36065 0.11862 
5.38325 -4.36065 2.09125 5.38325 -4.03965 0.11862 5.38325 -4.03965 2.09125 
5.38325 -4.25355 0.10707 5.38325 -4.25355 2.10279 5.38325 -4.14675 0.10707 
5.38325 -4.14675 2.10279 5.38614 -5.11627 0.70555 5.38614 -5.11627 1.50431 
5.38615 -5.14666 0.78413 5.38615 -5.14666 1.42573 5.38616 -5.08004 0.63103 
5.38616 -5.08004 1.57884 5.38616 -5.03873 0.56126 5.38616 -5.03873 1.6486 
5.38631 -5.18408 0.92978 5.38631 -5.18408 1.28008 5.38631 -5.16876 0.8588 
5.38631 -5.16876 1.35107 5.38631 -5.19408 1.00051 5.38631 -5.19408 1.20935 
5.38631 -5.19895 1.07024 5.38631 -5.19895 1.13963 5.42101 -5.20015 1.10493 
5.42101 -5.19773 1.03546 5.42101 -5.19773 1.17441 5.42101 -5.1904 0.96565 
5.42101 -5.1904 1.24421 5.42101 -5.17762 0.89385 5.42101 -5.17762 1.31601 
5.42101 -5.15983 0.82385 5.42101 -5.15983 1.38602 5.42101 -5.13293 0.74449 
5.42101 -5.13293 1.46537 5.42101 -5.09913 0.66693 5.42101 -5.09913 1.54293 
5.42101 -5.06051 0.59525 5.42101 -5.06051 1.61462 5.42101 -5.01665 0.52758 
5.42101 -5.01665 1.68228 5.42101 -4.93822 0.43021 5.42101 -4.93822 1.77966 
5.42101 -4.84715 0.34244 5.42101 -4.84715 1.86742 5.42101 -4.74089 0.26374 
5.42101 -4.74089 1.94612 5.42101 -4.62655 0.2004 5.42101 -4.62655 2.00947 
5.42101 -4.52286 0.15843 5.42101 -4.52286 2.05143 5.42101 -4.41388 0.12804 
5.42101 -4.41388 2.08183 5.42101 -4.30703 0.11066 5.42101 -4.30703 2.0992 
5.42101 -4.20015 0.10493 5.42101 -4.20015 2.10493 5.42101 -4.09327 0.11066 
5.42101 -4.09327 2.0992 5.42101 -3.98643 0.12804 5.42101 -3.98643 2.08183 
5.42101 -3.87745 0.15843 5.42101 -3.87745 2.05143 5.42101 -3.77375 2.00947 
5.42101 -3.65941 1.94612 5.42101 -3.55315 1.86742 5.45571 -5.19895 1.07024 
5.45571 -5.19895 1.13963 5.45571 -5.19408 1.00051 5.45571 -5.19408 1.20935 
5.45572 -5.16876 0.8588 5.45572 -5.16876 1.35107 5.45572 -5.18408 0.92978 
5.45572 -5.18408 1.28008 5.45587 -5.03873 0.56126 5.45587 -5.03873 1.6486 
5.45587 -5.08004 0.63103 5.45587 -5.08004 1.57884 5.45588 -5.14666 0.78413 
5.45588 -5.14666 1.42573 5.45588 -5.11627 0.70555 5.45588 -5.11627 1.50431 
5.45877 -4.25355 0.10707 5.45877 -4.25355 2.10279 5.45877 -4.14675 0.10707 
5.45877 -4.14675 2.10279 5.45877 -4.36065 0.11862 5.45877 -4.36065 2.09125 
5.45877 -4.03965 0.11862 5.45877 -4.03965 2.09125 5.4588 -4.5751 0.17866 
5.4588 -4.5751 2.03121 5.4588 -3.8252 0.17866 5.4588 -3.8252 2.03121 
5.4588 -4.46853 0.14236 5.4588 -4.46853 2.0675 5.4588 -3.93178 0.14236 
5.4588 -3.93178 2.0675 5.45921 -4.97845 0.4782 5.45921 -4.97845 1.73167 
5.45921 -4.8935 0.38534 5.45921 -4.8935 1.82452 5.45921 -3.5068 1.82452 
5.45925 -4.68432 0.23079 5.45925 -4.68432 1.97907 5.45925 -3.71598 1.97907 
5.45925 -4.79496 0.30198 5.45925 -4.79496 1.90789 5.45925 -3.60534 1.90789 
5.47008 -4.20015 0.10614 5.47008 -4.20015 2.10373 5.48641 -5.0149 0.52882 
5.48641 -5.0149 1.68105 5.48946 -5.15758 0.82451 5.48946 -5.15758 1.38536 
5.49015 -5.18803 0.96598 5.49015 -5.18803 1.24388 5.49032 -5.19534 1.03562 
5.49032 -5.19534 1.17424 5.49033 -5.17527 0.89436 5.49033 -5.17527 1.3155 
5.49039 -5.09696 0.66799 5.49039 -5.09696 1.54188 5.49049 -5.19773 1.10493 
5.49062 -5.05842 0.59648 5.49062 -5.05842 1.61338 5.49064 -5.13067 0.74537 
5.49064 -5.13067 1.4645 5.49416 -4.62541 0.20282 5.49416 -4.62541 2.00704 
5.49416 -3.77489 2.00704 5.49594 -4.41327 0.13078 5.49594 -4.41327 2.07908 
5.49594 -3.98703 0.13078 5.49594 -3.98703 2.07908 5.49637 -4.30673 0.11349 
5.49637 -4.30673 2.09638 5.49637 -4.09358 0.11349 5.49637 -4.09358 2.09638 
5.49641 -4.52194 0.16113 5.49641 -4.52194 2.04874 5.49641 -3.87836 0.16113 
5.49641 -3.87836 2.04874 5.49661 -4.8453 0.34462 5.49661 -4.8453 1.86524 
5.49661 -3.55501 1.86524 5.4972 -4.93608 0.43217 5.4972 -4.93608 1.7777 
5.49726 -4.73931 0.26619 5.49726 -4.73931 1.94367 5.49726 -3.66099 1.94367 
5.50783 -4.25352 0.11014 5.50783 -4.25352 2.09973 5.50783 -4.14678 0.11014 
5.50783 -4.14678 2.09973 5.51903 -4.20015 0.10975 5.51903 -4.20015 2.10012 
5.52121 -5.03511 0.56381 5.52121 -5.03511 1.64605 5.52409 -5.16423 0.86012 
5.52409 -5.16423 1.34974 5.52426 -5.14211 0.78547 5.52426 -5.14211 1.4244 
5.52461 -4.97466 0.48091 5.52461 -4.97466 1.72896 5.52477 -5.18933 1.00118 
5.52477 -5.18933 1.20869 5.52478 -5.17933 0.93045 5.52478 -5.17933 1.27941 
5.52518 -5.07569 0.63315 5.52518 -5.07569 1.57672 5.52519 -5.11192 0.70767 
5.52519 -5.11192 1.5022 5.52543 -5.19408 1.07024 5.52543 -5.19408 1.13963 
5.5319 -4.57277 0.1836 5.5319 -4.57277 2.02627 5.5319 -3.82753 0.1836 
5.5319 -3.82753 2.02627 5.53239 -4.68196 0.23577 5.53239 -4.68196 1.9741 
5.53239 -3.71834 1.9741 5.53365 -4.35944 0.12415 5.53365 -4.35944 2.08572 
5.53365 -4.04086 0.12415 5.53365 -4.04086 2.08572 5.53368 -4.46731 0.14789 
5.53368 -4.46731 2.06197 5.53368 -3.93299 0.14789 5.53368 -3.93299 2.06197 
5.53479 -4.88976 0.38975 5.53479 -4.88976 1.82012 5.53484 -4.79123 0.30639 
5.53484 -4.79123 1.90348 5.53484 -3.60908 1.90348 5.54548 -4.30671 0.11845 
5.54548 -4.30671 2.09142 5.54548 -4.09359 0.11845 5.54548 -4.09359 2.09142 
5.55154 -5.00966 0.53252 5.55154 -5.00966 1.67734 5.55592 -5.053 0.6005 
5.55592 -5.053 1.60936 5.55695 -4.25341 0.11565 5.55695 -4.25341 2.09422 
5.55695 -4.14689 0.11565 5.55695 -4.14689 2.09422 5.55759 -5.15084 0.82648 
5.55759 -5.15084 1.38338 5.55863 -5.16846 0.89652 5.55863 -5.16846 1.31334 
5.55896 -5.18094 0.96698 5.55896 -5.18094 1.24288 5.55899 -5.12373 0.74721 
5.55899 -5.12373 1.46266 5.55944 -5.09047 0.67115 5.55944 -5.09047 1.53871 
5.55996 -5.18803 1.03579 5.55996 -5.18803 1.17407 5.56029 -5.1904 1.10493 
5.56275 -4.93004 0.43623 5.56275 -4.93004 1.77364 5.56691 -4.62199 0.21008 
5.56691 -4.62199 1.99979 5.56691 -3.77831 1.99979 5.56774 -4.20015 0.11576 
5.56774 -4.20015 2.09411 5.56958 -4.51814 0.16855 5.56958 -4.51814 2.04131 
5.56958 -3.88217 0.16855 5.56958 -3.88217 2.04131 5.57044 -4.41148 0.13901 
5.57044 -4.41148 2.07086 5.57044 -3.98883 0.13901 5.57044 -3.98883 2.07086 
5.57059 -4.73599 0.27397 5.57059 -4.73599 1.9359 5.57059 -3.66431 1.9359 
5.57177 -4.83975 0.35115 5.57177 -4.83975 1.85871 5.57177 -3.56055 1.85871 
5.5826 -4.35919 0.13097 5.5826 -4.35919 2.07889 5.5826 -4.04111 0.13097 
5.5826 -4.04111 2.07889 5.58633 -5.02796 0.56884 5.58633 -5.02796 1.64102 
5.59007 -4.96733 0.48618 5.59007 -4.96733 1.72369 5.59025 -5.06828 0.63833 
5.59025 -5.06828 1.57153 5.59215 -5.15517 0.86277 5.59215 -5.15517 1.34709 
5.5924 -5.13303 0.78813 5.5924 -5.13303 1.42173 5.59282 -5.17018 0.93312 
5.59282 -5.17018 1.27674 5.59331 -5.10273 0.71038 5.59331 -5.10273 1.49948 
5.59429 -4.30644 0.12581 5.59429 -4.30644 2.08405 5.59429 -4.09386 0.12581 
5.59429 -4.09386 2.08405 5.59549 -5.17933 1.00117 5.59549 -5.17933 1.2087 
5.59616 -5.18408 1.07023 5.59616 -5.18408 1.13964 5.60013 -4.88185 0.39556 
5.60013 -4.88185 1.8143 5.60486 -4.56815 0.19346 5.60486 -4.56815 2.0164 
5.60486 -3.83215 2.0164 5.60547 -4.25337 0.12353 5.60547 -4.25337 2.08633 
5.60547 -4.14693 0.12353 5.60547 -4.14693 2.08633 5.60554 -4.67725 0.24568 
5.60554 -4.67725 1.96419 5.60554 -3.72305 1.96419 5.60659 -4.46261 0.158 
5.60659 -4.46261 2.05186 5.60659 -3.9377 0.158 5.60659 -3.9377 2.05186 
5.60794 -4.78632 0.3166 5.60794 -4.78632 1.89326 5.60794 -3.61398 1.89326 
5.6161 -5.00096 0.53868 5.6161 -5.00096 1.67119 5.6161 -4.20015 0.12415 
5.6161 -4.20015 2.08572 5.61982 -4.41165 0.14799 5.61982 -4.41165 2.06188 
5.61982 -3.98865 0.14799 5.61982 -3.98865 2.06188 5.62064 -5.0439 0.60669 
5.62064 -5.0439 1.60317 5.62467 -5.0815 0.67862 5.62467 -5.0815 1.53125 
5.62508 -5.13964 0.82976 5.62508 -5.13964 1.3801 5.62627 -5.15709 0.89967 
5.62627 -5.15709 1.31019 5.62669 -5.11242 0.75073 5.62669 -5.11242 1.45913 
5.62768 -4.92084 0.44319 5.62768 -4.92084 1.76667 5.62942 -5.16846 0.96732 
5.62942 -5.16846 1.24255 5.63158 -5.17527 1.03561 5.63158 -5.17527 1.17425 
5.63196 -4.35922 0.14046 5.63196 -4.35922 2.0694 5.63196 -4.04108 0.14046 
5.63196 -4.04108 2.0694 5.63209 -5.17762 1.10493 5.63791 -4.82841 0.35777 
5.63791 -4.82841 1.85209 5.63791 -3.57189 1.85209 5.63888 -4.61631 0.22213 
5.63888 -4.61631 1.98774 5.63888 -3.78399 1.98774 5.64195 -4.51261 0.18105 
5.64195 -4.51261 2.02881 5.64195 -3.88769 0.18105 5.64195 -3.88769 2.02881 
5.6431 -4.72974 0.28627 5.6431 -4.72974 1.92359 5.6431 -3.67056 1.92359 
5.64376 -4.3061 0.13583 5.64376 -4.3061 2.07403 5.64376 -4.0942 0.13583 
5.64376 -4.0942 2.07403 5.65052 -5.01739 0.57631 5.65052 -5.01739 1.63356 
5.65428 -4.95655 0.49383 5.65428 -4.95655 1.71603 5.65489 -4.25294 0.1341 
5.65489 -4.25294 2.07576 5.65489 -4.14736 0.1341 5.65489 -4.14736 2.07576 
5.65517 -5.05756 0.64664 5.65517 -5.05756 1.56322 5.65566 -4.46233 0.16888 
5.65566 -4.46233 2.04099 5.65566 -3.93797 0.16888 5.65566 -3.93797 2.04099 
5.65813 -5.09163 0.71888 5.65813 -5.09163 1.49099 5.65923 -5.1417 0.86671 
5.65923 -5.1417 1.34315 5.65949 -5.11953 0.79209 5.65949 -5.11953 1.41777 
5.66317 -5.15517 0.93379 5.66317 -5.15517 1.27607 5.66399 -4.20015 0.1349 
5.66399 -4.20015 2.07496 5.66582 -5.16423 1.00186 5.66582 -5.16423 1.20801 
5.66607 -4.86943 0.4035 5.66607 -4.86943 1.80637 5.66715 -5.16876 1.07023 
5.66715 -5.16876 1.13964 5.6687 -4.4113 0.15938 5.6687 -4.4113 2.05048 
5.6687 -3.989 0.15938 5.6687 -3.989 2.05048 5.67364 -4.77322 0.32534 
5.67364 -4.77322 1.88453 5.67364 -3.62708 1.88453 5.67637 -4.56128 0.20806 
5.67637 -4.56128 2.0018 5.67637 -3.83902 2.0018 5.67708 -4.67033 0.26033 
5.67708 -4.67033 1.94954 5.67708 -3.72997 1.94954 5.67983 -4.98883 0.54725 
5.67983 -4.98883 1.66261 5.68107 -4.35863 0.15243 5.68107 -4.35863 2.05743 
5.68107 -4.04167 0.15243 5.68107 -4.04167 2.05743 5.68529 -5.0313 0.61569 
5.68529 -5.0313 1.59417 5.689 -5.06866 0.68796 5.689 -5.06866 1.5219 
5.69076 -4.51193 0.19387 5.69076 -4.51193 2.01599 5.69076 -3.88837 0.19387 
5.69076 -3.88837 2.01599 5.69111 -5.09923 0.76041 5.69111 -5.09923 1.44946 
5.69161 -5.12403 0.83433 5.69161 -5.12403 1.37553 5.69266 -4.3055 0.14832 
5.69266 -4.3055 2.06154 5.69266 -4.0948 0.14832 5.69266 -4.0948 2.06154 
5.69363 -4.90751 0.45277 5.69363 -4.90751 1.7571 5.69618 -5.13964 0.90086 
5.69618 -5.13964 1.309 5.69946 -5.15084 0.96835 5.69946 -5.15084 1.24151 
5.70144 -5.15758 1.03648 5.70144 -5.15758 1.17338 5.7021 -5.15983 1.10493 
5.70238 -4.2529 0.14678 5.70238 -4.2529 2.06308 5.70238 -4.1474 0.14678 
5.70238 -4.1474 2.06308 5.70308 -4.81421 0.36779 5.70308 -4.81421 1.84207 
5.70308 -3.5861 1.84207 5.70439 -4.46144 0.18221 5.70439 -4.46144 2.02766 
5.70439 -3.93886 0.18221 5.70439 -3.93886 2.02766 5.70845 -4.71466 0.29706 
5.70845 -4.71466 1.9128 5.70845 -3.68564 1.9128 5.70969 -4.6084 0.23891 
5.70969 -4.6084 1.97096 5.70969 -3.7919 1.97096 5.7113 -4.20015 0.14799 
5.7113 -4.20015 2.06187 5.71473 -5.00311 0.58629 5.71473 -5.00311 1.62357 
5.71695 -4.41041 0.17315 5.71695 -4.41041 2.03671 5.71695 -3.98989 0.17315 
5.71695 -3.98989 2.03671 5.71927 -5.04292 0.65684 5.71927 -5.04292 1.55303 
5.71992 -4.94196 0.50462 5.71992 -4.94196 1.70524 5.7221 -5.07662 0.72924 
5.7221 -5.07662 1.48062 5.72334 -5.10414 0.8026 5.72334 -5.10414 1.40726 
5.72471 -4.55994 0.22271 5.72471 -4.55994 1.98716 5.72471 -3.84036 1.98716 
5.72924 -4.35759 0.16674 5.72924 -4.35759 2.04313 5.72924 -4.04271 0.16674 
5.72924 -4.04271 2.04313 5.73142 -4.85407 0.41498 5.73142 -4.85407 1.79488 
5.73385 -5.11953 0.86645 5.73385 -5.11953 1.34341 5.73781 -5.13303 0.93355 
5.73781 -5.13303 1.27632 5.73864 -4.75722 0.3376 5.73864 -4.75722 1.87226 
5.73864 -3.64309 1.87226 5.73887 -4.51046 0.20901 5.73887 -4.51046 2.00085 
5.73887 -3.88984 2.00085 5.73979 -4.30546 0.16297 5.73979 -4.30546 2.04689 
5.73979 -4.09484 0.16297 5.73979 -4.09484 2.04689 5.74048 -5.14211 1.00168 
5.74048 -5.14211 1.20818 5.74177 -4.65377 0.27346 5.74177 -4.65377 1.9364 
5.74177 -3.74653 1.9364 5.74181 -5.14666 1.07007 5.74181 -5.14666 1.1398 
5.74245 -4.97332 0.55822 5.74245 -4.97332 1.65164 5.74877 -5.01502 0.62685 
5.74877 -5.01502 1.58301 5.74945 -4.25278 0.16187 5.74945 -4.25278 2.04799 
5.74945 -4.14753 0.16187 5.74945 -4.14753 2.04799 5.75213 -4.4601 0.19786 
5.75213 -4.4601 2.01201 5.75213 -3.94021 0.19786 5.75213 -3.94021 2.01201 
5.75216 -5.05201 0.69913 5.75216 -5.05201 1.51073 5.75434 -5.08207 0.7716 
5.75434 -5.08207 1.43826 5.7579 -4.20015 0.16339 5.7579 -4.20015 2.04648 
5.75833 -4.89092 0.46536 5.75833 -4.89092 1.74451 5.75956 -4.60923 0.25756 
5.75956 -4.60923 1.9523 5.75956 -3.79107 1.9523 5.76446 -4.409 0.18927 
5.76446 -4.409 2.02059 5.76446 -3.9913 0.18927 5.76446 -3.9913 2.02059 
5.76554 -5.09923 0.83483 5.76554 -5.09923 1.37503 5.76695 -4.79721 0.38116 
5.76695 -4.79721 1.8287 5.77248 -4.6972 0.31158 5.77248 -4.6972 1.89829 
5.77248 -3.7031 1.89829 5.77454 -4.56055 0.24172 5.77454 -4.56055 1.96814 
5.77454 -3.83975 1.96814 5.77521 -5.11242 0.89925 5.77521 -5.11242 1.31061 
5.7758 -4.35731 0.18329 5.7758 -4.35731 2.02657 5.7758 -4.043 0.18329 
5.7758 -4.043 2.02657 5.77667 -4.98572 0.59858 5.77667 -4.98572 1.61129 
5.77874 -5.12373 0.96695 5.77874 -5.12373 1.24291 5.78058 -5.13067 1.0353 
5.78058 -5.13067 1.17456 5.78145 -5.13293 1.10493 5.7818 -4.92428 0.51717 
5.7818 -4.92428 1.6927 5.78185 -5.02454 0.66883 5.78185 -5.02454 1.54104 
5.78454 -5.05788 0.74141 5.78454 -5.05788 1.46846 5.78615 -4.30517 0.17992 
5.78615 -4.30517 2.02994 5.78615 -4.09513 0.17992 5.78615 -4.09513 2.02994 
5.78881 -4.51061 0.22838 5.78881 -4.51061 1.98148 5.78881 -3.8897 1.98148 
5.79095 -4.65363 0.29407 5.79095 -4.65363 1.9158 5.79095 -3.74667 1.9158 
5.79485 -4.836 0.42969 5.79485 -4.836 1.78017 5.79545 -4.25273 0.17917 
5.79545 -4.25273 2.03069 5.79545 -4.14757 0.17917 5.79545 -4.14757 2.03069 
5.7967 -5.07662 0.80384 5.7967 -5.07662 1.40602 5.80168 -4.7385 0.35309 
5.80168 -4.7385 1.85677 5.80168 -3.6618 1.85677 5.80199 -4.46006 0.21763 
5.80199 -4.46006 1.99223 5.80199 -3.94025 0.21763 5.80199 -3.94025 1.99223 
5.80369 -4.9545 0.57153 5.80369 -4.9545 1.63833 5.80369 -4.20015 0.18105 
5.80369 -4.20015 2.02881 5.80707 -5.09163 0.86781 5.80707 -5.09163 1.34206 
5.80848 -4.6089 0.27862 5.80848 -4.6089 1.93124 5.80848 -3.7914 1.93124 
5.81002 -4.99581 0.6406 5.81002 -4.99581 1.56926 5.81386 -5.03162 0.71208 
5.81386 -5.03162 1.49778 5.81501 -4.40739 0.20949 5.81501 -4.40739 2.00038 
5.81501 -3.99291 0.20949 5.81501 -3.99291 2.00038 5.81556 -5.10273 0.93263 
5.81556 -5.10273 1.27723 5.81827 -5.11192 1.00075 5.81827 -5.11192 1.20911 
5.81956 -4.87088 0.4794 5.81956 -4.87088 1.73046 5.82039 -5.11627 1.07007 
5.82039 -5.11627 1.1398 5.82097 -4.69612 0.33419 5.82097 -4.69612 1.87567 
5.82097 -3.70418 1.87567 5.82366 -4.5599 0.26323 5.82366 -4.5599 1.94663 
5.82366 -3.8404 1.94663 5.82622 -4.35554 0.20401 5.82622 -4.35554 2.00585 
5.82622 -4.04477 0.20401 5.82622 -4.04477 2.00585 5.82681 -5.05201 0.77379 
5.82681 -5.05201 1.43608 5.82926 -4.7775 0.39783 5.82926 -4.7775 1.81204 
5.83656 -4.30297 0.20119 5.83656 -4.30297 2.00867 5.83656 -4.09733 0.20119 
5.83656 -4.09733 2.00867 5.83726 -4.96497 0.61321 5.83726 -4.96497 1.59666 
5.83768 -4.50986 0.25026 5.83768 -4.50986 1.9596 5.83768 -3.89044 1.9596 
5.83798 -5.06866 0.83694 5.83798 -5.06866 1.37292 5.8393 -4.65223 0.31712 
5.8393 -4.65223 1.89275 5.8393 -3.74807 1.89275 5.84223 -5.00336 0.68371 
5.84223 -5.00336 1.52616 5.84257 -4.90321 0.53222 5.84257 -4.90321 1.67764 
5.84571 -4.25043 0.201 5.84571 -4.25043 2.00887 5.84571 -4.14987 0.201 
5.84571 -4.14987 2.00887 5.84732 -5.0815 0.90128 5.84732 -5.0815 1.30859 
5.84857 -4.20015 0.20094 5.84857 -4.20015 2.00892 5.84933 -4.73623 0.3775 
5.84933 -4.73623 1.83236 5.84933 -3.66407 1.83236 5.85168 -4.4579 0.24001 
5.85168 -4.4579 1.96985 5.85168 -3.9424 0.24001 5.85168 -3.9424 1.96985 
5.85479 -5.09047 0.9665 5.85479 -5.09047 1.24336 5.85509 -4.81403 0.44559 
5.85509 -4.81403 1.76428 5.8563 -4.60741 0.30202 5.8563 -4.60741 1.90784 
5.8563 -3.79289 1.90784 5.85712 -5.02454 0.7441 5.85712 -5.02454 1.46577 
5.85796 -5.09696 1.03555 5.85796 -5.09696 1.17431 5.85901 -5.09913 1.10493 
5.8633 -4.93244 0.58712 5.8633 -4.93244 1.62274 5.86439 -4.40517 0.23236 
5.86439 -4.40517 1.9775 5.86439 -3.99513 0.23236 5.86439 -3.99513 1.9775 
5.86832 -4.69362 0.35901 5.86832 -4.69362 1.85085 5.86832 -3.70668 1.85085 
5.86911 -5.04292 0.80668 5.86911 -5.04292 1.40319 5.86959 -4.97316 0.65635 
5.86959 -4.97316 1.55352 5.87137 -4.55818 0.28701 5.87137 -4.55818 1.92285 
5.87137 -3.84212 1.92285 5.87572 -4.35304 0.22751 5.87572 -4.35304 1.98235 
5.87572 -4.04726 0.22751 5.87572 -4.04726 1.98235 5.87633 -4.77458 0.4247 
5.87633 -4.77458 1.78517 5.87905 -4.84792 0.49617 5.87905 -4.84792 1.71369 
5.8793 -5.05756 0.87077 5.8793 -5.05756 1.33909 5.88534 -4.99581 0.71592 
5.88534 -4.99581 1.49394 5.88574 -4.30047 0.22518 5.88574 -4.30047 1.98469 
5.88574 -4.09983 0.22518 5.88574 -4.09983 1.98469 5.88619 -4.64976 0.3424 
5.88619 -4.64976 1.86747 5.88619 -3.75054 1.86747 5.88655 -4.50721 0.27488 
5.88655 -4.50721 1.93499 5.88655 -3.89309 1.93499 5.88761 -5.06828 0.93569 
5.88761 -5.06828 1.27417 5.88966 -4.25037 0.22298 5.88966 -4.25037 1.98689 
5.88966 -4.14993 0.22298 5.88966 -4.14993 1.98689 5.89241 -4.20015 0.22301 
5.89241 -4.20015 1.98685 5.8928 -5.07569 1.00077 5.8928 -5.07569 1.2091 
5.89492 -5.08004 1.07008 5.89492 -5.08004 1.13979 5.89587 -4.9411 0.63007 
5.89587 -4.9411 1.5798 5.89624 -4.73297 0.40474 5.89624 -4.73297 1.80512 
5.89909 -5.01502 0.77717 5.89909 -5.01502 1.4327 5.90037 -4.45502 0.26514 
5.90037 -4.45502 1.94473 5.90037 -3.94528 1.94473 5.90106 -4.87904 0.54936 
5.90106 -4.87904 1.6605 5.90114 -4.80969 0.4741 5.90114 -4.80969 1.73576 
5.90289 -4.60477 0.3277 5.90289 -4.60477 1.88216 5.90289 -3.79554 1.88216 
5.91025 -5.0313 0.84065 5.91025 -5.0313 1.36921 5.91246 -4.40234 0.25782 
5.91246 -4.40234 1.95205 5.91246 -3.99796 0.25782 5.91246 -3.99796 1.95205 
5.91274 -4.96497 0.68868 5.91274 -4.96497 1.52118 5.91522 -4.68978 0.38659 
5.91522 -4.68978 1.82327 5.91919 -4.55473 0.31367 5.91919 -4.55473 1.89619 
5.91919 -3.84557 1.89619 5.91925 -5.0439 0.9053 5.91925 -5.0439 1.30456 
5.92101 -4.90726 0.60493 5.92101 -4.90726 1.60493 5.92205 -4.76997 0.45357 
5.92205 -4.76997 1.75629 5.92358 -4.35004 0.25349 5.92358 -4.35004 1.95638 
5.92358 -4.05026 0.25349 5.92358 -4.05026 1.95638 5.92408 -4.84219 0.52639 
5.92408 -4.84219 1.68347 5.92544 -5.053 0.97002 5.92544 -5.053 1.23984 
5.92737 -4.98572 0.74928 5.92737 -4.98572 1.46059 5.92877 -4.30037 0.24928 
5.92877 -4.30037 1.96058 5.92877 -4.09993 0.24928 5.92877 -4.09993 1.96058 
5.92946 -5.05842 1.03532 5.92946 -5.05842 1.17454 5.9307 -5.06051 1.10493 
5.9327 -4.25021 0.24722 5.9327 -4.25021 1.96264 5.9327 -4.15009 0.24722 
5.9327 -4.15009 1.96264 5.93289 -4.64561 0.37039 5.93289 -4.64561 1.83947 
5.93402 -4.50364 0.30199 5.93402 -4.50364 1.90788 5.93402 -3.89667 1.90788 
5.93511 -4.20015 0.2472 5.93511 -4.20015 1.96266 5.93882 -4.93244 0.66264 
5.93882 -4.93244 1.54722 5.93965 -5.00311 0.81121 5.93965 -5.00311 1.39866 
5.94202 -4.7279 0.43409 5.94202 -4.7279 1.77578 5.94494 -4.87171 0.581 
5.94494 -4.87171 1.62886 5.94596 -4.80356 0.50466 5.94596 -4.80356 1.7052 
5.94732 -4.45165 0.29268 5.94732 -4.45165 1.91718 5.94732 -3.94866 1.91718 
5.9481 -4.60097 0.35559 5.9481 -4.60097 1.85428 5.94963 -5.01739 0.87542 
5.94963 -5.01739 1.33445 5.95441 -4.9545 0.72225 5.95441 -4.9545 1.48762 
5.9571 -5.02796 0.93962 5.9571 -5.02796 1.27025 5.95907 -4.39891 0.28579 
5.95907 -4.39891 1.92407 5.95907 -4.00139 0.28579 5.95907 -4.00139 1.92407 
5.96065 -4.68449 0.41631 5.96065 -4.68449 1.79356 5.96213 -5.03511 1.00474 
5.96213 -5.03511 1.20513 5.9642 -4.55067 0.34199 5.9642 -4.55067 1.86787 
5.9642 -3.84963 1.86787 5.96468 -5.03873 1.07008 5.96468 -5.03873 1.13979 
5.9655 -4.34966 0.2796 5.9655 -4.34966 1.93027 5.9655 -4.05065 0.2796 
5.9655 -4.05065 1.93027 5.9663 -4.76367 0.48437 5.9663 -4.76367 1.72549 
5.96761 -4.83454 0.55833 5.96761 -4.83454 1.65153 5.96772 -4.97332 0.78349 
5.96772 -4.97332 1.42637 5.97058 -4.30003 0.27547 5.97058 -4.30003 1.93439 
5.97058 -4.10027 0.27547 5.97058 -4.10027 1.93439 5.97427 -4.25015 0.27343 
5.97427 -4.25015 1.93644 5.97427 -4.15015 0.27343 5.97427 -4.15015 1.93644 
5.97658 -4.87904 0.62488 5.97658 -4.87904 1.58498 5.97658 -4.20015 0.27346 
5.97658 -4.20015 1.9364 5.97691 -4.64081 0.4001 5.97691 -4.64081 1.80977 
5.97869 -4.98883 0.84611 5.97869 -4.98883 1.36375 5.97897 -4.49906 0.33076 
5.97897 -4.49906 1.8791 5.97897 -3.90124 1.8791 5.98604 -4.72125 0.46525 
5.98604 -4.72125 1.74462 5.98727 -5.00096 0.90984 5.98727 -5.00096 1.30002 
5.98896 -4.79585 0.53698 5.98896 -4.79585 1.67289 5.99182 -4.59604 0.3856 
5.99182 -4.59604 1.82426 5.99203 -4.44684 0.32194 5.99203 -4.44684 1.88793 
5.99203 -3.95346 1.88793 5.99342 -5.00966 0.97441 5.99342 -5.00966 1.23546 
5.99372 -4.90321 0.68337 5.99372 -4.90321 1.52649 5.99713 -5.0149 1.03953 
5.99713 -5.0149 1.17034 5.99836 -5.01665 1.10493 5.99955 -4.84219 0.60186 
5.99955 -4.84219 1.608 6.00021 -4.39874 0.3143 6.00021 -4.39874 1.89556 
6.00021 -4.00157 0.3143 6.00021 -4.00157 1.89556 6.00347 -4.67871 0.44787 
6.00347 -4.67871 1.76199 6.00665 -4.34941 0.30822 6.00665 -4.34941 1.90165 
6.00665 -4.0509 0.30822 6.00665 -4.0509 1.90165 6.00795 -4.54535 0.37258 
6.00795 -4.54535 1.83728 6.00878 -4.92428 0.74415 6.00878 -4.92428 1.46572 
6.00895 -4.75572 0.51699 6.00895 -4.75572 1.69287 6.01183 -4.29946 0.30426 
6.01183 -4.29946 1.9056 6.01183 -4.10084 0.30426 6.01183 -4.10084 1.9056 
6.01551 -4.24951 0.30235 6.01551 -4.24951 1.90752 6.01551 -4.15079 0.30235 
6.01551 -4.15079 1.90752 6.01671 -4.20015 0.30172 6.01671 -4.20015 1.90814 
6.01955 -4.63476 0.43197 6.01955 -4.63476 1.77789 6.02128 -4.80356 0.57998 
6.02128 -4.80356 1.62989 6.02132 -4.94196 0.80602 6.02132 -4.94196 1.40384 
6.02231 -4.49362 0.36176 6.02231 -4.49362 1.84811 6.02752 -4.71425 0.49843 
6.02752 -4.71425 1.71144 6.02977 -4.84792 0.64689 6.02977 -4.84792 1.56297 
6.03185 -4.44614 0.35236 6.03185 -4.44614 1.8575 6.03185 -3.95416 1.8575 
6.03211 -4.95655 0.87166 6.03211 -4.95655 1.3382 6.03393 -4.58999 0.41765 
6.03393 -4.58999 1.79221 6.03976 -4.96733 0.93588 6.03976 -4.96733 1.27399 
6.0399 -4.39807 0.3448 6.0399 -4.39807 1.86507 6.0399 -4.00224 0.3448 
6.0399 -4.00224 1.86507 6.04157 -4.76367 0.55964 6.04157 -4.76367 1.65023 
6.04462 -4.67155 0.48132 6.04462 -4.67155 1.72854 6.04504 -4.97466 1.00133 
6.04504 -4.97466 1.20853 6.04653 -4.34854 0.33897 6.04653 -4.34854 1.8709 
6.04653 -4.05176 0.33897 6.04653 -4.05176 1.8709 6.04654 -4.87088 0.70638 
6.04654 -4.87088 1.50348 6.04775 -4.97845 1.06673 6.04775 -4.97845 1.14313 
6.04978 -4.53902 0.40506 6.04978 -4.53902 1.8048 6.05158 -4.29864 0.33508 
6.05158 -4.29864 1.87479 6.05158 -4.10166 0.33508 6.05158 -4.10166 1.87479 
6.05184 -4.80969 0.6248 6.05184 -4.80969 1.58506 6.05426 -4.24945 0.33256 
6.05426 -4.24945 1.8773 6.05426 -4.15085 0.33256 6.05426 -4.15085 1.8773 
6.0554 -4.20015 0.33192 6.0554 -4.20015 1.87794 6.06023 -4.62771 0.46572 
6.06023 -4.62771 1.74415 6.06058 -4.89092 0.76761 6.06058 -4.89092 1.44225 
6.0607 -4.72125 0.5399 6.0607 -4.72125 1.66996 6.0608 -4.4924 0.39412 
6.0608 -4.4924 1.81575 6.07031 -4.44483 0.38484 6.07031 -4.44483 1.82503 
6.07237 -4.76997 0.60389 6.07237 -4.76997 1.60598 6.07317 -4.90751 0.83231 
6.07317 -4.90751 1.37755 6.07429 -4.58283 0.45165 6.07429 -4.58283 1.75821 
6.07804 -4.3969 0.37719 6.07804 -4.3969 1.83267 6.07807 -4.67871 0.52247 
6.07807 -4.67871 1.68739 6.08036 -4.81403 0.67086 6.08036 -4.81403 1.53901 
6.08275 -4.92084 0.89827 6.08275 -4.92084 1.3116 6.08465 -4.34729 0.37149 
6.08465 -4.34729 1.83837 6.08465 -4.05301 0.37149 6.08465 -4.05301 1.83837 
6.08678 -4.53704 0.43916 6.08678 -4.53704 1.7707 6.08896 -4.29852 0.36726 
6.08896 -4.29852 1.84261 6.08896 -4.10178 0.36726 6.08896 -4.10178 1.84261 
6.08972 -4.93004 0.96319 6.08972 -4.93004 1.24667 6.09167 -4.24928 0.3648 
6.09167 -4.24928 1.84507 6.09167 -4.15102 0.3648 6.09167 -4.15102 1.84507 
6.09186 -4.7279 0.58393 6.09186 -4.7279 1.62594 6.09257 -4.20015 0.36398 
6.09257 -4.20015 1.84588 6.09377 -4.93608 1.02874 6.09377 -4.93608 1.18113 
6.09397 -4.63476 0.5064 6.09397 -4.63476 1.70347 6.09574 -4.93822 1.10493 
6.09625 -4.836 0.7311 6.09625 -4.836 1.47877 6.09767 -4.49044 0.42827 
6.09767 -4.49044 1.78159 6.10125 -4.77458 0.64962 6.10125 -4.77458 1.56025 
6.10693 -4.44313 0.41902 6.10693 -4.44313 1.79085 6.10829 -4.58999 0.49201 
6.10829 -4.58999 1.71785 6.10963 -4.68449 0.56529 6.10963 -4.68449 1.64457 
6.11096 -4.85407 0.79452 6.11096 -4.85407 1.41534 6.11453 -4.39524 0.41141 
6.11453 -4.39524 1.79845 6.12046 -4.34688 0.40548 6.12046 -4.34688 1.80439 
6.12088 -4.53902 0.47616 6.12088 -4.53902 1.7337 6.1212 -4.73297 0.6297 
6.1212 -4.73297 1.58016 6.12245 -4.86943 0.85987 6.12245 -4.86943 1.34999 
6.12471 -4.29817 0.40123 6.12471 -4.29817 1.80863 6.12585 -4.64081 0.54903 
6.12585 -4.64081 1.66084 6.12727 -4.24922 0.39868 6.12727 -4.24922 1.81119 
6.12727 -4.15108 0.39868 6.12727 -4.15108 1.81119 6.12812 -4.7775 0.69668 
6.12812 -4.7775 1.51318 6.12812 -4.20015 0.39783 6.12812 -4.20015 1.81204 
6.13038 -4.88185 0.92581 6.13038 -4.88185 1.28405 6.13183 -4.4924 0.46514 
6.13183 -4.4924 1.74472 6.1362 -4.88976 0.99115 6.1362 -4.88976 1.21871 
6.13935 -4.68978 0.61072 6.13935 -4.68978 1.59914 6.14034 -4.59604 0.53412 
6.14034 -4.59604 1.67575 6.1406 -4.8935 1.06673 6.1406 -4.8935 1.14313 
6.14111 -4.44483 0.45563 6.14111 -4.44483 1.75424 6.14478 -4.79721 0.75899 
6.14478 -4.79721 1.45088 6.14844 -4.73623 0.67661 6.14844 -4.73623 1.53325 
6.14875 -4.3969 0.44791 6.14875 -4.3969 1.76196 6.15336 -4.54535 0.51799 
6.15336 -4.54535 1.69187 6.15445 -4.34729 0.4413 6.15445 -4.34729 1.76857 
6.15555 -4.64561 0.59305 6.15555 -4.64561 1.61681 6.15815 -4.81421 0.82287 
6.15815 -4.81421 1.387 6.15869 -4.29852 0.43698 6.15869 -4.29852 1.77288 
6.16115 -4.24928 0.43427 6.16115 -4.24928 1.77559 6.16196 -4.20015 0.43337 
6.16196 -4.20015 1.77649 6.16419 -4.49362 0.50363 6.16419 -4.49362 1.70624 
6.16693 -4.69362 0.65762 6.16693 -4.69362 1.55225 6.16817 -4.82841 0.88803 
6.16817 -4.82841 1.32184 6.17035 -4.60097 0.57784 6.17035 -4.60097 1.63202 
6.17285 -4.7385 0.72426 6.17285 -4.7385 1.48561 6.17358 -4.44614 0.49409 
6.17358 -4.44614 1.71577 6.17479 -4.83975 0.95418 6.17479 -4.83975 1.25569 
6.18115 -4.39807 0.48604 6.18115 -4.39807 1.72382 6.18132 -4.8453 1.02934 
6.18132 -4.8453 1.18053 6.1835 -4.84715 1.10493 6.18355 -4.64976 0.63975 
6.18355 -4.64976 1.57011 6.18395 -4.55067 0.56174 6.18395 -4.55067 1.64813 
6.18698 -4.34854 0.47941 6.18698 -4.34854 1.73045 6.18834 -4.75722 0.7873 
6.18834 -4.75722 1.42256 6.19087 -4.29864 0.47436 6.19087 -4.29864 1.73551 
6.19175 -4.69612 0.70497 6.19175 -4.69612 1.5049 6.19338 -4.24945 0.47168 
6.19338 -4.24945 1.73819 6.19518 -4.49906 0.54698 6.19518 -4.49906 1.66289 
6.19824 -4.60477 0.62306 6.19824 -4.60477 1.58681 6.20061 -4.77322 0.8523 
6.20061 -4.77322 1.35756 6.20401 -4.44684 0.53391 6.20401 -4.44684 1.67595 
6.20883 -4.65223 0.68664 6.20883 -4.65223 1.52323 6.20934 -4.78632 0.91801 
6.20934 -4.78632 1.29186 6.21164 -4.39874 0.52573 6.21164 -4.39874 1.68413 
6.21227 -4.55473 0.60675 6.21227 -4.55473 1.60311 6.21436 -4.6972 0.75346 
6.21436 -4.6972 1.4564 6.21773 -4.34941 0.5193 6.21773 -4.34941 1.69057 
6.21956 -4.79123 0.9911 6.21956 -4.79123 1.21876 6.22168 -4.29946 0.51411 
6.22168 -4.29946 1.69575 6.22392 -4.60741 0.66964 6.22392 -4.60741 1.54022 
6.22396 -4.50364 0.59193 6.22396 -4.50364 1.61794 6.22397 -4.79496 1.0667 
6.22397 -4.79496 1.14317 6.22888 -4.71466 0.81749 6.22888 -4.71466 1.39238 
6.23188 -4.65363 0.73499 6.23188 -4.65363 1.47487 6.23326 -4.45165 0.57862 
6.23326 -4.45165 1.63124 6.23893 -4.55818 0.65457 6.23893 -4.55818 1.55529 
6.23967 -4.72974 0.88284 6.23967 -4.72974 1.32702 6.24015 -4.39891 0.56688 
6.24015 -4.39891 1.64299 6.24634 -4.34966 0.56044 6.24634 -4.34966 1.64942 
6.24732 -4.6089 0.71746 6.24732 -4.6089 1.4924 6.25106 -4.50721 0.63939 
6.25106 -4.50721 1.57047 6.25198 -4.73599 0.95535 6.25198 -4.73599 1.25451 
6.25248 -4.65377 0.78417 6.25248 -4.65377 1.42569 6.25975 -4.73931 1.02868 
6.25975 -4.73931 1.18118 6.26081 -4.45502 0.62558 6.26081 -4.45502 1.58429 
6.2622 -4.74089 1.10493 6.26271 -4.5599 0.70228 6.26271 -4.5599 1.50758 
6.26562 -4.67033 0.84886 6.26562 -4.67033 1.361 6.26812 -4.40234 0.61349 
6.26812 -4.40234 1.59638 6.26838 -4.60923 0.76638 6.26838 -4.60923 1.44349 
6.27568 -4.50986 0.68826 6.27568 -4.50986 1.5216 6.28027 -4.67725 0.9204 
6.28027 -4.67725 1.28946 6.28422 -4.56055 0.75141 6.28422 -4.56055 1.45846 
6.28593 -4.4579 0.67426 6.28593 -4.4579 1.5356 6.28704 -4.6084 0.81626 
6.28704 -4.6084 1.39361 6.29018 -4.68196 0.99355 6.29018 -4.68196 1.21631 
6.29358 -4.40517 0.66155 6.29358 -4.40517 1.54831 6.29515 -4.68432 1.0667 
6.29515 -4.68432 1.14317 6.29756 -4.51061 0.73714 6.29756 -4.51061 1.47273 
6.30324 -4.55994 0.80123 6.30324 -4.55994 1.40863 6.30382 -4.61631 0.88706 
6.30382 -4.61631 1.3228 6.30831 -4.46006 0.72396 6.30831 -4.46006 1.48591 
6.31587 -4.62199 0.95903 6.31587 -4.62199 1.25083 6.31693 -4.51046 0.78707 
6.31693 -4.51046 1.42279 6.31788 -4.56128 0.84958 6.31788 -4.56128 1.36029 
6.32312 -4.62541 1.03179 6.32312 -4.62541 1.17808 6.32555 -4.62655 1.10493 
6.32809 -4.4601 1.43606 6.33207 -4.51193 0.83519 6.33207 -4.51193 1.37468 
6.33248 -4.56815 0.92109 6.33248 -4.56815 1.28878 6.34234 -4.57277 0.99404 
6.34234 -4.57277 1.21582 6.34489 -4.51261 0.88399 6.34489 -4.51261 1.32587 
6.34729 -4.5751 1.06715 6.34729 -4.5751 1.14272 6.35739 -4.51814 0.95636 
6.35739 -4.51814 1.25351 6.39158 0.76065 0.66663 6.39268 0.61015 0.80862 
6.39439 0.7128 0.73147 6.39834 0.8295 0.56248 6.40195 0.45262 0.88571 
6.40293 0.66211 0.79462 6.40616 0.50229 0.88052 6.41023 0.76148 0.7165 
6.41049 0.55458 0.8694 6.41299 0.82258 0.63402 6.4159 0.71214 0.7806 
6.41641 0.89314 0.37795 6.4178 0.60727 0.85731 6.41886 0.89156 0.3017 
6.41886 0.89156 0.4542 6.4261 0.3024 0.93121 6.4261 0.4024 0.93121 
6.42613 0.3524 0.93352 6.42613 0.80602 0.69871 6.42664 0.88824 0.52753 
6.42755 0.65946 0.84349 6.42814 0.25252 0.92752 6.42814 0.45228 0.92752 
6.43129 0.76115 0.76542 6.43227 0.20289 0.92244 6.43227 0.5019 0.92244 
6.43846 0.55115 0.91601 6.43894 0.88199 0.60004 6.43968 0.71042 0.82831 
6.44535 0.60389 0.90426 6.44674 0.80588 0.74789 6.44973 0.86691 0.66539 
6.45439 0.3524 0.97365 6.45465 0.94721 0.33971 6.45465 0.94721 0.41619 
6.45466 0.65588 0.89096 6.45469 0.75966 0.81324 6.45502 0.30304 0.97244 
6.45502 0.40176 0.97244 6.45693 0.25309 0.96877 6.45693 0.45171 0.96877 
6.45906 0.94347 0.26412 6.45906 0.94347 0.49178 6.46089 0.20314 0.96359 
6.46089 0.50165 0.96359 6.46425 0.84945 0.02648 6.46425 0.84945 0.72942 
6.46634 0.70697 0.87613 6.46697 0.55098 0.95715 6.46927 0.93857 0.19103 
6.46927 0.93857 0.56487 6.46979 0.80448 0.79624 6.47461 0.59909 0.94897 
6.478 0.92547 0.12532 6.478 0.92547 0.63058 6.48037 0.75701 0.85982 
6.48343 0.6513 0.93591 6.48459 0.3524 1.01234 6.48523 0.30309 1.0112 
6.48523 0.4017 1.0112 6.48686 0.84837 -0.02201 6.48686 0.84837 0.77791 
6.48775 0.25391 1.00852 6.48775 0.45088 1.00852 6.49027 0.90946 0.06032 
6.49027 0.90946 0.69558 6.49164 0.20401 1.00347 6.49164 0.50079 1.00347 
6.49466 0.70292 0.92114 6.49507 0.80201 -0.08723 6.49507 0.80201 0.84313 
6.49511 0.99939 0.37795 6.49729 0.99754 0.30236 6.49729 0.99754 0.45354 
6.49746 0.15448 0.99684 6.49746 0.55031 0.99684 6.50382 0.992 0.22719 
6.50382 0.992 0.52871 6.50503 0.59839 0.98879 6.50576 0.89075 -0.00272 
6.50576 0.89075 0.75862 6.50826 0.75322 -0.14914 6.50826 0.75322 0.90504 
6.51044 0.98066 0.16105 6.51044 0.98066 0.59485 6.51168 0.84587 -0.06936 
6.51168 0.84587 0.82526 6.51443 0.64587 0.97925 6.51665 0.3524 1.04951 
6.51747 0.30327 1.04861 6.51747 0.40152 1.04861 6.51993 0.25403 1.0459 
6.51993 0.45077 1.0459 6.52046 0.96645 0.09589 6.52046 0.96645 0.66001 
6.52306 0.79785 -0.13393 6.52306 0.79785 0.88983 6.52416 0.20526 1.04158 
6.52416 0.49954 1.04158 6.52525 0.6976 -0.20899 6.52525 0.6976 0.96489 
6.52986 0.15565 1.03498 6.52986 0.54915 1.03498 6.53017 0.88848 -0.05037 
6.53017 0.88848 0.80627 6.53383 0.94946 0.03201 6.53383 0.94946 0.72389 
6.53751 0.59707 1.02725 6.53801 1.04575 0.33975 6.53801 1.04575 0.41615 
6.53827 0.74829 -0.19286 6.53827 0.74829 0.94876 6.53926 0.84203 -0.11626 
6.53926 0.84203 0.87216 6.54241 1.04201 0.26417 6.54241 1.04201 0.49173 
6.54678 0.64465 -0.26184 6.54678 0.64465 1.01774 6.54823 1.03409 0.19883 
6.54823 1.03409 0.55707 6.55049 0.3524 1.08506 6.55049 0.92975 -0.0303 
6.55049 0.92975 0.7862 6.55135 0.30333 1.08421 6.55135 0.40147 1.08421 
6.55276 0.79305 -0.17795 6.55276 0.79305 0.93385 6.5539 0.25438 1.08165 
6.5539 0.45042 1.08165 6.55616 1.02167 0.13289 6.55616 1.02167 0.62301 
6.55741 0.88522 -0.09728 6.55741 0.88522 0.85318 6.55773 0.69127 -0.25082 
6.55773 0.69127 1.00672 6.55815 0.20567 1.0774 6.55815 0.49913 1.0774 
6.56408 0.15731 1.07147 6.56408 0.54749 -0.31557 6.56408 0.54749 1.07147 
6.56765 1.00632 0.06754 6.56765 1.00632 0.68836 6.56898 0.83674 -0.16169 
6.56898 0.83674 0.91759 6.57032 0.74224 -0.23497 6.57032 0.74224 0.99087 
6.57169 0.59538 -0.30797 6.57169 0.59538 1.06387 6.57737 0.92683 -0.07737 
6.57737 0.92683 0.83327 6.58094 0.64268 -0.29871 6.58094 0.64268 1.05461 
6.58236 0.98824 0.00411 6.58236 0.98824 0.75179 6.58288 1.09047 0.37795 
6.58464 0.787 -0.22059 6.58464 0.787 0.97649 6.58484 1.08832 0.30176 
6.58484 1.08832 0.45414 6.58604 0.3524 1.1189 6.58676 0.88015 -0.14306 
6.58676 0.88015 0.89896 6.58694 0.30327 1.11809 6.58694 0.40152 -0.36219 
6.58694 0.40152 1.11809 6.5889 1.08229 0.23621 6.5889 1.08229 0.51969 
6.58965 0.25403 1.11563 6.58965 0.45077 -0.35973 6.58965 0.45077 1.11563 
6.59183 0.68929 -0.28782 6.59183 0.68929 1.04372 6.59397 0.20526 1.11139 
6.59397 0.49954 -0.35549 6.59397 0.49954 1.11139 6.59586 1.07308 0.17128 
6.59586 1.07308 0.58462 6.59826 0.96627 -0.05612 6.59826 0.96627 0.81202 
6.60054 0.83095 -0.20451 6.60054 0.83095 0.96041 6.60057 0.15565 1.10569 
6.60057 0.54915 -0.34979 6.60057 0.54915 1.10569 6.60432 0.73508 -0.27533 
6.60432 0.73508 1.03123 6.60544 1.05976 0.10533 6.60544 1.05976 0.65057 
6.60624 0.92221 -0.12309 6.60624 0.92221 0.87899 6.6083 0.59707 -0.34215 
6.6083 0.59707 1.09805 6.61781 0.64465 -0.33287 6.61781 0.64465 1.08877 
6.61792 0.8735 -0.18708 6.61792 0.8735 0.94298 6.61803 1.04317 0.04063 
6.61803 1.04317 0.71527 6.61838 0.77995 -0.26127 6.61838 0.77995 1.01717 
6.62321 0.3524 -0.39506 6.62321 0.3524 1.15096 6.62435 0.30309 -0.39442 
6.62435 0.30309 1.15032 6.62435 0.4017 -0.39442 6.62435 0.4017 1.15032 
6.62677 0.96193 -0.10218 6.62677 0.96193 0.85808 6.62703 0.25391 -0.39191 
6.62703 0.25391 1.14781 6.62703 0.45088 -0.39191 6.62703 0.45088 1.14781 
6.62883 0.69127 -0.32192 6.62883 0.69127 1.07782 6.63087 1.13069 0.33975 
6.63087 1.13069 0.41615 6.63207 1.02313 -0.0206 6.63207 1.02313 0.7765 
6.63208 0.20401 -0.38802 6.63208 0.20401 1.14392 6.63208 0.50079 -0.38802 
6.63208 0.50079 1.14392 6.63357 1.1269 0.27435 6.63357 1.1269 0.48155 
6.63399 0.82379 -0.24566 6.63399 0.82379 1.00156 6.63704 0.91592 -0.16734 
6.63704 0.91592 0.92324 6.63871 0.15448 -0.38219 6.63871 0.15448 1.13809 
6.63871 0.55031 -0.38219 6.63871 0.55031 1.13809 6.63885 1.11958 0.2089 
6.63885 1.11958 0.547 6.64468 -0.03744 -0.30933 6.64468 0.74224 -0.30933 
6.64468 0.74224 1.06523 6.6465 1.1088 0.14468 6.6465 1.1088 0.61122 
6.64676 0.10641 -0.37462 6.64676 0.59839 -0.37462 6.64676 0.59839 1.13052 
6.64884 1.00017 -0.08009 6.64884 1.00017 0.83599 6.6511 0.8665 -0.22856 
6.6511 0.8665 0.98446 6.6563 0.05893 -0.36523 6.6563 0.64587 -0.36523 
6.6563 0.64587 1.12113 6.65729 1.0942 0.07904 6.65729 1.0942 0.67686 
6.65733 0.9558 -0.147 6.65733 0.9558 0.9029 6.65907 -0.08221 -0.29501 
6.65907 0.787 -0.29501 6.65907 0.787 1.05091 6.6619 0.3524 -0.42526 
6.6619 0.3524 1.18116 6.66311 0.30304 -0.42463 6.66311 0.30304 1.18053 
6.66311 0.40176 -0.42463 6.66311 0.40176 1.18053 6.66678 0.25309 -0.42272 
6.66678 0.25309 1.17862 6.66678 0.45171 -0.42272 6.66678 0.45171 1.17862 
6.66966 0.90797 -0.20999 6.66966 0.90797 0.96589 6.66984 1.07653 0.01716 
6.66984 1.07653 0.73874 6.67066 0.0072 -0.3544 6.67066 0.6976 -0.3544 
6.67066 0.6976 1.1103 6.67197 0.20314 -0.41876 6.67197 0.20314 1.17466 
6.67197 0.50165 -0.41876 6.67197 0.50165 1.17466 6.67514 0.83095 -0.27911 
6.67514 0.83095 1.03501 6.6784 0.15381 -0.41268 6.6784 0.15381 1.16858 
6.6784 0.55098 -0.41268 6.6784 0.55098 1.16858 6.67906 0.99443 -0.12512 
6.67906 0.99443 0.88102 6.68025 1.16889 0.37795 6.68149 1.16715 0.31255 
6.68149 1.16715 0.44335 6.68489 1.05545 -0.04361 6.68489 1.05545 0.79951 
6.68519 1.16191 0.24742 6.68519 1.16191 0.50848 6.68658 0.10571 -0.40504 
6.68658 0.10571 1.16094 6.68658 0.59909 -0.40504 6.68658 0.59909 1.16094 
6.68679 -0.0435 -0.34138 6.68679 0.74829 -0.34138 6.68679 0.74829 1.09728 
6.68965 0.9481 -0.19 6.68965 0.9481 0.9459 6.69134 1.15321 0.18286 
6.69134 1.15321 0.57304 6.69257 0.8735 -0.26174 6.69257 0.8735 1.01764 
6.69965 0.05349 -0.39622 6.69965 0.6513 -0.39622 6.69965 0.6513 1.15212 
6.69992 1.14107 0.11913 6.69992 1.14107 0.63677 6.7017 -0.08826 -0.32689 
6.7017 0.79305 -0.32689 6.7017 0.79305 1.08279 6.70203 0.3524 -0.45352 
6.70203 0.3524 1.20942 6.70203 1.03129 -0.1021 6.70203 1.03129 0.858 
6.70434 0.3024 -0.45356 6.70434 0.3024 1.20946 6.70434 0.4024 -0.45356 
6.70434 0.4024 1.20946 6.70804 0.25252 -0.45151 6.70804 0.25252 1.20741 
6.70804 0.45228 -0.45151 6.70804 0.45228 1.20741 6.71089 1.12556 0.05651 
6.71089 1.12556 0.69939 6.711 0.98679 -0.16865 6.711 0.98679 0.92455 
6.71231 0.91592 -0.24261 6.71231 0.91592 0.99851 6.71311 0.20289 -0.44738 
6.71311 0.20289 1.20328 6.71311 0.5019 -0.44738 6.71311 0.5019 1.20328 
6.71393 1.19097 0.3431 6.71393 1.19097 0.4128 6.71441 0.00188 -0.38499 
6.71441 0.70292 -0.38499 6.71441 0.70292 1.14089 6.71648 1.18735 0.27775 
6.71648 1.18735 0.47815 6.71796 0.83674 -0.31067 6.71796 0.83674 1.06657 
6.71954 0.15364 -0.44119 6.71954 0.15364 1.19709 6.71954 0.55115 -0.44119 
6.71954 0.55115 1.19709 6.72151 1.18021 0.21264 6.72151 1.18021 0.54326 
6.7242 1.10674 -0.00473 6.7242 1.10674 0.76063 6.72898 1.16964 0.14844 
6.72898 1.16964 0.60746 6.73051 -0.04842 -0.37139 6.73051 0.75322 -0.37139 
6.73051 0.75322 1.12729 6.73129 0.1009 -0.4343 6.73129 0.1009 1.1902 
6.73129 0.60389 -0.4343 6.73129 0.60389 1.1902 6.73265 0.9558 -0.22232 
6.73265 0.9558 0.97822 6.73367 1.02396 -0.14598 6.73367 1.02396 0.90188 
6.7366 0.88015 -0.2929 6.7366 0.88015 1.0488 6.73896 1.15535 0.08423 
6.73896 1.15535 0.67167 6.73979 1.08469 -0.06434 6.73979 1.08469 0.82024 
6.7435 0.3524 -0.47978 6.7435 0.3524 1.23568 6.74459 0.04891 -0.425 
6.74459 0.65588 -0.425 6.74459 0.65588 1.1809 6.74572 -0.09306 -0.35659 
6.74572 0.79785 -0.35659 6.74572 0.79785 1.11249 6.74591 0.30234 -0.47976 
6.74591 0.30234 1.23566 6.74591 0.40246 -0.47976 6.74591 0.40246 1.23566 
6.74792 1.21276 0.37795 6.74915 1.21067 0.30834 6.74915 1.21067 0.44756 
6.74984 0.25218 -0.4777 6.74984 0.25218 1.2336 6.74984 0.45262 -0.4777 
6.74984 0.45262 1.2336 6.75124 1.13796 0.02229 6.75124 1.13796 0.73361 
6.75317 1.20525 0.24304 6.75317 1.20525 0.51286 6.75453 0.99443 -0.20059 
6.75453 0.99443 0.95649 6.75503 0.20251 -0.47349 6.75503 0.20251 1.22939 
6.75503 0.50229 -0.47349 6.75503 0.50229 1.22939 6.75656 0.92221 -0.27341 
6.75656 0.92221 1.02931 6.7576 1.0595 -0.12205 6.7576 1.0595 0.87795 
6.75936 1.19614 0.17832 6.75936 1.19614 0.57758 6.75942 -0.00218 -0.41331 
6.75942 0.70697 -0.41331 6.75942 0.70697 1.16921 6.76339 0.84203 -0.34039 
6.76339 0.84203 1.09629 6.76588 1.11721 -0.0383 6.76588 1.11721 0.7942 
6.76615 0.15021 -0.46916 6.76615 0.15021 1.22506 6.76615 0.55458 -0.46916 
6.76615 0.55458 1.22506 6.76836 1.18354 0.11367 6.76836 1.18354 0.64223 
6.77573 -0.05222 -0.39928 6.77573 0.75701 -0.39928 6.77573 0.75701 1.15518 
6.77747 0.96193 -0.25288 6.77747 0.96193 1.00878 6.77755 1.03129 -0.17762 
6.77755 1.03129 0.93352 6.77824 0.09753 -0.46185 6.77824 0.09753 1.21775 
6.77824 0.60727 -0.46185 6.77824 0.60727 1.21775 6.77952 1.16727 0.05019 
6.77952 1.16727 0.70571 6.78237 0.88522 -0.32224 6.78237 0.88522 1.07814 
6.78274 1.09335 -0.09691 6.78274 1.09335 0.85281 6.7837 1.23228 0.3431 
6.7837 1.23228 0.4128 6.78582 1.22794 0.27378 6.78582 1.22794 0.48212 
6.7862 0.3524 -0.50397 6.7862 0.3524 1.25987 6.78895 0.30218 -0.504 
6.78895 0.30218 1.2599 6.78895 0.40262 -0.504 6.78895 0.40262 1.2599 
6.791 1.22052 0.20871 6.791 1.22052 0.54719 6.79206 0.04534 -0.4521 
6.79206 0.65946 -0.4521 6.79206 0.65946 1.208 6.79242 -0.09721 -0.38459 
6.79242 0.80201 -0.38459 6.79242 0.80201 1.14049 6.79288 0.25208 -0.5018 
6.79288 0.25208 1.2577 6.79288 0.45272 -0.5018 6.79288 0.45272 1.2577 
6.79327 1.14805 -0.01106 6.79327 1.14805 0.76696 6.79931 1.2098 0.14379 
6.79931 1.2098 0.61211 6.79956 1.00017 -0.23081 6.79956 1.00017 0.98671 
6.80228 0.92683 -0.30228 6.80228 0.92683 1.05818 6.8029 0.19951 -0.49947 
6.8029 0.19951 1.25537 6.8029 0.50529 -0.49947 6.8029 0.50529 1.25537 
6.80724 -0.00563 -0.43997 6.80724 0.71042 -0.43997 6.80724 0.71042 1.19587 
6.80902 1.12541 -0.07063 6.80902 1.12541 0.82653 6.80951 1.19516 0.07969 
6.80951 1.19516 0.67621 6.81029 -0.14107 -0.36797 6.81029 0.84587 -0.36797 
6.81029 0.84587 1.12387 6.81422 0.14738 -0.49462 6.81422 0.14738 1.25052 
6.81422 0.55742 -0.49462 6.81422 0.55742 1.25052 6.81531 1.08469 -0.13986 
6.81531 1.08469 0.89576 6.8196 1.25137 0.37795 6.82066 1.24921 0.30857 
6.82066 1.24921 0.44733 6.8215 1.17678 0.01711 6.8215 1.17678 0.73879 
6.82231 -0.05486 -0.42496 6.82231 0.75966 -0.42496 6.82231 0.75966 1.18086 
6.82353 0.96627 -0.2814 6.82353 0.96627 1.0373 6.82382 1.24272 0.23952 
6.82382 1.24272 0.51638 6.82693 0.09465 -0.48697 6.82693 0.09465 1.24287 
6.82693 0.61015 -0.48697 6.82693 0.61015 1.24287 6.82928 0.88848 -0.34948 
6.82928 0.88848 1.10538 6.83005 0.3524 -0.52604 6.83005 0.3524 1.28194 
6.83129 1.23375 0.17429 6.83129 1.23375 0.58161 6.8329 0.30212 -0.52599 
6.8329 0.30212 1.28189 6.8329 0.40268 -0.52599 6.8329 0.40268 1.28189 
6.83604 1.05545 -0.19476 6.83604 1.05545 0.95066 6.83638 1.15561 -0.04327 
6.83638 1.15561 0.79917 6.83931 -0.09968 -0.40986 6.83931 0.80448 -0.40986 
6.83931 0.80448 1.16576 6.84063 1.22091 0.10996 6.84063 1.22091 0.64594 
6.84093 0.04269 -0.47672 6.84093 0.66211 -0.47672 6.84093 0.66211 1.23262 
6.84135 1.11721 -0.11377 6.84135 1.11721 0.86967 6.84205 0.24958 -0.52579 
6.84205 0.24958 1.28169 6.84205 0.45522 -0.52579 6.84205 0.45522 1.28169 
6.84935 0.92975 -0.32916 6.84935 0.92975 1.08506 6.8518 1.20426 0.0468 
6.8518 1.20426 0.7091 6.85239 0.19701 -0.52297 6.85239 0.19701 1.27887 
6.85239 0.50778 -0.52297 6.85239 0.50778 1.27887 6.85495 -0.00735 -0.46375 
6.85495 0.71214 -0.46375 6.85495 0.71214 1.21965 6.85764 -0.14357 -0.39279 
6.85764 0.84837 -0.39279 6.85764 0.84837 1.14869 6.85822 1.26852 0.34308 
6.85822 1.26852 0.41282 6.85905 1.02313 -0.24758 6.85905 1.02313 1.00348 
6.86034 1.26417 0.27377 6.86034 1.26417 0.48213 6.86305 1.25497 0.20565 
6.86305 1.25497 0.55025 6.8636 0.14516 -0.51749 6.8636 0.14516 1.27339 
6.8636 0.55964 -0.51749 6.8636 0.55964 1.27339 6.86475 1.18387 -0.0149 
6.86475 1.18387 0.7708 6.86859 1.14805 -0.08638 6.86859 1.14805 0.84228 
6.87013 -0.05635 -0.44836 6.87013 0.76115 -0.44836 6.87013 0.76115 1.20426 
6.87155 1.24388 0.14083 6.87155 1.24388 0.61507 6.87492 0.3524 -0.54593 
6.87492 0.3524 1.30183 6.87492 1.10674 -0.15545 6.87492 1.10674 0.91135 
6.87662 0.09249 -0.50935 6.87662 0.09249 1.26525 6.87662 0.6123 -0.50935 
6.87662 0.6123 1.26525 6.87693 0.89075 -0.37389 6.87693 0.89075 1.12979 
6.88191 1.22887 0.07686 6.88191 1.22887 0.67904 6.88316 0.29981 -0.54781 
6.88316 0.29981 1.30371 6.88316 0.40498 -0.54781 6.88316 0.40498 1.30371 
6.88377 0.98824 -0.29729 6.88377 0.98824 1.05319 6.88766 -0.10108 -0.43291 
6.88766 0.80588 -0.43291 6.88766 0.80588 1.18881 6.88981 0.04194 -0.4986 
6.88981 0.04194 1.2545 6.88981 0.66285 -0.4986 6.88981 0.66285 1.2545 
6.89247 0.24738 -0.54706 6.89247 0.24738 1.30296 6.89247 0.45742 -0.54706 
6.89247 0.45742 1.30296 6.89408 1.21013 0.01442 6.89408 1.21013 0.74148 
6.89676 1.17678 -0.05815 6.89676 1.17678 0.81405 6.89681 1.07653 -0.20982 
6.89681 1.07653 0.96572 6.89716 1.28518 0.37795 6.89804 1.28292 0.30832 
6.89804 1.28292 0.44758 6.89987 1.27597 0.23997 6.89987 1.27597 0.51593 
6.90194 1.13796 -0.12841 6.90194 1.13796 0.88431 6.90281 0.19524 -0.54369 
6.90281 0.19524 1.29959 6.90281 0.50955 -0.54369 6.90281 0.50955 1.29959 
6.9034 1.26467 0.17227 6.9034 1.26467 0.58363 6.90408 -0.008 -0.48526 
6.90408 0.7128 -0.48526 6.90408 0.7128 1.24116 6.90613 -0.14465 -0.4154 
6.90613 0.84945 -0.4154 6.90613 0.84945 1.1713 6.91166 0.94946 -0.34582 
6.91166 0.94946 1.10172 6.91308 1.25148 0.10785 6.91308 1.25148 0.64805 
6.91416 0.14355 -0.53771 6.91416 0.14355 1.29361 6.91416 0.56124 -0.53771 
6.91416 0.56124 1.29361 6.91905 -0.05668 -0.46942 6.91905 0.76148 -0.46942 
6.91905 0.76148 1.22532 6.92028 1.04317 -0.26162 6.92028 1.04317 1.01752 
6.92071 0.3524 -0.56359 6.92071 0.3524 1.31949 6.92427 1.23432 0.04462 
6.92427 1.23432 0.71128 6.92646 1.20426 -0.02785 6.92646 1.20426 0.78375 
6.92648 0.09245 -0.52913 6.92648 0.09245 1.28503 6.92648 0.61234 -0.52913 
6.92648 0.61234 1.28503 6.92917 0.29977 -0.56511 6.92917 0.29977 1.32101 
6.92917 0.40502 -0.56511 6.92917 0.40502 1.32101 6.92984 1.16727 -0.10013 
6.92984 1.16727 0.85603 6.93616 1.12556 -0.16876 6.93616 1.12556 0.92466 
6.9368 1.2989 0.34308 6.9368 1.2989 0.41282 6.93684 -0.10122 -0.45352 
6.93684 0.80602 -0.45352 6.93684 0.80602 1.20942 6.93813 1.29435 0.2747 
6.93813 1.29435 0.4812 6.93882 0.24709 -0.56401 6.93882 0.24709 1.31991 
6.93882 0.45771 -0.56401 6.93882 0.45771 1.31991 6.93974 0.04209 -0.51797 
6.93974 0.04209 1.27387 6.93974 0.6627 -0.51797 6.93974 0.6627 1.27387 
6.93997 -0.20467 -0.38938 6.93997 0.90946 -0.38938 6.93997 0.90946 1.14528 
6.9408 1.28528 0.20656 6.9408 1.28528 0.54934 6.94476 1.27178 0.13947 
6.94476 1.27178 0.61643 6.94719 1.00632 -0.312 6.94719 1.00632 1.0679 
6.94938 0.19496 -0.56024 6.94938 0.19496 1.31614 6.94938 0.50984 -0.56024 
6.94938 0.50984 1.31614 6.9539 -0.00739 -0.50427 6.9539 0.71219 -0.50427 
6.9539 0.71219 1.26017 6.95527 1.25639 0.07562 6.95527 1.25639 0.68028 
6.95651 1.22887 0.00226 6.95651 1.22887 0.75364 6.95869 1.0942 -0.22236 
6.95869 1.0942 0.97826 6.95934 1.19516 -0.07015 6.95934 1.19516 0.82605 
6.96166 0.14214 -0.55383 6.96166 0.14214 1.30973 6.96166 0.56266 -0.55383 
6.96166 0.56266 1.30973 6.96388 1.15535 -0.14069 6.96388 1.15535 0.89659 
6.96732 0.3524 -0.57899 6.96732 0.3524 1.33489 6.96893 -0.05585 -0.48808 
6.96893 0.76065 -0.48808 6.96893 0.76065 1.24398 6.97016 -0.16211 -0.42992 
6.97016 0.86691 -0.42992 6.97016 0.86691 1.18582 6.97422 0.09111 -0.54477 
6.97422 0.09111 1.30067 6.97422 0.61369 -0.54477 6.97422 0.61369 1.30067 
6.97554 0.96645 -0.35919 6.97554 0.96645 1.11509 6.97623 0.29965 -0.5802 
6.97623 0.29965 1.3361 6.97623 0.40515 -0.5802 6.97623 0.40515 1.3361 
6.97652 1.31208 0.37795 6.97718 1.30983 0.3095 6.97718 1.30983 0.4464 
6.97915 1.30309 0.24137 6.97915 1.30309 0.51453 6.98243 1.29189 0.17388 
6.98243 1.29189 0.58202 6.98498 1.05976 -0.27421 6.98498 1.05976 1.03011 
6.98595 0.24705 -0.57866 6.98595 0.24705 1.33456 6.98595 0.45775 -0.57866 
6.98595 0.45775 1.33456 6.987 1.27628 0.10735 6.987 1.27628 0.64855 
6.9875 1.25148 0.03343 6.9875 1.25148 0.72247 6.98786 0.04062 -0.53311
[truncated: 7,265,235 more chars]
