# Supplementary material for: Visualizing electron delocalization in contorted polycyclic aromatic hydrocarbons
Source: Chem Sci. 2021 Sep 8;12(39):13092–100. doi: 10.1039/d1sc03368a (PMC8513938; doi:10.1039/d1sc03368a)
Supplement: SC-012-D1SC03368A-s009 [file SC-012-D1SC03368A-s009.vtk]

# vtk DataFile Version 5.1
vtk output
ASCII
DATASET POLYDATA
POINTS 152843 double
-5.98787 -1.10621 -1.70071 -5.97949 -1.01613 -1.61638 -5.97221 -1.15595 -1.7596 
-5.9701 -1.0628 -1.68207 -5.96502 -1.25366 -1.82684 -5.95631 -1.112 -1.74353 
-5.95253 -1.20787 -1.81435 -5.95061 -1.02074 -1.66211 -5.94855 -1.34588 -1.88116 
-5.93904 -1.29831 -1.87188 -5.93894 -1.06945 -1.7261 -5.93847 -1.163 -1.80028 
-5.93008 -0.98102 -1.64119 -5.92802 -1.25168 -1.86094 -5.92477 -1.44217 -1.92703 
-5.92286 -1.11916 -1.78468 -5.91981 -1.02703 -1.70636 -5.91814 -1.39264 -1.9212 
-5.91217 -1.20071 -1.84835 -5.91009 -1.34456 -1.91364 -5.90576 -1.07645 -1.76757 
-5.90055 -1.29708 -1.90424 -5.89952 -0.98715 -1.68602 -5.89779 -1.15595 -1.83403 
-5.89495 -1.59055 -1.96427 -5.89375 -1.54119 -1.96365 -5.89007 -1.49125 -1.96174 
-5.88719 -1.03498 -1.749 -5.88619 -1.24535 -1.89342 -5.88489 -1.4413 -1.95778 
-5.88171 -1.112 -1.81812 -5.87845 -1.39197 -1.9517 -5.87779 -0.94852 -1.66414 
-5.87027 -1.34386 -1.94406 -5.87006 -1.19466 -1.8804 -5.8672 -0.99485 -1.72902 
-5.86428 -1.06945 -1.80075 -5.85721 -1.29165 -1.93524 -5.85515 -1.1499 -1.8659 
-5.85482 -1.59055 -1.99254 -5.85251 -1.64056 -1.99257 -5.85251 -1.54055 -1.99257 
-5.84882 -1.69043 -1.99053 -5.84882 -1.49068 -1.99053 -5.84585 -0.95616 -1.70767 
-5.84454 -1.02703 -1.78163 -5.84374 -1.74006 -1.9864 -5.84374 -1.44105 -1.9864 
-5.84374 -1.44105 -0.33573 -5.84244 -1.24004 -1.92401 -5.83889 -1.10621 -1.84969 
-5.83731 -1.3918 -1.98021 -5.82634 -1.18973 -1.91041 -5.82556 -1.33906 -1.97331 
-5.8242 -0.98715 -1.76134 -5.82318 -0.919 -1.685 -5.82026 -1.0628 -1.83191 
-5.81335 -1.59055 -2.01879 -5.81335 -1.59055 -0.30334 -5.81226 -1.28707 -1.96401 
-5.81113 -1.1451 -1.8956 -5.81094 -1.64061 -2.01878 -5.81094 -1.5405 -2.01878 
-5.81094 -1.5405 -0.30335 -5.80701 -1.69077 -2.01671 -5.80701 -1.49033 -2.01671 
-5.80701 -1.49033 -0.30542 -5.80232 -0.94852 -1.73961 -5.80182 -1.74044 -2.01251 
-5.80182 -1.44066 -2.01251 -5.80182 -1.44066 -0.30962 -5.80029 -1.02074 -1.81242 
-5.79743 -1.23598 -1.95233 -5.79346 -1.10092 -1.87941 -5.7907 -1.38837 -2.00818 
-5.78113 -1.18594 -1.93829 -5.77938 -0.98102 -1.79189 -5.7793 -0.91166 -1.71664 
-5.77861 -1.33568 -2.00086 -5.77448 -1.05774 -1.86125 -5.77065 -1.59055 -2.04299 
-5.77065 -1.59055 -0.27914 -5.7679 -1.64078 -2.04302 -5.7679 -1.64078 -0.27911 
-5.7679 -1.54033 -2.04302 -5.7679 -1.54033 -0.27911 -5.76479 -1.28349 -1.99112 
-5.76443 -1.14095 -1.9236 -5.76398 -1.69087 -2.04082 -5.76398 -1.69087 -0.28131 
-5.76398 -1.49024 -2.04082 -5.76398 -1.49024 -0.28131 -5.75729 -0.94278 -1.76983 
-5.75457 -1.01613 -1.8413 -5.75396 -1.74344 -2.03849 -5.75396 -1.74344 -0.28364 
-5.75396 -1.43767 -2.03849 -5.75396 -1.43767 -0.28364 -5.74961 -1.23253 -1.97899 
-5.74656 -1.09709 -1.90699 -5.74263 -1.79557 -0.28849 -5.74263 -1.38554 -2.03364 
-5.73454 -1.18329 -1.96397 -5.73333 -0.97668 -1.82041 -5.72992 -1.84831 -0.29615 
-5.72992 -1.3328 -2.02599 -5.72757 -1.05447 -1.8885 -5.72681 -1.59055 -2.06506 
-5.72681 -1.59055 -0.25708 -5.72395 -1.64083 -2.065 -5.72395 -1.64083 -0.25713 
-5.72395 -1.54028 -2.065 -5.72395 -1.54028 -0.25713 -5.72081 -0.8875 -1.73378 
-5.71754 -2.04264 -0.37325 -5.71754 -1.13847 -1.94888 -5.71592 -1.90027 -0.30639 
-5.71592 -1.28084 -2.01574 -5.7148 -1.69338 -2.0648 -5.7148 -1.69338 -0.25733 
-5.7148 -1.48773 -2.0648 -5.7148 -1.48773 -0.25733 -5.7075 -1.0132 -1.86817 
-5.70446 -1.74594 -0.26015 -5.70446 -1.43517 -2.06199 -5.70446 -1.43517 -0.26015 
-5.7019 -1.9503 -0.31937 -5.7019 -1.23081 -2.00276 -5.69921 -2.08652 -0.39032 
-5.69921 -1.09458 -1.93181 -5.6978 -0.91983 -1.78659 -5.69325 -1.79779 -0.26562 
-5.69325 -1.38331 -2.05651 -5.69325 -1.38331 -0.26562 -5.68672 -1.9993 -0.33475 
-5.68672 -1.18181 -1.98738 -5.68193 -1.59055 -2.08495 -5.68193 -1.59055 -0.23719 
-5.68193 -0.83621 -1.69447 -5.68023 -1.85046 -0.27376 -5.68023 -1.33065 -2.04837 
-5.67992 -2.12891 -0.40923 -5.67992 -1.0522 -1.91291 -5.67369 -1.64314 -2.08682 
-5.67369 -1.64314 -0.23531 -5.67369 -1.53797 -2.08682 -5.67369 -1.53797 -0.23531 
-5.67309 -2.2264 -0.48583 -5.67309 -0.95471 -1.8363 -5.66919 -2.04403 -0.3502 
-5.66919 -1.13708 -1.97193 -5.66705 -1.90101 -0.28451 -5.66705 -1.2801 -2.03762 
-5.66439 -1.69557 -2.08608 -5.66439 -1.69557 -0.23605 -5.66439 -1.48554 -2.08608 
-5.66439 -1.48554 -0.23605 -5.66004 -2.31468 -0.5733 -5.66004 -0.86642 -1.74883 
-5.65404 -1.74771 -0.23942 -5.65404 -1.4334 -2.08271 -5.65404 -1.4334 -0.23942 
-5.65278 -1.95096 -0.29786 -5.65278 -1.23015 -2.02428 -5.65072 -2.08761 -0.36771 
-5.65072 -1.0935 -1.95442 -5.64519 -2.18761 -0.4373 -5.64519 -0.99349 -1.88484 
-5.6427 -1.7994 -0.24541 -5.6427 -1.38171 -2.07672 -5.6427 -1.38171 -0.24541 
-5.6378 -1.99963 -0.3137 -5.6378 -1.18148 -2.00844 -5.63657 -2.28132 -0.52149 
-5.63657 -0.89979 -1.80064 -5.63614 -1.59055 -2.10261 -5.63614 -1.59055 -0.21952 
-5.63037 -1.8505 -0.25399 -5.63037 -1.33061 -2.06814 -5.62769 -1.64318 -2.10413 
-5.62769 -1.64318 -0.21801 -5.62769 -1.53793 -2.10413 -5.62769 -1.53793 -0.21801 
-5.62069 -0.81739 -1.70778 -5.62001 -2.04418 -0.3296 -5.62001 -1.13693 -1.99254 
-5.61803 -1.69587 -2.10303 -5.61803 -1.69587 -0.21911 -5.61803 -1.48524 -2.10303 
-5.61803 -1.48524 -0.21911 -5.61711 -1.90086 -0.26515 -5.61711 -1.28025 -2.05699 
-5.61688 -2.14762 -0.39374 -5.61688 -1.03349 -1.92839 -5.60966 -2.24448 -0.47112 
-5.60966 -0.93663 -1.85102 -5.60748 -1.748 -0.22287 -5.60748 -1.43311 -2.09926 
-5.60748 -1.43311 -0.22287 -5.60295 -1.95034 -0.27884 -5.60295 -1.23077 -2.04329 
-5.59816 -0.84875 -1.76138 -5.59519 -1.80082 -0.22929 -5.59519 -1.38029 -2.09284 
-5.59519 -1.38029 -0.22929 -5.59297 -0.7876 -1.67971 -5.58954 -1.59055 -2.11801 
-5.58954 -1.59055 -0.20413 -5.58793 -1.9988 -0.29504 -5.58793 -1.18231 -2.02709 
-5.58669 -2.10506 -0.35319 -5.58669 -1.07604 -1.96894 -5.58263 -1.85184 -0.23834 
-5.58263 -1.32926 -2.08379 -5.58132 -2.20461 -0.42393 -5.58132 -0.9765 -1.89821 
-5.58062 -1.6433 -2.11921 -5.58062 -1.6433 -0.20292 -5.58062 -1.5378 -2.11921 
-5.58062 -1.5378 -0.20292 -5.57187 -2.29792 -0.5089 -5.57187 -0.88319 -1.81323 
-5.5709 -1.6959 -0.20445 -5.5709 -1.48521 -2.11768 -5.5709 -1.48521 -0.20445 
-5.569 -1.90233 -0.25001 -5.569 -1.27877 -2.07213 -5.55931 -1.74904 -0.20857 
-5.55931 -1.43207 -2.11357 -5.55931 -1.43207 -0.20857 -5.55807 -0.80188 -1.71874 
-5.55532 -2.06073 -0.31646 -5.55532 -1.12037 -2.00567 -5.55461 -1.95168 -0.26419 
-5.55461 -1.22943 -2.05794 -5.55188 -2.16362 -0.38147 -5.55188 -1.01748 -1.94066 
-5.54694 -1.8017 -0.21551 -5.54694 -1.37941 -2.10662 -5.54694 -1.37941 -0.21551 
-5.54431 -2.25983 -0.45963 -5.54431 -0.92128 -1.8625 -5.54223 -1.59055 -2.1311 
-5.54223 -1.59055 -0.19103 -5.5339 -1.85273 -0.22501 -5.5339 -1.32837 -2.09712 
-5.5339 -1.32837 -0.22501 -5.53313 -1.64334 -2.1319 -5.53313 -1.64334 -0.19024 
-5.53313 -1.53776 -2.1319 -5.53313 -1.53776 -0.19024 -5.53252 -0.83415 -1.77216 
-5.52876 -0.77331 -1.68969 -5.522 -1.69651 -0.19196 -5.522 -1.4846 -2.13017 
-5.522 -1.4846 -0.19196 -5.52134 -2.12015 -0.3424 -5.52134 -1.06096 -1.97973 
-5.52019 -1.90301 -0.23719 -5.52019 -1.27809 -2.08495 -5.51712 -2.00671 -0.27826 
-5.51712 -1.1744 -2.04387 -5.51615 -2.21881 -0.41391 -5.51615 -0.9623 -1.90822 
-5.5102 -1.74962 -0.1966 -5.5102 -1.43148 -2.12553 -5.5102 -1.43148 -0.1966 
-5.50592 -2.31124 -0.49933 -5.50592 -0.86987 -1.82281 -5.49888 -0.74681 -1.6593 
-5.49806 -1.80206 -0.20412 -5.49806 -1.37905 -2.11801 -5.49806 -1.37905 -0.20412 
-5.49434 -1.59055 -2.14185 -5.49434 -1.59055 -0.18028 -5.49434 -0.78975 -1.72732 
-5.48618 -2.17672 -0.37273 -5.48618 -1.00439 -1.9494 -5.48483 -1.85301 -0.21414 
-5.48483 -1.3281 -2.108 -5.48483 -1.3281 -0.21414 -5.48378 -2.06766 -0.30181 
-5.48378 -1.11345 -2.02032 -5.48371 -1.64378 -2.14246 -5.48371 -1.64378 -0.17967 
-5.48371 -1.53733 -2.14246 -5.48371 -1.53733 -0.17967 -5.4831 -1.95855 -0.2496 
-5.4831 -1.22256 -2.07254 -5.47837 -2.27225 -0.45169 -5.47837 -0.90886 -1.87044 
-5.47253 -1.69684 -0.18195 -5.47253 -1.48427 -2.14019 -5.47253 -1.48427 -0.18195 
-5.46831 -0.82337 -1.77982 -5.46457 -0.76274 -1.69716 -5.46084 -1.74959 -0.18711 
-5.46084 -1.43151 -2.13502 -5.46084 -1.43151 -0.18711 -5.45001 -2.23016 -0.40729 
-5.45001 -0.95095 -1.91484 -5.44883 -2.12639 -0.3301 -5.44883 -1.05472 -1.99203 
-5.44868 -1.80188 -0.19514 -5.44868 -1.37923 -2.12699 -5.44868 -1.37923 -0.19514 
-5.44782 -1.90854 -0.22468 -5.44782 -1.27257 -2.09745 -5.44598 -1.59055 -2.15024 
-5.44598 -1.59055 -0.17189 -5.44515 -2.01239 -0.26621 -5.44515 -1.16872 -2.05592 
-5.44099 -2.32045 -0.49236 -5.44099 -0.86066 -1.82977 -5.43519 -1.64381 -2.15035 
-5.43519 -1.64381 -0.17178 -5.43519 -1.5373 -2.15035 -5.43519 -1.5373 -0.17178 
-5.43416 -0.73771 -1.6655 -5.42978 -0.78104 -1.73348 -5.42372 -1.69712 -0.17458 
-5.42372 -1.48399 -2.14755 -5.42372 -1.48399 -0.17458 -5.41308 -2.18163 -0.36252 
-5.41308 -0.99948 -1.95961 -5.41303 -2.28016 -0.44588 -5.41303 -0.90094 -1.87625 
-5.41192 -1.85772 -0.20402 -5.41192 -1.32339 -2.11811 -5.41192 -1.32339 -0.20402 
-5.41189 -1.74984 -0.18028 -5.41189 -1.43126 -2.14185 -5.41189 -1.43126 -0.18028 
-5.41063 -2.07237 -0.2919 -5.41063 -1.10874 -2.03023 -5.41014 -1.96318 -0.23973 
-5.41014 -1.21793 -2.0824 -5.40342 -0.71502 -1.63285 -5.40285 -0.81605 -1.78509 
-5.39945 -0.7556 -1.70218 -5.39727 -1.59055 -2.15625 -5.39727 -1.59055 -0.16588 
-5.38607 -1.64392 -2.15586 -5.38607 -1.64392 -0.16627 -5.38607 -1.53719 -2.15586 
-5.38607 -1.53719 -0.16627 -5.3755 -2.12972 -0.32232 -5.3755 -1.05139 -1.99981 
-5.37544 -2.32648 -0.4883 -5.37544 -0.85463 -1.83383 -5.37485 -2.2357 -0.40075 
-5.37485 -0.94541 -1.92138 -5.37465 -1.91234 -0.21726 -5.37465 -1.26877 -2.10487 
-5.37465 -1.26877 -0.21726 -5.37461 -1.69713 -0.16962 -5.37461 -1.48398 -2.15251 
-5.37461 -1.48398 -0.16962 -5.37418 -1.80368 -0.18692 -5.37418 -1.37743 -2.13521 
-5.37418 -1.37743 -0.18692 -5.3724 -2.01581 -0.25895 -5.3724 -1.16529 -2.06318 
-5.36886 -0.73228 -1.66952 -5.36465 -0.77581 -1.73718 -5.34832 -1.59055 -2.15986 
-5.34832 -1.59055 -0.16227 -5.33749 -2.18537 -0.35811 -5.33749 -0.99574 -1.96402 
-5.33749 -2.07472 -0.28693 -5.33749 -1.10639 -2.03521 -5.33745 -2.2839 -0.44148 
-5.33745 -0.8972 -1.88065 -5.33745 -0.81226 -1.7878 -5.33704 -1.85893 -0.19849 
-5.33704 -1.32218 -2.12364 -5.33704 -1.32218 -0.19849 -5.33704 -1.9655 -0.23479 
-5.33704 -1.21561 -2.08734 -5.33704 -1.21561 -0.23479 -5.33701 -1.75105 -0.17475 
-5.33701 -1.43006 -2.14738 -5.33701 -1.43006 -0.17475 -5.33701 -1.64396 -2.15892 
-5.33701 -1.64396 -0.16321 -5.33701 -1.53715 -2.15892 -5.33701 -1.53715 -0.16321 
-5.33411 -0.71067 -1.63497 -5.33411 -0.75198 -1.70474 -5.29925 -2.23755 -0.39857 
-5.29925 -2.13129 -0.31987 -5.29925 -2.01696 -0.25653 -5.29925 -1.91326 -0.21457 
-5.29925 -1.80428 -0.18417 -5.29925 -1.69743 -0.16679 -5.29925 -1.59055 -2.16107 
-5.29925 -1.59055 -0.16107 -5.29925 -1.48368 -2.15534 -5.29925 -1.48368 -0.16679 
-5.29925 -1.37683 -2.13796 -5.29925 -1.37683 -0.18417 -5.29925 -1.26785 -2.10757 
-5.29925 -1.26785 -0.21457 -5.29925 -1.16415 -2.0656 -5.29925 -1.04982 -2.00226 
-5.29925 -0.94356 -1.92356 -5.29925 -0.85248 -1.83579 -5.29925 -0.77406 -1.73842 
-5.29925 -0.73019 -1.67075 -5.29925 -0.69158 -1.59907 -5.2644 -0.75198 -1.70474 
-5.2644 -0.71067 -1.63497 -5.26149 -1.64396 -0.16321 -5.26149 -1.53715 -2.15892 
-5.26149 -1.53715 -0.16321 -5.26149 -1.75105 -0.17475 -5.26149 -1.43006 -2.14738 
-5.26149 -1.43006 -0.17475 -5.26147 -1.9655 -0.23479 -5.26147 -1.21561 -2.08734 
-5.26147 -1.21561 -0.23479 -5.26146 -1.85893 -0.19849 -5.26146 -1.32218 -2.12364 
-5.26146 -1.32218 -0.19849 -5.26105 -0.81226 -1.7878 -5.26105 -2.2839 -0.44148 
-5.26105 -0.8972 -1.88065 -5.26102 -2.07472 -0.28693 -5.26102 -1.10639 -2.03521 
-5.26102 -2.18537 -0.35811 -5.26102 -0.99574 -1.96402 -5.25018 -1.59055 -2.15986 
-5.25018 -1.59055 -0.16227 -5.23385 -0.77581 -1.73718 -5.22987 -0.69375 -1.59801 
-5.22964 -0.73228 -1.66952 -5.22611 -2.01581 -0.25895 -5.22611 -1.16529 -2.06318 
-5.22611 -1.16529 -0.25895 -5.22433 -1.80368 -0.18692 -5.22433 -1.37743 -2.13521 
-5.22433 -1.37743 -0.18692 -5.22389 -1.69713 -0.16962 -5.22389 -1.48398 -2.15251 
-5.22389 -1.48398 -0.16962 -5.22385 -1.91234 -0.21726 -5.22385 -1.26877 -2.10487 
-5.22385 -1.26877 -0.21726 -5.22366 -2.2357 -0.40075 -5.22366 -0.94541 -1.92138 
-5.22306 -0.85463 -1.83383 -5.223 -2.12972 -0.32232 -5.223 -1.05139 -1.99981 
-5.21243 -1.64392 -0.16627 -5.21243 -1.53719 -2.15586 -5.21243 -1.53719 -0.16627 
-5.20123 -1.59055 -2.15625 -5.20123 -1.59055 -0.16588 -5.19906 -0.7556 -1.70218 
-5.19565 -0.81605 -1.78509 -5.19508 -0.71502 -1.63285 -5.18836 -1.96318 -0.23973 
-5.18836 -1.21793 -2.0824 -5.18836 -1.21793 -0.23973 -5.18787 -2.07237 -0.2919 
-5.18787 -1.10874 -2.03023 -5.18662 -1.74984 -0.18028 -5.18662 -1.43126 -2.14185 
-5.18662 -1.43126 -0.18028 -5.18658 -1.85772 -0.20402 -5.18658 -1.32339 -2.11811 
-5.18658 -1.32339 -0.20402 -5.18547 -2.28016 -0.44588 -5.18547 -0.90094 -1.87625 
-5.18542 -2.18163 -0.36252 -5.18542 -0.99948 -1.95961 -5.17478 -1.69712 -0.17458 
-5.17478 -1.48399 -2.14755 -5.17478 -1.48399 -0.17458 -5.16872 -0.78104 -1.73348 
-5.16434 -0.73771 -1.6655 -5.16331 -1.64381 -0.17178 -5.16331 -1.5373 -2.15035 
-5.16331 -1.5373 -0.17178 -5.15751 -0.86066 -1.82977 -5.15335 -2.01239 -0.26621 
-5.15335 -1.16872 -2.05592 -5.15335 -1.16872 -0.26621 -5.15252 -1.59055 -2.15024 
-5.15252 -1.59055 -0.17189 -5.15068 -1.90854 -0.22468 -5.15068 -1.27257 -2.09745 
-5.15068 -1.27257 -0.22468 -5.14982 -1.80188 -0.19514 -5.14982 -1.37923 -2.12699 
-5.14982 -1.37923 -0.19514 -5.14967 -2.12639 -0.3301 -5.14967 -1.05472 -1.99203 
-5.1485 -2.23016 -0.40729 -5.1485 -0.95095 -1.91484 -5.13766 -1.74959 -0.18711 
-5.13766 -1.43151 -2.13502 -5.13766 -1.43151 -0.18711 -5.13394 -0.76274 -1.69716 
-5.1302 -0.82337 -1.77982 -5.13001 -0.72243 -1.62766 -5.12597 -1.69684 -0.18195 
-5.12597 -1.48427 -2.14019 -5.12597 -1.48427 -0.18195 -5.12013 -2.27225 -0.45169 
-5.12013 -0.90886 -1.87044 -5.11541 -1.95855 -0.2496 -5.11541 -1.22256 -2.07254 
-5.11541 -1.22256 -0.2496 -5.11479 -1.64378 -0.17967 -5.11479 -1.53733 -2.14246 
-5.11479 -1.53733 -0.17967 -5.11472 -2.06766 -0.30181 -5.11472 -1.11345 -2.02032 
-5.11367 -1.85301 -0.21414 -5.11367 -1.3281 -2.108 -5.11367 -1.3281 -0.21414 
-5.11233 -2.17672 -0.37273 -5.11233 -1.00439 -1.9494 -5.10416 -1.59055 -2.14185 
-5.10416 -1.59055 -0.18028 -5.10416 -0.78975 -1.72732 -5.10044 -1.80206 -0.20412 
-5.10044 -1.37905 -2.11801 -5.10044 -1.37905 -0.20412 -5.09962 -0.74681 -1.6593 
-5.09259 -0.86987 -1.82281 -5.0883 -1.74962 -0.1966 -5.0883 -1.43148 -2.12553 
-5.0883 -1.43148 -0.1966 -5.08235 -2.21881 -0.41391 -5.08235 -0.9623 -1.90822 
-5.08138 -2.00671 -0.27826 -5.08138 -1.1744 -2.04387 -5.08138 -1.1744 -0.27826 
-5.07831 -1.90301 -0.23719 -5.07831 -1.27809 -2.08495 -5.07831 -1.27809 -0.23719 
-5.07716 -2.12015 -0.3424 -5.07716 -1.06096 -1.97973 -5.0765 -1.69651 -0.19196 
-5.0765 -1.4846 -2.13017 -5.0765 -1.4846 -0.19196 -5.06974 -0.77331 -1.68969 
-5.06598 -0.83415 -1.77216 -5.06537 -1.64334 -0.19024 -5.06537 -1.53776 -2.1319 
-5.06537 -1.53776 -0.19024 -5.0646 -1.85273 -0.22501 -5.0646 -1.32837 -2.09712 
-5.0646 -1.32837 -0.22501 -5.05627 -1.59055 -2.1311 -5.05627 -1.59055 -0.19103 
-5.05419 -2.25983 -0.45963 -5.05419 -0.92128 -1.8625 -5.05157 -1.8017 -0.21551 
-5.05157 -1.37941 -2.10662 -5.05157 -1.37941 -0.21551 -5.04662 -2.16362 -0.38147 
-5.04662 -1.01748 -1.94066 -5.0439 -1.95168 -0.26419 -5.0439 -1.22943 -2.05794 
-5.0439 -1.22943 -0.26419 -5.04318 -2.06073 -0.31646 -5.04318 -1.12037 -2.00567 
-5.04043 -0.80188 -1.71874 -5.0392 -1.74904 -0.20857 -5.0392 -1.43207 -2.11357 
-5.0392 -1.43207 -0.20857 -5.03497 -0.75941 -1.65031 -5.02951 -1.90233 -0.25001 
-5.02951 -1.27877 -2.07213 -5.02951 -1.27877 -0.25001 -5.0276 -1.6959 -0.20445 
-5.0276 -1.48521 -2.11768 -5.0276 -1.48521 -0.20445 -5.02663 -0.88319 -1.81323 
-5.01788 -1.6433 -0.20292 -5.01788 -1.5378 -2.11921 -5.01788 -1.5378 -0.20292 
-5.01719 -2.20461 -0.42393 -5.01719 -0.9765 -1.89821 -5.01587 -1.85184 -0.23834 
-5.01587 -1.32926 -2.08379 -5.01587 -1.32926 -0.23834 -5.01181 -2.10506 -0.35319 
-5.01181 -1.07604 -1.96894 -5.01058 -1.9988 -0.29504 -5.01058 -1.18231 -2.02709 
-5.00897 -1.59055 -2.11801 -5.00897 -1.59055 -0.20413 -5.00553 -0.7876 -1.67971 
-5.00331 -1.80082 -0.22929 -5.00331 -1.38029 -2.09284 -5.00331 -1.38029 -0.22929 
-5.00034 -0.84875 -1.76138 -4.99555 -1.95034 -0.27884 -4.99555 -1.23077 -2.04329 
-4.99555 -1.23077 -0.27884 -4.99103 -1.748 -0.22287 -4.99103 -1.43311 -2.09926 
-4.99103 -1.43311 -0.22287 -4.98884 -2.24448 -0.47112 -4.98884 -0.93663 -1.85102 
-4.98162 -2.14762 -0.39374 -4.98162 -1.03349 -1.92839 -4.98139 -1.90086 -0.26515 
-4.98139 -1.28025 -2.05699 -4.98139 -1.28025 -0.26515 -4.98047 -1.69587 -0.21911 
-4.98047 -1.48524 -2.10303 -4.98047 -1.48524 -0.21911 -4.97849 -2.04418 -0.3296 
-4.97849 -1.13693 -1.99254 -4.97781 -0.81739 -1.70778 -4.97149 -0.77568 -1.63914 
-4.97082 -1.64318 -0.21801 -4.97082 -1.53793 -2.10413 -4.97082 -1.53793 -0.21801 
-4.96813 -1.8505 -0.25399 -4.96813 -1.33061 -2.06814 -4.96813 -1.33061 -0.25399 
-4.96236 -1.59055 -2.10261 -4.96236 -1.59055 -0.21952 -4.96193 -0.89979 -1.80064 
-4.9607 -1.99963 -0.3137 -4.9607 -1.18148 -2.00844 -4.95581 -1.7994 -0.24541 
-4.95581 -1.38171 -2.07672 -4.95581 -1.38171 -0.24541 -4.95331 -2.18761 -0.4373 
-4.95331 -0.99349 -1.88484 -4.94778 -2.08761 -0.36771 -4.94778 -1.0935 -1.95442 
-4.94573 -1.95096 -0.29786 -4.94573 -1.23015 -2.02428 -4.94573 -1.23015 -0.29786 
-4.94446 -1.74771 -0.23942 -4.94446 -1.4334 -2.08271 -4.94446 -1.4334 -0.23942 
-4.94359 -0.80499 -1.66742 -4.93846 -0.86642 -1.74883 -4.93412 -1.69557 -0.23605 
-4.93412 -1.48554 -2.08608 -4.93412 -1.48554 -0.23605 -4.93146 -1.90101 -0.28451 
-4.93146 -1.2801 -2.03762 -4.93146 -1.2801 -0.28451 -4.92931 -2.04403 -0.3502 
-4.92931 -1.13708 -1.97193 -4.92542 -2.2264 -0.48583 -4.92542 -0.95471 -1.8363 
-4.92481 -1.64314 -0.23531 -4.92481 -1.53797 -2.08682 -4.92481 -1.53797 -0.23531 
-4.91858 -2.12891 -0.40923 -4.91858 -1.0522 -1.91291 -4.91827 -1.85046 -0.27376 
-4.91827 -1.33065 -2.04837 -4.91827 -1.33065 -0.27376 -4.91657 -1.59055 -2.08495 
-4.91657 -1.59055 -0.23719 -4.91657 -0.83621 -1.69447 -4.91178 -1.9993 -0.33475 
-4.91178 -1.18181 -1.98738 -4.91024 -0.7949 -1.6254 -4.90525 -1.79779 -0.26562 
-4.90525 -1.38331 -2.05651 -4.90525 -1.38331 -0.26562 -4.9007 -0.91983 -1.78659 
-4.89929 -2.08652 -0.39032 -4.89929 -1.09458 -1.93181 -4.8966 -1.9503 -0.31937 
-4.8966 -1.23081 -2.00276 -4.8966 -1.23081 -0.31937 -4.89404 -1.74594 -0.26015 
-4.89404 -1.43517 -2.06199 -4.89404 -1.43517 -0.26015 -4.891 -2.1679 -0.45396 
-4.891 -1.0132 -1.86817 -4.8837 -1.69338 -0.25733 -4.8837 -1.48773 -2.0648 
-4.8837 -1.48773 -0.25733 -4.883 -0.82574 -1.65279 -4.88258 -1.90027 -0.30639 
-4.88258 -1.28084 -2.01574 -4.88258 -1.28084 -0.30639 -4.88096 -2.04264 -0.37325 
-4.88096 -1.13847 -1.94888 -4.87769 -0.8875 -1.73378 -4.87455 -1.64083 -0.25713 
-4.87455 -1.54028 -2.065 -4.87455 -1.54028 -0.25713 -4.8717 -1.59055 -2.06506 
-4.8717 -1.59055 -0.25708 -4.87093 -2.12664 -0.43364 -4.87093 -1.05447 -1.8885 
-4.86858 -1.84831 -0.29615 -4.86858 -1.3328 -2.02599 -4.86858 -1.3328 -0.29615 
-4.86518 -2.20443 -0.50172 -4.86518 -0.97668 -1.82041 -4.86396 -1.99781 -0.35816 
-4.86396 -1.18329 -1.96397 -4.85696 -0.85826 -1.67888 -4.85587 -1.79557 -0.28849 
-4.85587 -1.38554 -2.03364 -4.85587 -1.38554 -0.28849 -4.85194 -2.08402 -0.41514 
-4.85194 -1.09709 -1.90699 -4.85067 -0.81754 -1.60965 -4.84889 -1.94858 -0.34315 
-4.84889 -1.23253 -1.97899 -4.84889 -1.23253 -0.34315 -4.84455 -1.74344 -0.28364 
-4.84455 -1.43767 -2.03849 -4.84455 -1.43767 -0.28364 -4.84393 -2.16498 -0.48083 
-4.84393 -1.01613 -1.8413 -4.84121 -0.94278 -1.76983 -4.83453 -1.69087 -0.28131 
-4.83453 -1.49024 -2.04082 -4.83453 -1.49024 -0.28131 -4.83407 -2.04016 -0.39853 
-4.83407 -1.14095 -1.9236 -4.83371 -1.89761 -0.33101 -4.83371 -1.28349 -1.99112 
-4.83371 -1.28349 -0.33101 -4.8306 -1.64078 -0.27911 -4.8306 -1.54033 -2.04302 
-4.8306 -1.54033 -0.27911 -4.82785 -1.59055 -2.04299 -4.82785 -1.59055 -0.27914 
-4.82439 -0.8496 -1.63593 -4.82402 -2.12337 -0.46088 -4.82402 -1.05774 -1.86125 
-4.81989 -1.84542 -0.32127 -4.81989 -1.33568 -2.00086 -4.81989 -1.33568 -0.32127 
-4.8192 -0.91166 -1.71664 -4.81912 -2.20009 -0.53024 -4.81912 -0.98102 -1.79189 
-4.81738 -1.99517 -0.38384 -4.81738 -1.18594 -1.93829 -4.8078 -1.79274 -0.31395 
-4.8078 -1.38837 -2.00818 -4.8078 -1.38837 -0.31395 -4.80504 -2.08019 -0.44272 
-4.80504 -1.10092 -1.87941 -4.80107 -1.94513 -0.36981 -4.80107 -1.23598 -1.95233 
-4.80107 -1.23598 -0.36981 -4.79925 -0.88345 -1.66107 -4.79821 -2.16037 -0.50971 
-4.79821 -1.02074 -1.81242 -4.79668 -1.74044 -0.30962 -4.79668 -1.44066 -2.01251 
-4.79668 -1.44066 -0.30962 -4.79618 -0.94852 -1.73961 -4.79149 -1.69077 -0.30542 
-4.79149 -1.49033 -2.01671 -4.79149 -1.49033 -0.30542 -4.78756 -1.64061 -0.30335 
-4.78756 -1.5405 -2.01878 -4.78756 -1.5405 -0.30335 -4.78737 -2.03601 -0.42653 
-4.78737 -1.1451 -1.8956 -4.78624 -1.89404 -0.35812 -4.78624 -1.28707 -1.96401 
-4.78624 -1.28707 -0.35812 -4.78515 -1.59055 -2.01879 -4.78515 -1.59055 -0.30334 
-4.77825 -2.1183 -0.49022 -4.77825 -1.0628 -1.83191 -4.7743 -2.19396 -0.56079 
-4.7743 -0.98715 -1.76134 -4.77294 -1.84205 -0.34882 -4.77294 -1.33906 -1.97331 
-4.77294 -1.33906 -0.34882 -4.77216 -1.99138 -0.41172 -4.77216 -1.18973 -1.91041 
-4.76119 -1.78931 -0.34193 -4.76119 -1.3918 -1.98021 -4.76119 -1.3918 -0.34193 
-4.75961 -2.0749 -0.47244 -4.75961 -1.10621 -1.84969 -4.75606 -1.94107 -0.39813 
-4.75606 -1.24004 -1.92401 -4.75606 -1.24004 -0.39813 -4.75476 -1.74006 -0.33573 
-4.75476 -1.44105 -1.9864 -4.75476 -1.44105 -0.33573 -4.75396 -2.15408 -0.5405 
-4.74969 -1.69043 -0.33161 -4.74969 -1.49068 -1.99053 -4.74969 -1.49068 -0.33161 
-4.74599 -1.64056 -0.32956 -4.74599 -1.54055 -1.99257 -4.74599 -1.54055 -0.32956 
-4.74368 -1.59055 -1.99254 -4.74368 -1.59055 -0.3296 -4.74335 -2.03121 -0.45623 
-4.74335 -1.1499 -1.8659 -4.7413 -1.88946 -0.3869 -4.7413 -1.29165 -1.93524 
-4.7413 -1.29165 -0.3869 -4.73422 -2.11165 -0.52138 -4.7313 -2.18625 -0.59311 
-4.72844 -1.98645 -0.44173 -4.72844 -1.19466 -1.8804 -4.72823 -1.83725 -0.37807 
-4.72823 -1.34386 -1.94406 -4.72823 -1.34386 -0.37807 -4.72005 -1.78914 -0.37044 
-4.72005 -1.39197 -1.9517 -4.72005 -1.39197 -0.37044 -4.71679 -2.06911 -0.50401 
-4.71362 -1.73981 -0.36435 -4.71362 -1.4413 -1.95778 -4.71362 -1.4413 -0.36435 
-4.71231 -1.93575 -0.42871 -4.71231 -1.24535 -1.89342 -4.71231 -1.24535 -0.42871 
-4.71131 -2.14612 -0.57313 -4.70843 -1.68986 -0.3604 -4.70843 -1.49125 -1.96174 
-4.70843 -1.49125 -0.3604 -4.70476 -1.63992 -0.35848 -4.70476 -1.54119 -1.96365 
-4.70476 -1.54119 -0.35848 -4.70355 -1.59055 -1.96427 -4.70355 -1.59055 -0.35786 
-4.70072 -2.02516 -0.48811 -4.69795 -1.88402 -0.41789 -4.69795 -1.29708 -0.41789 
-4.69275 -2.10466 -0.55456 -4.68841 -1.83655 -0.40849 -4.68841 -1.34456 -1.91364 
-4.68841 -1.34456 -0.40849 -4.68633 -1.9804 -0.47378 -4.68036 -1.78847 -0.40093 
-4.68036 -1.39264 -1.9212 -4.68036 -1.39264 -0.40093 -4.67869 -2.15408 -0.61577 
-4.67564 -2.06195 -0.53745 -4.67373 -1.73894 -0.3951 -4.67373 -1.44217 -1.92703 
-4.67373 -1.44217 -0.3951 -4.67048 -1.92943 -0.4612 -4.67048 -1.25168 -0.4612 
-4.66868 -1.68904 -0.39121 -4.66868 -1.49207 -1.93092 -4.66868 -1.49207 -0.39121 
-4.666 -1.63986 -0.38869 -4.666 -1.54125 -1.93344 -4.666 -1.54125 -0.38869 
-4.66486 -1.59055 -1.93408 -4.66486 -1.59055 -0.38806 -4.66003 -2.01811 -0.52185 
-4.65957 -2.11165 -0.59604 -4.65946 -1.8828 -0.45025 -4.65946 -1.29831 -0.45025 
-4.64995 -1.83523 -0.44097 -4.64995 -1.34588 -0.44097 -4.64789 -2.16037 -0.66002 
-4.64597 -1.97324 -0.50778 -4.64222 -1.7873 -0.43333 -4.64222 -1.3938 -0.43333 
-4.64219 -2.06911 -0.57861 -4.63562 -1.73769 -0.42762 -4.63562 -1.44341 -0.42762 
-4.63348 -1.92744 -0.49529 -4.63348 -1.25366 -0.49529 -4.6313 -1.68893 -0.42339 
-4.6313 -1.49218 -0.42339 -4.62859 -1.63968 -0.42093 -4.62859 -1.54143 -0.42093 
-4.62841 -2.1183 -0.64006 -4.62769 -1.59055 -0.42011 -4.62629 -2.02516 -0.56253 
-4.62259 -1.88084 -0.48441 -4.62259 -1.30027 -0.48441 -4.61334 -1.83353 -0.47515 
-4.61334 -1.34757 -0.47515 -4.61197 -1.9804 -0.54815 -4.61063 -2.0749 -0.62143 
-4.60573 -1.78564 -0.46755 -4.60573 -1.39546 -0.46755 -4.5998 -1.73728 -0.46161 
-4.5998 -1.44382 -0.46161 -4.59938 -1.92943 -0.5323 -4.59906 -2.12337 -0.68584 
-4.59555 -1.68857 -0.45736 -4.59555 -1.49254 -0.45736 -4.59441 -2.03121 -0.60516 
-4.593 -1.63962 -0.45481 -4.593 -1.54149 -0.45481 -4.59214 -1.59055 -0.45396 
-4.58843 -1.8828 -0.52128 -4.58091 -2.08019 -0.66685 -4.57992 -1.98645 -0.59025 
-4.57916 -1.83523 -0.51176 -4.57151 -1.7873 -0.50404 -4.5669 -1.93575 -0.57413 
-4.56581 -1.73769 -0.49743 -4.56471 -2.03601 -0.64919 -4.56158 -1.68893 -0.49312 
-4.56158 -1.49218 -0.49312 -4.55912 -1.63968 -0.49041 -4.55912 -1.54143 -0.49041 
-4.5583 -1.59055 -0.48951 -4.55608 -1.88402 -0.55976 -4.55333 -2.08402 -0.71375 
-4.54991 -1.99138 -0.63397 -4.54668 -1.83655 -0.55023 -4.53911 -1.78847 -0.54218 
-4.53672 -2.04016 -0.69589 -4.53631 -1.94107 -0.61787 -4.53329 -1.73894 -0.53554 
-4.5294 -1.68904 -0.53049 -4.52688 -1.63986 -0.52781 -4.52508 -1.88946 -0.60311 
-4.52202 -1.99517 -0.67919 -4.51626 -1.83725 -0.59005 -4.51144 -2.04264 -0.74277 
-4.50862 -1.78914 -0.58187 -4.50799 -1.94513 -0.66289 -4.49634 -1.99781 -0.72578 
-4.49631 -1.89404 -0.64806 -4.487 -1.84205 -0.63475 -4.48133 -1.94858 -0.71071 
-4.47294 -1.9993 -0.77359 -7.36524 -1.8266 -1.10814 -7.36403 -1.8266 -1.15721 
-7.36403 -1.8266 -1.05907 -7.36309 -1.88 -1.1459 -7.36309 -1.88 -1.07038 
-7.36309 -1.7732 -1.1459 -7.36309 -1.7732 -1.07038 -7.36042 -1.8266 -1.20616 
-7.36042 -1.8266 -1.01012 -7.36003 -1.87997 -1.19496 -7.36003 -1.87997 -1.02132 
-7.36003 -1.77324 -1.19496 -7.36003 -1.77324 -1.02132 -7.35951 -1.93348 -1.10814 
-7.35951 -1.71972 -1.10814 -7.35668 -1.93318 -1.1835 -7.35668 -1.93318 -1.03278 
-7.35668 -1.72003 -1.1835 -7.35668 -1.72003 -1.03278 -7.35452 -1.87986 -1.24408 
-7.35452 -1.87986 -0.9722 -7.35452 -1.77334 -1.24408 -7.35452 -1.77334 -0.9722 
-7.35441 -1.8266 -1.25487 -7.35441 -1.8266 -0.96141 -7.35172 -1.93316 -1.23261 
-7.35172 -1.93316 -0.98367 -7.35172 -1.72004 -1.23261 -7.35172 -1.72004 -0.98367 
-7.35155 -1.9871 -1.1459 -7.35155 -1.9871 -1.07038 -7.35155 -1.6661 -1.1459 
-7.35155 -1.6661 -1.07038 -7.34663 -1.87983 -1.2926 -7.34663 -1.87983 -0.92368 
-7.34663 -1.77338 -1.2926 -7.34663 -1.77338 -0.92368 -7.34602 -1.98589 -1.22078 
-7.34602 -1.98589 -0.99551 -7.34602 -1.8266 -1.30323 -7.34602 -1.8266 -0.91305 
-7.34602 -1.66731 -1.22078 -7.34602 -1.66731 -0.99551 -7.34436 -1.93289 -1.28142 
-7.34436 -1.93289 -0.93486 -7.34436 -1.72031 -1.28142 -7.34436 -1.72031 -0.93486 
-7.34213 -2.04033 -1.10814 -7.34213 -1.61288 -1.10814 -7.33938 -2.03973 -1.18307 
-7.33938 -2.03973 -1.03322 -7.33938 -1.61348 -1.18307 -7.33938 -1.61348 -1.03322 
-7.33919 -1.98564 -1.26973 -7.33919 -1.98564 -0.94655 -7.33919 -1.66756 -1.26973 
-7.33919 -1.66756 -0.94655 -7.33607 -1.87939 -1.34202 -7.33607 -1.87939 -0.87426 
-7.33607 -1.77381 -1.34202 -7.33607 -1.77381 -0.87426 -7.33527 -1.8266 -1.35112 
-7.33527 -1.8266 -0.86516 -7.33434 -1.93256 -1.33089 -7.33434 -1.93256 -0.88539 
-7.33434 -1.72065 -1.33089 -7.33434 -1.72065 -0.88539 -7.33116 -2.03793 -1.25757 
-7.33116 -2.03793 -0.95871 -7.33116 -1.61528 -1.25757 -7.33116 -1.61528 -0.95871 
-7.3297 -1.98567 -1.31909 -7.3297 -1.98567 -0.89719 -7.3297 -1.66753 -1.31909 
-7.3297 -1.66753 -0.89719 -7.32781 -2.09498 -1.14593 -7.32781 -2.09498 -1.07035 
-7.32781 -1.55823 -1.14593 -7.32781 -1.55823 -1.07035 -7.32338 -1.87935 -1.38951 
-7.32338 -1.87935 -0.82677 -7.32338 -1.77385 -1.38951 -7.32338 -1.77385 -0.82677 
-7.32228 -2.09377 -1.22081 -7.32228 -2.09377 -0.99547 -7.32228 -1.55944 -1.22081 
-7.32228 -1.55944 -0.99547 -7.32218 -2.03811 -1.30695 -7.32218 -2.03811 -0.90933 
-7.32218 -1.6151 -1.30695 -7.32218 -1.6151 -0.90933 -7.32218 -1.8266 -1.39843 
-7.32218 -1.8266 -0.81786 -7.32185 -1.93195 -1.37979 -7.32185 -1.93195 -0.83649 
-7.32185 -1.72126 -1.37979 -7.32185 -1.72126 -0.83649 -7.31773 -1.98509 -1.3682 
-7.31773 -1.98509 -0.84809 -7.31773 -1.66812 -1.3682 -7.31773 -1.66812 -0.84809 
-7.31217 -2.08906 -1.29372 -7.31217 -2.08906 -0.92256 -7.31217 -1.56415 -1.29372 
-7.31217 -1.56415 -0.92256 -7.31173 -2.14931 -1.10814 -7.31173 -1.5039 -1.10814 
-7.31079 -2.03775 -1.35583 -7.31079 -2.03775 -0.86046 -7.31079 -1.61545 -1.35583 
-7.31079 -1.61545 -0.86046 -7.30904 -2.14839 -1.18354 -7.30904 -2.14839 -1.03274 
-7.30904 -1.50482 -1.18354 -7.30904 -1.50482 -1.03274 -7.30829 -1.87923 -1.43658 
-7.30829 -1.87923 -0.77971 -7.30829 -1.77398 -1.43658 -7.30829 -1.77398 -0.77971 
-7.30719 -1.93191 -1.42692 -7.30719 -1.93191 -0.78936 -7.30719 -1.72129 -1.42692 
-7.30719 -1.72129 -0.78936 -7.30678 -1.8266 -1.44503 -7.30678 -1.8266 -0.77125 
-7.30343 -1.98405 -1.41637 -7.30343 -1.98405 -0.79992 -7.30343 -1.66916 -1.41637 
-7.30343 -1.66916 -0.79992 -7.30162 -2.14459 -1.25671 -7.30162 -2.14459 -0.95957 
-7.30162 -1.50862 -1.25671 -7.30162 -1.50862 -0.95957 -7.30129 -2.08878 -1.34279 
-7.30129 -2.08878 -0.87349 -7.30129 -1.56442 -1.34279 -7.30129 -1.56442 -0.87349 
-7.29701 -2.03687 -1.40408 -7.29701 -2.03687 -0.8122 -7.29701 -1.61634 -1.40408 
-7.29701 -1.61634 -0.8122 -7.29151 -2.20155 -1.14593 -7.29151 -2.20155 -1.07036 
-7.29151 -1.45166 -1.14593 -7.29151 -1.45166 -1.07036 -7.29099 -1.87919 -1.48258 
-7.29099 -1.87919 -0.7337 -7.29099 -1.77402 -1.48258 -7.29099 -1.77402 -0.7337 
-7.29025 -1.93162 -1.47328 -7.29025 -1.93162 -0.74301 -7.29025 -1.72158 -1.47328 
-7.29025 -1.72158 -0.74301 -7.28911 -2.13906 -1.32908 -7.28911 -2.13906 -0.8872 
-7.28911 -1.8266 -1.49082 -7.28911 -1.8266 -0.72546 -7.28911 -1.51414 -1.32908 
-7.28911 -1.51414 -0.8872 -7.28796 -2.08789 -1.39152 -7.28796 -2.08789 -0.82476 
-7.28796 -1.56531 -1.39152 -7.28796 -1.56531 -0.82476 -7.28688 -1.98376 -1.46293 
-7.28688 -1.98376 -0.75335 -7.28688 -1.66945 -1.46293 -7.28688 -1.66945 -0.75335 
-7.28657 -2.19923 -1.21903 -7.28657 -2.19923 -0.99725 -7.28657 -1.45398 -1.21903 
-7.28657 -1.45398 -0.99725 -7.28089 -2.03545 -1.45159 -7.28089 -2.03545 -0.7647 
-7.28089 -1.61776 -1.45159 -7.28089 -1.61776 -0.7647 -7.27671 -2.1946 -1.29199 
-7.27671 -2.1946 -0.9243 -7.27671 -1.4586 -1.29199 -7.27671 -1.4586 -0.9243 
-7.2763 -2.13838 -1.37789 -7.2763 -2.13838 -0.8384 -7.2763 -1.51482 -1.37789 
-7.2763 -1.51482 -0.8384 -7.27231 -2.08655 -1.43926 -7.27231 -2.08655 -0.77702 
-7.27231 -1.56666 -1.43926 -7.27231 -1.56666 -0.77702 -7.26977 -2.253 -1.10814 
-7.26977 -1.4002 -1.10814 -7.26922 -1.8266 -1.5357 -7.26922 -1.8266 -0.68059 
-7.26917 -1.87688 -1.53284 -7.26917 -1.87688 -0.68344 -7.26917 -1.77633 -1.53284 
-7.26917 -1.77633 -0.68344 -7.26897 -1.92943 -1.52369 -7.26897 -1.92943 -0.69259 
-7.26897 -1.72378 -1.52369 -7.26897 -1.72378 -0.69259 -7.26735 -2.25186 -1.18129 
-7.26735 -2.25186 -1.035 -7.26735 -1.40134 -1.18129 -7.26735 -1.40134 -1.035 
-7.26616 -1.98199 -1.51335 -7.26616 -1.98199 -0.70293 -7.26616 -1.67122 -1.51335 
-7.26616 -1.67122 -0.70293 -7.26211 -2.18773 -1.3635 -7.26211 -2.18773 -0.85279 
-7.26211 -1.46548 -1.3635 -7.26211 -1.46548 -0.85279 -7.26116 -2.13691 -1.426 
-7.26116 -2.13691 -0.79028 -7.26116 -1.5163 -1.426 -7.26116 -1.5163 -0.79028 
-7.26068 -2.03384 -1.50214 -7.26068 -2.03384 -0.71414 -7.26068 -1.61936 -1.50214 
-7.26068 -1.61936 -0.71414 -7.26009 -2.24844 -1.25404 -7.26009 -2.24844 -0.96224 
-7.26009 -1.40476 -1.25404 -7.26009 -1.40476 -0.96224 -7.25254 -2.08651 -1.48912 
-7.25254 -2.08651 -0.72716 -7.25254 -1.5667 -1.48912 -7.25254 -1.5667 -0.72716 
-7.24804 -2.24276 -1.32601 -7.24804 -2.24276 -0.89027 -7.24804 -1.41044 -1.32601 
-7.24804 -1.41044 -0.89027 -7.24746 -2.18639 -1.41184 -7.24746 -2.18639 -0.80444 
-7.24746 -1.46682 -1.41184 -7.24746 -1.46682 -0.80444 -7.24719 -1.87683 -1.57679 
-7.24719 -1.87683 -0.63949 -7.24719 -1.77638 -1.57679 -7.24719 -1.77638 -0.63949 
-7.24716 -1.8266 -1.57954 -7.24716 -1.8266 -0.63674 -7.24499 -1.92692 -1.57287 
-7.24499 -1.92692 -0.64342 -7.24499 -1.72628 -1.57287 -7.24499 -1.72628 -0.64342 
-7.24266 -1.97949 -1.56285 -7.24266 -1.97949 -0.65344 -7.24266 -1.67372 -1.56285 
-7.24266 -1.67372 -0.65344 -7.24179 -2.13706 -1.47594 -7.24179 -2.13706 -0.74035 
-7.24179 -1.51615 -1.47594 -7.24179 -1.51615 -0.74035 -7.23937 -2.31077 -1.14638 
-7.23937 -2.31077 -1.06991 -7.23937 -1.34243 -1.14638 -7.23937 -1.34243 -1.06991 
-7.23781 -2.03162 -1.55152 -7.23781 -2.03162 -0.66476 -7.23781 -1.62159 -1.55152 
-7.23781 -1.62159 -0.66476 -7.2344 -2.30842 -1.21952 -7.2344 -2.30842 -0.99676 
-7.2344 -1.34479 -1.21952 -7.2344 -1.34479 -0.99676 -7.23126 -2.23485 -1.39682 
-7.23126 -2.23485 -0.81947 -7.23126 -1.41835 -1.39682 -7.23126 -1.41835 -0.81947 
-7.23015 -2.08435 -1.53881 -7.23015 -2.08435 -0.67747 -7.23015 -1.56885 -1.53881 
-7.23015 -1.56885 -0.67747 -7.22844 -2.187 -1.46167 -7.22844 -2.187 -0.75462 
-7.22844 -1.4662 -1.46167 -7.22844 -1.4662 -0.75462 -7.22449 -2.30371 -1.29267 
-7.22449 -2.30371 -0.92361 -7.22449 -1.3495 -1.29267 -7.22449 -1.3495 -0.92361 
-7.22296 -1.8266 -1.62224 -7.22296 -1.8266 -0.59404 -7.22295 -1.87666 -1.61983 
-7.22295 -1.87666 -0.59645 -7.22295 -1.77655 -1.61983 -7.22295 -1.77655 -0.59645 
-7.22088 -1.92682 -1.6159 -7.22088 -1.92682 -0.60038 -7.22088 -1.72638 -1.6159 
-7.22088 -1.72638 -0.60038 -7.21991 -2.13632 -1.52481 -7.21991 -2.13632 -0.69147 
-7.21991 -1.51689 -1.52481 -7.21991 -1.51689 -0.69147 -7.21668 -1.97649 -1.61071 
-7.21668 -1.97649 -0.60557 -7.21668 -1.67671 -1.61071 -7.21668 -1.67671 -0.60557 
-7.21261 -2.23568 -1.44669 -7.21261 -2.23568 -0.76959 -7.21261 -1.41752 -1.44669 
-7.21261 -1.41752 -0.76959 -7.21235 -2.02879 -1.59959 -7.21235 -2.02879 -0.61669 
-7.21235 -1.62442 -1.59959 -7.21235 -1.62442 -0.61669 -7.20984 -2.29678 -1.36421 
-7.20984 -2.29678 -0.85207 -7.20984 -1.35642 -1.36421 -7.20984 -1.35642 -0.85207 
-7.20693 -2.18635 -1.51079 -7.20693 -2.18635 -0.70549 -7.20693 -1.46686 -1.51079 
-7.20693 -1.46686 -0.70549 -7.20643 -2.36734 -1.10814 -7.20643 -1.28586 -1.10814 
-7.20503 -2.08147 -1.5875 -7.20503 -2.08147 -0.62878 -7.20503 -1.57173 -1.5875 
-7.20503 -1.57173 -0.62878 -7.20398 -2.36577 -1.18439 -7.20398 -2.36577 -1.03189 
-7.20398 -1.28744 -1.18439 -7.20398 -1.28744 -1.03189 -7.19674 -1.8766 -1.6614 
-7.19674 -1.8766 -0.55488 -7.19674 -1.7766 -1.6614 -7.19674 -1.7766 -0.55488 
-7.1967 -2.28022 -1.4289 -7.1967 -2.28022 -0.78738 -7.1967 -1.8266 -1.66371 
-7.1967 -1.8266 -0.55257 -7.1967 -1.37298 -1.4289 -7.1967 -1.37298 -0.78738 
-7.1962 -2.36244 -1.25772 -7.1962 -2.36244 -0.95856 -7.1962 -1.29077 -1.25772 
-7.1962 -1.29077 -0.95856 -7.19529 -2.13366 -1.57368 -7.19529 -2.13366 -0.6426 
-7.19529 -1.51954 -1.57368 -7.19529 -1.51954 -0.6426 -7.19469 -1.92648 -1.65771 
-7.19469 -1.92648 -0.55858 -7.19469 -1.72672 -1.65771 -7.19469 -1.72672 -0.55858 
-7.19155 -2.23535 -1.49561 -7.19155 -2.23535 -0.72067 -7.19155 -1.41785 -1.49561 
-7.19155 -1.41785 -0.72067 -7.19057 -1.97611 -1.65263 -7.19057 -1.97611 -0.56365 
-7.19057 -1.6771 -1.65263 -7.19057 -1.6771 -0.56365 -7.18438 -2.02536 -1.6462 
-7.18438 -2.02536 -0.57008 -7.18438 -1.62785 -1.6462 -7.18438 -1.62785 -0.57008 
-7.1839 -2.3562 -1.33023 -7.1839 -2.3562 -0.88605 -7.1839 -1.29701 -1.33023 
-7.1839 -1.29701 -0.88605 -7.18316 -2.18463 -1.5585 -7.18316 -2.18463 -0.65778 
-7.18316 -1.46858 -1.5585 -7.18316 -1.46858 -0.65778 -7.17748 -2.0781 -1.63445 
-7.17748 -2.0781 -0.58183 -7.17748 -1.57511 -1.63445 -7.17748 -1.57511 -0.58183 
-7.1761 -2.28008 -1.47808 -7.1761 -2.28008 -0.7382 -7.1761 -1.37313 -1.47808 
-7.1761 -1.37313 -0.7382 -7.17311 -2.34111 -1.39558 -7.17311 -2.34111 -0.8207 
-7.17311 -1.31209 -1.39558 -7.17311 -1.31209 -0.8207 -7.16844 -1.8266 -1.70384 
-7.16844 -1.8266 -0.51244 -7.16819 -2.42141 -1.14638 -7.16819 -2.42141 -1.06991 
-7.16819 -1.23179 -1.14638 -7.16819 -1.23179 -1.06991 -7.16818 -2.13009 -1.62115 
-7.16818 -2.13009 -0.59513 -7.16818 -1.52312 -1.62115 -7.16818 -1.52312 -0.59513 
-7.16814 -2.23386 -1.54343 -7.16814 -2.23386 -0.67285 -7.16814 -1.41934 -1.54343 
-7.16814 -1.41934 -0.67285 -7.16782 -1.87596 -1.70264 -7.16782 -1.87596 -0.51365 
-7.16782 -1.77724 -1.70264 -7.16782 -1.77724 -0.51365 -7.16591 -1.92591 -1.69896 
-7.16591 -1.92591 -0.51732 -7.16591 -1.72729 -1.69896 -7.16591 -1.72729 -0.51732 
-7.16378 -2.41768 -1.22197 -7.16378 -2.41768 -0.99431 -7.16378 -1.23553 -1.22197 
-7.16378 -1.23553 -0.99431 -7.16195 -1.97586 -1.69378 -7.16195 -1.97586 -0.52251 
-7.16195 -1.67735 -1.69378 -7.16195 -1.67735 -0.52251 -7.15859 -2.32365 -1.45961 
-7.15859 -2.32365 -0.75667 -7.15859 -1.32955 -1.45961 -7.15859 -1.32955 -0.75667 
-7.1565 -2.18118 -1.60632 -7.1565 -2.18118 -0.60996 -7.1565 -1.47203 -1.60632 
-7.1565 -1.47203 -0.60996 -7.15586 -2.02519 -1.68734 -7.15586 -2.02519 -0.52894 
-7.15586 -1.62802 -1.68734 -7.15586 -1.62802 -0.52894 -7.15357 -2.41277 -1.29507 
-7.15357 -2.41277 -0.92122 -7.15357 -1.24044 -1.29507 -7.15357 -1.24044 -0.92122 
-7.15305 -2.27869 -1.52643 -7.15305 -2.27869 -0.68985 -7.15305 -1.37452 -1.52643 
-7.15305 -1.37452 -0.68985 -7.14823 -2.0733 -1.67916 -7.14823 -2.0733 -0.53712 
-7.14823 -1.57991 -1.67916 -7.14823 -1.57991 -0.53712 -7.14483 -2.39967 -1.36077 
-7.14483 -2.39967 -0.85551 -7.14483 -1.25353 -1.36077 -7.14483 -1.25353 -0.85551 
-7.14246 -2.23122 -1.59002 -7.14246 -2.23122 -0.62627 -7.14246 -1.42199 -1.59002 
-7.14246 -1.42199 -0.62627 -7.13941 -2.12551 -1.6661 -7.13941 -2.12551 -0.55019 
-7.13941 -1.5277 -1.6661 -7.13941 -1.5277 -0.55019 -7.13825 -1.8266 -1.74253 
-7.13825 -1.8266 -0.47375 -7.13761 -1.87591 -1.74139 -7.13761 -1.87591 -0.47489 
-7.13761 -1.7773 -1.74139 -7.13761 -1.7773 -0.47489 -7.13598 -2.32257 -1.5081 
-7.13598 -2.32257 -0.70818 -7.13598 -1.33063 -1.5081 -7.13598 -1.33063 -0.70818 
-7.13509 -1.92509 -1.73871 -7.13509 -1.92509 -0.47757 -7.13509 -1.72812 -1.73871 
-7.13509 -1.72812 -0.47757 -7.13256 -2.38367 -1.42577 -7.13256 -2.38367 -0.79051 
-7.13256 -1.26954 -1.42577 -7.13256 -1.26954 -0.79051 -7.1312 -1.97499 -1.73366 
-7.1312 -1.97499 -0.48262 -7.1312 -1.67821 -1.73366 -7.1312 -1.67821 -0.48262 
-7.12818 -2.17712 -1.65133 -7.12818 -2.17712 -0.56495 -7.12818 -1.47609 -1.65133 
-7.12818 -1.47609 -0.56495 -7.12777 -2.27621 -1.57332 -7.12777 -2.27621 -0.64296 
-7.12777 -1.377 -1.57332 -7.12777 -1.377 -0.64296 -7.12773 -2.4736 -1.10814 
-7.12773 -1.17961 -1.10814 -7.12555 -2.47175 -1.18374 -7.12555 -2.47175 -1.03255 
-7.12555 -1.18146 -1.18374 -7.12555 -1.18146 -1.03255 -7.12537 -2.02452 -1.72703 
-7.12537 -2.02452 -0.48925 -7.12537 -1.62869 -1.72703 -7.12537 -1.62869 -0.48925 
-7.11901 -2.46621 -1.2589 -7.11901 -2.46621 -0.95739 -7.11901 -1.187 -1.2589 
-7.11901 -1.187 -0.95739 -7.11781 -2.07259 -1.71898 -7.11781 -2.07259 -0.4973 
-7.11781 -1.58061 -1.71898 -7.11781 -1.58061 -0.4973 -7.11707 -2.36496 -1.48881 
-7.11707 -2.36496 -0.72747 -7.11707 -1.28825 -1.48881 -7.11707 -1.28825 -0.72747 
-7.11458 -2.22743 -1.63523 -7.11458 -2.22743 -0.58105 -7.11458 -1.42578 -1.63523 
-7.11458 -1.42578 -0.58105 -7.11239 -2.45486 -1.32504 -7.11239 -2.45486 -0.89124 
-7.11239 -1.19835 -1.32504 -7.11239 -1.19835 -0.89124 -7.11116 -2.32007 -1.55545 
-7.11116 -2.32007 -0.66083 -7.11116 -1.33314 -1.55545 -7.11116 -1.33314 -0.66083 
-7.10841 -2.12007 -1.70944 -7.10841 -2.12007 -0.50684 -7.10841 -1.53313 -1.70944 
-7.10841 -1.53313 -0.50684 -7.10619 -1.8266 -1.7797 -7.10619 -1.8266 -0.43658 
-7.10537 -1.87573 -1.7788 -7.10537 -1.87573 -0.43748 -7.10537 -1.77748 -1.7788 
-7.10537 -1.77748 -0.43748 -7.10291 -1.92497 -1.77609 -7.10291 -1.92497 -0.44019 
-7.10291 -1.72823 -1.77609 -7.10291 -1.72823 -0.44019 -7.10238 -2.44066 -1.39021 
-7.10238 -2.44066 -0.82608 -7.10238 -1.21255 -1.39021 -7.10238 -1.21255 -0.82608 
-7.09977 -2.27206 -1.62002 -7.09977 -2.27206 -0.59626 -7.09977 -1.38115 -1.62002 
-7.09977 -1.38115 -0.59626 -7.09868 -1.97374 -1.77178 -7.09868 -1.97374 -0.44451 
-7.09868 -1.67946 -1.77178 -7.09868 -1.67946 -0.44451 -7.09759 -2.1718 -1.69508 
-7.09759 -2.1718 -0.5212 -7.09759 -1.4814 -1.69508 -7.09759 -1.4814 -0.5212 
-7.09298 -2.02335 -1.76517 -7.09298 -2.02335 -0.45111 -7.09298 -1.62985 -1.76517 
-7.09298 -1.62985 -0.45111 -7.09267 -2.36269 -1.53646 -7.09267 -2.36269 -0.67982 
-7.09267 -1.29052 -1.53646 -7.09267 -1.29052 -0.67982 -7.089 -2.42366 -1.45408 
-7.089 -2.42366 -0.7622 -7.089 -1.22954 -1.45408 -7.089 -1.22954 -0.7622 
-7.08533 -2.07128 -1.75744 -7.08533 -2.07128 -0.45884 -7.08533 -1.58193 -1.75744 
-7.08533 -1.58193 -0.45884 -7.08482 -2.51995 -1.14634 -7.08482 -2.51995 -1.06994 
-7.08482 -1.13325 -1.14634 -7.08482 -1.13325 -1.06994 -7.08457 -2.2225 -1.67895 
-7.08457 -2.2225 -0.53733 -7.08457 -1.43071 -1.67895 -7.08457 -1.43071 -0.53733 
-7.08358 -2.31624 -1.60235 -7.08358 -2.31624 -0.61393 -7.08358 -1.33697 -1.60235 
-7.08358 -1.33697 -0.61393 -7.08042 -2.51621 -1.22192 -7.08042 -2.51621 -0.99436 
-7.08042 -1.13699 -1.22192 -7.08042 -1.13699 -0.99436 -7.07605 -2.11885 -1.74793 
-7.07605 -2.11885 -0.46835 -7.07605 -1.53436 -1.74793 -7.07605 -1.53436 -0.46835 
-7.07461 -2.5083 -1.28726 -7.07461 -2.5083 -0.92902 -7.07461 -1.14491 -1.28726 
-7.07461 -1.14491 -0.92902 -7.07234 -2.40395 -1.51639 -7.07234 -2.40395 -0.69989 
-7.07234 -1.8266 -1.81525 -7.07234 -1.8266 -0.40103 -7.07234 -1.24925 -1.51639 
-7.07234 -1.24925 -0.69989 -7.07149 -1.87567 -1.8144 -7.07149 -1.87567 -0.40189 
-7.07149 -1.77754 -1.8144 -7.07149 -1.77754 -0.40189 -7.07007 -2.26726 -1.66404 
-7.07007 -2.26726 -0.55224 -7.07007 -1.38595 -1.66404 -7.07007 -1.38595 -0.55224 
-7.06894 -1.92462 -1.81184 -7.06894 -1.92462 -0.40444 -7.06894 -1.72859 -1.81184 
-7.06894 -1.72859 -0.40444 -7.06667 -2.49588 -1.3532 -7.06667 -2.49588 -0.86308 
-7.06667 -1.15733 -1.3532 -7.06667 -1.15733 -0.86308 -7.06542 -2.35942 -1.58337 
-7.06542 -2.35942 -0.63291 -7.06542 -1.29378 -1.58337 -7.06542 -1.29378 -0.63291 
-7.0651 -2.16547 -1.73691 -7.0651 -2.16547 -0.47937 -7.0651 -1.48773 -1.73691 
-7.0651 -1.48773 -0.47937 -7.06469 -1.97333 -1.80759 -7.06469 -1.97333 -0.40869 
-7.06469 -1.67987 -1.80759 -7.06469 -1.67987 -0.40869 -7.05875 -2.02169 -1.80166 
-7.05875 -2.02169 -0.41462 -7.05875 -1.63151 -1.80166 -7.05875 -1.63151 -0.41462 
-7.05519 -2.48053 -1.41855 -7.05519 -2.48053 -0.79773 -7.05519 -1.17268 -1.41855 
-7.05519 -1.17268 -0.79773 -7.05386 -2.31094 -1.64778 -7.05386 -2.31094 -0.5685 
-7.05386 -1.34226 -1.64778 -7.05386 -1.34226 -0.5685 -7.05252 -2.21644 -1.72106 
-7.05252 -2.21644 -0.49522 -7.05252 -1.43676 -1.72106 -7.05252 -1.43676 -0.49522 
-7.05115 -2.06958 -1.79406 -7.05115 -2.06958 -0.42223 -7.05115 -1.58362 -1.79406 
-7.05115 -1.58362 -0.42223 -7.04547 -2.40103 -1.56346 -7.04547 -2.40103 -0.65282 
-7.04547 -1.25217 -1.56346 -7.04547 -1.25217 -0.65282 -7.04189 -2.11689 -1.7848 
-7.04189 -2.11689 -0.43148 -7.04189 -1.53632 -1.7848 -7.04189 -1.53632 -0.43148 
-7.04047 -2.46245 -1.48198 -7.04047 -2.46245 -0.73431 -7.04047 -1.19076 -1.48198 
-7.04047 -1.19076 -0.73431 -7.03996 -2.56467 -1.10814 -7.03996 -1.08853 -1.10814 
-7.03819 -2.26121 -1.70668 -7.03819 -2.26121 -0.50961 -7.03819 -1.392 -1.70668 
-7.03819 -1.392 -0.50961 -7.038 -2.56253 -1.18433 -7.038 -2.56253 -1.03195 
-7.038 -1.09068 -1.18433 -7.038 -1.09068 -1.03195 -7.03679 -1.8266 -1.84909 
-7.03679 -1.8266 -0.36719 -7.03608 -2.35435 -1.62915 -7.03608 -2.35435 -0.58714 
-7.03608 -1.29885 -1.62915 -7.03608 -1.29885 -0.58714 -7.0359 -1.87573 -1.84828 
-7.0359 -1.87573 -0.36801 -7.0359 -1.77748 -1.84828 -7.0359 -1.77748 -0.36801 
-7.03394 -2.5565 -1.24988 -7.03394 -2.5565 -0.9664 -7.03394 -1.09671 -1.24988 
-7.03394 -1.09671 -0.9664 -7.03319 -1.92497 -1.84582 -7.03319 -1.92497 -0.37047 
-7.03319 -1.72823 -1.84582 -7.03319 -1.72823 -0.37047 -7.03101 -2.16349 -1.77391 
-7.03101 -2.16349 -0.44237 -7.03101 -1.48971 -1.77391 -7.03101 -1.48971 -0.44237 
-7.02887 -1.97374 -1.84158 -7.02887 -1.97374 -0.3747 -7.02887 -1.67946 -1.84158 
-7.02887 -1.67946 -0.3747 -7.02698 -2.54729 -1.31481 -7.02698 -2.54729 -0.90148 
-7.02698 -1.10592 -1.31481 -7.02698 -1.10592 -0.90148 -7.02458 -2.44048 -1.54222 
-7.02458 -2.44048 -0.67407 -7.02458 -1.21273 -1.54222 -7.02458 -1.21273 -0.67407 
-7.02229 -2.30516 -1.6906 -7.02229 -2.30516 -0.52568 -7.02229 -1.34805 -1.6906 
-7.02229 -1.34805 -0.52568 -7.02226 -2.02335 -1.83588 -7.02226 -2.02335 -0.3804 
-7.02226 -1.62985 -1.83588 -7.02226 -1.62985 -0.3804 -7.01852 -2.20929 -1.76142 
-7.01852 -2.20929 -0.45486 -7.01852 -1.44392 -1.76142 -7.01852 -1.44392 -0.45486 
-7.0174 -2.53396 -1.38076 -7.0174 -2.53396 -0.83552 -7.0174 -1.11924 -1.38076 
-7.0174 -1.11924 -0.83552 -7.01659 -2.39642 -1.60918 -7.01659 -2.39642 -0.6071 
-7.01659 -1.25679 -1.60918 -7.01659 -1.25679 -0.6071 -7.01454 -2.07128 -1.82824 
-7.01454 -2.07128 -0.38805 -7.01454 -1.58193 -1.82824 -7.01454 -1.58193 -0.38805 
-7.00503 -2.11885 -1.81896 -7.00503 -2.11885 -0.39732 -7.00503 -1.53436 -1.81896 
-7.00503 -1.53436 -0.39732 -7.00492 -2.3477 -1.67317 -7.00492 -2.3477 -0.54311 
-7.00492 -1.3055 -1.67317 -7.00492 -1.3055 -0.54311 -7.00481 -2.51737 -1.44546 
-7.00481 -2.51737 -0.77082 -7.00481 -1.13583 -1.44546 -7.00481 -1.13583 -0.77082 
-7.00445 -2.25416 -1.74736 -7.00445 -2.25416 -0.46892 -7.00445 -1.39905 -1.74736 
-7.00445 -1.39905 -0.46892 -6.99963 -1.8266 -1.88115 -6.99963 -1.8266 -0.33513 
-6.99849 -1.87591 -1.88051 -6.99849 -1.87591 -0.33577 -6.99849 -1.7773 -1.88051 
-6.99849 -1.7773 -0.33577 -6.99606 -2.43614 -1.58827 -6.99606 -2.43614 -0.62801 
-6.99606 -1.21707 -1.58827 -6.99606 -1.21707 -0.62801 -6.99581 -1.92509 -1.878 
-6.99581 -1.92509 -0.33829 -6.99581 -1.72812 -1.878 -6.99581 -1.72812 -0.33829 
-6.994 -2.16547 -1.80801 -6.994 -2.16547 -0.40827 -6.994 -1.48773 -1.80801 
-6.994 -1.48773 -0.40827 -6.99197 -2.6049 -1.14634 -6.99197 -2.6049 -1.06994 
-6.99197 -1.04831 -1.14634 -6.99197 -1.04831 -1.06994 -6.99076 -2.49733 -1.50669 
-6.99076 -2.49733 -0.70959 -6.99076 -1.15588 -1.50669 -6.99076 -1.15588 -0.70959 
-6.99076 -1.97499 -1.87411 -6.99076 -1.97499 -0.34218 -6.99076 -1.67821 -1.87411 
-6.99076 -1.67821 -0.34218 -6.98926 -2.60111 -1.21174 -6.98926 -2.60111 -1.00454 
-6.98926 -1.0521 -1.21174 -6.98926 -1.0521 -1.00454 -6.98885 -2.298 -1.73175 
-6.98885 -2.298 -0.48453 -6.98885 -1.35521 -1.73175 -6.98885 -1.35521 -0.48453 
-6.9858 -2.39013 -1.65343 -6.9858 -2.39013 -0.56285 -6.9858 -1.26308 -1.65343 
-6.9858 -1.26308 -0.56285 -6.98412 -2.02452 -1.86828 -6.98412 -2.02452 -0.348 
-6.98412 -1.62869 -1.86828 -6.98412 -1.62869 -0.348 -6.98399 -2.59378 -1.2772 
-6.98399 -2.59378 -0.93909 -6.98399 -1.05942 -1.2772 -6.98399 -1.05942 -0.93909 
-6.97815 -2.21644 -1.79542 -6.97815 -2.21644 -0.42086 -6.97815 -1.43676 -1.79542 
-6.97815 -1.43676 -0.42086 -6.97633 -2.583 -1.34141 -6.97633 -2.583 -0.87487 
-6.97633 -1.0702 -1.34141 -6.97633 -1.0702 -0.87487 -6.97607 -2.07259 -1.86071 
-6.97607 -2.07259 -0.35557 -6.97607 -1.58061 -1.86071 -6.97607 -1.58061 -0.35557 
-6.974 -2.47437 -1.56618 -6.974 -2.47437 -0.6501 -6.974 -1.17883 -1.56618 
-6.974 -1.17883 -0.6501 -6.97174 -2.34071 -1.71465 -6.97174 -2.34071 -0.50164 
-6.97174 -1.3125 -1.71465 -6.97174 -1.3125 -0.50164 -6.96654 -2.12007 -1.85132 
-6.96654 -2.12007 -0.36497 -6.96654 -1.53313 -1.85132 -6.96654 -1.53313 -0.36497 
-6.96555 -2.56841 -1.40705 -6.96555 -2.56841 -0.80923 -6.96555 -1.0848 -1.40705 
-6.96555 -1.0848 -0.80923 -6.96551 -2.43001 -1.63309 -6.96551 -2.43001 -0.58319 
-6.96551 -1.2232 -1.63309 -6.96551 -1.2232 -0.58319 -6.96377 -2.26121 -1.7811 
-6.96377 -2.26121 -0.43518 -6.96377 -1.392 -1.7811 -6.96377 -1.392 -0.43518 
-6.96093 -1.8266 -1.91135 -6.96093 -1.8266 -0.30493 -6.95973 -1.87596 -1.91072 
-6.95973 -1.87596 -0.30556 -6.95973 -1.77724 -1.91072 -6.95973 -1.77724 -0.30556 
-6.95605 -1.92591 -1.90881 -6.95605 -1.92591 -0.30747 -6.95605 -1.72729 -1.90881 
-6.95605 -1.72729 -0.30747 -6.95317 -2.38217 -1.69608 -6.95317 -2.38217 -0.5202 
-6.95317 -1.27103 -1.69608 -6.95317 -1.27103 -0.5202 -6.953 -2.55073 -1.46893 
-6.953 -2.55073 -0.74735 -6.953 -1.10247 -1.46893 -6.953 -1.10247 -0.74735 
-6.95217 -2.1718 -1.84049 -6.95217 -2.1718 -0.37579 -6.95217 -1.4814 -1.84049 
-6.95217 -1.4814 -0.37579 -6.95087 -1.97586 -1.90486 -6.95087 -1.97586 -0.31143 
-6.95087 -1.67735 -1.90486 -6.95087 -1.67735 -0.31143 -6.9477 -2.30516 -1.7652 
-6.9477 -2.30516 -0.45108 -6.9477 -1.34805 -1.7652 -6.9477 -1.34805 -0.45108 
-6.94443 -2.02519 -1.89877 -6.94443 -2.02519 -0.31751 -6.94443 -1.62802 -1.89877 
-6.94443 -1.62802 -0.31751 -6.94378 -2.46864 -1.61121 -6.94378 -2.46864 -0.60507 
-6.94378 -1.18457 -1.61121 -6.94378 -1.18457 -0.60507 -6.94259 -2.6431 -1.10814 
-6.94259 -1.01011 -1.10814 -6.94135 -2.64135 -1.17354 -6.94135 -2.64135 -1.04274 
-6.94135 -1.01185 -1.17354 -6.94135 -1.01185 -1.04274 -6.93795 -2.52966 -1.5297 
-6.93795 -2.52966 -0.68658 -6.93795 -1.12355 -1.5297 -6.93795 -1.12355 -0.68658 
-6.93765 -2.63611 -1.23867 -6.93765 -2.63611 -0.97761 -6.93765 -1.01709 -1.23867 
-6.93765 -1.01709 -0.97761 -6.93625 -2.0733 -1.89114 -6.93625 -2.0733 -0.32515 
-6.93625 -1.57991 -1.89114 -6.93625 -1.57991 -0.32515 -6.93605 -2.2225 -1.82747 
-6.93605 -2.2225 -0.38881 -6.93605 -1.43071 -1.82747 -6.93605 -1.43071 -0.38881 
-6.93319 -2.4223 -1.67609 -6.93319 -2.4223 -0.54019 -6.93319 -1.2309 -1.67609 
-6.93319 -1.2309 -0.54019 -6.93149 -2.62741 -1.30323 -6.93149 -2.62741 -0.91305 
-6.93149 -1.0258 -1.30323 -6.93149 -1.0258 -0.91305 -6.93026 -2.3477 -1.74783 
-6.93026 -2.3477 -0.46846 -6.93026 -1.3055 -1.74783 -6.93026 -1.3055 -0.46846 
-6.92319 -2.12551 -1.88231 -6.92319 -2.12551 -0.33397 -6.92319 -1.5277 -1.88231 
-6.92319 -1.5277 -0.33397 -6.92291 -2.61528 -1.36696 -6.92291 -2.61528 -0.84932 
-6.92291 -1.03793 -1.36696 -6.92291 -1.03793 -0.84932 -6.92114 -2.26726 -1.81298 
-6.92114 -2.26726 -0.4033 -6.92114 -1.38595 -1.81298 -6.92114 -1.38595 -0.4033 
-6.92081 -2.5055 -1.58819 -6.92081 -2.5055 -0.62809 -6.92081 -1.8266 -1.93961 
-6.92081 -1.8266 -0.27667 -6.92081 -1.14771 -1.58819 -6.92081 -1.14771 -0.62809 
-6.9185 -1.8766 -1.93965 -6.9185 -1.8766 -0.27664 -6.9185 -1.7766 -1.93965 
-6.9185 -1.7766 -0.27664 -6.9148 -1.92648 -1.9376 -6.9148 -1.92648 -0.27868 
-6.9148 -1.72672 -1.9376 -6.9148 -1.72672 -0.27868 -6.91195 -2.59977 -1.42958 
-6.91195 -2.59977 -0.7867 -6.91195 -1.05344 -1.42958 -6.91195 -1.05344 -0.7867 
-6.91184 -2.461 -1.65474 -6.91184 -2.461 -0.56154 -6.91184 -1.19221 -1.65474 
-6.91184 -1.19221 -0.56154 -6.91053 -2.39013 -1.7287 -6.91053 -2.39013 -0.48758 
-6.91053 -1.26308 -1.7287 -6.91053 -1.26308 -0.48758 -6.90973 -1.97611 -1.93347 
-6.90973 -1.97611 -0.28281 -6.90973 -1.6771 -1.93347 -6.90973 -1.6771 -0.28281 
-6.90891 -2.66518 -1.143 -6.90891 -2.66518 -1.07329 -6.90891 -0.98803 -1.143 
-6.90891 -0.98803 -1.07329 -6.90843 -2.17712 -1.87108 -6.90843 -2.17712 -0.3452 
-6.90843 -1.47609 -1.87108 -6.90843 -1.47609 -0.3452 -6.90635 -2.66156 -1.20834 
-6.90635 -2.66156 -1.00795 -6.90635 -0.99165 -1.20834 -6.90635 -0.99165 -1.00795 
-6.90487 -2.31094 -1.79676 -6.90487 -2.31094 -0.41952 -6.90487 -1.34226 -1.79676 
-6.90487 -1.34226 -0.41952 -6.90329 -2.02536 -1.92728 -6.90329 -2.02536 -0.289 
-6.90329 -1.62785 -1.92728 -6.90329 -1.62785 -0.289 -6.90133 -2.65442 -1.27346 
-6.90133 -2.65442 -0.94283 -6.90133 -0.99879 -1.27346 -6.90133 -0.99879 -0.94283 
-6.89864 -2.58095 -1.49082 -6.89864 -2.58095 -0.72546 -6.89864 -1.07226 -1.49082 
-6.89864 -1.07226 -0.72546 -6.89386 -2.64384 -1.33765 -6.89386 -2.64384 -0.87863 
-6.89386 -1.00936 -1.33765 -6.89386 -1.00936 -0.87863 -6.89233 -2.22743 -1.85748 
-6.89233 -2.22743 -0.3588 -6.89233 -1.42578 -1.85748 -6.89233 -1.42578 -0.3588 
-6.89155 -2.0781 -1.92039 -6.89155 -2.0781 -0.29589 -6.89155 -1.57511 -1.92039 
-6.89155 -1.57511 -0.29589 -6.89019 -2.43001 -1.70841 -6.89019 -2.43001 -0.50787 
-6.89019 -1.2232 -1.70841 -6.89019 -1.2232 -0.50787 -6.88917 -2.49816 -1.63207 
-6.88917 -2.49816 -0.58421 -6.88917 -1.15504 -1.63207 -6.88917 -1.15504 -0.58421 
-6.88624 -2.35435 -1.77899 -6.88624 -2.35435 -0.4373 -6.88624 -1.29885 -1.77899 
-6.88624 -1.29885 -0.4373 -6.88388 -2.62956 -1.40186 -6.88388 -2.62956 -0.81442 
-6.88388 -1.02365 -1.40186 -6.88388 -1.02365 -0.81442 -6.88304 -2.5589 -1.55043 
-6.88304 -2.5589 -0.66585 -6.88304 -1.09431 -1.55043 -6.88304 -1.09431 -0.66585 
-6.87934 -1.8266 -1.96587 -6.87934 -1.8266 -0.25041 -6.87824 -2.13009 -1.91109 
-6.87824 -2.13009 -0.3052 -6.87824 -1.52312 -1.91109 -6.87824 -1.52312 -0.3052 
-6.87712 -2.27206 -1.84268 -6.87712 -2.27206 -0.3736 -6.87712 -1.38115 -1.84268 
-6.87712 -1.38115 -0.3736 -6.87692 -1.87666 -1.96585 -6.87692 -1.87666 -0.25043 
-6.87692 -1.77655 -1.96585 -6.87692 -1.77655 -0.25043 -6.87492 -2.68696 -1.10814 
-6.87492 -0.96624 -1.10814 -6.87368 -2.68488 -1.17775 -6.87368 -2.68488 -1.03853 
-6.87368 -0.96833 -1.17775 -6.87368 -0.96833 -1.03853 -6.873 -1.92682 -1.96379 
-6.873 -1.92682 -0.25249 -6.873 -1.72638 -1.96379 -6.873 -1.72638 -0.25249 
-6.87159 -2.61217 -1.4638 -6.87159 -2.61217 -0.75248 -6.87159 -1.04104 -1.4638 
-6.87159 -1.04104 -0.75248 -6.86967 -2.67945 -1.24305 -6.86967 -2.67945 -0.97323 
-6.86967 -0.97376 -1.24305 -6.86967 -0.97376 -0.97323 -6.8683 -2.46864 -1.68668 
-6.8683 -2.46864 -0.5296 -6.8683 -1.18457 -1.68668 -6.8683 -1.18457 -0.5296 
-6.8678 -1.97649 -1.95959 -6.8678 -1.97649 -0.2567 -6.8678 -1.67671 -1.95959 
-6.8678 -1.67671 -0.2567 -6.86628 -2.39642 -1.7595 -6.86628 -2.39642 -0.45678 
-6.86628 -1.25679 -1.7595 -6.86628 -1.25679 -0.45678 -6.86524 -2.53371 -1.60814 
-6.86524 -2.53371 -0.60814 -6.86524 -1.1195 -1.60814 -6.86524 -1.1195 -0.60814 
-6.86347 -2.67035 -1.30777 -6.86347 -2.67035 -0.90851 -6.86347 -0.98286 -1.30777 
-6.86347 -0.98286 -0.90851 -6.86341 -2.18118 -1.8994 -6.86341 -2.18118 -0.31688 
-6.86341 -1.47203 -1.8994 -6.86341 -1.47203 -0.31688 -6.85945 -2.31624 -1.82648 
-6.85945 -2.31624 -0.3898 -6.85945 -1.33697 -1.82648 -6.85945 -1.33697 -0.3898 
-6.85696 -2.59142 -1.52439 -6.85696 -2.59142 -0.69189 -6.85696 -1.06179 -1.52439 
-6.85696 -1.06179 -0.69189 -6.85668 -2.02879 -1.95525 -6.85668 -2.02879 -0.26103 
-6.85668 -1.62442 -1.95525 -6.85668 -1.62442 -0.26103 -6.85447 -2.65775 -1.37242 
-6.85447 -2.65775 -0.84386 -6.85447 -0.99546 -1.37242 -6.85447 -0.99546 -0.84386 
-6.84711 -2.23122 -1.88537 -6.84711 -2.23122 -0.33091 -6.84711 -1.42199 -1.88537 
-6.84711 -1.42199 -0.33091 -6.84536 -2.43614 -1.73897 -6.84536 -2.43614 -0.47731 
-6.84536 -1.21707 -1.73897 -6.84536 -1.21707 -0.47731 -6.84528 -2.5055 -1.66371 
-6.84528 -2.5055 -0.55257 -6.84528 -1.14771 -1.66371 -6.84528 -1.14771 -0.55257 
-6.84459 -2.08147 -1.94794 -6.84459 -2.08147 -0.26834 -6.84459 -1.57173 -1.94794 
-6.84459 -1.57173 -0.26834 -6.84331 -2.64147 -1.4359 -6.84331 -2.64147 -0.78038 
-6.84331 -1.01173 -1.4359 -6.84331 -1.01173 -0.78038 -6.84046 -2.35942 -1.80833 
-6.84046 -2.35942 -0.40795 -6.84046 -1.29378 -1.80833 -6.84046 -1.29378 -0.40795 
-6.8401 -2.56755 -1.583 -6.8401 -2.56755 -0.63328 -6.8401 -1.08565 -1.583 
-6.8401 -1.08565 -0.63328 -6.83914 -2.70649 -1.143 -6.83914 -2.70649 -1.07329 
-6.83914 -0.94672 -1.143 -6.83914 -0.94672 -1.07329 -6.83702 -2.70214 -1.21231 
-6.83702 -2.70214 -1.00397 -6.83702 -0.95106 -1.21231 -6.83702 -0.95106 -1.00397 
-6.83663 -1.8266 -1.99006 -6.83663 -1.8266 -0.22622 -6.83389 -1.87683 -1.99009 
-6.83389 -1.87683 -0.22619 -6.83389 -1.77638 -1.99009 -6.83389 -1.77638 -0.22619 
-6.83183 -2.69473 -1.27738 -6.83183 -2.69473 -0.9389 -6.83183 -0.95848 -1.27738 
-6.83183 -0.95848 -0.9389 -6.83077 -2.13366 -1.93819 -6.83077 -2.13366 -0.27809 
-6.83077 -1.51954 -1.93819 -6.83077 -1.51954 -0.27809 -6.83041 -2.27621 -1.87068 
-6.83041 -2.27621 -0.34561 -6.83041 -1.377 -1.87068 -6.83041 -1.377 -0.34561 
-6.82996 -1.92692 -1.9879 -6.82996 -1.92692 -0.22839 -6.82996 -1.72628 -1.9879 
-6.82996 -1.72628 -0.22839 -6.82957 -2.62226 -1.49715 -6.82957 -2.62226 -0.71913 
-6.82957 -1.03095 -1.49715 -6.82957 -1.03095 -0.71913 -6.82352 -2.68401 -1.3423 
-6.82352 -2.68401 -0.87398 -6.82352 -0.9692 -1.3423 -6.82352 -0.9692 -0.87398 
-6.82328 -2.47437 -1.7169 -6.82328 -2.47437 -0.49938 -6.82328 -1.17883 -1.7169 
-6.82328 -1.17883 -0.49938 -6.82055 -2.40103 -1.78838 -6.82055 -2.40103 -0.42791 
-6.82055 -1.25217 -1.78838 -6.82055 -1.25217 -0.42791 -6.81994 -1.97949 -1.98556 
-6.81994 -1.97949 -0.23072 -6.81994 -1.67372 -1.98556 -6.81994 -1.67372 -0.23072 
-6.81559 -2.18463 -1.92606 -6.81559 -2.18463 -0.29022 -6.81559 -1.46858 -1.92606 
-6.81559 -1.46858 -0.29022 -6.81382 -2.59961 -1.55672 -6.81382 -2.59961 -0.65956 
-6.81382 -1.05359 -1.55672 -6.81382 -1.05359 -0.65956 -6.81333 -2.66937 -1.4064 
-6.81333 -2.66937 -0.80988 -6.81333 -0.98384 -1.4064 -6.81333 -0.98384 -0.80988 
-6.81255 -2.32007 -1.85406 -6.81255 -2.32007 -0.36222 -6.81255 -1.33314 -1.85406 
-6.81255 -1.33314 -0.36222 -6.80861 -2.03162 -1.98071 -6.80861 -2.03162 -0.23557 
-6.80861 -1.62159 -1.98071 -6.80861 -1.62159 -0.23557 -6.80752 -2.5589 -1.62595 
-6.80752 -2.5589 -0.59033 -6.80752 -1.09431 -1.62595 -6.80752 -1.09431 -0.59033 
-6.80323 -2.72558 -1.10814 -6.80323 -0.92763 -1.10814 -6.80218 -2.72341 -1.17752 
-6.80218 -2.72341 -1.03876 -6.80218 -0.92979 -1.17752 -6.80218 -0.92979 -1.03876 
-6.80134 -2.65099 -1.46898 -6.80134 -2.65099 -0.7473 -6.80134 -1.00222 -1.46898 
-6.80134 -1.00222 -0.7473 -6.80053 -2.23386 -1.91105 -6.80053 -2.23386 -0.30523 
-6.80053 -1.41934 -1.91105 -6.80053 -1.41934 -0.30523 -6.79931 -2.44048 -1.76749 
-6.79931 -2.44048 -0.4488 -6.79931 -1.21273 -1.76749 -6.79931 -1.21273 -0.4488 
-6.79902 -2.71692 -1.24657 -6.79902 -2.71692 -0.96971 -6.79902 -0.93628 -1.24657 
-6.79902 -0.93628 -0.96971 -6.79591 -2.08435 -1.97306 -6.79591 -2.08435 -0.24322 
-6.79591 -1.56885 -1.97306 -6.79591 -1.56885 -0.24322 -6.79356 -2.36269 -1.83557 
-6.79356 -2.36269 -0.38071 -6.79356 -1.29052 -1.83557 -6.79356 -1.29052 -0.38071 
-6.79279 -1.8266 -2.01213 -6.79279 -1.8266 -0.20415 -6.79155 -2.70795 -1.3118 
-6.79155 -2.70795 -0.90448 -6.79155 -0.94525 -1.3118 -6.79155 -0.94525 -0.90448 
-6.78994 -1.87688 -2.01208 -6.78994 -1.87688 -0.2042 -6.78994 -1.77633 -2.01208 
-6.78994 -1.77633 -0.2042 -6.7868 -2.52966 -1.68085 -6.7868 -2.52966 -0.53543 
-6.7868 -1.12355 -1.68085 -6.7868 -1.12355 -0.53543 -6.78646 -2.62981 -1.52936 
-6.78646 -2.62981 -0.68692 -6.78646 -1.0234 -1.52936 -6.78646 -1.0234 -0.68692 
-6.78353 -2.27869 -1.89596 -6.78353 -2.27869 -0.32033 -6.78353 -1.37452 -1.89596 
-6.78353 -1.37452 -0.32033 -6.78221 -2.69512 -1.37613 -6.78221 -2.69512 -0.84015 
-6.78221 -0.95809 -1.37613 -6.78221 -0.95809 -0.84015 -6.78191 -2.13632 -1.96281 
-6.78191 -2.13632 -0.25347 -6.78191 -1.51689 -1.96281 -6.78191 -1.51689 -0.25347 
-6.78149 -2.59142 -1.59987 -6.78149 -2.59142 -0.61642 -6.78149 -1.06179 -1.59987 
-6.78149 -1.06179 -0.61642 -6.78079 -1.92943 -2.01188 -6.78079 -1.92943 -0.2044 
-6.78079 -1.72378 -2.01188 -6.78079 -1.72378 -0.2044 -6.77348 -2.40395 -1.81525 
-6.77348 -2.40395 -0.40103 -6.77348 -1.24925 -1.81525 -6.77348 -1.24925 -0.40103 
-6.77104 -2.67846 -1.43929 -6.77104 -2.67846 -0.777 -6.77104 -0.97474 -1.43929 
-6.77104 -0.97474 -0.777 -6.77045 -1.98199 -2.00906 -6.77045 -1.98199 -0.20722 
-6.77045 -1.67122 -2.00906 -6.77045 -1.67122 -0.20722 -6.76788 -2.18635 -1.94984 
-6.76788 -2.18635 -0.26644 -6.76788 -1.46686 -1.94984 -6.76788 -1.46686 -0.26644 
-6.7652 -2.32257 -1.87888 -6.7652 -2.32257 -0.3374 -6.7652 -1.33063 -1.87888 
-6.7652 -1.33063 -0.3374 -6.76462 -2.74272 -1.14301 -6.76462 -2.74272 -1.07327 
-6.76462 -0.91048 -1.14301 -6.76462 -0.91048 -1.07327 -6.76378 -2.49733 -1.73367 
-6.76378 -2.49733 -0.48261 -6.76378 -1.15588 -1.73367 -6.76378 -1.15588 -0.48261 
-6.7625 -2.73837 -1.21232 -6.7625 -2.73837 -1.00396 -6.7625 -0.91483 -1.21232 
-6.7625 -0.91483 -1.00396 -6.75979 -2.72918 -1.28044 -6.75979 -2.72918 -0.93584 
-6.75979 -0.92403 -1.28044 -6.75979 -0.92403 -0.93584 -6.75923 -2.03384 -2.00358 
-6.75923 -2.03384 -0.2127 -6.75923 -1.61936 -2.00358 -6.75923 -1.61936 -0.2127 
-6.75808 -2.65807 -1.50099 -6.75808 -2.65807 -0.71529 -6.75808 -0.99513 -1.50099 
-6.75808 -0.99513 -0.71529 -6.75425 -2.62226 -1.57247 -6.75425 -2.62226 -0.64381 
-6.75425 -1.03095 -1.57247 -6.75425 -1.03095 -0.64381 -6.75271 -2.23535 -1.93445 
-6.75271 -2.23535 -0.28183 -6.75271 -1.41785 -1.93445 -6.75271 -1.41785 -0.28183 
-6.75129 -2.71808 -1.34526 -6.75129 -2.71808 -0.87102 -6.75129 -0.93512 -1.34526 
-6.75129 -0.93512 -0.87102 -6.74792 -2.58095 -1.64154 -6.74792 -2.58095 -0.57474 
-6.74792 -1.8266 -2.03202 -6.74792 -1.8266 -0.18426 -6.74792 -1.07226 -1.64154 
-6.74792 -1.07226 -0.57474 -6.74621 -2.08651 -1.99544 -6.74621 -2.08651 -0.22084 
-6.74621 -1.5667 -1.99544 -6.74621 -1.5667 -0.22084 -6.74591 -2.36496 -1.85998 
-6.74591 -2.36496 -0.3563 -6.74591 -1.28825 -1.85998 -6.74591 -1.28825 -0.3563 
-6.74092 -2.70308 -1.40923 -6.74092 -2.70308 -0.80705 -6.74092 -0.95013 -1.40923 
-6.73967 -1.87919 -2.0339 -6.73967 -1.87919 -0.18238 -6.73967 -1.77402 -2.0339 
-6.73967 -1.77402 -0.18238 -6.73907 -2.46245 -1.78338 -6.73907 -2.46245 -0.4329 
-6.73907 -1.19076 -1.78338 -6.73907 -1.19076 -0.4329 -6.73518 -2.28008 -1.91901 
-6.73518 -2.28008 -0.29728 -6.73518 -1.37313 -1.91901 -6.73518 -1.37313 -0.29728 
-6.73303 -2.13706 -1.98469 -6.73303 -2.13706 -0.23159 -6.73303 -1.51615 -1.98469 
-6.73303 -1.51615 -0.23159 -6.73037 -1.93162 -2.03315 -6.73037 -1.93162 -0.18313 
-6.73037 -1.72158 -2.03315 -6.73037 -1.72158 -0.18313 -6.72876 -2.68433 -1.47167 
-6.72876 -2.68433 -0.74462 -6.72876 -0.96887 -1.47167 -6.72607 -2.65099 -1.54425 
-6.72607 -2.65099 -0.67204 -6.72607 -1.00222 -1.54425 -6.72607 -1.00222 -0.67204 
-6.72602 -2.55073 -1.69591 -6.72602 -2.55073 -0.52038 -6.72602 -1.10247 -1.69591 
-6.72602 -1.10247 -0.52038 -6.72568 -2.75939 -1.10814 -6.72568 -0.89382 -1.10814 
-6.7248 -2.75712 -1.17777 -6.7248 -2.75712 -1.03851 -6.7248 -0.89608 -1.17777 
-6.72296 -2.75018 -1.24612 -6.72296 -2.75018 -0.97016 -6.72296 -0.90303 -1.24612 
-6.72089 -2.61217 -1.6145 -6.72089 -2.61217 -0.60178 -6.72089 -1.04104 -1.6145 
-6.72089 -1.04104 -0.60178 -6.72003 -1.98376 -2.02978 -6.72003 -1.98376 -0.1865 
-6.72003 -1.66945 -2.02978 -6.72003 -1.66945 -0.1865 -6.71943 -2.73887 -1.31382 
-6.71943 -2.73887 -0.90246 -6.71943 -0.91433 -1.31382 -6.71876 -2.187 -1.97135 
-6.71876 -2.187 -0.24493 -6.71876 -1.4662 -1.97135 -6.71876 -1.4662 -0.24493 
-6.7167 -2.32365 -1.90149 -6.7167 -2.32365 -0.31479 -6.7167 -1.32955 -1.90149 
-6.7167 -1.32955 -0.31479 -6.71118 -2.42366 -1.83191 -6.71118 -2.42366 -0.38437 
-6.71118 -1.22954 -1.83191 -6.71118 -1.22954 -0.38437 -6.70976 -2.72569 -1.37824 
-6.70976 -2.72569 -0.83804 -6.70976 -0.92752 -1.37824 -6.70868 -2.03545 -2.0238 
-6.70868 -2.03545 -0.19248 -6.70868 -1.61776 -2.0238 -6.70868 -1.61776 -0.19248 
-6.70379 -2.23568 -1.95551 -6.70379 -2.23568 -0.26077 -6.70379 -1.41752 -1.95551 
-6.70379 -1.41752 -0.26077 -6.70256 -2.51737 -1.74771 -6.70256 -2.51737 -0.46857 
-6.70256 -1.13583 -1.74771 -6.70256 -1.13583 -0.46857 -6.70212 -1.8266 -2.04969 
-6.70212 -1.8266 -0.1666 -6.69856 -2.70852 -1.44147 -6.69856 -2.70852 -0.77481 
-6.69856 -0.94468 -1.44147 -6.69638 -2.67846 -1.51394 -6.69638 -2.67846 -0.70234 
-6.69638 -0.97474 -1.51394 -6.69636 -2.08655 -2.01522 -6.69636 -2.08655 -0.20107 
-6.69636 -1.56666 -2.01522 -6.69636 -1.56666 -0.20107 -6.69367 -1.87923 -2.0512 
-6.69367 -1.87923 -0.16508 -6.69367 -1.77398 -2.0512 -6.69367 -1.77398 -0.16508 
-6.693 -2.64147 -1.58622 -6.693 -2.64147 -0.63006 -6.693 -1.01173 -1.58622 
-6.68667 -2.59977 -1.65485 -6.68667 -2.59977 -0.56143 -6.68667 -1.05344 -1.65485 
-6.68667 -1.05344 -0.56143 -6.68604 -2.77311 -1.14301 -6.68604 -2.77311 -1.07328 
-6.68599 -2.28022 -1.93961 -6.68599 -2.28022 -0.27667 -6.68599 -1.37298 -1.93961 
-6.68599 -1.37298 -0.27667 -6.6847 -2.76856 -1.21139 -6.6847 -2.76856 -1.00489 
-6.6847 -0.88465 -1.21139 -6.68402 -1.93191 -2.0501 -6.68402 -1.93191 -0.16618 
-6.68402 -1.72129 -2.0501 -6.68402 -1.72129 -0.16618 -6.6831 -2.13691 -2.00406 
-6.6831 -2.13691 -0.21222 -6.6831 -1.5163 -2.00406 -6.6831 -1.5163 -0.21222 
-6.68286 -2.38367 -1.87547 -6.68286 -2.38367 -0.34081 -6.68286 -1.26954 -1.87547 
-6.68286 -1.26954 -0.34081 -6.68203 -2.75948 -1.27953 -6.68203 -2.75948 -0.93675 
-6.68203 -0.89372 -1.27953 -6.67808 -2.74598 -1.34662 -6.67808 -2.74598 -0.86966 
-6.67808 -0.90722 -1.34662 -6.67564 -2.48053 -1.79809 -6.67564 -2.48053 -0.41819 
-6.67564 -1.17268 -1.79809 -6.67564 -1.17268 -0.41819 -6.67346 -1.98405 -2.04634 
-6.67346 -1.98405 -0.16995 -6.67346 -1.66916 -2.04634 -6.67346 -1.66916 -0.16995 
-6.66893 -2.18639 -1.99037 -6.66893 -2.18639 -0.22592 -6.66893 -1.46682 -1.99037 
-6.66893 -1.46682 -0.22592 -6.66756 -2.73059 -1.41047 -6.66756 -2.73059 -0.80581 
-6.66756 -0.92261 -1.41047 -6.66632 -2.70308 -1.48383 -6.66632 -2.70308 -0.73245 
-6.66632 -0.95013 -1.48383 -6.66415 -2.56841 -1.70845 -6.66415 -2.56841 -0.50783 
-6.66415 -1.0848 -1.70845 -6.66415 -1.0848 -0.50783 -6.66349 -2.66937 -1.55624 
-6.66349 -2.66937 -0.66005 -6.66349 -0.98384 -1.55624 -6.66117 -2.03687 -2.03992 
-6.66117 -2.03687 -0.17636 -6.66117 -1.61634 -2.03992 -6.66117 -1.61634 -0.17636 
-6.65896 -2.62956 -1.62678 -6.65896 -2.62956 -0.5895 -6.65896 -1.02365 -1.62678 
-6.65552 -1.8266 -2.06508 -6.65552 -1.8266 -0.1512 -6.65391 -2.23485 -1.97417 
-6.65391 -2.23485 -0.24212 -6.65391 -1.41835 -1.97417 -6.65391 -1.41835 -0.24212 
-6.65268 -2.34111 -1.91601 -6.65268 -2.34111 -0.30027 -6.65268 -1.31209 -1.91601 
-6.65268 -1.31209 -0.30027 -6.64862 -2.08789 -2.03087 -6.64862 -2.08789 -0.18542 
-6.64862 -1.56531 -2.03087 -6.64862 -1.56531 -0.18542 -6.6473 -2.44066 -1.84528 
-6.6473 -2.44066 -0.371 -6.6473 -1.21255 -1.84528 -6.6473 -1.21255 -0.371 
-6.64661 -1.87935 -2.06629 -6.64661 -1.87935 -0.14999 -6.64661 -1.77385 -2.06629 
-6.64661 -1.77385 -0.14999 -6.64632 -2.78629 -1.10814 -6.64566 -2.78404 -1.17659 
-6.64566 -2.78404 -1.03969 -6.64369 -2.77729 -1.24472 -6.64369 -2.77729 -0.97156 
-6.64369 -0.87591 -1.24472 -6.6404 -2.76609 -1.31221 -6.6404 -2.76609 -0.90407 
-6.6404 -0.88711 -1.31221 -6.63786 -2.53396 -1.7603 -6.63786 -2.53396 -0.45598 
-6.63786 -1.11924 -1.7603 -6.63786 -1.11924 -0.45598 -6.63689 -1.93195 -2.06475 
-6.63689 -1.93195 -0.15153 -6.63689 -1.72126 -2.06475 -6.63689 -1.72126 -0.15153 
-6.63583 -2.75048 -1.37874 -6.63583 -2.75048 -0.83754 -6.63583 -0.90272 -1.37874 
-6.63534 -2.72569 -1.45267 -6.63534 -2.72569 -0.76362 -6.63534 -0.92752 -1.45267 
-6.63498 -2.13838 -2.0192 -6.63498 -2.13838 -0.19708 -6.63498 -1.51482 -2.0192 
-6.63498 -1.51482 -0.19708 -6.63322 -2.69512 -1.52511 -6.63322 -2.69512 -0.69117 
-6.63322 -0.95809 -1.52511 -6.62952 -2.65775 -1.59738 -6.62952 -2.65775 -0.6189 
-6.62952 -0.99546 -1.59738 -6.62529 -1.98509 -2.06064 -6.62529 -1.98509 -0.15564 
-6.62529 -1.66812 -2.06064 -6.62529 -1.66812 -0.15564 -6.62405 -2.61528 -1.66582 
-6.62405 -2.61528 -0.55046 -6.62405 -1.03793 -1.66582 -6.6213 -2.29678 -1.95275 
-6.6213 -2.29678 -0.26353 -6.6213 -1.35642 -1.95275 -6.6213 -1.35642 -0.26353 
-6.62059 -2.18773 -2.00501 -6.62059 -2.18773 -0.21127 -6.62059 -1.46548 -2.00501 
-6.62059 -1.46548 -0.21127 -6.61786 -2.39967 -1.88774 -6.61786 -2.39967 -0.32854 
-6.61786 -1.25353 -1.88774 -6.61786 -1.25353 -0.32854 -6.61292 -2.03775 -2.05369 
-6.61292 -2.03775 -0.16259 -6.61292 -1.61545 -2.05369 -6.61292 -1.61545 -0.16259 
-6.61137 -2.79522 -1.14285 -6.61137 -2.79522 -1.07344 -6.6103 -2.49588 -1.80958 
-6.6103 -2.49588 -0.4067 -6.6103 -1.15733 -1.80958 -6.6103 -1.15733 -0.4067 
-6.61004 -2.79068 -1.21122 -6.61004 -2.79068 -1.00507 -6.60822 -1.8266 -2.07817 
-6.60822 -1.8266 -0.13811 -6.6074 -2.78163 -1.27928 -6.6074 -2.78163 -0.937 
-6.60371 -2.74598 -1.42098 -6.60371 -2.74598 -0.7953 -6.60371 -0.90722 -1.42098 
-6.60345 -2.76815 -1.34636 -6.60345 -2.76815 -0.86992 -6.60345 -0.88506 -1.34636 
-6.60236 -2.71808 -1.4942 -6.60236 -2.71808 -0.72209 -6.60236 -0.93512 -1.4942 
-6.59988 -2.08878 -2.0442 -6.59988 -2.08878 -0.17208 -6.59988 -1.56442 -2.0442 
-6.59988 -1.56442 -0.17208 -6.59939 -2.68401 -1.56643 -6.59939 -2.68401 -0.64985 
-6.59939 -0.9692 -1.56643 -6.59912 -1.87939 -2.07897 -6.59912 -1.87939 -0.13731 
-6.59912 -1.77381 -2.07897 -6.59912 -1.77381 -0.13731 -6.59851 -2.583 -1.71924 
-6.59851 -2.583 -0.49704 -6.59851 -1.0702 -1.71924 -6.59475 -2.64384 -1.63676 
-6.59475 -2.64384 -0.57952 -6.59475 -1.00936 -1.63676 -6.58798 -1.93256 -2.07724 
-6.58798 -1.93256 -0.13904 -6.58798 -1.72065 -2.07724 -6.58798 -1.72065 -0.13904 
-6.58733 -2.3562 -1.9268 -6.58733 -2.3562 -0.28948 -6.58733 -1.29701 -1.9268 
-6.58733 -1.29701 -0.28948 -6.58618 -2.13906 -2.03202 -6.58618 -2.13906 -0.18426 
-6.58618 -1.51414 -2.03202 -6.58618 -1.51414 -0.18426 -6.58311 -2.24276 -1.99095 
-6.58311 -2.24276 -0.22534 -6.58311 -1.41044 -1.99095 -6.58311 -1.41044 -0.22534 
-6.58214 -2.45486 -1.8553 -6.58214 -2.45486 -0.36098 -6.58214 -1.19835 -1.8553 
-6.58214 -1.19835 -0.36098 -6.57631 -2.80407 -1.10814 -6.57618 -1.98567 -2.07261 
-6.57618 -1.98567 -0.14367 -6.57618 -1.66753 -2.07261 -6.57618 -1.66753 -0.14367 
-6.57581 -2.80172 -1.17746 -6.57581 -2.80172 -1.03882 -6.57364 -2.79491 -1.24576 
-6.57364 -2.79491 -0.97052 -6.5719 -2.54729 -1.76988 -6.5719 -2.54729 -0.4464 
-6.5719 -1.10592 -1.76988 -6.57091 -2.73887 -1.46234 -6.57091 -2.73887 -0.75394 
-6.57091 -0.91433 -1.46234 -6.5705 -2.78354 -1.3134 -6.5705 -2.78354 -0.90288 
-6.5693 -2.76609 -1.38331 -6.5693 -2.76609 -0.83297 -6.5693 -0.88711 -1.38331 
-6.56889 -2.70795 -1.53445 -6.56889 -2.70795 -0.68183 -6.56889 -0.94525 -1.53445 
-6.56486 -2.67035 -1.60638 -6.56486 -2.67035 -0.6099 -6.56486 -0.98286 -1.60638 
-6.56404 -2.03811 -2.06509 -6.56404 -2.03811 -0.1512 -6.56404 -1.6151 -2.06509 
-6.56404 -1.6151 -0.1512 -6.56033 -2.62741 -1.6744 -6.56033 -2.62741 -0.54188 
-6.56033 -1.8266 -2.08893 -6.56033 -1.8266 -0.12736 -6.56033 -1.0258 -1.6744 
-6.55216 -2.41277 -1.89647 -6.55216 -2.41277 -0.31981 -6.55216 -1.24044 -1.89647 
-6.55216 -1.24044 -0.31981 -6.55082 -2.08906 -2.05507 -6.55082 -2.08906 -0.16121 
-6.55082 -1.56415 -2.05507 -6.55082 -1.56415 -0.16121 -6.54977 -2.30371 -1.9674 
-6.54977 -2.30371 -0.24888 -6.54977 -1.3495 -1.9674 -6.54977 -1.3495 -0.24888 
-6.54969 -1.87983 -2.08954 -6.54969 -1.87983 -0.12674 -6.54969 -1.77338 -2.08954 
-6.54969 -1.77338 -0.12674 -6.54908 -2.1946 -2.01961 -6.54908 -2.1946 -0.19667 
-6.54908 -1.4586 -2.01961 -6.54908 -1.4586 -0.19667 -6.54435 -2.5083 -1.81751 
-6.54435 -2.5083 -0.39877 -6.54435 -1.14491 -1.81751 -6.54038 -2.81053 -1.14285 
-6.54038 -2.81053 -1.07344 -6.53971 -2.80578 -1.21191 -6.53971 -2.80578 -1.00438 
-6.53852 -1.93289 -2.08726 -6.53852 -1.93289 -0.12902 -6.53852 -1.72031 -2.08726 
-6.53852 -1.72031 -0.12902 -6.53753 -2.72918 -1.50269 -6.53753 -2.72918 -0.71359 
-6.53753 -0.92403 -1.50269 -6.53705 -2.79663 -1.27995 -6.53705 -2.79663 -0.93633 
-6.53662 -2.75948 -1.42494 -6.53662 -2.75948 -0.79134 -6.53662 -0.89372 -1.42494 
-6.53637 -2.78163 -1.3503 -6.53637 -2.78163 -0.86598 -6.53448 -2.69473 -1.57474 
-6.53448 -2.69473 -0.64154 -6.53448 -0.95848 -1.57474 -6.53429 -2.59378 -1.72689 
-6.53429 -2.59378 -0.48939 -6.53429 -1.05942 -1.72689 -6.53055 -2.65442 -1.64423 
-6.53055 -2.65442 -0.57205 -6.53055 -0.99879 -1.64423 -6.52683 -1.98564 -2.0821 
-6.52683 -1.98564 -0.13418 -6.52683 -1.66756 -2.0821 -6.52683 -1.66756 -0.13418 
-6.51599 -2.46621 -1.86192 -6.51599 -2.46621 -0.35436 -6.51599 -1.187 -1.86192 
-6.51599 -1.187 -0.35436 -6.51481 -2.36244 -1.93911 -6.51481 -2.36244 -0.27718 
-6.51481 -1.29077 -1.93911 -6.51481 -1.29077 -0.27718 -6.51466 -2.03793 -2.07407 
-6.51466 -2.03793 -0.14222 -6.51466 -1.61528 -2.07407 -6.51466 -1.61528 -0.14222 
-6.51381 -2.14459 -2.04452 -6.51381 -2.14459 -0.17176 -6.51381 -1.50862 -2.04452 
-6.51381 -1.50862 -0.17176 -6.51197 -1.8266 -2.09732 -6.51197 -1.8266 -0.11896 
-6.51113 -2.24844 -2.003 -6.51113 -2.24844 -0.21329 -6.51113 -1.40476 -2.003 
-6.51113 -1.40476 -0.21329 -6.50697 -2.5565 -1.77685 -6.50697 -2.5565 -0.43944 
-6.50697 -1.09671 -1.77685 -6.50452 -2.81686 -1.10814 -6.50418 -2.81449 -1.17728 
-6.50418 -2.81449 -1.039 -6.50366 -2.71692 -1.54192 -6.50366 -2.71692 -0.67436 
-6.50366 -0.93628 -1.54192 -6.50321 -2.75018 -1.46587 -6.50321 -2.75018 -0.75041 
-6.50321 -0.90303 -1.46587 -6.50318 -2.80739 -1.24609 -6.50318 -2.80739 -0.97019 
-6.50285 -2.79491 -1.31655 -6.50285 -2.79491 -0.89973 -6.50181 -2.77729 -1.38659 
-6.50181 -2.77729 -0.82969 -6.50118 -1.87986 -2.09743 -6.50118 -1.87986 -0.11886 
-6.50118 -1.77334 -2.09743 -6.50118 -1.77334 -0.11886 -6.50014 -2.67945 -1.61257 
-6.50014 -2.67945 -0.60371 -6.50014 -0.97376 -1.61257 -6.49576 -2.63611 -1.68055 
-6.49576 -2.63611 -0.53573 -6.49576 -1.01709 -1.68055 -6.48971 -1.93316 -2.09463 
-6.48971 -1.93316 -0.12166 -6.48971 -1.72004 -2.09463 -6.48971 -1.72004 -0.12166 
-6.47906 -2.41768 -1.90669 -6.47906 -2.41768 -0.3096 -6.47906 -1.23553 -1.90669 
-6.47906 -1.23553 -0.3096 -6.47901 -2.51621 -1.82333 -6.47901 -2.51621 -0.39295 
-6.47901 -1.13699 -1.82333 -6.47791 -2.09377 -2.06518 -6.47791 -2.09377 -0.1511 
-6.47791 -1.55944 -2.06518 -6.47791 -1.55944 -0.1511 -6.47787 -1.98589 -2.08893 
-6.47787 -1.98589 -0.12736 -6.47787 -1.66731 -2.08893 -6.47787 -1.66731 -0.12736 
-6.47661 -2.30842 -1.97731 -6.47661 -2.30842 -0.23897 -6.47661 -1.34479 -1.97731 
-6.47661 -1.34479 -0.23897 -6.47613 -2.19923 -2.02947 -6.47613 -2.19923 -0.18681 
-6.47613 -1.45398 -2.02947 -6.47613 -1.45398 -0.18681 -6.46966 -2.82053 -1.14284 
-6.46966 -2.82053 -1.07344 -6.46942 -2.73837 -1.5054 -6.46942 -2.73837 -0.71088 
-6.46942 -0.91483 -1.5054 -6.4694 -2.70214 -1.57993 -6.4694 -2.70214 -0.63636 
-6.4694 -0.95106 -1.57993 -6.469 -2.80578 -1.28262 -6.469 -2.80578 -0.93366 
-6.46899 -2.81578 -1.2119 -6.46899 -2.81578 -1.00439 -6.46883 -2.60111 -1.73217 
-6.46883 -2.60111 -0.48411 -6.46883 -1.0521 -1.73217 -6.46849 -2.76856 -1.42761 
-6.46849 -2.76856 -0.78867 -6.46831 -2.79068 -1.35295 -6.46831 -2.79068 -0.86333 
-6.46543 -2.66156 -1.64926 -6.46543 -2.66156 -0.56702 -6.46543 -0.99165 -1.64926 
-6.46325 -1.8266 -2.10333 -6.46325 -1.8266 -0.11296 -6.45205 -1.87997 -2.10293 
-6.45205 -1.87997 -0.11335 -6.45205 -1.77324 -2.10293 -6.45205 -1.77324 -0.11335 
-6.44148 -2.36577 -1.94688 -6.44148 -2.36577 -0.2694 -6.44148 -1.28744 -1.94688 
-6.44148 -1.28744 -0.2694 -6.44143 -2.56253 -1.7809 -6.44143 -2.56253 -0.43538 
-6.44143 -1.09068 -1.7809 -6.44083 -2.47175 -1.86845 -6.44083 -2.47175 -0.34783 
-6.44083 -1.18146 -1.86845 -6.44063 -2.14839 -2.05195 -6.44063 -2.14839 -0.16434 
-6.44063 -1.50482 -2.05195 -6.44063 -1.50482 -0.16434 -6.44059 -1.93318 -2.09959 
-6.44059 -1.93318 -0.1167 -6.44059 -1.72003 -2.09959 -6.44059 -1.72003 -0.1167 
-6.44016 -2.03973 -2.08229 -6.44016 -2.03973 -0.13399 -6.44016 -1.61348 -2.08229 
-6.44016 -1.61348 -0.13399 -6.43838 -2.25186 -2.01025 -6.43838 -2.25186 -0.20603 
-6.43838 -1.40134 -2.01025 -6.43838 -1.40134 -0.20603 -6.43486 -2.75712 -1.46771 
-6.43486 -2.75712 -0.74858 -6.43486 -0.89608 -1.46771 -6.43484 -2.68488 -1.61659 
-6.43484 -2.68488 -0.59969 -6.43484 -0.96833 -1.61659 -6.43471 -2.82419 -1.10814 
-6.43462 -2.72341 -1.54509 -6.43462 -2.72341 -0.6712 -6.43462 -0.92979 -1.54509 
-6.43456 -2.80172 -1.31871 -6.43456 -2.80172 -0.89757 -6.43454 -2.82179 -1.17745 
-6.43454 -2.82179 -1.03883 -6.43438 -2.81449 -1.24709 -6.43438 -2.81449 -0.96919 
-6.43368 -2.78404 -1.38857 -6.43368 -2.78404 -0.82772 -6.43064 -2.64135 -1.68426 
-6.43064 -2.64135 -0.53203 -6.43064 -1.01185 -1.68426 -6.4143 -1.8266 -2.10694 
-6.4143 -1.8266 -0.10935 -6.40347 -2.42141 -1.9111 -6.40347 -2.42141 -0.30519 
-6.40347 -1.23179 -1.9111 -6.40347 -1.23179 -0.30519 -6.40347 -2.31077 -1.98228 
-6.40347 -2.31077 -0.234 -6.40347 -1.34243 -1.98228 -6.40347 -1.34243 -0.234 
-6.40344 -2.51995 -1.82773 -6.40344 -2.51995 -0.38855 -6.40344 -1.13325 -1.82773 
-6.40343 -2.6049 -1.73488 -6.40343 -2.6049 -0.48141 -6.40343 -1.04831 -1.73488 
-6.40302 -2.09498 -2.07071 -6.40302 -2.09498 -0.14557 -6.40302 -1.55823 -2.07071 
-6.40302 -1.55823 -0.14557 -6.40302 -2.20155 -2.03442 -6.40302 -2.20155 -0.18187 
-6.40302 -1.45166 -2.03442 -6.40302 -1.45166 -0.18187 -6.403 -1.9871 -2.09445 
-6.403 -1.9871 -0.12183 -6.403 -1.6661 -2.09445 -6.403 -1.6661 -0.12183 
-6.403 -1.88 -2.106 -6.403 -1.88 -0.11028 -6.403 -1.7732 -2.106 
-6.403 -1.7732 -0.11028 -6.4001 -2.74272 -1.50752 -6.4001 -2.74272 -0.70876 
-6.4001 -0.91048 -1.50752 -6.4001 -2.77311 -1.42894 -6.4001 -2.77311 -0.78734 
-6.40009 -2.70649 -1.58205 -6.40009 -2.70649 -0.63424 -6.40009 -0.94672 -1.58205 
-6.40009 -2.66518 -1.65181 -6.40009 -2.66518 -0.56447 -6.40009 -0.98803 -1.65181 
-6.39994 -2.81053 -1.28329 -6.39994 -2.81053 -0.93299 -6.39994 -2.79522 -1.35428 
-6.39994 -2.79522 -0.862 -6.39993 -2.82053 -1.21256 -6.39993 -2.82053 -1.00372 
-6.39993 -2.8254 -1.14284 -6.39993 -2.8254 -1.07344 -6.36524 -2.8266 -1.10814 
-6.36524 -2.82419 -1.17762 -6.36524 -2.82419 -1.03867 -6.36524 -2.81686 -1.24742 
-6.36524 -2.81686 -0.96886 -6.36524 -2.80407 -1.31922 -6.36524 -2.80407 -0.89706 
-6.36524 -2.78629 -1.38923 -6.36524 -2.78629 -0.82706 -6.36524 -2.75939 -1.46858 
-6.36524 -2.75939 -0.7477 -6.36524 -2.72558 -1.54614 -6.36524 -2.72558 -0.67014 
-6.36524 -2.68696 -1.61783 -6.36524 -2.68696 -0.59846 -6.36524 -2.6431 -1.68549 
-6.36524 -2.6431 -0.53079 -6.36524 -2.56467 -1.78287 -6.36524 -2.56467 -0.43342 
-6.36524 -2.4736 -1.87063 -6.36524 -2.4736 -0.34565 -6.36524 -2.36734 -1.94933 
-6.36524 -2.36734 -0.26695 -6.36524 -2.253 -2.01268 -6.36524 -2.253 -0.20361 
-6.36524 -2.14931 -2.05464 -6.36524 -2.14931 -0.16164 -6.36524 -2.04033 -2.08503 
-6.36524 -2.04033 -0.13125 -6.36524 -1.93348 -2.10241 -6.36524 -1.93348 -0.11387 
-6.36524 -1.8266 -2.10814 -6.36524 -1.8266 -0.10814 -6.36524 -1.71972 -2.10241 
-6.36524 -1.71972 -0.11387 -6.36524 -1.61288 -2.08503 -6.36524 -1.61288 -0.13125 
-6.36524 -1.5039 -2.05464 -6.36524 -1.5039 -0.16164 -6.36524 -1.4002 -2.01268 
-6.36524 -1.4002 -0.20361 -6.36524 -1.28586 -1.94933 -6.36524 -1.28586 -0.26695 
-6.36524 -1.17961 -1.87063 -6.36524 -1.08853 -1.78287 -6.36524 -1.01011 -1.68549 
-6.36524 -0.96624 -1.61783 -6.36524 -0.92763 -1.54614 -6.33054 -2.8254 -1.14284 
-6.33054 -2.8254 -1.07344 -6.33054 -2.82053 -1.21256 -6.33054 -2.82053 -1.00372 
-6.33053 -2.79522 -1.35428 -6.33053 -2.79522 -0.862 -6.33053 -2.81053 -1.28329 
-6.33053 -2.81053 -0.93299 -6.33038 -2.66518 -1.65181 -6.33038 -2.66518 -0.56447 
-6.33038 -0.98803 -1.65181 -6.33038 -2.70649 -1.58205 -6.33038 -2.70649 -0.63424 
-6.33038 -0.94672 -1.58205 -6.33037 -2.77311 -1.42894 -6.33037 -2.77311 -0.78734 
-6.33037 -2.74272 -1.50752 -6.33037 -2.74272 -0.70876 -6.32747 -1.88 -2.106 
-6.32747 -1.88 -0.11028 -6.32747 -1.7732 -2.106 -6.32747 -1.7732 -0.11028 
-6.32747 -1.9871 -2.09445 -6.32747 -1.9871 -0.12183 -6.32747 -1.6661 -2.09445 
-6.32747 -1.6661 -0.12183 -6.32745 -2.20155 -2.03442 -6.32745 -2.20155 -0.18187 
-6.32745 -1.45166 -2.03442 -6.32745 -1.45166 -0.18187 -6.32745 -2.09498 -2.07071 
-6.32745 -2.09498 -0.14557 -6.32745 -1.55823 -2.07071 -6.32745 -1.55823 -0.14557 
-6.32704 -2.6049 -1.73488 -6.32704 -2.6049 -0.48141 -6.32704 -1.04831 -1.73488 
-6.32703 -2.51995 -1.82773 -6.32703 -2.51995 -0.38855 -6.32703 -1.13325 -1.82773 
-6.327 -2.31077 -1.98228 -6.327 -2.31077 -0.234 -6.327 -1.34243 -1.98228 
-6.327 -1.34243 -0.234 -6.327 -2.42141 -1.9111 -6.327 -2.42141 -0.30519 
-6.327 -1.23179 -1.9111 -6.31617 -1.8266 -2.10694 -6.31617 -1.8266 -0.10935 
-6.29983 -2.64135 -1.68426 -6.29983 -2.64135 -0.53203 -6.29983 -1.01185 -1.68426 
-6.29679 -2.78404 -1.38857 -6.29679 -2.78404 -0.82772 -6.29609 -2.81449 -1.24709 
-6.29609 -2.81449 -0.96919 -6.29593 -2.82179 -1.17745 -6.29593 -2.82179 -1.03883 
-6.29591 -2.80172 -1.31871 -6.29591 -2.80172 -0.89757 -6.29585 -2.72341 -1.54509 
-6.29585 -2.72341 -0.6712 -6.29585 -0.92979 -1.54509 -6.29576 -2.82419 -1.10814 
-6.29563 -2.68488 -1.61659 -6.29563 -2.68488 -0.59969 -6.29563 -0.96833 -1.61659 
-6.29561 -2.75712 -1.46771 -6.29561 -2.75712 -0.74858 -6.29209 -2.25186 -2.01025 
-6.29209 -2.25186 -0.20603 -6.29209 -1.40134 -2.01025 -6.29209 -1.40134 -0.20603 
-6.29031 -2.03973 -2.08229 -6.29031 -2.03973 -0.13399 -6.29031 -1.61348 -2.08229 
-6.29031 -1.61348 -0.13399 -6.28988 -1.93318 -2.09959 -6.28988 -1.93318 -0.1167 
-6.28988 -1.72003 -2.09959 -6.28988 -1.72003 -0.1167 -6.28984 -2.14839 -2.05195 
-6.28984 -2.14839 -0.16434 -6.28984 -1.50482 -2.05195 -6.28984 -1.50482 -0.16434 
-6.28964 -2.47175 -1.86845 -6.28964 -2.47175 -0.34783 -6.28964 -1.18146 -1.86845 
-6.28904 -2.56253 -1.7809 -6.28904 -2.56253 -0.43538 -6.28904 -1.09068 -1.7809 
-6.28899 -2.36577 -1.94688 -6.28899 -2.36577 -0.2694 -6.28899 -1.28744 -1.94688 
-6.28899 -1.28744 -0.2694 -6.27842 -1.87997 -2.10293 -6.27842 -1.87997 -0.11335 
-6.27842 -1.77324 -2.10293 -6.27842 -1.77324 -0.11335 -6.26722 -1.8266 -2.10333 
-6.26722 -1.8266 -0.11296 -6.26504 -2.66156 -1.64926 -6.26504 -2.66156 -0.56702 
-6.26504 -0.99165 -1.64926 -6.26216 -2.79068 -1.35295 -6.26216 -2.79068 -0.86333 
-6.26198 -2.76856 -1.42761 -6.26198 -2.76856 -0.78867 -6.26164 -2.60111 -1.73217 
-6.26164 -2.60111 -0.48411 -6.26164 -1.0521 -1.73217 -6.26148 -2.81578 -1.2119 
-6.26148 -2.81578 -1.00439 -6.26147 -2.80578 -1.28262 -6.26147 -2.80578 -0.93366 
-6.26107 -2.70214 -1.57993 -6.26107 -2.70214 -0.63636 -6.26107 -0.95106 -1.57993 
-6.26105 -2.73837 -1.5054 -6.26105 -2.73837 -0.71088 -6.26081 -2.82053 -1.14284 
-6.26081 -2.82053 -1.07344 -6.25434 -2.19923 -2.02947 -6.25434 -2.19923 -0.18681 
-6.25434 -1.45398 -2.02947 -6.25434 -1.45398 -0.18681 -6.25386 -2.30842 -1.97731 
-6.25386 -2.30842 -0.23897 -6.25386 -1.34479 -1.97731 -6.25386 -1.34479 -0.23897 
-6.2526 -1.98589 -2.08893 -6.2526 -1.98589 -0.12736 -6.2526 -1.66731 -2.08893 
-6.2526 -1.66731 -0.12736 -6.25256 -2.09377 -2.06518 -6.25256 -2.09377 -0.1511 
-6.25256 -1.55944 -2.06518 -6.25256 -1.55944 -0.1511 -6.25146 -2.51621 -1.82333 
-6.25146 -2.51621 -0.39295 -6.25146 -1.13699 -1.82333 -6.25141 -2.41768 -1.90669 
-6.25141 -2.41768 -0.3096 -6.25141 -1.23553 -1.90669 -6.24076 -1.93316 -2.09463 
-6.24076 -1.93316 -0.12166 -6.24076 -1.72004 -2.09463 -6.24076 -1.72004 -0.12166 
-6.23471 -2.63611 -1.68055 -6.23471 -2.63611 -0.53573 -6.23471 -1.01709 -1.68055 
-6.23033 -2.67945 -1.61257 -6.23033 -2.67945 -0.60371 -6.23033 -0.97376 -1.61257 
-6.22929 -1.87986 -2.09743 -6.22929 -1.87986 -0.11886 -6.22929 -1.77334 -2.09743 
-6.22929 -1.77334 -0.11886 -6.22866 -2.77729 -1.38659 -6.22866 -2.77729 -0.82969 
-6.22762 -2.79491 -1.31655 -6.22762 -2.79491 -0.89973 -6.22729 -2.80739 -1.24609 
-6.22729 -2.80739 -0.97019 -6.22726 -2.75018 -1.46587 -6.22726 -2.75018 -0.75041 
-6.22681 -2.71692 -1.54192 -6.22681 -2.71692 -0.67436 -6.22629 -2.81449 -1.17728 
-6.22629 -2.81449 -1.039 -6.22595 -2.81686 -1.10814 -6.2235 -2.5565 -1.77685 
-6.2235 -2.5565 -0.43944 -6.2235 -1.09671 -1.77685 -6.21934 -2.24844 -2.003 
-6.21934 -2.24844 -0.21329 -6.21934 -1.40476 -2.003 -6.21934 -1.40476 -0.21329 
-6.2185 -1.8266 -2.09732 -6.2185 -1.8266 -0.11896 -6.21666 -2.14459 -2.04452 
-6.21666 -2.14459 -0.17176 -6.21666 -1.50862 -2.04452 -6.21666 -1.50862 -0.17176 
-6.21581 -2.03793 -2.07407 -6.21581 -2.03793 -0.14222 -6.21581 -1.61528 -2.07407 
-6.21581 -1.61528 -0.14222 -6.21566 -2.36244 -1.93911 -6.21566 -2.36244 -0.27718 
-6.21566 -1.29077 -1.93911 -6.21448 -2.46621 -1.86192 -6.21448 -2.46621 -0.35436 
-6.21448 -1.187 -1.86192 -6.20364 -1.98564 -2.0821 -6.20364 -1.98564 -0.13418 
-6.20364 -1.66756 -2.0821 -6.20364 -1.66756 -0.13418 -6.19992 -2.65442 -1.64423 
-6.19992 -2.65442 -0.57205 -6.19992 -0.99879 -1.64423 -6.19618 -2.59378 -1.72689 
-6.19618 -2.59378 -0.48939 -6.19618 -1.05942 -1.72689 -6.19599 -2.69473 -1.57474 
-6.19599 -2.69473 -0.64154 -6.19599 -0.95848 -1.57474 -6.1941 -2.78163 -1.3503 
-6.1941 -2.78163 -0.86598 -6.19385 -2.75948 -1.42494 -6.19385 -2.75948 -0.79134 
-6.19342 -2.79663 -1.27995 -6.19342 -2.79663 -0.93633 -6.19294 -2.72918 -1.50269 
-6.19294 -2.72918 -0.71359 -6.19195 -1.93289 -2.08726 -6.19195 -1.93289 -0.12902 
-6.19195 -1.72031 -2.08726 -6.19195 -1.72031 -0.12902 -6.19076 -2.80578 -1.21191 
-6.19076 -2.80578 -1.00438 -6.19009 -2.81053 -1.14285 -6.19009 -2.81053 -1.07344 
-6.18612 -2.5083 -1.81751 -6.18612 -2.5083 -0.39877 -6.18612 -1.14491 -1.81751 
-6.18139 -2.1946 -2.01961 -6.18139 -2.1946 -0.19667 -6.18139 -1.4586 -2.01961 
-6.18139 -1.4586 -0.19667 -6.18078 -1.87983 -2.08954 -6.18078 -1.87983 -0.12674 
-6.18078 -1.77338 -2.08954 -6.18078 -1.77338 -0.12674 -6.1807 -2.30371 -1.9674 
-6.1807 -2.30371 -0.24888 -6.1807 -1.3495 -1.9674 -6.1807 -1.3495 -0.24888 
-6.17965 -2.08906 -2.05507 -6.17965 -2.08906 -0.16121 -6.17965 -1.56415 -2.05507 
-6.17965 -1.56415 -0.16121 -6.17831 -2.41277 -1.89647 -6.17831 -2.41277 -0.31981 
-6.17831 -1.24044 -1.89647 -6.17014 -2.62741 -1.6744 -6.17014 -2.62741 -0.54188 
-6.17014 -1.8266 -2.08893 -6.17014 -1.8266 -0.12736 -6.17014 -1.0258 -1.6744 
-6.16643 -2.03811 -2.06509 -6.16643 -2.03811 -0.1512 -6.16643 -1.6151 -2.06509 
-6.16643 -1.6151 -0.1512 -6.16561 -2.67035 -1.60638 -6.16561 -2.67035 -0.6099 
-6.16561 -0.98286 -1.60638 -6.16158 -2.70795 -1.53445 -6.16158 -2.70795 -0.68183 
-6.16117 -2.76609 -1.38331 -6.16117 -2.76609 -0.83297 -6.15997 -2.78354 -1.3134 
-6.15997 -2.78354 -0.90288 -6.15956 -2.73887 -1.46234 -6.15956 -2.73887 -0.75394 
-6.15857 -2.54729 -1.76988 -6.15857 -2.54729 -0.4464 -6.15857 -1.10592 -1.76988 
-6.15683 -2.79491 -1.24576 -6.15683 -2.79491 -0.97052 -6.15466 -2.80172 -1.17746 
-6.15466 -2.80172 -1.03882 -6.15429 -1.98567 -2.07261 -6.15429 -1.98567 -0.14367 
-6.15429 -1.66753 -2.07261 -6.15429 -1.66753 -0.14367 -6.15416 -2.80407 -1.10814 
-6.14833 -2.45486 -1.8553 -6.14833 -2.45486 -0.36098 -6.14833 -1.19835 -1.8553 
-6.14736 -2.24276 -1.99095 -6.14736 -2.24276 -0.22534 -6.14736 -1.41044 -1.99095 
-6.14736 -1.41044 -0.22534 -6.14429 -2.13906 -2.03202 -6.14429 -2.13906 -0.18426 
-6.14429 -1.51414 -2.03202 -6.14429 -1.51414 -0.18426 -6.14314 -2.3562 -1.9268 
-6.14314 -2.3562 -0.28948 -6.14314 -1.29701 -1.9268 -6.14249 -1.93256 -2.07724 
-6.14249 -1.93256 -0.13904 -6.14249 -1.72065 -2.07724 -6.14249 -1.72065 -0.13904 
-6.13572 -2.64384 -0.57952 -6.13572 -1.00936 -1.63676 -6.13196 -2.583 -0.49704 
-6.13196 -1.0702 -1.71924 -6.13135 -1.87939 -2.07897 -6.13135 -1.87939 -0.13731 
-6.13135 -1.77381 -2.07897 -6.13135 -1.77381 -0.13731 -6.13108 -2.68401 -0.64985 
-6.13059 -2.08878 -2.0442 -6.13059 -2.08878 -0.17208 -6.13059 -1.56442 -2.0442 
-6.13059 -1.56442 -0.17208 -6.12811 -2.71808 -0.72209 -6.12702 -2.76815 -1.34636 
-6.12702 -2.76815 -0.86992 -6.12676 -2.74598 -1.42098 -6.12676 -2.74598 -0.7953 
-6.12307 -2.78163 -1.27928 -6.12307 -2.78163 -0.937 -6.12225 -1.8266 -2.07817 
-6.12225 -1.8266 -0.13811 -6.12043 -2.79068 -1.21122 -6.12043 -2.79068 -1.00507 
-6.12017 -2.49588 -0.4067 -6.12017 -1.15733 -1.80958 -6.1191 -2.79522 -1.14285 
-6.1191 -2.79522 -1.07344 -6.11755 -2.03775 -2.05369 -6.11755 -2.03775 -0.16259 
-6.11755 -1.61545 -2.05369 -6.11755 -1.61545 -0.16259 -6.11261 -2.39967 -1.88774 
-6.11261 -2.39967 -0.32854 -6.11261 -1.25353 -1.88774 -6.10988 -2.18773 -2.00501 
-6.10988 -2.18773 -0.21127 -6.10988 -1.46548 -2.00501 -6.10988 -1.46548 -0.21127 
-6.10917 -2.29678 -1.95275 -6.10917 -2.29678 -0.26353 -6.10917 -1.35642 -1.95275 
-6.10917 -1.35642 -0.26353 -6.10642 -2.61528 -0.55046 -6.10642 -1.03793 -1.66582 
-6.10518 -1.98509 -2.06064 -6.10518 -1.98509 -0.15564 -6.10518 -1.66812 -2.06064 
-6.10518 -1.66812 -0.15564 -6.10095 -2.65775 -0.6189 -6.10095 -0.99546 -1.59738 
-6.09725 -2.69512 -0.69117 -6.09549 -2.13838 -2.0192 -6.09549 -2.13838 -0.19708 
-6.09549 -1.51482 -2.0192 -6.09549 -1.51482 -0.19708 -6.09513 -2.72569 -0.76362 
-6.09464 -2.75048 -0.83754 -6.09358 -1.93195 -2.06475 -6.09358 -1.93195 -0.15153 
-6.09358 -1.72126 -2.06475 -6.09358 -1.72126 -0.15153 -6.09261 -2.53396 -0.45598 
-6.09261 -1.11924 -1.7603 -6.09007 -2.76609 -0.90407 -6.08678 -2.77729 -1.24472 
-6.08678 -2.77729 -0.97156 -6.08481 -2.78404 -1.17659 -6.08481 -2.78404 -1.03969 
-6.08415 -2.78629 -1.10814 -6.08386 -1.87935 -2.06629 -6.08386 -1.87935 -0.14999 
-6.08386 -1.77385 -2.06629 -6.08386 -1.77385 -0.14999 -6.08317 -2.44066 -0.371 
-6.08317 -1.21255 -1.84528 -6.08185 -2.08789 -2.03087 -6.08185 -2.08789 -0.18542 
-6.08185 -1.56531 -2.03087 -6.08185 -1.56531 -0.18542 -6.07779 -2.34111 -0.30027 
-6.07779 -1.31209 -1.91601 -6.07656 -2.23485 -1.97417 -6.07656 -2.23485 -0.24212 
-6.07656 -1.41835 -1.97417 -6.07656 -1.41835 -0.24212 -6.07495 -1.8266 -2.06508 
-6.07495 -1.8266 -0.1512 -6.07151 -2.62956 -0.5895 -6.07151 -1.02365 -1.62678 
-6.0693 -2.03687 -2.03992 -6.0693 -2.03687 -0.17636 -6.0693 -1.61634 -2.03992 
-6.0693 -1.61634 -0.17636 -6.06698 -2.66937 -0.66005 -6.06632 -2.56841 -0.50783 
-6.06632 -1.0848 -1.70845 -6.06415 -2.70308 -0.73245 -6.06291 -2.73059 -0.80581 
-6.06154 -2.18639 -1.99037 -6.06154 -2.18639 -0.22592 -6.06154 -1.46682 -1.99037 
-6.06154 -1.46682 -0.22592 -6.05701 -1.98405 -2.04634 -6.05701 -1.98405 -0.16995 
-6.05701 -1.66916 -2.04634 -6.05701 -1.66916 -0.16995 -6.05483 -2.48053 -0.41819 
-6.05483 -1.17268 -1.79809 -6.05239 -2.74598 -0.86966 -6.04844 -2.75948 -0.93675 
-6.04761 -2.38367 -0.34081 -6.04761 -1.26954 -1.87547 -6.04737 -2.13691 -2.00406 
-6.04737 -2.13691 -0.21222 -6.04737 -1.5163 -2.00406 -6.04737 -1.5163 -0.21222 
-6.04645 -1.93191 -2.0501 -6.04645 -1.93191 -0.16618 -6.04645 -1.72129 -2.0501 
-6.04645 -1.72129 -0.16618 -6.04577 -2.76856 -1.00489 -6.04448 -2.28022 -0.27667 
-6.04448 -1.37298 -1.93961 -6.04443 -2.77311 -1.07328 -6.0438 -2.59977 -0.56143 
-6.0438 -1.05344 -1.65485 -6.03747 -2.64147 -0.63006 -6.0368 -1.87923 -2.0512 
-6.0368 -1.87923 -0.16508 -6.0368 -1.77398 -2.0512 -6.0368 -1.77398 -0.16508 
-6.03411 -2.08655 -2.01522 -6.03411 -2.08655 -0.20107 -6.03411 -1.56666 -2.01522 
-6.03411 -1.56666 -0.20107 -6.03409 -2.67846 -0.70234 -6.03191 -2.70852 -0.77481 
-6.02835 -1.8266 -2.04969 -6.02835 -1.8266 -0.1666 -6.02791 -2.51737 -0.46857 
-6.02791 -1.13583 -1.74771 -6.02668 -2.23568 -0.26077 -6.02668 -1.41752 -1.95551 
-6.02668 -1.41752 -0.26077 -6.02179 -2.03545 -2.0238 -6.02179 -2.03545 -0.19248 
-6.02179 -1.61776 -2.0238 -6.02179 -1.61776 -0.19248 -6.02071 -2.72569 -0.83804 
-6.01929 -2.42366 -0.38437 -6.01929 -1.22954 -1.83191 -6.01377 -2.32365 -0.31479 
-6.01377 -1.32955 -1.90149 -6.01171 -2.187 -0.24493 -6.01171 -1.4662 -1.97135 
-6.01171 -1.4662 -0.24493 -6.01104 -2.73887 -0.90246 -6.01044 -1.98376 -2.02978 
-6.01044 -1.98376 -0.1865 -6.01044 -1.66945 -2.02978 -6.01044 -1.66945 -0.1865 
-6.00958 -2.61217 -0.60178 -6.00958 -1.04104 -1.6145 -6.00751 -2.75018 -0.97016 
-6.00445 -2.55073 -0.52038 -6.00445 -1.10247 -1.69591 -6.0044 -2.65099 -0.67204 
-6.00171 -2.68433 -0.74462 -6.0001 -1.93162 -2.03315 -6.0001 -1.93162 -0.18313 
-6.0001 -1.72158 -2.03315 -6.0001 -1.72158 -0.18313 -5.99744 -2.13706 -0.23159 
-5.99744 -1.51615 -1.98469 -5.99744 -1.51615 -0.23159 -5.99529 -2.28008 -0.29728 
-5.99529 -1.37313 -1.91901 -5.9914 -2.46245 -0.4329 -5.9914 -1.19076 -1.78338 
-5.9908 -1.87919 -2.0339 -5.9908 -1.87919 -0.18238 -5.9908 -1.77402 -2.0339 
-5.9908 -1.77402 -0.18238 -5.98955 -2.70308 -0.80705 -5.98456 -2.36496 -0.3563 
-5.98456 -1.28825 -1.85998 -5.98426 -2.08651 -0.22084 -5.98426 -1.5667 -1.99544 
-5.98426 -1.5667 -0.22084 -5.98255 -2.58095 -0.57474 -5.98255 -1.8266 -2.03202 
-5.98255 -1.8266 -0.18426 -5.97918 -2.71808 -0.87102 -5.97776 -2.23535 -0.28183 
-5.97776 -1.41785 -1.93445 -5.97776 -1.41785 -0.28183 -5.97622 -2.62226 -0.64381 
-5.97239 -2.65807 -0.71529 -5.97124 -2.03384 -0.2127 -5.97124 -1.61936 -2.00358 
-5.97124 -1.61936 -0.2127 -5.97068 -2.72918 -0.93584 -5.96669 -2.49733 -0.48261 
-5.96527 -2.32257 -0.3374 -5.96527 -1.33063 -1.87888 -5.96259 -2.18635 -0.26644 
-5.96259 -1.46686 -1.94984 -5.96259 -1.46686 -0.26644 -5.96002 -1.98199 -2.00906 
-5.96002 -1.98199 -0.20722 -5.96002 -1.67122 -2.00906 -5.96002 -1.67122 -0.20722 
-5.95943 -2.67846 -0.777 -5.95699 -2.40395 -0.40103 -5.94968 -1.92943 -2.01188 
-5.94968 -1.92943 -0.2044 -5.94968 -1.72378 -2.01188 -5.94968 -1.72378 -0.2044 
-5.94898 -2.59142 -0.61642 -5.94856 -2.13632 -0.25347 -5.94856 -1.51689 -1.96281 
-5.94856 -1.51689 -0.25347 -5.94826 -2.69512 -0.84015 -5.94694 -2.27869 -0.32033 
-5.94694 -1.37452 -1.89596 -5.94401 -2.62981 -0.68692 -5.94367 -2.52966 -0.53543 
-5.94053 -1.87688 -2.01208 -5.94053 -1.87688 -0.2042 -5.94053 -1.77633 -2.01208 
-5.94053 -1.77633 -0.2042 -5.93768 -1.8266 -2.01213 -5.93768 -1.8266 -0.20415 
-5.93691 -2.36269 -0.38071 -5.93456 -2.08435 -0.24322 -5.93456 -1.56885 -1.97306 
-5.93456 -1.56885 -0.24322 -5.93116 -2.44048 -0.4488 -5.92994 -2.23386 -0.30523 
-5.92994 -1.41934 -0.30523 -5.92913 -2.65099 -0.7473 -5.92295 -2.5589 -0.59033 
-5.92186 -2.03162 -0.23557 -5.92186 -1.62159 -1.98071 -5.92186 -1.62159 -0.23557 
-5.91792 -2.32007 -0.36222 -5.91714 -2.66937 -0.80988 -5.91665 -2.59961 -0.65956 
-5.91488 -2.18463 -0.29022 -5.91488 -1.46858 -0.29022 -5.91053 -1.97949 -0.23072 
-5.91053 -1.67372 -1.98556 -5.91053 -1.67372 -0.23072 -5.90992 -2.40103 -0.42791 
-5.90719 -2.47437 -0.49938 -5.9009 -2.62226 -0.71913 -5.90051 -1.92692 -0.22839 
-5.90051 -1.72628 -1.9879 -5.90051 -1.72628 -0.22839 -5.90006 -2.27621 -0.34561 
-5.8997 -2.13366 -0.27809 -5.8997 -1.51954 -0.27809 -5.89658 -1.87683 -0.22619 
-5.89658 -1.77638 -1.99009 -5.89658 -1.77638 -0.22619 -5.89384 -1.8266 -1.99006 
-5.89384 -1.8266 -0.22622 -5.89037 -2.56755 -0.63328 -5.89001 -2.35942 -0.40795 
-5.88716 -2.64147 -0.78038 -5.88588 -2.08147 -0.26834 -5.88588 -1.57173 -0.26834 
-5.88519 -2.5055 -0.55257 -5.88511 -2.43614 -0.47731 -5.88336 -2.23122 -0.33091 
-5.87379 -2.02879 -0.26103 -5.87379 -1.62442 -0.26103 -5.87351 -2.59142 -0.69189 
-5.87102 -2.31624 -0.3898 -5.86706 -2.18118 -0.31688 -5.86706 -1.47203 -0.31688 
-5.86524 -2.53371 -0.60814 -5.86419 -2.39642 -0.45678 -5.86267 -1.97649 -0.2567 
-5.86267 -1.67671 -0.2567 -5.86217 -2.46864 -0.5296 -5.85888 -2.61217 -0.75248 
-5.85747 -1.92682 -0.25249 -5.85747 -1.72638 -0.25249 -5.85355 -1.87666 -0.25043 
-5.85355 -1.77655 -0.25043 -5.85335 -2.27206 -0.3736 -5.85223 -2.13009 -0.3052 
-5.85223 -1.52312 -0.3052 -5.85113 -1.8266 -0.25041 -5.84743 -2.5589 -0.66585 
-5.84423 -2.35435 -0.4373 -5.8413 -2.49816 -0.58421 -5.84028 -2.43001 -0.50787 
-5.83892 -2.0781 -0.29589 -5.83892 -1.57511 -0.29589 -5.83814 -2.22743 -0.3588 
-5.83183 -2.58095 -0.72546 -5.82718 -2.02536 -0.289 -5.82718 -1.62785 -0.289 
-5.8256 -2.31094 -0.41952 -5.82204 -2.17712 -0.3452 -5.82074 -1.97611 -0.28281 
-5.82074 -1.6771 -0.28281 -5.81994 -2.39013 -0.48758 -5.81863 -2.461 -0.56154 
-5.81567 -1.92648 -0.27868 -5.81567 -1.72672 -0.27868 -5.81197 -1.8766 -0.27664 
-5.81197 -1.7766 -0.27664 -5.80966 -2.5055 -0.62809 -5.80966 -1.8266 -0.27667 
-5.80933 -2.26726 -0.4033 -5.80728 -2.12551 -0.33397 -5.80021 -2.3477 -0.46846 
-5.79728 -2.4223 -0.54019 -5.79442 -2.2225 -0.38881 -5.79422 -2.0733 -0.32515 
-5.78669 -2.46864 -0.60507 -5.78604 -2.02519 -0.31751 -5.78277 -2.30516 -0.45108 
-5.7796 -1.97586 -0.31143 -5.7783 -2.1718 -0.37579 -5.7773 -2.38217 -0.5202 
-5.77442 -1.92591 -0.30747 -5.77074 -1.87596 -0.30556 -5.76954 -1.8266 -0.30493 
-5.7667 -2.26121 -0.43518 -5.76496 -2.43001 -0.58319 -5.76393 -2.12007 -0.36497 
-5.75873 -2.34071 -0.50164 -5.7544 -2.07259 -0.35557 -5.75232 -2.21644 -0.42086 
-5.74635 -2.02452 -0.348 -5.74467 -2.39013 -0.56285 -5.74162 -2.298 -0.48453 
-5.73971 -1.97499 -0.34218 -5.73647 -2.16547 -0.40827 -5.73441 -2.43614 -0.62801 
-5.72602 -2.25416 -0.46892 -5.72555 -2.3477 -0.54311 -5.72544 -2.11885 -0.39732 
-5.71593 -2.07128 -0.38805 -5.71388 -2.39642 -0.6071 -5.71195 -2.20929 -0.45486 
-5.70818 -2.30516 -0.52568 -5.69946 -2.16349 -0.44237 -5.69439 -2.35435 -0.58714 
-5.69228 -2.26121 -0.50961 -5.67661 -2.31094 -0.5685 -4.99569 -2.51742 -2.45584 
-4.99448 -2.56678 -2.45522 -4.99448 -2.46806 -2.45522 -4.99081 -2.61673 -2.4533 
-4.99081 -2.41811 -2.4533 -4.95556 -2.51742 -2.4841 -4.95325 -2.56742 -2.48414 
-4.95325 -2.46742 -2.48414 -4.94955 -2.6173 -2.48209 -4.94955 -2.41754 -2.48209 
-4.94448 -2.36792 -2.47797 -4.93804 -2.31866 -2.47177 -4.9263 -2.26593 -2.46488 
-4.91409 -2.51742 -2.51036 -4.91299 -2.21394 -2.45558 -4.91187 -2.07196 -2.38717 
-4.91168 -2.56748 -2.51034 -4.91168 -2.46736 -2.51034 -4.90775 -2.61764 -2.50828 
-4.90775 -2.4172 -2.50828 -4.90256 -2.66731 -2.50408 -4.90256 -2.36753 -2.50408 
-4.89817 -2.16284 -2.44389 -4.8942 -2.02779 -2.37097 -4.89143 -2.31523 -2.49975 
-4.88186 -2.11281 -2.42986 -4.87934 -2.26255 -2.49243 -4.87522 -1.9846 -2.35282 
-4.87138 -2.51742 -2.53455 -4.86864 -2.56764 -2.53459 -4.86864 -2.4672 -2.53459 
-4.86553 -2.21036 -2.48269 -4.86517 -2.06781 -2.41517 -4.86471 -2.61774 -2.53239 
-4.86471 -2.4171 -2.53239 -4.8553 -1.94299 -2.33287 -4.85469 -2.67031 -2.53005 
-4.85469 -2.36453 -2.53005 -4.85035 -2.15939 -2.47055 -4.8473 -2.02395 -2.39855 
-4.84337 -2.3124 -2.5252 -4.83528 -2.11016 -2.45554 -4.83406 -1.90355 -2.31198 
-4.83066 -2.25967 -2.51755 -4.82831 -1.98134 -2.38006 -4.82754 -2.51742 -2.55662 
-4.82469 -2.5677 -2.55657 -4.82469 -2.46714 -2.55657 -4.82155 -1.81436 -2.22534 
-4.81828 -2.06534 -2.44045 -4.81666 -2.20771 -2.5073 -4.81554 -2.62024 -2.55637 
-4.81554 -2.4146 -2.55637 -4.80824 -1.94007 -2.35974 -4.8052 -2.67281 -2.55355 
-4.8052 -2.36204 -2.55355 -4.80264 -2.15767 -2.49433 -4.79995 -2.02145 -2.42337 
-4.79854 -1.84669 -2.27816 -4.79398 -2.31018 -2.54808 -4.78746 -2.10867 -2.47894 
-4.78267 -2.51742 -2.57651 -4.78267 -1.76308 -2.18603 -4.78096 -2.25752 -2.53993 
-4.78066 -1.97907 -2.40447 -4.77443 -2.57 -2.57839 -4.77443 -2.46484 -2.57839 
-4.77382 -3.15327 -0.97739 -4.77382 -1.88157 -2.32787 -4.76993 -2.06394 -2.4635 
-4.76778 -2.20697 -2.52918 -4.76512 -2.62244 -2.57764 -4.76512 -2.4124 -2.57764 
-4.76082 -1.69304 -2.08874 -4.76077 -1.79329 -2.2404 -4.75564 -1.73186 -2.15899 
-4.75478 -2.67458 -2.57427 -4.75478 -2.36027 -2.57427 -4.75351 -2.15702 -2.51584 
-4.75146 -3.01447 -0.85928 -4.75146 -2.02037 -2.44599 -4.74593 -3.11448 -0.92886 
-4.74593 -1.92036 -2.3764 -4.74343 -2.30857 -2.56829 -4.73854 -2.10834 -2.5 
-4.73731 -3.20819 -1.01306 -4.73731 -1.82665 -2.29221 -4.73688 -2.51742 -2.59418 
-4.73332 -1.6355 -1.98596 -4.73113 -1.66556 -2.05843 -4.73111 -2.25748 -2.55971 
-4.72842 -2.57005 -2.59569 -4.72842 -2.4648 -2.59569 -4.72775 -1.70255 -2.13071 
-4.72143 -1.74426 -2.19934 -4.72075 -2.97104 -0.82116 -4.72075 -2.0638 -2.4841 
-4.71877 -2.62273 -2.59459 -4.71877 -2.41211 -2.59459 -4.71785 -2.20711 -2.54855 
-4.71762 -3.07449 -0.8853 -4.71762 -1.96036 -2.41996 -4.7104 -3.17134 -0.96268 
-4.7104 -1.8635 -2.34258 -4.70821 -2.67486 -2.59083 -4.70821 -2.35998 -2.59083 
-4.70369 -2.87721 -0.77041 -4.70369 -2.15763 -2.53486 -4.70108 -1.64095 -2.02832 
-4.6989 -1.77561 -2.25294 -4.69824 -1.67466 -2.10073 -4.69593 -2.30716 -2.58441 
-4.69371 -1.71447 -2.17127 -4.69027 -2.51742 -2.60957 -4.68866 -2.92567 -0.78661 
-4.68866 -2.10917 -2.51866 -4.68743 -3.03193 -0.84476 -4.68743 -2.00291 -2.4605 
-4.68337 -2.25613 -2.57536 -4.68205 -3.13148 -0.91549 -4.68205 -1.90337 -2.38977 
-4.68136 -2.57017 -2.61078 -4.68136 -2.46467 -2.61078 -4.67261 -3.22478 -1.00047 
-4.67261 -1.81006 -2.3048 -4.67164 -2.62277 -2.60924 -4.67164 -2.41207 -2.60924 
-4.67009 -1.61834 -1.99716 -4.66973 -2.8292 -0.74157 -4.66973 -2.20564 -2.56369 
-4.66798 -1.64891 -2.0696 -4.66427 -1.68628 -2.14187 -4.66004 -2.6759 -2.60513 
-4.66004 -2.35894 -2.60513 -4.65881 -1.72875 -2.21031 -4.65606 -2.9876 -0.80803 
-4.65606 -2.04724 -2.49724 -4.65534 -2.87855 -0.75576 -4.65534 -2.15629 -2.5495 
-4.65262 -3.09049 -0.87304 -4.65262 -1.94435 -2.43223 -4.64767 -2.72857 -2.59818 
-4.64767 -2.72857 -0.70708 -4.64767 -2.30627 -2.59818 -4.64505 -3.1867 -0.9512 
-4.64505 -1.84814 -2.35407 -4.64297 -2.51742 -2.62266 -4.63847 -1.59804 -1.96547 
-4.63711 -1.62594 -2.03869 -4.63464 -2.7796 -0.71658 -4.63464 -2.25524 -2.58869 
-4.63415 -1.66002 -2.11092 -4.63387 -2.57021 -2.62346 -4.63387 -2.46463 -2.62346 
-4.63326 -1.76102 -2.26373 -4.6295 -1.70018 -2.18126 -4.62274 -2.62337 -2.62173 
-4.62274 -2.62337 -0.68353 -4.62274 -2.41147 -2.62173 -4.62208 -3.04701 -0.83397 
-4.62208 -1.98783 -2.47129 -4.62093 -2.82988 -0.72875 -4.62093 -2.20496 -2.57651 
-4.61786 -2.93358 -0.76983 -4.61786 -2.10126 -2.53544 -4.61689 -3.14568 -0.90547 
-4.61689 -1.88916 -2.39979 -4.61094 -2.67649 -2.6171 -4.61094 -2.67649 -0.68816 
-4.61094 -2.35835 -2.6171 -4.60665 -3.23811 -0.99089 -4.60665 -1.79673 -2.31437 
-4.60567 -1.60515 -2.00683 -4.60406 -1.57793 -1.9278 -4.60364 -1.63607 -2.07895 
-4.59962 -1.67368 -2.15087 -4.5988 -2.72892 -2.60958 -4.5988 -2.72892 -0.69569 
-4.5988 -2.30592 -2.60958 -4.59508 -2.51742 -2.63342 -4.59508 -2.51742 -0.67185 
-4.59508 -1.71661 -2.21889 -4.58691 -3.10359 -0.8643 -4.58691 -1.93125 -2.44096 
-4.58557 -2.77988 -0.7057 -4.58557 -2.25497 -2.59956 -4.58452 -2.99452 -0.79338 
-4.58452 -2.04032 -2.51189 -4.58444 -2.57064 -2.63403 -4.58444 -2.57064 -0.67123 
-4.58444 -2.4642 -2.63403 -4.58444 -2.4642 -0.67123 -4.58383 -2.88542 -0.74116 
-4.58383 -2.14942 -2.5641 -4.57911 -3.19912 -0.94326 -4.57911 -1.83573 -2.362 
-4.57327 -2.62371 -2.63175 -4.57327 -2.62371 -0.67351 -4.57327 -2.41113 -2.63175 
-4.57327 -2.41113 -0.67351 -4.57229 -1.61485 -2.04718 -4.57137 -1.58454 -1.96943 
-4.56923 -1.64929 -2.11923 -4.56904 -1.75024 -2.27139 -4.5653 -1.68961 -2.18872 
-4.56158 -2.67646 -2.62659 -4.56158 -2.67646 -0.67867 -4.56158 -2.35838 -2.62659 
-4.56158 -2.35838 -0.67867 -4.55074 -3.15702 -0.89885 -4.55074 -1.87782 -2.40641 
-4.54957 -3.05326 -0.82167 -4.54957 -1.98158 -2.4836 -4.54942 -2.72875 -2.61856 
-4.54942 -2.72875 -0.68671 -4.54942 -2.3061 -2.61856 -4.54942 -2.3061 -0.68671 
-4.54856 -2.83541 -0.71625 -4.54856 -2.19944 -2.58901 -4.54856 -2.19944 -0.71625 
-4.54672 -2.51742 -2.64181 -4.54672 -2.51742 -0.66346 -4.54589 -2.93926 -0.75778 
-4.54589 -2.09558 -2.54749 -4.54173 -3.24731 -0.98393 -4.54173 -1.78753 -2.32134 
-4.53842 -1.6271 -2.08641 -4.53797 -1.59384 -2.01036 -4.53593 -2.57068 -2.64192 
-4.53593 -2.57068 -0.66335 -4.53593 -2.46416 -2.64192 -4.53593 -2.46416 -0.66335 
-4.5349 -1.66457 -2.15706 -4.53051 -1.70791 -2.22504 -4.52446 -2.62398 -2.63912 
-4.52446 -2.62398 -0.66615 -4.52446 -2.41086 -2.63912 -4.52446 -2.41086 -0.66615 
-4.51382 -3.1085 -0.85409 -4.51382 -1.92635 -2.45118 -4.51377 -3.20703 -0.93745 
-4.51377 -1.82781 -2.36782 -4.51266 -2.78458 -0.69559 -4.51266 -2.25026 -2.60967 
-4.51266 -2.25026 -0.69559 -4.51262 -2.67671 -2.63342 -4.51262 -2.67671 -0.67185 
-4.51262 -2.35813 -2.63342 -4.51262 -2.35813 -0.67185 -4.51137 -2.99923 -0.78347 
-4.51137 -2.03561 -2.5218 -4.51088 -2.89004 -0.7313 -4.51088 -2.1448 -2.57397 
-4.51088 -2.1448 -0.7313 -4.50417 -1.60565 -2.0499 -4.50415 -1.64188 -2.12442 
-4.50359 -1.74292 -2.27666 -4.50018 -1.68247 -2.19375 -4.49801 -2.51742 -2.64782 
-4.49801 -2.51742 -0.65745 -4.48681 -2.57079 -2.64743 -4.48681 -2.57079 -0.65784 
-4.48681 -2.46405 -2.64743 -4.48681 -2.46405 -0.65784 -4.47624 -3.05658 -0.81389 
-4.47624 -1.97826 -2.49137 -4.47618 -3.25335 -0.97987 -4.47618 -1.7815 -2.3254 
-4.47558 -3.16257 -0.89232 -4.47558 -1.87228 -2.41294 -4.47539 -2.83921 -0.70883 
-4.47539 -2.19563 -2.59644 -4.47539 -2.19563 -0.70883 -4.47535 -2.624 -2.64408 
-4.47535 -2.624 -0.66119 -4.47535 -2.41085 -2.64408 -4.47535 -2.41085 -0.66119 
-4.47491 -2.73054 -2.62678 -4.47491 -2.73054 -0.67848 -4.47491 -2.3043 -2.62678 
-4.47491 -2.3043 -0.67848 -4.47313 -2.94268 -0.75052 -4.47313 -2.09216 -2.55474 
-4.47313 -2.09216 -0.75052 -4.4696 -1.65915 -2.16108 -4.46937 -1.62061 -2.08958 
-4.46539 -1.70267 -2.22875 -4.44906 -2.51742 -2.65143 -4.44906 -2.51742 -0.65384 
-4.43822 -3.11223 -0.84968 -4.43822 -1.92261 -2.45559 -4.43822 -3.00159 -0.77849 
-4.43822 -2.03325 -2.52677 -4.43822 -2.03325 -0.77849 -4.43819 -3.21077 -0.93304 
-4.43819 -1.82407 -2.37222 -4.43819 -3.29572 -1.0259 -4.43819 -1.73913 -2.27937 
-4.43778 -2.7858 -2.6152 -4.43778 -2.7858 -0.69006 -4.43778 -2.24905 -2.6152 
-4.43778 -2.24905 -0.69006 -4.43777 -2.89237 -0.72636 -4.43777 -2.14247 -2.57891 
-4.43777 -2.14247 -0.72636 -4.43775 -2.67792 -2.63895 -4.43775 -2.67792 -0.66632 
-4.43775 -2.35692 -2.63895 -4.43775 -2.35692 -0.66632 -4.43775 -2.57082 -2.65049 
-4.43775 -2.57082 -0.65477 -4.43775 -2.46402 -2.65049 -4.43775 -2.46402 -0.65477 
-4.43485 -1.6013 -2.05201 -4.43484 -1.63753 -2.12654 -4.43484 -1.67885 -2.1963 
-4.39999 -3.25549 -0.97791 -4.39999 -3.16442 -0.89014 -4.39999 -3.05816 -0.81144 
-4.39999 -2.94382 -0.7481 -4.39999 -2.84013 -0.70613 -4.39999 -2.73115 -2.62953 
-4.39999 -2.73115 -0.67574 -4.39999 -2.6243 -2.6469 -4.39999 -2.6243 -0.65836 
-4.39999 -2.51742 -2.65263 -4.39999 -2.51742 -0.65263 -4.39999 -2.41054 -2.6469 
-4.39999 -2.41054 -0.65836 -4.39999 -2.3037 -2.62953 -4.39999 -2.3037 -0.67574 
-4.39999 -2.19472 -2.59913 -4.39999 -2.19472 -0.70613 -4.39999 -2.09102 -2.55717 
-4.39999 -2.09102 -0.7481 -4.39999 -1.97668 -2.49382 -4.39999 -1.87042 -2.41512 
-4.39999 -1.77935 -2.32736 -4.39999 -1.70092 -2.22998 -4.39999 -1.65706 -2.16232 
-4.39999 -1.61845 -2.09063 -4.36513 -1.67885 -2.1963 -4.36513 -1.63753 -2.12654 
-4.36223 -2.57082 -2.65049 -4.36223 -2.57082 -0.65477 -4.36223 -2.46402 -2.65049 
-4.36223 -2.46402 -0.65477 -4.36223 -2.67792 -2.63895 -4.36223 -2.67792 -0.66632 
-4.36223 -2.35692 -2.63895 -4.36223 -2.35692 -0.66632 -4.3622 -2.89237 -0.72636 
-4.3622 -2.14247 -2.57891 -4.3622 -2.14247 -0.72636 -4.3622 -2.7858 -2.6152 
-4.3622 -2.7858 -0.69006 -4.3622 -2.24905 -2.6152 -4.3622 -2.24905 -0.69006 
-4.36179 -3.29572 -1.0259 -4.36179 -1.73913 -2.27937 -4.36179 -3.21077 -0.93304 
-4.36179 -1.82407 -2.37222 -4.36175 -3.00159 -0.77849 -4.36175 -2.03325 -2.52677 
-4.36175 -2.03325 -0.77849 -4.36175 -3.11223 -0.84968 -4.36175 -1.92261 -2.45559 
-4.35092 -2.51742 -2.65143 -4.35092 -2.51742 -0.65384 -4.33458 -1.70267 -2.22875 
-4.33038 -1.65915 -2.16108 -4.32684 -2.94268 -0.75052 -4.32684 -2.09216 -2.55474 
-4.32684 -2.09216 -0.75052 -4.32506 -2.73054 -2.62678 -4.32506 -2.73054 -0.67848 
-4.32506 -2.3043 -2.62678 -4.32506 -2.3043 -0.67848 -4.32463 -2.624 -2.64408 
-4.32463 -2.624 -0.66119 -4.32463 -2.41085 -2.64408 -4.32463 -2.41085 -0.66119 
-4.32459 -2.83921 -0.70883 -4.32459 -2.19563 -2.59644 -4.32459 -2.19563 -0.70883 
-4.32439 -3.16257 -0.89232 -4.32439 -1.87228 -2.41294 -4.32379 -3.25335 -0.97987 
-4.32379 -1.7815 -2.3254 -4.32374 -3.05658 -0.81389 -4.32374 -1.97826 -2.49137 
-4.31317 -2.57079 -2.64743 -4.31317 -2.57079 -0.65784 -4.31317 -2.46405 -2.64743 
-4.31317 -2.46405 -0.65784 -4.30197 -2.51742 -2.64782 -4.30197 -2.51742 -0.65745 
-4.29979 -1.68247 -2.19375 -4.29639 -3.29193 -1.02861 -4.29639 -1.74292 -2.27666 
-4.29582 -1.64188 -2.12442 -4.2891 -2.89004 -0.7313 -4.2891 -2.1448 -2.57397 
-4.2891 -2.1448 -0.7313 -4.28861 -2.99923 -0.78347 -4.28861 -2.03561 -2.5218 
-4.28735 -2.67671 -0.67185 -4.28735 -2.35813 -2.63342 -4.28735 -2.35813 -0.67185 
-4.28732 -2.78458 -0.69559 -4.28732 -2.25026 -2.60967 -4.28732 -2.25026 -0.69559 
-4.28621 -3.20703 -0.93745 -4.28621 -1.82781 -2.36782 -4.28616 -3.1085 -0.85409 
-4.28616 -1.92635 -2.45118 -4.27552 -2.62398 -0.66615 -4.27552 -2.41086 -2.63912 
-4.27552 -2.41086 -0.66615 -4.26946 -3.32693 -1.08022 -4.26946 -1.70791 -2.22504 
-4.26508 -1.66457 -2.15706 -4.26405 -2.57068 -0.66335 -4.26405 -2.46416 -2.64192 
-4.26405 -2.46416 -0.66335 -4.25825 -3.24731 -0.98393 -4.25825 -1.78753 -2.32134 
-4.25409 -2.93926 -0.75778 -4.25409 -2.09558 -2.54749 -4.25409 -2.09558 -0.75778 
-4.25326 -2.51742 -0.66346 -4.25141 -2.83541 -0.71625 -4.25141 -2.19944 -2.58901 
-4.25141 -2.19944 -0.71625 -4.25056 -2.72875 -0.68671 -4.25056 -2.3061 -2.61856 
-4.25056 -2.3061 -0.68671 -4.25041 -3.05326 -0.82167 -4.25041 -1.98158 -2.4836 
-4.24923 -3.15702 -0.89885 -4.24923 -1.87782 -2.40641 -4.2384 -2.67646 -0.67867 
-4.2384 -2.35838 -2.62659 -4.2384 -2.35838 -0.67867 -4.23467 -3.34523 -1.11654 
-4.23467 -1.68961 -2.18872 -4.23093 -3.2846 -1.03388 -4.23093 -1.75024 -2.27139 
-4.23075 -1.64929 -2.11923 -4.22671 -2.62371 -0.67351 -4.22671 -2.41113 -2.63175 
-4.22671 -2.41113 -0.67351 -4.22087 -3.19912 -0.94326 -4.22087 -1.83573 -2.362 
-4.21614 -2.88542 -0.74116 -4.21614 -2.14942 -2.5641 -4.21614 -2.14942 -0.74116 
-4.21553 -2.57064 -0.67123 -4.21553 -2.4642 -0.67123 -4.21546 -2.99452 -0.79338 
-4.21546 -2.04032 -2.51189 -4.2144 -2.77988 -0.7057 -4.2144 -2.25497 -2.59956 
-4.2144 -2.25497 -0.7057 -4.21306 -3.10359 -0.8643 -4.21306 -1.93125 -2.44096 
-4.2049 -3.31823 -1.08638 -4.2049 -2.51742 -0.67185 -4.2049 -1.71661 -2.21889 
-4.20118 -2.72892 -0.69569 -4.20118 -2.30592 -2.60958 -4.20118 -2.30592 -0.69569 
-4.20036 -1.67368 -2.15087 -4.19332 -3.23811 -0.99089 -4.19332 -1.79673 -2.31437 
-4.18904 -2.67649 -0.68816 -4.18904 -2.35835 -0.68816 -4.18308 -3.14568 -0.90547 
-4.18308 -1.88916 -2.39979 -4.18212 -2.93358 -0.76983 -4.18212 -2.10126 -2.53544 
-4.18212 -2.10126 -0.76983 -4.17905 -2.82988 -0.72875 -4.17905 -2.20496 -2.57651 
-4.17905 -2.20496 -0.72875 -4.1779 -3.04701 -0.83397 -4.1779 -1.98783 -2.47129 
-4.17724 -2.62337 -0.68353 -4.17724 -2.41147 -0.68353 -4.17047 -3.33466 -1.12401 
-4.17047 -1.70018 -2.18126 -4.16672 -3.27382 -1.04153 -4.16672 -1.76102 -2.26373 
-4.1661 -2.57021 -0.6818 -4.1661 -2.46463 -0.6818 -4.16534 -2.7796 -0.71658 
-4.16534 -2.25524 -2.58869 -4.16534 -2.25524 -0.71658 -4.15701 -2.51742 -0.6826 
-4.15493 -3.1867 -0.9512 -4.15493 -1.84814 -2.35407 -4.1523 -2.72857 -0.70708 
-4.1523 -2.30627 -0.70708 -4.14736 -3.09049 -0.87304 -4.14736 -1.94435 -2.43223 
-4.14463 -2.87855 -0.75576 -4.14463 -2.15629 -2.5495 -4.14463 -2.15629 -0.75576 
-4.14392 -2.9876 -0.80803 -4.14392 -2.04724 -2.49724 -4.14117 -3.3061 -1.09495 
-4.14117 -1.72875 -2.21031 -4.13993 -2.6759 -0.70013 -4.13993 -2.35894 -0.70013 
-4.13571 -3.34857 -1.16339 -4.13571 -1.68628 -2.14187 -4.13024 -2.8292 -0.74157 
-4.13024 -2.20564 -0.74157 -4.12834 -2.62277 -0.69602 -4.12834 -2.41207 -0.69602 
-4.12737 -3.22478 -1.00047 -4.12737 -1.81006 -2.3048 -4.11862 -2.57017 -0.69448 
-4.11862 -2.46467 -0.69448 -4.11792 -3.13148 -0.91549 -4.11792 -1.90337 -2.38977 
-4.1166 -2.77871 -0.72991 -4.1166 -2.25613 -0.72991 -4.11254 -3.03193 -0.84476 
-4.11254 -2.00291 -2.4605 -4.11131 -2.92567 -0.78661 -4.11131 -2.10917 -2.51866 
-4.1097 -2.51742 -0.69569 -4.10626 -3.32038 -1.13399 -4.10626 -1.71447 -2.17127 
-4.10405 -2.72768 -0.72085 -4.10405 -2.30716 -0.72085 -4.10173 -3.36019 -1.20454 
-4.10108 -3.25923 -1.05232 -4.10108 -1.77561 -2.25294 -4.09629 -2.87721 -0.77041 
-4.09629 -2.15763 -0.77041 -4.09176 -2.67486 -0.71444 -4.09176 -2.35998 -0.71444 
-4.08958 -3.17134 -0.96268 -4.08958 -1.8635 -2.34258 -4.08236 -3.07449 -0.8853 
-4.08236 -1.96036 -2.41996 -4.08213 -2.82773 -0.75671 -4.08213 -2.20711 -0.75671 
-4.08121 -2.62273 -0.71067 -4.08121 -2.41211 -0.71067 -4.07923 -2.97104 -0.82116 
-4.07923 -2.0638 -2.4841 -4.07855 -3.29059 -1.10592 -4.07855 -1.74426 -2.19934 
-4.07222 -3.33229 -1.17455 -4.07222 -1.70255 -2.13071 -4.07155 -2.57005 -0.70957 
-4.07155 -2.4648 -0.70957 -4.06886 -2.77737 -0.74556 -4.06886 -2.25748 -0.74556 
-4.0631 -2.51742 -0.71109 -4.06267 -3.20819 -1.01306 -4.06267 -1.82665 -2.29221 
-4.06143 -2.9265 -0.80526 -4.05654 -2.72627 -0.73697 -4.05654 -2.30857 -0.73697 
-4.05404 -3.11448 -0.92886 -4.05404 -1.92036 -2.3764 -4.04852 -3.01447 -0.85928 
-4.04852 -2.02037 -2.44599 -4.04646 -2.87782 -0.78942 -4.04646 -2.15702 -0.78942 
-4.04519 -2.67458 -0.73099 -4.04519 -2.36027 -0.73099 -4.04433 -3.30299 -1.14628 
-4.04433 -1.73186 -2.15899 -4.0392 -3.24155 -1.06487 -4.0392 -1.79329 -2.2404 
-4.03485 -2.62244 -0.72762 -4.03485 -2.4124 -0.72762 -4.03219 -2.82788 -0.77608 
-4.03219 -2.20697 -0.77608 -4.03005 -2.9709 -0.84177 -4.02615 -3.15327 -0.97739 
-4.02615 -1.88157 -2.32787 -4.02555 -2.57 -0.72687 -4.02555 -2.46484 -0.72687 
-4.01931 -3.05577 -0.90079 -4.01931 -1.97907 -2.40447 -4.01901 -2.77733 -0.76533 
-4.01901 -2.25752 -0.76533 -4.0173 -3.27177 -1.11923 -4.0173 -2.51742 -0.72875 
-4.0173 -1.76308 -2.18603 -4.01252 -2.92617 -0.82632 -4.00599 -2.72466 -0.75719 
-4.00599 -2.31018 -0.75719 -4.00144 -3.18815 -1.0271 -4.00144 -1.84669 -2.27816 
-4.00002 -3.01339 -0.88189 -3.99734 -2.87717 -0.81093 -3.99734 -2.15767 -0.81093 
-3.99477 -2.67281 -0.75171 -3.99477 -2.36204 -0.75171 -3.99174 -3.09477 -0.94553 
-3.99174 -1.94007 -2.35974 -3.98444 -2.62024 -0.74889 -3.98444 -2.4146 -0.74889 
-3.98374 -1.75261 -2.14436 -3.98332 -2.82713 -0.79796 -3.98332 -2.20771 -0.79796 
-3.98169 -2.9695 -0.86482 -3.97843 -3.22048 -1.07992 -3.97843 -1.81436 -2.22534 
-3.97529 -2.5677 -0.7487 -3.97529 -2.46714 -0.7487 -3.97243 -2.51742 -0.74864 
-3.97167 -3.0535 -0.9252 -3.96932 -2.77517 -0.78771 -3.96932 -2.25967 -0.78771 
-3.96591 -3.1313 -0.99329 -3.96591 -1.90355 -2.31198 -3.9647 -2.92468 -0.84972 
-3.9577 -1.78513 -2.17044 -3.95661 -2.72244 -0.78006 -3.95661 -2.3124 -0.78006 
-3.95267 -3.01089 -0.90671 -3.94963 -2.87545 -0.83471 -3.94963 -2.15939 -0.83471 
-3.94528 -2.67031 -0.77521 -3.94528 -2.36453 -0.77521 -3.94467 -3.09185 -0.9724 
-3.94195 -3.16519 -1.04387 -3.94195 -1.86965 -2.26139 -3.93526 -2.61774 -0.77288 
-3.93526 -2.4171 -0.77288 -3.93481 -2.96703 -0.8901 -3.93445 -2.82448 -0.82258 
-3.93445 -2.21036 -0.82258 -3.93133 -2.56764 -0.77068 -3.93133 -2.4672 -0.77068 
-3.92859 -2.51742 -0.77071 -3.92512 -1.77647 -2.1275 -3.92476 -3.05024 -0.95244 
-3.92063 -2.77229 -0.81284 -3.92063 -2.26255 -0.81284 -3.91994 -1.83853 -2.2082 
-3.91986 -3.12696 -1.0218 -3.91811 -2.92204 -0.8754 -3.90854 -2.71961 -0.80552 
-3.90854 -2.31523 -0.80552 -3.90578 -3.00705 -0.93429 -3.90181 -2.872 -0.86137 
-3.89894 -3.08724 -1.00127 -3.89742 -2.66731 -0.80119 -3.89742 -2.36753 -0.80119 
-3.89223 -2.61764 -0.79698 -3.89223 -2.4172 -0.79698 -3.8883 -2.56748 -0.79492 
-3.8883 -2.46736 -0.79492 -3.88811 -2.96288 -0.91809 -3.88698 -2.82091 -0.84969 
-3.88698 -2.21394 -0.84969 -3.88589 -2.51742 -0.7949 -3.87898 -3.04517 -0.98179 
-3.87368 -2.76892 -0.84038 -3.87368 -2.26593 -0.84038 -3.8729 -2.91824 -0.90329 
-3.86193 -2.71618 -0.83349 -3.86193 -2.31866 -0.83349 -3.86035 -3.00176 -0.96401 
-3.85679 -2.86794 -0.88969 -3.8555 -2.66693 -0.8273 -3.8555 -2.36792 -0.8273 
-3.85042 -2.6173 -0.82317 -3.85042 -2.41754 -0.82317 -3.84673 -2.56742 -0.82113 
-3.84673 -2.46742 -0.82113 -3.84442 -2.51742 -0.82116 -3.84408 -2.95808 -0.9478 
-3.84203 -2.81633 -0.87846 -3.84203 -2.21851 -0.87846 -3.82917 -2.91331 -0.9333 
-3.82897 -2.76411 -0.86964 -3.82897 -2.27073 -0.86964 -3.82079 -2.71601 -0.862 
-3.82079 -2.31884 -0.862 -3.81435 -2.66668 -0.85592 -3.81435 -2.36817 -0.85592 
-3.81305 -2.86262 -0.92028 -3.80917 -2.61673 -0.85196 -3.80917 -2.41811 -0.85196 
-3.80549 -2.56678 -0.85005 -3.80549 -2.46806 -0.85005 -3.80429 -2.51742 -0.84942 
-3.79868 -2.81089 -0.90946 -3.79868 -2.22395 -0.90946 -3.78915 -2.76341 -0.90006 
-3.78915 -2.27143 -0.90006 -3.7811 -2.71534 -0.8925 -3.7811 -2.31951 -0.8925 
-3.77447 -2.66581 -0.88667 -3.77447 -2.36903 -0.88667 -3.76941 -2.61591 -0.88278 
-3.76941 -2.41893 -0.88278 -3.76673 -2.56672 -0.88026 -3.76673 -2.46812 -0.88026 
-3.76559 -2.51742 -0.87962 -3.7602 -2.22517 -0.94182 -3.75068 -2.27274 -0.93254 
-3.74296 -2.32067 -0.92489 -3.73635 -2.66456 -0.91919 -3.73635 -2.37028 -0.91919 
-3.73204 -2.61579 -0.91496 -3.73204 -2.41905 -0.91496 -3.72933 -2.56655 -0.9125 
-3.72933 -2.46829 -0.9125 -3.72843 -2.51742 -0.91168 -3.72333 -2.22714 -0.97597 
-3.71407 -2.27444 -0.96672 -3.70647 -2.32233 -0.95911 -3.70053 -2.37069 -0.95318 
-3.69629 -2.4194 -0.94893 -3.69373 -2.46835 -0.94638 -3.68917 -2.22517 -1.01284 
-3.67989 -2.27274 -1.00333 -3.67225 -2.32067 -0.99561 -3.66655 -2.37028 -0.989 
-5.7431 -3.50431 -1.97173 -5.74189 -3.50431 -2.0208 -5.74189 -3.50431 -1.92266 
-5.74096 -3.55771 -2.00949 -5.74096 -3.55771 -1.93397 -5.74096 -3.45091 -2.00949 
-5.74096 -3.45091 -1.93397 -5.73828 -3.50431 -2.06975 -5.73828 -3.50431 -1.87371 
-5.73789 -3.55767 -2.05855 -5.73789 -3.55767 -1.88491 -5.73789 -3.45094 -2.05855 
-5.73789 -3.45094 -1.88491 -5.73737 -3.61119 -1.97173 -5.73737 -3.39743 -1.97173 
-5.73454 -3.61088 -2.04709 -5.73454 -3.61088 -1.89637 -5.73454 -3.39773 -2.04709 
-5.73454 -3.39773 -1.89637 -5.73238 -3.55757 -2.10767 -5.73238 -3.55757 -1.83579 
-5.73238 -3.45105 -2.10767 -5.73238 -3.45105 -1.83579 -5.73227 -3.50431 -2.11846 
-5.73227 -3.50431 -1.825 -5.72958 -3.61087 -2.0962 -5.72958 -3.61087 -1.84726 
-5.72958 -3.39775 -2.0962 -5.72958 -3.39775 -1.84726 -5.72941 -3.66481 -2.00949 
-5.72941 -3.66481 -1.93397 -5.72941 -3.34381 -2.00949 -5.72941 -3.34381 -1.93397 
-5.7245 -3.55753 -2.15619 -5.7245 -3.55753 -1.78728 -5.7245 -3.45108 -2.15619 
-5.7245 -3.45108 -1.78728 -5.72388 -3.6636 -2.08437 -5.72388 -3.6636 -1.8591 
-5.72388 -3.50431 -2.16682 -5.72388 -3.50431 -1.77664 -5.72388 -3.34502 -2.08437 
-5.72388 -3.34502 -1.8591 -5.72222 -3.6106 -2.14501 -5.72222 -3.6106 -1.79845 
-5.72222 -3.39802 -2.14501 -5.72222 -3.39802 -1.79845 -5.71999 -3.71803 -1.97173 
-5.71999 -3.29058 -1.97173 -5.71725 -3.71743 -2.04666 -5.71725 -3.71743 -1.89681 
-5.71725 -3.29118 -2.04666 -5.71725 -3.29118 -1.89681 -5.71706 -3.66335 -2.13332 
-5.71706 -3.66335 -1.81014 -5.71706 -3.34527 -2.13332 -5.71706 -3.34527 -1.81014 
-5.71393 -3.5571 -2.20562 -5.71393 -3.5571 -1.73785 -5.71393 -3.45152 -2.20562 
-5.71393 -3.45152 -1.73785 -5.71313 -3.50431 -2.21471 -5.71313 -3.50431 -1.72875 
-5.7122 -3.61026 -2.19448 -5.7122 -3.61026 -1.74898 -5.7122 -3.39835 -2.19448 
-5.7122 -3.39835 -1.74898 -5.70902 -3.71563 -2.12116 -5.70902 -3.71563 -1.8223 
-5.70902 -3.29298 -2.12116 -5.70902 -3.29298 -1.8223 -5.70757 -3.66338 -2.18268 
-5.70757 -3.66338 -1.76078 -5.70757 -3.34524 -2.18268 -5.70757 -3.34524 -1.76078 
-5.70567 -3.77268 -2.00952 -5.70567 -3.77268 -1.93394 -5.70567 -3.23593 -2.00952 
-5.70567 -3.23593 -1.93394 -5.70125 -3.55706 -2.2531 -5.70125 -3.55706 -1.69036 
-5.70125 -3.45156 -2.2531 -5.70125 -3.45156 -1.69036 -5.70014 -3.77147 -2.0844 
-5.70014 -3.77147 -1.85906 -5.70014 -3.23714 -2.0844 -5.70014 -3.23714 -1.85906 
-5.70004 -3.71581 -2.17054 -5.70004 -3.71581 -1.77292 -5.70004 -3.2928 -2.17054 
-5.70004 -3.2928 -1.77292 -5.70004 -3.50431 -2.26202 -5.70004 -3.50431 -1.68145 
-5.69971 -3.60965 -2.24338 -5.69971 -3.60965 -1.70008 -5.69971 -3.39896 -2.24338 
-5.69971 -3.39896 -1.70008 -5.6956 -3.66279 -2.23179 -5.6956 -3.66279 -1.71168 
-5.6956 -3.34582 -2.23179 -5.6956 -3.34582 -1.71168 -5.69003 -3.76676 -2.15732 
-5.69003 -3.76676 -1.78615 -5.69003 -3.24185 -2.15732 -5.69003 -3.24185 -1.78615 
-5.6896 -3.82701 -1.97173 -5.6896 -3.1816 -1.97173 -5.68865 -3.71546 -2.21942 
-5.68865 -3.71546 -1.72405 -5.68865 -3.29316 -2.21942 -5.68865 -3.29316 -1.72405 
-5.6869 -3.82609 -2.04713 -5.6869 -3.82609 -1.89633 -5.6869 -3.18252 -2.04713 
-5.6869 -3.18252 -1.89633 -5.68616 -3.55693 -2.30017 -5.68616 -3.55693 -1.6433 
-5.68616 -3.45168 -2.30017 -5.68616 -3.45168 -1.6433 -5.68506 -3.60962 -2.29051 
-5.68506 -3.60962 -1.65295 -5.68506 -3.399 -2.29051 -5.68506 -3.399 -1.65295 
-5.68464 -3.50431 -2.30862 -5.68464 -3.50431 -1.63484 -5.68129 -3.66175 -2.27996 
-5.68129 -3.66175 -1.66351 -5.68129 -3.34686 -2.27996 -5.68129 -3.34686 -1.66351 
-5.67948 -3.82229 -2.12031 -5.67948 -3.82229 -1.82316 -5.67948 -3.18632 -2.12031 
-5.67948 -3.18632 -1.82316 -5.67915 -3.76649 -2.20638 -5.67915 -3.76649 -1.73708 
-5.67915 -3.24213 -2.20638 -5.67915 -3.24213 -1.73708 -5.67488 -3.71457 -2.26767 
-5.67488 -3.71457 -1.67579 -5.67488 -3.29404 -2.26767 -5.67488 -3.29404 -1.67579 
-5.66937 -3.87925 -2.00952 -5.66937 -3.87925 -1.93395 -5.66937 -3.12936 -2.00952 
-5.66937 -3.12936 -1.93395 -5.66886 -3.55689 -2.34617 -5.66886 -3.55689 -1.59729 
-5.66886 -3.45172 -2.34617 -5.66886 -3.45172 -1.59729 -5.66811 -3.60933 -2.33687 
-5.66811 -3.60933 -1.6066 -5.66811 -3.39929 -2.33687 -5.66811 -3.39929 -1.6066 
-5.66698 -3.81677 -2.19267 -5.66698 -3.81677 -1.75079 -5.66698 -3.50431 -2.35442 
-5.66698 -3.50431 -1.58905 -5.66698 -3.19185 -2.19267 -5.66582 -3.7656 -2.25512 
-5.66582 -3.7656 -1.68835 -5.66582 -3.24302 -2.25512 -5.66582 -3.24302 -1.68835 
-5.66474 -3.66146 -2.32653 -5.66474 -3.66146 -1.61694 -5.66474 -3.34715 -2.32653 
-5.66474 -3.34715 -1.61694 -5.66443 -3.87693 -2.08262 -5.66443 -3.87693 -1.86084 
-5.66443 -3.13168 -2.08262 -5.65876 -3.71315 -2.31518 -5.65876 -3.71315 -1.62829 
-5.65876 -3.29546 -2.31518 -5.65876 -3.29546 -1.62829 -5.65457 -3.87231 -2.15558 
-5.65457 -3.87231 -1.78789 -5.65457 -3.13631 -2.15558 -5.65416 -3.81609 -2.24148 
-5.65416 -3.81609 -1.70199 -5.65416 -3.19253 -2.24148 -5.65017 -3.76425 -2.30286 
-5.65017 -3.76425 -1.64061 -5.65017 -3.24436 -2.30286 -5.65017 -3.24436 -1.64061 
-5.64763 -3.93071 -1.97173 -5.64709 -3.50431 -2.39929 -5.64709 -3.50431 -1.54418 
-5.64703 -3.55458 -2.39643 -5.64703 -3.55458 -1.54703 -5.64703 -3.45403 -2.39643 
-5.64703 -3.45403 -1.54703 -5.64684 -3.60713 -2.38728 -5.64684 -3.60713 -1.55618 
-5.64684 -3.40148 -2.38728 -5.64684 -3.40148 -1.55618 -5.64521 -3.92957 -2.04488 
-5.64521 -3.92957 -1.89859 -5.64521 -3.07905 -2.04488 -5.64402 -3.65969 -2.37695 
-5.64402 -3.65969 -1.56652 -5.64402 -3.34892 -2.37695 -5.64402 -3.34892 -1.56652 
-5.63997 -3.86543 -2.22709 -5.63997 -3.86543 -1.71638 -5.63997 -3.14318 -2.22709 
-5.63902 -3.81461 -2.28959 -5.63902 -3.81461 -1.65387 -5.63902 -3.194 -2.28959 
-5.63854 -3.71155 -2.36573 -5.63854 -3.71155 -1.57774 -5.63854 -3.29707 -2.36573 
-5.63854 -3.29707 -1.57774 -5.63795 -3.92615 -2.11763 -5.63795 -3.92615 -1.82583 
-5.63795 -3.08247 -2.11763 -5.6304 -3.76421 -2.35271 -5.6304 -3.76421 -1.59076 
-5.6304 -3.2444 -2.35271 -5.6259 -3.92047 -2.1896 -5.6259 -3.92047 -1.75386 
-5.6259 -3.08815 -2.1896 -5.62532 -3.86409 -2.27543 -5.62532 -3.86409 -1.66803 
-5.62532 -3.14452 -2.27543 -5.62505 -3.55453 -2.44039 -5.62505 -3.55453 -1.50308 
-5.62505 -3.45408 -2.44039 -5.62505 -3.45408 -1.50308 -5.62502 -3.50431 -2.44313 
-5.62502 -3.50431 -1.50034 -5.62285 -3.60463 -2.43646 -5.62285 -3.60463 -1.50701 
-5.62285 -3.40399 -2.43646 -5.62285 -3.40399 -1.50701 -5.62052 -3.65719 -2.42644 
-5.62052 -3.65719 -1.51703 -5.62052 -3.35142 -2.42644 -5.62052 -3.35142 -1.51703 
-5.61965 -3.81476 -2.33953 -5.61965 -3.81476 -1.60394 -5.61965 -3.19385 -2.33953 
-5.61724 -3.98848 -2.00997 -5.61724 -3.98848 -1.9335 -5.61567 -3.70932 -2.41511 
-5.61567 -3.70932 -1.52835 -5.61567 -3.29929 -2.41511 -5.61567 -3.29929 -1.52835 
-5.61226 -3.98612 -2.08311 -5.61226 -3.98612 -1.86035 -5.60912 -3.91256 -2.26041 
-5.60912 -3.91256 -1.68306 -5.60912 -3.09606 -2.26041 -5.60802 -3.76206 -2.4024 
-5.60802 -3.76206 -1.54106 -5.60802 -3.24656 -2.4024 -5.60631 -3.86471 -2.32526 
-5.60631 -3.86471 -1.61821 -5.60631 -3.14391 -2.32526 -5.60235 -3.98141 -2.15626 
-5.60235 -3.98141 -1.7872 -5.60235 -3.0272 -2.15626 -5.60083 -3.50431 -2.48583 
-5.60083 -3.50431 -1.45763 -5.60081 -3.55436 -2.48342 -5.60081 -3.55436 -1.46004 
-5.60081 -3.45425 -2.48342 -5.60081 -3.45425 -1.46004 -5.59875 -3.60453 -2.47949 
-5.59875 -3.60453 -1.46397 -5.59875 -3.40409 -2.47949 -5.59875 -3.40409 -1.46397 
-5.59777 -3.81402 -2.3884 -5.59777 -3.81402 -1.55506 -5.59777 -3.19459 -2.3884 
-5.59454 -3.6542 -2.4743 -5.59454 -3.6542 -1.46916 -5.59454 -3.35442 -2.4743 
-5.59454 -3.35442 -1.46916 -5.59047 -3.91339 -2.31029 -5.59047 -3.91339 -1.63318 
-5.59047 -3.09523 -2.31029 -5.59021 -3.70649 -2.46318 -5.59021 -3.70649 -1.48029 
-5.59021 -3.30212 -2.46318 -5.59021 -3.30212 -1.48029 -5.5877 -3.97449 -2.2278 
-5.5877 -3.97449 -1.71566 -5.5877 -3.03413 -2.2278 -5.5848 -3.86405 -2.37438 
-5.5848 -3.86405 -1.56908 -5.5848 -3.14456 -2.37438 -5.58429 -4.04505 -1.97173 
-5.58289 -3.75918 -2.45109 -5.58289 -3.75918 -1.49238 -5.58289 -3.24944 -2.45109 
-5.58184 -4.04347 -2.04798 -5.58184 -4.04347 -1.89548 -5.5746 -3.55431 -2.52499 
-5.5746 -3.55431 -1.41847 -5.5746 -3.45431 -2.52499 -5.5746 -3.45431 -1.41847 
-5.57457 -3.95793 -2.29249 -5.57457 -3.95793 -1.65097 -5.57457 -3.50431 -2.5273 
-5.57457 -3.50431 -1.41616 -5.57457 -3.05069 -2.29249 -5.57406 -4.04014 -2.12131 
-5.57406 -4.04014 -1.82215 -5.57315 -3.81137 -2.43727 -5.57315 -3.81137 -1.50619 
-5.57315 -3.19725 -2.43727 -5.57256 -3.60419 -2.5213 -5.57256 -3.60419 -1.42217 
-5.57256 -3.40443 -2.5213 -5.57256 -3.40443 -1.42217 -5.56941 -3.91306 -2.3592 
-5.56941 -3.91306 -1.58426 -5.56941 -3.09556 -2.3592 -5.56843 -3.65381 -2.51622 
-5.56843 -3.65381 -1.42724 -5.56843 -3.3548 -2.51622 -5.56843 -3.3548 -1.42724 
-5.56224 -3.70306 -2.50979 -5.56224 -3.70306 -1.43368 -5.56224 -3.30555 -2.50979 
-5.56224 -3.30555 -1.43368 -5.56176 -4.0339 -2.19382 -5.56176 -4.0339 -1.74964 
-5.56176 -2.97471 -2.19382 -5.56102 -3.86233 -2.42209 -5.56102 -3.86233 -1.52137 
-5.56102 -3.14628 -2.42209 -5.55535 -3.7558 -2.49804 -5.55535 -3.7558 -1.44542 
-5.55535 -3.25281 -2.49804 -5.55396 -3.95778 -2.34167 -5.55396 -3.95778 -1.60179 
-5.55396 -3.05083 -2.34167 -5.55097 -4.01882 -2.25918 -5.55097 -4.01882 -1.68429 
-5.55097 -2.9898 -2.25918 -5.54631 -3.50431 -2.56743 -5.54631 -3.50431 -1.37603 
-5.54605 -4.09912 -2.00997 -5.54605 -4.09912 -1.9335 -5.54604 -3.80779 -2.48474 
-5.54604 -3.80779 -1.45873 -5.54604 -3.20082 -2.48474 -5.54601 -3.91157 -2.40702 
-5.54601 -3.91157 -1.53644 -5.54601 -3.09705 -2.40702 -5.54568 -3.55367 -2.56623 
-5.54568 -3.55367 -1.37724 -5.54568 -3.45495 -2.56623 -5.54568 -3.45495 -1.37724 
-5.54377 -3.60362 -2.56255 -5.54377 -3.60362 -1.38091 -5.54377 -3.405 -2.56255 
-5.54377 -3.405 -1.38091 -5.54164 -4.09538 -2.08556 -5.54164 -4.09538 -1.8579 
-5.53981 -3.65356 -2.55737 -5.53981 -3.65356 -1.3861 -5.53981 -3.35505 -2.55737 
-5.53981 -3.35505 -1.3861 -5.53645 -4.00136 -2.3232 -5.53645 -4.00136 -1.62026 
-5.53645 -3.00726 -2.3232 -5.53436 -3.85888 -2.46991 -5.53436 -3.85888 -1.47355 
-5.53436 -3.14973 -2.46991 -5.53373 -3.70289 -2.55093 -5.53373 -3.70289 -1.39253 
-5.53373 -3.30572 -2.55093 -5.53373 -3.30572 -1.39253 -5.53143 -4.09047 -2.15866 
-5.53143 -4.09047 -1.78481 -5.53091 -3.95639 -2.39003 -5.53091 -3.95639 -1.55344 
-5.53091 -3.05222 -2.39003 -5.52609 -3.751 -2.54275 -5.52609 -3.751 -1.40071 
-5.52609 -3.25761 -2.54275 -5.52269 -4.07738 -2.22436 -5.52269 -4.07738 -1.7191 
-5.52033 -3.90892 -2.45361 -5.52033 -3.90892 -1.48986 -5.52033 -3.09969 -2.45361 
-5.51727 -3.80321 -2.52969 -5.51727 -3.80321 -1.41378 -5.51727 -3.2054 -2.52969 
-5.51611 -3.50431 -2.60613 -5.51611 -3.50431 -1.33734 -5.51547 -3.55361 -2.60499 
-5.51547 -3.55361 -1.33848 -5.51547 -3.455 -2.60499 -5.51547 -3.455 -1.33848 
-5.51384 -4.00028 -2.3717 -5.51384 -4.00028 -1.57177 -5.51384 -3.00834 -2.3717 
-5.51295 -3.60279 -2.60231 -5.51295 -3.60279 -1.34116 -5.51295 -3.40582 -2.60231 
-5.51295 -3.40582 -1.34116 -5.51043 -4.06137 -2.28936 -5.51043 -4.06137 -1.6541 
-5.51043 -2.94724 -2.28936 -5.50906 -3.6527 -2.59725 -5.50906 -3.6527 -1.34621 
-5.50906 -3.35592 -2.59725 -5.50906 -3.35592 -1.34621 -5.50604 -3.85482 -2.51493 
-5.50604 -3.85482 -1.42854 -5.50604 -3.15379 -2.51493 -5.50563 -3.95391 -2.43691 
-5.50563 -3.95391 -1.50655 -5.50563 -3.0547 -2.43691 -5.50559 -4.1513 -1.97173 
-5.50341 -4.14945 -2.04733 -5.50341 -4.14945 -1.89614 -5.50324 -3.70222 -2.59062 
-5.50324 -3.70222 -1.35284 -5.50324 -3.30639 -2.59062 -5.50324 -3.30639 -1.35284 
-5.49688 -4.14391 -2.12249 -5.49688 -4.14391 -1.82098 -5.49567 -3.7503 -2.58257 
-5.49567 -3.7503 -1.36089 -5.49567 -3.25832 -2.58257 -5.49494 -4.04266 -2.35241 
-5.49494 -4.04266 -1.59106 -5.49494 -2.96595 -2.35241 -5.49244 -3.90513 -2.49882 
-5.49244 -3.90513 -1.44464 -5.49244 -3.10348 -2.49882 -5.49026 -4.13256 -2.18864 
-5.49026 -4.13256 -1.75483 -5.48902 -3.99777 -2.41905 -5.48902 -3.99777 -1.52442 
-5.48902 -3.01084 -2.41905 -5.48627 -3.79778 -2.57304 -5.48627 -3.79778 -1.37043 
-5.48627 -3.21084 -2.57304 -5.48405 -3.50431 -2.64329 -5.48405 -3.50431 -1.30017 
-5.48323 -3.55343 -2.64239 -5.48323 -3.55343 -1.30107 -5.48323 -3.45518 -2.64239 
-5.48323 -3.45518 -1.30107 -5.48077 -3.60268 -2.63968 -5.48077 -3.60268 -1.30378 
-5.48077 -3.40594 -2.63968 -5.48077 -3.40594 -1.30378 -5.48024 -4.11836 -2.2538 
-5.48024 -4.11836 -1.68967 -5.47764 -3.94976 -2.48361 -5.47764 -3.94976 -1.45985 
-5.47764 -3.05885 -2.48361 -5.47654 -3.65145 -2.63537 -5.47654 -3.65145 -1.3081 
-5.47654 -3.35717 -2.63537 -5.47654 -3.35717 -1.3081 -5.47545 -3.84951 -2.55867 
-5.47545 -3.84951 -1.38479 -5.47545 -3.15911 -2.55867 -5.47084 -3.70106 -2.62876 
-5.47084 -3.70106 -1.31471 -5.47084 -3.30756 -2.62876 -5.47053 -4.04039 -2.40005 
-5.47053 -4.04039 -1.54341 -5.47053 -2.96822 -2.40005 -5.46687 -4.10137 -2.31768 
-5.46687 -4.10137 -1.62579 -5.46687 -2.90725 -2.31768 -5.46319 -3.74898 -2.62104 
-5.46319 -3.74898 -1.32243 -5.46319 -3.25963 -2.62104 -5.46269 -4.19766 -2.00993 
-5.46269 -4.19766 -1.93353 -5.46243 -3.9002 -2.54255 -5.46243 -3.9002 -1.40092 
-5.46243 -3.10841 -2.54255 -5.46144 -3.99394 -2.46594 -5.46144 -3.99394 -1.47752 
-5.46144 -3.01467 -2.46594 -5.45828 -4.19392 -2.08551 -5.45828 -4.19392 -1.85795 
-5.45391 -3.79655 -2.61152 -5.45391 -3.79655 -1.33194 -5.45391 -3.21206 -2.61152 
-5.45247 -4.186 -2.15085 -5.45247 -4.186 -1.79261 -5.4502 -4.08166 -2.37998 
-5.4502 -4.08166 -1.56348 -5.4502 -3.50431 -2.67884 -5.4502 -3.50431 -1.26463 
-5.4502 -2.92696 -2.37998 -5.44935 -3.55337 -2.67799 -5.44935 -3.55337 -1.26548 
-5.44935 -3.45524 -2.67799 -5.44935 -3.45524 -1.26548 -5.44793 -3.94496 -2.52764 
-5.44793 -3.94496 -1.41583 -5.44793 -3.06365 -2.52764 -5.4468 -3.60232 -2.67543 
-5.4468 -3.60232 -1.26803 -5.4468 -3.40629 -2.67543 -5.4468 -3.40629 -1.26803 
-5.44453 -4.17358 -2.21679 -5.44453 -4.17358 -1.72667 -5.44329 -4.03713 -2.44696 
-5.44329 -4.03713 -1.4965 -5.44329 -2.97149 -2.44696 -5.44297 -3.84318 -2.6005 
-5.44297 -3.84318 -1.34296 -5.44297 -3.16544 -2.6005 -5.44255 -3.65104 -2.67119 
-5.44255 -3.65104 -1.27228 -5.44255 -3.35758 -2.67119 -5.44255 -3.35758 -1.27228 
-5.43662 -3.6994 -2.66525 -5.43662 -3.6994 -1.27821 -5.43662 -3.30922 -2.66525 
-5.43305 -4.15823 -2.28214 -5.43305 -4.15823 -1.66132 -5.43172 -3.98865 -2.51137 
-5.43172 -3.98865 -1.43209 -5.43172 -3.01997 -2.51137 -5.43038 -3.89415 -2.58465 
-5.43038 -3.89415 -1.35881 -5.43038 -3.11447 -2.58465 -5.42901 -3.74729 -2.65765 
-5.42901 -3.74729 -1.28582 -5.42901 -3.26133 -2.65765 -5.42333 -4.07874 -2.42705 
-5.42333 -4.07874 -1.51642 -5.42333 -2.92988 -2.42705 -5.41976 -3.79459 -2.64839 
-5.41976 -3.79459 -1.29507 -5.41976 -3.21402 -2.64839 -5.41834 -4.14015 -2.34557 
-5.41834 -4.14015 -1.5979 -5.41834 -2.86846 -2.34557 -5.41782 -4.24238 -1.97173 
-5.41606 -3.93891 -2.57027 -5.41606 -3.93891 -1.3732 -5.41606 -3.0697 -2.57027 
-5.41586 -4.24023 -2.04793 -5.41586 -4.24023 -1.89554 -5.41466 -3.50431 -2.71268 
-5.41466 -3.50431 -1.23078 -5.41394 -4.03206 -2.49274 -5.41394 -4.03206 -1.45073 
-5.41394 -2.97656 -2.49274 -5.41376 -3.55343 -2.71187 -5.41376 -3.55343 -1.2316 
-5.41376 -3.45518 -2.71187 -5.41376 -3.45518 -1.2316 -5.4118 -4.2342 -2.11347 
-5.4118 -4.2342 -1.82999 -5.41105 -3.60268 -2.70941 -5.41105 -3.60268 -1.23406 
-5.41105 -3.40594 -2.70941 -5.41105 -3.40594 -1.23406 -5.40887 -3.8412 -2.6375 
-5.40887 -3.8412 -1.30596 -5.40887 -3.16742 -2.6375 -5.40673 -3.65145 -2.70517 
-5.40673 -3.65145 -1.23829 -5.40673 -3.35717 -2.70517 -5.40673 -3.35717 -1.23829 
-5.40484 -4.22499 -2.1784 -5.40484 -4.22499 -1.76507 -5.40244 -4.11818 -2.40581 
-5.40244 -4.11818 -1.53766 -5.40244 -2.89043 -2.40581 -5.40016 -3.98286 -2.55419 
-5.40016 -3.98286 -1.38927 -5.40016 -3.02575 -2.55419 -5.40012 -3.70106 -2.69947 
-5.40012 -3.70106 -1.24399 -5.40012 -3.30756 -2.69947 -5.39638 -3.88699 -2.62501 
-5.39638 -3.88699 -1.31845 -5.39638 -3.12162 -2.62501 -5.39526 -4.21167 -2.24435 
-5.39526 -4.21167 -1.69911 -5.39446 -4.07412 -2.47278 -5.39446 -4.07412 -1.47069 
-5.39446 -2.93449 -2.47278 -5.3924 -3.74898 -2.69183 -5.3924 -3.74898 -1.25164 
-5.3924 -3.25963 -2.69183 -5.38289 -3.79655 -2.68255 -5.38289 -3.79655 -1.26092 
-5.38289 -3.21206 -2.68255 -5.38278 -4.02541 -2.53676 -5.38278 -4.02541 -1.4067 
-5.38278 -2.98321 -2.53676 -5.38267 -4.19508 -2.30905 -5.38267 -4.19508 -1.63441 
-5.38231 -3.93186 -2.61095 -5.38231 -3.93186 -1.33252 -5.38231 -3.07675 -2.61095 
-5.37749 -3.50431 -2.74474 -5.37749 -3.50431 -1.19872 -5.37635 -3.55361 -2.7441 
-5.37635 -3.55361 -1.19936 -5.37635 -3.455 -2.7441 -5.37635 -3.455 -1.19936 
-5.37393 -4.11384 -2.45186 -5.37393 -4.11384 -1.4916 -5.37393 -2.89477 -2.45186 
-5.37367 -3.60279 -2.74159 -5.37367 -3.60279 -1.20188 -5.37367 -3.40582 -2.74159 
-5.37367 -3.40582 -1.20188 -5.37187 -3.84318 -2.6716 -5.37187 -3.84318 -1.27186 
-5.37187 -3.16544 -2.6716 -5.36983 -4.2826 -2.00993 -5.36983 -4.2826 -1.93353 
-5.36863 -4.17503 -2.37028 -5.36863 -4.17503 -1.57318 -5.36863 -2.83358 -2.37028 
-5.36862 -3.6527 -2.7377 -5.36862 -3.6527 -1.20577 -5.36862 -3.35592 -2.7377 
-5.36862 -3.35592 -1.20577 -5.36712 -4.27881 -2.07533 -5.36712 -4.27881 -1.86813 
-5.36671 -3.9757 -2.59534 -5.36671 -3.9757 -1.34812 -5.36671 -3.03291 -2.59534 
-5.36366 -4.06783 -2.51703 -5.36366 -4.06783 -1.42644 -5.36366 -2.94078 -2.51703 
-5.36199 -3.70222 -2.73187 -5.36199 -3.70222 -1.2116 -5.36199 -3.30639 -2.73187 
-5.36185 -4.27149 -2.14079 -5.36185 -4.27149 -1.80268 -5.35602 -3.89415 -2.65901 
-5.35602 -3.89415 -1.28445 -5.35602 -3.11447 -2.65901 -5.3542 -4.26071 -2.205 
-5.3542 -4.26071 -1.73846 -5.35394 -3.7503 -2.7243 -5.35394 -3.7503 -1.21916 
-5.35394 -3.25832 -2.7243 -5.35186 -4.15208 -2.42977 -5.35186 -4.15208 -1.51369 
-5.35186 -2.85654 -2.42977 -5.3496 -4.01841 -2.57824 -5.3496 -4.01841 -1.36523 
-5.3496 -2.9902 -2.57824 -5.3444 -3.79778 -2.71491 -5.3444 -3.79778 -1.22856 
-5.3444 -3.21084 -2.71491 -5.34341 -4.24611 -2.27064 -5.34341 -4.24611 -1.67282 
-5.34337 -4.10771 -2.49669 -5.34337 -4.10771 -1.44678 -5.34337 -2.9009 -2.49669 
-5.34163 -3.93891 -2.64469 -5.34163 -3.93891 -1.29877 -5.34163 -3.0697 -2.64469 
-5.3388 -3.50431 -2.77494 -5.3388 -3.50431 -1.16852 -5.33759 -3.55367 -2.77432 
-5.33759 -3.55367 -1.16915 -5.33759 -3.45495 -2.77432 -5.33759 -3.45495 -1.16915 
-5.33392 -3.60362 -2.7724 -5.33392 -3.60362 -1.17106 -5.33392 -3.405 -2.7724 
-5.33392 -3.405 -1.17106 -5.33104 -4.05988 -2.55967 -5.33104 -4.05988 -1.38379 
-5.33104 -2.94874 -2.55967 -5.33086 -4.22844 -2.33252 -5.33086 -4.22844 -1.61095 
-5.33004 -3.84951 -2.70408 -5.33004 -3.84951 -1.23938 -5.33004 -3.15911 -2.70408 
-5.32873 -3.65356 -2.76845 -5.32873 -3.65356 -1.17502 -5.32873 -3.35505 -2.76845 
-5.32873 -3.35505 -1.17502 -5.32556 -3.98286 -2.62879 -5.32556 -3.98286 -1.31467 
-5.32556 -3.02575 -2.62879 -5.3223 -3.70289 -2.76236 -5.3223 -3.70289 -1.1811 
-5.3223 -3.30572 -2.76236 -5.32164 -4.14634 -2.4748 -5.32164 -4.14634 -1.46866 
-5.32164 -2.86227 -2.4748 -5.32045 -4.3208 -1.97173 -5.31921 -4.31906 -2.03714 
-5.31921 -4.31906 -1.90633 -5.31581 -4.20736 -2.39329 -5.31581 -4.20736 -1.55017 
-5.31581 -2.80125 -2.39329 -5.31551 -4.31382 -2.10226 -5.31551 -4.31382 -1.84121 
-5.31412 -3.751 -2.75473 -5.31412 -3.751 -1.18874 -5.31412 -3.25761 -2.75473 
-5.31391 -3.9002 -2.69106 -5.31391 -3.9002 -1.2524 -5.31391 -3.10841 -2.69106 
-5.31105 -4.10001 -2.53969 -5.31105 -4.10001 -1.40378 -5.31105 -2.90861 -2.53969 
-5.30935 -4.30511 -2.16682 -5.30935 -4.30511 -1.77664 -5.30813 -4.02541 -2.61142 
-5.30813 -4.02541 -1.33205 -5.30813 -2.98321 -2.61142 -5.30105 -3.80321 -2.7459 
-5.30105 -3.80321 -1.19756 -5.30105 -3.2054 -2.7459 -5.30078 -4.29298 -2.23055 
-5.30078 -4.29298 -1.71291 -5.299 -3.94496 -2.67657 -5.299 -3.94496 -1.2669 
-5.299 -3.06365 -2.67657 -5.29867 -4.1832 -2.45178 -5.29867 -4.1832 -1.49168 
-5.29867 -3.50431 -2.8032 -5.29867 -3.50431 -1.14026 -5.29867 -2.82541 -2.45178 
-5.29636 -3.55431 -2.80324 -5.29636 -3.55431 -1.14023 -5.29636 -3.45431 -2.80324 
-5.29636 -3.45431 -1.14023 -5.29266 -3.60419 -2.80119 -5.29266 -3.60419 -1.14227 
-5.29266 -3.40443 -2.80119 -5.29266 -3.40443 -1.14227 -5.28981 -4.27747 -2.29317 
-5.28981 -4.27747 -1.65029 -5.2897 -4.1387 -2.51833 -5.2897 -4.1387 -1.42513 
-5.2897 -2.86991 -2.51833 -5.28839 -4.06783 -2.59229 -5.28839 -4.06783 -1.35117 
-5.28839 -2.94078 -2.59229 -5.28759 -3.65381 -2.79707 -5.28759 -3.65381 -1.1464 
-5.28759 -3.3548 -2.79707 -5.28759 -3.3548 -1.1464 -5.28677 -4.34288 -2.00659 
-5.28677 -4.34288 -1.93688 -5.28629 -3.85482 -2.73467 -5.28629 -3.85482 -1.20879 
-5.28629 -3.15379 -2.73467 -5.28422 -4.33926 -2.07193 -5.28422 -4.33926 -1.87154 
-5.28274 -3.98865 -2.66036 -5.28274 -3.98865 -1.28311 -5.28274 -3.01997 -2.66036 
-5.28115 -3.70306 -2.79087 -5.28115 -3.70306 -1.15259 -5.28115 -3.30555 -2.79087 
-5.28115 -3.30555 -1.15259 -5.27919 -4.33212 -2.13705 -5.27919 -4.33212 -1.80642 
-5.2765 -4.25865 -2.35442 -5.2765 -4.25865 -1.58905 -5.27172 -4.32155 -2.20125 
-5.27172 -4.32155 -1.74222 -5.27019 -3.90513 -2.72108 -5.27019 -3.90513 -1.22239 
-5.27019 -3.10348 -2.72108 -5.26941 -3.7558 -2.78398 -5.26941 -3.7558 -1.15948 
-5.26941 -3.25281 -2.78398 -5.26805 -4.10771 -2.572 -5.26805 -4.10771 -1.37146 
-5.26805 -2.9009 -2.572 -5.26703 -4.17587 -2.49566 -5.26703 -4.17587 -1.4478 
-5.26703 -2.83275 -2.49566 -5.2641 -4.03206 -2.64258 -5.2641 -4.03206 -1.30089 
-5.2641 -2.97656 -2.64258 -5.26174 -4.30726 -2.26546 -5.26174 -4.30726 -1.67801 
-5.26091 -4.2366 -2.41402 -5.26091 -4.2366 -1.52944 -5.26091 -2.77201 -2.41402 
-5.2572 -3.50431 -2.82946 -5.2572 -3.50431 -1.114 -5.2561 -3.80779 -2.77468 
-5.2561 -3.80779 -1.16879 -5.2561 -3.20082 -2.77468 -5.25498 -3.94976 -2.70627 
-5.25498 -3.94976 -1.23719 -5.25498 -3.05885 -2.70627 -5.25479 -3.55436 -2.82944 
-5.25479 -3.55436 -1.11402 -5.25479 -3.45425 -2.82944 -5.25479 -3.45425 -1.11402 
-5.25278 -4.36467 -1.97173 -5.25155 -4.36258 -2.04134 -5.25155 -4.36258 -1.90212 
-5.25086 -3.60453 -2.82738 -5.25086 -3.60453 -1.11608 -5.25086 -3.40409 -2.82738 
-5.25086 -3.40409 -1.11608 -5.24945 -4.28987 -2.32739 -5.24945 -4.28987 -1.61608 
-5.24753 -4.35715 -2.10664 -5.24753 -4.35715 -1.83682 -5.24617 -4.14634 -2.55027 
-5.24617 -4.14634 -1.39319 -5.24617 -2.86227 -2.55027 -5.24567 -3.6542 -2.82318 
-5.24567 -3.6542 -1.12029 -5.24567 -3.35442 -2.82318 -5.24567 -3.35442 -1.12029 
-5.24414 -4.07412 -2.62309 -5.24414 -4.07412 -1.32037 -5.24414 -2.93449 -2.62309 
-5.2431 -4.21141 -2.47173 -5.2431 -4.21141 -1.47173 -5.2431 -2.7972 -2.47173 
-5.24134 -4.34805 -2.17136 -5.24134 -4.34805 -1.7721 -5.24128 -3.85888 -2.76299 
-5.24128 -3.85888 -1.18047 -5.24128 -3.14973 -2.76299 -5.23731 -3.99394 -2.69007 
-5.23731 -3.99394 -1.25339 -5.23731 -3.01467 -2.69007 -5.23482 -4.26912 -2.38798 
-5.23482 -4.26912 -1.55548 -5.23454 -3.70649 -2.81885 -5.23454 -3.70649 -1.12462 
-5.23454 -3.30212 -2.81885 -5.23454 -3.30212 -1.12462 -5.23234 -4.33545 -2.23601 
-5.23234 -4.33545 -1.70745 -5.22497 -3.90892 -2.74896 -5.22497 -3.90892 -1.1945 
-5.22497 -3.09969 -2.74896 -5.22323 -4.11384 -2.60256 -5.22323 -4.11384 -1.3409 
-5.22323 -2.89477 -2.60256 -5.22315 -4.1832 -2.5273 -5.22315 -4.1832 -1.41616 
-5.22315 -2.82541 -2.5273 -5.22245 -3.75918 -2.81153 -5.22245 -3.75918 -1.13194 
-5.22245 -3.24944 -2.81153 -5.22118 -4.31918 -2.2995 -5.22118 -4.31918 -1.64397 
-5.21833 -4.03713 -2.67192 -5.21833 -4.03713 -1.27154 -5.21833 -2.97149 -2.67192 
-5.21796 -4.24526 -2.4466 -5.21796 -4.24526 -1.49687 -5.21796 -2.76336 -2.4466 
-5.217 -4.38419 -2.00659 -5.217 -4.38419 -1.93688 -5.21488 -4.37985 -2.0759 
-5.21488 -4.37985 -1.86757 -5.21449 -3.50431 -2.85365 -5.21449 -3.50431 -1.08981 
-5.21175 -3.55453 -2.85369 -5.21175 -3.55453 -1.08978 -5.21175 -3.45408 -2.85369 
-5.21175 -3.45408 -1.08978 -5.2097 -4.37243 -2.14097 -5.2097 -4.37243 -1.80249 
-5.20864 -3.81137 -2.80179 -5.20864 -3.81137 -1.14168 -5.20864 -3.19725 -2.80179 
-5.20828 -3.95391 -2.73427 -5.20828 -3.95391 -1.2092 -5.20828 -3.0547 -2.73427 
-5.20782 -3.60463 -2.85149 -5.20782 -3.60463 -1.09198 -5.20782 -3.40399 -2.85149 
-5.20782 -3.40399 -1.09198 -5.20743 -4.29996 -2.36074 -5.20743 -4.29996 -1.58272 
-5.20139 -4.36171 -2.20589 -5.20139 -4.36171 -1.73757 -5.20114 -4.15208 -2.58049 
-5.20114 -4.15208 -1.36297 -5.20114 -2.85654 -2.58049 -5.19841 -4.07874 -2.65197 
-5.19841 -4.07874 -1.2915 -5.19841 -2.92988 -2.65197 -5.1978 -3.65719 -2.84915 
-5.1978 -3.65719 -1.09431 -5.1978 -3.35142 -2.84915 -5.1978 -3.35142 -1.09431 
-5.19346 -3.86233 -2.78965 -5.19346 -3.86233 -1.15381 -5.19346 -3.14628 -2.78965 
-5.19168 -4.27732 -2.42032 -5.19168 -4.27732 -1.52315 -5.19168 -2.7313 -2.42032 
-5.19119 -4.34707 -2.26999 -5.19119 -4.34707 -1.67348 -5.19041 -3.99777 -2.71765 
-5.19041 -3.99777 -1.22581 -5.19041 -3.01084 -2.71765 -5.18648 -3.70932 -2.8443 
-5.18648 -3.70932 -1.09916 -5.18648 -3.29929 -2.8443 -5.18648 -3.29929 -1.09916 
-5.18539 -4.2366 -2.48954 -5.18539 -4.2366 -1.45392 -5.18539 -2.77201 -2.48954 
-5.1811 -4.40328 -1.97173 -5.18004 -4.40112 -2.04111 -5.18004 -4.40112 -1.90235 
-5.1792 -4.32869 -2.33257 -5.1792 -4.32869 -1.6109 -5.17839 -3.91157 -2.77464 
-5.17839 -3.91157 -1.16882 -5.17839 -3.09705 -2.77464 -5.17717 -4.11818 -2.63108 
-5.17717 -4.11818 -1.31239 -5.17717 -2.89043 -2.63108 -5.17688 -4.39463 -2.11016 
-5.17688 -4.39463 -1.8333 -5.17377 -3.76206 -2.83665 -5.17377 -3.76206 -1.10681 
-5.17377 -3.24656 -2.83665 -5.17142 -4.04039 -2.69916 -5.17142 -4.04039 -1.2443 
-5.17142 -2.96822 -2.69916 -5.17065 -3.50431 -2.87572 -5.17065 -3.50431 -1.06774 
-5.16941 -4.38566 -2.17539 -5.16941 -4.38566 -1.76808 -5.1678 -3.55458 -2.87567 
-5.1678 -3.55458 -1.0678 -5.1678 -3.45403 -2.87567 -5.1678 -3.45403 -1.0678 
-5.16466 -4.20736 -2.54444 -5.16466 -4.20736 -1.39902 -5.16466 -2.80125 -2.54444 
-5.16432 -4.30751 -2.39296 -5.16432 -4.30751 -1.55051 -5.16139 -3.95639 -2.75955 
-5.16139 -3.95639 -1.18392 -5.16139 -3.05222 -2.75955 -5.16007 -4.37282 -2.23972 
-5.16007 -4.37282 -1.70374 -5.15977 -3.81402 -2.8264 -5.15977 -3.81402 -1.11706 
-5.15977 -3.19459 -2.8264 -5.15935 -4.26912 -2.46346 -5.15935 -4.26912 -1.48001 
-5.15935 -2.73949 -2.46346 -5.15865 -3.60713 -2.87547 -5.15865 -3.60713 -1.06799 
-5.15865 -3.40148 -2.87547 -5.15865 -3.40148 -1.06799 -5.15135 -4.08166 -2.67884 
-5.15135 -4.08166 -1.26463 -5.15135 -2.92696 -2.67884 -5.1489 -4.35617 -2.30288 
-5.1489 -4.35617 -1.64059 -5.14831 -3.65969 -2.87265 -5.14831 -3.65969 -1.07081 
-5.14831 -3.34892 -2.87265 -5.14831 -3.34892 -1.07081 -5.14575 -3.86405 -2.81343 
-5.14575 -3.86405 -1.13003 -5.14575 -3.14456 -2.81343 -5.14306 -4.00028 -2.74247 
-5.14306 -4.00028 -1.20099 -5.14306 -3.00834 -2.74247 -5.14248 -4.42043 -2.0066 
-5.14248 -4.42043 -1.93687 -5.14165 -4.17503 -2.59726 -5.14165 -4.17503 -1.3462 
-5.14165 -2.83358 -2.59726 -5.14036 -4.41608 -2.07591 -5.14036 -4.41608 -1.86755 
-5.13765 -4.40688 -2.14403 -5.13765 -4.40688 -1.79943 -5.13709 -3.71155 -2.86718 
-5.13709 -3.71155 -1.07629 -5.13709 -3.29707 -2.86718 -5.13709 -3.29707 -1.07629 
-5.13595 -4.33578 -2.36458 -5.13595 -4.33578 -1.57888 -5.13211 -4.29996 -2.43606 
-5.13211 -4.29996 -1.5074 -5.13211 -2.70865 -2.43606 -5.13057 -3.91306 -2.79804 
-5.13057 -3.91306 -1.14542 -5.13057 -3.09556 -2.79804 -5.12915 -4.39579 -2.20886 
-5.12915 -4.39579 -1.73461 -5.12578 -4.25865 -2.50513 -5.12578 -4.25865 -1.43833 
-5.12578 -3.50431 -2.89561 -5.12578 -3.50431 -1.04785 -5.12578 -2.74996 -2.50513 
-5.12407 -3.76421 -2.85903 -5.12407 -3.76421 -1.08443 -5.12407 -3.2444 -2.85903 
-5.12377 -4.04266 -2.72357 -5.12377 -4.04266 -1.21989 -5.12377 -2.96595 -2.72357 
-5.11879 -4.38078 -2.27282 -5.11879 -4.38078 -1.67064 -5.11754 -3.55689 -2.89749 
-5.11754 -3.55689 -1.04597 -5.11754 -3.45172 -2.89749 -5.11754 -3.45172 -1.04597 
-5.11693 -4.14015 -2.64697 -5.11693 -4.14015 -1.29649 -5.11693 -2.86846 -2.64697 
-5.11304 -3.95778 -2.7826 -5.11304 -3.95778 -1.16087 -5.11304 -3.05083 -2.7826 
-5.11089 -3.81476 -2.84828 -5.11089 -3.81476 -1.09518 -5.11089 -3.19385 -2.84828 
-5.10823 -3.60933 -2.89674 -5.10823 -3.60933 -1.04672 -5.10823 -3.39929 -2.89674 
-5.10823 -3.39929 -1.04672 -5.10662 -4.36204 -2.33526 -5.10662 -4.36204 -1.60821 
-5.10393 -4.32869 -2.40784 -5.10393 -4.32869 -1.53563 -5.10388 -4.22844 -2.5595 
-5.10388 -4.22844 -1.38397 -5.10388 -2.78018 -2.5595 -5.10354 -4.43709 -1.97173 
-5.10266 -4.43483 -2.04136 -5.10266 -4.43483 -1.9021 -5.10082 -4.42788 -2.10971 
-5.10082 -4.42788 -1.83375 -5.09875 -4.28987 -2.47809 -5.09875 -4.28987 -1.46538 
-5.09875 -2.71874 -2.47809 -5.09789 -3.66146 -2.89337 -5.09789 -3.66146 -1.05009 
-5.09789 -3.34715 -2.89337 -5.09789 -3.34715 -1.05009 -5.0973 -4.41658 -2.17741 
-5.0973 -4.41658 -1.76605 -5.09662 -3.86471 -2.83494 -5.09662 -3.86471 -1.10852 
-5.09662 -3.14391 -2.83494 -5.09457 -4.00136 -2.76509 -5.09457 -4.00136 -1.17838 
-5.09457 -3.00726 -2.76509 -5.08904 -4.10137 -2.6955 -5.08904 -4.10137 -1.24796 
-5.08904 -2.90725 -2.6955 -5.08762 -4.40339 -2.24183 -5.08762 -4.40339 -1.70163 
-5.08654 -3.71315 -2.88739 -5.08654 -3.71315 -1.05607 -5.08654 -3.29546 -2.88739 
-5.08654 -3.29546 -1.05607 -5.08165 -3.91339 -2.8191 -5.08165 -3.91339 -1.12436 
-5.08165 -3.09523 -2.8191 -5.08042 -4.19508 -2.61131 -5.08042 -4.19508 -1.33216 
-5.08042 -2.81354 -2.61131 -5.07999 -3.50431 -2.91328 -5.07999 -3.50431 -1.03019 
-5.07643 -4.38623 -2.30506 -5.07643 -4.38623 -1.6384 -5.07424 -4.35617 -2.37753 
-5.07424 -4.35617 -1.56593 -5.07422 -3.76425 -2.87881 -5.07422 -3.76425 -1.06466 
-5.07422 -3.24436 -2.87881 -5.07153 -3.55693 -2.91479 -5.07153 -3.55693 -1.02867 
-5.07153 -3.45168 -2.91479 -5.07153 -3.45168 -1.02867 -5.07086 -4.31918 -2.44981 
-5.07086 -4.31918 -1.49365 -5.07086 -2.68944 -2.44981 -5.06454 -4.27747 -2.51844 
-5.06454 -4.27747 -1.42502 -5.06454 -2.73114 -2.51844 -5.0639 -4.45081 -2.0066 
-5.0639 -4.45081 -1.93687 -5.06386 -3.95793 -2.8032 -5.06386 -3.95793 -1.14026 
-5.06386 -3.05069 -2.8032 -5.06256 -4.44626 -2.07498 -5.06256 -4.44626 -1.86848 
-5.06188 -3.60962 -2.91369 -5.06188 -3.60962 -1.02977 -5.06188 -3.399 -2.91369 
-5.06188 -3.399 -1.02977 -5.06096 -3.81461 -2.86765 -5.06096 -3.81461 -1.07581 
-5.06096 -3.194 -2.86765 -5.06073 -4.06137 -2.73906 -5.06073 -4.06137 -1.2044 
-5.06073 -2.94724 -2.73906 -5.0599 -4.43719 -2.14312 -5.0599 -4.43719 -1.80035 
-5.05594 -4.42369 -2.21021 -5.05594 -4.42369 -1.73325 -5.05351 -4.15823 -2.66168 
-5.05351 -4.15823 -1.28178 -5.05351 -2.85038 -2.66168 -5.05132 -3.66175 -2.90993 
-5.05132 -3.66175 -1.03354 -5.05132 -3.34686 -2.90993 -5.05132 -3.34686 -1.03354 
-5.0468 -3.86409 -2.85396 -5.0468 -3.86409 -1.08951 -5.0468 -3.14452 -2.85396 
-5.04543 -4.4083 -2.27406 -5.04543 -4.4083 -1.6694 -5.04419 -4.38078 -2.34742 
-5.04419 -4.38078 -1.59604 -5.04201 -4.24611 -2.57204 -5.04201 -4.24611 -1.37142 
-5.04201 -2.7625 -2.57204 -5.04135 -4.34707 -2.41983 -5.04135 -4.34707 -1.52364 
-5.04135 -2.66154 -2.41983 -5.03904 -3.71457 -2.90351 -5.03904 -3.71457 -1.03995 
-5.03904 -3.29404 -2.90351 -5.03904 -3.29404 -1.03995 -5.03682 -4.30726 -2.49037 
-5.03682 -4.30726 -1.45309 -5.03682 -2.70135 -2.49037 -5.03338 -3.50431 -2.92867 
-5.03338 -3.50431 -1.01479 -5.03177 -3.91256 -2.83776 -5.03177 -3.91256 -1.10571 
-5.03177 -3.09606 -2.83776 -5.03054 -4.01882 -2.7796 -5.03054 -4.01882 -1.16386 
-5.03054 -2.9898 -2.7796 -5.02648 -3.7656 -2.89446 -5.02648 -3.7656 -1.04901 
-5.02648 -3.24302 -2.89446 -5.02516 -4.11836 -2.70887 -5.02516 -4.11836 -1.23459 
-5.02516 -2.89025 -2.70887 -5.02447 -3.55706 -2.92988 -5.02447 -3.55706 -1.01358 
-5.02447 -3.45156 -2.92988 -5.02447 -3.45156 -1.01358 -5.02418 -4.46399 -1.97173 
-5.02352 -4.46174 -2.04018 -5.02352 -4.46174 -1.90328 -5.02155 -4.455 -2.10831 
-5.02155 -4.455 -1.83515 -5.01827 -4.4438 -2.1758 -5.01827 -4.4438 -1.76766 
-5.01572 -4.21167 -2.6239 -5.01572 -4.21167 -1.31957 -5.01572 -2.79695 -2.6239 
-5.01475 -3.60965 -2.92834 -5.01475 -3.60965 -1.01512 -5.01475 -3.39896 -2.92834 
-5.01475 -3.39896 -1.01512 -5.0137 -4.42819 -2.24233 -5.0137 -4.42819 -1.70113 
-5.0132 -4.40339 -2.31626 -5.0132 -4.40339 -1.62721 -5.01284 -3.81609 -2.88279 
-5.01284 -3.81609 -1.06067 -5.01284 -3.19253 -2.88279 -5.01109 -4.37282 -2.3887 
-5.01109 -4.37282 -1.55476 -5.00738 -4.33545 -2.46097 -5.00738 -4.33545 -1.48249 
-5.00738 -2.67316 -2.46097 -5.00315 -3.66279 -2.92423 -5.00315 -3.66279 -1.01923 
-5.00315 -3.34582 -2.92423 -5.00315 -3.34582 -1.01923 -5.00192 -4.29298 -2.52941 
-5.00192 -4.29298 -1.41405 -5.00192 -2.71563 -2.52941 -4.99917 -3.97449 -2.81634 
-4.99917 -3.97449 -1.12713 -4.99917 -3.03413 -2.81634 -4.99845 -3.86543 -2.8686 
-4.99845 -3.86543 -1.07486 -4.99845 -3.14318 -2.8686 -4.99573 -4.07738 -2.75133 
-4.99573 -4.07738 -1.19214 -4.99573 -2.93124 -2.75133 -4.99078 -3.71546 -2.91728 
-4.99078 -3.71546 -1.02618 -4.99078 -3.29316 -2.91728 -4.99078 -3.29316 -1.02618 
-4.98923 -4.47292 -2.00644 -4.98923 -4.47292 -1.93703 -4.98816 -4.17358 -2.67317 
-4.98816 -4.17358 -1.2703 -4.98816 -2.83503 -2.67317 -4.98791 -4.46838 -2.07481 
-4.98791 -4.46838 -1.86866 -4.98608 -3.50431 -2.94176 -4.98608 -3.50431 -1.0017 
-4.98526 -4.45933 -2.14287 -4.98526 -4.45933 -1.80059 -4.98158 -4.42369 -2.28457 
-4.98158 -4.42369 -1.65889 -4.98132 -4.44585 -2.20995 -4.98132 -4.44585 -1.73351 
-4.98022 -4.39579 -2.35779 -4.98022 -4.39579 -1.58568 -4.97775 -3.76649 -2.90779 
-4.97775 -3.76649 -1.03568 -4.97775 -3.24213 -2.90779 -4.97775 -3.24213 -1.03568 
-4.97726 -4.36171 -2.43002 -4.97726 -4.36171 -1.51344 -4.97698 -3.5571 -2.94256 
-4.97698 -3.5571 -1.0009 -4.97698 -3.45152 -2.94256 -4.97698 -3.45152 -1.0009 
-4.97637 -4.26071 -2.58283 -4.97637 -4.26071 -1.36063 -4.97637 -2.74791 -2.58283 
-4.97261 -4.32155 -2.50036 -4.97261 -4.32155 -1.44311 -4.97261 -2.68707 -2.50036 
-4.96585 -3.61026 -2.94083 -4.96585 -3.61026 -1.00263 -4.96585 -3.39835 -2.94083 
-4.96585 -3.39835 -1.00263 -4.96519 -4.0339 -2.79039 -4.96519 -4.0339 -1.15307 
-4.96519 -2.97471 -2.79039 -4.96404 -3.81677 -2.89561 -4.96404 -3.81677 -1.04785 
-4.96404 -3.19185 -2.89561 -4.96097 -3.92047 -2.85454 -4.96097 -3.92047 -1.08893 
-4.96097 -3.08815 -2.85454 -4.96 -4.13256 -2.71889 -4.96 -4.13256 -1.22457 
-4.96 -2.87605 -2.71889 -4.95418 -4.48178 -1.97173 -4.95405 -3.66338 -2.9362 
-4.95405 -3.66338 -1.00726 -4.95405 -3.34524 -2.9362 -4.95405 -3.34524 -1.00726 
-4.95367 -4.47942 -2.04105 -4.95367 -4.47942 -1.90241 -4.95151 -4.47262 -2.10935 
-4.95151 -4.47262 -1.83412 -4.94976 -4.22499 -2.63347 -4.94976 -4.22499 -1.30999 
-4.94976 -2.78362 -2.63347 -4.94878 -4.41658 -2.32593 -4.94878 -4.41658 -1.61753 
-4.94836 -4.46125 -2.17699 -4.94836 -4.46125 -1.76647 -4.94717 -4.4438 -2.2469 
-4.94717 -4.4438 -1.69656 -4.94675 -4.38566 -2.39805 -4.94675 -4.38566 -1.54542 
-4.94273 -4.34805 -2.46997 -4.94273 -4.34805 -1.47349 -4.94191 -3.71581 -2.92868 
-4.94191 -3.71581 -1.01479 -4.94191 -3.2928 -2.92868 -4.94191 -3.2928 -1.01479 
-4.93819 -4.30511 -2.53799 -4.93819 -4.30511 -1.40548 -4.93819 -3.50431 -2.95252 
-4.93819 -3.50431 -0.99095 -4.93819 -2.7035 -2.53799 -4.93002 -4.09047 -2.76006 
-4.93002 -4.09047 -1.1834 -4.93002 -2.91814 -2.76006 -4.92868 -3.76676 -2.91866 
-4.92868 -3.76676 -1.0248 -4.92868 -3.24185 -2.91866 -4.92868 -3.24185 -1.0248 
-4.92763 -3.98141 -2.83099 -4.92763 -3.98141 -1.11248 -4.92763 -3.0272 -2.83099 
-4.92755 -3.55753 -2.95313 -4.92755 -3.55753 -0.99033 -4.92755 -3.45108 -2.95313 
-4.92755 -3.45108 -0.99033 -4.92694 -3.87231 -2.8832 -4.92694 -3.87231 -1.06026 
-4.92694 -3.13631 -2.8832 -4.92222 -4.186 -2.6811 -4.92222 -4.186 -1.26236 
-4.92222 -2.82261 -2.6811 -4.91825 -4.48824 -2.00644 -4.91825 -4.48824 -1.93703 
-4.91758 -4.48349 -2.0755 -4.91758 -4.48349 -1.86797 -4.91638 -3.6106 -2.95085 
-4.91638 -3.6106 -0.99261 -4.91638 -3.39802 -2.95085 -4.91638 -3.39802 -0.99261 
-4.9154 -4.40688 -2.36628 -4.9154 -4.40688 -1.57718 -4.91491 -4.47434 -2.14354 
-4.91491 -4.47434 -1.79992 -4.91448 -4.43719 -2.28853 -4.91448 -4.43719 -1.65493 
-4.91424 -4.45933 -2.21389 -4.91424 -4.45933 -1.72957 -4.91234 -4.37243 -2.43833 
-4.91234 -4.37243 -1.50513 -4.91215 -4.27149 -2.59049 -4.91215 -4.27149 -1.35298 
-4.91215 -2.73713 -2.59049 -4.90841 -4.33212 -2.50782 -4.90841 -4.33212 -1.43564 
-4.90841 -2.67649 -2.50782 -4.90469 -3.66335 -2.94569 -4.90469 -3.66335 -0.99777 
-4.90469 -3.34527 -2.94569 -4.90469 -3.34527 -0.99777 -4.89385 -4.14391 -2.72551 
-4.89385 -4.14391 -1.21795 -4.89385 -2.8647 -2.72551 -4.89268 -4.04014 -2.8027 
-4.89268 -4.04014 -1.14077 -4.89268 -2.96847 -2.8027 -4.89253 -3.71563 -2.93766 
-4.89253 -3.71563 -1.00581 -4.89253 -3.29298 -2.93766 -4.89253 -3.29298 -1.00581 
-4.89167 -3.82229 -2.90811 -4.89167 -3.82229 -1.03535 -4.89167 -3.18632 -2.90811 
-4.88983 -3.50431 -2.96091 -4.88983 -3.50431 -0.98256 -4.889 -3.92615 -2.86659 
-4.889 -3.92615 -1.07688 -4.889 -3.08247 -2.86659 -4.88484 -4.2342 -2.64044 
-4.88484 -4.2342 -1.30303 -4.88484 -2.77441 -2.64044 -4.88238 -4.49456 -1.97173 
-4.88205 -4.49219 -2.04087 -4.88205 -4.49219 -1.90259 -4.88153 -4.39463 -2.40551 
-4.88153 -4.39463 -1.53795 -4.88108 -4.42788 -2.32946 -4.88108 -4.42788 -1.61401 
-4.88105 -4.48509 -2.10968 -4.88105 -4.48509 -1.83378 -4.88071 -4.47262 -2.18014 
-4.88071 -4.47262 -1.76332 -4.87968 -4.455 -2.25018 -4.87968 -4.455 -1.69328 
-4.87904 -3.55757 -2.96102 -4.87904 -3.55757 -0.98245 -4.87904 -3.45105 -2.96102 
-4.87904 -3.45105 -0.98245 -4.87801 -4.35715 -2.47616 -4.87801 -4.35715 -1.4673 
-4.87362 -4.31382 -2.54414 -4.87362 -4.31382 -1.39932 -4.87362 -2.6948 -2.54414 
-4.86757 -3.61087 -2.95822 -4.86757 -3.61087 -0.98525 -4.86757 -3.39775 -2.95822 
-4.86757 -3.39775 -0.98525 -4.85693 -4.09538 -2.77028 -4.85693 -4.09538 -1.17319 
-4.85693 -2.91323 -2.77028 -4.85688 -4.19392 -2.68692 -4.85688 -4.19392 -1.25655 
-4.85688 -2.8147 -2.68692 -4.85577 -3.77147 -2.92877 -4.85577 -3.77147 -1.01469 
-4.85577 -3.23714 -2.92877 -4.85577 -3.23714 -1.01469 -4.85573 -3.6636 -2.95252 
-4.85573 -3.6636 -0.99095 -4.85573 -3.34502 -2.95252 -4.85573 -3.34502 -0.99095 
-4.85448 -3.98612 -2.8409 -4.85448 -3.98612 -1.10257 -4.85448 -3.02249 -2.8409 
-4.85399 -3.87693 -2.89307 -4.85399 -3.87693 -1.0504 -4.85399 -3.13168 -2.89307 
-4.84752 -4.49823 -2.00643 -4.84752 -4.49823 -1.93704 -4.84728 -4.41608 -2.369 
-4.84728 -4.41608 -1.57447 -4.84726 -4.37985 -2.44352 -4.84726 -4.37985 -1.49995 
-4.84686 -4.48349 -2.14621 -4.84686 -4.48349 -1.79725 -4.84685 -4.49348 -2.07549 
-4.84685 -4.49348 -1.86798 -4.8467 -4.27881 -2.59576 -4.8467 -4.27881 -1.34771 
-4.8467 -2.7298 -2.59576 -4.84635 -4.44626 -2.2912 -4.84635 -4.44626 -1.65227 
-4.84617 -4.46838 -2.21654 -4.84617 -4.46838 -1.72692 -4.84329 -4.33926 -2.51285 
-4.84329 -4.33926 -1.43061 -4.84112 -3.50431 -2.96692 -4.84112 -3.50431 -0.97655 
-4.82992 -3.55767 -2.96653 -4.82992 -3.55767 -0.97694 -4.82992 -3.45094 -2.96653 
-4.82992 -3.45094 -0.97694 -4.81935 -4.04347 -2.81047 -4.81935 -4.04347 -1.13299 
-4.81935 -2.96514 -2.81047 -4.81929 -4.24023 -2.6445 -4.81929 -4.24023 -1.29897 
-4.81929 -2.76838 -2.6445 -4.81869 -4.14945 -2.73204 -4.81869 -4.14945 -1.21142 
-4.81869 -2.85916 -2.73204 -4.8185 -3.82609 -2.91554 -4.8185 -3.82609 -1.02793 
-4.8185 -3.18252 -2.91554 -4.8185 -3.18252 -1.02793 -4.81846 -3.61088 -2.96318 
-4.81846 -3.61088 -0.98029 -4.81846 -3.39773 -2.96318 -4.81846 -3.39773 -0.98029 
-4.81802 -3.71743 -2.94588 -4.81802 -3.71743 -0.99758 -4.81802 -3.29118 -2.94588 
-4.81802 -3.29118 -0.99758 -4.81624 -3.92957 -2.87384 -4.81624 -3.92957 -1.06962 
-4.81624 -3.07905 -2.87384 -4.81273 -4.43483 -2.3313 -4.81273 -4.43483 -1.61217 
-4.81271 -4.36258 -2.48018 -4.81271 -4.36258 -1.46328 -4.81257 -4.50189 -1.97173 
-4.81248 -4.40112 -2.40868 -4.81248 -4.40112 -1.53479 -4.81242 -4.47942 -2.1823 
-4.81242 -4.47942 -1.76116 -4.81241 -4.49949 -2.04104 -4.81241 -4.49949 -1.90242 
-4.81224 -4.49219 -2.11068 -4.81224 -4.49219 -1.83278 -4.81155 -4.46174 -2.25216 
-4.81155 -4.46174 -1.69131 -4.8085 -4.31906 -2.54785 -4.8085 -4.31906 -1.39562 
-4.79217 -3.50431 -2.97053 -4.79217 -3.50431 -0.97294 -4.78133 -4.09912 -2.77469 
-4.78133 -4.09912 -1.16878 -4.78133 -2.9095 -2.77469 -4.78133 -3.98848 -2.84587 
-4.78133 -3.98848 -1.09759 -4.78133 -3.02014 -2.84587 -4.7813 -4.19766 -2.69132 
-4.7813 -4.19766 -1.25214 -4.7813 -2.81096 -2.69132 -4.7813 -4.2826 -2.59847 
-4.7813 -4.2826 -1.345 -4.7813 -2.72601 -2.59847 -4.78089 -3.77268 -2.9343 
-4.78089 -3.77268 -1.00916 -4.78089 -3.23593 -2.9343 -4.78089 -3.23593 -1.00916 
-4.78088 -3.87925 -2.89801 -4.78088 -3.87925 -1.04546 -4.78088 -3.12936 -2.89801 
-4.78086 -3.66481 -2.95805 -4.78086 -3.66481 -0.98542 -4.78086 -3.34381 -2.95805 
-4.78086 -3.34381 -0.98542 -4.78086 -3.55771 -2.96959 -4.78086 -3.55771 -0.97387 
-4.78086 -3.45091 -2.96959 -4.78086 -3.45091 -0.97387 -4.77796 -4.42043 -2.37111 
-4.77796 -4.42043 -1.57235 -4.77796 -4.45081 -2.29253 -4.77796 -4.45081 -1.65093 
-4.77795 -4.38419 -2.44564 -4.77795 -4.38419 -1.49783 -4.77795 -4.34288 -2.5154 
-4.77795 -4.34288 -1.42806 -4.7778 -4.48824 -2.14688 -4.7778 -4.48824 -1.79658 
-4.7778 -4.47292 -2.21787 -4.7778 -4.47292 -1.7256 -4.77779 -4.49823 -2.07615 
-4.77779 -4.49823 -1.86731 -4.77779 -4.5031 -2.00643 -4.77779 -4.5031 -1.93704 
-4.7431 -4.50431 -1.97173 -4.7431 -4.50189 -2.04121 -4.7431 -4.50189 -1.90226 
-4.7431 -4.49456 -2.11101 -4.7431 -4.49456 -1.83245 -4.7431 -4.48178 -2.18281 
-4.7431 -4.48178 -1.76065 -4.7431 -4.46399 -2.25282 -4.7431 -4.46399 -1.69065 
-4.7431 -4.43709 -2.33217 -4.7431 -4.43709 -1.61129 -4.7431 -4.40328 -2.40973 
-4.7431 -4.40328 -1.53373 -4.7431 -4.36467 -2.48142 -4.7431 -4.36467 -1.46205 
-4.7431 -4.3208 -2.54908 -4.7431 -4.3208 -1.39438 -4.7431 -4.24238 -2.64646 
-4.7431 -4.24238 -1.29701 -4.7431 -4.1513 -2.73422 -4.7431 -4.1513 -1.20924 
-4.7431 -4.04505 -2.81292 -4.7431 -4.04505 -1.13054 -4.7431 -3.93071 -2.87627 
-4.7431 -3.93071 -1.0672 -4.7431 -3.82701 -2.91823 -4.7431 -3.82701 -1.02523 
-4.7431 -3.71803 -2.94863 -4.7431 -3.71803 -0.99484 -4.7431 -3.61119 -2.966 
-4.7431 -3.61119 -0.97746 -4.7431 -3.50431 -2.97173 -4.7431 -3.50431 -0.97173 
-4.7431 -3.39743 -2.966 -4.7431 -3.39743 -0.97746 -4.7431 -3.29058 -2.94863 
-4.7431 -3.29058 -0.99484 -4.7431 -3.1816 -2.91823 -4.7431 -3.07791 -2.87627 
-4.7431 -2.96357 -2.81292 -4.7431 -2.85731 -2.73422 -4.7431 -2.76624 -2.64646 
-4.7084 -4.5031 -2.00643 -4.7084 -4.5031 -1.93704 -4.7084 -4.49823 -2.07615 
-4.7084 -4.49823 -1.86731 -4.70839 -4.47292 -2.21787 -4.70839 -4.47292 -1.7256 
-4.70839 -4.48824 -2.14688 -4.70839 -4.48824 -1.79658 -4.70824 -4.34288 -2.5154 
-4.70824 -4.34288 -1.42806 -4.70824 -4.38419 -2.44564 -4.70824 -4.38419 -1.49783 
-4.70823 -4.45081 -2.29253 -4.70823 -4.45081 -1.65093 -4.70823 -4.42043 -2.37111 
-4.70823 -4.42043 -1.57235 -4.70534 -3.55771 -2.96959 -4.70534 -3.55771 -0.97387 
-4.70534 -3.45091 -2.96959 -4.70534 -3.45091 -0.97387 -4.70534 -3.66481 -2.95805 
-4.70534 -3.66481 -0.98542 -4.70534 -3.34381 -2.95805 -4.70534 -3.34381 -0.98542 
-4.70531 -3.87925 -2.89801 -4.70531 -3.87925 -1.04546 -4.70531 -3.12936 -2.89801 
-4.70531 -3.77268 -2.9343 -4.70531 -3.77268 -1.00916 -4.70531 -3.23593 -2.9343 
-4.70531 -3.23593 -1.00916 -4.7049 -4.2826 -2.59847 -4.7049 -4.2826 -1.345 
-4.7049 -2.72601 -2.59847 -4.7049 -4.19766 -2.69132 -4.7049 -4.19766 -1.25214 
-4.7049 -2.81096 -2.69132 -4.70486 -3.98848 -2.84587 -4.70486 -3.98848 -1.09759 
-4.70486 -3.02014 -2.84587 -4.70486 -4.09912 -2.77469 -4.70486 -4.09912 -1.16878 
-4.70486 -2.9095 -2.77469 -4.69403 -3.50431 -2.97053 -4.69403 -3.50431 -0.97294 
-4.67769 -4.31906 -2.54785 -4.67769 -4.31906 -1.39562 -4.67465 -4.46174 -2.25216 
-4.67465 -4.46174 -1.69131 -4.67396 -4.49219 -2.11068 -4.67396 -4.49219 -1.83278 
-4.67379 -4.49949 -2.04104 -4.67379 -4.49949 -1.90242 -4.67378 -4.47942 -2.1823 
-4.67378 -4.47942 -1.76116 -4.67372 -4.40112 -2.40868 -4.67372 -4.40112 -1.53479 
-4.67362 -4.50189 -1.97173 -4.67349 -4.36258 -2.48018 -4.67349 -4.36258 -1.46328 
-4.67347 -4.43483 -2.3313 -4.67347 -4.43483 -1.61217 -4.66995 -3.92957 -2.87384 
-4.66995 -3.92957 -1.06962 -4.66995 -3.07905 -2.87384 -4.66817 -3.71743 -2.94588 
-4.66817 -3.71743 -0.99758 -4.66817 -3.29118 -2.94588 -4.66817 -3.29118 -0.99758 
-4.66774 -3.61088 -2.96318 -4.66774 -3.61088 -0.98029 -4.66774 -3.39773 -2.96318 
-4.66774 -3.39773 -0.98029 -4.6677 -3.82609 -2.91554 -4.6677 -3.82609 -1.02793 
-4.6677 -3.18252 -2.91554 -4.6675 -4.14945 -2.73204 -4.6675 -4.14945 -1.21142 
-4.6675 -2.85916 -2.73204 -4.6669 -4.24023 -2.6445 -4.6669 -4.24023 -1.29897 
-4.6669 -2.76838 -2.6445 -4.66685 -4.04347 -2.81047 -4.66685 -4.04347 -1.13299 
-4.66685 -2.96514 -2.81047 -4.65628 -3.55767 -2.96653 -4.65628 -3.55767 -0.97694 
-4.65628 -3.45094 -2.96653 -4.65628 -3.45094 -0.97694 -4.64508 -3.50431 -2.96692 
-4.64508 -3.50431 -0.97655 -4.6429 -4.33926 -2.51285 -4.6429 -4.33926 -1.43061 
-4.64002 -4.46838 -2.21654 -4.64002 -4.46838 -1.72692 -4.63985 -4.44626 -2.2912 
-4.63985 -4.44626 -1.65227 -4.6395 -4.27881 -2.59576 -4.6395 -4.27881 -1.34771 
-4.63934 -4.49348 -2.07549 -4.63934 -4.49348 -1.86798 -4.63933 -4.48349 -2.14621 
-4.63933 -4.48349 -1.79725 -4.63893 -4.37985 -2.44352 -4.63893 -4.37985 -1.49995 
-4.63892 -4.41608 -2.369 -4.63892 -4.41608 -1.57447 -4.63868 -4.49823 -2.00643 
-4.63868 -4.49823 -1.93704 -4.63221 -3.87693 -2.89307 -4.63221 -3.87693 -1.0504 
-4.63221 -3.13168 -2.89307 -4.63172 -3.98612 -2.8409 -4.63172 -3.98612 -1.10257 
-4.63172 -3.02249 -2.8409 -4.63046 -3.6636 -2.95252 -4.63046 -3.6636 -0.99095 
-4.63046 -3.34502 -2.95252 -4.63046 -3.34502 -0.99095 -4.63043 -3.77147 -2.92877 
-4.63043 -3.77147 -1.01469 -4.63043 -3.23714 -2.92877 -4.62932 -4.19392 -2.68692 
-4.62932 -4.19392 -1.25655 -4.62932 -2.8147 -2.68692 -4.62927 -4.09538 -2.77028 
-4.62927 -4.09538 -1.17319 -4.62927 -2.91323 -2.77028 -4.61863 -3.61087 -2.95822 
-4.61863 -3.61087 -0.98525 -4.61863 -3.39775 -2.95822 -4.61863 -3.39775 -0.98525 
-4.61257 -4.31382 -2.54414 -4.61257 -4.31382 -1.39932 -4.60819 -4.35715 -2.47616 
-4.60819 -4.35715 -1.4673 -4.60716 -3.55757 -2.96102 -4.60716 -3.55757 -0.98245 
-4.60716 -3.45105 -2.96102 -4.60716 -3.45105 -0.98245 -4.60652 -4.455 -2.25018 
-4.60652 -4.455 -1.69328 -4.60548 -4.47262 -2.18014 -4.60548 -4.47262 -1.76332 
-4.60515 -4.48509 -2.10968 -4.60515 -4.48509 -1.83378 -4.60512 -4.42788 -2.32946 
-4.60512 -4.42788 -1.61401 -4.60467 -4.39463 -2.40551 -4.60467 -4.39463 -1.53795 
-4.60415 -4.49219 -2.04087 -4.60415 -4.49219 -1.90259 -4.60382 -4.49456 -1.97173 
-4.60136 -4.2342 -2.64044 -4.60136 -4.2342 -1.30303 -4.60136 -2.77441 -2.64044 
-4.5972 -3.92615 -2.86659 -4.5972 -3.92615 -1.07688 -4.5972 -3.08247 -2.86659 
-4.59637 -3.50431 -2.96091 -4.59637 -3.50431 -0.98256 -4.59452 -3.82229 -2.90811 
-4.59452 -3.82229 -1.03535 -4.59452 -3.18632 -2.90811 -4.59367 -3.71563 -2.93766 
-4.59367 -3.71563 -1.00581 -4.59367 -3.29298 -2.93766 -4.59367 -3.29298 -1.00581 
-4.59352 -4.04014 -2.8027 -4.59352 -4.04014 -1.14077 -4.59352 -2.96847 -2.8027 
-4.59234 -4.14391 -2.72551 -4.59234 -4.14391 -1.21795 -4.59234 -2.8647 -2.72551 
-4.58151 -3.66335 -2.94569 -4.58151 -3.66335 -0.99777 -4.58151 -3.34527 -2.94569 
-4.58151 -3.34527 -0.99777 -4.57778 -4.33212 -2.50782 -4.57778 -4.33212 -1.43564 
-4.57404 -4.27149 -2.59049 -4.57404 -4.27149 -1.35298 -4.57386 -4.37243 -2.43833 
-4.57386 -4.37243 -1.50513 -4.57196 -4.45933 -2.21389 -4.57196 -4.45933 -1.72957 
-4.57171 -4.43719 -2.28853 -4.57171 -4.43719 -1.65493 -4.57129 -4.47434 -2.14354 
-4.57129 -4.47434 -1.79992 -4.5708 -4.40688 -2.36628 -4.5708 -4.40688 -1.57718 
-4.56982 -3.6106 -2.95085 -4.56982 -3.6106 -0.99261 -4.56982 -3.39802 -2.95085 
-4.56982 -3.39802 -0.99261 -4.56862 -4.48349 -2.0755 -4.56862 -4.48349 -1.86797 
-4.56795 -4.48824 -2.00644 -4.56795 -4.48824 -1.93703 -4.56398 -4.186 -2.6811 
-4.56398 -4.186 -1.26236 -4.56398 -2.82261 -2.6811 -4.55925 -3.87231 -2.8832 
-4.55925 -3.87231 -1.06026 -4.55925 -3.13631 -2.8832 -4.55864 -3.55753 -2.95313 
-4.55864 -3.55753 -0.99033 -4.55864 -3.45108 -2.95313 -4.55864 -3.45108 -0.99033 
-4.55857 -3.98141 -2.83099 -4.55857 -3.98141 -1.11248 -4.55857 -3.0272 -2.83099 
-4.55751 -3.76676 -2.91866 -4.55751 -3.76676 -1.0248 -4.55751 -3.24185 -2.91866 
-4.55617 -4.09047 -2.76006 -4.55617 -4.09047 -1.1834 -4.55617 -2.91814 -2.76006 
-4.54801 -4.30511 -2.53799 -4.54801 -4.30511 -1.40548 -4.54801 -3.50431 -2.95252 
-4.54801 -3.50431 -0.99095 -4.54429 -3.71581 -2.92868 -4.54429 -3.71581 -1.01479 
-4.54429 -3.2928 -2.92868 -4.54429 -3.2928 -1.01479 -4.54347 -4.34805 -2.46997 
-4.54347 -4.34805 -1.47349 -4.53944 -4.38566 -2.39805 -4.53944 -4.38566 -1.54542 
-4.53903 -4.4438 -2.2469 -4.53903 -4.4438 -1.69656 -4.53784 -4.46125 -2.17699 
-4.53784 -4.46125 -1.76647 -4.53742 -4.41658 -2.32593 -4.53742 -4.41658 -1.61753 
-4.53643 -4.22499 -2.63347 -4.53643 -4.22499 -1.30999 -4.53643 -2.78362 -2.63347 
-4.53469 -4.47262 -2.10935 -4.53469 -4.47262 -1.83412 -4.53253 -4.47942 -2.04105 
-4.53253 -4.47942 -1.90241 -4.53215 -3.66338 -2.9362 -4.53215 -3.66338 -1.00726 
-4.53215 -3.34524 -2.9362 -4.53215 -3.34524 -1.00726 -4.53202 -4.48178 -1.97173 
-4.52619 -4.13256 -2.71889 -4.52619 -4.13256 -1.22457 -4.52619 -2.87605 -2.71889 
-4.52523 -3.92047 -2.85454 -4.52523 -3.92047 -1.08893 -4.52523 -3.08815 -2.85454 
-4.52216 -3.81677 -2.89561 -4.52216 -3.81677 -1.04785 -4.52216 -3.19185 -2.89561 
-4.52101 -4.0339 -2.79039 -4.52101 -4.0339 -1.15307 -4.52101 -2.97471 -2.79039 
-4.52035 -3.61026 -2.94083 -4.52035 -3.61026 -1.00263 -4.52035 -3.39835 -2.94083 
-4.52035 -3.39835 -1.00263 -4.51358 -4.32155 -2.50036 -4.51358 -4.32155 -1.44311 
-4.50983 -4.26071 -2.58283 -4.50983 -4.26071 -1.36063 -4.50921 -3.5571 -2.94256 
-4.50921 -3.5571 -1.0009 -4.50921 -3.45152 -2.94256 -4.50921 -3.45152 -1.0009 
-4.50894 -4.36171 -2.43002 -4.50894 -4.36171 -1.51344 -4.50845 -3.76649 -2.90779 
-4.50845 -3.76649 -1.03568 -4.50845 -3.24213 -2.90779 -4.50597 -4.39579 -2.35779 
-4.50597 -4.39579 -1.58568 -4.50488 -4.44585 -2.20995 -4.50488 -4.44585 -1.73351 
-4.50462 -4.42369 -2.28457 -4.50462 -4.42369 -1.65889 -4.50094 -4.45933 -2.14287 
-4.50094 -4.45933 -1.80059 -4.50012 -3.50431 -2.94176 -4.50012 -3.50431 -1.0017 
-4.49829 -4.46838 -2.07481 -4.49829 -4.46838 -1.86866 -4.49804 -4.17358 -2.67317 
-4.49804 -4.17358 -1.2703 -4.49804 -2.83503 -2.67317 -4.49696 -4.47292 -2.00644 
-4.49696 -4.47292 -1.93703 -4.49541 -3.71546 -2.91728 -4.49541 -3.71546 -1.02618 
-4.49541 -3.29316 -2.91728 -4.49541 -3.29316 -1.02618 -4.49047 -4.07738 -2.75133 
-4.49047 -4.07738 -1.19214 -4.49047 -2.93124 -2.75133 -4.48774 -3.86543 -2.8686 
-4.48774 -3.86543 -1.07486 -4.48774 -3.14318 -2.8686 -4.48703 -3.97449 -2.81634 
-4.48703 -3.97449 -1.12713 -4.48703 -3.03413 -2.81634 -4.48428 -4.29298 -2.52941 
-4.48428 -4.29298 -1.41405 -4.48304 -3.66279 -2.92423 -4.48304 -3.66279 -1.01923 
-4.48304 -3.34582 -2.92423 -4.48304 -3.34582 -1.01923 -4.47882 -4.33545 -2.46097 
-4.47882 -4.33545 -1.48249 -4.47511 -4.37282 -2.3887 -4.47511 -4.37282 -1.55476 
-4.47335 -3.81609 -2.88279 -4.47335 -3.81609 -1.06067 -4.47335 -3.19253 -2.88279 
-4.473 -4.40339 -2.31626 -4.473 -4.40339 -1.62721 -4.4725 -4.42819 -2.24233 
-4.4725 -4.42819 -1.70113 -4.47145 -3.60965 -2.92834 -4.47145 -3.60965 -1.01512 
-4.47145 -3.39896 -2.92834 -4.47145 -3.39896 -1.01512 -4.47048 -4.21167 -2.6239 
-4.47048 -4.21167 -1.31957 -4.47048 -2.79695 -2.6239 -4.46793 -4.4438 -2.1758 
-4.46793 -4.4438 -1.76766 -4.46465 -4.455 -2.10831 -4.46465 -4.455 -1.83515 
-4.46267 -4.46174 -2.04018 -4.46267 -4.46174 -1.90328 -4.46201 -4.46399 -1.97173 
-4.46173 -3.55706 -2.92988 -4.46173 -3.55706 -1.01358 -4.46173 -3.45156 -2.92988 
-4.46173 -3.45156 -1.01358 -4.46103 -4.11836 -2.70887 -4.46103 -4.11836 -1.23459 
-4.46103 -2.89025 -2.70887 -4.45971 -3.7656 -2.89446 -4.45971 -3.7656 -1.04901 
-4.45971 -3.24302 -2.89446 -4.45565 -4.01882 -2.7796 -4.45565 -4.01882 -1.16386 
-4.45565 -2.9898 -2.7796 -4.45442 -3.91256 -2.83776 -4.45442 -3.91256 -1.10571 
-4.45442 -3.09606 -2.83776 -4.45281 -3.50431 -2.92867 -4.45281 -3.50431 -1.01479 
-4.44937 -4.30726 -2.49037 -4.44937 -4.30726 -1.45309 -4.44716 -3.71457 -2.90351 
-4.44716 -3.71457 -1.03995 -4.44716 -3.29404 -2.90351 -4.44484 -4.34707 -2.41983 
-4.44484 -4.34707 -1.52364 -4.44419 -4.24611 -2.57204 -4.44419 -4.24611 -1.37142 
-4.44201 -4.38078 -2.34742 -4.44201 -4.38078 -1.59604 -4.44077 -4.4083 -2.27406 
-4.44077 -4.4083 -1.6694 -4.4394 -3.86409 -2.85396 -4.4394 -3.86409 -1.08951 
-4.4394 -3.14452 -2.85396 -4.43487 -3.66175 -2.90993 -4.43487 -3.66175 -1.03354 
-4.43487 -3.34686 -2.90993 -4.43487 -3.34686 -1.03354 -4.43269 -4.15823 -2.66168 
-4.43269 -4.15823 -1.28178 -4.43269 -2.85038 -2.66168 -4.43026 -4.42369 -2.21021 
-4.43026 -4.42369 -1.73325 -4.4263 -4.43719 -2.14312 -4.4263 -4.43719 -1.80035 
-4.42547 -4.06137 -2.73906 -4.42547 -4.06137 -1.2044 -4.42547 -2.94724 -2.73906 
-4.42524 -3.81461 -2.86765 -4.42524 -3.81461 -1.07581 -4.42524 -3.194 -2.86765 
-4.42432 -3.60962 -2.91369 -4.42432 -3.60962 -1.02977 -4.42432 -3.399 -2.91369 
-4.42432 -3.399 -1.02977 -4.42363 -4.44626 -2.07498 -4.42363 -4.44626 -1.86848 
-4.42234 -3.95793 -2.8032 -4.42234 -3.95793 -1.14026 -4.42234 -3.05069 -2.8032 
-4.4223 -4.45081 -2.0066 -4.4223 -4.45081 -1.93687 -4.42166 -4.27747 -2.51844 
-4.42166 -4.27747 -1.42502 -4.41533 -4.31918 -2.44981 -4.41533 -4.31918 -1.49365 
-4.41466 -3.55693 -2.91479 -4.41466 -3.55693 -1.02867 -4.41466 -3.45168 -2.91479 
-4.41466 -3.45168 -1.02867 -4.41197 -3.76425 -2.87881 -4.41197 -3.76425 -1.06466 
-4.41197 -3.24436 -2.87881 -4.41195 -4.35617 -2.37753 -4.41195 -4.35617 -1.56593 
-4.40977 -4.38623 -2.30506 -4.40977 -4.38623 -1.6384 -4.40621 -3.50431 -2.91328 
-4.40621 -3.50431 -1.03019 -4.40578 -4.19508 -2.61131 -4.40578 -4.19508 -1.33216 
-4.40578 -2.81354 -2.61131 -4.40454 -3.91339 -2.8191 -4.40454 -3.91339 -1.12436 
-4.40454 -3.09523 -2.8191 -4.39965 -3.71315 -2.88739 -4.39965 -3.71315 -1.05607 
-4.39965 -3.29546 -2.88739 -4.39857 -4.40339 -2.24183 -4.39857 -4.40339 -1.70163 
-4.39715 -4.10137 -2.6955 -4.39715 -4.10137 -1.24796 -4.39715 -2.90725 -2.6955 
-4.39163 -4.00136 -2.76509 -4.39163 -4.00136 -1.17838 -4.39163 -3.00726 -2.76509 
-4.38957 -3.86471 -2.83494 -4.38957 -3.86471 -1.10852 -4.38957 -3.14391 -2.83494 
-4.3889 -4.41658 -2.17741 -4.3889 -4.41658 -1.76605 -4.3883 -3.66146 -2.89337 
-4.3883 -3.66146 -1.05009 -4.3883 -3.34715 -2.89337 -4.3883 -3.34715 -1.05009 
-4.38744 -4.28987 -2.47809 -4.38744 -4.28987 -1.46538 -4.38537 -4.42788 -2.10971 
-4.38537 -4.42788 -1.83375 -4.38353 -4.43483 -2.04136 -4.38353 -4.43483 -1.9021 
-4.38266 -4.43709 -1.97173 -4.38231 -4.22844 -2.5595 -4.38231 -4.22844 -1.38397 
-4.38226 -4.32869 -2.40784 -4.38226 -4.32869 -1.53563 -4.37957 -4.36204 -2.33526 
-4.37957 -4.36204 -1.60821 -4.37796 -3.60933 -2.89674 -4.37796 -3.60933 -1.04672 
-4.37796 -3.39929 -2.89674 -4.37796 -3.39929 -1.04672 -4.3753 -3.81476 -2.84828 
-4.3753 -3.81476 -1.09518 -4.3753 -3.19385 -2.84828 -4.37316 -3.95778 -2.7826 
-4.37316 -3.95778 -1.16087 -4.37316 -3.05083 -2.7826 -4.36926 -4.14015 -2.64697 
-4.36926 -4.14015 -1.29649 -4.36926 -2.86846 -2.64697 -4.36866 -3.55689 -2.89749 
-4.36866 -3.55689 -1.04597 -4.36866 -3.45172 -2.89749 -4.36866 -3.45172 -1.04597 
-4.36741 -4.38078 -2.27282 -4.36741 -4.38078 -1.67064 -4.36242 -4.04266 -2.72357 
-4.36242 -4.04266 -1.21989 -4.36242 -2.96595 -2.72357 -4.36212 -3.76421 -2.85903 
-4.36212 -3.76421 -1.08443 -4.36212 -3.2444 -2.85903 -4.36041 -4.25865 -2.50513 
-4.36041 -4.25865 -1.43833 -4.36041 -3.50431 -2.89561 -4.36041 -3.50431 -1.04785 
-4.35704 -4.39579 -2.20886 -4.35704 -4.39579 -1.73461 -4.35563 -3.91306 -2.79804 
-4.35563 -3.91306 -1.14542 -4.35563 -3.09556 -2.79804 -4.35409 -4.29996 -2.43606 
-4.35409 -4.29996 -1.5074 -4.35025 -4.33578 -2.36458 -4.35025 -4.33578 -1.57888 
-4.3491 -3.71155 -2.86718 -4.3491 -3.71155 -1.07629 -4.3491 -3.29707 -2.86718 
-4.34855 -4.40688 -2.14403 -4.34855 -4.40688 -1.79943 -4.34583 -4.41608 -2.07591 
-4.34583 -4.41608 -1.86755 -4.34455 -4.17503 -2.59726 -4.34455 -4.17503 -1.3462 
-4.34372 -4.42043 -2.0066 -4.34372 -4.42043 -1.93687 -4.34313 -4.00028 -2.74247 
-4.34313 -4.00028 -1.20099 -4.34313 -3.00834 -2.74247 -4.34045 -3.86405 -2.81343 
-4.34045 -3.86405 -1.13003 -4.34045 -3.14456 -2.81343 -4.33788 -3.65969 -2.87265 
-4.33788 -3.65969 -1.07081 -4.33788 -3.34892 -2.87265 -4.33788 -3.34892 -1.07081 
-4.3373 -4.35617 -2.30288 -4.3373 -4.35617 -1.64059 -4.33485 -4.08166 -2.67884 
-4.33485 -4.08166 -1.26463 -4.33485 -2.92696 -2.67884 -4.32755 -3.60713 -2.87547 
-4.32755 -3.60713 -1.06799 -4.32755 -3.40148 -2.87547 -4.32755 -3.40148 -1.06799 
-4.32685 -4.26912 -2.46346 -4.32685 -4.26912 -1.48001 -4.32643 -3.81402 -2.8264 
-4.32643 -3.81402 -1.11706 -4.32643 -3.19459 -2.8264 -4.32613 -4.37282 -2.23972 
-4.32613 -4.37282 -1.70374 -4.3248 -3.95639 -2.75955 -4.3248 -3.95639 -1.18392 
-4.3248 -3.05222 -2.75955 -4.32187 -4.30751 -2.39296 -4.32187 -4.30751 -1.55051 
-4.32154 -4.20736 -2.54444 -4.32154 -4.20736 -1.39902 -4.3184 -3.55458 -2.87567 
-4.3184 -3.55458 -1.0678 -4.3184 -3.45403 -2.87567 -4.3184 -3.45403 -1.0678 
-4.31678 -4.38566 -2.17539 -4.31678 -4.38566 -1.76808 -4.31554 -3.50431 -2.87572 
-4.31554 -3.50431 -1.06774 -4.31478 -4.04039 -2.69916 -4.31478 -4.04039 -1.2443 
-4.31478 -2.96822 -2.69916 -4.31243 -3.76206 -2.83665 -4.31243 -3.76206 -1.10681 
-4.31243 -3.24656 -2.83665 -4.30932 -4.39463 -2.11016 -4.30932 -4.39463 -1.8333 
-4.30902 -4.11818 -2.63108 -4.30902 -4.11818 -1.31239 -4.30781 -3.91157 -2.77464 
-4.30781 -3.91157 -1.16882 -4.30781 -3.09705 -2.77464 -4.30699 -4.32869 -2.33257 
-4.30699 -4.32869 -1.6109 -4.30615 -4.40112 -2.04111 -4.30615 -4.40112 -1.90235 
-4.3051 -4.40328 -1.97173 -4.30081 -4.2366 -2.48954 -4.30081 -4.2366 -1.45392 
-4.29972 -3.70932 -2.8443 -4.29972 -3.70932 -1.09916 -4.29972 -3.29929 -2.8443 
-4.29578 -3.99777 -2.71765 -4.29578 -3.99777 -1.22581 -4.29578 -3.01084 -2.71765 
-4.295 -4.34707 -2.26999 -4.295 -4.34707 -1.67348 -4.29451 -4.27732 -2.42032 
-4.29451 -4.27732 -1.52315 -4.29274 -3.86233 -2.78965 -4.29274 -3.86233 -1.15381 
-4.29274 -3.14628 -2.78965 -4.28839 -3.65719 -2.84915 -4.28839 -3.65719 -1.09431 
-4.28839 -3.35142 -2.84915 -4.28839 -3.35142 -1.09431 -4.28778 -4.07874 -2.65197 
-4.28778 -4.07874 -1.2915 -4.28778 -2.92988 -2.65197 -4.28506 -4.15208 -2.58049 
-4.28506 -4.15208 -1.36297 -4.28481 -4.36171 -2.20589 -4.28481 -4.36171 -1.73757 
-4.27877 -4.29996 -2.36074 -4.27877 -4.29996 -1.58272 -4.27837 -3.60463 -2.85149 
-4.27837 -3.60463 -1.09198 -4.27837 -3.40399 -2.85149 -4.27837 -3.40399 -1.09198 
-4.27792 -3.95391 -2.73427 -4.27792 -3.95391 -1.2092 -4.27792 -3.0547 -2.73427 
-4.27756 -3.81137 -2.80179 -4.27756 -3.81137 -1.14168 -4.27756 -3.19725 -2.80179 
-4.2765 -4.37243 -2.14097 -4.2765 -4.37243 -1.80249 -4.27444 -3.55453 -2.85369 
-4.27444 -3.55453 -1.08978 -4.27444 -3.45408 -2.85369 -4.27444 -3.45408 -1.08978 
-4.2717 -3.50431 -2.85365 -4.2717 -3.50431 -1.08981 -4.27131 -4.37985 -2.0759 
-4.27131 -4.37985 -1.86757 -4.26919 -4.38419 -2.00659 -4.26919 -4.38419 -1.93688 
-4.26823 -4.24526 -2.4466 -4.26823 -4.24526 -1.49687 -4.26787 -4.03713 -2.67192 
-4.26787 -4.03713 -1.27154 -4.26787 -2.97149 -2.67192 -4.26502 -4.31918 -2.2995 
-4.26502 -4.31918 -1.64397 -4.26374 -3.75918 -2.81153 -4.26374 -3.75918 -1.13194 
-4.26374 -3.24944 -2.81153 -4.26305 -4.1832 -2.5273 -4.26305 -4.1832 -1.41616 
-4.26297 -4.11384 -2.60256 -4.26297 -4.11384 -1.3409 -4.26122 -3.90892 -2.74896 
-4.26122 -3.90892 -1.1945 -4.26122 -3.09969 -2.74896 -4.25386 -4.33545 -2.23601 
-4.25386 -4.33545 -1.70745 -4.25165 -3.70649 -2.81885 -4.25165 -3.70649 -1.12462 
-4.25165 -3.30212 -2.81885 -4.25137 -4.26912 -2.38798 -4.25137 -4.26912 -1.55548 
-4.24889 -3.99394 -2.69007 -4.24889 -3.99394 -1.25339 -4.24889 -3.01467 -2.69007 
-4.24492 -3.85888 -2.76299 -4.24492 -3.85888 -1.18047 -4.24492 -3.14973 -2.76299 
-4.24486 -4.34805 -2.17136 -4.24486 -4.34805 -1.7721 -4.2431 -4.21141 -2.47173 
-4.2431 -4.21141 -1.47173 -4.24205 -4.07412 -2.62309 -4.24205 -4.07412 -1.32037 
-4.24053 -3.6542 -2.82318 -4.24053 -3.6542 -1.12029 -4.24053 -3.35442 -2.82318 
-4.24053 -3.35442 -1.12029 -4.24003 -4.14634 -2.55027 -4.24003 -4.14634 -1.39319 
-4.23867 -4.35715 -2.10664 -4.23867 -4.35715 -1.83682 -4.23674 -4.28987 -2.32739 
-4.23674 -4.28987 -1.61608 -4.23534 -3.60453 -2.82738 -4.23534 -3.60453 -1.11608 
-4.23534 -3.40409 -2.82738 -4.23534 -3.40409 -1.11608 -4.23465 -4.36258 -2.04134 
-4.23465 -4.36258 -1.90212 -4.23341 -4.36467 -1.97173 -4.23141 -3.55436 -2.82944 
-4.23141 -3.55436 -1.11402 -4.23141 -3.45425 -2.82944 -4.23141 -3.45425 -1.11402 
-4.23122 -3.94976 -2.70627 -4.23122 -3.94976 -1.23719 -4.23122 -3.05885 -2.70627 
-4.23009 -3.80779 -2.77468 -4.23009 -3.80779 -1.16879 -4.23009 -3.20082 -2.77468 
-4.229 -3.50431 -2.82946 -4.229 -3.50431 -1.114 -4.22529 -4.2366 -2.41402 
-4.22529 -4.2366 -1.52944 -4.22446 -4.30726 -2.26546 -4.22446 -4.30726 -1.67801 
-4.22209 -4.03206 -2.64258 -4.22209 -4.03206 -1.30089 -4.21917 -4.17587 -2.49566 
-4.21917 -4.17587 -1.4478 -4.21814 -4.10771 -2.572 -4.21814 -4.10771 -1.37146 
-4.21679 -3.7558 -2.78398 -4.21679 -3.7558 -1.15948 -4.21679 -3.25281 -2.78398 
-4.21601 -3.90513 -2.72108 -4.21601 -3.90513 -1.22239 -4.21601 -3.10348 -2.72108 
-4.21447 -4.32155 -2.20125 -4.21447 -4.32155 -1.74222 -4.2097 -4.25865 -2.35442 
-4.2097 -4.25865 -1.58905 -4.20701 -4.33212 -2.13705 -4.20701 -4.33212 -1.80642 
-4.20504 -3.70306 -2.79087 -4.20504 -3.70306 -1.15259 -4.20504 -3.30555 -2.79087 
-4.20346 -3.98865 -2.66036 -4.20346 -3.98865 -1.28311 -4.20198 -4.33926 -2.07193 
-4.20198 -4.33926 -1.87154 -4.1999 -3.85482 -2.73467 -4.1999 -3.85482 -1.20879 
-4.1999 -3.15379 -2.73467 -4.19943 -4.34288 -2.00659 -4.19943 -4.34288 -1.93688 
-4.19861 -3.65381 -2.79707 -4.19861 -3.65381 -1.1464 -4.19861 -3.3548 -2.79707 
-4.1978 -4.06783 -2.59229 -4.1978 -4.06783 -1.35117 -4.1965 -4.1387 -2.51833 
-4.1965 -4.1387 -1.42513 -4.19639 -4.27747 -2.29317 -4.19639 -4.27747 -1.65029 
-4.19353 -3.60419 -2.80119 -4.19353 -3.60419 -1.14227 -4.19353 -3.40443 -2.80119 
-4.19353 -3.40443 -1.14227 -4.18984 -3.55431 -2.80324 -4.18984 -3.55431 -1.14023 
-4.18984 -3.45431 -2.80324 -4.18984 -3.45431 -1.14023 -4.18753 -4.1832 -2.45178 
-4.18753 -4.1832 -1.49168 -4.18753 -3.50431 -2.8032 -4.18753 -3.50431 -1.14026 
-4.18719 -3.94496 -2.67657 -4.18719 -3.94496 -1.2669 -4.18542 -4.29298 -2.23055 
-4.18542 -4.29298 -1.71291 -4.18514 -3.80321 -2.7459 -4.18514 -3.80321 -1.19756 
-4.18514 -3.2054 -2.7459 -4.17807 -4.02541 -2.61142 -4.17807 -4.02541 -1.33205 
-4.17684 -4.30511 -2.16682 -4.17684 -4.30511 -1.77664 -4.17514 -4.10001 -2.53969 
-4.17514 -4.10001 -1.40378 -4.17228 -3.9002 -2.69106 -4.17228 -3.9002 -1.2524 
-4.17228 -3.10841 -2.69106 -4.17208 -3.751 -2.75473 -4.17208 -3.751 -1.18874 
-4.17208 -3.25761 -2.75473 -4.17069 -4.31382 -2.10226 -4.17069 -4.31382 -1.84121 
-4.17039 -4.20736 -2.39329 -4.17039 -4.20736 -1.55017 -4.16698 -4.31906 -2.03714 
-4.16698 -4.31906 -1.90633 -4.16575 -4.3208 -1.97173 -4.16456 -4.14634 -2.4748 
-4.16456 -4.14634 -1.46866 -4.1639 -3.70289 -2.76236 -4.1639 -3.70289 -1.1811 
-4.1639 -3.30572 -2.76236 -4.16064 -3.98286 -2.62879 -4.16064 -3.98286 -1.31467 
-4.15746 -3.65356 -2.76845 -4.15746 -3.65356 -1.17502 -4.15746 -3.35505 -2.76845 
-4.15616 -3.84951 -2.70408 -4.15616 -3.84951 -1.23938 -4.15616 -3.15911 -2.70408 
-4.15533 -4.22844 -2.33252 -4.15533 -4.22844 -1.61095 -4.15516 -4.05988 -2.55967 
-4.15516 -4.05988 -1.38379 -4.15228 -3.60362 -2.7724 -4.15228 -3.60362 -1.17106 
-4.15228 -3.405 -2.7724 -4.15228 -3.405 -1.17106 -4.1486 -3.55367 -2.77432 
-4.1486 -3.55367 -1.16915 -4.1486 -3.45495 -2.77432 -4.1486 -3.45495 -1.16915 
-4.1474 -3.50431 -2.77494 -4.1474 -3.50431 -1.16852 -4.14456 -3.93891 -2.64469 
-4.14456 -3.93891 -1.29877 -4.14283 -4.10771 -2.49669 -4.14283 -4.10771 -1.44678 
-4.14279 -4.24611 -2.27064 -4.14279 -4.24611 -1.67282 -4.14179 -3.79778 -2.71491 
-4.14179 -3.79778 -1.22856 -4.14179 -3.21084 -2.71491 -4.13659 -4.01841 -2.57824 
-4.13659 -4.01841 -1.36523 -4.13434 -4.15208 -2.42977 -4.13434 -4.15208 -1.51369 
-4.13226 -3.7503 -2.7243 -4.13226 -3.7503 -1.21916 -4.13226 -3.25832 -2.7243 
-4.132 -4.26071 -2.205 -4.132 -4.26071 -1.73846 -4.13018 -3.89415 -2.65901 
-4.13018 -3.89415 -1.28445 -4.12434 -4.27149 -2.14079 -4.12434 -4.27149 -1.80268 
-4.12421 -3.70222 -2.73187 -4.12421 -3.70222 -1.2116 -4.12421 -3.30639 -2.73187 
-4.12254 -4.06783 -2.51703 -4.12254 -4.06783 -1.42644 -4.11949 -3.9757 -2.59534 
-4.11949 -3.9757 -1.34812 -4.11907 -4.27881 -2.07533 -4.11907 -4.27881 -1.86813 
-4.11758 -3.6527 -2.7377 -4.11758 -3.6527 -1.20577 -4.11758 -3.35592 -2.7377 
-4.11757 -4.17503 -2.37028 -4.11757 -4.17503 -1.57318 -4.11636 -4.2826 -2.00993 
-4.11636 -4.2826 -1.93353 -4.11433 -3.84318 -2.6716 -4.11433 -3.84318 -1.27186 
-4.11252 -3.60279 -2.74159 -4.11252 -3.60279 -1.20188 -4.11252 -3.40582 -2.74159 
-4.11252 -3.40582 -1.20188 -4.11227 -4.11384 -2.45186 -4.11227 -4.11384 -1.4916 
-4.10984 -3.55361 -2.7441 -4.10984 -3.55361 -1.19936 -4.10984 -3.455 -2.7441 
-4.10984 -3.455 -1.19936 -4.1087 -3.50431 -2.74474 -4.1087 -3.50431 -1.19872 
-4.10388 -3.93186 -2.61095 -4.10388 -3.93186 -1.33252 -4.10352 -4.19508 -2.30905 
-4.10352 -4.19508 -1.63441 -4.10341 -4.02541 -2.53676 -4.10341 -4.02541 -1.4067 
-4.10331 -3.79655 -2.68255 -4.10331 -3.79655 -1.26092 -4.10331 -3.21206 -2.68255 
-4.09379 -3.74898 -2.69183 -4.09379 -3.74898 -1.25164 -4.09379 -3.25963 -2.69183 
-4.09174 -4.07412 -2.47278 -4.09174 -4.07412 -1.47069 -4.09093 -4.21167 -2.24435 
-4.09093 -4.21167 -1.69911 -4.08982 -3.88699 -2.62501 -4.08982 -3.88699 -1.31845 
-4.08607 -3.70106 -2.69947 -4.08607 -3.70106 -1.24399 -4.08607 -3.30756 -2.69947 
-4.08604 -3.98286 -2.55419 -4.08604 -3.98286 -1.38927 -4.08375 -4.11818 -2.40581 
-4.08375 -4.11818 -1.53766 -4.08136 -4.22499 -2.1784 -4.08136 -4.22499 -1.76507 
-4.07946 -3.65145 -2.70517 -4.07946 -3.65145 -1.23829 -4.07946 -3.35717 -2.70517 
-4.07733 -3.8412 -2.6375 -4.07733 -3.8412 -1.30596 -4.07515 -3.60268 -2.70941 
-4.07515 -3.60268 -1.23406 -4.07515 -3.40594 -2.70941 -4.07515 -3.40594 -1.23406 
-4.07439 -4.2342 -2.11347 -4.07439 -4.2342 -1.82999 -4.07244 -3.55343 -2.71187 
-4.07244 -3.55343 -1.2316 -4.07244 -3.45518 -2.71187 -4.07244 -3.45518 -1.2316 
-4.07225 -4.03206 -2.49274 -4.07225 -4.03206 -1.45073 -4.07154 -3.50431 -2.71268 
-4.07154 -3.50431 -1.23078 -4.07033 -4.24023 -2.04793 -4.07033 -4.24023 -1.89554 
-4.07014 -3.93891 -2.57027 -4.07014 -3.93891 -1.3732 -4.06837 -4.24238 -1.97173 
-4.06786 -4.14015 -2.34557 -4.06786 -4.14015 -1.5979 -4.06644 -3.79459 -2.64839 
-4.06644 -3.79459 -1.29507 -4.06286 -4.07874 -2.42705 -4.06286 -4.07874 -1.51642 
-4.05718 -3.74729 -2.65765 -4.05718 -3.74729 -1.28582 -4.05582 -3.89415 -2.58465 
-4.05582 -3.89415 -1.35881 -4.05447 -3.98865 -2.51137 -4.05447 -3.98865 -1.43209 
-4.05315 -4.15823 -2.28214 -4.05315 -4.15823 -1.66132 -4.04958 -3.6994 -2.66525 
-4.04958 -3.6994 -1.27821 -4.04958 -3.30922 -2.66525 -4.04364 -3.65104 -2.67119 
-4.04364 -3.65104 -1.27228 -4.04364 -3.35758 -2.67119 -4.04323 -3.84318 -2.6005 
-4.04323 -3.84318 -1.34296 -4.04291 -4.03713 -2.44696 -4.04291 -4.03713 -1.4965 
-4.04166 -4.17358 -2.21679 -4.04166 -4.17358 -1.72667 -4.0394 -3.60232 -2.67543 
-4.0394 -3.60232 -1.26803 -4.0394 -3.40629 -2.67543 -4.03826 -3.94496 -2.52764 
-4.03826 -3.94496 -1.41583 -4.03684 -3.55337 -2.67799 -4.03684 -3.55337 -1.26548 
-4.03684 -3.45524 -2.67799 -4.03684 -3.45524 -1.26548 -4.03599 -4.08166 -2.37998 
-4.03599 -4.08166 -1.56348 -4.03599 -3.50431 -2.67884 -4.03599 -3.50431 -1.26463 
-4.03373 -4.186 -2.15085 -4.03373 -4.186 -1.79261 -4.03228 -3.79655 -2.61152 
-4.03228 -3.79655 -1.33194 -4.02791 -4.19392 -2.08551 -4.02791 -4.19392 -1.85795 
-4.02476 -3.99394 -2.46594 -4.02476 -3.99394 -1.47752 -4.02377 -3.9002 -2.54255 
-4.02377 -3.9002 -1.40092 -4.02351 -4.19766 -2.00993 -4.02351 -4.19766 -1.93353 
-4.023 -3.74898 -2.62104 -4.023 -3.74898 -1.32243 -4.01933 -4.10137 -2.31768 
-4.01933 -4.10137 -1.62579 -4.01567 -4.04039 -2.40005 -4.01567 -4.04039 -1.54341 
-4.01536 -3.70106 -2.62876 -4.01536 -3.70106 -1.31471 -4.01075 -3.84951 -2.55867 
-4.01075 -3.84951 -1.38479 -4.00966 -3.65145 -2.63537 -4.00966 -3.65145 -1.3081 
-4.00966 -3.35717 -2.63537 -4.00856 -3.94976 -2.48361 -4.00856 -3.94976 -1.45985 
-4.00596 -4.11836 -2.2538 -4.00596 -4.11836 -1.68967 -4.00542 -3.60268 -2.63968 
-4.00542 -3.60268 -1.30378 -4.00542 -3.40594 -2.63968 -4.00296 -3.55343 -2.64239 
-4.00296 -3.55343 -1.30107 -4.00296 -3.45518 -2.64239 -4.00215 -3.50431 -2.64329 
-4.00215 -3.50431 -1.30017 -3.99992 -3.79778 -2.57304 -3.99992 -3.79778 -1.37043 
-3.99718 -3.99777 -2.41905 -3.99718 -3.99777 -1.52442 -3.99594 -4.13256 -2.18864 
-3.99594 -4.13256 -1.75483 -3.99375 -3.90513 -2.49882 -3.99375 -3.90513 -1.44464 
-3.99126 -4.04266 -2.35241 -3.99126 -4.04266 -1.59106 -3.99053 -3.7503 -2.58257 
-3.99053 -3.7503 -1.36089 -3.98932 -4.14391 -2.12249 -3.98932 -4.14391 -1.82098 
-3.98296 -3.70222 -2.59062 -3.98296 -3.70222 -1.35284 -3.98279 -4.14945 -2.04733 
-3.98279 -4.14945 -1.89614 -3.98061 -4.1513 -1.97173 -3.98056 -3.95391 -2.43691 
-3.98056 -3.95391 -1.50655 -3.98016 -3.85482 -2.51493 -3.98016 -3.85482 -1.42854 
-3.97713 -3.6527 -2.59725 -3.97713 -3.6527 -1.34621 -3.97577 -4.06137 -2.28936 
-3.97577 -4.06137 -1.6541 -3.97324 -3.60279 -2.60231 -3.97324 -3.60279 -1.34116 
-3.97324 -3.40582 -2.60231 -3.97236 -4.00028 -2.3717 -3.97236 -4.00028 -1.57177 
-3.97073 -3.55361 -2.60499 -3.97073 -3.55361 -1.33848 -3.97073 -3.455 -2.60499 
-3.97009 -3.50431 -2.60613 -3.96893 -3.80321 -2.52969 -3.96893 -3.80321 -1.41378 
-3.96587 -3.90892 -2.45361 -3.96587 -3.90892 -1.48986 -3.9635 -4.07738 -2.22436 
-3.9635 -4.07738 -1.7191 -3.9601 -3.751 -2.54275 -3.9601 -3.751 -1.40071 
-3.95528 -3.95639 -2.39003 -3.95528 -3.95639 -1.55344 -3.95477 -4.09047 -2.15866 
-3.95477 -4.09047 -1.78481 -3.95247 -3.70289 -2.55093 -3.95247 -3.70289 -1.39253 
-3.95184 -3.85888 -2.46991 -3.95184 -3.85888 -1.47355 -3.94974 -4.00136 -2.3232 
-3.94974 -4.00136 -1.62026 -3.94638 -3.65356 -2.55737 -3.94638 -3.65356 -1.3861 
-3.94455 -4.09538 -2.08556 -3.94455 -4.09538 -1.8579 -3.94243 -3.60362 -2.56255 
-3.94243 -3.60362 -1.38091 -3.94051 -3.55367 -2.56623 -3.94051 -3.55367 -1.37724 
-3.94051 -3.45495 -2.56623 -3.94019 -3.91157 -2.40702 -3.94019 -3.91157 -1.53644 
-3.94015 -3.80779 -2.48474 -3.94015 -3.80779 -1.45873 -3.94014 -4.09912 -2.00997 
-3.94014 -4.09912 -1.9335 -3.93989 -3.50431 -2.56743 -3.93523 -4.01882 -2.25918 
-3.93523 -4.01882 -1.68429 -3.93223 -3.95778 -2.34167 -3.93223 -3.95778 -1.60179 
-3.93085 -3.7558 -2.49804 -3.93085 -3.7558 -1.44542 -3.92518 -3.86233 -2.42209 
-3.92518 -3.86233 -1.52137 -3.92444 -4.0339 -2.19382 -3.92444 -4.0339 -1.74964 
-3.92396 -3.70306 -2.50979 -3.92396 -3.70306 -1.43368 -3.91776 -3.65381 -2.51622 
-3.91776 -3.65381 -1.42724 -3.91679 -3.91306 -2.3592 -3.91679 -3.91306 -1.58426 
-3.91364 -3.60419 -2.5213 -3.91364 -3.60419 -1.42217 -3.91304 -3.81137 -2.43727 
-3.91304 -3.81137 -1.50619 -3.91213 -4.04014 -2.12131 -3.91213 -4.04014 -1.82215 
-3.91163 -3.95793 -2.29249 -3.91163 -3.95793 -1.65097 -3.91163 -3.50431 -2.5273 
-3.91159 -3.55431 -2.52499 -3.90436 -4.04347 -2.04798 -3.90436 -4.04347 -1.89548 
-3.9033 -3.75918 -2.45109 -3.9033 -3.75918 -1.49238 -3.90191 -4.04505 -1.97173 
-3.9014 -3.86405 -2.37438 -3.9014 -3.86405 -1.56908 -3.89849 -3.97449 -2.2278 
-3.89849 -3.97449 -1.71566 -3.89598 -3.70649 -2.46318 -3.89598 -3.70649 -1.48029 
-3.89573 -3.91339 -2.31029 -3.89573 -3.91339 -1.63318 -3.89165 -3.6542 -2.4743 
-3.89165 -3.6542 -1.46916 -3.88843 -3.81402 -2.3884 -3.88843 -3.81402 -1.55506 
-3.88745 -3.60453 -2.47949 -3.88539 -3.55436 -2.48342 -3.88384 -3.98141 -2.15626 
-3.88384 -3.98141 -1.7872 -3.87989 -3.86471 -2.32526 -3.87989 -3.86471 -1.61821 
-3.87818 -3.76206 -2.4024 -3.87818 -3.76206 -1.54106 -3.87707 -3.91256 -2.26041 
-3.87707 -3.91256 -1.68306 -3.87393 -3.98612 -2.08311 -3.87393 -3.98612 -1.86035 
-3.87053 -3.70932 -2.41511 -3.87053 -3.70932 -1.52835 -3.86896 -3.98848 -2.00997 
-3.86896 -3.98848 -1.9335 -3.86655 -3.81476 -2.33953 -3.86655 -3.81476 -1.60394 
-3.86568 -3.65719 -2.42644 -3.86568 -3.65719 -1.51703 -3.86334 -3.60463 -2.43646 
-3.86087 -3.86409 -2.27543 -3.86087 -3.86409 -1.66803 -3.86029 -3.92047 -2.1896 
-3.86029 -3.92047 -1.75386 -3.8558 -3.76421 -2.35271 -3.8558 -3.76421 -1.59076 
-3.84824 -3.92615 -2.11763 -3.84824 -3.92615 -1.82583 -3.84765 -3.71155 -2.36573 
-3.84765 -3.71155 -1.57774 -3.84718 -3.81461 -2.28959 -3.84718 -3.81461 -1.65387 
-3.84623 -3.86543 -2.22709 -3.84623 -3.86543 -1.71638 -3.84218 -3.65969 -2.37695 
-3.84099 -3.92957 -2.04488 -3.84099 -3.92957 -1.89859 -3.83856 -3.93071 -1.97173 
-3.83602 -3.76425 -2.30286 -3.83602 -3.76425 -1.64061 -3.83204 -3.81609 -2.24148 
-3.83204 -3.81609 -1.70199 -3.83163 -3.87231 -2.15558 -3.83163 -3.87231 -1.78789 
-3.82744 -3.71315 -2.31518 -3.82744 -3.71315 -1.62829 -3.82176 -3.87693 -2.08262 
-3.82176 -3.87693 -1.86084 -3.82146 -3.66146 -2.32653 -3.82037 -3.7656 -2.25512 
-3.82037 -3.7656 -1.68835 -3.81922 -3.81677 -2.19267 -3.81922 -3.81677 -1.75079 
-3.81682 -3.87925 -2.00952 -3.81682 -3.87925 -1.93395 -3.81132 -3.71457 -2.26767 
-3.80704 -3.76649 -2.20638 -3.80704 -3.76649 -1.73708 -3.80672 -3.82229 -2.12031 
-3.80672 -3.82229 -1.82316 -3.79929 -3.82609 -2.04713 -3.79929 -3.82609 -1.89633 
-3.79755 -3.71546 -2.21942 -3.7966 -3.82701 -1.97173 -3.79617 -3.76676 -2.15732 
-3.79617 -3.76676 -1.78615 -3.78615 -3.71581 -2.17054 -3.78606 -3.77147 -2.0844 
-3.78606 -3.77147 -1.85906 -3.78053 -3.77268 -2.00952 -3.78053 -3.77268 -1.93394 
-3.88941 -1.75432 -2.12329 -3.88374 -1.80366 -2.18739 -3.86835 -1.75465 -2.17221 
-3.85996 -1.80538 -2.2351 -3.8529 -1.70993 -2.15468 -3.84498 -1.85992 -2.29774 
-3.84495 -1.75614 -2.22003 -3.8333 -1.80883 -2.28292 -3.82985 -1.71132 -2.20303 
-3.81927 -1.75879 -2.26661 -3.81621 -1.8645 -2.34269 -3.81278 -1.66743 -2.1847 
-3.80498 -1.81289 -2.32793 -3.80457 -1.7138 -2.24992 -3.79388 -1.62505 -2.16541 
-3.79138 -1.76258 -2.31183 -3.78796 -1.66994 -2.23205 -3.78521 -1.86993 -2.38604 
-3.77658 -1.71795 -2.29662 -3.77439 -1.8182 -2.37168 -3.76947 -1.62732 -2.21306 
-3.76213 -1.91873 -2.43404 -3.76137 -1.76751 -2.35555 -3.76038 -1.67377 -2.27895 
-3.75285 -1.87116 -2.42453 -3.74914 -1.58605 -2.19299 -3.74687 -1.72275 -2.34064 
-3.74223 -1.63058 -2.25997 -3.74191 -1.82453 -2.4135 -3.73066 -1.67906 -2.32438 
-3.72932 -1.77356 -2.39765 -3.72795 -1.92042 -2.47065 -3.72227 -1.58897 -2.24005 
-3.7187 -1.87312 -2.4614 -3.715 -1.7288 -2.38327 -3.71288 -1.63565 -2.30574 
-3.70781 -1.82651 -2.45051 -3.70138 -1.54953 -2.21881 -3.6991 -1.68485 -2.3672 
-3.69906 -1.96665 -2.51248 -3.69532 -1.78072 -2.43802 -3.6934 -1.59359 -2.28578 
-3.69134 -1.91873 -2.50483 -3.68183 -1.87116 -2.49555 -3.68172 -1.6423 -2.34977 
-3.68125 -1.73585 -2.42395 -3.67529 -2.21271 -1.01236 -3.67287 -1.55387 -2.26486 
-3.67261 -2.26189 -1.01488 -3.67081 -1.82453 -2.48461 -3.66757 -1.49268 -2.18329 
-3.66565 -1.69201 -2.40835 -3.6626 -1.59988 -2.33003 -3.66093 -1.96549 -2.54487 
-3.65496 -1.77356 -2.47202 -3.65288 -1.91741 -2.53731 -3.6508 -1.51563 -2.24278 
-3.64854 -1.6493 -2.39124 -3.64334 -1.86993 -2.52791 -3.64231 -1.56 -2.30969 
-3.64057 -1.7288 -2.4577 -3.63774 -2.1634 -0.98153 -3.63653 -2.21276 -0.98215 
-3.63286 -2.26271 -0.98407 -3.62998 -1.60783 -2.37267 -3.62898 -1.8182 -2.51709 
-3.62767 -2.31266 -0.98802 -3.62767 -2.01415 -2.58145 -3.6245 -1.68485 -2.4418 
-3.62124 -1.96482 -2.57537 -3.62058 -1.52137 -2.28781 -3.61475 -1.46035 -2.2063 
-3.61306 -1.91671 -2.56773 -3.61285 -1.76751 -2.50407 -3.60999 -1.5677 -2.35269 
-3.60707 -1.6423 -2.42442 -3.59999 -1.8645 -2.55891 -3.59794 -1.72275 -2.48957 
-3.59761 -2.1634 -0.95327 -3.59761 -1.48451 -2.26479 -3.5953 -2.2134 -0.95323 
-3.5916 -2.26328 -0.95528 -3.58864 -1.52901 -2.33134 -3.58733 -1.59988 -2.4053 
-3.58653 -2.31291 -0.9594 -3.58653 -2.0139 -2.61007 -3.58523 -1.81289 -2.54768 
-3.58168 -1.67906 -2.47336 -3.58009 -2.36216 -0.9656 -3.58009 -1.96465 -2.60388 
-3.57544 -1.40906 -2.16742 -3.56913 -1.76258 -2.53408 -3.56835 -2.4149 -0.97249 
-3.56835 -1.91191 -2.59698 -3.56699 -1.56 -2.38501 -3.56597 -1.49184 -2.30867 
-3.56304 -1.63565 -2.45558 -3.55985 -1.43111 -2.22703 -3.55614 -2.1634 -0.92701 
-3.55504 -1.85992 -2.58768 -3.55392 -1.71795 -2.51928 -3.55373 -2.21346 -0.92702 
-3.55373 -2.11335 -0.92702 -3.5498 -2.26362 -0.92909 -3.5498 -2.06318 -2.64038 
-3.54511 -1.52137 -2.36328 -3.54461 -2.31329 -0.93329 -3.54461 -2.01351 -2.63618 
-3.54308 -1.59359 -2.43609 -3.54204 -1.4563 -2.28474 -3.54022 -1.80883 -2.576 
-3.53625 -1.67377 -2.50308 -3.53376 -1.39859 -2.20099 -3.53348 -2.36559 -0.93762 
-3.53348 -1.96122 -2.63185 -3.52391 -1.75879 -2.56197 -3.52217 -1.55387 -2.41556 
-3.52209 -1.48451 -2.34031 -3.52139 -2.41827 -0.94494 -3.52139 -1.90853 -2.62453 
-3.51727 -1.63058 -2.48492 -3.5169 -1.42245 -2.2596 -3.51343 -2.1634 -0.90282 
-3.51069 -2.21363 -0.90278 -3.51069 -2.11318 -2.66669 -3.51069 -2.11318 -0.90278 
-3.50758 -2.47046 -0.95468 -3.50758 -1.85634 -2.61479 -3.50722 -1.7138 -2.54727 
-3.50676 -2.26372 -0.90498 -3.50676 -2.06308 -2.66449 -3.50637 -1.36775 -2.17375 
-3.50008 -1.51563 -2.3935 -3.49735 -1.58897 -2.46497 -3.49674 -2.31629 -0.90731 
-3.49674 -2.01052 -2.66216 -3.4924 -1.80538 -2.60266 -3.49062 -1.39039 -2.23332 
-3.48935 -1.66994 -2.53066 -3.48542 -2.36842 -0.91216 -3.48542 -1.95839 -2.65731 
-3.48433 -1.43111 -2.30255 -3.47814 -1.33902 -2.14557 -3.47733 -1.75614 -2.58765 
-3.47611 -1.54953 -2.44408 -3.47271 -2.42115 -0.91982 -3.47271 -1.90565 -2.64966 
-3.47036 -1.62732 -2.51217 -3.46959 -2.1634 -0.88075 -3.46674 -2.21368 -0.8808 
-3.46674 -2.11313 -2.68867 -3.46674 -2.11313 -0.8808 -3.4636 -1.46035 -2.35745 
-3.46326 -1.3602 -2.20596 -3.46033 -1.71132 -2.57255 -3.45871 -2.47312 -0.93007 
-3.45871 -1.85369 -2.63941 -3.45829 -1.39859 -2.27646 -3.45759 -2.26623 -0.881 
-3.45759 -2.06058 -2.68848 -3.45759 -2.06058 -0.881 -3.45029 -1.58605 -2.49184 
-3.44784 -1.31154 -2.11588 -3.44725 -2.31879 -0.88382 -3.44725 -2.00802 -2.68566 
-3.44469 -2.52315 -0.94304 -3.44469 -1.80366 -2.62644 -3.442 -1.66743 -2.55548 
-3.44059 -1.49268 -2.41026 -3.43603 -2.37064 -0.88929 -3.43603 -1.95616 -2.68018 
-3.43489 -1.33193 -2.17758 -3.43105 -1.36775 -2.24907 -3.42951 -1.75465 -2.61105 
-3.42472 -2.1634 -2.70862 -3.42472 -2.1634 -0.86086 -3.42472 -1.40906 -2.31814 
-3.42301 -2.42331 -0.89743 -3.42301 -1.9035 -2.67204 -3.42271 -1.62505 -2.53658 
-3.41648 -2.21599 -0.85898 -3.41648 -2.11082 -2.7105 -3.41648 -2.11082 -0.85898 
-3.41587 -1.52756 -2.45997 -3.41198 -1.70993 -2.5956 -3.40983 -2.47386 -0.90818 
-3.40983 -1.85295 -2.66129 -3.40717 -2.26842 -0.85972 -3.40717 -2.05838 -2.70975 
-3.40717 -2.05838 -0.85972 -3.40556 -1.30567 -2.14826 -3.40287 -1.33902 -2.22084 
-3.40282 -1.43927 -2.3725 -3.39769 -1.37784 -2.29109 -3.39683 -2.32056 -0.86309 
-3.39683 -2.00625 -2.70638 -3.39683 -2.00625 -0.86309 -3.39556 -2.5238 -0.92153 
-3.39556 -1.803 -2.64795 -3.39351 -1.66635 -2.57809 -3.38798 -1.56634 -2.50851 
-3.38548 -2.37225 -0.86908 -3.38548 -1.95456 -2.70039 -3.38059 -2.57248 -0.93737 
-3.38059 -1.75432 -2.63211 -3.37936 -1.47263 -2.42431 -3.37893 -2.1634 -2.72628 
-3.37893 -2.1634 -0.84319 -3.37537 -1.28148 -2.11806 -3.37318 -1.31154 -2.19054 
-3.37316 -2.42335 -0.87766 -3.37316 -1.90346 -2.69181 -3.37047 -2.21603 -2.7278 
-3.37047 -2.21603 -0.84168 -3.37047 -2.11078 -2.7278 -3.37047 -2.11078 -0.84168 
-3.3698 -1.34853 -2.26281 -3.36348 -1.39024 -2.33145 -3.3628 -2.61702 -0.95327 
-3.3628 -1.70978 -2.61621 -3.36082 -2.26871 -0.84278 -3.36082 -2.05809 -2.7267 
-3.36082 -2.05809 -0.84278 -3.3599 -2.47371 -0.88882 -3.3599 -1.8531 -2.68066 
-3.35967 -1.60634 -2.55206 -3.35245 -1.50948 -2.47469 -3.35026 -2.32085 -0.84654 
-3.35026 -2.00596 -2.72293 -3.35026 -2.00596 -0.84654 -3.34574 -2.52319 -0.90251 
-3.34574 -1.80362 -2.66696 -3.34437 -1.25941 -2.08706 -3.34313 -1.28693 -2.16043 
-3.34095 -1.4216 -2.38505 -3.34029 -1.32064 -2.23283 -3.33798 -2.37367 -0.85296 
-3.33798 -1.95314 -2.71652 -3.33798 -1.95314 -0.85296 -3.33576 -1.36045 -2.30338 
-3.33232 -2.1634 -2.74168 -3.33232 -2.1634 -0.8278 -3.33071 -2.57165 -0.91871 
-3.33071 -1.75515 -2.65076 -3.32948 -1.64889 -2.59261 -3.32542 -2.42469 -0.86201 
-3.32542 -1.90211 -2.70746 -3.3241 -1.54935 -2.52188 -3.32341 -2.21615 -2.74289 
-3.32341 -2.21615 -0.82659 -3.32341 -2.11065 -2.74289 -3.32341 -2.11065 -0.82659 
-3.31466 -1.45604 -2.4369 -3.31369 -2.26875 -2.74135 -3.31369 -2.26875 -0.82812 
-3.31369 -2.05806 -2.74135 -3.31369 -2.05806 -0.82812 -3.31264 -1.23952 -2.05534 
-3.31214 -1.26432 -2.12926 -3.31178 -2.47518 -0.87368 -3.31178 -1.85162 -2.6958 
-3.31003 -1.29489 -2.20171 -3.30632 -1.33226 -2.27398 -3.30209 -2.32189 -0.83224 
-3.30209 -2.00492 -2.73724 -3.30209 -2.00492 -0.83224 -3.30086 -1.37473 -2.34241 
-3.29811 -2.63358 -0.94013 -3.29811 -1.69322 -2.62934 -3.29739 -2.52453 -0.88786 
-3.29739 -1.80228 -2.68161 -3.29467 -1.59033 -2.56433 -3.28972 -2.37455 -0.83918 
-3.28972 -1.95225 -2.73029 -3.28972 -1.95225 -0.83918 -3.2871 -1.49413 -2.48617 
-3.28502 -2.1634 -2.75477 -3.28502 -2.1634 -0.81471 -3.28052 -1.24402 -2.09758 
-3.27916 -1.27192 -2.17079 -3.27669 -2.42558 -0.84868 -3.27669 -1.90122 -2.72079 
-3.27669 -1.90122 -0.84868 -3.2762 -1.306 -2.24302 -3.27592 -2.21619 -2.75557 
-3.27592 -2.21619 -0.81391 -3.27592 -2.11061 -2.75557 -3.27592 -2.11061 -0.81391 
-3.27531 -1.407 -2.39584 -3.27155 -1.34616 -2.31336 -3.26479 -2.26936 -2.75384 
-3.26479 -2.26936 -0.81564 -3.26479 -2.05745 -2.75384 -3.26479 -2.05745 -0.81564 
-3.26413 -2.693 -0.96608 -3.26413 -1.63381 -2.6034 -3.26298 -2.47586 -0.86086 
-3.26298 -1.85094 -2.70862 -3.25991 -2.57956 -0.90193 -3.25991 -1.74724 -2.66754 
-3.25894 -1.53515 -2.5319 -3.25299 -2.32247 -2.7492 -3.25299 -2.32247 -0.82027 
-3.25299 -2.00433 -2.7492 -3.25299 -2.00433 -0.82027 -3.2487 -1.44272 -2.44648 
-3.24772 -1.25113 -2.13894 -3.24569 -1.28205 -2.21105 -3.24167 -1.31966 -2.28298 
-3.24085 -2.37491 -0.82779 -3.24085 -1.9519 -2.74168 -3.24085 -1.9519 -0.82779 
-3.23713 -2.1634 -2.76552 -3.23713 -2.1634 -0.80395 -3.23713 -1.3626 -2.35099 
-3.22896 -1.57724 -2.57307 -3.22762 -2.42586 -0.83781 -3.22762 -1.90095 -2.73167 
-3.22762 -1.90095 -0.83781 -3.22657 -2.64051 -0.92548 -3.22657 -1.6863 -2.64399 
-3.22649 -2.21663 -2.76614 -3.22649 -2.21663 -0.80334 -3.22649 -2.11018 -2.76614 
-3.22649 -2.11018 -0.80334 -3.22588 -2.5314 -0.87327 -3.22588 -1.7954 -2.69621 
-3.22116 -1.48171 -2.49411 -3.21532 -2.26969 -2.76386 -3.21532 -2.26969 -0.80562 
-3.21532 -2.05711 -2.76386 -3.21532 -2.05711 -0.80562 -3.21434 -1.26083 -2.17929 
-3.21342 -1.23052 -2.10154 -3.21128 -1.29528 -2.25134 -3.21109 -1.39622 -2.40349 
-3.20735 -1.33559 -2.32083 -3.20363 -2.32244 -2.75869 -3.20363 -2.32244 -0.81078 
-3.20363 -2.00436 -2.75869 -3.20363 -2.00436 -0.81078 -3.19279 -1.5238 -2.53852 
-3.19162 -2.69924 -0.95377 -3.19162 -1.62757 -2.6157 -3.19147 -2.37473 -2.75066 
-3.19147 -2.37473 -0.81881 -3.19147 -1.95208 -2.75066 -3.19147 -1.95208 -0.81881 
-3.19061 -2.48139 -0.84836 -3.19061 -1.84542 -2.72112 -3.19061 -1.84542 -0.84836 
-3.18877 -2.1634 -2.77391 -3.18877 -2.1634 -0.79556 -3.18794 -2.58524 -0.88988 
-3.18794 -1.74156 -2.67959 -3.18378 -1.43351 -2.45344 -3.18047 -1.27308 -2.21852 
-3.17798 -2.21666 -2.77402 -3.17798 -2.21666 -0.79545 -3.17798 -2.11014 -2.77402 
-3.17798 -2.11014 -0.79545 -3.17695 -1.31056 -2.28917 -3.17256 -1.35389 -2.35715 
-3.16651 -2.26996 -2.77122 -3.16651 -2.26996 -0.79825 -3.16651 -2.05684 -2.77122 
-3.16651 -2.05684 -0.79825 -3.15587 -2.75448 -0.98619 -3.15587 -1.57233 -2.58328 
-3.15582 -1.47379 -2.49992 -3.15471 -2.43057 -2.74178 -3.15471 -2.43057 -0.8277 
-3.15471 -1.89624 -2.74178 -3.15471 -1.89624 -0.8277 -3.15467 -2.32269 -2.76552 
-3.15467 -2.32269 -0.80395 -3.15467 -2.00411 -2.76552 -3.15467 -2.00411 -0.80395 
-3.15342 -2.64522 -0.91557 -3.15342 -1.68159 -2.6539 -3.15293 -2.53603 -0.8634 
-3.15293 -1.79078 -2.70607 -3.15293 -1.79078 -0.8634 -3.1462 -1.28786 -2.25652 
-3.14564 -1.3889 -2.40876 -3.14223 -1.32845 -2.32586 -3.14006 -2.1634 -2.77992 
-3.14006 -2.1634 -0.78955 -3.12886 -2.21677 -2.77953 -3.12886 -2.21677 -0.78994 
-3.12886 -2.11004 -2.77953 -3.12886 -2.11004 -0.78994 -3.11829 -2.70257 -0.94599 
-3.11829 -1.62424 -2.62348 -3.11823 -1.42748 -2.4575 -3.11763 -2.80855 -1.02443 
-3.11763 -1.51826 -2.54505 -3.11744 -2.48519 -2.72854 -3.11744 -2.48519 -0.84093 
-3.11744 -1.84162 -2.72854 -3.11744 -1.84162 -0.84093 -3.1174 -2.26998 -2.77618 
-3.1174 -2.26998 -0.79329 -3.1174 -2.05683 -2.77618 -3.1174 -2.05683 -0.79329 
-3.11696 -2.37653 -2.75889 -3.11696 -2.37653 -0.81059 -3.11696 -1.95028 -2.75889 
-3.11696 -1.95028 -0.81059 -3.11518 -2.58866 -0.88263 -3.11518 -1.73814 -2.68685 
-3.11518 -1.73814 -0.88263 -3.10744 -1.34865 -2.36085 -3.09111 -2.1634 -2.78353 
-3.09111 -2.1634 -0.78594 -3.08027 -2.75821 -0.98178 -3.08027 -1.56859 -2.58769 
-3.08027 -2.64757 -0.9106 -3.08027 -1.67923 -2.65888 -3.08027 -1.67923 -0.9106 
-3.08024 -2.85675 -1.06515 -3.08024 -1.47005 -2.50433 -3.08024 -1.38511 -2.41147 
-3.07983 -2.43178 -2.74731 -3.07983 -2.43178 -0.82216 -3.07983 -1.89503 -2.74731 
-3.07983 -1.89503 -0.82216 -3.07982 -2.53835 -0.85846 -3.07982 -1.78846 -2.71101 
-3.07982 -1.78846 -0.85846 -3.0798 -2.3239 -2.77105 -3.0798 -2.3239 -0.79842 
-3.0798 -2.0029 -2.77105 -3.0798 -2.0029 -0.79842 -3.0798 -2.2168 -2.7826 
-3.0798 -2.2168 -0.78688 -3.0798 -2.11 -2.7826 -3.0798 -2.11 -0.78688 
-3.04204 -2.90147 -1.11001 -3.04204 -2.8104 -1.02224 -3.04204 -2.70414 -0.94355 
-3.04204 -2.5898 -0.8802 -3.04204 -2.48611 -0.83824 -3.04204 -2.37713 -2.76163 
-3.04204 -2.37713 -0.80784 -3.04204 -2.27028 -2.77901 -3.04204 -2.27028 -0.79046 
-3.04204 -2.1634 -2.78474 -3.04204 -2.1634 -0.78474 -3.04204 -2.05652 -2.77901 
-3.04204 -2.05652 -0.79046 -3.04204 -1.94968 -2.76163 -3.04204 -1.94968 -0.80784 
-3.04204 -1.8407 -2.73124 -3.04204 -1.8407 -0.83824 -3.04204 -1.737 -2.68927 
-3.04204 -1.737 -0.8802 -3.04204 -1.62266 -2.62593 -3.04204 -1.51641 -2.54723 
-3.04204 -1.42533 -2.45946 -3.00428 -2.2168 -2.7826 -3.00428 -2.2168 -0.78688 
-3.00428 -2.11 -2.7826 -3.00428 -2.11 -0.78688 -3.00428 -2.3239 -2.77105 
-3.00428 -2.3239 -0.79842 -3.00428 -2.0029 -2.77105 -3.00428 -2.0029 -0.79842 
-3.00425 -2.53835 -0.85846 -3.00425 -1.78846 -2.71101 -3.00425 -1.78846 -0.85846 
-3.00425 -2.43178 -0.82216 -3.00425 -1.89503 -2.74731 -3.00425 -1.89503 -0.82216 
-3.00384 -2.85675 -1.06515 -3.00384 -1.47005 -2.50433 -3.0038 -2.64757 -0.9106 
-3.0038 -1.67923 -2.65888 -3.0038 -2.75821 -0.98178 -3.0038 -1.56859 -2.58769 
-2.99297 -2.1634 -2.78353 -2.99297 -2.1634 -0.78594 -2.96889 -2.58866 -0.88263 
-2.96889 -1.73814 -2.68685 -2.96889 -1.73814 -0.88263 -2.96711 -2.37653 -0.81059 
-2.96711 -1.95028 -2.75889 -2.96711 -1.95028 -0.81059 -2.96668 -2.26998 -2.77618 
-2.96668 -2.26998 -0.79329 -2.96668 -2.05683 -2.77618 -2.96668 -2.05683 -0.79329 
-2.96664 -2.48519 -0.84093 -2.96664 -1.84162 -2.72854 -2.96664 -1.84162 -0.84093 
-2.96644 -2.80855 -1.02443 -2.96644 -1.51826 -2.54505 -2.96584 -2.89933 -1.11197 
-2.96579 -2.70257 -0.94599 -2.96579 -1.62424 -2.62348 -2.95522 -2.21677 -2.77953 
-2.95522 -2.21677 -0.78994 -2.95522 -2.11004 -2.77953 -2.95522 -2.11004 -0.78994 
-2.94402 -2.1634 -2.77992 -2.94402 -2.1634 -0.78955 -2.93844 -2.93791 -1.16071 
-2.93115 -2.53603 -0.8634 -2.93115 -1.79078 -2.70607 -2.93115 -1.79078 -0.8634 
-2.93066 -2.64522 -0.91557 -2.93066 -1.68159 -2.6539 -2.9294 -2.32269 -0.80395 
-2.9294 -2.00411 -2.76552 -2.9294 -2.00411 -0.80395 -2.92937 -2.43057 -0.8277 
-2.92937 -1.89624 -2.74178 -2.92937 -1.89624 -0.8277 -2.92826 -2.85301 -1.06955 
-2.92821 -2.75448 -0.98619 -2.92821 -1.57233 -2.58328 -2.91757 -2.26996 -0.79825 
-2.91757 -2.05684 -2.77122 -2.91757 -2.05684 -0.79825 -2.91151 -2.97291 -1.21233 
-2.9061 -2.21666 -2.77402 -2.9061 -2.21666 -0.79545 -2.9061 -2.11014 -2.77402 
-2.9061 -2.11014 -0.79545 -2.9003 -2.8933 -1.11603 -2.89614 -2.58524 -0.88988 
-2.89614 -1.74156 -2.67959 -2.89531 -2.1634 -2.77391 -2.89531 -2.1634 -0.79556 
-2.89346 -2.48139 -0.84836 -2.89346 -1.84542 -2.72112 -2.89346 -1.84542 -0.84836 
-2.89261 -2.37473 -0.81881 -2.89261 -1.95208 -2.75066 -2.89261 -1.95208 -0.81881 
-2.89246 -2.69924 -0.95377 -2.89246 -1.62757 -2.6157 -2.89128 -2.80301 -1.03096 
-2.88045 -2.32244 -0.81078 -2.88045 -2.00436 -2.75869 -2.88045 -2.00436 -0.81078 
-2.87672 -2.99122 -1.24864 -2.87298 -2.93058 -1.16598 -2.86876 -2.26969 -0.80562 
-2.86876 -2.05711 -2.76386 -2.86876 -2.05711 -0.80562 -2.86292 -2.8451 -1.07536 
-2.85819 -2.5314 -0.87327 -2.85819 -1.7954 -2.69621 -2.85758 -2.21663 -0.80334 
-2.85758 -2.11018 -2.76614 -2.85758 -2.11018 -0.80334 -2.85751 -2.64051 -0.92548 
-2.85751 -1.6863 -2.64399 -2.85645 -2.42586 -0.83781 -2.85645 -1.90095 -2.73167 
-2.85645 -1.90095 -0.83781 -2.85511 -2.74957 -0.99641 -2.84695 -2.96421 -1.21848 
-2.84695 -2.1634 -2.76552 -2.84695 -2.1634 -0.80395 -2.84323 -2.37491 -0.82779 
-2.84323 -1.9519 -2.74168 -2.84323 -1.9519 -0.82779 -2.84241 -3.00715 -1.2865 
-2.83838 -3.04475 -1.35842 -2.83537 -2.88409 -1.123 -2.83109 -2.32247 -0.82027 
-2.83109 -2.00433 -2.7492 -2.83109 -2.00433 -0.82027 -2.82513 -2.79166 -1.03758 
-2.82417 -2.57956 -0.90193 -2.82417 -1.74724 -2.66754 -2.8211 -2.47586 -0.86086 
-2.8211 -1.85094 -2.70862 -2.81995 -2.693 -0.96608 -2.81929 -2.26936 -0.81564 
-2.81929 -2.05745 -2.75384 -2.81929 -2.05745 -0.81564 -2.81252 -2.98064 -1.25611 
-2.80877 -2.9198 -1.17364 -2.80815 -2.21619 -0.81391 -2.80815 -2.11061 -2.75557 
-2.80815 -2.11061 -0.81391 -2.80788 -3.02081 -1.32645 -2.80739 -2.42558 -0.84868 
-2.80739 -1.90122 -2.72079 -2.80739 -1.90122 -0.84868 -2.79906 -2.1634 -0.81471 
-2.79698 -2.83268 -1.0833 -2.79435 -2.37455 -0.83918 -2.79435 -1.95225 -2.73029 
-2.79435 -1.95225 -0.83918 -2.78941 -2.73647 -1.00514 -2.78668 -2.52453 -0.88786 
-2.78668 -1.80228 -2.68161 -2.78597 -2.63358 -0.94013 -2.78322 -2.95208 -1.22706 
-2.78198 -2.32189 -0.83224 -2.78198 -2.00492 -2.73724 -2.78198 -2.00492 -0.83224 
-2.77776 -2.99455 -1.2955 -2.77229 -2.47518 -0.87368 -2.77229 -1.85162 -2.6958 
-2.77039 -2.26875 -0.82812 -2.77039 -2.05806 -2.74135 -2.77039 -2.05806 -0.82812 
-2.76942 -2.87076 -1.13257 -2.76067 -2.21615 -0.82659 -2.76067 -2.11065 -2.74289 
-2.76067 -2.11065 -0.82659 -2.75997 -2.77746 -1.0476 -2.75865 -2.42469 -0.86201 
-2.75865 -1.90211 -2.70746 -2.75459 -2.67791 -0.97687 -2.75336 -2.57165 -0.91871 
-2.75336 -1.75515 -2.65076 -2.75175 -2.1634 -0.8278 -2.74831 -2.96636 -1.2661 
-2.7461 -2.37367 -0.85296 -2.7461 -1.95314 -2.71652 -2.74313 -2.90521 -1.18442 
-2.73834 -2.52319 -0.90251 -2.73834 -1.80362 -2.66696 -2.73381 -2.32085 -0.84654 
-2.73381 -2.00596 -2.72293 -2.73381 -2.00596 -0.84654 -2.73163 -2.81733 -1.09479 
-2.72441 -2.72047 -1.01741 -2.72418 -2.47371 -0.88882 -2.72418 -1.8531 -2.68066 
-2.72326 -2.26871 -0.84278 -2.72326 -2.05809 -2.7267 -2.72326 -2.05809 -0.84278 
-2.72128 -2.61702 -0.95327 -2.7206 -2.93657 -1.23803 -2.71427 -2.97827 -1.30666 
-2.7136 -2.21603 -0.84168 -2.7136 -2.11078 -0.84168 -2.71091 -2.42335 -0.87766 
-2.71091 -1.90346 -2.69181 -2.70515 -2.1634 -0.84319 -2.70472 -2.85417 -1.14516 
-2.70348 -2.57248 -0.93737 -2.69859 -2.37225 -0.86908 -2.69859 -1.95456 -2.70039 
-2.69609 -2.76046 -1.06097 -2.69057 -2.66045 -0.99138 -2.68851 -2.5238 -0.92153 
-2.68724 -2.32056 -0.86309 -2.68724 -2.00625 -2.70638 -2.68638 -2.94897 -1.27838 
-2.68125 -2.88753 -1.19697 -2.6769 -2.26842 -0.85972 -2.6769 -2.05838 -2.70975 
-2.67424 -2.47386 -0.90818 -2.67424 -1.85295 -2.66129 -2.6721 -2.61688 -0.97387 
-2.6682 -2.79925 -1.1095 -2.6676 -2.21599 -0.85898 -2.6676 -2.11082 -0.85898 
-2.66136 -2.70176 -1.0329 -2.66106 -2.42331 -0.89743 -2.66106 -1.9035 -2.67204 
-2.65935 -2.91775 -1.25133 -2.65935 -2.1634 -0.86086 -2.65457 -2.57215 -0.95843 
-2.64804 -2.37064 -0.88929 -2.64804 -1.95616 -2.68018 -2.64349 -2.83413 -1.15921 
-2.64207 -2.65937 -1.014 -2.63939 -2.52315 -0.94304 -2.63682 -2.31879 -0.88382 
-2.63682 -2.00802 -2.68566 -2.63379 -2.74075 -1.07763 -2.62649 -2.26623 -0.881 
-2.62537 -2.47312 -0.93007 -2.62374 -2.61549 -0.99692 -2.62048 -2.86646 -1.21203 
-2.61734 -2.21368 -0.8808 -2.61448 -2.1634 -0.88075 -2.61372 -2.69949 -1.05731 
-2.61137 -2.42115 -0.91982 -2.60796 -2.77728 -1.12539 -2.60675 -2.57066 -0.98183 
-2.59866 -2.36842 -0.91216 -2.59866 -1.95839 -2.65731 -2.59472 -2.65687 -1.03881 
-2.59168 -2.52143 -0.96682 -2.58733 -2.31629 -0.90731 -2.58672 -2.73783 -1.1045 
-2.584 -2.81117 -1.17598 -2.57731 -2.26372 -0.90498 -2.57686 -2.61301 -1.0222 
-2.5765 -2.47046 -0.95468 -2.57338 -2.21363 -0.90278 -2.56681 -2.69622 -1.08455 
-2.56268 -2.41827 -0.94494 -2.56199 -2.8423 -1.22917 -2.56191 -2.77294 -1.15391 
-2.56016 -2.56802 -1.00751 -2.55059 -2.36559 -0.93762 -2.54783 -2.65304 -1.0664 
-2.54386 -2.51798 -0.99348 -2.54099 -2.73322 -1.13338 -2.53947 -2.31329 -0.93329 
-2.53897 -2.80544 -1.2062 -2.53428 -2.26362 -0.92909 -2.53016 -2.60886 -1.0502 
-2.52903 -2.46689 -0.98179 -2.52103 -2.69115 -1.11389 -2.51708 -2.76681 -1.18446 
-2.51573 -2.4149 -0.97249 -2.51495 -2.56423 -1.03539 -2.50398 -2.36216 -0.9656 
-2.5024 -2.64774 -1.09611 -2.49884 -2.51392 -1.0218 -2.49755 -2.31291 -0.9594 
-2.49674 -2.72693 -1.16418 -2.49544 -2.7978 -1.23814 -2.48613 -2.60406 -1.0799 
-2.48408 -2.46231 -1.01057 -2.47701 -2.6845 -1.14505 -2.47408 -2.7591 -1.21678 
-2.47122 -2.5593 -1.0654 -2.47102 -2.4101 -1.00174 -2.46284 -2.36199 -0.99411 
-2.45958 -2.64196 -1.12768 -2.4551 -2.5086 -1.05238 -2.4541 -2.71897 -1.1968 
-2.4435 -2.59801 -1.11178 -2.44073 -2.45687 -1.04156 -2.43553 -2.67751 -1.17823 
-2.4312 -2.40939 -1.03217 -2.42912 -2.55324 -1.09746 -2.42148 -2.72693 -1.23944 
-2.41843 -2.6348 -1.16112 -2.41327 -2.50227 -1.08487 -2.40282 -2.59096 -1.14552 
-2.40235 -2.6845 -1.21971 -2.40225 -2.45565 -1.07392 -2.39273 -2.40808 -1.06464 
-2.38876 -2.54609 -1.13146 -2.38498 -2.64196 -1.20228 -2.37627 -2.50029 -1.11896 
-2.36908 -2.59801 -1.1862 -2.36538 -2.45369 -1.10808 -2.35476 -2.55324 -1.17182 
-2.35341 -2.64774 -1.2451 -2.34217 -2.50227 -1.15597 -2.3372 -2.60406 -1.22883 
-2.32271 -2.5593 -1.21392 -2.30969 -2.5086 -1.1978 -2.29269 -2.56423 -1.25765 
-3.16207 -2.96636 -2.77597 -3.15794 -3.01599 -2.7709 -3.15175 -3.06524 -2.76446 
-3.15053 -3.22451 -2.67676 -3.14486 -3.11798 -2.75272 -3.14348 -3.31996 -2.59635 
-3.13582 -2.86648 -2.8221 -3.13556 -3.16997 -2.73941 -3.13552 -3.27374 -2.6617 
-3.13519 -2.91585 -2.8209 -3.13519 -2.81712 -2.8209 -3.13328 -2.96579 -2.81722 
-3.13328 -2.76718 -2.81722 -3.12933 -3.01574 -2.81204 -3.12933 -2.71723 -2.81204 
-3.12596 -3.36354 -2.57787 -3.12387 -3.22106 -2.72458 -3.12324 -3.06507 -2.8056 
-3.12324 -2.6679 -2.8056 -3.12043 -3.31857 -2.6447 -3.11561 -3.11318 -2.79742 
-3.11561 -2.61979 -2.79742 -3.11221 -3.43955 -2.47903 -3.10984 -3.2711 -2.70828 
-3.10678 -3.16539 -2.78436 -3.10678 -2.56758 -2.78436 -3.10562 -2.86648 -2.8608 
-3.10498 -2.91579 -2.85966 -3.10498 -2.81718 -2.85966 -3.10335 -3.36245 -2.62637 
-3.10247 -2.96497 -2.85698 -3.10247 -2.768 -2.85698 -3.09994 -3.42355 -2.54403 
-3.09858 -3.01487 -2.85193 -3.09858 -2.7181 -2.85193 -3.09555 -3.217 -2.7696 
-3.09555 -2.51597 -2.7696 -3.09515 -3.31609 -2.69158 -3.09292 -3.51163 -2.302 
-3.09275 -3.0644 -2.84529 -3.09275 -2.66857 -2.84529 -3.08639 -3.50609 -2.37716 
-3.08518 -3.11248 -2.83724 -3.08518 -2.62049 -2.83724 -3.08445 -3.40484 -2.60708 
-3.08195 -3.26731 -2.7535 -3.08195 -2.46566 -2.7535 -3.07977 -3.49474 -2.44331 
-3.07853 -3.35995 -2.67372 -3.07579 -3.15995 -2.82771 -3.07579 -2.57301 -2.82771 
-3.07356 -2.86648 -2.89796 -3.07275 -2.91561 -2.89707 -3.07275 -2.81736 -2.89707 
-3.07029 -2.96486 -2.89436 -3.07029 -2.76811 -2.89436 -3.06975 -3.48054 -2.50847 
-3.06715 -3.31194 -2.73829 -3.06605 -3.01362 -2.89004 -3.06605 -2.71934 -2.89004 
-3.06496 -3.21168 -2.81334 -3.06496 -2.52128 -2.81334 -3.06035 -3.06323 -2.88343 
-3.06035 -2.66973 -2.88343 -3.06004 -3.40257 -2.65473 -3.05638 -3.46354 -2.57235 
-3.05271 -3.11116 -2.87571 -3.05271 -2.62181 -2.87571 -3.0522 -3.55983 -2.26461 
-3.0522 -3.55983 -2.1882 -3.05194 -3.26238 -2.79722 -3.05194 -2.47059 -2.79722 
-3.05095 -3.35612 -2.72062 -3.0478 -3.55609 -2.34018 -3.0478 -3.55609 -2.11263 
-3.04343 -3.15873 -2.8662 -3.04343 -2.57424 -2.8662 -3.04198 -3.54818 -2.40552 
-3.03972 -3.44383 -2.63465 -3.03972 -2.86648 -2.93351 -3.03887 -2.91555 -2.93266 
-3.03887 -2.81742 -2.93266 -3.03745 -3.30714 -2.78231 -3.03745 -2.42583 -2.78231 
-3.03631 -2.9645 -2.93011 -3.03631 -2.76847 -2.93011 -3.03405 -3.53576 -2.47147 
-3.0328 -3.3993 -2.70163 -3.03248 -3.20536 -2.85517 -3.03248 -2.52761 -2.85517 
-3.03206 -3.01321 -2.92586 -3.03206 -2.71975 -2.92586 -3.02613 -3.06157 -2.91992 
-3.02613 -2.67139 -2.91992 -3.02256 -3.52041 -2.53681 -3.02123 -3.35083 -2.76604 
-3.02123 -2.38214 -2.76604 -3.01989 -3.25633 -2.83932 -3.01989 -2.47664 -2.83932 
-3.01853 -3.10946 -2.91232 -3.01853 -2.6235 -2.91232 -3.01285 -3.44091 -2.68172 
-3.00927 -3.15677 -2.90306 -3.00927 -2.5762 -2.90306 -3.00785 -3.50233 -2.60024 
-3.00734 -3.60455 -2.22641 -3.00557 -3.30109 -2.82494 -3.00557 -2.43188 -2.82494 
-3.00537 -3.60241 -2.3026 -3.00537 -3.60241 -2.15021 -3.00417 -2.86648 -2.96736 
-3.00346 -3.39423 -2.74741 -3.00327 -2.91561 -2.96654 -3.00327 -2.81736 -2.96654 
-3.00132 -3.59638 -2.36814 -3.00132 -3.59638 -2.08467 -3.00056 -2.96486 -2.96408 
-3.00056 -2.76811 -2.96408 -2.99838 -3.20337 -2.89218 -2.99838 -2.52959 -2.89218 
-2.99625 -3.01362 -2.95985 -2.99625 -2.71934 -2.95985 -2.99435 -3.58717 -2.43307 
-2.99435 -3.58717 -2.01974 -2.99196 -3.48036 -2.66048 -2.98967 -3.34504 -2.80887 
-2.98967 -2.38793 -2.80887 -2.98964 -3.06323 -2.95415 -2.98964 -2.66973 -2.95415 
-2.98589 -3.24917 -2.87969 -2.98589 -2.4838 -2.87969 -2.98477 -3.57385 -2.49903 
-2.98477 -3.57385 -1.95378 -2.98397 -3.4363 -2.72745 -2.98191 -3.11116 -2.9465 
-2.98191 -2.62181 -2.9465 -2.9724 -3.15873 -2.93722 -2.9724 -2.57424 -2.93722 
-2.9723 -3.38758 -2.79143 -2.9723 -2.34538 -2.79143 -2.97218 -3.55725 -2.56373 
-2.97218 -3.55725 -1.88908 -2.97183 -3.29404 -2.86562 -2.97183 -2.43893 -2.86562 
-2.967 -2.86648 -2.99942 -2.96586 -2.91579 -2.99878 -2.96586 -2.81718 -2.99878 
-2.96344 -3.47602 -2.70653 -2.96318 -2.96497 -2.99626 -2.96318 -2.768 -2.99626 
-2.96138 -3.20536 -2.92627 -2.96138 -2.52761 -2.92627 -2.95935 -3.64478 -2.2646 
-2.95935 -3.64478 -2.18821 -2.95814 -3.53721 -2.62495 -2.95814 -3.53721 -1.82786 
-2.95813 -3.01487 -2.99237 -2.95813 -2.7181 -2.99237 -2.95664 -3.64099 -2.33 
-2.95664 -3.64099 -2.12281 -2.95622 -3.33788 -2.85002 -2.95622 -2.39509 -2.85002 
-2.95317 -3.43001 -2.7717 -2.95317 -2.30296 -2.7717 -2.9515 -3.0644 -2.98654 
-2.9515 -2.66857 -2.98654 -2.95136 -3.63366 -2.39546 -2.95136 -3.63366 -2.05735 
-2.94553 -3.25633 -2.91369 -2.94553 -2.47664 -2.91369 -2.94371 -3.62288 -2.45968 
-2.94371 -3.62288 -1.99313 -2.94345 -3.11248 -2.97898 -2.94345 -2.62049 -2.97898 
-2.94137 -3.51425 -2.68445 -2.94137 -3.51425 -1.76836 -2.93912 -3.38059 -2.83291 
-2.93912 -2.35238 -2.83291 -2.93391 -3.15995 -2.96958 -2.93391 -2.57301 -2.96958 
-2.93292 -3.60829 -2.52532 -2.93292 -3.60829 -1.92749 -2.93288 -3.46989 -2.75136 
-2.93288 -3.46989 -1.70145 -2.93115 -3.30109 -2.89936 -2.93115 -2.43188 -2.89936 
-2.92831 -2.86648 -3.02961 -2.92711 -2.91585 -3.02899 -2.92711 -2.81712 -3.02899 
-2.92343 -2.96579 -3.02708 -2.92343 -2.76718 -3.02708 -2.92055 -3.42205 -2.81434 
-2.92055 -3.42205 -1.63847 -2.92055 -2.31091 -2.81434 -2.92038 -3.59061 -2.58719 
-2.92038 -3.59061 -1.86562 -2.91955 -3.21168 -2.95876 -2.91955 -2.52128 -2.95876 
-2.91825 -3.01574 -3.02312 -2.91825 -2.71723 -3.02312 -2.91507 -3.34504 -2.88346 
-2.91507 -2.38793 -2.88346 -2.91181 -3.06507 -3.01703 -2.91181 -2.6679 -3.01703 
-2.91115 -3.50852 -2.72947 -2.91115 -3.50852 -1.72334 -2.90996 -3.68298 -2.22641 
-2.90873 -3.68123 -2.29181 -2.90873 -3.68123 -2.161 -2.90532 -3.56954 -2.64797 
-2.90532 -3.56954 -1.80484 -2.90502 -3.676 -2.35693 -2.90502 -3.676 -2.09588 
-2.90363 -3.11318 -3.0094 -2.90363 -2.61979 -3.0094 -2.90342 -3.26238 -2.94574 
-2.90342 -2.47059 -2.94574 -2.90056 -3.46218 -2.79436 -2.90056 -3.46218 -1.65845 
-2.90056 -2.27078 -2.79436 -2.89887 -3.66729 -2.4215 -2.89887 -3.66729 -2.03131 
-2.89764 -3.38758 -2.86609 -2.89764 -3.38758 -1.58672 -2.89764 -2.34538 -2.86609 
-2.89057 -3.16539 -3.00058 -2.89057 -2.56758 -3.00058 -2.89029 -3.65516 -2.48522 
-2.89029 -3.65516 -1.96759 -2.88851 -3.30714 -2.93124 -2.88851 -2.42583 -2.93124 
-2.88818 -3.54538 -2.70645 -2.88818 -3.54538 -1.74636 -2.88818 -2.86648 -3.05787 
-2.88587 -2.91649 -3.05791 -2.88587 -2.81648 -3.05791 -2.88218 -2.96636 -3.05586 
-2.88218 -2.76661 -3.05586 -2.87932 -3.63965 -2.54784 -2.87932 -3.63965 -1.90497 
-2.87921 -3.50088 -2.77301 -2.87921 -3.50088 -1.6798 -2.87921 -2.23209 -2.77301 
-2.8779 -3.43001 -2.84697 -2.8779 -3.43001 -1.60584 -2.8779 -2.30296 -2.84697 
-2.8771 -3.01599 -3.05174 -2.8771 -2.71698 -3.05174 -2.87628 -3.70506 -2.26126 
-2.87628 -3.70506 -2.19155 -2.8758 -3.217 -2.98935 -2.8758 -2.51597 -2.98935 
-2.87373 -3.70144 -2.3266 -2.87373 -3.70144 -2.12621 -2.87225 -3.35083 -2.91503 
-2.87225 -3.35083 -1.53778 -2.87225 -2.38214 -2.91503 -2.87067 -3.06524 -3.04555 
-2.87067 -2.66773 -3.04555 -2.8687 -3.6943 -2.39172 -2.8687 -3.6943 -2.06109 
-2.86601 -3.62083 -2.60909 -2.86601 -3.62083 -1.84372 -2.86123 -3.68372 -2.45592 
-2.86123 -3.68372 -1.99689 -2.8597 -3.26731 -2.97575 -2.8597 -3.26731 -1.47706 
-2.8597 -2.46566 -2.97575 -2.85892 -3.11798 -3.03865 -2.85892 -2.61499 -3.03865 
-2.85756 -3.46989 -2.82668 -2.85756 -3.46989 -1.62613 -2.85756 -2.26308 -2.82668 
-2.85654 -3.53804 -2.75034 -2.85654 -3.53804 -1.70247 -2.85362 -3.39423 -2.89725 
-2.85362 -3.39423 -1.55556 -2.85362 -2.33873 -2.89725 -2.85125 -3.66944 -2.52013 
-2.85125 -3.66944 -1.93268 -2.85042 -3.59878 -2.66869 -2.85042 -3.59878 -1.78412 
-2.84671 -2.86648 -3.08413 -2.84562 -3.16997 -3.02935 -2.84562 -3.16997 -1.42346 
-2.84562 -2.563 -3.02935 -2.84449 -3.31194 -2.96094 -2.84449 -3.31194 -1.49187 
-2.84449 -2.42103 -2.96094 -2.8443 -2.91654 -3.08412 -2.8443 -2.81643 -3.08412 
-2.8423 -3.72684 -2.22641 -2.84106 -3.72476 -2.29601 -2.84106 -3.72476 -2.1568 
-2.84037 -2.9667 -3.08205 -2.84037 -2.76626 -3.08205 -2.83897 -3.65205 -2.58206 
-2.83897 -3.65205 -1.87075 -2.83704 -3.71933 -2.36131 -2.83704 -3.71933 -2.0915 
-2.83568 -3.50852 -2.80495 -2.83568 -3.50852 -1.64786 -2.83568 -2.22445 -2.80495 
-2.83518 -3.01637 -3.07785 -2.83518 -2.71659 -3.07785 -2.83365 -3.4363 -2.87776 
-2.83365 -3.4363 -1.57505 -2.83365 -2.29667 -2.87776 -2.83261 -3.57359 -2.72641 
-2.83261 -3.57359 -1.72641 -2.83085 -3.71023 -2.42603 -2.83085 -3.71023 -2.02678 
-2.83079 -3.22106 -3.01767 -2.83079 -3.22106 -1.43514 -2.83079 -2.51191 -3.01767 
-2.82682 -3.35612 -2.94475 -2.82682 -3.35612 -1.50806 -2.82682 -2.37685 -2.94475 
-2.82434 -3.6313 -2.64266 -2.82434 -3.6313 -1.81015 -2.82406 -3.06867 -3.07352 
-2.82406 -3.06867 -1.37929 -2.82406 -2.6643 -3.07352 -2.82185 -3.69763 -2.49069 
-2.82185 -3.69763 -1.96212 -2.81449 -3.2711 -3.00363 -2.81449 -3.2711 -1.44918 
-2.81449 -2.46187 -3.00363 -2.81274 -3.47602 -2.85723 -2.81274 -3.47602 -1.59558 
-2.81274 -2.25695 -2.85723 -2.81266 -3.54538 -2.78198 -2.81266 -3.54538 -1.67083 
-2.81266 -2.18759 -2.78198 -2.81197 -3.12135 -3.0662 -2.81197 -3.12135 -1.38661 
-2.81197 -2.61161 -3.0662 -2.81069 -3.68135 -2.55417 -2.81069 -3.68135 -1.89864 
-2.80784 -3.3993 -2.92659 -2.80784 -3.3993 -1.52622 -2.80784 -2.33367 -2.92659 
-2.80747 -3.60744 -2.70127 -2.80747 -3.60744 -1.75154 -2.80652 -3.74637 -2.26126 
-2.80652 -3.74637 -2.19155 -2.8044 -3.74202 -2.33057 -2.8044 -3.74202 -2.12224 
-2.80401 -2.86648 -3.10833 -2.80126 -2.91671 -3.10836 -2.80126 -2.81626 -3.10836 
-2.79921 -3.73461 -2.39565 -2.79921 -3.73461 -2.05716 -2.79815 -3.17354 -3.05646 
-2.79815 -3.17354 -1.39635 -2.79815 -2.55942 -3.05646 -2.79779 -3.31609 -2.98894 
-2.79779 -3.31609 -1.46387 -2.79779 -2.41688 -2.98894 -2.79734 -2.9668 -3.10616 
-2.79734 -2.76617 -3.10616 -2.79694 -3.66214 -2.61542 -2.79694 -3.66214 -1.83739 
-2.7909 -3.72389 -2.46056 -2.7909 -3.72389 -1.99225 -2.79065 -3.51425 -2.83517 
-2.79065 -3.51425 -1.61764 -2.79065 -2.21871 -2.83517 -2.78793 -3.44091 -2.90664 
-2.78793 -3.44091 -1.54617 -2.78793 -2.29206 -2.90664 -2.78732 -3.01937 -3.10383 
-2.78732 -2.7136 -3.10383 -2.78297 -3.22451 -3.04433 -2.78297 -3.22451 -1.40848 
-2.78297 -2.50846 -3.04433 -2.78119 -3.63949 -2.67499 -2.78119 -3.63949 -1.77782 
-2.78071 -3.70925 -2.52466 -2.78071 -3.70925 -1.92815 -2.77992 -3.35995 -2.97233 
-2.77992 -3.35995 -1.48048 -2.77992 -2.37302 -2.97233 -2.77599 -3.0715 -3.09898 
-2.77599 -3.0715 -1.35383 -2.77599 -2.66147 -3.09898 -2.7749 -3.59878 -2.74421 
-2.7749 -3.59878 -1.7086 -2.77061 -3.76546 -2.22641 -2.76956 -3.76329 -2.29579 
-2.76956 -3.76329 -2.15702 -2.76872 -3.69087 -2.58724 -2.76872 -3.69087 -1.86557 
-2.7679 -3.27374 -3.02931 -2.7679 -3.27374 -1.4235 -2.7679 -2.45922 -3.02931 
-2.76669 -3.48036 -2.88575 -2.76669 -3.48036 -1.56706 -2.76669 -2.25261 -2.88575 
-2.76639 -3.7568 -2.36483 -2.76639 -3.7568 -2.08798 -2.76328 -3.12424 -3.09132 
-2.76328 -3.12424 -1.36149 -2.76328 -2.60873 -3.09132 -2.76093 -3.40257 -2.95384 
-2.76093 -3.40257 -1.49897 -2.76093 -2.3304 -2.95384 -2.76017 -2.86648 -3.13039 
-2.75892 -3.74784 -2.43006 -2.75892 -3.74784 -2.02275 -2.75731 -2.91676 -3.13034 
-2.75731 -2.81621 -3.13034 -2.75417 -3.56954 -2.79912 -2.75417 -3.56954 -1.65369 
-2.75417 -2.16343 -2.79912 -2.75383 -3.66969 -2.64763 -2.75383 -3.66969 -1.80518 
-2.7509 -3.31857 -3.01422 -2.7509 -3.31857 -1.43859 -2.7509 -2.4144 -3.01422 
-2.74958 -3.735 -2.49439 -2.74958 -3.735 -1.95842 -2.74928 -3.1762 -3.08108 
-2.74928 -3.1762 -1.37173 -2.74928 -2.55677 -3.08108 -2.74886 -3.6313 -2.71813 
-2.74886 -3.6313 -1.73468 -2.74816 -2.96931 -3.13014 -2.74816 -2.76366 -3.13014 
-2.74086 -3.44383 -2.93351 -2.74086 -3.44383 -1.5193 -2.74086 -2.28913 -2.93351 
-2.73841 -3.71835 -2.55755 -2.73841 -3.71835 -1.89526 -2.73782 -3.02187 -3.12733 
-2.73782 -3.02187 -1.32548 -2.73782 -2.7111 -3.12733 -2.73526 -3.22623 -3.0681 
-2.73526 -3.22623 -1.38471 -2.73526 -2.50674 -3.0681 -2.73257 -3.36245 -2.99715 
-2.73257 -3.36245 -1.45566 -2.73257 -2.37051 -2.99715 -2.73199 -3.78261 -2.26127 
-2.73199 -3.78261 -2.19154 -2.73116 -3.53721 -2.85193 -2.73116 -3.53721 -1.60088 
-2.73116 -2.19576 -2.85193 -2.72987 -3.77826 -2.33059 -2.72987 -3.77826 -2.12222 
-2.72716 -3.76906 -2.3987 -2.72716 -3.76906 -2.05411 -2.72661 -3.07372 -3.12185 
-2.72661 -3.07372 -1.33096 -2.72661 -2.65924 -3.12185 -2.72546 -3.69795 -2.61925 
-2.72546 -3.69795 -1.83356 -2.72162 -3.66214 -2.69074 -2.72162 -3.66214 -1.76207 
-2.72008 -3.27523 -3.05272 -2.72008 -3.27523 -1.40009 -2.72008 -2.45774 -3.05272 
-2.71867 -3.75796 -2.46353 -2.71867 -3.75796 -1.98928 -2.71529 -3.62083 -2.75981 
-2.71529 -3.62083 -1.693 -2.71529 -2.86648 -3.15028 -2.71529 -2.11214 -2.75981 
-2.71359 -3.12639 -3.11371 -2.71359 -3.12639 -1.3391 -2.71359 -2.60658 -3.11371 
-2.71328 -3.40484 -2.97824 -2.71328 -3.40484 -1.47457 -2.71328 -2.32813 -2.97824 
-2.7083 -3.74296 -2.52749 -2.7083 -3.74296 -1.92532 -2.70705 -2.91907 -3.15216 
-2.70705 -2.8139 -3.15216 -2.70645 -3.50233 -2.90164 -2.70645 -3.50233 -1.55117 
-2.70645 -2.23064 -2.90164 -2.70255 -3.31996 -3.03727 -2.70255 -3.31996 -1.41554 
-2.70255 -2.41301 -3.03727 -2.70041 -3.17694 -3.10296 -2.70041 -3.17694 -1.34985 
-2.70041 -2.55603 -3.10296 -2.69775 -2.9715 -3.15142 -2.69775 -2.9715 -1.30139 
-2.69775 -2.76147 -3.15142 -2.69614 -3.72421 -2.58993 -2.69614 -3.72421 -1.86288 
-2.69345 -3.69087 -2.66251 -2.69345 -3.69087 -1.7903 -2.6934 -3.59061 -2.81417 
-2.6934 -3.59061 -1.63864 -2.6934 -2.14235 -2.81417 -2.69305 -3.79927 -2.22641 
-2.69218 -3.797 -2.29603 -2.69218 -3.797 -2.15678 -2.69034 -3.79006 -2.36438 
-2.69034 -3.79006 -2.08843 -2.68827 -3.65205 -2.73276 -2.68827 -3.65205 -1.72005 
-2.68827 -2.08092 -2.73276 -2.6874 -3.02364 -3.14805 -2.6874 -3.02364 -1.30476 
-2.6874 -2.70933 -3.14805 -2.68681 -3.77876 -2.43208 -2.68681 -3.77876 -2.02073 
-2.68614 -3.22689 -3.08961 -2.68614 -3.22689 -1.3632 -2.68614 -2.50608 -3.08961 
-2.68408 -3.36354 -3.01976 -2.68408 -3.36354 -1.43305 -2.68408 -2.36943 -3.01976 
-2.67855 -3.46354 -2.95017 -2.67855 -3.46354 -1.50264 -2.67855 -2.26942 -2.95017 
-2.67714 -3.76557 -2.49651 -2.67714 -3.76557 -1.9563 -2.67606 -3.07533 -3.14206 
-2.67606 -3.07533 -1.31075 -2.67606 -2.65764 -3.14206 -2.67116 -3.27556 -3.07378 
-2.67116 -3.27556 -1.37903 -2.67116 -2.45741 -3.07378 -2.66993 -3.55725 -2.86598 
-2.66993 -3.55725 -1.58683 -2.66993 -2.17572 -2.86598 -2.6695 -2.86648 -3.16795 
-2.66594 -3.74841 -2.55973 -2.66594 -3.74841 -1.89308 -2.66376 -3.71835 -2.63221 
-2.66376 -3.71835 -1.8206 -2.66373 -3.12643 -3.13348 -2.66373 -3.12643 -1.31933 
-2.66373 -2.60654 -3.13348 -2.66105 -2.91911 -3.16946 -2.66105 -2.81386 -3.16946 
-2.66037 -3.68135 -2.70448 -2.66037 -3.68135 -1.74833 -2.66037 -2.05161 -2.70448 
-2.65405 -3.63965 -2.77312 -2.65405 -3.63965 -1.67969 -2.65405 -2.09332 -2.77312 
-2.65341 -3.81299 -2.26127 -2.65341 -3.81299 -2.19154 -2.65337 -3.32011 -3.05787 
-2.65337 -3.32011 -1.39494 -2.65337 -2.41286 -3.05787 -2.65208 -3.80844 -2.32966 
-2.65208 -3.80844 -2.12315 -2.65139 -2.9718 -3.16836 -2.65139 -2.9718 -1.28445 
-2.65139 -2.76117 -3.16836 -2.65047 -3.17679 -3.12233 -2.65047 -3.17679 -1.33048 
-2.65047 -2.55618 -3.12233 -2.65024 -3.42355 -2.99373 -2.65024 -3.42355 -1.45908 
-2.65024 -2.30942 -2.99373 -2.64941 -3.79936 -2.39779 -2.64941 -3.79936 -2.05502 
-2.64545 -3.78586 -2.46488 -2.64545 -3.78586 -1.98793 -2.64302 -3.52041 -2.91636 
-2.64302 -3.52041 -1.53645 -2.64302 -2.21256 -2.91636 -2.64084 -3.02393 -3.1646 
-2.64084 -3.02393 -1.28821 -2.64084 -2.70904 -3.1646 -2.63631 -3.22627 -3.10863 
-2.63631 -3.22627 -1.34418 -2.63631 -2.5067 -3.10863 -2.63494 -3.77047 -2.52873 
-2.63494 -3.77047 -1.92408 -2.6337 -3.74296 -2.60209 -2.6337 -3.74296 -1.85072 
-2.63152 -3.60829 -2.82672 -2.63152 -3.60829 -1.62609 -2.63152 -2.12468 -2.82672 
-2.63087 -3.70925 -2.6745 -2.63087 -3.70925 -1.77831 -2.62855 -3.07675 -3.15818 
-2.62855 -3.07675 -1.29463 -2.62855 -2.65622 -3.15818 -2.62633 -3.66944 -2.74505 
-2.62633 -3.66944 -1.70776 -2.62633 -2.06353 -2.74505 -2.6229 -2.86648 -3.18335 
-2.62129 -3.27473 -3.09243 -2.62129 -3.27473 -1.36038 -2.62129 -2.45824 -3.09243 
-2.62005 -3.38099 -3.03428 -2.62005 -3.38099 -1.41853 -2.62005 -2.35197 -3.03428 
-2.61599 -3.12777 -3.14913 -2.61599 -3.12777 -1.30368 -2.61599 -2.60519 -3.14913 
-2.61468 -3.48054 -2.96355 -2.61468 -3.48054 -1.48926 -2.61468 -2.25243 -2.96355 
-2.61398 -2.91923 -3.18455 -2.61398 -2.91923 -1.26826 -2.61398 -2.81373 -3.18455 
-2.6137 -3.82617 -2.22641 -2.61304 -3.82392 -2.29485 -2.61304 -3.82392 -2.15796 
-2.61106 -3.81717 -2.36298 -2.61106 -3.81717 -2.08983 -2.60778 -3.80597 -2.43047 
-2.60778 -3.80597 -2.02234 -2.60523 -3.57385 -2.87857 -2.60523 -3.57385 -1.57424 
-2.60523 -2.15912 -2.87857 -2.60426 -2.97183 -3.18302 -2.60426 -2.97183 -1.26979 
-2.60426 -2.76114 -3.18302 -2.60321 -3.79036 -2.497 -2.60321 -3.79036 -1.95581 
-2.60271 -3.76557 -2.57093 -2.60271 -3.76557 -1.88188 -2.60236 -3.17826 -3.13747 
-2.60236 -3.17826 -1.31534 -2.60236 -2.5547 -3.13747 -2.6006 -3.735 -2.64338 
-2.6006 -3.735 -1.80943 -2.59689 -3.69763 -2.71564 -2.59689 -3.69763 -1.73717 
-2.59689 -2.03534 -2.71564 -2.59267 -3.02497 -3.1789 -2.59267 -3.02497 -1.27391 
-2.59267 -2.708 -3.1789 -2.59143 -3.65516 -2.78408 -2.59143 -3.65516 -1.66873 
-2.59143 -2.07781 -2.78408 -2.58868 -3.33666 -3.07101 -2.58868 -3.33666 -1.3818 
-2.58868 -2.3963 -3.07101 -2.58797 -3.22761 -3.12328 -2.58797 -3.22761 -1.32953 
-2.58797 -2.50536 -3.12328 -2.58524 -3.43955 -3.006 -2.58524 -3.43955 -1.44681 
-2.58524 -2.29341 -3.006 -2.5803 -3.07763 -3.17196 -2.5803 -3.07763 -1.28085 
-2.5803 -2.65534 -3.17196 -2.57875 -3.8351 -2.26111 -2.57875 -3.8351 -2.1917 
-2.57767 -3.53576 -2.92784 -2.57767 -3.53576 -1.52497 -2.57767 -2.19721 -2.92784 
-2.57742 -3.83056 -2.32948 -2.57742 -3.83056 -2.12333 -2.57559 -2.86648 -3.19644 
-2.57477 -3.82151 -2.39754 -2.57477 -3.82151 -2.05527 -2.57109 -3.78586 -2.53925 
-2.57109 -3.78586 -1.91356 -2.57083 -3.80803 -2.46462 -2.57083 -3.80803 -1.98819 
-2.56973 -3.75796 -2.61246 -2.56973 -3.75796 -1.84035 -2.56726 -3.12866 -3.16246 
-2.56726 -3.12866 -1.29035 -2.56726 -2.6043 -3.16246 -2.56677 -3.72389 -2.68469 
-2.56677 -3.72389 -1.76812 -2.56677 -2.00908 -2.68469 -2.56649 -2.91927 -3.19724 
-2.56649 -2.91927 -1.25557 -2.56649 -2.81369 -3.19724 -2.56588 -3.62288 -2.8375 
-2.56588 -3.62288 -1.61531 -2.56588 -2.11008 -2.8375 -2.56212 -3.68372 -2.75503 
-2.56212 -3.68372 -1.69778 -2.56212 -2.04924 -2.75503 -2.55536 -2.97244 -3.19551 
-2.55536 -2.97244 -1.2573 -2.55536 -2.76053 -3.19551 -2.5547 -3.39608 -3.04507 
-2.5547 -3.39608 -1.40774 -2.5547 -2.33689 -3.04507 -2.55355 -3.17894 -3.15028 
-2.55355 -3.17894 -1.30253 -2.55355 -2.55402 -3.15028 -2.55048 -3.28264 -3.10921 
-2.55048 -3.28264 -1.3436 -2.55048 -2.45033 -3.10921 -2.54951 -3.49474 -2.97356 
-2.54951 -3.49474 -1.47925 -2.54951 -2.23823 -2.97356 -2.54369 -3.84395 -2.22641 
-2.54356 -3.02555 -3.19087 -2.54356 -3.02555 -1.26194 -2.54356 -2.70741 -3.19087 
-2.54318 -3.8416 -2.29573 -2.54318 -3.8416 -2.15708 -2.54102 -3.8348 -2.36402 
-2.54102 -3.8348 -2.08879 -2.53928 -3.58717 -2.88815 -2.53928 -3.58717 -1.56466 
-2.53928 -2.1458 -2.88815 -2.53829 -3.77876 -2.5806 -2.53829 -3.77876 -1.87221 
-2.53787 -3.82342 -2.43167 -2.53787 -3.82342 -2.02114 -2.53668 -3.80597 -2.50157 
-2.53668 -3.80597 -1.95124 -2.53627 -3.74784 -2.65272 -2.53627 -3.74784 -1.80009 
-2.53627 -1.98513 -2.65272 -2.53224 -3.71023 -2.72464 -2.53224 -3.71023 -1.72817 
-2.53224 -2.02274 -2.72464 -2.53142 -3.07799 -3.18335 -2.53142 -3.07799 -1.26946 
-2.53142 -2.65498 -3.18335 -2.5277 -3.66729 -2.79266 -2.5277 -3.66729 -1.66015 
-2.5277 -2.86648 -3.20719 -2.5277 -2.86648 -1.24562 -2.5277 -2.06568 -2.79266 
-2.51954 -3.45265 -3.01474 -2.51954 -3.45265 -1.43807 -2.51954 -2.28032 -3.01474 
-2.51819 -3.12894 -3.17334 -2.51819 -3.12894 -1.27947 -2.51819 -2.60403 -3.17334 
-2.51714 -3.34359 -3.08566 -2.51714 -3.34359 -1.36715 -2.51714 -2.38938 -3.08566 
-2.51707 -2.91971 -3.2078 -2.51707 -2.91971 -1.24501 -2.51707 -2.81326 -3.2078 
-2.51646 -3.23448 -3.13788 -2.51646 -3.23448 -1.31493 -2.51646 -2.49849 -3.13788 
-2.51173 -3.54818 -2.93578 -2.51173 -3.54818 -1.51703 -2.51173 -2.18479 -2.93578 
-2.50776 -3.85041 -2.26111 -2.50776 -3.85041 -2.1917 -2.50709 -3.84566 -2.33017 
-2.50709 -3.84566 -2.12264 -2.50589 -2.97277 -3.20553 -2.50589 -2.97277 -1.24728 
-2.50589 -2.7602 -3.20553 -2.50491 -3.76906 -2.62096 -2.50491 -3.76906 -1.83185 
-2.50442 -3.83652 -2.39822 -2.50442 -3.83652 -2.05459 -2.504 -3.79936 -2.5432 
-2.504 -3.79936 -1.90961 -2.50375 -3.82151 -2.46857 -2.50375 -3.82151 -1.98424 
-2.50185 -3.73461 -2.693 -2.50185 -3.73461 -1.75981 -2.50185 -1.99836 -2.693 
-2.50167 -3.63366 -2.84516 -2.50167 -3.63366 -1.60765 -2.50167 -2.0993 -2.84516 
-2.49793 -3.6943 -2.7625 -2.49793 -3.6943 -1.69031 -2.49793 -2.03867 -2.7625 
-2.4942 -3.02552 -3.20036 -2.4942 -3.02552 -1.25245 -2.4942 -2.70744 -3.20036 
-2.48337 -3.50609 -2.98018 -2.48337 -3.50609 -1.47263 -2.48337 -2.22688 -2.98018 
-2.48219 -3.40232 -3.05737 -2.48219 -3.40232 -1.39544 -2.48219 -2.33065 -3.05737 
-2.48204 -3.07781 -3.19233 -2.48204 -3.07781 -1.26048 -2.48204 -2.65516 -3.19233 
-2.48118 -3.18447 -3.16279 -2.48118 -3.18447 -1.29002 -2.48118 -2.5485 -3.16279 
-2.47934 -2.86648 -3.21558 -2.47934 -2.86648 -1.23723 -2.47851 -3.28832 -3.12126 
-2.47851 -3.28832 -1.33155 -2.47851 -2.44465 -3.12126 -2.47435 -3.59638 -2.89511 
-2.47435 -3.59638 -1.5577 -2.47435 -2.13659 -2.89511 -2.47189 -3.85674 -2.22641 
-2.47156 -3.85437 -2.29555 -2.47156 -3.85437 -2.15726 -2.47104 -3.7568 -2.66019 
-2.47104 -3.7568 -1.79262 -2.47059 -3.79006 -2.58413 -2.47059 -3.79006 -1.86868 
-2.47056 -3.84727 -2.36435 -2.47056 -3.84727 -2.08846 -2.47023 -3.8348 -2.43481 
-2.47023 -3.8348 -2.018 -2.46919 -3.81717 -2.50486 -2.46919 -3.81717 -1.94795 
-2.46855 -2.91974 -3.21569 -2.46855 -2.91974 -1.23712 -2.46855 -2.81323 -3.21569 
-2.46855 -2.81323 -1.23712 -2.46752 -3.71933 -2.73084 -2.46752 -3.71933 -1.72197 
-2.46752 -2.01364 -2.73084 -2.46314 -3.676 -2.79882 -2.46314 -3.676 -1.65399 
-2.46314 -2.05697 -2.79882 -2.45708 -2.97305 -3.21289 -2.45708 -2.97305 -1.23992 
-2.45708 -2.75992 -3.21289 -2.44644 -3.45756 -3.02495 -2.44644 -3.45756 -1.42786 
-2.44644 -2.27541 -3.02495 -2.44639 -3.55609 -2.94159 -2.44639 -3.55609 -1.51122 
-2.44639 -2.17687 -2.94159 -2.44528 -3.13365 -3.18345 -2.44528 -3.13365 -1.26936 
-2.44528 -2.59932 -3.18345 -2.44525 -3.02577 -3.20719 -2.44525 -3.02577 -1.24562 
-2.44525 -2.70719 -3.20719 -2.44399 -3.3483 -3.09557 -2.44399 -3.3483 -1.35724 
-2.44399 -2.38467 -3.09557 -2.4435 -3.23911 -3.14774 -2.4435 -3.23911 -1.30507 
-2.4435 -2.49386 -3.14774 -2.43703 -3.86041 -2.2611 -2.43703 -3.86041 -2.19171 
-2.43679 -3.77826 -2.62367 -2.43679 -3.77826 -1.82914 -2.43678 -3.74202 -2.69819 
-2.43678 -3.74202 -1.75462 -2.43678 -1.99095 -2.69819 -2.43638 -3.84566 -2.40088 
-2.43638 -3.84566 -2.05193 -2.43637 -3.85566 -2.33016 -2.43637 -3.85566 -2.12265 
-2.43621 -3.64099 -2.85043 -2.43621 -3.64099 -1.60238 -2.43621 -2.09198 -2.85043 
-2.43586 -3.80844 -2.54587 -2.43586 -3.80844 -1.90694 -2.43569 -3.83056 -2.47121 
-2.43569 -3.83056 -1.9816 -2.43281 -3.70144 -2.76752 -2.43281 -3.70144 -1.68529 
-2.43281 -2.03153 -2.76752 -2.43063 -2.86648 -3.22159 -2.43063 -2.86648 -1.23122 
-2.41943 -2.91985 -3.2212 -2.41943 -2.91985 -1.23161 -2.41943 -2.81312 -3.2212 
-2.41943 -2.81312 -1.23161 -2.40886 -3.40565 -3.06515 -2.40886 -3.40565 -1.38766 
-2.40886 -2.32732 -3.06515 -2.4088 -3.60241 -2.89917 -2.4088 -3.60241 -1.55364 
-2.4088 -2.13056 -2.89917 -2.40821 -3.51163 -2.98672 -2.40821 -3.51163 -1.46609 
-2.40821 -2.22134 -2.98672 -2.40801 -3.18827 -3.17021 -2.40801 -3.18827 -1.2826 
-2.40801 -2.5447 -3.17021 -2.40797 -2.97306 -3.21785 -2.40797 -2.97306 -1.23496 
-2.40797 -2.75991 -3.21785 -2.40797 -2.75991 -1.23496 -2.40754 -3.07961 -3.20055 
-2.40754 -3.07961 -1.25226 -2.40754 -2.65336 -3.20055 -2.40576 -3.29174 -3.12852 
-2.40576 -3.29174 -1.32429 -2.40576 -2.44122 -3.12852 -2.40224 -3.797 -2.58597 
-2.40224 -3.797 -1.86684 -2.40222 -3.72476 -2.73485 -2.40222 -3.72476 -1.71796 
-2.40222 -2.00821 -2.73485 -2.40209 -3.86407 -2.22641 -2.40199 -3.76329 -2.66335 
-2.40199 -3.76329 -1.78946 -2.40193 -3.8416 -2.43698 -2.40193 -3.8416 -2.01583 
-2.40192 -3.86167 -2.29571 -2.40192 -3.86167 -2.1571 -2.40175 -3.85437 -2.36535 
-2.40175 -3.85437 -2.08746 -2.40106 -3.82392 -2.50683 -2.40106 -3.82392 -1.94598 
-2.39801 -3.68123 -2.80252 -2.39801 -3.68123 -1.65029 -2.39801 -2.05174 -2.80252 
-2.38168 -2.86648 -3.2252 -2.38168 -2.86648 -1.22761 -2.37085 -3.4613 -3.02936 
-2.37085 -3.4613 -1.42345 -2.37085 -2.27167 -3.02936 -2.37085 -3.35065 -3.10054 
-2.37085 -3.35065 -1.35227 -2.37085 -2.38232 -3.10054 -2.37081 -3.55983 -2.94599 
-2.37081 -3.55983 -1.50682 -2.37081 -2.17313 -2.94599 -2.37081 -3.64478 -2.85314 
-2.37081 -3.64478 -1.59967 -2.37081 -2.08819 -2.85314 -2.3704 -3.13486 -3.18898 
-2.3704 -3.13486 -1.26383 -2.3704 -2.59811 -3.18898 -2.3704 -3.24143 -3.15268 
-2.3704 -3.24143 -1.30013 -2.3704 -2.49154 -3.15268 -2.37037 -3.02698 -3.21272 
-2.37037 -3.02698 -1.24009 -2.37037 -2.70599 -3.21272 -2.37037 -2.70599 -1.24009 
-2.37037 -2.91989 -3.22426 -2.37037 -2.91989 -1.22855 -2.37037 -2.81308 -3.22426 
-2.37037 -2.81308 -1.22855 -2.36748 -3.78261 -2.62579 -2.36748 -3.78261 -1.82702 
-2.36748 -3.81299 -2.54721 -2.36748 -3.81299 -1.9056 -2.36747 -3.74637 -2.70031 
-2.36747 -3.74637 -1.7525 -2.36747 -1.9866 -2.70031 -2.36747 -3.70506 -2.77008 
-2.36747 -3.70506 -1.68273 -2.36747 -2.02791 -2.77008 -2.36732 -3.85041 -2.40155 
-2.36732 -3.85041 -2.05126 -2.36732 -3.8351 -2.47254 -2.36732 -3.8351 -1.98027 
-2.36731 -3.86041 -2.33083 -2.36731 -3.86041 -2.12198 -2.36731 -3.86528 -2.2611 
-2.36731 -3.86528 -2.19171 -2.33261 -3.86648 -2.22641 -2.33261 -3.86407 -2.29588 
-2.33261 -3.86407 -2.15693 -2.33261 -3.85674 -2.36569 -2.33261 -3.85674 -2.08712 
-2.33261 -3.84395 -2.43748 -2.33261 -3.84395 -2.01533 -2.33261 -3.82617 -2.50749 
-2.33261 -3.82617 -1.94532 -2.33261 -3.79927 -2.58685 -2.33261 -3.79927 -1.86596 
-2.33261 -3.76546 -2.6644 -2.33261 -3.76546 -1.78841 -2.33261 -3.72684 -2.73609 
-2.33261 -3.72684 -1.71672 -2.33261 -3.68298 -2.80376 -2.33261 -3.68298 -1.64905 
-2.33261 -3.60455 -2.90113 -2.33261 -3.60455 -1.55168 -2.33261 -3.51348 -2.9889 
-2.33261 -3.51348 -1.46391 -2.33261 -3.40722 -3.0676 -2.33261 -3.40722 -1.38521 
-2.33261 -3.29289 -3.13094 -2.33261 -3.29289 -1.32187 -2.33261 -3.18919 -3.1729 
-2.33261 -3.18919 -1.27991 -2.33261 -3.08021 -3.2033 -2.33261 -3.08021 -1.24951 
-2.33261 -2.97336 -3.22068 -2.33261 -2.97336 -1.23213 -2.33261 -2.86648 -3.22641 
-2.33261 -2.86648 -1.22641 -2.33261 -2.75961 -3.22068 -2.33261 -2.75961 -1.23213 
-2.33261 -2.65276 -3.2033 -2.33261 -2.65276 -1.24951 -2.33261 -2.54378 -3.1729 
-2.33261 -2.44008 -3.13094 -2.33261 -2.32575 -3.0676 -2.33261 -2.21949 -2.9889 
-2.33261 -2.12841 -2.90113 -2.33261 -2.04999 -2.80376 -2.33261 -2.00612 -2.73609 
-2.29791 -3.86528 -2.2611 -2.29791 -3.86528 -2.19171 -2.29791 -3.86041 -2.33083 
-2.29791 -3.86041 -2.12198 -2.29791 -3.8351 -2.47254 -2.29791 -3.8351 -1.98027 
-2.29791 -3.85041 -2.40155 -2.29791 -3.85041 -2.05126 -2.29776 -3.70506 -2.77008 
-2.29776 -3.70506 -1.68273 -2.29776 -2.02791 -2.77008 -2.29776 -3.74637 -2.70031 
-2.29776 -3.74637 -1.7525 -2.29776 -1.9866 -2.70031 -2.29775 -3.81299 -2.54721 
-2.29775 -3.81299 -1.9056 -2.29774 -3.78261 -2.62579 -2.29774 -3.78261 -1.82702 
-2.29485 -2.91989 -3.22426 -2.29485 -2.91989 -1.22855 -2.29485 -2.81308 -3.22426 
-2.29485 -2.81308 -1.22855 -2.29485 -3.02698 -3.21272 -2.29485 -3.02698 -1.24009 
-2.29485 -2.70599 -3.21272 -2.29485 -2.70599 -1.24009 -2.29483 -3.24143 -3.15268 
-2.29483 -3.24143 -1.30013 -2.29483 -2.49154 -3.15268 -2.29482 -3.13486 -3.18898 
-2.29482 -3.13486 -1.26383 -2.29482 -2.59811 -3.18898 -2.29482 -2.59811 -1.26383 
-2.29441 -3.64478 -2.85314 -2.29441 -3.64478 -1.59967 -2.29441 -2.08819 -2.85314 
-2.29441 -3.55983 -2.94599 -2.29441 -3.55983 -1.50682 -2.29441 -2.17313 -2.94599 
-2.29438 -3.35065 -3.10054 -2.29438 -3.35065 -1.35227 -2.29438 -2.38232 -3.10054 
-2.29438 -3.4613 -3.02936 -2.29438 -3.4613 -1.42345 -2.29438 -2.27167 -3.02936 
-2.28354 -2.86648 -3.2252 -2.28354 -2.86648 -1.22761 -2.26721 -3.68123 -2.80252 
-2.26721 -3.68123 -1.65029 -2.26721 -2.05174 -2.80252 -2.26416 -3.82392 -2.50683 
-2.26416 -3.82392 -1.94598 -2.26347 -3.85437 -2.36535 -2.26347 -3.85437 -2.08746 
-2.2633 -3.86167 -2.29571 -2.2633 -3.86167 -2.1571 -2.26329 -3.8416 -2.43698 
-2.26329 -3.8416 -2.01583 -2.26323 -3.76329 -2.66335 -2.26323 -3.76329 -1.78946 
-2.26323 -1.96968 -2.66335 -2.26314 -3.86407 -2.22641 -2.263 -3.72476 -2.73485 
-2.263 -3.72476 -1.71796 -2.263 -2.00821 -2.73485 -2.26298 -3.797 -2.58597 
-2.26298 -3.797 -1.86684 -2.25947 -3.29174 -3.12852 -2.25947 -3.29174 -1.32429 
-2.25947 -2.44122 -3.12852 -2.25769 -3.07961 -3.20055 -2.25769 -3.07961 -1.25226 
-2.25769 -2.65336 -3.20055 -2.25769 -2.65336 -1.25226 -2.25725 -2.97306 -3.21785 
-2.25725 -2.97306 -1.23496 -2.25725 -2.75991 -3.21785 -2.25725 -2.75991 -1.23496 
-2.25721 -3.18827 -3.17021 -2.25721 -3.18827 -1.2826 -2.25721 -2.5447 -3.17021 
-2.25721 -2.5447 -1.2826 -2.25702 -3.51163 -2.98672 -2.25702 -3.51163 -1.46609 
-2.25702 -2.22134 -2.98672 -2.25642 -3.60241 -2.89917 -2.25642 -3.60241 -1.55364 
-2.25642 -2.13056 -2.89917 -2.25636 -3.40565 -3.06515 -2.25636 -3.40565 -1.38766 
-2.25636 -2.32732 -3.06515 -2.24579 -2.91985 -3.2212 -2.24579 -2.91985 -1.23161 
-2.24579 -2.81312 -3.2212 -2.24579 -2.81312 -1.23161 -2.23459 -2.86648 -3.22159 
-2.23459 -2.86648 -1.23122 -2.23242 -3.70144 -2.76752 -2.23242 -3.70144 -1.68529 
-2.23242 -2.03153 -2.76752 -2.22954 -3.83056 -2.47121 -2.22954 -3.83056 -1.9816 
-2.22936 -3.80844 -2.54587 -2.22936 -3.80844 -1.90694 -2.22901 -3.64099 -2.85043 
-2.22901 -3.64099 -1.60238 -2.22901 -2.09198 -2.85043 -2.22886 -3.85566 -2.33016 
-2.22886 -3.85566 -2.12265 -2.22885 -3.84566 -2.40088 -2.22885 -3.84566 -2.05193 
-2.22844 -3.74202 -2.69819 -2.22844 -3.74202 -1.75462 -2.22844 -1.99095 -2.69819 
-2.22843 -3.77826 -2.62367 -2.22843 -3.77826 -1.82914 -2.22819 -3.86041 -2.2611 
-2.22819 -3.86041 -2.19171 -2.22172 -3.23911 -3.14774 -2.22172 -3.23911 -1.30507 
-2.22172 -2.49386 -3.14774 -2.22123 -3.3483 -3.09557 -2.22123 -3.3483 -1.35724 
-2.22123 -2.38467 -3.09557 -2.21998 -3.02577 -3.20719 -2.21998 -3.02577 -1.24562 
-2.21998 -2.70719 -3.20719 -2.21998 -2.70719 -1.24562 -2.21994 -3.13365 -3.18345 
-2.21994 -3.13365 -1.26936 -2.21994 -2.59932 -3.18345 -2.21994 -2.59932 -1.26936 
-2.21883 -3.55609 -2.94159 -2.21883 -3.55609 -1.51122 -2.21883 -2.17687 -2.94159 
-2.21878 -3.45756 -3.02495 -2.21878 -3.45756 -1.42786 -2.21878 -2.27541 -3.02495 
-2.20814 -2.97305 -3.21289 -2.20814 -2.97305 -1.23992 -2.20814 -2.75992 -3.21289 
-2.20814 -2.75992 -1.23992 -2.20208 -3.676 -2.79882 -2.20208 -3.676 -1.65399 
-2.20208 -2.05697 -2.79882 -2.1977 -3.71933 -2.73084 -2.1977 -3.71933 -1.72197 
-2.1977 -2.01364 -2.73084 -2.19667 -2.91974 -3.21569 -2.19667 -2.91974 -1.23712 
-2.19667 -2.81323 -3.21569 -2.19667 -2.81323 -1.23712 -2.19603 -3.81717 -2.50486 
-2.19603 -3.81717 -1.94795 -2.19499 -3.8348 -2.43481 -2.19499 -3.8348 -2.018 
-2.19466 -3.84727 -2.36435 -2.19466 -3.84727 -2.08846 -2.19463 -3.79006 -2.58413 
-2.19463 -3.79006 -1.86868 -2.19418 -3.7568 -2.66019 -2.19418 -3.7568 -1.79262 
-2.19418 -1.97616 -2.66019 -2.19366 -3.85437 -2.29555 -2.19366 -3.85437 -2.15726 
-2.19333 -3.85674 -2.22641 -2.19087 -3.59638 -2.89511 -2.19087 -3.59638 -1.5577 
-2.19087 -2.13659 -2.89511 -2.18671 -3.28832 -3.12126 -2.18671 -3.28832 -1.33155 
-2.18671 -2.44465 -3.12126 -2.18588 -2.86648 -3.21558 -2.18588 -2.86648 -1.23723 
-2.18404 -3.18447 -3.16279 -2.18404 -3.18447 -1.29002 -2.18404 -2.5485 -3.16279 
-2.18404 -2.5485 -1.29002 -2.18318 -3.07781 -3.19233 -2.18318 -3.07781 -1.26048 
-2.18318 -2.65516 -3.19233 -2.18318 -2.65516 -1.26048 -2.18303 -3.40232 -3.05737 
-2.18303 -3.40232 -1.39544 -2.18303 -2.33065 -3.05737 -2.18186 -3.50609 -2.98018 
-2.18186 -3.50609 -1.47263 -2.18186 -2.22688 -2.98018 -2.17102 -3.02552 -3.20036 
-2.17102 -3.02552 -1.25245 -2.17102 -2.70744 -3.20036 -2.17102 -2.70744 -1.25245 
-2.1673 -3.6943 -2.7625 -2.1673 -3.6943 -1.69031 -2.1673 -2.03867 -2.7625 
-2.16356 -3.63366 -2.84516 -2.16356 -3.63366 -1.60765 -2.16356 -2.0993 -2.84516 
-2.16337 -3.73461 -2.693 -2.16337 -3.73461 -1.75981 -2.16337 -1.99836 -2.693 
-2.16147 -3.82151 -2.46857 -2.16147 -3.82151 -1.98424 -2.16122 -3.79936 -2.5432 
-2.16122 -3.79936 -1.90961 -2.1608 -3.83652 -2.39822 -2.1608 -3.83652 -2.05459 
-2.16031 -3.76906 -2.62096 -2.16031 -3.76906 -1.83185 -2.15933 -2.97277 -3.20553 
-2.15933 -2.97277 -1.24728 -2.15933 -2.7602 -3.20553 -2.15933 -2.7602 -1.24728 
-2.15813 -3.84566 -2.33017 -2.15813 -3.84566 -2.12264 -2.15746 -3.85041 -2.26111 
-2.15746 -3.85041 -2.1917 -2.15349 -3.54818 -2.93578 -2.15349 -3.54818 -1.51703 
-2.15349 -2.18479 -2.93578 -2.14877 -3.23448 -3.13788 -2.14877 -3.23448 -1.31493 
-2.14877 -2.49849 -3.13788 -2.14815 -2.91971 -3.2078 -2.14815 -2.91971 -1.24501 
-2.14815 -2.81326 -3.2078 -2.14815 -2.81326 -1.24501 -2.14808 -3.34359 -3.08566 
-2.14808 -3.34359 -1.36715 -2.14808 -2.38938 -3.08566 -2.14703 -3.12894 -3.17334 
-2.14703 -3.12894 -1.27947 -2.14703 -2.60403 -3.17334 -2.14703 -2.60403 -1.27947 
-2.14569 -3.45265 -3.01474 -2.14569 -3.45265 -1.43807 -2.14569 -2.28032 -3.01474 
-2.13752 -3.66729 -2.79266 -2.13752 -3.66729 -1.66015 -2.13752 -2.86648 -3.20719 
-2.13752 -2.86648 -1.24562 -2.13752 -2.06568 -2.79266 -2.1338 -3.07799 -3.18335 
-2.1338 -3.07799 -1.26946 -2.1338 -2.65498 -3.18335 -2.1338 -2.65498 -1.26946 
-2.13298 -3.71023 -2.72464 -2.13298 -3.71023 -1.72817 -2.13298 -2.02274 -2.72464 
-2.12895 -3.74784 -2.65272 -2.12895 -3.74784 -1.80009 -2.12895 -1.98513 -2.65272 
-2.12854 -3.80597 -2.50157 -2.12854 -3.80597 -1.95124 -2.12735 -3.82342 -2.43167 
-2.12735 -3.82342 -2.02114 -2.12693 -3.77876 -2.5806 -2.12693 -3.77876 -1.87221 
-2.12595 -3.58717 -2.88815 -2.12595 -3.58717 -1.56466 -2.12595 -2.1458 -2.88815 
-2.1242 -3.8348 -2.36402 -2.1242 -3.8348 -2.08879 -2.12204 -3.8416 -2.29573 
-2.12204 -3.8416 -2.15708 -2.12166 -3.02555 -3.19087 -2.12166 -3.02555 -1.26194 
-2.12166 -2.70741 -3.19087 -2.12166 -2.70741 -1.26194 -2.12153 -3.84395 -2.22641 
-2.11571 -3.49474 -2.97356 -2.11571 -3.49474 -1.47925 -2.11571 -2.23823 -2.97356 
-2.11474 -3.28264 -3.10921 -2.11474 -3.28264 -1.3436 -2.11474 -2.45033 -3.10921 
-2.11167 -3.17894 -3.15028 -2.11167 -3.17894 -1.30253 -2.11167 -2.55402 -3.15028 
-2.11167 -2.55402 -1.30253 -2.11052 -3.39608 -3.04507 -2.11052 -3.39608 -1.40774 
-2.11052 -2.33689 -3.04507 -2.10986 -2.97244 -3.19551 -2.10986 -2.97244 -1.2573 
-2.10986 -2.76053 -3.19551 -2.10986 -2.76053 -1.2573 -2.1031 -3.68372 -2.75503 
-2.1031 -3.68372 -1.69778 -2.1031 -2.04924 -2.75503 -2.09934 -3.62288 -2.8375 
-2.09934 -3.62288 -1.61531 -2.09934 -2.11008 -2.8375 -2.09873 -2.91927 -3.19724 
-2.09873 -2.91927 -1.25557 -2.09873 -2.81369 -3.19724 -2.09873 -2.81369 -1.25557 
-2.09845 -3.72389 -2.68469 -2.09845 -3.72389 -1.76812 -2.09845 -2.00908 -2.68469 
-2.09796 -3.12866 -3.16246 -2.09796 -3.12866 -1.29035 -2.09796 -2.6043 -3.16246 
-2.09796 -2.6043 -1.29035 -2.09549 -3.75796 -2.61246 -2.09549 -3.75796 -1.84035 
-2.09439 -3.80803 -2.46462 -2.09439 -3.80803 -1.98819 -2.09413 -3.78586 -2.53925 
-2.09413 -3.78586 -1.91356 -2.09045 -3.82151 -2.39754 -2.09045 -3.82151 -2.05527 
-2.08963 -2.86648 -3.19644 -2.08963 -2.86648 -1.25637 -2.0878 -3.83056 -2.32948 
-2.0878 -3.83056 -2.12333 -2.08755 -3.53576 -2.92784 -2.08755 -3.53576 -1.52497 
-2.08755 -2.19721 -2.92784 -2.08647 -3.8351 -2.26111 -2.08647 -3.8351 -2.1917 
-2.08493 -3.07763 -3.17196 -2.08493 -3.07763 -1.28085 -2.08493 -2.65534 -3.17196 
-2.08493 -2.65534 -1.28085 -2.07998 -3.43955 -3.006 -2.07998 -3.43955 -1.44681 
-2.07998 -2.29341 -3.006 -2.07726 -3.22761 -3.12328 -2.07726 -3.22761 -1.32953 
-2.07726 -2.50536 -3.12328 -2.07654 -3.33666 -3.07101 -2.07654 -3.33666 -1.3818 
-2.07654 -2.3963 -3.07101 -2.07379 -3.65516 -2.78408 -2.07379 -3.65516 -1.66873 
-2.07379 -2.07781 -2.78408 -2.07256 -3.02497 -3.1789 -2.07256 -3.02497 -1.27391 
-2.07256 -2.708 -3.1789 -2.07256 -2.708 -1.27391 -2.06833 -3.69763 -2.71564 
-2.06833 -3.69763 -1.73717 -2.06833 -2.03534 -2.71564 -2.06462 -3.735 -2.64338 
-2.06462 -3.735 -1.80943 -2.06462 -1.99797 -2.64338 -2.06287 -3.17826 -3.13747 
-2.06287 -3.17826 -1.31534 -2.06287 -2.5547 -3.13747 -2.06287 -2.5547 -1.31534 
-2.06251 -3.76557 -2.57093 -2.06251 -3.76557 -1.88188 -2.06201 -3.79036 -2.497 
-2.06201 -3.79036 -1.95581 -2.06096 -2.97183 -3.18302 -2.06096 -2.97183 -1.26979 
-2.06096 -2.76114 -3.18302 -2.06096 -2.76114 -1.26979 -2.05999 -3.57385 -2.87857 
-2.05999 -3.57385 -1.57424 -2.05999 -2.15912 -2.87857 -2.05744 -3.80597 -2.43047 
-2.05744 -3.80597 -2.02234 -2.05416 -3.81717 -2.36298 -2.05416 -3.81717 -2.08983 
-2.05219 -3.82392 -2.29485 -2.05219 -3.82392 -2.15796 -2.05153 -3.82617 -2.22641 
-2.05124 -2.91923 -3.18455 -2.05124 -2.91923 -1.26826 -2.05124 -2.81373 -3.18455 
-2.05124 -2.81373 -1.26826 -2.05055 -3.48054 -2.96355 -2.05055 -3.48054 -1.48926 
-2.05055 -2.25243 -2.96355 -2.04923 -3.12777 -3.14913 -2.04923 -3.12777 -1.30368 
-2.04923 -2.60519 -3.14913 -2.04923 -2.60519 -1.30368 -2.04517 -3.38099 -3.03428 
-2.04517 -3.38099 -1.41853 -2.04517 -2.35197 -3.03428 -2.04394 -3.27473 -3.09243 
-2.04394 -3.27473 -1.36038 -2.04394 -2.45824 -3.09243 -2.04233 -2.86648 -3.18335 
-2.04233 -2.86648 -1.26946 -2.03889 -3.66944 -2.74505 -2.03889 -3.66944 -1.70776 
-2.03889 -2.06353 -2.74505 -2.03667 -3.07675 -3.15818 -2.03667 -3.07675 -1.29463 
-2.03667 -2.65622 -3.15818 -2.03667 -2.65622 -1.29463 -2.03435 -3.70925 -2.6745 
-2.03435 -3.70925 -1.77831 -2.03435 -2.02372 -2.6745 -2.0337 -3.60829 -2.82672 
-2.0337 -3.60829 -1.62609 -2.0337 -2.12468 -2.82672 -2.03152 -3.74296 -2.60209 
-2.03152 -3.74296 -1.85072 -2.03152 -1.99001 -2.60209 -2.03028 -3.77047 -2.52873 
-2.03028 -3.77047 -1.92408 -2.02891 -3.22627 -3.10863 -2.02891 -3.22627 -1.34418 
-2.02891 -2.5067 -3.10863 -2.02439 -3.02393 -3.1646 -2.02439 -3.02393 -1.28821 
-2.02439 -2.70904 -3.1646 -2.02439 -2.70904 -1.28821 -2.0222 -3.52041 -2.91636 
-2.0222 -3.52041 -1.53645 -2.0222 -2.21256 -2.91636 -2.01977 -3.78586 -2.46488 
-2.01977 -3.78586 -1.98793 -2.01581 -3.79936 -2.39779 -2.01581 -3.79936 -2.05502 
-2.01498 -3.42355 -2.99373 -2.01498 -3.42355 -1.45908 -2.01498 -2.30942 -2.99373 
-2.01475 -3.17679 -3.12233 -2.01475 -3.17679 -1.33048 -2.01475 -2.55618 -3.12233 
-2.01475 -2.55618 -1.33048 -2.01383 -2.9718 -3.16836 -2.01383 -2.9718 -1.28445 
-2.01383 -2.76117 -3.16836 -2.01383 -2.76117 -1.28445 -2.01314 -3.80844 -2.32966 
-2.01314 -3.80844 -2.12315 -2.01185 -3.32011 -3.05787 -2.01185 -3.32011 -1.39494 
-2.01185 -2.41286 -3.05787 -2.01181 -3.81299 -2.26127 -2.01181 -3.81299 -2.19154 
-2.01117 -3.63965 -2.77312 -2.01117 -3.63965 -1.67969 -2.01117 -2.09332 -2.77312 
-2.00485 -3.68135 -2.70448 -2.00485 -3.68135 -1.74833 -2.00485 -2.05161 -2.70448 
-2.00418 -2.91911 -3.16946 -2.00418 -2.91911 -1.28335 -2.00418 -2.81386 -3.16946 
-2.00418 -2.81386 -1.28335 -2.00149 -3.12643 -3.13348 -2.00149 -3.12643 -1.31933 
-2.00149 -2.60654 -3.13348 -2.00149 -2.60654 -1.31933 -2.00147 -3.71835 -2.63221 
-2.00147 -3.71835 -1.8206 -2.00147 -2.01462 -2.63221 -1.99928 -3.74841 -2.55973 
-1.99928 -3.74841 -1.89308 -1.99572 -2.86648 -3.16795 -1.99572 -2.86648 -1.28486 
-1.99529 -3.55725 -2.86598 -1.99529 -3.55725 -1.58683 -1.99529 -2.17572 -2.86598 
-1.99406 -3.27556 -3.07378 -1.99406 -3.27556 -1.37903 -1.99406 -2.45741 -3.07378 
-1.98917 -3.07533 -3.14206 -1.98917 -3.07533 -1.31075 -1.98917 -2.65764 -3.14206 
-1.98917 -2.65764 -1.31075 -1.98809 -3.76557 -2.49651 -1.98809 -3.76557 -1.9563 
-1.98667 -3.46354 -2.95017 -1.98667 -3.46354 -1.50264 -1.98667 -2.26942 -2.95017 
-1.98114 -3.36354 -3.01976 -1.98114 -3.36354 -1.43305 -1.98114 -2.36943 -3.01976 
-1.97909 -3.22689 -3.08961 -1.97909 -3.22689 -1.3632 -1.97909 -2.50608 -3.08961 
-1.97909 -2.50608 -1.3632 -1.97841 -3.77876 -2.43208 -1.97841 -3.77876 -2.02073 
-1.97782 -3.02364 -3.14805 -1.97782 -3.02364 -1.30476 -1.97782 -2.70933 -3.14805 
-1.97782 -2.70933 -1.30476 -1.97695 -3.65205 -2.73276 -1.97695 -3.65205 -1.72005 
-1.97695 -2.08092 -2.73276 -1.97488 -3.79006 -2.36438 -1.97488 -3.79006 -2.08843 
-1.97305 -3.797 -2.29603 -1.97305 -3.797 -2.15678 -1.97217 -3.79927 -2.22641 
-1.97182 -3.59061 -2.81417 -1.97182 -3.59061 -1.63864 -1.97182 -2.14235 -2.81417 
-1.97177 -3.69087 -2.66251 -1.97177 -3.69087 -1.7903 -1.97177 -2.0421 -2.66251 
-1.96909 -3.72421 -2.58993 -1.96909 -3.72421 -1.86288 -1.96909 -2.00876 -2.58993 
-1.96748 -2.9715 -3.15142 -1.96748 -2.9715 -1.30139 -1.96748 -2.76147 -3.15142 
-1.96748 -2.76147 -1.30139 -1.96482 -3.17694 -3.10296 -1.96482 -3.17694 -1.34985 
-1.96482 -2.55603 -3.10296 -1.96482 -2.55603 -1.34985 -1.96267 -3.31996 -3.03727 
-1.96267 -3.31996 -1.41554 -1.96267 -2.41301 -3.03727 -1.95878 -3.50233 -2.90164 
-1.95878 -3.50233 -1.55117 -1.95878 -2.23064 -2.90164 -1.95817 -2.91907 -3.15216 
-1.95817 -2.91907 -1.30065 -1.95817 -2.8139 -3.15216 -1.95817 -2.8139 -1.30065 
-1.95692 -3.74296 -2.52749 -1.95692 -3.74296 -1.92532 -1.95194 -3.40484 -2.97824 
-1.95194 -3.40484 -1.47457 -1.95194 -2.32813 -2.97824 -1.95163 -3.12639 -3.11371 
-1.95163 -3.12639 -1.3391 -1.95163 -2.60658 -3.11371 -1.95163 -2.60658 -1.3391 
-1.94993 -3.62083 -2.75981 -1.94993 -3.62083 -1.693 -1.94993 -2.86648 -3.15028 
-1.94993 -2.86648 -1.30253 -1.94993 -2.11214 -2.75981 -1.94656 -3.75796 -2.46353 
-1.94656 -3.75796 -1.98928 -1.94514 -3.27523 -3.05272 -1.94514 -3.27523 -1.40009 
-1.94514 -2.45774 -3.05272 -1.9436 -3.66214 -2.69074 -1.9436 -3.66214 -1.76207 
-1.9436 -2.07083 -2.69074 -1.93976 -3.69795 -2.61925 -1.93976 -3.69795 -1.83356 
-1.93976 -2.03501 -2.61925 -1.93861 -3.07372 -3.12185 -1.93861 -3.07372 -1.33096 
-1.93861 -2.65924 -3.12185 -1.93861 -2.65924 -1.33096 -1.93806 -3.76906 -2.3987 
-1.93806 -3.76906 -2.05411 -1.93535 -3.77826 -2.33059 -1.93535 -3.77826 -2.12222 
-1.93406 -3.53721 -2.85193 -1.93406 -3.53721 -1.60088 -1.93406 -2.19576 -2.85193 
-1.93323 -3.78261 -2.26127 -1.93323 -3.78261 -2.19154 -1.93265 -3.36245 -2.99715 
-1.93265 -3.36245 -1.45566 -1.93265 -2.37051 -2.99715 -1.92996 -3.22623 -3.0681 
-1.92996 -3.22623 -1.38471 -1.92996 -2.50674 -3.0681 -1.92996 -2.50674 -1.38471 
-1.9274 -3.02187 -3.12733 -1.9274 -3.02187 -1.32548 -1.9274 -2.7111 -3.12733 
-1.9274 -2.7111 -1.32548 -1.92681 -3.71835 -2.55755 -1.92681 -3.71835 -1.89526 
-1.92681 -2.01462 -2.55755 -1.92436 -3.44383 -2.93351 -1.92436 -3.44383 -1.5193 
-1.92436 -2.28913 -2.93351 -1.91706 -2.96931 -3.13014 -1.91706 -2.96931 -1.32267 
-1.91706 -2.76366 -3.13014 -1.91706 -2.76366 -1.32267 -1.91636 -3.6313 -2.71813 
-1.91636 -3.6313 -1.73468 -1.91636 -2.10167 -2.71813 -1.91594 -3.1762 -3.08108 
-1.91594 -3.1762 -1.37173 -1.91594 -2.55677 -3.08108 -1.91594 -2.55677 -1.37173 
-1.91564 -3.735 -2.49439 -1.91564 -3.735 -1.95842 -1.91432 -3.31857 -3.01422 
-1.91432 -3.31857 -1.43859 -1.91432 -2.4144 -3.01422 -1.91139 -3.66969 -2.64763 
-1.91139 -3.66969 -1.80518 -1.91139 -2.06328 -2.64763 -1.91105 -3.56954 -2.79912 
-1.91105 -3.56954 -1.65369 -1.91105 -2.16343 -2.79912 -1.90791 -2.91676 -3.13034 
-1.90791 -2.91676 -1.32247 -1.90791 -2.81621 -3.13034 -1.90791 -2.81621 -1.32247 
-1.9063 -3.74784 -2.43006 -1.9063 -3.74784 -2.02275 -1.90506 -2.86648 -3.13039 
-1.90506 -2.86648 -1.32242 -1.90429 -3.40257 -2.95384 -1.90429 -3.40257 -1.49897 
-1.90429 -2.3304 -2.95384 -1.90194 -3.12424 -3.09132 -1.90194 -3.12424 -1.36149 
-1.90194 -2.60873 -3.09132 -1.90194 -2.60873 -1.36149 -1.89883 -3.7568 -2.36483 
-1.89883 -3.7568 -2.08798 -1.89854 -3.48036 -2.88575 -1.89854 -3.48036 -1.56706 
-1.89854 -2.25261 -2.88575 -1.89732 -3.27374 -3.02931 -1.89732 -3.27374 -1.4235 
-1.89732 -2.45922 -3.02931 -1.89651 -3.69087 -2.58724 -1.89651 -3.69087 -1.86557 
-1.89651 -2.0421 -2.58724 -1.89567 -3.76329 -2.29579 -1.89567 -3.76329 -2.15702 
-1.89461 -3.76546 -2.22641 -1.89032 -3.59878 -2.74421 -1.89032 -3.59878 -1.7086 
-1.89032 -2.13419 -2.74421 -1.88923 -3.0715 -3.09898 -1.88923 -3.0715 -1.35383 
-1.88923 -2.66147 -3.09898 -1.88923 -2.66147 -1.35383 -1.8853 -3.35995 -2.97233 
-1.8853 -3.35995 -1.48048 -1.8853 -2.37302 -2.97233 -1.88452 -3.70925 -2.52466 
-1.88452 -3.70925 -1.92815 -1.88452 -2.02372 -2.52466 -1.88403 -3.63949 -2.67499 
-1.88403 -3.63949 -1.77782 -1.88403 -2.09347 -2.67499 -1.88225 -3.22451 -3.04433 
-1.88225 -3.22451 -1.40848 -1.88225 -2.50846 -3.04433 -1.88225 -2.50846 -1.40848 
-1.87791 -3.01937 -3.10383 -1.87791 -3.01937 -1.34898 -1.87791 -2.7136 -3.10383 
-1.87791 -2.7136 -1.34898 -1.87729 -3.44091 -2.90664 -1.87729 -3.44091 -1.54617 
-1.87729 -2.29206 -2.90664 -1.87457 -3.51425 -2.83517 -1.87457 -3.51425 -1.61764 
-1.87457 -2.21871 -2.83517 -1.87432 -3.72389 -2.46056 -1.87432 -3.72389 -1.99225 
-1.86828 -3.66214 -2.61542 -1.86828 -3.66214 -1.83739 -1.86828 -2.07083 -2.61542 
-1.86789 -2.9668 -3.10616 -1.86789 -2.9668 -1.34665 -1.86789 -2.76617 -3.10616 
-1.86789 -2.76617 -1.34665 -1.86743 -3.31609 -2.98894 -1.86743 -3.31609 -1.46387 
-1.86743 -2.41688 -2.98894 -1.86707 -3.17354 -3.05646 -1.86707 -3.17354 -1.39635 
-1.86707 -2.55942 -3.05646 -1.86707 -2.55942 -1.39635 -1.86601 -3.73461 -2.39565 
-1.86601 -3.73461 -2.05716 -1.86396 -2.91671 -3.10836 -1.86396 -2.91671 -1.34445 
-1.86396 -2.81626 -3.10836 -1.86396 -2.81626 -1.34445 -1.86121 -2.86648 -3.10833 
-1.86121 -2.86648 -1.34448 -1.86083 -3.74202 -2.33057 -1.86083 -3.74202 -2.12224 
-1.85871 -3.74637 -2.26126 -1.85871 -3.74637 -2.19155 -1.85775 -3.60744 -2.70127 
-1.85775 -3.60744 -1.75154 -1.85775 -2.12553 -2.70127 -1.85738 -3.3993 -2.92659 
-1.85738 -3.3993 -1.52622 -1.85738 -2.33367 -2.92659 -1.85453 -3.68135 -2.55417 
-1.85453 -3.68135 -1.89864 -1.85453 -2.05161 -2.55417 -1.85325 -3.12135 -3.0662 
-1.85325 -3.12135 -1.38661 -1.85325 -2.61161 -3.0662 -1.85325 -2.61161 -1.38661 
-1.85256 -3.54538 -2.78198 -1.85256 -3.54538 -1.67083 -1.85256 -2.18759 -2.78198 
-1.85248 -3.47602 -2.85723 -1.85248 -3.47602 -1.59558 -1.85248 -2.25695 -2.85723 
-1.85074 -3.2711 -3.00363 -1.85074 -3.2711 -1.44918 -1.85074 -2.46187 -3.00363 
-1.85074 -2.46187 -1.44918 -1.84337 -3.69763 -2.49069 -1.84337 -3.69763 -1.96212 
-1.84337 -2.03534 -2.49069 -1.84116 -3.06867 -3.07352 -1.84116 -3.06867 -1.37929 
-1.84116 -2.6643 -3.07352 -1.84116 -2.6643 -1.37929 -1.84089 -3.6313 -2.64266 
-1.84089 -3.6313 -1.81015 -1.84089 -2.10167 -2.64266 -1.8384 -3.35612 -2.94475 
-1.8384 -3.35612 -1.50806 -1.8384 -2.37685 -2.94475 -1.83443 -3.22106 -3.01767 
-1.83443 -3.22106 -1.43514 -1.83443 -2.51191 -3.01767 -1.83443 -2.51191 -1.43514 
-1.83437 -3.71023 -2.42603 -1.83437 -3.71023 -2.02678 -1.83261 -3.57359 -2.72641 
-1.83261 -3.57359 -1.72641 -1.83261 -2.15938 -2.72641 -1.83157 -3.4363 -2.87776 
-1.83157 -3.4363 -1.57505 -1.83157 -2.29667 -2.87776 -1.83004 -3.01637 -3.07785 
-1.83004 -3.01637 -1.37496 -1.83004 -2.71659 -3.07785 -1.83004 -2.71659 -1.37496 
-1.82954 -3.50852 -2.80495 -1.82954 -3.50852 -1.64786 -1.82954 -2.22445 -2.80495 
-1.82818 -3.71933 -2.36131 -1.82818 -3.71933 -2.0915 -1.82625 -3.65205 -2.58206 
-1.82625 -3.65205 -1.87075 -1.82625 -2.08092 -2.58206 -1.82485 -2.9667 -3.08205 
-1.82485 -2.9667 -1.37076 -1.82485 -2.76626 -3.08205 -1.82485 -2.76626 -1.37076 
-1.82416 -3.72476 -2.29601 -1.82416 -3.72476 -2.1568 -1.82293 -3.72684 -2.22641 
-1.82092 -2.91654 -3.08412 -1.82092 -2.91654 -1.36869 -1.82092 -2.81643 -3.08412 
-1.82092 -2.81643 -1.36869 -1.82073 -3.31194 -2.96094 -1.82073 -3.31194 -1.49187 
-1.82073 -2.42103 -2.96094 -1.8196 -3.16997 -3.02935 -1.8196 -3.16997 -1.42346 
-1.8196 -2.563 -3.02935 -1.8196 -2.563 -1.42346 -1.81851 -2.86648 -3.08413 
-1.81851 -2.86648 -1.36868 -1.8148 -3.59878 -2.66869 -1.8148 -3.59878 -1.78412 
-1.8148 -2.13419 -2.66869 -1.81397 -3.66944 -2.52013 -1.81397 -3.66944 -1.93268 
-1.81397 -2.06353 -2.52013 -1.81161 -3.39423 -2.89725 -1.81161 -3.39423 -1.55556 
-1.81161 -2.33873 -2.89725 -1.80868 -3.53804 -2.75034 -1.80868 -3.53804 -1.70247 
-1.80868 -2.19493 -2.75034 -1.80766 -3.46989 -2.82668 -1.80766 -3.46989 -1.62613 
-1.80766 -2.26308 -2.82668 -1.8063 -3.11798 -3.03865 -1.8063 -3.11798 -1.41416 
-1.8063 -2.61499 -3.03865 -1.8063 -2.61499 -1.41416 -1.80552 -3.26731 -2.97575 
-1.80552 -3.26731 -1.47706 -1.80552 -2.46566 -2.97575 -1.80552 -2.46566 -1.47706 
-1.80399 -3.68372 -2.45592 -1.80399 -3.68372 -1.99689 -1.80399 -2.04924 -2.45592 
-1.79921 -3.62083 -2.60909 -1.79921 -3.62083 -1.84372 -1.79921 -2.11214 -2.60909 
-1.79652 -3.6943 -2.39172 -1.79652 -3.6943 -2.06109 -1.79455 -3.06524 -3.04555 
-1.79455 -3.06524 -1.40726 -1.79455 -2.66773 -3.04555 -1.79455 -2.66773 -1.40726 
-1.79297 -3.35083 -2.91503 -1.79297 -3.35083 -1.53778 -1.79297 -2.38214 -2.91503 
-1.79149 -3.70144 -2.3266 -1.79149 -3.70144 -2.12621 -1.78942 -3.217 -2.98935 
-1.78942 -3.217 -1.46346 -1.78942 -2.51597 -2.98935 -1.78942 -2.51597 -1.46346 
-1.78894 -3.70506 -2.26126 -1.78894 -3.70506 -2.19155 -1.78812 -3.01599 -3.05174 
-1.78812 -3.01599 -1.40107 -1.78812 -2.71698 -3.05174 -1.78812 -2.71698 -1.40107 
-1.78732 -3.43001 -2.84697 -1.78732 -3.43001 -1.60584 -1.78732 -2.30296 -2.84697 
-1.78601 -3.50088 -2.77301 -1.78601 -3.50088 -1.6798 -1.78601 -2.23209 -2.77301 
-1.7859 -3.63965 -2.54784 -1.7859 -3.63965 -1.90497 -1.7859 -2.09332 -2.54784 
-1.78305 -2.96636 -3.05586 -1.78305 -2.96636 -1.39695 -1.78305 -2.76661 -3.05586 
-1.78305 -2.76661 -1.39695 -1.77935 -2.91649 -3.05791 -1.77935 -2.91649 -1.3949 
-1.77935 -2.81648 -3.05791 -1.77935 -2.81648 -1.3949 -1.77704 -3.54538 -2.70645 
-1.77704 -3.54538 -1.74636 -1.77704 -2.86648 -3.05787 -1.77704 -2.86648 -1.39494 
-1.77704 -2.18759 -2.70645 -1.77671 -3.30714 -2.93124 -1.77671 -3.30714 -1.52157 
-1.77671 -2.42583 -2.93124 -1.77671 -2.42583 -1.52157 -1.77493 -3.65516 -2.48522 
-1.77493 -3.65516 -1.96759 -1.77493 -2.07781 -2.48522 -1.77466 -3.16539 -3.00058 
-1.77466 -3.16539 -1.45223 -1.77466 -2.56758 -3.00058 -1.77466 -2.56758 -1.45223 
-1.76758 -3.38758 -2.86609 -1.76758 -3.38758 -1.58672 -1.76758 -2.34538 -2.86609 
-1.76635 -3.66729 -2.4215 -1.76635 -3.66729 -2.03131 -1.76635 -2.06568 -2.4215 
-1.76466 -3.46218 -2.79436 -1.76466 -3.46218 -1.65845 -1.76466 -2.27078 -2.79436 
-1.7618 -3.26238 -2.94574 -1.7618 -3.26238 -1.50707 -1.7618 -2.47059 -2.94574 
-1.7618 -2.47059 -1.50707 -1.76159 -3.11318 -3.0094 -1.76159 -3.11318 -1.44341 
-1.76159 -2.61979 -3.0094 -1.76159 -2.61979 -1.44341 -1.7602 -3.676 -2.35693 
-1.7602 -3.676 -2.09588 -1.7599 -3.56954 -2.64797 -1.7599 -3.56954 -1.80484 
-1.7599 -2.16343 -2.64797 -1.7565 -3.68123 -2.29181 -1.7565 -3.68123 -2.161 
-1.75526 -3.68298 -2.22641 -1.75407 -3.50852 -2.72947 -1.75407 -3.50852 -1.72334 
-1.75407 -2.22445 -2.72947 -1.75341 -3.06507 -3.01703 -1.75341 -3.06507 -1.43578 
-1.75341 -2.6679 -3.01703 -1.75341 -2.6679 -1.43578 -1.75015 -3.34504 -2.88346 
-1.75015 -3.34504 -1.56935 -1.75015 -2.38793 -2.88346 -1.74698 -3.01574 -3.02312 
-1.74698 -3.01574 -1.42969 -1.74698 -2.71723 -3.02312 -1.74698 -2.71723 -1.42969 
-1.74567 -3.21168 -2.95876 -1.74567 -3.21168 -1.49405 -1.74567 -2.52128 -2.95876 
-1.74567 -2.52128 -1.49405 -1.74485 -3.59061 -2.58719 -1.74485 -3.59061 -1.86562 
-1.74485 -2.14235 -2.58719 -1.74467 -3.42205 -2.81434 -1.74467 -3.42205 -1.63847 
-1.74467 -2.31091 -2.81434 -1.74179 -2.96579 -3.02708 -1.74179 -2.96579 -1.42573 
-1.74179 -2.76718 -3.02708 -1.74179 -2.76718 -1.42573 -1.73812 -2.91585 -3.02899 
-1.73812 -2.91585 -1.42382 -1.73812 -2.81712 -3.02899 -1.73812 -2.81712 -1.42382 
-1.73691 -2.86648 -3.02961 -1.73691 -2.86648 -1.4232 -1.73408 -3.30109 -2.89936 
-1.73408 -3.30109 -1.55345 -1.73408 -2.43188 -2.89936 -1.73408 -2.43188 -1.55345 
-1.73234 -3.46989 -2.75136 -1.73234 -3.46989 -1.70145 -1.73234 -2.26308 -2.75136 
-1.7323 -3.60829 -2.52532 -1.7323 -3.60829 -1.92749 -1.7323 -2.12468 -2.52532 
-1.73131 -3.15995 -2.96958 -1.73131 -3.15995 -1.48323 -1.73131 -2.57301 -2.96958 
-1.73131 -2.57301 -1.48323 -1.72611 -3.38059 -2.83291 -1.72611 -3.38059 -1.6199 
-1.72611 -2.35238 -2.83291 -1.72385 -3.51425 -2.68445 -1.72385 -3.51425 -1.76836 
-1.72385 -2.21871 -2.68445 -1.72177 -3.11248 -2.97898 -1.72177 -3.11248 -1.47383 
-1.72177 -2.62049 -2.97898 -1.72177 -2.62049 -1.47383 -1.72151 -3.62288 -2.45968 
-1.72151 -3.62288 -1.99313 -1.72151 -2.11008 -2.45968 -1.71969 -3.25633 -2.91369 
-1.71969 -3.25633 -1.53912 -1.71969 -2.47664 -2.91369 -1.71969 -2.47664 -1.53912 
-1.71386 -3.63366 -2.39546 -1.71386 -3.63366 -2.05735 -1.71386 -2.0993 -2.39546 
-1.71372 -3.0644 -2.98654 -1.71372 -3.0644 -1.46627 -1.71372 -2.66857 -2.98654 
-1.71372 -2.66857 -1.46627 -1.71205 -3.43001 -2.7717 -1.71205 -3.43001 -1.68111 
-1.71205 -2.30296 -2.7717 -1.709 -3.33788 -2.85002 -1.709 -3.33788 -1.60279 
-1.709 -2.39509 -2.85002 -1.709 -2.39509 -1.60279 -1.70858 -3.64099 -2.33 
-1.70858 -3.64099 -2.12281 -1.70858 -2.09198 -2.33 -1.70709 -3.01487 -2.99237 
-1.70709 -3.01487 -1.46044 -1.70709 -2.7181 -2.99237 -1.70709 -2.7181 -1.46044 
-1.70708 -3.53721 -2.62495 -1.70708 -3.53721 -1.82786 -1.70708 -2.19576 -2.62495 
-1.70588 -3.64478 -2.2646 -1.70588 -3.64478 -2.18821 -1.70384 -3.20536 -2.92627 
-1.70384 -3.20536 -1.52654 -1.70384 -2.52761 -2.92627 -1.70384 -2.52761 -1.52654 
-1.70204 -2.96497 -2.99626 -1.70204 -2.96497 -1.45655 -1.70204 -2.768 -2.99626 
-1.70204 -2.768 -1.45655 -1.70178 -3.47602 -2.70653 -1.70178 -3.47602 -1.74628 
-1.70178 -2.25695 -2.70653 -1.69936 -2.91579 -2.99878 -1.69936 -2.91579 -1.45403 
-1.69936 -2.81718 -2.99878 -1.69936 -2.81718 -1.45403 -1.69822 -2.86648 -2.99942 
-1.69822 -2.86648 -1.45339 -1.69339 -3.29404 -2.86562 -1.69339 -3.29404 -1.58719 
-1.69339 -2.43893 -2.86562 -1.69339 -2.43893 -1.58719 -1.69304 -3.55725 -2.56373 
-1.69304 -3.55725 -1.88908 -1.69304 -2.17572 -2.56373 -1.69293 -3.38758 -2.79143 
-1.69293 -3.38758 -1.66138 -1.69293 -2.34538 -2.79143 -1.69282 -3.15873 -2.93722 
-1.69282 -3.15873 -1.51559 -1.69282 -2.57424 -2.93722 -1.69282 -2.57424 -1.51559 
-1.68331 -3.11116 -2.9465 -1.68331 -3.11116 -1.50631 -1.68331 -2.62181 -2.9465 
-1.68331 -2.62181 -1.50631 -1.68125 -3.4363 -2.72745 -1.68125 -3.4363 -1.72536 
-1.68125 -2.29667 -2.72745 -1.68045 -3.57385 -2.49903 -1.68045 -3.57385 -1.95378 
-1.68045 -2.15912 -2.49903 -1.67933 -3.24917 -2.87969 -1.67933 -3.24917 -1.57312 
-1.67933 -2.4838 -2.87969 -1.67933 -2.4838 -1.57312 -1.67558 -3.06323 -2.95415 
-1.67558 -3.06323 -1.49866 -1.67558 -2.66973 -2.95415 -1.67558 -2.66973 -1.49866 
-1.67555 -3.34504 -2.80887 -1.67555 -3.34504 -1.64394 -1.67555 -2.38793 -2.80887 
-1.67555 -2.38793 -1.64394 -1.67327 -3.48036 -2.66048 -1.67327 -3.48036 -1.79233 
-1.67327 -2.25261 -2.66048 -1.67087 -3.58717 -2.43307 -1.67087 -3.58717 -2.01974 
-1.67087 -2.1458 -2.43307 -1.66898 -3.01362 -2.95985 -1.66898 -3.01362 -1.49296 
-1.66898 -2.71934 -2.95985 -1.66898 -2.71934 -1.49296 -1.66684 -3.20337 -2.89218 
-1.66684 -3.20337 -1.56063 -1.66684 -2.52959 -2.89218 -1.66684 -2.52959 -1.56063 
-1.66466 -2.96486 -2.96408 -1.66466 -2.96486 -1.48873 -1.66466 -2.76811 -2.96408 
-1.66466 -2.76811 -1.48873 -1.66391 -3.59638 -2.36814 -1.66391 -3.59638 -2.08467 
-1.66391 -2.13659 -2.36814 -1.66195 -2.91561 -2.96654 -1.66195 -2.91561 -1.48627 
-1.66195 -2.81736 -2.96654 -1.66195 -2.81736 -1.48627 -1.66177 -3.39423 -2.74741 
-1.66177 -3.39423 -1.7054 -1.66177 -2.33873 -2.74741 -1.66105 -2.86648 -2.96736 
-1.66105 -2.86648 -1.48545 -1.65985 -3.60241 -2.3026 -1.65985 -3.60241 -2.15021 
-1.65985 -2.13056 -2.3026 -1.65965 -3.30109 -2.82494 -1.65965 -3.30109 -1.62787 
-1.65965 -2.43188 -2.82494 -1.65965 -2.43188 -1.62787 -1.65789 -3.60455 -2.22641 
-1.65789 -2.12841 -2.22641 -1.65737 -3.50233 -2.60024 -1.65737 -3.50233 -1.85257 
-1.65737 -2.23064 -2.60024 -1.65595 -3.15677 -2.90306 -1.65595 -3.15677 -1.54975 
-1.65595 -2.5762 -2.90306 -1.65595 -2.5762 -1.54975 -1.65238 -3.44091 -2.68172 
-1.65238 -3.44091 -1.77109 -1.65238 -2.29206 -2.68172 -1.6467 -3.10946 -2.91232 
-1.6467 -3.10946 -1.54049 -1.6467 -2.6235 -2.91232 -1.6467 -2.6235 -1.54049 
-1.64533 -3.25633 -2.83932 -1.64533 -3.25633 -1.61349 -1.64533 -2.47664 -2.83932 
-1.64533 -2.47664 -1.61349 -1.64399 -3.35083 -2.76604 -1.64399 -3.35083 -1.68677 
-1.64399 -2.38214 -2.76604 -1.64399 -2.38214 -1.68677 -1.64266 -3.52041 -2.53681 
-1.64266 -3.52041 -1.916 -1.64266 -2.21256 -2.53681 -1.63909 -3.06157 -2.91992 
-1.63909 -3.06157 -1.53289 -1.63909 -2.67139 -2.91992 -1.63909 -2.67139 -1.53289 
-1.63316 -3.01321 -2.92586 -1.63316 -3.01321 -1.52695 -1.63316 -2.71975 -2.92586 
-1.63316 -2.71975 -1.52695 -1.63274 -3.20536 -2.85517 -1.63274 -3.20536 -1.59764 
-1.63274 -2.52761 -2.85517 -1.63274 -2.52761 -1.59764 -1.63242 -3.3993 -2.70163 
-1.63242 -3.3993 -1.75118 -1.63242 -2.33367 -2.70163 -1.63242 -2.33367 -1.75118 
-1.63117 -3.53576 -2.47147 -1.63117 -3.53576 -1.98134 -1.63117 -2.19721 -2.47147 
-1.62891 -2.9645 -2.93011 -1.62891 -2.9645 -1.5227 -1.62891 -2.76847 -2.93011 
-1.62891 -2.76847 -1.5227 -1.62777 -3.30714 -2.78231 -1.62777 -3.30714 -1.6705 
-1.62777 -2.42583 -2.78231 -1.62777 -2.42583 -1.6705 -1.62636 -2.91555 -2.93266 
-1.62636 -2.91555 -1.52015 -1.62636 -2.81742 -2.93266 -1.62636 -2.81742 -1.52015 
-1.6255 -3.44383 -2.63465 -1.6255 -3.44383 -1.81816 -1.6255 -2.86648 -2.93351 
-1.6255 -2.86648 -1.5193 -1.6255 -2.28913 -2.63465 -1.62324 -3.54818 -2.40552 
-1.62324 -3.54818 -2.04729 -1.62324 -2.18479 -2.40552 -1.62179 -3.15873 -2.8662 
-1.62179 -3.15873 -1.58661 -1.62179 -2.57424 -2.8662 -1.62179 -2.57424 -1.58661 
-1.61742 -3.55609 -2.34018 -1.61742 -3.55609 -2.11263 -1.61742 -2.17687 -2.34018 
-1.61742 -2.17687 -2.11263 -1.61427 -3.35612 -2.72062 -1.61427 -3.35612 -1.73219 
-1.61427 -2.37685 -2.72062 -1.61427 -2.37685 -1.73219 -1.61328 -3.26238 -2.79722 
-1.61328 -3.26238 -1.65559 -1.61328 -2.47059 -2.79722 -1.61328 -2.47059 -1.65559 
-1.61302 -3.55983 -2.26461 -1.61302 -3.55983 -2.1882 -1.61302 -2.17313 -2.26461 
-1.61302 -2.17313 -2.1882 -1.61252 -3.11116 -2.87571 -1.61252 -3.11116 -1.5771 
-1.61252 -2.62181 -2.87571 -1.61252 -2.62181 -1.5771 -1.60884 -3.46354 -2.57235 
-1.60884 -3.46354 -1.88046 -1.60884 -2.26942 -2.57235 -1.60884 -2.26942 -1.88046 
-1.60518 -3.40257 -2.65473 -1.60518 -3.40257 -1.79808 -1.60518 -2.3304 -2.65473 
-1.60518 -2.3304 -1.79808 -1.60487 -3.06323 -2.88343 -1.60487 -3.06323 -1.56938 
-1.60487 -2.66973 -2.88343 -1.60487 -2.66973 -1.56938 -1.60026 -3.21168 -2.81334 
-1.60026 -3.21168 -1.63947 -1.60026 -2.52128 -2.81334 -1.60026 -2.52128 -1.63947 
-1.59917 -3.01362 -2.89004 -1.59917 -3.01362 -1.56277 -1.59917 -2.71934 -2.89004 
-1.59917 -2.71934 -1.56277 -1.59807 -3.31194 -2.73829 -1.59807 -3.31194 -1.71452 
-1.59807 -2.42103 -2.73829 -1.59807 -2.42103 -1.71452 -1.59547 -3.48054 -2.50847 
-1.59547 -3.48054 -1.94434 -1.59547 -2.25243 -2.50847 -1.59547 -2.25243 -1.94434 
-1.59494 -2.96486 -2.89436 -1.59494 -2.96486 -1.55845 -1.59494 -2.76811 -2.89436 
-1.59494 -2.76811 -1.55845 -1.59248 -2.91561 -2.89707 -1.59248 -2.91561 -1.55574 
-1.59248 -2.81736 -2.89707 -1.59248 -2.81736 -1.55574 -1.59166 -2.86648 -2.89796 
-1.59166 -2.86648 -1.55485 -1.58944 -3.15995 -2.82771 -1.58944 -3.15995 -1.6251 
-1.58944 -2.57301 -2.82771 -1.58944 -2.57301 -1.6251 -1.58669 -3.35995 -2.67372 
-1.58669 -3.35995 -1.77909 -1.58669 -2.37302 -2.67372 -1.58669 -2.37302 -1.77909 
-1.58545 -3.49474 -2.44331 -1.58545 -3.49474 -2.0095 -1.58545 -2.23823 -2.44331 
-1.58545 -2.23823 -2.0095 -1.58327 -3.26731 -2.7535 -1.58327 -3.26731 -1.69931 
-1.58327 -2.46566 -2.7535 -1.58327 -2.46566 -1.69931 -1.58077 -3.40484 -2.60708 
-1.58077 -3.40484 -1.84573 -1.58077 -2.32813 -2.60708 -1.58077 -2.32813 -1.84573 
-1.58004 -3.11248 -2.83724 -1.58004 -3.11248 -1.61557 -1.58004 -2.62049 -2.83724 
-1.58004 -2.62049 -1.61557 -1.57883 -3.50609 -2.37716 -1.57883 -3.50609 -2.07565 
-1.57883 -2.22688 -2.37716 -1.57883 -2.22688 -2.07565 -1.57247 -3.0644 -2.84529 
-1.57247 -3.0644 -1.60752 -1.57247 -2.66857 -2.84529 -1.57247 -2.66857 -1.60752 
-1.5723 -3.51163 -2.302 -1.5723 -3.51163 -2.15081 -1.5723 -2.22134 -2.302 
-1.5723 -2.22134 -2.15081 -1.57012 -3.51348 -2.22641 -1.57012 -2.21949 -2.22641 
-1.57008 -3.31609 -2.69158 -1.57008 -3.31609 -1.76123 -1.57008 -2.41688 -2.69158 
-1.57008 -2.41688 -1.76123 -1.56967 -3.217 -2.7696 -1.56967 -3.217 -1.68321 
-1.56967 -2.51597 -2.7696 -1.56967 -2.51597 -1.68321 -1.56665 -3.01487 -2.85193 
-1.56665 -3.01487 -1.60088 -1.56665 -2.7181 -2.85193 -1.56665 -2.7181 -1.60088 
-1.56528 -3.42355 -2.54403 -1.56528 -3.42355 -1.90878 -1.56528 -2.30942 -2.54403 
-1.56528 -2.30942 -1.90878 -1.56276 -2.96497 -2.85698 -1.56276 -2.96497 -1.59583 
-1.56276 -2.768 -2.85698 -1.56276 -2.768 -1.59583 -1.56187 -3.36245 -2.62637 
-1.56187 -3.36245 -1.82644 -1.56187 -2.37051 -2.62637 -1.56187 -2.37051 -1.82644 
-1.56024 -2.91579 -2.85966 -1.56024 -2.91579 -1.59315 -1.56024 -2.81718 -2.85966 
-1.56024 -2.81718 -1.59315 -1.5596 -2.86648 -2.8608 -1.5596 -2.86648 -1.59201 
-1.55844 -3.16539 -2.78436 -1.55844 -3.16539 -1.66845 -1.55844 -2.56758 -2.78436 
-1.55844 -2.56758 -1.66845 -1.55538 -3.2711 -2.70828 -1.55538 -3.2711 -1.74453 
-1.55538 -2.46187 -2.70828 -1.55538 -2.46187 -1.74453 -1.55301 -3.43955 -2.47903 
-1.55301 -3.43955 -1.97378 -1.55301 -2.29341 -2.47903 -1.55301 -2.29341 -1.97378 
-1.54962 -3.11318 -2.79742 -1.54962 -3.11318 -1.65539 -1.54962 -2.61979 -2.79742 
-1.54962 -2.61979 -1.65539 -1.5448 -3.31857 -2.6447 -1.5448 -3.31857 -1.80811 
-1.5448 -2.4144 -2.6447 -1.5448 -2.4144 -1.80811 -1.54428 -3.45265 -2.41333 
-1.54428 -3.45265 -2.03948 -1.54428 -2.28032 -2.41333 -1.54428 -2.28032 -2.03948 
-1.54198 -3.06507 -2.8056 -1.54198 -3.06507 -1.64721 -1.54198 -2.6679 -2.8056 
-1.54198 -2.6679 -1.64721 -1.54135 -3.22106 -2.72458 -1.54135 -3.22106 -1.72823 
-1.54135 -2.51191 -2.72458 -1.54135 -2.51191 -1.72823 -1.53926 -3.36354 -2.57787 
-1.53926 -3.36354 -1.87494 -1.53926 -2.36943 -2.57787 -1.53926 -2.36943 -1.87494 
-1.5359 -3.01574 -2.81204 -1.5359 -3.01574 -1.64077 -1.5359 -2.71723 -2.81204 
-1.5359 -2.71723 -1.64077 -1.53407 -3.45756 -2.34023 -1.53407 -3.45756 -2.11258 
-1.53407 -2.27541 -2.34023 -1.53407 -2.27541 -2.11258 -1.53194 -2.96579 -2.81722 
-1.53194 -2.96579 -1.63559 -1.53194 -2.76718 -2.81722 -1.53194 -2.76718 -1.63559 
-1.53003 -2.91585 -2.8209 -1.53003 -2.91585 -1.63191 -1.53003 -2.81712 -2.8209 
-1.53003 -2.81712 -1.63191 -1.5297 -3.27374 -2.6617 -1.5297 -3.27374 -1.79111 
-1.5297 -2.45922 -2.6617 -1.5297 -2.45922 -1.79111 -1.52967 -3.16997 -2.73941 
-1.52967 -3.16997 -1.7134 -1.52967 -2.563 -2.73941 -1.52967 -2.563 -1.7134 
-1.52966 -3.4613 -2.26464 -1.52966 -3.4613 -2.18817 -1.52966 -2.27167 -2.26464 
-1.52966 -2.27167 -2.18817 -1.5294 -2.86648 -2.8221 -1.5294 -2.86648 -1.63071 
-1.52474 -3.38099 -2.51385 -1.52474 -3.38099 -1.93896 -1.52474 -2.35197 -2.51385 
-1.52474 -2.35197 -1.93896 -1.52175 -3.31996 -2.59635 -1.52175 -3.31996 -1.85646 
-1.52175 -2.41301 -2.59635 -1.52175 -2.41301 -1.85646 -1.52036 -3.11798 -2.75272 
-1.52036 -3.11798 -1.70009 -1.52036 -2.61499 -2.75272 -1.52036 -2.61499 -1.70009 
-1.51469 -3.22451 -2.67676 -1.51469 -3.22451 -1.77605 -1.51469 -2.50846 -2.67676 
-1.51469 -2.50846 -1.77605 -1.51395 -3.39608 -2.4485 -1.51395 -3.39608 -2.00431 
-1.51395 -2.33689 -2.4485 -1.51395 -2.33689 -2.00431 -1.51347 -3.06524 -2.76446 
-1.51347 -3.06524 -1.68835 -1.51347 -2.66773 -2.76446 -1.51347 -2.66773 -1.68835 
-1.50728 -3.01599 -2.7709 -1.50728 -3.01599 -1.68191 -1.50728 -2.71698 -2.7709 
-1.50728 -2.71698 -1.68191 -1.5063 -3.27523 -2.61388 -1.5063 -3.27523 -1.83893 
-1.5063 -2.45774 -2.61388 -1.5063 -2.45774 -1.83893 -1.50315 -2.96636 -2.77597 
-1.50315 -2.96636 -1.67684 -1.50315 -2.76661 -2.77597 -1.50315 -2.76661 -1.67684 
-1.50256 -3.17354 -2.69194 -1.50256 -3.17354 -1.76087 -1.50256 -2.55942 -2.69194 
-1.50256 -2.55942 -1.76087 -1.50165 -3.40232 -2.37598 -1.50165 -3.40232 -2.07683 
-1.50165 -2.33065 -2.37598 -1.50165 -2.33065 -2.07683 -1.50114 -3.32011 -2.54716 
-1.50114 -3.32011 -1.90565 -1.50114 -2.86648 -2.78198 -1.50114 -2.86648 -1.67083 
-1.50114 -2.41286 -2.54716 -1.50114 -2.41286 -1.90565 -1.50111 -2.91649 -2.77967 
-1.50111 -2.91649 -1.67314 -1.50111 -2.81648 -2.77967 -1.50111 -2.81648 -1.67314 
-1.49387 -3.40565 -2.30265 -1.49387 -3.40565 -2.15016 -1.49387 -2.32732 -2.30265 
-1.49387 -2.32732 -2.15016 -1.49281 -3.12135 -2.70576 -1.49281 -3.12135 -1.74705 
-1.49281 -2.61161 -2.70576 -1.49281 -2.61161 -1.74705 -1.49142 -3.40722 -2.22641 
-1.49142 -2.32575 -2.22641 -1.49091 -3.22623 -2.62905 -1.49091 -3.22623 -1.82376 
-1.49091 -2.50674 -2.62905 -1.49091 -2.50674 -1.82376 -1.488 -3.33666 -2.48247 
-1.488 -3.33666 -1.97034 -1.488 -2.3963 -2.48247 -1.488 -2.3963 -1.97034 
-1.4855 -3.06867 -2.71785 -1.4855 -3.06867 -1.73496 -1.4855 -2.6643 -2.71785 
-1.4855 -2.6643 -1.73496 -1.48524 -3.27556 -2.56496 -1.48524 -3.27556 -1.88785 
-1.48524 -2.45741 -2.56496 -1.48524 -2.45741 -1.88785 -1.48117 -3.01637 -2.72897 
-1.48117 -3.01637 -1.72384 -1.48117 -2.71659 -2.72897 -1.48117 -2.71659 -1.72384 
-1.47794 -3.1762 -2.64308 -1.47794 -3.1762 -1.80973 -1.47794 -2.55677 -2.64308 
-1.47794 -2.55677 -1.80973 -1.47696 -2.9667 -2.73417 -1.47696 -2.9667 -1.71864 
-1.47696 -2.76626 -2.73417 -1.47696 -2.76626 -1.71864 -1.4749 -2.91654 -2.73809 
-1.4749 -2.91654 -1.71472 -1.4749 -2.81643 -2.73809 -1.4749 -2.81643 -1.71472 
-1.47488 -2.86648 -2.74051 -1.47488 -2.86648 -1.7123 -1.47335 -3.34359 -2.41094 
-1.47335 -3.34359 -2.04187 -1.47335 -2.38938 -2.41094 -1.47335 -2.38938 -2.04187 
-1.4694 -3.22689 -2.57993 -1.4694 -3.22689 -1.87288 -1.4694 -2.50608 -2.57993 
-1.4694 -2.50608 -1.87288 -1.46769 -3.12424 -2.65708 -1.46769 -3.12424 -1.79573 
-1.46769 -2.60873 -2.65708 -1.46769 -2.60873 -1.79573 -1.46659 -3.27473 -2.51508 
-1.46659 -3.27473 -1.93773 -1.46659 -2.45824 -2.51508 -1.46659 -2.45824 -1.93773 
-1.46344 -3.3483 -2.33778 -1.46344 -3.3483 -2.11503 -1.46344 -2.38467 -2.33778 
-1.46344 -2.38467 -2.11503 -1.46004 -3.0715 -2.66978 -1.46004 -3.0715 -1.78303 
-1.46004 -2.66147 -2.66978 -1.46004 -2.66147 -1.78303 -1.45847 -3.35065 -2.26464 
-1.45847 -3.35065 -2.18817 -1.45847 -2.38232 -2.26464 -1.45847 -2.38232 -2.18817 
-1.45606 -3.17694 -2.5942 -1.45606 -3.17694 -1.85861 -1.45606 -2.55603 -2.5942 
-1.45606 -2.55603 -1.85861 -1.45519 -3.01937 -2.68111 -1.45519 -3.01937 -1.7717 
-1.45519 -2.7136 -2.68111 -1.45519 -2.7136 -1.7717 -1.45286 -2.9668 -2.69113 
-1.45286 -2.9668 -1.76168 -1.45286 -2.76617 -2.69113 -1.45286 -2.76617 -1.76168 
-1.45069 -2.86648 -2.6978 -1.45069 -2.86648 -1.75501 -1.45066 -2.91671 -2.69506 
-1.45066 -2.91671 -1.75775 -1.45066 -2.81626 -2.69506 -1.45066 -2.81626 -1.75775 
-1.45039 -3.22627 -2.5301 -1.45039 -3.22627 -1.92271 -1.45039 -2.5067 -2.5301 
-1.45039 -2.5067 -1.92271 -1.44981 -3.28264 -2.44428 -1.44981 -3.28264 -2.00853 
-1.44981 -2.45033 -2.44428 -1.44981 -2.45033 -2.00853 -1.44531 -3.12639 -2.60738 
-1.44531 -3.12639 -1.84543 -1.44531 -2.60658 -2.60738 -1.44531 -2.60658 -1.84543 
-1.43776 -3.28832 -2.3723 -1.43776 -3.28832 -2.08051 -1.43776 -2.44465 -2.3723 
-1.43776 -2.44465 -2.08051 -1.43717 -3.07372 -2.6204 -1.43717 -3.07372 -1.83241 
-1.43717 -2.65924 -2.6204 -1.43717 -2.65924 -1.83241 -1.43669 -3.17679 -2.54427 
-1.43669 -3.17679 -1.90854 -1.43669 -2.55618 -2.54427 -1.43669 -2.55618 -1.90854 
-1.43574 -3.22761 -2.48176 -1.43574 -3.22761 -1.97105 -1.43574 -2.50536 -2.48176 
-1.43574 -2.50536 -1.97105 -1.43169 -3.02187 -2.63162 -1.43169 -3.02187 -1.82119 
-1.43169 -2.7111 -2.63162 -1.43169 -2.7111 -1.82119 -1.4305 -3.29174 -2.29955 
-1.4305 -3.29174 -2.15326 -1.4305 -2.44122 -2.29955 -1.4305 -2.44122 -2.15326 
-1.42887 -2.96931 -2.64196 -1.42887 -2.96931 -1.81085 -1.42887 -2.76366 -2.64196 
-1.42887 -2.76366 -1.81085 -1.42867 -2.91676 -2.65111 -1.42867 -2.91676 -1.8017 
-1.42867 -2.81621 -2.65111 -1.42867 -2.81621 -1.8017 -1.42862 -2.86648 -2.65396 
-1.42862 -2.86648 -1.79885 -1.42808 -3.29289 -2.22641 -1.42808 -2.44008 -2.22641 
-1.42554 -3.12643 -2.55753 -1.42554 -3.12643 -1.89528 -1.42554 -2.60654 -2.55753 
-1.42554 -2.60654 -1.89528 -1.42155 -3.17826 -2.49615 -1.42155 -3.17826 -1.95666 
-1.42155 -2.5547 -2.49615 -1.42155 -2.5547 -1.95666 -1.42114 -3.23448 -2.41025 
-1.42114 -3.23448 -2.04256 -1.42114 -2.49849 -2.41025 -1.42114 -2.49849 -2.04256 
-1.41695 -3.07533 -2.56985 -1.41695 -3.07533 -1.88296 -1.41695 -2.65764 -2.56985 
-1.41695 -2.65764 -1.88296 -1.41128 -3.23911 -2.3373 -1.41128 -3.23911 -2.11551 
-1.41128 -2.49386 -2.3373 -1.41128 -2.49386 -2.11551 -1.41097 -3.02364 -2.5812 
-1.41097 -3.02364 -1.87161 -1.41097 -2.70933 -2.5812 -1.41097 -2.70933 -1.87161 
-1.40989 -3.12777 -2.50979 -1.40989 -3.12777 -1.94302 -1.40989 -2.60519 -2.50979 
-1.40989 -2.60519 -1.94302 -1.40873 -3.17894 -2.44735 -1.40873 -3.17894 -2.00546 
-1.40873 -2.86648 -2.60909 -1.40873 -2.86648 -1.84372 -1.40873 -2.55402 -2.44735 
-1.40873 -2.55402 -2.00546 -1.4076 -2.9715 -2.59154 -1.4076 -2.9715 -1.86127 
-1.4076 -2.76147 -2.59154 -1.4076 -2.76147 -1.86127 -1.40685 -2.91907 -2.60084 
-1.40685 -2.91907 -1.85197 -1.40685 -2.8139 -2.60084 -1.40685 -2.8139 -1.85197 
-1.40634 -3.24143 -2.26419 -1.40634 -3.24143 -2.18862 -1.40634 -2.49154 -2.26419 
-1.40634 -2.49154 -2.18862 -1.40083 -3.07675 -2.52234 -1.40083 -3.07675 -1.93047 
-1.40083 -2.65622 -2.52234 -1.40083 -2.65622 -1.93047 -1.39655 -3.12866 -2.46105 
-1.39655 -3.12866 -1.99176 -1.39655 -2.6043 -2.46105 -1.39655 -2.6043 -1.99176 
-1.39623 -3.18447 -2.37498 -1.39623 -3.18447 -2.07783 -1.39623 -2.5485 -2.37498 
-1.39623 -2.5485 -2.07783 -1.39442 -3.02393 -2.53463 -1.39442 -3.02393 -1.91818 
-1.39442 -2.70904 -2.53463 -1.39442 -2.70904 -1.91818 -1.39107 -2.86648 -2.56329 
-1.39107 -2.86648 -1.88952 -1.39065 -2.9718 -2.54519 -1.39065 -2.9718 -1.90762 
-1.39065 -2.76117 -2.54519 -1.39065 -2.76117 -1.90762 -1.38955 -2.91911 -2.55484 
-1.38955 -2.91911 -1.89797 -1.38955 -2.81386 -2.55484 -1.38955 -2.81386 -1.89797 
-1.38881 -3.18827 -2.3018 -1.38881 -3.18827 -2.15101 -1.38881 -2.5447 -2.3018 
-1.38881 -2.5447 -2.15101 -1.38706 -3.07763 -2.47409 -1.38706 -3.07763 -1.97872 
-1.38706 -2.65534 -2.47409 -1.38706 -2.65534 -1.97872 -1.38611 -3.18919 -2.22641 
-1.38611 -2.54378 -2.22641 -1.38568 -3.12894 -2.41199 -1.38568 -3.12894 -2.04082 
-1.38568 -2.60403 -2.41199 -1.38568 -2.60403 -2.04082 -1.38011 -3.02497 -2.48646 
-1.38011 -3.02497 -1.96635 -1.38011 -2.708 -2.48646 -1.38011 -2.708 -1.96635 
-1.376 -2.97183 -2.49806 -1.376 -2.97183 -1.95475 -1.376 -2.76114 -2.49806 
-1.376 -2.76114 -1.95475 -1.37567 -2.86648 -2.51669 -1.37567 -2.86648 -1.93612 
-1.37567 -3.07799 -2.42521 -1.37567 -3.07799 -2.0276 -1.37567 -2.65498 -2.42521 
-1.37567 -2.65498 -2.0276 -1.37557 -3.13365 -2.33908 -1.37557 -3.13365 -2.11373 
-1.37557 -2.59932 -2.33908 -1.37557 -2.59932 -2.11373 -1.37446 -2.91923 -2.50778 
-1.37446 -2.91923 -1.94503 -1.37446 -2.81373 -2.50778 -1.37446 -2.81373 -1.94503 
-1.37004 -3.13486 -2.26419 -1.37004 -3.13486 -2.18862 -1.37004 -2.59811 -2.26419 
-1.37004 -2.59811 -2.18862 -1.36814 -3.02555 -2.43735 -1.36814 -3.02555 -2.01546 
-1.36814 -2.70741 -2.43735 -1.36814 -2.70741 -2.01546 -1.36669 -3.07781 -2.37583 
-1.36669 -3.07781 -2.07698 -1.36669 -2.65516 -2.37583 -1.36669 -2.65516 -2.07698 
-1.36351 -2.97244 -2.44915 -1.36351 -2.97244 -2.00366 -1.36351 -2.76053 -2.44915 
-1.36351 -2.76053 -2.00366 -1.36258 -2.86648 -2.46939 -1.36258 -2.86648 -1.98342 
-1.36178 -2.91927 -2.46029 -1.36178 -2.91927 -1.99252 -1.36178 -2.81369 -2.46029 
-1.36178 -2.81369 -1.99252 -1.35865 -3.02552 -2.388 -1.35865 -3.02552 -2.06481 
-1.35865 -2.70744 -2.388 -1.35865 -2.70744 -2.06481 -1.35846 -3.07961 -2.30133 
-1.35846 -3.07961 -2.15148 -1.35846 -2.65336 -2.30133 -1.35846 -2.65336 -2.15148 
-1.35572 -3.08021 -2.22641 -1.35572 -2.65276 -2.22641 -1.35349 -2.97277 -2.39969 
-1.35349 -2.97277 -2.05312 -1.35349 -2.7602 -2.39969 -1.35349 -2.7602 -2.05312 
-1.35183 -3.02577 -2.33904 -1.35183 -3.02577 -2.11377 -1.35183 -2.86648 -2.4215 
-1.35183 -2.86648 -2.03131 -1.35183 -2.70719 -2.33904 -1.35183 -2.70719 -2.11377 
-1.35121 -2.91971 -2.41086 -1.35121 -2.91971 -2.04195 -1.35121 -2.81326 -2.41086 
-1.35121 -2.81326 -2.04195 -1.3463 -3.02698 -2.26417 -1.3463 -3.02698 -2.18864 
-1.3463 -2.70599 -2.26417 -1.3463 -2.70599 -2.18864 -1.34613 -2.97305 -2.35088 
-1.34613 -2.97305 -2.10193 -1.34613 -2.75992 -2.35088 -1.34613 -2.75992 -2.10193 
-1.34343 -2.86648 -2.37314 -1.34343 -2.86648 -2.07967 -1.34333 -2.91974 -2.36235 
-1.34333 -2.91974 -2.09046 -1.34333 -2.81323 -2.36235 -1.34333 -2.81323 -2.09046 
-1.34117 -2.97306 -2.30176 -1.34117 -2.97306 -2.15105 -1.34117 -2.75991 -2.30176 
-1.34117 -2.75991 -2.15105 -1.33834 -2.97336 -2.22641 -1.33834 -2.75961 -2.22641 
-1.33782 -2.91985 -2.31322 -1.33782 -2.91985 -2.13959 -1.33782 -2.81312 -2.31322 
-1.33782 -2.81312 -2.13959 -1.33743 -2.86648 -2.32442 -1.33743 -2.86648 -2.12839 
-1.33475 -2.91989 -2.26417 -1.33475 -2.91989 -2.18864 -1.33475 -2.81308 -2.26417 
-1.33475 -2.81308 -2.18864 -1.33382 -2.86648 -2.27547 -1.33382 -2.86648 -2.17734 
-1.33261 -2.86648 -2.22641 -3.4306 -0.46981 -1.68366 -3.42918 -0.61637 -1.82843 
-3.42544 -0.51468 -1.75037 -3.41705 -0.5654 -1.81326 -3.41137 -0.67193 -1.88921 
-3.40999 -0.46995 -1.73284 -3.40207 -0.61994 -1.8759 -3.40203 -0.51617 -1.79819 
-3.39584 -0.77417 -1.94853 -3.39248 -0.42638 -1.71437 -3.39039 -0.56885 -1.86108 
-3.38976 -0.72484 -1.94209 -3.38694 -0.47135 -1.78119 -3.38212 -0.67674 -1.93392 
-3.37635 -0.51881 -1.84477 -3.3733 -0.62452 -1.92085 -3.37214 -0.92343 -1.99729 
-3.3715 -0.87412 -1.99615 -3.36987 -0.42746 -1.76286 -3.36898 -0.82494 -1.99347 
-3.36509 -0.77504 -1.98842 -3.36207 -0.57291 -1.90609 -3.36166 -0.47382 -1.82808 
-3.35926 -0.72551 -1.98178 -3.3517 -0.67744 -1.97374 -3.35097 -0.38507 -1.74357 
-3.34847 -0.52261 -1.88999 -3.34505 -0.42996 -1.81021 -3.3423 -0.62996 -1.9642 
-3.34008 -0.92343 -2.03446 -3.33926 -0.97255 -2.03356 -3.33926 -0.8743 -2.03356 
-3.3368 -1.0218 -2.03085 -3.3368 -0.82506 -2.03085 -3.33366 -0.47797 -1.87478 
-3.33257 -1.07057 -2.02653 -3.33257 -0.77629 -2.02653 -3.33148 -0.57823 -1.94984 
-3.32687 -1.12018 -2.01992 -3.32687 -0.72668 -2.01992 -3.32656 -0.38734 -1.79122 
-3.3229 -0.32637 -1.70884 -3.31922 -0.67875 -2.0122 -3.31846 -0.52753 -1.93371 
-3.31747 -0.4338 -1.85711 -3.30994 -0.63118 -2.00269 -3.30623 -0.92343 -2.07 
-3.30623 -0.34608 -1.77115 -3.30538 -0.9725 -2.06915 -3.30538 -0.87436 -2.06915 
-3.30396 -0.48277 -1.9188 -3.30283 -1.02145 -2.0666 -3.30283 -0.82541 -2.0666 
-3.29931 -0.39061 -1.83813 -3.299 -0.58456 -1.99166 -3.29858 -1.07016 -2.06235 
-3.29858 -0.7767 -2.06235 -3.29265 -1.11852 -2.05642 -3.29265 -0.72834 -2.05642 
-3.28775 -0.43909 -1.90254 -3.28641 -0.53359 -1.97581 -3.28504 -1.16641 -2.04881 
-3.28504 -0.68045 -2.04881 -3.27936 -0.349 -1.81821 -3.27578 -1.21371 -2.03956 
-3.27578 -0.63314 -2.03956 -3.27436 -0.28758 -1.73673 -3.27209 -0.48882 -1.96143 
-3.27068 -0.92343 -2.10385 -3.26997 -0.39568 -1.8839 -3.26979 -0.97255 -2.10303 
-3.26979 -0.8743 -2.10303 -3.26708 -1.0218 -2.10057 -3.26708 -0.82506 -2.10057 
-3.2649 -0.58654 -2.02867 -3.26276 -1.07057 -2.09634 -3.26276 -0.77629 -2.09634 
-3.25847 -0.30955 -1.79697 -3.25618 -0.44487 -1.94536 -3.25615 -1.12018 -2.09064 
-3.25615 -0.72668 -2.09064 -3.25241 -0.54074 -2.01618 -3.25048 -0.35361 -1.86394 
-3.24843 -1.1681 -2.08299 -3.24843 -0.67875 -2.08299 -3.23892 -1.21568 -2.07371 
-3.23892 -0.63118 -2.07371 -3.23881 -0.40233 -1.92793 -3.23834 -0.49587 -2.00211 
-3.23352 -0.92343 -2.13591 -3.23238 -0.97273 -2.13527 -3.23238 -0.97273 -0.59052 
-3.23238 -0.87412 -2.13527 -3.22995 -0.31389 -1.84302 -3.2297 -1.02191 -2.13275 
-3.2297 -0.82494 -2.13275 -3.22789 -0.58456 -2.06277 -3.22465 -0.2527 -1.76145 
-3.22465 -1.07182 -2.12886 -3.22465 -0.77504 -2.12886 -3.22274 -0.45203 -1.98651 
-3.21969 -0.35991 -1.90819 -3.21801 -1.12134 -2.12303 -3.21801 -0.72551 -2.12303 
-3.21204 -0.53359 -2.05018 -3.20996 -1.16942 -2.11547 -3.20996 -0.67744 -2.11547 
-3.20789 -0.27566 -1.82094 -3.20563 -0.40933 -1.9694 -3.20043 -1.2169 -2.10607 
-3.20043 -0.62996 -2.10607 -3.1994 -0.32002 -1.88785 -3.19766 -0.48882 -2.03586 
-3.19483 -0.92343 -2.1661 -3.19483 -0.92343 -0.55969 -3.19362 -0.97279 -2.16548 
-3.19362 -0.97279 -0.56031 -3.19362 -0.87407 -2.16548 -3.18994 -1.02274 -2.16357 
-3.18994 -1.02274 -0.56223 -3.18994 -0.82412 -2.16357 -3.18706 -0.36786 -1.95083 
-3.18689 -0.1993 -1.72368 -3.18606 -0.57823 -2.09525 -3.18476 -1.07268 -2.15961 
-3.18476 -1.07268 -0.56618 -3.18476 -0.77417 -2.15961 -3.18159 -0.44487 -2.01996 
-3.17832 -1.12201 -2.15353 -3.17832 -1.12201 -0.57227 -3.17832 -0.72484 -2.15353 
-3.17767 -0.28139 -1.86597 -3.17184 -0.22037 -1.78446 -3.17015 -1.17012 -2.14589 
-3.17015 -1.17012 -0.5799 -3.17015 -0.67674 -2.14589 -3.16994 -0.52753 -2.08223 
-3.16708 -0.32773 -1.93085 -3.16416 -0.40233 -2.00258 -3.15708 -1.22233 -0.58873 
-3.15708 -0.62452 -2.13707 -3.15503 -0.48277 -2.06773 -3.1547 -0.92343 -2.19437 
-3.1547 -0.92343 -0.53143 -3.1547 -0.24454 -1.84295 -3.15239 -0.97343 -2.1944 
-3.15239 -0.97343 -0.53139 -3.15239 -0.87343 -2.1944 -3.14869 -1.02331 -2.19236 
-3.14869 -1.02331 -0.53344 -3.14869 -0.82355 -2.19236 -3.14573 -0.28903 -1.9095 
-3.14442 -0.35991 -1.98346 -3.14362 -1.07293 -2.18823 -3.14362 -1.07293 -0.53756 
-3.14362 -0.77392 -2.18823 -3.14232 -1.27395 -0.59996 -3.14232 -0.57291 -2.12584 
-3.13877 -1.40777 -0.67427 -3.13877 -0.43909 -2.05152 -3.13718 -1.12218 -2.18204 
-3.13718 -1.12218 -0.54376 -3.13718 -0.72467 -2.18204 -3.13253 -0.16908 -1.74558 
-3.12622 -1.32425 -0.61355 -3.12622 -0.52261 -2.11224 -3.12544 -1.17492 -0.55065 
-3.12544 -0.67193 -2.17514 -3.12408 -0.32002 -1.96317 -3.12306 -0.25187 -1.88683 
-3.12013 -1.45118 -0.69205 -3.12013 -0.39568 -2.03374 -3.11694 -0.19113 -1.80519 
-3.11323 -0.92343 -2.22063 -3.11323 -0.92343 -0.50517 -3.11213 -1.22691 -0.55995 
-3.11213 -0.61994 -2.16584 -3.11101 -1.36888 -0.62836 -3.11101 -0.47797 -2.09744 
-3.11081 -0.97349 -2.22061 -3.11081 -0.97349 -0.50518 -3.11081 -0.87337 -2.22061 
-3.10689 -1.02365 -2.21854 -3.10689 -1.02365 -0.50725 -3.10689 -0.82321 -2.21854 
-3.10548 -0.13786 -1.71855 -3.1022 -1.56546 -0.78436 -3.1022 -0.28139 -1.94144 
-3.1017 -1.07332 -2.21434 -3.1017 -1.07332 -0.51145 -3.1017 -0.77354 -2.21434 
-3.10017 -1.49324 -0.71154 -3.10017 -0.35361 -2.01425 -3.09913 -1.63053 -0.8629 
-3.09913 -0.21632 -1.8629 -3.09731 -1.278 -0.57164 -3.09731 -0.56885 -2.15416 
-3.09334 -1.41306 -0.64456 -3.09334 -0.4338 -2.08124 -3.09085 -0.15861 -1.77915 
-3.09057 -1.12561 -2.21001 -3.09057 -1.12561 -0.51578 -3.09057 -0.72124 -2.21001 
-3.081 -1.32804 -0.58567 -3.081 -0.51881 -2.14013 -3.07925 -1.53296 -0.73207 
-3.07925 -0.31389 -1.99372 -3.07918 -1.60232 -0.80733 -3.07918 -0.24454 -1.91847 
-3.07848 -1.1783 -0.5231 -3.07848 -0.66856 -2.20269 -3.0772 -0.10856 -1.69066 
-3.07435 -1.45625 -0.66271 -3.07435 -0.39061 -2.06308 -3.07399 -1.66438 -0.88803 
-3.07399 -0.18248 -1.83776 -3.07052 -0.92343 -2.24482 -3.07052 -0.92343 -0.48098 
-3.06778 -0.97365 -2.24485 -3.06778 -0.97365 -0.48094 -3.06778 -0.87321 -2.24485 
-3.06778 -0.87321 -0.48094 -3.06466 -1.23049 -0.53284 -3.06466 -0.61637 -2.19295 
-3.06431 -1.37304 -0.60036 -3.06431 -0.47382 -2.12543 -3.06385 -1.02375 -2.24265 
-3.06385 -1.02375 -0.48314 -3.06385 -0.82311 -2.24265 -3.06346 -0.12777 -1.75191 
-3.05717 -1.5712 -0.75414 -3.05717 -0.27566 -1.97166 -3.05444 -1.49786 -0.68266 
-3.05444 -0.349 -2.04313 -3.05383 -1.07632 -2.24032 -3.05383 -1.07632 -0.48547 
-3.05383 -0.77054 -2.24032 -3.04948 -1.28145 -0.54498 -3.04948 -0.5654 -2.18082 
-3.04771 -0.15042 -1.81148 -3.04644 -1.4169 -0.61697 -3.04644 -0.42996 -2.10882 
-3.04251 -1.12845 -0.49032 -3.04251 -0.71841 -2.23547 -3.04141 -1.65572 -0.84509 
-3.04141 -0.19113 -1.88071 -3.03523 -0.09904 -1.72373 -3.03442 -1.33069 -0.55999 
-3.03442 -0.51617 -2.16581 -3.0332 -1.5373 -0.70355 -3.0332 -0.30955 -2.02224 
-3.0298 -1.18118 -0.49798 -3.0298 -0.66568 -2.22782 -3.02745 -1.45951 -0.63547 
-3.02745 -0.38734 -2.09033 -3.02668 -0.92343 -2.26689 -3.02668 -0.92343 -0.45891 
-3.02383 -0.97371 -2.26683 -3.02383 -0.97371 -0.45896 -3.02383 -0.87315 -2.26683 
-3.02383 -0.87315 -0.45896 -3.02069 -1.62648 -0.79019 -3.02069 -0.22037 -1.93561 
-3.02035 -0.12022 -1.78412 -3.01742 -1.37551 -0.57508 -3.01742 -0.47135 -2.15071 
-3.0158 -1.23314 -0.50823 -3.0158 -0.61372 -2.21757 -3.01538 -1.68824 -0.87117 
-3.01538 -0.15861 -1.85462 -3.01468 -1.02625 -2.26664 -3.01468 -1.02625 -0.45916 
-3.01468 -0.82061 -2.26664 -3.01468 -0.82061 -0.45916 -3.00737 -1.50078 -0.65579 
-3.00737 -0.34608 -2.07 -3.00493 -0.07157 -1.69404 -3.00434 -1.07881 -2.26382 
-3.00434 -1.07881 -0.46198 -3.00434 -0.76804 -2.26382 -3.00177 -1.28317 -0.5212 
-3.00177 -0.56368 -2.2046 -2.99909 -1.4194 -0.59216 -2.99909 -0.42746 -2.13364 
-2.99767 -1.59416 -0.73737 -2.99767 -0.2527 -1.98842 -2.99312 -1.13067 -0.46745 
-2.99312 -0.71619 -2.25834 -2.99197 -0.09196 -1.75574 -2.98814 -0.12777 -1.82723 
-2.9866 -1.33218 -0.53659 -2.9866 -0.51468 -2.18921 -2.98181 -1.67777 -0.82949 
-2.98181 -0.92343 -2.28678 -2.98181 -0.92343 -0.43902 -2.98181 -0.16908 -1.8963 
-2.9801 -1.18333 -0.47559 -2.9801 -0.66352 -2.2502 -2.9798 -1.46178 -0.61106 
-2.9798 -0.38507 -2.11474 -2.97481 -0.04696 -1.66399 -2.97357 -0.97601 -2.28866 
-2.97357 -0.97601 -0.43714 -2.97357 -0.87084 -2.28866 -2.97357 -0.87084 -0.43714 
-2.97296 -1.55927 -0.68766 -2.97296 -0.28758 -2.03813 -2.96907 -1.37691 -0.55203 
-2.96907 -0.46995 -2.17376 -2.96692 -1.23388 -0.48634 -2.96692 -0.61297 -2.23945 
-2.96426 -1.02845 -2.28791 -2.96426 -1.02845 -0.43788 -2.96426 -0.81841 -2.28791 
-2.96426 -0.81841 -0.43788 -2.96265 -0.0657 -1.72642 -2.95996 -0.09904 -1.799 
-2.95991 -1.64756 -0.77513 -2.95991 -0.1993 -1.95066 -2.95478 -1.70899 -0.85654 
-2.95478 -0.13786 -1.86925 -2.95392 -1.08058 -0.44125 -2.95392 -0.76627 -2.28454 
-2.95265 -1.28383 -0.49969 -2.95265 -0.56303 -2.22611 -2.95059 -1.42048 -0.56954 
-2.95059 -0.42638 -2.15625 -2.94507 -1.52049 -0.63913 -2.94507 -0.32637 -2.08667 
-2.94365 -0.02435 -1.633 -2.94257 -1.13227 -0.44724 -2.94257 -0.71458 -2.27855 
-2.93768 -1.33251 -0.51553 -2.93768 -0.51435 -2.21027 -2.93645 -1.6142 -0.72332 
-2.93645 -0.23266 -2.00247 -2.93602 -0.92343 -2.30444 -2.93602 -0.92343 -0.42135 
-2.93245 -0.04151 -1.69622 -2.93027 -0.07157 -1.7687 -2.93025 -1.18337 -0.45582 
-2.93025 -0.66348 -2.26997 -2.92756 -0.97605 -2.30596 -2.92756 -0.97605 -0.41984 
-2.92756 -0.8708 -2.30596 -2.92756 -0.8708 -0.41984 -2.92689 -1.7383 -0.88482 
-2.92689 -0.10856 -1.84097 -2.92057 -1.69659 -0.81619 -2.92057 -0.15026 -1.90961 
-2.91988 -1.37705 -0.53143 -2.91988 -0.46981 -2.19437 -2.91791 -1.02874 -2.30486 
-2.91791 -1.02874 -0.42094 -2.91791 -0.81812 -2.30486 -2.91791 -0.81812 -0.42094 
-2.91699 -1.23373 -0.46698 -2.91699 -0.61312 -2.25882 -2.91675 -1.48049 -0.59557 
-2.91675 -0.36636 -2.13022 -2.90954 -1.57735 -0.67295 -2.90954 -0.26951 -2.05285 
-2.90735 -1.08087 -0.4247 -2.90735 -0.76599 -2.30109 -2.90735 -0.76599 -0.4247 
-2.90283 -1.28322 -0.48067 -2.90283 -0.56364 -2.24512 -2.90145 -0.01944 -1.66522 
-2.90022 -0.04696 -1.73859 -2.89804 -1.66523 -0.76258 -2.89804 -0.18162 -1.96321 
-2.89738 -0.08066 -1.81099 -2.89506 -1.13369 -0.43112 -2.89506 -0.71317 -2.29468 
-2.89285 -1.72638 -0.84426 -2.89285 -0.12047 -1.88154 -2.88941 -0.92343 -2.31984 
-2.88941 -0.92343 -0.40596 -2.8878 -1.33168 -0.49687 -2.8878 -0.51518 -2.22892 
-2.88657 -1.43794 -0.55503 -2.88657 -0.40892 -2.17077 -2.88251 -1.18472 -0.44017 
-2.88251 -0.66214 -2.28562 -2.88119 -1.53748 -0.62576 -2.88119 -0.30937 -2.10004 
-2.8805 -0.97618 -2.32105 -2.8805 -0.97618 -0.40475 -2.8805 -0.87068 -2.32105 
-2.8805 -0.87068 -0.40475 -2.87175 -1.63079 -0.71073 -2.87175 -0.21607 -2.01506 
-2.87078 -1.02878 -0.40628 -2.87078 -0.81808 -2.31951 -2.87078 -0.81808 -0.40628 
-2.86923 -0.02435 -1.70742 -2.86887 -1.23521 -0.45184 -2.86887 -0.61165 -2.27396 
-2.86712 -0.05491 -1.77987 -2.86341 -0.09228 -1.85214 -2.85918 -1.08191 -0.4104 
-2.85918 -0.76494 -2.3154 -2.85918 -0.76494 -0.4104 -2.85795 -1.7121 -0.80522 
-2.85795 -0.13475 -1.92057 -2.8552 -1.39361 -0.51829 -2.8552 -0.45325 -2.2075 
-2.85448 -1.28456 -0.46602 -2.85448 -0.5623 -2.25977 -2.85175 -1.4965 -0.5833 
-2.85175 -0.35036 -2.14249 -2.84681 -1.13458 -0.41734 -2.84681 -0.71228 -2.30845 
-2.84681 -0.71228 -0.41734 -2.84419 -1.5927 -0.66146 -2.84419 -0.25415 -2.06433 
-2.84211 -0.92343 -2.33293 -2.84211 -0.92343 -0.39287 -2.8376 -0.00405 -1.67574 
-2.83625 -0.03195 -1.74895 -2.83378 -1.18561 -0.42684 -2.83378 -0.66125 -2.29895 
-2.83328 -0.06602 -1.82118 -2.83301 -0.97622 -2.33373 -2.83301 -0.97622 -0.39207 
-2.83301 -0.87064 -2.33373 -2.83301 -0.87064 -0.39207 -2.8324 -1.67983 -0.7518 
-2.8324 -0.16703 -1.974 -2.82864 -0.10619 -1.89152 -2.82188 -1.02938 -0.3938 
-2.82188 -0.81748 -2.332 -2.82188 -0.81748 -0.3938 -2.82122 -1.45302 -0.54424 
-2.82122 -0.39384 -2.18156 -2.82007 -1.23589 -0.43902 -2.82007 -0.61097 -2.28678 
-2.817 -1.33959 -0.48009 -2.817 -0.50727 -2.2457 -2.81603 -1.55169 -0.61574 
-2.81603 -0.29517 -2.11006 -2.81007 -1.0825 -0.39843 -2.81007 -0.76436 -2.32736 
-2.81007 -0.76436 -0.39843 -2.80579 -1.64411 -0.70116 -2.80579 -0.20274 -2.02464 
-2.80481 -0.01116 -1.7171 -2.80278 -0.04208 -1.78921 -2.79876 -0.07968 -1.86114 
-2.79793 -1.13493 -0.40595 -2.79793 -0.71192 -2.31984 -2.79793 -0.71192 -0.40595 
-2.79422 -1.72424 -0.79664 -2.79422 -0.92343 -2.34368 -2.79422 -0.92343 -0.38211 
-2.79422 -0.12262 -1.92915 -2.78605 -1.5096 -0.57457 -2.78605 -0.33726 -2.15123 
-2.78471 -1.18588 -0.41597 -2.78471 -0.66097 -2.30983 -2.78471 -0.66097 -0.41597 
-2.78366 -1.40053 -0.50364 -2.78366 -0.44633 -2.22215 -2.78358 -0.97665 -2.3443 
-2.78358 -0.97665 -0.3815 -2.78358 -0.87021 -2.3443 -2.78358 -0.87021 -0.3815 
-2.78297 -1.29143 -0.45143 -2.78297 -0.55543 -2.27437 -2.77824 -1.60512 -0.65352 
-2.77824 -0.24173 -2.07227 -2.77241 -1.02972 -0.38378 -2.77241 -0.81714 -2.34202 
-2.77241 -0.81714 -0.38378 -2.77142 -0.02085 -1.75745 -2.76837 -0.0553 -1.8295 
-2.76818 -1.69061 -0.74414 -2.76818 -0.15625 -1.98165 -2.76444 -0.09561 -1.89899 
-2.76072 -1.08247 -0.38894 -2.76072 -0.76439 -2.33685 -2.76072 -0.76439 -0.38894 
-2.74988 -1.56303 -0.60912 -2.74988 -0.28383 -2.11668 -2.7487 -1.45927 -0.53193 
-2.7487 -0.38759 -2.19386 -2.74856 -1.13475 -0.39697 -2.74856 -0.7121 -2.32882 
-2.74856 -0.7121 -0.39697 -2.7477 -1.24141 -0.42652 -2.7477 -0.60544 -2.29928 
-2.74586 -0.92343 -2.35207 -2.74586 -0.92343 -0.37372 -2.74502 -1.34527 -0.46804 
-2.74502 -0.50159 -2.25775 -2.74086 -1.65332 -0.69419 -2.74086 -0.19354 -2.0316 
-2.73756 -0.03311 -1.79668 -2.73711 0.00015 -1.72062 -2.73507 -0.97669 -0.37361 
-2.73507 -0.87017 -2.35218 -2.73507 -0.87017 -0.37361 -2.73404 -0.07058 -1.86733 
-2.72965 -0.11392 -1.93531 -2.7236 -1.02999 -0.37641 -2.7236 -0.81687 -2.34938 
-2.7236 -0.81687 -0.37641 -2.71295 -1.5145 -0.56435 -2.71295 -0.33235 -2.16144 
-2.71291 -1.61304 -0.64771 -2.71291 -0.23382 -2.07808 -2.7118 -1.19059 -0.40586 
-2.7118 -0.65626 -2.31994 -2.7118 -0.65626 -0.40586 -2.71176 -1.08272 -0.38211 
-2.71176 -0.76414 -2.34368 -2.71176 -0.76414 -0.38211 -2.7105 -1.40524 -0.49373 
-2.7105 -0.44161 -2.23206 -2.71002 -1.29605 -0.44156 -2.71002 -0.5508 -2.28423 
-2.70331 -0.01166 -1.76016 -2.70329 -0.04789 -1.83468 -2.70272 -1.69793 -0.73887 
-2.70272 -0.14892 -1.98692 -2.69932 -0.08847 -1.90402 -2.69714 -0.92343 -2.35808 
-2.69714 -0.92343 -0.36771 -2.68594 -0.97679 -0.3681 -2.68594 -0.87006 -2.35769 
-2.68594 -0.87006 -0.3681 -2.67538 -1.46259 -0.52415 -2.67538 -0.38426 -2.20164 
-2.67532 -1.65935 -0.69013 -2.67532 -0.1875 -2.03566 -2.67472 -1.56857 -0.60259 
-2.67472 -0.27828 -2.12321 -2.67453 -1.24521 -0.41909 -2.67453 -0.60164 -2.3067 
-2.67449 -1.03 -0.37145 -2.67449 -0.81685 -2.35434 -2.67449 -0.81685 -0.37145 
-2.67405 -1.13655 -0.38875 -2.67405 -0.7103 -2.33705 -2.67405 -0.7103 -0.38875 
-2.67227 -1.34869 -0.46079 -2.67227 -0.49817 -2.26501 -2.66875 0.00709 -1.72246 
-2.66874 -0.06515 -1.87135 -2.66851 -0.02662 -1.79984 -2.66453 -0.10868 -1.93901 
-2.64819 -0.92343 -2.36169 -2.64819 -0.92343 -0.3641 -2.63736 -1.51824 -0.55994 
-2.63736 -0.32862 -2.16585 -2.63736 -1.4076 -0.48876 -2.63736 -0.43926 -2.23704 
-2.63733 -1.61678 -0.64331 -2.63733 -0.23008 -2.08249 -2.63732 -1.70172 -0.73616 
-2.63732 -0.14513 -1.98963 -2.63691 -1.1918 -0.40032 -2.63691 -0.65505 -2.32547 
-2.63691 -0.65505 -0.40032 -2.63691 -1.29837 -0.43662 -2.63691 -0.54848 -2.28917 
-2.63689 -1.08393 -0.37658 -2.63689 -0.76293 -2.34921 -2.63689 -0.76293 -0.37658 
-2.63689 -0.97683 -0.36504 -2.63689 -0.87003 -2.36076 -2.63689 -0.87003 -0.36504 
-2.63399 -0.00731 -1.76228 -2.63398 -0.04354 -1.8368 -2.63398 -0.08485 -1.90657 
-2.59913 -1.6615 -0.68817 -2.59913 -1.57042 -0.6004 -2.59913 -1.46417 -0.52171 
-2.59913 -1.34983 -0.45836 -2.59913 -1.24613 -0.4164 -2.59913 -1.13715 -0.386 
-2.59913 -1.03031 -0.36862 -2.59913 -0.92343 -0.3629 -2.59913 -0.81655 -2.35717 
-2.59913 -0.81655 -0.36862 -2.59913 -0.7097 -2.33979 -2.59913 -0.7097 -0.386 
-2.59913 -0.60072 -2.3094 -2.59913 -0.49703 -2.26743 -2.59913 -0.38269 -2.20409 
-2.59913 -0.27643 -2.12539 -2.59913 -0.18536 -2.03762 -2.59913 -0.10693 -1.94025 
-2.59913 -0.06307 -1.87258 -2.59913 -0.02445 -1.8009 -2.56427 -0.08485 -1.90657 
-2.56427 -0.04354 -1.8368 -2.56426 -0.00731 -1.76228 -2.56137 -0.97683 -0.36504 
-2.56137 -0.87003 -2.36076 -2.56137 -0.87003 -0.36504 -2.56136 -1.08393 -0.37658 
-2.56136 -0.76293 -2.34921 -2.56136 -0.76293 -0.37658 -2.56134 -1.29837 -0.43662 
-2.56134 -0.54848 -2.28917 -2.56134 -1.1918 -0.40032 -2.56134 -0.65505 -2.32547 
-2.56134 -0.65505 -0.40032 -2.56093 -1.70172 -0.73616 -2.56093 -0.14513 -1.98963 
-2.56093 -1.61678 -0.64331 -2.56093 -0.23008 -2.08249 -2.56089 -1.4076 -0.48876 
-2.56089 -0.43926 -2.23704 -2.56089 -1.51824 -0.55994 -2.56089 -0.32862 -2.16585 
-2.55006 -0.92343 -0.3641 -2.53372 -0.10868 -1.93901 -2.52974 -0.02662 -1.79984 
-2.52952 -0.06515 -1.87135 -2.52598 -1.34869 -0.46079 -2.52598 -0.49817 -2.26501 
-2.5242 -1.13655 -0.38875 -2.5242 -0.7103 -2.33705 -2.5242 -0.7103 -0.38875 
-2.52377 -1.03 -0.37145 -2.52377 -0.81685 -2.35434 -2.52377 -0.81685 -0.37145 
-2.52373 -1.24521 -0.41909 -2.52373 -0.60164 -2.3067 -2.52353 -1.56857 -0.60259 
-2.52353 -0.27828 -2.12321 -2.52293 -1.65935 -0.69013 -2.52293 -0.1875 -2.03566 
-2.52288 -1.46259 -0.52415 -2.52288 -0.38426 -2.20164 -2.51231 -0.97679 -0.3681 
-2.51231 -0.87006 -2.35769 -2.51231 -0.87006 -0.3681 -2.50111 -0.92343 -0.36771 
-2.49893 -0.08847 -1.90402 -2.49553 -0.14892 -1.98692 -2.49496 -0.04789 -1.83468 
-2.49494 -0.01166 -1.76016 -2.48824 -1.29605 -0.44156 -2.48824 -0.5508 -2.28423 
-2.48775 -1.40524 -0.49373 -2.48775 -0.44161 -2.23206 -2.48649 -1.08272 -0.38211 
-2.48649 -0.76414 -2.34368 -2.48649 -0.76414 -0.38211 -2.48646 -1.19059 -0.40586 
-2.48646 -0.65626 -2.31994 -2.48646 -0.65626 -0.40586 -2.48535 -1.61304 -0.64771 
-2.48535 -0.23382 -2.07808 -2.4853 -1.5145 -0.56435 -2.4853 -0.33235 -2.16144 
-2.47465 -1.02999 -0.37641 -2.47465 -0.81687 -2.34938 -2.47465 -0.81687 -0.37641 
-2.4686 -0.11392 -1.93531 -2.46422 -0.07058 -1.86733 -2.46318 -0.97669 -0.37361 
-2.46318 -0.87017 -2.35218 -2.46318 -0.87017 -0.37361 -2.4607 -0.03311 -1.79668 
-2.45739 -1.65332 -0.69419 -2.45739 -0.19354 -2.0316 -2.45323 -1.34527 -0.46804 
-2.45323 -0.50159 -2.25775 -2.4524 -0.92343 -0.37372 -2.45055 -1.24141 -0.42652 
-2.45055 -0.60544 -2.29928 -2.4497 -1.13475 -0.39697 -2.4497 -0.7121 -2.32882 
-2.4497 -0.7121 -0.39697 -2.44955 -1.45927 -0.53193 -2.44955 -0.38759 -2.19386 
-2.44837 -1.56303 -0.60912 -2.44837 -0.28383 -2.11668 -2.43753 -1.08247 -0.38894 
-2.43753 -0.76439 -2.33685 -2.43753 -0.76439 -0.38894 -2.43381 -0.09561 -1.89899 
-2.43007 -0.15625 -1.98165 -2.42988 -0.0553 -1.8295 -2.42683 -0.02085 -1.75745 
-2.42585 -1.02972 -0.38378 -2.42585 -0.81714 -2.34202 -2.42585 -0.81714 -0.38378 
-2.42001 -1.60512 -0.65352 -2.42001 -0.24173 -2.07227 -2.41528 -1.29143 -0.45143 
-2.41528 -0.55543 -2.27437 -2.41467 -0.97665 -0.3815 -2.41467 -0.87021 -2.3443 
-2.41467 -0.87021 -0.3815 -2.41459 -1.40053 -0.50364 -2.41459 -0.44633 -2.22215 
-2.41354 -1.18588 -0.41597 -2.41354 -0.66097 -2.30983 -2.41354 -0.66097 -0.41597 
-2.4122 -1.5096 -0.57457 -2.4122 -0.33726 -2.15123 -2.40404 -0.92343 -0.38211 
-2.40404 -0.12262 -1.92915 -2.40032 -1.13493 -0.40595 -2.40032 -0.71192 -2.31984 
-2.40032 -0.71192 -0.40595 -2.3995 -0.07968 -1.86114 -2.39547 -0.04208 -1.78921 
-2.39246 -1.64411 -0.70116 -2.39246 -0.20274 -2.02464 -2.38818 -1.0825 -0.39843 
-2.38818 -0.76436 -2.32736 -2.38818 -0.76436 -0.39843 -2.38222 -1.55169 -0.61574 
-2.38222 -0.29517 -2.11006 -2.38126 -1.33959 -0.48009 -2.38126 -0.50727 -2.2457 
-2.37818 -1.23589 -0.43902 -2.37818 -0.61097 -2.28678 -2.37703 -1.45302 -0.54424 
-2.37703 -0.39384 -2.18156 -2.37638 -1.02938 -0.3938 -2.37638 -0.81748 -2.332 
-2.37638 -0.81748 -0.3938 -2.36961 -0.10619 -1.89152 -2.36585 -0.16703 -1.974 
-2.36524 -0.97622 -0.39207 -2.36524 -0.87064 -0.39207 -2.36497 -0.06602 -1.82118 
-2.36448 -1.18561 -0.42684 -2.36448 -0.66125 -2.29895 -2.36448 -0.66125 -0.42684 
-2.362 -0.03195 -1.74895 -2.35615 -0.92343 -0.39287 -2.35406 -1.5927 -0.66146 
-2.35406 -0.25415 -2.06433 -2.35144 -1.13458 -0.41734 -2.35144 -0.71228 -2.30845 
-2.35144 -0.71228 -0.41734 -2.3465 -1.4965 -0.5833 -2.3465 -0.35036 -2.14249 
-2.34377 -1.28456 -0.46602 -2.34377 -0.5623 -2.25977 -2.34306 -1.39361 -0.51829 
-2.34306 -0.45325 -2.2075 -2.34031 -0.13475 -1.92057 -2.33907 -1.08191 -0.4104 
-2.33907 -0.76494 -2.3154 -2.33907 -0.76494 -0.4104 -2.33485 -0.09228 -1.85214 
-2.33114 -0.05491 -1.77987 -2.32938 -1.23521 -0.45184 -2.32938 -0.61165 -2.27396 
-2.32748 -1.02878 -0.40628 -2.32748 -0.81808 -2.31951 -2.32748 -0.81808 -0.40628 
-2.3265 -1.63079 -0.71073 -2.3265 -0.21607 -2.01506 -2.31776 -0.97618 -0.40475 
-2.31776 -0.87068 -0.40475 -2.31706 -1.53748 -0.62576 -2.31706 -0.30937 -2.10004 
-2.31574 -1.18472 -0.44017 -2.31574 -0.66214 -2.28562 -2.31574 -0.66214 -0.44017 
-2.31168 -1.43794 -0.55503 -2.31168 -0.40892 -2.17077 -2.31045 -1.33168 -0.49687 
-2.31045 -0.51518 -2.22892 -2.30884 -0.92343 -0.40596 -2.30319 -1.13369 -0.43112 
-2.30319 -0.71317 -2.29468 -2.30319 -0.71317 -0.43112 -2.29543 -1.28322 -0.48067 
-2.29543 -0.56364 -2.24512 -2.2909 -1.08087 -0.4247 -2.2909 -0.76599 -2.30109 
-2.2909 -0.76599 -0.4247 -2.28872 -1.57735 -0.67295 -2.2815 -1.48049 -0.59557 
-2.28126 -1.23373 -0.46698 -2.28126 -0.61312 -2.25882 -2.28035 -1.02874 -0.42094 
-2.28035 -0.81812 -2.30486 -2.28035 -0.81812 -0.42094 -2.27837 -1.37705 -0.53143 
-2.27837 -0.46981 -2.19437 -2.27069 -0.97605 -0.41984 -2.27069 -0.8708 -0.41984 
-2.268 -1.18337 -0.45582 -2.268 -0.66348 -2.26997 -2.268 -0.66348 -0.45582 
-2.26224 -0.92343 -0.42135 -2.26181 -1.6142 -0.72332 -2.26057 -1.33251 -0.51553 
-2.26057 -0.51435 -2.21027 -2.25568 -1.13227 -0.44724 -2.25568 -0.71458 -2.27855 
-2.25568 -0.71458 -0.44724 -2.25318 -1.52049 -0.63913 -2.24766 -1.42048 -0.56954 
-2.2456 -1.28383 -0.49969 -2.24433 -1.08058 -0.44125 -2.24433 -0.76627 -2.28454 
-2.24433 -0.76627 -0.44125 -2.23399 -1.02845 -0.43788 -2.23399 -0.81841 -2.28791 
-2.23399 -0.81841 -0.43788 -2.23133 -1.23388 -0.48634 -2.22918 -1.37691 -0.55203 
-2.22529 -1.55927 -0.68766 -2.22469 -0.97601 -0.43714 -2.22469 -0.87084 -0.43714 
-2.21845 -1.46178 -0.61106 -2.21815 -1.18333 -0.47559 -2.21815 -0.66352 -0.47559 
-2.21644 -0.92343 -0.43902 -2.21165 -1.33218 -0.53659 -2.20513 -1.13067 -0.46745 
-2.20513 -0.71619 -0.46745 -2.20058 -1.59416 -0.73737 -2.19916 -1.4194 -0.59216 
-2.19648 -1.28317 -0.5212 -2.19391 -1.07881 -0.46198 -2.19391 -0.76804 -0.46198 
-2.19088 -1.50078 -0.65579 -2.18357 -1.02625 -0.45916 -2.18357 -0.82061 -0.45916 
-2.18245 -1.23314 -0.50823 -2.18083 -1.37551 -0.57508 -2.17443 -0.97371 -0.45896 
-2.17443 -0.87315 -0.45896 -2.17157 -0.92343 -0.45891 -2.17081 -1.45951 -0.63547 
-2.16845 -1.18118 -0.49798 -2.16845 -0.66568 -0.49798 -2.16505 -1.5373 -0.70355 
-2.16384 -1.33069 -0.55999 -2.15575 -1.12845 -0.49032 -2.15575 -0.71841 -0.49032 
-2.15181 -1.4169 -0.61697 -2.14877 -1.28145 -0.54498 -2.14442 -1.07632 -0.48547 
-2.14442 -0.77054 -0.48547 -2.14381 -1.49786 -0.68266 -2.14108 -1.5712 -0.75414 
-2.1344 -1.02375 -0.48314 -2.1344 -0.82311 -0.48314 -2.13395 -1.37304 -0.60036 
-2.13359 -1.23049 -0.53284 -2.13047 -0.97365 -0.48094 -2.13047 -0.87321 -0.48094 
-2.12773 -0.92343 -0.48098 -2.1239 -1.45625 -0.66271 -2.11977 -1.1783 -0.5231 
-2.11977 -0.66856 -0.5231 -2.119 -1.53296 -0.73207 -2.11725 -1.32804 -0.58567 
-2.10768 -1.12561 -0.51578 -2.10768 -0.72124 -0.51578 -2.10491 -1.41306 -0.64456 
-2.10095 -1.278 -0.57164 -2.09808 -1.49324 -0.71154 -2.09656 -1.07332 -0.51145 
-2.09656 -0.77354 -0.51145 -2.09136 -1.02365 -0.50725 -2.09136 -0.82321 -0.50725 
-2.08744 -0.97349 -0.50518 -2.08744 -0.87337 -0.50518 -2.08725 -1.36888 -0.62836 
-2.08612 -1.22691 -0.55995 -2.08502 -0.92343 -0.50517 -2.07812 -1.45118 -0.69205 
-2.07417 -1.52683 -0.76262 -2.07281 -1.17492 -0.55065 -2.07281 -0.67193 -0.55065 
-2.07203 -1.32425 -0.61355 -2.06107 -1.12218 -0.54376 -2.06107 -0.72467 -0.54376 
-2.05949 -1.40777 -0.67427 -2.05593 -1.27395 -0.59996 -2.05463 -1.07293 -0.53756 
-2.05463 -0.77392 -0.53756 -2.05383 -1.48695 -0.74234 -2.04956 -1.02331 -0.53344 
-2.04956 -0.82355 -0.53344 -2.04587 -0.97343 -0.53139 -2.04587 -0.87343 -0.53139 
-2.04356 -0.92343 -0.53143 -2.04322 -1.36408 -0.65806 -2.04117 -1.22233 -0.58873 
-2.04117 -0.62452 -0.58873 -2.0341 -1.44453 -0.72321 -2.03117 -1.51913 -0.79494 
-2.02831 -1.31932 -0.64356 -2.02811 -1.17012 -0.5799 -2.02811 -0.67674 -0.5799 
-2.01993 -1.12201 -0.57227 -2.01993 -0.72484 -0.57227 -2.01667 -1.40198 -0.70584 
-2.01349 -1.07268 -0.56618 -2.01349 -0.77417 -0.56618 -2.01219 -1.26863 -0.63054 
-2.01119 -1.479 -0.77496 -2.00831 -1.02274 -0.56223 -2.00831 -0.82412 -0.56223 
-2.00463 -0.97279 -0.56031 -2.00463 -0.87407 -0.56031 -2.00343 -0.92343 -0.55969 
-2.00059 -1.35803 -0.68994 -1.99782 -1.2169 -0.61972 -1.99262 -1.43753 -0.75639 
-1.98829 -1.16942 -0.61033 -1.98829 -0.67744 -0.61033 -1.98621 -1.31327 -0.67562 
-1.98024 -1.12134 -0.60276 -1.98024 -0.72551 -0.60276 -1.97856 -1.48695 -0.8176 
-1.97551 -1.39482 -0.73928 -1.9736 -1.07182 -0.59693 -1.9736 -0.77504 -0.59693 
-1.97036 -1.2623 -0.66303 -1.96855 -1.02191 -0.59304 -1.96855 -0.82494 -0.59304 
-1.96587 -0.97273 -0.59052 -1.96587 -0.87412 -0.59052 -1.96473 -0.92343 -0.58989 
-1.95991 -1.35098 -0.72368 -1.95944 -1.44453 -0.79787 -1.95934 -1.21568 -0.65208 
-1.94982 -1.1681 -0.6428 -1.94584 -1.30611 -0.70962 -1.9421 -1.12018 -0.63516 
-1.94207 -1.40198 -0.78044 -1.93549 -1.07057 -0.62945 -1.93335 -1.26032 -0.69712 
-1.93118 -1.0218 -0.62522 -1.92847 -0.97255 -0.62276 -1.92828 -1.45118 -0.84189 
-1.92757 -0.92343 -0.62195 -1.92617 -1.35803 -0.76436 -1.92247 -1.21371 -0.68624 
-1.91321 -1.16641 -0.67698 -1.91184 -1.31327 -0.74998 -1.9105 -1.40777 -0.82326 
-1.90561 -1.11852 -0.66938 -1.89967 -1.07016 -0.66344 -1.89926 -1.2623 -0.73413 
-1.89429 -1.36408 -0.80699 -1.88831 -1.21568 -0.72311 -1.88078 -1.41306 -0.86869 
-1.87979 -1.31932 -0.79208 -1.87903 -1.1681 -0.71359 -1.86677 -1.26863 -0.77596 
-1.86459 -1.36888 -0.85102 -2.30698 -0.12014 -1.8952 -2.3023 -0.03024 -1.73143 
-2.30106 -0.16503 -1.96184 -2.29228 -0.04444 -1.79659 -2.28968 -0.21304 -2.0264 
-2.28749 -0.3133 -2.10146 -2.28257 -0.12241 -1.94284 -2.27891 -0.06144 -1.86047 
-2.27523 -0.41382 -2.16383 -2.27447 -0.2626 -2.08534 -2.27348 -0.16887 -2.00874 
-2.26596 -0.36625 -2.15431 -2.26225 -0.08115 -1.92277 -2.25998 -0.21784 -2.07043 
-2.25658 0.01078 -1.75959 -2.25533 -0.12568 -1.98975 -2.25501 -0.31963 -2.14329 
-2.25459 -0.51177 -2.21398 -2.24866 -0.46341 -2.20804 -2.24509 -0.00458 -1.82493 
-2.24376 -0.17416 -2.05416 -2.24242 -0.26866 -2.12744 -2.24105 -0.41552 -2.20044 
-2.23537 -0.08407 -1.96984 -2.2318 -0.36821 -2.19118 -2.23038 -0.02265 -1.88836 
-2.2281 -0.22389 -2.11306 -2.2267 -0.6585 -2.25548 -2.22598 -0.13075 -2.03553 
-2.2258 -0.60937 -2.25466 -2.22309 -0.56013 -2.2522 -2.22091 -0.32161 -2.1803 
-2.21877 -0.51136 -2.24797 -2.21688 0.06219 -1.72119 -2.21448 -0.04462 -1.9486 
-2.2122 -0.17994 -2.09698 -2.21217 -0.46175 -2.24226 -2.20842 -0.27581 -2.16781 
-2.2073 0.04886 -1.78715 -2.2065 -0.08868 -2.01557 -2.20444 -0.41382 -2.23462 
-2.19493 -0.36625 -2.22534 -2.19482 -0.1374 -2.07955 -2.19471 0.03227 -1.85184 
-2.19436 -0.23094 -2.15374 -2.18953 -0.6585 -2.28753 -2.18839 -0.7078 -2.2869 
-2.18839 -0.60919 -2.2869 -2.18597 -0.04896 -1.99465 -2.18571 -0.75698 -2.28438 
-2.18571 -0.56001 -2.28438 -2.18391 -0.31963 -2.21439 -2.18067 0.01223 -1.91307 
-2.18066 -0.80689 -2.28049 -2.18066 -0.51011 -2.28049 -2.17875 -0.1871 -2.13814 
-2.1757 -0.09498 -2.05982 -2.17403 -0.46058 -2.27466 -2.16806 -0.26866 -2.20181 
-2.16624 0.0979 -1.7478 -2.16598 -0.41251 -2.2671 -2.1639 -0.01073 -1.97257 
-2.16164 -0.1444 -2.12103 -2.15644 -0.36503 -2.2577 -2.15545 0.08331 -1.81343 
-2.15541 -0.05509 -2.03948 -2.15367 -0.22389 -2.18748 -2.15084 -0.6585 -2.31773 
-2.14963 -0.70786 -2.31711 -2.14963 -0.60914 -2.31711 -2.14596 -0.75781 -2.31519 
-2.14596 -0.55919 -2.31519 -2.14308 -0.10293 -2.10246 -2.1429 0.06563 -1.87531 
-2.14208 -0.3133 -2.24688 -2.14077 -0.80775 -2.31124 -2.14077 -0.50924 -2.31124 
-2.1376 -0.17994 -2.17158 -2.13434 -0.85708 -2.30515 -2.13434 -0.45991 -2.30515 
-2.13368 -0.01646 -2.01759 -2.12785 0.04456 -1.93609 -2.12616 -0.41181 -2.29752 
-2.12595 -0.2626 -2.23386 -2.12309 -0.0628 -2.08248 -2.1214 0.14231 -1.70961 
-2.12017 -0.1374 -2.15421 -2.11309 -0.35959 -2.28869 -2.11282 0.13018 -1.77334 
-2.11104 -0.21784 -2.21936 -2.11071 -0.6585 -2.34599 -2.11071 0.02039 -1.99457 
-2.1084 -0.7085 -2.34603 -2.1084 -0.6085 -2.34603 -2.1047 -0.75838 -2.34398 
-2.1047 -0.55862 -2.34398 -2.10185 0.11467 -1.83596 -2.10174 -0.0241 -2.06112 
-2.10043 -0.09498 -2.13509 -2.09963 -0.808 -2.33986 -2.09963 -0.50899 -2.33986 
-2.09833 -0.30798 -2.27746 -2.09478 -0.17416 -2.20315 -2.0932 -0.85725 -2.33366 
-2.0932 -0.45974 -2.33366 -2.08854 0.09585 -1.89721 -2.08376 0.15874 -1.74404 
-2.08223 -0.25768 -2.26387 -2.08145 -0.90999 -2.32677 -2.08145 -0.407 -2.32677 
-2.08009 -0.05509 -2.1148 -2.07907 0.01306 -2.03846 -2.07614 -0.13075 -2.18537 
-2.07378 0.14446 -1.80825 -2.07295 0.0738 -1.95681 -2.06924 -0.6585 -2.37225 
-2.06815 -0.35501 -2.31747 -2.06702 -0.21304 -2.24906 -2.06683 -0.70856 -2.37224 
-2.06683 -0.60844 -2.37224 -2.0629 -0.75872 -2.37017 -2.0629 -0.55828 -2.37017 
-2.0615 0.12707 -1.87018 -2.05821 -0.01646 -2.09307 -2.05771 -0.80839 -2.36597 
-2.05771 -0.50861 -2.36597 -2.05618 -0.08868 -2.16588 -2.05514 0.04861 -2.01452 
-2.05338 0.18525 -1.71415 -2.05332 -0.30392 -2.30578 -2.04935 -0.16887 -2.23287 
-2.04686 0.10632 -1.93078 -2.04659 -0.86068 -2.36164 -2.04659 -0.45631 -2.36164 
-2.04438 0.17265 -1.7788 -2.03701 -0.25388 -2.29175 -2.03527 -0.04896 -2.14535 
-2.03519 0.02039 -2.07009 -2.0345 -0.91337 -2.35432 -2.0345 -0.40363 -2.35432 
-2.03322 0.15637 -1.84229 -2.03037 -0.12568 -2.21471 -2.03 0.08245 -1.98939 
-2.02654 -0.6585 -2.39645 -2.02379 -0.70872 -2.39648 -2.02379 -0.60828 -2.39648 
-2.02174 0.20963 -1.68377 -2.02068 -0.35144 -2.34458 -2.02032 -0.20889 -2.27706 
-2.01986 -0.75882 -2.39428 -2.01986 -0.55818 -2.39428 -2.01947 0.13716 -1.90354 
-2.01343 0.19891 -1.74868 -2.01318 -0.01073 -2.12329 -2.01046 -0.08407 -2.19476 
-2.00984 -0.81139 -2.39195 -2.00984 -0.50561 -2.39195 -2.0055 -0.30047 -2.33244 
-2.00372 0.11451 -1.96311 -2.00323 0.18427 -1.81278 -2.00245 -0.16503 -2.26045 
-1.99852 -0.86352 -2.3871 -1.99852 -0.45348 -2.3871 -1.99743 0.0738 -2.03233 
-1.99124 0.16589 -1.87536 -1.99043 -0.25124 -2.31743 -1.98921 -0.04462 -2.17387 
-1.98581 -0.91625 -2.37944 -1.98581 -0.40075 -2.37944 -1.98346 -0.12241 -2.24195 
-1.98269 -0.6585 -2.41851 -1.98269 -0.6585 -0.61053 -1.98145 0.22285 -1.71818 
-1.97984 -0.70878 -2.41846 -1.97984 -0.60822 -2.41846 -1.97984 -0.60822 -0.61059 
-1.9767 0.04456 -2.08723 -1.97636 0.14471 -1.93575 -1.97343 -0.20642 -2.30234 
-1.97211 0.21002 -1.78251 -1.97181 -0.96821 -2.3692 -1.97181 -0.34879 -2.3692 
-1.97139 0.10632 -2.00625 -1.97069 -0.76132 -2.41826 -1.97069 -0.55568 -2.41826 
-1.96339 -0.08115 -2.22163 -1.96094 0.19336 -1.84567 -1.96035 -0.81388 -2.41544 
-1.96035 -0.50311 -2.41544 -1.95779 -0.29875 -2.35622 -1.9551 -0.16253 -2.28527 
-1.95369 0.01223 -2.14005 -1.94969 0.24408 -1.68682 -1.94914 -0.86574 -2.40997 
-1.94914 -0.45126 -2.40997 -1.94799 0.17297 -1.90737 -1.94415 0.13716 -1.97886 
-1.94261 -0.24975 -2.34084 -1.94119 0.23298 -1.75165 -1.93782 -0.6585 -2.4384 
-1.93782 -0.6585 -0.59064 -1.93782 0.09585 -2.04793 -1.93612 -0.9184 -2.40183 
-1.93612 -0.39859 -2.40183 -1.93581 -0.12014 -2.26636 -1.93083 0.21797 -1.81561 
-1.92958 -0.71108 -2.44028 -1.92958 -0.71108 -0.58877 -1.92958 -0.60591 -2.44028 
-1.92958 -0.60591 -0.58877 -1.92897 -0.02265 -2.18976 -1.92508 -0.20502 -2.32539 
-1.92293 -0.96895 -2.39108 -1.92293 -0.34804 -2.39108 -1.92027 -0.76352 -2.43954 
-1.92027 -0.76352 -0.58951 -1.92027 -0.55348 -2.43954 -1.92027 -0.55348 -0.58951 
-1.91866 0.19923 -1.87805 -1.91598 0.16589 -1.95063 -1.91593 0.06563 -2.10229 
-1.91287 0.26508 -1.6525 -1.9108 0.12707 -2.02088 -1.90993 -0.81565 -2.43617 
-1.90993 -0.81565 -0.59288 -1.90993 -0.50134 -2.43617 -1.90934 0.25377 -1.7202 
-1.90866 -1.0189 -2.37773 -1.90866 -0.2981 -2.37773 -1.90661 -0.16145 -2.30788 
-1.90108 -0.06144 -2.23829 -1.89966 0.24058 -1.78462 -1.89858 -0.86734 -2.43018 
-1.89858 -0.86734 -0.59887 -1.89858 -0.44965 -2.43018 -1.89369 -1.06758 -0.66715 
-1.89369 -0.24942 -2.36189 -1.89246 0.03227 -2.1541 -1.89203 -0.6585 -2.45607 
-1.89203 -0.6585 -0.57298 -1.88847 0.22342 -1.84785 -1.88628 0.19336 -1.92033 
-1.88626 -0.91844 -2.4216 -1.88626 -0.91844 -0.60745 -1.88626 -0.39855 -2.4216 
-1.88357 -0.71112 -2.45758 -1.88357 -0.71112 -0.57146 -1.88357 -0.60587 -2.45758 
-1.88357 -0.60587 -0.57146 -1.8829 0.15637 -1.9926 -1.87658 0.11467 -2.06123 
-1.8759 -1.11212 -0.68305 -1.8759 -0.20488 -2.34599 -1.87461 0.28346 -1.61778 
-1.87392 -0.76381 -2.45648 -1.87392 -0.76381 -0.57256 -1.87392 -0.55319 -2.45648 
-1.87392 -0.55319 -0.57256 -1.873 -0.9688 -2.41044 -1.873 -0.9688 -0.6186 
-1.873 -0.34819 -2.41044 -1.87277 -0.10143 -2.28185 -1.87194 0.27438 -1.68591 
-1.86798 0.26088 -1.753 -1.86555 -0.00458 -2.20447 -1.86336 -0.81594 -2.45272 
-1.86336 -0.81594 -0.57633 -1.86336 -0.50106 -2.45272 -1.86336 -0.50106 -0.57633 
-1.85884 -1.01829 -2.39675 -1.85884 -1.01829 -0.6323 -1.85884 -0.29871 -2.39675 
-1.85747 0.24549 -1.81685 -1.85623 0.21797 -1.89021 -1.85405 0.08331 -2.11484 
-1.8534 0.18427 -1.96262 -1.85108 -0.86876 -2.4463 -1.85108 -0.86876 -0.58275 
-1.85108 -0.44824 -2.4463 -1.84886 0.14446 -2.03317 -1.84542 -0.6585 -2.47146 
-1.84542 -0.6585 -0.55758 -1.84381 -1.06675 -2.38055 -1.84381 -1.06675 -0.6485 
-1.84381 -0.25025 -2.38055 -1.84258 -1.17301 -0.70665 -1.84258 -0.14399 -2.3224 
-1.83852 -0.91979 -2.43725 -1.83852 -0.91979 -0.5918 -1.83852 -0.39721 -2.43725 
-1.8372 -1.27255 -0.77738 -1.8372 -0.04444 -2.25166 -1.83651 -0.71125 -2.47267 
-1.83651 -0.71125 -0.55638 -1.83651 -0.60575 -2.47267 -1.83651 -0.60575 -0.55638 
-1.83556 0.29893 -1.58297 -1.83359 0.29219 -1.6511 -1.83031 0.28099 -1.71859 
-1.82776 -1.36586 -0.86236 -1.82776 0.04886 -2.16669 -1.82679 -0.76385 -2.47114 
-1.82679 -0.76385 -0.55791 -1.82679 -0.55315 -2.47114 -1.82679 -0.55315 -0.55791 
-1.82574 0.26538 -1.78512 -1.82524 0.24058 -1.85905 -1.82488 -0.97028 -2.42558 
-1.82488 -0.97028 -0.60346 -1.82488 -0.34672 -2.42558 -1.82313 0.21002 -1.9315 
-1.81942 0.17265 -2.00376 -1.81519 -0.81698 -2.46702 -1.81519 -0.81698 -0.56202 
-1.81519 -0.50001 -2.46702 -1.81519 -0.50001 -0.56202 -1.81396 0.13018 -2.0722 
-1.81121 -1.12868 -2.35913 -1.81121 -1.12868 -0.66992 -1.81121 -0.18832 -2.35913 
-1.81049 -1.01963 -2.4114 -1.81049 -1.01963 -0.61765 -1.81049 -0.29737 -2.4114 
-1.80777 -1.23157 -0.73493 -1.80777 -0.08543 -2.29412 -1.80282 -0.86965 -2.46008 
-1.80282 -0.86965 -0.56897 -1.80282 -0.44735 -2.46008 -1.80282 -0.44735 -0.56897 
-1.80128 0.31012 -1.54923 -1.8002 -1.32777 -0.81309 -1.8002 0.01078 -2.21596 
-1.79995 0.30558 -1.6176 -1.79812 -0.6585 -2.48456 -1.79812 -0.6585 -0.54449 
-1.7973 0.29653 -1.68566 -1.79362 0.26088 -1.82737 -1.79336 0.28305 -1.75274 
-1.79226 0.23298 -1.90058 -1.78979 -0.92068 -2.45058 -1.78979 -0.92068 -0.57847 
-1.78979 -0.39632 -2.45058 -1.7893 0.19891 -1.97281 -1.78902 -0.71129 -2.48535 
-1.78902 -0.71129 -0.54369 -1.78902 -0.60571 -2.48535 -1.78902 -0.60571 -0.54369 
-1.78841 -1.4149 -0.90343 -1.78841 0.0979 -2.12562 -1.78465 0.15874 -2.04315 
-1.77789 -0.76445 -2.48363 -1.77789 -0.76445 -0.54542 -1.77789 -0.55255 -2.48363 
-1.77789 -0.55255 -0.54542 -1.77723 -1.18809 -0.69586 -1.77723 -0.12891 -2.33319 
-1.77608 -0.97096 -2.4384 -1.77608 -0.97096 -0.59064 -1.77608 -0.34604 -2.4384 
-1.77301 -1.07466 -2.39733 -1.77301 -1.07466 -0.63172 -1.77301 -0.24234 -2.39733 
-1.77204 -1.28676 -0.76737 -1.77204 -0.03024 -2.26168 -1.76622 0.31897 -1.51452 
-1.76609 -0.81757 -2.47899 -1.76609 -0.81757 -0.55006 -1.76609 -0.49943 -2.47899 
-1.76609 -0.49943 -0.55006 -1.76571 0.31662 -1.58385 -1.76355 0.30981 -1.65214 
-1.7618 -1.37918 -0.85278 -1.7618 0.06219 -2.17626 -1.76082 0.25377 -1.86872 
-1.7604 0.29844 -1.71979 -1.75921 0.28099 -1.78969 -1.7588 0.22285 -1.94084 
-1.75477 0.18525 -2.01276 -1.75395 -0.87 -2.47147 -1.75395 -0.87 -0.55758 
-1.75395 -0.44699 -2.47147 -1.75395 -0.44699 -0.55758 -1.75023 -1.45931 -0.94827 
-1.75023 -0.6585 -2.49531 -1.75023 -0.6585 -0.53374 -1.75023 0.14231 -2.08078 
-1.74206 -1.24467 -0.72619 -1.74206 -0.07233 -2.30286 -1.74072 -0.92095 -2.46145 
-1.74072 -0.92095 -0.56759 -1.74072 -0.39604 -2.46145 -1.74072 -0.39604 -0.56759 
-1.73967 -1.1356 -2.37378 -1.73967 -1.1356 -0.65527 -1.73967 -0.1814 -2.37378 
-1.7396 -0.71172 -2.49592 -1.7396 -0.71172 -0.53313 -1.7396 -0.60528 -2.49592 
-1.7396 -0.60528 -0.53313 -1.73898 -1.0265 -2.42599 -1.73898 -1.0265 -0.60305 
-1.73898 -0.2905 -2.42599 -1.73426 -1.34019 -0.80515 -1.73426 0.0232 -2.2239 
-1.73029 0.32543 -1.54923 -1.73029 0.32543 -1.47982 -1.72962 0.32068 -1.61829 
-1.72842 -0.76479 -2.49364 -1.72842 -0.76479 -0.5354 -1.72842 -0.55221 -2.49364 
-1.72842 -0.55221 -0.5354 -1.72744 0.24408 -1.90907 -1.72695 0.31153 -1.68634 
-1.72653 0.27438 -1.83132 -1.72628 0.29653 -1.75669 -1.72438 0.20963 -1.98112 
-1.72419 -1.42568 -0.89577 -1.72419 0.10868 -2.13328 -1.72045 -1.48631 -0.97843 
-1.72045 0.16932 -2.05062 -1.71673 -0.81754 -2.48848 -1.71673 -0.81754 -0.54057 
-1.71673 -0.49946 -2.48848 -1.71673 -0.49946 -0.54057 -1.70589 -1.2981 -0.76075 
-1.70589 -0.0189 -2.2683 -1.70472 -1.19434 -2.34549 -1.70472 -1.19434 -0.68356 
-1.70472 -0.12266 -2.34549 -1.70457 -0.86982 -2.48045 -1.70457 -0.86982 -0.5486 
-1.70457 -0.44717 -2.48045 -1.70457 -0.44717 -0.5486 -1.70371 -0.97648 -2.45091 
-1.70371 -0.97648 -0.57814 -1.70371 -0.34051 -2.45091 -1.70187 -0.6585 -2.5037 
-1.70187 -0.6585 -0.52535 -1.70104 -1.08034 -2.40938 -1.70104 -1.08034 -0.61967 
-1.70104 -0.23666 -2.40938 -1.69688 -1.38839 -0.84582 -1.69688 0.07139 -2.18323 
-1.69442 0.33175 -1.51452 -1.69409 0.32939 -1.58366 -1.69409 0.32939 -1.44538 
-1.69357 0.23182 -1.94831 -1.69312 0.26508 -1.87225 -1.69309 0.32229 -1.65247 
-1.69276 0.30981 -1.72293 -1.69172 0.29219 -1.79297 -1.69108 -0.71176 -2.50381 
-1.69108 -0.71176 -0.52524 -1.69108 -0.60524 -2.50381 -1.69108 -0.60524 -0.52524 
-1.69005 -1.51135 -1.01009 -1.69005 0.19435 -2.01895 -1.68567 -1.46801 -0.94211 
-1.68567 0.15101 -2.08693 -1.67961 -0.76506 -2.50101 -1.67961 -0.76506 -0.52804 
-1.67961 -0.55194 -2.50101 -1.67961 -0.55194 -0.52804 -1.66897 -1.24957 -2.31307 
-1.66897 -1.24957 -0.71598 -1.66897 -0.06742 -2.31307 -1.66892 -1.34811 -0.79934 
-1.66892 0.03111 -2.22971 -1.66781 -0.92566 -2.47157 -1.66781 -0.92566 -0.55748 
-1.66781 -0.39133 -2.47157 -1.66781 -0.39133 -0.55748 -1.66777 -0.81779 -2.49531 
-1.66777 -0.81779 -0.53374 -1.66777 -0.49921 -2.49531 -1.66777 -0.49921 -0.53374 
-1.66652 -1.14031 -2.38369 -1.66652 -1.14031 -0.64536 -1.66652 -0.17668 -2.38369 
-1.66603 -1.03112 -2.43586 -1.66603 -1.03112 -0.59319 -1.66603 -0.28587 -2.43586 
-1.65956 0.33543 -1.54922 -1.65956 0.33543 -1.47983 -1.65932 0.25327 -1.91179 
-1.65931 0.21704 -1.98631 -1.6589 0.32068 -1.689 -1.65889 0.33068 -1.61828 
-1.65889 0.33068 -1.41077 -1.65874 -1.433 -0.8905 -1.65874 0.11601 -2.13855 
-1.65839 0.28346 -1.83399 -1.65821 0.30558 -1.75933 -1.65533 -1.49345 -0.97341 
-1.65533 0.17646 -2.05564 -1.65316 -0.6585 -2.50971 -1.65316 -0.6585 -0.51934 
-1.64196 -0.71186 -2.50932 -1.64196 -0.71186 -0.51973 -1.64196 -0.60513 -2.50932 
-1.64196 -0.60513 -0.51973 -1.63139 -1.19766 -2.35327 -1.63139 -1.19766 -0.67578 
-1.63139 -0.11933 -2.35327 -1.63133 -1.39442 -0.84176 -1.63133 0.07743 -2.18729 
-1.63073 -1.30364 -0.75421 -1.63073 -0.01335 -2.27484 -1.63054 -0.98028 -2.45833 
-1.63054 -0.98028 -0.57072 -1.63054 -0.33671 -2.45833 -1.63054 -0.33671 -0.57072 
-1.6305 -0.76507 -2.50597 -1.6305 -0.76507 -0.52308 -1.6305 -0.55192 -2.50597 
-1.6305 -0.55192 -0.52308 -1.63006 -0.87162 -2.48867 -1.63006 -0.87162 -0.54038 
-1.63006 -0.44537 -2.48867 -1.63006 -0.44537 -0.54038 -1.62828 -1.08376 -2.41664 
-1.62828 -1.08376 -0.61241 -1.62828 -0.23324 -2.41664 -1.62477 0.27202 -1.87409 
-1.62475 -1.51677 -1.00607 -1.62475 0.19978 -2.02297 -1.62461 0.33909 -1.51452 
-1.62452 0.23831 -1.95147 -1.62446 0.31662 -1.7251 -1.62445 0.33669 -1.58383 
-1.62445 0.33669 -1.44522 -1.62428 0.32939 -1.65347 -1.62428 0.32939 -1.37558 
-1.62359 0.29893 -1.79495 -1.62054 -1.47325 -0.93841 -1.62054 0.15625 -2.09064 
-1.60421 -0.6585 -2.51332 -1.60421 -0.6585 -0.51573 -1.59337 -1.25331 -2.31748 
-1.59337 -1.25331 -0.71157 -1.59337 -0.06369 -2.31748 -1.59337 -1.14267 -2.38866 
-1.59337 -1.14267 -0.64038 -1.59337 -0.17433 -2.38866 -1.59334 -1.35185 -0.79494 
-1.59334 0.03485 -2.23411 -1.59334 -1.43679 -0.88779 -1.59334 0.1198 -2.14126 
-1.59293 -0.92687 -2.4771 -1.59293 -0.92687 -0.55195 -1.59293 -0.39012 -2.4771 
-1.59293 -0.39012 -0.55195 -1.59292 -1.03344 -2.4408 -1.59292 -1.03344 -0.58825 
-1.59292 -0.28355 -2.4408 -1.59292 -0.28355 -0.58825 -1.5929 -0.819 -2.50084 
-1.5929 -0.819 -0.52821 -1.5929 -0.498 -2.50084 -1.5929 -0.498 -0.52821 
-1.5929 -0.7119 -2.51238 -1.5929 -0.7119 -0.51667 -1.5929 -0.6051 -2.51238 
-1.5929 -0.6051 -0.51667 -1.59001 -1.57462 -1.11514 -1.59001 0.25762 -1.91391 
-1.59 0.28801 -1.83532 -1.58999 -1.53838 -1.04062 -1.58999 0.22139 -1.98843 
-1.58999 -1.49707 -0.97085 -1.58999 0.18008 -2.05819 -1.58984 0.32543 -1.68967 
-1.58984 0.32543 -1.33938 -1.58984 0.31012 -1.76066 -1.58984 0.31012 -1.26839 
-1.58984 0.33543 -1.61895 -1.58984 0.33543 -1.4101 -1.58984 0.3403 -1.54922 
-1.58984 0.3403 -1.47983 -1.55514 -1.59128 -1.15408 -1.55514 -1.55747 -1.07652 
-1.55514 -1.51886 -1.00484 -1.55514 -1.47499 -0.93717 -1.55514 -1.39657 -0.8398 
-1.55514 -1.30549 -2.27702 -1.55514 -1.30549 -0.75203 -1.55514 -1.19924 -2.35572 
-1.55514 -1.19924 -0.67333 -1.55514 -1.0849 -2.41906 -1.55514 -1.0849 -0.60999 
-1.55514 -0.9812 -2.46102 -1.55514 -0.9812 -0.56802 -1.55514 -0.87222 -2.49142 
-1.55514 -0.87222 -0.53763 -1.55514 -0.76538 -2.5088 -1.55514 -0.76538 -0.52025 
-1.55514 -0.6585 -2.51452 -1.55514 -0.6585 -0.51452 -1.55514 -0.55162 -2.5088 
-1.55514 -0.55162 -0.52025 -1.55514 -0.44477 -2.49142 -1.55514 -0.44477 -0.53763 
-1.55514 -0.33579 -2.46102 -1.55514 -0.33579 -0.56802 -1.55514 -0.2321 -2.41906 
-1.55514 -0.2321 -0.60999 -1.55514 -0.11776 -2.35572 -1.55514 -0.0115 -2.27702 
-1.55514 0.07957 -2.18925 -1.55514 0.158 -2.09187 -1.55514 0.20186 -2.02421 
-1.55514 0.24048 -1.95252 -1.55514 0.27428 -1.87496 -1.55514 0.30118 -1.79561 
-1.55514 0.30118 -1.23344 -1.55514 0.31897 -1.7256 -1.55514 0.31897 -1.30344 
-1.55514 0.33175 -1.65381 -1.55514 0.33175 -1.37524 -1.55514 0.33909 -1.584 
-1.55514 0.33909 -1.44505 -1.55514 0.3415 -1.51452 -1.52044 0.3403 -1.54922 
-1.52044 0.3403 -1.47983 -1.52044 0.33543 -1.61895 -1.52044 0.33543 -1.4101 
-1.52043 0.31012 -1.76066 -1.52043 0.31012 -1.26839 -1.52043 0.32543 -1.68967 
-1.52043 0.32543 -1.33938 -1.52028 -1.49707 -0.97085 -1.52028 0.18008 -2.05819 
-1.52028 -1.53838 -1.04062 -1.52028 0.22139 -1.98843 -1.52027 -1.605 -1.19372 
-1.52027 0.28801 -1.83532 -1.52027 0.28801 -1.19372 -1.52027 -1.57462 -1.11514 
-1.52027 0.25762 -1.91391 -1.52027 0.25762 -1.11514 -1.51738 -0.7119 -2.51238 
-1.51738 -0.7119 -0.51667 -1.51738 -0.6051 -2.51238 -1.51738 -0.6051 -0.51667 
-1.51738 -0.819 -2.50084 -1.51738 -0.819 -0.52821 -1.51738 -0.498 -2.50084 
-1.51738 -0.498 -0.52821 -1.51735 -1.03344 -2.4408 -1.51735 -1.03344 -0.58825 
-1.51735 -0.28355 -2.4408 -1.51735 -0.28355 -0.58825 -1.51735 -0.92687 -2.4771 
-1.51735 -0.92687 -0.55195 -1.51735 -0.39012 -2.4771 -1.51735 -0.39012 -0.55195 
-1.51694 -1.43679 -0.88779 -1.51694 0.1198 -2.14126 -1.51694 -1.35185 -2.23411 
-1.51694 -1.35185 -0.79494 -1.51694 0.03485 -2.23411 -1.5169 -1.14267 -2.38866 
-1.5169 -1.14267 -0.64038 -1.5169 -0.17433 -2.38866 -1.5169 -0.17433 -0.64038 
-1.5169 -1.25331 -2.31748 -1.5169 -1.25331 -0.71157 -1.5169 -0.06369 -2.31748 
-1.5169 -0.06369 -0.71157 -1.50607 -0.6585 -2.51332 -1.50607 -0.6585 -0.51573 
-1.48974 -1.47325 -0.93841 -1.48974 0.15625 -2.09064 -1.48669 -1.61593 -1.2341 
-1.48669 0.29893 -1.79495 -1.48669 0.29893 -1.2341 -1.486 0.32939 -1.65347 
-1.486 0.32939 -1.37558 -1.48583 0.33669 -1.58383 -1.48583 0.33669 -1.44522 
-1.48582 0.31662 -1.7251 -1.48582 0.31662 -1.30395 -1.48576 -1.55531 -1.07758 
-1.48576 0.23831 -1.95147 -1.48576 0.23831 -1.07758 -1.48566 0.33909 -1.51452 
-1.48553 -1.51677 -1.00607 -1.48553 0.19978 -2.02297 -1.48553 0.19978 -1.00607 
-1.48551 -1.58902 -1.15496 -1.48551 0.27202 -1.87409 -1.48551 0.27202 -1.15496 
-1.48199 -1.08376 -2.41664 -1.48199 -1.08376 -0.61241 -1.48199 -0.23324 -2.41664 
-1.48199 -0.23324 -0.61241 -1.48021 -0.87162 -2.48867 -1.48021 -0.87162 -0.54038 
-1.48021 -0.44537 -2.48867 -1.48021 -0.44537 -0.54038 -1.47978 -0.76507 -2.50597 
-1.47978 -0.76507 -0.52308 -1.47978 -0.55192 -2.50597 -1.47978 -0.55192 -0.52308 
-1.47974 -0.98028 -2.45833 -1.47974 -0.98028 -0.57072 -1.47974 -0.33671 -2.45833 
-1.47974 -0.33671 -0.57072 -1.47954 -1.30364 -2.27484 -1.47954 -1.30364 -0.75421 
-1.47954 -0.01335 -2.27484 -1.47954 -0.01335 -0.75421 -1.47895 -1.39442 -2.18729 
-1.47895 -1.39442 -0.84176 -1.47895 0.07743 -2.18729 -1.47895 0.07743 -0.84176 
-1.47889 -1.19766 -2.35327 -1.47889 -1.19766 -0.67578 -1.47889 -0.11933 -2.35327 
-1.47889 -0.11933 -0.67578 -1.46832 -0.71186 -2.50932 -1.46832 -0.71186 -0.51973 
-1.46832 -0.60513 -2.50932 -1.46832 -0.60513 -0.51973 -1.45712 -0.6585 -2.50971 
-1.45712 -0.6585 -0.51934 -1.45494 -1.49345 -0.97341 -1.45494 0.17646 -2.05564 
-1.45494 0.17646 -0.97341 -1.45206 -1.62257 -1.26971 -1.45206 0.30558 -1.75933 
-1.45206 0.30558 -1.26971 -1.45189 -1.60045 -1.19506 -1.45189 0.28346 -1.83399 
-1.45189 0.28346 -1.19506 -1.45154 -1.433 -2.13855 -1.45154 -1.433 -0.8905 
-1.45154 0.11601 -2.13855 -1.45154 0.11601 -0.8905 -1.45138 0.33068 -1.61828 
-1.45138 0.33068 -1.41077 -1.45137 -1.63768 -1.34004 -1.45137 0.32068 -1.689 
-1.45137 0.32068 -1.34004 -1.45097 -1.53404 -1.04274 -1.45097 0.21704 -1.98631 
-1.45097 0.21704 -1.04274 -1.45096 -1.57027 -1.11726 -1.45096 0.25327 -1.91179 
-1.45096 0.25327 -1.11726 -1.45072 0.33543 -1.54922 -1.45072 0.33543 -1.47983 
-1.44425 -1.03112 -2.43586 -1.44425 -1.03112 -0.59319 -1.44425 -0.28587 -2.43586 
-1.44425 -0.28587 -0.59319 -1.44376 -1.14031 -2.38369 -1.44376 -1.14031 -0.64536 
-1.44376 -0.17668 -2.38369 -1.44376 -0.17668 -0.64536 -1.4425 -0.81779 -2.49531 
-1.4425 -0.81779 -0.53374 -1.4425 -0.49921 -2.49531 -1.4425 -0.49921 -0.53374 
-1.44247 -0.92566 -2.47157 -1.44247 -0.92566 -0.55748 -1.44247 -0.39133 -2.47157 
-1.44247 -0.39133 -0.55748 -1.44136 -1.34811 -2.22971 -1.44136 -1.34811 -0.79934 
-1.44136 0.03111 -2.22971 -1.44136 0.03111 -0.79934 -1.44131 -1.24957 -2.31307 
-1.44131 -1.24957 -0.71598 -1.44131 -0.06742 -2.31307 -1.44131 -0.06742 -0.71598 
-1.43067 -0.76506 -2.50101 -1.43067 -0.76506 -0.52804 -1.43067 -0.55194 -2.50101 
-1.43067 -0.55194 -0.52804 -1.42461 -1.46801 -2.08693 -1.42461 -1.46801 -0.94211 
-1.42461 0.15101 -2.08693 -1.42461 0.15101 -0.94211 -1.42023 -1.51135 -2.01895 
-1.42023 -1.51135 -1.01009 -1.42023 0.19435 -2.01895 -1.42023 0.19435 -1.01009 
-1.4192 -0.71176 -2.50381 -1.4192 -0.71176 -0.52524 -1.4192 -0.60524 -2.50381 
-1.4192 -0.60524 -0.52524 -1.41856 -1.60919 -1.23607 -1.41856 0.29219 -1.79297 
-1.41856 0.29219 -1.23607 -1.41752 -1.62681 -1.30612 -1.41752 0.30981 -1.72293 
-1.41752 0.30981 -1.30612 -1.41719 -1.63928 -1.37657 -1.41719 0.32229 -1.65247 
-1.41719 0.32229 -1.37657 -1.41716 -1.58207 -1.1568 -1.41716 0.26508 -1.87225 
-1.41716 0.26508 -1.1568 -1.41671 -1.54882 -1.08074 -1.41671 0.23182 -1.94831 
-1.41671 0.23182 -1.08074 -1.41619 -1.64638 -1.44538 -1.41619 0.32939 -1.58366 
-1.41619 0.32939 -1.44538 -1.41586 0.33175 -1.51452 -1.4134 -1.38839 -2.18323 
-1.4134 -1.38839 -0.84582 -1.4134 0.07139 -2.18323 -1.4134 0.07139 -0.84582 
-1.40924 -1.08034 -2.40938 -1.40924 -1.08034 -0.61967 -1.40924 -0.23666 -2.40938 
-1.40924 -0.23666 -0.61967 -1.40841 -0.6585 -2.5037 -1.40841 -0.6585 -0.52535 
-1.40657 -0.97648 -2.45091 -1.40657 -0.97648 -0.57814 -1.40657 -0.34051 -2.45091 
-1.40657 -0.34051 -0.57814 -1.40571 -0.86982 -2.48045 -1.40571 -0.86982 -0.5486 
-1.40571 -0.44717 -2.48045 -1.40571 -0.44717 -0.5486 -1.40556 -1.19434 -2.34549 
-1.40556 -1.19434 -0.68356 -1.40556 -0.12266 -2.34549 -1.40556 -0.12266 -0.68356 
-1.40438 -1.2981 -2.2683 -1.40438 -1.2981 -0.76075 -1.40438 -0.0189 -2.2683 
-1.40438 -0.0189 -0.76075 -1.39355 -0.81754 -2.48848 -1.39355 -0.81754 -0.54057 
-1.39355 -0.49946 -2.48848 -1.39355 -0.49946 -0.54057 -1.38982 -1.48631 -2.05062 
-1.38982 -1.48631 -0.97843 -1.38982 0.16932 -2.05062 -1.38982 0.16932 -0.97843 
-1.38608 -1.42568 -2.13328 -1.38608 -1.42568 -0.89577 -1.38608 0.10868 -2.13328 
-1.38608 0.10868 -0.89577 -1.3859 -1.52662 -1.98112 -1.3859 -1.52662 -1.04793 
-1.3859 0.20963 -1.98112 -1.3859 0.20963 -1.04793 -1.384 -1.61352 -1.27236 
-1.384 0.29653 -1.75669 -1.384 0.29653 -1.27236 -1.38375 -1.59138 -1.83132 
-1.38375 -1.59138 -1.19772 -1.38375 0.27438 -1.83132 -1.38375 0.27438 -1.19772 
-1.38333 -1.62853 -1.34271 -1.38333 0.31153 -1.68634 -1.38333 0.31153 -1.34271 
-1.38284 -1.56107 -1.90907 -1.38284 -1.56107 -1.11997 -1.38284 0.24408 -1.90907 
-1.38284 0.24408 -1.11997 -1.38186 -0.76479 -2.49364 -1.38186 -0.76479 -0.5354 
-1.38186 -0.55221 -2.49364 -1.38186 -0.55221 -0.5354 -1.38066 -1.63768 -1.61829 
-1.38066 -1.63768 -1.41076 -1.38066 0.32068 -1.61829 -1.38066 0.32068 -1.41076 
-1.37999 -1.64243 -1.54923 -1.37999 -1.64243 -1.47982 -1.37999 0.32543 -1.54923 
-1.37999 0.32543 -1.47982 -1.37602 -1.34019 -2.2239 -1.37602 -1.34019 -0.80515 
-1.37602 0.0232 -2.2239 -1.37602 0.0232 -0.80515 -1.37129 -1.0265 -2.42599 
-1.37129 -1.0265 -0.60305 -1.37129 -0.2905 -2.42599 -1.37129 -0.2905 -0.60305 
-1.37068 -0.71172 -2.49592 -1.37068 -0.71172 -0.53313 -1.37068 -0.60528 -2.49592 
-1.37068 -0.60528 -0.53313 -1.37061 -1.1356 -2.37378 -1.37061 -1.1356 -0.65527 
-1.37061 -0.1814 -2.37378 -1.37061 -0.1814 -0.65527 -1.36956 -0.92095 -2.46145 
-1.36956 -0.92095 -0.56759 -1.36956 -0.39604 -2.46145 -1.36956 -0.39604 -0.56759 
-1.36821 -1.24467 -2.30286 -1.36821 -1.24467 -0.72619 -1.36821 -0.07233 -2.30286 
-1.36821 -0.07233 -0.72619 -1.36005 -1.45931 -2.08078 -1.36005 -1.45931 -0.94827 
-1.36005 -0.6585 -2.49531 -1.36005 -0.6585 -0.53374 -1.36005 0.14231 -2.08078 
-1.36005 0.14231 -0.94827 -1.35633 -0.87 -2.47147 -1.35633 -0.87 -0.55758 
-1.35633 -0.44699 -2.47147 -1.35633 -0.44699 -0.55758 -1.35551 -1.50224 -2.01276 
-1.35551 -1.50224 -1.01629 -1.35551 0.18525 -2.01276 -1.35551 0.18525 -1.01629 
-1.35148 -1.53985 -1.94084 -1.35148 -1.53985 -1.08821 -1.35148 0.22285 -1.94084 
-1.35148 0.22285 -1.08821 -1.35107 -1.59799 -1.78969 -1.35107 -1.59799 -1.23935 
-1.35107 0.28099 -1.78969 -1.35107 0.28099 -1.23935 -1.34988 -1.61544 -1.71979 
-1.34988 -1.61544 -1.30926 -1.34988 0.29844 -1.71979 -1.34988 0.29844 -1.30926 
-1.34946 -1.57077 -1.86872 -1.34946 -1.57077 -1.16033 -1.34946 0.25377 -1.86872 
-1.34946 0.25377 -1.16033 -1.34847 -1.37918 -2.17626 -1.34847 -1.37918 -0.85278 
-1.34847 0.06219 -2.17626 -1.34847 0.06219 -0.85278 -1.34673 -1.62681 -1.65214 
-1.34673 -1.62681 -1.37691 -1.34673 0.30981 -1.65214 -1.34673 0.30981 -1.37691 
-1.34457 -1.63362 -1.58385 -1.34457 -1.63362 -1.4452 -1.34457 0.31662 -1.58385 
-1.34457 0.31662 -1.4452 -1.34419 -0.81757 -2.47899 -1.34419 -0.81757 -0.55006 
-1.34419 -0.49943 -2.47899 -1.34419 -0.49943 -0.55006 -1.34406 -1.63597 -1.51452 
-1.34406 0.31897 -1.51452 -1.33824 -1.28676 -2.26168 -1.33824 -1.28676 -0.76737 
-1.33824 -0.03024 -2.26168 -1.33824 -0.03024 -0.76737 -1.33727 -1.07466 -2.39733 
-1.33727 -1.07466 -0.63172 -1.33727 -0.24234 -2.39733 -1.33727 -0.24234 -0.63172 
-1.3342 -0.97096 -2.4384 -1.3342 -0.97096 -0.59064 -1.3342 -0.34604 -2.4384 
-1.3342 -0.34604 -0.59064 -1.33305 -1.18809 -2.33319 -1.33305 -1.18809 -0.69586 
-1.33305 -0.12891 -2.33319 -1.33305 -0.12891 -0.69586 -1.33239 -0.76445 -2.48363 
-1.33239 -0.76445 -0.54542 -1.33239 -0.55255 -2.48363 -1.33239 -0.55255 -0.54542 
-1.32563 -1.47574 -2.04315 -1.32563 -1.47574 -0.9859 -1.32563 0.15874 -2.04315 
-1.32563 0.15874 -0.9859 -1.32187 -1.4149 -2.12562 -1.32187 -1.4149 -0.90343 
-1.32187 0.0979 -2.12562 -1.32187 0.0979 -0.90343 -1.32126 -0.71129 -2.48535 
-1.32126 -0.71129 -0.54369 -1.32126 -0.60571 -2.48535 -1.32126 -0.60571 -0.54369 
-1.32098 -1.5159 -1.97281 -1.32098 -1.5159 -1.05624 -1.32098 0.19891 -1.97281 
-1.32098 0.19891 -1.05624 -1.32049 -0.92068 -2.45058 -1.32049 -0.92068 -0.57847 
-1.32049 -0.39632 -2.45058 -1.32049 -0.39632 -0.57847 -1.31802 -1.54998 -1.90058 
-1.31802 -1.54998 -1.12847 -1.31802 0.23298 -1.90058 -1.31802 0.23298 -1.12847 
-1.31692 -1.60004 -1.75274 -1.31692 -1.60004 -1.27631 -1.31692 0.28305 -1.75274 
-1.31692 0.28305 -1.27631 -1.31666 -1.57788 -1.82737 -1.31666 -1.57788 -1.20168 
-1.31666 0.26088 -1.82737 -1.31666 0.26088 -1.20168 -1.31298 -1.61352 -1.68566 
-1.31298 -1.61352 -1.34339 -1.31298 0.29653 -1.68566 -1.31298 0.29653 -1.34339 
-1.31216 -0.6585 -2.48456 -1.31216 -0.6585 -0.54449 -1.31033 -1.62257 -1.6176 
-1.31033 -1.62257 -1.41145 -1.31033 0.30558 -1.6176 -1.31033 0.30558 -1.41145 
-1.31008 -1.32777 -2.21596 -1.31008 -1.32777 -0.81309 -1.31008 0.01078 -2.21596 
-1.31008 0.01078 -0.81309 -1.309 -1.62711 -1.54923 -1.309 -1.62711 -1.47982 
-1.309 0.31012 -1.54923 -1.309 0.31012 -1.47982 -1.30745 -0.86965 -2.46008 
-1.30745 -0.86965 -0.56897 -1.30745 -0.44735 -2.46008 -1.30745 -0.44735 -0.56897 
-1.30251 -1.23157 -2.29412 -1.30251 -1.23157 -0.73493 -1.30251 -0.08543 -2.29412 
-1.30251 -0.08543 -0.73493 -1.29978 -1.01963 -2.4114 -1.29978 -1.01963 -0.61765 
-1.29978 -0.29737 -2.4114 -1.29978 -0.29737 -0.61765 -1.29907 -1.12868 -2.35913 
-1.29907 -1.12868 -0.66992 -1.29907 -0.18832 -2.35913 -1.29907 -0.18832 -0.66992 
-1.29632 -1.44717 -2.0722 -1.29632 -1.44717 -0.95685 -1.29632 0.13018 -2.0722 
-1.29632 0.13018 -0.95685 -1.29508 -0.81698 -2.46702 -1.29508 -0.81698 -0.56202 
-1.29508 -0.50001 -2.46702 -1.29508 -0.50001 -0.56202 -1.29086 -1.48964 -2.00376 
-1.29086 -1.48964 -1.02528 -1.29086 0.17265 -2.00376 -1.29086 0.17265 -1.02528 
-1.28715 -1.52701 -1.9315 -1.28715 -1.52701 -1.09755 -1.28715 0.21002 -1.9315 
-1.28715 0.21002 -1.09755 -1.28539 -0.97028 -2.42558 -1.28539 -0.97028 -0.60346 
-1.28539 -0.34672 -2.42558 -1.28539 -0.34672 -0.60346 -1.28504 -1.55758 -1.85905 
-1.28504 -1.55758 -1.17 -1.28504 0.24058 -1.85905 -1.28504 0.24058 -1.17 
-1.28454 -1.58238 -1.78512 -1.28454 -1.58238 -1.24393 -1.28454 0.26538 -1.78512 
-1.28454 0.26538 -1.24393 -1.28349 -0.76385 -2.47114 -1.28349 -0.76385 -0.55791 
-1.28349 -0.55315 -2.47114 -1.28349 -0.55315 -0.55791 -1.28252 -1.36586 -2.16669 
-1.28252 -1.36586 -0.86236 -1.28252 0.04886 -2.16669 -1.28252 0.04886 -0.86236 
-1.27997 -1.59799 -1.71859 -1.27997 -1.59799 -1.31046 -1.27997 0.28099 -1.71859 
-1.27997 0.28099 -1.31046 -1.27669 -1.60919 -1.6511 -1.27669 -1.60919 -1.37795 
-1.27669 0.29219 -1.6511 -1.27669 0.29219 -1.37795 -1.27471 -1.61593 -1.58297 
-1.27471 -1.61593 -1.44607 -1.27471 0.29893 -1.58297 -1.27471 0.29893 -1.44607 
-1.27405 -1.61818 -1.51452 -1.27405 0.30118 -1.51452 -1.27377 -0.71125 -2.47267 
-1.27377 -0.71125 -0.55638 -1.27377 -0.60575 -2.47267 -1.27377 -0.60575 -0.55638 
-1.27307 -1.27255 -2.25166 -1.27307 -1.27255 -0.77738 -1.27307 -0.04444 -2.25166 
-1.27307 -0.04444 -0.77738 -1.27176 -0.91979 -2.43725 -1.27176 -0.91979 -0.5918 
-1.27176 -0.39721 -2.43725 -1.27176 -0.39721 -0.5918 -1.2677 -1.17301 -2.3224 
-1.2677 -1.17301 -0.70665 -1.2677 -0.14399 -2.3224 -1.2677 -0.14399 -0.70665 
-1.26646 -1.06675 -2.38055 -1.26646 -1.06675 -0.6485 -1.26646 -0.25025 -2.38055 
-1.26646 -0.25025 -0.6485 -1.26485 -0.6585 -2.47146 -1.26485 -0.6585 -0.55758 
-1.26142 -1.46145 -2.03317 -1.26142 -1.46145 -0.99588 -1.26142 0.14446 -2.03317 
-1.26142 0.14446 -0.99588 -1.2592 -0.86876 -2.4463 -1.2592 -0.86876 -0.58275 
-1.2592 -0.44824 -2.4463 -1.2592 -0.44824 -0.58275 -1.25688 -1.50126 -1.96262 
-1.25688 -1.50126 -1.06643 -1.25688 0.18427 -1.96262 -1.25688 0.18427 -1.06643 
-1.25623 -1.4003 -2.11484 -1.25623 -1.4003 -0.91421 -1.25623 0.08331 -2.11484 
-1.25623 0.08331 -0.91421 -1.25405 -1.53497 -1.89021 -1.25405 -1.53497 -1.13884 
-1.25405 0.21797 -1.89021 -1.25405 0.21797 -1.13884 -1.25281 -1.56249 -1.81685 
-1.25281 -1.56249 -1.2122 -1.25281 0.24549 -1.81685 -1.25281 0.24549 -1.2122 
-1.25144 -1.01829 -2.39675 -1.25144 -1.01829 -0.6323 -1.25144 -0.29871 -2.39675 
-1.25144 -0.29871 -0.6323 -1.24691 -0.81594 -2.45272 -1.24691 -0.81594 -0.57633 
-1.24691 -0.50106 -2.45272 -1.24691 -0.50106 -0.57633 -1.24473 -1.31242 -2.20447 
-1.24473 -1.31242 -0.82457 -1.24473 -0.00458 -2.20447 -1.24473 -0.00458 -0.82457 
-1.2423 -1.57788 -1.753 -1.2423 -1.57788 -1.27605 -1.2423 0.26088 -1.753 
-1.2423 0.26088 -1.27605 -1.23834 -1.59138 -1.68591 -1.23834 -1.59138 -1.34314 
-1.23834 0.27438 -1.68591 -1.23834 0.27438 -1.34314 -1.23751 -1.21556 -2.28185 
-1.23751 -1.21556 -0.7472 -1.23751 -0.10143 -2.28185 -1.23751 -0.10143 -0.7472 
-1.23728 -0.9688 -2.41044 -1.23728 -0.9688 -0.6186 -1.23728 -0.34819 -2.41044 
-1.23728 -0.34819 -0.6186 -1.23636 -0.76381 -2.45648 -1.23636 -0.76381 -0.57256 
-1.23636 -0.55319 -2.45648 -1.23636 -0.55319 -0.57256 -1.23567 -1.60045 -1.61778 
-1.23567 -1.60045 -1.41127 -1.23567 0.28346 -1.61778 -1.23567 0.28346 -1.41127 
-1.23438 -1.11212 -2.34599 -1.23438 -1.11212 -0.68305 -1.23438 -0.20488 -2.34599 
-1.23438 -0.20488 -0.68305 -1.23434 -1.605 -1.54939 -1.23434 -1.605 -1.47966 
-1.23434 0.28801 -1.54939 -1.23434 0.28801 -1.47966 -1.2337 -1.43166 -2.06123 
-1.2337 -1.43166 -0.96781 -1.2337 0.11467 -2.06123 -1.2337 0.11467 -0.96781 
-1.22738 -1.47337 -1.9926 -1.22738 -1.47337 -1.03645 -1.22738 0.15637 -1.9926 
-1.22738 0.15637 -1.03645 -1.2267 -0.71112 -2.45758 -1.2267 -0.71112 -0.57146 
-1.2267 -0.60587 -2.45758 -1.2267 -0.60587 -0.57146 -1.22402 -0.91844 -2.4216 
-1.22402 -0.91844 -0.60745 -1.22402 -0.39855 -2.4216 -1.22402 -0.39855 -0.60745 
-1.22399 -1.51036 -1.92033 -1.22399 -1.51036 -1.10872 -1.22399 0.19336 -1.92033 
-1.22399 0.19336 -1.10872 -1.22181 -1.54042 -1.84785 -1.22181 -1.54042 -1.1812 
-1.22181 0.22342 -1.84785 -1.22181 0.22342 -1.1812 -1.21825 -0.6585 -2.45607 
-1.21825 -0.6585 -0.57298 -1.21782 -1.34927 -2.1541 -1.21782 -1.34927 -0.87495 
-1.21782 0.03227 -2.1541 -1.21782 0.03227 -0.87495 -1.21659 -1.06758 -2.36189 
-1.21659 -1.06758 -0.66715 -1.21659 -0.24942 -2.36189 -1.21659 -0.24942 -0.66715 
-1.21169 -0.86734 -2.43018 -1.21169 -0.86734 -0.59887 -1.21169 -0.44965 -2.43018 
-1.21169 -0.44965 -0.59887 -1.21061 -1.55758 -1.78462 -1.21061 -1.55758 -1.24442 
-1.21061 0.24058 -1.78462 -1.21061 0.24058 -1.24442 -1.2092 -1.25556 -2.23829 
-1.2092 -1.25556 -0.79075 -1.2092 -0.06144 -2.23829 -1.2092 -0.06144 -0.79075 
-1.20367 -1.15555 -2.30788 -1.20367 -1.15555 -0.72117 -1.20367 -0.16145 -2.30788 
-1.20367 -0.16145 -0.72117 -1.20161 -1.0189 -2.37773 -1.20161 -1.0189 -0.65131 
-1.20161 -0.2981 -2.37773 -1.20161 -0.2981 -0.65131 -1.20094 -1.57077 -1.7202 
-1.20094 -1.57077 -1.30884 -1.20094 0.25377 -1.7202 -1.20094 0.25377 -1.30884 
-1.20035 -0.81565 -2.43617 -1.20035 -0.81565 -0.59288 -1.20035 -0.50134 -2.43617 
-1.20035 -0.50134 -0.59288 -1.19948 -1.44406 -2.02088 -1.19948 -1.44406 -1.00817 
-1.19948 0.12707 -2.02088 -1.19948 0.12707 -1.00817 -1.19741 -1.58207 -1.6525 
-1.19741 -1.58207 -1.37654 -1.19741 0.26508 -1.6525 -1.19741 0.26508 -1.37654 
-1.19557 -1.58902 -1.58415 -1.19557 -1.58902 -1.4449 -1.19557 0.27202 -1.58415 
-1.19557 0.27202 -1.4449 -1.1947 -1.59128 -1.51452 -1.1947 0.27428 -1.51452 
-1.19435 -1.38263 -2.10229 -1.19435 -1.38263 -0.92676 -1.19435 0.06563 -2.10229 
-1.19435 0.06563 -0.92676 -1.1943 -1.48288 -1.95063 -1.1943 -1.48288 -1.07842 
-1.1943 0.16589 -1.95063 -1.1943 0.16589 -1.07842 -1.19161 -1.51623 -1.87805 
-1.19161 -1.51623 -1.151 -1.19161 0.19923 -1.87805 -1.19161 0.19923 -1.151 
-1.19 -0.76352 -2.43954 -1.19 -0.76352 -0.58951 -1.19 -0.55348 -2.43954 
-1.19 -0.55348 -0.58951 -1.18734 -0.96895 -2.39108 -1.18734 -0.96895 -0.63797 
-1.18734 -0.34804 -2.39108 -1.18734 -0.34804 -0.63797 -1.1852 -1.11198 -2.32539 
-1.1852 -1.11198 -0.70366 -1.1852 -0.20502 -2.32539 -1.1852 -0.20502 -0.70366 
-1.1813 -1.29434 -2.18976 -1.1813 -1.29434 -0.83929 -1.1813 -0.02265 -2.18976 
-1.1813 -0.02265 -0.83929 -1.1807 -0.71108 -2.44028 -1.1807 -0.71108 -0.58877 
-1.1807 -0.60591 -2.44028 -1.1807 -0.60591 -0.58877 -1.17945 -1.53497 -1.81561 
-1.17945 -1.53497 -1.21343 -1.17945 0.21797 -1.81561 -1.17945 0.21797 -1.21343 
-1.17447 -1.19685 -2.26636 -1.17447 -1.19685 -0.76268 -1.17447 -0.12014 -2.26636 
-1.17447 -0.12014 -0.76268 -1.17416 -0.9184 -2.40183 -1.17416 -0.9184 -0.62722 
-1.17416 -0.39859 -2.40183 -1.17416 -0.39859 -0.62722 -1.17246 -1.41284 -2.04793 
-1.17246 -1.41284 -0.98112 -1.17246 -0.6585 -2.4384 -1.17246 -0.6585 -0.59064 
-1.17246 0.09585 -2.04793 -1.17246 0.09585 -0.98112 -1.16908 -1.54998 -1.75165 
-1.16908 -1.54998 -1.2774 -1.16908 0.23298 -1.75165 -1.16908 0.23298 -1.2774 
-1.16767 -1.06725 -2.34084 -1.16767 -1.06725 -0.68821 -1.16767 -0.24975 -2.34084 
-1.16767 -0.24975 -0.68821 -1.16613 -1.45415 -1.97886 -1.16613 -1.45415 -1.05019 
-1.16613 0.13716 -1.97886 -1.16613 0.13716 -1.05019 -1.16229 -1.48997 -1.90737 
-1.16229 -1.48997 -1.12168 -1.16229 0.17297 -1.90737 -1.16229 0.17297 -1.12168 
-1.16114 -0.86574 -2.40997 -1.16114 -0.86574 -0.61908 -1.16114 -0.45126 -2.40997 
-1.16114 -0.45126 -0.61908 -1.16059 -1.56107 -1.68682 -1.16059 -1.56107 -1.34223 
-1.16059 0.24408 -1.68682 -1.16059 0.24408 -1.34223 -1.15788 -1.57027 -1.61871 
-1.15788 -1.57027 -1.41034 -1.15788 0.25327 -1.61871 -1.15788 0.25327 -1.41034 
-1.15659 -1.32923 -2.14005 -1.15659 -1.32923 -0.889 -1.15659 0.01223 -2.14005 
-1.15659 0.01223 -0.889 -1.15576 -1.57462 -1.54939 -1.15576 -1.57462 -1.47966 
-1.15576 0.25762 -1.54939 -1.15576 0.25762 -1.47966 -1.15518 -1.15447 -2.28527 
-1.15518 -1.15447 -0.74378 -1.15518 -0.16253 -2.28527 -1.15518 -0.16253 -0.74378 
-1.15249 -1.01824 -2.35622 -1.15249 -1.01824 -0.67283 -1.15249 -0.29875 -2.35622 
-1.15249 -0.29875 -0.67283 -1.14993 -0.81388 -2.41544 -1.14993 -0.81388 -0.6136 
-1.14993 -0.50311 -2.41544 -1.14993 -0.50311 -0.6136 -1.14934 -1.51036 -1.84567 
-1.14934 -1.51036 -1.18338 -1.14934 0.19336 -1.84567 -1.14934 0.19336 -1.18338 
-1.14689 -1.23585 -2.22163 -1.14689 -1.23585 -0.80742 -1.14689 -0.08115 -2.22163 
-1.14689 -0.08115 -0.80742 -1.13959 -0.76132 -2.41826 -1.13959 -0.76132 -0.61079 
-1.13959 -0.55568 -2.41826 -1.13959 -0.55568 -0.61079 -1.13889 -1.42331 -2.00625 
-1.13889 -1.42331 -1.0228 -1.13889 0.10632 -2.00625 -1.13889 0.10632 -1.0228 
-1.13847 -0.96821 -2.3692 -1.13847 -0.96821 -0.65985 -1.13847 -0.34879 -2.3692 
-1.13847 -0.34879 -0.65985 -1.13817 -1.52701 -1.78251 -1.13817 -1.52701 -1.24653 
-1.13817 0.21002 -1.78251 -1.13817 0.21002 -1.24653 -1.13685 -1.11058 -2.30234 
-1.13685 -1.11058 -0.72671 -1.13685 -0.20642 -2.30234 -1.13685 -0.20642 -0.72671 
-1.13392 -1.46171 -1.93575 -1.13392 -1.46171 -1.0933 -1.13392 0.14471 -1.93575 
-1.13392 0.14471 -1.0933 -1.13358 -1.36155 -2.08723 -1.13358 -1.36155 -0.94181 
-1.13358 0.04456 -2.08723 -1.13358 0.04456 -0.94181 -1.13044 -0.70878 -2.41846 
-1.13044 -0.70878 -0.61059 -1.13044 -0.60822 -2.41846 -1.13044 -0.60822 -0.61059 
-1.12883 -1.53985 -1.71818 -1.12883 -1.53985 -1.31087 -1.12883 0.22285 -1.71818 
-1.12883 0.22285 -1.31087 -1.12758 -0.6585 -2.41851 -1.12758 -0.6585 -0.61053 
-1.12682 -1.19458 -2.24195 -1.12682 -1.19458 -0.78709 -1.12682 -0.12241 -2.24195 
-1.12682 -0.12241 -0.78709 -1.12447 -0.91625 -2.37944 -1.12447 -0.91625 -0.6496 
-1.12447 -0.40075 -2.37944 -1.12447 -0.40075 -0.6496 -1.12136 -1.54882 -1.65295 
-1.12136 -1.54882 -1.37609 -1.12136 0.23182 -1.65295 -1.12136 0.23182 -1.37609 
-1.12106 -1.27237 -2.17387 -1.12106 -1.27237 -0.85518 -1.12106 -0.04462 -2.17387 
-1.12106 -0.04462 -0.85518 -1.11985 -1.06576 -2.31743 -1.11985 -1.06576 -0.71162 
-1.11985 -0.25124 -2.31743 -1.11985 -0.25124 -0.71162 -1.11903 -1.48288 -1.87536 
-1.11903 -1.48288 -1.15369 -1.11903 0.16589 -1.87536 -1.11903 0.16589 -1.15369 
-1.11819 -1.55531 -1.58391 -1.11819 -1.55531 -1.44514 -1.11819 0.23831 -1.58391 
-1.11819 0.23831 -1.44514 -1.11714 -1.55747 -1.51452 -1.11714 0.24048 -1.51452 
-1.11285 -1.39079 -2.03233 -1.11285 -1.39079 -0.99671 -1.11285 0.0738 -2.03233 
-1.11285 0.0738 -0.99671 -1.11176 -0.86352 -2.3871 -1.11176 -0.86352 -0.64195 
-1.11176 -0.45348 -2.3871 -1.11176 -0.45348 -0.64195 -1.10783 -1.15197 -2.26045 
-1.10783 -1.15197 -0.7686 -1.10783 -0.16503 -2.26045 -1.10783 -0.16503 -0.7686 
-1.10704 -1.50126 -1.81278 -1.10704 -1.50126 -1.21627 -1.10704 0.18427 -1.81278 
-1.10704 0.18427 -1.21627 -1.10656 -1.43151 -1.96311 -1.10656 -1.43151 -1.06594 
-1.10656 0.11451 -1.96311 -1.10656 0.11451 -1.06594 -1.10478 -1.01652 -2.33244 
-1.10478 -1.01652 -0.6966 -1.10478 -0.30047 -2.33244 -1.10478 -0.30047 -0.6966 
-1.10043 -0.81139 -2.39195 -1.10043 -0.81139 -0.6371 -1.10043 -0.50561 -2.39195 
-1.10043 -0.50561 -0.6371 -1.09982 -1.23293 -2.19476 -1.09982 -1.23293 -0.83429 
-1.09982 -0.08407 -2.19476 -1.09982 -0.08407 -0.83429 -1.0971 -1.30627 -2.12329 
-1.0971 -1.30627 -0.90576 -1.0971 -0.01073 -2.12329 -1.0971 -0.01073 -0.90576 
-1.09685 -1.5159 -1.74868 -1.09685 -1.5159 -1.28037 -1.09685 0.19891 -1.74868 
-1.09685 0.19891 -1.28037 -1.09081 -1.45415 -1.90354 -1.09081 -1.45415 -1.12551 
-1.09081 0.13716 -1.90354 -1.09081 0.13716 -1.12551 -1.09041 -0.75882 -2.39428 
-1.09041 -0.75882 -0.63477 -1.09041 -0.55818 -2.39428 -1.09041 -0.55818 -0.63477 
-1.08996 -1.10811 -2.27706 -1.08996 -1.10811 -0.75199 -1.08996 -0.20889 -2.27706 
-1.08996 -0.20889 -0.75199 -1.0896 -0.96556 -2.34458 -1.0896 -0.96556 -0.68447 
-1.0896 -0.35144 -2.34458 -1.0896 -0.35144 -0.68447 -1.08854 -1.52662 -1.68377 
-1.08854 -1.52662 -1.34528 -1.08854 0.20963 -1.68377 -1.08854 0.20963 -1.34528 
-1.08649 -0.70872 -2.39648 -1.08649 -0.70872 -0.63257 -1.08649 -0.60828 -2.39648 
-1.08649 -0.60828 -0.63257 -1.08374 -0.6585 -2.39645 -1.08374 -0.6585 -0.6326 
-1.08335 -1.53404 -1.61869 -1.08335 -1.53404 -1.41036 -1.08335 0.21704 -1.61869 
-1.08335 0.21704 -1.41036 -1.08123 -1.53838 -1.54938 -1.08123 -1.53838 -1.47967 
-1.08123 0.22139 -1.54938 -1.08123 0.22139 -1.47967 -1.08028 -1.39945 -1.98939 
-1.08028 -1.39945 -1.03966 -1.08028 0.08245 -1.98939 -1.08028 0.08245 -1.03966 
-1.07991 -1.19132 -2.21471 -1.07991 -1.19132 -0.81434 -1.07991 -0.12568 -2.21471 
-1.07991 -0.12568 -0.81434 -1.07706 -1.47337 -1.84229 -1.07706 -1.47337 -1.18676 
-1.07706 0.15637 -1.84229 -1.07706 0.15637 -1.18676 -1.07578 -0.91337 -2.35432 
-1.07578 -0.91337 -0.67473 -1.07578 -0.40363 -2.35432 -1.07578 -0.40363 -0.67473 
-1.07509 -1.33739 -2.07009 -1.07509 -1.33739 -0.95895 -1.07509 0.02039 -2.07009 
-1.07509 0.02039 -0.95895 -1.07501 -1.26803 -2.14535 -1.07501 -1.26803 -0.8837 
-1.07501 -0.04896 -2.14535 -1.07501 -0.04896 -0.8837 -1.07326 -1.06311 -2.29175 
-1.07326 -1.06311 -0.7373 -1.07326 -0.25388 -2.29175 -1.07326 -0.25388 -0.7373 
-1.0659 -1.48964 -1.7788 -1.0659 -1.48964 -1.25024 -1.0659 0.17265 -1.7788 
-1.0659 0.17265 -1.25024 -1.06369 -0.86068 -2.36164 -1.06369 -0.86068 -0.66741 
-1.06369 -0.45631 -2.36164 -1.06369 -0.45631 -0.66741 -1.06341 -1.42331 -1.93078 
-1.06341 -1.42331 -1.09827 -1.06341 0.10632 -1.93078 -1.06341 0.10632 -1.09827 
-1.06093 -1.14813 -2.23287 -1.06093 -1.14813 -0.79618 -1.06093 -0.16887 -2.23287 
-1.06093 -0.16887 -0.79618 -1.05696 -1.01307 -2.30578 -1.05696 -1.01307 -0.72326 
-1.05696 -0.30392 -2.30578 -1.05696 -0.30392 -0.72326 -1.0569 -1.50224 -1.71415 
-1.0569 -1.50224 -1.31489 -1.0569 0.18525 -1.71415 -1.0569 0.18525 -1.31489 
-1.05514 -1.3656 -2.01452 -1.05514 -1.3656 -1.01452 -1.05514 0.04861 -2.01452 
-1.05514 0.04861 -1.01452 -1.0541 -1.22831 -2.16588 -1.0541 -1.22831 -0.86317 
-1.0541 -0.08868 -2.16588 -1.0541 -0.08868 -0.86317 -1.05257 -0.80839 -2.36597 
-1.05257 -0.80839 -0.66308 -1.05257 -0.50861 -2.36597 -1.05257 -0.50861 -0.66308 
-1.05207 -1.30053 -2.09307 -1.05207 -1.30053 -0.93598 -1.05207 -0.01646 -2.09307 
-1.05207 -0.01646 -0.93598 -1.05071 -1.51135 -1.64943 -1.05071 -1.51135 -1.37961 
-1.05071 0.19435 -1.64943 -1.05071 0.19435 -1.37961 -1.04878 -1.44406 -1.87018 
-1.04878 -1.44406 -1.15887 -1.04878 0.12707 -1.87018 -1.04878 0.12707 -1.15887 
-1.04738 -0.75872 -2.37017 -1.04738 -0.75872 -0.65888 -1.04738 -0.55828 -2.37017 
-1.04738 -0.55828 -0.65888 -1.04669 -1.51677 -1.58413 -1.04669 -1.51677 -1.44491 
-1.04669 0.19978 -1.58413 -1.04669 0.19978 -1.44491 -1.04545 -1.51886 -1.51452 
-1.04545 0.20186 -1.51452 -1.04345 -0.70856 -2.37224 -1.04345 -0.70856 -0.65681 
-1.04345 -0.60844 -2.37224 -1.04345 -0.60844 -0.65681 -1.04326 -1.10395 -2.24906 
-1.04326 -1.10395 -0.77999 -1.04326 -0.21304 -2.24906 -1.04326 -0.21304 -0.77999 
-1.04213 -0.96198 -2.31747 -1.04213 -0.96198 -0.71158 -1.04213 -0.35501 -2.31747 
-1.04213 -0.35501 -0.71158 -1.04104 -0.6585 -2.37225 -1.04104 -0.6585 -0.6568 
-1.03733 -1.39079 -1.95681 -1.03733 -1.39079 -1.07224 -1.03733 0.0738 -1.95681 
-1.03733 0.0738 -1.07224 -1.0365 -1.46145 -1.80825 -1.0365 -1.46145 -1.2208 
-1.0365 0.14446 -1.80825 -1.0365 0.14446 -1.2208 -1.03413 -1.18625 -2.18537 
-1.03413 -1.18625 -0.84368 -1.03413 -0.13075 -2.18537 -1.03413 -0.13075 -0.84368 
-1.03121 -1.33006 -2.03846 -1.03121 -1.33006 -0.99059 -1.03121 0.01306 -2.03846 
-1.03121 0.01306 -0.99059 -1.03019 -1.2619 -2.1148 -1.03019 -1.2619 -0.91425 
-1.03019 -0.05509 -2.1148 -1.03019 -0.05509 -0.91425 -1.02883 -0.90999 -2.32677 
-1.02883 -0.90999 -0.70228 -1.02883 -0.407 -2.32677 -1.02883 -0.407 -0.70228 
-1.02805 -1.05932 -2.26387 -1.02805 -1.05932 -0.76518 -1.02805 -0.25768 -2.26387 
-1.02805 -0.25768 -0.76518 -1.02652 -1.47574 -1.74404 -1.02652 -1.47574 -1.28501 
-1.02652 0.15874 -1.74404 -1.02652 0.15874 -1.28501 -1.02174 -1.41284 -1.89721 
-1.02174 -1.41284 -1.13184 -1.02174 0.09585 -1.89721 -1.02174 0.09585 -1.13184 
-1.01905 -1.48631 -1.67984 -1.01905 -1.48631 -1.34921 -1.01905 0.16932 -1.67984 
-1.01905 0.16932 -1.34921 -1.01708 -0.85725 -2.33366 -1.01708 -0.85725 -0.69538 
-1.01708 -0.45974 -2.33366 -1.01708 -0.45974 -0.69538 -1.0155 -1.14284 -2.20315 
-1.0155 -1.14284 -0.8259 -1.0155 -0.17416 -2.20315 -1.0155 -0.17416 -0.8259 
-1.01402 -1.49345 -1.61472 -1.01402 -1.49345 -1.41433 -1.01402 0.17646 -1.61472 
-1.01402 0.17646 -1.41433 -1.01195 -1.00902 -2.27746 -1.01195 -1.00902 -0.75158 
-1.01195 -0.30798 -2.27746 -1.01195 -0.30798 -0.75158 -1.01147 -1.49707 -1.54938 
-1.01147 -1.49707 -1.47967 -1.01147 0.18008 -1.54938 -1.01147 0.18008 -1.47967 
-1.01065 -0.808 -2.33986 -1.01065 -0.808 -0.68919 -1.01065 -0.50899 -2.33986 
-1.01065 -0.50899 -0.68919 -1.00985 -1.22202 -2.13509 -1.00985 -1.22202 -0.89396 
-1.00985 -0.09498 -2.13509 -1.00985 -0.09498 -0.89396 -1.00854 -1.29289 -2.06112 
-1.00854 -1.29289 -0.96792 -1.00854 -0.0241 -2.06112 -1.00854 -0.0241 -0.96792 
-1.00843 -1.43166 -1.83596 -1.00843 -1.43166 -1.19308 -1.00843 0.11467 -1.83596 
-1.00843 0.11467 -1.19308 -1.00557 -0.75838 -2.34398 -1.00557 -0.75838 -0.68507 
-1.00557 -0.55862 -2.34398 -1.00557 -0.55862 -0.68507 -1.00188 -0.7085 -2.34603 
-1.00188 -0.7085 -0.68302 -1.00188 -0.6085 -2.34603 -1.00188 -0.6085 -0.68302 
-0.99957 -1.33739 -1.99457 -0.99957 -1.33739 -1.03447 -0.99957 -0.6585 -2.34599 
-0.99957 -0.6585 -0.68305 -0.99957 0.02039 -1.99457 -0.99957 0.02039 -1.03447 
-0.99924 -1.09915 -2.21936 -0.99924 -1.09915 -0.80969 -0.99924 -0.21784 -2.21936 
-0.99924 -0.21784 -0.80969 -0.99746 -1.44717 -1.77334 -0.99746 -1.44717 -1.2557 
-0.99746 0.13018 -1.77334 -0.99746 0.13018 -1.2557 -0.99718 -0.9574 -2.28869 
-0.99718 -0.9574 -0.74035 -0.99718 -0.35959 -2.28869 -0.99718 -0.35959 -0.74035 
-0.99011 -1.1796 -2.15421 -0.99011 -1.1796 -0.87484 -0.99011 -0.1374 -2.15421 
-0.99011 -0.1374 -0.87484 -0.98888 -1.45931 -1.70961 -0.98888 -1.45931 -1.31943 
-0.98888 0.14231 -1.70961 -0.98888 0.14231 -1.31943 -0.98719 -1.2542 -2.08248 
-0.98719 -1.2542 -0.94657 -0.98719 -0.0628 -2.08248 -0.98719 -0.0628 -0.94657 
-0.98433 -1.05439 -2.23386 -0.98433 -1.05439 -0.79519 -0.98433 -0.2626 -2.23386 
-0.98433 -0.2626 -0.79519 -0.98412 -0.90519 -2.29752 -0.98412 -0.90519 -0.73153 
-0.98412 -0.41181 -2.29752 -0.98412 -0.41181 -0.73153 -0.98273 -1.46801 -1.64505 
-0.98273 -1.46801 -1.384 -0.98273 0.15101 -1.64505 -0.98273 0.15101 -1.384 
-0.98243 -1.36155 -1.93609 -0.98243 -1.36155 -1.09296 -0.98243 0.04456 -1.93609 
-0.98243 0.04456 -1.09296 -0.97902 -1.47325 -1.57993 -0.97902 -1.47325 -1.44912 
-0.97902 0.15625 -1.57993 -0.97902 0.15625 -1.44912 -0.97779 -1.47499 -1.51452 
-0.97779 0.158 -1.51452 -0.9766 -1.30053 -2.01759 -0.9766 -1.30053 -1.01145 
-0.9766 -0.01646 -2.01759 -0.9766 -0.01646 -1.01145 -0.97594 -0.85708 -2.30515 
-0.97594 -0.85708 -0.72389 -0.97594 -0.45991 -2.30515 -0.97594 -0.45991 -0.72389 
-0.97268 -1.13705 -2.17158 -0.97268 -1.13705 -0.85747 -0.97268 -0.17994 -2.17158 
-0.97268 -0.17994 -0.85747 -0.9695 -0.80775 -2.31124 -0.9695 -0.80775 -0.71781 
-0.9695 -0.50924 -2.31124 -0.9695 -0.50924 -0.71781 -0.9682 -1.0037 -2.24688 
-0.9682 -1.0037 -0.78217 -0.9682 -0.3133 -2.24688 -0.9682 -0.3133 -0.78217 
-0.96737 -1.38263 -1.87531 -0.96737 -1.38263 -1.15374 -0.96737 0.06563 -1.87531 
-0.96737 0.06563 -1.15374 -0.9672 -1.21407 -2.10246 -0.9672 -1.21407 -0.92659 
-0.9672 -0.10293 -2.10246 -0.9672 -0.10293 -0.92659 -0.96432 -0.75781 -2.31519 
-0.96432 -0.75781 -0.71385 -0.96432 -0.55919 -2.31519 -0.96432 -0.55919 -0.71385 
-0.96064 -0.70786 -2.31711 -0.96064 -0.70786 -0.71194 -0.96064 -0.60914 -2.31711 
-0.96064 -0.60914 -0.71194 -0.95944 -0.6585 -2.31773 -0.95944 -0.6585 -0.71132 
-0.9566 -1.0931 -2.18748 -0.9566 -1.0931 -0.84156 -0.9566 -0.22389 -2.18748 
-0.9566 -0.22389 -0.84156 -0.95487 -1.2619 -2.03948 -0.95487 -1.2619 -0.98957 
-0.95487 -0.05509 -2.03948 -0.95487 -0.05509 -0.98957 -0.95483 -1.4003 -1.81343 
-0.95483 -1.4003 -1.21561 -0.95483 0.08331 -1.81343 -0.95483 0.08331 -1.21561 
-0.95384 -0.95197 -2.2577 -0.95384 -0.95197 -0.77135 -0.95384 -0.36503 -2.2577 
-0.95384 -0.36503 -0.77135 -0.94863 -1.1726 -2.12103 -0.94863 -1.1726 -0.90802 
-0.94863 -0.1444 -2.12103 -0.94863 -0.1444 -0.90802 -0.94638 -1.30627 -1.97257 
-0.94638 -1.30627 -1.05648 -0.94638 -0.01073 -1.97257 -0.94638 -0.01073 -1.05648 
-0.9443 -0.90449 -2.2671 -0.9443 -0.90449 -0.76195 -0.9443 -0.41251 -2.2671 
-0.9443 -0.41251 -0.76195 -0.94404 -1.4149 -1.7478 -0.94404 -1.4149 -1.28125 
-0.94404 0.0979 -1.7478 -0.94404 0.0979 -1.28125 -0.94222 -1.04834 -2.20181 
-0.94222 -1.04834 -0.82724 -0.94222 -0.26866 -2.20181 -0.94222 -0.26866 -0.82724 
-0.93639 -1.42568 -1.68358 -0.93639 -1.42568 -1.34547 -0.93639 0.10868 -1.68358 
-0.93639 0.10868 -1.34547 -0.93625 -0.85641 -2.27466 -0.93625 -0.85641 -0.75439 
-0.93625 -0.46058 -2.27466 -0.93625 -0.46058 -0.75439 -0.93458 -1.22202 -2.05982 
-0.93458 -1.22202 -0.96923 -0.93458 -0.09498 -2.05982 -0.93458 -0.09498 -0.96923 
-0.93153 -1.12989 -2.13814 -0.93153 -1.12989 -0.89091 -0.93153 -0.1871 -2.13814 
-0.93153 -0.1871 -0.89091 -0.93111 -1.433 -1.61812 -0.93111 -1.433 -1.41093 
-0.93111 0.11601 -1.61812 -0.93111 0.11601 -1.41093 -0.92962 -0.80689 -2.28049 
-0.92962 -0.80689 -0.74856 -0.92962 -0.51011 -2.28049 -0.92962 -0.51011 -0.74856 
-0.92961 -1.32923 -1.91307 -0.92961 -1.32923 -1.11598 -0.92961 0.01223 -1.91307 
-0.92961 0.01223 -1.11598 -0.9284 -1.43679 -1.55272 -0.9284 -1.43679 -1.47633 
-0.9284 0.1198 -1.55272 -0.9284 0.1198 -1.47633 -0.92637 -0.99737 -2.21439 
-0.92637 -0.99737 -0.81465 -0.92637 -0.31963 -2.21439 -0.92637 -0.31963 -0.81465 
-0.92457 -0.75698 -2.28438 -0.92457 -0.75698 -0.74467 -0.92457 -0.56001 -2.28438 
-0.92457 -0.56001 -0.74467 -0.92431 -1.26803 -1.99465 -0.92431 -1.26803 -1.0344 
-0.92431 -0.04896 -1.99465 -0.92431 -0.04896 -1.0344 -0.92189 -0.7078 -2.2869 
-0.92189 -0.7078 -0.74215 -0.92189 -0.60919 -2.2869 -0.92189 -0.60919 -0.74215 
-0.92075 -0.6585 -2.28753 -0.92075 -0.6585 -0.74151 -0.91592 -1.08605 -2.15374 
-0.91592 -1.08605 -0.87531 -0.91592 -0.23094 -2.15374 -0.91592 -0.23094 -0.87531 
-0.91557 -1.34927 -1.85184 -0.91557 -1.34927 -1.1772 -0.91557 0.03227 -1.85184 
-0.91557 0.03227 -1.1772 -0.91545 -1.1796 -2.07955 -0.91545 -1.1796 -0.94949 
-0.91545 -0.1374 -2.07955 -0.91545 -0.1374 -0.94949 -0.91535 -0.95075 -2.22534 
-0.91535 -0.95075 -0.80371 -0.91535 -0.36625 -2.22534 -0.91535 -0.36625 -0.80371 
-0.90584 -0.90317 -2.23462 -0.90584 -0.90317 -0.79443 -0.90584 -0.41382 -2.23462 
-0.90584 -0.41382 -0.79443 -0.90378 -1.22831 -2.01557 -0.90378 -1.22831 -1.01348 
-0.90378 -0.08868 -2.01557 -0.90378 -0.08868 -1.01348 -0.90298 -1.36586 -1.78715 
-0.90298 -1.36586 -1.2419 -0.90298 0.04886 -1.78715 -0.90298 0.04886 -1.2419 
-0.90186 -1.04118 -2.16781 -0.90186 -1.04118 -0.86124 -0.90186 -0.27581 -2.16781 
-0.90186 -0.27581 -0.86124 -0.89811 -0.85525 -2.24226 -0.89811 -0.85525 -0.78678 
-0.89811 -0.46175 -2.24226 -0.89811 -0.46175 -0.78678 -0.89808 -1.13705 -2.09698 
-0.89808 -1.13705 -0.93206 -0.89808 -0.17994 -2.09698 -0.89808 -0.17994 -0.93206 
-0.89579 -1.27237 -1.9486 -0.89579 -1.27237 -1.08045 -0.89579 -0.04462 -1.9486 
-0.89579 -0.04462 -1.08045 -0.8934 -1.37918 -1.72119 -0.8934 -1.37918 -1.30786 
-0.8934 0.06219 -1.72119 -0.8934 0.06219 -1.30786 -0.8915 -0.80564 -2.24797 
-0.8915 -0.80564 -0.78108 -0.8915 -0.51136 -2.24797 -0.8915 -0.51136 -0.78108 
-0.88937 -0.99539 -2.1803 -0.88937 -0.99539 -0.84875 -0.88937 -0.32161 -2.1803 
-0.88937 -0.32161 -0.84875 -0.88719 -0.75687 -2.2522 -0.88719 -0.75687 -0.77685 
-0.88719 -0.56013 -2.2522 -0.88719 -0.56013 -0.77685 -0.88643 -1.38839 -1.65626 
-0.88643 -1.38839 -1.37279 -0.88643 0.07139 -1.65626 -0.88643 0.07139 -1.37279 
-0.88448 -0.70762 -2.25466 -0.88448 -0.70762 -0.77439 -0.88448 -0.60937 -2.25466 
-0.88448 -0.60937 -0.77439 -0.88429 -1.18625 -2.03553 -0.88429 -1.18625 -0.99352 
-0.88429 -0.13075 -2.03553 -0.88429 -0.13075 -0.99352 -0.88358 -0.6585 -2.25548 
-0.88358 -0.6585 -0.77357 -0.88238 -1.39442 -1.59072 -0.88238 -1.39442 -1.43833 
-0.88238 0.07743 -1.59072 -0.88238 0.07743 -1.43833 -0.88218 -1.0931 -2.11306 
-0.88218 -1.0931 -0.91599 -0.88218 -0.22389 -2.11306 -0.88218 -0.22389 -0.91599 
-0.88041 -1.39657 -1.51452 -0.88041 0.07957 -1.51452 -0.8799 -1.29434 -1.88836 
-0.8799 -1.29434 -1.14069 -0.8799 -0.02265 -1.88836 -0.8799 -0.02265 -1.14069 
-0.87848 -0.94878 -2.19118 -0.87848 -0.94878 -0.83787 -0.87848 -0.36821 -2.19118 
-0.87848 -0.36821 -0.83787 -0.8749 -1.23293 -1.96984 -0.8749 -1.23293 -1.05921 
-0.8749 -0.08407 -1.96984 -0.8749 -0.08407 -1.05921 -0.86922 -0.90148 -2.20044 
-0.86922 -0.90148 -0.82861 -0.86922 -0.41552 -2.20044 -0.86922 -0.41552 -0.82861 
-0.86786 -1.04834 -2.12744 -0.86786 -1.04834 -0.90161 -0.86786 -0.26866 -2.12744 
-0.86786 -0.26866 -0.90161 -0.86652 -1.14284 -2.05416 -0.86652 -1.14284 -0.97488 
-0.86652 -0.17416 -2.05416 -0.86652 -0.17416 -0.97488 -0.86519 -1.31242 -1.82493 
-0.86519 -1.31242 -1.20411 -0.86519 -0.00458 -1.82493 -0.86519 -0.00458 -1.20411 
-0.86162 -0.85359 -2.20804 -0.86162 -0.85359 -0.821 -0.86162 -0.46341 -2.20804 
-0.86162 -0.46341 -0.821 -0.85569 -0.80523 -2.21398 -0.85569 -0.80523 -0.81507 
-0.85569 -0.51177 -2.21398 -0.85569 -0.51177 -0.81507 -0.85527 -0.99737 -2.14329 
-0.85527 -0.99737 -0.88576 -0.85527 -0.31963 -2.14329 -0.85527 -0.31963 -0.88576 
-0.85495 -1.19132 -1.98975 -0.85495 -1.19132 -1.0393 -0.85495 -0.12568 -1.98975 
-0.85495 -0.12568 -1.0393 -0.8537 -1.32777 -1.75959 -0.8537 -1.32777 -1.26946 
-0.8537 0.01078 -1.75959 -0.8537 0.01078 -1.26946 -0.85144 -0.75652 -2.21823 
-0.85144 -0.75652 -0.81082 -0.85144 -0.56048 -2.21823 -0.85144 -0.56048 -0.81082 
-0.8503 -1.09915 -2.07043 -0.8503 -1.09915 -0.95862 -0.8503 -0.21784 -2.07043 
-0.8503 -0.21784 -0.95862 -0.84888 -0.70757 -2.22078 -0.84888 -0.70757 -0.80827 
-0.84888 -0.60943 -2.22078 -0.84888 -0.60943 -0.80827 -0.84803 -1.23585 -1.92277 
-0.84803 -1.23585 -1.10628 -0.84803 -0.6585 -2.22163 -0.84803 -0.6585 -0.80742 
-0.84803 -0.08115 -1.92277 -0.84803 -0.08115 -1.10628 -0.84577 -1.34019 -1.69364 
-0.84577 -1.34019 -1.33541 -0.84577 0.0232 -1.69364 -0.84577 0.0232 -1.33541 
-0.84432 -0.95075 -2.15431 -0.84432 -0.95075 -0.87473 -0.84432 -0.36625 -2.15431 
-0.84432 -0.36625 -0.87473 -0.83995 -1.34811 -1.6283 -0.83995 -1.34811 -1.40074 
-0.83995 0.03111 -1.6283 -0.83995 0.03111 -1.40074 -0.8368 -1.14813 -2.00874 
-0.8368 -1.14813 -1.02031 -0.8368 -0.16887 -2.00874 -0.8368 -0.16887 -1.02031 
-0.83581 -1.05439 -2.08534 -0.83581 -1.05439 -0.94371 -0.83581 -0.2626 -2.08534 
-0.83581 -0.2626 -0.94371 -0.83555 -1.35185 -1.55272 -0.83555 -1.35185 -1.47632 
-0.83555 0.03485 -1.55272 -0.83555 0.03485 -1.47632 -0.83504 -0.90317 -2.16383 
-0.83504 -0.90317 -0.86522 -0.83504 -0.41382 -2.16383 -0.83504 -0.41382 -0.86522 
-0.83137 -1.25556 -1.86047 -0.83137 -1.25556 -1.16858 -0.83137 -0.06144 -1.86047 
-0.83137 -0.06144 -1.16858 -0.82771 -1.19458 -1.94284 -0.82771 -1.19458 -1.0862 
-0.82771 -0.12241 -1.94284 -0.82771 -0.12241 -1.0862 -0.8274 -0.85525 -2.17155 
-0.8274 -0.85525 -0.8575 -0.8274 -0.46175 -2.17155 -0.8274 -0.46175 -0.8575 
-0.82279 -1.0037 -2.10146 -0.82279 -1.0037 -0.92759 -0.82279 -0.3133 -2.10146 
-0.82279 -0.3133 -0.92759 -0.8217 -0.80564 -2.17816 -0.8217 -0.80564 -0.85089 
-0.8217 -0.51136 -2.17816 -0.8217 -0.51136 -0.85089 -0.8206 -1.10395 -2.0264 
-0.8206 -1.10395 -1.00264 -0.8206 -0.21304 -2.0264 -0.8206 -0.21304 -1.00264 
-0.818 -1.27255 -1.79659 -0.818 -1.27255 -1.23246 -0.818 -0.04444 -1.79659 
-0.818 -0.04444 -1.23246 -0.81746 -0.75687 -2.18247 -0.81746 -0.75687 -0.84657 
-0.81746 -0.56013 -2.18247 -0.81746 -0.56013 -0.84657 -0.815 -0.70762 -2.18518 
-0.815 -0.70762 -0.84386 -0.815 -0.60937 -2.18518 -0.815 -0.60937 -0.84386 
-0.81419 -0.6585 -2.18608 -0.81419 -0.6585 -0.84297 -0.81196 -0.95197 -2.11583 
-0.81196 -0.95197 -0.91322 -0.81196 -0.36503 -2.11583 -0.81196 -0.36503 -0.91322 
-0.80922 -1.15197 -1.96184 -0.80922 -1.15197 -1.06721 -0.80922 -0.16503 -1.96184 
-0.80922 -0.16503 -1.06721 -0.80798 -1.28676 -1.73143 -0.80798 -1.28676 -1.29762 
-0.80798 -0.03024 -1.73143 -0.80798 -0.03024 -1.29762 -0.8058 -1.05932 -2.04162 
-0.8058 -1.05932 -0.98743 -0.8058 -0.25768 -2.04162 -0.8058 -0.25768 -0.98743 
-0.8033 -1.19685 -1.8952 -0.8033 -1.19685 -1.13385 -0.8033 -0.12014 -1.8952 
-0.8033 -0.12014 -1.13385 -0.80257 -0.90449 -2.12536 -0.80257 -0.90449 -0.90369 
-0.80257 -0.41251 -2.12536 -0.80257 -0.41251 -0.90369 -0.80136 -1.2981 -1.66528 
-0.80136 -1.2981 -1.36377 -0.80136 -0.0189 -1.66528 -0.80136 -0.0189 -1.36377 
-0.795 -0.85641 -2.13341 -0.795 -0.85641 -0.89564 -0.795 -0.46058 -2.13341 
-0.795 -0.46058 -0.89564 -0.79483 -1.30364 -1.59012 -0.79483 -1.30364 -1.43893 
-0.79483 -0.01335 -1.59012 -0.79483 -0.01335 -1.43893 -0.79265 -1.30549 -1.51452 
-0.79265 -0.0115 -1.51452 -0.7926 -1.10811 -1.9797 -0.7926 -1.10811 -1.04934 
-0.7926 -0.20889 -1.9797 -0.7926 -0.20889 -1.04934 -0.7922 -1.00902 -2.05772 
-0.7922 -1.00902 -0.97133 -0.7922 -0.30798 -2.05772 -0.7922 -0.30798 -0.97133 
-0.78917 -0.80689 -2.14005 -0.78917 -0.80689 -0.889 -0.78917 -0.51011 -2.14005 
-0.78917 -0.51011 -0.889 -0.78781 -1.21556 -1.83215 -0.78781 -1.21556 -1.1969 
-0.78781 -0.10143 -1.83215 -0.78781 -0.10143 -1.1969 -0.78528 -0.75698 -2.1451 
-0.78528 -0.75698 -0.88395 -0.78528 -0.56001 -2.1451 -0.78528 -0.56001 -0.88395 
-0.7844 -1.15447 -1.91449 -0.7844 -1.15447 -1.11456 -0.7844 -0.16253 -1.91449 
-0.7844 -0.16253 -1.11456 -0.78277 -0.7078 -2.14778 -0.78277 -0.7078 -0.88127 
-0.78277 -0.60919 -2.14778 -0.78277 -0.60919 -0.88127 -0.78213 -0.6585 -2.14892 
-0.78213 -0.6585 -0.88013 -0.78097 -0.9574 -2.07248 -0.78097 -0.9574 -0.95657 
-0.78097 -0.35959 -2.07248 -0.78097 -0.35959 -0.95657 -0.77791 -1.06311 -1.9964 
-0.77791 -1.06311 -1.03265 -0.77791 -0.25388 -1.9964 -0.77791 -0.25388 -1.03265 
-0.77554 -1.23157 -1.76715 -0.77554 -1.23157 -1.2619 -0.77554 -0.08543 -1.76715 
-0.77554 -0.08543 -1.2619 -0.77214 -0.90519 -2.08554 -0.77214 -0.90519 -0.9435 
-0.77214 -0.41181 -2.08554 -0.77214 -0.41181 -0.9435 -0.76732 -1.11058 -1.93282 
-0.76732 -1.11058 -1.09623 -0.76732 -0.20642 -1.93282 -0.76732 -0.20642 -1.09623 
-0.76681 -1.24467 -1.70145 -0.76681 -1.24467 -1.3276 -0.76681 -0.07233 -1.70145 
-0.76681 -0.07233 -1.3276 -0.76451 -0.85708 -2.09372 -0.76451 -0.85708 -0.93533 
-0.76451 -0.45991 -2.09372 -0.76451 -0.45991 -0.93533 -0.76388 -1.01307 -2.0127 
-0.76388 -1.01307 -1.01634 -0.76388 -0.30392 -2.0127 -0.76388 -0.30392 -1.01634 
-0.76179 -1.15555 -1.86599 -0.76179 -1.15555 -1.16306 -0.76179 -0.16145 -1.86599 
-0.76179 -0.16145 -1.16306 -0.75842 -0.80775 -2.10016 -0.75842 -0.80775 -0.92889 
-0.75842 -0.50924 -2.10016 -0.75842 -0.50924 -0.92889 -0.75659 -1.24957 -1.62835 
-0.75659 -1.24957 -1.4007 -0.75659 -0.06742 -1.62835 -0.75659 -0.06742 -1.4007 
-0.75447 -0.75781 -2.10534 -0.75447 -0.75781 -0.92371 -0.75447 -0.55919 -2.10534 
-0.75447 -0.55919 -0.92371 -0.75256 -0.70786 -2.10902 -0.75256 -0.70786 -0.92003 
-0.75256 -0.60914 -2.10902 -0.75256 -0.60914 -0.92003 -0.75223 -1.06576 -1.94981 
-0.75223 -1.06576 -1.07923 -0.75223 -0.25124 -1.94981 -0.75223 -0.25124 -1.07923 
-0.75219 -0.96198 -2.02753 -0.75219 -0.96198 -1.00152 -0.75219 -0.35501 -2.02753 
-0.75219 -0.35501 -1.00152 -0.75218 -1.25331 -1.55276 -0.75218 -1.25331 -1.47629 
-0.75218 -0.06369 -1.55276 -0.75218 -0.06369 -1.47629 -0.75193 -0.6585 -2.11022 
-0.75193 -0.6585 -0.91882 -0.74727 -1.17301 -1.80197 -0.74727 -1.17301 -1.22708 
-0.74727 -0.14399 -1.80197 -0.74727 -0.14399 -1.22708 -0.74427 -1.11198 -1.88447 
-0.74427 -1.11198 -1.14458 -0.74427 -0.20502 -1.88447 -0.74427 -0.20502 -1.14458 
-0.74289 -0.90999 -2.04084 -0.74289 -0.90999 -0.98821 -0.74289 -0.407 -2.04084 
-0.74289 -0.407 -0.98821 -0.73722 -1.01652 -1.96488 -0.73722 -1.01652 -1.06417 
-0.73722 -0.30047 -1.96488 -0.73722 -0.30047 -1.06417 -0.73648 -1.18809 -1.73662 
-0.73648 -1.18809 -1.29243 -0.73648 -0.12891 -1.73662 -0.73648 -0.12891 -1.29243 
-0.736 -0.85725 -2.05258 -0.736 -0.85725 -0.97647 -0.736 -0.45974 -2.05258 
-0.736 -0.45974 -0.97647 -0.72981 -0.808 -2.05902 -0.72981 -0.808 -0.97003 
-0.72981 -0.50899 -2.05902 -0.72981 -0.50899 -0.97003 -0.72883 -1.06725 -1.902 
-0.72883 -1.06725 -1.12705 -0.72883 -0.24975 -1.902 -0.72883 -0.24975 -1.12705 
-0.72568 -0.75838 -2.06409 -0.72568 -0.75838 -0.96496 -0.72568 -0.55862 -2.06409 
-0.72568 -0.55862 -0.96496 -0.72509 -0.96556 -1.98006 -0.72509 -0.96556 -1.04899 
-0.72509 -0.35144 -1.98006 -0.72509 -0.35144 -1.04899 -0.72417 -1.19434 -1.6641 
-0.72417 -1.19434 -1.36495 -0.72417 -0.12266 -1.6641 -0.72417 -0.12266 -1.36495 
-0.72367 -1.11212 -1.83528 -0.72367 -1.11212 -1.19377 -0.72367 -0.6585 -2.07009 
-0.72367 -0.6585 -0.95895 -0.72367 -0.20488 -1.83528 -0.72367 -0.20488 -1.19377 
-0.72363 -0.7085 -2.06778 -0.72363 -0.7085 -0.96126 -0.72363 -0.6085 -2.06778 
-0.72363 -0.6085 -0.96126 -0.7164 -1.19766 -1.59077 -0.7164 -1.19766 -1.43827 
-0.7164 -0.11933 -1.59077 -0.7164 -0.11933 -1.43827 -0.71534 -0.91337 -1.99388 
-0.71534 -0.91337 -1.03517 -0.71534 -0.40363 -1.99388 -0.71534 -0.40363 -1.03517 
-0.71395 -1.19924 -1.51452 -0.71395 -0.11776 -1.51452 -0.71344 -1.01824 -1.91717 
-0.71344 -1.01824 -1.11188 -0.71344 -0.29875 -1.91717 -0.71344 -0.29875 -1.11188 
-0.71053 -1.12868 -1.77059 -0.71053 -1.12868 -1.25845 -0.71053 -0.18832 -1.77059 
-0.71053 -0.18832 -1.25845 -0.70803 -0.86068 -2.00597 -0.70803 -0.86068 -1.02308 
-0.70803 -0.45631 -2.00597 -0.70803 -0.45631 -1.02308 -0.70777 -1.06758 -1.85308 
-0.70777 -1.06758 -1.17597 -0.70777 -0.24942 -1.85308 -0.70777 -0.24942 -1.17597 
-0.70369 -0.80839 -2.01709 -0.70369 -0.80839 -1.01195 -0.70369 -0.50861 -2.01709 
-0.70369 -0.50861 -1.01195 -0.70047 -0.96821 -1.9312 -0.70047 -0.96821 -1.09785 
-0.70047 -0.34879 -1.9312 -0.70047 -0.34879 -1.09785 -0.69949 -0.75872 -2.02229 
-0.69949 -0.75872 -1.00676 -0.69949 -0.55828 -2.02229 -0.69949 -0.55828 -1.00676 
-0.69743 -0.70856 -2.02621 -0.69743 -0.70856 -1.00284 -0.69743 -0.60844 -2.02621 
-0.69743 -0.60844 -1.00284 -0.69741 -0.6585 -2.02863 -0.69741 -0.6585 -1.00042 
-0.69588 -1.1356 -1.69906 -0.69588 -1.1356 -1.32999 -0.69588 -0.1814 -1.69906 
-0.69588 -0.1814 -1.32999 -0.69193 -1.0189 -1.86805 -0.69193 -1.0189 -1.161 
-0.69193 -0.2981 -1.86805 -0.69193 -0.2981 -1.161 -0.69022 -0.91625 -1.9452 
-0.69022 -0.91625 -1.08385 -0.69022 -0.40075 -1.9452 -0.69022 -0.40075 -1.08385 
-0.68911 -1.06675 -1.8032 -0.68911 -1.06675 -1.22585 -0.68911 -0.25025 -1.8032 
-0.68911 -0.25025 -1.22585 -0.68597 -1.14031 -1.6259 -0.68597 -1.14031 -1.40315 
-0.68597 -0.17668 -1.6259 -0.68597 -0.17668 -1.40315 -0.68257 -0.86352 -1.9579 
-0.68257 -0.86352 -1.07114 -0.68257 -0.45348 -1.9579 -0.68257 -0.45348 -1.07114 
-0.681 -1.14267 -1.55276 -0.681 -1.14267 -1.47629 -0.681 -0.17433 -1.55276 
-0.681 -0.17433 -1.47629 -0.67859 -0.96895 -1.88232 -0.67859 -0.96895 -1.14673 
-0.67859 -0.34804 -1.88232 -0.67859 -0.34804 -1.14673 -0.67772 -0.81139 -1.96923 
-0.67772 -0.81139 -1.05982 -0.67772 -0.50561 -1.96923 -0.67772 -0.50561 -1.05982 
-0.67538 -0.75882 -1.97925 -0.67538 -0.75882 -1.0498 -0.67538 -0.55818 -1.97925 
-0.67538 -0.55818 -1.0498 -0.67322 -0.6585 -1.98592 -0.67322 -0.6585 -1.04313 
-0.67319 -0.70872 -1.98318 -0.67319 -0.70872 -1.04587 -0.67319 -0.60828 -1.98318 
-0.67319 -0.60828 -1.04587 -0.67291 -1.01829 -1.81822 -0.67291 -1.01829 -1.21082 
-0.67291 -0.29871 -1.81822 -0.67291 -0.29871 -1.21082 -0.67233 -1.07466 -1.73239 
-0.67233 -1.07466 -1.29665 -0.67233 -0.24234 -1.73239 -0.67233 -0.24234 -1.29665 
-0.66784 -0.9184 -1.8955 -0.66784 -0.9184 -1.13355 -0.66784 -0.39859 -1.8955 
-0.66784 -0.39859 -1.13355 -0.66028 -1.08034 -1.66042 -0.66028 -1.08034 -1.36863 
-0.66028 -0.23666 -1.66042 -0.66028 -0.23666 -1.36863 -0.6597 -0.86574 -1.90852 
-0.6597 -0.86574 -1.12053 -0.6597 -0.45126 -1.90852 -0.6597 -0.45126 -1.12053 
-0.65922 -0.9688 -1.83239 -0.65922 -0.9688 -1.19666 -0.65922 -0.34819 -1.83239 
-0.65922 -0.34819 -1.19666 -0.65827 -1.01963 -1.76988 -0.65827 -1.01963 -1.25917 
-0.65827 -0.29737 -1.76988 -0.65827 -0.29737 -1.25917 -0.65422 -0.81388 -1.91974 
-0.65422 -0.81388 -1.10931 -0.65422 -0.50311 -1.91974 -0.65422 -0.50311 -1.10931 
-0.65303 -1.08376 -1.58767 -0.65303 -1.08376 -1.44138 -0.65303 -0.23324 -1.58767 
-0.65303 -0.23324 -1.44138 -0.6514 -0.76132 -1.93008 -0.6514 -0.76132 -1.09897 
-0.6514 -0.55568 -1.93008 -0.6514 -0.55568 -1.09897 -0.6512 -0.70878 -1.93922 
-0.6512 -0.70878 -1.08982 -0.6512 -0.60822 -1.93922 -0.6512 -0.60822 -1.08982 
-0.65115 -0.6585 -1.94208 -0.65115 -0.6585 -1.08697 -0.6506 -1.0849 -1.51452 
-0.6506 -0.2321 -1.51452 -0.64806 -0.91844 -1.84565 -0.64806 -0.91844 -1.1834 
-0.64806 -0.39855 -1.84565 -0.64806 -0.39855 -1.1834 -0.64408 -0.97028 -1.78427 
-0.64408 -0.97028 -1.24478 -0.64408 -0.34672 -1.78427 -0.64408 -0.34672 -1.24478 
-0.64367 -1.0265 -1.69837 -0.64367 -1.0265 -1.33068 -0.64367 -0.2905 -1.69837 
-0.64367 -0.2905 -1.33068 -0.63948 -0.86734 -1.85797 -0.63948 -0.86734 -1.17108 
-0.63948 -0.44965 -1.85797 -0.63948 -0.44965 -1.17108 -0.63381 -1.03112 -1.62541 
-0.63381 -1.03112 -1.40363 -0.63381 -0.28587 -1.62541 -0.63381 -0.28587 -1.40363 
-0.6335 -0.81565 -1.86932 -0.6335 -0.81565 -1.15973 -0.6335 -0.50134 -1.86932 
-0.6335 -0.50134 -1.15973 -0.63241 -0.91979 -1.79791 -0.63241 -0.91979 -1.23114 
-0.63241 -0.39721 -1.79791 -0.63241 -0.39721 -1.23114 -0.63126 -0.97096 -1.73547 
-0.63126 -0.97096 -1.29358 -0.63126 -0.6585 -1.89721 -0.63126 -0.6585 -1.13184 
-0.63126 -0.34604 -1.73547 -0.63126 -0.34604 -1.29358 -0.63013 -0.76352 -1.87966 
-0.63013 -0.76352 -1.14939 -0.63013 -0.55348 -1.87966 -0.63013 -0.55348 -1.14939 
-0.62938 -0.71108 -1.88896 -0.62938 -0.71108 -1.14008 -0.62938 -0.60591 -1.88896 
-0.62938 -0.60591 -1.14008 -0.62886 -1.03344 -1.55231 -0.62886 -1.03344 -1.47674 
-0.62886 -0.28355 -1.55231 -0.62886 -0.28355 -1.47674 -0.62336 -0.86876 -1.81046 
-0.62336 -0.86876 -1.21859 -0.62336 -0.44824 -1.81046 -0.62336 -0.44824 -1.21859 
-0.61908 -0.92068 -1.74917 -0.61908 -0.92068 -1.27987 -0.61908 -0.39632 -1.74917 
-0.61908 -0.39632 -1.27987 -0.61876 -0.97648 -1.6631 -0.61876 -0.97648 -1.36595 
-0.61876 -0.34051 -1.6631 -0.61876 -0.34051 -1.36595 -0.61694 -0.81594 -1.82275 
-0.61694 -0.81594 -1.2063 -0.61694 -0.50106 -1.82275 -0.61694 -0.50106 -1.2063 
-0.61359 -0.6585 -1.85141 -0.61359 -0.6585 -1.17763 -0.61318 -0.76381 -1.8333 
-0.61318 -0.76381 -1.19574 -0.61318 -0.55319 -1.8333 -0.61318 -0.55319 -1.19574 
-0.61208 -0.71112 -1.84296 -0.61208 -0.71112 -1.18609 -0.61208 -0.60587 -1.84296 
-0.61208 -0.60587 -1.18609 -0.61133 -0.98028 -1.58992 -0.61133 -0.98028 -1.43912 
-0.61133 -0.33671 -1.58992 -0.61133 -0.33671 -1.43912 -0.60959 -0.86965 -1.76221 
-0.60959 -0.86965 -1.26684 -0.60959 -0.44735 -1.76221 -0.60959 -0.44735 -1.26684 
-0.60864 -0.9812 -1.51452 -0.60864 -0.33579 -1.51452 -0.60821 -0.92095 -1.70011 
-0.60821 -0.92095 -1.32894 -0.60821 -0.39604 -1.70011 -0.60821 -0.39604 -1.32894 
-0.60264 -0.81698 -1.77458 -0.60264 -0.81698 -1.25447 -0.60264 -0.50001 -1.77458 
-0.60264 -0.50001 -1.25447 -0.59853 -0.76385 -1.78617 -0.59853 -0.76385 -1.24287 
-0.59853 -0.55315 -1.78617 -0.59853 -0.55315 -1.24287 -0.5982 -0.6585 -1.80481 
-0.5982 -0.6585 -1.22424 -0.59819 -0.87 -1.71333 -0.59819 -0.87 -1.31572 
-0.59819 -0.44699 -1.71333 -0.59819 -0.44699 -1.31572 -0.5981 -0.92566 -1.62719 
-0.5981 -0.92566 -1.40185 -0.5981 -0.39133 -1.62719 -0.5981 -0.39133 -1.40185 
-0.59699 -0.71125 -1.79589 -0.59699 -0.71125 -1.23315 -0.59699 -0.60575 -1.79589 
-0.59699 -0.60575 -1.23315 -0.59257 -0.92687 -1.55231 -0.59257 -0.92687 -1.47674 
-0.59257 -0.39012 -1.55231 -0.59257 -0.39012 -1.47674 -0.59067 -0.81757 -1.72547 
-0.59067 -0.81757 -1.30358 -0.59067 -0.49943 -1.72547 -0.59067 -0.49943 -1.30358 
-0.58921 -0.86982 -1.66395 -0.58921 -0.86982 -1.36509 -0.58921 -0.44717 -1.66395 
-0.58921 -0.44717 -1.36509 -0.58604 -0.76445 -1.73727 -0.58604 -0.76445 -1.29177 
-0.58604 -0.55255 -1.73727 -0.58604 -0.55255 -1.29177 -0.58511 -0.6585 -1.7575 
-0.58511 -0.6585 -1.27154 -0.58431 -0.71129 -1.74841 -0.58431 -0.71129 -1.28064 
-0.58431 -0.60571 -1.74841 -0.58431 -0.60571 -1.28064 -0.58118 -0.81754 -1.67612 
-0.58118 -0.81754 -1.35293 -0.58118 -0.49946 -1.67612 -0.58118 -0.49946 -1.35293 
-0.58099 -0.87162 -1.58945 -0.58099 -0.87162 -1.4396 -0.58099 -0.44537 -1.58945 
-0.58099 -0.44537 -1.4396 -0.57825 -0.87222 -1.51452 -0.57825 -0.44477 -1.51452 
-0.57602 -0.76479 -1.6878 -0.57602 -0.76479 -1.34124 -0.57602 -0.55221 -1.6878 
-0.57602 -0.55221 -1.34124 -0.57435 -0.81779 -1.62716 -0.57435 -0.81779 -1.40189 
-0.57435 -0.6585 -1.70961 -0.57435 -0.6585 -1.31943 -0.57435 -0.49921 -1.62716 
-0.57435 -0.49921 -1.40189 -0.57374 -0.71172 -1.69898 -0.57374 -0.71172 -1.33007 
-0.57374 -0.60528 -1.69898 -0.57374 -0.60528 -1.33007 -0.56883 -0.819 -1.55229 
-0.56883 -0.819 -1.47676 -0.56883 -0.498 -1.55229 -0.56883 -0.498 -1.47676 
-0.56865 -0.76506 -1.639 -0.56865 -0.76506 -1.39005 -0.56865 -0.55194 -1.639 
-0.56865 -0.55194 -1.39005 -0.56596 -0.6585 -1.66125 -0.56596 -0.6585 -1.36779 
-0.56585 -0.71176 -1.65047 -0.56585 -0.71176 -1.37858 -0.56585 -0.60524 -1.65047 
-0.56585 -0.60524 -1.37858 -0.56369 -0.76507 -1.58988 -0.56369 -0.76507 -1.43916 
-0.56369 -0.55192 -1.58988 -0.56369 -0.55192 -1.43916 -0.56087 -0.76538 -1.51452 
-0.56087 -0.55162 -1.51452 -0.56035 -0.71186 -1.60134 -0.56035 -0.71186 -1.42771 
-0.56035 -0.60513 -1.60134 -0.56035 -0.60513 -1.42771 -0.55995 -0.6585 -1.61254 
-0.55995 -0.6585 -1.41651 -0.55728 -0.7119 -1.55228 -0.55728 -0.7119 -1.47676 
-0.55728 -0.6051 -1.55228 -0.55728 -0.6051 -1.47676 -0.55634 -0.6585 -1.56359 
-0.55634 -0.6585 -1.46546 -0.55514 -0.6585 -1.51452 -4.29524 0.37497 -1.21898 
-4.28026 0.32043 -1.28162 -4.28023 0.4242 -1.20391 -4.26858 0.37152 -1.2668 
-4.26031 0.26363 -1.33964 -4.25455 0.42156 -1.25049 -4.25149 0.31585 -1.32657 
-4.24328 0.16533 -1.39414 -4.24026 0.36746 -1.31181 -4.23985 0.46655 -1.2338 
-4.23745 0.21486 -1.38751 -4.22989 0.26293 -1.37946 -4.22666 0.41776 -1.29571 
-4.22049 0.31041 -1.36992 -4.21827 0.01694 -1.44018 -4.21745 0.06607 -1.43928 
-4.21499 0.11531 -1.43657 -4.21186 0.4624 -1.2805 -4.21076 0.16408 -1.43225 
-4.20967 0.36214 -1.35556 -4.20506 0.21369 -1.42564 -4.19741 0.26162 -1.41792 
-4.19665 0.41284 -1.33943 -4.19566 0.50657 -1.26283 -4.18813 0.30919 -1.40841 
-4.18442 0.01694 -1.47572 -4.18442 0.01694 -0.06151 -4.18357 -0.03213 -1.47487 
-4.18357 -0.03213 -0.06236 -4.18357 0.06601 -1.47487 -4.18357 0.06601 -0.06236 
-4.18215 0.4576 -1.32452 -4.18102 -0.08108 -1.47232 -4.18102 0.11496 -1.47232 
-4.1775 0.54976 -1.24385 -4.17719 0.35581 -1.39739 -4.17677 -0.12979 -1.46807 
-4.17677 0.16367 -1.46807 -4.17084 -0.17815 -1.46214 -4.17084 0.21203 -1.46214 
-4.16594 0.50128 -1.30826 -4.1646 0.40678 -1.38154 -4.16323 -0.22604 -1.45453 
-4.16323 0.25992 -1.45453 -4.15398 -0.27334 -1.44528 -4.15398 0.30723 -1.44528 
-4.15028 0.45155 -1.36715 -4.14888 0.01694 -1.50957 -4.14888 0.01694 -0.02767 
-4.14816 0.54469 -1.28962 -4.14798 -0.03218 -1.50875 -4.14798 -0.03218 -0.02848 
-4.14798 0.06607 -1.50875 -4.14798 0.06607 -0.02848 -4.14527 -0.08143 -1.50629 
-4.14527 -0.08143 -0.03094 -4.14527 0.11531 -1.50629 -4.14527 0.11531 -0.03094 
-4.14309 0.35383 -1.43439 -4.14095 -0.1302 -1.50206 -4.14095 -0.1302 -0.03518 
-4.14095 0.16408 -1.50206 -4.13438 0.4955 -1.35108 -4.13434 -0.17981 -1.49636 
-4.13434 -0.17981 -0.04088 -4.13434 0.21369 -1.49636 -4.1306 0.39963 -1.4219 
-4.12867 0.58676 -1.26966 -4.12662 -0.22773 -1.48871 -4.12662 -0.22773 -0.04852 
-4.12662 0.26162 -1.48871 -4.11711 -0.27531 -1.47943 -4.11711 -0.27531 -0.0578 
-4.11711 0.30919 -1.47943 -4.117 0.53804 -1.33365 -4.11653 0.4445 -1.40783 
-4.11171 0.01694 -1.54163 -4.11171 0.01694 0.00439 -4.11057 -0.03236 -1.54099 
-4.11057 -0.03236 0.00375 -4.11057 0.06625 -1.54099 -4.11057 0.06625 0.00375 
-4.10789 -0.08154 -1.53847 -4.10789 -0.08154 0.00124 -4.10789 0.11543 -1.53847 
-4.10789 0.11543 0.00124 -4.10608 -0.32193 -0.06875 -4.10608 0.35581 -1.46849 
-4.10284 -0.13145 -1.53458 -4.10284 -0.13145 -0.00265 -4.10284 0.16533 -1.53458 
-4.10093 0.48834 -1.39223 -4.09788 0.58046 -1.31391 -4.0962 -0.18097 -1.52876 
-4.0962 -0.18097 -0.00848 -4.0962 0.21486 -1.52876 -4.09023 -0.3729 -0.08134 
-4.09023 0.40678 -1.4559 -4.08816 -0.22905 -1.52119 -4.08816 -0.22905 -0.01605 
-4.08816 0.26293 -1.52119 -4.08382 0.53104 -1.37512 -4.07862 -0.27653 -1.51179 
-4.07862 -0.27653 -0.02544 -4.07862 0.31041 -1.51179 -4.07759 0.62035 -1.29357 
-4.07585 -0.41766 -0.09566 -4.07585 0.45155 -1.44158 -4.07302 0.01694 -1.57183 
-4.07302 0.01694 0.03459 -4.07181 -0.03242 -1.5712 -4.07181 -0.03242 0.03397 
-4.07181 0.0663 -1.5712 -4.07181 0.0663 0.03397 -4.06813 -0.08237 -1.56929 
-4.06813 -0.08237 0.03205 -4.06813 0.11625 -1.56929 -4.06813 0.11625 0.03205 
-4.06525 -0.53863 -0.18068 -4.06525 0.57251 -1.35656 -4.06426 -0.32826 -0.03627 
-4.06426 0.36214 -1.50097 -4.06295 -0.13231 -1.56533 -4.06295 -0.13231 0.0281 
-4.06295 0.1662 -1.56533 -4.06295 0.1662 0.0281 -4.05978 -0.46161 -0.11156 
-4.05978 0.4955 -1.42568 -4.05651 -0.18164 -1.55925 -4.05651 -0.18164 0.02201 
-4.05651 0.21553 -1.55925 -4.05586 0.65898 -1.27169 -4.04834 -0.22975 -1.55161 
-4.04834 -0.22975 0.01438 -4.04834 0.26363 -1.55161 -4.04813 -0.37895 -0.04929 
-4.04813 0.41284 -1.48795 -4.04527 -0.57876 -0.20066 -4.04527 0.61264 -1.33657 
-4.04235 -0.50416 -0.12893 -4.04235 0.53804 -1.4083 -4.03527 -0.28196 -1.54279 
-4.03527 -0.28196 0.00555 -4.03527 0.31585 -1.54279 -4.03322 -0.42371 -0.06378 
-4.03322 0.4576 -1.47345 -4.03289 -0.66195 -0.28857 -4.03289 0.01694 -1.60009 
-4.03289 0.01694 0.06285 -4.03058 -0.03306 -1.60012 -4.03058 -0.03306 0.06289 
-4.03058 0.06694 -1.60012 -4.03058 0.06694 0.06289 -4.02688 -0.08294 -1.59808 
-4.02688 -0.08294 0.06084 -4.02688 0.11682 -1.59808 -4.02688 0.11682 0.06084 
-4.02392 -0.61745 -0.22202 -4.02392 0.65134 -1.31522 -4.02261 -0.54658 -0.14806 
-4.02261 0.58046 -1.38918 -4.02181 -0.13256 -1.59395 -4.02181 -0.13256 0.05672 
-4.02181 0.16645 -1.59395 -4.02181 0.16645 0.05672 -4.02051 -0.33358 -0.00568 
-4.02051 0.36746 -1.53156 -4.01696 -0.4674 -0.07999 -4.01696 0.50128 -1.45724 
-4.01537 -0.18181 -1.58776 -4.01537 -0.18181 0.05052 -4.01537 0.2157 -1.58776 
-4.01072 -0.7374 -0.38593 -4.00441 -0.38388 -0.01927 -4.00441 0.41776 -1.51796 
-4.00363 -0.23455 -1.58087 -4.00363 -0.23455 0.04363 -4.00363 0.26844 -1.58087 
-4.00227 -0.58646 -0.16835 -4.00227 0.62035 -1.36889 -4.00125 -0.65462 -0.24469 
-4.00125 0.6885 -1.29255 -3.99832 -0.51081 -0.09777 -3.99832 0.54469 -1.43946 
-3.99513 -0.71535 -0.32633 -3.99142 0.01694 -1.62635 -3.99142 0.01694 0.08911 
-3.99032 -0.28654 -1.57156 -3.99032 -0.28654 0.03433 -3.99032 0.32043 -1.57156 
-3.9892 -0.42851 -0.03408 -3.9892 0.4624 -1.50316 -3.989 -0.03312 -1.62633 
-3.989 -0.03312 0.08909 -3.989 0.067 -1.62633 -3.989 0.067 0.08909 
-3.98508 -0.08328 -1.62427 -3.98508 -0.08328 0.08703 -3.98508 0.11716 -1.62427 
-3.98508 0.11716 0.08703 -3.98039 -0.62509 -0.19008 -3.98039 0.65898 -1.34716 
-3.97989 -0.13295 -1.62006 -3.97989 -0.13295 0.08283 -3.97989 0.16683 -1.62006 
-3.97989 0.16683 0.08283 -3.97836 -0.55287 -0.11726 -3.97836 0.58676 -1.41998 
-3.97732 -0.69016 -0.26862 -3.97732 0.72405 -1.26862 -3.9755 -0.33763 0.02264 
-3.9755 0.37152 -1.55988 -3.97153 -0.47269 -0.05028 -3.97153 0.50657 -1.48696 
-3.96904 -0.74787 -0.35237 -3.96876 -0.18524 -1.61573 -3.96876 -0.18524 0.0785 
-3.96876 0.21913 -1.61573 -3.96876 0.21913 0.0785 -3.95919 -0.38767 0.00861 
-3.95919 0.42156 -1.54585 -3.95744 -0.59259 -0.13779 -3.95744 0.62648 -1.39945 
-3.95737 -0.66195 -0.21305 -3.95737 0.69583 -1.32419 -3.95667 -0.23793 -1.60841 
-3.95667 -0.23793 0.07118 -3.95667 0.27181 -1.60841 -3.95255 -0.51588 -0.06843 
-3.95255 0.54976 -1.46881 -3.95218 -0.72401 -0.29375 -3.95218 0.75789 -1.24348 
-3.94871 0.01694 -1.65054 -3.94871 0.01694 0.1133 -3.94597 -0.03328 -1.65057 
-3.94597 -0.03328 0.11334 -3.94597 0.06716 -1.65057 -3.94597 0.06716 0.11334 
-3.94285 -0.29012 -1.59867 -3.94285 -0.29012 0.06144 -3.94285 0.324 -1.59867 
-3.9425 -0.43267 -0.00608 -3.9425 0.46655 -1.53115 -3.94204 -0.08338 -1.64837 
-3.94204 -0.08338 0.11114 -3.94204 0.11726 -1.64837 -3.94204 0.11726 0.11114 
-3.93536 -0.63083 -0.15986 -3.93536 0.66471 -1.37738 -3.93263 -0.55749 -0.08838 
-3.93263 0.59137 -1.44885 -3.93202 -0.13595 -1.64604 -3.93202 -0.13595 0.1088 
-3.93202 0.16983 -1.64604 -3.93202 0.16983 0.1088 -3.92768 -0.34108 0.0493 
-3.92768 0.37497 -1.58654 -3.9259 -0.75607 -0.32003 -3.92463 -0.47653 -0.0227 
-3.92463 0.51041 -1.51454 -3.9207 -0.18808 -1.64119 -3.9207 -0.18808 0.10395 
-3.9207 0.22196 -1.64119 -3.9207 0.22196 0.10395 -3.91961 -0.71535 -0.25081 
-3.91961 0.74924 -1.28643 -3.91261 -0.39032 0.03429 -3.91261 0.4242 -1.57153 
-3.91139 -0.59693 -0.10927 -3.91139 0.63082 -1.42796 -3.90799 -0.24081 -1.63354 
-3.90799 -0.24081 0.0963 -3.90799 0.27469 -1.63354 -3.90799 0.27469 0.0963 
-3.90564 -0.51914 -0.04119 -3.90564 0.55303 -1.49605 -3.90487 0.01694 -1.67261 
-3.90487 0.01694 0.13537 -3.90202 -0.03334 -1.67255 -3.90202 -0.03334 0.13532 
-3.90202 0.06722 -1.67255 -3.90202 0.06722 0.13532 -3.89888 -0.68611 -0.19591 
-3.89888 0.72 -1.34133 -3.89854 -0.78627 -0.34739 -3.89561 -0.43514 0.0192 
-3.89561 0.46902 -1.55643 -3.89399 -0.29277 -1.62329 -3.89399 -0.29277 0.08605 
-3.89399 0.32665 -1.62329 -3.89357 -0.74787 -0.27689 -3.89357 0.78176 -1.26034 
-3.89287 -0.08588 -1.67236 -3.89287 -0.08588 0.13512 -3.89287 0.11976 -1.67236 
-3.89287 0.11976 0.13512 -3.88557 -0.56041 -0.06151 -3.88557 0.59429 -1.47572 
-3.88253 -0.13844 -1.66954 -3.88253 -0.13844 0.1323 -3.88253 0.17233 -1.66954 
-3.88253 0.17233 0.1323 -3.87997 -0.3428 0.07308 -3.87997 0.37669 -1.61032 
-3.87728 -0.47903 0.00212 -3.87728 0.51291 -1.53936 -3.87587 -0.65379 -0.14309 
-3.87587 0.68767 -1.39415 -3.87131 -0.1903 -1.66406 -3.87131 -0.1903 0.12683 
-3.87131 0.22418 -1.66406 -3.87131 0.22418 0.12683 -3.86633 -0.77871 -0.30429 
-3.86633 0.8126 -1.23295 -3.86479 -0.39181 0.05769 -3.86479 0.42569 -1.59493 
-3.86 -0.7374 -0.23522 -3.86 0.01694 -1.6925 -3.86 0.01694 0.15526 
-3.86 0.77129 -1.30202 -3.85829 -0.24296 -1.65592 -3.85829 -0.24296 0.11868 
-3.85829 0.27685 -1.65592 -3.85829 0.27685 0.11868 -3.85799 -0.52141 -0.01678 
-3.85799 0.5553 -1.52046 -3.85176 -0.03564 -1.69438 -3.85176 -0.03564 0.15714 
-3.85176 0.06953 -1.69438 -3.85176 0.06953 0.15714 -3.85115 -0.6189 -0.09338 
-3.85115 0.65279 -1.44386 -3.84726 -0.43654 0.04225 -3.84726 0.47042 -1.57948 
-3.84511 -0.29351 -1.64517 -3.84511 -0.29351 0.10793 -3.84511 0.3274 -1.64517 
-3.84511 0.3274 0.10793 -3.84245 -0.08808 -1.69363 -3.84245 -0.08808 0.15639 
-3.84245 0.12196 -1.69363 -3.84245 0.12196 0.15639 -3.83815 -0.80744 -0.33251 
-3.83815 0.84133 -1.20472 -3.8381 -0.70719 -0.18085 -3.8381 0.74107 -1.35638 
-3.83297 -0.76862 -0.26226 -3.83297 0.80251 -1.27497 -3.83211 -0.14021 -1.69026 
-3.83211 -0.14021 0.15302 -3.83211 0.1741 -1.69026 -3.83211 0.1741 0.15302 
-3.83084 -0.34346 0.09459 -3.83084 0.37734 -1.63183 -3.82879 -0.48011 0.02474 
-3.82879 0.51399 -1.56197 -3.82326 -0.58012 -0.04485 -3.82326 0.614 -1.49239 
-3.82076 -0.1919 -1.68428 -3.82076 -0.1919 0.14704 -3.82076 0.22579 -1.68428 
-3.82076 0.22579 0.14704 -3.81587 -0.39214 0.07875 -3.81587 0.42602 -1.61599 
-3.81464 -0.67383 -0.12904 -3.81464 0.70771 -1.40819 -3.81421 0.01694 -1.71016 
-3.81421 0.01694 0.17293 -3.80846 0.8688 -1.17442 -3.80844 -0.243 -1.67569 
-3.80844 -0.243 0.13846 -3.80844 0.27689 -1.67569 -3.80844 0.27689 0.13846 
-3.80575 -0.03568 -1.71168 -3.80575 -0.03568 0.17444 -3.80575 0.06957 -1.71168 
-3.80575 0.06957 0.17444 -3.80508 -0.79793 -0.29054 -3.80508 0.83181 -1.2467 
-3.79876 -0.75622 -0.22191 -3.79876 0.79011 -1.31533 -3.79808 -0.43668 0.06285 
-3.79808 0.47056 -1.60009 -3.7961 -0.08837 -1.71058 -3.7961 -0.08837 0.17334 
-3.7961 0.12225 -1.71058 -3.7961 0.12225 0.17334 -3.79518 -0.29336 -1.66454 
-3.79518 -0.29336 0.1273 -3.79518 0.32725 -1.66454 -3.79518 0.32725 0.1273 
-3.79495 -0.54012 -0.00129 -3.79495 0.57401 -1.53595 -3.78773 -0.63698 -0.07867 
-3.78773 0.67086 -1.45857 -3.78554 -0.1405 -1.70681 -3.78554 -0.1405 0.16958 
-3.78554 0.17438 -1.70681 -3.78554 0.17438 0.16958 -3.78102 -0.34285 -1.65084 
-3.78102 -0.34285 0.11361 -3.78102 0.37673 -1.65084 -3.78102 0.37673 0.11361 
-3.77841 0.89341 -1.14431 -3.77623 -0.72486 -0.16831 -3.77623 0.75875 -1.36893 
-3.77557 -0.82582 -0.32052 -3.77557 0.85971 -1.21671 -3.77325 -0.19332 -1.7004 
-3.77325 -0.19332 0.16316 -3.77325 0.2272 -1.7004 -3.77325 0.2272 0.16316 
-3.77104 -0.78601 -0.24998 -3.77104 0.8199 -1.28726 -3.7676 0.01694 -1.72556 
-3.7676 0.01694 0.18832 -3.76599 -0.39131 0.09741 -3.76599 0.42519 -1.63464 
-3.76599 0.42519 0.09741 -3.76476 -0.49757 0.03925 -3.76476 0.53145 -1.57649 
-3.7607 -0.24435 -1.69134 -3.7607 -0.24435 0.15411 -3.7607 0.27823 -1.69134 
-3.7607 0.27823 0.15411 -3.75938 -0.59711 -0.03148 -3.75938 0.631 -1.50576 
-3.75869 -0.03581 -1.72677 -3.75869 -0.03581 0.18953 -3.75869 0.06969 -1.72677 
-3.75869 0.06969 0.18953 -3.74994 -0.69042 -0.11645 -3.74994 0.7243 -1.42078 
-3.74897 -0.08841 -1.72523 -3.74897 -0.08841 0.18799 -3.74897 0.12229 -1.72523 
-3.74897 0.12229 0.18799 -3.74742 0.91602 -1.11314 -3.74706 -0.29484 -1.67968 
-3.74706 -0.29484 0.14244 -3.74706 0.32872 -1.67968 -3.74706 0.32872 0.14244 
-3.74531 0.88546 -1.18559 -3.7416 -0.8142 -0.27938 -3.7416 0.84809 -1.25786 
-3.73737 -0.14154 -1.72112 -3.73737 -0.14154 0.18388 -3.73737 0.17543 -1.72112 
-3.73737 0.17543 0.18388 -3.73614 -0.77173 -0.21094 -3.73614 0.80562 -1.3263 
-3.73339 -0.45324 0.07599 -3.73339 0.48712 -1.61322 -3.73267 -0.34419 -1.66549 
-3.73267 -0.34419 0.12825 -3.73267 0.37807 -1.66549 -3.73267 0.37807 0.12825 
-3.72994 -0.55613 0.01098 -3.72994 0.59001 -1.54821 -3.725 -0.19421 -1.71417 
-3.725 -0.19421 0.17693 -3.725 0.22809 -1.71417 -3.725 0.22809 0.17693 
-3.72238 -0.65233 -0.06718 -3.72238 0.68622 -1.47005 -3.7203 0.01694 -1.73865 
-3.7203 0.01694 0.20141 -3.71579 0.93632 -1.08146 -3.71444 0.90842 -1.15467 
-3.71197 -0.24524 -1.70467 -3.71197 -0.24524 0.16744 -3.71197 0.27912 -1.70467 
-3.71197 0.27912 0.16744 -3.71147 -0.84046 -0.31033 -3.71147 0.87435 -1.22691 
-3.7112 -0.03585 -1.73945 -3.7112 -0.03585 0.20221 -3.7112 0.06973 -1.73945 
-3.7112 0.06973 0.20221 -3.71059 -0.73946 -0.15752 -3.71059 0.77334 -1.37972 
-3.70683 -0.8003 -0.23999 -3.70683 0.83418 -1.29724 -3.70007 -0.08901 -1.73772 
-3.70007 -0.08901 0.20048 -3.70007 0.12289 -1.73772 -3.70007 0.12289 0.20048 
-3.69941 -0.51265 0.05004 -3.69941 0.54653 -1.58728 -3.69826 -0.29552 -1.6925 
-3.69826 -0.29552 0.15526 -3.69826 0.3294 -1.6925 -3.69826 0.3294 0.15526 
-3.69519 -0.39922 0.11419 -3.69519 0.4331 -1.65142 -3.69519 0.4331 0.11419 
-3.69422 -0.61132 -0.02146 -3.69422 0.6452 -1.51578 -3.68827 -0.14213 -1.73309 
-3.68827 -0.14213 0.19585 -3.68827 0.17601 -1.73309 -3.68827 0.17601 0.19585 
-3.68398 -0.70374 -0.10688 -3.68398 0.73763 -1.43036 -3.683 0.92921 -1.12282 
-3.68138 0.95643 -1.04379 -3.68097 -0.86441 -0.3423 -3.68097 0.89829 -1.19493 
-3.67695 -0.8268 -0.27038 -3.67695 0.86069 -1.26686 -3.67612 -0.19456 -1.72556 
-3.67612 -0.19456 0.18833 -3.67612 0.22845 -1.72556 -3.67612 0.22845 0.18833 
-3.67241 -0.78387 -0.20236 -3.67241 0.01694 -1.7494 -3.67241 0.01694 0.21217 
-3.67241 0.81775 -1.33487 -3.66424 -0.56923 0.01971 -3.66424 0.60311 -1.55695 
-3.6629 -0.24551 -1.71555 -3.6629 -0.24551 0.17831 -3.6629 0.2794 -1.71555 
-3.6629 0.2794 0.17831 -3.66185 -0.46016 0.09064 -3.66185 0.49404 -1.62787 
-3.66185 0.49404 0.09064 -3.66177 -0.03628 -1.75002 -3.66177 -0.03628 0.21278 
-3.66177 0.07016 -1.75002 -3.66177 0.07016 0.21278 -3.66116 -0.35106 -1.68009 
-3.66116 -0.35106 0.14285 -3.66116 0.38494 -1.68009 -3.66116 0.38494 0.14285 
-3.65643 -0.66475 -0.05925 -3.65643 0.69864 -1.47799 -3.6506 -0.08935 -1.74774 
-3.6506 -0.08935 0.2105 -3.6506 0.12323 -1.74774 -3.6506 0.12323 0.2105 
-3.64962 0.91952 -1.16317 -3.6487 0.94982 -1.08542 -3.64845 0.97197 -1.01078 
-3.64656 -0.85118 -0.30202 -3.64656 0.88507 -1.23522 -3.64637 -0.75024 -0.14986 
-3.64637 0.78412 -1.38737 -3.64263 -0.81087 -0.23253 -3.64263 0.84476 -1.30471 
-3.63891 -0.1421 -1.74258 -3.63891 -0.1421 0.20534 -3.63891 0.17598 -1.74258 
-3.63891 0.17598 0.20534 -3.62807 -0.62266 -0.01484 -3.62807 0.65654 -1.5224 
-3.6269 -0.5189 0.06235 -3.6269 0.55278 -1.59958 -3.6269 0.55278 0.06235 
-3.62675 -0.19438 -1.73454 -3.62675 -0.19438 0.19731 -3.62675 0.22827 -1.73454 
-3.62675 0.22827 0.19731 -3.62589 -0.30104 -1.705 -3.62589 -0.30104 0.16776 
-3.62589 0.33493 -1.705 -3.62589 0.33493 0.16776 -3.62405 0.01694 -1.75779 
-3.62405 0.01694 0.22056 -3.62322 -0.4049 0.12624 -3.62322 0.43878 -1.66347 
-3.62322 0.43878 0.12624 -3.61905 -0.71295 -0.09991 -3.61905 0.74683 -1.43732 
-3.61575 -0.87338 -0.33484 -3.61575 0.90726 -1.2024 -3.6153 0.94052 -1.12634 
-3.6139 0.96763 -1.04707 -3.61326 -0.03632 -1.7579 -3.61326 -0.03632 0.22067 
-3.61326 0.0702 -1.7579 -3.61326 0.0702 0.22067 -3.61223 -0.83591 -0.26419 
-3.61223 0.86979 -1.27305 -3.60784 -0.79257 -0.19621 -3.60784 0.82645 -1.34103 
-3.60179 -0.08962 -1.7551 -3.60179 -0.08962 0.21787 -3.60179 0.1235 -1.7551 
-3.60179 0.1235 0.21787 -3.59115 -0.57413 0.02993 -3.59115 0.60802 -1.56716 
-3.5911 -0.67267 -0.05343 -3.5911 0.70655 -1.4838 -3.58999 -0.25022 -1.72566 
-3.58999 -0.25022 0.18842 -3.58999 0.28411 -1.72566 -3.58999 0.28411 0.18842 
-3.58995 -0.14235 -1.7494 -3.58995 -0.14235 0.21217 -3.58995 0.17623 -1.7494 
-3.58995 0.17623 0.21217 -3.58869 -0.46487 0.10055 -3.58869 0.49876 -1.63778 
-3.58869 0.49876 0.10055 -3.58821 -0.35568 -1.68995 -3.58821 -0.35568 0.15272 
-3.58821 0.38957 -1.68995 -3.58821 0.38957 0.15272 -3.5815 -0.89483 -0.37135 
-3.5815 0.92871 -1.16588 -3.58148 -0.8586 -0.29683 -3.58148 0.89248 -1.2404 
-3.58092 -0.75756 -0.14459 -3.58092 0.79145 -1.39264 -3.58057 0.9589 -1.08808 
-3.57751 -0.81801 -0.2275 -3.57751 0.8519 -1.30974 -3.57533 0.01694 -1.7638 
-3.57533 0.01694 0.22657 -3.56413 -0.03642 -1.76341 -3.56413 -0.03642 0.22618 
-3.56413 0.07031 -1.76341 -3.56413 0.07031 0.22618 -3.55357 -0.52222 0.07012 
-3.55357 0.55611 -1.60736 -3.55351 -0.71898 -0.09585 -3.55351 0.75287 -1.44138 
-3.55291 -0.6282 -0.00831 -3.55291 0.66209 -1.52893 -3.55272 -0.30484 -1.71242 
-3.55272 -0.30484 0.17519 -3.55272 0.33873 -1.71242 -3.55272 0.33873 0.17519 
-3.55268 -0.08963 -1.76006 -3.55268 -0.08963 0.22283 -3.55268 0.12352 -1.76006 
-3.55268 0.12352 0.22283 -3.55224 -0.19618 -1.74277 -3.55224 -0.19618 0.20553 
-3.55224 0.23007 -1.74277 -3.55224 0.23007 0.20553 -3.55046 -0.40832 -1.67073 
-3.55046 -0.40832 0.13349 -3.55046 0.4422 -1.67073 -3.55046 0.4422 0.13349 
-3.54694 0.94746 -1.12818 -3.54693 -0.84133 -0.26017 -3.54693 0.87522 -1.27707 
-3.5467 -0.87987 -0.33167 -3.5467 0.91375 -1.20556 -3.54272 -0.79781 -0.1925 
-3.54272 0.83169 -1.34473 -3.52638 0.01694 -1.76741 -3.52638 0.01694 0.23018 
-3.51555 -0.57787 0.03434 -3.51555 0.61175 -1.57157 -3.51555 -0.46723 0.10552 
-3.51555 0.50111 -1.64276 -3.51555 0.50111 0.10552 -3.51552 -0.67641 -0.04903 
-3.51552 0.71029 -1.48821 -3.51552 -0.76135 -0.14188 -3.51552 0.79524 -1.39535 
-3.5151 -0.25143 -1.73119 -3.5151 -0.25143 0.19395 -3.5151 0.28532 -1.73119 
-3.5151 0.28532 0.19395 -3.5151 -0.358 -1.69489 -3.5151 -0.358 0.15766 
-3.5151 0.39189 -1.69489 -3.5151 0.39189 0.15766 -3.51508 -0.14356 -1.75493 
-3.51508 -0.14356 0.2177 -3.51508 0.17744 -1.75493 -3.51508 0.17744 0.2177 
-3.51508 -0.03646 -1.76648 -3.51508 -0.03646 0.22924 -3.51508 0.07034 -1.76648 
-3.51508 0.07034 0.22924 -3.51218 -0.89918 -0.36924 -3.51218 0.93306 -1.168 
-3.51218 0.96345 -1.08942 -3.51217 -0.86294 -0.29471 -3.51217 0.89683 -1.24252 
-3.51217 -0.82163 -0.22495 -3.51217 0.85552 -1.31229 -3.47732 -0.91584 -0.40818 
-3.47732 -0.88203 -0.33062 -3.47732 -0.84342 -0.25893 -3.47732 -0.79955 -0.19127 
-3.47732 -0.72113 -0.09389 -3.47732 -0.63005 -0.00613 -3.47732 -0.5238 0.07257 
-3.47732 -0.40946 -1.67315 -3.47732 -0.40946 0.13592 -3.47732 -0.30576 -1.71512 
-3.47732 -0.30576 0.17788 -3.47732 -0.19678 -1.74551 -3.47732 -0.19678 0.20828 
-3.47732 -0.08994 -1.76289 -3.47732 -0.08994 0.22565 -3.47732 0.01694 -1.76862 
-3.47732 0.01694 0.23138 -3.47732 0.12382 -1.76289 -3.47732 0.12382 0.22565 
-3.47732 0.23067 -1.74551 -3.47732 0.23067 0.20828 -3.47732 0.33965 -1.71512 
-3.47732 0.33965 0.17788 -3.47732 0.44334 -1.67315 -3.47732 0.44334 0.13592 
-3.47732 0.55768 -1.60981 -3.47732 0.66394 -1.53111 -3.47732 0.75501 -1.44334 
-3.47732 0.83344 -1.34597 -3.47732 0.8773 -1.2783 -3.47732 0.91592 -1.20662 
-3.47732 0.94972 -1.12906 -3.44246 -0.82163 -0.22495 -3.44246 0.85552 -1.31229 
-3.44246 -0.86294 -0.29471 -3.44246 0.89683 -1.24252 -3.44245 -0.89918 -0.36924 
-3.44245 0.93306 -1.168 -3.43956 -0.03646 -1.76648 -3.43956 -0.03646 0.22924 
-3.43956 0.07034 -1.76648 -3.43956 0.07034 0.22924 -3.43956 -0.14356 -1.75493 
-3.43956 -0.14356 0.2177 -3.43956 0.17744 -1.75493 -3.43956 0.17744 0.2177 
-3.43953 -0.358 -1.69489 -3.43953 -0.358 0.15766 -3.43953 0.39189 -1.69489 
-3.43953 0.39189 0.15766 -3.43953 -0.25143 -1.73119 -3.43953 -0.25143 0.19395 
-3.43953 0.28532 -1.73119 -3.43953 0.28532 0.19395 -3.43912 -0.76135 -0.14188 
-3.43912 0.79524 -1.39535 -3.43912 -0.67641 -0.04903 -3.43912 0.71029 -1.48821 
-3.43908 -0.46723 0.10552 -3.43908 0.50111 -1.64276 -3.43908 -0.57787 0.03434 
-3.43908 0.61175 -1.57157 -3.42825 0.01694 -1.76741 -3.42825 0.01694 0.23018 
-3.41191 -0.79781 -0.1925 -3.41191 0.83169 -1.34473 -3.40794 -0.87987 -0.33167 
-3.40794 0.91375 -1.20556 -3.40771 -0.84133 -0.26017 -3.40771 0.87522 -1.27707 
-3.40769 -0.91358 -0.40905 -3.40769 0.94746 -1.12818 -3.40417 -0.40832 -1.67073 
-3.40417 -0.40832 0.13349 -3.40417 0.4422 -1.67073 -3.40417 0.4422 0.13349 
-3.40239 -0.19618 -1.74277 -3.40239 -0.19618 0.20553 -3.40239 0.23007 -1.74277 
-3.40239 0.23007 0.20553 -3.40196 -0.08963 -1.76006 -3.40196 -0.08963 0.22283 
-3.40196 0.12352 -1.76006 -3.40196 0.12352 0.22283 -3.40192 -0.30484 -1.71242 
-3.40192 -0.30484 0.17519 -3.40192 0.33873 -1.71242 -3.40192 0.33873 0.17519 
-3.40172 -0.6282 -0.00831 -3.40172 0.66209 -1.52893 -3.40112 -0.71898 -0.09585 
-3.40112 0.75287 -1.44138 -3.40107 -0.52222 0.07012 -3.40107 0.55611 -1.60736 
-3.3905 -0.03642 -1.76341 -3.3905 -0.03642 0.22618 -3.3905 0.07031 -1.76341 
-3.3905 0.07031 0.22618 -3.3793 0.01694 -1.7638 -3.3793 0.01694 0.22657 
-3.37712 -0.81801 -0.2275 -3.37712 0.8519 -1.30974 -3.37407 -0.92501 -0.44915 
-3.37372 -0.75756 -0.14459 -3.37372 0.79145 -1.39264 -3.37315 -0.8586 -0.29683 
-3.37315 0.89248 -1.2404 -3.37313 -0.89483 -0.37135 -3.37313 0.92871 -1.16588 
-3.36643 -0.35568 -1.68995 -3.36643 -0.35568 0.15272 -3.36643 0.38957 -1.68995 
-3.36643 0.38957 0.15272 -3.36594 -0.46487 0.10055 -3.36594 0.49876 -1.63778 
-3.36468 -0.14235 -1.7494 -3.36468 -0.14235 0.21217 -3.36468 0.17623 -1.7494 
-3.36468 0.17623 0.21217 -3.36465 -0.25022 -1.72566 -3.36465 -0.25022 0.18842 
-3.36465 0.28411 -1.72566 -3.36465 0.28411 0.18842 -3.36354 -0.67267 -0.05343 
-3.36354 0.70655 -1.4838 -3.36349 -0.57413 0.02993 -3.36349 0.60802 -1.56716 
-3.35285 -0.08962 -1.7551 -3.35285 -0.08962 0.21787 -3.35285 0.1235 -1.7551 
-3.35285 0.1235 0.21787 -3.34679 -0.79257 -0.19621 -3.34679 0.82645 -1.34103 
-3.34241 -0.83591 -0.26419 -3.34241 0.86979 -1.27305 -3.34138 -0.03632 -1.7579 
-3.34138 -0.03632 0.22067 -3.34138 0.0702 -1.7579 -3.34138 0.0702 0.22067 
-3.34074 -0.93375 -0.49017 -3.33934 -0.90663 -0.41089 -3.33889 -0.87338 -0.33484 
-3.33889 0.90726 -1.2024 -3.33558 -0.71295 -0.09991 -3.33558 0.74683 -1.43732 
-3.33142 -0.4049 0.12624 -3.33142 0.43878 -1.66347 -3.33059 0.01694 -1.75779 
-3.33059 0.01694 0.22056 -3.32874 -0.30104 -1.705 -3.32874 -0.30104 0.16776 
-3.32874 0.33493 -1.705 -3.32874 0.33493 0.16776 -3.32789 -0.19438 -1.73454 
-3.32789 -0.19438 0.19731 -3.32789 0.22827 -1.73454 -3.32789 0.22827 0.19731 
-3.32774 -0.5189 0.06235 -3.32774 0.55278 -1.59958 -3.32656 -0.62266 -0.01484 
-3.32656 0.65654 -1.5224 -3.31572 -0.1421 -1.74258 -3.31572 -0.1421 0.20534 
-3.31572 0.17598 -1.74258 -3.31572 0.17598 0.20534 -3.312 -0.81087 -0.23253 
-3.312 0.84476 -1.30471 -3.30826 -0.75024 -0.14986 -3.30826 0.78412 -1.38737 
-3.30807 -0.85118 -0.30202 -3.30807 0.88507 -1.23522 -3.30618 -0.93808 -0.52646 
-3.30593 -0.91594 -0.45182 -3.30502 -0.88563 -0.37407 -3.30502 0.91952 -1.16317 
-3.30404 -0.08935 -1.74774 -3.30404 -0.08935 0.2105 -3.30404 0.12323 -1.74774 
-3.30404 0.12323 0.2105 -3.2982 -0.66475 -0.05925 -3.2982 0.69864 -1.47799 
-3.29347 -0.35106 0.14285 -3.29347 0.38494 -1.68009 -3.29347 0.38494 0.14285 
-3.29286 -0.03628 -1.75002 -3.29286 -0.03628 0.21278 -3.29286 0.07016 -1.75002 
-3.29286 0.07016 0.21278 -3.29279 -0.46016 0.09064 -3.29279 0.49404 -1.62787 
-3.29173 -0.24551 -1.71555 -3.29173 -0.24551 0.17831 -3.29173 0.2794 -1.71555 
-3.29173 0.2794 0.17831 -3.29039 -0.56923 0.01971 -3.29039 0.60311 -1.55695 
-3.28223 -0.78387 -0.20236 -3.28223 0.01694 -1.7494 -3.28223 0.01694 0.21217 
-3.28223 0.81775 -1.33487 -3.27851 -0.19456 -1.72556 -3.27851 -0.19456 0.18833 
-3.27851 0.22845 -1.72556 -3.27851 0.22845 0.18833 -3.27769 -0.8268 -0.27038 
-3.27769 0.86069 -1.26686 -3.27366 -0.86441 -0.3423 -3.27366 0.89829 -1.19493 
-3.27325 -0.92255 -0.49345 -3.27205 -0.94 -0.56336 -3.27164 -0.89533 -0.41442 
-3.27065 -0.70374 -0.10688 -3.27065 0.73763 -1.43036 -3.26637 -0.14213 -1.73309 
-3.26637 -0.14213 0.19585 -3.26637 0.17601 -1.73309 -3.26637 0.17601 0.19585
[truncated: 6,623,539 more chars]
