# Supplementary material for: Visualizing electron delocalization in contorted polycyclic aromatic hydrocarbons
Source: Chem Sci. 2021 Sep 8;12(39):13092–100. doi: 10.1039/d1sc03368a (PMC8513938; doi:10.1039/d1sc03368a)
Supplement: SC-012-D1SC03368A-s010 [file SC-012-D1SC03368A-s010.vtk]

# vtk DataFile Version 5.1
vtk output
ASCII
DATASET POLYDATA
POINTS 199658 double
2.61197 1.08334 0.54936 2.6123 1.1895 0.62221 2.61642 1.13636 0.61061 
2.62199 1.03239 0.53614 2.62336 1.0837 0.59824 2.62511 0.97306 0.42596 
2.62586 1.24222 0.67899 2.62696 1.18954 0.66934 2.62737 1.29485 0.68745 
2.63072 1.13741 0.65878 2.63253 0.97686 0.49913 2.63286 1.03267 0.58521 
2.63714 1.08459 0.64649 2.64264 0.9199 0.31277 2.64264 0.9199 0.38834 
2.64316 1.24226 0.725 2.64316 1.34743 0.725 2.6439 1.18983 0.71569 
2.6439 1.39987 0.71569 2.64504 0.98239 0.5715 2.64504 1.29485 0.73324 
2.64619 1.03356 0.63394 2.64727 1.13769 0.70535 2.64758 0.92222 0.46145 
2.65326 1.086 0.694 2.65745 0.92685 0.5344 2.65786 0.98307 0.6203 
2.66184 1.0349 0.68168 2.66438 0.86845 0.35056 2.66493 1.29485 0.77811 
2.66498 1.24457 0.77526 2.66498 1.34513 0.77526 2.66518 1.19203 0.76611 
2.66518 1.39767 0.76611 2.6668 0.86959 0.4237 2.668 1.13946 0.75577 
2.668 1.45023 0.75577 2.67204 0.93372 0.60591 2.673 0.98454 0.66842 
2.67347 1.08761 0.74455 2.67347 1.50209 0.74455 2.67406 0.87301 0.49646 
2.68161 1.03494 0.73153 2.68611 0.87869 0.56843 2.68669 0.93506 0.65426 
2.68696 1.24463 0.81921 2.68696 1.34507 0.81921 2.68699 1.29485 0.82195 
2.68916 1.19453 0.81528 2.68916 1.39517 0.81528 2.69149 1.14196 0.80526 
2.69149 1.44774 0.80526 2.69236 0.98439 0.71835 2.69478 0.81068 0.38879 
2.69634 1.08983 0.79394 2.69634 1.49987 0.79394 2.69975 0.81303 0.46193 
2.70289 0.8866 0.63923 2.704 1.0371 0.78123 2.704 1.5526 0.78123 
2.70571 0.93445 0.70408 2.70966 0.81775 0.53509 2.71119 1.29485 0.86466 
2.7112 1.24479 0.86224 2.7112 1.34491 0.86224 2.71327 1.19463 0.85832 
2.71327 1.39507 0.85832 2.71424 0.98514 0.76723 2.71747 1.14496 0.85313 
2.71747 1.44474 0.85313 2.72155 0.88577 0.68911 2.7218 1.09266 0.842 
2.7218 1.49703 0.842 2.72431 0.82467 0.60663 2.72722 0.9351 0.75321 
2.72912 1.03998 0.82991 2.72912 1.54972 0.82991 2.73017 0.75568 0.42681 
2.73741 1.24485 0.90382 2.73741 1.34485 0.90382 2.73745 0.84123 0.67132 
2.73745 1.29485 0.90613 2.73795 0.75901 0.50014 2.73886 0.98779 0.81609 
2.73886 1.60191 0.81609 2.73946 1.19497 0.90012 2.73946 1.39473 0.90012 
2.7426 0.8861 0.73803 2.74358 1.14534 0.89505 2.74358 1.44435 0.89505 
2.74978 1.09609 0.88861 2.74978 1.4936 0.88861 2.75025 0.76526 0.57265 
2.751 0.93682 0.80092 2.75667 1.04335 0.87687 2.75667 1.54634 0.87687 
2.75805 0.84137 0.7205 2.76104 0.78034 0.638 2.76571 1.29485 0.94626 
2.76597 0.99136 0.86356 2.76597 1.59833 0.86356 2.76601 0.88759 0.78585 
2.76633 1.24549 0.94505 2.76633 1.34421 0.94505 2.76825 1.19554 0.94137 
2.76825 1.39416 0.94137 2.77037 0.70377 0.46439 2.7722 1.14559 0.93619 
2.7722 1.4441 0.93619 2.77556 0.7978 0.70203 2.77766 0.94027 0.84874 
2.77829 1.09626 0.92975 2.77829 1.49343 0.92975 2.78058 0.70868 0.53748 
2.7811 0.84277 0.76885 2.78592 1.04816 0.92158 2.78592 1.54154 0.92158 
2.78932 0.72178 0.60318 2.79169 0.89023 0.83243 2.79475 0.99594 0.90851 
2.79475 1.59375 0.90851 2.79591 1.29485 0.98495 2.79654 1.24554 0.98381 
2.79654 1.34415 0.98381 2.79817 0.79888 0.75052 2.79906 1.19636 0.98113 
2.79906 1.39333 0.98113 2.80159 0.73778 0.66819 2.80295 1.14646 0.97608 
2.80295 1.44324 0.97608 2.80598 0.94433 0.89375 2.80598 1.64537 0.89375 
2.80638 0.84524 0.81574 2.80878 1.09693 0.96944 2.80878 1.49276 0.96944 
2.81514 0.65525 0.50131 2.81634 1.04886 0.9614 2.81634 1.54084 0.9614 
2.81708 0.75649 0.73123 2.81957 0.89403 0.87765 2.82176 0.66659 0.56746 
2.82299 0.80138 0.79787 2.82574 1.00138 0.95186 2.82574 1.58832 0.95186 
2.82796 1.29485 1.02212 2.82878 1.24572 1.02122 2.82878 1.34397 1.02122 
2.83124 1.19648 1.01851 2.83124 1.39322 1.01851 2.83178 0.68079 0.63262 
2.83438 0.84939 0.86244 2.83547 1.14771 1.01419 2.83547 1.44199 1.01419 
2.83656 0.94965 0.9375 2.83656 1.64005 0.9375 2.84118 1.0981 1.00758 
2.84118 1.4916 1.00758 2.84149 0.75876 0.77888 2.84515 0.69779 0.6965 
2.84882 1.05017 0.99986 2.84882 1.53952 0.99986 2.84958 0.89895 0.92137 
2.85057 0.80522 0.84477 2.8581 1.0026 0.99035 2.8581 1.5871 0.99035 
2.85954 0.61315 0.52967 2.86181 0.7175 0.75881 2.86181 1.29485 1.05766 
2.86266 1.24578 1.05681 2.86266 1.34392 1.05681 2.86408 0.85419 0.90646 
2.86521 1.19683 1.05426 2.86521 1.39287 1.05426 2.86748 0.62557 0.59562 
2.86873 0.76203 0.82579 2.86905 0.95598 0.97932 2.86905 1.63372 0.97932 
2.86946 1.14812 1.05001 2.86946 1.44158 1.05001 2.8754 1.09976 1.04408 
2.8754 1.48994 1.04408 2.87897 0.64093 0.66097 2.88029 0.81051 0.8902 
2.88163 0.90501 0.96347 2.883 1.05187 1.03647 2.883 1.53783 1.03647 
2.88868 0.72042 0.80587 2.89226 1.00456 1.02722 2.89226 1.58513 1.02722 
2.89368 0.659 0.72439 2.89596 0.86024 0.94909 2.89736 1.29485 1.09151 
2.89807 0.7671 0.87156 2.89826 1.24572 1.09069 2.89826 1.34397 1.09069 
2.90097 1.19648 1.08823 2.90097 1.39322 1.08823 2.90314 0.95796 1.01633 
2.90528 1.14771 1.084 2.90528 1.44199 1.084 2.90718 0.57416 0.55722 
2.90957 0.68097 0.78463 2.91186 0.81629 0.93302 2.91189 1.0981 1.0783 
2.91189 1.4916 1.0783 2.91563 0.91216 1.00384 2.91675 0.58749 0.62318 
2.91756 0.72503 0.8516 2.91961 1.05017 1.07065 2.91961 1.53952 1.07065 
2.92913 1.0026 1.06137 2.92923 0.77375 0.91559 2.92934 0.60408 0.68788 
2.9297 0.86729 0.98977 2.93452 1.29485 1.12357 2.93566 1.24554 1.12293 
2.93566 1.34415 1.12293 2.93809 0.68531 0.83068 2.93834 1.19636 1.12041 
2.93834 1.39333 1.12041 2.94015 0.95598 1.05043 2.94339 0.62412 0.74911 
2.94339 1.14646 1.11652 2.94339 1.44324 1.11652 2.9453 0.82345 0.97417 
2.94835 0.73133 0.89585 2.95003 1.09693 1.11069 2.95003 1.49276 1.11069 
2.95016 0.52767 0.51961 2.956 0.90501 1.03784 2.95782 0.53845 0.58383 
2.95808 1.04886 1.10313 2.95808 1.54084 1.10313 2.96015 0.64708 0.8086 
2.96241 0.78075 0.95706 2.96761 1.00138 1.09373 2.9686 0.55304 0.64947 
2.96864 0.69144 0.87551 2.97038 0.86024 1.02352 2.97322 1.29485 1.15376 
2.97442 1.24549 1.15314 2.97442 1.34421 1.15314 2.9781 1.19554 1.15123 
2.9781 1.39416 1.15123 2.98098 0.73928 0.93849 2.98115 0.57072 0.71134 
2.98198 0.94965 1.08291 2.98328 1.14559 1.14727 2.98328 1.4441 1.14727 
2.98646 0.81629 1.00762 2.98972 1.09626 1.14119 2.98972 1.49343 1.14119 
2.99037 0.65281 0.85363 2.99621 0.59179 0.77212 2.9979 1.04816 1.13355 
2.9981 0.89895 1.06989 3.00096 0.69915 0.91851 3.00266 0.49404 0.54565 
3.00389 0.77375 0.99024 3.01096 0.99594 1.12473 3.01124 0.50617 0.60938 
3.01301 0.85419 1.05539 3.01335 0.61596 0.83061 3.01335 1.29485 1.18203 
3.01566 1.24485 1.18206 3.01566 1.34485 1.18206 3.01935 1.19497 1.18002 
3.01935 1.39473 1.18002 3.02221 0.52168 0.672 3.02232 0.66045 0.89716 
3.02362 0.73133 0.97112 3.02442 1.14534 1.17589 3.02442 1.44435 1.17589 
3.02572 0.94433 1.1135 3.02928 0.81051 1.03918 3.03086 1.09609 1.1697 
3.03086 1.4936 1.1697 3.03282 0.46703 0.51587 3.03551 0.5405 0.73324 
3.04029 0.47761 0.58007 3.04182 0.89403 1.0999 3.0426 1.04335 1.1628 
3.04396 0.69144 0.95083 3.04498 0.62329 0.87449 3.04791 0.7671 1.0214 
3.05027 0.49189 0.64428 3.05111 0.56255 0.79285 3.05481 1.29485 1.20829 
3.05591 0.99136 1.1535 3.05704 0.84939 1.0851 3.05723 1.24479 -0.50716 
3.05723 1.24479 1.20827 3.05723 1.34491 1.20827 3.06115 1.19463 -0.50509 
3.06115 1.19463 1.2062 3.06115 1.39507 1.2062 3.06256 0.50928 0.70621 
3.06585 0.65281 0.9291 3.06635 1.14496 1.202 3.06635 1.44474 1.202 
3.06787 0.72503 1.00191 3.06892 0.58774 0.85056 3.07068 0.4511 0.55019 
3.07074 0.94027 1.14182 3.0747 0.80522 1.0689 3.07719 0.53003 0.76681 
3.07747 1.09266 1.19767 3.07968 0.4637 0.61484 3.08704 0.89023 1.12779 
3.08879 0.68531 0.98138 3.08887 0.61596 0.90613 3.08956 1.03998 1.19035 
3.09084 0.47998 0.67832 3.09369 0.76203 1.05074 3.09405 0.5539 0.82542 
3.09752 1.29485 -0.53136 3.09752 1.29485 1.23248 3.10026 1.24463 -0.5314 
3.10026 1.24463 1.23251 3.10026 1.34507 -0.5314 3.10026 1.34507 1.23251 
3.10232 0.42672 0.5198 3.10338 0.98779 1.18061 3.10374 0.84524 1.11309 
3.10419 1.19453 -0.5292 3.10419 1.19453 1.23031 3.10419 1.39517 1.23031 
3.10458 0.49919 0.73957 3.11063 0.43744 0.58471 3.11087 0.64708 0.95932 
3.1136 0.72042 1.03079 3.11421 1.14196 -0.52687 3.11421 1.14196 1.22798 
3.11421 1.44774 1.22798 3.11856 0.93682 1.16848 3.12033 0.52184 0.79914 
3.12082 0.45208 0.64881 3.1216 0.80138 1.09648 3.12554 1.08983 1.22313 
3.12663 0.56255 0.86837 3.13281 0.47046 0.71139 3.13363 0.88759 1.15347 
3.13484 0.68097 1.0099 3.13513 0.40453 0.48899 3.13824 1.0371 1.21548 
3.1406 0.75876 1.07799 3.14136 1.29485 -0.55343 3.14136 1.29485 1.25455 
3.1426 0.4135 0.55421 3.14422 1.24457 -0.55338 3.14422 1.24457 1.25449 
3.14422 1.34513 -0.55338 3.14422 1.34513 1.25449 3.14735 0.59179 0.92327 
3.14769 0.49164 0.77178 3.15062 0.84277 1.13837 3.15194 0.42633 0.61855 
3.15224 0.98514 1.20523 3.15266 0.53003 0.84228 3.15336 1.19203 -0.55318 
3.15336 1.19203 1.2543 3.15336 1.39767 -0.55318 3.15336 1.39767 1.2543 
3.16067 0.7175 1.05766 3.16311 0.44299 0.6817 3.1637 1.13946 -0.55036 
3.1637 1.13946 1.25148 3.1637 1.45023 -0.55036 3.16627 0.9351 1.19226 
3.16895 0.79888 1.1213 3.17037 0.62412 0.97608 3.17165 0.38308 0.45474 
3.17437 0.39227 0.52286 3.17492 1.08761 1.246 3.17492 1.50209 -0.54489 
3.17607 0.46338 0.7434 3.1799 0.49919 0.81489 3.18144 0.8861 1.17687 
3.18286 0.40337 0.58768 3.18623 0.5405 0.88396 3.18623 1.29485 -0.57332 
3.18623 1.29485 1.27444 3.18794 1.03494 1.23786 3.18794 1.55475 -0.53675 
3.18824 0.75649 1.1024 3.19323 0.41838 0.65165 3.19448 1.24226 -0.5752 
3.19448 1.24226 1.27632 3.19448 1.34743 -0.5752 3.19448 1.34743 1.27632 
3.19508 0.659 1.02579 3.19897 0.84137 1.16142 3.20112 0.98439 1.22711 
3.20112 1.6053 -0.526 3.20378 1.18983 -0.57446 3.20378 1.18983 1.27557 
3.20378 1.39987 -0.57446 3.20378 1.39987 1.27557 3.20539 0.43712 0.71408 
3.20808 0.47046 0.78666 3.20813 0.57072 0.93832 3.21119 0.37127 0.48854 
3.21326 0.50928 0.85691 3.21412 1.13769 -0.57109 3.21412 1.13769 1.2722 
3.21412 1.452 -0.57109 3.21472 0.38258 0.55624 3.21539 0.93445 1.21377 
3.21539 1.65525 -0.51265 3.21745 0.7978 1.14391 3.22297 0.69779 1.07433 
3.22439 0.39577 0.62066 3.22547 1.086 -0.5651 3.22547 1.086 1.26621 
3.22547 1.50369 -0.5651 3.23036 0.88577 1.19793 3.23036 1.70393 -0.49681 
3.2316 0.60408 0.99013 3.23203 1.29485 -0.59099 3.23203 1.29485 1.2921 
3.23559 0.41293 0.68388 3.23777 0.44299 0.75636 3.23779 1.0349 1.25763 
3.23779 1.55479 -0.55652 3.24048 1.24222 -0.5925 3.24048 1.24222 1.29362 
3.24048 1.34747 -0.5925 3.24048 1.34747 1.29362 3.24115 0.47998 0.82863 
3.24748 0.52168 0.89727 3.24816 0.84123 1.18203 3.24816 1.74847 -0.48091 
3.24945 0.35289 0.45381 3.25014 1.18954 -0.5914 3.25014 1.18954 1.29252 
3.25014 1.40016 -0.5914 3.25014 1.40016 1.29252 3.25105 0.98454 1.24648 
3.25105 1.60515 -0.54536 3.25129 0.73778 1.11788 3.25212 0.36197 0.52194 
3.25607 0.37547 0.58903 3.25851 0.64093 1.04051 3.26069 1.13741 -0.58764 
3.26069 1.13741 1.28875 3.26069 1.45229 -0.58764 3.26522 0.93506 1.23278 
3.26522 1.65464 -0.53167 3.26659 0.39086 0.65288 3.26783 0.41838 0.72625 
3.27001 0.55304 0.95087 3.27066 0.45208 0.79865 3.27298 1.08459 -0.58122 
3.27298 1.08459 1.28234 3.27298 1.50511 -0.58122 3.27519 0.49189 0.8692 
3.27863 1.29485 -0.60638 3.27863 1.29485 1.3075 3.28024 0.8866 1.21658 
3.28024 1.7031 -0.51547 3.28147 0.78034 1.15843 3.28553 1.03356 -0.57217 
3.28553 1.03356 1.27328 3.28553 1.55614 -0.57217 3.28685 0.68079 1.0877 
3.28755 1.2421 -0.60759 3.28755 1.2421 1.30871 3.28755 1.3476 -0.60759 
3.28755 1.3476 1.30871 3.28849 0.33742 0.41901 3.29047 0.34416 0.48714 
3.29375 0.35536 0.55462 3.29629 0.58749 1.00272 3.29727 1.1895 -0.60606 
3.29727 1.1895 1.30717 3.29727 1.4002 -0.60606 3.29727 1.4002 1.30717 
3.29832 0.37097 0.62116 3.29882 0.39577 0.69508 3.29917 0.98307 1.26162 
3.29917 1.60663 -0.5605 3.30093 0.42633 0.76753 3.30464 0.4637 0.8398 
3.30886 1.13636 -0.60194 3.30886 1.13636 1.30306 3.30886 1.45333 -0.60194 
3.3101 0.50617 0.90823 3.31285 0.82467 1.19516 3.31285 1.76503 -0.49405 
3.31356 0.93372 1.24743 3.31356 1.65598 -0.54632 3.31629 0.72178 1.13015 
3.32123 1.0837 -0.595 3.32123 1.0837 1.29611 3.32123 1.506 -0.595 
3.32278 0.32623 0.38526 3.32385 0.62557 1.05199 3.32411 0.33077 0.45363 
3.32594 1.29485 -0.61947 3.32594 1.29485 1.32059 3.32675 0.33982 0.52169 
3.33044 0.37547 0.6634 3.3307 0.3533 0.58877 3.33179 0.40337 0.73661 
3.33427 1.03267 -0.5855 3.33427 1.03267 1.28661 3.33427 1.55703 -0.5855 
3.33476 0.43744 0.80884 3.33503 1.24206 -0.62027 3.33503 1.24206 1.32139 
3.33503 1.34764 -0.62027 3.33503 1.34764 1.32139 3.33564 0.53845 0.96166 
3.3394 0.47761 0.87918 3.34617 1.1889 -0.61854 3.34617 1.1889 1.31966 
3.34617 1.4008 -0.61854 3.34682 0.76526 1.16922 3.34797 0.98239 -0.57332 
3.34797 0.98239 1.27444 3.34797 1.60731 -0.57332 3.35105 0.87869 1.23336 
3.35105 1.71101 -0.53225 3.35201 0.66659 1.09772 3.35784 0.31738 0.35056 
3.35797 1.13578 -0.61391 3.35797 1.13578 1.31502 3.35797 1.45392 -0.61391 
3.35834 0.31973 0.41988 3.36051 0.32654 0.48817 3.36225 0.57416 1.0123 
3.36324 0.38258 0.70476 3.36365 0.33791 0.55582 3.36485 0.35536 0.62573 
3.36526 0.4135 0.77687 3.36929 0.4511 0.8488 3.37011 1.08334 -0.60639 
3.37011 1.08334 1.3075 3.37011 1.50635 -0.60639 3.37383 0.49404 0.91681 
3.37383 1.29485 -0.63023 3.37383 1.29485 1.33134 3.38199 0.70868 1.13889 
3.38333 1.03239 -0.59637 3.38333 1.03239 1.29749 3.38333 1.5573 -0.59637 
3.38438 0.81775 1.20981 3.38438 1.77195 -0.5087 3.38446 1.24163 -0.63084 
3.38446 1.24163 1.33196 3.38446 1.34807 -0.63084 3.38446 1.34807 1.33196 
3.38507 0.92685 1.26203 3.38507 1.66285 -0.56091 3.3898 0.61315 1.05993 
3.39444 0.31567 0.45432 3.39564 1.18856 -0.62856 3.39564 1.18856 1.32968 
3.39564 1.40114 -0.62856 3.39662 0.39227 0.74511 3.3971 0.32482 0.52237 
3.39753 0.36197 0.66736 3.39778 0.33982 0.59272 3.39967 0.42672 0.81716 
3.39986 0.52767 0.96931 3.4036 0.46703 0.88665 3.40732 1.13581 -0.6234 
3.40732 1.13581 1.32451 3.40732 1.45389 -0.6234 3.41816 0.65525 1.10434 
3.41934 0.75901 1.18152 3.41934 1.83069 -0.48041 3.41949 1.08352 -0.61537 
3.41949 1.08352 1.31648 3.41949 1.50617 -0.61537 3.42034 0.97686 -0.58582 
3.42034 0.97686 1.28694 3.42034 1.61283 -0.58582 3.42219 1.29485 -0.63862 
3.42219 1.29485 1.33973 3.42302 0.87301 1.24541 3.42302 1.71669 -0.5443 
3.42718 0.56496 1.01926 3.43049 0.40453 0.78434 3.43094 0.37127 0.70828 
3.43097 0.31406 0.48851 3.4313 0.32654 0.55897 3.43234 0.34416 0.62901 
3.43297 1.24159 -0.63873 3.43297 1.24159 1.33984 3.43297 1.34811 -0.63873 
3.43297 1.34811 1.33984 3.43401 0.442 0.85499 3.43839 0.48534 0.92297 
3.44444 1.18829 -0.63593 3.44444 1.18829 1.33704 3.44444 1.40141 -0.63593 
3.45509 0.70377 1.1491 3.45514 0.60524 1.06574 3.45625 1.02768 -0.60648 
3.45625 1.02768 1.3076 3.45625 1.56201 -0.60648 3.45628 1.13556 -0.63023 
3.45628 1.13556 1.33134 3.45628 1.45414 -0.63023 3.45754 0.81303 1.21972 
3.45754 1.77666 -0.51861 3.45803 0.92222 -0.57078 3.45803 0.92222 1.27189 
3.45803 1.66747 -0.57078 3.46473 0.38308 0.74782 3.46475 0.41931 0.82234 
3.46515 0.31567 0.52504 3.46532 0.52034 0.97458 3.46566 0.35289 0.67002 
3.46584 0.33077 0.59537 3.46872 0.45989 0.89168 3.4709 1.29485 -0.64463 
3.4709 1.29485 1.34574 3.4821 1.24148 -0.64424 3.4821 1.24148 1.34535 
3.4821 1.34821 -0.64424 3.4821 1.34821 1.34535 3.49267 0.75568 1.1893 
3.49267 1.83401 -0.48819 3.49272 0.55892 1.02332 3.49332 0.6497 1.11087 
3.49352 0.97306 -0.59325 3.49352 0.97306 1.29436 3.49352 1.61663 -0.59325 
3.49356 1.18827 -0.64089 3.49356 1.18827 1.342 3.49356 1.40142 -0.64089 
3.49399 1.08172 -0.62359 3.49399 1.08172 1.32471 3.49399 1.50797 -0.62359 
3.49577 0.86959 -0.55155 3.49577 0.86959 1.25267 3.49577 1.72011 -0.55155 
3.49929 0.36433 0.71012 3.49931 0.43657 0.85901 3.49953 0.39804 0.7875 
3.49959 0.31973 0.56113 3.50047 0.33742 0.63098 3.50351 0.4801 0.92667 
3.51985 1.29485 -0.64824 3.51985 1.29485 1.34935 3.53068 0.70004 1.15351 
3.53068 1.88966 -0.4524 3.53068 0.81068 -0.52358 3.53068 0.81068 1.2247 
3.53068 1.77902 -0.52358 3.53072 0.6015 1.07015 3.53072 0.51655 0.97729 
3.53113 1.02647 -0.61202 3.53113 1.02647 1.31313 3.53113 1.56322 -0.61202 
3.53113 0.9199 -0.57572 3.53113 0.9199 1.27683 3.53113 1.66979 -0.57572 
3.53115 1.13435 -0.63576 3.53115 1.13435 1.33687 3.53115 1.45535 -0.63576 
3.53116 1.24145 -0.6473 3.53116 1.24145 1.34842 3.53116 1.34825 -0.6473 
3.53116 1.34825 1.34842 3.53405 0.37873 0.74994 3.53405 0.34834 0.67136 
3.53406 0.41496 0.82446 3.53406 0.45627 0.89423 3.56892 0.36207 0.711 
3.56892 0.39587 0.78856 3.56892 0.43449 0.86024 3.56892 0.47835 0.92791 
3.56892 0.55678 1.02528 3.56892 0.64785 1.11305 3.56892 0.75411 -0.49063 
3.56892 0.75411 1.19175 3.56892 0.86845 -0.55398 3.56892 0.86845 1.25509 
3.56892 0.97214 -0.59594 3.56892 0.97214 1.29706 3.56892 1.08112 -0.62634 
3.56892 1.08112 1.32745 3.56892 1.18797 -0.64372 3.56892 1.18797 1.34483 
3.56892 1.29485 -0.64944 3.56892 1.29485 1.35056 3.56892 1.40173 -0.64372 
3.56892 1.50857 -0.62634 3.56892 1.61755 -0.59594 3.56892 1.72125 -0.55398 
3.56892 1.83559 -0.49063 3.60377 0.45627 0.89423 3.60377 0.41496 0.82446 
3.60378 0.34834 0.67136 3.60378 0.37873 0.74994 3.60668 1.24145 -0.6473 
3.60668 1.24145 1.34842 3.60668 1.34825 -0.6473 3.60668 1.34825 1.34842 
3.60668 1.13435 -0.63576 3.60668 1.13435 1.33687 3.60668 1.45535 -0.63576 
3.6067 0.9199 -0.57572 3.6067 0.9199 1.27683 3.6067 1.66979 -0.57572 
3.6067 1.02647 -0.61202 3.6067 1.02647 1.31313 3.6067 1.56322 -0.61202 
3.60711 0.51655 0.97729 3.60712 0.6015 1.07015 3.60715 0.81068 -0.52358 
3.60715 0.81068 1.2247 3.60715 1.77902 -0.52358 3.60715 0.70004 1.15351 
3.60715 1.88966 -0.4524 3.61798 1.29485 -0.64824 3.61798 1.29485 1.34935 
3.63432 0.4801 0.92667 3.6383 0.39804 0.7875 3.63853 0.43657 0.85901 
3.63854 0.36433 0.71012 3.64206 0.86959 -0.55155 3.64206 0.86959 1.25267 
3.64206 1.72011 -0.55155 3.64384 1.08172 -0.62359 3.64384 1.08172 1.32471 
3.64384 1.50797 -0.62359 3.64428 1.18827 -0.64089 3.64428 1.18827 1.342 
3.64428 1.40142 -0.64089 3.64432 0.97306 -0.59325 3.64432 0.97306 1.29436 
3.64432 1.61663 -0.59325 3.64451 0.6497 1.11087 3.64451 1.93999 -0.40975 
3.64511 0.55892 1.02332 3.64517 0.75568 1.1893 3.64517 1.83401 -0.48819 
3.65573 1.24148 -0.64424 3.65573 1.24148 1.34535 3.65573 1.34821 -0.64424 
3.66693 1.29485 -0.64463 3.66911 0.45989 0.89168 3.67251 0.52034 0.97458 
3.67308 0.41931 0.82234 3.6731 0.38308 0.74782 3.67981 0.92222 -0.57078 
3.67981 0.92222 1.27189 3.67981 1.66747 -0.57078 3.68029 0.81303 -0.51861 
3.68029 0.81303 1.21972 3.68029 1.77666 -0.51861 3.68155 1.13556 -0.63023 
3.68155 1.13556 1.33134 3.68155 1.45414 -0.63023 3.68159 1.02768 -0.60648 
3.68159 1.02768 1.3076 3.68159 1.56201 -0.60648 3.6827 0.60524 1.06574 
3.6827 1.98446 -0.36463 3.68274 0.70377 1.1491 3.68274 1.88592 -0.44799 
3.69339 1.18829 -0.63593 3.69339 1.18829 1.33704 3.69339 1.40141 -0.63593 
3.69944 0.48534 0.92297 3.70383 0.442 0.85499 3.70486 1.24159 -0.63873 
3.70486 1.24159 1.33984 3.70486 1.34811 -0.63873 3.70735 0.40453 0.78434 
3.71065 0.56496 1.01926 3.71481 0.87301 -0.5443 3.71481 0.87301 1.24541 
3.71481 1.71669 -0.5443 3.71565 1.29485 -0.63862 3.71749 0.97686 -0.58582 
3.71749 0.97686 1.28694 3.71749 1.61283 -0.58582 3.71835 1.08352 -0.61537 
3.71835 1.08352 1.31648 3.71835 1.50617 -0.61537 3.71849 0.75901 1.18152 
3.71849 1.83069 -0.48041 3.71967 0.65525 1.10434 3.71967 1.93445 -0.40322 
3.73051 1.13581 -0.6234 3.73051 1.13581 1.32451 3.73051 1.45389 -0.6234 
3.73423 0.46703 0.88665 3.73797 0.52767 0.96931 3.73816 0.42672 0.81716 
3.7422 1.18856 -0.62856 3.7422 1.18856 1.32968 3.7422 1.40114 -0.62856 
3.74803 0.61315 1.05993 3.74803 1.97654 -0.35882 3.75276 0.92685 -0.56091 
3.75276 0.92685 1.26203 3.75276 1.66285 -0.56091 3.75337 1.24163 -0.63084 
3.75337 1.34807 -0.63084 3.75345 0.81775 1.20981 3.75345 1.77195 -0.5087 
3.7545 1.03239 -0.59637 3.7545 1.03239 1.29749 3.7545 1.5573 -0.59637 
3.75584 0.70868 1.13889 3.75584 1.88102 -0.43777 3.76401 0.49404 0.91681 
3.76401 1.29485 -0.63023 3.76772 1.08334 -0.60639 3.76772 1.08334 1.3075 
3.76772 1.50635 -0.60639 3.76855 0.4511 0.8488 3.77558 0.57416 1.0123 
3.77558 2.01553 -0.31118 3.77986 1.13578 -0.61391 3.77986 1.13578 1.31502 
3.77986 1.45392 -0.61391 3.78582 1.92311 -0.3966 3.78679 1.71101 -0.53225 
3.78986 0.98239 -0.57332 3.78986 1.60731 -0.57332 3.79101 1.82444 -0.4681 
3.79167 1.1889 -0.61854 3.79167 1.1889 1.31966 3.79167 1.4008 -0.61854 
3.79843 0.47761 0.87918 3.80219 2.05125 -0.26054 3.8028 1.24206 -0.62027 
3.8028 1.34764 -0.62027 3.80307 0.43744 0.80884 3.80357 1.03267 -0.5855 
3.80357 1.55703 -0.5855 3.8119 1.29485 -0.61947 3.81398 1.96412 -0.35088 
3.8166 1.0837 -0.595 3.8166 1.506 -0.595 3.82154 1.86792 -0.42904 
3.82427 0.93372 -0.54632 3.82427 1.65598 -0.54632 3.82499 1.76503 -0.49405 
3.82897 1.13636 -0.60194 3.82897 1.45333 -0.60194 3.83866 0.98307 -0.5605 
3.83866 1.60663 -0.5605 3.84057 1.1895 -0.60606 3.84057 1.4002 -0.60606 
3.84154 2.00221 -0.30161 3.85029 1.2421 -0.60759 3.85029 1.3476 -0.60759 
3.85098 1.9089 -0.38658 3.8523 1.03356 -0.57217 3.8523 1.55614 -0.57217 
3.85636 1.80936 -0.45731 3.85759 1.7031 -0.51547 3.8592 1.29485 -0.60638 
3.86485 1.08459 -0.58122 3.86485 1.50511 -0.58122 3.86783 2.03665 -0.24976 
3.87262 0.93506 -0.53167 3.87262 1.65464 -0.53167 3.87714 1.13741 -0.58764 
3.87714 1.45229 -0.58764 3.87933 1.94877 -0.33939 3.88654 1.85191 -0.41677 
3.88678 0.98454 -0.54536 3.88678 1.60515 -0.54536 3.8877 1.18954 -0.5914 
3.8877 1.40016 -0.5914 3.88967 1.74847 -0.48091 3.89036 2.06801 -0.19615 
3.89735 1.24222 -0.5925 3.89735 1.34747 -0.5925 3.90004 1.0349 -0.55652 
3.90004 1.55479 -0.55652 3.90581 1.29485 -0.59099 3.90624 1.98562 -0.28902 
3.90747 1.70393 -0.49681 3.91236 1.086 -0.5651 3.91236 1.50369 -0.5651 
3.91486 1.89191 -0.37321 3.92038 1.7919 -0.4428 3.92244 1.65525 -0.51265 
3.92371 1.13769 -0.57109 3.92371 1.452 -0.57109 3.92457 2.08041 -0.1558 
3.9297 2.01898 -0.23721 3.92975 2.11923 -0.08555 3.93405 1.18983 -0.57446 
3.93405 1.39987 -0.57446 3.93671 0.98439 -0.526 3.93671 1.6053 -0.526 
3.93886 1.74833 -0.46031 3.94275 1.93069 -0.32468 3.94336 1.24226 -0.5752 
3.94336 1.34743 -0.5752 3.94959 1.8332 -0.40128 3.94989 1.03494 -0.53675 
3.94989 1.55475 -0.53675 3.9516 1.29485 -0.57332 3.9516 2.04919 -0.18285 
3.95639 1.7036 -0.47575 3.95793 2.0905 -0.11377 3.96176 2.12632 -0.04229 
3.96291 1.08761 -0.54489 3.96291 1.50209 -0.54489 3.96746 1.96558 -0.27497 
3.96888 1.79082 -0.42018 3.97156 1.65459 -0.49114 3.97413 1.13946 -0.55036 
3.97413 1.45023 -0.55036 3.97472 2.14671 0.01941 3.97716 1.8722 -0.35655 
3.98447 1.19203 -0.55318 3.98447 1.39767 -0.55318 3.98517 2.05966 -0.14117 
3.98559 1.60456 -0.50411 3.98589 2.16336 0.08257 3.98721 1.74693 -0.43726 
3.99014 2.09806 -0.07067 3.99048 1.9979 -0.22215 3.99362 1.24457 -0.55338 
3.99362 1.34513 -0.55338 3.99523 2.1762 0.1469 3.99647 1.29485 -0.55343 
3.99724 1.83093 -0.37687 3.99959 1.0371 -0.51436 3.99959 1.5526 -0.51436 
4.0027 2.18517 0.21213 4.00299 1.90872 -0.30879 4.00421 1.70211 -0.45235 
4.00502 2.11923 -0.01028 4.00586 2.19166 0.28118 4.0112 2.02714 -0.16725 
4.0123 1.08983 -0.52202 4.0123 1.49987 -0.52202 4.01623 1.78832 -0.39537 
4.01701 2.13761 0.0523 4.0175 2.06786 -0.09803 4.01927 1.65287 -0.46736 
4.02362 1.14196 -0.52687 4.02362 1.44774 -0.52687 4.02423 1.86928 -0.32968 
4.02696 1.94262 -0.2582 4.0272 2.15225 0.1164 4.03325 2.0905 -0.03845 
4.03364 1.19453 -0.5292 4.03364 1.39517 -0.5292 4.0341 1.74446 -0.41198 
4.03445 1.60191 -0.4795 4.03551 2.16297 0.18131 4.03757 1.24463 -0.5314 
4.03757 1.34507 -0.5314 4.04031 1.29485 -0.53136 4.0407 2.17039 0.24639 
4.04282 2.17473 0.3157 4.04378 2.0358 -0.12431 4.04414 1.82767 -0.34963 
4.04699 2.10972 0.02279 4.04827 1.03998 -0.48924 4.04827 1.54972 -0.48924 
4.04897 1.97374 -0.20501 4.04904 1.90438 -0.28027 4.05079 1.69946 -0.42667 
4.05816 2.12599 0.08628 4.06036 1.09266 -0.49656 4.06036 1.49703 -0.49656 
4.06064 2.05966 -0.0657 4.06313 1.78448 -0.36778 4.0671 1.64942 -0.4407 
4.06715 2.13859 0.15093 4.06892 2.00195 -0.14944 4.06996 1.86466 -0.3008 
4.07149 1.14496 -0.50089 4.07149 1.44474 -0.50089 4.07199 1.93688 -0.22798 
4.07335 2.1477 0.21565 4.07527 2.08041 -0.0051 4.07668 1.19463 -0.50509 
4.07668 1.39507 -0.50509 4.07737 2.15312 0.28095 4.0786 2.15521 0.35056 
4.0806 1.24479 -0.50716 4.0806 1.34491 -0.50716 4.0808 1.7403 -0.38398 
4.08192 1.59833 -0.45239 4.08302 1.29485 -0.50717 4.08673 2.02714 -0.09173 
4.08756 2.0978 0.05683 4.08992 1.8226 -0.32029 4.09285 1.96641 -0.17337 
4.09387 1.89825 -0.24972 4.09523 1.54634 -0.46169 4.09601 1.69567 -0.39879 
4.09754 2.11209 0.12104 4.10232 2.04919 -0.03213 4.10501 2.12266 0.18524 
4.10697 1.09609 -0.46858 4.10697 1.4936 -0.46858 4.10856 1.77919 -0.33807 
4.11003 2.1298 0.25036 4.11211 1.64537 -0.41238 4.11259 2.13342 0.3157 
4.11259 2.13342 0.38541 4.11341 1.14534 -0.47478 4.11341 1.44435 -0.47478 
4.11421 1.85837 -0.27 4.11552 1.92924 -0.19604 4.11563 2.06801 0.02912 
4.11848 1.19497 -0.4789 4.11848 1.39473 -0.4789 4.12218 1.24485 -0.48095 
4.12218 1.34485 -0.48095 4.12449 1.29485 -0.48091 4.12449 1.97374 -0.12949 
4.12482 1.7355 -0.35428 4.12659 2.08352 0.09174 4.12687 1.59375 -0.42361 
4.13395 1.81595 -0.28913 4.13517 2.09566 0.15547 4.13687 1.89055 -0.2174 
4.13973 1.69074 -0.36878 4.13994 1.54154 -0.43244 4.14133 2.10436 0.22003 
4.14163 1.9979 -0.071 4.14503 2.1096 0.28515 4.14627 2.11134 0.35056 
4.14746 1.93688 -0.15251 4.14811 1.09626 -0.44007 4.14811 1.49343 -0.44007 
4.15138 1.7734 -0.3065 4.15455 1.14559 -0.44616 4.15455 1.4441 -0.44616 
4.15585 1.64005 -0.3818 4.15668 2.01898 -0.01023 4.15685 1.85042 -0.23738 
4.15973 1.19554 -0.45011 4.15973 1.39416 -0.45011 4.16341 1.24549 -0.45203 
4.16341 1.34421 -0.45203 4.16462 1.29485 -0.45265 4.16745 1.72945 -0.3224 
4.16919 1.89825 -0.1744 4.16923 2.03665 0.05165 4.17022 1.58832 -0.39262 
4.17542 1.80895 -0.25595 4.17768 1.94262 -0.10749 4.17975 1.54084 -0.40201 
4.18001 2.05125 0.11728 4.18183 1.68469 -0.33672 4.18767 2.06203 0.1815 
4.1878 1.09693 -0.40958 4.1878 1.49276 -0.40958 4.18948 1.85837 -0.19474 
4.19253 1.76624 -0.27306 4.19294 2.06935 0.24696 4.19444 1.14646 -0.41541 
4.19444 1.44324 -0.41541 4.19444 1.96558 -0.04799 4.19565 2.07314 0.31236 
4.19565 2.07314 0.38876 4.19768 1.63372 -0.34931 4.19949 1.19636 -0.4193 
4.19949 1.39333 -0.4193 4.19974 1.90438 -0.12957 4.20217 1.24554 -0.42182 
4.20217 1.34415 -0.42182 4.20331 1.29485 -0.42245 4.20813 1.7224 -0.28866 
4.20849 1.98562 0.01324 4.2086 1.81595 -0.21447 4.20871 1.5871 -0.36026 
4.21822 1.53952 -0.36954 4.22027 1.86466 -0.15049 4.22108 2.00221 0.07793 
4.2222 1.67753 -0.30272 4.22594 1.4916 -0.37718 4.22597 1.7734 -0.2319 
4.22826 1.90872 -0.08352 4.23066 2.01553 0.14389 4.23255 1.14771 -0.38289 
4.23255 1.44199 -0.38289 4.23469 1.63174 -0.31522 4.23687 1.19648 -0.38712 
4.23687 1.39322 -0.38712 4.23762 2.02474 0.20882 4.23958 1.24572 -0.38958 
4.23958 1.34397 -0.38958 4.23976 1.8226 -0.17045 4.24047 1.29485 -0.39039 
4.24168 2.03077 0.27436 4.24188 1.72945 -0.24798 4.24364 2.03292 0.35056 
4.24415 1.93069 -0.02328 4.24558 1.58513 -0.3261 4.24915 1.86928 -0.10476 
4.25483 1.53783 -0.33536 4.2562 1.68469 -0.26236 4.25754 1.77919 -0.18908 
4.25887 1.94877 0.04015 4.26244 1.48994 -0.34296 4.26837 1.14812 -0.3489 
4.26837 1.44158 -0.3489 4.26879 1.63372 -0.27821 4.2691 1.82767 -0.12467 
4.27035 1.96412 0.10549 4.27262 1.19683 -0.35314 4.27262 1.39287 -0.35314 
4.27375 1.7355 -0.20535 4.27517 1.24578 -0.3557 4.27517 1.34392 -0.3557 
4.27602 1.29485 -0.35655 4.27602 1.8722 -0.05769 4.27829 1.97654 0.17144 
4.27973 1.5871 -0.28923 4.2841 1.98446 0.23678 4.28726 1.78448 -0.14365 
4.28825 1.69074 -0.22026 4.2885 1.9882 0.31236 4.28901 1.53952 -0.29875 
4.29269 1.89191 0.00461 4.29635 1.83093 -0.07776 4.29666 1.4916 -0.30647 
4.30127 1.64005 -0.23638 4.30236 1.14771 -0.31308 4.30236 1.44199 -0.31308 
4.30345 1.7403 -0.16132 4.30606 1.9089 0.06849 4.30659 1.19648 -0.31739 
4.30659 1.39322 -0.31739 4.30905 1.24572 -0.3201 4.30905 1.34397 -0.3201 
4.30987 1.29485 -0.321 4.31209 1.58832 -0.25075 4.31484 1.78832 -0.09676 
4.31607 1.92311 0.13365 4.31826 1.69567 -0.17653 4.32076 1.8332 -0.03012 
4.32149 1.54084 -0.26028 4.32269 1.93445 0.1998 4.32905 1.49276 -0.26833 
4.32923 1.93999 0.27496 4.33141 1.94184 0.35056 4.33145 1.74446 -0.11462 
4.33186 1.64537 -0.19264 4.33488 1.14646 -0.27497 4.33488 1.44324 -0.27497 
4.33624 1.85191 0.03293 4.33877 1.19636 -0.28002 4.33877 1.39333 -0.28002 
4.33966 1.79082 -0.04941 4.34129 1.24554 -0.2827 4.34129 1.34415 -0.2827 
4.34193 1.29485 -0.28384 4.34309 1.59375 -0.2074 4.34614 1.69946 -0.13132 
4.34851 1.86792 0.09793 4.35191 1.54154 -0.22046 4.35673 1.74693 -0.06774 
4.35725 1.88102 0.16363 4.35955 1.49343 -0.22864 4.36018 1.64942 -0.14762 
4.36227 1.7919 -0.00091 4.36563 1.4441 -0.23508 4.36746 1.88592 0.23673 
4.36959 1.19554 -0.24026 4.36959 1.39416 -0.24026 4.3715 1.24549 -0.24394 
4.3715 1.34421 -0.24394 4.37182 1.70211 -0.08473 4.37186 1.59833 -0.16245 
4.37187 1.88966 0.31232 4.37187 1.88966 0.38879 4.37212 1.29485 -0.24514 
4.37679 1.80936 0.06311 4.37978 1.74833 -0.01938 4.38116 1.54634 -0.17576 
4.38684 1.65287 -0.0998 4.38758 1.82444 0.12847 4.38806 1.4936 -0.1875 
4.39425 1.44435 -0.19394 4.39523 1.7036 -0.03691 4.39838 1.19497 -0.19901 
4.39838 1.39473 -0.19901 4.39897 1.60191 -0.11498 4.39988 1.83069 0.20098 
4.40039 1.29485 -0.20501 4.40039 1.74847 0.0298 4.40042 1.24485 -0.2027 
4.40042 1.34485 -0.2027 4.40766 1.83401 0.27431 4.40871 1.54972 -0.1288 
4.41061 1.65459 -0.05209 4.41352 1.76503 0.09449 4.41603 1.49703 -0.14089 
4.41629 1.70393 0.012 4.42036 1.44474 -0.15201 4.42359 1.60456 -0.06611 
4.42456 1.19463 -0.15721 4.42456 1.39507 -0.15721 4.42663 1.24479 -0.16113 
4.42663 1.34491 -0.16113 4.42664 1.29485 -0.16355 4.42817 1.77195 0.16603 
4.43213 1.65525 -0.00297 4.43384 1.5526 -0.08011 4.43494 1.7031 0.06188 
4.44149 1.49987 -0.09282 4.44547 1.6053 -0.01724 4.44634 1.44774 -0.10415 
4.44867 1.39517 -0.11417 4.45087 1.34507 -0.1181 4.45114 1.65464 0.04686 
4.45172 1.71101 0.13269 4.45622 1.55475 -0.03042 4.46436 1.50209 -0.04344 
4.46484 1.60515 0.03269 1.36505 1.60113 0.26582 1.38622 1.6562 0.32533 
1.38855 1.60363 0.31531 1.3934 1.5515 0.30399 1.40824 1.75651 0.37471 
1.40826 1.70646 0.3723 1.41032 1.65629 0.36837 1.41453 1.60662 0.36318 
1.41886 1.55433 0.35206 1.42617 1.50164 0.33997 1.43447 1.70651 0.41387 
1.43447 1.80652 0.41387 1.4345 1.75651 0.41618 1.43651 1.65664 0.41017 
1.44064 1.60701 0.4051 1.44683 1.55776 0.39867 1.45372 1.50502 0.38692 
1.46276 1.75651 0.45631 1.46303 1.45303 0.37362 1.46339 1.70715 0.4551 
1.46339 1.80588 0.4551 1.4653 1.65721 0.45143 1.4653 1.85582 0.45143 
1.46926 1.60726 0.44624 1.46926 1.90577 0.44624 1.47534 1.55793 0.43981 
1.47534 1.9551 0.43981 1.48298 1.50982 0.43163 1.4918 1.45761 0.41856 
1.49296 1.75651 0.495 1.4936 1.70721 0.49386 1.4936 1.80582 0.49386 
1.49612 1.65803 0.49118 1.49612 1.855 0.49118 1.50001 1.60813 0.48613 
1.50001 1.9049 0.48613 1.50303 1.406 0.4038 1.50583 1.5586 0.4795 
1.50583 1.95443 0.4795 1.5134 1.51052 0.47145 1.5134 2.00251 0.47145 
1.5228 1.46304 0.46191 1.5228 2.04998 0.46191 1.52502 1.75651 0.53217 
1.52584 1.70739 0.53127 1.52584 1.80564 0.53127 1.5283 1.65814 0.52856 
1.5283 1.85489 0.52856 1.53253 1.60937 0.52424 1.53253 1.90365 0.52424 
1.53362 1.41131 0.44755 1.53362 2.10171 0.44755 1.53823 1.55976 0.51764 
1.53823 1.95326 0.51764 1.54588 1.51184 0.50991 1.54588 2.00119 0.50991 
1.54664 1.36062 0.43142 1.55515 1.46427 0.5004 1.55515 2.04876 0.5004 
1.55886 1.75651 0.56772 1.55972 1.70745 0.56686 1.55972 1.80558 0.56686 
1.56113 1.31586 0.41651 1.56227 1.6585 0.56431 1.56227 1.85453 0.56431 
1.5661 1.41764 0.48938 1.5661 2.09539 0.48938 1.56652 1.60978 0.56006 
1.56652 1.90324 0.56006 1.57245 1.56142 0.55413 1.57245 1.9516 0.55413 
1.57869 1.36667 0.47353 1.57869 2.14636 0.47353 1.58006 1.51353 0.54652 
1.58006 1.99949 0.54652 1.58931 1.46623 0.53727 1.58931 2.0468 0.53727 
1.59301 1.32191 0.45914 1.59301 2.19112 0.45914 1.59441 1.75651 0.60156 
1.59531 1.70739 0.60074 1.59531 1.80564 0.60074 1.59802 1.65814 -0.87707 
1.59802 1.65814 0.59828 1.59802 1.85489 0.59828 1.6002 1.41962 0.52638 
1.6002 2.0934 0.52638 1.60234 1.60937 -0.87283 1.60234 1.60937 0.59405 
1.60234 1.90365 0.59405 1.60891 1.27796 0.44307 1.60891 2.23507 0.44307 
1.60894 1.55976 0.58835 1.60894 1.95326 0.58835 1.61269 1.37383 0.51389 
1.61269 2.1392 0.51389 1.61667 1.51184 0.5807 1.61667 2.00119 0.5807 
1.62618 1.46427 0.57143 1.62618 2.04876 0.57143 1.62629 1.23541 0.42564 
1.62629 2.27761 0.42564 1.62675 1.32896 0.49983 1.62675 2.18407 0.49983 
1.63158 1.75651 -0.9124 1.63158 1.75651 0.63362 1.63272 1.70721 -0.91176 
1.63272 1.70721 0.63298 1.63272 1.80582 0.63298 1.6354 1.65803 -0.90925 
1.6354 1.65803 0.63046 1.6354 1.855 0.63046 1.6372 1.41764 0.56048 
1.6372 2.09539 0.56048 1.64045 1.60813 -0.90536 1.64045 1.60813 0.62657 
1.64045 1.9049 0.62657 1.64236 1.28512 0.48422 1.64236 2.22791 0.48422 
1.64541 2.32004 0.4059 1.64708 1.5586 -0.89953 1.64708 1.5586 0.62075 
1.64708 1.95443 0.62075 1.65305 1.36667 0.54789 1.65305 2.14636 0.54789 
1.65513 1.51052 0.61318 1.65513 2.00251 0.61318 1.65947 1.24241 0.46711 
1.65947 2.27062 0.46711 1.66467 1.46304 0.60378 1.66467 2.04998 0.60378 
1.6657 2.35992 0.38556 1.66744 1.32191 0.53357 1.66744 2.19112 0.53357 
1.67027 1.75651 -0.9426 1.67027 1.75651 0.66382 1.67148 1.70715 -0.94197 
1.67148 1.70715 0.66319 1.67148 1.80588 -0.94197 1.67148 1.80588 0.66319 
1.67515 1.65721 -0.94006 1.67515 1.65721 0.66128 1.67515 1.85582 -0.94006 
1.67515 1.85582 0.66128 1.67803 1.20094 0.44855 1.67803 2.31208 0.44855 
1.67903 1.41131 0.59296 1.67903 2.10171 0.59296 1.68034 1.60726 -0.93611 
1.68034 1.60726 0.65732 1.68034 1.90577 0.65732 1.68351 1.27796 0.51767 
1.68351 2.23507 0.51767 1.68677 1.55793 -0.93002 1.68677 1.55793 0.65124 
1.68677 1.9551 0.65124 1.69495 1.50982 -0.92239 1.69495 1.50982 0.6436 
1.69495 2.00321 0.6436 1.69516 1.36062 0.57994 1.69516 2.15241 0.57994 
1.69802 1.16081 0.42856 1.69802 2.35221 0.42856 1.70094 1.23541 0.50029 
1.70094 2.27761 0.50029 1.70802 1.45761 0.63478 1.70802 2.05542 0.63478 
1.71007 1.31586 0.56545 1.71007 2.19717 0.56545 1.7104 1.75651 -0.97086 
1.7104 1.75651 0.69208 1.71271 1.70651 -0.9709 1.71271 1.70651 0.69211 
1.71271 1.80652 -0.9709 1.71271 1.80652 0.69211 1.71641 1.65664 -0.96885 
1.71641 1.65664 0.69007 1.71641 1.85639 -0.96885 1.71641 1.85639 0.69007 
1.71937 1.12212 0.40721 1.71937 2.39091 0.40721 1.72068 1.19299 0.48117 
1.72068 2.32004 0.48117 1.72148 1.60701 -0.96472 1.72148 1.60701 0.68594 
1.72148 1.90602 -0.96472 1.72148 1.90602 0.68594 1.72278 1.406 0.62355 
1.72278 2.10703 0.62355 1.72633 1.27217 0.54923 1.72633 2.24086 0.54923 
1.72791 1.55776 -0.95853 1.72791 1.55776 0.67975 1.72791 1.95527 -0.95853 
1.72791 1.95527 0.67975 1.73888 1.35569 0.60995 1.73888 2.15734 0.60995 
1.73966 1.50502 -0.95164 1.73966 1.50502 0.67286 1.73966 2.00801 -0.95164 
1.73966 2.00801 0.67286 1.74102 1.15311 0.46088 1.74102 2.35992 0.46088 
1.74497 1.22876 0.53145 1.74497 2.28426 0.53145 1.75187 1.75651 -0.99712 
1.75187 1.75651 0.71834 1.75296 1.45303 -0.94234 1.75296 1.45303 0.66355 
1.75296 2.06 -0.94234 1.75296 2.06 0.66355 1.75409 1.31106 0.59515 
1.75409 2.20197 0.59515 1.75428 1.70646 -0.9971 1.75428 1.70646 0.71832 
1.75428 1.80657 -0.9971 1.75428 1.80657 0.71832 1.75821 1.65629 -0.99504 
1.75821 1.65629 0.71626 1.75821 1.85673 -0.99504 1.75821 1.85673 0.71626 
1.7629 1.11448 0.43915 1.7629 2.39855 0.43915 1.7634 1.60662 -0.99084 
1.7634 1.60662 0.71205 1.7634 1.9064 -0.99084 1.7634 1.9064 0.71205 
1.76493 1.1867 0.51197 1.76493 2.32633 0.51197 1.76779 1.40194 0.65187 
1.76779 2.11109 -0.93065 1.76779 2.11109 0.65187 1.77176 1.26688 0.57895 
1.77176 2.24615 0.57895 1.77452 1.55433 -0.9865 1.77452 1.55433 0.70772 
1.77452 1.9587 -0.9865 1.77452 1.9587 0.70772 1.7841 1.3519 0.63784 
1.7841 2.16113 -0.91662 1.7841 2.16113 0.63784 1.78584 1.14698 0.49144 
1.78584 2.36605 0.49144 1.78592 1.07762 0.41618 1.78661 1.50164 -0.97919 
1.78661 1.50164 0.70041 1.78661 2.01138 -0.97919 1.78661 2.01138 0.70041 
1.79074 1.2237 0.5608 1.79074 2.28933 0.5608 1.79457 1.75651 -1.02131 
1.79457 1.75651 0.74253 1.79732 1.70629 -1.02134 1.79732 1.70629 0.74256 
1.79732 1.80674 -1.02134 1.79732 1.80674 0.74256 1.80043 1.44945 -0.96944 
1.80043 1.44945 0.69066 1.80043 2.06357 -0.96944 1.80043 2.06357 0.69066 
1.80079 1.30691 0.62314 1.80079 2.20612 -0.90193 1.80079 2.20612 0.62314 
1.80125 1.6562 -1.01915 1.80125 1.6562 0.74036 1.80125 1.85683 -1.01915 
1.80125 1.85683 0.74036 1.80793 1.10874 0.46937 1.80793 2.40428 0.46937 
1.81065 1.18209 0.54084 1.81065 2.33094 0.54084 1.81127 1.60363 -1.01681 
1.81127 1.60363 0.73803 1.81127 1.9094 -1.01681 1.81127 1.9094 0.73803 
1.81561 1.39849 -0.95731 1.81561 1.39849 0.67853 1.81561 2.11454 -0.95731 
1.81561 2.11454 0.67853 1.81866 1.26305 0.60653 1.81866 2.24998 -0.88531 
1.81866 2.24998 0.60653 1.82259 1.5515 -1.01196 1.82259 1.5515 0.73318 
1.82259 1.96153 -1.01196 1.82259 1.96153 0.73318 1.82368 1.02422 0.37842 
1.83068 1.34925 -0.9423 1.83068 1.34925 0.66352 1.83068 2.16377 -0.9423 
1.83068 2.16377 0.66352 1.8319 1.14264 0.51995 1.8319 2.37039 0.51995 
1.8353 1.49876 -1.00431 1.8353 1.49876 0.72553 1.8353 2.01427 -1.00431 
1.8353 2.01427 0.72553 1.83765 1.22043 0.58804 1.83765 2.2926 -0.86682 
1.83765 2.2926 0.58804 1.83842 1.75651 -1.04338 1.83842 1.75651 0.7646 
1.84127 1.70624 -1.04333 1.84127 1.70624 0.76455 1.84127 1.80679 -1.04333 
1.84127 1.80679 0.76455 1.84441 1.05346 0.43332 1.84768 1.30443 0.64842 
1.84768 2.2086 -0.92721 1.84768 2.2086 0.64842 1.8493 1.4468 -0.99406 
1.8493 1.4468 0.71528 1.8493 2.06623 -0.99406 1.8493 2.06623 0.71528 
1.84972 0.9917 0.35233 1.85042 1.65369 -1.04313 1.85042 1.65369 0.76435 
1.85042 1.85934 -1.04313 1.85042 1.85934 0.76435 1.85772 1.17916 0.56772 
1.85772 2.33386 -0.8465 1.85772 2.33386 0.56772 1.86076 1.60113 -1.04031 
1.86076 1.60113 0.76153 1.86076 1.9119 -1.04031 1.86076 1.9119 0.76153 
1.86332 1.39677 -0.98109 1.86332 1.39677 0.70231 1.86332 2.11626 -0.98109 
1.86332 2.11626 0.70231 1.86601 1.26054 0.63135 1.86601 2.25248 -0.91013 
1.86601 2.25248 0.63135 1.86742 1.08579 0.48614 1.86742 2.42724 0.48614 
1.87197 1.54927 -1.03483 1.87197 1.54927 0.75605 1.87197 1.96375 -1.03483 
1.87197 1.96375 0.75605 1.87696 0.96086 0.32494 1.8785 1.34777 -0.9657 
1.8785 1.34777 0.68692 1.8785 2.16526 -0.9657 1.8785 2.16526 0.68692 
1.88329 1.00217 0.39401 1.88329 1.75651 -1.06327 1.88329 1.75651 0.78449 
1.88499 1.49661 -1.02669 1.88499 1.49661 0.74791 1.88499 2.01642 -1.02669 
1.88499 2.01642 0.74791 1.8853 1.21816 0.61245 1.8853 2.29487 -0.89123 
1.8853 2.29487 0.61245 1.89153 1.70393 -1.06515 1.89153 1.70393 0.78637 
1.89153 1.8091 -1.06515 1.89153 1.8091 0.78637 1.89214 1.12067 0.53585 
1.89214 2.39236 0.53585 1.89603 1.30304 -0.95026 1.89603 1.30304 0.67147 
1.89603 2.20999 -0.95026 1.89603 2.20999 0.67147 1.89818 1.44606 -1.01594 
1.89818 1.44606 0.73716 1.89818 2.06697 -1.01594 1.89818 2.06697 0.73716 
1.90084 1.6515 -1.0644 1.90084 1.6515 0.78562 1.90084 1.86153 -1.0644 
1.90084 1.86153 0.78562 1.90513 0.93213 0.29671 1.90518 1.03238 0.44837 
1.91031 0.97095 0.36697 1.91118 1.59936 -1.06103 1.91118 1.59936 0.78225 
1.91118 1.91367 -1.06103 1.91118 1.91367 0.78225 1.91245 1.39611 -1.0026 
1.91245 1.39611 0.72382 1.91245 2.11692 -1.0026 1.91245 2.11692 0.72382 
1.9145 1.25946 -0.93274 1.9145 1.25946 0.65396 1.9145 2.25357 -0.93274 
1.9145 2.25357 0.65396 1.92003 1.15945 0.58438 1.92003 2.35357 -0.86316 
1.92003 2.35357 0.58438 1.92253 1.54767 -1.05505 1.92253 1.54767 0.77627 
1.92253 1.96536 -1.05505 1.92253 1.96536 0.77627 1.92742 1.34744 -0.98676 
1.92742 1.34744 0.70798 1.92742 2.16559 -0.98676 1.92742 2.16559 0.70798 
1.92865 1.06575 0.50018 1.92908 1.75651 -1.08094 1.92908 1.75651 0.80215 
1.93483 0.90465 0.26641 1.93485 1.49657 -1.04647 1.93485 1.49657 0.76768 
1.93485 2.01646 -1.04647 1.93485 2.01646 0.76768 1.93754 1.70389 -1.08245 
1.93754 1.70389 0.80367 1.93754 1.80914 -1.08245 1.93754 1.80914 0.80367 
1.93821 0.94164 0.33869 1.94453 0.98335 0.40732 1.94521 1.30289 -0.97086 
1.94521 1.30289 0.69208 1.94521 2.21014 -0.97086 1.94521 2.21014 0.69208 
1.94719 1.6512 -1.08135 1.94719 1.6512 0.80257 1.94719 1.86183 -1.08135 
1.94719 1.86183 0.80257 1.94811 1.44621 -1.03531 1.94811 1.44621 0.75653 
1.94811 2.06682 -1.03531 1.94811 2.06682 0.75653 1.94834 1.19945 -0.90672 
1.94834 1.19945 0.62794 1.94834 2.31358 -0.90672 1.94834 2.31358 0.62794 
1.95556 1.10259 0.55056 1.95556 2.41044 0.55056 1.95775 1.59907 -1.07759 
1.95775 1.59907 0.7988 1.95775 1.91396 -1.07759 1.95775 1.91396 0.7988 
1.96227 1.39673 -1.02162 1.96227 1.39673 0.74283 1.96227 2.1163 -1.02162 
1.96227 2.1163 0.74283 1.96488 0.88004 0.2363 1.96706 1.01471 0.46092 
1.96771 0.91375 0.3087 1.97003 1.54625 -1.07117 1.97003 1.54625 0.79239 
1.97003 1.96678 -1.07117 1.97003 1.96678 0.79239 1.97225 0.95356 0.37925 
1.97569 1.75651 -1.09633 1.97569 1.75651 0.81755 1.9773 1.34827 -1.00542 
1.9773 1.34827 0.72663 1.9773 2.16476 -1.00542 1.9773 2.16476 0.72663 
1.97853 1.242 -0.94726 1.97853 1.242 0.66848 1.97853 2.27102 -0.94726 
1.97853 2.27102 0.66848 1.98259 1.49522 -1.06212 1.98259 1.49522 0.78333 
1.98259 2.0178 -1.06212 1.98259 2.0178 0.78333 1.98391 1.14246 0.59775 
1.98391 2.37057 -0.87653 1.98391 2.37057 0.59775 1.9846 1.70376 -1.09754 
1.9846 1.70376 0.81876 1.9846 1.80926 -1.09754 1.9846 1.80926 0.81876 
1.99335 1.04915 0.51277 1.99432 1.65117 -1.096 1.99432 1.65117 0.81722 
1.99432 1.86186 -1.096 1.99432 1.86186 0.81722 1.99587 0.85743 0.20513 
1.99623 1.44473 -1.05045 1.99623 1.44473 0.77167 1.99623 2.06829 -1.05045 
1.99623 2.06829 0.77167 1.99798 0.888 0.27758 2.00169 0.92537 0.34985 
2.00592 1.59803 -1.09189 2.00592 1.59803 0.81311 2.00592 1.915 -1.09189 
2.00592 1.915 0.81311 2.00715 0.96784 0.41829 2.0099 1.28633 -0.984 
2.0099 1.28633 0.70522 2.0099 2.22669 -0.984 2.0099 2.22669 0.70522 
2.01062 1.39539 -1.03626 2.01062 1.39539 0.75748 2.01062 2.11764 -1.03626 
2.01062 2.11764 0.75748 2.01334 1.18344 -0.91899 2.01334 1.18344 0.64021 
2.01334 2.32958 -0.91899 2.01334 2.32958 0.64021 2.01829 1.54537 -1.08494 
2.01829 1.54537 0.80616 2.01829 1.96766 -1.08494 2.01829 1.96766 0.80616 
2.02091 1.08724 0.56205 2.02091 2.42579 0.56205 2.02299 1.75651 -1.10942 
2.02299 1.75651 0.83064 2.02749 0.83713 0.17345 2.02885 0.86504 0.24666 
2.03132 1.49433 -1.07545 2.03132 1.49433 0.79667 2.03132 2.01869 -1.07545 
2.03132 2.01869 0.79667 2.03181 0.89911 0.3189 2.03209 1.70372 -1.11022 
2.03209 1.70372 0.83144 2.03209 1.8093 -1.11022 2.03209 1.8093 0.83144 
2.0327 1.00011 0.47171 2.03646 0.93927 0.38923 2.04322 1.65056 -1.10849 
2.04322 1.65056 0.82971 2.04322 1.86247 -1.10849 2.04322 1.86247 0.82971 
2.04388 1.22692 -0.95805 2.04388 1.22692 0.67927 2.04388 2.28611 -0.95805 
2.04388 2.28611 0.67927 2.04503 1.44405 -1.06327 2.04503 1.44405 0.78449 
2.04503 2.06897 -1.06327 2.04503 2.06897 0.78449 2.0481 1.34036 -1.0222 
2.0481 1.34036 0.74341 2.0481 2.17267 -1.0222 2.0481 2.17267 0.74341 
2.04907 1.12826 -0.88655 2.04907 1.12826 0.60777 2.04907 2.38477 -0.88655 
2.04907 2.38477 0.60777 2.05502 1.59744 -1.10386 2.05502 1.59744 0.82508 
2.05502 1.91558 -1.10386 2.05502 1.91558 0.82508 2.05931 1.03583 -0.80113 
2.05931 1.03583 0.52235 2.06029 0.84424 0.21481 2.0619 0.81703 0.13578 
2.06231 0.87516 0.28692 2.06634 0.91277 0.35885 2.06716 1.54501 -1.09634 
2.06716 1.54501 0.81755 2.06716 1.96802 -1.09634 2.06716 1.96802 0.81755 
2.07088 0.95571 0.42687 2.07088 1.75651 -1.12018 2.07088 1.75651 0.84139 
2.07905 1.17035 -0.92772 2.07905 1.17035 0.64894 2.07905 2.34268 -0.92772 
2.07905 2.34268 0.64894 2.08039 1.49406 -1.08632 2.08039 1.49406 0.80754 
2.08039 2.01897 -1.08632 2.08039 2.01897 0.80754 2.08144 1.27941 -0.99865 
2.08144 1.27941 0.71987 2.08144 2.23362 -0.99865 2.08144 2.23362 0.71987 
2.08151 1.70329 -1.12079 2.08151 1.70329 0.84201 2.08151 1.80974 -1.12079 
2.08151 1.80974 0.84201 2.08213 1.38852 -1.05086 2.08213 1.38852 0.77208 
2.08213 2.12451 -1.05086 2.08213 2.12451 0.77208 2.08685 1.07482 -0.84876 
2.08685 1.07482 0.56998 2.09269 1.65023 -1.11851 2.09269 1.65023 0.83973 
2.09269 1.8628 -1.11851 2.09269 1.8628 0.83973 2.09367 0.85394 0.25516 
2.09458 0.82363 0.17741 2.09673 0.88839 0.32721 2.09692 0.98933 -0.75814 
2.09692 0.98933 0.47936 2.10066 0.9287 0.3967 2.10438 1.59747 -1.11335 
2.10438 1.59747 0.83457 2.10438 1.91555 -1.11335 2.10438 1.91555 0.83457 
2.11522 1.11691 -0.89317 2.11522 1.11691 0.61439 2.11522 2.39612 -0.89317 
2.11639 1.22068 -0.97036 2.11639 1.22068 0.69157 2.11639 2.29235 -0.97036 
2.11639 2.29235 0.69157 2.11654 1.54519 -1.10532 2.11654 1.54519 0.82653 
2.11654 1.96784 -1.10532 2.11654 1.96784 0.82653 2.1174 1.43853 -1.07577 
2.1174 1.43853 0.79699 2.1174 2.0745 -1.07577 2.1174 2.0745 0.79699 
2.11924 1.75651 -1.12857 2.11924 1.75651 0.84979 2.12007 1.33468 -1.03425 
2.12007 1.33468 0.75546 2.12007 2.17835 -1.03425 2.12007 2.17835 0.75546 
2.12423 1.02662 -0.8081 2.12423 1.02662 0.52931 2.12754 0.86619 0.29439 
2.12799 0.83294 0.21834 2.13003 1.70326 -1.12868 2.13003 1.70326 0.84989 
2.13003 1.80977 -1.12868 2.13003 1.80977 0.84989 2.13106 0.90367 0.36504 
2.13544 0.947 0.43302 2.1415 1.64995 -1.12588 2.1415 1.64995 0.84709 
2.1415 1.86308 -1.12588 2.1415 1.86308 0.84709 2.15214 1.16544 -0.93794 
2.15214 1.16544 0.65915 2.15214 2.34759 -0.93794 2.15219 1.0669 -0.85458 
2.15219 1.0669 0.5758 2.1533 1.48935 -1.09643 2.1533 1.48935 0.81765 
2.1533 2.02368 -1.09643 2.1533 2.02368 0.81765 2.15334 1.59722 -1.12018 
2.15334 1.59722 0.84139 2.15334 1.9158 -1.12018 2.15334 1.9158 0.84139 
2.15459 1.2747 -1.00856 2.15459 1.2747 0.72978 2.15459 2.23833 -1.00856 
2.15508 1.38389 -1.06072 2.15508 1.38389 0.78194 2.15508 2.12914 -1.06072 
2.15508 2.12914 0.78194 2.16179 0.84474 0.25787 2.1618 0.88098 0.33239 
2.16237 0.98201 0.48464 2.16272 0.81456 0.18008 2.16578 0.92156 0.40173 
2.16795 1.75651 -1.13458 2.16795 1.75651 0.85579 2.17915 1.70315 -1.13418 
2.17915 1.70315 0.8554 2.17915 1.80988 -1.13418 2.17915 1.80988 0.8554 
2.18972 1.21735 -0.97813 2.18972 1.21735 0.69935 2.18972 2.29568 -0.97813 
2.18978 1.02059 -0.81215 2.18978 1.02059 0.53337 2.19038 1.11137 -0.8997 
2.19038 1.11137 0.62092 2.19038 2.40166 -0.8997 2.19057 1.43473 -1.0832 
2.19057 1.43473 0.80441 2.19057 2.0783 -1.0832 2.19057 2.0783 0.80441 
2.19061 1.64994 -1.13084 2.19061 1.64994 0.85205 2.19061 1.86309 -1.13084 
2.19061 1.86309 0.85205 2.19105 1.54339 -1.11354 2.19105 1.54339 0.83476 
2.19105 1.96964 -1.11354 2.19105 1.96964 0.83476 2.19283 1.33125 -1.0415 
2.19283 1.33125 0.76272 2.19283 2.18177 -1.0415 2.19634 0.826 0.22017 
2.19636 0.89824 0.36906 2.19659 0.85971 0.29755 2.20057 0.94177 0.43672 
2.2169 1.75651 -1.13819 2.2169 1.75651 0.8594 2.22774 1.1617 -0.94235 
2.22774 1.1617 0.66356 2.22774 2.35133 -0.94235 2.22774 1.27235 -1.01353 
2.22774 1.27235 0.73475 2.22774 2.24068 -1.01353 2.22777 1.06316 -0.85898 
2.22777 1.06316 0.5802 2.22777 0.97822 0.48734 2.22818 1.48814 -1.10196 
2.22818 1.48814 0.82318 2.22818 2.02489 -1.10196 2.22818 2.02489 0.82318 
2.22819 1.38157 -1.06567 2.22819 1.38157 0.78688 2.22819 2.13146 -1.06567 
2.22821 1.59602 -1.1257 2.22821 1.59602 0.84692 2.22821 1.91701 -1.1257 
2.22821 1.91701 0.84692 2.22821 1.70311 -1.13725 2.22821 1.70311 0.85847 
2.22821 1.80992 -1.13725 2.22821 1.80992 0.85847 2.2311 0.84039 0.25999 
2.23112 0.87663 0.33451 2.23112 0.91794 0.40428 2.26597 0.85754 0.29861 
2.26597 0.89615 0.37029 2.26597 0.94002 0.43796 2.26597 1.01844 0.53533 
2.26597 1.10952 -0.90188 2.26597 1.10952 0.6231 2.26597 1.21578 -0.98058 
2.26597 1.21578 0.7018 2.26597 1.33011 -1.04393 2.26597 1.33011 0.76514 
2.26597 1.43381 -1.08589 2.26597 1.43381 0.80711 2.26597 1.54279 -1.11628 
2.26597 1.54279 0.8375 2.26597 1.64964 -1.13366 2.26597 1.64964 0.85488 
2.26597 1.75651 -1.13939 2.26597 1.75651 0.86061 2.26597 1.86339 -1.13366 
2.26597 1.86339 0.85488 2.26597 1.97024 -1.11628 2.26597 1.97024 0.8375 
2.26597 2.07922 -1.08589 2.26597 2.18292 -1.04393 2.26597 2.29725 -0.98058 
2.26597 2.40351 -0.90188 2.30083 0.91794 0.40428 2.30083 0.87663 0.33451 
2.30084 0.84039 0.25999 2.30373 1.70311 -1.13725 2.30373 1.70311 0.85847 
2.30373 1.80992 -1.13725 2.30373 1.80992 0.85847 2.30373 1.59602 -1.1257 
2.30373 1.59602 0.84692 2.30373 1.91701 -1.1257 2.30373 1.91701 0.84692 
2.30376 1.38157 -1.06567 2.30376 1.38157 0.78688 2.30376 2.13146 -1.06567 
2.30376 1.48814 -1.10196 2.30376 1.48814 0.82318 2.30376 2.02489 -1.10196 
2.30417 0.97822 0.48734 2.30417 1.06316 -0.85898 2.30417 1.06316 0.5802 
2.30421 1.27235 -1.01353 2.30421 1.27235 0.73475 2.30421 2.24068 -1.01353 
2.30421 1.1617 -0.94235 2.30421 1.1617 0.66356 2.30421 2.35133 -0.94235 
2.31504 1.75651 -1.13819 2.31504 1.75651 0.8594 2.33137 0.94177 0.43672 
2.33535 0.85971 0.29755 2.33558 0.89824 0.36906 2.33912 1.33125 -1.0415 
2.33912 1.33125 0.76272 2.33912 2.18177 -1.0415 2.3409 1.54339 -1.11354 
2.3409 1.54339 0.83476 2.3409 1.96964 -1.11354 2.34133 1.64994 -1.13084 
2.34133 1.64994 0.85205 2.34133 1.86309 -1.13084 2.34133 1.86309 0.85205 
2.34137 1.43473 -1.0832 2.34137 1.43473 0.80441 2.34137 2.0783 -1.0832 
2.34157 1.11137 -0.8997 2.34157 1.11137 0.62092 2.34157 2.40166 -0.8997 
2.34216 1.02059 0.53337 2.34222 1.21735 -0.97813 2.34222 1.21735 0.69935 
2.34222 2.29568 -0.97813 2.35279 1.70315 -1.13418 2.35279 1.70315 0.8554 
2.35279 1.80988 -1.13418 2.35279 1.80988 0.8554 2.36399 1.75651 -1.13458 
2.36399 1.75651 0.85579 2.36617 0.92156 0.40173 2.36957 0.98201 0.48464 
2.37014 0.88098 0.33239 2.37686 1.38389 -1.06072 2.37686 1.38389 0.78194 
2.37686 2.12914 -1.06072 2.37735 1.2747 -1.00856 2.37735 1.2747 0.72978 
2.37735 2.23833 -1.00856 2.37861 1.59722 -1.12018 2.37861 1.59722 0.84139 
2.37861 1.9158 -1.12018 2.37864 1.48935 -1.09643 2.37864 1.48935 0.81765 
2.37864 2.02368 -1.09643 2.37975 1.0669 -0.85458 2.37975 1.0669 0.5758 
2.3798 1.16544 -0.93794 2.3798 1.16544 0.65915 2.3798 2.34759 -0.93794 
2.39044 1.64995 -1.12588 2.39044 1.64995 0.84709 2.39044 1.86308 -1.12588 
2.39044 1.86308 0.84709 2.3965 0.947 0.43302 2.40088 0.90367 0.36504 
2.40191 1.70326 -1.12868 2.40191 1.70326 0.84989 2.40191 1.80977 -1.12868 
2.40191 1.80977 0.84989 2.4044 0.86619 0.29439 2.40771 1.02662 0.52931 
2.41187 1.33468 -1.03425 2.41187 1.33468 0.75546 2.41187 2.17835 -1.03425 
2.4127 1.75651 -1.12857 2.4127 1.75651 0.84979 2.41454 1.43853 -1.07577 
2.41454 1.43853 0.79699 2.41454 2.0745 -1.07577 2.4154 1.54519 -1.10532 
2.4154 1.54519 0.82653 2.4154 1.96784 -1.10532 2.41555 1.22068 -0.97036 
2.41555 1.22068 0.69157 2.41555 2.29235 -0.97036 2.41673 1.11691 -0.89317 
2.41673 1.11691 0.61439 2.41673 2.39612 -0.89317 2.42756 1.59747 -1.11335 
2.42756 1.59747 0.83457 2.42756 1.91555 -1.11335 2.43129 0.9287 0.3967 
2.43503 0.98933 0.47936 2.43521 0.88839 0.32721 2.43925 1.65023 -1.11851 
2.43925 1.65023 0.83973 2.43925 1.8628 -1.11851 2.44509 1.07482 0.56998 
2.44509 2.43821 -0.84876 2.44982 1.38852 -1.05086 2.44982 1.38852 0.77208 
2.44982 2.12451 -1.05086 2.45043 1.70329 -1.12079 2.45043 1.70329 0.84201 
2.45043 1.80974 -1.12079 2.45043 1.80974 0.84201 2.4505 1.27941 -0.99865 
2.4505 1.27941 0.71987 2.4505 2.23362 -0.99865 2.45155 1.49406 -1.08632 
2.45155 1.49406 0.80754 2.45155 2.01897 -1.08632 2.4529 1.17035 -0.92772 
2.4529 1.17035 0.64894 2.4529 2.34268 -0.92772 2.46106 0.95571 0.42687 
2.46106 1.75651 -1.12018 2.46106 1.75651 0.84139 2.46478 1.54501 -1.09634 
2.46478 1.54501 0.81755 2.46478 1.96802 -1.09634 2.4656 0.91277 0.35885 
2.47264 1.03583 0.52235 2.47692 1.59744 -1.10386 2.47692 1.59744 0.82508 
2.47692 1.91558 -1.10386 2.48287 1.12826 -0.88655 2.48287 1.12826 0.60777 
2.48287 2.38477 -0.88655 2.48384 1.34036 -1.0222 2.48384 1.34036 0.74341 
2.48384 2.17267 -1.0222 2.48691 1.44405 -1.06327 2.48691 1.44405 0.78449 
2.48691 2.06897 -1.06327 2.48806 1.22692 -0.95805 2.48806 1.22692 0.67927 
2.48806 2.28611 -0.95805 2.48872 1.65056 -1.10849 2.48872 1.65056 0.82971 
2.48872 1.86247 -1.10849 2.49548 0.93927 0.38923 2.49924 1.00011 0.47171 
2.49985 1.70372 -1.11022 2.49985 1.70372 0.83144 2.49985 1.8093 -1.11022 
2.50013 0.89911 0.3189 2.50062 1.49433 -1.07545 2.50062 1.49433 0.79667 
2.50062 2.01869 -1.07545 2.50895 1.75651 -1.10942 2.51103 1.08724 0.56205 
2.51103 2.42579 -0.84083 2.51366 1.54537 -1.08494 2.51366 1.54537 0.80616 
2.51366 1.96766 -1.08494 2.5186 1.18344 -0.91899 2.5186 1.18344 0.64021 
2.5186 2.32958 -0.91899 2.52133 1.39539 -1.03626 2.52133 1.39539 0.75748 
2.52133 2.11764 -1.03626 2.52204 1.28633 -0.984 2.52204 1.28633 0.70522 
2.52204 2.22669 -0.984 2.52479 0.96784 0.41829 2.52603 1.59803 -1.09189 
2.52603 1.59803 0.81311 2.52603 1.915 -1.09189 2.53025 0.92537 0.34985 
2.53572 1.44473 -1.05045 2.53572 1.44473 0.77167 2.53572 2.06829 -1.05045 
2.53762 1.65117 -1.096 2.53762 1.65117 0.81722 2.53762 1.86186 -1.096 
2.53859 1.04915 0.51277 2.53859 2.46388 -0.79155 2.54734 1.70376 -1.09754 
2.54734 1.70376 0.81876 2.54734 1.80926 -1.09754 2.54804 1.14246 -0.87653 
2.54804 1.14246 0.59775 2.54804 2.37057 -0.87653 2.54935 1.49522 -1.06212 
2.54935 1.49522 0.78333 2.54935 2.0178 -1.06212 2.55341 1.242 -0.94726 
2.55341 1.242 0.66848 2.55341 2.27102 -0.94726 2.55465 1.34827 -1.00542 
2.55465 1.34827 0.72663 2.55465 2.16476 -1.00542 2.55626 1.75651 -1.09633 
2.55969 0.95356 0.37925 2.56191 1.54625 -1.07117 2.56191 1.54625 0.79239 
2.56191 1.96678 -1.07117 2.56423 0.91375 0.3087 2.56488 1.01471 0.46092 
2.56967 1.39673 -1.02162 2.56967 1.39673 0.74283 2.56967 2.1163 -1.02162 
2.5742 1.59907 -1.07759 2.5742 1.59907 0.7988 2.5742 1.91396 -1.07759 
2.57638 1.10259 0.55056 2.57638 2.41044 -0.82934 2.5836 1.19945 -0.90672 
2.5836 1.19945 0.62794 2.5836 2.31358 -0.90672 2.58383 1.44621 -1.03531 
2.58383 1.44621 0.75653 2.58383 2.06682 -1.03531 2.58475 1.6512 -1.08135 
2.58475 1.6512 0.80257 2.58475 1.86183 -1.08135 2.58673 1.30289 -0.97086 
2.58673 1.30289 0.69208 2.58673 2.21014 -0.97086 2.58741 0.98335 0.40732 
2.59373 0.94164 0.33869 2.59441 1.70389 -1.08245 2.59441 1.80914 -1.08245 
2.59709 1.49657 -1.04647 2.59709 1.49657 0.76768 2.59709 2.01646 -1.04647 
2.60286 1.75651 -1.08094 2.60329 1.06575 0.50018 2.60329 2.44728 -0.77896 
2.60452 1.34744 -0.98676 2.60452 1.34744 0.70798 2.60452 2.16559 -0.98676 
2.60942 1.54767 -1.05505 2.60942 1.54767 0.77627 2.60942 1.96536 -1.05505 
2.61191 1.15945 -0.86316 2.61191 2.35357 -0.86316 2.61744 1.25946 -0.93274 
2.61744 2.25357 -0.93274 2.6195 1.39611 -1.0026 2.6195 1.39611 0.72382 
2.6195 2.11692 -1.0026 2.62076 1.59936 -1.06103 2.62076 1.59936 0.78225 
2.62076 1.91367 -1.06103 2.62163 0.97095 0.36697 2.62676 2.48064 -0.72716 
2.62681 0.93213 0.29671 2.63111 1.6515 -1.0644 2.63111 1.86153 -1.0644 
2.63377 1.44606 -1.01594 2.63377 1.44606 0.73716 2.63377 2.06697 -1.01594 
2.63591 1.30304 -0.95026 2.63591 2.20999 -0.95026 2.63981 2.39236 -0.81463 
2.64041 1.70393 -1.06515 2.64041 1.8091 -1.06515 2.64664 1.21816 -0.89123 
2.64664 2.29487 -0.89123 2.64695 1.49661 -1.02669 2.64695 1.49661 0.74791 
2.64695 2.01642 -1.02669 2.64865 1.75651 -1.06327 2.65344 1.34777 -0.9657 
2.65344 2.16526 -0.9657 2.65997 1.54927 -1.03483 2.65997 1.54927 0.75605 
2.65997 1.96375 -1.03483 2.66452 2.42724 -0.76492 2.66593 1.26054 -0.91013 
2.66593 2.25248 -0.91013 2.66862 1.39677 -0.98109 2.66862 2.11626 -0.98109 
2.67118 1.60113 -1.04031 2.67118 1.60113 0.76153 2.67118 1.9119 -1.04031 
2.67422 1.17916 -0.8465 2.67422 2.33386 -0.8465 2.68152 1.65369 -1.04313 
2.68152 1.85934 -1.04313 2.68264 1.4468 -0.99406 2.68264 2.06623 -0.99406 
2.68426 1.30443 -0.92721 2.68426 2.2086 -0.92721 2.68753 2.45957 -0.7121 
2.69067 1.70624 -1.04333 2.69067 1.80679 -1.04333 2.69353 1.75651 -1.04338 
2.69429 1.22043 -0.86682 2.69429 2.2926 -0.86682 2.69664 1.49876 -1.00431 
2.69664 2.01427 -1.00431 2.70005 2.37039 -0.79874 2.70126 1.34925 -0.9423 
2.70126 2.16377 -0.9423 2.70935 1.5515 -1.01196 2.70935 1.96153 -1.01196 
2.71328 1.26305 -0.88531 2.71328 2.24998 -0.88531 2.71633 1.39849 -0.95731 
2.71633 2.11454 -0.95731 2.72068 1.60363 -1.01681 2.72068 1.9094 -1.01681 
2.72129 1.18209 -0.81963 2.72129 2.33094 -0.81963 2.72401 2.40428 -0.74815 
2.7307 1.6562 -1.01915 2.7307 1.85683 -1.01915 2.73115 1.30691 -0.90193 
2.73115 2.20612 -0.90193 2.73151 1.44945 -0.96944 2.73151 2.06357 -0.96944 
2.73462 1.70629 -1.02134 2.73462 1.80674 -1.02134 2.73737 1.75651 -1.02131 
2.7412 1.2237 -0.83958 2.7412 2.28933 -0.83958 2.74533 1.50164 -0.97919 
2.74533 2.01138 -0.97919 2.7461 2.36605 -0.77022 2.74785 1.3519 -0.91662 
2.74785 2.16113 -0.91662 2.75742 1.55433 -0.9865 2.75742 1.9587 -0.9865 
2.76018 1.26688 -0.85773 2.76018 2.24615 -0.85773 2.76415 1.40194 -0.93065 
2.76415 2.11109 -0.93065 2.76701 1.1867 -0.79075 2.76701 2.32633 -0.79075 
2.76854 1.60662 -0.99084 2.76854 1.9064 -0.99084 2.76904 2.39855 -0.71793 
2.77373 1.65629 -0.99504 2.77373 1.85673 -0.99504 2.77766 1.70646 -0.9971 
2.77766 1.80657 -0.9971 2.77785 1.31106 -0.87393 2.77785 2.20197 -0.87393 
2.77898 1.45303 -0.94234 2.77898 2.06 -0.94234 2.78007 1.75651 -0.99712 
2.78698 1.22876 -0.81024 2.78698 2.28426 -0.81024 2.79092 2.35992 -0.73966 
2.79228 1.50502 -0.95164 2.79228 2.00801 -0.95164 2.79306 1.35569 -0.88873 
2.79306 2.15734 -0.88873 2.80403 1.55776 -0.95853 2.80403 1.95527 -0.95853 
2.80561 1.27217 -0.82801 2.80561 2.24086 -0.82801 2.80916 1.406 -0.90233 
2.80916 2.10703 -0.90233 2.81046 1.60701 -0.96472 2.81046 1.90602 -0.96472 
2.81126 1.19299 -0.75995 2.81126 2.32004 -0.75995 2.81554 1.65664 -0.96885 
2.81554 1.85639 -0.96885 2.81923 1.70651 -0.9709 2.81923 1.80652 -0.9709 
2.82154 1.75651 -0.97086 2.82187 1.31586 -0.84423 2.82187 2.19717 -0.84423 
2.82393 1.45761 -0.91356 2.82393 2.05542 -0.91356 2.831 1.23541 -0.77908 
2.831 2.27761 -0.77908 2.83678 1.36062 -0.85872 2.83678 2.15241 -0.85872 
2.83699 1.50982 -0.92239 2.83699 2.00321 -0.92239 2.84517 1.55793 -0.93002 
2.84517 1.9551 -0.93002 2.84843 1.27796 -0.79645 2.84843 2.23507 -0.79645 
2.85161 1.60726 -0.93611 2.85161 1.90577 -0.93611 2.85291 1.41131 -0.87174 
2.85291 2.10171 -0.87174 2.85391 1.20094 -0.72733 2.85391 2.31208 -0.72733 
2.85679 1.65721 -0.94006 2.85679 1.85582 -0.94006 2.86047 1.70715 -0.94197 
2.86047 1.80588 -0.94197 2.86167 1.75651 -0.9426 2.86451 1.32191 -0.81235 
2.86451 2.19112 -0.81235 2.86727 1.46304 -0.88257 2.86727 2.04998 -0.88257 
2.87248 1.24241 -0.7459 2.87248 2.27062 -0.7459 2.87681 1.51052 -0.89196 
2.87681 2.00251 -0.89196 2.87889 1.36667 -0.82667 2.87889 2.14636 -0.82667 
2.88486 1.5586 -0.89953 2.88486 1.95443 -0.89953 2.88653 1.19299 -0.68468 
2.88958 1.28512 -0.763 2.88958 2.22791 -0.763 2.89149 1.60813 -0.90536 
2.89149 1.9049 -0.90536 2.89474 1.41764 -0.83926 2.89474 2.09539 -0.83926 
2.89654 1.65803 -0.90925 2.89654 1.855 -0.90925 2.89922 1.70721 -0.91176 
2.89922 1.80582 -0.91176 2.90036 1.75651 -0.9124 2.90519 1.32896 -0.77861 
2.90519 2.18407 -0.77861 2.90566 1.23541 -0.70442 2.90576 1.46427 -0.85021 
2.90576 2.04876 -0.85021 2.91527 1.51184 -0.85949 2.91527 2.00119 -0.85949 
2.91733 1.1867 -0.64043 2.91925 1.37383 -0.79267 2.91925 2.1392 -0.79267 
2.923 1.55976 -0.86713 2.923 1.95326 -0.86713 2.92303 1.27796 -0.72185 
2.92303 2.23507 -0.72185 2.92961 1.60937 -0.87283 2.92961 1.90365 -0.87283 
2.93174 1.41962 -0.80516 2.93174 2.0934 -0.80516 2.93392 1.65814 -0.87707 
2.93392 1.85489 -0.87707 2.93663 1.70739 -0.87953 2.93663 1.80564 -0.87953 
2.93682 1.22876 -0.6604 2.93753 1.75651 -0.88034 2.93893 1.32191 -0.73793 
2.93893 2.19112 -0.73793 2.94263 1.46623 -0.81605 2.94263 2.0468 -0.81605 
2.94621 1.18209 -0.59471 2.95189 1.51353 -0.82531 2.95189 1.99949 -0.82531 
2.95325 1.36667 -0.75231 2.95325 2.14636 -0.75231 2.95459 1.27217 -0.67903 
2.95949 1.56142 -0.83291 2.95949 1.9516 -0.83291 2.96542 1.60978 -0.83884 
2.96542 1.90324 -0.83884 2.96584 1.41764 -0.76816 2.96584 2.09539 -0.76816 
2.96616 1.2237 -0.61462 2.96967 1.6585 -0.84309 2.96967 1.85453 -0.84309 
2.97081 1.31586 -0.69529 2.97223 1.70745 -0.84565 2.97223 1.80558 -0.84565 
2.97308 1.17916 -0.54764 2.97308 1.75651 -0.8465 2.97679 1.46427 -0.77918 
2.97679 2.04876 -0.77918 2.98431 1.26688 -0.6336 2.9853 1.36062 -0.7102 
2.9853 2.15241 -0.7102 2.98607 1.51184 -0.78869 2.98607 2.00119 -0.78869 
2.9934 1.22043 -0.56771 2.99371 1.55976 -0.79642 2.99371 1.95326 -0.79642 
2.99832 1.41131 -0.72633 2.99832 2.10171 -0.72633 2.99941 1.60937 -0.80303 
2.99941 1.90365 -0.80303 3.00051 1.31106 -0.65127 3.00365 1.65814 -0.80734 
3.00365 1.85489 -0.80734 3.00611 1.70739 -0.81005 3.00611 1.80564 -0.81005 
3.00692 1.75651 -0.81095 3.00915 1.46304 -0.74069 3.00915 2.04998 -0.74069 
3.01189 1.26305 -0.5867 3.01531 1.35569 -0.66648 3.01781 1.21816 -0.52006 
3.01854 1.51052 -0.75023 3.01854 2.00251 -0.75023 3.02611 1.5586 -0.75828 
3.02611 1.95443 -0.75828 3.02851 1.30691 -0.60457 3.02891 1.406 -0.68258 
3.03194 1.60813 -0.76491 3.03194 1.9049 -0.76491 3.03583 1.65803 -0.76996 
3.03583 1.855 -0.76996 3.03671 1.26054 -0.53935 3.03834 1.70721 -0.77264 
3.03834 1.80582 -0.77264 3.03898 1.75651 -0.77378 3.04014 1.45761 -0.69735 
3.04014 2.05542 -0.69735 3.0432 1.3519 -0.62127 3.04897 1.50982 -0.71041 
3.04897 2.00321 -0.71041 3.05379 1.30443 -0.55768 3.0566 1.55793 -0.71859 
3.0566 1.9551 -0.71859 3.05723 1.40194 -0.63757 3.06269 1.60726 -0.72503 
3.06269 1.90577 -0.72503 3.06664 1.65721 -0.73021 3.06664 1.85582 -0.73021 
3.06855 1.70715 -0.73389 3.06855 1.80588 -0.73389 3.06888 1.34925 -0.57468 
3.06892 1.45303 -0.6524 3.06918 1.75651 -0.73509 3.07822 1.50502 -0.6657 
3.07822 2.00801 -0.6657 3.08389 1.39849 -0.58975 3.08511 1.55776 -0.67745 
3.08511 1.95527 -0.67745 3.0913 1.60701 -0.68388 3.0913 1.90602 -0.68388 
3.09543 1.65664 -0.68896 3.09543 1.85639 -0.68896 3.09602 1.44945 -0.60493 
3.09744 1.75651 -0.69496 3.09748 1.70651 -0.69265 3.09748 1.80652 -0.69265 
3.10577 1.50164 -0.61875 3.10767 1.39677 -0.54204 3.11308 1.55433 -0.63084 
3.11308 1.9587 -0.63084 3.11742 1.60662 -0.64196 3.11742 1.9064 -0.64196 
3.12064 1.4468 -0.55606 3.12162 1.65629 -0.64715 3.12162 1.85673 -0.64715 
3.12368 1.70646 -0.65108 3.12368 1.80657 -0.65108 3.1237 1.75651 -0.65349 
3.13089 1.49876 -0.57006 3.13854 1.5515 -0.58277 3.14339 1.60363 -0.5941 
3.14573 1.6562 -0.60412 3.14573 1.85683 -0.60412 3.14789 1.75651 -0.61079 
3.14792 1.70629 -0.60804 3.14792 1.80674 -0.60804 3.16141 1.54927 -0.53339 
3.16689 1.60113 -0.5446 3.16971 1.65369 -0.55494 3.16991 1.70624 -0.56409 
3.16991 1.80679 -0.56409 3.16996 1.75651 -0.56695 3.18985 1.75651 -0.52207 
3.19098 1.6515 -0.50453 3.19173 1.70393 -0.51383 0.30767 0.74783 0.11924 
0.33182 0.79805 0.16474 0.33386 0.74817 0.16105 0.33799 0.69854 0.15597 
0.36011 0.84805 0.20718 0.36074 0.79869 0.20598 0.36074 0.89741 0.20598 
0.36265 0.74874 0.2023 0.36661 0.69879 0.19712 0.37269 0.64946 0.19068 
0.39031 0.84805 0.24588 0.39095 0.79874 0.24474 0.39095 0.89735 0.24474 
0.39347 0.74956 0.24206 0.39347 0.94653 0.24206 0.39736 0.69966 0.237 
0.39736 0.99644 0.237 0.40319 0.65013 0.23037 0.41075 0.60206 0.22232 
0.42237 0.84805 0.28304 0.42319 0.79892 -1.05918 0.42319 0.79892 0.28214 
0.42319 0.89717 0.28214 0.42565 0.74968 -1.05647 0.42565 0.74968 0.27943 
0.42565 0.94642 0.27943 0.42988 0.70091 0.27512 0.42988 0.99519 0.27512 
0.43558 0.6513 0.26851 0.43558 1.0448 0.26851 0.44323 0.60337 0.26079 
0.44323 1.09272 0.26079 0.45251 0.5558 0.25127 0.45251 1.14029 0.25127 
0.45622 0.84805 -1.09562 0.45622 0.84805 0.31859 0.45707 0.79898 -1.09477 
0.45707 0.79898 0.31774 0.45707 0.89711 -1.09477 0.45707 0.89711 0.31774 
0.45962 0.75003 -1.09222 0.45962 0.75003 0.31518 0.45962 0.94606 0.31518 
0.46345 0.50918 0.24025 0.46387 0.70132 -1.08797 0.46387 0.70132 0.31094 
0.46387 0.99478 0.31094 0.4698 0.65296 0.305 0.4698 1.04314 0.305 
0.47741 0.60507 0.2974 0.47741 1.09103 0.2974 0.48666 0.55776 0.28814 
0.48666 1.13833 0.28814 0.49176 0.84805 -1.12947 0.49176 0.84805 0.35243 
0.49266 0.79892 -1.12865 0.49266 0.79892 0.35162 0.49266 0.89717 -1.12865 
0.49266 0.89717 0.35162 0.49537 0.74968 -1.12619 0.49537 0.74968 0.34916 
0.49537 0.94642 -1.12619 0.49537 0.94642 0.34916 0.49755 0.51116 0.27725 
0.49755 1.18494 0.27725 0.49969 0.70091 -1.12196 0.49969 0.70091 0.34492 
0.49969 0.99519 -1.12196 0.49969 0.99519 0.34492 0.5063 0.6513 -1.11626 
0.5063 0.6513 0.33922 0.5063 1.0448 0.33922 0.51004 0.46536 0.26476 
0.51004 1.23073 0.26476 0.51402 0.60337 -1.10861 0.51402 0.60337 0.33158 
0.51402 1.09272 0.33158 0.52353 0.5558 0.3223 0.52353 1.14029 0.3223 
0.52411 0.42049 0.2507 0.52411 1.2756 0.2507 0.52893 0.84805 -1.16153 
0.52893 0.84805 0.38449 0.53007 0.79874 -1.16089 0.53007 0.79874 0.38385 
0.53007 0.89735 -1.16089 0.53007 0.89735 0.38385 0.53275 0.74956 -1.15837 
0.53275 0.74956 0.38134 0.53275 0.94653 -1.15837 0.53275 0.94653 0.38134 
0.53455 0.50918 0.31135 0.53455 1.18692 0.31135 0.5378 0.69966 -1.15448 
0.5378 0.69966 0.37745 0.5378 0.99644 -1.15448 0.5378 0.99644 0.37745 
0.53971 1.31944 0.23509 0.54443 0.65013 -1.14866 0.54443 0.65013 0.37162 
0.54443 1.04596 -1.14866 0.54443 1.04596 0.37162 0.5504 0.45821 0.29876 
0.5504 1.23789 0.29876 0.55248 0.60206 -1.14109 0.55248 0.60206 0.36405 
0.55248 1.09404 -1.14109 0.55248 1.09404 0.36405 0.55682 1.36215 0.21799 
0.56202 0.55458 -1.13169 0.56202 0.55458 0.35466 0.56202 1.14152 -1.13169 
0.56202 1.14152 0.35466 0.56479 0.41344 0.28444 0.56479 1.28265 0.28444 
0.56762 0.84805 -1.19173 0.56762 0.84805 0.41469 0.56883 0.79869 -1.1911 
0.56883 0.79869 0.41407 0.56883 0.89741 -1.1911 0.56883 0.89741 0.41407 
0.5725 0.74874 -1.18919 0.5725 0.74874 0.41215 0.5725 0.94736 -1.18919 
0.5725 0.94736 0.41215 0.57538 1.40362 0.19942 0.57638 0.50285 0.34383 
0.57638 1.19325 0.34383 0.57769 0.69879 -1.18523 0.57769 0.69879 0.4082 
0.57769 0.9973 -1.18523 0.57769 0.9973 0.4082 0.58086 0.36949 0.26854 
0.58086 1.3266 0.26854 0.58412 0.64946 -1.17915 0.58412 0.64946 0.40211 
0.58412 1.04663 -1.17915 0.58412 1.04663 0.40211 0.5923 0.60135 -1.17151 
0.5923 0.60135 0.39448 0.5923 1.09474 -1.17151 0.5923 1.09474 0.39448 
0.59251 0.45215 0.33081 0.59251 1.24394 0.33081 0.59537 1.44375 0.17944 
0.59829 0.32695 0.25117 0.59829 1.36915 0.25117 0.60537 0.54914 -1.16269 
0.60537 0.54914 0.38565 0.60537 1.14695 -1.16269 0.60537 1.14695 0.38565 
0.60742 0.40739 0.31632 0.60742 1.2887 0.31632 0.60775 0.84805 -1.21999 
0.60775 0.84805 0.44295 0.61006 0.79805 -1.22002 0.61006 0.79805 0.44299 
0.61006 0.89805 -1.22002 0.61006 0.89805 0.44299 0.61376 0.74817 -1.21798 
0.61376 0.74817 0.44094 0.61376 0.94793 -1.21798 0.61376 0.94793 0.44094 
0.61803 1.41157 0.23204 0.61883 0.69854 -1.21385 0.61883 0.69854 0.43682 
0.61883 0.99755 -1.21385 0.61883 0.99755 0.43682 0.62013 0.49753 -1.15146 
0.62013 0.49753 0.37442 0.62013 1.19856 -1.15146 0.62013 1.19856 0.37442 
0.62368 0.36371 0.30011 0.62368 1.33239 0.30011 0.62527 0.64929 -1.20766 
0.62527 0.64929 0.43062 0.62527 1.0468 -1.20766 0.62527 1.0468 0.43062 
0.63623 0.44722 -1.13786 0.63623 0.44722 0.36083 0.63623 1.24887 -1.13786 
0.63623 1.24887 0.36083 0.63701 0.59655 -1.20077 0.63701 0.59655 0.42373 
0.63701 1.09954 -1.20077 0.63701 1.09954 0.42373 0.63837 1.45145 0.21175 
0.64232 0.3203 0.28233 0.64232 1.3758 0.28233 0.64922 0.84805 -1.24625 
0.64922 0.84805 0.46921 0.65032 0.54456 -1.19146 0.65032 0.54456 0.41443 
0.65032 1.15153 -1.19146 0.65032 1.15153 0.41443 0.65144 0.40259 0.34602 
0.65144 1.2935 -1.12306 0.65144 1.2935 0.34602 0.65163 0.79799 -1.24623 
0.65163 0.79799 0.46919 0.65163 0.8981 -1.24623 0.65163 0.8981 0.46919 
0.65556 0.74783 -1.24417 0.65556 0.74783 0.46713 0.65556 0.94827 -1.24417 
0.65556 0.94827 0.46713 0.66075 0.69816 -1.23996 0.66075 0.69816 0.46293 
0.66075 0.99794 -1.23996 0.66075 0.99794 0.46293 0.66228 0.27823 0.26284 
0.66228 1.41786 0.26284 0.66514 0.49347 -1.17978 0.66514 0.49347 0.40274 
0.66514 1.20262 -1.17978 0.66514 1.20262 0.40274 0.66911 0.35841 0.32982 
0.66911 1.33768 -1.10686 0.66911 1.33768 0.32982 0.67188 0.64586 -1.23563 
0.67188 0.64586 0.4586 0.67188 1.05023 -1.23563 0.67188 1.05023 0.4586 
0.68145 0.44343 -1.16575 0.68145 0.44343 0.38871 0.68145 1.25266 -1.16575 
0.68145 1.25266 0.38871 0.68319 0.23851 0.24231 0.68319 1.45758 -1.01935 
0.68319 1.45758 0.24231 0.68397 0.59318 -1.22831 0.68397 0.59318 0.45128 
0.68397 1.10292 -1.22831 0.68397 1.10292 0.45128 0.68809 0.31523 0.31167 
0.68809 1.38087 -1.08871 0.68809 1.38087 0.31167 0.69193 0.84805 -1.27044 
0.69193 0.84805 0.4934 0.69467 0.79782 -1.27047 0.69467 0.79782 0.49344 
0.69467 0.89827 -1.27047 0.69467 0.89827 0.49344 0.69778 0.54099 -1.21857 
0.69778 0.54099 0.44154 0.69778 1.15511 -1.21857 0.69778 1.15511 0.44154 
0.69814 0.39844 -1.15105 0.69814 0.39844 0.37402 0.69814 1.29765 -1.15105 
0.69814 1.29765 0.37402 0.6986 0.74773 -1.26827 0.6986 0.74773 0.49124 
0.6986 0.94837 -1.26827 0.6986 0.94837 0.49124 0.70528 0.20028 0.22024 
0.70528 1.49582 -0.99728 0.70801 0.27362 0.29172 0.70801 1.42248 -1.06875 
0.70801 1.42248 0.29172 0.70862 0.69516 -1.26594 0.70862 0.69516 0.4889 
0.70862 1.00093 -1.26594 0.70862 1.00093 0.4889 0.71296 0.49002 -1.20644 
0.71296 0.49002 0.4294 0.71296 1.20607 -1.20644 0.71296 1.20607 0.4294 
0.71601 0.35458 -1.13444 0.71601 0.35458 0.3574 0.71601 1.34151 -1.13444 
0.71601 1.34151 0.3574 0.71994 0.64303 -1.26109 0.71994 0.64303 0.48405 
0.71994 1.05306 -1.26109 0.71994 1.05306 0.48405 0.72803 0.44079 -1.19143 
0.72803 0.44079 0.41439 0.72803 1.25531 -1.19143 0.72803 1.25531 0.41439 
0.72925 0.23417 0.27083 0.72925 1.46192 -1.04786 0.72925 1.46192 0.27083 
0.73265 0.5903 -1.25344 0.73265 0.5903 0.4764 0.73265 1.1058 -1.25344 
0.73265 1.1058 0.4764 0.735 0.31196 -1.11595 0.735 0.31196 0.33891 
0.735 1.38413 -1.11595 0.735 1.38413 0.33891 0.73577 0.84805 -1.29251 
0.73577 0.84805 0.51547 0.73862 0.79777 -1.29245 0.73862 0.79777 0.51542 
0.73862 0.89832 -1.29245 0.73862 0.89832 0.51542 0.74176 0.14499 0.18419 
0.74503 0.39596 -1.17633 0.74503 0.39596 0.3993 0.74503 1.30013 -1.17633 
0.74503 1.30013 0.3993 0.74665 0.53833 -1.24319 0.74665 0.53833 0.46615 
0.74665 1.15776 -1.24319 0.74665 1.15776 0.46615 0.74777 0.74522 -1.29226 
0.74777 0.74522 0.51522 0.74777 0.95087 -1.29226 0.74777 0.95087 0.51522 
0.75507 0.2707 -1.09562 0.75507 0.2707 0.31859 0.75507 1.4254 -1.09562 
0.75507 1.4254 0.31859 0.75811 0.69266 -1.28944 0.75811 0.69266 0.5124 
0.75811 1.00343 -1.28944 0.75811 1.00343 0.5124 0.76067 0.4883 -1.23022 
0.76067 0.4883 0.45318 0.76067 1.20779 -1.23022 0.76067 1.20779 0.45318 
0.76336 0.35208 -1.15926 0.76336 0.35208 0.38222 0.76336 1.34402 -1.15926 
0.76336 1.34402 0.38222 0.76477 0.17732 0.23701 0.76477 1.51877 -1.01405 
0.76933 0.64081 -1.28396 0.76933 0.64081 0.50693 0.76933 1.05529 -1.28396 
0.76933 1.05529 0.50693 0.77585 0.4393 -1.21483 0.77585 0.4393 0.43779 
0.77585 1.2568 -1.21483 0.77585 1.2568 0.43779 0.78064 0.0937 0.14488 
0.78064 0.84805 -1.3124 0.78064 0.84805 0.53536 0.78235 0.58814 -1.27582 
0.78235 0.58814 0.49878 0.78235 1.10795 -1.27582 0.78235 1.10795 0.49878 
0.78265 0.30969 -1.14036 0.78265 0.30969 0.36332 0.78265 1.3864 -1.14036 
0.78265 1.3864 0.36332 0.78888 0.79546 -1.31428 0.78888 0.79546 0.53724 
0.78888 0.90063 -1.31428 0.78888 0.90063 0.53724 0.78949 0.2122 0.28672 
0.78949 1.48389 -1.06376 0.78949 1.48389 0.28672 0.79338 0.39457 -1.19938 
0.79338 0.39457 0.42235 0.79338 1.30152 -1.19938 0.79338 1.30152 0.42235 
0.79553 0.53759 -1.26507 0.79553 0.53759 0.48803 0.79553 1.1585 -1.26507 
0.79553 1.1585 0.48803 0.79819 0.74303 -1.31353 0.79819 0.74303 0.53649 
0.79819 0.95307 -1.31353 0.79819 0.95307 0.53649 0.80254 0.12392 0.19925 
0.80767 0.06248 0.11784 0.80853 0.69089 -1.31016 0.80853 0.69089 0.53312 
0.80853 1.0052 -1.31016 0.80853 1.0052 0.53312 0.8098 0.48765 -1.25173 
0.8098 0.48765 0.47469 0.8098 1.20845 -1.25173 0.8098 1.20845 0.47469 
0.81185 0.351 -1.18187 0.81185 0.351 0.40484 0.81185 1.3451 -1.18187 
0.81185 1.3451 0.40484 0.81738 0.25099 -1.11229 0.81738 0.25099 0.33525 
0.81738 1.44511 -1.11229 0.81738 1.44511 0.33525 0.81988 0.6392 -1.30418 
0.81988 0.6392 0.52714 0.81988 1.05689 -1.30418 0.81988 1.05689 0.52714 
0.82477 0.43897 -1.23589 0.82477 0.43897 0.45885 0.82477 1.25713 -1.23589 
0.82477 1.25713 0.45885 0.826 0.15728 0.25106 0.82643 0.84805 -1.33006 
0.82643 0.84805 0.55303 0.8322 0.5881 -1.29559 0.8322 0.5881 0.51856 
0.8322 1.10799 -1.29559 0.8322 1.10799 0.51856 0.83489 0.79542 -1.33158 
0.83489 0.79542 0.55454 0.83489 0.90067 -1.33158 0.83489 0.90067 0.55454 
0.83556 0.03318 0.08956 0.84188 0.07488 0.15819 0.84256 0.39443 -1.21999 
0.84256 0.39443 0.44295 0.84256 1.30167 -1.21999 0.84256 1.30167 0.44295 
0.84454 0.74274 -1.33048 0.84454 0.74274 0.55344 0.84454 0.95336 -1.33048 
0.84454 0.95336 0.55344 0.84546 0.53774 -1.28444 0.84546 0.53774 0.5074 
0.84546 1.15835 -1.28444 0.84546 1.15835 0.5074 0.84569 0.29098 -1.15585 
0.84569 0.29098 0.37881 0.84569 1.40511 -1.15585 0.84569 1.40511 0.37881 
0.85291 0.19412 -1.07847 0.85291 0.19412 0.30143 0.85291 1.50197 -1.07847 
0.85291 1.50197 0.30143 0.8551 0.6906 -1.32671 0.8551 0.6906 0.54968 
0.8551 1.00549 -1.32671 0.8551 1.00549 0.54968 0.85962 0.48826 -1.27074 
0.85962 0.48826 0.49371 0.85962 1.20783 -1.27074 0.85962 1.20783 0.49371 
0.86441 0.10624 0.21179 0.86738 0.63778 -1.3203 0.86738 0.63778 0.54326 
0.86738 1.05831 -1.3203 0.86738 1.05831 0.54326 0.8696 0.04509 0.13012 
0.87304 0.84805 -1.34546 0.87304 0.84805 0.56842 0.87465 0.4398 -1.25454 
0.87465 0.4398 0.47751 0.87465 1.2563 -1.25454 0.87465 1.2563 0.47751 
0.87588 0.33354 -1.19639 0.87588 0.33354 0.41935 0.87588 1.36256 -1.19639 
0.87588 1.36256 0.41935 0.87994 0.58676 -1.31124 0.87994 0.58676 0.53421 
0.87994 1.10934 -1.31124 0.87994 1.10934 0.53421 0.88126 0.23399 -1.12566 
0.88126 0.23399 0.34862 0.88126 1.4621 -1.12566 0.88126 1.4621 0.34862 
0.88195 0.7953 -1.34667 0.88195 0.7953 0.56963 0.88195 0.9008 -1.34667 
0.88195 0.9008 0.56963 0.8907 0.14069 0.26365 0.89167 0.7427 -1.34513 
0.89167 0.7427 0.56809 0.89167 0.95339 -1.34513 0.89167 0.95339 0.56809 
0.89358 0.53627 -1.29958 0.89358 0.53627 0.52254 0.89358 1.15983 -1.29958 
0.89358 1.15983 0.52254 0.90327 0.68956 -1.34102 0.90327 0.68956 0.56398 
0.90327 1.00653 -1.34102 0.90327 1.00653 0.56398 0.9045 0.05937 0.16916 
0.90725 0.37787 -1.23312 0.90725 0.37787 0.45609 0.90725 1.31823 -1.23312 
0.90725 1.31823 0.45609 0.90797 0.48692 -1.28539 0.90797 0.48692 0.50835 
0.90797 1.20917 -1.28539 0.90797 1.20917 0.50835 0.91069 0.27498 -1.16811 
0.91069 0.27498 0.39108 0.91069 1.42112 -1.16811 0.91069 1.42112 0.39108 
0.91564 0.6369 -1.33407 0.91564 0.6369 0.55703 0.91564 1.0592 -1.33407 
0.91564 1.0592 0.55703 0.91826 0.17877 0.31292 0.91826 1.51732 -1.08995 
0.91826 1.51732 0.31292 0.92034 0.84805 -1.35855 0.92034 0.84805 0.58151 
0.92867 0.58587 -1.32457 0.92867 0.58587 0.54754 0.92867 1.11023 -1.32457 
0.92867 1.11023 0.54754 0.92944 0.79526 -1.35935 0.92944 0.79526 0.58231 
0.92944 0.90084 -1.35935 0.92944 0.90084 0.58231 0.93005 0.09165 0.22258 
0.93381 0.03081 0.14011 0.94057 0.74209 -1.35762 0.94057 0.74209 0.58058 
0.94057 0.954 -1.35762 0.94057 0.954 0.58058 0.94123 0.31845 -1.20718 
0.94123 0.31845 0.43014 0.94123 1.37764 -1.20718 0.94123 1.37764 0.43014 
0.94238 0.53559 -1.3124 0.94238 0.53559 0.53536 0.94238 1.16051 -1.3124 
0.94238 1.16051 0.53536 0.94545 0.43189 -1.27132 0.94545 0.43189 0.49429 
0.94545 1.26421 -1.27132 0.94545 1.26421 0.49429 0.94642 0.21979 -1.13568 
0.94642 0.21979 0.35864 0.94642 1.4763 -1.13568 0.94642 1.4763 0.35864 
0.95237 0.68898 -1.35299 0.95237 0.68898 0.57595 0.95237 1.00712 -1.35299 
0.95237 1.00712 0.57595 0.95666 0.12736 0.27322 0.96451 0.63654 -1.34546 
0.96451 0.63654 0.56843 0.96451 1.05955 -1.34546 0.96451 1.05955 0.56843 
0.96823 0.04724 0.17774 0.96823 0.84805 -1.3693 0.96823 0.84805 0.59227 
0.9764 0.26188 -1.17685 0.9764 0.26188 0.39981 0.9764 1.43421 -1.17685 
0.9764 1.43421 0.39981 0.97774 0.58559 -1.33545 0.97774 0.58559 0.55841 
0.97774 1.1105 -1.33545 0.97774 1.1105 0.55841 0.97879 0.37094 -1.24777 
0.97879 0.37094 0.47074 0.97879 1.32515 -1.24777 0.97879 1.32515 0.47074 
0.97887 0.79482 -1.36992 0.97887 0.79482 0.59288 0.97887 0.90127 -1.36992 
0.97887 0.90127 0.59288 0.97948 0.48005 -1.29999 0.97948 0.48005 0.52295 
0.97948 1.21605 -1.29999 0.97948 1.21605 0.52295 0.9842 0.16635 0.32085 
0.9842 1.52974 -1.09789 0.9842 1.52974 0.32085 0.99004 0.74176 -1.36764 
0.99004 0.74176 0.5906 0.99004 0.95434 -1.36764 0.99004 0.95434 0.5906 
0.99427 0.08087 0.23024 1.00173 0.68901 -1.36248 1.00173 0.68901 0.58544 
1.00173 1.00709 -1.36248 1.00173 1.00709 0.58544 1.01257 0.20844 0.36526 
1.01257 1.48765 -1.1423 1.01257 1.48765 0.36526 1.01374 0.31221 -1.21948 
1.01374 0.31221 0.44245 1.01374 1.38388 -1.21948 1.01374 1.38388 0.44245 
1.01389 0.63672 -1.35444 1.01389 0.63672 0.57741 1.01389 1.05937 -1.35444 
1.01389 1.05937 0.57741 1.01475 0.53006 -1.3249 1.01475 0.53006 0.54786 
1.01475 1.16603 -1.3249 1.01475 1.16603 0.54786 1.01659 0.84805 -1.37769 
1.01659 0.84805 0.60066 1.01742 0.42621 -1.28337 1.01742 0.42621 0.50634 
1.01742 1.26989 -1.28337 1.01742 1.26989 0.50634 1.02158 0.11815 0.28019 
1.02738 0.79479 -1.3778 1.02738 0.79479 0.60077 1.02738 0.90131 -1.3778 
1.02738 0.90131 0.60077 1.0328 0.03854 0.18389 1.03885 0.74149 -1.375 
1.03885 0.74149 0.59797 1.03885 0.95461 -1.375 1.03885 0.95461 0.59797 
1.04949 0.25697 -1.18706 1.04949 0.25697 0.41003 1.04949 1.43912 -1.18706 
1.04949 1.43912 0.41003 1.04954 0.15844 0.32667 1.04954 1.53766 -1.1037 
1.04954 1.53766 0.32667 1.05065 0.58088 -1.34556 1.05065 0.58088 0.56852 
1.05065 1.11521 -1.34556 1.05065 1.11521 0.56852 1.05069 0.68876 -1.3693 
1.05069 0.68876 0.59227 1.05069 1.00734 -1.3693 1.05069 1.00734 0.59227 
1.05194 0.36623 -1.25768 1.05194 0.36623 0.48065 1.05194 1.32986 -1.25768 
1.05194 1.32986 0.48065 1.05243 0.47542 -1.30985 1.05243 0.47542 0.53282 
1.05243 1.22067 -1.30985 1.05243 1.22067 0.53282 1.05972 0.07354 0.23551 
1.0653 0.84805 -1.3837 1.0653 0.84805 0.60667 1.0765 0.79468 -1.38331 
1.0765 0.79468 0.60628 1.0765 0.90141 -1.38331 1.0765 0.90141 0.60628 
1.08707 0.30888 -1.22726 1.08707 0.30888 0.45022 1.08707 1.38721 -1.22726 
1.08707 1.38721 0.45022 1.08713 0.11212 0.28425 1.08773 0.2029 0.37179 
1.08773 1.49319 -1.14883 1.08773 1.49319 0.37179 1.08792 0.52626 -1.33232 
1.08792 0.52626 0.55529 1.08792 1.16983 -1.33232 1.08792 1.16983 0.55529 
1.08796 0.74147 -1.37996 1.08796 0.74147 0.60293 1.08796 0.95462 -1.37996 
1.08796 0.95462 0.60293 1.0884 0.63492 -1.36267 1.0884 0.63492 0.58563 
1.0884 1.06117 -1.36267 1.0884 1.06117 0.58563 1.09018 0.42279 -1.29063 
1.09018 0.42279 0.51359 1.09018 1.27331 -1.29063 1.09018 1.27331 0.51359 
1.09792 0.0333 0.1876 1.11425 0.84805 -1.38731 1.11425 0.84805 0.61028 
1.12509 0.25324 -1.19147 1.12509 0.25324 0.41444 1.12509 1.44286 -1.19147 
1.12509 1.44286 0.41444 1.12509 0.36388 -1.26266 1.12509 0.36388 0.48562 
1.12509 1.33222 -1.26266 1.12509 1.33222 0.48562 1.12512 0.1547 0.33107 
1.12512 1.5414 -1.10811 1.12512 1.5414 0.33107 1.12512 0.06975 0.23822 
1.12553 0.57967 -1.35109 1.12553 0.57967 0.57405 1.12553 1.11642 -1.35109 
1.12553 1.11642 0.57405 1.12554 0.4731 -1.31479 1.12554 0.4731 0.53776 
1.12554 1.22299 -1.31479 1.12554 1.22299 0.53776 1.12556 0.68755 -1.37483 
1.12556 0.68755 0.5978 1.12556 1.00855 -1.37483 1.12556 1.00855 0.5978 
1.12556 0.79465 -1.38638 1.12556 0.79465 0.60934 1.12556 0.90145 -1.38638 
1.12556 0.90145 0.60934 1.16332 0.10998 0.28621 1.16332 0.20105 0.37397 
1.16332 0.30731 -1.22971 1.16332 0.30731 0.45267 1.16332 0.42165 -1.29305 
1.16332 0.42165 0.51602 1.16332 0.52534 -1.33502 1.16332 0.52534 0.55798 
1.16332 0.63432 -1.36541 1.16332 0.63432 0.58838 1.16332 0.74117 -1.38279 
1.16332 0.74117 0.60575 1.16332 0.84805 -1.38852 1.16332 0.84805 0.61148 
1.16332 0.95493 -1.38279 1.16332 0.95493 0.60575 1.16332 1.06177 -1.36541 
1.16332 1.06177 0.58838 1.16332 1.17075 -1.33502 1.16332 1.17075 0.55798 
1.16332 1.27445 -1.29305 1.16332 1.27445 0.51602 1.16332 1.38879 -1.22971 
1.16332 1.38879 0.45267 1.16332 1.49504 -1.15101 1.16332 1.49504 0.37397 
1.16332 1.58612 -1.06324 1.20108 0.79465 -1.38638 1.20108 0.79465 0.60934 
1.20108 0.90145 -1.38638 1.20108 0.90145 0.60934 1.20108 0.68755 -1.37483 
1.20108 0.68755 0.5978 1.20108 1.00855 -1.37483 1.20108 1.00855 0.5978 
1.20111 0.4731 -1.31479 1.20111 0.4731 0.53776 1.20111 1.22299 -1.31479 
1.20111 1.22299 0.53776 1.20111 0.57967 -1.35109 1.20111 0.57967 0.57405 
1.20111 1.11642 -1.35109 1.20111 1.11642 0.57405 1.20152 0.06975 0.23822 
1.20152 0.1547 0.33107 1.20152 1.5414 -1.10811 1.20152 1.5414 0.33107 
1.20156 0.36388 -1.26266 1.20156 0.36388 0.48562 1.20156 1.33222 -1.26266 
1.20156 1.33222 0.48562 1.20156 0.25324 -1.19147 1.20156 0.25324 0.41444 
1.20156 1.44286 -1.19147 1.20156 1.44286 0.41444 1.21239 0.84805 -1.38731 
1.21239 0.84805 0.61028 1.23647 0.42279 -1.29063 1.23647 0.42279 0.51359 
1.23647 1.27331 -1.29063 1.23647 1.27331 0.51359 1.23825 0.63492 -1.36267 
1.23825 0.63492 0.58563 1.23825 1.06117 -1.36267 1.23825 1.06117 0.58563 
1.23868 0.74147 -1.37996 1.23868 0.74147 0.60293 1.23868 0.95462 -1.37996 
1.23868 0.95462 0.60293 1.23872 0.52626 -1.33232 1.23872 0.52626 0.55529 
1.23872 1.16983 -1.33232 1.23872 1.16983 0.55529 1.23892 0.2029 0.37179 
1.23892 1.49319 -1.14883 1.23892 1.49319 0.37179 1.23952 0.11212 0.28425 
1.23952 1.58397 -1.06128 1.23957 0.30888 -1.22726 1.23957 0.30888 0.45022 
1.23957 1.38721 -1.22726 1.23957 1.38721 0.45022 1.25014 0.79468 -1.38331 
1.25014 0.79468 0.60628 1.25014 0.90141 -1.38331 1.25014 0.90141 0.60628 
1.26134 0.84805 -1.3837 1.26134 0.84805 0.60667 1.26692 0.07354 0.23551 
1.27421 0.47542 -1.30985 1.27421 0.47542 0.53282 1.27421 1.22067 -1.30985 
1.27421 1.22067 0.53282 1.2747 0.36623 -1.25768 1.2747 0.36623 0.48065 
1.2747 1.32986 -1.25768 1.2747 1.32986 0.48065 1.27596 0.68876 -1.3693 
1.27596 0.68876 0.59227 1.27596 1.00734 -1.3693 1.27596 1.00734 0.59227 
1.27599 0.58088 -1.34556 1.27599 0.58088 0.56852 1.27599 1.11521 -1.34556 
1.27599 1.11521 0.56852 1.2771 0.15844 0.32667 1.2771 1.53766 -1.1037 
1.2771 1.53766 0.32667 1.27715 0.25697 -1.18706 1.27715 0.25697 0.41003 
1.27715 1.43912 -1.18706 1.27715 1.43912 0.41003 1.28779 0.74149 -1.375 
1.28779 0.74149 0.59797 1.28779 0.95461 -1.375 1.28779 0.95461 0.59797 
1.29926 0.79479 -1.3778 1.29926 0.79479 0.60077 1.29926 0.90131 -1.3778 
1.29926 0.90131 0.60077 1.30506 0.11815 0.28019 1.30506 1.57794 -1.05722 
1.30506 1.57794 0.28019 1.30922 0.42621 -1.28337 1.30922 0.42621 0.50634 
1.30922 1.26989 -1.28337 1.30922 1.26989 0.50634 1.31005 0.84805 -1.37769 
1.31005 0.84805 0.60066 1.3119 0.53006 -1.3249 1.3119 0.53006 0.54786 
1.3119 1.16603 -1.3249 1.3119 1.16603 0.54786 1.31275 0.63672 -1.35444 
1.31275 0.63672 0.57741 1.31275 1.05937 -1.35444 1.31275 1.05937 0.57741 
1.3129 0.31221 -1.21948 1.3129 0.31221 0.44245 1.3129 1.38388 -1.21948 
1.3129 1.38388 0.44245 1.31408 0.20844 0.36526 1.31408 1.48765 -1.1423 
1.31408 1.48765 0.36526 1.32491 0.68901 -1.36248 1.32491 0.68901 0.58544 
1.32491 1.00709 -1.36248 1.32491 1.00709 0.58544 1.33238 0.08087 0.23024 
1.3366 0.74176 -1.36764 1.3366 0.74176 0.5906 1.3366 0.95434 -1.36764 
1.3366 0.95434 0.5906 1.34244 0.16635 0.32085 1.34244 1.52974 -1.09789 
1.34244 1.52974 0.32085 1.34717 0.48005 -1.29999 1.34717 0.48005 0.52295 
1.34717 1.21605 -1.29999 1.34717 1.21605 0.52295 1.34778 0.79482 -1.36992 
1.34778 0.79482 0.59288 1.34778 0.90127 -1.36992 1.34778 0.90127 0.59288 
1.34785 0.37094 -1.24777 1.34785 0.37094 0.47074 1.34785 1.32515 -1.24777 
1.34785 1.32515 0.47074 1.34891 0.58559 -1.33545 1.34891 0.58559 0.55841 
1.34891 1.1105 -1.33545 1.34891 1.1105 0.55841 1.35025 0.26188 0.39981 
1.35025 1.43421 -1.17685 1.35025 1.43421 0.39981 1.35841 0.84805 -1.3693 
1.35841 0.84805 0.59227 1.36213 0.63654 -1.34546 1.36213 0.63654 0.56843 
1.36213 1.05955 -1.34546 1.36213 1.05955 0.56843 1.36999 0.12736 0.27322 
1.36999 1.56873 -1.05026 1.36999 1.56873 0.27322 1.37427 0.68898 -1.35299 
1.37427 0.68898 0.57595 1.37427 1.00712 -1.35299 1.37427 1.00712 0.57595 
1.38023 0.21979 0.35864 1.38023 1.4763 -1.13568 1.38023 1.4763 0.35864 
1.38119 0.43189 -1.27132 1.38119 0.43189 0.49429 1.38119 1.26421 -1.27132 
1.38119 1.26421 0.49429 1.38426 0.53559 -1.3124 1.38426 0.53559 0.53536 
1.38426 1.16051 -1.3124 1.38426 1.16051 0.53536 1.38541 0.31845 -1.20718 
1.38541 0.31845 0.43014 1.38541 1.37764 -1.20718 1.38541 1.37764 0.43014 
1.38607 0.74209 -1.35762 1.38607 0.74209 0.58058 1.38607 0.954 -1.35762 
1.38607 0.954 0.58058 1.39659 0.09165 0.22258 1.39659 1.60445 -0.99962 
1.39721 0.79526 -1.35935 1.39721 0.79526 0.58231 1.39721 0.90084 -1.35935 
1.39721 0.90084 0.58231 1.39797 0.58587 -1.32457 1.39797 0.58587 0.54754 
1.39797 1.11023 -1.32457 1.39797 1.11023 0.54754 1.4063 0.84805 -1.35855 
1.4063 0.84805 0.58151 1.40838 0.17877 0.31292 1.40838 1.51732 -1.08995 
1.41101 0.6369 -1.33407 1.41101 0.6369 0.55703 1.41101 1.0592 -1.33407 
1.41101 1.0592 0.55703 1.41595 0.27498 -1.16811 1.41595 0.27498 0.39108 
1.41595 1.42112 -1.16811 1.41595 1.42112 0.39108 1.41868 0.48692 -1.28539 
1.41868 0.48692 0.50835 1.41868 1.20917 -1.28539 1.41868 1.20917 0.50835 
1.41939 0.37787 -1.23312 1.41939 0.37787 0.45609 1.41939 1.31823 -1.23312 
1.41939 1.31823 0.45609 1.42338 0.68956 -1.34102 1.42338 0.68956 0.56398 
1.42338 1.00653 -1.34102 1.42338 1.00653 0.56398 1.43307 0.53627 -1.29958 
1.43307 0.53627 0.52254 1.43307 1.15983 -1.29958 1.43307 1.15983 0.52254 
1.43497 0.7427 -1.34513 1.43497 0.7427 0.56809 1.43497 0.95339 -1.34513 
1.43497 0.95339 0.56809 1.43594 0.14069 0.26365 1.43594 1.55541 -1.04068 
1.44469 0.7953 -1.34667 1.44469 0.7953 0.56963 1.44469 0.9008 -1.34667 
1.44469 0.9008 0.56963 1.44539 0.23399 0.34862 1.44539 1.4621 -1.12566 
1.44671 0.58676 -1.31124 1.44671 0.58676 0.53421 1.44671 1.10934 -1.31124 
1.44671 1.10934 0.53421 1.45077 0.33354 -1.19639 1.45077 0.33354 0.41935 
1.45077 1.36256 -1.19639 1.45077 1.36256 0.41935 1.452 0.4398 -1.25454 
1.452 0.4398 0.47751 1.452 1.2563 -1.25454 1.452 1.2563 0.47751 
1.45361 0.84805 -1.34546 1.45361 0.84805 0.56842 1.45926 0.63778 -1.3203 
1.45926 0.63778 0.54326 1.45926 1.05831 -1.3203 1.45926 1.05831 0.54326 
1.46223 0.10624 0.21179 1.46223 1.58985 -0.98883 1.46702 0.48826 -1.27074 
1.46702 0.48826 0.49371 1.46702 1.20783 -1.27074 1.46702 1.20783 0.49371 
1.47155 0.6906 -1.32671 1.47155 0.6906 0.54968 1.47155 1.00549 -1.32671 
1.47155 1.00549 0.54968 1.47373 0.19412 0.30143 1.47373 1.50197 -1.07847 
1.48095 0.29098 -1.15585 1.48095 0.29098 0.37881 1.48095 1.40511 -1.15585 
1.48095 1.40511 0.37881 1.48118 0.53774 -1.28444 1.48118 0.53774 0.5074 
1.48118 1.15835 -1.28444 1.48118 1.15835 0.5074 1.4821 0.74274 -1.33048 
1.4821 0.74274 0.55344 1.4821 0.95336 -1.33048 1.4821 0.95336 0.55344 
1.48408 0.39443 -1.21999 1.48408 0.39443 0.44295 1.48408 1.30167 -1.21999 
1.48408 1.30167 0.44295 1.48476 0.07488 0.15819 1.48476 1.62121 -0.93523 
1.49176 0.79542 -1.33158 1.49176 0.79542 0.55454 1.49176 0.90067 -1.33158 
1.49176 0.90067 0.55454 1.49445 0.5881 -1.29559 1.49445 0.5881 0.51856 
1.49445 1.10799 -1.29559 1.49445 1.10799 0.51856 1.50021 0.84805 -1.33006 
1.50021 0.84805 0.55303 1.50064 0.15728 0.25106 1.50064 1.53882 -1.02809 
1.50188 0.43897 -1.23589 1.50188 0.43897 0.45885 1.50188 1.25713 -1.23589 
1.50188 1.25713 0.45885 1.50677 0.6392 -1.30418 1.50677 0.6392 0.52714 
1.50677 1.05689 -1.30418 1.50677 1.05689 0.52714 1.50927 0.25099 0.33525 
1.50927 1.44511 -1.11229 1.51479 0.351 -1.18187 1.51479 0.351 0.40484 
1.51479 1.3451 -1.18187 1.51479 1.3451 0.40484 1.51685 0.48765 -1.25173 
1.51685 0.48765 0.47469 1.51685 1.20845 -1.25173 1.51685 1.20845 0.47469 
1.51812 0.69089 -1.31016 1.51812 0.69089 0.53312 1.51812 1.0052 -1.31016 
1.51812 1.0052 0.53312 1.51898 1.63361 -0.89487 1.52411 0.12392 0.19925 
1.52411 1.57218 -0.97628 1.52846 0.74303 -1.31353 1.52846 0.74303 0.53649 
1.52846 0.95307 -1.31353 1.52846 0.95307 0.53649 1.53112 0.53759 -1.26507 
1.53112 0.53759 0.48803 1.53112 1.1585 -1.26507 1.53112 1.1585 0.48803 
1.53326 0.39457 -1.19938 1.53326 0.39457 0.42235 1.53326 1.30152 -1.19938 
1.53326 1.30152 0.42235 1.53716 0.2122 0.28672 1.53716 1.48389 -1.06376 
1.53776 0.79546 -1.31428 1.53776 0.79546 0.53724 1.53776 0.90063 -1.31428 
1.53776 0.90063 0.53724 1.544 0.30969 -1.14036 1.544 0.30969 0.36332 
1.544 1.3864 -1.14036 1.5443 0.58814 -1.27582 1.5443 0.58814 0.49878 
1.5443 1.10795 -1.27582 1.5443 1.10795 0.49878 1.54601 0.0937 0.14488 
1.54601 0.84805 -1.3124 1.54601 0.84805 0.53536 1.54601 1.60239 -0.92192 
1.55079 0.4393 -1.21483 1.55079 0.4393 0.43779 1.55079 1.2568 -1.21483 
1.55079 1.2568 0.43779 1.55732 0.64081 -1.28396 1.55732 0.64081 0.50693 
1.55732 1.05529 -1.28396 1.55732 1.05529 0.50693 1.56187 0.17732 0.23701 
1.56187 1.51877 -1.01405 1.56329 0.35208 -1.15926 1.56329 0.35208 0.38222 
1.56329 1.34402 -1.15926 1.56597 0.4883 -1.23022 1.56597 0.4883 0.45318 
1.56597 1.20779 -1.23022 1.56597 1.20779 0.45318 1.56854 0.69266 -1.28944 
1.56854 0.69266 0.5124 1.56854 1.00343 -1.28944 1.56854 1.00343 0.5124 
1.57157 0.2707 0.31859 1.57157 1.4254 -1.09562 1.57887 0.74522 -1.29226 
1.57887 0.74522 0.51522 1.57887 0.95087 -1.29226 1.57887 0.95087 0.51522 
1.57957 1.61286 -0.88024 1.57999 0.53833 -1.24319 1.57999 0.53833 0.46615 
1.57999 1.15776 -1.24319 1.57999 1.15776 0.46615 1.58162 0.39596 -1.17633 
1.58162 0.39596 0.3993 1.58162 1.30013 -1.17633 1.58488 0.14499 0.18419 
1.58488 1.5511 -0.96123 1.58802 0.79777 -1.29245 1.58802 0.79777 0.51542 
1.58802 0.89832 -1.29245 1.58802 0.89832 0.51542 1.59088 0.84805 -1.29251 
1.59088 0.84805 0.51547 1.59164 0.31196 -1.11595 1.59164 0.31196 0.33891 
1.59164 1.38413 -1.11595 1.59399 0.5903 -1.25344 1.59399 0.5903 0.4764 
1.59399 1.1058 -1.25344 1.59399 1.1058 0.4764 1.5974 0.23417 0.27083 
1.5974 1.46192 -1.04786 1.59861 0.44079 -1.19143 1.59861 0.44079 0.41439 
1.59861 1.25531 -1.19143 1.59861 1.25531 0.41439 1.60561 0.11575 0.12929 
1.60561 1.58034 -0.90633 1.6067 0.64303 -1.26109 1.6067 0.64303 0.48405 
1.6067 1.05306 -1.26109 1.6067 1.05306 0.48405 1.61064 0.35458 -1.13444 
1.61064 0.35458 0.3574 1.61064 1.34151 -1.13444 1.61368 0.49002 -1.20644 
1.61368 0.49002 0.4294 1.61368 1.20607 -1.20644 1.61368 1.20607 0.4294 
1.61803 0.69516 -1.26594 1.61803 0.69516 0.4889 1.61803 1.00093 -1.26594 
1.61803 1.00093 0.4889 1.61864 0.27362 0.29172 1.61864 1.42248 -1.06875 
1.62136 0.20028 0.22024 1.62136 1.49582 -0.99728 1.62805 0.74773 -1.26827 
1.62805 0.74773 0.49124 1.62805 0.94837 -1.26827 1.62805 0.94837 0.49124 
1.6285 0.39844 -1.15105 1.6285 0.39844 0.37402 1.6285 1.29765 -1.15105 
1.62886 0.54099 -1.21857 1.62886 0.54099 0.44154 1.62886 1.15511 -1.21857 
1.62886 1.15511 0.44154 1.63198 0.79782 -1.27047 1.63198 0.79782 0.49344 
1.63198 0.89827 -1.27047 1.63198 0.89827 0.49344 1.63472 0.84805 -1.27044 
1.63472 0.84805 0.4934 1.63819 0.1071 0.08635 1.63855 0.31523 -1.08871 
1.63855 0.31523 0.31167 1.63855 1.38087 -1.08871 1.64268 0.59318 -1.22831 
1.64268 0.59318 0.45128 1.64268 1.10292 -1.22831 1.64268 1.10292 0.45128 
1.64337 0.16915 0.16705 1.64337 1.52694 -0.94409 1.64345 0.23851 0.24231 
1.64345 1.45758 -1.01935 1.6452 0.44343 -1.16575 1.6452 0.44343 0.38871 
1.6452 1.25266 -1.16575 1.65477 0.64586 -1.23563 1.65477 0.64586 0.4586 
1.65477 1.05023 -1.23563 1.65477 1.05023 0.4586 1.65753 0.35841 -1.10686 
1.65753 0.35841 0.32982 1.65753 1.33768 -1.10686 1.6615 0.49347 -1.17978 
1.6615 0.49347 0.40274 1.6615 1.20262 -1.17978 1.66332 0.14094 0.11148 
1.66437 0.27823 -1.03988 1.66437 0.27823 0.26284 1.66437 1.41786 -1.03988 
1.66589 0.69816 -1.23996 1.66589 0.69816 0.46293 1.66589 0.99794 -1.23996 
1.66589 0.99794 0.46293 1.66639 0.20601 0.19002 1.66639 1.49008 -0.96706 
1.67108 0.74783 -1.24417 1.67108 0.74783 0.46713 1.67108 0.94827 -1.24417 
1.67108 0.94827 0.46713 1.67501 0.79799 -1.24623 1.67501 0.79799 0.46919 
1.67501 0.8981 -1.24623 1.67501 0.8981 0.46919 1.6752 0.40259 -1.12306 
1.6752 0.40259 0.34602 1.6752 1.2935 -1.12306 1.67633 0.54456 -1.19146 
1.67633 0.54456 0.41443 1.67633 1.15153 -1.19146 1.67633 1.15153 0.41443 
1.67742 0.84805 -1.24625 1.67742 0.84805 0.46921 1.68113 0.11575 0.05377 
1.68433 0.3203 -1.05936 1.68433 0.3203 0.28233 1.68433 1.3758 -1.05936 
1.68725 0.17649 0.13541 1.68828 0.24464 0.21175 1.68828 1.45145 -0.98879 
1.68963 0.59655 -1.20077 1.68963 0.59655 0.42373 1.68963 1.09954 -1.20077 
1.68963 1.09954 0.42373 1.69041 0.44722 -1.13786 1.69041 0.44722 0.36083 
1.69041 1.24887 -1.13786 1.70138 0.64929 -1.20766 1.70138 0.64929 0.43062 
1.70138 1.0468 -1.20766 1.70138 1.0468 0.43062 1.70296 0.36371 -1.07714 
1.70296 0.36371 0.30011 1.70296 1.33239 -1.07714 1.70652 0.49753 -1.15146 
1.70652 0.49753 0.37442 1.70652 1.19856 -1.15146 1.70781 0.69854 -1.21385 
1.70781 0.69854 0.43682 1.70781 0.99755 -1.21385 1.70781 0.99755 0.43682 
1.70862 0.28452 -1.00908 1.70862 0.28452 0.23204 1.70862 1.41157 -1.00908 
1.70992 0.21365 0.15808 1.70992 1.48244 -0.93512 1.71289 0.74817 -1.21798 
1.71289 0.74817 0.44094 1.71289 0.94793 -1.21798 1.71289 0.94793 0.44094 
1.71658 0.79805 -1.22002 1.71658 0.79805 0.44299 1.71658 0.89805 -1.22002 
1.71658 0.89805 0.44299 1.71889 0.16915 0.09153 1.71889 0.84805 -1.21999 
1.71889 0.84805 0.44295 1.71923 0.40739 -1.09335 1.71923 0.40739 0.31632 
1.71923 1.2887 -1.09335 1.72128 0.54914 -1.16269 1.72128 0.54914 0.38565 
1.72128 1.14695 -1.16269 1.72835 0.32695 -1.0282 1.72835 0.32695 0.25117 
1.72835 1.36915 -1.0282 1.73128 0.25235 0.17944 1.73128 1.44375 -0.95647 
1.73414 0.45215 -1.10785 1.73414 0.45215 0.33081 1.73414 1.24394 -1.10785 
1.73434 0.60135 -1.17151 1.73434 0.60135 0.39448 1.73434 1.09474 -1.17151 
1.73434 1.09474 0.39448 1.73603 0.14499 0.03304 1.74186 0.20601 0.11455 
1.74252 0.64946 -1.17915 1.74252 0.64946 0.40211 1.74252 1.04663 -1.17915 
1.74252 1.04663 0.40211 1.74578 0.36949 -1.04558 1.74578 0.36949 0.26854 
1.74578 1.3266 -1.04558 1.74896 0.69879 -1.18523 1.74896 0.69879 0.4082 
1.74896 0.9973 -1.18523 1.74896 0.9973 0.4082 1.75026 0.50285 -1.12087 
1.75026 0.50285 0.34383 1.75026 1.19325 -1.12087 1.75126 0.29248 -0.97646 
1.75126 0.29248 0.19942 1.75126 1.40362 -0.97646 1.75414 0.74874 -1.18919 
1.75414 0.74874 0.41215 1.75414 0.94736 -1.18919 1.75414 0.94736 0.41215 
1.75782 0.79869 -1.1911 1.75782 0.79869 0.41407 1.75782 0.89741 -1.1911 
1.75782 0.89741 0.41407 1.75902 0.84805 -1.19173 1.75902 0.84805 0.41469 
1.76186 0.41344 -1.06148 1.76186 0.41344 0.28444 1.76186 1.28265 -1.06148 
1.76359 0.24464 0.13644 1.76463 0.55458 -1.13169 1.76463 0.55458 0.35466 
1.76463 1.14152 -1.13169 1.76983 0.33394 -0.99502 1.76983 0.33394 0.21799 
1.76983 1.36215 -0.99502 1.77208 0.20028 0.06952 1.77416 0.60206 -1.14109 
1.77416 0.60206 0.36405 1.77416 1.09404 -1.14109 1.77624 0.45821 -1.0758 
1.77624 0.45821 0.29876 1.77624 1.23789 -1.0758 1.78221 0.65013 -1.14866 
1.78221 0.65013 0.37162 1.78221 1.04596 -1.14866 1.78221 1.04596 0.37162 
1.78388 0.28452 -0.93381 1.78388 0.28452 0.15678 1.78693 0.37665 -1.01213 
1.78693 0.37665 0.23509 1.78693 1.31944 -1.01213 1.78884 0.69966 -1.15448 
1.78884 0.69966 0.37745 1.78884 0.99644 -1.15448 1.78884 0.99644 0.37745 
1.78885 0.17732 0.01003 1.79209 0.50918 -1.08839 1.79209 0.50918 0.31135 
1.79209 1.18692 -1.08839 1.7939 0.74956 -1.15837 1.7939 0.74956 0.38134 
1.7939 0.94653 -1.15837 1.7939 0.94653 0.38134 1.79415 0.23851 0.09161 
1.79658 0.79874 -1.16089 1.79658 0.79874 0.38385 1.79658 0.89735 -1.16089 
1.79658 0.89735 0.38385 1.79772 0.84805 -1.16153 1.79772 0.84805 0.38449 
1.80254 0.42049 -1.02773 1.80254 0.42049 0.2507 1.80254 1.2756 -1.02773 
1.80301 0.32695 -0.95355 1.80301 0.32695 0.17651 1.80301 1.36915 -0.95355 
1.80311 0.5558 -1.09933 1.80311 0.5558 0.3223 1.80311 1.14029 -1.09933 
1.81263 0.60337 -1.10861 1.81263 0.60337 0.33158 1.81263 1.09272 -1.10861 
1.81468 0.27823 -0.88956 1.81468 0.27823 0.11253 1.8166 0.46536 -1.0418 
1.8166 0.46536 0.26476 1.8166 1.23073 -1.0418 1.82035 0.6513 -1.11626 
1.82035 0.6513 0.33922 1.82035 1.0448 -1.11626 1.82038 0.36949 -0.97098 
1.82038 0.36949 0.19394 1.82038 1.3266 -0.97098 1.82267 0.23417 0.04556 
1.82696 0.70091 -1.12196 1.82696 0.70091 0.34492 1.82696 0.99519 -1.12196 
1.82696 0.99519 0.34492 1.82909 0.51116 -1.05429 1.82909 0.51116 0.27725 
1.82909 1.18494 -1.05429 1.83127 0.74968 -1.12619 1.83127 0.74968 0.34916 
1.83127 0.94642 -1.12619 1.83127 0.94642 0.34916 1.83398 0.79892 -1.12865 
1.83398 0.79892 0.35162 1.83398 0.89717 -1.12865 1.83398 0.89717 0.35162 
1.83417 0.3203 -0.90952 1.83417 0.3203 0.13249 1.83488 0.84805 -1.12947 
1.83488 0.84805 0.35243 1.83628 0.41344 -0.98705 1.83628 0.41344 0.21002 
1.83628 1.28265 -0.98705 1.83998 0.55776 -1.06518 1.83998 0.55776 0.28814 
1.83998 1.13833 -1.06518 1.84924 0.60507 -1.07443 1.84924 0.60507 0.2974 
1.84924 1.09103 -1.07443 1.8506 0.45821 -1.00144 1.8506 0.45821 0.2244 
1.8506 1.23789 -1.00144 1.85195 0.36371 -0.92816 1.85195 0.36371 0.15112 
1.85684 0.65296 -1.08204 1.85684 0.65296 0.305 1.85684 1.04314 -1.08204 
1.86278 0.70132 -1.08797 1.86278 0.70132 0.31094 1.86278 0.99478 -1.08797 
1.86319 0.50918 -1.01729 1.86319 0.50918 0.24025 1.86319 1.18692 -1.01729 
1.86702 0.75003 -1.09222 1.86702 0.75003 0.31518 1.86702 0.94606 -1.09222 
1.86702 0.94606 0.31518 1.86816 0.40739 -0.94442 1.86816 0.40739 0.16739 
1.86816 1.2887 -0.94442 1.86958 0.79898 -1.09477 1.86958 0.79898 0.31774 
1.86958 0.89711 -1.09477 1.86958 0.89711 0.31774 1.87043 0.84805 -1.09562 
1.87043 0.84805 0.31859 1.87414 0.5558 -1.02831 1.87414 0.5558 0.25127 
1.87414 1.14029 -1.02831 1.88265 0.45215 -0.95933 1.88265 0.45215 0.1823 
1.88265 1.24394 -0.95933 1.88342 0.60337 -1.03782 1.88342 0.60337 0.26079 
1.88342 1.09272 -1.03782 1.89106 0.6513 -1.04554 1.89106 0.6513 0.26851 
1.89106 1.0448 -1.04554 1.89567 0.50285 -0.97546 1.89567 0.50285 0.19842 
1.89567 1.19325 -0.97546 1.89676 0.70091 -1.05215 1.89676 0.70091 0.27512 
1.89676 0.99519 -1.05215 1.901 0.74968 -1.05647 1.901 0.74968 0.27943 
1.901 0.94642 -1.05647 1.90346 0.79892 -1.05918 1.90346 0.79892 0.28214 
1.90346 0.89717 -1.05918 1.90346 0.89717 0.28214 1.90427 0.84805 -1.06008 
1.90427 0.84805 0.28304 1.9065 0.55458 -0.98982 1.9065 0.55458 0.21279 
1.9065 1.14152 -0.98982 1.91267 0.44722 0.13857 1.91589 0.60206 -0.99936 
1.91589 0.60206 0.22232 1.91589 1.09404 -0.99936 1.92346 0.65013 -1.00741 
1.92346 0.65013 0.23037 1.92346 1.04596 -1.00741 1.92626 0.49753 0.15468 
1.92626 1.19856 -0.93171 1.92929 0.69966 -1.01404 1.92929 0.69966 0.237 
1.92929 0.99644 -1.01404 1.93318 0.74956 -1.01909 1.93318 0.74956 0.24206 
1.93318 0.94653 -1.01909 1.93569 0.79874 -1.02177 1.93569 0.79874 0.24474 
1.93569 0.89735 -1.02177 1.93633 0.84805 -1.02291 1.93633 0.84805 0.24588 
1.93749 0.54914 0.16944 1.93749 1.14695 -0.94647 1.94632 0.60135 -0.95954 
1.94632 0.60135 0.1825 1.94632 1.09474 -0.95954 1.95395 0.64946 -0.96772 
1.95395 0.64946 0.19068 1.95395 1.04663 -0.96772 1.96004 0.69879 -0.97415 
1.96004 0.69879 0.19712 1.96004 0.9973 -0.97415 1.96399 0.74874 -0.97934 
1.96399 0.74874 0.2023 1.96399 0.94736 -0.97934 1.96591 0.79869 -0.98301 
1.96591 0.79869 0.20598 1.96591 0.89741 -0.98301 1.96627 1.15153 -0.90152 
1.96653 0.84805 -0.98422 1.96653 0.84805 0.20718 1.97557 1.09954 -0.91483 
1.98246 0.64929 0.14954 1.98246 1.0468 -0.92657 1.98866 0.69854 -0.93301 
1.98866 0.69854 0.15597 1.98866 0.99755 -0.93301 1.99278 0.74817 -0.93808 
1.99278 0.74817 0.16105 1.99278 0.94793 -0.93808 1.99479 0.84805 -0.94409 
1.99483 0.79805 -0.94178 1.99483 0.79805 0.16474 1.99483 0.89805 -0.94178 
2.00312 1.10292 -0.86787 2.01044 1.05023 -0.87996 2.01477 0.69816 0.11405 
2.01477 0.99794 -0.89109 2.01897 0.74783 0.11924 2.01897 0.94827 -0.89628 
2.02103 0.79799 -0.90021 2.02103 0.79799 0.12317 2.02103 0.8981 -0.90021 
2.02105 0.84805 -0.90262 2.03589 1.05306 -0.8319 2.04074 1.00093 -0.84322 
2.04308 0.94837 -0.85324 2.04524 0.84805 -0.85991 2.04528 0.79782 0.08014 
2.04528 0.89827 -0.85717 2.06424 1.00343 -0.79373 2.06706 0.95087 -0.80407 
2.06726 0.89832 -0.81322 2.08833 0.95307 -0.75365 0.46124 -0.65333 -1.10964 
0.48538 -0.60311 -1.15513 0.48742 -0.65299 -1.15144 0.49155 -0.70262 -1.14637 
0.51368 -0.55311 -1.19757 0.5143 -0.60247 -1.19637 0.5143 -0.50375 -1.19637 
0.51621 -0.65242 -1.19269 0.52017 -0.70237 -1.18751 0.52625 -0.75169 -1.18107 
0.54387 -0.55311 -1.23627 0.54451 -0.60241 -1.23513 0.54451 -0.50381 -1.23513 
0.54703 -0.6516 -1.23245 0.54703 -0.45462 -1.23245 0.55092 -0.7015 -1.2274 
0.55092 -0.40472 -1.2274 0.55675 -0.75102 -1.22076 0.56431 -0.7991 -1.21271 
0.57593 -0.55311 -1.27343 0.57675 -0.60224 -1.27253 0.57675 -0.60224 0.06879 
0.57675 -0.50398 -1.27253 0.57921 -0.65148 -1.26982 0.57921 -0.65148 0.06608 
0.57921 -0.45474 -1.26982 0.58344 -0.70025 -1.26551 0.58344 -0.40597 -1.26551 
0.58914 -0.74986 -1.2589 0.58914 -0.35636 -1.2589 0.59679 -0.79779 -1.25118 
0.59679 -0.30843 -1.25118 0.60607 -0.84536 -1.24166 0.60978 -0.55311 -1.30898 
0.60978 -0.55311 0.10523 0.61063 -0.60218 -1.30813 0.61063 -0.60218 0.10438 
0.61063 -0.50404 -1.30813 0.61318 -0.65113 -1.30558 0.61318 -0.65113 0.10183 
0.61318 -0.45509 -1.30558 0.61743 -0.69984 -1.30133 0.61743 -0.69984 0.09758 
0.61743 -0.40638 -1.30133 0.62336 -0.7482 -1.29539 0.62336 -0.35802 -1.29539 
0.63097 -0.79609 -1.28779 0.63097 -0.31013 -1.28779 0.64022 -0.84339 -1.27853 
0.64022 -0.26283 -1.27853 0.64532 -0.55311 -1.34283 0.64532 -0.55311 0.13908 
0.64622 -0.60224 -1.34201 0.64622 -0.60224 0.13826 0.64622 -0.50398 -1.34201 
0.64622 -0.50398 0.13826 0.64893 -0.65148 -1.33955 0.64893 -0.65148 0.1358 
0.64893 -0.45474 -1.33955 0.64893 -0.45474 0.1358 0.65111 -0.89 -1.26765 
0.65111 -0.21622 -1.26765 0.65325 -0.70025 -1.33532 0.65325 -0.70025 0.13157 
0.65325 -0.40597 -1.33532 0.65986 -0.74986 -1.32961 0.65986 -0.74986 0.12587 
0.65986 -0.35636 -1.32961 0.6636 -0.93579 -1.25516 0.6636 -0.17043 -1.25516 
0.66758 -0.79779 -1.32197 0.66758 -0.30843 -1.32197 0.67709 -0.84536 -1.31269 
0.67709 -0.26086 -1.31269 0.67767 -0.12555 -1.24109 0.68249 -0.55311 -1.37488 
0.68249 -0.55311 0.17114 0.68363 -0.60241 -1.37425 0.68363 -0.60241 0.1705 
0.68363 -0.50381 -1.37425 0.68363 -0.50381 0.1705 0.68631 -0.6516 -1.37173 
0.68631 -0.6516 0.16798 0.68631 -0.45462 -1.37173 0.68631 -0.45462 0.16798 
0.68812 -0.89198 -1.30174 0.68812 -0.21424 -1.30174 0.69136 -0.7015 -1.36784 
0.69136 -0.7015 0.16409 0.69136 -0.40472 -1.36784 0.69136 -0.40472 0.16409 
0.69327 -0.08171 -1.22549 0.698 -0.75102 -1.36201 0.698 -0.75102 0.15826 
0.698 -0.3552 -1.36201 0.698 -0.3552 0.15826 0.70397 -0.94295 -1.28916 
0.70397 -0.16327 -1.28916 0.70604 -0.7991 -1.35445 0.70604 -0.7991 0.1507 
0.70604 -0.30712 -1.35445 0.70604 -0.30712 0.1507 0.71038 -0.03901 -1.20838 
0.71558 -0.84658 -1.34505 0.71558 -0.84658 0.1413 0.71558 -0.25964 -1.34505 
0.71835 -0.98772 -1.27483 0.71835 -0.1185 -1.27483 0.72118 -0.55311 -1.40508 
0.72118 -0.55311 0.20133 0.72239 -0.60247 -1.40446 0.72239 -0.60247 0.20071 
0.72239 -0.50375 -1.40446 0.72239 -0.50375 0.20071 0.72607 -0.65242 -1.40254 
0.72607 -0.65242 0.1988 0.72607 -0.4538 -1.40254 0.72607 -0.4538 0.1988 
0.72895 0.00246 -1.18981 0.72994 -0.89831 -1.33423 0.72994 -0.20791 -1.33423 
0.73125 -0.70237 -1.39859 0.73125 -0.70237 0.19484 0.73125 -0.40385 -1.39859 
0.73125 -0.40385 0.19484 0.73442 -1.03166 -1.25893 0.73442 -0.07456 -1.25893 
0.73769 -0.75169 -1.3925 0.73769 -0.75169 0.18876 0.73769 -0.35453 -1.3925 
0.73769 -0.35453 0.18876 0.74586 -0.7998 -1.38487 0.74586 -0.7998 0.18112 
0.74586 -0.30642 -1.38487 0.74586 -0.30642 0.18112 0.74607 -0.949 -1.32121 
0.74607 -0.15722 -1.32121 0.74893 0.04259 -1.16983 0.75185 -1.07421 -1.24156 
0.75185 -0.03201 -1.24156 0.75893 -0.85202 -1.37604 0.75893 -0.85202 0.1723 
0.75893 -0.2542 -1.37604 0.75893 -0.2542 0.1723 0.76098 -0.99376 -1.30671 
0.76098 -0.11246 -1.30671 0.76131 -0.55311 -1.43334 0.76131 -0.55311 0.2296 
0.76362 -0.60311 -1.43338 0.76362 -0.60311 0.22963 0.76362 -0.50311 -1.43338 
0.76362 -0.50311 0.22963 0.76732 -0.65299 -1.43133 0.76732 -0.65299 0.22759 
0.76732 -0.45323 -1.43133 0.76732 -0.45323 0.22759 0.77028 0.08128 -1.14847 
0.77159 0.01041 -1.22244 0.77239 -0.70262 -1.42721 0.77239 -0.70262 0.22346 
0.77239 -0.4036 -1.42721 0.77239 -0.4036 0.22346 0.77369 -0.90363 -1.36481 
0.77369 -0.90363 0.16107 0.77369 -0.20259 -1.36481 0.77369 -0.20259 0.16107 
0.77724 -1.03745 -1.2905 0.77724 -0.06877 -1.2905 0.77883 -0.75187 -1.42101 
0.77883 -0.75187 0.21727 0.77883 -0.35435 -1.42101 0.77883 -0.35435 0.21727 
0.78979 -0.95393 -1.35122 0.78979 -0.15229 -1.35122 0.78979 -0.15229 0.14747 
0.79057 -0.8046 -1.41412 0.79057 -0.8046 0.21037 0.79057 -0.30162 -1.41412 
0.79057 -0.30162 0.21037 0.79193 0.05029 -1.20215 0.79295 0.11845 -1.12581 
0.79588 -1.08086 -1.27272 0.79588 -0.02536 -1.27272 0.80278 -0.55311 -1.4596 
0.80278 -0.55311 0.25585 0.80388 -0.8566 -1.40482 0.80388 -0.8566 0.20107 
0.80388 -0.24962 -1.40482 0.80388 -0.24962 0.20107 0.805 -0.99857 -1.33641 
0.805 -0.10765 -1.33641 0.805 -0.10765 0.13266 0.8052 -0.60317 -1.45959 
0.8052 -0.60317 0.25584 0.8052 -0.50305 -1.45959 0.8052 -0.50305 0.25584 
0.80912 -0.65333 -1.45752 0.80912 -0.65333 0.25377 0.80912 -0.45289 -1.45752 
0.80912 -0.45289 0.25377 0.81381 0.08893 -1.18042 0.81431 -0.703 -1.45332 
0.81431 -0.703 0.24957 0.81431 -0.40322 -1.45332 0.81431 -0.40322 0.24957 
0.81584 0.01671 -1.25323 0.81688 0.154 -1.10187 0.8187 -0.90769 -1.39313 
0.8187 -0.90769 0.18939 0.8187 -0.19853 -1.39313 0.8187 -0.19853 0.18939 
0.82267 -1.04274 -1.32022 0.82267 -0.06348 -1.32022 0.82267 -0.06348 0.11647 
0.82544 -0.7553 -1.44899 0.82544 -0.7553 0.24524 0.82544 -0.35092 -1.44899 
0.82544 -0.35092 0.24524 0.83501 -0.95773 -1.3791 0.83501 -0.95773 0.17535 
0.83501 -0.14849 -1.3791 0.83501 -0.14849 0.17535 0.83676 0.05643 -1.2327 
0.83683 0.12578 -1.15744 0.83753 -0.80798 -1.44167 0.83753 -0.80798 0.23792 
0.83753 -0.29824 -1.44167 0.83753 -0.29824 0.23792 0.84165 -1.08593 -1.30206 
0.84165 -0.02029 -1.30206 0.84165 -0.02029 0.09831 0.84202 0.18784 -1.07674 
0.84549 -0.55311 -1.4838 0.84549 -0.55311 0.28005 0.84823 -0.60333 -1.48383 
0.84823 -0.60333 0.28008 0.84823 -0.50289 -1.48383 0.84823 -0.50289 0.28008 
0.85135 -0.86017 -1.43193 0.85135 -0.86017 0.22818 0.85135 -0.24605 -1.43193 
0.85135 -0.24605 0.22818 0.8517 -1.00272 -1.36441 0.8517 -1.00272 0.16066 
0.8517 -0.1035 -1.36441 0.8517 -0.1035 0.16066 0.85216 -0.65343 -1.48163 
0.85216 -0.65343 0.27788 0.85216 -0.45279 -1.48163 0.85216 -0.45279 0.27788 
0.85884 0.09466 -1.21064 0.86157 0.02132 -1.28211 0.86218 -0.706 -1.4793 
0.86218 -0.706 0.27555 0.86218 -0.40022 -1.4793 0.86218 -0.40022 0.27555 
0.86652 -0.91114 -1.41979 0.86652 -0.91114 0.21605 0.86652 -0.19508 -1.41979 
0.86652 -0.19508 0.21605 0.86957 -1.04658 -1.3478 0.86957 -1.04658 0.14405 
0.86957 -0.05964 -1.3478 0.86957 -0.05964 0.14405 0.8735 -0.75813 -1.47445 
0.8735 -0.75813 0.2707 0.8735 -0.34809 -1.47445 0.8735 -0.34809 0.2707 
0.87459 0.17918 -1.11968 0.88159 -0.96037 -1.40478 0.88159 -0.96037 0.20103 
0.88159 -0.14585 -1.40478 0.88159 -0.14585 0.20103 0.88281 0.06076 -1.26122 
0.88621 -0.81086 -1.46679 0.88621 -0.81086 0.26305 0.88621 -0.29536 -1.46679 
0.88621 -0.29536 0.26305 0.88856 -1.08919 0.12556 0.88856 -0.01703 -1.3293 
0.88856 -0.01703 0.12556 0.88933 -0.55311 -1.50586 0.88933 -0.55311 0.30212 
0.89218 -0.60339 -1.50581 0.89218 -0.60339 0.30206 0.89218 -0.50283 -1.50581 
0.89218 -0.50283 0.30206 0.89532 0.14995 -1.17458 0.89859 -1.00519 -1.38969 
0.89859 -1.00519 0.18594 0.89859 -0.10103 -1.38969 0.89859 -0.10103 0.18594 
0.90021 -0.86282 -1.45655 0.90021 -0.86282 0.2528 0.90021 -0.2434 -1.45655 
0.90021 -0.2434 0.2528 0.90133 -0.65593 -1.50561 0.90133 -0.65593 0.30186 
0.90133 -0.45029 -1.50561 0.90133 -0.45029 0.30186 0.90863 0.02424 -1.30898 
0.91167 -0.70849 -1.50279 0.91167 -0.70849 0.29905 0.91167 -0.39773 -1.50279 
0.91167 -0.39773 0.29905 0.91423 -0.91286 -1.44357 0.91423 -0.91286 0.23982 
0.91423 -0.19336 -1.44357 0.91423 -0.19336 0.23982 0.91692 -1.04908 -1.37262 
0.91692 -1.04908 0.16887 0.91692 -0.05714 -1.37262 0.91692 -0.05714 0.16887 
0.91833 0.11762 -1.2274 0.92289 -0.76035 -1.49732 0.92289 -0.76035 0.29357 
0.92289 -0.34587 -1.49732 0.92289 -0.34587 0.29357 0.92941 -0.96186 -1.42819 
0.92941 -0.96186 0.22444 0.92941 -0.14436 -1.42819 0.92941 -0.14436 0.22444 
0.9342 -0.55311 -1.52575 0.9342 -0.55311 0.32201 0.9342 0.20123 -1.13528 
0.93591 -0.81302 -1.48918 0.93591 -0.81302 0.28543 0.93591 -0.2932 -1.48918 
0.93591 -0.2932 0.28543 0.93621 -1.09146 0.14997 0.93621 -0.01476 -1.35371 
0.93621 -0.01476 0.14997 0.94244 -0.60569 -1.52763 0.94244 -0.60569 0.32388 
0.94244 -0.50053 -1.52763 0.94244 -0.50053 0.32388 0.94305 0.08274 -1.27711 
0.94694 -1.00659 -1.41274 0.94694 -1.00659 0.20899 0.94694 -0.09963 -1.41274 
0.94694 -0.09963 0.20899 0.94909 -0.86356 -1.47843 0.94909 -0.86356 0.27468 
0.94909 -0.24266 -1.47843 0.94909 -0.24266 0.27468 0.95175 -0.65813 -1.52689 
0.95175 -0.65813 0.32314 0.95175 -0.44809 -1.52689 0.95175 -0.44809 0.32314 
0.9561 0.17102 -1.18964 0.96209 -0.71027 -1.52352 0.96209 -0.71027 0.31977 
0.96209 -0.39595 -1.52352 0.96209 -0.39595 0.31977 0.96336 -0.91351 -1.46508 
0.96336 -0.91351 0.26134 0.96336 -0.19271 -1.46508 0.96336 -0.19271 0.26134 
0.96541 -1.05016 -1.39523 0.96541 -1.05016 0.19148 0.96541 -0.05606 -1.39523 
0.96541 -0.05606 0.19148 0.97094 -1.15017 0.1219 0.97094 0.04395 -1.32564 
0.97344 -0.76196 -1.51753 0.97344 -0.76196 0.31378 0.97344 -0.34426 -1.51753 
0.97344 -0.34426 0.31378 0.97833 -0.96219 -1.44924 0.97833 -0.96219 0.2455 
0.97833 -0.14403 -1.44924 0.97833 -0.14403 0.2455 0.97956 0.13766 -1.24145 
0.97999 -0.55311 -1.54342 0.97999 -0.55311 0.33967 0.98576 -0.81306 -1.50895 
0.98576 -0.81306 0.3052 0.98576 -0.29316 -1.50895 0.98576 -0.29316 0.3052 
0.98845 -0.60574 -1.54493 0.98845 -0.60574 0.34119 0.98845 -0.50048 -1.54493 
0.98845 -0.50048 0.34119 0.99544 0.22006 -1.14858 0.99612 -1.00673 -1.43334 
0.99612 -1.00673 0.2296 0.99612 -0.09949 -1.43334 0.99612 -0.09949 0.2296 
0.9981 -0.65842 -1.54383 0.9981 -0.65842 0.34009 0.9981 -0.4478 -1.54383 
0.9981 -0.4478 0.34009 0.99902 -0.86342 -1.49779 0.99902 -0.86342 0.29405 
0.99902 -0.2428 -1.49779 0.99902 -0.2428 0.29405 0.99925 -1.11017 0.16545 
0.99925 0.00395 -1.3692 0.99925 0.00395 0.16545 1.00647 -1.20703 0.08808 
1.00647 0.10081 -1.29182 1.00866 -0.71055 -1.54007 1.00866 -0.71055 0.33632 
1.00866 -0.39567 -1.54007 1.00866 -0.39567 0.33632 1.01318 -0.9129 -1.4841 
1.01318 -0.9129 0.28035 1.01318 -0.19332 -1.4841 1.01318 -0.19332 0.28035 
1.01797 0.1887 -1.20219 1.02095 -0.76337 -1.53365 1.02095 -0.76337 0.3299 
1.02095 -0.34285 -1.53365 1.02095 -0.34285 0.3299 1.0266 -0.55311 -1.55881 
1.0266 -0.55311 0.35507 1.02821 -0.96136 -1.4679 1.02821 -0.96136 0.26415 
1.02821 -0.14486 -1.4679 1.02821 -0.14486 0.26415 1.02944 -1.06762 -1.40975 
1.02944 -1.06762 0.206 1.02944 -0.0386 -1.40975 1.02944 -0.0386 0.206 
1.0335 -0.8144 -1.5246 1.0335 -0.8144 0.32085 1.0335 -0.29182 -1.5246 
1.0335 -0.29182 0.32085 1.03482 -1.16717 0.13527 1.03482 0.06095 -1.33901 
1.03551 -0.60586 -1.56002 1.03551 -0.60586 0.35627 1.03551 -0.50036 -1.56002 
1.03551 -0.50036 0.35627 1.04426 -1.26047 0.05029 1.04426 0.15425 -1.25404 
1.04523 -0.65846 -1.55849 1.04523 -0.65846 0.35474 1.04523 -0.44776 -1.55849 
1.04523 -0.44776 0.35474 1.04714 -0.86489 -1.51293 1.04714 -0.86489 0.30919 
1.04714 -0.24133 -1.51293 1.04714 -0.24133 0.30919 1.05683 -0.71159 -1.55437 
1.05683 -0.71159 0.35063 1.05683 -0.39463 -1.55437 1.05683 -0.39463 0.35063 
1.06081 -1.02329 -1.44648 1.06081 -1.02329 0.24273 1.06081 -0.08293 -1.44648 
1.06081 -0.08293 0.24273 1.06153 -0.91424 -1.49875 1.06153 -0.91424 0.295 
1.06153 -0.19198 -1.49875 1.06153 -0.19198 0.295 1.06426 -1.12618 0.17772 
1.06426 0.01996 -1.38147 1.06426 0.01996 0.17772 1.0692 -0.76426 -1.54743 
1.0692 -0.76426 0.34368 1.0692 -0.34196 -1.54743 1.0692 -0.34196 0.34368 
1.07182 -1.22239 0.09956 1.07182 0.11617 -1.30331 1.0739 -0.55311 -1.57191 
1.0739 -0.55311 0.36816 1.08223 -0.81529 -1.53793 1.08223 -0.81529 0.33418 
1.08223 -0.29093 -1.53793 1.08223 -0.29093 0.33418 1.083 -0.6059 -1.5727 
1.083 -0.6059 0.36896 1.083 -0.50032 -1.5727 1.083 -0.50032 0.36896 
1.08361 -1.30951 0.00922 1.08361 0.20329 -1.21297 1.09413 -0.65906 -1.57098 
1.09413 -0.65906 0.36723 1.09413 -0.44716 -1.57098 1.09413 -0.44716 0.36723 
1.09479 -1.0827 0.21679 1.09479 -0.02352 -1.42054 1.09479 -0.02352 0.21679 
1.09594 -0.86557 -1.52575 1.09594 -0.86557 0.32201 1.09594 -0.24065 -1.52575 
1.09594 -0.24065 0.32201 1.09901 -0.96927 -1.48468 1.09901 -0.96927 0.28093 
1.09901 -0.13695 -1.48468 1.09901 -0.13695 0.28093 1.09998 -1.18137 0.14528 
1.09998 0.07515 -1.34903 1.10593 -0.71218 -1.56634 1.10593 -0.71218 0.36259 
1.10593 -0.39404 -1.56634 1.10593 -0.39404 0.36259 1.11022 -1.2738 0.05987 
1.11022 0.16758 -1.26361 1.11808 -0.76461 -1.55882 1.11808 -0.76461 0.35507 
1.11808 -0.34161 -1.55882 1.11808 -0.34161 0.35507 1.12179 -0.55311 -1.58266 
1.12179 -0.55311 0.37891 1.12996 -1.13928 0.18646 1.12996 0.03306 -1.39021 
1.1313 -0.81556 -1.5488 1.1313 -0.81556 0.34506 1.1313 -0.29066 -1.5488 
1.1313 -0.29066 0.34506 1.13235 -1.03021 -1.46113 1.13235 -1.03021 0.25738 
1.13235 -0.07601 -1.46113 1.13235 -0.07601 0.25738 1.13243 -0.60633 -1.58327 
1.13243 -0.60633 0.37952 1.13243 -0.49989 -1.58327 1.13243 -0.49989 0.37952 
1.13304 -0.92111 -1.51334 1.13304 -0.92111 0.3096 1.13304 -0.18511 -1.51334 
1.13304 -0.18511 0.3096 1.13777 -1.2348 0.1075 1.13777 0.12858 -1.31125 
1.1436 -0.6594 -1.58099 1.1436 -0.6594 0.37725 1.1436 -0.44682 -1.58099 
1.1436 -0.44682 0.37725 1.14783 -1.32029 0.01688 1.14783 0.21407 -1.22063 
1.15529 -0.71215 -1.57583 1.15529 -0.71215 0.37208 1.15529 -0.39407 -1.57583 
1.15529 -0.39407 0.37208 1.16613 -1.19271 0.1519 1.16613 0.08649 -1.35565 
1.1673 -1.08895 0.22909 1.1673 -0.01727 -1.43284 1.1673 -0.01727 0.22909 
1.16745 -0.76443 -1.5678 1.16745 -0.76443 0.36405 1.16745 -0.34179 -1.5678 
1.16745 -0.34179 0.36405 1.16831 -0.8711 -1.53826 1.16831 -0.8711 0.33451 
1.16831 -0.23512 -1.53826 1.16831 -0.23512 0.33451 1.17015 -0.55311 -1.59105 
1.17015 -0.55311 0.3873 1.17098 -0.97495 -1.49673 1.17098 -0.97495 0.29298 
1.17098 -0.13127 -1.49673 1.17098 -0.13127 0.29298 1.17515 -1.283 0.06683 
1.17515 0.17678 -1.27058 1.18094 -0.60637 -1.59116 1.18094 -0.60637 0.38741 
1.18094 -0.49985 -1.59116 1.18094 -0.49985 0.38741 1.19241 -0.65967 -1.58836 
1.19241 -0.65967 0.38461 1.19241 -0.44655 -1.58836 1.19241 -0.44655 0.38461 
1.20305 -1.14418 0.19667 1.20305 0.03796 -1.40042 1.20305 0.03796 0.19667 
1.2031 -1.24272 0.11331 1.2031 0.1365 -1.31706 1.20421 -0.82027 -1.55892 
1.20421 -0.82027 0.35517 1.20421 -0.28595 -1.55892 1.20421 -0.28595 0.35517 
1.20425 -0.7124 -1.58266 1.20425 -0.7124 0.37891 1.20425 -0.39382 -1.58266 
1.20425 -0.39382 0.37891 1.20551 -1.03492 -1.47104 1.20551 -1.03492 0.26729 
1.20551 -0.0713 -1.47104 1.20551 -0.0713 0.26729 1.20599 -0.92573 -1.52321 
1.20599 -0.92573 0.31946 1.20599 -0.18049 -1.52321 1.20599 -0.18049 0.31946 
1.21328 -1.32761 0.02215 1.21328 0.22139 -1.2259 1.21887 -0.55311 -1.59706 
1.21887 -0.55311 0.39331 1.23007 -0.60648 -1.59667 1.23007 -0.60648 0.39292 
1.23007 -0.49974 -1.59667 1.23007 -0.49974 0.39292 1.24063 -1.09227 0.23687 
1.24063 -0.01395 -1.44062 1.24063 -0.01395 0.23687 1.24069 -1.28903 0.07089 
1.24069 0.18281 -1.27464 1.24129 -1.19826 0.15844 1.24129 0.09204 -1.36219 
1.24148 -0.8749 -1.54568 1.24148 -0.8749 0.34193 1.24148 -0.23132 -1.54568 
1.24148 -0.23132 0.34193 1.24152 -0.65968 -1.59332 1.24152 -0.65968 0.38957 
1.24152 -0.44654 -1.59332 1.24152 -0.44654 0.38957 1.24196 -0.76623 -1.57602 
1.24196 -0.76623 0.37227 1.24196 -0.33999 -1.57602 1.24196 -0.33999 0.37227 
1.24374 -0.97837 -1.50399 1.24374 -0.97837 0.30024 1.24374 -0.12785 -1.50399 
1.24374 -0.12785 0.30024 1.26782 -0.55311 -1.60067 1.26782 -0.55311 0.39692 
1.27865 -1.14792 0.20108 1.27865 0.0417 -1.40483 1.27865 0.0417 0.20108 
1.27865 -1.03728 -1.47601 1.27865 -1.03728 0.27227 1.27865 -0.06894 -1.47601 
1.27865 -0.06894 0.27227 1.27868 -1.24646 0.11771 1.27868 0.14024 -1.32146 
1.27868 -1.33141 0.02486 1.27868 0.22519 -1.22861 1.2791 -0.82149 -1.56445 
1.2791 -0.82149 0.3607 1.2791 -0.28473 -1.56445 1.2791 -0.28473 0.3607 
1.2791 -0.92806 -1.52815 1.2791 -0.92806 0.3244 1.2791 -0.17816 -1.52815 
1.2791 -0.17816 0.3244 1.27912 -0.71361 -1.58819 1.27912 -0.71361 0.38444 
1.27912 -0.39261 -1.58819 1.27912 -0.39261 0.38444 1.27912 -0.60651 -1.59973 
1.27912 -0.60651 0.39598 1.27912 -0.49971 -1.59973 1.27912 -0.49971 0.39598 
1.31688 -1.29118 0.07285 1.31688 -1.20011 0.16062 1.31688 -1.09385 0.23932 
1.31688 -0.97951 -1.50641 1.31688 -0.97951 0.30266 1.31688 -0.87582 -1.54837 
1.31688 -0.87582 0.34463 1.31688 -0.76683 -1.57877 1.31688 -0.76683 0.37502 
1.31688 -0.65999 -1.59615 1.31688 -0.65999 0.3924 1.31688 -0.55311 -1.60187 
1.31688 -0.55311 0.39813 1.31688 -0.44623 -1.59615 1.31688 -0.44623 0.3924 
1.31688 -0.33939 -1.57877 1.31688 -0.33939 0.37502 1.31688 -0.2304 -1.54837 
1.31688 -0.2304 0.34463 1.31688 -0.12671 -1.50641 1.31688 -0.12671 0.30266 
1.31688 -0.01237 -1.44307 1.31688 -0.01237 0.23932 1.31688 0.09389 -1.36437 
1.31688 0.18496 -1.2766 1.35464 -0.60651 -1.59973 1.35464 -0.60651 0.39598 
1.35464 -0.49971 -1.59973 1.35464 -0.49971 0.39598 1.35464 -0.71361 -1.58819 
1.35464 -0.71361 0.38444 1.35464 -0.39261 -1.58819 1.35464 -0.39261 0.38444 
1.35467 -0.92806 -1.52815 1.35467 -0.92806 0.3244 1.35467 -0.17816 -1.52815 
1.35467 -0.17816 0.3244 1.35467 -0.82149 -1.56445 1.35467 -0.82149 0.3607 
1.35467 -0.28473 -1.56445 1.35467 -0.28473 0.3607 1.35508 -1.33141 0.02486 
1.35508 0.22519 -1.22861 1.35508 -1.24646 0.11771 1.35508 0.14024 -1.32146 
1.35512 -1.03728 -1.47601 1.35512 -1.03728 0.27227 1.35512 -0.06894 -1.47601 
1.35512 -0.06894 0.27227 1.35512 -1.14792 0.20108 1.35512 0.0417 -1.40483 
1.35512 0.0417 0.20108 1.36595 -0.55311 -1.60067 1.36595 -0.55311 0.39692 
1.38229 0.26164 -1.17799 1.39003 -0.97837 -1.50399 1.39003 -0.97837 0.30024 
1.39003 -0.12785 -1.50399 1.39003 -0.12785 0.30024 1.39181 -0.76623 -1.57602 
1.39181 -0.76623 0.37227 1.39181 -0.33999 -1.57602 1.39181 -0.33999 0.37227 
1.39224 -0.65968 -1.59332 1.39224 -0.65968 0.38957 1.39224 -0.44654 -1.59332 
1.39224 -0.44654 0.38957 1.39228 -0.8749 -1.54568 1.39228 -0.8749 0.34193 
1.39228 -0.23132 -1.54568 1.39228 -0.23132 0.34193 1.39248 -1.19826 0.15844 
1.39248 0.09204 -1.36219 1.39308 -1.28903 0.07089 1.39308 0.18281 -1.27464 
1.39313 -1.09227 0.23687 1.39313 -0.01395 -1.44062 1.39313 -0.01395 0.23687 
1.4037 -0.60648 -1.59667 1.4037 -0.60648 0.39292 1.4037 -0.49974 -1.59667 
1.4037 -0.49974 0.39292 1.4149 -0.55311 -1.59706 1.4149 -0.55311 0.39331 
1.42048 -1.32761 0.02215 1.42048 0.22139 -1.2259 1.42777 -0.92573 -1.52321 
1.42777 -0.92573 0.31946 1.42777 -0.18049 -1.52321 1.42777 -0.18049 0.31946 
1.42826 -1.03492 -1.47104 1.42826 -1.03492 0.26729 1.42826 -0.0713 -1.47104 
1.42826 -0.0713 0.26729 1.42952 -0.7124 -1.58266 1.42952 -0.7124 0.37891 
1.42952 -0.39382 -1.58266 1.42952 -0.39382 0.37891 1.42955 -0.82027 -1.55892 
1.42955 -0.82027 0.35517 1.42955 -0.28595 -1.55892 1.42955 -0.28595 0.35517 
1.43066 -1.24272 0.11331 1.43066 0.1365 -1.31706 1.43071 -1.14418 0.19667 
1.43071 0.03796 -1.40042 1.43071 0.03796 0.19667 1.44135 -0.65967 -1.58836 
1.44135 -0.65967 0.38461 1.44135 -0.44655 -1.58836 1.44135 -0.44655 0.38461 
1.44741 0.2564 -1.17428 1.45282 -0.60637 -1.59116 1.45282 -0.60637 0.38741 
1.45282 -0.49985 -1.59116 1.45282 -0.49985 0.38741 1.45862 -1.283 0.06683 
1.45862 0.17678 -1.27058 1.46278 -0.97495 -1.49673 1.46278 -0.97495 0.29298 
1.46278 -0.13127 -1.49673 1.46278 -0.13127 0.29298 1.46361 -0.55311 -1.59105 
1.46361 -0.55311 0.3873 1.46546 -0.8711 -1.53826 1.46546 -0.8711 0.33451 
1.46546 -0.23512 -1.53826 1.46546 -0.23512 0.33451 1.46631 -0.76443 -1.5678 
1.46631 -0.76443 0.36405 1.46631 -0.34179 -1.5678 1.46631 -0.34179 0.36405 
1.46646 -1.08895 0.22909 1.46646 -0.01727 -1.43284 1.46646 -0.01727 0.22909 
1.46764 -1.19271 0.1519 1.46764 0.08649 -1.35565 1.47848 -0.71215 -1.57583 
1.47848 -0.71215 0.37208 1.47848 -0.39407 -1.57583 1.47848 -0.39407 0.37208 
1.48594 -1.32029 0.01688 1.48594 0.21407 -1.22063 1.49016 -0.6594 -1.58099 
1.49016 -0.6594 0.37725 1.49016 -0.44682 -1.58099 1.49016 -0.44682 0.37725 
1.496 -1.2348 0.1075 1.496 0.12858 -1.31125 1.50073 -0.92111 -1.51334 
1.50073 -0.92111 0.3096 1.50073 -0.18511 -1.51334 1.50073 -0.18511 0.3096 
1.50134 -0.60633 -1.58327 1.50134 -0.60633 0.37952 1.50134 -0.49989 -1.58327 
1.50134 -0.49989 0.37952 1.50141 -1.03021 -1.46113 1.50141 -1.03021 0.25738 
1.50141 -0.07601 -1.46113 1.50141 -0.07601 0.25738 1.50247 -0.81556 -1.5488 
1.50247 -0.81556 0.34506 1.50247 -0.29066 -1.5488 1.50247 -0.29066 0.34506 
1.50381 -1.13928 0.18646 1.50381 0.03306 -1.39021 1.50381 0.03306 0.18646 
1.51197 -0.55311 -1.58266 1.51197 -0.55311 0.37891 1.51197 0.2477 -1.16813 
1.51569 -0.76461 -1.55882 1.51569 -0.76461 0.35507 1.51569 -0.34161 -1.55882 
1.51569 -0.34161 0.35507 1.52355 -1.2738 0.05987 1.52355 0.16758 -1.26361 
1.52783 -0.71218 -1.56634 1.52783 -0.71218 0.36259 1.52783 -0.39404 -1.56634 
1.52783 -0.39404 0.36259 1.53379 -1.18137 0.14528 1.53379 0.07515 -1.34903 
1.53379 0.07515 0.14528 1.53475 -0.96927 -1.48468 1.53475 -0.96927 0.28093 
1.53475 -0.13695 -1.48468 1.53475 -0.13695 0.28093 1.53783 -0.86557 -1.52575 
1.53783 -0.86557 0.32201 1.53783 -0.24065 -1.52575 1.53783 -0.24065 0.32201 
1.53897 -1.0827 0.21679 1.53897 -0.02352 -1.42054 1.53897 -0.02352 0.21679 
1.53963 -0.65906 -1.57098 1.53963 -0.65906 0.36723 1.53963 -0.44716 -1.57098 
1.53963 -0.44716 0.36723 1.5464 0.26413 -1.1305 1.55016 -1.30951 0.00922 
1.55016 0.20329 -1.21297 1.55077 -0.6059 -1.5727 1.55077 -0.6059 0.36896 
1.55077 -0.50032 -1.5727 1.55077 -0.50032 0.36896 1.55153 -0.81529 -1.53793 
1.55153 -0.81529 0.33418 1.55153 -0.29093 -1.53793 1.55153 -0.29093 0.33418 
1.55986 -0.55311 -1.57191 1.55986 -0.55311 0.36816 1.56195 -1.22239 0.09956 
1.56195 0.11617 -1.30331 1.56457 -0.76426 -1.54743 1.56457 -0.76426 0.34368 
1.56457 -0.34196 -1.54743 1.56457 -0.34196 0.34368 1.56951 -1.12618 0.17772 
1.56951 0.01996 -1.38147 1.56951 0.01996 0.17772 1.57224 -0.91424 -1.49875 
1.57224 -0.91424 0.295 1.57224 -0.19198 -1.49875 1.57224 -0.19198 0.295 
1.57295 -1.02329 -1.44648 1.57295 -1.02329 0.24273 1.57295 -0.08293 -1.44648 
1.57295 -0.08293 0.24273 1.5757 0.23557 -1.15955 1.57694 -0.71159 -1.55437 
1.57694 -0.71159 0.35063 1.57694 -0.39463 -1.55437 1.57694 -0.39463 0.35063 
1.58663 -0.86489 -1.51293 1.58663 -0.86489 0.30919 1.58663 -0.24133 -1.51293 
1.58663 -0.24133 0.30919 1.58853 -0.65846 -1.55849 1.58853 -0.65846 0.35474 
1.58853 -0.44776 -1.55849 1.58853 -0.44776 0.35474 1.58951 -1.26047 0.05029 
1.58951 0.15425 -1.25404 1.59825 -0.60586 -1.56002 1.59825 -0.60586 0.35627 
1.59825 -0.50036 -1.56002 1.59825 -0.50036 0.35627 1.59895 -1.16717 0.13527 
1.59895 0.06095 -1.33901 1.59895 0.06095 0.13527 1.60027 -0.8144 -1.5246 
1.60027 -0.8144 0.32085 1.60027 -0.29182 -1.5246 1.60027 -0.29182 0.32085 
1.60433 -1.06762 0.206 1.60433 -0.0386 -1.40975 1.60433 -0.0386 0.206 
1.60556 -0.96136 0.26415 1.60556 -0.14486 -1.4679 1.60556 -0.14486 0.26415 
1.60717 -0.55311 -1.55881 1.60717 -0.55311 0.35507 1.61061 0.24985 -1.12052 
1.61282 -0.76337 -1.53365 1.61282 -0.76337 0.3299 1.61282 -0.34285 -1.53365 
1.61282 -0.34285 0.3299 1.61579 -1.29492 -0.00156 1.61579 0.1887 -1.20219 
1.62058 -0.9129 0.28035 1.62058 -0.19332 -1.4841 1.62058 -0.19332 0.28035 
1.62511 -0.71055 -1.54007 1.62511 -0.71055 0.33632 1.62511 -0.39567 -1.54007 
1.62511 -0.39567 0.33632 1.62729 -1.20703 0.08808 1.62729 0.10081 -1.29182 
1.62729 0.10081 0.08808 1.63451 -1.11017 0.16545 1.63451 0.00395 -1.3692 
1.63451 0.00395 0.16545 1.63475 -0.86342 0.29405 1.63475 -0.2428 -1.49779 
1.63475 -0.2428 0.29405 1.63566 -0.65842 -1.54383 1.63566 -0.65842 0.34009 
1.63566 -0.4478 -1.54383 1.63566 -0.4478 0.34009 1.63764 -1.00673 0.2296 
1.63764 -0.09949 -1.43334 1.63764 -0.09949 0.2296 1.63832 -1.32628 -0.05516 
1.63832 0.22006 -1.14858 1.64465 0.26176 -1.07995 1.64532 -0.60574 -1.54493 
1.64532 -0.60574 0.34119 1.64532 -0.50048 -1.54493 1.64532 -0.50048 0.34119 
1.64801 -0.81306 -1.50895 1.64801 -0.81306 0.3052 1.64801 -0.29316 -1.50895 
1.64801 -0.29316 0.3052 1.65377 -0.55311 -1.54342 1.65377 -0.55311 0.33967 
1.6542 -1.24388 0.0377 1.6542 0.13766 -1.24145 1.65544 -0.96219 0.2455 
1.65544 -0.14403 -1.44924 1.65544 -0.14403 0.2455 1.66033 -0.76196 -1.51753 
1.66033 -0.76196 0.31378 1.66033 -0.34426 -1.51753 1.66033 -0.34426 0.31378 
1.66283 -1.15017 0.1219 1.66283 0.04395 -1.32564 1.66283 0.04395 0.1219 
1.66835 -1.05016 0.19148 1.66835 -0.05606 -1.39523 1.66835 -0.05606 0.19148 
1.67041 -0.91351 0.26134 1.67041 -0.19271 -1.46508 1.67041 -0.19271 0.26134 
1.67168 -0.71027 -1.52352 1.67168 -0.71027 0.31977 1.67168 -0.39595 -1.52352 
1.67168 -0.39595 0.31977 1.67254 0.23245 -1.10823 1.67767 -1.27724 -0.01411 
1.67767 0.17102 -1.18964 1.67772 0.27127 -1.03798 1.68202 -0.65813 -1.52689 
1.68202 -0.65813 0.32314 1.68202 -0.44809 -1.52689 1.68202 -0.44809 0.32314 
1.68468 -0.86356 0.27468 1.68468 -0.24266 -1.47843 1.68468 -0.24266 0.27468 
1.68682 -1.00659 0.20899 1.68682 -0.09963 -1.41274 1.68682 -0.09963 0.20899 
1.69072 -1.18896 0.07336 1.69072 0.08274 -1.27711 1.69072 0.08274 0.07336 
1.69132 -0.60569 -1.52763 1.69132 -0.60569 0.32388 1.69132 -0.50053 -1.52763 
1.69132 -0.50053 0.32388 1.69756 -1.09146 0.14997 1.69756 -0.01476 -1.35371 
1.69756 -0.01476 0.14997 1.69786 -0.81302 0.28543 1.69786 -0.2932 -1.48918 
1.69786 -0.2932 0.28543 1.69957 -1.30745 -0.06847 1.69957 -0.55311 -1.52575 
1.69957 -0.55311 0.32201 1.69957 0.20123 -1.13528 1.70435 -0.96186 0.22444 
1.70435 -0.14436 -1.42819 1.70435 -0.14436 0.22444 1.70589 0.24254 -1.06621 
1.71088 -0.76035 0.29357 1.71088 -0.34587 -1.49732 1.71088 -0.34587 0.29357 
1.71543 -1.22384 0.02365 1.71543 0.11762 -1.2274 1.71543 0.11762 0.02365 
1.71685 -1.04908 0.16887 1.71685 -0.05714 -1.37262 1.71685 -0.05714 0.16887 
1.71953 -0.91286 0.23982 1.71953 -0.19336 -1.44357 1.71953 -0.19336 0.23982 
1.7221 -0.70849 0.29905 1.7221 -0.39773 -1.50279 1.7221 -0.39773 0.29905 
1.72513 -1.13046 0.10523 1.72513 0.02424 -1.30898 1.72513 0.02424 0.10523 
1.73244 -0.65593 0.30186 1.73244 -0.45029 -1.50561 1.73244 -0.45029 0.30186 
1.73314 -1.31792 -0.11015 1.73314 0.2117 -1.0936 1.73355 -0.86282 0.2528 
1.73355 -0.2434 -1.45655 1.73355 -0.2434 0.2528 1.73518 -1.00519 0.18594 
1.73518 -0.10103 -1.38969 1.73518 -0.10103 0.18594 1.73811 0.2501 -1.0231 
1.73844 -1.25617 -0.02916 1.73844 0.14995 -1.17458 1.74158 -0.60339 -1.50581 
1.74158 -0.60339 0.30206 1.74158 -0.50283 -1.50581 1.74158 -0.50283 0.30206 
1.74444 -0.55311 -1.50586 1.74444 -0.55311 0.30212 1.7452 -1.08919 0.12556 
1.7452 -0.01703 -1.3293 1.7452 -0.01703 0.12556 1.74755 -0.81086 0.26305 
1.74755 -0.29536 -1.46679 1.74755 -0.29536 0.26305 1.75096 -1.16698 0.05747 
1.75096 0.06076 -1.26122 1.75096 0.06076 0.05747 1.75217 -0.96037 0.20103 
1.75217 -0.14585 -1.40478 1.75217 -0.14585 0.20103 1.75299 0.27127 -0.96271 
1.75917 -1.2854 -0.08406 1.75917 0.17918 -1.11968 1.76026 -0.75813 0.2707 
1.76026 -0.34809 -1.47445 1.76026 -0.34809 0.2707 1.7642 -1.04658 0.14405 
1.7642 -0.05964 -1.3478 1.7642 -0.05964 0.14405 1.76547 0.2199 -1.05046 
1.76724 -0.91114 0.21605 1.76724 -0.19508 -1.41979 1.76724 -0.19508 0.21605 
1.77159 -0.706 0.27555 1.77159 -0.40022 -1.4793 1.77159 -0.40022 0.27555 
1.7722 -1.12754 0.07836 1.7722 0.02132 -1.28211 1.7722 0.02132 0.07836 
1.77493 -1.20088 0.00689 1.77493 0.09466 -1.21064 1.77493 0.09466 0.00689 
1.78121 0.24254 -0.99089 1.78161 -0.65343 0.27788 1.78161 -0.45279 -1.48163 
1.78161 -0.45279 0.27788 1.78206 -1.00272 0.16066 1.78206 -0.1035 -1.36441 
1.78206 -0.1035 0.16066 1.78242 -0.86017 0.22818 1.78242 -0.24605 -1.43193 
1.78242 -0.24605 0.22818 1.78554 -0.60333 0.28008 1.78554 -0.50289 -1.48383 
1.78554 -0.50289 0.28008 1.78828 -0.55311 -1.4838 1.78828 -0.55311 0.28005 
1.79175 -1.29406 -0.12701 1.79175 0.18784 -1.07674 1.79211 -1.08593 0.09831 
1.79211 -0.02029 -1.30206 1.79211 -0.02029 0.09831 1.79496 0.26176 -0.92964 
1.79624 -0.80798 0.23792 1.79624 -0.29824 -1.44167 1.79624 -0.29824 0.23792 
1.79693 -1.232 -0.0463 1.79693 0.12578 -1.15744 1.79701 -1.16265 0.02895 
1.79701 0.05643 -1.2327 1.79701 0.05643 0.02895 1.79876 -0.95773 0.17535 
1.79876 -0.14849 -1.3791 1.79876 -0.14849 0.17535 1.80833 -0.7553 0.24524 
1.80833 -0.35092 -1.44899 1.80833 -0.35092 0.24524 1.80861 0.2117 -1.01813 
1.81109 -1.04274 0.11647 1.81109 -0.06348 -1.32022 1.81109 -0.06348 0.11647 
1.81506 -0.90769 0.18939 1.81506 -0.19853 -1.39313 1.81506 -0.19853 0.18939 
1.81688 -1.26022 -0.10187 1.81688 0.154 -1.10187 1.81793 -1.12293 0.04948 
1.81793 0.01671 -1.25323 1.81793 0.01671 0.04948 1.81945 -0.703 0.24957 
1.81945 -0.40322 -1.45332 1.81945 -0.40322 0.24957 1.81995 -1.19515 -0.02333 
1.81995 0.08893 -1.18042 1.82324 0.23245 -0.95753 1.82465 -0.65333 0.25377 
1.82465 -0.45289 -1.45752 1.82465 -0.45289 0.25377 1.82857 -0.60317 0.25584 
1.82857 -0.50305 0.25584 1.82876 -0.99857 0.13266 1.82876 -0.10765 -1.33641 
1.82876 -0.10765 0.13266 1.82989 -0.8566 0.20107 1.82989 -0.24962 -1.40482 
1.82989 -0.24962 0.20107 1.83099 -0.55311 0.25585 1.83469 -1.2854 -0.15959 
1.83469 0.17918 -1.04416 1.83789 -1.08086 0.06897 1.83789 -0.02536 -1.27272 
1.83789 -0.02536 0.06897 1.84081 -1.22467 -0.07794 1.84081 0.11845 -1.12581 
1.84184 -1.15651 -0.0016 1.84184 0.05029 -1.20215 1.8432 -0.8046 0.21037 
1.8432 -0.30162 -1.41412 1.8432 -0.30162 0.21037 1.84397 -0.95393 0.14747 
1.84397 -0.15229 -1.35122 1.84397 -0.15229 0.14747 1.85029 0.20123 -0.98456 
1.85494 -0.75187 0.21727 1.85494 -0.35435 -1.42101 1.85494 -0.35435 0.21727 
1.85652 -1.03745 0.08675 1.85652 -0.06877 -1.2905 1.85652 -0.06877 0.08675 
1.86008 -0.90363 0.16107 1.86008 -0.20259 -1.36481 1.86008 -0.20259 0.16107 
1.86138 -0.70262 0.22346 1.86138 -0.4036 -1.42721 1.86138 -0.4036 0.22346 
1.86218 -1.11663 0.01869 1.86218 0.01041 -1.22244 1.86348 -1.1875 -0.05527 
1.86348 0.08128 -1.14847 1.86645 -0.65299 0.22759 1.86645 -0.45323 0.22759 
1.87014 -0.60311 0.22963 1.87014 -0.50311 0.22963 1.87245 -1.232 -0.12182 
1.87245 -0.55311 0.2296 1.87245 0.12578 -1.08192 1.87279 -0.99376 0.10296 
1.87279 -0.11246 -1.30671 1.87279 -0.11246 0.10296 1.87484 -0.85202 0.1723 
1.87484 -0.2542 -1.37604 1.87484 -0.2542 0.1723 1.88191 -1.07421 0.03781 
1.88191 -0.03201 -1.24156 1.88484 -1.14881 -0.03392 1.88484 0.04259 -1.16983 
1.8877 -0.949 0.11746 1.8877 -0.15722 -1.32121 1.8877 -0.15722 0.11746 
1.8879 -0.7998 0.18112 1.8879 -0.30642 -1.38487 1.8879 -0.30642 0.18112 
1.88959 -1.25617 -0.18031 1.88959 0.14995 -1.02344 1.89542 -1.19515 -0.0988 
1.89542 0.08893 -1.10494 1.89608 -0.75169 0.18876 1.89608 -0.35453 -1.3925 
1.89608 -0.35453 0.18876 1.89934 -1.03166 0.05518 1.89934 -0.07456 -1.25893 
1.90252 -0.70237 0.19484 1.90252 -0.40385 -1.39859 1.90252 -0.40385 0.19484 
1.90382 -0.89831 0.13048 1.90382 -0.20791 -1.33423 1.90382 -0.20791 0.13048 
1.90465 -1.27724 -0.24109 1.90482 -1.10868 -0.01394 1.90482 0.00246 -1.18981 
1.9077 -0.65242 0.1988 1.9077 -0.4538 0.1988 1.91138 -0.60247 0.20071 
1.91138 -0.50375 0.20071 1.91258 -0.55311 0.20133 1.91542 -0.98772 0.07109 
1.91542 -0.1185 -1.27483 1.91716 -1.15651 -0.07692 1.91716 0.05029 -1.12683 
1.91819 -0.84658 0.1413 1.91819 -0.25964 -1.34505 1.91819 -0.25964 0.1413 
1.92339 -1.06721 0.00463 1.92339 -0.03901 -1.20838 1.92564 -1.20088 -0.14383 
1.92564 0.09466 -1.05992 1.92772 -0.7991 0.1507 1.92772 -0.30712 -1.35445 
1.92772 -0.30712 0.1507 1.9298 -0.94295 0.08541 1.9298 -0.16327 -1.28916 
1.9298 -0.16327 0.08541 1.93577 -0.75102 0.15826 1.93577 -0.3552 -1.36201 
1.93577 -0.3552 0.15826 1.93744 -1.11663 -0.05658 1.93744 0.01041 -1.14717 
1.9405 -1.02451 0.02174 1.9405 -0.08171 -1.22549 1.94241 -0.7015 0.16409 
1.94241 -0.40472 0.16409 1.94241 -1.22384 -0.20333 1.94565 -0.89198 0.098 
1.94565 -0.21424 -1.30174 1.94565 -0.21424 0.098 1.94746 -0.6516 0.16798 
1.94746 -0.45462 0.16798 1.94771 -1.16265 -0.12175 1.94771 0.05643 -1.082 
1.95014 -0.60241 0.1705 1.95014 -0.50381 0.1705 1.95128 -0.55311 0.17114 
1.9561 -0.98067 0.03734 1.9561 -0.12555 -1.24109 1.95646 -1.24388 -0.26455 
1.95657 -1.07421 -0.03684 1.95657 -0.03201 -1.1669 1.95667 -0.84536 0.10894 
1.95667 -0.26086 -1.31269 1.95667 -0.26086 0.10894 1.96619 -0.79779 0.11822 
1.96619 -0.30843 -1.32197 1.96619 -0.30843 0.11822 1.96824 -1.12293 -0.10083 
1.96824 0.01671 -1.10292 1.96905 -1.26047 -0.32925 1.97016 -0.93579 0.05141 
1.97016 -0.17043 -1.25516 1.97391 -0.74986 0.12587 1.97391 -0.35636 0.12587 
1.97394 -1.03166 -0.01941 1.97394 -0.07456 -1.18433 1.97623 -1.16698 -0.1678 
1.98052 -0.70025 0.13157 1.98052 -0.40597 0.13157 1.98266 -0.89 0.0639 
1.98266 -0.21622 -1.26765 1.98483 -0.65148 0.1358 1.98483 -0.45474 0.1358 
1.98754 -0.60224 0.13826 1.98754 -0.50398 0.13826 1.98773 -1.08086 -0.08087 
1.98773 -0.02536 -1.12288 1.98844 -0.55311 0.13908 1.98984 -0.98772 -0.00334 
1.98984 -0.1185 -1.20041 1.99212 -1.18896 -0.22804 1.99354 -0.84339 0.07479 
1.99354 -0.26283 -1.27853 1.99712 -1.12754 -0.14656 2.0028 -0.79609 0.08404 
2.0028 -0.31013 0.08404 2.00416 -0.94295 0.01104 2.00416 -0.16327 -1.21479 
2.00551 -1.03745 -0.06223 2.00551 -0.06877 -1.14151 2.00683 -1.20703 -0.29146 
2.0104 -0.7482 0.09165 2.0104 -0.35802 0.09165 2.01634 -0.69984 0.09758 
2.01634 -0.40638 0.09758 2.01675 -0.89198 0.02689 2.01675 -0.21424 -1.23064 
2.01707 -1.08593 -0.12665 2.02058 -0.65113 0.10183 2.02058 -0.45509 0.10183 
2.02172 -0.99376 -0.04597 2.02172 -0.11246 -1.15778 2.02314 -0.60218 0.10438 
2.02314 -0.50404 0.10438 2.02399 -1.13046 -0.19363 2.02399 -0.55311 0.10523 
2.0277 -0.84536 0.03792 2.0277 -0.26086 -1.24166 2.03522 -1.04274 -0.10766 
2.03622 -0.949 -0.03106 2.03622 -0.15722 -1.17269 2.03698 -0.79779 0.04743 
2.04065 -1.15017 -0.25593 2.04431 -1.08919 -0.17355 2.04462 -0.74986 0.05515 
2.04462 -0.35636 0.05515 2.04924 -0.89831 -0.01494 2.04924 -0.20791 -1.18881 
2.05033 -0.70025 0.06176 2.05033 -0.40597 0.06176 2.05142 -0.99857 -0.08999 
2.05142 -0.10765 -1.11375 2.05456 -0.65148 0.06608 2.05456 -0.45474 0.06608 
2.05702 -0.60224 0.06879 2.05702 -0.50398 0.06879 2.05783 -0.55311 0.06968 
2.06006 -0.84658 -0.00057 2.06006 -0.25964 -1.20318 2.06281 -1.04658 -0.15456 
2.06623 -0.95393 -0.07478 2.06623 -0.15229 -1.12897 2.06872 -1.09146 -0.2212 
2.06945 -0.7991 0.00896 2.07702 -0.75102 0.01701 2.07942 -1.00272 -0.13669 
2.07982 -0.90363 -0.05868 2.07982 -0.20259 -1.14507 2.08285 -0.7015 0.02365 
2.08674 -0.6516 0.0287 2.08674 -0.45462 0.0287 2.08762 -1.04908 -0.20191 
2.08926 -0.60241 0.03138 2.08926 -0.50381 0.03138 2.08989 -0.55311 0.03252 
2.09105 -0.85202 -0.04392 2.09411 -0.95773 -0.12 2.09988 -0.7998 -0.03085 
2.1047 -1.00519 -0.18358 2.10751 -0.75169 -0.02268 2.10814 -0.90769 -0.10369 
2.1136 -0.70237 -0.01624 2.11755 -0.65242 -0.01106 2.11947 -0.60247 -0.00738 
2.11947 -0.50375 -0.00738 2.11979 -0.96037 -0.16658 2.11983 -0.8566 -0.08887 
2.12009 -0.55311 -0.00617 2.12775 -1.00659 -0.23193 2.12913 -0.8046 -0.07556 
2.1348 -0.91114 -0.15152 2.13602 -0.75187 -0.06382 2.14222 -0.70262 -0.05738 
2.14319 -0.96186 -0.2144 2.14634 -0.65299 -0.05231 2.14694 -0.86017 -0.13634 
2.14835 -0.55311 -0.0463 2.14839 -0.60311 -0.04861 2.15668 -0.80798 -0.12252 
2.15858 -0.91286 -0.19923 2.164 -0.7553 -0.11043 2.16833 -0.703 -0.0993 
2.17155 -0.86282 -0.1852 2.17253 -0.65333 -0.09411 2.1746 -0.60317 -0.09019 
2.1818 -0.81086 -0.1712 2.18946 -0.75813 -0.15849 2.19344 -0.86356 -0.23408 
2.19431 -0.706 -0.14717 2.19664 -0.65343 -0.13715 2.19884 -0.60333 -0.13322 
2.20419 -0.81302 -0.2209 2.21233 -0.76035 -0.20788 2.2178 -0.70849 -0.19666 
2.22062 -0.65593 -0.18632 2.23254 -0.76196 -0.25843 2.23853 -0.71027 -0.24708 
2.2419 -0.65813 -0.23674 2.25508 -0.71055 -0.29365 1.58567 -1.09208 -1.48142 
1.58677 -1.0394 -1.47177 1.59053 -0.98727 -1.46121 1.60297 -1.09213 -1.52743 
1.60371 -1.03969 -1.51812 1.60485 -1.14471 -1.53567 1.60708 -0.98755 -1.50778 
1.61307 -0.93586 -1.49644 1.62474 -1.14471 -1.58055 1.62479 -1.19499 -1.57769 
1.62479 -1.09443 -1.57769 1.62499 -1.04189 -1.56854 1.6278 -0.98932 -1.5582 
1.63328 -0.93747 -1.54699 1.64142 -0.8848 -1.53397 1.64677 -1.19493 -1.62164 
1.64677 -1.09449 -1.62164 1.6468 -1.14471 -1.62439 1.64897 -1.24503 -1.61771 
1.64897 -1.04439 -1.61771 1.6513 -0.99182 -1.60769 1.65217 -0.83425 -1.52078 
1.65615 -0.93969 -1.59637 1.66381 -0.88696 -1.58366 1.671 -1.14471 -1.66709 
1.67101 -1.19477 -1.66468 1.67101 -1.09465 -1.66468 1.67308 -1.04449 -1.66075 
1.67405 -0.835 -1.56966 1.67728 -0.99482 -1.65556 1.68161 -0.94252 -1.64444 
1.68703 -0.78496 -1.55564 1.68893 -0.88984 -1.63235 1.69722 -1.19471 -1.70625 
1.69722 -1.09471 -1.70625 1.69726 -1.14471 -1.70856 1.69867 -0.83765 -1.61853 
1.69927 -1.04483 -1.70256 1.70241 -0.73596 -1.54046 1.70339 -0.9952 -1.69748 
1.70958 -0.94595 -1.69105 1.7108 -0.78668 -1.60335 1.71648 -0.89321 -1.6793 
1.71786 -0.69123 -1.52293 1.72552 -1.14471 -1.74869 1.72578 -0.84122 -1.666 
1.72582 -0.73745 -1.58828 1.72614 -1.09535 -1.74748 1.72805 -1.0454 -1.74381 
1.73201 -0.99545 -1.73863 1.73746 -0.79013 -1.65117 1.7381 -0.94612 -1.73219 
1.74091 -0.69263 -1.57128 1.74573 -0.89802 -1.72401 1.7515 -0.74009 -1.63486 
1.75455 -0.8458 -1.71095 1.75635 -1.09541 -1.78624 1.75798 -0.64874 -1.55295 
1.75887 -1.04622 -1.78356 1.76276 -0.99632 -1.77851 1.76578 -0.79419 -1.69618 
1.76619 -0.6951 -1.61817 1.76859 -0.94679 -1.77188 1.77615 -0.89872 -1.76383 
1.77689 -0.60636 -1.53366 1.77938 -0.74389 -1.68008 1.7828 -0.65124 -1.6003 
1.78555 -0.85124 -1.75429 1.78859 -1.09558 -1.82365 1.79105 -1.04634 -1.82094 
1.79419 -0.69925 -1.66487 1.79528 -0.99757 -1.81663 1.79637 -0.79951 -1.73993 
1.80098 -0.94796 -1.81002 1.80129 -0.60863 -1.58131 1.80496 -0.54765 -1.49893 
1.80863 -0.90003 -1.80229 1.80939 -0.74882 -1.7238 1.81038 -0.65508 -1.6472 
1.81791 -0.85246 -1.79278 1.82162 -0.56736 -1.56124 1.82389 -0.70405 -1.70889 
1.82502 -1.04669 -1.85669 1.82854 -0.61189 -1.62822 1.82886 -0.80584 -1.78176 
1.82927 -0.99798 -1.85244 1.83521 -0.94962 -1.84651 1.83877 -0.49079 -1.4634 
1.8401 -0.66037 -1.69263 1.84144 -0.75487 -1.76591 1.84281 -0.90173 -1.83891 
1.84849 -0.57028 -1.60831 1.85207 -0.85442 -1.82965 1.85349 -0.50886 -1.52683 
1.85577 -0.7101 -1.75153 1.85788 -0.61696 -1.674 1.86077 -1.04634 -1.89067 
1.86295 -0.80782 -1.81876 1.86509 -0.99757 -1.88643 1.86938 -0.53083 -1.58706 
1.87167 -0.66615 -1.73545 1.8717 -0.94796 -1.88073 1.87544 -0.76203 -1.80627 
1.87656 -0.43735 -1.42561 1.87737 -0.57489 -1.65403 1.87942 -0.90003 -1.87309 
1.88893 -0.85246 -1.86381 1.88904 -0.62361 -1.71802 1.88915 -0.45394 -1.49031 
1.88951 -0.71715 -1.79221 1.8979 -0.53517 -1.63312 1.89815 -1.04622 -1.92285 
1.89996 -0.80584 -1.85286 1.9032 -0.47398 -1.55154 1.9032 -0.99632 -1.91896 
1.90511 -0.67331 -1.7766 1.90816 -0.58119 -1.69828 1.90984 -0.94679 -1.91313 
1.91581 -0.75487 -1.84027 1.91763 -0.38831 -1.38626 1.91789 -0.89872 -1.90556 
1.91996 -0.49694 -1.61103 1.92222 -0.63061 -1.7595 1.92742 -0.85124 -1.89617 
1.92841 -0.4029 -1.4519 1.92845 -0.5413 -1.67794 1.93019 -0.7101 -1.82595 
1.94079 -0.58914 -1.74093 1.94096 -0.42058 -1.51378 1.94179 -0.79951 -1.88534 
1.94309 -0.99545 -1.9497 1.94626 -0.66615 -1.81005 1.94953 -0.94612 -1.94362 
1.95018 -0.50267 -1.65606 1.95601 -0.44165 -1.57455 1.95771 -0.89802 -1.93598 
1.95791 -0.74882 -1.87232 1.96077 -0.54901 -1.72094 1.96247 -0.3439 -1.34808 
1.9637 -0.62361 -1.79268 1.97077 -0.8458 -1.92716 1.97105 -0.35603 -1.41181 
1.97282 -0.70405 -1.85783 1.97315 -0.46582 -1.63304 1.98201 -0.37154 -1.47443 
1.98212 -0.51032 -1.69959 1.98343 -0.58119 -1.77355 1.98423 -1.29421 -0.32766 
1.98423 -0.9952 -1.97832 1.98553 -0.79419 -1.91593 1.98909 -0.66037 -1.84161 
1.99067 -0.94595 -1.97213 1.99263 -0.3169 -1.3183 1.99532 -0.39036 -1.53567 
2.0001 -0.32747 -1.3825 2.00163 -0.74389 -1.90233 2.00241 -0.89321 -1.96524 
2.00377 -0.5413 -1.75326 2.00479 -0.47315 -1.67692 2.00772 -0.61696 -1.82384 
2.01008 -0.34175 -1.44671 2.01092 -0.41242 -1.59528 2.01572 -0.84122 -1.95594 
2.01684 -0.69925 -1.88753 2.02096 -1.24493 -0.29734 2.02237 -0.35914 -1.50865 
2.02429 -0.29186 -1.2879 2.02566 -0.50267 -1.73153 2.02616 -1.2946 -0.30155 
2.02616 -0.99482 -2.00443 2.02768 -0.57489 -1.80435 2.02873 -0.4376 -1.65299 
2.03049 -0.30096 -1.35262 2.03055 -0.79013 -1.94425 2.03451 -0.65508 -1.87133 
2.037 -0.37989 -1.56924 2.03728 -1.3469 -0.30588 2.03728 -0.94252 -2.0001 
2.03949 -0.31356 -1.41727 2.04685 -0.74009 -1.93022 2.0486 -0.53517 -1.78382 
2.04868 -0.46582 -1.70856 2.04937 -1.39958 -0.31319 2.04937 -0.88984 -1.99279 
2.05065 -0.32984 -1.48075 2.0535 -0.61189 -1.85318 2.05386 -0.40376 -1.62785 
2.05694 -0.26917 -1.25716 2.05733 -1.14471 -0.27107 2.06007 -1.19493 -0.27104 
2.06213 -0.27658 -1.32223 2.06319 -0.83765 -1.98304 2.06355 -0.6951 -1.91553 
2.064 -1.24503 -0.27324 2.06439 -0.34905 -1.542 2.07044 -0.2873 -1.38715 
2.07068 -0.49694 -1.76175 2.07341 -0.57028 -1.83322 2.07402 -1.2976 -0.27557 
2.07402 -0.99182 -2.03041 2.07837 -0.78668 -1.97091 2.08014 -0.3717 -1.60157 
2.08063 -0.30194 -1.45125 2.08141 -0.65124 -1.89891 2.08535 -1.34973 -0.28042 
2.08535 -0.93969 -2.02556 2.08644 -0.41242 -1.6708 2.09178 -0.2479 -1.22237 
2.09262 -0.32032 -1.51383 2.09343 -0.73745 -1.9559 2.09465 -0.53083 -1.81234 
2.09494 -0.25439 -1.29142 2.09805 -1.40246 -0.28807 2.09805 -0.88696 -2.01791 
2.1004 -0.60863 -1.88042 2.10117 -1.14471 -0.249 2.10241 -0.26336 -1.35665 
2.10402 -1.19499 -0.24905 2.10402 -1.09443 -0.24905 2.10716 -0.44165 -1.7257 
2.1075 -0.3415 -1.57421 2.11043 -0.69263 -1.9408 2.11175 -0.2762 -1.42098 
2.11205 -1.45442 -0.29832 2.11205 -0.835 -2.00766 2.11247 -0.37989 -1.64471 
2.11317 -1.24753 -0.24925 2.12048 -0.56736 -1.8601 2.12292 -0.29285 -1.48414 
2.12351 -1.30009 -0.25207 2.12351 -0.98932 -2.05391 2.12608 -1.50446 -0.31129 
2.12608 -0.78496 -1.99469 2.12876 -0.64874 -1.92373 2.12934 -0.22859 -1.18786 
2.12934 -0.22859 -1.11812 2.13018 -0.47398 -1.77852 2.13146 -0.23294 -1.25717 
2.13417 -0.24213 -1.32529 2.13473 -1.35195 -0.25755 2.13473 -0.93747 -2.04843 
2.13588 -0.31324 -1.54584 2.13971 -0.34905 -1.61732 2.14125 -1.55346 -0.32668 
2.14125 -0.73596 -1.9793 2.14267 -0.25323 -1.39011 2.14604 -1.14471 -0.22911 
2.14604 -0.39036 -1.68639 2.14775 -1.40461 -0.26569 2.14775 -0.8848 -2.04029 
2.14805 -0.60636 -1.90483 2.15304 -0.26824 -1.45408 2.15429 -1.19729 -0.22723 
2.15429 -1.09213 -0.22723 2.15489 -0.50886 -1.82823 2.15878 -1.59819 -0.34213 
2.15878 -0.69123 -1.96385 2.16093 -1.45516 -0.27644 2.16093 -0.83425 -2.02954 
2.16359 -1.24973 -0.22798 2.16359 -1.03969 -0.22798 2.1652 -0.28698 -1.51652 
2.16789 -0.32032 -1.58909 2.16794 -0.42058 -1.74076 2.16828 -0.21193 -1.15299 
2.16916 -0.21419 -1.22262 2.171 -0.22113 -1.29097 2.17307 -0.35914 -1.65935 
2.17393 -1.30186 -0.23135 2.17393 -0.98755 -2.07463 2.17393 -0.98755 -0.23135 
2.17453 -0.23244 -1.35867 2.1752 -1.50511 -0.28978 2.1752 -0.78431 -2.0162 
2.17726 -1.64176 -0.35964 2.17726 -0.64766 -1.94634 2.18278 -0.54765 -1.87676 
2.1842 -0.24563 -1.42309 2.18528 -1.35356 -0.23733 2.18528 -0.93586 -2.06865 
2.18528 -0.93586 -0.23733 2.19017 -1.55379 -0.30562 2.19017 -0.73563 -2.00036 
2.1914 -0.45394 -1.79256 2.19184 -1.14471 -0.21145 2.1954 -0.26279 -1.48632 
2.19758 -0.29285 -1.55879 2.1976 -1.40465 -0.24591 2.1976 -0.88476 -2.06007 
2.1976 -0.88476 -0.24591 2.20029 -1.19733 -0.20993 2.20029 -1.09208 -0.20993 
2.20096 -0.32984 -1.63107 2.20729 -0.37154 -1.6997 2.20792 -0.1982 -1.18786 
2.20797 -1.59833 -0.32152 2.20797 -0.69109 -1.98446 2.20926 -0.20275 -1.25624 
2.20994 -1.25002 -0.21103 2.20994 -1.0394 -0.21103 2.21086 -1.45502 -0.25707 
2.21086 -0.8344 -2.04891 2.2111 -1.70177 -0.38566 2.2111 -0.58764 -1.92032 
2.21193 -0.21183 -1.32438 2.21588 -0.22533 -1.39147 2.21832 -0.49079 -1.84294 
2.2205 -1.30215 -0.2148 2.2205 -0.98727 -0.2148 2.22503 -1.5045 -0.27077 
2.22503 -0.78492 -2.03521 2.2264 -0.24072 -1.45532 2.22764 -0.26824 -1.52868 
2.22981 -0.4029 -1.7533 2.23047 -0.30194 -1.60109 2.23279 -1.35497 -0.22121 
2.23279 -0.93445 -2.08477 2.23279 -0.93445 -0.22121 2.235 -0.34175 -1.67163 
2.23844 -1.14471 -0.19605 2.24005 -1.55296 -0.28696 2.24005 -0.73646 -2.01902 
2.24128 -1.65922 -0.34512 2.24128 -0.6302 -1.96086 2.24534 -1.406 -0.23027 
2.24534 -0.88342 -2.07571 2.24534 -0.88342 -0.23027 2.24666 -1.75876 -0.41585 
2.24666 -0.53065 -1.89013 2.24735 -1.19746 -0.19484 2.24735 -1.09196 -0.19484 
2.2483 -0.18728 -1.22144 2.25027 -0.19402 -1.28957 2.25356 -0.20522 -1.35706 
2.2561 -0.43735 -1.80515 2.25707 -1.25006 -0.19638 2.25707 -1.03936 -0.19638 
2.25813 -0.22083 -1.42359 2.25862 -0.24563 -1.49751 2.25898 -1.45649 -0.24193 
2.25898 -0.83293 -2.06405 2.25898 -0.83293 -0.24193 2.26074 -0.2762 -1.56996 
2.26444 -0.31356 -1.64223 2.26867 -1.30319 -0.20049 2.26867 -0.98623 -0.20049 
2.26991 -0.35603 -1.71067 2.27266 -1.61489 -0.30838 2.27266 -0.67453 -1.9976 
2.27266 -0.67453 -0.30838 2.27337 -1.50584 -0.25612 2.27337 -0.78358 -2.04986 
2.27337 -0.78358 -0.25612 2.2761 -1.71778 -0.37339 2.2761 -0.57164 -1.93259 
2.28104 -1.35586 -0.20744 2.28104 -0.93356 -2.09854 2.28104 -0.93356 -0.20744 
2.28366 -1.81399 -0.45155 2.28366 -0.47543 -1.85443 2.28392 -0.18063 -1.25607 
2.28574 -1.14471 -0.18296 2.28656 -0.18969 -1.32413 2.29025 -0.22533 -1.46583 
2.29051 -0.20316 -1.39121 2.2916 -0.25323 -1.53905 2.29408 -1.40689 -0.21693 
2.29408 -0.88253 -2.08905 2.29408 -0.88253 -0.21693 2.29457 -0.2873 -1.61128 
2.29484 -1.1975 -0.18216 2.29484 -1.09192 -0.18216 2.29545 -1.90111 -0.54189 
2.29545 -0.38831 -1.76409 2.29921 -1.96195 -0.62437 2.29921 -0.32747 -1.68161 
2.30598 -1.25066 -0.18389 2.30598 -1.03876 -0.18389 2.30663 -1.6743 -0.33433 
2.30663 -0.61512 -1.97165 2.30778 -1.45717 -0.22911 2.30778 -0.83225 -2.07687 
2.30778 -0.83225 -0.22911 2.31085 -1.56087 -0.27018 2.31085 -0.72855 -2.0358 
2.31085 -0.72855 -0.27018 2.31182 -1.77297 -0.40583 2.31182 -0.51645 -1.90015 
2.31778 -1.30378 -0.18852 2.31778 -0.98564 -2.11746 2.31778 -0.98564 -0.18852 
2.32032 -0.1764 -1.29061 2.32206 -1.8654 -0.49125 2.32206 -0.42402 -1.81473 
2.32305 -2.05698 -0.79879 2.32305 -0.23244 -1.50719 2.32346 -0.18777 -1.35825 
2.32466 -0.20522 -1.42816 2.32507 -2.02606 -0.72668 2.32507 -0.26336 -1.5793 
2.3291 -1.98845 -0.65475 2.3291 -0.30096 -1.65123 2.32992 -1.35621 -0.19605 
2.32992 -0.93321 -2.10993 2.32992 -0.93321 -0.19605 2.33363 -1.94552 -0.58673 
2.33363 -1.14471 -0.1722 2.33363 -0.3439 -1.71925 2.3418 -1.73088 -0.36466 
2.3418 -0.55854 -1.94132 2.34314 -1.40716 -0.20606 2.34314 -0.88225 -2.09992 
2.34314 -0.88225 -0.20606 2.34419 -1.62181 -0.29373 2.34419 -0.66761 -2.01225 
2.34427 -1.19793 -0.17159 2.34427 -1.09149 -0.17159 2.34488 -1.51271 -0.24152 
2.34488 -0.77671 -2.06446 2.34488 -0.77671 -0.24152 2.34961 -1.8264 -0.44362 
2.34961 -0.46301 -1.86236 2.35544 -1.251 -0.17387 2.35544 -1.03842 -0.17387 
2.35643 -2.04728 -0.75844 2.35643 -0.24213 -1.54754 2.35691 -0.17468 -1.3248 
2.35734 -2.07759 -0.83619 2.35734 -0.21183 -1.46979 2.35759 -0.18969 -1.39515 
2.35948 -2.01284 -0.68639 2.35948 -0.27658 -1.61959 2.35967 -1.91189 -0.53424 
2.35967 -0.37753 -1.77174 2.36341 -1.97252 -0.6169 2.36341 -0.3169 -1.68908 
2.36713 -1.30375 -0.17903 2.36713 -0.98567 -2.12695 2.36713 -0.98567 -0.17903 
2.37797 -1.78431 -0.39921 2.37797 -0.50511 -1.90677 2.37915 -1.68055 -0.32202 
2.37915 -0.60887 -1.98396 2.3793 -1.35603 -0.18706 2.3793 -0.93338 -2.11892 
2.3793 -0.93338 -0.18706 2.38015 -1.46269 -0.21661 2.38015 -0.82672 -2.08937 
2.38015 -0.82672 -0.21661 2.38199 -1.14471 -0.16381 2.38283 -1.56655 -0.25813 
2.38283 -0.72287 -2.04785 2.38283 -0.72287 -0.25813 2.38699 -1.8746 -0.48428 
2.38699 -0.41482 -1.8217 2.3903 -2.03503 -0.71921 2.3903 -0.25439 -1.58677 
2.39075 -2.06829 -0.79526 2.39075 -0.22113 -1.51072 2.39078 -0.16392 -1.29094 
2.39111 -0.1764 -1.3614 2.39215 -0.19402 -1.43144 2.39278 -1.19797 -0.16371 
2.39278 -1.09145 -0.16371 2.39382 -1.99756 -0.64856 2.39382 -0.29186 -1.65742 
2.3982 -1.95422 -0.58058 2.3982 -0.3352 -1.7254 2.40425 -1.25127 -0.16651 
2.40425 -1.03815 -0.16651 2.4149 -1.73578 -0.35444 2.4149 -0.55363 -1.95154 
2.41495 -1.83432 -0.4378 2.41495 -0.4551 -1.86818 2.41605 -1.41187 -0.19595 
2.41605 -0.87755 -2.11003 2.41605 -0.87755 -0.19595 2.41609 -1.304 -0.1722 
2.41609 -0.98542 -2.13378 2.41609 -0.98542 -0.1722 2.41735 -1.62652 -0.28382 
2.41735 -0.6629 -2.02216 2.41783 -1.51733 -0.23166 2.41783 -0.77209 -2.07432 
2.41783 -0.77209 -0.23166 2.42454 -2.05648 -0.75573 2.42454 -0.23294 -1.55025 
2.42456 -2.02025 -0.6812 2.42456 -0.26917 -1.62478 2.42496 -0.16553 -1.32747 
2.42513 -1.91921 -0.52896 2.42513 -0.3702 -1.77702 2.42547 -2.08666 -0.83352 
2.42547 -0.20275 -1.47246 2.42565 -0.18063 -1.3978 2.42853 -1.97966 -0.61187 
2.42853 -0.30975 -1.69411 2.43071 -1.14471 -0.15781 2.44191 -1.19808 -0.1582 
2.44191 -1.09134 -0.1582 2.45248 -1.68387 -0.31425 2.45248 -0.60555 -1.99173 
2.45253 -1.88063 -0.48023 2.45253 -0.40878 -1.82575 2.45313 -1.78985 -0.39268 
2.45313 -0.49956 -1.9133 2.45333 -1.4665 -0.20918 2.45333 -0.82292 -2.0968 
2.45333 -0.82292 -0.20918 2.45337 -1.25128 -0.16155 2.45337 -1.03813 -0.16155 
2.4538 -1.35783 -0.17884 2.4538 -0.93159 -2.12714 2.4538 -0.93159 -0.17884 
2.45558 -1.56997 -0.25088 2.45558 -0.71945 -2.0551 2.4591 -2.07523 -0.79342 
2.4591 -0.21419 -1.51256 2.45912 -2.00298 -0.64454 2.45912 -0.28644 -1.66144 
2.45934 -2.04152 -0.71605 2.45934 -0.2479 -1.58993 2.4594 -0.16959 -1.36356 
2.46028 -2.10214 -0.87256 2.46028 -0.18728 -1.43342 2.46332 -1.95946 -0.57688 
2.46332 -0.32996 -1.7291 2.47966 -1.14471 -0.15419 2.49049 -1.73952 -0.35003 
2.49049 -0.5499 -1.95595 2.49049 -1.62888 -0.27885 2.49049 -0.66054 -2.02713 
2.49052 -1.83806 -0.4334 2.49052 -0.45136 -1.87258 2.49053 -1.923 -0.52625 
2.49053 -0.36641 -1.77973 2.49094 -1.41308 -0.19042 2.49094 -0.87633 -2.11556 
2.49094 -0.87633 -0.19042 2.49094 -1.51966 -0.22671 2.49094 -0.76976 -2.07927 
2.49094 -0.76976 -0.22671 2.49096 -1.30521 -0.16668 2.49096 -0.98421 -2.1393 
2.49096 -0.98421 -0.16668 2.49096 -1.19811 -0.15513 2.49096 -1.09131 -0.15513 
2.49386 -2.06083 -0.75361 2.49386 -0.22859 -1.55237 2.49386 -2.09121 -0.83219 
2.49386 -0.1982 -1.47379 2.49387 -2.0246 -0.67909 2.49387 -0.26482 -1.62689 
2.49387 -1.98328 -0.60932 2.49387 -0.30613 -1.69666 2.49402 -0.16078 -1.32814 
2.49402 -0.1761 -1.39913 2.52873 -2.10439 -0.87191 2.52873 -2.07749 -0.79255 
2.52873 -2.04368 -0.71499 2.52873 -2.00507 -0.6433 2.52873 -1.96121 -0.57564 
2.52873 -1.88278 -0.47827 2.52873 -1.79171 -0.3905 2.52873 -1.68545 -0.3118 
2.52873 -1.57111 -0.24846 2.52873 -1.46741 -0.20649 2.52873 -1.35843 -0.1761 
2.52873 -1.25159 -0.15872 2.52873 -1.14471 -0.15299 2.52873 -1.03783 -0.15872 
2.52873 -0.93098 -2.12988 2.52873 -0.93098 -0.1761 2.52873 -0.822 -2.09949 
2.52873 -0.822 -0.20649 2.52873 -0.71831 -2.05752 2.52873 -0.60397 -1.99418 
2.52873 -0.49771 -1.91548 2.52873 -0.40664 -1.82771 2.52873 -0.32821 -1.73034 
2.52873 -0.28435 -1.66268 2.52873 -0.24573 -1.59099 2.52873 -0.21193 -1.51343 
2.52873 -0.18503 -1.43407 2.52873 -0.16724 -1.36407 2.56343 -0.1761 -1.39913 
2.56358 -1.98328 -0.60932 2.56358 -0.30613 -1.69666 2.56358 -2.0246 -0.67909 
2.56358 -0.26482 -1.62689 2.56359 -2.09121 -0.83219 2.56359 -0.1982 -1.47379 
2.56359 -2.06083 -0.75361 2.56359 -0.22859 -1.55237 2.56649 -1.19811 -0.15513 
2.56649 -1.09131 -0.15513 2.56649 -1.30521 -0.16668 2.56649 -0.98421 -2.1393 
2.56649 -0.98421 -0.16668 2.56651 -1.51966 -0.22671 2.56651 -0.76976 -2.07927 
2.56651 -0.76976 -0.22671 2.56651 -1.41308 -0.19042 2.56651 -0.87633 -2.11556 
2.56651 -0.87633 -0.19042 2.56692 -1.923 -0.52625 2.56692 -0.36641 -1.77973 
2.56693 -1.83806 -0.4334 2.56693 -0.45136 -1.87258 2.56696 -1.62888 -0.27885 
2.56696 -0.66054 -2.02713 2.56696 -1.73952 -0.35003 2.56696 -0.5499 -1.95595 
2.57779 -1.14471 -0.15419 2.59413 -1.95946 -0.57688 2.59413 -0.32996 -1.7291 
2.59717 -2.10214 -0.87256 2.59717 -0.18728 -1.43342 2.59805 -0.16959 -1.36356 
2.59811 -2.04152 -0.71605 2.59811 -0.2479 -1.58993 2.59833 -2.00298 -0.64454 
2.59833 -0.28644 -1.66144 2.59835 -2.07523 -0.79342 2.59835 -0.21419 -1.51256 
2.60187 -1.56997 -0.25088 2.60187 -0.71945 -2.0551 2.60365 -1.35783 -0.17884 
2.60365 -0.93159 -2.12714 2.60365 -0.93159 -0.17884 2.60408 -1.25128 -0.16155 
2.60408 -1.03813 -0.16155 2.60412 -1.4665 -0.20918 2.60412 -0.82292 -2.0968 
2.60412 -0.82292 -0.20918 2.60432 -1.78985 -0.39268 2.60432 -0.49956 -1.9133 
2.60492 -1.88063 -0.48023 2.60492 -0.40878 -1.82575 2.60497 -1.68387 -0.31425 
2.60497 -0.60555 -1.99173 2.61554 -1.19808 -0.1582 2.61554 -1.09134 -0.1582 
2.62674 -1.14471 -0.15781 2.62892 -1.97966 -0.61187 2.62892 -0.30975 -1.69411 
2.6318 -2.10879 -0.90818 2.6318 -0.18063 -1.3978 2.63198 -2.08666 -0.83352 
2.63198 -0.20275 -1.47246 2.63232 -1.91921 -0.52896 2.63232 -0.3702 -1.77702 
2.63289 -2.02025 -0.6812 2.63289 -0.26917 -1.62478 2.63291 -2.05648 -0.75573 
2.63291 -0.23294 -1.55025 2.63962 -1.51733 -0.23166 2.63962 -0.77209 -2.07432 
2.63962 -0.77209 -0.23166 2.6401 -1.62652 -0.28382 2.6401 -0.6629 -2.02216 
2.64136 -1.304 -0.1722 2.64136 -0.98542 -2.13378 2.64136 -0.98542 -0.1722 
2.6414 -1.41187 -0.19595 2.6414 -0.87755 -2.11003 2.6414 -0.87755 -0.19595 
2.6425 -1.83432 -0.4378 2.6425 -0.4551 -1.86818 2.64255 -1.73578 -0.35444 
2.64255 -0.55363 -1.95154 2.6532 -1.25127 -0.16651 2.6532 -1.03815 -2.13947 
2.6532 -1.03815 -0.16651 2.65925 -1.95422 -0.58058 2.65925 -0.3352 -1.7254 
2.66363 -1.99756 -0.64856 2.66363 -0.29186 -1.65742 2.66467 -1.19797 -0.16371 
2.66467 -1.09145 -0.16371 2.6653 -2.0954 -0.87454 2.6653 -0.19402 -1.43144 
2.66634 -0.1764 -1.3614 2.6667 -2.06829 -0.79526 2.6667 -0.22113 -1.51072 
2.66715 -2.03503 -0.71921 2.66715 -0.25439 -1.58677 2.67046 -1.8746 -0.48428 
2.67046 -0.41482 -1.8217 2.67462 -1.56655 -0.25813 2.67462 -0.72287 -2.04785 
2.67546 -1.14471 -0.16381 2.6773 -1.46269 -0.21661 2.6773 -0.82672 -2.08937 
2.6773 -0.82672 -0.21661 2.67815 -1.35603 -0.18706 2.67815 -0.93338 -2.11892 
2.67815 -0.93338 -0.18706 2.6783 -1.68055 -0.32202 2.6783 -0.60887 -1.98396 
2.67948 -1.78431 -0.39921 2.67948 -0.50511 -1.90677 2.69032 -1.30375 -0.17903 
2.69032 -0.98567 -2.12695 2.69032 -0.98567 -0.17903 2.69404 -1.97252 -0.6169 
2.69404 -0.3169 -1.68908 2.69778 -1.91189 -0.53424 2.69778 -0.37753 -1.77174 
2.69797 -2.01284 -0.68639 2.69797 -0.27658 -1.61959 2.69986 -2.09973 -0.91083 
2.69986 -0.18969 -1.39515 2.70011 -2.07759 -0.83619 2.70011 -0.21183 -1.46979 
2.70102 -2.04728 -0.75844 2.70102 -0.24213 -1.54754 2.70201 -1.251 -0.17387 
2.70201 -1.03842 -2.13211 2.70201 -1.03842 -0.17387 2.70784 -1.8264 -0.44362 
2.70784 -0.46301 -1.86236 2.71257 -1.51271 -0.24152 2.71257 -0.77671 -2.06446 
2.71257 -0.77671 -0.24152 2.71318 -1.19793 -0.17159 2.71318 -1.09149 -0.17159 
2.71326 -1.62181 -0.29373 2.71326 -0.66761 -2.01225 2.71431 -1.40716 -0.20606 
2.71431 -0.88225 -2.09992 2.71431 -0.88225 -0.20606 2.71565 -1.73088 -0.36466 
2.71565 -0.55854 -1.94132 2.72382 -1.94552 -0.58673 2.72382 -1.14471 -0.1722 
2.72382 -0.3439 -1.71925 2.72753 -1.35621 -0.19605 2.72753 -0.93321 -2.10993 
2.72753 -0.93321 -0.19605 2.72835 -1.98845 -0.65475 2.72835 -0.30096 -1.65123 
2.73238 -2.02606 -0.72668 2.73238 -0.26336 -1.5793 2.73279 -2.0842 -0.87782 
2.73279 -0.20522 -1.42816 2.73399 -2.10165 -0.94773 2.73399 -0.18777 -1.35825 
2.7344 -2.05698 -0.79879 2.7344 -0.23244 -1.50719 2.73539 -1.8654 -0.49125 
2.73539 -0.42402 -1.81473 2.73967 -1.30378 -0.18852 2.73967 -0.98564 -2.11746 
2.73967 -0.98564 -0.18852 2.74563 -1.77297 -0.40583 2.74563 -0.51645 -1.90015 
2.7466 -1.56087 -0.27018 2.7466 -0.72855 -2.0358 2.74967 -1.45717 -0.22911 
2.74967 -0.83225 -2.07687 2.74967 -0.83225 -0.22911 2.75082 -1.6743 -0.33433 
2.75082 -0.61512 -1.97165 2.75147 -1.25066 -0.18389 2.75147 -1.03876 -2.12209 
2.75147 -1.03876 -0.18389 2.75824 -1.96195 -0.62437 2.75824 -0.32747 -1.68161 
2.762 -1.90111 -0.54189 2.762 -0.38831 -1.76409 2.76261 -1.1975 -0.18216 
2.76261 -1.09192 -0.18216 2.76288 -2.00211 -0.6947 2.76288 -0.2873 -1.61128 
2.76337 -1.40689 -0.21693 2.76337 -0.88253 -2.08905 2.76337 -0.88253 -0.21693 
2.76585 -2.03619 -0.76693 2.76585 -0.25323 -1.53905 2.76694 -2.08625 -0.91477 
2.76694 -0.20316 -1.39121 2.7672 -2.06409 -0.84015 2.7672 -0.22533 -1.46583 
2.77171 -1.14471 -0.18296 2.77379 -1.81399 -0.45155 2.77379 -0.47543 -1.85443 
2.77641 -1.35586 -0.20744 2.77641 -0.93356 -2.09854 2.77641 -0.93356 -0.20744 
2.78135 -1.71778 -0.37339 2.78135 -0.57164 -1.93259 2.78408 -1.50584 -0.25612 
2.78408 -0.78358 -2.04986 2.78408 -0.78358 -0.25612 2.78479 -1.61489 -0.30838 
2.78479 -0.67453 -1.9976 2.78754 -1.93338 -0.59531 2.78754 -0.35603 -1.71067 
2.78878 -1.30319 -0.20049 2.78878 -0.98623 -2.10549 2.78878 -0.98623 -0.20049 
2.79301 -1.97585 -0.66375 2.79301 -0.31356 -1.64223 2.79671 -2.01322 -0.73602 
2.79671 -0.2762 -1.56996 2.79847 -1.45649 -0.24193 2.79847 -0.83293 -2.06405 
2.79847 -0.83293 -0.24193 2.79883 -2.04379 -0.80847 2.79883 -0.24563 -1.49751 
2.79932 -2.06859 -0.88239 2.79932 -0.22083 -1.42359 2.80038 -1.25006 -0.19638 
2.80038 -1.03936 -2.1096 2.80038 -1.03936 -0.19638 2.80135 -1.85207 -0.50083 
2.80135 -0.43735 -1.80515 2.80389 -2.0842 -0.94892 2.80389 -0.20522 -1.35706 
2.8101 -1.19746 -0.19484 2.8101 -1.09196 -2.11114 2.8101 -1.09196 -0.19484 
2.81079 -1.75876 -0.41585 2.81079 -0.53065 -1.89013 2.81211 -1.406 -0.23027 
2.81211 -0.88342 -2.07571 2.81211 -0.88342 -0.23027 2.81617 -1.65922 -0.34512 
2.81617 -0.6302 -1.96086 2.8174 -1.55296 -0.28696 2.8174 -0.73646 -2.01902 
2.81901 -1.14471 -0.19605 2.82245 -1.94766 -0.63435 2.82245 -0.34175 -1.67163 
2.82466 -1.35497 -0.22121 2.82466 -0.93445 -2.08477 2.82466 -0.93445 -0.22121 
2.82698 -1.98747 -0.70489 2.82698 -0.30194 -1.60109 2.82764 -1.88652 -0.55268 
2.82764 -0.4029 -1.7533 2.82981 -2.02118 -0.7773 2.82981 -0.26824 -1.52868 
2.83105 -2.0487 -0.85066 2.83105 -0.24072 -1.45532 2.83242 -1.5045 -0.27077 
2.83242 -0.78492 -2.03521 2.83242 -0.78492 -0.27077 2.83695 -1.30215 -0.2148 
2.83695 -0.98727 -2.09118 2.83695 -0.98727 -0.2148 2.83913 -1.79863 -0.46304 
2.83913 -0.49079 -1.84294 2.84157 -2.06409 -0.91451 2.84157 -0.22533 -1.39147 
2.84552 -2.07759 -0.9816 2.84552 -0.21183 -1.32438 2.84635 -1.70177 -0.38566 
2.84635 -0.58764 -1.92032 2.84659 -1.45502 -0.25707 2.84659 -0.8344 -2.04891 
2.84659 -0.8344 -0.25707 2.84751 -1.25002 -0.21103 2.84751 -1.0394 -2.09495 
2.84751 -1.0394 -0.21103 2.84948 -1.59833 -0.32152 2.84948 -0.69109 -1.98446 
2.85016 -1.91787 -0.60628 2.85016 -0.37154 -1.6997 2.85649 -1.95958 -0.67491 
2.85649 -0.32984 -1.63107 2.85716 -1.19733 -0.20993 2.85716 -1.09208 -2.09605 
2.85716 -1.09208 -0.20993 2.85985 -1.40465 -0.24591 2.85985 -0.88476 -2.06007 
2.85985 -0.88476 -0.24591 2.85987 -1.99657 -0.74719 2.85987 -0.29285 -1.55879 
2.86205 -2.02663 -0.81966 2.86205 -0.26279 -1.48632 2.86561 -1.14471 -0.21145 
2.86605 -1.83548 -0.51342 2.86605 -0.45394 -1.79256 2.86728 -1.55379 -0.30562 
2.86728 -0.73563 -2.00036 2.87217 -1.35356 -0.23733 2.87217 -0.93586 -2.06865 
2.87217 -0.93586 -0.23733 2.87325 -2.04379 -0.88289 2.87325 -0.24563 -1.42309 
2.87467 -1.74177 -0.42922 2.87467 -0.54765 -1.87676 2.88019 -1.64176 -0.35964 
2.88019 -0.64766 -1.94634 2.88225 -1.50511 -0.28978 2.88225 -0.78431 -2.0162 
2.88225 -0.78431 -0.28978 2.88292 -2.05698 -0.94731 2.88292 -0.23244 -1.35867 
2.88352 -1.30186 -0.23135 2.88352 -0.98755 -2.07463 2.88352 -0.98755 -0.23135 
2.88438 -1.93027 -0.64663 2.88438 -0.35914 -1.65935 2.88951 -1.86884 -0.56522 
2.88951 -0.42058 -1.74076 2.88956 -1.96909 -0.71689 2.88956 -0.32032 -1.58909 
2.89225 -2.00244 -0.78946 2.89225 -0.28698 -1.51652 2.89386 -1.24973 -0.22798 
2.89386 -1.03969 -2.078 2.89386 -1.03969 -0.22798 2.89652 -1.45516 -0.27644 
2.89652 -0.83425 -2.02954 2.89652 -0.83425 -0.27644 2.89867 -1.59819 -0.34213 
2.89867 -0.69123 -1.96385 2.90256 -1.78056 -0.47775 2.90256 -0.50886 -1.82823 
2.90316 -1.19729 -0.22723 2.90316 -1.09213 -2.07875 2.90316 -1.09213 -0.22723 
2.90441 -2.02118 -0.8519 2.90441 -0.26824 -1.45408 2.9094 -1.68306 -0.40115 
2.9094 -0.60636 -1.90483 2.9097 -1.40461 -0.26569 2.9097 -0.8848 -2.04029 
2.9097 -0.8848 -0.26569 2.91141 -1.89905 -0.61959 2.91141 -1.14471 -2.07687 
2.91141 -1.14471 -0.22911 2.91141 -0.39036 -1.68639 2.91478 -2.03619 -0.91587 
2.91478 -0.25323 -1.39011 2.9162 -1.55346 -0.32668 2.9162 -0.73596 -1.9793 
2.91774 -1.94036 -0.68866 2.91774 -0.34905 -1.61732 2.92157 -1.97618 -0.76014 
2.92157 -0.31324 -1.54584 2.92272 -1.35195 -0.25755 2.92272 -0.93747 -2.04843 
2.92272 -0.93747 -0.25755 2.92328 -0.24213 -1.32529 2.92727 -1.81544 -0.52746 
2.92727 -0.47398 -1.77852 2.92869 -1.64068 -0.38225 2.92869 -0.64874 -1.92373 
2.93137 -1.50446 -0.31129 2.93137 -0.78496 -1.99469 2.93137 -0.78496 -0.31129 
2.93394 -1.30009 -0.25207 2.93394 -0.98932 -2.05391 2.93394 -0.98932 -0.25207 
2.93453 -1.99657 -0.82184 2.93453 -0.29285 -1.48414 2.93697 -1.72206 -0.44588 
2.93697 -0.56736 -1.8601 2.94428 -1.24753 -0.24925 2.94428 -1.04189 -2.05673 
2.94428 -1.04189 -0.24925 2.94498 -1.90952 -0.66127 2.94498 -0.37989 -1.64471 
2.9454 -1.45442 -0.29832 2.9454 -0.835 -2.00766 2.9454 -0.835 -0.29832 
2.9457 -2.01322 -0.885 2.9457 -0.2762 -1.42098 2.94702 -1.59679 -0.36518 
2.94702 -0.69263 -1.9408 2.94995 -1.94792 -0.73177 2.94995 -0.3415 -1.57421 
2.95029 -1.84777 -0.58028 2.95029 -0.44165 -1.7257 2.95343 -1.19499 -0.24905 
2.95343 -1.09443 -2.05693 2.95343 -1.09443 -0.24905 2.95504 -0.26336 -1.35665 
2.95628 -1.14471 -2.05698 2.95628 -1.14471 -0.249 2.95705 -1.68079 -0.42556 
2.95705 -0.60863 -1.88042 2.9594 -1.40246 -0.28807 2.9594 -0.88696 -2.01791 
2.9594 -0.88696 -0.28807 2.96251 -0.25439 -1.29142 2.9628 -1.75858 -0.49364 
2.9628 -0.53083 -1.81234 2.96402 -1.55197 -0.35008 2.96402 -0.73745 -1.9559 
2.96483 -1.96909 -0.79215 2.96483 -0.32032 -1.51383 2.97101 -1.877 -0.63518 
2.97101 -0.41242 -1.6708 2.9721 -1.34973 -0.28042 2.9721 -0.93969 -2.02556 
2.9721 -0.93969 -0.28042 2.97604 -1.63818 -0.40707 2.97604 -0.65124 -1.89891 
2.97682 -1.98747 -0.85473 2.97682 -0.30194 -1.45125 2.97731 -1.91772 -0.70441 
2.97731 -0.3717 -1.60157 2.97908 -1.50274 -0.33507 2.97908 -0.78668 -1.97091 
2.97908 -0.78668 -0.33507 2.98343 -1.2976 -0.27557 2.98343 -0.99182 -2.03041 
2.98343 -0.99182 -0.27557 2.98404 -1.71914 -0.47276 2.98404 -0.57028 -1.83322 
2.98677 -1.79248 -0.54423 2.98677 -0.49694 -1.76175 2.98701 -0.2873 -1.38715 
2.99306 -1.94036 -0.76398 2.99306 -0.34905 -1.542 2.99345 -1.24503 -0.27324 
2.99345 -1.04439 -2.03274 2.99345 -1.04439 -0.27324 2.9939 -1.59432 -0.39045 
2.9939 -0.6951 -1.91553 2.99426 -1.45177 -0.32294 2.99426 -0.83765 -1.98304 
2.99426 -0.83765 -0.32294 2.99532 -0.27658 -1.32223 2.99738 -1.19493 -2.03494 
2.99738 -1.19493 -0.27104 2.99738 -1.09449 -2.03494 2.99738 -1.09449 -0.27104 
3.00012 -1.14471 -2.03491 3.00012 -1.14471 -0.27107 3.00051 -0.26917 -1.25716 
3.00359 -1.88566 -0.67813 3.00359 -0.40376 -1.62785 3.00395 -1.67753 -0.4528 
3.00395 -0.61189 -1.85318 3.0068 -0.32984 -1.48075 3.00808 -1.39958 -0.31319 
3.00808 -0.88984 -1.99279 3.00808 -0.88984 -0.31319 3.00877 -1.8236 -0.59742 
3.00877 -0.46582 -1.70856 3.00885 -1.75424 -0.52216 3.00885 -0.53517 -1.78382 
3.0106 -1.54932 -0.37576 3.0106 -0.74009 -1.93022 3.0106 -0.74009 -0.37576 
3.01796 -0.31356 -1.41727 3.02017 -1.3469 -0.30588 3.02017 -0.94252 -2.0001 
3.02017 -0.94252 -0.30588 3.02045 -1.90952 -0.73674 3.02045 -0.37989 -1.56924 
3.02294 -1.63434 -0.43465 3.02294 -0.65508 -1.87133 3.0269 -1.49929 -0.36173 
3.0269 -0.79013 -1.94425 3.0269 -0.79013 -0.36173 3.02696 -0.30096 -1.35262 
3.02873 -1.85182 -0.65299 3.02873 -0.4376 -1.65299 3.02977 -1.71452 -0.50163 
3.02977 -0.57489 -1.80435 3.03129 -1.2946 -0.30155 3.03129 -0.99482 -2.00443 
3.03129 -0.99482 -0.30155 3.03179 -1.78675 -0.57445 3.03179 -0.50267 -1.73153 
3.03316 -0.29186 -1.2879 3.03508 -0.35914 -1.50865 3.03649 -1.24493 -2.00864 
3.03649 -1.24493 -0.29734 3.03649 -1.04449 -2.00864 3.03649 -1.04449 -0.29734 
3.03717 -0.28644 -1.2226 3.04041 -1.19477 -2.0107 3.04041 -1.19477 -0.29528 
3.04041 -1.09465 -2.0107 3.04041 -1.09465 -0.29528 3.04061 -1.59017 -0.41845 
3.04061 -0.69925 -1.88753 3.04173 -1.44819 -0.35005 3.04173 -0.84122 -1.95594 
3.04173 -0.84122 -0.35005 3.04283 -1.14471 -2.01072 3.04283 -1.14471 -0.29526 
3.04653 -1.877 -0.7107 3.04653 -0.41242 -1.59528 3.04737 -0.34175 -1.44671 
3.04973 -1.67246 -0.48214 3.04973 -0.61696 -1.82384 3.05266 -1.81627 -0.62906 
3.05266 -0.47315 -1.67692 3.05368 -1.74811 -0.55272 3.05368 -0.5413 -1.75326 
3.05504 -1.3962 -0.34074 3.05504 -0.89321 -1.96524 3.05504 -0.89321 -0.34074 
3.05582 -1.54553 -0.40365 3.05582 -0.74389 -1.90233 3.05735 -0.32747 -1.3825 
3.06213 -1.89905 -0.77031 3.06213 -0.39036 -1.53567 3.06678 -1.34347 -0.33385 
3.06678 -0.94595 -1.97213 3.06678 -0.94595 -0.33385 3.06836 -1.62905 -0.46437 
3.06836 -0.66037 -1.84161 3.07192 -1.49523 -0.39005 3.07192 -0.79419 -1.91593 
3.07322 -1.29421 -0.32766 3.07322 -0.9952 -1.97832 3.07322 -0.9952 -0.32766 
3.07402 -1.70823 -0.53243 3.07402 -0.58119 -1.77355 3.07533 -1.7791 -0.60639 
3.07533 -0.51032 -1.69959 3.07544 -0.37154 -1.47443 3.07829 -1.24459 -1.98245 
3.07829 -1.24459 -0.32353 3.07829 -1.04483 -1.98245 3.07829 -1.04483 -0.32353 
3.08199 -1.19471 -1.9845 3.08199 -1.19471 -0.32148 3.08199 -1.09471 -1.9845 
3.08199 -1.09471 -0.32148 3.0843 -1.8236 -0.67294 3.0843 -1.14471 -1.98446 
3.0843 -1.14471 -0.32152 3.0843 -0.46582 -1.63304 3.08463 -1.58536 -0.44815 
3.08463 -0.70405 -1.85783 3.08668 -1.44362 -0.37882 3.08668 -0.8458 -1.92716 
3.09375 -1.66581 -0.5133 3.09375 -0.62361 -1.79268 3.09668 -1.74041 -0.58504 
3.09668 -0.54901 -1.72094 3.09954 -1.5406 -0.43366 3.09954 -0.74882 -1.87232 
3.09974 -1.3914 -0.37 3.09974 -0.89802 -1.93598 3.10144 -1.84777 -0.73143 
3.10144 -0.44165 -1.57455 3.10727 -1.78675 -0.64992 3.10727 -0.50267 -1.65606 
3.10792 -1.34329 -0.36236 3.10792 -0.94612 -1.94362 3.11119 -1.62326 -0.49593 
3.11119 -0.66615 -1.81005 3.11436 -1.29396 -1.9497 3.11436 -1.29396 -0.35628 
3.11436 -0.99545 -1.9497 3.11566 -1.48991 -0.42064 3.11566 -0.79951 -1.88534 
3.11666 -1.70028 -0.56505 3.11666 -0.58914 -1.74093 3.11954 -1.24402 -1.95366 
3.11954 -1.24402 -0.35232 3.11954 -1.0454 -1.95366 3.12322 -1.19407 -1.95557 
3.12322 -1.19407 -0.35041 3.12322 -1.09535 -1.95557 3.12442 -1.14471 -1.9562 
3.12442 -1.14471 -0.34978 3.12726 -1.57931 -0.48003 3.12726 -0.7101 -1.82595 
3.129 -1.74811 -0.62804 3.129 -0.5413 -1.67794 3.13003 -1.43818 -0.40981 
3.13003 -0.85124 -1.89617 3.13523 -1.65881 -0.54648 3.13523 -0.63061 -1.7595 
3.13749 -1.79248 -0.69495 3.13749 -0.49694 -1.61103 3.13956 -1.3907 -0.40042 
3.13956 -0.89872 -1.90556 3.14164 -1.53455 -0.46571 3.14164 -0.75487 -1.84027 
3.14761 -1.34262 -0.39285 3.14761 -0.94679 -1.91313 3.14929 -1.70823 -0.6077 
3.14929 -0.58119 -1.69828 3.15234 -1.61611 -0.52938 3.15234 -0.67331 -1.7766 
3.15425 -1.2931 -1.91896 3.15425 -1.2931 -0.38702 3.15425 -0.99632 -1.91896 
3.15749 -1.48358 -0.45312 3.15749 -0.80584 -1.85286 3.1593 -1.2432 -1.92285 
3.1593 -1.04622 -1.92285 3.15955 -1.75424 -0.67286 3.16198 -1.19401 -1.92536 
3.16198 -1.09541 -1.92536 3.16312 -1.14471 -1.926 3.16794 -1.57226 -0.51377 
3.16794 -0.71715 -1.79221 3.16841 -1.66581 -0.58796 3.16841 -0.62361 -1.71802 
3.16852 -1.43696 -0.44217 3.16852 -0.85246 -1.86381 3.17803 -1.38939 -0.43289 
3.17803 -0.90003 -1.87309 3.18008 -1.71452 -0.65195 3.18201 -1.52739 -0.49971 
3.18201 -0.76203 -1.80627 3.18575 -0.94796 -1.88073 3.18578 -1.62326 -0.57053 
3.18578 -0.66615 -1.73545 3.19236 -0.99757 -1.88643 3.1945 -1.4816 -0.48722 
3.1945 -0.80782 -1.81876 3.19668 -1.24308 -1.89067 3.19668 -1.04634 -1.89067 
3.19939 -1.19384 -1.89313 3.19939 -1.09558 -1.89313 3.19957 -1.67246 -0.63198 
3.20028 -1.14471 -1.89394 3.20168 -1.57931 -0.55445 3.20168 -0.7101 -1.75153 
3.20538 -1.43499 -0.47633 3.20538 -0.85442 -1.82965 3.20896 -1.71914 -0.69767 
3.21464 -0.90173 -1.83891 3.21601 -1.53455 -0.54007 3.21601 -0.75487 -1.76591 
3.21735 -1.62905 -0.61335 3.22224 -0.94962 -1.84651 3.22818 -0.99798 -1.85244 
3.22859 -1.48358 -0.52422 3.22859 -0.80584 -1.78176 3.22891 -1.67753 -0.67776 
3.23243 -1.04669 -1.85669 3.23356 -1.58536 -0.59709 3.23498 -1.19378 -1.85925 
3.23498 -1.09564 -1.85925 3.23583 -1.14471 -1.8601 3.23954 -0.85246 -1.79278 
3.24707 -1.63434 -0.65878 3.24806 -1.5406 -0.58218 3.24882 -0.90003 -1.80229 
3.25647 -0.94796 -1.81002 3.26217 -0.99757 -1.81663 3.26326 -1.59017 -0.64111 
3.2664 -1.04634 -1.82094 3.26886 -1.09558 -1.82365 3.26968 -1.14471 -1.82455 
3.3011 -1.09541 -1.78624 3.30174 -1.14471 -1.78738 1.33243 -1.95359 -1.86102 
1.33364 -1.95359 -1.91009 1.33458 -2.00699 -1.89878 1.33458 -1.90019 -1.89878 
1.33725 -1.95359 -1.95904 1.33764 -2.00696 -1.94784 1.33764 -1.90023 -1.94784 
1.33816 -2.06047 -1.86102 1.34099 -2.06017 -1.93638 1.34099 -1.84702 -1.93638 
1.34315 -2.00685 -1.99696 1.34315 -1.90033 -1.99696 1.34326 -1.95359 -2.00775 
1.34595 -2.06015 -1.98549 1.34595 -1.84703 -1.98549 1.34612 -2.11409 -1.89878 
1.34612 -1.79309 -1.89878 1.35104 -2.00681 -2.04547 1.35104 -1.90037 -2.04547 
1.35165 -2.11288 -1.97365 1.35165 -1.95359 -2.05611 1.35165 -1.7943 -1.97365 
1.35331 -2.05988 -2.0343 1.35331 -1.8473 -2.0343 1.35554 -2.16732 -1.86102 
1.35554 -1.73987 -1.86102 1.35829 -2.16672 -1.93594 1.35829 -1.74047 -1.93594 
1.35848 -2.11263 -2.02261 1.35848 -1.79455 -2.02261 1.3616 -2.00638 -2.0949 
1.3616 -1.9008 -2.0949 1.3624 -1.95359 -2.104 1.36333 -2.05954 -2.08377 
1.36333 -1.84764 -2.08377 1.36651 -2.16492 -2.01045 1.36651 -1.74227 -2.01045 
1.36797 -2.11266 -2.07197 1.36797 -1.79452 -2.07197 1.36986 -2.22197 -1.89881 
1.36986 -2.22197 -1.82323 1.36986 -1.68522 -1.89881 1.37429 -2.00634 -2.14239 
1.37429 -1.90084 -2.14239 1.37539 -2.22076 -1.97369 1.37539 -1.68643 -1.97369 
1.37549 -2.1651 -2.05983 1.37549 -1.74209 -2.05983 1.37549 -1.95359 -2.1513 
1.37582 -2.05894 -2.13267 1.37582 -1.84824 -2.13267 1.37993 -2.11208 -2.12107 
1.37993 -1.79511 -2.12107 1.3855 -2.21605 -2.0466 1.3855 -1.69114 -2.0466 
1.38593 -2.2763 -1.86102 1.38593 -1.63089 -1.86102 1.38688 -2.16474 -2.1087 
1.38688 -1.74244 -2.1087 1.38863 -2.27538 -1.93642 1.38863 -2.27538 -1.78562 
1.38863 -1.63181 -1.93642 1.38937 -2.00622 -2.18945 1.38937 -1.90097 -2.18945 
1.39047 -2.0589 -2.1798 1.39047 -1.84828 -2.1798 1.39089 -1.95359 -2.19791 
1.39424 -2.11103 -2.16924 1.39424 -1.79615 -2.16924 1.39605 -2.27158 -2.00959 
1.39605 -1.63561 -2.00959 1.39638 -2.21577 -2.09567 1.39638 -1.69141 -2.09567 
1.40066 -2.16385 -2.15696 1.40066 -1.74333 -2.15696 1.40616 -2.32854 -1.8988 
1.40616 -2.32854 -1.82323 1.40616 -1.57865 -1.8988 1.40616 -1.57865 -1.82323 
1.40668 -2.00618 -2.23546 1.40668 -1.90101 -2.23546 1.40742 -2.05861 -2.22615 
1.40742 -1.84857 -2.22615 1.40855 -2.26605 -2.08196 1.40855 -1.95359 -2.2437 
1.40855 -1.64113 -2.08196 1.40971 -2.21488 -2.1444 1.40971 -1.6923 -2.1444 
1.41079 -2.11075 -2.21581 1.41079 -1.79644 -2.21581 1.4111 -2.32622 -1.97191 
1.4111 -2.32622 -1.75013 1.4111 -1.58097 -1.97191 1.41678 -2.16244 -2.20446 
1.41678 -1.74475 -2.20446 1.42096 -2.32159 -2.04486 1.42096 -1.58559 -2.04486 
1.42137 -2.26537 -2.13076 1.42137 -1.64181 -2.13076 1.42536 -2.21354 -2.19214 
1.42536 -1.69365 -2.19214 1.4279 -2.37999 -1.86102 1.4279 -1.52719 -1.86102 
1.42844 -1.95359 -2.28857 1.4285 -2.00387 -2.28572 1.4285 -1.90331 -2.28572 
1.4287 -2.05641 -2.27657 1.4287 -1.85077 -2.27657 1.43032 -2.37885 -1.93416 
1.43032 -2.37885 -1.78787 1.43032 -1.52833 -1.93416 1.43151 -2.10898 -2.26623 
1.43151 -1.79821 -2.26623 1.43556 -2.31472 -2.11637 1.43556 -1.59246 -2.11637 
1.43651 -2.2639 -2.17888 1.43651 -1.64329 -2.17888 1.43699 -2.16083 -2.25501 
1.43699 -1.74635 -2.25501 1.43758 -2.37543 -2.00692 1.43758 -2.37543 -1.71512 
1.43758 -1.53175 -2.00692 1.44513 -2.2135 -2.24199 1.44513 -1.69369 -2.24199 
1.44963 -2.36975 -2.07889 1.44963 -1.53743 -2.07889 1.45021 -2.31338 -2.16472 
1.45021 -1.5938 -2.16472 1.45048 -2.00381 -2.32967 1.45048 -1.90337 -2.32967 
1.45051 -1.95359 -2.33241 1.45268 -2.05391 -2.32574 1.45268 -1.85327 -2.32574 
1.45501 -2.10648 -2.31572 1.45501 -1.8007 -2.31572 1.45588 -2.26405 -2.22881 
1.45588 -1.64314 -2.22881 1.45829 -2.43776 -1.89925 1.45829 -2.43776 -1.82278 
1.45829 -1.46942 -1.89925 1.45829 -1.46942 -1.82278 1.45986 -2.15861 -2.3044 
1.45986 -1.74857 -2.3044 1.46327 -2.43541 -1.9724 1.46327 -2.43541 -1.74964 
1.46327 -1.47178 -1.9724 1.46641 -2.36184 -2.14969 1.46641 -1.54534 -2.14969 
1.46751 -2.21134 -2.29169 1.46751 -1.69584 -2.29169 1.46922 -2.31399 -2.21454 
1.46922 -1.59319 -2.21454 1.47318 -2.43069 -2.04555 1.47318 -2.43069 -1.67649 
1.47318 -1.47649 -2.04555 1.47471 -1.95359 -2.37512 1.47472 -2.00365 -2.37271 
1.47472 -1.90353 -2.37271 1.47679 -2.05381 -2.36878 1.47679 -1.85337 -2.36878 
1.47776 -2.2633 -2.27769 1.47776 -1.64388 -2.27769 1.48099 -2.10348 -2.36359 
1.48099 -1.8037 -2.36359 1.48506 -2.36267 -2.19957 1.48506 -1.54451 -2.19957 
1.48532 -2.15578 -2.35246 1.48532 -1.75141 -2.35246 1.48783 -2.42377 -2.11709 
1.48783 -1.48341 -2.11709 1.49074 -2.31334 -2.26367 1.49074 -1.59385 -2.26367 
1.49124 -2.49433 -1.86102 1.49124 -1.41285 -1.86102 1.49264 -2.20846 -2.34037 
1.49264 -1.69872 -2.34037 1.49369 -2.49276 -1.93727 1.49369 -2.49276 -1.78477 
1.49369 -1.41443 -1.93727 1.49369 -1.41443 -1.78477 1.50093 -2.00359 -2.41428 
1.50093 -1.90359 -2.41428 1.50096 -2.40721 -2.18178 1.50096 -1.95359 -2.41659 
1.50096 -1.49997 -2.18178 1.50147 -2.48943 -2.0106 1.50147 -2.48943 -1.71144 
1.50147 -1.41775 -2.0106 1.50238 -2.26065 -2.32656 1.50238 -1.64653 -2.32656 
1.50298 -2.05347 -2.41058 1.50298 -1.85371 -2.41058 1.50612 -2.36234 -2.24849 
1.50612 -1.54484 -2.24849 1.5071 -2.1031 -2.40551 1.5071 -1.80409 -2.40551 
1.51329 -2.15235 -2.39907 1.51329 -1.75484 -2.39907 1.51377 -2.48318 -2.08311 
1.51377 -2.48318 -1.63893 1.51377 -1.424 -2.08311 1.51451 -2.31162 -2.31138 
1.51451 -1.59557 -2.31138 1.52019 -2.20509 -2.38733 1.52019 -1.7021 -2.38733 
1.52157 -2.40707 -2.23096 1.52157 -1.50011 -2.23096 1.52456 -2.4681 -2.14846 
1.52456 -1.43908 -2.14846 1.52923 -1.95359 -2.45672 1.52948 -2.5484 -1.89925 
1.52948 -2.5484 -1.82278 1.52948 -1.35878 -1.89925 1.52948 -1.35878 -1.82278 
1.52949 -2.25708 -2.37402 1.52949 -1.65011 -2.37402 1.52953 -2.36085 -2.29631 
1.52953 -1.54633 -2.29631 1.52985 -2.00295 -2.45551 1.52985 -1.90423 -2.45551 
1.53176 -2.0529 -2.45184 1.53176 -1.85428 -2.45184 1.53389 -2.54467 -1.97485 
1.53389 -2.54467 -1.74719 1.53389 -1.36252 -1.97485 1.53389 -1.36252 -1.74719 
1.53572 -2.10285 -2.44665 1.53572 -1.80434 -2.44665 1.53908 -2.45064 -2.21249 
1.53908 -1.45654 -2.21249 1.54117 -2.30817 -2.3592 1.54117 -1.59902 -2.3592 
1.5418 -2.15218 -2.44022 1.5418 -1.75501 -2.44022 1.5441 -2.53976 -2.04794 
1.5441 -2.53976 -1.67409 1.5441 -1.36742 -2.04794 1.54462 -2.40567 -2.27931 
1.54462 -1.50151 -2.27931 1.54944 -2.20028 -2.43204 1.54944 -1.7069 -2.43204 
1.55284 -2.52666 -2.11365 1.55284 -2.52666 -1.60839 1.55284 -1.38052 -2.11365 
1.55521 -2.35821 -2.34289 1.55521 -1.54898 -2.34289 1.55826 -2.2525 -2.41897 
1.55826 -1.65469 -2.41897 1.55942 -1.95359 -2.49541 1.56006 -2.0029 -2.49427 
1.56006 -1.90429 -2.49427 1.56169 -2.44956 -2.26098 1.56169 -1.45762 -2.26098 
1.56258 -2.05208 -2.49159 1.56258 -1.85511 -2.49159 1.56511 -2.51066 -2.17865 
1.56511 -1.39653 -2.17865 1.56647 -2.10198 -2.48654 1.56647 -1.8052 -2.48654 
1.56949 -2.30411 -2.40421 1.56949 -1.60307 -2.40421 1.5699 -2.4032 -2.3262 
1.5699 -1.50398 -2.3262 1.56994 -2.60059 -1.86102 1.56994 -1.3066 -1.86102 
1.57212 -2.59874 -1.93661 1.57212 -2.59874 -1.78542 1.57212 -1.30845 -1.93661 
1.57212 -1.30845 -1.78542 1.5723 -2.15151 -2.47991 1.5723 -1.75568 -2.47991 
1.57866 -2.59319 -2.01177 1.57866 -2.59319 -1.71026 1.57866 -1.31399 -2.01177 
1.57866 -1.31399 -1.71026 1.57986 -2.19958 -2.47186 1.57986 -1.7076 -2.47186 
1.58059 -2.49195 -2.24169 1.58059 -1.41524 -2.24169 1.58309 -2.35441 -2.38811 
1.58309 -1.55277 -2.38811 1.58528 -2.58185 -2.07792 1.58528 -2.58185 -1.64411 
1.58528 -1.32533 -2.07792 1.58651 -2.44706 -2.30833 1.58651 -1.46012 -2.30833 
1.58926 -2.24706 -2.46232 1.58926 -1.66012 -2.46232 1.59148 -1.95359 -2.53258 
1.5923 -2.00272 -2.53168 1.5923 -1.90447 -2.53168 1.59476 -2.05196 -2.52897 
1.59476 -1.85522 -2.52897 1.59529 -2.56765 -2.14308 1.59529 -2.56765 -1.57895 
1.59529 -1.33954 -2.14308 1.5979 -2.39905 -2.3729 1.5979 -1.50814 -2.3729 
1.59899 -2.10073 -2.52465 1.59899 -1.80645 -2.52465 1.60008 -2.29879 -2.44796 
1.60008 -1.60839 -2.44796 1.60469 -2.15034 -2.51804 1.60469 -1.75684 -2.51804 
1.605 -2.48968 -2.28934 1.605 -1.41751 -2.28934 1.60866 -2.55065 -2.20696 
1.60866 -1.35653 -2.20696 1.61234 -2.19827 -2.51032 1.61234 -1.70892 -2.51032 
1.61285 -2.64694 -1.89922 1.61285 -2.64694 -1.82282 1.61285 -1.26024 -1.89922 
1.61285 -1.26024 -1.82282 1.6131 -2.34949 -2.43183 1.6131 -1.5577 -2.43183 
1.61409 -2.44322 -2.35523 1.61409 -1.46396 -2.35523 1.61725 -2.6432 -1.9748 
1.61725 -2.6432 -1.74724 1.61725 -1.26398 -1.9748 1.61725 -1.26398 -1.74724 
1.62162 -2.24584 -2.50081 1.62162 -1.66134 -2.50081 1.62306 -2.63529 -2.04014 
1.62306 -2.63529 -1.6819 1.62306 -1.2719 -2.04014 1.62306 -1.2719 -1.6819 
1.62533 -2.53094 -2.26927 1.62533 -1.95359 -2.56812 1.62533 -1.37624 -2.26927 
1.62618 -2.00266 -2.56727 1.62618 -1.90452 -2.56727 1.6276 -2.39425 -2.41692 
1.6276 -1.51294 -2.41692 1.62873 -2.05161 -2.56472 1.62873 -1.85557 -2.56472 
1.631 -2.62287 -2.10608 1.631 -2.62287 -1.61596 1.631 -1.28432 -2.10608 
1.63225 -2.48641 -2.33625 1.63225 -1.42077 -2.33625 1.63256 -2.29246 -2.48979 
1.63256 -1.61472 -2.48979 1.63298 -2.10032 -2.56047 1.63298 -1.80686 -2.56047 
1.63891 -2.14868 -2.55454 1.63891 -1.7585 -2.55454 1.64248 -2.60751 -2.17143 
1.64248 -2.60751 -1.55061 1.64248 -1.29967 -2.17143 1.64381 -2.43793 -2.40066 
1.64381 -1.46925 -2.40066 1.64515 -2.34343 -2.47394 1.64515 -1.56375 -2.47394 
1.64652 -2.19657 -2.54693 1.64652 -1.71061 -2.54693 1.6522 -2.52802 -2.31633 
1.6522 -1.37916 -2.31633 1.65578 -2.24388 -2.53768 1.65578 -1.66331 -2.53768 
1.6572 -2.58944 -2.23485 1.6572 -2.58944 -1.48718 1.6572 -1.31775 -2.23485 
1.65771 -2.69166 -1.86102 1.65771 -1.21552 -1.86102 1.65947 -2.3882 -2.45955 
1.65947 -1.51899 -2.45955 1.65967 -2.68952 -1.93721 1.65967 -2.68952 -1.78482 
1.65967 -1.21767 -1.93721 1.65967 -1.21767 -1.78482 1.66088 -1.95359 -2.60197 
1.66159 -2.48134 -2.38202 1.66159 -1.42584 -2.38202 1.66177 -2.00272 -2.60115 
1.66177 -1.90447 -2.60115 1.66373 -2.68348 -2.00276 1.66373 -2.68348 -1.71928 
1.66373 -1.2237 -2.00276 1.66373 -1.2237 -1.71928 1.66448 -2.05196 -2.59869 
1.66448 -1.85522 -2.59869 1.66666 -2.29048 -2.52679 1.66666 -1.6167 -2.52679 
1.6688 -2.10073 -2.59446 1.6688 -1.80645 -2.59446 1.67069 -2.67428 -2.06768 
1.67069 -2.67428 -1.65435 1.67069 -1.23291 -2.06768 1.67309 -2.56747 -2.29509 
1.67309 -1.33972 -2.29509 1.67538 -2.43215 -2.44348 1.67538 -1.47504 -2.44348 
1.67541 -2.15034 -2.58876 1.67541 -1.75684 -2.58876 1.67915 -2.33628 -2.5143 
1.67915 -1.57091 -2.5143 1.68027 -2.66095 -2.13364 1.68027 -2.66095 -1.5884 
1.68027 -1.24623 -2.13364 1.68108 -2.52341 -2.36206 1.68108 -1.38378 -2.36206 
1.68313 -2.19827 -2.58111 1.68313 -1.70892 -2.58111 1.69264 -2.24584 -2.57183 
1.69264 -1.66134 -2.57183 1.69275 -2.47469 -2.42605 1.69275 -1.43249 -2.42605 
1.69286 -2.64436 -2.19834 1.69286 -2.64436 -1.5237 1.69286 -1.26282 -2.19834 
1.69322 -2.38115 -2.50023 1.69322 -1.52604 -2.50023 1.69804 -1.95359 -2.63403 
1.69918 -2.0029 -2.63339 1.69918 -1.90429 -2.63339 1.70161 -2.56313 -2.34115 
1.70161 -1.34406 -2.34115 1.70186 -2.05208 -2.63087 1.70186 -1.85511 -2.63087 
1.70367 -2.29246 -2.56089 1.70367 -1.61472 -2.56089 1.7057 -2.73189 -1.89922 
1.7057 -2.73189 -1.82282 1.7057 -1.1753 -1.89922 1.7057 -1.1753 -1.82282 
1.70691 -2.62432 -2.25957 1.70691 -2.62432 -1.46247 1.70691 -1.28286 -2.25957 
1.70691 -2.10198 -2.62698 1.70691 -1.8052 -2.62698 1.70841 -2.7281 -1.96462 
1.70841 -2.7281 -1.75742 1.70841 -1.17909 -1.96462 1.70841 -1.17909 -1.75742 
1.70882 -2.42499 -2.48463 1.70882 -1.4822 -2.48463 1.71187 -2.51711 -2.40631 
1.71187 -1.39007 -2.40631 1.71355 -2.15151 -2.62116 1.71355 -1.75568 -2.62116 
1.71368 -2.72077 -2.03007 1.71368 -2.72077 -1.69196 1.71368 -1.18641 -2.03007 
1.71952 -2.34343 -2.5483 1.71952 -1.56375 -2.5483 1.72134 -2.70999 -2.09429 
1.72134 -2.70999 -1.62775 1.72134 -1.19719 -2.09429 1.7216 -2.19958 -2.61359 
1.7216 -1.7076 -2.61359 1.72367 -2.60136 -2.31906 1.72367 -2.60136 -1.40298 
1.72367 -1.30582 -2.31906 1.72593 -2.46769 -2.46752 1.72593 -1.43949 -2.46752 
1.73113 -2.24706 -2.60419 1.73113 -1.66012 -2.60419 1.73212 -2.6954 -2.15993 
1.73212 -2.6954 -1.56211 1.73212 -1.21179 -2.15993 1.73216 -2.557 -2.38597 
1.73216 -1.35019 -2.38597 1.7339 -2.3882 -2.53398 1.7339 -1.51899 -2.53398 
1.73673 -1.95359 -2.66423 1.73794 -2.00295 -2.6636 1.73794 -1.90423 -2.6636 
1.74162 -2.0529 -2.66169 1.74162 -1.85428 -2.66169 1.7445 -2.50916 -2.44896 
1.7445 -1.39802 -2.44896 1.74467 -2.67772 -2.2218 1.74467 -2.67772 -1.50023 
1.74467 -1.22946 -2.2218 1.7455 -2.29879 -2.59337 1.7455 -1.60839 -2.59337 
1.7468 -2.10285 -2.65773 1.7468 -1.80434 -2.65773 1.74997 -2.43215 -2.51808 
1.74997 -1.47504 -2.51808 1.75324 -2.15218 -2.65165 1.75324 -1.75501 -2.65165 
1.75389 -2.59563 -2.36409 1.75389 -1.31156 -2.36409 1.75508 -2.77009 -1.86102 
1.75508 -1.1371 -1.86102 1.75632 -2.76834 -1.92642 1.75632 -2.76834 -1.79561 
1.75632 -1.13884 -1.92642 1.75632 -1.13884 -1.79561 1.75972 -2.65665 -2.28258 
1.75972 -2.65665 -1.43946 1.75972 -1.25054 -2.28258 1.76002 -2.7631 -1.99154 
1.76002 -2.7631 -1.73049 1.76002 -1.14408 -1.99154 1.76141 -2.20028 -2.64401 
1.76141 -1.7069 -2.64401 1.76162 -2.34949 -2.58035 1.76162 -1.5577 -2.58035 
1.76448 -2.54929 -2.42897 1.76448 -1.35789 -2.42897 1.76618 -2.7544 -2.05611 
1.76618 -2.7544 -1.66593 1.76618 -1.15278 -2.05611 1.7674 -2.47469 -2.5007 
1.7674 -1.43249 -2.5007 1.77448 -2.2525 -2.63519 1.77448 -1.65469 -2.63519 
1.77476 -2.74227 -2.11984 1.77476 -2.74227 -1.6022 1.77476 -1.16492 -2.11984 
1.77653 -2.39425 -2.56585 1.77653 -1.51294 -2.56585 1.77686 -2.63248 -2.34107 
1.77686 -2.63248 -1.38097 1.77686 -1.95359 -2.69249 1.77686 -1.2747 -2.34107 
1.77917 -2.00359 -2.69252 1.77917 -1.90359 -2.69252 1.78287 -2.05347 -2.69048 
1.78287 -1.85371 -2.69048 1.78572 -2.72676 -2.18246 1.78572 -2.72676 -1.53958 
1.78572 -1.18043 -2.18246 1.78583 -2.58799 -2.40762 1.78583 -1.3192 -2.40762 
1.78714 -2.51711 -2.48158 1.78714 -1.39007 -2.48158 1.78794 -2.1031 -2.68635 
1.78794 -1.80409 -2.68635 1.78876 -2.79217 -1.89587 1.78876 -2.79217 -1.82616 
1.78876 -1.11502 -1.89587 1.78876 -1.11502 -1.82616 1.78924 -2.30411 -2.62396 
1.78924 -1.60307 -2.62396 1.79132 -2.78855 -1.96121 1.79132 -2.78855 -1.76082 
1.79132 -1.11864 -1.96121 1.79279 -2.43793 -2.54964 1.79279 -1.46925 -2.54964 
1.79438 -2.15235 -2.68016 1.79438 -1.75484 -2.68016 1.79634 -2.78141 -2.02633 
1.79634 -2.78141 -1.6957 1.79634 -1.12578 -2.02633 1.79903 -2.70794 -2.2437 
1.79903 -2.70794 -1.47833 1.79903 -1.19925 -2.2437 1.80381 -2.77083 -2.09053 
1.80381 -2.77083 -1.6315 1.80381 -1.13635 -2.09053 1.80534 -2.35441 -2.61036 
1.80534 -1.55277 -2.61036 1.80612 -2.20509 -2.67327 1.80612 -1.7021 -2.67327 
1.80748 -2.557 -2.46129 1.80748 -1.35019 -2.46129 1.8085 -2.62515 -2.38495 
1.8085 -2.62515 -1.33709 1.8085 -1.28203 -2.38495 1.81143 -2.48134 -2.53186 
1.81143 -1.42584 -2.53186 1.81379 -2.75655 -2.15474 1.81379 -2.75655 -1.56729 
1.81379 -1.15064 -2.15474 1.81462 -2.68589 -2.30331 1.81462 -2.68589 -1.41873 
1.81462 -1.2213 -2.30331 1.81833 -1.95359 -2.71875 1.81943 -2.25708 -2.66396 
1.81943 -1.65011 -2.66396 1.82055 -2.39905 -2.59556 1.82055 -1.50814 -2.59556 
1.82075 -2.00365 -2.71873 1.82075 -1.90353 -2.71873 1.82275 -2.81395 -1.86102 
1.82275 -1.09323 -1.86102 1.82398 -2.81187 -1.93063 1.82398 -2.81187 -1.79141 
1.82398 -1.09532 -1.93063 1.82467 -2.05381 -2.71667 1.82467 -1.85337 -2.71667 
1.82608 -2.73916 -2.21667 1.82608 -2.73916 -1.50536 1.82608 -1.16803 -2.21667 
1.828 -2.80644 -1.99593 1.828 -2.80644 -1.72611 1.828 -1.10074 -1.99593 
1.82936 -2.59563 -2.43956 1.82936 -1.31156 -2.43956 1.82986 -2.10348 -2.71246 
1.82986 -1.8037 -2.71246 1.83139 -2.52341 -2.51238 1.83139 -1.38378 -2.51238 
1.83243 -2.6607 -2.36102 1.83243 -2.6607 -1.36102 1.83243 -1.24649 -2.36102 
1.8342 -2.79734 -2.06065 1.8342 -2.79734 -1.66139 1.8342 -1.10985 -2.06065 
1.83425 -2.30817 -2.65228 1.83425 -1.59902 -2.65228 1.83822 -2.44322 -2.57936 
1.83822 -1.46396 -2.57936 1.84071 -2.71841 -2.27727 1.84071 -2.71841 -1.44477 
1.84071 -1.18878 -2.27727 1.84099 -2.15578 -2.70813 1.84099 -1.75141 -2.70813 
1.84319 -2.78474 -2.1253 1.84319 -2.78474 -1.59674 1.84319 -1.12245 -2.1253 
1.85056 -2.35821 -2.63825 1.85056 -1.54898 -2.63825 1.85231 -2.56313 -2.49185 
1.85231 -1.34406 -2.49185 1.85238 -2.63248 -2.41659 1.85238 -2.63248 -1.30545 
1.85238 -1.2747 -2.41659 1.85308 -2.20846 -2.70081 1.85308 -1.69872 -2.70081 
1.85436 -2.76846 -2.18878 1.85436 -2.76846 -1.53325 1.85436 -1.13872 -2.18878 
1.85721 -2.48641 -2.56121 1.85721 -1.42077 -2.56121 1.85757 -2.69454 -2.33588 
1.85757 -2.69454 -1.38615 1.85757 -1.21264 -2.33588 1.85853 -2.83348 -1.89587 
1.85853 -2.83348 -1.82616 1.85853 -1.07371 -1.89587 1.86065 -2.82913 -1.96518 
1.86065 -2.82913 -1.75685 1.86065 -1.07805 -1.96518 1.86104 -1.95359 -2.74294 
1.86378 -2.00381 -2.74297 1.86378 -1.90337 -2.74297 1.86584 -2.82172 -2.03026 
1.86584 -2.82172 -1.69178 1.86584 -1.08547 -2.03026 1.8669 -2.26065 -2.69107 
1.8669 -1.64653 -2.69107 1.86725 -2.4032 -2.62355 1.86725 -1.50398 -2.62355 
1.86771 -2.05391 -2.74077 1.86771 -1.85327 -2.74077 1.8681 -2.74925 -2.25003 
1.8681 -2.74925 -1.47201 1.8681 -1.15794 -2.25003 1.87415 -2.811 -2.09518 
1.87415 -2.811 -1.62686 1.87415 -1.09619 -2.09518 1.87439 -2.60136 -2.46978 
1.87439 -2.60136 -1.25226 1.87439 -1.30582 -2.46978 1.87712 -2.52802 -2.54125 
1.87712 -1.37916 -2.54125 1.87773 -2.10648 -2.73844 1.87773 -1.8007 -2.73844 
1.88208 -2.31162 -2.67894 1.88208 -1.59557 -2.67894 1.88385 -2.7266 -2.3096 
1.88385 -2.7266 -1.41243 1.88385 -1.18058 -2.3096 1.88434 -2.79636 -2.15927 
1.88434 -2.79636 -1.56276 1.88434 -1.11083 -2.15927 1.88512 -2.44706 -2.60694 
1.88512 -1.46012 -2.60694 1.88905 -2.15861 -2.73359 1.88905 -1.74857 -2.73359 
1.89015 -2.68589 -2.37883 1.89015 -2.68589 -1.34321 1.89015 -1.2213 -2.37883 
1.89443 -2.85257 -1.86102 1.89549 -2.8504 -1.9304 1.89549 -2.8504 -1.79164 
1.89549 -1.05678 -1.9304 1.89633 -2.77798 -2.22185 1.89633 -2.77798 -1.50018 
1.89633 -1.12921 -2.22185 1.89714 -2.36085 -2.66393 1.89714 -1.54633 -2.66393 
1.89836 -2.56747 -2.52036 1.89836 -1.33972 -2.52036 1.89865 -2.84391 -1.99945 
1.89865 -2.84391 -1.72259 1.89865 -1.06327 -1.99945 1.90176 -2.21134 -2.72594 
1.90176 -1.69584 -2.72594 1.90411 -2.48968 -2.58845 1.90411 -1.41751 -2.58845 
1.90488 -1.95359 -2.76501 1.90612 -2.83494 -2.06467 1.90612 -2.83494 -1.65736 
1.90612 -1.07224 -2.06467 1.90773 -2.00387 -2.76495 1.90773 -1.90331 -2.76495 
1.91087 -2.65665 -2.43373 1.91087 -2.65665 -1.28831 1.91087 -1.25054 -2.43373 
1.91121 -2.7568 -2.28224 1.91121 -2.7568 -1.43979 1.91121 -1.15038 -2.28224 
1.91414 -2.40567 -2.64883 1.91414 -1.50151 -2.64883 1.91546 -2.82211 -2.12901 
1.91546 -2.82211 -1.59303 1.91546 -1.08508 -2.12901 1.91576 -2.2633 -2.71569 
1.91576 -1.64388 -2.71569 1.91618 -2.71841 -2.35274 1.91618 -2.71841 -1.36929 
1.91618 -1.18878 -2.35274 1.91688 -2.05641 -2.76476 1.91688 -1.85077 -2.76476 
1.92419 -2.53094 -2.56812 1.92419 -1.37624 -2.56812 1.92663 -2.80545 -2.19216 
1.92663 -2.80545 -1.52987 1.92663 -1.10173 -2.19216 1.92722 -2.10898 -2.76194 
1.92722 -1.79821 -2.76194 1.92979 -2.31334 -2.70272 1.92979 -1.59385 -2.70272 
1.93247 -2.44956 -2.63176 1.93247 -1.45762 -2.63176 1.93305 -2.86971 -1.89588 
1.93305 -2.86971 -1.82615 1.93389 -2.62432 -2.48655 1.93389 -2.62432 -1.23549 
1.93389 -1.28286 -2.48655 1.93517 -2.86536 -1.9652 1.93517 -2.86536 -1.75684 
1.93517 -1.04182 -1.9652 1.93788 -2.85617 -2.03332 1.93788 -2.85617 -1.68872 
1.93788 -1.05102 -2.03332 1.93844 -2.16083 -2.75646 1.93844 -1.74635 -2.75646 
1.93959 -2.78506 -2.25387 1.93959 -2.78506 -1.46817 1.93959 -1.12212 -2.25387 
1.94342 -2.74925 -2.32535 1.94342 -2.74925 -1.39669 1.94342 -1.15794 -2.32535 
1.94496 -2.36234 -2.68733 1.94496 -1.54484 -2.68733 1.94638 -2.84507 -2.09814 
1.94638 -2.84507 -1.62389 1.94638 -1.06211 -2.09814 1.94975 -2.70794 -2.39442 
1.94975 -2.70794 -1.32762 1.94975 -1.95359 -2.7849 1.94975 -1.19925 -2.39442 
1.95146 -2.2135 -2.74832 1.95146 -1.69369 -2.74832 1.95176 -2.49195 -2.61286 
1.95176 -1.41524 -2.61286 1.95675 -2.83006 -2.16211 1.95675 -2.83006 -1.55993 
1.95675 -1.07712 -2.16211 1.95799 -2.00618 -2.78678 1.95799 -1.90101 -2.78678 
1.9586 -2.58944 -2.53626 1.9586 -2.58944 -1.18578 1.9586 -1.31775 -2.53626 
1.96249 -2.40707 -2.67188 1.96249 -1.50011 -2.67188 1.96464 -2.26405 -2.73757 
1.96464 -1.64314 -2.73757 1.9673 -2.05861 -2.78603 1.9673 -1.84857 -2.78603 
1.96891 -2.81132 -2.22454 1.96891 -2.81132 -1.49749 1.96891 -1.09586 -2.22454 
1.9716 -2.77798 -2.29712 1.9716 -2.77798 -1.42491 1.9716 -1.12921 -2.29712 
1.97165 -2.67772 -2.44878 1.97165 -2.67772 -1.27325 1.97165 -1.22946 -2.44878 
1.97199 -2.88637 -1.86102 1.97287 -2.88411 -1.93065 1.97287 -2.88411 -1.79139 
1.97471 -2.87717 -1.999 1.97471 -2.87717 -1.72304 1.97471 -1.03002 -1.999 
1.97678 -2.73916 -2.36737 1.97678 -2.73916 -1.35466 1.97678 -1.16803 -2.36737 
1.97764 -2.11075 -2.78266 1.97764 -1.79644 -2.78266 1.97824 -2.86586 -2.0667 
1.97824 -2.86586 -1.65534 1.97824 -1.04132 -2.0667 1.97891 -2.31399 -2.72423 
1.97891 -1.59319 -2.72423 1.98097 -2.45064 -2.65437 1.98097 -1.45654 -2.65437 
1.98649 -2.55065 -2.58479 1.98649 -1.35653 -2.58479 1.98791 -2.85267 -2.13112 
1.98791 -2.85267 -1.59092 1.98791 -1.05451 -2.13112 1.98899 -2.16244 -2.77668 
1.98899 -1.74475 -2.77668 1.99388 -2.36267 -2.70839 1.99388 -1.54451 -2.70839 
1.99511 -2.64436 -2.50059 1.99511 -2.64436 -1.22144 1.99511 -1.26282 -2.50059 
1.99554 -1.95359 -2.80256 1.99911 -2.83551 -2.19435 1.99911 -2.83551 -1.52769 
1.99911 -1.07167 -2.19435 2.00129 -2.80545 -2.26682 2.00129 -2.80545 -1.45522 
2.00129 -1.10173 -2.26682 2.00131 -2.21354 -2.76809 2.00131 -1.69365 -2.76809 
2.004 -2.00622 -2.80408 2.004 -1.90097 -2.80408 2.00467 -2.76846 -2.3391 
2.00467 -2.76846 -1.38294 2.00467 -1.13872 -2.3391 2.01099 -2.72676 -2.40773 
2.01099 -2.72676 -1.31431 2.01099 -1.18043 -2.40773 2.01163 -2.9001 -1.89588 
2.01163 -2.9001 -1.82615 2.01168 -2.40721 -2.69249 2.01168 -1.49997 -2.69249 
2.01297 -2.89555 -1.96427 2.01297 -2.89555 -1.75777 2.01365 -2.0589 -2.80298 
2.01365 -1.84828 -2.80298 2.01457 -2.2639 -2.75694 2.01457 -1.64329 -2.75694 
2.01481 -2.51066 -2.62835 2.01481 -1.39653 -2.62835 2.01563 -2.88647 -2.0324 
2.01563 -2.88647 -1.68963 2.01563 -1.02071 -2.0324 2.01959 -2.87297 -2.0995 
2.01959 -2.87297 -1.62254 2.01959 -1.03421 -2.0995 2.02202 -2.60751 -2.55097 
2.02202 -2.60751 -1.17107 2.02202 -1.29967 -2.55097 2.02421 -2.11103 -2.79921 
2.02421 -1.79615 -2.79921 2.02873 -2.31338 -2.74324 2.02873 -1.5938 -2.74324 
2.03011 -2.85758 -2.16335 2.03011 -2.85758 -1.55869 2.03011 -1.0496 -2.16335 
2.03134 -2.83006 -2.23671 2.03134 -2.83006 -1.48533 2.03134 -1.07712 -2.23671 
2.03352 -2.6954 -2.46133 2.03352 -2.6954 -1.26071 2.03352 -1.21179 -2.46133 
2.03418 -2.79636 -2.30911 2.03418 -2.79636 -1.41292 2.03418 -1.11083 -2.30911 
2.0365 -2.16385 -2.7928 2.0365 -1.74333 -2.7928 2.03871 -2.75655 -2.37966 
2.03871 -2.75655 -1.34238 2.03871 -1.15064 -2.37966 2.04215 -1.95359 -2.81796 
2.04376 -2.36184 -2.72704 2.04376 -1.54534 -2.72704 2.04499 -2.4681 -2.66889 
2.04499 -1.43908 -2.66889 2.04905 -2.21488 -2.78374 2.04905 -1.6923 -2.78374 
2.05037 -2.56765 -2.59816 2.05037 -2.56765 -1.12388 2.05037 -1.33954 -2.59816 
2.05106 -2.00634 -2.81917 2.05106 -1.90084 -2.81917 2.05135 -2.91327 -1.86102 
2.05201 -2.91102 -1.92947 2.05201 -2.91102 -1.79257 2.05398 -2.90428 -1.9976 
2.05398 -2.90428 -1.72444 2.05726 -2.89308 -2.06509 2.05726 -2.89308 -1.65695 
2.05726 -1.0141 -2.06509 2.05981 -2.66095 -2.51318 2.05981 -2.66095 -1.20885 
2.05981 -1.24623 -2.51318 2.06078 -2.05894 -2.81763 2.06078 -1.84824 -2.81763 
2.06184 -2.87747 -2.13162 2.06184 -2.87747 -1.59042 2.06184 -1.02971 -2.13162 
2.06233 -2.85267 -2.20554 2.06233 -2.85267 -1.51649 2.06233 -1.05451 -2.20554 
2.06269 -2.26537 -2.77208 2.06269 -1.64181 -2.77208 2.06444 -2.82211 -2.27799 
2.06444 -2.82211 -1.44405 2.06444 -1.08508 -2.27799 2.06815 -2.78474 -2.35026 
2.06815 -2.78474 -1.37178 2.06815 -1.12245 -2.35026 2.07238 -2.11208 -2.81352 
2.07238 -1.79511 -2.81352 2.07361 -2.74227 -2.4187 2.07361 -2.74227 -1.30334 
2.07361 -1.16492 -2.4187 2.07636 -2.42377 -2.70562 2.07636 -1.48341 -2.70562 
2.07708 -2.31472 -2.75789 2.07708 -1.59246 -2.75789 2.07981 -2.52666 -2.64061 
2.07981 -2.52666 -1.08142 2.07981 -1.38052 -2.64061 2.08475 -2.16474 -2.80657 
2.08475 -1.74244 -2.80657 2.0863 -2.92221 -1.89572 2.0863 -2.92221 -1.82631 
2.08737 -2.62287 -2.56245 2.08737 -2.62287 -1.15958 2.08737 -1.28432 -2.56245 
2.08762 -2.91767 -1.96409 2.08762 -2.91767 -1.75794 2.08945 -1.95359 -2.83105 
2.09027 -2.90862 -2.03216 2.09027 -2.90862 -1.68988 2.09396 -2.87297 -2.17386 
2.09396 -2.87297 -1.54818 2.09396 -1.03421 -2.17386 2.09422 -2.89514 -2.09924 
2.09422 -2.89514 -1.6228 2.09422 -1.01205 -2.09924 2.09531 -2.84507 -2.24707 
2.09531 -2.84507 -1.47496 2.09531 -1.06211 -2.24707 2.09778 -2.21577 -2.79707 
2.09778 -1.69141 -2.79707 2.09828 -2.811 -2.31931 2.09828 -2.811 -1.40273 
2.09828 -1.09619 -2.31931 2.09855 -2.00638 -2.83185 2.09855 -1.9008 -2.83185 
2.09916 -2.70999 -2.47212 2.09916 -2.70999 -1.24992 2.09916 -1.19719 -2.47212 
2.10292 -2.77083 -2.38964 2.10292 -2.77083 -1.33239 2.10292 -1.13635 -2.38964 
2.10968 -2.05954 -2.83012 2.10968 -1.84764 -2.83012 2.11034 -2.48318 -2.67968 
2.11034 -2.48318 -1.04236 2.11034 -1.424 -2.67968 2.11149 -2.26605 -2.7849 
2.11149 -1.64113 -2.7849 2.11456 -2.36975 -2.74382 2.11456 -1.53743 -2.74382 
2.11553 -2.58185 -2.60818 2.11553 -2.58185 -1.11386 2.11553 -1.32533 -2.60818 
2.12135 -2.93106 -1.86102 2.12149 -2.11266 -2.82549 2.12149 -1.79452 -2.82549 
2.12186 -2.92871 -1.93034 2.12186 -2.92871 -1.7917 2.12403 -2.9219 -1.99863 
2.12403 -2.9219 -1.7234 2.12577 -2.67428 -2.52276 2.12577 -2.67428 -1.19928 
2.12577 -1.23291 -2.52276 2.12675 -2.86586 -2.21522 2.12675 -2.86586 -1.50682 
2.12675 -1.04132 -2.21522 2.12717 -2.91053 -2.06628 2.12717 -2.91053 -1.65576 
2.12717 -0.99665 -2.06628 2.12837 -2.89308 -2.13619 2.12837 -2.89308 -1.58585 
2.12837 -1.0141 -2.13619 2.12878 -2.83494 -2.28733 2.12878 -2.83494 -1.4347 
2.12878 -1.07224 -2.28733 2.1328 -2.79734 -2.35926 2.1328 -2.79734 -1.36278 
2.1328 -1.10985 -2.35926 2.13363 -2.1651 -2.81796 2.13363 -1.74209 -2.81796 
2.13734 -2.7544 -2.42727 2.13734 -2.7544 -1.29476 2.13734 -1.95359 -2.8418 
2.13734 -1.15278 -2.42727 2.14551 -2.53976 -2.64935 2.14551 -2.53976 -1.07269 
2.14551 -1.36742 -2.64935 2.14685 -2.21605 -2.80795 2.14685 -1.69114 -2.80795 
2.1479 -2.43069 -2.72027 2.1479 -2.43069 -1.00176 2.1479 -1.47649 -2.72027 
2.14798 -2.00681 -2.84242 2.14798 -1.90037 -2.84242 2.14859 -2.32159 -2.77249 
2.14859 -1.58559 -2.77249 2.15332 -2.63529 -2.57039 2.15332 -2.63529 -1.15165 
2.15332 -1.2719 -2.57039 2.15729 -2.93752 -1.89572 2.15729 -2.93752 -1.82631 
2.15795 -2.93277 -1.96478 2.15795 -2.93277 -1.75725 2.15915 -2.05988 -2.84014 
2.15915 -1.8473 -2.84014 2.16014 -2.85617 -2.25557 2.16014 -2.85617 -1.46647 
2.16014 -1.05102 -2.25557 2.16062 -2.92362 -2.03283 2.16062 -2.92362 -1.68921 
2.16105 -2.88647 -2.17782 2.16105 -2.88647 -1.54422 2.16105 -1.02071 -2.17782 
2.1613 -2.90862 -2.10318 2.1613 -2.90862 -1.61886 2.1613 -0.99857 -2.10318 
2.16319 -2.82172 -2.32762 2.16319 -2.82172 -1.39442 2.16319 -1.08547 -2.32762 
2.16338 -2.72077 -2.47977 2.16338 -2.72077 -1.24226 2.16338 -1.18641 -2.47977 
2.16712 -2.78141 -2.39711 2.16712 -2.78141 -1.32493 2.16712 -1.12578 -2.39711 
2.17084 -2.11263 -2.83498 2.17084 -1.79455 -2.83498 2.18168 -2.59319 -2.6148 
2.18168 -2.59319 -1.10724 2.18168 -1.31399 -2.6148 2.18286 -2.48943 -2.69198 
2.18286 -2.48943 -1.03005 2.18286 -1.41775 -2.69198 2.183 -2.16492 -2.82694 
2.183 -1.74227 -2.82694 2.18386 -2.27158 -2.7974 2.18386 -1.63561 -2.7974 
2.1857 -1.95359 -2.85019 2.18654 -2.37543 -2.75587 2.18654 -2.37543 -0.96616 
2.18654 -1.53175 -2.75587 2.1907 -2.68348 -2.52972 2.1907 -2.68348 -1.19231 
2.1907 -1.2237 -2.52972 2.19315 -2.94384 -1.86102 2.19349 -2.94148 -1.93016 
2.19349 -2.94148 -1.79188 2.194 -2.84391 -2.2948 2.194 -2.84391 -1.42724 
2.194 -1.06327 -2.2948 2.19445 -2.87717 -2.21874 2.19445 -2.87717 -1.50329 
2.19445 -1.03002 -2.21874 2.19448 -2.93438 -1.99897 2.19448 -2.93438 -1.72307 
2.19482 -2.9219 -2.06943 2.19482 -2.9219 -1.65261 2.19586 -2.90428 -2.13947 
2.19586 -2.90428 -1.58257 2.19586 -1.0029 -2.13947 2.19649 -2.00685 -2.8503 
2.19649 -1.90033 -2.8503 2.19752 -2.80644 -2.36545 2.19752 -2.80644 -1.35659 
2.19752 -1.10074 -2.36545 2.20191 -2.7631 -2.43343 2.20191 -2.7631 -1.28861 
2.20191 -1.14408 -2.43343 2.20796 -2.06015 -2.8475 2.20796 -1.84703 -2.8475 
2.21861 -2.54467 -2.65956 2.21861 -2.54467 -1.06247 2.21861 -1.36252 -2.65956 
2.21865 -2.6432 -2.5762 2.21865 -2.6432 -1.14583 2.21865 -1.26398 -2.5762 
2.21976 -2.22076 -2.81806 2.21976 -1.68643 -2.81806 2.2198 -2.11288 -2.8418 
2.2198 -1.7943 -2.8418 2.22106 -2.43541 -2.73018 2.22106 -2.43541 -0.99185 
2.22106 -1.47178 -2.73018 2.22154 -2.32622 -2.78235 2.22154 -2.32622 -0.93968 
2.22154 -1.58097 -2.78235 2.22801 -2.94752 -1.89571 2.22801 -2.94752 -1.82632 
2.22825 -2.86536 -2.25828 2.22825 -2.86536 -1.46375 2.22825 -1.04182 -2.25828 
2.22827 -2.82913 -2.3328 2.22827 -2.82913 -1.38923 2.22827 -1.07805 -2.3328 
2.22867 -2.93277 -2.0355 2.22867 -2.93277 -1.68654 2.22868 -2.94277 -1.96477 
2.22868 -2.94277 -1.75726 2.22884 -2.7281 -2.48504 2.22884 -2.7281 -1.23699 
2.22884 -1.17909 -2.48504 2.22918 -2.89555 -2.18048 2.22918 -2.89555 -1.54155 
2.22918 -1.01164 -2.18048 2.22936 -2.91767 -2.10583 2.22936 -2.91767 -1.61621 
2.22936 -0.98952 -2.10583 2.23224 -2.78855 -2.40214 2.23224 -2.78855 -1.3199 
2.23224 -1.11864 -2.40214 2.23442 -1.95359 -2.8562 2.24562 -2.00696 -2.85581 
2.24562 -1.90023 -2.85581 2.25618 -2.49276 -2.69976 2.25618 -2.49276 -1.02228 
2.25618 -1.41443 -2.69976 2.25624 -2.68952 -2.53378 2.25624 -2.68952 -1.18825 
2.25624 -1.21767 -2.53378 2.25684 -2.59874 -2.62133 2.25684 -2.59874 -1.10071 
2.25684 -1.30845 -2.62133 2.25703 -2.27538 -2.80482 2.25703 -2.27538 -0.91721 
2.25703 -1.63181 -2.80482 2.25707 -2.06017 -2.85246 2.25707 -1.84702 -2.85246 
2.25751 -2.16672 -2.83517 2.25751 -1.74047 -2.83517 2.25929 -2.37885 -2.76313 
2.25929 -2.37885 -0.95891 2.25929 -1.52833 -2.76313 2.26281 -2.88411 -2.22058 
2.26281 -2.88411 -1.50145 2.26281 -1.02307 -2.22058 2.26282 -2.81187 -2.36947 
2.26282 -2.81187 -1.35257 2.26282 -1.09532 -2.36947 2.26296 -2.95118 -1.86102 
2.26305 -2.8504 -2.29796 2.26305 -2.8504 -1.42407 2.26305 -1.05678 -2.29796 
2.26311 -2.92871 -2.07159 2.26311 -2.92871 -1.65045 2.26313 -2.94878 -1.93033 
2.26313 -2.94878 -1.79171 2.26329 -2.94148 -1.99997 2.26329 -2.94148 -1.72207 
2.26398 -2.91102 -2.14144 2.26398 -2.91102 -1.58059 2.26398 -0.99616 -2.14144 
2.26703 -2.76834 -2.43713 2.26703 -2.76834 -1.2849 2.26703 -1.13884 -2.43713 
2.28337 -1.95359 -2.85981 2.2942 -2.5484 -2.66397 2.2942 -2.5484 -1.05806 
2.2942 -1.35878 -2.66397 2.2942 -2.43776 -2.73516 2.2942 -2.43776 -0.98688 
2.2942 -1.46942 -2.73516 2.29423 -2.64694 -2.58061 2.29423 -2.64694 -1.14143 
2.29423 -1.26024 -2.58061 2.29424 -2.73189 -2.48775 2.29424 -2.73189 -1.23428 
2.29424 -1.1753 -2.48775 2.29465 -2.22197 -2.82359 2.29465 -2.22197 -0.89845 
2.29465 -1.68522 -2.82359 2.29465 -2.32854 -2.78729 2.29465 -2.32854 -0.93474 
2.29465 -1.57865 -2.78729 2.29467 -2.11409 -2.84733 2.29467 -1.79309 -2.84733 
2.29467 -2.00699 -2.85888 2.29467 -1.90019 -2.85888 2.29757 -2.86971 -2.2604 
2.29757 -2.86971 -1.46164 2.29757 -1.03747 -2.2604 2.29757 -2.9001 -2.18182 
2.29757 -2.9001 -1.54022 2.29757 -1.00709 -2.18182 2.29758 -2.83348 -2.33492 
2.29758 -2.83348 -1.38711 2.29758 -1.07371 -2.33492 2.29758 -2.79217 -2.40469 
2.29758 -2.79217 -1.31735 2.29758 -1.11502 -2.40469 2.29773 -2.93752 -2.03617 
2.29773 -2.93752 -1.68587 2.29773 -2.92221 -2.10715 2.29773 -2.92221 -1.61488 
2.29774 -2.94752 -1.96544 2.29774 -2.94752 -1.7566 2.29774 -2.95239 -1.89571 
2.29774 -2.95239 -1.82632 2.33243 -2.95359 -1.86102 2.33243 -2.95118 -1.93049 
2.33243 -2.95118 -1.79154 2.33243 -2.94384 -2.0003 2.33243 -2.94384 -1.72174 
2.33243 -2.93106 -2.0721 2.33243 -2.93106 -1.64994 2.33243 -2.91327 -2.1421 
2.33243 -2.91327 -1.57993 2.33243 -2.88637 -2.22146 2.33243 -2.88637 -1.50058 
2.33243 -2.85257 -2.29902 2.33243 -2.85257 -1.42302 2.33243 -2.81395 -2.3707 
2.33243 -2.81395 -1.35133 2.33243 -2.77009 -2.43837 2.33243 -2.77009 -1.28367 
2.33243 -2.69166 -2.53574 2.33243 -2.69166 -1.18629 2.33243 -2.60059 -2.62351 
2.33243 -2.60059 -1.09853 2.33243 -2.49433 -2.70221 2.33243 -2.49433 -1.01983 
2.33243 -2.37999 -2.76555 2.33243 -2.37999 -0.95648 2.33243 -2.2763 -2.80752 
2.33243 -2.2763 -0.91452 2.33243 -2.16732 -2.83791 2.33243 -2.16732 -0.88412 
2.33243 -2.06047 -2.85529 2.33243 -1.95359 -2.86102 2.33243 -1.84671 -2.85529 
2.33243 -1.73987 -2.83791 2.33243 -1.63089 -2.80752 2.33243 -1.52719 -2.76555 
2.33243 -1.41285 -2.70221 2.33243 -1.3066 -2.62351 2.33243 -1.21552 -2.53574 
2.33243 -1.1371 -2.43837 2.33243 -1.09323 -2.3707 2.33243 -1.05462 -2.29902 
2.33243 -1.02081 -2.22146 2.33243 -0.99391 -2.1421 2.36713 -2.95239 -1.89571 
2.36713 -2.95239 -1.82632 2.36713 -2.94752 -1.96544 2.36713 -2.94752 -1.7566 
2.36714 -2.92221 -2.10715 2.36714 -2.92221 -1.61488 2.36714 -2.93752 -2.03617 
2.36714 -2.93752 -1.68587 2.36729 -2.79217 -2.40469 2.36729 -2.79217 -1.31735 
2.36729 -1.11502 -2.40469 2.36729 -2.83348 -2.33492 2.36729 -2.83348 -1.38711 
2.36729 -1.07371 -2.33492 2.3673 -2.9001 -2.18182 2.3673 -2.9001 -1.54022 
2.3673 -1.00709 -2.18182 2.3673 -2.86971 -2.2604 2.3673 -2.86971 -1.46164 
2.3673 -1.03747 -2.2604 2.37019 -2.00699 -2.85888 2.37019 -1.90019 -2.85888 
2.3702 -2.11409 -2.84733 2.3702 -2.11409 -0.8747 2.3702 -1.79309 -2.84733 
2.37022 -2.32854 -2.78729 2.37022 -2.32854 -0.93474 2.37022 -1.57865 -2.78729 
2.37022 -2.22197 -2.82359 2.37022 -2.22197 -0.89845 2.37022 -1.68522 -2.82359 
2.37063 -2.73189 -2.48775 2.37063 -2.73189 -1.23428 2.37063 -1.1753 -2.48775 
2.37063 -2.64694 -2.58061 2.37063 -2.64694 -1.14143 2.37063 -1.26024 -2.58061 
2.37067 -2.43776 -2.73516 2.37067 -2.43776 -0.98688 2.37067 -1.46942 -2.73516 
2.37067 -2.5484 -2.66397 2.37067 -2.5484 -1.05806 2.37067 -1.35878 -2.66397 
2.3815 -1.95359 -2.85981 2.39784 -2.76834 -2.43713 2.39784 -2.76834 -1.2849 
2.39784 -1.13884 -2.43713 2.40088 -2.91102 -2.14144 2.40088 -2.91102 -1.58059 
2.40088 -0.99616 -2.14144 2.40157 -2.94148 -1.99997 2.40157 -2.94148 -1.72207 
2.40174 -2.94878 -1.93033 2.40174 -2.94878 -1.79171 2.40176 -2.92871 -2.07159 
2.40176 -2.92871 -1.65045 2.40182 -2.8504 -2.29796 2.40182 -2.8504 -1.42407 
2.40182 -1.05678 -2.29796 2.40191 -2.95118 -1.86102 2.40204 -2.81187 -2.36947 
2.40204 -2.81187 -1.35257 2.40204 -1.09532 -2.36947 2.40206 -2.88411 -2.22058 
2.40206 -2.88411 -1.50145 2.40206 -1.02307 -2.22058 2.40558 -2.37885 -2.76313 
2.40558 -2.37885 -0.95891 2.40558 -1.52833 -2.76313 2.40736 -2.16672 -2.83517 
2.40736 -2.16672 -0.88687 2.40736 -1.74047 -2.83517 2.40779 -2.06017 -2.85246 
2.40779 -1.84702 -2.85246 2.40783 -2.27538 -2.80482 2.40783 -2.27538 -0.91721 
2.40783 -1.63181 -2.80482 2.40803 -2.59874 -2.62133 2.40803 -2.59874 -1.10071 
2.40803 -1.30845 -2.62133 2.40863 -2.68952 -2.53378 2.40863 -2.68952 -1.18825 
2.40863 -1.21767 -2.53378 2.40868 -2.49276 -2.69976 2.40868 -2.49276 -1.02228 
2.40868 -1.41443 -2.69976 2.41925 -2.00696 -2.85581 2.41925 -1.90023 -2.85581 
2.43045 -1.95359 -2.8562 2.43263 -2.78855 -2.40214 2.43263 -2.78855 -1.3199 
2.43263 -1.11864 -2.40214 2.43551 -2.91767 -2.10583 2.43551 -2.91767 -1.61621 
2.43569 -2.89555 -2.18048 2.43569 -2.89555 -1.54155 2.43569 -1.01164 -2.18048 
2.43603 -2.7281 -2.48504 2.43603 -2.7281 -1.23699 2.43603 -1.17909 -2.48504 
2.43619 -2.94277 -1.96477 2.43619 -2.94277 -1.75726 2.4362 -2.93277 -2.0355 
2.4362 -2.93277 -1.68654 2.4366 -2.82913 -2.3328 2.4366 -2.82913 -1.38923 
2.4366 -1.07805 -2.3328 2.43662 -2.86536 -2.25828 2.43662 -2.86536 -1.46375 
2.43662 -1.04182 -2.25828 2.43686 -2.94752 -1.89571 2.43686 -2.94752 -1.82632 
2.44332 -2.32622 -2.78235 2.44332 -2.32622 -0.93968 2.44332 -1.58097 -2.78235 
2.44381 -2.43541 -2.73018 2.44381 -2.43541 -0.99185 2.44381 -1.47178 -2.73018 
2.44507 -2.11288 -2.8418 2.44507 -2.11288 -0.88023 2.44507 -1.7943 -2.8418 
2.4451 -2.22076 -2.81806 2.4451 -2.22076 -0.90398 2.4451 -1.68643 -2.81806 
2.44621 -2.6432 -2.5762 2.44621 -2.6432 -1.14583 2.44621 -1.26398 -2.5762 
2.44626 -2.54467 -2.65956 2.44626 -2.54467 -1.06247 2.44626 -1.36252 -2.65956 
2.45691 -2.06015 -2.8475 2.45691 -1.84703 -2.8475 2.46296 -2.7631 -2.43343 
2.46296 -2.7631 -1.28861 2.46296 -1.14408 -2.43343 2.46734 -2.80644 -2.36545 
2.46734 -2.80644 -1.35659 2.46734 -1.10074 -2.36545 2.46838 -2.00685 -2.8503 
2.46838 -1.90033 -2.8503 2.46901 -2.90428 -2.13947 2.46901 -2.90428 -1.58257 
2.47005 -2.9219 -2.06943 2.47005 -2.9219 -1.65261 2.47038 -2.93438 -1.99897 
2.47038 -2.93438 -1.72307 2.47041 -2.87717 -2.21874 2.47041 -2.87717 -1.50329 
2.47041 -1.03002 -2.21874 2.47086 -2.84391 -2.2948 2.47086 -2.84391 -1.42724 
2.47086 -1.06327 -2.2948 2.47138 -2.94148 -1.93016 2.47138 -2.94148 -1.79188 
2.47172 -2.94384 -1.86102 2.47417 -2.68348 -2.52972 2.47417 -2.68348 -1.19231 
2.47417 -1.2237 -2.52972 2.47833 -2.37543 -2.75587 2.47833 -2.37543 -0.96616 
2.47833 -1.53175 -2.75587 2.47916 -1.95359 -2.85019 2.48101 -2.27158 -2.7974 
2.48101 -2.27158 -0.92464 2.48101 -1.63561 -2.7974 2.48186 -2.16492 -2.82694 
2.48186 -2.16492 -0.89509 2.48186 -1.74227 -2.82694 2.48201 -2.48943 -2.69198 
2.48201 -2.48943 -1.03005 2.48201 -1.41775 -2.69198 2.48319 -2.59319 -2.6148 
2.48319 -2.59319 -1.10724 2.48319 -1.31399 -2.6148 2.49403 -2.11263 -2.83498 
2.49403 -2.11263 -0.88706 2.49403 -1.79455 -2.83498 2.49775 -2.78141 -2.39711 
2.49775 -2.78141 -1.32493 2.49775 -1.12578 -2.39711 2.50149 -2.72077 -2.47977 
2.50149 -2.72077 -1.24226 2.50149 -1.18641 -2.47977 2.50168 -2.82172 -2.32762 
2.50168 -2.82172 -1.39442 2.50168 -1.08547 -2.32762 2.50357 -2.90862 -2.10318 
2.50357 -2.90862 -1.61886 2.50382 -2.88647 -2.17782 2.50382 -2.88647 -1.54422 
2.50382 -1.02071 -2.17782 2.50425 -2.92362 -2.03283 2.50425 -2.92362 -1.68921 
2.50473 -2.85617 -2.25557 2.50473 -2.85617 -1.46647 2.50473 -1.05102 -2.25557 
2.50571 -2.05988 -2.84014 2.50571 -1.8473 -2.84014 2.50691 -2.93277 -1.96478 
2.50691 -2.93277 -1.75725 2.50758 -2.93752 -1.89572 2.50758 -2.93752 -1.82631 
2.51155 -2.63529 -2.57039 2.51155 -2.63529 -1.15165 2.51155 -1.2719 -2.57039 
2.51628 -2.32159 -2.77249 2.51628 -2.32159 -0.94955 2.51628 -1.58559 -2.77249 
2.51689 -2.00681 -2.84242 2.51689 -1.90037 -2.84242 2.51697 -2.43069 -2.72027 
2.51697 -2.43069 -1.00176 2.51697 -1.47649 -2.72027 2.51802 -2.21605 -2.80795 
2.51802 -2.21605 -0.91409 2.51802 -1.69114 -2.80795 2.51936 -2.53976 -2.64935 
2.51936 -2.53976 -1.07269 2.51936 -1.36742 -2.64935 2.52752 -2.7544 -2.42727 
2.52752 -2.7544 -1.29476 2.52752 -1.95359 -2.8418 2.52752 -1.15278 -2.42727 
2.53124 -2.1651 -2.81796 2.53124 -2.1651 -0.90407 2.53124 -1.74209 -2.81796 
2.53206 -2.79734 -2.35926 2.53206 -2.79734 -1.36278 2.53206 -1.10985 -2.35926 
2.53609 -2.83494 -2.28733 2.53609 -2.83494 -1.4347 2.53609 -1.07224 -2.28733 
2.5365 -2.89308 -2.13619 2.5365 -2.89308 -1.58585 2.5377 -2.91053 -2.06628 
2.5377 -2.91053 -1.65576 2.53811 -2.86586 -2.21522 2.53811 -2.86586 -1.50682 
2.53811 -1.04132 -2.21522 2.5391 -2.67428 -2.52276 2.5391 -2.67428 -1.19928 
2.5391 -1.23291 -2.52276 2.54084 -2.9219 -1.99863 2.54084 -2.9219 -1.7234 
2.54301 -2.92871 -1.93034 2.54301 -2.92871 -1.7917 2.54338 -2.11266 -2.82549 
2.54338 -2.11266 -0.89655 2.54338 -1.79452 -2.82549 2.54351 -2.93106 -1.86102 
2.54934 -2.58185 -2.60818 2.54934 -2.58185 -1.11386 2.54934 -1.32533 -2.60818 
2.5503 -2.36975 -2.74382 2.5503 -2.36975 -0.97821 2.5503 -1.53743 -2.74382 
2.55338 -2.26605 -2.7849 2.55338 -2.26605 -0.93714 2.55338 -1.64113 -2.7849 
2.55453 -2.48318 -2.67968 2.55453 -2.48318 -1.04236 2.55453 -1.424 -2.67968 
2.55518 -2.05954 -2.83012 2.55518 -1.84764 -2.83012 2.56195 -2.77083 -2.38964 
2.56195 -2.77083 -1.33239 2.56195 -1.13635 -2.38964 2.56571 -2.70999 -2.47212 
2.56571 -2.70999 -1.24992 2.56571 -1.19719 -2.47212 2.56632 -2.00638 -2.83185 
2.56632 -1.9008 -2.83185 2.56659 -2.811 -2.31931 2.56659 -2.811 -1.40273 
2.56659 -1.09619 -2.31931 2.56708 -2.21577 -2.79707 2.56708 -2.21577 -0.92496 
2.56708 -1.69141 -2.79707 2.56956 -2.84507 -2.24707 2.56956 -2.84507 -1.47496 
2.56956 -1.06211 -2.24707 2.57065 -2.89514 -2.09924 2.57065 -2.89514 -1.6228 
2.57091 -2.87297 -2.17386 2.57091 -2.87297 -1.54818 2.57091 -1.03421 -2.17386 
2.5746 -2.90862 -2.03216 2.5746 -2.90862 -1.68988 2.57541 -1.95359 -2.83105 
2.57724 -2.91767 -1.96409 2.57724 -2.91767 -1.75794 2.5775 -2.62287 -2.56245 
2.5775 -2.62287 -1.15958 2.5775 -1.28432 -2.56245 2.57857 -2.92221 -1.89572 
2.57857 -2.92221 -1.82631 2.58012 -2.16474 -2.80657 2.58012 -2.16474 -0.91547 
2.58012 -1.74244 -2.80657 2.58506 -2.52666 -2.64061 2.58506 -2.52666 -1.08142 
2.58506 -1.38052 -2.64061 2.58779 -2.31472 -2.75789 2.58779 -2.31472 -0.96415 
2.58779 -1.59246 -2.75789 2.5885 -2.42377 -2.70562 2.5885 -2.42377 -1.01641 
2.5885 -1.48341 -2.70562 2.59125 -2.74227 -2.4187 2.59125 -2.74227 -1.30334 
2.59125 -1.16492 -2.4187 2.59249 -2.11208 -2.81352 2.59249 -1.79511 -2.81352 
2.59671 -2.78474 -2.35026 2.59671 -2.78474 -1.37178 2.59671 -1.12245 -2.35026 
2.60042 -2.82211 -2.27799 2.60042 -2.82211 -1.44405 2.60042 -1.08508 -2.27799 
2.60218 -2.26537 -2.77208 2.60218 -2.26537 -0.94996 2.60218 -1.64181 -2.77208 
2.60253 -2.85267 -2.20554 2.60253 -2.85267 -1.51649 2.60253 -1.05451 -2.20554 
2.60303 -2.87747 -2.13162 2.60303 -2.87747 -1.59042 2.60408 -2.05894 -2.81763 
2.60408 -1.84824 -2.81763 2.60506 -2.66095 -2.51318 2.60506 -2.66095 -1.20885 
2.60506 -1.24623 -2.51318 2.6076 -2.89308 -2.06509 2.6076 -2.89308 -1.65695 
2.61088 -2.90428 -1.9976 2.61088 -2.90428 -1.72444 2.61286 -2.91102 -1.92947 
2.61286 -2.91102 -1.79257 2.61352 -2.91327 -1.86102 2.6138 -2.00634 -2.81917 
2.6138 -1.90084 -2.81917 2.6145 -2.56765 -2.59816 2.6145 -2.56765 -1.12388 
2.6145 -1.33954 -2.59816 2.61582 -2.21488 -2.78374 2.61582 -2.21488 -0.93829 
2.61582 -1.6923 -2.78374 2.61988 -2.4681 -2.66889 2.61988 -2.4681 -1.05315 
2.61988 -1.43908 -2.66889 2.62111 -2.36184 -2.72704 2.62111 -2.36184 -0.99499 
2.62111 -1.54534 -2.72704 2.62272 -1.95359 -2.81796 2.62616 -2.75655 -2.37966 
2.62616 -2.75655 -1.34238 2.62616 -1.15064 -2.37966 2.62837 -2.16385 -2.7928 
2.62837 -2.16385 -0.92924 2.62837 -1.74333 -2.7928 2.63069 -2.79636 -2.30911 
2.63069 -2.79636 -1.41292 2.63069 -1.11083 -2.30911 2.63134 -2.6954 -2.46133 
2.63134 -2.6954 -1.26071 2.63134 -1.21179 -2.46133 2.63352 -2.83006 -2.23671 
2.63352 -2.83006 -1.48533 2.63352 -1.07712 -2.23671 2.63476 -2.85758 -2.16335 
2.63476 -2.85758 -1.55869 2.63476 -1.0496 -2.16335 2.63613 -2.31338 -2.74324 
2.63613 -2.31338 -0.97879 2.63613 -1.5938 -2.74324 2.64066 -2.11103 -2.79921 
2.64066 -1.79615 -2.79921 2.64284 -2.60751 -2.55097 2.64284 -2.60751 -1.17107 
2.64284 -1.29967 -2.55097 2.64528 -2.87297 -2.0995 2.64528 -2.87297 -1.62254 
2.64923 -2.88647 -2.0324 2.64923 -2.88647 -1.68963 2.65006 -2.51066 -2.62835 
2.65006 -2.51066 -1.09369 2.65006 -1.39653 -2.62835 2.6503 -2.2639 -2.75694 
2.6503 -2.2639 -0.9651 2.6503 -1.64329 -2.75694 2.65121 -2.0589 -2.80298 
2.65121 -1.84828 -2.80298 2.6519 -2.89555 -1.96427 2.6519 -2.89555 -1.75777 
2.65319 -2.40721 -2.69249 2.65319 -2.40721 -1.02955 2.65319 -1.49997 -2.69249 
2.65323 -2.9001 -1.89588 2.65323 -2.9001 -1.82615 2.65387 -2.72676 -2.40773 
2.65387 -2.72676 -1.31431 2.65387 -1.18043 -2.40773 2.6602 -2.76846 -2.3391 
2.6602 -2.76846 -1.38294 2.6602 -1.13872 -2.3391 2.66087 -2.00622 -2.80408 
2.66087 -1.90097 -2.80408 2.66356 -2.21354 -2.76809 2.66356 -2.21354 -0.95394 
2.66356 -1.69365 -2.76809 2.66358 -2.80545 -2.26682 2.66358 -2.80545 -1.45522 
2.66358 -1.10173 -2.26682 2.66576 -2.83551 -2.19435 2.66576 -2.83551 -1.52769 
2.66576 -1.07167 -2.19435 2.66932 -1.95359 -2.80256 2.66975 -2.64436 -2.50059 
2.66975 -2.64436 -1.22144 2.66975 -1.26282 -2.50059 2.67099 -2.36267 -2.70839 
2.67099 -2.36267 -1.01365 2.67099 -1.54451 -2.70839 2.67588 -2.16244 -2.77668 
2.67588 -2.16244 -0.94536 2.67588 -1.74475 -2.77668 2.67696 -2.85267 -2.13112 
2.67696 -2.85267 -1.59092 2.67838 -2.55065 -2.58479 2.67838 -2.55065 -1.13725 
2.67838 -1.35653 -2.58479 2.6839 -2.45064 -2.65437 2.6839 -2.45064 -1.06766 
2.6839 -1.45654 -2.65437 2.68596 -2.31399 -2.72423 2.68596 -2.31399 -0.99781 
2.68596 -1.59319 -2.72423 2.68663 -2.86586 -2.0667 2.68663 -2.86586 -1.65534 
2.68723 -2.11075 -2.78266 2.68723 -2.11075 -0.93938 2.68723 -1.79644 -2.78266 
2.68809 -2.73916 -2.36737 2.68809 -2.73916 -1.35466 2.68809 -1.16803 -2.36737 
2.69016 -2.87717 -1.999 2.69016 -2.87717 -1.72304 2.692 -2.88411 -1.93065 
2.692 -2.88411 -1.79139 2.69287 -2.88637 -1.86102 2.69322 -2.67772 -2.44878 
2.69322 -2.67772 -1.27325 2.69322 -1.22946 -2.44878 2.69327 -2.77798 -2.29712 
2.69327 -2.77798 -1.42491 2.69327 -1.12921 -2.29712 2.69596 -2.81132 -2.22454 
2.69596 -2.81132 -1.49749 2.69596 -1.09586 -2.22454 2.69757 -2.05861 -2.78603 
2.69757 -1.84857 -2.78603 2.70023 -2.26405 -2.73757 2.70023 -2.26405 -0.98447 
2.70023 -1.64314 -2.73757 2.70238 -2.40707 -2.67188 2.70238 -2.40707 -1.05015 
2.70238 -1.50011 -2.67188 2.70627 -2.58944 -2.53626 2.70627 -2.58944 -1.18578 
2.70627 -1.31775 -2.53626 2.70687 -2.00618 -2.78678 2.70687 -1.90101 -2.78678 
2.70812 -2.83006 -2.16211 2.70812 -2.83006 -1.55993 2.70812 -1.07712 -2.16211 
2.71311 -2.49195 -2.61286 2.71311 -2.49195 -1.10918 2.71311 -1.41524 -2.61286 
2.71341 -2.2135 -2.74832 2.71341 -2.2135 -0.97372 2.71341 -1.69369 -2.74832 
2.71512 -2.70794 -2.39442 2.71512 -2.70794 -1.32762 2.71512 -1.95359 -2.7849 
2.71512 -1.19925 -2.39442 2.71849 -2.84507 -2.09814 2.71849 -2.84507 -1.62389 
2.71991 -2.36234 -2.68733 2.71991 -2.36234 -1.03471 2.71991 -1.54484 -2.68733 
2.72145 -2.74925 -2.32535 2.72145 -2.74925 -1.39669 2.72145 -1.15794 -2.32535 
2.72528 -2.78506 -2.25387 2.72528 -2.78506 -1.46817 2.72528 -1.12212 -2.25387 
2.72643 -2.16083 -2.75646 2.72643 -2.16083 -0.96557 2.72643 -1.74635 -2.75646 
2.72698 -2.85617 -2.03332 2.72698 -2.85617 -1.68872 2.7297 -2.86536 -1.9652 
2.7297 -2.86536 -1.75684 2.73098 -2.62432 -2.48655 2.73098 -2.62432 -1.23549 
2.73098 -1.28286 -2.48655 2.73182 -2.86971 -1.89588 2.73182 -2.86971 -1.82615 
2.7324 -2.44956 -2.63176 2.7324 -2.44956 -1.09028 2.7324 -1.45762 -2.63176 
2.73508 -2.31334 -2.70272 2.73508 -2.31334 -1.01932 2.73508 -1.59385 -2.70272 
2.73765 -2.10898 -2.76194 2.73765 -2.10898 -0.9601 2.73765 -1.79821 -2.76194 
2.73824 -2.80545 -2.19216 2.73824 -2.80545 -1.52987 2.73824 -1.10173 -2.19216 
2.74068 -2.53094 -2.56812 2.74068 -2.53094 -1.15391 2.74068 -1.37624 -2.56812 
2.74799 -2.05641 -2.76476 2.74799 -1.85077 -2.76476 2.74869 -2.71841 -2.35274 
2.74869 -2.71841 -1.36929 2.74869 -1.18878 -2.35274 2.74911 -2.2633 -2.71569 
2.74911 -2.2633 -1.00635 2.74911 -1.64388 -2.71569 2.74941 -2.82211 -2.12901 
2.74941 -2.82211 -1.59303 2.74941 -1.08508 -2.12901 2.75073 -2.40567 -2.64883 
2.75073 -2.40567 -1.0732 2.75073 -1.50151 -2.64883 2.75366 -2.7568 -2.28224 
2.75366 -2.7568 -1.43979 2.75366 -1.15038 -2.28224 2.754 -2.65665 -2.43373 
2.754 -2.65665 -1.28831 2.754 -1.25054 -2.43373 2.75713 -2.00387 -2.76495 
2.75713 -1.90331 -2.76495 2.75875 -2.83494 -2.06467 2.75875 -2.83494 -1.65736 
2.75999 -1.95359 -2.76501 2.76075 -2.48968 -2.58845 2.76075 -2.48968 -1.13359 
2.76075 -1.41751 -2.58845 2.76311 -2.21134 -2.72594 2.76311 -2.21134 -0.9961 
2.76311 -1.69584 -2.72594 2.76622 -2.84391 -1.99945 2.76622 -2.84391 -1.72259 
2.76651 -2.56747 -2.52036 2.76651 -2.56747 -1.20167 2.76651 -1.33972 -2.52036 
2.76772 -2.36085 -2.66393 2.76772 -2.36085 -1.05811 2.76772 -1.54633 -2.66393 
2.76854 -2.77798 -2.22185 2.76854 -2.77798 -1.50018 2.76854 -1.12921 -2.22185 
2.76938 -2.8504 -1.9304 2.76938 -2.8504 -1.79164 2.77043 -2.85257 -1.86102 
2.77472 -2.68589 -2.37883 2.77472 -2.68589 -1.34321 2.77472 -1.2213 -2.37883 
2.77581 -2.15861 -2.73359 2.77581 -2.15861 -0.98845 2.77581 -1.74857 -2.73359 
2.77975 -2.44706 -2.60694 2.77975 -2.44706 -1.1151 2.77975 -1.46012 -2.60694 
2.78053 -2.79636 -2.15927 2.78053 -2.79636 -1.56276 2.78053 -1.11083 -2.15927 
2.78102 -2.7266 -2.3096 2.78102 -2.7266 -1.41243 2.78102 -1.18058 -2.3096 
2.78279 -2.31162 -2.67894 2.78279 -2.31162 -1.0431 2.78279 -1.59557 -2.67894 
2.78714 -2.10648 -2.73844 2.78714 -2.10648 -0.9836 2.78714 -1.8007 -2.73844 
2.78775 -2.52802 -2.54125 2.78775 -2.52802 -1.18078 2.78775 -1.37916 -2.54125 
2.79048 -2.60136 -2.46978 2.79048 -2.60136 -1.25226 2.79048 -1.30582 -2.46978 
2.79072 -2.811 -2.09518 2.79072 -2.811 -1.62686 2.79677 -2.74925 -2.25003 
2.79677 -2.74925 -1.47201 2.79677 -1.15794 -2.25003 2.79716 -2.05391 -2.74077 
2.79716 -1.85327 -2.74077 2.79761 -2.4032 -2.62355 2.79761 -2.4032 -1.09848 
2.79761 -1.50398 -2.62355 2.79797 -2.26065 -2.69107 2.79797 -2.26065 -1.03096 
2.79797 -1.64653 -2.69107 2.79903 -2.82172 -2.03026 2.79903 -2.82172 -1.69178 
2.80109 -2.00381 -2.74297 2.80109 -1.90337 -2.74297 2.80383 -1.95359 -2.74294 
2.80422 -2.82913 -1.96518 2.80422 -2.82913 -1.75685 2.80634 -2.83348 -1.89587 
2.80634 -2.83348 -1.82616 2.8073 -2.69454 -2.33588 2.8073 -2.69454 -1.38615 
2.8073 -1.21264 -2.33588 2.80766 -2.48641 -2.56121 2.80766 -2.48641 -1.16083 
2.80766 -1.42077 -2.56121 2.81051 -2.76846 -2.18878 2.81051 -2.76846 -1.53325 
2.81051 -1.13872 -2.18878 2.81179 -2.20846 -2.70081 2.81179 -2.20846 -1.02122 
2.81179 -1.69872 -2.70081 2.81248 -2.63248 -2.41659 2.81248 -2.63248 -1.30545 
2.81248 -1.2747 -2.41659 2.81256 -2.56313 -2.49185 2.81256 -2.56313 -1.23019 
2.81256 -1.34406 -2.49185 2.81431 -2.35821 -2.63825 2.81431 -2.35821 -1.08379 
2.81431 -1.54898 -2.63825 2.82167 -2.78474 -2.1253 2.82167 -2.78474 -1.59674 
2.82167 -1.12245 -2.1253 2.82388 -2.15578 -2.70813 2.82388 -2.15578 -1.0139 
2.82388 -1.75141 -2.70813 2.82416 -2.71841 -2.27727 2.82416 -2.71841 -1.44477 
2.82416 -1.18878 -2.27727 2.82665 -2.44322 -2.57936 2.82665 -2.44322 -1.14268 
2.82665 -1.46396 -2.57936 2.83061 -2.30817 -2.65228 2.83061 -2.30817 -1.06976 
2.83061 -1.59902 -2.65228 2.83067 -2.79734 -2.06065 2.83067 -2.79734 -1.66139 
2.83243 -2.6607 -2.36102 2.83243 -2.6607 -1.36102 2.83243 -1.24649 -2.36102 
2.83348 -2.52341 -2.51238 2.83348 -2.52341 -1.20966 2.83348 -1.38378 -2.51238 
2.835 -2.10348 -2.71246 2.835 -2.10348 -1.00957 2.835 -1.8037 -2.71246 
2.8355 -2.59563 -2.43956 2.8355 -2.59563 -1.28248 2.8355 -1.31156 -2.43956 
2.83686 -2.80644 -1.99593 2.83686 -2.80644 -1.72611 2.83879 -2.73916 -2.21667 
2.83879 -2.73916 -1.50536 2.83879 -1.16803 -2.21667 2.8402 -2.05381 -2.71667 
2.8402 -1.85337 -2.71667 2.84088 -2.81187 -1.93063 2.84088 -2.81187 -1.79141 
2.84212 -2.81395 -1.86102 2.84412 -2.00365 -2.71873 2.84412 -1.90353 -2.71873 
2.84431 -2.39905 -2.59556 2.84431 -2.39905 -1.12648 2.84431 -1.50814 -2.59556 
2.84544 -2.25708 -2.66396 2.84544 -2.25708 -1.05807 2.84544 -1.65011 -2.66396 
2.84654 -1.95359 -2.71875 2.85024 -2.68589 -2.30331 2.85024 -2.68589 -1.41873 
2.85024 -1.2213 -2.30331 2.85108 -2.75655 -2.15474 2.85108 -2.75655 -1.56729 
2.85108 -1.15064 -2.15474 2.85344 -2.48134 -2.53186 2.85344 -2.48134 -1.19017 
2.85344 -1.42584 -2.53186 2.85637 -2.62515 -2.38495 2.85637 -2.62515 -1.33709 
2.85637 -1.28203 -2.38495 2.85739 -2.557 -2.46129 2.85739 -2.557 -1.26075 
2.85739 -1.35019 -2.46129 2.85875 -2.20509 -2.67327 2.85875 -2.20509 -1.04877 
2.85875 -1.7021 -2.67327 2.85953 -2.35441 -2.61036 2.85953 -2.35441 -1.11167 
2.85953 -1.55277 -2.61036 2.86106 -2.77083 -2.09053 2.86106 -2.77083 -1.6315 
2.86584 -2.70794 -2.2437 2.86584 -2.70794 -1.47833 2.86584 -1.19925 -2.2437 
2.86853 -2.78141 -2.02633 2.86853 -2.78141 -1.6957 2.87049 -2.15235 -2.68016 
2.87049 -1.75484 -2.68016 2.87207 -2.43793 -2.54964 2.87207 -2.43793 -1.17239 
2.87207 -1.46925 -2.54964 2.87355 -2.78855 -1.96121 2.87355 -2.78855 -1.76082 
2.87563 -2.30411 -2.62396 2.87563 -1.60307 -2.62396 2.8761 -2.79217 -1.89587 
2.8761 -2.79217 -1.82616 2.87693 -2.1031 -2.68635 2.87693 -1.80409 -2.68635 
2.87773 -2.51711 -2.48158 2.87773 -2.51711 -1.24046 2.87773 -1.39007 -2.48158 
2.87903 -2.58799 -2.40762 2.87903 -2.58799 -1.31442 2.87903 -1.3192 -2.40762 
2.87914 -2.72676 -2.18246 2.87914 -2.72676 -1.53958 2.87914 -1.18043 -2.18246 
2.882 -2.05347 -2.69048 2.882 -1.85371 -2.69048 2.88569 -2.00359 -2.69252 
2.88569 -1.90359 -2.69252 2.888 -2.63248 -2.34107 2.888 -2.63248 -1.38097 
2.888 -1.95359 -2.69249 2.888 -1.2747 -2.34107 2.88834 -2.39425 -2.56585 
2.88834 -1.51294 -2.56585 2.89011 -2.74227 -2.11984 2.89011 -2.74227 -1.6022 
2.89011 -1.16492 -2.11984 2.89039 -2.2525 -2.63519 2.89039 -1.65469 -2.63519 
2.89746 -2.47469 -2.5007 2.89746 -2.47469 -1.22133 2.89746 -1.43249 -2.5007 
2.89869 -2.7544 -2.05611 2.89869 -2.7544 -1.66593 2.90039 -2.54929 -2.42897 
2.90039 -2.54929 -1.29306 2.90039 -1.35789 -2.42897 2.90325 -2.34949 -2.58035 
2.90325 -1.5577 -2.58035 2.90345 -2.20028 -2.64401 2.90345 -1.7069 -2.64401 
2.90484 -2.7631 -1.99154 2.90484 -2.7631 -1.73049 2.90514 -2.65665 -2.28258 
2.90514 -2.65665 -1.43946 2.90514 -1.25054 -2.28258 2.90855 -2.76834 -1.92642 
2.90855 -2.76834 -1.79561 2.90978 -2.77009 -1.86102 2.91098 -2.59563 -2.36409 
2.91098 -2.59563 -1.35795 2.91098 -1.31156 -2.36409 2.91163 -2.15218 -2.65165 
2.91163 -1.75501 -2.65165 2.91489 -2.43215 -2.51808 2.91489 -1.47504 -2.51808 
2.91807 -2.10285 -2.65773 2.91807 -1.80434 -2.65773 2.91937 -2.29879 -2.59337 
2.91937 -1.60839 -2.59337 2.9202 -2.67772 -2.2218 2.9202 -2.67772 -1.50023 
2.9202 -1.22946 -2.2218 2.92037 -2.50916 -2.44896 2.92037 -1.39802 -2.44896 
2.92325 -2.0529 -2.66169 2.92325 -1.85428 -2.66169 2.92693 -2.00295 -2.6636 
2.92693 -1.90423 -2.6636 2.92813 -1.95359 -2.66423 2.93097 -2.3882 -2.53398 
2.93097 -1.51899 -2.53398 2.93271 -2.557 -2.38597 2.93271 -1.35019 -2.38597 
2.93275 -2.6954 -2.15993 2.93275 -2.6954 -1.56211 2.93275 -1.21179 -2.15993 
2.93374 -2.24706 -2.60419 2.93374 -1.66012 -2.60419 2.93894 -2.46769 -2.46752 
2.93894 -1.43949 -2.46752 2.9412 -2.60136 -2.31906 2.9412 -2.60136 -1.40298 
2.9412 -1.30582 -2.31906 2.94327 -2.19958 -2.61359 2.94327 -1.7076 -2.61359 
2.94353 -2.70999 -2.09429 2.94353 -2.70999 -1.62775 2.94353 -1.19719 -2.09429 
2.94535 -2.34343 -2.5483 2.94535 -1.56375 -2.5483 2.95119 -2.72077 -2.03007 
2.95119 -2.72077 -1.69196 2.95132 -2.15151 -2.62116 2.95132 -1.75568 -2.62116 
2.953 -2.51711 -2.40631 2.953 -1.39007 -2.40631 2.95605 -2.42499 -2.48463 
2.95605 -1.4822 -2.48463 2.95646 -2.7281 -1.96462 2.95646 -2.7281 -1.75742 
2.95796 -2.10198 -2.62698 2.95796 -1.8052 -2.62698 2.95796 -2.62432 -2.25957 
2.95796 -1.28286 -2.25957 2.95917 -2.73189 -1.89922 2.95917 -2.73189 -1.82282 
2.9612 -2.29246 -2.56089 2.9612 -1.61472 -2.56089 2.96301 -2.05208 -2.63087 
2.96301 -1.85511 -2.63087 2.96326 -2.56313 -2.34115 2.96326 -1.34406 -2.34115 
2.96569 -2.0029 -2.63339 2.96569 -1.90429 -2.63339 2.96683 -1.95359 -2.63403 
2.97165 -2.38115 -2.50023 2.97165 -1.52604 -2.50023 2.97201 -2.64436 -2.19834 
2.97201 -1.26282 -2.19834 2.97212 -2.47469 -2.42605 2.97212 -1.43249 -2.42605 
2.97222 -2.24584 -2.57183 2.97222 -1.66134 -2.57183 2.98174 -2.19827 -2.58111 
2.98174 -1.70892 -2.58111 2.98379 -2.52341 -2.36206 2.98379 -1.38378 -2.36206 
2.9846 -2.66095 -2.13364 2.9846 -2.66095 -1.5884 2.9846 -1.24623 -2.13364 
2.98572 -2.33628 -2.5143 2.98572 -1.57091 -2.5143 2.98946 -2.15034 -2.58876 
2.98946 -1.75684 -2.58876 2.98949 -2.43215 -2.44348 2.98949 -1.47504 -2.44348 
2.99178 -2.56747 -2.29509 2.99178 -1.33972 -2.29509 2.99417 -2.67428 -2.06768 
2.99417 -2.67428 -1.65435 2.99417 -1.23291 -2.06768 2.99607 -2.10073 -2.59446 
2.99607 -1.80645 -2.59446 2.99821 -2.29048 -2.52679 2.99821 -1.6167 -2.52679 
3.00038 -2.05196 -2.59869 3.00038 -1.85522 -2.59869 3.00114 -2.68348 -2.00276 
3.00114 -2.68348 -1.71928 3.00309 -2.00272 -2.60115 3.00309 -1.90447 -2.60115 
3.00328 -2.48134 -2.38202 3.00328 -1.42584 -2.38202 3.00399 -1.95359 -2.60197 
3.0052 -2.68952 -1.93721 3.0052 -2.68952 -1.78482 3.00539 -2.3882 -2.45955 
3.00539 -1.51899 -2.45955 3.00716 -2.69166 -1.86102 3.00767 -2.58944 -2.23485 
3.00767 -1.31775 -2.23485 3.00909 -2.24388 -2.53768 3.00909 -1.66331 -2.53768 
3.01267 -2.52802 -2.31633 3.01267 -1.37916 -2.31633 3.01835 -2.19657 -2.54693 
3.01835 -1.71061 -2.54693 3.01972 -2.34343 -2.47394 3.01972 -1.56375 -2.47394 
3.02106 -2.43793 -2.40066 3.02106 -1.46925 -2.40066 3.02238 -2.60751 -2.17143 
3.02238 -1.29967 -2.17143 3.02595 -2.14868 -2.55454 3.02595 -1.7585 -2.55454 
3.03189 -2.10032 -2.56047 3.03189 -1.80686 -2.56047 3.0323 -2.29246 -2.48979 
3.0323 -1.61472 -2.48979 3.03262 -2.48641 -2.33625 3.03262 -1.42077 -2.33625 
3.03387 -2.62287 -2.10608 3.03387 -1.28432 -2.10608 3.03614 -2.05161 -2.56472 
3.03614 -1.85557 -2.56472 3.03727 -2.39425 -2.41692 3.03727 -1.51294 -2.41692 
3.03869 -2.00266 -2.56727 3.03869 -1.90452 -2.56727 3.03954 -2.53094 -2.26927 
3.03954 -1.95359 -2.56812 3.03954 -1.37624 -2.26927 3.04181 -2.63529 -2.04014 
3.04181 -1.2719 -2.04014 3.04325 -2.24584 -2.50081 3.04325 -1.66134 -2.50081 
3.04762 -2.6432 -1.9748 3.05078 -2.44322 -2.35523 3.05078 -1.46396 -2.35523 
3.05177 -2.34949 -2.43183 3.05177 -1.5577 -2.43183 3.05202 -2.64694 -1.89922 
3.05253 -2.19827 -2.51032 3.05253 -1.70892 -2.51032 3.0562 -2.55065 -2.20696 
3.0562 -1.35653 -2.20696 3.05986 -2.48968 -2.28934 3.05986 -1.41751 -2.28934 
3.06017 -2.15034 -2.51804 3.06017 -1.75684 -2.51804 3.06479 -2.29879 -2.44796 
3.06479 -1.60839 -2.44796 3.06588 -2.10073 -2.52465 3.06588 -1.80645 -2.52465 
3.06697 -2.39905 -2.3729 3.06697 -1.50814 -2.3729 3.06957 -2.56765 -2.14308 
3.06957 -1.33954 -2.14308 3.07011 -2.05196 -2.52897 3.07011 -1.85522 -2.52897 
3.07257 -2.00272 -2.53168 3.07257 -1.90447 -2.53168 3.07339 -1.95359 -2.53258 
3.07561 -2.24706 -2.46232 3.07561 -1.66012 -2.46232 3.07836 -2.44706 -2.30833 
3.07836 -1.46012 -2.30833 3.07959 -2.58185 -2.07792 3.07959 -1.32533 -2.07792 
3.08178 -2.35441 -2.38811 3.08178 -1.55277 -2.38811 3.08427 -2.49195 -2.24169 
3.08427 -1.41524 -2.24169 3.08501 -2.19958 -2.47186 3.08501 -1.7076 -2.47186 
3.08621 -2.59319 -2.01177 3.08621 -1.31399 -2.01177 3.09257 -2.15151 -2.47991 
3.09257 -1.75568 -2.47991 3.09497 -2.4032 -2.3262 3.09497 -1.50398 -2.3262 
3.09537 -2.30411 -2.40421 3.09537 -1.60307 -2.40421 3.0984 -2.10198 -2.48654 
3.0984 -1.8052 -2.48654 3.09976 -2.51066 -2.17865 3.09976 -1.39653 -2.17865 
3.10229 -2.05208 -2.49159 3.10229 -1.85511 -2.49159 3.10318 -2.44956 -2.26098 
3.10318 -1.45762 -2.26098 3.10481 -2.0029 -2.49427 3.10481 -1.90429 -2.49427 
3.10544 -1.95359 -2.49541 3.1066 -2.2525 -2.41897 3.1066 -1.65469 -2.41897 
3.10966 -2.35821 -2.34289 3.10966 -1.54898 -2.34289 3.11203 -2.52666 -2.11365 
3.11203 -1.38052 -2.11365 3.11543 -2.20028 -2.43204 3.11543 -1.7069 -2.43204 
3.12025 -2.40567 -2.27931 3.12025 -1.50151 -2.27931 3.12077 -1.36742 -2.04794 
3.12306 -2.15218 -2.44022 3.12306 -1.75501 -2.44022 3.12369 -2.30817 -2.3592 
3.12369 -1.59902 -2.3592 3.12579 -2.45064 -2.21249 3.12579 -1.45654 -2.21249 
3.12915 -2.10285 -2.44665 3.12915 -1.80434 -2.44665 3.13098 -1.36252 -1.97485 
3.1331 -2.0529 -2.45184 3.1331 -1.85428 -2.45184 3.13502 -2.00295 -2.45551 
3.13502 -1.90423 -2.45551 3.13534 -2.36085 -2.29631 3.13534 -1.54633 -2.29631 
3.13538 -2.25708 -2.37402 3.13538 -1.65011 -2.37402 3.13564 -1.95359 -2.45672 
3.14031 -1.43908 -2.14846 3.1433 -2.40707 -2.23096 3.1433 -1.50011 -2.23096 
3.14468 -2.20509 -2.38733 3.14468 -1.7021 -2.38733 3.15035 -2.31162 -2.31138 
3.15035 -1.59557 -2.31138 3.1511 -1.424 -2.08311 3.15157 -2.15235 -2.39907 
3.15157 -1.75484 -2.39907 3.15777 -2.1031 -2.40551 3.15777 -1.80409 -2.40551 
3.15875 -2.36234 -2.24849 3.15875 -1.54484 -2.24849 3.16189 -2.05347 -2.41058 
3.16189 -1.85371 -2.41058 3.16249 -2.26065 -2.32656 3.16249 -1.64653 -2.32656 
3.1639 -1.95359 -2.41659 3.1639 -1.49997 -2.18178 3.16394 -2.00359 -2.41428 
3.16394 -1.90359 -2.41428 3.17223 -2.20846 -2.34037 3.17223 -1.69872 -2.34037 
3.17413 -1.59385 -2.26367 3.17955 -2.15578 -2.35246 3.17955 -1.75141 -2.35246 
3.1798 -1.54451 -2.19957 3.18388 -2.10348 -2.36359 3.18388 -1.8037 -2.36359 
3.18711 -1.64388 -2.27769 3.18808 -2.05381 -2.36878 3.18808 -1.85337 -2.36878 
3.19015 -2.00365 -2.37271 3.19015 -1.90353 -2.37271 3.19016 -1.95359 -2.37512 
3.19735 -1.69584 -2.29169 3.04436 -0.73728 -0.38824 3.06544 -0.26352 -1.23169 
3.07202 -0.83659 -0.34467 3.07266 -0.88589 -0.34581 3.07266 -0.78729 -0.34581 
3.07518 -0.7381 -0.34849 3.07771 -0.27953 -1.29669 3.0932 -0.29824 -1.35973 
3.09911 -0.34312 -1.42637 3.10408 -0.83659 -0.3075 3.1049 -0.88572 -0.3084 
3.1049 -0.78746 -0.3084 3.10736 -0.93496 -0.31111 3.10736 -0.73822 -0.31111 
3.10789 -0.22254 -1.26112 3.1105 -0.39113 -1.49094 3.11159 -0.98373 -0.31542 
3.11729 -1.03334 -0.32203 3.1176 -0.30051 -1.40738 3.12127 -0.23953 -1.325 
3.12494 -1.08127 -0.32976 3.1257 -0.4407 -1.54987 3.12669 -0.34696 -1.47327 
3.13422 -1.12884 -0.33927 3.13793 -0.83659 -0.27195 3.13793 -0.25924 -1.38731 
3.13878 -0.88566 -0.2728 3.13878 -0.78752 -0.2728 3.1402 -0.39594 -1.53496 
3.14133 -0.93461 -0.27536 3.14133 -0.73857 -0.27536 3.14485 -0.30377 -1.45429 
3.14517 -1.17546 -0.35029 3.14517 -0.49772 -1.60783 3.14558 -0.98332 -0.27961 
3.14558 -0.68986 -0.27961 3.15152 -1.03168 -0.28554 3.15508 -0.18267 -1.28947 
3.15641 -0.35225 -1.5187 3.15775 -1.22643 -0.36614 3.15775 -0.44675 -1.59198 
3.15912 -1.07957 -0.29314 3.1648 -0.26216 -1.43438 3.16838 -1.12688 -0.3024 
3.16838 -0.54631 -1.65572 3.1698 -0.20074 -1.35289 3.17208 -1.2712 -0.38052 
3.17208 -0.40199 -1.57759 3.17348 -0.83659 -0.23811 3.17419 -0.30884 -1.50006 
3.17437 -0.88572 -0.23892 3.17437 -0.78746 -0.23892 3.17708 -0.93496 -0.24138 
3.17708 -0.73822 -0.24138 3.17926 -1.17348 -0.31329 3.17926 -0.4997 -1.64483 
3.1814 -0.98373 -0.24562 3.1814 -0.68945 -0.24562 3.18569 -0.22272 -1.41313 
3.18798 -1.31515 -0.3966 3.18798 -0.35804 -1.56152 3.18801 -1.03334 -0.25132 
3.19175 -1.21927 -0.32578 3.19175 -0.45391 -1.63234 3.19287 -0.12923 -1.25168 
3.19368 -0.26678 -1.4801 3.19573 -1.08127 -0.25896 3.19573 -0.59191 -1.69915 
3.20524 -1.12884 -0.26824 3.20524 -0.54434 -1.68988 3.20535 -1.35769 -0.41403 
3.20535 -0.31549 -1.54409 3.20546 -0.14582 -1.31638 3.20582 -1.26415 -0.33984 
3.20582 -0.40904 -1.61828 3.21064 -0.83659 -0.20605 3.21178 -0.88589 -0.20669 
3.21178 -0.78729 -0.20669 3.21421 -0.22706 -1.45919 3.21446 -0.93508 -0.2092 
3.21446 -0.7381 -0.2092 3.21627 -1.17546 -0.27919 3.21627 -0.49772 -1.67893 
3.21951 -0.16586 -1.37761 3.21951 -0.98498 -0.21309 3.21951 -0.6882 -1.74502 
3.21951 -0.6882 -0.21309 3.22142 -1.30799 -0.35545 3.22142 -0.36519 -1.60267 
3.22447 -1.40011 -0.43377 3.22447 -0.27307 -1.52435 3.22615 -1.03451 -0.21892 
3.22615 -0.63868 -1.7392 3.22615 -0.63868 -0.21892 3.23212 -1.22643 -0.29178 
3.23212 -0.44675 -1.66634 3.2342 -1.08258 -0.22649 3.2342 -0.5906 -1.73163 
3.23627 -1.48436 -0.52102 3.23627 -0.18882 -1.4371 3.23853 -1.35069 -0.37255 
3.23853 -0.32249 -1.58556 3.24373 -1.13006 -0.23588 3.24373 -0.54312 -1.72223 
3.24472 -0.09478 -1.27797 3.24476 -1.44 -0.45411 3.24476 -0.23319 -1.50401 
3.2465 -1.2712 -0.3061 3.2465 -0.40199 -1.65202 3.24934 -0.83659 -1.78227 
3.24934 -0.83659 -0.17585 3.25054 -0.88595 -0.17648 3.25054 -0.78723 -1.78164 
3.25054 -0.78723 -0.17648 3.25422 -0.9359 -0.17839 3.25422 -0.73728 -1.77973 
3.25422 -0.73728 -0.17839 3.2571 -1.39216 -0.39112 3.2571 -0.28102 -1.567 
3.25727 -0.11246 -1.33985 3.2581 -1.18179 -0.24671 3.2581 -0.49139 -1.71141 
3.2594 -0.98585 -0.18234 3.2594 -0.68734 -1.77577 3.2594 -0.68734 -0.18234 
3.26257 -1.31515 -0.322 3.26257 -0.35804 -1.63612 3.26584 -1.03518 -0.18843 
3.26584 -0.63801 -1.76969 3.26584 -0.63801 -0.18843 3.26649 -1.47863 -0.47599 
3.26649 -0.19455 -1.48213 3.27232 -1.53965 -0.5575 3.27232 -0.13353 -1.40062 
3.27402 -1.08328 -0.19606 3.27402 -0.5899 -1.76205 3.27402 -0.5899 -0.19606 
3.27422 -1.23248 -0.25973 3.27422 -0.4407 -1.69839 3.27708 -1.43229 -0.41111 
3.27708 -0.24089 -1.54701 3.28001 -1.35769 -0.33937 3.28001 -0.31549 -1.61874 
3.28708 -1.1355 -0.20489 3.28708 -0.53768 -1.75323 3.28736 -0.04792 -1.23788 
3.28913 -1.27725 -0.27422 3.28913 -0.39594 -1.6839 3.28946 -1.51548 -0.49901 
3.28946 -0.83659 -1.81053 3.28946 -0.83659 -0.14759 3.28946 -0.1577 -1.45911 
3.29177 -0.88659 -1.81056 3.29177 -0.88659 -0.14755 3.29177 -0.78659 -1.81056 
3.29177 -0.78659 -0.14755 3.29547 -0.93647 -1.80852 3.29547 -0.93647 -0.1496 
3.29547 -0.73671 -1.80852 3.29547 -0.73671 -0.1496 3.29832 -1.60976 -0.65762 
3.29832 -0.06343 -1.3005 3.29843 -1.47098 -0.43246 3.29843 -0.2022 -1.52566 
3.29974 -1.40011 -0.3585 3.29974 -0.27307 -1.59962 3.30054 -0.9861 -1.80439 
3.30054 -0.9861 -0.15373 3.30054 -0.68709 -1.80439 3.30054 -0.68709 -0.15373 
3.30184 -1.18711 -0.21612 3.30184 -0.48607 -1.742 3.3054 -1.32093 -0.29044 
3.3054 -0.35225 -1.66768 3.30698 -1.03535 -1.7982 3.30698 -1.03535 -0.15992 
3.30698 -0.63783 -1.7982 3.30698 -0.63783 -0.15992 3.31163 -1.59094 -0.59638 
3.31163 -0.08225 -1.36174 3.31641 -0.01935 -1.20857 3.31794 -1.23741 -0.22972 
3.31794 -0.43577 -1.7284 3.31872 -1.08809 -1.79131 3.31872 -1.08809 -0.16681 
3.31872 -0.5851 -1.79131 3.31872 -0.5851 -0.16681 3.32008 -1.44 -0.37879 
3.32008 -0.23319 -1.57933 3.3211 -1.50815 -0.45513 3.3211 -0.16503 -1.50299 
3.32403 -1.36434 -0.30821 3.32403 -0.30884 -1.6499 3.32639 -0.03364 -1.27278 
3.32723 -1.56888 -0.53677 3.32723 -0.1043 -1.42135 3.33093 -0.83659 -1.83679 
3.33093 -0.83659 -0.12133 3.33203 -1.14008 -0.17611 3.33203 -0.53311 -1.782 
3.33203 -0.53311 -0.17611 3.33315 -1.28205 -0.24452 3.33315 -0.39113 -1.7136 
3.33335 -0.88665 -1.83677 3.33335 -0.88665 -0.12135 3.33335 -0.78653 -1.83677 
3.33335 -0.78653 -0.12135 3.33727 -0.93681 -1.83471 3.33727 -0.93681 -0.12341 
3.33727 -0.73637 -1.83471 3.33727 -0.73637 -0.12341 3.33868 -1.62216 -0.6234 
3.33868 -0.05103 -1.33472 3.34197 -1.47863 -0.40052 3.34197 -0.19455 -1.5576 
3.34247 -0.98648 -1.8305 3.34247 -0.98648 -0.12761 3.34247 -0.6867 -1.8305 
3.34247 -0.6867 -0.12761 3.34399 -1.40641 -0.3277 3.34399 -0.26678 -1.63042 
3.34504 -1.5437 -0.47906 3.34504 -0.12948 -1.47906 3.3468 0.00715 -1.17869 
3.34686 -1.19117 -0.1878 3.34686 -0.48201 -1.77032 3.35082 -1.32622 -0.26072 
3.35082 -0.34696 -1.6974 3.35331 -1.60141 -0.56281 3.35331 -0.07178 -1.39531 
3.35359 -1.03878 -1.82617 3.35359 -1.03878 -0.13195 3.35359 -0.6344 -1.82617 
3.35359 -0.6344 -0.13195 3.3558 -0.00545 -1.24334 3.36316 -1.24121 -0.20183 
3.36316 -0.43198 -1.75629 3.36491 -1.44613 -0.34823 3.36491 -0.22706 -1.60989 
3.36499 -1.51548 -0.42349 3.36499 -0.1577 -1.53463 3.36568 -1.09146 -1.81886 
3.36568 -1.09146 -0.13926 3.36568 -0.58172 -1.81886 3.36568 -0.58172 -0.13926 
3.36696 -0.02172 -1.30682 3.36981 -1.36941 -0.27887 3.36981 -0.30377 -1.67925 
3.37017 -1.57754 -0.5042 3.37017 -0.09564 -1.45392 3.37364 -0.83659 -1.86098 
3.37364 -0.83659 -0.09714 3.37638 -0.88681 -1.86101 3.37638 -0.88681 -0.09711 
3.37638 -0.78637 -1.86101 3.37638 -0.78637 -0.09711 3.37844 0.03154 -1.1483 
3.3795 -1.14365 -0.14901 3.3795 -0.52953 -1.80911 3.3795 -0.52953 -0.14901 
3.37986 -1.2862 -0.21652 3.37986 -0.38698 -1.74159 3.38031 -0.93691 -1.85881 
3.38031 -0.93691 -0.0993 3.38031 -0.73627 -1.85881 3.38031 -0.73627 -0.0993 
3.3807 -1.63225 -0.59005 3.3807 -0.04094 -1.36807 3.38675 0.02081 -1.21322 
3.38699 -1.48436 -0.3703 3.38699 -0.18882 -1.58782 3.38972 -1.41102 -0.29882 
3.38972 -0.26216 -1.65929 3.39033 -0.98948 -1.85648 3.39033 -0.98948 -0.10164 
3.39033 -0.6837 -1.85648 3.39033 -0.6837 -0.10164 3.39468 -1.19462 -0.16114 
3.39468 -0.47856 -1.79698 3.39468 -0.47856 -0.16114 3.39645 -1.6096 -0.53048 
3.39645 -0.06358 -1.42764 3.39694 0.00617 -1.27732 3.39772 -1.33006 -0.23314 
3.39772 -0.34312 -1.72498 3.40166 -1.04161 -1.85163 3.40166 -1.04161 -0.10649 
3.40166 -0.63157 -1.85163 3.40166 -0.63157 -0.10649 3.40275 -1.56888 -0.46125 
3.40275 -0.1043 -1.49687 3.40893 -1.66098 -0.61822 3.40893 -0.01221 -1.3399 
3.40974 -1.24385 -0.17615 3.40974 -0.42933 -1.78197 3.41096 -1.45047 -0.31971 
3.41096 -0.22272 -1.6384 3.41125 0.05373 -1.11749 3.41436 -1.09434 -1.84398 
3.41436 -1.09434 -0.11414 3.41436 -0.57884 -1.84398 3.41436 -0.57884 -0.11414 
3.41671 -1.37267 -0.25163 3.41671 -0.30051 -1.70649 3.41748 -0.83659 -1.88305 
3.41748 -0.83659 -0.07507 3.41872 0.04476 -1.18272 3.42033 -0.88687 -1.883 
3.42033 -0.88687 -0.07512 3.42033 -0.78631 -1.883 3.42033 -0.78631 -0.07512 
3.42347 -1.53965 -0.40635 3.42347 -0.13353 -1.55177 3.42381 -1.6398 -0.55784 
3.42381 -0.03338 -1.40028 3.42674 -1.28867 -0.19124 3.42674 -0.38451 -1.76687 
3.42806 0.03192 -1.24705 3.42836 -1.1463 -0.12439 3.42836 -0.52688 -1.83373 
3.42836 -0.52688 -0.12439 3.42878 -1.60141 -0.48733 3.42878 -0.07178 -1.47078 
3.42948 -0.93941 -1.8828 3.42948 -0.93941 -0.07532 3.42948 -0.73377 -1.8828 
3.42948 -0.73377 -0.07532 3.43679 -1.41394 -0.27195 3.43679 -0.25924 -1.68617 
3.43923 0.01527 -1.3102 3.43982 -0.99198 -1.87998 3.43982 -0.99198 -0.07814 
3.43982 -0.68121 -1.87998 3.43982 -0.68121 -0.07814 3.44239 -1.19634 -0.13736 
3.44239 -0.47684 -1.82076 3.44239 -0.47684 -0.13736 3.44507 -1.33256 -0.20832 
3.44507 -0.34062 -1.7498 3.44649 -1.50732 -0.35353 3.44649 -0.16586 -1.60459 
3.44777 0.07518 -1.08324 3.45048 0.06598 -1.15136 3.45104 -1.04383 -1.8745 
3.45104 -1.04383 -0.08362 3.45104 -0.62935 -1.8745 3.45104 -0.62935 -0.08362 
3.45219 -1.66806 -0.58621 3.45219 -0.00512 -1.37191 3.45602 -1.63225 -0.51473 
3.45602 -0.04094 -1.44339 3.45756 -1.24534 -0.15275 3.45756 -0.42784 -1.80537 
3.45756 -0.42784 -0.15275 3.45898 0.05489 -1.21618 3.46235 -1.59094 -0.44566 
3.46235 -0.83659 -1.90294 3.46235 -0.83659 -0.05518 3.46235 -0.08225 -1.51246 
3.46406 -1.0965 -1.86636 3.46406 -1.0965 -0.09176 3.46406 -0.57669 -1.86636 
3.46406 -0.57669 -0.09176 3.46436 -1.37494 -0.22722 3.46436 -0.29824 -1.7309 
3.46935 0.03988 -1.28015 3.4706 -0.88917 -1.90482 3.4706 -0.88917 -0.0533 
3.4706 -0.78401 -1.90482 3.4706 -0.78401 -0.0533 3.4712 -1.47244 -0.30382 
3.4712 -0.20074 -1.6543 3.47509 -1.29007 -0.16819 3.47509 -0.38311 -1.78992 
3.47724 -1.14705 -0.10251 3.47724 -0.52614 -1.85561 3.47724 -0.52614 -0.10251 
3.4799 -0.94161 -1.90407 3.4799 -0.94161 -0.05405 3.4799 -0.73157 -1.90407 
3.4799 -0.73157 -0.05405 3.48151 0.02114 -1.34258 3.4842 -1.66098 -0.54295 
3.4842 -0.01221 -1.41516 3.48425 -1.56072 -0.39129 3.48425 -0.11246 -1.56682 
3.48547 0.09393 -1.04869 3.48731 0.08699 -1.11704 3.48938 -1.62216 -0.4727 
3.48938 -0.05103 -1.48542 3.49024 -0.99375 -1.9007 3.49024 -0.99375 -0.05742 
3.49024 -0.67944 -1.9007 3.49024 -0.67944 -0.05742 3.49084 0.07568 -1.18474 
3.49151 -1.19699 -0.11585 3.49151 -0.47619 -1.84227 3.49151 -0.47619 -0.11585 
3.49357 -1.33364 -0.18571 3.49357 -0.33954 -1.77241 3.49909 -1.43365 -0.25529 
3.49909 -0.23953 -1.70283 3.50051 0.06249 -1.24916 3.50159 -1.04544 -1.89472 
3.50159 -1.04544 -0.0634 3.50159 -0.62774 -1.89472 3.50159 -0.62774 -0.0634 
3.50648 -1.24567 -0.13169 3.50648 -0.42751 -1.82643 3.50771 -1.52736 -0.33949 
3.50771 -0.14582 -1.61863 3.50815 -0.83659 -1.9206 3.50815 -0.83659 -0.03751 
3.51171 0.04533 -1.31239 3.51389 -1.68845 -0.57326 3.51389 0.01527 -1.38486 
3.51391 -1.09654 -1.88613 3.51391 -1.09654 -0.07198 3.51391 -0.57665 -1.88613 
3.51391 -0.57665 -0.07198 3.5166 -0.88922 -1.92212 3.5166 -0.88922 -0.036 
3.5166 -0.78397 -1.92212 3.5166 -0.78397 -0.036 3.51727 -1.65146 -0.50098 
3.51727 -0.02172 -1.45714 3.5236 -1.60976 -0.43235 3.5236 -0.06343 -1.52577 
3.52423 0.10991 -1.01392 3.52428 -1.29021 -0.14759 3.52428 -0.38297 -1.81053 
3.52557 0.10536 -1.08231 3.52625 -0.9419 -1.92102 3.52625 -0.9419 -0.0371 
3.52625 -0.73128 -1.92102 3.52625 -0.73128 -0.0371 3.52717 -1.1469 -0.08314 
3.52717 -0.52628 -1.87498 3.52717 -0.52628 -0.08314 3.52741 -1.39366 -0.21173 
3.52741 -0.27953 -1.74639 3.52824 0.09629 -1.15045 3.53219 0.08279 -1.21754 
3.53463 -1.49051 -0.28911 3.53463 -0.18267 -1.66901 3.53681 -0.99403 -1.91725 
3.53681 -0.99403 -0.04086 3.53681 -0.67915 -1.91725 3.53681 -0.67915 -0.04086 
3.54134 -1.19638 -0.09683 3.54134 -0.4768 -1.86128 3.54271 0.0674 -1.28139 
3.54395 0.03988 -1.35475 3.54612 -1.5784 -0.37875 3.54612 -0.09478 -1.57937 
3.54678 -1.67936 -0.53096 3.54678 0.00617 -1.42715 3.5491 -1.04685 -1.91084 
3.5491 -1.04685 -0.04728 3.5491 -0.62633 -1.91084 3.5491 -0.62633 -0.04728 
3.55131 -1.63955 -0.46042 3.55131 -0.03364 -1.4977 3.55475 -0.83659 -1.936 
3.55475 -0.83659 -0.02212 3.55636 -1.24484 -0.11303 3.55636 -0.42834 -1.84508 
3.55759 -1.3511 -0.17119 3.55759 -0.32208 -1.78693 3.56165 -1.09788 -1.90178 
3.56165 -1.09788 -0.05633 3.56165 -0.5753 -1.90178 3.56165 -0.5753 -0.05633 
3.56297 -1.45065 -0.24192 3.56297 -0.22254 -1.7162 3.56366 -0.88934 -1.93721 
3.56366 -0.88934 -0.02091 3.56366 -0.78384 -1.93721 3.56366 -0.78384 -0.02091 
3.56395 0.12309 -0.97906 3.56461 0.12084 -1.04751 3.56658 0.1141 -1.11564 
3.56987 0.1029 -1.18313 3.57241 -1.54395 -0.3269 3.57241 -0.12923 -1.63122 
3.57338 -0.94194 -1.93567 3.57338 -0.94194 -0.02245 3.57338 -0.73124 -1.93567 
3.57338 -0.73124 -0.02245 3.57444 0.08729 -1.24966 3.57493 0.06249 -1.32358 
3.57529 -1.14837 -0.068 3.57529 -0.52481 -1.89012 3.57705 0.03192 -1.39603 
3.58075 -1.66774 -0.48982 3.58075 -0.00545 -1.4683 3.58498 -0.99507 -1.93156 
3.58498 -0.99507 -0.02656 3.58498 -0.67811 -1.93156 3.58498 -0.67811 -0.02656 
3.58622 -1.62527 -0.42138 3.58622 -0.04792 -1.53674 3.58897 -1.30677 -0.13445 
3.58897 -0.36641 -1.82367 3.58968 -1.19772 -0.08219 3.58968 -0.47546 -1.87593 
3.59241 -1.40966 -0.19946 3.59241 -0.26352 -1.75866 3.59735 -1.04774 -1.92461 
3.59735 -1.04774 -0.03351 3.59735 -0.62544 -1.92461 3.59735 -0.62544 -0.03351 
3.5989 0.13202 -1.01376 3.5989 0.13202 -0.94435 3.59997 -1.50587 -0.27762 
3.59997 -0.16731 -1.6805 3.60023 0.12749 -1.08213 3.60023 0.12749 -0.87598 
3.60205 -0.83659 -1.94909 3.60205 -0.83659 -0.00903 3.60287 0.11843 -1.1502 
3.60656 0.08279 -1.2919 3.60682 0.10495 -1.21728 3.60791 0.05489 -1.36511 
3.61039 -1.09877 -1.91512 3.61039 -1.09877 -0.043 3.61039 -0.57441 -1.91512 
3.61039 -0.57441 -0.043 3.61088 -1.694 -0.52077 3.61088 0.02081 -1.43735 
3.61115 -0.88938 -1.94989 3.61115 -0.88938 -0.00823 3.61115 -0.7838 -1.94989 
3.61115 -0.7838 -0.00823 3.61176 -1.59299 -0.36796 3.61176 -0.08019 -1.59016 
3.61552 -1.65383 -0.45044 3.61552 -0.01935 -1.50768 3.62229 -0.94254 -1.94816 
3.62229 -0.94254 -0.00996 3.62229 -0.73064 -1.94816 3.62229 -0.73064 -0.00996 
3.62294 -1.36618 -0.1604 3.62294 -0.307 -1.79772 3.62409 -1.14905 -0.05518 
3.62409 -0.52413 -1.90294 3.62716 -1.25275 -0.09625 3.62716 -0.42043 -1.86186 
3.62813 -1.46485 -0.2319 3.62813 -0.20833 -1.72622 3.63396 0.14088 -0.97906 
3.63409 -0.99566 -1.94353 3.63409 -0.99566 -0.01459 3.63409 -0.67752 -1.94353 
3.63409 -0.67752 -0.01459 3.63446 0.13853 -1.04838 3.63446 0.13853 -0.90974 
3.63663 0.13172 -1.11668 3.63663 0.13172 -0.84144 3.63837 -1.55728 -0.31732 
3.63837 -0.1159 -1.6408 3.63936 0.07568 -1.33326 3.63977 0.12035 -1.18432 
3.64097 0.1029 -1.25423 3.64138 0.04476 -1.40537 3.64541 -1.68034 -0.48082 
3.64541 0.00715 -1.4773 3.64623 -1.04809 -1.936 3.64623 -1.04809 -0.02211 
3.64623 -0.62509 -1.936 3.64623 -0.62509 -0.02211 3.64994 -1.6374 -0.4128 
3.64994 -0.83659 -1.95984 3.64994 -0.83659 0.00173 3.64994 -0.03578 -1.54532 
3.65811 -1.42276 -0.19073 3.65811 -0.25042 -1.76739 3.65945 -1.09905 -1.92599 
3.65945 -1.09905 -0.03213 3.65945 -0.57414 -1.92599 3.6605 -1.31369 -0.1198 
3.6605 -0.35949 -1.83832 3.66058 -0.88981 -1.96046 3.66058 -0.88981 0.00234 
3.66058 -0.78337 -1.96046 3.66058 -0.78337 0.00234 3.66119 -1.20459 -0.06759 
3.66119 -0.46859 -1.89053 3.66592 -1.51829 -0.26969 3.66592 -0.1549 -1.68843 
3.66989 0.14734 -1.01376 3.66989 0.14734 -0.94435 3.67056 0.14259 -1.08282 
3.67056 0.14259 -0.87529 3.67175 -0.94288 -1.95818 3.67175 -0.94288 6e-05 
3.67175 -0.7303 -1.95818 3.67175 -0.7303 6e-05 3.67274 0.06598 -1.37361 
3.67322 0.13344 -1.15087 3.67365 0.09629 -1.29586 3.6739 0.11843 -1.22122 
3.67579 -1.70472 -0.51246 3.67579 0.03154 -1.44566 3.67598 -1.60377 -0.36031 
3.67598 -0.06941 -1.59781 3.67972 -1.6644 -0.44297 3.67972 -0.00878 -1.51515 
3.68344 -0.99563 -1.95302 3.68344 -0.99563 -0.0051 3.68344 -0.67755 -1.95302 
3.68344 -0.67755 -0.0051 3.69428 -1.47619 -0.22528 3.69428 -0.19699 -1.73284 
3.69546 -1.37243 -0.14809 3.69546 -0.30075 -1.81002 3.69561 -1.04792 -1.94498 
3.69561 -1.04792 -0.01313 3.69561 -0.62527 -1.94498 3.69646 -1.15458 -0.04268 
3.69646 -0.51861 -1.91544 3.6983 -0.83659 -1.96824 3.6983 -0.83659 0.01012 
3.69914 -1.25843 -0.0842 3.69914 -0.41475 -1.87391 3.7033 -1.56648 -0.31035 
3.7033 -0.1067 -1.64776 3.70575 0.15366 -0.97906 3.70609 0.15129 -1.0482 
3.70609 0.15129 -0.90992 3.70661 0.05373 -1.41284 3.70706 0.08699 -1.33679 
3.70709 0.14419 -1.11701 3.70742 0.13172 -1.18747 3.70846 0.1141 -1.25751 
3.70909 -0.88985 -1.96834 3.70909 -0.88985 0.01023 3.70909 -0.78333 -1.96834 
3.70909 -0.78333 0.01023 3.71013 -1.68944 -0.47463 3.71013 0.01626 -1.48349 
3.71451 -1.6461 -0.40665 3.71451 -0.02708 -1.55147 3.72056 -0.94315 -1.96554 
3.72056 -0.94315 0.00743 3.72056 -0.73003 -1.96554 3.72056 -0.73003 0.00743 
3.73121 -1.42767 -0.18051 3.73121 -0.24552 -1.7776 3.73126 -1.5262 -0.26387 
3.73126 -0.14698 -1.69425 3.73236 -1.10375 -1.9361 3.73236 -1.10375 -0.02202 
3.73236 -0.56943 -1.9361 3.7324 -0.99588 -1.95984 3.7324 -0.99588 0.00173 
3.7324 -0.6773 -1.95984 3.7324 -0.6773 0.00173 3.73366 -1.3184 -0.10989 
3.73366 -0.35478 -1.84823 3.73414 -1.20921 -0.05773 3.73414 -0.46397 -1.90039 
3.74061 0.15734 -1.01376 3.74061 0.15734 -0.94436 3.74085 0.07518 -1.37632 
3.74087 -1.71213 -0.50727 3.74087 0.03895 -1.45084 3.74127 0.14259 -1.15354 
3.74128 0.15259 -1.08281 3.74128 0.15259 -0.8753 3.74144 -1.6111 -0.35503 
3.74144 -0.06209 -1.60309 3.74178 0.10536 -1.29853 3.74196 0.12749 -1.22387 
3.74484 -1.67155 -0.43794 3.74484 -0.00164 -1.52018 3.74702 -0.83659 -1.97424 
3.74702 -0.83659 0.01613 3.75822 -0.88996 -1.97385 3.75822 -0.88996 0.01573 
3.75822 -0.78322 -1.97385 3.75822 -0.78322 0.01573 3.76879 -1.37575 -0.14032 
3.76879 -0.29743 -1.8178 3.76884 -1.57252 -0.3063 3.76884 -0.10067 -1.65182 
3.76944 -1.48174 -0.21875 3.76944 -0.19145 -1.73937 3.76964 -1.15838 -0.03525 
3.76964 -0.5148 -1.92286 3.76968 -0.94317 -1.9705 3.76968 -0.94317 0.01239 
3.76968 -0.73002 -1.9705 3.76968 -0.73002 0.01239 3.77011 -1.04971 -1.95321 
3.77011 -1.04971 -0.00491 3.77011 -0.62347 -1.95321 3.77189 -1.26185 -0.07695 
3.77189 -0.41133 -1.88117 3.77541 0.09393 -1.33862 3.77543 -1.69486 -0.47061 
3.77543 0.02168 -1.48751 3.77556 0.16099 -0.97906 3.77565 0.06022 -1.416 
3.77571 0.13853 -1.18963 3.77573 0.15859 -1.04837 3.77573 0.15859 -0.90975 
3.77589 0.15129 -1.11801 3.77659 0.12084 -1.25948 3.77963 -1.65134 -0.40294 
3.77963 -0.02184 -1.55517 3.79597 -0.83659 -1.97785 3.79597 -0.83659 0.01974 
3.8068 -1.4314 -0.1761 3.8068 -0.24178 -1.78201 3.8068 -1.32076 -0.10492 
3.8068 -0.35242 -1.8532 3.80683 -1.52994 -0.25947 3.80683 -0.14324 -1.69865 
3.80684 -1.61489 -0.35232 3.80684 -0.0583 -1.60579 3.80725 -1.10497 -1.94163 
3.80725 -1.10497 -0.01649 3.80725 -0.56822 -1.94163 3.80725 -1.21154 -0.05278 
3.80725 -0.46164 -1.90533 3.80727 -0.99709 -1.96537 3.80727 -0.99709 0.00725 
3.80727 -0.67609 -1.96537 3.80727 -0.88999 -1.97692 3.80727 -0.88999 0.0188 
3.80727 -0.78319 -1.97692 3.80727 -0.78319 0.0188 3.81017 0.07953 -1.37844 
3.81017 0.10991 -1.29986 3.81018 -1.71648 -0.50515 3.81018 0.0433 -1.45296 
3.81018 -1.67517 -0.43539 3.81018 0.00198 -1.52273 3.81033 0.14734 -1.15421 
3.81033 0.13202 -1.2252 3.81034 0.15734 -1.08348 3.81034 0.1622 -1.01376 
3.81034 0.1622 -0.94436 3.84504 -1.73557 -0.54106 3.84504 -1.69695 -0.46937 
3.84504 -1.65309 -0.40171 3.84504 -1.57466 -0.30433 3.84504 -1.48359 -0.21657 
3.84504 -1.37733 -0.13787 3.84504 -1.26299 -0.07452 3.84504 -1.1593 -0.03256 
3.84504 -1.05032 -1.95595 3.84504 -1.05032 -0.00217 3.84504 -0.94347 -1.97333 
3.84504 -0.94347 0.01521 3.84504 -0.83659 -1.97906 3.84504 -0.83659 0.02094 
3.84504 -0.72971 -1.97333 3.84504 -0.72971 0.01521 3.84504 -0.62287 -1.95595 
3.84504 -0.51389 -1.92556 3.84504 -0.41019 -1.88359 3.84504 -0.29585 -1.82025 
3.84504 -0.18959 -1.74155 3.84504 -0.09852 -1.65378 3.84504 -0.02009 -1.55641 
3.84504 0.02377 -1.48874 3.84504 0.06238 -1.41706 3.84504 0.09619 -1.3395 
3.84504 0.12309 -1.26014 3.84504 0.14088 -1.19014 3.84504 0.15366 -1.11834 
3.84504 0.16099 -1.04853 3.84504 0.16341 -0.97906 3.87973 0.1622 -1.01376 
3.87973 0.15734 -1.08348 3.87974 0.13202 -1.2252 3.87974 0.14734 -1.15421 
3.87989 -1.67517 -0.43539 3.87989 0.00198 -1.52273 3.87989 -1.71648 -0.50515 
3.87989 0.0433 -1.45296 3.8799 0.10991 -1.29986 3.8799 0.07953 -1.37844 
3.8828 -0.88999 -1.97692 3.8828 -0.88999 0.0188 3.8828 -0.78319 -1.97692 
3.8828 -0.78319 0.0188 3.8828 -0.99709 -1.96537 3.8828 -0.99709 0.00725 
3.8828 -0.67609 -1.96537 3.88282 -1.21154 -0.05278 3.88282 -0.46164 -1.90533 
3.88282 -1.10497 -1.94163 3.88282 -1.10497 -0.01649 3.88282 -0.56822 -1.94163 
3.88323 -1.61489 -0.35232 3.88323 -0.0583 -1.60579 3.88324 -1.52994 -0.25947 
3.88324 -0.14324 -1.69865 3.88327 -1.32076 -0.10492 3.88327 -0.35242 -1.8532 
3.88327 -1.4314 -0.1761 3.88327 -0.24178 -1.78201 3.8941 -0.83659 -1.97785 
3.8941 -0.83659 0.01974 3.91044 -1.65134 -0.40294 3.91044 -0.02184 -1.55517 
3.91348 0.12084 -1.25948 3.91418 0.15129 -1.11801 3.91434 0.15859 -1.04837 
3.91436 0.13853 -1.18963 3.91442 -1.7334 -0.54211 3.91442 0.06022 -1.416 
3.91451 0.16099 -0.97906 3.91464 -1.69486 -0.47061 3.91464 0.02168 -1.48751 
3.91466 0.09393 -1.33862 3.91818 -1.26185 -0.07695 3.91818 -0.41133 -1.88117 
3.91996 -1.04971 -1.95321 3.91996 -1.04971 -0.00491 3.91996 -0.62347 -1.95321 
3.92039 -0.94317 -1.9705 3.92039 -0.94317 0.01239 3.92039 -0.73002 -1.9705 
3.92043 -1.15838 -0.03525 3.92043 -0.5148 -1.92286 3.92063 -1.48174 -0.21875 
3.92063 -0.19145 -1.73937 3.92123 -1.57252 -0.3063 3.92123 -0.10067 -1.65182 
3.92128 -1.37575 -0.14032 3.92128 -0.29743 -1.8178 3.93185 -0.88996 -1.97385 
3.93185 -0.88996 0.01573 3.93185 -0.78322 -1.97385 3.93185 -0.78322 0.01573 
3.94305 -0.83659 -1.97424 3.94305 -0.83659 0.01613 3.94523 -1.67155 -0.43794 
3.94523 -0.00164 -1.52018 3.94811 0.12749 -1.22387 3.94829 0.10536 -1.29853 
3.94863 -1.6111 -0.35503 3.94863 -0.06209 -1.60309 3.94879 0.15259 -1.08281 
3.9488 0.14259 -1.15354 3.9492 -1.71213 -0.50727 3.9492 0.03895 -1.45084 
3.94922 0.07518 -1.37632 3.94946 0.15734 -1.01376 3.95593 -1.20921 -0.05773 
3.95593 -0.46397 -1.90039 3.95641 -1.3184 -0.10989 3.95641 -0.35478 -1.84823 
3.95767 -0.99588 -1.95984 3.95767 -0.99588 0.00173 3.95767 -0.6773 -1.95984 
3.95771 -1.10375 -1.9361 3.95771 -1.10375 -0.02202 3.95771 -0.56943 -1.9361 
3.95881 -1.5262 -0.26387 3.95881 -0.14698 -1.69425 3.95886 -1.42767 -0.18051 
3.95886 -0.24552 -1.7776 3.96951 -0.94315 -1.96554 3.96951 -0.94315 0.00743 
3.96951 -0.73003 -1.96554 3.97556 -1.6461 -0.40665 3.97556 -0.02708 -1.55147 
3.97994 -1.68944 -0.47463 3.97994 0.01626 -1.48349 3.98098 -0.88985 -1.96834 
3.98098 -0.88985 0.01023 3.98098 -0.78333 -1.96834 3.98098 -0.78333 0.01023 
3.98161 0.1141 -1.25751 3.98265 0.13172 -1.18747 3.98298 0.14419 -1.11701 
3.98301 0.08699 -1.33679 3.98346 -1.72691 -0.54528 3.98346 0.05373 -1.41284 
3.98398 0.15129 -1.0482 3.98677 -1.56648 -0.31035 3.98677 -0.1067 -1.64776 
3.99093 -1.25843 -0.0842 3.99093 -0.41475 -1.87391 3.99177 -0.83659 -1.96824 
3.99177 -0.83659 0.01012 3.99361 -1.15458 -0.04268 3.99361 -0.51861 -1.91544 
3.99446 -1.04792 -1.94498 3.99446 -1.04792 -0.01313 3.99446 -0.62527 -1.94498 
3.99461 -1.37243 -0.14809 3.99461 -0.30075 -1.81002 3.99579 -1.47619 -0.22528 
3.99579 -0.19699 -1.73284 4.00663 -0.99563 -1.95302 4.00663 -0.99563 -0.0051 
4.00663 -0.67755 -1.95302 4.01035 -1.6644 -0.44297 4.01035 -0.00878 -1.51515 
4.01409 -1.60377 -0.36031 4.01409 -0.06941 -1.59781 4.01428 -1.70472 -0.51246 
4.01428 0.03154 -1.44566 4.01617 0.11843 -1.22122 4.01642 0.09629 -1.29586 
4.01685 0.13344 -1.15087 4.01733 0.06598 -1.37361 4.01832 -0.94288 -1.95818 
4.01832 -0.94288 6e-05 4.01832 -0.7303 -1.95818 4.01951 0.14259 -1.08282 
4.02018 0.14734 -1.01376 4.02415 -1.51829 -0.26969 4.02415 -0.1549 -1.68843 
4.02888 -1.20459 -0.06759 4.02888 -0.46859 -1.89053 4.02949 -0.88981 -1.96046 
4.02949 -0.88981 0.00234 4.02949 -0.78337 -1.96046 4.02957 -1.31369 -0.1198 
4.02957 -0.35949 -1.83832 4.03062 -1.09905 -0.03213 4.03062 -0.57414 -1.92599 
4.03196 -1.42276 -0.19073 4.03196 -0.25042 -1.76739 4.04013 -1.6374 -0.4128 
4.04013 -0.83659 -1.95984 4.04013 -0.83659 0.00173 4.04013 -0.03578 -1.54532 
4.04384 -1.04809 -1.936 4.04384 -1.04809 -0.02211 4.04384 -0.62509 -1.936 
4.04466 -1.68034 -0.48082 4.04466 0.00715 -1.4773 4.04869 -1.71794 -0.55275 
4.04869 0.04476 -1.40537 4.0491 0.1029 -1.25423 4.0503 0.12035 -1.18432 
4.05071 0.07568 -1.33326 4.0517 -1.55728 -0.31732 4.0517 -0.1159 -1.6408 
4.05344 0.13172 -1.11668 4.05561 0.13853 -1.04838 4.05598 -0.99566 -1.94353 
4.05598 -0.99566 -0.01459 4.05598 -0.67752 -1.94353 4.06194 -1.46485 -0.2319 
4.06194 -0.20833 -1.72622 4.06291 -1.25275 -0.09625 4.06291 -0.42043 -1.86186 
4.06598 -1.14905 -0.05518 4.06598 -0.52413 -1.90294 4.06713 -1.36618 -0.1604 
4.06713 -0.307 -1.79772 4.06778 -0.94254 -1.94816 4.06778 -0.94254 -0.00996 
4.06778 -0.73064 -1.94816 4.07455 -1.65383 -0.45044 4.07455 -0.01935 -1.50768 
4.07831 -1.59299 -0.36796 4.07831 -0.08019 -1.59016 4.07892 -0.88938 -1.94989 
4.07892 -0.88938 -0.00823 4.07892 -0.7838 -1.94989 4.07919 -1.694 -0.52077 
4.07919 0.02081 -1.43735 4.07968 -1.09877 -0.043 4.08216 -1.72807 -0.593 
4.08216 0.05489 -1.36511 4.08325 0.10495 -1.21728 4.08351 0.08279 -1.2919 
4.0872 0.11843 -1.1502 4.08802 -0.83659 -1.94909 4.08802 -0.83659 -0.00903 
4.08984 0.12749 -1.08213 4.0901 -1.50587 -0.27762 4.0901 -0.16731 -1.6805 
4.09272 -1.04774 -0.03351 4.09766 -1.40966 -0.19946 4.10039 -1.19772 -0.08219 
4.1011 -1.30677 -0.13445 4.10385 -1.62527 -0.42138 4.10385 -0.04792 -1.53674 
4.10509 -0.99507 -0.02656 4.10932 -1.66774 -0.48982 4.10932 -0.00545 -1.4683 
4.11302 -1.7051 -0.56209 4.11302 0.03192 -1.39603 4.11478 -1.14837 -0.068 
4.11514 0.06249 -1.32358 4.11563 0.08729 -1.24966 4.11669 -0.94194 -1.93567 
4.11669 -0.94194 -0.02245 4.11766 -1.54395 -0.3269 4.1202 0.1029 -1.18313 
4.12349 0.1141 -1.11564 4.12546 0.12084 -1.04751 4.12641 -0.88934 -1.93721 
4.12641 -0.88934 -0.02091 4.1271 -1.45065 -0.24192 4.12842 -1.09788 -0.05633 
4.13248 -1.3511 -0.17119 4.13371 -1.24484 -0.11303 4.13532 -0.83659 -0.02212 
4.13876 -1.63955 -0.46042 4.13876 -0.03364 -1.4977 4.14097 -1.04685 -0.04728 
4.14329 -1.67936 -0.53096 4.14329 0.00617 -1.42715 4.14395 -1.5784 -0.37875 
4.14612 -1.71306 -0.60337 4.14612 0.03988 -1.35475 4.14736 0.0674 -1.28139 
4.14873 -1.19638 -0.09683 4.15326 -0.99403 -0.04086 4.15544 -1.49051 -0.28911 
4.15788 0.08279 -1.21754 4.16183 0.09629 -1.15045 4.16266 -1.39366 -0.21173 
4.1629 -1.1469 -0.08314 4.16382 -0.9419 -0.0371 4.1645 0.10536 -1.08231 
4.16579 -1.29021 -0.14759 4.16647 -1.60976 -0.43235 4.1728 -1.65146 -0.50098 
4.17347 -0.88922 -0.036 4.17616 -1.09654 -0.07198 4.17618 -1.68845 -0.57326 
4.17618 0.01527 -1.38486 4.17836 -1.71851 -0.64573 4.17836 0.04533 -1.31239 
4.18192 -0.83659 -0.03751 4.18236 -1.52736 -0.33949 4.18359 -1.24567 -0.13169 
4.18848 -1.04544 -0.0634 4.18956 0.06249 -1.24916 4.19098 -1.43365 -0.25529 
4.1965 -1.33364 -0.18571 4.19856 -1.19699 -0.11585 4.19923 0.07568 -1.18474 
4.19983 -0.99375 -0.05742 4.20069 -1.62216 -0.4727 4.20276 0.08699 -1.11704 
4.2046 0.09393 -1.04869 4.20582 -1.56072 -0.39129 4.20587 -1.66098 -0.54295 
4.20856 -1.69432 -0.61553 4.21017 -0.94161 -0.05405 4.21283 -1.14705 -0.10251 
4.21498 -1.29007 -0.16819 4.21887 -1.47244 -0.30382 4.21947 -0.88917 -0.0533 
4.22072 0.03988 -1.28015 4.22571 -1.37494 -0.22722 4.22601 -1.0965 -0.09176 
4.22772 -1.59094 -0.44566 4.22772 -0.83659 -0.05518 4.23109 0.05489 -1.21618 
4.23251 -1.24534 -0.15275 4.23405 -1.63225 -0.51473 4.23788 -1.66806 -0.58621 
4.23903 -1.04383 -0.08362 4.23959 0.06598 -1.15136 4.2423 0.07518 -1.08324 
4.24358 -1.50732 -0.35353 4.245 -1.33256 -0.20832 4.24768 -1.19634 -0.13736 
4.25025 -0.99198 -0.07814 4.25084 -1.68845 -0.64791 4.25328 -1.41394 -0.27195 
4.26059 -0.93941 -0.07532 4.26129 -1.60141 -0.48733 4.26171 -1.1463 -0.12439 
4.26333 -1.28867 -0.19124 4.26626 -1.6398 -0.55784 4.2666 -1.53965 -0.40635 
4.26974 -0.88687 -0.07512 4.27259 -0.83659 -0.07507 4.27336 -1.37267 -0.25163 
4.27571 -1.09434 -0.11414 4.27882 0.05373 -1.11749 4.27911 -1.45047 -0.31971 
4.28033 -1.24385 -0.17615 4.28114 -1.66098 -0.61822 4.28198 0.06022 -1.04844 
4.28732 -1.56888 -0.46125 4.28841 -1.04161 -0.10649 4.29235 -1.33006 -0.23314 
4.29313 -1.67936 -0.6808 4.29362 -1.6096 -0.53048 4.29539 -1.19462 -0.16114 
4.29974 -0.98948 -0.10164 4.30035 -1.41102 -0.29882 4.30308 -1.48436 -0.3703 
4.30937 -1.63225 -0.59005 4.30976 -0.93691 -0.0993 4.31021 -1.2862 -0.21652 
4.31057 -1.14365 -0.14901 4.31369 -0.88681 -0.09711 4.31643 -0.83659 -0.09714 
4.3199 -1.57754 -0.5042 4.32026 -1.36941 -0.27887 4.32311 -1.65146 -0.6513 
4.32439 -1.09146 -0.13926 4.32508 -1.51548 -0.42349 4.32516 -1.44613 -0.34823 
4.32691 -1.24121 -0.20183 4.33427 -1.66774 -0.71478 4.33648 -1.03878 -0.13195 
4.33676 -1.60141 -0.56281 4.33925 -1.32622 -0.26072 4.34321 -1.19117 -0.1878 
4.34504 -1.5437 -0.47906 4.34608 -1.40641 -0.3277 4.3476 -0.98648 -0.12761 
4.3481 -1.47863 -0.40052 4.35139 -1.62216 -0.6234 4.3528 -0.93681 -0.12341 
4.35672 -0.88665 -0.12135 4.35692 -1.28205 -0.24452 4.35804 -1.14008 -0.17611 
4.35914 -0.83659 -0.12133 4.36284 -1.56888 -0.53677 4.36368 -1.63955 -0.68534 
4.36604 -1.36434 -0.30821 4.36897 -1.50815 -0.45513 4.36999 -1.44 -0.37879 
4.37135 -1.08809 -0.16681 4.37213 -1.23741 -0.22972 4.37366 -1.65383 -0.74955 
4.37844 -1.59094 -0.59638 4.38113 -1.6644 -0.81374 4.38309 -1.03535 -0.15992 
4.38467 -1.32093 -0.29044 4.38823 -1.18711 -0.21612 4.38953 -0.9861 -0.15373 
4.39033 -1.40011 -0.3585 4.39164 -1.47098 -0.43246 4.39175 -1.60976 -0.65762 
4.3946 -0.93647 -0.1496 4.3983 -0.88659 -0.14755 4.40061 -1.51548 -0.49901 
4.40061 -0.83659 -0.14759 4.40094 -1.27725 -0.27422 4.40271 -1.62527 -0.72024 
4.40299 -1.1355 -0.20489 4.41006 -1.35769 -0.33937 4.41129 -1.6374 -0.78397 
4.41299 -1.43229 -0.41111 4.41585 -1.23248 -0.25973 4.41605 -1.08328 -0.19606 
4.41745 -1.6461 -0.84853 4.41775 -1.53965 -0.5575 4.42358 -1.47863 -0.47599 
4.42423 -1.03518 -0.18843 4.4275 -1.31515 -0.322 4.43067 -0.98585 -0.18234 
4.43197 -1.18179 -0.24671 4.4328 -1.56072 -0.61827 4.43297 -1.39216 -0.39112 
4.43585 -0.9359 -0.17839 4.43953 -0.88595 -0.17648 4.44073 -0.83659 -0.17585 
4.44357 -1.2712 -0.3061 4.44531 -1.44 -0.45411 4.44535 -1.5784 -0.68015 
4.44634 -1.13006 -0.23588 4.45154 -1.35069 -0.37255 4.4538 -1.48436 -0.52102 
4.45587 -1.08258 -0.22649 4.45613 -1.59299 -0.74579 4.45795 -1.22643 -0.29178 
4.46379 -1.60377 -0.81 4.46392 -1.03451 -0.21892 4.4656 -1.40011 -0.43377 
4.46865 -1.30799 -0.35545 4.47056 -0.98498 -0.21309 4.47056 -1.50732 -0.58051 
4.4738 -1.17546 -0.27919 4.47561 -0.93508 -0.2092 4.47586 -1.44613 -0.49893 
4.47829 -0.88589 -0.20669 4.47943 -0.83659 -0.20605 4.48425 -1.26415 -0.33984 
4.48461 -1.52736 -0.64174 4.48472 -1.35769 -0.41403 4.48483 -1.12884 -0.26824 
4.49434 -1.08127 -0.25896 4.49639 -1.40641 -0.47802 4.4972 -1.54395 -0.70644 
4.49832 -1.21927 -0.32578 4.50206 -1.03334 -0.25132 4.50209 -1.31515 -0.3966 
4.50438 -1.45047 -0.54498 4.50678 -1.55728 -0.77239 4.50867 -0.98373 -0.24562 
4.51081 -1.17348 -0.31329 4.51299 -0.93496 -0.24138 4.5157 -0.88572 -0.23892 
4.51588 -1.36434 -0.45805 4.51659 -0.83659 -0.23811 4.51799 -1.2712 -0.38052 
4.52027 -1.47244 -0.60522 4.52169 -1.12688 -0.3024 4.52527 -1.41102 -0.52374 
4.53095 -1.07957 -0.29314 4.53232 -1.22643 -0.36614 4.53366 -1.32093 -0.43942 
4.53499 -1.49051 -0.66865 4.53855 -1.03168 -0.28554 4.54449 -0.98332 -0.27961 
4.5449 -1.17546 -0.35029 4.54522 -1.36941 -0.50383 4.54647 -1.50587 -0.734 
4.54874 -0.93461 -0.27536 4.54987 -1.27725 -0.42316 4.55129 -0.88566 -0.2728 
4.55214 -1.41394 -0.57081 4.55441 -1.51829 -0.79994 4.55585 -1.12884 -0.33927 
4.56338 -1.32622 -0.48485 4.56437 -1.23248 -0.40825 4.56513 -1.08127 -0.32976 
4.5688 -1.43365 -0.63312 4.57247 -1.37267 -0.55074 4.57278 -1.03334 -0.32203 
4.57739 -1.18179 -0.39212 4.57848 -0.98373 -0.31542 4.57957 -1.28205 -0.46718 
4.58218 -1.45065 -0.69699 4.58271 -0.93496 -0.31111 4.58821 -1.13006 -0.37776 
4.59096 -1.33006 -0.53175 4.59219 -1.46485 -0.76216 4.59438 -1.23741 -0.45197 
4.59687 -1.37494 -0.59839 4.59761 -1.08258 -0.36822 4.60517 -1.03451 -0.36017 
4.60757 -1.2862 -0.51388 4.60798 -1.18711 -0.43587 4.611 -0.98498 -0.35354 
4.61236 -1.39366 -0.66143 4.61489 -0.93508 -0.34849 4.61578 -1.33256 -0.5791 
4.61921 -1.1355 -0.4211 4.62226 -1.24121 -0.49718 4.62463 -1.40966 -0.72643 
4.62803 -1.08328 -0.40804 4.63285 -1.28867 -0.56077 4.63337 -1.42276 -0.79213 
4.63566 -1.03518 -0.39986 4.6363 -1.19117 -0.48088 4.63839 -1.33364 -0.62759 
4.64175 -0.98585 -0.39342 4.64794 -1.24385 -0.54377 4.64798 -1.14008 -0.46605 
4.65291 -1.3511 -0.69162 4.6559 -1.29007 -0.60912 4.65728 -1.08809 -0.45275 
4.66296 -1.19462 -0.5287 4.6637 -1.36618 -0.75697 4.66418 -1.03535 -0.441 
4.67037 -0.9861 -0.43457 4.67135 -1.24534 -0.59159 4.67509 -1.14365 -0.51352 
4.6765 -1.29021 -0.6583 4.68483 -1.09146 -0.4997 4.68673 -1.19634 -0.57641 
4.68964 -1.30677 -0.72299 4.69215 -1.03878 -0.48761 4.69241 -1.24567 -0.64051 
4.69648 -0.98648 -0.47649 4.69971 -1.1463 -0.56239 4.70068 -0.93681 -0.4713 
4.70429 -1.31369 -0.79453 4.70824 -1.19699 -0.62553 4.70995 -1.09434 -0.54839 
4.71106 -1.24484 -0.69038 4.71761 -1.04161 -0.53568 4.72159 -1.14705 -0.61126 
4.72246 -0.98948 -0.52435 4.72479 -0.93691 -0.51433 4.72726 -1.19638 -0.67536 
4.72784 -1.25275 -0.76119 4.73234 -1.0965 -0.59808 4.74048 -1.04383 -0.58506 
4.74096 -1.1469 -0.6612 4.74191 -1.19772 -0.7237 4.74596 -0.99198 -0.57385 
4.74877 -0.93941 -0.56351 4.74897 -0.88687 -0.55436 4.75211 -1.09654 -0.64794 
3.36278 0.11863 0.33878 3.36278 0.22379 0.33878 3.36352 0.06619 0.32948 
3.36466 0.17121 0.34703 3.36689 0.01406 0.31914 3.37288 -0.03764 0.30779 
3.37747 -0.14057 0.23409 3.38146 -0.08873 0.29547 3.38455 0.17121 0.3919 
3.3846 0.12093 0.38905 3.3846 0.22149 0.38905 3.3848 0.06839 0.3799 
3.3848 0.27403 0.3799 3.38761 0.01583 0.36956 3.39166 -0.18992 0.2197 
3.39261 -0.1391 0.28221 3.39309 -0.03603 0.35834 3.40123 -0.08869 0.34532 
3.40573 -0.24495 0.18222 3.40631 -0.18858 0.26804 3.40658 0.12099 0.433 
3.40658 0.22143 0.433 3.40661 0.17121 0.43574 3.40878 0.07089 0.42907 
3.40878 0.27153 0.42907 3.41111 0.01832 0.41905 3.41198 -0.13924 0.33214 
3.41596 -0.03381 0.40772 3.41937 -0.3106 0.07572 3.42251 -0.23704 0.25302 
3.42362 -0.08654 0.39502 3.42533 -0.18919 0.31787 3.42928 -0.30589 0.14888 
3.43081 0.17121 0.47845 3.43082 0.12115 0.47603 3.43082 0.22127 0.47603 
3.43289 0.07099 0.47211 3.43289 0.27143 0.47211 3.43386 -0.1385 0.38102 
3.43709 0.02132 0.46691 3.44116 -0.23787 0.3029 3.44142 -0.03098 0.45579 
3.44393 -0.29897 0.22041 3.44684 -0.18854 0.36699 3.44734 -0.36953 -0.03566 
3.44874 -0.08366 0.4437 3.44979 -0.36795 0.04059 3.45703 0.12121 0.51761 
3.45703 0.22121 0.51761 3.45707 -0.28241 0.2851 3.45707 0.17121 0.51992 
3.45757 -0.36463 0.11392 3.45848 -0.13585 0.42988 3.45908 0.07133 0.51391 
3.45908 0.27109 0.51391 3.46222 -0.23754 0.35182 3.4632 0.02171 0.50884 
3.46939 -0.02755 0.5024 3.46987 -0.35838 0.18644 3.47061 -0.18682 0.4147 
3.47629 -0.08028 0.49066 3.47767 -0.28227 0.33429 3.48066 -0.3433 0.25179 
3.48533 0.17121 0.56004 3.48558 -0.4236 -0.07389 3.48558 -0.4236 0.00258 
3.48559 -0.13227 0.47735 3.48563 -0.23605 0.39964 3.48595 0.12185 0.55884 
3.48595 0.22057 0.55884 3.48786 0.0719 0.55516 3.48786 0.27052 0.55516 
3.48999 -0.41986 0.07817 3.49182 0.02196 0.54998 3.49518 -0.32584 0.31581 
3.49727 -0.18337 0.46252 3.49791 -0.02737 0.54354 3.5002 -0.41496 0.15127 
3.50072 -0.28087 0.38264 3.50554 -0.07548 0.53536 3.50894 -0.40186 0.21697 
3.51131 -0.2334 0.44622 3.51436 -0.1277 0.5223 3.51552 0.17121 0.59874 
3.51616 0.12191 0.5976 3.51616 0.22051 0.5976 3.51779 -0.32476 0.36431 
3.51868 0.07272 0.59492 3.51868 0.2697 0.59492 3.52121 -0.38585 0.28197 
3.52257 0.02282 0.58987 3.52257 0.3196 0.58987 3.52559 -0.17931 0.50754 
3.526 -0.2784 0.42952 3.52604 -0.47579 -0.03566 3.52822 -0.47393 0.03994 
3.5284 -0.0267 0.58323 3.53476 -0.46839 0.1151 3.53596 -0.07478 0.57518 
3.5367 -0.36714 0.34502 3.53919 -0.22961 0.49144 3.54138 -0.45705 0.18125 
3.54261 -0.32226 0.41166 3.54536 -0.12226 0.56565 3.54758 0.17121 0.6359 
3.5484 0.12208 0.63501 3.5484 0.22034 0.63501 3.55086 0.07284 0.6323 
3.55086 0.26958 0.6323 3.55139 -0.44284 0.24641 3.554 -0.27425 0.47623 
3.55509 0.02407 0.62798 3.55509 0.31835 0.62798 3.55618 -0.17399 0.55128 
3.56079 -0.02554 0.62137 3.5611 -0.36487 0.39267 3.56477 -0.42585 0.31029 
3.56844 -0.07347 0.61365 3.56895 -0.52214 0.00255 3.5692 -0.22468 0.53516 
3.57019 -0.31842 0.45856 3.57335 -0.5184 0.07812 3.57772 -0.12104 0.60414 
3.57916 -0.51048 0.14346 3.58143 -0.40614 0.37259 3.58143 0.17121 0.67145 
3.58228 0.12214 0.6706 3.58228 0.22028 0.6706 3.5837 -0.26944 0.52025 
3.58483 0.07319 0.66805 3.58483 0.26923 0.66805 3.5871 -0.49807 0.20941 
3.58835 -0.36161 0.43957 3.58835 0.70403 -0.51088 3.58867 -0.16766 0.59311 
3.58908 0.02448 0.6638 3.58908 0.31794 0.6638 3.59502 -0.02388 0.65786 
3.59858 -0.48271 0.27475 3.59991 -0.31313 0.50398 3.59991 0.65555 -0.57529 
3.60125 -0.21863 0.57726 3.60262 -0.07177 0.65026 3.6083 -0.40322 0.41966 
3.6083 0.74564 -0.49097 3.61188 -0.11907 0.641 3.6133 -0.46464 0.33818 
3.61381 -0.56686 -0.03566 3.61558 -0.26339 0.56288 3.61558 0.60582 -0.63419 
3.61577 -0.56471 0.04054 3.61698 0.17121 0.7053 3.61769 -0.35654 0.48535 
3.61769 0.69896 -0.55666 3.61787 0.12208 0.70448 3.61787 0.22034 0.70448 
3.61983 -0.55868 0.10608 3.62058 0.07284 0.70202 3.62058 0.26958 0.70202 
3.62276 -0.16568 0.63012 3.6249 0.02407 0.69779 3.6249 0.31835 0.69779 
3.62679 -0.54948 0.17101 3.62919 -0.44266 0.39842 3.63148 -0.30734 0.54681 
3.63148 0.64977 -0.61812 3.63151 -0.02554 0.69209 3.63525 -0.21147 0.61763 
3.63525 0.55389 -0.68894 3.63637 -0.53615 0.23697 3.63718 -0.3986 0.46539 
3.63718 0.74103 -0.5367 3.63923 -0.07347 0.68444 3.63923 0.41589 -0.75575 
3.64874 -0.12104 0.67516 3.64874 0.46346 -0.74647 3.64885 -0.34989 0.52937 
3.64885 0.69231 -0.60068 3.64896 -0.51956 0.30167 3.64932 -0.25634 0.60356 
3.64932 0.59877 -0.67487 3.65414 0.17121 -0.80867 3.65414 0.17121 0.73736 
3.65528 0.12191 0.73672 3.65528 0.22051 -0.80803 3.65528 0.22051 0.73672 
3.65771 -0.43832 0.44447 3.65771 0.78075 -0.51578 3.65796 0.07272 0.7342 
3.65796 0.2697 -0.80551 3.65796 0.2697 0.7342 3.65977 -0.16766 0.66421 
3.65977 0.51008 -0.73552 3.6618 -0.60708 0.00254 3.66301 -0.49952 0.36289 
3.66301 0.02282 0.73031 3.66301 0.3196 -0.80162 3.66301 0.3196 0.73031 
3.66451 -0.60329 0.06794 3.66492 -0.30019 0.58796 3.66492 0.64261 -0.65927 
3.66797 -0.39231 0.50964 3.66797 0.73473 -0.58095 3.66965 -0.0267 0.72448 
3.66965 0.36913 -0.79579 3.66965 0.36913 0.72448 3.66978 -0.59597 0.1334 
3.67562 -0.21863 0.65163 3.67562 0.56105 -0.72294 3.67744 -0.58519 0.19762 
3.6777 -0.07478 0.71692 3.6777 0.4172 -0.78823 3.67977 -0.47656 0.42239 
3.68203 -0.34289 0.57085 3.68203 0.68531 -0.64216 3.68723 -0.12226 0.70752 
3.68723 0.46468 -0.77883 3.68822 -0.5706 0.26326 3.68826 -0.43219 0.4893 
3.68826 0.77462 -0.56061 3.69 -0.26339 0.6373 3.69 0.60582 -0.70861 
3.69284 0.17121 -0.83886 3.69284 0.17121 0.76755 3.69404 0.12185 0.76693 
3.69404 0.22057 -0.83824 3.69404 0.22057 0.76693 3.69772 0.0719 0.76502 
3.69772 0.27052 -0.83633 3.69772 0.27052 0.76502 3.7006 -0.38436 0.55228 
3.7006 0.72678 -0.62359 3.70077 -0.55292 0.32513 3.7016 -0.17399 0.6967 
3.7016 0.51641 -0.76801 3.7029 0.02196 0.76106 3.7029 0.32047 -0.83237 
3.7029 0.32047 0.76106 3.70607 -0.30734 0.6214 3.70607 0.64977 -0.69271 
3.70934 -0.02737 0.75497 3.70934 0.3698 -0.82628 3.70934 0.3698 0.75497 
3.70999 -0.47083 0.46741 3.70999 0.81325 -0.53872 3.71242 -0.64354 0.02975 
3.71582 -0.53185 0.38591 3.71612 -0.6383 0.09487 3.71752 -0.07548 0.74734 
3.71752 0.4179 -0.81865 3.71772 -0.22468 0.68368 3.71772 0.5671 -0.75499 
3.72058 -0.42449 0.5323 3.72058 0.76691 -0.60361 3.72228 -0.6296 0.15944 
3.72351 -0.34989 0.60403 3.72351 0.69231 -0.67534 3.73058 -0.1277 0.73852 
3.73058 0.47012 -0.80983 3.73086 -0.61746 0.22316 3.73263 -0.26944 0.66918 
3.73263 0.61187 -0.74049 3.73296 -0.50768 0.44439 3.73296 0.17121 -0.86712 
3.73296 0.17121 0.79581 3.73527 0.12121 0.79585 3.73527 0.22121 -0.86716 
3.73527 0.22121 0.79585 3.73897 0.07133 0.7938 3.73897 0.27109 -0.86511 
3.73897 0.27109 0.7938 3.74182 -0.60195 0.28578 3.74193 -0.46318 0.51095 
3.74193 0.8056 -0.58226 3.74324 -0.39231 0.58491 3.74324 0.73473 -0.65622 
3.74404 0.02171 0.78968 3.74404 0.32072 -0.86099 3.74404 0.32072 0.78968 
3.74534 -0.17931 0.72729 3.74534 0.52173 -0.7986 3.74742 -0.66374 0.06454 
3.7489 -0.31313 0.65297 3.7489 0.65555 -0.72428 3.75048 -0.02755 0.78349 
3.75048 0.36997 -0.8548 3.75048 0.36997 0.78349 3.75244 -0.6566 0.12966 
3.75513 -0.58313 0.34703 3.75991 -0.64603 0.19386 3.76144 -0.22961 0.71369 
3.76144 0.57203 -0.785 3.76222 -0.08028 0.77659 3.76222 0.42271 -0.8479 
3.76358 -0.43219 0.56462 3.76358 0.77462 -0.63593 3.7646 -0.50035 0.48828 
3.7646 0.84277 -0.55959 3.76753 -0.35654 0.63519 3.76753 0.69896 -0.7065 
3.76989 -0.63174 0.25807 3.77073 -0.56108 0.40663 3.77443 0.17121 -0.89338 
3.77443 0.17121 0.82207 3.77553 -0.13227 0.76729 3.77553 0.4747 -0.8386 
3.77665 -0.27425 0.69888 3.77665 0.61667 -0.77019 3.77685 0.12115 0.82206 
3.77685 0.22127 -0.89337 3.77685 0.22127 0.82206 3.78009 -0.68706 0.03395 
3.78077 0.07099 0.81999 3.78077 0.27143 -0.8913 3.78077 0.27143 0.81999 
3.78218 -0.61435 0.32 3.7841 -0.68164 0.09925 3.78547 -0.47083 0.54289 
3.78547 0.81325 -0.6142 3.78597 0.02132 0.81579 3.78597 0.3211 -0.8871 
3.78597 0.3211 0.81579 3.78749 -0.3986 0.6157 3.78749 0.74103 -0.68701 
3.78854 -0.5359 0.46435 3.78854 0.87832 -0.53566 3.7903 -0.67253 0.16397 
3.79036 -0.18337 0.75561 3.79036 0.52579 -0.82692 3.79432 -0.31842 0.68269 
3.79432 0.66084 -0.754 3.79681 -0.5936 0.3806 3.79709 -0.03098 0.81146 
3.79709 0.3734 -0.88277 3.79709 0.3734 0.81146 3.7993 -0.65993 0.22863 
3.80666 -0.2334 0.74157 3.80666 0.57583 -0.81288 3.80841 -0.43832 0.59517 
3.80841 0.78075 -0.66648 3.80849 -0.50768 0.51992 3.80849 0.8501 -0.59123 
3.80918 -0.08366 0.80414 3.80918 0.42608 -0.87545 3.80918 0.42608 0.80414 
3.81046 -0.64366 0.29211 3.81331 -0.36161 0.66453 3.81331 0.70403 -0.73584 
3.81367 -0.56974 0.43921 3.81675 -0.70433 0.06851 3.81714 0.17121 -0.91758 
3.81714 0.17121 0.84627 3.81988 0.12099 0.8463 3.81988 0.22143 -0.91761 
3.81988 0.22143 0.8463 3.82194 -0.69692 0.13359 3.823 -0.13585 0.7944 
3.823 0.47827 -0.86571 3.82336 -0.2784 0.72688 3.82336 0.62082 -0.79819 
3.82381 0.07089 0.8441 3.82381 0.27153 -0.91541 3.82381 0.27153 0.8441 
3.8242 -0.62444 0.35336 3.83025 -0.68619 0.1985 3.83049 -0.47656 0.57311 
3.83049 0.81898 -0.64442 3.83322 -0.40322 0.64458 3.83322 0.74564 -0.71589 
3.83383 0.01832 0.84177 3.83383 0.3241 -0.91308 3.83383 0.3241 0.84177 
3.83818 -0.18682 0.78227 3.83818 0.52924 -0.85358 3.83995 -0.6018 0.41293 
3.84044 -0.67155 0.2626 3.84122 -0.32226 0.71027 3.84122 0.66468 -0.78158 
3.84516 -0.03381 0.83692 3.84516 0.37623 -0.90823 3.84516 0.37623 0.83692 
3.84625 -0.56108 0.48215 3.84625 0.9035 -0.55346 3.85159 -0.7256 0.03373 
3.85243 -0.65317 0.32518 3.85324 -0.23605 0.76725 3.85324 0.57847 -0.83856 
3.85446 -0.44266 0.62369 3.85446 0.78509 -0.695 3.85475 -0.71911 0.10277 
3.85786 -0.08654 0.82926 3.85786 0.42896 -0.90057 3.86021 -0.36487 0.69178 
3.86021 0.70729 -0.76309 3.86098 0.17121 -0.93964 3.86098 0.17121 0.86833 
3.86222 -0.71014 0.168 3.86383 0.12093 0.86828 3.86383 0.22149 -0.93959 
3.86383 0.22149 0.86828 3.86697 -0.53185 0.53706 3.86697 0.87427 -0.60837 
3.86731 -0.632 0.38557 3.87024 -0.28087 0.75216 3.87024 0.62329 -0.82347 
3.87156 -0.6973 0.23233 3.87186 -0.1385 0.81902 3.87186 0.48092 -0.89033 
3.87228 -0.5936 0.45607 3.87298 0.06839 0.86808 3.87298 0.27403 -0.93939 
3.87298 0.27403 0.86808 3.88029 -0.40614 0.67145 3.88029 0.74856 -0.74276 
3.88273 -0.68065 0.29549 3.88332 0.01583 0.86527 3.88332 0.3266 -0.93658 
3.88332 0.3266 0.86527 3.88589 -0.18854 0.80604 3.88589 0.53096 -0.87735 
3.88857 -0.32476 0.73509 3.88857 0.66718 -0.8064 3.88999 -0.49952 0.58987 
3.88999 0.84194 -0.66118 3.89127 -0.74056 0.06853 3.89398 -0.73136 0.13664 
3.89454 -0.03603 0.85979 3.89454 0.37845 -0.9311 3.89569 -0.66026 0.35719 
3.89952 -0.62444 0.42868 3.90106 -0.23754 0.79066 3.90106 0.57996 -0.86197 
3.90248 -0.72027 0.20147 3.90585 -0.58313 0.49775 3.90585 0.17121 -0.95953 
3.90585 0.17121 0.88822 3.90585 0.92556 -0.56906 3.90756 -0.08869 0.85165 
3.90756 0.43112 -0.92296 3.90786 -0.36714 0.71618 3.90786 0.70956 -0.78749 
3.91285 -0.70526 0.26543 3.9141 0.11863 0.8901 3.9141 0.22379 -0.96141 
3.9141 0.22379 0.8901 3.9147 -0.46464 0.63958 3.9147 0.80706 -0.71089 
3.91859 -0.28227 0.77521 3.91859 0.62469 -0.84652 3.92074 -0.13924 0.8409 
3.92074 0.48167 -0.91221 3.9234 0.06619 0.88936 3.9234 0.27623 -0.96067 
3.9234 0.27623 0.88936 3.92501 -0.68652 0.32787 3.9277 -0.65317 0.40045 
3.92775 -0.55292 0.55211 3.92775 0.89534 -0.62342 3.92897 -0.75931 0.03397 
3.93081 -0.75237 0.10232 3.93288 -0.61435 0.4707 3.93288 0.95678 -0.54201 
3.93374 0.01406 0.88599 3.93374 0.32837 -0.9573 3.93434 -0.74106 0.17002 
3.93501 -0.18919 0.82755 3.93501 0.53161 -0.89886 3.93707 -0.32584 0.7577 
3.93707 0.66826 -0.82901 3.94259 -0.42585 0.68811 3.94259 0.76827 -0.75942 
3.94401 -0.72787 0.23445 3.94509 -0.03764 0.88 3.94509 0.38006 -0.95131 
3.94998 -0.23787 0.81172 3.94998 0.58029 -0.88303 3.95121 -0.51956 0.60392 
3.95121 0.86198 -0.67523 3.95165 0.17121 -0.9772 3.95165 0.17121 0.90589 
3.95521 -0.71071 0.29767 3.95739 -0.68065 0.37015 3.95741 -0.08873 0.87142 
3.95741 0.43116 -0.94273 3.9601 0.11859 0.9074 3.9601 0.22384 -0.97871 
3.9601 0.22384 0.9074 3.96077 -0.64366 0.44242 3.9671 -0.60195 0.51106 
3.9671 0.94438 -0.58237 3.96778 -0.28241 0.79581 3.96778 0.62483 -0.86712 
3.96907 -0.77074 0.0676 3.96975 0.0659 0.9063 3.96975 0.27652 -0.97761 
3.97067 -0.1391 0.86027 3.97067 0.48152 -0.93158 3.97091 -0.38585 0.73167 
3.97091 0.72828 -0.80298 3.97174 -0.76167 0.13573 3.97569 -0.74817 0.20282 
3.97813 -0.48271 0.6543 3.97813 0.82513 -0.72561 3.98031 0.01377 0.90254 
3.98031 0.32865 -0.97385 3.98484 -0.18858 0.84657 3.98484 0.531 -0.91788 
3.98621 -0.73278 0.26667 3.98745 -0.70526 0.34003 3.98962 -0.5706 0.56466 
3.98962 0.91302 -0.63597 3.99028 -0.67155 0.41244 3.9926 -0.03905 0.89612 
3.9926 0.38147 -0.96743 3.99481 -0.63174 0.48299 3.99481 0.97417 -0.5543 
3.99825 0.17121 -0.9926 3.99825 0.17121 0.92129 3.99986 -0.23704 0.83037 
3.99986 0.57946 -0.90168 4.00109 -0.3433 0.77222 4.00109 0.68572 -0.84353 
4.00515 -0.09008 0.88707 4.00515 0.4325 -0.95838 4.00647 -0.44284 0.70149 
4.00647 0.78527 -0.7728 4.00716 0.11846 0.92249 4.00716 0.22396 -0.9938 
4.00716 0.22396 0.92249 4.00811 -0.78622 0.03279 4.01008 -0.77948 0.10092 
4.01337 -0.76828 0.16841 4.01591 -0.53615 0.61651 4.01591 0.87857 -0.68782 
4.01688 0.06586 0.92096 4.01688 0.27656 -0.99227 4.01794 -0.75267 0.23494 
4.01843 -0.72787 0.30887 4.01879 -0.14057 0.87541 4.01879 0.48299 -0.94672 
4.02055 -0.6973 0.38132 4.02425 -0.65993 0.45358 4.02425 1.00236 -0.52489 
4.02848 0.01273 0.91684 4.02848 0.32969 -0.98815 4.02972 -0.61746 0.52202 
4.02972 0.95989 -0.59333 4.03247 -0.29897 0.80895 4.03247 0.64139 -0.88026 
4.03318 -0.18992 0.86122 4.03318 0.53234 -0.93253 4.03591 -0.40186 0.74394 
4.03591 0.74428 -0.81525 4.04085 -0.03994 0.9099 4.04085 0.38236 -0.98121 
4.04347 -0.49807 0.66578 4.04347 0.84049 -0.73709 4.04373 -0.79287 0.06742 
4.04555 0.17121 -1.00569 4.04555 0.17121 0.93438 4.04637 -0.78381 0.13548 
4.05006 -0.74817 0.27719 4.05032 -0.77033 0.20256 4.05141 -0.72027 0.3504 
4.05389 -0.09097 0.9004 4.05389 0.43339 -0.97171 4.05438 -0.68619 0.42263 
4.05438 1.02862 -0.49394 4.05465 0.11842 0.93518 4.05465 0.224 -1.00649 
4.05526 -0.58519 0.57544 4.05526 0.92761 -0.64675 4.05902 -0.64603 0.49297 
4.05902 0.98845 -0.56428 4.06579 0.06526 0.93345 4.06579 0.27716 -1.00476 
4.06644 -0.35838 0.78301 4.06644 0.7008 -0.85432 4.06759 -0.14125 0.88822 
4.06759 0.48367 -0.95953 4.07066 -0.24495 0.84715 4.07066 0.58737 -0.91846 
4.07163 -0.45705 0.7115 4.07163 0.79947 -0.78281 4.07759 0.01214 0.92881 
4.07759 0.33028 -1.00012 4.07796 -0.80391 0.03367 4.08013 -0.7971 0.10196 
4.08187 -0.54948 0.62609 4.08187 0.8919 -0.6974 4.08286 -0.74106 0.31854 
4.08327 -0.78573 0.16961 4.08447 -0.76828 0.23951 4.08488 -0.71014 0.39066 
4.08891 -0.67253 0.46258 4.08891 1.01496 -0.53389 4.08973 -0.04029 0.92129 
4.08973 0.38271 -0.9926 4.09344 -0.6296 0.5306 4.09344 0.17121 -1.01644 
4.09344 0.17121 0.94513 4.09344 0.97202 -0.60191 4.10161 -0.41496 0.75268 
4.10161 0.75738 -0.82399 4.10295 -0.09124 0.91128 4.10295 0.43367 -0.98259 
4.104 -0.30589 0.8236 4.104 0.64831 -0.89491 4.10408 0.11799 0.94574 
4.10408 0.22443 -1.01705 4.10469 -0.19679 0.87582 4.10469 0.53921 -0.94713 
4.10942 -0.51048 0.67372 4.10942 0.85291 -0.74503 4.11339 -0.81272 -0.00095 
4.11406 -0.80797 0.06811 4.11525 0.06492 0.94347 4.11525 0.2775 -1.01478 
4.11624 -0.73136 0.3589 4.11672 -0.79882 0.13616 4.11715 -0.76167 0.28114 
4.1174 -0.78381 0.20651 4.11929 -0.69692 0.43094 4.11929 1.03934 -0.50225 
4.11948 -0.59597 0.5831 4.11948 0.93839 -0.65441 4.12322 -0.6566 0.50044 
4.12322 0.99902 -0.57175 4.12694 0.01217 0.9383 4.12694 0.33025 -1.00961 
4.13778 -0.46839 0.71812 4.13778 0.81081 -0.78943 4.13896 -0.36463 0.79531 
4.13896 0.70705 -0.86662 4.13911 -0.04011 0.93027 4.13911 0.38254 -1.00158 
4.13996 -0.14677 0.90073 4.13996 0.4892 -0.97204 4.1418 0.17121 -1.02483 
4.14264 -0.25063 0.8592 4.14264 0.59305 -0.93051 4.1468 -0.55868 0.63305 
4.1468 0.9011 -0.70436 4.14959 -0.81667 0.03349 4.15011 -0.71911 0.39813 
4.15011 1.06153 -0.46944 4.15056 -0.75237 0.32207 4.15059 -0.80957 0.10229 
4.15092 -0.7971 0.17275 4.15196 -0.77948 0.2428 4.15259 0.11795 -1.02494 
4.15259 0.11795 0.95363 4.15259 0.22447 -1.02494 4.15363 -0.68164 0.46878 
4.15363 1.02406 -0.54009 4.15801 -0.6383 0.53676 4.15801 0.98072 -0.60807 
4.16406 0.06465 0.95083 4.16406 0.27777 -1.02214 4.17471 -0.41986 0.76289 
4.17471 0.76229 -0.8342 4.17476 -0.5184 0.67953 4.17476 0.86082 -0.75084 
4.17586 -0.09595 0.92139 4.17586 0.43837 -0.9927 4.1759 0.01192 0.94513 
4.1759 0.3305 -1.01644 4.17716 -0.3106 0.83351 4.17716 0.65302 -0.90482 
4.17764 -0.20141 0.88568 4.17764 0.54383 -0.95699 4.18411 -0.82272 -0.00096 
4.18435 -0.74056 0.36161 4.18435 1.08298 -0.43292 4.18437 -0.70433 0.43613 
4.18437 1.04675 -0.50744 4.18477 -0.80797 0.13882 4.18478 -0.81797 0.0681 
4.18494 -0.60329 0.58837 4.18494 0.94572 -0.65968 4.18528 -0.77074 0.28381 
4.18546 -0.79287 0.20915 4.18834 -0.66374 0.50546 4.18834 1.00617 -0.57677 
4.19052 0.17121 -1.03084 4.20172 0.11784 -1.03045 4.20172 0.22458 -1.03045 
4.21229 -0.36795 0.80309 4.21229 0.71037 -0.8744 4.21234 -0.56471 0.63711 
4.21234 0.90714 -0.70842 4.21294 -0.47393 0.72466 4.21294 0.81636 -0.79597 
4.21314 -0.15058 0.90815 4.21314 0.493 -0.97946 4.21318 0.06464 0.95579 
4.21318 0.27779 -1.0271 4.21361 -0.04191 0.93849 4.21361 0.38433 -1.0098 
4.21539 -0.25405 0.86646 4.21539 0.59647 -0.93777 4.21891 -0.75931 0.32391 
4.21891 1.10173 -0.39522 4.21893 -0.68706 0.47279 4.21893 1.02948 -0.5441 
4.21906 -0.82637 -0.03566 4.21915 -0.7256 0.40129 4.21915 1.06802 -0.4726 
4.21921 -0.80391 0.17492 4.21923 -0.82397 0.03365 4.21939 -0.81667 0.10329 
4.22009 -0.78622 0.24477 4.22313 -0.64354 0.54046 4.22313 0.98596 -0.61177 
4.23947 0.17121 -1.03445 4.2503 -0.4236 0.7673 4.2503 0.76602 -0.83861 
4.2503 -0.31296 0.83848 4.2503 0.65538 -0.90979 4.25033 -0.52214 0.68393 
4.25033 0.86456 -0.75524 4.25034 -0.60708 0.59108 4.25034 0.94951 -0.66239 
4.25075 -0.09716 0.92692 4.25075 0.43959 -0.99823 4.25075 -0.20374 0.89062 
4.25075 0.54616 -0.96193 4.25077 0.01071 0.95066 4.25077 0.33171 -1.02197 
4.25077 0.11781 -1.03351 4.25077 0.22461 -1.03351 4.25367 -0.74491 0.36373 
4.25367 1.08733 -0.43504 4.25367 -0.77529 0.28515 4.25367 1.11772 -0.35646 
4.25368 -0.70868 0.43825 4.25368 1.0511 -0.50956 4.25368 -0.66736 0.50802 
4.25368 1.00979 -0.57933 4.25383 -0.81272 0.13949 4.25383 -0.7974 0.21048 
4.25384 -0.82272 0.06877 4.25384 -0.82758 -0.00096 4.28854 -0.82879 -0.03566 
4.28854 -0.82637 0.03382 4.28854 -0.81904 0.10363 4.28854 -0.80626 0.17542 
4.28854 -0.78847 0.24543 4.28854 -0.76157 0.32479 4.28854 -0.72776 0.40234 
4.28854 -0.68915 0.47403 4.28854 -0.64529 0.5417 4.28854 -0.56686 0.63907 
4.28854 -0.47579 0.72684 4.28854 -0.36953 0.80554 4.28854 -0.25519 0.86888 
4.28854 -0.15149 0.91084 4.28854 -0.04251 0.94124 4.28854 0.06433 -1.02993 
4.28854 0.06433 0.95862 4.28854 0.17121 -1.03565 4.28854 0.27809 -1.02993 
4.28854 0.38494 -1.01255 4.28854 0.49392 -0.98215 4.28854 0.59761 -0.94019 
4.28854 0.71195 -0.87685 4.28854 0.81821 -0.79815 4.28854 0.90928 -0.71038 
4.28854 0.98771 -0.61301 4.28854 1.03157 -0.54534 4.28854 1.07019 -0.47365 
4.28854 1.10399 -0.3961 4.32323 -0.82758 -0.07035 4.32323 -0.82758 -0.00096 
4.32323 -0.82272 0.06877 4.32324 -0.7974 0.21048 4.32324 -0.81272 0.13949 
4.32339 -0.66736 0.50802 4.32339 1.00979 -0.57933 4.32339 -0.70868 0.43825 
4.32339 1.0511 -0.50956 4.3234 -0.77529 0.28515 4.3234 1.11772 -0.35646 
4.3234 -0.74491 0.36373 4.3234 1.08733 -0.43504 4.3263 0.11781 -1.03351 
4.3263 0.22461 -1.03351 4.3263 0.01071 0.95066 4.3263 0.33171 -1.02197 
4.32632 -0.20374 0.89062 4.32632 0.54616 -0.96193 4.32632 -0.09716 0.92692 
4.32632 0.43959 -0.99823 4.32673 -0.60708 0.59108 4.32673 0.94951 -0.66239 
4.32674 -0.52214 0.68393 4.32674 0.86456 -0.75524 4.32677 -0.31296 0.83848 
4.32677 0.65538 -0.90979 4.32677 -0.4236 0.7673 4.32677 0.76602 -0.83861 
4.3376 0.17121 -1.03445 4.35394 -0.64354 0.54046 4.35394 0.98596 -0.61177 
4.35698 -0.78622 0.24477 4.35698 1.12864 -0.31608 4.35768 -0.81667 0.10329 
4.35784 -0.82397 -0.10496 4.35784 -0.82397 0.03365 4.35786 -0.80391 0.17492 
4.35786 1.14633 -0.24623 4.35792 -0.7256 0.40129 4.35792 1.06802 -0.4726 
4.35801 -0.82637 -0.03566 4.35814 -0.68706 0.47279 4.35814 1.02948 -0.5441 
4.35816 -0.75931 0.32391 4.35816 1.10173 -0.39522 4.36168 -0.25405 0.86646 
4.36168 0.59647 -0.93777 4.36346 -0.04191 0.93849 4.36346 0.38433 -1.0098 
4.36389 0.06464 -1.0271 4.36389 0.27779 -1.0271 4.36393 -0.15058 0.90815 
4.36393 0.493 -0.97946 4.36413 -0.47393 0.72466 4.36413 0.81636 -0.79597 
4.36473 -0.56471 0.63711 4.36473 0.90714 -0.70842 4.36478 -0.36795 0.80309 
4.36478 0.71037 -0.8744 4.37535 0.11784 -1.03045 4.37535 0.22458 -1.03045 
4.38655 0.17121 -1.03084 4.38873 -0.66374 0.50546 4.38873 1.00617 -0.57677 
4.39161 -0.79287 0.20915 4.39161 1.13529 -0.28046 4.39179 -0.77074 0.28381 
4.39179 1.11317 -0.35512 4.39213 -0.60329 0.58837 4.39213 0.94572 -0.65968 
4.39229 -0.81797 -0.13941 4.39229 -0.81797 0.0681 4.3923 -0.80797 0.13882 
4.3923 1.15039 -0.21013 4.3927 -0.70433 0.43613 4.3927 1.04675 -0.50744 
4.39272 -0.74056 0.36161 4.39272 1.08298 -0.43292 4.39296 -0.82272 -0.07035 
4.39296 -0.82272 -0.00096 4.39943 -0.20141 0.88568 4.39943 0.54383 -0.95699 
4.39991 -0.3106 0.83351 4.39991 0.65302 -0.90482 4.40117 0.01192 0.94513 
4.40117 0.3305 -1.01644 4.40121 -0.09595 0.92139 4.40121 0.43837 -0.9927 
4.40231 -0.5184 0.67953 4.40231 0.86082 -0.75084 4.40236 -0.41986 0.76289 
4.40236 0.76229 -0.8342 4.41301 0.27777 -1.02214 4.41906 -0.6383 0.53676 
4.41906 0.98072 -0.60807 4.42344 -0.68164 0.46878 4.42344 1.02406 -0.54009 
4.42448 0.11795 -1.02494 4.42448 0.22447 -1.02494 4.42511 -0.77948 0.2428 
4.42511 1.1219 -0.31411 4.42615 -0.7971 0.17275 4.42615 1.13952 -0.24406 
4.42648 -0.80957 0.10229 4.42648 1.152 -0.1736 4.42651 -0.75237 0.32207 
4.42651 1.09479 -0.39338 4.42696 -0.71911 0.39813 4.42696 1.06153 -0.46944 
4.42748 -0.81667 -0.1048 4.42748 -0.81667 0.03349 4.42782 -0.81904 -0.03566 
4.43027 -0.55868 0.63305 4.43027 0.9011 -0.70436 4.43443 -0.25063 0.8592 
4.43443 0.59305 -0.93051 4.43527 0.17121 -1.02483 4.43711 -0.14677 0.90073 
4.43711 0.4892 -0.97204 4.43796 -0.04011 0.93027 4.43796 0.38254 -1.00158 
4.43811 -0.36463 0.79531 4.43811 0.70705 -0.86662 4.43929 -0.46839 0.71812 
4.43929 0.81081 -0.78943 4.45013 0.01217 0.9383 4.45013 0.33025 -1.00961 
4.45385 -0.6566 0.50044 4.45385 0.99902 -0.57175 4.45759 -0.59597 0.5831 
4.45759 0.93839 -0.65441 4.45778 -0.69692 0.43094 4.45778 1.03934 -0.50225 
4.45967 1.12623 -0.27782 4.45992 1.10409 -0.35245 4.46035 1.14124 -0.20747 
4.46083 1.07379 -0.43021 4.46182 0.2775 -1.01478 4.46301 -0.80797 -0.13942 
4.46368 -0.81272 -0.07036 4.46765 -0.51048 0.67372 4.46765 0.85291 -0.74503 
4.47238 -0.19679 0.87582 4.47238 0.53921 -0.94713 4.47299 0.22443 -1.01705 
4.47307 -0.30589 0.8236 4.47307 0.64831 -0.89491 4.47412 -0.09124 0.91128 
4.47412 0.43367 -0.98259 4.47546 -0.41496 0.75268 4.47546 0.75738 -0.82399 
4.48363 -0.6296 0.5306 4.48363 0.17121 -1.01644 4.48363 0.97202 -0.60191 
4.48734 -0.04029 0.92129 4.48734 0.38271 -0.9926 4.48816 1.01496 -0.53389 
4.49219 1.05256 -0.46197 4.4926 1.1107 -0.31082 4.4938 1.12815 -0.24092 
4.49421 1.08348 -0.38985 4.4952 -0.54948 0.62609 4.4952 0.8919 -0.6974 
4.49948 0.33028 -1.00012 4.50544 -0.45705 0.7115 4.50544 0.79947 -0.78281 
4.50641 -0.24495 0.84715 4.50641 0.58737 -0.91846 4.50948 -0.14125 0.88822 
4.50948 0.48367 -0.95953 4.51063 -0.35838 0.78301 4.51063 0.7008 -0.85432 
4.51128 0.27716 -1.00476 4.51805 0.98845 -0.56428 4.52181 0.92761 -0.64675 
4.52242 0.224 -1.00649 4.52269 1.02862 -0.49394 4.52318 -0.09097 0.9004 
4.52318 0.43339 -0.97171 4.52566 1.06269 -0.42171 4.52675 1.11276 -0.27387 
4.52701 1.09059 -0.3485 4.5307 1.12623 -0.20679 4.53152 0.17121 -1.00569 
4.5336 -0.49807 0.66578 4.5336 0.84049 -0.73709 4.53622 -0.03994 0.9099 
4.53622 0.38236 -0.98121 4.54116 -0.40186 0.74394 4.54116 0.74428 -0.81525 
4.54389 -0.18992 0.86122 4.54389 0.53234 -0.93253 4.5446 -0.29897 0.80895 
4.5446 0.64139 -0.88026 4.54735 0.95989 -0.59333 4.54859 0.32969 -0.98815 
4.55282 1.00236 -0.52489 4.55652 1.03972 -0.45263 4.55828 -0.14057 0.87541 
4.55828 0.48299 -0.94672 4.55864 1.07029 -0.38018 4.55913 1.09509 -0.30625 
4.56019 0.27656 -0.99227 4.56116 0.87857 -0.68782 4.5637 1.1107 -0.23972 
4.56991 0.22396 -0.9938 4.5706 -0.44284 0.70149 4.5706 0.78527 -0.7728 
4.57192 -0.09008 0.88707 4.57192 0.4325 -0.95838 4.57598 -0.3433 0.77222 
4.57598 0.68572 -0.84353 4.57721 -0.23704 0.83037 4.57721 0.57946 -0.90168 
4.58226 0.97417 -0.5543 4.58447 -0.03905 0.89612 4.58447 0.38147 -0.96743 
4.58679 1.01398 -0.48375 4.58745 0.91302 -0.63597 4.58962 1.04768 -0.41134 
4.59086 1.0752 -0.33798 4.59223 -0.18858 0.84657 4.59223 0.531 -0.91788 
4.59676 0.32865 -0.97385 4.59894 0.82513 -0.72561 4.60138 1.09059 -0.27413 
4.60533 1.10409 -0.20704 4.60616 -0.38585 0.73167 4.60616 0.72828 -0.80298 
4.6064 -0.1391 0.86027 4.6064 0.48152 -0.93158 4.60732 0.27652 -0.97761 
4.60929 -0.28241 0.79581 4.60929 0.62483 -0.86712 4.60997 0.94438 -0.58237 
4.6163 0.98608 -0.51373 4.61697 0.22384 -0.97871 4.61966 0.43116 -0.94273 
4.61968 1.02307 -0.44146 4.62186 1.05313 -0.36898 4.62586 0.86198 -0.67523 
4.62709 -0.23787 0.81172 4.62709 0.58029 -0.88303 4.63198 0.38006 -0.95131 
4.63306 1.07029 -0.30576 4.63448 0.76827 -0.75942 4.64 -0.32584 0.7577 
4.64 0.66826 -0.82901 4.64206 0.53161 -0.89886 4.64273 1.08348 -0.24133 
4.64333 0.32837 -0.9573 4.64419 0.95678 -0.54201 4.64932 0.89534 -0.62342 
4.64937 0.9956 -0.47176 4.65206 1.02894 -0.39918 4.65367 0.27623 -0.96067 
4.65633 0.48167 -0.91221 4.65848 -0.28227 0.77521 4.65848 0.62469 -0.84652 
4.66237 0.80706 -0.71089 4.66297 0.22379 -0.96141 4.66422 1.04768 -0.33674 
4.66921 0.70956 -0.78749 4.66951 0.43112 -0.92296 4.67122 0.92556 -0.56906 
4.67459 1.06269 -0.27278 4.67601 0.57996 -0.86197 4.67755 0.96687 -0.49999 
4.68138 1.00268 -0.4285 4.68253 0.37845 -0.9311 4.68309 1.07379 -0.20795 
4.68708 0.84194 -0.66118 4.6885 0.66718 -0.8064 4.69118 0.53096 -0.87735 
4.69375 0.3266 -0.93658 4.69434 1.02307 -0.3668 4.69678 0.74856 -0.74276 
4.70409 0.27403 -0.93939 4.70479 0.93603 -0.52738 4.70521 0.48092 -0.89033 
4.70551 1.03972 -0.30364 4.70683 0.62329 -0.82347 4.70976 0.97442 -0.45688 
4.7101 0.87427 -0.60837 4.71324 0.22149 -0.93959 4.71485 1.05256 -0.23931 
4.71686 0.70729 -0.76309 4.71921 0.42896 -0.90057 4.72261 0.78509 -0.695 
4.72383 0.57847 -0.83856 4.72464 0.9956 -0.39649 4.73082 0.9035 -0.55346 
4.73191 0.37623 -0.90823 4.73585 0.66468 -0.78158 4.73663 1.01398 -0.33391 
4.73712 0.94422 -0.48424 4.73889 0.52924 -0.85358 4.74324 0.3241 -0.91308 
4.74385 0.74564 -0.71589 4.74658 0.81898 -0.64442 4.74682 1.02862 -0.26981 
4.75287 0.96687 -0.42467 4.75326 0.27153 -0.91541 4.75371 0.62082 -0.79819 
4.75407 0.47827 -0.86571 4.75513 1.03934 -0.2049 4.75719 0.22143 -0.91761 
4.7634 0.91216 -0.51052 4.76376 0.70403 -0.73584 4.76661 0.98608 -0.36342 
4.76789 0.42608 -0.87545 4.76858 0.8501 -0.59123 4.76866 0.78075 -0.66648 
4.77041 0.57583 -0.81288 4.77777 1.00236 -0.29994 4.77998 0.3734 -0.88277 
4.78026 0.93603 -0.45191 4.78275 0.66084 -0.754 4.78671 0.52579 -0.82692 
4.78677 1.01496 -0.23528 4.78854 0.87832 -0.53566 4.78958 0.74103 -0.68701 
4.7911 0.3211 -0.8871 4.7916 0.81325 -0.6142 4.79489 0.95678 -0.39131 
4.7963 0.27143 -0.8913 4.80022 0.22127 -0.89337 4.80042 0.61667 -0.77019 
4.80154 0.4747 -0.8386 4.80634 0.9035 -0.47794 4.80718 0.97417 -0.32938 
4.80954 0.69896 -0.7065 4.81247 0.84277 -0.55959 4.81349 0.77462 -0.63593 
4.81485 0.42271 -0.8479 4.81563 0.57203 -0.785 4.81716 0.98845 -0.26517 
4.82194 0.92556 -0.41834 4.82463 0.99902 -0.20097 4.82659 0.36997 -0.8548 
4.82817 0.65555 -0.72428 4.83173 0.52173 -0.7986 4.83303 0.32072 -0.86099 
4.83383 0.73473 -0.65622 4.83514 0.8056 -0.58226 4.83525 0.94438 -0.35709 
4.8381 0.27109 -0.86511 4.8418 0.22121 -0.86716 4.84411 0.8501 -0.5157 
4.84444 0.61187 -0.74049 4.84621 0.95989 -0.29447 4.84649 0.47012 -0.80983 
4.85356 0.69231 -0.67534 4.85479 0.97202 -0.23075 4.85649 0.76691 -0.60361 
4.85935 0.5671 -0.75499 4.85955 0.4179 -0.81865 4.86125 0.87427 -0.45722 
4.86708 0.81325 -0.53872 4.86773 0.3698 -0.82628 4.871 0.64977 -0.69271 
4.87417 0.32047 -0.83237 4.87547 0.51641 -0.76801 4.8763 0.89534 -0.39644 
4.87647 0.72678 -0.62359 4.87935 0.27052 -0.83633 4.88303 0.22057 -0.83824 
4.88423 0.17121 -0.83886 4.88707 0.60582 -0.70861 4.88881 0.77462 -0.56061 
4.88885 0.91302 -0.33457 4.88984 0.46468 -0.77883 4.89504 0.68531 -0.64216 
4.8973 0.81898 -0.4937 4.89937 0.4172 -0.78823 4.89963 0.92761 -0.26893 
4.90145 0.56105 -0.72294 4.90729 0.93839 -0.20471 4.90742 0.36913 -0.79579 
4.9091 0.73473 -0.58095 4.91215 0.64261 -0.65927 4.91406 0.3196 -0.80162 
4.91406 0.84194 -0.4342 4.9173 0.51008 -0.73552 4.91911 0.2697 -0.80551 
4.91936 0.78075 -0.51578 4.92179 0.22051 -0.80803 4.92293 0.17121 -0.80867 
4.92775 0.59877 -0.67487 4.92811 0.86198 -0.37298 4.92822 0.69231 -0.60068 
4.92833 0.46346 -0.74647 4.93784 0.41589 -0.75575 4.93989 0.74103 -0.5367 
4.9407 0.87857 -0.30828 4.94182 0.55389 -0.68894 4.94556 0.36796 -0.7634 
4.94559 0.64977 -0.61812 4.94788 0.78509 -0.46973 4.95028 0.8919 -0.24232 
4.95217 0.31835 -0.7691 4.95431 0.5081 -0.70143 4.95649 0.26958 -0.77333 
4.95724 0.9011 -0.17739 4.9592 0.12208 -0.77579 4.9592 0.22034 -0.77579 
4.95938 0.69896 -0.55666 4.96009 0.17121 -0.77661 4.96149 0.60582 -0.63419 
4.96377 0.80706 -0.40949 4.96519 0.4615 -0.71231 4.96877 0.74564 -0.49097 
4.97445 0.41419 -0.72157 4.97582 0.56105 -0.64857 4.97716 0.65555 -0.57529 
4.97849 0.82513 -0.34606 4.98205 0.3663 -0.72917 4.98799 0.31794 -0.73511 
4.9884 0.51008 -0.66442 4.98872 0.70403 -0.51088 4.98997 0.84049 -0.28072 
4.99224 0.26923 -0.73936 4.99337 0.61187 -0.59156 4.99479 0.12214 -0.74191 
4.99479 0.22028 -0.74191 4.99564 0.17121 -0.74276 4.99564 0.74856 -0.4439 
4.99791 0.85291 -0.21477 4.99935 0.46346 -0.67545 5.00372 0.86082 -0.14943 
5.00688 0.66084 -0.52987 5.00787 0.5671 -0.60647 5.00863 0.41589 -0.68496 
5.0123 0.76827 -0.3816 5.01597 0.70729 -0.46398 5.01628 0.36796 -0.69268 
5.02089 0.51641 -0.62259 5.02198 0.31835 -0.69929 5.02307 0.61667 -0.54754 
5.02568 0.78527 -0.31772 5.02621 0.07284 -0.70361 5.02621 0.26958 -0.70361 
5.02867 0.12208 -0.70632 5.02867 0.22034 -0.70632 5.02949 0.17121 -0.70721 
5.03171 0.46468 -0.63696 5.03446 0.66468 -0.48297 5.03569 0.79947 -0.25256 
5.03788 0.57203 -0.56275 5.04037 0.70956 -0.41633 5.04111 0.4172 -0.64649 
5.04231 0.81081 -0.18641 5.04867 -0.0267 -0.65454 5.04867 0.36913 -0.65454 
5.05107 0.62082 -0.50083 5.05148 0.52173 -0.57885 5.0545 0.02282 -0.66118 
5.0545 0.3196 -0.66118 5.05586 0.72828 -0.35328 5.05839 0.07272 -0.66623 
5.05839 0.2697 -0.66623 5.05928 0.66718 -0.43562 5.06091 0.12191 -0.66891 
5.06091 0.22051 -0.66891 5.06155 0.17121 -0.67005 5.06271 0.47012 -0.59361 
5.06576 0.57583 -0.51753 5.06813 0.74428 -0.28828 5.07153 0.4179 -0.60667 
5.07635 0.62329 -0.45395 5.07687 0.75738 -0.22258 5.07916 0.3698 -0.61485 
5.0798 0.52579 -0.53383 5.08189 0.66826 -0.38712 5.08525 0.02196 -0.62129 
5.08525 0.32047 -0.62129 5.08708 0.76229 -0.14948 5.08921 0.0719 -0.62647 
5.08921 0.27052 -0.62647 5.09112 0.12185 -0.63015 5.09112 0.22057 -0.63015 
5.09144 0.57847 -0.47095 5.09148 0.4747 -0.54866 5.09174 0.17121 -0.63135 
5.09641 0.68572 -0.3231 5.0994 0.62469 -0.4056 5.10078 0.42271 -0.56197 
5.10646 0.52924 -0.48601 5.1072 0.7008 -0.25775 5.10768 0.36997 -0.57371 
5.11387 0.32072 -0.58015 5.11485 0.57996 -0.42313 5.11799 0.07133 -0.58522 
5.11799 0.27109 -0.58522 5.11859 0.47827 -0.50119 5.1195 0.70705 -0.18523 
5.12 0.17121 -0.59123 5.12 0.62483 -0.35641 5.12004 0.12121 -0.58892 
5.12004 0.22121 -0.58892 5.12728 0.71037 -0.1119 5.12833 0.42608 -0.51501 
5.13023 0.53096 -0.4383 5.13314 0.64139 -0.29172 5.13565 0.3734 -0.5271 
5.13591 0.58029 -0.37421 5.13998 0.3211 -0.53822 5.14321 0.48092 -0.45233 
5.14418 0.27143 -0.54342 5.14625 0.12115 -0.54734 5.14625 0.22127 -0.54734 
5.14626 0.17121 -0.54976 5.14779 0.64831 -0.22019 5.15174 0.53161 -0.38918 
5.15345 0.42896 -0.46633 5.15456 0.57946 -0.32433 5.1577 0.65302 -0.14703 
5.16111 0.37623 -0.47903 5.16267 0.65538 -0.07389 5.16509 0.48167 -0.40345 
5.16596 0.3241 -0.49036 5.16829 0.27153 -0.50038 5.17046 0.17121 -0.50705 
5.17049 0.22143 -0.50431 5.17076 0.531 -0.33935 5.17134 0.58737 -0.25353 
5.17584 0.43112 -0.41663 5.18339 0.59305 -0.18155 5.18398 0.37845 -0.42965 
5.18446 0.48152 -0.35352 5.18541 0.53234 -0.29101 5.18946 0.3266 -0.44087 
5.19065 0.59647 -0.1088 5.19227 0.27403 -0.45121 5.19247 0.22149 -0.46036 
5.19561 0.43116 -0.36678 5.1996 0.48299 -0.3054 5.20001 0.53921 -0.2195 
5.20419 0.38006 -0.3791 5.20987 0.54383 -0.14655 5.21018 0.32837 -0.39045 
5.21126 0.4325 -0.31904 5.21241 0.48367 -0.2566 5.21355 0.27623 -0.40079 
5.22031 0.38147 -0.33159 5.22459 0.43339 -0.2703 5.22492 0.4892 -0.18423 
5.22673 0.32865 -0.34388 5.23049 0.27652 -0.35444 5.23409 0.38236 -0.28334 
5.23547 0.43367 -0.22124 5.24103 0.32969 -0.29571 5.24548 0.38271 -0.23446 
4.60145 -0.01948 0.92787 4.60897 -0.07191 0.91572 4.61342 -0.01889 0.97697 
4.61899 -0.12286 0.9025 4.62036 -0.07156 0.9646 4.62772 -0.01785 1.02514 
4.62954 -0.1784 0.86549 4.62986 -0.12259 0.95157 4.63414 -0.07067 1.01285 
4.64204 -0.17287 0.93786 4.64319 -0.1217 1.0003 4.64427 -0.01757 1.07171 
4.64458 -0.23303 0.82781 4.65026 -0.06926 1.06036 4.65445 -0.22841 0.90076 
4.65486 -0.17219 0.98666 4.65884 -0.12036 1.04804 4.66218 0.03677 1.13247 
4.66381 -0.28567 0.79006 4.665 -0.01579 1.12213 4.66904 -0.22154 0.97227 
4.67 -0.17072 1.03478 4.67047 -0.06765 1.11091 4.67106 -0.28225 0.86282 
4.67861 -0.12032 1.09789 4.68311 -0.27657 0.93479 4.68369 -0.2202 1.02062 
4.68616 0.03927 1.18164 4.68849 -0.0133 1.17162 4.68936 -0.17086 1.08471 
4.69334 -0.06543 1.1603 4.69675 -0.34222 0.82829 4.69989 -0.26866 1.00559 
4.701 -0.11816 1.14759 4.70271 -0.22081 1.07044 4.70666 -0.33751 0.90145 
4.71027 0.03937 1.22468 4.71125 -0.17012 1.13359 4.71447 -0.0103 1.21949 
4.71855 -0.26949 1.05547 4.7188 -0.0626 1.20836 4.72131 -0.33059 0.97299 
4.72422 -0.22016 1.11957 4.72612 -0.11528 1.19627 4.73441 0.08959 1.27018 
4.73445 -0.31403 1.03768 4.73495 -0.39625 0.8665 4.73586 -0.16747 1.18245 
4.73646 0.03971 1.26648 4.73961 -0.26916 1.10439 4.74058 -0.00992 1.26141 
4.74678 -0.05917 1.25497 4.74726 -0.39 0.93901 4.748 -0.21844 1.16728 
4.75367 -0.1119 1.24323 4.75505 -0.31389 1.08686 4.75805 -0.37492 1.00436 
4.76297 -0.1639 1.22992 4.76301 -0.26767 1.15221 4.76333 0.09023 1.31141 
4.76525 0.04028 1.30773 4.7692 -0.00967 1.30255 4.77256 -0.35746 1.06839 
4.77466 -0.21499 1.2151 4.77529 -0.05899 1.29611 4.77759 -0.44658 0.90384 
4.7781 -0.31249 1.13521 4.78292 -0.1071 1.28794 4.78632 -0.43348 0.96954 
4.78869 -0.26503 1.19879 4.79175 -0.15932 1.27487 4.79291 0.13959 1.35131 
4.79354 0.09029 1.35017 4.79518 -0.35638 1.11688 4.79606 0.0411 1.34749 
4.79859 -0.41747 1.03455 4.79995 -0.0088 1.34244 4.80298 -0.21093 1.26011 
4.80338 -0.31002 1.1821 4.80578 -0.05832 1.3358 4.81335 -0.1064 1.32776 
4.81408 -0.39876 1.09759 4.81657 -0.26123 1.24401 4.81999 -0.35388 1.16423 
4.82274 -0.15388 1.31822 4.82497 0.13959 1.38848 4.82578 0.09046 1.38758 
4.82824 0.04122 1.38487 4.82878 -0.47447 0.99898 4.83138 -0.30587 1.2288 
4.83247 -0.00755 1.38055 4.83356 -0.20561 1.30386 4.83818 -0.05716 1.37394 
4.83849 -0.39649 1.14524 4.84215 -0.45747 1.06286 4.84582 -0.10509 1.36622 
4.84658 -0.2563 1.28773 4.84758 -0.35004 1.21113 4.8551 -0.15266 1.35671 
4.85881 -0.43776 1.12517 4.85881 0.13959 1.42402 4.85966 0.09052 1.42317 
4.85966 0.18866 1.42317 4.86108 -0.30106 1.27282 4.86222 0.04157 1.42062 
4.86573 -0.39323 1.19215 4.86605 -0.19928 1.34568 4.86646 -0.00714 1.41637 
4.8724 -0.0555 1.41044 4.87597 -0.51433 1.02733 4.87729 -0.34475 1.25656 
4.87864 -0.25025 1.32983 4.88 -0.10339 1.40283 4.88568 -0.43484 1.17223 
4.88926 -0.15069 1.39358 4.89068 -0.49626 1.09075 4.89296 -0.29502 1.31545 
4.89436 0.13959 1.45787 4.89507 -0.38816 1.23792 4.89526 0.09046 1.45705 
4.89526 0.18872 1.45705 4.89797 0.04122 1.45459 4.89797 0.23796 1.45459 
4.90014 -0.1973 1.38269 4.90228 -0.00755 1.45036 4.90657 -0.47428 1.15099 
4.90886 -0.33896 1.29938 4.90889 -0.05716 1.44466 4.91264 -0.24309 1.3702 
4.91456 -0.43023 1.21796 4.91661 -0.10509 1.43701 4.92613 -0.15266 1.42773 
4.92623 -0.38151 1.28195 4.92634 -0.55118 1.05424 4.9267 -0.28797 1.35613 
4.93152 0.13959 1.48993 4.93266 0.09029 1.48929 4.93266 0.18889 1.48929 
4.93509 -0.46995 1.19704 4.93534 0.0411 1.48677 4.93534 0.23808 1.48677 
4.93715 -0.19928 1.41679 4.94039 -0.53114 1.11547 4.94039 -0.0088 1.48288 
4.94039 0.28798 1.48288 4.9423 -0.33181 1.34053 4.94536 -0.42393 1.26221 
4.94703 -0.05832 1.47705 4.953 -0.25025 1.4042 4.95508 -0.1064 1.46949 
4.95716 -0.50818 1.17496 4.95941 -0.37451 1.32342 4.96461 -0.15388 1.46009 
4.96564 -0.46381 1.24187 4.96738 -0.29502 1.38988 4.97022 0.13959 1.52012 
4.97142 0.09023 1.5195 4.97142 0.18895 1.5195 4.9751 0.04028 1.51759 
4.9751 0.2389 1.51759 4.97798 -0.41598 1.30485 4.97815 -0.58454 1.0777 
4.97898 -0.20561 1.44927 4.98028 -0.00967 1.51363 4.98028 0.28885 1.51363 
4.98346 -0.33896 1.37398 4.98672 -0.05899 1.50755 4.98672 0.33817 1.50755 
4.98738 -0.50245 1.21999 4.99321 -0.56347 1.13848 4.9949 -0.1071 1.49991 
4.9951 -0.2563 1.43625 4.99796 -0.45611 1.28487 5.00089 -0.38151 1.3566 
5.00796 -0.15932 1.49109 5.01001 -0.30106 1.42175 5.01035 -0.5393 1.19697 
5.01035 0.13959 1.54839 5.01266 0.08959 1.54842 5.01266 0.18959 1.54842 
5.01635 0.03971 1.54638 5.01635 0.23947 1.54638 5.01932 -0.4948 1.26352 
5.02062 -0.42393 1.33748 5.02142 -0.00992 1.54225 5.02142 0.2891 1.54225 
5.02272 -0.21093 1.47986 5.02628 -0.34475 1.40554 5.02786 -0.05917 1.53606 
5.02786 0.33835 1.53606 5.03251 -0.61475 1.0996 5.03883 -0.26123 1.46626 
5.0396 -0.1119 1.52916 5.0396 0.39108 1.52916 5.04096 -0.46381 1.31719 
5.04199 -0.53197 1.24085 5.04491 -0.38816 1.38776 5.04811 -0.5927 1.15921 
5.05181 0.13959 1.57465 5.05291 -0.1639 1.51986 5.05404 -0.30587 1.45146 
5.05423 0.08953 1.57463 5.05423 0.18965 1.57463 5.05815 0.03937 1.57256 
5.05815 0.23981 1.57256 5.06285 -0.50245 1.29546 5.06335 -0.0103 1.56836 
5.06335 0.28948 1.56836 5.06487 -0.43023 1.36827 5.06592 -0.56752 1.21692 
5.06774 -0.21499 1.50818 5.07171 -0.35004 1.43526 5.07419 -0.62522 1.13317 
5.07447 -0.0626 1.56403 5.07447 0.34178 1.56403 5.08404 -0.26503 1.49415 
5.08579 -0.46995 1.34774 5.08587 -0.5393 1.27249 5.08656 -0.11528 1.55671 
5.09069 -0.39323 1.4171 5.09105 -0.60136 1.19178 5.09452 0.13959 1.59884 
5.09726 0.08937 1.59887 5.09726 0.18981 1.59887 5.10038 -0.16747 1.54697 
5.10074 -0.31002 1.47945 5.10119 0.03927 1.59667 5.10119 0.23991 1.59667 
5.10159 -0.65606 1.10593 5.10787 -0.50818 1.32568 5.1106 -0.43484 1.39715 
5.11121 -0.0133 1.59434 5.11121 0.29248 1.59434 5.11556 -0.21844 1.53484 
5.11733 -0.63342 1.1655 5.1186 -0.35388 1.46284 5.12254 -0.06543 1.58949 
5.12254 0.34461 1.58949 5.12363 -0.5927 1.23473 5.13063 -0.26767 1.51983 
5.13184 -0.47428 1.37626 5.13525 -0.11816 1.58184 5.1376 -0.39649 1.44435 
5.13836 0.13959 1.62091 5.14122 0.08931 1.62085 5.14122 0.18987 1.62085 
5.14436 -0.56347 1.28963 5.14469 -0.66362 1.13814 5.14762 -0.31249 1.50473 
5.14925 -0.17012 1.57159 5.14966 -0.62522 1.20864 5.15036 0.03677 1.62066 
5.15036 0.24241 1.62066 5.15767 -0.43776 1.42402 5.1607 -0.01579 1.61784 
5.1607 0.29497 1.61784 5.16327 -0.22016 1.55862 5.16595 -0.35638 1.48766 
5.16737 -0.53114 1.34244 5.17192 -0.06765 1.61236 5.17192 0.34683 1.61236 
5.17307 -0.69188 1.10976 5.17691 -0.65606 1.18125 5.17845 -0.26916 1.54323 
5.18323 -0.61475 1.25032 5.18323 0.13959 1.6408 5.18494 -0.12032 1.60422 
5.18524 -0.39876 1.46876 5.18524 0.67794 -0.03492 5.19148 0.08701 1.64268 
5.19148 0.19217 1.64268 5.19208 -0.49626 1.39215 5.19598 -0.31389 1.52778 
5.19598 0.59307 -0.09395 5.19812 -0.17086 1.59347 5.20078 0.03457 1.64193 
5.20078 0.24461 1.64193 5.20508 -0.68479 1.15302 5.20513 -0.58454 1.30468 
5.21026 -0.64597 1.22327 5.21112 -0.01757 1.63856 5.21112 0.29675 1.63856 
5.21239 -0.22081 1.58013 5.21445 -0.35746 1.51027 5.21445 0.63664 -0.07644 
5.21997 -0.45747 1.44069 5.21997 0.73665 -0.00685 5.22247 -0.06926 1.63257 
5.22736 -0.26949 1.56429 5.22736 0.54867 -0.13045 5.2286 -0.55118 1.35649 
5.22903 0.13959 1.65846 5.23477 -0.71227 1.12272 5.23479 -0.12036 1.62399 
5.23748 0.08696 1.65998 5.23748 0.19222 1.65998 5.23815 -0.67528 1.19499 
5.24448 -0.63358 1.26363 5.24516 -0.31403 1.54839 5.24516 0.59321 -0.11455 
5.24714 0.03428 1.65888 5.24714 0.2449 1.65888 5.24805 -0.17072 1.61284 
5.24805 0.4499 -0.179 5.24829 -0.41747 1.48424 5.24829 0.69665 -0.05041 
5.25551 -0.51433 1.40687 5.25769 -0.01785 1.65511 5.25769 0.29703 1.65511 
5.26222 -0.2202 1.59914 5.26222 0.49938 -0.16531 5.26701 -0.60222 1.31723 
5.26766 -0.70318 1.16501 5.26998 -0.07067 1.6487 5.26998 0.34985 -0.21486 
5.27219 -0.66337 1.23556 5.27563 0.13959 1.67386 5.27724 -0.26866 1.58294 
5.27724 0.54784 -0.14911 5.27847 -0.37492 1.52479 5.27847 0.6541 -0.09095 
5.28253 -0.1217 1.63964 5.28253 0.40088 -0.20581 5.28385 -0.47447 1.45406 
5.28385 0.75365 -0.02022 5.28455 0.08684 1.67507 5.28455 0.19234 1.67507 
5.29329 -0.56777 1.36908 5.29427 0.03424 1.67353 5.29427 0.24494 1.67353 
5.29617 -0.17219 1.62798 5.29617 0.45137 -0.19414 5.29793 -0.72892 1.13389 
5.30164 -0.69155 1.20616 5.30586 -0.01889 1.66942 5.30586 0.29807 1.66942 
5.3071 -0.64909 1.27459 5.30985 -0.33059 1.56152 5.30985 0.60977 -0.12769 
5.31056 -0.22154 1.61379 5.31056 0.50072 -0.17996 5.31329 -0.43348 1.49651 
5.31329 0.71266 -0.06268 5.31823 -0.07156 1.66247 5.31823 0.35074 -0.22864 
5.32085 -0.52969 1.41835 5.32085 0.80887 0.01548 5.32294 0.13959 1.68695 
5.33127 -0.12259 1.65297 5.33127 0.40177 -0.21914 5.33176 -0.71781 1.1752 
5.33203 0.0868 1.68775 5.33203 0.19238 1.68775 5.33264 -0.61681 1.32802 
5.3364 -0.67765 1.24554 5.34317 0.03364 1.68602 5.34317 0.24554 1.68602 
5.34383 -0.39 1.53558 5.34383 0.66918 -0.10174 5.34497 -0.17287 1.6408 
5.34497 0.45205 -0.20696 5.34805 -0.27657 1.59972 5.34805 0.55575 -0.16589 
5.34901 -0.48867 1.46408 5.34901 0.76785 -0.03024 5.35497 -0.01948 1.68138 
5.35497 0.29866 1.68138 5.35925 -0.5811 1.37866 5.35925 0.86028 0.05518 
5.36226 -0.74176 1.14323 5.36629 -0.70416 1.21516 5.36711 -0.07191 1.67386 
5.36711 0.35109 -0.24003 5.37083 -0.66122 1.28317 5.37083 0.13959 1.6977 
5.37899 -0.44658 1.50525 5.37899 0.72576 -0.07141 5.38033 -0.12286 1.66385 
5.38033 0.40204 -0.23001 5.38139 -0.33751 1.57617 5.38139 0.61669 -0.14234 
5.38146 0.08637 1.69832 5.38146 0.19281 1.69832 5.38207 -0.22841 1.62839 
5.38207 0.50759 -0.19455 5.3868 -0.5421 1.42629 5.3868 0.82128 0.00754 
5.39264 0.0333 1.69604 5.39264 0.24588 1.69604 5.39667 -0.72854 1.18352 
5.39686 -0.62759 1.33567 5.39686 0.90677 0.09816 5.4006 -0.68822 1.25301 
5.40432 -0.01945 1.69087 5.41516 -0.50001 1.4707 5.41516 0.77919 -0.03686 
5.41634 -0.39625 1.54788 5.41634 0.67543 -0.11405 5.41649 -0.07173 1.68284 
5.41649 0.35091 -0.24901 5.41734 -0.1784 1.6533 5.41734 0.45758 -0.21946 
5.41919 0.13959 1.70609 5.42002 -0.28225 1.61177 5.42002 0.56143 -0.17794 
5.42418 -0.5903 1.38562 5.42418 0.86948 0.04821 5.42749 -0.75073 1.1507 
5.42998 0.08633 1.7062 5.42998 0.19285 1.7062 5.43101 -0.71326 1.22135 
5.43539 -0.66992 1.28933 5.43539 0.9491 0.14451 5.44145 0.03303 1.7034 
5.44145 0.24615 1.7034 5.45209 -0.45148 1.51546 5.45209 0.73066 -0.08163 
5.45214 -0.55002 1.4321 5.45214 0.8292 0.00173 5.45325 -0.12757 1.67396 
5.45325 0.40675 -0.24012 5.45328 -0.0197 1.6977 5.45454 -0.34222 1.58608 
5.45454 0.6214 -0.15225 5.45503 -0.23303 1.63825 5.45503 0.51221 -0.20442 
5.46175 -0.73595 1.1887 5.46232 -0.63491 1.34094 5.46232 0.91409 0.09289 
5.46572 -0.69537 1.25804 5.46572 0.97455 0.1758 5.4679 0.13959 1.7121 
5.4791 0.08622 1.71171 5.4791 0.19296 1.71171 5.48967 -0.39957 1.55566 
5.48967 0.67875 -0.12183 5.48972 -0.59633 1.38968 5.48972 0.87551 0.04415 
5.49032 -0.50556 1.47723 5.49032 0.78474 -0.04339 5.49052 -0.1822 1.66072 
5.49052 0.46138 -0.22689 5.49056 0.03302 1.70836 5.49056 0.24616 1.70836 
5.49099 -0.07353 1.69107 5.49099 0.35271 -0.25723 5.49277 -0.28567 1.61903 
5.49277 0.56485 -0.18519 5.49631 -0.71868 1.22537 5.49631 0.99786 0.20847 
5.49654 -0.75722 1.15386 5.50051 -0.67516 1.29303 5.50051 0.95434 0.1408 
5.51685 0.13959 1.71571 5.52768 -0.45522 1.51987 5.52768 0.7344 -0.08604 
5.52768 -0.34458 1.59106 5.52768 0.62376 -0.15722 5.52772 -0.55376 1.43651 
5.52772 0.83294 -0.00267 5.52772 -0.63871 1.34365 5.52772 0.91789 0.09018 
5.52813 -0.12879 1.67949 5.52813 0.40797 -0.24566 5.52813 -0.23536 1.64319 
5.52813 0.51454 -0.20936 5.52816 -0.02091 1.70323 5.52816 0.08619 1.71478 
5.52816 0.19299 1.71478 5.53105 -0.77653 1.1163 5.53106 -0.7403 1.19082 
5.53106 1.01948 0.24301 5.53106 -0.69898 1.26059 5.53106 0.97816 0.17325 
5.56592 -0.75939 1.15492 5.56592 -0.72077 1.2266 5.56592 -0.67691 1.29427 
5.56592 -0.59848 1.39164 5.56592 -0.50741 1.47941 5.56592 -0.40115 1.55811 
5.56592 -0.28681 1.62145 5.56592 -0.18312 1.66342 5.56592 -0.07413 1.69381 
5.56592 0.03271 1.71119 5.56592 0.13959 1.71692 5.56592 0.24647 1.71119 
5.56592 0.35331 -0.25998 5.56592 0.4623 -0.22958 5.56592 0.56599 -0.18762 
5.56592 0.68033 -0.12427 5.56592 0.78659 -0.04558 5.56592 0.87766 0.04219 
5.56592 0.95609 0.13957 5.56592 0.99995 0.20723 5.56592 1.03857 0.27892 
5.56592 1.07237 0.35648 5.60077 -0.69898 1.26059 5.60077 0.97816 0.17325 
5.60077 -0.7403 1.19082 5.60077 1.01948 0.24301 5.60078 1.08609 0.39612 
5.60078 -0.77653 1.1163 5.60078 1.05571 0.31754 5.60368 0.08619 1.71478 
5.60368 0.19299 1.71478 5.60368 -0.02091 1.70323 5.6037 -0.23536 1.64319 
5.6037 0.51454 -0.20936 5.6037 -0.12879 1.67949 5.6037 0.40797 -0.24566 
5.60412 -0.63871 1.34365 5.60412 0.91789 0.09018 5.60412 -0.55376 1.43651 
5.60412 0.83294 -0.00267 5.60415 -0.34458 1.59106 5.60415 0.62376 -0.15722 
5.60415 -0.45522 1.51987 5.60415 0.7344 -0.08604 5.61498 0.13959 1.71571 
5.63132 -0.67516 1.29303 5.63132 0.95434 0.1408 5.63437 1.09702 0.43649 
5.63524 1.11471 0.50635 5.6353 -0.75722 1.15386 5.6353 1.0364 0.27997 
5.63553 -0.71868 1.22537 5.63553 0.99786 0.20847 5.63554 1.07011 0.35735 
5.63906 -0.28567 1.61903 5.63906 0.56485 -0.18519 5.64084 -0.07353 1.69107 
5.64084 0.35271 -0.25723 5.64128 0.03302 1.70836 5.64132 -0.1822 1.66072 
5.64132 0.46138 -0.22689 5.64151 -0.50556 1.47723 5.64151 0.78474 -0.04339 
5.64211 -0.59633 1.38968 5.64211 0.87551 0.04415 5.64217 -0.39957 1.55566 
5.64217 0.67875 -0.12183 5.65273 0.08622 1.71171 5.66611 -0.69537 1.25804 
5.66611 0.97455 0.1758 5.66899 1.10367 0.47211 5.66917 1.08155 0.39745 
5.66952 -0.63491 1.34094 5.66952 0.91409 0.09289 5.66968 1.11877 0.54244 
5.67008 -0.73595 1.1887 5.67008 1.01513 0.24513 5.6701 -0.77218 1.11418 
5.6701 1.05136 0.31965 5.67681 -0.23303 1.63825 5.67681 0.51221 -0.20442 
5.67729 -0.34222 1.58608 5.67729 0.6214 -0.15225 5.67855 -0.0197 1.6977 
5.67859 -0.12757 1.67396 5.67859 0.40675 -0.24012 5.6797 -0.55002 1.4321 
5.6797 0.8292 0.00173 5.67975 -0.45148 1.51546 5.67975 0.73066 -0.08163 
5.69039 0.03303 1.7034 5.69644 -0.66992 1.28933 5.69644 0.9491 0.14451 
5.70083 -0.71326 1.22135 5.70083 0.99244 0.21249 5.7025 1.09028 0.43847 
5.70353 1.1079 0.50851 5.70387 1.12038 0.57897 5.7039 1.06317 0.35919 
5.70435 -0.75073 1.1507 5.70435 1.02991 0.28313 5.70765 -0.5903 1.38562 
5.70765 0.86948 0.04821 5.71182 -0.28225 1.61177 5.71182 0.56143 -0.17794 
5.71449 -0.1784 1.6533 5.71449 0.45758 -0.21946 5.71535 -0.07173 1.68284 
5.71535 0.35091 -0.24901 5.7155 -0.39625 1.54788 5.7155 0.67543 -0.11405 
5.71667 -0.50001 1.4707 5.71667 0.77919 -0.03686 5.72751 0.29863 -0.25704 
5.73123 -0.68822 1.25301 5.73123 0.9674 0.18082 5.73497 -0.62759 1.33567 
5.73497 0.90677 0.09816 5.73516 1.00772 0.25032 5.73705 1.09461 0.47475 
5.7373 1.07247 0.40012 5.73773 1.10962 0.5451 5.73822 1.04217 0.32237 
5.74503 -0.5421 1.42629 5.74503 0.82128 0.00754 5.74976 -0.22841 1.62839 
5.74976 0.50759 -0.19455 5.75045 -0.33751 1.57617 5.75045 0.61669 -0.14234 
5.7515 -0.12286 1.66385 5.7515 0.40204 -0.23001 5.75284 -0.44658 1.50525 
5.75284 0.72576 -0.07141 5.76101 -0.66122 1.28317 5.76101 0.9404 0.15066 
5.76472 0.35109 -0.24003 5.76555 0.98334 0.21868 5.76957 1.02094 0.2906 
5.76998 1.07908 0.44175 5.77118 1.09653 0.51165 5.7716 1.05186 0.36272 
5.77258 -0.5811 1.37866 5.77258 0.86028 0.05518 5.77433 1.1079 0.5793 
5.77687 0.29866 -0.24755 5.78282 -0.48867 1.46408 5.78282 0.76785 -0.03024 
5.78379 -0.27657 1.59972 5.78379 0.55575 -0.16589 5.78686 -0.17287 1.6408 
5.78686 0.45205 -0.20696 5.78801 -0.39 1.53558 5.78801 0.66918 -0.10174 
5.79543 0.95683 0.18829 5.79919 -0.61681 1.32802 5.79919 0.89599 0.10582 
5.80007 0.99699 0.25863 5.80057 0.40177 -0.21914 5.80304 1.03107 0.33086 
5.80413 1.08113 0.4787 5.80439 1.05897 0.40408 5.80808 1.09461 0.54578 
5.81098 -0.52969 1.41835 5.81098 0.80887 0.01548 5.8136 0.35074 -0.22864 
5.81854 -0.43348 1.49651 5.81854 0.71266 -0.06268 5.82127 -0.22154 1.61379 
5.82127 0.50072 -0.17996 5.82199 -0.33059 1.56152 5.82199 0.60977 -0.12769 
5.82474 0.92827 0.15924 5.82597 0.29807 -0.23558 5.8302 0.97073 0.22768 
5.83391 1.0081 0.29994 5.83566 0.45137 -0.19414 5.83602 1.03867 0.37239 
5.83652 1.06347 0.44632 5.83854 0.84695 0.06475 5.84109 1.07908 0.51285 
5.84437 1.09028 0.58034 5.84798 -0.47447 1.45406 5.84798 0.75365 -0.02022 
5.8493 0.40088 -0.20581 5.85336 -0.37492 1.52479 5.85336 0.6541 -0.09095 
5.85459 -0.26866 1.58294 5.85459 0.54784 -0.14911 5.85964 0.94255 0.19828 
5.86185 0.34985 -0.21486 5.86417 0.98236 0.26882 5.86483 0.8814 0.1166 
5.86701 1.01606 0.34123 5.86824 1.04358 0.41459 5.86962 0.49938 -0.16531 
5.87414 0.29703 -0.22128 5.87633 -0.51433 1.40687 5.87633 0.79351 0.02697 
5.87876 1.05897 0.47844 5.88272 1.07247 0.54553 5.88355 -0.41747 1.48424 
5.88355 0.69665 -0.05041 5.88378 0.4499 -0.179 5.8847 0.2449 -0.22504 
5.88538 1.08155 0.61367 5.88668 -0.31403 1.54839 5.88668 0.59321 -0.11455 
5.88736 0.91276 0.17021 5.89368 0.95446 0.23884 5.89704 0.39954 -0.19016 
5.89706 0.99145 0.31112 5.89924 1.02151 0.38359 5.90324 0.83036 0.07734 
5.90447 0.54867 -0.13045 5.90936 0.34844 -0.19874 5.91044 1.03867 0.44682 
5.91186 -0.45747 1.44069 5.91186 0.73665 -0.00685 5.91739 -0.35746 1.51027 
5.91739 0.63664 -0.07644 5.91944 0.49999 -0.14629 5.92012 1.05186 0.51124 
5.92071 0.29675 -0.20473 5.92157 0.92515 0.21056 5.92364 1.06317 0.57894 
5.92548 1.07011 0.64729 5.9267 0.86372 0.12915 5.92675 0.96397 0.28081 
5.92944 0.99732 0.35339 5.93105 0.24461 -0.2081 5.93371 0.45004 -0.15964 
5.93586 -0.31389 1.52778 5.93586 0.59307 -0.09395 5.93975 0.77544 0.04168 
5.94161 1.01606 0.41583 5.94659 -0.39876 1.46876 5.94659 0.67794 -0.03492 
5.94689 0.3995 -0.17039 5.9486 0.89393 0.18351 5.95197 1.03107 0.47979 
5.95339 0.54834 -0.10939 5.95493 0.93524 0.25259 5.95876 0.97106 0.32407 
5.95991 0.34683 -0.17853 5.96047 1.04217 0.54462 5.96318 1.05136 0.61273 
5.96447 0.81032 0.09139 5.96588 -0.35638 1.48766 5.96588 0.63556 -0.05382 
5.96857 0.49934 -0.12478 5.97113 0.29497 -0.184 5.97172 0.99145 0.38577 
5.97417 0.71694 0.00981 5.98147 0.24241 -0.18682 5.98217 0.9044 0.22519 
5.98259 0.4493 -0.13775 5.98289 1.0081 0.44893 5.98421 0.59167 -0.0709 
5.98714 0.9428 0.29569 5.98748 0.84265 0.14421 5.99062 0.18987 -0.18702 
5.99223 1.02094 0.51326 5.99424 0.67567 -0.01051 5.99659 0.39734 -0.148 
5.9997 1.02991 0.57849 5.99999 0.75346 0.05757 6.00121 0.54685 -0.08599 
6.00202 0.96397 0.35608 6.00286 1.0364 0.64754 6.00821 0.87188 0.19911 
6.0093 0.34461 -0.15566 6.01323 0.63306 -0.02901 6.01401 0.98236 0.41866 
6.0145 0.9126 0.26833 6.01628 0.49762 -0.101 6.02062 0.29248 -0.16051 
6.02123 0.71402 0.03668 6.02396 0.78736 0.10816 6.0242 0.99699 0.48276 
6.03025 0.93524 0.32791 6.03064 0.23991 -0.16284 6.0311 0.5892 -0.04562 
6.03145 0.44665 -0.11314 6.03252 1.00772 0.54767 6.03457 0.18981 -0.16504 
6.0377 1.01513 0.61275 6.03982 1.01948 0.68206 6.04078 0.88054 0.24205 
6.04115 0.67241 0.01673 6.04399 0.95446 0.38915 6.04527 0.39446 -0.12288 
6.04597 0.81848 0.16135 6.04604 0.74913 0.08609 6.04779 0.54421 -0.06031 
6.05516 0.97073 0.45264 6.05736 0.34178 -0.1302 6.05764 0.9044 0.30066 
6.06013 0.62922 -0.00142 6.0641 0.49417 -0.07434 6.06416 0.98334 0.51729 
6.06592 0.8467 0.21692 6.06696 0.70941 0.06556 6.06849 0.28948 -0.13453 
6.06899 0.78163 0.13838 6.07035 0.99244 0.58201 6.07227 0.92515 0.36126 
6.07368 0.23981 -0.13873 6.07437 0.99786 0.64731 6.0756 0.99995 0.71692 
6.0776 0.18965 -0.1408 6.0778 0.58505 -0.01762 6.07892 0.44308 -0.08603 
6.08002 0.13959 -0.14081 6.08373 0.87188 0.27463 6.08456 0.94255 0.42319 
6.08692 0.66734 0.04607 6.08985 0.81115 0.19299 6.09087 0.74299 0.11664 
6.09223 0.39108 -0.09533 6.09301 0.54041 -0.03243 6.09454 0.95683 0.4874 
6.09932 0.89393 0.33423 6.10201 0.9674 0.5516 6.10397 0.33835 -0.10222 
6.10556 0.62393 0.02829 6.10704 0.97455 0.61672 6.10911 0.49011 -0.04602 
6.10959 0.97816 0.68206 6.10959 0.97816 0.75177 6.11041 0.2891 -0.10842 
6.11121 0.70311 0.09636 6.11252 0.77398 0.17032 6.11263 0.91276 0.39548 
6.11548 0.23947 -0.11254 6.11918 0.08959 -0.11459 6.11918 0.18959 -0.11459 
6.12149 0.13959 -0.11455 6.12149 0.81848 0.23687 6.12182 0.58024 0.01208 
6.12359 0.92827 0.4581 6.12387 0.4385 -0.05725 6.13095 0.66069 0.07723 
6.13217 0.9404 0.52183 6.13387 0.73529 0.14896 6.13673 0.53548 -0.00242 
6.13694 0.38628 -0.06608 6.13833 0.9491 0.58639 6.13863 0.84265 0.29536 
6.14203 0.95434 0.65151 6.14203 0.95434 0.78232 6.14327 0.95609 0.71692 
6.14446 0.78163 0.21385 6.14511 0.33817 -0.07371 6.14838 0.61814 0.05986 
6.15155 0.28885 -0.0798 6.15286 0.48479 -0.01544 6.15368 0.86372 0.35613 
6.15385 0.69516 0.12898 6.15673 0.2389 -0.08375 6.16041 0.09023 -0.08567 
6.16041 0.18895 -0.08567 6.16162 0.13959 -0.08629 6.16445 0.5742 0.04396 
6.16619 0.74299 0.19196 6.16623 0.8814 0.41801 6.16722 0.43306 -0.02626 
6.17242 0.65369 0.11041 6.17468 0.78736 0.25887 6.17676 0.38558 -0.03565 
6.17702 0.89599 0.48364 6.17883 0.52943 0.02964 6.18467 0.90677 0.54786 
6.1848 0.3375 -0.04322 6.18648 0.70311 0.17162 6.18953 0.61099 0.0933 
6.18994 0.91409 0.61332 6.18994 0.91409 0.82052 6.19144 0.28798 -0.04905 
6.19144 0.81032 0.31837 6.19265 0.91789 0.67872 6.19265 0.91789 0.75512 
6.19468 0.47846 0.01705 6.19649 0.0411 -0.05294 6.19649 0.23808 -0.05294 
6.19674 0.74913 0.23679 6.19917 0.09029 -0.05546 6.19917 0.18889 -0.05546 
6.20031 0.13959 -0.05609 6.20513 0.56715 0.0777 6.20549 0.83036 0.3796 
6.2056 0.66069 0.15189 6.20571 0.43184 0.0061 6.21522 0.38427 -0.00318 
6.21727 0.70941 0.21587 6.21808 0.84695 0.44429 6.2192 0.52227 0.06364 
6.22294 0.33634 -0.01082 6.22298 0.61814 0.13446 6.22526 0.75346 0.28284 
6.22766 0.86028 0.51025 6.22955 -0.00755 -0.01653 6.22955 0.28673 -0.01653 
6.23169 0.47648 0.05114 6.23387 0.04122 -0.02076 6.23387 0.23796 -0.02076 
6.23462 0.86948 0.57518 6.23658 0.09046 -0.02322 6.23658 0.18872 -0.02322 
6.23676 0.66734 0.19591 6.23748 0.13959 -0.02403 6.23868 0.87551 0.64072 
6.23868 0.87551 0.79311 6.23888 0.5742 0.11838 6.24064 0.87766 0.71692 
6.24115 0.77544 0.34308 6.24258 0.42987 0.04026 6.24615 0.71402 0.2616 
6.25183 0.38257 0.031 6.2532 0.52943 0.104 6.25454 0.62393 0.17728 
6.25587 0.79351 0.40651 6.25944 -0.0555 0.0234 6.25944 0.33468 0.0234 
6.26537 -0.00714 0.01746 6.26537 0.28632 0.01746 6.26579 0.47846 0.08815 
6.2661 0.67241 0.24169 6.26735 0.80887 0.47185 6.26962 0.04157 0.01322 
6.26962 0.23761 0.01322 6.27075 0.58024 0.16101 6.27217 0.09052 0.01066 
6.27217 0.18866 0.01066 6.27302 0.13959 0.00981 6.27302 0.71694 0.30867 
6.27529 0.82128 0.5378 6.27673 0.43184 0.07713 6.2811 0.8292 0.60314 
6.28426 0.62922 0.22271 6.28525 0.53548 0.1461 6.28551 0.83294 0.67872 
6.28551 0.83294 0.75512 6.28601 0.38427 0.06761 6.28969 0.73665 0.37097 
6.29335 0.67567 0.2886 6.29366 -0.05716 0.05989 6.29366 0.33634 0.05989 
6.29827 0.48479 0.12998 6.29936 -0.00755 0.05328 6.29936 0.28673 0.05328 
6.30046 0.58505 0.20504 6.30306 0.75365 0.43485 6.30359 0.04122 0.04897 
6.30359 0.23796 0.04897 6.30605 0.09046 0.04626 6.30605 0.18872 0.04626 
6.30687 0.13959 0.04536 6.30909 0.43306 0.11561 6.31184 0.63306 0.2696 
6.31308 0.76785 0.50001 6.31526 0.54041 0.18983 6.31776 0.67794 0.33624 
6.31849 0.38558 0.10608 6.3197 0.77919 0.56616 6.32605 -0.05832 0.09803 
6.32605 0.3375 0.09803 6.32623 0.78474 0.64132 6.32841 0.78659 0.71692 
6.32845 0.5892 0.25174 6.32886 0.49011 0.17372 6.33188 -0.0088 0.09139 
6.33188 0.28798 0.09139 6.33324 0.69665 0.39929 6.33577 0.0411 0.08634 
6.33577 0.23808 0.08634 6.33666 0.63556 0.31695 6.33829 0.09029 0.08366 
6.33829 0.18889 0.08366 6.33893 0.13959 0.08252 6.34009 0.4385 0.15896 
6.34315 0.54421 0.23504 6.34551 0.71266 0.46429 6.34891 0.38628 0.1459 
6.35373 0.59167 0.29862 6.35425 0.72576 0.52999 6.35655 0.33817 0.13772 
6.35718 0.49417 0.21874 6.35927 0.63664 0.36545 6.36263 -0.00967 0.13128 
6.36263 0.28885 0.13128 6.36446 0.73066 0.60309 6.36659 0.04028 0.1261 
6.36659 0.2389 0.1261 6.3685 0.09023 0.12242 6.3685 0.18895 0.12242 
6.36883 0.54685 0.28163 6.36886 0.44308 0.20391 6.36887 0.7344 0.67868 
6.36912 0.13959 0.12122 6.37379 0.6541 0.42947 6.37678 0.59307 0.34698 
6.37816 0.39108 0.1906 6.38384 0.49762 0.26656 6.38458 0.66918 0.49483 
6.38506 0.33835 0.17886 6.39125 0.2891 0.17242 6.39223 0.54834 0.32945 
6.39538 0.03971 0.16735 6.39538 0.23947 0.16735 6.39597 0.44665 0.25138 
6.39688 0.67543 0.56734 6.39739 0.13959 0.16135 6.39739 0.59321 0.39616 
6.39742 0.08959 0.16366 6.39742 0.18959 0.16366 6.40466 0.67875 0.64067 
6.40571 0.39446 0.23756 6.40762 0.49934 0.31427 6.41052 0.60977 0.46085 
6.41303 0.34178 0.22547 6.41329 0.54867 0.37836 6.41736 0.28948 0.21435 
6.42059 0.4493 0.30025 6.42156 0.23981 0.20915 6.42363 0.08953 0.20523 
6.42363 0.18965 0.20523 6.42365 0.13959 0.20281 6.42517 0.61669 0.53239 
6.42913 0.49999 0.36339 6.43084 0.39734 0.28625 6.43194 0.54784 0.42824 
6.43508 0.6214 0.60554 6.43849 0.34461 0.27354 6.44247 0.45004 0.34912 
6.44334 0.29248 0.26221 6.44567 0.23991 0.25219 6.44784 0.13959 0.24552 
6.44787 0.08937 0.24826 6.44787 0.18981 0.24826 6.44814 0.49938 0.41322 
6.44872 0.55575 0.49905 6.45322 0.3995 0.33594 6.46077 0.56143 0.57102 
6.46136 0.34683 0.32292 6.46184 0.4499 0.39905 6.46279 0.50072 0.46156 
6.46684 0.29497 0.3117 6.46803 0.56485 0.64377 6.46966 0.24241 0.30136 
6.46985 0.18987 0.29222 6.46991 0.13959 0.28936 6.47299 0.39954 0.38579 
6.47698 0.45137 0.44717 6.47739 0.50759 0.53307 6.48157 0.34844 0.37347 
6.48725 0.51221 0.60603 6.48756 0.29675 0.36212 6.48864 0.40088 0.43353 
6.4898 0.45205 0.49597 6.49093 0.24461 0.35178 6.49168 0.19217 0.34248 
6.4977 0.34985 0.42098 6.50197 0.40177 0.48227 6.5023 0.45758 0.56834 
6.50411 0.29703 0.40869 6.50788 0.2449 0.39814 6.50898 0.19222 0.38848 
6.50972 0.46138 0.64152 6.51147 0.35074 0.46923 6.51285 0.40204 0.53133 
6.51842 0.29807 0.45686 6.52253 0.24494 0.44527 6.52286 0.35109 0.51811 
6.52296 0.40675 0.60425 6.53038 0.29866 0.50597 6.53184 0.35091 0.56749 
6.53502 0.24554 0.49417 6.53987 0.29863 0.55532 6.54007 0.35271 0.64199 
6.54504 0.24588 0.54364 6.5467 0.29888 0.60428 4.60136 1.11668 1.82361 
4.6083 1.06402 1.81124 4.6119 1.16985 1.88234 4.61566 1.11772 1.87178 
4.6178 1.01298 1.79821 4.62208 1.0649 1.85949 4.6281 1.22258 1.938 
4.62884 1.17015 1.92869 4.63113 1.01387 1.84694 4.63221 1.11801 1.91835 
4.6382 1.06632 1.907 4.6428 0.96338 1.8333 4.64678 1.01522 1.89468 
4.64992 1.22489 1.98826 4.65012 1.17234 1.97911 4.65294 1.11978 1.96877 
4.65698 0.91404 1.81891 4.65794 0.96486 1.88142 4.65841 1.06792 1.95755 
4.66655 1.01526 1.94453 4.67163 0.91538 1.86726 4.6719 1.22494 2.03221 
4.67193 1.27516 2.03495 4.6741 1.17485 2.02828 4.67643 1.12228 2.01826 
4.6773 0.96471 1.93135 4.68128 1.07015 2.00694 4.68783 0.86692 1.85223 
4.68894 1.01741 1.99423 4.69065 0.91476 1.91708 4.69613 1.27516 2.07766 
4.69614 1.22511 2.07524 4.69614 1.32522 2.07524 4.69821 1.17494 2.07132 
4.69918 0.96545 1.98023 4.70241 1.12527 2.06613 4.70649 0.86609 1.90211 
4.70674 1.07298 2.055 4.70925 0.80498 1.81963 4.71216 0.91542 1.96621 
4.71406 1.02029 2.04291 4.72235 1.22516 2.11682 4.72235 1.32517 2.11682 
4.72239 0.82154 1.88432 4.72239 1.27516 2.11913 4.7238 0.9681 2.02909 
4.7244 1.17529 2.11312 4.7244 1.37504 2.11312 4.72754 0.86642 1.95103 
4.72852 1.12566 2.10805 4.72852 1.42467 2.10805 4.73472 1.07641 2.10161 
4.73519 0.74557 1.78565 4.73594 0.91714 2.01392 4.74161 1.02367 2.08987 
4.74299 0.82169 1.9335 4.74598 0.76065 1.851 4.75065 1.27516 2.15926 
4.75091 0.97168 2.07656 4.75095 0.8679 1.99885 4.75127 1.2258 2.15805 
4.75127 1.32453 2.15805 4.75319 1.17586 2.15437 4.75319 1.37447 2.15437 
4.75714 1.12591 2.14919 4.75714 1.42442 2.14919 4.7605 0.77811 1.91503 
4.7626 0.92059 2.06174 4.76323 1.07658 2.14275 4.76323 1.47375 2.14275 
4.76552 0.689 1.75048 4.76604 0.82308 1.98185 4.77086 1.02847 2.13458 
4.77426 0.70209 1.81618 4.77663 0.87055 2.04543 4.77969 0.97626 2.12151 
4.78085 1.27516 2.19795 4.78148 1.22586 2.19681 4.78148 1.32447 2.19681 
4.78311 0.77919 1.96352 4.784 1.17668 2.19413 4.784 1.37365 2.19413 
4.78653 0.7181 1.88119 4.78789 1.12678 2.18908 4.78789 1.42355 2.18908 
4.79092 0.92465 2.10675 4.79132 0.82556 2.02874 4.79372 1.07725 2.18244 
4.79372 1.47308 2.18244 4.80128 1.02917 2.1744 4.80128 1.52116 2.1744 
4.80202 0.73681 1.94423 4.80451 0.87434 2.09065 4.8067 0.64691 1.78046 
4.80793 0.7817 2.01087 4.81068 0.98169 2.16486 4.8129 1.27516 2.23512 
4.81372 1.22604 2.23422 4.81372 1.32429 2.23422 4.81618 1.17679 2.23151 
4.81618 1.37354 2.23151 4.81672 0.66111 1.84562 4.81932 0.82971 2.07544 
4.82041 1.12802 2.22719 4.82041 1.4223 2.22719 4.8215 0.92996 2.1505 
4.82612 1.07841 2.22058 4.82612 1.47191 2.22058 4.82643 0.73908 1.99188 
4.83009 0.6781 1.9095 4.83376 1.03049 2.21286 4.83376 1.51984 2.21286 
4.83452 0.87927 2.13437 4.83551 0.78553 2.05777 4.84304 0.98292 2.20335 
4.84448 0.59347 1.74267 4.84675 0.69781 1.97181 4.84675 1.27516 2.27066 
4.8476 1.2261 2.26981 4.8476 1.32423 2.26981 4.84902 0.83451 2.11946 
4.85015 1.17715 2.26726 4.85015 1.37318 2.26726 4.85242 0.60589 1.80862 
4.85367 0.74235 2.03879 4.85399 0.93629 2.19232 4.8544 1.12843 2.26301 
4.8544 1.42189 2.26301 4.86034 1.08007 2.25708 4.86034 1.47025 2.25708 
4.86391 0.62124 1.87397 4.86523 0.79082 2.1032 4.86657 0.88532 2.17647 
4.86794 1.03218 2.24947 4.87362 0.70074 2.01887 4.8772 0.98488 2.24022 
4.87862 0.63932 1.93739 4.8809 0.84056 2.16209 4.8823 1.27516 2.30451 
4.88301 0.74741 2.08456 4.8832 1.22604 2.30369 4.8832 1.32429 2.30369 
4.88515 0.54527 1.70529 4.88591 1.17679 2.30123 4.88591 1.37354 2.30123 
4.88808 0.93827 2.22933 4.89022 1.12802 2.297 4.89022 1.4223 2.297 
4.89212 0.55448 1.77022 4.89451 0.66129 1.99763 4.8968 0.79661 2.14602 
4.89683 1.07841 2.2913 4.89683 1.47191 2.2913 4.90057 0.89248 2.21684 
4.90169 0.5678 1.83618 4.9025 0.70535 2.0646 4.90455 1.03049 2.28365 
4.91407 0.98292 2.27437 4.91417 0.75406 2.12859 4.91428 0.5844 1.90088 
4.91464 0.84761 2.20277 4.91946 1.27516 2.33657 4.9206 1.22586 2.33593 
4.9206 1.32447 2.33593 4.92303 0.66563 2.04368 4.92328 1.17668 2.33341 
4.92328 1.37365 2.33341 4.92509 0.93629 2.26343 4.92833 0.60444 1.96211 
4.92833 1.12678 2.32952 4.92833 1.42355 2.32952 4.92983 0.50066 1.66716 
4.93024 0.80377 2.18717 4.93329 0.71164 2.10885 4.93497 1.07725 2.32369 
4.9351 0.50798 1.73261 4.94094 0.88532 2.25084 4.94276 0.51876 1.79683 
4.94302 1.02917 2.31613 4.94509 0.62739 2.0216 4.94735 0.76106 2.17006 
4.95255 0.98169 2.30673 4.95354 0.53336 1.86247 4.95358 0.67176 2.08851 
4.95532 0.84056 2.23652 4.95816 1.27516 2.36676 4.95936 1.2258 2.36614 
4.95936 1.32453 2.36614 4.96304 1.17586 2.36423 4.96304 1.37447 2.36423 
4.96592 0.71959 2.15149 4.96609 0.55103 1.92434 4.96692 0.92996 2.29591 
4.96822 1.12591 2.36027 4.96822 1.42442 2.36027 4.9714 0.79661 2.22062 
4.97466 1.07658 2.35419 4.97531 0.63313 2.06663 4.97774 0.46042 1.62896 
4.98115 0.57211 1.98512 4.98145 0.46565 1.69408 4.98284 1.02847 2.34655 
4.98304 0.87927 2.28289 4.9859 0.67946 2.13151 4.9876 0.47436 1.75865 
4.98883 0.75406 2.20324 4.9959 0.97626 2.33773 4.99618 0.48649 1.82238 
4.99795 0.83451 2.26839 4.99829 0.59627 2.04361 4.99829 1.27516 2.39503 
5.0006 1.22516 2.39506 5.0006 1.32517 2.39506 5.00429 1.17529 2.39302 
5.00429 1.37504 2.39302 5.00715 0.502 1.885 5.00726 0.64077 2.11016 
5.00856 0.71164 2.18412 5.00936 1.12566 2.38889 5.00936 1.42467 2.38889 
5.01019 0.43659 1.59841 5.01066 0.92465 2.3265 5.01274 0.44021 1.66375 
5.01422 0.79082 2.25218 5.0158 1.07641 2.3827 5.01776 0.44735 1.72887 
5.02045 0.52082 1.94624 5.02523 0.45792 1.79307 5.02676 0.87434 2.3129 
5.02754 1.02367 2.3758 5.0289 0.67176 2.16383 5.02992 0.60361 2.08749 
5.03285 0.74741 2.2344 5.03521 0.47221 1.85728 5.03605 0.54287 2.00585 
5.03975 1.27516 2.42129 5.04085 0.97168 2.3665 5.04198 0.82971 2.2981 
5.04217 1.22511 2.42127 5.04217 1.32522 2.42127 5.04417 0.4148 1.56356 
5.04541 0.41689 1.63317 5.04609 1.17494 2.4192 5.04609 1.37538 2.4192 
5.0475 0.4896 1.91921 5.04943 0.42232 1.69847 5.05079 0.63313 2.1421 
5.05129 1.12527 2.415 5.05281 0.70535 2.21491 5.05386 0.56806 2.06356 
5.05562 0.43142 1.76319 5.05568 0.92059 2.35482 5.05964 0.78553 2.2819 
5.06213 0.51035 1.97981 5.06241 1.07298 2.41067 5.06462 0.44402 1.82784 
5.07198 0.87055 2.34079 5.07373 0.66563 2.19438 5.07381 0.59627 2.11913 
5.0745 1.02029 2.40335 5.07578 0.46029 1.89132 5.07863 0.74235 2.26374 
5.07899 0.53421 2.03842 5.07995 0.39528 1.59841 5.08207 0.39963 1.66772 
5.08246 1.27516 2.44548 5.0852 1.22494 2.44551 5.0852 1.32539 2.44551 
5.08726 0.40704 1.7328 5.08832 0.9681 2.39361 5.08868 0.82556 2.32609 
5.08913 1.17485 2.44331 5.08913 1.37548 2.44331 5.08952 0.47951 1.95257 
5.09557 0.41776 1.79771 5.09581 0.62739 2.17232 5.09854 0.70074 2.24379 
5.09915 1.12228 2.44098 5.1035 0.91714 2.38148 5.10527 0.50215 2.01214 
5.10576 0.4324 1.86181 5.10654 0.7817 2.30948 5.11048 1.07015 2.43613 
5.11157 0.54287 2.08137 5.11691 0.37836 1.63294 5.11775 0.45078 1.92439 
5.11857 0.8679 2.36647 5.11978 0.66129 2.2229 5.12007 0.38484 1.70199 
5.12318 1.01741 2.42848 5.12554 0.73908 2.29099 5.1263 1.27516 2.46755 
5.12754 0.39381 1.76721 5.12916 1.22489 2.46749 5.12916 1.32544 2.46749 
5.13229 0.57211 2.13627 5.13263 0.47196 1.98478 5.13556 0.82308 2.35137 
5.13688 0.40665 1.83155 5.13718 0.96545 2.41823 5.1376 0.51035 2.05528 
5.1383 1.17234 2.4673 5.1383 1.37799 2.4673 5.14561 0.69781 2.27066 
5.14805 0.4233 1.8947 5.14864 1.11978 2.46448 5.15121 0.91542 2.40526 
5.15389 0.77919 2.3343 5.15531 0.60444 2.18908 5.15659 0.36339 1.66774 
5.15931 0.37259 1.73586 5.15986 1.06792 2.459 5.16101 0.44369 1.9564 
5.16484 0.47951 2.02789 5.16638 0.86642 2.38987 5.1678 0.38369 1.80068 
5.17117 0.52082 2.09696 5.17117 1.27516 2.48744 5.17288 1.01526 2.45086 
5.17318 0.73681 2.3154 5.17817 0.39869 1.86465 5.17942 1.22258 2.48932 
5.17942 1.32775 2.48932 5.18002 0.63932 2.23879 5.18391 0.82169 2.37442 
5.18606 0.96471 2.44011 5.18872 1.17015 2.48857 5.18872 1.38018 2.48857 
5.19033 0.41744 1.92708 5.19302 0.45078 1.99966 5.19307 0.55103 2.15132 
5.19429 0.34465 1.63318 5.19613 0.35159 1.70154 5.1982 0.4896 2.06991 
5.19906 1.11801 2.4852 5.19966 0.36289 1.76924 5.20033 0.91476 2.42677 
5.20239 0.77811 2.35691 5.20791 0.6781 2.28733 5.20791 1.87222 0.83979 
5.20933 0.37608 1.83366 5.21041 1.06632 2.47921 5.2153 0.86609 2.41093 
5.21654 0.5844 2.20313 5.21697 1.27516 2.5051 5.22053 0.39324 1.89688 
5.22271 0.4233 1.96936 5.22273 1.01522 2.47063 5.22542 1.22254 2.50662 
5.22542 1.32779 2.50662 5.22609 0.46029 2.04163 5.23242 0.502 2.11027 
5.2331 0.82154 2.39503 5.23439 0.33321 1.66681 5.23508 1.16985 2.50552 
5.23508 1.38048 2.50552 5.23599 0.96486 2.45948 5.23623 0.7181 2.33088 
5.23623 1.83223 0.79623 5.23706 0.34228 1.73494 5.24101 0.35578 1.80203 
5.24345 0.62124 2.25351 5.24345 1.92909 0.87361 5.24563 1.11772 2.50175 
5.25016 0.91538 2.44578 5.25153 0.37117 1.86588 5.25277 0.39869 1.93925 
5.25495 0.53336 2.16387 5.2556 0.4324 2.01165 5.25792 1.0649 2.49534 
5.26013 0.47221 2.0822 5.26357 1.27516 2.5205 5.26518 0.86692 2.42958 
5.26641 0.76065 2.37143 5.26641 1.78967 0.75569 5.27047 1.01387 2.48628 
5.27179 0.66111 2.3007 5.27179 1.88922 0.82642 5.27249 1.22241 2.52171 
5.27249 1.32791 2.52171 5.27541 0.32447 1.70014 5.27869 0.33568 1.76762 
5.28123 0.5678 2.21572 5.28123 1.98253 0.91139 5.28221 1.16982 2.52017 
5.28221 1.38051 2.52017 5.28326 0.35128 1.83416 5.28376 0.37608 1.90808 
5.28411 0.96338 2.47462 5.28587 0.40665 1.98053 5.28958 0.44402 2.0528 
5.2938 1.11668 2.51606 5.29504 0.48649 2.12123 5.29504 2.06384 1.00588 
5.29779 0.80498 2.40816 5.2985 0.91404 2.46043 5.30123 0.70209 2.34315 
5.30123 1.84823 0.78396 5.30617 1.06402 2.50911 5.30879 0.60589 2.26499 
5.30879 1.94444 0.86212 5.31088 1.27516 2.53359 5.31169 0.32014 1.73469 
5.31538 0.35578 1.8764 5.31564 0.33362 1.80177 5.31673 0.38369 1.94961 
5.31921 1.01298 2.49961 5.3197 0.41776 2.02184 5.3197 2.13257 1.10527 
5.31997 1.22237 2.53439 5.31997 1.32795 2.53439 5.32058 0.51876 2.17466 
5.32058 2.03156 0.95246 5.32434 0.45792 2.09218 5.32434 2.0924 1.03493 
5.33111 1.16921 2.53266 5.33111 1.38112 2.53266 5.33176 0.74557 2.38222 
5.33176 1.80476 0.7449 5.33291 0.9627 2.48744 5.33599 0.85901 2.44636 
5.33695 0.64691 2.31072 5.33695 1.90342 0.8164 5.34291 1.11609 2.52802 
5.34545 0.30685 1.70117 5.34719 0.55448 2.2253 5.34719 1.99585 0.90182 
5.34818 0.36289 1.91776 5.34818 2.18744 1.20936 5.34859 0.31822 1.76882 
5.34979 0.33568 1.83873 5.34979 2.21465 1.28839 5.3502 0.39381 1.98987 
5.3502 2.15652 1.13724 5.35423 0.43142 2.0618 5.35423 2.11891 1.06532 
5.35505 1.06366 2.5205 5.35877 0.47436 2.12981 5.35877 1.27516 2.54434 
5.35877 2.07597 0.9973 5.36693 0.689 2.35189 5.36693 1.86133 0.77523 
5.36827 1.01271 2.51049 5.36932 0.79806 2.42281 5.36932 1.75227 0.7043 
5.3694 1.22194 2.54496 5.3694 1.32839 2.54496 5.37001 0.90717 2.47503 
5.37474 0.59347 2.27293 5.37474 1.95686 0.85418 5.38058 1.16888 2.54268 
5.38058 1.38145 2.54268 5.38156 0.37259 1.95811 5.38156 2.17774 1.16901 
5.38204 0.30513 1.73537 5.38247 0.34228 1.88036 5.38247 2.20804 1.24676 
5.38272 0.32014 1.80572 5.38272 2.23019 1.32139 5.38461 0.40704 2.03016 
5.38461 2.14329 1.09696 5.3848 0.50798 2.18231 5.3848 2.04234 0.9448 
5.38854 0.44735 2.09965 5.38854 2.10298 1.02746 5.39226 1.11612 2.53751 
5.4031 0.63556 2.31734 5.4031 1.91477 0.80978 5.40428 0.73933 2.39452 
5.40428 1.811 0.73259 5.40443 1.06384 2.52948 5.40528 0.95718 2.49994 
5.40713 1.27516 2.55273 5.40796 0.85333 2.45841 5.40796 1.697 0.6687 
5.41212 0.54527 2.23226 5.41212 2.00506 0.89485 5.41543 0.38484 1.99734 
5.41543 2.16548 1.12977 5.41588 0.35159 1.92128 5.41588 2.19874 1.20583 
5.41591 0.29438 1.70151 5.41624 0.30685 1.77197 5.41624 2.24348 1.35515 
5.41728 0.32447 1.84201 5.41728 2.22585 1.28511 5.41791 1.22191 2.55284 
5.41791 1.32842 2.55284 5.41895 0.42232 2.06799 5.41895 2.12801 1.05913 
5.42333 0.46565 2.13597 5.42333 2.08468 0.99115 5.42938 1.1686 2.55004 
5.42938 1.38173 2.55004 5.44003 0.68409 2.3621 5.44003 1.86624 0.76501 
5.44008 0.58555 2.27874 5.44008 1.96477 0.84837 5.44119 1.008 2.5206 
5.44122 1.11587 2.54434 5.44248 0.79335 2.43272 5.44248 1.75698 0.69439 
5.44297 0.90254 2.48489 5.44297 1.64779 0.64222 5.44967 0.36339 1.96082 
5.44967 2.18694 1.16629 5.44969 0.39963 2.03534 5.44969 2.1507 1.09177 
5.45009 0.29599 1.73804 5.45026 0.50066 2.18758 5.45026 2.04967 0.93953 
5.4506 0.33321 1.88302 5.4506 2.21712 1.24409 5.45078 0.31109 1.80837 
5.45078 2.23924 1.31875 5.45366 0.44021 2.10468 5.45366 2.11012 1.02244 
5.45584 1.27516 2.55874 5.46704 1.2218 2.55835 5.46704 1.32853 2.55835 
5.47761 0.736 2.4023 5.47761 1.81433 0.72481 5.47766 0.53924 2.23632 
5.47766 2.01109 0.89079 5.47826 0.63002 2.32387 5.47826 1.92031 0.80325 
5.47846 0.95338 2.50736 5.47846 1.59695 0.61975 5.4785 1.16859 2.555 
5.4785 1.38174 2.555 5.47893 1.06204 2.53771 5.48071 0.8499 2.46567 
5.48071 1.70042 0.66145 5.48423 0.34465 1.92312 5.48423 2.20568 1.20399 
5.48425 0.41689 2.07201 5.48425 2.13344 1.05511 5.48447 0.37836 2.0005 
5.48447 2.17197 1.12661 5.48453 0.30005 1.77413 5.48453 2.25028 1.35299 
5.48541 0.31773 1.84398 5.48541 2.2326 1.28313 5.48845 0.46042 2.13967 
5.48845 2.08991 0.98744 5.50479 1.27516 2.56235 5.51562 0.68035 2.36651 
5.51562 1.86998 0.7606 5.51562 0.791 2.4377 5.51562 1.75933 0.68942 
5.51566 0.58181 2.28315 5.51566 1.96851 0.84397 5.51566 0.49687 2.19029 
5.51566 2.05346 0.93682 5.51607 1.00679 2.52613 5.51607 1.54354 0.60098 
5.51607 0.90022 2.48983 5.51607 1.65011 0.63728 5.51609 1.11467 2.54987 
5.5161 1.22176 2.56142 5.5161 1.32857 2.56142 5.51899 0.35904 1.96294 
5.51899 2.19129 1.16418 5.51899 0.32866 1.88436 5.51899 2.22167 1.24276 
5.519 0.39528 2.03746 5.519 2.15505 1.08965 5.519 0.43659 2.10723 
5.519 2.11374 1.01989 5.51915 0.29123 1.73871 5.51915 0.30655 1.80969 
5.51915 2.24378 1.31742 5.55386 0.2977 1.77464 5.55386 0.31548 1.84464 
5.55386 0.34238 1.924 5.55386 0.37619 2.00156 5.55386 0.4148 2.07324 
5.55386 0.45867 2.14091 5.55386 0.53709 2.23828 5.55386 0.62817 2.32605 
5.55386 0.73443 2.40475 5.55386 0.84876 2.46809 5.55386 0.95246 2.51006 
5.55386 1.06144 2.54045 5.55386 1.16829 2.55783 5.55386 1.27516 2.56356 
5.55386 1.38204 0.56928 5.55386 1.38204 2.55783 5.55386 1.48889 0.58666 
5.55386 1.59787 0.61706 5.55386 1.70157 0.65902 5.55386 1.8159 0.72237 
5.55386 1.92216 0.80106 5.55386 2.01323 0.88883 5.55386 2.09166 0.98621 
5.55386 2.13552 1.05387 5.55386 2.17414 1.12556 5.55386 2.20795 1.20312 
5.55386 2.23485 1.28247 5.55386 2.25263 1.35248 5.58856 0.30655 1.80969 
5.58856 2.24378 1.31742 5.58856 0.29123 1.73871 5.58871 0.43659 2.10723 
5.58871 2.11374 1.01989 5.58871 0.39528 2.03746 5.58871 2.15505 1.08965 
5.58872 0.32866 1.88436 5.58872 2.22167 1.24276 5.58872 0.35904 1.96294 
5.58872 2.19129 1.16418 5.59162 1.22176 2.56142 5.59162 1.32857 0.5657 
5.59162 1.32857 2.56142 5.59162 1.11467 2.54987 5.59162 1.43566 0.57724 
5.59164 0.90022 2.48983 5.59164 1.65011 0.63728 5.59164 1.00679 2.52613 
5.59164 1.54354 0.60098 5.59205 0.49687 2.19029 5.59205 2.05346 0.93682 
5.59206 0.58181 2.28315 5.59206 1.96851 0.84397 5.59209 0.791 2.4377 
5.59209 1.75933 0.68942 5.59209 0.68035 2.36651 5.59209 1.86998 0.7606 
5.60292 1.27516 0.56476 5.60292 1.27516 2.56235 5.61926 0.46042 2.13967 
5.61926 2.08991 0.98744 5.62231 0.31773 1.84398 5.62231 2.2326 1.28313 
5.62318 0.30005 1.77413 5.62318 2.25028 1.35299 5.62324 0.37836 2.0005 
5.62324 2.17197 1.12661 5.62347 0.41689 2.07201 5.62347 2.13344 1.05511 
5.62348 0.34465 1.92312 5.62348 2.20568 1.20399 5.627 0.8499 2.46567 
5.627 1.70042 0.66145 5.62878 1.06204 2.53771 5.62878 1.48829 0.58941 
5.62922 1.16859 0.57211 5.62922 1.16859 2.555 5.62922 1.38174 0.57211 
5.62926 0.95338 2.50736 5.62926 1.59695 0.61975 5.62945 0.63002 2.32387 
5.62945 1.92031 0.80325 5.63005 0.53924 2.23632 5.63005 2.01109 0.89079 
5.63011 0.736 2.4023 5.63011 1.81433 0.72481 5.64067 1.2218 0.56876 
5.64067 1.32853 0.56876 5.65187 1.27516 0.56837 5.65405 0.44021 2.10468 
5.65405 2.11012 1.02244 5.65693 2.23924 1.31875 5.65711 2.21712 1.24409 
5.65745 0.50066 2.18758 5.65745 2.04967 0.93953 5.65762 2.25434 1.38908 
5.65802 0.39963 2.03534 5.65802 2.1507 1.09177 5.65804 0.36339 1.96082 
5.65804 2.18694 1.16629 5.66475 0.90254 2.48489 5.66475 1.64779 0.64222 
5.66523 0.79335 2.43272 5.66523 1.75698 0.69439 5.66649 1.11587 2.54434 
5.66649 1.43445 0.58277 5.66653 1.008 2.5206 5.66653 1.54233 0.60652 
5.66764 0.58555 2.27874 5.66764 1.96477 0.84837 5.66768 0.68409 2.3621 
5.66768 1.86624 0.76501 5.67833 1.1686 0.57707 5.67833 1.38173 0.57707 
5.68438 0.46565 2.13597 5.68438 2.08468 0.99115 5.68877 0.42232 2.06799 
5.68877 2.12801 1.05913 5.6898 1.22191 0.57427 5.6898 1.32842 0.57427 
5.69043 2.22585 1.28511 5.69147 2.24348 1.35515 5.69184 2.19874 1.20583 
5.69229 2.16548 1.12977 5.69559 0.54527 2.23226 5.69559 2.00506 0.89485 
5.69975 0.85333 2.45841 5.69975 1.697 0.6687 5.70059 1.27516 0.57438 
5.70243 0.95718 2.49994 5.70243 1.59315 0.62718 5.70329 1.06384 2.52948 
5.70329 1.48649 0.59763 5.70343 0.73933 2.39452 5.70343 1.811 0.73259 
5.70461 0.63556 2.31734 5.70461 1.91477 0.80978 5.71545 1.4342 0.5896 
5.71917 0.44735 2.09965 5.71917 2.10298 1.02746 5.72291 0.50798 2.18231 
5.72291 2.04234 0.9448 5.7231 2.14329 1.09696 5.72499 2.23019 1.32139 
5.72524 2.20804 1.24676 5.72567 2.2452 1.39174 5.72615 2.17774 1.16901 
5.72714 1.16888 0.58444 5.72714 1.38145 0.58444 5.73297 0.59347 2.27293 
5.73297 1.95686 0.85418 5.7377 0.90717 2.47503 5.7377 1.64316 0.65209 
5.73831 1.22194 0.58216 5.73831 1.32839 0.58216 5.73839 0.79806 2.42281 
5.73839 1.75227 0.7043 5.73944 1.01271 2.51049 5.73944 1.53762 0.61663 
5.74078 0.689 2.35189 5.74078 1.86133 0.77523 5.74895 1.27516 0.58277 
5.74895 2.07597 0.9973 5.75266 1.48667 0.60661 5.75349 2.11891 1.06532 
5.75751 2.15652 1.13724 5.75792 2.21465 1.28839 5.75912 2.2321 1.35829 
5.75954 2.18744 1.20936 5.76052 0.55448 2.2253 5.76052 1.99585 0.90182 
5.76226 2.24348 1.42594 5.7648 1.11609 0.59909 5.7648 1.43423 0.59909 
5.77076 0.64691 2.31072 5.77076 1.90342 0.8164 5.77173 0.85901 2.44636 
5.77173 1.69132 0.68075 5.7748 0.9627 2.48744 5.7748 1.58762 0.63968 
5.77595 0.74557 2.38222 5.77595 1.80476 0.7449 5.77661 1.16921 0.59446 
5.77661 1.38112 0.59446 5.78337 2.0924 1.03493 5.78713 2.03156 0.95246 
5.78774 1.22237 0.59273 5.78774 1.32795 0.59273 5.78801 2.13257 1.10527 
5.78851 1.53734 0.6275 5.79098 2.16664 1.1775 5.79207 2.21671 1.32534 
5.79233 2.19454 1.25072 5.79602 2.23019 1.39242 5.79684 1.27516 0.59353 
5.79867 2.23924 1.46048 5.79892 0.60589 2.26499 5.79892 1.94444 0.86212 
5.80154 1.48631 0.618 5.80648 0.70209 2.34315 5.80648 1.84823 0.78396 
5.80921 0.91404 2.46043 5.80921 1.63629 0.66668 5.80993 0.80498 2.40816 
5.80993 1.74534 0.71895 5.81268 2.06384 1.00588 5.81391 1.11668 0.61106 
5.81391 1.43365 0.61106 5.81814 2.10631 1.07432 5.82185 2.14368 1.14658 
5.8236 1.58694 0.6525 5.82396 2.17425 1.21903 5.82445 2.19904 1.29296 
5.82551 1.16982 0.60694 5.82551 1.38051 0.60694 5.82648 1.98253 0.91139 
5.82903 2.21465 1.35949 5.83231 2.22585 1.42698 5.83523 1.22241 0.60541 
5.83523 1.32791 0.60541 5.83592 0.66111 2.3007 5.83592 1.88922 0.82642 
5.83724 1.53645 0.64083 5.8413 0.76065 2.37143 5.8413 1.78967 0.75569 
5.84253 0.86692 2.42958 5.84253 1.68341 0.69753 5.84414 1.27516 0.60662 
5.84758 2.07812 1.04492 5.84979 1.48543 0.63178 5.85211 2.11793 1.11546 
5.85277 2.01697 0.96324 5.85495 2.15164 1.18787 5.85618 2.17915 1.26123 
5.85756 1.63495 0.68133 5.86208 1.11772 0.62536 5.86208 1.43261 0.62536 
5.86427 1.92909 0.87361 5.8667 2.19454 1.32508 5.87066 2.20804 1.39217 
5.87148 0.7181 2.33088 5.87148 1.83223 0.79623 5.87172 1.58547 0.66764 
5.87264 1.16985 0.6216 5.87264 1.38048 0.6216 5.87332 2.21712 1.46031 
5.87461 0.82154 2.39503 5.87461 1.72879 0.73209 5.8753 2.04833 1.01685 
5.88162 2.09003 1.08548 5.88229 1.22254 0.6205 5.88229 1.32779 0.6205 
5.88498 1.53511 0.65648 5.885 2.12703 1.15776 5.88718 2.15709 1.23023 
5.89075 1.27516 0.62201 5.89118 1.96593 0.92398 5.89241 1.68424 0.71619 
5.8973 1.48401 0.6479 5.89838 2.17425 1.29346 5.8998 1.87222 0.83979 
5.90532 0.77811 2.35691 5.90532 1.77222 0.7702 5.90738 1.63557 0.70035 
5.90805 2.18744 1.35788 5.90865 1.11801 0.64191 5.90865 1.43232 0.64191 
5.90951 2.06073 1.0572 5.91158 2.19874 1.42558 5.91342 2.20568 1.49393 
5.91464 1.99929 0.97579 5.91469 2.09955 1.12745 5.91738 2.13289 1.20003 
5.91899 1.17015 0.63854 5.91899 1.38018 0.63854 5.92165 1.58562 0.687 
5.9238 0.82169 2.37442 5.9238 1.72864 0.75269 5.92769 1.91101 0.88832 
5.9283 1.22258 0.6378 5.9283 1.32775 0.6378 5.92954 2.15164 1.26247 
5.93453 0.73681 2.3154 5.93453 1.81352 0.81172 5.93483 1.53507 0.67625 
5.93654 1.27516 0.63968 5.93654 2.02951 1.03015 5.93991 2.16664 1.32643 
5.94133 1.68391 0.73725 5.94287 2.07082 1.09923 5.9467 2.10663 1.17071 
5.94785 1.06792 0.66811 5.94785 1.4824 0.66811 5.94841 2.17774 1.39126 
5.95112 2.18694 1.45937 5.9524 1.94589 0.93803 5.95324 2.19129 1.52869 
5.95382 0.77919 2.3343 5.95382 1.77113 0.79282 5.9565 1.63491 0.72186 
5.95907 1.11978 0.66264 5.95907 1.43055 0.66264 5.95966 2.12703 1.23241 
5.9621 1.85251 0.85645 5.96941 1.17234 0.65982 5.96941 1.37799 0.65982 
5.97011 2.03998 1.07183 5.97053 1.58488 0.70889 5.97083 2.14368 1.29557 
5.97215 1.72725 0.77574 5.97508 2.07837 1.14233 5.97542 1.97822 0.99085 
5.97856 1.22489 0.65962 5.97856 1.32544 0.65962 5.98017 2.15652 1.3599 
5.98141 1.27516 0.65957 5.98218 1.81125 0.83613 5.98453 1.53292 0.69864 
5.98764 2.16548 1.42513 5.98793 1.88904 0.90421 5.98915 1.68242 0.76065 
5.98996 2.09955 1.20272 5.9908 2.17197 1.49418 5.99186 2.17414 1.56356 
5.99614 2.00746 1.04575 5.99724 1.07015 0.69098 5.99724 1.48018 0.69098 
6.00117 1.76863 0.81763 6.00195 2.11793 1.2653 6.00244 2.04817 1.11497 
6.00421 1.63319 0.74564 6.00856 1.12228 0.68613 6.00856 1.42805 0.68613 
6.00917 1.84959 0.88332 6.0119 1.92293 0.9548 6.01214 2.13257 1.3294 
6.01819 2.07082 1.17455 6.01858 1.17485 0.6838 6.01858 1.37548 0.6838 
6.01904 1.72477 0.80102 6.01939 1.58222 0.7335 6.02045 2.14329 1.39431 
6.02251 1.22494 0.6816 6.02251 1.32539 0.6816 6.02525 1.27516 0.68164 
6.02564 2.1507 1.45939 6.02776 2.15505 1.5287 6.02776 2.15505 1.59841 
6.02872 2.01612 1.08869 6.02908 1.80798 0.86337 6.03193 2.09003 1.23579 
6.03321 1.53003 0.72376 6.03391 1.95406 1.00799 6.03398 1.8847 0.93273 
6.03573 1.67978 0.78633 6.0431 2.10631 1.29928 6.0453 1.07298 0.71644 
6.0453 1.47735 0.71644 6.04558 2.03998 1.1473 6.04807 1.7648 0.84522 
6.05204 1.62974 0.7723 6.05209 2.11891 1.36393 6.05386 1.98227 1.06356 
6.0549 1.84498 0.9122 6.05643 1.12527 0.71211 6.05643 1.42505 0.71211 
6.05693 1.9172 0.98502 6.05829 2.12801 1.42865 6.06021 2.06073 1.2079 
6.06162 1.17494 0.70791 6.06162 1.37538 0.70791 6.06231 2.13344 1.49395 
6.06231 2.13344 1.63317 6.06354 2.13552 1.56356 6.06554 1.22511 0.70584 
6.06554 1.32522 0.70584 6.06574 1.72062 0.82902 6.06686 1.57865 0.76061 
6.06796 1.27516 0.70583 6.07167 2.00746 1.12127 6.0725 2.07812 1.26983 
6.07486 1.80291 0.89271 6.07779 1.94672 1.03963 6.07881 1.87857 0.96328 
6.08017 1.02367 0.75131 6.08017 1.52666 0.75131 6.08095 1.67599 0.81421 
6.08248 2.0924 1.33404 6.08726 2.02951 1.18087 6.08995 2.10298 1.39824 
6.09191 1.07641 0.74442 6.09191 1.47392 0.74442 6.0935 1.75951 0.87493 
6.09497 2.11012 1.46336 6.09497 2.11012 1.66375 6.09705 1.62568 0.80062 
6.09753 2.11374 1.5287 6.09753 2.11374 1.59841 6.09835 1.12566 0.73822 
6.09835 1.42467 0.73822 6.09915 1.83869 0.943 6.10046 1.90956 1.01696 
6.10057 2.04833 1.24212 6.10342 1.17529 0.7341 6.10342 1.37504 0.7341 
6.10712 1.22516 0.73205 6.10712 1.32517 0.73205 6.10943 1.27516 0.73209 
6.10943 1.95406 1.08351 6.10976 1.71582 0.85872 6.11153 2.06384 1.30474 
6.11181 0.97626 0.78939 6.11181 1.57407 0.78939 6.11889 1.79626 0.92387 
6.12011 2.07597 1.36847 6.12181 1.87086 0.9956 6.12467 1.67106 0.84422 
6.12488 1.02847 0.78056 6.12488 1.52186 0.78056 6.12627 2.08468 1.43303 
6.12627 2.08468 1.69408 6.12657 1.97822 1.142 6.12997 2.08991 1.49815 
6.12997 2.08991 1.62896 6.13121 2.09166 1.56356 6.1324 1.9172 1.06049 
6.13305 1.07658 0.77293 6.13305 1.47375 0.77293 6.13632 1.75372 0.9065 
6.13949 1.12591 0.76684 6.13949 1.42442 0.76684 6.14079 1.62036 0.8312 
6.14162 1.99929 1.20277 6.14179 1.83073 0.97562 6.14467 1.17586 0.76289 
6.14467 1.37447 0.76289 6.14835 1.2258 0.76097 6.14835 1.32453 0.76097 
6.14956 1.27516 0.76035 6.15239 1.70977 0.8906 6.15413 1.87857 1.0386 
6.15417 2.01697 1.26465 6.15516 0.98169 0.82038 6.15516 1.56863 0.82038 
6.16036 1.78927 0.95705 6.16262 1.92293 1.10551 6.16469 1.02917 0.81099 
6.16469 1.52116 0.81099 6.16495 2.03156 1.33028 6.16677 1.66501 0.87628 
6.17261 2.04234 1.3945 6.17274 1.07725 0.80342 6.17274 1.47308 0.80342 
6.17442 1.83869 1.01826 6.17747 1.74656 0.93994 6.17788 2.04967 1.45996 
6.17788 2.04967 1.66716 6.17938 1.12678 0.79759 6.17938 1.42355 0.79759 
6.17938 1.94589 1.16501 6.18059 2.05346 1.52536 6.18059 2.05346 1.60176 
6.18262 0.93629 0.86369 6.18262 1.61404 0.86369 6.18443 1.17668 0.7937 
6.18443 1.37365 0.7937 6.18468 1.8847 1.08343 6.18711 1.22586 0.79118 
6.18711 1.32447 0.79118 6.18825 1.27516 0.79055 6.19307 1.70272 0.92434 
6.19343 1.96593 1.22624 6.19354 1.79626 0.99853 6.19365 0.98292 0.85274 
6.19365 1.56741 0.85274 6.20316 1.03049 0.84346 6.20316 1.51984 0.84346 
6.20521 1.84498 1.06251 6.20602 1.98253 1.29093 6.20714 1.65785 0.91028 
6.21088 1.07841 0.83582 6.21088 1.47191 0.83582 6.21091 1.75372 0.9811 
6.2132 1.88904 1.12948 6.2156 1.99585 1.35689 6.21749 1.12802 0.83011 
6.21749 1.4223 0.83011 6.21963 1.61205 0.89778 6.22181 1.17679 0.82588 
6.22181 1.37354 0.82588 6.22256 2.00506 1.42182 6.22452 1.22604 0.82342 
6.22452 1.32429 0.82342 6.2247 1.80291 1.04255 6.22541 1.27516 0.82261 
6.22662 2.01109 1.48736 6.22662 2.01109 1.63975 6.22682 1.70977 0.96502 
6.22858 2.01323 1.56356 6.22909 1.91101 1.18972 6.23052 0.98488 0.8869 
6.23052 1.56545 0.8869 6.23409 1.84959 1.10824 6.23977 1.03218 0.87764 
6.23977 1.51814 0.87764 6.24114 1.66501 0.95064 6.24248 1.75951 1.02392 
6.24381 1.92909 1.25315 6.24738 1.08007 0.87004 6.24738 1.47025 0.87004 
6.25331 1.12843 0.8641 6.25331 1.42189 0.8641 6.25373 1.61404 0.93479 
6.25404 1.80798 1.08833 6.25529 1.94444 1.31849 6.25756 1.17715 0.85986 
6.25756 1.37318 0.85986 6.25869 1.71582 1.00765 6.26011 1.2261 0.8573 
6.26011 1.32423 0.8573 6.26096 1.27516 0.85645 6.26096 1.85251 1.15531 
6.26323 1.95686 1.38444 6.26467 1.56741 0.92377 6.26904 1.96477 1.44978 
6.2722 1.7648 1.06935 6.27319 1.67106 0.99274 6.27344 1.96851 1.52536 
6.27344 1.96851 1.60176 6.27395 1.03049 0.91425 6.27395 1.51984 0.91425 
6.27763 1.87222 1.21761 6.28129 1.81125 1.13524 6.2816 1.07841 0.90653 
6.2816 1.47191 0.90653 6.28621 1.62036 0.97662 6.2873 1.12802 0.89992 
6.2873 1.4223 0.89992 6.28839 1.72062 1.05168 6.291 1.88922 1.28149 
6.29153 1.17679 0.89561 6.29153 1.37354 0.89561 6.29399 1.22604 0.8929 
6.29399 1.32429 0.8929 6.29481 1.27516 0.892 6.29703 1.56863 0.96225 
6.29978 1.76863 1.11624 6.30101 1.90342 1.34665 6.3032 1.67599 1.03647 
6.3057 1.81352 1.18288 6.30643 1.52116 0.95272 6.30763 1.91477 1.4128 
6.31399 1.47308 0.94467 6.31417 1.92031 1.48796 6.31635 1.92216 1.56356 
6.31639 1.72477 1.09838 6.3168 1.62568 1.02036 6.31982 1.12678 0.93803 
6.31982 1.42355 0.93803 6.32118 1.83223 1.24593 6.32371 1.17668 0.93298 
6.32371 1.37365 0.93298 6.3246 1.77113 1.16359 6.32623 1.22586 0.9303 
6.32623 1.32447 0.9303 6.32687 1.27516 0.92916 6.32803 1.57407 1.0056 
6.33108 1.67978 1.08168 6.33345 1.84823 1.31093 6.33685 1.52186 0.99254 
6.34167 1.72725 1.14526 6.34219 1.86133 1.37663 6.34449 1.47375 0.98436 
6.34512 1.62974 1.06538 6.34721 1.77222 1.21209 6.35057 1.42442 0.97792 
6.3524 1.86624 1.44973 6.35453 1.17586 0.97274 6.35453 1.37447 0.97274 
6.35644 1.2258 0.96906 6.35644 1.32453 0.96906 6.35676 1.68242 1.12827 
6.3568 1.57865 1.05055 6.35681 1.86998 1.52532 6.35706 1.27516 0.96786 
6.36173 1.78967 1.27611 6.36472 1.72864 1.19362 6.3661 1.52666 1.03724 
6.37178 1.63319 1.1132 6.37252 1.80476 1.34147 6.373 1.47392 1.0255 
6.37919 1.42467 1.01906 6.38017 1.68391 1.17609 6.38332 1.17529 1.01399 
6.38332 1.37504 1.01399 6.38391 1.58222 1.09802 6.38482 1.811 1.41398 
6.38533 1.27516 1.00799 6.38533 1.72879 1.2428 6.38536 1.22516 1.0103 
6.38536 1.32517 1.0103 6.3926 1.81433 1.48731 6.39365 1.53003 1.0842 
6.39555 1.63491 1.16091 6.39846 1.74534 1.30749 6.40097 1.47735 1.07211 
6.40123 1.68424 1.225 6.4053 1.42505 1.06099 6.40853 1.58488 1.14689 
6.4095 1.37538 1.05579 6.41157 1.22511 1.05187 6.41157 1.32522 1.05187 
6.41158 1.27516 1.04945 6.41311 1.75227 1.37903 6.41707 1.63557 1.21003 
6.41878 1.53292 1.13289 6.41988 1.68341 1.27488 6.42302 1.75698 1.45218 
6.42643 1.48018 1.12018 6.43041 1.58562 1.19576 6.43128 1.42805 1.10885 
6.43361 1.37548 1.09883 6.43578 1.27516 1.09216 6.43581 1.32539 1.0949 
6.43608 1.63495 1.25986 6.43666 1.69132 1.34569 6.44116 1.53507 1.18258 
6.44871 1.697 1.41766 6.4493 1.4824 1.16956 6.44978 1.58547 1.24569 
6.45073 1.63629 1.3082 6.45478 1.43055 1.15834 6.45597 1.70042 1.49041 
6.45759 1.37799 1.148 6.45779 1.32544 1.13886 6.46093 1.53511 1.23243 
6.46492 1.58694 1.29381 6.46533 1.64316 1.37971 6.46951 1.48401 1.22011 
6.47519 1.64779 1.45267 6.4755 1.43232 1.20876 6.47658 1.53645 1.28017 
6.47774 1.58762 1.34261 6.47887 1.38018 1.19842 6.47961 1.32775 1.18912 
6.48563 1.48543 1.26762 6.48991 1.53734 1.32891 6.49024 1.59315 1.41498 
6.49205 1.43261 1.25533 6.49582 1.38048 1.24478 6.49766 1.59695 1.48816 
6.49941 1.48631 1.31587 6.50079 1.53762 1.37797 6.50636 1.43365 1.3035 
6.51047 1.38051 1.29191 6.5108 1.48667 1.36475 6.5109 1.54233 1.45089 
6.51832 1.43423 1.35261 6.51978 1.48649 1.41413 6.52296 1.38112 1.34081 
6.52781 1.4342 1.40196 6.528 1.48829 1.48863 6.53464 1.43445 1.45092 
3.54752 1.49808 1.67226 3.55684 1.42151 1.49865 3.56204 1.51554 1.73629 
3.56413 1.65801 1.883 3.56706 1.42642 1.57174 3.56758 1.5605 1.80311 
3.57579 1.43952 1.63745 3.57816 1.60797 1.86669 3.58122 1.71368 1.94277 
3.58465 1.51662 1.78478 3.58806 1.45552 1.70245 3.59245 1.66207 1.92801 
3.59285 1.56298 1.85 3.5929 1.36559 1.38482 3.59508 1.36744 1.46041 
3.60161 1.37298 1.53557 3.60282 1.7666 1.99566 3.60355 1.47423 1.76549 
3.60605 1.61176 1.91191 3.60823 1.38433 1.60172 3.60947 1.51912 1.83213 
3.61221 1.71912 1.98612 3.61825 1.39853 1.66688 3.62085 1.56713 1.8967 
3.62195 1.86545 2.04845 3.62304 1.66739 1.97176 3.62765 1.81584 2.04185 
3.62796 1.4765 1.81314 3.63162 1.41553 1.73076 3.63529 1.76791 2.03412 
3.6358 1.31924 1.42302 3.63606 1.61669 1.95563 3.63705 1.52295 1.87903 
3.6402 1.32298 1.4986 3.64457 1.72034 2.02461 3.64602 1.33089 1.56394 
3.64828 1.43524 1.79307 3.64913 1.96352 2.09107 3.65055 1.57193 1.94072 
3.65169 1.91457 2.08852 3.65395 1.34331 1.62988 3.6552 1.47977 1.86005 
3.65552 1.67372 2.01359 3.65594 1.86586 2.08427 3.66187 1.8175 2.07834 
3.66544 1.35866 1.69523 3.66677 1.52825 1.92446 3.66811 1.62275 1.99774 
3.66947 1.76961 2.07073 3.67516 1.43816 1.84014 3.67873 1.7223 2.06148 
3.68015 1.37674 1.75865 3.68067 1.27452 1.38482 3.68243 1.57798 1.98335 
3.68263 1.27666 1.46101 3.68383 2.01259 2.12577 3.68454 1.48484 1.90582 
3.68473 1.96346 2.12495 3.68473 2.06171 2.12495 3.68668 1.28269 1.52656 
3.68744 1.91422 2.12249 3.68962 1.6757 2.05059 3.69176 1.86545 2.11826 
3.69365 1.2919 1.59148 3.69604 1.39871 1.81889 3.69833 1.53403 1.96728 
3.69836 1.81584 2.11256 3.70211 1.6299 2.0381 3.70323 1.30523 1.65744 
3.70403 1.44277 1.88586 3.70609 1.76791 2.10491 3.7156 1.72034 2.09564 
3.7157 1.49149 1.94985 3.71582 1.32182 1.72214 3.71617 1.58503 2.02404 
3.721 2.01259 2.15783 3.72214 1.96328 2.15719 3.72214 2.06189 2.15719 
3.72456 1.40305 1.86495 3.72482 1.9141 2.15467 3.72482 2.11107 2.15467 
3.72662 1.67372 2.08469 3.72865 1.23429 1.34662 3.72865 1.23429 1.42302 
3.72986 1.34186 1.78337 3.72987 1.8642 2.15078 3.72987 2.16098 2.15078 
3.73136 1.23808 1.48842 3.73178 1.54119 2.00843 3.73483 1.44906 1.93011 
3.7365 1.81467 2.14496 3.73664 1.24541 1.55387 3.74247 1.62275 2.0721 
3.74429 1.25619 1.61809 3.74455 1.7666 2.13739 3.74663 1.36482 1.84286 
3.74888 1.49848 1.99132 3.75409 1.71912 2.12799 3.75508 1.27078 1.68373 
3.75512 1.40918 1.90977 3.75685 1.57798 2.05778 3.75969 2.01259 2.18803 
3.7609 1.96323 2.1874 3.7609 2.06195 2.1874 3.76457 1.91328 2.18549 
3.76457 2.1119 2.18549 3.76745 1.45702 1.97276 3.76762 1.28846 1.74561 
3.76845 1.66739 2.11717 3.76975 1.86333 2.18153 3.76975 2.16184 2.18153 
3.77293 1.53403 2.04188 3.77619 1.814 2.17545 3.77685 1.37055 1.88789 
3.77804 1.19609 1.38482 3.77928 1.19784 1.45022 3.78268 1.30953 1.80638 
3.78298 1.20308 1.51535 3.78437 1.76589 2.16781 3.78458 1.61669 2.10415 
3.78744 1.41689 1.95277 3.78913 1.21178 1.57991 3.79036 1.49149 2.0245 
3.79743 1.71368 2.15899 3.79771 1.22391 1.64364 3.79949 1.57193 2.08966 
3.79982 1.33369 1.86487 3.79982 2.01259 2.21629 3.80213 1.96259 2.21632 
3.80213 2.06259 2.21632 3.80582 1.91271 2.21428 3.80582 2.11247 2.21428 
3.80868 1.23942 1.70626 3.80879 1.37819 1.93142 3.8101 1.44906 2.00538 
3.8109 1.86308 2.21015 3.8109 2.16209 2.21015 3.81172 1.17401 1.34996 
3.81172 1.17401 1.41967 3.8122 1.66207 2.14776 3.81427 1.17763 1.48501 
3.81575 1.52825 2.07344 3.81733 1.81383 2.20396 3.8193 1.18477 1.55013 
3.82199 1.25824 1.7675 3.82677 1.19535 1.61433 3.8283 1.61176 2.13416 
3.82908 1.76109 2.19707 3.83044 1.40918 1.98509 3.83146 1.34103 1.90875 
3.83438 1.48484 2.05566 3.83675 1.20963 1.67854 3.83758 1.28029 1.82711 
3.84129 2.01259 2.24255 3.84238 1.7091 2.18776 3.84351 1.56713 2.11936 
3.8437 1.96253 2.24253 3.8437 2.06264 2.24253 3.8457 1.15223 1.38482 
3.84694 1.15431 1.45443 3.84763 1.91237 2.24047 3.84763 2.11281 2.24047 
3.84903 1.22702 1.74048 3.85096 1.15974 1.51973 3.85232 1.37055 1.96336 
3.85282 1.8627 2.23626 3.85435 1.44277 2.03618 3.85539 1.30548 1.88482 
3.85715 1.16884 1.58445 3.85721 1.65801 2.17608 3.86118 1.52295 2.10316 
3.86367 1.24777 1.80107 3.86394 1.8104 2.23193 3.86615 1.18144 1.6491 
3.87352 1.60797 2.16205 3.87526 1.40305 2.01565 3.87534 1.33369 1.94039 
3.87603 1.75772 2.22462 3.87731 1.19772 1.71258 3.88016 1.47977 2.08501 
3.88053 1.27164 1.85968 3.88149 1.1327 1.41967 3.8836 1.13705 1.48899 
3.88399 2.01259 2.26674 3.88674 1.96236 2.26677 3.88674 2.06281 2.26677 
3.88879 1.14446 1.55406 3.88985 1.70553 2.21487 3.89021 1.56298 2.14735 
3.89067 1.91227 2.26457 3.89067 2.11291 2.26457 3.89106 1.21693 1.77383 
3.8971 1.15518 1.61898 3.89735 1.36482 1.99358 3.90007 1.43816 2.06505 
3.90069 1.8597 2.26224 3.90503 1.65456 2.20274 3.90681 1.23958 1.8334 
3.90729 1.16982 1.68308 3.90808 1.51912 2.13074 3.91201 1.80757 2.25739 
3.9131 1.28029 1.90263 3.91845 1.11578 1.4542 3.91929 1.1882 1.74566 
3.9201 1.60533 2.18773 3.92132 1.39871 2.04416 3.92161 1.12227 1.52325 
3.92472 1.75484 2.24974 3.92707 1.4765 2.11225 3.92783 2.01259 2.28881 
3.92908 1.13124 1.58848 3.93069 1.96231 2.28876 3.93069 2.06286 2.28876 
3.93383 1.30953 1.95753 3.93417 1.20938 1.80604 3.9371 1.5605 2.17263 
3.93842 1.14407 1.65281 3.93872 1.70287 2.23949 3.93914 1.24777 1.87654 
3.93984 1.90976 2.28856 3.93984 2.11541 2.28856 3.94714 1.43524 2.09193 
3.94959 1.16073 1.71596 3.95018 1.8572 2.28574 3.95274 1.65284 2.22652 
3.95543 1.51662 2.15556 3.95684 1.34186 2.01035 3.96084 1.11001 1.55712 
3.96139 1.80535 2.28026 3.96254 1.18112 1.77767 3.96638 1.21693 1.84915 
3.96792 1.60384 2.21113 3.96933 1.12111 1.62194 3.97271 1.25824 1.91822 
3.97271 2.01259 2.3087 3.97441 1.75268 2.27212 3.97472 1.47423 2.13666 
3.9797 1.13611 1.68591 3.98095 1.96 2.31058 3.98095 2.06517 2.31058 
3.98155 1.37674 2.06006 3.98545 1.55911 2.19568 3.9876 1.70213 2.26137 
3.99026 1.90757 2.30983 3.99026 2.11761 2.30983 3.99186 1.15486 1.74834 
3.99455 1.1882 1.82092 3.9946 1.28846 1.97258 3.99973 1.22702 1.89118 
4.0006 1.85543 2.30646 4.00119 1.10032 1.5905 4.00187 1.65219 2.24803 
4.00392 1.51554 2.17817 4.00945 1.41553 2.10859 4.01087 1.1135 1.65492 
4.01194 1.80374 2.30048 4.01684 1.60351 2.23219 4.01807 1.32182 2.02439 
4.0185 2.01259 2.32636 4.02206 1.13067 1.71815 4.02424 1.16073 1.79062 
4.02427 1.75264 2.29189 4.02696 1.95996 2.32788 4.02696 2.06521 2.32788 
4.02763 1.19772 1.8629 4.03395 1.23942 1.93153 4.03463 1.55897 2.21629 
4.03661 1.90728 2.32678 4.03661 2.1179 2.32678 4.03753 1.70228 2.28074 
4.03776 1.45552 2.15215 4.04255 1.09321 1.6233 4.04498 1.35866 2.07477 
4.04717 1.85514 2.32301 4.05169 1.6528 2.26704 4.05306 1.1086 1.68715 
4.0543 1.13611 1.76051 4.05648 1.27078 1.98513 4.05713 1.16982 1.83291 
4.05945 1.80232 2.3166 4.06167 1.20963 1.90346 4.06511 2.01259 2.34176 
4.06671 1.60434 2.25084 4.06795 1.49808 2.19269 4.07201 1.7513 2.30754 
4.07333 1.39853 2.12196 4.07402 1.95984 2.34297 4.07402 2.06534 2.34297 
4.08277 1.30523 2.03698 4.08374 1.90724 2.34143 4.08374 2.11793 2.34143 
4.08479 1.08871 1.65542 4.08529 1.1135 1.72934 4.08564 1.70081 2.29588 
4.0874 1.14407 1.80179 4.09111 1.18144 1.87406 4.09534 1.8541 2.33732 
4.09657 1.22391 1.9425 4.09932 1.54241 2.22943 4.10003 1.65146 2.28169 
4.10276 1.43952 2.16442 4.10771 1.80144 2.33037 4.11033 1.34331 2.08626 
4.11241 2.01259 2.35485 4.11691 1.09321 1.69766 4.11827 1.12111 1.77087 
4.12074 1.75041 2.32088 4.12123 1.15518 1.84311 4.12151 1.9598 2.35565 
4.12151 2.06538 2.35565 4.12212 1.25619 1.99592 4.12588 1.19535 1.91344 
4.13264 1.90663 2.35392 4.13264 2.11854 0.41572 4.13264 2.11854 2.35392 
4.1333 1.48299 2.20348 4.13445 1.70013 2.3087 4.13752 1.59643 2.26762 
4.13849 1.38433 2.13198 4.14444 1.85352 2.34929 4.14444 2.17166 0.42035 
4.14872 1.2919 2.04656 4.14971 1.10032 1.73902 4.15132 1.0731 1.65999 
4.15173 1.13124 1.81113 4.15576 1.16884 1.88306 4.15658 1.80108 2.34176 
4.15658 2.22409 0.42787 4.1603 1.21178 1.95108 4.1603 2.01259 2.3656 
4.16847 1.42642 2.17315 4.16981 1.75013 2.33175 4.16981 2.27504 0.43789 
4.17086 1.53548 2.24408 4.17093 1.95936 2.36622 4.17093 2.06581 2.36622 
4.17155 1.64459 2.29629 4.17627 1.33089 2.09419 4.18211 1.9063 2.36394 
4.18211 2.11888 0.4057 4.18211 2.11888 2.36394 4.18309 1.11001 1.77937 
4.184 1.07971 1.70162 4.18615 1.14446 1.85142 4.18634 1.24541 2.00357 
4.19008 1.18477 1.92091 4.1938 1.85355 2.35878 4.1938 2.17163 0.41086 
4.20463 1.37298 2.1386 4.20581 1.47675 2.21578 4.20596 1.80126 2.35074 
4.20596 2.22391 0.41889 4.20682 1.6946 2.3212 4.20682 2.33057 0.44844 
4.20866 2.01259 2.374 4.20949 1.59075 2.27967 4.21365 1.28269 2.05352 
4.21696 1.12227 1.8186 4.21741 1.08901 1.74255 4.21945 1.95933 2.3741 
4.21945 2.06585 0.39553 4.21945 2.06585 2.3741 4.22048 1.15974 1.88925 
4.22486 1.20308 1.95723 4.23092 1.90603 2.3713 4.23092 2.11915 0.39833 
4.23092 2.11915 2.3713 4.24156 1.42151 2.18336 4.24161 1.32298 2.10001 
4.24272 1.74542 2.34186 4.24272 2.27975 0.42778 4.24275 1.8533 2.3656 
4.24275 2.17188 0.40403 4.24401 1.53077 2.25399 4.2445 1.63996 2.30615 
4.2445 2.38521 0.46349 4.25121 1.10082 1.78208 4.25122 1.13705 1.8566 
4.25179 1.23808 2.00885 4.25214 1.07063 1.70429 4.25519 1.17763 1.92594 
4.25737 2.01259 2.38 4.26857 1.95922 2.37961 4.26857 2.06595 0.39003 
4.26857 2.06595 2.37961 4.27914 1.47342 2.22356 4.27914 2.55175 0.54608 
4.2792 1.27666 2.05758 4.2798 1.36744 2.14513 4.27999 1.6908 2.32862 
4.27999 2.33437 0.44101 4.28003 1.90601 2.37626 4.28003 2.11916 0.39337 
4.28003 2.11916 2.37626 4.28046 1.79946 2.35897 4.28046 2.22571 0.41067 
4.28224 1.58733 2.28693 4.28224 2.43785 0.48271 4.28576 1.08207 1.74438 
4.28578 1.15431 1.89327 4.28601 1.11578 1.82176 4.28999 1.19784 1.96093 
4.30632 2.01259 0.38602 4.30632 2.01259 2.38361 4.31715 1.41778 2.18777 
4.31715 2.6074 0.58186 4.31716 1.52842 2.25896 4.31716 2.49676 0.51068 
4.31719 1.31924 2.10441 4.31719 2.70594 0.66523 4.31719 1.23429 2.01155 
4.3176 1.74421 2.34739 4.3176 2.28096 0.42225 4.3176 1.63764 2.31109 
4.3176 2.38753 0.45854 4.31763 1.85209 2.37113 4.31763 2.17309 0.39851 
4.31763 1.95919 0.38696 4.31763 1.95919 2.38268 4.31763 2.06599 0.38696 
4.31763 2.06599 2.38268 4.32052 1.09647 1.7842 4.32052 2.95909 1.06402 
4.32054 1.1327 1.85872 4.32054 1.17401 1.92849 4.32069 2.99652 1.20967 
4.32069 2.9812 1.13868 4.35539 1.0798 1.74526 4.35539 1.11361 1.82282 
4.35539 1.15223 1.8945 4.35539 1.19609 1.96217 4.35539 1.27452 2.05954 
4.35539 1.36559 2.14731 4.35539 1.47185 2.22601 4.35539 1.58619 2.28935 
4.35539 1.68988 2.33132 4.35539 1.79886 2.36171 4.35539 1.90571 2.37909 
4.35539 2.01259 0.38482 4.35539 2.01259 2.38482 4.35539 2.11947 0.39055 
4.35539 2.11947 2.37909 4.35539 2.22631 0.40793 4.35539 2.33529 0.43832 
4.35539 2.43899 0.48028 4.35539 2.55333 0.54363 4.35539 2.65958 0.62233 
4.35539 2.75066 0.71009 4.35539 2.82908 0.80747 4.35539 2.87295 0.87513 
4.35539 2.91156 0.94682 4.35539 2.94537 1.02438 4.35539 2.97227 1.10373 
4.35539 2.99006 1.17374 4.39009 2.9812 1.13868 4.39009 2.99652 1.20967 
4.39024 1.17401 1.92849 4.39024 2.85116 0.84115 4.39024 1.1327 1.85872 
4.39024 2.89247 0.91091 4.39026 2.95909 1.06402 4.39026 1.09647 1.7842 
4.39026 2.92871 0.98544 4.39315 1.95919 0.38696 4.39315 1.95919 2.38268 
4.39315 2.06599 0.38696 4.39315 2.06599 2.38268 4.39315 1.85209 2.37113 
4.39315 2.17309 0.39851 4.39318 1.63764 2.31109 4.39318 2.38753 0.45854 
4.39318 1.74421 2.34739 4.39318 2.28096 0.42225 4.39359 1.23429 2.01155 
4.39359 2.79088 0.75808 4.39359 1.31924 2.10441 4.39359 2.70594 0.66523 
4.39362 1.52842 2.25896 4.39362 2.49676 0.51068 4.39363 1.41778 2.18777 
4.39363 2.6074 0.58186 4.40446 2.01259 0.38602 4.40446 2.01259 2.38361 
4.42079 1.19784 1.96093 4.42079 2.82734 0.8087 4.42384 2.97002 1.10439 
4.42471 2.9877 1.17425 4.42477 1.11578 1.82176 4.42477 2.9094 0.94787 
4.425 1.15431 1.89327 4.425 2.87086 0.87637 4.42502 2.94311 1.02525 
4.42854 1.58733 2.28693 4.42854 2.43785 0.48271 4.43032 1.79946 2.35897 
4.43032 2.22571 0.41067 4.43075 1.90601 0.39337 4.43075 1.90601 2.37626 
4.43075 2.11916 0.39337 4.43079 1.6908 2.32862 4.43079 2.33437 0.44101 
4.43098 1.36744 2.14513 4.43098 2.65773 0.62451 4.43158 1.27666 2.05758 
4.43158 2.74851 0.71206 4.43164 1.47342 2.22356 4.43164 2.55175 0.54608 
4.44221 1.95922 0.39003 4.44221 2.06595 0.39003 4.45341 2.01259 0.38963 
4.45559 1.17763 1.92594 4.45559 2.84754 0.8437 4.45847 2.97666 1.14001 
4.45864 2.95454 1.06535 4.45899 1.23808 2.00885 4.45899 2.78709 0.76079 
4.45916 2.99177 1.21034 4.45956 1.13705 1.8566 4.45956 2.88813 0.91303 
4.45957 1.10082 1.78208 4.45957 2.92436 0.98756 4.46628 1.63996 2.30615 
4.46628 2.38521 0.46349 4.46677 1.53077 2.25399 4.46677 2.4944 0.51565 
4.46803 1.8533 2.3656 4.46803 2.17188 0.40403 4.46806 1.74542 2.34186 
4.46806 2.27975 0.42778 4.46917 1.32298 2.10001 4.46917 2.7022 0.66963 
4.46922 1.42151 2.18336 4.46922 2.60366 0.58627 4.47986 1.90603 0.39833 
4.47986 2.11915 0.39833 4.48592 1.20308 1.95723 4.48592 2.8221 0.81241 
4.4903 1.15974 1.88925 4.4903 2.86543 0.88039 4.49133 1.95933 0.39553 
4.49133 2.06585 0.39553 4.49197 2.96328 1.10637 4.49301 2.9809 1.17641 
4.49334 2.99337 1.24687 4.49337 2.93616 1.02709 4.49382 1.12227 1.8186 
4.49382 2.90291 0.95104 4.49713 1.28269 2.05352 4.49713 2.74248 0.71611 
4.50129 1.59075 2.27967 4.50129 2.43443 0.48996 4.50212 2.01259 0.39564 
4.50396 1.6946 2.3212 4.50396 2.33057 0.44844 4.50482 1.80126 2.35074 
4.50482 2.22391 0.41889 4.50497 1.47675 2.21578 4.50497 2.54842 0.55385 
4.50615 1.37298 2.1386 4.50615 2.65219 0.63104 4.51698 2.17163 0.41086 
4.5207 1.18477 1.92091 4.5207 2.8404 0.84873 4.52444 1.24541 2.00357 
4.52444 2.77977 0.76607 4.52463 1.14446 1.85142 4.52463 2.88071 0.91822 
4.52653 2.96761 1.14266 4.52678 2.94547 1.06802 4.5272 2.98262 1.21301 
4.52769 1.11001 1.77937 4.52769 2.91516 0.99027 4.52867 1.9063 0.4057 
4.52867 2.11888 0.4057 4.52987 2.99177 1.28105 4.53451 1.33089 2.09419 
4.53451 2.69428 0.67545 4.53923 1.64459 2.29629 4.53923 2.38059 0.47335 
4.53985 1.95936 0.40342 4.53985 2.06581 0.40342 4.53992 1.53548 2.24408 
4.53992 2.48969 0.52556 4.54097 1.75013 2.33175 4.54097 2.27504 0.43789 
4.54231 1.42642 2.17315 4.54231 2.59875 0.59649 4.55048 1.21178 1.95108 
4.55048 2.01259 0.40403 4.55048 2.81339 0.81856 4.5542 2.22409 0.42787 
4.55502 1.16884 1.88306 4.55502 2.85633 0.88658 4.55905 1.13124 1.81113 
4.55905 2.89394 0.95851 4.55946 2.95208 1.10965 4.56065 2.96953 1.17956 
4.56107 2.92486 1.03062 4.56206 1.2919 2.04656 4.56206 2.73327 0.72308 
4.5638 2.9809 1.2472 4.56634 2.17166 0.42035 4.57229 1.38433 2.13198 
4.57229 2.64084 0.63766 4.57326 1.59643 2.26762 4.57326 2.42875 0.50201 
4.57633 1.70013 2.3087 4.57633 2.32505 0.46094 4.57748 1.48299 2.20348 
4.57748 2.54218 0.56616 4.57814 1.90663 0.41572 4.57814 2.11854 0.41572 
4.5849 1.19535 1.91344 4.5849 2.82983 0.8562 4.58866 1.25619 1.99592 
4.58866 2.76899 0.77372 4.58927 1.9598 0.41399 4.58927 2.06538 0.41399 
4.58955 1.15518 1.84311 4.58955 2.86999 0.92653 4.59004 2.27477 0.44876 
4.59251 2.90407 0.99876 4.59361 2.95413 1.1466 4.59387 2.93197 1.07198 
4.59755 2.96761 1.21368 4.59837 2.01259 0.41479 4.6002 2.97666 1.28174 
4.60045 1.34331 2.08626 4.60045 2.68186 0.68338 4.60307 2.22374 0.43927 
4.60802 1.43952 2.16442 4.60802 2.58566 0.60522 4.61075 1.65146 2.28169 
4.61075 2.37371 0.48795 4.61146 1.54241 2.22943 4.61146 2.48277 0.54021 
4.61421 1.22391 1.9425 4.61421 2.80126 0.82714 4.61544 2.17107 0.43232 
4.61967 2.84373 0.89558 4.62338 2.8811 0.96785 4.62514 2.32437 0.47376 
4.62549 2.91167 1.04029 4.62599 2.93647 1.11422 4.62704 2.11793 0.42821 
4.62801 1.30523 2.03698 4.62801 2.71995 0.73266 4.63056 2.95208 1.18075 
4.63384 2.96328 1.24824 4.63582 2.97002 1.31637 4.63676 1.95984 0.42667 
4.63676 2.06534 0.42667 4.63745 1.39853 2.12196 4.63745 2.62664 0.64768 
4.63877 2.27388 0.46209 4.64283 1.49808 2.19269 4.64283 2.5271 0.57695 
4.64407 1.60434 2.25084 4.64407 2.42084 0.51879 4.64567 2.01259 0.42788 
4.64911 2.81554 0.86618 4.65133 2.22285 0.45304 4.65365 2.85535 0.93672 
4.6543 2.75439 0.78451 4.65648 2.88906 1.00913 4.65772 2.91658 1.08249 
4.65909 2.37237 0.50259 4.66361 2.17003 0.44662 4.6658 1.35866 2.07477 
4.6658 2.66651 0.69487 4.66823 2.93197 1.14634 4.67219 2.94547 1.21343 
4.67302 1.45552 2.15215 4.67302 2.56965 0.61749 4.67325 2.32289 0.4889 
4.67417 2.1179 0.44286 4.67486 2.95454 1.28157 4.67615 1.55897 2.21629 
4.67615 2.46621 0.55335 4.67619 2.95909 1.34995 4.67683 2.78575 0.83811 
4.68315 2.82746 0.90674 4.68382 1.95996 0.44176 4.68382 2.06521 0.44176 
4.68651 2.27253 0.47774 4.68654 2.86445 0.97902 4.68872 2.89451 1.05149 
4.69228 2.01259 0.44327 4.69271 2.70336 0.74525 4.69394 1.60351 2.23219 
4.69394 2.42167 0.53745 4.69884 2.22143 0.46916 4.69991 2.91167 1.11472 
4.70133 1.41553 2.10859 4.70133 2.60965 0.66105 4.70686 1.51554 2.17817 
4.70686 2.50964 0.59147 4.70891 2.37299 0.52161 4.70959 2.92486 1.17914 
4.71018 2.16974 0.46318 4.71105 2.79815 0.87846 4.71312 2.93616 1.24684 
4.71496 2.94311 1.31519 4.71583 2.94537 1.38482 4.71618 2.73672 0.79705 
4.71623 2.83697 0.94871 4.71892 2.87032 1.02129 4.72052 2.11761 0.45981 
4.72318 2.32304 0.50827 4.72533 1.55911 2.19568 4.72533 2.46606 0.57395 
4.72923 2.64843 0.70958 4.72983 1.96 0.45906 4.72983 2.06517 0.45906 
4.73108 2.88906 1.08373 4.73606 1.47423 2.13666 4.73606 2.55094 0.63298 
4.73637 2.27249 0.49752 4.73807 2.01259 0.46094 4.73807 2.76693 0.85142 
4.74145 2.90407 1.1477 4.74286 2.42134 0.55851 4.7444 2.80824 0.92049 
4.74824 2.84406 0.99197 4.74939 2.21983 0.48938 4.74994 2.91516 1.21252 
4.75265 2.92436 1.28064 4.75394 2.68331 0.75929 4.75477 2.92871 1.34995 
4.75477 2.92871 1.41969 4.75535 1.51662 2.15556 4.75535 2.50856 0.61408 
4.75804 2.37233 0.54312 4.7606 2.16797 0.4839 4.76119 2.86445 1.05367 
4.76364 2.58994 0.67771 4.77094 2.11541 0.48108 4.77164 2.7774 0.89309 
4.77206 2.3223 0.53015 4.77236 2.8811 1.11683 4.77368 1.5605 2.17263 
4.77368 2.46467 0.597 4.77661 2.81579 0.9636 4.77695 2.71564 0.81211 
4.78009 1.96231 0.48088 4.78009 2.06286 0.48088 4.7817 2.89394 1.18116 
4.78295 2.01259 0.48083 4.78371 2.54867 0.65739 4.78606 2.27034 0.5199 
4.78917 2.90291 1.24639 4.78946 2.62646 0.72547 4.79068 2.41985 0.58191 
4.79149 2.83697 1.02398 4.79233 2.9094 1.31544 4.79233 2.9094 1.4542 
4.79339 2.91156 1.38482 4.79768 2.74488 0.86701 4.79877 2.2176 0.51225 
4.8027 2.50605 0.6389 4.80349 2.85535 1.08656 4.80397 2.7856 0.93624 
4.80575 2.37061 0.5669 4.81009 2.16547 0.5074 4.81071 2.58702 0.70458 
4.81343 2.66036 0.77606 4.81368 2.86999 1.15066 4.81972 2.80824 0.99581 
4.82011 2.11291 0.50506 4.82057 2.46219 0.62228 4.82093 2.31965 0.55477 
4.82199 2.88071 1.21558 4.82404 1.96236 0.50287 4.82404 2.06281 0.50287 
4.82679 2.01259 0.5029 4.82718 2.88813 1.28065 4.82718 2.88813 1.48899 
4.82929 2.89247 1.34996 4.82929 2.89247 1.41967 4.83025 2.75354 0.90996 
4.83062 2.54541 0.68463 4.83347 2.82746 1.05706 4.83475 2.26746 0.54502 
4.83544 2.69148 0.82925 4.83552 2.62212 0.75399 4.83726 2.4172 0.60759 
4.84463 2.84373 1.12054 4.84684 2.21477 0.53771 4.84711 2.7774 0.96857 
4.8496 2.50222 0.66648 4.85357 2.36716 0.59356 4.85363 2.85633 1.18519 
4.85539 2.71969 0.88482 4.85643 2.5824 0.73346 4.85796 2.16248 0.53337 
4.85846 2.65462 0.80628 4.85982 2.86543 1.24991 4.85982 2.86543 1.51973 
4.86175 2.79815 1.02916 4.86315 2.11281 0.52917 4.86384 2.87086 1.31521 
4.86384 2.87086 1.45443 4.86508 2.87295 1.38482 4.86708 1.96253 0.52711 
4.86708 2.06264 0.52711 4.86727 2.45804 0.65028 4.8684 2.31607 0.58187 
4.86949 2.01259 0.52709 4.8732 2.74488 0.94253 4.87403 2.81554 1.0911 
4.8764 2.54034 0.71397 4.87932 2.68415 0.86089 4.88034 2.61599 0.78455 
4.8817 2.26408 0.57257 4.88248 2.41341 0.63548 4.88401 2.82983 1.15531 
4.88879 2.76693 1.00214 4.89148 2.8404 1.2195 4.89148 2.8404 1.55013 
4.89345 2.21134 0.56568 4.89503 2.49693 0.6962 4.89651 2.84754 1.28462 
4.89651 2.84754 1.48501 4.89858 2.3631 0.62188 4.89906 2.85116 1.34996 
4.89906 2.85116 1.41967 4.89988 2.16209 0.55949 4.90068 2.57611 0.76426 
4.90199 2.64698 0.83822 4.9021 2.78575 1.06338 4.90496 2.11247 0.55536 
4.90865 1.96259 0.55331 4.90865 2.06259 0.55331 4.91096 2.01259 0.55335 
4.91096 2.69148 0.90477 4.91129 2.45324 0.67998 4.91307 2.80126 1.126 
4.91335 2.31149 0.61065 4.92042 2.53369 0.74513 4.92165 2.81339 1.18973 
4.92334 2.60829 0.81687 4.9262 2.40848 0.66549 4.92641 2.25928 0.60182 
4.9278 2.8221 1.25429 4.9278 2.8221 1.51535 4.9281 2.71564 0.96326 
4.9315 2.82734 1.31942 4.9315 2.82734 1.45022 4.93274 2.82908 1.38482 
4.93393 2.65462 0.88175 4.93459 2.21117 0.59419 4.93785 2.49114 0.72776 
4.94103 2.16184 0.5881 4.94233 2.35779 0.65247 4.94316 2.73672 1.02403 
4.94333 2.56816 0.79688 4.94621 2.1119 0.58415 4.94988 1.96323 0.58224 
4.94988 2.06195 0.58224 4.95109 2.01259 0.58161 4.95393 2.44719 0.71186 
4.95566 2.61599 0.85987 4.9557 2.75439 1.08591 4.95669 2.30606 0.64164 
4.9619 2.52669 0.77831 4.96415 2.66036 0.92678 4.96623 2.25858 0.63225 
4.96649 2.76899 1.15155 4.96831 2.40243 0.69754 4.97414 2.77977 1.21576 
4.97428 2.2105 0.62468 4.97595 2.57611 0.83953 4.979 2.48398 0.76121 
4.97942 2.78709 1.28122 4.97942 2.78709 1.48842 4.98091 2.16098 0.61885 
4.98092 2.68331 0.98627 4.98213 2.79088 1.34662 4.98213 2.79088 1.42302 
4.98416 2.35146 0.68495 4.98596 1.9141 0.61496 4.98596 2.11107 0.61496 
4.98622 2.62212 0.90469 4.98864 1.96328 0.61245 4.98864 2.06189 0.61245 
4.98978 2.01259 0.61181 4.99461 2.44014 0.7456 4.99496 2.70336 1.0475 
4.99508 2.53369 0.81979 4.99518 2.30483 0.674 5.00469 2.25726 0.66472 
5.00675 2.5824 0.88378 5.00755 2.71995 1.1122 5.00867 2.39527 0.73154 
5.01242 2.20934 0.65708 5.01245 2.49114 0.80236 5.01474 2.62646 0.95074 
5.01713 2.73327 1.17815 5.01903 2.15973 0.65138 5.02116 2.34948 0.71905 
5.02334 1.91422 0.64714 5.02334 2.11096 0.64714 5.0241 2.74248 1.24308 
5.02605 1.96346 0.64468 5.02605 2.06171 0.64468 5.02624 2.54034 0.86381 
5.02695 2.01259 0.64387 5.02815 2.74851 1.30863 5.02815 2.74851 1.46101 
5.02835 2.44719 0.78628 5.03011 2.75066 1.38482 5.03063 2.64843 1.01098 
5.03205 2.30287 0.70816 5.03562 2.58702 0.9295 5.04131 2.25557 0.6989 
5.04267 2.40243 0.7719 5.04401 2.49693 0.84518 5.04534 2.66651 1.07441 
5.04891 2.20768 0.6913 5.05484 2.15932 0.68537 5.05526 2.35146 0.75605 
5.05558 2.54541 0.90959 5.05683 2.68186 1.13976 5.05909 1.91457 0.68112 
5.05909 2.1106 0.68112 5.06023 2.45324 0.82892 5.06165 1.96352 0.67856 
5.06165 2.06165 0.67856 5.0625 2.01259 0.67771 5.0625 2.58994 0.97657 
5.06476 2.69428 1.2057 5.06621 2.30483 0.74503 5.07058 2.7022 1.27104 
5.07373 2.50222 0.89061 5.07472 2.40848 0.81401 5.07498 2.70594 1.34662 
5.07498 2.70594 1.42302 5.07549 2.25726 0.73552 5.07916 2.60965 1.03888 
5.08282 2.54867 0.9565 5.08313 2.20934 0.72779 5.08774 2.35779 0.79788 
5.08883 2.15973 0.72118 5.08993 2.45804 0.87294 5.09253 2.62664 1.10275 
5.09307 1.91422 0.71687 5.09307 2.11096 0.71687 5.09553 1.96346 0.71416 
5.09553 2.06171 0.71416 5.09634 2.01259 0.71326 5.09857 2.30606 0.78352 
5.10131 2.50605 0.93751 5.10255 2.64084 1.16792 5.10473 2.41341 0.85773 
5.10723 2.55094 1.00415 5.10796 2.25858 0.77398 5.10917 2.65219 1.23406 
5.11553 2.2105 0.76593 5.1157 2.65773 1.30922 5.11788 2.65958 1.38482 
5.11793 2.46219 0.91964 5.11833 2.3631 0.84163 5.12136 2.16098 0.7593 
5.12272 2.56965 1.06719 5.12525 1.9141 0.75425 5.12525 2.11107 0.75425 
5.12613 2.50856 0.98486 5.12776 1.96328 0.75157 5.12776 2.06189 0.75157 
5.1284 2.01259 0.75043 5.12956 2.31149 0.82686 5.13262 2.4172 0.90294 
5.13499 2.58566 1.13219 5.13838 2.25928 0.8138 5.1432 2.46467 0.96653 
5.14372 2.59875 1.19789 5.14602 2.21117 0.80562 5.14665 2.36716 0.88664 
5.14874 2.50964 1.03335 5.1521 1.86333 0.79918 5.1521 2.16184 0.79918 
5.15394 2.60366 1.27099 5.15606 1.91328 0.794 5.15606 2.1119 0.794 
5.15797 1.96323 0.79032 5.15797 2.06195 0.79032 5.1583 2.41985 0.94953 
5.15834 2.31607 0.87181 5.15835 2.6074 1.34658 5.1586 2.01259 0.78912 
5.16326 2.5271 1.09738 5.16625 2.46606 1.01488 5.16764 2.26408 0.85851 
5.17331 2.37061 0.93446 5.17405 2.54218 1.16273 5.17453 2.21134 0.84676 
5.18072 1.86308 0.84033 5.18072 2.16209 0.84033 5.1817 2.42134 0.99735 
5.18485 1.91271 0.83525 5.18485 2.11247 0.83525 5.18544 2.31965 0.91928 
5.18636 2.54842 1.23524 5.18686 2.01259 0.82925 5.18686 2.46621 1.06406 
5.1869 1.96259 0.83156 5.1869 2.06259 0.83156 5.19413 2.55175 1.30857 
5.19519 2.26746 0.90546 5.19709 2.37233 0.98217 5.2 2.48277 1.12875 
5.2025 2.21477 0.89337 5.20276 2.42167 1.04627 5.20683 2.16248 0.88225 
5.21006 2.3223 0.96815 5.21104 2.11281 0.87706 5.2131 1.96253 0.87313 
5.2131 2.06264 0.87313 5.21312 2.01259 0.87072 5.21465 2.48969 1.20029 
5.2186 2.37299 1.03129 5.22031 2.27034 0.95415 5.22142 2.42084 1.09614 
5.22456 2.4944 1.27344 5.22796 2.2176 0.94144 5.22953 2.49676 1.34658 
5.23194 2.32304 1.01702 5.23281 2.16547 0.93011 5.23514 2.11291 0.92009 
5.23731 2.01259 0.91342 5.23734 2.06281 0.91617 5.23761 2.37237 1.08112 
5.2382 2.42875 1.16695 5.24269 2.27249 1.00384 5.25025 2.43443 1.23892 
5.25083 2.21983 0.99082 5.25131 2.32289 1.06696 5.25226 2.37371 1.12946 
5.25631 2.16797 0.97961 5.2575 2.43785 1.31167 5.25913 2.11541 0.96927 
5.25933 2.06286 0.96012 5.26247 2.27253 1.0537 5.26645 2.32437 1.11507 
5.26686 2.38059 1.20097 5.27105 2.22143 1.04137 5.27672 2.38521 1.27393 
5.27703 2.16974 1.03003 5.27811 2.27388 1.10144 5.27927 2.32505 1.16388 
5.2804 2.11761 1.01968 5.28115 2.06517 1.01038 5.28167 2.38753 1.34703 
5.28717 2.22285 1.08888 5.29145 2.27477 1.15017 5.29177 2.33057 1.23625 
5.29358 2.17003 1.07659 5.29735 2.1179 1.06604 5.2992 2.33437 1.30942 
5.30094 2.22374 1.13713 5.30232 2.27504 1.19924 5.30789 2.17107 1.12476 
5.31233 2.22409 1.18601 5.31243 2.27975 1.27215 5.31796 2.28096 1.34703 
5.31986 2.17166 1.17387 5.32132 2.22391 1.23539 5.32954 2.22571 1.30989 
3.24793 2.68885 2.20009 3.25035 2.68999 2.12694 3.25035 2.68999 2.27324 
3.25761 2.69341 2.34599 3.26966 2.69909 2.41796 3.27024 2.75547 2.50379 
3.27833 2.63108 2.16186 3.27833 2.63108 2.23832 3.2833 2.63344 2.31147 
3.28644 2.707 2.48877 3.28926 2.75485 2.55361 3.29321 2.63815 2.38462 
3.29779 2.80554 2.61676 3.30509 2.70617 2.53864 3.30786 2.64507 2.45616 
3.31077 2.75551 2.60274 3.31127 2.57451 2.20009 3.31372 2.57609 2.27634 
3.321 2.66163 2.52085 3.3215 2.57942 2.34967 3.32241 2.80819 2.66563 
3.32615 2.7065 2.58756 3.3338 2.58566 2.42218 3.33454 2.75723 2.65045 
3.34022 2.86376 2.7264 3.3416 2.66178 2.57003 3.34459 2.60074 2.48753 
3.34951 2.52044 2.23833 3.34952 2.81177 2.7131 3.34956 2.70799 2.63538 
3.35392 2.52418 2.31392 3.35911 2.6182 2.55156 3.3612 2.76068 2.69827 
3.36184 2.91667 2.77929 3.36413 2.52909 2.38701 3.36465 2.66317 2.61838 
3.36947 2.86856 2.77111 3.37287 2.54218 2.45272 3.37524 2.71064 2.68196 
3.37829 2.81635 2.75805 3.38172 2.61928 2.60005 3.38514 2.55819 2.51772 
3.3865 2.96686 2.82561 3.38952 2.76474 2.74328 3.38993 2.66565 2.66527 
3.38997 2.46826 2.20009 3.39215 2.47011 2.27568 3.39233 2.91734 2.81898 
3.39869 2.47565 2.35085 3.39989 2.86926 2.81093 3.40063 2.5769 2.58076 
3.40312 2.71443 2.72718 3.40531 2.487 2.41699 3.40654 2.62179 2.6474 
3.40929 2.82178 2.80139 3.41479 3.01688 2.86804 3.41532 2.5012 2.48215 
3.41793 2.6698 2.71197 3.41902 2.96811 2.86373 3.42011 2.77005 2.78703 
3.42472 2.9185 2.85712 3.42503 2.57917 2.62841 3.4287 2.51819 2.54603 
3.43237 2.87058 2.84939 3.43288 2.4219 2.23829 3.43313 2.71936 2.7709 
3.43412 2.62562 2.6943 3.43728 2.42564 2.31387 3.44165 2.82301 2.83988 
3.44309 2.43356 2.37921 3.44536 2.5379 2.60834 3.44621 3.06619 2.90635 
3.44763 2.6746 2.75599 3.44876 3.01724 2.90379 3.45103 2.44598 2.44515 
3.45228 2.58243 2.67532 3.4526 2.77638 2.82886 3.45301 2.96852 2.89954 
3.45895 2.92016 2.89361 3.46251 2.46133 2.5105 3.46384 2.63091 2.73973 
3.46518 2.72541 2.81301 3.46655 2.87227 2.88601 3.47223 2.54082 2.65541 
3.47581 2.82497 2.87675 3.47723 2.47941 2.57393 3.47774 2.37718 2.20009 
3.47951 2.68065 2.79863 3.4797 2.37933 2.27628 3.48091 3.11525 2.94104 
3.48162 2.5875 2.7211 3.4818 3.06613 2.94023 3.48376 2.38536 2.34183 
3.48451 3.01688 2.93777 3.48669 2.77836 2.86586 3.48883 2.96811 2.93353 
3.49072 2.39457 2.40676 3.49312 2.50138 2.63416 3.49541 2.6367 2.78255 
3.49544 2.9185 2.92783 3.49918 2.73257 2.85337 3.5003 2.40789 2.47271 
3.50111 2.54544 2.70113 3.50316 2.87058 2.92019 3.51267 2.82301 2.91091 
3.51278 2.59415 2.76512 3.51289 2.42448 2.53741 3.51325 2.6877 2.83931 
3.51807 3.11525 2.9731 3.51921 3.06595 2.97246 3.51921 3.16456 2.97246 
3.52164 2.50572 2.68022 3.52189 3.01677 2.96995 3.5237 2.77638 2.89996 
3.52573 2.33696 2.23829 3.52694 2.44453 2.59864 3.52694 2.96686 2.96606 
3.52844 2.34075 2.30369 3.52885 2.64386 2.8237 3.5319 2.55173 2.74538 
3.53358 2.91734 2.96023 3.53371 2.34807 2.36914 3.53955 2.72541 2.88737 
3.54137 2.35885 2.43336 3.54163 2.86926 2.95266 3.5437 2.46748 2.65813 
3.54596 2.60115 2.8066 3.55116 2.82178 2.94327 3.55215 2.37345 2.499 
3.55219 2.51185 2.72504 3.55393 2.68065 2.87305 3.55677 3.11525 3.0033 
3.55797 3.06589 3.00267 3.56165 3.01594 3.00076 3.56453 2.55968 2.78803 
3.5647 2.39112 2.56088 3.56553 2.77005 2.93244 3.56683 2.966 2.9968 
3.57 2.6367 2.85715 3.57327 2.91667 2.99072 3.57392 2.47322 2.70316 
3.57511 2.29876 2.20009 3.57635 2.3005 2.26549 3.57975 2.4122 2.62165 
3.58005 2.30574 2.33062 3.58145 2.86856 2.98308 3.58165 2.71936 2.91942 
3.58451 2.51955 2.76804 3.58621 2.31445 2.39518 3.58744 2.59415 2.83978 
3.59451 2.81635 2.97426 3.59479 2.32658 2.45891 3.59656 2.6746 2.90493 
3.59689 2.43636 2.68014 3.5992 3.06525 3.0316 3.6029 3.01537 3.02955 
3.60575 2.34209 2.52153 3.60586 2.48086 2.74669 3.60717 2.55173 2.82065 
3.60797 2.96575 3.02542 3.60879 2.27668 2.23494 3.60927 2.76474 2.96303 
3.61135 2.2803 2.30029 3.61283 2.63091 2.88871 3.61441 2.9165 3.01923 
3.61637 2.28744 2.3654 3.61906 2.36091 2.58277 3.62384 2.29801 2.4296 
3.62537 2.71443 2.94943 3.62615 2.86376 3.01234 3.62751 2.51185 2.80036 
3.62853 2.44369 2.72402 3.63146 2.5875 2.87094 3.63382 2.3123 2.49381 
3.63466 2.38296 2.64238 3.63946 2.81177 3.00304 3.64058 2.6698 2.93463 
3.64278 2.25489 2.20009 3.64402 2.25698 2.2697 3.6447 3.01503 3.05574 
3.64611 2.32969 2.55575 3.64803 2.26241 2.335 3.6494 2.47322 2.77863 
3.6499 2.96536 3.05153 3.65142 2.54544 2.85145 3.65247 2.40815 2.70009 
3.65423 2.27151 2.39972 3.65429 2.76068 2.99135 3.65825 2.62562 2.91843 
3.66074 2.35044 2.61634 3.66102 2.91307 3.0472 3.66323 2.28411 2.46437 
3.67059 2.71064 2.97732 3.67234 2.50572 2.83092 3.67242 2.43636 2.75566 
3.67311 2.86038 3.03989 3.67439 2.30038 2.52785 3.67724 2.58243 2.90028 
3.6776 2.3743 2.67495 3.67856 2.23537 2.23494 3.68068 2.23971 2.30426 
3.68587 2.24713 2.36933 3.68693 2.80819 3.03014 3.68729 2.66565 2.96263 
3.68813 2.3196 2.5891 3.69418 2.25785 2.43425 3.69442 2.46748 2.80885 
3.69715 2.54082 2.88032 3.69776 2.96237 3.07751 3.70211 2.75723 3.01801 
3.70388 2.34224 2.64867 3.70437 2.27249 2.49835 3.70515 2.62179 2.94601 
3.70909 2.91024 3.07266 3.71018 2.38296 2.7179 3.71447 2.21628 2.20009 
3.71552 2.21844 2.26947 3.71636 2.29087 2.56093 3.71717 2.70799 3.003 
3.71839 2.50138 2.85944 3.71868 2.22493 2.33852 3.72179 2.8575 3.06501 
3.72179 3.373 1.33517 3.72414 2.57917 2.92752 3.72615 2.2339 2.40375 
3.7309 2.4122 2.7728 3.73124 2.31205 2.62131 3.73417 2.66317 2.9879 
3.73549 2.24674 2.46808 3.73579 2.80554 3.05476 3.73621 2.35044 2.69181 
3.74422 2.5379 2.9072 3.74666 2.26339 2.53124 3.74982 2.75551 3.04179 
3.7525 2.61928 2.97083 3.75308 2.19913 2.16522 3.75308 2.19913 2.23496 
3.75392 2.44453 2.82562 3.7552 2.20348 2.30427 3.75791 2.21268 2.37239 
3.75847 2.90801 3.09553 3.75962 2.28378 2.59294 3.76345 2.3196 2.66442 
3.76499 2.7065 3.0264 3.76641 2.22377 2.43721 3.76978 2.36091 2.73349 
3.77149 2.85535 3.08739 3.77149 3.37516 1.31279 3.77179 2.5769 2.95193 
3.77678 2.23878 2.50118 3.77863 2.47941 2.87533 3.78252 2.66178 3.01095 
3.78467 2.8048 3.07664 3.78467 3.42571 1.32354 3.78894 2.25752 2.56362 
3.79163 2.29087 2.63619 3.79168 2.39112 2.78786 3.79202 2.18247 2.20009 
3.7929 2.18473 2.26972 3.79474 2.19168 2.33807 3.79681 2.32969 2.70645 
3.79827 2.20298 2.40577 3.79894 2.75485 3.0633 3.79894 3.47565 1.33688 
3.801 2.6182 2.99344 3.80652 2.51819 2.92386 3.80794 2.21617 2.47019 
3.81391 2.70617 3.04746 3.81391 3.52433 1.35272 3.81514 2.42448 2.83966 
3.81914 2.23333 2.53342 3.82132 2.26339 2.60589 3.82134 2.85531 3.10717 
3.82134 3.3752 1.29301 3.8247 2.30038 2.67817 3.83103 2.34209 2.7468 
3.83166 2.16875 2.23496 3.83171 2.66163 3.03156 3.833 2.1733 2.30334 
3.8346 2.80495 3.09601 3.8346 3.42556 1.30417 3.83484 2.55819 2.96742 
3.83567 2.18237 2.37148 3.83962 2.19587 2.43857 3.84206 2.46133 2.89004 
3.84877 2.75547 3.08231 3.84877 3.47504 1.31787 3.85014 2.21126 2.50242 
3.85138 2.23878 2.57578 3.85355 2.37345 2.8004 3.85421 2.27249 2.64819 
3.85653 3.32552 1.26831 3.85874 2.3123 2.71873 3.86379 2.707 3.06612 
3.86379 3.5235 1.33406 3.86502 2.60074 3.00796 3.86908 2.85396 3.12281 
3.86908 3.37654 1.27737 3.8704 2.5012 2.93723 3.87204 2.15782 2.26854 
3.87401 2.16456 2.33667 3.8773 2.17576 2.40416 3.87984 2.40789 2.85225 
3.88187 2.19137 2.47069 3.88236 2.21617 2.54461 3.88272 2.80347 3.11115 
3.88272 3.42703 1.28903 3.88448 2.24674 2.61706 3.88818 2.28411 2.68933 
3.89365 2.32658 2.75777 3.8964 2.64507 3.0447 3.8964 3.58543 1.35548 
3.89711 2.75413 3.09696 3.89711 3.47638 1.30322 3.89984 2.54218 2.97969 
3.90478 3.3264 1.25454 3.9074 2.44598 2.90153 3.90766 2.15118 2.30317 
3.9103 2.16023 2.37123 3.91399 2.19587 2.51293 3.91425 2.17371 2.43831 
3.91534 2.22377 2.58615 3.91782 3.37743 1.26403 3.91831 2.25785 2.65838 
3.91919 2.35885 2.81119 3.92295 2.29801 2.72871 3.93037 2.58566 3.01875 
3.93037 3.64485 1.38143 3.93152 2.80279 3.12397 3.93152 3.42771 1.27621 
3.93459 2.69909 3.0829 3.93459 3.53141 1.31728 3.93556 2.487 2.94725 
3.94406 2.14694 2.33771 3.9458 2.39457 2.86183 3.94679 2.20298 2.55429 
3.9472 2.15831 2.40535 3.9484 2.17576 2.47526 3.94881 2.2339 2.6264 
3.95284 2.27151 2.69833 3.95366 3.32676 1.24315 3.95737 2.31445 2.76635 
3.96554 2.52909 2.98842 3.96554 3.70142 1.41176 3.96688 3.37771 1.25316 
3.96793 2.63815 3.05935 3.96793 3.59236 1.34083 3.96862 2.74725 3.11156 
3.96862 3.48325 1.28862 3.97335 2.43356 2.90946 3.97799 2.13607 2.30386 
3.98017 2.21268 2.59464 3.98065 2.14522 2.3719 3.98108 2.18237 2.51689 
3.98133 2.16023 2.44225 3.98322 2.24713 2.66669 3.98341 2.34807 2.81884 
3.98715 2.28744 2.73618 3.99087 3.27429 1.22613 4.00171 2.47565 2.95387 
4.00171 3.75486 1.44631 4.00289 2.57942 3.03106 4.00289 3.65109 1.36912 
4.00304 3.32658 1.23416 4.00389 3.43324 1.26371 4.00657 2.69341 3.09495 
4.00657 3.53709 1.30523 4.01073 2.38536 2.8688 4.01073 3.84515 1.53138 
4.01404 2.22493 2.63387 4.01449 2.19168 2.55782 4.01452 2.13447 2.33804 
4.01485 2.14694 2.4085 4.01589 2.16456 2.47854 4.01756 2.26241 2.70452 
4.02194 2.30574 2.7725 4.03864 2.52418 2.99864 4.03864 3.70633 1.40154 
4.03869 2.42564 2.91528 4.03869 3.80486 1.4849 4.03979 3.38242 1.24305 
4.03983 3.27454 1.2193 4.04109 2.63344 3.06926 4.04109 3.59707 1.33092 
4.04157 2.74263 3.12142 4.04157 3.48788 1.27876 4.04828 2.20348 2.59735 
4.0483 2.23971 2.67188 4.0487 2.13607 2.37457 4.04887 2.34075 2.82412 
4.04887 3.88976 1.57606 4.04921 2.1733 2.51956 4.04939 2.15118 2.4449 
4.05227 2.2803 2.74121 4.07622 2.57609 3.03883 4.07622 3.65442 1.36135 
4.07627 2.37933 2.87285 4.07627 3.85118 1.52733 4.07687 2.47011 2.9604 
4.07687 3.7604 1.43978 4.07707 3.43704 1.25628 4.07711 3.22183 1.20865 
4.07754 3.32838 1.22594 4.07932 2.68999 3.1022 4.07932 3.54051 1.29798 
4.08284 2.18473 2.55966 4.08286 2.25698 2.70854 4.08308 2.21844 2.63703 
4.08314 2.14014 2.41066 4.08402 2.15782 2.48052 4.08706 2.3005 2.7762 
4.08706 3.93 1.62398 4.11423 2.52044 3.00305 4.11423 3.71006 1.39713 
4.11423 2.63108 3.07423 4.11423 3.59942 1.32595 4.11426 2.4219 2.91968 
4.11426 3.8086 1.4805 4.11427 2.33696 2.82683 4.11427 3.89355 1.57335 
4.11468 3.38363 1.23752 4.11468 2.74031 3.12637 4.11468 3.4902 1.27381 
4.1147 3.27575 1.21378 4.1176 2.19913 2.59947 4.1176 4.03137 1.80071 
4.1176 2.16875 2.52089 4.11761 2.23537 2.67399 4.11761 3.99514 1.72619 
4.11761 2.27668 2.74376 4.11761 3.95383 1.65642 4.11776 2.13132 2.37524 
4.11776 2.14664 2.44623 4.15247 2.13778 2.41117 4.15247 2.15557 2.48117 
4.15247 2.18247 2.56053 4.15247 2.21628 2.63809 4.15247 2.25489 2.70978 
4.15247 2.29876 2.77744 4.15247 2.37718 2.87481 4.15247 2.46826 2.96258 
4.15247 2.57451 3.04128 4.15247 2.68885 3.10462 4.15247 3.22213 1.20582 
4.15247 3.32898 1.2232 4.15247 3.43796 1.25359 4.15247 3.54165 1.29556 
4.15247 3.65599 1.3589 4.15247 3.76225 1.4376 4.15247 3.85332 1.52537 
4.15247 3.93175 1.62274 4.15247 3.97561 1.6904 4.15247 4.01423 1.76209 
4.15247 4.04804 1.83965 4.15247 4.07494 1.91901 4.18717 2.14664 2.44623 
4.18717 2.13132 2.37524 4.18732 2.27668 2.74376 4.18732 3.95383 1.65642 
4.18732 2.23537 2.67399 4.18732 3.99514 1.72619 4.18733 2.16875 2.52089 
4.18733 4.06176 1.87929 4.18733 2.19913 2.59947 4.18733 4.03137 1.80071 
4.19023 3.16865 1.20223 4.19023 3.27575 1.21378 4.19025 3.4902 1.27381 
4.19025 3.38363 1.23752 4.19066 2.33696 2.82683 4.19066 3.89355 1.57335 
4.19067 2.4219 2.91968 4.19067 3.8086 1.4805 4.1907 2.63108 3.07423 
4.1907 3.59942 1.32595 4.1907 2.52044 3.00305 4.1907 3.71006 1.39713 
4.20153 3.11525 1.20129 4.21787 2.3005 2.7762 4.21787 3.93 1.62398 
4.22091 2.15782 2.48052 4.22091 4.07269 1.91966 4.22179 2.14014 2.41066 
4.22185 2.21844 2.63703 4.22185 4.01206 1.76315 4.22207 2.25698 2.70854 
4.22207 3.97353 1.69164 4.22209 2.18473 2.55966 4.22209 4.04577 1.84052 
4.22561 2.68999 3.1022 4.22561 3.54051 1.29798 4.22739 3.32838 1.22594 
4.22782 3.22183 1.20865 4.22786 3.43704 1.25628 4.22806 2.47011 2.9604 
4.22806 3.7604 1.43978 4.22866 2.37933 2.87285 4.22866 3.85118 1.52733 
4.22871 2.57609 3.03883 4.22871 3.65442 1.36135 4.23928 3.16862 1.2053 
4.25048 3.11525 1.20491 4.25266 2.2803 2.74121 4.25266 3.95021 1.65897 
4.25554 2.15118 2.4449 4.25572 2.1733 2.51956 4.25572 4.05721 1.88062 
4.25606 2.34075 2.82412 4.25606 3.88976 1.57606 4.25623 2.13607 2.37457 
4.25663 2.23971 2.67188 4.25663 3.99079 1.7283 4.25665 2.20348 2.59735 
4.25665 4.02702 1.80283 4.26336 3.48788 1.27876 4.26384 2.63344 3.06926 
4.26384 3.59707 1.33092 4.2651 3.27454 1.2193 4.26514 3.38242 1.24305 
4.26624 2.42564 2.91528 4.26624 3.80486 1.4849 4.26629 2.52418 2.99864 
4.26629 3.70633 1.40154 4.27694 3.22181 1.21361 4.28299 2.30574 2.7725 
4.28299 3.92476 1.62768 4.28737 2.26241 2.70452 4.28737 3.9681 1.69566 
4.28841 3.06199 1.21081 4.28841 3.16851 1.21081 4.28904 2.16456 2.47854 
4.29008 2.14694 2.4085 4.29044 2.19168 2.55782 4.29044 4.03883 1.84236 
4.29089 2.22493 2.63387 4.29089 4.00557 1.76631 4.2942 2.38536 2.8688 
4.2942 3.84515 1.53138 4.29836 2.69341 3.09495 4.29836 3.53709 1.30523 
4.2992 3.11525 1.21091 4.30104 3.43324 1.26371 4.30189 3.32658 1.23416 
4.30204 2.57942 3.03106 4.30204 3.65109 1.36912 4.30322 2.47565 2.95387 
4.30322 3.75486 1.44631 4.31406 3.27429 1.22613 4.31778 2.28744 2.73618 
4.31778 3.94307 1.664 4.32152 2.34807 2.81884 4.32152 3.88243 1.58134 
4.32171 2.24713 2.66669 4.32171 3.98338 1.73349 4.3236 2.16023 2.44225 
4.32385 2.18237 2.51689 4.32385 4.04813 1.88329 4.32476 2.21268 2.59464 
4.32476 4.01783 1.80554 4.32575 3.00896 1.22097 4.32575 3.22154 1.22097 
4.33158 2.43356 2.90946 4.33158 3.79695 1.49072 4.33631 3.48325 1.28862 
4.33692 3.06203 1.21869 4.33692 3.16848 1.21869 4.337 2.63815 3.05935 
4.337 3.59236 1.34083 4.33805 3.37771 1.25316 4.33939 2.52909 2.98842 
4.33939 3.70142 1.41176 4.34756 2.31445 2.76635 4.34756 3.11525 1.2193 
4.34756 3.91606 1.63383 4.35127 3.32676 1.24315 4.35209 2.27151 2.69833 
4.35209 3.959 1.70185 4.35612 2.2339 2.6264 4.35612 3.9966 1.77378 
4.35653 2.17576 2.47526 4.35773 2.15831 2.40535 4.35814 2.20298 2.55429 
4.35814 4.02752 1.84589 4.35913 2.39457 2.86183 4.35913 3.83594 1.53835 
4.36341 3.27432 1.23562 4.36937 2.487 2.94725 4.36937 3.74351 1.45293 
4.37034 3.53141 1.31728 4.37341 3.42771 1.27621 4.37456 2.58566 3.01875 
4.37456 3.64485 1.38143 4.37521 3.0093 1.23099 4.37521 3.22121 1.23099 
4.38198 2.29801 2.72871 4.38198 3.93249 1.67147 4.38574 2.35885 2.81119 
4.38574 3.87165 1.58899 4.38635 3.06246 1.22926 4.38635 3.16804 1.22926 
4.38662 2.25785 2.65838 4.38662 3.97266 1.7418 4.38711 3.37743 1.26403 
4.38959 2.22377 2.58615 4.38959 4.00673 1.81403 4.39094 4.03463 1.88725 
4.39545 3.11525 1.23006 4.39753 2.44598 2.90153 4.39753 3.78453 1.49865 
4.40015 3.3264 1.25454 4.40509 2.54218 2.97969 4.40509 3.68832 1.42049 
4.40782 3.47638 1.30322 4.40853 2.64507 3.0447 4.40853 3.58543 1.35548 
4.41128 2.32658 2.75777 4.41128 3.90393 1.64241 4.41252 3.27374 1.24759 
4.41675 3.9464 1.71085 4.42045 3.98377 1.78312 4.42221 3.42703 1.28903 
4.42257 4.01434 1.85557 4.42412 3.00991 1.24348 4.42412 3.2206 1.24348 
4.42509 2.40789 2.85225 4.42509 3.82261 1.54793 4.43384 3.0625 1.24194 
4.43384 3.168 1.24194 4.43453 2.5012 2.93723 4.43453 3.72931 1.46295 
4.43585 3.37654 1.27737 4.43991 2.60074 3.00796 4.43991 3.62976 1.39222 
4.44114 3.5235 1.33406 4.44275 3.11525 1.24315 4.44619 3.91821 1.68145 
4.4484 3.32552 1.26831 4.45072 3.95802 1.75199 4.45138 2.37345 2.8004 
4.45138 3.85706 1.59978 4.45355 3.99173 1.8244 4.45616 3.47504 1.31787 
4.46069 3.2727 1.2619 4.46287 2.46133 2.89004 4.46287 3.76918 1.51014 
4.47009 2.55819 2.96742 4.47009 3.67232 1.43276 4.47033 3.42556 1.30417 
4.47125 3.00994 1.25813 4.47125 3.22056 1.25813 4.47322 2.66163 3.03156 
4.47322 3.56887 1.36862 4.4739 3.88842 1.65338 4.48023 3.93012 1.72201 
4.4809 3.06263 1.25703 4.4809 3.16788 1.25703 4.48359 3.3752 1.29301 
4.48361 3.96711 1.79429 4.48579 3.99717 1.86676 4.48935 3.11525 1.25855 
4.48979 3.80602 1.56052 4.49102 3.52433 1.35272 4.49591 3.3241 1.28443 
4.49841 2.51819 2.92386 4.49841 3.71231 1.47632 4.50393 2.6182 2.99344 
4.50393 3.6123 1.40674 4.50599 3.47565 1.33688 4.50726 3.27241 1.27845 
4.50812 3.90082 1.69373 4.51325 3.83938 1.61232 4.5133 3.93964 1.76399 
4.51599 3.97298 1.83656 4.5176 3.01023 1.27508 4.5176 3.22027 1.27508 
4.52026 3.42571 1.32354 4.52241 2.66178 3.01095 4.52241 3.56873 1.38923 
4.5263 3.7511 1.52485 4.5269 3.06267 1.27433 4.5269 3.16784 1.27433 
4.53314 2.5769 2.95193 4.53314 3.65361 1.44825 4.53344 3.37516 1.31279 
4.53515 3.11525 1.27621 4.53515 3.8696 1.66669 4.53994 3.524 1.37378 
4.54148 3.91091 1.73576 4.54531 3.94672 1.80724 4.54646 3.32249 1.30465 
4.55101 3.78598 1.57456 4.55243 2.61928 2.97083 4.55243 3.61122 1.42935 
4.55511 3.475 1.35839 4.55768 3.27064 1.29917 4.55827 3.96711 1.86894 
4.56071 3.6926 1.49298 4.56802 3.01243 1.29635 4.56802 3.21808 1.29635 
4.56872 3.88007 1.70837 4.56914 3.42497 1.34542 4.57076 2.66317 2.9879 
4.57076 3.56734 1.41228 4.57369 3.91846 1.77887 4.57403 3.81831 1.62738 
4.57717 3.06498 1.29615 4.57717 3.16553 1.29615 4.58002 3.11525 1.2961 
4.58079 3.65134 1.47266 4.58314 3.373 1.33517 4.58654 3.72913 1.54074 
4.58776 3.52251 1.39718 4.58857 3.93964 1.83925 4.59475 3.84755 1.68228 
4.59584 3.32027 1.32752 4.59978 3.60872 1.45417 4.60105 3.88826 1.75151 
4.60282 3.47328 1.38217 4.60717 3.26814 1.32267 4.60778 3.68968 1.51986 
4.61051 3.76302 1.59133 4.6168 3.91091 1.81108 4.61719 3.01493 1.32034 
4.61719 3.21557 1.32034 4.61764 3.56486 1.43755 4.618 3.42231 1.37004 
4.62112 3.06503 1.31814 4.62112 3.16548 1.31814 4.62386 3.11525 1.31817 
4.62733 3.8562 1.72523 4.62769 3.64807 1.4999 4.63054 3.93012 1.87233 
4.63182 3.37012 1.36029 4.63251 3.79415 1.64452 4.63259 3.72479 1.56926 
4.63434 3.51987 1.42286 4.64391 3.31744 1.35298 4.64419 3.88007 1.78384 
4.64668 3.60489 1.48175 4.65064 3.46983 1.40883 4.65247 3.82236 1.70009 
4.65351 3.68507 1.54873 4.65503 3.26514 1.34865 4.65553 3.75729 1.62155 
4.65882 3.90082 1.84443 4.66023 3.01503 1.34444 4.66023 3.21547 1.34444 
4.66415 3.0652 1.34238 4.66415 3.16531 1.34238 4.66435 3.56071 1.46555 
4.66547 3.41874 1.39715 4.66657 3.11525 1.34236 4.67027 3.84755 1.7578 
4.67347 3.643 1.52924 4.6764 3.78681 1.67616 4.67742 3.71866 1.59982 
4.67878 3.36675 1.38784 4.67956 3.51608 1.45075 4.68587 3.8696 1.81741 
4.69052 3.31401 1.38095 4.6921 3.59959 1.51147 4.69566 3.46577 1.43715 
4.69696 2.96575 1.37476 4.69696 3.26476 1.37476 4.69776 3.67878 1.57953 
4.69907 3.74965 1.65349 4.69918 3.88842 1.87865 4.70203 3.01537 1.37063 
4.70203 3.21513 1.37063 4.70573 3.06525 1.36858 4.70573 3.16525 1.36858 
4.70804 3.11525 1.36862 4.70804 3.79415 1.72004 4.70837 3.55591 1.49525 
4.71042 3.41416 1.42592 4.71749 3.63635 1.5604 4.72042 3.71095 1.63214 
4.72328 3.51115 1.48076 4.72348 3.36195 1.4171 4.72518 3.81831 1.77853 
4.73101 3.75729 1.69702 4.73166 3.31384 1.40946 4.73493 3.59381 1.54303 
4.7381 2.966 1.40338 4.7381 3.26451 1.40338 4.7394 3.46045 1.46774 
4.74023 3.83938 1.8393 4.7404 3.67082 1.61215 4.74328 3.01594 1.39942 
4.74328 3.21456 1.39942 4.74696 3.06589 1.39751 4.74696 3.16461 1.39751 
4.74816 3.11525 1.39688 4.751 3.54986 1.52713 4.75274 3.71866 1.67514 
4.75278 3.85706 1.90118 4.75377 3.40872 1.45691 4.75897 3.62936 1.59358 
4.76123 3.76302 1.74205 4.7633 3.36124 1.44752 4.76538 3.50509 1.51281 
4.77135 3.31317 1.43995 4.77303 3.67878 1.6548 4.77608 3.58665 1.57648 
4.77799 2.96686 1.43412 4.77799 3.26364 1.43412 4.77799 3.78598 1.80154 
4.78123 3.45412 1.50022 4.78304 3.01677 1.43023 4.78304 3.21374 1.43023 
4.78329 3.72479 1.71996 4.78572 3.06595 1.42772 4.78572 3.16456 1.42772 
4.78686 3.11525 1.42708 4.79168 3.54281 1.56087 4.79204 3.80602 1.86277 
4.79215 3.63635 1.63506 4.79226 3.4075 1.48927 4.80177 3.35993 1.47999 
4.80382 3.68507 1.69905 4.80575 3.49794 1.54681 4.80949 2.9185 1.47235 
4.80949 3.312 1.47235 4.80952 3.59381 1.61763 4.81181 3.72913 1.76602 
4.8161 2.96811 1.46665 4.8161 3.26239 1.46665 4.81824 3.45214 1.53432 
4.82042 3.01688 1.46241 4.82042 3.21362 1.46241 4.82313 3.06613 1.45995 
4.82313 3.16438 1.45995 4.82331 3.643 1.67908 4.82402 3.11525 1.45914 
4.82542 3.54986 1.60155 4.8277 3.7511 1.82625 4.82912 3.40554 1.52343 
4.8327 3.68968 1.74477 4.83838 3.35823 1.51417 4.83975 3.50509 1.58717 
4.84109 3.59959 1.66045 4.84242 3.76918 1.88968 4.84598 2.92016 1.50657 
4.84598 3.31034 1.50657 4.85192 2.96852 1.50064 4.85192 3.26198 1.50064 
4.85233 3.45412 1.57132 4.85265 3.64807 1.72486 4.85617 3.01724 1.49639 
4.85617 3.21327 1.49639 4.8573 3.55591 1.64419 4.85872 3.06619 1.49383 
4.85872 3.16432 1.49383 4.85957 3.11525 1.49298 4.85957 3.6926 1.79184 
4.86328 3.4075 1.5603 4.87081 3.60489 1.70588 4.8718 3.51115 1.62928 
4.87256 2.87058 1.55079 4.87256 3.35993 1.55079 4.87623 3.71231 1.85415 
4.8799 3.65134 1.77177 4.88021 2.9185 1.54306 4.88021 3.312 1.54306 
4.88482 3.46045 1.61315 4.88591 2.96811 1.53646 4.88591 3.26239 1.53646 
4.887 3.56071 1.68821 4.88961 3.72931 1.91803 4.89014 3.01688 1.53214 
4.89014 3.21362 1.53214 4.8926 3.06613 1.52943 4.8926 3.16438 1.52943 
4.89342 3.11525 1.52853 4.89564 3.40872 1.59879 4.89839 3.60872 1.75278 
4.90181 3.51608 1.673 4.9043 3.65361 1.81942 4.90504 2.86926 1.58925 
4.90504 3.36124 1.58925 4.9126 2.91734 1.5812 4.9126 3.31317 1.5812 
4.915 3.56486 1.73491 4.91541 3.46577 1.6569 4.91843 2.96686 1.57457 
4.91843 3.26364 1.57457 4.91979 3.67232 1.88246 4.92232 3.01677 1.56952 
4.92232 3.21374 1.56952 4.92321 3.61122 1.80013 4.92484 3.06595 1.56684 
4.92484 3.16456 1.56684 4.92548 3.11525 1.5657 4.92664 3.41416 1.64213 
4.92969 3.51987 1.71822 4.93206 3.68832 1.94746 4.93546 3.36195 1.62907 
4.94028 3.56734 1.7818 4.94309 3.31384 1.62089 4.94373 3.46983 1.70191 
4.94582 3.6123 1.84862 4.94918 2.966 1.61445 4.94918 3.26451 1.61445 
4.95314 3.01594 1.60927 4.95314 3.21456 1.60927 4.95505 3.06589 1.6056 
4.95505 3.16461 1.6056 4.95537 3.52251 1.7648 4.95541 3.41874 1.68708 
4.95567 3.11525 1.60439 4.96034 3.62976 1.91265 4.96333 3.56873 1.83015 
4.96471 3.36675 1.67378 4.97039 3.47328 1.74973 4.97113 3.64485 1.978 
4.97161 3.31401 1.66203 4.9778 3.26476 1.6556 4.97878 3.524 1.81262 
4.98192 3.01537 1.65052 4.98192 3.21513 1.65052 4.98252 3.42231 1.73455 
4.98393 3.11525 1.64452 4.98393 3.56887 1.87933 4.98397 3.06525 1.64683 
4.98397 3.16525 1.64683 4.99226 3.37012 1.72073 4.99416 3.475 1.79744 
4.99707 3.58543 1.94402 4.99958 3.31744 1.70864 4.99984 3.52433 1.86154 
5.00391 3.26514 1.69752 5.00714 3.42497 1.78342 5.00811 3.21547 1.69233 
5.01018 3.0652 1.6884 5.01018 3.16531 1.6884 5.01019 3.11525 1.68599 
5.01172 3.59236 2.01556 5.01567 3.47565 1.84657 5.01738 3.373 1.76942 
5.01849 3.5235 1.91141 5.02504 3.32027 1.75671 5.02902 3.42571 1.8323 
5.02989 3.26814 1.74539 5.03222 3.21557 1.73537 5.03439 3.11525 1.72869 
5.03442 3.16548 1.73144 5.03469 3.47504 1.89639 5.03527 3.53141 1.98222 
5.03977 3.37516 1.81911 5.04732 3.53709 2.05419 5.04791 3.32249 1.80609 
5.04839 3.42556 1.88223 5.04934 3.47638 1.94473 5.05339 3.27064 1.79488 
5.0562 3.21808 1.78454 5.0564 3.16553 1.77539 5.05954 3.3752 1.86897 
5.06353 3.42703 1.93034 5.06394 3.48325 2.01625 5.06812 3.3241 1.85664 
5.0738 3.48788 2.0892 5.07411 3.27241 1.8453 5.07519 3.37654 1.91671 
5.07634 3.42771 1.97915 5.07748 3.22027 1.83496 5.08424 3.32552 1.90415 
5.08852 3.37743 1.96544 5.08885 3.43324 2.05152 5.09066 3.2727 1.89187 
5.09442 3.22056 1.88131 5.09627 3.43704 2.12469 5.09802 3.3264 1.95241 
5.0994 3.37771 2.01451 5.10496 3.27374 1.94004 5.10941 3.32676 2.00128 
5.10951 3.38242 2.08742 5.11693 3.27432 1.98914 5.11839 3.32658 2.05066 
5.12661 3.32838 2.12516 2.2363 3.70544 2.1506 2.2375 3.70544 2.10154 
2.2375 3.70544 2.19967 2.23844 3.65203 2.11284 2.23844 3.65203 2.18836 
2.23844 3.75884 2.11284 2.23844 3.75884 2.18836 2.24112 3.70544 2.05259 
2.24112 3.70544 2.24862 2.24151 3.65207 2.06379 2.24151 3.65207 2.23742 
2.24151 3.7588 2.06379 2.24151 3.7588 2.23742 2.24203 3.59856 2.1506 
2.24203 3.81231 2.1506 2.24486 3.59886 2.07524 2.24486 3.59886 2.22596 
2.24486 3.81201 2.07524 2.24486 3.81201 2.22596 2.24702 3.65218 2.01466 
2.24702 3.65218 2.28654 2.24702 3.75869 2.01466 2.24702 3.75869 2.28654 
2.24712 3.70544 2.00387 2.24712 3.70544 2.29733 2.24982 3.59887 2.02613 
2.24982 3.59887 2.27507 2.24982 3.812 2.02613 2.24982 3.812 2.27507 
2.24999 3.54494 2.11284 2.24999 3.54494 2.18836 2.24999 3.86593 2.11284 
2.24999 3.86593 2.18836 2.2549 3.65221 1.96615 2.2549 3.65221 2.33506 
2.2549 3.75866 1.96615 2.2549 3.75866 2.33506 2.25551 3.54614 2.03797 
2.25551 3.54614 2.26324 2.25551 3.70544 1.95551 2.25551 3.70544 2.34569
[truncated: 8,803,357 more chars]
