# Supplementary material for: Visualizing electron delocalization in contorted polycyclic aromatic hydrocarbons
Source: Chem Sci. 2021 Sep 8;12(39):13092–100. doi: 10.1039/d1sc03368a (PMC8513938; doi:10.1039/d1sc03368a)
Supplement: SC-012-D1SC03368A-s011 [file SC-012-D1SC03368A-s011.vtk]

# vtk DataFile Version 5.1
vtk output
ASCII
DATASET POLYDATA
POINTS 199412 double
-4.49393 1.73856 -0.2928 -4.49319 1.567 -0.06454 -4.48752 1.46047 0.01142 
-4.48614 1.66245 -0.14495 -4.48314 1.72348 -0.22745 -4.47822 1.51246 -0.00189 
-4.47818 1.61623 -0.0796 -4.47382 1.80005 -0.40107 -4.47199 1.35823 0.07074 
-4.46863 1.70602 -0.16343 -4.46653 1.56355 -0.01672 -4.4659 1.40756 0.0643 
-4.4636 1.79514 -0.32797 -4.46309 1.66105 -0.0966 -4.45827 1.45566 0.05612 
-4.45487 1.78204 -0.26227 -4.4525 1.61359 -0.03302 -4.44944 1.50788 0.04306 
-4.44765 1.25827 0.11836 -4.44601 1.70494 -0.11493 -4.44513 1.30746 0.11568 
-4.4426 1.76604 -0.19727 -4.44124 1.35736 0.11063 -4.43821 1.55949 0.0283 
-4.43781 1.65858 -0.04972 -4.43541 1.40689 0.10399 -4.42905 1.84857 -0.36414 
-4.42784 1.45496 0.09594 -4.42711 1.74732 -0.13422 -4.42462 1.60979 0.0122 
-4.42243 1.83723 -0.29799 -4.4212 1.70244 -0.06758 -4.41845 1.50244 0.08641 
-4.41622 1.20897 0.15666 -4.41541 1.15984 0.15577 -4.41541 1.2581 0.15577 
-4.41295 1.1106 0.15306 -4.41295 1.30734 0.15306 -4.41241 1.82303 -0.23283 
-4.40981 1.65443 -0.00301 -4.40872 1.35611 0.14874 -4.40763 1.55417 0.07204 
-4.40301 1.40572 0.14213 -4.4027 1.74505 -0.08657 -4.39904 1.80603 -0.16895 
-4.39537 1.45365 0.13441 -4.39461 1.60486 0.05592 -4.39361 1.6986 -0.02068 
-4.39046 1.89858 -0.40112 -4.38609 1.50122 0.1249 -4.38465 1.89067 -0.33578 
-4.38238 1.20897 0.19221 -4.38238 1.78632 -0.10665 -4.38153 1.1599 0.19136 
-4.38153 1.25804 0.19136 -4.38011 1.64963 0.04101 -4.37897 1.11095 0.18881 
-4.37897 1.30699 0.18881 -4.37671 1.87825 -0.26983 -4.37546 1.74179 -0.03967 
-4.37514 1.54784 0.11387 -4.37473 1.3557 0.18456 -4.36879 1.40406 0.17862 
-4.36522 1.86289 -0.20449 -4.3639 1.69331 0.02474 -4.36255 1.59881 0.09802 
-4.36119 1.45195 0.17102 -4.35551 1.7834 -0.05958 -4.35193 1.49926 0.16176 
-4.35051 1.84482 -0.14106 -4.34823 1.64358 0.08364 -4.34804 1.9449 -0.4387 
-4.34683 1.20897 0.22606 -4.34612 1.73672 0.00611 -4.34593 1.15984 0.22524 
-4.34593 1.2581 0.22524 -4.34398 1.93886 -0.37316 -4.34322 1.1106 0.22278 
-4.34322 1.30734 0.22278 -4.34105 1.54586 0.15088 -4.33891 1.35611 0.21855 
-4.33701 1.92966 -0.30823 -4.33462 1.82285 -0.08082 -4.33233 1.68753 0.06757 
-4.3323 1.40572 0.21285 -4.32855 1.59165 0.13839 -4.32744 1.91633 -0.24227 
-4.32663 1.77879 -0.01385 -4.32458 1.45365 0.2052 -4.31506 1.50122 0.19592 
-4.31496 1.73007 0.05013 -4.31485 1.89974 -0.17757 -4.31449 1.63653 0.12432 
-4.30967 1.20897 0.25812 -4.30853 1.15967 0.25748 -4.30853 1.25827 0.25748 
-4.3061 1.81851 -0.03477 -4.30585 1.11048 0.25496 -4.30585 1.30746 0.25496 
-4.30404 1.54784 0.18497 -4.3008 1.8797 -0.11635 -4.3008 1.35736 0.25107 
-4.2993 1.98348 -0.4113 -4.29889 1.68037 0.10872 -4.29583 1.77249 0.0304 
-4.29416 1.40689 0.24524 -4.29403 1.97615 -0.34584 -4.28819 1.59881 0.17239 
-4.28637 1.96537 -0.28162 -4.28611 1.45496 0.23768 -4.28403 1.85674 -0.05685 
-4.28178 1.72307 0.09161 -4.27658 1.50244 0.22828 -4.27559 1.95078 -0.21598 
-4.27555 1.81238 0.01006 -4.27381 1.64358 0.15806 -4.27097 1.20897 0.28831 
-4.26977 1.15961 0.28769 -4.26977 1.25833 0.28769 -4.26609 1.10966 0.28578 
-4.26609 1.30828 0.28578 -4.26321 1.76454 0.07304 -4.26304 1.9331 -0.15411 
-4.26221 1.55417 0.21746 -4.26091 1.35823 0.28182 -4.25773 1.68753 0.14216 
-4.25447 1.40756 0.27573 -4.25381 1.85101 -0.01183 -4.25139 2.02372 -0.44949 
-4.24798 1.91203 -0.09333 -4.24768 2.01848 -0.38437 -4.24629 1.45566 0.2681 
-4.24609 1.60486 0.20444 -4.24323 1.80467 0.05306 -4.24153 2.00978 -0.3198 
-4.2403 1.73007 0.12479 -4.23323 1.50788 0.25928 -4.23295 1.99765 -0.25608 
-4.23118 1.64963 0.18994 -4.23084 1.20897 0.31657 -4.23084 1.88786 -0.03485 
-4.22853 1.15897 0.31661 -4.22853 1.25897 0.31661 -4.22484 1.10909 0.31456 
-4.22484 1.30885 0.31456 -4.22198 1.98214 -0.19346 -4.22187 1.84336 0.03171 
-4.22057 1.77249 0.10567 -4.21977 1.05947 0.31044 -4.21977 1.35848 0.31044 
-4.21894 2.04755 -0.48004 -4.21847 1.55949 0.24805 -4.21639 2.04393 -0.4147 
-4.21491 1.69331 0.17373 -4.21333 1.40773 0.30425 -4.21137 2.03678 -0.34958 
-4.20868 1.96332 -0.13221 -4.2039 2.02621 -0.28538 -4.20236 1.60979 0.23445 
-4.20159 1.46047 0.29735 -4.20023 1.81238 0.08538 -4.1992 1.88053 0.00904 
-4.19628 1.73672 0.15595 -4.19391 2.01193 -0.22117 -4.19308 1.94126 -0.07261 
-4.18938 1.20897 0.34283 -4.18828 1.51246 0.28805 -4.18715 1.65443 0.21964 
-4.18696 1.15891 0.34282 -4.18696 1.25903 0.34282 -4.18372 2.06724 -0.44529 
-4.18304 1.10875 0.34075 -4.18304 1.30919 0.34075 -4.18163 1.99454 -0.15924 
-4.1797 2.06182 -0.37999 -4.17834 1.85101 0.06365 -4.17784 1.05908 0.33655 
-4.17784 1.35886 0.33655 -4.17632 1.77879 0.13646 -4.17527 1.91608 -0.0149 
-4.17351 2.05272 -0.31527 -4.17345 1.56355 0.27637 -4.16948 1.6986 0.20345 
-4.167 1.97379 -0.09864 -4.16672 1.41116 0.33222 -4.16451 2.04012 -0.25061 
-4.15715 1.61359 0.26233 -4.1554 1.81851 0.11593 -4.15532 1.88786 0.04068 
-4.15463 1.46384 0.3249 -4.15335 2.02384 -0.18713 -4.1505 1.74179 0.18529 
-4.15014 1.94992 -0.04003 -4.14918 2.08886 -0.48004 -4.14706 2.08451 -0.41073 
-4.14667 1.20897 0.36703 -4.14393 1.15875 0.36706 -4.14393 1.25919 0.36706 
-4.14187 2.0771 -0.34565 -4.14081 1.51603 0.31516 -4.14045 1.65858 0.24764 
-4.14 1.10865 0.36486 -4.14 1.30929 0.36486 -4.1396 2.00463 -0.12588 
-4.13356 2.06638 -0.28074 -4.13332 1.85674 0.09387 -4.13059 1.7834 0.16534 
-4.12998 1.05608 0.36253 -4.12998 1.36186 0.36253 -4.12563 1.567 0.30303 
-4.12386 1.98198 -0.06631 -4.12337 2.05174 -0.21664 -4.12259 1.70244 0.23103 
-4.11865 1.41399 0.35768 -4.11756 1.94126 0.00291 -4.11138 2.03336 -0.15406 
-4.11056 1.61623 0.28801 -4.10935 1.82285 0.14445 -4.10906 2.09929 -0.37647 
-4.10594 1.46672 0.35002 -4.10359 1.74505 0.21254 -4.10283 1.20897 0.38909 
-4.10159 2.09032 -0.31124 -4.09997 1.15869 0.38904 -4.09997 1.25925 0.38904 
-4.09683 1.91203 0.05782 -4.0965 2.01218 -0.09367 -4.09357 1.66105 0.27292 
-4.09225 2.07748 -0.24691 -4.09194 1.51868 0.33978 -4.09153 1.97379 -0.02317 
-4.09083 1.10615 0.38884 -4.09083 1.31179 0.38884 -4.08352 1.78632 0.19221 
-4.08107 2.06083 -0.18375 -4.08049 1.05359 -1.41582 -4.08049 1.05359 0.38603 
-4.08049 1.36436 0.38603 -4.07792 1.56872 0.3268 -4.07524 1.70494 0.25585 
-4.07382 1.8797 0.11063 -4.06927 1.00173 -1.41034 -4.06927 1.00173 0.38055 
-4.06927 1.41621 0.38055 -4.06812 2.04044 -0.12205 -4.06428 2.00463 -0.05056 
-4.06274 1.61772 0.31142 -4.05796 1.20897 0.40898 -4.05796 1.96332 0.01851 
-4.05625 0.94907 -1.4022 -4.05625 1.46888 0.37241 -4.05595 1.74732 0.23694 
-4.04971 1.15639 0.41086 -4.04971 1.26155 0.41086 -4.04911 1.84482 0.16034 
-4.04521 1.66245 0.29597 -4.04307 0.89852 -1.39145 -4.04307 1.51943 0.36166 
-4.04041 1.10395 0.41012 -4.04041 1.31399 0.41012 -4.0388 2.0667 -0.15137 
-4.03611 2.03336 -0.07879 -4.03606 1.9331 0.07287 -4.03093 1.99454 -0.00854 
-4.03007 1.05182 -1.43654 -4.03007 1.05182 0.40675 -4.03007 1.36613 0.40675 
-4.0288 0.84857 -1.3781 -4.0288 1.56937 0.34831 -4.02674 0.71192 -1.30825 
-4.02674 1.70602 0.27846 -4.02122 0.61191 -1.23866 -4.02122 1.80603 0.20887 
-4.01872 1.00012 -1.43055 -4.01872 1.00012 0.40076 -4.01872 1.41782 0.40076 
-4.01383 0.79989 -1.36227 -4.01383 1.61805 0.33248 -4.01259 0.5182 -1.15447 
-4.01259 1.89974 0.12468 -4.01216 1.20897 0.42665 -4.00642 0.35711 -0.9207 
-4.00642 2.06083 -0.10909 -4.0064 0.94903 -1.42197 -4.0064 1.46892 0.39218 
-4.00371 1.15635 0.42816 -4.00371 1.2616 0.42816 -4.00304 0.3941 -0.99297 
-4.00304 2.02384 -0.03682 -3.99671 0.43581 -1.06161 -3.99671 1.98214 0.03182 
-3.99603 0.75535 -1.34636 -3.99603 1.66259 0.31657 -3.99405 1.10366 -1.45685 
-3.99405 1.10366 0.42706 -3.99405 1.31428 0.42706 -3.99314 0.89866 -1.41082 
-3.99314 1.51928 0.38103 -3.9929 0.65191 -1.28222 -3.9929 1.76604 0.25243 
-3.98568 0.55505 -1.20485 -3.98568 1.86289 0.17506 -3.9835 1.05153 -1.45309 
-3.9835 1.05153 0.4233 -3.9835 1.36641 0.4233 -3.97897 0.84918 -1.39712 
-3.97897 1.56876 0.36733 -3.97636 0.3325 -0.89058 -3.97418 0.46716 -1.11521 
-3.97418 1.95078 0.08542 -3.97353 0.36621 -0.96299 -3.97121 0.99871 -1.44667 
-3.97121 0.99871 0.41688 -3.97121 1.41923 0.41688 -3.969 0.40602 -1.03354 
-3.969 2.01193 0.00375 -3.96556 1.20897 0.44205 -3.96395 0.80072 -1.38092 
-3.96395 1.61722 0.35113 -3.96272 0.69446 -1.32277 -3.96272 1.72348 0.29298 
-3.95866 0.94768 -1.43762 -3.95866 0.94768 0.40783 -3.95866 1.47026 0.40783 
-3.95734 0.59492 -1.25204 -3.95734 1.82303 0.22225 -3.95664 1.15622 -1.47304 
-3.95664 1.15622 0.44325 -3.95664 1.26172 0.44325 -3.9479 0.50161 -1.16706 
-3.9479 1.91633 0.13727 -3.94692 1.10362 -1.47151 -3.94692 1.10362 0.44172 
-3.94692 1.31432 0.44172 -3.94537 0.30989 -0.85942 -3.94502 0.89719 -1.42596 
-3.94502 1.52075 0.39617 -3.94326 0.34046 -0.93187 -3.93955 0.37783 -1.00413 
-3.93533 1.05049 -1.46739 -3.93533 1.05049 0.4376 -3.93533 1.36745 0.4376 
-3.93409 0.4203 -1.07257 -3.93409 1.99765 0.04278 -3.93134 0.73879 -1.3595 
-3.93134 1.67915 0.32971 -3.93063 0.84784 -1.41177 -3.93063 1.5701 0.38198 
-3.9279 0.6359 -1.29449 -3.9279 1.78204 0.2647 -3.92296 0.99782 -1.46045 
-3.92296 0.99782 0.43066 -3.92296 1.42012 0.43066 -3.92034 0.53969 -1.21633 
-3.92034 1.87825 0.18654 -3.91825 1.20897 0.45514 -3.9124 0.31749 -0.90095 
-3.90992 0.94679 -1.45095 -3.90992 0.94679 0.42116 -3.90992 1.47115 0.42116 
-3.90943 0.35157 -0.97318 -3.90916 1.15618 -1.48573 -3.90916 1.15618 0.45594 
-3.90916 1.26176 0.45594 -3.90855 0.45257 -1.12599 -3.90855 1.96537 0.0962 
-3.90479 0.39173 -1.04352 -3.89802 1.10302 -1.484 -3.89802 1.10302 0.45421 
-3.89802 1.31492 0.45421 -3.89736 0.67938 -1.33356 -3.89736 1.73856 0.30377 
-3.89622 0.89651 -1.43877 -3.89622 1.52143 0.40898 -3.89314 0.79281 -1.3977 
-3.89314 1.62513 0.36791 -3.89218 0.58071 -1.26205 -3.89218 1.83723 0.23226 
-3.88622 1.0499 -1.47936 -3.88622 1.0499 0.44957 -3.88622 1.36804 0.44957 
-3.88194 0.48828 -1.17664 -3.88194 1.92966 0.14685 -3.88095 0.2967 -0.86909 
-3.87893 0.32762 -0.94121 -3.8749 0.36523 -1.01313 -3.87408 0.99747 -1.47184 
-3.87408 0.99747 0.44205 -3.87408 1.42047 0.44205 -3.87036 0.40816 -1.08115 
-3.87036 1.20897 -1.49568 -3.87036 1.20897 0.46589 -3.8622 0.6228 -1.30323 
-3.8622 1.79514 0.27344 -3.86086 0.94652 -1.46183 -3.86086 0.94652 0.43204 
-3.86086 1.47143 0.43204 -3.8598 0.73187 -1.37415 -3.8598 1.68607 0.34436 
-3.85973 1.15575 -1.49629 -3.85973 1.15575 0.4665 -3.85973 1.26219 0.4665 
-3.85912 0.84097 -1.42637 -3.85912 1.57697 0.39658 -3.85439 0.52728 -1.22427 
-3.85439 1.89067 0.19448 -3.84855 1.10268 -1.49402 -3.84855 1.10268 0.46423 
-3.84855 1.31526 0.46423 -3.84757 0.3064 -0.90945 -3.84666 0.27609 -0.83169 
-3.84452 0.34084 -0.98149 -3.84433 0.44179 -1.13365 -3.84433 1.97615 0.10386 
-3.84059 0.38116 -1.05099 -3.83687 1.04993 -1.48885 -3.83687 1.04993 0.45906 
-3.83687 1.36801 0.45906 -3.82603 0.56937 -1.26867 -3.82603 1.84857 0.23888 
-3.82485 0.67313 -1.34586 -3.82485 1.74481 0.31607 -3.8247 0.99765 -1.48082 
-3.8247 0.99765 0.45103 -3.8247 1.4203 0.45103 -3.82385 0.89099 -1.45128 
-3.82385 0.89099 0.42149 -3.82385 1.52696 0.42149 -3.822 1.20897 -1.50407 
-3.822 1.20897 0.47428 -3.82117 0.78713 -1.40975 -3.82117 1.63081 0.37996 
-3.81701 0.47908 -1.1836 -3.81701 1.93886 0.15381 -3.8137 0.31865 -0.94868 
-3.81325 0.28539 -0.87262 -3.81121 1.15571 -1.50418 -3.81121 1.15571 0.47439 
-3.81121 1.26223 -1.50418 -3.81121 1.26223 0.47439 -3.81018 0.35612 -1.01933 
-3.8058 0.39946 -1.08731 -3.79974 1.10241 -1.50138 -3.79974 1.10241 0.47159 
-3.79974 1.31553 0.47159 -3.7891 0.6179 -1.31344 -3.7891 1.80005 0.28365 
-3.78905 0.51936 -1.23008 -3.78905 1.89858 0.20029 -3.78794 0.94181 -1.47194 
-3.78794 0.94181 0.44215 -3.78794 1.47613 0.44215 -3.78791 1.04968 -1.49568 
-3.78791 1.04968 0.46589 -3.78791 1.36826 0.46589 -3.78665 0.72716 -1.38406 
-3.78665 1.69078 0.35427 -3.78616 0.83635 -1.43623 -3.78616 1.58159 0.40644 
-3.77946 0.2972 -0.91216 -3.77944 0.33343 -0.98668 -3.77887 0.43447 -1.13892 
-3.77852 0.26702 -0.83436 -3.77547 0.37402 -1.05601 -3.77329 1.20897 -1.51008 
-3.77329 1.20897 0.48029 -3.76209 1.1556 -1.50969 -3.76209 1.1556 0.4799 
-3.76209 1.26234 -1.50969 -3.76209 1.26234 0.4799 -3.75152 0.66981 -1.35364 
-3.75152 1.74813 0.32385 -3.75147 0.47305 -1.18766 -3.75147 1.9449 0.15787 
-3.75087 0.56383 -1.27521 -3.75087 1.85412 0.24542 -3.75067 0.88718 -1.4587 
-3.75067 0.88718 0.42891 -3.75067 1.53076 0.42891 -3.75063 1.1024 -1.50634 
-3.75063 1.1024 0.47655 -3.75063 1.31555 0.47655 -3.7502 0.99585 -1.48904 
-3.7502 0.99585 0.45925 -3.7502 1.42209 0.45925 -3.74842 0.78371 -1.41701 
-3.74842 1.63423 0.38722 -3.7449 0.27845 -0.87446 -3.74488 0.3507 -1.02334 
-3.74465 0.31216 -0.95184 -3.74372 0.25154 -0.79532 -3.74068 0.39422 -1.09101 
-3.72434 1.20897 -1.51369 -3.72434 1.20897 0.4839 -3.71351 0.61416 -1.31785 
-3.71351 1.80378 0.28806 -3.71351 0.7248 -1.38903 -3.71351 1.69314 0.35924 
-3.71347 0.51562 -1.23448 -3.71347 1.90232 0.20469 -3.71347 0.43068 -1.14163 
-3.71306 0.9406 -1.47747 -3.71306 0.9406 0.44768 -3.71306 1.47735 0.44768 
-3.71306 0.83402 -1.44117 -3.71306 0.83402 0.41138 -3.71306 1.58392 0.41138 
-3.71303 1.04847 -1.50121 -3.71303 1.04847 0.47142 -3.71303 1.36947 0.47142 
-3.71303 1.15557 -1.51275 -3.71303 1.15557 0.48296 -3.71303 1.26237 -1.51275 
-3.71303 1.26237 0.48296 -3.71014 0.29285 -0.91428 -3.71014 0.26247 -0.8357 
-3.71013 0.32908 -0.9888 -3.71013 0.3704 -1.05857 -3.70998 0.24036 -0.76103 
-3.67527 0.2315 -0.72597 -3.67527 0.24929 -0.79598 -3.67527 0.27619 -0.87534 
-3.67527 0.31 -0.95289 -3.67527 0.34861 -1.02458 -3.67527 0.39247 -1.09225 
-3.67527 0.4709 -1.18962 -3.67527 0.56197 -1.27739 -3.67527 0.66823 -1.35609 
-3.67527 0.78257 -1.41943 -3.67527 0.78257 0.38964 -3.67527 0.88627 -1.46139 
-3.67527 0.88627 0.4316 -3.67527 0.99525 -1.49179 -3.67527 0.99525 0.462 
-3.67527 1.10209 -1.50917 -3.67527 1.10209 0.47938 -3.67527 1.20897 -1.5149 
-3.67527 1.20897 0.48511 -3.67527 1.31585 0.47938 -3.67527 1.4227 0.462 
-3.67527 1.53168 0.4316 -3.67527 1.63537 0.38964 -3.67527 1.74971 0.3263 
-3.67527 1.85597 0.2476 -3.64057 0.24036 -0.76103 -3.64057 0.22504 -0.69004 
-3.64042 0.3704 -1.05857 -3.64042 0.32908 -0.9888 -3.64041 0.26247 -0.8357 
-3.64041 0.29285 -0.91428 -3.63751 1.15557 -1.51275 -3.63751 1.15557 0.48296 
-3.63751 1.26237 -1.51275 -3.63751 1.26237 0.48296 -3.63751 1.04847 -1.50121 
-3.63751 1.04847 0.47142 -3.63751 1.36947 0.47142 -3.63749 0.83402 -1.44117 
-3.63749 0.83402 0.41138 -3.63749 1.58392 0.41138 -3.63749 0.9406 -1.47747 
-3.63749 0.9406 0.44768 -3.63749 1.47735 0.44768 -3.63707 0.43068 -1.14163 
-3.63707 0.51562 -1.23448 -3.63704 0.7248 -1.38903 -3.63704 0.7248 0.35924 
-3.63704 1.69314 0.35924 -3.63704 0.61416 -1.31785 -3.63704 1.80378 0.28806 
-3.62621 1.20897 -1.51369 -3.62621 1.20897 0.4839 -3.60987 0.39422 -1.09101 
-3.60682 0.25154 -0.79532 -3.60613 0.22109 -0.65384 -3.60595 0.23385 -0.72547 
-3.60589 0.31216 -0.95184 -3.60566 0.3507 -1.02334 -3.60565 0.27845 -0.87446 
-3.60213 0.78371 -1.41701 -3.60213 0.78371 0.38722 -3.60213 1.63423 0.38722 
-3.60035 0.99585 -1.48904 -3.60035 0.99585 0.45925 -3.60035 1.42209 0.45925 
-3.59991 1.1024 -1.50634 -3.59991 1.1024 0.47655 -3.59991 1.31555 0.47655 
-3.59987 0.88718 -1.4587 -3.59987 0.88718 0.42891 -3.59987 1.53076 0.42891 
-3.59968 0.56383 -1.27521 -3.59968 1.85412 0.24542 -3.59908 0.47305 -1.18766 
-3.59902 0.66981 -1.35364 -3.59902 1.74813 0.32385 -3.58846 1.1556 -1.50969 
-3.58846 1.1556 0.4799 -3.58846 1.26234 -1.50969 -3.58846 1.26234 0.4799 
-3.57726 1.20897 -1.51008 -3.57726 1.20897 0.48029 -3.57508 0.37402 -1.05601 
-3.5722 0.24489 -0.7597 -3.57202 0.26702 -0.83436 -3.57167 0.43447 -1.13892 
-3.57152 0.21979 -0.61865 -3.57151 0.22979 -0.68937 -3.57111 0.33343 -0.98668 
-3.57109 0.2972 -0.91216 -3.56438 0.83635 -1.43623 -3.56438 0.83635 0.40644 
-3.56438 1.58159 0.40644 -3.5639 0.72716 -1.38406 -3.5639 0.72716 0.35427 
-3.5639 1.69078 0.35427 -3.56264 1.04968 -1.49568 -3.56264 1.04968 0.46589 
-3.56264 1.36826 0.46589 -3.5626 0.94181 -1.47194 -3.5626 0.94181 0.44215 
-3.5626 1.47613 0.44215 -3.56149 0.51936 -1.23008 -3.56144 0.6179 -1.31344 
-3.56144 1.80005 0.28365 -3.5508 1.10241 -1.50138 -3.5508 1.10241 0.47159 
-3.5508 1.31553 0.47159 -3.54475 0.39946 -1.08731 -3.54036 0.35612 -1.01933 
-3.53933 1.15571 -1.50418 -3.53933 1.15571 0.47439 -3.53933 1.26223 -1.50418 
-3.53933 1.26223 0.47439 -3.53869 0.25828 -0.79335 -3.53766 0.24066 -0.7233 
-3.53732 0.22819 -0.65284 -3.53729 0.28539 -0.87262 -3.53684 0.31865 -0.94868 
-3.53632 0.22109 -0.58404 -3.53354 0.47908 -1.1836 -3.52937 0.78713 -1.40975 
-3.52937 0.78713 0.37996 -3.52937 1.63081 0.37996 -3.52854 1.20897 -1.50407 
-3.52854 1.20897 0.47428 -3.5267 0.89099 -1.45128 -3.5267 0.89099 0.42149 
-3.5267 1.52696 0.42149 -3.52584 0.99765 -1.48082 -3.52584 0.99765 0.45103 
-3.52584 1.4203 0.45103 -3.52569 0.67313 -1.34586 -3.52569 1.74481 0.31607 
-3.52452 0.56937 -1.26867 -3.51368 1.04993 -1.48885 -3.51368 1.04993 0.45906 
-3.51368 1.36801 0.45906 -3.50996 0.38116 -1.05099 -3.50622 0.44179 -1.13365 
-3.50603 0.34084 -0.98149 -3.50414 0.25395 -0.75706 -3.50389 0.27609 -0.83169 
-3.50346 0.23894 -0.68671 -3.50297 0.3064 -0.90945 -3.50199 1.10268 -1.49402 
-3.50199 1.10268 0.46423 -3.50199 1.31526 0.46423 -3.50079 0.22979 -0.61866 
-3.50012 0.22504 -0.5496 -3.49616 0.52728 -1.22427 -3.49143 0.84097 -1.42637 
-3.49143 0.84097 0.39658 -3.49143 1.57697 0.39658 -3.49082 1.15575 -1.49629 
-3.49082 1.15575 0.4665 -3.49082 1.26219 -1.49629 -3.49082 1.26219 0.4665 
-3.49074 0.73187 -1.37415 -3.49074 1.68607 0.34436 -3.48969 0.94652 -1.46183 
-3.48969 0.94652 0.43204 -3.48969 1.47143 0.43204 -3.48835 0.6228 -1.30323 
-3.48835 1.79514 0.27344 -3.48018 0.40816 -1.08115 -3.48018 1.20897 -1.49568 
-3.48018 1.20897 0.46589 -3.47647 0.99747 -1.47184 -3.47647 0.99747 0.44205 
-3.47647 1.42047 0.44205 -3.47564 0.36523 -1.01313 -3.47162 0.32762 -0.94121 
-3.47121 0.26948 -0.79006 -3.47001 0.25203 -0.72016 -3.46959 0.2967 -0.86909 
-3.46861 0.48828 -1.17664 -3.46686 0.24066 -0.65251 -3.4647 0.23385 -0.58422 
-3.46432 1.0499 -1.47936 -3.46432 1.0499 0.44957 -3.46432 1.36804 0.44957 
-3.46419 0.2315 -0.5149 -3.45837 0.58071 -1.26205 -3.4574 0.79281 -1.3977 
-3.4574 1.62513 0.36791 -3.45433 0.89651 -1.43877 -3.45433 0.89651 0.40898 
-3.45433 1.52143 0.40898 -3.45318 0.67938 -1.33356 -3.45318 1.73856 0.30377 
-3.45252 1.10302 -1.484 -3.45252 1.10302 0.45421 -3.45252 1.31492 0.45421 
-3.44576 0.39173 -1.04352 -3.442 0.45257 -1.12599 -3.44139 1.15618 -1.48573 
-3.44139 1.15618 0.45594 -3.44139 1.26176 -1.48573 -3.44139 1.26176 0.45594 
-3.44112 0.35157 -0.97318 -3.44062 0.94679 -1.45095 -3.44062 0.94679 0.42116 
-3.44062 1.47115 0.42116 -3.43815 0.31749 -0.90095 -3.43706 0.26743 -0.75311 
-3.4368 0.28959 -0.82774 -3.43311 0.25395 -0.68603 -3.43229 1.20897 -1.48493 
-3.43229 1.20897 0.45514 -3.43046 0.24489 -0.61797 -3.43021 0.53969 -1.21633 
-3.42914 0.24036 -0.5496 -3.42759 0.99782 -1.46045 -3.42759 0.99782 0.43066 
-3.42759 1.42012 0.43066 -3.42265 0.6359 -1.29449 -3.42265 1.78204 0.2647 
-3.41992 0.84784 -1.41177 -3.41992 1.5701 0.38198 -3.4192 0.73879 -1.3595 
-3.4192 1.67915 0.32971 -3.41645 0.4203 -1.07257 -3.41522 1.05049 -1.46739 
-3.41522 1.05049 0.4376 -3.41522 1.36745 0.4376 -3.41099 0.37783 -1.00413 
-3.40728 0.34046 -0.93187 -3.40553 0.89719 -1.42596 -3.40553 0.89719 0.39617 
-3.40553 1.52075 0.39617 -3.40517 0.30989 -0.85942 -3.40467 0.28509 -0.78549 
-3.40362 1.10362 -1.47151 -3.40362 1.10362 0.44172 -3.40362 1.31432 -1.47151 
-3.40362 1.31432 0.44172 -3.40265 0.50161 -1.16706 -3.4001 0.26948 -0.71896 
-3.39682 0.25828 -0.65147 -3.39485 0.25154 -0.58334 -3.3939 1.15622 -1.47304 
-3.3939 1.15622 0.44325 -3.3939 1.26172 -1.47304 -3.3939 1.26172 0.44325 
-3.39321 0.59492 -1.25204 -3.39189 0.94768 -1.43762 -3.39189 0.94768 0.40783 
-3.39189 1.47026 0.40783 -3.38783 0.69446 -1.32277 -3.38783 1.72348 0.29298 
-3.3866 0.80072 -1.38092 -3.3866 1.61722 0.35113 -3.38499 1.20897 -1.47184 
-3.38499 1.20897 0.44205 -3.38155 0.40602 -1.03354 -3.37934 0.99871 -1.44667 
-3.37934 0.99871 0.41688 -3.37934 1.41923 0.41688 -3.37702 0.36621 -0.96299 
-3.37636 0.46716 -1.11521 -3.37418 0.3325 -0.89058 -3.37295 0.30498 -0.81722 
-3.37157 0.84918 -1.39712 -3.37157 1.56876 0.36733 -3.36705 1.05153 -1.45309 
-3.36705 1.05153 0.4233 -3.36705 1.36641 0.4233 -3.36486 0.55505 -1.20485 
-3.36243 0.28959 -0.75337 -3.35847 0.27609 -0.68628 -3.35764 0.65191 -1.28222 
-3.35764 1.76604 0.25243 -3.35741 0.89866 -1.41082 -3.35741 1.51928 0.38103 
-3.35649 1.10366 -1.45685 -3.35649 1.10366 0.42706 -3.35649 1.31428 -1.45685 
-3.35649 1.31428 0.42706 -3.35581 0.26702 -0.61815 -3.35451 0.75535 -1.34636 
-3.35451 1.66259 0.31657 -3.35383 0.43581 -1.06161 -3.34751 0.3941 -0.99297 
-3.34684 1.15635 -1.45795 -3.34684 1.15635 0.42816 -3.34684 1.2616 -1.45795 
-3.34684 1.2616 0.42816 -3.34415 0.94903 -1.42197 -3.34415 0.94903 0.39218 
-3.34415 1.46892 0.39218 -3.34413 0.35711 -0.9207 -3.34195 0.32705 -0.84822 
-3.33838 1.20897 -1.45644 -3.33838 1.20897 0.42665 -3.33795 0.5182 -1.15447 
-3.33672 0.79989 -1.36227 -3.33672 1.61805 0.33248 -3.33183 1.00012 -1.43055 
-3.33183 1.00012 0.40076 -3.33183 1.41782 0.40076 -3.33075 0.30989 -0.785 
-3.32933 0.61191 -1.23866 -3.3238 0.71192 -1.30825 -3.3238 1.70602 0.27846 
-3.32175 0.84857 -1.3781 -3.32175 1.56937 0.34831 -3.32107 0.2967 -0.72057 
-3.32048 1.05182 -1.43654 -3.32048 1.05182 0.40675 -3.32048 1.36613 0.40675 
-3.31962 0.42341 -1.02125 -3.31755 0.28539 -0.65287 -3.31449 0.48484 -1.10266 
-3.31444 0.38459 -0.951 -3.31175 0.35124 -0.87842 -3.31014 1.10395 -1.43991 
-3.31014 1.10395 0.41012 -3.31014 1.31399 -1.43991 -3.31014 1.31399 0.41012 
-3.30748 0.89852 -1.39145 -3.30748 1.51943 0.36166 -3.30533 0.75549 -1.32576 
-3.30533 1.66245 0.29597 -3.30144 0.57312 -1.19013 -3.30083 1.15639 -1.44065 
-3.30083 1.15639 0.41086 -3.30083 1.26155 -1.44065 -3.30083 1.26155 0.41086 
-3.29958 0.3325 -0.81598 -3.2946 0.67062 -1.26673 -3.2943 0.94907 -1.4022 
-3.2943 1.46888 0.37241 -3.29259 0.45463 -1.0483 -3.29259 1.20897 -1.43877 
-3.29259 1.20897 0.40898 -3.28922 0.31749 -0.75202 -3.2878 0.80022 -1.34121 
-3.2878 1.61772 0.31142 -3.28626 0.41332 -0.97923 -3.28243 0.3775 -0.90774 
-3.28128 1.00173 -1.41034 -3.28128 1.00173 0.38055 -3.28128 1.41621 0.38055 
-3.28072 0.3064 -0.68719 -3.27672 0.53824 -1.14042 -3.27531 0.713 -1.28564 
-3.27531 1.70494 0.25585 -3.27262 0.84922 -1.35659 -3.27262 1.56872 0.3268 
-3.27006 1.05359 -1.41582 -3.27006 1.05359 0.38603 -3.27006 1.36436 -1.41582 
-3.27006 1.36436 0.38603 -3.26947 0.35711 -0.84604 -3.26702 0.63162 -1.222 
-3.25972 1.10615 -1.41863 -3.25972 1.10615 0.38884 -3.25972 1.31179 -1.41863 
-3.25972 1.31179 0.38884 -3.25902 0.44416 -1.00662 -3.2586 0.89926 -1.36957 
-3.2586 1.51868 0.33978 -3.2583 0.34046 -0.78288 -3.25698 0.75689 -1.30271 
-3.25698 1.66105 0.27292 -3.25405 0.40576 -0.93612 -3.25371 0.50591 -1.08761 
-3.25057 1.15869 -1.41883 -3.25057 1.15869 0.38904 -3.25057 1.25925 -1.41883 
-3.25057 1.25925 0.38904 -3.24896 0.32762 -0.71855 -3.24772 1.20897 -1.41888 
-3.24772 1.20897 0.38909 -3.24695 0.67289 -1.24233 -3.2446 0.95122 -1.37981 
-3.2446 1.46672 0.35002 -3.24149 0.31865 -0.65332 -3.2412 0.5951 -1.17424 
-3.23998 0.80171 -1.3178 -3.23998 1.61623 0.28801 -3.23917 0.38459 -0.87573 
-3.23298 0.47668 -1.0327 -3.23189 1.00395 -1.38747 -3.23189 1.00395 0.35768 
-3.23189 1.41399 0.35768 -3.22796 0.7155 -1.26082 -3.22718 0.36621 -0.81315 
-3.22669 0.43596 -0.96348 -3.22491 0.85094 -1.33282 -3.22491 1.567 0.30303 
-3.22057 1.05608 -1.39232 -3.22057 1.05608 0.36253 -3.22057 1.36186 -1.39232 
-3.22057 1.36186 0.36253 -3.21996 0.63454 -1.19513 -3.21723 0.5612 -1.12366 
-3.21699 0.35157 -0.74905 -3.21094 0.41332 -0.90391 -3.21055 1.10865 -1.39465 
-3.21055 1.10865 0.36486 -3.21055 1.30929 -1.39465 -3.21055 1.30929 0.36486 
-3.21009 0.75936 -1.27743 -3.20974 0.90191 -1.34495 -3.20974 1.51603 0.31516 
-3.20867 0.34084 -0.68414 -3.20662 1.15875 -1.39685 -3.20662 1.15875 0.36706 
-3.20662 1.25919 -1.39685 -3.20662 1.25919 0.36706 -3.20388 1.20897 -1.39682 
-3.20388 1.20897 0.36703 -3.20041 0.46802 -0.98976 -3.20004 0.67615 -1.21508 
-3.1972 0.3941 -0.84266 -3.19592 0.9541 -1.35469 -3.19592 1.46384 0.3249 
-3.19522 0.53008 -1.07047 -3.19515 0.59944 -1.14572 -3.1934 0.80436 -1.29212 
-3.18603 0.37783 -0.77918 -3.18383 1.00678 -1.36201 -3.18383 1.41116 -1.36201 
-3.18383 1.41116 0.33222 -3.18355 0.44416 -0.93115 -3.18106 0.71934 -1.23324 
-3.17709 0.85439 -1.30616 -3.17703 0.36523 -0.71452 -3.17527 0.50186 -1.0149 
-3.17423 0.63916 -1.16625 -3.1727 1.05908 -1.36634 -3.1727 1.05908 0.33655 
-3.1727 1.35886 -1.36634 -3.1727 1.35886 0.33655 -3.1722 0.56693 -1.09344 
-3.16892 0.42341 -0.87055 -3.16751 1.10875 -1.37054 -3.16751 1.10875 0.34075 
-3.16751 1.30919 -1.37054 -3.16751 1.30919 0.34075 -3.16359 1.15891 -1.37261 
-3.16359 1.15891 0.34282 -3.16359 1.25903 -1.37261 -3.16359 1.25903 0.34282 
-3.16339 0.76351 -1.24943 -3.16227 0.90549 -1.31784 -3.16117 1.20897 -1.37262 
-3.16117 1.20897 0.34283 -3.15746 0.47668 -0.95718 -3.15663 0.40602 -0.80862 
-3.15427 0.68122 -1.18574 -3.15134 0.53741 -1.03883 -3.15032 0.60557 -1.11517 
-3.14896 0.95748 -1.32714 -3.14896 1.46047 -1.32714 -3.14818 0.80815 -1.26424 
-3.14665 0.39173 -0.74441 -3.14187 0.45463 -0.89758 -3.13722 1.01021 -1.33404 
-3.13722 1.40773 -1.33404 -3.13563 0.72463 -1.20352 -3.13208 0.85845 -1.27784 
-3.13078 1.05947 -1.34023 -3.13078 1.35848 -1.34023 -3.13078 1.35848 0.31044 
-3.12998 0.64545 -1.13546 -3.12867 0.57458 -1.0615 -3.12856 0.43581 -0.83633 
-3.12571 1.10909 -1.34435 -3.12571 1.10909 0.31456 -3.12571 1.30885 -1.34435 
-3.12571 1.30885 0.31456 -3.12201 1.15897 -1.3464 -3.12201 1.15897 0.31661 
-3.12201 1.25897 -1.3464 -3.12201 1.25897 0.31661 -3.1197 0.53008 -0.99494 
-3.1197 1.20897 -1.34636 -3.1197 1.20897 0.31657 -3.11937 0.76832 -1.21973 
-3.1176 0.4203 -0.77371 -3.11732 0.91006 -1.28907 -3.11024 0.68787 -1.15458 
-3.10902 0.40816 -0.70999 -3.10732 0.61327 -1.08285 -3.10446 0.81308 -1.23423 
-3.10425 0.96228 -1.29789 -3.10425 1.45566 -1.29789 -3.10256 0.50591 -0.93646 
-3.09673 0.56693 -1.01796 -3.09608 1.01039 -1.30552 -3.09608 1.40756 -1.30552 
-3.09281 0.73042 -1.17195 -3.08964 1.05972 -1.31161 -3.08964 1.35823 -1.31161 
-3.08833 0.86377 -1.24725 -3.08751 0.48484 -0.87568 -3.08734 0.6534 -1.10283 
-3.08446 1.10966 -1.31557 -3.08446 1.10966 0.28578 -3.08446 1.30828 -1.31557 
-3.08078 1.15961 -1.31748 -3.08078 1.15961 0.28769 -3.08078 1.25833 -1.31748 
-3.07957 1.20897 -1.3181 -3.07957 1.20897 0.28831 -3.07674 0.77437 -1.18785 
-3.075 0.60557 -1.03985 -3.07496 0.46716 -0.81381 -3.07397 0.9155 -1.25807 
-3.07397 1.50244 -1.25807 -3.06877 0.69487 -1.1214 -3.06651 0.5612 -0.97294 
-3.06443 0.96298 -1.26747 -3.06443 1.45496 -1.26747 -3.06417 0.45257 -0.74817 
-3.06236 0.81913 -1.20218 -3.05639 1.01106 -1.27503 -3.05639 1.40689 -1.27503 
-3.05471 0.64545 -1.06019 -3.05166 0.73757 -1.13851 -3.04975 1.06058 -1.28086 
-3.04975 1.35736 -1.28086 -3.04975 0.53824 -0.91344 -3.04651 0.8701 -1.21476 
-3.04651 1.54784 -1.21476 -3.0447 1.11048 -1.28475 -3.0447 1.11048 0.25496 
-3.0447 1.30746 -1.28475 -3.04445 0.59944 -0.99502 -3.04202 1.15967 -1.28727 
-3.04202 1.25827 -1.28727 -3.04088 1.20897 -1.28791 -3.03606 0.78142 -1.15411 
-3.0357 0.5182 -0.85222 -3.03559 0.68787 -1.07992 -3.03548 0.91672 -1.22571 
-3.03548 1.50122 -1.22571 -3.02597 0.96429 -1.23499 -3.02597 1.45365 -1.23499 
-3.02392 0.63916 -1.01594 -3.02311 0.50161 -0.78752 -3.02199 0.82629 -1.16818 
-3.01825 1.01222 -1.24264 -3.01825 1.40572 -1.24264 -3.01821 0.73042 -1.09736 
-3.01593 0.5951 -0.94897 -3.01353 0.48828 -0.72156 -3.01164 1.06183 -1.24834 
-3.01164 1.35611 -1.24834 -3.0095 0.87208 -1.18067 -3.0095 1.54586 -1.18067 
-3.00732 1.1106 -1.25257 -3.00732 1.30734 -1.25257 -3.00461 1.15984 -1.25503 
-3.00461 1.2581 -1.25503 -3.00443 0.68122 -1.0359 -3.00371 1.20897 -1.25585 
-3.00231 0.77437 -1.11343 -3.00004 0.57312 -0.88873 -2.99861 0.91869 -1.19155 
-2.99861 1.49926 -1.19155 -2.99504 0.63454 -0.97021 -2.98936 0.96599 -1.20081 
-2.98936 1.45195 -1.20081 -2.98799 0.81913 -1.12781 -2.98665 0.72463 -1.05453 
-2.98532 0.55505 -0.8253 -2.98175 1.01388 -1.20841 -2.98175 1.40406 -1.20841 
-2.97582 1.06224 -1.21435 -2.97582 1.3557 -1.21435 -2.9754 0.8701 -1.14366 
-2.97509 0.67615 -0.99012 -2.97384 0.53969 -0.75996 -2.97157 1.11095 -1.2186 
-2.97157 1.30699 -1.2186 -2.97044 0.76832 -1.0708 -2.96902 1.1599 -1.22115 
-2.96902 1.25804 -1.22115 -2.96817 0.63162 -0.92314 -2.96817 1.20897 -1.222 
-2.96446 0.91672 -1.15469 -2.96446 1.50122 -1.15469 -2.95693 0.71934 -1.00911 
-2.95594 0.81308 -1.08571 -2.95518 0.96429 -1.1642 -2.95518 1.45365 -1.1642 
-2.9515 0.61191 -0.86084 -2.94784 0.67289 -0.94322 -2.94753 1.01222 -1.17192 
-2.94753 1.40572 -1.17192 -2.94292 0.86377 -1.10183 -2.94183 1.06183 -1.17853 
-2.94183 1.35611 -1.17853 -2.94073 0.76351 -1.02678 -2.93813 0.59492 -0.79696 
-2.9376 1.1106 -1.18285 -2.9376 1.30734 -1.18285 -2.93514 1.15984 -1.18556 
-2.93514 1.2581 -1.18556 -2.93432 1.20897 -1.18645 -2.9321 0.9155 -1.1162 
-2.9321 1.50244 -1.1162 -2.92935 0.7155 -0.96221 -2.92811 0.58071 -0.7318 
-2.92593 0.80815 -1.04199 -2.92343 0.67062 -0.89557 -2.9227 0.96298 -1.12573 
-2.9227 1.45496 -1.12573 -2.91514 1.01106 -1.13378 -2.91514 1.40689 -1.13378 
-2.91274 0.75936 -0.98007 -2.91233 0.85845 -1.05809 -2.90931 1.06058 -1.14042 
-2.90931 1.35736 -1.14042 -2.90795 0.65191 -0.83252 -2.90542 1.11048 -1.14547 
-2.90542 1.30746 -1.14547 -2.90453 0.713 -0.91486 -2.9029 1.15967 -1.14815 
-2.9029 1.25827 -1.14815 -2.90226 1.20897 -1.14929 -2.9011 0.91006 -1.07285 
-2.89804 0.80436 -0.99677 -2.89568 0.6359 -0.76752 -2.89228 0.96228 -1.08591 
-2.89228 1.45566 -1.08591 -2.88746 0.75689 -0.93319 -2.88694 0.6228 -0.70182 
-2.88464 1.01039 -1.09409 -2.88464 1.40756 -1.09409 -2.88401 0.85439 -1.01307 
-2.88192 0.71192 -0.86636 -2.87856 1.05972 -1.10053 -2.87856 1.35823 -1.10053 
-2.8746 1.10966 -1.10571 -2.8746 1.30828 -1.10571 -2.87269 1.15961 -1.10939 
-2.87269 1.25833 -1.10939 -2.87236 0.80171 -0.95019 -2.87233 0.90549 -1.0279 
-2.87207 1.20897 -1.11059 -2.8674 0.69446 -0.80234 -2.86441 0.75549 -0.88484 
-2.86303 0.95748 -1.04121 -2.86303 1.46047 -1.04121 -2.85735 0.85094 -0.96525 
-2.85661 0.67938 -0.73699 -2.85613 1.01021 -1.05295 -2.85613 1.40773 -1.05295 
-2.84994 1.05947 -1.05939 -2.84994 1.35848 -1.05939 -2.84896 0.80022 -0.90237 
-2.84581 1.10909 -1.06446 -2.84581 1.30885 -1.06446 -2.84522 0.90191 -0.98043 
-2.84431 0.67313 -0.66447 -2.8438 0.75535 -0.83565 -2.8438 1.20897 -1.07047 
-2.84377 1.15897 -1.06816 -2.84377 1.25897 -1.06816 -2.83548 0.9541 -0.99425 
-2.83357 0.84922 -0.91754 -2.83067 0.73879 -0.77096 -2.82816 1.00678 -1.00634 
-2.8279 0.79989 -0.85345 -2.82383 1.05908 -1.01746 -2.8206 0.89926 -0.93157 
-2.81963 1.10875 -1.02266 -2.81963 1.30919 -1.02266 -2.81756 1.15891 -1.02658 
-2.81756 1.25903 -1.02658 -2.81754 1.20897 -1.029 -2.81602 0.73187 -0.69943 
-2.81206 0.84857 -0.86842 -2.81035 0.95122 -0.94557 -2.80925 0.80072 -0.80357 
-2.80611 0.72716 -0.62627 -2.8027 1.00395 -0.95827 -2.79872 0.89852 -0.88269 
-2.79785 1.05608 -0.9696 -2.79552 1.10865 -0.97962 -2.79335 1.20897 -0.98629 
-2.79332 1.15875 -0.98355 -2.79305 0.84918 -0.81859 -2.79247 0.79281 -0.73277 
-2.78797 0.94907 -0.89587 -2.78042 0.78713 -0.66079 -2.77983 1.00173 -0.90889 
-2.77935 0.89866 -0.83276 -2.7784 0.84784 -0.77025 -2.77435 1.05359 -0.92011 
-2.77316 0.78371 -0.58804 -2.77153 1.10615 -0.93045 -2.7682 0.94903 -0.84602 
-2.76421 0.89719 -0.78464 -2.7638 0.84097 -0.69874 -2.75962 1.00012 -0.85834 
-2.75394 0.83635 -0.62579 -2.75363 1.05182 -0.86969 -2.75255 0.94768 -0.79828 
-2.75139 0.89651 -0.73584 -2.749 0.83402 -0.55268 -3.21668 1.73444 0.25279 
-3.21665 1.68422 0.25553 -3.19245 1.68422 0.29824 -3.19244 1.63416 0.29583 
-3.19244 1.73427 0.29583 -3.19037 1.58399 0.2919 -3.19037 1.78444 0.2919 
-3.16623 1.63421 0.3374 -3.16623 1.73422 0.3374 -3.16619 1.68422 0.33971 
-3.16418 1.58434 0.3337 -3.16418 1.78409 0.3337 -3.16006 1.53471 0.32863 
-3.16006 1.83372 0.32863 -3.15387 1.48546 0.32219 -3.14697 1.43272 0.31045 
-3.13793 1.68422 0.37984 -3.13731 1.63485 0.37863 -3.13731 1.73358 0.37863 
-3.1354 1.58491 0.37496 -3.1354 1.78352 0.37496 -3.13144 1.53496 0.36977 
-3.13144 1.83347 0.36977 -3.12535 1.48563 0.36334 -3.12535 1.8828 0.36334 
-3.11772 1.43752 0.35516 -3.1089 1.38531 0.34209 -3.10774 1.68422 0.41853 
-3.1071 1.63491 0.41739 -3.1071 1.73352 0.41739 -3.10458 1.58573 0.41471 
-3.10458 1.7827 0.41471 -3.10069 1.53583 0.40966 -3.10069 1.8326 0.40966 
-3.09767 1.3337 0.32733 -3.09486 1.4863 0.40303 -3.09486 1.88213 0.40303 
-3.0873 1.43822 0.39498 -3.0873 1.93021 0.39498 -3.08407 1.28339 0.31123 
-3.0779 1.39074 0.38544 -3.0779 1.97769 0.38544 -3.07568 1.68422 0.4557 
-3.07486 1.63509 0.4548 -3.07486 1.73334 0.4548 -3.0724 1.58584 0.45209 
-3.0724 1.78259 0.45209 -3.06926 1.23876 0.29602 -3.06817 1.53707 0.44777 
-3.06817 1.83136 0.44777 -3.06708 1.33902 0.37108 -3.06247 1.48747 0.44116 
-3.06247 1.88096 0.44116 -3.05482 1.43954 0.43344 -3.05482 1.92889 0.43344 
-3.05406 1.28832 0.35495 -3.05307 1.19458 0.27835 -3.04554 1.39197 0.42393 
-3.04554 1.97646 0.42393 -3.04183 1.68422 0.49124 -3.04098 1.63515 0.49039 
-3.04098 1.73328 0.49039 -3.03956 1.24356 0.34004 -3.03843 1.5862 0.48784 
-3.03843 1.78223 0.48784 -3.03491 1.1514 0.25937 -3.03459 1.34534 0.41291 
-3.03459 2.02309 0.41291 -3.03418 1.53748 0.48359 -3.03418 1.83095 0.48359 
-3.02824 1.48912 0.47766 -3.02824 1.87931 0.47766 -3.02335 1.19987 0.32378 
-3.02201 1.29437 0.39706 -3.02064 1.44123 0.47005 -3.02064 1.9272 0.47005 
-3.01138 1.39393 0.4608 -3.01138 1.9745 0.4608 -3.00768 1.24961 0.38267 
-3.00628 1.68422 0.52509 -3.00557 1.15646 0.30514 -3.00539 1.63509 0.52427 
-3.00539 1.73334 0.52427 -3.00268 1.58584 0.52181 -3.00268 1.78259 0.52181 
-3.0005 1.34733 0.44991 -3.0005 2.0211 0.44991 -2.99836 1.53707 0.51758 
-2.99836 1.83136 0.51758 -2.99178 1.20566 0.3666 -2.99175 1.48747 0.51188 
-2.99175 1.88096 0.51188 -2.98801 1.30153 0.43742 -2.98801 2.0669 0.43742 
-2.98403 1.43954 0.50423 -2.98403 1.92889 0.50423 -2.97452 1.39197 0.49495 
-2.97452 1.97646 0.49495 -2.97441 1.16312 0.34917 -2.97394 1.25666 0.42335 
-2.97394 2.11177 0.42335 -2.96912 1.68422 0.55715 -2.96798 1.63491 0.55651 
-2.96798 1.73352 0.55651 -2.9653 1.58573 0.55399 -2.9653 1.7827 0.55399 
-2.96349 1.34534 0.48401 -2.96349 2.02309 0.48401 -2.96025 1.53583 0.5501 
-2.96025 1.8326 0.5501 -2.95834 1.21282 0.40775 -2.95361 1.4863 0.54428 
-2.95361 1.88213 0.54428 -2.94764 1.29437 0.47142 -2.94764 2.07406 0.47142 
-2.94556 1.43822 0.53671 -2.94556 1.93021 0.53671 -2.94123 1.17011 0.39064 
-2.93603 1.39074 0.52731 -2.93603 1.97769 0.52731 -2.93326 1.24961 0.4571 
-2.93326 2.11882 0.4571 -2.93042 1.68422 0.58735 -2.92922 1.63485 0.58672 
-2.92922 1.73358 0.58672 -2.92554 1.58491 0.58481 -2.92554 1.78352 0.58481 
-2.92266 1.12864 0.37208 -2.92166 1.33902 0.51649 -2.92166 2.02941 0.51649 
-2.92036 1.53496 0.58085 -2.92036 1.83347 0.58085 -2.91719 1.20566 0.4412 
-2.91719 2.16277 0.4412 -2.91392 1.48563 0.57477 -2.91392 1.8828 0.57477 
-2.90574 1.43752 0.56713 -2.90574 1.93091 0.56713 -2.90554 1.28832 0.50347 
-2.90554 2.08011 0.50347 -2.89975 1.16312 0.42382 -2.89975 2.20531 0.42382 
-2.89268 1.38531 0.55831 -2.89268 1.98312 0.55831 -2.89063 1.24356 0.48897 
-2.89063 2.12487 0.48897 -2.8903 1.68422 0.61561 -2.88799 1.63421 0.61564 
-2.88799 1.73422 0.61564 -2.88429 1.58434 0.6136 -2.88429 1.78409 0.6136 
-2.88002 2.24774 0.4047 -2.87922 1.53471 0.60947 -2.87922 1.83372 0.60947 
-2.87792 1.3337 0.54708 -2.87792 2.03473 0.54708 -2.87436 1.19987 0.47276 
-2.87436 2.16856 0.47276 -2.87278 1.48546 0.60328 -2.87278 1.88297 0.60328 
-2.86182 1.28339 0.53348 -2.86182 2.08504 0.53348 -2.86104 1.43272 0.59639 
-2.86104 1.93571 0.59639 -2.85573 1.15646 0.45498 -2.85573 2.21197 0.45498 
-2.84883 1.68422 0.64187 -2.84773 1.38073 0.58708 -2.84773 1.9877 0.58708 
-2.84661 1.23876 0.51868 -2.84661 2.12967 0.51868 -2.84641 1.63416 0.64185 
-2.84641 1.73427 0.64185 -2.84249 1.58399 0.63979 -2.84249 1.78444 0.63979 
-2.83729 1.53433 0.63558 -2.83729 1.8341 0.63558 -2.83577 2.25403 0.4355 
-2.8329 1.32964 0.5754 -2.8329 2.03879 0.5754 -2.82894 1.19458 0.50248 
-2.82894 2.17385 0.50248 -2.82617 1.48203 -1.06298 -2.82617 1.48203 0.63125 
-2.82617 1.8864 0.63125 -2.8166 1.2796 0.56137 -2.8166 2.08883 0.56137 
-2.81485 2.29375 0.41497 -2.81408 1.42935 -1.05566 -2.81408 1.42935 0.62393 
-2.81408 1.93908 0.62393 -2.80995 1.1514 0.48433 -2.80995 2.21703 0.48433 
-2.80612 1.68422 0.66606 -2.80338 1.63399 0.66609 -2.80338 1.73444 0.66609 
-2.80026 1.37716 -1.04592 -2.80026 1.37716 0.61419 -2.80026 1.99127 0.61419 
-2.7999 1.23461 0.54667 -2.7999 2.13382 0.54667 -2.79945 1.5839 0.66389 
-2.79945 1.78453 0.66389 -2.79277 2.33199 0.3929 -2.79004 2.25864 0.46437 
-2.78943 1.53133 -1.09328 -2.78943 1.53133 0.66156 -2.78943 1.8371 0.66156 
-2.78508 1.32619 -1.03378 -2.78508 1.32619 0.60206 -2.78508 2.04224 0.60206 
-2.78204 1.19075 0.53006 -2.78204 2.17768 0.53006 -2.7781 1.4792 -1.08843 
-2.7781 1.4792 0.65671 -2.7781 1.88923 0.65671 -2.77002 1.27696 -1.01877 
-2.77002 1.27696 0.58705 -2.77002 2.09147 0.58705 -2.7688 2.29809 0.44348 
-2.7654 1.42646 -1.08078 -2.7654 1.42646 0.64906 -2.7654 1.94197 0.64906 
-2.76305 1.14813 -0.94329 -2.76305 1.14813 0.51157 -2.76305 2.2203 0.51157 
-2.76228 1.68422 0.68813 -2.75943 1.63394 0.68807 -2.75943 1.73449 0.68807 
-2.75302 1.23213 -1.00368 -2.75302 1.23213 0.57195 -2.75302 2.1363 0.57195 
-2.7514 1.3745 -1.07053 -2.7514 1.3745 0.63881 -2.7514 1.99393 0.63881 
-2.75028 1.58139 -1.1196 -2.75028 1.58139 0.68788 -2.75028 1.78704 0.68788 
-2.74297 1.10686 -0.92297 -2.74297 2.26157 0.49124 -2.74053 0.83235 -0.54701 
-2.73994 1.52883 -1.11678 -2.73994 1.52883 0.68506 -2.73994 1.8396 0.68506 
-2.73737 1.32447 -1.05756 -2.73737 1.32447 0.62584 -2.73737 2.04396 0.62584 
-2.73469 1.18825 -0.9866 -2.73469 1.18825 0.55488 -2.73469 2.18018 0.55488 
-2.73327 1.01349 -0.84139 -2.73327 2.35494 0.40967 -2.72872 1.47698 -1.11131 
-2.72872 1.47698 0.67958 -2.72872 1.89145 0.67958 -2.72757 0.85275 -0.60871 
-2.72374 0.88856 -0.68019 -2.7222 1.27547 -1.04217 -2.7222 1.27547 0.61045 
-2.7222 2.09296 0.61045 -2.71741 0.92987 -0.74926 -2.71741 1.68422 0.70802 
-2.7157 1.42431 -1.10316 -2.7157 1.42431 0.67144 -2.7157 1.94412 0.67144 
-2.7154 1.14586 -0.9677 -2.7154 1.14586 0.53598 -2.7154 2.22257 0.53598 
-2.70916 1.63163 -1.14162 -2.70916 1.63163 0.7099 -2.70916 1.7368 0.7099 
-2.70856 1.04837 -0.8911 -2.70856 2.32006 0.45938 -2.70467 1.23074 -1.02673 
-2.70467 1.23074 0.595 -2.70467 2.13769 0.595 -2.70252 1.37376 -1.09241 
-2.70252 1.37376 0.66069 -2.70252 1.99467 0.66069 -2.69986 1.5792 -1.14087 
-2.69986 1.5792 0.70915 -2.69986 1.78923 0.70915 -2.69825 0.82649 -0.57939 
-2.69556 0.85983 -0.65197 -2.69551 0.96008 -0.80363 -2.69551 2.40835 0.3719 
-2.69038 0.89865 -0.72222 -2.68952 1.52706 -1.1375 -2.68952 1.52706 0.70578 
-2.68952 1.84137 0.70578 -2.68825 1.32381 -1.07907 -2.68825 1.32381 0.64735 
-2.68825 2.04462 0.64735 -2.68619 1.18716 -1.00922 -2.68619 1.18716 0.57749 
-2.68619 2.18127 0.57749 -2.68067 1.08715 -0.93963 -2.68067 2.28128 0.50791 
-2.67817 1.47537 -1.13152 -2.67817 1.47537 0.6998 -2.67817 1.89306 0.6998 
-2.67328 1.27514 -1.06323 -2.67328 1.27514 0.63151 -2.67328 2.09329 0.63151 
-2.67205 0.99345 -0.85544 -2.67205 2.37498 0.42371 -2.67161 1.68422 0.72568 
-2.66587 0.83235 -0.62166 -2.66585 1.42427 -1.12294 -2.66585 1.42427 0.69121 
-2.66585 1.94416 0.69121 -2.66316 1.63159 -1.15892 -2.66316 1.63159 0.7272 
-2.66316 1.73684 0.7272 -2.66249 0.86934 -0.69394 -2.65616 0.91105 -0.76257 
-2.65616 2.45738 0.33085 -2.65548 1.23059 -1.04733 -2.65548 1.23059 0.61561 
-2.65548 2.13784 0.61561 -2.65351 1.5789 -1.15782 -2.65351 1.5789 0.7261 
-2.65351 1.78953 0.7261 -2.65259 1.37391 -1.11178 -2.65259 1.37391 0.68006 
-2.65259 1.99452 0.68006 -2.65235 1.12715 -0.98319 -2.65235 1.12715 0.55147 
-2.65235 2.24128 0.55147 -2.64513 1.03029 -0.90581 -2.64513 2.33814 0.47409 
-2.64295 1.52677 -1.15406 -2.64295 1.52677 0.72233 -2.64295 1.84166 0.72233 
-2.63842 1.32443 -1.09809 -2.63842 1.32443 0.66636 -2.63842 2.044 0.66636 
-2.63581 0.80774 -0.59155 -2.63364 0.94241 -0.81617 -2.63364 2.42602 0.38445 
-2.63298 0.84145 -0.66396 -2.63066 1.47395 -1.14764 -2.63066 1.47395 0.71592 
-2.63066 1.89448 0.71592 -2.62845 0.88126 -0.7345 -2.62501 1.68422 -1.1728 
-2.62501 1.68422 0.74108 -2.6234 1.27597 -1.08189 -2.6234 1.27597 0.65016 
-2.6234 2.09246 0.65016 -2.62217 1.16971 -1.02373 -2.62217 1.16971 0.59201 
-2.62217 2.19872 0.59201 -2.61811 1.42292 -1.13859 -2.61811 1.42292 0.70686 
-2.61811 1.94551 0.70686 -2.61679 1.07016 -0.953 -2.61679 2.29827 0.52128 
-2.6161 1.63147 -1.17401 -2.6161 1.63147 0.74229 -2.6161 1.73696 -1.17401 
-2.6161 1.73696 0.74229 -2.60735 0.97685 -0.86803 -2.60735 2.39158 0.4363 
-2.60638 1.57887 -1.17247 -2.60638 1.57887 0.74075 -2.60638 1.78956 0.74075 
-2.60447 1.37243 -1.12692 -2.60447 1.37243 0.6952 -2.60447 1.996 0.6952 
-2.60271 0.8157 -0.63283 -2.59901 0.85307 -0.7051 -2.59478 1.52573 -1.16836 
-2.59478 1.52573 0.73664 -2.59478 1.8427 0.73664 -2.59354 0.89554 -0.77354 
-2.59079 1.21404 -1.06047 -2.59079 1.21404 0.62874 -2.59079 2.15439 0.62874 
-2.59008 1.32309 -1.11273 -2.59008 1.32309 0.68101 -2.59008 2.04534 0.68101 
-2.58735 1.11115 -0.99546 -2.58735 1.11115 0.56373 -2.58735 2.25728 0.56373 
-2.58241 1.47307 -1.16141 -2.58241 1.47307 0.72969 -2.58241 1.89536 0.72969 
-2.57979 1.01494 -0.9173 -2.57979 2.35349 0.48557 -2.57771 1.68422 -1.18589 
-2.57771 1.68422 0.75417 -2.57185 0.79274 -0.60192 -2.56937 1.42204 -1.15192 
-2.56937 1.42204 0.72019 -2.56937 1.94639 0.72019 -2.56888 0.82681 -0.67415 
-2.56861 1.63143 -1.18669 -2.56861 1.63143 0.75497 -2.56861 1.737 -1.18669 
-2.56861 1.737 0.75497 -2.568 0.92781 -0.82696 -2.568 2.44062 0.39524 
-2.56424 0.86698 -0.74449 -2.55747 1.57826 -1.18496 -2.55747 1.57826 0.75324 
-2.55747 1.79017 -1.18496 -2.55747 1.79017 0.75324 -2.55682 1.15462 -1.03452 
-2.55682 1.15462 0.6028 -2.55682 2.21381 0.6028 -2.55567 1.37176 -1.13974 
-2.55567 1.37176 0.70802 -2.55567 1.99667 0.70802 -2.5526 1.26806 -1.09867 
-2.5526 1.26806 0.66694 -2.5526 2.10037 0.66694 -2.55163 1.05596 -0.96302 
-2.55163 2.31247 0.5313 -2.54567 1.52514 -1.18033 -2.54567 1.52514 0.74861 
-2.54567 1.84329 0.74861 -2.54139 0.96353 -0.8776 -2.54139 2.4049 0.44588 
-2.53838 0.80286 -0.64218 -2.53435 0.84047 -0.7141 -2.53353 1.47271 -1.17281 
-2.53353 1.47271 0.74108 -2.53353 1.89572 0.74108 -2.52982 0.88341 -0.78212 
-2.52982 1.68422 -1.19665 -2.52982 1.68422 0.76492 -2.52165 1.09805 -1.00419 
-2.52165 1.09805 0.57247 -2.52165 2.27038 0.57247 -2.52031 1.42176 -1.16279 
-2.52031 1.42176 0.73107 -2.52031 1.94667 0.73107 -2.51926 1.20711 -1.07512 
-2.51926 1.20711 0.64339 -2.51926 2.16132 0.64339 -2.51918 1.63099 -1.19726 
-2.51918 1.63099 0.76554 -2.51918 1.73744 -1.19726 -2.51918 1.73744 0.76554 
-2.51857 1.31622 -1.12733 -2.51857 1.31622 0.69561 -2.51857 2.05221 0.69561 
-2.51384 1.00252 -0.92523 -2.51384 2.36591 0.49351 -2.50801 1.57793 -1.19498 
-2.50801 1.57793 0.76326 -2.50801 1.7905 -1.19498 -2.50801 1.7905 0.76326 
-2.50702 0.78164 -0.61041 -2.50397 0.81609 -0.68246 -2.50378 0.91704 -0.83462 
-2.50004 0.8564 -0.75195 -2.49632 1.52517 -1.18982 -2.49632 1.52517 0.7581 
-2.49632 1.84326 -1.18982 -2.49632 1.84326 0.7581 -2.48548 1.04461 -0.96964 
-2.48548 2.32382 0.53792 -2.4843 1.14838 -1.04683 -2.4843 1.14838 0.6151 
-2.4843 2.22005 0.6151 -2.48415 1.47289 -1.18179 -2.48415 1.47289 0.75006 
-2.48415 1.89554 -1.18179 -2.48415 1.89554 0.75006 -2.4833 1.36623 -1.15224 
-2.4833 1.36623 0.72052 -2.4833 2.0022 0.72052 -2.48146 1.68422 -1.20504 
-2.48146 1.68422 0.77331 -2.48062 1.26238 -1.11072 -2.48062 1.26238 0.67899 
-2.48062 2.10605 0.67899 -2.47646 0.95432 -0.88457 -2.47646 2.41411 0.45284 
-2.47315 0.79389 -0.64964 -2.4727 0.76064 -0.57359 -2.47067 1.63096 -1.20515 
-2.47067 1.63096 0.77342 -2.47067 1.73747 -1.20515 -2.47067 1.73747 0.77342 
-2.46963 0.83137 -0.72029 -2.46525 0.8747 -0.78827 -2.4592 1.57765 -1.20235 
-2.4592 1.57765 0.77062 -2.4592 1.79078 -1.20235 -2.4592 1.79078 0.77062 
-2.44855 1.09314 -1.01441 -2.44855 1.09314 0.58268 -2.44855 2.27529 0.58268 
-2.4485 0.9946 -0.93105 -2.4485 2.37383 0.49932 -2.4474 1.41705 -1.1729 
-2.4474 1.41705 0.74118 -2.4474 1.95138 -1.1729 -2.4474 1.95138 0.74118 
-2.44736 1.52492 -1.19665 -2.44736 1.52492 0.76492 -2.44736 1.84351 -1.19665 
-2.44736 1.84351 0.76492 -2.4461 1.2024 -1.08503 -2.4461 1.2024 0.6533 
-2.4461 2.16603 0.6533 -2.44562 1.31159 -1.1372 -2.44562 1.31159 0.70547 
-2.44562 2.05684 0.70547 -2.43891 0.77244 -0.61313 -2.43889 0.80868 -0.68765 
-2.43832 0.90971 -0.83989 -2.43492 0.84926 -0.75698 -2.43274 1.68422 -1.21105 
-2.43274 1.68422 0.77932 -2.42154 1.63085 -1.21066 -2.42154 1.63085 0.77893 
-2.42154 1.73758 -1.21066 -2.42154 1.73758 0.77893 -2.41097 1.14505 -1.0546 
-2.41097 1.14505 0.62288 -2.41097 2.22338 0.62288 -2.41092 0.94829 -0.88863 
-2.41092 2.42014 0.4569 -2.41032 1.03907 -0.97617 -2.41032 2.32936 0.54445 
-2.41012 1.36243 -1.15967 -2.41012 1.36243 0.72794 -2.41012 2.006 -1.15967 
-2.41012 2.006 0.72794 -2.41008 1.57764 -1.20731 -2.41008 1.57764 0.77558 
-2.41008 1.79079 -1.20731 -2.41008 1.79079 0.77558 -2.40965 1.47109 -1.19001 
-2.40965 1.47109 0.75829 -2.40965 1.89734 -1.19001 -2.40965 1.89734 0.75829 
-2.40787 1.25896 -1.11797 -2.40787 1.25896 0.68625 -2.40787 2.10947 0.68625 
-2.40435 0.7537 -0.57543 -2.40433 0.82594 -0.72431 -2.40411 0.78741 -0.65281 
-2.40013 0.86947 -0.79198 -2.38379 1.68422 -1.21466 -2.38379 1.68422 0.78293 
-2.37296 1.0894 -1.01882 -2.37296 1.0894 0.58709 -2.37296 2.27903 0.58709 
-2.37296 1.20005 -1.09 -2.37296 1.20005 0.65828 -2.37296 2.16838 0.65828 
-2.37293 0.99087 -0.93545 -2.37293 2.37756 0.50373 -2.37292 0.90592 -0.8426 
-2.37251 1.41584 -1.17843 -2.37251 1.41584 0.74671 -2.37251 1.95259 -1.17843 
-2.37251 1.95259 0.74671 -2.37251 1.30927 -1.14214 -2.37251 1.30927 0.71041 
-2.37251 2.05916 -1.14214 -2.37251 2.05916 0.71041 -2.37249 1.52372 -1.20218 
-2.37249 1.52372 0.77045 -2.37249 1.84471 -1.20218 -2.37249 1.84471 0.77045 
-2.37249 1.63081 -1.21372 -2.37249 1.63081 0.782 -2.37249 1.73762 -1.21372 
-2.37249 1.73762 0.782 -2.36959 0.76809 -0.61524 -2.36958 0.80433 -0.68977 
-2.36958 0.84564 -0.75953 -2.33473 0.75143 -0.5763 -2.33473 0.78524 -0.65386 
-2.33473 0.82385 -0.72555 -2.33473 0.86772 -0.79321 -2.33473 0.94615 -0.89059 
-2.33473 1.03722 -0.97835 -2.33473 1.03722 0.54663 -2.33473 1.14348 -1.05705 
-2.33473 1.14348 0.62533 -2.33473 1.25781 -1.1204 -2.33473 1.25781 0.68867 
-2.33473 1.36151 -1.16236 -2.33473 1.36151 0.73064 -2.33473 1.47049 -1.19276 
-2.33473 1.47049 0.76103 -2.33473 1.57734 -1.21013 -2.33473 1.57734 0.77841 
-2.33473 1.68422 -1.21586 -2.33473 1.68422 0.78414 -2.33473 1.79109 -1.21013 
-2.33473 1.79109 0.77841 -2.33473 1.89794 -1.19276 -2.33473 1.89794 0.76103 
-2.33473 2.00692 -1.16236 -2.33473 2.00692 0.73064 -2.33473 2.11062 -1.1204 
-2.33473 2.11062 0.68867 -2.33473 2.22495 0.62533 -2.33473 2.33121 0.54663 
-2.29987 0.84564 -0.75953 -2.29987 0.80433 -0.68977 -2.29986 0.73771 -0.53666 
-2.29986 0.76809 -0.61524 -2.29696 1.63081 -1.21372 -2.29696 1.63081 0.782 
-2.29696 1.73762 -1.21372 -2.29696 1.73762 0.782 -2.29696 1.52372 -1.20218 
-2.29696 1.52372 0.77045 -2.29696 1.84471 -1.20218 -2.29696 1.84471 0.77045 
-2.29694 1.30927 -1.14214 -2.29694 1.30927 0.71041 -2.29694 2.05916 -1.14214 
-2.29694 2.05916 0.71041 -2.29694 1.41584 -1.17843 -2.29694 1.41584 0.74671 
-2.29694 1.95259 -1.17843 -2.29694 1.95259 0.74671 -2.29653 0.90592 -0.8426 
-2.29652 0.99087 -0.93545 -2.29652 2.37756 0.50373 -2.29649 1.20005 -1.09 
-2.29649 1.20005 0.65828 -2.29649 2.16838 -1.09 -2.29649 2.16838 0.65828 
-2.29649 1.0894 -1.01882 -2.29649 1.0894 0.58709 -2.29649 2.27903 0.58709 
-2.28566 1.68422 -1.21466 -2.28566 1.68422 0.78293 -2.26932 0.86947 -0.79198 
-2.26628 0.72678 -0.49629 -2.26534 0.78741 -0.65281 -2.26512 0.82594 -0.72431 
-2.2651 0.7537 -0.57543 -2.26158 1.25896 -1.11797 -2.26158 1.25896 0.68625 
-2.26158 2.10947 -1.11797 -2.26158 2.10947 0.68625 -2.2598 1.47109 -1.19001 
-2.2598 1.47109 0.75829 -2.2598 1.89734 -1.19001 -2.2598 1.89734 0.75829 
-2.25937 1.57764 -1.20731 -2.25937 1.57764 0.77558 -2.25937 1.79079 -1.20731 
-2.25937 1.79079 0.77558 -2.25933 1.36243 -1.15967 -2.25933 1.36243 0.72794 
-2.25933 2.006 -1.15967 -2.25933 2.006 0.72794 -2.25913 1.03907 -0.97617 
-2.25913 1.03907 0.54445 -2.25913 2.32936 0.54445 -2.25853 0.94829 -0.88863 
-2.25848 1.14505 -1.0546 -2.25848 1.14505 0.62288 -2.25848 2.22338 -1.0546 
-2.25848 2.22338 0.62288 -2.24791 1.63085 -1.21066 -2.24791 1.63085 0.77893 
-2.24791 1.73758 -1.21066 -2.24791 1.73758 0.77893 -2.23671 1.68422 -1.21105 
-2.23671 1.68422 0.77932 -2.23453 0.84926 -0.75698 -2.23147 0.74226 -0.53533 
-2.23113 0.90971 -0.83989 -2.23056 0.80868 -0.68765 -2.23054 0.77244 -0.61313 
-2.22383 1.31159 -1.1372 -2.22383 1.31159 0.70547 -2.22383 2.05684 -1.1372 
-2.22383 2.05684 0.70547 -2.22335 1.2024 -1.08503 -2.22335 1.2024 0.6533 
-2.22335 2.16603 -1.08503 -2.22335 2.16603 0.6533 -2.22209 1.52492 -1.19665 
-2.22209 1.52492 0.76492 -2.22209 1.84351 -1.19665 -2.22209 1.84351 0.76492 
-2.22205 1.41705 -1.1729 -2.22205 1.41705 0.74118 -2.22205 1.95138 -1.1729 
-2.22205 1.95138 0.74118 -2.22095 0.9946 -0.93105 -2.22095 0.9946 0.49932 
-2.22095 2.37383 0.49932 -2.2209 1.09314 -1.01441 -2.2209 1.09314 0.58268 
-2.2209 2.27529 -1.01441 -2.2209 2.27529 0.58268 -2.21025 1.57765 -1.20235 
-2.21025 1.57765 0.77062 -2.21025 1.79078 -1.20235 -2.21025 1.79078 0.77062 
-2.2042 0.8747 -0.78827 -2.19982 0.83137 -0.72029 -2.19878 1.63096 -1.20515 
-2.19878 1.63096 0.77342 -2.19878 1.73747 -1.20515 -2.19878 1.73747 0.77342 
-2.19815 0.73353 -0.49431 -2.19675 0.76064 -0.57359 -2.1963 0.79389 -0.64964 
-2.19299 0.95432 -0.88457 -2.18883 1.26238 -1.11072 -2.18883 1.26238 0.67899 
-2.18883 2.10605 -1.11072 -2.18883 2.10605 0.67899 -2.18799 1.68422 -1.20504 
-2.18799 1.68422 0.77331 -2.18615 1.36623 -1.15224 -2.18615 1.36623 0.72052 
-2.18615 2.0022 -1.15224 -2.18615 2.0022 0.72052 -2.1853 1.47289 -1.18179 
-2.1853 1.47289 0.75006 -2.1853 1.89554 -1.18179 -2.1853 1.89554 0.75006 
-2.18515 1.14838 -1.04683 -2.18515 1.14838 0.6151 -2.18515 2.22005 -1.04683 
-2.18515 2.22005 0.6151 -2.18397 1.04461 -0.96964 -2.18397 1.04461 0.53792 
-2.18397 2.32382 -0.96964 -2.18397 2.32382 0.53792 -2.17313 1.52517 -1.18982 
-2.17313 1.52517 0.7581 -2.17313 1.84326 -1.18982 -2.17313 1.84326 0.7581 
-2.16941 0.8564 -0.75195 -2.16567 0.91704 -0.83462 -2.16548 0.81609 -0.68246 
-2.16359 0.72919 -0.45802 -2.16334 0.75134 -0.53266 -2.16243 0.78164 -0.61041 
-2.16144 1.57793 -1.19498 -2.16144 1.57793 0.76326 -2.16144 1.7905 -1.19498 
-2.16144 1.7905 0.76326 -2.15561 1.00252 -0.92523 -2.15561 1.00252 0.49351 
-2.15561 2.36591 0.49351 -2.15088 1.31622 -1.12733 -2.15088 1.31622 0.69561 
-2.15088 2.05221 -1.12733 -2.15088 2.05221 0.69561 -2.15027 1.63099 -1.19726 
-2.15027 1.63099 0.76554 -2.15027 1.73744 -1.19726 -2.15027 1.73744 0.76554 
-2.15019 1.20711 -1.07512 -2.15019 1.20711 0.64339 -2.15019 2.16132 -1.07512 
-2.15019 2.16132 0.64339 -2.14914 1.42176 -1.16279 -2.14914 1.42176 0.73107 
-2.14914 1.94667 -1.16279 -2.14914 1.94667 0.73107 -2.1478 1.09805 -1.00419 
-2.1478 1.09805 0.57247 -2.1478 2.27038 -1.00419 -2.1478 2.27038 0.57247 
-2.13963 0.88341 -0.78212 -2.13963 1.68422 -1.19665 -2.13963 1.68422 0.76492 
-2.13592 1.47271 -1.17281 -2.13592 1.47271 0.74108 -2.13592 1.89572 -1.17281 
-2.13592 1.89572 0.74108 -2.1351 0.84047 -0.7141 -2.13107 0.80286 -0.64218 
-2.13066 0.74473 -0.49103 -2.12946 0.72727 -0.42112 -2.12905 0.77194 -0.57006 
-2.12806 0.96353 -0.8776 -2.12806 0.96353 0.44588 -2.12378 1.52514 -1.18033 
-2.12378 1.52514 0.74861 -2.12378 1.84329 -1.18033 -2.12378 1.84329 0.74861 
-2.11782 1.05596 -0.96302 -2.11782 1.05596 0.5313 -2.11782 2.31247 -0.96302 
-2.11782 2.31247 0.5313 -2.11685 1.26806 -1.09867 -2.11685 1.26806 0.66694 
-2.11685 2.10037 -1.09867 -2.11685 2.10037 0.66694 -2.11378 1.37176 -1.13974 
-2.11378 1.37176 0.70802 -2.11378 1.99667 -1.13974 -2.11378 1.99667 0.70802 
-2.11263 1.15462 -1.03452 -2.11263 1.15462 0.6028 -2.11263 2.21381 -1.03452 
-2.11263 2.21381 0.6028 -2.11198 1.57826 -1.18496 -2.11198 1.57826 0.75324 
-2.11198 1.79017 -1.18496 -2.11198 1.79017 0.75324 -2.10521 0.86698 -0.74449 
-2.10145 0.92781 -0.82696 -2.10084 1.63143 -1.18669 -2.10084 1.63143 0.75497 
-2.10084 1.737 -1.18669 -2.10084 1.737 0.75497 -2.10057 0.82681 -0.67415 
-2.10008 1.42204 -1.15192 -2.10008 1.42204 0.72019 -2.10008 1.94639 -1.15192 
-2.10008 1.94639 0.72019 -2.0976 0.79274 -0.60192 -2.09651 0.74267 -0.45408 
-2.09625 0.76484 -0.5287 -2.09174 1.68422 -1.18589 -2.09174 1.68422 0.75417 
-2.08966 1.01494 -0.9173 -2.08966 1.01494 0.48557 -2.08966 2.35349 0.48557 
-2.08704 1.47307 -1.16141 -2.08704 1.47307 0.72969 -2.08704 1.89536 -1.16141 
-2.08704 1.89536 0.72969 -2.0821 1.11115 -0.99546 -2.0821 1.11115 0.56373 
-2.0821 2.25728 -0.99546 -2.0821 2.25728 0.56373 -2.07937 1.32309 -1.11273 
-2.07937 1.32309 0.68101 -2.07937 2.04534 -1.11273 -2.07937 2.04534 0.68101 
-2.07866 1.21404 -1.06047 -2.07866 1.21404 0.62874 -2.07866 2.15439 -1.06047 
-2.07866 2.15439 0.62874 -2.07591 0.89554 -0.77354 -2.07467 1.52573 -1.16836 
-2.07467 1.52573 0.73664 -2.07467 1.8427 -1.16836 -2.07467 1.8427 0.73664 
-2.07044 0.85307 -0.7051 -2.06674 0.8157 -0.63283 -2.06498 1.37243 -1.12692 
-2.06498 1.37243 0.6952 -2.06498 1.996 -1.12692 -2.06498 1.996 0.6952 
-2.06462 0.78513 -0.56039 -2.06413 0.76034 -0.48646 -2.06307 1.57887 -1.17247 
-2.06307 1.57887 0.74075 -2.06307 1.78956 -1.17247 -2.06307 1.78956 0.74075 
-2.0621 0.97685 -0.86803 -2.05335 1.63147 -1.17401 -2.05335 1.63147 0.74229 
-2.05335 1.73696 -1.17401 -2.05335 1.73696 0.74229 -2.05266 1.07016 -0.953 
-2.05266 1.07016 0.52128 -2.05266 2.29827 -0.953 -2.05266 2.29827 0.52128 
-2.05134 1.42292 -1.13859 -2.05134 1.42292 0.70686 -2.05134 1.94551 -1.13859 
-2.05134 1.94551 0.70686 -2.04728 1.16971 -1.02373 -2.04728 1.16971 0.59201 
-2.04728 2.19872 -1.02373 -2.04728 2.19872 0.59201 -2.04605 1.27597 -1.08189 
-2.04605 1.27597 0.65016 -2.04605 2.09246 -1.08189 -2.04605 2.09246 0.65016 
-2.04444 1.68422 -1.1728 -2.04444 1.68422 0.74108 -2.041 0.88126 -0.7345 
-2.03879 1.47395 -1.14764 -2.03879 1.47395 0.71592 -2.03879 1.89448 -1.14764 
-2.03879 1.89448 0.71592 -2.03647 0.84145 -0.66396 -2.03581 0.94241 -0.81617 
-2.03364 0.80774 -0.59155 -2.03103 1.32443 -1.09809 -2.03103 1.32443 0.66636 
-2.03103 2.044 -1.09809 -2.03103 2.044 0.66636 -2.0265 1.52677 -1.15406 
-2.0265 1.52677 0.72233 -2.0265 1.84166 -1.15406 -2.0265 1.84166 0.72233 
-2.02432 1.03029 -0.90581 -2.02432 2.33814 0.47409 -2.0171 1.12715 -0.98319 
-2.0171 1.12715 0.55147 -2.0171 2.24128 -0.98319 -2.0171 2.24128 0.55147 
-2.01686 1.37391 -1.11178 -2.01686 1.37391 0.68006 -2.01686 1.99452 -1.11178 
-2.01686 1.99452 0.68006 -2.01594 1.5789 -1.15782 -2.01594 1.5789 0.7261 
-2.01594 1.78953 -1.15782 -2.01594 1.78953 0.7261 -2.01397 1.23059 -1.04733 
-2.01397 1.23059 0.61561 -2.01397 2.13784 -1.04733 -2.01397 2.13784 0.61561 
-2.01329 0.91105 -0.76257 -2.00696 0.86934 -0.69394 -2.00629 1.63159 -1.15892 
-2.00629 1.63159 0.7272 -2.00629 1.73684 -1.15892 -2.00629 1.73684 0.7272 
-2.0036 1.42427 -1.12294 -2.0036 1.42427 0.69121 -2.0036 1.94416 -1.12294 
-2.0036 1.94416 0.69121 -2.00358 0.83235 -0.62166 -1.99784 1.68422 -1.15741 
-1.99784 1.68422 0.72568 -1.9974 0.99345 -0.85544 -1.99617 1.27514 -1.06323 
-1.99617 1.27514 0.63151 -1.99617 2.09329 -1.06323 -1.99617 2.09329 0.63151 
-1.99128 1.47537 -1.13152 -1.99128 1.47537 0.6998 -1.99128 1.89306 -1.13152 
-1.99128 1.89306 0.6998 -1.98878 1.08715 -0.93963 -1.98878 2.28128 -0.93963 
-1.98878 2.28128 0.50791 -1.98326 1.18716 -1.00922 -1.98326 1.18716 0.57749 
-1.98326 2.18127 -1.00922 -1.98326 2.18127 0.57749 -1.9812 1.32381 -1.07907 
-1.9812 1.32381 0.64735 -1.9812 2.04462 -1.07907 -1.9812 2.04462 0.64735 
-1.97993 1.52706 -1.1375 -1.97993 1.52706 0.70578 -1.97993 1.84137 -1.1375 
-1.97993 1.84137 0.70578 -1.97907 0.89865 -0.72222 -1.97394 0.96008 -0.80363 
-1.97389 0.85983 -0.65197 -1.96959 1.5792 -1.14087 -1.96959 1.5792 0.70915 
-1.96959 1.78923 -1.14087 -1.96959 1.78923 0.70915 -1.96693 1.37376 -1.09241 
-1.96693 1.37376 0.66069 -1.96693 1.99467 -1.09241 -1.96693 1.99467 0.66069 
-1.96478 1.23074 -1.02673 -1.96478 1.23074 0.595 -1.96478 2.13769 -1.02673 
-1.96478 2.13769 0.595 -1.96089 1.04837 -0.8911 -1.96089 2.32006 0.45938 
-1.96029 1.63163 -1.14162 -1.96029 1.63163 0.7099 -1.96029 1.7368 -1.14162 
-1.96029 1.7368 0.7099 -1.95405 1.14586 -0.9677 -1.95405 2.22257 -0.9677 
-1.95405 2.22257 0.53598 -1.95375 1.42431 -1.10316 -1.95375 1.42431 0.67144 
-1.95375 1.94412 -1.10316 -1.95375 1.94412 0.67144 -1.95204 0.92987 -0.74926 
-1.95204 1.68422 -1.13974 -1.95204 1.68422 0.70802 -1.94725 1.27547 -1.04217 
-1.94725 1.27547 0.61045 -1.94725 2.09296 -1.04217 -1.94725 2.09296 0.61045 
-1.94571 0.88856 -0.68019 -1.94073 1.47698 -1.11131 -1.94073 1.47698 0.67958 
-1.94073 1.89145 -1.11131 -1.94073 1.89145 0.67958 -1.93618 1.01349 -0.84139 
-1.93618 2.35494 0.40967 -1.93476 1.18825 -0.9866 -1.93476 2.18018 -0.9866 
-1.93476 2.18018 0.55488 -1.93208 1.32447 -1.05756 -1.93208 1.32447 0.62584 
-1.93208 2.04396 -1.05756 -1.93208 2.04396 0.62584 -1.92951 1.52883 -1.11678 
-1.92951 1.52883 0.68506 -1.92951 1.8396 -1.11678 -1.92951 1.8396 0.68506 
-1.92648 1.10686 -0.92297 -1.92648 2.26157 -0.92297 -1.92648 2.26157 0.49124 
-1.91917 1.58139 -1.1196 -1.91917 1.58139 0.68788 -1.91917 1.78704 -1.1196 
-1.91917 1.78704 0.68788 -1.91847 0.9194 -0.70759 -1.91805 1.3745 -1.07053 
-1.91805 1.3745 0.63881 -1.91805 1.99393 -1.07053 -1.91805 1.99393 0.63881 
-1.91643 1.23213 -1.00368 -1.91643 2.1363 -1.00368 -1.91643 2.1363 0.57195 
-1.91316 0.98116 -0.78857 -1.91002 1.63394 -1.1198 -1.91002 1.63394 0.68807 
-1.91002 1.73449 -1.1198 -1.91002 1.73449 0.68807 -1.90717 1.68422 -1.11985 
-1.90717 1.68422 0.68813 -1.9064 1.14813 -0.94329 -1.9064 2.2203 -0.94329 
-1.9064 2.2203 0.51157 -1.90405 1.42646 -1.08078 -1.90405 1.42646 0.64906 
-1.90405 1.94197 -1.08078 -1.90405 1.94197 0.64906 -1.90065 1.07034 -0.87521 
-1.90065 2.29809 -0.87521 -1.90065 2.29809 0.44348 -1.89943 1.27696 -1.01877 
-1.89943 1.27696 0.58705 -1.89943 2.09147 -1.01877 -1.89943 2.09147 0.58705 
-1.89244 0.95192 -0.73367 -1.89135 1.4792 -1.08843 -1.89135 1.4792 0.65671 
-1.89135 1.88923 -1.08843 -1.89135 1.88923 0.65671 -1.88741 1.19075 -0.96178 
-1.88741 2.17768 -0.96178 -1.88741 2.17768 0.53006 -1.88437 1.32619 -1.03378 
-1.88437 1.32619 0.60206 -1.88437 2.04224 -1.03378 -1.88437 2.04224 0.60206 
-1.88002 1.53133 -1.09328 -1.88002 1.53133 0.66156 -1.88002 1.8371 -1.09328 
-1.88002 1.8371 0.66156 -1.87941 1.10979 -0.8961 -1.87941 2.25864 -0.8961 
-1.87941 2.25864 0.46437 -1.87668 1.03644 -0.82462 -1.87 1.5839 -1.09562 
-1.87 1.5839 0.66389 -1.87 1.78453 -1.09562 -1.87 1.78453 0.66389 
-1.86955 1.23461 -0.9784 -1.86955 2.13382 -0.9784 -1.86955 2.13382 0.54667 
-1.86919 1.37716 -1.04592 -1.86919 1.37716 0.61419 -1.86919 1.99127 -1.04592 
-1.86919 1.99127 0.61419 -1.86607 1.63399 -1.09782 -1.86607 1.63399 0.66609 
-1.86607 1.73444 -1.09782 -1.86607 1.73444 0.66609 -1.86333 1.68422 -1.09778 
-1.86333 1.68422 0.66606 -1.8595 1.1514 -0.91605 -1.8595 2.21703 -0.91605 
-1.8595 2.21703 0.48433 -1.85537 1.42935 -1.05566 -1.85537 1.42935 0.62393 
-1.85537 1.93908 -1.05566 -1.85537 1.93908 0.62393 -1.85468 1.00532 -0.77143 
-1.8546 1.07468 -0.84669 -1.8546 2.29375 -0.84669 -1.85285 1.2796 -0.99309 
-1.85285 2.08883 -0.99309 -1.85285 2.08883 0.56137 -1.84328 1.48203 -1.06298 
-1.84328 1.48203 0.63125 -1.84328 1.8864 -1.06298 -1.84328 1.8864 0.63125 
-1.84051 1.19458 -0.9342 -1.84051 2.17385 -0.9342 -1.84051 2.17385 0.50248 
-1.83655 1.32964 -1.00712 -1.83655 2.03879 -1.00712 -1.83655 2.03879 0.5754 
-1.83368 1.1144 -0.86722 -1.83368 2.25403 -0.86722 -1.83216 1.53433 -1.06731 
-1.83216 1.53433 0.63558 -1.83216 1.8341 -1.06731 -1.83216 1.8341 0.63558 
-1.83166 1.04218 -0.7944 -1.82696 1.58399 -1.07151 -1.82696 1.58399 0.63979 
-1.82696 1.78444 -1.07151 -1.82696 1.78444 0.63979 -1.82304 1.63416 -1.07357 
-1.82304 1.63416 0.64185 -1.82304 1.73427 -1.07357 -1.82304 1.73427 0.64185 
-1.82284 1.23876 -0.9504 -1.82284 2.12967 -0.9504 -1.82284 2.12967 0.51868 
-1.82172 1.38073 -1.01881 -1.82172 1.38073 0.58708 -1.82172 1.9877 -1.01881 
-1.82172 1.9877 0.58708 -1.82062 1.68422 -1.07359 -1.82062 1.68422 0.64187 
-1.81372 1.15646 -0.88671 -1.81372 2.21197 -0.88671 -1.80977 1.08081 -0.81613 
-1.80977 2.28762 -0.81613 -1.80841 1.43272 -1.02811 -1.80841 1.43272 0.59639 
-1.80841 1.93571 -1.02811 -1.80841 1.93571 0.59639 -1.80763 1.28339 -0.96521 
-1.80763 2.08504 -0.96521 -1.80763 2.08504 0.53348 -1.79667 1.48546 -1.035 
-1.79667 1.48546 0.60328 -1.79667 1.88297 -1.035 -1.79667 1.88297 0.60328 
-1.79509 1.19987 -0.90449 -1.79509 2.16856 -0.90449 -1.79153 1.3337 -0.9788 
-1.79153 2.03473 -0.9788 -1.79153 2.03473 0.54708 -1.79023 1.53471 -1.0412 
-1.79023 1.53471 0.60947 -1.79023 1.83372 -1.0412 -1.79023 1.83372 0.60947 
-1.78943 1.12069 -0.83642 -1.78943 2.24774 -0.83642 -1.78812 1.04982 -0.76246 
-1.78516 1.58434 -1.04532 -1.78516 1.58434 0.6136 -1.78516 1.78409 -1.04532 
-1.78516 1.78409 0.6136 -1.78146 1.63421 -1.04737 -1.78146 1.63421 0.61564 
-1.78146 1.73422 -1.04737 -1.78146 1.73422 0.61564 -1.77915 1.68422 -1.04733 
-1.77915 1.68422 0.61561 -1.77882 1.24356 -0.9207 -1.77882 2.12487 -0.9207 
-1.77677 1.38531 -0.99003 -1.77677 1.98312 -0.99003 -1.77677 1.98312 0.55831 
-1.7697 1.16312 -0.85555 -1.7697 2.20531 -0.85555 -1.76677 1.08852 -0.78382 
-1.76677 2.27991 -0.78382 -1.76391 1.28832 -0.93519 -1.76391 2.08011 -0.93519 
-1.76371 1.43752 -0.99886 -1.76371 1.93091 -0.99886 -1.76371 1.93091 0.56713 
-1.75553 1.48563 -1.00649 -1.75553 1.48563 0.57477 -1.75553 1.8828 -1.00649 
-1.75553 1.8828 0.57477 -1.75226 1.20566 -0.87292 -1.75226 2.16277 -0.87292 
-1.74909 1.53496 -1.01258 -1.74909 1.53496 0.58085 -1.74909 1.83347 -1.01258 
-1.74909 1.83347 0.58085 -1.74779 1.33902 -0.94821 -1.74779 2.02941 -0.94821 
-1.74679 1.12864 -0.8038 -1.74679 2.23979 -0.8038 -1.74391 1.58491 -1.01653 
-1.74391 1.58491 0.58481 -1.74391 1.78352 -1.01653 -1.74391 1.78352 0.58481 
-1.74023 1.63485 -1.01845 -1.74023 1.63485 0.58672 -1.74023 1.73358 -1.01845 
-1.74023 1.73358 0.58672 -1.73903 1.68422 -1.01907 -1.73903 1.68422 0.58735 
-1.73619 1.24961 -0.88882 -1.73619 2.11882 -0.88882 -1.73342 1.39074 -0.95904 
-1.73342 1.97769 -0.95904 -1.72822 1.17011 -0.82237 -1.72822 2.19832 -0.82237 
-1.72389 1.43822 -0.96843 -1.72389 1.93021 -0.96843 -1.72181 1.29437 -0.90314 
-1.72181 2.07406 -0.90314 -1.71584 1.4863 -0.976 -1.71584 1.88213 -0.976 
-1.71584 1.88213 0.54428 -1.71111 1.21282 -0.83947 -1.71111 2.15561 -0.83947 
-1.7092 1.53583 -0.98183 -1.7092 1.53583 0.5501 -1.7092 1.8326 -0.98183 
-1.7092 1.8326 0.5501 -1.70596 1.34534 -0.91573 -1.70596 2.02309 -0.91573 
-1.70415 1.58573 -0.98572 -1.70415 1.58573 0.55399 -1.70415 1.7827 -0.98572 
-1.70415 1.7827 0.55399 -1.70147 1.63491 -0.98823 -1.70147 1.63491 0.55651 
-1.70147 1.73352 -0.98823 -1.70147 1.73352 0.55651 -1.70033 1.68422 -0.98887 
-1.70033 1.68422 0.55715 -1.69551 1.25666 -0.85508 -1.69551 2.11177 -0.85508 
-1.69504 1.16312 -0.78089 -1.69493 1.39197 -0.92668 -1.69493 1.97646 -0.92668 
-1.68542 1.43954 -0.93596 -1.68542 1.92889 -0.93596 -1.68144 1.30153 -0.86914 
-1.68144 2.0669 -0.86914 -1.6777 1.48747 -0.9436 -1.6777 1.88096 -0.9436 
-1.67767 1.20566 -0.79832 -1.67109 1.53707 -0.9493 -1.67109 1.83136 -0.9493 
-1.66895 1.34733 -0.88163 -1.66895 2.0211 -0.88163 -1.66677 1.58584 -0.95354 
-1.66677 1.58584 0.52181 -1.66677 1.78259 -0.95354 -1.66406 1.63509 -0.956 
-1.66406 1.63509 0.52427 -1.66406 1.73334 -0.956 -1.66406 1.73334 0.52427 
-1.66317 1.68422 -0.95681 -1.66317 1.68422 0.52509 -1.66177 1.24961 -0.8144 
-1.65807 1.39393 -0.89252 -1.65807 1.9745 -0.89252 -1.64881 1.44123 -0.90178 
-1.64881 1.9272 -0.90178 -1.64744 1.29437 -0.82878 -1.64121 1.48912 -0.90938 
-1.64121 1.87931 -0.90938 -1.63527 1.53748 -0.91532 -1.63527 1.83095 -0.91532 
-1.63486 1.34534 -0.84463 -1.63102 1.5862 -0.91956 -1.63102 1.78223 -0.91956 
-1.62989 1.24356 -0.77177 -1.62847 1.63515 -0.92212 -1.62847 1.63515 0.49039 
-1.62847 1.73328 -0.92212 -1.62762 1.68422 -0.92297 -1.62762 1.68422 0.49124 
-1.62391 1.39197 -0.85565 -1.62391 1.97646 -0.85565 -1.61539 1.28832 -0.78668 
-1.61463 1.43954 -0.86517 -1.61463 1.92889 -0.86517 -1.60698 1.48747 -0.87289 
-1.60698 1.88096 -0.87289 -1.60237 1.33902 -0.8028 -1.60128 1.53707 -0.8795 
-1.60128 1.83136 -0.8795 -1.59705 1.58584 -0.88381 -1.59705 1.78259 -0.88381 
-1.59459 1.63509 -0.88652 -1.59459 1.73334 -0.88652 -1.59377 1.68422 -0.88742 
-1.59155 1.39074 -0.81717 -1.58215 1.43822 -0.8267 -1.57459 1.4863 -0.83475 
-1.57178 1.3337 -0.75906 -1.56876 1.53583 -0.84138 -1.56876 1.8326 -0.84138 
-1.56487 1.58573 -0.84644 -1.56487 1.7827 -0.84644 -1.56235 1.63491 -0.84912 
-1.56235 1.73352 -0.84912 -1.56171 1.68422 -0.85026 -1.56055 1.38531 -0.77382 
-1.55173 1.43752 -0.78688 -1.5441 1.48563 -0.79506 -1.53801 1.53496 -0.8015 
-1.53405 1.58491 -0.80668 -1.53214 1.63485 -0.81036 -1.53214 1.73358 -0.81036 
-1.53152 1.68422 -0.81156 -1.52248 1.43272 -0.74217 -1.51558 1.48546 -0.75392 
-1.50939 1.53471 -0.76035 -1.50527 1.58434 -0.76543 -1.50322 1.63421 -0.76912 
-1.48761 1.48203 -0.70731 -1.48328 1.53433 -0.71843 -1.47908 1.58399 -0.72362 
-1.4573 1.53133 -0.67057 -2.10815 0.71839 -0.3854 -2.10815 0.92404 0.4457 
-2.08636 0.87144 0.4988 -2.08417 0.72089 -0.43458 -2.08417 0.92153 0.49487 
-2.08183 0.66833 -0.42456 -2.08183 0.9741 0.48485 -2.06212 0.87127 0.54184 
-2.06006 0.72099 -0.47761 -2.06006 0.92143 0.53791 -2.05586 0.67132 -0.47242 
-2.05586 0.9711 0.53272 -2.05152 0.61903 -0.4613 -2.05152 1.0234 0.5216 
-2.04421 0.56634 -0.44921 -2.03592 0.77121 -0.52311 -2.03592 0.87121 0.58341 
-2.03588 0.82121 0.58572 -2.03387 0.72133 -0.51942 -2.03387 0.92109 0.57971 
-2.02974 0.67171 -0.51434 -2.02974 0.97072 0.57464 -2.02355 0.62246 -0.50791 
-2.02355 1.01997 0.56821 -2.01666 0.56972 -0.49616 -2.01666 1.07271 0.55646 
-2.00762 0.82121 0.62585 -2.00736 0.51773 -0.48286 -2.00699 0.77185 -0.56435 
-2.00699 0.77185 0.62464 -2.00699 0.87057 0.62464 -2.00508 0.7219 -0.56067 
-2.00508 0.7219 0.62097 -2.00508 0.92052 0.62097 -2.00113 0.67196 -0.55549 
-2.00113 0.97047 0.61578 -1.99567 0.46664 -0.46803 -1.99504 0.62263 -0.54905 
-1.99504 1.0198 0.60935 -1.98741 0.57452 -0.54087 -1.98741 1.06791 0.60117 
-1.98164 0.4166 -0.45173 -1.97858 0.52231 -0.52781 -1.97858 1.12012 0.5881 
-1.97742 0.82121 -0.60424 -1.97742 0.82121 0.66454 -1.97678 0.77191 -0.6031 
-1.97678 0.77191 0.6634 -1.97678 0.87052 0.6634 -1.97427 0.72273 -0.60042 
-1.97427 0.72273 0.66072 -1.97427 0.9197 0.66072 -1.97038 0.67282 -0.59537 
-1.97038 0.67282 0.65567 -1.97038 0.9696 0.65567 -1.96735 0.4707 -0.51304 
-1.96735 1.17173 0.57334 -1.96695 0.37161 -0.43503 -1.96455 0.6233 -0.58874 
-1.96455 1.01913 0.64904 -1.95698 0.57522 -0.58069 -1.95698 1.0672 0.64099 
-1.95375 0.42039 -0.49694 -1.95033 0.32775 -0.41716 -1.94759 0.52774 -0.57115 
-1.94759 1.11468 0.63145 -1.94536 0.82121 -0.64141 -1.94536 0.82121 0.70171 
-1.94455 0.77209 -0.64051 -1.94455 0.77209 0.70081 -1.94455 0.87034 0.70081 
-1.94209 0.72284 -0.6378 -1.94209 0.72284 0.6981 -1.94209 0.91958 0.6981 
-1.93895 0.37576 -0.48173 -1.93785 0.67407 -0.63349 -1.93785 0.67407 0.69378 
-1.93785 0.96835 0.69378 -1.93676 0.47601 -0.55679 -1.93676 1.16641 0.61709 
-1.93215 0.62446 -0.62688 -1.93215 0.62446 0.68718 -1.93215 1.01796 0.68718 
-1.92451 0.57654 -0.61915 -1.92451 0.57654 0.67945 -1.92451 1.06589 0.67945 
-1.92374 0.42532 -0.54066 -1.92374 1.21711 0.60096 -1.92275 0.33158 -0.46406 
-1.91523 0.52897 -0.60964 -1.91523 0.52897 0.66994 -1.91523 1.11346 0.66994 
-1.91152 0.82121 -0.67696 -1.91152 0.82121 0.73726 -1.91067 0.77215 -0.67611 
-1.91067 0.77215 0.7364 -1.91067 0.87028 -0.67611 -1.91067 0.87028 0.7364 
-1.90925 0.38056 -0.52575 -1.90925 1.26187 0.58605 -1.90811 0.7232 -0.67355 
-1.90811 0.7232 0.73385 -1.90811 0.91923 0.73385 -1.9046 0.28839 -0.44508 
-1.90428 0.48234 -0.59862 -1.90428 1.16008 0.65892 -1.90386 0.67448 -0.6693 
-1.90386 0.67448 0.7296 -1.90386 0.96794 0.7296 -1.89793 0.62612 -0.66337 
-1.89793 0.62612 0.72367 -1.89793 1.0163 0.72367 -1.89303 0.33687 -0.50949 
-1.89169 0.43137 -0.58277 -1.89169 1.21105 0.64307 -1.89033 0.57823 -0.65577 
-1.89033 0.57823 0.71606 -1.89033 1.06419 0.71606 -1.88465 0.24678 -0.42517 
-1.88107 0.53093 -0.64651 -1.88107 0.53093 0.70681 -1.88107 1.1115 0.70681 
-1.87965 0.18537 -0.34369 -1.87737 0.38661 -0.56839 -1.87737 1.25582 0.62868 
-1.87597 0.82121 -0.7108 -1.87597 0.82121 0.7711 -1.87526 0.29346 -0.49086 
-1.87507 0.77209 -0.70999 -1.87507 0.77209 0.77028 -1.87507 0.87034 -0.70999 
-1.87507 0.87034 0.77028 -1.87236 0.72284 -0.70753 -1.87236 0.72284 0.76782 
-1.87236 0.91958 -0.70753 -1.87236 0.91958 0.76782 -1.87018 0.48432 -0.63562 
-1.87018 0.48432 0.69592 -1.87018 1.1581 0.69592 -1.86805 0.67407 -0.70329 
-1.86805 0.67407 0.76359 -1.86805 0.96835 0.76359 -1.86376 0.20734 -0.40393 
-1.86147 0.34266 -0.55231 -1.86147 1.29977 0.61261 -1.86144 0.62446 -0.69759 
-1.86144 0.62446 0.75789 -1.86144 1.01796 0.75789 -1.85769 0.43853 -0.62313 
-1.85769 0.43853 0.68343 -1.85769 1.2039 0.68343 -1.85577 0.2514 -0.47089 
-1.85371 0.57654 -0.68995 -1.85371 0.57654 0.75024 -1.85371 1.06589 0.75024 
-1.8442 0.52897 -0.68067 -1.8442 0.52897 0.74097 -1.8442 1.11346 0.74097 
-1.8441 0.30011 -0.53488 -1.8441 1.34231 0.59518 -1.84398 0.13044 -0.30717 
-1.84363 0.39366 -0.60907 -1.84363 0.39366 0.66937 -1.84363 1.24877 0.66937 
-1.8388 0.82121 -0.74286 -1.8388 0.82121 0.80316 -1.83766 0.77191 -0.74222 
-1.83766 0.77191 0.80252 -1.83766 0.87052 -0.74222 -1.83766 0.87052 0.80252 
-1.83524 0.21168 -0.44998 -1.83498 0.72273 -0.73971 -1.83498 0.72273 0.8 
-1.83498 0.9197 -0.73971 -1.83498 0.9197 0.8 -1.83318 0.48234 -0.66972 
-1.83318 0.48234 0.73002 -1.83318 1.16008 0.73002 -1.82994 0.15049 -0.3684 
-1.82993 0.67282 -0.73582 -1.82993 0.67282 0.79611 -1.82993 0.9696 -0.73582 
-1.82993 0.9696 0.79611 -1.82802 0.34982 -0.59346 -1.82802 0.34982 0.65376 
-1.82802 1.29261 0.65376 -1.82497 0.25769 -0.51514 -1.8233 0.6233 -0.72999 
-1.8233 0.6233 0.79029 -1.8233 1.01913 0.79029 -1.81733 0.43137 -0.65713 
-1.81733 0.43137 0.71743 -1.81733 1.21105 0.71743 -1.81525 0.57522 -0.72242 
-1.81525 0.57522 0.78272 -1.81525 1.0672 0.78272 -1.81317 0.17344 -0.42789 
-1.81092 0.30711 -0.57636 -1.81092 0.30711 0.63665 -1.81092 1.33532 0.63665 
-1.80571 0.52774 -0.71303 -1.80571 0.52774 0.77332 -1.80571 1.11468 0.77332 
-1.80472 0.07941 -0.26876 -1.80468 0.21781 -0.4948 -1.80295 0.38661 -0.64281 
-1.80295 0.38661 0.70311 -1.80295 1.25582 0.70311 -1.80011 0.82121 -0.77306 
-1.80011 0.82121 0.83336 -1.79891 0.77185 -0.77243 -1.79891 0.77185 0.83273 
-1.79891 0.87057 -0.77243 -1.79891 0.87057 0.83273 -1.79523 0.7219 -0.77052 
-1.79523 0.7219 0.83082 -1.79523 0.92052 -0.77052 -1.79523 0.92052 0.83082 
-1.79235 0.26564 -0.55779 -1.79235 0.26564 0.61809 -1.79235 1.37678 0.61809 
-1.79218 0.09708 -0.33064 -1.79135 0.47601 -0.7022 -1.79135 0.47601 0.7625 
-1.79135 1.16641 0.7625 -1.79005 0.67196 -0.76657 -1.79005 0.67196 0.82686 
-1.79005 0.97047 -0.76657 -1.79005 0.97047 0.82686 -1.78687 0.34266 -0.62691 
-1.78687 0.34266 0.68721 -1.78687 1.29977 0.68721 -1.78361 0.62263 -0.76048 
-1.78361 0.62263 0.82078 -1.78361 1.0198 -0.76048 -1.78361 1.0198 0.82078 
-1.78295 0.17918 -0.47292 -1.77712 0.11816 -0.39141 -1.77543 0.57452 -0.75285 
-1.77543 0.57452 0.81314 -1.77543 1.06791 0.81314 -1.77522 0.42532 -0.68918 
-1.77522 0.42532 0.74948 -1.77522 1.21711 0.74948 -1.77236 0.22551 -0.5378 
-1.77236 1.41691 0.5981 -1.76944 0.30011 -0.60954 -1.76944 0.30011 0.66983 
-1.76944 1.34231 0.66983 -1.76237 0.52231 -0.74402 -1.76237 0.52231 0.80432 
-1.76237 1.12012 0.80432 -1.76031 0.38056 -0.67469 -1.76031 0.38056 0.73499 
-1.76031 1.26187 0.73499 -1.75998 0.14232 -0.4499 -1.75998 0.82121 -0.80132 
-1.75998 0.82121 0.86162 -1.75767 0.77121 -0.80136 -1.75767 0.77121 0.86165 
-1.75767 0.87121 -0.80136 -1.75767 0.87121 0.86165 -1.75398 0.72133 -0.79931 
-1.75398 0.72133 0.85961 -1.75398 0.92109 -0.79931 -1.75398 0.92109 0.85961 
-1.75101 0.18682 -0.51645 -1.75101 1.45561 0.57675 -1.7497 0.25769 -0.59041 
-1.7497 0.25769 0.65071 -1.7497 1.38474 0.65071 -1.7489 0.67171 -0.79518 
-1.7489 0.67171 0.85548 -1.7489 0.97072 -0.79518 -1.7489 0.97072 0.85548 
-1.7476 0.4707 -0.73279 -1.7476 0.4707 0.79309 -1.7476 1.17173 0.79309 
-1.74405 0.33687 -0.65847 -1.74405 0.33687 0.71877 -1.74405 1.30555 0.71877 
-1.74247 0.62246 -0.78899 -1.74247 0.62246 0.84929 -1.74247 1.01997 -0.78899 
-1.74247 1.01997 0.84929 -1.73781 0.06687 -0.35253 -1.7315 0.42039 -0.71919 
-1.7315 0.42039 0.77949 -1.7315 1.22204 0.77949 -1.73072 0.56972 -0.7821 
-1.73072 0.56972 0.8424 -1.73072 1.07271 -0.7821 -1.73072 1.07271 0.8424 
-1.72936 0.21781 -0.57012 -1.72936 1.42462 0.63042 -1.72834 0.14965 -0.49378 
-1.72542 0.29346 -0.6407 -1.72542 0.29346 0.70099 -1.72542 1.34896 0.70099 
-1.72222 0.08892 -0.41214 -1.71851 0.82121 -0.82758 -1.71851 0.82121 0.88788 
-1.71742 0.51773 -0.7728 -1.71742 0.51773 0.83309 -1.71742 1.1247 -0.7728 
-1.71742 1.1247 0.83309 -1.71629 0.37576 -0.70439 -1.71629 0.37576 0.76469 
-1.71629 1.26667 0.76469 -1.7161 0.77116 -0.82756 -1.7161 0.77116 0.88786 
-1.7161 0.87127 -0.82756 -1.7161 0.87127 0.88786 -1.71217 0.72099 -0.8255 
-1.71217 0.72099 0.8858 -1.71217 0.92143 -0.8255 -1.71217 0.92143 0.8858 
-1.70748 0.17918 -0.54839 -1.70748 1.46325 0.60869 -1.70698 0.67132 -0.8213 
-1.70698 0.67132 0.88159 -1.70698 0.9711 -0.8213 -1.70698 0.9711 0.88159 
-1.70545 0.2514 -0.62121 -1.70545 0.2514 0.68151 -1.70545 1.39103 0.68151 
-1.70441 0.11411 -0.46985 -1.70259 0.46664 -0.76111 -1.70259 0.46664 0.82141 
-1.70259 1.17579 0.82141 -1.69862 0.33158 -0.68819 -1.69862 0.33158 0.74849 
-1.69862 1.31085 0.74849 -1.69614 0.0564 -0.3861 -1.69586 0.61903 -0.81696 
-1.69586 0.61903 0.87726 -1.69586 1.0234 -0.81696 -1.69586 1.0234 0.87726 
-1.68629 0.4166 -0.74708 -1.68629 0.4166 0.80738 -1.68629 1.22583 0.80738 
-1.68454 0.21168 -0.60068 -1.68454 1.43075 0.66098 -1.68446 0.14232 -0.52542 
-1.68446 1.50011 0.58572 -1.68377 0.56634 -0.80965 -1.68377 0.56634 0.86995 
-1.68377 1.07608 -0.80965 -1.68377 1.07608 0.86995 -1.67964 0.28839 -0.67004 
-1.67964 0.28839 0.73034 -1.67964 1.35403 0.73034 -1.67927 0.08026 -0.44471 
-1.67581 0.82121 -0.85177 -1.67581 0.82121 0.91207 -1.67306 0.77099 -0.8518 
-1.67306 0.77099 0.9121 -1.67306 0.87144 -0.8518 -1.67306 0.87144 0.9121 
-1.66995 0.51415 -0.7999 -1.66995 0.51415 0.8602 -1.66995 1.12827 -0.7999 
-1.66995 1.12827 0.8602 -1.66959 0.37161 -0.73239 -1.66959 0.37161 0.79268 
-1.66959 1.27082 0.79268 -1.66914 0.72089 -0.84961 -1.66914 0.72089 0.9099 
-1.66914 0.92153 -0.84961 -1.66914 0.92153 0.9099 -1.66245 0.17344 -0.57861 
-1.66245 1.46898 0.63891 -1.65973 0.24678 -0.65009 -1.65973 0.24678 0.71038 
-1.65973 1.39564 0.71038 -1.65912 0.66833 -0.84727 -1.65912 0.66833 0.90757 
-1.65912 0.9741 -0.84727 -1.65912 0.9741 0.90757 -1.65477 0.46319 -0.78777 
-1.65477 0.46319 0.84807 -1.65477 1.17924 -0.78777 -1.65477 1.17924 0.84807 
-1.65299 0.0482 -0.41843 -1.65172 0.32775 -0.71577 -1.65172 0.32775 0.77607 
-1.65172 1.31468 0.77607 -1.64779 0.6162 -0.84242 -1.64779 0.6162 0.90272 
-1.64779 1.02623 -0.84242 -1.64779 1.02623 0.90272 -1.6467 0.08892 -0.48766 
-1.6467 1.55351 0.54796 -1.6397 0.41395 -0.77276 -1.6397 0.41395 0.83306 
-1.6397 1.22847 -0.77276 -1.6397 1.22847 0.83306 -1.63849 0.20734 -0.6292 
-1.63849 1.43509 0.68949 -1.63508 0.56346 -0.83477 -1.63508 0.56346 0.89507 
-1.63508 1.07896 -0.83477 -1.63508 1.07896 0.89507 -1.63273 0.28513 -0.69728 
-1.63273 0.28513 0.75758 -1.63273 1.3573 0.75758 -1.63197 0.82121 -0.87384 
-1.63197 0.82121 0.93414 -1.62911 0.77094 -0.87379 -1.62911 0.77094 0.93409 
-1.62911 0.87149 -0.87379 -1.62911 0.87149 0.93409 -1.62597 0.11816 -0.54256 
-1.62597 1.52427 0.60286 -1.6227 0.36913 -0.75767 -1.6227 0.36913 0.81796 
-1.6227 1.2733 0.81796 -1.62108 0.5115 -0.82452 -1.62108 0.5115 0.88482 
-1.62108 1.13093 -0.82452 -1.62108 1.13093 0.88482 -1.62066 0.0564 -0.46158 
-1.62066 1.58603 0.52187 -1.61996 0.71839 -0.87359 -1.61996 0.71839 0.93389 
-1.61996 0.92404 -0.87359 -1.61996 0.92404 0.93389 -1.61266 0.24386 -0.67696 
-1.61266 0.24386 0.73726 -1.61266 1.39856 0.73726 -1.60962 0.66583 -0.87077 
-1.60962 0.66583 0.93107 -1.60962 0.9766 -0.87077 -1.60962 0.9766 0.93107 
-1.60706 0.46147 -0.81155 -1.60706 0.46147 0.87185 -1.60706 1.18096 -0.81155 
-1.60706 1.18096 0.87185 -1.60437 0.32524 -0.74059 -1.60437 0.32524 0.80089 
-1.60437 1.31718 0.80089 -1.60296 0.15049 -0.59538 -1.60296 1.49194 0.65568 
-1.59841 0.61397 -0.86529 -1.59841 0.61397 0.92559 -1.59841 1.02845 -0.86529 
-1.59841 1.02845 0.92559 -1.59342 1.61687 0.49448 -1.59188 0.41246 -0.79616 
-1.59188 0.41246 0.85646 -1.59188 1.22996 -0.79616 -1.59188 1.22996 0.85646 
-1.58709 0.06687 -0.50325 -1.58709 0.82121 -0.89373 -1.58709 0.82121 0.95403 
-1.58709 1.57556 0.56355 -1.58539 0.56131 -0.85715 -1.58539 0.56131 0.91745 
-1.58539 1.08112 -0.85715 -1.58539 1.08112 0.91745 -1.58508 0.28286 -0.72169 
-1.58508 0.28286 0.78199 -1.58508 1.35957 0.78199 -1.57885 0.76863 -0.89561 
-1.57885 0.76863 0.95591 -1.57885 0.8738 -0.89561 -1.57885 0.8738 0.95591 
-1.57825 0.18537 -0.64509 -1.57825 1.45706 0.70539 -1.57435 0.36774 -0.78072 
-1.57435 0.36774 0.84101 -1.57435 1.27469 -0.78072 -1.57435 1.27469 0.84101 
-1.57221 0.51076 -0.8464 -1.57221 0.51076 0.9067 -1.57221 1.13167 -0.8464 
-1.57221 1.13167 0.9067 -1.56955 0.71619 -0.89486 -1.56955 0.71619 0.95516 
-1.56955 0.92623 -0.89486 -1.56955 0.92623 0.95516 -1.5652 0.09708 -0.55762 
-1.5652 1.54534 0.61791 -1.56007 0.03565 -0.47621 -1.56007 1.60678 0.53651 
-1.5592 0.66406 -0.89149 -1.5592 0.66406 0.95179 -1.5592 0.97837 -0.89149 
-1.5592 0.97837 0.95179 -1.55794 0.46081 -0.83306 -1.55794 0.46081 0.89336 
-1.55794 1.18161 -0.83306 -1.55794 1.18161 0.89336 -1.55588 0.32416 -0.7632 
-1.55588 0.32416 0.8235 -1.55588 1.31826 -0.7632 -1.55588 1.31826 0.8235 
-1.55035 0.22415 -0.69362 -1.55035 1.41827 0.75392 -1.54786 0.61237 -0.88551 
-1.54786 0.61237 0.94581 -1.54786 1.03006 -0.88551 -1.54786 1.03006 0.94581 
-1.54296 0.41213 -0.81722 -1.54296 0.41213 0.87752 -1.54296 1.23029 -0.81722 
-1.54296 1.23029 0.87752 -1.54173 0.13044 -0.60942 -1.54173 1.51198 0.66972 
-1.5413 0.82121 -0.9114 -1.5413 0.82121 0.97169 -1.53553 0.56127 -0.87693 
-1.53553 0.56127 0.93722 -1.53553 1.08116 -0.87693 -1.53553 1.08116 0.93722 
-1.53285 0.76859 -0.91291 -1.53285 0.76859 0.97321 -1.53285 0.87384 -0.91291 
-1.53285 0.87384 0.97321 -1.52585 0.04805 -0.51656 -1.52585 1.59438 0.57686 
-1.52517 0.36759 -0.80132 -1.52517 0.36759 0.86162 -1.52517 1.27483 -0.80132 
-1.52517 1.27483 0.86162 -1.52319 0.7159 -0.91181 -1.52319 0.7159 0.97211 
-1.52319 0.92652 -0.91181 -1.52319 0.92652 0.97211 -1.52227 0.51091 -0.86577 
-1.52227 0.51091 0.92607 -1.52227 1.13152 -0.86577 -1.52227 1.13152 0.92607 
-1.52204 0.26415 -0.73718 -1.52204 0.26415 0.79748 -1.52204 1.37828 -0.73718 
-1.52204 1.37828 0.79748 -1.51482 0.16729 -0.6598 -1.51482 1.47514 0.7201 
-1.51264 0.66377 -0.90805 -1.51264 0.66377 0.96834 -1.51264 0.97866 -0.90805 
-1.51264 0.97866 0.96834 -1.50811 0.46143 -0.85208 -1.50811 0.46143 0.91237 
-1.50811 1.181 -0.85208 -1.50811 1.181 0.91237 -1.50332 0.07941 -0.57016 
-1.50332 1.56302 0.63046 -1.50035 0.61095 -0.90163 -1.50035 0.61095 0.96193 
-1.50035 1.03148 -0.90163 -1.50035 1.03148 0.96193 -1.49813 0.01826 -0.48849 
-1.49813 1.62417 0.54879 -1.4947 0.82121 -0.92679 -1.4947 0.82121 0.98709 
-1.49309 0.41296 -0.83588 -1.49309 0.41296 0.89617 -1.49309 1.22946 -0.83588 
-1.49309 1.22946 0.89617 -1.49185 0.3067 -0.77772 -1.49185 0.3067 0.83802 
-1.49185 1.33572 -0.77772 -1.49185 1.33572 0.83802 -1.48779 0.55992 -0.89258 
-1.48779 0.55992 0.95287 -1.48779 1.0825 -0.89258 -1.48779 1.0825 0.95287 
-1.48648 0.20716 -0.70699 -1.48648 1.43527 -0.70699 -1.48648 1.43527 0.76729 
-1.48578 0.76846 -0.928 -1.48578 0.76846 0.9883 -1.48578 0.87396 -0.928 
-1.48578 0.87396 0.9883 -1.47703 0.11385 -0.62201 -1.47703 1.52857 0.68231 
-1.47606 0.71587 -0.92646 -1.47606 0.71587 0.98676 -1.47606 0.92656 -0.92646 
-1.47606 0.92656 0.98676 -1.47416 0.50943 -0.88091 -1.47416 0.50943 0.94121 
-1.47416 1.13299 -0.88091 -1.47416 1.13299 0.94121 -1.46447 0.66273 -0.92235 
-1.46447 0.66273 0.98265 -1.46447 0.9797 -0.92235 -1.46447 0.9797 0.98265 
-1.46323 0.03254 -0.52753 -1.46323 1.60989 0.58783 -1.46048 0.35103 -0.81446 
-1.46048 0.35103 0.87476 -1.46048 1.29139 -0.81446 -1.46048 1.29139 0.87476 
-1.45977 0.46009 -0.86672 -1.45977 0.46009 0.92702 -1.45977 1.18234 -0.86672 
-1.45977 1.18234 0.92702 -1.45704 0.24814 -0.74945 -1.45704 0.24814 0.80975 
-1.45704 1.39428 -0.74945 -1.45704 1.39428 0.80975 -1.4521 0.61006 -0.9154 
-1.4521 0.61006 0.9757 -1.4521 1.03236 -0.9154 -1.4521 1.03236 0.9757 
-1.44947 0.15194 -0.67129 -1.44947 1.49049 -0.67129 -1.44947 1.49049 0.73159 
-1.44739 0.82121 -0.93988 -1.44739 0.82121 1.00018 -1.43906 0.55903 -0.90591 
-1.43906 0.55903 0.96621 -1.43906 1.08339 -0.90591 -1.43906 1.08339 0.96621 
-1.43829 0.76842 -0.94068 -1.43829 0.76842 1.00098 -1.43829 0.874 -0.94068 
-1.43829 0.874 1.00098 -1.43768 0.06481 -0.58095 -1.43768 1.57761 0.64125 
-1.42716 0.71526 -0.93895 -1.42716 0.71526 0.99925 -1.42716 0.92717 -0.93895 
-1.42716 0.92717 0.99925 -1.4265 0.29162 -0.78851 -1.4265 0.29162 0.84881 
-1.4265 1.35081 -0.78851 -1.4265 1.35081 0.84881 -1.42535 0.50875 -0.89373 
-1.42535 0.50875 0.95403 -1.42535 1.13367 -0.89373 -1.42535 1.13367 0.95403 
-1.42228 0.40505 -0.85266 -1.42228 0.40505 0.91295 -1.42228 1.23737 -0.85266 
-1.42228 1.23737 0.91295 -1.42131 0.19296 -0.71701 -1.42131 1.44947 -0.71701 
-1.42131 1.44947 0.77731 -1.41536 0.66214 -0.93432 -1.41536 0.66214 0.99462 
-1.41536 0.98028 -0.93432 -1.41536 0.98028 0.99462 -1.41108 0.10053 -0.63159 
-1.41108 1.5419 0.69189 -1.40322 0.60971 -0.9268 -1.40322 0.60971 0.98709 
-1.40322 1.03272 -0.9268 -1.40322 1.03272 0.98709 -1.3995 0.02041 -0.53611 
-1.3995 0.82121 -0.95064 -1.3995 0.82121 1.01093 -1.39134 0.23505 -0.75818 
-1.39134 1.40738 -0.75818 -1.39134 1.40738 0.81848 -1.38999 0.55876 -0.91678 
-1.38999 0.55876 0.97708 -1.38999 1.08367 -0.91678 -1.38999 1.08367 0.97708 
-1.38894 0.34411 -0.82911 -1.38894 0.34411 0.88941 -1.38894 1.29832 -0.82911 
-1.38894 1.29832 0.88941 -1.38887 0.76799 -0.95125 -1.38887 0.76799 1.01155 
-1.38887 0.87444 -0.95125 -1.38887 0.87444 1.01155 -1.38826 0.45321 -0.88132 
-1.38826 0.45321 0.94162 -1.38826 1.18921 -0.88132 -1.38826 1.18921 0.94162 
-1.38353 0.13952 -0.67922 -1.38353 1.50291 -0.67922 -1.38353 1.50291 0.73952 
-1.37769 0.71492 -0.94897 -1.37769 0.71492 1.00927 -1.37769 0.9275 -0.94897 
-1.37769 0.9275 1.00927 -1.37347 0.05403 -0.5886 -1.37347 1.58839 0.6489 
-1.366 0.66217 -0.94381 -1.366 0.66217 1.00411 -1.366 0.98025 -0.94381 
-1.366 0.98025 1.00411 -1.35517 0.18161 -0.72363 -1.35517 1.46082 -0.72363 
-1.35517 1.46082 0.78393 -1.35399 0.28538 -0.80082 -1.35399 0.28538 0.86111 
-1.35399 1.35705 -0.80082 -1.35399 1.35705 0.86111 -1.35384 0.60989 -0.93578 
-1.35384 0.60989 0.99607 -1.35384 1.03254 -0.93578 -1.35384 1.03254 0.99607 
-1.35298 0.50323 -0.90623 -1.35298 0.50323 0.96653 -1.35298 1.1392 -0.90623 
-1.35298 1.1392 0.96653 -1.35114 0.82121 -0.95903 -1.35114 0.82121 1.01933 
-1.35031 0.39937 -0.86471 -1.35031 0.39937 0.925 -1.35031 1.24305 -0.86471 
-1.35031 1.24305 0.925 -1.34615 0.09132 -0.63856 -1.34615 1.55111 0.69885 
-1.34035 0.76795 -0.95914 -1.34035 0.76795 1.01943 -1.34035 0.87447 -0.95914 
-1.34035 0.87447 1.01943 -1.33494 0.0117 -0.54226 -1.32888 0.71465 -0.95634 
-1.32888 0.71465 1.01663 -1.32888 0.92777 -0.95634 -1.32888 0.92777 1.01663 
-1.31824 0.23014 -0.7684 -1.31824 1.41229 -0.7684 -1.31824 1.41229 0.82869 
-1.31819 0.1316 -0.68504 -1.31819 1.51082 0.74534 -1.31708 0.55405 -0.92689 
-1.31708 0.55405 0.98719 -1.31708 1.08838 -0.92689 -1.31708 1.08838 0.98719 
-1.31705 0.66192 -0.95064 -1.31705 0.66192 1.01093 -1.31705 0.9805 -0.95064 
-1.31705 0.9805 1.01093 -1.31579 0.3394 -0.83902 -1.31579 0.3394 0.89932 
-1.31579 1.30303 -0.83902 -1.31579 1.30303 0.89932 -1.3153 0.44859 -0.89118 
-1.3153 0.44859 0.95148 -1.3153 1.19384 -0.89118 -1.3153 1.19384 0.95148 
-1.30801 0.04671 -0.59388 -1.30801 1.59572 0.65418 -1.30243 0.82121 -0.96504 
-1.30243 0.82121 1.02533 -1.29123 0.76785 -0.96464 -1.29123 0.76785 1.02494 
-1.29123 0.87458 -0.96464 -1.29123 0.87458 1.02494 -1.28066 0.28205 -0.80859 
-1.28066 0.28205 0.86889 -1.28066 1.36038 -0.80859 -1.28066 1.36038 0.86889 
-1.2806 0.08529 -0.64261 -1.2806 1.55714 0.70291 -1.28001 0.17607 -0.73016 
-1.28001 1.46636 -0.73016 -1.28001 1.46636 0.79046 -1.27981 0.49943 -0.91366 
-1.27981 0.49943 0.97395 -1.27981 1.143 -0.91366 -1.27981 1.143 0.97395 
-1.27977 0.71464 -0.9613 -1.27977 0.71464 1.02159 -1.27977 0.92779 -0.9613 
-1.27977 0.92779 1.02159 -1.27934 0.60809 -0.944 -1.27934 0.60809 1.0043 
-1.27934 1.03434 -0.944 -1.27934 1.03434 1.0043 -1.27756 0.39595 -0.87196 
-1.27756 0.39595 0.93226 -1.27756 1.24647 -0.87196 -1.27756 1.24647 0.93226 
-1.26981 0.00646 -0.54597 -1.25348 0.82121 -0.96865 -1.25348 0.82121 1.02894 
-1.24265 0.2264 -0.77281 -1.24265 1.41602 -0.77281 -1.24265 1.41602 0.8331 
-1.24265 0.33704 -0.84399 -1.24265 0.33704 0.90429 -1.24265 1.30538 -0.84399 
-1.24265 1.30538 0.90429 -1.24261 0.12786 -0.68944 -1.24261 1.51456 0.74974 
-1.24261 0.04292 -0.59659 -1.24261 1.59951 0.65688 -1.2422 0.55284 -0.93242 
-1.2422 0.55284 0.99272 -1.2422 1.08959 -0.93242 -1.2422 1.08959 0.99272 
-1.2422 0.44627 -0.89613 -1.2422 0.44627 0.95642 -1.2422 1.19616 -0.89613 
-1.2422 1.19616 0.95642 -1.24217 0.66071 -0.95616 -1.24217 0.66071 1.01646 
-1.24217 0.98171 -0.95616 -1.24217 0.98171 1.01646 -1.24217 0.76781 -0.96771 
-1.24217 0.76781 1.02801 -1.24217 0.87461 -0.96771 -1.24217 0.87461 1.02801 
-1.20441 0.00472 -0.5472 -1.20441 0.08314 -0.64458 -1.20441 0.17422 -0.73234 
-1.20441 0.28047 -0.81104 -1.20441 0.28047 0.87134 -1.20441 0.39481 -0.87439 
-1.20441 0.39481 0.93468 -1.20441 0.49851 -0.91635 -1.20441 0.49851 0.97665 
-1.20441 0.60749 -0.94674 -1.20441 0.60749 1.00704 -1.20441 0.71433 -0.96412 
-1.20441 0.71433 1.02442 -1.20441 0.82121 -0.96985 -1.20441 0.82121 1.03015 
-1.20441 0.92809 -0.96412 -1.20441 0.92809 1.02442 -1.20441 1.03494 -0.94674 
-1.20441 1.03494 1.00704 -1.20441 1.14392 -0.91635 -1.20441 1.14392 0.97665 
-1.20441 1.24761 -0.87439 -1.20441 1.24761 0.93468 -1.20441 1.36195 -0.81104 
-1.20441 1.36195 0.87134 -1.20441 1.46821 -0.73234 -1.20441 1.46821 0.79264 
-1.20441 1.55928 0.70487 -1.16665 0.76781 -0.96771 -1.16665 0.76781 1.02801 
-1.16665 0.87461 -0.96771 -1.16665 0.87461 1.02801 -1.16665 0.66071 -0.95616 
-1.16665 0.66071 1.01646 -1.16665 0.98171 -0.95616 -1.16665 0.98171 1.01646 
-1.16663 0.44627 -0.89613 -1.16663 0.44627 0.95642 -1.16663 1.19616 -0.89613 
-1.16663 1.19616 0.95642 -1.16662 0.55284 -0.93242 -1.16662 0.55284 0.99272 
-1.16662 1.08959 -0.93242 -1.16662 1.08959 0.99272 -1.16621 0.04292 -0.59659 
-1.16621 0.12786 -0.68944 -1.16621 1.51456 0.74974 -1.16618 0.33704 -0.84399 
-1.16618 0.33704 0.90429 -1.16618 1.30538 -0.84399 -1.16618 1.30538 0.90429 
-1.16618 0.2264 -0.77281 -1.16618 1.41602 -0.77281 -1.16618 1.41602 0.8331 
-1.15534 0.82121 -0.96865 -1.15534 0.82121 1.02894 -1.13901 0.00646 -0.54597 
-1.13127 0.39595 -0.87196 -1.13127 0.39595 0.93226 -1.13127 1.24647 -0.87196 
-1.13127 1.24647 0.93226 -1.12949 0.60809 -0.944 -1.12949 0.60809 1.0043 
-1.12949 1.03434 -0.944 -1.12949 1.03434 1.0043 -1.12905 0.71464 -0.9613 
-1.12905 0.71464 1.02159 -1.12905 0.92779 -0.9613 -1.12905 0.92779 1.02159 
-1.12901 0.49943 -0.91366 -1.12901 0.49943 0.97395 -1.12901 1.143 -0.91366 
-1.12901 1.143 0.97395 -1.12882 0.17607 -0.73016 -1.12882 1.46636 -0.73016 
-1.12882 1.46636 0.79046 -1.12822 0.08529 -0.64261 -1.12822 1.55714 0.70291 
-1.12816 0.28205 -0.80859 -1.12816 0.28205 0.86889 -1.12816 1.36038 -0.80859 
-1.12816 1.36038 0.86889 -1.11759 0.76785 -0.96464 -1.11759 0.76785 1.02494 
-1.11759 0.87458 -0.96464 -1.11759 0.87458 1.02494 -1.10639 0.82121 -0.96504 
-1.10639 0.82121 1.02533 -1.10081 0.04671 -0.59388 -1.09352 0.44859 -0.89118 
-1.09352 0.44859 0.95148 -1.09352 1.19384 -0.89118 -1.09352 1.19384 0.95148 
-1.09303 0.3394 -0.83902 -1.09303 0.3394 0.89932 -1.09303 1.30303 -0.83902 
-1.09303 1.30303 0.89932 -1.09178 0.66192 -0.95064 -1.09178 0.66192 1.01093 
-1.09178 0.9805 -0.95064 -1.09178 0.9805 1.01093 -1.09174 0.55405 -0.92689 
-1.09174 0.55405 0.98719 -1.09174 1.08838 -0.92689 -1.09174 1.08838 0.98719 
-1.09063 0.1316 -0.68504 -1.09063 1.51082 0.74534 -1.09058 0.23014 -0.7684 
-1.09058 0.23014 0.82869 -1.09058 1.41229 -0.7684 -1.09058 1.41229 0.82869 
-1.07994 0.71465 -0.95634 -1.07994 0.71465 1.01663 -1.07994 0.92777 -0.95634 
-1.07994 0.92777 1.01663 -1.07388 0.0117 -0.54226 -1.06847 0.76795 -0.95914 
-1.06847 0.76795 1.01943 -1.06847 0.87447 -0.95914 -1.06847 0.87447 1.01943 
-1.06267 0.09132 -0.63856 -1.06267 1.55111 0.69885 -1.05851 0.39937 -0.86471 
-1.05851 0.39937 0.925 -1.05851 1.24305 -0.86471 -1.05851 1.24305 0.925 
-1.05768 0.82121 -0.95903 -1.05768 0.82121 1.01933 -1.05584 0.50323 -0.90623 
-1.05584 0.50323 0.96653 -1.05584 1.1392 -0.90623 -1.05584 1.1392 0.96653 
-1.05498 0.60989 -0.93578 -1.05498 0.60989 0.99607 -1.05498 1.03254 -0.93578 
-1.05498 1.03254 0.99607 -1.05483 0.28538 -0.80082 -1.05483 0.28538 0.86111 
-1.05483 1.35705 -0.80082 -1.05483 1.35705 0.86111 -1.05366 0.18161 -0.72363 
-1.05366 1.46082 -0.72363 -1.05366 1.46082 0.78393 -1.04282 0.66217 -0.94381 
-1.04282 0.66217 1.00411 -1.04282 0.98025 -0.94381 -1.04282 0.98025 1.00411 
-1.0391 -0.0066 -0.50594 -1.03536 0.05403 -0.5886 -1.03113 0.71492 -0.94897 
-1.03113 0.71492 1.00927 -1.03113 0.9275 -0.94897 -1.03113 0.9275 1.00927 
-1.02529 0.13952 -0.67922 -1.02529 1.50291 0.73952 -1.02057 0.45321 -0.88132 
-1.02057 0.45321 0.94162 -1.02057 1.18921 -0.88132 -1.02057 1.18921 0.94162 
-1.01995 0.76799 -0.95125 -1.01995 0.76799 1.01155 -1.01995 0.87444 -0.95125 
-1.01995 0.87444 1.01155 -1.01988 0.34411 -0.82911 -1.01988 0.34411 0.88941 
-1.01988 1.29832 -0.82911 -1.01988 1.29832 0.88941 -1.01883 0.55876 -0.91678 
-1.01883 0.55876 0.97708 -1.01883 1.08367 -0.91678 -1.01883 1.08367 0.97708 
-1.01749 0.23505 -0.75818 -1.01749 0.23505 0.81848 -1.01749 1.40738 -0.75818 
-1.01749 1.40738 0.81848 -1.00932 0.02041 -0.53611 -1.00932 0.82121 -0.95064 
-1.00932 0.82121 1.01093 -1.0056 0.60971 -0.9268 -1.0056 0.60971 0.98709 
-1.0056 1.03272 -0.9268 -1.0056 1.03272 0.98709 -0.99775 0.10053 -0.63159 
-0.99775 1.5419 0.69189 -0.99346 0.66214 -0.93432 -0.99346 0.66214 0.99462 
-0.99346 0.98028 -0.93432 -0.99346 0.98028 0.99462 -0.98751 0.19296 -0.71701 
-0.98751 1.44947 -0.71701 -0.98751 1.44947 0.77731 -0.98654 0.40505 -0.85266 
-0.98654 0.40505 0.91295 -0.98654 1.23737 -0.85266 -0.98654 1.23737 0.91295 
-0.98347 0.50875 -0.89373 -0.98347 0.50875 0.95403 -0.98347 1.13367 -0.89373 
-0.98347 1.13367 0.95403 -0.98232 0.29162 -0.78851 -0.98232 0.29162 0.84881 
-0.98232 1.35081 -0.78851 -0.98232 1.35081 0.84881 -0.98166 0.71526 -0.93895 
-0.98166 0.71526 0.99925 -0.98166 0.92717 -0.93895 -0.98166 0.92717 0.99925 
-0.9749 0.00397 -0.49847 -0.97114 0.06481 -0.58095 -0.97053 0.76842 -0.94068 
-0.97053 0.76842 1.00098 -0.97053 0.874 -0.94068 -0.97053 0.874 1.00098 
-0.96976 0.55903 -0.90591 -0.96976 0.55903 0.96621 -0.96976 1.08339 -0.90591 
-0.96976 1.08339 0.96621 -0.96143 0.82121 -0.93988 -0.96143 0.82121 1.00018 
-0.95935 0.15194 -0.67129 -0.95935 1.49049 0.73159 -0.95673 0.61006 -0.9154 
-0.95673 0.61006 0.9757 -0.95673 1.03236 -0.9154 -0.95673 1.03236 0.9757 
-0.95178 0.24814 -0.74945 -0.95178 0.24814 0.80975 -0.95178 1.39428 -0.74945 
-0.95178 1.39428 0.80975 -0.94906 0.46009 -0.86672 -0.94906 0.46009 0.92702 
-0.94906 1.18234 -0.86672 -0.94906 1.18234 0.92702 -0.94834 0.35103 -0.81446 
-0.94834 0.35103 0.87476 -0.94834 1.29139 -0.81446 -0.94834 1.29139 0.87476 
-0.94559 0.03254 -0.52753 -0.94436 0.66273 -0.92235 -0.94436 0.66273 0.98265 
-0.94436 0.9797 -0.92235 -0.94436 0.9797 0.98265 -0.94013 -0.00993 -0.45909 
-0.93467 0.50943 -0.88091 -0.93467 0.50943 0.94121 -0.93467 1.13299 -0.88091 
-0.93467 1.13299 0.94121 -0.93276 0.71587 -0.92646 -0.93276 0.71587 0.98676 
-0.93276 0.92656 -0.92646 -0.93276 0.92656 0.98676 -0.93179 0.11385 -0.62201 
-0.93179 1.52857 0.68231 -0.92304 0.76846 -0.928 -0.92304 0.76846 0.9883 
-0.92304 0.87396 -0.928 -0.92304 0.87396 0.9883 -0.92235 0.20716 -0.70699 
-0.92235 0.20716 0.76729 -0.92235 1.43527 -0.70699 -0.92235 1.43527 0.76729 
-0.92103 0.55992 -0.89258 -0.92103 0.55992 0.95287 -0.92103 1.0825 -0.89258 
-0.92103 1.0825 0.95287 -0.91697 0.3067 -0.77772 -0.91697 0.3067 0.83802 
-0.91697 1.33572 -0.77772 -0.91697 1.33572 0.83802 -0.91574 0.41296 -0.83588 
-0.91574 0.41296 0.89617 -0.91574 1.22946 -0.83588 -0.91574 1.22946 0.89617 
-0.91413 0.82121 -0.92679 -0.91413 0.82121 0.98709 -0.91069 0.01826 -0.48849 
-0.90847 0.61095 -0.90163 -0.90847 0.61095 0.96193 -0.90847 1.03148 -0.90163 
-0.90847 1.03148 0.96193 -0.9055 0.07941 -0.57016 -0.90071 0.46143 -0.85208 
-0.90071 0.46143 0.91237 -0.90071 1.181 -0.85208 -0.90071 1.181 0.91237 
-0.89619 0.66377 -0.90805 -0.89619 0.66377 0.96834 -0.89619 0.97866 -0.90805 
-0.89619 0.97866 0.96834 -0.894 0.16729 -0.6598 -0.894 1.47514 0.7201 
-0.88678 0.26415 -0.73718 -0.88678 0.26415 0.79748 -0.88678 1.37828 -0.73718 
-0.88678 1.37828 0.79748 -0.88655 0.51091 -0.86577 -0.88655 0.51091 0.92607 
-0.88655 1.13152 -0.86577 -0.88655 1.13152 0.92607 -0.88563 0.7159 -0.91181 
-0.88563 0.7159 0.97211 -0.88563 0.92652 -0.91181 -0.88563 0.92652 0.97211 
-0.88365 0.36759 -0.80132 -0.88365 0.36759 0.86162 -0.88365 1.27483 -0.80132 
-0.88365 1.27483 0.86162 -0.88297 0.04805 -0.51656 -0.87665 0.00634 -0.44793 
-0.87598 0.76859 -0.91291 -0.87598 0.76859 0.97321 -0.87598 0.87384 -0.91291 
-0.87598 0.87384 0.97321 -0.87329 0.56127 -0.87693 -0.87329 0.56127 0.93722 
-0.87329 1.08116 -0.87693 -0.87329 1.08116 0.93722 -0.86752 0.82121 -0.9114 
-0.86752 0.82121 0.97169 -0.86709 0.13044 -0.60942 -0.86709 1.51198 0.66972 
-0.86586 0.41213 -0.81722 -0.86586 0.41213 0.87752 -0.86586 1.23029 -0.81722 
-0.86586 1.23029 0.87752 -0.86097 0.61237 -0.88551 -0.86097 0.61237 0.94581 
-0.86097 1.03006 -0.88551 -0.86097 1.03006 0.94581 -0.85847 0.22415 -0.69362 
-0.85847 0.22415 0.75392 -0.85847 1.41827 -0.69362 -0.85847 1.41827 0.75392 
-0.85294 0.32416 -0.7632 -0.85294 0.32416 0.8235 -0.85294 1.31826 -0.7632 
-0.85294 1.31826 0.8235 -0.85089 0.46081 -0.83306 -0.85089 0.46081 0.89336 
-0.85089 1.18161 -0.83306 -0.85089 1.18161 0.89336 -0.84962 0.66406 -0.89149 
-0.84962 0.66406 0.95179 -0.84962 0.97837 -0.89149 -0.84962 0.97837 0.95179 
-0.84875 0.03565 -0.47621 -0.84362 0.09708 -0.55762 -0.84362 1.54534 0.61791 
-0.84357 -0.00317 -0.40596 -0.83928 0.71619 -0.89486 -0.83928 0.71619 0.95516 
-0.83928 0.92623 -0.89486 -0.83928 0.92623 0.95516 -0.83662 0.51076 -0.8464 
-0.83662 0.51076 0.9067 -0.83662 1.13167 -0.8464 -0.83662 1.13167 0.9067 
-0.83447 0.36774 -0.78072 -0.83447 0.36774 0.84101 -0.83447 1.27469 -0.78072 
-0.83447 1.27469 0.84101 -0.83058 0.18537 -0.64509 -0.83058 1.45706 0.70539 
-0.82997 0.76863 -0.89561 -0.82997 0.76863 0.95591 -0.82997 0.8738 -0.89561 
-0.82997 0.8738 0.95591 -0.82374 0.28286 -0.72169 -0.82374 0.28286 0.78199 
-0.82374 1.35957 -0.72169 -0.82374 1.35957 0.78199 -0.82343 0.56131 -0.85715 
-0.82343 0.56131 0.91745 -0.82343 1.08112 -0.85715 -0.82343 1.08112 0.91745 
-0.82173 0.06687 -0.50325 -0.82173 0.82121 -0.89373 -0.82173 0.82121 0.95403 
-0.81694 0.41246 -0.79616 -0.81694 0.41246 0.85646 -0.81694 1.22996 -0.79616 
-0.81694 1.22996 0.85646 -0.81041 0.61397 -0.86529 -0.81041 0.61397 0.92559 
-0.81041 1.02845 -0.86529 -0.81041 1.02845 0.92559 -0.80586 0.15049 -0.59538 
-0.80586 1.49194 0.65568 -0.80445 0.32524 -0.74059 -0.80445 0.32524 0.80089 
-0.80445 1.31718 -0.74059 -0.80445 1.31718 0.80089 -0.80176 0.46147 -0.81155 
-0.80176 0.46147 0.87185 -0.80176 1.18096 -0.81155 -0.80176 1.18096 0.87185 
-0.7992 0.66583 -0.87077 -0.7992 0.66583 0.93107 -0.7992 0.9766 -0.87077 
-0.7992 0.9766 0.93107 -0.79616 0.24386 -0.67696 -0.79616 0.24386 0.73726 
-0.79616 1.39856 -0.67696 -0.79616 1.39856 0.73726 -0.78886 0.71839 -0.87359 
-0.78886 0.71839 0.93389 -0.78886 0.92404 -0.87359 -0.78886 0.92404 0.93389 
-0.78774 0.5115 -0.82452 -0.78774 0.5115 0.88482 -0.78774 1.13093 -0.82452 
-0.78774 1.13093 0.88482 -0.78612 0.36913 -0.75767 -0.78612 0.36913 0.81796 
-0.78612 1.2733 -0.75767 -0.78612 1.2733 0.81796 -0.78285 0.11816 -0.54256 
-0.78285 1.52427 0.60286 -0.77971 0.77094 -0.87379 -0.77971 0.77094 0.93409 
-0.77971 0.87149 -0.87379 -0.77971 0.87149 0.93409 -0.77686 0.82121 -0.87384 
-0.77686 0.82121 0.93414 -0.77609 0.28513 -0.69728 -0.77609 0.28513 0.75758 
-0.77609 1.3573 -0.69728 -0.77609 1.3573 0.75758 -0.77374 0.56346 -0.83477 
-0.77374 0.56346 0.89507 -0.77374 1.07896 -0.83477 -0.77374 1.07896 0.89507 
-0.77034 0.20734 -0.6292 -0.77034 1.43509 0.68949 -0.76912 0.41395 -0.77276 
-0.76912 0.41395 0.83306 -0.76912 1.22847 -0.77276 -0.76912 1.22847 0.83306 
-0.76103 0.6162 -0.84242 -0.76103 0.6162 0.90272 -0.76103 1.02623 -0.84242 
-0.76103 1.02623 0.90272 -0.7571 0.32775 -0.71577 -0.7571 0.32775 0.77607 
-0.7571 1.31468 -0.71577 -0.7571 1.31468 0.77607 -0.75405 0.46319 -0.78777 
-0.75405 0.46319 0.84807 -0.75405 1.17924 -0.78777 -0.75405 1.17924 0.84807 
-0.74971 0.66833 -0.84727 -0.74971 0.66833 0.90757 -0.74971 0.9741 -0.84727 
-0.74971 0.9741 0.90757 -0.74909 0.24678 -0.65009 -0.74909 1.39564 -0.65009 
-0.74909 1.39564 0.71038 -0.74637 0.17344 -0.57861 -0.74637 1.46898 0.63891 
-0.73969 0.72089 -0.84961 -0.73969 0.72089 0.9099 -0.73969 0.92153 -0.84961 
-0.73969 0.92153 0.9099 -0.73923 0.37161 -0.73239 -0.73923 0.37161 0.79268 
-0.73923 1.27082 -0.73239 -0.73923 1.27082 0.79268 -0.73887 0.51415 -0.7999 
-0.73887 0.51415 0.8602 -0.73887 1.12827 -0.7999 -0.73887 1.12827 0.8602 
-0.73576 0.77099 -0.8518 -0.73576 0.77099 0.9121 -0.73576 0.87144 -0.8518 
-0.73576 0.87144 0.9121 -0.73301 0.82121 -0.85177 -0.73301 0.82121 0.91207 
-0.72918 0.28839 -0.67004 -0.72918 1.35403 -0.67004 -0.72918 1.35403 0.73034 
-0.72505 0.56634 -0.80965 -0.72505 0.56634 0.86995 -0.72505 1.07608 -0.80965 
-0.72505 1.07608 0.86995 -0.72428 0.21168 -0.60068 -0.72428 1.43075 -0.60068 
-0.72428 1.43075 0.66098 -0.72254 0.4166 -0.74708 -0.72254 0.4166 0.80738 
-0.72254 1.22583 -0.74708 -0.72254 1.22583 0.80738 -0.71296 0.61903 -0.81696 
-0.71296 0.61903 0.87726 -0.71296 1.0234 -0.81696 -0.71296 1.0234 0.87726 
-0.7102 0.33158 -0.68819 -0.7102 1.31085 -0.68819 -0.7102 1.31085 0.74849 
-0.70623 0.46664 -0.76111 -0.70623 0.46664 0.82141 -0.70623 1.17579 -0.76111 
-0.70623 1.17579 0.82141 -0.70337 0.2514 -0.62121 -0.70337 1.39103 -0.62121 
-0.70337 1.39103 0.68151 -0.70184 0.67132 -0.8213 -0.70184 0.67132 0.88159 
-0.70184 0.9711 -0.8213 -0.70184 0.9711 0.88159 -0.69665 0.72099 -0.8255 
-0.69665 0.72099 0.8858 -0.69665 0.92143 -0.8255 -0.69665 0.92143 0.8858 
-0.69272 0.77116 -0.82756 -0.69272 0.77116 0.88786 -0.69272 0.87127 -0.82756 
-0.69272 0.87127 0.88786 -0.69253 0.37576 -0.70439 -0.69253 0.37576 0.76469 
-0.69253 1.26667 -0.70439 -0.69253 1.26667 0.76469 -0.6914 0.51773 -0.7728 
-0.6914 0.51773 0.83309 -0.6914 1.1247 -0.7728 -0.6914 1.1247 0.83309 
-0.69031 0.82121 -0.82758 -0.69031 0.82121 0.88788 -0.68341 0.29346 -0.6407 
-0.68341 1.34896 -0.6407 -0.67946 0.21781 -0.57012 -0.67946 1.42462 -0.57012 
-0.6781 0.56972 -0.7821 -0.6781 0.56972 0.8424 -0.6781 1.07271 -0.7821 
-0.6781 1.07271 0.8424 -0.67732 0.42039 -0.71919 -0.67732 0.42039 0.77949 
-0.67732 1.22204 -0.71919 -0.67732 1.22204 0.77949 -0.66635 0.62246 -0.78899 
-0.66635 0.62246 0.84929 -0.66635 1.01997 -0.78899 -0.66635 1.01997 0.84929 
-0.66477 0.33687 -0.65847 -0.66477 1.30555 -0.65847 -0.66122 0.4707 -0.73279 
-0.66122 0.4707 0.79309 -0.66122 1.17173 -0.73279 -0.66122 1.17173 0.79309 
-0.65992 0.67171 -0.79518 -0.65992 0.67171 0.85548 -0.65992 0.97072 -0.79518 
-0.65992 0.97072 0.85548 -0.65912 0.25769 -0.59041 -0.65912 1.38474 -0.59041 
-0.65485 0.72133 -0.79931 -0.65485 0.72133 0.85961 -0.65485 0.92109 -0.79931 
-0.65485 0.92109 0.85961 -0.65115 0.77121 -0.80136 -0.65115 0.77121 0.86165 
-0.65115 0.87121 -0.80136 -0.65115 0.87121 0.86165 -0.64884 0.82121 -0.80132 
-0.64884 0.82121 0.86162 -0.64851 0.38056 -0.67469 -0.64851 1.26187 -0.67469 
-0.64851 1.26187 0.73499 -0.64646 0.52231 -0.74402 -0.64646 0.52231 0.80432 
-0.64646 1.12012 -0.74402 -0.64646 1.12012 0.80432 -0.63938 0.30011 -0.60954 
-0.63938 1.34231 -0.60954 -0.6336 0.42532 -0.68918 -0.6336 1.21711 -0.68918 
-0.6336 1.21711 0.74948 -0.63339 0.57452 -0.75285 -0.63339 0.57452 0.81314 
-0.63339 1.06791 -0.75285 -0.63339 1.06791 0.81314 -0.62521 0.62263 -0.76048 
-0.62521 0.62263 0.82078 -0.62521 1.0198 -0.76048 -0.62521 1.0198 0.82078 
-0.62195 0.34266 -0.62691 -0.62195 1.29977 -0.62691 -0.61878 0.67196 -0.76657 
-0.61878 0.67196 0.82686 -0.61878 0.97047 -0.76657 -0.61878 0.97047 0.82686 
-0.61747 0.47601 -0.7022 -0.61747 0.47601 0.7625 -0.61747 1.16641 -0.7022 
-0.61747 1.16641 0.7625 -0.61359 0.7219 -0.77052 -0.61359 0.7219 0.83082 
-0.61359 0.92052 -0.77052 -0.61359 0.92052 0.83082 -0.60992 0.77185 -0.77243 
-0.60992 0.77185 0.83273 -0.60992 0.87057 -0.77243 -0.60992 0.87057 0.83273 
-0.60871 0.82121 -0.77306 -0.60871 0.82121 0.83336 -0.60588 0.38661 -0.64281 
-0.60588 1.25582 -0.64281 -0.60311 0.52774 -0.71303 -0.60311 0.52774 0.77332 
-0.60311 1.11468 -0.71303 -0.60311 1.11468 0.77332 -0.59357 0.57522 -0.72242 
-0.59357 0.57522 0.78272 -0.59357 1.0672 -0.72242 -0.59357 1.0672 0.78272 
-0.59149 0.43137 -0.65713 -0.59149 1.21105 -0.65713 -0.58552 0.6233 -0.72999 
-0.58552 0.6233 0.79029 -0.58552 1.01913 -0.72999 -0.58552 1.01913 0.79029 
-0.57889 0.67282 -0.73582 -0.57889 0.67282 0.79611 -0.57889 0.9696 -0.73582 
-0.57889 0.9696 0.79611 -0.57564 0.48234 -0.66972 -0.57564 1.16008 -0.66972 
-0.57384 0.72273 -0.73971 -0.57384 0.72273 0.8 -0.57384 0.9197 -0.73971 
-0.57384 0.9197 0.8 -0.57116 0.77191 -0.74222 -0.57116 0.77191 0.80252 
-0.57116 0.87052 -0.74222 -0.57116 0.87052 0.80252 -0.57002 0.82121 -0.74286 
-0.57002 0.82121 0.80316 -0.56519 0.39366 -0.60907 -0.56462 0.52897 -0.68067 
-0.56462 1.11346 -0.68067 -0.55511 0.57654 -0.68995 -0.55511 0.57654 0.75024 
-0.55511 1.06589 -0.68995 -0.55113 0.43853 -0.62313 -0.54738 0.62446 -0.69759 
-0.54738 0.62446 0.75789 -0.54738 1.01796 -0.69759 -0.54738 1.01796 0.75789 
-0.54078 0.67407 -0.70329 -0.54078 0.67407 0.76359 -0.54078 0.96835 -0.70329 
-0.54078 0.96835 0.76359 -0.53864 0.48432 -0.63562 -0.53864 1.1581 -0.63562 
-0.53646 0.72284 -0.70753 -0.53646 0.72284 0.76782 -0.53646 0.91958 -0.70753 
-0.53646 0.91958 0.76782 -0.53375 0.77209 -0.70999 -0.53375 0.77209 0.77028 
-0.53375 0.87034 -0.70999 -0.53375 0.87034 0.77028 -0.53285 0.82121 -0.7108 
-0.53285 0.82121 0.7711 -0.52775 0.53093 -0.64651 -0.52775 1.1115 -0.64651 
-0.5185 0.57823 -0.65577 -0.5185 1.06419 -0.65577 -0.51089 0.62612 -0.66337 
-0.51089 1.0163 -0.66337 -0.50496 0.67448 -0.6693 -0.50496 0.67448 0.7296 
-0.50496 0.96794 -0.6693 -0.50454 0.48234 -0.59862 -0.50071 0.7232 -0.67355 
-0.50071 0.7232 0.73385 -0.50071 0.91923 -0.67355 -0.50071 0.91923 0.73385 
-0.49816 0.77215 -0.67611 -0.49816 0.77215 0.7364 -0.49816 0.87028 -0.67611 
-0.49816 0.87028 0.7364 -0.4973 0.82121 -0.67696 -0.4973 0.82121 0.73726 
-0.49359 0.52897 -0.60964 -0.48432 0.57654 -0.61915 -0.47667 0.62446 -0.62688 
-0.47667 1.01796 -0.62688 -0.47097 0.67407 -0.63349 -0.47097 0.96835 -0.63349 
-0.46674 0.72284 -0.6378 -0.46674 0.72284 0.6981 -0.46674 0.91958 -0.6378 
-0.46428 0.77209 -0.64051 -0.46428 0.77209 0.70081 -0.46428 0.87034 -0.64051 
-0.46346 0.82121 -0.64141 -0.46346 0.82121 0.70171 -0.45184 0.57522 -0.58069 
-0.44427 0.6233 -0.58874 -0.43845 0.67282 -0.59537 -0.43456 0.72273 -0.60042 
-0.43456 0.9197 -0.60042 -0.43204 0.77191 -0.6031 -0.43204 0.77191 0.6634 
-0.43204 0.87052 -0.6031 -0.4314 0.82121 -0.60424 -0.41378 0.62263 -0.54905 
-0.4077 0.67196 -0.55549 -0.40374 0.7219 -0.56067 -0.40183 0.77185 -0.56435 
-0.4012 0.82121 -0.56555 -0.37908 0.67171 -0.51434 -0.37495 0.72133 -0.51942 
-0.37291 0.77121 -0.52311 -0.34876 0.72099 -0.47761 -2.23745 -0.69427 -0.03868 
-2.23368 -0.74641 -0.02812 -2.22727 -0.79923 -0.01584 -2.2205 -0.69398 -0.08503 
-2.21713 -0.74612 -0.07469 -2.21115 -0.79781 -0.06335 -2.20256 -0.84891 -0.05102 
-2.19942 -0.63924 -0.1446 -2.19923 -0.69179 -0.13545 -2.19641 -0.74435 -0.12511 
-2.19093 -0.7962 -0.1139 -2.18279 -0.84887 -0.10088 -2.17744 -0.63919 -0.18855 
-2.17741 -0.58896 -0.1913 -2.17524 -0.68928 -0.18462 -2.17291 -0.74185 -0.1746 
-2.17204 -0.89942 -0.08769 -2.16806 -0.79398 -0.16328 -2.16041 -0.84671 -0.15057 
-2.1587 -0.94936 -0.07342 -2.15322 -0.58896 -0.234 -2.1532 -0.63902 -0.23159 
-2.15114 -0.68918 -0.22766 -2.15016 -0.89868 -0.13657 -2.14693 -0.73885 -0.22247 
-2.14286 -0.99804 -0.05845 -2.1426 -0.79115 -0.21135 -2.13719 -0.94871 -0.12255 
-2.13528 -0.84383 -0.19926 -2.12699 -0.63896 -0.27316 -2.12699 -0.53896 -0.27316 
-2.12696 -0.58896 -0.27547 -2.12554 -0.89602 -0.18544 -2.12495 -0.68884 -0.26947 
-2.1218 -0.99771 -0.10737 -2.12082 -0.73847 -0.26439 -2.11463 -0.78772 -0.25796 
-2.11341 -0.94699 -0.17026 -2.10774 -0.84046 -0.24621 -2.10635 -1.04244 -0.08984 
-2.0987 -0.58896 -0.3156 -2.09843 -0.89245 -0.23291 -2.0984 -0.99622 -0.15519 
-2.09807 -0.63832 -0.31439 -2.09807 -0.5396 -0.31439 -2.09616 -0.68827 -0.31072 
-2.09616 -0.48965 -0.31072 -2.0922 -0.73822 -0.30554 -2.0922 -0.43971 -0.30554 
-2.08884 -1.08601 -0.07137 -2.08675 -0.94354 -0.21808 -2.08612 -0.78755 -0.2991 
-2.0833 -1.04105 -0.13819 -2.07848 -0.83566 -0.29092 -2.07272 -0.99358 -0.20177 
-2.06966 -0.88787 -0.27786 -2.0685 -0.58896 -0.35429 -2.06786 -0.63827 -0.35315 
-2.06786 -0.53966 -0.35315 -2.06623 -1.08493 -0.11986 -2.06534 -0.68745 -0.35047 
-2.06534 -0.49048 -0.35047 -2.06145 -0.73735 -0.34542 -2.06145 -0.44057 -0.34542 
-2.05843 -0.93948 -0.26309 -2.05802 -1.03857 -0.18508 -2.05563 -0.78688 -0.33879 
-2.05563 -0.39105 -0.33879 -2.04806 -0.83495 -0.33074 -2.04733 -1.12732 -0.10057 
-2.04483 -0.98979 -0.24699 -2.04141 -1.08243 -0.16721 -2.03866 -0.88243 -0.3212 
-2.03644 -0.58896 -0.39146 -2.03562 -0.63809 -0.39056 -2.03562 -0.53984 -0.39056 
-2.03316 -0.68733 -0.38785 -2.03316 -0.49059 -0.38785 -2.03003 -1.03442 -0.23178 
-2.02893 -0.7361 -0.38354 -2.02893 -0.44182 -0.38354 -2.02784 -0.93416 -0.30684 
-2.02784 -0.24376 0.86704 -2.02323 -0.78571 -0.37693 -2.02323 -0.39221 -0.37693 
-2.02292 -1.12505 -0.14822 -2.01926 -1.18602 -0.06584 -2.01558 -0.83364 -0.3692 
-2.01558 -0.34429 -0.3692 -2.01482 -0.98486 -0.29071 -2.01482 -0.19307 0.85091 
-2.01383 -1.0786 -0.21411 -2.0063 -0.88121 -0.35969 -2.0063 -0.29672 -0.35969 
-2.0063 -0.29672 0.91989 -2.00259 -1.16631 -0.12815 -2.00259 -0.58896 -0.42701 
-2.00174 -0.63803 -0.42616 -2.00174 -0.5399 -0.42616 -2.00032 -1.02962 -0.2758 
-2.00032 -0.14831 0.836 -1.99919 -0.68698 -0.4236 -1.99919 -0.49095 -0.4236 
-1.99568 -1.12178 -0.19513 -1.99536 -0.92783 -0.34867 -1.99536 -0.25009 0.90887 
-1.99494 -0.73569 -0.41935 -1.99494 -0.44223 -0.41935 -1.98901 -0.78405 -0.41342 
-1.98901 -0.39387 -0.41342 -1.98544 -1.24289 -0.03031 -1.98411 -1.0733 -0.25954 
-1.98277 -0.9788 -0.33282 -1.98277 -0.19912 0.89302 -1.9814 -0.83194 -0.40582 
-1.9814 -0.34598 -0.40582 -1.97572 -1.16339 -0.17522 -1.97215 -0.87925 -0.39656 
-1.97215 -0.29868 -0.39656 -1.97215 -0.29868 0.95676 -1.97073 -1.22481 -0.09374 
-1.96845 -1.02357 -0.31844 -1.96845 -0.15436 0.87864 -1.96705 -0.58896 -0.46085 
-1.96633 -1.11671 -0.24091 -1.96615 -0.63809 -0.46004 -1.96615 -0.53984 -0.46004 
-1.96344 -0.68733 -0.45758 -1.96344 -0.49059 -0.45758 -1.96126 -0.92585 -0.38567 
-1.96126 -0.25207 -0.38567 -1.96126 -0.25207 0.94587 -1.95912 -0.7361 -0.45334 
-1.95912 -0.44182 -0.45334 -1.95483 -1.20284 -0.15397 -1.95255 -1.06752 -0.30236 
-1.95255 -0.11041 0.86256 -1.95251 -0.78571 -0.44764 -1.95251 -0.39221 -0.44764 
-1.94877 -0.97165 -0.37318 -1.94877 -0.20628 -0.37318 -1.94877 -0.20628 0.93338 
-1.94685 -1.15878 -0.22094 -1.94479 -0.83364 -0.44 -1.94479 -0.34429 -0.44 
-1.94479 -0.34429 1.0002 -1.93528 -0.88121 -0.43072 -1.93528 -0.29672 -0.43072 
-1.93528 -0.29672 0.99092 -1.93517 -1.11006 -0.28493 -1.93517 -0.06786 0.84513 
-1.93506 -1.27973 -0.05722 -1.9347 -1.01652 -0.35912 -1.9347 -0.16141 -0.35912 
-1.9347 -0.16141 0.91932 -1.92988 -0.58896 -0.49291 -1.92874 -0.63827 -0.49227 
-1.92874 -0.53966 -0.49227 -1.92632 -1.1985 -0.20003 -1.92606 -0.68745 -0.48976 
-1.92606 -0.49048 -0.48976 -1.92426 -0.92783 -0.41977 -1.92426 -0.25009 -0.41977 
-1.92426 -0.25009 0.97997 -1.92102 -1.25969 -0.11845 -1.92101 -0.73735 -0.48587 
-1.92101 -0.44057 -0.48587 -1.9191 -1.06036 -0.34351 -1.9191 -0.11757 -0.34351 
-1.9191 -0.11757 0.90371 -1.91605 -1.15249 -0.26519 -1.91605 -0.02544 0.82539 
-1.91438 -0.78688 -0.48004 -1.91438 -0.39105 -0.48004 -1.90841 -0.9788 -0.40718 
-1.90841 -0.19912 -0.40718 -1.90841 -0.19912 0.96738 -1.90633 -0.83495 -0.47247 
-1.90633 -0.34297 -0.47247 -1.90633 -0.34297 1.03267 -1.90425 -1.23673 -0.17794 
-1.90199 -1.10307 -0.32641 -1.90199 -0.07486 -0.32641 -1.90199 -0.07486 0.88661 
-1.89679 -0.88243 -0.46308 -1.89679 -0.29549 -0.46308 -1.89679 -0.29549 1.02328 
-1.89576 -1.19237 -0.24485 -1.89576 0.01444 0.80505 -1.89402 -1.02357 -0.39286 
-1.89402 -0.15436 -0.39286 -1.89402 -0.15436 0.95306 -1.89119 -0.58896 -0.52311 
-1.88998 -0.63832 -0.52248 -1.88998 -0.5396 -0.52248 -1.88631 -0.68827 -0.52057 
-1.88631 -0.48965 -0.52057 -1.88343 -1.14453 -0.30784 -1.88343 -0.03339 0.86804 
-1.88325 -1.31309 -0.08069 -1.88243 -0.93416 -0.45225 -1.88243 -0.24376 -0.45225 
-1.88243 -0.24376 1.01245 -1.88112 -0.73822 -0.51661 -1.88112 -0.43971 -0.51661 
-1.87795 -1.06752 -0.37696 -1.87795 -0.11041 -0.37696 -1.87795 -0.11041 0.93716 
-1.87469 -0.78755 -0.51053 -1.87469 -0.39038 -0.51053 -1.87469 -0.39038 1.07073 
-1.87403 -1.231 -0.22297 -1.87403 0.05307 0.78317 -1.8682 -1.29202 -0.14146 
-1.86651 -0.83566 -0.50289 -1.86651 -0.34227 -0.50289 -1.86651 -0.34227 1.06309 
-1.8663 -0.98486 -0.43923 -1.8663 -0.19307 -0.43923 -1.8663 -0.19307 0.99943 
-1.86344 -1.18466 -0.28785 -1.86344 0.00674 0.84805 -1.86052 -1.11006 -0.35959 
-1.86052 -0.06786 -0.35959 -1.86052 -0.06786 0.91979 -1.85344 -0.88787 -0.49407 
-1.85344 -0.29006 -0.49407 -1.85344 -0.29006 1.05427 -1.85139 -1.02962 -0.42474 
-1.85139 -0.14831 -0.42474 -1.85139 -0.14831 0.98494 -1.85106 -1.26786 -0.19995 
-1.85106 -0.58896 -0.55137 -1.85106 0.08993 0.76015 -1.84875 -0.63896 -0.55141 
-1.84875 -0.53896 -0.55141 -1.84505 -0.68884 -0.54936 -1.84505 -0.48908 -0.54936 
-1.84209 -1.22336 -0.2665 -1.84209 0.04543 -0.2665 -1.84209 0.04543 0.8267 
-1.84078 -1.15249 -0.34046 -1.84078 -0.02544 -0.34046 -1.84078 -0.02544 0.90066 
-1.83998 -0.73847 -0.54523 -1.83998 -0.43946 -0.54523 -1.83868 -0.93948 -0.48284 
-1.83868 -0.23845 -0.48284 -1.83868 -0.23845 1.04304 -1.83513 -1.0733 -0.40852 
-1.83513 -0.10462 -0.40852 -1.83513 -0.10462 0.96872 -1.83354 -0.78772 -0.53904 
-1.83354 -0.39021 -0.53904 -1.83354 -0.39021 1.09924 -1.82889 0.16538 0.66278 
-1.82258 -0.98979 -0.46924 -1.82258 -0.18814 -0.46924 -1.82258 -0.18814 1.02944 
-1.8218 -0.84046 -0.53215 -1.8218 -0.33747 -0.53215 -1.8218 -0.33747 1.09235 
-1.82044 -1.19237 -0.32017 -1.82044 0.01444 -0.32017 -1.82044 0.01444 0.88037 
-1.81942 -1.26052 -0.24383 -1.81942 0.0826 0.80403 -1.81649 -1.11671 -0.39075 
-1.81649 -0.06121 -0.39075 -1.81649 -0.06121 0.95095 -1.8133 -1.32126 -0.16219 
-1.8133 0.14333 0.72239 -1.80959 -0.58896 -0.57763 -1.80849 -0.89245 -0.52285 
-1.80849 -0.28548 -0.52285 -1.80849 -0.28548 1.08305 -1.80737 -1.03442 -0.45444 
-1.80737 -0.14351 -0.45444 -1.80737 -0.14351 1.01464 -1.80718 -0.63902 -0.57761 
-1.80718 -0.53891 -0.57761 -1.80325 -0.68918 -0.57555 -1.80325 -0.48874 -0.57555 
-1.80184 0.1966 0.63576 -1.79856 -1.231 -0.29844 -1.79856 0.05307 -0.29844 
-1.79856 0.05307 0.85864 -1.79806 -0.73885 -0.57134 -1.79806 -0.43907 -0.57134 
-1.79806 -0.43907 1.13154 -1.79653 -1.15878 -0.37126 -1.79653 -0.01915 -0.37126 
-1.79653 -0.01915 0.93146 -1.79549 -1.29607 -0.2199 -1.79549 0.11814 0.7801 
-1.79367 -0.94354 -0.51116 -1.79367 -0.23439 -0.51116 -1.79367 -0.23439 1.07136 
-1.7897 -1.0786 -0.43824 -1.7897 -0.09933 -0.43824 -1.7897 -0.09933 0.99844 
-1.78721 0.17585 0.69635 -1.78693 -0.79115 -0.56701 -1.78693 -0.38678 -0.56701 
-1.78693 -0.38678 1.12721 -1.77736 -0.99358 -0.49713 -1.77736 -0.18435 -0.49713 
-1.77736 -0.18435 1.05733 -1.77562 -1.1985 -0.35073 -1.77562 0.02057 -0.35073 
-1.77562 0.02057 0.91093 -1.77554 -1.26786 -0.27547 -1.77554 0.08993 0.83567 
-1.77484 -0.84383 -0.5597 -1.77484 -0.33409 -0.5597 -1.77484 -0.33409 1.1199 
-1.77357 0.22591 0.60786 -1.77072 -1.12178 -0.42009 -1.77072 -0.05614 -0.42009 
-1.77072 -0.05614 0.98029 -1.77035 -1.32991 -0.19476 -1.77035 0.15199 0.75496 
-1.76688 -0.58896 -0.60182 -1.76414 -0.63919 -0.60185 -1.76414 -0.53874 -0.60185 
-1.76103 -0.89602 -0.54995 -1.76103 -0.2819 -0.54995 -1.76103 -0.2819 1.11015 
-1.76067 -1.03857 -0.48244 -1.76067 -0.13936 -0.48244 -1.76067 -0.13936 1.04264 
-1.76021 -0.68928 -0.59965 -1.76021 -0.48864 -0.59965 -1.76021 -0.48864 1.15985 
-1.75982 0.20669 0.66911 -1.75353 -1.23673 -0.32866 -1.75353 0.05881 -0.32866 
-1.75353 0.05881 0.88886 -1.7508 -1.16339 -0.40013 -1.7508 -0.01453 -0.40013 
-1.7508 -0.01453 0.96033 -1.75019 -0.74185 -0.59732 -1.75019 -0.43608 -0.59732 
-1.75019 -0.43608 1.15752 -1.74585 -0.94699 -0.53782 -1.74585 -0.23094 -0.53782 
-1.74585 -0.23094 1.09802 -1.74407 0.18405 0.72868 -1.7428 -1.08243 -0.46582 
-1.7428 -0.0955 -0.46582 -1.7428 -0.0955 1.02602 -1.73887 -0.79398 -0.59247 
-1.73887 -0.38395 -0.59247 -1.73887 -0.38395 1.15267 -1.73778 -1.32126 -0.23771 
-1.73778 0.14333 0.79791 -1.73078 -0.99622 -0.52281 -1.73078 -0.1817 -0.52281 
-1.73078 -0.1817 1.08301 -1.72956 -1.20284 -0.37925 -1.72956 0.02491 -0.37925 
-1.72956 0.02491 0.93945 -1.72616 -0.84671 -0.58482 -1.72616 -0.33121 -0.58482 
-1.72616 -0.33121 1.14502 -1.72381 -1.12505 -0.44733 -1.72381 -0.05288 -0.44733 
-1.72381 -0.05288 1.00753 -1.72304 -0.58896 -0.62389 -1.72019 -0.63924 -0.62384 
-1.72019 -0.53869 -0.62384 -1.72019 -0.53869 1.18404 -1.71705 -1.29202 -0.29261 
-1.71705 0.11409 0.85281 -1.71671 0.21424 0.70132 -1.71378 -1.04105 -0.50771 
-1.71378 -0.13688 -0.50771 -1.71378 -0.13688 1.06791 -1.71216 -0.89868 -0.57457 
-1.71216 -0.27925 -0.57457 -1.71216 -0.27925 1.13477 -1.71174 0.17585 0.77182 
-1.71104 -0.69179 -0.62364 -1.71104 -0.48614 -0.62364 -1.71104 -0.48614 1.18384 
-1.70374 -1.16631 -0.42701 -1.70374 -0.01161 -0.42701 -1.70374 -0.01161 0.98721 
-1.7007 -0.74435 -0.62082 -1.7007 -0.43358 -0.62082 -1.7007 -0.43358 1.18102 
-1.69814 -0.94871 -0.5616 -1.69814 -0.22922 -0.5616 -1.69814 -0.22922 1.1218 
-1.69545 -1.08493 -0.49064 -1.69545 -0.09299 -0.49064 -1.69545 -0.09299 1.05084 
-1.69404 -1.25969 -0.34543 -1.69404 0.08176 0.90563 -1.68948 -0.7962 -0.61534 
-1.68948 -0.38172 -0.61534 -1.68948 -0.38172 1.17554 -1.6845 0.20669 0.74443 
-1.68296 -0.99771 -0.54621 -1.68296 -0.18021 -0.54621 -1.68296 -0.18021 1.10641 
-1.67817 -0.58896 -0.64378 -1.67817 -0.58896 1.20398 -1.67817 0.16538 0.8135 
-1.67646 -0.84887 -0.6072 -1.67646 -0.32906 -0.6072 -1.67646 -0.32906 1.1674 
-1.67616 -1.12732 -0.47174 -1.67616 -0.05061 -0.47174 -1.67616 -0.05061 1.03194 
-1.66993 -0.64155 -0.64566 -1.66993 -0.64155 1.20586 -1.66993 -0.53638 -0.64566 
-1.66993 -0.53638 1.20586 -1.66932 -1.22481 -0.39514 -1.66932 0.04688 0.95534 
-1.66543 -1.04244 -0.53076 -1.66543 -0.13549 -0.53076 -1.66543 -0.13549 1.09096 
-1.66328 -0.89942 -0.59645 -1.66328 -0.27851 -0.59645 -1.66328 -0.27851 1.15665 
-1.66062 -0.69398 -0.64491 -1.66062 -0.48394 -0.64491 -1.66062 -0.48394 1.20511 
-1.65632 0.23542 0.7162 -1.65627 -1.31309 -0.30767 -1.65627 0.13517 0.86787 
-1.65114 0.1966 0.78646 -1.65028 -0.74612 -0.64154 -1.65028 -0.43181 -0.64154 
-1.65028 -0.43181 1.20174 -1.64901 -0.94936 -0.58311 -1.64901 -0.22856 -0.58311 
-1.64901 -0.22856 1.14331 -1.64696 -1.08601 -0.51325 -1.64696 -0.09191 -0.51325 
-1.64696 -0.09191 1.07345 -1.64143 -1.18602 -0.44367 -1.64143 0.0081 -0.44367 
-1.64143 0.0081 1.00387 -1.63893 -0.79781 -0.63556 -1.63893 -0.38012 -0.63556 
-1.63893 -0.38012 1.19576 -1.63404 -0.99804 -0.56727 -1.63404 -0.17988 -0.56727 
-1.63404 -0.17988 1.12747 -1.63281 -1.27973 -0.35947 -1.63281 0.10181 0.91967 
-1.63238 -0.58896 -0.66144 -1.63238 -0.58896 1.22164 -1.62661 -0.84891 -0.62698 
-1.62661 -0.32902 -0.62698 -1.62661 -0.32902 1.18718 -1.62392 -0.64159 -0.66296 
-1.62392 -0.64159 1.22316 -1.62392 -0.53634 -0.66296 -1.62392 -0.53634 1.22316 
-1.62325 0.22591 0.75818 -1.61693 0.1842 0.82681 -1.61625 -1.04258 -0.55137 
-1.61625 -0.13534 -0.55137 -1.61625 -0.13534 1.11157 -1.61427 -0.69427 -0.66186 
-1.61427 -0.69427 1.22206 -1.61427 -0.48365 -0.66186 -1.61427 -0.48365 1.22206 
-1.61335 -0.89927 -0.61582 -1.61335 -0.27866 -0.61582 -1.61335 -0.27866 1.17602 
-1.61312 -1.14603 -0.48723 -1.61312 -0.0319 -0.48723 -1.61312 -0.0319 1.04743 
-1.6059 -1.24289 -0.40985 -1.6059 0.06496 0.97005 -1.60371 -0.74641 -0.65809 
-1.60371 -0.74641 1.21829 -1.60371 -0.43152 -0.65809 -1.60371 -0.43152 1.21829 
-1.59919 -0.94875 -0.60212 -1.59919 -0.22918 -0.60212 -1.59919 -0.22918 1.16232 
-1.5944 -1.33077 -0.32021 -1.5944 0.15284 0.88041 -1.59143 -0.79923 -0.65168 
-1.59143 -0.3787 -0.65168 -1.59143 -0.3787 1.21188 -1.58921 0.21399 0.79874 
-1.58577 -0.58896 -0.67684 -1.58577 -0.58896 1.23704 -1.58416 -0.99721 -0.58593 
-1.58416 -0.18071 -0.58593 -1.58416 -0.18071 1.14613 -1.58293 -1.10347 -0.52777 
-1.58293 -0.07445 -0.52777 -1.58293 -0.07445 1.08797 -1.57887 -0.85025 -0.64262 
-1.57887 -0.32767 -0.64262 -1.57887 -0.32767 1.20282 -1.57755 -1.20302 -0.45704 
-1.57755 0.02509 -0.45704 -1.57755 0.02509 1.01724 -1.57686 -0.64171 -0.67805 
-1.57686 -0.64171 1.23825 -1.57686 -0.53621 -0.67805 -1.57686 -0.53621 1.23825 
-1.56811 -1.29632 -0.37206 -1.56811 0.1184 0.93226 -1.56714 -0.69431 -0.67651 
-1.56714 -0.69431 1.23671 -1.56714 -0.48362 -0.67651 -1.56714 -0.48362 1.23671 
-1.56523 -0.90074 -0.63096 -1.56523 -0.27718 -0.63096 -1.56523 -0.27718 1.19116 
-1.55977 0.24218 0.76934 -1.55554 -0.74745 -0.6724 -1.55554 -0.74745 1.2326 
-1.55554 -0.43048 -0.6724 -1.55554 -0.43048 1.2326 -1.55431 0.19971 0.83778 
-1.55156 -1.05914 -0.56451 -1.55156 -0.11878 -0.56451 -1.55156 -0.11878 1.12471 
-1.55084 -0.95009 -0.61677 -1.55084 -0.22784 -0.61677 -1.55084 -0.22784 1.17697 
-1.54812 -1.16203 -0.4995 -1.54812 -0.01589 -0.4995 -1.54812 -0.01589 1.0597 
-1.54317 -0.80011 -0.66545 -1.54317 -0.80011 1.22565 -1.54317 -0.37781 -0.66545 
-1.54317 -0.37781 1.22565 -1.54055 -1.25824 -0.42134 -1.54055 0.08031 0.98154 
-1.53847 -0.58896 -0.68993 -1.53847 -0.58896 1.25013 -1.53014 -0.85114 -0.65596 
-1.53014 -0.85114 1.21616 -1.53014 -0.32678 -0.65596 -1.53014 -0.32678 1.21616 
-1.52937 -0.64175 -0.69073 -1.52937 -0.64175 1.25093 -1.52937 -0.53617 -0.69073 
-1.52937 -0.53617 1.25093 -1.52876 0.16744 0.8912 -1.525 0.22828 0.80872 
-1.51824 -0.69492 -0.689 -1.51824 -0.69492 1.2492 -1.51824 -0.48301 -0.689 
-1.51824 -0.48301 1.2492 -1.51758 -1.11856 -0.53856 -1.51758 -0.05937 -0.53856 
-1.51758 -0.05937 1.09876 -1.51643 -0.90142 -0.64378 -1.51643 -0.90142 1.20398 
-1.51643 -0.2765 -0.64378 -1.51643 -0.2765 1.20398 -1.51336 -1.00512 -0.60271 
-1.51336 -0.1728 -0.60271 -1.51336 -0.1728 1.16291 -1.51239 -1.21722 -0.46706 
-1.51239 0.03929 1.02726 -1.50644 -0.74803 -0.68437 -1.50644 -0.74803 1.24457 
-1.50644 -0.42989 -0.68437 -1.50644 -0.42989 1.24457 -1.50215 -1.30965 -0.38164 
-1.50215 0.13172 0.94184 -1.4943 -0.80047 -0.67684 -1.4943 -0.80047 1.23704 
-1.4943 -0.37746 -0.67684 -1.4943 -0.37746 1.23704 -1.49058 -0.58896 -0.70069 
-1.49058 -0.58896 1.26089 -1.49058 0.21184 0.84636 -1.48241 -1.17513 -0.50823 
-1.48241 -0.0028 -0.50823 -1.48241 -0.0028 1.06843 -1.48107 -0.85142 -0.66683 
-1.48107 -0.85142 1.22703 -1.48107 -0.32651 -0.66683 -1.48107 -0.32651 1.22703 
-1.48002 -1.06607 -0.57916 -1.48002 -0.11186 -0.57916 -1.48002 -0.11186 1.13936 
-1.47994 -0.64219 -0.7013 -1.47994 -0.64219 1.2615 -1.47994 -0.53574 -0.7013 
-1.47994 -0.53574 1.2615 -1.47933 -0.95696 -0.63137 -1.47933 -0.95696 1.19157 
-1.47933 -0.22096 -0.63137 -1.47933 -0.22096 1.19157 -1.47461 -1.27066 -0.42927 
-1.47461 0.09273 0.98947 -1.46877 -0.69525 -0.69902 -1.46877 -0.69525 1.25922 
-1.46877 -0.48267 -0.69902 -1.46877 -0.48267 1.25922 -1.46454 0.17822 0.89885 
-1.4608 0.23885 0.81619 -1.45708 -0.748 -0.69386 -1.45708 -0.748 1.25406 
-1.45708 -0.42992 -0.69386 -1.45708 -0.42992 1.25406 -1.44624 -1.22857 -0.47368 
-1.44624 0.05064 1.03388 -1.44507 -1.1248 -0.55087 -1.44507 -1.1248 1.11107 
-1.44507 -0.05313 -0.55087 -1.44507 -0.05313 1.11107 -1.44492 -0.80029 -0.68583 
-1.44492 -0.80029 1.24603 -1.44492 -0.37764 -0.68583 -1.44492 -0.37764 1.24603 
-1.44406 -0.90695 -0.65628 -1.44406 -0.90695 1.21648 -1.44406 -0.27098 -0.65628 
-1.44406 -0.27098 1.21648 -1.44222 -0.58896 -0.70908 -1.44222 -0.58896 1.26928 
-1.44139 -1.0108 -0.61476 -1.44139 -1.0108 1.17496 -1.44139 -0.16712 -0.61476 
-1.44139 -0.16712 1.17496 -1.43723 -1.31886 -0.38861 -1.43723 0.14093 0.94881 
-1.43143 -0.64222 -0.70918 -1.43143 -0.64222 1.26938 -1.43143 -0.5357 -0.70918 
-1.43143 -0.5357 1.26938 -1.42601 0.22055 0.85251 -1.41996 -0.69552 -0.70638 
-1.41996 -0.69552 1.26658 -1.41996 -0.4824 -0.70638 -1.41996 -0.4824 1.26658 
-1.40932 -1.18004 -0.51845 -1.40932 0.00211 -0.51845 -1.40932 0.00211 1.07865 
-1.40927 -1.27857 -0.43509 -1.40927 0.10065 0.99529 -1.40816 -0.85613 -0.67694 
-1.40816 -0.85613 1.23714 -1.40816 -0.3218 -0.67694 -1.40816 -0.3218 1.23714 
-1.40812 -0.74825 -0.70069 -1.40812 -0.74825 1.26089 -1.40812 -0.42967 -0.70069 
-1.40812 -0.42967 1.26089 -1.40687 -1.07078 -0.58907 -1.40687 -1.07078 1.14927 
-1.40687 -0.10715 -0.58907 -1.40687 -0.10715 1.14927 -1.40638 -0.96159 -0.64123 
-1.40638 -0.96159 1.20143 -1.40638 -0.21634 -0.64123 -1.40638 -0.21634 1.20143 
-1.39909 0.18554 0.90413 -1.39351 -0.58896 -0.71508 -1.39351 -0.58896 1.27528 
-1.38231 -0.64233 -0.71469 -1.38231 -0.64233 1.27489 -1.38231 -0.5356 -0.71469 
-1.38231 -0.5356 1.27489 -1.37174 -1.12813 -0.55864 -1.37174 -1.12813 1.11884 
-1.37174 -0.0498 -0.55864 -1.37174 -0.0498 1.11884 -1.37168 -1.32489 -0.39266 
-1.37168 0.14696 0.95286 -1.37108 -1.23411 -0.48021 -1.37108 0.05618 1.04041 
-1.37089 -0.91075 -0.66371 -1.37089 -0.91075 1.22391 -1.37089 -0.26718 -0.66371 
-1.37089 -0.26718 1.22391 -1.37085 -0.69554 -0.71134 -1.37085 -0.69554 1.27154 
-1.37085 -0.48239 -0.71134 -1.37085 -0.48239 1.27154 -1.37041 -0.80209 -0.69405 
-1.37041 -0.80209 1.25425 -1.37041 -0.37584 -0.69405 -1.37041 -0.37584 1.25425 
-1.36863 -1.01422 -0.62201 -1.36863 -1.01422 1.18221 -1.36863 -0.1637 -0.62201 
-1.36863 -0.1637 1.18221 -1.36089 0.22579 0.85621 -1.34456 -0.58896 -0.7187 
-1.34456 -0.58896 1.2789 -1.33372 -1.18377 -0.52286 -1.33372 0.00585 1.08306 
-1.33372 -1.07313 -0.59404 -1.33372 -1.07313 1.15424 -1.33372 -0.10479 -0.59404 
-1.33372 -0.10479 1.15424 -1.33369 -1.28231 -0.43949 -1.33369 0.10439 0.99969 
-1.33369 0.18933 0.90684 -1.33328 -0.85734 -0.68247 -1.33328 -0.85734 1.24267 
-1.33328 -0.32059 -0.68247 -1.33328 -0.32059 1.24267 -1.33327 -0.96391 -0.64618 
-1.33327 -0.96391 1.20638 -1.33327 -0.21402 -0.64618 -1.33327 -0.21402 1.20638 
-1.33325 -0.74946 -0.70621 -1.33325 -0.74946 1.26641 -1.33325 -0.42846 -0.70621 
-1.33325 -0.42846 1.26641 -1.33325 -0.64236 -0.71776 -1.33325 -0.64236 1.27796 
-1.33325 -0.53556 -0.71776 -1.33325 -0.53556 1.27796 -1.29549 -1.32703 -0.39462 
-1.29549 -1.23596 -0.48239 -1.29549 -1.1297 -0.56109 -1.29549 -1.1297 1.12129 
-1.29549 -1.01536 -0.62443 -1.29549 -1.01536 1.18463 -1.29549 -0.91167 -0.6664 
-1.29549 -0.91167 1.2266 -1.29549 -0.80269 -0.69679 -1.29549 -0.80269 1.25699 
-1.29549 -0.69584 -0.71417 -1.29549 -0.69584 1.27437 -1.29549 -0.58896 -0.7199 
-1.29549 -0.58896 1.2801 -1.29549 -0.48208 -0.71417 -1.29549 -0.48208 1.27437 
-1.29549 -0.37524 -0.69679 -1.29549 -0.37524 1.25699 -1.29549 -0.26626 -0.6664 
-1.29549 -0.26626 1.2266 -1.29549 -0.16256 -0.62443 -1.29549 -0.16256 1.18463 
-1.29549 -0.04822 -0.56109 -1.29549 -0.04822 1.12129 -1.29549 0.05803 1.04259 
-1.29549 0.14911 0.95482 -1.29549 0.22753 0.85745 -1.25773 -0.64236 -0.71776 
-1.25773 -0.64236 1.27796 -1.25773 -0.53556 -0.71776 -1.25773 -0.53556 1.27796 
-1.25773 -0.74946 -0.70621 -1.25773 -0.74946 1.26641 -1.25773 -0.42846 -0.70621 
-1.25773 -0.42846 1.26641 -1.2577 -0.96391 -0.64618 -1.2577 -0.96391 1.20638 
-1.2577 -0.21402 -0.64618 -1.2577 -0.21402 1.20638 -1.2577 -0.85734 -0.68247 
-1.2577 -0.85734 1.24267 -1.2577 -0.32059 -0.68247 -1.2577 -0.32059 1.24267 
-1.25729 0.18933 0.90684 -1.25729 -1.28231 -0.43949 -1.25729 0.10439 0.99969 
-1.25725 -1.07313 -0.59404 -1.25725 -1.07313 1.15424 -1.25725 -0.10479 -0.59404 
-1.25725 -0.10479 1.15424 -1.25725 -1.18377 -0.52286 -1.25725 0.00585 1.08306 
-1.24642 -0.58896 -0.7187 -1.24642 -0.58896 1.2789 -1.23008 0.22579 0.85621 
-1.22234 -1.01422 -0.62201 -1.22234 -1.01422 1.18221 -1.22234 -0.1637 -0.62201 
-1.22234 -0.1637 1.18221 -1.22056 -0.80209 -0.69405 -1.22056 -0.80209 1.25425 
-1.22056 -0.37584 -0.69405 -1.22056 -0.37584 1.25425 -1.22013 -0.69554 -0.71134 
-1.22013 -0.69554 1.27154 -1.22013 -0.48239 -0.71134 -1.22013 -0.48239 1.27154 
-1.22009 -0.91075 -0.66371 -1.22009 -0.91075 1.22391 -1.22009 -0.26718 -0.66371 
-1.22009 -0.26718 1.22391 -1.21989 -1.23411 -0.48021 -1.21989 0.05618 1.04041 
-1.21929 -1.32489 -0.39266 -1.21929 0.14696 0.95286 -1.21924 -1.12813 -0.55864 
-1.21924 -1.12813 1.11884 -1.21924 -0.0498 -0.55864 -1.21924 -0.0498 1.11884 
-1.20867 -0.64233 -0.71469 -1.20867 -0.64233 1.27489 -1.20867 -0.5356 -0.71469 
-1.20867 -0.5356 1.27489 -1.19747 -0.58896 -0.71508 -1.19747 -0.58896 1.27528 
-1.19189 0.18554 0.90413 -1.1846 -0.96159 -0.64123 -1.1846 -0.96159 1.20143 
-1.1846 -0.21634 -0.64123 -1.1846 -0.21634 1.20143 -1.18411 -1.07078 -0.58907 
-1.18411 -1.07078 1.14927 -1.18411 -0.10715 -0.58907 -1.18411 -0.10715 1.14927 
-1.18285 -0.74825 -0.70069 -1.18285 -0.74825 1.26089 -1.18285 -0.42967 -0.70069 
-1.18285 -0.42967 1.26089 -1.18282 -0.85613 -0.67694 -1.18282 -0.85613 1.23714 
-1.18282 -0.3218 -0.67694 -1.18282 -0.3218 1.23714 -1.18171 -1.27857 -0.43509 
-1.18171 0.10065 0.99529 -1.18166 -1.18004 -0.51845 -1.18166 0.00211 1.07865 
-1.17102 -0.69552 -0.70638 -1.17102 -0.69552 1.26658 -1.17102 -0.4824 -0.70638 
-1.17102 -0.4824 1.26658 -1.16496 0.22055 0.85251 -1.15955 -0.64222 -0.70918 
-1.15955 -0.64222 1.26938 -1.15955 -0.5357 -0.70918 -1.15955 -0.5357 1.26938 
-1.15375 -1.31886 -0.38861 -1.15375 0.14093 0.94881 -1.14959 -1.0108 -0.61476 
-1.14959 -1.0108 1.17496 -1.14959 -0.16712 -0.61476 -1.14959 -0.16712 1.17496 
-1.14876 -0.58896 -0.70908 -1.14876 -0.58896 1.26928 -1.14691 -0.90695 -0.65628 
-1.14691 -0.90695 1.21648 -1.14691 -0.27098 -0.65628 -1.14691 -0.27098 1.21648 
-1.14606 -0.80029 -0.68583 -1.14606 -0.80029 1.24603 -1.14606 -0.37764 -0.68583 
-1.14606 -0.37764 1.24603 -1.14591 -1.1248 -0.55087 -1.14591 -1.1248 1.11107 
-1.14591 -0.05313 -0.55087 -1.14591 -0.05313 1.11107 -1.14473 -1.22857 -0.47368 
-1.14473 0.05064 1.03388 -1.1339 -0.748 -0.69386 -1.1339 -0.748 1.25406 
-1.1339 -0.42992 -0.69386 -1.1339 -0.42992 1.25406 -1.12643 0.17822 0.89885 
-1.12221 -0.69525 -0.69902 -1.12221 -0.69525 1.25922 -1.12221 -0.48267 -0.69902 
-1.12221 -0.48267 1.25922 -1.11637 -1.27066 -0.42927 -1.11637 0.09273 0.98947 
-1.11164 -0.95696 -0.63137 -1.11164 -0.95696 1.19157 -1.11164 -0.22096 -0.63137 
-1.11164 -0.22096 1.19157 -1.11103 -0.64219 -0.7013 -1.11103 -0.64219 1.2615 
-1.11103 -0.53574 -0.7013 -1.11103 -0.53574 1.2615 -1.11096 -1.06607 -0.57916 
-1.11096 -1.06607 1.13936 -1.11096 -0.11186 -0.57916 -1.11096 -0.11186 1.13936 
-1.1099 -0.85142 -0.66683 -1.1099 -0.85142 1.22703 -1.1099 -0.32651 -0.66683 
-1.1099 -0.32651 1.22703 -1.10856 -1.17513 -0.50823 -1.10856 -0.0028 1.06843 
-1.1004 -0.58896 -0.70069 -1.1004 -0.58896 1.26089 -1.1004 0.21184 0.84636 
-1.09668 -0.80047 -0.67684 -1.09668 -0.80047 1.23704 -1.09668 -0.37746 -0.67684 
-1.09668 -0.37746 1.23704 -1.08882 -1.30965 -0.38164 -1.08882 0.13172 0.94184 
-1.08454 -0.74803 -0.68437 -1.08454 -0.74803 1.24457 -1.08454 -0.42989 -0.68437 
-1.08454 -0.42989 1.24457 -1.07858 -1.21722 -0.46706 -1.07858 0.03929 1.02726 
-1.07762 -1.00512 -0.60271 -1.07762 -1.00512 1.16291 -1.07762 -0.1728 -0.60271 
-1.07762 -0.1728 1.16291 -1.07455 -0.90142 -0.64378 -1.07455 -0.90142 1.20398 
-1.07455 -0.2765 -0.64378 -1.07455 -0.2765 1.20398 -1.0734 -1.11856 -0.53856 
-1.0734 -1.11856 1.09876 -1.0734 -0.05937 -0.53856 -1.0734 -0.05937 1.09876 
-1.07274 -0.69492 -0.689 -1.07274 -0.69492 1.2492 -1.07274 -0.48301 -0.689 
-1.07274 -0.48301 1.2492 -1.06222 0.16744 0.8912 -1.0616 -0.64175 -0.69073 
-1.0616 -0.64175 1.25093 -1.0616 -0.53617 -0.69073 -1.0616 -0.53617 1.25093 
-1.06084 -0.85114 -0.65596 -1.06084 -0.85114 1.21616 -1.06084 -0.32678 -0.65596 
-1.06084 -0.32678 1.21616 -1.05251 -0.58896 -0.68993 -1.05251 -0.58896 1.25013 
-1.05043 -1.25824 -0.42134 -1.05043 0.08031 0.98154 -1.0478 -0.80011 -0.66545 
-1.0478 -0.80011 1.22565 -1.0478 -0.37781 -0.66545 -1.0478 -0.37781 1.22565 
-1.04286 -1.16203 -0.4995 -1.04286 -0.01589 -0.4995 -1.04286 -0.01589 1.0597 
-1.04013 -0.95009 -0.61677 -1.04013 -0.95009 1.17697 -1.04013 -0.22784 -0.61677 
-1.04013 -0.22784 1.17697 -1.03942 -1.05914 -0.56451 -1.03942 -1.05914 1.12471 
-1.03942 -0.11878 -0.56451 -1.03942 -0.11878 1.12471 -1.03667 0.19971 0.83778 
-1.03543 -0.74745 -0.6724 -1.03543 -0.74745 1.2326 -1.03543 -0.43048 -0.6724 
-1.03543 -0.43048 1.2326 -1.02574 -0.90074 -0.63096 -1.02574 -0.90074 1.19116 
-1.02574 -0.27718 -0.63096 -1.02574 -0.27718 1.19116 -1.02384 -0.69431 -0.67651 
-1.02384 -0.69431 1.23671 -1.02384 -0.48362 -0.67651 -1.02384 -0.48362 1.23671 
-1.02287 -1.29632 -0.37206 -1.02287 0.1184 0.93226 -1.01412 -0.64171 -0.67805 
-1.01412 -0.64171 1.23825 -1.01412 -0.53621 -0.67805 -1.01412 -0.53621 1.23825 
-1.01342 -1.20302 -0.45704 -1.01342 0.02509 1.01724 -1.0121 -0.85025 -0.64262 
-1.0121 -0.85025 1.20282 -1.0121 -0.32767 -0.64262 -1.0121 -0.32767 1.20282 
-1.00804 -1.10347 -0.52777 -1.00804 -1.10347 1.08797 -1.00804 -0.07445 -0.52777 
-1.00804 -0.07445 1.08797 -1.00681 -0.99721 -0.58593 -1.00681 -0.99721 1.14613 
-1.00681 -0.18071 -0.58593 -1.00681 -0.18071 1.14613 -1.0052 -0.58896 -0.67684 
-1.0052 -0.58896 1.23704 -1.00176 0.21399 0.79874 -0.99955 -0.79923 -0.65168 
-0.99955 -0.79923 1.21188 -0.99955 -0.3787 -0.65168 -0.99955 -0.3787 1.21188 
-0.99658 0.15284 0.88041 -0.99179 -0.94875 -0.60212 -0.99179 -0.94875 1.16232 
-0.99179 -0.22918 -0.60212 -0.99179 -0.22918 1.16232 -0.98726 -0.74641 -0.65809 
-0.98726 -0.74641 1.21829 -0.98726 -0.43152 -0.65809 -0.98726 -0.43152 1.21829 
-0.98508 -1.24289 -0.40985 -0.98508 0.06496 0.97005 -0.97786 -1.14603 -0.48723 
-0.97786 -0.0319 -0.48723 -0.97786 -0.0319 1.04743 -0.97763 -0.89927 -0.61582 
-0.97763 -0.89927 1.17602 -0.97763 -0.27866 -0.61582 -0.97763 -0.27866 1.17602 
-0.97671 -0.69427 -0.66186 -0.97671 -0.69427 1.22206 -0.97671 -0.48365 -0.66186 
-0.97671 -0.48365 1.22206 -0.97473 -1.04258 -0.55137 -0.97473 -1.04258 1.11157 
-0.97473 -0.13534 -0.55137 -0.97473 -0.13534 1.11157 -0.97405 0.1842 0.82681 
-0.96705 -0.64159 -0.66296 -0.96705 -0.64159 1.22316 -0.96705 -0.53634 -0.66296 
-0.96705 -0.53634 1.22316 -0.96436 -0.84891 -0.62698 -0.96436 -0.84891 1.18718 
-0.96436 -0.32902 -0.62698 -0.96436 -0.32902 1.18718 -0.9586 -0.58896 -0.66144 
-0.9586 -0.58896 1.22164 -0.95817 0.10181 0.91967 -0.95693 -0.99804 -0.56727 
-0.95693 -0.99804 1.12747 -0.95693 -0.17988 -0.56727 -0.95693 -0.17988 1.12747 
-0.95204 -0.79781 -0.63556 -0.95204 -0.79781 1.19576 -0.95204 -0.38012 -0.63556 
-0.95204 -0.38012 1.19576 -0.94954 -1.18602 -0.44367 -0.94954 0.0081 1.00387 
-0.94402 -1.08601 -0.51325 -0.94402 -1.08601 1.07345 -0.94402 -0.09191 -0.51325 
-0.94402 -0.09191 1.07345 -0.94196 -0.94936 -0.58311 -0.94196 -0.94936 1.14331 
-0.94196 -0.22856 -0.58311 -0.94196 -0.22856 1.14331 -0.94069 -0.74612 -0.64154 
-0.94069 -0.74612 1.20174 -0.94069 -0.43181 -0.64154 -0.94069 -0.43181 1.20174 
-0.93983 0.1966 0.78646 -0.9347 0.13517 0.86787 -0.93035 -0.69398 -0.64491 
-0.93035 -0.69398 1.20511 -0.93035 -0.48394 -0.64491 -0.93035 -0.48394 1.20511 
-0.92769 -0.89942 -0.59645 -0.92769 -0.89942 1.15665 -0.92769 -0.27851 -0.59645 
-0.92769 -0.27851 1.15665 -0.92555 -1.04244 -0.53076 -0.92555 -1.04244 1.09096 
-0.92555 -0.13549 -0.53076 -0.92555 -0.13549 1.09096 -0.92165 0.04688 0.95534 
-0.92105 -0.64155 -0.64566 -0.92105 -0.64155 1.20586 -0.92105 -0.53638 -0.64566 
-0.92105 -0.53638 1.20586 -0.91481 -1.12732 -0.47174 -0.91481 -1.12732 1.03194 
-0.91481 -0.05061 -0.47174 -0.91481 -0.05061 1.03194 -0.91451 -0.84887 -0.6072 
-0.91451 -0.84887 1.1674 -0.91451 -0.32906 -0.6072 -0.91451 -0.32906 1.1674 
-0.9128 -0.58896 -0.64378 -0.9128 -0.58896 1.20398 -0.9128 0.16538 0.8135 
-0.90802 -0.99771 -0.54621 -0.90802 -0.99771 1.10641 -0.90802 -0.18021 -0.54621 
-0.90802 -0.18021 1.10641 -0.90149 -0.7962 -0.61534 -0.90149 -0.7962 1.17554 
-0.90149 -0.38172 -0.61534 -0.90149 -0.38172 1.17554 -0.89694 0.08176 0.90563 
-0.89552 -1.08493 -0.49064 -0.89552 -1.08493 1.05084 -0.89552 -0.09299 -0.49064 
-0.89552 -0.09299 1.05084 -0.89284 -0.94871 -0.5616 -0.89284 -0.94871 1.1218 
-0.89284 -0.22922 -0.5616 -0.89284 -0.22922 1.1218 -0.89027 -0.74435 -0.62082 
-0.89027 -0.74435 1.18102 -0.89027 -0.43358 -0.62082 -0.89027 -0.43358 1.18102 
-0.88724 -0.01161 -0.42701 -0.88724 -0.01161 0.98721 -0.87994 -0.69179 -0.62364 
-0.87994 -0.69179 1.18384 -0.87994 -0.48614 -0.62364 -0.87994 -0.48614 1.18384 
-0.87924 0.17585 0.77182 -0.87882 -0.89868 -0.57457 -0.87882 -0.89868 1.13477 
-0.87882 -0.27925 -0.57457 -0.87882 -0.27925 1.13477 -0.87719 -1.04105 -0.50771 
-0.87719 -1.04105 1.06791 -0.87719 -0.13688 -0.50771 -0.87719 -0.13688 1.06791 
-0.87393 0.11409 0.85281 -0.87079 -0.63924 -0.62384 -0.87079 -0.63924 1.18404 
-0.87079 -0.53869 -0.62384 -0.87079 -0.53869 1.18404 -0.86793 -0.58896 -0.62389 
-0.86793 -0.58896 1.18409 -0.86717 -1.12505 1.00753 -0.86717 -0.05288 -0.44733 
-0.86717 -0.05288 1.00753 -0.86482 -0.84671 -0.58482 -0.86482 -0.84671 1.14502 
-0.86482 -0.33121 -0.58482 -0.86482 -0.33121 1.14502 -0.86141 0.02491 0.93945 
-0.8602 -0.99622 -0.52281 -0.8602 -0.99622 1.08301 -0.8602 -0.1817 -0.52281 
-0.8602 -0.1817 1.08301 -0.8532 0.14333 0.79791 -0.85211 -0.79398 -0.59247 
-0.85211 -0.79398 1.15267 -0.85211 -0.38395 -0.59247 -0.85211 -0.38395 1.15267 
-0.84817 -1.08243 1.02602 -0.84817 -0.0955 -0.46582 -0.84817 -0.0955 1.02602 
-0.8469 0.18405 0.72868 -0.84513 -0.94699 -0.53782 -0.84513 -0.94699 1.09802 
-0.84513 -0.23094 -0.53782 -0.84513 -0.23094 1.09802 -0.84078 -0.74185 -0.59732 
-0.84078 -0.74185 1.15752 -0.84078 -0.43608 -0.59732 -0.84078 -0.43608 1.15752 
-0.84017 -0.01453 0.96033 -0.83745 0.05881 0.88886 -0.83076 -0.68928 -0.59965 
-0.83076 -0.68928 1.15985 -0.83076 -0.48864 -0.59965 -0.83076 -0.48864 1.15985 
-0.83031 -1.03857 1.04264 -0.83031 -0.13936 -0.48244 -0.83031 -0.13936 1.04264 
-0.82995 -0.89602 -0.54995 -0.82995 -0.89602 1.11015 -0.82995 -0.2819 -0.54995 
-0.82995 -0.2819 1.11015 -0.82683 -0.63919 -0.60185 -0.82683 -0.63919 1.16205 
-0.82683 -0.53874 -0.60185 -0.82683 -0.53874 1.16205 -0.82409 -0.58896 -0.60182 
-0.82409 -0.58896 1.16202 -0.82062 0.15199 0.75496 -0.82026 -1.12178 0.98029 
-0.82026 -0.05614 0.98029 -0.81613 -0.84383 -0.5597 -0.81613 -0.84383 1.1199 
-0.81613 -0.33409 -0.5597 -0.81613 -0.33409 1.1199 -0.81544 0.08993 0.83567 
-0.81536 0.02057 0.91093 -0.81361 -0.99358 -0.49713 -0.81361 -0.99358 1.05733 
-0.81361 -0.18435 -0.49713 -0.81361 -0.18435 1.05733 -0.80404 -0.79115 -0.56701 
-0.80404 -0.79115 1.12721 -0.80404 -0.38678 -0.56701 -0.80404 -0.38678 1.12721 
-0.80128 -1.0786 0.99844 -0.80128 -0.09933 0.99844 -0.79731 -0.94354 -0.51116 
-0.79731 -0.94354 1.07136 -0.79731 -0.23439 -0.51116 -0.79731 -0.23439 1.07136 
-0.79549 0.11814 0.7801 -0.79444 -0.01915 0.93146 -0.79292 -0.73885 -0.57134 
-0.79292 -0.73885 1.13154 -0.79292 -0.43907 -0.57134 -0.79292 -0.43907 1.13154 
-0.79242 0.05307 0.85864 -0.78773 -0.68918 -0.57555 -0.78773 -0.68918 1.13575 
-0.78773 -0.48874 -0.57555 -0.78773 -0.48874 1.13575 -0.7838 -0.63902 -0.57761 
-0.7838 -0.63902 1.13781 -0.7838 -0.53891 -0.57761 -0.7838 -0.53891 1.13781 
-0.78361 -1.03442 1.01464 -0.78361 -0.14351 1.01464 -0.78248 -0.89245 -0.52285 
-0.78248 -0.89245 1.08305 -0.78248 -0.28548 -0.52285 -0.78248 -0.28548 1.08305 
-0.78139 -0.58896 -0.57763 -0.78139 -0.58896 1.13783 -0.77448 -1.11671 0.95095 
-0.77448 -0.06121 0.95095 -0.77156 0.0826 0.80403 -0.77053 0.01444 0.88037 
-0.76918 -0.84046 -0.53215 -0.76918 -0.84046 1.09235 -0.76918 -0.33747 -0.53215 
-0.76918 -0.33747 1.09235 -0.7684 -0.98979 1.02944 -0.7684 -0.18814 1.02944 
-0.75743 -0.78772 -0.53904 -0.75743 -0.78772 1.09924 -0.75743 -0.39021 -0.53904 
-0.75743 -0.39021 1.09924 -0.75585 -1.0733 0.96872 -0.75585 -0.10462 0.96872 
-0.75229 -0.93948 1.04304 -0.75229 -0.23845 -0.48284 -0.75229 -0.23845 1.04304 
-0.751 -0.73847 -0.54523 -0.751 -0.73847 1.10543 -0.751 -0.43946 -0.54523 
-0.751 -0.43946 1.10543 -0.75019 -1.15249 0.90066 -0.75019 -0.02544 0.90066 
-0.74889 0.04543 0.8267 -0.74592 -0.68884 -0.54936 -0.74592 -0.68884 1.10956 
-0.74592 -0.48908 -0.54936 -0.74592 -0.48908 1.10956 -0.74223 -0.63896 -0.55141 
-0.74223 -0.63896 1.11161 -0.74223 -0.53896 -0.55141 -0.74223 -0.53896 1.11161 
-0.73992 -0.58896 -0.55137 -0.73992 -0.58896 1.11157 -0.73958 -1.02962 0.98494 
-0.73958 -0.14831 0.98494 -0.73753 -0.88787 -0.49407 -0.73753 -0.88787 1.05427 
-0.73753 -0.29006 -0.49407 -0.73753 -0.29006 1.05427 -0.73046 -1.11006 0.91979 
-0.73046 -0.06786 0.91979 -0.72753 0.00674 0.84805 -0.72467 -0.98486 0.99943 
-0.72467 -0.19307 0.99943 -0.72447 -0.83566 -0.50289 -0.72447 -0.83566 1.06309 
-0.72447 -0.34227 -0.50289 -0.72447 -0.34227 1.06309 -0.71629 -0.78755 -0.51053 
-0.71629 -0.78755 1.07073 -0.71629 -0.39038 -0.51053 -0.71629 -0.39038 1.07073 
-0.71303 -1.06752 0.93716 -0.71303 -0.11041 0.93716 -0.70985 -0.73822 -0.51661 
-0.70985 -0.73822 1.07681 -0.70985 -0.43971 -0.51661 -0.70985 -0.43971 1.07681 
-0.70855 -0.93416 1.01245 -0.70855 -0.24376 1.01245 -0.70755 -1.14453 0.86804 
-0.70755 -0.03339 0.86804 -0.70467 -0.68827 -0.52057 -0.70467 -0.68827 1.08077 
-0.70467 -0.48965 -0.52057 -0.70467 -0.48965 1.08077 -0.70099 -0.63832 -0.52248 
-0.70099 -0.63832 1.08268 -0.70099 -0.5396 -0.52248 -0.70099 -0.5396 1.08268 
-0.69979 -0.58896 -0.52311 -0.69979 -0.58896 1.08331 -0.69695 -1.02357 0.95306 
-0.69695 -0.15436 0.95306 -0.69418 -0.88243 1.02328 -0.69418 -0.29549 1.02328 
-0.68898 -1.10307 0.88661 -0.68898 -0.07486 0.88661 -0.68465 -0.83495 1.03267 
-0.68465 -0.34297 1.03267 -0.68257 -0.9788 0.96738 -0.68257 -0.19912 0.96738 
-0.6766 -0.78688 -0.48004 -0.6766 -0.78688 1.04024 -0.6766 -0.39105 1.04024 
-0.67188 -1.06036 0.90371 -0.67188 -0.11757 0.90371 -0.66997 -0.73735 -0.48587 
-0.66997 -0.73735 1.04607 -0.66997 -0.44057 -0.48587 -0.66997 -0.44057 1.04607 
-0.66672 -0.92783 0.97997 -0.66672 -0.25009 0.97997 -0.66491 -0.68745 -0.48976 
-0.66491 -0.68745 1.04996 -0.66491 -0.49048 -0.48976 -0.66491 -0.49048 1.04996 
-0.66223 -0.63827 -0.49227 -0.66223 -0.63827 1.05247 -0.66223 -0.53966 -0.49227 
-0.66223 -0.53966 1.05247 -0.66109 -0.58896 -0.49291 -0.66109 -0.58896 1.05311 
-0.65627 -1.01652 0.91932 -0.65627 -0.16141 0.91932 -0.6557 -0.88121 0.99092 
-0.6557 -0.29672 0.99092 -0.64618 -0.83364 1.0002 -0.64618 -0.34429 1.0002 
-0.64221 -0.97165 0.93338 -0.64221 -0.20628 0.93338 -0.63846 -0.78571 1.00784 
-0.63846 -0.39221 1.00784 -0.63185 -0.7361 -0.45334 -0.63185 -0.7361 1.01354 
-0.63185 -0.44182 1.01354 -0.62972 -0.92585 0.94587 -0.62972 -0.25207 0.94587 
-0.62754 -0.68733 -0.45758 -0.62754 -0.68733 1.01778 -0.62754 -0.49059 1.01778 
-0.62483 -0.63809 -0.46004 -0.62483 -0.63809 1.02024 -0.62483 -0.53984 -0.46004 
-0.62483 -0.53984 1.02024 -0.62393 -0.58896 -0.46085 -0.62393 -0.58896 1.02105 
-0.62253 -1.02357 0.87864 -0.61883 -0.87925 0.95676 -0.61883 -0.29868 0.95676 
-0.60957 -0.83194 0.96602 -0.60957 -0.34598 0.96602 -0.60821 -0.9788 0.89302 
-0.60197 -0.78405 0.97362 -0.60197 -0.39387 0.97362 -0.59603 -0.73569 0.97955 
-0.59603 -0.44223 0.97955 -0.59562 -0.92783 0.90887 -0.59562 -0.25009 0.90887 
-0.59179 -0.68698 -0.4236 -0.59179 -0.68698 0.9838 -0.59179 -0.49095 0.9838 
-0.58923 -0.63803 -0.42616 -0.58923 -0.63803 0.98636 -0.58923 -0.5399 0.98636 
-0.58838 -0.58896 -0.42701 -0.58838 -0.58896 0.98721 -0.58467 -0.88121 0.91989 
-0.58467 -0.29672 0.91989 -0.57539 -0.83364 0.9294 -0.57539 -0.34429 0.9294 
-0.56775 -0.78571 0.93713 -0.56775 -0.39221 0.93713 -0.56314 -0.93416 0.86704 
-0.56205 -0.7361 0.94374 -0.56205 -0.44182 0.94374 -0.55781 -0.68733 0.94805 
-0.55781 -0.49059 0.94805 -0.55535 -0.63809 0.95076 -0.55535 -0.53984 0.95076 
-0.55454 -0.58896 0.95166 -0.55231 -0.88243 0.8814 -0.54292 -0.83495 0.89094 
-0.53535 -0.78688 0.89899 -0.53535 -0.39105 0.89899 -0.52952 -0.73735 0.90562 
-0.52952 -0.44057 0.90562 -0.52563 -0.68745 0.91067 -0.52563 -0.49048 0.91067 
-0.52312 -0.63827 0.91335 -0.52312 -0.53966 0.91335 -0.52248 -0.58896 0.91449 
-0.51249 -0.83566 0.85112 -0.50486 -0.78755 0.8593 -0.49877 -0.73822 0.86574 
-0.49482 -0.68827 0.87092 -0.49482 -0.48965 0.87092 -0.4929 -0.63832 0.87459 
-0.4929 -0.5396 0.87459 -0.49228 -0.58896 0.8758 -0.47635 -0.78772 0.81816 
-0.47015 -0.73847 0.82459 -0.46603 -0.68884 0.82967 -0.46402 -0.58896 0.83567 
-0.46398 -0.63896 0.83336 -0.44404 -0.73885 0.78267 -0.43984 -0.68918 0.78786 
-0.43778 -0.63902 0.79179 -0.41573 -0.68928 0.74482 -3.22651 -1.62474 0.44493 
-3.21486 -1.57205 0.38204 -3.21142 -1.66956 0.46193 -3.20083 -1.62209 0.39835 
-3.19777 -1.51638 0.32227 -3.19434 -1.71345 0.48026 -3.18654 -1.568 0.33703 
-3.18614 -1.66709 0.41504 -3.18374 -1.41539 0.26133 -3.17617 -1.46347 0.26938 
-3.17294 -1.6183 0.35313 -3.16952 -1.71095 0.43291 -3.16678 -1.51095 0.27892 
-3.16128 -1.31585 0.21227 -3.15814 -1.66293 0.36834 -3.15704 -1.36462 0.21659 
-3.15595 -1.56268 0.29328 -3.15134 -1.41423 0.22319 -3.15103 -1.75356 0.4519 
-3.1437 -1.46215 0.23092 -3.14293 -1.61337 0.30941 -3.14194 -1.70711 0.38601 
-3.13442 -1.50973 0.24043 -3.13071 -1.79483 0.47197 -3.13071 -1.21748 0.17311 
-3.13071 -1.21748 1.58733 -3.12986 -1.26655 0.17397 -3.12986 -1.26655 1.58648 
-3.12844 -1.65813 0.32432 -3.1273 -1.3155 0.17652 -3.12379 -1.7503 0.40499 
-3.12347 -1.55635 0.25145 -3.12305 -1.36421 0.18077 -3.11712 -1.41257 0.1867 
-3.11222 -1.70182 0.34058 -3.11088 -1.60732 0.2673 -3.10952 -1.46046 0.19431 
-3.10384 -1.79191 0.4249 -3.10026 -1.50776 0.20356 -3.09656 -1.65208 0.28169 
-3.09516 -1.21748 0.13927 -3.09516 -1.21748 1.62117 -3.09445 -1.74523 0.35922 
-3.09426 -1.2666 0.14009 -3.09426 -1.2666 1.62036 -3.09426 -1.16835 0.14009 
-3.09426 -1.16835 1.62036 -3.09155 -1.31585 0.14255 -3.09155 -1.11911 0.14255 
-3.09155 -1.11911 1.6179 -3.08937 -1.55437 0.21445 -3.08724 -1.36462 0.14678 
-3.08724 -1.07034 0.14678 -3.08724 -1.07034 1.61366 -3.08295 -1.83135 0.44615 
-3.08066 -1.69603 0.29776 -3.08063 -1.41423 0.15248 -3.08063 -1.02073 0.15248 
-3.08063 -1.02073 1.60796 -3.07688 -1.60016 0.22694 -3.07496 -1.78729 0.37918 
-3.0729 -1.46215 0.16013 -3.0729 -0.9728 0.16013 -3.0729 -0.9728 1.60032 
-3.06339 -1.50973 0.1694 -3.06339 -0.92523 0.1694 -3.06329 -1.73858 0.31519 
-3.06282 -1.64503 0.241 -3.05799 -1.21748 0.10721 -3.05799 -1.21748 1.65323 
-3.05685 -1.26678 0.10785 -3.05685 -1.26678 1.65259 -3.05685 -1.16817 0.10785 
-3.05685 -1.16817 1.65259 -3.05443 -1.82701 0.40009 -3.05417 -1.31596 0.11037 
-3.05417 -1.31596 1.65008 -3.05417 -1.11899 0.11037 -3.05417 -1.11899 1.65008 
-3.05237 -1.55635 0.18035 -3.05237 -0.87861 0.18035 -3.04913 -1.88821 0.48167 
-3.04912 -1.36587 0.11426 -3.04912 -1.06909 0.11426 -3.04912 -1.06909 1.64619 
-3.04721 -1.68887 0.25661 -3.04416 -1.781 0.33493 -3.04249 -1.41539 0.12008 
-3.04249 -1.01956 0.12008 -3.04249 -1.01956 1.64036 -3.03652 -1.60732 0.19294 
-3.03652 -0.82764 0.19294 -3.03652 -0.82764 1.5675 -3.03444 -1.46347 0.12765 
-3.03444 -0.97149 0.12765 -3.03444 -0.97149 1.63279 -3.03236 -1.86525 0.42218 
-3.03011 -1.73158 0.27372 -3.0249 -1.51095 0.13705 -3.0249 -0.92401 0.13705 
-3.0249 -0.92401 1.6234 -3.02387 -1.82088 0.35527 -3.02214 -1.65208 0.20726 
-3.02214 -0.78287 1.55318 -3.0193 -1.21748 0.07701 -3.0193 -1.21748 1.68343 
-3.0181 -1.26684 0.07764 -3.0181 -1.26684 1.6828 -3.0181 -1.16812 0.07764 
-3.0181 -1.16812 1.6828 -3.01442 -1.31679 0.07955 -3.01442 -1.31679 1.68089 
-3.01442 -1.11817 0.07955 -3.01442 -1.11817 1.68089 -3.01154 -1.77305 0.29228 
-3.01054 -1.56268 0.14787 -3.01054 -0.87228 0.14787 -3.01054 -0.87228 1.61257 
-3.00924 -1.36673 0.08351 -3.00924 -1.36673 1.67694 -3.00924 -1.06822 0.08351 
-3.00924 -1.06822 1.67694 -3.00606 -1.69603 0.22316 -3.00606 -0.73892 1.53728 
-3.0028 -1.41606 0.08959 -3.0028 -1.01889 0.08959 -3.0028 -1.01889 1.67085 
-3.00214 -1.85951 0.37715 -2.99631 -1.92053 0.45866 -2.99462 -1.46417 0.09723 
-2.99462 -0.97079 0.09723 -2.99462 -0.97079 1.66322 -2.99441 -1.61337 0.16089 
-2.99441 -0.82158 0.16089 -2.99441 -0.82158 1.59955 -2.99155 -1.81318 0.31227 
-2.99155 -0.62178 1.44817 -2.98863 -1.73858 0.24054 -2.98863 -0.69638 1.51991 
-2.98156 -1.51638 0.10605 -2.98156 -0.91857 0.10605 -2.98156 -0.91857 1.65439 
-2.9795 -1.65813 0.17538 -2.9795 -0.77682 1.58506 -2.97917 -1.89637 0.40017 
-2.97917 -1.21748 0.04875 -2.97917 -1.21748 1.71169 -2.97686 -1.26748 0.04872 
-2.97686 -1.26748 1.71173 -2.97686 -1.16748 0.04872 -2.97686 -1.16748 1.71173 
-2.97317 -1.31736 0.05076 -2.97317 -1.31736 1.70968 -2.97317 -1.1176 0.05076 
-2.97317 -1.1176 1.70968 -2.9702 -1.85187 0.33362 -2.9702 -0.58308 1.42682 
-2.96889 -1.781 0.25966 -2.96889 -0.65396 1.50078 -2.96809 -1.36698 0.05489 
-2.96809 -1.36698 1.70555 -2.96809 -1.06797 0.05489 -2.96809 -1.06797 1.70555 
-2.96679 -1.568 0.11728 -2.96679 -0.86696 0.11728 -2.96679 -0.86696 1.64316 
-2.96324 -1.70182 0.1916 -2.96324 -0.73314 1.56884 -2.96166 -1.41623 0.06108 
-2.96166 -1.41623 1.69936 -2.96166 -1.01872 0.06108 -2.96166 -1.01872 1.69936 
-2.957 -1.97182 0.49754 -2.95069 -1.6183 0.13088 -2.95069 -0.81666 0.13088 
-2.95069 -0.81666 1.62956 -2.94991 -1.46897 0.06797 -2.94991 -0.96598 0.06797 
-2.94991 -0.96598 1.69247 -2.94855 -1.82088 0.27995 -2.94855 -0.61407 1.48049 
-2.94753 -1.88904 0.35629 -2.94753 -0.54592 1.40415 -2.94461 -1.74523 0.20938 
-2.94461 -0.68973 1.55107 -2.94224 -0.41452 1.17394 -2.94141 -1.94977 0.43793 
-2.94141 -0.48518 1.32251 -2.9377 -1.21748 0.02249 -2.9377 -1.21748 1.73795 
-2.93661 -1.52096 0.07728 -2.93661 -0.91399 0.07728 -2.93661 -0.91399 1.68317 
-2.93548 -1.66293 0.14568 -2.93548 -0.77202 1.61476 -2.93529 -1.26754 0.02251 
-2.93529 -1.26754 1.73793 -2.93529 -1.16742 0.02251 -2.93529 -1.16742 1.73793 
-2.93136 -1.3177 0.02457 -2.93136 -1.3177 1.73587 -2.93136 -1.11726 0.02457 
-2.93136 -1.11726 1.73587 -2.92996 -2.00304 0.52456 -2.92996 -0.43191 1.23588 
-2.92667 -1.85951 0.30168 -2.92667 -0.57544 1.45876 -2.92617 -1.36737 0.02878 
-2.92617 -1.36737 1.73167 -2.92617 -1.06759 0.02878 -2.92617 -1.06759 1.73167 
-2.92464 -1.78729 0.22886 -2.92464 -0.64766 1.53158 -2.9236 -1.92458 0.38022 
-2.9236 -0.51037 1.38022 -2.92184 -0.37373 1.07985 -2.92178 -1.57205 0.08896 
-2.92178 -0.8629 0.08896 -2.92178 -0.8629 1.67148 -2.91781 -1.70711 0.16188 
-2.91781 -0.72785 1.59856 -2.91533 -1.98229 0.46397 -2.91533 -0.45266 1.29647 
-2.91505 -1.41966 0.03311 -2.91505 -1.41966 1.72733 -2.91505 -1.01529 0.03311 
-2.91505 -1.01529 1.72733 -2.91284 -0.38633 1.1445 -2.90548 -1.62209 0.10299 
-2.90548 -0.81286 1.65745 -2.90373 -1.82701 0.24939 -2.90373 -0.60794 1.51105 
-2.90365 -1.89637 0.32465 -2.90365 -0.53859 1.43579 -2.90296 -1.47235 0.04042 
-2.90296 -0.96261 0.04042 -2.90296 -0.96261 1.72002 -2.90168 -2.03235 0.55246 
-2.90168 -0.40261 1.20798 -2.89883 -1.7503 0.18003 -2.89883 -0.68466 1.58041 
-2.89846 -1.95843 0.40536 -2.89846 -0.47653 1.35508 -2.895 -1.21748 -0.0017 
-2.895 -1.21748 1.76214 -2.89225 -1.2677 -0.00173 -2.89225 -1.2677 1.76217 
-2.89225 -1.16726 -0.00173 -2.89225 -1.16726 1.76217 -2.8902 -0.34935 1.04946 
-2.88914 -1.52454 0.05017 -2.88914 -0.91042 0.05017 -2.88914 -0.91042 1.71027 
-2.88878 -1.66709 0.11769 -2.88878 -0.76787 1.64276 -2.88833 -1.3178 0.00047 
-2.88833 -1.3178 1.75998 -2.88833 -1.11716 0.00047 -2.88833 -1.11716 1.75998 
-2.88793 -2.01313 0.49121 -2.88793 -0.42182 1.26923 -2.88189 -0.36007 1.11438 
-2.88164 -1.86525 0.27146 -2.88164 -0.56971 1.48898 -2.87892 -1.79191 0.19999 
-2.87892 -0.64305 1.56046 -2.87831 -1.37037 0.0028 -2.87831 -1.37037 1.75764 
-2.87831 -1.06459 0.0028 -2.87831 -1.06459 1.75764 -2.87396 -1.5755 0.0623 
-2.87396 -0.85945 0.0623 -2.87396 -0.85945 1.69814 -2.87218 -1.99049 0.43164 
-2.87218 -0.44447 1.3288 -2.8717 -2.06024 0.58196 -2.8717 -0.37471 1.17848 
-2.87091 -1.71095 0.1343 -2.87091 -0.72401 1.62614 -2.86698 -1.4225 0.00765 
-2.86698 -1.4225 1.75279 -2.86698 -1.01246 0.00765 -2.86698 -1.01246 1.75279 
-2.86589 -1.94977 0.36241 -2.86589 -0.48518 1.39803 -2.85971 -2.04186 0.51938 
-2.85971 -0.39309 1.24106 -2.85889 -1.62474 0.07731 -2.85889 -0.81022 1.68313 
-2.85768 -1.83135 0.22088 -2.85768 -0.6036 1.53957 -2.85427 -1.47523 0.0153 
-2.85427 -0.95973 0.0153 -2.85427 -0.95973 1.74514 -2.85192 -1.75356 0.15279 
-2.85192 -0.68139 1.60765 -2.85116 -1.21748 -0.02377 -2.85116 -1.21748 1.78421 
-2.84991 -0.33613 1.08388 -2.8483 -1.26776 -0.02372 -2.8483 -1.26776 1.78416 
-2.8483 -1.1672 -0.02372 -2.8483 -1.1672 1.78416 -2.84516 -1.92053 0.30751 
-2.84516 -0.51442 1.45293 -2.84482 -2.02069 0.459 -2.84482 -0.41427 1.30144 
-2.84189 -1.66956 0.09241 -2.84189 -0.7654 1.66804 -2.84057 -2.08599 0.61223 
-2.84057 -0.34896 1.14821 -2.84027 -1.52719 0.02555 -2.84027 -0.90777 0.02555 
-2.84027 -0.90777 1.73489 -2.83985 -1.98229 0.3885 -2.83985 -0.45266 1.37195 
-2.83915 -1.3203 -0.02352 -2.83915 -1.3203 1.78396 -2.83915 -1.11466 -0.02352 
-2.83915 -1.11466 1.78396 -2.83185 -1.79483 0.17311 -2.83185 -0.64013 1.58733 
-2.8294 -2.06934 0.54908 -2.8294 -0.36562 1.21137 -2.82881 -1.37286 -0.0207 
-2.82881 -1.37286 1.78114 -2.82881 -1.06209 -0.0207 -2.82881 -1.06209 1.78114 
-2.82625 -1.57722 0.03852 -2.82625 -0.85773 0.03852 -2.82625 -0.85773 1.72192 
-2.82356 -1.71345 0.10948 -2.82356 -0.72151 1.65096 -2.82215 -1.88821 0.25469 
-2.82215 -0.54675 1.50575 -2.8176 -1.42472 -0.01522 -2.8176 -1.01024 -0.01522 
-2.8176 -1.01024 1.77566 -2.81645 -2.04895 0.48737 -2.81645 -0.38601 1.27307 
-2.81261 -2.01313 0.41589 -2.81261 -0.42182 1.34455 -2.81107 -1.62623 0.05391 
-2.81107 -0.80873 1.70653 -2.80966 -2.10896 0.6431 -2.80966 -0.326 1.11734 
-2.80628 -1.97182 0.34682 -2.80628 -1.21748 -0.04366 -2.80628 -1.21748 1.8041 
-2.80628 -0.46313 1.41362 -2.80458 -1.47738 -0.00708 -2.80458 -0.95757 -0.00708 
-2.80458 -0.95757 1.76752 -2.80427 -1.75583 0.12838 -2.80427 -0.67912 1.63206 
-2.79929 -2.09395 0.57913 -2.79929 -0.34101 1.18131 -2.79804 -1.27006 -0.04554 
-2.79804 -1.27006 1.80598 -2.79804 -1.16489 -0.04554 -2.79804 -1.16489 1.80598 
-2.79744 -1.85332 0.20498 -2.79744 -0.58163 1.55546 -2.79354 -1.67096 0.06936 
-2.79354 -0.764 1.69109 -2.7914 -1.52793 0.00367 -2.7914 -0.90702 0.00367 
-2.7914 -0.90702 1.75677 -2.78874 -1.3225 -0.04479 -2.78874 -1.3225 1.80523 
-2.78874 -1.11246 -0.04479 -2.78874 -1.11246 1.80523 -2.78713 -2.07521 0.5167 
-2.78713 -0.35975 1.24375 -2.78444 -2.04186 0.44412 -2.78444 -0.39309 1.31633 
-2.78439 -1.94161 0.29246 -2.78439 -0.49335 1.46799 -2.77926 -2.00304 0.37386 
-2.77926 -0.43191 1.38658 -2.77839 -1.37463 -0.04142 -2.77839 -1.37463 1.80186 
-2.77839 -1.06032 -0.04142 -2.77839 -1.06032 1.80186 -2.7778 -0.30521 1.0859 
-2.77713 -1.57788 0.01701 -2.77713 -0.85708 0.01701 -2.77713 -0.85708 1.74343 
-2.77507 -1.71453 0.08687 -2.77507 -0.72043 1.67357 -2.76954 -1.81454 0.15645 
-2.76954 -0.62042 1.60399 -2.76813 -2.11656 0.61012 -2.76813 -0.3184 1.15032 
-2.76705 -1.42632 -0.03544 -2.76705 -1.00863 -0.03544 -2.76705 -1.00863 1.79588 
-2.76215 -1.62656 0.03285 -2.76215 -0.8084 1.72759 -2.76092 -1.90825 0.24065 
-2.76092 -0.52671 1.51979 -2.76049 -1.21748 -0.06132 -2.76049 -1.21748 1.82177 
-2.75693 -2.0994 0.54689 -2.75693 -0.33556 1.21355 -2.75475 -2.06934 0.47442 
-2.75475 -0.36562 1.28602 -2.75472 -1.47742 -0.02685 -2.75472 -0.95753 -0.02685 
-2.75472 -0.95753 1.7873 -2.75204 -1.2701 -0.06284 -2.75204 -1.2701 1.82328 
-2.75204 -1.16485 -0.06284 -2.75204 -1.16485 1.82328 -2.75136 -2.03235 0.40214 
-2.75136 -0.40261 1.3583 -2.74504 -1.99064 0.33351 -2.74504 -0.44431 1.42693 
-2.74436 -1.6711 0.04875 -2.74436 -0.76386 1.71169 -2.74238 -1.32279 -0.06174 
-2.74238 -1.32279 1.82218 -2.74238 -1.11217 -0.06174 -2.74238 -1.11217 1.82218 
-2.74146 -1.52778 -0.0157 -2.74146 -0.90717 -0.0157 -2.74146 -0.90717 1.77614 
-2.74123 -1.77454 0.11289 -2.74123 -0.66041 1.64755 -2.73644 -2.13686 0.64174 
-2.73644 -0.2981 1.1187 -2.73401 -1.8714 0.19027 -2.73401 -0.56356 1.57017 
-2.73183 -1.37492 -0.05797 -2.73183 -1.06004 -0.05797 -2.73183 -1.06004 1.81842 
-2.7273 -1.57727 -0.002 -2.7273 -0.85769 -0.002 -2.7273 -0.85769 1.76245 
-2.72593 -2.12147 0.57789 -2.72593 -0.31349 1.18255 -2.72469 -2.09395 0.50453 
-2.72469 -0.34101 1.25591 -2.72251 -1.95928 0.27991 -2.72251 -0.47567 1.48053 
-2.72186 -2.06024 0.43213 -2.72186 -0.37471 1.32832 -2.71954 -1.42774 -0.05156 
-2.71954 -1.00722 -0.05156 -2.71954 -1.00722 1.812 -2.71732 -2.02043 0.36158 
-2.71732 -0.41452 1.39886 -2.71389 -1.21748 -0.07672 -2.71389 -1.21748 1.83716 
-2.71228 -1.62573 0.0142 -2.71228 -0.80923 1.74625 -2.71104 -1.73199 0.07235 
-2.71104 -0.70297 1.68809 -2.70698 -1.47877 -0.0425 -2.70698 -0.95619 -0.0425 
-2.70698 -0.95619 1.80295 -2.70567 -1.83153 0.14308 -2.70567 -0.60342 1.61736 
-2.70497 -1.27023 -0.07793 -2.70497 -1.27023 1.83837 -2.70497 -1.16473 -0.07793 
-2.70497 -1.16473 1.83837 -2.69622 -1.92484 0.22806 -2.69622 -0.51012 1.53238 
-2.69525 -1.32283 -0.07639 -2.69525 -1.32283 1.83683 -2.69525 -1.11213 -0.07639 
-2.69525 -1.11213 1.83683 -2.6942 -2.14136 0.60962 -2.6942 -0.2936 1.15082 
-2.6937 -2.11656 0.5357 -2.6937 -0.3184 1.22475 -2.69335 -1.52926 -0.03084 
-2.69335 -0.9057 -0.03084 -2.69335 -0.9057 1.79128 -2.69159 -2.08599 0.46325 
-2.69159 -0.34896 1.29719 -2.68788 -2.04862 0.39098 -2.68788 -0.38633 1.36946 
-2.68366 -1.37596 -0.07228 -2.68366 -1.05899 -0.07228 -2.68366 -1.05899 1.83272 
-2.68242 -2.00615 0.32254 -2.68242 -0.4288 1.4379 -2.67967 -1.68766 0.03561 
-2.67967 -0.7473 1.72483 -2.67896 -1.57861 -0.01665 -2.67896 -0.85635 -0.01665 
-2.67896 -0.85635 1.77709 -2.67623 -1.79055 0.10062 -2.67623 -0.64441 1.65982 
-2.67129 -1.42863 -0.06533 -2.67129 -1.00633 -0.06533 -2.67129 -1.00633 1.82577 
-2.66866 -1.88675 0.17878 -2.66866 -0.5482 1.58166 -2.66658 -1.21748 -0.08981 
-2.66658 -1.21748 1.85025 -2.66208 -2.13686 0.56738 -2.66208 -0.2981 1.19306 
-2.66182 -0.27593 1.11844 -2.66072 -2.10896 0.49417 -2.66072 -0.326 1.26628 
-2.65825 -1.47966 -0.05584 -2.65825 -0.9553 -0.05584 -2.65825 -0.9553 1.81628 
-2.65776 -2.07488 0.42193 -2.65776 -0.36007 1.33851 -2.65748 -1.27027 -0.09061 
-2.65748 -1.27027 1.85105 -2.65748 -1.16469 -0.09061 -2.65748 -1.16469 1.85105 
-2.65687 -1.97388 0.26912 -2.65687 -0.46108 1.49132 -2.65311 -2.03472 0.3516 
-2.65311 -0.40024 1.40884 -2.64635 -1.32343 -0.08888 -2.64635 -1.11153 -0.08888 
-2.64635 -1.11153 1.84932 -2.64569 -1.74707 0.06156 -2.64569 -0.68789 1.69888 
-2.64454 -1.52994 -0.04366 -2.64454 -0.90502 -0.04366 -2.64454 -0.90502 1.8041 
-2.64147 -1.63364 -0.00258 -2.64147 -0.80132 1.76303 -2.6405 -1.84574 0.13306 
-2.6405 -0.58922 1.62738 -2.63455 -1.37655 -0.08425 -2.63455 -1.05841 -0.08425 
-2.63455 -1.05841 1.84469 -2.63027 -1.93816 0.21848 -2.63027 -0.49679 1.54196 
-2.62928 -2.12975 0.52602 -2.62928 -0.30521 1.23442 -2.62767 -0.27799 1.15539 
-2.62726 -2.09883 0.45391 -2.62726 -0.33613 1.30653 -2.62323 -2.06122 0.38198 
-2.62323 -0.37373 1.37846 -2.62241 -1.42898 -0.07672 -2.62241 -1.00597 -0.07672 
-2.62241 -1.00597 1.83717 -2.61869 -2.01829 0.31396 -2.61869 -1.21748 -0.10056 
-2.61869 -1.21748 1.86101 -2.61869 -0.41667 1.44648 -2.61053 -1.80365 0.09189 
-2.61053 -0.63131 1.66855 -2.60918 -1.47993 -0.06671 -2.60918 -0.95502 -0.06671 
-2.60918 -0.95502 1.82715 -2.60813 -1.69458 0.02096 -2.60813 -0.74038 1.73948 
-2.60806 -1.2707 -0.10118 -2.60806 -1.2707 1.86162 -2.60806 -1.16426 -0.10118 
-2.60806 -1.16426 1.86162 -2.60745 -1.58548 -0.03125 -2.60745 -0.84948 -0.03125 
-2.60745 -0.84948 1.79169 -2.60272 -1.89917 0.17085 -2.60272 -0.53578 1.58959 
-2.59688 -1.32377 -0.0989 -2.59688 -1.11119 -0.0989 -2.59688 -1.11119 1.85934 
-2.5959 -2.12005 0.48567 -2.5959 -0.3149 1.27477 -2.59499 -0.2846 1.19702 
-2.59474 -0.26245 1.12238 -2.59284 -2.0856 0.41362 -2.59284 -0.34935 1.34682 
-2.59266 -1.98466 0.26147 -2.59266 -0.4503 1.49897 -2.58892 -2.04529 0.34413 
-2.58892 -0.38966 1.41631 -2.58519 -1.37652 -0.09374 -2.58519 -1.05844 -0.09374 
-2.58519 -1.05844 1.85418 -2.57436 -1.85708 0.12644 -2.57436 -0.57788 1.634 
-2.57318 -1.75332 0.04926 -2.57318 -0.68164 1.71119 -2.57303 -1.4288 -0.0857 
-2.57303 -1.00615 -0.0857 -2.57303 -1.00615 1.84615 -2.57217 -1.53546 -0.05616 
-2.57217 -0.89949 -0.05616 -2.57217 -0.89949 1.8166 -2.57033 -1.21748 -0.10896 
-2.57033 -1.21748 1.8694 -2.5695 -1.63932 -0.01463 -2.5695 -0.79564 1.77508 
-2.56534 -1.94737 0.21152 -2.56534 -0.48759 1.54893 -2.56203 -2.1078 0.44644 
-2.56203 -0.32716 1.314 -2.56158 -2.14105 0.52249 -2.56158 -0.2939 1.23795 
-2.56018 -0.26679 1.15867 -2.55954 -1.27074 -0.10906 -2.55954 -1.27074 1.86951 
-2.55954 -1.16422 -0.10906 -2.55954 -1.16422 1.86951 -2.55851 -2.07033 0.37579 
-2.55851 -0.36463 1.38465 -2.55413 -2.02699 0.30781 -2.55413 -0.40797 1.45263 
-2.54807 -1.32404 -0.10626 -2.54807 -1.11092 -0.10626 -2.54807 -1.11092 1.86671 
-2.53743 -1.80855 0.08168 -2.53743 -0.6264 1.67877 -2.53738 -1.90709 0.16503 
-2.53738 -0.52787 1.59541 -2.53627 -1.48464 -0.07682 -2.53627 -0.95031 -0.07682 
-2.53627 -0.95031 1.83726 -2.53624 -1.37677 -0.10056 -2.53624 -1.05819 -0.10056 
-2.53624 -1.05819 1.86101 -2.53498 -1.69929 0.01105 -2.53498 -0.73566 1.74939 
-2.53449 -1.5901 -0.04111 -2.53449 -0.84485 -0.04111 -2.53449 -0.84485 1.80155 
-2.52778 -2.12925 0.48296 -2.52778 -0.30571 1.27748 -2.52777 -2.09302 0.40844 
-2.52777 -0.34194 1.35201 -2.5272 -1.99198 0.25619 -2.5272 -0.44297 1.50425 
-2.52685 -0.27552 1.19969 -2.52668 -0.2534 1.12503 -2.5238 -2.05243 0.3391 
-2.5238 -0.38252 1.42134 -2.52162 -1.21748 -0.11496 -2.52162 -1.21748 1.87541 
-2.51042 -1.27084 -0.11457 -2.51042 -1.16411 -0.11457 -2.51042 -1.16411 1.87501 
-2.49985 -1.75664 0.04148 -2.49985 -0.67831 1.71896 -2.49979 -1.9534 0.20746 
-2.49979 -0.48155 1.55298 -2.4992 -1.86262 0.11991 -2.4992 -0.57233 1.64053 
-2.499 -1.53926 -0.06358 -2.499 -0.89569 -0.06358 -2.499 -0.89569 1.82403 
-2.49896 -1.32405 -0.11122 -2.49896 -1.1109 -0.11122 -2.49896 -1.1109 1.87167 
-2.49853 -1.4306 -0.09393 -2.49853 -1.00435 -0.09393 -2.49853 -1.00435 1.85437 
-2.49675 -1.64274 -0.02189 -2.49675 -0.79222 -0.02189 -2.49675 -0.79222 1.78233 
-2.49323 -2.148 0.52066 -2.49323 -0.28696 1.23979 -2.49321 -2.07575 0.37177 
-2.49321 -0.3592 1.38867 -2.49298 -2.11429 0.44328 -2.49298 -0.32067 1.31717 
-2.49292 -0.24236 1.09079 -2.49205 -0.26005 1.16065 -2.489 -2.03223 0.30411 
-2.489 -0.40273 1.45634 -2.47267 -1.21748 -0.11857 -2.47267 -1.21748 1.87902 
-2.46184 -1.81229 0.07727 -2.46184 -0.62267 1.68318 -2.46184 -1.70165 0.00608 
-2.46184 -0.73331 1.75436 -2.4618 -1.91083 0.16063 -2.4618 -0.52413 1.59981 
-2.4618 -1.99577 0.25349 -2.4618 -0.43918 1.50696 -2.46139 -1.48585 -0.08235 
-2.46139 -0.9491 -0.08235 -2.46139 -0.9491 1.84279 -2.46139 -1.59242 -0.04605 
-2.46139 -0.84253 -0.04605 -2.46139 -0.84253 1.8065 -2.46136 -1.37798 -0.10609 
-2.46136 -1.05698 -0.10609 -2.46136 -1.05698 1.86653 -2.46136 -1.27088 -0.11764 
-2.46136 -1.16408 -0.11764 -2.46136 -1.16408 1.87808 -2.45847 -2.1336 0.48084 
-2.45847 -0.30136 1.2796 -2.45847 -0.27097 1.20102 -2.45846 -2.09736 0.40632 
-2.45846 -0.33759 1.35413 -2.45846 -2.05605 0.33655 -2.45846 -0.3789 1.42389 
-2.45831 -0.24886 1.12636 -2.4236 -2.11645 0.44222 -2.4236 -2.07784 0.37054 
-2.4236 -2.03397 0.30287 -2.4236 -1.95555 0.2055 -2.4236 -1.86447 0.11773 
-2.4236 -1.75822 0.03903 -2.4236 -1.64388 -0.02431 -2.4236 -1.54018 -0.06628 
-2.4236 -1.4312 -0.09667 -2.4236 -1.32436 -0.11405 -2.4236 -1.21748 -0.11978 
-2.4236 -1.21748 1.88022 -2.4236 -1.1106 -0.11405 -2.4236 -1.1106 1.87449 
-2.4236 -1.00375 -0.09667 -2.4236 -1.00375 1.85711 -2.4236 -0.89477 -0.06628 
-2.4236 -0.89477 1.82672 -2.4236 -0.79108 -0.02431 -2.4236 -0.79108 1.78476 
-2.4236 -0.67674 1.72141 -2.4236 -0.57048 1.64271 -2.4236 -0.47941 1.55495 
-2.4236 -0.40098 1.45757 -2.4236 -0.35712 1.38991 -2.4236 -0.3185 1.31822 
-2.4236 -0.2847 1.24066 -2.4236 -0.2578 1.16131 -2.4236 -0.24001 1.0913 
-2.3889 -0.24886 1.12636 -2.38875 -2.05605 0.33655 -2.38875 -0.3789 1.42389 
-2.38875 -2.09736 0.40632 -2.38875 -0.33759 1.35413 -2.38874 -0.27097 1.20102 
-2.38873 -2.1336 0.48084 -2.38873 -0.30136 1.2796 -2.38584 -1.27088 -0.11764 
-2.38584 -1.16408 -0.11764 -2.38584 -1.16408 1.87808 -2.38584 -1.37798 -0.10609 
-2.38584 -1.05698 -0.10609 -2.38584 -1.05698 1.86653 -2.38582 -1.59242 -0.04605 
-2.38582 -0.84253 -0.04605 -2.38582 -0.84253 1.8065 -2.38581 -1.48585 -0.08235 
-2.38581 -0.9491 -0.08235 -2.38581 -0.9491 1.84279 -2.3854 -1.99577 0.25349 
-2.3854 -0.43918 1.50696 -2.3854 -1.91083 0.16063 -2.3854 -0.52413 1.59981 
-2.38537 -1.70165 0.00608 -2.38537 -0.73331 1.75436 -2.38537 -1.81229 0.07727 
-2.38537 -0.62267 1.68318 -2.37453 -1.21748 -0.11857 -2.3582 -2.03223 0.30411 
-2.3582 -0.40273 1.45634 -2.35515 -0.26005 1.16065 -2.35428 -0.24236 1.09079 
-2.35422 -2.11429 0.44328 -2.35422 -0.32067 1.31717 -2.35399 -2.07575 0.37177 
-2.35399 -0.3592 1.38867 -2.35397 -0.28696 1.23979 -2.35046 -1.64274 -0.02189 
-2.35046 -0.79222 -0.02189 -2.35046 -0.79222 1.78233 -2.34868 -1.4306 -0.09393 
-2.34868 -1.00435 -0.09393 -2.34868 -1.00435 1.85437 -2.34824 -1.32405 -0.11122 
-2.34824 -1.1109 -0.11122 -2.34824 -1.1109 1.87167 -2.3482 -1.53926 -0.06358 
-2.3482 -0.89569 -0.06358 -2.3482 -0.89569 1.82403 -2.34801 -1.86262 0.11991 
-2.34801 -0.57233 1.64053 -2.34741 -1.9534 0.20746 -2.34741 -0.48155 1.55298 
-2.34735 -1.75664 0.04148 -2.34735 -0.67831 1.71896 -2.33678 -1.27084 -0.11457 
-2.33678 -1.16411 -0.11457 -2.33678 -1.16411 1.87501 -2.32558 -1.21748 -0.11496 
-2.32341 -2.05243 0.3391 -2.32341 -0.38252 1.42134 -2.32053 -0.2534 1.12503 
-2.32035 -0.27552 1.19969 -2.32 -1.99198 0.25619 -2.32 -0.44297 1.50425 
-2.31984 -0.2383 1.0547 -2.31943 -2.09302 0.40844 -2.31943 -0.34194 1.35201 
-2.31942 -0.30571 1.27748 -2.31271 -1.5901 -0.04111 -2.31271 -0.84485 -0.04111 
-2.31271 -0.84485 1.80155 -2.31222 -1.69929 0.01105 -2.31222 -0.73566 0.01105 
-2.31222 -0.73566 1.74939 -2.31097 -1.37677 -0.10056 -2.31097 -1.05819 -0.10056 
-2.31097 -1.05819 1.86101 -2.31093 -1.48464 -0.07682 -2.31093 -0.95031 -0.07682 
-2.31093 -0.95031 1.83726 -2.30982 -1.90709 0.16503 -2.30982 -0.52787 1.59541 
-2.30977 -1.80855 0.08168 -2.30977 -0.6264 1.67877 -2.29913 -1.32404 -0.10626 
-2.29913 -1.11092 -0.10626 -2.29913 -1.11092 1.86671 -2.29307 -2.02699 0.30781 
-2.29307 -0.40797 1.45263 -2.28869 -2.07033 0.37579 -2.28869 -0.36463 1.38465 
-2.28766 -1.27074 -0.10906 -2.28766 -1.16422 -0.10906 -2.28766 -1.16422 1.86951 
-2.28702 -0.26679 1.15867 -2.28598 -0.24917 1.08863 -2.28565 -0.23669 1.01817 
-2.28562 -0.2939 1.23795 -2.28517 -2.1078 0.44644 -2.28517 -0.32716 1.314 
-2.28186 -1.94737 0.21152 -2.28186 -0.48759 1.54893 -2.2777 -1.63932 -0.01463 
-2.2777 -0.79564 -0.01463 -2.2777 -0.79564 1.77508 -2.27687 -1.21748 -0.10896 
-2.27503 -1.53546 -0.05616 -2.27503 -0.89949 -0.05616 -2.27503 -0.89949 1.8166 
-2.27417 -1.4288 -0.0857 -2.27417 -1.00615 -0.0857 -2.27417 -1.00615 1.84615 
-2.27402 -1.75332 0.04926 -2.27402 -0.68164 1.71119 -2.27285 -1.85708 0.12644 
-2.27285 -0.57788 1.634 -2.26201 -1.37652 -0.09374 -2.26201 -1.05844 -0.09374 
-2.26201 -1.05844 1.85418 -2.25829 -2.04529 0.34413 -2.25829 -0.38966 1.41631 
-2.25455 -1.98466 0.26147 -2.25455 -0.4503 1.49897 -2.25436 -2.0856 0.41362 
-2.25436 -0.34935 1.34682 -2.25246 -0.26245 1.12238 -2.25221 -0.2846 1.19702 
-2.25179 -0.24745 1.05203 -2.2513 -0.3149 1.27477 -2.25032 -1.32377 -0.0989 
-2.25032 -1.11119 -0.0989 -2.25032 -1.11119 1.85934 -2.24448 -1.89917 0.17085 
-2.24448 -0.53578 1.58959 -2.23976 -1.58548 -0.03125 -2.23976 -0.84948 -0.03125 
-2.23976 -0.84948 1.79169 -2.23914 -1.2707 -0.10118 -2.23914 -1.16426 -0.10118 
-2.23914 -1.16426 1.86162 -2.23907 -1.69458 0.02096 -2.23907 -0.74038 1.73948 
-2.23802 -1.47993 -0.06671 -2.23802 -0.95502 -0.06671 -2.23802 -0.95502 1.82715 
-2.23668 -1.80365 0.09189 -2.23668 -0.63131 1.66855 -2.22851 -1.21748 -0.10056 
-2.22851 -0.41667 1.44648 -2.22479 -1.42898 -0.07672 -2.22479 -1.00597 -0.07672 
-2.22479 -1.00597 1.83717 -2.22397 -0.37373 1.37846 -2.21994 -0.33613 1.30653 
-2.21953 -0.27799 1.15539 -2.21834 -0.26054 1.08548 -2.21792 -0.30521 1.23442 
-2.21694 -0.49679 1.54196 -2.21519 -0.24917 1.01784 -2.21265 -1.37655 -0.08425 
-2.21265 -1.05841 -0.08425 -2.21265 -1.05841 1.84469 -2.2067 -1.84574 0.13306 
-2.2067 -0.58922 1.62738 -2.20573 -1.63364 -0.00258 -2.20573 -0.80132 1.76303 
-2.20266 -1.52994 -0.04366 -2.20266 -0.90502 -0.04366 -2.20266 -0.90502 1.8041 
-2.20151 -1.74707 0.06156 -2.20151 -0.68789 1.69888 -2.20085 -1.32343 -0.08888 
-2.20085 -1.11153 -0.08888 -2.20085 -1.11153 1.84932 -2.19409 -0.40024 1.40884 
-2.19033 -0.46108 1.49132 -2.18972 -1.27027 -0.09061 -2.18972 -1.16469 -0.09061 
-2.18972 -1.16469 1.85105 -2.18944 -0.36007 1.33851 -2.18895 -1.47966 -0.05584 
-2.18895 -0.9553 -0.05584 -2.18895 -0.9553 1.81628 -2.18648 -0.326 1.26628 
-2.18538 -0.27593 1.11844 -2.18512 -0.2981 1.19306 -2.18144 -0.26245 1.05136 
-2.18062 -1.21748 -0.08981 -2.17879 -0.2534 0.9833 -2.17854 -0.5482 1.58166 
-2.17592 -1.42863 -0.06533 -2.17592 -1.00633 -0.06533 -2.17592 -1.00633 1.82577 
-2.17097 -0.64441 1.65982 -2.16825 -1.57861 -0.01665 -2.16825 -0.85635 1.77709 
-2.16753 -1.68766 0.03561 -2.16753 -0.7473 1.72483 -2.16478 -0.4288 1.4379 
-2.16355 -1.37596 -0.07228 -2.16355 -1.05899 -0.07228 -2.16355 -1.05899 1.83272 
-2.15932 -0.38633 1.36946 -2.15561 -0.34896 1.29719 -2.15386 -1.52926 -0.03084 
-2.15386 -0.9057 1.79128 -2.1535 -0.3184 1.22475 -2.153 -0.2936 1.15082 
-2.15195 -1.32283 -0.07639 -2.15195 -1.11213 -0.07639 -2.15195 -1.11213 1.83683 
-2.15098 -0.51012 1.53238 -2.14843 -0.27799 1.08429 -2.14515 -0.26679 1.0168 
-2.14318 -0.26005 0.94867 -2.14223 -1.27023 -0.07793 -2.14223 -1.16473 -0.07793 
-2.14223 -1.16473 1.83837 -2.14154 -0.60342 1.61736 -2.14022 -1.47877 -0.0425 
-2.14022 -0.95619 1.80295 -2.13616 -0.70297 1.68809 -2.13493 -1.62573 0.0142 
-2.13493 -0.80923 1.74625 -2.13332 -1.21748 -0.07672 -2.12988 -0.41452 1.39886 
-2.12766 -1.42774 -0.05156 -2.12766 -1.00722 1.812 -2.12534 -0.37471 1.32832 
-2.12469 -0.47567 1.48053 -2.12251 -0.34101 1.25591 -2.12127 -0.31349 1.18255 
-2.1199 -1.57727 -0.002 -2.1199 -0.85769 1.76245 -2.11538 -1.37492 -0.05797 
-2.11538 -1.06004 -0.05797 -2.11538 -1.06004 1.81842 -2.11319 -0.56356 1.57017 
-2.11076 -0.2981 1.1187 -2.1068 -0.2846 1.05161 -2.10597 -0.66041 1.64755 
-2.10574 -1.52778 -0.0157 -2.10574 -0.90717 1.77614 -2.10482 -1.32279 -0.06174 
-2.10482 -1.11217 -0.06174 -2.10482 -1.11217 1.82218 -2.10413 -0.27552 0.98347 
-2.10284 -0.76386 1.71169 -2.1028 -0.27097 0.91509 -2.10216 -0.44431 1.42693 
-2.09584 -0.40261 1.3583 -2.09517 -1.2701 -0.06284 -2.09517 -1.16485 -0.06284 
-2.09517 -1.16485 1.82328 -2.09248 -1.47742 -0.02685 -2.09248 -0.95753 1.7873 
-2.09246 -0.36562 1.28602 -2.09027 -0.33556 1.21355 -2.08671 -1.21748 -0.06132 
-2.08628 -0.52671 1.51979 -2.08505 -0.8084 1.72759 -2.08016 -1.42632 -0.03544 
-2.08016 -1.00863 1.79588 -2.07908 -0.3184 1.15032 -2.07766 -0.62042 1.60399 
-2.07213 -0.72043 1.67357 -2.07008 -0.85708 1.74343 -2.0694 -0.30521 1.0859 
-2.06881 -1.37463 -0.04142 -2.06881 -1.06032 1.80186 -2.06794 -0.43191 1.38658 
-2.06587 -0.2939 1.0182 -2.06404 -0.28696 0.94985 -2.06316 -0.2847 0.88022 
-2.06281 -0.49335 1.46799 -2.06276 -0.39309 1.31633 -2.06008 -0.35975 1.24375 
-2.05847 -1.3225 -0.04479 -2.05847 -1.11246 1.80523 -2.05581 -0.90702 1.75677 
-2.05366 -0.764 1.69109 -2.04977 -0.58163 1.55546 -2.04916 -1.27006 -0.04554 
-2.04916 -1.16489 -0.04554 -2.04916 -1.16489 1.80598 -2.04791 -0.34101 1.18131 
-2.04293 -0.67912 1.63206 -2.04262 -1.47738 -0.00708 -2.04262 -0.95757 1.76752 
-2.04092 -1.21748 -0.04366 -2.04092 -0.46313 1.41362 -2.03755 -0.326 1.11734 
-2.03613 -0.80873 1.70653 -2.03459 -0.42182 1.34455 -2.03075 -0.38601 1.27307 
-2.0296 -1.42472 -0.01522 -2.0296 -1.01024 1.77566 -2.02905 -0.3149 1.05252 
-2.02634 -0.30571 0.9844 -2.02505 -0.54675 1.50575 -2.02422 -0.30136 0.91509 
-2.02364 -0.72151 1.65096 -2.02095 -0.85773 1.72192 -2.01839 -1.37286 -0.0207 
-2.01839 -1.06209 1.78114 -2.0178 -0.36562 1.21137 -2.01535 -0.64013 1.58733 
-2.00805 -1.3203 -0.02352 -2.00805 -1.11466 1.78396 -2.00735 -0.45266 1.37195 
-2.00693 -0.90777 1.73489 -2.00663 -0.34896 1.14821 -2.00531 -0.7654 1.66804 
-2.00238 -0.41427 1.30144 -2.00204 -0.51442 1.45293 -1.9989 -1.26776 -0.02372 
-1.9989 -1.1672 1.78416 -1.99729 -0.33613 1.08388 -1.99528 -0.68139 1.60765 
-1.99293 -0.95973 1.74514 -1.98982 -0.32716 1.01865 -1.98953 -0.6036 1.53957 
-1.98831 -0.81022 1.68313 -1.9875 -0.39309 1.24106 -1.98131 -0.48518 1.39803 
-1.98022 -1.01246 1.75279 -1.97629 -0.72401 1.62614 -1.97551 -0.37471 1.17848 
-1.97502 -0.44447 1.3288 -1.97324 -0.85945 1.69814 -1.9689 -1.06459 1.75764 
-1.96828 -0.64305 1.56046 -1.96556 -0.56971 1.48898 -1.96531 -0.36007 1.11438 
-1.95927 -0.42182 1.26923 -1.95888 -1.3178 0.00047 -1.95888 -1.11716 1.75998 
-1.95842 -0.76787 1.64276 -1.95806 -0.91042 1.71027 -1.957 -0.34935 1.04946 
-1.95495 -1.16726 1.76217 -1.94874 -0.47653 1.35508 -1.94837 -0.68466 1.58041 
-1.94552 -0.40261 1.20798 -1.94424 -0.96261 1.72002 -1.94355 -0.53859 1.43579 
-1.94347 -0.60794 1.51105 -1.94173 -0.81286 1.65745 -1.93436 -0.38633 1.1445 
-1.93215 -1.01529 1.72733 -1.93188 -0.45266 1.29647 -1.92939 -0.72785 1.59856 
-1.92542 -0.8629 1.67148 -1.92536 -0.37373 1.07985 -1.9236 -0.51037 1.38022 
-1.92256 -0.64766 1.53158 -1.92103 -1.06759 1.73167 -1.92053 -0.57544 1.45876 
-1.91724 -0.43191 1.23588 -1.91584 -1.11726 1.73587 -1.91191 -1.16742 1.73793 
-1.91172 -0.77202 1.61476 -1.91059 -0.91399 1.68317 -1.90579 -0.48518 1.32251 
-1.90496 -0.41452 1.17394 -1.9026 -0.68973 1.55107 -1.89967 -0.54592 1.40415 
-1.89865 -0.61407 1.48049 -1.89729 -0.96598 1.69247 -1.89651 -0.81666 1.62956 
-1.89498 -0.40024 1.10973 -1.8902 -0.46313 1.2629 -1.88554 -1.01872 1.69936 
-1.88396 -0.73314 1.56884 -1.88041 -0.86696 1.64316 -1.87911 -1.06797 1.70555 
-1.87831 -0.65396 1.50078 -1.877 -0.58308 1.42682 -1.87689 -0.44431 1.20166 
-1.87404 -1.1176 1.70968 -1.87034 -1.16748 1.71173 -1.86803 -0.53859 1.36027 
-1.8677 -0.77682 1.58506 -1.86592 -0.4288 1.13904 -1.86565 -0.91857 1.65439 
-1.85857 -0.69638 1.51991 -1.85565 -0.62178 1.44817 -1.85279 -0.82158 1.59955 
-1.85258 -0.97079 1.66322 -1.85089 -0.51442 1.30178 -1.84506 -0.57544 1.38329 
-1.8444 -1.01889 1.67085 -1.84114 -0.73892 1.53728 -1.83797 -1.06822 1.67694 
-1.83666 -0.87228 1.61257 -1.83584 -0.49335 1.24101 -1.83566 -0.66191 1.46816 
-1.83278 -1.11817 1.68089 -1.82911 -1.16812 1.6828 -1.82507 -0.78287 1.55318 
-1.82333 -0.61407 1.40517 -1.82329 -0.47567 1.17913 -1.8223 -0.92401 1.6234 
-1.8171 -0.70338 1.48673 -1.81484 -0.56971 1.33826 -1.81276 -0.97149 1.63279 
-1.81068 -0.82764 1.5675 -1.80471 -1.01956 1.64036 -1.80304 -0.65396 1.42551 
-1.79999 -0.74608 1.50383 -1.79808 -1.06909 1.64619 -1.79807 -0.54675 1.27877 
-1.79483 -0.87861 1.58009 -1.79303 -1.11899 1.65008 -1.79277 -0.60794 1.36035 
-1.79035 -1.16817 1.65259 -1.78438 -0.78992 1.51944 -1.78403 -0.52671 1.21754 
-1.78392 -0.69638 1.44525 -1.78381 -0.92523 1.59104 -1.7743 -0.9728 1.60032 
-1.77224 -0.64766 1.38126 -1.77032 -0.83479 1.5335 -1.76657 -1.02073 1.60796 
-1.76654 -0.73892 1.46268 -1.76426 -0.6036 1.3143 -1.75997 -1.07034 1.61366 
-1.75783 -0.88059 1.54599 -1.75565 -1.11911 1.6179 -1.75294 -1.16835 1.62036 
-1.75276 -0.68973 1.40123 -1.75064 -0.78287 1.47876 -1.74836 -0.58163 1.25406 
-1.74694 -0.92719 1.55688 -1.74337 -0.64305 1.33554 -1.73769 -0.9745 1.56614 
-1.73632 -0.82764 1.49314 -1.73498 -0.73314 1.41986 -1.73365 -0.56356 1.19063 
-1.73008 -1.02239 1.57374 -1.72415 -1.07075 1.57967 -1.72373 -0.87861 1.50899 
-1.72341 -0.68466 1.35545 -1.7199 -1.11946 1.58392 -1.71876 -0.77682 1.43612 
-1.71735 -1.16841 1.58648 -1.71649 -1.21748 1.58733 -1.71649 -0.64013 1.28847 
-1.71278 -0.92523 1.52001 -1.70526 -0.72785 1.37443 -1.70427 -0.82158 1.45103 
-1.70351 -0.9728 1.52952 -1.69983 -0.62042 1.22616 -1.69617 -0.68139 1.30854 
-1.69586 -1.02073 1.53725 -1.69125 -0.87228 1.46716 -1.69016 -1.07034 1.54386 
-1.68906 -0.77202 1.3921 -1.68593 -1.11911 1.54817 -1.68347 -1.16835 1.55088 
-1.68265 -1.21748 1.55178 -1.68043 -0.92401 1.48152 -1.67768 -0.72401 1.32753 
-1.67426 -0.81666 1.40731 -1.67176 -0.67912 1.26089 -1.67103 -0.97149 1.49106 
-1.66346 -1.01956 1.49911 -1.66107 -0.76787 1.3454 -1.66066 -0.86696 1.42341 
-1.65764 -1.06909 1.50574 -1.65375 -1.11899 1.51079 -1.65286 -0.72151 1.28018 
-1.65123 -1.16817 1.51347 -1.65059 -1.21748 1.51461 -1.64943 -0.91857 1.43818 
-1.64637 -0.81286 1.3621 -1.64061 -0.97079 1.45124 -1.63579 -0.7654 1.29851 
-1.63297 -1.01889 1.45942 -1.63234 -0.8629 1.3784 -1.63025 -0.72043 1.23169 
-1.62689 -1.06822 1.46586 -1.62293 -1.11817 1.47104 -1.62102 -1.26684 1.47472 
-1.62102 -1.16812 1.47472 -1.62069 -0.81022 1.31551 -1.62066 -0.91399 1.39323 
-1.62039 -1.21748 1.47592 -1.61274 -0.764 1.25016 -1.61135 -0.96598 1.40653 
-1.60568 -0.85945 1.33058 -1.60446 -1.01872 1.41828 -1.59827 -1.06797 1.42471 
-1.59729 -0.80873 1.26769 -1.59414 -1.1176 1.42979 -1.59355 -0.91042 1.34576 
-1.59213 -1.21748 1.43579 -1.5921 -1.26748 1.43348 -1.5921 -1.16748 1.43348 
-1.5838 -0.96261 1.35958 -1.5819 -0.85773 1.28287 -1.57649 -1.01529 1.37167 
-1.57623 -0.8084 1.21877 -1.57216 -1.06759 1.38279 -1.56893 -0.90777 1.29689 
-1.56795 -1.11726 1.38798 -1.56589 -1.26754 1.39191 -1.56589 -1.16742 1.39191 
-1.56587 -1.21748 1.39432 -1.56039 -0.85708 1.23375 -1.55868 -0.95973 1.31089 
-1.55103 -1.01246 1.3236 -1.54705 -0.90702 1.24802 -1.54618 -1.06459 1.33493 
-1.54385 -1.3178 1.34495 -1.54385 -1.11716 1.34495 -1.54168 -1.21748 1.35162 
-1.54165 -1.2677 1.34887 -1.54165 -1.16726 1.34887 -1.5363 -0.95757 1.2612 
-1.52816 -1.01024 1.27422 -1.52268 -1.06209 1.28543 -1.51986 -1.3203 1.29577 
-1.51986 -1.11466 1.29577 -1.51966 -1.26776 1.30492 -1.51966 -1.1672 1.30492 
-1.51961 -1.21748 1.30778 -1.51653 -0.95753 1.21134 -1.50794 -1.00863 1.22367 
-1.50196 -1.06032 1.23501 -1.49972 -1.21748 1.2629 -1.49859 -1.3225 1.24536 
-1.49859 -1.11246 1.24536 -1.49784 -1.27006 1.25466 -1.49784 -1.16489 1.25466 
-1.49182 -1.00722 1.17616 -1.48541 -1.06004 1.18845 -1.48206 -1.21748 1.21711 
-1.48164 -1.11217 1.199 -1.48054 -1.2701 1.20866 -1.48054 -1.16485 1.20866 
-1.46699 -1.11213 1.15187 -1.46666 -1.21748 1.17051 -1.46545 -1.16473 1.16159 
-1.45277 -1.16469 1.1141 -2.95695 -1.8555 2.03999 -2.94812 -2.4011 2.02692 
-2.94812 -1.80329 2.02692 -2.94696 -2.1022 2.10336 -2.94633 -2.1515 2.10222 
-2.94633 -2.05289 2.10222 -2.94381 -2.20068 2.09954 -2.94381 -2.00371 2.09954 
-2.93992 -2.25058 2.09449 -2.93992 -1.95381 2.09449 -2.93689 -2.45271 2.01216 
-2.93689 -1.75168 2.01216 -2.93649 -2.5518 1.93415 -2.93649 -1.65259 1.93415 
-2.93409 -2.30011 2.08785 -2.93409 -1.90428 2.08785 -2.92652 -2.34819 2.07981 
-2.92652 -1.8562 2.07981 -2.92579 -2.64055 1.84964 -2.92579 -1.56384 1.84964 
-2.9233 -2.50302 1.99606 -2.9233 -1.70137 1.99606 -2.91988 -2.59566 1.91628 
-2.91988 -1.60873 1.91628 -2.91713 -2.39567 2.07027 -2.91713 -1.80872 2.07027 
-2.9149 -2.1022 2.14053 -2.91409 -2.15132 2.13963 -2.91409 -2.05307 2.13963 
-2.91163 -2.20057 2.13692 -2.91163 -2.00382 2.13692 -2.91109 -2.71625 1.75103 
-2.91109 -1.48814 1.75103 -2.90849 -2.54765 1.98085 -2.90849 -1.65674 1.98085 
-2.9074 -2.24934 2.1326 -2.9074 -1.95505 2.1326 -2.90631 -2.44739 2.05591 
-2.90631 -1.757 2.05591 -2.90169 -2.29894 2.12599 -2.90169 -1.90545 2.12599 
-2.90138 -2.63828 1.89729 -2.90138 -1.56611 1.89729 -2.89772 -2.69926 1.81491 
-2.89772 -1.50513 1.81491 -2.89405 -2.34687 2.11827 -2.89405 -1.85752 2.11827 
-2.89329 -2.49809 2.03978 -2.89329 -1.7063 2.03978 -2.89229 -2.59183 1.96318 
-2.89229 -1.61256 1.96318 -2.88914 -2.79181 1.58275 -2.88477 -2.39444 2.10876 
-2.88477 -1.80995 2.10876 -2.88333 -2.78389 1.64808 -2.88106 -2.67955 1.87722 
-2.88106 -2.1022 2.17607 -2.88106 -1.52484 1.87722 -2.88021 -2.15126 2.17522 
-2.88021 -2.05313 2.17522 -2.87879 -2.54285 2.02487 -2.87879 -1.66154 2.02487 
-2.87765 -2.20021 2.17267 -2.87765 -2.00418 2.17267 -2.87539 -2.77147 1.71403 
-2.87414 -2.63501 1.9442 -2.87414 -1.56938 1.9442 -2.87382 -2.44107 2.09773 
-2.87382 -1.76332 2.09773 -2.87341 -2.24893 2.16842 -2.87341 -1.95546 2.16842 
-2.86747 -2.29729 2.16249 -2.86747 -1.9071 2.16249 -2.8639 -2.75612 1.77938 
-2.8639 -1.44827 1.77938 -2.86258 -2.58654 2.00861 -2.86258 -1.61785 2.00861 
-2.86123 -2.49204 2.08188 -2.86123 -1.71235 2.08188 -2.85987 -2.34518 2.15488 
-2.85987 -1.85921 2.15488 -2.85419 -2.67662 1.92428 -2.85419 -1.52777 1.92428 
-2.85061 -2.39248 2.14563 -2.85061 -1.81191 2.14563 -2.84919 -2.73804 1.8428 
-2.84919 -1.46635 1.8428 -2.84868 -2.84026 1.46897 -2.84691 -2.5368 2.0675 
-2.84691 -1.66759 2.0675 -2.84672 -2.83812 1.39277 -2.84672 -2.83812 1.54516 
-2.84551 -2.1022 2.20992 -2.8448 -2.62995 1.98997 -2.8448 -1.57444 1.98997 
-2.84461 -2.15132 2.2091 -2.84461 -2.05307 2.2091 -2.84266 -2.83209 1.32723 
-2.84266 -2.83209 1.6107 -2.8419 -2.20057 2.20664 -2.8419 -2.00382 2.20664 
-2.83973 -2.43908 2.13474 -2.83973 -1.76531 2.13474 -2.83759 -2.24934 2.20241 
-2.83759 -1.95505 2.20241 -2.83569 -2.82288 1.2623 -2.83569 -2.82288 1.67563 
-2.8333 -2.71607 1.03489 -2.8333 -2.71607 1.90304 -2.8333 -1.48832 1.90304 
-2.83101 -2.58075 2.05143 -2.83101 -1.62364 2.05143 -2.83098 -2.29894 2.19671 
-2.83098 -1.90545 2.19671 -2.82723 -2.48488 2.12225 -2.82723 -1.71951 2.12225 
-2.82612 -2.80956 1.19634 -2.82612 -2.80956 1.74159 -2.82531 -2.67201 0.96792 
-2.82531 -2.67201 1.97001 -2.82531 -1.53238 1.97001 -2.82326 -2.34687 2.18906 
-2.82326 -1.85752 2.18906 -2.81374 -2.39444 2.17978 -2.81374 -1.80995 2.17978 
-2.81364 -2.62329 0.90394 -2.81364 -2.62329 2.034 -2.81364 -1.5811 2.034 
-2.81353 -2.79296 1.13165 -2.81353 -2.79296 1.80629 -2.81353 -1.41143 1.80629 
-2.81317 -2.52975 0.82975 -2.81317 -2.52975 2.10818 -2.81317 -1.67464 2.10818 
-2.80835 -2.1022 2.24198 -2.80721 -2.1515 0.69659 -2.80721 -2.1515 2.24134 
-2.80721 -2.05289 2.24134 -2.80478 -2.71173 0.98884 -2.80478 -2.71173 1.94909 
-2.80478 -1.49266 1.94909 -2.80453 -2.20068 0.69911 -2.80453 -2.20068 2.23882 
-2.80453 -2.00371 2.23882 -2.80272 -2.44107 0.7691 -2.80272 -2.44107 2.16884 
-2.80272 -1.76332 2.16884 -2.80069 -2.88049 1.43077 -2.80069 -2.88049 1.50717 
-2.79948 -2.77292 1.07042 -2.79948 -2.77292 1.86752 -2.79948 -1.43147 1.86752 
-2.79948 -2.25058 0.703 -2.79948 -2.25058 2.23493 -2.79948 -1.95381 2.23493 
-2.79798 -2.8767 1.36537 -2.79798 -2.8767 1.57257 -2.79757 -2.57359 0.84535 
-2.79757 -2.57359 2.09258 -2.79757 -1.6308 2.09258 -2.79451 -2.66572 0.92367 
-2.79451 -2.66572 2.01426 -2.79451 -1.53867 2.01426 -2.79284 -2.30011 0.70883 
-2.79284 -2.30011 2.2291 -2.79284 -1.90428 2.2291 -2.79271 -2.86937 1.29991 
-2.79271 -2.86937 1.63802 -2.78687 -2.49204 0.78169 -2.78687 -2.49204 2.15625 
-2.78687 -1.71235 2.15625 -2.78505 -2.8586 1.23569 -2.78505 -2.8586 1.70224 
-2.78479 -2.34819 0.7164 -2.78479 -2.34819 2.22154 -2.78479 -1.8562 2.22154 
-2.78271 -2.74997 1.01092 -2.78271 -2.74997 1.92701 -2.78271 -1.45442 1.92701 
-2.78046 -2.6163 0.86246 -2.78046 -2.6163 2.07547 -2.78046 -1.58809 2.07547 
-2.77526 -2.39567 0.72579 -2.77526 -2.39567 2.21214 -2.77526 -1.80872 2.21214 
-2.77427 -2.844 1.17006 -2.77427 -2.844 1.76788 -2.77423 -2.7056 0.94401 
-2.77423 -2.7056 1.99392 -2.77423 -1.49879 1.99392 -2.77249 -2.5368 0.79601 
-2.77249 -2.5368 2.14193 -2.77249 -1.66759 2.14193 -2.76965 -2.1022 2.27217 
-2.76845 -2.15156 0.66638 -2.76845 -2.15156 2.27155 -2.76845 -2.05283 2.27155 
-2.76477 -2.2015 0.6683 -2.76477 -2.2015 2.26964 -2.76477 -2.00289 2.26964 
-2.76189 -2.65777 0.88103 -2.76189 -2.65777 2.0569 -2.76189 -1.54662 2.0569 
-2.76172 -2.82633 1.10818 -2.76172 -2.82633 1.82975 -2.76172 -1.37806 1.82975 
-2.76089 -2.44739 0.73661 -2.76089 -2.44739 2.20132 -2.76089 -1.757 2.20132 
-2.75959 -2.25145 0.67225 -2.75959 -2.25145 2.26568 -2.75959 -1.95294 2.26568 
-2.75641 -2.58075 0.81191 -2.75641 -2.58075 2.12603 -2.75641 -1.62364 2.12603 
-2.75315 -2.30078 0.67834 -2.75315 -2.30078 2.2596 -2.75315 -1.90361 2.2596 
-2.75249 -2.74423 0.9659 -2.75249 -2.74423 1.97204 -2.75249 -1.46016 1.97204 
-2.7513 -2.91869 1.46897 -2.75007 -2.91694 1.40356 -2.75007 -2.91694 1.53437 
-2.74666 -2.80525 1.04741 -2.74666 -2.80525 1.89053 -2.74666 -1.39914 1.89053 
-2.74636 -2.91171 1.33844 -2.74636 -2.91171 1.59949 -2.74497 -2.34889 0.68597 
-2.74497 -2.34889 2.25196 -2.74497 -1.8555 2.25196 -2.74477 -2.49809 0.74963 
-2.74477 -2.49809 2.1883 -2.74477 -1.7063 2.1883 -2.74191 -2.69789 0.90101 
-2.74191 -2.69789 2.03692 -2.74191 -1.5065 2.03692 -2.74021 -2.903 1.27388 
-2.74021 -2.903 1.66406 -2.73898 -2.62329 0.82928 -2.73898 -2.62329 2.10865 
-2.73898 -1.5811 2.10865 -2.73191 -2.4011 0.6948 -2.73191 -2.4011 2.24314 
-2.73191 -1.80329 2.24314 -2.73163 -2.89087 1.21015 -2.73163 -2.89087 1.72779 
-2.72986 -2.54285 0.76413 -2.72986 -2.54285 2.1738 -2.72986 -1.66154 2.1738 
-2.72952 -2.78109 0.98892 -2.72952 -2.78109 1.94902 -2.72952 -2.1022 2.30044 
-2.72952 -1.4233 1.94902 -2.72721 -2.1522 0.63746 -2.72721 -2.1522 2.30047 
-2.72721 -2.05219 2.30047 -2.72352 -2.20207 0.63951 -2.72352 -2.20207 2.29843 
-2.72352 -2.00232 2.29843 -2.72066 -2.87536 1.14753 -2.72066 -2.87536 1.79041 
-2.72055 -2.73659 0.92237 -2.72055 -2.73659 2.01557 -2.72055 -1.4678 2.01557 
-2.71925 -2.66572 0.84841 -2.71925 -2.66572 2.08953 -2.71925 -1.53867 2.08953 
-2.71845 -2.2517 0.64363 -2.71845 -2.2517 2.2943 -2.71845 -1.95269 2.2943 
-2.71762 -2.94077 1.43411 -2.71762 -2.94077 1.50382 -2.71715 -2.45271 0.70603 
-2.71715 -2.45271 2.23191 -2.71715 -1.75168 2.23191 -2.71507 -2.93715 1.36877 
-2.71507 -2.93715 1.56916 -2.71359 -2.58654 0.78034 -2.71359 -2.58654 2.15759 
-2.71359 -1.61785 2.15759 -2.71201 -2.30095 0.64983 -2.71201 -2.30095 2.28811 
-2.71201 -1.90344 2.28811 -2.71005 -2.93001 1.30365 -2.71005 -2.93001 1.63428 
-2.70736 -2.85654 1.08628 -2.70736 -2.85654 1.85165 -2.70736 -1.34785 1.85165 
-2.70258 -2.91943 1.23945 -2.70258 -2.91943 1.69848 -2.70104 -2.50302 0.71962 
-2.70104 -2.50302 2.21831 -2.70104 -1.70137 2.21831 -2.70027 -2.35369 0.65672 
-2.70027 -2.35369 2.28121 -2.70027 -1.8507 2.28121 -2.69891 -2.7056 0.86869 
-2.69891 -2.7056 2.06924 -2.69891 -1.49879 2.06924 -2.69788 -2.77375 0.94504 
-2.69788 -2.77375 1.9929 -2.69788 -1.43064 1.9929 -2.69496 -2.62995 0.79812 
-2.69496 -2.62995 2.13981 -2.69496 -1.57444 2.13981 -2.69259 -2.90515 1.17524 
-2.69259 -2.90515 1.76269 -2.69176 -2.83449 1.02668 -2.69176 -2.83449 1.91126 
-2.69176 -1.3699 1.91126 -2.68806 -2.1022 2.3267 -2.68696 -2.40568 0.66602 
-2.68696 -2.40568 2.27191 -2.68696 -1.79871 2.27191 -2.68583 -2.54765 0.73443 
-2.68583 -2.54765 2.20351 -2.68583 -1.65674 2.20351 -2.68564 -2.15225 0.61125 
-2.68564 -2.15225 2.32668 -2.68564 -2.05214 2.32668 -2.68364 -2.96256 1.46897 
-2.6824 -2.96047 1.39936 -2.6824 -2.96047 1.53858 -2.68172 -2.20242 0.61332 
-2.68172 -2.20242 2.32461 -2.68172 -2.00197 2.32461 -2.68031 -2.88776 1.11331 
-2.68031 -2.88776 1.82462 -2.67838 -2.95504 1.33406 -2.67838 -2.95504 1.60388 
-2.67702 -2.74423 0.89043 -2.67702 -2.74423 2.04751 -2.67702 -1.46016 2.04751 
-2.67652 -2.25208 0.61752 -2.67652 -2.25208 2.32041 -2.67652 -1.95231 2.32041 
-2.675 -2.67201 0.81761 -2.675 -2.67201 2.12032 -2.675 -1.53238 2.12032 
-2.67395 -2.8093 0.96897 -2.67395 -2.8093 1.96897 -2.67395 -1.39509 1.96897 
-2.67219 -2.94594 1.26934 -2.67219 -2.94594 1.6686 -2.67213 -2.45677 0.67771 
-2.67213 -2.45677 2.26023 -2.67213 -1.74762 2.26023 -2.66816 -2.59183 0.75063 
-2.66816 -2.59183 2.18731 -2.66816 -1.61256 2.18731 -2.66568 -2.86701 1.05271 
-2.66568 -2.86701 1.88522 -2.66568 -1.33738 1.88522 -2.6654 -2.30438 0.62185 
-2.6654 -2.30438 2.31608 -2.6654 -1.90001 2.31608 -2.66319 -2.93334 1.20469 
-2.66319 -2.93334 1.73325 -2.65583 -2.50681 0.69174 -2.65583 -2.50681 2.2462 
-2.65583 -1.69758 2.2462 -2.65408 -2.71173 0.83814 -2.65408 -2.71173 2.09979 
-2.65408 -1.49266 2.09979 -2.654 -2.78109 0.9134 -2.654 -2.78109 2.02454 
-2.654 -1.4233 2.02454 -2.65331 -2.35706 0.62917 -2.65331 -2.35706 2.30876 
-2.65331 -1.84733 2.30876 -2.65203 -2.91707 1.1412 -2.65203 -2.91707 1.79673 
-2.64918 -2.63501 0.76878 -2.64918 -2.63501 2.16915 -2.64918 -1.56938 2.16915 
-2.64882 -2.84315 0.9941 -2.64882 -2.84315 1.94383 -2.64882 -1.36124 1.94383 
-2.64786 -2.98208 1.43411 -2.64786 -2.98208 1.50382 -2.64574 -2.97773 1.3648 
-2.64574 -2.97773 1.57313 -2.64535 -2.1022 2.35089 -2.64261 -2.15242 0.58701 
-2.64261 -2.15242 2.35092 -2.64261 -2.05197 2.35092 -2.64055 -2.97032 1.29972 
-2.64055 -2.97032 1.63821 -2.63949 -2.40925 0.63891 -2.63949 -2.40925 2.29902 
-2.63949 -1.79514 2.29902 -2.63913 -2.5518 0.70643 -2.63913 -2.5518 2.2315 
-2.63913 -1.65259 2.2315 -2.63868 -2.20251 0.58921 -2.63868 -2.20251 2.34872 
-2.63868 -2.00188 2.34872 -2.63828 -2.89785 1.07996 -2.63828 -2.89785 1.85798 
-2.63828 -1.30654 1.85798 -2.63224 -2.9596 1.23481 -2.63224 -2.9596 1.70312 
-2.632 -2.74997 0.86021 -2.632 -2.74997 2.07773 -2.632 -1.45442 2.07773 
-2.62927 -2.67662 0.78873 -2.62927 -2.67662 2.1492 -2.62927 -1.52777 2.1492 
-2.62866 -2.25508 0.59154 -2.62866 -2.25508 2.34639 -2.62866 -1.94931 2.34639 
-2.62431 -2.46022 0.65105 -2.62431 -2.46022 2.28689 -2.62431 -1.74417 2.28689 
-2.62254 -2.87521 1.02038 -2.62254 -2.87521 1.91755 -2.62254 -1.32918 1.91755 
-2.62205 -2.94496 1.17071 -2.62205 -2.94496 1.76722 -2.62127 -2.59566 0.72304 
-2.62127 -2.59566 2.21489 -2.62127 -1.60873 2.21489 -2.61733 -2.30721 0.59639 
-2.61733 -2.30721 2.34154 -2.61733 -1.89718 2.34154 -2.61624 -2.83449 0.95116 
-2.61624 -2.83449 1.98678 -2.61624 -1.3699 1.98678 -2.61195 -3.00117 1.46897 
-2.6109 -2.999 1.39959 -2.6109 -2.999 1.53835 -2.61006 -2.92658 1.10813 
-2.61006 -2.92658 1.8298 -2.60924 -2.50945 0.66606 -2.60924 -2.50945 2.27188 
-2.60924 -1.69494 2.27188 -2.60803 -2.71607 0.80962 -2.60803 -2.71607 2.12831 
-2.60803 -1.48832 2.12831 -2.60774 -2.99252 1.33054 -2.60774 -2.99252 1.6074 
-2.60462 -2.35995 0.60405 -2.60462 -2.35995 2.33389 -2.60462 -1.84444 2.33389 
-2.60227 -2.63828 0.74154 -2.60227 -2.63828 2.1964 -2.60227 -1.56611 2.1964 
-2.60151 -2.1022 2.37296 -2.60027 -2.98355 1.26531 -2.60027 -2.98355 1.67262 
-2.59865 -2.15247 0.56503 -2.59865 -2.15247 2.3729 -2.59865 -2.05192 2.3729 
-2.59551 -2.80525 0.89626 -2.59551 -2.80525 2.04168 -2.59551 -1.39914 2.04168 
-2.59518 -2.9054 1.04774 -2.59518 -2.9054 1.89019 -2.59518 -1.29899 1.89019 
-2.59225 -2.55428 0.68115 -2.59225 -2.55428 2.25678 -2.59225 -1.65011 2.25678 
-2.59093 -2.97071 1.20098 -2.59093 -2.97071 1.73696 -2.59062 -2.41191 0.6143 
-2.59062 -2.41191 2.32364 -2.59062 -1.79248 2.32364 -2.59021 -2.86701 0.97724 
-2.59021 -2.86701 1.96069 -2.59021 -1.33738 1.96069 -2.58951 -2.20502 0.56523 
-2.58951 -2.20502 2.37271 -2.58951 -1.99937 2.37271 -2.5822 -2.67955 0.76186 
-2.5822 -2.67955 2.17607 -2.5822 -1.52484 2.17607 -2.57975 -2.95406 1.13782 
-2.57975 -2.95406 1.80011 -2.57917 -2.25758 0.56805 -2.57917 -2.25758 2.36989 
-2.57917 -1.94681 2.36989 -2.5766 -2.46194 0.62727 -2.5766 -2.46194 2.31067 
-2.5766 -1.74245 2.31067 -2.57392 -2.59816 0.69823 -2.57392 -2.59816 2.23971 
-2.57392 -1.60623 2.23971 -2.57333 -3.01832 1.4341 -2.57333 -3.01832 1.50383 
-2.5725 -2.77292 0.84344 -2.5725 -2.77292 2.09449 -2.5725 -1.43147 2.09449 
-2.57122 -3.01397 1.36478 -2.57122 -3.01397 1.57315 -2.5685 -3.00477 1.29667 
-2.5685 -3.00477 1.64127 -2.56795 -2.30943 0.57352 -2.56795 -2.30943 2.36441 
-2.56795 -1.89496 2.36441 -2.5668 -2.93366 1.07612 -2.5668 -2.93366 1.86181 
-2.56296 -2.89785 1.00464 -2.56296 -2.89785 1.9333 -2.56296 -1.30654 1.9333 
-2.56142 -2.51094 0.64266 -2.56142 -2.51094 2.29528 -2.56142 -1.69345 2.29528 
-2.56001 -2.99367 1.23184 -2.56001 -2.99367 1.70609 -2.55664 -2.85654 0.93556 
-2.55664 -2.85654 2.00237 -2.55664 -2.1022 2.39285 -2.55664 -1.34785 2.00237 
-2.55493 -2.3621 0.58166 -2.55493 -2.3621 2.35627 -2.55493 -1.84229 2.35627 
-2.55463 -2.64055 0.71713 -2.55463 -2.64055 2.22081 -2.55463 -1.56384 2.22081 
-2.54964 -2.97867 1.16788 -2.54964 -2.97867 1.77006 -2.54839 -2.15478 0.54321 
-2.54839 -2.15478 2.39473 -2.54839 -2.04961 2.39473 -2.54779 -2.73804 0.79373 
-2.54779 -2.73804 2.1442 -2.54779 -1.46635 2.1442 -2.54389 -2.55567 0.6581 
-2.54389 -2.55567 2.27983 -2.54389 -1.64872 2.27983 -2.54175 -2.41265 0.59241 
-2.54175 -2.41265 2.34552 -2.54175 -1.79174 2.34552 -2.53909 -2.20721 0.54395 
-2.53909 -2.20721 2.39398 -2.53909 -1.99718 2.39398 -2.53748 -2.95992 1.10544 
-2.53748 -2.95992 1.83249 -2.53479 -2.92658 1.03286 -2.53479 -2.92658 1.90507 
-2.53479 -1.27781 1.90507 -2.53474 -2.82633 0.8812 -2.53474 -2.82633 2.05673 
-2.53474 -1.37806 2.05673 -2.53439 -3.03498 1.46897 -2.53352 -3.03271 1.39934 
-2.53352 -3.03271 1.53859 -2.53168 -3.02577 1.33099 -2.53168 -3.02577 1.60695 
-2.52961 -2.88776 0.96261 -2.52961 -2.88776 1.97532 -2.52961 -1.31663 1.97532 
-2.52875 -2.25935 0.54732 -2.52875 -2.25935 2.39061 -2.52875 -1.94504 2.39061 
-2.52815 -3.01447 1.26329 -2.52815 -3.01447 1.67465 -2.52748 -2.4626 0.60576 
-2.52748 -2.4626 2.33218 -2.52748 -1.74179 2.33218 -2.52542 -2.59925 0.67561 
-2.52542 -2.59925 2.26232 -2.52542 -1.60514 2.26232 -2.5199 -2.69926 0.7452 
-2.5199 -2.69926 2.19274 -2.5199 -1.50513 2.19274 -2.51848 -3.00128 1.19887 
-2.51848 -3.00128 1.73907 -2.5174 -2.31104 0.55331 -2.5174 -2.31104 2.38462 
-2.5174 -1.89335 2.38462 -2.51251 -2.51127 0.6216 -2.51251 -2.51127 2.31634 
-2.51251 -1.69312 2.31634 -2.51127 -2.79296 0.82939 -2.51127 -2.79296 2.10854 
-2.51127 -1.41143 2.10854 -2.51084 -2.1022 2.41051 -2.50728 -2.98412 1.13564 
-2.50728 -2.98412 1.80229 -2.5051 -2.95406 1.06317 -2.5051 -2.95406 1.87477 
-2.50508 -2.36214 0.56189 -2.50508 -2.36214 2.37604 -2.50508 -1.84225 2.37604 
-2.50239 -2.15482 0.52591 -2.50239 -2.15482 2.41203 -2.50239 -2.04957 2.41203 
-2.50172 -2.91707 0.99089 -2.50172 -2.91707 1.94704 -2.50172 -1.28732 1.94704 
-2.49539 -2.87536 0.92226 -2.49539 -2.87536 2.01568 -2.49539 -1.32903 2.01568 
-2.49475 -3.0487 1.4341 -2.49475 -3.0487 1.50383 -2.49471 -2.55582 0.6375 
-2.49471 -2.55582 2.30044 -2.49471 -1.64857 2.30044 -2.49342 -3.04415 1.36572 
-2.49342 -3.04415 1.57222 -2.49273 -2.20751 0.52701 -2.49273 -2.20751 2.41093 
-2.49273 -1.99688 2.41093 -2.49182 -2.4125 0.57305 -2.49182 -2.4125 2.36489 
-2.49182 -1.79189 2.36489 -2.49158 -2.65926 0.70164 -2.49158 -2.65926 2.23629 
-2.49158 -1.54513 2.23629 -2.49075 -3.03507 1.29758 -2.49075 -3.03507 1.64035 
-2.48679 -3.02157 1.23049 -2.48679 -3.02157 1.70744 -2.48436 -2.75612 0.77902 
-2.48436 -2.75612 2.15892 -2.48436 -1.44827 2.15892 -2.48218 -2.25964 0.53077 
-2.48218 -2.25964 2.40716 -2.48218 -1.94475 2.40716 -2.47765 -2.46198 0.58674 
-2.47765 -2.46198 2.35119 -2.47765 -1.74241 2.35119 -2.47628 -3.00618 1.16664 
-2.47628 -3.00618 1.77129 -2.47504 -2.97867 1.09328 -2.47504 -2.97867 1.84466 
-2.47286 -2.844 0.86865 -2.47286 -2.844 2.06928 -2.47286 -1.36039 2.06928 
-2.47221 -2.94496 1.02087 -2.47221 -2.94496 1.91706 -2.47221 -1.25943 1.91706 
-2.46989 -2.31246 0.53719 -2.46989 -2.31246 2.40075 -2.46989 -1.89193 2.40075 
-2.46768 -2.90515 0.95033 -2.46768 -2.90515 1.98761 -2.46768 -1.29924 1.98761 
-2.46424 -2.1022 2.42591 -2.46263 -2.51044 0.60294 -2.46263 -2.51044 2.33499 
-2.46263 -1.69395 2.33499 -2.4614 -2.6167 0.6611 -2.4614 -2.6167 2.27684 
-2.4614 -1.58769 2.27684 -2.45734 -2.36349 0.54624 -2.45734 -2.36349 2.39169 
-2.45734 -1.8409 2.39169 -2.45602 -2.71625 0.73183 -2.45602 -2.71625 2.20611 
-2.45602 -1.48814 2.20611 -2.45532 -2.15494 0.51082 -2.45532 -2.15494 2.42712 
-2.45532 -2.04945 2.42712 -2.45504 -3.06188 1.46897 -2.45438 -3.05963 1.40052 
-2.45438 -3.05963 1.53742 -2.4524 -3.05288 1.33239 -2.4524 -3.05288 1.60555 
-2.44912 -3.04168 1.2649 -2.44912 -3.04168 1.67303 -2.44658 -2.80956 0.8168 
-2.44658 -2.80956 2.12113 -2.44658 -1.39483 2.12113 -2.4456 -2.20754 0.51235 
-2.4456 -2.20754 2.42558 -2.4456 -1.99685 2.42558 -2.44455 -3.02607 1.19837 
-2.44455 -3.02607 1.73957 -2.44405 -3.00128 1.12444 -2.44405 -3.00128 1.81349 
-2.4437 -2.41398 0.55791 -2.4437 -2.41398 2.38003 -2.4437 -1.79041 2.38003 
-2.44194 -2.97071 1.05199 -2.44194 -2.97071 1.88594 -2.44194 -1.23368 1.88594 
-2.43823 -2.93334 0.97973 -2.43823 -2.93334 1.95821 -2.43823 -1.27105 1.95821 
-2.43401 -2.26068 0.51647 -2.43401 -2.26068 2.42147 -2.43401 -1.94371 2.42147 
-2.43277 -2.89087 0.91129 -2.43277 -2.89087 2.02664 -2.43277 -1.31352 2.02664 
-2.43002 -2.57237 0.62436 -2.43002 -2.57237 2.31357 -2.43002 -1.63202 2.31357 
-2.42931 -2.46332 0.57209 -2.42931 -2.46332 2.36584 -2.42931 -1.74107 2.36584 
-2.42658 -2.67526 0.68937 -2.42658 -2.67526 2.24856 -2.42658 -1.52913 2.24856 
-2.42164 -2.31334 0.52341 -2.42164 -2.31334 2.41452 -2.42164 -1.89105 2.41452 
-2.42009 -3.07081 1.43426 -2.42009 -3.07081 1.50367 -2.41902 -2.77147 0.76753 
-2.41902 -2.77147 2.1704 -2.41902 -1.43292 2.1704 -2.41876 -3.06627 1.36589 
-2.41876 -3.06627 1.57204 -2.41693 -2.1022 2.439 -2.41612 -3.05722 1.29783 
-2.41612 -3.05722 1.6401 -2.41243 -3.02157 1.15613 -2.41243 -3.02157 1.78181 
-2.41217 -3.04374 1.23075 -2.41217 -3.04374 1.70718 -2.41108 -2.99367 1.08291 
-2.41108 -2.99367 1.85502 -2.4086 -2.36437 0.53291 -2.4086 -2.36437 2.40502 
-2.4086 -1.84002 2.40502 -2.40811 -2.9596 1.01068 -2.40811 -2.9596 1.92725 
-2.40811 -1.24479 1.92725 -2.40784 -2.15498 0.49814 -2.40784 -2.15498 2.4398 
-2.40784 -2.04941 2.4398 -2.40723 -2.8586 0.85787 -2.40723 -2.8586 2.08007 
-2.40723 -1.34579 2.08007 -2.40347 -2.91943 0.94034 -2.40347 -2.91943 1.99759 
-2.40347 -1.28496 1.99759 -2.3967 -2.20815 0.49987 -2.3967 -2.20815 2.43807 
-2.3967 -1.99624 2.43807 -2.39604 -2.63179 0.65031 -2.39604 -2.63179 2.28763 
-2.39604 -1.5726 2.28763 -2.3949 -2.41465 0.54509 -2.3949 -2.41465 2.39285 
-2.3949 -1.78974 2.39285 -2.39182 -2.51835 0.58616 -2.39182 -2.51835 2.35177 
-2.39182 -1.68604 2.35177 -2.39086 -2.73045 0.72181 -2.39086 -2.73045 2.21613 
-2.39086 -1.47394 2.21613 -2.38503 -3.07966 1.46897 -2.3849 -2.26127 0.5045 
-2.3849 -2.26127 2.43343 -2.3849 -1.94312 2.43343 -2.38452 -3.07731 1.39965 
-2.38452 -3.07731 1.53829 -2.38236 -3.07051 1.33135 -2.38236 -3.07051 1.60658 
-2.38062 -2.82288 0.80723 -2.38062 -2.82288 2.13071 -2.38062 -1.38151 2.13071 
-2.37963 -3.01447 1.11477 -2.37963 -3.01447 1.82317 -2.37922 -3.05914 1.2637 
-2.37922 -3.05914 1.67423 -2.37802 -3.04168 1.1938 -2.37802 -3.04168 1.74414 
-2.37761 -2.98355 1.04265 -2.37761 -2.98355 1.89528 -2.37761 -1.22084 1.89528 
-2.37358 -2.94594 0.97073 -2.37358 -2.94594 1.96721 -2.37358 -1.25845 1.96721 
-2.37276 -2.3137 0.51202 -2.37276 -2.3137 2.42591 -2.37276 -1.89069 2.42591 
-2.36904 -2.903 0.90271 -2.36904 -2.903 2.03522 -2.36904 -2.1022 2.44975 
-2.36904 -1.30139 2.03522 -2.36088 -2.68836 0.68064 -2.36088 -2.68836 2.2573 
-2.36088 -1.51603 2.2573 -2.35954 -2.36465 0.52204 -2.35954 -2.36465 2.4159 
-2.35954 -1.83974 2.4159 -2.35848 -2.5793 0.60971 -2.35848 -2.5793 2.32822 
-2.35848 -1.62509 2.32822 -2.35841 -2.15542 0.48757 -2.35841 -2.15542 2.45037 
-2.35841 -2.04897 2.45037 -2.3578 -2.47019 0.5575 -2.3578 -2.47019 2.38044 
-2.3578 -1.7342 2.38044 -2.35307 -2.78389 0.75959 -2.35307 -2.78389 2.17834 
-2.35307 -1.4205 2.17834 -2.3491 -3.08613 1.43426 -2.3491 -3.08613 1.50367 
-2.34843 -3.08137 1.3652 -2.34843 -3.08137 1.57273 -2.34723 -2.20848 0.48985 
-2.34723 -2.20848 2.44809 -2.34723 -1.99591 2.44809 -2.34625 -3.00477 1.07442 
-2.34625 -3.00477 1.86352 -2.34577 -3.07223 1.29715 -2.34577 -3.07223 1.64078 
-2.34534 -3.03507 1.15217 -2.34534 -3.03507 1.78577 -2.34509 -3.05722 1.2268 
-2.34509 -3.05722 1.71113 -2.3432 -2.97032 1.00237 -2.3432 -2.97032 1.93557 
-2.3432 -1.23407 1.93557 -2.34301 -2.86937 0.85021 -2.34301 -2.86937 2.08772 
-2.34301 -1.33502 2.08772 -2.33927 -2.93001 0.93287 -2.33927 -2.93001 2.00506 
-2.33927 -1.27438 2.00506 -2.33555 -2.26124 0.49501 -2.33555 -2.26124 2.44292 
-2.33555 -1.94315 2.44292 -2.32471 -2.7418 0.71519 -2.32471 -2.7418 2.22275 
-2.32471 -1.46259 2.22275 -2.32353 -2.63803 0.638 -2.32353 -2.63803 2.29993 
-2.32353 -1.56636 2.29993 -2.32338 -2.31352 0.50304 -2.32338 -2.31352 2.43489 
-2.32338 -1.89087 2.43489 -2.32253 -2.42018 0.53259 -2.32253 -2.42018 2.40535 
-2.32253 -1.78421 2.40535 -2.32068 -2.1022 2.45814 -2.31985 -2.52403 0.57411 
-2.31985 -2.52403 2.36382 -2.31985 -1.68036 2.36382 -2.31569 -2.83209 0.80026 
-2.31569 -2.83209 2.13767 -2.31569 -1.3723 2.13767 -2.31323 -3.09245 1.46897 
-2.3129 -3.09008 1.39983 -2.3129 -3.09008 1.53811 -2.31238 -2.99252 1.03518 
-2.31238 -2.99252 1.90275 -2.31238 -1.21187 1.90275 -2.31193 -3.02577 1.11124 
-2.31193 -3.02577 1.82669 -2.3119 -3.08298 1.33102 -2.3119 -3.08298 1.60692 
-2.31157 -3.07051 1.26056 -2.31157 -3.07051 1.67738 -2.31053 -3.05288 1.19052 
-2.31053 -3.05288 1.74742 -2.30989 -2.15545 0.47968 -2.30989 -2.15545 2.45825 
-2.30989 -2.04894 2.45825 -2.30886 -2.95504 0.96454 -2.30886 -2.95504 1.9734 
-2.30886 -1.24935 1.9734 -2.30448 -2.91171 0.89656 -2.30448 -2.91171 2.04138 
-2.30448 -1.29268 2.04138 -2.29842 -2.20876 0.48248 -2.29842 -2.20876 2.45545 
-2.29842 -1.99563 2.45545 -2.28778 -2.69327 0.67042 -2.28778 -2.69327 2.26751 
-2.28778 -1.51112 2.26751 -2.28773 -2.79181 0.75378 -2.28773 -2.79181 2.18415 
-2.28773 -1.41258 2.18415 -2.28662 -2.36936 0.51193 -2.28662 -2.36936 2.42601 
-2.28662 -1.83503 2.42601 -2.28659 -2.26149 0.48818 -2.28659 -2.26149 2.44975 
-2.28659 -1.9429 2.44975 -2.28533 -2.58401 0.5998 -2.28533 -2.58401 2.33813 
-2.28533 -1.62038 2.33813 -2.28484 -2.47482 0.54763 -2.28484 -2.47482 2.3903 
-2.28484 -1.72957 2.3903 -2.27837 -3.09612 1.43427 -2.27837 -3.09612 1.50366 
-2.27814 -3.01397 1.0717 -2.27814 -3.01397 1.86623 -2.27812 -2.97773 0.99718 
-2.27812 -2.97773 1.94075 -2.27812 -1.22666 1.94075 -2.27772 -3.08137 1.29449 
-2.27772 -3.08137 1.64345 -2.27771 -3.09137 1.36521 -2.27771 -3.09137 1.57272 
-2.27755 -2.8767 0.84494 -2.27755 -2.8767 2.09299 -2.27755 -1.32769 2.09299 
-2.2772 -3.04415 1.1495 -2.2772 -3.04415 1.78843 -2.27703 -3.06627 1.22416 
-2.27703 -3.06627 1.71378 -2.27415 -2.93715 0.92785 -2.27415 -2.93715 2.01009 
-2.27415 -1.26724 2.01009 -2.27197 -2.1022 2.46415 -2.26077 -2.15556 0.47417 
-2.26077 -2.15556 2.46376 -2.26077 -2.04883 2.46376 -2.2502 -2.64136 0.63022 
-2.2502 -2.64136 2.30771 -2.2502 -1.56303 2.30771 -2.25015 -2.83812 0.7962 
-2.25015 -2.83812 2.14173 -2.25015 -1.36627 2.14173 -2.24955 -2.74734 0.70866 
-2.24955 -2.74734 2.22928 -2.24955 -1.45705 2.22928 -2.24935 -2.42398 0.52516 
-2.24935 -2.42398 2.41277 -2.24935 -1.78041 2.41277 -2.24931 -2.20877 0.47752 
-2.24931 -2.20877 2.46041 -2.24931 -1.99562 2.46041 -2.24888 -2.31532 0.49482 
-2.24888 -2.31532 2.44312 -2.24888 -1.88907 2.44312 -2.2471 -2.52745 0.56686 
-2.2471 -2.52745 2.37108 -2.2471 -1.67694 2.37108 -2.24358 -3.03271 1.1094 
-2.24358 -3.03271 1.82853 -2.24356 -2.96047 0.96052 -2.24356 -2.96047 1.97742 
-2.24356 -1.24392 1.97742 -2.24343 -3.09978 1.46897 -2.24333 -2.999 1.03202 
-2.24333 -2.999 1.90591 -2.24333 -1.20539 1.90591 -2.24328 -3.07731 1.2584 
-2.24328 -3.07731 1.67954 -2.24326 -3.09738 1.39966 -2.24326 -3.09738 1.53828 
-2.24309 -3.09008 1.33002 -2.24309 -3.09008 1.60792 -2.2424 -3.05963 1.18854 
-2.2424 -3.05963 1.74939 -2.23936 -2.91694 0.89285 -2.23936 -2.91694 2.04508 
-2.23936 -1.28745 2.04508 -2.22302 -2.1022 2.46776 -2.21219 -2.69701 0.66601 
-2.21219 -2.69701 2.27192 -2.21219 -1.50738 2.27192 -2.21219 -2.58636 0.59483 
-2.21219 -2.58636 2.34311 -2.21219 -1.61803 2.34311 -2.21215 -2.79554 0.74938 
-2.21215 -2.79554 2.18856 -2.21215 -1.40885 2.18856 -2.21215 -2.88049 0.84223 
-2.21215 -2.88049 2.0957 -2.21215 -1.3239 2.0957 -2.21174 -2.37057 0.50639 
-2.21174 -2.37057 2.43154 -2.21174 -1.83382 2.43154 -2.21174 -2.47714 0.54269 
-2.21174 -2.47714 2.39524 -2.21174 -1.72725 2.39524 -2.21171 -2.26269 0.48265 
-2.21171 -2.26269 2.45528 -2.21171 -1.9417 2.45528 -2.21171 -2.1556 2.46683 
-2.21171 -2.04879 2.46683 -2.20882 -3.01832 1.06959 -2.20882 -3.01832 1.86835 
-2.20882 -1.18607 1.86835 -2.20882 -3.0487 1.14817 -2.20882 -3.0487 1.78977 
-2.20881 -2.98208 0.99506 -2.20881 -2.98208 1.94287 -2.20881 -1.22231 1.94287 
-2.20881 -2.94077 0.9253 -2.20881 -2.94077 2.01264 -2.20881 -1.26362 2.01264 
-2.20866 -3.08613 1.29382 -2.20866 -3.08613 1.64412 -2.20866 -3.07081 1.22283 
-2.20866 -3.07081 1.7151 -2.20865 -3.09612 1.36455 -2.20865 -3.09612 1.57339 
-2.20865 -3.10099 1.43427 -2.20865 -3.10099 1.50366 -2.17395 -3.1022 1.46897 
-2.17395 -3.09978 1.39949 -2.17395 -3.09978 1.53844 -2.17395 -3.09245 1.32969 
-2.17395 -3.09245 1.60825 -2.17395 -3.07966 1.25789 -2.17395 -3.07966 1.68005 
-2.17395 -3.06188 1.18788 -2.17395 -3.06188 1.75005 -2.17395 -3.03498 1.10853 
-2.17395 -3.03498 1.82941 -2.17395 -3.00117 1.03097 -2.17395 -3.00117 1.90697 
-2.17395 -2.96256 0.95928 -2.17395 -2.96256 1.97865 -2.17395 -2.91869 0.89162 
-2.17395 -2.91869 2.04632 -2.17395 -2.84026 0.79424 -2.17395 -2.84026 2.14369 
-2.17395 -2.74919 0.70647 -2.17395 -2.74919 2.23146 -2.17395 -2.64293 0.62778 
-2.17395 -2.64293 2.31016 -2.17395 -2.5286 0.56443 -2.17395 -2.5286 2.3735 
-2.17395 -2.4249 0.52247 -2.17395 -2.4249 2.41547 -2.17395 -2.31592 0.49207 
-2.17395 -2.31592 2.44586 -2.17395 -2.20907 2.46324 -2.17395 -2.1022 2.46897 
-2.17395 -1.99532 2.46324 -2.17395 -1.88847 2.44586 -2.17395 -1.77949 2.41547 
-2.17395 -1.67579 2.3735 -2.17395 -1.56146 2.31016 -2.17395 -1.4552 2.23146 
-2.17395 -1.36413 2.14369 -2.17395 -1.2857 2.04632 -2.17395 -1.24183 1.97865 
-2.17395 -1.20322 1.90697 -2.13926 -3.10099 1.43427 -2.13926 -3.10099 1.50366 
-2.13926 -3.09612 1.36455 -2.13926 -3.09612 1.57339 -2.13925 -3.07081 1.22283 
-2.13925 -3.07081 1.7151 -2.13925 -3.08613 1.29382 -2.13925 -3.08613 1.64412 
-2.1391 -2.94077 0.9253 -2.1391 -2.94077 2.01264 -2.1391 -1.26362 2.01264 
-2.1391 -2.98208 0.99506 -2.1391 -2.98208 1.94287 -2.1391 -1.22231 1.94287 
-2.13909 -3.0487 1.14817 -2.13909 -3.0487 1.78977 -2.13909 -3.01832 1.06959 
-2.13909 -3.01832 1.86835 -2.13909 -1.18607 1.86835 -2.13619 -2.1556 2.46683 
-2.13619 -2.04879 2.46683 -2.13619 -2.26269 2.45528 -2.13619 -1.9417 2.45528 
-2.13617 -2.47714 0.54269 -2.13617 -2.47714 2.39524 -2.13617 -1.72725 2.39524 
-2.13617 -2.37057 0.50639 -2.13617 -2.37057 2.43154 -2.13617 -1.83382 2.43154 
-2.13575 -2.88049 0.84223 -2.13575 -2.88049 2.0957 -2.13575 -1.3239 2.0957 
-2.13575 -2.79554 0.74938 -2.13575 -2.79554 2.18856 -2.13575 -1.40885 2.18856 
-2.13572 -2.58636 0.59483 -2.13572 -2.58636 2.34311 -2.13572 -1.61803 2.34311 
-2.13572 -2.69701 0.66601 -2.13572 -2.69701 2.27192 -2.13572 -1.50738 2.27192 
-2.12489 -2.1022 2.46776 -2.10855 -2.91694 0.89285 -2.10855 -2.91694 2.04508 
-2.10855 -1.28745 2.04508 -2.1055 -3.05963 1.18854 -2.1055 -3.05963 1.74939 
-2.10481 -3.09008 1.33002 -2.10481 -3.09008 1.60792 -2.10464 -3.09738 1.39966 
-2.10464 -3.09738 1.53828 -2.10463 -3.07731 1.2584 -2.10463 -3.07731 1.67954 
-2.10457 -2.999 1.03202 -2.10457 -2.999 1.90591 -2.10457 -1.20539 1.90591 
-2.10448 -3.09978 1.46897 -2.10434 -2.96047 0.96052 -2.10434 -2.96047 1.97742 
-2.10434 -1.24392 1.97742 -2.10433 -3.03271 1.1094 -2.10433 -3.03271 1.82853 
-2.10433 -1.17168 1.82853 -2.10081 -2.52745 0.56686 -2.10081 -2.52745 2.37108 
-2.10081 -1.67694 2.37108 -2.09903 -2.31532 2.44312 -2.09903 -1.88907 2.44312 
-2.09859 -2.20877 2.46041 -2.09859 -1.99562 2.46041 -2.09855 -2.42398 0.52516 
-2.09855 -2.42398 2.41277 -2.09855 -1.78041 2.41277 -2.09836 -2.74734 0.70866 
-2.09836 -2.74734 2.22928 -2.09836 -1.45705 2.22928 -2.09776 -2.83812 0.7962 
-2.09776 -2.83812 2.14173 -2.09776 -1.36627 2.14173 -2.0977 -2.64136 0.63022 
-2.0977 -2.64136 2.30771 -2.0977 -1.56303 2.30771 -2.08714 -2.15556 2.46376 
-2.08714 -2.04883 2.46376 -2.07594 -2.1022 2.46415 -2.07376 -2.93715 0.92785 
-2.07376 -2.93715 2.01009 -2.07376 -1.26724 2.01009 -2.07088 -3.06627 1.22416 
-2.07088 -3.06627 1.71378 -2.0707 -3.04415 1.1495 -2.0707 -3.04415 1.78843 
-2.07035 -2.8767 0.84494 -2.07035 -2.8767 2.09299 -2.07035 -1.32769 2.09299 
-2.0702 -3.09137 1.36521 -2.0702 -3.09137 1.57272 -2.07019 -3.08137 1.29449 
-2.07019 -3.08137 1.64345 -2.06979 -2.97773 0.99718 -2.06979 -2.97773 1.94075 
-2.06979 -1.22666 1.94075 -2.06977 -3.01397 1.0717 -2.06977 -3.01397 1.86623 
-2.06977 -1.19042 1.86623 -2.06953 -3.09612 1.43427 -2.06953 -3.09612 1.50366 
-2.06306 -2.47482 0.54763 -2.06306 -2.47482 2.3903 -2.06306 -1.72957 2.3903 
-2.06258 -2.58401 0.5998 -2.06258 -2.58401 2.33813 -2.06258 -1.62038 2.33813 
-2.06132 -2.26149 2.44975 -2.06132 -1.9429 2.44975 -2.06128 -2.36936 2.42601 
-2.06128 -1.83503 2.42601 -2.06017 -2.79181 0.75378 -2.06017 -2.79181 2.18415 
-2.06017 -1.41258 2.18415 -2.06012 -2.69327 0.67042 -2.06012 -2.69327 2.26751 
-2.06012 -1.51112 2.26751 -2.04948 -2.20876 2.45545 -2.04948 -1.99563 2.45545 
-2.04343 -2.91171 0.89656 -2.04343 -2.91171 2.04138 -2.04343 -1.29268 2.04138 
-2.03904 -2.95504 0.96454 -2.03904 -2.95504 1.9734 -2.03904 -1.24935 1.9734 
-2.03801 -2.15545 2.45825 -2.03801 -2.04894 2.45825 -2.03737 -3.05288 1.19052 
-2.03737 -3.05288 1.74742 -2.03634 -3.07051 1.26056 -2.03634 -3.07051 1.67738 
-2.036 -3.08298 1.33102 -2.036 -3.08298 1.60692 -2.03597 -3.02577 1.11124 
-2.03597 -3.02577 1.82669 -2.03597 -1.17862 1.82669 -2.03552 -2.99252 1.03518 
-2.03552 -2.99252 1.90275 -2.03552 -1.21187 1.90275 -2.035 -3.09008 1.39983 
-2.035 -3.09008 1.53811 -2.03467 -3.09245 1.46897 -2.03222 -2.83209 0.80026 
-2.03222 -2.83209 2.13767 -2.03222 -1.3723 2.13767 -2.02805 -2.52403 0.57411 
-2.02805 -2.52403 2.36382 -2.02805 -1.68036 2.36382 -2.02722 -2.1022 2.45814 
-2.02538 -2.42018 2.40535 -2.02538 -1.78421 2.40535 -2.02452 -2.31352 2.43489 
-2.02452 -1.89087 2.43489 -2.02437 -2.63803 0.638 -2.02437 -2.63803 2.29993 
-2.02437 -1.56636 2.29993 -2.0232 -2.7418 0.71519 -2.0232 -2.7418 2.22275 
-2.0232 -1.46259 2.22275 -2.01236 -2.26124 2.44292 -2.01236 -1.94315 2.44292 
-2.00864 -2.93001 0.93287 -2.00864 -2.93001 2.00506 -2.00864 -1.27438 2.00506 
-2.0049 -2.86937 0.85021 -2.0049 -2.86937 2.08772 -2.0049 -1.33502 2.08772 
-2.00471 -2.97032 1.00237 -2.00471 -2.97032 1.93557 -2.00471 -1.23407 1.93557 
-2.00282 -3.05722 1.2268 -2.00282 -3.05722 1.71113 -2.00257 -3.03507 1.15217 
-2.00257 -3.03507 1.78577 -2.00214 -3.07223 1.29715 -2.00214 -3.07223 1.64078 
-2.00165 -3.00477 1.07442 -2.00165 -3.00477 1.86352 -2.00165 -1.19962 1.86352 
-2.00067 -2.20848 2.44809 -2.00067 -1.99591 2.44809 -1.99947 -3.08137 1.3652 
-1.99947 -3.08137 1.57273 -1.9988 -3.08613 1.43426 -1.9988 -3.08613 1.50367 
-1.99484 -2.78389 0.75959 -1.99484 -2.78389 2.17834 -1.99484 -1.4205 2.17834 
-1.99011 -2.47019 2.38044 -1.99011 -1.7342 2.38044 -1.9895 -2.15542 2.45037 
-1.9895 -2.04897 2.45037 -1.98942 -2.5793 0.60971 -1.98942 -2.5793 2.32822 
-1.98942 -1.62509 2.32822 -1.98837 -2.36465 2.4159 -1.98837 -1.83974 2.4159 
-1.98703 -2.68836 0.68064 -1.98703 -2.68836 2.2573 -1.98703 -1.51603 2.2573 
-1.97886 -2.903 0.90271 -1.97886 -2.903 2.03522 -1.97886 -2.1022 2.44975 
-1.97886 -1.30139 2.03522 -1.97515 -2.3137 2.42591 -1.97515 -1.89069 2.42591 
-1.97432 -2.94594 0.97073 -1.97432 -2.94594 1.96721 -1.97432 -1.25845 1.96721 
-1.9703 -2.98355 1.04265 -1.9703 -2.98355 1.89528 -1.9703 -1.22084 1.89528 
-1.96989 -3.04168 1.1938 -1.96989 -3.04168 1.74414 -1.96869 -3.05914 1.2637 
-1.96869 -3.05914 1.67423 -1.96827 -3.01447 1.11477 -1.96827 -3.01447 1.82317 
-1.96827 -1.18992 1.82317 -1.96729 -2.82288 0.80723 -1.96729 -2.82288 2.13071 
-1.96729 -1.38151 2.13071 -1.96554 -3.07051 1.33135 -1.96554 -3.07051 1.60658 
-1.96338 -3.07731 1.39965 -1.96338 -3.07731 1.53829 -1.963 -2.26127 2.43343 
-1.963 -1.94312 2.43343 -1.96287 -3.07966 1.46897 -1.95705 -2.73045 0.72181 
-1.95705 -2.73045 2.21613 -1.95705 -1.47394 2.21613 -1.95608 -2.51835 2.35177 
-1.95608 -1.68604 2.35177 -1.95301 -2.41465 2.39285 -1.95301 -1.78974 2.39285 
-1.95186 -2.63179 0.65031 -1.95186 -2.63179 2.28763 -1.95186 -1.5726 2.28763 
-1.9512 -2.20815 2.43807 -1.9512 -1.99624 2.43807 -1.94444 -2.91943 0.94034 
-1.94444 -2.91943 1.99759 -1.94444 -1.28496 1.99759 -1.94068 -2.8586 0.85787 
-1.94068 -2.8586 2.08007 -1.94068 -1.34579 2.08007 -1.94007 -2.15498 2.4398 
-1.94007 -2.04941 2.4398 -1.9398 -2.9596 1.01068 -1.9398 -2.9596 1.92725 
-1.9398 -1.24479 1.92725 -1.9393 -2.36437 2.40502 -1.9393 -1.84002 2.40502 
-1.93683 -2.99367 1.08291 -1.93683 -2.99367 1.85502 -1.93683 -1.21072 1.85502 
-1.93574 -3.04374 1.23075 -1.93574 -3.04374 1.70718 -1.93548 -3.02157 1.15613 
-1.93548 -3.02157 1.78181 -1.93548 -1.18282 1.78181 -1.93179 -3.05722 1.29783 
-1.93179 -3.05722 1.6401 -1.93097 -2.1022 2.439 -1.92914 -3.06627 1.36589 
-1.92914 -3.06627 1.57204 -1.92889 -2.77147 0.76753 -1.92889 -2.77147 2.1704 
-1.92889 -1.43292 2.1704 -1.92782 -3.07081 1.43426 -1.92782 -3.07081 1.50367 
-1.92627 -2.31334 2.41452 -1.92627 -1.89105 2.41452 -1.92133 -2.67526 0.68937 
-1.92133 -2.67526 2.24856 -1.92133 -1.52913 2.24856 -1.9186 -2.46332 2.36584 
-1.9186 -1.74107 2.36584 -1.91788 -2.57237 2.31357 -1.91788 -1.63202 2.31357 
-1.91513 -2.89087 0.91129 -1.91513 -2.89087 2.02664 -1.91513 -1.31352 2.02664 
-1.9139 -2.26068 2.42147 -1.9139 -1.94371 2.42147 -1.90967 -2.93334 0.97973 
-1.90967 -2.93334 1.95821 -1.90967 -1.27105 1.95821 -1.90596 -2.97071 1.05199 
-1.90596 -2.97071 1.88594 -1.90596 -1.23368 1.88594 -1.90421 -2.41398 2.38003 
-1.90421 -1.79041 2.38003 -1.90385 -3.00128 1.12444 -1.90385 -3.00128 1.81349 
-1.90385 -1.20311 1.81349 -1.90335 -3.02607 1.19837 -1.90335 -3.02607 1.73957 
-1.90335 -1.17832 1.73957 -1.9023 -2.20754 2.42558 -1.9023 -1.99685 2.42558 
-1.90133 -2.80956 0.8168 -1.90133 -2.80956 2.12113 -1.90133 -1.39483 2.12113 
-1.89878 -3.04168 1.2649 -1.89878 -3.04168 1.67303 -1.8955 -3.05288 1.33239 
-1.8955 -3.05288 1.60555 -1.89353 -3.05963 1.40052 -1.89353 -3.05963 1.53742 
-1.89287 -3.06188 1.46897 -1.89258 -2.15494 2.42712 -1.89258 -2.04945 2.42712 
-1.89189 -2.71625 0.73183 -1.89189 -2.71625 2.20611 -1.89189 -1.48814 2.20611 
-1.89057 -2.36349 2.39169 -1.89057 -1.8409 2.39169 -1.88651 -2.6167 2.27684 
-1.88651 -1.58769 2.27684 -1.88528 -2.51044 2.33499 -1.88528 -1.69395 2.33499 
-1.88367 -2.1022 2.42591 -1.88023 -2.90515 0.95033 -1.88023 -2.90515 1.98761 
-1.88023 -1.29924 1.98761 -1.87802 -2.31246 2.40075 -1.87802 -1.89193 2.40075 
-1.8757 -2.94496 1.02087 -1.8757 -2.94496 1.91706 -1.8757 -1.25943 1.91706 
-1.87504 -2.844 0.86865 -1.87504 -2.844 2.06928 -1.87504 -1.36039 2.06928 
-1.87286 -2.97867 1.09328 -1.87286 -2.97867 1.84466 -1.87286 -1.22572 1.84466 
-1.87163 -3.00618 1.16664 -1.87163 -3.00618 1.77129 -1.87163 -1.19821 1.77129 
-1.87025 -2.46198 2.35119 -1.87025 -1.74241 2.35119 -1.86573 -2.25964 2.40716 
-1.86573 -1.94475 2.40716 -1.86354 -2.75612 0.77902 -1.86354 -2.75612 2.15892 
-1.86354 -1.44827 2.15892 -1.86111 -3.02157 1.23049 -1.86111 -3.02157 1.70744 
-1.86111 -1.18282 1.70744 -1.85715 -3.03507 1.29758 -1.85715 -3.03507 1.64035 
-1.85632 -2.65926 0.70164 -1.85632 -2.65926 2.23629 -1.85632 -1.54513 2.23629 
-1.85609 -2.4125 2.36489 -1.85609 -1.79189 2.36489 -1.85517 -2.20751 2.41093 
-1.85517 -1.99688 2.41093 -1.85449 -3.04415 1.36572 -1.85449 -3.04415 1.57222 
-1.85319 -2.55582 2.30044 -1.85319 -1.64857 2.30044 -1.85315 -3.0487 1.4341 
-1.85315 -3.0487 1.50383 -1.85251 -2.87536 0.92226 -1.85251 -2.87536 2.01568 
-1.85251 -1.32903 2.01568 -1.84619 -2.91707 0.99089 -1.84619 -2.91707 1.94704 
-1.84619 -1.28732 1.94704 -1.84552 -2.15482 2.41203 -1.84552 -2.04957 2.41203 
-1.84283 -2.36214 2.37604 -1.84283 -1.84225 2.37604 -1.84281 -2.95406 1.06317 
-1.84281 -2.95406 1.87477 -1.84281 -1.25033 1.87477 -1.84063 -2.98412 1.13564 
-1.84063 -2.98412 1.80229 -1.84063 -1.22027 1.80229 -1.83706 -2.1022 2.41051 
-1.83663 -2.79296 0.82939 -1.83663 -2.79296 2.10854 -1.83663 -1.41143 2.10854 
-1.8354 -2.51127 2.31634 -1.8354 -1.69312 2.31634 -1.83051 -2.31104 2.38462 
-1.83051 -1.89335 2.38462 -1.82943 -3.00128 1.19887 -1.82943 -3.00128 1.73907 
-1.82943 -1.20311 1.73907 -1.82801 -2.69926 0.7452 -1.82801 -2.69926 2.19274 
-1.82801 -1.50513 2.19274 -1.82248 -2.59925 2.26232 -1.82248 -1.60514 2.26232 
-1.82043 -2.4626 2.33218 -1.82043 -1.74179 2.33218 -1.81975 -3.01447 1.26329 
-1.81975 -3.01447 1.67465 -1.81916 -2.25935 2.39061 -1.81916 -1.94504 2.39061 
-1.8183 -2.88776 0.96261 -1.8183 -2.88776 1.97532 -1.8183 -1.31663 1.97532 
-1.81623 -3.02577 1.33099 -1.81623 -3.02577 1.60695 -1.81439 -3.03271 1.39934 
-1.81439 -3.03271 1.53859 -1.81351 -3.03498 1.46897 -1.81317 -2.82633 0.8812 
-1.81317 -2.82633 2.05673 -1.81317 -1.37806 2.05673 -1.81312 -2.92658 1.03286 
-1.81312 -2.92658 1.90507 -1.81312 -1.27781 1.90507 -1.81043 -2.95992 1.10544 
-1.81043 -2.95992 1.83249 -1.81043 -1.24447 1.83249 -1.80882 -2.20721 2.39398 
-1.80882 -1.99718 2.39398 -1.80616 -2.41265 2.34552 -1.80616 -1.79174 2.34552 
-1.80401 -2.55567 2.27983 -1.80401 -1.64872 2.27983 -1.80012 -2.73804 0.79373 
-1.80012 -2.73804 2.1442 -1.80012 -1.46635 2.1442 -1.79951 -2.15478 2.39473 
-1.79951 -2.04961 2.39473 -1.79826 -2.97867 1.16788 -1.79826 -2.97867 1.77006 
-1.79826 -1.22572 1.77006 -1.79328 -2.64055 2.22081 -1.79328 -1.56384 2.22081 
-1.79298 -2.3621 2.35627 -1.79298 -1.84229 2.35627 -1.79127 -2.85654 0.93556 
-1.79127 -2.85654 2.00237 -1.79127 -2.1022 2.39285 -1.79127 -1.34785 2.00237 
-1.7879 -2.99367 1.23184 -1.7879 -2.99367 1.70609 -1.7879 -1.21072 1.70609 
-1.78648 -2.51094 2.29528 -1.78648 -1.69345 2.29528 -1.78494 -2.89785 1.00464 
-1.78494 -2.89785 1.9333 -1.78494 -1.30654 1.9333 -1.78111 -2.93366 1.07612 
-1.78111 -2.93366 1.86181 -1.78111 -1.27073 1.86181 -1.77996 -2.30943 2.36441 
-1.77996 -1.89496 2.36441 -1.7794 -3.00477 1.29667 -1.7794 -3.00477 1.64127 
-1.77669 -3.01397 1.36478 -1.77669 -3.01397 1.57315 -1.7754 -2.77292 0.84344 
-1.7754 -2.77292 2.09449 -1.7754 -1.43147 2.09449 -1.77457 -3.01832 1.4341 
-1.77457 -3.01832 1.50383 -1.77399 -2.59816 2.23971 -1.77399 -1.60623 2.23971 
-1.7713 -2.46194 2.31067 -1.7713 -1.74245 2.31067 -1.76874 -2.25758 2.36989 
-1.76874 -1.94681 2.36989 -1.76815 -2.95406 1.13782 -1.76815 -2.95406 1.80011 
-1.76815 -1.25033 1.80011 -1.7657 -2.67955 2.17607 -1.7657 -1.52484 2.17607 
-1.7584 -2.20502 2.37271 -1.7584 -1.99937 2.37271 -1.7577 -2.86701 0.97724 
-1.7577 -2.86701 1.96069 -1.7577 -1.33738 1.96069 -1.75728 -2.41191 2.32364 
-1.75728 -1.79248 2.32364 -1.75698 -2.97071 1.20098 -1.75698 -2.97071 1.73696 
-1.75698 -1.23368 1.73696 -1.75566 -2.55428 2.25678 -1.75566 -1.65011 2.25678 
-1.75273 -2.9054 1.04774 -1.75273 -2.9054 1.89019 -1.75273 -1.29899 1.89019 
-1.75239 -2.80525 0.89626 -1.75239 -2.80525 2.04168 -1.75239 -1.39914 2.04168 
-1.74925 -2.15247 2.3729 -1.74925 -2.05192 2.3729 -1.74764 -2.98355 1.26531 
-1.74764 -2.98355 1.67262 -1.74764 -1.22084 1.67262 -1.7464 -2.1022 2.37296 
-1.74563 -2.63828 2.1964 -1.74563 -1.56611 2.1964 -1.74328 -2.35995 2.33389 
-1.74328 -1.84444 2.33389 -1.74017 -2.99252 1.33054 -1.74017 -2.99252 1.6074 
-1.73988 -2.71607 0.80962 -1.73988 -2.71607 2.12831 -1.73988 -1.48832 2.12831 
-1.73866 -2.50945 2.27188 -1.73866 -1.69494 2.27188 -1.73785 -2.92658 1.10813 
-1.73785 -2.92658 1.8298 -1.73785 -1.27781 1.8298 -1.73701 -2.999 1.39959 
-1.73701 -2.999 1.53835 -1.73595 -3.00117 1.46897 -1.73166 -2.83449 0.95116 
-1.73166 -2.83449 1.98678 -1.73166 -1.3699 1.98678 -1.73057 -2.30721 2.34154 
-1.73057 -1.89718 2.34154 -1.72664 -2.59566 2.21489 -1.72664 -1.60873 2.21489 
-1.72586 -2.94496 1.17071 -1.72586 -2.94496 1.76722 -1.72586 -1.25943 1.76722 
-1.72537 -2.87521 1.02038 -1.72537 -2.87521 1.91755 -1.72537 -1.32918 1.91755 
-1.72359 -2.46022 2.28689 -1.72359 -1.74417 2.28689 -1.71925 -2.25508 2.34639 
-1.71925 -1.94931 2.34639 -1.71864 -2.67662 2.1492 -1.71864 -1.52777 2.1492 
-1.71591 -2.74997 0.86021 -1.71591 -2.74997 2.07773 -1.71591 -1.45442 2.07773 
-1.71567 -2.9596 1.23481 -1.71567 -2.9596 1.70312 -1.71567 -1.24479 1.70312 
-1.70962 -2.89785 1.07996 -1.70962 -2.89785 1.85798 -1.70962 -1.30654 1.85798 
-1.70923 -2.20251 2.34872 -1.70923 -2.00188 2.34872 -1.70877 -2.5518 2.2315 
-1.70877 -1.65259 2.2315 -1.70842 -2.40925 2.29902 -1.70842 -1.79514 2.29902 
-1.70735 -2.97032 1.29972 -1.70735 -2.97032 1.63821 -1.70735 -1.23407 1.63821 
-1.7053 -2.15242 2.35092 -1.7053 -2.05197 2.35092 -1.70256 -2.1022 2.35089 
-1.70217 -2.97773 1.3648 -1.70217 -2.97773 1.57313 -1.70217 -1.22666 1.57313 
-1.70005 -2.98208 1.43411 -1.70005 -2.98208 1.50382 -1.69909 -2.84315 0.9941 
-1.69909 -2.84315 1.94383 -1.69909 -1.36124 1.94383 -1.69872 -2.63501 2.16915 
-1.69872 -1.56938 2.16915 -1.69588 -2.91707 1.1412 -1.69588 -2.91707 1.79673 
-1.69588 -1.28732 1.79673 -1.6946 -2.35706 2.30876 -1.6946 -1.84733 2.30876 
-1.6939 -2.78109 0.9134 -1.6939 -2.78109 2.02454 -1.6939 -1.4233 2.02454 
-1.69383 -2.71173 0.83814 -1.69383 -2.71173 2.09979 -1.69383 -1.49266 2.09979 
-1.69208 -2.50681 2.2462 -1.69208 -1.69758 2.2462 -1.68471 -2.93334 1.20469 
-1.68471 -2.93334 1.73325 -1.68471 -1.27105 1.73325 -1.68251 -2.30438 2.31608 
-1.68251 -1.90001 2.31608 -1.68223 -2.86701 1.05271 -1.68223 -2.86701 1.88522 
-1.68223 -1.33738 1.88522 -1.67974 -2.59183 2.18731 -1.67974 -1.61256 2.18731 
-1.67577 -2.45677 2.26023 -1.67577 -1.74762 2.26023 -1.67571 -2.94594 1.26934 
-1.67571 -2.94594 1.6686 -1.67571 -1.25845 1.6686 -1.67395 -2.8093 0.96897 
-1.67395 -2.8093 1.96897 -1.67395 -1.39509 1.96897 -1.67291 -2.67201 2.12032 
-1.67291 -1.53238 2.12032 -1.67138 -2.25208 2.32041 -1.67138 -1.95231 2.32041 
-1.67088 -2.74423 0.89043 -1.67088 -2.74423 2.04751 -1.67088 -1.46016 2.04751 
-1.66952 -2.95504 1.33406 -1.66952 -2.95504 1.60388 -1.66952 -1.24935 1.60388 
-1.6676 -2.88776 1.11331 -1.6676 -2.88776 1.82462 -1.6676 -1.31663 1.82462 
-1.66619 -2.20242 2.32461 -1.66619 -2.00197 2.32461 -1.6655 -2.96047 1.39936 
-1.6655 -2.96047 1.53858 -1.6655 -1.24392 1.53858 -1.66427 -2.96256 1.46897 
-1.66227 -2.15225 2.32668 -1.66227 -2.05214 2.32668 -1.66207 -2.54765 2.20351 
-1.66207 -1.65674 2.20351 -1.66095 -2.40568 2.27191 -1.66095 -1.79871 2.27191 
-1.65985 -2.1022 2.3267 -1.65614 -2.83449 1.02668 -1.65614 -2.83449 1.91126 
-1.65614 -1.3699 1.91126 -1.65531 -2.90515 1.17524 -1.65531 -2.90515 1.76269 
-1.65531 -1.29924 1.76269 -1.65295 -2.62995 2.13981 -1.65295 -1.57444 2.13981 
-1.65002 -2.77375 0.94504 -1.65002 -2.77375 1.9929 -1.65002 -1.43064 1.9929 
-1.649 -2.7056 2.06924 -1.649 -1.49879 2.06924 -1.64764 -2.35369 2.28121 
-1.64764 -1.8507 2.28121 -1.64686 -2.50302 2.21831 -1.64686 -1.70137 2.21831 
-1.64533 -2.91943 1.23945 -1.64533 -2.91943 1.69848 -1.64533 -1.28496 1.69848 
-1.64055 -2.85654 1.08628 -1.64055 -2.85654 1.85165 -1.64055 -1.34785 1.85165 
-1.63786 -2.93001 1.30365 -1.63786 -2.93001 1.63428 -1.63786 -1.27438 1.63428 
-1.6359 -2.30095 2.28811 -1.6359 -1.90344 2.28811 -1.63431 -2.58654 2.15759 
-1.63431 -1.61785 2.15759 -1.63283 -2.93715 1.36877 -1.63283 -2.93715 1.56916 
-1.63283 -1.26724 1.56916 -1.63076 -2.45271 2.23191 -1.63076 -1.75168 2.23191 
-1.63028 -2.94077 1.43411 -1.63028 -2.94077 1.50382 -1.63028 -1.26362 1.50382 
-1.62946 -2.2517 2.2943 -1.62946 -1.95269 2.2943 -1.62866 -2.66572 2.08953 
-1.62866 -1.53867 2.08953 -1.62735 -2.73659 0.92237 -1.62735 -2.73659 2.01557 
-1.62735 -1.4678 2.01557 -1.62724 -2.87536 1.14753 -1.62724 -2.87536 1.79041 
-1.62724 -1.32903 1.79041 -1.62439 -2.20207 2.29843 -1.62439 -2.00232 2.29843 
-1.62069 -2.1522 2.30047 -1.62069 -2.05219 2.30047 -1.61838 -2.78109 0.98892 
-1.61838 -2.78109 1.94902 -1.61838 -2.1022 2.30044 -1.61838 -1.4233 1.94902 
-1.61805 -2.54285 2.1738 -1.61805 -1.66154 2.1738 -1.61628 -2.89087 1.21015 
-1.61628 -2.89087 1.72779 -1.61628 -1.31352 1.72779 -1.616 -2.4011 2.24314 
-1.616 -1.80329 2.24314 -1.60892 -2.62329 2.10865 -1.60892 -1.5811 2.10865 
-1.6077 -2.903 1.27388 -1.6077 -2.903 1.66406 -1.6077 -1.30139 1.66406 
-1.606 -2.69789 2.03692 -1.606 -1.5065 2.03692 -1.60314 -2.49809 2.1883 
-1.60314 -1.7063 2.1883 -1.60293 -2.34889 2.25196 -1.60293 -1.8555 2.25196 
-1.60154 -2.91171 1.33844 -1.60154 -2.91171 1.59949 -1.60154 -1.29268 1.59949 
-1.60124 -2.80525 1.04741 -1.60124 -2.80525 1.89053 -1.60124 -1.39914 1.89053 
-1.59784 -2.91694 1.40356 -1.59784 -2.91694 1.53437 -1.59784 -1.28745 1.53437 
-1.5966 -2.91869 1.46897 -1.5966 -1.2857 1.46897 -1.59541 -2.74423 0.9659 
-1.59541 -2.74423 1.97204 -1.59541 -1.46016 1.97204 -1.59476 -2.30078 2.2596 
-1.59476 -1.90361 2.2596 -1.59149 -2.58075 2.12603 -1.59149 -1.62364 2.12603 
-1.58832 -2.25145 2.26568 -1.58832 -1.95294 2.26568 -1.58701 -2.44739 2.20132 
-1.58701 -1.757 2.20132 -1.58619 -2.82633 1.10818 -1.58619 -2.82633 1.82975 
-1.58619 -1.37806 1.82975 -1.58602 -2.65777 2.0569 -1.58602 -1.54662 2.0569 
-1.58314 -2.2015 2.26964 -1.58314 -2.00289 2.26964 -1.57946 -2.15156 2.27155 
-1.57946 -2.05283 2.27155 -1.57825 -2.1022 2.27217 -1.57542 -2.5368 2.14193 
-1.57542 -1.66759 2.14193 -1.57368 -2.7056 0.94401 -1.57368 -2.7056 1.99392 
-1.57368 -1.49879 1.99392 -1.57364 -2.844 1.17006 -1.57364 -2.844 1.76788 
-1.57364 -1.36039 1.76788 -1.57265 -2.39567 2.21214 -1.57265 -1.80872 2.21214 
-1.56745 -2.6163 2.07547 -1.56745 -1.58809 2.07547 -1.56519 -2.74997 1.01092 
-1.56519 -2.74997 1.92701 -1.56519 -1.45442 1.92701 -1.56311 -2.34819 2.22154 
-1.56311 -1.8562 2.22154 -1.56285 -2.8586 1.23569 -1.56285 -2.8586 1.70224 
-1.56285 -1.34579 1.70224 -1.56104 -2.49204 2.15625 -1.56104 -1.71235 2.15625 
-1.5552 -2.86937 1.29991 -1.5552 -2.86937 1.63802 -1.5552 -1.33502 1.63802 
-1.55507 -2.30011 2.2291 -1.55507 -1.90428 2.2291 -1.55339 -2.66572 2.01426 
-1.55339 -1.53867 2.01426 -1.55034 -2.57359 2.09258 -1.55034 -1.6308 2.09258 
-1.54993 -2.8767 1.36537 -1.54993 -2.8767 1.57257 -1.54993 -1.32769 1.36537 
-1.54993 -1.32769 1.57257 -1.54843 -2.25058 2.23493 -1.54843 -1.95381 2.23493 
-1.54843 -2.77292 1.07042 -1.54843 -2.77292 1.86752 -1.54843 -1.43147 1.86752 
-1.54722 -2.88049 1.43077 -1.54722 -2.88049 1.50717 -1.54722 -1.3239 1.43077 
-1.54722 -1.3239 1.50717 -1.54519 -2.44107 2.16884 -1.54519 -1.76332 2.16884 
-1.54338 -2.20068 2.23882 -1.54338 -2.00371 2.23882 -1.54313 -2.71173 0.98884 
-1.54313 -2.71173 1.94909 -1.54313 -1.49266 1.94909 -1.5407 -2.1515 2.24134 
-1.5407 -2.05289 2.24134 -1.53956 -2.1022 2.24198 -1.53474 -2.52975 2.10818 
-1.53474 -1.67464 2.10818 -1.53438 -2.79296 1.13165 -1.53438 -2.79296 1.80629 
-1.53438 -1.41143 1.80629 -1.53427 -2.62329 2.034 -1.53427 -1.5811 2.034 
-1.53416 -2.39444 2.17978 -1.53416 -1.80995 2.17978 -1.52465 -2.34687 2.18906 
-1.52465 -1.85752 2.18906 -1.5226 -2.67201 1.97001 -1.5226 -1.53238 1.97001 
-1.52179 -2.80956 1.19634 -1.52179 -2.80956 1.74159 -1.52179 -1.39483 1.74159 
-1.52067 -2.48488 2.12225 -1.52067 -1.71951 2.12225 -1.51693 -2.29894 2.19671 
-1.51693 -1.90545 2.19671 -1.51689 -2.58075 2.05143 -1.51689 -1.62364 2.05143 
-1.51461 -2.71607 1.03489 -1.51461 -2.71607 1.90304 -1.51461 -1.48832 1.90304 
-1.51221 -2.82288 1.2623 -1.51221 -2.82288 1.67563 -1.51221 -1.38151 1.67563 
-1.51032 -2.24934 2.20241 -1.51032 -1.95505 2.20241 -1.50818 -2.43908 2.13474 
-1.50818 -1.76531 2.13474 -1.506 -2.20057 2.20664 -1.506 -2.00382 2.20664 
-1.50525 -2.83209 1.32723 -1.50525 -2.83209 1.6107 -1.50525 -1.3723 1.32723 
-1.50525 -1.3723 1.6107 -1.50329 -2.15132 2.2091 -1.50329 -2.05307 2.2091 
-1.50311 -2.62995 1.98997 -1.50311 -1.57444 1.98997 -1.50239 -2.1022 2.20992 
-1.50119 -2.83812 1.39277 -1.50119 -2.83812 1.54516 -1.50119 -1.36627 1.39277 
-1.50119 -1.36627 1.54516 -1.50099 -2.5368 2.0675 -1.50099 -1.66759 2.0675 
-1.49923 -2.84026 1.46897 -1.49923 -1.36413 1.46897 -1.49872 -2.73804 1.09513 
-1.49872 -2.73804 1.8428 -1.49872 -1.46635 1.8428 -1.49729 -2.39248 2.14563 
-1.49729 -1.81191 2.14563 -1.49372 -2.67662 1.92428 -1.49372 -1.52777 1.92428 
-1.48804 -2.34518 2.15488 -1.48804 -1.85921 2.15488 -1.48667 -2.49204 2.08188 
-1.48667 -1.71235 2.08188 -1.48533 -2.58654 2.00861 -1.48533 -1.61785 2.00861 
-1.484 -2.75612 1.15856 -1.484 -2.75612 1.77938 -1.484 -1.44827 1.77938 
-1.48043 -2.29729 2.16249 -1.48043 -1.9071 2.16249 -1.4745 -2.24893 2.16842 
-1.4745 -1.95546 2.16842 -1.47408 -2.44107 2.09773 -1.47408 -1.76332 2.09773 
-1.47377 -2.63501 1.9442 -1.47377 -1.56938 1.9442 -1.47252 -2.77147 1.2239 
-1.47252 -2.77147 1.71403 -1.47252 -1.43292 1.71403 -1.47025 -2.20021 2.17267 
-1.47025 -2.00418 2.17267 -1.46912 -2.54285 2.02487 -1.46912 -1.66154 2.02487 
-1.4677 -2.15126 2.17522 -1.4677 -2.05313 2.17522 -1.46685 -2.67955 1.06072 
-1.46685 -2.67955 1.87722 -1.46685 -2.1022 2.17607 -1.46685 -1.52484 1.87722 
-1.46458 -2.78389 1.28985 -1.46458 -2.78389 1.64808 -1.46458 -1.4205 1.64808 
-1.46314 -2.39444 2.10876 -1.46314 -1.80995 2.10876 -1.45877 -2.79181 1.35519 
-1.45877 -2.79181 1.58275 -1.45877 -1.41258 1.35519 -1.45877 -1.41258 1.58275 
-1.45561 -2.59183 1.96318 -1.45561 -1.61256 1.96318 -1.45462 -2.49809 2.03978 
-1.45462 -1.7063 2.03978 -1.45436 -2.79554 1.43077 -1.45436 -2.79554 1.50717 
-1.45436 -1.40885 1.43077 -1.45436 -1.40885 1.50717 -1.45386 -2.34687 2.11827 
-1.45386 -1.85752 2.11827 -1.45018 -2.69926 1.12302 -1.45018 -2.69926 1.81491 
-1.45018 -1.50513 1.81491 -1.44652 -2.63828 1.89729 -1.44652 -1.56611 1.89729 
-1.44621 -2.29894 2.12599 -1.44621 -1.90545 2.12599 -1.4416 -2.44739 2.05591 
-1.4416 -1.757 2.05591 -1.44051 -2.24934 2.1326 -1.44051 -1.95505 2.1326 
-1.43941 -2.54765 1.98085 -1.43941 -1.65674 1.98085 -1.43681 -2.71625 1.1869 
-1.43681 -2.71625 1.75103 -1.43681 -1.48814 1.75103 -1.43628 -2.20057 2.13692 
-1.43628 -2.00382 2.13692 -1.43382 -2.15132 2.13963 -1.43382 -2.05307 2.13963 
-1.433 -2.1022 2.14053 -1.43078 -2.39567 2.07027 -1.43078 -1.80872 2.07027 
-1.42803 -2.59566 1.91628 -1.42803 -1.60873 1.91628 -1.42679 -2.73045 1.25206 
-1.42679 -2.73045 1.68587 -1.42679 -1.47394 1.68587 -1.42461 -2.50302 1.99606 
-1.42461 -1.70137 1.99606 -1.42211 -2.64055 1.84964 -1.42211 -1.56384 1.84964 
-1.42138 -2.34819 2.07981 -1.42138 -1.8562 2.07981 -1.42017 -2.7418 1.31821 
-1.42017 -2.7418 1.61972 -1.42017 -1.46259 1.61972 -1.41382 -2.30011 2.08785 
-1.41382 -1.90428 2.08785 -1.41364 -2.74734 1.39337 -1.41364 -2.74734 1.54456 
-1.41364 -1.45705 1.39337 -1.41364 -1.45705 1.54456 -1.41146 -2.74919 1.46897 
-1.41146 -1.4552 1.46897 -1.41142 -2.5518 1.93415 -1.41142 -1.65259 1.93415 
-1.41101 -2.45271 2.01216 -1.41101 -1.75168 2.01216 -1.40799 -2.25058 2.09449 
-1.40799 -1.95381 2.09449 -1.40663 -2.65926 1.15134 -1.40663 -2.65926 1.7866 
-1.40663 -1.54513 1.7866 -1.4041 -2.20068 2.09954 -1.4041 -2.00371 2.09954 
-1.40321 -2.59816 1.86893 -1.40321 -1.60623 1.86893 -1.40158 -2.1515 2.10222 
-1.40158 -2.05289 2.10222 -1.40094 -2.1022 2.10336 -1.39978 -2.4011 2.02692 
-1.39978 -1.80329 2.02692 -1.39672 -2.50681 1.95084 -1.39672 -1.69758 1.95084 
-1.39436 -2.67526 1.21634 -1.39436 -2.67526 1.72159 -1.39436 -1.52913 1.72159 
-1.39096 -2.34889 2.03999 -1.39096 -1.8555 2.03999 -1.38614 -2.55428 1.88726 
-1.38614 -1.65011 1.88726 -1.38562 -2.68836 1.28204 -1.38562 -2.68836 1.65589 
-1.38562 -1.51603 1.65589 -1.38332 -2.30078 2.04816 -1.38332 -1.90361 2.04816 
-1.38269 -2.45677 1.96715 -1.38269 -1.74762 1.96715 -1.3806 -2.59925 1.82044 
-1.3806 -1.60514 1.82044 -1.37724 -2.25145 2.0546 -1.37724 -1.95294 2.0546 
-1.37541 -2.69327 1.35514 -1.37541 -2.69327 1.5828 -1.37541 -1.51112 1.5828 
-1.37328 -2.2015 2.05978 -1.37328 -2.00289 2.05978 -1.37137 -2.15156 2.06346 
-1.37137 -2.05283 2.06346 -1.37104 -2.50945 1.90426 -1.37104 -1.69494 1.90426 
-1.37101 -2.40568 1.98197 -1.37101 -1.79871 1.98197 -1.371 -2.69701 1.43073 
-1.371 -2.69701 1.5072 -1.371 -1.50738 1.43073 -1.371 -1.50738 1.5072 
-1.37075 -2.1022 2.06467 -1.36608 -2.6167 1.18152 -1.36608 -2.6167 1.75641 
-1.36608 -1.58769 1.75641 -1.36309 -2.55567 1.83891 -1.36309 -1.64872 1.83891 
-1.36171 -2.35369 1.99528 -1.36171 -1.8507 1.99528 -1.35603 -2.46022 1.91933 
-1.35603 -1.74417 1.91933 -1.35529 -2.63179 1.24688 -1.35529 -2.63179 1.69106 
-1.35529 -1.5726 1.69106 -1.35481 -2.30095 2.00702 -1.35481 -1.90344 2.00702 
-1.34862 -2.2517 2.01346 -1.34862 -1.95269 2.01346 -1.34764 -2.51094 1.85644 
-1.34764 -1.69345 1.85644 -1.34449 -2.20207 2.01853 -1.34449 -2.00232 2.01853 
-1.3439 -2.40925 1.9345 -1.3439 -1.79514 1.9345 -1.34299 -2.63803 1.31939 
-1.34299 -2.63803 1.61855 -1.34299 -1.56636 1.61855 -1.34248 -2.55582 1.78973 
-1.34248 -2.1022 2.02454 -1.34248 -1.64857 1.78973 -1.34245 -2.1522 2.02223 
-1.34245 -2.05219 2.02223 -1.33521 -2.64136 1.39272 -1.33521 -2.64136 1.54522 
-1.33521 -1.56303 1.39272 -1.33521 -1.56303 1.54522 -1.33416 -2.35706 1.94832 
-1.33416 -1.84733 1.94832 -1.33276 -2.64293 1.46897 -1.33276 -1.56146 1.46897 
-1.33225 -2.46194 1.87162 -1.33225 -1.74245 1.87162 -1.32935 -2.57237 1.2129 
-1.32935 -2.57237 1.72504 -1.32935 -1.63202 1.72504 -1.32684 -2.30438 1.96041 
-1.32684 -1.90001 1.96041 -1.32658 -2.51127 1.80752 -1.32658 -1.69312 1.80752 
-1.32251 -2.25208 1.97154 -1.32251 -1.95231 1.97154 -1.31928 -2.41191 1.88564 
-1.31928 -1.79248 1.88564 -1.31831 -2.20242 1.97673 -1.31831 -2.00197 1.97673 
-1.31624 -2.15225 1.98065 -1.31624 -2.05214 1.98065 -1.31622 -2.1022 1.98307 
-1.3147 -2.5793 1.28444 -1.3147 -2.5793 1.6535 -1.3147 -1.62509 1.6535 
-1.31074 -2.4626 1.82249 -1.31074 -1.74179 1.82249 -1.30903 -2.35995 1.89964 
-1.30903 -1.84444 1.89964 -1.30793 -2.51044 1.75764 -1.30793 -1.69395 1.75764 
-1.30479 -2.58401 1.35759 -1.30479 -2.58401 1.58034 -1.30479 -1.62038 1.58034 
-1.30138 -2.30721 1.91235 -1.30138 -1.89718 1.91235 -1.29981 -2.58636 1.43073 
-1.29981 -2.58636 1.5072 -1.29981 -1.61803 1.43073 -1.29981 -1.61803 1.5072 
-1.2974 -2.41265 1.83676 -1.2974 -1.79174 1.83676 -1.29653 -2.25508 1.92367 
-1.29653 -1.94931 1.92367 -1.2942 -2.20251 1.93369 -1.2942 -2.00188 1.93369 
-1.29203 -2.1022 1.94036 -1.292 -2.15242 1.93762 -1.292 -2.05197 1.93762 
-1.29173 -2.46198 1.77267 -1.29173 -1.74241 1.77267 -1.29115 -2.51835 1.2511 
-1.29115 -2.51835 1.68684 -1.29115 -1.68604 1.68684 -1.28665 -2.3621 1.84994 
-1.28665 -1.84229 1.84994 -1.2791 -2.52403 1.32307 -1.2791 -2.52403 1.61487 
-1.2791 -1.68036 1.61487 -1.27851 -2.30943 1.86296 -1.27851 -1.89496 1.86296 
-1.27803 -2.4125 1.78683 -1.27803 -1.79189 1.78683 -1.27708 -2.46332 1.72432 
-1.27708 -1.74107 1.72432 -1.27303 -2.25758 1.87418 -1.27303 -1.94681 1.87418 
-1.27184 -2.52745 1.39582 -1.27184 -2.52745 1.54211 -1.27184 -1.67694 1.54211 
-1.27021 -2.20502 1.88452 -1.27021 -1.99937 1.88452 -1.27002 -2.15247 1.89367 
-1.27002 -2.05192 1.89367 -1.26996 -2.1022 1.89652 -1.26942 -2.5286 1.46897 
-1.26942 -1.67579 1.46897 -1.26688 -2.36214 1.80009 -1.26688 -1.84225 1.80009 
-1.26289 -2.41398 1.73871 -1.26289 -1.79041 1.73871 -1.26248 -2.47019 1.28512 
-1.26248 -2.47019 1.65281 -1.26248 -1.7342 1.65281 -1.2583 -2.31104 1.81241 
-1.2583 -1.89335 1.81241 -1.25262 -2.47482 1.35808 -1.25262 -2.47482 1.57986 
-1.25262 -1.72957 1.57986 -1.25231 -2.25935 1.82376 -1.25231 -1.94504 1.82376 
-1.25123 -2.36349 1.75235 -1.25123 -1.8409 1.75235 -1.25007 -2.41465 1.68991 
-1.25007 -2.1022 1.85165 -1.25007 -1.78974 1.68991 -1.24894 -2.20721 1.8341 
-1.24894 -1.99718 1.8341 -1.24819 -2.15478 1.84341 -1.24819 -2.04961 1.84341 
-1.24768 -2.47714 1.43118 -1.24768 -2.47714 1.50675 -1.24768 -1.72725 1.50675 
-1.24217 -2.31246 1.7649 -1.24217 -1.89193 1.7649 -1.2379 -2.36437 1.70362 
-1.2379 -1.84002 1.70362 -1.23757 -2.42018 1.32039 -1.23757 -2.42018 1.61754 
-1.23757 -1.78421 1.61754 -1.23576 -2.25964 1.77719 -1.23576 -1.94475 1.77719 
-1.23241 -2.1022 1.80586 -1.23199 -2.20751 1.78775 -1.23199 -1.99688 1.78775 
-1.23089 -2.15482 1.7974 -1.23089 -2.04957 1.7974 -1.23015 -2.42398 1.39357 
-1.23015 -2.42398 1.54437 -1.23015 -1.78041 1.54437 -1.2284 -2.31334 1.71665 
-1.2284 -1.89105 1.71665 -1.22745 -2.4249 1.46897 -1.22745 -1.77949 1.46897 
-1.22702 -2.36465 1.65455 -1.22702 -1.83974 1.65455 -1.22145 -2.26068 1.72902 
-1.22145 -1.94371 1.72902 -1.21734 -2.20754 1.74062 -1.21734 -1.99685 1.74062 
-1.21701 -2.1022 1.75925 -1.21701 -2.3137 1.66777 -1.21701 -1.89069 1.66777 
-1.21691 -2.36936 1.3563 -1.21691 -2.36936 1.58164 -1.21691 -1.83503 1.58164 
-1.2158 -2.15494 1.75034 -1.2158 -2.04945 1.75034 -1.21138 -2.37057 1.43118 
-1.21138 -2.37057 1.50675 -1.21138 -1.83382 1.50675 -1.20949 -2.26127 1.67992 
-1.20949 -1.94312 1.67992 -1.20803 -2.31352 1.6184 -1.20803 -1.89087 1.6184 
-1.20485 -2.20815 1.69172 -1.20485 -1.99624 1.69172 -1.20392 -2.1022 1.71195 
-1.20312 -2.15498 1.70285 -1.20312 -2.04941 1.70285 -1.2 -2.26124 1.63056 
-1.2 -1.94315 1.63056 -1.1998 -2.31532 1.39404 -1.1998 -2.31532 1.54389 
-1.1998 -1.88907 1.54389 -1.19706 -2.31592 1.46897 -1.19706 -1.88847 1.46897 
-1.19483 -2.20848 1.64225 -1.19483 -1.99591 1.64225 -1.19317 -2.26149 1.5816 
-1.19317 -2.1022 1.66406 -1.19317 -1.9429 1.5816 -1.19255 -2.15542 1.65342 
-1.19255 -2.04897 1.65342 -1.18764 -2.26269 1.43121 -1.18764 -2.26269 1.50673 
-1.18764 -1.9417 1.50673 -1.18747 -2.20876 1.59344 -1.18747 -1.99563 1.59344 
-1.18478 -2.1022 1.6157 -1.18467 -2.15545 1.60491 -1.18467 -2.04894 1.60491 
-1.18251 -2.20877 1.54433 -1.18251 -1.99562 1.54433 -1.17968 -2.20907 1.46897 
-1.17968 -1.99532 1.46897 -1.17916 -2.15556 1.55578 -1.17916 -2.04883 1.55578 
-1.17877 -2.1022 1.56698 -1.17609 -2.1556 1.43121 -1.17609 -2.1556 1.50673 
-1.17609 -2.04879 1.50673 -1.17516 -2.1022 1.51803 -1.17395 -2.1022 1.46897 
-4.72849 -1.00514 0.61579 -4.72438 -1.05827 0.62738 -4.71743 -1.11094 0.63975 
-4.71384 -1.0051 0.56866 -4.71008 -1.05723 0.57921 -4.70794 -1.16197 0.65279 
-4.70366 -1.11005 0.5915 -4.69576 -1.21225 0.66649 -4.69461 -1.16108 0.60405 
-4.69352 -1.05694 0.53264 -4.68754 -1.10864 0.54399 -4.68335 -1.26779 0.70359 
-4.68294 -1.21157 0.61769 -4.67896 -1.15973 0.55631 -4.6728 -1.05517 0.48222 
-4.66875 -1.26092 0.63208 -4.6678 -1.2101 0.56957 -4.66733 -1.10703 0.49344 
-4.66674 -1.32163 0.74154 -4.65918 -1.15969 0.50646 -4.65469 -1.31595 0.66957 
-4.65411 -1.25958 0.58374 -4.6493 -1.05268 0.43273 -4.64843 -1.21024 0.51964 
-4.64445 -1.10481 0.44406 -4.64105 -1.3816 0.77606 -4.63791 -1.30804 0.59876 
-4.6368 -1.15754 0.45676 -4.63509 -1.26019 0.53391 -4.63114 -1.37689 0.7029 
-4.62753 -1.00001 0.37967 -4.62655 -1.2095 0.47076 -4.62333 -1.04968 0.38487 
-4.61925 -1.30887 0.54888 -4.619 -1.10198 0.39599 -4.61649 -1.36997 0.63137 
-4.61358 -1.25954 0.48479 -4.61168 -1.15466 0.40808 -4.60335 -1.35341 0.56668 
-4.60285 -1.43563 0.73786 -4.60194 -1.20685 0.4219 -4.60134 -0.99967 0.33787 
-4.59819 -1.30854 0.49996 -4.59722 -1.04929 0.34294 -4.59102 -1.09855 0.34938 
-4.59054 -1.42938 0.66534 -4.5898 -1.25782 0.43708 -4.58413 -1.15128 0.36112 
-4.58275 -1.35327 0.51749 -4.57975 -1.4143 0.59999 -4.57483 -1.20327 0.37443 
-4.57479 -1.30705 0.45215 -4.57447 -0.94915 0.29294 -4.57255 -0.9991 0.29662 
-4.57043 -1.49086 0.77361 -4.5686 -1.04904 0.3018 -4.56524 -1.39684 0.53597 
-4.56314 -1.25437 0.38926 -4.56251 -1.09837 0.30824 -4.56021 -1.48596 0.70051 
-4.5597 -1.35187 0.46914 -4.55488 -1.14648 0.31642 -4.55148 -1.47286 0.63481 
-4.54911 -1.3044 0.40556 -4.54605 -1.1987 0.32948 -4.54489 -0.89979 0.25304 
-4.54425 -0.94909 0.25418 -4.54262 -1.39576 0.48747 -4.54174 -0.99828 0.25686 
-4.53921 -1.45685 0.56981 -4.53785 -1.04818 0.26191 -4.53482 -1.25031 0.34424 
-4.53442 -1.3494 0.42226 -4.53202 -1.0977 0.26855 -4.52566 -1.53939 0.73668 
-4.52445 -1.14578 0.2766 -4.52372 -1.43814 0.50676 -4.52123 -1.30061 0.36034 
-4.51904 -1.52805 0.67053 -4.5178 -1.39326 0.44012 -4.51506 -1.19326 0.28613 
-4.51283 -0.89979 0.21588 -4.51202 -0.94892 0.21678 -4.50956 -0.99816 0.21949 
-4.50902 -1.51384 0.60537 -4.50642 -1.34525 0.37556 -4.50532 -1.04693 0.2238 
-4.50423 -1.24499 0.3005 -4.49962 -1.09654 0.23041 -4.49931 -1.43587 0.45912 
-4.49565 -1.49685 0.54149 -4.49198 -1.14447 0.23813 -4.49121 -1.29568 0.31662 
-4.49022 -1.38942 0.39322 -4.48707 -1.5894 0.77366 -4.4827 -1.19204 0.24765 
-4.48125 -1.58148 0.70832 -4.47899 -1.47714 0.47919 -4.47899 -0.89979 0.18033 
-4.47814 -0.94886 0.18118 -4.47672 -1.34044 0.33153 -4.47558 -0.99781 0.18373 
-4.47332 -1.56907 0.64237 -4.47207 -1.43261 0.41221 -4.47175 -1.23866 0.25867 
-4.47134 -1.04652 0.18798 -4.4654 -1.09488 0.19392 -4.46183 -1.55371 0.57703 
-4.46051 -1.38413 0.3478 -4.45916 -1.28963 0.27452 -4.4578 -1.14277 0.20152 
-4.45212 -1.47422 0.43212 -4.44854 -1.19007 0.21078 -4.44712 -1.53564 0.5136 
-4.44484 -1.33439 0.2889 -4.44344 -0.89979 0.14648 -4.44273 -1.42754 0.36643 
-4.44254 -0.94892 0.1473 -4.44059 -1.62968 0.7457 -4.43983 -0.99816 0.14976 
-4.43765 -1.23668 0.22166 -4.43552 -1.04693 0.15399 -4.43362 -1.62048 0.68077 
-4.43123 -1.51366 0.45336 -4.42894 -1.37834 0.30498 -4.42891 -1.09654 0.1597 
-4.42516 -1.28247 0.23415 -4.42405 -1.60715 0.61481 -4.42324 -1.4696 0.38639 
-4.42119 -1.14447 0.16734 -4.41167 -1.19204 0.17662 -4.41157 -1.42089 0.32241 
-4.41146 -1.59056 0.55012 -4.4111 -1.32734 0.24822 -4.40628 -0.89979 0.11443 
-4.40514 -0.94909 0.11506 -4.40271 -1.50932 0.40731 -4.40246 -0.99828 0.11758 
-4.40065 -1.23866 0.18757 -4.39741 -1.57052 0.48889 -4.3974 -1.04818 0.12147 
-4.39591 -1.67429 0.78384 -4.39549 -1.37119 0.26382 -4.39244 -1.46331 0.34214 
-4.39077 -1.0977 0.1273 -4.39064 -1.66697 0.71838 -4.3848 -1.28963 0.20015 
-4.38298 -1.65619 0.65416 -4.38272 -1.14578 0.13486 -4.38064 -1.54756 0.42939 
-4.37839 -1.41389 0.28093 -4.37319 -1.19326 0.14426 -4.37219 -1.6416 0.58853 
-4.37215 -1.50319 0.36248 -4.37042 -1.33439 0.21448 -4.36638 -0.94915 0.08485 
-4.3627 -0.9991 0.08677 -4.35982 -1.45536 0.2995 -4.35965 -1.62392 0.52665 
-4.35882 -1.24499 0.15508 -4.35752 -1.04904 0.09072 -4.35434 -1.37834 0.23038 
-4.35108 -1.09837 0.09681 -4.35042 -1.54183 0.38437 -4.34459 -1.60285 0.46587 
-4.34429 -1.7093 0.75691 -4.3429 -1.14648 0.10444 -4.3427 -1.29568 0.1681 
-4.33984 -1.49549 0.31948 -4.33814 -1.7006 0.69235 -4.33691 -1.42089 0.24775 
-4.32984 -1.1987 0.11327 -4.32956 -1.68846 0.62862 -4.32779 -1.34044 0.1826 
-4.32745 -1.57868 0.40739 -4.32514 -0.94979 0.05593 -4.32145 -0.99967 0.05798 
-4.31859 -1.67295 0.566 -4.31848 -1.53418 0.34084 -4.31718 -1.46331 0.26687 
-4.31637 -1.04929 0.0621 -4.31508 -1.25031 0.1245 -4.31152 -1.38413 0.19881 
-4.30994 -1.09855 0.0683 -4.30797 -1.7276 0.72212 -4.30528 -1.65413 0.50475 
-4.30051 -1.71703 0.65792 -4.29897 -1.30061 0.13809 -4.29819 -1.15128 0.07519 
-4.29684 -1.50319 0.28716 -4.29581 -1.57135 0.3635 -4.29289 -1.42754 0.21659 
-4.29052 -1.70274 0.59371 -4.28969 -1.63208 0.44515 -4.28489 -1.20327 0.08449 
-4.28376 -1.34525 0.1529 -4.28357 -0.94985 0.02972 -4.27964 -1.00001 0.03179 
-4.27824 -1.68535 0.53178 -4.27495 -1.54183 0.30889 -4.27445 -1.04968 0.03599 
-4.27293 -1.4696 0.23608 -4.27188 -1.6069 0.38744 -4.27006 -1.25437 0.09618 
-4.26609 -1.38942 0.16909 -4.26361 -1.6646 0.47118 -4.26333 -1.10198 0.04032 
-4.26112 -1.73093 0.62316 -4.25376 -1.3044 0.11021 -4.25201 -1.50932 0.25661 
-4.25193 -1.57868 0.33187 -4.25124 -1.15466 0.04764 -4.24996 -1.71466 0.55967 
-4.24711 -1.43261 0.18725 -4.24675 -1.64074 0.41257 -4.24328 -0.89979 0.00551 
-4.24054 -0.95001 0.00548 -4.23848 -0.03166 1.05668 -4.23742 -1.20685 0.05738 
-4.23706 -1.3494 0.1249 -4.23661 -1.00011 0.00768 -4.23621 -1.69544 0.49842 
-4.22992 -1.54756 0.27867 -4.2272 -1.47422 0.2072 -4.22659 -1.05268 0.01001 
-4.22224 -1.25782 0.06952 -4.22047 -1.6728 0.43885 -4.21998 -1.74255 0.58918 
-4.2192 -1.39326 0.14151 -4.21526 -1.10481 0.01486 -4.21417 -1.63208 0.36963 
-4.20799 -1.72417 0.5266 -4.20717 -1.30705 0.08453 -4.20596 -1.51366 0.22809 
-4.20566 -0.00947 1.02587 -4.20255 -1.15754 0.02252 -4.2002 -1.43587 0.16001 
-4.19944 -0.89979 -0.01655 -4.1982 -0.01844 1.09109 -4.19658 -0.95007 -0.0165 
-4.19344 -1.60285 0.31473 -4.19311 -1.703 0.46621 -4.19018 -1.35187 0.09962 
-4.18885 -0.03128 1.15543 -4.18855 -1.2095 0.03276 -4.18813 -1.6646 0.39571 
-4.18743 -1.00261 -0.0163 -4.18013 -1.47714 0.18033 -4.17768 -1.75165 0.55629 
-4.1771 -1.05517 -0.01348 -4.17453 -1.25954 0.04574 -4.17185 -1.39576 0.11669 
-4.17043 -1.57052 0.26191 -4.16643 0.00279 1.05973 -4.16588 -1.10703 -0.00801 
-4.16473 -1.73126 0.49459 -4.16089 -1.69544 0.4231 -4.15935 -1.30854 0.06112 
-4.15794 -0.00831 1.12456 -4.15457 -1.65413 0.35403 -4.15457 -0.89979 -0.03644 
-4.15286 -1.15969 0.00013 -4.15256 -1.43814 0.1356 -4.14757 -0.02332 1.18853 
-4.14632 -0.95237 -0.03832 -4.14572 -1.53564 0.2122 -4.14182 -1.35327 0.07657 
-4.13968 -1.21024 0.01088 -4.13702 -1.00481 -0.03758 -4.13541 -1.75752 0.52391 
-4.13272 -1.72417 0.45133 -4.13267 -1.62392 0.29967 -4.12961 0.02379 1.02542 
-4.12754 -1.68535 0.38108 -4.12668 -1.05694 -0.03421 -4.12608 0.01248 1.09312 
-4.12541 -1.26019 0.02423 -4.12335 -1.39684 0.09408 -4.11783 -1.49685 0.16367 
-4.11641 -0.00071 1.15754 -4.11533 -1.10864 -0.02822 -4.11044 -1.30887 0.04007 
-4.1092 -1.59056 0.24786 -4.10877 -0.89979 -0.05411 -4.10521 -0.01787 1.22076 
-4.10303 -1.75165 0.48163 -4.10301 -1.15973 -0.01964 -4.10032 -0.95241 -0.05562 
-4.09965 -1.71466 0.40936 -4.09332 -1.67295 0.34073 -4.09264 -1.35341 0.05597 
-4.09066 -1.0051 -0.05452 -4.08974 -1.2101 -0.00848 -4.08951 -1.45685 0.12011 
-4.08868 0.03309 1.05882 -4.08472 0.01959 1.12591 -4.08229 -1.55371 0.19749 
-4.08011 -1.05723 -0.05076 -4.07558 -1.25958 0.00521 -4.07421 0.0042 1.18976 
-4.07297 -0.02332 1.26312 -4.07079 -1.6416 0.28712 -4.07014 -1.74255 0.43934 
-4.07014 -0.05702 1.33553 -4.06782 -1.11005 -0.04434 -4.06561 -1.70274 0.36879 
-4.06217 -0.89979 -0.0695 -4.06056 -1.30804 0.02141 -4.05933 -1.4143 0.07956 
-4.05527 -1.16108 -0.03529 -4.05395 -1.51384 0.1503 -4.05325 -0.95254 -0.07071 
-4.05033 0.0509 1.02401 -4.04705 0.0397 1.0915 -4.0445 -1.60715 0.23527 
-4.04353 -1.00514 -0.06918 -4.04248 0.02409 1.15803 -4.04198 -0.00071 1.23196 
-4.04163 -1.21157 -0.02362 -4.03987 -1.7683 0.47046 -4.03987 -0.03128 1.30441 
-4.03616 -1.73093 0.3982 -4.03616 -0.06864 1.37668 -4.03194 -1.05827 -0.06506 
-4.0307 -1.68846 0.32976 -4.02795 -1.36997 0.04283 -4.02724 -1.26092 -0.00944 
-4.02451 -1.47286 0.10784 -4.01957 -1.11094 -0.05812 -4.01694 -1.56907 0.186 
-4.01669 0.06429 0.99051 -4.01486 -0.89979 -0.0826 -4.01404 0.05523 1.05857 
-4.01036 0.01959 1.20028 -4.0101 0.04176 1.12565 -4.00901 -0.00831 1.27349 
-4.00653 -1.16197 -0.04862 -4.00604 -1.75719 0.42915 -4.00604 -0.04238 1.34572 
-4.00577 -0.95258 -0.08339 -4.00577 -0.847 -0.08339 -4.00515 -1.65619 0.27634 
-4.0014 -1.71703 0.35881 -4.0014 -0.08255 1.41606 -3.99463 -1.00574 -0.08167 
-3.99397 -1.42938 0.06877 -3.99282 -1.21225 -0.03644 -3.98975 -1.31595 0.00463 
-3.98879 -1.52805 0.14028 -3.98283 -1.05886 -0.07703 -3.98029 0.06852 1.02505 
-3.97855 -1.62048 0.2257 -3.97756 0.01248 1.24163 -3.97714 0.05715 1.0927 
-3.97595 0.0397 1.16261 -3.97554 -0.01844 1.31375 -3.97151 -1.74353 0.3892 
-3.97151 -0.05604 1.38567 -3.97069 -1.11129 -0.06951 -3.96697 -1.7006 0.32118 
-3.96697 -0.89979 -0.09335 -3.96697 -0.09898 1.45369 -3.95881 -1.48596 0.0991 
-3.95747 -1.16224 -0.05949 -3.95641 -1.37689 0.02818 -3.95634 -0.95301 -0.09396 
-3.95634 -0.84657 -0.09396 -3.95573 -1.26779 -0.02403 -3.951 -1.58148 0.17806 
-3.94636 0.07939 0.9912 -3.94516 -1.00608 -0.09168 -3.94418 0.00279 1.28199 
-3.94369 0.07024 1.05925 -3.94327 0.03309 1.20424 -3.94302 0.05523 1.1296 
-3.94112 -1.76792 0.42084 -3.94112 -0.03166 1.35403 -3.94094 -1.66697 0.26868 
-3.94094 -0.13261 1.50619 -3.9372 -1.7276 0.35134 -3.9372 -0.07198 1.42353 
-3.93347 -1.05883 -0.08652 -3.92264 -1.53939 0.13366 -3.92146 -1.43563 0.05647 
-3.92131 -1.11111 -0.07849 -3.92046 -1.21777 -0.04895 -3.91861 -0.89979 -0.10174 
-3.91778 -1.32163 -0.00742 -3.91362 -1.62968 0.21873 -3.91362 -0.1699 1.55614 
-3.91083 0.08809 0.95658 -3.91031 -0.00947 1.32122 -3.90986 0.02379 1.24516 
-3.90983 0.081 1.02539 -3.9095 0.06852 1.09584 -3.90846 0.0509 1.16589 
-3.90782 -0.95305 -0.10185 -3.90782 -0.84653 -0.10185 -3.90679 -1.75264 0.38301 
-3.90679 -0.04694 1.39187 -3.90241 -1.7093 0.31503 -3.90241 -0.09028 1.45985 
-3.89635 -1.00635 -0.09905 -3.89635 -0.79323 -0.09905 -3.88571 -1.49086 0.08889 
-3.88571 -0.30871 1.68598 -3.88566 -1.5894 0.17225 -3.88566 -0.21018 1.60262 
-3.88455 -1.16695 -0.06961 -3.88452 -1.05908 -0.09335 -3.88452 -1.05908 1.86822 
-3.88326 -1.3816 0.01827 -3.88277 -1.27241 -0.0339 -3.8763 0.09414 0.92213 
-3.87606 0.01198 1.2847 -3.87605 -0.02425 1.35922 -3.87565 0.07939 1.06192 
-3.87564 0.08939 0.99119 -3.87548 -1.67429 0.26341 -3.87548 -0.12528 1.51146 
-3.87513 0.04217 1.2069 -3.87496 0.06429 1.13225 -3.87208 -1.73474 0.34632 
-3.87208 -0.06483 1.42855 -3.8699 -0.89979 -0.10775 -3.8587 -0.95316 -0.10736 
-3.8587 -0.95316 1.88223 -3.8587 -0.84642 -0.10736 -3.84813 -1.43895 0.04869 
-3.84813 -0.36063 1.72618 -3.84808 -1.63571 0.21467 -3.84808 -0.16386 1.5602 
-3.84748 -1.54493 0.12712 -3.84748 -0.25464 1.64775 -3.84728 -1.22158 -0.05637 
-3.84724 -1.00636 -0.10401 -3.84724 -1.00636 1.87888 -3.84724 -0.79321 -0.10401 
-3.84724 -0.79321 1.87888 -3.84681 -1.11291 -0.08671 -3.84681 -1.11291 1.86158 
-3.84503 -1.32505 -0.01468 -3.84503 -0.47453 1.78955 -3.84151 0.03073 1.247 
-3.84149 -1.75806 0.37899 -3.84149 -0.04152 1.39589 -3.84126 -0.00298 1.32438 
-3.8412 0.07533 1.09801 -3.84119 0.0954 0.95674 -3.84102 0.08809 1.02638 
-3.84033 0.05764 1.16786 -3.83729 -1.71454 0.31132 -3.83729 -0.08504 1.46355 
-3.82095 -0.89979 -0.11136 -3.82095 -0.89979 1.88623 -3.81012 -1.4946 0.08448 
-3.81012 -0.30498 1.69039 -3.81012 -1.38396 0.0133 -3.81012 -0.41562 1.76158 
-3.81008 -1.59314 0.16785 -3.81008 -0.20644 1.60702 -3.81008 -1.67808 0.2607 
-3.81008 -0.12149 1.51417 -3.80967 -1.16816 -0.07514 -3.80967 -1.16816 1.85001 
-3.80967 -0.63141 1.85001 -3.80967 -1.27474 -0.03884 -3.80967 -0.52484 1.81371 
-3.80964 -1.06029 -0.09888 -3.80964 -1.06029 1.87375 -3.80964 -0.73929 -0.09888 
-3.80964 -0.73929 1.87375 -3.80964 -0.95319 -0.11042 -3.80964 -0.95319 1.88529 
-3.80964 -0.84639 -0.11042 -3.80964 -0.84639 1.88529 -3.80675 0.01633 1.28682 
-3.80675 0.04672 1.20824 -3.80674 -0.0199 1.36134 -3.80674 -1.73836 0.34377 
-3.80674 -0.06121 1.43111 -3.80659 0.08414 1.06258 -3.80659 0.06882 1.13357 
-3.80658 0.09414 0.99186 -3.80658 0.09901 0.92213 -3.77188 -1.76015 0.37775 
-3.77188 -1.71629 0.31009 -3.77188 -1.63786 0.21271 -3.77188 -1.54679 0.12494 
-3.77188 -1.44053 0.04624 -3.77188 -1.32619 -0.0171 -3.77188 -1.22249 -0.05906 
-3.77188 -1.22249 1.83394 -3.77188 -1.11351 -0.08946 -3.77188 -1.11351 1.86433 
-3.77188 -1.00667 -0.10684 -3.77188 -1.00667 1.88171 -3.77188 -0.89979 -0.11256 
-3.77188 -0.89979 1.88744 -3.77188 -0.79291 -0.10684 -3.77188 -0.79291 1.88171 
-3.77188 -0.68606 1.86433 -3.77188 -0.57708 1.83394 -3.77188 -0.47339 1.79197 
-3.77188 -0.35905 1.72863 -3.77188 -0.25279 1.64993 -3.77188 -0.16172 1.56216 
-3.77188 -0.08329 1.46479 -3.77188 -0.03943 1.39712 -3.77188 -0.00081 1.32544 
-3.77188 0.03299 1.24788 -3.77188 0.05989 1.16852 -3.77188 0.07768 1.09852 
-3.77188 0.09046 1.02672 -3.77188 0.09779 0.95691 -3.77188 0.10021 0.88744 
-3.73719 0.09901 0.85274 -3.73719 0.09901 0.92213 -3.73719 0.09414 0.99186 
-3.73718 0.06882 1.13357 -3.73718 0.08414 1.06258 -3.73703 -1.73836 0.34377 
-3.73703 -0.06121 1.43111 -3.73703 -0.0199 1.36134 -3.73702 0.04672 1.20824 
-3.73702 0.01633 1.28682 -3.73412 -0.95319 -0.11042 -3.73412 -0.95319 1.88529 
-3.73412 -0.84639 -0.11042 -3.73412 -0.84639 1.88529 -3.73412 -1.06029 -0.09888 
-3.73412 -1.06029 1.87375 -3.73412 -0.73929 -0.09888 -3.73412 -0.73929 1.87375 
-3.7341 -1.27474 -0.03884 -3.7341 -0.52484 1.81371 -3.73409 -1.16816 -0.07514 
-3.73409 -1.16816 1.85001 -3.73409 -0.63141 1.85001 -3.73368 -1.67808 0.2607 
-3.73368 -0.12149 1.51417 -3.73368 -1.59314 0.16785 -3.73368 -0.20644 1.60702 
-3.73365 -1.38396 0.0133 -3.73365 -0.41562 1.76158 -3.73365 -1.4946 0.08448 
-3.73365 -0.30498 1.69039 -3.72281 -0.89979 -0.11136 -3.72281 -0.89979 1.88623 
-3.70648 -1.71454 0.31132 -3.70648 -0.08504 1.46355 -3.70343 0.05764 1.16786 
-3.70274 0.08809 1.02638 -3.70257 0.0954 0.81813 -3.70257 0.0954 0.95674 
-3.70256 0.07533 1.09801 -3.7025 -0.00298 1.32438 -3.70241 0.09779 0.88744 
-3.70227 -1.75806 0.37899 -3.70227 -0.04152 1.39589 -3.70225 0.03073 1.247 
-3.69874 -1.32505 -0.01468 -3.69874 -0.47453 1.78955 -3.69696 -1.11291 -0.08671 
-3.69696 -1.11291 1.86158 -3.69696 -0.68667 -0.08671 -3.69696 -0.68667 1.86158 
-3.69652 -1.00636 -0.10401 -3.69652 -1.00636 1.87888 -3.69652 -0.79321 -0.10401 
-3.69652 -0.79321 1.87888 -3.69648 -1.22158 -0.05637 -3.69648 -1.22158 1.83124 
-3.69648 -0.578 1.83124 -3.69629 -1.54493 0.12712 -3.69629 -0.25464 1.64775 
-3.69569 -1.63571 0.21467 -3.69569 -0.16386 1.5602 -3.69563 -1.43895 0.04869 
-3.69563 -0.36063 1.72618 -3.68506 -0.95316 -0.10736 -3.68506 -0.95316 1.88223 
-3.68506 -0.84642 -0.10736 -3.68506 -0.84642 1.88223 -3.67386 -0.89979 -0.10775 
-3.67386 -0.89979 1.88262 -3.67169 -1.73474 0.34632 -3.67169 -0.06483 1.42855 
-3.66881 0.06429 1.13225 -3.66863 0.04217 1.2069 -3.66828 -1.67429 0.26341 
-3.66828 -0.12528 1.51146 -3.66813 0.08939 0.78368 -3.66813 0.08939 0.99119 
-3.66812 0.07939 1.06192 -3.66772 -0.02425 1.35922 -3.6677 0.01198 1.2847 
-3.66746 0.09414 0.85274 -3.66746 0.09414 0.92213 -3.66099 -1.27241 -0.0339 
-3.66099 -0.52717 1.80877 -3.6605 -1.3816 0.01827 -3.6605 -0.41798 1.7566 
-3.65925 -1.05908 -0.09335 -3.65925 -1.05908 1.86822 -3.65925 -0.7405 -0.09335 
-3.65925 -0.7405 1.86822 -3.65921 -1.16695 -0.06961 -3.65921 -1.16695 1.84448 
-3.65921 -0.63263 -0.06961 -3.65921 -0.63263 1.84448 -3.6581 -1.5894 0.17225 
-3.6581 -0.21018 1.60262 -3.65805 -1.49086 0.08889 -3.65805 -0.30871 1.68598 
-3.64741 -1.00635 -0.09905 -3.64741 -1.00635 1.87392 -3.64741 -0.79323 -0.09905 
-3.64741 -0.79323 1.87392 -3.64136 -1.7093 0.31503 -3.64136 -0.09028 1.45985 
-3.63697 -0.04694 1.39187 -3.63594 -0.95305 -0.10185 -3.63594 -0.95305 1.87672 
-3.63594 -0.84653 -0.10185 -3.63594 -0.84653 1.87672 -3.6353 0.0509 1.16589 
-3.63427 0.06852 1.09584 -3.63393 0.081 0.74949 -3.63393 0.081 1.02539 
-3.6339 0.02379 1.24516 -3.63345 -0.00947 1.32122 -3.63293 0.08809 0.8183 
-3.63293 0.08809 0.95658 -3.6326 0.09046 0.88744 -3.63014 -1.62968 0.21873 
-3.63014 -0.1699 1.55614 -3.62598 -1.32163 -0.00742 -3.62598 -0.47795 1.78229 
-3.62515 -0.89979 -0.10174 -3.62515 -0.89979 1.87661 -3.62331 -1.21777 -0.04895 
-3.62331 -1.21777 1.82382 -3.62331 -0.5818 1.82382 -3.62245 -1.11111 -0.07849 
-3.62245 -1.11111 1.85336 -3.62245 -0.68846 -0.07849 -3.62245 -0.68846 1.85336 
-3.6223 -1.43563 0.05647 -3.6223 -0.36395 1.7184 -3.62113 -1.53939 0.13366 
-3.62113 -0.26019 1.64121 -3.61029 -1.05883 -0.08652 -3.61029 -1.05883 1.86139 
-3.61029 -0.74075 -0.08652 -3.61029 -0.74075 1.86139 -3.60657 -1.7276 0.35134 
-3.60657 -0.07198 1.42353 -3.60283 -1.66697 0.26868 -3.60283 -0.13261 1.50619 
-3.60264 -0.03166 1.35403 -3.60074 0.05523 1.1296 -3.6005 0.03309 1.20424 
-3.60007 0.07024 0.71562 -3.60007 0.07024 1.05925 -3.59958 0.00279 1.28199 
-3.5986 -1.00608 -0.09168 -3.5986 -1.00608 1.86656 -3.5986 -0.7935 -0.09168 
-3.5986 -0.7935 1.86656 -3.5974 0.07939 0.78367 -3.5974 0.07939 0.9912 
-3.59673 0.08414 0.85273 -3.59673 0.08414 0.92214 -3.59276 -1.58148 0.17806 
-3.59276 -0.21809 1.59681 -3.58804 -1.26779 -0.02403 -3.58804 -0.53179 1.79891 
-3.58743 -0.95301 -0.09396 -3.58743 -0.95301 1.86883 -3.58743 -0.84657 -0.09396 
-3.58743 -0.84657 1.86883 -3.58735 -1.37689 0.02818 -3.58735 -0.42269 1.74669 
-3.5863 -1.16224 -0.05949 -3.5863 -1.16224 1.83437 -3.5863 -0.63733 -0.05949 
-3.5863 -0.63733 1.83437 -3.58496 -1.48596 0.0991 -3.58496 -0.31362 1.67577 
-3.57679 -1.7006 0.32118 -3.57679 -0.89979 -0.09335 -3.57679 -0.89979 1.86822 
-3.57679 -0.09898 1.45369 -3.57307 -1.11129 -0.06951 -3.57307 -1.11129 1.84438 
-3.57307 -0.68829 -0.06951 -3.57307 -0.68829 1.84438 -3.57225 -0.05604 1.38567 
-3.56823 -0.01844 1.31375 -3.56781 0.0397 1.16261 -3.56662 0.05715 1.0927 
-3.5662 0.01248 1.24163 -3.56522 -1.62048 0.2257 -3.56522 -0.1791 1.54918 
-3.56347 0.06852 0.74982 -3.56347 0.06852 1.02505 -3.56131 0.07533 0.81811 
-3.56131 0.07533 0.95676 -3.56093 -1.05886 -0.07703 -3.56093 -1.05886 1.8519 
-3.56093 -0.74072 -0.07703 -3.56093 -0.74072 1.8519 -3.5608 0.07768 0.88744 
-3.55498 -1.52805 0.14028 -3.55498 -0.27153 1.63459 -3.55401 -1.31595 0.00463 
-3.55401 -0.48363 1.77024 -3.55094 -1.21225 -0.03644 -3.55094 -1.21225 1.81132 
-3.55094 -0.58733 -0.03644 -3.55094 -0.58733 1.81132 -3.54979 -1.42938 0.06877 
-3.54979 -0.3702 1.7061 -3.54913 -1.00574 -0.08167 -3.54913 -1.00574 1.85654 
-3.54913 -0.79384 -0.08167 -3.54913 -0.79384 1.85654 -3.54237 -1.71703 0.35881 
-3.54237 -0.08255 1.41606 -3.53861 -1.65619 0.27634 -3.53861 -0.14339 1.49853 
-3.538 -0.95258 -0.08339 -3.538 -0.95258 1.85827 -3.538 -0.847 -0.08339 
-3.538 -0.847 1.85827 -3.53772 -0.04238 1.34572 -3.53723 -1.16197 -0.04862 
-3.53723 -1.16197 1.82349 -3.53723 -0.63761 -0.04862 -3.53723 -0.63761 1.82349 
-3.53476 -0.00831 1.27349 -3.53366 0.04176 1.12565 -3.5334 0.01959 1.20028 
-3.52972 0.05523 1.05857 -3.5289 -0.89979 -0.0826 -3.5289 -0.89979 1.85747 
-3.52707 0.06429 0.78436 -3.52707 0.06429 0.99051 -3.52682 -1.56907 0.186 
-3.52682 -0.23051 1.58887 -3.52575 0.06882 0.85273 -3.52575 0.06882 0.92214 
-3.5242 -1.11094 -0.05812 -3.5242 -1.11094 1.83299 -3.5242 -0.68864 -0.05812 
-3.5242 -0.68864 1.83299 -3.51925 -1.47286 0.10784 -3.51925 -0.32672 1.66703 
-3.51653 -1.26092 -0.00944 -3.51653 -0.53866 -0.00944 -3.51653 -0.53866 1.78431 
-3.51581 -1.36997 0.04283 -3.51581 -0.42961 1.73204 -3.51306 -1.68846 0.32976 
-3.51306 -0.11111 1.44511 -3.51183 -1.05827 -0.06506 -3.51183 -1.05827 1.83994 
-3.51183 -0.74131 -0.06506 -3.51183 -0.74131 1.83994 -3.5076 -0.06864 1.37668 
-3.50389 -0.03128 1.30441 -3.50214 -1.21157 -0.02362 -3.50214 -1.21157 1.7985 
-3.50214 -0.58801 -0.02362 -3.50214 -0.58801 1.7985 -3.50178 -0.00071 1.23196 
-3.50128 0.02409 1.15803 -3.50023 -1.00514 -0.06918 -3.50023 -1.00514 1.84405 
-3.50023 -0.79444 -0.06918 -3.50023 -0.79444 1.84405 -3.49926 -1.60715 0.23527 
-3.49926 -0.19243 1.5396 -3.49671 0.0397 1.0915 -3.49343 0.0509 1.02401 
-3.49146 0.05764 0.95589 -3.4908 0.05989 0.88744 -3.49051 -0.95254 -0.07071 
-3.49051 -0.95254 1.84558 -3.49051 -0.84704 -0.07071 -3.49051 -0.84704 1.84558 
-3.48982 -1.51384 0.1503 -3.48982 -0.28573 1.62458 -3.4885 -1.16108 -0.03529 
-3.4885 -1.16108 1.81016 -3.4885 -0.6385 -0.03529 -3.4885 -0.6385 1.81016 
-3.48444 -1.4143 0.07956 -3.48444 -0.38528 1.69531 -3.48321 -1.30804 0.02141 
-3.48321 -0.49154 0.02141 -3.48321 -0.49154 1.75346 -3.4816 -0.89979 -0.0695 
-3.4816 -0.89979 1.84438 -3.47816 -1.70274 0.36879 -3.47816 -0.09683 1.40608 
-3.47594 -1.11005 -0.04434 -3.47594 -1.11005 1.81921 -3.47594 -0.68953 -0.04434 
-3.47594 -0.68953 1.81921 -3.47363 -0.05702 1.33553 -3.47297 -1.6416 0.28712 
-3.47297 -0.15798 1.48775 -3.47079 -0.02332 1.26312 -3.46955 0.0042 1.18976 
-3.46818 -1.25958 0.00521 -3.46818 -0.54 0.00521 -3.46818 -0.54 1.76966 
-3.46366 -1.05723 -0.05076 -3.46366 -1.05723 1.82563 -3.46366 -0.74235 -0.05076 
-3.46366 -0.74235 1.82563 -3.46147 -1.55371 0.19749 -3.46147 -0.24587 1.57739 
-3.45904 0.01959 1.12591 -3.45508 0.03309 1.05882 -3.45425 -1.45685 0.12011 
-3.45425 -0.34272 1.65476 -3.45402 -1.2101 -0.00848 -3.45402 -1.2101 1.78336 
-3.45402 -0.58948 -0.00848 -3.45402 -0.58948 1.78336 -3.4531 -1.0051 -0.05452 
-3.4531 -1.0051 1.8294 -3.4531 -0.79448 -0.05452 -3.4531 -0.79448 1.8294 
-3.45242 0.04217 0.99069 -3.45112 -1.35341 0.05597 -3.45112 -0.44617 1.71891 
-3.45108 0.04672 0.9223 -3.45044 -1.67295 0.34073 -3.45044 -0.12662 1.43415 
-3.44412 -0.08492 1.36551 -3.44345 -0.95241 -0.05562 -3.44345 -0.95241 1.8305 
-3.44345 -0.84716 -0.05562 -3.44345 -0.84716 1.8305 -3.44076 -1.15973 -0.01964 
-3.44076 -1.15973 1.79451 -3.44076 -0.63984 -0.01964 -3.44076 -0.63984 1.79451 
-3.44074 -0.04793 1.29324 -3.43855 -0.01787 1.22076 -3.43499 -0.89979 -0.05411 
-3.43499 -0.89979 1.82898 -3.43456 -1.59056 0.24786 -3.43456 -0.20902 1.52701 
-3.43333 -1.30887 0.04007 -3.43333 -0.49071 1.73481 -3.42844 -1.10864 -0.02822 
-3.42844 -1.10864 1.80309 -3.42844 -0.69094 -0.02822 -3.42844 -0.69094 1.80309 
-3.42736 -0.00071 1.15754 -3.42594 -1.49685 0.16367 -3.42594 -0.30273 1.61121 
-3.42041 -1.39684 0.09408 -3.42041 -0.40274 1.68079 -3.41836 -1.26019 0.02423 
-3.41836 -0.53939 0.02423 -3.41836 -0.53939 1.75065 -3.41768 0.01248 1.09312 
-3.41709 -1.05694 -0.03421 -3.41709 -1.05694 1.80908 -3.41709 -0.74263 -0.03421 
-3.41709 -0.74263 1.80908 -3.41623 -1.68535 0.38108 -3.41623 -0.11422 1.39379 
-3.41416 0.02379 1.02542 -3.41232 0.03073 0.95706 -3.4111 -1.62392 0.29967 
-3.4111 -0.17566 1.4752 -3.41105 -0.0754 1.32354 -3.40836 -0.04206 1.25096 
-3.40675 -1.00481 -0.03758 -3.40675 -1.00481 1.81245 -3.40675 -0.79477 -0.03758 
-3.40675 -0.79477 1.81245 -3.40409 -1.21024 0.01088 -3.40409 -1.21024 1.76399 
-3.40409 -0.58933 0.01088 -3.40409 -0.58933 1.76399 -3.40194 -1.35327 0.07657 
-3.40194 -0.44631 1.6983 -3.39805 -1.53564 0.2122 -3.39805 -0.26394 1.56267 
-3.39744 -0.95237 -0.03832 -3.39744 -0.95237 1.81319 -3.39744 -0.84721 -0.03832 
-3.39744 -0.84721 1.81319 -3.39619 -0.02332 1.18853 -3.39121 -1.43814 0.1356 
-3.39121 -0.36144 1.63928 -3.39091 -1.15969 0.00013 -3.39091 -1.15969 1.77474 
-3.39091 -0.63988 0.00013 -3.39091 -0.63988 1.77474 -3.3892 -1.65413 0.35403 
-3.3892 -0.89979 -0.03644 -3.3892 -0.89979 1.81132 -3.3892 -0.14544 1.42084 
-3.38583 -0.00831 1.12456 -3.38441 -1.30854 0.06112 -3.38441 -0.49104 1.71375 
-3.38287 -1.69544 0.4231 -3.38287 -0.10413 1.35177 -3.37903 -0.06832 1.28028 
-3.37789 -1.10703 -0.00801 -3.37789 -1.10703 1.78288 -3.37789 -0.69255 -0.00801 
-3.37789 -0.69255 1.78288 -3.37733 0.00279 1.05973 -3.37462 0.01198 0.99162 
-3.37333 -1.57052 0.26191 -3.37333 -0.22906 1.51296 -3.37192 -1.39576 0.11669 
-3.37192 -0.40382 1.65818 -3.36923 -1.25954 0.04574 -3.36923 -0.54004 1.72913 
-3.36667 -1.05517 -0.01348 -3.36667 -1.05517 1.78836 -3.36667 -0.7444 -0.01348 
-3.36667 -0.7444 1.78836 -3.36608 -0.04793 1.21858 -3.36363 -1.47714 0.18033 
-3.36363 -0.32244 1.59454 -3.35633 -1.00261 -0.0163 -3.35633 -1.00261 1.79117 
-3.35633 -0.79697 -0.0163 -3.35633 -0.79697 1.79117 -3.35563 -1.6646 0.39571 
-3.35563 -0.13497 1.37916 -3.35521 -1.2095 0.03276 -3.35521 -1.2095 1.74211 
-3.35521 -0.59008 1.74211 -3.35491 -0.03128 1.15543 -3.35359 -1.35187 0.09962 
-3.35359 -0.44771 1.67525 -3.35066 -0.09658 1.30866 -3.35032 -1.60285 0.31473 
-3.35032 -0.19673 1.46015 -3.34718 -0.95007 -0.0165 -3.34718 -0.95007 1.79137 
-3.34718 -0.84951 -0.0165 -3.34718 -0.84951 1.79137 -3.34557 -0.01844 1.09109 
-3.34433 -0.89979 -0.01655 -3.34433 -0.89979 1.79143 -3.34356 -1.43587 0.16001 
-3.34356 -0.36371 1.61487 -3.34121 -1.15754 0.02252 -3.34121 -1.15754 1.75236 
-3.34121 -0.64204 0.02252 -3.34121 -0.64204 1.75236 -3.3381 -0.00947 1.02587 
-3.33781 -1.51366 0.22809 -3.33781 -0.28591 1.54678 -3.33659 -1.30705 0.08453 
-3.33659 -0.49253 1.69034 -3.33578 -0.0754 1.24827 -3.32959 -1.63208 0.36963 
-3.32959 -0.1675 1.40525 -3.3285 -1.10481 0.01486 -3.3285 -1.10481 1.76001 
-3.3285 -0.69477 0.01486 -3.3285 -0.69477 1.76001 -3.32457 -1.39326 0.14151 
-3.32457 -0.40632 1.63336 -3.32379 -0.05702 1.18569 -3.3233 -1.6728 0.43885 
-3.3233 -0.12678 1.33602 -3.32152 -1.25782 0.06952 -3.32152 -0.54176 1.70536 
-3.31718 -1.05268 0.01001 -3.31718 -1.05268 1.76486 -3.31718 -0.7469 0.01001 
-3.31718 -0.7469 1.76486 -3.31657 -1.47422 0.2072 -3.31657 -0.32536 1.56767 
-3.31384 -1.54756 0.27867 -3.31384 -0.25202 1.4962 -3.31359 -0.04238 1.12159 
-3.30755 -0.10413 1.27645 -3.30716 -1.00011 0.00768 -3.30716 -1.00011 1.76719 
-3.30716 -0.79947 0.00768 -3.30716 -0.79947 1.76719 -3.3067 -1.3494 0.1249 
-3.3067 -0.45018 1.64997 -3.30634 -1.20685 0.05738 -3.30634 -1.20685 1.71749 
-3.30634 -0.59273 1.71749 -3.30528 -0.03166 1.05668 -3.30323 -0.95001 0.00548 
-3.30323 -0.95001 1.76939 -3.30323 -0.84957 0.00548 -3.30323 -0.84957 1.76939 
-3.30049 -0.89979 0.00551 -3.30049 -0.89979 1.76936 -3.29702 -1.64074 0.41257 
-3.29702 -0.15884 1.3623 -3.29665 -1.43261 0.18725 -3.29665 -0.36697 1.58762 
-3.2938 -0.08492 1.2152 -3.29253 -1.15466 0.04764 -3.29253 -1.15466 1.72723 
-3.29253 -0.64492 1.72723 -3.29183 -1.57868 0.33187 -3.29183 -0.2209 1.44301 
-3.29175 -1.50932 0.25661 -3.29175 -0.29025 1.51826 -3.29001 -1.3044 0.11021 
-3.29001 -0.49517 1.66466 -3.28264 -0.06864 1.15172 -3.28044 -1.10198 0.04032 
-3.28044 -1.10198 1.73455 -3.28044 -0.6976 0.04032 -3.28044 -0.6976 1.73455 
-3.28016 -1.6646 0.47118 -3.28016 -0.13497 1.30369 -3.27767 -1.38942 0.16909 
-3.27767 -0.41016 1.60578 -3.2737 -1.25437 0.09618 -3.2737 -0.54521 1.6787 
-3.27364 -0.05604 1.08707 -3.27188 -1.6069 0.38744 -3.27188 -0.19268 1.38744 
-3.27084 -1.4696 0.23608 -3.27084 -0.32997 1.53879 -3.26931 -1.04968 0.03599 
-3.26931 -1.04968 1.73888 -3.26931 -0.7499 0.03599 -3.26931 -0.7499 1.73888 
-3.26881 -1.54183 0.30889 -3.26881 -0.25775 1.46598 -3.26745 -0.04694 1.02235 
-3.26553 -0.11422 1.24309 -3.26412 -1.00001 0.03179 -3.26412 -1.00001 1.74308 
-3.26412 -0.79957 0.03179 -3.26412 -0.79957 1.74308 -3.26019 -0.94985 0.02972 
-3.26019 -0.94985 1.74515 -3.26019 -0.84973 0.02972 -3.26019 -0.84973 1.74515 
-3.26 -1.34525 0.1529 -3.26 -0.45433 1.62197 -3.25888 -1.20327 0.08449 
-3.25888 -1.20327 1.69038 -3.25888 -0.5963 1.69038 -3.25778 -0.89979 0.02971 
-3.25778 -0.89979 1.74516 -3.25407 -1.63208 0.44515 -3.25407 -0.1675 1.32972 
-3.25324 -0.09683 1.18116 -3.25088 -1.42754 0.21659 -3.25088 -0.37204 1.55828 
-3.24795 -1.57135 0.3635 -3.24795 -0.22823 1.41137 -3.24693 -1.50319 0.28716 
-3.24693 -0.29638 1.48771 -3.24557 -1.15128 0.07519 -3.24557 -1.15128 1.69968 
-3.24557 -0.64829 1.69968 -3.24479 -1.30061 0.13809 -3.24479 -0.49897 1.63678 
-3.24326 -0.08255 1.11695 -3.23848 -0.14544 1.27012 -3.23579 -0.07198 1.05275 
-3.23383 -1.09855 0.0683 -3.23383 -1.09855 1.70658 -3.23383 -0.70103 0.0683 
-3.23383 -0.70103 1.70658 -3.23224 -1.38413 0.19881 -3.23224 -0.41545 1.57606 
-3.22869 -1.25031 0.1245 -3.22869 -0.54927 1.65038 -3.22739 -1.04929 0.0621 
-3.22739 -1.04929 1.71277 -3.22739 -0.75028 0.0621 -3.22739 -0.75028 1.71277 
-3.22659 -1.46331 0.26687 -3.22659 -0.33627 1.508 -3.22528 -1.53418 0.34084 
-3.22528 -0.2654 1.43404 -3.22517 -0.12662 1.20888 -3.22232 -0.99967 0.05798 
-3.22232 -0.99967 1.7169 -3.22232 -0.79991 0.05798 -3.22232 -0.79991 1.7169 
-3.21862 -0.94979 0.05593 -3.21862 -0.94979 1.71894 -3.21862 -0.84979 0.05593 
-3.21862 -0.84979 1.71894 -3.21631 -0.89979 0.05597 -3.21631 -0.89979 1.71891 
-3.21631 -0.2209 1.36749 -3.21598 -1.34044 0.1826 -3.21598 -0.45913 1.59227 
-3.2142 -0.11111 1.14626 -3.21393 -1.1987 0.11327 -3.21393 -1.1987 1.66161 
-3.21393 -0.60088 1.66161 -3.20685 -1.42089 0.24775 -3.20685 -0.37869 1.52712 
-3.20563 -0.09898 1.08253 -3.20393 -1.49549 0.31948 -3.20393 -0.30409 1.45539 
-3.20107 -1.29568 0.1681 -3.20107 -0.5039 1.60677 -3.20086 -1.14648 0.10444 
-3.20086 -1.14648 1.67043 -3.20086 -0.6531 1.67043 -3.19917 -0.19673 1.309 
-3.19334 -0.25775 1.39051 -3.19268 -1.09837 0.09681 -3.19268 -1.09837 1.67807 
-3.19268 -0.7012 1.67807 -3.18942 -1.37834 0.23038 -3.18942 -0.42123 1.54449 
-3.18625 -1.04904 0.09072 -3.18625 -1.04904 1.68415 -3.18625 -0.75053 0.09072 
-3.18625 -0.75053 1.68415 -3.18494 -1.24499 0.15508 -3.18494 -1.24499 1.61979 
-3.18494 -0.55459 1.61979 -3.18412 -0.17566 1.24822 -3.18394 -0.34422 1.47537 
-3.18106 -0.9991 0.08677 -3.18106 -0.9991 1.68811 -3.18106 -0.80048 0.08677 
-3.18106 -0.80048 1.68811 -3.17739 -0.94915 0.08485 -3.17739 -0.94915 1.69002 
-3.17739 -0.85043 0.08485 -3.17739 -0.85043 1.69002 -3.17618 -0.89979 0.08423 
-3.17618 -0.89979 1.69064 -3.17335 -1.33439 0.21448 -3.17335 -0.46518 1.5604 
-3.17161 -0.29638 1.41239 -3.17157 -0.15798 1.18635 -3.17058 -1.19326 0.14426 
-3.17058 -1.19326 1.63061 -3.17058 -0.60632 1.63061 -3.16538 -0.38569 1.49394 
-3.16312 -0.25202 1.34548 -3.16104 -1.14578 0.13486 -3.16104 -1.14578 1.64001 
-3.16104 -0.6538 1.64001 -3.16078 -0.14339 1.12071 -3.15896 -1.28963 0.20015 
-3.15896 -0.50995 1.57472 -3.15313 -0.13261 1.05649 -3.15299 -1.0977 0.1273 
-3.15299 -1.0977 1.64757 -3.15299 -0.70187 1.64757 -3.15132 -0.33627 1.43273 
-3.14827 -0.42839 1.51105 -3.14636 -1.04818 0.12147 -3.14636 -1.04818 1.6534 
-3.14636 -0.7514 0.12147 -3.14636 -0.7514 1.6534 -3.14635 -0.22906 1.28598 
-3.14311 -1.23866 1.58731 -3.14311 -0.56092 1.58731 -3.14131 -0.99828 0.11758 
-3.14131 -0.99828 1.65729 -3.14131 -0.8013 0.11758 -3.14131 -0.8013 1.65729 
-3.14105 -0.29025 1.36756 -3.13863 -0.94909 0.11506 -3.13863 -0.94909 1.65981 
-3.13863 -0.85049 0.11506 -3.13863 -0.85049 1.65981 -3.13749 -0.89979 0.11443 
-3.13749 -0.89979 1.66045 -3.13267 -0.47223 1.52665 -3.13231 -0.20902 1.22476 
-3.1322 -0.37869 1.45247 -3.13209 -1.19204 1.59825 -3.13209 -0.60754 1.59825 
-3.12258 -1.14447 0.16734 -3.12258 -1.14447 1.60753 -3.12258 -0.65511 1.60753 
-3.12052 -0.32997 1.38848 -3.11972 -0.19243 1.16006 -3.1186 -0.51711 1.54072 
-3.11486 -1.09654 0.1597 -3.11486 -1.09654 1.61518 -3.11486 -0.70304 1.61518 
-3.11482 -0.42123 1.4699 -3.11254 -0.28591 1.32151 -3.11014 -0.1791 1.0941 
-3.10825 -1.04693 0.15399 -3.10825 -1.04693 1.62088 -3.10825 -0.75265 1.62088 
-3.10611 -0.5629 1.55321 -3.10393 -0.99816 0.14976 -3.10393 -0.99816 1.62511 
-3.10393 -0.80142 0.14976 -3.10393 -0.80142 1.62511 -3.10122 -0.94892 0.1473 
-3.10122 -0.94892 1.62757 -3.10122 -0.85066 0.1473 -3.10122 -0.85066 1.62757 
-3.10104 -0.37204 1.40844 -3.10032 -0.89979 0.14648 -3.10032 -0.89979 1.62839 
-3.09892 -0.46518 1.48597 -3.09664 -0.26394 1.26127 -3.09522 -0.6095 1.5641 
-3.09165 -0.32536 1.34275 -3.08597 -0.65681 1.57335 -3.0846 -0.50995 1.50035 
-3.08326 -0.41545 1.42708 -3.08193 -0.24587 1.19785 -3.07836 -0.7047 1.58096 
-3.07243 -0.75306 1.58689 -3.07201 -0.56092 1.5162 -3.07169 -0.36697 1.36266 
-3.07045 -0.23051 1.1325 -3.06818 -0.80177 0.18373 -3.06818 -0.80177 1.59114 
-3.06705 -0.45913 1.44334 -3.06563 -0.85072 0.18118 -3.06563 -0.85072 1.59369 
-3.06478 -0.89979 0.18033 -3.06478 -0.89979 1.59454 -3.06478 -0.32244 1.29568 
-3.06251 -0.21809 1.06655 -3.06107 -0.60754 1.52723 -3.05354 -0.41016 1.38165 
-3.05255 -0.5039 1.45825 -3.05179 -0.65511 1.53674 -3.04811 -0.30273 1.23338 
-3.04445 -0.36371 1.31576 -3.04414 -0.70304 1.54446 -3.03953 -0.55459 1.47437 
-3.03844 -0.75265 1.55107 -3.03734 -0.45433 1.39932 -3.03474 -0.28573 1.1695 
-3.03421 -0.80142 1.55539 -3.02871 -0.60632 1.48874 -3.02596 -0.40632 1.33475 
-3.02472 -0.27153 1.10434 -3.02254 -0.49897 1.41453 -3.02004 -0.36144 1.26811 
-3.01931 -0.6538 1.49827 -3.01174 -0.70187 1.50632 -3.00935 -0.45018 1.35262 
-3.00894 -0.54927 1.43063 -3.00455 -0.34272 1.20506 -3.00114 -0.40382 1.2874 
-2.99771 -0.60088 1.44539 -2.99465 -0.49517 1.36931 -2.99229 -0.32672 1.14006 
-2.98407 -0.44771 1.30573 -2.98355 -0.31362 1.07436 -2.98062 -0.54521 1.38562 
-2.97853 -0.40274 1.2389 -2.96897 -0.49253 1.32273 -2.96401 -0.38528 1.17488 
-2.96102 -0.44631 1.25738 -2.95322 -0.3702 1.10953 -2.94092 -0.36395 1.03701 
-5.2531 0.35538 0.36714 -5.24195 0.40574 0.35388 -5.24147 0.30268 0.43001 
-5.23333 0.35534 0.41699 -5.22825 0.45522 0.33972 -5.22345 0.24832 0.49072 
-5.22258 0.40589 0.40381 -5.2186 0.30045 0.4794 -5.21205 0.50368 0.32469 
-5.21095 0.35319 0.46669 -5.20924 0.45584 0.38954 -5.2007 0.40515 0.45269 
-5.19747 0.24533 0.53859 -5.1934 0.50451 0.37457 -5.19314 0.29762 0.52746 
-5.19063 0.56562 0.29209 -5.18772 0.45518 0.43866 -5.18582 0.35031 0.51537 
-5.1775 0.54906 0.35677 -5.17699 0.63127 0.18559 -5.17608 0.4025 0.50155 
-5.17549 0.19531 0.58558 -5.17234 0.50418 0.42349 -5.17136 0.24494 0.58051 
-5.16517 0.29419 0.57407 -5.16469 0.62503 0.25811 -5.16395 0.45346 0.48637 
-5.15827 0.34693 0.56233 -5.15689 0.54891 0.40596 -5.1539 0.60995 0.32346 
-5.14897 0.39892 0.54902 -5.14893 0.5027 0.47131 -5.14861 0.1448 0.63051 
-5.1467 0.19474 0.62683 -5.14274 0.24469 0.62165 -5.13938 0.59249 0.38748 
-5.13729 0.45001 0.5342 -5.13666 0.29402 0.61521 -5.13436 0.6816 0.22294 
-5.13384 0.54752 0.45431 -5.12902 0.34213 0.60704 -5.12562 0.66851 0.28864 
-5.12325 0.50005 0.51789 -5.1202 0.39434 0.59397 -5.11904 0.09544 0.67041 
-5.1184 0.14474 0.66927 -5.11677 0.59141 0.43598 -5.11588 0.19392 0.66659 
-5.11335 0.6525 0.35364 -5.11199 0.24382 0.66154 -5.10897 0.44595 0.57921 
-5.10856 0.54504 0.5012 -5.10616 0.29335 0.6549 -5.0986 0.34143 0.64685 
-5.09787 0.63379 0.41669 -5.09537 0.49626 0.56311 -5.09318 0.72369 0.25292 
-5.09195 0.5889 0.48333 -5.0892 0.38891 0.63732 -5.08698 0.09544 0.70757 
-5.08616 0.04631 0.70668 -5.08616 0.14456 0.70668 -5.0837 0.19381 0.70397 
-5.08317 0.70949 0.31808 -5.08056 0.54089 0.5479 -5.07947 0.24258 0.69965 
-5.07838 0.44064 0.62295 -5.07377 0.29219 0.69304 -5.07346 0.63152 0.46434 
-5.0698 0.6925 0.38196 -5.06612 0.34011 0.68532 -5.06536 0.49133 0.60683 
-5.06437 0.58507 0.53023 -5.05684 0.38768 0.67581 -5.05313 0.09544 0.74312 
-5.05313 0.67279 0.44426 -5.05228 0.04637 0.74227 -5.05228 0.1445 0.74227 
-5.05086 0.53609 0.59192 -5.04973 -0.00258 0.73972 -5.04973 0.19345 0.73972 
-5.04746 0.76471 0.28108 -5.04621 0.62825 0.51124 -5.0459 0.43431 0.66478 
-5.04548 0.24217 0.73547 -5.03955 0.29053 0.72954 -5.03598 0.74936 0.34643 
-5.03465 0.57978 0.57566 -5.03331 0.48528 0.64893 -5.03194 0.33842 0.72193 
-5.02626 0.66986 0.49133 -5.02269 0.38572 0.71268 -5.02126 0.73128 0.40985 
-5.01899 0.53004 0.63455 -5.01758 0.09544 0.77697 -5.01687 0.62319 0.55702 
-5.01669 0.04631 0.77615 -5.01669 0.14456 0.77615 -5.01398 -0.00294 0.77369 
-5.01398 0.19381 0.77369 -5.0118 0.43233 0.70179 -5.00966 -0.0517 0.76946 
-5.00966 0.24258 0.76946 -5.00777 0.81612 0.24268 -5.00537 0.70931 0.47009 
-5.00308 0.57399 0.61848 -5.00305 0.29219 0.76376 -4.99931 0.47812 0.6893 
-4.99819 0.8028 0.30864 -4.99738 0.66525 0.53706 -4.99533 0.34011 0.75611 
-4.98582 0.38768 0.74683 -4.98571 0.61654 0.60105 -4.9856 0.7862 0.37334 
-4.98524 0.52299 0.67523 -4.98042 0.09544 0.80903 -4.97928 0.04613 0.80839 
-4.97928 0.14474 0.80839 -4.97685 0.70497 0.51614 -4.9766 -0.00305 0.80587 
-4.9766 0.19392 0.80587 -4.97479 0.43431 0.73589 -4.97155 0.76616 0.43456 
-4.97155 -0.05295 0.80198 -4.97155 0.24382 0.80198 -4.96964 0.56683 0.65963 
-4.96659 0.65896 0.58131 -4.96491 0.29335 0.79615 -4.95894 0.48528 0.7233 
-4.95712 0.85184 0.26929 -4.95686 0.34143 0.78859 -4.95479 0.74321 0.49406 
-4.95253 0.60954 0.64252 -4.94733 0.38891 0.77919 -4.94634 0.83724 0.33493 
-4.9463 0.69884 0.56097 -4.94456 0.53004 0.70898 -4.94173 0.09544 0.83922 
-4.94052 0.04607 0.8386 -4.94052 0.1448 0.8386 -4.93684 -0.00387 0.83669 
-4.93684 0.19474 0.83669 -4.93396 0.65101 0.62395 -4.93379 0.81957 0.3968 
-4.93296 0.44064 0.76837 -4.93166 0.24469 0.83273 -4.92849 0.57399 0.69307 
-4.92522 0.29402 0.82665 -4.92457 0.73747 0.53909 -4.91874 0.79849 0.45758 
-4.91705 0.34213 0.81901 -4.91684 0.49133 0.75535 -4.91398 0.69114 0.60397 
-4.91106 0.61654 0.6757 -4.90398 0.39434 0.81019 -4.9037 0.88411 0.29484 
-4.90193 0.53609 0.74085 -4.9016 0.09544 0.86749 -4.9016 0.77433 0.51607 
-4.89929 0.04543 0.86752 -4.89929 0.14544 0.86752 -4.89559 -0.00444 0.86548 
-4.89559 0.19531 0.86548 -4.89274 0.8686 0.35746 -4.89263 0.72983 0.58262 
-4.89132 0.65896 0.65658 -4.89052 0.24494 0.86135 -4.88922 0.44595 0.79896 
-4.88567 0.57978 0.72464 -4.88408 0.29419 0.85516 -4.87943 0.84978 0.4187 
-4.87465 0.91268 0.26553 -4.87312 0.49626 0.78536 -4.87234 0.34693 0.84826 
-4.87098 0.69884 0.63629 -4.86996 0.76699 0.55995 -4.86703 0.62319 0.70686 
-4.86467 0.89839 0.32974 -4.86384 0.82773 0.4783 -4.86013 0.09544 0.89374 
-4.85903 0.39892 0.83896 -4.85791 -0.35002 -0.69852 -4.85791 0.54089 0.77055 
-4.85771 0.04538 0.89373 -4.85771 0.14549 0.89373 -4.85379 0.19566 0.89166 
-4.85238 0.881 0.39167 -4.8491 0.73747 0.61456 -4.8486 0.24533 0.88746 
-4.84707 0.66525 0.68737 -4.84603 0.80254 0.53602 -4.84421 0.45001 0.82728 
-4.84024 -0.3942 -0.68233 -4.84024 0.58507 0.75436 -4.83775 0.86025 0.45227 
-4.83747 0.29762 0.88313 -4.83527 0.92658 0.3003 -4.8279 -0.30918 -0.74121 
-4.8279 0.50005 0.81324 -4.82615 0.70497 0.66684 -4.82608 0.77433 0.59159 
-4.82538 -0.15943 -0.80378 -4.82538 0.35031 0.87581 -4.8241 0.91031 0.36378 
-4.82125 -0.43738 -0.66417 -4.82125 0.62825 0.7362 -4.82089 0.83639 0.51088 
-4.81742 0.09544 0.91794 -4.81468 0.14566 0.91797 -4.81156 -0.21162 -0.79404 
-4.81156 0.4025 0.86607 -4.81121 -0.35417 -0.72652 -4.81121 0.54504 0.79855 
-4.81075 0.19575 0.91577 -4.81036 0.89109 0.42503 -4.80431 0.95284 0.27017 
-4.80407 0.74321 0.64478 -4.80134 -0.47899 -0.64422 -4.80134 0.66986 0.71625 
-4.80073 0.24832 0.91344 -4.79638 -0.26259 -0.7819 -4.79638 0.45346 0.85394 
-4.79461 0.86845 0.4846 -4.79412 0.9382 0.33427 -4.79334 -0.39803 -0.70991 
-4.79334 0.5889 0.78194 -4.78941 -0.10958 -0.83656 -4.78941 0.30045 0.90859 
-4.78831 0.82773 0.55383 -4.78213 0.91982 0.39685 -4.78132 -0.31182 -0.76689 
-4.78132 0.5027 0.83892 -4.7801 -0.51844 -0.62333 -4.7801 0.70931 0.69536 
-4.7767 -0.16232 -0.8289 -4.7767 0.35319 0.90094 -4.77435 -0.44065 -0.69141 
-4.77435 0.63152 0.76345 -4.77358 0.09544 0.94001 -4.77073 0.14571 0.93995 
-4.76759 0.79849 0.60873 -4.76725 0.89864 0.45724 -4.76432 -0.35665 -0.7518 
-4.76432 0.54752 0.82383 -4.763 0.96395 0.30401 -4.7627 -0.21428 -0.81866 
-4.7627 0.40515 0.89069 -4.76228 0.86025 0.52774 -4.76158 0.19826 0.93975 
-4.75427 -0.48191 -0.67109 -4.75427 0.67279 0.74312 -4.75183 0.9473 0.36716 
-4.75124 0.25082 0.93694 -4.74867 -0.26431 -0.80568 -4.74867 0.45518 0.87771 
-4.74599 -0.40053 -0.73473 -4.74599 0.59141 0.80676 -4.74457 -0.57529 -0.58951 
-4.74457 0.76616 0.66154 -4.74002 -0.1118 -0.85943 -4.74002 0.30268 0.93146 
-4.73887 0.92691 0.42886 -4.73504 0.89109 0.50035 -4.7335 -0.31331 -0.7903 
-4.7335 0.50418 0.86233 -4.73208 0.98691 0.27314 -4.72871 0.09544 0.9599 
-4.72871 0.84978 0.56942 -4.727 -0.16447 -0.85129 -4.727 0.35534 0.92332 
-4.7267 -0.44292 -0.71582 -4.7267 0.63379 0.78786 -4.72171 0.97191 0.33711 
-4.72047 0.14802 0.96177 -4.71986 -0.54041 -0.63922 -4.71986 0.73128 0.71125 
-4.71597 -0.35804 -0.77485 -4.71597 0.54891 0.84688 -4.71382 -0.21502 -0.84054 
-4.71382 0.40589 0.91257 -4.71116 0.20045 0.96103 -4.70955 0.95316 0.39954 
-4.70686 0.91982 0.47212 -4.70681 -0.62869 -0.55175 -4.70681 0.81957 0.62378 
-4.70168 0.881 0.54237 -4.70082 0.25259 0.95766 -4.69955 -0.26497 -0.82719 
-4.69955 0.45584 0.89923 -4.69749 -0.40162 -0.75734 -4.69749 0.59249 0.82937 
-4.69197 -0.50162 -0.68775 -4.69197 0.6925 0.75979 -4.69055 0.99452 0.30612 
-4.68947 -0.11341 -0.87964 -4.68947 0.30428 0.95167 -4.68458 -0.31364 -0.81135 
-4.68458 0.50451 0.88339 -4.68335 -0.59533 -0.60356 -4.68335 0.7862 0.67559 
-4.68292 0.09544 0.97756 -4.67935 0.97736 0.36934 -4.67717 0.9473 0.44182 
-4.67715 -0.16451 -0.87106 -4.67715 0.35538 0.94309 -4.67446 0.14806 0.97908 
-4.67379 0.91031 0.51409 -4.66747 -0.67773 -0.51069 -4.66747 0.8686 0.58273 
-4.66678 -0.35819 -0.79545 -4.66678 0.54906 0.86749 -4.66481 0.20075 0.97798 
-4.66389 -0.21487 -0.8599 -4.66389 0.40574 0.93194 -4.66365 -0.46163 -0.73131 
-4.66365 0.6525 0.80334 -4.65887 1.01482 0.27449 -4.65644 -0.55849 -0.65393 
-4.65644 0.74936 0.72597 -4.65425 0.25288 0.97421 -4.64973 -0.26435 -0.84621 
-4.64973 0.45522 0.91824 -4.64835 0.99943 0.33834 -4.64712 0.97191 0.4117 
-4.64494 -0.64637 -0.5643 -4.64494 0.83724 0.63633 -4.64428 0.9382 0.48411 
-4.64196 -0.11483 -0.89576 -4.64196 0.3057 0.96779 -4.63975 -0.70752 -0.48263 
-4.63975 0.89839 0.55466 -4.63631 0.09544 0.99296 -4.6347 -0.31281 -0.83001 
-4.6347 0.50368 0.90204 -4.63347 -0.41907 -0.77186 -4.63347 0.60995 0.84389 
-4.62941 -0.16585 -0.88671 -4.62941 0.35673 0.95874 -4.62809 -0.51862 -0.70112 
-4.62809 0.70949 0.77316 -4.6274 0.14819 0.99416 -4.6212 1.03492 0.24008 
-4.61865 -0.61193 -0.61615 -4.61865 0.8028 0.68818 -4.61768 0.20078 0.99263 
-4.61662 1.01932 0.30661 -4.61613 0.99452 0.38054 -4.61577 -0.21634 -0.87504 
-4.61577 0.40722 0.94708 -4.61402 -0.77308 -0.38096 -4.61402 0.96395 0.45299 
-4.61031 -0.73571 -0.45322 -4.61031 0.92658 0.52526 -4.60608 -0.06305 -0.91648 
-4.60608 0.25392 0.98852 -4.60485 -0.69324 -0.52166 -4.60485 0.88411 0.59369 
-4.6021 -0.37474 -0.80859 -4.6021 0.56562 0.88062 -4.60138 -0.26569 -0.86086 
-4.60138 0.45656 0.93289 -4.59865 -0.47763 -0.74358 -4.59865 0.66851 0.81561 
-4.59371 -0.11571 -0.90954 -4.59371 0.30658 0.98157 -4.59109 -0.57384 -0.66542 
-4.59109 0.76471 0.73745 -4.58901 0.09544 1.00605 -4.5845 -0.82394 -0.27683 
-4.5845 1.01482 0.34886 -4.58424 1.03698 0.27423 -4.58315 -0.79604 -0.35004 
-4.58315 0.98691 0.42207 -4.58068 -0.16674 -0.90004 -4.58068 0.35762 0.97207 
-4.58018 -0.76197 -0.42227 -4.58018 0.95284 0.4943 -4.57991 0.14823 1.00685 
-4.5793 -0.66096 -0.57508 -4.5793 0.85184 0.64711 -4.57554 -0.7218 -0.49261 
-4.57554 0.91268 0.56464 -4.56878 0.20139 1.00512 -4.56812 -0.43416 -0.78265 
-4.56812 0.62503 0.85468 -4.56697 -0.21702 -0.88786 -4.56697 0.4079 0.9599 
-4.5639 -0.32072 -0.84679 -4.5639 0.51159 0.91882 -4.56293 -0.53282 -0.71114 
-4.56293 0.72369 0.78317 -4.55697 -0.06363 -0.92845 -4.55697 0.25451 1.00048 
-4.55269 -0.62525 -0.62572 -4.55269 0.81612 0.69776 -4.55171 -0.81684 -0.31818 
-4.55171 1.00771 0.39021 -4.55129 -0.8615 -0.16925 -4.55129 1.05238 0.24128 
-4.55009 -0.84405 -0.23915 -4.55009 1.03492 0.31119 -4.54968 -0.78592 -0.3903 
-4.54968 0.97679 0.46233 -4.54566 -0.74831 -0.46222 -4.54566 0.93918 0.53425 
-4.54483 -0.11607 -0.92093 -4.54483 0.30694 0.99296 -4.54112 -0.70537 -0.53024 
-4.54112 0.09544 1.0168 -4.54112 0.89624 0.60227 -4.53295 -0.49073 -0.75232 
-4.53295 0.6816 0.82435 -4.53161 -0.16702 -0.91091 -4.53161 0.35789 0.98295 
-4.53056 -0.38167 -0.82324 -4.53056 0.57254 0.89527 -4.53048 0.14866 1.01741 
-4.52987 -0.27256 -0.87545 -4.52987 0.46343 0.94749 -4.52514 -0.58626 -0.67336 
-4.52514 0.77713 0.74539 -4.52117 -0.88849 0.00131 -4.52117 -0.88849 0.07072 
-4.52051 -0.88374 -0.06775 -4.52051 -0.88374 0.13978 -4.51931 0.20172 1.01514 
-4.51832 -0.80714 -0.35853 -4.51832 0.99801 0.43057 -4.51784 -0.8746 -0.1358 
-4.51784 -0.8746 0.20783 -4.51784 1.06547 0.20783 -4.51741 -0.83744 -0.28078 
-4.51741 1.02832 0.35282 -4.51716 -0.85959 -0.20615 -4.51716 1.05046 0.27818 
-4.51527 -0.77269 -0.43058 -4.51527 0.96356 0.50261 -4.51508 -0.67174 -0.58274 
-4.51508 0.86262 0.65477 -4.51134 -0.73238 -0.50008 -4.51134 0.92325 0.57211 
-4.50762 -0.0636 -0.93794 -4.50762 0.25448 1.00997 -4.49678 -0.54417 -0.71776 
-4.49678 0.73504 0.78979 -4.4956 -0.4404 -0.79495 -4.4956 0.63127 0.86698 
-4.49546 -0.11589 -0.92991 -4.49546 0.30676 1.00194 -4.4946 -0.22255 -0.90037 
-4.4946 0.41342 0.9724 -4.49276 0.09544 1.02519 -4.49192 -0.3264 -0.85884 
-4.49192 0.51727 0.93087 -4.48776 -0.63446 -0.63269 -4.48776 0.82533 0.70472 
-4.48531 -0.89482 0.03602 -4.48497 -0.89245 -0.03312 -4.48497 -0.89245 0.10516 
-4.48446 -0.79488 -0.39777 -4.48446 0.98576 0.4698 -4.48401 -0.82814 -0.32171 
-4.48401 1.01901 0.39374 -4.48398 -0.88535 -0.10193 -4.48398 -0.88535 0.17397 
-4.48364 -0.87288 -0.17239 -4.48364 1.06375 0.24442 -4.4826 -0.85525 -0.24243 
-4.4826 1.04613 0.31447 -4.48197 0.14869 1.0253 -4.48094 -0.75741 -0.46841 
-4.48094 0.94828 0.54045 -4.47655 -0.71408 -0.53639 -4.47655 0.90495 0.60843 
-4.4705 -0.01113 -0.95047 -4.4705 0.202 1.0225 -4.45985 -0.49564 -0.76253 
-4.45985 0.68651 0.83456 -4.45981 -0.59417 -0.67917 -4.45981 0.78505 0.7512 
-4.4587 -0.17173 -0.92103 -4.4587 0.3626 0.99306 -4.45866 -0.06385 -0.94477 
-4.45866 0.25473 1.0168 -4.4574 -0.38638 -0.83315 -4.4574 0.57725 0.90518 
-4.45692 -0.27719 -0.88532 -4.45692 0.46806 0.95735 -4.45045 -0.89849 0.00132 
-4.45045 -0.89849 0.07071 -4.45021 -0.81634 -0.36125 -4.45021 1.00721 0.43328 
-4.45019 -0.7801 -0.43577 -4.45019 0.97097 0.5078 -4.44979 -0.88374 -0.13846 
-4.44979 1.07461 0.2105 -4.44978 -0.89374 -0.06774 -4.44978 -0.89374 0.13977 
-4.44962 -0.67907 -0.58801 -4.44962 0.86994 0.66004 -4.44928 -0.84652 -0.28345 
-4.44928 1.03739 0.35548 -4.4491 -0.86864 -0.20879 -4.4491 1.05951 0.28083 
-4.44622 -0.73952 -0.5051 -4.44622 0.93039 0.57713 -4.44404 0.09544 1.0312 
-4.43284 0.1488 1.03081 -4.42228 -0.44373 -0.80273 -4.42228 0.6346 0.87476 
-4.42222 -0.64049 -0.63675 -4.42222 0.83136 0.70878 -4.42162 -0.54971 -0.7243 
-4.42162 0.74058 0.79633 -4.42143 -0.22635 -0.90779 -4.42143 0.41722 0.97982 
-4.42139 -0.01114 -0.95543 -4.42139 0.20201 1.02746 -4.42095 -0.11769 -0.93813 
-4.42095 0.30856 1.01016 -4.41917 -0.32982 -0.8661 -4.41917 0.5207 0.93813 
-4.41565 -0.83508 -0.32355 -4.41565 1.02595 0.39558 -4.41564 -0.76284 -0.47243 
-4.41564 0.95371 0.54447 -4.4155 -0.90215 0.03602 -4.41541 -0.80137 -0.40093 
-4.41541 0.99224 0.47296 -4.41535 -0.87968 -0.17456 -4.41535 1.07055 0.24659 
-4.41533 -0.89975 -0.03329 -4.41533 -0.89975 0.10532 -4.41517 -0.89245 -0.10293 
-4.41517 1.08332 0.17496 -4.41448 -0.862 -0.24441 -4.41448 1.05287 0.31644 
-4.41143 -0.71931 -0.5401 -4.41143 0.91018 0.61213 -4.39509 0.09544 1.03481 
-4.38426 -0.49938 -0.76694 -4.38426 0.69025 0.83897 -4.38426 -0.38873 -0.83812 
-4.38426 0.5796 0.91016 -4.38423 -0.59791 -0.68357 -4.38423 0.78879 0.7556 
-4.38422 -0.68286 -0.59072 -4.38422 0.87373 0.66275 -4.38381 -0.17294 -0.92656 
-4.38381 0.36381 0.99859 -4.38381 -0.27951 -0.89026 -4.38381 0.47038 0.96229 
-4.38379 -0.06506 -0.9503 -4.38379 0.25593 1.02233 -4.38379 0.04203 1.03387 
-4.38379 0.14884 1.03387 -4.38089 -0.82069 -0.36337 -4.38089 1.01156 0.4354 
-4.38089 -0.85107 -0.28478 -4.38089 1.04194 0.35682 -4.38088 -0.78445 -0.43789 
-4.38088 0.97532 0.50992 -4.38088 -0.74314 -0.50765 -4.38088 0.93401 0.57969 
-4.38073 -0.88849 -0.13913 -4.38073 1.07937 0.21116 -4.38073 -0.87318 -0.21012 
-4.38073 1.06405 0.28215 -4.38072 -0.89849 -0.06841 -4.38072 -0.90336 0.00132 
-4.38072 -0.90336 0.07071 -4.34603 -0.90456 0.03602 -4.34603 -0.90215 -0.03346 
-4.34603 -0.89482 -0.10327 -4.34603 -0.88203 -0.17506 -4.34603 -0.86425 -0.24507 
-4.34603 -0.83735 -0.32442 -4.34603 -0.80354 -0.40198 -4.34603 -0.76492 -0.47367 
-4.34603 -0.72106 -0.54133 -4.34603 -0.64263 -0.63871 -4.34603 -0.55156 -0.72648 
-4.34603 -0.4453 -0.80518 -4.34603 -0.33097 -0.86852 -4.34603 -0.22727 -0.91048 
-4.34603 -0.11829 -0.94088 -4.34603 -0.01144 -0.95826 -4.34603 0.09544 1.03602 
-4.34603 0.20231 1.03029 -4.34603 0.30916 1.01291 -4.34603 0.41814 0.98252 
-4.34603 0.52184 0.94055 -4.34603 0.63617 0.87721 -4.34603 0.74243 0.79851 
-4.34603 0.83351 0.71074 -4.34603 0.91193 0.61337 -4.34603 0.9558 0.5457 
-4.34603 0.99441 0.47402 -4.34603 1.02822 0.39646 -4.34603 1.05512 0.3171 
-4.34603 1.0729 0.2471 -4.31133 -0.90336 0.00132 -4.31133 -0.89849 -0.06841 
-4.31132 -0.87318 -0.21012 -4.31132 1.06405 0.28215 -4.31132 -0.88849 -0.13913 
-4.31117 -0.74314 -0.50765 -4.31117 0.93401 0.57969 -4.31117 -0.78445 -0.43789 
-4.31117 0.97532 0.50992 -4.31116 -0.85107 -0.28478 -4.31116 1.04194 0.35682 
-4.31116 -0.82069 -0.36337 -4.31116 1.01156 0.4354 -4.30827 0.04203 -0.96184 
-4.30827 0.04203 1.03387 -4.30827 0.14884 1.03387 -4.30826 -0.06506 -0.9503 
-4.30826 0.25593 1.02233 -4.30824 -0.27951 -0.89026 -4.30824 0.47038 0.96229 
-4.30824 -0.17294 -0.92656 -4.30824 0.36381 0.99859 -4.30783 -0.68286 -0.59072 
-4.30783 0.87373 0.66275 -4.30783 -0.59791 -0.68357 -4.30783 0.78879 0.7556 
-4.30779 -0.38873 -0.83812 -4.30779 0.5796 0.91016 -4.30779 -0.49938 -0.76694 
-4.30779 0.69025 0.83897 -4.29696 0.09544 1.03481 -4.28062 -0.71931 -0.5401 
-4.28062 0.91018 0.61213 -4.27758 -0.862 -0.24441 -4.27758 1.05287 0.31644 
-4.27689 -0.89245 -0.10293 -4.27672 -0.89975 -0.03329 -4.2767 -0.87968 -0.17456 
-4.27664 -0.80137 -0.40093 -4.27664 0.99224 0.47296 -4.27642 -0.76284 -0.47243 
-4.27642 0.95371 0.54447 -4.2764 -0.83508 -0.32355 -4.2764 1.02595 0.39558 
-4.27288 -0.32982 -0.8661 -4.27288 0.5207 0.93813 -4.2711 -0.11769 -0.93813 
-4.2711 0.30856 1.01016 -4.27067 -0.01114 -0.95543 -4.27067 -0.01114 1.02746 
-4.27067 0.20201 1.02746 -4.27063 -0.22635 -0.90779 -4.27063 0.41722 0.97982 
-4.27043 -0.54971 -0.7243 -4.27043 0.74058 0.79633 -4.26983 -0.64049 -0.63675 
-4.26983 0.83136 0.70878 -4.26978 -0.44373 -0.80273 -4.26978 0.6346 0.87476 
-4.25921 0.04207 -0.95878 -4.25921 0.04207 1.03081 -4.25921 0.1488 1.03081 
-4.24801 0.09544 -0.95917 -4.24801 0.09544 1.0312 -4.24583 -0.73952 -0.5051 
-4.24583 0.93039 0.57713 -4.24295 -0.86864 -0.20879 -4.24277 -0.84652 -0.28345 
-4.24277 1.03739 0.35548 -4.24243 -0.67907 -0.58801 -4.24243 0.86994 0.66004 
-4.24227 -0.89374 -0.06774 -4.24226 -0.88374 -0.13846 -4.24186 -0.7801 -0.43577 
-4.24186 0.97097 0.5078 -4.24184 -0.81634 -0.36125 -4.24184 1.00721 0.43328 
-4.2416 -0.89849 0.00132 -4.23514 -0.27719 -0.88532 -4.23514 0.46806 0.95735 
-4.23465 -0.38638 -0.83315 -4.23465 0.57725 0.90518 -4.23339 -0.06385 -0.94477 
-4.23339 0.25473 1.0168 -4.23336 -0.17173 -0.92103 -4.23336 0.3626 0.99306 
-4.23225 -0.59417 -0.67917 -4.23225 0.78505 0.7512 -4.2322 -0.49564 -0.76253 
-4.2322 0.68651 0.83456 -4.22155 -0.01113 -0.95047 -4.22155 -0.01113 1.0225 
-4.22155 0.202 1.0225 -4.2155 -0.71408 -0.53639 -4.2155 0.90495 0.60843 
-4.21112 -0.75741 -0.46841 -4.21112 0.94828 0.54045 -4.21008 0.04218 -0.95327 
-4.21008 0.04218 1.0253 -4.21008 0.14869 -0.95327 -4.21008 0.14869 1.0253 
-4.20945 -0.85525 -0.24243 -4.20841 -0.87288 -0.17239 -4.20808 -0.88535 -0.10193 
-4.20805 -0.82814 -0.32171 -4.20805 1.01901 0.39374 -4.2076 -0.79488 -0.39777 
-4.2076 0.98576 0.4698 -4.20708 -0.89245 -0.03312 -4.20429 -0.63446 -0.63269 
-4.20429 0.82533 0.70472 -4.20013 -0.3264 -0.85884 -4.20013 0.51727 0.93087 
-4.1993 0.09544 -0.95316 -4.1993 0.09544 1.02519 -4.19745 -0.22255 -0.90037 
-4.19745 0.41342 0.9724 -4.1966 -0.11589 -0.92991 -4.1966 0.30676 1.00194 
-4.19645 -0.4404 -0.79495 -4.19645 0.63127 0.86698 -4.19527 -0.54417 -0.71776 
-4.19527 0.73504 0.78979 -4.18443 -0.0636 -0.93794 -4.18443 0.25448 1.00997 
-4.18071 -0.73238 -0.50008 -4.18071 0.92325 0.57211 -4.17697 -0.67174 -0.58274 
-4.17697 0.86262 0.65477 -4.17678 -0.77269 -0.43058 -4.17678 0.96356 0.50261 
-4.17489 -0.85959 -0.20615 -4.17464 -0.83744 -0.28078 -4.17464 1.02832 0.35282 
-4.17421 -0.8746 -0.1358 -4.17373 -0.80714 -0.35853 -4.17373 0.99801 0.43057 
-4.17275 -0.01085 -0.9431 -4.17275 0.20172 1.01514 -4.17155 -0.88374 -0.06775 
-4.16691 -0.58626 -0.67336 -4.16691 0.77713 0.74539 -4.16218 -0.27256 -0.87545 
-4.16218 0.46343 0.94749 -4.16157 0.04221 -0.94538 -4.16157 0.04221 1.01741 
-4.16157 0.14866 -0.94538 -4.16157 0.14866 1.01741 -4.16149 -0.38167 -0.82324 
-4.16149 0.57254 0.89527 -4.16044 -0.16702 -0.91091 -4.16044 0.35789 0.98295 
-4.1591 -0.49073 -0.75232 -4.1591 0.6816 0.82435 -4.15094 -0.70537 -0.53024 
-4.15094 0.09544 -0.94477 -4.15094 0.09544 1.0168 -4.15094 0.89624 0.60227 
-4.14722 -0.11607 -0.92093 -4.14722 0.30694 0.99296 -4.1464 -0.74831 -0.46222 
-4.1464 0.93918 0.53425 -4.14237 -0.78592 -0.3903 -4.14237 0.97679 0.46233 
-4.14196 -0.84405 -0.23915 -4.14076 -0.8615 -0.16925 -4.14035 -0.81684 -0.31818 
-4.14035 1.00771 0.39021 -4.13936 -0.62525 -0.62572 -4.13936 0.81612 0.69776 
-4.13762 -0.87288 -0.1016 -4.13508 -0.06363 -0.92845 -4.13508 0.25451 1.00048 
-4.12912 -0.53282 -0.71114 -4.12912 0.72369 0.78317 -4.12816 -0.32072 -0.84679 
-4.12816 0.51159 0.91882 -4.12508 -0.21702 -0.88786 -4.12508 0.4079 0.9599 
-4.12393 -0.43416 -0.78265 -4.12393 0.62503 0.85468 -4.12328 -0.01052 -0.93309 
-4.12328 0.20139 -0.93309 -4.12328 0.20139 1.00512 -4.11651 -0.7218 -0.49261 
-4.11651 0.91268 0.56464 -4.11275 -0.66096 -0.57508 -4.11275 0.85184 0.64711 
-4.11214 0.04265 -0.93481 -4.11214 0.04265 1.00685 -4.11214 0.14823 -0.93481 
-4.11214 0.14823 1.00685 -4.11187 -0.76197 -0.42227 -4.11187 0.95284 0.4943 
-4.11138 -0.16674 -0.90004 -4.11138 0.35762 0.97207 -4.1089 -0.79604 -0.35004 
-4.1089 0.98691 0.42207 -4.10781 -0.84611 -0.2022 -4.10755 -0.82394 -0.27683 
-4.10386 -0.85959 -0.13512 -4.10305 0.09544 -0.93402 -4.10305 0.09544 1.00605 
-4.10122 -0.86864 -0.06706 -4.10096 -0.57384 -0.66542 -4.10096 0.76471 0.73745 
-4.09834 -0.11571 -0.90954 -4.09834 0.30658 0.98157 -4.0934 -0.47763 -0.74358 
-4.0934 0.66851 0.81561 -4.09067 -0.26569 -0.86086 -4.09067 0.45656 0.93289 
-4.08996 -0.37474 -0.80859 -4.08996 0.56562 0.88062 -4.08721 -0.69324 -0.52166 
-4.08721 0.88411 0.59369 -4.08597 -0.06305 -0.91648 -4.08597 0.25392 -0.91648 
-4.08597 0.25392 0.98852 -4.08175 -0.73571 -0.45322 -4.08175 0.92658 0.52526 
-4.07804 -0.77308 -0.38096 -4.07804 0.96395 0.45299 -4.07628 -0.21634 -0.87504 
-4.07628 0.40722 0.94708 -4.07593 -0.80365 -0.30851 -4.07593 0.99452 0.38054 
-4.07543 -0.82844 -0.23458 -4.07438 -0.00991 -0.9206 -4.07438 0.20078 -0.9206 
-4.07438 0.20078 0.99263 -4.0734 -0.61193 -0.61615 -4.0734 0.8028 0.68818 
-4.07086 -0.84405 -0.16805 -4.06758 -0.85525 -0.10056 -4.06466 0.04269 -0.92213 
-4.06466 0.14819 -0.92213 -4.06466 0.14819 0.99416 -4.06396 -0.51862 -0.70112 
-4.06396 0.70949 0.77316 -4.06264 -0.16585 -0.88671 -4.06264 0.35673 0.95874 
-4.05858 -0.41907 -0.77186 -4.05858 0.60995 0.84389 -4.05735 -0.31281 -0.83001 
-4.05735 0.50368 0.90204 -4.05574 0.09544 -0.92092 -4.05574 0.09544 0.99296 
-4.0523 -0.70752 -0.48263 -4.0523 0.89839 0.55466 -4.05009 -0.11483 -0.89576 
-4.05009 0.3057 -0.89576 -4.05009 0.3057 0.96779 -4.04777 -0.74733 -0.41208 
-4.04777 0.9382 0.48411 -4.04712 -0.64637 -0.5643 -4.04712 0.83724 0.63633 
-4.04494 -0.78104 -0.33967 -4.04494 0.97191 0.4117 -4.0437 -0.80855 -0.26631 
-4.04233 -0.26435 -0.84621 -4.04233 0.45522 0.91824 -4.0378 -0.06201 -0.90218 
-4.0378 0.25288 -0.90218 -4.0378 0.25288 0.97421 -4.03562 -0.55849 -0.65393 
-4.03562 0.74936 0.72597 -4.03318 -0.82394 -0.20246 -4.02923 -0.83744 -0.13537 
-4.0284 -0.46163 -0.73131 -4.0284 0.6525 0.80334 -4.02816 -0.21487 -0.8599 
-4.02816 0.40574 0.93194 -4.02725 -0.00988 -0.90594 -4.02725 0.20075 -0.90594 
-4.02725 0.20075 0.97798 -4.02527 -0.35819 -0.79545 -4.02527 0.54906 0.86749 
-4.02459 -0.67773 -0.51069 -4.02459 0.8686 0.58273 -4.01826 -0.71943 -0.44206 
-4.01826 0.91031 0.51409 -4.01759 0.04281 -0.90704 -4.01759 0.14806 -0.90704 
-4.01759 0.14806 0.97908 -4.0149 -0.16451 -0.87106 -4.0149 0.35538 0.94309 
-4.01488 -0.75643 -0.36979 -4.01488 0.9473 0.44182 -4.0127 -0.78649 -0.29731 
-4.00914 0.09544 -0.90553 -4.00914 0.09544 0.97756 -4.00871 -0.59533 -0.60356 
-4.00871 0.7862 0.67559 -4.00747 -0.31364 -0.81135 -4.00747 0.50451 0.88339 
-4.00258 -0.11341 -0.87964 -4.00258 0.30428 -0.87964 -4.00258 0.30428 0.95167 
-4.0015 -0.80365 -0.23408 -4.00008 -0.50162 -0.68775 -4.00008 0.6925 0.75979 
-3.99456 -0.40162 -0.75734 -3.99456 0.59249 0.82937 -3.9925 -0.26497 -0.82719 
-3.9925 0.45584 0.89923 -3.99183 -0.81684 -0.16966 -3.99123 -0.06172 -0.88563 
-3.99123 0.25259 -0.88563 -3.99123 0.25259 0.95766 -3.99037 -0.69013 -0.47034 
-3.99037 0.881 0.54237 -3.9883 -0.82814 -0.10196 -3.98524 -0.62869 -0.55175 
-3.98524 0.81957 0.62378 -3.98519 -0.72895 -0.40009 -3.98519 0.91982 0.47212 
-3.9825 -0.76229 -0.32751 -3.98089 -0.00958 -0.889 -3.98089 0.20045 -0.889 
-3.98089 0.20045 0.96103 -3.97823 -0.21502 -0.84054 -3.97823 0.40589 0.91257 
-3.97608 -0.35804 -0.77485 -3.97608 0.54891 0.84688 -3.97219 -0.54041 -0.63922 
-3.97219 0.73128 0.71125 -3.97159 0.04285 -0.88974 -3.97159 0.14802 -0.88974 
-3.97159 0.14802 0.96177 -3.97034 -0.78104 -0.26507 -3.96535 -0.44292 -0.71582 
-3.96535 0.63379 0.78786 -3.96505 -0.16447 -0.85129 -3.96505 0.35534 0.92332 
-3.96334 -0.65891 -0.49739 -3.96334 0.09544 -0.88786 -3.96334 0.09544 0.9599 
-3.96334 0.84978 0.56942 -3.95997 -0.79604 -0.20111 -3.95855 -0.31331 -0.7903 
-3.95855 0.50418 0.86233 -3.95701 -0.70022 -0.42832 -3.95701 0.89109 0.50035 
-3.95318 -0.73603 -0.35683 -3.95318 0.92691 0.42886 -3.95203 -0.1118 -0.85943 
-3.95203 0.30268 -0.85943 -3.95203 0.30268 0.93146 -3.95148 -0.80714 -0.13628 
-3.94748 -0.57529 -0.58951 -3.94748 0.76616 0.66154 -3.94606 -0.40053 -0.73473 
-3.94606 0.59141 0.80676 -3.94338 -0.26431 -0.80568 -3.94338 0.45518 0.87771 
-3.94081 -0.05995 -0.8649 -3.94081 0.25082 -0.8649 -3.94081 0.25082 0.93694 
-3.94022 -0.75643 -0.29513 -3.93778 -0.48191 -0.67109 -3.93778 0.67279 0.74312 
-3.93047 -0.00739 -0.86772 -3.93047 0.19826 -0.86772 -3.93047 0.19826 0.93975 
-3.92977 -0.66938 -0.45571 -3.92977 0.86025 0.52774 -3.92935 -0.21428 -0.81866 
-3.92935 0.40515 0.89069 -3.92905 -0.77308 -0.23197 -3.92773 -0.35665 -0.7518 
-3.92773 0.54752 0.82383 -3.9248 -0.70777 -0.38521 -3.9248 0.89864 0.45724 
-3.92446 -0.60762 -0.53669 -3.92446 0.79849 0.60873 -3.92133 0.04516 -0.86792 
-3.92133 0.14571 -0.86792 -3.92133 0.14571 0.93995 -3.91971 -0.78592 -0.16764 
-3.91847 0.09544 -0.86797 -3.91847 0.09544 0.94001 -3.91771 -0.44065 -0.69141 
-3.91771 0.63152 0.76345 -3.91535 -0.16232 -0.8289 -3.91535 0.35319 0.90094 
-3.91224 -0.79488 -0.10241 -3.91195 -0.51844 -0.62333 -3.91195 0.70931 0.69536 
-3.91074 -0.31182 -0.76689 -3.91074 0.5027 0.83892 -3.90992 -0.72895 -0.32482 
-3.90374 -0.63686 -0.48179 -3.90374 0.82773 0.55383 -3.90265 -0.10958 -0.83656 
-3.90265 0.30045 0.90859 -3.89871 -0.39803 -0.70991 -3.89871 0.5889 0.78194 
-3.89793 -0.74733 -0.26224 -3.89744 -0.67757 -0.41257 -3.89744 0.86845 0.4846 
-3.89567 -0.26259 -0.7819 -3.89567 0.45346 0.85394 -3.89132 -0.05745 -0.84141 
-3.89132 0.24832 -0.84141 -3.89132 0.24832 0.91344 -3.89071 -0.47899 -0.64422 
-3.89071 0.66986 0.71625 -3.88798 -0.55233 -0.57275 -3.88798 0.74321 0.64478 
-3.88774 -0.76197 -0.19814 -3.88169 -0.70022 -0.353 -3.88169 0.89109 0.42503 
-3.8813 -0.00488 -0.84374 -3.8813 0.19575 -0.84374 -3.8813 0.19575 0.91577 
-3.88085 -0.35417 -0.72652 -3.88085 0.54504 0.79855 -3.88049 -0.21162 -0.79404 
-3.88049 0.4025 0.86607 -3.87943 -0.77269 -0.13323 -3.87737 0.04521 -0.84594 
-3.87737 0.14566 -0.84594 -3.87737 0.14566 0.91797 -3.87463 0.09544 -0.84591 
-3.87463 0.09544 0.91794 -3.87116 -0.64552 -0.43885 -3.87116 0.83639 0.51088 
-3.8708 -0.43738 -0.66417 -3.8708 0.62825 0.7362 -3.86795 -0.71943 -0.29175 
-3.86667 -0.15943 -0.80378 -3.86667 0.35031 0.87581 -3.86598 -0.58346 -0.51955 
-3.86598 0.77433 0.59159 -3.8659 -0.5141 -0.59481 -3.8659 0.70497 0.66684 
-3.86415 -0.30918 -0.74121 -3.86415 0.50005 0.81324 -3.85679 -0.73571 -0.22826 
-3.85458 -0.10675 -0.8111 -3.85458 0.29762 0.88313 -3.8543 -0.66938 -0.38024 
-3.8543 0.86025 0.45227 -3.85181 -0.3942 -0.68233 -3.85181 0.58507 0.75436 
-3.84785 -0.25914 -0.75524 -3.84785 0.45001 0.82728 -3.84779 -0.74831 -0.16361 
-3.84603 -0.61167 -0.46398 -3.84603 0.80254 0.53602 -3.84498 -0.47438 -0.61534 
-3.84498 0.66525 0.68737 -3.84346 -0.05445 -0.81543 -3.84346 0.24533 -0.81543 
-3.84346 0.24533 0.88746 -3.84296 -0.5466 -0.54253 -3.84296 0.73747 0.61456 
-3.83967 -0.69013 -0.31964 -3.83826 -0.00478 -0.81963 -3.83826 0.19566 -0.81963 
-3.83826 0.19566 0.89166 -3.83434 0.04538 -0.8217 -3.83434 0.14549 -0.8217 
-3.83434 0.14549 0.89373 -3.83415 -0.35002 -0.69852 -3.83415 0.54089 0.77055 
-3.83302 -0.20805 -0.76693 -3.83302 0.39892 0.83896 -3.83192 0.09544 -0.82171 
-3.82822 -0.63686 -0.40627 -3.82822 0.82773 0.4783 -3.82738 -0.70752 -0.25771 
-3.82502 -0.43231 -0.63483 -3.82502 0.62319 0.70686 -3.82209 -0.57612 -0.48792 
-3.82209 0.76699 0.55995 -3.82107 -0.50797 -0.56426 -3.82107 0.69884 0.63629 
-3.81971 -0.15606 -0.77623 -3.81971 0.34693 0.84826 -3.81893 -0.30539 -0.71333 
-3.81893 0.49626 0.78536 -3.8174 -0.7218 -0.1935 -3.81262 -0.65891 -0.34667 
-3.81262 0.84978 0.4187 -3.80993 -0.73238 -0.1293 -3.80797 -0.10332 -0.78312 
-3.80797 0.29419 0.85516 -3.80639 -0.38891 -0.65261 -3.80639 0.57978 0.72464 
-3.80283 -0.25508 -0.72692 -3.80283 0.44595 0.79896 -3.80153 -0.05407 -0.78932 
-3.80153 0.24494 -0.78932 -3.80153 0.24494 0.86135 -3.80073 -0.46809 -0.58455 
-3.80073 0.65896 0.65658 -3.79943 -0.53896 -0.51058 -3.79943 0.72983 0.58262 
-3.79932 -0.67773 -0.28542 -3.79646 -0.00444 -0.79344 -3.79646 0.19531 -0.79344 
-3.79646 0.19531 0.86548 -3.79277 0.04543 -0.79549 -3.79277 0.14544 -0.79549 
-3.79277 0.14544 0.86752 -3.79046 -0.58346 -0.44403 -3.79046 0.09544 -0.79545 
-3.79046 0.77433 0.51607 -3.79012 -0.34522 -0.66882 -3.79012 0.53609 0.74085 
-3.78835 -0.69324 -0.2228 -3.78807 -0.20347 -0.73815 -3.78807 0.39434 0.81019 
-3.781 -0.42566 -0.60367 -3.781 0.61654 0.6757 -3.77977 -0.70537 -0.15907 
-3.77807 -0.50026 -0.53194 -3.77807 0.69114 0.60397 -3.77521 -0.30046 -0.68332 
-3.77521 0.49133 0.75535 -3.77501 -0.15126 -0.74698 -3.77501 0.34213 0.81901 
-3.77332 -0.60762 -0.38555 -3.77332 0.79849 0.45758 -3.76748 -0.5466 -0.46705 
-3.76748 0.73747 0.53909 -3.76683 -0.10315 -0.75461 -3.76683 0.29402 0.82665 
-3.76357 -0.38312 -0.62104 -3.76357 0.57399 0.69307 -3.76039 -0.05382 -0.7607 
-3.76039 0.24469 0.83273 -3.75909 -0.24976 -0.69634 -3.75909 0.44064 0.76837 
-3.75826 -0.62869 -0.32477 -3.75809 -0.46013 -0.55192 -3.75809 0.65101 0.62395 
-3.75521 -0.00387 -0.76465 -3.75521 0.19474 -0.76465 -3.75521 0.19474 0.83669 
-3.75153 0.04607 -0.76657 -3.75153 0.1448 -0.76657 -3.75153 0.1448 0.8386 
-3.75033 0.09544 -0.76719 -3.74749 -0.33917 -0.63694 -3.74749 0.53004 0.70898 
-3.74575 -0.50797 -0.48894 -3.74575 0.69884 0.56097 -3.74571 -0.64637 -0.26289 
-3.74472 -0.19803 -0.70716 -3.74472 0.38891 0.77919 -3.73952 -0.41867 -0.57049 
-3.73952 0.60954 0.64252 -3.73726 -0.55233 -0.42203 -3.73726 0.74321 0.49406 
-3.73519 -0.15056 -0.71656 -3.73519 0.34143 0.78859 -3.73493 -0.66096 -0.19726 
-3.73311 -0.29441 -0.65127 -3.73311 0.48528 0.7233 -3.72727 -0.67174 -0.13304 
-3.72714 -0.10248 -0.72412 -3.72714 0.29335 0.79615 -3.72546 -0.46809 -0.50928 
-3.72546 0.65896 0.58131 -3.72241 -0.37596 -0.5876 -3.72241 0.56683 0.65963 
-3.7205 -0.05295 -0.72995 -3.7205 0.24382 0.80198 -3.7205 -0.57529 -0.36253 
-3.7205 0.76616 0.43456 -3.71726 -0.24344 -0.66385 -3.71726 0.43431 0.73589 
-3.71545 -0.00305 -0.73384 -3.71545 0.19392 -0.73384 -3.71545 0.19392 0.80587 
-3.7152 -0.5141 -0.44411 -3.7152 0.70497 0.51614 -3.71277 0.04613 -0.73636 
-3.71277 0.14474 -0.73636 -3.71277 0.14474 0.80839 -3.71163 0.09544 -0.73699 
-3.71163 0.09544 0.80903 -3.70681 -0.33212 -0.6032 -3.70681 0.52299 0.67523 
-3.70645 -0.59533 -0.3013 -3.70634 -0.42566 -0.52901 -3.70634 0.61654 0.60105 
-3.70624 -0.19681 -0.6748 -3.70624 0.38768 0.74683 -3.69672 -0.14924 -0.68408 
-3.69672 0.34011 0.75611 -3.69467 -0.47438 -0.46503 -3.69467 0.66525 0.53706 
-3.69386 -0.61193 -0.23661 -3.69274 -0.28725 -0.61727 -3.69274 0.47812 0.6893 
-3.689 -0.10131 -0.69172 -3.689 0.29219 0.76376 -3.68897 -0.38312 -0.54644 
-3.68897 0.57399 0.61848 -3.68668 -0.51844 -0.39806 -3.68668 0.70931 0.47009 
-3.68429 -0.62525 -0.17065 -3.68239 -0.0517 -0.69743 -3.68239 0.24258 0.76946 
-3.68025 -0.24145 -0.62976 -3.68025 0.43233 0.70179 -3.67808 -0.00294 -0.70166 
-3.67808 0.19381 -0.70166 -3.67808 0.19381 0.77369 -3.67732 -0.63446 -0.10572 
-3.67537 0.04631 -0.70412 -3.67537 0.14456 -0.70412 -3.67537 0.14456 0.77615 
-3.67518 -0.43231 -0.48499 -3.67518 0.62319 0.55702 -3.67447 0.09544 -0.70494 
-3.67447 0.09544 0.77697 -3.67307 -0.33917 -0.56252 -3.67307 0.53004 0.63455 
-3.67079 -0.54041 -0.33782 -3.67079 0.73128 0.40985 -3.66937 -0.19485 -0.64064 
-3.66937 0.38572 0.71268 -3.66579 -0.47899 -0.4193 -3.66579 0.66986 0.49133 
-3.66011 -0.14754 -0.6499 -3.66011 0.33842 0.72193 -3.65874 -0.29441 -0.5769 
-3.65874 0.48528 0.64893 -3.6574 -0.38891 -0.50362 -3.6574 0.57978 0.57566 
-3.65608 -0.55849 -0.27439 -3.65251 -0.09965 -0.6575 -3.65251 0.29053 0.72954 
-3.64657 -0.05129 -0.66344 -3.64657 0.24217 0.73547 -3.64616 -0.24344 -0.59275 
-3.64616 0.43431 0.66478 -3.64584 -0.43738 -0.43921 -3.64584 0.62825 0.51124 
-3.64459 -0.57384 -0.20905 -3.64232 -0.00258 -0.66769 -3.64232 0.19345 -0.66769 
-3.64232 0.19345 0.73972 -3.64119 -0.34522 -0.51989 -3.64119 0.53609 0.59192 
-3.63977 0.04637 -0.67024 -3.63977 0.1445 -0.67024 -3.63977 0.1445 0.74227 
-3.63892 -0.48191 -0.37223 -3.63892 0.09544 -0.67109 -3.63892 0.09544 0.74312 
-3.63892 0.67279 0.44426 -3.63665 -0.58626 -0.1431 -3.63521 -0.19681 -0.60377 
-3.63521 0.38768 0.67581 -3.63084 -0.59417 -0.07776 -3.62768 -0.3942 -0.4582 
-3.62768 0.58507 0.53023 -3.62669 -0.30046 -0.5348 -3.62669 0.49133 0.60683 
-3.62593 -0.14924 -0.61329 -3.62593 0.34011 0.68532 -3.62226 -0.50162 -0.30993 
-3.62226 0.6925 0.38196 -3.6186 -0.44065 -0.3923 -3.6186 0.63152 0.46434 
-3.61829 -0.10131 -0.62101 -3.61829 0.29219 0.69304 -3.61367 -0.24976 -0.55092 
-3.61367 0.44064 0.62295 -3.61258 -0.0517 -0.62762 -3.61258 0.24258 0.69965 
-3.61149 -0.35002 -0.47586 -3.61149 0.54089 0.5479 -3.60889 -0.51862 -0.24605 
-3.60835 -0.00294 -0.63193 -3.60835 0.19381 -0.63193 -3.60835 0.19381 0.70397 
-3.60589 0.04631 -0.63464 -3.60589 0.14456 -0.63464 -3.60589 0.14456 0.70668 
-3.60507 0.09544 -0.63554 -3.60507 0.09544 0.70757 -3.60285 -0.19803 -0.56529 
-3.60285 0.38891 0.63732 -3.6001 -0.39803 -0.4113 -3.6001 0.5889 0.48333 
-3.59887 -0.53282 -0.18089 -3.59668 -0.30539 -0.49108 -3.59668 0.49626 0.56311 
-3.59419 -0.44292 -0.34466 -3.59419 0.63379 0.41669 -3.59345 -0.15056 -0.57482 
-3.59225 -0.54417 -0.11474 -3.58589 -0.10248 -0.58287 -3.58571 -0.54971 -0.03958 
-3.58349 -0.35417 -0.42916 -3.58309 -0.25508 -0.50718 -3.58006 -0.05295 -0.58951 
-3.5787 -0.46163 -0.28161 -3.5787 0.6525 0.35364 -3.57617 -0.00305 -0.59456 
-3.57617 0.19392 -0.59456 -3.57528 -0.40053 -0.36395 -3.57365 0.04613 -0.59724 
-3.57365 0.14474 -0.59724 -3.57302 0.09544 -0.59838 -3.57186 -0.20347 -0.52194 
-3.5688 -0.30918 -0.44586 -3.56643 -0.47763 -0.21661 -3.56303 -0.15126 -0.535 
-3.55821 -0.35665 -0.38228 -3.55769 -0.49073 -0.15091 -3.5554 -0.10315 -0.54318 
-3.55477 -0.25914 -0.46216 -3.55267 -0.40162 -0.31545 -3.54931 -0.05382 -0.54962 
-3.54748 -0.49564 -0.07781 -3.54536 -0.00387 -0.5548 -3.54536 0.19474 -0.5548 
-3.54344 0.04607 -0.55848 -3.54344 0.1448 -0.55848 -3.54312 -0.31182 -0.39927 
-3.54308 -0.20805 -0.47699 -3.54307 -0.49938 -0.00222 -3.54282 0.09544 -0.55968 
-3.53815 -0.41907 -0.25143 -3.53516 -0.35804 -0.33393 -3.53378 -0.15606 -0.4903 
-3.52811 -0.26259 -0.41434 -3.52736 -0.43416 -0.18608 -3.52689 -0.10332 -0.50204 
-3.52069 -0.05407 -0.50848 -3.51971 -0.31331 -0.35146 -3.51657 -0.00444 -0.51355 
-3.51657 0.19531 -0.51355 -3.51597 -0.21162 -0.42952 -3.51506 -0.4404 -0.11356 
-3.51456 -0.35819 -0.28474 -3.51456 0.09544 -0.51955 -3.51452 0.04543 -0.51724 
-3.51452 0.14544 -0.51724 -3.50728 -0.44373 -0.04023 -3.50623 -0.15943 -0.44334 
-3.50483 -0.4453 0.03602 -3.50433 -0.26431 -0.36663 -3.50142 -0.37474 -0.22005 
-3.49891 -0.10675 -0.45543 -3.49866 -0.31364 -0.30254 -3.49458 -0.05445 -0.46655 
-3.49135 -0.21428 -0.38066 -3.49038 -0.00478 -0.47175 -3.49038 0.19566 -0.47175 
-3.48831 0.04538 -0.47567 -3.48831 0.14549 -0.47567 -3.4883 0.09544 -0.47809 
-3.48282 -0.26497 -0.31751 -3.48111 -0.16232 -0.39466 -3.47345 -0.10958 -0.40736 
-6.68855 0.2473 -0.21158 -6.6816 0.29997 -0.22395 -6.67424 0.24626 -0.16341 
-6.6721 0.351 -0.23698 -6.66783 0.29908 -0.17569 -6.65993 0.40128 -0.25069 
-6.65877 0.35011 -0.18825 -6.65769 0.24598 -0.11684 -6.65171 0.29767 -0.12819 
-6.64711 0.4006 -0.20189 -6.64312 0.34877 -0.14051 -6.63979 0.19164 -0.05608 
-6.63697 0.2442 -0.06642 -6.63292 0.44995 -0.21628 -6.63197 0.39913 -0.15377 
-6.63149 0.29606 -0.07763 -6.62335 0.34873 -0.09065 -6.61885 0.50498 -0.25376 
-6.61827 0.44861 -0.16793 -6.6158 0.18914 -0.00691 -6.61347 0.24171 -0.01693 
-6.6126 0.39927 -0.10384 -6.60862 0.29384 -0.02825 -6.60207 0.49707 -0.18296 
-6.60097 0.34657 -0.04096 -6.59926 0.44922 -0.11811 -6.5953 0.56592 -0.2871 
-6.59376 0.13888 0.04006 -6.5917 0.18904 0.03613 -6.59072 0.39853 -0.05496 
-6.58749 0.23871 0.03094 -6.58342 0.4979 -0.13308 -6.58316 0.29101 0.01982 
-6.58065 0.559 -0.21556 -6.57775 0.44857 -0.06898 -6.57584 0.34369 0.00773 
-6.56755 0.13882 0.08163 -6.56752 0.54244 -0.15087 -6.5661 0.39588 -0.00609 
-6.56551 0.1887 0.07793 -6.56236 0.49757 -0.08416 -6.56138 0.23833 0.07286 
-6.55519 0.28758 0.06643 -6.55471 0.61841 -0.24954 -6.55397 0.44685 -0.02127 
-6.5483 0.34031 0.05468 -6.54691 0.5423 -0.10169 -6.54392 0.60333 -0.18419 
-6.53926 0.08882 0.12407 -6.53899 0.39231 0.04138 -6.53896 0.49608 -0.03634 
-6.53863 0.13818 0.12286 -6.53672 0.18813 0.11919 -6.53276 0.23808 0.114 
-6.5294 0.58587 -0.12016 -6.52731 0.4434 0.02655 -6.52668 0.2874 0.10757 
-6.52438 0.67499 -0.28471 -6.52386 0.5409 -0.05334 -6.51904 0.33551 0.09939 
-6.51564 0.66189 -0.219 -6.51328 0.49344 0.01024 -6.51022 0.38773 0.08632 
-6.50906 0.08882 0.16276 -6.50842 0.13812 0.16162 -6.50679 0.58479 -0.07167 
-6.5059 0.18731 0.15894 -6.50338 0.64588 -0.154 -6.50201 0.23721 0.15389 
-6.49899 0.43934 0.07156 -6.49858 0.53843 -0.00645 -6.49619 0.28673 0.14726 
-6.48983 0.72842 -0.32088 -6.48862 0.33481 0.13921 -6.48789 0.62717 -0.09096 
-6.48539 0.48964 0.05546 -6.48321 0.71708 -0.25473 -6.48197 0.58229 -0.02432 
-6.47922 0.38229 0.12967 -6.477 0.08882 0.19993 -6.47618 0.03969 0.19903 
-6.47618 0.13795 0.19903 -6.47372 0.18719 0.19632 -6.47319 0.70288 -0.18957 
-6.47059 0.53428 0.04025 -6.46949 0.23596 0.192 -6.4684 0.43402 0.11531 
-6.46379 0.28557 0.1854 -6.46348 0.6249 -0.04331 -6.45982 0.68588 -0.12569 
-6.45614 0.3335 0.17767 -6.45538 0.48471 0.09918 -6.45439 0.57845 0.02258 
-6.45123 0.77843 -0.35785 -6.44686 0.38107 0.16816 -6.44542 0.77051 -0.29251 
-6.44315 0.08882 0.23548 -6.44315 0.66617 -0.06338 -6.4423 0.03975 0.23462 
-6.4423 0.13789 0.23462 -6.44088 0.52947 0.08427 -6.43975 -0.0092 0.23207 
-6.43975 0.18684 0.23207 -6.43748 0.7581 -0.22657 -6.43624 0.62164 0.0036 
-6.43592 0.42769 0.15714 -6.4355 0.23555 0.22782 -6.42957 0.28391 0.22189 
-6.426 0.74274 -0.16122 -6.42467 0.57316 0.06801 -6.42333 0.47866 0.14129 
-6.42196 0.3318 0.21428 -6.41628 0.66325 -0.01631 -6.41271 0.3791 0.20503 
-6.41129 0.72467 -0.0978 -6.41077 0.82689 -0.47163 -6.40901 0.52343 0.1269 
-6.40881 0.82474 -0.39544 -6.40761 0.08882 0.26932 -6.40689 0.61657 0.04937 
-6.40671 0.03969 0.2685 -6.40671 0.13795 0.2685 -6.40475 0.81871 -0.32989 
-6.404 -0.00955 0.26604 -6.404 0.18719 0.26604 -6.40182 0.42571 0.19414 
-6.39968 -0.05832 0.26181 -6.39968 0.23596 0.26181 -6.39779 0.80951 -0.26497 
-6.39539 0.70269 -0.03756 -6.39311 0.56737 0.11083 -6.39307 0.28557 0.25611 
-6.38933 0.4715 0.18165 -6.38821 0.79618 -0.19901 -6.38741 0.65864 0.02941 
-6.38535 0.3335 0.24846 -6.37584 0.38107 0.23919 -6.37573 0.60992 0.0934 
-6.37562 0.77959 -0.13431 -6.37526 0.51638 0.16759 -6.37044 0.08882 0.30138 
-6.3693 0.03952 0.30074 -6.3693 0.13812 0.30074 -6.36688 0.69836 0.0085 
-6.36662 -0.00967 0.29822 -6.36662 0.18731 0.29822 -6.36482 0.42769 0.22824 
-6.36278 0.86712 -0.50983 -6.36278 0.86712 -0.43343 -6.36158 0.75955 -0.07308 
-6.36157 -0.05957 0.29433 -6.36157 0.23721 0.29433 -6.36007 0.86332 -0.36803 
-6.35966 0.56022 0.15198 -6.35661 0.65234 0.07366 -6.35494 -0.10909 0.28851 
-6.35494 0.28673 0.28851 -6.3548 0.856 -0.30258 -6.34897 0.47866 0.21565 
-6.34715 0.84522 -0.23836 -6.34689 0.33481 0.28094 -6.34481 0.73659 -0.01359 
-6.34255 0.60292 0.13487 -6.33735 0.38229 0.27154 -6.33636 0.83063 -0.17272 
-6.33632 0.69222 0.05332 -6.33458 0.52343 0.20133 -6.33175 0.08882 0.33158 
-6.33054 0.03946 0.33095 -6.33054 0.13818 0.33095 -6.32687 -0.01049 0.32904 
-6.32687 0.18813 0.32904 -6.32399 0.64439 0.11631 -6.32381 0.81295 -0.11084 
-6.32299 0.43402 0.26072 -6.32168 -0.06044 0.32508 -6.32168 0.23808 0.32508 
-6.31851 0.56737 0.18543 -6.31525 0.2874 0.319 -6.31459 0.73086 0.03144 
-6.3134 0.90532 -0.47163 -6.31216 0.90357 -0.40623 -6.30876 0.79188 -0.05007 
-6.30846 0.89833 -0.3411 -6.30707 0.33551 0.31136 -6.30686 0.48471 0.2477 
-6.304 0.68452 0.09632 -6.3023 0.88963 -0.27654 -6.30108 0.60992 0.16805 
-6.294 0.38773 0.30254 -6.29373 0.8775 -0.21281 -6.29195 0.52947 0.23321 
-6.29162 0.08882 0.35984 -6.29162 0.76771 0.00842 -6.28931 0.03882 0.35987 
-6.28931 0.13882 0.35987 -6.28561 -0.01106 0.35783 -6.28561 0.1887 0.35783 
-6.28276 0.86199 -0.15019 -6.28265 0.72321 0.07497 -6.28134 0.65234 0.14893 
-6.28054 0.23833 0.3537 -6.27972 0.92739 -0.43678 -6.27924 0.43934 0.29131 
-6.27717 0.92378 -0.37144 -6.27569 -0.39552 -1.16025 -6.27569 0.57316 0.21699 
-6.2741 0.28758 0.34751 -6.27214 0.91663 -0.30632 -6.26945 0.84316 -0.08895 
-6.26467 0.90606 -0.24212 -6.26314 0.48964 0.27771 -6.26236 0.34031 0.34062 
-6.261 0.69222 0.12864 -6.25998 0.76038 0.0523 -6.25705 -0.43893 -1.14248 
-6.25705 0.61657 0.19921 -6.25469 0.89178 -0.17791 -6.25386 0.82111 -0.02934 
-6.25015 0.08882 0.3861 -6.24905 0.39231 0.33131 -6.24793 0.53428 0.26291 
-6.24774 0.03876 0.38608 -6.24774 0.13888 0.38608 -6.2445 0.94709 -0.40202 
-6.24381 -0.0114 0.38402 -6.24381 0.18904 0.38402 -6.2424 0.87438 -0.11597 
-6.24048 0.94167 -0.33672 -6.23912 0.73086 0.10691 -6.23862 0.23871 0.37981 
-6.23709 -0.481 -1.12299 -6.23709 0.65864 0.17973 -6.23605 0.79593 0.02837 
-6.23429 0.93257 -0.272 -6.23423 0.4434 0.31963 -6.23026 -0.40081 -1.18997 
-6.23026 0.57845 0.24671 -6.22777 0.85363 -0.05538 -6.22749 0.29101 0.37548 
-6.22529 0.91996 -0.20735 -6.21792 0.49344 0.3056 -6.21618 -0.52072 -1.10246 
-6.21618 0.69836 0.1592 -6.2161 0.76771 0.08394 -6.2154 0.34369 0.36817 
-6.21413 0.90369 -0.14387 -6.21128 -0.444 -1.17182 -6.21128 0.62164 0.22856 
-6.21091 0.82977 0.00323 -6.20995 0.96871 -0.43678 -6.20783 0.96436 -0.36746 
-6.20744 0.08882 0.41029 -6.2047 0.0386 0.41032 -6.2047 0.13904 0.41032 
-6.20265 0.95695 -0.30239 -6.20159 0.39588 0.35842 -6.20123 -0.36079 -1.23417 
-6.20123 0.53843 0.2909 -6.20077 0.18914 0.40812 -6.20038 0.88447 -0.08262 
-6.19434 0.94622 -0.23747 -6.19409 0.73659 0.13713 -6.19136 -0.48561 -1.15187 
-6.19136 0.66325 0.2086 -6.19075 0.24171 0.40579 -6.18641 0.44685 0.34629 
-6.18463 0.86183 -0.02305 -6.18414 0.93159 -0.17337 -6.18336 -0.40465 -1.21755 
-6.18336 0.58229 0.27429 -6.17943 0.29384 0.40094 -6.17834 0.82111 0.04618 
-6.17299 0.98563 -0.40225 -6.17215 0.9132 -0.11079 -6.17134 -0.31844 -1.27454 
-6.17134 0.49608 0.33128 -6.17012 -0.52505 -1.13098 -6.17012 0.70269 0.18771 
-6.16983 0.97914 -0.3332 -6.16672 0.34657 0.39329 -6.16437 -0.44726 -1.19906 
-6.16437 0.6249 0.2558 -6.1636 0.08882 0.43236 -6.16236 0.97017 -0.26797 
-6.16075 0.1391 0.43231 -6.15761 0.79188 0.10108 -6.15727 0.89203 -0.05041 
-6.15434 -0.36326 -1.25945 -6.15434 0.5409 0.31618 -6.15302 0.95733 -0.20364 
-6.15272 0.39853 0.38304 -6.1523 0.85363 0.02009 -6.1516 0.19164 0.43211 
-6.1443 -0.48853 -1.17874 -6.1443 0.66617 0.23548 -6.14185 0.94068 -0.14049 
-6.14126 0.2442 0.42929 -6.1387 -0.27093 -1.31333 -6.1387 0.44857 0.37007 
-6.13601 -0.40715 -1.24237 -6.13601 0.58479 0.29911 -6.1346 -0.58191 -1.09716 
-6.1346 0.75955 0.1539 -6.13331 1.00059 -0.36745 -6.1306 0.9914 -0.29933 
-6.13004 0.29606 0.42381 -6.1289 0.92029 -0.07878 -6.12506 0.88447 -0.0073 
-6.12352 -0.31993 -1.29794 -6.12352 0.49757 0.35468 -6.1221 0.9803 -0.23451 
-6.11873 0.08882 0.45225 -6.11873 0.84316 0.06177 -6.11702 0.34873 0.41567 
-6.11672 -0.44953 -1.22347 -6.11672 0.62717 0.28021 -6.11174 0.96529 -0.17054 
-6.11049 0.1414 0.45413 -6.10988 -0.54703 -1.14687 -6.10988 0.72467 0.20361 
-6.10599 -0.36466 -1.2825 -6.10599 0.5423 0.33923 -6.10384 -0.22163 -1.34818 
-6.10384 0.39927 0.40492 -6.10118 0.19384 0.45338 -6.09957 0.94655 -0.10811 
-6.09688 0.9132 -0.03553 -6.09683 -0.63531 -1.0594 -6.09683 0.81295 0.11613 
-6.09377 1.0124 -0.33365 -6.0917 0.87438 0.03473 -6.09084 0.24598 0.45001 
-6.09025 1.00109 -0.26595 -6.08957 -0.27158 -1.33484 -6.08957 0.44922 0.39158 
-6.08752 -0.40823 -1.26498 -6.08752 0.58587 0.32172 -6.08199 -0.50824 -1.1954 
-6.08199 0.68588 0.25214 -6.08057 0.9879 -0.20153 -6.07949 0.29767 0.44403 
-6.0746 -0.32026 -1.319 -6.0746 0.4979 0.37574 -6.07337 -0.60195 -1.1112 
-6.07337 0.77959 0.16794 -6.06938 0.97074 -0.1383 -6.06719 0.94068 -0.06583 
-6.06717 -0.17113 -1.37871 -6.06717 0.34877 0.43544 -6.06448 0.14145 0.47143 
-6.06381 0.90369 0.00645 -6.05749 -0.68435 -1.01834 -6.05749 0.86199 0.07508 
-6.05681 -0.3648 -1.3031 -6.05681 0.54244 0.35984 -6.05551 1.03078 -0.36838 
-6.05483 0.19413 0.47033 -6.05391 -0.22149 -1.36755 -6.05391 0.39913 0.42429 
-6.05368 -0.46824 -1.23896 -6.05368 0.64588 0.2957 -6.05285 1.0217 -0.30024 
-6.04889 1.0082 -0.23315 -6.04646 -0.5651 -1.16158 -6.04646 0.74274 0.21832 
-6.04427 0.24626 0.46656 -6.03975 -0.27097 -1.35386 -6.03975 0.44861 0.41059 
-6.03838 0.99281 -0.1693 -6.03714 0.96529 -0.09594 -6.03496 -0.65299 -1.07194 
-6.03496 0.83063 0.12868 -6.0343 0.93159 -0.02354 -6.03199 -0.12144 -1.40341 
-6.03199 0.29908 0.46015 -6.02977 -0.71414 -0.99027 -6.02977 0.89178 0.04701 
-6.02472 -0.31943 -1.33766 -6.02472 0.49707 0.39439 -6.02349 -0.42569 -1.2795 
-6.02349 0.60333 0.33624 -6.01943 -0.17247 -1.39436 -6.01943 0.35011 0.45109 
-6.01811 -0.52524 -1.20877 -6.01811 0.70288 0.26551 -6.01742 0.14157 0.48652 
-6.0145 1.03951 -0.33505 -6.01122 1.02831 -0.26756 -6.00867 -0.61854 -1.12379 
-6.00867 0.79618 0.18053 -6.0077 -0.01653 -1.42824 -6.0077 0.19417 0.48498 
-6.00665 1.0127 -0.20103 -6.00615 0.9879 -0.12711 -6.00579 -0.22296 -1.38269 
-6.00579 0.4006 0.43943 -6.00404 0.95733 -0.05466 -6.00033 -0.74232 -0.96087 
-6.00033 0.91996 0.01761 -5.9961 -0.06966 -1.42413 -5.9961 0.2473 0.48087 
-5.99487 -0.69986 -1.02931 -5.99487 0.8775 0.08605 -5.99212 -0.38136 -1.31624 
-5.99212 0.559 0.37298 -5.9914 -0.27231 -1.3685 -5.9914 0.44995 0.42524 
-5.98868 -0.48425 -1.25123 -5.98868 0.66189 0.30797 -5.98373 -0.12233 -1.41718 
-5.98373 0.29997 0.47392 -5.98111 -0.58046 -1.17307 -5.98111 0.7581 0.22981 
-5.97903 0.08882 -1.44166 -5.97821 1.04384 -0.30049 -5.97453 1.0082 -0.15879 
-5.97427 1.03036 -0.23341 -5.97317 -0.80266 -0.85769 -5.97317 0.9803 -0.08558 
-5.9707 -0.17336 -1.40769 -5.9707 0.351 0.46443 -5.97021 -0.76858 -0.92992 
-5.97021 0.94622 -0.01334 -5.96993 0.03603 -1.44246 -5.96993 0.14161 -1.44246 
-5.96932 -0.66758 -1.08273 -5.96932 0.84522 0.13947 -5.96556 -0.72842 -1.00025 
-5.96556 0.90606 0.05699 -5.9588 -0.01713 -1.44073 -5.9588 0.19477 -1.44073 
-5.9588 0.19477 0.49747 -5.95814 -0.44077 -1.29029 -5.95814 0.61841 0.34703 
-5.95699 -0.22364 -1.39551 -5.95699 0.40128 0.45225 -5.95392 -0.32734 -1.35444 
-5.95392 0.50498 0.41117 -5.95295 -0.53944 -1.21879 -5.95295 0.71708 0.27553 
-5.947 -0.07025 -1.4361 -5.947 0.24789 0.49284 -5.94446 1.05713 -0.33401 
-5.94271 -0.63187 -1.13337 -5.94271 0.80951 0.19011 -5.94173 -0.82345 -0.82583 
-5.94173 1.00109 -0.11743 -5.94131 1.04576 -0.26637 -5.94012 1.02831 -0.19646 
-5.9397 -0.79253 -0.89794 -5.9397 0.97017 -0.04532 -5.93568 -0.75493 -0.96987 
-5.93568 0.93257 0.02661 -5.93486 -0.12268 -1.42858 -5.93486 0.30032 0.48531 
-5.93114 -0.71199 -1.03789 -5.93114 0.08882 -1.45242 -5.93114 0.88963 0.09463 
-5.92297 -0.49735 -1.25996 -5.92297 0.67499 0.3167 -5.92163 -0.17363 -1.41856 
-5.92163 0.35127 0.4753 -5.92058 -0.38828 -1.33089 -5.92058 0.56592 0.38763 
-5.9205 0.0356 -1.45303 -5.9205 0.14204 -1.45303 -5.91989 -0.27918 -1.3831 
-5.91989 0.45682 0.43984 -5.91517 -0.59287 -1.181 -5.91517 0.77051 0.23774 
-5.90933 -0.01747 -1.45075 -5.90933 0.19511 -1.45075 -5.90933 0.19511 0.50749 
-5.90835 -0.81376 -0.86618 -5.90835 0.9914 -0.07708 -5.90786 1.05885 -0.29982 
-5.90743 1.0217 -0.15483 -5.90719 1.04384 -0.22947 -5.90529 -0.77931 -0.93823 
-5.90529 0.95695 -0.00503 -5.9051 -0.67836 -1.09038 -5.9051 0.856 0.14712 
-5.90136 -0.73899 -1.00772 -5.90136 0.91663 0.06446 -5.89764 -0.07022 -1.44559 
-5.89764 0.24786 0.50233 -5.8868 -0.55078 -1.22541 -5.8868 0.72842 0.28215 
-5.88563 -0.44702 -1.3026 -5.88563 0.62466 0.35933 -5.88548 -0.1225 -1.43756 
-5.88548 0.30014 0.49429 -5.88462 -0.22917 -1.40801 -5.88462 0.40681 0.46475 
-5.88278 0.08882 -1.46081 -5.88195 -0.33302 -1.36649 -5.88195 0.51066 0.42322 
-5.87779 -0.64107 -1.14034 -5.87779 0.81871 0.19707 -5.87448 -0.8015 -0.90541 
-5.87448 0.97914 -0.03785 -5.87403 -0.83476 -0.82936 -5.87403 1.0124 -0.1139 
-5.874 1.06961 -0.33368 -5.87366 1.05713 -0.26322 -5.87263 1.03951 -0.19318 
-5.87199 0.03556 -1.46092 -5.87199 0.14208 -1.46092 -5.87096 -0.76403 -0.97606 
-5.87096 0.94167 0.0328 -5.86657 -0.72069 -1.04404 -5.86657 0.89833 0.10078 
-5.86052 -0.01774 -1.45812 -5.86052 0.19538 -1.45812 -5.84988 -0.50225 -1.27018 
-5.84988 0.67989 0.32691 -5.84983 -0.60079 -1.18682 -5.84983 0.77843 0.24356 
-5.84872 -0.17834 -1.42867 -5.84872 0.35598 0.48541 -5.84868 -0.07047 -1.45242 
-5.84868 0.24811 0.50915 -5.84743 -0.39299 -1.3408 -5.84743 0.57063 0.39754 
-5.84694 -0.2838 -1.39296 -5.84694 0.46144 0.4497 -5.84023 -0.82295 -0.86889 
-5.84023 1.00059 -0.07437 -5.84021 -0.78672 -0.94342 -5.84021 0.96436 0.00015 
-5.83981 1.068 -0.29715 -5.83965 -0.68568 -1.09566 -5.83965 0.86332 0.1524 
-5.8393 1.03078 -0.15216 -5.83912 1.0529 -0.22682 -5.83624 -0.74614 -1.01275 
-5.83624 0.92378 0.06949 -5.83407 0.08882 -1.46682 -5.82287 0.03545 -1.46642 
-5.82287 0.14219 -1.46642 -5.8123 -0.45034 -1.31037 -5.8123 0.62798 0.36711 
-5.81224 -0.6471 -1.14439 -5.81224 0.82474 0.20113 -5.81164 -0.55633 -1.23194 
-5.81164 0.73397 0.28868 -5.81145 -0.23297 -1.41544 -5.81145 0.41061 0.47217 
-5.81141 -0.01775 -1.46308 -5.81141 0.19539 -1.46308 -5.81097 -0.1243 -1.44578 
-5.81097 0.30194 0.50252 -5.80919 -0.33644 -1.37374 -5.80919 0.51408 0.43048 
-5.80568 1.01934 -0.11207 -5.80566 -0.76945 -0.98008 -5.80566 0.94709 0.03682 
-5.80543 -0.80799 -0.90858 -5.80543 0.98563 -0.03469 -5.80537 1.06394 -0.26106 
-5.80519 1.0767 -0.33268 -5.8045 1.04625 -0.19121 -5.80145 -0.72593 -1.04775 
-5.80145 0.90357 0.10448 -5.78512 0.08882 -1.47043 -5.77428 -0.50599 -1.27459 
-5.77428 0.68363 0.33132 -5.77428 -0.39535 -1.34577 -5.77428 0.57299 0.40251 
-5.77425 -0.60453 -1.19122 -5.77425 0.78217 0.24796 -5.77425 -0.68948 -1.09837 
-5.77425 0.86712 0.1551 -5.77384 -0.17956 -1.4342 -5.77384 0.3572 0.49094 
-5.77383 -0.28613 -1.39791 -5.77383 0.46377 0.45464 -5.77381 -0.07168 -1.45794 
-5.77381 0.24932 0.51468 -5.77381 0.03542 -1.46949 -5.77381 0.14222 -1.46949 
-5.77091 -0.8273 -0.87101 -5.77091 1.00494 -0.07225 -5.77091 1.03532 -0.15083 
-5.7709 -0.79107 -0.94554 -5.7709 0.96871 0.00227 -5.7709 -0.74975 -1.0153 
-5.7709 0.92739 0.07204 -5.77075 1.07275 -0.29648 -5.77075 1.05743 -0.22549 
-5.73605 -0.81016 -0.90963 -5.73605 -0.77154 -0.98132 -5.73605 -0.72768 -1.04898 
-5.73605 -0.64925 -1.14636 -5.73605 -0.55818 -1.23412 -5.73605 -0.45192 -1.31282 
-5.73605 -0.33758 -1.37617 -5.73605 -0.23389 -1.41813 -5.73605 -0.1249 -1.44852 
-5.73605 -0.01806 -1.4659 -5.73605 0.08882 -1.47163 -5.73605 0.1957 -1.4659 
-5.73605 0.30254 0.50526 -5.73605 0.41153 0.47487 -5.73605 0.51522 0.4329 
-5.73605 0.62956 0.36956 -5.73605 0.73582 0.29086 -5.73605 0.82689 0.20309 
-5.73605 0.90532 0.10572 -5.73605 0.94918 0.03805 -5.73605 0.9878 -0.03363 
-5.73605 1.0216 -0.11119 -5.73605 1.0485 -0.19055 -5.73605 1.06629 -0.26055 
-5.70134 1.05743 -0.22549 -5.70119 -0.74975 -1.0153 -5.70119 0.92739 0.07204 
-5.70119 -0.79107 -0.94554 -5.70119 0.96871 0.00227 -5.70118 1.03532 -0.15083 
-5.70118 1.00494 -0.07225 -5.69829 0.03542 -1.46949 -5.69829 0.14222 -1.46949 
-5.69829 -0.07168 -1.45794 -5.69826 -0.28613 -1.39791 -5.69826 0.46377 0.45464 
-5.69826 -0.17956 -1.4342 -5.69826 0.3572 0.49094 -5.69785 -0.68948 -1.09837 
-5.69785 0.86712 0.1551 -5.69785 -0.60453 -1.19122 -5.69785 0.78217 0.24796 
-5.69781 -0.39535 -1.34577 -5.69781 0.57299 0.40251 -5.69781 -0.50599 -1.27459 
-5.69781 0.68363 0.33132 -5.68698 0.08882 -1.47043 -5.67064 -0.72593 -1.04775 
-5.67064 0.90357 0.10448 -5.6676 1.04625 -0.19121 -5.66667 -0.80799 -0.90858 
-5.66667 0.98563 -0.03469 -5.66644 -0.76945 -0.98008 -5.66644 0.94709 0.03682 
-5.66642 1.01934 -0.11207 -5.6629 -0.33644 -1.37374 -5.6629 0.51408 0.43048 
-5.66112 -0.1243 -1.44578 -5.66112 0.30194 0.50252 -5.66069 -0.01775 -1.46308 
-5.66069 0.19539 -1.46308 -5.66065 -0.23297 -1.41544 -5.66065 0.41061 0.47217 
-5.66045 -0.55633 -1.23194 -5.66045 0.73397 0.28868 -5.65985 -0.6471 -1.14439 
-5.65985 0.82474 0.20113 -5.6598 -0.45034 -1.31037 -5.6598 0.62798 0.36711 
-5.64923 0.03545 -1.46642 -5.64923 0.14219 -1.46642 -5.63803 0.08882 -1.46682 
-5.63585 -0.74614 -1.01275 -5.63585 0.92378 0.06949 -5.63245 -0.68568 -1.09566 
-5.63245 0.86332 0.1524 -5.63188 -0.78672 -0.94342 -5.63188 0.96436 0.00015 
-5.63187 1.00059 -0.07437 -5.62516 -0.2838 -1.39296 -5.62516 0.46144 0.4497 
-5.62467 -0.39299 -1.3408 -5.62467 0.57063 0.39754 -5.62341 -0.07047 -1.45242 
-5.62338 -0.17834 -1.42867 -5.62338 0.35598 0.48541 -5.62227 -0.60079 -1.18682 
-5.62227 0.77843 0.24356 -5.62222 -0.50225 -1.27018 -5.62222 0.67989 0.32691 
-5.61158 -0.01774 -1.45812 -5.61158 0.19538 -1.45812 -5.60552 -0.72069 -1.04404 
-5.60552 0.89833 0.10078 -5.60114 -0.76403 -0.97606 -5.60114 0.94167 0.0328 
-5.60011 0.03556 -1.46092 -5.60011 0.14208 -1.46092 -5.59762 -0.8015 -0.90541 
-5.59762 0.97914 -0.03785 -5.59431 -0.64107 -1.14034 -5.59431 0.81871 0.19707 
-5.59015 -0.33302 -1.36649 -5.59015 0.51066 0.42322 -5.58932 0.08882 -1.46081 
-5.58747 -0.22917 -1.40801 -5.58747 0.40681 0.46475 -5.58662 -0.1225 -1.43756 
-5.58662 0.30014 0.49429 -5.58647 -0.44702 -1.3026 -5.58647 0.62466 0.35933 
-5.58529 -0.55078 -1.22541 -5.58529 0.72842 0.28215 -5.57446 -0.07022 -1.44559 
-5.57073 -0.73899 -1.00772 -5.57073 0.91663 0.06446 -5.56699 -0.67836 -1.09038 
-5.56699 0.856 0.14712 -5.56681 -0.77931 -0.93823 -5.56681 0.95695 -0.00503 
-5.56277 -0.01747 -1.45075 -5.56277 0.19511 -1.45075 -5.55693 -0.59287 -1.181 
-5.55693 0.77051 0.23774 -5.5522 -0.27918 -1.3831 -5.5522 0.45682 0.43984 
-5.55159 0.0356 -1.45303 -5.55159 0.14204 -1.45303 -5.55152 -0.38828 -1.33089 
-5.55152 0.56592 0.38763 -5.55046 -0.17363 -1.41856 -5.55046 0.35127 0.4753 
-5.54912 -0.49735 -1.25996 -5.54912 0.67499 0.3167 -5.54096 -0.71199 -1.03789 
-5.54096 0.08882 -1.45242 -5.54096 0.88963 0.09463 -5.53724 -0.12268 -1.42858 
-5.53724 0.30032 0.48531 -5.53642 -0.75493 -0.96987 -5.53642 0.93257 0.02661 
-5.52938 -0.63187 -1.13337 -5.52938 0.80951 0.19011 -5.5251 -0.07025 -1.4361 
-5.5251 0.24789 -1.4361 -5.51914 -0.53944 -1.21879 -5.51914 0.71708 0.27553 
-5.51818 -0.32734 -1.35444 -5.51818 0.50498 0.41117 -5.51511 -0.22364 -1.39551 
-5.51511 0.40128 0.45225 -5.51396 -0.44077 -1.29029 -5.51396 0.61841 0.34703 
-5.5133 -0.01713 -1.44073 -5.5133 0.19477 -1.44073 -5.50653 -0.72842 -1.00025 
-5.50653 0.90606 0.05699 -5.50278 -0.66758 -1.08273 -5.50278 0.84522 0.13947 
-5.50216 0.03603 -1.44246 -5.50216 0.14161 -1.44246 -5.50189 -0.76858 -0.92992 
-5.5014 -0.17336 -1.40769 -5.5014 0.351 0.46443 -5.49307 0.08882 -1.44166 
-5.49099 -0.58046 -1.17307 -5.49099 0.7581 0.22981 -5.48836 -0.12233 -1.41718 
-5.48836 0.29997 0.47392 -5.48342 -0.48425 -1.25123 -5.48342 0.66189 0.30797 
-5.48069 -0.27231 -1.3685 -5.48069 0.44995 0.42524 -5.47998 -0.38136 -1.31624 
-5.47998 0.559 0.37298 -5.47723 -0.69986 -1.02931 -5.47723 0.8775 0.08605 
-5.47599 -0.06966 -1.42413 -5.47599 0.2473 -1.42413 -5.47177 -0.74232 -0.96087 
-5.4663 -0.22296 -1.38269 -5.4663 0.4006 0.43943 -5.4644 -0.01653 -1.42824 
-5.4644 0.19417 -1.42824 -5.46343 -0.61854 -1.12379 -5.46343 0.79618 0.18053 
-5.45468 0.03607 -1.42978 -5.45468 0.14157 -1.42978 -5.45398 -0.52524 -1.20877 
-5.45398 0.70288 0.26551 -5.45266 -0.17247 -1.39436 -5.45266 0.35011 0.45109 
-5.4486 -0.42569 -1.2795 -5.4486 0.60333 0.33624 -5.44737 -0.31943 -1.33766 
-5.44737 0.49707 0.39439 -5.44576 0.08882 -1.42857 -5.44232 -0.71414 -0.99027 
-5.44011 -0.12144 -1.40341 -5.43779 -0.75395 -0.91973 -5.43714 -0.65299 -1.07194 
-5.43714 0.83063 0.12868 -5.43235 -0.27097 -1.35386 -5.43235 0.44861 0.41059 
-5.42782 -0.06862 -1.40983 -5.42782 0.24626 -1.40983 -5.42564 -0.5651 -1.16158 
-5.42564 0.74274 0.21832 -5.41842 -0.46824 -1.23896 -5.41842 0.64588 0.2957 
-5.41819 -0.22149 -1.36755 -5.41819 0.39913 0.42429 -5.41727 -0.01649 -1.41359 
-5.41727 0.19413 -1.41359 -5.41529 -0.3648 -1.3031 -5.41529 0.54244 0.35984 
-5.41461 -0.68435 -1.01834 -5.40828 -0.72605 -0.94971 -5.40761 0.03619 -1.41469 
-5.40761 0.14145 -1.41469 -5.40492 -0.17113 -1.37871 -5.40492 0.34877 0.43544 
-5.39916 0.08882 -1.41318 -5.39873 -0.60195 -1.1112 -5.39873 0.77959 0.16794 
-5.39749 -0.32026 -1.319 -5.39749 0.4979 0.37574 -5.3926 -0.12003 -1.38729 
-5.3926 0.29767 -1.38729 -5.3901 -0.50824 -1.1954 -5.3901 0.68588 0.25214 
-5.38458 -0.40823 -1.26498 -5.38458 0.58587 0.32172 -5.38252 -0.27158 -1.33484 
-5.38252 0.44922 0.39158 -5.38125 -0.06834 -1.39327 -5.38125 0.24598 -1.39327 
-5.38039 -0.69674 -0.97799 -5.37526 -0.63531 -1.0594 -5.37526 0.81295 0.11613 
-5.37091 -0.0162 -1.39664 -5.37091 0.19384 -1.39664 -5.36825 -0.22163 -1.34818 
-5.36825 0.39927 0.40492 -5.36611 -0.36466 -1.2825 -5.36611 0.5423 0.33923 
-5.36221 -0.54703 -1.14687 -5.36221 0.72467 0.20361 -5.36161 0.03624 -1.39739 
-5.36161 0.1414 -1.39739 -5.35537 -0.44953 -1.22347 -5.35537 0.62717 0.28021 
-5.35507 -0.17109 -1.35893 -5.35507 0.34873 0.41567 -5.35336 -0.66552 -1.00503 
-5.35336 0.08882 -1.39551 -5.34858 -0.31993 -1.29794 -5.34858 0.49757 0.35468 
-5.34704 -0.70683 -0.93596 -5.34205 -0.11842 -1.36707 -5.34205 0.29606 -1.36707 
-5.3375 -0.58191 -1.09716 -5.3375 0.75955 0.1539 -5.33608 -0.40715 -1.24237 
-5.33608 0.58479 0.29911 -5.3334 -0.27093 -1.31333 -5.3334 0.44857 0.37007 
-5.33083 -0.06656 -1.37255 -5.33083 0.2442 -1.37255 -5.3278 -0.48853 -1.17874 
-5.3278 0.66617 0.23548 -5.3205 -0.014 -1.37537 -5.3205 0.19164 -1.37537 
-5.3198 -0.67599 -0.96336 -5.31938 -0.22089 -1.3263 -5.31938 0.39853 0.38304 
-5.31775 -0.36326 -1.25945 -5.31775 0.5409 0.31618 -5.31449 -0.61424 -1.04434 
-5.31135 0.03854 -1.37557 -5.31135 0.1391 -1.37557 -5.30849 0.08882 -1.37562 
-5.30773 -0.44726 -1.19906 -5.30773 0.6249 0.2558 -5.30538 -0.16893 -1.33655 
-5.30538 0.34657 0.39329 -5.30197 -0.52505 -1.13098 -5.30197 0.70269 0.18771 
-5.30076 -0.31844 -1.27454 -5.30076 0.49608 0.33128 -5.29376 -0.64347 -0.98944 
-5.29267 -0.1162 -1.3442 -5.28873 -0.40465 -1.21755 -5.28873 0.58229 0.27429 
-5.28746 -0.68419 -0.92021 -5.28569 -0.26921 -1.28955 -5.28569 0.44685 0.34629 
-5.28134 -0.06407 -1.34905 -5.28073 -0.48561 -1.15187 -5.28073 0.66325 0.2086 
-5.27801 -0.55895 -1.08039 -5.27132 -0.0115 -1.35139 -5.27132 0.18914 -1.35139 
-5.27087 -0.36079 -1.23417 -5.27087 0.53843 0.2909 -5.27051 -0.21824 -1.30168 
-5.27051 0.39588 0.35842 -5.26739 0.0386 -1.35358 -5.26739 0.13904 -1.35358 
-5.26465 0.08882 -1.35355 -5.26118 -0.65213 -0.94649 -5.26082 -0.444 -1.17182 
-5.26082 0.62164 0.22856 -5.25669 -0.16605 -1.31143 -5.25669 0.34369 0.36817 
-5.256 -0.59007 -1.0272 -5.25592 -0.52072 -1.10246 -5.25592 0.69836 0.1592 
-5.25417 -0.3158 -1.24886 -5.25417 0.49344 0.3056 -5.2446 -0.11337 -1.31874 
-5.24432 -0.67599 -0.88788 -5.24184 -0.40081 -1.18997 -5.24184 0.57845 0.24671 
-5.23787 -0.26576 -1.26289 -5.23605 -0.61829 -0.97163 -5.235 -0.481 -1.12299 
-5.235 0.65864 0.17973 -5.23348 -0.06107 -1.32308 -5.23298 -0.55322 -1.05017 
-5.22829 -0.0114 -1.32728 -5.22436 0.03876 -1.32934 -5.22436 0.13888 -1.32934 
-5.22417 -0.35664 -1.20617 -5.22417 0.53428 0.26291 -5.22304 -0.21467 -1.27458 
-5.22195 0.08882 -1.32936 -5.21824 -0.64347 -0.91392 -5.21504 -0.43893 -1.14248 
-5.21504 0.61657 0.19921 -5.21212 -0.58274 -0.99556 -5.21109 -0.51458 -1.0719 
-5.20974 -0.16267 -1.28388 -5.20896 -0.312 -1.22097 -5.19799 -0.10994 -1.29077 
-5.19641 -0.39552 -1.16025 -5.19285 -0.2617 -1.23457 -5.19156 -0.06069 -1.29696 
-5.19075 -0.4747 -1.09219 -5.18945 -0.54557 -1.01823 -5.18648 -0.01106 -1.30109 
-5.18279 0.03882 -1.30314 -5.18279 0.13882 -1.30314 -5.18048 -0.59007 -0.95168 
-5.18048 0.08882 -1.3031 -5.18014 -0.35183 -1.17647 -5.17809 -0.21009 -1.2458 
-5.17102 -0.43228 -1.11132 -5.16809 -0.50688 -1.03958 -5.16523 -0.30707 -1.19096 
-5.16503 -0.15787 -1.25463 -5.16334 -0.61424 -0.89319 -5.15751 -0.55322 -0.9747 
-5.15685 -0.10976 -1.26226 -5.15359 -0.38973 -1.12869 -5.15041 -0.06044 -1.26835 
-5.14911 -0.25638 -1.20398 -5.14811 -0.46675 -1.05957 -5.14523 -0.01049 -1.2723 
-5.14155 0.03946 -1.27421 -5.14035 0.08882 -1.27484 -5.13751 -0.34579 -1.14459 
-5.13578 -0.51458 -0.99658 -5.13474 -0.20465 -1.21481 -5.12954 -0.42528 -1.07814 
-5.12729 -0.55895 -0.92967 -5.12521 -0.15717 -1.2242 -5.12313 -0.30102 -1.15891 
-5.11716 -0.10909 -1.23177 -5.11549 -0.4747 -1.01692 -5.11244 -0.38258 -1.09524 
-5.11053 -0.05957 -1.2376 -5.11052 -0.58191 -0.87018 -5.10728 -0.25005 -1.1715 
-5.10547 -0.00967 -1.24149 -5.10522 -0.52072 -0.95176 -5.10279 0.03952 -1.244 
-5.09683 -0.33874 -1.11085 -5.09636 -0.43228 -1.03666 -5.09626 -0.20343 -1.18245 
-5.08674 -0.15586 -1.19173 -5.08469 -0.481 -0.97267 -5.08277 -0.29386 -1.12491 
-5.07902 -0.10793 -1.19937 -5.07899 -0.38973 -1.05409 -5.0767 -0.52505 -0.90571 
-5.07241 -0.05832 -1.20507 -5.07028 -0.24807 -1.1374 -5.0681 -0.00955 -1.20931 
-5.06539 0.03969 -1.21177 -5.0652 -0.43893 -0.99264 -5.06309 -0.34579 -1.07017 
-5.06081 -0.54703 -0.84547 -5.05939 -0.20146 -1.14829 -5.05581 -0.48561 -0.92695 
-5.05013 -0.15416 -1.15755 -5.04877 -0.30102 -1.08455 -5.04742 -0.39552 -1.01127 
-5.04253 -0.10627 -1.16515 -5.03659 -0.05791 -1.17108 -5.03618 -0.25005 -1.1004 
-5.03586 -0.444 -0.94686 -5.03235 -0.0092 -1.17533 -5.03121 -0.35183 -1.02753 
-5.02894 -0.48853 -0.87988 -5.02523 -0.20343 -1.11142 -5.01771 -0.40081 -0.96584 
-5.01672 -0.30707 -1.04244 -5.01595 -0.15586 -1.12093 -5.01228 -0.50824 -0.81757 
-5.00862 -0.44726 -0.89995 -5.00831 -0.10793 -1.12866 -5.0037 -0.25638 -1.05857 
-5.00261 -0.05832 -1.13527 -5.00151 -0.35664 -0.98351 -4.99837 -0.00955 -1.13958 
-4.99287 -0.20465 -1.07293 -4.99013 -0.40465 -0.91894 -4.9867 -0.312 -0.99872 
-4.98421 -0.44953 -0.8523 -4.98348 -0.15717 -1.08247 -4.97591 -0.10909 -1.09052 
-4.97351 -0.36079 -0.93681 -4.97311 -0.2617 -1.01482 -4.97008 -0.05957 -1.09715 
-4.96872 -0.46824 -0.78926 -4.96531 -0.40715 -0.87159 -4.96188 -0.21009 -1.02959 
-4.95882 -0.3158 -0.95351 -4.95305 -0.15787 -1.04265 -4.94823 -0.36326 -0.88992 
-4.94542 -0.10976 -1.05083 -4.94479 -0.26576 -0.96981 -4.94269 -0.40823 -0.8231 
-4.93933 -0.06044 -1.05727 -4.93314 -0.31844 -0.90692 -4.9331 -0.21467 -0.98464 
-4.92818 -0.42569 -0.75907 -4.92518 -0.36466 -0.84157 -4.9238 -0.16267 -0.99794 
-4.91813 -0.26921 -0.92199 -4.91691 -0.10994 -1.00969 -4.91071 -0.06069 -1.01612 
-4.90974 -0.31993 -0.8591 -4.90599 -0.21824 -0.93717 -4.90458 -0.3648 -0.79239 
-4.89625 -0.16605 -0.95099 -4.89435 -0.27093 -0.87428 -4.89144 -0.38136 -0.7277 
-4.88893 -0.11337 -0.96308 -4.88868 -0.32026 -0.81018 -4.88138 -0.22089 -0.8883 
-4.87284 -0.27158 -0.82516 -4.87113 -0.16893 -0.9023 -4.87002 -0.31943 -0.76031 
-4.86348 -0.1162 -0.91501 -4.8595 -0.22163 -0.83943 -4.85382 -0.27097 -0.77533 
-4.84875 -0.17109 -0.85261 -4.8406 -0.11842 -0.86563 -4.84013 -0.22149 -0.78949 
-4.82897 -0.17113 -0.80275 -6.78531 1.40636 -1.09904 -6.77795 1.35265 -1.0385 
-6.77581 1.45739 -1.11207 -6.77153 1.40547 -1.05078 -6.76363 1.50767 -1.12578 
-6.76248 1.4565 -1.06334 -6.7614 1.35237 -0.99193 -6.75541 1.40406 -1.00328 
-6.75081 1.50699 -1.07698 -6.74683 1.45516 -1.0156 -6.74067 1.3506 -0.94151 
-6.73663 1.55634 -1.09137 -6.73567 1.50552 -1.02886 -6.7352 1.40245 -0.95273 
-6.72706 1.45512 -0.96575 -6.72256 1.61137 -1.12885 -6.72198 1.555 -1.04302 
-6.71951 1.29553 -0.882 -6.71718 1.3481 -0.89202 -6.71631 1.50567 -0.97893 
-6.71233 1.40023 -0.90334 -6.70578 1.60346 -1.05805 -6.70467 1.45296 -0.91605 
-6.70296 1.55561 -0.9932 -6.69901 1.67231 -1.16219 -6.6954 1.29543 -0.83896 
-6.69443 1.50492 -0.93005 -6.6912 1.3451 -0.84415 -6.68712 1.60429 -1.00817 
-6.68687 1.3974 -0.85528 -6.68436 1.66539 -1.09065 -6.68145 1.55496 -0.94407 
-6.67955 1.45008 -0.86737 -6.67126 1.24521 -0.79346 -6.67122 1.64883 -1.02596 
-6.66981 1.50227 -0.88118 -6.66921 1.29509 -0.79716 -6.66607 1.60396 -0.95925 
-6.66509 1.34472 -0.80223 -6.65889 1.39397 -0.80867 -6.65842 1.7248 -1.12463 
-6.65767 1.55324 -0.89636 -6.652 1.44671 -0.82041 -6.65062 1.64869 -0.97678 
-6.64763 1.70972 -1.05928 -6.6427 1.4987 -0.83372 -6.64266 1.60247 -0.91143 
-6.64234 1.24457 -0.75223 -6.64042 1.29452 -0.7559 -6.63647 1.34447 -0.76109 
-6.63311 1.69226 -0.99525 -6.63101 1.54979 -0.84854 -6.63038 1.3938 -0.76752 
-6.62809 1.78138 -1.1598 -6.62757 1.64729 -0.92843 -6.62275 1.4419 -0.7757 
-6.61935 1.76828 -1.09409 -6.61698 1.59983 -0.86485 -6.61392 1.49412 -0.78877 
-6.61276 1.19521 -0.71233 -6.61213 1.24451 -0.71347 -6.6105 1.69118 -0.94676 
-6.60961 1.2937 -0.71615 -6.60708 1.75228 -1.02909 -6.60572 1.3436 -0.7212 
-6.60269 1.54573 -0.80353 -6.60229 1.64482 -0.88154 -6.59989 1.39313 -0.72783 
-6.59353 1.83481 -1.19597 -6.59233 1.4412 -0.73588 -6.59159 1.73356 -0.96605 
-6.5891 1.59603 -0.81963 -6.58691 1.82347 -1.12982 -6.58568 1.68868 -0.89941 
-6.58293 1.48868 -0.74542 -6.58071 1.19521 -0.67516 -6.57989 1.14608 -0.67606 
-6.57989 1.24434 -0.67606 -6.57743 1.29358 -0.67877 -6.57689 1.80927 -1.06466 
-6.57429 1.64067 -0.83484 -6.5732 1.34235 -0.68309 -6.57211 1.54041 -0.75978 
-6.56749 1.39196 -0.6897 -6.56718 1.73129 -0.9184 -6.56352 1.79227 -1.00078 
-6.55985 1.43989 -0.69742 -6.55909 1.5911 -0.77591 -6.5581 1.68484 -0.85251 
-6.55494 1.88482 -1.23294 -6.55057 1.48746 -0.70693 -6.54913 1.87691 -1.1676 
-6.54686 1.19521 -0.63962 -6.54686 1.77256 -0.93847 -6.54601 1.14614 -0.64047 
-6.54601 1.24428 -0.64047 -6.54459 1.63587 -0.79082 -6.54346 1.29323 -0.64302 
-6.54119 1.86449 -1.10166 -6.53994 1.72803 -0.87149 -6.53962 1.53408 -0.71795 
-6.53921 1.34194 -0.64727 -6.53327 1.3903 -0.6532 -6.5297 1.84913 -1.03631 
-6.52838 1.67955 -0.80708 -6.52704 1.58505 -0.7338 -6.52567 1.43819 -0.66081 
-6.51999 1.76964 -0.89141 -6.51641 1.4855 -0.67006 -6.51499 1.83106 -0.97289 
-6.51271 1.62982 -0.74819 -6.51252 1.93114 -1.27053 -6.51131 1.19521 -0.60577 
-6.5106 1.72296 -0.82572 -6.51041 1.14608 -0.60659 -6.51041 1.24434 -0.60659 
-6.50846 1.9251 -1.20498 -6.5077 1.09684 -0.60905 -6.5077 1.29358 -0.60905 
-6.50553 1.5321 -0.68095 -6.50339 1.34235 -0.61328 -6.50149 1.9159 -1.14006 
-6.4991 1.80909 -0.91265 -6.49681 1.67377 -0.76426 -6.49678 1.39196 -0.61898 
-6.49304 1.57789 -0.69344 -6.49192 1.90257 -1.0741 -6.49111 1.76503 -0.84568 
-6.48906 1.43989 -0.62663 -6.47954 1.48746 -0.63591 -6.47944 1.71631 -0.78169 
-6.47933 1.88598 -1.0094 -6.47897 1.62277 -0.70751 -6.47415 1.19521 -0.57371 
-6.47301 1.14591 -0.57435 -6.47301 1.24451 -0.57435 -6.47058 1.80475 -0.86659 
-6.47033 1.09672 -0.57687 -6.47033 1.2937 -0.57687 -6.46852 1.53408 -0.64685 
-6.46649 1.97351 -1.38492 -6.46649 1.97351 -1.30852 -6.46528 1.86594 -0.94817 
-6.46528 1.04682 -0.58076 -6.46528 1.3436 -0.58076 -6.46378 1.96972 -1.24312 
-6.46337 1.66661 -0.72311 -6.46032 1.75873 -0.80143 -6.45864 0.9973 -0.58659 
-6.45864 1.39313 -0.58659 -6.45851 1.96239 -1.17767 -6.45267 1.58505 -0.65944 
-6.45085 1.95161 -1.11345 -6.45059 1.4412 -0.59415 -6.44852 1.84298 -0.88868 
-6.44626 1.70931 -0.74022 -6.44106 1.48868 -0.60355 -6.44007 1.93702 -1.04781 
-6.44003 1.79862 -0.82177 -6.43829 1.62982 -0.67376 -6.43545 1.19521 -0.54351 
-6.43425 1.14585 -0.54414 -6.43425 1.24457 -0.54414 -6.43057 1.0959 -0.54605 
-6.43057 1.29452 -0.54605 -6.42769 1.75078 -0.75878 -6.42752 1.91934 -0.98594 
-6.42669 1.54041 -0.61437 -6.42539 1.04596 -0.55001 -6.42539 1.34447 -0.55001 
-6.42221 1.67377 -0.68966 -6.41895 0.99663 -0.55609 -6.41895 1.3938 -0.55609 
-6.4183 1.83725 -0.84365 -6.4171 2.01171 -1.34672 -6.41587 2.00996 -1.41213 
-6.41587 2.00996 -1.28132 -6.41246 1.89827 -0.92516 -6.41216 2.00472 -1.2162 
-6.41077 0.94852 -0.56373 -6.41077 1.4419 -0.56373 -6.41057 1.5911 -0.62739 
-6.40771 1.79091 -0.77877 -6.40601 1.99602 -1.15163 -6.40478 1.71631 -0.70704 
-6.39771 1.49412 -0.57255 -6.39743 1.98389 -1.0879 -6.39566 1.63587 -0.64189 
-6.39532 1.19521 -0.51525 -6.39532 1.8741 -0.86667 -6.39301 1.14521 -0.51522 
-6.39301 1.24521 -0.51522 -6.38932 1.09533 -0.51726 -6.38932 1.29509 -0.51726 
-6.38646 1.96838 -1.02528 -6.38635 1.8296 -0.80012 -6.38505 1.75873 -0.72616 
-6.38425 1.04571 -0.52139 -6.38425 1.34472 -0.52139 -6.38342 2.03379 -1.38158 
-6.38342 2.03379 -1.31187 -6.38295 1.54573 -0.58378 -6.38087 2.03017 -1.44692 
-6.38087 2.03017 -1.24653 -6.37939 1.67955 -0.6581 -6.37781 0.99645 -0.52758 
-6.37781 1.39397 -0.52758 -6.37585 2.02302 -1.18141 -6.37316 1.94956 -0.96404 
-6.36838 2.01245 -1.11721 -6.36685 1.59603 -0.59738 -6.36607 0.94372 -0.53447 
-6.36607 1.44671 -0.53447 -6.36471 1.79862 -0.74645 -6.36369 1.86677 -0.82279 
-6.36076 0.66746 -2.01757 -6.36076 1.72296 -0.67588 -6.3584 1.99817 -1.053 
-6.35756 1.9275 -0.90443 -6.35386 1.19521 -0.48899 -6.35276 0.89173 -0.54378 
-6.35276 1.4987 -0.54378 -6.35163 1.64067 -0.61218 -6.35144 1.14515 -0.48901 
-6.35144 1.24527 -0.48901 -6.34944 2.05557 -1.34672 -6.3482 2.05348 -1.41633 
-6.3482 2.05348 -1.27711 -6.34752 1.09499 -0.49107 -6.34752 1.29543 -0.49107 
-6.34611 1.98078 -0.99107 -6.34418 2.04806 -1.21181 -6.34282 1.83725 -0.76818 
-6.34232 1.04532 -0.49528 -6.34232 1.3451 -0.49528 -6.3408 0.6254 -1.99808 
-6.3408 1.76503 -0.69536 -6.33975 1.90232 -0.84672 -6.33799 2.03896 -1.14709 
-6.33793 1.54979 -0.55546 -6.33397 0.70558 -2.06506 -6.33397 1.68484 -0.62838 
-6.33148 1.96003 -0.93047 -6.3312 0.99302 -0.49961 -6.3312 1.3974 -0.49961 
-6.32899 2.02636 -1.08244 -6.32163 1.59983 -0.56949 -6.31988 1.80475 -0.71589 
-6.3198 1.8741 -0.79115 -6.31911 0.94034 -0.50693 -6.31911 1.45008 -0.50693 
-6.31783 2.01008 -1.01896 -6.31498 0.66239 -2.04691 -6.31498 1.72803 -0.64653 
-6.31462 1.93616 -0.87186 -6.31366 2.0751 -1.38158 -6.31366 2.0751 -1.31187 
-6.31154 2.07075 -1.24256 -6.31115 1.19521 -0.4648 -6.30841 1.14499 -0.46477 
-6.30841 1.24543 -0.46477 -6.30635 2.06334 -1.17748 -6.30529 1.50227 -0.51667 
-6.30493 0.7456 -2.10926 -6.30493 1.64482 -0.58419 -6.30448 1.09489 -0.46697 
-6.30448 1.29553 -0.46697 -6.30409 1.99087 -0.95771 -6.29804 2.05262 -1.11256 
-6.2978 1.84298 -0.73796 -6.29507 0.62078 -2.02696 -6.29507 1.76964 -0.66649 
-6.29446 1.04232 -0.4693 -6.29446 1.3481 -0.4693 -6.29011 1.55324 -0.5288 
-6.28834 1.96822 -0.89814 -6.28785 2.03798 -1.04847 -6.28707 0.70174 -2.09264 
-6.28707 1.68868 -0.6008 -6.28313 0.99019 -0.47415 -6.28313 1.40023 -0.47415 
-6.28204 1.9275 -0.82891 -6.27775 2.09419 -1.34672 -6.2767 2.09202 -1.27734 
-6.27586 2.0196 -0.98589 -6.27504 0.78795 -2.14963 -6.27504 1.60247 -0.54381 
-6.27383 0.58134 -2.00607 -6.27383 1.80909 -0.68738 -6.27354 2.08553 -1.20829 
-6.27043 0.93746 -0.4818 -6.27043 1.45296 -0.4818 -6.26807 0.65913 -2.07415 
-6.26807 1.73129 -0.61929 -6.26731 1.19521 -0.44273 -6.26607 2.07656 -1.14307 
-6.26445 1.14493 -0.44279 -6.26445 1.24549 -0.44279 -6.26132 1.89827 -0.77401 
-6.26098 1.99842 -0.9255 -6.25805 0.74313 -2.13454 -6.25805 1.64729 -0.55891 
-6.25673 2.06372 -1.07873 -6.25643 1.50492 -0.49205 -6.25601 1.96003 -0.855 
-6.25531 1.09239 -0.44298 -6.25531 1.29803 -0.44298 -6.248 0.61786 -2.05383 
-6.248 1.77256 -0.63962 -6.24556 2.04707 -1.01558 -6.24497 1.03983 -0.4458 
-6.24497 1.3506 -0.4458 -6.2424 1.55496 -0.50502 -6.23972 0.69924 -2.11746 
-6.23972 1.69118 -0.57598 -6.23914 2.11133 -1.31186 -6.2383 0.52448 -1.97225 
-6.2383 1.86594 -0.72119 -6.23702 2.10698 -1.24254 -6.2343 2.09779 -1.17442 
-6.23375 0.98797 -0.45128 -6.23375 1.40245 -0.45128 -6.2326 2.02668 -0.95387 
-6.22877 1.99087 -0.88239 -6.22723 0.78646 -2.17303 -6.22723 1.60396 -0.52041 
-6.22581 2.08669 -1.1096 -6.22244 1.19521 -0.42284 -6.22244 1.94956 -0.81332 
-6.22073 1.45512 -0.45942 -6.22043 0.65686 -2.09856 -6.22043 1.73356 -0.59488 
-6.21544 2.07168 -1.04563 -6.21419 1.14263 -0.42096 -6.21419 1.24779 -0.42096 
-6.21359 0.55936 -2.02196 -6.21359 1.83106 -0.67148 -6.2097 0.74173 -2.15759 
-6.2097 1.64869 -0.53586 -6.20755 1.50567 -0.47017 -6.20489 1.09019 -0.42171 
-6.20489 1.30023 -0.42171 -6.20328 2.05294 -0.9832 -6.20059 2.0196 -0.91062 
-6.20054 0.47108 -1.93449 -6.20054 1.91934 -0.75896 -6.19932 2.12573 -1.27709 
-6.19748 2.11879 -1.20874 -6.19541 1.98078 -0.84037 -6.19455 1.03806 -0.42508 
-6.19455 1.35237 -0.42508 -6.19395 2.10748 -1.14104 -6.19328 0.83481 -2.20993 
-6.19328 1.55561 -0.48351 -6.19122 0.69816 -2.14008 -6.19122 1.69226 -0.55337 
-6.1857 0.59815 -2.07049 -6.1857 1.79227 -0.62295 -6.18428 2.09429 -1.07662 
-6.1832 0.98636 -0.43106 -6.1832 1.40406 -0.43106 -6.17831 0.78613 -2.19409 
-6.17831 1.60429 -0.49935 -6.17707 0.50444 -1.9863 -6.17707 1.88598 -0.70715 
-6.17664 1.19521 -0.40518 -6.17308 2.07713 -1.01339 -6.1709 2.04707 -0.94092 
-6.17088 1.45516 -0.43965 -6.16819 1.14259 -0.40366 -6.16819 1.24784 -0.40366 
-6.16752 2.01008 -0.86864 -6.16119 0.42205 -1.89343 -6.16119 1.96838 -0.80001 
-6.16051 0.74159 -2.17819 -6.16051 1.64883 -0.51525 -6.15922 2.13717 -1.24347 
-6.15853 1.0899 -0.40476 -6.15853 1.30052 -0.40476 -6.15762 0.8849 -2.24264 
-6.15762 1.50552 -0.4508 -6.15738 0.63815 -2.11405 -6.15738 1.75228 -0.57939 
-6.15655 2.12809 -1.17534 -6.1526 2.11459 -1.10824 -6.15016 0.54129 -2.03667 
-6.15016 1.84913 -0.65677 -6.14798 1.03777 -0.40853 -6.14798 1.35265 -0.40853 
-6.14345 0.83542 -2.22895 -6.14345 1.555 -0.4645 -6.14208 2.0992 -1.04439 
-6.14084 2.07168 -0.97103 -6.13866 0.4534 -1.94703 -6.13866 1.93702 -0.74641 
-6.13801 2.03798 -0.89863 -6.13569 0.98495 -2.2785 -6.13569 1.40547 -0.41494 
-6.13348 0.39226 -1.86536 -6.13348 1.99817 -0.82808 -6.13004 1.19521 -0.38978 
-6.12843 0.78696 -2.21275 -6.12843 1.60346 -0.4807 -6.1272 0.6807 -2.15459 
-6.1272 1.70972 -0.53885 -6.12314 0.93392 -2.26945 -6.12314 1.4565 -0.424 
-6.12182 0.58116 -2.08386 -6.12182 1.80927 -0.60958 -6.12112 1.14246 -0.38857 
-6.12112 1.24796 -0.38857 -6.12018 2.15264 -1.27827 -6.1182 2.1459 -1.21014 
-6.11492 2.1347 -1.14265 -6.11238 0.48785 -1.99889 -6.11238 1.90257 -0.69456 
-6.1114 1.08986 -0.39011 -6.1114 1.30056 -0.39011 -6.11035 2.11909 -1.07612 
-6.10985 2.09429 -1.0022 -6.1095 0.88343 -2.25778 -6.1095 1.50699 -0.43566 
-6.10774 2.06372 -0.92975 -6.10403 0.36407 -1.83596 -6.10403 2.02636 -0.85748 
-6.09981 1.03673 -2.29922 -6.09981 1.03673 -0.39422 -6.09981 1.35369 -0.39422 
-6.09857 0.40654 -1.9044 -6.09857 1.98389 -0.78904 -6.09582 0.72503 -2.19133 
-6.09582 1.66539 -0.50212 -6.09511 0.83408 -2.24359 -6.09511 1.55634 -0.44985 
-6.09238 0.62214 -2.12632 -6.09238 1.76828 -0.56713 -6.08744 0.98406 -2.29227 
-6.08744 1.40636 -0.40117 -6.08482 0.52593 -2.04816 -6.08482 1.86449 -0.64529 
-6.08456 2.15929 -1.24365 -6.08273 1.19521 -0.37669 -6.08192 2.15023 -1.17558 
-6.07823 2.11459 -1.03388 -6.07797 2.13676 -1.1085 -6.07688 2.08669 -0.96067 
-6.0744 0.93303 -2.28278 -6.0744 1.45739 -0.41067 -6.07391 0.33781 -1.80501 
-6.07391 2.05262 -0.88843 -6.07364 1.14242 -0.37589 -6.07364 1.248 -0.37589 
-6.07303 0.43881 -1.95782 -6.07303 1.95161 -0.73562 -6.06927 0.37797 -1.87535 
-6.06927 2.01245 -0.8181 -6.0625 1.08926 -2.31582 -6.0625 1.08926 -0.37762 
-6.0625 1.30116 -0.37762 -6.06185 0.66562 -2.16538 -6.06185 1.7248 -0.52806 
-6.0607 0.88275 -2.2706 -6.0607 1.50767 -0.42284 -6.05762 0.77905 -2.22953 
-6.05762 1.61137 -0.46392 -6.05666 0.56695 -2.09388 -6.05666 1.82347 -0.59956 
-6.0507 1.03614 -2.31119 -6.0507 1.03614 -0.38225 -6.0507 1.35428 -0.38225 
-6.04816 2.16352 -1.20911 -6.04642 0.47452 -2.00846 -6.04642 1.9159 -0.68498 
-6.04543 0.28294 -1.70092 -6.04543 2.10748 -0.99252 -6.04502 2.15215 -1.14146 
-6.04382 2.1347 -1.07155 -6.04341 0.31386 -1.77304 -6.04341 2.07656 -0.92041 
-6.03938 0.35147 -1.84496 -6.03938 2.03896 -0.84848 -6.03856 0.98371 -2.30367 
-6.03856 1.40671 -0.38978 -6.03484 0.3944 -1.91298 -6.03484 1.19521 -2.32751 
-6.03484 1.19521 -0.36594 -6.03484 1.99602 -0.78047 -6.02668 0.60904 -2.13505 
-6.02668 1.78138 -0.55839 -6.02534 0.93276 -2.29365 -6.02534 1.45767 -0.39979 
-6.02429 0.71811 -2.20598 -6.02429 1.67231 -0.48747 -6.02421 1.14199 -2.32812 
-6.02421 1.14199 -0.36532 -6.02421 1.24843 -2.32812 -6.02421 1.24843 -0.36532 
-6.0236 0.82721 -2.25819 -6.0236 1.56321 -0.43525 -6.01887 0.51352 -2.05609 
-6.01887 1.87691 -0.63735 -6.01423 2.17439 -1.24296 -6.01303 1.08892 -2.32584 
-6.01303 1.08892 -0.3676 -6.01303 1.3015 -0.3676 -6.01205 0.29264 -1.74127 
-6.01205 2.09779 -0.95217 -6.01157 2.16524 -1.17491 -6.01114 0.26233 -1.66352 
-6.01114 2.12809 -1.02992 -6.01089 2.15023 -1.10456 -6.009 0.32708 -1.81332 
-6.009 2.06334 -0.88012 -6.00881 0.42803 -1.96548 -6.00881 1.96239 -0.72797 
-6.00507 0.3674 -1.88281 -6.00507 2.02302 -0.81063 -6.00135 1.03617 -2.32068 
-6.00135 1.35425 -0.37276 -5.99051 0.55561 -2.1005 -5.99051 1.83481 -0.59294 
-5.98933 0.65937 -2.17769 -5.98933 1.73105 -0.51576 -5.98918 0.98389 -2.31265 
-5.98918 1.40654 -0.3808 -5.98833 0.87723 -2.2831 -5.98833 1.5132 -0.41034 
-5.98648 1.19521 -2.3359 -5.98648 1.19521 -0.35755 -5.98565 0.77337 -2.24158 
-5.98565 1.61705 -0.45187 -5.98149 0.46532 -2.01543 -5.98149 1.9251 -0.67802 
-5.97818 0.30489 -1.7805 -5.97818 2.08553 -0.91294 -5.97773 0.27163 -1.70445 
-5.97773 2.11879 -0.989 -5.9777 2.176 -1.20877 -5.97737 0.2269 -1.55513 
-5.97737 2.16352 -1.13831 -5.97633 0.24452 -1.62517 -5.97633 2.1459 -1.06827 
-5.9757 1.14195 -2.33601 -5.9757 1.14195 -0.35744 -5.9757 1.24847 -2.33601 
-5.9757 1.24847 -0.35744 -5.97466 0.34236 -1.85115 -5.97466 2.04806 -0.84229 
-5.97028 0.3857 -1.91913 -5.97028 2.00472 -0.77431 -5.96423 1.08865 -2.33321 
-5.96423 1.08865 -0.36024 -5.96423 1.30177 -0.36024 -5.95358 0.60414 -2.14527 
-5.95358 1.78629 -0.54818 -5.95353 0.5056 -2.06191 -5.95353 1.88482 -0.63154 
-5.95242 0.92805 -2.30376 -5.95242 1.46237 -0.38968 -5.95239 1.03592 -2.32751 
-5.95239 1.3545 -0.36594 -5.95113 0.7134 -2.21589 -5.95113 1.67702 -0.47756 
-5.95064 0.82259 -2.26806 -5.95064 1.56783 -0.42539 -5.94394 0.28344 -1.74399 
-5.94394 2.10698 -0.94946 -5.94392 0.31967 -1.81851 -5.94392 2.07075 -0.87494 
-5.94352 0.21603 -1.5212 -5.94352 2.17439 -1.17224 -5.94351 0.20603 -1.45048 
-5.94335 0.42071 -1.97075 -5.94335 1.96972 -0.7227 -5.94301 0.25326 -1.66619 
-5.94301 2.13717 -1.02726 -5.94283 0.23113 -1.59153 -5.94283 2.15929 -1.10191 
-5.93995 0.36026 -1.88784 -5.93995 2.03017 -0.8056 -5.93777 1.19521 -2.34191 
-5.93777 1.19521 -0.35154 -5.92657 1.14184 -2.34152 -5.92657 1.14184 -0.35193 
-5.92657 1.24858 -2.34152 -5.92657 1.24858 -0.35193 -5.916 0.65605 -2.18546 
-5.916 1.73437 -0.50798 -5.91595 0.45929 -2.01949 -5.91595 1.93114 -0.67396 
-5.91535 0.55007 -2.10703 -5.91535 1.84036 -0.58641 -5.91515 0.87342 -2.29053 
-5.91515 1.517 -0.40292 -5.91511 1.08864 -2.33817 -5.91511 1.08864 -0.35528 
-5.91511 1.30179 -0.35528 -5.91468 0.98209 -2.32087 -5.91468 1.40833 -0.37257 
-5.9129 0.76995 -2.24883 -5.9129 1.62047 -0.44461 -5.90938 0.26469 -1.70629 
-5.90938 2.12573 -0.98716 -5.90936 0.33694 -1.85517 -5.90936 2.05348 -0.83827 
-5.90914 0.2984 -1.78367 -5.90914 2.09202 -0.90978 -5.90908 0.22009 -1.55729 
-5.90908 2.17033 -1.13615 -5.90889 0.20733 -1.48567 -5.90889 2.18309 -1.20777 
-5.9082 0.23778 -1.62715 -5.9082 2.15264 -1.0663 -5.90516 0.38046 -1.92284 
-5.90516 2.00996 -0.77061 -5.88882 1.19521 -2.34552 -5.88882 1.19521 -0.34793 
-5.87799 0.6004 -2.14968 -5.87799 1.79002 -0.54377 -5.87799 0.71104 -2.22086 
-5.87799 1.67938 -0.47258 -5.87795 0.50186 -2.06631 -5.87795 1.88856 -0.62713 
-5.87795 0.41692 -1.97346 -5.87795 1.97351 -0.71999 -5.87754 0.92684 -2.30929 
-5.87754 1.46359 -0.38415 -5.87754 0.82026 -2.273 -5.87754 1.57016 -0.42045 
-5.87752 1.03471 -2.33304 -5.87752 1.35571 -0.36041 -5.87751 1.14181 -2.34458 
-5.87751 1.14181 -0.34886 -5.87751 1.24861 -2.34458 -5.87751 1.24861 -0.34886 
-5.87462 0.27909 -1.7461 -5.87462 2.11133 -0.94734 -5.87462 0.24871 -1.66752 
-5.87462 2.14172 -1.02592 -5.87461 0.31532 -1.82063 -5.87461 2.0751 -0.87282 
-5.87461 0.35664 -1.89039 -5.87461 2.03379 -0.80305 -5.87446 0.21128 -1.52187 
-5.87446 2.17914 -1.17157 -5.87446 0.2266 -1.59286 -5.87446 2.16382 -1.10059 
-5.83975 0.20496 -1.486 -5.83975 0.21774 -1.5578 -5.83975 0.23553 -1.62781 
-5.83975 0.26243 -1.70716 -5.83975 0.29624 -1.78472 -5.83975 0.33485 -1.85641 
-5.83975 0.37871 -1.92407 -5.83975 0.45714 -2.02145 -5.83975 0.54821 -2.10921 
-5.83975 0.65447 -2.18791 -5.83975 0.76881 -2.25126 -5.83975 0.87251 -2.29322 
-5.83975 0.98149 -2.32362 -5.83975 1.08833 -2.34099 -5.83975 1.08833 -0.35245 
-5.83975 1.19521 -2.34672 -5.83975 1.19521 -0.34672 -5.83975 1.30209 -0.35245 
-5.83975 1.40894 -0.36983 -5.83975 1.51792 -0.40022 -5.83975 1.62161 -0.44219 
-5.83975 1.73595 -0.50553 -5.83975 1.84221 -0.58423 -5.83975 1.93328 -0.672 
-5.83975 2.01171 -0.76937 -5.83975 2.05557 -0.83704 -5.83975 2.09419 -0.90872 
-5.83975 2.12799 -0.98628 -5.83975 2.15489 -1.06564 -5.83975 2.17268 -1.13564 
-5.83975 2.18546 -1.20744 -5.80505 0.2266 -1.59286 -5.80505 2.16382 -1.10059 
-5.80505 0.21128 -1.52187 -5.80505 2.17914 -1.17157 -5.8049 0.35664 -1.89039 
-5.8049 2.03379 -0.80305 -5.8049 0.31532 -1.82063 -5.8049 2.0751 -0.87282 
-5.80489 0.24871 -1.66752 -5.80489 2.14172 -1.02592 -5.80489 0.27909 -1.7461 
-5.80489 2.11133 -0.94734 -5.80199 1.14181 -2.34458 -5.80199 1.14181 -0.34886 
-5.80199 1.24861 -2.34458 -5.80199 1.24861 -0.34886 -5.80199 1.03471 -2.33304 
-5.80199 1.35571 -0.36041 -5.80197 0.82026 -2.273 -5.80197 1.57016 -0.42045 
-5.80197 0.92684 -2.30929 -5.80197 1.46359 -0.38415 -5.80156 0.41692 -1.97346 
-5.80156 1.97351 -0.71999 -5.80155 0.50186 -2.06631 -5.80155 1.88856 -0.62713 
-5.80152 0.71104 -2.22086 -5.80152 1.67938 -0.47258 -5.80152 0.6004 -2.14968 
-5.80152 1.79002 -0.54377 -5.79069 1.19521 -2.34552 -5.79069 1.19521 -0.34793 
-5.77435 0.38046 -1.92284 -5.77435 2.00996 -0.77061 -5.7713 0.23778 -1.62715 
-5.7713 2.15264 -1.0663 -5.77061 0.20733 -1.48567 -5.77061 2.18309 -1.20777 
-5.77043 0.22009 -1.55729 -5.77043 2.17033 -1.13615 -5.77037 0.2984 -1.78367 
-5.77037 2.09202 -0.90978 -5.77014 0.33694 -1.85517 -5.77014 2.05348 -0.83827 
-5.77013 0.26469 -1.70629 -5.77013 2.12573 -0.98716 -5.76661 0.76995 -2.24883 
-5.76661 1.62047 -0.44461 -5.76483 0.98209 -2.32087 -5.76483 1.40833 -0.37257 
-5.76439 1.08864 -2.33817 -5.76439 1.08864 -0.35528 -5.76439 1.30179 -0.35528 
-5.76435 0.87342 -2.29053 -5.76435 1.517 -0.40292 -5.76416 0.55007 -2.10703 
-5.76416 1.84036 -0.58641 -5.76356 0.45929 -2.01949 -5.76356 1.93114 -0.67396 
-5.7635 0.65605 -2.18546 -5.7635 1.73437 -0.50798 -5.75294 1.14184 -2.34152 
-5.75294 1.14184 -0.35193 -5.75294 1.24858 -2.34152 -5.75294 1.24858 -0.35193 
-5.74174 1.19521 -2.34191 -5.74174 1.19521 -0.35154 -5.73956 0.36026 -1.88784 
-5.73956 2.03017 -0.8056 -5.73668 0.23113 -1.59153 -5.73668 2.15929 -1.10191 
-5.7365 0.25326 -1.66619 -5.7365 2.13717 -1.02726 -5.73616 0.42071 -1.97075 
-5.73616 1.96972 -0.7227 -5.73599 0.21603 -1.5212 -5.73599 2.17439 -1.17224 
-5.73559 0.31967 -1.81851 -5.73559 2.07075 -0.87494 -5.73557 0.28344 -1.74399 
-5.73557 2.10698 -0.94946 -5.72886 0.82259 -2.26806 -5.72886 1.56783 -0.42539 
-5.72838 0.7134 -2.21589 -5.72838 1.67702 -0.47756 -5.72712 1.03592 -2.32751 
-5.72712 1.3545 -0.36594 -5.72708 0.92805 -2.30376 -5.72708 1.46237 -0.38968 
-5.72597 0.5056 -2.06191 -5.72597 1.88482 -0.63154 -5.72593 0.60414 -2.14527 
-5.72593 1.78629 -0.54818 -5.71528 1.08865 -2.33321 -5.71528 1.30177 -0.36024 
-5.70923 0.3857 -1.91913 -5.70923 2.00472 -0.77431 -5.70484 0.34236 -1.85115 
-5.70484 2.04806 -0.84229 -5.70381 1.14195 -2.33601 -5.70381 1.24847 -2.33601 
-5.70381 1.24847 -0.35744 -5.70318 0.24452 -1.62517 -5.70318 2.1459 -1.06827 
-5.70214 0.2269 -1.55513 -5.70214 2.16352 -1.13831 -5.7018 0.21443 -1.48467 
-5.7018 2.176 -1.20877 -5.70177 0.27163 -1.70445 -5.70177 2.11879 -0.989 
-5.70132 0.30489 -1.7805 -5.70132 2.08553 -0.91294 -5.69802 0.46532 -2.01543 
-5.69802 1.9251 -0.67802 -5.69386 0.77337 -2.24158 -5.69386 1.61705 -0.45187 
-5.69302 1.19521 -2.3359 -5.69118 0.87723 -2.2831 -5.69118 1.5132 -0.41034 
-5.69032 0.98389 -2.31265 -5.69032 1.40654 -0.3808 -5.69018 0.65937 -2.17769 
-5.69018 1.73105 -0.51576 -5.689 0.55561 -2.1005 -5.689 1.83481 -0.59294 
-5.67816 1.03617 -2.32068 -5.67816 1.35425 -0.37276 -5.67444 0.3674 -1.88281 
-5.67444 2.02302 -0.81063 -5.6707 0.42803 -1.96548 -5.6707 1.96239 -0.72797 
-5.67051 0.32708 -1.81332 -5.67051 2.06334 -0.88012 -5.66862 0.24019 -1.58888 
-5.66862 2.15023 -1.10456 -5.66837 0.26233 -1.66352 -5.66837 2.12809 -1.02992 
-5.66794 0.22518 -1.51853 -5.66794 2.16524 -1.17491 -5.66746 0.29264 -1.74127 
-5.66746 2.09779 -0.95217 -5.66647 1.08892 -2.32584 -5.66064 0.51352 -2.05609 
-5.66064 1.87691 -0.63735 -5.65591 0.82721 -2.25819 -5.65591 1.56321 -0.43525 
-5.6553 1.14199 -2.32812 -5.6553 1.24843 -2.32812 -5.65522 0.71811 -2.20598 
-5.65522 1.67231 -0.48747 -5.65417 0.93276 -2.29365 -5.65417 1.45767 -0.39979 
-5.65283 0.60904 -2.13505 -5.65283 1.78138 -0.55839 -5.64466 0.3944 -1.91298 
-5.64466 1.19521 -2.32751 -5.64466 1.99602 -0.78047 -5.64095 0.98371 -2.30367 
-5.64095 1.40671 -0.38978 -5.64012 0.35147 -1.84496 -5.64012 2.03896 -0.84848 
-5.6361 0.31386 -1.77304 -5.6361 2.07656 -0.92041 -5.63569 0.25572 -1.62189 
-5.63569 2.1347 -1.07155 -5.63449 0.23827 -1.55198 -5.63449 2.15215 -1.14146 
-5.63407 0.28294 -1.70092 -5.63407 2.10748 -0.99252 -5.63309 0.47452 -2.00846 
-5.63309 1.9159 -0.68498 -5.63135 0.2269 -1.48434 -5.63135 2.16352 -1.20911 
-5.62881 1.03614 -2.31119 -5.62285 0.56695 -2.09388 -5.62285 1.82347 -0.59956 
-5.62188 0.77905 -2.22953 -5.62188 1.61137 -0.46392 -5.61881 0.88275 -2.2706 
-5.61881 1.50767 -0.42284 -5.61766 0.66562 -2.16538 -5.61766 1.7248 -0.52806 
-5.617 1.08926 -2.31582 -5.61024 0.37797 -1.87535 -5.61024 2.01245 -0.8181 
-5.60648 0.43881 -1.95782 -5.60648 1.95161 -0.73562 -5.60587 1.14242 -2.31755 
-5.60587 1.248 -2.31755 -5.6056 0.33781 -1.80501 -5.6056 2.05262 -0.88843 
-5.6051 0.93303 -2.28278 -5.6051 1.45739 -0.41067 -5.60263 0.30373 -1.73278 
-5.60263 2.08669 -0.96067 -5.60154 0.25367 -1.58494 -5.60154 2.13676 -1.1085 
-5.60128 0.27583 -1.65956 -5.60128 2.11459 -1.03388 -5.59759 0.24019 -1.51786 
-5.59759 2.15023 -1.17558 -5.59677 1.19521 -2.31675 -5.59469 0.52593 -2.04816 
-5.59469 1.86449 -0.64529 -5.59207 0.98406 -2.29227 -5.58713 0.62214 -2.12632 
-5.58713 1.76828 -0.56713 -5.5844 0.83408 -2.24359 -5.5844 1.55634 -0.44985 
-5.58368 0.72503 -2.19133 -5.58368 1.66539 -0.50212 -5.58093 0.40654 -1.9044 
-5.58093 1.98389 -0.78904 -5.5797 1.03673 -2.29922 -5.57547 0.36407 -1.83596 
-5.57547 2.02636 -0.85748 -5.57176 0.3267 -1.76369 -5.57176 2.06372 -0.92975 
-5.57001 0.88343 -2.25778 -5.56965 0.29613 -1.69125 -5.56965 2.09429 -1.0022 
-5.56916 0.27133 -1.61732 -5.56916 2.11909 -1.07612 -5.5681 1.08986 -2.30333 
-5.56713 0.48785 -1.99889 -5.56713 1.90257 -0.69456 -5.56458 0.25572 -1.55079 
-5.56458 2.1347 -1.14265 -5.5613 0.24452 -1.4833 -5.55838 1.14246 -2.30487 
-5.55838 1.24796 -2.30487 -5.55769 0.58116 -2.08386 -5.55769 1.80927 -0.60958 
-5.55637 0.93392 -2.26945 -5.55231 0.6807 -2.15459 -5.55231 1.70972 -0.53885 
-5.55108 0.78696 -2.21275 -5.55108 1.60346 -0.4807 -5.54947 1.19521 -2.30366 
-5.54603 0.39226 -1.86536 -5.54603 1.99817 -0.82808 -5.54382 0.98495 -2.2785 
-5.5415 0.35245 -1.79482 -5.5415 2.03798 -0.89863 -5.54084 0.4534 -1.94703 
-5.54084 1.93702 -0.74641 -5.53866 0.31874 -1.72241 -5.53866 2.07168 -0.97103 
-5.53743 0.29122 -1.64905 -5.53743 2.0992 -1.04439 -5.53605 0.83542 -2.22895 
-5.53153 1.03777 -2.28492 -5.52934 0.54129 -2.03667 -5.52934 1.84913 -0.65677 
-5.52691 0.27583 -1.5852 -5.52295 0.26233 -1.51811 -5.52213 0.63815 -2.11405 
-5.52213 1.75228 -0.57939 -5.52189 0.8849 -2.24264 -5.52097 1.0899 -2.28868 
-5.52029 0.25326 -1.44997 -5.519 0.74159 -2.17819 -5.519 1.64883 -0.51525 
-5.51831 0.42205 -1.89343 -5.51831 1.96838 -0.80001 -5.51199 0.38034 -1.8248 
-5.51199 2.01008 -0.86864 -5.51132 1.14259 -2.28978 -5.51132 1.24784 -2.28978 
-5.50863 0.93527 -2.2538 -5.50861 0.34335 -1.75252 -5.50861 2.04707 -0.94092 
-5.50643 0.31329 -1.68005 -5.50286 1.19521 -2.28827 -5.50243 0.50444 -1.9863 
-5.50243 1.88598 -0.70715 -5.5012 0.78613 -2.19409 -5.49631 0.98636 -2.26238 
-5.49523 0.29613 -1.61682 -5.49381 0.59815 -2.07049 -5.49381 1.79227 -0.62295 
-5.48829 0.69816 -2.14008 -5.48829 1.69226 -0.55337 -5.48623 0.83481 -2.20993 
-5.48556 0.28294 -1.5524 -5.48496 1.03806 -2.26836 -5.4841 0.40965 -1.85308 
-5.4841 1.98078 -0.84037 -5.48203 0.27163 -1.4847 -5.47897 0.47108 -1.93449 
-5.47897 1.91934 -0.75896 -5.47892 0.37083 -1.78283 -5.47892 2.0196 -0.91062 
-5.47623 0.33748 -1.71025 -5.47462 1.09019 -2.27173 -5.47196 0.88476 -2.22327 
-5.46981 0.74173 -2.15759 -5.46592 0.55936 -2.02196 -5.46592 1.83106 -0.67148 
-5.46531 1.14263 -2.27248 -5.46531 1.24779 -2.27248 -5.46407 0.31874 -1.64781 
-5.45908 0.65686 -2.09856 -5.45908 1.73356 -0.59488 -5.45878 0.93531 -2.23402 
-5.45707 0.44087 -1.88012 -5.45707 1.19521 -2.2706 -5.45707 1.94956 -0.81332 
-5.4537 0.30373 -1.58385 -5.45228 0.78646 -2.17303 -5.45074 0.39956 -1.81105 
-5.44691 0.36374 -1.73957 -5.44576 0.98797 -2.24217 -5.4452 0.29264 -1.51902 
-5.44249 0.28344 -1.4509 -5.44121 0.52448 -1.97225 -5.44121 1.86594 -0.72119 
-5.43979 0.69924 -2.11746 -5.43979 1.69118 -0.57598 -5.43711 0.83546 -2.18842 
-5.43454 1.03983 -2.24764 -5.43395 0.34335 -1.67787 -5.43151 0.61786 -2.05383 
-5.43151 1.77256 -0.63962 -5.4242 1.09239 -2.25046 -5.4242 1.29803 -2.25046 
-5.4235 0.4304 -1.83845 -5.42308 0.8855 -2.20139 -5.42278 0.3267 -1.61471 
-5.42146 0.74313 -2.13454 -5.41853 0.392 -1.76795 -5.41819 0.49215 -1.91943 
-5.41819 1.89827 -0.77401 -5.41505 1.14493 -2.25066 -5.41505 1.24549 -2.25066 
-5.41344 0.31386 -1.55038 -5.4122 1.19521 -2.25071 -5.41143 0.65913 -2.07415 
-5.41143 1.73129 -0.61929 -5.40908 0.93746 -2.21164 -5.40597 0.30489 -1.48515 
-5.40568 0.58134 -2.00607 -5.40568 1.80909 -0.68738 -5.40446 0.78795 -2.14963 
-5.40365 0.37083 -1.70756 -5.40281 0.2984 -1.4161 -5.39747 0.46292 -1.86453 
-5.39637 0.99019 -2.21929 -5.39244 0.70174 -2.09264 -5.39166 0.35245 -1.64498 
-5.39117 0.4222 -1.79531 -5.3894 0.83718 -2.16464 -5.38505 1.04232 -2.22414 
-5.38444 0.62078 -2.02696 -5.38444 1.76964 -0.66649 -5.38171 0.54744 -1.95548 
-5.38171 1.84298 -0.73796 -5.38147 0.33781 -1.58088 -5.37542 0.39956 -1.73573 
-5.37503 1.09489 -2.22648 -5.37503 1.29553 -2.22648 -5.37457 0.7456 -2.10926 
-5.37422 0.88815 -2.17678 -5.37316 0.32708 -1.51596 -5.3711 1.14499 -2.22868 
-5.3711 1.24543 -2.22868 -5.36836 1.19521 -2.22864 -5.36797 0.31967 -1.45089 
-5.36585 0.31532 -1.38158 -5.36489 0.45426 -1.82159 -5.36453 0.66239 -2.04691 
-5.36168 0.38034 -1.67449 -5.3604 0.94034 -2.18652 -5.3597 0.51632 -1.90229 
-5.35963 0.58568 -1.97755 -5.35963 1.80475 -0.71589 -5.35788 0.7906 -2.12395 
-5.35051 0.36407 -1.611 -5.34831 0.99302 -2.19384 -5.34803 0.4304 -1.76297 
-5.34554 0.70558 -2.06506 -5.34157 0.84063 -2.13798 -5.34152 0.35147 -1.54635 
-5.33975 0.4881 -1.84672 -5.33871 0.6254 -1.99808 -5.33718 1.04532 -2.19817 
-5.33668 0.55317 -1.92526 -5.33532 0.34236 -1.48163 -5.3334 0.40965 -1.70238 
-5.33199 1.09499 -2.20237 -5.33199 1.29543 -2.20237 -5.3313 0.33694 -1.41633 
-5.32807 1.14515 -2.20443 -5.32807 1.24527 -2.20443 -5.32787 0.74975 -2.08126 
-5.32675 0.89173 -2.14967 -5.32565 1.19521 -2.20445 -5.32194 0.46292 -1.78901 
-5.32111 0.39226 -1.64045 -5.31875 0.66746 -2.01757 -5.31582 0.52365 -1.87065 
-5.3148 0.59181 -1.94699 -5.31344 0.94372 -2.15897 -5.31266 0.79439 -2.09607 
-5.31113 0.37797 -1.57624 -5.30635 0.44087 -1.72941 -5.30366 0.3674 -1.51204 
-5.3017 0.99645 -2.16586 -5.30011 0.71087 -2.03535 -5.29656 0.84469 -2.10966 
-5.29526 1.04571 -2.17206 -5.29526 1.34472 -2.17206 -5.29446 0.63169 -1.96728 
-5.29315 0.56082 -1.89332 -5.29304 0.42205 -1.66816 -5.29019 1.09533 -2.17618 
-5.29019 1.29509 -2.17618 -5.28649 1.14521 -2.17823 -5.28649 1.24521 -2.17823 
-5.28418 0.51632 -1.82677 -5.28418 1.19521 -2.17819 -5.28385 0.75456 -2.05156 
-5.28208 0.40654 -1.60554 -5.2818 0.8963 -2.12089 -5.27472 0.67411 -1.98641 
-5.2735 0.3944 -1.54181 -5.2718 0.59951 -1.91468 -5.26894 0.79932 -2.06605 
-5.26873 0.94852 -2.12972 -5.26704 0.49215 -1.76828 -5.26121 0.55317 -1.84979 
-5.26056 0.99663 -2.13735 -5.25729 0.71666 -2.00378 -5.25412 1.04596 -2.14344 
-5.25412 1.34447 -2.14344 -5.25282 0.85001 -2.07907 -5.25199 0.47108 -1.70751 
-5.25182 0.63964 -1.93466 -5.24894 1.0959 -2.14739 -5.24894 1.29452 -2.14739 
-5.24526 1.14585 -2.14931 -5.24526 1.24457 -2.14931 -5.24405 1.19521 -2.14993 
-5.24122 0.76061 -2.01968 -5.23948 0.59181 -1.87168 -5.23944 0.4534 -1.64563 
-5.23845 0.90174 -2.0899 -5.23325 0.68111 -1.95323 -5.23099 0.54744 -1.80476 
-5.22892 0.94922 -2.09929 -5.22866 0.43881 -1.57999 -5.22684 0.80537 -2.034 
-5.22087 0.9973 -2.10686 -5.22087 1.39313 -2.10686 -5.21919 0.63169 -1.89202 
-5.21614 0.72381 -1.97033 -5.21423 1.04682 -2.11269 -5.21423 1.3436 -2.11269 
-5.21423 0.52448 -1.74527 -5.21099 0.85634 -2.04659 -5.20918 1.09672 -2.11658 
-5.20918 1.2937 -2.11658 -5.20893 0.58568 -1.82685 -5.2065 1.14591 -2.11909 
-5.2065 1.24451 -2.11909 -5.20536 1.19521 -2.11973 -5.20054 0.76766 -1.98594 
-5.20018 0.50444 -1.68404 -5.20007 0.67411 -1.91175 -5.19996 0.90296 -2.05754 
-5.19045 0.95053 -2.06682 -5.1884 0.6254 -1.84777 -5.18759 0.48785 -1.61934 
-5.18647 0.81253 -2 -5.18273 0.99846 -2.07446 -5.18273 1.39196 -2.07446 
-5.1827 0.71666 -1.92918 -5.18041 0.58134 -1.7808 -5.17612 1.04807 -2.08016 
-5.17612 1.34235 -2.08016 -5.17398 0.85832 -2.01249 -5.1718 1.09684 -2.0844 
-5.1718 1.29358 -2.0844 -5.16909 1.14608 -2.08686 -5.16909 1.24434 -2.08686 
-5.16891 0.66746 -1.86773 -5.1682 1.19521 -2.08767 -5.16679 0.76061 -1.94526 
-5.16452 0.55936 -1.72056 -5.1631 0.90493 -2.02338 -5.15952 0.62078 -1.80204 
-5.15384 0.95223 -2.03264 -5.15247 0.80537 -1.95964 -5.15113 0.71087 -1.88636 
-5.1498 0.54129 -1.65713 -5.14623 1.00012 -2.04024 -5.1403 1.04848 -2.04618 
-5.13988 0.85634 -1.97549 -5.13957 0.66239 -1.82195 -5.13605 1.09719 -2.05042 
-5.13605 1.29323 -2.05042 -5.13492 0.75456 -1.90263 -5.1335 1.14614 -2.05298 
-5.1335 1.24428 -2.05298 -5.13265 0.61786 -1.75497 -5.13265 1.19521 -2.05383 
-5.12894 0.90296 -1.98651 -5.12141 0.70558 -1.84093 -5.12042 0.79932 -1.91754 
-5.11966 0.95053 -1.99603 -5.11598 0.59815 -1.69267 -5.11232 0.65913 -1.77504 
-5.11201 0.99846 -2.00375 -5.1074 0.85001 -1.93366 -5.10631 1.04807 -2.01036 
-5.10522 0.74975 -1.8586 -5.10208 1.09684 -2.01467 -5.09962 1.14608 -2.01738 
-5.09962 1.24434 -2.01738 -5.0988 1.19521 -2.01828 -5.09658 0.90174 -1.94803 
-5.09383 0.70174 -1.79404 -5.09041 0.79439 -1.87381 -5.08791 0.65686 -1.7274 
-5.08718 0.94922 -1.95756 -5.07962 0.9973 -1.96561 -5.07722 0.7456 -1.8119 
-5.07681 0.84469 -1.88992 -5.07379 1.04682 -1.97224 -5.0699 1.09672 -1.9773 
-5.06901 0.69924 -1.74669 -5.06738 1.14591 -1.97998 -5.06674 1.19521 -1.98112 
-5.06558 0.8963 -1.90468 -5.06253 0.7906 -1.8286 -5.05676 0.94852 -1.91774 
-5.05194 0.74313 -1.76502 -5.04912 0.99663 -1.92592 -5.04849 0.84063 -1.8449 
-5.04304 1.04596 -1.93236 -5.03908 1.0959 -1.93754 -5.03717 1.14585 -1.94122 
-5.03685 0.78795 -1.78201 -5.03681 0.89173 -1.85973 -5.02889 0.74173 -1.71666 
-5.02751 0.94372 -1.87303 -5.02183 0.83718 -1.79708 -5.02061 0.99645 -1.88478 
-5.01442 1.04571 -1.89121 -5.01344 0.78646 -1.73419 -5.0103 1.09533 -1.89629 
-5.0097 0.88815 -1.81226 -4.99996 0.94034 -1.82608 -4.99806 0.83546 -1.74937 
-4.99264 0.99302 -1.83817 -4.98831 1.04532 -1.84929 -4.98508 0.8855 -1.76339 
-4.97483 0.93746 -1.77739 -4.96718 0.99019 -1.7901 -4.96233 1.04232 -1.80143 
-4.94431 0.98797 -1.74072 -5.5616 2.16942 -1.22529 -5.55073 2.16914 -1.17623 
-5.53855 2.21942 -1.18993 -5.5374 2.16826 -1.12749 -5.53033 2.11581 -1.06743 
-5.52614 2.27496 -1.22703 -5.52573 2.21875 -1.14113 -5.52175 2.16691 -1.07975 
-5.51155 2.26809 -1.15552 -5.51059 2.21727 -1.09301 -5.51012 2.1142 -1.01688 
-5.50198 2.16687 -1.0299 -5.49748 2.32312 -1.19301 -5.4969 2.26675 -1.10718 
-5.4921 2.05985 -0.95617 -5.49123 2.21742 -1.04308 -5.48725 2.11198 -0.9675 
-5.4807 2.31521 -1.1222 -5.47959 2.16472 -0.98021 -5.47788 2.26737 -1.05735 
-5.47393 2.38407 -1.22635 -5.46934 2.21668 -0.99421 -5.46612 2.05685 -0.90831 
-5.46204 2.31604 -1.07232 -5.46179 2.10915 -0.91943 -5.45928 2.37714 -1.15481 
-5.45637 2.26671 -1.00823 -5.45447 2.16183 -0.93152 -5.44614 2.36059 -1.09012 
-5.44564 2.4428 -1.2613 -5.44473 2.21402 -0.94534 -5.44413 2.00684 -0.86131 
-5.44098 2.31571 -1.02341 -5.44001 2.05647 -0.86638 -5.43381 2.10572 -0.87282 
-5.43333 2.43656 -1.18879 -5.43259 2.26499 -0.96052 -5.42692 2.15846 -0.88456 
-5.42554 2.36044 -1.04094 -5.42254 2.42147 -1.12343 -5.41762 2.21045 -0.89787 
-5.41758 2.31422 -0.97559 -5.41726 1.95633 -0.81638 -5.41534 2.00627 -0.82006 
-5.41322 2.49804 -1.29705 -5.41139 2.05622 -0.82524 -5.40803 2.40402 -1.05941 
-5.40593 2.26154 -0.9127 -5.4053 2.10555 -0.83168 -5.403 2.49313 -1.22395 
-5.40249 2.35905 -0.99258 -5.39767 2.15366 -0.83986 -5.39427 2.48003 -1.15825 
-5.3919 2.31158 -0.929 -5.38884 2.20587 -0.85292 -5.38768 1.90697 -0.77648 
-5.38705 1.95627 -0.77762 -5.38541 2.40293 -1.01091 -5.38453 2.00545 -0.7803 
-5.382 2.46403 -1.09325 -5.38064 2.05535 -0.78535 -5.37761 2.25748 -0.86768 
-5.37721 2.35657 -0.9457 -5.37481 2.10488 -0.79199 -5.36845 2.54657 -1.26012 
-5.36724 2.15296 -0.80004 -5.36651 2.44532 -1.0302 -5.36402 2.30779 -0.88379 
-5.36183 2.53522 -1.19397 -5.3606 2.40043 -0.96356 -5.35785 2.20044 -0.80957 
-5.35562 1.90697 -0.73932 -5.35481 1.85784 -0.74022 -5.35481 1.95609 -0.74022 
-5.35235 2.00534 -0.74293 -5.35181 2.52102 -1.12881 -5.34921 2.35242 -0.899 
-5.34812 2.05411 -0.74724 -5.34703 2.25216 -0.82394 -5.34241 2.10371 -0.75385 
-5.3421 2.44305 -0.98256 -5.33844 2.50403 -1.06493 -5.33477 2.15164 -0.76157 
-5.33401 2.30286 -0.84006 -5.33301 2.3966 -0.91667 -5.32986 2.59658 -1.2971 
-5.32549 2.19921 -0.77109 -5.32405 2.58866 -1.23176 -5.32178 1.90697 -0.70377 
-5.32178 2.48432 -1.00263 -5.32093 1.8579 -0.70462 -5.32093 1.95603 -0.70462 
-5.31951 2.34762 -0.85497 -5.31837 1.80895 -0.70718 -5.31837 2.00498 -0.70718 
-5.31611 2.57624 -1.16581 -5.31486 2.43978 -0.93565 -5.31454 2.24584 -0.78211 
-5.31413 2.0537 -0.71142 -5.30819 2.10206 -0.71736 -5.30462 2.56089 -1.10047 
-5.3033 2.39131 -0.87124 -5.30195 2.29681 -0.79796 -5.30059 2.14995 -0.72496 
-5.29491 2.48139 -0.95556 -5.29133 2.19725 -0.73422 -5.28991 2.54281 -1.03704 
-5.28763 2.34157 -0.81234 -5.28744 2.64289 -1.33468 -5.28623 1.90697 -0.66993 
-5.28552 2.43472 -0.88987 -5.28533 1.85784 -0.67074 -5.28533 1.95609 -0.67074 
-5.28338 2.63686 -1.26914 -5.28262 1.80859 -0.6732 -5.28262 2.00534 -0.6732 
-5.28045 2.24385 -0.7451 -5.27831 2.05411 -0.67743 -5.27641 2.62765 -1.20421 
-5.27402 2.52084 -0.9768 -5.27173 2.38552 -0.82842 -5.2717 2.10371 -0.68314 
-5.26795 2.28965 -0.7576 -5.26684 2.61433 -1.13825 -5.26603 2.47678 -0.90983 
-5.26398 2.15164 -0.69078 -5.25446 2.19921 -0.70006 -5.25436 2.42806 -0.84585 
-5.25425 2.59773 -1.07356 -5.25389 2.33452 -0.77166 -5.24907 1.90697 -0.63787 
-5.24793 1.85766 -0.6385 -5.24793 1.95627 -0.6385 -5.2455 2.5165 -0.93075 
-5.24525 2.00545 -0.64102 -5.24344 2.24584 -0.71101 -5.24141 2.68526 -1.44908 
-5.24141 2.68526 -1.37268 -5.2402 2.57769 -1.01233 -5.2402 2.05535 -0.64491 
-5.2387 2.68147 -1.30728 -5.23829 2.37836 -0.78726 -5.23523 2.47049 -0.86558 
-5.23356 2.10488 -0.65074 -5.23343 2.67414 -1.24182 -5.22759 2.29681 -0.7236 
-5.22577 2.66337 -1.1776 -5.22551 2.15296 -0.65831 -5.22343 2.55474 -0.95283 
-5.22118 2.42107 -0.80437 -5.21598 2.20044 -0.6677 -5.21499 2.64877 -1.11197 
-5.21495 2.51037 -0.88592 -5.21321 2.34157 -0.73792 -5.21037 1.90697 -0.60767 
-5.20917 1.8576 -0.60829 -5.20917 1.95633 -0.60829 -5.20549 2.00627 -0.61021 
-5.20261 2.46254 -0.82294 -5.20244 2.6311 -1.05009 -5.20161 2.25216 -0.67852 
-5.20031 2.05622 -0.61416 -5.19713 2.38552 -0.75382 -5.19387 2.10555 -0.62025 
-5.19321 2.549 -0.90781 -5.19202 2.72346 -1.41088 -5.19079 2.72171 -1.47628 
-5.19079 2.72171 -1.34547 -5.18738 2.61002 -0.98932 -5.18708 2.71648 -1.28035 
-5.18569 2.15366 -0.62788 -5.18549 2.30286 -0.69154 -5.18263 2.50266 -0.84292 
-5.18093 2.70777 -1.21579 -5.1797 2.42806 -0.77119 -5.17263 2.20587 -0.63671 
-5.17235 2.69564 -1.15206 -5.17058 2.34762 -0.70604 -5.17024 1.90697 -0.57941 
-5.17024 2.58586 -0.93083 -5.16793 1.85696 -0.57937 -5.16793 1.95697 -0.57937 
-5.16424 2.00684 -0.58142 -5.16138 2.68013 -1.08944 -5.16127 2.54136 -0.86428 
-5.15997 2.47049 -0.79032 -5.15917 2.05647 -0.58554 -5.15834 2.74554 -1.44573 
-5.15834 2.74554 -1.37602 -5.15787 2.25748 -0.64794 -5.15579 2.74192 -1.51107 
-5.15579 2.74192 -1.31068 -5.15431 1.42262 -2.0995 -5.15431 2.39131 -0.72225 
-5.15273 2.10572 -0.59174 -5.15077 2.73478 -1.24556 -5.14808 2.66131 -1.02819 
-5.1433 2.7242 -1.18136 -5.14176 2.30779 -0.66153 -5.14099 2.15846 -0.59863 
-5.13963 2.51037 -0.8106 -5.1386 2.57852 -0.88695 -5.13568 1.37921 -2.08172 
-5.13568 2.43472 -0.74003 -5.13331 2.70992 -1.11715 -5.13248 2.63926 -0.96859 
-5.12878 1.90697 -0.55315 -5.12768 2.21045 -0.60793 -5.12655 1.46151 -2.14542 
-5.12655 2.35242 -0.67634 -5.12636 1.85691 -0.55316 -5.12636 1.95702 -0.55316 
-5.12436 2.76733 -1.41088 -5.12312 2.76524 -1.48049 -5.12312 2.76524 -1.34127 
-5.12244 2.00719 -0.55523 -5.12103 2.69253 -1.05522 -5.1191 2.75981 -1.27597 
-5.11774 2.549 -0.83234 -5.11724 2.05685 -0.55943 -5.11572 1.33715 -2.06223 
-5.11572 2.47678 -0.75952 -5.11467 2.61407 -0.91088 -5.11291 2.75071 -1.21125 
-5.11285 2.26154 -0.61962 -5.10888 1.41733 -2.12922 -5.10888 2.3966 -0.69254 
-5.1064 2.67178 -0.99462 -5.10612 2.10915 -0.56376 -5.10391 2.73811 -1.1466 
-5.09655 2.31158 -0.63365 -5.0948 1.29743 -2.0417 -5.0948 2.5165 -0.78005 
-5.09472 2.58586 -0.85531 -5.09403 2.16183 -0.57108 -5.09275 2.72184 -1.08311 
-5.0899 1.37415 -2.11106 -5.0899 2.43978 -0.71069 -5.08954 2.64792 -0.93601 
-5.08858 2.78685 -1.44573 -5.08858 2.78685 -1.37602 -5.08646 2.7825 -1.30671 
-5.08607 1.90697 -0.52896 -5.08333 1.85674 -0.52892 -5.08333 1.95719 -0.52892 
-5.08127 2.77509 -1.24163 -5.08021 2.21402 -0.58082 -5.07985 1.45736 -2.17341 
-5.07985 2.35657 -0.64834 -5.0794 2.00728 -0.53112 -5.079 2.70262 -1.02187 
-5.07296 2.76437 -1.17672 -5.07272 1.25919 -2.01964 -5.07272 2.55474 -0.80212 
-5.06999 1.33254 -2.09111 -5.06999 2.48139 -0.73064 -5.06938 2.05985 -0.53345 
-5.06503 2.26499 -0.59296 -5.06326 2.67998 -0.96229 -5.06277 2.74973 -1.11262 
-5.06199 1.4135 -2.1568 -5.06199 2.40043 -0.66495 -5.05805 2.11198 -0.5383 
-5.05696 2.63926 -0.89307 -5.05267 2.80594 -1.41088 -5.05162 2.80377 -1.3415 
-5.05078 2.73135 -1.05004 -5.04996 1.49971 -2.21379 -5.04996 2.31422 -0.60797 
-5.04875 1.29309 -2.07022 -5.04875 2.52084 -0.75153 -5.04846 2.79729 -1.27245 
-5.04534 2.16472 -0.54596 -5.04299 1.37088 -2.13831 -5.04299 2.44305 -0.68345 
-5.04223 1.90697 -0.50689 -5.04099 2.78832 -1.20722 -5.03937 1.85669 -0.50694 
-5.03937 1.95724 -0.50694 -5.03623 1.20391 -1.98359 -5.03623 2.61002 -0.83817 
-5.0359 2.71017 -0.98965 -5.03297 1.45488 -2.19869 -5.03297 2.35905 -0.62306 
-5.03165 2.77548 -1.14289 -5.03134 2.21668 -0.55621 -5.03093 2.67178 -0.91915 
-5.03023 2.00979 -0.50714 -5.02292 1.32961 -2.11798 -5.02292 2.48432 -0.70377 
-5.02047 2.75883 -1.07973 -5.01989 2.06235 -0.50996 -5.01732 1.54722 -2.25258 
-5.01732 2.26671 -0.56918 -5.01464 1.411 -2.18162 -5.01464 2.40293 -0.64014 
-5.01405 2.82309 -1.44574 -5.01405 2.82309 -1.37601 -5.01322 1.23624 -2.0364 
-5.01322 2.57769 -0.78535 -5.01194 2.81874 -1.30669 -5.00922 2.80954 -1.23858 
-5.00867 2.1142 -0.51543 -5.00752 2.73843 -1.01803 -5.00368 2.70262 -0.94655 
-5.00214 1.49822 -2.23719 -5.00214 2.31571 -0.58457 -5.00073 2.79844 -1.17375 
-4.99736 1.15262 -1.94428 -4.99736 1.90697 -0.487 -4.99736 2.66131 -0.87747 
-4.99565 2.16687 -0.52357 -4.99535 1.36861 -2.16272 -4.99535 2.44532 -0.65904 
-4.99036 2.78344 -1.10979 -4.98911 1.95955 -0.48512 -4.98851 1.27112 -2.08611 
-4.98851 2.54281 -0.73564 -4.98461 1.45349 -2.22174 -4.98461 2.36044 -0.60001 
-4.98247 1.59651 -2.28743 -4.98247 2.21742 -0.53432 -4.97981 2.01198 -0.48586 
-4.9782 2.76469 -1.04735 -4.97551 1.08258 -1.84698 -4.97551 2.73135 -0.97477 
-4.97546 1.18283 -1.99864 -4.97546 2.6311 -0.82311 -4.97511 2.83975 -1.41088 
-4.97424 2.83748 -1.34125 -4.9724 2.83054 -1.2729 -4.97033 1.1214 -1.91723 
-4.97033 2.69253 -0.90452 -4.96947 2.06412 -0.48923 -4.96887 2.81924 -1.2052 
-4.9682 1.54656 -2.27409 -4.9682 2.26737 -0.54767 -4.96614 1.40991 -2.20423 
-4.96614 2.40402 -0.61752 -4.96062 1.3099 -2.13465 -4.96062 2.50403 -0.68711 
-4.9592 2.80605 -1.14078 -4.95812 2.11581 -0.49522 -4.95323 1.49789 -2.25825 
-4.95323 2.31604 -0.56351 -4.95199 1.2162 -2.05045 -4.95199 2.59773 -0.7713 
-4.95156 1.90697 -0.46933 -4.948 2.78889 -1.07755 -4.94582 1.0551 -1.81668 
-4.94582 2.75883 -1.00508 -4.9458 1.64702 -2.31795 -4.9458 2.16691 -0.5038 
-4.94311 1.95959 -0.46782 -4.94244 1.09209 -1.88895 -4.94244 2.72184 -0.9328 
-4.93611 1.1338 -1.95759 -4.93611 2.68013 -0.86417 -4.93547 2.85347 -1.37601 
-4.93543 1.45334 -2.24235 -4.93543 2.36059 -0.57941 -4.93414 2.84892 -1.30763 
-4.93345 2.01228 -0.46892 -4.93254 1.59666 -2.3068 -4.93254 2.21727 -0.51496 
-4.9323 1.3499 -2.1782 -4.9323 2.46403 -0.64355 -4.93147 2.83984 -1.23949 
-4.92751 2.82634 -1.1724 -4.92508 1.25304 -2.10083 -4.92508 2.56089 -0.72093 
-4.9229 2.06441 -0.47268 -4.91837 1.54718 -2.2931 -4.91837 2.26675 -0.52865 
-4.917 2.81095 -1.10855 -4.91576 1.03049 -1.78657 -4.91576 2.78344 -1.03519 
-4.91358 1.16516 -2.01119 -4.91358 2.64877 -0.81056 -4.91293 1.0642 -1.85897 
-4.91293 2.74973 -0.96278 -4.91061 1.6967 -2.34266 -4.91061 2.11723 -0.4791 
-4.9084 1.10401 -1.92952 -4.9084 2.70992 -0.89224 -4.90496 1.90697 -0.45394 
-4.90335 1.49872 -2.2769 -4.90335 2.31521 -0.54485 -4.90212 1.39246 -2.21875 
-4.90212 2.42147 -0.60301 -4.89806 1.64567 -2.3336 -4.89806 2.16826 -0.48815 
-4.89674 1.29291 -2.14802 -4.89674 2.52102 -0.67374 -4.89604 1.95971 -0.45273 
-4.8951 2.8644 -1.34243 -4.89312 2.85765 -1.2743 -4.88984 2.84645 -1.20681 
-4.8873 1.1996 -2.06304 -4.8873 2.61433 -0.75871 -4.88632 2.01231 -0.45426 
-4.88527 2.83084 -1.14028 -4.88477 1.00788 -1.7554 -4.88477 2.80605 -1.06635 
-4.88442 1.59518 -2.32194 -4.88442 2.21875 -0.49982 -4.88266 1.03845 -1.82785 
-4.88266 2.77548 -0.9939 -4.87895 1.07582 -1.90012 -4.87895 2.73811 -0.92164 
-4.87473 1.74848 -2.36338 -4.87473 2.06545 -0.45838 -4.87349 1.11829 -1.96855 
-4.87349 2.69564 -0.8532 -4.87074 1.43679 -2.25548 -4.87074 2.37714 -0.56627 
-4.87003 1.54584 -2.30775 -4.87003 2.26809 -0.514 -4.8673 1.3339 -2.19047 
-4.8673 2.48003 -0.63128 -4.86236 1.69582 -2.35643 -4.86236 2.11811 -0.46532 
-4.85974 1.23769 -2.11231 -4.85974 2.57624 -0.70944 -4.85948 2.87104 -1.3078 
-4.85765 1.90697 -0.44085 -4.85684 2.86199 -1.23974 -4.85315 2.82634 -1.09804 
-4.85289 2.84851 -1.17266 -4.8518 1.01549 -1.79693 -4.8518 2.79844 -1.02482 
-4.84932 1.64479 -2.34693 -4.84932 2.16914 -0.47482 -4.84883 1.04956 -1.86916 
-4.84883 2.76437 -0.95259 -4.84856 1.85418 -2.38171 -4.84856 1.85418 -0.44005 
-4.84856 1.95975 -0.44005 -4.84795 1.15056 -2.02198 -4.84795 2.66337 -0.79978 
-4.84419 1.08973 -1.9395 -4.84419 2.7242 -0.88225 -4.83742 1.80101 -2.37998 
-4.83742 2.01292 -0.44178 -4.83676 1.37737 -2.22954 -4.83676 2.43656 -0.59222 
-4.83562 1.59451 -2.33476 -4.83562 2.21942 -0.487 -4.83254 1.49081 -2.29368 
-4.83254 2.32312 -0.52807 -4.83158 1.27871 -2.15804 -4.83158 2.53522 -0.66372 
-4.82562 1.74789 -2.37534 -4.82562 2.06604 -0.44641 -4.82524 2.88208 -1.34156 
-4.82308 2.87528 -1.27326 -4.82134 1.18628 -2.07262 -4.82134 2.62765 -0.74914 
-4.82035 0.99469 -1.76508 -4.82035 2.81924 -1.05668 -4.81994 2.86391 -1.20561 
-4.81874 2.84645 -1.13571 -4.81833 1.02561 -1.83719 -4.81833 2.78832 -0.98456 
-4.8143 1.06322 -1.90912 -4.8143 2.75071 -0.91264 -4.81348 1.69546 -2.36782 
-4.81348 2.11847 -0.45393 -4.80976 1.10616 -1.97713 -4.80976 1.90697 -2.39166 
-4.80976 1.90697 -0.43009 -4.80976 2.70777 -0.84462 -4.8016 1.3208 -2.19921 
-4.8016 2.49313 -0.62255 -4.80026 1.64451 -2.35781 -4.80026 2.16942 -0.46395 
-4.7992 1.42986 -2.27013 -4.7992 2.38407 -0.55162 -4.79913 1.85374 -2.39228 
-4.79913 1.85374 -0.42948 -4.79913 1.96019 -2.39228 -4.79913 1.96019 -0.42948 
-4.79852 1.53897 -2.32235 -4.79852 2.27496 -0.49941 -4.79379 1.22527 -2.12025 
-4.79379 2.58866 -0.7015 -4.78915 2.88614 -1.30711 -4.78795 1.80068 -2.39 
-4.78795 2.01325 -0.43176 -4.78697 1.00439 -1.80543 -4.78697 2.80954 -1.01633 
-4.78649 2.877 -1.23906 -4.78606 2.83984 -1.09408 -4.78581 2.86199 -1.16871 
-4.78392 1.03884 -1.87748 -4.78392 2.77509 -0.94428 -4.78373 1.13979 -2.02963 
-4.78373 2.67414 -0.79212 -4.77999 1.07915 -1.94697 -4.77999 2.73478 -0.87478 
-4.77627 1.74792 -2.38483 -4.77627 2.06601 -0.43692 -4.76543 1.26736 -2.16466 
-4.76543 2.54657 -0.6571 -4.76425 1.37113 -2.24184 -4.76425 2.4428 -0.57991 
-4.7641 1.69564 -2.3768 -4.7641 2.11829 -0.44495 -4.76325 1.58898 -2.34726 
-4.76325 2.22495 -0.4745 -4.7614 1.90697 -2.40005 -4.7614 1.90697 -0.4217 
-4.76057 1.48513 -2.30573 -4.76057 2.3288 -0.51602 -4.75641 1.17707 -2.07958 
-4.75641 2.63686 -0.74217 -4.7531 1.01664 -1.84466 -4.7531 2.79729 -0.97709 
-4.75265 0.98339 -1.7686 -4.75265 2.83054 -1.05315 -4.75262 2.88775 -1.27293 
-4.75229 2.87528 -1.20247 -4.75125 2.85765 -1.13243 -4.75061 1.85371 -2.40016 
-4.75061 1.85371 -0.42159 -4.75061 1.96022 -2.40016 -4.75061 1.96022 -0.42159 
-4.74958 1.05412 -1.91531 -4.74958 2.75981 -0.90645 -4.7452 1.09745 -1.98329 
-4.7452 2.71648 -0.83847 -4.73914 1.8004 -2.39736 -4.73914 2.01353 -0.42439 
-4.7285 1.31589 -2.20942 -4.7285 2.49804 -0.61233 -4.72845 1.21735 -2.12606 
-4.72845 2.59658 -0.69569 -4.72734 1.6398 -2.36792 -4.72734 2.17413 -0.45384 
-4.72731 1.74767 -2.39166 -4.72731 2.06626 -0.43009 -4.72605 1.42515 -2.28004 
-4.72605 2.38878 -0.54171 -4.72556 1.53434 -2.33221 -4.72556 2.27959 -0.48954 
-4.71886 0.99519 -1.80814 -4.71886 2.81874 -1.01361 -4.71884 1.03143 -1.88266 
-4.71884 2.7825 -0.93909 -4.71844 2.88614 -1.2364 -4.71843 2.89614 -1.30712 
-4.71827 1.13246 -2.0349 -4.71827 2.68147 -0.78685 -4.71792 2.84892 -1.09141 
-4.71775 2.87104 -1.16607 -4.71487 1.07201 -1.952 -4.71487 2.74192 -0.86976 
-4.71269 1.90697 -2.40606 -4.71269 1.90697 -0.41569 -4.70149 1.8536 -2.40567 
-4.70149 1.8536 -0.41608 -4.70149 1.96033 -2.40567 -4.70149 1.96033 -0.41608 
-4.69092 1.3678 -2.24962 -4.69092 2.44613 -0.57213 -4.69087 1.17104 -2.08364 
-4.69087 2.64289 -0.73811 -4.69027 1.26182 -2.17119 -4.69027 2.55211 -0.65057 
-4.69007 1.58518 -2.35468 -4.69007 2.22875 -0.46707 -4.69003 1.80039 -2.40232 
-4.69003 2.01354 -0.41943 -4.6896 1.69384 -2.38503 -4.6896 2.12009 -0.43673 
-4.68782 1.48171 -2.31299 -4.68782 2.33222 -0.50877 -4.6843 0.97645 -1.77044 
-4.6843 2.83748 -1.05131 -4.68428 1.04869 -1.91933 -4.68428 2.76524 -0.90243 
-4.68405 1.01016 -1.84782 -4.68405 2.80377 -0.97393 -4.684 2.88208 -1.20031 
-4.68381 2.89485 -1.27193 -4.68312 2.8644 -1.13045 -4.68008 1.09222 -1.98699 
-4.68008 2.72171 -0.83476 -4.66374 1.90697 -2.40967 -4.66374 1.90697 -0.41208 
-4.65291 1.31215 -2.21383 -4.65291 2.50178 -0.60792 -4.65291 1.4228 -2.28502 
-4.65291 2.39113 -0.53674 -4.65287 1.21362 -2.13047 -4.65287 2.60031 -0.69129 
-4.65287 1.12867 -2.03761 -4.65287 2.68526 -0.78414 -4.65246 1.63859 -2.37345 
-4.65246 2.17534 -0.4483 -4.65246 1.53202 -2.33715 -4.65246 2.28191 -0.4846 
-4.65243 1.74647 -2.39719 -4.65243 2.06746 -0.42456 -4.65243 1.85356 -2.40874 
-4.65243 1.85356 -0.41302 -4.65243 1.96037 -2.40874 -4.65243 1.96037 -0.41302 
-4.64954 0.99084 -1.81026 -4.64954 2.82309 -1.0115 -4.64954 0.96046 -1.73168 
-4.64954 2.85347 -1.09008 -4.64953 1.02708 -1.88478 -4.64953 2.78685 -0.93697 
-4.64953 1.06839 -1.95455 -4.64953 2.74554 -0.86721 -4.64938 2.8909 -1.23573 
-4.64938 2.87558 -1.16474 -4.64937 2.90089 -1.30646 -4.61467 0.97418 -1.77132 
-4.61467 1.00799 -1.84888 -4.61467 1.0466 -1.92056 -4.61467 1.09047 -1.98823 
-4.61467 1.1689 -2.0856 -4.61467 1.25997 -2.17337 -4.61467 1.36623 -2.25207 
-4.61467 1.48056 -2.31541 -4.61467 1.58426 -2.35738 -4.61467 1.69324 -2.38777 
-4.61467 1.80009 -2.40515 -4.61467 1.90697 -2.41088 -4.61467 1.90697 -0.41088 
-4.61467 2.01384 -0.4166 -4.61467 2.12069 -0.43398 -4.61467 2.22967 -0.46438 
-4.61467 2.33337 -0.50634 -4.61467 2.4477 -0.56969 -4.61467 2.55396 -0.64838 
-4.61467 2.64503 -0.73615 -4.61467 2.72346 -0.83353 -4.61467 2.76733 -0.90119 
-4.61467 2.80594 -0.97288 -4.61467 2.83975 -1.05044 -4.61467 2.86665 -1.12979 
-4.61467 2.88443 -1.1998 -4.61467 2.89722 -1.2716 -4.57998 2.90089 -1.30646 
-4.57997 2.87558 -1.16474 -4.57997 2.8909 -1.23573 -4.57982 1.06839 -1.95455 
-4.57982 2.74554 -0.86721 -4.57982 1.02708 -1.88478 -4.57982 2.78685 -0.93697 
-4.57981 0.96046 -1.73168 -4.57981 2.85347 -1.09008 -4.57981 0.99084 -1.81026 
-4.57981 2.82309 -1.0115 -4.57691 1.85356 -2.40874 -4.57691 1.85356 -0.41302 
-4.57691 1.96037 -2.40874 -4.57691 1.96037 -0.41302 -4.57691 1.74647 -2.39719 
-4.57691 2.06746 -0.42456 -4.57689 1.53202 -2.33715 -4.57689 2.28191 -0.4846 
-4.57689 1.63859 -2.37345 -4.57689 2.17534 -0.4483 -4.57647 1.12867 -2.03761 
-4.57647 2.68526 -0.78414 -4.57647 1.21362 -2.13047 -4.57647 2.60031 -0.69129 
-4.57644 1.4228 -2.28502 -4.57644 2.39113 -0.53674 -4.57644 1.31215 -2.21383 
-4.57644 2.50178 -0.60792 -4.56561 1.90697 -2.40967 -4.56561 1.90697 -0.41208 
-4.54927 1.09222 -1.98699 -4.54927 2.72171 -0.83476 -4.54622 2.8644 -1.13045 
-4.54553 2.89485 -1.27193 -4.54535 2.88208 -1.20031 -4.54529 1.01016 -1.84782 
-4.54529 2.80377 -0.97393 -4.54506 1.04869 -1.91933 -4.54506 2.76524 -0.90243 
-4.54505 0.97645 -1.77044 -4.54505 2.83748 -1.05131 -4.54153 1.48171 -2.31299 
-4.54153 2.33222 -0.50877 -4.53975 1.69384 -2.38503 -4.53975 2.12009 -0.43673 
-4.53931 1.80039 -2.40232 -4.53931 1.80039 -0.41943 -4.53931 2.01354 -0.41943 
-4.53927 1.58518 -2.35468 -4.53927 2.22875 -0.46707 -4.53908 1.26182 -2.17119 
-4.53908 2.55211 -0.65057 -4.53848 1.17104 -2.08364 -4.53848 2.64289 -0.73811 
-4.53842 1.3678 -2.24962 -4.53842 2.44613 -0.57213 -4.52786 1.8536 -2.40567 
-4.52786 1.8536 -0.41608 -4.52786 1.96033 -2.40567 -4.52786 1.96033 -0.41608 
-4.51666 1.90697 -2.40606 -4.51666 1.90697 -0.41569 -4.51448 1.07201 -1.952 
-4.51448 2.74192 -0.86976 -4.51142 0.96501 -1.73034 -4.51142 2.84892 -1.09141 
-4.51107 1.13246 -2.0349 -4.51107 2.68147 -0.78685 -4.51051 1.03143 -1.88266 
-4.51051 2.7825 -0.93909 -4.51049 0.99519 -1.80814 -4.51049 2.81874 -1.01361 
-4.50378 1.53434 -2.33221 -4.50378 2.27959 -0.48954 -4.5033 1.42515 -2.28004 
-4.5033 2.38878 -0.54171 -4.50204 1.74767 -2.39166 -4.50204 2.06626 -0.43009 
-4.502 1.6398 -2.36792 -4.502 2.17413 -0.45384 -4.50089 1.21735 -2.12606 
-4.50089 2.59658 -0.69569 -4.50084 1.31589 -2.20942 -4.50084 2.49804 -0.61233 
-4.4902 1.8004 -2.39736 -4.4902 1.8004 -0.42439 -4.4902 2.01353 -0.42439 
-4.48415 1.09745 -1.98329 -4.48415 2.71648 -0.83847 -4.47976 1.05412 -1.91531 
-4.47976 2.75981 -0.90645 -4.47873 1.85371 -2.40016 -4.47873 1.85371 -0.42159 
-4.47873 1.96022 -2.40016 -4.47873 1.96022 -0.42159 -4.47809 0.95628 -1.68933 
-4.47669 0.98339 -1.7686 -4.47624 1.01664 -1.84466 -4.47294 1.17707 -2.07958 
-4.47294 2.63686 -0.74217 -4.46877 1.48513 -2.30573 -4.46877 2.3288 -0.51602 
-4.46794 1.90697 -2.40005 -4.46794 1.90697 -0.4217 -4.4661 1.58898 -2.34726 
-4.4661 2.22495 -0.4745 -4.46524 1.69564 -2.3768 -4.46524 2.11829 -0.44495 
-4.46509 1.37113 -2.24184 -4.46509 2.4428 -0.57991 -4.46392 1.26736 -2.16466 
-4.46392 2.54657 -0.6571 -4.45308 1.74792 -2.38483 -4.45308 2.06601 -0.43692 
-4.44936 1.07915 -1.94697 -4.44562 1.13979 -2.02963 -4.44562 2.67414 -0.79212 
-4.44543 1.03884 -1.87748 -4.44329 0.97409 -1.72768 -4.44237 1.00439 -1.80543 
-4.44139 1.80068 -2.39 -4.44139 2.01325 -0.43176 -4.43556 1.22527 -2.12025 
-4.43556 2.58866 -0.7015 -4.43083 1.53897 -2.32235 -4.43083 2.27496 -0.49941 
-4.43022 1.85374 -2.39228 -4.43022 1.96019 -2.39228 -4.43022 1.96019 -0.42948 
-4.43014 1.42986 -2.27013 -4.43014 2.38407 -0.55162 -4.42909 1.64451 -2.35781 
-4.42909 2.16942 -0.46395 -4.42775 1.3208 -2.19921 -4.42775 2.49313 -0.62255 
-4.41958 1.10616 -1.97713 -4.41958 1.90697 -2.39166 -4.41958 1.90697 -0.43009 
-4.41587 1.69546 -2.36782 -4.41587 2.11847 -0.45393 -4.41504 1.06322 -1.90912 
-4.41102 1.02561 -1.83719 -4.41061 0.96748 -1.68605 -4.40899 0.99469 -1.76508 
-4.40801 1.18628 -2.07262 -4.40372 1.74789 -2.37534 -4.40372 2.06604 -0.44641 
-4.39777 1.27871 -2.15804 -4.39777 2.53522 -0.66372 -4.3968 1.49081 -2.29368 
-4.3968 2.32312 -0.52807 -4.39373 1.59451 -2.33476 -4.39373 2.21942 -0.487 
-4.39258 1.37737 -2.22954 -4.39258 2.43656 -0.59222 -4.39192 1.80101 -2.37998 
-4.39192 2.01292 -0.44178 -4.38516 1.08973 -1.9395 -4.3814 1.15056 -2.02198 
-4.38079 1.85418 -2.38171 -4.38079 1.95975 -2.38171 -4.38079 1.95975 -0.44005 
-4.38052 1.04956 -1.86916 -4.38002 1.64479 -2.34693 -4.38002 2.16914 -0.47482 
-4.37755 1.01549 -1.79693 -4.37646 0.96542 -1.64909 -4.3762 0.98759 -1.72372 
-4.37169 1.90697 -2.38091 -4.36961 1.23769 -2.11231 -4.36699 1.69582 -2.35643 
-4.36699 2.11811 -0.46532 -4.36205 1.3339 -2.19047 -4.35932 1.54584 -2.30775 
-4.35932 2.26809 -0.514 -4.3586 1.43679 -2.25548 -4.3586 2.37714 -0.56627 
-4.35585 1.11829 -1.96855 -4.35462 1.74848 -2.36338 -4.35462 2.06545 -0.45838 
-4.35039 1.07582 -1.90012 -4.34668 1.03845 -1.82785 -4.34493 1.59518 -2.32194 
-4.34493 2.21875 -0.49982 -4.34457 1.00788 -1.7554 -4.34407 0.98309 -1.68148 
-4.34302 1.80162 -2.36749 -4.34302 2.01231 -0.45426 -4.34205 1.1996 -2.06304 
-4.3395 0.96748 -1.61494 -4.3333 1.85422 -2.36903 -4.3333 1.95971 -2.36903 
-4.3333 1.95971 -0.45273 -4.33261 1.29291 -2.14802 -4.33129 1.64567 -2.3336 
-4.33129 2.16826 -0.48815 -4.32723 1.39246 -2.21875 -4.326 1.49872 -2.2769 
-4.326 2.31521 -0.54485 -4.32439 1.90697 -2.36782 -4.32095 1.10401 -1.92952 
-4.31874 1.6967 -2.34266 -4.31874 2.11723 -0.4791 -4.31642 1.0642 -1.85897 
-4.31576 1.16516 -2.01119 -4.31358 1.03049 -1.78657 -4.31235 1.00298 -1.7132 
-4.31097 1.54718 -2.2931 -4.31097 2.26675 -0.52865 -4.30645 1.74952 -2.34907 
-4.30645 2.06441 -0.47268 -4.30426 1.25304 -2.10083 -4.30183 0.98759 -1.64935 
-4.29787 0.97409 -1.58226 -4.29704 1.3499 -2.1782 -4.29681 1.59666 -2.3068 
-4.29681 2.21727 -0.51496 -4.29589 1.80165 -2.35284 -4.29589 2.01228 -0.46892 
-4.29391 1.45334 -2.24235 -4.29323 1.1338 -1.95759 -4.28691 1.09209 -1.88895 
-4.28624 1.85434 -2.35394 -4.28624 1.95959 -2.35394 -4.28355 1.64702 -2.31795 
-4.28355 2.16691 -0.5038 -4.28353 1.0551 -1.81668 -4.28135 1.02504 -1.7442 
-4.27778 1.90697 -2.35242 -4.27735 1.2162 -2.05045 -4.27612 1.49789 -2.25825 
-4.27123 1.69812 -2.32653 -4.27123 2.11581 -0.49522 -4.27015 1.00788 -1.68098 
-4.26873 1.3099 -2.13465 -4.2632 1.40991 -2.20423 -4.26115 1.54656 -2.27409 
-4.26047 0.99469 -1.61656 -4.25988 1.74981 -2.33252 -4.25988 2.06412 -0.48923 
-4.25902 1.1214 -1.91723 -4.25695 0.98339 -1.54886 -4.25389 1.18283 -1.99864 
-4.25384 1.08258 -1.84698 -4.25115 1.04924 -1.7744 -4.24954 1.80195 -2.33589 
-4.24688 1.59651 -2.28743 -4.24473 1.45349 -2.22174 -4.24084 1.27112 -2.08611 
-4.24023 1.85438 -2.33664 -4.24023 1.95955 -2.33664 -4.23898 1.03049 -1.71197 
-4.234 1.36861 -2.16272 -4.2337 1.64706 -2.29818 -4.23199 1.15262 -1.94428 
-4.23199 1.90697 -2.33476 -4.22862 1.01549 -1.648 -4.2272 1.49822 -2.23719 
-4.22566 1.11131 -1.87521 -4.22183 1.0755 -1.80372 -4.22068 1.69973 -2.30632 
-4.22012 1.00439 -1.58318 -4.21612 1.23624 -2.0364 -4.21471 1.411 -2.18162 
-4.21202 1.54722 -2.25258 -4.20946 1.75158 -2.3118 -4.20946 2.06235 -0.50996 
-4.20887 1.0551 -1.74202 -4.20642 1.32961 -2.11798 -4.19912 1.80414 -2.31462 
-4.19912 2.00979 -2.31462 -4.19842 1.14215 -1.9026 -4.198 1.59725 -2.26555 
-4.1977 1.03845 -1.67887 -4.19638 1.45488 -2.19869 -4.19345 1.10376 -1.8321 
-4.19311 1.20391 -1.98359 -4.18997 1.85669 -2.31481 -4.18997 1.95724 -2.31481 
-4.18836 1.02561 -1.61453 -4.18712 1.90697 -2.31487 -4.18635 1.37088 -2.13831 
-4.184 1.64921 -2.2758 -4.18089 1.01664 -1.54931 -4.1806 1.29309 -2.07022 
-4.17938 1.49971 -2.21379 -4.17857 1.08258 -1.77171 -4.17238 1.17467 -1.92869 
-4.17129 1.70195 -2.28345 -4.16736 1.4135 -2.1568 -4.16658 1.0642 -1.70913 
-4.16609 1.13395 -1.85946 -4.16431 1.54894 -2.2288 -4.15997 1.75408 -2.2883 
-4.15936 1.33254 -2.09111 -4.15663 1.25919 -2.01964 -4.15639 1.04956 -1.64503 
-4.15034 1.11131 -1.79989 -4.14995 1.80665 -2.29063 -4.14995 2.00728 -2.29063 
-4.14949 1.45736 -2.17341 -4.14914 1.59991 -2.24093 -4.14807 1.03884 -1.58012 
-4.14602 1.85674 -2.29283 -4.14602 1.95719 -2.29283 -4.14328 1.90697 -2.2928 
-4.14289 1.03143 -1.51504 -4.14077 1.02708 -1.44573 -4.13981 1.16601 -1.88574 
-4.13944 1.37415 -2.11106 -4.1366 1.09209 -1.73864 -4.13532 1.6521 -2.25067 
-4.13462 1.22807 -1.96645 -4.13455 1.29743 -2.0417 -4.1328 1.50235 -2.18811 
-4.12543 1.07582 -1.67516 -4.12323 1.70478 -2.25799 -4.12295 1.14215 -1.82713 
-4.12046 1.41733 -2.12922 -4.11649 1.55239 -2.20214 -4.11643 1.06322 -1.61051 
-4.11467 1.19986 -1.91088 -4.11363 1.33715 -2.06223 -4.1121 1.75708 -2.26232 
-4.1116 1.26493 -1.98942 -4.11024 1.05412 -1.54579 -4.10832 1.1214 -1.76653 
-4.10691 1.80674 -2.26652 -4.10622 1.04869 -1.48049 -4.10499 1.0466 -1.41088 
-4.10299 1.85691 -2.26859 -4.10299 1.95702 -2.26859 -4.10279 1.46151 -2.14542 
-4.10167 1.60348 -2.21382 -4.10057 1.90697 -2.26861 -4.09686 1.17467 -1.85317 
-4.09603 1.10401 -1.7046 -4.09367 1.37921 -2.08172 -4.09074 1.23541 -1.93481 
-4.08972 1.30356 -2.01115 -4.08836 1.65547 -2.22312 -4.08758 1.50614 -2.16022 
-4.08605 1.08973 -1.64039 -4.08127 1.15262 -1.79356 -4.07858 1.07915 -1.57619 
-4.07662 1.70821 -2.23002 -4.07503 1.42262 -2.0995 -4.07355 1.07201 -1.51107 
-4.07148 1.55645 -2.17382 -4.071 1.06839 -1.44573 -4.07018 1.75746 -2.23621 
-4.06938 1.34344 -2.03144 -4.06807 1.27257 -1.95748 -4.06796 1.1338 -1.73232 
-4.06511 1.80709 -2.24034 -4.0591 1.22807 -1.89093 -4.05877 1.46631 -2.11571 
-4.057 1.11829 -1.6697 -4.05672 1.60806 -2.18505 -4.04964 1.38587 -2.05056 
-4.04842 1.10616 -1.60597 -4.04672 1.31127 -1.97883 -4.04386 1.51107 -2.13021 
-4.04365 1.66027 -2.19387 -4.04226 1.09745 -1.5414 -4.04196 1.20391 -1.83244 
-4.03856 1.09222 -1.47628 -4.03613 1.26493 -1.91395 -4.03548 1.70838 -2.20151 
-4.03221 1.42841 -2.06794 -4.02904 1.75771 -2.20759 -4.02773 1.56177 -2.14323 
-4.02691 1.18283 -1.77166 -4.02674 1.35139 -1.99881 -4.01614 1.47236 -2.08384 
-4.0144 1.30356 -1.93583 -4.01436 1.16516 -1.70979 -4.01337 1.61349 -2.15405 
-4.00817 1.39286 -2.01738 -4.00591 1.25919 -1.86892 -4.00383 1.66097 -2.16345 
-4.00357 1.15056 -1.64415 -4.00176 1.51712 -2.09816 -3.99592 1.13979 -1.57993 
-3.99411 1.34344 -1.95617 -3.99106 1.43557 -2.03449 -3.99065 1.13246 -1.51448 
-3.98915 1.23624 -1.80943 -3.98591 1.56809 -2.11075 -3.98385 1.29743 -1.891 
-3.97546 1.47941 -2.05009 -3.9751 1.2162 -1.7482 -3.97499 1.38587 -1.97591 
-3.97488 1.61472 -2.12169 -3.96332 1.33715 -1.91192 -3.96251 1.1996 -1.6835 
-3.96139 1.52428 -2.06416 -3.95761 1.42841 -1.99334 -3.95533 1.29309 -1.84495 
-3.95293 1.18628 -1.61754 -3.94597 1.17707 -1.55261 -3.94383 1.37921 -1.93188 
-3.94191 1.17104 -1.48707 -3.94171 1.47236 -2.00941 -3.93944 1.27112 -1.78471 
-3.93444 1.33254 -1.86619 -3.92605 1.42262 -1.95052 -3.92472 1.25304 -1.72129 
-3.91449 1.37415 -1.88611 -3.91324 1.23769 -1.65594 -3.90757 1.32961 -1.81913 
-3.9053 1.22527 -1.58999 -3.89949 1.21735 -1.52466 -3.89633 1.41733 -1.90509 
-3.8909 1.3099 -1.75682 -3.88724 1.37088 -1.8392 -3.87753 1.29291 -1.69294 
-3.86751 1.27871 -1.62778 -3.86089 1.26736 -1.56163 -5.4649 3.22937 -2.07407 
-5.45272 3.27965 -2.08777 -5.45157 3.22848 -2.02533 -5.4445 3.17603 -1.96527 
-5.4399 3.27897 -2.03897 -5.43592 3.22713 -1.97759 -5.42571 3.32832 -2.05336 
-5.42476 3.27749 -1.99085 -5.42428 3.17443 -1.91472 -5.41614 3.22709 -1.92774 
-5.41107 3.32698 -2.00502 -5.40539 3.27764 -1.94092 -5.40141 3.17221 -1.86534 
-5.39487 3.37544 -2.02004 -5.39376 3.22494 -1.87804 -5.39205 3.32759 -1.95519 
-5.38351 3.2769 -1.89204 -5.38029 3.11708 -1.80615 -5.37621 3.37627 -1.97016 
-5.37595 3.16937 -1.81727 -5.37345 3.43737 -2.05265 -5.37054 3.32693 -1.90607 
-5.36864 3.22206 -1.82936 -5.36031 3.42081 -1.98796 -5.35889 3.27425 -1.84318 
-5.3583 3.06707 -1.75915 -5.35515 3.37594 -1.92124 -5.35417 3.11669 -1.76422 
-5.34798 3.16594 -1.77066 -5.34676 3.32521 -1.85836 -5.34109 3.21868 -1.7824 
-5.33971 3.42067 -1.93877 -5.33671 3.4817 -2.02127 -5.33179 3.27067 -1.79571 
-5.33175 3.37445 -1.87342 -5.33142 3.01655 -1.71422 -5.32951 3.0665 -1.7179 
-5.32556 3.11644 -1.72308 -5.32219 3.46424 -1.95725 -5.3201 3.32176 -1.81054 
-5.31947 3.16577 -1.72952 -5.31666 3.41927 -1.89042 -5.31184 3.21388 -1.7377 
-5.30607 3.3718 -1.82684 -5.30301 3.26609 -1.75076 -5.30121 3.01649 -1.67546 
-5.29958 3.46316 -1.90875 -5.2987 3.06567 -1.67814 -5.29617 3.52425 -1.99109 
-5.29481 3.11558 -1.68319 -5.29178 3.31771 -1.76552 -5.29138 3.4168 -1.84354 
-5.28898 3.1651 -1.68983 -5.28141 3.21318 -1.69788 -5.28068 3.50554 -1.92804 
-5.27818 3.36801 -1.78162 -5.27476 3.46066 -1.8614 -5.27202 3.26066 -1.70741 
-5.26979 2.96719 -1.63716 -5.26898 3.01631 -1.63805 -5.26652 3.06556 -1.64076 
-5.26338 3.41264 -1.79683 -5.26228 3.11433 -1.64508 -5.26119 3.31239 -1.72178 
-5.25658 3.16394 -1.65169 -5.25627 3.50327 -1.88039 -5.25261 3.56425 -1.96277 
-5.24894 3.21186 -1.65941 -5.24817 3.36308 -1.7379 -5.24718 3.45682 -1.8145 
-5.23966 3.25944 -1.66892 -5.23595 2.96719 -1.60161 -5.23595 3.54454 -1.90047 
-5.2351 2.91812 -1.60246 -5.2351 3.01626 -1.60246 -5.23368 3.40784 -1.75281 
-5.23254 2.86917 -1.60501 -5.23254 3.06521 -1.60501 -5.22903 3.50001 -1.83349 
-5.22871 3.30606 -1.67995 -5.22829 3.11392 -1.60926 -5.22236 3.16228 -1.6152 
-5.21746 3.45153 -1.76908 -5.21612 3.35703 -1.6958 -5.21476 3.21017 -1.6228 
-5.20908 3.54162 -1.8534 -5.2055 3.25747 -1.63206 -5.20408 3.60303 -1.93488 
-5.2018 3.40179 -1.71018 -5.2004 2.96719 -1.56776 -5.19969 3.49494 -1.78771 
-5.1995 2.91806 -1.56858 -5.1995 3.01631 -1.56858 -5.19679 2.86882 -1.57104 
-5.19679 3.06556 -1.57104 -5.19461 3.30408 -1.64294 -5.19248 2.82005 -1.57527 
-5.19248 3.11433 -1.57527 -5.18819 3.58106 -1.87464 -5.1859 3.44574 -1.72625 
-5.18587 3.16394 -1.58097 -5.18212 3.34987 -1.65543 -5.1802 3.537 -1.80767 
-5.17814 3.21186 -1.58862 -5.16863 3.25944 -1.5979 -5.16853 3.48829 -1.74369 
-5.16806 3.39474 -1.6695 -5.16323 2.96719 -1.5357 -5.16209 2.91788 -1.53634 
-5.16209 3.01649 -1.53634 -5.15967 3.57672 -1.82859 -5.15941 2.8687 -1.53886 
-5.15941 3.06567 -1.53886 -5.15761 3.30606 -1.60885 -5.15437 3.63792 -1.91017 
-5.15436 2.8188 -1.54275 -5.15436 3.11558 -1.54275 -5.15245 3.43858 -1.6851 
-5.1494 3.53071 -1.76342 -5.14773 2.76927 -1.54858 -5.14773 3.1651 -1.54858 
-5.14176 3.35703 -1.62143 -5.13968 3.21318 -1.55614 -5.1376 3.61496 -1.85067 
-5.13535 3.48129 -1.70221 -5.13014 3.26066 -1.56554 -5.12911 3.57059 -1.78376 
-5.12738 3.40179 -1.63576 -5.12454 2.96719 -1.50551 -5.12334 2.91783 -1.50613 
-5.12334 3.01655 -1.50613 -5.11966 2.86788 -1.50804 -5.11966 3.0665 -1.50804 
-5.11678 3.52276 -1.72078 -5.11661 3.69132 -1.94793 -5.11578 3.31239 -1.57636 
-5.11448 2.81793 -1.512 -5.11448 3.11644 -1.512 -5.1113 2.48863 -2.96577 
-5.1113 3.44574 -1.65166 -5.10804 3.16577 -1.51809 -5.10738 3.60922 -1.80565 
-5.10155 3.67024 -1.88715 -5.09986 3.21388 -1.52572 -5.09965 3.36308 -1.58938 
-5.09679 3.56289 -1.74076 -5.09387 2.44609 -2.9484 -5.09387 3.48829 -1.66903 
-5.0868 3.26609 -1.53454 -5.08474 3.40784 -1.60388 -5.08441 2.96719 -1.47725 
-5.08441 3.64608 -1.82867 -5.0821 2.91719 -1.47721 -5.0821 3.01719 -1.47721 
-5.07841 2.86731 -1.47926 -5.07841 3.06707 -1.47926 -5.07544 3.60158 -1.76211 
-5.07413 2.40367 -2.92928 -5.07413 3.53071 -1.68815 -5.07333 2.81768 -1.48338 
-5.07333 3.11669 -1.48338 -5.07203 3.31771 -1.54577 -5.06848 2.48285 -2.99734 
-5.06848 3.45153 -1.62009 -5.0669 3.16594 -1.48957 -5.06224 3.72153 -1.92603 
-5.05593 3.36801 -1.55937 -5.05515 3.21868 -1.49647 -5.05379 3.57059 -1.70844 
-5.05277 3.63875 -1.78478 -5.04985 2.43944 -2.97956 -5.04985 3.49494 -1.63787 
-5.04665 3.69948 -1.86643 -5.04294 2.96719 -1.45099 -5.04185 3.27067 -1.50577 
-5.04072 3.41264 -1.57418 -5.04053 2.91713 -1.451 -5.04053 3.01725 -1.451 
-5.0366 2.86697 -1.45307 -5.0366 3.06741 -1.45307 -5.0352 3.75275 -1.95306 
-5.03191 3.60922 -1.73017 -5.03141 2.8173 -1.45727 -5.03141 3.11708 -1.45727 
-5.02988 2.39737 -2.96007 -5.02988 3.537 -1.65736 -5.02884 3.67429 -1.80872 
-5.02702 3.32176 -1.51745 -5.02305 2.47756 -3.02706 -5.02305 3.45682 -1.59037 
-5.02057 3.732 -1.89246 -5.02029 3.16937 -1.4616 -5.01072 3.3718 -1.53149 
-5.00897 2.35765 -2.93954 -5.00897 3.57672 -1.67789 -5.00889 3.64608 -1.75314 
-5.0082 3.22206 -1.46892 -5.00407 2.43437 -3.0089 -5.00407 3.50001 -1.60853 
-5.0037 3.70814 -1.83385 -5.00024 2.96719 -1.42679 -4.99749 2.91697 -1.42676 
-4.99749 3.01741 -1.42676 -4.99438 3.27425 -1.47866 -4.99402 3.4168 -1.54618 
-4.99357 2.86687 -1.42896 -4.99357 3.06751 -1.42896 -4.99317 3.76284 -1.9197 
-4.98688 2.31942 -2.91748 -4.98688 3.61496 -1.69995 -4.98416 2.39276 -2.98895 
-4.98416 3.54162 -1.62848 -4.98355 3.12008 -1.43129 -4.9792 3.32521 -1.49079 
-4.97742 3.7402 -1.86013 -4.97615 2.47372 -3.05464 -4.97615 3.46066 -1.56279 
-4.97222 3.17221 -1.43614 -4.97113 3.69948 -1.79091 -4.96495 3.79157 -1.94788 
-4.96413 3.37445 -1.50581 -4.96292 2.35331 -2.96806 -4.96292 3.58106 -1.64937 
-4.95951 3.22494 -1.4438 -4.95716 2.4311 -3.03615 -4.95716 3.50327 -1.58128 
-4.9564 2.96719 -1.40473 -4.95354 2.91691 -1.40478 -4.95354 3.01747 -1.40478 
-4.9504 2.26413 -2.88143 -4.9504 3.67024 -1.736 -4.95006 3.7704 -1.88749 
-4.94713 3.41927 -1.5209 -4.94551 3.2769 -1.45404 -4.94509 2.20237 -2.80044 
-4.94509 3.732 -1.81699 -4.94439 2.86437 -1.40498 -4.94439 3.07001 -1.40498 
-4.93709 2.38984 -3.01582 -4.93709 3.54454 -1.60161 -4.93405 3.12257 -1.40779 
-4.93149 3.32693 -1.46702 -4.9288 2.47122 -3.07946 -4.9288 3.46316 -1.53797 
-4.92739 2.29646 -2.93424 -4.92739 3.63792 -1.68319 -4.92284 3.17443 -1.41327 
-4.92169 3.79866 -1.91587 -4.91785 2.17153 -2.77305 -4.91785 3.76284 -1.84438 
-4.91631 3.37594 -1.4824 -4.91152 2.21284 -2.84212 -4.91152 2.96719 -1.38484 
-4.91152 3.72153 -1.77531 -4.90982 3.22709 -1.42141 -4.90951 2.42883 -3.06055 
-4.90951 3.50554 -1.55688 -4.90328 2.9146 -1.38296 -4.90328 3.01977 -1.38296 
-4.90268 2.33134 -2.98395 -4.90268 3.60303 -1.63348 -4.89878 2.51371 -3.11958 
-4.89878 3.42067 -1.49785 -4.89664 3.27764 -1.43216 -4.89398 3.07221 -1.3837 
-4.89237 3.82492 -1.94519 -4.88968 2.1428 -2.74482 -4.88968 3.79157 -1.87261 
-4.88963 2.24306 -2.89648 -4.88963 3.69132 -1.72095 -4.8845 2.18162 -2.81507 
-4.8845 3.75275 -1.80236 -4.88363 3.12434 -1.38707 -4.88237 3.32759 -1.44551 
-4.88031 2.47014 -3.10207 -4.88031 3.46424 -1.51536 -4.87478 2.37013 -3.03248 
-4.87478 3.56425 -1.58495 -4.87229 3.17603 -1.39306 -4.86739 3.37627 -1.46134 
-4.86616 2.27642 -2.94829 -4.86616 3.65796 -1.66914 -4.86573 2.96719 -1.36717 
-4.86217 2.08527 -2.64204 -4.85999 2.11533 -2.71452 -4.85999 3.81905 -1.90291 
-4.85996 3.22713 -1.40164 -4.85728 2.91456 -1.36566 -4.85728 3.01981 -1.36566 
-4.8566 2.15232 -2.78679 -4.8566 3.78206 -1.83064 -4.85028 2.19402 -2.85543 
-4.85028 3.74035 -1.762 -4.8496 2.51357 -3.14018 -4.8496 3.42081 -1.47725 
-4.84762 3.0725 -1.36676 -4.8467 3.27749 -1.41279 -4.84647 2.41012 -3.07604 
-4.84647 3.52425 -1.54139 -4.83925 2.31327 -2.99867 -4.83925 3.62111 -1.61876 
-4.83707 3.12463 -1.37052 -4.83254 3.32698 -1.42649 -4.83117 2.0632 -2.61104 
-4.82993 2.09072 -2.6844 -4.82993 3.84366 -1.93303 -4.82775 2.22538 -2.90903 
-4.82775 3.70899 -1.7084 -4.8271 2.12442 -2.75681 -4.8271 3.80995 -1.86062 
-4.82478 3.17745 -1.37694 -4.82256 2.16423 -2.82736 -4.82256 3.77014 -1.79007 
-4.81913 2.96719 -1.35177 -4.81752 3.37544 -1.44269 -4.81628 2.45268 -3.11659 
-4.81628 3.4817 -1.50084 -4.81222 3.22848 -1.38599 -4.81091 2.35313 -3.04586 
-4.81091 3.58124 -1.57157 -4.81021 2.91444 -1.35057 -4.81021 3.01994 -1.35057 
-4.80729 2.0165 -2.44529 -4.80401 2.0277 -2.51278 -4.80146 2.25983 -2.96088 
-4.80146 3.67455 -1.65655 -4.80049 3.07254 -1.3521 -4.79944 2.04331 -2.57931 
-4.79894 2.06811 -2.65324 -4.79894 3.86627 -1.96419 -4.79859 3.27897 -1.39765 
-4.79683 2.09867 -2.72569 -4.79683 3.8357 -1.89174 -4.79312 2.13604 -2.79795 
-4.79312 3.79833 -1.81948 -4.7889 3.12567 -1.35622 -4.78766 2.17851 -2.86639 
-4.78766 3.75586 -1.75104 -4.78491 2.49701 -3.15332 -4.78491 3.43737 -1.46411 
-4.7842 3.32832 -1.41184 -4.78147 2.39412 -3.08831 -4.78147 3.54026 -1.52912 
-4.77653 3.17834 -1.36316 -4.7739 2.29791 -3.01015 -4.7739 3.63646 -1.60728 
-4.77365 2.00311 -2.41179 -4.77182 2.96719 -1.33868 -4.771 2.01216 -2.47985 
-4.76732 2.04781 -2.62156 -4.76706 2.02564 -2.54693 -4.76596 2.07571 -2.69477 
-4.76596 3.85867 -1.92266 -4.76349 3.22937 -1.37266 -4.763 2.10978 -2.767 
-4.763 3.82459 -1.85043 -4.76272 2.9144 -1.33788 -4.76272 3.01998 -1.33788 
-4.76211 2.21079 -2.91981 -4.76211 3.72359 -1.69762 -4.75835 2.14995 -2.83734 
-4.75835 3.78443 -1.78009 -4.75159 3.07314 -1.33961 -4.75093 2.4376 -3.12738 
-4.75093 3.49678 -1.49005 -4.74978 3.27965 -1.38484 -4.74671 3.38335 -1.42591 
-4.74574 2.33893 -3.05587 -4.74574 3.59545 -1.56156 -4.73979 3.12626 -1.34425 
-4.73725 1.99888 -2.44633 -4.73551 2.2465 -2.97046 -4.73551 3.68787 -1.64697 
-4.73452 2.05492 -2.66291 -4.73452 3.87946 -1.95452 -4.7341 2.01025 -2.51398 
-4.73291 2.0277 -2.58388 -4.7325 2.08584 -2.73503 -4.7325 3.84854 -1.8824 
-4.72847 2.12344 -2.80695 -4.72847 3.81093 -1.81048 -4.72765 3.17869 -1.35177 
-4.72393 2.16638 -2.87497 -4.72393 2.96719 -1.32793 -4.72393 3.768 -1.74246 
-4.71577 2.38102 -3.09705 -4.71577 3.55336 -1.52038 -4.71442 3.22964 -1.36178 
-4.71337 2.49009 -3.16797 -4.71337 3.44429 -1.44946 -4.7133 2.91397 -1.32732 
-4.7133 3.02041 -1.32732 -4.71269 3.33519 -1.39724 -4.70796 2.28549 -3.01809 
-4.70796 3.64888 -1.59934 -4.70332 1.98801 -2.41248 -4.70212 3.07348 -1.32959 
-4.70114 2.06461 -2.70327 -4.70114 3.86976 -1.91416 -4.70065 1.99716 -2.48053
[truncated: 8,793,426 more chars]
