# Supplementary material for: Visualizing electron delocalization in contorted polycyclic aromatic hydrocarbons
Source: Chem Sci. 2021 Sep 8;12(39):13092–100. doi: 10.1039/d1sc03368a (PMC8513938; doi:10.1039/d1sc03368a)
Supplement: SC-012-D1SC03368A-s012 [file SC-012-D1SC03368A-s012.vtk]

# vtk DataFile Version 5.1
vtk output
ASCII
DATASET POLYDATA
POINTS 198629 double
-3.18214 1.50263 0.69556 -3.18151 1.45327 0.69436 -3.18151 1.552 0.69436 
-3.1796 1.40333 0.69068 -3.1796 1.60194 0.69068 -3.17564 1.35338 0.6855 
-3.17564 1.65189 0.6855 -3.16956 1.30405 0.67906 -3.16192 1.25594 0.67088 
-3.1531 1.20373 0.65782 -3.15194 1.50263 0.73426 -3.1513 1.45333 0.73312 
-3.1513 1.55194 0.73312 -3.14878 1.40415 0.73044 -3.14878 1.60112 0.73044 
-3.14489 1.35425 0.72539 -3.14489 1.65102 0.72539 -3.14187 1.15212 0.64306 
-3.13906 1.30472 0.71875 -3.13906 1.70055 0.71875 -3.1315 1.25664 0.7107 
-3.12827 1.10181 0.62696 -3.1221 1.20916 0.70117 -3.11988 1.50263 0.77142 
-3.11906 1.45351 0.77053 -3.11906 1.55176 0.77053 -3.1166 1.40426 0.76782 
-3.1166 1.60101 0.76782 -3.11347 1.05718 0.61175 -3.11237 1.35549 0.7635 
-3.11237 1.64977 0.7635 -3.11128 1.15743 0.6868 -3.10667 1.30588 0.75689 
-3.10667 1.69938 0.75689 -3.09902 1.25796 0.74917 -3.09902 1.74731 0.74917 
-3.09826 1.10674 0.67068 -3.09727 1.013 0.59408 -3.08974 1.21039 0.73966 
-3.08603 0.92528 0.50811 -3.08603 1.50263 0.80697 -3.08518 1.45357 0.80612 
-3.08518 1.5517 0.80612 -3.08376 1.06198 0.65577 -3.08263 1.40462 0.80357 
-3.08263 1.60065 0.80357 -3.07912 0.96982 0.57509 -3.0788 1.16376 0.72863 
-3.07838 1.3559 0.79932 -3.07838 1.64936 0.79932 -3.07245 1.30754 0.79338 
-3.07245 1.69772 0.79338 -3.06755 1.01829 0.6395 -3.06621 1.11279 0.71278 
-3.06484 1.25965 0.78578 -3.06484 1.74561 0.78578 -3.05916 0.92821 0.55518 
-3.05559 1.21235 0.77652 -3.05417 0.86679 0.4737 -3.05189 1.06803 0.6984 
-3.05189 1.93724 -0.49867 -3.05049 1.50263 0.84082 -3.04977 0.97488 0.62087 
-3.04959 1.45351 0.84 -3.04959 1.55176 0.84 -3.04688 1.40426 0.83754 
-3.04688 1.60101 0.83754 -3.0447 1.16574 0.76564 -3.04256 1.35549 0.83331 
-3.04256 1.64977 0.83331 -3.03827 0.88876 0.53394 -3.03599 1.02408 0.68233 
-3.03599 1.98119 -0.4826 -3.03595 1.30588 0.82761 -3.03595 1.69938 0.82761 
-3.03221 1.11995 0.75315 -3.03221 1.88532 -0.55342 -3.03109 0.79527 0.37249 
-3.03029 0.93282 0.60091 -3.02823 1.25796 0.81996 -3.02823 1.74731 0.81996 
-3.01872 1.21039 0.81068 -3.01872 1.79488 -0.61095 -3.01872 1.79488 0.81068 
-3.01861 0.98153 0.66489 -3.01861 2.02373 -0.46516 -3.0185 0.81187 0.43719 
-3.01814 1.07508 0.73908 -3.01814 1.93019 -0.53935 -3.01332 1.50263 0.87288 
-3.01218 1.45333 0.87224 -3.01218 1.55194 0.87224 -3.00976 0.8931 0.57999 
-3.0095 1.40415 0.86972 -3.0095 1.60112 0.86972 -3.0077 1.16376 0.79973 
-3.0077 1.84151 -0.6 -3.00446 0.83191 0.49841 -3.00445 1.35425 0.86583 
-3.00445 1.65102 0.86583 -3.00254 1.03124 0.72348 -3.00254 1.97403 -0.52375 
-2.99949 0.93911 0.64516 -2.99782 1.30472 0.86 -2.99782 1.70055 -0.66027 
-2.99782 1.70055 0.86 -2.99185 1.11279 0.78715 -2.99185 1.89248 -0.58742 
-2.98977 1.25664 0.85244 -2.98977 1.74863 -0.65271 -2.98977 1.74863 0.85244 
-2.98769 0.85486 0.55791 -2.98543 0.98853 0.70637 -2.98543 2.01674 -0.50664 
-2.98023 1.20916 0.84304 -2.98023 1.7961 -0.64331 -2.98023 1.7961 0.84304 
-2.9792 0.89923 0.62482 -2.97746 1.06803 0.77282 -2.97746 1.93724 -0.57309 
-2.97463 1.50263 0.90307 -2.97342 1.45327 0.90245 -2.97342 1.552 0.90245 
-2.96975 1.40333 0.90054 -2.96975 1.60194 -0.70081 -2.96975 1.60194 0.90054 
-2.96687 0.94706 0.6878 -2.96687 2.0582 -0.48807 -2.96669 0.7785 0.46065 
-2.96587 1.15743 0.83222 -2.96587 1.84783 -0.63249 -2.96587 1.84783 0.83222 
-2.96456 1.35338 0.89658 -2.96456 1.65189 -0.69685 -2.96456 1.65189 0.89658 
-2.96139 1.02408 0.75692 -2.96139 1.98119 -0.55719 -2.95813 1.30405 0.89049 
-2.95813 1.70122 -0.69076 -2.95813 1.70122 0.89049 -2.95747 0.8606 0.60293 
-2.95164 0.79958 0.52143 -2.94995 1.25594 0.88286 -2.94995 1.74933 -0.68313 
-2.94995 1.74933 0.88286 -2.94974 1.10674 0.8192 -2.94974 1.89853 -0.61947 
-2.94974 1.89853 0.8192 -2.94688 0.90693 0.66782 -2.94688 2.09833 -0.46809 
-2.94396 0.98153 0.73955 -2.94396 2.02373 -0.53982 -2.93688 1.20373 0.87404 
-2.93688 1.80154 -0.67431 -2.93688 1.80154 0.87404 -2.93483 1.06198 0.8047 
-2.93483 1.94329 -0.60497 -2.9345 0.82374 0.57991 -2.9345 1.50263 -0.7316 
-2.9345 1.50263 0.93133 -2.93219 1.45263 -0.73164 -2.93219 1.45263 0.93137 
-2.93219 1.55264 -0.73164 -2.93219 1.55264 0.93137 -2.92849 1.40276 -0.72959 
-2.92849 1.40276 0.92932 -2.92849 1.60251 -0.72959 -2.92849 1.60251 0.92932 
-2.92553 0.86824 0.64647 -2.92553 2.13703 -0.44674 -2.92422 0.93911 0.72043 
-2.92422 2.06616 -0.5207 -2.92342 1.35313 -0.72547 -2.92342 1.35313 0.9252 
-2.92342 1.65214 -0.72547 -2.92342 1.65214 0.9252 -2.92212 1.15212 -0.66308 
-2.92212 1.15212 0.86281 -2.92212 1.85315 -0.66308 -2.92212 1.85315 0.86281 
-2.91857 1.01829 0.78849 -2.91857 1.98698 -0.58876 -2.91698 1.30388 -0.71928 
-2.91698 1.30388 0.91901 -2.91698 1.70139 -0.71928 -2.91698 1.70139 0.91901 
-2.91233 0.74829 0.48255 -2.90602 1.10181 -0.64948 -2.90602 1.10181 0.84921 
-2.90602 1.90346 -0.64948 -2.90602 1.90346 0.84921 -2.90524 1.25114 -0.71238 
-2.90524 1.25114 0.91211 -2.90524 1.75413 -0.71238 -2.90524 1.75413 0.91211 
-2.90388 0.89923 0.70014 -2.90388 2.10604 -0.50041 -2.90286 0.83108 0.6238 
-2.89993 0.97488 -0.57098 -2.89993 0.97488 0.77071 -2.89993 2.03038 -0.57098 
-2.89674 0.77034 0.54215 -2.89303 1.50263 -0.75786 -2.89303 1.50263 0.95759 
-2.89193 1.19915 -0.70308 -2.89193 1.19915 0.90281 -2.89193 1.80612 -0.70308 
-2.89193 1.80612 0.90281 -2.89081 1.05718 -0.63467 -2.89081 1.05718 0.8344 
-2.89081 1.94809 -0.63467 -2.89081 1.94809 0.8344 -2.89062 1.45258 -0.75785 
-2.89062 1.45258 0.95758 -2.89062 1.55269 -0.75785 -2.89062 1.55269 0.95758 
-2.88669 1.40241 -0.75578 -2.88669 1.40241 0.95551 -2.88669 1.60285 -0.75578 
-2.88669 1.60285 0.95551 -2.882 0.8606 0.67841 -2.882 2.14467 -0.47868 
-2.8815 1.35274 -0.75158 -2.8815 1.35274 0.95131 -2.8815 1.65252 -0.75158 
-2.8815 1.65252 0.95131 -2.87997 0.93282 0.75122 -2.87997 2.07245 -0.55149 
-2.87893 0.79553 0.59987 -2.87711 1.14806 -0.6914 -2.87711 1.14806 0.89113 
-2.87711 1.85721 -0.6914 -2.87711 1.85721 0.89113 -2.87314 1.013 -0.61848 
-2.87314 1.013 0.81821 -2.87314 1.99227 -0.61848 -2.87065 0.73782 0.51612 
-2.87037 1.30045 -0.74725 -2.87037 1.30045 0.94698 -2.87037 1.70482 -0.74725 
-2.87037 1.70482 0.94698 -2.8608 1.09802 -0.67736 -2.8608 1.09802 0.87709 
-2.8608 1.90725 -0.67736 -2.8608 1.90725 0.87709 -2.85906 0.8931 0.73069 
-2.85906 2.11217 -0.53096 -2.85898 0.82374 0.65544 -2.85898 2.18153 -0.45571 
-2.85828 1.24776 -0.73993 -2.85828 1.24776 0.93966 -2.85828 1.7575 -0.73993 
-2.85828 1.7575 0.93966 -2.85416 0.96982 -0.60032 -2.85416 0.96982 0.80005 
-2.85416 2.03545 -0.60032 -2.85379 0.76168 0.57473 -2.85032 1.50263 -0.78206 
-2.85032 1.50263 0.98179 -2.84758 1.45241 -0.78209 -2.84758 1.45241 0.98182 
-2.84758 1.55286 -0.78209 -2.84758 1.55286 0.98182 -2.84447 1.19557 -0.73019 
-2.84447 1.19557 0.92992 -2.84447 1.80969 -0.73019 -2.84447 1.80969 0.92992 
-2.84411 1.05303 -0.66267 -2.84411 1.05303 0.8624 -2.84411 1.95224 -0.66267 
-2.84411 1.95224 0.8624 -2.84365 1.40232 -0.77989 -2.84365 1.40232 0.97962 
-2.84365 1.60295 -0.77989 -2.84365 1.60295 0.97962 -2.83697 0.85486 0.70863 
-2.83697 2.1504 -0.5089 -2.83424 0.92821 0.7801 -2.83424 2.07706 -0.58037 
-2.83363 1.34975 -0.77756 -2.83363 1.34975 0.97729 -2.83363 1.65552 -0.77756 
-2.83363 1.65552 0.97729 -2.82929 1.14461 -0.71806 -2.82929 1.14461 0.91779 
-2.82929 1.86066 -0.71806 -2.82929 1.86066 0.91779 -2.82751 0.72962 0.54845 
-2.82624 1.00917 -0.64606 -2.82624 1.00917 0.84579 -2.82624 1.9961 -0.64606 
-2.82624 1.9961 0.84579 -2.82231 1.29762 -0.77271 -2.82231 1.29762 0.97244 
-2.82231 1.70765 -0.77271 -2.82231 1.70765 0.97244 -2.82122 0.77034 0.61767 
-2.81422 1.09537 -0.70304 -2.81422 1.09537 0.90277 -2.81422 1.90989 -0.70304 
-2.81422 1.90989 0.90277 -2.813 0.88876 0.75921 -2.813 2.11651 -0.55948 
-2.8096 1.24488 -0.76505 -2.8096 1.24488 0.96478 -2.8096 1.76039 -0.76505 
-2.8096 1.76039 0.96478 -2.80725 0.96655 -0.62757 -2.80725 0.96655 0.8273 
-2.80725 2.03872 -0.62757 -2.80725 2.03872 0.8273 -2.80648 1.50263 -0.80412 
-2.80648 1.50263 1.00385 -2.80363 1.45236 -0.80407 -2.80363 1.45236 1.0038 
-2.80363 1.55291 -0.80407 -2.80363 1.55291 1.0038 -2.80049 0.79958 0.67258 
-2.80049 2.20569 -0.47285 -2.79722 1.05055 -0.68795 -2.79722 1.05055 0.88768 
-2.79722 1.95472 -0.68795 -2.79722 1.95472 0.88768 -2.7956 1.19292 -0.75481 
-2.7956 1.19292 0.95454 -2.7956 1.81235 -0.75481 -2.7956 1.81235 0.95454 
-2.79518 0.73782 0.59159 -2.79448 1.39981 -0.80387 -2.79448 1.39981 1.0036 
-2.79448 1.60546 -0.80387 -2.79448 1.60546 1.0036 -2.78718 0.92528 0.80697 
-2.78718 2.07998 -0.60724 -2.78414 1.34725 -0.80106 -2.78414 1.34725 1.00079 
-2.78414 1.65802 -0.80106 -2.78414 1.65802 1.00079 -2.78158 1.14289 -0.74183 
-2.78158 1.14289 0.94156 -2.78158 1.86238 -0.74183 -2.78158 1.86238 0.94156 
-2.77889 1.00666 -0.67088 -2.77889 1.00666 0.87061 -2.77889 1.9986 -0.67088 
-2.77889 1.9986 0.87061 -2.77748 0.83191 0.72539 -2.77748 2.17336 -0.52566 
-2.77292 1.29539 -0.79558 -2.77292 1.29539 0.99531 -2.77292 1.70987 -0.79558 
-2.77292 1.70987 0.99531 -2.76794 0.70698 0.5642 -2.7664 1.09389 -0.72645 
-2.7664 1.09389 0.92618 -2.7664 1.91138 -0.72645 -2.7664 1.91138 0.92618 
-2.76161 0.74829 0.63327 -2.76161 1.50263 -0.82401 -2.76161 1.50263 1.02374 
-2.7599 1.24273 -0.78744 -2.7599 1.24273 0.98717 -2.7599 1.76254 -0.78744 
-2.7599 1.76254 0.98717 -2.7596 0.96428 -0.65197 -2.7596 0.96428 0.8517 
-2.7596 2.04099 -0.65197 -2.7596 2.04099 0.8517 -2.75337 1.45005 -0.82589 
-2.75337 1.45005 1.02562 -2.75337 1.55522 -0.82589 -2.75337 1.55522 1.02562 
-2.75276 0.86679 0.7751 -2.75276 2.13848 -0.57537 -2.74887 1.04916 -0.711 
-2.74887 1.04916 0.91073 -2.74887 1.95611 -0.711 -2.74887 1.95611 0.91073 
-2.74672 1.19218 -0.77669 -2.74672 1.19218 0.97642 -2.74672 1.81309 -0.77669 
-2.74672 1.81309 0.97642 -2.74406 1.39762 -0.82515 -2.74406 1.39762 1.02488 
-2.74406 1.60765 -0.82515 -2.74406 1.60765 1.02488 -2.73971 0.7785 0.68763 
-2.73458 0.71707 0.60622 -2.73372 1.34548 -0.82178 -2.73372 1.34548 1.02151 
-2.73372 1.65979 -0.82178 -2.73372 1.65979 1.02151 -2.73245 1.14223 -0.76334 
-2.73245 1.14223 0.96307 -2.73245 1.86304 -0.76334 -2.73245 1.86304 0.96307 
-2.7304 1.00558 -0.69349 -2.7304 1.00558 0.89322 -2.7304 1.99969 -0.69349 
-2.7304 1.99969 0.89322 -2.72487 0.90557 0.82363 -2.72487 2.09969 -0.6239 
-2.72237 1.29379 -0.81579 -2.72237 1.29379 1.01552 -2.72237 1.71148 -0.81579 
-2.72237 1.71148 1.01552 -2.71748 1.09356 -0.74751 -2.71748 1.09356 0.94724 
-2.71748 1.91171 -0.74751 -2.71748 1.91171 0.94724 -2.71625 0.81187 0.73944 
-2.71625 2.1934 -0.53971 -2.71582 1.50263 -0.84168 -2.71582 1.50263 1.04141 
-2.71005 1.24269 -0.80721 -2.71005 1.24269 1.00694 -2.71005 1.76258 -0.80721 
-2.71005 1.76258 1.00694 -2.70736 1.45001 -0.84319 -2.70736 1.45001 1.04292 
-2.70736 1.55526 -0.84319 -2.70736 1.55526 1.04292 -2.70669 0.68776 0.57794 
-2.70037 0.72947 0.64658 -2.69969 1.04901 -0.7316 -2.69969 1.04901 0.93133 
-2.69969 1.95626 -0.7316 -2.69969 1.95626 0.93133 -2.69771 1.39732 -0.84209 
-2.69771 1.39732 1.04182 -2.69771 1.60795 -0.84209 -2.69771 1.60795 1.04182 
-2.69679 1.19233 -0.79606 -2.69679 1.19233 0.99579 -2.69679 1.81294 -0.79606 
-2.69679 1.81294 0.99579 -2.69656 0.94557 -0.66746 -2.69656 0.94557 0.86719 
-2.69656 2.0597 -0.66746 -2.69656 2.0597 0.86719 -2.68934 0.84871 0.78982 
-2.68934 2.15656 -0.59009 -2.68715 1.34519 -0.83833 -2.68715 1.34519 1.03806 
-2.68715 1.66008 -0.83833 -2.68715 1.66008 1.03806 -2.68263 1.14285 -0.78236 
-2.68263 1.14285 0.98209 -2.68263 1.86242 -0.78236 -2.68263 1.86242 0.98209 
-2.67784 0.76083 0.70018 -2.67487 1.29237 -0.83191 -2.67487 1.29237 1.03164 
-2.67487 1.7129 -0.83191 -2.67487 1.7129 1.03164 -2.67265 0.69968 0.61851 
-2.66921 1.50263 -0.85708 -2.66921 1.50263 1.05681 -2.6676 1.09439 -0.76616 
-2.6676 1.09439 0.96589 -2.6676 1.91088 -0.76616 -2.6676 1.91088 0.96589 
-2.66637 0.98812 -0.70801 -2.66637 0.98812 0.90774 -2.66637 2.01714 -0.70801 
-2.66637 2.01714 0.90774 -2.66231 1.24134 -0.82286 -2.66231 1.24134 1.02259 
-2.66231 1.76392 -0.82286 -2.66231 1.76392 1.02259 -2.66099 0.88858 0.83701 
-2.66099 2.11669 -0.63728 -2.6603 1.44988 -0.85828 -2.6603 1.44988 1.05801 
-2.6603 1.55538 -0.85828 -2.6603 1.55538 1.05801 -2.65155 0.79527 0.75203 
-2.65058 1.39729 -0.85675 -2.65058 1.39729 1.05648 -2.65058 1.60798 -0.85675 
-2.65058 1.60798 1.05648 -2.64867 1.19085 -0.8112 -2.64867 1.19085 1.01093 
-2.64867 1.81441 -0.8112 -2.64867 1.81441 1.01093 -2.64321 0.67149 0.5891 
-2.63898 1.34415 -0.85263 -2.63898 1.34415 1.05236 -2.63898 1.66112 -0.85263 
-2.63898 1.66112 1.05236 -2.63775 0.71396 0.65754 -2.635 1.03245 -0.74474 
-2.635 1.03245 0.94447 -2.635 1.97281 -0.74474 -2.635 1.97281 0.94447 
-2.63428 1.14151 -0.79701 -2.63428 1.14151 0.99674 -2.63428 1.86376 -0.79701 
-2.63428 1.86376 0.99674 -2.63156 0.92956 -0.67973 -2.63156 0.92956 0.87946 
-2.63156 2.0757 -0.67973 -2.62661 1.29149 -0.84569 -2.62661 1.29149 1.04542 
-2.62661 1.71378 -0.84569 -2.62661 1.71378 1.04542 -2.62399 0.83336 0.8013 
-2.62399 2.17191 -0.60157 -2.62191 1.50263 -0.87017 -2.62191 1.50263 1.0699 
-2.61358 1.24045 -0.83619 -2.61358 1.24045 1.03592 -2.61358 1.76481 -0.83619 
-2.61358 1.76481 1.03592 -2.61281 1.44984 -0.87097 -2.61281 1.44984 1.0707 
-2.61281 1.55542 -0.87097 -2.61281 1.55542 1.0707 -2.6122 0.74623 0.71096 
-2.60844 0.68539 0.62849 -2.60168 1.39668 -0.86924 -2.60168 1.39668 1.06897 
-2.60168 1.60859 -0.86924 -2.60168 1.60859 1.06897 -2.60102 0.97304 -0.7188 
-2.60102 0.97304 0.91853 -2.60102 2.03223 -0.7188 -2.60102 2.03223 0.91853 
-2.59987 1.19017 -0.82401 -2.59987 1.19017 1.02374 -2.59987 1.81509 -0.82401 
-2.59987 1.81509 1.02374 -2.5968 1.08648 -0.78294 -2.5968 1.08648 0.98267 
-2.5968 1.91879 -0.78294 -2.5968 1.91879 0.98267 -2.59583 0.87438 0.84702 
-2.59583 2.13089 -0.64729 -2.58988 1.34356 -0.8646 -2.58988 1.34356 1.06433 
-2.58988 1.6617 -0.8646 -2.58988 1.6617 1.06433 -2.58559 0.78195 0.76161 
-2.57856 0.65889 0.5981 -2.57774 1.29113 -0.85708 -2.57774 1.29113 1.05681 
-2.57774 1.71414 -0.85708 -2.57774 1.71414 1.05681 -2.57402 0.70183 0.66612 
-2.57402 1.50263 -0.88092 -2.57402 1.50263 1.08065 -2.56585 0.91647 -0.68847 
-2.56585 0.91647 0.8882 -2.56585 2.0888 -0.68847 -2.56451 1.24018 -0.84707 
-2.56451 1.24018 1.0468 -2.56451 1.76509 -0.84707 -2.56451 1.76509 1.0468 
-2.56346 1.02553 -0.75939 -2.56346 1.02553 0.95912 -2.56346 1.97974 -0.75939 
-2.56346 1.97974 0.95912 -2.56338 1.44941 -0.88153 -2.56338 1.44941 1.08126 
-2.56338 1.55586 -0.88153 -2.56338 1.55586 1.08126 -2.56277 1.13464 -0.81161 
-2.56277 1.13464 1.01134 -2.56277 1.87063 -0.81161 -2.56277 1.87063 1.01134 
-2.55805 0.82094 0.80924 -2.55221 1.39635 -0.87926 -2.55221 1.39635 1.07899 
-2.55221 1.60892 -0.87926 -2.55221 1.60892 1.07899 -2.54817 0.63451 0.56646 
-2.54798 0.73545 0.71862 -2.54424 0.67482 0.63596 -2.54052 1.34359 -0.87409 
-2.54052 1.34359 1.07382 -2.54052 1.66167 -0.87409 -2.54052 1.66167 1.07382 
-2.52968 0.86303 0.85364 -2.52968 2.14224 -0.65391 -2.52851 0.9668 -0.7311 
-2.52851 0.9668 0.93083 -2.52851 2.03847 -0.7311 -2.52836 1.29131 -0.86606 
-2.52836 1.29131 1.06579 -2.52836 1.71396 -0.86606 -2.52836 1.71396 1.06579 
-2.5275 1.18465 -0.83652 -2.5275 1.18465 1.03625 -2.5275 1.82062 -0.83652 
-2.5275 1.82062 1.03625 -2.52566 1.50263 -0.88931 -2.52566 1.50263 1.08904 
-2.52483 1.0808 -0.79499 -2.52483 1.0808 0.99472 -2.52483 1.92447 -0.79499 
-2.52483 1.92447 0.99472 -2.52067 0.77274 0.76857 -2.51487 1.44938 -0.88942 
-2.51487 1.44938 1.08915 -2.51487 1.55589 -0.88942 -2.51487 1.55589 1.08915 
-2.51384 0.64979 0.6043 -2.50945 0.69312 0.67228 -2.5034 1.39607 -0.88662 
-2.5034 1.39607 1.08635 -2.5034 1.6092 -0.88662 -2.5034 1.6092 1.08635 
-2.49276 0.91156 -0.69868 -2.49276 0.91156 0.89841 -2.49276 2.09371 -0.69868 
-2.49271 0.81302 0.81505 -2.4916 1.23547 -0.85718 -2.4916 1.23547 1.05691 
-2.4916 1.7698 -0.85718 -2.4916 1.7698 1.05691 -2.49156 1.34334 -0.88092 
-2.49156 1.34334 1.08065 -2.49156 1.66192 -0.88092 -2.49156 1.66192 1.08065 
-2.49031 1.02082 -0.7693 -2.49031 1.02082 0.96903 -2.49031 1.98445 -0.7693 
-2.49031 1.98445 0.96903 -2.48982 1.13001 -0.82147 -2.48982 1.13001 1.0212 
-2.48982 1.87526 -0.82147 -2.48982 1.87526 1.0212 -2.48309 0.6271 0.57165 
-2.48253 0.72813 0.72389 -2.47912 0.66768 0.64098 -2.47695 1.50263 -0.89532 
-2.47695 1.50263 1.09505 -2.46575 1.44927 -0.89493 -2.46575 1.44927 1.09466 
-2.46575 1.556 -0.89493 -2.46575 1.556 1.09466 -2.45518 0.96347 -0.73888 
-2.45518 0.96347 0.93861 -2.45518 2.0418 -0.73888 -2.45512 0.76671 0.77263 
-2.45452 0.85749 0.86018 -2.45452 2.14778 -0.66045 -2.45433 1.18085 -0.84394 
-2.45433 1.18085 1.04367 -2.45433 1.82442 -0.84394 -2.45433 1.82442 1.04367 
-2.45429 1.39606 -0.89158 -2.45429 1.39606 1.09131 -2.45429 1.60921 -0.89158 
-2.45429 1.60921 1.09131 -2.45385 1.28951 -0.87428 -2.45385 1.28951 1.07401 
-2.45385 1.71576 -0.87428 -2.45385 1.71576 1.07401 -2.45207 1.07737 -0.80225 
-2.45207 1.07737 1.00198 -2.45207 1.92789 -0.80225 -2.45207 1.92789 1.00198 
-2.44854 0.64436 0.60831 -2.44433 0.68789 0.67598 -2.428 1.50263 -0.89893 
-2.428 1.50263 1.09866 -2.41716 0.90782 -0.70309 -2.41716 0.90782 0.90282 
-2.41716 2.09745 -0.70309 -2.41716 1.01847 -0.77427 -2.41716 1.01847 0.974 
-2.41716 1.9868 -0.77427 -2.41716 1.9868 0.974 -2.41713 0.80928 0.81945 
-2.41713 0.72434 0.7266 -2.41672 1.23426 -0.86271 -2.41672 1.23426 1.06244 
-2.41672 1.77101 -0.86271 -2.41672 1.77101 1.06244 -2.41671 1.12769 -0.82641 
-2.41671 1.12769 1.02614 -2.41671 1.87758 -0.82641 -2.41671 1.87758 1.02614 
-2.41669 1.34214 -0.88645 -2.41669 1.34214 1.08618 -2.41669 1.66313 -0.88645 
-2.41669 1.66313 1.08618 -2.41669 1.44923 -0.89799 -2.41669 1.44923 1.09772 
-2.41669 1.55604 -0.89799 -2.41669 1.55604 1.09772 -2.41378 0.62275 0.57377 
-2.41378 0.66406 0.64354 -2.37893 0.60366 0.53786 -2.37893 0.64227 0.60955 
-2.37893 0.68614 0.67722 -2.37893 0.76456 0.77459 -2.37893 0.85564 -0.66263 
-2.37893 0.85564 0.86236 -2.37893 0.9619 -0.74133 -2.37893 0.9619 0.94106 
-2.37893 1.07623 -0.80467 -2.37893 1.07623 1.0044 -2.37893 1.17993 -0.84663 
-2.37893 1.17993 1.04636 -2.37893 1.28891 -0.87703 -2.37893 1.28891 1.07676 
-2.37893 1.39576 -0.89441 -2.37893 1.39576 1.09414 -2.37893 1.50263 -0.90014 
-2.37893 1.50263 1.09987 -2.37893 1.60951 -0.89441 -2.37893 1.60951 1.09414 
-2.37893 1.71636 -0.87703 -2.37893 1.71636 1.07676 -2.37893 1.82534 -0.84663 
-2.37893 1.82534 1.04636 -2.37893 1.92904 -0.80467 -2.37893 1.92904 1.0044 
-2.37893 2.04337 -0.74133 -2.34407 0.66406 0.64354 -2.34407 0.62275 0.57377 
-2.34117 1.44923 -0.89799 -2.34117 1.44923 1.09772 -2.34117 1.55604 -0.89799 
-2.34117 1.55604 1.09772 -2.34117 1.34214 -0.88645 -2.34117 1.34214 1.08618 
-2.34117 1.66313 -0.88645 -2.34117 1.66313 1.08618 -2.34114 1.12769 -0.82641 
-2.34114 1.12769 1.02614 -2.34114 1.87758 -0.82641 -2.34114 1.87758 1.02614 
-2.34114 1.23426 -0.86271 -2.34114 1.23426 1.06244 -2.34114 1.77101 -0.86271 
-2.34114 1.77101 1.06244 -2.34073 0.72434 0.7266 -2.34073 0.80928 0.81945 
-2.34069 1.01847 -0.77427 -2.34069 1.01847 0.974 -2.34069 1.9868 -0.77427 
-2.34069 0.90782 -0.70309 -2.34069 0.90782 0.90282 -2.34069 2.09745 -0.70309 
-2.32986 1.50263 -0.89893 -2.32986 1.50263 1.09866 -2.31352 0.68789 0.67598 
-2.30955 0.60583 0.53681 -2.30932 0.64436 0.60831 -2.30578 1.07737 -0.80225 
-2.30578 1.07737 1.00198 -2.30578 1.92789 -0.80225 -2.30578 1.92789 1.00198 
-2.304 1.28951 -0.87428 -2.304 1.28951 1.07401 -2.304 1.71576 -0.87428 
-2.304 1.71576 1.07401 -2.30357 1.39606 -0.89158 -2.30357 1.39606 1.09131 
-2.30357 1.60921 -0.89158 -2.30357 1.60921 1.09131 -2.30353 1.18085 -0.84394 
-2.30353 1.18085 1.04367 -2.30353 1.82442 -0.84394 -2.30353 1.82442 1.04367 
-2.30333 0.85749 -0.66045 -2.30333 0.85749 0.86018 -2.30273 0.76671 0.77263 
-2.30268 0.96347 -0.73888 -2.30268 0.96347 0.93861 -2.30268 2.0418 -0.73888 
-2.29211 1.44927 -0.89493 -2.29211 1.44927 1.09466 -2.29211 1.556 -0.89493 
-2.29211 1.556 1.09466 -2.28091 1.50263 -0.89532 -2.28091 1.50263 1.09505 
-2.27873 0.66768 0.64098 -2.27533 0.72813 0.72389 -2.27476 0.6271 0.57165 
-2.27475 0.59086 0.49713 -2.26804 1.13001 -0.82147 -2.26804 1.13001 1.0212 
-2.26804 1.87526 -0.82147 -2.26804 1.87526 1.0212 -2.26755 1.02082 -0.7693 
-2.26755 1.02082 0.96903 -2.26755 1.98445 -0.7693 -2.26629 1.34334 -0.88092 
-2.26629 1.34334 1.08065 -2.26629 1.66192 -0.88092 -2.26629 1.66192 1.08065 
-2.26626 1.23547 -0.85718 -2.26626 1.23547 1.05691 -2.26626 1.7698 -0.85718 
-2.26626 1.7698 1.05691 -2.26515 0.81302 -0.61532 -2.26515 0.81302 0.81505 
-2.2651 0.91156 -0.69868 -2.2651 0.91156 0.89841 -2.2651 2.09371 -0.69868 
-2.25446 1.39607 -0.88662 -2.25446 1.39607 1.08635 -2.25446 1.6092 -0.88662 
-2.25446 1.6092 1.08635 -2.2484 0.69312 0.67228 -2.24402 0.64979 0.6043 
-2.24299 1.44938 -0.88942 -2.24299 1.44938 1.08915 -2.24299 1.55589 -0.88942 
-2.24299 1.55589 1.08915 -2.2405 0.61231 0.53365 -2.23719 0.77274 0.76857 
-2.23303 1.0808 -0.79499 -2.23303 1.0808 0.99472 -2.23303 1.92447 -0.79499 
-2.23303 1.92447 0.99472 -2.2322 1.50263 -0.88931 -2.2322 1.50263 1.08904 
-2.23035 1.18465 -0.83652 -2.23035 1.18465 1.03625 -2.23035 1.82062 -0.83652 
-2.23035 1.82062 1.03625 -2.2295 1.29131 -0.86606 -2.2295 1.29131 1.06579 
-2.2295 1.71396 -0.86606 -2.2295 1.71396 1.06579 -2.22935 0.9668 -0.7311 
-2.22935 0.9668 0.93083 -2.22935 2.03847 -0.7311 -2.22817 0.86303 -0.65391 
-2.22817 0.86303 0.85364 -2.21734 1.34359 -0.87409 -2.21734 1.34359 1.07382 
-2.21734 1.66167 -0.87409 -2.21734 1.66167 1.07382 -2.21361 0.67482 0.63596 
-2.20987 0.73545 0.71862 -2.20565 1.39635 -0.87926 -2.20565 1.39635 1.07899 
-2.20565 1.60892 -0.87926 -2.20565 1.60892 1.07899 -2.19981 0.82094 -0.60951 
-2.19981 0.82094 0.80924 -2.19508 1.13464 -0.81161 -2.19508 1.13464 1.01134 
-2.19508 1.87063 -0.81161 -2.19508 1.87063 1.01134 -2.19447 1.44941 -0.88153 
-2.19447 1.44941 1.08126 -2.19447 1.55586 -0.88153 -2.19447 1.55586 1.08126 
-2.1944 1.02553 -0.75939 -2.1944 1.02553 0.95912 -2.1944 1.97974 -0.75939 
-2.19334 1.24018 -0.84707 -2.19334 1.24018 1.0468 -2.19334 1.76509 -0.84707 
-2.19334 1.76509 1.0468 -2.192 0.91647 -0.68847 -2.192 0.91647 0.8882 
-2.192 2.0888 -0.68847 -2.18384 0.70183 0.66612 -2.18384 1.50263 -0.88092 
-2.18384 1.50263 1.08065 -2.18012 1.29113 -0.85708 -2.18012 1.29113 1.05681 
-2.18012 1.71414 -0.85708 -2.18012 1.71414 1.05681 -2.17226 0.78195 -0.56188 
-2.17226 0.78195 0.76161 -2.16798 1.34356 -0.8646 -2.16798 1.34356 1.06433 
-2.16798 1.6617 -0.8646 -2.16798 1.6617 1.06433 -2.16202 0.87438 -0.64729 
-2.16202 0.87438 0.84702 -2.16106 1.08648 -0.78294 -2.16106 1.08648 0.98267 
-2.16106 1.91879 -0.78294 -2.16106 1.91879 0.98267 -2.15799 1.19017 -0.82401 
-2.15799 1.19017 1.02374 -2.15799 1.81509 -0.82401 -2.15799 1.81509 1.02374 
-2.15684 0.97304 -0.7188 -2.15684 0.97304 0.91853 -2.15684 2.03223 -0.7188 
-2.15618 1.39668 -0.86924 -2.15618 1.39668 1.06897 -2.15618 1.60859 -0.86924 
-2.15618 1.60859 1.06897 -2.14566 0.74623 0.71096 -2.14504 1.44984 -0.87097 
-2.14504 1.44984 1.0707 -2.14504 1.55542 -0.87097 -2.14504 1.55542 1.0707 
-2.14428 1.24045 -0.83619 -2.14428 1.24045 1.03592 -2.14428 1.76481 -0.83619 
-2.13595 1.50263 -0.87017 -2.13595 1.50263 1.0699 -2.13387 0.83336 -0.60157 
-2.13387 0.83336 0.8013 -2.13124 1.29149 -0.84569 -2.13124 1.29149 1.04542 
-2.13124 1.71378 -0.84569 -2.1263 0.92956 -0.67973 -2.1263 0.92956 0.87946 
-2.1263 2.0757 -0.67973 -2.12357 1.14151 -0.79701 -2.12357 1.14151 0.99674 
-2.12357 1.86376 -0.79701 -2.12286 1.03245 -0.74474 -2.12286 1.03245 0.94447 
-2.12286 1.97281 -0.74474 -2.11887 1.34415 -0.85263 -2.11887 1.34415 1.05236 
-2.11887 1.66112 -0.85263 -2.10918 1.19085 -0.8112 -2.10918 1.19085 1.01093 
-2.10918 1.81441 -0.8112 -2.10728 1.39729 -0.85675 -2.10728 1.39729 1.05648 
-2.10728 1.60798 -0.85675 -2.10631 0.79527 -0.5523 -2.10631 0.79527 0.75203 
-2.09756 1.44988 -0.85828 -2.09756 1.44988 1.05801 -2.09756 1.55538 -0.85828 
-2.09686 0.88858 -0.63728 -2.09686 0.88858 0.83701 -2.09554 1.24134 -0.82286 
-2.09554 1.24134 1.02259 -2.09554 1.76392 -0.82286 -2.09148 0.98812 -0.70801 
-2.09148 0.98812 0.90774 -2.09148 2.01714 -0.70801 -2.09025 1.09439 -0.76616 
-2.09025 1.09439 0.96589 -2.09025 1.91088 -0.76616 -2.08864 1.50263 -0.85708 
-2.08299 1.29237 -0.83191 -2.08299 1.29237 1.03164 -2.08299 1.7129 -0.83191 
-2.08002 0.76083 -0.50045 -2.07523 1.14285 -0.78236 -2.07523 1.14285 0.98209 
-2.07523 1.86242 -0.78236 -2.0707 1.34519 -0.83833 -2.0707 1.34519 1.03806 
-2.0707 1.66008 -0.83833 -2.06852 0.84871 -0.59009 -2.06852 0.84871 0.78982 
-2.0613 0.94557 -0.66746 -2.0613 0.94557 0.86719 -2.0613 2.0597 -0.66746 
-2.06107 1.19233 -0.79606 -2.06107 1.19233 0.99579 -2.06107 1.81294 -0.79606 
-2.06015 1.39732 -0.84209 -2.06015 1.60795 -0.84209 -2.05817 1.04901 -0.7316 
-2.05817 1.04901 0.93133 -2.05817 1.95626 -0.7316 -2.05749 0.72947 -0.44685 
-2.05049 1.45001 -0.84319 -2.05049 1.55526 -0.84319 -2.0478 1.24269 -0.80721 
-2.0478 1.24269 1.00694 -2.0478 1.76258 -0.80721 -2.04204 1.50263 -0.84168 
-2.04161 0.81187 -0.53971 -2.04037 1.09356 -0.74751 -2.04037 1.09356 0.94724 
-2.04037 1.91171 -0.74751 -2.03548 1.29379 -0.81579 -2.03548 1.29379 1.01552 
-2.03548 1.71148 -0.81579 -2.03298 0.90557 -0.6239 -2.03298 0.90557 0.82363 
-2.02746 1.00558 -0.69349 -2.02746 1.00558 0.89322 -2.02746 1.99969 -0.69349 
-2.0254 1.14223 -0.76334 -2.0254 1.14223 0.96307 -2.0254 1.86304 -0.76334 
-2.02413 1.34548 -0.82178 -2.02413 1.65979 -0.82178 -2.01814 0.7785 -0.4879 
-2.01379 1.39762 -0.82515 -2.01379 1.60765 -0.82515 -2.01113 1.19218 -0.77669 
-2.01113 1.19218 0.97642 -2.01113 1.81309 -0.77669 -2.00899 1.04916 -0.711 
-2.00899 1.04916 0.91073 -2.00899 1.95611 -0.711 -2.00509 0.86679 -0.57537 
-2.00449 1.45005 -0.82589 -2.00449 1.55522 -0.82589 -1.99825 0.96428 -0.65197 
-1.99825 0.96428 0.8517 -1.99825 2.04099 -0.65197 -1.99795 1.24273 -0.78744 
-1.99795 1.24273 0.98717 -1.99795 1.76254 -0.78744 -1.99624 1.50263 -0.82401 
-1.99146 1.09389 -0.72645 -1.99146 1.09389 0.92618 -1.99146 1.91138 -0.72645 
-1.98493 1.29539 -0.79558 -1.98493 1.70987 -0.79558 -1.98038 0.83191 -0.52566 
-1.97896 1.00666 -0.67088 -1.97896 1.00666 0.87061 -1.97896 1.9986 -0.67088 
-1.97628 1.14289 -0.74183 -1.97628 1.14289 0.94156 -1.97628 1.86238 -0.74183 
-1.97371 1.34725 -0.80106 -1.97371 1.65802 -0.80106 -1.97068 0.92528 -0.60724 
-1.96338 1.39981 -0.80387 -1.96338 1.60546 -0.80387 -1.96226 1.19292 -0.75481 
-1.96226 1.19292 0.95454 -1.96226 1.81235 -0.75481 -1.96063 1.05055 -0.68795 
-1.96063 1.05055 0.88768 -1.96063 1.95472 -0.68795 -1.95423 1.45236 -0.80407 
-1.95423 1.55291 -0.80407 -1.95137 1.50263 -0.80412 -1.95061 0.96655 -0.62757 
-1.94826 1.24488 -0.76505 -1.94826 1.76039 -0.76505 -1.94485 0.88876 -0.55948 
-1.94364 1.09537 -0.70304 -1.94364 1.09537 0.90277 -1.94364 1.90989 -0.70304 
-1.93555 1.29762 -0.77271 -1.93555 1.70765 -0.77271 -1.93161 1.00917 -0.64606 
-1.93161 1.9961 -0.64606 -1.92857 1.14461 -0.71806 -1.92857 1.14461 0.91779 
-1.92857 1.86066 -0.71806 -1.92422 1.34975 -0.77756 -1.92422 1.65552 -0.77756 
-1.92361 0.92821 -0.58037 -1.9142 1.40232 -0.77989 -1.9142 1.60295 -0.77989 
-1.91375 1.05303 -0.66267 -1.91375 1.05303 0.8624 -1.91375 1.95224 -0.66267 
-1.91339 1.19557 -0.73019 -1.91339 1.80969 -0.73019 -1.91027 1.45241 -0.78209 
-1.91027 1.55286 -0.78209 -1.90753 1.50263 -0.78206 -1.9037 0.96982 -0.60032 
-1.89957 1.24776 -0.73993 -1.89957 1.7575 -0.73993 -1.89705 1.09802 -0.67736 
-1.89705 1.09802 0.87709 -1.89705 1.90725 -0.67736 -1.88748 1.30045 -0.74725 
-1.88748 1.70482 -0.74725 -1.88472 1.013 -0.61848 -1.88472 1.99227 -0.61848 
-1.88075 1.14806 -0.6914 -1.88075 1.85721 -0.6914 -1.87636 1.35274 -0.75158 
-1.87636 1.65252 -0.75158 -1.87117 1.40241 -0.75578 -1.87117 1.60285 -0.75578 
-1.86724 1.45258 -0.75785 -1.86724 1.55269 -0.75785 -1.86705 1.05718 -0.63467 
-1.86705 1.94809 -0.63467 -1.86592 1.19915 -0.70308 -1.86592 1.80612 -0.70308 
-1.86483 1.50263 -0.75786 -1.85792 0.97488 -0.57098 -1.85262 1.25114 -0.71238 
-1.85262 1.75413 -0.71238 -1.85184 1.10181 -0.64948 -1.85184 1.90346 -0.64948 
-1.84087 1.30388 -0.71928 -1.84087 1.70139 -0.71928 -1.83929 1.01829 -0.58876 
-1.83929 1.98698 -0.58876 -1.83573 1.15212 -0.66308 -1.83573 1.85315 -0.66308 
-1.83444 1.35313 -0.72547 -1.83444 1.65214 -0.72547 -1.82936 1.40276 -0.72959 
-1.82936 1.60251 -0.72959 -1.82567 1.45263 -0.73164 -1.82567 1.55264 -0.73164 
-1.82336 1.50263 -0.7316 -1.82302 1.06198 -0.60497 -1.82302 1.94329 -0.60497 
-1.82097 1.20373 -0.67431 -1.82097 1.80154 -0.67431 -1.80811 1.10674 -0.61947 
-1.80811 1.89853 -0.61947 -1.80791 1.25594 -0.68313 -1.80791 1.74933 -0.68313 
-1.79973 1.30405 -0.69076 -1.79973 1.70122 -0.69076 -1.79647 1.98119 -0.55719 
-1.79329 1.35338 -0.69685 -1.79329 1.65189 -0.69685 -1.79199 1.15743 -0.63249 
-1.79199 1.84783 -0.63249 -1.78811 1.40333 -0.70081 -1.78811 1.60194 -0.70081 
-1.78443 1.45327 -0.70272 -1.78443 1.552 -0.70272 -1.78323 1.50263 -0.70334 
-1.78039 1.06803 -0.57309 -1.78039 1.93724 -0.57309 -1.77762 1.20916 -0.64331 
-1.77762 1.7961 -0.64331 -1.76809 1.25664 -0.65271 -1.76809 1.74863 -0.65271 
-1.76601 1.11279 -0.58742 -1.76601 1.89248 -0.58742 -1.76004 1.30472 -0.66027 
-1.76004 1.70055 -0.66027 -1.75341 1.35425 -0.6661 -1.75341 1.65102 -0.6661 
-1.75016 1.16376 -0.6 -1.75016 1.84151 -0.6 -1.74835 1.40415 -0.66999 
-1.74835 1.60112 -0.66999 -1.74567 1.45333 -0.67251 -1.74567 1.55194 -0.67251 
-1.74453 1.50263 -0.67315 -1.73971 1.93019 -0.53935 -1.73914 1.21039 -0.61095 
-1.73914 1.79488 -0.61095 -1.72962 1.25796 -0.62023 -1.72962 1.74731 -0.62023 
-1.72565 1.88532 -0.55342 -1.7219 1.30588 -0.62788 -1.7219 1.69938 -0.62788 
-1.71529 1.35549 -0.63358 -1.71529 1.64977 -0.63358 -1.71316 1.16574 -0.56591 
-1.71316 1.83952 -0.56591 -1.71098 1.40426 -0.63781 -1.71098 1.60101 -0.63781 
-1.70827 1.45351 -0.64027 -1.70827 1.55176 -0.64027 -1.70737 1.50263 -0.64109 
-1.70597 1.93724 -0.49867 -1.70227 1.21235 -0.57679 -1.70227 1.79292 -0.57679 
-1.69301 1.25965 -0.58605 -1.69301 1.74561 -0.58605 -1.69165 1.89248 -0.51305 
-1.68541 1.30754 -0.59365 -1.68541 1.69772 -0.59365 -1.67947 1.3559 -0.59959 
-1.67947 1.64936 -0.59959 -1.67906 1.84151 -0.5289 -1.67523 1.40462 -0.60384 
-1.67523 1.60065 -0.60384 -1.67409 1.94329 -0.45604 -1.67267 1.45357 -0.60639 
-1.67267 1.5517 -0.60639 -1.67182 1.50263 -0.60724 -1.66811 1.21039 -0.53993 
-1.66811 1.79488 -0.53993 -1.6596 1.89853 -0.47095 -1.65883 1.25796 -0.54944 
-1.65883 1.74731 -0.54944 -1.65119 1.30588 -0.55716 -1.65119 1.69938 -0.55716 
-1.64658 1.84783 -0.48707 -1.64549 1.35549 -0.56377 -1.64549 1.64977 -0.56377 
-1.64125 1.40426 -0.56809 -1.64125 1.60101 -0.56809 -1.63879 1.45351 -0.5708 
-1.63879 1.55176 -0.5708 -1.63798 1.50263 -0.57169 -1.63575 1.7961 -0.50144 
-1.62958 1.90346 -0.42723 -1.62636 1.25664 -0.51097 -1.62636 1.74863 -0.51097 
-1.61879 1.30472 -0.51902 -1.61879 1.70055 -0.51902 -1.61599 1.85315 -0.44333 
-1.61296 1.35425 -0.52566 -1.61296 1.65102 -0.52566 -1.60907 1.40415 -0.53071 
-1.60907 1.60112 -0.53071 -1.60656 1.45333 -0.53339 -1.60656 1.55194 -0.53339 
-1.60592 1.50263 -0.53453 -1.60476 1.80154 -0.45809 -1.6017 1.90725 -0.38201 
-1.59593 1.74933 -0.47115 -1.5883 1.70122 -0.47933 -1.58767 1.85721 -0.39831 
-1.58221 1.35338 -0.48577 -1.58221 1.65189 -0.48577 -1.57826 1.40333 -0.49095 
-1.57826 1.60194 -0.49095 -1.57634 1.45327 -0.49463 -1.57634 1.552 -0.49463 
-1.57598 1.80612 -0.41314 -1.57572 1.50263 -0.49583 -1.56668 1.75413 -0.42645 
-1.56101 1.86066 -0.35049 -1.55979 1.70139 -0.43819 -1.55359 1.35313 -0.44463 
-1.55359 1.65214 -0.44463 -1.54947 1.40276 -0.4497 -1.54947 1.60251 -0.4497 
-1.54887 1.80969 -0.36567 -1.54746 1.50263 -0.45571 -1.54742 1.45263 -0.4534 
-1.54742 1.55264 -0.4534 -1.53913 1.7575 -0.37949 -1.53723 1.86238 -0.30278 
-1.53181 1.70482 -0.39158 -1.52748 1.65252 -0.4027 -1.52426 1.81235 -0.31681 
-1.52328 1.40241 -0.4079 -1.52328 1.60285 -0.4079 -1.52122 1.45258 -0.41182 
-1.52122 1.55269 -0.41182 -1.5212 1.50263 -0.41424 -1.51572 1.86304 -0.25366 
-1.51401 1.76039 -0.33081 -1.50636 1.70765 -0.34351 -1.50238 1.81309 -0.26793 
-1.50151 1.65552 -0.35484 -1.49917 1.60295 -0.36486 -1.49701 1.50263 -0.37153 
-1.49697 1.45241 -0.36879 -1.49697 1.55286 -0.36879 -1.4967 1.86242 -0.20383 
-1.49163 1.76254 -0.28111 -1.48348 1.70987 -0.29413 -1.48301 1.81294 -0.218 
-1.48206 1.86376 -0.15549 -1.47801 1.65802 -0.30535 -1.47519 1.60546 -0.31569 
-1.47499 1.55291 -0.32484 -1.47494 1.50263 -0.32769 -1.47185 1.76258 -0.23126 
-1.46787 1.81441 -0.16988 -1.46327 1.71148 -0.24358 -1.45729 1.65979 -0.25493 
-1.4562 1.76392 -0.18352 -1.45505 1.50263 -0.28282 -1.45392 1.60765 -0.26527 
-1.45317 1.55522 -0.27457 -1.44715 1.7129 -0.19607 -1.44073 1.66008 -0.20836 
-1.43697 1.60795 -0.21892 -1.43587 1.55526 -0.22857 -1.42232 1.60798 -0.17179 
-1.42078 1.55538 -0.18151 -2.84337 2.75138 -0.45244 -2.83573 2.30996 -0.44472 
-2.83573 2.79931 -0.44472 -2.83496 2.95053 -0.36623 -2.83397 3.04427 -0.28963 
-2.82645 2.26239 -0.43521 -2.82645 2.84688 -0.43521 -2.825 3.23633 0.02547 
-2.82274 2.55463 -0.50252 -2.82274 3.13198 -0.20366 -2.82189 2.50557 -0.50167 
-2.82189 2.6037 -0.50167 -2.82047 2.99529 -0.35132 -2.81933 2.45662 -0.49912 
-2.81933 2.65265 -0.49912 -2.81707 3.22391 -0.04048 -2.81582 3.08745 -0.27064 
-2.8155 2.89351 -0.42418 -2.81508 2.4079 -0.49487 -2.81508 2.70136 -0.49487 
-2.80915 2.35954 -0.48894 -2.80915 2.74972 -0.48894 -2.80558 3.20856 -0.10583 
-2.80425 3.03898 -0.33506 -2.80291 2.94448 -0.40833 -2.80155 2.31165 -0.48133 
-2.80155 2.79761 -0.48133 -2.79587 3.12906 -0.25073 -2.79229 2.26435 -0.47208 
-2.79229 2.84492 -0.47208 -2.79087 3.19048 -0.16925 -2.79087 3.19048 0.57842 
-2.79036 3.2927 0.20458 -2.78859 2.98924 -0.39395 -2.78839 3.29056 0.12839 
-2.78839 3.29056 0.28078 -2.78719 2.55463 -0.53637 -2.78648 3.08238 -0.31642 
-2.78648 3.08238 0.72559 -2.78629 2.50551 -0.53555 -2.78629 2.60376 -0.53555 
-2.78434 3.28453 0.06285 -2.78434 3.28453 0.34632 -2.78358 2.45626 -0.53309 
-2.78358 2.65301 -0.53309 -2.7814 2.89152 -0.46119 -2.77927 2.40749 -0.52886 
-2.77927 2.70177 -0.52886 -2.77737 3.27532 -0.00208 -2.77737 3.27532 0.41125 
-2.77498 3.16851 -0.22949 -2.77498 3.16851 0.63866 -2.77269 3.03319 -0.37788 
-2.77269 3.03319 0.78704 -2.77266 2.35788 -0.52316 -2.77266 2.75138 -0.52316 
-2.77266 2.75138 0.93232 -2.76891 2.17195 0.85787 -2.76891 2.93732 -0.4487 
-2.76891 2.93732 0.85787 -2.76779 3.262 -0.06804 -2.76779 3.262 0.47721 
-2.76699 3.12445 -0.29646 -2.76699 3.12445 0.70563 -2.76493 2.30996 -0.51551 
-2.76493 2.30996 0.92468 -2.76493 2.79931 -0.51551 -2.76493 2.79931 0.92468 
-2.75542 2.26239 -0.50623 -2.75542 2.26239 0.9154 -2.75542 2.84688 -0.50623 
-2.75542 2.84688 0.9154 -2.75532 3.07573 -0.36045 -2.75532 3.07573 0.76961 
-2.7552 3.2454 -0.13274 -2.7552 3.2454 0.5419 -2.75485 2.12708 0.8438 
-2.75485 2.98219 -0.43463 -2.75485 2.98219 0.8438 -2.75002 2.55463 -0.56843 
-2.75002 2.55463 0.97759 -2.74888 2.50533 -0.56779 -2.74888 2.50533 0.97696 
-2.74888 2.60394 -0.56779 -2.74888 2.60394 0.97696 -2.74646 3.16417 -0.27554 
-2.74646 3.16417 0.68471 -2.7462 2.45615 -0.56527 -2.7462 2.45615 0.97444 
-2.7462 2.65312 -0.56527 -2.7462 2.65312 0.97444 -2.7444 2.21576 0.90445 
-2.7444 2.89351 -0.49529 -2.7444 2.89351 0.90445 -2.74237 3.33293 0.16639 
-2.74237 3.33293 0.24278 -2.74116 3.22536 -0.19396 -2.74116 3.22536 0.60313 
-2.74115 2.40625 -0.56138 -2.74115 2.40625 0.97055 -2.74115 2.70302 -0.56138 
-2.74115 2.70302 0.97055 -2.73966 3.32914 0.10099 -2.73966 3.32914 0.30818 
-2.73924 3.02603 -0.41903 -2.73924 3.02603 0.8282 -2.73619 3.11816 -0.34071 
-2.73619 3.11816 0.74988 -2.73452 2.35672 -0.55555 -2.73452 2.35672 0.96472 
-2.73452 2.75255 -0.55555 -2.73452 2.75255 0.96472 -2.73438 3.32181 0.03553 
-2.73438 3.32181 0.37364 -2.72855 2.16479 0.89187 -2.72855 2.94448 -0.4827 
-2.72855 2.94448 0.89187 -2.72673 3.31103 -0.02869 -2.72673 3.31103 0.43786 
-2.72647 2.30864 -0.54799 -2.72647 2.30864 0.95716 -2.72647 2.80063 -0.54799 
-2.72647 2.80063 0.95716 -2.72439 3.2024 -0.25346 -2.72439 3.2024 0.66263 
-2.72214 3.06874 -0.40192 -2.72214 3.06874 0.81109 -2.71693 2.26116 -0.53859 
-2.71693 2.26116 0.94776 -2.71693 2.8481 -0.53859 -2.71693 2.8481 0.94776 
-2.71594 3.29644 -0.09433 -2.71594 3.29644 0.50349 -2.7159 3.15804 -0.32037 
-2.7159 3.15804 0.72954 -2.71417 2.12003 0.87754 -2.71417 2.98924 -0.46838 
-2.71417 2.98924 0.87754 -2.71133 2.55463 -0.59862 -2.71133 2.55463 1.00779 
-2.71013 2.50527 -0.598 -2.71013 2.50527 1.00717 -2.71013 2.604 -0.598 
-2.71013 2.604 1.00717 -2.70645 2.45533 -0.59609 -2.70645 2.45533 1.00525 
-2.70645 2.65394 -0.59609 -2.70645 2.65394 1.00525 -2.70357 3.1102 -0.38335 
-2.70357 3.1102 0.79252 -2.7034 3.27876 -0.1562 -2.7034 3.27876 0.56537 
-2.70257 2.20943 0.93694 -2.70257 2.89983 -0.52777 -2.70257 2.89983 0.93694 
-2.70127 2.40538 -0.59213 -2.70127 2.40538 1.0013 -2.70127 2.70389 -0.59213 
-2.70127 2.70389 1.0013 -2.69809 2.07608 0.86164 -2.69809 3.03319 -0.45247 
-2.69809 3.03319 0.86164 -2.69483 2.35605 -0.58605 -2.69483 2.35605 0.99521 
-2.69483 2.75322 -0.58605 -2.69483 2.75322 0.99521 -2.69417 3.19667 -0.29849 
-2.69417 3.19667 0.70765 -2.69298 3.37113 0.20458 -2.69175 3.36938 0.13918 
-2.69175 3.36938 0.26999 -2.68834 3.25769 -0.21698 -2.68834 3.25769 0.62615 
-2.68804 3.36415 0.07406 -2.68804 3.36415 0.33511 -2.68665 2.30794 -0.57841 
-2.68665 2.30794 0.98758 -2.68665 2.80133 -0.57841 -2.68665 2.80133 0.98758 
-2.68644 2.15874 0.92392 -2.68644 2.95053 -0.51475 -2.68644 2.95053 0.92392 
-2.68358 3.15033 -0.36337 -2.68358 3.15033 0.77254 -2.68189 3.35544 0.00949 
-2.68189 3.35544 0.39967 -2.68066 3.07573 -0.4351 -2.68066 3.07573 0.84427 
-2.67359 2.25573 -0.56959 -2.67359 2.25573 0.97875 -2.67359 2.85354 -0.56959 
-2.67359 2.85354 0.97875 -2.67331 3.34331 -0.05424 -2.67331 3.34331 0.4634 
-2.67153 2.11398 0.90942 -2.67153 2.99529 -0.50025 -2.67153 2.99529 0.90942 
-2.6712 2.55463 -0.62689 -2.6712 2.55463 1.03605 -2.6712 3.23353 -0.27547 
-2.6712 3.23353 0.68463 -2.66889 2.50463 -0.62692 -2.66889 2.50463 1.03609 
-2.66889 2.60464 -0.62692 -2.66889 2.60464 1.03609 -2.6652 2.45476 -0.62488 
-2.6652 2.45476 1.03404 -2.6652 2.65451 -0.62488 -2.6652 2.65451 1.03404 
-2.66234 3.3278 -0.11686 -2.66234 3.3278 0.52602 -2.66223 3.18903 -0.34202 
-2.66223 3.18903 0.75118 -2.66092 3.11816 -0.41598 -2.66092 3.11816 0.82515 
-2.66012 2.40513 -0.62075 -2.66012 2.40513 1.02992 -2.66012 2.70414 -0.62075 
-2.66012 2.70414 1.02992 -2.6593 3.39321 0.16973 -2.6593 3.39321 0.23944 
-2.65882 2.20412 -0.55836 -2.65882 2.20412 0.96752 -2.65882 2.90515 -0.55836 
-2.65882 2.90515 0.96752 -2.65675 3.38959 0.10439 -2.65675 3.38959 0.30478 
-2.65527 2.07029 0.89321 -2.65527 3.03898 -0.48404 -2.65527 3.03898 0.89321 
-2.65369 2.35588 -0.61456 -2.65369 2.35588 1.02372 -2.65369 2.75339 -0.61456 
-2.65369 2.75339 1.02372 -2.65172 3.38245 0.03927 -2.65172 3.38245 0.3699 
-2.64903 3.30898 -0.1781 -2.64903 3.30898 0.58727 -2.64425 3.37187 -0.02493 
-2.64425 3.37187 0.4341 -2.64272 2.15381 0.95393 -2.64272 2.95546 -0.54476 
-2.64272 2.95546 0.95393 -2.64194 2.30314 -0.60766 -2.64194 2.30314 1.01683 
-2.64194 2.80613 -0.60766 -2.64194 2.80613 1.01683 -2.64058 3.15804 -0.39569 
-2.64058 3.15804 0.80486 -2.63956 3.22619 -0.31935 -2.63956 3.22619 0.72852 
-2.63664 3.08238 -0.46626 -2.63664 3.08238 0.87543 -2.63427 3.35759 -0.08914 
-2.63427 3.35759 0.49831 -2.63344 3.28693 -0.2377 -2.63344 3.28693 0.64687 
-2.62973 2.55463 -0.65314 -2.62973 2.55463 1.06231 -2.62864 2.25115 -0.59836 
-2.62864 2.25115 1.00753 -2.62864 2.85812 -0.59836 -2.62864 2.85812 1.00753 
-2.62751 2.10918 0.93912 -2.62751 3.00009 -0.52995 -2.62751 3.00009 0.93912 
-2.62732 2.50458 -0.65313 -2.62732 2.50458 1.0623 -2.62732 2.60469 -0.65313 
-2.62732 2.60469 1.0623 -2.62532 3.41499 0.20458 -2.62408 3.41291 0.13497 
-2.62408 3.41291 0.27419 -2.62339 2.45441 -0.65106 -2.62339 2.45441 1.06023 
-2.62339 2.65485 -0.65106 -2.62339 2.65485 1.06023 -2.62199 3.3402 -0.15107 
-2.62199 3.3402 0.56024 -2.62006 3.40748 0.06967 -2.62006 3.40748 0.33949 
-2.6187 3.19667 -0.37396 -2.6187 3.19667 0.78313 -2.6182 2.40474 -0.64686 
-2.6182 2.40474 1.05603 -2.6182 2.70452 -0.64686 -2.6182 2.70452 1.05603 
-2.61667 3.12445 -0.44677 -2.61667 3.12445 0.85594 -2.61563 3.26174 -0.29542 
-2.61563 3.26174 0.70458 -2.61387 3.39838 0.00495 -2.61387 3.39838 0.40421 
-2.61381 2.20006 -0.58668 -2.61381 2.20006 0.99584 -2.61381 2.90921 -0.58668 
-2.61381 2.90921 0.99584 -2.60984 2.065 0.92293 -2.60984 3.04427 -0.51376 
-2.60984 3.04427 0.92293 -2.60736 3.31945 -0.21167 -2.60736 3.31945 0.62084 
-2.60708 2.35245 -0.64253 -2.60708 2.35245 1.0517 -2.60708 2.75682 -0.64253 
-2.60708 2.75682 1.0517 -2.60487 3.38578 -0.0597 -2.60487 3.38578 0.46886 
-2.59751 2.15002 0.98181 -2.59751 2.95925 -0.57264 -2.59751 2.95925 0.98181 
-2.59576 3.16417 -0.42624 -2.59576 3.16417 0.83541 -2.59568 3.23353 -0.35099 
-2.59568 3.23353 0.76015 -2.59499 2.29976 -0.63521 -2.59499 2.29976 1.04438 
-2.59499 2.8095 -0.63521 -2.59499 2.8095 1.04438 -2.59371 3.3695 -0.12318 
-2.59371 3.3695 0.53235 -2.59086 3.08745 -0.4956 -2.59086 3.08745 0.90477 
-2.59049 3.29559 -0.27028 -2.59049 3.29559 0.67945 -2.58954 3.43452 0.16973 
-2.58954 3.43452 0.23944 -2.58742 3.43017 0.10042 -2.58742 3.43017 0.30875 
-2.58703 2.55463 -0.67734 -2.58703 2.55463 1.08651 -2.58428 2.50441 -0.67737 
-2.58428 2.50441 1.08654 -2.58428 2.60486 -0.67737 -2.58428 2.60486 1.08654 
-2.58223 3.42276 0.03534 -2.58223 3.42276 0.37383 -2.58117 2.24757 -0.62547 
-2.58117 2.24757 1.03464 -2.58117 2.86169 -0.62547 -2.58117 2.86169 1.03464 
-2.58081 2.10503 0.96712 -2.58081 3.00424 -0.55795 -2.58081 3.00424 0.96712 
-2.58036 2.45432 -0.67517 -2.58036 2.45432 1.08434 -2.58036 2.65495 -0.67517 
-2.58036 2.65495 1.08434 -2.57996 3.35029 -0.18443 -2.57996 3.35029 0.5936 
-2.57392 3.41204 -0.02957 -2.57392 3.41204 0.43874 -2.57367 3.2024 -0.40418 
-2.57367 3.2024 0.81335 -2.57095 3.12906 -0.47565 -2.57095 3.12906 0.88482 
-2.57034 2.40175 -0.67284 -2.57034 2.40175 1.08201 -2.57034 2.70752 -0.67284 
-2.57034 2.70752 1.08201 -2.56599 2.19661 -0.61334 -2.56599 2.19661 1.0225 
-2.56599 2.91266 -0.61334 -2.56599 2.91266 1.0225 -2.56421 3.32764 -0.244 
-2.56421 3.32764 0.65317 -2.56373 3.3974 -0.09367 -2.56373 3.3974 0.50284 
-2.56294 2.06117 0.95051 -2.56294 3.0481 -0.54134 -2.56294 3.0481 0.95051 
-2.55901 2.34962 -0.66799 -2.55901 2.34962 1.07716 -2.55901 2.75965 -0.66799 
-2.55901 2.75965 1.07716 -2.55792 3.28693 -0.31323 -2.55792 3.28693 0.72239 
-2.55363 3.45361 0.20458 -2.55258 3.45144 0.1352 -2.55258 3.45144 0.27397 
-2.55174 3.37902 -0.15625 -2.55174 3.37902 0.56542 -2.55092 2.14737 1.00749 
-2.55092 2.96189 -0.59832 -2.55092 2.96189 1.00749 -2.54971 3.16851 -0.45476 
-2.54971 3.16851 0.86393 -2.54941 3.44495 0.06615 -2.54941 3.44495 0.34301 
-2.5463 2.29688 -0.66034 -2.5463 2.29688 1.0695 -2.5463 2.81239 -0.66034 
-2.5463 2.81239 1.0695 -2.54395 3.09072 -0.52285 -2.54395 3.09072 0.93201 
-2.54319 2.55463 -0.69941 -2.54319 2.55463 1.10857 -2.54194 3.43599 0.00093 
-2.54194 3.43599 0.40824 -2.54033 2.50436 -0.69935 -2.54033 2.50436 1.10852 
-2.54033 2.60491 -0.69935 -2.54033 2.60491 1.10852 -2.53719 3.25769 -0.36813 
-2.53719 3.25769 0.77729 -2.53685 3.35784 -0.21664 -2.53685 3.35784 0.62581 
-2.53392 2.10255 0.9924 -2.53392 3.00672 -0.58323 -2.53392 3.00672 0.9924 
-2.5326 3.42315 -0.06341 -2.5326 3.42315 0.47257 -2.5323 2.24492 -0.65009 
-2.5323 2.24492 1.05926 -2.5323 2.86435 -0.65009 -2.5323 2.86435 1.05926 
-2.53188 3.31945 -0.28714 -2.53188 3.31945 0.69631 -2.53118 2.45181 -0.69915 
-2.53118 2.45181 1.10832 -2.53118 2.65746 -0.69915 -2.53118 2.65746 1.10832 
-2.52388 3.13198 -0.50252 -2.52388 3.13198 0.91169 -2.52143 3.4065 -0.12656 
-2.52143 3.4065 0.53573 -2.52084 2.39925 -0.69634 -2.52084 2.39925 1.1055 
-2.52084 2.71002 -0.69634 -2.52084 2.71002 1.1055 -2.51828 2.19489 -0.63711 
-2.51828 2.19489 1.04628 -2.51828 2.91438 -0.63711 -2.51828 2.91438 1.04628 
-2.51559 2.05866 0.97533 -2.51559 3.0506 -0.56616 -2.51559 3.0506 0.97533 
-2.51501 3.47076 0.16972 -2.51501 3.47076 0.23945 -2.51418 3.22536 -0.42094 
-2.51418 3.22536 0.83011 -2.51289 3.46641 0.1004 -2.51289 3.46641 0.30877 
-2.51018 3.45721 0.03229 -2.51018 3.45721 0.37688 -2.50963 2.34739 -0.69086 
-2.50963 2.34739 1.10003 -2.50963 2.76187 -0.69086 -2.50963 2.76187 1.10003 
-2.50848 3.3861 -0.18826 -2.50848 3.3861 0.59743 -2.50464 3.35029 -0.25975 
-2.50464 3.35029 0.66892 -2.5031 2.14589 1.0309 -2.5031 2.96338 -0.62173 
-2.5031 2.96338 1.0309 -2.50169 3.44611 -0.03254 -2.50169 3.44611 0.44171 
-2.49831 2.55463 -0.7193 -2.49831 2.55463 1.12846 -2.49831 3.30898 -0.32882 
-2.49831 3.30898 0.73799 -2.49661 2.29473 -0.68272 -2.49661 2.29473 1.09189 
-2.49661 2.81454 -0.68272 -2.49661 2.81454 1.09189 -2.4963 2.01628 0.95642 
-2.4963 3.09299 -0.54726 -2.4963 3.09299 0.95642 -2.49132 3.43111 -0.09651 
-2.49132 3.43111 0.50567 -2.49007 2.50205 -0.72117 -2.49007 2.50205 1.13034 
-2.49007 2.60722 -0.72117 -2.49007 2.60722 1.13034 -2.48947 3.19048 -0.47065 
-2.48947 3.19048 0.87982 -2.48557 2.10116 1.01545 -2.48557 3.00811 -0.60628 
-2.48557 3.00811 1.01545 -2.48343 2.24418 -0.67197 -2.48343 2.24418 1.08114 
-2.48343 2.86509 -0.67197 -2.48343 2.86509 1.08114 -2.48077 2.44962 -0.72043 
-2.48077 2.44962 1.1296 -2.48077 2.65965 -0.72043 -2.48077 2.65965 1.1296 
-2.47916 3.41236 -0.15894 -2.47916 3.41236 0.56811 -2.47647 3.37902 -0.23152 
-2.47647 3.37902 0.64069 -2.47642 3.27876 -0.38318 -2.47642 3.27876 0.79235 
-2.47607 3.48742 0.20458 -2.4752 3.48515 0.13496 -2.4752 3.48515 0.27421 
-2.47336 3.47821 0.0666 -2.47336 3.47821 0.34256 -2.47129 3.3402 -0.30177 
-2.47129 3.3402 0.71094 -2.47042 2.39748 -0.71706 -2.47042 2.39748 1.12623 
-2.47042 2.71179 -0.71706 -2.47042 2.71179 1.12623 -2.46983 3.46691 -0.0011 
-2.46983 3.46691 0.41026 -2.46916 2.19423 -0.65863 -2.46916 2.19423 1.06779 
-2.46916 2.91504 -0.65863 -2.46916 2.91504 1.06779 -2.4671 2.05758 0.99794 
-2.4671 3.05169 -0.58877 -2.4671 3.05169 0.99794 -2.46157 3.15169 -0.51919 
-2.46157 3.15169 0.92835 -2.46016 3.45372 -0.06552 -2.46016 3.45372 0.47468 
-2.45908 2.34579 -0.71107 -2.45908 2.34579 1.12024 -2.45908 2.76348 -0.71107 
-2.45908 2.76348 1.12024 -2.45418 2.14556 1.05195 -2.45418 2.96371 -0.64279 
-2.45418 2.96371 1.05195 -2.45295 3.2454 -0.43499 -2.45295 3.2454 0.84416 
-2.45252 2.55463 -0.73696 -2.45252 2.55463 1.14613 -2.44896 3.43656 -0.12874 
-2.44896 3.43656 0.53791 -2.44678 3.4065 -0.20122 -2.44678 3.4065 0.61039 
-2.44675 2.29469 -0.70249 -2.44675 2.29469 1.11166 -2.44675 2.81458 -0.70249 
-2.44675 2.81458 1.11166 -2.44407 2.50201 -0.73848 -2.44407 2.50201 1.14764 
-2.44407 2.60726 -0.73848 -2.44407 2.60726 1.14764 -2.44339 3.3695 -0.27349 
-2.44339 3.3695 0.68266 -2.43707 3.3278 -0.34213 -2.43707 3.3278 0.75129 
-2.43643 3.50114 0.16972 -2.43643 3.50114 0.23945 -2.43639 2.10101 1.03605 
-2.43639 3.00826 -0.62689 -2.43639 3.00826 1.03605 -2.4351 3.49659 0.10133 
-2.4351 3.49659 0.30784 -2.43441 2.44932 -0.73738 -2.43441 2.44932 1.14654 
-2.43441 2.65995 -0.73738 -2.43441 2.65995 1.14654 -2.43349 2.24433 -0.69134 
-2.43349 2.24433 1.1005 -2.43349 2.86494 -0.69134 -2.43349 2.86494 1.1005 
-2.43326 1.99757 0.97191 -2.43326 3.1117 -0.56274 -2.43326 3.1117 0.97191 
-2.43243 3.48751 0.0332 -2.43243 3.48751 0.37597 -2.42847 3.47401 -0.03389 
-2.42847 3.47401 0.44306 -2.42604 3.20856 -0.48537 -2.42604 3.20856 0.89453 
-2.42386 2.39719 -0.73361 -2.42386 2.39719 1.14278 -2.42386 2.71208 -0.73361 
-2.42386 2.71208 1.14278 -2.41933 2.19485 -0.67764 -2.41933 2.19485 1.08681 
-2.41933 2.91442 -0.67764 -2.41933 2.91442 1.08681 -2.41796 3.45862 -0.09774 
-2.41796 3.45862 0.50691 -2.41672 3.43111 -0.1711 -2.41672 3.43111 0.58027 
-2.41454 3.29644 -0.39573 -2.41454 3.29644 0.8049 -2.41389 3.3974 -0.24351 
-2.41389 3.3974 0.65268 -2.41157 2.34437 -0.72719 -2.41157 2.34437 1.13636 
-2.41157 2.7649 -0.72719 -2.41157 2.7649 1.13636 -2.40935 3.35759 -0.31406 
-2.40935 3.35759 0.72323 -2.40592 2.55463 -0.75236 -2.40592 2.55463 1.16152 
-2.40431 2.14639 1.07061 -2.40431 2.96288 -0.66144 -2.40431 2.96288 1.07061 
-2.40307 2.04012 1.01246 -2.40307 3.06914 -0.60329 -2.40307 3.06914 1.01246 
-2.39901 2.29334 -0.71814 -2.39901 2.29334 1.12731 -2.39901 2.81592 -0.71814 
-2.39901 2.81592 1.12731 -2.3977 3.16869 -0.53256 -2.3977 3.16869 0.94172 
-2.397 2.50188 -0.75356 -2.397 2.50188 1.16273 -2.397 2.60738 -0.75356 
-2.397 2.60738 1.16273 -2.39672 3.51432 0.20458 -2.39606 3.51207 0.13613 
-2.39606 3.51207 0.27303 -2.39408 3.50532 0.06801 -2.39408 3.50532 0.34116 
-2.3908 3.49412 0.00052 -2.3908 3.49412 0.40865 -2.38825 3.262 -0.44758 
-2.38825 3.262 0.85675 -2.38728 2.44929 -0.75203 -2.38728 2.44929 1.1612 
-2.38728 2.65998 -0.75203 -2.38728 2.65998 1.1612 -2.38623 3.47851 -0.06601 
-2.38623 3.47851 0.47518 -2.38573 3.45372 -0.13994 -2.38573 3.45372 0.54911 
-2.38538 2.24285 -0.70648 -2.38538 2.24285 1.11564 -2.38538 2.86641 -0.70648 
-2.38538 2.86641 1.11564 -2.38362 3.42315 -0.21239 -2.38362 3.42315 0.62156 
-2.37991 3.38578 -0.28466 -2.37991 3.38578 0.69382 -2.37569 2.39615 -0.74792 
-2.37569 2.39615 1.15708 -2.37569 2.71312 -0.74792 -2.37569 2.71312 1.15708 
-2.37445 3.34331 -0.35309 -2.37445 3.34331 0.76226 -2.3717 2.08445 1.04919 
-2.3717 3.02481 -0.64002 -2.3717 3.02481 1.04919 -2.37099 2.19351 -0.69229 
-2.37099 2.19351 1.10146 -2.37099 2.91576 -0.69229 -2.37099 2.91576 1.10146 
-2.36826 1.98156 0.98418 -2.36826 3.1277 -0.57501 -2.36826 3.1277 0.98418 
-2.36332 2.34349 -0.74097 -2.36332 2.34349 1.15014 -2.36332 2.76578 -0.74097 
-2.36332 2.76578 1.15014 -2.36177 3.52325 0.16988 -2.36177 3.52325 0.23929 
-2.36069 3.22391 -0.49685 -2.36069 3.22391 0.90602 -2.36044 3.51871 0.10151 
-2.36044 3.51871 0.30766 -2.35861 2.55463 -0.76545 -2.35861 2.55463 1.17462 
-2.35779 3.50966 0.03345 -2.35779 3.50966 0.37572 -2.35411 3.47401 -0.10826 
-2.35411 3.47401 0.51743 -2.35385 3.49618 -0.03363 -2.35385 3.49618 0.4428 
-2.35275 3.44611 -0.18147 -2.35275 3.44611 0.59064 -2.35028 2.29245 -0.73147 
-2.35028 2.29245 1.14064 -2.35028 2.81681 -0.73147 -2.35028 2.81681 1.14064 
-2.34979 3.41204 -0.2537 -2.34979 3.41204 0.66287 -2.34951 2.50184 -0.76625 
-2.34951 2.50184 1.17541 -2.34951 2.60742 -0.76625 -2.34951 2.60742 1.17541 
-2.3489 3.31103 -0.40651 -2.3489 3.31103 0.81568 -2.34514 3.37187 -0.32404 
-2.34514 3.37187 0.73321 -2.33838 2.44868 -0.76452 -2.33838 2.44868 1.17369 
-2.33838 2.66059 -0.76452 -2.33838 2.66059 1.17369 -2.33772 2.02504 1.02325 
-2.33772 3.08423 -0.61408 -2.33772 3.08423 1.02325 -2.33657 2.24217 -0.7193 
-2.33657 2.24217 1.12846 -2.33657 2.86709 -0.7193 -2.33657 2.86709 1.12846 
-2.3335 2.13848 -0.67822 -2.3335 2.13848 1.08739 -2.3335 2.97079 -0.67822 
-2.3335 2.97079 1.08739 -2.33253 3.18289 -0.54257 -2.33253 3.18289 0.95174 
-2.32671 3.5321 0.20458 -2.32658 2.39556 -0.75988 -2.32658 2.39556 1.16905 
-2.32658 2.7137 -0.75988 -2.32658 2.7137 1.16905 -2.3262 3.52975 0.13526 
-2.3262 3.52975 0.27391 -2.32404 3.52295 0.06697 -2.32404 3.52295 0.3422 
-2.3223 3.27532 -0.45716 -2.3223 3.27532 0.86632 -2.32131 3.46691 -0.14961 
-2.32131 3.46691 0.55878 -2.32089 3.51157 -0.00068 -2.32089 3.51157 0.40985 
-2.3197 3.49412 -0.07059 -2.3197 3.49412 0.47975 -2.31929 3.43599 -0.22173 
-2.31929 3.43599 0.6309 -2.31526 3.39838 -0.29365 -2.31526 3.39838 0.70282 
-2.31444 2.34313 -0.75236 -2.31444 2.34313 1.16153 -2.31444 2.76614 -0.75236 
-2.31444 2.76614 1.16153 -2.31072 2.55463 -0.7762 -2.31072 2.55463 1.18537 
-2.31072 3.35544 -0.36167 -2.31072 3.35544 0.77084 -2.30256 1.96847 0.99292 
-2.30256 3.1408 -0.58375 -2.30256 3.1408 0.99292 -2.30121 2.29218 -0.74235 
-2.30121 2.29218 1.15151 -2.30121 2.81709 -0.74235 -2.30121 2.81709 1.15151 
-2.30016 2.07753 1.06384 -2.30016 3.03174 -0.65467 -2.30016 3.03174 1.06384 
-2.30009 2.50141 -0.77681 -2.30009 2.50141 1.18598 -2.30009 2.60786 -0.77681 
-2.30009 2.60786 1.18598 -2.29948 2.18664 -0.70689 -2.29948 2.18664 1.11605 
-2.29948 2.92263 -0.70689 -2.29948 2.92263 1.11605 -2.29475 3.23633 -0.50479 
-2.29475 3.23633 0.91396 -2.29078 3.53856 0.16988 -2.29078 3.53856 0.23929 
-2.29011 3.53381 0.10082 -2.29011 3.53381 0.30835 -2.28891 2.44835 -0.77454 
-2.28891 2.44835 1.1837 -2.28891 2.66092 -0.77454 -2.28891 2.66092 1.1837 
-2.28793 3.45721 -0.18997 -2.28793 3.45721 0.59913 -2.28744 3.52467 0.03277 
-2.28744 3.52467 0.3764 -2.28702 3.48751 -0.11222 -2.28702 3.48751 0.52138 
-2.28677 3.50966 -0.03758 -2.28677 3.50966 0.44675 -2.28487 3.42276 -0.26201 
-2.28487 3.42276 0.67118 -2.28469 3.32181 -0.41417 -2.28469 3.32181 0.82334 
-2.28095 3.38245 -0.33151 -2.28095 3.38245 0.74068 -2.27722 2.39559 -0.76937 
-2.27722 2.39559 1.17854 -2.27722 2.71367 -0.76937 -2.27722 2.71367 1.17854 
-2.26639 3.19424 -0.54919 -2.26639 3.19424 0.95836 -2.26521 2.0188 1.03555 
-2.26521 3.09047 -0.62638 -2.26521 3.09047 1.03555 -2.26506 2.34331 -0.76134 
-2.26506 2.34331 1.17051 -2.26506 2.76596 -0.76134 -2.26506 2.76596 1.17051 
-2.2642 2.23665 -0.7318 -2.2642 2.23665 1.14097 -2.2642 2.87262 -0.7318 
-2.2642 2.87262 1.14097 -2.26236 2.55463 -0.78459 -2.26236 2.55463 1.19376 
-2.26153 2.1328 -0.69027 -2.26153 2.1328 1.09944 -2.26153 2.97647 -0.69027 
-2.26153 2.97647 1.09944 -2.25737 3.28453 -0.46412 -2.25737 3.28453 0.87329 
-2.25491 3.54489 0.20458 -2.25458 3.54252 0.13544 -2.25458 3.54252 0.27372 
-2.25406 3.44495 -0.2292 -2.25406 3.44495 0.63837 -2.25361 3.47821 -0.15314 
-2.25361 3.47821 0.56231 -2.25358 3.53542 0.06663 -2.25358 3.53542 0.34253 
-2.25325 3.52295 -0.00382 -2.25325 3.52295 0.41299 -2.25221 3.50532 -0.07387 
-2.25221 3.50532 0.48303 -2.25157 2.50138 -0.7847 -2.25157 2.50138 1.19387 
-2.25157 2.60789 -0.7847 -2.25157 2.60789 1.19387 -2.25054 3.40748 -0.29985 
-2.25054 3.40748 0.70901 -2.24616 3.36415 -0.36783 -2.24616 3.36415 0.77699 
-2.2401 2.44807 -0.7819 -2.2401 2.44807 1.19107 -2.2401 2.6612 -0.7819 
-2.2401 2.6612 1.19107 -2.22946 1.96356 1.00313 -2.22946 3.14571 -0.59396 
-2.22946 3.14571 1.00313 -2.22941 3.24424 -0.5106 -2.22941 3.24424 0.91977 
-2.2283 2.28747 -0.75246 -2.2283 2.28747 1.16163 -2.2283 2.8218 -0.75246 
-2.2283 2.8218 1.16163 -2.22827 2.39534 -0.7762 -2.22827 2.39534 1.18537 
-2.22827 2.71392 -0.7762 -2.22827 2.71392 1.18537 -2.22701 2.07282 1.07375 
-2.22701 3.03645 -0.66458 -2.22701 3.03645 1.07375 -2.22652 2.18201 -0.71675 
-2.22652 2.18201 1.12592 -2.22652 2.92726 -0.71675 -2.22652 2.92726 1.12592 
-2.22005 3.54856 0.16989 -2.22005 3.54856 0.23928 -2.21981 3.46641 -0.19268 
-2.21981 3.46641 0.60185 -2.2198 3.43017 -0.2672 -2.2198 3.43017 0.67637 
-2.2194 3.53381 0.0301 -2.2194 3.53381 0.37906 -2.21939 3.54381 0.10083 
-2.21939 3.54381 0.30834 -2.21923 3.32914 -0.41944 -2.21923 3.32914 0.82861 
-2.21888 3.49659 -0.11488 -2.21888 3.49659 0.52405 -2.21871 3.51871 -0.04023 
-2.21871 3.51871 0.44939 -2.21583 3.38959 -0.33653 -2.21583 3.38959 0.7457 
-2.21365 2.55463 -0.7906 -2.21365 2.55463 1.19977 -2.20245 2.50127 -0.79021 
-2.20245 2.50127 1.19938 -2.20245 2.608 -0.79021 -2.20245 2.608 1.19938 
-2.19188 2.01547 1.04333 -2.19188 3.0938 -0.63416 -2.19188 3.0938 1.04333 
-2.19182 3.29056 -0.46818 -2.19182 3.29056 0.87735 -2.19123 3.19978 -0.55573 
-2.19123 3.19978 0.9649 -2.19103 2.23285 -0.73922 -2.19103 2.23285 1.14839 
-2.19103 2.87642 -0.73922 -2.19103 2.87642 1.14839 -2.19099 2.44806 -0.78686 
-2.19099 2.44806 1.19603 -2.19099 2.66121 -0.78686 -2.19099 2.66121 1.19603 
-2.19056 2.34151 -0.76956 -2.19056 2.34151 1.17873 -2.19056 2.76776 -0.76956 
-2.19056 2.76776 1.17873 -2.18878 2.12937 -0.69753 -2.18878 2.12937 1.1067 
-2.18878 2.97989 -0.69753 -2.18878 2.97989 1.1067 -2.18526 3.48515 -0.15498 
-2.18526 3.48515 0.56415 -2.18524 3.41291 -0.30387 -2.18524 3.41291 0.71303 
-2.18511 3.55222 0.20458 -2.18501 3.45144 -0.23236 -2.18501 3.45144 0.64153 
-2.18495 3.52975 -0.00599 -2.18495 3.52975 0.41516 -2.18494 3.54982 0.13528 
-2.18494 3.54982 0.27389 -2.18477 3.54252 0.06564 -2.18477 3.54252 0.34353 
-2.18408 3.51207 -0.07584 -2.18408 3.51207 0.48501 -2.18103 3.36938 -0.37153 
-2.18103 3.36938 0.7807 -2.1647 2.55463 -0.79421 -2.1647 2.55463 1.20338 
-2.15387 1.95982 1.00754 -2.15387 3.14945 -0.59837 -2.15387 3.14945 1.00754 
-2.15387 2.07047 1.07872 -2.15387 3.0388 -0.66956 -2.15387 3.0388 1.07872 
-2.15383 3.24798 -0.515 -2.15383 3.24798 0.92417 -2.15383 3.33293 -0.42215 
-2.15383 3.33293 0.83132 -2.15342 2.28626 -0.75799 -2.15342 2.28626 1.16716 
-2.15342 2.82301 -0.75799 -2.15342 2.82301 1.16716 -2.15342 2.17969 -0.72169 
-2.15342 2.17969 1.13086 -2.15342 2.92958 -0.72169 -2.15342 2.92958 1.13086 
-2.15339 2.39414 -0.78173 -2.15339 2.39414 1.1909 -2.15339 2.71513 -0.78173 
-2.15339 2.71513 1.1909 -2.15339 2.50123 -0.79327 -2.15339 2.50123 1.20244 
-2.15339 2.60804 -0.79327 -2.15339 2.60804 1.20244 -2.1505 3.47076 -0.1948 
-2.1505 3.47076 0.60397 -2.1505 3.50114 -0.11622 -2.1505 3.50114 0.52538 
-2.15049 3.43452 -0.26932 -2.15049 3.43452 0.67849 -2.15049 3.39321 -0.33909 
-2.15049 3.39321 0.74825 -2.15034 3.53856 0.02944 -2.15034 3.53856 0.37973 
-2.15034 3.52325 -0.04155 -2.15034 3.52325 0.45072 -2.15033 3.54856 0.10016 
-2.15033 3.54856 0.30901 -2.15033 3.55343 0.16989 -2.15033 3.55343 0.23928 
-2.11563 2.12823 -0.69995 -2.11563 2.12823 1.10912 -2.11563 2.23193 -0.74192 
-2.11563 2.23193 1.15108 -2.11563 2.34091 -0.77231 -2.11563 2.34091 1.18148 
-2.11563 2.44776 -0.78969 -2.11563 2.44776 1.19886 -2.11563 2.55463 -0.79542 
-2.11563 2.55463 1.20458 -2.11563 2.66151 -0.78969 -2.11563 2.66151 1.19886 
-2.11563 2.76836 -0.77231 -2.11563 2.76836 1.18148 -2.11563 2.87734 -0.74192 
-2.11563 2.87734 1.15108 -2.11563 2.98104 -0.69995 -2.11563 2.98104 1.10912 
-2.11563 3.09537 -0.63661 -2.11563 3.09537 1.04578 -2.11563 3.20163 -0.55791 
-2.11563 3.20163 0.96708 -2.11563 3.2927 -0.47014 -2.11563 3.2927 0.87931 
-2.11563 3.37113 -0.37277 -2.11563 3.37113 0.78193 -2.11563 3.41499 -0.3051 
-2.11563 3.41499 0.71427 -2.11563 3.45361 -0.23342 -2.11563 3.45361 0.64258 
-2.11563 3.48742 -0.15586 -2.11563 3.48742 0.56502 -2.11563 3.51432 -0.0765 
-2.11563 3.51432 0.48567 -2.11563 3.5321 -0.0065 -2.11563 3.5321 0.41566 
-2.11563 3.54489 0.0653 -2.11563 3.54489 0.34387 -2.11563 3.55222 0.13511 
-2.11563 3.55222 0.27406 -2.11563 3.55463 0.20458 -2.08093 3.55343 0.16989 
-2.08093 3.55343 0.23928 -2.08093 3.54856 0.10016 -2.08093 3.54856 0.30901 
-2.08093 3.52325 -0.04155 -2.08093 3.52325 0.45072 -2.08093 3.53856 0.02944 
-2.08093 3.53856 0.37973 -2.08078 3.39321 -0.33909 -2.08078 3.39321 0.74825 
-2.08078 3.43452 -0.26932 -2.08078 3.43452 0.67849 -2.08077 3.50114 -0.11622 
-2.08077 3.50114 0.52538 -2.08076 3.47076 -0.1948 -2.08076 3.47076 0.60397 
-2.07787 2.50123 -0.79327 -2.07787 2.50123 1.20244 -2.07787 2.60804 -0.79327 
-2.07787 2.60804 1.20244 -2.07787 2.39414 -0.78173 -2.07787 2.39414 1.1909 
-2.07787 2.71513 -0.78173 -2.07787 2.71513 1.1909 -2.07785 2.17969 -0.72169 
-2.07785 2.17969 1.13086 -2.07785 2.92958 -0.72169 -2.07785 2.92958 1.13086 
-2.07784 2.28626 -0.75799 -2.07784 2.28626 1.16716 -2.07784 2.82301 -0.75799 
-2.07784 2.82301 1.16716 -2.07743 3.33293 -0.42215 -2.07743 3.33293 0.83132 
-2.07743 3.24798 -0.515 -2.07743 3.24798 0.92417 -2.0774 2.07047 -0.66956 
-2.0774 3.0388 -0.66956 -2.0774 3.0388 1.07872 -2.0774 3.14945 -0.59837 
-2.0774 3.14945 1.00754 -2.06656 2.55463 -0.79421 -2.06656 2.55463 1.20338 
-2.05023 3.36938 -0.37153 -2.05023 3.36938 0.7807 -2.04718 3.51207 -0.07584 
-2.04718 3.51207 0.48501 -2.04649 3.54252 0.06564 -2.04649 3.54252 0.34353 
-2.04632 3.54982 0.13528 -2.04632 3.54982 0.27389 -2.04631 3.52975 -0.00599 
-2.04631 3.52975 0.41516 -2.04625 3.45144 -0.23236 -2.04625 3.45144 0.64153 
-2.04616 3.55222 0.20458 -2.04602 3.41291 -0.30387 -2.04602 3.41291 0.71303 
-2.046 3.48515 -0.15498 -2.046 3.48515 0.56415 -2.04249 2.12937 -0.69753 
-2.04249 2.97989 -0.69753 -2.04249 2.97989 1.1067 -2.04071 2.34151 -0.76956 
-2.04071 2.34151 1.17873 -2.04071 2.76776 -0.76956 -2.04071 2.76776 1.17873 
-2.04027 2.44806 -0.78686 -2.04027 2.44806 1.19603 -2.04027 2.66121 -0.78686 
-2.04027 2.66121 1.19603 -2.04023 2.23285 -0.73922 -2.04023 2.23285 1.14839 
-2.04023 2.87642 -0.73922 -2.04023 2.87642 1.14839 -2.04004 3.19978 -0.55573 
-2.04004 3.19978 0.9649 -2.03944 3.29056 -0.46818 -2.03944 3.29056 0.87735 
-2.03938 3.0938 -0.63416 -2.03938 3.0938 1.04333 -2.02881 2.50127 -0.79021 
-2.02881 2.50127 1.19938 -2.02881 2.608 -0.79021 -2.02881 2.608 1.19938 
-2.01761 2.55463 -0.7906 -2.01761 2.55463 1.19977 -2.01544 3.38959 -0.33653 
-2.01544 3.38959 0.7457 -2.01256 3.51871 -0.04023 -2.01256 3.51871 0.44939 
-2.01238 3.49659 -0.11488 -2.01238 3.49659 0.52405 -2.01203 3.32914 -0.41944 
-2.01203 3.32914 0.82861 -2.01188 3.54381 0.10083 -2.01188 3.54381 0.30834 
-2.01187 3.53381 0.0301 -2.01187 3.53381 0.37906 -2.01146 3.43017 -0.2672 
-2.01146 3.43017 0.67637 -2.01145 3.46641 -0.19268 -2.01145 3.46641 0.60185 
-2.01121 3.54856 0.16989 -2.01121 3.54856 0.23928 -2.00474 2.18201 -0.71675 
-2.00474 2.92726 -0.71675 -2.00474 2.92726 1.12592 -2.00425 2.07282 -0.66458 
-2.00425 3.03645 -0.66458 -2.00425 3.03645 1.07375 -2.003 2.39534 -0.7762 
-2.003 2.39534 1.18537 -2.003 2.71392 -0.7762 -2.003 2.71392 1.18537 
-2.00296 2.28747 -0.75246 -2.00296 2.28747 1.16163 -2.00296 2.8218 -0.75246 
-2.00296 2.8218 1.16163 -2.00185 3.24424 -0.5106 -2.00185 3.24424 0.91977 
-2.0018 3.14571 -0.59396 -2.0018 3.14571 1.00313 -1.99116 2.44807 -0.7819 
-1.99116 2.44807 1.19107 -1.99116 2.6612 -0.7819 -1.99116 2.6612 1.19107 
-1.9851 3.36415 -0.36783 -1.9851 3.36415 0.77699 -1.98072 3.40748 -0.29985 
-1.98072 3.40748 0.70901 -1.97969 2.50138 -0.7847 -1.97969 2.50138 1.19387 
-1.97969 2.60789 -0.7847 -1.97969 2.60789 1.19387 -1.97905 3.50532 -0.07387 
-1.97905 3.50532 0.48303 -1.97801 3.52295 -0.00382 -1.97801 3.52295 0.41299 
-1.97768 3.53542 0.06663 -1.97768 3.53542 0.34253 -1.97765 3.47821 -0.15314 
-1.97765 3.47821 0.56231 -1.9772 3.44495 -0.2292 -1.9772 3.44495 0.63837 
-1.97668 3.54252 0.13544 -1.97668 3.54252 0.27372 -1.97635 3.54489 0.20458 
-1.97389 3.28453 -0.46412 -1.97389 3.28453 0.87329 -1.96973 2.1328 -0.69027 
-1.96973 2.97647 -0.69027 -1.96973 2.97647 1.09944 -1.9689 2.55463 -0.78459 
-1.9689 2.55463 1.19376 -1.96706 2.23665 -0.7318 -1.96706 2.87262 -0.7318 
-1.96706 2.87262 1.14097 -1.9662 2.34331 -0.76134 -1.9662 2.34331 1.17051 
-1.9662 2.76596 -0.76134 -1.9662 2.76596 1.17051 -1.96605 3.09047 -0.62638 
-1.96605 3.09047 1.03555 -1.96488 3.19424 -0.54919 -1.96488 3.19424 0.95836 
-1.95404 2.39559 -0.76937 -1.95404 2.39559 1.17854 -1.95404 2.71367 -0.76937 
-1.95404 2.71367 1.17854 -1.95032 3.38245 -0.33151 -1.95032 3.38245 0.74068 
-1.94658 3.32181 -0.41417 -1.94658 3.32181 0.82334 -1.94639 3.42276 -0.26201 
-1.94639 3.42276 0.67118 -1.94449 3.50966 -0.03758 -1.94449 3.50966 0.44675 
-1.94424 3.48751 -0.11222 -1.94424 3.48751 0.52138 -1.94382 3.52467 0.03277 
-1.94382 3.52467 0.3764 -1.94333 3.45721 -0.18997 -1.94333 3.45721 0.59913 
-1.94235 2.44835 -0.77454 -1.94235 2.44835 1.1837 -1.94235 2.66092 -0.77454 
-1.94235 2.66092 1.1837 -1.94115 3.53381 0.10082 -1.94115 3.53381 0.30835 
-1.94048 3.53856 0.16988 -1.94048 3.53856 0.23929 -1.93651 3.23633 -0.50479 
-1.93651 3.23633 0.91396 -1.93179 2.18664 -0.70689 -1.93179 2.92263 -0.70689 
-1.93179 2.92263 1.11605 -1.93117 2.50141 -0.77681 -1.93117 2.50141 1.18598 
-1.93117 2.60786 -0.77681 -1.93117 2.60786 1.18598 -1.9311 2.07753 -0.65467 
-1.9311 3.03174 -0.65467 -1.9311 3.03174 1.06384 -1.93005 2.29218 -0.74235 
-1.93005 2.81709 -0.74235 -1.93005 2.81709 1.15151 -1.92871 3.1408 -0.58375 
-1.92871 3.1408 0.99292 -1.92054 2.55463 -0.7762 -1.92054 2.55463 1.18537 
-1.92054 3.35544 -0.36167 -1.92054 3.35544 0.77084 -1.91682 2.34313 -0.75236 
-1.91682 2.76614 -0.75236 -1.91682 2.76614 1.16153 -1.916 3.39838 -0.29365 
-1.916 3.39838 0.70282 -1.91197 3.43599 -0.22173 -1.91197 3.43599 0.6309 
-1.91156 3.49412 -0.07059 -1.91156 3.49412 0.47975 -1.91037 3.51157 -0.00068 
-1.91037 3.51157 0.40985 -1.90995 3.46691 -0.14961 -1.90995 3.46691 0.55878 
-1.90897 3.27532 -0.45716 -1.90897 3.27532 0.86632 -1.90722 3.52295 0.06697 
-1.90722 3.52295 0.3422 -1.90506 3.52975 0.13526 -1.90506 3.52975 0.27391 
-1.90468 2.39556 -0.75988 -1.90468 2.39556 1.16905 -1.90468 2.7137 -0.75988 
-1.90468 2.7137 1.16905 -1.90455 3.5321 0.20458 -1.89873 3.18289 -0.54257 
-1.89873 3.18289 0.95174 -1.89776 2.13848 -0.67822 -1.89776 2.97079 -0.67822 
-1.89776 2.97079 1.08739 -1.89469 2.24217 -0.7193 -1.89469 2.86709 -0.7193 
-1.89469 2.86709 1.12846 -1.89354 2.02504 -0.61408 -1.89354 3.08423 -0.61408 
-1.89354 3.08423 1.02325 -1.89288 2.44868 -0.76452 -1.89288 2.44868 1.17369 
-1.89288 2.66059 -0.76452 -1.89288 2.66059 1.17369 -1.88612 3.37187 -0.32404 
-1.88612 3.37187 0.73321 -1.88236 3.31103 -0.40651 -1.88236 3.31103 0.81568 
-1.88175 2.50184 -0.76625 -1.88175 2.50184 1.17541 -1.88175 2.60742 -0.76625 
-1.88175 2.60742 1.17541 -1.88147 3.41204 -0.2537 -1.88147 3.41204 0.66287 
-1.88098 2.29245 -0.73147 -1.88098 2.81681 -0.73147 -1.88098 2.81681 1.14064 
-1.87851 3.44611 -0.18147 -1.87851 3.44611 0.59064 -1.87741 3.49618 -0.03363 
-1.87741 3.49618 0.4428 -1.87715 3.47401 -0.10826 -1.87715 3.47401 0.51743 
-1.87347 3.50966 0.03345 -1.87347 3.50966 0.37572 -1.87265 2.55463 -0.76545 
-1.87265 2.55463 1.17462 -1.87082 3.51871 0.10151 -1.87082 3.51871 0.30766 
-1.87057 3.22391 -0.49685 -1.87057 3.22391 0.90602 -1.86949 3.52325 0.16988 
-1.86949 3.52325 0.23929 -1.86795 2.34349 -0.74097 -1.86795 2.76578 -0.74097 
-1.86795 2.76578 1.15014 -1.863 3.1277 -0.57501 -1.863 3.1277 0.98418 
-1.86028 2.19351 -0.69229 -1.86028 2.91576 -0.69229 -1.86028 2.91576 1.10146 
-1.85956 2.08445 -0.64002 -1.85956 3.02481 -0.64002 -1.85956 3.02481 1.04919 
-1.85681 3.34331 -0.35309 -1.85681 3.34331 0.76226 -1.85558 2.39615 -0.74792 
-1.85558 2.71312 -0.74792 -1.85558 2.71312 1.15708 -1.85135 3.38578 -0.28466 
-1.85135 3.38578 0.69382 -1.84764 3.42315 -0.21239 -1.84764 3.42315 0.62156 
-1.84589 2.24285 -0.70648 -1.84589 2.86641 -0.70648 -1.84589 2.86641 1.11564 
-1.84553 3.45372 -0.13994 -1.84553 3.45372 0.54911 -1.84503 3.47851 -0.06601 
-1.84503 3.47851 0.47518 -1.84398 2.44929 -0.75203 -1.84398 2.65998 -0.75203 
-1.84398 2.65998 1.1612 -1.84301 3.262 -0.44758 -1.84301 3.262 0.85675 
-1.84046 3.49412 0.00052 -1.84046 3.49412 0.40865 -1.83718 3.50532 0.06801 
-1.83718 3.50532 0.34116 -1.83521 3.51207 0.13613 -1.83521 3.51207 0.27303 
-1.83455 3.51432 0.20458 -1.83426 2.50188 -0.75356 -1.83426 2.50188 1.16273 
-1.83426 2.60738 -0.75356 -1.83426 2.60738 1.16273 -1.83357 3.16869 -0.53256 
-1.83357 3.16869 0.94172 -1.83225 2.29334 -0.71814 -1.83225 2.81592 -0.71814 
-1.83225 2.81592 1.12731 -1.82819 2.04012 -0.60329 -1.82819 3.06914 -0.60329 
-1.82819 3.06914 1.01246 -1.82696 2.14639 -0.66144 -1.82696 2.96288 -0.66144 
-1.82696 2.96288 1.07061 -1.82535 2.55463 -0.75236 -1.82535 2.55463 1.16152 
-1.82191 3.35759 -0.31406 -1.82191 3.35759 0.72323 -1.81969 2.34437 -0.72719 
-1.81969 2.7649 -0.72719 -1.81969 2.7649 1.13636 -1.81737 3.3974 -0.24351 
-1.81737 3.3974 0.65268 -1.81672 3.29644 -0.39573 -1.81672 3.29644 0.8049 
-1.81454 3.43111 -0.1711 -1.81454 3.43111 0.58027 -1.8133 3.45862 -0.09774 
-1.8133 3.45862 0.50691 -1.81193 2.19485 -0.67764 -1.81193 2.91442 -0.67764 
-1.81193 2.91442 1.08681 -1.80741 2.39719 -0.73361 -1.80741 2.71208 -0.73361 
-1.80741 2.71208 1.14278 -1.80522 3.20856 -0.48537 -1.80522 3.20856 0.89453 
-1.80279 3.47401 -0.03389 -1.80279 3.47401 0.44306 -1.79883 3.48751 0.0332 
-1.79883 3.48751 0.37597 -1.798 1.99757 -0.56274 -1.798 3.1117 -0.56274 
-1.798 3.1117 0.97191 -1.79777 2.24433 -0.69134 -1.79777 2.86494 -0.69134 
-1.79777 2.86494 1.1005 -1.79685 2.44932 -0.73738 -1.79685 2.65995 -0.73738 
-1.79685 2.65995 1.14654 -1.79616 3.49659 0.10133 -1.79616 3.49659 0.30784 
-1.79487 2.10101 -0.62689 -1.79487 3.00826 -0.62689 -1.79487 3.00826 1.03605 
-1.79483 3.50114 0.16972 -1.79483 3.50114 0.23945 -1.79419 3.3278 -0.34213 
-1.79419 3.3278 0.75129 -1.78787 3.3695 -0.27349 -1.78787 3.3695 0.68266 
-1.7872 2.50201 -0.73848 -1.7872 2.60726 -0.73848 -1.7872 2.60726 1.14764 
-1.78451 2.29469 -0.70249 -1.78451 2.81458 -0.70249 -1.78451 2.81458 1.11166 
-1.78449 3.4065 -0.20122 -1.78449 3.4065 0.61039 -1.7823 3.43656 -0.12874 
-1.7823 3.43656 0.53791 -1.77874 2.55463 -0.73696 -1.77874 2.55463 1.14613 
-1.77831 3.2454 -0.43499 -1.77831 3.2454 0.84416 -1.77708 2.14556 -0.64279 
-1.77708 2.96371 -0.64279 -1.77708 2.96371 1.05195 -1.77219 2.34579 -0.71107 
-1.77219 2.76348 -0.71107 -1.77219 2.76348 1.12024 -1.77111 3.45372 -0.06552 
-1.77111 3.45372 0.47468 -1.76969 3.15169 -0.51919 -1.76969 3.15169 0.92835 
-1.76416 2.05758 -0.58877 -1.76416 3.05169 -0.58877 -1.76416 3.05169 0.99794 
-1.76211 2.19423 -0.65863 -1.76211 2.91504 -0.65863 -1.76211 2.91504 1.06779 
-1.76143 3.46691 -0.0011 -1.76143 3.46691 0.41026 -1.76084 2.39748 -0.71706 
-1.76084 2.71179 -0.71706 -1.76084 2.71179 1.12623 -1.75997 3.3402 -0.30177 
-1.75997 3.3402 0.71094 -1.7579 3.47821 0.0666 -1.7579 3.47821 0.34256 
-1.75607 3.48515 0.13496 -1.75607 3.48515 0.27421 -1.75519 3.48742 0.20458 
-1.75484 3.27876 -0.38318 -1.75484 3.27876 0.79235 -1.75479 3.37902 -0.23152 
-1.75479 3.37902 0.64069 -1.75211 3.41236 -0.15894 -1.75211 3.41236 0.56811 
-1.7505 2.44962 -0.72043 -1.7505 2.65965 -0.72043 -1.7505 2.65965 1.1296 
-1.74784 2.24418 -0.67197 -1.74784 2.86509 -0.67197 -1.74784 2.86509 1.08114 
-1.74569 2.10116 -0.60628 -1.74569 3.00811 -0.60628 -1.74569 3.00811 1.01545 
-1.7418 3.19048 -0.47065 -1.7418 3.19048 0.87982 -1.74119 2.50205 -0.72117 
-1.74119 2.60722 -0.72117 -1.74119 2.60722 1.13034 -1.73994 3.43111 -0.09651 
-1.73994 3.43111 0.50567 -1.73496 2.01628 -0.54726 -1.73496 3.09299 -0.54726 
-1.73496 3.09299 0.95642 -1.73465 2.29473 -0.68272 -1.73465 2.81454 -0.68272 
-1.73465 2.81454 1.09189 -1.73295 2.55463 -0.7193 -1.73295 3.30898 -0.32882 
-1.73295 3.30898 0.73799 -1.72958 3.44611 -0.03254 -1.72958 3.44611 0.44171 
-1.72816 2.14589 -0.62173 -1.72816 2.96338 -0.62173 -1.72816 2.96338 1.0309 
-1.72662 3.35029 -0.25975 -1.72662 3.35029 0.66892 -1.72278 3.3861 -0.18826 
-1.72278 3.3861 0.59743 -1.72163 2.34739 -0.69086 -1.72163 2.76187 -0.69086 
-1.72163 2.76187 1.10003 -1.72108 3.45721 0.03229 -1.72108 3.45721 0.37688 
-1.71837 3.46641 0.1004 -1.71837 3.46641 0.30877 -1.71708 3.22536 -0.42094 
-1.71708 3.22536 0.83011 -1.71625 3.47076 0.16972 -1.71625 3.47076 0.23945 
-1.71567 2.05866 -0.56616 -1.71567 3.0506 -0.56616 -1.71567 3.0506 0.97533 
-1.71298 2.19489 -0.63711 -1.71298 2.91438 -0.63711 -1.71298 2.91438 1.04628 
-1.71042 2.39925 -0.69634 -1.71042 2.71002 -0.69634 -1.71042 2.71002 1.1055 
-1.70983 3.4065 -0.12656 -1.70983 3.4065 0.53573 -1.70738 1.97728 -0.50252 
-1.70738 3.13198 -0.50252 -1.70738 3.13198 0.91169 -1.70008 2.45181 -0.69915 
-1.70008 2.65746 -0.69915 -1.70008 2.65746 1.10832 -1.69938 3.31945 -0.28714 
-1.69938 3.31945 0.69631 -1.69896 2.24492 -0.65009 -1.69896 2.86435 -0.65009 
-1.69896 2.86435 1.05926 -1.69866 3.42315 -0.06341 -1.69866 3.42315 0.47257 
-1.69734 2.10255 -0.58323 -1.69734 3.00672 -0.58323 -1.69734 3.00672 0.9924 
-1.69441 3.35784 -0.21664 -1.69441 3.35784 0.62581 -1.69407 3.25769 -0.36813 
-1.69407 3.25769 0.77729 -1.69093 2.50436 -0.69935 -1.69093 2.60491 -0.69935 
-1.69093 2.60491 1.10852 -1.68932 3.43599 0.00093 -1.68932 3.43599 0.40824 
-1.68808 2.55463 -0.69941 -1.68731 2.01855 -0.52285 -1.68731 3.09072 -0.52285 
-1.68731 3.09072 0.93201 -1.68496 2.29688 -0.66034 -1.68496 2.81239 -0.66034 
-1.68496 2.81239 1.0695 -1.68185 3.44495 0.06615 -1.68185 3.44495 0.34301 
-1.68156 3.16851 -0.45476 -1.68156 3.16851 0.86393 -1.68034 2.14737 -0.59832 
-1.68034 2.96189 -0.59832 -1.68034 2.96189 1.00749 -1.67953 3.37902 -0.15625 
-1.67953 3.37902 0.56542 -1.67869 3.45144 0.1352 -1.67869 3.45144 0.27397 
-1.67763 3.45361 0.20458 -1.67334 3.28693 -0.31323 -1.67334 3.28693 0.72239 
-1.67225 2.34962 -0.66799 -1.67225 2.75965 -0.66799 -1.67225 2.75965 1.07716 
-1.66832 2.06117 -0.54134 -1.66832 3.0481 -0.54134 -1.66832 3.0481 0.95051 
-1.66754 3.3974 -0.09367 -1.66754 3.3974 0.50284 -1.66705 3.32764 -0.244 
-1.66705 3.32764 0.65317 -1.66527 2.19661 -0.61334 -1.66527 2.91266 -0.61334 
-1.66527 2.91266 1.0225 -1.66093 2.40175 -0.67284 -1.66093 2.70752 -0.67284 
-1.66093 2.70752 1.08201 -1.66031 1.98021 -0.47565 -1.66031 3.12906 -0.47565 
-1.66031 3.12906 0.88482 -1.65759 3.2024 -0.40418 -1.65759 3.2024 0.81335 
-1.65734 3.41204 -0.02957 -1.65734 3.41204 0.43874 -1.6513 3.35029 -0.18443 
-1.6513 3.35029 0.5936 -1.65091 2.45432 -0.67517 -1.65091 2.65495 -0.67517 
-1.65091 2.65495 1.08434 -1.65045 2.10503 -0.55795 -1.65045 3.00424 -0.55795 
-1.65045 3.00424 0.96712 -1.65009 2.24757 -0.62547 -1.65009 2.86169 -0.62547 
-1.65009 2.86169 1.03464 -1.64903 3.42276 0.03534 -1.64903 3.42276 0.37383 
-1.64698 2.50441 -0.67737 -1.64698 2.60486 -0.67737 -1.64423 2.55463 -0.67734 
-1.64385 3.43017 0.10042 -1.64385 3.43017 0.30875 -1.64173 3.43452 0.16973 
-1.64173 3.43452 0.23944 -1.64077 3.29559 -0.27028 -1.64077 3.29559 0.67945 
-1.6404 2.02182 -0.4956 -1.6404 3.08745 -0.4956 -1.6404 3.08745 0.90477 
-1.63755 3.3695 -0.12318 -1.63755 3.3695 0.53235 -1.63627 2.29976 -0.63521 
-1.63627 2.8095 -0.63521 -1.63627 2.8095 1.04438 -1.63558 3.23353 -0.35099 
-1.63558 3.23353 0.76015 -1.6355 1.9451 -0.42624 -1.6355 3.16417 -0.42624 
-1.6355 3.16417 0.83541 -1.63376 2.15002 -0.57264 -1.63376 2.95925 -0.57264 
-1.63376 2.95925 0.98181 -1.62639 3.38578 -0.0597 -1.62639 3.38578 0.46886 
-1.62418 2.35245 -0.64253 -1.62418 2.75682 -0.64253 -1.62418 2.75682 1.0517 
-1.62391 3.31945 -0.21167 -1.62391 3.31945 0.62084 -1.62142 2.065 -0.51376 
-1.62142 3.04427 -0.51376 -1.62142 3.04427 0.92293 -1.61745 2.20006 -0.58668 
-1.61745 2.90921 -0.58668 -1.61745 2.90921 0.99584 -1.61739 3.39838 0.00495 
-1.61739 3.39838 0.40421 -1.61563 3.26174 -0.29542 -1.61563 3.26174 0.70458 
-1.61459 1.98482 -0.44677 -1.61459 3.12445 -0.44677 -1.61459 3.12445 0.85594 
-1.61306 2.40474 -0.64686 -1.61306 2.70452 -0.64686 -1.61306 2.70452 1.05603 
-1.61256 3.19667 -0.37396 -1.61256 3.19667 0.78313 -1.6112 3.40748 0.06967 
-1.6112 3.40748 0.33949 -1.60927 3.3402 -0.15107 -1.60927 3.3402 0.56024 
-1.60787 2.45441 -0.65106 -1.60787 2.65485 -0.65106 -1.60718 3.41291 0.13497 
-1.60718 3.41291 0.27419 -1.60595 3.41499 0.20458 -1.60394 2.50458 -0.65313 
-1.60394 2.60469 -0.65313 -1.60375 2.10918 -0.52995 -1.60375 3.00009 -0.52995 
-1.60375 3.00009 0.93912 -1.60262 2.25115 -0.59836 -1.60262 2.85812 -0.59836 
-1.60262 2.85812 1.00753 -1.60153 2.55463 -0.65314 -1.59782 3.28693 -0.2377 
-1.59782 3.28693 0.64687 -1.59699 3.35759 -0.08914 -1.59699 3.35759 0.49831 
-1.59463 2.02688 -0.46626 -1.59463 3.08238 -0.46626 -1.59463 3.08238 0.87543 
-1.5917 3.22619 -0.31935 -1.5917 3.22619 0.72852 -1.59068 1.95123 -0.39569 
-1.59068 3.15804 -0.39569 -1.59068 3.15804 0.80486 -1.58932 2.30314 -0.60766 
-1.58932 2.80613 -0.60766 -1.58932 2.80613 1.01683 -1.58854 2.15381 -0.54476 
-1.58854 2.95546 -0.54476 -1.58854 2.95546 0.95393 -1.58701 3.37187 -0.02493 
-1.58701 3.37187 0.4341 -1.58223 3.30898 -0.1781 -1.58223 3.30898 0.58727 
-1.57954 3.38245 0.03927 -1.57954 3.38245 0.3699 -1.57757 2.35588 -0.61456 
-1.57757 2.75339 -0.61456 -1.57757 2.75339 1.02372 -1.57599 2.07029 -0.48404 
-1.57599 3.03898 -0.48404 -1.57599 3.03898 0.89321 -1.57451 3.38959 0.10439 
-1.57451 3.38959 0.30478 -1.57244 2.20412 -0.55836 -1.57244 2.90515 -0.55836 
-1.57244 2.90515 0.96752 -1.57196 3.39321 0.16973 -1.57196 3.39321 0.23944 
-1.57114 2.40513 -0.62075 -1.57114 2.70414 -0.62075 -1.57114 2.70414 1.02992 
-1.57034 1.99111 -0.41598 -1.57034 3.11816 -0.41598 -1.57034 3.11816 0.82515 
-1.56903 1.92024 -0.34202 -1.56903 3.18903 -0.34202 -1.56903 3.18903 0.75118 
-1.56892 3.3278 -0.11686 -1.56892 3.3278 0.52602 -1.56607 2.45476 -0.62488 
-1.56607 2.65451 -0.62488 -1.56237 2.50463 -0.62692 -1.56237 2.60464 -0.62692 
-1.56006 2.55463 -0.62689 -1.56006 3.23353 -0.27547 -1.56006 3.23353 0.68463 
-1.55973 2.11398 -0.50025 -1.55973 2.99529 -0.50025 -1.55973 2.99529 0.90942 
-1.55795 3.34331 -0.05424 -1.55795 3.34331 0.4634 -1.55768 2.25573 -0.56959 
-1.55768 2.85354 -0.56959 -1.55768 2.85354 0.97875 -1.5506 2.03353 -0.4351 
-1.5506 3.07573 -0.4351 -1.5506 3.07573 0.84427 -1.54937 3.35544 0.00949 
-1.54937 3.35544 0.39967 -1.54768 1.95893 -0.36337 -1.54768 3.15033 -0.36337 
-1.54768 3.15033 0.77254 -1.54482 2.15874 -0.51475 -1.54482 2.95053 -0.51475 
-1.54482 2.95053 0.92392 -1.54461 2.30794 -0.57841 -1.54461 2.80133 -0.57841 
-1.54461 2.80133 0.98758 -1.54322 3.36415 0.07406 -1.54322 3.36415 0.33511 
-1.54292 3.25769 -0.21698 -1.54292 3.25769 0.62615 -1.53952 3.36938 0.13918 
-1.53952 3.36938 0.26999 -1.53828 3.37113 0.20458 -1.53709 1.9126 -0.29849 
-1.53709 3.19667 -0.29849 -1.53709 3.19667 0.70765 -1.53643 2.35605 -0.58605 
-1.53643 2.75322 -0.58605 -1.53643 2.75322 0.99521 -1.53317 2.07608 -0.45247 
-1.53317 3.03319 -0.45247 -1.53317 3.03319 0.86164 -1.53 2.40538 -0.59213 
-1.53 2.70389 -0.59213 -1.52869 2.20943 -0.52777 -1.52869 2.89983 -0.52777 
-1.52869 2.89983 0.93694 -1.52787 3.27876 -0.1562 -1.52787 3.27876 0.56537 
-1.52769 1.99906 -0.38335 -1.52769 3.1102 -0.38335 -1.52769 3.1102 0.79252 
-1.52481 2.45533 -0.59609 -1.52481 2.65394 -0.59609 -1.52114 2.50527 -0.598 
-1.52114 2.604 -0.598 -1.51993 2.55463 -0.59862 -1.5171 2.12003 -0.46838 
-1.5171 2.98924 -0.46838 -1.5171 2.98924 0.87754 -1.51536 1.95123 -0.32037 
-1.51536 3.15804 -0.32037 -1.51536 3.15804 0.72954 -1.51532 3.29644 -0.09433 
-1.51532 3.29644 0.50349 -1.51433 2.26116 -0.53859 -1.51433 2.8481 -0.53859 
-1.51433 2.8481 0.94776 -1.50913 2.04053 -0.40192 -1.50913 3.06874 -0.40192 
-1.50913 3.06874 0.81109 -1.50687 1.90686 -0.25346 -1.50687 3.2024 -0.25346 
-1.50687 3.2024 0.66263 -1.50479 2.30864 -0.54799 -1.50479 2.80063 -0.54799 
-1.50479 2.80063 0.95716 -1.50453 3.31103 -0.02869 -1.50453 3.31103 0.43786 
-1.50271 2.16479 -0.4827 -1.50271 2.94448 -0.4827 -1.50271 2.94448 0.89187 
-1.49688 3.32181 0.03553 -1.49688 3.32181 0.37364 -1.49674 2.35672 -0.55555 
-1.49674 2.75255 -0.55555 -1.49674 2.75255 0.96472 -1.49507 1.99111 -0.34071 
-1.49507 3.11816 -0.34071 -1.49507 3.11816 0.74988 -1.49202 2.08324 -0.41903 
-1.49202 3.02603 -0.41903 -1.49202 3.02603 0.8282 -1.4916 3.32914 0.10099 
-1.4916 3.32914 0.30818 -1.49011 2.40625 -0.56138 -1.49011 2.70302 -0.56138 
-1.4901 1.88391 -0.19396 -1.4901 3.22536 -0.19396 -1.4901 3.22536 0.60313 
-1.4889 3.33293 0.16639 -1.4889 3.33293 0.24278 -1.48686 2.21576 -0.49529 
-1.48686 2.89351 -0.49529 -1.48686 2.89351 0.90445 -1.48506 2.45615 -0.56527 
-1.48506 2.65312 -0.56527 -1.4848 1.9451 -0.27554 -1.4848 3.16417 -0.27554 
-1.4848 3.16417 0.68471 -1.48238 2.50533 -0.56779 -1.48238 2.60394 -0.56779 
-1.48124 2.55463 -0.56843 -1.47641 2.12708 -0.43463 -1.47641 2.98219 -0.43463 
-1.47641 2.98219 0.8438 -1.47606 3.2454 -0.13274 -1.47606 3.2454 0.5419 
-1.47595 2.03353 -0.36045 -1.47595 3.07573 -0.36045 -1.47595 3.07573 0.76961 
-1.47584 2.26239 -0.50623 -1.47584 2.84688 -0.50623 -1.47584 2.84688 0.9154 
-1.46633 2.30996 -0.51551 -1.46633 2.79931 -0.51551 -1.46633 2.79931 0.92468 
-1.46427 1.98482 -0.29646 -1.46427 3.12445 -0.29646 -1.46427 3.12445 0.70563 
-1.46347 3.262 -0.06804 -1.46347 3.262 0.47721 -1.46235 2.17195 -0.4487 
-1.46235 2.93732 -0.4487 -1.46235 2.93732 0.85787 -1.4586 2.35788 -0.52316 
-1.4586 2.75138 -0.52316 -1.45857 2.07608 -0.37788 -1.45857 3.03319 -0.37788 
-1.45857 3.03319 0.78704 -1.45629 1.94076 -0.22949 -1.45629 3.16851 -0.22949 
-1.45629 3.16851 0.63866 -1.45389 3.27532 -0.00208 -1.45389 3.27532 0.41125 
-1.452 2.40749 -0.52886 -1.452 2.70177 -0.52886 -1.44986 2.21774 -0.46119 
-1.44986 2.89152 -0.46119 -1.44986 2.89152 0.87036 -1.44768 2.45626 -0.53309 
-1.44768 2.65301 -0.53309 -1.44693 3.28453 0.06285 -1.44693 3.28453 0.34632 
-1.44497 2.50551 -0.53555 -1.44497 2.60376 -0.53555 -1.44479 2.02688 -0.31642 
-1.44479 3.08238 -0.31642 -1.44479 3.08238 0.72559 -1.44407 2.55463 -0.53637 
-1.44287 3.29056 0.12839 -1.44287 3.29056 0.28078 -1.44267 2.12003 -0.39395 
-1.44267 2.98924 -0.39395 -1.44267 2.98924 0.80312 -1.44091 3.2927 0.20458 
-1.44039 1.91879 -0.16925 -1.44039 3.19048 -0.16925 -1.44039 3.19048 0.57842 
-1.43897 2.26435 -0.47208 -1.43897 2.84492 -0.47208 -1.43897 2.84492 0.88124 
-1.4354 1.98021 -0.25073 -1.4354 3.12906 -0.25073 -1.4354 3.12906 0.6599 
-1.42972 2.31165 -0.48133 -1.42972 2.79761 -0.48133 -1.42972 2.79761 0.8905 
-1.42835 2.16479 -0.40833 -1.42835 2.94448 -0.40833 -1.42835 2.94448 0.8175 
-1.42701 2.07029 -0.33506 -1.42701 3.03898 -0.33506 -1.42701 3.03898 0.74422 
-1.42568 3.20856 -0.10583 -1.42568 3.20856 0.51499 -1.42211 2.35954 -0.48894 
-1.42211 2.74972 -0.48894 -1.41618 2.4079 -0.49487 -1.41618 2.70136 -0.49487 
-1.41576 2.21576 -0.42418 -1.41576 2.89351 -0.42418 -1.41576 2.89351 0.83335 
-1.41544 2.02182 -0.27064 -1.41544 3.08745 -0.27064 -1.41544 3.08745 0.67981 
-1.41419 3.22391 -0.04048 -1.41419 3.22391 0.44965 -1.41193 2.45662 -0.49912 
-1.41193 2.65265 -0.49912 -1.41079 2.11398 -0.35132 -1.41079 2.99529 -0.35132 
-1.41079 2.99529 0.76049 -1.40938 2.50557 -0.50167 -1.40938 2.6037 -0.50167 
-1.40852 1.97728 -0.20366 -1.40852 2.55463 -0.50252 -1.40852 3.13198 -0.20366 
-1.40852 3.13198 0.61283 -1.40626 3.23633 0.02547 -1.40626 3.23633 0.3837 
-1.40481 2.26239 -0.43521 -1.40481 2.84688 -0.43521 -1.40481 2.84688 0.84437 
-1.40044 3.24424 0.0908 -1.40044 3.24424 0.31836 -1.39729 2.065 -0.28963 
-1.39729 3.04427 -0.28963 -1.39729 3.04427 0.6988 -1.3963 2.15874 -0.36623 
-1.3963 2.95053 -0.36623 -1.3963 2.95053 0.7754 -1.39604 3.24798 0.16638 
-1.39604 3.24798 0.24278 -1.39554 2.30996 -0.44472 -1.39554 2.79931 -0.44472 
-1.39554 2.79931 0.85389 -1.39186 3.15169 -0.14136 -1.39186 3.15169 0.55053 
-1.3882 2.01855 -0.22374 -1.3882 3.09072 -0.22374 -1.3882 3.09072 0.6329 
-1.38789 2.35788 -0.45244 -1.38789 2.75138 -0.45244 -1.38328 2.20943 -0.38235 
-1.38328 2.89983 -0.38235 -1.38328 2.89983 0.79152 -1.38219 2.40749 -0.45905 
-1.38219 2.70177 -0.45905 -1.38109 2.10918 -0.3073 -1.38109 3.00009 -0.3073 
-1.38109 3.00009 0.71646 -1.37849 3.16869 -0.07748 -1.37849 3.16869 0.48665 
-1.37796 2.45626 -0.46337 -1.37796 2.65301 -0.46337 -1.3755 2.50551 -0.46608 
-1.3755 2.60376 -0.46608 -1.37468 2.55463 -0.46697 -1.37246 2.26116 -0.39672 
-1.37246 2.8481 -0.39672 -1.37246 2.8481 0.80589 -1.36971 2.06117 -0.24273 
-1.36971 3.0481 -0.24273 -1.36971 3.0481 0.6519 -1.36847 3.18289 -0.01232 
-1.36847 3.18289 0.42149 -1.36629 2.15381 -0.32251 -1.36629 2.95546 -0.32251 
-1.36629 2.95546 0.73168 -1.36379 2.01628 -0.17609 -1.36379 3.09299 -0.17609 
-1.36379 3.09299 0.58526 -1.36306 2.30864 -0.40625 -1.36306 2.80063 -0.40625 
-1.36306 2.80063 0.81542 -1.36185 3.19424 0.05383 -1.36185 3.19424 0.35534 
-1.35549 2.35672 -0.4143 -1.35549 2.75255 -0.4143 -1.35532 3.19978 0.12899 
-1.35532 3.19978 0.28018 -1.35314 3.20163 0.20458 -1.3531 2.10503 -0.2606 
-1.3531 3.00424 -0.2606 -1.3531 3.00424 0.66976 -1.35269 2.20412 -0.33861 
-1.35269 2.90515 -0.33861 -1.35269 2.90515 0.74778 -1.34967 2.40625 -0.42094 
-1.34967 2.70302 -0.42094 -1.3483 3.1117 -0.11304 -1.3483 3.1117 0.52221 
-1.34578 2.45615 -0.42599 -1.34578 2.65312 -0.42599 -1.34489 2.05866 -0.19538 
-1.34489 3.0506 -0.19538 -1.34489 3.0506 0.60455 -1.34326 2.50533 -0.42867 
-1.34326 2.60394 -0.42867 -1.34262 2.55463 -0.42981 -1.34146 2.25573 -0.35337 
-1.34146 2.85354 -0.35337 -1.34146 2.85354 0.76254 -1.3384 2.15002 -0.27729 
-1.3384 2.95925 -0.27729 -1.3384 2.95925 0.68646 -1.33603 3.1277 -0.04804 
-1.33603 3.1277 0.45721 -1.33264 2.30794 -0.36644 -1.33264 2.80133 -0.36644 
-1.33264 2.80133 0.7756 -1.32782 2.10255 -0.21371 -1.32782 3.00672 -0.21371 
-1.32782 3.00672 0.62288 -1.3273 3.1408 0.01766 -1.3273 3.1408 0.39151 
-1.325 2.35605 -0.37461 -1.325 2.75322 -0.37461 -1.32437 2.20006 -0.2936 
-1.32437 2.90921 -0.2936 -1.32437 2.90921 0.70276 -1.32228 3.05169 -0.14688 
-1.32228 3.05169 0.55605 -1.31892 2.40538 -0.38105 -1.31892 2.70389 -0.38105 
-1.31709 3.14571 0.09076 -1.31709 3.14571 0.31841 -1.31496 2.45533 -0.38623 
-1.31496 2.65394 -0.38623 -1.31305 2.50527 -0.38991 -1.31305 2.604 -0.38991 
-1.31272 2.14737 -0.23071 -1.31272 2.96189 -0.23071 -1.31272 2.96189 0.63987 
-1.31269 2.25115 -0.30842 -1.31269 2.85812 -0.30842 -1.31269 2.85812 0.71759 
-1.31268 3.14945 0.16635 -1.31268 3.14945 0.24282 -1.31242 2.55463 -0.39112 
-1.30776 3.06914 -0.08286 -1.30776 3.06914 0.49203 -1.30477 2.10116 -0.16536 
-1.30477 3.00811 -0.16536 -1.30477 3.00811 0.57453 -1.30338 2.30314 -0.32173 
-1.30338 2.80613 -0.32173 -1.30338 2.80613 0.7309 -1.29771 2.19661 -0.24577 
-1.29771 2.91266 -0.24577 -1.29771 2.91266 0.65494 -1.29697 3.08423 -0.01751 
-1.29697 3.08423 0.42668 -1.29649 2.35588 -0.33347 -1.29649 2.75339 -0.33347 
-1.2903 2.40513 -0.33991 -1.2903 2.70414 -0.33991 -1.28932 2.14589 -0.18289 
-1.28932 2.96338 -0.18289 -1.28932 2.96338 0.59206 -1.28617 2.45476 -0.34498 
-1.28617 2.65451 -0.34498 -1.28558 2.24757 -0.26095 -1.28558 2.86169 -0.26095 
-1.28558 2.86169 0.67012 -1.28467 3.09047 0.05501 -1.28467 3.09047 0.35416 
-1.28416 2.55463 -0.35099 -1.28416 3.00826 -0.11617 -1.28416 3.00826 0.52534 
-1.28413 2.50463 -0.34868 -1.28413 2.60464 -0.34868 -1.27689 3.0938 0.12833 
-1.27689 3.0938 0.28083 -1.27583 2.29976 -0.27477 -1.27583 2.8095 -0.27477 
-1.27583 2.8095 0.68394 -1.27444 3.09537 0.20458 -1.27393 2.19489 -0.19806 
-1.27393 2.91438 -0.19806 -1.27393 2.91438 0.60723 -1.27102 3.02481 -0.05149 
-1.27102 3.02481 0.46065 -1.26852 2.35245 -0.28686 -1.26852 2.75682 -0.28686 
-1.26826 2.96371 -0.13397 -1.26826 2.96371 0.54314 -1.26419 2.40474 -0.29799 
-1.26419 2.70452 -0.29799 -1.26096 2.24492 -0.21209 -1.26096 2.86435 -0.21209 
-1.26096 2.86435 0.62126 -1.25998 2.45441 -0.30318 -1.25998 2.65485 -0.30318 
-1.25792 2.50458 -0.3071 -1.25792 2.60469 -0.3071 -1.2579 2.55463 -0.30952 
-1.25637 3.03174 0.02005 -1.25637 3.03174 0.38912 -1.25242 2.19423 -0.14894 
-1.25242 2.91504 -0.14894 -1.25242 2.91504 0.55811 -1.25071 2.29688 -0.22609 
-1.25071 2.81239 -0.22609 -1.25071 2.81239 0.63526 -1.24961 2.96288 -0.08409 
-1.24961 2.96288 0.49326 -1.24646 3.03645 0.09321 -1.24646 3.03645 0.31596 
-1.24306 2.34962 -0.2388 -1.24306 2.75965 -0.2388 -1.24149 3.0388 0.16635 
-1.24149 3.0388 0.24282 -1.23908 2.24418 -0.16321 -1.23908 2.86509 -0.16321 
-1.23908 2.86509 0.57238 -1.23821 2.40175 -0.25012 -1.23821 2.70752 -0.25012 
-1.23588 2.45432 -0.26014 -1.23588 2.65495 -0.26014 -1.23371 2.55463 -0.26681 
-1.23368 2.50441 -0.26407 -1.23368 2.60486 -0.26407 -1.23341 2.91442 -0.09912 
-1.23341 2.91442 0.50828 -1.23283 2.97079 -0.01329 -1.23283 2.97079 0.42245 
-1.22833 2.29473 -0.17639 -1.22833 2.81454 -0.17639 -1.22833 2.81454 0.58556 
-1.22078 2.97647 0.05869 -1.22078 2.97647 0.35048 -1.22019 2.34739 -0.18941 
-1.22019 2.76187 -0.18941 -1.21971 2.24433 -0.11328 -1.21971 2.86494 -0.11328 
-1.21971 2.86494 0.52245 -1.21876 2.91576 -0.05077 -1.21876 2.91576 0.45994 
-1.21471 2.39925 -0.20063 -1.21471 2.71002 -0.20063 -1.21352 2.97989 0.13144 
-1.21352 2.97989 0.27773 -1.21189 2.45181 -0.21097 -1.21189 2.65746 -0.21097 
-1.21169 2.50436 -0.22012 -1.21169 2.60491 -0.22012 -1.21164 2.55463 -0.22297 
-1.2111 2.98104 0.20458 -1.20856 2.29469 -0.12654 -1.20856 2.81458 -0.12654 
-1.20856 2.81458 0.53571 -1.20457 2.86641 -0.06516 -1.20457 2.86641 0.47433 
-1.20416 2.92263 0.02074 -1.20416 2.92263 0.38843 -1.19997 2.34579 -0.13886 
-1.19997 2.76348 -0.13886 -1.1943 2.92726 0.09369 -1.1943 2.92726 0.31547 
-1.19399 2.39748 -0.15021 -1.19399 2.71179 -0.15021 -1.19291 2.29334 -0.0788 
-1.19291 2.81592 -0.0788 -1.19291 2.81592 0.48797 -1.19175 2.55463 -0.1781 
-1.19175 2.86709 -0.01636 -1.19175 2.86709 0.42553 -1.19062 2.44962 -0.16055 
-1.19062 2.65965 -0.16055 -1.18987 2.50205 -0.16986 -1.18987 2.60722 -0.16986 
-1.18936 2.92958 0.1668 -1.18936 2.92958 0.24237 -1.18385 2.34437 -0.09135 
-1.18385 2.7649 -0.09135 -1.18385 2.7649 0.50052 -1.17957 2.81681 -0.03007 
-1.17957 2.81681 0.43923 -1.17925 2.87262 0.05601 -1.17925 2.87262 0.35316 
-1.17744 2.39719 -0.10364 -1.17744 2.71208 -0.10364 -1.17409 2.55463 -0.13231 
-1.17367 2.44932 -0.1142 -1.17367 2.65995 -0.1142 -1.17257 2.50201 -0.12385 
-1.17257 2.60726 -0.12385 -1.17183 2.87642 0.12918 -1.17183 2.87642 0.27998 
-1.17008 2.76578 -0.0431 -1.17008 2.76578 0.45227 -1.16913 2.87734 0.20458 
-1.1687 2.81709 0.019 -1.1687 2.81709 0.39017 -1.16313 2.39615 -0.05547 
-1.16313 2.71312 -0.05547 -1.15902 2.44929 -0.06707 -1.15902 2.65998 -0.06707 
-1.15869 2.55463 -0.0857 -1.15869 2.76614 0.00578 -1.15869 2.76614 0.40339 
-1.15859 2.8218 0.09191 -1.15859 2.8218 0.31725 -1.15748 2.50188 -0.07679 
-1.15748 2.60738 -0.07679 -1.15306 2.82301 0.1668 -1.15306 2.82301 0.24237 
-1.15116 2.7137 -0.00636 -1.14971 2.76596 0.05515 -1.14971 2.76596 0.35401 
-1.14653 2.44868 -0.01817 -1.14653 2.66059 -0.01817 -1.1456 2.55463 -0.0384 
-1.1448 2.50184 -0.0293 -1.1448 2.60742 -0.0293 -1.14167 2.71367 0.04299 
-1.14167 2.71367 0.36618 -1.14148 2.76776 0.12966 -1.14148 2.76776 0.27951 
-1.13874 2.76836 0.20458 -1.13651 2.44835 0.0313 -1.13651 2.66092 0.0313 
-1.13485 2.55463 0.00949 -1.13485 2.71392 0.09195 -1.13485 2.71392 0.31722 
-1.13423 2.50141 0.02013 -1.13423 2.60786 0.02013 -1.12932 2.71513 0.16682 
-1.12932 2.71513 0.24235 -1.12915 2.6612 0.08011 -1.12645 2.55463 0.05785 
-1.12635 2.50138 0.06864 -1.12635 2.60789 0.06864 -1.12419 2.66121 0.12922 
-1.12419 2.66121 0.27994 -1.12136 2.66151 0.20458 -1.12084 2.608 0.11777 
-1.12045 2.55463 0.10657 -1.11777 2.60804 0.16682 -2.24768 0.57356 0.47123 
-2.23259 0.57369 0.51829 -2.23149 0.521 0.50864 -2.21529 0.57373 0.5643 
-2.21455 0.5213 0.55499 -2.21341 0.62631 0.57254 -2.21118 0.46916 0.54465 
-2.19352 0.62631 0.61741 -2.19347 0.57604 0.61456 -2.19327 0.52349 0.60541 
-2.19045 0.47093 0.59507 -2.18498 0.41907 0.58385 -2.17684 0.36641 0.57083 
-2.17149 0.57609 0.65851 -2.17149 0.67654 0.65851 -2.17146 0.62631 0.66125 
-2.16929 0.526 0.65458 -2.16696 0.47343 0.64456 -2.16609 0.31586 0.55765 
-2.16211 0.4213 0.63324 -2.15445 0.36856 0.62053 -2.14726 0.62631 0.70396 
-2.14725 0.57626 0.70154 -2.14725 0.67637 0.70154 -2.14518 0.52609 0.69762 
-2.14518 0.72653 0.69762 -2.14421 0.3166 0.60653 -2.14098 0.47642 0.69243 
-2.13665 0.42413 0.6813 -2.13123 0.26657 0.59251 -2.12933 0.37144 0.66921 
-2.12104 0.57631 0.74312 -2.12104 0.67632 0.74312 -2.121 0.62631 0.74543 
-2.11959 0.31925 0.65539 -2.11899 0.52644 0.73942 -2.11899 0.72619 0.73942 
-2.11585 0.21757 0.57733 -2.11487 0.47681 0.73435 -2.11487 0.77582 0.73435 
-2.10867 0.42756 0.72791 -2.10745 0.26829 0.64022 -2.10178 0.37482 0.71617 
-2.1004 0.17284 0.5598 -2.09274 0.62631 0.78556 -2.09248 0.32283 0.70286 
-2.09244 0.21905 0.62515 -2.09212 0.57695 0.78435 -2.09212 0.67568 0.78435 
-2.0902 0.52701 0.78067 -2.0902 0.72562 0.78067 -2.08625 0.47706 0.77549 
-2.08625 0.77557 0.77549 -2.08289 0.12926 0.54133 -2.08079 0.27174 0.68804 
-2.08016 0.42773 0.76905 -2.07735 0.17423 0.60815 -2.07253 0.37962 0.76088 
-2.06676 0.2217 0.67173 -2.0637 0.32741 0.74781 -2.06254 0.62631 0.82425 
-2.06191 0.57701 0.82311 -2.06191 0.67562 0.82311 -2.06028 0.13034 0.58982 
-2.05939 0.52783 0.82043 -2.05939 0.7248 0.82043 -2.0555 0.47793 0.81538 
-2.0555 0.7747 0.81538 -2.05247 0.2758 0.73305 -2.05207 0.17671 0.65504 
-2.04967 0.4284 0.80874 -2.04967 0.82423 0.80874 -2.04211 0.38032 0.8007 
-2.04211 0.87231 0.8007 -2.04137 0.08796 0.57053 -2.03888 0.22549 0.71695 
-2.03546 0.13285 0.63717 -2.03271 0.33284 0.79116 -2.03049 0.62631 0.86142 
-2.02967 0.57719 0.86052 -2.02967 0.67544 -0.4808 -2.02967 0.67544 0.86052 
-2.02721 0.52794 0.85781 -2.02721 0.72469 -0.47809 -2.02721 0.72469 0.85781 
-2.02407 0.18086 0.70174 -2.02298 0.47917 0.85349 -2.02298 0.77345 0.85349 
-2.02189 0.28111 0.7768 -2.01727 0.42956 0.84688 -2.01727 0.82306 0.84688 
-2.01696 0.09023 0.61818 -2.0133 0.02925 0.5358 -2.00963 0.38164 0.83916 
-2.00963 0.87099 0.83916 -2.00887 0.23042 0.76067 -2.00788 0.13668 0.68407 
-2.00035 0.33407 0.82965 -2.00035 0.91856 0.82965 -1.99664 0.04896 0.59811 
-1.99664 0.62631 -0.51725 -1.99664 0.62631 0.89696 -1.99579 0.57725 0.89611 
-1.99579 0.67538 -0.5164 -1.99579 0.67538 0.89611 -1.99437 0.18566 0.74576 
-1.99324 0.5283 0.89356 -1.99324 0.72433 -0.51384 -1.99324 0.72433 0.89356 
-1.98972 0.0935 0.66509 -1.9894 0.28744 0.81862 -1.98899 0.47958 0.88931 
-1.98899 0.77304 -0.5096 -1.98899 0.77304 0.88931 -1.98305 0.43122 0.88338 
-1.98305 0.8214 0.88338 -1.97948 -0.02761 0.50027 -1.97816 0.14197 0.7295 
-1.97682 0.23647 0.80277 -1.97545 0.38333 0.87577 -1.97545 0.86929 0.87577 
-1.96977 0.05189 0.64517 -1.96619 0.33603 0.86652 -1.96619 0.9166 0.86652 
-1.96477 -0.00953 0.56369 -1.96249 0.19171 0.78839 -1.96109 0.62631 -0.55109 
-1.96109 0.62631 0.93081 -1.96038 0.09856 0.71086 -1.96019 0.57719 -0.55028 
-1.96019 0.57719 0.92999 -1.96019 0.67544 -0.55028 -1.96019 0.67544 0.92999 
-1.95748 0.52794 0.92753 -1.95748 0.72469 -0.54782 -1.95748 0.72469 0.92753 
-1.95531 0.28942 0.85563 -1.95531 0.9632 0.85563 -1.95317 0.47917 0.9233 
-1.95317 0.77345 -0.54359 -1.95317 0.77345 0.9233 -1.95127 -0.09437 0.39652 
-1.94888 0.01244 0.62393 -1.94659 0.14776 0.77232 -1.94656 0.42956 0.9176 
-1.94656 0.82306 -0.53788 -1.94656 0.82306 0.9176 -1.94282 0.24363 0.84314 
-1.9417 -0.08105 0.46248 -1.94089 0.0565 0.6909 -1.93884 0.38164 0.90995 
-1.93884 0.87099 0.90995 -1.92932 0.33407 0.90067 -1.92932 0.91856 0.90067 
-1.92922 0.10521 0.75489 -1.92911 -0.06445 0.52718 -1.92875 0.19876 0.82907 
-1.92393 0.62631 -0.58315 -1.92393 0.62631 0.96287 -1.92279 0.57701 -0.58252 
-1.92279 0.57701 0.96223 -1.92279 0.67562 -0.58252 -1.92279 0.67562 0.96223 
-1.92036 0.01678 0.66998 -1.92011 0.52783 -0.58 -1.92011 0.52783 0.95971 
-1.92011 0.7248 -0.58 -1.92011 0.7248 0.95971 -1.9183 0.28744 0.88973 
-1.9183 0.96519 0.88973 -1.91506 -0.04441 0.58841 -1.91506 0.47793 -0.57611 
-1.91506 0.47793 0.95582 -1.91506 0.7747 -0.57611 -1.91506 0.7747 0.95582 
-1.91315 0.15492 0.81347 -1.9101 0.06279 0.73515 -1.90842 0.4284 -0.57028 
-1.90842 0.4284 0.94999 -1.90842 0.82423 -0.57028 -1.90842 0.82423 0.94999 
-1.90829 -0.14087 0.35891 -1.90245 0.23647 0.87714 -1.90245 1.01616 0.87714 
-1.90063 -0.13009 0.42313 -1.90037 0.38032 0.94243 -1.90037 0.87231 -0.56271 
-1.90037 0.87231 0.94243 -1.8983 -0.02146 0.6479 -1.89604 0.11221 0.79636 
-1.89084 0.33284 0.93303 -1.89084 0.91978 -0.55332 -1.89084 0.91978 0.93303 
-1.88985 -0.11549 0.48877 -1.88981 0.02291 0.71481 -1.88807 0.19171 0.86282 
-1.88807 1.06092 0.86282 -1.88523 0.62631 -0.61335 -1.88523 0.62631 0.99306 
-1.88403 0.57695 -0.61273 -1.88403 0.57695 0.99244 -1.88403 0.67568 -0.61273 
-1.88403 0.67568 0.99244 -1.88035 0.52701 -0.61081 -1.88035 0.52701 0.99053 
-1.88035 0.72562 -0.61081 -1.88035 0.72562 0.99053 -1.87747 0.07074 0.77779 
-1.8773 -0.09782 0.55064 -1.87647 0.28111 0.92221 -1.87647 0.97151 0.92221 
-1.87517 0.47706 -0.60686 -1.87517 0.47706 0.98657 -1.87517 0.77557 -0.60686 
-1.87517 0.77557 0.98657 -1.87199 0.14776 0.84692 -1.86873 0.42773 -0.60077 
-1.86873 0.42773 0.98049 -1.86873 0.8249 -0.60077 -1.86873 0.8249 0.98049 
-1.86808 -0.01572 0.69293 -1.86565 -0.18843 0.25526 -1.86224 -0.07674 0.61142 
-1.86194 -0.1832 0.32038 -1.86055 0.37962 -0.59314 -1.86055 0.37962 0.97285 
-1.86055 0.87301 -0.59314 -1.86055 0.87301 0.97285 -1.86035 0.23042 0.90919 
-1.86035 1.02221 0.90919 -1.85749 0.03061 0.75781 -1.85579 -0.17449 0.38495 
-1.85456 0.10521 0.82954 -1.84749 0.32741 -0.58431 -1.84749 0.32741 0.96403 
-1.84749 0.92522 -0.58431 -1.84749 0.92522 0.96403 -1.84721 -0.16236 0.44868 
-1.84544 0.18566 0.89469 -1.8451 -0.05258 0.66991 -1.8451 0.62631 -0.64161 
-1.8451 0.62631 1.02133 -1.84279 0.57631 -0.64165 -1.84279 0.57631 1.02136 
-1.84279 0.67632 -0.64165 -1.84279 0.67632 1.02136 -1.8391 0.52644 -0.6396 
-1.8391 0.52644 1.01932 -1.8391 0.72619 -0.6396 -1.8391 0.72619 1.01932 
-1.83624 -0.14685 0.5113 -1.83613 -0.00808 0.73646 -1.83483 0.06279 0.81042 
-1.83403 0.47681 -0.63548 -1.83403 0.47681 1.01519 -1.83403 0.77582 -0.63548 
-1.83403 0.77582 1.01519 -1.83273 0.2758 -0.57308 -1.83273 0.2758 0.9528 
-1.83273 0.97683 -0.57308 -1.83273 0.97683 0.9528 -1.83065 -0.20864 0.29005 
-1.82917 0.14197 0.87848 -1.82759 0.42756 -0.62928 -1.82759 0.42756 1.009 
-1.82759 0.82507 -0.62928 -1.82759 0.82507 1.009 -1.82563 -0.2015 0.35517 
-1.82294 -0.12803 0.57254 -1.81816 -0.19093 0.41937 -1.81663 0.22549 -0.55949 
-1.81663 0.22549 0.9392 -1.81663 1.02714 0.9392 -1.81585 0.37482 -0.62239 
-1.81585 0.37482 1.0021 -1.81585 0.87781 -0.62239 -1.81585 0.87781 1.0021 
-1.81449 0.02291 0.79013 -1.81347 -0.04524 0.71379 -1.81054 0.09856 0.8607 
-1.80818 -0.17664 0.48358 -1.80734 -0.10598 0.63215 -1.80364 0.62631 -0.66787 
-1.80364 0.62631 1.04759 -1.80254 0.32283 -0.61309 -1.80254 0.32283 0.9928 
-1.80254 0.9298 -0.61309 -1.80254 0.9298 0.9928 -1.80141 0.18086 -0.54468 
-1.80141 0.18086 0.9244 -1.80122 0.57626 -0.66786 -1.80122 0.57626 1.04757 
-1.80122 0.67637 -0.66786 -1.80122 0.67637 1.04757 -1.7973 0.52609 -0.66579 
-1.7973 0.52609 1.0455 -1.7973 0.72653 -0.66579 -1.7973 0.72653 1.0455 
-1.79589 -0.15925 0.54551 -1.79396 -0.22653 0.32477 -1.7926 -0.01572 0.7684 
-1.7921 0.47642 -0.66159 -1.7921 0.47642 1.0413 -1.7921 0.7762 -0.66159 
-1.7921 0.7762 1.0413 -1.79058 0.0565 0.84121 -1.78953 -0.08079 0.68986 
-1.78777 -0.21743 0.38949 -1.78771 0.27174 -0.6014 -1.78771 0.27174 0.98112 
-1.78771 0.98089 -0.6014 -1.78771 0.98089 0.98112 -1.78375 0.13668 0.9082 
-1.78126 -0.1385 0.60611 -1.78098 0.42413 -0.65726 -1.78098 0.42413 1.03697 
-1.78098 0.8285 -0.65726 -1.78098 0.8285 1.03697 -1.77877 -0.20483 0.45414 
-1.77141 0.2217 -0.58737 -1.77141 0.2217 0.96709 -1.77141 1.03093 -0.58737 
-1.76966 0.01678 0.82068 -1.76958 -0.05258 0.74543 -1.76889 0.37144 -0.64994 
-1.76889 0.37144 1.02965 -1.76889 0.88118 -0.64994 -1.76889 0.88118 1.02965 
-1.76761 -0.18856 0.51762 -1.76476 0.0935 0.89004 -1.7644 -0.11464 0.66472 
-1.76093 0.62631 -0.69206 -1.76093 0.62631 1.07178 -1.75819 0.57609 -0.6921 
-1.75819 0.57609 1.07181 -1.75819 0.67654 -0.6921 -1.75819 0.67654 1.07181 
-1.75613 -0.24181 0.3591 -1.75507 0.31925 -0.6402 -1.75507 0.31925 1.01991 
-1.75507 0.93337 -0.6402 -1.75507 0.93337 1.01991 -1.75471 0.17671 -0.57268 
-1.75471 0.17671 0.95239 -1.75471 1.07592 -0.57268 -1.75426 0.526 -0.6899 
-1.75426 0.526 1.06961 -1.75426 0.72663 -0.6899 -1.75426 0.72663 1.06961 
-1.75387 -0.16934 0.57887 -1.74782 -0.23109 0.42401 -1.74758 -0.02146 0.79862 
-1.74485 0.05189 0.87009 -1.74424 0.47343 -0.68757 -1.74424 0.47343 1.06728 
-1.74424 0.7792 -0.68757 -1.74424 0.7792 1.06728 -1.73989 0.26829 -0.62806 
-1.73989 0.26829 1.00778 -1.73989 0.98434 -0.62806 -1.73989 0.98434 1.00778 
-1.73812 -0.1467 0.63844 -1.73763 -0.21645 0.48811 -1.73685 0.13285 0.93578 
-1.73291 0.4213 -0.68272 -1.73291 0.4213 1.06243 -1.73291 0.83133 -0.68272 
-1.73291 0.83133 1.06243 -1.73182 -0.10598 0.70767 -1.72564 -0.19807 0.55069 
-1.72482 0.21905 -0.61305 -1.72482 0.21905 0.99277 -1.72482 1.03357 -0.61305 
-1.72361 0.01244 0.8492 -1.72021 0.36856 -0.67506 -1.72021 0.36856 1.05478 
-1.72021 0.88407 -0.67506 -1.72021 0.88407 1.05478 -1.71785 0.09023 0.91729 
-1.71709 0.62631 -0.71413 -1.71709 0.62631 1.09385 -1.71585 -0.25504 0.39351 
-1.71423 0.57604 -0.71408 -1.71423 0.57604 1.09379 -1.71423 0.67659 -0.71408 
-1.71423 0.67659 1.09379 -1.7111 -0.07674 0.76257 -1.71076 -0.17689 0.61108 
-1.70783 0.17423 0.97767 -1.70783 1.0784 -0.59796 -1.70651 -0.2422 0.45785 
-1.70621 0.3166 -0.66481 -1.70621 0.3166 1.04453 -1.70621 0.93603 -0.66481 
-1.70621 0.93603 1.04453 -1.70579 -0.1385 0.68158 -1.70509 0.52349 -0.71388 
-1.70509 0.52349 1.0936 -1.70509 0.72914 -0.71388 -1.70509 0.72914 1.0936 
-1.69778 0.04896 0.89696 -1.69534 -0.22555 0.521 -1.69475 0.47093 -0.71106 
-1.69475 0.47093 1.09078 -1.69475 0.7817 -0.71106 -1.69475 0.7817 1.09078 
-1.69218 0.26657 -0.65184 -1.69218 0.26657 1.03156 -1.69218 0.98606 -0.65184 
-1.6895 0.13034 0.9606 -1.6895 1.12228 -0.58088 -1.68808 -0.04441 0.81538 
-1.68353 0.41907 -0.70559 -1.68353 0.41907 1.0853 -1.68353 0.83355 -0.70559 
-1.68353 0.83355 1.0853 -1.68238 -0.20516 0.5827 -1.67855 -0.16934 0.65419 
-1.67701 0.21757 -0.63645 -1.67701 0.21757 1.01617 -1.67701 1.03506 -0.63645 
-1.67559 -0.26516 0.42698 -1.67222 -0.12803 0.72326 -1.67222 0.62631 -0.73402 
-1.67222 0.62631 1.11374 -1.67051 0.36641 -0.69745 -1.67051 0.36641 1.07716 
-1.67051 0.88622 -0.69745 -1.67051 0.88622 1.07716 -1.67021 0.08796 0.9417 
-1.67021 1.16467 -0.56198 -1.66522 -0.25016 0.49095 -1.66397 0.57373 -0.7359 
-1.66397 0.57373 1.11562 -1.66397 0.6789 -0.7359 -1.66397 0.6789 1.11562 
-1.66337 -0.00953 0.86509 -1.65948 0.17284 1.00072 -1.65948 1.07979 -0.62101 
-1.65733 0.31586 -0.6867 -1.65733 0.31586 1.06641 -1.65733 0.93677 -0.6867 
-1.65733 0.93677 1.06641 -1.65467 0.5213 -0.73516 -1.65467 0.5213 1.11487 
-1.65467 0.73133 -0.73516 -1.65467 0.73133 1.11487 -1.65306 -0.23141 0.55338 
-1.65037 -0.19807 0.62596 -1.65032 -0.09782 0.77762 -1.64519 -0.15925 0.69621 
-1.64433 0.46916 -0.73179 -1.64433 0.46916 1.1115 -1.64433 0.78347 -0.73179 
-1.64433 0.78347 1.1115 -1.64306 0.26591 -0.67335 -1.64306 0.26591 1.05307 
-1.64306 0.98672 -0.67335 -1.641 0.12926 0.98321 -1.641 1.12337 -0.6035 
-1.63548 0.02925 0.91363 -1.63548 1.22337 -0.53391 -1.63406 -0.27277 0.45996 
-1.63298 0.41747 -0.7258 -1.63298 0.41747 1.10551 -1.63298 0.83516 -0.7258 
-1.63298 0.83516 1.10551 -1.62809 0.21724 -0.65751 -1.62809 0.21724 1.03723 
-1.62809 1.03539 -0.65751 -1.62685 -0.06445 0.82943 -1.62642 0.62631 -0.75169 
-1.62642 0.62631 1.1314 -1.62286 -0.25561 0.52318 -1.62068 -0.22555 0.59566 
-1.62066 0.36637 -0.71722 -1.62066 0.36637 1.09693 -1.62066 0.88626 -0.71722 
-1.62066 0.88626 1.09693 -1.61797 0.57369 -0.7532 -1.61797 0.57369 1.13292 
-1.61797 0.67894 -0.7532 -1.61797 0.67894 1.13292 -1.6173 -0.18856 0.66793 
-1.61097 -0.14685 0.73657 -1.61029 0.17269 1.02133 -1.61029 1.07994 -0.64161 
-1.60831 0.521 -0.7521 -1.60831 0.521 1.13182 -1.60831 0.73163 -0.7521 
-1.60831 0.73163 1.13182 -1.6074 0.31601 -0.70606 -1.6074 0.31601 1.08578 
-1.6074 0.93662 -0.70606 -1.6074 0.93662 1.08578 -1.60716 0.06925 0.95718 
-1.60716 1.18338 -0.57747 -1.59994 -0.02761 0.87981 -1.59994 1.28024 -0.50009 
-1.59776 0.46887 -0.74834 -1.59776 0.46887 1.12805 -1.59776 0.78376 -0.74834 
-1.59776 0.78376 1.12805 -1.59323 0.26653 -0.69237 -1.59323 0.26653 1.07208 
-1.59323 0.9861 -0.69237 -1.59186 -0.27768 0.49218 -1.59062 -0.25016 0.56555 
-1.58844 -0.11549 0.79017 -1.58779 -0.21645 0.63795 -1.58547 0.41605 -0.74192 
-1.58547 0.41605 1.12164 -1.58547 0.83658 -0.74192 -1.58547 0.83658 1.12164 
-1.58326 -0.17664 0.7085 -1.57982 0.62631 -0.76708 -1.57982 0.62631 1.1468 
-1.57821 0.21807 1.05588 -1.57821 1.03456 -0.67617 -1.57698 0.1118 0.99773 
-1.57698 1.14082 -0.61801 -1.57292 0.36502 -0.73287 -1.57292 0.36502 1.11258 
-1.57292 0.8876 -0.73287 -1.57292 0.8876 1.11258 -1.5716 0.01226 0.927 
-1.5716 1.24037 -0.54728 -1.5709 0.57356 -0.76829 -1.5709 0.57356 1.14801 
-1.5709 0.67906 -0.76829 -1.5709 0.67906 1.14801 -1.56216 -0.08105 0.84202 
-1.56216 1.33368 -0.46231 -1.56118 0.52097 -0.76676 -1.56118 0.52097 1.14647 
-1.56118 0.73166 -0.76676 -1.56118 0.73166 1.14647 -1.55963 -0.27277 0.53438 
-1.55928 0.31453 -0.7212 -1.55928 0.31453 1.10092 -1.55928 0.93809 -0.7212 
-1.55752 -0.2422 0.60683 -1.55381 -0.20483 0.6791 -1.54959 0.46783 -0.76264 
-1.54959 0.46783 1.14236 -1.54959 0.7848 -0.76264 -1.54959 0.7848 1.14236 
-1.54835 -0.16236 0.74753 -1.5456 0.15613 1.03446 -1.5456 1.09649 -0.65475 
-1.54489 0.26519 -0.70702 -1.54489 0.26519 1.08673 -1.54489 0.98744 -0.70702 
-1.54216 0.05324 0.96945 -1.54216 1.19938 -0.58974 -1.53722 0.41517 -0.7557 
-1.53722 0.41517 1.13541 -1.53722 0.83746 -0.7557 -1.53722 0.83746 1.13541 
-1.5346 -0.04296 0.89129 -1.5346 1.29559 -0.51158 -1.53251 0.62631 -0.78017 
-1.53251 0.62631 1.15989 -1.52801 -0.29307 0.5027 -1.52666 -0.26516 0.57591 
-1.52418 0.36413 -0.7462 -1.52418 0.36413 1.12591 -1.52418 0.88849 -0.7462 
-1.52418 0.88849 1.12591 -1.52369 -0.23109 0.64814 -1.52342 0.57352 -0.78097 
-1.52342 0.57352 1.16069 -1.52342 0.6791 -0.78097 -1.52342 0.6791 1.16069 
-1.52281 -0.13009 0.80096 -1.52281 1.38271 -0.42124 -1.51905 -0.19093 0.71848 
-1.51228 0.52036 -0.77924 -1.51228 0.52036 1.15896 -1.51228 0.73227 -0.77924 
-1.51228 0.73227 1.15896 -1.51163 0.09672 1.00852 -1.51163 1.15591 -0.6288 
-1.51048 0.31385 -0.73402 -1.51048 0.31385 1.11374 -1.51048 0.93877 -0.73402 
-1.5074 0.21016 1.07266 -1.5074 1.04247 -0.69295 -1.50644 -0.00194 0.93702 
-1.50644 1.25457 -0.5573 -1.50048 0.46724 -0.77461 -1.50048 0.46724 1.15432 
-1.50048 0.78538 -0.77461 -1.50048 0.78538 1.15432 -1.4962 -0.09437 0.8516 
-1.4962 1.347 -0.47188 -1.49521 -0.28596 0.54406 -1.49319 -0.25504 0.61617 
-1.48916 -0.21743 0.6881 -1.48834 0.41481 -0.76709 -1.48834 0.41481 1.1468 
-1.48834 0.83782 -0.76709 -1.48834 0.83782 1.1468 -1.48462 -0.17449 0.75611 
-1.48462 0.62631 -0.79093 -1.48462 0.62631 1.17064 -1.48462 1.42712 -0.3764 
-1.47646 0.04015 0.97819 -1.47646 1.21248 -0.59847 -1.47512 0.36386 -0.75707 
-1.47512 0.36386 1.13679 -1.47512 0.88877 -0.75707 -1.47512 0.88877 1.13679 
-1.47407 0.14921 1.04911 -1.47407 1.10342 -0.6694 -1.47399 0.57309 -0.79154 
-1.47399 0.57309 1.17126 -1.47399 0.67954 -0.79154 -1.47399 0.67954 1.17126 
-1.47338 0.25832 -0.72161 -1.47338 0.25832 1.10133 -1.47338 0.99431 -0.72161 
-1.46865 -0.05538 0.89923 -1.46865 1.30801 -0.51952 -1.46281 0.52003 -0.78926 
-1.46281 0.52003 1.16898 -1.46281 0.7326 -0.78926 -1.46281 0.7326 1.16898 
-1.46183 -0.27626 0.58441 -1.46092 -0.30657 0.50666 -1.45878 -0.24181 0.65646 
-1.45859 -0.14087 0.80861 -1.45859 1.39349 -0.4289 -1.45485 -0.2015 0.72595 
-1.45485 1.45413 -0.34624 -1.45113 0.46727 -0.7841 -1.45113 0.46727 1.16381 
-1.45113 0.78535 -0.7841 -1.45113 0.78535 1.16381 -1.44029 -0.01329 0.94364 
-1.44029 1.26592 -0.56392 -1.43911 0.09048 1.02082 -1.43911 1.16215 -0.64111 
-1.43896 0.41499 -0.77607 -1.43896 0.41499 1.15578 -1.43896 0.83764 -0.77607 
-1.43896 0.83764 1.15578 -1.43811 0.30833 -0.74652 -1.43811 0.30833 1.12624 
-1.43811 0.9443 -0.74652 -1.43626 0.62631 -0.79932 -1.43626 0.62631 1.17903 
-1.43543 0.20448 1.08471 -1.43543 1.04815 -0.705 -1.43127 -0.10358 0.85856 
-1.43127 1.35621 -0.47885 -1.42796 -0.26401 0.62364 -1.42796 1.51663 -0.24393 
-1.42751 -0.29726 0.54758 -1.42548 0.57306 -0.79943 -1.42548 0.57306 1.17914 
-1.42548 0.67957 -0.79943 -1.42548 0.67957 1.17914 -1.42444 -0.22653 0.69429 
-1.42444 1.47916 -0.31457 -1.42006 -0.1832 0.76227 -1.42006 1.43583 -0.38255 
-1.41401 0.51975 -0.79663 -1.41401 0.51975 1.17634 -1.41401 0.73288 -0.79663 
-1.41401 0.73288 1.17634 -1.40336 0.03524 0.9884 -1.40336 1.21739 -0.60869 
-1.40331 -0.0633 0.90504 -1.40331 1.31592 -0.52533 -1.4022 0.35915 -0.76718 
-1.4022 0.35915 1.1469 -1.4022 0.89348 -0.76718 -1.40217 0.46702 -0.79093 
-1.40217 0.46702 1.17064 -1.40217 0.7856 -0.79093 -1.40217 0.7856 1.17064 
-1.40091 0.1445 1.05902 -1.40091 1.10813 -0.67931 -1.40042 0.25369 -0.73148 
-1.40042 0.25369 1.11119 -1.40042 0.99894 -0.73148 -1.39372 -0.28546 0.58712 
-1.39372 1.53809 -0.20741 -1.3937 -0.24922 0.66164 -1.3937 1.50185 -0.28193 
-1.39313 -0.14819 0.81388 -1.39313 1.40082 -0.43417 -1.38973 -0.20864 0.73098 
-1.38973 1.46127 -0.35126 -1.38755 0.62631 -0.80533 -1.38755 0.62631 1.18504 
-1.37635 0.57295 -0.80494 -1.37635 0.57295 1.18465 -1.37635 0.67968 -0.80494 
-1.37635 0.67968 1.18465 -1.36578 0.08715 1.0286 -1.36578 1.16548 -0.64889 
-1.36573 -0.10961 0.86262 -1.36573 1.36224 -0.48291 -1.36513 -0.01883 0.95017 
-1.36513 1.27146 -0.57045 -1.36493 0.30453 -0.75395 -1.36493 0.30453 1.13366 
-1.36493 0.9481 -0.75395 -1.36489 0.51974 -0.80159 -1.36489 0.51974 1.1813 
-1.36489 0.73289 -0.80159 -1.36489 0.73289 1.1813 -1.36446 0.41319 -0.78429 
-1.36446 0.41319 1.16401 -1.36446 0.83944 -0.78429 -1.36446 0.83944 1.16401 
-1.36268 0.20105 1.09197 -1.36268 1.05157 -0.71225 -1.35916 -0.3042 0.54942 
-1.35916 1.55683 -0.16971 -1.35914 -0.23196 0.69831 -1.35914 1.48459 -0.31859 
-1.35892 -0.27049 0.6268 -1.35892 1.52312 -0.24709 -1.35494 -0.18843 0.76597 
-1.35494 1.44106 -0.38626 -1.3386 0.62631 -0.80894 -1.3386 0.62631 1.18865 
-1.32777 0.0315 0.99281 -1.32777 1.22113 -0.6131 -1.32777 0.14215 1.064 
-1.32777 1.11048 -0.68428 -1.32773 -0.06704 0.90945 -1.32773 1.31966 -0.52973 
-1.32773 -0.15198 0.81659 -1.32773 1.40461 -0.43688 -1.32732 0.35794 -0.77272 
-1.32732 0.35794 1.15243 -1.32732 0.89469 -0.77272 -1.32732 0.25137 1.11613 
-1.32732 1.00126 -0.73642 -1.3273 0.46582 -0.79646 -1.3273 0.46582 1.17617 
-1.3273 0.78681 -0.79646 -1.3273 0.78681 1.17617 -1.32729 0.57291 -0.808 
-1.32729 0.57291 1.18772 -1.32729 0.67972 -0.808 -1.32729 0.67972 1.18772 
-1.3244 -0.28981 0.58924 -1.3244 1.54244 -0.20952 -1.32439 -0.25357 0.66376 
-1.32439 1.5062 -0.28405 -1.32439 -0.21226 0.73353 -1.32439 1.46489 -0.35381 
-1.28953 -0.30647 0.5503 -1.28953 -0.27266 0.62786 -1.28953 -0.23405 0.69954 
-1.28953 -0.19018 0.76721 -1.28953 -0.11176 0.86458 -1.28953 -0.02068 0.95235 
-1.28953 0.08558 1.03105 -1.28953 0.19991 1.09439 -1.28953 0.30361 -0.75664 
-1.28953 0.30361 1.13636 -1.28953 0.41259 -0.78704 -1.28953 0.41259 1.16675 
-1.28953 0.51944 -0.80442 -1.28953 0.51944 1.18413 -1.28953 0.62631 -0.81014 
-1.28953 0.62631 1.18986 -1.28953 0.73319 -0.80442 -1.28953 0.73319 1.18413 
-1.28953 0.84004 -0.78704 -1.28953 0.84004 1.16675 -1.28953 0.94902 -0.75664 
-1.28953 1.05272 -0.71468 -1.28953 1.16705 -0.65133 -1.28953 1.27331 -0.57264 
-1.28953 1.36438 -0.48487 -1.28953 1.44281 -0.38749 -1.28953 1.48667 -0.31983 
-1.28953 1.52529 -0.24814 -1.28953 1.5591 -0.17058 -1.25468 -0.21226 0.73353 
-1.25468 1.46489 -0.35381 -1.25468 -0.25357 0.66376 -1.25468 1.5062 -0.28405 
-1.25467 -0.28981 0.58924 -1.25467 1.54244 -0.20952 -1.25177 0.57291 -0.808 
-1.25177 0.57291 1.18772 -1.25177 0.67972 -0.808 -1.25177 0.67972 1.18772 
-1.25177 0.46582 -0.79646 -1.25177 0.46582 1.17617 -1.25177 0.78681 -0.79646 
-1.25177 0.78681 1.17617 -1.25175 0.25137 1.11613 -1.25175 1.00126 -0.73642 
-1.25175 0.35794 -0.77272 -1.25175 0.35794 1.15243 -1.25175 0.89469 -0.77272 
-1.25134 -0.15198 0.81659 -1.25134 1.40461 -0.43688 -1.25133 -0.06704 0.90945 
-1.25133 1.31966 -0.52973 -1.2513 0.14215 1.064 -1.2513 1.11048 -0.68428 
-1.2513 0.0315 0.99281 -1.2513 1.22113 -0.6131 -1.24047 0.62631 -0.80894 
-1.24047 0.62631 1.18865 -1.22413 -0.18843 0.76597 -1.22413 1.44106 -0.38626 
-1.22015 -0.27049 0.6268 -1.22015 1.52312 -0.24709 -1.21992 -0.23196 0.69831 
-1.21992 1.48459 -0.31859 -1.21991 -0.3042 0.54942 -1.21639 0.20105 1.09197 
-1.21639 1.05157 -0.71225 -1.21461 0.41319 -0.78429 -1.21461 0.41319 1.16401 
-1.21461 0.83944 -0.78429 -1.21461 0.83944 1.16401 -1.21417 0.51974 -0.80159 
-1.21417 0.51974 1.1813 -1.21417 0.73289 -0.80159 -1.21417 0.73289 1.1813 
-1.21413 0.30453 -0.75395 -1.21413 0.30453 1.13366 -1.21413 0.9481 -0.75395 
-1.21394 -0.01883 0.95017 -1.21394 1.27146 -0.57045 -1.21334 -0.10961 0.86262 
-1.21334 1.36224 -0.48291 -1.21328 0.08715 1.0286 -1.21328 1.16548 -0.64889 
-1.20272 0.57295 -0.80494 -1.20272 0.57295 1.18465 -1.20272 0.67968 -0.80494 
-1.20272 0.67968 1.18465 -1.19152 0.62631 -0.80533 -1.19152 0.62631 1.18504 
-1.18934 -0.20864 0.73098 -1.18934 1.46127 -0.35126 -1.18594 -0.14819 0.81388 
-1.18594 1.40082 -0.43417 -1.18537 -0.24922 0.66164 -1.18537 1.50185 -0.28193 
-1.18535 -0.28546 0.58712 -1.18535 1.53809 -0.20741 -1.17864 0.25369 1.11119 
-1.17864 0.99894 -0.73148 -1.17816 0.1445 1.05902 -1.17816 1.10813 -0.67931 
-1.1769 0.46702 -0.79093 -1.1769 0.46702 1.17064 -1.1769 0.7856 -0.79093 
-1.1769 0.7856 1.17064 -1.17686 0.35915 -0.76718 -1.17686 0.35915 1.1469 
-1.17686 0.89348 -0.76718 -1.17575 -0.0633 0.90504 -1.17575 1.31592 -0.52533 
-1.17571 0.03524 0.9884 -1.17571 1.21739 -0.60869 -1.16506 0.51975 -0.79663 
-1.16506 0.51975 1.17634 -1.16506 0.73288 -0.79663 -1.16506 0.73288 1.17634 
-1.15901 -0.1832 0.76227 -1.15901 1.43583 -0.38255 -1.15462 -0.22653 0.69429 
-1.15462 1.47916 -0.31457 -1.15359 0.57306 -0.79943 -1.15359 0.57306 1.17914 
-1.15359 0.67957 -0.79943 -1.15359 0.67957 1.17914 -1.15155 -0.29726 0.54758 
-1.1511 -0.26401 0.62364 -1.1511 1.51663 -0.24393 -1.1478 -0.10358 0.85856 
-1.1478 1.35621 -0.47885 -1.14364 0.20448 1.08471 -1.14364 1.04815 -0.705 
-1.1428 0.62631 -0.79932 -1.1428 0.62631 1.17903 -1.14096 0.30833 -0.74652 
-1.14096 0.30833 1.12624 -1.14096 0.9443 -0.74652 -1.1401 0.41499 -0.77607 
-1.1401 0.41499 1.15578 -1.1401 0.83764 -0.77607 -1.1401 0.83764 1.15578 
-1.13996 0.09048 1.02082 -1.13996 1.16215 -0.64111 -1.13878 -0.01329 0.94364 
-1.13878 1.26592 -0.56392 -1.12794 0.46727 -0.7841 -1.12794 0.46727 1.16381 
-1.12794 0.78535 -0.7841 -1.12794 0.78535 1.16381 -1.12422 -0.2015 0.72595 
-1.12422 1.45413 -0.34624 -1.12048 -0.14087 0.80861 -1.12048 1.39349 -0.4289 
-1.12029 -0.24181 0.65646 -1.12029 1.49444 -0.27674 -1.11724 -0.27626 0.58441 
-1.11724 1.52889 -0.20469 -1.11625 0.52003 -0.78926 -1.11625 0.52003 1.16898 
-1.11625 0.7326 -0.78926 -1.11625 0.7326 1.16898 -1.11042 -0.05538 0.89923 
-1.11042 1.30801 -0.51952 -1.10569 0.25832 -0.72161 -1.10569 0.25832 1.10133 
-1.10569 0.99431 -0.72161 -1.10508 0.57309 -0.79154 -1.10508 0.57309 1.17126 
-1.10508 0.67954 -0.79154 -1.10508 0.67954 1.17126 -1.105 0.14921 1.04911 
-1.105 1.10342 -0.6694 -1.10395 0.36386 -0.75707 -1.10395 0.36386 1.13679 
-1.10395 0.88877 -0.75707 -1.10261 0.04015 0.97819 -1.10261 1.21248 -0.59847 
-1.09444 -0.17449 0.75611 -1.09444 0.62631 -0.79093 -1.09444 0.62631 1.17064 
-1.09444 1.42712 -0.3764 -1.09073 0.41481 -0.76709 -1.09073 0.41481 1.1468 
-1.09073 0.83782 -0.76709 -1.09073 0.83782 1.1468 -1.0899 -0.21743 0.6881 
-1.0899 1.47006 -0.30838 -1.08588 -0.25504 0.61617 -1.08588 1.50767 -0.23646 
-1.08385 -0.28596 0.54406 -1.08385 1.53859 -0.16434 -1.08287 -0.09437 0.8516 
-1.08287 1.347 -0.47188 -1.07859 0.46724 -0.77461 -1.07859 0.46724 1.15432 
-1.07859 0.78538 -0.77461 -1.07859 0.78538 1.15432 -1.07263 -0.00194 0.93702 
-1.07263 1.25457 -0.5573 -1.07166 0.21016 1.07266 -1.07166 1.04247 -0.69295 
-1.06859 0.31385 -0.73402 -1.06859 0.31385 1.11374 -1.06859 0.93877 -0.73402 
-1.06744 0.09672 1.00852 -1.06744 1.15591 -0.6288 -1.06678 0.52036 -0.77924 
-1.06678 0.52036 1.15896 -1.06678 0.73227 -0.77924 -1.06678 0.73227 1.15896 
-1.06002 -0.19093 0.71848 -1.06002 1.44355 -0.33877 -1.05626 -0.13009 0.80096 
-1.05626 1.38271 -0.42124 -1.05565 0.57352 -0.78097 -1.05565 0.57352 1.16069 
-1.05565 0.6791 -0.78097 -1.05565 0.6791 1.16069 -1.05538 -0.23109 0.64814 
-1.05538 1.48372 -0.26843 -1.05488 0.36413 -0.7462 -1.05488 0.36413 1.12591 
-1.05488 0.88849 -0.7462 -1.05241 -0.26516 0.57591 -1.05241 1.51779 -0.1962 
-1.05106 -0.29307 0.5027 -1.04655 0.62631 -0.78017 -1.04655 0.62631 1.15989 
-1.04447 -0.04296 0.89129 -1.04447 1.29559 -0.51158 -1.04185 0.41517 -0.7557 
-1.04185 0.41517 1.13541 -1.04185 0.83746 -0.7557 -1.04185 0.83746 1.13541 
-1.03691 0.05324 0.96945 -1.03691 1.19938 -0.58974 -1.03418 0.26519 -0.70702 
-1.03418 0.26519 1.08673 -1.03418 0.98744 -0.70702 -1.03346 0.15613 1.03446 
-1.03346 1.09649 -0.65475 -1.03071 -0.16236 0.74753 -1.03071 1.41499 -0.36782 
-1.02948 0.46783 -0.76264 -1.02948 0.46783 1.14236 -1.02948 0.7848 -0.76264 
-1.02948 0.7848 1.14236 -1.02525 -0.20483 0.6791 -1.02525 1.45746 -0.29938 
-1.02154 -0.2422 0.60683 -1.02154 1.49483 -0.22712 -1.01979 0.31453 -0.7212 
-1.01979 0.31453 1.10092 -1.01979 0.93809 -0.7212 -1.01943 -0.27277 0.53438 
-1.01943 1.5254 -0.15467 -1.01788 0.52097 -0.76676 -1.01788 0.52097 1.14647 
-1.01788 0.73166 -0.76676 -1.01788 0.73166 1.14647 -1.01691 -0.08105 0.84202 
-1.01691 1.33368 -0.46231 -1.00816 0.57356 -0.76829 -1.00816 0.57356 1.14801 
-1.00816 0.67906 -0.76829 -1.00816 0.67906 1.14801 -1.00747 0.01226 0.927 
-1.00747 1.24037 -0.54728 -1.00615 0.36502 -0.73287 -1.00615 0.36502 1.11258 
-1.00615 0.8876 -0.73287 -1.00209 0.1118 0.99773 -1.00209 1.14082 -0.61801 
-1.00086 0.21807 1.05588 -1.00086 1.03456 -0.67617 -0.99925 0.62631 -0.76708 
-0.99925 0.62631 1.1468 -0.99581 -0.17664 0.7085 -0.99581 1.42927 -0.32878 
-0.9936 0.41605 -0.74192 -0.9936 0.41605 1.12164 -0.9936 0.83658 -0.74192 
-0.9936 0.83658 1.12164 -0.99128 -0.21645 0.63795 -0.99128 1.46908 -0.25824 
-0.99062 -0.11549 0.79017 -0.99062 1.36812 -0.41046 -0.98844 -0.25016 0.56555 
-0.98844 1.50279 -0.18583 -0.98721 -0.27768 0.49218 -0.98583 0.26653 -0.69237 
-0.98583 0.26653 1.07208 -0.98583 0.9861 -0.69237 -0.98131 0.46887 -0.74834 
-0.98131 0.46887 1.12805 -0.98131 0.78376 -0.74834 -0.98131 0.78376 1.12805 
-0.97912 -0.02761 0.87981 -0.97912 1.28024 -0.50009 -0.97191 0.06925 0.95718 
-0.97191 1.18338 -0.57747 -0.97167 0.31601 -0.70606 -0.97167 0.31601 1.08578 
-0.97167 0.93662 -0.70606 -0.97075 0.521 -0.7521 -0.97075 0.521 1.13182 
-0.97075 0.73163 -0.7521 -0.97075 0.73163 1.13182 -0.96878 0.17269 1.02133 
-0.96878 1.07994 -0.64161 -0.96809 -0.14685 0.73657 -0.96809 1.39948 -0.35685 
-0.96177 -0.18856 0.66793 -0.96177 1.44118 -0.28822 -0.9611 0.57369 -0.7532 
-0.9611 0.57369 1.13292 -0.9611 0.67894 -0.7532 -0.9611 0.67894 1.13292 
-0.95841 0.36637 -0.71722 -0.95841 0.36637 1.09693 -0.95841 0.88626 -0.71722 
-0.95839 -0.22555 0.59566 -0.95839 1.47818 -0.21594 -0.95621 -0.25561 0.52318 
-0.95621 1.50824 -0.14347 -0.95264 0.62631 -0.75169 -0.95264 0.62631 1.1314 
-0.95221 -0.06445 0.82943 -0.95221 1.31708 -0.44972 -0.95098 0.21724 1.03723 
-0.95098 1.03539 -0.65751 -0.94609 0.41747 -0.7258 -0.94609 0.41747 1.10551 
-0.94609 0.83516 -0.7258 -0.94609 0.83516 1.10551 -0.94501 -0.27277 0.45996 
-0.94359 0.02925 0.91363 -0.94359 1.22337 -0.53391 -0.93807 0.12926 0.98321 
-0.93807 1.12337 -0.6035 -0.93601 0.26591 -0.67335 -0.93601 0.26591 1.05307 
-0.93601 0.98672 -0.67335 -0.93474 0.46916 -0.73179 -0.93474 0.46916 1.1115 
-0.93474 0.78347 -0.73179 -0.93474 0.78347 1.1115 -0.93388 -0.15925 0.69621 
-0.93388 1.41188 -0.3165 -0.92875 -0.09782 0.77762 -0.92875 1.35044 -0.39791 
-0.9287 -0.19807 0.62596 -0.9287 1.4507 -0.24625 -0.92601 -0.23141 0.55338 
-0.92601 1.48404 -0.17367 -0.9244 0.5213 -0.73516 -0.9244 0.5213 1.11487 
-0.9244 0.73133 -0.73516 -0.9244 0.73133 1.11487 -0.92174 0.31586 -0.6867 
-0.92174 0.31586 1.06641 -0.92174 0.93677 -0.6867 -0.91959 0.17284 1.00072 
-0.91959 1.07979 -0.62101 -0.9157 -0.00953 0.86509 -0.9157 1.26216 -0.48538 
-0.91509 0.57373 -0.7359 -0.91509 0.57373 1.11562 -0.91509 0.6789 -0.7359 
-0.91509 0.6789 1.11562 -0.91385 -0.25016 0.49095 -0.90886 0.08796 0.9417 
-0.90886 1.16467 -0.56198 -0.90856 0.36641 -0.69745 -0.90856 0.36641 1.07716 
-0.90856 0.88622 -0.69745 -0.90685 -0.12803 0.72326 -0.90685 0.62631 -0.73402 
-0.90685 0.62631 1.11374 -0.90685 1.38066 -0.34355 -0.90206 0.21757 1.01617 
-0.90206 1.03506 -0.63645 -0.90052 -0.16934 0.65419 -0.90052 1.42197 -0.27447 
-0.89669 -0.20516 0.5827 -0.89669 1.45778 -0.20299 -0.89554 0.41907 -0.70559 
-0.89554 0.41907 1.0853 -0.89554 0.83355 -0.70559 -0.89554 0.83355 1.0853 
-0.89099 -0.04441 0.81538 -0.89099 1.29704 -0.43567 -0.88957 0.13034 0.9606 
-0.88957 1.12228 -0.58088 -0.88689 0.26657 -0.65184 -0.88689 0.26657 1.03156 
-0.88689 0.98606 -0.65184 -0.88432 0.47093 -0.71106 -0.88432 0.47093 1.09078 
-0.88432 0.7817 -0.71106 -0.88432 0.7817 1.09078 -0.88373 -0.22555 0.521 
-0.88373 1.47818 -0.14129 -0.88129 0.04896 0.89696 -0.88129 1.20366 -0.51725 
-0.87398 0.52349 -0.71388 -0.87398 0.52349 1.0936 -0.87398 0.72914 -0.71388 
-0.87398 0.72914 1.0936 -0.87328 -0.1385 0.68158 -0.87328 1.39113 -0.30187 
-0.87286 0.3166 -0.66481 -0.87286 0.3166 1.04453 -0.87286 0.93603 -0.66481 
-0.87256 -0.2422 0.45785 -0.87124 0.17423 0.97767 -0.87124 1.0784 -0.59796 
-0.86831 -0.17689 0.61108 -0.86831 1.42952 -0.23137 -0.86797 -0.07674 0.76257 
-0.86797 1.32937 -0.38285 -0.86483 0.57604 -0.71408 -0.86483 0.57604 1.09379 
-0.86483 0.67659 -0.71408 -0.86483 0.67659 1.09379 -0.86198 0.62631 -0.71413 
-0.86198 0.62631 1.09385 -0.86121 0.09023 0.91729 -0.86121 1.1624 -0.53757 
-0.85886 0.36856 -0.67506 -0.85886 0.36856 1.05478 -0.85886 0.88407 -0.67506 
-0.85546 0.01244 0.8492 -0.85546 1.24019 -0.46949 -0.85424 0.21905 -0.61305 
-0.85424 0.21905 0.99277 -0.85424 1.03357 -0.61305 -0.85343 -0.19807 0.55069 
-0.85343 1.4507 -0.17098 -0.84725 -0.10598 0.70767 -0.84725 1.35861 -0.32795 
-0.84615 0.4213 -0.68272 -0.84615 0.4213 1.06243 -0.84615 0.83133 -0.68272 
-0.84222 0.13285 0.93578 -0.84222 1.11978 -0.55607 -0.84144 1.46908 -0.1084 
-0.84095 -0.1467 0.63844 -0.84095 1.39932 -0.25873 -0.83918 0.26829 -0.62806 
-0.83918 0.26829 1.00778 -0.83918 0.98434 -0.62806 -0.83483 0.47343 -0.68757 
-0.83483 0.47343 1.06728 -0.83483 0.7792 -0.68757 -0.83422 0.05189 0.87009 
-0.83422 1.20074 -0.49038 -0.83149 -0.02146 0.79862 -0.83149 1.27408 -0.4189 
-0.8252 -0.16934 0.57887 -0.8252 1.42197 -0.19915 -0.82481 0.526 -0.6899 
-0.82481 0.526 1.06961 -0.82481 0.72663 -0.6899 -0.82435 0.17671 0.95239 
-0.82435 1.07592 -0.57268 -0.824 0.31925 -0.6402 -0.824 0.31925 1.01991 
-0.824 0.93337 -0.6402 -0.82088 0.57609 -0.6921 -0.82088 0.57609 1.07181 
-0.82088 0.67654 -0.6921 -0.82088 0.67654 1.07181 -0.81814 0.62631 -0.69206 
-0.81814 0.62631 1.07178 -0.81467 -0.11464 0.66472 -0.81467 1.36727 -0.28501 
-0.81431 0.0935 0.89004 -0.81431 1.15913 -0.51033 -0.81146 1.44118 -0.13791 
-0.81018 0.37144 -0.64994 -0.81018 0.37144 1.02965 -0.81018 0.88118 -0.64994 
-0.80948 -0.05258 0.74543 -0.80948 1.30521 -0.36571 -0.80941 0.01678 0.82068 
-0.80941 1.23585 -0.44097 -0.80766 0.2217 -0.58737 -0.80766 0.2217 0.96709 
-0.80766 1.03093 -0.58737 -0.80029 1.45746 -0.07442 -0.79809 0.42413 -0.65726 
-0.79809 0.42413 1.03697 -0.79809 0.8285 -0.65726 -0.79781 -0.1385 0.60611 
-0.79781 1.39113 -0.2264 -0.79532 0.13668 0.9082 -0.79532 1.11595 -0.52848 
-0.79135 0.27174 -0.6014 -0.79135 0.27174 0.98112 -0.79135 0.98089 -0.6014 
-0.78953 -0.08079 0.68986 -0.78953 1.33342 -0.31014 -0.78849 0.0565 0.84121 
-0.78849 1.19613 -0.4615 -0.78696 0.47642 -0.66159 -0.78696 0.47642 1.0413 
-0.78696 0.7762 -0.66159 -0.78646 -0.01572 0.7684 -0.78646 1.26835 -0.38868 
-0.78318 1.41188 -0.1658 -0.78177 0.52609 -0.66579 -0.78177 0.52609 1.0455 
-0.78177 0.72653 -0.66579 -0.77785 0.57626 -0.66786 -0.77785 0.57626 1.04757 
-0.77785 0.67637 -0.66786 -0.77765 0.18086 0.9244 -0.77765 1.07177 -0.54468 
-0.77653 0.32283 -0.61309 -0.77653 0.32283 0.9928 -0.77653 0.9298 -0.61309 
-0.77543 0.62631 -0.66787 -0.77172 -0.10598 0.63215 -0.77172 1.35861 -0.25243 
-0.77089 1.42927 -0.10387 -0.76853 0.09856 0.8607 -0.76853 1.15406 -0.48099 
-0.7656 -0.04524 0.71379 -0.7656 1.29787 -0.33407 -0.76458 0.02291 0.79013 
-0.76458 1.22972 -0.41042 -0.76322 0.37482 -0.62239 -0.76322 0.37482 1.0021 
-0.76322 0.87781 -0.62239 -0.76244 0.22549 0.9392 -0.76244 1.02714 -0.55949 
-0.76091 1.44355 -0.03966 -0.75613 1.38066 -0.19283 -0.75148 0.42756 -0.62928 
-0.75148 0.42756 1.009 -0.75148 0.82507 -0.62928 -0.74989 0.14197 0.87848 
-0.74989 1.11066 -0.49877 -0.74634 0.2758 0.9528 -0.74634 0.97683 -0.57308 
-0.74504 0.47681 -0.63548 -0.74504 0.47681 1.01519 -0.74504 0.77582 -0.63548 
-0.74424 0.06279 0.81042 -0.74424 1.18984 -0.4307 -0.74293 -0.00808 0.73646 
-0.74293 1.26071 -0.35674 -0.74282 1.39948 -0.13158 -0.73997 0.52644 -0.6396 
-0.73997 0.52644 1.01932 -0.73997 0.72619 -0.6396 -0.73627 0.57631 -0.64165 
-0.73627 0.67632 -0.64165 -0.73396 0.62631 -0.64161 -0.73396 1.30521 -0.29019 
-0.73363 0.18566 0.89469 -0.73363 1.06697 -0.51498 -0.73186 1.41499 -0.06896 
-0.73158 0.32741 0.96403 -0.73158 0.92522 -0.58431 -0.7245 0.10521 0.82954 
-0.7245 1.14741 -0.44983 -0.72158 0.03061 0.75781 -0.72158 1.22201 -0.3781 
-0.71872 0.23042 0.90919 -0.71872 1.02221 -0.52948 -0.71851 0.37962 -0.59314 
-0.71851 0.37962 0.97285 -0.71851 0.87301 -0.59314 -0.71682 1.32937 -0.2317 
-0.71099 1.26835 -0.31321 -0.71034 0.42773 -0.60077 -0.71034 0.42773 0.98049 
-0.71034 0.8249 -0.60077 -0.70707 0.14776 0.84692 -0.70707 1.10487 -0.4672 
-0.7039 0.47706 -0.60686 -0.7039 0.47706 0.98657 -0.7039 0.77557 -0.60686 
-0.7026 0.28111 0.92221 -0.7026 0.97151 -0.5425 -0.70177 1.35044 -0.17093 
-0.7016 0.07074 0.77779 -0.7016 1.18188 -0.39808 -0.69872 0.52701 -0.61081 
-0.69872 0.72562 -0.61081 -0.69504 0.57695 -0.61273 -0.69504 0.67568 -0.61273 
-0.69383 0.62631 -0.61335 -0.691 0.19171 0.86282 -0.691 1.06092 -0.4831 
-0.68926 1.22972 -0.3351 -0.68922 1.36812 -0.10905 -0.68823 0.33284 0.93303 
-0.68823 0.91978 -0.55332 -0.68303 0.11221 0.79636 -0.68303 1.14042 -0.41665 
-0.68077 1.27408 -0.26819 -0.6787 0.38032 0.94243 -0.6787 0.87231 -0.56271 
-0.67844 1.38271 -0.04342 -0.67662 0.23647 0.87714 -0.67662 1.01616 -0.49742 
-0.67065 0.4284 0.94999 -0.67065 0.82423 -0.57028 -0.66897 1.18984 -0.35544 
-0.66592 0.15492 0.81347 -0.66592 1.09771 -0.43376 -0.66401 0.47793 -0.57611 
-0.66401 0.7747 -0.57611 -0.66401 1.29704 -0.20869 -0.66077 0.28744 0.88973 
-0.66077 0.96519 -0.51001 -0.65896 0.52783 -0.58 -0.65896 0.7248 -0.58 
-0.65871 1.23585 -0.29027 -0.65628 0.57701 -0.58252 -0.65628 0.67562 -0.58252 
-0.65514 0.62631 -0.58315 -0.65032 0.19876 0.82907 -0.65032 1.05387 -0.44936 
-0.64996 1.31708 -0.14746 -0.64985 0.10521 0.75489 -0.64985 1.14741 -0.37517 
-0.64974 0.33407 0.90067 -0.64974 0.91856 -0.52096 -0.64023 0.38164 0.90995 
-0.64023 0.87099 -0.53024 -0.63818 1.19613 -0.31119 -0.63737 1.33368 -0.08277 
-0.63625 0.24363 0.84314 -0.63625 1.009 -0.46342 -0.63251 0.42956 0.9176 
-0.63251 0.82306 -0.53788 -0.63248 0.14776 0.77232 -0.63248 1.10487 -0.3926 
-0.63019 1.24019 -0.24422 -0.6259 0.77345 -0.54359 -0.62376 0.28942 0.85563 
-0.62376 0.9632 -0.47592 -0.62158 0.72469 -0.54782 -0.61887 0.57719 -0.55028 
-0.61887 0.67544 -0.55028 -0.61869 1.15406 -0.33115 -0.61798 0.62631 -0.55109 
-0.61657 0.19171 0.78839 -0.61657 1.06092 -0.40868 -0.6143 1.26216 -0.18398 
-0.61288 0.33603 0.86652 -0.61288 0.9166 -0.4868 -0.6093 1.20074 -0.26546 
-0.60362 0.38333 0.87577 -0.60362 0.86929 -0.49606 -0.60225 0.23647 0.80277 
-0.60225 1.01616 -0.42306 -0.60091 1.11066 -0.34978 -0.59958 1.28024 -0.12055 
-0.59601 0.8214 -0.50366 -0.59008 0.77304 -0.5096 -0.58966 0.28744 0.81862 
-0.58966 0.96519 -0.43891 -0.58935 1.15913 -0.28537 -0.58583 0.72433 -0.51384 
-0.5847 1.06697 -0.36605 -0.58328 0.67538 -0.5164 -0.58243 1.20366 -0.21839 
-0.57872 0.33407 0.82965 -0.57872 0.91856 -0.44993 -0.57119 1.11595 -0.30435 
-0.5702 1.02221 -0.38096 -0.56944 0.87099 -0.45945 -0.56576 1.22337 -0.15609 
-0.5621 1.1624 -0.23846 -0.56179 0.82306 -0.46717 -0.55718 0.97151 -0.39708 
-0.55609 0.77345 -0.47378 -0.555 1.07177 -0.32202 -0.55186 0.72469 -0.47809 
-0.54636 0.33284 0.79116 -0.54636 0.91978 -0.41145 -0.54361 1.11978 -0.25746 
-0.54019 1.02714 -0.33723 -0.53769 1.16467 -0.19082 -0.53696 0.87231 -0.42098 
-0.5294 0.82423 -0.42903 -0.527 1.07592 -0.27532 -0.52659 0.97683 -0.35334 
-0.52357 0.7747 -0.43567 -0.51879 1.12228 -0.21011 -0.51536 0.92522 -0.3681 
-0.51231 1.03093 -0.29202 -0.50654 0.87301 -0.38116 -0.50172 1.0784 -0.22844 
-0.4989 0.8249 -0.38934 -0.49827 0.98089 -0.30832 -0.49282 0.77557 -0.39578 
-0.48663 1.03357 -0.24543 -0.48659 0.9298 -0.32315 -0.47867 1.07979 -0.18008 
-0.47729 0.87781 -0.33646 -0.47161 0.98434 -0.2605 -0.47039 0.82507 -0.3482 
-0.46322 1.03506 -0.19761 -0.45948 0.93337 -0.27568 -0.44974 0.88118 -0.2895 
-0.44784 0.98606 -0.21279 -0.43486 0.93603 -0.22681 -0.42461 0.88407 -0.24081 
-0.41298 0.93677 -0.17794 -2.17635 -0.79035 -0.03645 -2.15507 -0.78816 0.01397 
-2.15225 -0.84072 0.00363 -2.13329 -0.73556 0.06707 -2.13109 -0.78565 0.06314 
-2.12876 -0.83822 0.05312 -2.12391 -0.89035 0.0418 -2.12391 -0.48032 -0.84496 
-2.11625 -0.94308 0.02909 -2.10906 -0.68533 0.11252 -2.10905 -0.73539 0.11011 
-2.10698 -0.78555 0.10618 -2.10278 -0.83522 0.10099 -2.09845 -0.88752 0.08987 
-2.09845 -0.48315 -0.89303 -2.09113 -0.9402 0.07778 -2.09113 -0.43046 -0.88094 
-2.08284 -0.73533 0.15168 -2.08284 -0.63533 0.15168 -2.0828 -0.68533 0.15399 
-2.08139 -0.99239 0.06396 -2.08139 -0.37827 -0.86712 -2.08079 -0.78521 0.14798 
-2.07667 -0.83484 0.14291 -2.07047 -0.88409 0.13648 -2.07047 -0.48658 -0.93964 
-2.06925 -0.32731 -0.85194 -2.06358 -0.93683 0.12473 -2.06358 -0.43384 -0.92789 
-2.05454 -0.68533 0.19412 -2.05428 -0.98882 0.11143 -2.05428 -0.38185 -0.91459 
-2.05392 -0.73469 0.19291 -2.05392 -0.63597 0.19291 -2.052 -0.78464 0.18924 
-2.052 -0.58602 0.18924 -2.04805 -0.83459 0.18405 -2.04805 -0.53608 -0.98722 
-2.04259 -1.03991 0.0966 -2.04259 -0.33076 -0.89976 -2.04196 -0.88392 0.17762 
-2.04196 -0.48675 -0.98078 -2.03433 -0.93203 0.16944 -2.03433 -0.43864 -0.9726 
-2.02856 -1.08995 0.08029 -2.02856 -0.28072 -0.88346 -2.0255 -0.98424 0.15637 
-2.0255 -0.38643 -0.95954 -2.02434 -0.68533 0.23281 -2.02371 -0.73464 0.23167 
-2.02371 -0.63603 0.23167 -2.02119 -0.78382 0.22899 -2.02119 -0.58685 0.22899 
-2.0173 -0.83372 0.22394 -2.0173 -0.53694 -1.0271 -2.0173 -0.53694 0.22394 
-2.01427 -1.03585 0.14161 -2.01427 -0.33482 -0.94477 -2.01387 -0.23573 -0.86676 
-2.01147 -0.88325 0.21731 -2.01147 -0.48742 -1.02047 -2.0039 -0.93132 0.20926 
-2.0039 -0.43934 -1.01242 -2.00068 -1.08616 0.12551 -2.00068 -0.28451 -0.92867 
-1.99726 -0.19187 -0.84889 -1.99451 -0.9788 0.19972 -1.99451 -0.39186 -1.00288 
-1.99228 -0.68533 0.26998 -1.99147 -0.73446 0.26908 -1.99147 -0.63621 0.26908 
-1.98901 -0.7837 0.26637 -1.98901 -0.58696 -1.06953 -1.98901 -0.58696 0.26637 
-1.98587 -1.13079 0.1103 -1.98587 -0.23988 -0.91346 -1.98478 -0.83247 0.26205 
-1.98478 -0.53819 -1.06522 -1.98478 -0.53819 0.26205 -1.98369 -1.03053 0.18536 
-1.98369 -0.34013 -0.98852 -1.97907 -0.88208 0.25545 -1.97907 -0.48858 -1.05861 
-1.97907 -0.48858 0.25545 -1.97876 -0.14925 -0.8299 -1.97143 -0.93001 0.24772 
-1.97143 -0.44066 -1.05088 -1.97143 -0.44066 0.24772 -1.97067 -1.08123 0.16923 
-1.97067 -0.28944 -0.97239 -1.96967 -1.17497 0.09263 -1.96967 -0.1957 -0.89579 
-1.96215 -0.97758 0.23821 -1.96215 -0.39309 -1.04137 -1.95844 -0.68533 0.30553 
-1.95844 -0.10798 -0.80983 -1.95759 -0.7344 0.30467 -1.95759 -0.63627 0.30467 
-1.95617 -1.12599 0.15432 -1.95617 -0.24468 -0.95748 -1.95503 -0.78335 0.30212 
-1.95503 -0.58732 -1.10528 -1.95503 -0.58732 0.30212 -1.95152 -1.21815 0.07365 
-1.95152 -0.15251 -0.87681 -1.9512 -1.0242 0.22719 -1.9512 -0.34646 -1.03035 
-1.95079 -0.83206 0.29787 -1.95079 -0.5386 -1.10103 -1.95079 -0.5386 0.29787 
-1.94485 -0.88042 0.29194 -1.94485 -0.49024 -1.0951 -1.94485 -0.49024 0.29194 
-1.93996 -1.16967 0.13806 -1.93996 -0.20099 -0.94122 -1.93861 -1.07517 0.21134 
-1.93861 -0.29549 -1.0145 -1.93725 -0.92831 0.28433 -1.93725 -0.44235 -1.0875 
-1.93725 -0.44235 0.28433 -1.93157 -0.1109 -0.8569 -1.92799 -0.97562 0.27508 
-1.92799 -0.39505 -1.07824 -1.92799 -0.39505 0.27508 -1.92657 -0.04949 -0.77542 
-1.92429 -1.11994 0.19695 -1.92429 -0.25073 -1.00012 -1.92289 -0.68533 0.33937 
-1.92218 -1.21308 0.11942 -1.92218 -0.15758 -0.92259 -1.92199 -0.73446 0.33855 
-1.92199 -0.63621 -1.14172 -1.92199 -0.63621 0.33855 -1.91928 -0.7837 0.33609 
-1.91928 -0.58696 -1.13926 -1.91928 -0.58696 0.33609 -1.91711 -1.02222 0.26419 
-1.91711 -0.34844 -1.06735 -1.91711 -0.34844 0.26419 -1.91497 -0.83247 0.33186 
-1.91497 -0.53819 -1.13502 -1.91497 -0.53819 0.33186 -1.91068 -0.07146 -0.83566 
-1.90839 -1.16389 0.18088 -1.90839 -0.20678 -0.98404 -1.90836 -0.88208 0.32616 
-1.90836 -0.48858 -1.12932 -1.90836 -0.48858 0.32616 -1.90461 -1.06802 0.2517 
-1.90461 -0.30265 -1.05486 -1.90461 -0.30265 0.2517 -1.90269 -1.25515 0.09946 
-1.90269 -0.11552 -0.90262 -1.90064 -0.93001 0.31851 -1.90064 -0.44066 -1.12168 
-1.90064 -0.44066 0.31851 -1.89112 -0.97758 0.30924 -1.89112 -0.39309 -1.1124 
-1.89112 -0.39309 0.30924 -1.89102 -1.20643 0.16345 -1.89102 -0.16423 -0.96661 
-1.89091 0.00544 -0.7389 -1.89055 -1.11289 0.23764 -1.89055 -0.25778 -1.0408 
-1.89055 -0.25778 0.23764 -1.88573 -0.68533 -1.17459 -1.88573 -0.68533 0.37143 
-1.88459 -0.73464 0.37079 -1.88459 -0.63603 -1.17395 -1.88459 -0.63603 0.37079 
-1.88216 -1.29487 0.07855 -1.88216 -0.0758 -0.88171 -1.88191 -0.78382 0.36827 
-1.88191 -0.58685 -1.17144 -1.88191 -0.58685 0.36827 -1.8801 -1.0242 0.29829 
-1.8801 -0.34646 -1.10145 -1.8801 -0.34646 0.29829 -1.87686 -0.01461 -0.80013 
-1.87686 -0.83372 0.36438 -1.87686 -0.53694 -1.16755 -1.87686 -0.53694 0.36438 
-1.87495 -1.15673 0.22203 -1.87495 -0.21394 -1.02519 -1.87495 -0.21394 0.22203 
-1.87189 -1.24886 0.14371 -1.87189 -0.12181 -0.94687 -1.87022 -0.88325 0.35856 
-1.87022 -0.48742 -1.16172 -1.87022 -0.48742 0.35856 -1.86425 -1.07517 0.2857 
-1.86425 -0.29549 -1.08886 -1.86425 -0.29549 0.2857 -1.86217 -0.93132 0.35099 
-1.86217 -0.43934 -1.15415 -1.86217 -0.43934 0.35099 -1.86009 -1.3331 0.05646 
-1.86009 -0.03756 -0.85962 -1.85784 -1.19944 0.20492 -1.85784 -0.17123 -1.00809 
-1.85264 -0.9788 0.34159 -1.85264 -0.39186 -1.14476 -1.85264 -0.39186 0.34159 
-1.85165 0.05647 -0.70049 -1.85161 -1.28874 0.12337 -1.85161 -0.08193 -0.92653 
-1.84987 -1.11994 0.27138 -1.84987 -0.25073 -1.07454 -1.84987 -0.25073 0.27138 
-1.84703 -0.68533 -1.20479 -1.84703 -0.68533 0.40163 -1.84583 -0.73469 -1.20416 
-1.84583 -0.73469 0.401 -1.84583 -0.63597 -1.20416 -1.84583 -0.63597 0.401 
-1.84215 -0.78464 0.39909 -1.84215 -0.58602 -1.20225 -1.84215 -0.58602 0.39909 
-1.83927 -1.2409 0.18636 -1.83927 -0.12976 -0.98952 -1.8391 0.0388 -0.76237 
-1.83827 -1.03053 0.33077 -1.83827 -0.34013 -1.13393 -1.83827 -0.34013 0.33077 
-1.83697 -0.83459 0.39513 -1.83697 -0.53608 -1.1983 -1.83697 -0.53608 0.39513 
-1.83379 -1.16389 0.25548 -1.83379 -0.20678 -1.05864 -1.83053 -0.88392 0.38905 
-1.83053 -0.48675 -1.19221 -1.83053 -0.48675 0.38905 -1.82987 -1.32737 0.10149 
-1.82987 -0.0433 -0.90465 -1.82404 0.01772 -0.82314 -1.82235 -0.93203 0.38141 
-1.82235 -0.43864 -1.18458 -1.82235 -0.43864 0.38141 -1.82215 -1.08123 0.31775 
-1.82215 -0.28944 -1.12091 -1.82215 -0.28944 0.31775 -1.81929 -1.28103 0.16637 
-1.81929 -0.08963 -0.96953 -1.81759 0.11547 -0.59667 -1.81636 -1.20643 0.2381 
-1.81636 -0.16423 -1.04127 -1.80929 -0.98424 0.37259 -1.80929 -0.38643 -1.17575 
-1.80929 -0.38643 0.37259 -1.80901 0.10334 -0.6604 -1.80724 -1.12599 0.30326 
-1.80724 -0.24468 -1.10642 -1.80724 -0.24468 0.30326 -1.8069 -1.36423 0.07847 
-1.8069 -0.68533 -1.23305 -1.8069 -0.68533 0.42989 -1.8069 -0.00644 -0.88163 
-1.80459 -0.73533 -1.23309 -1.80459 -0.73533 0.42992 -1.80459 -0.63533 -1.23309 
-1.80459 -0.63533 0.42992 -1.8009 -0.78521 -1.23104 -1.8009 -0.78521 0.42788 
-1.8009 -0.58545 -1.23104 -1.8009 -0.58545 0.42788 -1.79804 0.08783 -0.72302 
-1.79793 -1.31973 0.14502 -1.79793 -0.05094 -0.94818 -1.79663 -1.24886 0.21898 
-1.79663 -0.12181 -1.02214 -1.79583 -0.83484 0.42375 -1.79583 -0.53583 -1.22691 
-1.79583 -0.53583 0.42375 -1.79453 -1.03585 0.36136 -1.79453 -0.33482 -1.16452 
-1.79453 -0.33482 0.36136 -1.79097 -1.16967 0.28704 -1.79097 -0.20099 -1.0902 
-1.78939 -0.88409 0.41756 -1.78939 -0.48658 -1.22072 -1.78939 -0.48658 0.41756 
-1.78743 0.14248 -0.5669 -1.78474 0.06901 -0.78426 -1.77996 0.13191 -0.63109 
-1.77842 -1.08616 0.34776 -1.77842 -0.28451 -1.15092 -1.77842 -0.28451 0.34776 
-1.77765 -0.93683 0.41067 -1.77765 -0.43384 -1.21383 -1.77765 -0.43384 0.41067 
-1.77629 -1.28874 0.19869 -1.77629 -0.08193 -1.00185 -1.77526 -1.35689 0.12235 
-1.77526 -0.01377 -0.92551 -1.77234 -1.21308 0.26926 -1.77234 -0.15758 -1.07243 
-1.76997 0.11762 -0.6953 -1.76914 -1.41763 0.04071 -1.76914 0.04696 -0.84387 
-1.76544 -0.68533 -1.25931 -1.76544 -0.68533 0.45615 -1.76434 -0.98882 0.40136 
-1.76434 -0.38185 -1.20453 -1.76434 -0.38185 0.40136 -1.76321 -1.13079 0.33296 
-1.76321 -0.23988 -1.13612 -1.76302 -0.73539 -1.25929 -1.76302 -0.73539 0.45613 
-1.76302 -0.63528 -1.25929 -1.76302 -0.63528 0.45613 -1.7591 -0.78555 -1.25723 
-1.7591 -0.78555 0.45407 -1.7591 -0.58511 -1.25723 -1.7591 -0.58511 0.45407 
-1.75769 0.10023 -0.75724 -1.7544 -1.32737 0.17696 -1.7544 -0.0433 -0.98012 
-1.7539 -0.83522 -1.25303 -1.7539 -0.83522 0.44986 -1.7539 -0.53544 -1.25303 
-1.7539 -0.53544 0.44986 -1.75238 -1.25515 0.24978 -1.75238 -0.11552 -1.05294 
-1.75133 -1.39244 0.09842 -1.75133 0.02177 -0.90158 -1.74957 0.15841 -0.60121 
-1.74951 -1.03991 0.38968 -1.74951 -0.33076 -1.19284 -1.74951 -0.33076 0.38968 
-1.74554 -1.17497 0.31676 -1.74554 -0.1957 -1.11992 -1.74306 -1.45015 0.01467 
-1.74306 0.07948 -0.81783 -1.74278 -0.88752 0.44553 -1.74278 -0.48315 -1.24869 
-1.74278 -0.48315 0.44553 -1.74057 0.14581 -0.66586 -1.73321 -1.08995 0.37565 
-1.73321 -0.28072 -1.17881 -1.73321 -0.28072 0.37565 -1.73146 -1.29487 0.22925 
-1.73146 -0.0758 -1.03241 -1.73138 -1.36423 0.15399 -1.73138 -0.00644 -0.95715 
-1.73069 -0.9402 0.43822 -1.73069 -0.43046 -1.24138 -1.73069 -0.43046 0.43822 
-1.72941 0.12954 -0.72934 -1.72656 -1.21815 0.29861 -1.72656 -0.15251 -1.10177 
-1.7262 -1.42628 0.07328 -1.7262 0.05562 -0.87644 -1.72273 -0.68533 -1.2835 
-1.72273 -0.68533 0.48034 -1.71999 -0.73556 -1.28353 -1.71999 -0.73556 0.48037 
-1.71999 -0.63511 -1.28353 -1.71999 -0.63511 0.48037 -1.71687 -0.99239 0.42847 
-1.71687 -0.37827 -1.23163 -1.71687 -0.37827 0.42847 -1.71651 -1.13494 0.36095 
-1.71651 -0.23573 -1.16412 -1.71606 -0.78565 -1.28134 -1.71606 -0.78565 0.47817 
-1.71606 -0.58501 -1.28134 -1.71606 -0.58501 0.47817 -1.71566 -1.48099 -0.01257 
-1.71566 0.11032 -0.79059 -1.70962 0.17207 -0.63574 -1.70938 -1.3331 0.20718 
-1.70938 -0.03756 -1.01034 -1.70665 -1.25976 0.27865 -1.70665 -0.1109 -1.08182 
-1.70604 -0.83822 -1.279 -1.70604 -0.83822 0.47584 -1.70604 -0.53245 -1.279 
-1.70604 -0.53245 0.47584 -1.70169 -1.04336 0.41634 -1.70169 -0.32731 -1.2195 
-1.70169 -0.32731 0.41634 -1.69992 -1.45834 0.047 -1.69992 0.08768 -0.85016 
-1.69943 0.15743 -0.69984 -1.69865 -1.1788 0.34434 -1.69865 -0.19187 -1.1475 
-1.69471 -0.89035 -1.27415 -1.69471 -0.89035 0.47099 -1.69471 -0.48032 -1.27415 
-1.69471 -0.48032 0.47099 -1.69362 -1.41763 0.11623 -1.69362 0.04696 -0.91939 
-1.68744 -1.50972 -0.04074 -1.68744 0.13905 -0.76242 -1.68662 -1.09259 0.40133 
-1.68662 -0.27807 -1.20449 -1.68662 -0.27807 0.40133 -1.68541 -1.29921 0.25776 
-1.68541 -0.07146 -1.06093 -1.682 -0.94308 -1.2665 -1.682 -0.94308 0.46334 
-1.682 -0.42758 -1.2665 -1.682 -0.42758 0.46334 -1.67965 -1.22142 0.32585 
-1.67965 -0.14925 -1.12901 -1.67889 -0.68533 -1.30557 -1.67889 -0.68533 0.50241 
-1.67603 -0.73561 -1.30552 -1.67603 -0.73561 0.50236 -1.67603 -0.63506 -1.30552 
-1.67603 -0.63506 0.50236 -1.67289 -1.38839 0.17113 -1.67289 0.01772 -0.97429 
-1.67256 -1.48854 0.01964 -1.67256 0.11787 -0.8228 -1.66963 -1.13742 0.38623 
-1.66963 -0.23325 -1.1894 -1.66831 0.18318 -0.66957 -1.668 -0.99505 0.45309 
-1.668 -0.37562 -1.25625 -1.668 -0.37562 0.45309 -1.66759 -1.45015 0.09014 
-1.66759 0.07948 -0.89331 -1.66689 -0.78816 -1.30532 -1.66689 -0.78816 0.50216 
-1.66689 -0.58251 -1.30532 -1.66689 -0.58251 0.50216 -1.65958 -1.26268 0.30553 
-1.65958 -0.10798 -1.10869 -1.65713 -1.53719 -0.07044 -1.65713 0.16653 -0.73273 
-1.65655 -0.84072 -1.3025 -1.65655 -0.84072 0.49934 -1.65655 -0.52995 -1.3025 
-1.65655 -0.52995 0.49934 -1.65398 -1.04508 0.44012 -1.65398 -0.32559 -1.24328 
-1.65398 -0.32559 0.44012 -1.6513 -1.1813 0.36916 -1.6513 -0.18936 -1.17232 
-1.64988 -1.35606 0.22395 -1.64988 -0.01461 -1.02711 -1.64533 -0.89257 -1.29702 
-1.64533 -0.89257 0.49386 -1.64533 -0.47809 -1.29702 -1.64533 -0.47809 0.49386 
-1.64418 -1.5168 -0.00873 -1.64418 0.14614 -0.79443 -1.64034 -1.48099 0.06275 
-1.64034 0.11032 -0.86591 -1.6388 -1.09408 0.42473 -1.6388 -0.27658 -1.22789 
-1.63402 -1.43968 0.13182 -1.63402 -0.68533 -1.32546 -1.63402 -0.68533 0.5223 
-1.63402 0.06901 -0.93498 -1.63231 -0.94524 -1.28888 -1.63231 -0.94524 0.48572 
-1.63231 -0.42543 -1.28888 -1.63231 -0.42543 0.48572 -1.63201 -1.22369 0.35026 
-1.63201 -0.14698 -1.15342 -1.62702 -1.56181 -0.10049 -1.62702 0.19114 -0.70267 
-1.62577 -0.73792 -1.32734 -1.62577 -0.73792 0.52418 -1.62577 -0.63275 -1.32734 
-1.62577 -0.63275 0.52418 -1.62517 -1.32118 0.27366 -1.62517 -0.04949 -1.07682 
-1.62127 -1.13881 0.40928 -1.62127 -0.23186 -1.21245 -1.61913 -0.99579 -1.27813 
-1.61913 -0.99579 0.47497 -1.61913 -0.37488 -1.27813 -1.61913 -0.37488 0.47497 
-1.61647 -0.79035 -1.32659 -1.61647 -0.79035 0.52343 -1.61647 -0.58031 -1.32659 
-1.61647 -0.58031 0.52343 -1.61486 -1.54306 -0.03806 -1.61486 0.1724 -0.76511 
-1.61217 -1.50972 0.03452 -1.61217 0.13905 -0.83769 -1.61212 -1.40946 0.18618 
-1.61212 0.0388 -0.98935 -1.60699 -1.4709 0.10478 -1.60699 0.10023 -0.90794 
-1.60613 -0.84249 -1.32322 -1.60613 -0.84249 0.52006 -1.60613 -0.52818 -1.32322 
-1.60613 -0.52818 0.52006 -1.60553 -1.5976 -0.1959 -1.60486 -1.04573 0.46163 
-1.60486 -0.32493 -1.26479 -1.60486 -0.32493 0.46163 -1.6028 -1.18238 0.39177 
-1.6028 -0.18828 -1.19493 -1.59728 -1.28239 0.32219 -1.59728 -0.08827 -1.12535 
-1.59586 -1.58442 -0.13148 -1.59586 0.21375 -0.67168 -1.59478 -0.89418 -1.31724 
-1.59478 -0.89418 0.51408 -1.59478 -0.47649 -1.31724 -1.59478 -0.47649 0.51408 
-1.58989 -1.09441 0.44579 -1.58989 -0.27625 -1.24895 -1.58865 -1.3761 0.23799 
-1.58865 0.00544 -1.04115 -1.58822 -0.68533 -1.34313 -1.58822 -0.68533 0.53996 
-1.58466 -1.56725 -0.06825 -1.58466 0.19659 -0.73491 -1.58248 -1.53719 0.00422 
-1.58248 0.16653 -0.80738 -1.58246 -0.94528 -1.30866 -1.58246 -0.94528 0.50549 
-1.58246 -0.42539 -1.30866 -1.58246 -0.42539 0.50549 -1.57977 -0.73796 -1.34464 
-1.57977 -0.73796 0.54148 -1.57977 -0.63271 -1.34464 -1.57977 -0.63271 0.54148 
-1.5791 -1.5002 0.0765 -1.5791 0.12954 -0.87966 -1.57277 -1.4585 0.14513 
-1.57277 0.08783 -0.94829 -1.57209 -1.13895 0.42989 -1.57209 -0.23171 -1.23305 
-1.57011 -0.79064 -1.34354 -1.57011 -0.79064 0.54038 -1.57011 -0.58002 -1.34354 
-1.57011 -0.58002 0.54038 -1.5692 -0.99564 0.49434 -1.5692 -0.37503 -1.2975 
-1.5692 -0.37503 0.49434 -1.56896 -1.2424 0.36575 -1.56896 -0.12827 -1.16891 
-1.56813 -1.61821 -0.23019 -1.56417 -1.60471 -0.1631 -1.56174 -1.33926 0.28837 
-1.56174 -0.03141 -1.09153 -1.55956 -0.84278 -1.33978 -1.55956 -0.84278 0.53661 
-1.55956 -0.52789 -1.33978 -1.55956 -0.52789 0.53661 -1.55503 -1.04512 0.48064 
-1.55503 -0.32555 -1.28381 -1.55503 -0.32555 0.48064 -1.55366 -1.58932 -0.09925 
-1.55366 0.21866 -0.70391 -1.55242 -1.56181 -0.02589 -1.55242 0.19114 -0.77727 
-1.55024 -1.42714 0.19873 -1.55024 0.05647 -1.00189 -1.54959 -1.5281 0.04651 
-1.54959 0.15743 -0.84968 -1.54727 -0.8956 -1.33336 -1.54727 -0.8956 0.5302 
-1.54727 -0.47507 -1.33336 -1.54727 -0.47507 0.5302 -1.54506 -1.48829 0.11706 
-1.54506 0.11762 -0.92022 -1.54162 -0.68533 -1.35852 -1.54162 -0.68533 0.55536 
-1.54001 -1.09358 0.46444 -1.54001 -0.27708 -1.26761 -1.53878 -1.19984 0.40629 
-1.53878 -0.17082 -1.20945 -1.53472 -0.94662 -1.32431 -1.53472 -0.94662 0.52114 
-1.53472 -0.42404 -1.32431 -1.53472 -0.42404 0.52114 -1.5334 -1.29939 0.33556 
-1.5334 -0.07128 -1.13872 -1.5327 -0.73808 -1.35973 -1.5327 -0.73808 0.55657 
-1.5327 -0.63258 -1.35973 -1.5327 -0.63258 0.55657 -1.52978 -1.63602 -0.265 
-1.5265 -1.62482 -0.19751 -1.52396 -1.39269 0.25058 -1.52396 0.02203 -1.05374 
-1.52298 -0.79068 -1.35819 -1.52298 -0.79068 0.55503 -1.52298 -0.57999 -1.35819 
-1.52298 -0.57999 0.55503 -1.52193 -1.60921 -0.13098 -1.52143 -1.58442 -0.05706 
-1.52143 0.21375 -0.74611 -1.52108 -0.99711 0.50948 -1.52108 -0.37355 -1.31264 
-1.52108 -0.37355 0.50948 -1.51932 -1.55385 0.01539 -1.51932 0.18318 -0.81855 
-1.51561 -1.51648 0.08766 -1.51561 0.14581 -0.89082 -1.51139 -0.84382 -1.35408 
-1.51139 -0.84382 0.55092 -1.51139 -0.52685 -1.35408 -1.51139 -0.52685 0.55092 
-1.51015 -1.47401 0.1561 -1.51015 0.10334 -0.95926 -1.5074 -1.15551 0.44303 
-1.5074 -0.21515 -1.24619 -1.50669 -1.04646 0.49529 -1.50669 -0.32421 -1.29845 
-1.50669 -0.32421 0.49529 -1.50396 -1.2584 0.37802 -1.50396 -0.11226 -1.18118 
-1.49902 -0.89648 -1.34713 -1.49902 -0.89648 0.54397 -1.49902 -0.47418 -1.34713 
-1.49902 -0.47418 0.54397 -1.4964 -1.35461 0.29986 -1.4964 -0.01606 -1.10302 
-1.49614 -1.64941 -0.29851 -1.49431 -0.68533 -1.37161 -1.49431 -0.68533 0.56845 
-1.4935 -1.64036 -0.23044 -1.48981 -1.60471 -0.08874 -1.48981 0.23405 -0.71442 
-1.48955 -1.62688 -0.16336 -1.48846 -1.57681 -0.01553 -1.48846 0.20615 -0.78764 
-1.48598 -0.94751 0.53448 -1.48598 -0.42315 -1.33764 -1.48598 -0.42315 0.53448 
-1.48549 -1.54274 0.05671 -1.48549 0.17207 -0.85987 -1.48522 -0.73812 -1.37241 
-1.48522 -0.73812 0.56925 -1.48522 -0.63254 -1.37241 -1.48522 -0.63254 0.56925 
-1.48461 -1.44173 0.20952 -1.48461 0.07107 -1.01268 -1.48085 -1.50257 0.12704 
-1.48085 0.13191 -0.9302 -1.47408 -0.79129 -1.37068 -1.47408 -0.79129 0.56752 
-1.47408 -0.57938 -1.37068 -1.47408 -0.57938 0.56752 -1.47342 -1.21493 0.41708 
-1.47342 -0.15574 -1.22024 -1.47228 -0.99779 0.5223 -1.47228 -0.37287 -1.32546 
-1.47228 -0.37287 0.5223 -1.4692 -1.10149 0.48122 -1.4692 -0.26917 -1.28439 
-1.46824 -1.31359 0.34558 -1.46824 -0.05708 -1.14874 -1.46228 -0.8444 -1.36605 
-1.46228 -0.8444 0.56289 -1.46228 -0.52626 -1.36605 -1.46228 -0.52626 0.56289 
-1.45974 -1.65364 -0.26396 -1.458 -1.40602 0.26016 -1.458 0.03535 -1.06332 
-1.45701 -1.5976 -0.04738 -1.45701 0.22694 -0.75578 -1.4566 -1.64227 -0.19632 
-1.4554 -1.62482 -0.12641 -1.45499 -1.56668 0.02473 -1.45499 0.19602 -0.82789 
-1.45096 -1.52908 0.09666 -1.45096 0.15841 -0.89982 -1.45014 -0.89684 -1.35853 
-1.45014 -0.89684 0.55536 -1.45014 -0.47383 -1.35853 -1.45014 -0.47383 0.55536 
-1.44642 -1.48614 0.16468 -1.44642 -0.68533 -1.38237 -1.44642 -0.68533 0.5792 
-1.44642 0.11547 -0.96784 -1.43826 -1.2715 0.38675 -1.43826 -0.09917 -1.18991 
-1.43692 -0.94779 0.54535 -1.43692 -0.42288 -1.34851 -1.43692 -0.42288 0.54535 
-1.43586 -1.16244 0.45768 -1.43586 -0.20823 -1.26084 -1.43579 -0.73856 -1.38298 
-1.43579 -0.73856 0.57982 -1.43579 -0.63211 -1.38298 -1.43579 -0.63211 0.57982 
-1.43518 -1.05333 0.50989 -1.43518 -0.31733 -1.31305 -1.43518 -0.31733 0.50989 
-1.43045 -1.36703 0.30779 -1.43045 -0.00364 -1.11095 -1.42461 -0.79162 -1.3807 
-1.42461 -0.79162 0.57754 -1.42461 -0.57904 -1.3807 -1.42461 -0.57904 0.57754 
-1.42363 -1.58791 -0.00703 -1.42363 0.21724 -0.79613 -1.42315 -1.65536 -0.22977 
-1.42272 -1.61821 -0.08478 -1.42247 -1.64036 -0.15942 -1.42058 -1.55346 0.06502 
-1.42058 0.18279 -0.86818 -1.42039 -1.45251 0.21717 -1.42039 0.08185 -1.02033 
-1.41665 -1.51315 0.13451 -1.41665 0.14248 -0.93767 -1.41293 -0.84437 -1.37554 
-1.41293 -0.84437 0.57238 -1.41293 -0.52629 -1.37554 -1.41293 -0.52629 0.57238 
-1.40209 -1.32494 0.3522 -1.40209 -0.04573 -1.15536 -1.40091 -1.22117 0.42938 
-1.40091 -0.1495 -1.23255 -1.40076 -0.89666 -1.36751 -1.40076 -0.89666 0.56434 
-1.40076 -0.47401 -1.36751 -1.40076 -0.47401 0.56434 -1.39991 -1.00332 0.5348 
-1.39991 -0.36735 -1.33796 -1.39991 -0.36735 0.5348 -1.39806 -0.68533 -1.39076 
-1.39806 -0.68533 0.5876 -1.39723 -1.10717 0.49327 -1.39723 -0.26349 -1.29644 
-1.39307 -1.41523 0.26712 -1.39307 0.04456 -1.07029 -1.38976 -1.57565 0.0322 
-1.38976 0.20499 -0.83536 -1.38931 -1.60891 -0.04385 -1.38931 0.23824 -0.75931 
-1.38895 -1.65364 -0.19317 -1.38791 -1.63602 -0.12313 -1.38727 -0.73859 -1.39087 
-1.38727 -0.73859 0.5877 -1.38727 -0.63207 -1.39087 -1.38727 -0.63207 0.5877 
-1.38624 -1.53818 0.10285 -1.38624 0.16751 -0.90601 -1.38186 -1.49484 0.17083 
-1.38186 0.12418 -0.97399 -1.3758 -0.79189 -1.38807 -1.3758 -0.79189 0.5849 
-1.3758 -0.57877 -1.38807 -1.3758 -0.57877 0.5849 -1.36516 -1.27641 0.39696 
-1.36516 -0.09426 -1.20013 -1.36511 -1.37494 0.31361 -1.36511 0.00428 -1.11677 
-1.364 -0.9525 0.55546 -1.364 -0.41817 -1.35862 -1.364 -0.41817 0.55546 
-1.36397 -0.84462 -1.38237 -1.36397 -0.84462 0.5792 -1.36397 -0.52604 -1.38237 
-1.36397 -0.52604 0.5792 -1.36271 -1.16715 0.46759 -1.36271 -0.20352 -1.27075 
-1.36222 -1.05796 0.51975 -1.36222 -0.31271 -1.32291 -1.35552 -1.5971 -0.00432 
-1.35552 0.22644 -0.79884 -1.3555 -1.56087 0.0702 -1.3555 0.19021 -0.87337 
-1.3551 -1.66451 -0.2271 -1.35493 -1.45984 0.22245 -1.35493 0.08917 -1.02561 
-1.35458 -1.62729 -0.08211 -1.35441 -1.64941 -0.15677 -1.35153 -1.52029 0.13954 
-1.35153 0.14962 -0.9427 -1.34935 -0.68533 -1.39677 -1.34935 -0.68533 0.5936 
-1.33815 -0.7387 -1.39637 -1.33815 -0.7387 0.59321 -1.33815 -0.63197 -1.39637 
-1.33815 -0.63197 0.59321 -1.32758 -1.2245 0.43716 -1.32758 -0.14617 -1.24032 
-1.32753 -1.42126 0.27118 -1.32753 0.05059 -1.07434 -1.32693 -1.33048 0.35873 
-1.32693 -0.04019 -1.16189 -1.32673 -1.00712 0.54222 -1.32673 -0.36355 -1.34539 
-1.32673 -0.36355 0.54222 -1.32669 -0.79191 -1.39303 -1.32669 -0.79191 0.58986 
-1.32669 -0.57876 -1.39303 -1.32669 -0.57876 0.58986 -1.32626 -0.89846 0.57257 
-1.32626 -0.47221 -1.37573 -1.32626 -0.47221 0.57257 -1.32448 -1.11059 0.50053 
-1.32448 -0.26007 -1.30369 -1.32096 -1.61585 -0.04202 -1.32096 0.24519 -0.76115 
-1.32094 -1.54361 0.10687 -1.32094 0.17294 -0.91003 -1.32071 -1.58214 0.03536 
-1.32071 0.21148 -0.83853 -1.32066 -1.66045 -0.19101 -1.31978 -1.64277 -0.12116 
-1.31674 -1.50008 0.17453 -1.31674 0.12942 -0.9777 -1.3004 -0.68533 -1.40038 
-1.3004 -0.68533 0.59721 -1.28957 -1.28014 0.40137 -1.28957 -0.09052 -1.20454 
-1.28957 -1.1695 0.47256 -1.28957 -0.20116 -1.27572 -1.28953 -1.37868 0.31801 
-1.28953 0.00802 -1.12117 -1.28953 -1.46363 0.22515 -1.28953 0.09296 -1.02832 
-1.28912 -0.95371 0.56099 -1.28912 -0.41696 -1.36415 -1.28912 -0.41696 0.56099 
-1.28912 -1.06028 0.52469 -1.28912 -0.31039 -1.32786 -1.28909 -0.84583 -1.38789 
-1.28909 -0.84583 0.58473 -1.28909 -0.52483 -1.38789 -1.28909 -0.52483 0.58473 
-1.28909 -0.73873 -1.39944 -1.28909 -0.73873 0.59628 -1.28909 -0.63193 -1.39944 
-1.28909 -0.63193 0.59628 -1.2862 -1.60145 -0.0022 -1.2862 0.23079 -0.80096 
-1.2862 -1.63184 -0.08078 -1.28619 -1.56522 0.07232 -1.28619 0.19455 -0.87549 
-1.28619 -1.52391 0.14209 -1.28619 0.15324 -0.94525 -1.28604 -1.66926 -0.22643 
-1.28604 -1.65395 -0.15544 -1.25133 -1.6628 -0.1905 -1.25133 -1.64502 -0.1205 
-1.25133 -1.61812 -0.04114 -1.25133 -1.58431 0.03642 -1.25133 -1.54569 0.1081 
-1.25133 -1.50183 0.17577 -1.25133 -1.4234 0.27314 -1.25133 -1.33233 0.36091 
-1.25133 -1.22607 0.43961 -1.25133 -1.11173 0.50295 -1.25133 -1.00804 0.54492 
-1.25133 -0.89906 0.57531 -1.25133 -0.79221 -1.39585 -1.25133 -0.79221 0.59269 
-1.25133 -0.68533 -1.40158 -1.25133 -0.68533 0.59842 -1.25133 -0.57845 -1.39585 
-1.25133 -0.57845 0.59269 -1.25133 -0.47161 -1.37847 -1.25133 -0.47161 0.57531 
-1.25133 -0.36263 -1.34808 -1.25133 -0.36263 0.54492 -1.25133 -0.25893 -1.30612 
-1.25133 -0.14459 -1.24277 -1.25133 -0.03834 -1.16407 -1.25133 0.05274 -1.07631 
-1.25133 0.13116 -0.97893 -1.25133 0.17503 -0.91127 -1.25133 0.21364 -0.83958 
-1.25133 0.24745 -0.76202 -1.21663 -1.65395 -0.15544 -1.21663 -1.66926 -0.22643 
-1.21648 -1.52391 0.14209 -1.21648 0.15324 -0.94525 -1.21648 -1.56522 0.07232 
-1.21648 0.19455 -0.87549 -1.21647 -1.63184 -0.08078 -1.21647 -1.60145 -0.0022 
-1.21647 0.23079 -0.80096 -1.21357 -0.73873 -1.39944 -1.21357 -0.73873 0.59628 
-1.21357 -0.63193 -1.39944 -1.21357 -0.63193 0.59628 -1.21357 -0.84583 -1.38789 
-1.21357 -0.84583 0.58473 -1.21357 -0.52483 -1.38789 -1.21357 -0.52483 0.58473 
-1.21355 -1.06028 0.52469 -1.21355 -0.31039 -1.32786 -1.21355 -0.95371 0.56099 
-1.21355 -0.41696 -1.36415 -1.21355 -0.41696 0.56099 -1.21313 -1.46363 0.22515 
-1.21313 0.09296 -1.02832 -1.21313 -1.37868 0.31801 -1.21313 0.00802 -1.12117 
-1.2131 -1.1695 0.47256 -1.2131 -0.20116 -1.27572 -1.2131 -1.28014 0.40137 
-1.2131 -0.09052 -1.20454 -1.20227 -0.68533 -1.40038 -1.20227 -0.68533 0.59721 
-1.18593 -1.50008 0.17453 -1.18593 0.12942 -0.9777 -1.18288 -1.64277 -0.12116 
-1.18201 -1.66045 -0.19101 -1.18195 -1.58214 0.03536 -1.18195 0.21148 -0.83853 
-1.18172 -1.54361 0.10687 -1.18172 0.17294 -0.91003 -1.18171 -1.61585 -0.04202 
-1.18171 0.24519 -0.76115 -1.17819 -1.11059 0.50053 -1.17819 -0.26007 -1.30369 
-1.17641 -0.89846 0.57257 -1.17641 -0.47221 -1.37573 -1.17641 -0.47221 0.57257 
-1.17597 -0.79191 -1.39303 -1.17597 -0.79191 0.58986 -1.17597 -0.57876 -1.39303 
-1.17597 -0.57876 0.58986 -1.17593 -1.00712 0.54222 -1.17593 -0.36355 -1.34539 
-1.17593 -0.36355 0.54222 -1.17574 -1.33048 0.35873 -1.17574 -0.04019 -1.16189 
-1.17514 -1.42126 0.27118 -1.17514 0.05059 -1.07434 -1.17508 -1.2245 0.43716 
-1.17508 -0.14617 -1.24032 -1.16452 -0.7387 -1.39637 -1.16452 -0.7387 0.59321 
-1.16452 -0.63197 -1.39637 -1.16452 -0.63197 0.59321 -1.15332 -0.68533 -1.39677 
-1.15332 -0.68533 0.5936 -1.15114 -1.52029 0.13954 -1.15114 0.14962 -0.9427 
-1.14826 -1.64941 -0.15677 -1.14808 -1.62729 -0.08211 -1.14773 -1.45984 0.22245 
-1.14773 0.08917 -1.02561 -1.14717 -1.56087 0.0702 -1.14717 0.19021 -0.87337 
-1.14715 -1.5971 -0.00432 -1.14715 0.22644 -0.79884 -1.14044 -1.05796 0.51975 
-1.14044 -0.31271 -1.32291 -1.14044 -0.31271 0.51975 -1.13996 -1.16715 0.46759 
-1.13996 -0.20352 -1.27075 -1.1387 -0.84462 -1.38237 -1.1387 -0.84462 0.5792 
-1.1387 -0.52604 -1.38237 -1.1387 -0.52604 0.5792 -1.13866 -0.9525 0.55546 
-1.13866 -0.41817 -1.35862 -1.13866 -0.41817 0.55546 -1.13755 -1.37494 0.31361 
-1.13755 0.00428 -1.11677 -1.1375 -1.27641 0.39696 -1.1375 -0.09426 -1.20013 
-1.12686 -0.79189 -1.38807 -1.12686 -0.79189 0.5849 -1.12686 -0.57877 -1.38807 
-1.12686 -0.57877 0.5849 -1.12081 -1.49484 0.17083 -1.12081 0.12418 -0.97399 
-1.11642 -1.53818 0.10285 -1.11642 0.16751 -0.90601 -1.11539 -0.73859 -1.39087 
-1.11539 -0.73859 0.5877 -1.11539 -0.63207 -1.39087 -1.11539 -0.63207 0.5877 
-1.11475 -1.63602 -0.12313 -1.11372 -1.65364 -0.19317 -1.11335 -1.60891 -0.04385 
-1.11335 0.23824 -0.75931 -1.1129 -1.57565 0.0322 -1.1129 0.20499 -0.83536 
-1.1096 -1.41523 0.26712 -1.1096 0.04456 -1.07029 -1.10543 -1.10717 0.49327 
-1.10543 -0.26349 -1.29644 -1.1046 -0.68533 -1.39076 -1.1046 -0.68533 0.5876 
-1.10276 -1.00332 0.5348 -1.10276 -0.36735 -1.33796 -1.10276 -0.36735 0.5348 
-1.1019 -0.89666 0.56434 -1.1019 -0.47401 -1.36751 -1.1019 -0.47401 0.56434 
-1.10175 -1.22117 0.42938 -1.10175 -0.1495 -1.23255 -1.10058 -1.32494 0.3522 
-1.10058 -0.04573 -1.15536 -1.08974 -0.84437 -1.37554 -1.08974 -0.84437 0.57238 
-1.08974 -0.52629 -1.37554 -1.08974 -0.52629 0.57238 -1.08602 -1.51315 0.13451 
-1.08602 0.14248 -0.93767 -1.08228 -1.45251 0.21717 -1.08228 0.08185 -1.02033 
-1.08209 -1.55346 0.06502 -1.08209 0.18279 -0.86818 -1.0802 -1.64036 -0.15942 
-1.07995 -1.61821 -0.08478 -1.07995 0.24755 -0.71838 -1.07903 -1.58791 -0.00703 
-1.07903 0.21724 -0.79613 -1.07805 -0.79162 -1.3807 -1.07805 -0.79162 0.57754 
-1.07805 -0.57904 -1.3807 -1.07805 -0.57904 0.57754 -1.07222 -1.36703 0.30779 
-1.07222 -0.00364 -1.11095 -1.06749 -1.05333 0.50989 -1.06749 -0.31733 -1.31305 
-1.06749 -0.31733 0.50989 -1.06688 -0.73856 -1.38298 -1.06688 -0.73856 0.57982 
-1.06688 -0.63211 -1.38298 -1.06688 -0.63211 0.57982 -1.0668 -1.16244 0.45768 
-1.0668 -0.20823 -1.26084 -1.06575 -0.94779 0.54535 -1.06575 -0.42288 -1.34851 
-1.06575 -0.42288 0.54535 -1.06441 -1.2715 0.38675 -1.06441 -0.09917 -1.18991 
-1.05624 -1.48614 0.16468 -1.05624 -0.68533 -1.38237 -1.05624 -0.68533 0.5792 
-1.05624 0.11547 -0.96784 -1.05253 -0.89684 0.55536 -1.05253 -0.47383 -1.35853 
-1.05253 -0.47383 0.55536 -1.0517 -1.52908 0.09666 -1.0517 0.15841 -0.89982 
-1.04768 -1.56668 0.02473 -1.04768 0.19602 -0.82789 -1.04727 -1.62482 -0.12641 
-1.04607 -1.64227 -0.19632 -1.04565 -1.5976 -0.04738 -1.04565 0.22694 -0.75578 
-1.04467 -1.40602 0.26016 -1.04467 0.03535 -1.06332 -1.04038 -0.8444 -1.36605 
-1.04038 -0.8444 0.56289 -1.04038 -0.52626 -1.36605 -1.04038 -0.52626 0.56289 
-1.03443 -1.31359 0.34558 -1.03443 -0.05708 -1.14874 -1.03346 -1.10149 0.48122 
-1.03346 -0.26917 -1.28439 -1.03039 -0.99779 0.5223 -1.03039 -0.37287 -1.32546 
-1.03039 -0.37287 0.5223 -1.02924 -1.21493 0.41708 -1.02924 -0.15574 -1.22024 
-1.02858 -0.79129 -1.37068 -1.02858 -0.79129 0.56752 -1.02858 -0.57938 -1.37068 
-1.02858 -0.57938 0.56752 -1.02182 -1.50257 0.12704 -1.02182 0.13191 -0.9302 
-1.01806 -1.44173 0.20952 -1.01806 0.07107 -1.01268 -1.01745 -0.73812 -1.37241 
-1.01745 -0.73812 0.56925 -1.01745 -0.63254 -1.37241 -1.01745 -0.63254 0.56925 
-1.01718 -1.54274 0.05671 -1.01718 0.17207 -0.85987 -1.01668 -0.94751 0.53448 
-1.01668 -0.42315 -1.33764 -1.01668 -0.42315 0.53448 -1.01421 -1.57681 -0.01553 
-1.01421 0.20615 -0.78764 -1.01312 -1.62688 -0.16336 -1.01286 -1.60471 -0.08874 
-1.01286 0.23405 -0.71442 -1.00917 -1.64036 -0.23044 -1.00835 -0.68533 -1.37161 
-1.00835 -0.68533 0.56845 -1.00627 -1.35461 0.29986 -1.00627 -0.01606 -1.10302 
-1.00365 -0.89648 0.54397 -1.00365 -0.47418 -1.34713 -1.00365 -0.47418 0.54397 
-0.99871 -1.2584 0.37802 -0.99871 -0.11226 -1.18118 -0.99598 -1.04646 0.49529 
-0.99598 -0.32421 -1.29845 -0.99598 -0.32421 0.49529 -0.99526 -1.15551 0.44303 
-0.99526 -0.21515 -1.24619 -0.99251 -1.47401 0.1561 -0.99251 0.10334 -0.95926 
-0.99128 -0.84382 -1.35408 -0.99128 -0.84382 0.55092 -0.99128 -0.52685 -1.35408 
-0.99128 -0.52685 0.55092 -0.98705 -1.51648 0.08766 -0.98705 0.14581 -0.89082 
-0.98334 -1.55385 0.01539 -0.98334 0.18318 -0.81855 -0.98159 -0.99711 0.50948 
-0.98159 -0.37355 -1.31264 -0.98159 -0.37355 0.50948 -0.98123 -1.58442 -0.05706 
-0.98123 0.21375 -0.74611 -0.98073 -1.60921 -0.13098 -0.97968 -0.79068 -1.35819 
-0.97968 -0.79068 0.55503 -0.97968 -0.57999 -1.35819 -0.97968 -0.57999 0.55503 
-0.97871 -1.39269 0.25058 -0.97871 0.02203 -1.05374 -0.97616 -1.62482 -0.19751 
-0.96996 -0.73808 -1.35973 -0.96996 -0.73808 0.55657 -0.96996 -0.63258 -1.35973 
-0.96996 -0.63258 0.55657 -0.96927 -1.29939 0.33556 -0.96927 -0.07128 -1.13872 
-0.96795 -0.94662 0.52114 -0.96795 -0.42404 -1.32431 -0.96795 -0.42404 0.52114 
-0.96389 -1.19984 0.40629 -0.96389 -0.17082 -1.20945 -0.96266 -1.09358 0.46444 
-0.96266 -0.27708 -1.26761 -0.96105 -0.68533 -1.35852 -0.96105 -0.68533 0.55536 
-0.95761 -1.48829 0.11706 -0.95761 0.11762 -0.92022 -0.9554 -0.8956 0.5302 
-0.9554 -0.47507 -1.33336 -0.9554 -0.47507 0.5302 -0.95308 -1.5281 0.04651 
-0.95308 0.15743 -0.84968 -0.95242 -1.42714 0.19873 -0.95242 0.05647 -1.00189 
-0.95024 -1.56181 -0.02589 -0.95024 0.19114 -0.77727 -0.94901 -1.58932 -0.09925 
-0.94901 0.21866 -0.70391 -0.94763 -1.04512 0.48064 -0.94763 -0.32555 -1.28381 
-0.94763 -0.32555 0.48064 -0.94311 -0.84278 -1.33978 -0.94311 -0.84278 0.53661 
-0.94311 -0.52789 -1.33978 -0.94311 -0.52789 0.53661 -0.94092 -1.33926 0.28837 
-0.94092 -0.03141 -1.09153 -0.93849 -1.60471 -0.1631 -0.93453 -1.61821 -0.23019 
-0.9337 -1.2424 0.36575 -0.9337 -0.12827 -1.16891 -0.93347 -0.99564 0.49434 
-0.93347 -0.37503 -1.2975 -0.93347 -0.37503 0.49434 -0.93255 -0.79064 -1.34354 
-0.93255 -0.79064 0.54038 -0.93255 -0.58002 -1.34354 -0.93255 -0.58002 0.54038 
-0.93057 -1.13895 0.42989 -0.93057 -0.23171 -1.23305 -0.92989 -1.4585 0.14513 
-0.92989 0.08783 -0.94829 -0.92357 -1.5002 0.0765 -0.92357 0.12954 -0.87966 
-0.9229 -0.73796 -1.34464 -0.9229 -0.73796 0.54148 -0.9229 -0.63271 -1.34464 
-0.9229 -0.63271 0.54148 -0.92021 -0.94528 0.50549 -0.92021 -0.42539 -1.30866 
-0.92021 -0.42539 0.50549 -0.92019 -1.53719 0.00422 -0.92019 0.16653 -0.80738 
-0.91801 -1.56725 -0.06825 -0.91801 0.19659 -0.73491 -0.91444 -0.68533 -1.34313 
-0.91444 -0.68533 0.53996 -0.91401 -1.3761 0.23799 -0.91401 0.00544 -1.04115 
-0.91278 -1.09441 0.44579 -0.91278 -0.27625 -1.24895 -0.91278 -0.27625 0.44579 
-0.90789 -0.89418 0.51408 -0.90789 -0.47649 -1.31724 -0.90789 -0.47649 0.51408 
-0.90681 -1.58442 -0.13148 -0.90681 0.21375 -0.67168 -0.90539 -1.28239 0.32219 
-0.90539 -0.08827 -1.12535 -0.89986 -1.18238 0.39177 -0.89986 -0.18828 -1.19493 
-0.89781 -1.04573 0.46163 -0.89781 -0.32493 -1.26479 -0.89781 -0.32493 0.46163 
-0.89713 -1.5976 -0.1959 -0.89654 -0.84249 -1.32322 -0.89654 -0.84249 0.52006 
-0.89654 -0.52818 -1.32322 -0.89654 -0.52818 0.52006 -0.89568 -1.4709 0.10478 
-0.89568 0.10023 -0.90794 -0.89361 -1.60891 -0.2636 -0.89055 -1.40946 0.18618 
-0.89055 0.0388 -0.98935 -0.8905 -1.50972 0.03452 -0.8905 0.13905 -0.83769 
-0.88781 -1.54306 -0.03806 -0.88781 0.1724 -0.76511 -0.8862 -0.79035 -1.32659 
-0.8862 -0.79035 0.52343 -0.8862 -0.58031 -1.32659 -0.8862 -0.58031 0.52343 
-0.88354 -0.99579 0.47497 -0.88354 -0.37488 -1.27813 -0.88354 -0.37488 0.47497 
-0.88139 -1.13881 0.40928 -0.88139 -0.23186 -1.21245 -0.8775 -1.32118 0.27366 
-0.8775 -0.04949 -1.07682 -0.87689 -0.73792 -1.32734 -0.87689 -0.73792 0.52418 
-0.87689 -0.63275 -1.32734 -0.87689 -0.63275 0.52418 -0.87564 -1.56181 -0.10049 
-0.87564 0.19114 -0.70267 -0.87066 -1.22369 0.35026 -0.87066 -0.14698 -1.15342 
-0.87036 -0.94524 0.48572 -0.87036 -0.42543 -1.28888 -0.87036 -0.42543 0.48572 
-0.86865 -1.43968 0.13182 -0.86865 -0.68533 -1.32546 -0.86865 -0.68533 0.5223 
-0.86865 0.06901 -0.93498 -0.86528 -1.57681 -0.16446 -0.86528 0.20615 -0.6387 
-0.86386 -1.09408 0.42473 -0.86386 -0.27658 -1.22789 -0.86386 -0.27658 0.42473 
-0.86232 -1.48099 0.06275 -0.86232 0.11032 -0.86591 -0.85849 -1.5168 -0.00873 
-0.85849 0.14614 -0.79443 -0.85734 -0.89257 -1.29702 -0.85734 -0.89257 0.49386 
-0.85734 -0.47809 -1.29702 -0.85734 -0.47809 0.49386 -0.85678 -1.58791 -0.22928 
-0.85278 -1.35606 0.22395 -0.85278 -0.01461 -1.02711 -0.85137 -1.1813 0.36916 
-0.85137 -0.18936 -1.17232 -0.84868 -1.04508 0.44012 -0.84868 -0.32559 -1.24328 
-0.84868 -0.32559 0.44012 -0.84612 -0.84072 -1.3025 -0.84612 -0.84072 0.49934 
-0.84612 -0.52995 -1.3025 -0.84612 -0.52995 0.49934 -0.84553 -1.53719 -0.07044 
-0.84553 0.16653 -0.73273 -0.84308 -1.26268 0.30553 -0.84308 -0.10798 -1.10869 
-0.83578 -0.78816 -1.30532 -0.83578 -0.78816 0.50216 -0.83578 -0.58251 -1.30532 
-0.83578 -0.58251 0.50216 -0.83508 -1.45015 0.09014 -0.83508 0.07948 -0.89331 
-0.83466 -0.99505 0.45309 -0.83466 -0.37562 -1.25625 -0.83466 -0.37562 0.45309 
-0.83436 -1.55385 -0.13359 -0.83436 0.18318 -0.66957 -0.83304 -1.13742 0.38623 
-0.83304 -0.23325 -1.1894 -0.83011 -1.48854 0.01964 -0.83011 0.11787 -0.8228 
-0.82977 -1.38839 0.17113 -0.82977 0.01772 -0.97429 -0.82663 -0.73561 -1.30552 
-0.82663 -0.73561 0.50236 -0.82663 -0.63506 -1.30552 -0.82663 -0.63506 0.50236 
-0.82502 -1.56668 -0.19792 -0.82502 0.19602 -0.60524 -0.82378 -0.68533 -1.30557 
-0.82378 -0.68533 0.50241 -0.82301 -1.22142 0.32585 -0.82301 -0.14925 -1.12901 
-0.82066 -0.94308 0.46334 -0.82066 -0.42758 -1.2665 -0.82066 -0.42758 0.46334 
-0.81755 -1.57565 -0.26315 -0.81726 -1.29921 0.25776 -0.81726 -0.07146 -1.06093 
-0.81604 -1.09259 0.40133 -0.81604 -0.27807 -1.20449 -0.81523 -1.50972 -0.04074 
-0.81523 0.13905 -0.76242 -0.80904 -1.41763 0.11623 -0.80904 0.04696 -0.91939 
-0.80795 -0.89035 -1.27415 -0.80795 -0.89035 0.47099 -0.80795 -0.48032 -1.27415 
-0.80795 -0.48032 0.47099 -0.80402 -1.1788 0.34434 -0.80402 -0.19187 -1.1475 
-0.80324 -1.5281 -0.10332 -0.80324 0.15743 -0.69984 -0.80275 -1.45834 0.047 
-0.80275 0.08768 -0.85016 -0.80097 -1.04336 0.41634 -0.80097 -0.32731 -1.2195 
-0.79663 -0.83822 -1.279 -0.79663 -0.83822 0.47584 -0.79663 -0.53245 -1.279 
-0.79663 -0.53245 0.47584 -0.79602 -1.25976 0.27865 -0.79602 -0.1109 -1.08182 
-0.79329 -1.3331 0.20718 -0.79329 -0.03756 -1.01034 -0.79305 -1.54274 -0.16742 
-0.79305 0.17207 -0.63574 -0.787 -1.48099 -0.01257 -0.787 0.11032 -0.79059 
-0.78661 -0.78565 -1.28134 -0.78661 -0.78565 0.47817 -0.78661 -0.58501 -1.28134 
-0.78661 -0.58501 0.47817 -0.78615 -1.13494 0.36095 -0.78615 -0.23573 -1.16412 
-0.7858 -0.99239 0.42847 -0.7858 -0.37827 -1.23163 -0.78473 -1.55346 -0.23234 
-0.78268 -0.73556 -1.28353 -0.78268 -0.73556 0.48037 -0.78268 -0.63511 -1.28353 
-0.78268 -0.63511 0.48037 -0.77994 -0.68533 -1.2835 -0.77994 -0.68533 0.48034 
-0.77647 -1.42628 0.07328 -0.77647 0.05562 -0.87644 -0.7761 -1.21815 0.29861 
-0.7761 -0.15251 -1.10177 -0.77326 -1.5002 -0.07382 -0.77326 0.12954 -0.72934 
-0.77198 -0.9402 0.43822 -0.77198 -0.43046 -1.24138 -0.77128 -1.36423 0.15399 
-0.77128 -0.00644 -0.95715 -0.77121 -1.29487 0.22925 -0.77121 -0.0758 -1.03241 
-0.76946 -1.08995 0.37565 -0.76946 -0.28072 -1.17881 -0.76209 -1.51648 -0.1373 
-0.76209 0.14581 -0.66586 -0.75989 -0.88752 -1.24869 -0.75989 -0.88752 0.44553 
-0.75989 -0.48315 -1.24869 -0.75989 -0.48315 0.44553 -0.75961 -1.45015 0.01467 
-0.75961 0.07948 -0.81783 -0.75712 -1.17497 0.31676 -0.75712 -0.1957 -1.11992 
-0.75315 -1.03991 0.38968 -0.75315 -0.33076 -1.19284 -0.75309 -1.52908 -0.20195 
-0.75133 -1.39244 0.09842 -0.75133 0.02177 -0.90158 -0.75029 -1.25515 0.24978 
-0.75029 -0.11552 -1.05294 -0.74876 -0.83522 -1.25303 -0.74876 -0.83522 0.44986 
-0.74876 -0.53544 -1.25303 -0.74876 -0.53544 0.44986 -0.74826 -1.32737 0.17696 
-0.74826 -0.0433 -0.98012 -0.74498 -1.4709 -0.04592 -0.74498 0.10023 -0.75724 
-0.74357 -0.78555 -1.25723 -0.74357 -0.78555 0.45407 -0.74357 -0.58511 -1.25723 
-0.74357 -0.58511 0.45407 -0.73965 -0.73539 -1.25929 -0.73965 -0.73539 0.45613 
-0.73965 -0.63528 -1.25929 -0.73965 -0.63528 0.45613 -0.73945 -1.13079 0.33296 
-0.73945 -0.23988 -1.13612 -0.73833 -0.98882 0.40136 -0.73833 -0.38185 -1.20453 
-0.73723 -0.68533 -1.25931 -0.73723 -0.68533 0.45615 -0.73352 -1.41763 0.04071 
-0.73352 0.04696 -0.84387 -0.73269 -1.48829 -0.10786 -0.73269 0.11762 -0.6953 
-0.73033 -1.21308 0.26926 -0.73033 -0.15758 -1.07243 -0.7274 -1.35689 0.12235 
-0.7274 -0.01377 -0.92551 -0.72638 -1.28874 0.19869 -0.72638 -0.08193 -1.00185 
-0.72502 -0.93683 0.41067 -0.72502 -0.43384 -1.21383 -0.72424 -1.08616 0.34776 
-0.72424 -0.28451 -1.15092 -0.71793 -1.43968 -0.0189 -0.71793 0.06901 -0.78426 
-0.71328 -0.88409 0.41756 -0.71328 -0.48658 -1.22072 -0.71169 -1.16967 0.28704 
-0.71169 -0.20099 -1.0902 -0.70814 -1.03585 0.36136 -0.70814 -0.33482 -1.16452 
-0.70684 -0.83484 0.42375 -0.70684 -0.53583 -1.22691 -0.70604 -1.24886 0.21898 
-0.70604 -0.12181 -1.02214 -0.70473 -1.31973 0.14502 -0.70473 -0.05094 -0.94818 
-0.70462 -1.4585 -0.08014 -0.70462 0.08783 -0.72302 -0.70177 -0.78521 -1.23104 
-0.70177 -0.78521 0.42788 -0.70177 -0.58545 -1.23104 -0.70177 -0.58545 0.42788 
-0.69807 -0.73533 -1.23309 -0.69807 -0.73533 0.42992 -0.69807 -0.63533 -1.23309 
-0.69807 -0.63533 0.42992 -0.69576 -1.36423 0.07847 -0.69576 -0.68533 -1.23305 
-0.69576 -0.68533 0.42989 -0.69576 -0.00644 -0.88163 -0.69543 -1.12599 0.30326 
-0.69543 -0.24468 -1.10642 -0.69338 -0.98424 0.37259 -0.69338 -0.38643 -1.17575 
-0.6863 -1.20643 0.2381 -0.6863 -0.16423 -1.04127 -0.68338 -1.28103 0.16637 
-0.68338 -0.08963 -0.96953 -0.68052 -1.08123 0.31775 -0.68052 -0.28944 -1.12091 
-0.68031 -0.93203 0.38141 -0.68031 -0.43864 -1.18458 -0.67862 -1.38839 0.01998 
-0.67862 0.01772 -0.82314 -0.67279 -1.32737 0.10149 -0.67279 -0.0433 -0.90465 
-0.67214 -0.88392 0.38905 -0.67214 -0.48675 -1.19221 -0.66887 -1.16389 0.25548 
-0.66887 -0.20678 -1.05864 -0.6657 -0.83459 0.39513 -0.6657 -0.53608 -1.1983 
-0.66439 -1.03053 0.33077 -0.66439 -0.34013 -1.13393 -0.66357 -1.40946 -0.04079 
-0.66357 0.0388 -0.76237 -0.6634 -1.2409 0.18636 -0.6634 -0.12976 -0.98952 
-0.66052 -0.78464 0.39909 -0.66052 -0.58602 -1.20225 -0.65684 -0.73469 0.401 
-0.65684 -0.63597 -1.20416 -0.65563 -0.68533 -1.20479 -0.65563 -0.68533 0.40163 
-0.6528 -1.11994 0.27138 -0.6528 -0.25073 -1.07454 -0.65106 -1.28874 0.12337 
-0.65106 -0.08193 -0.92653 -0.65003 -0.9788 0.34159 -0.65003 -0.39186 -1.14476 
-0.64483 -1.19944 0.20492 -0.64483 -0.17123 -1.00809 -0.64257 -1.3331 0.05646 
-0.64257 -0.03756 -0.85962 -0.64049 -0.93132 0.35099 -0.64049 -0.43934 -1.15415 
-0.63842 -1.07517 0.2857 -0.63842 -0.29549 -1.08886 -0.63245 -0.88325 0.35856 
-0.63245 -0.48742 -1.16172 -0.63077 -1.24886 0.14371 -0.63077 -0.12181 -0.94687 
-0.62772 -1.15673 0.22203 -0.62772 -0.21394 -1.02519 -0.62581 -0.83372 0.36438 
-0.62581 -0.53694 -1.16755 -0.62581 -0.01461 -0.80013 -0.62257 -1.0242 0.29829 
-0.62257 -0.34646 -1.10145 -0.62076 -0.78382 0.36827 -0.62076 -0.58685 -1.17144 
-0.62051 -1.29487 0.07855 -0.62051 -0.0758 -0.88171 -0.61808 -0.73464 0.37079 
-0.61212 -1.11289 0.23764 -0.61212 -0.25778 -1.0408 -0.61165 -1.20643 0.16345 
-0.61165 -0.16423 -0.96661 -0.61154 -0.97758 0.30924 -0.61154 -0.39309 -1.1124 
-0.60203 -0.93001 0.31851 -0.60203 -0.44066 -1.12168 -0.59998 -1.25515 0.09946 
-0.59998 -0.11552 -0.90262 -0.59805 -1.06802 0.2517 -0.59805 -0.30265 -1.05486 
-0.59431 -0.88208 0.32616 -0.59431 -0.48858 -1.12932 -0.59427 -1.16389 0.18088 
-0.59427 -0.20678 -0.98404 -0.59199 -0.07146 -0.83566 -0.5877 -0.83247 0.33186 
-0.5877 -0.53819 -1.13502 -0.58556 -1.02222 0.26419 -0.58556 -0.34844 -1.06735 
-0.58338 -0.7837 0.33609 -0.58049 -1.21308 0.11942 -0.58049 -0.15758 -0.92259 
-0.57837 -1.11994 0.19695 -0.57837 -0.25073 -1.00012 -0.57467 -0.97562 0.27508 
-0.57467 -0.39505 -1.07824 -0.5711 -0.1109 -0.8569 -0.56542 -0.92831 0.28433 
-0.56542 -0.44235 -1.0875 -0.56405 -1.07517 0.21134 -0.56405 -0.29549 -1.0145 
-0.56271 -1.16967 0.13806 -0.56271 -0.20099 -0.94122 -0.55781 -0.88042 0.29194 
-0.55781 -0.49024 -1.0951 -0.55188 -0.83206 0.29787 -0.55146 -1.0242 0.22719 
-0.55146 -0.34646 -1.03035 -0.55115 -0.15251 -0.87681 -0.54763 -0.78335 0.30212 
-0.5465 -1.12599 0.15432 -0.5465 -0.24468 -0.95748 -0.54052 -0.97758 0.23821 
-0.54052 -0.39309 -1.04137 -0.53299 -0.1957 -0.89579 -0.532 -1.08123 0.16923 
-0.532 -0.28944 -0.97239 -0.53124 -0.93001 0.24772 -0.53124 -0.44066 -1.05088 
-0.52359 -0.88208 0.25545 -0.51898 -1.03053 0.18536 -0.51898 -0.34013 -0.98852 
-0.51789 -0.83247 0.26205 -0.51679 -1.13079 0.1103 -0.51679 -0.23988 -0.91346 
-0.50816 -0.9788 0.19972 -0.50816 -0.39186 -1.00288 -0.50541 -0.19187 -0.84889 
-0.50199 -1.08616 0.12551 -0.50199 -0.28451 -0.92867 -0.49876 -0.93132 0.20926 
-0.4912 -0.88325 0.21731 -0.4888 -0.23573 -0.86676 -0.48839 -1.03585 0.14161 
-0.48839 -0.33482 -0.94477 -0.47716 -0.98424 0.15637 -0.47716 -0.38643 -0.95954 
-0.4741 -0.28072 -0.88346 -0.46834 -0.93203 0.16944 -0.4607 -0.88392 0.17762 
-0.46007 -0.33076 -0.89976 -0.43909 -0.93683 0.12473 -0.43341 -0.32731 -0.85194 
-3.25447 -1.09085 -1.18536 -3.24282 -1.14353 -1.24825 -3.23908 -1.04185 -1.17018 
-3.23069 -1.09257 -1.23307 -3.22363 -0.99712 -1.15265 -3.21571 -1.14711 -1.29572 
-3.21568 -1.04333 -1.218 -3.20612 -0.95354 -1.13418 -3.20403 -1.09602 -1.28089 
-3.20058 -0.99851 -1.201 -3.19 -1.04598 -1.26458 -3.18694 -1.15169 -1.34067 
-3.18351 -0.95462 -1.18267 -3.1801 -0.89353 -1.10034 -3.17571 -1.10008 -1.3259 
-3.1753 -1.00099 -1.24789 -3.16534 -1.2046 -1.39355 -3.16461 -0.91224 -1.16338 
-3.16211 -1.04977 -1.3098 -3.15869 -0.95713 -1.23002 -3.15594 -1.15712 -1.38401 
-3.14991 -0.83654 -1.06477 -3.14731 -1.00514 -1.29459 -3.14512 -1.10539 -1.36965 
-3.1402 -0.91451 -1.21103 -3.13654 -0.85353 -1.12865 -3.13286 -1.20592 -1.43201 
-3.1321 -1.0547 -1.35352 -3.13111 -0.96096 -1.27692 -3.12358 -1.15835 -1.4225 
-3.12214 -0.7689 -0.96183 -3.11987 -0.87324 -1.19096 -3.1176 -1.00994 -1.33861 
-3.1142 -0.78132 -1.02777 -3.11296 -0.91778 -1.25794 -3.11264 -1.11172 -1.41148 
-3.10629 -1.2555 -1.47623 -3.10272 -0.79667 -1.09312 -3.10139 -0.96625 -1.32235 
-3.10005 -1.06075 -1.39563 -3.09868 -1.20761 -1.46863 -3.093 -0.87617 -1.23803 
-3.08943 -1.16031 -1.45937 -3.08801 -0.81475 -1.15655 -3.08573 -1.01599 -1.38125 
-3.08361 -0.92284 -1.30372 -3.08147 -0.7207 -0.92445 -3.07854 -1.1137 -1.44848 
-3.07451 -0.72991 -0.98938 -3.07211 -0.83672 -1.21678 -3.06983 -0.97204 -1.36517 
-3.06979 -1.25384 -1.51045 -3.06605 -1.06791 -1.43599 -3.06493 -0.74323 -1.05533 
-3.06413 -0.88078 -1.28375 -3.06207 -1.20592 -1.50281 -3.05256 -1.15835 -1.49353 
-3.05245 -0.92949 -1.34774 -3.05234 -0.75983 -1.12003 -3.05198 -1.02304 -1.42193 
-3.0436 -0.84106 -1.26284 -3.04154 -1.11172 -1.48258 -3.0383 -0.77987 -1.18126 
-3.03829 -1.30221 -1.54868 -3.03679 -0.67609 -0.88631 -3.03638 -0.9792 -1.40632 
-3.03333 -0.88707 -1.328 -3.03166 -1.25268 -1.54285 -3.03152 -0.68341 -0.95176 
-3.02569 -1.06075 -1.46999 -3.02387 -0.69419 -1.01598 -3.02361 -1.2046 -1.53528 
-3.02153 -0.80282 -1.24075 -3.01927 -0.93649 -1.38922 -3.01407 -1.15712 -1.52589 
-3.01308 -0.70879 -1.08162 -3.01304 -0.84719 -1.30766 -3.0113 -1.01599 -1.45567 
-3.00359 -1.35129 -1.58338 -3.00071 -0.89502 -1.37065 -3.00053 -0.72646 -1.1435 
-2.99971 -1.10539 -1.51506 -2.9984 -1.30134 -1.57942 -2.99523 -0.97204 -1.43977 
-2.99197 -1.25201 -1.57334 -2.99131 -0.80856 -1.28578 -2.98548 -0.74754 -1.20427 
-2.98379 -1.2039 -1.5657 -2.98358 -1.0547 -1.50204 -2.98072 -0.85489 -1.35066 
-2.97902 -0.64979 -0.9778 -2.9778 -0.92949 -1.4224 -2.97072 -1.7495 -0.00854 
-2.97072 -1.15169 -1.55688 -2.97045 -0.66192 -1.04153 -2.96867 -1.00994 -1.48755 
-2.96834 -0.7717 -1.26276 -2.96603 -1.40059 -1.61422 -2.96233 -1.35072 -1.61217 
-2.95948 -0.67743 -1.10415 -2.95937 -0.8162 -1.32931 -2.95806 -0.88707 -1.40327 
-2.95726 -1.30109 -1.60804 -2.95596 -1.80111 -0.01977 -2.95596 -1.10008 -1.54565 
-2.95241 -0.96625 -1.47133 -2.95082 -1.25184 -1.60185 -2.94886 -0.62278 -0.94802 
-2.94617 -0.69625 -1.16539 -2.94139 -0.63335 -1.01222 -2.93986 -1.85142 -0.03337 
-2.93986 -1.04977 -1.53205 -2.93908 -1.70209 0.02954 -2.93908 -1.1991 -1.59496 
-2.93772 -0.84719 -1.38298 -2.9367 -0.77904 -1.30664 -2.93377 -0.92284 -1.45356 
-2.93141 -0.64764 -1.07643 -2.93058 -0.7183 -1.225 -2.92577 -1.75408 0.02024 
-2.92577 -1.14711 -1.58566 -2.92465 -1.89605 -0.04817 -2.92465 -1.00514 -1.51725 
-2.92446 -1.40054 -1.64042 -2.92053 -1.35037 -1.63836 -2.91912 -0.66503 -1.13837 
-2.91584 -0.80856 -1.36125 -2.91534 -1.60048 0.06873 -2.91534 -1.3007 -1.63415 
-2.91381 -0.88078 -1.43407 -2.91277 -0.74349 -1.28271 -2.91101 -0.60685 -0.98234 
-2.91095 -1.80517 0.00855 -2.91095 -1.09602 -1.57397 -2.90698 -0.96096 -1.50105 
-2.90449 -0.68578 -1.19896 -2.90421 -1.65278 0.0644 -2.90421 -1.24841 -1.62982 
-2.90201 -0.61945 -1.04699 -2.89464 -1.85521 -0.00548 -2.89464 -1.04598 -1.55994 
-2.8929 -0.84106 -1.41354 -2.89282 -0.7717 -1.33828 -2.89212 -1.70546 0.05709 
-2.89212 -1.19572 -1.62251 -2.89085 -0.63572 -1.11047 -2.888 -0.91778 -1.4829 
-2.88763 -0.70964 -1.25757 -2.88416 -1.45059 -1.66463 -2.88142 -1.50082 0.09924 
-2.88142 -1.40037 -1.66466 -2.87831 -1.75765 0.04734 -2.87831 -1.14353 -1.61276 
-2.87795 -1.9002 -0.02017 -2.87795 -1.00099 -1.54525 -2.87749 -1.55091 0.09704 
-2.87749 -1.35028 -1.66246 -2.8771 -0.65494 -1.17172 -2.87106 -0.59319 -1.01687 
-2.87081 -0.80282 -1.39147 -2.86808 -0.87617 -1.46294 -2.86747 -1.60348 0.09471 
-2.86747 -1.29771 -1.66013 -2.86313 -1.80862 0.03521 -2.86313 -1.09257 -1.60063 
-2.86135 -0.67758 -1.23129 -2.86086 -0.60783 -1.08097 -2.86008 -1.94406 -0.03679 
-2.86008 -0.95713 -1.52863 -2.85615 -1.65561 0.08986 -2.85615 -1.24558 -1.65528 
-2.85506 -0.7183 -1.30052 -2.84887 -0.62621 -1.14355 -2.84806 -1.85785 0.0202 
-2.84806 -1.04333 -1.58562 -2.84684 -0.83672 -1.44206 -2.84344 -1.70835 0.08221 
-2.84344 -1.19284 -1.64763 -2.84109 -1.98668 -0.05528 -2.84109 -0.91451 -1.51014 
-2.84032 -1.45059 -1.6867 -2.84032 -1.45059 0.12128 -2.83747 -1.50087 -1.68665 
-2.83747 -1.50087 0.12123 -2.83747 -1.40032 -1.68665 -2.83747 -1.40032 0.12123 
-2.83433 -0.74754 -1.35542 -2.83399 -0.64739 -1.20393 -2.83106 -1.90268 0.0051 
-2.83106 -0.99851 -1.57052 -2.83106 -0.99851 0.0051 -2.82974 -0.58208 -1.0507 
-2.82944 -1.76031 0.07196 -2.82944 -1.14088 -1.63738 -2.82944 -1.14088 0.07196 
-2.82902 -0.68578 -1.27443 -2.82832 -1.55342 -1.68645 -2.82832 -1.55342 0.12103 
-2.82832 -1.34777 -1.68645 -2.82832 -1.34777 0.12103 -2.82102 -0.87324 -1.48982 
-2.81857 -0.59873 -1.11386 -2.81798 -1.60598 0.11821 -2.81798 -1.29521 -1.68363 
-2.81798 -1.29521 0.11821 -2.81542 -1.81034 0.05899 -2.81542 -1.09085 -1.62441 
-2.81542 -1.09085 0.05899 -2.81273 -1.94656 -0.01197 -2.81273 -0.95462 -1.55345 
-2.81132 -0.77987 -1.40824 -2.80676 -1.65783 0.11273 -2.80676 -1.24335 -1.67815 
-2.80676 -1.24335 0.11273 -2.80562 -0.61912 -1.17556 -2.80178 -0.65494 -1.24704 
-2.80024 -1.85934 0.0436 -2.80024 -1.04185 -1.60902 -2.80024 -1.04185 0.0436 
-2.79882 -0.55912 -1.01983 -2.79545 -1.45059 -1.70659 -2.79545 -1.45059 0.14117 
-2.79545 -0.69625 -1.31611 -2.79374 -1.7105 0.10459 -2.79374 -1.19069 -1.67001 
-2.79374 -1.19069 0.10459 -2.79344 -1.98895 -0.03087 -2.79344 -0.91224 -1.53455 
-2.78846 -0.57412 -1.0838 -2.78721 -1.50318 -1.70847 -2.78721 -1.50318 0.14305 
-2.78721 -1.39801 -1.70847 -2.78721 -1.39801 0.14305 -2.7866 -0.81475 -1.45795 
-2.78271 -1.90407 0.02815 -2.78271 -0.99712 -1.59357 -2.78271 -0.99712 0.02815 
-2.78056 -1.76105 0.09384 -2.78056 -1.14014 -1.65926 -2.78056 -1.14014 0.09384 
-2.7779 -1.55561 -1.70772 -2.7779 -1.55561 0.1423 -2.7779 -1.34558 -1.70772 
-2.7779 -1.34558 0.1423 -2.77629 -0.59287 -1.14624 -2.7736 -0.62621 -1.21881 
-2.77355 -0.72646 -1.37048 -2.76842 -0.66503 -1.28907 -2.76756 -1.60775 -1.70435 
-2.76756 -1.60775 0.13893 -2.76756 -1.29344 -1.70435 -2.76756 -1.29344 0.13893 
-2.76629 -1.811 0.0805 -2.76629 -1.09019 -1.64592 -2.76629 -1.09019 0.0805 
-2.76424 -1.94765 0.01064 -2.76424 -0.95354 -1.57606 -2.76424 -0.95354 0.01064 
-2.75871 -2.04765 -0.05894 -2.75871 -0.85353 -1.50648 -2.75729 -0.55151 -1.05281 
-2.75621 -1.65944 0.13295 -2.75621 -1.24175 -1.69837 -2.75621 -1.24175 0.13295 
-2.75132 -1.85967 0.06466 -2.75132 -1.04152 -1.63008 -2.75132 -1.04152 0.06466 
-2.75009 -0.75983 -1.42228 -2.74966 -1.45059 -1.72425 -2.74966 -1.45059 0.15883 
-2.7461 -0.56867 -1.11604 -2.74391 -0.59873 -1.18851 -2.74389 -1.71054 0.12437 
-2.74389 -1.19065 -1.68979 -2.74389 -1.19065 0.12437 -2.7412 -1.50322 -1.72577 
-2.7412 -1.50322 0.16035 -2.7412 -1.39797 -1.72577 -2.7412 -1.39797 0.16035 
-2.74053 -0.63572 -1.26079 -2.73421 -0.67743 -1.32942 -2.73353 -1.90422 0.04876 
-2.73353 -0.99697 -1.61418 -2.73353 -0.99697 0.04876 -2.73155 -1.55591 -1.72467 
-2.73155 -1.55591 0.15925 -2.73155 -1.34528 -1.72467 -2.73155 -1.34528 0.15925 
-2.73063 -1.7609 0.11321 -2.73063 -1.14029 -1.67863 -2.73063 -1.14029 0.11321 
-2.7304 -2.00766 -0.01538 -2.7304 -0.89353 -1.55004 -2.72318 -2.10452 -0.09276 
-2.72318 -0.79667 -1.47266 -2.72099 -1.60804 -1.7209 -2.72099 -1.60804 0.15548 
-2.72099 -1.29315 -1.7209 -2.72099 -1.29315 0.15548 -2.71647 -1.81038 0.09951 
-2.71647 -1.09081 -1.66493 -2.71647 -1.09081 0.09951 -2.7151 -0.5466 -1.08504 
-2.71386 -0.57412 -1.1584 -2.71168 -0.70879 -1.38302 -2.71102 -0.60783 -1.23081 
-2.70871 -1.66086 -1.71449 -2.70871 -1.66086 0.14907 -2.70871 -1.24033 -1.71449 
-2.70871 -1.24033 0.14907 -2.70649 -0.64764 -1.30135 -2.70305 -1.45059 -1.73965 
-2.70305 -1.45059 0.17423 -2.70144 -1.85884 0.08332 -2.70144 -1.04235 -1.64874 
-2.70144 -1.04235 0.08332 -2.70021 -1.9651 0.02516 -2.70021 -0.93608 -1.59058 
-2.69615 -1.71188 0.14001 -2.69615 -1.1893 -1.70543 -2.69615 -1.1893 0.14001 
-2.69483 -2.06465 -0.04557 -2.69483 -0.83654 -1.51985 -2.69414 -1.50334 -1.74086 
-2.69414 -1.50334 0.17544 -2.69414 -1.39784 -1.74086 -2.69414 -1.39784 0.17544 
-2.68539 -2.15796 -0.13055 -2.68539 -0.74323 -1.43487 -2.68442 -1.55594 -1.73932 
-2.68442 -1.55594 0.1739 -2.68442 -1.34525 -1.73932 -2.68442 -1.34525 0.1739 
-2.68337 -0.52671 -1.05331 -2.68287 -0.55151 -1.12723 -2.68251 -1.76237 0.12835 
-2.68251 -1.13881 -1.69377 -2.68251 -1.13881 0.12835 -2.68076 -0.58208 -1.19968 
-2.67705 -0.61945 -1.27195 -2.67282 -1.60908 -1.73521 -2.67282 -1.60908 0.16979 
-2.67282 -1.29211 -1.73521 -2.67282 -1.29211 0.16979 -2.67159 -0.66192 -1.34039 
-2.66884 -1.92077 0.0619 -2.66884 -0.98041 -1.62732 -2.66884 -0.98041 0.0619 
-2.66812 -1.81172 0.11416 -2.66812 -1.08947 -1.67958 -2.66812 -1.08947 0.11416 
-2.6654 -2.02366 -0.00311 -2.6654 -0.87752 -1.56231 -2.66045 -1.66174 -1.72826 
-2.66045 -1.66174 0.16284 -2.66045 -1.23945 -1.72826 -2.66045 -1.23945 0.16284 
-2.65783 -2.11987 -0.08127 -2.65783 -0.78132 -1.48415 -2.65575 -1.45059 -1.75274 
-2.65575 -1.45059 0.18732 -2.65125 -0.53121 -1.09555 -2.64989 -0.55912 -1.16877 
-2.64742 -1.71277 0.15335 -2.64742 -1.18841 -1.71877 -2.64742 -1.18841 0.15335 
-2.64693 -0.59319 -1.241 -2.64665 -1.50338 -1.75354 -2.64665 -1.50338 0.18812 
-2.64665 -1.3978 -1.75354 -2.64665 -1.3978 0.18812 -2.64604 -2.20699 -0.17161 
-2.64604 -0.69419 -1.39381 -2.64228 -0.63335 -1.31133 -2.63552 -1.55655 -1.75181 
-2.63552 -1.55655 0.18639 -2.63552 -1.34464 -1.75181 -2.63552 -1.34464 0.18639 
-2.63486 -1.98019 0.03595 -2.63486 -0.921 -1.60137 -2.63371 -1.76305 0.14117 
-2.63371 -1.13813 -1.70659 -2.63371 -1.13813 0.14117 -2.63064 -1.86675 0.1001 
-2.63064 -1.03444 -1.66552 -2.63064 -1.03444 0.1001 -2.62967 -2.07885 -0.03555 
-2.62967 -0.82234 -1.52987 -2.62372 -1.60966 -1.74718 -2.62372 -1.60966 0.18176 
-2.62372 -1.29152 -1.74718 -2.62372 -1.29152 0.18176 -2.61943 -2.17128 -0.12097 
-2.61943 -0.72991 -1.44445 -2.61845 -0.53832 -1.13691 -2.61684 -0.51111 -1.05788 
-2.61642 -0.56924 -1.20902 -2.6124 -0.60685 -1.28095 -2.61158 -1.6621 0.17423 
-2.61158 -1.23909 -1.73965 -2.61158 -1.23909 0.17423 -2.60786 -2.2514 -0.21645 
-2.60786 -1.45059 -1.7635 -2.60786 -1.45059 0.19808 -2.60786 -0.64979 -1.34897 
-2.59969 -2.03676 0.00562 -2.59969 -0.86443 -1.57104 -2.59835 -1.71305 0.16422 
-2.59835 -1.18814 -1.72964 -2.59835 -1.18814 0.16422 -2.5973 -1.9277 0.07655 
-2.5973 -0.97349 -1.64197 -2.5973 -0.97349 0.07655 -2.59722 -1.50382 -1.76411 
-2.59722 -1.50382 0.19869 -2.59722 -1.39737 -1.76411 -2.59722 -1.39737 0.19869 
-2.59661 -1.81859 0.12876 -2.59661 -1.0826 -1.69418 -2.59661 -1.0826 0.12876 
-2.59189 -2.13229 -0.07334 -2.59189 -0.7689 -1.49208 -2.58605 -1.55688 -1.76183 
-2.58605 -1.55688 0.19641 -2.58605 -1.34431 -1.76183 -2.58605 -1.34431 0.19641 
-2.58507 -0.54802 -1.17726 -2.58415 -0.51771 -1.09951 -2.58201 -0.58247 -1.24931 
-2.58182 -2.21777 -0.16396 -2.58182 -0.68341 -1.40146 -2.57808 -2.27841 -0.24662 
-2.57808 -0.62278 -1.3188 -2.57436 -1.60963 -1.75667 -2.57436 -1.60963 0.19125 
-2.57436 -1.29155 -1.75667 -2.57436 -1.29155 0.19125 -2.56352 -2.0902 -0.02893 
-2.56352 -0.81099 -1.53649 -2.56235 -1.98643 0.04826 -2.56235 -0.91476 -1.61368 
-2.5622 -1.66192 0.18322 -2.5622 -1.23927 -1.74864 -2.5622 -1.23927 0.18322 
-2.56134 -1.76858 0.15367 -2.56134 -1.13261 -1.71909 -2.56134 -1.13261 0.15367 
-2.5595 -1.45059 -1.77189 -2.5595 -1.45059 0.20647 -2.55867 -1.87243 0.11215 
-2.55867 -1.02876 -1.67757 -2.55867 -1.02876 0.11215 -2.55451 -2.18049 -0.114 
-2.55451 -0.7207 -1.45142 -2.5512 -0.56027 -1.21649 -2.55075 -0.52702 -1.14044 
-2.54935 -0.4999 -1.06116 -2.54871 -1.50385 -1.77199 -2.54871 -1.50385 0.20657 
-2.54871 -1.39734 -1.77199 -2.54871 -1.39734 0.20657 -2.54768 -2.30344 -0.27828 
-2.54768 -0.59775 -1.28714 -2.54329 -2.26011 -0.2103 -2.54329 -0.64108 -1.35512 
-2.53724 -1.55716 -1.76919 -2.53724 -1.55716 0.20377 -2.53724 -1.34403 -1.76919 
-2.53724 -1.34403 0.20377 -2.5266 -2.04167 0.01584 -2.5266 -0.85952 -1.58126 
-2.52655 -2.1402 -0.06752 -2.52655 -0.76098 -1.4979 -2.52544 -1.71776 0.17433 
-2.52544 -1.18343 -1.73975 -2.52544 -1.18343 0.17433 -2.5254 -1.60988 -1.7635 
-2.5254 -1.60988 0.19808 -2.5254 -1.2913 -1.7635 -2.5254 -1.2913 0.19808 
-2.52415 -1.93241 0.08646 -2.52415 -0.96878 -1.65188 -2.52415 -0.96878 0.08646 
-2.52366 -1.82322 0.13862 -2.52366 -1.07797 -1.70404 -2.52366 -1.07797 0.13862 
-2.51695 -0.53882 -1.17997 -2.51693 -2.32613 -0.31092 -2.51693 -0.57506 -1.2545 
-2.51637 -2.2251 -0.15868 -2.51637 -0.67609 -1.40674 -2.51602 -0.50864 -1.10218 
-2.51296 -2.28555 -0.24159 -2.51296 -0.61564 -1.32383 -2.51079 -1.45059 -1.77789 
-2.51079 -1.45059 0.21247 -2.49959 -1.50396 -1.7775 -2.49959 -1.50396 0.21208 
-2.49959 -1.39723 -1.7775 -2.49959 -1.39723 0.21208 -2.48902 -1.98976 0.05603 
-2.48902 -0.91143 -1.62145 -2.48902 -0.91143 0.05603 -2.48896 -2.18652 -0.10995 
-2.48896 -0.71467 -1.45547 -2.48836 -2.09574 -0.0224 -2.48836 -0.80545 -1.54302 
-2.48817 -1.77238 0.1611 -2.48817 -1.12881 -1.72652 -2.48817 -1.12881 0.1611 
-2.48813 -1.55717 -1.77415 -2.48813 -1.55717 0.20873 -2.48813 -1.34402 -1.77415 
-2.48813 -1.34402 0.20873 -2.48769 -1.66372 0.19144 -2.48769 -1.23747 -1.75686 
-2.48769 -1.23747 0.19144 -2.48591 -1.87585 0.1194 -2.48591 -1.02533 -1.68482 
-2.48591 -1.02533 0.1194 -2.4824 -0.52008 -1.14228 -2.48238 -2.30887 -0.27426 
-2.48238 -0.59232 -1.29116 -2.48215 -2.3474 -0.34577 -2.48215 -0.55379 -1.21965 
-2.48122 -0.49316 -1.06314 -2.47817 -2.26534 -0.2066 -2.47817 -0.63585 -1.35882 
-2.46184 -1.45059 -1.78151 -2.46184 -1.45059 0.21609 -2.451 -2.04541 0.02025 
-2.451 -0.85578 -1.58567 -2.451 -1.93476 0.09143 -2.451 -0.96643 -1.65685 
-2.451 -0.96643 0.09143 -2.45097 -2.14394 -0.06312 -2.45097 -0.75724 -1.5023 
-2.45097 -2.22889 -0.15597 -2.45097 -0.6723 -1.40945 -2.45056 -1.71897 0.17986 
-2.45056 -1.18222 -1.74528 -2.45056 -1.18222 0.17986 -2.45055 -1.82554 0.14357 
-2.45055 -1.07565 -1.70899 -2.45055 -1.07565 0.14357 -2.45053 -1.61109 0.2036 
-2.45053 -1.2901 -1.76902 -2.45053 -1.2901 0.2036 -2.45053 -1.504 -1.78057 
-2.45053 -1.504 0.21515 -2.45053 -1.39719 -1.78057 -2.45053 -1.39719 0.21515 
-2.44763 -2.36672 -0.38333 -2.44763 -0.53447 -1.18209 -2.44763 -0.50409 -1.10351 
-2.44762 -2.33048 -0.30881 -2.44762 -0.57071 -1.25661 -2.44762 -2.28917 -0.23904 
-2.44762 -0.61202 -1.32638 -2.44747 -0.48198 -1.02885 -2.41277 -2.41028 -0.50163 
-2.41277 -2.38338 -0.42227 -2.41277 -2.34957 -0.34471 -2.41277 -2.31095 -0.27302 
-2.41277 -2.26709 -0.20536 -2.41277 -2.18866 -0.10799 -2.41277 -2.09759 -0.02022 
-2.41277 -1.99133 0.05848 -2.41277 -1.877 0.12182 -2.41277 -1.7733 0.16379 
-2.41277 -1.66432 0.19418 -2.41277 -1.55747 -1.77698 -2.41277 -1.55747 0.21156 
-2.41277 -1.45059 -1.78271 -2.41277 -1.45059 0.21729 -2.41277 -1.34372 -1.77698 
-2.41277 -1.34372 0.21156 -2.41277 -1.23687 -1.7596 -2.41277 -1.23687 0.19418 
-2.41277 -1.12789 -1.72921 -2.41277 -1.12789 0.16379 -2.41277 -1.02419 -1.68724 
-2.41277 -1.02419 0.12182 -2.41277 -0.90986 -1.6239 -2.41277 -0.90986 0.05848 
-2.41277 -0.8036 -1.5452 -2.41277 -0.71252 -1.45743 -2.41277 -0.6341 -1.36006 
-2.41277 -0.59023 -1.2924 -2.41277 -0.55162 -1.22071 -2.41277 -0.51781 -1.14315 
-2.41277 -0.49091 -1.06379 -2.37806 -2.41921 -0.53657 -2.37806 -0.48198 -1.02885 
-2.37806 -2.43452 -0.60756 -2.37791 -2.28917 -0.23904 -2.37791 -0.61202 -1.32638 
-2.37791 -2.33048 -0.30881 -2.37791 -0.57071 -1.25661 -2.3779 -2.3971 -0.46191 
-2.3779 -0.50409 -1.10351 -2.3779 -2.36672 -0.38333 -2.3779 -0.53447 -1.18209 
-2.37501 -1.504 -1.78057 -2.37501 -1.504 0.21515 -2.37501 -1.39719 -1.78057 
-2.37501 -1.39719 0.21515 -2.37501 -1.61109 0.2036 -2.37501 -1.2901 -1.76902 
-2.37501 -1.2901 0.2036 -2.37498 -1.82554 0.14357 -2.37498 -1.07565 -1.70899 
-2.37498 -1.07565 0.14357 -2.37498 -1.71897 0.17986 -2.37498 -1.18222 -1.74528 
-2.37498 -1.18222 0.17986 -2.37457 -2.22889 -0.15597 -2.37457 -0.6723 -1.40945 
-2.37457 -2.14394 -0.06312 -2.37457 -0.75724 -1.5023 -2.37453 -1.93476 0.09143 
-2.37453 -0.96643 -1.65685 -2.37453 -0.96643 0.09143 -2.37453 -2.04541 0.02025 
-2.37453 -0.85578 -1.58567 -2.3637 -1.45059 -1.78151 -2.3637 -1.45059 0.21609 
-2.34736 -2.26534 -0.2066 -2.34736 -0.63585 -1.35882 -2.34432 -2.40803 -0.50228 
-2.34432 -0.49316 -1.06314 -2.34363 -2.43848 -0.64376 -2.34345 -2.42571 -0.57214 
-2.34345 -0.47548 -0.99328 -2.34339 -2.3474 -0.34577 -2.34339 -0.55379 -1.21965 
-2.34316 -2.30887 -0.27426 -2.34316 -0.59232 -1.29116 -2.34314 -2.38111 -0.42314 
-2.34314 -0.52008 -1.14228 -2.33962 -1.87585 0.1194 -2.33962 -1.02533 -1.68482 
-2.33962 -1.02533 0.1194 -2.33784 -1.66372 0.19144 -2.33784 -1.23747 -1.75686 
-2.33784 -1.23747 0.19144 -2.33741 -1.55717 -1.77415 -2.33741 -1.55717 0.20873 
-2.33741 -1.34402 -1.77415 -2.33741 -1.34402 0.20873 -2.33737 -1.77238 0.1611 
-2.33737 -1.12881 -1.72652 -2.33737 -1.12881 0.1611 -2.33717 -2.09574 -0.0224 
-2.33717 -0.80545 -1.54302 -2.33657 -2.18652 -0.10995 -2.33657 -0.71467 -1.45547 
-2.33652 -1.98976 0.05603 -2.33652 -0.91143 -1.62145 -2.33652 -0.91143 0.05603 
-2.32595 -1.50396 -1.7775 -2.32595 -1.50396 0.21208 -2.32595 -1.39723 -1.7775 
-2.32595 -1.39723 0.21208 -2.31475 -1.45059 -1.77789 -2.31475 -1.45059 0.21247 
-2.31257 -2.28555 -0.24159 -2.31257 -0.61564 -1.32383 -2.30969 -2.41467 -0.5379 
-2.30969 -0.48652 -1.02752 -2.30952 -2.39255 -0.46324 -2.30952 -0.50864 -1.10218 
-2.30917 -2.2251 -0.15868 -2.30917 -0.67609 -1.40674 -2.309 -2.42977 -0.60823 
-2.309 -0.47142 -0.95719 -2.3086 -2.32613 -0.31092 -2.3086 -0.57506 -1.2545 
-2.30859 -2.36237 -0.38545 -2.30859 -0.53882 -1.17997 -2.30188 -1.82322 0.13862 
-2.30188 -1.07797 -1.70404 -2.30188 -1.07797 0.13862 -2.30139 -1.93241 0.08646 
-2.30139 -0.96878 -1.65188 -2.30139 -0.96878 0.08646 -2.30013 -1.60988 0.19808 
-2.30013 -1.2913 -1.7635 -2.30013 -1.2913 0.19808 -2.3001 -1.71776 0.17433 
-2.3001 -1.18343 -1.73975 -2.3001 -1.18343 0.17433 -2.29899 -2.1402 -0.06752 
-2.29899 -0.76098 -1.4979 -2.29894 -2.04167 0.01584 -2.29894 -0.85952 -1.58126 
-2.29894 -0.85952 0.01584 -2.2883 -1.55716 -1.76919 -2.2883 -1.55716 0.20377 
-2.2883 -1.34403 -1.76919 -2.2883 -1.34403 0.20377 -2.28224 -2.26011 -0.2103 
-2.28224 -0.64108 -1.35512 -2.27786 -2.30344 -0.27828 -2.27786 -0.59775 -1.28714 
-2.27683 -1.50385 -1.77199 -2.27683 -1.50385 0.20657 -2.27683 -1.39734 -1.77199 
-2.27683 -1.39734 0.20657 -2.27619 -2.40128 -0.50426 -2.27619 -0.4999 -1.06116 
-2.27515 -2.41891 -0.5743 -2.27515 -0.48228 -0.99112 -2.27482 -2.43138 -0.64476 
-2.27479 -2.37417 -0.42498 -2.27479 -0.52702 -1.14044 -2.27434 -2.34091 -0.34893 
-2.27434 -0.56027 -1.21649 -2.27103 -2.18049 -0.114 -2.27103 -0.7207 -1.45142 
-2.26687 -1.87243 0.11215 -2.26687 -1.02876 -1.67757 -2.26687 -1.02876 0.11215 
-2.26604 -1.45059 -1.77189 -2.26604 -1.45059 0.20647 -2.26419 -1.76858 0.15367 
-2.26419 -1.13261 -1.71909 -2.26419 -1.13261 0.15367 -2.26334 -1.66192 0.18322 
-2.26334 -1.23927 -1.74864 -2.26334 -1.23927 0.18322 -2.26319 -1.98643 0.04826 
-2.26319 -0.91476 -1.61368 -2.26319 -0.91476 0.04826 -2.26201 -2.0902 -0.02893 
-2.26201 -0.81099 -1.53649 -2.25118 -1.60963 0.19125 -2.25118 -1.29155 -1.75667 
-2.25118 -1.29155 0.19125 -2.24745 -2.27841 -0.24662 -2.24745 -0.62278 -1.3188 
-2.24371 -2.21777 -0.16396 -2.24371 -0.68341 -1.40146 -2.24353 -2.31872 -0.31611 
-2.24353 -0.58247 -1.24931 -2.24163 -2.40562 -0.54055 -2.24163 -0.49557 -1.02487 
-2.24138 -2.38347 -0.46591 -2.24138 -0.51771 -1.09951 -2.24096 -2.42063 -0.6109 
-2.24096 -0.48056 -0.95452 -2.24047 -2.35317 -0.38816 -2.24047 -0.54802 -1.17726 
-2.23949 -1.55688 -1.76183 -2.23949 -1.55688 0.19641 -2.23949 -1.34431 -1.76183 
-2.23949 -1.34431 0.19641 -2.23365 -2.13229 -0.07334 -2.23365 -0.7689 -1.49208 
-2.22892 -1.81859 0.12876 -2.22892 -1.0826 -1.69418 -2.22892 -1.0826 0.12876 
-2.22831 -1.50382 -1.76411 -2.22831 -1.50382 0.19869 -2.22831 -1.39737 -1.76411 
-2.22831 -1.39737 0.19869 -2.22824 -1.9277 0.07655 -2.22824 -0.97349 -1.64197 
-2.22824 -0.97349 0.07655 -2.22718 -1.71305 0.16422 -2.22718 -1.18814 -1.72964 
-2.22718 -1.18814 0.16422 -2.22584 -2.03676 0.00562 -2.22584 -0.86443 -1.57104 
-2.22584 -0.86443 0.00562 -2.21768 -2.2514 -0.21645 -2.21768 -1.45059 -1.7635 
-2.21768 -1.45059 0.19808 -2.21768 -0.64979 -1.34897 -2.21396 -1.6621 0.17423 
-2.21396 -1.23909 -1.73965 -2.21396 -1.23909 0.17423 -2.21314 -2.29434 -0.28447 
-2.21314 -0.60685 -1.28095 -2.20911 -2.33195 -0.3564 -2.20911 -0.56924 -1.20902 
-2.2087 -2.39008 -0.50754 -2.2087 -0.51111 -1.05788 -2.20751 -2.40753 -0.57745 
-2.20751 -0.49365 -0.98797 -2.20709 -2.36287 -0.42851 -2.20709 -0.53832 -1.13691 
-2.2061 -2.17128 -0.12097 -2.2061 -0.72991 -1.44445 -2.20436 -2.41891 -0.64509 
-2.20436 -0.48228 -0.92033 -2.20182 -1.60966 0.18176 -2.20182 -1.29152 -1.74718 
-2.20182 -1.29152 0.18176 -2.19586 -2.07885 -0.03555 -2.19586 -0.82234 -1.52987 
-2.19586 -0.82234 -0.03555 -2.1949 -1.86675 0.1001 -2.1949 -1.03444 -1.66552 
-2.1949 -1.03444 0.1001 -2.19183 -1.76305 0.14117 -2.19183 -1.13813 -1.70659 
-2.19183 -1.13813 0.14117 -2.19068 -1.98019 0.03595 -2.19068 -0.921 -1.60137 
-2.19068 -0.921 0.03595 -2.19002 -1.55655 -1.75181 -2.19002 -1.55655 0.18639 
-2.19002 -1.34464 -1.75181 -2.19002 -1.34464 0.18639 -2.18325 -2.26783 -0.25409 
-2.18325 -0.63335 -1.31133 -2.1795 -2.20699 -0.17161 -2.1795 -0.69419 -1.39381 
-2.17888 -1.50338 -1.75354 -2.17888 -1.50338 0.18812 -2.17888 -1.3978 -1.75354 
-2.17888 -1.3978 0.18812 -2.17861 -2.308 -0.32442 -2.17861 -0.59319 -1.241 
-2.17812 -1.71277 0.15335 -2.17812 -1.18841 -1.71877 -2.17812 -1.18841 0.15335 
-2.17564 -2.34207 -0.39665 -2.17564 -0.55912 -1.16877 -2.17455 -2.39214 -0.54449 
-2.17455 -0.50905 -1.02093 -2.17429 -2.36997 -0.46987 -2.17429 -0.53121 -1.09555 
-2.17061 -2.40562 -0.61157 -2.17061 -0.49557 -0.95385 -2.16979 -1.45059 -1.75274 
-2.16979 -1.45059 0.18732 -2.16796 -0.48652 -0.88579 -2.16771 -2.11987 -0.08127 
-2.16771 -0.78132 -1.48415 -2.16508 -1.66174 0.16284 -2.16508 -1.23945 -1.72826 
-2.16508 -1.23945 0.16284 -2.16014 -2.02366 -0.00311 -2.16014 -0.87752 -1.56231 
-2.16014 -0.87752 -0.00311 -2.15741 -1.81172 0.11416 -2.15741 -1.08947 -1.67958 
-2.15741 -1.08947 0.11416 -2.1567 -1.92077 0.0619 -2.1567 -0.98041 -1.62732 
-2.1567 -0.98041 0.0619 -2.15395 -2.23927 -0.22503 -2.15395 -0.66192 -1.34039 
-2.15271 -1.60908 0.16979 -2.15271 -1.29211 -1.73521 -2.15271 -1.29211 0.16979 
-2.14849 -2.28174 -0.29347 -2.14849 -0.61945 -1.27195 -2.14478 -2.31911 -0.36574 
-2.14478 -0.58208 -1.19968 -2.14302 -1.76237 0.12835 -2.14302 -1.13881 -1.69377 
-2.14302 -1.13881 0.12835 -2.14267 -2.34968 -0.43819 -2.14267 -0.55151 -1.12723 
-2.14217 -2.37447 -0.51211 -2.14217 -0.52671 -1.05331 -2.14112 -1.55594 -1.73932 
-2.14112 -1.55594 0.1739 -2.14112 -1.34525 -1.73932 -2.14112 -1.34525 0.1739 
-2.14015 -2.15796 -0.13055 -2.14015 -0.74323 -1.43487 -2.1376 -2.39008 -0.57864 
-2.1376 -0.51111 -0.98678 -2.13432 -2.40128 -0.64613 -2.13432 -0.4999 -0.91929 
-2.13234 -0.49316 -0.85116 -2.1314 -1.50334 -1.74086 -2.1314 -1.50334 0.17544 
-2.1314 -1.39784 -1.74086 -2.1314 -1.39784 0.17544 -2.1307 -2.06465 -0.04557 
-2.1307 -0.83654 -1.51985 -2.12938 -1.71188 0.14001 -2.12938 -1.1893 -1.70543 
-2.12938 -1.1893 0.14001 -2.12532 -1.9651 0.02516 -2.12532 -0.93608 -1.59058 
-2.12532 -0.93608 0.02516 -2.12409 -1.85884 0.08332 -2.12409 -1.04235 -1.64874 
-2.12409 -1.04235 0.08332 -2.12248 -1.45059 -1.73965 -2.12248 -1.45059 0.17423 
-2.11904 -2.25355 -0.26407 -2.11904 -0.64764 -1.30135 -2.11683 -1.66086 0.14907 
-2.11683 -1.24033 -1.71449 -2.11683 -1.24033 0.14907 -2.11451 -2.29336 -0.33461 
-2.11451 -0.60783 -1.23081 -2.11386 -2.1924 -0.1824 -2.11386 -0.70879 -1.38302 
-2.11168 -2.32707 -0.40702 -2.11168 -0.57412 -1.1584 -2.11044 -2.35458 -0.48038 
-2.11044 -0.5466 -1.08504 -2.10907 -1.81038 0.09951 -2.10907 -1.09081 -1.66493 
-2.10907 -1.09081 0.09951 -2.10454 -1.60804 0.15548 -2.10454 -1.29315 -1.7209 
-2.10454 -1.29315 0.15548 -2.10236 -2.10452 -0.09276 -2.10236 -0.79667 -1.47266 
-2.09993 -2.36997 -0.54423 -2.09993 -0.53121 -1.02119 -2.09597 -2.38347 -0.61132 
-2.09597 -0.51771 -0.9541 -2.09514 -2.00766 -0.01538 -2.09514 -0.89353 -1.55004 
-2.09491 -1.7609 0.11321 -2.09491 -1.14029 -1.67863 -2.09491 -1.14029 0.11321 
-2.09399 -1.55591 -1.72467 -2.09399 -1.55591 0.15925 -2.09399 -1.34528 -1.72467 
-2.09399 -1.34528 0.15925 -2.09201 -1.90422 0.04876 -2.09201 -0.99697 -1.61418 
-2.09201 -0.99697 0.04876 -2.09133 -2.22376 -0.236 -2.09133 -0.67743 -1.32942 
-2.085 -2.26546 -0.30463 -2.085 -0.63572 -1.26079 -2.08433 -1.50322 -1.72577 
-2.08433 -1.50322 0.16035 -2.08433 -1.39797 -1.72577 -2.08433 -1.39797 0.16035 
-2.08164 -1.71054 0.12437 -2.08164 -1.19065 -1.68979 -2.08164 -1.19065 0.12437 
-2.08162 -2.30246 -0.37691 -2.08162 -0.59873 -1.18851 -2.07944 -2.33252 -0.44938 
-2.07944 -0.56867 -1.11604 -2.07588 -1.45059 -1.72425 -2.07588 -1.45059 0.15883 
-2.07545 -2.14136 -0.14314 -2.07545 -0.75983 -1.42228 -2.07421 -1.85967 0.06466 
-2.07421 -1.04152 -1.63008 -2.07421 -1.04152 0.06466 -2.06932 -1.65944 0.13295 
-2.06932 -1.24175 -1.69837 -2.06932 -1.24175 0.13295 -2.06824 -2.34968 -0.51261 
-2.06824 -0.55151 -1.05281 -2.06682 -2.04765 -0.05894 -2.06682 -0.85353 -1.50648 
-2.0613 -1.94765 0.01064 -2.0613 -0.95354 -1.57606 -2.05924 -1.811 0.0805 
-2.05924 -1.09019 -1.64592 -2.05924 -1.09019 0.0805 -2.05857 -2.36287 -0.57703 
-2.05857 -0.53832 -0.98839 -2.05797 -1.60775 0.13893 -2.05797 -1.29344 -1.70435 
-2.05797 -1.29344 0.13893 -2.05711 -2.23616 -0.27635 -2.05711 -0.66503 -1.28907 
-2.05504 -2.37417 -0.64473 -2.05198 -2.17472 -0.19494 -2.05198 -0.72646 -1.37048 
-2.05193 -2.27498 -0.34661 -2.05193 -0.62621 -1.21881 -2.04924 -2.30832 -0.41918 
-2.04924 -0.59287 -1.14624 -2.04763 -1.55561 -1.70772 -2.04763 -1.55561 0.1423 
-2.04763 -1.34558 -1.70772 -2.04763 -1.34558 0.1423 -2.04497 -1.76105 0.09384 
-2.04497 -1.14014 -1.65926 -2.04497 -1.14014 0.09384 -2.04283 -1.90407 0.02815 
-2.04283 -0.99712 -1.59357 -2.03893 -2.08644 -0.10747 -2.03893 -0.81475 -1.45795 
-2.03833 -1.50318 -1.70847 -2.03833 -1.50318 0.14305 -2.03833 -1.39801 -1.70847 
-2.03833 -1.39801 0.14305 -2.03708 -2.32707 -0.48162 -2.03708 -0.57412 -1.0838 
-2.03209 -1.98895 -0.03087 -2.03209 -0.91224 -1.53455 -2.03179 -1.7105 0.10459 
-2.03179 -1.19069 -1.67001 -2.03179 -1.19069 0.10459 -2.03008 -2.20494 -0.24931 
-2.03008 -1.45059 -1.70659 -2.03008 -1.45059 0.14117 -2.03008 -0.69625 -1.31611 
-2.02671 -2.34207 -0.54559 -2.0253 -1.85934 0.0436 -2.0253 -1.04185 -1.60902 
-2.02376 -2.24625 -0.31838 -2.02376 -0.65494 -1.24704 -2.01992 -2.28206 -0.38986 
-2.01992 -0.61912 -1.17556 -2.01877 -1.65783 0.11273 -2.01877 -1.24335 -1.67815 
-2.01877 -1.24335 0.11273 -2.01822 -2.35317 -0.61041 -2.0155 -2.36237 -0.67853 
-2.01422 -2.12132 -0.15718 -2.01422 -0.77987 -1.40824 -2.0128 -1.94656 -0.01197 
-2.0128 -0.95462 -1.55345 -2.01012 -1.81034 0.05899 -2.01012 -1.09085 -1.62441 
-2.00755 -1.60598 0.11821 -2.00755 -1.29521 -1.68363 -2.00755 -1.29521 0.11821 
-2.00697 -2.30246 -0.45156 -2.00697 -0.59873 -1.11386 -2.00452 -2.02794 -0.0756 
-2.00452 -0.87324 -1.48982 -1.99722 -1.55342 -1.68645 -1.99722 -1.55342 0.12103 
-1.99722 -1.34777 -1.68645 -1.99722 -1.34777 0.12103 -1.99652 -2.21541 -0.29099 
-1.99652 -0.68578 -1.27443 -1.9961 -1.76031 0.07196 -1.9961 -1.14088 -1.63738 
-1.9958 -2.31911 -0.51472 -1.99447 -1.90268 0.0051 -1.99447 -0.99851 -1.57052 
-1.99154 -2.2538 -0.36149 -1.99154 -0.64739 -1.20393 -1.99121 -2.15365 -0.21 
-1.99121 -0.74754 -1.35542 -1.98807 -1.50087 -1.68665 -1.98807 -1.50087 0.12123 
-1.98807 -1.40032 -1.68665 -1.98807 -1.40032 0.12123 -1.98645 -2.33195 -0.57905 
-1.98521 -1.45059 -1.6867 -1.98521 -1.45059 0.12128 -1.98445 -1.98668 -0.05528 
-1.98445 -0.91451 -1.51014 -1.9821 -1.70835 0.08221 -1.9821 -1.19284 -1.64763 
-1.9821 -1.19284 0.08221 -1.97899 -2.34091 -0.64428 -1.97869 -2.06447 -0.12336 
-1.97869 -0.83672 -1.44206 -1.97748 -1.85785 0.0202 -1.97748 -1.04333 -1.58562 
-1.97666 -2.27498 -0.42187 -1.97666 -0.62621 -1.14355 -1.97048 -2.18289 -0.2649 
-1.97048 -0.7183 -1.30052 -1.96939 -1.65561 0.08986 -1.96939 -1.24558 -1.65528 
-1.96939 -1.24558 0.08986 -1.96545 -1.94406 -0.03679 -1.96545 -0.95713 -1.52863 
-1.96467 -2.29336 -0.48445 -1.96418 -2.2236 -0.33413 -1.96418 -0.67758 -1.23129 
-1.96241 -1.80862 0.03521 -1.96241 -1.09257 -1.60063 -1.95806 -1.60348 0.09471 
-1.95806 -1.29771 -1.66013 -1.95806 -1.29771 0.09471 -1.95745 -2.02502 -0.10248 
-1.95745 -0.87617 -1.46294 -1.95473 -2.09836 -0.17395 -1.95473 -0.80282 -1.39147 
-1.95448 -2.308 -0.54855 -1.94844 -2.24625 -0.3937 -1.94844 -0.65494 -1.17172 
-1.94804 -1.55091 0.09704 -1.94804 -1.35028 -1.66246 -1.94804 -1.35028 0.09704 
-1.94759 -1.9002 -0.02017 -1.94759 -1.00099 -1.54525 -1.94723 -1.75765 0.04734 
-1.94723 -1.14353 -1.61276 -1.94617 -2.31872 -0.61347 -1.94411 -1.50082 -1.66466 
-1.94411 -1.50082 0.09924 -1.94411 -1.40037 -1.66466 -1.94411 -1.40037 0.09924 
-1.94137 -1.45059 -1.66463 -1.94137 -1.45059 0.09921 -1.94098 -2.32613 -0.67854 
-1.9379 -2.19155 -0.30785 -1.9379 -0.70964 -1.25757 -1.93754 -1.98341 -0.08252 
-1.93754 -0.91778 -1.4829 -1.93469 -2.26546 -0.45495 -1.93341 -1.70546 0.05709 
-1.93341 -1.19572 -1.62251 -1.93272 -2.12949 -0.22714 -1.93272 -0.7717 -1.33828 
-1.93264 -2.06013 -0.15188 -1.93264 -0.84106 -1.41354 -1.93089 -1.85521 -0.00548 
-1.93089 -1.04598 -1.55994 -1.92353 -2.28174 -0.51843 -1.92132 -1.65278 0.0644 
-1.92132 -1.24841 -1.62982 -1.92104 -2.21541 -0.36646 -1.92104 -0.68578 -1.19896 
-1.91856 -1.94023 -0.06437 -1.91856 -0.96096 -1.50105 -1.91459 -1.80517 0.00855 
-1.91459 -1.09602 -1.57397 -1.91453 -2.29434 -0.58308 -1.91277 -2.1577 -0.28271 
-1.91277 -0.74349 -1.28271 -1.91172 -2.02041 -0.13135 -1.91172 -0.88078 -1.43407 
-1.9102 -1.60048 0.06873 -1.9102 -1.3007 -1.63415 -1.9102 -1.3007 0.06873 
-1.9097 -2.09263 -0.20417 -1.9097 -0.80856 -1.36125 -1.90834 -2.30344 -0.6478 
-1.90641 -2.23616 -0.42705 -1.90501 -1.55081 0.07294 -1.90501 -1.35037 -1.63836 
-1.90501 -1.35037 0.07294 -1.90432 -2.30887 -0.7131 -1.90108 -1.50065 0.075 
-1.90108 -1.40054 -1.64042 -1.90108 -1.40054 0.075 -1.90089 -1.89605 -0.04817 
-1.90089 -1.00514 -1.51725 -1.89976 -1.75408 0.02024 -1.89976 -1.14711 -1.58566 
-1.89867 -1.45059 0.07502 -1.89496 -2.18289 -0.34042 -1.89496 -0.7183 -1.225 
-1.89413 -2.25355 -0.48899 -1.89176 -1.97834 -0.11186 -1.89176 -0.92284 -1.45356 
-1.88884 -2.12215 -0.25878 -1.88884 -0.77904 -1.30664 -1.88781 -2.054 -0.18244 
-1.88781 -0.84719 -1.38298 -1.88646 -1.70209 0.02954 -1.88646 -1.1991 -1.59496 
-1.88568 -1.85142 -0.03337 -1.88568 -1.04977 -1.53205 -1.88414 -2.26783 -0.5532 
-1.87937 -2.20494 -0.40003 -1.87668 -2.27841 -0.6174 -1.87471 -1.64935 0.03643 
-1.87471 -1.25184 -1.60185 -1.87313 -1.93494 -0.09409 -1.87313 -0.96625 -1.47133 
-1.87165 -2.28555 -0.68251 -1.86957 -1.80111 -0.01977 -1.86957 -1.10008 -1.54565 
-1.86828 -1.6001 0.04262 -1.86828 -1.30109 -1.60804 -1.86747 -2.01412 -0.16215 
-1.86747 -0.88707 -1.40327 -1.86617 -2.08499 -0.23611 -1.86617 -0.8162 -1.32931 
-1.86606 -2.22376 -0.46127 -1.8632 -1.55047 0.04675 -1.8632 -1.35072 0.04675 
-1.85951 -1.5006 0.0488 -1.85951 -1.40059 0.0488 -1.8572 -2.12949 -0.30266 
-1.8572 -1.45059 0.04876 -1.8572 -0.7717 -1.26276 -1.85686 -1.89125 -0.07787 
-1.85686 -1.00994 -1.48755 -1.85509 -2.23927 -0.52389 -1.85481 -1.7495 -0.00854 
-1.85481 -1.15169 -1.55688 -1.84774 -1.97169 -0.14302 -1.84774 -0.92949 -1.4224 
-1.84651 -2.2514 -0.58762 -1.84481 -2.04629 -0.21476 -1.84481 -0.85489 -1.35066 
-1.84195 -1.84649 -0.06338 -1.84195 -1.0547 -1.50204 -1.84175 -1.69729 0.00028 
-1.84175 -1.2039 -1.5657 -1.84006 -2.15365 -0.36115 -1.83423 -2.09263 -0.27964 
-1.83423 -0.80856 -1.28578 -1.83357 -1.64918 0.00792 -1.83357 -1.25201 -1.57334 
-1.83031 -1.92915 -0.12565 -1.83031 -0.97204 -1.43977 -1.82713 -1.59985 0.014 
-1.82583 -1.79579 -0.05036 -1.82583 -1.10539 -1.51506 -1.825 -2.17472 -0.42192 
-1.82483 -2.00616 -0.19477 -1.82483 -0.89502 -1.37065 -1.82195 -1.5499 0.01796 
-1.81827 -1.49996 0.01987 -1.81827 -1.40123 0.01987 -1.81707 -1.45059 0.0205 
-1.81423 -1.8852 -0.10975 -1.81423 -1.01599 -1.45567 -1.8125 -2.054 -0.25776 
-1.8125 -0.84719 -1.30766 -1.81246 -2.1924 -0.4838 -1.81146 -1.74406 -0.03953 
-1.81146 -1.15712 -1.52589 -1.80626 -1.9647 -0.1762 -1.80626 -0.93649 -1.38922 
-1.80401 -2.09836 -0.32467 -1.80401 -0.80282 -1.24075 -1.80193 -1.69659 -0.03014 
-1.80193 -1.2046 -1.53528 -1.80167 -2.20699 -0.54944 -1.79985 -1.84044 -0.09543 
-1.79985 -1.06075 -1.46999 -1.79388 -1.64851 -0.02257 -1.79221 -2.01412 -0.23742 
-1.79221 -0.88707 -1.328 -1.78916 -1.92199 -0.1591 -1.78916 -0.9792 -1.40632 
-1.78725 -1.59898 -0.01674 -1.78724 -2.12132 -0.38416 -1.784 -1.78947 -0.08284 
-1.784 -1.11172 -1.48258 -1.78219 -1.54908 -0.01285 -1.78194 -2.06013 -0.30258 
-1.78194 -0.84106 -1.26284 -1.77951 -1.4999 -0.01034 -1.77837 -1.45059 -0.0097 
-1.77355 -1.87815 -0.14349 -1.77355 -1.02304 -1.42193 -1.77319 -2.14136 -0.44539 
-1.77308 -1.97169 -0.21768 -1.77308 -0.92949 -1.34774 -1.77298 -1.74284 -0.07189 
-1.77298 -1.15835 -1.49353 -1.76346 -1.69527 -0.06261 -1.76141 -2.02041 -0.28167 
-1.76141 -0.88078 -1.28375 -1.75949 -1.83328 -0.12943 -1.75949 -1.06791 -1.43599 
-1.75574 -1.64734 -0.05497 -1.75571 -1.92915 -0.20025 -1.75571 -0.97204 -1.36517 
-1.75342 -2.06447 -0.34864 -1.74913 -1.59773 -0.04927 -1.747 -1.78748 -0.11694 
-1.747 -1.1137 -1.44848 -1.74482 -1.54897 -0.04503 -1.74211 -1.49972 -0.04257 
-1.74192 -1.97834 -0.2617 -1.74192 -0.92284 -1.30372 -1.73981 -1.8852 -0.18417 
-1.73981 -1.01599 -1.38125 -1.73753 -2.08644 -0.40887 -1.73611 -1.74088 -0.10605 
-1.73253 -2.02502 -0.32739 -1.72685 -1.69357 -0.09679 -1.72549 -1.84044 -0.16979 
-1.72549 -1.06075 -1.39563 -1.72414 -1.93494 -0.24307 -1.72414 -0.96625 -1.32235 
-1.71925 -1.64568 -0.08919 -1.71331 -1.59732 -0.08326 -1.7129 -1.78947 -0.15394 
-1.71258 -1.98341 -0.30748 -1.71258 -0.91778 -1.25794 -1.70907 -1.54861 -0.07901 
-1.70793 -1.89125 -0.22681 -1.70793 -1.00994 -1.33861 -1.70566 -2.02794 -0.37446 
-1.70195 -1.74284 -0.14292 -1.69443 -1.94023 -0.2885 -1.69443 -0.96096 -1.27692 
-1.69344 -1.84649 -0.2119 -1.69344 -1.0547 -1.35352 -1.69267 -1.69527 -0.13341 
-1.68534 -1.98668 -0.35439 -1.68503 -1.64734 -0.12568 -1.68042 -1.79579 -0.19577 
-1.67933 -1.59773 -0.11908 -1.67823 -1.89605 -0.27083 -1.67823 -1.00514 -1.29459 
-1.67509 -1.54897 -0.11476 -1.66959 -1.74406 -0.18141 -1.66685 -1.94406 -0.3354 
-1.66342 -1.85142 -0.25562 -1.6602 -1.69659 -0.17187 -1.65263 -1.64851 -0.16382 
-1.65023 -1.9002 -0.31753 -1.64983 -1.80111 -0.23952 -1.6468 -1.59898 -0.15719 
-1.6386 -1.7495 -0.22475 -1.63554 -1.85521 -0.30084 -1.62977 -1.69729 -0.21169 
-1.62214 -1.64918 -0.20351 -1.62151 -1.80517 -0.28453 -1.61605 -1.59985 -0.19707 
-1.60982 -1.75408 -0.2697 -1.60052 -1.70209 -0.2564 -1.59363 -1.64935 -0.24465 
-1.58271 -1.75765 -0.31717 -1.57297 -1.70546 -0.30335 -1.56565 -1.65278 -0.29126 
-4.55867 -1.51174 -0.82743 -4.55639 -1.30757 -0.90524 -4.55243 -1.35751 -0.90006 
-4.54698 -1.56283 -0.81261 -4.54635 -1.40684 -0.89362 -4.53871 -1.45495 -0.88545 
-4.52989 -1.50716 -0.87238 -4.52873 -1.20826 -0.94882 -4.52809 -1.25756 -0.94768 
-4.52809 -1.15895 -0.94768 -4.52558 -1.30674 -0.945 -4.52558 -1.10977 -0.945 
-4.52169 -1.35665 -0.93995 -4.52169 -1.05987 -0.93995 -4.51866 -1.55877 -0.85762 
-4.51586 -1.40617 -0.93331 -4.51586 -1.01034 -0.93331 -4.50829 -1.45425 -0.92526 
-4.50829 -0.96227 -0.92526 -4.50506 -1.60908 -0.84152 -4.4989 -1.50173 -0.91573 
-4.4989 -0.91479 -0.91573 -4.49667 -1.20826 -0.98598 -4.49586 -1.25738 -0.98509 
-4.49586 -1.15913 -0.98509 -4.4934 -1.30663 -0.98238 -4.4934 -1.10989 -0.98238 
-4.48916 -1.3554 -0.97806 -4.48916 -1.06112 -0.97806 -4.48807 -1.55346 -0.90136 
-4.48807 -0.86306 -0.90136 -4.48346 -1.40501 -0.97145 -4.48346 -1.01151 -0.97145 
-4.47582 -1.45293 -0.96373 -4.47582 -0.96358 -0.96373 -4.47505 -1.60415 -0.88524 
-4.47505 -0.81236 -0.88524 -4.46654 -1.5005 -0.95422 -4.46654 -0.91601 -0.95422 
-4.46283 -1.20826 -1.02153 -4.46198 -1.25732 -1.02068 -4.46198 -1.15919 -1.02068 
-4.46056 -1.64891 -0.87033 -4.46056 -0.7676 -0.87033 -4.45942 -1.30627 -1.01813 
-4.45942 -1.11024 -1.01813 -4.45559 -1.54713 -0.94319 -4.45559 -0.86939 -0.94319 
-4.45517 -1.35499 -1.01388 -4.45517 -1.06153 -1.01388 -4.44924 -1.40335 -1.00795 
-4.44924 -1.01317 -1.00795 -4.44434 -0.72392 -0.85407 -4.443 -1.5981 -0.92734 
-4.443 -0.81842 -0.92734 -4.44164 -1.45124 -1.00034 -4.44164 -0.96528 -1.00034 
-4.43238 -1.49854 -0.99109 -4.43238 -0.91797 -0.99109 -4.42868 -1.64286 -0.91296 
-4.42868 -0.77365 -0.91296 -4.42728 -1.20826 -1.05538 -4.42657 -0.68051 -0.83543 
-4.42638 -1.25738 -1.05456 -4.42638 -1.15913 -1.05456 -4.42367 -1.30663 -1.0521 
-4.42367 -1.10989 -1.0521 -4.42149 -1.54515 -0.9802 -4.42149 -0.87137 -0.9802 
-4.41936 -1.3554 -1.04787 -4.41936 -1.06112 -1.04787 -4.41278 -1.68681 -0.89689 
-4.41278 -0.7297 -0.89689 -4.41275 -1.40501 -1.04217 -4.41275 -1.01151 -1.04217 
-4.409 -1.59094 -0.96771 -4.409 -0.82557 -0.96771 -4.40708 -0.63844 -0.81547 
-4.40502 -1.45293 -1.03452 -4.40502 -0.96358 -1.03452 -4.39551 -1.5005 -1.02524 
-4.39551 -0.91601 -1.02524 -4.39541 -0.68716 -0.87946 -4.39494 -1.63581 -0.95364 
-4.39494 -0.7807 -0.95364 -4.39011 -1.20826 -1.08744 -4.38897 -1.25756 -1.0868 
-4.38897 -1.15895 -1.0868 -4.38629 -1.30674 -1.08428 -4.38629 -1.10977 -1.08428 
-4.38449 -1.54713 -1.0143 -4.38449 -0.86939 -1.0143 -4.38124 -1.35665 -1.08039 
-4.38124 -1.05987 -1.08039 -4.37933 -1.67965 -0.93804 -4.37933 -0.73686 -0.93804 
-4.37628 -0.64473 -0.85972 -4.37461 -1.40617 -1.07456 -4.37461 -1.01034 -1.07456 
-4.36864 -1.5981 -1.00171 -4.36864 -0.81842 -1.00171 -4.36656 -1.45425 -1.067 
-4.36656 -0.96227 -1.067 -4.36223 -1.72236 -0.92093 -4.36223 -0.69415 -0.92093 
-4.35702 -1.50173 -1.0576 -4.35702 -0.91479 -1.0576 -4.35599 -0.60485 -0.83938 
-4.35426 -1.64286 -0.98739 -4.35426 -0.77365 -0.98739 -4.35142 -1.20826 -1.11763 
-4.35021 -1.25762 -1.11701 -4.35021 -1.1589 -1.11701 -4.34654 -1.30757 -1.1151 
-4.34654 -1.10895 -1.1151 -4.34366 -1.76383 -0.90236 -4.34366 -0.65269 -0.90236 
-4.34266 -1.55346 -1.04678 -4.34266 -0.86306 -1.04678 -4.34136 -1.35751 -1.11114 
-4.34136 -1.059 -1.11114 -4.33818 -1.68681 -0.97148 -4.33818 -0.7297 -0.97148 
-4.33492 -1.40684 -1.10506 -4.33492 -1.00967 -1.10506 -4.32674 -1.45495 -1.09742 
-4.32674 -0.96156 -1.09742 -4.32653 -1.60415 -1.03376 -4.32653 -0.81236 -1.03376 
-4.32367 -0.61256 -0.88238 -4.32075 -1.72936 -0.95411 -4.32075 -0.68716 -0.95411 
-4.31368 -1.50716 -1.0886 -4.31368 -0.90935 -1.0886 -4.31162 -1.64891 -1.01926 
-4.31162 -0.7676 -1.01926 -4.31129 -1.20826 -1.1459 -4.30898 -1.25826 -1.14593 
-4.30898 -1.15826 -1.14593 -4.30529 -1.30814 -1.14389 -4.30529 -1.10838 -1.14389 
-4.30232 -0.57386 -0.86103 -4.30101 -1.77178 -0.93499 -4.30101 -0.64473 -0.93499 
-4.30021 -1.35776 -1.13976 -4.30021 -1.05875 -1.13976 -4.29891 -1.55877 -1.07737 
-4.29891 -0.85774 -1.07737 -4.29536 -1.6926 -1.00305 -4.29536 -0.72392 -1.00305 
-4.29378 -1.40701 -1.13357 -4.29378 -1.0095 -1.13357 -4.28281 -1.60908 -1.06377 
-4.28281 -0.80743 -1.06377 -4.28203 -1.45975 -1.12667 -4.28203 -0.95676 -1.12667 
-4.28067 -1.81166 -0.9147 -4.28067 -0.60485 -0.9147 -4.27673 -1.73601 -0.98527 
-4.27673 -0.68051 -0.98527 -4.26982 -1.20826 -1.17215 -4.26873 -1.51174 -1.11737 
-4.26873 -0.90477 -1.11737 -4.2676 -1.65371 -1.04896 -4.2676 -0.7628 -1.04896 
-4.26741 -1.25831 -1.17214 -4.26741 -1.1582 -1.17214 -4.26348 -1.30848 -1.17007 
-4.26348 -1.10804 -1.17007 -4.25879 -0.56622 -0.89297 -4.25829 -1.35815 -1.16587 
-4.25829 -1.05837 -1.16587 -4.25676 -1.77807 -0.96578 -4.25676 -0.63844 -0.96578 
-4.2539 -1.56283 -1.10569 -4.2539 -0.85368 -1.10569 -4.24993 -1.69789 -1.03277 
-4.24993 -0.71862 -1.03277 -4.24717 -1.41044 -1.16154 -4.24717 -1.00607 -1.16154 
-4.23759 -1.61287 -1.09165 -4.23759 -1.61287 0.4628 -4.23759 -0.80364 -1.09165 
-4.23585 -1.81779 -0.94525 -4.23585 -0.59872 -0.94525 -4.23508 -1.46313 -1.15422 
-4.23508 -0.95339 -1.15422 -4.23095 -1.74108 -1.01461 -4.23095 -0.67544 -1.01461 
-4.22712 -1.20826 -1.19635 -4.22437 -1.25848 -1.19638 -4.22437 -1.15803 -1.19638 
-4.22126 -1.51532 -1.14448 -4.22126 -1.51532 0.51563 -4.22126 -0.9012 -1.14448 
-4.2209 -1.65786 -1.07696 -4.2209 -0.75865 -1.07696 -4.22044 -1.30858 -1.19418 
-4.22044 -1.10794 -1.19418 -4.21376 -0.56049 -0.92319 -4.21104 -1.78269 -0.99466 
-4.21104 -0.63383 -0.99466 -4.21042 -1.36114 -1.19185 -4.21042 -1.05537 -1.19185 
-4.20608 -1.56628 -1.13235 -4.20608 -1.56628 0.50349 -4.20608 -0.85023 -1.13235 
-4.20303 -1.70172 -1.06035 -4.20303 -0.71479 -1.06035 -4.1991 -1.41327 -1.187 
-4.1991 -1.41327 0.55815 -4.1991 -1.00324 -1.187 -4.19101 -1.61552 -1.11733 
-4.19101 -1.61552 0.48848 -4.19101 -0.801 -1.11733 -4.18979 -0.59438 -0.97377 
-4.18639 -1.46601 -1.17935 -4.18639 -1.46601 0.55049 -4.18639 -0.95051 -1.17935 
-4.18404 -0.67217 -1.04186 -4.18328 -1.20826 -1.21842 -4.18042 -1.25853 -1.21836 
-4.18042 -1.15798 -1.21836 -4.17401 -1.66034 -1.10224 -4.17401 -1.66034 0.47339 
-4.17401 -0.75617 -1.10224 -4.17239 -1.51797 -1.1691 -4.17239 -1.51797 0.54025 
-4.17239 -0.89854 -1.1691 -4.17127 -1.31108 -1.21816 -4.17127 -1.31108 0.58931 
-4.17127 -1.10543 -1.21816 -4.16397 -0.63091 -1.02153 -4.16093 -1.36364 -1.21535 
-4.16093 -1.36364 0.58649 -4.16093 -1.05287 -1.21535 -4.15837 -1.568 -1.15612 
-4.15837 -1.568 0.52727 -4.15837 -0.84851 -1.15612 -4.15568 -0.71229 -1.08517 
-4.15427 -0.53753 -0.93995 -4.14972 -1.4155 -1.20987 -4.14972 -1.4155 0.58102 
-4.14972 -1.00102 -1.20987 -4.14319 -1.61701 -1.14074 -4.14319 -1.61701 0.51189 
-4.14319 -0.79951 -1.14074 -4.1384 -1.20826 -1.23831 -4.1384 -1.20826 0.60945 
-4.1367 -1.46816 -1.20173 -4.1367 -1.46816 0.57288 -4.1367 -0.94835 -1.20173 
-4.1367 -0.94835 0.57288 -4.13639 -0.6699 -1.06627 -4.13016 -1.26084 -1.24018 
-4.13016 -1.26084 0.61133 -4.13016 -1.15567 -1.24018 -4.13016 -1.15567 0.61133 
-4.12956 -0.57241 -0.98966 -4.12566 -1.66173 0.49644 -4.12566 -0.75478 -1.12529 
-4.12566 -0.75478 0.49644 -4.12351 -1.51871 -1.19098 -4.12351 -1.51871 0.56213 
-4.12351 -0.8978 -1.19098 -4.12351 -0.8978 0.56213 -4.12085 -1.31328 -1.23944 
-4.12085 -1.31328 0.61059 -4.12085 -1.10324 -1.23944 -4.12085 -1.10324 0.61059 
-4.11651 -0.48413 -0.90219 -4.11051 -1.36541 -1.23607 -4.11051 -1.36541 0.60722 
-4.11051 -1.0511 -1.23607 -4.11051 -1.0511 0.60722 -4.10924 -1.56866 -1.17764 
-4.10924 -1.56866 0.54878 -4.10924 -0.84786 -1.17764 -4.10924 -0.84786 0.54878 
-4.10719 -1.70531 0.47893 -4.10719 -0.71121 -1.10778 -4.10166 -0.6112 -1.0382 
-4.09917 -1.4171 -1.23008 -4.09917 -1.4171 0.60123 -4.09917 -0.99941 -1.23008 
-4.09917 -0.99941 0.60123 -4.09427 -1.61734 0.53294 -4.09427 -0.79918 -1.1618 
-4.09427 -0.79918 0.53294 -4.09304 -0.51749 -0.954 -4.09261 -1.20826 -1.25597 
-4.09261 -1.20826 0.62712 -4.08684 -1.4682 -1.2215 -4.08684 -1.4682 0.59265 
-4.08684 -0.94831 -1.2215 -4.08684 -0.94831 0.59265 -4.08415 -1.26088 -1.25749 
-4.08415 -1.26088 0.62863 -4.08415 -1.15563 -1.25749 -4.08415 -1.15563 0.62863 
-4.07648 -1.66188 0.51704 -4.07648 -0.75464 -1.1459 -4.07648 -0.75464 0.51704 
-4.0745 -1.31357 -1.25639 -4.0745 -1.31357 0.62753 -4.0745 -1.10295 -1.25639 
-4.0745 -1.10295 0.62753 -4.07358 -1.51856 -1.21035 -4.07358 -1.51856 0.58149 
-4.07358 -0.89795 -1.21035 -4.07358 -0.89795 0.58149 -4.07335 -1.76532 0.4529 
-4.07335 -0.65119 -1.08175 -4.06613 -0.55433 -1.00438 -4.06394 -1.3657 -1.25262 
-4.06394 -1.3657 0.62377 -4.06394 -1.05081 -1.25262 -4.06394 -1.05081 0.62377 
-4.05942 -1.56804 0.5678 -4.05942 -0.84847 -1.19665 -4.05942 -0.84847 0.5678 
-4.05463 -0.46645 -0.91474 -4.05166 -1.41852 -1.2462 -4.05166 -1.41852 0.61735 
-4.05166 -0.99799 -1.2462 -4.05166 -0.99799 0.61735 -4.046 -1.20826 -1.27137 
-4.046 -1.20826 0.64251 -4.0444 -1.61651 0.5516 -4.0444 -0.80001 -1.18045 
-4.0444 -0.80001 0.5516 -4.04316 -1.72277 0.49345 -4.04316 -0.69375 -1.1223 
-4.04316 -0.69375 0.49345 -4.0391 -1.46955 -1.23715 -4.0391 -1.46955 0.6083 
-4.0391 -0.94697 -1.23715 -4.0391 -0.94697 0.6083 -4.03778 -0.5942 -1.05157 
-4.03709 -1.26101 -1.27257 -4.03709 -1.26101 0.64372 -4.03709 -1.15551 -1.27257 
-4.03709 -1.15551 0.64372 -4.02834 -0.5009 -0.96659 -4.02737 -1.3136 -1.27104 
-4.02737 -1.3136 0.64219 -4.02737 -1.10291 -1.27104 -4.02737 -1.10291 0.64219 
-4.02547 -1.52004 -1.22549 -4.02547 -1.52004 0.59663 -4.02547 -0.89648 -1.22549 
-4.02547 -0.89648 0.59663 -4.01577 -1.36674 -1.26693 -4.01577 -1.36674 0.63807 
-4.01577 -1.04977 -1.26693 -4.01577 -1.04977 0.63807 -4.01179 -1.67844 0.53018 
-4.01179 -0.73808 -1.15903 -4.01179 -0.73808 0.53018 -4.01108 -1.56938 0.58245 
-4.01108 -0.84713 -1.2113 -4.01108 -0.84713 0.58245 -4.00835 -1.78133 0.46517 
-4.00835 -0.63519 -1.09402 -4.0034 -1.41941 -1.25998 -4.0034 -1.41941 0.63113 
-4.0034 -0.99711 -1.25998 -4.0034 -0.99711 0.63113 -4.00078 -0.53898 -1.01586 
-3.9987 -1.20826 -1.28446 -3.9987 -1.20826 0.65561 -3.99037 -1.47044 -1.25048 
-3.99037 -1.47044 0.62163 -3.99037 -0.94608 -1.25048 -3.99037 -0.94608 0.62163 
-3.9896 -1.26105 -1.28526 -3.9896 -1.26105 0.6564 -3.9896 -1.15547 -1.28526 
-3.9896 -1.15547 0.6564 -3.98899 -0.45186 -0.92552 -3.97847 -1.31421 -1.28353 
-3.97847 -1.31421 0.65468 -3.97847 -1.1023 -1.28353 -3.97847 -1.1023 0.65468 
-3.97781 -1.73785 0.50424 -3.97781 -0.67866 -1.13309 -3.97781 -0.67866 0.50424 
-3.97666 -1.52072 0.60945 -3.97666 -0.8958 -1.23831 -3.97666 -0.8958 0.60945 
-3.97359 -1.62442 0.56838 -3.97359 -0.7921 -1.19723 -3.97359 -0.7921 0.56838 
-3.97262 -1.83651 0.43273 -3.97262 -0.58 -1.06158 -3.96667 -1.36733 -1.27889 
-3.96667 -1.36733 0.65004 -3.96667 -1.04919 -1.27889 -3.96667 -1.04919 0.65004 
-3.96239 -0.48757 -0.97617 -3.95453 -1.41976 -1.27137 -3.95453 -1.41976 0.64252 
-3.95453 -0.99675 -1.27137 -3.95453 -0.99675 0.64252 -3.95081 -1.20826 -1.29521 
-3.95081 -1.20826 0.66636 -3.95081 -0.40745 -0.88068 -3.94264 -1.79442 0.47391 
-3.94264 -0.62209 -1.10276 -3.9413 -1.47071 0.6325 -3.9413 -0.9458 -1.26136 
-3.9413 -0.9458 0.6325 -3.94025 -1.68536 0.54483 -3.94025 -0.73115 -1.17368 
-3.94025 -0.73115 0.54483 -3.94018 -1.26148 -1.29582 -3.94018 -1.26148 0.66697 
-3.94018 -1.15503 -1.29582 -3.94018 -1.15503 0.66697 -3.93956 -1.57626 0.59704 
-3.93956 -0.84026 -1.2259 -3.93956 -0.84026 0.59704 -3.93484 -0.52656 -1.0238 
-3.929 -1.31455 -1.29355 -3.929 -1.31455 0.66469 -3.929 -1.10197 -1.29355 
-3.929 -1.10197 0.66469 -3.92477 -0.44108 -0.93318 -3.91731 -1.3673 -1.28838 
-3.91731 -1.3673 0.65953 -3.91731 -1.04922 -1.28838 -3.91731 -1.04922 0.65953 
-3.90648 -1.84786 0.43935 -3.90648 -0.56865 -1.0682 -3.9053 -1.74409 0.51654 
-3.9053 -0.67242 -1.14539 -3.9053 -0.67242 0.51654 -3.90515 -1.41958 0.6515 
-3.90515 -0.99693 -1.28035 -3.90515 -0.99693 0.6515 -3.90429 -1.52624 0.62196 
-3.90429 -0.89027 -1.25081 -3.90429 -0.89027 0.62196 -3.90245 -1.20826 -1.3036 
-3.90245 -1.20826 0.67475 -3.90162 -1.6301 0.58043 -3.90162 -0.78642 -1.20928 
-3.90162 -0.78642 0.58043 -3.89746 -0.47836 -0.98313 -3.89166 -1.26152 -1.30371 
-3.89166 -1.26152 0.67486 -3.89166 -1.155 -1.30371 -3.89166 -1.155 0.67486 
-3.88625 -0.39875 -0.88684 -3.88019 -1.31482 -1.30091 -3.88019 -1.31482 0.67206 
-3.88019 -1.1017 -1.30091 -3.88019 -1.1017 0.67206 -3.86955 -1.79933 0.48412 
-3.86955 -0.61718 -1.11297 -3.86955 -0.61718 0.48412 -3.8695 -0.51865 -1.02961 
-3.86839 -1.47542 0.64262 -3.86839 -0.94109 -1.27147 -3.86839 -0.94109 0.64262 
-3.86836 -1.36755 -1.29521 -3.86836 -1.36755 0.66636 -3.86836 -1.04897 -1.29521 
-3.86836 -1.04897 0.66636 -3.8671 -1.69007 0.55474 -3.8671 -0.72644 -1.18359 
-3.8671 -0.72644 0.55474 -3.86661 -1.58088 0.60691 -3.86661 -0.83563 -1.23576 
-3.86661 -0.83563 0.60691 -3.85932 -0.43375 -0.93845 -3.85592 -0.3733 -0.85554 
-3.85374 -1.20826 -1.30961 -3.85374 -1.20826 0.68076 -3.84254 -1.26162 -1.30922 
-3.84254 -1.26162 0.68037 -3.84254 -1.15489 -1.30922 -3.84254 -1.15489 0.68037 
-3.83197 -1.74742 0.52432 -3.83197 -0.66909 -1.15317 -3.83197 -0.66909 0.52432 
-3.83191 -0.47233 -0.98719 -3.83131 -1.8534 0.44589 -3.83131 -0.56311 -1.07474 
-3.83112 -1.53004 0.62938 -3.83112 -0.88647 -1.25823 -3.83112 -0.88647 0.62938 
-3.83108 -1.31483 -1.30587 -3.83108 -1.31483 0.67702 -3.83108 -1.10168 -1.30587 
-3.83108 -1.10168 0.67702 -3.83065 -1.42138 0.65972 -3.83065 -0.99513 -1.28857 
-3.83065 -0.99513 0.65972 -3.82887 -1.63352 0.58769 -3.82887 -0.783 -1.21654 
-3.82887 -0.783 0.58769 -3.82533 -0.34998 -0.82288 -3.82112 -0.39351 -0.89054 
-3.80479 -1.20826 -1.31322 -3.80479 -1.20826 0.68437 -3.79396 -1.80307 0.48853 
-3.79396 -0.61345 -1.11738 -3.79396 -0.61345 0.48853 -3.79395 -1.69243 0.55971 
-3.79395 -0.72409 -1.18857 -3.79395 -0.72409 0.55971 -3.79392 -0.51491 -1.03401 
-3.79392 -0.42996 -0.94116 -3.79351 -1.47663 0.64815 -3.79351 -0.93988 -1.277 
-3.79351 -0.93988 0.64815 -3.79351 -1.5832 0.61185 -3.79351 -0.83331 -1.2407 
-3.79351 -0.83331 0.61185 -3.79348 -1.36876 0.67189 -3.79348 -1.04776 -1.30074 
-3.79348 -1.04776 0.67189 -3.79348 -1.26166 -1.31228 -3.79348 -1.26166 0.68343 
-3.79348 -1.15486 -1.31228 -3.79348 -1.15486 0.68343 -3.79057 -0.36968 -0.8581 
-3.75572 -1.85525 0.44807 -3.75572 -1.749 0.52677 -3.75572 -1.63466 0.59011 
-3.75572 -1.53096 0.63207 -3.75572 -1.42198 0.66247 -3.75572 -1.31514 0.67985 
-3.75572 -1.20826 -1.31443 -3.75572 -1.20826 0.68557 -3.75572 -1.10138 -1.3087 
-3.75572 -1.10138 0.67985 -3.75572 -0.99453 -1.29132 -3.75572 -0.99453 0.66247 
-3.75572 -0.88555 -1.26093 -3.75572 -0.88555 0.63207 -3.75572 -0.78186 -1.21896 
-3.75572 -0.78186 0.59011 -3.75572 -0.66752 -1.15562 -3.75572 -0.66752 0.52677 
-3.75572 -0.56126 -1.07692 -3.75572 -0.56126 0.44807 -3.75572 -0.47019 -0.98915 
-3.75572 -0.39176 -0.89178 -3.75572 -0.3479 -0.82411 -3.72087 -0.36968 -0.8581 
-3.72087 -0.32837 -0.78833 -3.71796 -1.26166 -1.31228 -3.71796 -1.26166 0.68343 
-3.71796 -1.15486 -1.31228 -3.71796 -1.15486 0.68343 -3.71796 -1.36876 0.67189 
-3.71796 -1.04776 -1.30074 -3.71796 -1.04776 0.67189 -3.71793 -1.5832 0.61185 
-3.71793 -0.83331 -1.2407 -3.71793 -0.83331 0.61185 -3.71793 -1.47663 0.64815 
-3.71793 -0.93988 -1.277 -3.71793 -0.93988 0.64815 -3.71752 -0.42996 -0.94116 
-3.71752 -0.51491 -1.03401 -3.71752 -0.51491 0.40516 -3.71749 -1.69243 0.55971 
-3.71749 -0.72409 -1.18857 -3.71749 -0.72409 0.55971 -3.71748 -1.80307 0.48853 
-3.71748 -0.61345 -1.11738 -3.71748 -0.61345 0.48853 -3.70665 -1.20826 -1.31322 
-3.70665 -1.20826 0.68437 -3.69032 -0.39351 -0.89054 -3.68634 -0.31145 -0.75137 
-3.68611 -0.34998 -0.82288 -3.68257 -1.63352 0.58769 -3.68257 -0.783 -1.21654 
-3.68257 -0.783 0.58769 -3.68079 -1.42138 0.65972 -3.68079 -0.99513 -1.28857 
-3.68079 -0.99513 0.65972 -3.68036 -1.31483 0.67702 -3.68036 -1.10168 -1.30587 
-3.68036 -1.10168 0.67702 -3.68032 -1.53004 0.62938 -3.68032 -0.88647 -1.25823 
-3.68032 -0.88647 0.62938 -3.68013 -1.8534 0.44589 -3.68013 -0.56311 -1.07474 
-3.68013 -0.56311 0.44589 -3.67953 -0.47233 -0.98719 -3.67947 -1.74742 0.52432 
-3.67947 -0.66909 -1.15317 -3.67947 -0.66909 0.52432 -3.6689 -1.26162 -1.30922 
-3.6689 -1.26162 0.68037 -3.6689 -1.15489 -1.30922 -3.6689 -1.15489 0.68037 
-3.6577 -1.20826 -1.30961 -3.6577 -1.20826 0.68076 -3.65552 -0.3733 -0.85554 
-3.65212 -0.43375 -0.93845 -3.65155 -0.33272 -0.78621 -3.65154 -0.29649 -0.71169 
-3.64483 -1.58088 0.60691 -3.64483 -0.83563 -1.23576 -3.64483 -0.83563 0.60691 
-3.64434 -1.69007 0.55474 -3.64434 -0.72644 -1.18359 -3.64434 -0.72644 0.55474 
-3.64308 -1.36755 0.66636 -3.64308 -1.04897 -1.29521 -3.64308 -1.04897 0.66636 
-3.64305 -1.47542 0.64262 -3.64305 -0.94109 -1.27147 -3.64305 -0.94109 0.64262 
-3.64194 -0.51865 -1.02961 -3.64194 -0.51865 0.40076 -3.64189 -1.79933 0.48412 
-3.64189 -0.61718 -1.11297 -3.64189 -0.61718 0.48412 -3.63125 -1.31482 0.67206 
-3.63125 -1.1017 -1.30091 -3.63125 -1.1017 0.67206 -3.62519 -0.39875 -0.88684 
-3.62081 -0.35541 -0.81886 -3.61978 -1.26152 0.67486 -3.61978 -1.155 -1.30371 
-3.61978 -1.155 0.67486 -3.61774 -0.28468 -0.67215 -3.61729 -0.31794 -0.74821 
-3.61398 -0.47836 -0.98313 -3.61398 -0.47836 0.35428 -3.60982 -1.6301 0.58043 
-3.60982 -0.78642 -1.20928 -3.60982 -0.78642 0.58043 -3.60899 -1.20826 -1.3036 
-3.60899 -1.20826 0.67475 -3.60715 -1.52624 0.62196 -3.60715 -0.89027 -1.25081 
-3.60715 -0.89027 0.62196 -3.60629 -1.41958 0.6515 -3.60629 -0.99693 -1.28035 
-3.60629 -0.99693 0.6515 -3.60614 -1.74409 0.51654 -3.60614 -0.67242 -1.14539 
-3.60614 -0.67242 0.51654 -3.60496 -1.84786 0.43935 -3.60496 -0.56865 -1.0682 
-3.60496 -0.56865 0.43935 -3.59413 -1.3673 0.65953 -3.59413 -1.04922 -1.28838 
-3.59413 -1.04922 0.65953 -3.59041 -0.38044 -0.85052 -3.58667 -0.44108 -0.93318 
-3.58667 -0.44108 0.30433 -3.58648 -0.34013 -0.78102 -3.58342 -0.30568 -0.70898 
-3.58244 -1.31455 0.66469 -3.58244 -1.10197 -1.29355 -3.58244 -1.10197 0.66469 
-3.5766 -1.88995 0.39495 -3.5766 -0.52656 -1.0238 -3.5766 -0.52656 0.39495 
-3.57188 -1.57626 0.59704 -3.57188 -0.84026 -1.2259 -3.57188 -0.84026 0.59704 
-3.57126 -1.26148 0.66697 -3.57126 -1.15503 -1.29582 -3.57126 -1.15503 0.66697 
-3.57119 -1.68536 0.54483 -3.57119 -0.73115 -1.17368 -3.57119 -0.73115 0.54483 
-3.57014 -1.47071 0.6325 -3.57014 -0.9458 -1.26136 -3.57014 -0.9458 0.6325 
-3.5688 -1.79442 0.47391 -3.5688 -0.62209 -1.10276 -3.5688 -0.62209 0.47391 
-3.56063 -1.20826 -1.29521 -3.56063 -1.20826 0.66636 -3.56063 -0.40745 -0.88068 
-3.56063 -0.40745 0.25183 -3.55691 -1.41976 0.64252 -3.55691 -0.99675 -1.27137 
-3.55691 -0.99675 0.64252 -3.55609 -0.36451 -0.81266 -3.55206 -0.32691 -0.74074 
-3.54905 -0.48757 -0.97617 -3.54905 -0.48757 0.34731 -3.54477 -1.36733 0.65004 
-3.54477 -1.04919 -1.27889 -3.54477 -1.04919 0.65004 -3.53882 -1.83651 0.43273 
-3.53882 -0.58 -1.06158 -3.53882 -0.58 0.43273 -3.53785 -1.62442 0.56838 
-3.53785 -0.7921 -1.19723 -3.53785 -0.7921 0.56838 -3.53478 -1.52072 0.60945 
-3.53478 -0.8958 -1.23831 -3.53478 -0.8958 0.60945 -3.53363 -1.73785 0.50424 
-3.53363 -0.67866 -1.13309 -3.53363 -0.67866 0.50424 -3.53297 -1.31421 0.65468 
-3.53297 -1.1023 -1.28353 -3.53297 -1.1023 0.65468 -3.52621 -0.39102 -0.84305 
-3.52245 -0.45186 -0.92552 -3.52245 -0.45186 0.29667 -3.52184 -1.26105 0.6564 
-3.52184 -1.15547 -1.28526 -3.52184 -1.15547 0.6564 -3.52156 -0.35085 -0.77271 
-3.52107 -1.47044 0.62163 -3.52107 -0.94608 -1.25048 -3.52107 -0.94608 0.62163 
-3.51274 -1.20826 0.65561 -3.51066 -1.87753 0.38701 -3.51066 -0.53898 -1.01586 
-3.51066 -0.53898 0.38701 -3.50804 -1.41941 0.63113 -3.50804 -0.99711 -1.25998 
-3.50804 -0.99711 0.63113 -3.50309 -1.78133 0.46517 -3.50309 -0.63519 -1.09402 
-3.50309 -0.63519 0.46517 -3.50036 -1.56938 0.58245 -3.50036 -0.84713 -1.2113 
-3.50036 -0.84713 0.58245 -3.49965 -1.67844 0.53018 -3.49965 -0.73808 -1.15903 
-3.49965 -0.73808 0.53018 -3.4969 -0.41958 -0.8721 -3.49567 -1.36674 0.63807 
-3.49567 -1.04977 -1.26693 -3.49567 -1.04977 0.63807 -3.49144 -0.37711 -0.80367 
-3.48597 -1.52004 0.59663 -3.48597 -0.89648 -1.22549 -3.48597 -0.89648 0.59663 
-3.48407 -1.3136 0.64219 -3.48407 -1.10291 -1.27104 -3.48407 -1.10291 0.64219 
-3.4831 -0.5009 -0.96659 -3.4831 -0.5009 0.33774 -3.47435 -1.26101 0.64372 
-3.47435 -1.15551 -1.27257 -3.47435 -1.15551 0.64372 -3.47366 -1.82231 0.42271 
-3.47366 -0.5942 -1.05157 -3.47366 -0.5942 0.42271 -3.47234 -1.46955 0.6083 
-3.47234 -0.94697 -1.23715 -3.47234 -0.94697 0.6083 -3.46828 -1.72277 0.49345 
-3.46828 -0.69375 -1.1223 -3.46828 -0.69375 0.49345 -3.46704 -1.61651 0.5516 
-3.46704 -0.80001 -1.18045 -3.46704 -0.80001 0.5516 -3.46544 -1.20826 0.64251 
-3.462 -0.4053 -0.83307 -3.45978 -1.41852 0.61735 -3.45978 -0.99799 -1.2462 
-3.45978 -0.99799 0.61735 -3.45681 -0.46645 -0.91474 -3.45202 -1.56804 0.5678 
-3.45202 -0.84847 -1.19665 -3.45202 -0.84847 0.5678 -3.4475 -1.3657 0.62377 
-3.4475 -1.05081 -1.25262 -3.4475 -1.05081 0.62377 -3.44531 -1.86218 0.37552 
-3.44531 -0.55433 -1.00438 -3.44531 -0.55433 0.37552 -3.43809 -1.76532 0.4529 
-3.43809 -0.65119 -1.08175 -3.43809 -0.65119 0.4529 -3.43786 -1.51856 0.58149 
-3.43786 -0.89795 -1.21035 -3.43786 -0.89795 0.58149 -3.43694 -1.31357 0.62753 
-3.43694 -1.10295 -1.25639 -3.43694 -1.10295 0.62753 -3.43496 -1.66188 0.51704 
-3.43496 -0.75464 -1.1459 -3.43496 -0.75464 0.51704 -3.43428 -0.43509 -0.86114 
-3.42729 -1.26088 0.62863 -3.42729 -1.15563 -1.25749 -3.42729 -1.15563 0.62863 
-3.4246 -1.4682 0.59265 -3.4246 -0.94831 -1.2215 -3.4246 -0.94831 0.59265 
-3.41883 -1.20826 0.62712 -3.4184 -1.89903 0.32515 -3.4184 -0.51749 -0.954 
-3.4184 -0.51749 0.32515 -3.41717 -1.61734 0.53294 -3.41717 -0.79918 -1.1618 
-3.41717 -0.79918 0.53294 -3.41227 -1.4171 0.60123 -3.41227 -0.99941 -1.23008 
-3.41227 -0.99941 0.60123 -3.40978 -1.80532 0.40934 -3.40978 -0.6112 -1.0382 
-3.40978 -0.6112 0.40934 -3.40425 -1.70531 0.47893 -3.40425 -0.71121 -1.10778 
-3.40425 -0.71121 0.47893 -3.4022 -1.56866 0.54878 -3.4022 -0.84786 -1.17764 
-3.4022 -0.84786 0.54878 -3.40093 -1.36541 0.60722 -3.40093 -1.0511 -1.23607 
-3.40093 -1.0511 0.60722 -3.40006 -0.42269 -0.82078 -3.39493 -0.48413 -0.90219 
-3.39059 -1.31328 0.61059 -3.39059 -1.10324 -1.23944 -3.39059 -1.10324 0.61059 
-3.38793 -1.51871 0.56213 -3.38793 -0.8978 -1.19098 -3.38793 -0.8978 0.56213 
-3.38578 -1.66173 0.49644 -3.38578 -0.75478 -1.12529 -3.38578 -0.75478 0.49644 
-3.38188 -1.8441 0.36081 -3.38188 -0.57241 -0.98966 -3.38188 -0.57241 0.36081 
-3.38128 -1.26084 0.61133 -3.38128 -1.15567 -1.24018 -3.38128 -1.15567 0.61133 
-3.37505 -1.74661 0.43741 -3.37505 -0.6699 -1.06627 -3.37505 -0.6699 0.43741 
-3.37474 -1.46816 0.57288 -3.37474 -0.94835 -1.20173 -3.37474 -0.94835 0.57288 
-3.37304 -1.20826 0.60945 -3.37304 -0.45391 -0.84783 -3.36825 -1.61701 0.51189 
-3.36825 -0.79951 -1.14074 -3.36825 -0.79951 0.51189 -3.36172 -1.4155 0.58102 
-3.36172 -1.00102 -1.20987 -3.36172 -1.00102 0.58102 -3.35717 -1.87898 0.3111 
-3.35717 -0.53753 -0.93995 -3.35576 -1.70423 0.45632 -3.35576 -0.71229 -1.08517 
-3.35576 -0.71229 0.45632 -3.35307 -1.568 0.52727 -3.35307 -0.84851 -1.15612 
-3.35307 -0.84851 0.52727 -3.35051 -1.36364 0.58649 -3.35051 -1.05287 -1.21535 
-3.35051 -1.05287 0.58649 -3.34747 -1.78561 0.39268 -3.34747 -0.63091 -1.02153 
-3.34747 -0.63091 0.39268 -3.34017 -1.31108 0.58931 -3.34017 -1.10543 -1.21816 
-3.34017 -1.10543 0.58931 -3.33905 -1.51797 0.54025 -3.33905 -0.89854 -1.1691 
-3.33905 -0.89854 0.54025 -3.33743 -1.66034 0.47339 -3.33743 -0.75617 -1.10224 
-3.33743 -0.75617 0.47339 -3.33416 -1.91131 0.25828 -3.33416 -0.5052 -0.88714 
-3.33102 -1.25853 0.58951 -3.33102 -1.15798 0.58951 -3.32816 -1.20826 0.58956 
-3.3274 -1.74434 0.413 -3.3274 -0.67217 -1.04186 -3.3274 -0.67217 0.413 
-3.32505 -1.46601 0.55049 -3.32505 -0.95051 -1.17935 -3.32505 -0.95051 0.55049 
-3.32165 -1.82213 0.34492 -3.32165 -0.59438 -0.97377 -3.32165 -0.59438 0.34492 
-3.32043 -1.61552 0.48848 -3.32043 -0.801 -1.11733 -3.32043 -0.801 0.48848 
-3.31234 -1.41327 0.55815 -3.31234 -1.00324 -1.187 -3.31234 -1.00324 0.55815 
-3.30841 -1.70172 0.4315 -3.30841 -0.71479 -1.06035 -3.30841 -0.71479 0.4315 
-3.30536 -1.56628 0.50349 -3.30536 -0.85023 -1.13235 -3.30536 -0.85023 0.50349 
-3.30102 -1.36114 0.563 -3.30102 -1.05537 -1.19185 -3.30102 -1.05537 0.563 
-3.3004 -1.78269 0.36581 -3.3004 -0.63383 -0.99466 -3.3004 -0.63383 0.36581 
-3.29768 -1.85603 0.29434 -3.29768 -0.56049 -0.92319 -3.291 -1.30858 0.56533 
-3.291 -1.10794 -1.19418 -3.291 -1.10794 0.56533 -3.29054 -1.65786 0.44811 
-3.29054 -0.75865 -1.07696 -3.29054 -0.75865 0.44811 -3.29018 -1.51532 0.51563 
-3.29018 -0.9012 -1.14448 -3.29018 -0.9012 0.51563 -3.28707 -1.25848 0.56753 
-3.28707 -1.15803 0.56753 -3.28432 -1.20826 0.5675 -3.28049 -1.74108 0.38576 
-3.28049 -0.67544 -1.01461 -3.28049 -0.67544 0.38576 -3.27636 -1.46313 0.52537 
-3.27636 -0.95339 -1.15422 -3.27636 -0.95339 0.52537 -3.27567 -1.88715 0.24114 
-3.27567 -0.52936 -0.87 -3.27559 -1.81779 0.3164 -3.27559 -0.59872 -0.94525 
-3.27385 -1.61287 0.4628 -3.27385 -0.80364 -1.09165 -3.27385 -0.80364 0.4628 
-3.26427 -1.41044 0.53269 -3.26427 -1.00607 -1.16154 -3.26427 -1.00607 0.53269 
-3.26151 -1.69789 0.40392 -3.26151 -0.71862 -1.03277 -3.26151 -0.71862 0.40392 
-3.25754 -1.56283 0.47683 -3.25754 -0.85368 -1.10569 -3.25754 -0.85368 0.47683 
-3.25572 -1.91536 0.18557 -3.25468 -1.77807 0.33693 -3.25468 -0.63844 -0.96578 
-3.25315 -1.35815 0.53702 -3.25315 -1.05837 -1.16587 -3.25315 -1.05837 0.53702 
-3.25265 -1.85029 0.26412 -3.25265 -0.56622 -0.89297 -3.24796 -1.30848 0.54122 
-3.24796 -1.10804 0.54122 -3.24403 -1.25831 0.54329 -3.24403 -1.1582 0.54329 
-3.24384 -1.65371 0.42011 -3.24384 -0.7628 -1.04896 -3.24384 -0.7628 0.42011 
-3.24271 -1.51174 0.48852 -3.24271 -0.90477 -1.11737 -3.24271 -0.90477 0.48852 
-3.24162 -1.20826 0.5433 -3.23471 -1.73601 0.35642 -3.23471 -0.68051 -0.98527 
-3.23471 -0.68051 0.35642 -3.23179 -1.87982 0.20951 -3.23077 -1.81166 0.28585 
-3.23077 -0.60485 -0.9147 -3.22941 -1.45975 0.49782 -3.22941 -0.95676 -1.12667 
-3.22941 -0.95676 0.49782 -3.22863 -1.60908 0.43492 -3.22863 -0.80743 -1.06377 
-3.22863 -0.80743 0.43492 -3.21766 -1.40701 0.50471 -3.21766 -1.0095 0.50471 
-3.21608 -1.6926 0.3742 -3.21608 -0.72392 -1.00305 -3.21608 -0.72392 0.3742 
-3.21253 -1.55877 0.44851 -3.21253 -0.85774 -1.07737 -3.21253 -0.85774 0.44851 
-3.21123 -1.35776 0.51091 -3.21123 -1.05875 0.51091 -3.21043 -1.77178 0.30614 
-3.21043 -0.64473 -0.93499 -3.20912 -1.84265 0.23217 -3.20615 -1.30814 0.51503 
-3.20615 -1.10838 0.51503 -3.20246 -1.25826 0.51708 -3.20246 -1.15826 0.51708 
-3.20015 -1.88715 0.16562 -3.20015 -1.20826 0.51704 -3.19982 -1.64891 0.39041 
-3.19982 -0.7676 -1.01926 -3.19982 -0.7676 0.39041 -3.19776 -1.50716 0.45974 
-3.19776 -0.90935 -1.0886 -3.19776 -0.90935 0.45974 -3.19069 -1.72936 0.32526 
-3.19069 -0.68716 -0.95411 -3.18777 -1.80396 0.25353 -3.18777 -0.61256 -0.88238 
-3.18491 -1.60415 0.40491 -3.18491 -0.81236 -1.03376 -3.18491 -0.81236 0.40491 
-3.1847 -1.45495 0.46857 -3.1847 -0.96156 0.46857 -3.18301 -1.91131 0.10714 
-3.17718 -1.85029 0.18864 -3.17652 -1.40684 0.4762 -3.17652 -1.00967 0.4762 
-3.17326 -1.68681 0.34263 -3.17326 -0.7297 -0.97148 -3.17326 -0.7297 0.34263 
-3.17008 -1.35751 0.48229 -3.17008 -1.059 0.48229 -3.16878 -1.55346 0.41793 
-3.16878 -0.86306 0.41793 -3.16795 -1.93239 0.04636 -3.16778 -1.76383 0.27351 
-3.16778 -0.65269 -0.90236 -3.1649 -1.30757 0.48624 -3.1649 -1.10895 0.48624 
-3.16123 -1.25762 0.48816 -3.16123 -1.1589 0.48816 -3.16002 -1.20826 0.48878 
-3.15718 -1.64286 0.35853 -3.15718 -0.77365 -0.98739 -3.15718 -0.77365 0.35853 
-3.15545 -1.81166 0.21053 -3.15442 -1.50173 0.42875 -3.15442 -0.91479 0.42875 
-3.14921 -1.72236 0.29208 -3.14921 -0.69415 -0.92093 -3.14696 -1.85603 0.14362 
-3.14488 -1.45425 0.43815 -3.14488 -0.96227 0.43815 -3.1428 -1.5981 0.37286 
-3.1428 -0.81842 0.37286 -3.13683 -1.40617 0.44571 -3.13683 -1.01034 0.44571 
-3.13516 -1.77178 0.23087 -3.13516 -0.64473 -0.85972 -3.13211 -1.67965 0.30919 
-3.13211 -0.73686 -0.93804 -3.1302 -1.35665 0.45154 -3.1302 -1.05987 0.45154 
-3.13019 -1.87898 0.08412 -3.12695 -1.54713 0.38544 -3.12695 -0.86939 0.38544 
-3.12515 -1.30674 0.45543 -3.12515 -1.10977 0.45543 -3.12489 -1.81779 0.1657 
-3.12247 -1.25756 0.45795 -3.12247 -1.15895 0.45795 -3.12133 -1.20826 0.45858 
-3.1165 -1.63581 0.32479 -3.1165 -0.7807 0.32479 -3.11615 -1.89903 0.02289 
-3.11603 -1.72936 0.2506 -3.11603 -0.68716 -0.87946 -3.11593 -1.5005 0.39639 
-3.11593 -0.91601 0.39639 -3.10642 -1.45293 0.40567 -3.10642 -0.96358 0.40567 
-3.10436 -1.77807 0.18662 -3.10244 -1.59094 0.33886 -3.10244 -0.82557 0.33886 
-3.09869 -1.40501 0.41331 -3.09869 -1.01151 0.41331 -3.09866 -1.68681 0.26803 
-3.09866 -0.7297 -0.89689 -3.09637 -1.82213 0.11965 -3.09208 -1.3554 0.41902 
-3.09208 -1.06112 0.41902 -3.08995 -1.54515 0.35135 -3.08995 -0.87137 0.35135 
-3.08777 -1.30663 0.42325 -3.08777 -1.10989 0.42325 -3.08506 -1.25738 0.42571 
-3.08506 -1.15913 0.42571 -3.08487 -1.73601 0.20658 -3.08487 -0.68051 -0.83543 
-3.08416 -1.20826 0.42653 -3.08276 -1.64286 0.28411 -3.08048 -1.8441 0.05941 
-3.07906 -1.49854 0.36223 -3.07906 -0.91797 0.36223 -3.07549 -1.78269 0.14089 
-3.0698 -1.45124 0.37149 -3.0698 -0.96528 0.37149 -3.06844 -1.5981 0.29849 
-3.06844 -0.81842 0.29849 -3.0671 -1.6926 0.22521 -3.06577 -1.86218 -0.00402 
-3.0622 -1.40335 0.37909 -3.0622 -1.01317 0.37909 -3.05627 -1.35499 0.38503 
-3.05627 -1.06153 0.38503 -3.05585 -1.54713 0.31434 -3.05585 -0.86939 0.31434 
-3.05553 -1.74108 0.1608 -3.05202 -1.30627 0.38928 -3.05202 -1.11024 0.38928 
-3.05088 -1.64891 0.24148 -3.04946 -1.25732 0.39183 -3.04946 -1.15919 0.39183 
-3.04861 -1.78561 0.09382 -3.04861 -1.20826 0.39268 -3.0449 -1.5005 0.32536 
-3.0449 -0.91601 0.32536 -3.03738 -1.69789 0.17979 -3.03639 -1.60415 0.25639 
-3.03562 -1.45293 0.33488 -3.03562 -0.96358 0.33488 -3.03195 -1.80532 0.03152 
-3.02829 -1.74434 0.11389 -3.02798 -1.40501 0.3426 -3.02798 -1.01151 0.3426 
-3.02337 -1.55346 0.27251 -3.02337 -0.86306 0.27251 -3.02228 -1.3554 0.34921 
-3.02228 -1.06112 0.34921 -3.02118 -1.65371 0.19745 -3.01858 -1.82231 -0.03236 
-3.01804 -1.30663 0.35352 -3.01804 -1.10989 0.35352 -3.01558 -1.25738 0.35623 
-3.01558 -1.15913 0.35623 -3.01477 -1.20826 0.35713 -3.01254 -1.50173 0.28688 
-3.01254 -0.91479 0.28688 -3.0098 -1.70172 0.13289 -3.00638 -1.60908 0.21267 
-3.00388 -1.74661 0.06625 -3.00315 -1.45425 0.29641 -3.00315 -0.96227 0.29641 
-2.99558 -1.40617 0.30446 -2.99558 -1.01034 0.30446 -2.99318 -1.65786 0.15075 
-2.99278 -1.55877 0.22877 -2.99278 -0.85774 0.22877 -2.98975 -1.35665 0.3111 
-2.98975 -1.05987 0.3111 -2.98839 -1.76532 0.0032 -2.98586 -1.30674 0.31615 
-2.98586 -1.10977 0.31615 -2.98498 -1.70423 0.08554 -2.98335 -1.25756 0.31883 
-2.98335 -1.15895 0.31883 -2.98271 -1.20826 0.31997 -2.98155 -1.50716 0.24353 
-2.98155 -0.90935 0.24353 -2.97849 -1.61287 0.16745 -2.97273 -1.45495 0.25659 
-2.97273 -0.96156 0.25659 -2.96791 -1.66034 0.10387 -2.96509 -1.40684 0.26477 
-2.96509 -1.00967 0.26477 -2.96446 -1.56283 0.18375 -2.96237 -1.70531 0.03704 
-2.95901 -1.35751 0.27121 -2.95901 -1.059 0.27121 -2.95505 -1.30757 0.27639 
-2.95505 -1.10895 0.27639 -2.95314 -1.25762 0.28007 -2.95314 -1.1589 0.28007 
-2.95281 -1.61552 0.12086 -2.95278 -1.51174 0.19858 -2.95278 -0.90477 0.19858 
-2.95251 -1.20826 0.28127 -2.94486 -1.66173 0.05552 -2.94347 -1.45975 0.21189 
-2.94347 -0.95676 0.21189 -2.9378 -1.56628 0.13593 -2.93658 -1.40701 0.22363 
-2.93658 -1.0095 0.22363 -2.93039 -1.35776 0.23007 -2.93039 -1.05875 0.23007 
-2.92941 -1.61701 0.07305 -2.92626 -1.30814 0.23514 -2.92626 -1.10838 0.23514 
-2.92567 -1.51532 0.15111 -2.92567 -0.9012 0.15111 -2.92425 -1.20826 0.24114 
-2.92421 -1.25826 0.23883 -2.92421 -1.15826 0.23883 -2.91592 -1.46313 0.16493 
-2.91592 -0.95339 0.16493 -2.91402 -1.568 0.08822 -2.90861 -1.41044 0.17702 
-2.90861 -1.00607 0.17702 -2.90428 -1.35815 0.18814 -2.90428 -1.05837 0.18814 
-2.90105 -1.51797 0.10225 -2.90007 -1.30848 0.19334 -2.90007 -1.10804 0.19334 
-2.89801 -1.25831 0.19726 -2.89801 -1.1582 0.19726 -2.89799 -1.20826 0.19968 
-2.8908 -1.46601 0.11625 -2.8908 -0.95051 0.11625 -2.88315 -1.41327 0.12895 
-2.88315 -1.00324 0.12895 -2.8783 -1.36114 0.14028 -2.8783 -1.05537 0.14028 
-2.87597 -1.30858 0.1503 -2.87597 -1.10794 0.1503 -2.8738 -1.20826 0.15697 
-2.87377 -1.25848 0.15423 -2.87377 -1.15803 0.15423 -2.86842 -0.94835 0.06655 
-2.86028 -1.00102 0.07957 -2.8548 -1.05287 0.09079 -2.85198 -1.10543 0.10113 
-2.85178 -1.25853 0.11027 -2.85178 -1.15798 0.11027 -2.85173 -1.20826 0.11313 
-2.84864 -0.94831 0.0167 -2.84006 -0.99941 0.02902 -2.83408 -1.0511 0.04037 
-5.25046 0.05847 -0.60416 -5.25044 0.00841 -0.60175 -5.25044 0.10853 -0.60175 
-5.24838 -0.04175 -0.59782 -5.24838 0.15869 -0.59782 -5.24418 0.20836 -0.59263 
-5.22424 0.00847 -0.64332 -5.22424 0.10847 -0.64332 -5.2242 0.05847 -0.64563 
-5.22219 -0.04141 -0.63963 -5.22219 0.15835 -0.63963 -5.21807 -0.09104 -0.63455 
-5.21807 0.20797 -0.63455 -5.21187 -0.14029 -0.62812 -5.21187 0.25723 -0.62812 
-5.20498 -0.19303 -0.61637 -5.20498 0.30996 -0.61637 -5.19594 0.05847 -0.68576 
-5.19568 -0.24502 -0.60307 -5.19532 0.00911 -0.68456 -5.19532 0.10783 -0.68456 
-5.1934 -0.04084 -0.68088 -5.1934 0.15778 -0.68088 -5.18945 -0.09079 -0.6757 
-5.18945 0.20772 -0.6757 -5.18336 -0.14012 -0.66926 -5.18336 0.25705 -0.66926 
-5.17573 -0.18822 -0.66108 -5.17573 0.30516 -0.66108 -5.1669 -0.24044 -0.64802 
-5.1669 0.35738 -0.64802 -5.16574 0.05847 -0.72446 -5.1651 0.00917 -0.72332 
-5.1651 0.10777 -0.72332 -5.16259 -0.04002 -0.72064 -5.16259 0.15696 -0.72064 
-5.1587 -0.08992 -0.71558 -5.1587 0.20686 -0.71558 -5.15567 0.40899 -0.63326 
-5.15287 -0.13945 -0.70895 -5.15287 0.25638 -0.70895 -5.1453 -0.18752 -0.7009 
-5.1453 0.30446 -0.7009 -5.13591 -0.235 -0.69137 -5.13591 0.35194 -0.69137 
-5.13368 0.05847 -0.76162 -5.13287 0.00934 -0.76072 -5.13287 0.1076 -0.76072 
-5.13041 -0.0399 -0.75801 -5.13041 0.15684 -0.75801 -5.12617 -0.08867 -0.7537 
-5.12617 0.20561 -0.7537 -5.12508 -0.28673 -0.677 -5.12508 0.40367 -0.677 
-5.12047 -0.13828 -0.74709 -5.12047 0.25522 -0.74709 -5.11283 -0.18621 -0.73937 
-5.11283 0.30315 -0.73937 -5.11206 0.45436 -0.66088 -5.10355 -0.23378 -0.72985 
-5.10355 0.35072 -0.72985 -5.09984 0.05847 -0.79717 -5.09899 0.0094 -0.79632 
-5.09899 0.10754 -0.79632 -5.09757 0.49912 -0.64597 -5.09643 -0.03955 -0.79376 
-5.09643 0.15649 -0.79376 -5.0926 -0.2804 -0.71883 -5.0926 0.39734 -0.71883 
-5.09219 -0.08826 -0.78952 -5.09219 0.2052 -0.78952 -5.08625 -0.13662 -0.78358 
-5.08625 0.25356 -0.78358 -5.08136 0.54281 -0.6297 -5.08001 0.44831 -0.70298 
-5.07865 -0.18451 -0.77598 -5.07865 0.30145 -0.77598 -5.06939 -0.23182 -0.76672 
-5.06939 0.34875 -0.76672 -5.06569 0.49307 -0.6886 -5.06429 0.05847 -0.83101 
-5.06339 0.00934 -0.8302 -5.06339 0.1076 -0.8302 -5.06068 -0.0399 -0.82774 
-5.06068 0.15684 -0.82774 -5.0585 -0.27842 -0.75583 -5.0585 0.39536 -0.75583 
-5.05637 -0.08867 -0.8235 -5.05637 0.20561 -0.8235 -5.04979 0.53702 -0.67252 
-5.04976 -0.13828 -0.8178 -5.04976 0.25522 -0.8178 -5.04601 -0.32421 -0.74334 
-5.04601 0.44115 -0.74334 -5.04204 -0.18621 -0.81016 -5.04204 0.30315 -0.81016 
-5.03252 -0.23378 -0.80088 -5.03252 0.35072 -0.80088 -5.03242 0.57957 -0.65509 
-5.03195 0.48602 -0.72928 -5.02713 0.05847 -0.86307 -5.02599 0.00917 -0.86243 
-5.02599 0.10777 -0.86243 -5.02331 -0.04002 -0.85992 -5.02331 0.15696 -0.85992 
-5.0215 -0.2804 -0.78993 -5.0215 0.39734 -0.78993 -5.01825 -0.08992 -0.85603 
-5.01825 0.20686 -0.85603 -5.01634 0.52987 -0.71367 -5.01329 0.62199 -0.63536 
-5.01162 -0.13945 -0.8502 -5.01162 0.25638 -0.8502 -5.00565 -0.33137 -0.77734 
-5.00565 0.44831 -0.77734 -5.00357 -0.18752 -0.84263 -5.00357 0.30446 -0.84263 
-4.99924 0.57257 -0.69657 -4.99404 -0.235 -0.83324 -4.99404 0.35194 -0.83324 
-4.993 0.66187 -0.61502 -4.99127 0.49307 -0.76302 -4.98843 0.05847 -0.89327 
-4.98723 0.00911 -0.89265 -4.98723 0.10783 -0.89265 -4.98355 -0.04084 -0.89073 
-4.98355 0.15778 -0.89073 -4.98067 0.61404 -0.678 -4.97967 -0.28673 -0.82241 
-4.97967 0.40367 -0.82241 -4.97837 -0.09079 -0.88678 -4.97837 0.20772 -0.88678 
-4.97519 0.53702 -0.74712 -4.97193 -0.14012 -0.88069 -4.97193 0.25705 -0.88069 
-4.96375 -0.18822 -0.87306 -4.96375 0.30516 -0.87306 -4.96355 -0.33742 -0.80939 
-4.96355 0.45436 -0.80939 -4.96069 0.65417 -0.65802 -4.95776 0.57957 -0.72975 
-4.95069 -0.24044 -0.86423 -4.95069 0.35738 -0.86423 -4.94864 -0.38219 -0.7949 
-4.94864 0.49912 -0.7949 -4.9483 0.05847 -0.92153 -4.94599 0.00847 -0.92157 
-4.94599 0.00847 0.74144 -4.94599 0.10847 -0.92157 -4.9423 -0.04141 -0.91952 
-4.9423 -0.04141 0.7394 -4.9423 0.15835 -0.91952 -4.93803 0.62199 -0.71062 
-4.93722 -0.09104 -0.9154 -4.93722 -0.09104 0.73527 -4.93722 0.20797 -0.9154 
-4.93593 -0.29205 -0.853 -4.93593 0.40899 -0.853 -4.93237 0.54281 -0.77869 
-4.93079 -0.14029 -0.9092 -4.93079 -0.14029 0.72908 -4.93079 0.25723 -0.9092 
-4.91982 -0.34235 -0.83941 -4.91982 0.45929 -0.83941 -4.91904 -0.19303 -0.90231 
-4.91904 -0.19303 0.72219 -4.91904 0.30996 -0.90231 -4.91769 0.66187 -0.69033 
-4.91374 0.58622 -0.76091 -4.90683 0.05847 -0.94779 -4.90683 0.05847 0.76767 
-4.90574 -0.24502 -0.89301 -4.90574 -0.24502 0.71288 -4.90574 0.36195 -0.89301 
-4.90461 -0.38699 -0.8246 -4.90461 0.50393 -0.8246 -4.90442 0.00841 -0.94777 
-4.90442 0.00841 0.76765 -4.90442 0.10853 -0.94777 -4.90442 0.10853 0.76765 
-4.90049 -0.04175 -0.94571 -4.90049 -0.04175 0.76559 -4.90049 0.15869 -0.94571 
-4.8953 -0.09142 -0.94151 -4.8953 -0.09142 0.76138 -4.8953 0.20836 -0.94151 
-4.89378 0.62828 -0.74142 -4.89091 -0.29611 -0.88132 -4.89091 -0.29611 0.7012 
-4.89091 0.41305 -0.88132 -4.88694 0.5481 -0.8084 -4.88418 -0.14372 -0.93718 
-4.88418 -0.14372 0.75705 -4.88418 0.26066 -0.93718 -4.87461 -0.34615 -0.86729 
-4.87461 0.46308 -0.86729 -4.87209 -0.1964 -0.92986 -4.87209 -0.1964 0.74973 
-4.87209 0.31334 -0.92986 -4.86796 0.59129 -0.79025 -4.86413 0.05847 -0.97198 
-4.86413 0.05847 0.79186 -4.86139 0.00825 -0.97202 -4.86139 0.00825 0.79189 
-4.86139 0.10869 -0.97202 -4.86139 0.10869 0.79189 -4.85827 -0.24859 -0.92012 
-4.85827 -0.24859 0.73999 -4.85827 0.36553 -0.92012 -4.85791 -0.39114 -0.8526 
-4.85791 0.50808 -0.8526 -4.85746 -0.04185 -0.96982 -4.85746 -0.04185 0.78969 
-4.85746 0.15879 -0.96982 -4.85746 0.15879 0.78969 -4.84805 0.6329 -0.7703 
-4.84744 -0.09442 -0.96748 -4.84744 -0.09442 0.78736 -4.84744 0.21136 -0.96748 
-4.84744 0.21136 0.78736 -4.84309 -0.29956 -0.90798 -4.84309 -0.29956 0.72786 
-4.84309 0.4165 -0.90798 -4.84005 -0.435 -0.83598 -4.84005 0.55194 -0.83598 
-4.83611 -0.14655 -0.96263 -4.83611 -0.14655 0.78251 -4.83611 0.26349 -0.96263 
-4.82802 -0.34879 -0.89297 -4.82802 -0.34879 0.71285 -4.82802 0.46573 -0.89297 
-4.8234 -0.19928 -0.95498 -4.8234 -0.19928 0.77486 -4.8234 0.31622 -0.95498 
-4.82105 0.59455 -0.81749 -4.82029 0.05847 -0.99405 -4.82029 0.05847 0.81393 
-4.81743 0.00819 -0.994 -4.81743 0.00819 0.81387 -4.81743 0.10875 -0.994 
-4.81743 0.10875 0.81387 -4.81103 -0.39361 -0.87788 -4.81103 0.51055 -0.87788 
-4.8094 -0.25124 -0.94473 -4.8094 -0.25124 0.76461 -4.8094 0.36818 -0.94473 
-4.80828 -0.04435 -0.9938 -4.80828 -0.04435 0.81368 -4.80828 0.16129 -0.9938 
-4.80828 0.16129 0.81368 -4.80098 0.63582 -0.79717 -4.79795 -0.09692 -0.99098 
-4.79795 -0.09692 0.81086 -4.79795 0.21385 -0.99098 -4.79795 0.21385 0.81086 
-4.79538 -0.30128 -0.93176 -4.79538 -0.30128 0.75164 -4.79538 0.41822 -0.93176 
-4.7927 -0.4375 -0.8608 -4.7927 0.55444 -0.8608 -4.78673 -0.14877 -0.98551 
-4.78673 -0.14877 0.80538 -4.78673 0.26571 -0.98551 -4.78673 0.26571 0.80538 
-4.7802 -0.35028 -0.91637 -4.7802 -0.35028 0.73625 -4.7802 0.46722 -0.91637 
-4.77542 0.05847 -1.01394 -4.77542 0.05847 0.83382 -4.77371 -0.20144 -0.97736 
-4.77371 -0.20144 0.79724 -4.77371 0.31837 -0.97736 -4.77371 0.31837 0.79724 
-4.77341 -0.47988 -0.8419 -4.77341 0.59682 -0.8419 -4.76717 0.00589 -1.01582 
-4.76717 0.00589 0.8357 -4.76717 0.11105 -1.01582 -4.76717 0.11105 0.8357 
-4.76267 -0.39501 -0.90093 -4.76267 0.51195 -0.90093 -4.76053 -0.25199 -0.96661 
-4.76053 -0.25199 0.78649 -4.76053 0.36892 -0.96661 -4.76053 0.36892 0.78649 
-4.75787 -0.04655 -1.01507 -4.75787 -0.04655 0.83495 -4.75787 0.16349 -1.01507 
-4.75787 0.16349 0.83495 -4.74753 -0.09869 -1.0117 -4.74753 -0.09869 0.83158 
-4.74753 0.21562 -1.0117 -4.74753 0.21562 0.83158 -4.74626 -0.30193 -0.95327 
-4.74626 -0.30193 0.77315 -4.74626 0.41887 -0.95327 -4.7442 -0.43858 -0.88342 
-4.7442 0.55552 -0.88342 -4.73618 -0.15038 -1.00572 -4.73618 -0.15038 0.8256 
-4.73618 0.26732 -1.00572 -4.73618 0.26732 0.8256 -4.73129 -0.35061 -0.93743 
-4.73129 -0.35061 0.75731 -4.73129 0.46755 -0.93743 -4.72962 0.05847 -1.03161 
-4.72962 0.05847 0.85148 -4.72386 -0.20148 -0.99714 -4.72386 -0.20148 0.81701 
-4.72386 0.31841 -0.99714 -4.72386 0.31841 0.81701 -4.72117 0.00584 -1.03312 
-4.72117 0.00584 0.853 -4.72117 0.11109 -1.03312 -4.72117 0.11109 0.853 
-4.71349 -0.39515 -0.92153 -4.71349 -0.39515 0.74141 -4.71349 0.51209 -0.92153 
-4.71151 -0.04684 -1.03202 -4.71151 -0.04684 0.8519 -4.71151 0.16378 -1.03202 
-4.71151 0.16378 0.8519 -4.71059 -0.25184 -0.98598 -4.71059 -0.25184 0.80586 
-4.71059 0.36878 -0.98598 -4.71059 0.36878 0.80586 -4.71036 -0.4986 -0.85739 
-4.71036 0.61553 -0.85739 -4.70096 -0.09897 -1.02826 -4.70096 -0.09897 0.84813 
-4.70096 0.21591 -1.02826 -4.70096 0.21591 0.84813 -4.69643 -0.30132 -0.97229 
-4.69643 -0.30132 0.79216 -4.69643 0.41826 -0.97229 -4.69643 0.41826 0.79216 
-4.68867 -0.15179 -1.02184 -4.68867 -0.15179 0.84172 -4.68867 0.26873 -1.02184 
-4.68867 0.26873 0.84172 -4.68302 0.05847 -1.047 -4.68302 0.05847 0.86688 
-4.68141 -0.34978 -0.95609 -4.68141 -0.34978 0.77596 -4.68141 0.46672 -0.95609 
-4.68141 0.46672 0.77596 -4.68018 -0.45604 -0.89793 -4.68018 0.57298 -0.89793 
-4.67612 -0.20282 -1.01279 -4.67612 -0.20282 0.83266 -4.67612 0.31976 -1.01279 
-4.67612 0.31976 0.83266 -4.6741 0.00572 -1.04821 -4.6741 0.00572 0.86809 
-4.6741 0.11122 -1.04821 -4.6741 0.11122 0.86809 -4.66438 -0.04688 -1.04667 
-4.66438 -0.04688 0.86655 -4.66438 0.16382 -1.04667 -4.66438 0.16382 0.86655 
-4.66248 -0.25331 -1.00112 -4.66248 -0.25331 0.821 -4.66248 0.37025 -1.00112 
-4.66248 0.37025 0.821 -4.65279 -0.10001 -1.04256 -4.65279 -0.10001 0.86244 
-4.65279 0.21695 -1.04256 -4.65279 0.21695 0.86244 -4.6488 -0.41171 -0.93467 
-4.6488 -0.41171 0.75454 -4.6488 0.52865 -0.93467 -4.6488 0.52865 0.75454 
-4.64809 -0.30266 -0.98693 -4.64809 -0.30266 0.80681 -4.64809 0.4196 -0.98693 
-4.64809 0.4196 0.80681 -4.64536 -0.5146 -0.86966 -4.64536 0.63154 -0.86966 
-4.64536 0.63154 0.68953 -4.64042 -0.15268 -1.03561 -4.64042 -0.15268 0.85549 
-4.64042 0.26962 -1.03561 -4.64042 0.26962 0.85549 -4.63571 0.05847 -1.06009 
-4.63571 0.05847 0.87997 -4.62738 -0.20371 -1.02612 -4.62738 -0.20371 0.84599 
-4.62738 0.32065 -1.02612 -4.62738 0.32065 0.84599 -4.62662 0.00568 -1.06089 
-4.62662 0.00568 0.88077 -4.62662 0.11126 -1.06089 -4.62662 0.11126 0.88077 
-4.61548 -0.04748 -1.05916 -4.61548 -0.04748 0.87904 -4.61548 0.16442 -1.05916 
-4.61548 0.16442 0.87904 -4.61482 -0.47112 -0.90872 -4.61482 0.58806 -0.90872 
-4.61482 0.58806 0.7286 -4.61367 -0.25399 -1.01394 -4.61367 -0.25399 0.83382 
-4.61367 0.37093 -1.01394 -4.61367 0.37093 0.83382 -4.6106 -0.35769 -0.97287 
-4.6106 -0.35769 0.79274 -4.6106 0.47463 -0.97287 -4.6106 0.47463 0.79274 
-4.60964 0.68673 0.6571 -4.60368 -0.1006 -1.05453 -4.60368 -0.1006 0.87441 
-4.60368 0.21754 -1.05453 -4.60368 0.21754 0.87441 -4.5994 0.77916 0.57168 
-4.59154 -0.15303 -1.04701 -4.59154 -0.15303 0.86688 -4.59154 0.26997 -1.04701 
-4.59154 0.26997 0.86688 -4.58782 0.05847 -1.07085 -4.58782 0.05847 0.89072 
-4.57966 -0.5277 -0.87839 -4.57966 0.64464 -0.87839 -4.57966 0.64464 0.69827 
-4.57832 -0.20399 -1.03699 -4.57832 -0.20399 0.85687 -4.57832 0.32092 -1.03699 
-4.57832 0.32092 0.85687 -4.57726 -0.41863 -0.94932 -4.57726 -0.41863 0.76919 
-4.57726 0.53557 -0.94932 -4.57726 0.53557 0.76919 -4.57719 0.00525 -1.07146 
-4.57719 0.00525 0.89134 -4.57719 0.11169 -1.07146 -4.57719 0.11169 0.89134 
-4.57658 -0.30953 -1.00153 -4.57658 -0.30953 0.82141 -4.57658 0.42647 -1.00153 
-4.57658 0.42647 0.82141 -4.57185 0.74016 0.61931 -4.56601 -0.04782 -1.06918 
-4.56601 -0.04782 0.88906 -4.56601 0.16476 -1.06918 -4.56601 0.16476 0.88906 
-4.56197 0.9266 0.37654 -4.56179 0.82565 0.52869 -4.55805 0.88628 0.44603 
-4.55432 -0.10057 -1.06402 -4.55432 -0.10057 0.8839 -4.55432 0.21751 -1.06402 
-4.55432 0.21751 0.8839 -4.54349 -0.58113 -0.84384 -4.54349 0.69807 0.66372 
-4.54231 -0.47737 -0.92103 -4.54231 -0.47737 0.7409 -4.54231 0.59431 -0.92103 
-4.54231 0.59431 0.7409 -4.54216 -0.15286 -1.05599 -4.54216 -0.15286 0.87586 
-4.54216 0.26979 -1.05599 -4.54216 0.26979 0.87586 -4.54131 -0.25952 -1.02644 
-4.54131 -0.25952 0.84632 -4.54131 0.37645 -1.02644 -4.54131 0.37645 0.84632 
-4.53946 0.05847 -1.07924 -4.53946 0.05847 0.89911 -4.53863 -0.36337 -0.98492 
-4.53863 -0.36337 0.80479 -4.53863 0.48031 -0.98492 -4.53863 0.48031 0.80479 
-4.53447 0.78836 0.57864 -4.52867 0.00521 -1.07935 -4.52867 0.00521 0.89922 
-4.52867 0.11173 -1.07935 -4.52867 0.11173 0.89922 -4.52764 0.91132 0.41437 
-4.52326 0.86798 0.48235 -4.5172 -0.04809 -1.07655 -4.5172 -0.04809 0.89642 
-4.5172 0.16503 -1.07655 -4.5172 0.16503 0.89642 -4.50656 -0.53261 -0.88861 
-4.50656 0.64954 -0.88861 -4.50656 0.64954 0.70848 -4.50651 0.74808 0.62512 
-4.5054 -0.20869 -1.0471 -4.5054 -0.20869 0.86698 -4.5054 0.32563 -1.0471 
-4.5054 0.32563 0.86698 -4.50537 -0.10082 -1.07085 -4.50537 -0.10082 0.89072 
-4.50537 0.21776 -1.07085 -4.50537 0.21776 0.89072 -4.50411 -0.42334 -0.95923 
-4.50411 -0.42334 0.7791 -4.50411 0.54028 -0.95923 -4.50411 0.54028 0.7791 
-4.50362 -0.31415 -1.0114 -4.50362 -0.31415 0.83127 -4.50362 0.43109 -1.0114 
-4.50362 0.43109 0.83127 -4.49633 0.83297 0.53396 -4.49293 0.89342 0.45106 
-4.49075 0.05847 -1.08525 -4.49075 0.05847 0.90512 -4.47955 0.0051 -1.08486 
-4.47955 0.0051 0.90473 -4.47955 0.11184 -1.08486 -4.47955 0.11184 0.90473 
-4.46898 -0.48069 -0.9288 -4.46898 -0.48069 0.74868 -4.46898 0.59763 -0.9288 
-4.46898 0.59763 0.74868 -4.46893 0.79439 0.5827 -4.46833 -0.58668 -0.85037 
-4.46833 0.70361 0.67025 -4.46813 -0.26332 -1.03387 -4.46813 -0.26332 0.85374 
-4.46813 0.38026 -1.03387 -4.46813 0.38026 0.85374 -4.46809 -0.04811 -1.08151 
-4.46809 -0.04811 0.90138 -4.46809 0.16504 -1.08151 -4.46809 0.16504 0.90138 
-4.46766 -0.15465 -1.06421 -4.46766 -0.15465 0.88409 -4.46766 0.27159 -1.06421 
-4.46766 0.27159 0.88409 -4.46588 -0.36679 -0.99217 -4.46588 -0.36679 0.81205 
-4.46588 0.48373 -0.99217 -4.46588 0.48373 0.81205 -4.45814 0.87322 0.48605 
-4.4418 0.05847 -1.08886 -4.4418 0.05847 0.90873 -4.43097 -0.53634 -0.89302 
-4.43097 -0.53634 0.71289 -4.43097 0.65328 -0.89302 -4.43097 0.65328 0.71289 
-4.43097 -0.4257 -0.9642 -4.43097 -0.4257 0.78408 -4.43097 0.54264 -0.9642 
-4.43097 0.54264 0.78408 -4.43093 -0.63488 -0.80965 -4.43093 0.75182 0.62953 
-4.43093 0.83676 0.53667 -4.43052 -0.20991 -1.05263 -4.43052 -0.20991 0.87251 
-4.43052 0.32684 -1.05263 -4.43052 0.32684 0.87251 -4.43052 -0.31648 -1.01634 
-4.43052 -0.31648 0.83621 -4.43052 0.43342 -1.01634 -4.43052 0.43342 0.83621 
-4.43049 -0.10203 -1.07638 -4.43049 -0.10203 0.89625 -4.43049 0.21897 -1.07638 
-4.43049 0.21897 0.89625 -4.43049 0.00507 -1.08792 -4.43049 0.00507 0.9078 
-4.43049 0.11187 -1.08792 -4.43049 0.11187 0.9078 -4.39273 -0.58853 -0.85255 
-4.39273 -0.48227 -0.93125 -4.39273 -0.48227 0.75113 -4.39273 -0.36793 -0.9946 
-4.39273 -0.36793 0.81447 -4.39273 -0.26424 -1.03656 -4.39273 -0.26424 0.85644 
-4.39273 -0.15526 -1.06696 -4.39273 -0.15526 0.88683 -4.39273 -0.04841 -1.08433 
-4.39273 -0.04841 0.90421 -4.39273 0.05847 -1.09006 -4.39273 0.05847 0.90994 
-4.39273 0.16535 -1.08433 -4.39273 0.16535 0.90421 -4.39273 0.27219 -1.06696 
-4.39273 0.27219 0.88683 -4.39273 0.38117 -1.03656 -4.39273 0.38117 0.85644 
-4.39273 0.48487 -0.9946 -4.39273 0.48487 0.81447 -4.39273 0.59921 -0.93125 
-4.39273 0.59921 0.75113 -4.39273 0.70547 -0.85255 -4.39273 0.70547 0.67243 
-4.39273 0.79654 0.58466 -4.35497 0.00507 -1.08792 -4.35497 0.00507 0.9078 
-4.35497 0.11187 -1.08792 -4.35497 0.11187 0.9078 -4.35497 -0.10203 -1.07638 
-4.35497 -0.10203 0.89625 -4.35497 0.21897 -1.07638 -4.35497 0.21897 0.89625 
-4.35495 -0.31648 -1.01634 -4.35495 -0.31648 0.83621 -4.35495 0.43342 -1.01634 
-4.35495 0.43342 0.83621 -4.35494 -0.20991 -1.05263 -4.35494 -0.20991 0.87251 
-4.35494 0.32684 -1.05263 -4.35494 0.32684 0.87251 -4.35453 0.83676 0.53667 
-4.35453 0.75182 0.62953 -4.3545 -0.4257 -0.9642 -4.3545 -0.4257 0.78408 
-4.3545 0.54264 -0.9642 -4.3545 0.54264 0.78408 -4.3545 -0.53634 -0.89302 
-4.3545 -0.53634 0.71289 -4.3545 0.65328 -0.89302 -4.3545 0.65328 0.71289 
-4.34366 0.05847 -1.08886 -4.34366 0.05847 0.90873 -4.31959 -0.36679 -0.99217 
-4.31959 -0.36679 0.81205 -4.31959 0.48373 -0.99217 -4.31959 0.48373 0.81205 
-4.31781 -0.15465 -1.06421 -4.31781 -0.15465 0.88409 -4.31781 0.27159 -1.06421 
-4.31781 0.27159 0.88409 -4.31737 -0.04811 -1.08151 -4.31737 -0.04811 0.90138 
-4.31737 0.16504 -1.08151 -4.31737 0.16504 0.90138 -4.31733 -0.26332 -1.03387 
-4.31733 -0.26332 0.85374 -4.31733 0.38026 -1.03387 -4.31733 0.38026 0.85374 
-4.31714 -0.58668 0.67025 -4.31714 0.70361 -0.85037 -4.31714 0.70361 0.67025 
-4.31654 0.79439 0.5827 -4.31648 -0.48069 -0.9288 -4.31648 -0.48069 0.74868 
-4.31648 0.59763 -0.9288 -4.31648 0.59763 0.74868 -4.30591 0.0051 -1.08486 
-4.30591 0.0051 0.90473 -4.30591 0.11184 -1.08486 -4.30591 0.11184 0.90473 
-4.29471 0.05847 -1.08525 -4.29471 0.05847 0.90512 -4.28184 -0.31415 -1.0114 
-4.28184 -0.31415 0.83127 -4.28184 0.43109 -1.0114 -4.28184 0.43109 0.83127 
-4.28135 -0.42334 -0.95923 -4.28135 -0.42334 0.7791 -4.28135 0.54028 -0.95923 
-4.28135 0.54028 0.7791 -4.2801 -0.10082 -1.07085 -4.2801 -0.10082 0.89072 
-4.2801 0.21776 -1.07085 -4.2801 0.21776 0.89072 -4.28006 -0.20869 -1.0471 
-4.28006 -0.20869 0.86698 -4.28006 0.32563 -1.0471 -4.28006 0.32563 0.86698 
-4.27895 -0.63114 0.62512 -4.27895 0.74808 -0.80525 -4.27895 0.74808 0.62512 
-4.2789 -0.53261 -0.88861 -4.2789 -0.53261 0.70848 -4.2789 0.64954 -0.88861 
-4.2789 0.64954 0.70848 -4.26826 -0.04809 -1.07655 -4.26826 -0.04809 0.89642 
-4.26826 0.16503 -1.07655 -4.26826 0.16503 0.89642 -4.25679 0.00521 -1.07935 
-4.25679 0.00521 0.89922 -4.25679 0.11173 -1.07935 -4.25679 0.11173 0.89922 
-4.25099 0.78836 0.57864 -4.24683 -0.36337 -0.98492 -4.24683 -0.36337 0.80479 
-4.24683 0.48031 -0.98492 -4.24683 0.48031 0.80479 -4.246 0.05847 -1.07924 
-4.246 0.05847 0.89911 -4.24416 -0.25952 -1.02644 -4.24416 -0.25952 0.84632 
-4.24416 0.37645 -1.02644 -4.24416 0.37645 0.84632 -4.2433 -0.15286 -1.05599 
-4.2433 -0.15286 0.87586 -4.2433 0.26979 -1.05599 -4.2433 0.26979 0.87586 
-4.24315 -0.47737 -0.92103 -4.24315 -0.47737 0.7409 -4.24315 0.59431 -0.92103 
-4.24315 0.59431 0.7409 -4.24198 -0.58113 0.66372 -4.24198 0.69807 -0.84384 
-4.24198 0.69807 0.66372 -4.23114 -0.10057 -1.06402 -4.23114 -0.10057 0.8839 
-4.23114 0.21751 -1.06402 -4.23114 0.21751 0.8839 -4.21945 -0.04782 -1.06918 
-4.21945 -0.04782 0.88906 -4.21945 0.16476 -1.06918 -4.21945 0.16476 0.88906 
-4.21361 -0.62323 0.61931 -4.21361 0.74016 0.61931 -4.20889 -0.30953 -1.00153 
-4.20889 -0.30953 0.82141 -4.20889 0.42647 -1.00153 -4.20889 0.42647 0.82141 
-4.20828 0.00525 -1.07146 -4.20828 0.00525 0.89134 -4.20828 0.11169 -1.07146 
-4.20828 0.11169 0.89134 -4.2082 -0.41863 -0.94932 -4.2082 -0.41863 0.76919 
-4.2082 0.53557 -0.94932 -4.2082 0.53557 0.76919 -4.20715 -0.20399 -1.03699 
-4.20715 -0.20399 0.85687 -4.20715 0.32092 -1.03699 -4.20715 0.32092 0.85687 
-4.20581 -0.5277 0.69827 -4.20581 0.64464 -0.87839 -4.20581 0.64464 0.69827 
-4.19764 0.05847 -1.07085 -4.19764 0.05847 0.89072 -4.19392 -0.15303 -1.04701 
-4.19392 -0.15303 0.86688 -4.19392 0.26997 -1.04701 -4.19392 0.26997 0.86688 
-4.18607 -0.66222 0.57168 -4.18178 -0.1006 -1.05453 -4.18178 -0.1006 0.87441 
-4.18178 0.21754 -1.05453 -4.18178 0.21754 0.87441 -4.17583 -0.56979 0.6571 
-4.17583 0.68673 -0.83722 -4.17583 0.68673 0.6571 -4.17486 -0.35769 -0.97287 
-4.17486 -0.35769 0.79274 -4.17486 0.47463 -0.97287 -4.17486 0.47463 0.79274 
-4.17179 -0.25399 -1.01394 -4.17179 -0.25399 0.83382 -4.17179 0.37093 -1.01394 
-4.17179 0.37093 0.83382 -4.17064 -0.47112 -0.90872 -4.17064 -0.47112 0.7286 
-4.17064 0.58806 -0.90872 -4.17064 0.58806 0.7286 -4.16998 -0.04748 -1.05916 
-4.16998 -0.04748 0.87904 -4.16998 0.16442 -1.05916 -4.16998 0.16442 0.87904 
-4.15946 -0.69793 0.52104 -4.15885 0.00568 -1.06089 -4.15885 0.00568 0.88077 
-4.15885 0.11126 -1.06089 -4.15885 0.11126 0.88077 -4.15808 -0.20371 -1.02612 
-4.15808 -0.20371 0.84599 -4.15808 0.32065 -1.02612 -4.15808 0.32065 0.84599 
-4.14975 0.05847 -1.06009 -4.14975 0.05847 0.87997 -4.14767 -0.61081 0.61137 
-4.14767 0.72775 0.61137 -4.14505 -0.15268 -1.03561 -4.14505 -0.15268 0.85549 
-4.14505 0.26962 -1.03561 -4.14505 0.26962 0.85549 -4.1401 -0.5146 0.68953 
-4.1401 0.63154 -0.86966 -4.1401 0.63154 0.68953 -4.13738 -0.30266 -0.98693 
-4.13738 -0.30266 0.80681 -4.13738 0.4196 -0.98693 -4.13738 0.4196 0.80681 
-4.13666 -0.41171 -0.93467 -4.13666 -0.41171 0.75454 -4.13666 0.52865 -0.93467 
-4.13666 0.52865 0.75454 -4.13268 -0.10001 -1.04256 -4.13268 -0.10001 0.86244 
-4.13268 0.21695 -1.04256 -4.13268 0.21695 0.86244 -4.12299 -0.25331 -1.00112 
-4.12299 -0.25331 0.821 -4.12299 0.37025 -1.00112 -4.12299 0.37025 0.821 
-4.12108 -0.04688 -1.04667 -4.12108 -0.04688 0.86655 -4.12108 0.16382 -1.04667 
-4.12108 0.16382 0.86655 -4.12011 -0.64889 0.5621 -4.11136 0.00572 -1.04821 
-4.11136 0.00572 0.86809 -4.11136 0.11122 -1.04821 -4.11136 0.11122 0.86809 
-4.11067 -0.55559 0.64708 -4.11067 0.67252 -0.8272 -4.11067 0.67252 0.64708 
-4.10935 -0.20282 -1.01279 -4.10935 -0.20282 0.83266 -4.10935 0.31976 -1.01279 
-4.10935 0.31976 0.83266 -4.10529 -0.45604 -0.89793 -4.10529 -0.45604 0.71781 
-4.10529 0.57298 -0.89793 -4.10529 0.57298 0.71781 -4.10406 -0.34978 -0.95609 
-4.10406 -0.34978 0.77596 -4.10406 0.46672 -0.95609 -4.10406 0.46672 0.77596 
-4.10245 0.05847 -1.047 -4.10245 0.05847 0.86688 -4.09679 -0.15179 -1.02184 
-4.09679 -0.15179 0.84172 -4.09679 0.26873 -1.02184 -4.09679 0.26873 0.84172 
-4.09382 -0.68334 0.51025 -4.08903 -0.30132 -0.97229 -4.08903 -0.30132 0.79216 
-4.08903 0.41826 -0.97229 -4.08903 0.41826 0.79216 -4.08451 -0.09897 -1.02826 
-4.08451 -0.09897 0.84813 -4.08451 0.21591 -1.02826 -4.08451 0.21591 0.84813 
-4.08232 -0.59545 0.59989 -4.08232 0.71239 0.59989 -4.0751 -0.4986 0.67727 
-4.0751 0.61553 -0.85739 -4.0751 0.61553 0.67727 -4.07487 -0.25184 -0.98598 
-4.07487 -0.25184 0.80586 -4.07487 0.36878 -0.98598 -4.07487 0.36878 0.80586 
-4.07395 -0.04684 -1.03202 -4.07395 -0.04684 0.8519 -4.07395 0.16378 -1.03202 
-4.07395 0.16378 0.8519 -4.07197 -0.39515 -0.92153 -4.07197 -0.39515 0.74141 
-4.07197 0.51209 -0.92153 -4.07197 0.51209 0.74141 -4.0643 0.00584 -1.03312 
-4.0643 0.00584 0.853 -4.0643 0.11109 -1.03312 -4.0643 0.11109 0.853 
-4.06161 -0.20148 -0.99714 -4.06161 -0.20148 0.81701 -4.06161 0.31841 -0.99714 
-4.06161 0.31841 0.81701 -4.05584 0.05847 -1.03161 -4.05584 0.05847 0.85148 
-4.05541 -0.6323 0.54951 -4.05418 -0.35061 -0.93743 -4.05418 -0.35061 0.75731 
-4.05418 0.46755 -0.93743 -4.05418 0.46755 0.75731 -4.04929 -0.15038 -1.00572 
-4.04929 -0.15038 0.8256 -4.04929 0.26732 -1.00572 -4.04929 0.26732 0.8256 
-4.04679 -0.53859 0.63371 -4.04679 0.65553 0.63371 -4.04126 -0.43858 0.70329 
-4.04126 0.55552 -0.88342 -4.04126 0.55552 0.70329 -4.03921 -0.30193 -0.95327 
-4.03921 -0.30193 0.77315 -4.03921 0.41887 -0.95327 -4.03921 0.41887 0.77315 
-4.03794 -0.09869 -1.0117 -4.03794 -0.09869 0.83158 -4.03794 0.21562 -1.0117 
-4.03794 0.21562 0.83158 -4.03195 -0.66566 0.4977 -4.0276 -0.04655 -1.01507 
-4.0276 -0.04655 0.83495 -4.0276 0.16349 -1.01507 -4.0276 0.16349 0.83495 
-4.02494 -0.25199 -0.96661 -4.02494 -0.25199 0.78649 -4.02494 0.36892 -0.96661 
-4.02494 0.36892 0.78649 -4.02279 -0.39501 -0.90093 -4.02279 -0.39501 0.7208 
-4.02279 0.51195 -0.90093 -4.02279 0.51195 0.7208 -4.0189 -0.57738 0.58518 
-4.01829 0.00589 -1.01582 -4.01829 0.00589 0.8357 -4.01829 0.11105 -1.01582 
-4.01829 0.11105 0.8357 -4.01206 -0.47988 0.66178 -4.01206 0.59682 -0.8419 
-4.01206 0.59682 0.66178 -4.01176 -0.20144 -0.97736 -4.01176 -0.20144 0.79724 
-4.01176 0.31837 -0.97736 -4.01176 0.31837 0.79724 -4.01005 0.05847 -1.01394 
-4.01005 0.05847 0.83382 -4.00526 -0.35028 -0.91637 -4.00526 -0.35028 0.73625 
-4.00526 0.46722 -0.91637 -4.00526 0.46722 0.73625 -3.99874 -0.14877 -0.98551 
-3.99874 -0.14877 0.80538 -3.99874 0.26571 -0.98551 -3.99874 0.26571 0.80538 
-3.99418 -0.61226 0.53547 -3.99277 -0.4375 0.68068 -3.99277 0.55444 -0.8608 
-3.99277 0.55444 0.68068 -3.99008 -0.30128 -0.93176 -3.99008 -0.30128 0.75164 
-3.99008 0.41822 -0.93176 -3.99008 0.41822 0.75164 -3.98752 -0.09692 -0.99098 
-3.98752 -0.09692 0.81086 -3.98752 0.21385 -0.99098 -3.98752 0.21385 0.81086 
-3.98448 -0.51888 0.61704 -3.98448 0.63582 0.61704 -3.97718 -0.04435 -0.9938 
-3.97718 -0.04435 0.81368 -3.97718 0.16129 -0.9938 -3.97718 0.16129 0.81368 
-3.97606 -0.25124 -0.94473 -3.97606 -0.25124 0.76461 -3.97606 0.36818 -0.94473 
-3.97606 0.36818 0.76461 -3.97444 -0.39361 -0.87788 -3.97444 -0.39361 0.69775 
-3.97444 0.51055 -0.87788 -3.97444 0.51055 0.69775 -3.96803 0.00819 -0.994 
-3.96803 0.00819 0.81387 -3.96803 0.10875 -0.994 -3.96803 0.10875 0.81387 
-3.96518 0.05847 -0.99405 -3.96518 0.05847 0.81393 -3.96441 -0.47761 0.63737 
-3.96441 0.59455 -0.81749 -3.96441 0.59455 0.63737 -3.96206 -0.19928 -0.95498 
-3.96206 -0.19928 0.77486 -3.96206 0.31622 -0.95498 -3.96206 0.31622 0.77486 
-3.95866 -0.55541 0.56928 -3.95744 -0.34879 -0.89297 -3.95744 -0.34879 0.71285 
-3.95744 0.46573 -0.89297 -3.95744 0.46573 0.71285 -3.94935 -0.14655 -0.96263 
-3.94935 -0.14655 0.78251 -3.94935 0.26349 -0.96263 -3.94935 0.26349 0.78251 
-3.94542 -0.435 0.65586 -3.94542 0.55194 -0.83598 -3.94542 0.55194 0.65586 
-3.94237 -0.29956 -0.90798 -3.94237 -0.29956 0.72786 -3.94237 0.4165 -0.90798 
-3.94237 0.4165 0.72786 -3.93803 -0.09442 -0.96748 -3.93803 -0.09442 0.78736 
-3.93803 0.21136 -0.96748 -3.93803 0.21136 0.78736 -3.93742 -0.51596 0.59017 
-3.93742 0.6329 0.59017 -3.93469 -0.5893 0.5187 -3.92801 -0.04185 -0.96982 
-3.92801 -0.04185 0.78969 -3.92801 0.15879 -0.96982 -3.92801 0.15879 0.78969 
-3.92755 -0.39114 0.67247 -3.92755 0.50808 -0.8526 -3.92755 0.50808 0.67247 
-3.92719 -0.24859 -0.92012 -3.92719 -0.24859 0.73999 -3.92719 0.36553 -0.92012 
-3.92719 0.36553 0.73999 -3.92408 0.00825 -0.97202 -3.92408 0.00825 0.79189 
-3.92408 0.10869 -0.97202 -3.92408 0.10869 0.79189 -3.92134 0.05847 -0.97198 
-3.92134 0.05847 0.79186 -3.9175 -0.47435 0.61013 -3.9175 0.59129 0.61013 
-3.91338 -0.1964 -0.92986 -3.91338 -0.1964 0.74973 -3.91338 0.31334 -0.92986 
-3.91338 0.31334 0.74973 -3.9126 -0.55107 0.54077 -3.91086 -0.34615 -0.86729 
-3.91086 -0.34615 0.68717 -3.91086 0.46308 -0.86729 -3.91086 0.46308 0.68717 
-3.90129 -0.14372 -0.93718 -3.90129 -0.14372 0.75705 -3.90129 0.26066 -0.93718 
-3.90129 0.26066 0.75705 -3.89852 -0.43116 0.62828 -3.89852 0.5481 -0.8084 
-3.89852 0.5481 0.62828 -3.89455 -0.29611 -0.88132 -3.89455 -0.29611 0.7012 
-3.89455 0.41305 -0.88132 -3.89455 0.41305 0.7012 -3.89169 -0.51135 0.5613 
-3.89016 -0.09142 -0.94151 -3.89016 -0.09142 0.76138 -3.89016 0.20836 -0.94151 
-3.89016 0.20836 0.76138 -3.88966 -0.58357 0.48848 -3.88497 -0.04175 -0.94571 
-3.88497 -0.04175 0.76559 -3.88497 0.15869 -0.94571 -3.88497 0.15869 0.76559 
-3.88104 0.00841 -0.94777 -3.88104 0.00841 0.76765 -3.88104 0.10853 -0.94777 
-3.88104 0.10853 0.76765 -3.88085 -0.38699 0.64448 -3.88085 0.50393 -0.8246 
-3.88085 0.50393 0.64448 -3.87973 -0.24502 -0.89301 -3.87973 -0.24502 0.71288 
-3.87973 0.36195 -0.89301 -3.87973 0.36195 0.71288 -3.87863 0.05847 -0.94779 
-3.87863 0.05847 0.76767 -3.87173 -0.46928 0.58078 -3.87173 0.58622 0.58078 
-3.86778 -0.54494 0.51021 -3.86642 -0.19303 -0.90231 -3.86642 -0.19303 0.72219 
-3.86642 0.30996 -0.90231 -3.86642 0.30996 0.72219 -3.86564 -0.34235 -0.83941 
-3.86564 -0.34235 0.65928 -3.86564 0.45929 -0.83941 -3.86564 0.45929 0.65928 
-3.85468 -0.14029 -0.9092 -3.85468 -0.14029 0.72908 -3.85468 0.25723 -0.9092 
-3.85468 0.25723 0.72908 -3.85309 -0.42587 0.59856 -3.85309 0.54281 -0.77869 
-3.85309 0.54281 0.59856 -3.84954 -0.29205 -0.853 -3.84954 -0.29205 0.67288 
-3.84954 0.40899 -0.853 -3.84954 0.40899 0.67288 -3.84824 -0.09104 -0.9154 
-3.84824 -0.09104 0.73527 -3.84824 0.20797 -0.9154 -3.84824 0.20797 0.73527 
-3.84744 -0.50505 0.5305 -3.84613 -0.57592 0.45654 -3.84317 -0.04141 -0.91952 
-3.84317 -0.04141 0.7394 -3.84317 0.15835 -0.91952 -3.84317 0.15835 0.7394 
-3.83947 0.00847 -0.92157 -3.83947 0.00847 0.74144 -3.83947 0.10847 -0.92157 
-3.83947 0.10847 0.74144 -3.83716 0.05847 -0.92153 -3.83716 0.05847 0.74141 
-3.83683 -0.38219 0.61477 -3.83683 0.49912 -0.7949 -3.83683 0.49912 0.61477 
-3.83478 -0.24044 -0.86423 -3.83478 -0.24044 0.68411 -3.83478 0.35738 -0.86423 
-3.83478 0.35738 0.68411 -3.8277 -0.46263 0.54962 -3.8277 0.57957 0.54962 
-3.82478 -0.53723 0.47789 -3.82192 -0.33742 -0.80939 -3.82192 -0.33742 0.62927 
-3.82192 0.45436 -0.80939 -3.82192 0.45436 0.62927 -3.82171 -0.18822 -0.87306 
-3.82171 -0.18822 0.69293 -3.82171 0.30516 -0.87306 -3.82171 0.30516 0.69293 
-3.81353 -0.14012 -0.88069 -3.81353 -0.14012 0.70057 -3.81353 0.25705 -0.88069 
-3.81353 0.25705 0.70057 -3.81027 -0.42009 0.567 -3.81027 0.53702 0.567 
-3.8071 -0.09079 -0.88678 -3.8071 -0.09079 0.70665 -3.8071 0.20772 -0.88678 
-3.8071 0.20772 0.70665 -3.80579 -0.28673 -0.82241 -3.80579 -0.28673 0.64229 
-3.80579 0.40367 -0.82241 -3.80579 0.40367 0.64229 -3.80479 -0.4971 0.49788 
-3.80191 -0.04084 -0.89073 -3.80191 -0.04084 0.71061 -3.80191 0.15778 -0.89073 
-3.80191 0.15778 0.71061 -3.79824 0.00911 -0.89265 -3.79824 0.00911 0.71252 
-3.79824 0.10783 -0.89265 -3.79824 0.10783 0.71252 -3.79703 0.05847 -0.89327 
-3.79703 0.05847 0.71315 -3.7942 -0.37614 0.5829 -3.7942 0.49307 -0.76302 
-3.7942 0.49307 0.5829 -3.79246 -0.54494 0.43489 -3.79143 -0.235 -0.83324 
-3.79143 -0.235 0.65311 -3.79143 0.35194 -0.83324 -3.79143 0.35194 0.65311 
-3.78623 -0.45563 0.51644 -3.78189 -0.18752 -0.84263 -3.78189 -0.18752 0.66251 
-3.78189 0.30446 -0.84263 -3.78189 0.30446 0.66251 -3.77981 -0.33137 0.59722 
-3.77981 0.44831 -0.77734 -3.77981 0.44831 0.59722 -3.77384 -0.13945 -0.8502 
-3.77384 -0.13945 0.67008 -3.77384 0.25638 -0.8502 -3.77384 0.25638 0.67008 
-3.77217 -0.50505 0.45523 -3.76912 -0.41293 0.53355 -3.76912 0.52987 0.53355 
-3.76721 -0.08992 -0.85603 -3.76721 -0.08992 0.6759 -3.76721 0.20686 -0.85603 
-3.76721 0.20686 0.6759 -3.76396 -0.2804 -0.78993 -3.76396 -0.2804 0.60981 
-3.76396 0.39734 -0.78993 -3.76396 0.39734 0.60981 -3.76216 -0.04002 -0.85992 
-3.76216 -0.04002 0.67979 -3.76216 0.15696 -0.85992 -3.76216 0.15696 0.67979 
-3.75948 0.00917 -0.86243 -3.75948 0.00917 0.68231 -3.75948 0.10777 -0.86243 
-3.75948 0.10777 0.68231 -3.75834 0.05847 -0.86307 -3.75834 0.05847 0.68295 
-3.75352 -0.36909 0.54915 -3.75352 0.48602 -0.72928 -3.75352 0.48602 0.54915 
-3.75305 -0.46263 0.47497 -3.75294 -0.23378 -0.80088 -3.75294 -0.23378 0.62075 
-3.75294 0.35072 -0.80088 -3.75294 0.35072 0.62075 -3.74343 -0.18621 -0.81016 
-3.74343 -0.18621 0.63003 -3.74343 0.30315 -0.81016 -3.74343 0.30315 0.63003 
-3.74137 -0.51135 0.41098 -3.73945 -0.32421 0.56322 -3.73945 0.44115 -0.74334 
-3.73945 0.44115 0.56322 -3.73571 -0.13828 -0.8178 -3.73571 -0.13828 0.63768 
-3.73571 0.25522 -0.8178 -3.73571 0.25522 0.63768 -3.73567 -0.42009 0.4924 
-3.73567 0.53702 0.4924 -3.7291 -0.08867 -0.8235 -3.7291 -0.08867 0.64338 
-3.7291 0.20561 -0.8235 -3.7291 0.20561 0.64338 -3.72696 -0.27842 -0.75583 
-3.72696 -0.27842 0.57571 -3.72696 0.39536 -0.75583 -3.72696 0.39536 0.57571 
-3.72478 -0.0399 -0.82774 -3.72478 -0.0399 0.64761 -3.72478 0.15684 -0.82774 
-3.72478 0.15684 0.64761 -3.72207 0.00934 -0.8302 -3.72207 0.00934 0.65007 
-3.72207 0.1076 -0.8302 -3.72207 0.1076 0.65007 -3.72189 -0.46928 0.43094 
-3.72117 0.05847 -0.83101 -3.72117 0.05847 0.65089 -3.71977 -0.37614 0.50847 
-3.71977 0.49307 0.50847 -3.71607 -0.23182 -0.76672 -3.71607 -0.23182 0.5866 
-3.71607 0.34875 -0.76672 -3.71607 0.34875 0.5866 -3.70682 -0.18451 -0.77598 
-3.70682 -0.18451 0.59585 -3.70682 0.30145 -0.77598 -3.70682 0.30145 0.59585 
-3.70545 -0.33137 0.52286 -3.70545 0.44831 -0.70298 -3.70545 0.44831 0.52286 
-3.70411 -0.42587 0.44958 -3.69921 -0.13662 -0.78358 -3.69921 -0.13662 0.60346 
-3.69921 0.25356 -0.78358 -3.69921 0.25356 0.60346 -3.69328 -0.08826 -0.78952 
-3.69328 -0.08826 0.60939 -3.69328 0.2052 -0.78952 -3.69328 0.2052 0.60939 
-3.69286 -0.2804 -0.71883 -3.69286 -0.2804 0.53871 -3.69286 0.39734 -0.71883 
-3.69286 0.39734 0.53871 -3.69254 -0.47435 0.38517 -3.68903 -0.03955 -0.79376 
-3.68903 -0.03955 0.61364 -3.68903 0.15649 -0.79376 -3.68903 0.15649 0.61364 
-3.6879 -0.38219 0.46584 -3.6879 0.49912 0.46584 -3.68648 0.0094 -0.79632 
-3.68648 0.0094 0.61619 -3.68648 0.10754 -0.79632 -3.68648 0.10754 0.61619 
-3.68563 0.05847 -0.79717 -3.68563 0.05847 0.61704 -3.68192 -0.23378 -0.72985 
-3.68192 -0.23378 0.54973 -3.68192 0.35072 -0.72985 -3.68192 0.35072 0.54973 
-3.67439 -0.43116 0.40415 -3.6734 -0.33742 0.48075 -3.6734 0.45436 -0.66088 
-3.6734 0.45436 0.48075 -3.67264 -0.18621 -0.73937 -3.67264 -0.18621 0.55924 
-3.67264 0.30315 -0.73937 -3.67264 0.30315 0.55924 -3.66499 -0.13828 -0.74709 
-3.66499 -0.13828 0.56696 -3.66499 0.25522 -0.74709 -3.66499 0.25522 0.56696 
-3.66038 -0.28673 0.49688 -3.66038 0.40367 -0.677 -3.66038 0.40367 0.49688 
-3.65929 -0.08867 -0.7537 -3.65929 -0.08867 0.57357 -3.65929 0.20561 -0.7537 
-3.65929 0.20561 0.57357 -3.65819 -0.38699 0.42182 -3.65506 -0.0399 -0.75801 
-3.65506 -0.0399 0.57789 -3.65506 0.15684 -0.75801 -3.65506 0.15684 0.57789 
-3.6526 0.00934 -0.76072 -3.6526 0.00934 0.5806 -3.6526 0.1076 -0.76072 
-3.6526 0.1076 0.5806 -3.65178 0.05847 -0.76162 -3.65178 0.05847 0.5815 
-3.64956 -0.235 -0.69137 -3.64956 -0.235 0.51124 -3.64956 0.35194 -0.69137 
-3.64956 0.35194 0.51124 -3.64681 -0.435 0.35725 -3.64339 -0.34235 0.43703 
-3.64339 0.45929 0.43703 -3.64016 -0.18752 -0.7009 -3.64016 -0.18752 0.52078 
-3.64016 0.30446 -0.7009 -3.64016 0.30446 0.52078 -3.6326 -0.13945 -0.70895 
-3.6326 -0.13945 0.52883 -3.6326 0.25638 -0.70895 -3.6326 0.25638 0.52883 
-3.6302 -0.39114 0.37512 -3.62979 -0.29205 0.45313 -3.62979 0.40899 -0.63326 
-3.62979 0.40899 0.45313 -3.62677 -0.08992 -0.71558 -3.62677 -0.08992 0.53546 
-3.62677 0.20686 -0.71558 -3.62677 0.20686 0.53546 -3.62288 -0.04002 -0.72064 
-3.62288 -0.04002 0.54051 -3.62288 0.15696 -0.72064 -3.62288 0.15696 0.54051 
-3.62199 -0.4375 0.3099 -3.62036 0.00917 -0.72332 -3.62036 0.00917 0.54319 
-3.62036 0.10777 -0.72332 -3.62036 0.10777 0.54319 -3.61972 0.05847 -0.72446 
-3.61972 0.05847 0.54433 -3.61856 -0.24044 -0.64802 -3.61856 -0.24044 0.46789 
-3.61856 0.35738 -0.64802 -3.61856 0.35738 0.46789 -3.6155 -0.34615 0.39181 
-3.6155 0.46308 0.39181 -3.60974 -0.18822 0.48096 -3.60974 0.30516 -0.66108 
-3.60974 0.30516 0.48096 -3.60492 -0.39361 0.32823 -3.6021 -0.14012 0.48914 
-3.6021 0.25705 0.48914 -3.60147 -0.29611 0.40812 -3.60147 0.41305 -0.58824 
-3.60147 0.41305 0.40812 -3.59602 -0.09079 0.49557 -3.59602 0.20772 0.49557 
-3.59206 -0.04084 0.50076 -3.59206 0.15778 0.50076 -3.59015 0.00911 0.50443 
-3.59015 0.10783 0.50443 -3.58982 -0.34879 0.34523 -3.58979 -0.24502 0.42294 
-3.58979 0.36195 0.42294 -3.58952 0.05847 0.50564 -3.58187 -0.39501 0.27988 
-3.58048 -0.19303 0.43625 -3.58048 0.30996 0.43625 -3.57481 -0.29956 0.3603 
-3.57481 0.4165 0.3603 -3.57359 -0.14029 0.44799 -3.57359 0.25723 0.44799 
-3.5674 -0.09104 0.45443 -3.5674 0.20797 0.45443 -3.56642 -0.35028 0.29741 
-3.56327 -0.04141 0.4595 -3.56327 0.15835 0.4595 -3.56268 -0.24859 0.37548 
-3.56268 0.36553 0.37548 -3.56126 0.05847 0.46551 -3.56123 0.00847 0.4632 
-3.56123 0.10847 0.4632 -3.55294 -0.1964 0.38929 -3.55294 0.31334 0.38929 
-3.55103 -0.30128 0.31259 -3.55103 0.41822 0.31259 -3.54562 -0.14372 0.40138 
-3.54562 0.26066 0.40138 -3.54129 -0.09142 0.41251 -3.54129 0.20836 0.41251 
-3.53806 0.36818 0.32661 -3.53708 -0.04175 0.4177 -3.53708 0.15869 0.4177 
-3.53502 0.00841 0.42163 -3.53502 0.10853 0.42163 -3.535 0.05847 0.42404 
-4.71472 1.26419 0.1479 -4.71351 1.31694 0.15682 -4.69963 1.26432 0.19497 
-4.69963 1.36957 0.19497 -4.69853 1.42225 0.18531 -4.69811 1.31694 0.20342 
-4.69476 1.47438 0.17476 -4.68233 1.26436 0.24097 -4.68233 1.36952 0.24097 
-4.68158 1.21192 0.23167 -4.68158 1.42196 0.23167 -4.68045 1.31694 0.24922 
-4.67821 1.4741 0.22133 -4.67222 1.52579 0.20998 -4.66364 1.57689 0.19766 
-4.66056 1.31694 0.29409 -4.6605 1.26666 0.29123 -4.6605 1.36722 0.29123 
-4.66031 1.21412 0.28209 -4.66031 1.41976 0.28209 -4.65749 1.16156 0.27175 
-4.65749 1.47233 0.27175 -4.65201 1.52418 0.26053 -4.64387 1.57685 0.24751 
-4.63852 1.26672 0.33519 -4.63852 1.36716 0.33519 -4.63849 1.31694 0.33793 
-4.63632 1.21662 0.33126 -4.63632 1.41726 0.33126 -4.63399 1.16405 0.32124 
-4.63399 1.46983 0.32124 -4.63312 1.6274 0.23433 -4.62914 1.11192 0.30991 
-4.62914 1.52196 0.30991 -4.62149 1.57469 0.2972 -4.61978 1.67734 0.22006 
-4.6143 1.31694 0.38064 -4.61428 1.26688 0.37822 -4.61428 1.367 0.37822 
-4.61221 1.21672 0.3743 -4.61221 1.41716 0.3743 -4.61124 1.62665 0.2832 
-4.60801 1.16705 0.3691 -4.60801 1.46683 0.3691 -4.60368 1.11475 0.35798 
-4.60368 1.51913 0.35798 -4.59827 1.67669 0.26918 -4.59636 1.06207 0.34589 
-4.59636 1.57181 0.34589 -4.58807 1.26694 0.41979 -4.58807 1.36694 0.41979 
-4.58804 1.31694 0.4221 -4.58662 1.00988 0.33207 -4.58662 1.624 0.33207 
-4.58603 1.21706 0.4161 -4.58603 1.41682 0.4161 -4.58288 1.72569 0.254 
-4.5819 1.16744 0.41103 -4.5819 1.46645 0.41103 -4.57571 1.11818 0.40459 
-4.57571 1.5157 0.40459 -4.57449 0.95891 0.31689 -4.57449 1.67497 0.31689 
-4.56881 1.06545 0.39285 -4.56881 1.56844 0.39285 -4.55977 1.31694 0.46223 
-4.55951 1.01346 0.37954 -4.55951 1.62043 0.37954 -4.55948 1.7242 0.30182 
-4.55915 1.26758 0.46103 -4.55915 1.3663 0.46103 -4.55724 1.21763 0.45735 
-4.55724 1.41625 0.45735 -4.55328 1.16769 0.45217 -4.55328 1.4662 0.45217 
-4.54783 0.96236 0.36471 -4.54783 1.67152 0.36471 -4.5472 1.11836 0.44573 
-4.5472 1.51553 0.44573 -4.53956 1.07025 0.43755 -4.53956 1.56363 0.43755 
-4.5338 1.72156 0.34841 -4.53074 1.01803 0.42449 -4.53074 1.61585 0.42449 
-4.52958 1.31694 0.50093 -4.52894 1.26764 0.49979 -4.52894 1.36624 0.49979 
-4.52642 1.21845 0.49711 -4.52642 1.41543 0.49711 -4.52253 1.16855 0.49206 
-4.52253 1.46533 0.49206 -4.51951 0.96642 0.40973 -4.51951 1.66746 0.40973 
-4.5191 1.76655 0.33171 -4.5167 1.11903 0.48542 -4.5167 1.51486 0.48542 
-4.50914 1.07095 0.47737 -4.50914 1.56293 0.47737 -4.50591 1.71776 0.39362 
-4.49974 1.02347 0.46784 -4.49974 1.61041 0.46784 -4.49752 1.31694 0.53809 
-4.4967 1.26781 0.53719 -4.4967 1.36607 0.53719 -4.49424 1.21857 0.53448 
-4.49424 1.41531 0.53448 -4.49111 1.7624 0.37841 -4.49001 1.1698 0.53017 
-4.49001 1.46408 0.53017 -4.48892 0.97174 0.45347 -4.48892 1.66214 0.45347 
-4.48431 1.12019 0.52356 -4.48431 1.51369 0.52356 -4.47666 1.07226 0.51584 
-4.47666 1.56162 0.51584 -4.4759 0.92105 0.43735 -4.4759 1.71283 0.43735 
-4.47491 1.80657 0.36074 -4.46738 1.02469 0.50632 -4.46738 1.60919 0.50632 
-4.46367 1.31694 0.57364 -4.46282 1.26787 0.57279 -4.46282 1.36601 0.57279 
-4.4614 1.7576 0.42244 -4.46027 1.21892 0.57023 -4.46027 1.41496 0.57023 
-4.45644 0.97807 0.4953 -4.45644 1.65581 0.4953 -4.45602 1.17021 0.56599 
-4.45602 1.46367 0.56599 -4.45009 1.12185 0.56005 -4.45009 1.51203 0.56005 
-4.44519 1.80128 0.40617 -4.44385 0.9271 0.47945 -4.44385 1.70678 0.47945 
-4.44248 1.07396 0.55245 -4.44248 1.55992 0.55245 -4.43323 1.02666 0.54319 
-4.43323 1.60723 0.54319 -4.42953 1.75155 0.46507 -4.42813 1.31694 0.60748 
-4.42741 1.84469 0.38754 -4.42723 1.26781 0.60667 -4.42723 1.36607 0.60667 
-4.42452 1.21857 0.60421 -4.42452 1.41531 0.60421 -4.42234 0.98005 0.53231 
-4.42234 1.65383 0.53231 -4.4202 1.1698 0.59998 -4.4202 1.46408 0.59998 
-4.41363 1.7955 0.44899 -4.41359 1.12019 0.59427 -4.41359 1.51369 0.59427 
-4.40985 0.93426 0.51981 -4.40985 1.69962 0.51981 -4.40587 1.07226 0.58663 
-4.40587 1.56162 0.58663 -4.39636 1.02469 0.57735 -4.39636 1.60919 0.57735 
-4.39625 1.83804 0.43156 -4.39578 0.88939 0.50575 -4.39578 1.7445 0.50575 
-4.39096 1.31694 0.63954 -4.38982 1.26764 0.63891 -4.38982 1.36624 0.63891 
-4.38714 1.21845 0.63639 -4.38714 1.41543 0.63639 -4.38533 0.97807 0.5664 
-4.38533 1.65581 0.5664 -4.38209 1.16855 0.6325 -4.38209 1.46533 0.6325 
-4.38018 1.78834 0.49015 -4.37713 1.88046 0.41183 -4.37545 1.11903 0.62667 
-4.37545 1.51486 0.62667 -4.36948 0.9271 0.55381 -4.36948 1.70678 0.55381 
-4.36741 1.07095 0.6191 -4.36741 1.56293 0.6191 -4.36307 1.83104 0.47304 
-4.35787 1.02347 0.60971 -4.35787 1.61041 0.60971 -4.3551 0.88234 0.53949 
-4.3551 1.75155 0.53949 -4.35227 1.31694 0.66974 -4.35106 1.26758 0.66912 
-4.35106 1.3663 0.66912 -4.34738 1.21763 0.6672 -4.34738 1.41625 0.6672 
-4.3445 1.87251 0.45447 -4.34351 0.97174 0.59889 -4.34351 1.66214 0.59889 
-4.3422 1.16769 0.66325 -4.3422 1.4662 0.66325 -4.33903 1.7955 0.52359 
-4.33576 1.11836 0.65716 -4.33576 1.51553 0.65716 -4.32759 1.07025 0.64953 
-4.32759 1.56363 0.64953 -4.32738 0.92105 0.58587 -4.32738 1.71283 0.58587 
-4.32452 1.91264 0.43449 -4.3216 1.83804 0.50622 -4.31452 1.01803 0.6407 
-4.31452 1.61585 0.6407 -4.31247 0.87629 0.57137 -4.31247 1.7576 0.57137 
-4.31214 1.31694 0.698 -4.30983 1.26694 0.69804 -4.30983 1.36694 0.69804 
-4.30613 1.21706 0.69599 -4.30613 1.41682 0.69599 -4.30186 1.88046 0.48709 
-4.30106 1.16744 0.69187 -4.30106 1.46645 0.69187 -4.29976 0.96642 0.62947 
-4.29976 1.66746 0.62947 -4.29621 0.8326 0.55516 -4.29621 1.80128 0.55516 
-4.29462 1.11818 0.68567 -4.29462 1.5157 0.68567 -4.28366 0.91612 0.61588 
-4.28366 1.71776 0.61588 -4.28288 1.06545 0.67878 -4.28288 1.56844 0.67878 
-4.28152 1.92035 0.46681 -4.27757 1.84469 0.53738 -4.27067 1.31694 0.72426 
-4.26957 1.01346 0.66948 -4.26957 1.62043 0.66948 -4.26845 0.87148 0.60107 
-4.26845 1.7624 0.60107 -4.26825 1.26688 0.72425 -4.26825 1.367 0.72425 
-4.26433 1.21672 0.72218 -4.26433 1.41716 0.72218 -4.25914 1.16705 0.71798 
-4.25914 1.46683 0.71798 -4.25761 1.88676 0.51789 -4.25475 0.96236 0.65779 
-4.25475 1.67152 0.65779 -4.25078 0.82731 0.58487 -4.25078 1.80657 0.58487 
-4.24801 1.11475 0.71365 -4.24801 1.51913 0.71365 -4.23844 0.91233 0.64376 
-4.23844 1.72156 0.64376 -4.23592 1.06207 0.70633 -4.23592 1.57181 0.70633 
-4.2318 0.78412 -0.83365 -4.2318 1.84976 0.56672 -4.22796 1.31694 0.74845 
-4.22522 1.26672 0.74849 -4.22522 1.36716 0.74849 -4.2221 1.00988 0.69659 
-4.2221 1.624 0.69659 -4.22175 0.86733 0.62907 -4.22175 1.76655 0.62907 
-4.22129 1.21662 0.74629 -4.22129 1.41726 0.74629 -4.21188 0.74251 -0.8137 
-4.21188 1.89137 0.54677 -4.21127 1.16405 0.74396 -4.21127 1.46983 0.74396 
-4.20693 0.95891 0.68445 -4.20693 1.67497 0.68445 -4.20388 0.82347 0.61246 
-4.20388 1.81041 0.61246 -4.19995 1.11192 0.73911 -4.19995 1.52196 0.73911 
-4.19186 0.90968 0.66944 -4.19186 1.7242 0.66944 -4.18724 1.05919 0.73145 
-4.18724 1.57469 0.73145 -4.18489 0.78086 -0.8609 -4.18489 0.78086 0.59396 
-4.18489 1.85302 0.59396 -4.18412 1.31694 0.77052 -4.18127 1.26666 0.77047 
-4.18127 1.36722 0.77047 -4.17486 0.86486 0.65435 -4.17486 1.76902 0.65435 
-4.17324 1.00723 0.7212 -4.17324 1.62665 0.7212 -4.17212 1.21412 0.77027 
-4.17212 1.41976 0.77027 -4.16482 0.73959 -0.84057 -4.16178 1.16156 0.76745 
-4.16178 1.47233 0.76745 -4.15922 0.95719 0.70823 -4.15922 1.67669 0.70823 
-4.15653 0.82097 -0.90421 -4.15653 0.82097 0.63727 -4.15653 1.81291 0.63727 
-4.15056 1.1097 0.76198 -4.15056 1.52418 0.76198 -4.14404 0.90819 0.69284 
-4.14404 1.72569 0.69284 -4.13925 1.31694 0.79041 -4.13754 1.05704 0.75384 
-4.13754 1.57685 0.75384 -4.13724 0.77859 -0.88531 -4.13724 0.77859 0.61837 
-4.13101 1.26436 0.79229 -4.13101 1.36952 0.79229 -4.12651 0.86346 -0.94433 
-4.12651 0.86346 0.6774 -4.12651 1.77042 0.6774 -4.12436 1.00649 0.74309 
-4.12436 1.6274 0.74309 -4.1217 1.21192 0.79155 -4.1217 1.42196 0.79155 
-4.11136 1.15979 0.78818 -4.11136 1.4741 0.78818 -4.11009 0.95654 0.72974 
-4.11009 1.67734 0.72974 -4.10804 0.81989 -0.92682 -4.10804 0.81989 0.65989 
-4.10804 1.81399 0.65989 -4.10251 0.71988 -0.85724 -4.10001 1.10809 0.78219 
-4.10001 1.52579 0.78219 -4.09512 0.90786 -0.98084 -4.09512 0.90786 0.7139 
-4.09512 1.72602 0.7139 -4.09346 1.31694 0.80808 -4.08769 1.057 0.77361 
-4.08769 1.57689 0.77361 -4.085 1.26432 0.80959 -4.085 1.36957 0.80959 
-4.07733 0.86332 -0.96494 -4.07733 0.86332 0.698 -4.07733 1.77056 0.698 
-4.07535 1.21163 0.80849 -4.07535 1.42225 0.80849 -4.07443 1.00663 0.76245 
-4.07443 1.62725 0.76245 -4.0742 0.75988 -0.90079 -4.0742 0.75988 0.63386 
-4.06698 0.66302 -0.82342 -4.06479 1.1595 0.80473 -4.06479 1.47438 0.80473 
-4.06027 0.95715 0.74876 -4.06027 1.67673 0.74876 -4.0525 1.10668 0.79831 
-4.0525 1.5272 0.79831 -4.04685 1.31694 0.82347 -4.04524 0.90869 -0.99949 
-4.04524 0.90869 0.73256 -4.04524 1.72519 0.73256 -4.04401 0.80243 -0.94134 
-4.04401 0.80243 0.6744 -4.03995 1.05565 0.78926 -4.03995 1.57823 0.78926 
-4.03863 0.70289 -0.87061 -4.03863 0.70289 0.60367 -4.03794 1.26419 0.82468 
-4.03794 1.36969 0.82468 -4.02822 1.21159 0.82315 -4.02822 1.42229 0.82315 
-4.02631 1.00516 0.77759 -4.02631 1.62872 0.77759 -4.01662 1.15846 0.81903 
-4.01662 1.47542 0.81903 -4.01264 0.84676 -0.97807 -4.01264 0.84676 0.71114 
-4.01264 1.78712 0.71114 -4.01192 0.95581 -1.03034 -4.01192 0.95581 0.76341 
-4.01192 1.67807 0.76341 -4.00919 0.74387 -0.91306 -4.00919 0.74387 0.64613 
-4.00425 1.10579 0.81209 -4.00425 1.52809 0.81209 -4.00163 0.64766 -0.8349 
-3.99955 1.31694 0.83656 -3.99122 1.05476 0.80259 -3.99122 1.57912 0.80259 
-3.99045 1.26415 0.83736 -3.99045 1.36973 0.83736 -3.97932 1.21099 0.83563 
-3.97932 1.42289 0.83563 -3.97866 0.78735 -0.95213 -3.97866 0.78735 0.68519 
-3.97751 1.00448 -1.05735 -3.97751 1.00448 0.79041 -3.97751 1.6294 0.79041 
-3.97444 0.90078 -1.01627 -3.97444 0.90078 0.74934 -3.97444 1.7331 0.74934 
-3.97347 0.68868 -0.88063 -3.97347 0.68868 0.61369 -3.96752 1.15787 0.831 
-3.96752 1.47601 0.831 -3.95537 1.10544 -1.09041 -3.95537 1.10544 0.82348 
-3.95537 1.52844 0.82348 -3.95166 1.31694 0.84732 -3.94349 0.73077 -0.9218 
-3.94349 0.73077 0.65486 -3.94215 1.05449 -1.0804 -3.94215 1.05449 0.81346 
-3.94215 1.5794 0.81346 -3.9411 0.83984 -0.99272 -3.9411 0.83984 0.72579 
-3.94102 1.26372 0.84793 -3.94102 1.37016 0.84793 -3.94041 0.94894 -1.04494 
-3.94041 0.94894 0.778 -3.94041 1.68494 0.778 -3.93568 0.63525 -0.84284 
-3.92985 1.21065 0.84565 -3.92985 1.42323 0.84565 -3.91816 1.1579 -1.10742 
-3.91816 1.1579 0.84049 -3.91816 1.47598 0.84049 -3.90732 0.67734 -0.88725 
-3.90732 0.67734 0.62031 -3.90615 0.7811 -0.96443 -3.90615 0.7811 0.6975 
-3.906 1.10562 -1.09939 -3.906 1.10562 0.83246 -3.906 1.52827 0.83246 
-3.90514 0.99896 -1.06985 -3.90514 0.99896 0.80291 -3.90514 1.63493 0.80291 
-3.9033 1.31694 0.85571 -3.90247 0.8951 -1.02832 -3.90247 0.8951 0.76139 
-3.90247 1.73878 0.76139 -3.8983 0.58705 -0.80217 -3.89251 1.26368 0.85582 
-3.89251 1.3702 0.85582 -3.88104 1.21038 -1.11995 -3.88104 1.21038 0.85302 
-3.88104 1.4235 0.85302 -3.8704 0.72587 -0.93201 -3.8704 0.72587 0.66508 
-3.87035 0.62733 -0.84865 -3.87035 0.62733 0.58172 -3.86924 1.04978 -1.09051 
-3.86924 1.04978 0.82357 -3.86924 1.5841 0.82357 -3.8692 1.15765 -1.11425 
-3.8692 1.15765 0.84732 -3.8692 1.47623 0.84732 -3.86794 0.83513 -1.00263 
-3.86794 0.83513 0.7357 -3.86746 0.94432 -1.0548 -3.86746 0.94432 0.78787 
-3.86746 1.68956 0.78787 -3.85458 1.31694 -1.12865 -3.85458 1.31694 0.86172 
-3.84338 1.26357 -1.12826 -3.84338 1.26357 0.86133 -3.84338 1.37031 -1.12826 
-3.84338 1.37031 0.86133 -3.83282 0.77778 -0.97221 -3.83282 0.77778 0.70528 
-3.83276 0.58102 -0.80623 -3.83216 0.6718 -0.89378 -3.83216 0.6718 0.62684 
-3.83197 0.99515 -1.07727 -3.83197 0.99515 0.81034 -3.83197 1.63873 0.81034 
-3.83193 1.21037 -1.12491 -3.83193 1.21037 0.85798 -3.83193 1.42352 0.85798 
-3.83149 1.10382 -1.10762 -3.83149 1.10382 0.84068 -3.83149 1.53006 0.84068 
-3.82971 0.89168 -1.03558 -3.82971 0.89168 0.76864 -3.80563 1.31694 -1.13226 
-3.80563 1.31694 0.86533 -3.7948 0.72213 -0.93642 -3.7948 0.72213 0.66949 
-3.7948 1.91175 -0.93642 -3.7948 0.83277 -1.00761 -3.7948 0.83277 0.74067 
-3.79477 0.62359 -0.85306 -3.79477 0.62359 0.58612 -3.79477 2.01029 -0.85306 
-3.79477 0.53865 -0.7602 -3.79435 1.04857 -1.09604 -3.79435 1.04857 0.82911 
-3.79435 1.58532 -1.09604 -3.79435 1.58532 0.82911 -3.79435 0.94199 -1.05974 
-3.79435 0.94199 0.79281 -3.79435 1.69189 0.79281 -3.79433 1.15644 -1.11978 
-3.79433 1.15644 0.85285 -3.79433 1.47744 -1.11978 -3.79433 1.47744 0.85285 
-3.79433 1.26354 -1.13133 -3.79433 1.26354 0.86439 -3.79433 1.37034 -1.13133 
-3.79433 1.37034 0.86439 -3.75657 0.57887 -0.80819 -3.75657 0.57887 0.54126 
-3.75657 0.66994 -0.89596 -3.75657 0.66994 0.62903 -3.75657 0.7762 -0.97466 
-3.75657 0.7762 0.70772 -3.75657 0.89054 -1.038 -3.75657 0.89054 0.77107 
-3.75657 0.99424 -1.07997 -3.75657 0.99424 0.81303 -3.75657 1.10322 -1.11036 
-3.75657 1.10322 0.84343 -3.75657 1.21006 -1.12774 -3.75657 1.21006 0.86081 
-3.75657 1.31694 -1.13347 -3.75657 1.31694 0.86653 -3.75657 1.42382 -1.12774 
-3.75657 1.42382 0.86081 -3.75657 1.53067 -1.11036 -3.75657 1.53067 0.84343 
-3.75657 1.63965 -1.07997 -3.75657 1.63965 0.81303 -3.75657 1.74334 -1.038 
-3.75657 1.85768 -0.97466 -3.75657 1.96394 -0.89596 -3.75657 2.05501 -0.80819 
-3.71881 1.26354 -1.13133 -3.71881 1.26354 0.86439 -3.71881 1.37034 -1.13133 
-3.71881 1.37034 0.86439 -3.71881 1.15644 -1.11978 -3.71881 1.15644 0.85285 
-3.71881 1.47744 -1.11978 -3.71881 1.47744 0.85285 -3.71878 0.94199 -1.05974 
-3.71878 0.94199 0.79281 -3.71878 1.69189 -1.05974 -3.71878 1.69189 0.79281 
-3.71878 1.04857 -1.09604 -3.71878 1.04857 0.82911 -3.71878 1.58532 -1.09604 
-3.71878 1.58532 0.82911 -3.71837 0.53865 -0.7602 -3.71837 0.53865 0.49327 
-3.71837 2.09524 -0.7602 -3.71837 0.62359 -0.85306 -3.71837 0.62359 0.58612 
-3.71837 2.01029 -0.85306 -3.71833 0.83277 -1.00761 -3.71833 0.83277 0.74067 
-3.71833 1.80111 -1.00761 -3.71833 0.72213 -0.93642 -3.71833 0.72213 0.66949 
-3.71833 1.91175 -0.93642 -3.7075 1.31694 -1.13226 -3.7075 1.31694 0.86533 
-3.69116 0.50219 -0.70958 -3.69116 2.13169 -0.70958 -3.68342 0.89168 -1.03558 
-3.68342 0.89168 0.76864 -3.68342 1.7422 -1.03558 -3.68164 1.10382 -1.10762 
-3.68164 1.10382 0.84068 -3.68164 1.53006 -1.10762 -3.68164 1.53006 0.84068 
-3.68121 1.21037 -1.12491 -3.68121 1.21037 0.85798 -3.68121 1.42352 -1.12491 
-3.68121 1.42352 0.85798 -3.68117 0.99515 -1.07727 -3.68117 0.99515 0.81034 
-3.68117 1.63873 -1.07727 -3.68117 1.63873 0.81034 -3.68097 0.6718 -0.89378 
-3.68097 0.6718 0.62684 -3.68097 1.96209 -0.89378 -3.68037 0.58102 -0.80623 
-3.68037 0.58102 0.5393 -3.68037 2.05287 -0.80623 -3.68032 0.77778 -0.97221 
-3.68032 0.77778 0.70528 -3.68032 1.8561 -0.97221 -3.66975 1.26357 -1.12826 
-3.66975 1.26357 0.86133 -3.66975 1.37031 -1.12826 -3.66975 1.37031 0.86133 
-3.65855 1.31694 -1.12865 -3.65855 1.31694 0.86172 -3.65637 0.48199 -0.67459 
-3.65637 2.1519 -0.67459 -3.65297 0.54244 -0.75749 -3.65297 0.54244 0.49056 
-3.65297 2.09145 -0.75749 -3.64568 0.94432 -1.0548 -3.64568 0.94432 0.78787 
-3.64568 1.68956 -1.0548 -3.64568 1.68956 0.78787 -3.64519 0.83513 -1.00263 
-3.64519 0.83513 0.7357 -3.64519 1.79875 -1.00263 -3.64393 1.15765 -1.11425 
-3.64393 1.15765 0.84732 -3.64393 1.47623 -1.11425 -3.64393 1.47623 0.84732 
-3.6439 1.04978 -1.09051 -3.6439 1.04978 0.82357 -3.6439 1.5841 -1.09051 
-3.6439 1.5841 0.82357 -3.64279 0.62733 -0.84865 -3.64279 0.62733 0.58172 
-3.64279 2.00655 -0.84865 -3.64274 0.72587 -0.93201 -3.64274 0.72587 0.66508 
-3.64274 1.90802 -0.93201 -3.6321 1.21038 -1.11995 -3.6321 1.21038 0.85302 
-3.6321 1.4235 -1.11995 -3.6321 1.4235 0.85302 -3.62604 0.50743 -0.70588 
-3.62604 0.50743 0.43894 -3.62604 2.12645 -0.70588 -3.62166 0.46409 -0.6379 
-3.62063 1.26368 -1.12275 -3.62063 1.26368 0.85582 -3.62063 1.3702 -1.12275 
-3.62063 1.3702 0.85582 -3.61483 0.58705 -0.80217 -3.61483 0.58705 0.53524 
-3.61483 2.04683 -0.80217 -3.61067 0.8951 -1.02832 -3.61067 0.8951 0.76139 
-3.61067 1.73878 -1.02832 -3.60984 1.31694 -1.12264 -3.60984 1.31694 0.85571 
-3.60799 0.99896 -1.06985 -3.60799 0.99896 0.80291 -3.60799 1.63493 -1.06985 
-3.60799 1.63493 0.80291 -3.60714 1.10562 -1.09939 -3.60714 1.10562 0.83246 
-3.60714 1.52827 -1.09939 -3.60714 1.52827 0.83246 -3.60699 0.7811 -0.96443 
-3.60699 0.7811 0.6975 -3.60699 1.85278 -0.96443 -3.60581 0.67734 -0.88725 
-3.60581 0.67734 0.62031 -3.60581 1.95654 -0.88725 -3.59497 1.1579 -1.10742 
-3.59497 1.1579 0.84049 -3.59497 1.47598 -1.10742 -3.59497 1.47598 0.84049 
-3.59125 0.48913 -0.66956 -3.59125 0.48913 0.40263 -3.59125 2.14475 -0.66956 
-3.58751 0.54976 -0.75222 -3.58751 0.54976 0.48529 -3.58751 2.08412 -0.75222 
-3.58732 0.44881 -0.60007 -3.58329 1.21065 -1.11259 -3.58329 1.21065 0.84565 
-3.58329 1.42323 -1.11259 -3.58329 1.42323 0.84565 -3.57745 0.63525 -0.84284 
-3.57745 0.63525 0.57591 -3.57745 1.99864 -0.84284 -3.57272 0.94894 -1.04494 
-3.57272 0.94894 0.778 -3.57272 1.68494 -1.04494 -3.57211 1.26372 -1.11487 
-3.57211 1.26372 0.84793 -3.57211 1.37016 -1.11487 -3.57211 1.37016 0.84793 
-3.57204 0.83984 -0.99272 -3.57204 0.83984 0.72579 -3.57204 1.79404 -0.99272 
-3.57098 1.05449 -1.0804 -3.57098 1.05449 0.81346 -3.57098 1.5794 -1.0804 
-3.57098 1.5794 0.81346 -3.56964 0.73077 -0.9218 -3.56964 0.73077 0.65486 
-3.56964 1.90311 -0.9218 -3.56148 0.51613 -0.69972 -3.56148 0.51613 0.43279 
-3.56148 1.31694 -1.11425 -3.56148 1.31694 0.84732 -3.56148 2.11775 -0.69972 
-3.55776 1.10544 -1.09041 -3.55776 1.10544 0.82348 -3.55776 1.52844 -1.09041 
-3.55776 1.52844 0.82348 -3.55694 0.4732 -0.63171 -3.55694 0.4732 0.36477 
-3.5499 0.59625 -0.79521 -3.5499 0.59625 0.52827 -3.5499 2.03763 -0.79521 
-3.54562 1.15787 -1.09793 -3.54562 1.15787 0.831 -3.54562 1.47601 -1.09793 
-3.54562 1.47601 0.831 -3.53966 0.68868 -0.88063 -3.53966 0.68868 0.61369 
-3.53966 1.9452 -0.88063 -3.5387 0.90078 -1.01627 -3.5387 0.90078 0.74934 
-3.5387 1.7331 -1.01627 -3.53562 1.00448 -1.05735 -3.53562 1.00448 0.79041 
-3.53562 1.6294 -1.05735 -3.53562 1.6294 0.79041 -3.53448 0.78735 -0.95213 
-3.53448 0.78735 0.68519 -3.53448 1.84653 -0.95213 -3.53382 1.21099 -1.10257 
-3.53382 1.21099 0.83563 -3.53382 1.42289 -1.10257 -3.53382 1.42289 0.83563 
-3.52705 0.4997 -0.66209 -3.52705 0.4997 0.39516 -3.52705 2.13418 -0.66209 
-3.52329 0.56054 -0.74457 -3.52329 0.56054 0.47763 -3.52329 2.07334 -0.74457 
-3.52268 1.26415 -1.1043 -3.52268 1.26415 0.83736 -3.52268 1.36973 -1.1043 
-3.52268 1.36973 0.83736 -3.52241 0.45954 0.32482 -3.52192 1.05476 -1.06952 
-3.52192 1.05476 0.80259 -3.52192 1.57912 -1.06952 -3.52192 1.57912 0.80259 
-3.51359 1.31694 -1.1035 -3.51359 1.31694 0.83656 -3.5115 0.64766 -0.8349 
-3.5115 0.64766 0.56797 -3.5115 1.98622 -0.8349 -3.50888 1.10579 -1.07902 
-3.50888 1.10579 0.81209 -3.50888 1.52809 -1.07902 -3.50888 1.52809 0.81209 
-3.50394 0.74387 -0.91306 -3.50394 0.74387 0.64613 -3.50394 1.89001 -0.91306 
-3.50121 0.95581 -1.03034 -3.50121 0.95581 0.76341 -3.50121 1.67807 -1.03034 
-3.5005 0.84676 -0.97807 -3.5005 0.84676 0.71114 -3.5005 1.78712 -0.97807 
-3.49775 0.52827 -0.69114 -3.49775 0.52827 0.42421 -3.49775 2.10562 -0.69114 
-3.49651 1.15846 -1.08597 -3.49651 1.15846 0.81903 -3.49651 1.47542 -1.08597 
-3.49651 1.47542 0.81903 -3.49229 0.4858 0.35577 -3.48682 1.00516 -1.04453 
-3.48682 1.00516 0.77759 -3.48682 1.62872 -1.04453 -3.48682 1.62872 0.77759 
-3.48492 1.21159 -1.09008 -3.48492 1.21159 0.82315 -3.48492 1.42229 -1.09008 
-3.48492 1.42229 0.82315 -3.48394 0.60958 -0.78563 -3.48394 0.60958 0.5187 
-3.48394 2.0243 -0.78563 -3.4752 1.26419 -1.09162 -3.4752 1.26419 0.82468 
-3.4752 1.36969 -1.09162 -3.4752 1.36969 0.82468 -3.4745 0.70289 -0.87061 
-3.4745 0.70289 0.60367 -3.4745 1.931 -0.87061 -3.47318 1.05565 -1.05619 
-3.47318 1.05565 0.78926 -3.47318 1.57823 -1.05619 -3.47318 1.57823 0.78926 
-3.46912 0.80243 -0.94134 -3.46912 0.80243 0.6744 -3.46912 1.83145 -0.94134 
-3.46789 0.90869 -0.99949 -3.46789 0.90869 0.73256 -3.46789 1.72519 -0.99949 
-3.46628 1.31694 -1.09041 -3.46628 1.31694 0.82347 -3.46284 0.51399 0.38517 
-3.46284 2.1199 -0.65211 -3.46063 1.10668 -1.06525 -3.46063 1.10668 0.79831 
-3.46063 1.5272 -1.06525 -3.46063 1.5272 0.79831 -3.45766 0.57513 -0.73378 
-3.45766 0.57513 0.46685 -3.45766 2.05875 -0.73378 -3.45287 0.95715 -1.01569 
-3.45287 0.95715 0.74876 -3.45287 1.67673 -1.01569 -3.44834 1.1595 -1.07166 
-3.44834 1.1595 0.80473 -3.44834 1.47438 -1.07166 -3.44834 1.47438 0.80473 
-3.44616 0.66302 -0.82342 -3.44616 0.66302 0.55648 -3.44616 1.97086 -0.82342 
-3.43894 0.75988 -0.90079 -3.43894 0.75988 0.63386 -3.43894 1.87401 -0.90079 
-3.4387 1.00663 -1.02939 -3.4387 1.00663 0.76245 -3.4387 1.62725 -1.02939 
-3.4387 1.62725 0.76245 -3.43779 1.21163 -1.07543 -3.43779 1.21163 0.80849 
-3.43779 1.42225 -1.07543 -3.43779 1.42225 0.80849 -3.43581 0.86332 -0.96494 
-3.43581 0.86332 0.698 -3.43581 1.77056 -0.96494 -3.43513 0.54378 0.41324 
-3.43513 2.09011 -0.68018 -3.42813 1.26432 -1.07653 -3.42813 1.26432 0.80959 
-3.42813 1.36957 -1.07653 -3.42813 1.36957 0.80959 -3.42544 1.057 -1.04054 
-3.42544 1.057 0.77361 -3.42544 1.57689 -1.04054 -3.42544 1.57689 0.77361 
-3.41968 1.31694 -1.07501 -3.41968 1.31694 0.80808 -3.41925 0.62617 -0.77304 
-3.41925 0.62617 0.50611 -3.41925 2.00771 -0.77304 -3.41801 0.90786 -0.98084 
-3.41801 0.90786 0.7139 -3.41801 1.72602 -0.98084 -3.41312 1.10809 -1.04912 
-3.41312 1.10809 0.78219 -3.41312 1.52579 -1.04912 -3.41312 1.52579 0.78219 
-3.41062 0.71988 -0.85724 -3.41062 0.71988 0.5903 -3.41062 1.914 -0.85724 
-3.4051 0.81989 -0.92682 -3.4051 0.81989 0.65989 -3.4051 1.81399 -0.92682 
-3.40304 0.95654 -0.99668 -3.40304 0.95654 0.72974 -3.40304 1.67734 -0.99668 
-3.40177 1.15979 -1.05511 -3.40177 1.15979 0.78818 -3.40177 1.4741 -1.05511 
-3.40177 1.4741 0.78818 -3.40091 0.53138 0.37289 -3.40091 2.10251 -0.63982 
-3.39578 0.59281 -0.72123 -3.39578 0.59281 0.4543 -3.39578 2.04107 -0.72123 
-3.39143 1.21192 -1.05848 -3.39143 1.21192 0.79155 -3.39143 1.42196 -1.05848 
-3.39143 1.42196 0.79155 -3.38877 1.00649 -1.01002 -3.38877 1.00649 0.74309 
-3.38877 1.6274 -1.01002 -3.38877 1.6274 0.74309 -3.38663 0.86346 -0.94433 
-3.38663 0.86346 0.6774 -3.38663 1.77042 -0.94433 -3.38273 0.68109 -0.8087 
-3.38273 0.68109 0.54177 -3.38273 1.95279 -0.8087 -3.38213 1.26436 -1.05923 
-3.38213 1.26436 0.79229 -3.38213 1.36952 -1.05923 -3.38213 1.36952 0.79229 
-3.37589 0.77859 -0.88531 -3.37589 0.77859 0.61837 -3.37589 1.85529 -0.88531 
-3.37559 1.05704 -1.02077 -3.37559 1.05704 0.75384 -3.37559 1.57685 -1.02077 
-3.37559 1.57685 0.75384 -3.37388 0.5626 0.39994 -3.37388 1.31694 -1.05735 
-3.37388 1.31694 0.79041 -3.37388 2.07129 -0.66687 -3.3691 0.90819 -0.95978 
-3.3691 0.90819 0.69284 -3.3691 1.72569 -0.95978 -3.36257 1.1097 -1.02891 
-3.36257 1.1097 0.76198 -3.36257 1.52418 -1.02891 -3.36257 1.52418 0.76198 
-3.35802 0.64621 -0.75899 -3.35802 0.64621 0.49206 -3.35802 1.98767 -0.75899 
-3.3566 0.82097 -0.90421 -3.3566 0.82097 0.63727 -3.3566 1.81291 -0.90421 
-3.35392 0.95719 -0.97517 -3.35392 0.95719 0.70823 -3.35392 1.67669 -0.97517 
-3.35135 1.16156 -1.03439 -3.35135 1.16156 0.76745 -3.35135 1.47233 -1.03439 
-3.35135 1.47233 0.76745 -3.34832 0.73959 -0.84057 -3.34832 0.73959 0.57364 
-3.34832 1.89429 -0.84057 -3.34101 1.21412 -1.03721 -3.34101 1.21412 0.77027 
-3.34101 1.41976 -1.03721 -3.34101 1.41976 0.77027 -3.34031 2.08176 -0.62519 
-3.3399 1.00723 -0.98814 -3.3399 1.00723 0.7212 -3.3399 1.62665 -0.98814 
-3.3399 1.62665 0.7212 -3.33827 0.86486 -0.92128 -3.33827 0.86486 0.65435 
-3.33827 1.76902 -0.92128 -3.33501 0.61388 0.43924 -3.33501 2.02 -0.70618 
-3.33187 1.26666 -1.0374 -3.33187 1.26666 0.77047 -3.33187 1.36722 -1.0374 
-3.33187 1.36722 0.77047 -3.32901 1.31694 -1.03746 -3.32901 1.31694 0.77052 
-3.32825 0.78086 -0.8609 -3.32825 0.78086 0.59396 -3.32825 1.85302 -0.8609 
-3.3259 1.05919 -0.99839 -3.3259 1.05919 0.73145 -3.3259 1.57469 -0.99839 
-3.3259 1.57469 0.73145 -3.32249 0.70307 -0.79281 -3.32249 0.70307 0.52588 
-3.32249 1.93082 -0.79281 -3.32128 0.90968 -0.93638 -3.32128 0.90968 0.66944 
-3.32128 1.7242 -0.93638 -3.31428 2.04923 -0.65128 -3.31319 1.11192 -1.00604 
-3.31319 1.11192 0.73911 -3.31319 1.52196 -1.00604 -3.31319 1.52196 0.73911 
-3.30925 0.82347 -0.87939 -3.30925 0.82347 0.61246 -3.30925 1.81041 -0.87939 
-3.30621 0.95891 -0.95139 -3.30621 0.95891 0.68445 -3.30621 1.67497 -0.95139 
-3.30186 1.16405 -1.01089 -3.30186 1.16405 0.74396 -3.30186 1.46983 -1.01089 
-3.30186 1.46983 0.74396 -3.30125 0.74251 -0.8137 -3.30125 0.74251 0.54677 
-3.30125 1.89137 -0.8137 -3.29852 0.66917 -0.74223 -3.29852 0.66917 0.47529 
-3.29852 1.96471 -0.74223 -3.29184 1.21662 -1.01322 -3.29184 1.21662 0.74629 
-3.29184 1.41726 -1.01322 -3.29184 1.41726 0.74629 -3.29139 0.86733 -0.896 
-3.29139 0.86733 0.62907 -3.29139 1.76655 -0.896 -3.29103 1.00988 -0.96352 
-3.29103 1.00988 0.69659 -3.29103 1.624 -0.96352 -3.29103 1.624 0.69659 
-3.28791 1.26672 -1.01542 -3.28791 1.26672 0.74849 -3.28791 1.36716 -1.01542 
-3.28791 1.36716 0.74849 -3.28517 1.31694 -1.01539 -3.28517 1.31694 0.74845 
-3.2817 2.05789 -0.60833 -3.28134 0.78412 -0.83365 -3.28134 0.78412 0.56672 
-3.28134 1.84976 -0.83365 -3.27721 1.06207 -0.97326 -3.27721 1.06207 0.70633 
-3.27721 1.57181 -0.97326 -3.27721 1.57181 0.70633 -3.27652 0.63805 0.4221 
-3.27652 1.99583 -0.68904 -3.27644 0.70741 -0.76429 -3.27644 0.70741 0.49736 
-3.27644 1.92648 -0.76429 -3.27469 0.91233 -0.9107 -3.27469 0.91233 0.64376 
-3.27469 1.72156 -0.9107 -3.26512 1.11475 -0.98058 -3.26512 1.11475 0.71365 
-3.26512 1.51913 -0.98058 -3.26512 1.51913 0.71365 -3.26236 0.82731 -0.85181 
-3.26236 0.82731 0.58487 -3.26236 1.80657 -0.85181 -3.25839 0.96236 -0.92473 
-3.25839 0.96236 0.65779 -3.25839 1.67152 -0.92473 -3.25657 2.02405 -0.63347 
-3.25552 0.74713 -0.78482 -3.25552 0.74713 0.51789 -3.25552 1.88676 -0.78482 
-3.254 1.16705 -0.98491 -3.254 1.16705 0.71798 -3.254 1.46683 -0.98491 
-3.254 1.46683 0.71798 -3.2535 0.6749 0.44507 -3.2535 1.95898 -0.71201 
-3.2488 1.21672 -0.98911 -3.2488 1.21672 0.72218 -3.2488 1.41716 -0.98911 
-3.2488 1.41716 0.72218 -3.24488 1.26688 -0.99118 -3.24488 1.26688 0.72425 
-3.24488 1.367 -0.99118 -3.24488 1.367 0.72425 -3.24469 0.87148 -0.86801 
-3.24469 0.87148 0.60107 -3.24469 1.7624 -0.86801 -3.24356 1.01346 -0.93641 
-3.24356 1.01346 0.66948 -3.24356 1.62043 -0.93641 -3.24356 1.62043 0.66948 
-3.24246 1.31694 -0.9912 -3.24246 1.31694 0.72426 -3.23876 2.04923 -0.57576 
-3.23556 0.78919 -0.80431 -3.23556 0.78919 0.53738 -3.23556 1.84469 -0.80431 
-3.23264 1.9885 -0.6574 -3.23161 0.71354 0.46681 -3.23161 1.92035 -0.73374 
-3.23025 1.06545 -0.94571 -3.23025 1.06545 0.67878 -3.23025 1.56844 -0.94571 
-3.23025 1.56844 0.67878 -3.22948 0.91612 -0.88281 -3.22948 0.91612 0.61588 
-3.22948 1.71776 -0.88281 -3.21851 1.11818 -0.95261 -3.21851 1.11818 0.68567 
-3.21851 1.5157 -0.95261 -3.21851 1.5157 0.68567 -3.21693 0.8326 -0.82209 
-3.21693 0.8326 0.55516 -3.21693 1.80128 -0.82209 -3.21337 0.96642 -0.89641 
-3.21337 0.96642 0.62947 -3.21337 1.66746 -0.89641 -3.21207 1.16744 -0.9588 
-3.21207 1.16744 0.69187 -3.21207 1.46645 -0.9588 -3.21207 1.46645 0.69187 
-3.21127 0.75342 -0.75403 -3.21127 0.75342 0.48709 -3.21127 1.88046 -0.75403 
-3.20997 0.68255 0.41313 -3.20997 1.95133 -0.68007 -3.207 1.21706 -0.96293 
-3.207 1.21706 0.69599 -3.207 1.41682 -0.96293 -3.207 1.41682 0.69599 
-3.20331 1.26694 -0.96497 -3.20331 1.26694 0.69804 -3.20331 1.36694 -0.96497 
-3.20331 1.36694 0.69804 -3.201 1.31694 -0.96494 -3.201 1.31694 0.698 
-3.201 1.99583 -0.61352 -3.20066 0.87629 -0.8383 -3.20066 0.87629 0.57137 
-3.20066 1.7576 -0.8383 -3.19861 1.01803 -0.90764 -3.19861 1.01803 0.6407 
-3.19861 1.61585 -0.90764 -3.19154 0.79584 -0.77315 -3.19154 0.79584 0.50622 
-3.19154 1.83804 -0.77315 -3.18861 0.72124 0.43449 -3.18861 1.91264 -0.70142 
-3.18575 0.92105 -0.8528 -3.18575 0.92105 0.58587 -3.18575 1.71283 -0.8528 
-3.18555 1.07025 -0.91646 -3.18555 1.07025 0.64953 -3.18555 1.56363 -0.91646 
-3.18386 2.02 -0.55503 -3.17803 1.95898 -0.63654 -3.17737 1.11836 -0.9241 
-3.17737 1.11836 0.65716 -3.17737 1.51553 -0.9241 -3.17411 0.83839 -0.79053 
-3.17411 0.83839 0.52359 -3.17411 1.7955 -0.79053 -3.17093 1.16769 -0.93018 
-3.17093 1.16769 0.66325 -3.17093 1.4662 -0.93018 -3.16963 0.97174 -0.86582 
-3.16963 0.97174 0.59889 -3.16963 1.66214 -0.86582 -3.16863 0.76137 0.45447 
-3.16863 1.87251 -0.7214 -3.16575 1.21763 -0.93414 -3.16575 1.21763 0.6672 
-3.16575 1.41625 -0.93414 -3.16207 1.26758 -0.93605 -3.16207 1.3663 -0.93605 
-3.16087 1.31694 -0.93667 -3.15803 0.88234 -0.80643 -3.15803 0.88234 0.53949 
-3.15803 1.75155 -0.80643 -3.15629 1.92035 -0.65842 -3.15526 1.02347 -0.87664 
-3.15526 1.02347 0.60971 -3.15526 1.61041 -0.87664 -3.15006 0.80284 -0.73997 
-3.15006 0.80284 0.47304 -3.15006 1.83104 -0.73997 -3.14781 1.96471 -0.59151 
-3.14573 1.07095 -0.88604 -3.14573 1.07095 0.6191 -3.14573 1.56293 -0.88604 
-3.14365 0.9271 -0.82075 -3.14365 0.9271 0.55381 -3.14365 1.70678 -0.82075 
-3.13768 1.11903 -0.8936 -3.13768 1.11903 0.62667 -3.13768 1.51486 -0.8936 
-3.13601 0.75342 0.41183 -3.13601 1.88046 -0.67876 -3.13295 0.84554 -0.75708 
-3.13295 0.84554 0.49015 -3.13295 1.78834 -0.75708 -3.13104 1.16855 -0.89943 
-3.13104 1.46533 -0.89943 -3.13104 1.98767 -0.53202 -3.1278 0.97807 -0.83334 
-3.1278 0.97807 0.5664 -3.1278 1.65581 -0.83334 -3.12599 1.21845 -0.90332 
-3.12599 1.41543 -0.90332 -3.12574 1.92648 -0.61359 -3.12331 1.26764 -0.90584 
-3.12331 1.36624 -0.90584 -3.12217 1.31694 -0.90648 -3.11735 0.88939 -0.77268 
-3.11735 0.88939 0.50575 -3.11735 1.7445 -0.77268 -3.11688 0.79584 0.43156 
-3.11688 1.83804 -0.6985 -3.11678 1.02469 -0.84428 -3.11678 1.02469 0.57735 
-3.11678 1.60919 -0.84428 -3.10726 1.07226 -0.85356 -3.10726 1.56162 -0.85356 
-3.10521 1.88676 -0.63451 -3.10329 0.93426 -0.78675 -3.10329 0.93426 0.51981 
-3.10329 1.69962 -0.78675 -3.09954 1.12019 -0.86121 -3.09954 1.51369 -0.86121 
-3.09951 0.83839 -0.71593 -3.09951 0.83839 0.44899 -3.09951 1.7955 -0.71593 
-3.09722 1.93082 -0.56754 -3.09293 1.1698 -0.86691 -3.09293 1.46408 -0.86691 
-3.09079 0.98005 -0.79924 -3.09079 1.65383 -0.79924 -3.08862 1.21857 -0.87114 
-3.08862 1.41531 -0.87114 -3.08591 1.26781 -0.8736 -3.08591 1.36607 -0.8736 
-3.08572 0.78919 0.38754 -3.08572 1.84469 -0.65447 -3.08501 1.31694 -0.87442 
-3.08361 0.88234 -0.732 -3.08361 0.88234 0.46507 -3.08361 1.75155 -0.732 
-3.08133 1.95279 -0.5073 -3.07991 1.02666 -0.81013 -3.07991 1.60723 -0.81013 
-3.07633 1.89137 -0.58878 -3.07065 1.07396 -0.81938 -3.07065 1.55992 -0.81938 
-3.06929 0.9271 -0.74638 -3.06929 1.70678 -0.74638 -3.06794 0.8326 0.40617 
-3.06794 1.80128 -0.67311 -3.06305 1.12185 -0.82699 -3.06305 1.51203 -0.82699 
-3.05711 1.17021 -0.83292 -3.05711 1.46367 -0.83292 -3.0567 0.97807 -0.76223 
-3.0567 1.65581 -0.76223 -3.05638 1.84976 -0.6087 -3.05287 1.21892 -0.83717 
-3.05287 1.41496 -0.83717 -3.05173 0.87629 -0.68937 -3.05173 1.7576 -0.68937 
-3.05031 1.26787 -0.83972 -3.05031 1.36601 -0.83972 -3.04946 1.31694 -0.84057 
-3.04946 1.89429 -0.54172 -3.04575 1.02469 -0.77326 -3.04575 1.60919 -0.77326 
-3.03823 1.80657 -0.62768 -3.03723 0.92105 -0.70428 -3.03723 1.71283 -0.70428 
-3.03647 1.07226 -0.78277 -3.03647 1.56162 -0.78277 -3.02883 1.12019 -0.79049 
-3.02883 1.51369 -0.79049 -3.02421 0.97174 -0.72041 -3.02421 1.66214 -0.72041 
-3.02312 1.1698 -0.7971 -3.02312 1.46408 -0.7971 -3.02203 1.7624 -0.64535 
-3.01889 1.21857 -0.80142 -3.01889 1.41531 -0.80142 -3.01643 1.26781 -0.80413 
-3.01643 1.36607 -0.80413 -3.01562 1.31694 -0.80503 -3.01339 1.02347 -0.73477 
-3.01339 1.61041 -0.73477 -3.00722 0.91612 -0.66056 -3.00722 1.71776 -0.66056 
-3.004 1.07095 -0.74431 -3.004 1.56293 -0.74431 -2.99643 1.11903 -0.75235 
-2.99643 1.51486 -0.75235 -2.99363 0.96642 -0.67666 -2.99363 1.66746 -0.67666 
-2.9906 1.16855 -0.75899 -2.9906 1.46533 -0.75899 -2.98671 1.21845 -0.76404 
-2.98671 1.41543 -0.76404 -2.98419 1.26764 -0.76672 -2.98419 1.36624 -0.76672 
-2.98356 1.31694 -0.76786 -2.9824 1.01803 -0.69142 -2.9824 1.61585 -0.69142 
-2.97934 0.91233 -0.61534 -2.97357 1.07025 -0.70449 -2.97357 1.56363 -0.70449 
-2.96594 1.11836 -0.71266 -2.96594 1.51553 -0.71266 -2.96531 0.96236 -0.63165 
-2.95985 1.16769 -0.7191 -2.95985 1.4662 -0.7191 -2.9559 1.21763 -0.72428 
-2.9559 1.41625 -0.72428 -2.95398 1.26758 -0.72796 -2.95398 1.3663 -0.72796 
-2.95362 1.01346 -0.64647 -2.95336 1.31694 -0.72917 -2.94432 1.06545 -0.65978 
-2.93865 0.95891 -0.58383 -2.93743 1.11818 -0.67152 -2.93123 1.16744 -0.67796 
-2.92651 1.00988 -0.599 -5.68066 -2.30365 -0.48944 -5.67878 -2.25107 -0.49768 
-5.65889 -2.25107 -0.54256 -5.65884 -2.30134 -0.5397 -5.65884 -2.20079 -0.5397 
-5.65864 -2.35389 -0.53055 -5.63685 -2.30129 -0.58365 -5.63685 -2.20084 -0.58365 
-5.63682 -2.25107 -0.5864 -5.63465 -2.35138 -0.57972 -5.63465 -2.15075 -0.57972 
-5.63232 -2.40395 -0.5697 -5.61263 -2.25107 -0.6291 -5.61261 -2.30112 -0.62669 
-5.61261 -2.20101 -0.62669 -5.61055 -2.35129 -0.62276 -5.61055 -2.15085 -0.62276 
-5.60634 -2.40096 -0.61757 -5.60634 -2.10118 -0.61757 -5.60201 -2.45325 -0.60645 
-5.60201 -2.04888 -0.60645 -5.5947 -2.50594 -0.59436 -5.58641 -2.30107 -0.66826 
-5.58641 -2.20106 -0.66826 -5.58637 -2.25107 -0.67057 -5.58436 -2.35094 -0.66457 
-5.58436 -2.15119 -0.66457 -5.58023 -2.40057 -0.65949 -5.58023 -2.10156 -0.65949 
-5.57404 -2.44982 -0.65306 -5.57404 -2.05231 -0.65306 -5.56715 -2.50256 -0.64131 
-5.56715 -1.99957 -0.64131 -5.55811 -2.25107 -0.7107 -5.55785 -2.55455 -0.62801 
-5.55748 -2.30043 -0.70949 -5.55748 -2.2017 -0.70949 -5.55557 -2.35037 -0.70582 
-5.55557 -2.15176 -0.70582 -5.55161 -2.40032 -0.70064 -5.55161 -2.10181 -0.70064 
-5.54553 -2.44965 -0.6942 -5.54553 -2.05248 -0.6942 -5.53789 -2.49776 -0.68602 
-5.53789 -2.00437 -0.68602 -5.52907 -2.54997 -0.67296 -5.52907 -1.95216 -0.67296 
-5.52791 -2.25107 -0.74939 -5.52727 -2.30037 -0.74825 -5.52727 -2.20176 -0.74825 
-5.52476 -2.34955 -0.74557 -5.52476 -2.15258 -0.74557 -5.52087 -2.39945 -0.74052 
-5.52087 -2.10268 -0.74052 -5.51784 -2.60158 -0.65819 -5.51784 -1.90055 -0.65819 
-5.51504 -2.44898 -0.73389 -5.51504 -2.05315 -0.73389 -5.50747 -2.49706 -0.72584 
-5.50747 -2.00507 -0.72584 -5.50424 -2.65189 -0.64209 -5.50424 -1.85024 -0.64209 
-5.49808 -2.54454 -0.7163 -5.49808 -1.9576 -0.7163 -5.49585 -2.25107 -0.78656 
-5.49504 -2.30019 -0.78566 -5.49504 -2.20194 -0.78566 -5.49258 -2.34944 -0.78295 
-5.49258 -2.15269 -0.78295 -5.48944 -2.69652 -0.62688 -5.48834 -2.39821 -0.77864 
-5.48834 -2.10393 -0.77864 -5.48725 -2.59627 -0.70194 -5.48725 -1.90587 -0.70194 
-5.48264 -2.44782 -0.77203 -5.48264 -2.05432 -0.77203 -5.475 -2.49574 -0.7643 
-5.475 -2.00639 -0.7643 -5.47423 -2.64696 -0.68581 -5.47423 -1.85517 -0.68581 
-5.46572 -2.54331 -0.75479 -5.46572 -1.95882 -0.75479 -5.46201 -2.25107 -0.82211 
-5.46116 -2.30013 -0.82126 -5.46116 -2.202 -0.82126 -5.45974 -2.69172 -0.6709 
-5.45974 -1.81041 -0.6709 -5.4586 -2.34908 -0.8187 -5.4586 -2.15305 -0.8187 
-5.45477 -2.58994 -0.74377 -5.45477 -1.91219 -0.74377 -5.45435 -2.3978 -0.81445 
-5.45435 -2.10434 -0.81445 -5.44842 -2.44616 -0.80852 -5.44842 -2.05598 -0.80852 
-5.44352 -2.73541 -0.65464 -5.44352 -1.76672 -0.65464 -5.44218 -2.64091 -0.72792 
-5.44218 -1.86122 -0.72792 -5.44082 -2.49405 -0.80092 -5.44082 -2.00809 -0.80092 
-5.43156 -2.54135 -0.79166 -5.43156 -1.96078 -0.79166 -5.42786 -2.68567 -0.71354 
-5.42786 -1.81646 -0.71354 -5.42646 -2.25107 -0.85595 -5.42575 -2.77882 -0.63601 
-5.42575 -1.72332 -0.63601 -5.42556 -2.30019 -0.85514 -5.42556 -2.20194 -0.85514 
-5.42285 -2.34944 -0.85268 -5.42285 -2.15269 -0.85268 -5.42067 -2.58796 -0.78077 
-5.42067 -1.91418 -0.78077 -5.41854 -2.39821 -0.84844 -5.41854 -2.10393 -0.84844 
-5.41196 -2.72962 -0.69746 -5.41196 -1.77251 -0.69746 -5.41193 -2.44782 -0.84274 
-5.41193 -2.05432 -0.84274 -5.40818 -2.63375 -0.76828 -5.40818 -1.86838 -0.76828 
-5.40626 -2.82088 -0.61604 -5.4042 -2.49574 -0.8351 -5.4042 -2.00639 -0.8351 
-5.39469 -2.54331 -0.82582 -5.39469 -1.95882 -0.82582 -5.39459 -2.77217 -0.68003 
-5.39459 -1.72997 -0.68003 -5.39412 -2.67862 -0.75422 -5.39412 -1.82351 -0.75422 
-5.38929 -2.25107 -0.88801 -5.38815 -2.30037 -0.88737 -5.38815 -2.20176 -0.88737 
-5.38547 -2.34955 -0.88486 -5.38547 -2.15258 -0.88486 -5.38367 -2.58994 -0.81487 
-5.38367 -1.91219 -0.81487 -5.38042 -2.39945 -0.88097 -5.38042 -2.10268 -0.88097 
-5.37851 -2.72246 -0.73861 -5.37851 -1.77967 -0.73861 -5.37546 -2.81459 -0.66029 
-5.37546 -1.68754 -0.66029 -5.37379 -2.44898 -0.87514 -5.37379 -2.05315 -0.87514 
-5.36782 -2.64091 -0.80228 -5.36782 -1.86122 -0.80228 -5.36574 -2.49706 -0.86757 
-5.36574 -2.00507 -0.86757 -5.36141 -2.76517 -0.72151 -5.36141 -1.73696 -0.72151 
-5.3562 -2.54454 -0.85818 -5.3562 -1.9576 -0.85818 -5.35517 -2.85447 -0.63995 
-5.35344 -2.68567 -0.78796 -5.35344 -1.81646 -0.78796 -5.3506 -2.25107 -0.91821 
-5.3506 -2.25107 0.68821 -5.34939 -2.30043 -0.91758 -5.34939 -2.30043 0.68758 
-5.34939 -2.2017 -0.91758 -5.34572 -2.35037 -0.91567 -5.34572 -2.15176 -0.91567 
-5.34284 -2.80664 -0.70294 -5.34284 -1.6955 -0.70294 -5.34184 -2.59627 -0.84735 
-5.34184 -1.90587 -0.84735 -5.34054 -2.40032 -0.91171 -5.34054 -2.10181 -0.91171 
-5.33736 -2.72962 -0.77206 -5.33736 -1.77251 -0.77206 -5.3341 -2.44965 -0.90563 
-5.3341 -2.05248 -0.90563 -5.33344 -2.8931 -0.61807 -5.32592 -2.49776 -0.89799 
-5.32592 -2.00437 -0.89799 -5.32571 -2.64696 -0.83433 -5.32571 -1.85517 -0.83433 
-5.32285 -2.84677 -0.68295 -5.31993 -2.77217 -0.75469 -5.31993 -1.72997 -0.75469 
-5.31286 -2.54997 -0.88917 -5.31286 -1.95216 -0.88917 -5.3108 -2.69172 -0.81984 
-5.3108 -1.81041 -0.81984 -5.31047 -2.92996 -0.59505 -5.31047 -2.25107 -0.94647 
-5.31047 -2.25107 0.71647 -5.30816 -2.30107 -0.94651 -5.30816 -2.30107 0.71651 
-5.30816 -2.20106 -0.94651 -5.30816 -2.20106 0.71651 -5.30447 -2.35094 -0.94446 
-5.30447 -2.35094 0.71446 -5.30447 -2.15119 -0.94446 -5.30447 -2.15119 0.71446 
-5.3015 -2.88546 -0.6616 -5.30019 -2.81459 -0.73556 -5.30019 -1.68754 -0.73556 
-5.29939 -2.40057 -0.94033 -5.29939 -2.10156 -0.94033 -5.29809 -2.60158 -0.87794 
-5.29809 -1.90055 -0.87794 -5.29454 -2.73541 -0.80362 -5.29454 -1.76672 -0.80362 
-5.29296 -2.44982 -0.93414 -5.29296 -2.05231 -0.93414 -5.28199 -2.65189 -0.86434 
-5.28199 -1.85024 -0.86434 -5.28121 -2.50256 -0.92725 -5.28121 -1.99957 -0.92725 
-5.27985 -2.85447 -0.71527 -5.27883 -2.92262 -0.63893 -5.27591 -2.77882 -0.78585 
-5.27591 -1.72332 -0.78585 -5.269 -2.25107 -0.97273 -5.269 -2.25107 0.74273 
-5.26791 -2.55455 -0.91795 -5.26791 -1.94758 -0.91795 -5.26678 -2.69652 -0.84954 
-5.26678 -1.80561 -0.84954 -5.26659 -2.30112 -0.97271 -5.26659 -2.30112 0.74271 
-5.26659 -2.20101 -0.97271 -5.26659 -2.20101 0.74271 -5.26266 -2.35129 -0.97065 
-5.26266 -2.35129 0.74065 -5.26266 -2.15085 -0.97065 -5.26266 -2.15085 0.74065 
-5.25797 -2.8931 -0.69354 -5.25747 -2.40096 -0.96644 -5.25747 -2.40096 0.73644 
-5.25747 -2.10118 -0.96644 -5.25747 -2.10118 0.73644 -5.25594 -2.82088 -0.76636 
-5.25594 -1.68125 -0.76636 -5.2549 -2.95817 -0.615 -5.25308 -2.60564 -0.90626 
-5.25308 -1.89649 -0.90626 -5.24911 -2.7407 -0.83334 -5.24911 -1.76143 -0.83334 
-5.24635 -2.45325 -0.96211 -5.24635 -2.45325 0.73211 -5.24635 -2.04888 -0.96211 
-5.24635 -2.04888 0.73211 -5.23677 -2.65568 -0.89223 -5.23677 -1.84645 -0.89223 
-5.23503 -2.8606 -0.74583 -5.23495 -2.92996 -0.67057 -5.23426 -2.50594 -0.9548 
-5.23426 -1.9962 -0.9548 -5.23013 -2.78388 -0.81519 -5.23013 -1.71825 -0.81519 
-5.2263 -2.25107 -0.99692 -5.2263 -2.25107 0.76692 -5.22355 -2.30129 -0.99695 
-5.22355 -2.30129 0.76695 -5.22355 -2.20084 -0.99695 -5.22355 -2.20084 0.76695 
-5.22044 -2.55813 -0.94505 -5.22044 -1.94401 -0.94505 -5.22008 -2.70067 -0.87754 
-5.22008 -1.80146 -0.87754 -5.21962 -2.35138 -0.99475 -5.21962 -2.35138 0.76475 
-5.21962 -2.15075 -0.99475 -5.21962 -2.15075 0.76475 -5.21294 -2.89884 -0.72376 
-5.21022 -2.82549 -0.79523 -5.21022 -1.67664 -0.79523 -5.2096 -2.40395 -0.99242 
-5.2096 -2.40395 0.76242 -5.2096 -2.09818 -0.99242 -5.2096 -2.09818 0.76242 
-5.20526 -2.60909 -0.93292 -5.20526 -1.89304 -0.93292 -5.20221 -2.74453 -0.86092 
-5.20221 -1.7576 -0.86092 -5.19828 -2.45608 -0.98757 -5.19828 -2.45608 0.75757 
-5.19828 -2.04605 -0.98757 -5.19828 -2.04605 0.75757 -5.19019 -2.65833 -0.91791 
-5.19019 -1.84381 -0.91791 -5.18897 -2.86494 -0.77435 -5.18557 -2.50882 -0.97992 
-5.18557 -2.50882 0.74992 -5.18557 -1.99331 -0.97992 -5.18557 -1.99331 0.74992 
-5.18322 -2.78715 -0.84243 -5.18322 -1.71498 -0.84243 -5.18246 -2.25107 -1.01899 
-5.18246 -2.25107 0.78899 -5.1796 -2.30134 -1.01894 -5.1796 -2.30134 0.78894 
-5.1796 -2.20079 -1.01894 -5.1796 -2.20079 0.78894 -5.17646 -2.95412 -0.68771 
-5.17319 -2.70315 -0.90281 -5.17319 -1.79898 -0.90281 -5.17157 -2.56078 -0.96967 
-5.17157 -2.56078 0.73967 -5.17157 -1.94135 -0.96967 -5.17157 -1.94135 0.73967 
-5.17045 -2.35389 -1.01874 -5.17045 -2.35389 0.78874 -5.17045 -2.14824 -1.01874 
-5.17045 -2.14824 0.78874 -5.16315 -2.82842 -0.82211 -5.16315 -1.67372 -0.82211 
-5.16011 -2.40645 -1.01592 -5.16011 -2.40645 0.78592 -5.16011 -2.09568 -1.01592 
-5.16011 -2.09568 0.78592 -5.15755 -2.61081 -0.9567 -5.15755 -1.89132 -0.9567 
-5.15755 -1.89132 0.7267 -5.15486 -2.74704 -0.88574 -5.15486 -1.7551 -0.88574 
-5.15345 -2.92179 -0.74053 -5.1489 -2.45831 -1.01044 -5.1489 -2.45831 0.78044 
-5.1489 -2.04383 -1.01044 -5.1489 -2.04383 0.78044 -5.14237 -2.65981 -0.94131 
-5.14237 -1.84232 -0.94131 -5.14237 -1.84232 0.71131 -5.13758 -2.25107 -1.03888 
-5.13758 -2.25107 0.80888 -5.13588 -2.51097 -1.0023 -5.13588 -2.51097 0.7723 
-5.13588 -1.99116 -1.0023 -5.13588 -1.99116 0.7723 -5.13557 -2.78942 -0.86684 
-5.13557 -1.71271 -0.86684 -5.12934 -2.30365 -1.04076 -5.12934 -2.30365 0.81076 
-5.12934 -2.19848 -1.04076 -5.12934 -2.19848 0.81076 -5.12874 -2.88691 -0.79024 
-5.12484 -2.70454 -0.92586 -5.12484 -1.79759 -0.92586 -5.12484 -1.79759 0.69586 
-5.12269 -2.56152 -0.99155 -5.12269 -2.56152 0.76155 -5.12269 -1.94061 -0.99155 
-5.12269 -1.94061 0.76155 -5.12003 -2.35608 -1.04001 -5.12003 -2.35608 0.81001 
-5.12003 -2.14605 -1.04001 -5.12003 -2.14605 0.81001 -5.11569 -2.9752 -0.70277 
-5.10969 -2.40822 -1.03664 -5.10969 -2.40822 0.80664 -5.10969 -2.09391 -1.03664 
-5.10969 -2.09391 0.80664 -5.10842 -2.61147 -0.97821 -5.10842 -2.61147 0.74821 
-5.10842 -1.89066 -0.97821 -5.10842 -1.89066 0.74821 -5.10637 -2.74812 -0.90835 
-5.10637 -1.75401 -0.90835 -5.10084 -2.84813 -0.83877 -5.10084 -1.65401 -0.83877 
-5.09835 -2.45991 -1.03066 -5.09835 -2.45991 0.80066 -5.09835 -2.04222 -1.03066 
-5.09835 -2.04222 0.80066 -5.09345 -2.66014 -0.96237 -5.09345 -2.66014 0.73237 
-5.09345 -1.84199 -0.96237 -5.09345 -1.84199 0.73237 -5.09222 -2.94183 -0.75457 
-5.09179 -2.25107 -1.05654 -5.09179 -2.25107 0.82654 -5.08602 -2.51101 -1.02208 
-5.08602 -2.51101 0.79208 -5.08602 -1.99112 -1.02208 -5.08602 -1.99112 0.79208 
-5.08333 -2.30369 -1.05806 -5.08333 -2.30369 0.82806 -5.08333 -2.19844 -1.05806 
-5.08333 -2.19844 0.82806 -5.07566 -2.70469 -0.94647 -5.07566 -2.70469 0.71647 
-5.07566 -1.79744 -0.94647 -5.07566 -1.79744 0.71647 -5.07368 -2.35638 -1.05696 
-5.07368 -2.35638 0.82696 -5.07368 -2.14575 -1.05696 -5.07368 -2.14575 0.82696 
-5.07276 -2.56137 -1.01092 -5.07276 -2.56137 0.78092 -5.07276 -1.94076 -1.01092 
-5.07276 -1.94076 0.78092 -5.07253 -2.80813 -0.88233 -5.07253 -1.694 -0.88233 
-5.06531 -2.90499 -0.80495 -5.06312 -2.40851 -1.05319 -5.06312 -2.40851 0.82319 
-5.06312 -2.09362 -1.05319 -5.06312 -2.09362 0.82319 -5.0586 -2.61085 -0.99722 
-5.0586 -2.61085 0.76722 -5.0586 -1.89128 -0.99722 -5.0586 -1.89128 0.76722 
-5.05084 -2.46133 -1.04678 -5.05084 -2.46133 0.81678 -5.05084 -2.0408 -1.04678 
-5.05084 -2.0408 0.81678 -5.04518 -2.25107 -1.07194 -5.04518 -2.25107 0.84194 
-5.04358 -2.65931 -0.98103 -5.04358 -2.65931 0.75103 -5.04358 -1.84282 -0.98103 
-5.04358 -1.84282 0.75103 -5.04234 -2.76558 -0.92287 -5.04234 -2.76558 0.69287 
-5.04234 -1.73656 -0.92287 -5.04234 -1.73656 0.69287 -5.03828 -2.51236 -1.03772 
-5.03828 -2.51236 0.80772 -5.03828 -1.98978 -1.03772 -5.03828 -1.98978 0.80772 
-5.03696 -2.86512 -0.85214 -5.03696 -1.63701 -0.85214 -5.03627 -2.30382 -1.07315 
-5.03627 -2.30382 0.84315 -5.03627 -2.19832 -1.07315 -5.03627 -2.19832 0.84315 
-5.02752 -2.95843 -0.76716 -5.02655 -2.35641 -1.07161 -5.02655 -2.35641 0.84161 
-5.02655 -2.14572 -1.07161 -5.02655 -2.14572 0.84161 -5.02465 -2.56285 -1.02606 
-5.02465 -2.56285 0.79606 -5.02465 -1.93929 -1.02606 -5.02465 -1.93929 0.79606 
-5.01495 -2.40955 -1.0675 -5.01495 -2.40955 0.8375 -5.01495 -2.09258 -1.0675 
-5.01495 -2.09258 0.8375 -5.01097 -2.72125 -0.95961 -5.01097 -2.72125 0.72961 
-5.01097 -1.78089 -0.95961 -5.01097 -1.78089 0.72961 -5.01026 -2.61219 -1.01187 
-5.01026 -2.61219 0.78187 -5.01026 -1.88994 -1.01187 -5.01026 -1.88994 0.78187 
-5.00753 -2.82414 -0.8946 -5.00753 -2.82414 0.6646 -5.00753 -1.678 -0.8946 
-5.00258 -2.46221 -1.06055 -5.00258 -2.46221 0.83055 -5.00258 -2.03992 -1.06055 
-5.00258 -2.03992 0.83055 -4.99996 -2.92034 -0.81644 -4.99996 -2.92034 0.58644 
-4.99788 -2.25107 -1.08503 -4.99788 -2.25107 0.85503 -4.98955 -2.51325 -1.05106 
-4.98955 -2.51325 0.82106 -4.98955 -1.98889 -1.05106 -4.98955 -1.98889 0.82106 
-4.98878 -2.30386 -1.08583 -4.98878 -2.30386 0.85583 -4.98878 -2.19828 -1.08583 
-4.98878 -2.19828 0.85583 -4.97765 -2.35702 -1.0841 -4.97765 -2.35702 0.8541 
-4.97765 -2.14511 -1.0841 -4.97765 -2.14511 0.8541 -4.97699 -2.78066 -0.93366 
-4.97699 -2.78066 0.70366 -4.97699 -1.72147 -0.93366 -4.97584 -2.56353 -1.03888 
-4.97584 -2.56353 0.80888 -4.97584 -1.93861 -1.03888 -4.97584 -1.93861 0.80888 
-4.97277 -2.66722 -0.99781 -4.97277 -2.66722 0.76781 -4.97277 -1.83491 -0.99781 
-4.97277 -1.83491 0.76781 -4.9718 -2.87932 -0.86216 -4.9718 -2.87932 0.63216 
-4.9718 -1.62281 -0.86216 -4.96585 -2.41014 -1.07947 -4.96585 -2.41014 0.84947 
-4.96585 -2.092 -1.07947 -4.96585 -2.092 0.84947 -4.96157 -2.97175 -0.77674 
-4.95371 -2.46257 -1.07194 -4.95371 -2.46257 0.84194 -4.95371 -2.03956 -1.07194 
-4.95371 -2.03956 0.84194 -4.94999 -2.25107 -1.09579 -4.94999 -2.25107 0.86579 
-4.94182 -2.83723 -0.90333 -4.94182 -2.83723 0.67333 -4.94182 -1.6649 -0.90333 
-4.94048 -2.51352 -1.06193 -4.94048 -2.51352 0.83193 -4.94048 -1.98861 -1.06193 
-4.94048 -1.98861 0.83193 -4.93943 -2.72817 -0.97426 -4.93943 -2.72817 0.74426 
-4.93943 -1.77396 -0.97426 -4.93943 -1.77396 0.74426 -4.93936 -2.30429 -1.0964 
-4.93936 -2.30429 0.8664 -4.93936 -2.19784 -1.0964 -4.93936 -2.19784 0.8664 
-4.93874 -2.61906 -1.02647 -4.93874 -2.61906 0.79647 -4.93874 -1.88307 -1.02647 
-4.93874 -1.88307 0.79647 -4.93402 -2.93276 -0.82437 -4.92818 -2.35735 -1.09412 
-4.92818 -2.35735 0.86412 -4.92818 -2.14478 -1.09412 -4.92818 -2.14478 0.86412 
-4.91649 -2.41011 -1.08896 -4.91649 -2.41011 0.85896 -4.91649 -2.09203 -1.08896 
-4.91649 -2.09203 0.85896 -4.90566 -2.89067 -0.86878 -4.90566 -2.89067 0.63878 
-4.90566 -1.61146 -0.86878 -4.90448 -2.7869 -0.94597 -4.90448 -2.7869 0.71597 
-4.90448 -1.71523 -0.94597 -4.90448 -1.71523 0.71597 -4.90433 -2.46239 -1.08093 
-4.90433 -2.46239 0.85093 -4.90433 -2.03974 -1.08093 -4.90433 -2.03974 0.85093 
-4.90347 -2.56905 -1.05138 -4.90347 -2.56905 0.82138 -4.90347 -1.93308 -1.05138 
-4.90347 -1.93308 0.82138 -4.90163 -2.25107 -1.10418 -4.90163 -2.25107 0.87418 
-4.9008 -2.6729 -1.00986 -4.9008 -2.6729 0.77986 -4.9008 -1.82923 -1.00986 
-4.9008 -1.82923 0.77986 -4.89084 -2.30432 -1.10428 -4.89084 -2.30432 0.87428 
-4.89084 -2.19781 -1.10428 -4.89084 -2.19781 0.87428 -4.87937 -2.35763 -1.10148 
-4.87937 -2.35763 0.87148 -4.87937 -2.1445 -1.10148 -4.87937 -2.1445 0.87148 
-4.86873 -2.84214 -0.91355 -4.86873 -2.84214 0.68355 -4.86873 -1.65999 -0.91355 
-4.86868 -2.94068 -0.83019 -4.86757 -2.51823 -1.07204 -4.86757 -2.51823 0.84204 
-4.86757 -1.9839 -1.07204 -4.86757 -1.9839 0.84204 -4.86754 -2.41036 -1.09579 
-4.86754 -2.41036 0.86579 -4.86754 -2.09178 -1.09579 -4.86754 -2.09178 0.86579 
-4.86628 -2.73288 -0.98417 -4.86628 -2.73288 0.75417 -4.86628 -1.76925 -0.98417 
-4.86628 -1.76925 0.75417 -4.86579 -2.62369 -1.03633 -4.86579 -2.62369 0.80633 
-4.86579 -1.87844 -1.03633 -4.86579 -1.87844 0.80633 -4.85292 -2.25107 -1.11018 
-4.85292 -2.25107 0.88018 -4.84172 -2.30443 -1.10979 -4.84172 -2.30443 0.87979 
-4.84172 -2.1977 -1.10979 -4.84172 -2.1977 0.87979 -4.83115 -2.79023 -0.95374 
-4.83115 -2.79023 0.72374 -4.83115 -1.7119 -0.95374 -4.83115 -1.7119 0.72374 
-4.83049 -2.89621 -0.87531 -4.83049 -2.89621 0.64531 -4.83049 -1.60592 -0.87531 
-4.8303 -2.57285 -1.05881 -4.8303 -2.57285 0.82881 -4.8303 -1.92928 -1.05881 
-4.8303 -1.92928 0.82881 -4.83026 -2.35764 -1.10644 -4.83026 -2.35764 0.87644 
-4.83026 -2.14449 -1.10644 -4.83026 -2.14449 0.87644 -4.82983 -2.46419 -1.08915 
-4.82983 -2.46419 0.85915 -4.82983 -2.03794 -1.08915 -4.82983 -2.03794 0.85915 
-4.82805 -2.67633 -1.01711 -4.82805 -2.67633 0.78711 -4.82805 -1.82581 -1.01711 
-4.82805 -1.82581 0.78711 -4.80397 -2.25107 -1.1138 -4.80397 -2.25107 0.8838 
-4.79314 -2.84588 -0.91796 -4.79314 -2.84588 0.68796 -4.79314 -1.65625 -0.91796 
-4.79313 -2.73523 -0.98914 -4.79313 -2.73523 0.75914 -4.79313 -1.7669 -0.98914 
-4.79313 -1.7669 0.75914 -4.7931 -2.94442 -0.83459 -4.79269 -2.51944 -1.07757 
-4.79269 -2.51944 0.84757 -4.79269 -1.98269 -1.07757 -4.79269 -1.98269 0.84757 
-4.79269 -2.62601 -1.04128 -4.79269 -2.62601 0.81128 -4.79269 -1.87612 -1.04128 
-4.79269 -1.87612 0.81128 -4.79266 -2.41156 -1.10131 -4.79266 -2.41156 0.87131 
-4.79266 -2.09057 -1.10131 -4.79266 -2.09057 0.87131 -4.79266 -2.30447 -1.11286 
-4.79266 -2.30447 0.88286 -4.79266 -2.19766 -1.11286 -4.79266 -2.19766 0.88286 
-4.7549 -2.89806 -0.87749 -4.7549 -2.89806 0.64749 -4.7549 -2.7918 -0.95619 
-4.7549 -2.7918 0.72619 -4.7549 -2.67747 -1.01953 -4.7549 -2.67747 0.78953 
-4.7549 -2.57377 -1.0615 -4.7549 -2.57377 0.8315 -4.7549 -2.46479 -1.09189 
-4.7549 -2.46479 0.86189 -4.7549 -2.35794 -1.10927 -4.7549 -2.35794 0.87927 
-4.7549 -2.25107 -1.115 -4.7549 -2.25107 0.885 -4.7549 -2.14419 -1.10927 
-4.7549 -2.14419 0.87927 -4.7549 -2.03734 -1.09189 -4.7549 -2.03734 0.86189 
-4.7549 -1.92836 -1.0615 -4.7549 -1.92836 0.8315 -4.7549 -1.82466 -1.01953 
-4.7549 -1.82466 0.78953 -4.7549 -1.71033 -0.95619 -4.7549 -1.71033 0.72619 
-4.7549 -1.60407 -0.87749 -4.71714 -2.30447 -1.11286 -4.71714 -2.30447 0.88286 
-4.71714 -2.19766 -1.11286 -4.71714 -2.19766 0.88286 -4.71714 -2.41156 -1.10131 
-4.71714 -2.41156 0.87131 -4.71714 -2.09057 -1.10131 -4.71714 -2.09057 0.87131 
-4.71711 -2.62601 -1.04128 -4.71711 -2.62601 0.81128 -4.71711 -1.87612 -1.04128 
-4.71711 -1.87612 0.81128 -4.71711 -2.51944 -1.07757 -4.71711 -2.51944 0.84757 
-4.71711 -1.98269 -1.07757 -4.71711 -1.98269 0.84757 -4.7167 -2.94442 -0.83459 
-4.71667 -2.73523 -0.98914 -4.71667 -2.73523 0.75914 -4.71667 -1.7669 -0.98914 
-4.71667 -1.7669 0.75914 -4.71666 -2.84588 -0.91796 -4.71666 -2.84588 0.68796 
-4.71666 -1.65625 -0.91796 -4.70583 -2.25107 -1.1138 -4.70583 -2.25107 0.8838 
-4.68175 -2.67633 -1.01711 -4.68175 -2.67633 0.78711 -4.68175 -1.82581 -1.01711 
-4.68175 -1.82581 0.78711 -4.67997 -2.46419 -1.08915 -4.67997 -2.46419 0.85915 
-4.67997 -2.03794 -1.08915 -4.67997 -2.03794 0.85915 -4.67954 -2.35764 -1.10644 
-4.67954 -2.35764 0.87644 -4.67954 -2.14449 -1.10644 -4.67954 -2.14449 0.87644 
-4.6795 -2.57285 -1.05881 -4.6795 -2.57285 0.82881 -4.6795 -1.92928 -1.05881 
-4.6795 -1.92928 0.82881 -4.67931 -2.89621 -0.87531 -4.67931 -2.89621 0.64531 
-4.67931 -1.60592 -0.87531 -4.67865 -2.79023 -0.95374 -4.67865 -2.79023 0.72374 
-4.67865 -1.7119 -0.95374 -4.67865 -1.7119 0.72374 -4.66808 -2.30443 -1.10979 
-4.66808 -2.30443 0.87979 -4.66808 -2.1977 -1.10979 -4.66808 -2.1977 0.87979 
-4.65688 -2.25107 -1.11018 -4.65688 -2.25107 0.88018 -4.64401 -2.62369 -1.03633 
-4.64401 -2.62369 0.80633 -4.64401 -1.87844 -1.03633 -4.64401 -1.87844 0.80633 
-4.64352 -2.73288 -0.98417 -4.64352 -2.73288 0.75417 -4.64352 -1.76925 -0.98417 
-4.64352 -1.76925 0.75417 -4.64226 -2.41036 -1.09579 -4.64226 -2.41036 0.86579 
-4.64226 -2.09178 -1.09579 -4.64226 -2.09178 0.86579 -4.64223 -2.51823 -1.07204 
-4.64223 -2.51823 0.84204 -4.64223 -1.9839 -1.07204 -4.64223 -1.9839 0.84204 
-4.64112 -1.56146 -0.83019 -4.64107 -2.84214 -0.91355 -4.64107 -2.84214 0.68355 
-4.64107 -1.65999 -0.91355 -4.63043 -2.35763 -1.10148 -4.63043 -2.35763 0.87148 
-4.63043 -2.1445 -1.10148 -4.63043 -2.1445 0.87148 -4.61896 -2.30432 -1.10428 
-4.61896 -2.30432 0.87428 -4.61896 -2.19781 -1.10428 -4.61896 -2.19781 0.87428 
-4.609 -2.6729 -1.00986 -4.609 -2.6729 0.77986 -4.609 -1.82923 -1.00986 
-4.609 -1.82923 0.77986 -4.60817 -2.25107 -1.10418 -4.60817 -2.25107 0.87418 
-4.60633 -2.56905 -1.05138 -4.60633 -2.56905 0.82138 -4.60633 -1.93308 -1.05138 
-4.60633 -1.93308 0.82138 -4.60547 -2.46239 -1.08093 -4.60547 -2.46239 0.85093 
-4.60547 -2.03974 -1.08093 -4.60547 -2.03974 0.85093 -4.60532 -2.7869 0.71597 
-4.60532 -1.71523 -0.94597 -4.60532 -1.71523 0.71597 -4.60414 -2.89067 0.63878 
-4.60414 -1.61146 -0.86878 -4.59331 -2.41011 -1.08896 -4.59331 -2.41011 0.85896 
-4.59331 -2.09203 -1.08896 -4.59331 -2.09203 0.85896 -4.58162 -2.35735 -1.09412 
-4.58162 -2.35735 0.86412 -4.58162 -2.14478 -1.09412 -4.58162 -2.14478 0.86412 
-4.57578 -1.56937 -0.82437 -4.57106 -2.61906 0.79647 -4.57106 -1.88307 -1.02647 
-4.57106 -1.88307 0.79647 -4.57044 -2.30429 -1.0964 -4.57044 -2.30429 0.8664 
-4.57044 -2.19784 -1.0964 -4.57044 -2.19784 0.8664 -4.57037 -2.72817 0.74426 
-4.57037 -1.77396 -0.97426 -4.57037 -1.77396 0.74426 -4.56932 -2.51352 -1.06193 
-4.56932 -2.51352 0.83193 -4.56932 -1.98861 -1.06193 -4.56932 -1.98861 0.83193 
-4.56798 -2.83723 0.67333 -4.56798 -1.6649 -0.90333 -4.56798 -1.6649 0.67333 
-4.55981 -2.25107 -1.09579 -4.55981 -2.25107 0.86579 -4.55609 -2.46257 -1.07194 
-4.55609 -2.46257 0.84194 -4.55609 -2.03956 -1.07194 -4.55609 -2.03956 0.84194 
-4.54395 -2.41014 -1.07947 -4.54395 -2.41014 0.84947 -4.54395 -2.092 -1.07947 
-4.54395 -2.092 0.84947 -4.538 -2.87932 0.63216 -4.538 -1.62281 -0.86216 
-4.53703 -2.66722 0.76781 -4.53703 -1.83491 -0.99781 -4.53703 -1.83491 0.76781 
-4.53396 -2.56353 0.80888 -4.53396 -1.93861 -1.03888 -4.53396 -1.93861 0.80888 
-4.53281 -2.78066 0.70366 -4.53281 -1.72147 -0.93366 -4.53281 -1.72147 0.70366 
-4.53215 -2.35702 -1.0841 -4.53215 -2.35702 0.8541 -4.53215 -2.14511 -1.0841 
-4.53215 -2.14511 0.8541 -4.52102 -2.30386 -1.08583 -4.52102 -2.30386 0.85583 
-4.52102 -2.19828 -1.08583 -4.52102 -2.19828 0.85583 -4.52025 -2.51325 0.82106 
-4.52025 -1.98889 -1.05106 -4.52025 -1.98889 0.82106 -4.51192 -2.25107 -1.08503 
-4.51192 -2.25107 0.85503 -4.50984 -2.92034 0.58644 -4.50722 -2.46221 0.83055 
-4.50722 -2.03992 -1.06055 -4.50722 -2.03992 0.83055 -4.50227 -2.82414 0.6646 
-4.50227 -1.678 -0.8946 -4.50227 -1.678 0.6646 -4.49954 -2.61219 0.78187 
-4.49954 -1.88994 -1.01187 -4.49954 -1.88994 0.78187 -4.49883 -2.72125 0.72961 
-4.49883 -1.78089 -0.95961 -4.49883 -1.78089 0.72961 -4.49485 -2.40955 0.8375 
-4.49485 -2.09258 -1.0675 -4.49485 -2.09258 0.8375 -4.48515 -2.56285 0.79606 
-4.48515 -1.93929 -1.02606 -4.48515 -1.93929 0.79606 -4.48325 -2.35641 0.84161 
-4.48325 -2.14572 -1.07161 -4.48325 -2.14572 0.84161 -4.47353 -2.30382 0.84315 
-4.47353 -2.19832 -1.07315 -4.47353 -2.19832 0.84315 -4.47284 -2.86512 0.62214 
-4.47152 -2.51236 0.80772 -4.47152 -1.98978 -1.03772 -4.47152 -1.98978 0.80772 
-4.46746 -2.76558 0.69287 -4.46746 -1.73656 -0.92287 -4.46746 -1.73656 0.69287 
-4.46622 -2.65931 0.75103 -4.46622 -1.84282 -0.98103 -4.46622 -1.84282 0.75103 
-4.46462 -2.25107 -1.07194 -4.46462 -2.25107 0.84194 -4.45896 -2.46133 0.81678 
-4.45896 -2.0408 -1.04678 -4.45896 -2.0408 0.81678 -4.4512 -2.61085 0.76722 
-4.4512 -1.89128 -0.99722 -4.4512 -1.89128 0.76722 -4.44668 -2.40851 0.82319 
-4.44668 -2.09362 -1.05319 -4.44668 -2.09362 0.82319 -4.44449 -2.90499 0.57495 
-4.43727 -2.80813 0.65233 -4.43727 -1.694 -0.88233 -4.43727 -1.694 0.65233 
-4.43704 -2.56137 0.78092 -4.43704 -1.94076 -1.01092 -4.43704 -1.94076 0.78092 
-4.43612 -2.35638 0.82696 -4.43612 -2.14575 -1.05696 -4.43612 -2.14575 0.82696 
-4.43414 -2.70469 0.71647 -4.43414 -1.79744 -0.94647 -4.43414 -1.79744 0.71647 
-4.42647 -2.30369 0.82806 -4.42647 -2.19844 0.82806 -4.42378 -2.51101 0.79208 
-4.42378 -1.99112 -1.02208 -4.42378 -1.99112 0.79208 -4.41801 -2.25107 0.82654 
-4.41635 -2.66014 0.73237 -4.41635 -1.84199 -0.96237 -4.41635 -1.84199 0.73237 
-4.41145 -2.45991 0.80066 -4.41145 -2.04222 -1.03066 -4.41145 -2.04222 0.80066 
-4.40896 -2.84813 0.60877 -4.40896 -1.65401 0.60877 -4.40343 -2.74812 0.67835 
-4.40343 -1.75401 -0.90835 -4.40343 -1.75401 0.67835 -4.40138 -2.61147 0.74821 
-4.40138 -1.89066 -0.97821 -4.40138 -1.89066 0.74821 -4.40011 -2.40822 0.80664 
-4.40011 -2.09391 -1.03664 -4.40011 -2.09391 0.80664 -4.38977 -2.35608 0.81001 
-4.38977 -2.14605 0.81001 -4.38711 -2.56152 0.76155 -4.38711 -1.94061 -0.99155 
-4.38711 -1.94061 0.76155 -4.38496 -2.70454 0.69586 -4.38496 -1.79759 -0.92586 
-4.38496 -1.79759 0.69586 -4.38106 -2.88691 0.56024 -4.38046 -2.30365 0.81076 
-4.38046 -2.19848 0.81076 -4.37423 -2.78942 0.63684 -4.37423 -1.71271 0.63684 
-4.37392 -2.51097 0.7723 -4.37392 -1.99116 -1.0023 -4.37392 -1.99116 0.7723 
-4.37222 -2.25107 0.80888 -4.36743 -2.65981 0.71131 -4.36743 -1.84232 -0.94131 
-4.36743 -1.84232 0.71131 -4.3609 -2.45831 0.78044 -4.3609 -2.04383 0.78044 
-4.35635 -2.92179 0.51053 -4.35494 -2.74704 0.65574 -4.35494 -1.7551 0.65574 
-4.35225 -2.61081 0.7267 -4.35225 -1.89132 -0.9567 -4.35225 -1.89132 0.7267 
-4.34969 -2.40645 0.78592 -4.34969 -2.09568 0.78592 -4.34665 -2.82842 0.59211 
-4.34665 -1.67372 0.59211 -4.33935 -2.35389 0.78874 -4.33935 -2.14824 0.78874 
-4.33823 -2.56078 0.73967 -4.33823 -1.94135 -0.96967 -4.33823 -1.94135 0.73967 
-4.33661 -2.70315 0.67281 -4.33661 -1.79898 -0.90281 -4.33661 -1.79898 0.67281 
-4.3302 -2.30134 0.78894 -4.3302 -2.20079 0.78894 -4.32734 -2.25107 0.78899 
-4.32658 -2.78715 0.61243 -4.32658 -1.71498 0.61243 -4.32423 -2.50882 0.74992 
-4.32423 -1.99331 0.74992 -4.32083 -1.63719 0.54435 -4.31961 -2.65833 0.68791 
-4.31961 -1.84381 -0.91791 -4.31961 -1.84381 0.68791 -4.31152 -2.45608 0.75757 
-4.31152 -2.04605 0.75757 -4.30759 -2.74453 0.63092 -4.30759 -1.7576 0.63092 
-4.30454 -2.60909 0.70292 -4.30454 -1.89304 -0.93292 -4.30454 -1.89304 0.70292 
-4.3002 -2.40395 0.76242 -4.3002 -2.09818 0.76242 -4.29958 -1.67664 0.56523 
-4.29018 -2.35138 0.76475 -4.29018 -2.15075 0.76475 -4.28972 -2.70067 0.64754 
-4.28972 -1.80146 0.64754 -4.28936 -2.55813 0.71505 -4.28936 -1.94401 0.71505 
-4.28625 -2.30129 0.76695 -4.28625 -2.20084 0.76695 -4.2835 -2.25107 0.76692 
-4.27967 -1.71825 0.58519 -4.27554 -2.50594 0.7248 -4.27554 -1.9962 0.7248 
-4.27477 -1.64153 0.51583 -4.27303 -2.65568 0.66223 -4.27303 -1.84645 0.66223 
-4.26345 -2.45325 0.73211 -4.26345 -2.04888 0.73211 -4.26069 -1.76143 0.60334 
-4.25672 -2.60564 0.67626 -4.25672 -1.89649 0.67626 -4.25386 -1.68125 0.53636 
-4.25233 -2.40096 0.73644 -4.25233 -2.10118 0.73644 -4.25183 -1.60903 0.46354 
-4.24714 -2.35129 0.74065 -4.24714 -2.15085 0.74065 -4.24321 -2.30112 0.74271 
-4.24321 -2.20101 0.74271 -4.24302 -1.80561 0.61954 -4.24189 -2.55455 0.68795 
-4.24189 -1.94758 0.68795 -4.2408 -2.25107 0.74273 -4.23389 -1.72332 0.55585 
-4.22995 -1.64766 0.48527 -4.22859 -2.50256 0.69725 -4.22859 -1.99957 0.69725 
-4.22781 -1.85024 0.63434 -4.21684 -2.44982 0.70414 -4.21684 -2.05231 0.70414 
-4.21526 -1.76672 0.57362 -4.21171 -2.60158 0.64794 -4.21171 -1.90055 0.64794 
-4.21041 -2.40057 0.71033 -4.21041 -2.10156 0.71033 -4.20961 -1.68754 0.50556 
-4.20533 -2.35094 0.71446 -4.20533 -2.15119 0.71446 -4.20164 -2.30107 0.71651 
-4.20164 -2.20106 0.71651 -4.19933 -2.25107 0.71647 -4.199 -1.81041 0.58984 
-4.19694 -2.54997 0.65917 -4.19694 -1.95216 0.65917 -4.18987 -1.72997 0.52469 
-4.18409 -1.85517 0.60433 -4.18388 -2.49776 0.66799 -4.18388 -2.00437 0.66799 
-4.1757 -2.44965 0.67563 -4.1757 -2.05248 0.67563 -4.17244 -1.77251 0.54206 
-4.16926 -2.40032 0.68171 -4.16926 -2.10181 0.68171 -4.16796 -1.90587 0.61735 
-4.16696 -1.6955 0.47294 -4.16408 -2.35037 0.68567 -4.16408 -2.15176 0.68567 
-4.16041 -2.30043 0.68758 -4.16041 -2.2017 0.68758 -4.1592 -2.25107 0.68821 
-4.15636 -1.81646 0.55796 -4.1536 -1.9576 0.62818 -4.14839 -1.73696 0.49151 
-4.14406 -2.00507 0.63757 -4.14198 -1.86122 0.57228 -4.13601 -2.05315 0.64514 
-4.13129 -1.77967 0.50861 -4.12938 -2.10268 0.65097 -4.12613 -1.91219 0.58487 
-4.12433 -2.34955 0.65486 -4.12433 -2.15258 0.65486 -4.12165 -2.30037 0.65737 
-4.12165 -2.20176 0.65737 -4.12051 -2.25107 0.65801 -4.11568 -1.82351 0.52422 
-4.11511 -1.95882 0.59582 -4.1056 -2.00639 0.6051 -4.10162 -1.86838 0.53828 
-4.09787 -2.05432 0.61274 -4.09784 -1.77251 0.46746 -4.09126 -2.10393 0.61844 
-4.08913 -1.91418 0.55077 -4.08695 -2.15269 0.62268 -4.08424 -2.20194 0.62514 
-4.08194 -1.81646 0.48354 -4.07824 -1.96078 0.56166 -4.06898 -2.00809 0.57092 
-4.06762 -1.86122 0.49792 -4.06138 -2.05598 0.57852 -4.05545 -2.10434 0.58445 
-4.05503 -1.91219 0.51377 -4.05006 -1.81041 0.4409 -4.04408 -1.95882 0.52479 
-4.03557 -1.85517 0.45581 -4.0348 -2.00639 0.5343 -4.02255 -1.90587 0.47194 
-4.00556 -1.85024 0.41209 -6.8987 -1.54174 -0.16843 -6.89683 -1.59432 -0.17668 
-6.87694 -1.59432 -0.22155 -6.87688 -1.6446 -0.21869 -6.87688 -1.54404 -0.21869 
-6.87668 -1.4915 -0.20955 -6.8549 -1.64454 -0.26265 -6.8549 -1.5441 -0.26265 
-6.85487 -1.59432 -0.26539 -6.8527 -1.69464 -0.25872 -6.8527 -1.494 -0.25872 
-6.85037 -1.44143 -0.2487 -6.83067 -1.59432 -0.3081 -6.83066 -1.64438 -0.30568 
-6.83066 -1.54426 -0.30568 -6.82859 -1.69454 -0.30176 -6.82859 -1.4941 -0.30176 
-6.82439 -1.74421 -0.29656 -6.82439 -1.44443 -0.29656 -6.82006 -1.79651 -0.28544 
-6.82006 -1.39214 -0.28544 -6.81274 -1.33945 -0.27335 -6.80445 -1.64432 -0.34725 
-6.80445 -1.54432 -0.34725 -6.80442 -1.59432 -0.34956 -6.80241 -1.6942 -0.34356 
-6.80241 -1.49444 -0.34356 -6.79828 -1.74383 -0.33849 -6.79828 -1.44482 -0.33849 
-6.79209 -1.79308 -0.33205 -6.79209 -1.39557 -0.33205 -6.78519 -1.84582 -0.32031 
-6.78519 -1.34283 -0.32031 -6.77615 -1.59432 -0.38969 -6.77589 -1.89781 -0.307 
-6.77589 -1.29084 -0.307 -6.77553 -1.64368 -0.38849 -6.77553 -1.54496 -0.38849 
-6.77362 -1.69363 -0.38481 -6.77362 -1.49501 -0.38481 -6.76966 -1.74358 -0.37963 
-6.76966 -1.44507 -0.37963 -6.76358 -1.79291 -0.37319 -6.76358 -1.39574 -0.37319 
-6.75594 -1.84101 -0.36501 -6.75594 -1.34763 -0.36501 -6.74712 -1.89323 -0.35195 
-6.74712 -1.29542 -0.35195 -6.74596 -1.59432 -0.42839 -6.74532 -1.64363 -0.42725 
-6.74532 -1.54502 -0.42725 -6.7428 -1.69281 -0.42457 -6.7428 -1.49584 -0.42457 
-6.73891 -1.74271 -0.41952 -6.73891 -1.44593 -0.41952 -6.73589 -1.94484 -0.33719 
-6.73589 -1.2438 -0.33719 -6.73308 -1.79224 -0.41288 -6.73308 -1.39641 -0.41288 
-6.72552 -1.84031 -0.40483 -6.72552 -1.34833 -0.40483 -6.72229 -1.99514 -0.32108 
-6.72229 -1.1935 -0.32108 -6.71612 -1.88779 -0.3953 -6.71612 -1.30085 -0.3953 
-6.7139 -1.59432 -0.46555 -6.71308 -1.64345 -0.46465 -6.71308 -1.5452 -0.46465 
-6.71062 -1.69269 -0.46194 -6.71062 -1.49595 -0.46194 -6.70639 -1.74146 -0.45763 
-6.70639 -1.44718 -0.45763 -6.7053 -1.93952 -0.38093 -6.7053 -1.24912 -0.38093 
-6.70069 -1.79107 -0.45102 -6.70069 -1.39757 -0.45102 -6.69304 -1.839 -0.4433 
-6.69304 -1.34965 -0.4433 -6.69228 -1.99022 -0.36481 -6.69228 -1.19843 -0.36481 
-6.68376 -1.88657 -0.43378 -6.68376 -1.30207 -0.43378 -6.68005 -1.59432 -0.5011 
-6.6792 -1.64339 -0.50025 -6.6792 -1.54525 -0.50025 -6.67778 -2.03498 -0.3499 
-6.67778 -1.15367 -0.3499 -6.67665 -1.69234 -0.49769 -6.67665 -1.4963 -0.49769 
-6.67282 -1.93319 -0.42276 -6.67282 -1.25545 -0.42276 -6.6724 -1.74105 -0.49345 
-6.6724 -1.44759 -0.49345 -6.66647 -1.78941 -0.48751 -6.66647 -1.39923 -0.48751 
-6.66157 -2.07866 -0.33363 -6.66157 -1.10998 -0.33363 -6.66023 -1.98416 -0.40691 
-6.66023 -1.20448 -0.40691 -6.65886 -1.8373 -0.47991 -6.65886 -1.35134 -0.47991 
-6.64961 -1.88461 -0.47065 -6.64961 -1.30404 -0.47065 -6.64591 -2.02893 -0.39253 
-6.64591 -1.15972 -0.39253 -6.6445 -1.59432 -0.53494 -6.64379 -2.12207 -0.315 
-6.64361 -1.64345 -0.53413 -6.64361 -1.5452 -0.53413 -6.6409 -1.69269 -0.53167 
-6.6409 -1.49595 -0.53167 -6.63872 -1.93121 -0.45977 -6.63872 -1.25743 -0.45977 
-6.63658 -1.74146 -0.52744 -6.63658 -1.44718 -0.52744 -6.63 -2.07288 -0.37645 
-6.63 -1.11577 -0.37645 -6.62997 -1.79107 -0.52173 -6.62997 -1.39757 -0.52173 
-6.62623 -1.97701 -0.44727 -6.62623 -1.21164 -0.44727 -6.6243 -2.16414 -0.29504 
-6.62225 -1.839 -0.51409 -6.62225 -1.34965 -0.51409 -6.61274 -1.88657 -0.50481 
-6.61274 -1.30207 -0.50481 -6.61263 -2.11542 -0.35902 -6.61263 -1.07322 -0.35902 
-6.61216 -2.02188 -0.43321 -6.61216 -1.16677 -0.43321 -6.60734 -1.59432 -0.567 
-6.6062 -1.64363 -0.56637 -6.6062 -1.54502 -0.56637 -6.60352 -1.69281 -0.56385 
-6.60352 -1.49584 -0.56385 -6.60171 -1.93319 -0.49386 -6.60171 -1.25545 -0.49386 
-6.59847 -1.74271 -0.55996 -6.59847 -1.44593 -0.55996 -6.59656 -2.06572 -0.41761 
-6.59656 -1.12293 -0.41761 -6.59351 -2.15784 -0.33929 -6.59351 -1.0308 -0.33929 
-6.59183 -1.79224 -0.55413 -6.59183 -1.39641 -0.55413 -6.58586 -1.98416 -0.48127 
-6.58586 -1.20448 -0.48127 -6.58378 -1.84031 -0.54656 -6.58378 -1.34833 -0.54656 
-6.57945 -2.10842 -0.4005 -6.57945 -1.08022 -0.4005 -6.57425 -1.88779 -0.53717 
-6.57425 -1.30085 -0.53717 -6.57322 -2.19773 -0.31895 -6.57322 -0.99092 -0.31895 
-6.57148 -2.02893 -0.46695 -6.57148 -1.15972 -0.46695 -6.56865 -1.59432 -0.5972 
-6.56865 -1.59432 1.00921 -6.56744 -1.64368 -0.59658 -6.56744 -1.54496 -0.59658 
-6.56376 -1.69363 -0.59466 -6.56376 -1.49501 -0.59466 -6.56088 -2.14989 -0.38193 
-6.56088 -1.03875 -0.38193 -6.55988 -1.93952 -0.52635 -6.55988 -1.24912 -0.52635 
-6.55858 -1.74358 -0.59071 -6.55858 -1.44507 -0.59071 -6.55541 -2.07288 -0.45105 
-6.55541 -1.11577 -0.45105 -6.55214 -1.79291 -0.58462 -6.55214 -1.39574 -0.58462 
-6.55149 -2.23636 -0.29706 -6.54397 -1.84101 -0.57699 -6.54397 -1.34763 -0.57699 
-6.54376 -1.99022 -0.51333 -6.54376 -1.19843 -0.51333 -6.5409 -2.19002 -0.36195 
-6.5409 -0.99862 -0.36195 -6.53798 -2.11542 -0.43368 -6.53798 -1.07322 -0.43368 
-6.5309 -1.89323 -0.56816 -6.5309 -1.29542 -0.56816 -6.52885 -2.03498 -0.49883 
-6.52885 -1.15367 -0.49883 -6.52852 -2.27321 -0.27404 -6.52852 -1.59432 -0.62546 
-6.52852 -1.59432 1.03748 -6.52621 -1.64432 -0.6255 -6.52621 -1.64432 1.03751 
-6.52621 -1.54432 -0.6255 -6.52621 -1.54432 1.03751 -6.52251 -1.6942 -0.62345 
-6.52251 -1.49444 -0.62345 -6.51955 -2.22872 -0.34059 -6.51955 -0.95993 -0.34059 
-6.51824 -2.15784 -0.41455 -6.51824 -1.0308 -0.41455 -6.51744 -1.74383 -0.61933 
-6.51744 -1.44482 -0.61933 -6.51614 -1.94484 -0.55693 -6.51614 -1.2438 -0.55693 
-6.51259 -2.07866 -0.48262 -6.51259 -1.10998 -0.48262 -6.511 -1.79308 -0.61313 
-6.511 -1.39557 -0.61313 -6.50004 -1.99514 -0.54334 -6.50004 -1.1935 -0.54334 
-6.49926 -1.84582 -0.60624 -6.49926 -1.34283 -0.60624 -6.4979 -2.19773 -0.39427 
-6.4979 -0.99092 -0.39427 -6.49688 -2.26588 -0.31792 -6.49688 -0.92276 -0.31792 
-6.49395 -2.12207 -0.46484 -6.49395 -1.06657 -0.46484 -6.48705 -1.59432 -0.65172 
-6.48705 -1.59432 1.06374 -6.48595 -1.89781 -0.59694 -6.48595 -1.29084 -0.59694 
-6.48483 -2.03978 -0.52853 -6.48483 -1.14887 -0.52853 -6.48463 -1.64438 -0.65171 
-6.48463 -1.64438 1.06372 -6.48463 -1.54426 -0.65171 -6.48463 -1.54426 1.06372 
-6.48071 -1.69454 -0.64964 -6.48071 -1.69454 1.06165 -6.48071 -1.4941 -0.64964 
-6.48071 -1.4941 1.06165 -6.47602 -2.23636 -0.37253 -6.47602 -0.95229 -0.37253 
-6.47552 -1.74421 -0.64544 -6.47552 -1.74421 1.05745 -6.47552 -1.44443 -0.64544 
-6.47399 -2.16414 -0.44535 -6.47399 -1.02451 -0.44535 -6.47295 -0.88722 -0.29399 
-6.47113 -1.9489 -0.58525 -6.47113 -1.23975 -0.58525 -6.46716 -2.08395 -0.51233 
-6.46716 -1.10469 -0.51233 -6.46439 -1.79651 -0.64111 -6.46439 -1.39214 -0.64111 
-6.45482 -1.99894 -0.57122 -6.45482 -1.18971 -0.57122 -6.45307 -2.20386 -0.42482 
-6.45307 -0.98479 -0.42482 -6.453 -2.27321 -0.34956 -6.453 -0.91543 -0.34956 
-6.4523 -1.84919 -0.63379 -6.4523 -1.33945 -0.63379 -6.44817 -2.12714 -0.49418 
-6.44817 -1.0615 -0.49418 -6.44781 -0.85337 -0.26886 -6.44434 -1.59432 -0.67591 
-6.44434 -1.59432 1.08793 -6.4416 -1.64454 -0.67595 -6.4416 -1.64454 1.08796 
-6.4416 -1.5441 -0.67595 -6.4416 -1.5441 1.08796 -6.43848 -1.90138 -0.62405 
-6.43848 -1.28726 -0.62405 -6.43813 -2.04393 -0.55653 -6.43813 -1.14471 -0.55653 
-6.43767 -1.69464 -0.67375 -6.43767 -1.69464 1.08576 -6.43767 -1.494 -0.67375 
-6.43767 -1.494 1.08576 -6.43099 -2.24209 -0.40275 -6.43099 -0.94655 -0.40275 
-6.42826 -2.16875 -0.47423 -6.42826 -1.01989 -0.47423 -6.42765 -1.74721 -0.67142 
-6.42765 -1.74721 1.08343 -6.42765 -1.44143 -0.67142 -6.42765 -1.44143 1.08343 
-6.4233 -1.95235 -0.61191 -6.4233 -1.2363 -0.61191 -6.42026 -2.08779 -0.53992 
-6.42026 -1.10085 -0.53992 -6.41633 -1.79934 -0.66657 -6.41633 -1.79934 1.07858 
-6.41633 -1.3893 -0.66657 -6.41523 -0.86203 -0.3118 -6.40824 -2.00158 -0.5969 
-6.40824 -1.18706 -0.5969 -6.40702 -2.2082 -0.45334 -6.40702 -0.98045 -0.45334 
-6.40362 -1.85207 -0.65891 -6.40362 -1.85207 1.07093 -6.40362 -1.33657 -0.65891 
-6.40127 -2.13041 -0.52142 -6.40127 -1.05824 -0.52142 -6.4005 -1.59432 -0.69798 
-6.4005 -1.59432 1.11 -6.39765 -1.6446 -0.69793 -6.39765 -1.6446 1.10994 
-6.39765 -1.54404 -0.69793 -6.39765 -1.54404 1.10994 -6.39451 -0.89127 -0.3667 
-6.39124 -2.0464 -0.58181 -6.39124 -1.14224 -0.58181 -6.38962 -1.90403 -0.64866 
-6.38962 -1.28461 -0.64866 -6.3885 -1.69714 -0.69773 -6.3885 -1.69714 1.10975 
-6.3885 -1.4915 -0.69773 -6.3885 -1.4915 1.10975 -6.38119 -2.17167 -0.5011 
-6.38119 -1.01697 -0.5011 -6.37816 -1.74971 -0.69491 -6.37816 -1.74971 1.10693 
-6.37816 -1.43894 -0.69491 -6.37816 -1.43894 1.10693 -6.37559 -1.95407 -0.63569 
-6.37559 -1.23458 -0.63569 -6.37291 -2.09029 -0.56473 -6.37291 -1.09835 -0.56473 
-6.37149 -2.26505 -0.41952 -6.37149 -0.92359 -0.41952 -6.36694 -1.80156 -0.68944 
-6.36694 -1.80156 1.10145 -6.36694 -1.38708 -0.68944 -6.36694 -1.38708 1.10145 
-6.36042 -2.00307 -0.6203 -6.36042 -1.18557 -0.6203 -6.35563 -1.59432 -0.71787 
-6.35563 -1.59432 1.12989 -6.35563 -0.83998 -0.3274 -6.35392 -1.85423 -0.6813 
-6.35392 -1.85423 1.09331 -6.35392 -1.33442 -0.6813 -6.35392 -1.33442 1.09331 
-6.35362 -2.13268 -0.54583 -6.35362 -1.05597 -0.54583 -6.34739 -1.64691 -0.71975 
-6.34739 -1.64691 1.13177 -6.34739 -1.54174 -0.71975 -6.34739 -1.54174 1.13177 
-6.34678 -2.23017 -0.46923 -6.34678 -0.95848 -0.46923 -6.34289 -2.0478 -0.60486 
-6.34289 -1.14084 -0.60486 -6.34074 -1.90478 -0.67055 -6.34074 -1.90478 1.08256 
-6.34074 -1.28387 -0.67055 -6.33808 -1.69934 -0.71901 -6.33808 -1.69934 1.13102 
-6.33808 -1.4893 -0.71901 -6.33808 -1.4893 1.13102 -6.33373 -0.87019 -0.38176 
-6.32774 -1.75148 -0.71564 -6.32774 -1.75148 1.12765 -6.32774 -1.43717 -0.71564 
-6.32774 -1.43717 1.12765 -6.32647 -1.95472 -0.6572 -6.32647 -1.95472 1.06922 
-6.32647 -1.23392 -0.6572 -6.32441 -2.09137 -0.58735 -6.32441 -1.09727 -0.58735 
-6.31889 -2.19138 -0.51776 -6.31889 -0.99726 -0.51776 -6.31639 -1.80317 -0.70965 
-6.31639 -1.80317 1.12166 -6.31639 -1.38548 -0.70965 -6.31639 -1.38548 1.12166 
-6.3115 -2.0034 -0.64136 -6.3115 -2.0034 1.05338 -6.3115 -1.18524 -0.64136 
-6.31027 -2.28509 -0.43357 -6.31027 -0.90355 -0.43357 -6.30984 -1.59432 -0.73554 
-6.30984 -1.59432 1.14755 -6.30407 -1.85427 -0.70107 -6.30407 -1.85427 1.11308 
-6.30407 -1.33438 -0.70107 -6.30407 -1.33438 1.11308 -6.30138 -1.64695 -0.73705 
-6.30138 -1.64695 1.14907 -6.30138 -1.5417 -0.73705 -6.30138 -1.5417 1.14907 
-6.2937 -2.04794 -0.62546 -6.2937 -2.04794 1.03748 -6.2937 -1.1407 -0.62546 
-6.29173 -1.69963 -0.73595 -6.29173 -1.69963 1.14797 -6.29173 -1.48901 -0.73595 
-6.29173 -1.48901 1.14797 -6.29081 -1.90463 -0.68991 -6.29081 -1.90463 1.10193 
-6.29081 -1.28402 -0.68991 -6.29081 -1.28402 1.10193 -6.29057 -2.15139 -0.56132 
-6.29057 -1.03726 -0.56132 -6.28336 -2.24824 -0.48394 -6.28336 -0.9404 -0.48394 
-6.28117 -1.75176 -0.73219 -6.28117 -1.75176 1.1442 -6.28117 -1.43688 -0.73219 
-6.28117 -1.43688 1.1442 -6.27665 -1.95411 -0.67622 -6.27665 -1.95411 1.08823 
-6.27665 -1.23453 -0.67622 -6.27665 -1.23453 1.08823 -6.27186 -0.85252 -0.39431 
-6.26888 -1.80458 -0.72577 -6.26888 -1.80458 1.13779 -6.26888 -1.38406 -0.72577 
-6.26888 -1.38406 1.13779 -6.26323 -1.59432 -0.75093 -6.26323 -1.59432 1.16295 
-6.26162 -2.00257 -0.66002 -6.26162 -2.00257 1.07203 -6.26162 -1.18607 -0.66002 
-6.26162 -1.18607 1.07203 -6.26039 -2.10883 -0.60186 -6.26039 -2.10883 1.01388 
-6.26039 -1.07981 -0.60186 -6.25633 -1.85561 -0.71672 -6.25633 -1.85561 1.12873 
-6.25633 -1.33303 -0.71672 -6.25633 -1.33303 1.12873 -6.25501 -2.20838 -0.53113 
-6.25501 -0.98027 -0.53113 -6.25432 -1.64707 -0.75214 -6.25432 -1.64707 1.16416 
-6.25432 -1.54157 -0.75214 -6.25432 -1.54157 1.16416 -6.24557 -0.88696 -0.44616 
-6.2446 -1.69967 -0.75061 -6.2446 -1.69967 1.16262 -6.2446 -1.48897 -0.75061 
-6.2446 -1.48897 1.16262 -6.24269 -1.9061 -0.70505 -6.24269 -1.9061 1.11707 
-6.24269 -1.28254 -0.70505 -6.24269 -1.28254 1.11707 -6.233 -1.75281 -0.74649 
-6.233 -1.75281 1.15851 -6.233 -1.43584 -0.74649 -6.233 -1.43584 1.15851 
-6.22902 -2.0645 -0.6386 -6.22902 -2.0645 1.05061 -6.22902 -1.12414 -0.6386 
-6.2283 -1.95545 -0.69087 -6.2283 -1.95545 1.10288 -6.2283 -1.23319 -0.69087 
-6.2283 -1.23319 1.10288 -6.22557 -2.16739 -0.57359 -6.22557 -2.16739 0.9856 
-6.22557 -1.02125 -0.57359 -6.22063 -1.80547 -0.73955 -6.22063 -1.80547 1.15156 
-6.22063 -1.38317 -0.73955 -6.22063 -1.38317 1.15156 -6.21801 -2.2636 -0.49543 
-6.21801 -2.2636 0.90744 -6.21801 -0.92505 -0.49543 -6.21593 -1.59432 -0.76402 
-6.21593 -1.59432 1.17604 -6.2076 -1.8565 -0.73005 -6.2076 -1.8565 1.14206 
-6.2076 -1.33214 -0.73005 -6.2076 -1.33214 1.14206 -6.20683 -1.64711 -0.76482 
-6.20683 -1.64711 1.17684 -6.20683 -1.54153 -0.76482 -6.20683 -1.54153 1.17684 
-6.1957 -1.70027 -0.76309 -6.1957 -1.70027 1.17511 -6.1957 -1.48837 -0.76309 
-6.1957 -1.48837 1.17511 -6.19504 -2.12391 -0.61265 -6.19504 -2.12391 1.02467 
-6.19504 -1.06473 -0.61265 -6.19389 -1.90678 -0.71787 -6.19389 -1.90678 1.12989 
-6.19389 -1.28186 -0.71787 -6.19389 -1.28186 1.12989 -6.19082 -2.01048 -0.6768 
-6.19082 -2.01048 1.08881 -6.19082 -1.17816 -0.6768 -6.19082 -1.17816 1.08881 
-6.18985 -2.22258 -0.54115 -6.18985 -2.22258 0.95317 -6.18985 -0.96606 -0.54115 
-6.18389 -1.75339 -0.75846 -6.18389 -1.75339 1.17047 -6.18389 -1.43525 -0.75846 
-6.18389 -1.43525 1.17047 -6.17961 -0.87364 -0.45573 -6.17175 -1.80583 -0.75094 
-6.17175 -1.80583 1.16295 -6.17175 -1.38282 -0.75094 -6.17175 -1.38282 1.16295 
-6.16804 -1.59432 -0.77478 -6.16804 -1.59432 1.18679 -6.15987 -2.18049 -0.58232 
-6.15987 -2.18049 0.99434 -6.15987 -1.00815 -0.58232 -6.15987 -1.00815 0.99434 
-6.15853 -1.85678 -0.74092 -6.15853 -1.85678 1.15294 -6.15853 -1.33187 -0.74092 
-6.15853 -1.33187 1.15294 -6.15748 -2.07142 -0.65325 -6.15748 -2.07142 1.06526 
-6.15748 -1.11722 -0.65325 -6.15748 -1.11722 1.06526 -6.1574 -1.64754 -0.77539 
-6.1574 -1.64754 1.18741 -6.1574 -1.5411 -0.77539 -6.1574 -1.5411 1.18741 
-6.15679 -1.96232 -0.70546 -6.15679 -1.96232 1.11748 -6.15679 -1.22632 -0.70546 
-6.15679 -1.22632 1.11748 -6.15206 -2.27602 -0.50337 -6.15206 -0.91263 -0.50337 
-6.14623 -1.70061 -0.77311 -6.14623 -1.70061 1.18513 -6.14623 -1.48803 -0.77311 
-6.14623 -1.48803 1.18513 -6.13454 -1.75336 -0.76795 -6.13454 -1.75336 1.17996 
-6.13454 -1.43528 -0.76795 -6.13454 -1.43528 1.17996 -6.1237 -2.23392 -0.54777 
-6.1237 -2.23392 0.95979 -6.1237 -0.95472 -0.54777 -6.1237 -0.95472 0.95979 
-6.12252 -2.13016 -0.62496 -6.12252 -2.13016 1.03697 -6.12252 -1.05848 -0.62496 
-6.12252 -1.05848 1.03697 -6.12238 -1.80565 -0.75992 -6.12238 -1.80565 1.17193 
-6.12238 -1.383 -0.75992 -6.12238 -1.383 1.17193 -6.12152 -1.91231 -0.73037 
-6.12152 -1.91231 1.14239 -6.12152 -1.27634 -0.73037 -6.12152 -1.27634 1.14239 
-6.11968 -1.59432 -0.78317 -6.11968 -1.59432 1.19518 -6.11884 -2.01616 -0.68885 
-6.11884 -2.01616 1.10086 -6.11884 -1.17248 -0.68885 -6.11884 -1.17248 1.10086 
-6.11468 -0.86443 -0.4627 -6.10889 -1.64758 -0.78328 -6.10889 -1.64758 1.19529 
-6.10889 -1.54106 -0.78328 -6.10889 -1.54106 1.19529 -6.09742 -1.70088 -0.78048 
-6.09742 -1.70088 1.19249 -6.09742 -1.48776 -0.78048 -6.09742 -1.48776 1.19249 
-6.08677 -2.1854 -0.59254 -6.08677 -2.1854 1.00455 -6.08677 -1.00325 -0.59254 
-6.08677 -1.00325 1.00455 -6.08673 -2.28393 -0.50918 -6.08673 -0.90471 -0.50918 
-6.08673 -0.90471 0.92119 -6.08562 -1.86149 -0.75103 -6.08562 -1.86149 1.16305 
-6.08562 -1.32716 -0.75103 -6.08562 -1.32716 1.16305 -6.08558 -1.75361 -0.77478 
-6.08558 -1.75361 1.18679 -6.08558 -1.43503 -0.77478 -6.08558 -1.43503 1.18679 
-6.08432 -2.07614 -0.66316 -6.08432 -2.07614 1.07517 -6.08432 -1.11251 -0.66316 
-6.08432 -1.11251 1.07517 -6.08384 -1.96695 -0.71533 -6.08384 -1.96695 1.12734 
-6.08384 -1.2217 -0.71533 -6.08384 -1.2217 1.12734 -6.07096 -1.59432 -0.78918 
-6.07096 -1.59432 1.20119 -6.05976 -1.64769 -0.78879 -6.05976 -1.64769 1.2008 
-6.05976 -1.54096 -0.78879 -6.05976 -1.54096 1.2008 -6.0492 -2.13349 -0.63274 
-6.0492 -2.13349 1.04475 -6.0492 -1.05516 -0.63274 -6.0492 -1.05516 1.04475 
-6.04854 -2.23947 -0.5543 -6.04854 -2.23947 0.96632 -6.04854 -0.94918 -0.5543 
-6.04854 -0.94918 0.96632 -6.04835 -1.91611 -0.7378 -6.04835 -1.91611 1.14981 
-6.04835 -1.27254 -0.7378 -6.04835 -1.27254 1.14981 -6.04831 -1.7009 -0.78544 
-6.04831 -1.7009 1.19745 -6.04831 -1.48775 -0.78544 -6.04831 -1.48775 1.19745 
-6.04787 -1.80745 -0.76814 -6.04787 -1.80745 1.18016 -6.04787 -1.3812 -0.76814 
-6.04787 -1.3812 1.18016 -6.04609 -2.01958 -0.6961 -6.04609 -2.01958 1.10812 
-6.04609 -1.16906 -0.6961 -6.04609 -1.16906 1.10812 -6.02201 -1.59432 -0.79279 
-6.02201 -1.59432 1.2048 -6.01118 -2.18913 -0.59695 -6.01118 -2.18913 1.00896 
-6.01118 -0.99951 -0.59695 -6.01118 -0.99951 1.00896 -6.01118 -2.07849 -0.66813 
-6.01118 -2.07849 1.08015 -6.01118 -1.11015 -0.66813 -6.01118 -1.11015 1.08015 
-6.01115 -2.28767 -0.51358 -6.01115 -0.90097 -0.51358 -6.01115 -0.90097 0.9256 
-6.01073 -1.8627 -0.75657 -6.01073 -1.8627 1.16858 -6.01073 -1.32595 -0.75657 
-6.01073 -1.32595 1.16858 -6.01073 -1.96927 -0.72027 -6.01073 -1.96927 1.13228 
-6.01073 -1.21938 -0.72027 -6.01073 -1.21938 1.13228 -6.01071 -1.75482 -0.78031 
-6.01071 -1.75482 1.19232 -6.01071 -1.43382 -0.78031 -6.01071 -1.43382 1.19232 
-6.01071 -1.64772 -0.79185 -6.01071 -1.64772 1.20387 -6.01071 -1.54092 -0.79185 
-6.01071 -1.54092 1.20387 -5.97295 -2.24132 -0.55649 -5.97295 -2.24132 0.9685 
-5.97295 -2.13506 -0.63518 -5.97295 -2.13506 1.0472 -5.97295 -2.02072 -0.69853 
-5.97295 -2.02072 1.11054 -5.97295 -1.91703 -0.74049 -5.97295 -1.91703 1.15251 
-5.97295 -1.80805 -0.77089 -5.97295 -1.80805 1.1829 -5.97295 -1.7012 -0.78827 
-5.97295 -1.7012 1.20028 -5.97295 -1.59432 -0.79399 -5.97295 -1.59432 1.20601 
-5.97295 -1.48744 -0.78827 -5.97295 -1.48744 1.20028 -5.97295 -1.3806 -0.77089 
-5.97295 -1.3806 1.1829 -5.97295 -1.27162 -0.74049 -5.97295 -1.27162 1.15251 
-5.97295 -1.16792 -0.69853 -5.97295 -1.16792 1.11054 -5.97295 -1.05358 -0.63518 
-5.97295 -1.05358 1.0472 -5.97295 -0.94733 -0.55649 -5.97295 -0.94733 0.9685 
-5.93519 -1.64772 -0.79185 -5.93519 -1.64772 1.20387 -5.93519 -1.54092 -0.79185 
-5.93519 -1.54092 1.20387 -5.93518 -1.75482 -0.78031 -5.93518 -1.75482 1.19232 
-5.93518 -1.43382 -0.78031 -5.93518 -1.43382 1.19232 -5.93516 -1.96927 -0.72027 
-5.93516 -1.96927 1.13228 -5.93516 -1.21938 -0.72027 -5.93516 -1.21938 1.13228 
-5.93516 -1.8627 -0.75657 -5.93516 -1.8627 1.16858 -5.93516 -1.32595 -0.75657 
-5.93516 -1.32595 1.16858 -5.93475 -2.28767 -0.51358 -5.93475 -0.90097 -0.51358 
-5.93475 -0.90097 0.9256 -5.93471 -2.07849 -0.66813 -5.93471 -2.07849 1.08015 
-5.93471 -1.11015 -0.66813 -5.93471 -1.11015 1.08015 -5.93471 -2.18913 -0.59695 
-5.93471 -2.18913 1.00896 -5.93471 -0.99951 -0.59695 -5.93471 -0.99951 1.00896 
-5.92388 -1.59432 -0.79279 -5.92388 -1.59432 1.2048 -5.8998 -2.01958 -0.6961 
-5.8998 -2.01958 1.10812 -5.8998 -1.16906 -0.6961 -5.8998 -1.16906 1.10812 
-5.89802 -1.80745 -0.76814 -5.89802 -1.80745 1.18016 -5.89802 -1.3812 -0.76814 
-5.89802 -1.3812 1.18016 -5.89759 -1.7009 -0.78544 -5.89759 -1.7009 1.19745 
-5.89759 -1.48775 -0.78544 -5.89759 -1.48775 1.19745 -5.89755 -1.91611 -0.7378 
-5.89755 -1.91611 1.14981 -5.89755 -1.27254 -0.7378 -5.89755 -1.27254 1.14981 
-5.89735 -2.23947 -0.5543 -5.89735 -2.23947 0.96632 -5.89735 -0.94918 -0.5543 
-5.89735 -0.94918 0.96632 -5.8967 -2.13349 -0.63274 -5.8967 -2.13349 1.04475 
-5.8967 -1.05516 -0.63274 -5.8967 -1.05516 1.04475 -5.88613 -1.64769 -0.78879 
-5.88613 -1.64769 1.2008 -5.88613 -1.54096 -0.78879 -5.88613 -1.54096 1.2008 
-5.87493 -1.59432 -0.78918 -5.87493 -1.59432 1.20119 -5.86206 -1.96695 -0.71533 
-5.86206 -1.96695 1.12734 -5.86206 -1.2217 -0.71533 -5.86206 -1.2217 1.12734 
-5.86157 -2.07614 -0.66316 -5.86157 -2.07614 1.07517 -5.86157 -1.11251 -0.66316 
-5.86157 -1.11251 1.07517 -5.86031 -1.75361 -0.77478 -5.86031 -1.75361 1.18679 
-5.86031 -1.43503 -0.77478 -5.86031 -1.43503 1.18679 -5.86028 -1.86149 -0.75103 
-5.86028 -1.86149 1.16305 -5.86028 -1.32716 -0.75103 -5.86028 -1.32716 1.16305 
-5.85917 -2.28393 -0.50918 -5.85917 -0.90471 -0.50918 -5.85917 -0.90471 0.92119 
-5.85912 -2.1854 -0.59254 -5.85912 -2.1854 1.00455 -5.85912 -1.00325 -0.59254 
-5.85912 -1.00325 1.00455 -5.84847 -1.70088 -0.78048 -5.84847 -1.70088 1.19249 
-5.84847 -1.48776 -0.78048 -5.84847 -1.48776 1.19249 -5.837 -1.64758 -0.78328 
-5.837 -1.64758 1.19529 -5.837 -1.54106 -0.78328 -5.837 -1.54106 1.19529 
-5.82705 -2.01616 -0.68885 -5.82705 -2.01616 1.10086 -5.82705 -1.17248 -0.68885 
-5.82705 -1.17248 1.10086 -5.82622 -1.59432 -0.78317 -5.82622 -1.59432 1.19518 
-5.82437 -1.91231 -0.73037 -5.82437 -1.91231 1.14239 -5.82437 -1.27634 -0.73037 
-5.82437 -1.27634 1.14239 -5.82352 -1.80565 -0.75992 -5.82352 -1.80565 1.17193 
-5.82352 -1.383 -0.75992 -5.82352 -1.383 1.17193 -5.82337 -2.13016 -0.62496 
-5.82337 -2.13016 1.03697 -5.82337 -1.05848 -0.62496 -5.82337 -1.05848 1.03697 
-5.82219 -2.23392 -0.54777 -5.82219 -2.23392 0.95979 -5.82219 -0.95472 -0.54777 
-5.82219 -0.95472 0.95979 -5.81135 -1.75336 -0.76795 -5.81135 -1.75336 1.17996 
-5.81135 -1.43528 -0.76795 -5.81135 -1.43528 1.17996 -5.79967 -1.70061 -0.77311 
-5.79967 -1.70061 1.18513 -5.79967 -1.48803 -0.77311 -5.79967 -1.48803 1.18513 
-5.79383 -2.27602 -0.50337 -5.79383 -0.91263 0.91538 -5.7891 -1.96232 -0.70546 
-5.7891 -1.96232 1.11748 -5.7891 -1.22632 -0.70546 -5.7891 -1.22632 1.11748 
-5.78849 -1.64754 -0.77539 -5.78849 -1.64754 1.18741 -5.78849 -1.5411 -0.77539 
-5.78849 -1.5411 1.18741 -5.78841 -2.07142 -0.65325 -5.78841 -2.07142 1.06526 
-5.78841 -1.11722 -0.65325 -5.78841 -1.11722 1.06526 -5.78736 -1.85678 -0.74092 
-5.78736 -1.85678 1.15294 -5.78736 -1.33187 -0.74092 -5.78736 -1.33187 1.15294 
-5.78602 -2.18049 -0.58232 -5.78602 -2.18049 0.99434 -5.78602 -1.00815 -0.58232 
-5.78602 -1.00815 0.99434 -5.77786 -1.59432 -0.77478 -5.77786 -1.59432 1.18679 
-5.77414 -1.80583 -0.75094 -5.77414 -1.80583 1.16295 -5.77414 -1.38282 -0.75094 
-5.77414 -1.38282 1.16295 -5.762 -1.75339 -0.75846 -5.762 -1.75339 1.17047 
-5.762 -1.43525 -0.75846 -5.762 -1.43525 1.17047 -5.75604 -2.22258 -0.54115 
-5.75604 -2.22258 0.95317 -5.75604 -0.96606 0.95317 -5.75508 -2.01048 -0.6768 
-5.75508 -2.01048 1.08881 -5.75508 -1.17816 -0.6768 -5.75508 -1.17816 1.08881 
-5.752 -1.90678 -0.71787 -5.752 -1.90678 1.12989 -5.752 -1.28186 -0.71787 
-5.752 -1.28186 1.12989 -5.75085 -2.12391 -0.61265 -5.75085 -2.12391 1.02467 
-5.75085 -1.06473 -0.61265 -5.75085 -1.06473 1.02467 -5.7502 -1.70027 -0.76309 
-5.7502 -1.70027 1.17511 -5.7502 -1.48837 -0.76309 -5.7502 -1.48837 1.17511 
-5.73906 -1.64711 -0.76482 -5.73906 -1.64711 1.17684 -5.73906 -1.54153 -0.76482 
-5.73906 -1.54153 1.17684 -5.7383 -1.8565 -0.73005 -5.7383 -1.8565 1.14206 
-5.7383 -1.33214 -0.73005 -5.7383 -1.33214 1.14206 -5.72997 -1.59432 -0.76402 
-5.72997 -1.59432 1.17604 -5.72788 -2.2636 -0.49543 -5.72788 -2.2636 0.90744 
-5.72788 -0.92505 0.90744 -5.72526 -1.80547 -0.73955 -5.72526 -1.80547 1.15156 
-5.72526 -1.38317 -0.73955 -5.72526 -1.38317 1.15156 -5.72032 -2.16739 -0.57359 
-5.72032 -2.16739 0.9856 -5.72032 -1.02125 0.9856 -5.71759 -1.95545 -0.69087 
-5.71759 -1.95545 1.10288 -5.71759 -1.23319 -0.69087 -5.71759 -1.23319 1.10288 
-5.71688 -2.0645 -0.6386 -5.71688 -2.0645 1.05061 -5.71688 -1.12414 1.05061 
-5.71289 -1.75281 -0.74649 -5.71289 -1.75281 1.15851 -5.71289 -1.43584 -0.74649 
-5.71289 -1.43584 1.15851 -5.7032 -1.9061 -0.70505 -5.7032 -1.9061 1.11707 
-5.7032 -1.28254 -0.70505 -5.7032 -1.28254 1.11707 -5.7013 -1.69967 -0.75061 
-5.7013 -1.69967 1.16262 -5.7013 -1.48897 -0.75061 -5.7013 -1.48897 1.16262 
-5.69158 -1.64707 -0.75214 -5.69158 -1.64707 1.16416 -5.69158 -1.54157 -0.75214 
-5.69158 -1.54157 1.16416 -5.69088 -2.20838 -0.53113 -5.69088 -2.20838 0.94315 
-5.69088 -0.98027 0.94315 -5.68956 -1.85561 -0.71672 -5.68956 -1.85561 1.12873 
-5.68956 -1.33303 -0.71672 -5.68956 -1.33303 1.12873 -5.6855 -2.10883 -0.60186 
-5.6855 -2.10883 1.01388 -5.6855 -1.07981 1.01388 -5.68427 -2.00257 -0.66002 
-5.68427 -2.00257 1.07203 -5.68427 -1.18607 1.07203 -5.68266 -1.59432 -0.75093 
-5.68266 -1.59432 1.16295 -5.67701 -1.80458 -0.72577 -5.67701 -1.80458 1.13779 
-5.67701 -1.38406 -0.72577 -5.67701 -1.38406 1.13779 -5.66925 -1.95411 -0.67622 
-5.66925 -1.95411 1.08823 -5.66925 -1.23453 -0.67622 -5.66925 -1.23453 1.08823 
-5.66472 -1.75176 -0.73219 -5.66472 -1.75176 1.1442 -5.66472 -1.43688 -0.73219 
-5.66472 -1.43688 1.1442 -5.66254 -2.24824 0.89596 -5.66254 -0.9404 0.89596 
-5.65532 -2.15139 -0.56132 -5.65532 -2.15139 0.97333 -5.65532 -1.03726 0.97333 
-5.65508 -1.90463 -0.68991 -5.65508 -1.90463 1.10193 -5.65508 -1.28402 -0.68991 
-5.65508 -1.28402 1.10193 -5.65417 -1.69963 -0.73595 -5.65417 -1.69963 1.14797 
-5.65417 -1.48901 -0.73595 -5.65417 -1.48901 1.14797 -5.65219 -2.04794 -0.62546 
-5.65219 -2.04794 1.03748 -5.65219 -1.1407 1.03748 -5.64451 -1.64695 -0.73705 
-5.64451 -1.64695 1.14907 -5.64451 -1.5417 -0.73705 -5.64451 -1.5417 1.14907 
-5.64182 -1.85427 -0.70107 -5.64182 -1.85427 1.11308 -5.64182 -1.33438 -0.70107 
-5.64182 -1.33438 1.11308 -5.63606 -1.59432 -0.73554 -5.63606 -1.59432 1.14755 
-5.63439 -2.0034 -0.64136 -5.63439 -2.0034 1.05338 -5.63439 -1.18524 1.05338 
-5.6295 -1.80317 -0.70965 -5.6295 -1.80317 1.12166 -5.6295 -1.38548 -0.70965 
-5.6295 -1.38548 1.12166 -5.627 -2.19138 0.92978 -5.627 -0.99726 0.92978 
-5.62148 -2.09137 0.99936 -5.62148 -1.09727 0.99936 -5.61942 -1.95472 -0.6572 
-5.61942 -1.95472 1.06922 -5.61942 -1.23392 1.06922 -5.61815 -1.75148 -0.71564 
-5.61815 -1.75148 1.12765 -5.61815 -1.43717 -0.71564 -5.61815 -1.43717 1.12765 
-5.60781 -1.69934 -0.71901 -5.60781 -1.69934 1.13102 -5.60781 -1.4893 -0.71901 
-5.60781 -1.4893 1.13102 -5.60515 -1.90478 -0.67055 -5.60515 -1.90478 1.08256 
-5.60515 -1.28387 1.08256 -5.603 -2.0478 -0.60486 -5.603 -2.0478 1.01687 
-5.603 -1.14084 1.01687 -5.59911 -2.23017 0.88124 -5.59911 -0.95848 0.88124 
-5.59851 -1.64691 -0.71975 -5.59851 -1.64691 1.13177 -5.59851 -1.54174 -0.71975 
-5.59851 -1.54174 1.13177 -5.59227 -2.13268 0.95785 -5.59227 -1.05597 0.95785 
-5.59197 -1.85423 -0.6813 -5.59197 -1.85423 1.09331 -5.59197 -1.33442 1.09331 
-5.59026 -1.59432 -0.71787 -5.59026 -1.59432 1.12989 -5.58547 -2.00307 -0.6203 
-5.58547 -2.00307 1.03232 -5.58547 -1.18557 1.03232 -5.57895 -1.80156 -0.68944 
-5.57895 -1.80156 1.10145 -5.57895 -1.38708 1.10145 -5.57298 -2.09029 0.97675 
-5.57298 -1.09835 0.97675 -5.5703 -1.95407 -0.63569 -5.5703 -1.95407 1.04771 
-5.5703 -1.23458 1.04771 -5.56773 -1.74971 -0.69491 -5.56773 -1.74971 1.10693 
-5.56773 -1.43894 -0.69491 -5.56773 -1.43894 1.10693 -5.5647 -2.17167 0.91311 
-5.5647 -1.01697 0.91311 -5.55739 -1.69714 -0.69773 -5.55739 -1.69714 1.10975 
-5.55739 -1.4915 -0.69773 -5.55739 -1.4915 1.10975 -5.55627 -1.90403 -0.64866 
-5.55627 -1.90403 1.06068 -5.55627 -1.28461 1.06068 -5.55465 -2.0464 0.99382 
-5.55465 -1.14224 0.99382 -5.54825 -1.6446 -0.69793 -5.54825 -1.6446 1.10994 
-5.54825 -1.54404 -0.69793 -5.54825 -1.54404 1.10994 -5.54539 -1.59432 -0.69798 
-5.54539 -1.59432 1.11 -5.54463 -2.13041 0.93344 -5.54463 -1.05824 0.93344 
-5.54227 -1.85207 -0.65891 -5.54227 -1.85207 1.07093 -5.54227 -1.33657 1.07093 
-5.53887 -2.2082 0.86535 -5.53887 -0.98045 0.86535 -5.53766 -2.00158 1.00892 
-5.53766 -1.18706 1.00892 -5.52957 -1.79934 -0.66657 -5.52957 -1.79934 1.07858 
-5.52957 -1.3893 1.07858 -5.52563 -2.08779 0.95193 -5.52563 -1.10085 0.95193 
-5.52259 -1.95235 1.02393 -5.52259 -1.2363 1.02393 -5.51824 -1.74721 -0.67142 
-5.51824 -1.74721 1.08343 -5.51824 -1.44143 1.08343 -5.51763 -2.16875 0.88624 
-5.51763 -1.01989 0.88624 -5.5149 -2.24209 0.81477 -5.5149 -0.94655 0.81477 
-5.50822 -1.69464 -0.67375 -5.50822 -1.69464 1.08576 -5.50822 -1.494 1.08576 
-5.50777 -2.04393 0.96854 -5.50777 -1.14471 0.96854 -5.50741 -1.90138 1.03606 
-5.50741 -1.28726 1.03606 -5.50429 -1.64454 -0.67595 -5.50429 -1.64454 1.08796 
-5.50429 -1.5441 -0.67595 -5.50429 -1.5441 1.08796 -5.50155 -1.59432 -0.67591 
-5.50155 -1.59432 1.08793 -5.49772 -2.12714 0.90619 -5.49772 -1.0615 0.90619 
-5.49359 -1.84919 1.0458 -5.49359 -1.33945 1.0458 -5.49282 -2.20386 0.83683 
-5.49282 -0.98479 0.83683 -5.49107 -1.99894 0.98324 -5.49107 -1.18971 0.98324 
-5.4815 -1.79651 -0.64111 -5.4815 -1.79651 1.05312 -5.4815 -1.39214 1.05312 
-5.47873 -2.08395 0.92435 -5.47873 -1.10469 0.92435 -5.47477 -1.9489 0.99727 
-5.47477 -1.23975 0.99727 -5.4719 -2.16414 0.85736 -5.4719 -1.02451 0.85736 
-5.47038 -1.74421 -0.64544 -5.47038 -1.74421 1.05745 -5.47038 -1.44443 1.05745 
-5.46988 -2.23636 0.78455 -5.46518 -1.69454 -0.64964 -5.46518 -1.69454 1.06165 
-5.46518 -1.4941 1.06165 -5.46126 -1.64438 -0.65171 -5.46126 -1.64438 1.06372 
-5.46126 -1.54426 1.06372 -5.46107 -2.03978 0.94055 -5.46107 -1.14887 0.94055 
-5.45994 -1.89781 1.00895 -5.45994 -1.29084 1.00895 -5.45884 -1.59432 1.06374 
-5.45194 -2.12207 0.87685 -5.45194 -1.06657 0.87685 -5.44799 -2.19773 0.80628 
-5.44663 -1.84582 1.01825 -5.44663 -1.34283 1.01825 -5.44585 -1.99514 0.95535 
-5.44585 -1.1935 0.95535 -5.43489 -1.79308 1.02515 -5.43489 -1.39557 1.02515 
-5.43331 -2.07866 0.89463 -5.43331 -1.10998 0.89463 -5.42975 -1.94484 0.96895 
-5.42975 -1.2438 0.96895 -5.42845 -1.74383 1.03134 -5.42845 -1.44482 1.03134 
-5.42765 -2.15784 0.82657 -5.42635 -2.22872 0.75261 -5.42338 -1.6942 -0.62345 
-5.42338 -1.6942 1.03547 -5.42338 -1.49444 1.03547 -5.41969 -1.64432 1.03751 
-5.41969 -1.54432 1.03751 -5.41738 -1.59432 1.03748 -5.41704 -2.03498 0.91084 
-5.41704 -1.15367 0.91084 -5.41499 -1.89323 0.98018 -5.41499 -1.29542 0.98018 
-5.40792 -2.11542 0.84569 -5.40499 -2.19002 0.77396 -5.40213 -1.99022 0.92534 
-5.40213 -1.19843 0.92534 -5.40193 -1.84101 0.989 -5.40193 -1.34763 0.989 
-5.3944 -2.23636 0.70908 -5.39375 -1.79291 0.99664 -5.39375 -1.39574 0.99664 
-5.39049 -2.07288 0.86307 -5.38731 -1.74358 1.00272 -5.38731 -1.44507 1.00272 
-5.38601 -1.93952 0.93836 -5.38601 -1.24912 0.93836 -5.38501 -2.14989 0.79394 
-5.38213 -1.69363 1.00668 -5.38213 -1.49501 1.00668 -5.37845 -1.64368 1.00859 
-5.37845 -1.54496 1.00859 -5.37725 -1.59432 1.00921 -5.37441 -2.02893 0.87897 
-5.37441 -1.15972 0.87897 -5.37267 -2.19773 0.73096 -5.37164 -1.88779 0.94918 
-5.37164 -1.30085 0.94918 -5.36644 -2.10842 0.81251 -5.36211 -1.84031 0.95858 
-5.36211 -1.34833 0.95858 -5.36003 -1.98416 0.89329 -5.36003 -1.20448 0.89329 
-5.35406 -1.79224 0.96614 -5.35406 -1.39641 0.96614 -5.35238 -2.15784 0.7513 
-5.34933 -2.06572 0.82962 -5.34742 -1.74271 0.97197 -5.34742 -1.44593 0.97197 
-5.34418 -1.93319 0.90588 -5.34418 -1.25545 0.90588 -5.34237 -1.69281 0.97586 
-5.34237 -1.49584 0.97586 -5.33969 -1.64363 0.97838 -5.33969 -1.54502 0.97838 
-5.33855 -1.59432 0.97902 -5.33373 -2.02188 0.84522 -5.33326 -2.11542 0.77104 
-5.33316 -1.88657 0.91682 -5.33316 -1.30207 0.91682 -5.32364 -1.839 0.9261 
-5.32364 -1.34965 0.9261 -5.32159 -2.16414 0.70705 -5.31966 -1.97701 0.85929 
-5.31592 -1.79107 0.93375 -5.31592 -1.39757 0.93375 -5.31589 -2.07288 0.78847 
-5.30931 -1.74146 0.93945 -5.30931 -1.44718 0.93945 -5.30717 -1.93121 0.87178 
-5.305 -1.69269 0.94368 -5.305 -1.49595 0.94368 -5.30229 -1.64345 0.94614 
-5.30229 -1.5452 0.94614 -5.3021 -2.12207 0.72701 -5.30139 -1.59432 0.94696 
-5.29999 -2.02893 0.80454 -5.29629 -1.88461 0.88267 -5.29629 -1.30404 0.88267 
-5.28703 -1.8373 0.89192 -5.28703 -1.35134 0.89192 -5.28566 -1.98416 0.81892 
-5.28432 -2.07866 0.74565 -5.27943 -1.78941 0.89953 -5.27943 -1.39923 0.89953 
-5.27349 -1.74105 0.90546 -5.27349 -1.44759 0.90546 -5.27308 -1.93319 0.83477 
-5.26924 -1.69234 0.90971 -5.26924 -1.4963 0.90971 -5.26811 -2.03498 0.76191 
-5.26669 -1.64339 0.91226 -5.26669 -1.54525 0.91226 -5.26584 -1.59432 0.91311 
-5.26213 -1.88657 0.8458 -5.25361 -1.99022 0.77682 -5.25285 -1.839 0.85531 
-5.24521 -1.79107 0.86303 -5.24521 -1.39757 0.86303 -5.24059 -1.93952 0.79295 
-5.2395 -1.74146 0.86964 -5.2395 -1.44718 0.86964 -5.23527 -1.69269 0.87396 
-5.23527 -1.49595 0.87396 -5.23281 -1.64345 0.87667 -5.23281 -1.5452 0.87667 
-5.23199 -1.59432 0.87757 -5.22977 -1.88779 0.80731 -5.2236 -1.99514 0.7331 
-5.22037 -1.84031 0.81685 -5.21281 -1.79224 0.82489 -5.21001 -1.94484 0.7492 
-5.20698 -1.74271 0.83153 -5.20309 -1.69281 0.83658 -5.20309 -1.49584 0.83658 
-5.20057 -1.64363 0.83926 -5.20057 -1.54502 0.83926 -5.19994 -1.59432 0.8404 
-5.19878 -1.89323 0.76396 -5.18995 -1.84101 0.77703 -5.18232 -1.79291 0.7852 
-5.17623 -1.74358 0.79164 -5.17228 -1.69363 0.79682 -5.17036 -1.64368 0.8005 
-5.16974 -1.59432 0.80171 -5.1607 -1.84582 0.73232 -5.15381 -1.79308 0.74406 
-5.14761 -1.74383 0.7505 -5.14349 -1.6942 0.75557 -5.14144 -1.64432 0.75927 
-5.12583 -1.79651 0.69745 -5.1215 -1.74421 0.70858 -5.1173 -1.69454 0.71377 
-6.75576 -0.13883 -0.11088 -6.73846 -0.13887 -0.15689 -6.73772 -0.08644 -0.14758 
-6.73658 -0.19145 -0.16513 -6.71669 -0.19145 -0.21 -6.71664 -0.24173 -0.20715 
-6.71664 -0.14118 -0.20715 -6.71644 -0.08863 -0.198 -6.71362 -0.03607 -0.18766 
-6.69466 -0.24168 -0.2511 -6.69466 -0.14123 -0.2511 -6.69463 -0.19145 -0.25384 
-6.69246 -0.29177 -0.24717 -6.69246 -0.09114 -0.24717 -6.69013 -0.03857 -0.23715 
-6.68528 0.01356 -0.22583 -6.67043 -0.19145 -0.29655 -6.67042 -0.24151 -0.29414 
-6.67042 -0.1414 -0.29414 -6.66835 -0.29167 -0.29021 -6.66835 -0.09123 -0.29021 
-6.66415 -0.34134 -0.28502 -6.66415 -0.04156 -0.28502 -6.65982 -0.39364 -0.27389 
-6.65982 0.01073 -0.27389 -6.6525 0.06342 -0.2618 -6.64421 -0.24146 -0.33571 
-6.64421 -0.14145 -0.33571 -6.64417 -0.19145 -0.33802 -6.64216 -0.29133 -0.33201 
-6.64216 -0.09158 -0.33201 -6.63804 -0.34096 -0.32694 -6.63804 -0.04195 -0.32694 
-6.63184 -0.39021 -0.3205 -6.63184 0.0073 -0.3205 -6.62495 -0.44295 -0.30876 
-6.62495 0.06004 -0.30876 -6.61591 -0.19145 -0.37815 -6.61565 -0.49494 -0.29545 
-6.61565 0.11203 -0.29545 -6.61529 -0.24082 -0.37694 -6.61529 -0.14209 -0.37694 
-6.61337 -0.29076 -0.37327 -6.61337 -0.09215 -0.37327 -6.60942 -0.34071 -0.36808 
-6.60942 -0.0422 -0.36808 -6.60396 0.16312 -0.28063 -6.60333 -0.39004 -0.36165 
-6.60333 0.00713 -0.36165 -6.5957 -0.43815 -0.35347 -6.5957 0.05524 -0.35347 
-6.58687 -0.49036 -0.3404 -6.58687 0.10745 -0.3404 -6.58571 -0.19145 -0.41684 
-6.58508 -0.24076 -0.4157 -6.58508 -0.14215 -0.4157 -6.58256 -0.28994 -0.41302 
-6.58256 -0.09297 -0.41302 -6.57867 -0.33984 -0.40797 -6.57867 -0.04307 -0.40797 
-6.57564 -0.54197 -0.32564 -6.57564 0.15906 -0.32564 -6.57284 -0.38937 -0.40134 
-6.57284 0.00646 -0.40134 -6.56528 -0.43745 -0.39329 -6.56528 0.05454 -0.39329 
-6.56205 -0.59228 -0.30954 -6.56205 0.20937 -0.30954 -6.55588 -0.48492 -0.38375 
-6.55588 0.10202 -0.38375 -6.55366 -0.19145 -0.45401 -6.55284 -0.24058 -0.45311 
-6.55284 -0.14233 -0.45311 -6.55038 -0.28983 -0.4504 -6.55038 -0.09308 -0.4504 
-6.54724 -0.63691 -0.29433 -6.54724 0.254 -0.29433 -6.54615 -0.33859 -0.44608 
-6.54615 -0.04431 -0.44608 -6.54506 -0.53665 -0.36939 -6.54506 0.15375 -0.36939 
-6.54044 -0.3882 -0.43947 -6.54044 0.0053 -0.43947 -6.5328 -0.43613 -0.43175 
-6.5328 0.05322 -0.43175 -6.53204 -0.58735 -0.35326 -6.53204 0.20444 -0.35326 
-6.52352 -0.4837 -0.42224 -6.52352 0.10079 -0.42224 -6.51981 -0.19145 -0.48955 
-6.51896 -0.24052 -0.4887 -6.51896 -0.14239 -0.4887 -6.51754 -0.63211 -0.33835 
-6.51754 0.2492 -0.33835 -6.51641 -0.28947 -0.48615 -6.51641 -0.09344 -0.48615 
-6.51257 -0.53033 -0.41122 -6.51257 0.14742 -0.41122 -6.51216 -0.33818 -0.4819 
-6.51216 -0.04472 -0.4819 -6.50622 -0.38654 -0.47597 -6.50622 0.00364 -0.47597 
-6.50133 -0.6758 -0.32209 -6.50133 0.29289 -0.32209 -6.49999 -0.5813 -0.39537 
-6.49999 0.19839 -0.39537 -6.49862 -0.43443 -0.46836 -6.49862 0.05153 -0.46836 
-6.48936 -0.48174 -0.45911 -6.48936 0.09883 -0.45911 -6.48566 -0.62606 -0.38098 
-6.48566 0.24315 -0.38098 -6.48426 -0.19145 -0.5234 -6.48355 -0.7192 -0.30345 
-6.48355 0.3363 -0.30345 -6.48336 -0.24058 -0.52258 -6.48336 -0.14233 -0.52258 
-6.48065 -0.28983 -0.52012 -6.48065 -0.09308 -0.52012 -6.47848 -0.52834 -0.44822 
-6.47848 0.14544 -0.44822 -6.47634 -0.33859 -0.51589 -6.47634 -0.04431 -0.51589 
-6.46976 -0.67001 -0.36491 -6.46976 0.2871 -0.36491 -6.46973 -0.3882 -0.51019 
-6.46973 0.0053 -0.51019 -6.46599 -0.57414 -0.43573 -6.46599 0.19123 -0.43573 
-6.46406 -0.76127 -0.28349 -6.46406 0.37836 -0.28349 -6.46201 -0.43613 -0.50254 
-6.46201 0.05322 -0.50254 -6.45249 -0.4837 -0.49326 -6.45249 0.10079 -0.49326 
-6.45239 -0.71255 -0.34748 -6.45239 0.32965 -0.34748 -6.45192 -0.61901 -0.42166 
-6.45192 0.2361 -0.42166 -6.4471 -0.19145 -0.55546 -6.44596 -0.24076 -0.55482 
-6.44596 -0.14215 -0.55482 -6.44353 -0.80099 -0.26258 -6.44328 -0.28994 -0.5523 
-6.44328 -0.09297 -0.5523 -6.44147 -0.53033 -0.48232 -6.44147 0.14742 -0.48232 
-6.43823 -0.33984 -0.54841 -6.43823 -0.04307 -0.54841 -6.43632 -0.66285 -0.40606 
-6.43632 0.27994 -0.40606 -6.43327 -0.75498 -0.32774 -6.43327 0.37207 -0.32774 
-6.43159 -0.38937 -0.54259 -6.43159 0.00646 -0.54259 -6.42562 -0.5813 -0.46973 
-6.42562 0.19839 -0.46973 -6.42354 -0.43745 -0.53502 -6.42354 0.05454 -0.53502 
-6.41921 -0.70556 -0.38895 -6.41921 0.32265 -0.38895 -6.41401 -0.48492 -0.52562 
-6.41401 0.10202 -0.52562 -6.41298 -0.79486 -0.3074 -6.41298 0.41195 -0.3074 
-6.41124 -0.62606 -0.45541 -6.41124 0.24315 -0.45541 -6.4084 -0.19145 -0.58566 
-6.4084 -0.19145 1.02076 -6.4072 -0.24082 -0.58503 -6.4072 -0.14209 -0.58503 
-6.40352 -0.29076 -0.58312 -6.40352 -0.09215 -0.58312 -6.40064 -0.74702 -0.37039 
-6.40064 0.36412 -0.37039 -6.39964 -0.53665 -0.5148 -6.39964 0.15375 -0.5148 
-6.39834 -0.34071 -0.57916 -6.39834 -0.0422 -0.57916 -6.39516 -0.67001 -0.43951 
-6.39516 0.2871 -0.43951 -6.3919 -0.39004 -0.57308 -6.3919 0.00713 -0.57308 
-6.39125 0.45058 -0.28552 -6.38372 -0.43815 -0.56544 -6.38372 0.05524 -0.56544 
-6.38352 -0.58735 -0.50178 -6.38352 0.20444 -0.50178 -6.38066 -0.78715 -0.3504 
-6.38066 0.40425 -0.3504 -6.37773 -0.71255 -0.42213 -6.37773 0.32965 -0.42213 
-6.37066 -0.49036 -0.55662 -6.37066 0.10745 -0.55662 -6.36861 -0.63211 -0.48728 
-6.36861 0.2492 -0.48728 -6.36827 -0.19145 -0.61392 -6.36827 -0.19145 1.04902 
-6.36596 -0.24146 -0.61395 -6.36596 -0.24146 1.04906 -6.36596 -0.14145 -0.61395 
-6.36596 -0.14145 1.04906 -6.36227 -0.29133 -0.61191 -6.36227 -0.09158 -0.61191 
-6.3593 -0.82585 -0.32905 -6.3593 0.44294 -0.32905 -6.358 -0.75498 -0.40301 
-6.358 0.37207 -0.40301 -6.3572 -0.34096 -0.60778 -6.3572 -0.04195 -0.60778 
-6.3559 -0.54197 -0.54539 -6.3559 0.15906 -0.54539 -6.35234 -0.6758 -0.47107 
-6.35234 0.29289 -0.47107 -6.35076 -0.39021 -0.60159 -6.35076 0.0073 -0.60159 
-6.3398 -0.59228 -0.53179 -6.3398 0.20937 -0.53179 -6.33902 -0.44295 -0.5947 
-6.33902 0.06004 -0.5947 -6.33766 -0.79486 -0.38272 -6.33766 0.41195 -0.38272 
-6.33371 -0.7192 -0.45329 -6.33371 0.3363 -0.45329 -6.32681 -0.19145 -0.64018 
-6.32681 -0.19145 1.07528 -6.32571 -0.49494 -0.58539 -6.32571 0.11203 -0.58539 
-6.32458 -0.63691 -0.51699 -6.32458 0.254 -0.51699 -6.32439 -0.24151 -0.64016 
-6.32439 -0.24151 1.07526 -6.32439 -0.1414 -0.64016 -6.32439 -0.1414 1.07526 
-6.32047 -0.29167 -0.6381 -6.32047 -0.29167 1.0732 -6.32047 -0.09123 -0.6381 
-6.32047 -0.09123 1.0732 -6.31577 -0.83349 -0.36099 -6.31577 0.45058 -0.36099 
-6.31527 -0.34134 -0.63389 -6.31527 -0.34134 1.069 -6.31527 -0.04156 -0.63389 
-6.31375 -0.76127 -0.43381 -6.31375 0.37836 -0.43381 -6.31088 -0.54603 -0.57371 
-6.31088 0.16312 -0.57371 -6.30692 -0.68109 -0.50079 -6.30692 0.29818 -0.50079 
-6.30415 -0.39364 -0.62956 -6.30415 0.01073 -0.62956 -6.29458 -0.59607 -0.55968 
-6.29458 0.21316 -0.55968 -6.29283 -0.80099 -0.41328 -6.29283 0.41808 -0.41328 
-6.29206 -0.44632 -0.62224 -6.29206 0.06342 -0.62224 -6.28793 -0.72427 -0.48264 
-6.28793 0.34136 -0.48264 -6.2841 -0.19145 -0.66437 -6.2841 -0.19145 1.09947 
-6.28136 -0.24168 -0.6644 -6.28136 -0.24168 1.09951 -6.28136 -0.14123 -0.6644 
-6.28136 -0.14123 1.09951 -6.27824 -0.49851 -0.6125 -6.27824 0.11561 -0.6125 
-6.27788 -0.64106 -0.54498 -6.27788 0.25815 -0.54498 -6.27743 -0.29177 -0.6622 
-6.27743 -0.29177 1.09731 -6.27743 -0.09114 -0.6622 -6.27743 -0.09114 1.09731 
-6.27075 -0.83922 -0.39121 -6.26802 -0.76588 -0.46268 -6.26802 0.38297 -0.46268 
-6.26741 -0.34434 -0.65987 -6.26741 -0.34434 1.09497 -6.26741 -0.03857 -0.65987 
-6.26741 -0.03857 1.09497 -6.26306 -0.54948 -0.60037 -6.26306 0.16657 -0.60037 
-6.26002 -0.68492 -0.52837 -6.26002 0.30201 -0.52837 -6.25608 -0.39647 -0.65502 
-6.25608 -0.39647 1.09012 -6.25608 0.01356 -0.65502 -6.24799 -0.59871 -0.58536 
-6.24799 0.21581 -0.58536 -6.24678 -0.80533 -0.44179 -6.24678 0.42242 -0.44179 
-6.24338 -0.44921 -0.64737 -6.24338 -0.44921 1.08247 -6.24338 0.0663 -0.64737 
-6.24102 -0.72754 -0.50988 -6.24102 0.34463 -0.50988 -6.24026 -0.19145 -0.68644 
-6.24026 -0.19145 1.12154 -6.2374 -0.24173 -0.68638 -6.2374 -0.24173 1.12149 
-6.2374 -0.14118 -0.68638 -6.2374 -0.14118 1.12149 -6.231 -0.64354 -0.57026 
-6.231 0.26063 -0.57026 -6.22938 -0.50117 -0.63712 -6.22938 -0.50117 1.07222 
-6.22938 0.11826 -0.63712 -6.22826 -0.29428 -0.68619 -6.22826 -0.29428 1.12129 
-6.22826 -0.08863 -0.68619 -6.22826 -0.08863 1.12129 -6.22095 -0.7688 -0.48955 
-6.22095 0.3859 -0.48955 -6.21792 -0.34684 -0.68337 -6.21792 -0.34684 1.11847 
-6.21792 -0.03607 -0.68337 -6.21792 -0.03607 1.11847 -6.21535 -0.5512 -0.62415 
-6.21535 -0.5512 1.05925 -6.21535 0.16829 -0.62415 -6.21267 -0.68742 -0.55319 
-6.21267 0.30452 -0.55319 -6.2067 -0.39869 -0.67789 -6.2067 -0.39869 1.113 
-6.2067 0.01579 -0.67789 -6.2067 0.01579 1.113 -6.20018 -0.6002 -0.60876 
-6.20018 0.21729 -0.60876 -6.19539 -0.19145 -0.70633 -6.19539 -0.19145 1.14143 
-6.19368 -0.45136 -0.66975 -6.19368 -0.45136 1.10485 -6.19368 0.06845 -0.66975 
-6.19368 0.06845 1.10485 -6.19338 -0.72981 -0.53429 -6.19338 0.3469 -0.53429 
-6.18714 -0.24404 -0.70821 -6.18714 -0.24404 1.14331 -6.18714 -0.13887 -0.70821 
-6.18714 -0.13887 1.14331 -6.18654 -0.8273 -0.45769 -6.18265 -0.64493 -0.59331 
-6.18265 0.26202 -0.59331 -6.1805 -0.50191 -0.659 -6.1805 -0.50191 1.0941 
-6.1805 0.119 -0.659 -6.17784 -0.29647 -0.70746 -6.17784 -0.29647 1.14256 
-6.17784 -0.08644 -0.70746 -6.17784 -0.08644 1.14256 -6.1675 -0.34861 -0.70409 
-6.1675 -0.34861 1.13919 -6.1675 -0.0343 -0.70409 -6.1675 -0.0343 1.13919 
-6.16623 -0.55186 -0.64566 -6.16623 -0.55186 1.08076 -6.16623 0.16895 -0.64566 
-6.16417 -0.68851 -0.5758 -6.16417 0.3056 -0.5758 -6.15865 -0.78851 -0.50622 
-6.15865 0.40561 -0.50622 -6.15615 -0.4003 -0.69811 -6.15615 -0.4003 1.13321 
-6.15615 0.01739 -0.69811 -6.15615 0.01739 1.13321 -6.15126 -0.60053 -0.62982 
-6.15126 -0.60053 1.06492 -6.15126 0.21762 -0.62982 -6.14959 -0.19145 -0.72399 
-6.14959 -0.19145 1.1591 -6.14383 -0.4514 -0.68952 -6.14383 -0.4514 1.12463 
-6.14383 0.06849 -0.68952 -6.14383 0.06849 1.12463 -6.14114 -0.24408 -0.72551 
-6.14114 -0.24408 1.16061 -6.14114 -0.13883 -0.72551 -6.14114 -0.13883 1.16061 
-6.13346 -0.64508 -0.61392 -6.13346 -0.64508 1.04902 -6.13346 0.26217 -0.61392 
-6.13148 -0.29677 -0.72441 -6.13148 -0.29677 1.15951 -6.13148 -0.08614 -0.72441 
-6.13148 -0.08614 1.15951 -6.13057 -0.50176 -0.67837 -6.13057 -0.50176 1.11347 
-6.13057 0.11885 -0.67837 -6.13057 0.11885 1.11347 -6.13033 -0.74852 -0.54978 
-6.13033 -0.74852 0.98488 -6.13033 0.36561 -0.54978 -6.12311 -0.84538 -0.4724 
-6.12093 -0.3489 -0.72064 -6.12093 -0.3489 1.15575 -6.12093 -0.03401 -0.72064 
-6.12093 -0.03401 1.15575 -6.1164 -0.55124 -0.66467 -6.1164 -0.55124 1.09978 
-6.1164 0.16833 -0.66467 -6.1164 0.16833 1.09978 -6.10864 -0.40172 -0.71423 
-6.10864 -0.40172 1.14933 -6.10864 0.01881 -0.71423 -6.10864 0.01881 1.14933 
-6.10299 -0.19145 -0.73939 -6.10299 -0.19145 1.17449 -6.10138 -0.5997 -0.64847 
-6.10138 -0.5997 1.08358 -6.10138 0.21679 -0.64847 -6.10138 0.21679 1.08358 
-6.10015 -0.70596 -0.59032 -6.10015 -0.70596 1.02542 -6.10015 0.32306 -0.59032 
-6.09609 -0.45274 -0.70517 -6.09609 -0.45274 1.14028 -6.09609 0.06984 -0.70517 
-6.09609 0.06984 1.14028 -6.09477 -0.80551 -0.51959 -6.09477 -0.80551 0.95469 
-6.09407 -0.2442 -0.7406 -6.09407 -0.2442 1.1757 -6.09407 -0.1387 -0.7406 
-6.09407 -0.1387 1.1757 -6.08435 -0.2968 -0.73906 -6.08435 -0.2968 1.17416 
-6.08435 -0.08611 -0.73906 -6.08435 -0.08611 1.17416 -6.08245 -0.50323 -0.69351 
-6.08245 -0.50323 1.12861 -6.08245 0.12033 -0.69351 -6.08245 0.12033 1.12861 
-6.07276 -0.34994 -0.73495 -6.07276 -0.34994 1.17005 -6.07276 -0.03297 -0.73495 
-6.07276 -0.03297 1.17005 -6.06877 -0.66163 -0.62705 -6.06877 -0.66163 1.06216 
-6.06877 0.27873 -0.62705 -6.06877 0.27873 1.06216 -6.06806 -0.55258 -0.67932 
-6.06806 -0.55258 1.11442 -6.06806 0.16967 -0.67932 -6.06806 0.16967 1.11442 
-6.06533 -0.76452 -0.56204 -6.06533 -0.76452 0.99715 -6.06533 0.38162 -0.56204 
-6.06039 -0.4026 -0.728 -6.06039 -0.4026 1.1631 -6.06039 0.01969 -0.728 
-6.06039 0.01969 1.1631 -6.05777 -0.86073 -0.48388 -6.05777 -0.86073 0.91899 
-6.05568 -0.19145 -0.75248 -6.05568 -0.19145 1.18758 -6.04735 -0.45363 -0.7185 
-6.04735 -0.45363 1.15361 -6.04735 0.07073 -0.7185 -6.04735 0.07073 1.15361 
-6.04659 -0.24424 -0.75328 -6.04659 -0.24424 1.18838 -6.04659 -0.13866 -0.75328 
-6.04659 -0.13866 1.18838 -6.03545 -0.29741 -0.75155 -6.03545 -0.29741 1.18665 
-6.03545 -0.0855 -0.75155 -6.03545 -0.0855 1.18665 -6.0348 -0.72105 -0.60111 
-6.0348 -0.72105 1.03621 -6.0348 0.33814 -0.60111 -6.03365 -0.50391 -0.70633 
-6.03365 -0.50391 1.14143 -6.03365 0.12101 -0.70633 -6.03365 0.12101 1.14143 
-6.03057 -0.60761 -0.66525 -6.03057 -0.60761 1.10036 -6.03057 0.2247 -0.66525 
-6.03057 0.2247 1.10036 -6.02961 -0.81971 -0.52961 -6.02961 -0.81971 0.96471 
-6.02365 -0.35052 -0.74692 -6.02365 -0.35052 1.18202 -6.02365 -0.03238 -0.74692 
-6.02365 -0.03238 1.18202 -6.01151 -0.40296 -0.73939 -6.01151 -0.40296 1.1745 
-6.01151 0.02005 -0.73939 -6.01151 0.02005 1.1745 -6.00779 -0.19145 -0.76323 
-6.00779 -0.19145 1.19834 -5.99963 -0.77762 -0.57078 -5.99963 -0.77762 1.00588 
-5.99829 -0.45391 -0.72938 -5.99829 -0.45391 1.16448 -5.99829 0.071 -0.72938 
-5.99829 0.071 1.16448 -5.99724 -0.66856 -0.6417 -5.99724 -0.66856 1.07681 
-5.99724 0.28565 -0.6417 -5.99724 0.28565 1.07681 -5.99716 -0.24468 -0.76385 
-5.99716 -0.24468 1.19895 -5.99716 -0.13823 -0.76385 -5.99716 -0.13823 1.19895 
-5.99655 -0.55945 -0.69392 -5.99655 -0.55945 1.12902 -5.99655 0.17654 -0.69392 
-5.99655 0.17654 1.12902 -5.99182 -0.87315 -0.49182 -5.99182 -0.87315 0.92692 
-5.98598 -0.29774 -0.76157 -5.98598 -0.29774 1.19667 -5.98598 -0.08517 -0.76157 
-5.98598 -0.08517 1.19667 -5.9743 -0.35049 -0.75641 -5.9743 -0.35049 1.19151 
-5.9743 -0.03241 -0.75641 -5.9743 -0.03241 1.19151 -5.96346 -0.83106 -0.53623 
-5.96346 -0.83106 0.97133 -5.96228 -0.72729 -0.61341 -5.96228 -0.72729 1.04852 
-5.96228 0.34438 -0.61341 -5.96213 -0.40278 -0.74837 -5.96213 -0.40278 1.18348 
-5.96213 0.01987 -0.74837 -5.96213 0.01987 1.18348 -5.96128 -0.50944 -0.71883 
-5.96128 -0.50944 1.15393 -5.96128 0.12653 -0.71883 -5.96128 0.12653 1.15393 
-5.95943 -0.19145 -0.77162 -5.95943 -0.19145 1.20673 -5.9586 -0.61329 -0.6773 
-5.9586 -0.61329 1.11241 -5.9586 0.23038 -0.6773 -5.9586 0.23038 1.11241 
-5.94865 -0.24471 -0.77173 -5.94865 -0.24471 1.20684 -5.94865 -0.1382 -0.77173 
-5.94865 -0.1382 1.20684 -5.93718 -0.29802 -0.76893 -5.93718 -0.29802 1.20404 
-5.93718 -0.08489 -0.76893 -5.93718 -0.08489 1.20404 -5.92653 -0.78253 -0.58099 
-5.92653 -0.78253 1.0161 -5.92648 -0.88106 -0.49763 -5.92648 -0.88106 0.93274 
-5.92537 -0.45862 -0.73949 -5.92537 -0.45862 1.17459 -5.92537 0.07571 -0.73949 
-5.92537 0.07571 1.17459 -5.92534 -0.35074 -0.76323 -5.92534 -0.35074 1.19834 
-5.92534 -0.03216 -0.76323 -5.92534 -0.03216 1.19834 -5.92408 -0.67327 -0.65161 
-5.92408 -0.67327 1.08672 -5.92408 0.29036 -0.65161 -5.92408 0.29036 1.08672 
-5.92359 -0.56408 -0.70378 -5.92359 -0.56408 1.13889 -5.92359 0.18117 -0.70378 
-5.92359 0.18117 1.13889 -5.91072 -0.19145 -0.77763 -5.91072 -0.19145 1.21274 
-5.89952 -0.24482 -0.77724 -5.89952 -0.24482 1.21235 -5.89952 -0.13809 -0.77724 
-5.89952 -0.13809 1.21235 -5.88895 -0.73062 -0.62119 -5.88895 -0.73062 1.05629 
-5.8883 -0.8366 -0.54276 -5.8883 -0.8366 0.97786 -5.8881 -0.51324 -0.72625 
-5.8881 -0.51324 1.16136 -5.8881 0.13033 -0.72625 -5.8881 0.13033 1.16136 
-5.88806 -0.29803 -0.77389 -5.88806 -0.29803 1.209 -5.88806 -0.08488 -0.77389 
-5.88806 -0.08488 1.209 -5.88763 -0.40458 -0.7566 -5.88763 -0.40458 1.1917 
-5.88763 0.02167 -0.7566 -5.88763 0.02167 1.1917 -5.88585 -0.61671 -0.68456 
-5.88585 -0.61671 1.11966 -5.88585 0.23381 -0.68456 -5.88585 0.23381 1.11966 
-5.86177 -0.19145 -0.78124 -5.86177 -0.19145 1.21635 -5.85094 -0.78627 -0.5854 
-5.85094 -0.78627 1.02051 -5.85094 -0.67562 -0.65659 -5.85094 -0.67562 1.09169 
-5.85094 0.29271 -0.65659 -5.8509 -0.8848 -0.50204 -5.8509 -0.8848 0.93714 
-5.85049 -0.45983 -0.74502 -5.85049 -0.45983 1.18012 -5.85049 0.07692 -0.74502 
-5.85049 0.07692 1.18012 -5.85049 -0.5664 -0.70872 -5.85049 -0.5664 1.14383 
-5.85049 0.18349 -0.70872 -5.85049 0.18349 1.14383 -5.85047 -0.35195 -0.76876 
-5.85047 -0.35195 1.20387 -5.85047 -0.03096 -0.76876 -5.85047 -0.03096 1.20387 
-5.85046 -0.24486 -0.78031 -5.85046 -0.24486 1.21541 -5.85046 -0.13805 -0.78031 
-5.85046 -0.13805 1.21541 -5.8127 -0.83845 -0.54494 -5.8127 -0.83845 0.98004 
-5.8127 -0.73219 -0.62364 -5.8127 -0.73219 1.05874 -5.8127 -0.61786 -0.68698 
-5.8127 -0.61786 1.12209 -5.8127 -0.51416 -0.72895 -5.8127 -0.51416 1.16405 
-5.8127 -0.40518 -0.75934 -5.8127 -0.40518 1.19445 -5.8127 -0.29833 -0.77672 
-5.8127 -0.29833 1.21182 -5.8127 -0.19145 -0.78245 -5.8127 -0.19145 1.21755 
-5.8127 -0.08458 -0.77672 -5.8127 -0.08458 1.21182 -5.8127 0.02227 -0.75934 
-5.8127 0.02227 1.19445 -5.8127 0.13125 -0.72895 -5.8127 0.13125 1.16405 
-5.8127 0.23495 -0.68698 -5.8127 0.23495 1.12209 -5.77494 -0.24486 -0.78031 
-5.77494 -0.24486 1.21541 -5.77494 -0.13805 -0.78031 -5.77494 -0.13805 1.21541 
-5.77494 -0.35195 -0.76876 -5.77494 -0.35195 1.20387 -5.77494 -0.03096 -0.76876 
-5.77494 -0.03096 1.20387 -5.77492 -0.5664 -0.70872 -5.77492 -0.5664 1.14383 
-5.77492 0.18349 -0.70872 -5.77492 0.18349 1.14383 -5.77492 -0.45983 -0.74502 
-5.77492 -0.45983 1.18012 -5.77492 0.07692 -0.74502 -5.77492 0.07692 1.18012 
-5.7745 -0.8848 0.93714 -5.77447 -0.67562 -0.65659 -5.77447 -0.67562 1.09169 
-5.77447 0.29271 -0.65659 -5.77447 -0.78627 -0.5854 -5.77447 -0.78627 1.02051 
-5.76364 -0.19145 -0.78124 -5.76364 -0.19145 1.21635 -5.73956 -0.61671 -0.68456 
-5.73956 -0.61671 1.11966 -5.73956 0.23381 -0.68456 -5.73956 0.23381 1.11966 
-5.73778 -0.40458 -0.7566 -5.73778 -0.40458 1.1917 -5.73778 0.02167 -0.7566 
-5.73778 0.02167 1.1917 -5.73734 -0.29803 -0.77389 -5.73734 -0.29803 1.209 
-5.73734 -0.08488 -0.77389 -5.73734 -0.08488 1.209 -5.7373 -0.51324 -0.72625 
-5.7373 -0.51324 1.16136 -5.7373 0.13033 -0.72625 -5.7373 0.13033 1.16136 
-5.73711 -0.8366 0.97786 -5.73645 -0.73062 -0.62119 -5.73645 -0.73062 1.05629 
-5.72589 -0.24482 -0.77724 -5.72589 -0.24482 1.21235 -5.72589 -0.13809 -0.77724 
-5.72589 -0.13809 1.21235 -5.71469 -0.19145 -0.77763 -5.71469 -0.19145 1.21274 
-5.70181 -0.56408 -0.70378 -5.70181 -0.56408 1.13889 -5.70181 0.18117 -0.70378 
-5.70181 0.18117 1.13889 -5.70133 -0.67327 -0.65161 -5.70133 -0.67327 1.08672 
-5.70007 -0.35074 -0.76323 -5.70007 -0.35074 1.19834 -5.70007 -0.03216 -0.76323 
-5.70007 -0.03216 1.19834 -5.70003 -0.45862 -0.73949 -5.70003 -0.45862 1.17459 
-5.70003 0.07571 -0.73949 -5.70003 0.07571 1.17459 -5.69892 -0.88106 0.93274 
-5.69888 -0.78253 1.0161 -5.68823 -0.29802 -0.76893 -5.68823 -0.29802 1.20404 
-5.68823 -0.08489 -0.76893 -5.68823 -0.08489 1.20404 -5.67676 -0.24471 -0.77173 
-5.67676 -0.24471 1.20684 -5.67676 -0.1382 -0.77173 -5.67676 -0.1382 1.20684 
-5.67097 -0.92135 0.88626 -5.66681 -0.61329 -0.6773 -5.66681 -0.61329 1.11241 
-5.66681 0.23038 -0.6773 -5.66597 -0.19145 -0.77162 -5.66597 -0.19145 1.20673 
-5.66413 -0.50944 -0.71883 -5.66413 -0.50944 1.15393 -5.66413 0.12653 -0.71883 
-5.66413 0.12653 1.15393 -5.66327 -0.40278 -0.74837 -5.66327 -0.40278 1.18348 
-5.66327 0.01987 -0.74837 -5.66327 0.01987 1.18348 -5.66313 -0.72729 1.04852 
-5.66195 -0.83106 0.97133 -5.65111 -0.35049 -0.75641 -5.65111 -0.35049 1.19151 
-5.65111 -0.03241 -0.75641 -5.65111 -0.03241 1.19151 -5.63942 -0.29774 -0.76157 
-5.63942 -0.29774 1.19667 -5.63942 -0.08517 -0.76157 -5.63942 -0.08517 1.19667 
-5.63359 -0.87315 0.92692 -5.62886 -0.55945 -0.69392 -5.62886 -0.55945 1.12902 
-5.62886 0.17654 -0.69392 -5.62886 0.17654 1.12902 -5.62825 -0.24468 -0.76385 
-5.62825 -0.24468 1.19895 -5.62825 -0.13823 -0.76385 -5.62825 -0.13823 1.19895 
-5.62817 -0.66856 -0.6417 -5.62817 -0.66856 1.07681 -5.62712 -0.45391 -0.72938 
-5.62712 -0.45391 1.16448 -5.62712 0.071 -0.72938 -5.62712 0.071 1.16448 
-5.62578 -0.77762 1.00588 -5.61761 -0.19145 -0.76323 -5.61761 -0.19145 1.19834 
-5.6139 -0.40296 -0.73939 -5.6139 -0.40296 1.1745 -5.6139 0.02005 -0.73939 
-5.6139 0.02005 1.1745 -5.60604 -0.91214 0.87929 -5.60176 -0.35052 -0.74692 
-5.60176 -0.35052 1.18202 -5.60176 -0.03238 -0.74692 -5.60176 -0.03238 1.18202 
-5.5958 -0.81971 0.96471 -5.59483 -0.60761 -0.66525 -5.59483 -0.60761 1.10036 
-5.59483 0.2247 -0.66525 -5.59176 -0.50391 -0.70633 -5.59176 -0.50391 1.14143 
-5.59176 0.12101 -0.70633 -5.59176 0.12101 1.14143 -5.59061 -0.72105 1.03621 
-5.58995 -0.29741 -0.75155 -5.58995 -0.29741 1.18665 -5.58995 -0.0855 -0.75155 
-5.58995 -0.0855 1.18665 -5.57882 -0.24424 -0.75328 -5.57882 -0.24424 1.18838 
-5.57882 -0.13866 -0.75328 -5.57882 -0.13866 1.18838 -5.57805 -0.45363 -0.7185 
-5.57805 -0.45363 1.15361 -5.57805 0.07073 -0.7185 -5.57805 0.07073 1.15361 
-5.56972 -0.19145 -0.75248 -5.56972 -0.19145 1.18758 -5.56764 -0.86073 0.91899 
-5.56502 -0.4026 -0.728 -5.56502 -0.4026 1.1631 -5.56502 0.01969 -0.728 
-5.56502 0.01969 1.1631 -5.56008 -0.76452 0.99715 -5.55735 -0.55258 -0.67932 
-5.55735 -0.55258 1.11442 -5.55735 0.16967 -0.67932 -5.55735 0.16967 1.11442 
-5.55663 -0.66163 1.06216 -5.55265 -0.34994 -0.73495 -5.55265 -0.34994 1.17005 
-5.55265 -0.03297 -0.73495 -5.55265 -0.03297 1.17005 -5.54296 -0.50323 -0.69351 
-5.54296 -0.50323 1.12861 -5.54296 0.12033 -0.69351 -5.54296 0.12033 1.12861 
-5.54105 -0.2968 -0.73906 -5.54105 -0.2968 1.17416 -5.54105 -0.08611 -0.73906 
-5.54105 -0.08611 1.17416 -5.54008 -0.89882 0.86972 -5.53133 -0.2442 -0.7406 
-5.53133 -0.2442 1.1757 -5.53133 -0.1387 -0.7406 -5.53133 -0.1387 1.1757 
-5.53064 -0.80551 0.95469 -5.52932 -0.45274 -0.70517 -5.52932 -0.45274 1.14028 
-5.52932 0.06984 -0.70517 -5.52932 0.06984 1.14028 -5.52526 -0.70596 1.02542 
-5.52403 -0.5997 1.08358 -5.52403 0.21679 -0.64847 -5.52242 -0.19145 -0.73939 
-5.52242 -0.19145 1.17449 -5.51677 -0.40172 -0.71423 -5.51677 -0.40172 1.14933 
-5.51677 0.01881 -0.71423 -5.51677 0.01881 1.14933 -5.51379 -0.93326 0.81786 
-5.509 -0.55124 1.09978 -5.509 0.16833 -0.66467 -5.50448 -0.3489 -0.72064 
-5.50448 -0.3489 1.15575 -5.50448 -0.03401 -0.72064 -5.50448 -0.03401 1.15575 
-5.50229 -0.84538 0.9075 -5.49508 -0.74852 0.98488 -5.49484 -0.50176 -0.67837 
-5.49484 -0.50176 1.11347 -5.49484 0.11885 -0.67837 -5.49484 0.11885 1.11347 
-5.49392 -0.29677 -0.72441 -5.49392 -0.29677 1.15951 -5.49392 -0.08614 -0.72441 
-5.49392 -0.08614 1.15951 -5.49195 -0.64508 1.04902 -5.48427 -0.24408 -0.72551 
-5.48427 -0.24408 1.16061 -5.48427 -0.13883 -0.72551 -5.48427 -0.13883 1.16061 
-5.48158 -0.4514 -0.68952 -5.48158 -0.4514 1.12463 -5.48158 0.06849 -0.68952 
-5.48158 0.06849 1.12463 -5.47581 -0.19145 -0.72399 -5.47581 -0.19145 1.1591 
-5.47538 -0.88222 0.85713 -5.47415 -0.60053 1.06492 -5.46926 -0.4003 -0.69811 
-5.46926 -0.4003 1.13321 -5.46926 0.01739 -0.69811 -5.46926 0.01739 1.13321 
-5.46676 -0.78851 0.94132 -5.46124 -0.68851 1.01091 -5.45918 -0.55186 1.08076 
-5.45918 0.16895 -0.64566 -5.45791 -0.34861 -0.70409 -5.45791 -0.34861 1.13919 
-5.45791 -0.0343 -0.70409 -5.45791 -0.0343 1.13919 -5.44757 -0.29647 -0.70746 
-5.44757 -0.29647 1.14256 -5.44757 -0.08644 -0.70746 -5.44757 -0.08644 1.14256 
-5.44491 -0.50191 1.0941 -5.44491 0.119 -0.659 -5.44491 0.119 1.0941 
-5.44276 -0.64493 1.02842 -5.43887 -0.8273 0.89279 -5.43826 -0.24404 -0.70821 
-5.43826 -0.24404 1.14331 -5.43826 -0.13887 -0.70821 -5.43826 -0.13887 1.14331 
-5.43203 -0.72981 0.96939 -5.43173 -0.45136 -0.66975 -5.43173 -0.45136 1.10485 
-5.43173 0.06845 -0.66975 -5.43173 0.06845 1.10485 -5.43002 -0.19145 -0.70633 
-5.43002 -0.19145 1.14143 -5.42523 -0.6002 1.04386 -5.41871 -0.39869 -0.67789 
-5.41871 -0.39869 1.113 -5.41871 0.01579 -0.67789 -5.41871 0.01579 1.113 
-5.41416 -0.86218 0.84308 -5.41274 -0.68742 0.98829 -5.41006 -0.5512 1.05925 
-5.41006 0.16829 -0.62415 -5.40749 -0.34684 -0.68337 -5.40749 -0.34684 1.11847 
-5.40749 -0.03607 -0.68337 -5.40749 -0.03607 1.11847 -5.40446 -0.7688 0.92466 
-5.39715 -0.29428 -0.68619 -5.39715 -0.29428 1.12129 -5.39715 -0.08863 -0.68619 
-5.39715 -0.08863 1.12129 -5.39603 -0.50117 1.07222 -5.39603 0.11826 -0.63712 
-5.39603 0.11826 1.07222 -5.39441 -0.64354 1.00537 -5.388 -0.24173 -0.68638 
-5.388 -0.24173 1.12149 -5.388 -0.14118 -0.68638 -5.388 -0.14118 1.12149 
-5.38515 -0.19145 -0.68644 -5.38515 -0.19145 1.12154 -5.38438 -0.72754 0.94498 
-5.38203 -0.44921 1.08247 -5.38203 0.0663 -0.64737 -5.38203 0.0663 1.08247 
-5.37863 -0.80533 0.8769 -5.37741 -0.59871 1.02046 -5.36932 -0.39647 -0.65502 
-5.36932 -0.39647 1.09012 -5.36932 0.01356 -0.65502 -5.36932 0.01356 1.09012 
-5.36539 -0.68492 0.96347 -5.36235 -0.54948 1.03547 -5.36235 0.16657 -0.60037 
-5.358 -0.34434 -0.65987 -5.358 -0.34434 1.09497 -5.358 -0.03857 -0.65987 
-5.358 -0.03857 1.09497 -5.35739 -0.76588 0.89779 -5.34798 -0.29177 -0.6622 
-5.34798 -0.29177 1.09731 -5.34798 -0.09114 -0.6622 -5.34798 -0.09114 1.09731 
-5.34752 -0.64106 0.98009 -5.34717 -0.49851 1.04761 -5.34717 0.11561 -0.6125 
-5.34717 0.11561 1.04761 -5.34405 -0.24168 -0.6644 -5.34405 -0.24168 1.09951 
-5.34405 -0.14123 -0.6644 -5.34405 -0.14123 1.09951 -5.34131 -0.19145 -0.66437 
-5.34131 -0.19145 1.09947 -5.33748 -0.72427 0.91774 -5.33335 -0.44632 1.05735 
-5.33335 0.06342 -0.62224 -5.33335 0.06342 1.05735 -5.33083 -0.59607 0.99478 
-5.32126 -0.39364 1.06467 -5.32126 0.01073 -0.62956 -5.32126 0.01073 1.06467 
-5.31849 -0.68109 0.93589 -5.31452 -0.54603 1.00881 -5.31452 0.16312 -0.57371 
-5.31166 -0.76127 0.86891 -5.31013 -0.34134 -0.63389 -5.31013 -0.34134 1.069 
-5.31013 -0.04156 -0.63389 -5.31013 -0.04156 1.069 -5.30494 -0.29167 -0.6381 
-5.30494 -0.29167 1.0732 -5.30494 -0.09123 -0.6381 -5.30494 -0.09123 1.0732 
-5.30102 -0.24151 -0.64016 -5.30102 -0.24151 1.07526 -5.30102 -0.1414 -0.64016 
-5.30102 -0.1414 1.07526 -5.30082 -0.63691 0.95209 -5.2997 -0.49494 1.0205 
-5.2997 0.11203 -0.58539 -5.2986 -0.19145 -0.64018 -5.2986 -0.19145 1.07528 
-5.2917 -0.7192 0.8884 -5.28639 -0.44295 1.0298 -5.28639 0.06004 -0.5947 
-5.28639 0.06004 1.0298 -5.28561 -0.59228 0.9669 -5.27465 -0.39021 1.03669 
-5.27465 0.0073 -0.60159 -5.27465 0.0073 1.03669 -5.27306 -0.6758 0.90618 
-5.26951 -0.54197 0.98049 -5.26821 -0.34096 1.04289 -5.26821 -0.04195 -0.60778 
-5.26821 -0.04195 1.04289 -5.26314 -0.29133 -0.61191 -5.26314 -0.29133 1.04701 
-5.26314 -0.09158 -0.61191 -5.26314 -0.09158 1.04701 -5.25944 -0.24146 -0.61395 
-5.25944 -0.24146 1.04906 -5.25944 -0.14145 -0.61395 -5.25944 -0.14145 1.04906 
-5.25713 -0.19145 -0.61392 -5.25713 -0.19145 1.04902 -5.2568 -0.63211 0.92239 
-5.25475 -0.49036 0.99172 -5.24189 -0.58735 0.93688 -5.24168 -0.43815 1.00055 
-5.24168 0.05524 1.00055 -5.23351 -0.39004 1.00818 -5.23351 0.00713 1.00818 
-5.23024 -0.67001 0.87461 -5.22707 -0.34071 1.01427 -5.22707 -0.0422 1.01427 
-5.22577 -0.53665 0.9499 -5.22189 -0.29076 1.01822 -5.22189 -0.09215 1.01822 
-5.21821 -0.24082 -0.58503 -5.21821 -0.24082 1.02014 -5.21821 -0.14209 1.02014 
-5.217 -0.19145 1.02076 -5.21417 -0.62606 0.89051 -5.2114 -0.48492 0.96073 
-5.20187 -0.43745 0.97012 -5.20187 0.05454 0.97012 -5.19979 -0.5813 0.90483 
-5.19382 -0.38937 0.97769 -5.19382 0.00646 0.97769 -5.18718 -0.33984 0.98352 
-5.18718 -0.04307 0.98352 -5.18394 -0.53033 0.91742 -5.18213 -0.28994 0.98741 
-5.18213 -0.09297 0.98741 -5.17945 -0.24076 0.98992 -5.17945 -0.14215 0.98992 
-5.17831 -0.19145 0.99056 -5.17291 -0.4837 0.92837 -5.1634 -0.43613 0.93765 
-5.1634 0.05322 0.93765 -5.15942 -0.57414 0.87083 -5.15568 -0.3882 0.94529 
-5.15568 0.0053 0.94529 -5.14907 -0.33859 0.95099 -5.14907 -0.04431 0.95099 
-5.14693 -0.52834 0.88332 -5.14475 -0.28983 0.95523 -5.14475 -0.09308 0.95523 
-5.14204 -0.24058 0.95769 -5.14204 -0.14233 0.95769 -5.14115 -0.19145 0.9585 
-5.13605 -0.48174 0.89421 -5.12679 -0.43443 0.90347 -5.12679 0.05153 0.90347 
-5.11918 -0.38654 0.91107 -5.11918 0.00364 0.91107 -5.11325 -0.33818 0.91701 
-5.11325 -0.04472 0.91701 -5.11283 -0.53033 0.84632 -5.109 -0.28947 0.92125 
-5.109 -0.09344 0.92125 -5.10645 -0.24052 0.92381 -5.10645 -0.14239 0.92381 
-5.1056 -0.19145 0.92466 -5.10189 -0.4837 0.85734 -5.09261 -0.43613 0.86686 
-5.08496 -0.3882 0.87458 -5.08496 0.0053 0.87458 -5.07926 -0.33859 0.88119 
-5.07926 -0.04431 0.88119 -5.07503 -0.28983 0.8855 -5.07503 -0.09308 0.8855 
-5.07257 -0.24058 0.88821 -5.07257 -0.14233 0.88821 -5.07175 -0.19145 0.88911 
-5.06953 -0.48492 0.81886 -5.06013 -0.43745 0.82839 -5.05257 -0.38937 0.83644 
-5.05257 0.00646 0.83644 -5.04674 -0.33984 0.84307 -5.04674 -0.04307 0.84307 
-5.04285 -0.28994 0.84813 -5.04285 -0.09297 0.84813 -5.04033 -0.24076 0.85081 
-5.04033 -0.14215 0.85081 -5.03969 -0.19145 0.85195 -5.02971 -0.43815 0.78857 
-5.02207 -0.39004 0.79675 -5.02207 0.00713 0.79675 -5.01599 -0.34071 0.80319 
-5.01599 -0.0422 0.80319 -5.01203 -0.29076 0.80837 -5.01203 -0.09215 0.80837 
-5.01012 -0.24082 0.81205 -5.01012 -0.14209 0.81205 -5.0095 -0.19145 0.81325 
-4.99356 -0.39021 0.75561 -4.99356 0.0073 0.75561 -4.98737 -0.34096 0.76204 
-4.98737 -0.04195 0.76204 -4.98325 -0.29133 0.76712 -4.98325 -0.09158 0.76712 
-4.98123 -0.19145 0.77312 -4.9812 -0.24146 0.77081 -4.9812 -0.14145 0.77081 
-4.96126 -0.34134 0.72012 -4.95706 -0.29167 0.72531 -4.95706 -0.09123 0.72531 
-4.95499 -0.24151 0.72924 -4.95499 -0.1414 0.72924 -4.95498 -0.19145 0.73165 
-4.93295 -0.29177 0.68228 -5.65676 -3.64978 -0.44883 -5.63687 -3.64978 -0.4937 
-5.63682 -3.70006 -0.49085 -5.63682 -3.59951 -0.49085 -5.61484 -3.70001 -0.5348 
-5.61484 -3.59956 -0.5348 -5.6148 -3.64978 -0.53754 -5.61264 -3.7501 -0.53087 
-5.61264 -3.54946 -0.53087 -5.59061 -3.64978 -0.58025 -5.59059 -3.69984 -0.57783 
-5.59059 -3.59973 -0.57783 -5.58853 -3.75 -0.57391 -5.58853 -3.54956 -0.57391 
-5.58433 -3.79967 -0.56871 -5.58433 -3.49989 -0.56871 -5.56439 -3.69978 -0.61941 
-5.56439 -3.59978 -0.61941 -5.56435 -3.64978 -0.62172 -5.56234 -3.74966 -0.61571 
-5.56234 -3.5499 -0.61571 -5.55822 -3.79929 -0.61064 -5.55822 -3.50028 -0.61064 
-5.55202 -3.45103 -0.6042 -5.54513 -3.39829 -0.59246 -5.53609 -3.64978 -0.66184 
-5.53547 -3.69914 -0.66064 -5.53547 -3.60042 -0.66064 -5.53355 -3.74909 -0.65696 
-5.53355 -3.55047 -0.65696 -5.5296 -3.79904 -0.65178 -5.5296 -3.50053 -0.65178 
-5.52351 -3.4512 -0.64534 -5.51588 -3.40309 -0.63716 -5.50705 -3.35088 -0.6241 
-5.50589 -3.64978 -0.70054 -5.50525 -3.69909 -0.6994 -5.50525 -3.60048 -0.6994 
-5.50274 -3.74827 -0.69672 -5.50274 -3.5513 -0.69672 -5.49885 -3.79817 -0.69167 
-5.49885 -3.50139 -0.69167 -5.49582 -3.29927 -0.60934 -5.49302 -3.8477 -0.68503 
-5.49302 -3.45187 -0.68503 -5.48545 -3.40379 -0.67698 -5.47606 -3.35631 -0.66745 
-5.47383 -3.64978 -0.7377 -5.47302 -3.69891 -0.73681 -5.47302 -3.60066 -0.73681 
-5.47056 -3.74815 -0.7341 -5.47056 -3.55141 -0.7341 -5.46632 -3.79692 -0.72978 
-5.46632 -3.50264 -0.72978 -5.46523 -3.30458 -0.65308 -5.46062 -3.84653 -0.72317 
-5.46062 -3.45303 -0.72317 -5.45298 -3.40511 -0.71545 -5.45221 -3.25389 -0.63696 
-5.4437 -3.35754 -0.70594 -5.43999 -3.64978 -0.77325 -5.43914 -3.69885 -0.7724 
-5.43914 -3.60072 -0.7724 -5.43772 -3.20913 -0.62205 -5.43658 -3.7478 -0.76985 
-5.43658 -3.55177 -0.76985 -5.43275 -3.31091 -0.69491 -5.43234 -3.79651 -0.7656 
-5.43234 -3.50305 -0.7656 -5.4264 -3.84487 -0.75966 -5.4264 -3.45469 -0.75966 
-5.42151 -3.16544 -0.60578 -5.42016 -3.25994 -0.67906 -5.4188 -3.89276 -0.75206 
-5.4188 -3.4068 -0.75206 -5.40954 -3.3595 -0.7428 -5.40584 -3.21518 -0.66468 
-5.40444 -3.64978 -0.8071 -5.40354 -3.69891 -0.80628 -5.40354 -3.60066 -0.80628 
-5.40083 -3.74815 -0.80382 -5.40083 -3.55141 -0.80382 -5.39865 -3.31289 -0.73192 
-5.39652 -3.79692 -0.79959 -5.39652 -3.50264 -0.79959 -5.38994 -3.17123 -0.64861 
-5.38991 -3.84653 -0.79389 -5.38991 -3.45303 -0.79389 -5.38616 -3.2671 -0.71943 
-5.38219 -3.89446 -0.78624 -5.38219 -3.40511 -0.78624 -5.37267 -3.35754 -0.77696 
-5.37257 -3.12868 -0.63117 -5.3721 -3.22223 -0.70536 -5.36728 -3.64978 -0.83916 
-5.36728 -3.64978 0.70687 -5.36614 -3.69909 -0.83852 -5.36614 -3.60048 -0.83852 
-5.36346 -3.74827 -0.836 -5.36346 -3.5513 -0.836 -5.36165 -3.31091 -0.76601 
-5.3584 -3.79817 -0.83211 -5.3584 -3.50139 -0.83211 -5.35649 -3.17839 -0.68976 
-5.35344 -3.08626 -0.61144 -5.35177 -3.8477 -0.82628 -5.35177 -3.45187 -0.82628 
-5.3458 -3.25994 -0.75343 -5.34372 -3.89577 -0.81872 -5.34372 -3.40379 -0.81872 
-5.33939 -3.13568 -0.67265 -5.33419 -3.94325 -0.80932 -5.33419 -3.35631 -0.80932 
-5.33315 -3.04638 -0.5911 -5.33142 -3.21518 -0.7391 -5.32858 -3.64978 -0.86935 
-5.32858 -3.64978 0.73706 -5.32738 -3.69914 -0.86873 -5.32738 -3.69914 0.73644 
-5.32738 -3.60042 -0.86873 -5.32738 -3.60042 0.73644 -5.3237 -3.74909 -0.86682 
-5.3237 -3.55047 -0.86682 -5.32082 -3.09421 -0.65408 -5.31982 -3.30458 -0.7985 
-5.31852 -3.79904 -0.86286 -5.31852 -3.50053 -0.86286 -5.31534 -3.17123 -0.7232 
-5.31208 -3.84837 -0.85677 -5.31208 -3.4512 -0.85677 -5.31142 -3.00775 -0.56921 
-5.3039 -3.89648 -0.84914 -5.3039 -3.40309 -0.84914 -5.3037 -3.25389 -0.78548 
-5.30084 -3.05408 -0.6341 -5.29791 -3.12868 -0.70583 -5.29084 -3.94869 -0.84032 
-5.29084 -3.35088 -0.84032 -5.28879 -3.20913 -0.77098 -5.28845 -3.64978 -0.89761 
-5.28845 -3.64978 0.76532 -5.28614 -3.69978 -0.89765 -5.28614 -3.69978 0.76536 
-5.28614 -3.59978 -0.89765 -5.28614 -3.59978 0.76536 -5.28245 -3.74966 -0.8956 
-5.28245 -3.5499 -0.8956 -5.28245 -3.5499 0.76331 -5.27948 -3.01539 -0.61275 
-5.27818 -3.08626 -0.68671 -5.27737 -3.79929 -0.89148 -5.27737 -3.50028 -0.89148 
-5.27737 -3.50028 0.75919 -5.27608 -3.29927 -0.82909 -5.27252 -3.16544 -0.75477 
-5.27094 -3.84854 -0.88529 -5.27094 -3.45103 -0.88529 -5.25997 -3.24896 -0.81549 
-5.25919 -3.90128 -0.87839 -5.25919 -3.39829 -0.87839 -5.25784 -3.04638 -0.66642 
-5.25681 -2.97822 -0.59008 -5.25389 -3.12203 -0.73699 -5.24698 -3.64978 -0.92387 
-5.24698 -3.64978 0.79158 -5.24589 -3.95327 -0.86909 -5.24589 -3.3463 -0.86909 
-5.24476 -3.20433 -0.80068 -5.24457 -3.69984 -0.92386 -5.24457 -3.69984 0.79157 
-5.24457 -3.59973 -0.92386 -5.24457 -3.59973 0.79157 -5.24064 -3.75 -0.92179 
-5.24064 -3.54956 -0.92179 -5.24064 -3.54956 0.7895 -5.23595 -3.00775 -0.64469 
-5.23545 -3.79967 -0.91759 -5.23545 -3.49989 -0.91759 -5.23545 -3.49989 0.7853 
-5.23393 -3.07997 -0.7175 -5.23106 -4.00436 -0.85741 -5.23106 -3.29521 -0.85741 
-5.22709 -3.16015 -0.78449 -5.22433 -3.85197 -0.91326 -5.22433 -3.4476 -0.91326 
-5.22433 -3.4476 0.78097 -5.21476 -3.24517 -0.84337 -5.21301 -3.04025 -0.69697 
-5.21224 -3.90465 -0.90594 -5.21224 -3.39491 -0.90594 -5.21224 -3.39491 0.77365 
-5.20811 -3.11696 -0.76633 -5.20428 -3.64978 -0.94807 -5.20428 -3.64978 0.81578 
-5.20154 -3.70001 -0.9481 -5.20154 -3.70001 0.81581 -5.20154 -3.59956 -0.9481 
-5.20154 -3.59956 0.81581 -5.19842 -3.95684 -0.8962 -5.19842 -3.34272 -0.8962 
-5.19806 -3.20018 -0.82868 -5.19761 -3.7501 -0.9459 -5.19761 -3.7501 0.81361 
-5.19761 -3.54946 -0.9459 -5.19761 -3.54946 0.81361 -5.19092 -3.00201 -0.67491 
-5.1882 -3.07535 -0.74638 -5.18759 -3.80267 -0.94357 -5.18759 -3.4969 -0.94357 
-5.18759 -3.4969 0.81128 -5.18324 -4.00781 -0.88407 -5.18324 -3.29176 -0.88407 
-5.1802 -3.15632 -0.81207 -5.17626 -3.8548 -0.93872 -5.17626 -3.44477 -0.93872
[truncated: 8,771,200 more chars]
