# Supplementary material for: Visualizing electron delocalization in contorted polycyclic aromatic hydrocarbons
Source: Chem Sci. 2021 Sep 8;12(39):13092–100. doi: 10.1039/d1sc03368a (PMC8513938; doi:10.1039/d1sc03368a)
Supplement: SC-012-D1SC03368A-s013 [file SC-012-D1SC03368A-s013.vtk]

# vtk DataFile Version 5.1
vtk output
ASCII
DATASET POLYDATA
POINTS 44027 double
-0.9988 0 -2.55538 -0.9988 0 -2.45725 -0.99786 -0.0534 -2.54407 
-0.99786 -0.0534 -2.46855 -0.99786 0.0534 -2.54407 -0.99786 0.0534 -2.46855 
-0.99518 0 -2.60433 -0.99518 0 -2.4083 -0.99479 -0.05337 -2.59313 
-0.99479 -0.05337 -2.4195 -0.99479 0.05337 -2.59313 -0.99479 0.05337 -2.4195 
-0.99427 -0.10688 -2.50631 -0.99427 0.10688 -2.50631 -0.99144 -0.10657 -2.58167 
-0.99144 -0.10657 -2.43095 -0.99144 0.10657 -2.58167 -0.99144 0.10657 -2.43095 
-0.98928 -0.05326 -2.64226 -0.98928 -0.05326 -2.37037 -0.98928 0.05326 -2.64226 
-0.98928 0.05326 -2.37037 -0.98918 0 -2.65304 -0.98918 0 -2.35958 
-0.98648 -0.10656 -2.63079 -0.98648 -0.10656 -2.38184 -0.98648 0.10656 -2.63079 
-0.98648 0.10656 -2.38184 -0.98631 -0.1605 -2.54408 -0.98631 -0.1605 -2.46855 
-0.98631 0.1605 -2.54408 -0.98631 0.1605 -2.46855 -0.9814 -0.05322 -2.69077 
-0.9814 -0.05322 -2.32186 -0.9814 0.05322 -2.69077 -0.9814 0.05322 -2.32186 
-0.98079 -0.15929 -2.61895 -0.98079 -0.15929 -2.39368 -0.98079 0 -2.7014 
-0.98079 0 -2.31122 -0.98079 0.15929 -2.61895 -0.98079 0.15929 -2.39368 
-0.97912 -0.10629 -2.67959 -0.97912 -0.10629 -2.33303 -0.97912 0.10629 -2.67959 
-0.97912 0.10629 -2.33303 -0.97689 -0.21372 -2.50631 -0.97689 0.21372 -2.50631 
-0.97415 -0.21312 -2.58124 -0.97415 -0.21312 -2.43139 -0.97415 0.21312 -2.58124 
-0.97415 0.21312 -2.43139 -0.97396 -0.15904 -2.66791 -0.97396 -0.15904 -2.34472 
-0.97396 0.15904 -2.66791 -0.97396 0.15904 -2.34472 -0.97083 -0.05279 -2.7402 
-0.97083 -0.05279 -2.27243 -0.97083 0.05279 -2.7402 -0.97083 0.05279 -2.27243 
-0.97003 0 -2.74929 -0.97003 0 -2.26333 -0.9691 -0.10595 -2.72906 
-0.9691 -0.10595 -2.28356 -0.9691 0.10595 -2.72906 -0.9691 0.10595 -2.28356 
-0.96593 -0.21132 -2.65574 -0.96593 -0.21132 -2.35688 -0.96593 0.21132 -2.65574 
-0.96593 0.21132 -2.35688 -0.96447 -0.15907 -2.71726 -0.96447 -0.15907 -2.29537 
-0.96447 0.15907 -2.71726 -0.96447 0.15907 -2.29537 -0.96257 -0.26838 -2.5441 
-0.96257 -0.26838 -2.46853 -0.96257 0.26838 -2.5441 -0.96257 0.26838 -2.46853 
-0.95815 -0.05275 -2.78768 -0.95815 -0.05275 -2.22494 -0.95815 0.05275 -2.78768 
-0.95815 0.05275 -2.22494 -0.95704 -0.26716 -2.61898 -0.95704 -0.26716 -2.39364 
-0.95704 0.26716 -2.61898 -0.95704 0.26716 -2.39364 -0.95694 -0.2115 -2.70512 
-0.95694 -0.2115 -2.30751 -0.95694 0.2115 -2.70512 -0.95694 0.2115 -2.30751 
-0.95694 0 -2.7966 -0.95694 0 -2.21603 -0.95661 -0.10535 -2.77796 
-0.95661 -0.10535 -2.23466 -0.95661 0.10535 -2.77796 -0.95661 0.10535 -2.23466 
-0.9525 -0.15848 -2.76637 -0.9525 -0.15848 -2.24626 -0.9525 0.15848 -2.76637 
-0.9525 0.15848 -2.24626 -0.94693 -0.26245 -2.6919 -0.94693 -0.26245 -2.32073 
-0.94693 0.26245 -2.6919 -0.94693 0.26245 -2.32073 -0.9465 -0.32271 -2.50631 
-0.9465 0.32271 -2.50631 -0.94555 -0.21115 -2.754 -0.94555 -0.21115 -2.25863 
-0.94555 0.21115 -2.754 -0.94555 0.21115 -2.25863 -0.94381 -0.32179 -2.58171 
-0.94381 -0.32179 -2.43091 -0.94381 0.32179 -2.58171 -0.94381 0.32179 -2.43091 
-0.94306 -0.05263 -2.83475 -0.94306 -0.05263 -2.17788 -0.94306 0.05263 -2.83475 
-0.94306 0.05263 -2.17788 -0.94196 -0.10531 -2.82509 -0.94196 -0.10531 -2.18753 
-0.94196 0.10531 -2.82509 -0.94196 0.10531 -2.18753 -0.94154 0 -2.8432 
-0.94154 0 -2.16942 -0.93819 -0.15744 -2.81454 -0.93819 -0.15744 -2.19809 
-0.93819 0.15744 -2.81454 -0.93819 0.15744 -2.19809 -0.93638 -0.31799 -2.65489 
-0.93638 -0.31799 -2.35774 -0.93638 0.31799 -2.65489 -0.93638 0.31799 -2.35774 
-0.93606 -0.26218 -2.74096 -0.93606 -0.26218 -2.27166 -0.93606 0.26218 -2.74096 
-0.93606 0.26218 -2.27166 -0.93178 -0.21026 -2.80225 -0.93178 -0.21026 -2.21038 
-0.93178 0.21026 -2.80225 -0.93178 0.21026 -2.21038 -0.92628 -0.37495 -2.5441 
-0.92628 -0.37495 -2.46853 -0.92628 0.37495 -2.5441 -0.92628 0.37495 -2.46853 
-0.92576 -0.05258 -2.88075 -0.92576 -0.05258 -2.13187 -0.92576 0.05258 -2.88075 
-0.92576 0.05258 -2.13187 -0.92501 -0.10502 -2.87145 -0.92501 -0.10502 -2.14118 
-0.92501 0.10502 -2.87145 -0.92501 0.10502 -2.14118 -0.92388 -0.31246 -2.72726 
-0.92388 -0.31246 -2.28537 -0.92388 0 -2.889 -0.92388 0 -2.12363 
-0.92388 0.31246 -2.72726 -0.92388 0.31246 -2.28537 -0.92272 -0.26129 -2.7897 
-0.92272 -0.26129 -2.22293 -0.92272 0.26129 -2.7897 -0.92272 0.26129 -2.22293 
-0.92164 -0.15716 -2.86111 -0.92164 -0.15716 -2.15152 -0.92164 0.15716 -2.86111 
-0.92164 0.15716 -2.15152 -0.92133 -0.37262 -2.6172 -0.92133 -0.37262 -2.39542 
-0.92133 0.37262 -2.6172 -0.92133 0.37262 -2.39542 -0.91566 -0.20885 -2.84976 
-0.91566 -0.20885 -2.16287 -0.91566 0.20885 -2.84976 -0.91566 0.20885 -2.16287 
-0.91147 -0.368 -2.69016 -0.91147 -0.368 -2.32247 -0.91147 0.368 -2.69016 
-0.91147 0.368 -2.32247 -0.91106 -0.31178 -2.77606 -0.91106 -0.31178 -2.23657 
-0.91106 0.31178 -2.77606 -0.91106 0.31178 -2.23657 -0.90708 -0.25995 -2.83744 
-0.90708 -0.25995 -2.17519 -0.90708 0.25995 -2.83744 -0.90708 0.25995 -2.17519 
-0.90453 -0.4264 -2.50631 -0.90453 0.4264 -2.50631 -0.90399 0 -2.93387 
-0.90399 0 -2.07876 -0.90394 -0.05028 -2.93101 -0.90394 -0.05028 -2.08161 
-0.90394 0.05028 -2.93101 -0.90394 0.05028 -2.08161 -0.90374 -0.10282 -2.92187 
-0.90374 -0.10282 -2.09076 -0.90374 0.10282 -2.92187 -0.90374 0.10282 -2.09076 
-0.90211 -0.42526 -2.43317 -0.90211 0.42526 -2.43317 -0.90092 -0.15538 -2.91153 
-0.90092 -0.15538 -2.1011 -0.90092 0.15538 -2.91153 -0.90092 0.15538 -2.1011 
-0.89687 -0.36113 -2.76167 -0.89687 -0.36113 -2.25096 -0.89687 0.36113 -2.76167 
-0.89687 0.36113 -2.25096 -0.89592 -0.31031 -2.82418 -0.89592 -0.31031 -2.18845 
-0.89592 0.31031 -2.82418 -0.89592 0.31031 -2.18845 -0.89544 -0.20724 -2.90031 
-0.89544 -0.20724 -2.11232 -0.89544 0.20724 -2.90031 -0.89544 0.20724 -2.11232 
-0.89486 -0.42184 -2.36042 -0.89486 0.42184 -2.36042 -0.8873 -0.25991 -2.88729 
-0.8873 -0.25991 -2.12534 -0.8873 0.25991 -2.88729 -0.8873 0.25991 -2.12534 
-0.88281 -0.41616 -2.28844 -0.88281 0.41616 -2.28844 -0.88222 -0.35979 -2.81001 
-0.88222 -0.35979 -2.20261 -0.88222 0.35979 -2.81001 -0.88222 0.35979 -2.20261 
-0.88195 -0.05022 -2.97497 -0.88195 -0.05022 -2.03766 -0.88195 0.05022 -2.97497 
-0.88195 0.05022 -2.03766 -0.88192 0 -2.97771 -0.88192 0 -2.03492 
-0.87975 -0.10032 -2.97104 -0.87975 -0.10032 -2.04159 -0.87975 0.10032 -2.97104 
-0.87975 0.10032 -2.04159 -0.87742 -0.15289 -2.96102 -0.87742 -0.15289 -2.05161 
-0.87742 0.15289 -2.96102 -0.87742 0.15289 -2.05161 -0.87655 -0.31045 -2.87411 
-0.87655 -0.31045 -2.13852 -0.87655 0.31045 -2.87411 -0.87655 0.31045 -2.13852 
-0.87257 -0.20502 -2.94969 -0.87257 -0.20502 -2.06293 -0.87257 0.20502 -2.94969 
-0.87257 0.20502 -2.06293 -0.86603 -0.40825 -2.21764 -0.86603 0.40825 -2.21764 
-0.86492 -0.25775 -2.93699 -0.86492 -0.25775 -2.07564 -0.86492 0.25775 -2.93699 
-0.86492 0.25775 -2.07564 -0.86321 -0.3604 -2.85984 -0.86321 -0.3604 -2.15279 
-0.86321 0.3604 -2.85984 -0.86321 0.3604 -2.15279 -0.85773 0 -3.02042 
-0.85773 0 -1.99221 -0.85771 -0.05006 -3.018 -0.85771 -0.05006 -1.99463 
-0.85771 0.05006 -3.018 -0.85771 0.05006 -1.99463 -0.85565 -0.10022 -3.01408 
-0.85565 -0.10022 -1.99855 -0.85565 0.10022 -3.01408 -0.85565 0.10022 -1.99855 
-0.85467 -0.30971 -2.92299 -0.85467 -0.30971 -2.08964 -0.85467 0.30971 -2.92299 
-0.85467 0.30971 -2.08964 -0.85144 -0.14989 -3.00888 -0.85144 -0.14989 -2.00374 
-0.85144 0.14989 -3.00888 -0.85144 0.14989 -2.00374 -0.84737 -0.40908 -2.16776 
-0.84737 0.40908 -2.16776 -0.84711 -0.20219 -2.99776 -0.84711 -0.20219 -2.01487 
-0.84711 0.20219 -2.99776 -0.84711 0.20219 -2.01487 -0.84461 -0.47018 -2.25024 
-0.84461 0.47018 -2.25024 -0.8417 -0.35975 -2.90896 -0.8417 -0.35975 -2.10367 
-0.8417 0.35975 -2.90896 -0.8417 0.35975 -2.10367 -0.8398 -0.25487 -2.98567 
-0.8398 -0.25487 -2.02696 -0.8398 0.25487 -2.98567 -0.8398 0.25487 -2.02696 
-0.83151 -0.05 -1.95305 -0.83151 0.05 -1.95305 -0.83147 -0.45362 -2.18556 
-0.83147 0 -1.95074 -0.83147 0.45362 -2.18556 -0.83005 -0.30706 -2.97185 
-0.83005 -0.30706 -2.04078 -0.83005 0.30706 -2.97185 -0.83005 0.30706 -2.04078 
-0.82946 -0.09988 -1.95675 -0.82946 0.09988 -1.95675 -0.82631 -0.40875 -2.11884 
-0.82631 0.40875 -2.11884 -0.82533 -0.14951 -3.05081 -0.82533 -0.14951 -1.96182 
-0.82533 0.14951 -3.05081 -0.82533 0.14951 -1.96182 -0.81914 -0.19876 -3.04437 
-0.81914 -0.19876 -1.96826 -0.81914 0.19876 -3.04437 -0.81914 0.19876 -1.96826 
-0.81792 -0.35803 -2.05596 -0.81792 0.35803 -2.05596 -0.81225 -0.25149 -3.03263 
-0.81225 -0.25149 -1.98 -0.81225 0.25149 -3.03263 -0.81225 0.25149 -1.98 
-0.81086 -0.45348 -2.13637 -0.81086 0.45348 -2.13637 -0.80321 0 -1.91061 
-0.80295 -0.30349 -3.01932 -0.80295 -0.30349 -1.99331 -0.80295 0.30349 -3.01932 
-0.80295 0.30349 -1.99331 -0.80291 -0.40726 -2.07102 -0.80291 0.40726 -2.07102 
-0.80258 -0.04936 -1.91182 -0.80258 0.04936 -1.91182 -0.80067 -0.09931 -1.9155 
-0.80067 0.09931 -1.9155 -0.79671 -0.14926 -1.92068 -0.79671 0.14926 -1.92068 
-0.79335 -0.49705 -2.15485 -0.79335 0.49705 -2.15485 -0.79126 -0.35458 -2.00813 
-0.79126 0.35458 -2.00813 -0.79063 -0.19858 -1.92712 -0.79063 0.19858 -1.92712 
-0.78781 -0.45208 -2.08802 -0.78781 0.45208 -2.08802 -0.78299 -0.24669 -1.93529 
-0.78299 0.24669 -1.93529 -0.77723 -0.40462 -2.02444 -0.77723 0.40462 -2.02444 
-0.77417 -0.29891 -1.94836 -0.77417 0.29891 -1.94836 -0.77301 0 -1.87192 
-0.77237 -0.0493 -1.87306 -0.77237 0.0493 -1.87306 -0.77074 -0.49597 -2.10635 
-0.77074 0.49597 -2.10635 -0.76986 -0.09849 -1.87574 -0.76986 0.09849 -1.87574 
-0.76597 -0.14839 -1.88079 -0.76597 0.14839 -1.88079 -0.76294 -0.35052 -1.96312 
-0.76294 0.35052 -1.96312 -0.76254 -0.44961 -2.04113 -0.76254 0.44961 -2.04113 
-0.76014 -0.19791 -1.88743 -0.76014 0.19791 -1.88743 -0.75257 -0.24599 -1.89548 
-0.75257 0.24599 -1.89548 -0.74934 -0.40082 -1.97922 -0.74934 0.40082 -1.97922 
-0.74592 -0.49347 -2.059 -0.74592 0.49347 -2.059 -0.74318 -0.29347 -1.90501 
-0.74318 0.29347 -1.90501 -0.74095 0 -1.83476 -0.74014 -0.04913 -1.83565 
-0.74014 0.04913 -1.83565 -0.73768 -0.09837 -1.83836 -0.73768 0.09837 -1.83836 
-0.73454 -0.44546 -1.99443 -0.73454 0.44546 -1.99443 -0.73344 -0.14714 -1.84268 
-0.73344 0.14714 -1.84268 -0.73235 -0.3452 -1.91938 -0.73235 0.3452 -1.91938 
-0.72774 -0.19675 -1.84929 -0.72774 0.19675 -1.84929 -0.7201 -0.24468 -1.85701 
-0.7201 0.24468 -1.85701 -0.71933 -0.39589 -1.9355 -0.71933 0.39589 -1.9355 
-0.71834 -0.48963 -2.0121 -0.71834 0.48963 -2.0121 -0.71082 -0.29225 -1.86652 
-0.71082 0.29225 -1.86652 -0.70711 0 -1.79921 -0.70626 -0.04907 -1.80006 
-0.70626 0.04907 -1.80006 -0.70484 -0.44065 -1.95041 -0.70484 0.44065 -1.95041 
-0.7037 -0.09802 -1.80261 -0.7037 0.09802 -1.80261 -0.69987 -0.33887 -1.87755 
-0.69987 0.33887 -1.87755 -0.69945 -0.14673 -1.80686 -0.69945 0.14673 -1.80686 
-0.69352 -0.19509 -1.81279 -0.69352 0.19509 -1.81279 -0.68862 -0.48434 -1.96667 
-0.68862 0.48434 -1.96667 -0.68728 -0.38984 -1.8934 -0.68728 0.38984 -1.8934 
-0.68592 -0.24298 -1.8204 -0.68592 0.24298 -1.8204 -0.67666 -0.29028 -1.82966 
-0.67666 0.29028 -1.82966 -0.67296 -0.43461 -1.90778 -0.67296 0.43461 -1.90778 
-0.67156 0 -1.76536 -0.67085 -0.52775 -1.98531 -0.67085 0.52775 -1.98531 
-0.67066 -0.04913 -1.76618 -0.67066 0.04913 -1.76618 -0.66795 -0.09837 -1.76864 
-0.66795 0.09837 -1.76864 -0.66577 -0.33689 -1.84054 -0.66577 0.33689 -1.84054 
-0.66364 -0.14714 -1.77287 -0.66364 0.14714 -1.77287 -0.65706 -0.47855 -1.92385 
-0.65706 0.47855 -1.92385 -0.65703 -0.19675 -1.77857 -0.65703 0.19675 -1.77857 
-0.65328 -0.38268 -1.85303 -0.65328 0.38268 -1.85303 -0.6493 -0.24468 -1.78622 
-0.6493 0.24468 -1.78622 -0.63979 -0.29225 -1.7955 -0.63979 0.29225 -1.7955 
-0.63922 -0.42756 -1.8671 -0.63922 0.42756 -1.8671 -0.63439 0 -1.7333 
-0.63325 -0.0493 -1.73394 -0.63325 0.0493 -1.73394 -0.63057 -0.09849 -1.73646 
-0.63057 0.09849 -1.73646 -0.62877 -0.33887 -1.80644 -0.62877 0.33887 -1.80644 
-0.62552 -0.14839 -1.74035 -0.62552 0.14839 -1.74035 -0.62361 -0.4714 -1.8827 
-0.62361 0.4714 -1.8827 -0.61889 -0.19791 -1.74618 -0.61889 0.19791 -1.74618 
-0.61292 -0.38984 -1.81903 -0.61292 0.38984 -1.81903 -0.61084 -0.24599 -1.75374 
-0.61084 0.24599 -1.75374 -0.6013 -0.29347 -1.76314 -0.6013 0.29347 -1.76314 
-0.59854 -0.43461 -1.83335 -0.59854 0.43461 -1.83335 -0.59082 -0.09931 -1.70564 
-0.59082 0.09931 -1.70564 -0.58694 -0.3452 -1.77396 -0.58694 0.3452 -1.77396 
-0.58564 -0.14926 -1.7096 -0.58564 0.14926 -1.7096 -0.5792 -0.19858 -1.71568 
-0.5792 0.19858 -1.71568 -0.57102 -0.24669 -1.72332 -0.57102 0.24669 -1.72332 
-0.57081 -0.39589 -1.78698 -0.57081 0.39589 -1.78698 -0.55796 -0.29891 -1.73214 
-0.55796 0.29891 -1.73214 -0.5559 -0.44065 -1.80148 -0.5559 0.44065 -1.80148 
-0.54319 -0.35052 -1.74337 -0.54319 0.35052 -1.74337 -0.52709 -0.40082 -1.75697 
-0.52709 0.40082 -1.75697 -0.49818 -0.35458 -1.71505 -0.49818 0.35458 -1.71505 
-0.48187 -0.40462 -1.72909 -0.48187 0.40462 -1.72909 0.48187 -0.40462 -1.72909 
0.48187 0.40462 -1.72909 0.49818 -0.35458 -1.71505 0.49818 0.35458 -1.71505 
0.52709 -0.40082 -1.75697 0.52709 0.40082 -1.75697 0.54319 -0.35052 -1.74337 
0.54319 0.35052 -1.74337 0.5559 -0.44065 -1.80148 0.5559 0.44065 -1.80148 
0.55796 -0.29891 -1.73214 0.55796 0.29891 -1.73214 0.57081 -0.39589 -1.78698 
0.57081 0.39589 -1.78698 0.57102 -0.24669 -1.72332 0.57102 0.24669 -1.72332 
0.5792 -0.19858 -1.71568 0.5792 0.19858 -1.71568 0.58564 -0.14926 -1.7096 
0.58564 0.14926 -1.7096 0.58694 -0.3452 -1.77396 0.58694 0.3452 -1.77396 
0.59082 -0.09931 -1.70564 0.59082 0.09931 -1.70564 0.59854 -0.43461 -1.83335 
0.59854 0.43461 -1.83335 0.6013 -0.29347 -1.76314 0.6013 0.29347 -1.76314 
0.61084 -0.24599 -1.75374 0.61084 0.24599 -1.75374 0.61292 -0.38984 -1.81903 
0.61292 0.38984 -1.81903 0.61889 -0.19791 -1.74618 0.61889 0.19791 -1.74618 
0.62361 -0.4714 -1.8827 0.62361 0.4714 -1.8827 0.62552 -0.14839 -1.74035 
0.62552 0.14839 -1.74035 0.62877 -0.33887 -1.80644 0.62877 0.33887 -1.80644 
0.63057 -0.09849 -1.73646 0.63057 0.09849 -1.73646 0.63325 -0.0493 -1.73394 
0.63325 0.0493 -1.73394 0.63439 0 -1.7333 0.63922 -0.42756 -1.8671 
0.63922 0.42756 -1.8671 0.63979 -0.29225 -1.7955 0.63979 0.29225 -1.7955 
0.6493 -0.24468 -1.78622 0.6493 0.24468 -1.78622 0.65328 -0.38268 -1.85303 
0.65328 0.38268 -1.85303 0.65703 -0.19675 -1.77857 0.65703 0.19675 -1.77857 
0.65706 -0.47855 -1.92385 0.65706 0.47855 -1.92385 0.66364 -0.14714 -1.77287 
0.66364 0.14714 -1.77287 0.66577 -0.33689 -1.84054 0.66577 0.33689 -1.84054 
0.66795 -0.09837 -1.76864 0.66795 0.09837 -1.76864 0.67066 -0.04913 -1.76618 
0.67066 0.04913 -1.76618 0.67085 -0.52775 -1.98531 0.67085 0.52775 -1.98531 
0.67156 0 -1.76536 0.67296 -0.43461 -1.90778 0.67296 0.43461 -1.90778 
0.67666 -0.29028 -1.82966 0.67666 0.29028 -1.82966 0.68592 -0.24298 -1.8204 
0.68592 0.24298 -1.8204 0.68728 -0.38984 -1.8934 0.68728 0.38984 -1.8934 
0.68862 -0.48434 -1.96667 0.68862 0.48434 -1.96667 0.69352 -0.19509 -1.81279 
0.69352 0.19509 -1.81279 0.69945 -0.14673 -1.80686 0.69945 0.14673 -1.80686 
0.69987 -0.33887 -1.87755 0.69987 0.33887 -1.87755 0.7037 -0.09802 -1.80261 
0.7037 0.09802 -1.80261 0.70484 -0.44065 -1.95041 0.70484 0.44065 -1.95041 
0.70626 -0.04907 -1.80006 0.70626 0.04907 -1.80006 0.70711 0 -1.79921 
0.71082 -0.29225 -1.86652 0.71082 0.29225 -1.86652 0.71834 -0.48963 -2.0121 
0.71834 0.48963 -2.0121 0.71933 -0.39589 -1.9355 0.71933 0.39589 -1.9355 
0.7201 -0.24468 -1.85701 0.7201 0.24468 -1.85701 0.72774 -0.19675 -1.84929 
0.72774 0.19675 -1.84929 0.73235 -0.3452 -1.91938 0.73235 0.3452 -1.91938 
0.73344 -0.14714 -1.84268 0.73344 0.14714 -1.84268 0.73454 -0.44546 -1.99443 
0.73454 0.44546 -1.99443 0.73768 -0.09837 -1.83836 0.73768 0.09837 -1.83836 
0.74014 -0.04913 -1.83565 0.74014 0.04913 -1.83565 0.74095 0 -1.83476 
0.74318 -0.29347 -1.90501 0.74318 0.29347 -1.90501 0.74592 -0.49347 -2.059 
0.74592 0.49347 -2.059 0.74934 -0.40082 -1.97922 0.74934 0.40082 -1.97922 
0.75257 -0.24599 -1.89548 0.75257 0.24599 -1.89548 0.76014 -0.19791 -1.88743 
0.76014 0.19791 -1.88743 0.76254 -0.44961 -2.04113 0.76254 0.44961 -2.04113 
0.76294 -0.35052 -1.96312 0.76294 0.35052 -1.96312 0.76597 -0.14839 -1.88079 
0.76597 0.14839 -1.88079 0.76986 -0.09849 -1.87574 0.76986 0.09849 -1.87574 
0.77074 -0.49597 -2.10635 0.77074 0.49597 -2.10635 0.77237 -0.0493 -1.87306 
0.77237 0.0493 -1.87306 0.77301 0 -1.87192 0.77417 -0.29891 -1.94836 
0.77417 0.29891 -1.94836 0.77723 -0.40462 -2.02444 0.77723 0.40462 -2.02444 
0.78299 -0.24669 -1.93529 0.78299 0.24669 -1.93529 0.78781 -0.45208 -2.08802 
0.78781 0.45208 -2.08802 0.79063 -0.19858 -1.92712 0.79063 0.19858 -1.92712 
0.79126 -0.35458 -2.00813 0.79126 0.35458 -2.00813 0.79335 -0.49705 -2.15485 
0.79335 0.49705 -2.15485 0.79671 -0.14926 -1.92068 0.79671 0.14926 -1.92068 
0.80067 -0.09931 -1.9155 0.80067 0.09931 -1.9155 0.80258 -0.04936 -1.91182 
0.80258 0.04936 -1.91182 0.80291 -0.40726 -2.07102 0.80291 0.40726 -2.07102 
0.80295 -0.30349 -3.01932 0.80295 -0.30349 -1.99331 0.80295 0.30349 -3.01932 
0.80295 0.30349 -1.99331 0.80321 0 -1.91061 0.81086 -0.45348 -2.13637 
0.81086 0.45348 -2.13637 0.81225 -0.25149 -3.03263 0.81225 -0.25149 -1.98 
0.81225 0.25149 -3.03263 0.81225 0.25149 -1.98 0.81792 -0.35803 -2.05596 
0.81792 0.35803 -2.05596 0.81914 -0.19876 -3.04437 0.81914 -0.19876 -1.96826 
0.81914 0.19876 -3.04437 0.81914 0.19876 -1.96826 0.82533 -0.14951 -3.05081 
0.82533 -0.14951 -1.96182 0.82533 0.14951 -3.05081 0.82533 0.14951 -1.96182 
0.82631 -0.40875 -2.11884 0.82631 0.40875 -2.11884 0.82946 -0.09988 -1.95675 
0.82946 0.09988 -1.95675 0.83005 -0.30706 -2.97185 0.83005 -0.30706 -2.04078 
0.83005 0.30706 -2.97185 0.83005 0.30706 -2.04078 0.83147 -0.45362 -2.18556 
0.83147 0 -1.95074 0.83147 0.45362 -2.18556 0.83151 -0.05 -1.95305 
0.83151 0.05 -1.95305 0.8398 -0.25487 -2.98567 0.8398 -0.25487 -2.02696 
0.8398 0.25487 -2.98567 0.8398 0.25487 -2.02696 0.8417 -0.35975 -2.90896 
0.8417 -0.35975 -2.10367 0.8417 0.35975 -2.90896 0.8417 0.35975 -2.10367 
0.84461 -0.47018 -2.25024 0.84461 0.47018 -2.25024 0.84711 -0.20219 -2.99776 
0.84711 -0.20219 -2.01487 0.84711 0.20219 -2.99776 0.84711 0.20219 -2.01487 
0.84737 -0.40908 -2.16776 0.84737 0.40908 -2.16776 0.85144 -0.14989 -3.00888 
0.85144 -0.14989 -2.00374 0.85144 0.14989 -3.00888 0.85144 0.14989 -2.00374 
0.85467 -0.30971 -2.92299 0.85467 -0.30971 -2.08964 0.85467 0.30971 -2.92299 
0.85467 0.30971 -2.08964 0.85565 -0.10022 -3.01408 0.85565 -0.10022 -1.99855 
0.85565 0.10022 -3.01408 0.85565 0.10022 -1.99855 0.85771 -0.05006 -3.018 
0.85771 -0.05006 -1.99463 0.85771 0.05006 -3.018 0.85771 0.05006 -1.99463 
0.85773 0 -3.02042 0.85773 0 -1.99221 0.86321 -0.3604 -2.85984 
0.86321 -0.3604 -2.15279 0.86321 0.3604 -2.85984 0.86321 0.3604 -2.15279 
0.86492 -0.25775 -2.93699 0.86492 -0.25775 -2.07564 0.86492 0.25775 -2.93699 
0.86492 0.25775 -2.07564 0.86603 -0.40825 -2.21764 0.86603 0.40825 -2.21764 
0.87257 -0.20502 -2.94969 0.87257 -0.20502 -2.06293 0.87257 0.20502 -2.94969 
0.87257 0.20502 -2.06293 0.87655 -0.31045 -2.87411 0.87655 -0.31045 -2.13852 
0.87655 0.31045 -2.87411 0.87655 0.31045 -2.13852 0.87742 -0.15289 -2.96102 
0.87742 -0.15289 -2.05161 0.87742 0.15289 -2.96102 0.87742 0.15289 -2.05161 
0.87975 -0.10032 -2.97104 0.87975 -0.10032 -2.04159 0.87975 0.10032 -2.97104 
0.87975 0.10032 -2.04159 0.88192 0 -2.97771 0.88192 0 -2.03492 
0.88195 -0.05022 -2.97497 0.88195 -0.05022 -2.03766 0.88195 0.05022 -2.97497 
0.88195 0.05022 -2.03766 0.88222 -0.35979 -2.81001 0.88222 -0.35979 -2.20261 
0.88222 0.35979 -2.81001 0.88222 0.35979 -2.20261 0.88281 -0.41616 -2.28844 
0.88281 0.41616 -2.28844 0.8873 -0.25991 -2.88729 0.8873 -0.25991 -2.12534 
0.8873 0.25991 -2.88729 0.8873 0.25991 -2.12534 0.89486 -0.42184 -2.36042 
0.89486 0.42184 -2.36042 0.89544 -0.20724 -2.90031 0.89544 -0.20724 -2.11232 
0.89544 0.20724 -2.90031 0.89544 0.20724 -2.11232 0.89592 -0.31031 -2.82418 
0.89592 -0.31031 -2.18845 0.89592 0.31031 -2.82418 0.89592 0.31031 -2.18845 
0.89687 -0.36113 -2.76167 0.89687 -0.36113 -2.25096 0.89687 0.36113 -2.76167 
0.89687 0.36113 -2.25096 0.90092 -0.15538 -2.91153 0.90092 -0.15538 -2.1011 
0.90092 0.15538 -2.91153 0.90092 0.15538 -2.1011 0.90211 -0.42526 -2.43317 
0.90211 0.42526 -2.43317 0.90374 -0.10282 -2.92187 0.90374 -0.10282 -2.09076 
0.90374 0.10282 -2.92187 0.90374 0.10282 -2.09076 0.90394 -0.05028 -2.93101 
0.90394 -0.05028 -2.08161 0.90394 0.05028 -2.93101 0.90394 0.05028 -2.08161 
0.90399 0 -2.93387 0.90399 0 -2.07876 0.90453 -0.4264 -2.50631 
0.90453 0.4264 -2.50631 0.90708 -0.25995 -2.83744 0.90708 -0.25995 -2.17519 
0.90708 0.25995 -2.83744 0.90708 0.25995 -2.17519 0.91106 -0.31178 -2.77606 
0.91106 -0.31178 -2.23657 0.91106 0.31178 -2.77606 0.91106 0.31178 -2.23657 
0.91147 -0.368 -2.69016 0.91147 -0.368 -2.32247 0.91147 0.368 -2.69016 
0.91147 0.368 -2.32247 0.91566 -0.20885 -2.84976 0.91566 -0.20885 -2.16287 
0.91566 0.20885 -2.84976 0.91566 0.20885 -2.16287 0.92133 -0.37262 -2.6172 
0.92133 -0.37262 -2.39542 0.92133 0.37262 -2.6172 0.92133 0.37262 -2.39542 
0.92164 -0.15716 -2.86111 0.92164 -0.15716 -2.15152 0.92164 0.15716 -2.86111 
0.92164 0.15716 -2.15152 0.92272 -0.26129 -2.7897 0.92272 -0.26129 -2.22293 
0.92272 0.26129 -2.7897 0.92272 0.26129 -2.22293 0.92388 -0.31246 -2.72726 
0.92388 -0.31246 -2.28537 0.92388 0 -2.889 0.92388 0 -2.12363 
0.92388 0.31246 -2.72726 0.92388 0.31246 -2.28537 0.92501 -0.10502 -2.87145 
0.92501 -0.10502 -2.14118 0.92501 0.10502 -2.87145 0.92501 0.10502 -2.14118 
0.92576 -0.05258 -2.88075 0.92576 -0.05258 -2.13187 0.92576 0.05258 -2.88075 
0.92576 0.05258 -2.13187 0.92628 -0.37495 -2.5441 0.92628 -0.37495 -2.46853 
0.92628 0.37495 -2.5441 0.92628 0.37495 -2.46853 0.93178 -0.21026 -2.80225 
0.93178 -0.21026 -2.21038 0.93178 0.21026 -2.80225 0.93178 0.21026 -2.21038 
0.93606 -0.26218 -2.74096 0.93606 -0.26218 -2.27166 0.93606 0.26218 -2.74096 
0.93606 0.26218 -2.27166 0.93638 -0.31799 -2.65489 0.93638 -0.31799 -2.35774 
0.93638 0.31799 -2.65489 0.93638 0.31799 -2.35774 0.93819 -0.15744 -2.81454 
0.93819 -0.15744 -2.19809 0.93819 0.15744 -2.81454 0.93819 0.15744 -2.19809 
0.94154 0 -2.8432 0.94154 0 -2.16942 0.94196 -0.10531 -2.82509 
0.94196 -0.10531 -2.18753 0.94196 0.10531 -2.82509 0.94196 0.10531 -2.18753 
0.94306 -0.05263 -2.83475 0.94306 -0.05263 -2.17788 0.94306 0.05263 -2.83475 
0.94306 0.05263 -2.17788 0.94381 -0.32179 -2.58171 0.94381 -0.32179 -2.43091 
0.94381 0.32179 -2.58171 0.94381 0.32179 -2.43091 0.94555 -0.21115 -2.754 
0.94555 -0.21115 -2.25863 0.94555 0.21115 -2.754 0.94555 0.21115 -2.25863 
0.9465 -0.32271 -2.50631 0.9465 0.32271 -2.50631 0.94693 -0.26245 -2.6919 
0.94693 -0.26245 -2.32073 0.94693 0.26245 -2.6919 0.94693 0.26245 -2.32073 
0.9525 -0.15848 -2.76637 0.9525 -0.15848 -2.24626 0.9525 0.15848 -2.76637 
0.9525 0.15848 -2.24626 0.95661 -0.10535 -2.77796 0.95661 -0.10535 -2.23466 
0.95661 0.10535 -2.77796 0.95661 0.10535 -2.23466 0.95694 0 -2.7966 
0.95694 0 -2.21603 0.95694 -0.2115 -2.70512 0.95694 -0.2115 -2.30751 
0.95694 0.2115 -2.70512 0.95694 0.2115 -2.30751 0.95704 -0.26716 -2.61898 
0.95704 -0.26716 -2.39364 0.95704 0.26716 -2.61898 0.95704 0.26716 -2.39364 
0.95815 -0.05275 -2.78768 0.95815 -0.05275 -2.22494 0.95815 0.05275 -2.78768 
0.95815 0.05275 -2.22494 0.96257 -0.26838 -2.5441 0.96257 -0.26838 -2.46853 
0.96257 0.26838 -2.5441 0.96257 0.26838 -2.46853 0.96447 -0.15907 -2.71726 
0.96447 -0.15907 -2.29537 0.96447 0.15907 -2.71726 0.96447 0.15907 -2.29537 
0.96593 -0.21132 -2.65574 0.96593 -0.21132 -2.35688 0.96593 0.21132 -2.65574 
0.96593 0.21132 -2.35688 0.9691 -0.10595 -2.72906 0.9691 -0.10595 -2.28356 
0.9691 0.10595 -2.72906 0.9691 0.10595 -2.28356 0.97003 0 -2.74929 
0.97003 0 -2.26333 0.97083 -0.05279 -2.7402 0.97083 -0.05279 -2.27243 
0.97083 0.05279 -2.7402 0.97083 0.05279 -2.27243 0.97396 -0.15904 -2.66791 
0.97396 -0.15904 -2.34472 0.97396 0.15904 -2.66791 0.97396 0.15904 -2.34472 
0.97415 -0.21312 -2.58124 0.97415 -0.21312 -2.43139 0.97415 0.21312 -2.58124 
0.97415 0.21312 -2.43139 0.97689 -0.21372 -2.50631 0.97689 0.21372 -2.50631 
0.97912 -0.10629 -2.67959 0.97912 -0.10629 -2.33303 0.97912 0.10629 -2.67959 
0.97912 0.10629 -2.33303 0.98079 -0.15929 -2.61895 0.98079 -0.15929 -2.39368 
0.98079 0 -2.7014 0.98079 0 -2.31122 0.98079 0.15929 -2.61895 
0.98079 0.15929 -2.39368 0.9814 -0.05322 -2.69077 0.9814 -0.05322 -2.32186 
0.9814 0.05322 -2.69077 0.9814 0.05322 -2.32186 0.98631 -0.1605 -2.54408 
0.98631 -0.1605 -2.46855 0.98631 0.1605 -2.54408 0.98631 0.1605 -2.46855 
0.98648 -0.10656 -2.63079 0.98648 -0.10656 -2.38184 0.98648 0.10656 -2.63079 
0.98648 0.10656 -2.38184 0.98918 0 -2.65304 0.98918 0 -2.35958 
0.98928 -0.05326 -2.64226 0.98928 -0.05326 -2.37037 0.98928 0.05326 -2.64226 
0.98928 0.05326 -2.37037 0.99144 -0.10657 -2.58167 0.99144 -0.10657 -2.43095 
0.99144 0.10657 -2.58167 0.99144 0.10657 -2.43095 0.99427 -0.10688 -2.50631 
0.99427 0.10688 -2.50631 0.99479 -0.05337 -2.59313 0.99479 -0.05337 -2.4195 
0.99479 0.05337 -2.59313 0.99479 0.05337 -2.4195 0.99518 0 -2.60433 
0.99518 0 -2.4083 0.99786 -0.0534 -2.54407 0.99786 -0.0534 -2.46855 
0.99786 0.0534 -2.54407 0.99786 0.0534 -2.46855 0.9988 0 -2.55538 
0.9988 0 -2.45725 1 0 -2.50631 -1 1.26742 -1.91322 
-0.9988 1.26742 -1.96229 -0.9988 1.26742 -1.86415 -0.99786 1.21402 -1.95098 
-0.99786 1.21402 -1.87546 -0.99786 1.32082 -1.95098 -0.99786 1.32082 -1.87546 
-0.99518 1.26742 -2.01124 -0.99518 1.26742 -1.8152 -0.99479 1.21405 -2.00004 
-0.99479 1.21405 -1.8264 -0.99479 1.32079 -2.00004 -0.99479 1.32079 -1.8264 
-0.99427 1.16054 -1.91322 -0.99427 1.3743 -1.91322 -0.99144 1.16084 -1.98858 
-0.99144 1.16084 -1.83786 -0.99144 1.37399 -1.98858 -0.99144 1.37399 -1.83786 
-0.98928 1.21416 -2.04916 -0.98928 1.21416 -1.77728 -0.98928 1.32068 -2.04916 
-0.98928 1.32068 -1.77728 -0.98918 1.26742 -2.05995 -0.98918 1.26742 -1.76649 
-0.98648 1.16086 -2.03769 -0.98648 1.16086 -1.78875 -0.98648 1.37398 -2.03769 
-0.98648 1.37398 -1.78875 -0.98631 1.10692 -1.95098 -0.98631 1.10692 -1.87546 
-0.98631 1.42792 -1.95098 -0.98631 1.42792 -1.87546 -0.9814 1.2142 -2.09768 
-0.9814 1.2142 -1.72877 -0.9814 1.32064 -2.09768 -0.9814 1.32064 -1.72877 
-0.98079 1.10813 -2.02586 -0.98079 1.10813 -1.80059 -0.98079 1.26742 -2.10831 
-0.98079 1.26742 -1.71813 -0.98079 1.42671 -2.02586 -0.98079 1.42671 -1.80059 
-0.97912 1.16113 -2.0865 -0.97912 1.16113 -1.73994 -0.97912 1.37371 -2.0865 
-0.97912 1.37371 -1.73994 -0.97689 1.05369 -1.91322 -0.97689 1.48114 -1.91322 
-0.97415 1.0543 -1.98815 -0.97415 1.0543 -1.8383 -0.97415 1.48054 -1.98815 
-0.97415 1.48054 -1.8383 -0.97396 1.10838 -2.07481 -0.97396 1.10838 -1.75163 
-0.97396 1.42646 -2.07481 -0.97396 1.42646 -1.75163 -0.97083 1.21463 -2.14711 
-0.97083 1.21463 -1.67934 -0.97083 1.32021 -2.14711 -0.97083 1.32021 -1.67934 
-0.97003 1.26742 -2.1562 -0.97003 1.26742 -1.67024 -0.9691 1.16147 -2.13597 
-0.9691 1.16147 -1.69047 -0.9691 1.37337 -2.13597 -0.9691 1.37337 -1.69047 
-0.96593 1.05609 -2.06265 -0.96593 1.05609 -1.76379 -0.96593 1.47874 -2.06265 
-0.96593 1.47874 -1.76379 -0.96447 1.10835 -2.12417 -0.96447 1.10835 -1.70227 
-0.96447 1.42649 -2.12417 -0.96447 1.42649 -1.70227 -0.96257 0.99904 -1.95101 
-0.96257 0.99904 -1.87543 -0.96257 1.53579 -1.95101 -0.96257 1.53579 -1.87543 
-0.95815 1.21467 -2.19459 -0.95815 1.21467 -1.63185 -0.95815 1.32017 -2.19459 
-0.95815 1.32017 -1.63185 -0.95704 1.00026 -2.02589 -0.95704 1.00026 -1.80055 
-0.95704 1.53458 -2.02589 -0.95704 1.53458 -1.80055 -0.95694 1.05592 -2.11203 
-0.95694 1.05592 -1.71441 -0.95694 1.47892 -2.11203 -0.95694 1.47892 -1.71441 
-0.95694 1.26742 -2.20351 -0.95694 1.26742 -1.62294 -0.95661 1.16207 -2.18487 
-0.95661 1.16207 -1.64157 -0.95661 1.37277 -2.18487 -0.95661 1.37277 -1.64157 
-0.9525 1.10894 -2.17328 -0.9525 1.10894 -1.65317 -0.9525 1.4259 -2.17328 
-0.9525 1.4259 -1.65317 -0.94693 1.00496 -2.09881 -0.94693 1.00496 -1.72764 
-0.94693 1.52987 -2.09881 -0.94693 1.52987 -1.72764 -0.9465 0.94471 -1.91322 
-0.9465 1.59012 -1.91322 -0.94555 1.05627 -2.16091 -0.94555 1.05627 -1.66554 
-0.94555 1.47857 -2.16091 -0.94555 1.47857 -1.66554 -0.94381 0.94563 -1.98862 
-0.94381 0.94563 -1.83782 -0.94381 1.58921 -1.98862 -0.94381 1.58921 -1.83782 
-0.94306 1.21479 -2.24166 -0.94306 1.21479 -1.58479 -0.94306 1.32004 -2.24166 
-0.94306 1.32004 -1.58479 -0.94196 1.16211 -2.232 -0.94196 1.16211 -1.59444 
-0.94196 1.37273 -2.232 -0.94196 1.37273 -1.59444 -0.94154 1.26742 -2.25011 
-0.94154 1.26742 -1.57633 -0.93819 1.10998 -2.22145 -0.93819 1.10998 -1.605 
-0.93819 1.42486 -2.22145 -0.93819 1.42486 -1.605 -0.93638 0.94943 -2.0618 
-0.93638 0.94943 -1.76465 -0.93638 1.5854 -2.0618 -0.93638 1.5854 -1.76465 
-0.93606 1.00524 -2.14787 -0.93606 1.00524 -1.67857 -0.93606 1.5296 -2.14787 
-0.93606 1.5296 -1.67857 -0.93178 1.05716 -2.20916 -0.93178 1.05716 -1.61728 
-0.93178 1.47768 -2.20916 -0.93178 1.47768 -1.61728 -0.92628 0.89247 -1.95101 
-0.92628 0.89247 -1.87544 -0.92628 1.64237 -1.95101 -0.92628 1.64237 -1.87544 
-0.92576 1.21484 -2.28766 -0.92576 1.21484 -1.53878 -0.92576 1.32 -2.28766 
-0.92576 1.32 -1.53878 -0.92501 1.1624 -2.27836 -0.92501 1.1624 -1.54809 
-0.92501 1.37244 -2.27836 -0.92501 1.37244 -1.54809 -0.92388 0.95496 -2.13416 
-0.92388 0.95496 -1.69228 -0.92388 1.26742 -2.29591 -0.92388 1.26742 -1.53054 
-0.92388 1.57988 -2.13416 -0.92388 1.57988 -1.69228 -0.92272 1.00613 -2.19661 
-0.92272 1.00613 -1.62984 -0.92272 1.52871 -2.19661 -0.92272 1.52871 -1.62984 
-0.92164 1.11026 -2.26802 -0.92164 1.11026 -1.55843 -0.92164 1.42457 -2.26802 
-0.92164 1.42457 -1.55843 -0.92133 0.8948 -2.02411 -0.92133 0.8948 -1.80233 
-0.92133 1.64004 -2.02411 -0.92133 1.64004 -1.80233 -0.91566 1.05857 -2.25667 
-0.91566 1.05857 -1.56978 -0.91566 1.47627 -2.25667 -0.91566 1.47627 -1.56978 
-0.91147 0.89942 -2.09707 -0.91147 0.89942 -1.72938 -0.91147 1.63542 -2.09707 
-0.91147 1.63542 -1.72938 -0.91106 0.95564 -2.18297 -0.91106 0.95564 -1.64348 
-0.91106 1.5792 -2.18297 -0.91106 1.5792 -1.64348 -0.90708 1.00747 -2.24435 
-0.90708 1.00747 -1.5821 -0.90708 1.52736 -2.24435 -0.90708 1.52736 -1.5821 
-0.90453 0.84102 -1.91322 -0.90453 1.69382 -1.91322 -0.90399 1.26742 -2.34078 
-0.90399 1.26742 -1.48567 -0.90394 1.21714 -2.33792 -0.90394 1.21714 -1.48852 
-0.90394 1.3177 -2.33792 -0.90394 1.3177 -1.48852 -0.90374 1.1646 -2.32877 
-0.90374 1.1646 -1.49767 -0.90374 1.37024 -2.32877 -0.90374 1.37024 -1.49767 
-0.90211 0.84216 -1.98637 -0.90211 0.84216 -1.84008 -0.90211 1.69268 -1.98637 
-0.90211 1.69268 -1.84008 -0.90092 1.11203 -1.50801 -0.90092 1.4228 -2.31844 
-0.90092 1.4228 -1.50801 -0.89687 0.90629 -2.16858 -0.89687 0.90629 -1.65787 
-0.89687 1.62855 -2.16858 -0.89592 0.95711 -1.59536 -0.89592 1.57773 -2.23108 
-0.89544 1.06018 -1.51923 -0.89544 1.47466 -2.30722 -0.89544 1.47466 -1.51923 
-0.89486 0.84558 -2.05912 -0.89486 0.84558 -1.76732 -0.89486 1.68926 -2.05912 
-0.89486 1.68926 -1.76732 -0.8873 1.00751 -1.53225 -0.8873 1.52732 -2.2942 
-0.88281 0.85126 -2.13109 -0.88281 0.85126 -1.69535 -0.88281 1.68358 -2.13109 
-0.88222 0.90763 -1.60952 -0.88222 1.62721 -2.21692 -0.88195 1.2172 -1.44457 
-0.88195 1.31764 -2.38188 -0.88195 1.31764 -1.44457 -0.88192 1.26742 -2.38462 
-0.88192 1.26742 -1.44183 -0.87975 1.1671 -1.4485 -0.87975 1.36774 -2.37795 
-0.87975 1.36774 -1.4485 -0.87742 1.11453 -1.45852 -0.87742 1.42031 -2.36793 
-0.87742 1.42031 -1.45852 -0.87655 0.95696 -1.54543 -0.87655 1.57787 -2.28102 
-0.87414 0.78325 -1.95146 -0.87414 0.78325 -1.87499 -0.87414 1.75159 -1.95146 
-0.87414 1.75159 -1.87499 -0.87257 1.0624 -1.46984 -0.87257 1.47244 -2.3566 
-0.86917 0.78561 -2.0246 -0.86917 0.78561 -1.80184 -0.86917 1.74923 -2.0246 
-0.86603 0.85917 -1.62455 -0.86603 1.67567 -2.2019 -0.86492 1.00967 -1.48255 
-0.86492 1.52517 -2.34389 -0.86321 0.90702 -1.5597 -0.86321 1.62782 -2.26675 
-0.85926 0.79032 -2.09775 -0.85926 0.79032 -1.72869 -0.85926 1.74452 -2.09775 
-0.85773 1.26742 -1.39912 -0.85771 1.21736 -1.40153 -0.85771 1.31748 -2.42491 
-0.85771 1.31748 -1.40153 -0.85565 1.1672 -1.40546 -0.85565 1.36764 -2.42098 
-0.85565 1.36764 -1.40546 -0.85467 0.95771 -1.49655 -0.85467 1.57713 -2.32989 
-0.85144 1.11753 -1.41065 -0.85144 1.41731 -2.41579 -0.84737 0.85834 -1.57467 
-0.84737 1.6765 -2.25178 -0.84711 1.06523 -1.42178 -0.84711 1.46961 -2.40467 
-0.84461 0.79724 -1.65715 -0.84461 1.7376 -2.16929 -0.8417 0.90767 -1.51057 
-0.8417 1.62717 -2.31587 -0.84119 0.72668 -1.91322 -0.84119 1.80816 -1.91322 
-0.8398 1.01255 -1.43387 -0.8398 1.52229 -2.39258 -0.83874 0.72826 -1.98947 
-0.83874 0.72826 -1.83697 -0.83874 1.80658 -1.98947 -0.83151 1.21742 -1.35996 
-0.83151 1.31742 -1.35996 -0.83147 0.8138 -1.59246 -0.83147 1.26742 -1.35765 
-0.83097 0.73158 -2.0628 -0.83097 0.73158 -1.76364 -0.83097 1.80326 -2.0628 
-0.83005 0.96036 -1.44768 -0.83005 1.57448 -2.37876 -0.82946 1.16754 -1.36366 
-0.82631 0.85867 -1.52575 -0.82533 1.11791 -1.36873 -0.82533 1.41692 -2.45771 
-0.81914 1.06866 -1.37517 -0.81914 1.46618 -2.45128 -0.81866 0.73783 -1.69113 
-0.81792 0.90939 -1.46286 -0.81225 1.01592 -1.38691 -0.81225 1.51891 -2.43953 
-0.81086 0.81394 -1.54328 -0.80787 0.75291 -1.62578 -0.80321 1.26742 -1.31752 
-0.80296 0.67261 -1.95146 -0.80296 0.67261 -1.87499 -0.80296 1.86223 -1.95146 
-0.80295 0.96393 -1.40022 -0.80291 0.86016 -1.47793 -0.80258 1.21806 -1.31873 
-0.80067 1.16811 -1.3224 -0.79855 0.67634 -2.02705 -0.79855 0.67634 -1.79939 
-0.79855 1.85849 -2.02705 -0.79671 1.11816 -1.32759 -0.79335 0.77037 -1.56175 
-0.79126 0.91284 -1.41504 -0.79063 1.06883 -1.33402 -0.79063 1.466 -2.49242 
-0.78833 0.68125 -1.7263 -0.78781 0.81534 -1.49493 -0.78299 1.02073 -1.3422 
-0.7796 0.69435 -1.66059 -0.77723 0.8628 -1.43135 -0.77417 0.96851 -1.35527 
-0.77301 1.26742 -1.27883 -0.77237 1.21812 -1.27997 -0.77074 0.77145 -1.51326 
-0.76986 1.16893 -1.28265 -0.76733 0.71035 -1.59559 -0.76597 1.11903 -1.2877 
-0.76294 0.9169 -1.37003 -0.76254 0.81781 -1.44804 -0.76249 0.62042 -1.91322 
-0.76031 0.62227 -1.98882 -0.76031 0.62227 -1.83763 -0.76014 1.0695 -1.29433 
-0.75378 0.62782 -1.76247 -0.75257 1.02143 -1.30238 -0.75184 0.72907 -1.53255 
-0.74934 0.8666 -1.38613 -0.74716 0.63916 -1.69632 -0.74592 0.77395 -1.46591 
-0.74318 0.97395 -1.31192 -0.74014 1.21829 -1.24256 -0.73768 1.16905 -1.24527 
-0.73714 0.65336 -1.63116 -0.73454 0.82196 -1.40134 -0.73344 1.12028 -1.24959 
-0.73235 0.92222 -1.32628 -0.72774 1.07067 -1.2562 -0.72743 0.73134 -1.4849 
-0.72377 0.67036 -1.56728 -0.7201 1.02274 -1.26392 -0.71959 0.57407 -1.95142 
-0.71959 0.57407 -1.87502 -0.71933 0.87153 -1.34241 -0.71834 0.77779 -1.41901 
-0.71519 0.57781 -1.79944 -0.71082 0.97517 -1.27343 -0.70937 0.58572 -1.7341 
-0.70711 0.69007 -1.50497 -0.70484 0.82676 -1.35732 -0.7037 1.1694 -1.20952 
-0.70144 0.59814 -1.66816 -0.70019 0.7346 -1.43799 -0.69987 0.92855 -1.28445 
-0.69945 1.12069 -1.21377 -0.69352 1.07233 -1.2197 -0.68995 0.6135 -1.60281 
-0.68862 0.78308 -1.37358 -0.68728 0.87758 -1.3003 -0.68592 1.02444 -1.22731 
-0.68023 0.69299 -1.45791 -0.67666 0.97713 -1.23656 -0.67524 0.63157 -1.53939 
-0.67472 0.52935 -1.91322 -0.67296 0.83281 -1.31469 -0.67276 0.53149 -1.83703 
-0.67085 0.73967 -1.39222 -0.66871 0.53753 -1.77148 -0.66795 1.16905 -1.17555 
-0.66577 0.93053 -1.24745 -0.66364 1.12028 -1.17978 -0.66174 0.54673 -1.70656 
-0.65935 0.65354 -1.47915 -0.65706 0.78886 -1.33076 -0.65703 1.07067 -1.18548 
-0.65328 0.88474 -1.25994 -0.65216 0.56006 -1.6406 -0.65136 0.6976 -1.41218 
-0.6493 1.02274 -1.19313 -0.63979 0.97517 -1.20241 -0.63969 0.74632 -1.34819 
-0.63957 0.57665 -1.5759 -0.63922 0.83986 -1.27401 -0.63083 0.65788 -1.43309 
-0.62877 0.92855 -1.21335 -0.62674 0.48912 -1.87502 -0.62553 0.59669 -1.51467 
-0.62403 0.49291 -1.80962 -0.62361 0.79602 -1.28961 -0.62056 0.7039 -1.36793 
-0.61889 1.0695 -1.15309 -0.61875 0.50024 -1.74417 -0.61292 0.87758 -1.22594 
-0.6111 0.51102 -1.67995 -0.61084 1.02143 -1.16065 -0.60876 0.61965 -1.45518 
-0.60651 0.75332 -1.30672 -0.6013 0.97395 -1.17005 -0.60031 0.52561 -1.61431 
-0.60027 0.66401 -1.38827 -0.59854 0.83281 -1.24026 -0.58794 0.71185 -1.32528 
-0.58777 0.54329 -1.55244 -0.58694 0.92222 -1.18087 -0.58246 0.78886 -1.25616 
-0.57241 0.45791 -1.7827 -0.57081 0.87153 -1.19389 -0.56626 0.46661 -1.71813 
-0.56503 0.74632 -1.27354 -0.55796 0.96851 -1.13905 -0.55768 0.47874 -1.6544 
-0.5559 0.82676 -1.20839 -0.54671 0.49425 -1.59178 -0.54319 0.9169 -1.15028 
-0.53964 0.78308 -1.2246 -0.53609 0.43961 -1.74791 -0.52862 0.45018 -1.68371 
-0.52709 0.8666 -1.16388 -0.51188 0.82196 -1.17868 -0.49824 0.42367 -1.71359 
-0.49818 0.91284 -1.12196 -0.48187 0.8628 -1.13599 0.48187 0.8628 -1.13599 
0.49818 0.91284 -1.12196 0.49824 0.42367 -1.71359 0.51188 0.82196 -1.17868 
0.52709 0.8666 -1.16388 0.52862 0.45018 -1.68371 0.53609 0.43961 -1.74791 
0.53964 0.78308 -1.2246 0.54319 0.9169 -1.15028 0.54671 0.49425 -1.59178 
0.5559 0.82676 -1.20839 0.55768 0.47874 -1.6544 0.55796 0.96851 -1.13905 
0.56503 0.74632 -1.27354 0.56626 0.46661 -1.71813 0.57081 0.87153 -1.19389 
0.57241 0.45791 -1.7827 0.58246 0.78886 -1.25616 0.58694 0.92222 -1.18087 
0.58777 0.54329 -1.55244 0.58794 0.71185 -1.32528 0.59854 0.83281 -1.24026 
0.60027 0.66401 -1.38827 0.60031 0.52561 -1.61431 0.6013 0.97395 -1.17005 
0.60651 0.75332 -1.30672 0.60876 0.61965 -1.45518 0.61084 1.02143 -1.16065 
0.6111 0.51102 -1.67995 0.61292 0.87758 -1.22594 0.61875 0.50024 -1.74417 
0.61889 1.0695 -1.15309 0.62056 0.7039 -1.36793 0.62361 0.79602 -1.28961 
0.62403 0.49291 -1.80962 0.62553 0.59669 -1.51467 0.62674 0.48912 -1.87502 
0.62877 0.92855 -1.21335 0.63083 0.65788 -1.43309 0.63922 0.83986 -1.27401 
0.63957 0.57665 -1.5759 0.63969 0.74632 -1.34819 0.63979 0.97517 -1.20241 
0.6493 1.02274 -1.19313 0.65136 0.6976 -1.41218 0.65216 0.56006 -1.6406 
0.65328 0.88474 -1.25994 0.65703 1.07067 -1.18548 0.65706 0.78886 -1.33076 
0.65935 0.65354 -1.47915 0.66174 0.54673 -1.70656 0.66364 1.12028 -1.17978 
0.66577 0.93053 -1.24745 0.66795 1.16905 -1.17555 0.66871 0.53753 -1.77148 
0.67085 0.73967 -1.39222 0.67276 0.53149 -1.83703 0.67296 0.83281 -1.31469 
0.67472 0.52935 -1.91322 0.67524 0.63157 -1.53939 0.67666 0.97713 -1.23656 
0.68023 0.69299 -1.45791 0.68592 1.02444 -1.22731 0.68728 0.87758 -1.3003 
0.68862 0.78308 -1.37358 0.68995 0.6135 -1.60281 0.69352 1.07233 -1.2197 
0.69945 1.12069 -1.21377 0.69987 0.92855 -1.28445 0.70019 0.7346 -1.43799 
0.70144 0.59814 -1.66816 0.7037 1.1694 -1.20952 0.70484 0.82676 -1.35732 
0.70711 0.69007 -1.50497 0.70937 0.58572 -1.7341 0.71082 0.97517 -1.27343 
0.71519 0.57781 -1.79944 0.71834 0.77779 -1.41901 0.71933 0.87153 -1.34241 
0.71959 0.57407 -1.95142 0.71959 0.57407 -1.87502 0.7201 1.02274 -1.26392 
0.72377 0.67036 -1.56728 0.72743 0.73134 -1.4849 0.72774 1.07067 -1.2562 
0.73235 0.92222 -1.32628 0.73344 1.12028 -1.24959 0.73454 0.82196 -1.40134 
0.73714 0.65336 -1.63116 0.73768 1.16905 -1.24527 0.74014 1.21829 -1.24256 
0.74318 0.97395 -1.31192 0.74592 0.77395 -1.46591 0.74716 0.63916 -1.69632 
0.74934 0.8666 -1.38613 0.75184 0.72907 -1.53255 0.75257 1.02143 -1.30238 
0.75378 0.62782 -1.76247 0.76014 1.0695 -1.29433 0.76031 0.62227 -1.98882 
0.76031 0.62227 -1.83763 0.76249 0.62042 -1.91322 0.76254 0.81781 -1.44804 
0.76294 0.9169 -1.37003 0.76597 1.11903 -1.2877 0.76733 0.71035 -1.59559 
0.76986 1.16893 -1.28265 0.77074 0.77145 -1.51326 0.77237 1.21812 -1.27997 
0.77301 1.26742 -1.27883 0.77417 0.96851 -1.35527 0.77723 0.8628 -1.43135 
0.7796 0.69435 -1.66059 0.78299 1.02073 -1.3422 0.78781 0.81534 -1.49493 
0.78833 0.68125 -1.7263 0.79063 1.06883 -1.33402 0.79063 1.466 -2.49242 
0.79126 0.91284 -1.41504 0.79335 0.77037 -1.56175 0.79671 1.11816 -1.32759 
0.79855 0.67634 -2.02705 0.79855 0.67634 -1.79939 0.79855 1.85849 -2.02705 
0.80067 1.16811 -1.3224 0.80258 1.21806 -1.31873 0.80291 0.86016 -1.47793 
0.80295 0.96393 -1.40022 0.80296 0.67261 -1.95146 0.80296 0.67261 -1.87499 
0.80296 1.86223 -1.95146 0.80321 1.26742 -1.31752 0.80787 0.75291 -1.62578 
0.81086 0.81394 -1.54328 0.81225 1.01592 -1.38691 0.81225 1.51891 -2.43953 
0.81792 0.90939 -1.46286 0.81866 0.73783 -1.69113 0.81914 1.06866 -1.37517 
0.81914 1.46618 -2.45128 0.82533 1.11791 -1.36873 0.82533 1.41692 -2.45771 
0.82631 0.85867 -1.52575 0.82946 1.16754 -1.36366 0.83005 0.96036 -1.44768 
0.83005 1.57448 -2.37876 0.83097 0.73158 -2.0628 0.83097 0.73158 -1.76364 
0.83097 1.80326 -2.0628 0.83147 0.8138 -1.59246 0.83147 1.26742 -1.35765 
0.83151 1.21742 -1.35996 0.83151 1.31742 -1.35996 0.83874 0.72826 -1.98947 
0.83874 0.72826 -1.83697 0.83874 1.80658 -1.98947 0.8398 1.01255 -1.43387 
0.8398 1.52229 -2.39258 0.84119 0.72668 -1.91322 0.84119 1.80816 -1.91322 
0.8417 0.90767 -1.51057 0.8417 1.62717 -2.31587 0.84461 0.79724 -1.65715 
0.84461 1.7376 -2.16929 0.84711 1.06523 -1.42178 0.84711 1.46961 -2.40467 
0.84737 0.85834 -1.57467 0.84737 1.6765 -2.25178 0.85144 1.11753 -1.41065 
0.85144 1.41731 -2.41579 0.85467 0.95771 -1.49655 0.85467 1.57713 -2.32989 
0.85565 1.1672 -1.40546 0.85565 1.36764 -2.42098 0.85565 1.36764 -1.40546 
0.85771 1.21736 -1.40153 0.85771 1.31748 -2.42491 0.85771 1.31748 -1.40153 
0.85773 1.26742 -1.39912 0.85926 0.79032 -2.09775 0.85926 0.79032 -1.72869 
0.85926 1.74452 -2.09775 0.86321 0.90702 -1.5597 0.86321 1.62782 -2.26675 
0.86492 1.00967 -1.48255 0.86492 1.52517 -2.34389 0.86603 0.85917 -1.62455 
0.86603 1.67567 -2.2019 0.86917 0.78561 -2.0246 0.86917 0.78561 -1.80184 
0.86917 1.74923 -2.0246 0.87257 1.0624 -1.46984 0.87257 1.47244 -2.3566 
0.87414 0.78325 -1.95146 0.87414 0.78325 -1.87499 0.87414 1.75159 -1.95146 
0.87414 1.75159 -1.87499 0.87655 0.95696 -1.54543 0.87655 1.57787 -2.28102 
0.87742 1.11453 -1.45852 0.87742 1.42031 -2.36793 0.87742 1.42031 -1.45852 
0.87975 1.1671 -1.4485 0.87975 1.36774 -2.37795 0.87975 1.36774 -1.4485 
0.88192 1.26742 -2.38462 0.88192 1.26742 -1.44183 0.88195 1.2172 -1.44457 
0.88195 1.31764 -2.38188 0.88195 1.31764 -1.44457 0.88222 0.90763 -1.60952 
0.88222 1.62721 -2.21692 0.88281 0.85126 -2.13109 0.88281 0.85126 -1.69535 
0.88281 1.68358 -2.13109 0.8873 1.00751 -1.53225 0.8873 1.52732 -2.2942 
0.89486 0.84558 -2.05912 0.89486 0.84558 -1.76732 0.89486 1.68926 -2.05912 
0.89486 1.68926 -1.76732 0.89544 1.06018 -1.51923 0.89544 1.47466 -2.30722 
0.89544 1.47466 -1.51923 0.89592 0.95711 -1.59536 0.89592 1.57773 -2.23108 
0.89687 0.90629 -2.16858 0.89687 0.90629 -1.65787 0.89687 1.62855 -2.16858 
0.90092 1.11203 -1.50801 0.90092 1.4228 -2.31844 0.90092 1.4228 -1.50801 
0.90211 0.84216 -1.98637 0.90211 0.84216 -1.84008 0.90211 1.69268 -1.98637 
0.90211 1.69268 -1.84008 0.90374 1.1646 -2.32877 0.90374 1.1646 -1.49767 
0.90374 1.37024 -2.32877 0.90374 1.37024 -1.49767 0.90394 1.21714 -2.33792 
0.90394 1.21714 -1.48852 0.90394 1.3177 -2.33792 0.90394 1.3177 -1.48852 
0.90399 1.26742 -2.34078 0.90399 1.26742 -1.48567 0.90453 0.84102 -1.91322 
0.90453 1.69382 -1.91322 0.90708 1.00747 -2.24435 0.90708 1.00747 -1.5821 
0.90708 1.52736 -2.24435 0.90708 1.52736 -1.5821 0.91106 0.95564 -2.18297 
0.91106 0.95564 -1.64348 0.91106 1.5792 -2.18297 0.91106 1.5792 -1.64348 
0.91147 0.89942 -2.09707 0.91147 0.89942 -1.72938 0.91147 1.63542 -2.09707 
0.91147 1.63542 -1.72938 0.91566 1.05857 -2.25667 0.91566 1.05857 -1.56978 
0.91566 1.47627 -2.25667 0.91566 1.47627 -1.56978 0.92133 0.8948 -2.02411 
0.92133 0.8948 -1.80233 0.92133 1.64004 -2.02411 0.92133 1.64004 -1.80233 
0.92164 1.11026 -2.26802 0.92164 1.11026 -1.55843 0.92164 1.42457 -2.26802 
0.92164 1.42457 -1.55843 0.92272 1.00613 -2.19661 0.92272 1.00613 -1.62984 
0.92272 1.52871 -2.19661 0.92272 1.52871 -1.62984 0.92388 0.95496 -2.13416 
0.92388 0.95496 -1.69228 0.92388 1.26742 -2.29591 0.92388 1.26742 -1.53054 
0.92388 1.57988 -2.13416 0.92388 1.57988 -1.69228 0.92501 1.1624 -2.27836 
0.92501 1.1624 -1.54809 0.92501 1.37244 -2.27836 0.92501 1.37244 -1.54809 
0.92576 1.21484 -2.28766 0.92576 1.21484 -1.53878 0.92576 1.32 -2.28766 
0.92576 1.32 -1.53878 0.92628 0.89247 -1.95101 0.92628 0.89247 -1.87544 
0.92628 1.64237 -1.95101 0.92628 1.64237 -1.87544 0.93178 1.05716 -2.20916 
0.93178 1.05716 -1.61728 0.93178 1.47768 -2.20916 0.93178 1.47768 -1.61728 
0.93606 1.00524 -2.14787 0.93606 1.00524 -1.67857 0.93606 1.5296 -2.14787 
0.93606 1.5296 -1.67857 0.93638 0.94943 -2.0618 0.93638 0.94943 -1.76465 
0.93638 1.5854 -2.0618 0.93638 1.5854 -1.76465 0.93819 1.10998 -2.22145 
0.93819 1.10998 -1.605 0.93819 1.42486 -2.22145 0.93819 1.42486 -1.605 
0.94154 1.26742 -2.25011 0.94154 1.26742 -1.57633 0.94196 1.16211 -2.232 
0.94196 1.16211 -1.59444 0.94196 1.37273 -2.232 0.94196 1.37273 -1.59444 
0.94306 1.21479 -2.24166 0.94306 1.21479 -1.58479 0.94306 1.32004 -2.24166 
0.94306 1.32004 -1.58479 0.94381 0.94563 -1.98862 0.94381 0.94563 -1.83782 
0.94381 1.58921 -1.98862 0.94381 1.58921 -1.83782 0.94555 1.05627 -2.16091 
0.94555 1.05627 -1.66554 0.94555 1.47857 -2.16091 0.94555 1.47857 -1.66554 
0.9465 0.94471 -1.91322 0.9465 1.59012 -1.91322 0.94693 1.00496 -2.09881 
0.94693 1.00496 -1.72764 0.94693 1.52987 -2.09881 0.94693 1.52987 -1.72764 
0.9525 1.10894 -2.17328 0.9525 1.10894 -1.65317 0.9525 1.4259 -2.17328 
0.9525 1.4259 -1.65317 0.95661 1.16207 -2.18487 0.95661 1.16207 -1.64157 
0.95661 1.37277 -2.18487 0.95661 1.37277 -1.64157 0.95694 1.26742 -2.20351 
0.95694 1.26742 -1.62294 0.95694 1.05592 -2.11203 0.95694 1.05592 -1.71441 
0.95694 1.47892 -2.11203 0.95694 1.47892 -1.71441 0.95704 1.00026 -2.02589 
0.95704 1.00026 -1.80055 0.95704 1.53458 -2.02589 0.95704 1.53458 -1.80055 
0.95815 1.21467 -2.19459 0.95815 1.21467 -1.63185 0.95815 1.32017 -2.19459 
0.95815 1.32017 -1.63185 0.96257 0.99904 -1.95101 0.96257 0.99904 -1.87543 
0.96257 1.53579 -1.95101 0.96257 1.53579 -1.87543 0.96447 1.10835 -2.12417 
0.96447 1.10835 -1.70227 0.96447 1.42649 -2.12417 0.96447 1.42649 -1.70227 
0.96593 1.05609 -2.06265 0.96593 1.05609 -1.76379 0.96593 1.47874 -2.06265 
0.96593 1.47874 -1.76379 0.9691 1.16147 -2.13597 0.9691 1.16147 -1.69047 
0.9691 1.37337 -2.13597 0.9691 1.37337 -1.69047 0.97003 1.26742 -2.1562 
0.97003 1.26742 -1.67024 0.97083 1.21463 -2.14711 0.97083 1.21463 -1.67934 
0.97083 1.32021 -2.14711 0.97083 1.32021 -1.67934 0.97396 1.10838 -2.07481 
0.97396 1.10838 -1.75163 0.97396 1.42646 -2.07481 0.97396 1.42646 -1.75163 
0.97415 1.0543 -1.98815 0.97415 1.0543 -1.8383 0.97415 1.48054 -1.98815 
0.97415 1.48054 -1.8383 0.97689 1.05369 -1.91322 0.97689 1.48114 -1.91322 
0.97912 1.16113 -2.0865 0.97912 1.16113 -1.73994 0.97912 1.37371 -2.0865 
0.97912 1.37371 -1.73994 0.98079 1.10813 -2.02586 0.98079 1.10813 -1.80059 
0.98079 1.26742 -2.10831 0.98079 1.26742 -1.71813 0.98079 1.42671 -2.02586 
0.98079 1.42671 -1.80059 0.9814 1.2142 -2.09768 0.9814 1.2142 -1.72877 
0.9814 1.32064 -2.09768 0.9814 1.32064 -1.72877 0.98631 1.10692 -1.95098 
0.98631 1.10692 -1.87546 0.98631 1.42792 -1.95098 0.98631 1.42792 -1.87546 
0.98648 1.16086 -2.03769 0.98648 1.16086 -1.78875 0.98648 1.37398 -2.03769 
0.98648 1.37398 -1.78875 0.98918 1.26742 -2.05995 0.98918 1.26742 -1.76649 
0.98928 1.21416 -2.04916 0.98928 1.21416 -1.77728 0.98928 1.32068 -2.04916 
0.98928 1.32068 -1.77728 0.99144 1.16084 -1.98858 0.99144 1.16084 -1.83786 
0.99144 1.37399 -1.98858 0.99144 1.37399 -1.83786 0.99427 1.16054 -1.91322 
0.99427 1.3743 -1.91322 0.99479 1.21405 -2.00004 0.99479 1.21405 -1.8264 
0.99479 1.32079 -2.00004 0.99479 1.32079 -1.8264 0.99518 1.26742 -2.01124 
0.99518 1.26742 -1.8152 0.99786 1.21402 -1.95098 0.99786 1.21402 -1.87546 
0.99786 1.32082 -1.95098 0.99786 1.32082 -1.87546 0.9988 1.26742 -1.96229 
0.9988 1.26742 -1.86415 1 1.26742 -1.91322 -1 1.59573 -0.55298 
-0.9988 1.59573 -0.60204 -0.9988 1.59573 -0.50391 -0.99786 1.54233 -0.59074 
-0.99786 1.54233 -0.51522 -0.99786 1.64913 -0.59074 -0.99786 1.64913 -0.51522 
-0.99518 1.59573 -0.65099 -0.99518 1.59573 -0.45496 -0.99479 1.54236 -0.63979 
-0.99479 1.54236 -0.46616 -0.99479 1.6491 -0.63979 -0.99479 1.6491 -0.46616 
-0.99427 1.48885 -0.55298 -0.99427 1.70261 -0.55298 -0.99144 1.48915 -0.62834 
-0.99144 1.48915 -0.47762 -0.99144 1.7023 -0.62834 -0.99144 1.7023 -0.47762 
-0.98928 1.54247 -0.68892 -0.98928 1.54247 -0.41704 -0.98928 1.64899 -0.68892 
-0.98928 1.64899 -0.41704 -0.98918 1.59573 -0.69971 -0.98918 1.59573 -0.40625 
-0.98648 1.48917 -0.67745 -0.98648 1.48917 -0.42851 -0.98648 1.70229 -0.67745 
-0.98648 1.70229 -0.42851 -0.98631 1.43523 -0.59074 -0.98631 1.43523 -0.51522 
-0.98631 1.75623 -0.59074 -0.98631 1.75623 -0.51522 -0.9814 1.54251 -0.73743 
-0.9814 1.54251 -0.36852 -0.9814 1.64895 -0.73743 -0.9814 1.64895 -0.36852 
-0.98079 1.43644 -0.66561 -0.98079 1.43644 -0.44034 -0.98079 1.59573 -0.74807 
-0.98079 1.59573 -0.35789 -0.98079 1.75502 -0.66561 -0.98079 1.75502 -0.44034 
-0.97912 1.48944 -0.72626 -0.97912 1.48944 -0.3797 -0.97912 1.70202 -0.72626 
-0.97912 1.70202 -0.3797 -0.97689 1.382 -0.55298 -0.97689 1.80945 -0.55298 
-0.97415 1.38261 -0.6279 -0.97415 1.38261 -0.47805 -0.97415 1.80885 -0.6279 
-0.97415 1.80885 -0.47805 -0.97396 1.43669 -0.71457 -0.97396 1.43669 -0.39138 
-0.97396 1.75477 -0.71457 -0.97396 1.75477 -0.39138 -0.97083 1.54294 -0.78686 
-0.97083 1.54294 -0.31909 -0.97083 1.64852 -0.78686 -0.97083 1.64852 -0.31909 
-0.97003 1.59573 -0.79596 -0.97003 1.59573 -0.31 -0.9691 1.48978 -0.77573 
-0.9691 1.48978 -0.33023 -0.9691 1.70168 -0.77573 -0.9691 1.70168 -0.33023 
-0.96593 1.3844 -0.70241 -0.96593 1.3844 -0.40355 -0.96593 1.80705 -0.70241 
-0.96593 1.80705 -0.40355 -0.96447 1.43666 -0.76393 -0.96447 1.43666 -0.34203 
-0.96447 1.7548 -0.76393 -0.96447 1.7548 -0.34203 -0.96257 1.32735 -0.59076 
-0.96257 1.32735 -0.51519 -0.96257 1.8641 -0.59076 -0.96257 1.8641 -0.51519 
-0.95815 1.54298 -0.83435 -0.95815 1.54298 -0.27161 -0.95815 1.64848 -0.83435 
-0.95815 1.64848 -0.27161 -0.95704 1.32857 -0.66565 -0.95704 1.32857 -0.44031 
-0.95704 1.86289 -0.66565 -0.95704 1.86289 -0.44031 -0.95694 1.38423 -0.75178 
-0.95694 1.38423 -0.35417 -0.95694 1.80723 -0.75178 -0.95694 1.80723 -0.35417 
-0.95694 1.59573 -0.84326 -0.95694 1.59573 -0.26269 -0.95661 1.49038 -0.82463 
-0.95661 1.49038 -0.28133 -0.95661 1.70108 -0.82463 -0.95661 1.70108 -0.28133 
-0.9525 1.43725 -0.81303 -0.9525 1.43725 -0.29292 -0.9525 1.75421 -0.81303 
-0.9525 1.75421 -0.29292 -0.94693 1.33327 -0.73856 -0.94693 1.33327 -0.36739 
-0.94693 1.85818 -0.73856 -0.94693 1.85818 -0.36739 -0.9465 1.27302 -0.55298 
-0.9465 1.91843 -0.55298 -0.94555 1.38458 -0.80066 -0.94555 1.38458 -0.30529 
-0.94555 1.80688 -0.80066 -0.94555 1.80688 -0.30529 -0.94381 1.27394 -0.62838 
-0.94381 1.27394 -0.47758 -0.94381 1.91752 -0.62838 -0.94381 1.91752 -0.47758 
-0.94306 1.5431 -0.88141 -0.94306 1.5431 -0.22454 -0.94306 1.64835 -0.88141 
-0.94306 1.64835 -0.22454 -0.94196 1.49042 -0.87176 -0.94196 1.49042 -0.2342 
-0.94196 1.70104 -0.87176 -0.94196 1.70104 -0.2342 -0.94154 1.59573 -0.88987 
-0.94154 1.59573 -0.21609 -0.93819 1.43829 -0.8612 -0.93819 1.43829 -0.24475 
-0.93819 1.75317 -0.8612 -0.93819 1.75317 -0.24475 -0.93638 1.27774 -0.70155 
-0.93638 1.27774 -0.4044 -0.93638 1.91371 -0.70155 -0.93638 1.91371 -0.4044 
-0.93606 1.33355 -0.78763 -0.93606 1.33355 -0.31833 -0.93606 1.85791 -0.78763 
-0.93606 1.85791 -0.31833 -0.93178 1.38547 -0.84891 -0.93178 1.38547 -0.25704 
-0.93178 1.80599 -0.84891 -0.93178 1.80599 -0.25704 -0.92628 1.22078 -0.59076 
-0.92628 1.22078 -0.51519 -0.92628 1.97068 -0.59076 -0.92628 1.97068 -0.51519 
-0.92576 1.54315 -0.92742 -0.92576 1.54315 -0.17854 -0.92576 1.64831 -0.92742 
-0.92576 1.64831 -0.17854 -0.92501 1.49071 -0.91811 -0.92501 1.49071 -0.18784 
-0.92501 1.70075 -0.91811 -0.92501 1.70075 -0.18784 -0.92388 1.28327 -0.77392 
-0.92388 1.28327 -0.33203 -0.92388 1.59573 -0.93566 -0.92388 1.59573 -0.17029 
-0.92388 1.90819 -0.77392 -0.92388 1.90819 -0.33203 -0.92272 1.33444 -0.83636 
-0.92272 1.33444 -0.26959 -0.92272 1.85702 -0.83636 -0.92272 1.85702 -0.26959 
-0.92164 1.43857 -0.90777 -0.92164 1.43857 -0.19818 -0.92164 1.75288 -0.90777 
-0.92164 1.75288 -0.19818 -0.92133 1.22311 -0.66387 -0.92133 1.22311 -0.44209 
-0.92133 1.96835 -0.66387 -0.92133 1.96835 -0.44209 -0.91566 1.38688 -0.89642 
-0.91566 1.38688 -0.20953 -0.91566 1.80458 -0.89642 -0.91566 1.80458 -0.20953 
-0.91147 1.22773 -0.73682 -0.91147 1.22773 -0.36913 -0.91147 1.96373 -0.73682 
-0.91147 1.96373 -0.36913 -0.91106 1.28395 -0.82272 -0.91106 1.28395 -0.28323 
-0.91106 1.90751 -0.82272 -0.91106 1.90751 -0.28323 -0.90708 1.33578 -0.8841 
-0.90708 1.33578 -0.22185 -0.90708 1.85567 -0.8841 -0.90708 1.85567 -0.22185 
-0.90453 1.16933 -0.55298 -0.90453 2.02213 -0.55298 -0.90399 1.59573 -0.98053 
-0.90399 1.59573 -0.12542 -0.90394 1.54545 -0.97768 -0.90394 1.54545 -0.12828 
-0.90394 1.64601 -0.97768 -0.90394 1.64601 -0.12828 -0.90374 1.49291 -0.96853 
-0.90374 1.49291 -0.13742 -0.90374 1.69855 -0.96853 -0.90374 1.69855 -0.13742 
-0.90211 1.17047 -0.62612 -0.90211 1.17047 -0.47983 -0.90211 2.02099 -0.62612 
-0.90211 2.02099 -0.47983 -0.90092 1.44034 -0.95819 -0.90092 1.44034 -0.14776 
-0.90092 1.75111 -0.14776 -0.89687 1.2346 -0.80833 -0.89687 1.2346 -0.29762 
-0.89687 1.95686 -0.80833 -0.89687 1.95686 -0.29762 -0.89592 1.28542 -0.87084 
-0.89592 1.28542 -0.23511 -0.89592 1.90604 -0.87084 -0.89592 1.90604 -0.23511 
-0.89544 1.38849 -0.94697 -0.89544 1.38849 -0.15898 -0.89544 1.80297 -0.15898 
-0.89486 1.17389 -0.69888 -0.89486 1.17389 -0.40708 -0.89486 2.01757 -0.69888 
-0.89486 2.01757 -0.40708 -0.8873 1.33582 -0.93395 -0.8873 1.33582 -0.172 
-0.8873 1.85563 -0.172 -0.88281 1.17957 -0.77085 -0.88281 1.17957 -0.33511 
-0.88281 2.01189 -0.77085 -0.88281 2.01189 -0.33511 -0.88222 1.23594 -0.85668 
-0.88222 1.23594 -0.24928 -0.88222 1.95552 -0.85668 -0.88222 1.95552 -0.24928 
-0.88195 1.54551 -1.02163 -0.88195 1.54551 -0.08432 -0.88195 1.64595 -0.08432 
-0.88192 1.59573 -0.08158 -0.87975 1.49541 -1.0177 -0.87975 1.49541 -0.08825 
-0.87975 1.69605 -0.08825 -0.87742 1.44284 -1.00768 -0.87742 1.44284 -0.09827 
-0.87742 1.74862 -0.09827 -0.87655 1.28527 -0.92077 -0.87655 1.28527 -0.18518 
-0.87655 1.90618 -0.18518 -0.87414 1.11156 -0.59121 -0.87414 1.11156 -0.51474 
-0.87414 2.0799 -0.59121 -0.87414 2.0799 -0.51474 -0.87257 1.39071 -0.99636 
-0.87257 1.39071 -0.1096 -0.87257 1.80075 -0.1096 -0.86917 1.11392 -0.66435 
-0.86917 1.11392 -0.4416 -0.86917 2.07754 -0.66435 -0.86917 2.07754 -0.4416 
-0.86603 1.18748 -0.84165 -0.86603 1.18748 -0.2643 -0.86603 2.00398 -0.84165 
-0.86603 2.00398 -0.2643 -0.86492 1.33798 -0.98365 -0.86492 1.33798 -0.12231 
-0.86492 1.85348 -0.12231 -0.86321 1.23533 -0.9065 -0.86321 1.23533 -0.19945 
-0.86321 1.95613 -0.19945 -0.85926 1.11863 -0.73751 -0.85926 1.11863 -0.36845 
-0.85926 2.07283 -0.73751 -0.85926 2.07283 -0.36845 -0.85773 1.59573 -0.03887 
-0.85771 1.54567 -0.04129 -0.85771 1.64579 -0.04129 -0.85565 1.49551 -0.04521 
-0.85565 1.69595 -0.04521 -0.85467 1.28602 -0.96965 -0.85467 1.28602 -0.13631 
-0.85467 1.90544 -0.13631 -0.85144 1.44584 -1.05555 -0.85144 1.44584 -0.05041 
-0.85144 1.74562 -0.05041 -0.84737 1.18665 -0.89153 -0.84737 1.18665 -0.21442 
-0.84737 2.00481 -0.21442 -0.84711 1.39354 -1.04442 -0.84711 1.39354 -0.06153 
-0.84711 1.79792 -0.06153 -0.84461 1.12555 -0.80905 -0.84461 1.12555 -0.29691 
-0.84461 2.06591 -0.80905 -0.84461 2.06591 -0.29691 -0.8417 1.23598 -0.95563 
-0.8417 1.23598 -0.15033 -0.8417 1.95548 -0.15033 -0.84119 1.05499 -0.55298 
-0.84119 2.13647 -0.55298 -0.8398 1.34086 -1.03233 -0.8398 1.34086 -0.07362 
-0.8398 1.8506 -0.07362 -0.83874 1.05657 -0.62923 -0.83874 1.05657 -0.47673 
-0.83874 2.13489 -0.62923 -0.83874 2.13489 -0.47673 -0.83151 1.54573 0.00028 
-0.83151 1.64573 0.00028 -0.83147 1.14211 -0.87374 -0.83147 1.14211 -0.23222 
-0.83147 1.59573 0.00259 -0.83147 2.04935 -0.23222 -0.83097 1.05989 -0.70256 
-0.83097 1.05989 -0.4034 -0.83097 2.13157 -0.70256 -0.83005 1.28867 -1.01851 
-0.83005 1.28867 -0.08744 -0.83005 1.90279 -0.08744 -0.82946 1.49585 -0.00341 
-0.82946 1.69561 -0.00341 -0.82631 1.18698 -0.94045 -0.82631 1.18698 -0.16551 
-0.82631 2.00448 -0.16551 -0.82533 1.44622 -0.00848 -0.82533 1.74523 -0.00848 
-0.81914 1.39697 -1.09103 -0.81914 1.39697 -0.01492 -0.81914 1.79449 -0.01492 
-0.81866 1.06614 -0.77507 -0.81866 1.06614 -0.33089 -0.81866 2.12532 -0.77507 
-0.81792 1.2377 -1.00334 -0.81792 1.2377 -0.10262 -0.81792 1.95376 -0.10262 
-0.81225 1.34423 -1.07929 -0.81225 1.34423 -0.02666 -0.81225 1.84722 -0.02666 
-0.81086 1.14225 -0.92292 -0.81086 1.14225 -0.18304 -0.81086 2.04921 -0.18304 
-0.80787 1.08122 -0.84042 -0.80787 1.08122 -0.26553 -0.80321 1.59573 0.04272 
-0.80296 1.00092 -0.59121 -0.80296 1.00092 -0.51474 -0.80295 1.29224 -1.06598 
-0.80295 1.29224 -0.03997 -0.80295 1.89921 -0.03997 -0.80291 1.18847 -0.98827 
-0.80291 1.18847 -0.11769 -0.80291 2.00299 -0.11769 -0.80258 1.54637 0.04152 
-0.80258 1.64509 0.04152 -0.80067 1.49642 0.03784 -0.80067 1.69504 0.03784 
-0.79855 1.00465 -0.66681 -0.79855 1.00465 -0.43915 -0.79671 1.44647 0.03266 
-0.79671 1.74498 0.03266 -0.79335 1.09868 -0.90445 -0.79335 1.09868 -0.20151 
-0.79126 1.24115 -1.05116 -0.79126 1.24115 -0.0548 -0.79126 1.95031 -0.0548 
-0.79063 1.39714 0.02622 -0.79063 1.79431 0.02622 -0.78833 1.00956 -0.7399 
-0.78833 1.00956 -0.36605 -0.78833 2.1819 -0.7399 -0.78781 1.14365 -0.97127 
-0.78781 1.14365 -0.13468 -0.78781 2.04781 -0.13468 -0.78299 1.34904 0.01804 
-0.78299 1.84242 0.01804 -0.7796 1.02266 -0.8056 -0.7796 1.02266 -0.30035 
-0.77723 1.19111 -1.03485 -0.77723 1.19111 -0.0711 -0.77723 2.00034 -0.0711 
-0.77417 1.29682 -1.11093 -0.77417 1.29682 0.00498 -0.77417 1.89464 0.00498 
-0.77301 1.59573 0.08142 -0.77237 1.54643 0.08028 -0.77237 1.64503 0.08028 
-0.77074 1.09976 -0.95294 -0.77074 1.09976 -0.15301 -0.76986 1.49724 0.0776 
-0.76986 1.69422 0.0776 -0.76733 1.03866 -0.87061 -0.76733 1.03866 -0.23535 
-0.76597 1.44734 0.07255 -0.76597 1.74412 0.07255 -0.76294 1.24521 -1.09617 
-0.76294 1.24521 -0.00978 -0.76294 1.94625 -0.00978 -0.76254 1.14612 -1.01816 
-0.76254 1.14612 -0.0878 -0.76254 2.04534 -0.0878 -0.76249 0.94873 -0.55298 
-0.76031 0.95058 -0.62857 -0.76031 0.95058 -0.47738 -0.76014 1.39781 0.06591 
-0.76014 1.79364 0.06591 -0.75378 0.95613 -0.70373 -0.75378 0.95613 -0.40222 
-0.75257 1.34974 0.05786 -0.75257 1.84172 0.05786 -0.75184 1.05738 -0.93365 
-0.75184 1.05738 -0.1723 -0.74934 1.19491 -1.08007 -0.74934 1.19491 -0.02589 
-0.74934 1.99655 -0.02589 -0.74716 0.96747 -0.76988 -0.74716 0.96747 -0.33607 
-0.74592 1.10226 -1.00029 -0.74592 1.10226 -0.10566 -0.74318 1.30226 0.04833 
-0.74318 1.8892 0.04833 -0.73714 0.98167 -0.83504 -0.73714 0.98167 -0.27091 
-0.73454 1.15027 -1.06486 -0.73454 1.15027 -0.0411 -0.73454 2.04119 -0.0411 
-0.73344 1.44859 0.11066 -0.73235 1.25053 -1.13992 -0.73235 1.25053 0.03396 
-0.73235 1.94093 0.03396 -0.72774 1.39898 0.10405 -0.72743 1.05965 -0.9813 
-0.72743 1.05965 -0.12466 -0.72377 0.99867 -0.89892 -0.72377 0.99867 -0.20703 
-0.7201 1.35105 0.09633 -0.71959 0.90238 -0.59118 -0.71959 0.90238 -0.51478 
-0.71933 1.19984 -1.12379 -0.71933 1.19984 0.01784 -0.71933 1.99162 0.01784 
-0.71834 1.1061 -1.04719 -0.71834 1.1061 -0.05877 -0.71519 0.90612 -0.66676 
-0.71519 0.90612 -0.4392 -0.71082 1.30348 0.08681 -0.71082 1.88798 0.08681 
-0.70937 0.91403 -0.73209 -0.70937 0.91403 -0.37386 -0.70711 1.01838 -0.96123 
-0.70711 1.01838 -0.14473 -0.70484 1.15507 -1.10888 -0.70144 0.92645 -0.79804 
-0.70144 0.92645 -0.30791 -0.70019 1.06291 -1.02821 -0.69987 1.9346 0.07579 
-0.68995 0.94181 -0.86339 -0.68995 0.94181 -0.24257 -0.68862 1.11139 -1.09262 
-0.68728 1.20589 -1.16589 -0.68728 1.98557 0.05994 -0.68023 1.0213 -1.00829 
-0.67524 0.95988 -0.92681 -0.67524 0.95988 -0.17914 -0.67472 0.85766 -0.55298 
-0.67296 1.16112 -1.15151 -0.67276 0.8598 -0.62917 -0.67276 0.8598 -0.47678 
-0.67085 1.06798 -1.07398 -0.66871 0.86584 -0.69471 -0.66871 0.86584 -0.41124 
-0.66174 0.87504 -0.75964 -0.66174 0.87504 -0.34631 -0.65935 0.98185 -0.98705 
-0.65706 1.11717 -1.13544 -0.65216 0.88837 -0.8256 -0.65216 0.88837 -0.28035 
-0.65136 1.02591 -1.05402 -0.63969 1.07463 -1.11801 -0.63957 0.90496 -0.8903 
-0.63957 0.90496 -0.21566 -0.63083 0.98619 -1.0331 -0.62674 0.81743 -0.59118 
-0.62674 0.81743 -0.51478 -0.62553 0.925 -0.95153 -0.62403 0.82122 -0.65658 
-0.62403 0.82122 -0.44938 -0.62056 1.03221 -1.09827 -0.61875 0.82855 -0.72203 
-0.61875 0.82855 -0.38392 -0.6111 0.83933 -0.78625 -0.6111 0.83933 -0.3197 
-0.60876 0.94796 -1.01102 -0.60031 0.85392 -0.85189 -0.60031 0.85392 -0.25407 
-0.60027 0.99232 -1.07793 -0.58777 0.8716 -0.91376 -0.57854 0.95369 -1.05605 
-0.57735 0.77923 -0.55298 -0.57611 0.78098 -0.61838 -0.57611 0.78098 -0.48757 
-0.57271 0.89267 -0.97454 -0.57241 0.78622 -0.42245 -0.56795 1.00003 -1.12093 
-0.56626 0.79492 -0.35789 -0.55768 0.80705 -0.29416 -0.55557 0.91684 -1.03303 
-0.5466 0.96134 -1.09958 -0.54367 0.75715 -0.51812 -0.54112 0.76077 -0.45278 
-0.53609 0.76792 -0.38766 -0.52862 0.77849 -0.32346 -0.52393 0.92417 -1.07691 
-0.51781 0.86344 -0.99527 -0.50443 0.74288 -0.41807 -0.5 0.88862 -1.05298 
-0.49824 0.75198 -0.35335 -0.48005 0.91684 -1.10855 -0.4666 0.7276 -0.38373 
0.4666 0.7276 -0.38373 0.48005 0.91684 -1.10855 0.49824 0.75198 -0.35335 
0.5 0.88862 -1.05298 0.50443 0.74288 -0.41807 0.51781 0.86344 -0.99527 
0.52393 0.92417 -1.07691 0.52862 0.77849 -0.32346 0.53609 0.76792 -0.38766 
0.54112 0.76077 -0.45278 0.54367 0.75715 -0.51812 0.5466 0.96134 -1.09958 
0.55557 0.91684 -1.03303 0.55768 0.80705 -0.29416 0.56626 0.79492 -0.35789 
0.56795 1.00003 -1.12093 0.57241 0.78622 -0.42245 0.57271 0.89267 -0.97454 
0.57611 0.78098 -0.61838 0.57611 0.78098 -0.48757 0.57735 0.77923 -0.55298 
0.57854 0.95369 -1.05605 0.58777 0.8716 -0.91376 0.60027 0.99232 -1.07793 
0.60031 0.85392 -0.85189 0.60031 0.85392 -0.25407 0.60876 0.94796 -1.01102 
0.6111 0.83933 -0.78625 0.6111 0.83933 -0.3197 0.61875 0.82855 -0.72203 
0.61875 0.82855 -0.38392 0.62056 1.03221 -1.09827 0.62403 0.82122 -0.65658 
0.62403 0.82122 -0.44938 0.62553 0.925 -0.95153 0.62674 0.81743 -0.59118 
0.62674 0.81743 -0.51478 0.63083 0.98619 -1.0331 0.63957 0.90496 -0.8903 
0.63957 0.90496 -0.21566 0.63969 1.07463 -1.11801 0.65136 1.02591 -1.05402 
0.65216 0.88837 -0.8256 0.65216 0.88837 -0.28035 0.65706 1.11717 -1.13544 
0.65935 0.98185 -0.98705 0.66174 0.87504 -0.75964 0.66174 0.87504 -0.34631 
0.66871 0.86584 -0.69471 0.66871 0.86584 -0.41124 0.67085 1.06798 -1.07398 
0.67276 0.8598 -0.62917 0.67276 0.8598 -0.47678 0.67296 1.16112 -1.15151 
0.67472 0.85766 -0.55298 0.67524 0.95988 -0.92681 0.67524 0.95988 -0.17914 
0.68023 1.0213 -1.00829 0.68728 1.20589 -1.16589 0.68728 1.98557 0.05994 
0.68862 1.11139 -1.09262 0.68995 0.94181 -0.86339 0.68995 0.94181 -0.24257 
0.69987 1.9346 0.07579 0.70019 1.06291 -1.02821 0.70144 0.92645 -0.79804 
0.70144 0.92645 -0.30791 0.70484 1.15507 -1.10888 0.70711 1.01838 -0.96123 
0.70711 1.01838 -0.14473 0.70937 0.91403 -0.73209 0.70937 0.91403 -0.37386 
0.71082 1.30348 0.08681 0.71082 1.88798 0.08681 0.71519 0.90612 -0.66676 
0.71519 0.90612 -0.4392 0.71834 1.1061 -1.04719 0.71834 1.1061 -0.05877 
0.71933 1.19984 -1.12379 0.71933 1.19984 0.01784 0.71933 1.99162 0.01784 
0.71959 0.90238 -0.59118 0.71959 0.90238 -0.51478 0.7201 1.35105 0.09633 
0.72377 0.99867 -0.89892 0.72377 0.99867 -0.20703 0.72743 1.05965 -0.9813 
0.72743 1.05965 -0.12466 0.72774 1.39898 0.10405 0.73235 1.25053 -1.13992 
0.73235 1.25053 0.03396 0.73235 1.94093 0.03396 0.73344 1.44859 0.11066 
0.73454 1.15027 -1.06486 0.73454 1.15027 -0.0411 0.73454 2.04119 -0.0411 
0.73714 0.98167 -0.83504 0.73714 0.98167 -0.27091 0.74318 1.30226 0.04833 
0.74318 1.8892 0.04833 0.74592 1.10226 -1.00029 0.74592 1.10226 -0.10566 
0.74716 0.96747 -0.76988 0.74716 0.96747 -0.33607 0.74934 1.19491 -1.08007 
0.74934 1.19491 -0.02589 0.74934 1.99655 -0.02589 0.75184 1.05738 -0.93365 
0.75184 1.05738 -0.1723 0.75257 1.34974 0.05786 0.75257 1.84172 0.05786 
0.75378 0.95613 -0.70373 0.75378 0.95613 -0.40222 0.76014 1.39781 0.06591 
0.76014 1.79364 0.06591 0.76031 0.95058 -0.62857 0.76031 0.95058 -0.47738 
0.76249 0.94873 -0.55298 0.76254 1.14612 -1.01816 0.76254 1.14612 -0.0878 
0.76254 2.04534 -0.0878 0.76294 1.24521 -1.09617 0.76294 1.24521 -0.00978 
0.76294 1.94625 -0.00978 0.76597 1.44734 0.07255 0.76597 1.74412 0.07255 
0.76733 1.03866 -0.87061 0.76733 1.03866 -0.23535 0.76986 1.49724 0.0776 
0.76986 1.69422 0.0776 0.77074 1.09976 -0.95294 0.77074 1.09976 -0.15301 
0.77237 1.54643 0.08028 0.77237 1.64503 0.08028 0.77301 1.59573 0.08142 
0.77417 1.29682 -1.11093 0.77417 1.29682 0.00498 0.77417 1.89464 0.00498 
0.77723 1.19111 -1.03485 0.77723 1.19111 -0.0711 0.77723 2.00034 -0.0711 
0.7796 1.02266 -0.8056 0.7796 1.02266 -0.30035 0.78299 1.34904 0.01804 
0.78299 1.84242 0.01804 0.78781 1.14365 -0.97127 0.78781 1.14365 -0.13468 
0.78781 2.04781 -0.13468 0.78833 1.00956 -0.7399 0.78833 1.00956 -0.36605 
0.78833 2.1819 -0.7399 0.79063 1.39714 0.02622 0.79063 1.79431 0.02622 
0.79126 1.24115 -1.05116 0.79126 1.24115 -0.0548 0.79126 1.95031 -0.0548 
0.79335 1.09868 -0.90445 0.79335 1.09868 -0.20151 0.79671 1.44647 0.03266 
0.79671 1.74498 0.03266 0.79855 1.00465 -0.66681 0.79855 1.00465 -0.43915 
0.80067 1.49642 0.03784 0.80067 1.69504 0.03784 0.80258 1.54637 0.04152 
0.80258 1.64509 0.04152 0.80291 1.18847 -0.98827 0.80291 1.18847 -0.11769 
0.80291 2.00299 -0.11769 0.80295 1.29224 -1.06598 0.80295 1.29224 -0.03997 
0.80295 1.89921 -0.03997 0.80296 1.00092 -0.59121 0.80296 1.00092 -0.51474 
0.80321 1.59573 0.04272 0.80787 1.08122 -0.84042 0.80787 1.08122 -0.26553 
0.81086 1.14225 -0.92292 0.81086 1.14225 -0.18304 0.81086 2.04921 -0.18304 
0.81225 1.34423 -1.07929 0.81225 1.34423 -0.02666 0.81225 1.84722 -0.02666 
0.81792 1.2377 -1.00334 0.81792 1.2377 -0.10262 0.81792 1.95376 -0.10262 
0.81866 1.06614 -0.77507 0.81866 1.06614 -0.33089 0.81866 2.12532 -0.77507 
0.81914 1.39697 -1.09103 0.81914 1.39697 -0.01492 0.81914 1.79449 -0.01492 
0.82533 1.44622 -0.00848 0.82533 1.74523 -0.00848 0.82631 1.18698 -0.94045 
0.82631 1.18698 -0.16551 0.82631 2.00448 -0.16551 0.82946 1.49585 -0.00341 
0.82946 1.69561 -0.00341 0.83005 1.28867 -1.01851 0.83005 1.28867 -0.08744 
0.83005 1.90279 -0.08744 0.83097 1.05989 -0.70256 0.83097 1.05989 -0.4034 
0.83097 2.13157 -0.70256 0.83147 1.14211 -0.87374 0.83147 1.14211 -0.23222 
0.83147 1.59573 0.00259 0.83147 2.04935 -0.23222 0.83151 1.54573 0.00028 
0.83151 1.64573 0.00028 0.83874 1.05657 -0.62923 0.83874 1.05657 -0.47673 
0.83874 2.13489 -0.62923 0.83874 2.13489 -0.47673 0.8398 1.34086 -1.03233 
0.8398 1.34086 -0.07362 0.8398 1.8506 -0.07362 0.84119 1.05499 -0.55298 
0.84119 2.13647 -0.55298 0.8417 1.23598 -0.95563 0.8417 1.23598 -0.15033 
0.8417 1.95548 -0.15033 0.84461 1.12555 -0.80905 0.84461 1.12555 -0.29691 
0.84461 2.06591 -0.80905 0.84461 2.06591 -0.29691 0.84711 1.39354 -1.04442 
0.84711 1.39354 -0.06153 0.84711 1.79792 -0.06153 0.84737 1.18665 -0.89153 
0.84737 1.18665 -0.21442 0.84737 2.00481 -0.21442 0.85144 1.44584 -1.05555 
0.85144 1.44584 -0.05041 0.85144 1.74562 -0.05041 0.85467 1.28602 -0.96965 
0.85467 1.28602 -0.13631 0.85467 1.90544 -0.13631 0.85565 1.49551 -0.04521 
0.85565 1.69595 -0.04521 0.85771 1.54567 -0.04129 0.85771 1.64579 -0.04129 
0.85773 1.59573 -0.03887 0.85926 1.11863 -0.73751 0.85926 1.11863 -0.36845 
0.85926 2.07283 -0.73751 0.85926 2.07283 -0.36845 0.86321 1.23533 -0.9065 
0.86321 1.23533 -0.19945 0.86321 1.95613 -0.19945 0.86492 1.33798 -0.98365 
0.86492 1.33798 -0.12231 0.86492 1.85348 -0.12231 0.86603 1.18748 -0.84165 
0.86603 1.18748 -0.2643 0.86603 2.00398 -0.84165 0.86603 2.00398 -0.2643 
0.86917 1.11392 -0.66435 0.86917 1.11392 -0.4416 0.86917 2.07754 -0.66435 
0.86917 2.07754 -0.4416 0.87257 1.39071 -0.99636 0.87257 1.39071 -0.1096 
0.87257 1.80075 -0.1096 0.87414 1.11156 -0.59121 0.87414 1.11156 -0.51474 
0.87414 2.0799 -0.59121 0.87414 2.0799 -0.51474 0.87655 1.28527 -0.92077 
0.87655 1.28527 -0.18518 0.87655 1.90618 -0.18518 0.87742 1.44284 -1.00768 
0.87742 1.44284 -0.09827 0.87742 1.74862 -0.09827 0.87975 1.49541 -1.0177 
0.87975 1.49541 -0.08825 0.87975 1.69605 -0.08825 0.88192 1.59573 -0.08158 
0.88195 1.54551 -1.02163 0.88195 1.54551 -0.08432 0.88195 1.64595 -0.08432 
0.88222 1.23594 -0.85668 0.88222 1.23594 -0.24928 0.88222 1.95552 -0.85668 
0.88222 1.95552 -0.24928 0.88281 1.17957 -0.77085 0.88281 1.17957 -0.33511 
0.88281 2.01189 -0.77085 0.88281 2.01189 -0.33511 0.8873 1.33582 -0.93395 
0.8873 1.33582 -0.172 0.8873 1.85563 -0.172 0.89486 1.17389 -0.69888 
0.89486 1.17389 -0.40708 0.89486 2.01757 -0.69888 0.89486 2.01757 -0.40708 
0.89544 1.38849 -0.94697 0.89544 1.38849 -0.15898 0.89544 1.80297 -0.15898 
0.89592 1.28542 -0.87084 0.89592 1.28542 -0.23511 0.89592 1.90604 -0.87084 
0.89592 1.90604 -0.23511 0.89687 1.2346 -0.80833 0.89687 1.2346 -0.29762 
0.89687 1.95686 -0.80833 0.89687 1.95686 -0.29762 0.90092 1.44034 -0.95819 
0.90092 1.44034 -0.14776 0.90092 1.75111 -0.14776 0.90211 1.17047 -0.62612 
0.90211 1.17047 -0.47983 0.90211 2.02099 -0.62612 0.90211 2.02099 -0.47983 
0.90374 1.49291 -0.96853 0.90374 1.49291 -0.13742 0.90374 1.69855 -0.96853 
0.90374 1.69855 -0.13742 0.90394 1.54545 -0.97768 0.90394 1.54545 -0.12828 
0.90394 1.64601 -0.97768 0.90394 1.64601 -0.12828 0.90399 1.59573 -0.98053 
0.90399 1.59573 -0.12542 0.90453 1.16933 -0.55298 0.90453 2.02213 -0.55298 
0.90708 1.33578 -0.8841 0.90708 1.33578 -0.22185 0.90708 1.85567 -0.8841 
0.90708 1.85567 -0.22185 0.91106 1.28395 -0.82272 0.91106 1.28395 -0.28323 
0.91106 1.90751 -0.82272 0.91106 1.90751 -0.28323 0.91147 1.22773 -0.73682 
0.91147 1.22773 -0.36913 0.91147 1.96373 -0.73682 0.91147 1.96373 -0.36913 
0.91566 1.38688 -0.89642 0.91566 1.38688 -0.20953 0.91566 1.80458 -0.89642 
0.91566 1.80458 -0.20953 0.92133 1.22311 -0.66387 0.92133 1.22311 -0.44209 
0.92133 1.96835 -0.66387 0.92133 1.96835 -0.44209 0.92164 1.43857 -0.90777 
0.92164 1.43857 -0.19818 0.92164 1.75288 -0.90777 0.92164 1.75288 -0.19818 
0.92272 1.33444 -0.83636 0.92272 1.33444 -0.26959 0.92272 1.85702 -0.83636 
0.92272 1.85702 -0.26959 0.92388 1.28327 -0.77392 0.92388 1.28327 -0.33203 
0.92388 1.59573 -0.93566 0.92388 1.59573 -0.17029 0.92388 1.90819 -0.77392 
0.92388 1.90819 -0.33203 0.92501 1.49071 -0.91811 0.92501 1.49071 -0.18784 
0.92501 1.70075 -0.91811 0.92501 1.70075 -0.18784 0.92576 1.54315 -0.92742 
0.92576 1.54315 -0.17854 0.92576 1.64831 -0.92742 0.92576 1.64831 -0.17854 
0.92628 1.22078 -0.59076 0.92628 1.22078 -0.51519 0.92628 1.97068 -0.59076 
0.92628 1.97068 -0.51519 0.93178 1.38547 -0.84891 0.93178 1.38547 -0.25704 
0.93178 1.80599 -0.84891 0.93178 1.80599 -0.25704 0.93606 1.33355 -0.78763 
0.93606 1.33355 -0.31833 0.93606 1.85791 -0.78763 0.93606 1.85791 -0.31833 
0.93638 1.27774 -0.70155 0.93638 1.27774 -0.4044 0.93638 1.91371 -0.70155 
0.93638 1.91371 -0.4044 0.93819 1.43829 -0.8612 0.93819 1.43829 -0.24475 
0.93819 1.75317 -0.8612 0.93819 1.75317 -0.24475 0.94154 1.59573 -0.88987 
0.94154 1.59573 -0.21609 0.94196 1.49042 -0.87176 0.94196 1.49042 -0.2342 
0.94196 1.70104 -0.87176 0.94196 1.70104 -0.2342 0.94306 1.5431 -0.88141 
0.94306 1.5431 -0.22454 0.94306 1.64835 -0.88141 0.94306 1.64835 -0.22454 
0.94381 1.27394 -0.62838 0.94381 1.27394 -0.47758 0.94381 1.91752 -0.62838 
0.94381 1.91752 -0.47758 0.94555 1.38458 -0.80066 0.94555 1.38458 -0.30529 
0.94555 1.80688 -0.80066 0.94555 1.80688 -0.30529 0.9465 1.27302 -0.55298 
0.9465 1.91843 -0.55298 0.94693 1.33327 -0.73856 0.94693 1.33327 -0.36739 
0.94693 1.85818 -0.73856 0.94693 1.85818 -0.36739 0.9525 1.43725 -0.81303 
0.9525 1.43725 -0.29292 0.9525 1.75421 -0.81303 0.9525 1.75421 -0.29292 
0.95661 1.49038 -0.82463 0.95661 1.49038 -0.28133 0.95661 1.70108 -0.82463 
0.95661 1.70108 -0.28133 0.95694 1.59573 -0.84326 0.95694 1.59573 -0.26269 
0.95694 1.38423 -0.75178 0.95694 1.38423 -0.35417 0.95694 1.80723 -0.75178 
0.95694 1.80723 -0.35417 0.95704 1.32857 -0.66565 0.95704 1.32857 -0.44031 
0.95704 1.86289 -0.66565 0.95704 1.86289 -0.44031 0.95815 1.54298 -0.83435 
0.95815 1.54298 -0.27161 0.95815 1.64848 -0.83435 0.95815 1.64848 -0.27161 
0.96257 1.32735 -0.59076 0.96257 1.32735 -0.51519 0.96257 1.8641 -0.59076 
0.96257 1.8641 -0.51519 0.96447 1.43666 -0.76393 0.96447 1.43666 -0.34203 
0.96447 1.7548 -0.76393 0.96447 1.7548 -0.34203 0.96593 1.3844 -0.70241 
0.96593 1.3844 -0.40355 0.96593 1.80705 -0.70241 0.96593 1.80705 -0.40355 
0.9691 1.48978 -0.77573 0.9691 1.48978 -0.33023 0.9691 1.70168 -0.77573 
0.9691 1.70168 -0.33023 0.97003 1.59573 -0.79596 0.97003 1.59573 -0.31 
0.97083 1.54294 -0.78686 0.97083 1.54294 -0.31909 0.97083 1.64852 -0.78686 
0.97083 1.64852 -0.31909 0.97396 1.43669 -0.71457 0.97396 1.43669 -0.39138 
0.97396 1.75477 -0.71457 0.97396 1.75477 -0.39138 0.97415 1.38261 -0.6279 
0.97415 1.38261 -0.47805 0.97415 1.80885 -0.6279 0.97415 1.80885 -0.47805 
0.97689 1.382 -0.55298 0.97689 1.80945 -0.55298 0.97912 1.48944 -0.72626 
0.97912 1.48944 -0.3797 0.97912 1.70202 -0.72626 0.97912 1.70202 -0.3797 
0.98079 1.43644 -0.66561 0.98079 1.43644 -0.44034 0.98079 1.59573 -0.74807 
0.98079 1.59573 -0.35789 0.98079 1.75502 -0.66561 0.98079 1.75502 -0.44034 
0.9814 1.54251 -0.73743 0.9814 1.54251 -0.36852 0.9814 1.64895 -0.73743 
0.9814 1.64895 -0.36852 0.98631 1.43523 -0.59074 0.98631 1.43523 -0.51522 
0.98631 1.75623 -0.59074 0.98631 1.75623 -0.51522 0.98648 1.48917 -0.67745 
0.98648 1.48917 -0.42851 0.98648 1.70229 -0.67745 0.98648 1.70229 -0.42851 
0.98918 1.59573 -0.69971 0.98918 1.59573 -0.40625 0.98928 1.54247 -0.68892 
0.98928 1.54247 -0.41704 0.98928 1.64899 -0.68892 0.98928 1.64899 -0.41704 
0.99144 1.48915 -0.62834 0.99144 1.48915 -0.47762 0.99144 1.7023 -0.62834 
0.99144 1.7023 -0.47762 0.99427 1.48885 -0.55298 0.99427 1.70261 -0.55298 
0.99479 1.54236 -0.63979 0.99479 1.54236 -0.46616 0.99479 1.6491 -0.63979 
0.99479 1.6491 -0.46616 0.99518 1.59573 -0.65099 0.99518 1.59573 -0.45496 
0.99786 1.54233 -0.59074 0.99786 1.54233 -0.51522 0.99786 1.64913 -0.59074 
0.99786 1.64913 -0.51522 0.9988 1.59573 -0.60204 0.9988 1.59573 -0.50391 
1 1.59573 -0.55298 -1 -1.26742 -1.91322 -0.9988 -1.26742 -1.96229 
-0.9988 -1.26742 -1.86415 -0.99786 -1.32082 -1.95098 -0.99786 -1.32082 -1.87546 
-0.99786 -1.21402 -1.95098 -0.99786 -1.21402 -1.87546 -0.99518 -1.26742 -2.01124 
-0.99518 -1.26742 -1.8152 -0.99479 -1.32079 -2.00004 -0.99479 -1.32079 -1.8264 
-0.99479 -1.21405 -2.00004 -0.99479 -1.21405 -1.8264 -0.99427 -1.3743 -1.91322 
-0.99427 -1.16054 -1.91322 -0.99144 -1.37399 -1.98858 -0.99144 -1.37399 -1.83786 
-0.99144 -1.16084 -1.98858 -0.99144 -1.16084 -1.83786 -0.98928 -1.32068 -2.04916 
-0.98928 -1.32068 -1.77728 -0.98928 -1.21416 -2.04916 -0.98928 -1.21416 -1.77728 
-0.98918 -1.26742 -2.05995 -0.98918 -1.26742 -1.76649 -0.98648 -1.37398 -2.03769 
-0.98648 -1.37398 -1.78875 -0.98648 -1.16086 -2.03769 -0.98648 -1.16086 -1.78875 
-0.98631 -1.42792 -1.95098 -0.98631 -1.42792 -1.87546 -0.98631 -1.10692 -1.95098 
-0.98631 -1.10692 -1.87546 -0.9814 -1.32064 -2.09768 -0.9814 -1.32064 -1.72877 
-0.9814 -1.2142 -2.09768 -0.9814 -1.2142 -1.72877 -0.98079 -1.42671 -2.02586 
-0.98079 -1.42671 -1.80059 -0.98079 -1.26742 -2.10831 -0.98079 -1.26742 -1.71813 
-0.98079 -1.10813 -2.02586 -0.98079 -1.10813 -1.80059 -0.97912 -1.37371 -2.0865 
-0.97912 -1.37371 -1.73994 -0.97912 -1.16113 -2.0865 -0.97912 -1.16113 -1.73994 
-0.97689 -1.48114 -1.91322 -0.97689 -1.05369 -1.91322 -0.97415 -1.48054 -1.98815 
-0.97415 -1.48054 -1.8383 -0.97415 -1.0543 -1.98815 -0.97415 -1.0543 -1.8383 
-0.97396 -1.42646 -2.07481 -0.97396 -1.42646 -1.75163 -0.97396 -1.10838 -2.07481 
-0.97396 -1.10838 -1.75163 -0.97083 -1.32021 -2.14711 -0.97083 -1.32021 -1.67934 
-0.97083 -1.21463 -2.14711 -0.97083 -1.21463 -1.67934 -0.97003 -1.26742 -2.1562 
-0.97003 -1.26742 -1.67024 -0.9691 -1.37337 -2.13597 -0.9691 -1.37337 -1.69047 
-0.9691 -1.16147 -2.13597 -0.9691 -1.16147 -1.69047 -0.96593 -1.47874 -2.06265 
-0.96593 -1.47874 -1.76379 -0.96593 -1.05609 -2.06265 -0.96593 -1.05609 -1.76379 
-0.96447 -1.42649 -2.12417 -0.96447 -1.42649 -1.70227 -0.96447 -1.10835 -2.12417 
-0.96447 -1.10835 -1.70227 -0.96257 -1.53579 -1.95101 -0.96257 -1.53579 -1.87543 
-0.96257 -0.99904 -1.95101 -0.96257 -0.99904 -1.87543 -0.95815 -1.32017 -2.19459 
-0.95815 -1.32017 -1.63185 -0.95815 -1.21467 -2.19459 -0.95815 -1.21467 -1.63185 
-0.95704 -1.53458 -2.02589 -0.95704 -1.53458 -1.80055 -0.95704 -1.00026 -2.02589 
-0.95704 -1.00026 -1.80055 -0.95694 -1.47892 -2.11203 -0.95694 -1.47892 -1.71441 
-0.95694 -1.05592 -2.11203 -0.95694 -1.05592 -1.71441 -0.95694 -1.26742 -2.20351 
-0.95694 -1.26742 -1.62294 -0.95661 -1.37277 -2.18487 -0.95661 -1.37277 -1.64157 
-0.95661 -1.16207 -2.18487 -0.95661 -1.16207 -1.64157 -0.9525 -1.4259 -2.17328 
-0.9525 -1.4259 -1.65317 -0.9525 -1.10894 -2.17328 -0.9525 -1.10894 -1.65317 
-0.94693 -1.52987 -2.09881 -0.94693 -1.52987 -1.72764 -0.94693 -1.00496 -2.09881 
-0.94693 -1.00496 -1.72764 -0.9465 -1.59012 -1.91322 -0.9465 -0.94471 -1.91322 
-0.94555 -1.47857 -2.16091 -0.94555 -1.47857 -1.66554 -0.94555 -1.05627 -2.16091 
-0.94555 -1.05627 -1.66554 -0.94381 -1.58921 -1.98862 -0.94381 -1.58921 -1.83782 
-0.94381 -0.94563 -1.98862 -0.94381 -0.94563 -1.83782 -0.94306 -1.32004 -2.24166 
-0.94306 -1.32004 -1.58479 -0.94306 -1.21479 -2.24166 -0.94306 -1.21479 -1.58479 
-0.94196 -1.37273 -2.232 -0.94196 -1.37273 -1.59444 -0.94196 -1.16211 -2.232 
-0.94196 -1.16211 -1.59444 -0.94154 -1.26742 -2.25011 -0.94154 -1.26742 -1.57633 
-0.93819 -1.42486 -2.22145 -0.93819 -1.42486 -1.605 -0.93819 -1.10998 -2.22145 
-0.93819 -1.10998 -1.605 -0.93638 -1.5854 -2.0618 -0.93638 -1.5854 -1.76465 
-0.93638 -0.94943 -2.0618 -0.93638 -0.94943 -1.76465 -0.93606 -1.5296 -2.14787 
-0.93606 -1.5296 -1.67857 -0.93606 -1.00524 -2.14787 -0.93606 -1.00524 -1.67857 
-0.93178 -1.47768 -2.20916 -0.93178 -1.47768 -1.61728 -0.93178 -1.05716 -2.20916 
-0.93178 -1.05716 -1.61728 -0.92628 -1.64237 -1.95101 -0.92628 -1.64237 -1.87544 
-0.92628 -0.89247 -1.95101 -0.92628 -0.89247 -1.87544 -0.92576 -1.32 -2.28766 
-0.92576 -1.32 -1.53878 -0.92576 -1.21484 -2.28766 -0.92576 -1.21484 -1.53878 
-0.92501 -1.37244 -2.27836 -0.92501 -1.37244 -1.54809 -0.92501 -1.1624 -2.27836 
-0.92501 -1.1624 -1.54809 -0.92388 -1.57988 -2.13416 -0.92388 -1.57988 -1.69228 
-0.92388 -1.26742 -2.29591 -0.92388 -1.26742 -1.53054 -0.92388 -0.95496 -2.13416 
-0.92388 -0.95496 -1.69228 -0.92272 -1.52871 -2.19661 -0.92272 -1.52871 -1.62984 
-0.92272 -1.00613 -2.19661 -0.92272 -1.00613 -1.62984 -0.92164 -1.42457 -2.26802 
-0.92164 -1.42457 -1.55843 -0.92164 -1.11026 -2.26802 -0.92164 -1.11026 -1.55843 
-0.92133 -1.64004 -2.02411 -0.92133 -1.64004 -1.80233 -0.92133 -0.8948 -2.02411 
-0.92133 -0.8948 -1.80233 -0.91566 -1.47627 -2.25667 -0.91566 -1.47627 -1.56978 
-0.91566 -1.05857 -2.25667 -0.91566 -1.05857 -1.56978 -0.91147 -1.63542 -2.09707 
-0.91147 -1.63542 -1.72938 -0.91147 -0.89942 -2.09707 -0.91147 -0.89942 -1.72938 
-0.91106 -1.5792 -2.18297 -0.91106 -1.5792 -1.64348 -0.91106 -0.95564 -2.18297 
-0.91106 -0.95564 -1.64348 -0.90708 -1.52736 -2.24435 -0.90708 -1.52736 -1.5821 
-0.90708 -1.00747 -2.24435 -0.90708 -1.00747 -1.5821 -0.90453 -1.69382 -1.91322 
-0.90453 -0.84102 -1.91322 -0.90399 -1.26742 -2.34078 -0.90399 -1.26742 -1.48567 
-0.90394 -1.3177 -2.33792 -0.90394 -1.3177 -1.48852 -0.90394 -1.21714 -2.33792 
-0.90394 -1.21714 -1.48852 -0.90374 -1.37024 -2.32877 -0.90374 -1.37024 -1.49767 
-0.90374 -1.1646 -2.32877 -0.90374 -1.1646 -1.49767 -0.90211 -1.69268 -1.98637 
-0.90211 -1.69268 -1.84008 -0.90211 -0.84216 -1.98637 -0.90211 -0.84216 -1.84008 
-0.90092 -1.4228 -2.31844 -0.90092 -1.4228 -1.50801 -0.90092 -1.11203 -1.50801 
-0.89687 -1.62855 -2.16858 -0.89687 -0.90629 -2.16858 -0.89687 -0.90629 -1.65787 
-0.89592 -1.57773 -2.23108 -0.89592 -0.95711 -1.59536 -0.89544 -1.47466 -2.30722 
-0.89544 -1.47466 -1.51923 -0.89544 -1.06018 -1.51923 -0.89486 -1.68926 -2.05912 
-0.89486 -1.68926 -1.76732 -0.89486 -0.84558 -2.05912 -0.89486 -0.84558 -1.76732 
-0.8873 -1.52732 -2.2942 -0.8873 -1.00751 -1.53225 -0.88281 -1.68358 -2.13109 
-0.88281 -0.85126 -2.13109 -0.88281 -0.85126 -1.69535 -0.88222 -1.62721 -2.21692 
-0.88222 -0.90763 -1.60952 -0.88195 -1.31764 -2.38188 -0.88195 -1.31764 -1.44457 
-0.88195 -1.2172 -1.44457 -0.88192 -1.26742 -2.38462 -0.88192 -1.26742 -1.44183 
-0.87975 -1.36774 -2.37795 -0.87975 -1.36774 -1.4485 -0.87975 -1.1671 -1.4485 
-0.87742 -1.42031 -2.36793 -0.87742 -1.42031 -1.45852 -0.87742 -1.11453 -1.45852 
-0.87655 -1.57787 -2.28102 -0.87655 -0.95696 -1.54543 -0.87414 -1.75159 -1.95146 
-0.87414 -1.75159 -1.87499 -0.87414 -0.78325 -1.95146 -0.87414 -0.78325 -1.87499 
-0.87257 -1.47244 -2.3566 -0.87257 -1.0624 -1.46984 -0.86917 -1.74923 -2.0246 
-0.86917 -0.78561 -2.0246 -0.86917 -0.78561 -1.80184 -0.86603 -1.67567 -2.2019 
-0.86603 -0.85917 -1.62455 -0.86492 -1.52517 -2.34389 -0.86492 -1.00967 -1.48255 
-0.86321 -1.62782 -2.26675 -0.86321 -0.90702 -1.5597 -0.85926 -1.74452 -2.09775 
-0.85926 -0.79032 -2.09775 -0.85926 -0.79032 -1.72869 -0.85773 -1.26742 -1.39912 
-0.85771 -1.31748 -2.42491 -0.85771 -1.31748 -1.40153 -0.85771 -1.21736 -1.40153 
-0.85565 -1.36764 -2.42098 -0.85565 -1.36764 -1.40546 -0.85565 -1.1672 -1.40546 
-0.85467 -1.57713 -2.32989 -0.85467 -0.95771 -1.49655 -0.85144 -1.41731 -2.41579 
-0.85144 -1.11753 -1.41065 -0.84737 -1.6765 -2.25178 -0.84737 -0.85834 -1.57467 
-0.84711 -1.46961 -2.40467 -0.84711 -1.06523 -1.42178 -0.84461 -1.7376 -2.16929 
-0.84461 -0.79724 -1.65715 -0.8417 -1.62717 -2.31587 -0.8417 -0.90767 -1.51057 
-0.84119 -1.80816 -1.91322 -0.84119 -0.72668 -1.91322 -0.8398 -1.52229 -2.39258 
-0.8398 -1.01255 -1.43387 -0.83874 -1.80658 -1.98947 -0.83874 -0.72826 -1.98947 
-0.83874 -0.72826 -1.83697 -0.83151 -1.31742 -1.35996 -0.83151 -1.21742 -1.35996 
-0.83147 -1.26742 -1.35765 -0.83147 -0.8138 -1.59246 -0.83097 -1.80326 -2.0628 
-0.83097 -0.73158 -2.0628 -0.83097 -0.73158 -1.76364 -0.83005 -1.57448 -2.37876 
-0.83005 -0.96036 -1.44768 -0.82946 -1.16754 -1.36366 -0.82631 -0.85867 -1.52575 
-0.82533 -1.41692 -2.45771 -0.82533 -1.11791 -1.36873 -0.81914 -1.46618 -2.45128 
-0.81914 -1.06866 -1.37517 -0.81866 -0.73783 -1.69113 -0.81792 -0.90939 -1.46286 
-0.81225 -1.51891 -2.43953 -0.81225 -1.01592 -1.38691 -0.81086 -0.81394 -1.54328 
-0.80787 -0.75291 -1.62578 -0.80321 -1.26742 -1.31752 -0.80296 -1.86223 -1.95146 
-0.80296 -0.67261 -1.95146 -0.80296 -0.67261 -1.87499 -0.80295 -0.96393 -1.40022 
-0.80291 -0.86016 -1.47793 -0.80258 -1.21806 -1.31873 -0.80067 -1.16811 -1.3224 
-0.79855 -1.85849 -2.02705 -0.79855 -0.67634 -2.02705 -0.79855 -0.67634 -1.79939 
-0.79671 -1.11816 -1.32759 -0.79335 -0.77037 -1.56175 -0.79126 -0.91284 -1.41504 
-0.79063 -1.466 -2.49242 -0.79063 -1.06883 -1.33402 -0.78833 -0.68125 -1.7263 
-0.78781 -0.81534 -1.49493 -0.78299 -1.02073 -1.3422 -0.7796 -0.69435 -1.66059 
-0.77723 -0.8628 -1.43135 -0.77417 -0.96851 -1.35527 -0.77301 -1.26742 -1.27883 
-0.77237 -1.21812 -1.27997 -0.77074 -0.77145 -1.51326 -0.76986 -1.16893 -1.28265 
-0.76733 -0.71035 -1.59559 -0.76597 -1.11903 -1.2877 -0.76294 -0.9169 -1.37003 
-0.76254 -0.81781 -1.44804 -0.76249 -0.62042 -1.91322 -0.76031 -0.62227 -1.98882 
-0.76031 -0.62227 -1.83763 -0.76014 -1.0695 -1.29433 -0.75378 -0.62782 -1.76247 
-0.75257 -1.02143 -1.30238 -0.75184 -0.72907 -1.53255 -0.74934 -0.8666 -1.38613 
-0.74716 -0.63916 -1.69632 -0.74592 -0.77395 -1.46591 -0.74318 -0.97395 -1.31192 
-0.74014 -1.21829 -1.24256 -0.73768 -1.16905 -1.24527 -0.73714 -0.65336 -1.63116 
-0.73454 -0.82196 -1.40134 -0.73344 -1.12028 -1.24959 -0.73235 -0.92222 -1.32628 
-0.72774 -1.07067 -1.2562 -0.72743 -0.73134 -1.4849 -0.72377 -0.67036 -1.56728 
-0.7201 -1.02274 -1.26392 -0.71959 -0.57407 -1.95142 -0.71959 -0.57407 -1.87502 
-0.71933 -0.87153 -1.34241 -0.71834 -0.77779 -1.41901 -0.71519 -0.57781 -1.79944 
-0.71082 -0.97517 -1.27343 -0.70937 -0.58572 -1.7341 -0.70711 -0.69007 -1.50497 
-0.70484 -0.82676 -1.35732 -0.7037 -1.1694 -1.20952 -0.70144 -0.59814 -1.66816 
-0.70019 -0.7346 -1.43799 -0.69987 -0.92855 -1.28445 -0.69945 -1.12069 -1.21377 
-0.69352 -1.07233 -1.2197 -0.68995 -0.6135 -1.60281 -0.68862 -0.78308 -1.37358 
-0.68728 -0.87758 -1.3003 -0.68592 -1.02444 -1.22731 -0.68023 -0.69299 -1.45791 
-0.67666 -0.97713 -1.23656 -0.67524 -0.63157 -1.53939 -0.67472 -0.52935 -1.91322 
-0.67296 -0.83281 -1.31469 -0.67276 -0.53149 -1.83703 -0.67085 -0.73967 -1.39222 
-0.66871 -0.53753 -1.77148 -0.66795 -1.16905 -1.17555 -0.66577 -0.93053 -1.24745 
-0.66364 -1.12028 -1.17978 -0.66174 -0.54673 -1.70656 -0.65935 -0.65354 -1.47915 
-0.65706 -0.78886 -1.33076 -0.65703 -1.07067 -1.18548 -0.65328 -0.88474 -1.25994 
-0.65216 -0.56006 -1.6406 -0.65136 -0.6976 -1.41218 -0.6493 -1.02274 -1.19313 
-0.63979 -0.97517 -1.20241 -0.63969 -0.74632 -1.34819 -0.63957 -0.57665 -1.5759 
-0.63922 -0.83986 -1.27401 -0.63083 -0.65788 -1.43309 -0.62877 -0.92855 -1.21335 
-0.62674 -0.48912 -1.87502 -0.62553 -0.59669 -1.51467 -0.62403 -0.49291 -1.80962 
-0.62361 -0.79602 -1.28961 -0.62056 -0.7039 -1.36793 -0.61889 -1.0695 -1.15309 
-0.61875 -0.50024 -1.74417 -0.61292 -0.87758 -1.22594 -0.6111 -0.51102 -1.67995 
-0.61084 -1.02143 -1.16065 -0.60876 -0.61965 -1.45518 -0.60651 -0.75332 -1.30672 
-0.6013 -0.97395 -1.17005 -0.60031 -0.52561 -1.61431 -0.60027 -0.66401 -1.38827 
-0.59854 -0.83281 -1.24026 -0.58794 -0.71185 -1.32528 -0.58777 -0.54329 -1.55244 
-0.58694 -0.92222 -1.18087 -0.58246 -0.78886 -1.25616 -0.57241 -0.45791 -1.7827 
-0.57081 -0.87153 -1.19389 -0.56626 -0.46661 -1.71813 -0.56503 -0.74632 -1.27354 
-0.55796 -0.96851 -1.13905 -0.55768 -0.47874 -1.6544 -0.5559 -0.82676 -1.20839 
-0.54671 -0.49425 -1.59178 -0.54319 -0.9169 -1.15028 -0.53964 -0.78308 -1.2246 
-0.53609 -0.43961 -1.74791 -0.52862 -0.45018 -1.68371 -0.52709 -0.8666 -1.16388 
-0.51188 -0.82196 -1.17868 -0.49824 -0.42367 -1.71359 -0.49818 -0.91284 -1.12196 
-0.48187 -0.8628 -1.13599 0.48187 -0.8628 -1.13599 0.49818 -0.91284 -1.12196 
0.49824 -0.42367 -1.71359 0.51188 -0.82196 -1.17868 0.52709 -0.8666 -1.16388 
0.52862 -0.45018 -1.68371 0.53609 -0.43961 -1.74791 0.53964 -0.78308 -1.2246 
0.54319 -0.9169 -1.15028 0.54671 -0.49425 -1.59178 0.5559 -0.82676 -1.20839 
0.55768 -0.47874 -1.6544 0.55796 -0.96851 -1.13905 0.56503 -0.74632 -1.27354 
0.56626 -0.46661 -1.71813 0.57081 -0.87153 -1.19389 0.57241 -0.45791 -1.7827 
0.58246 -0.78886 -1.25616 0.58694 -0.92222 -1.18087 0.58777 -0.54329 -1.55244 
0.58794 -0.71185 -1.32528 0.59854 -0.83281 -1.24026 0.60027 -0.66401 -1.38827 
0.60031 -0.52561 -1.61431 0.6013 -0.97395 -1.17005 0.60651 -0.75332 -1.30672 
0.60876 -0.61965 -1.45518 0.61084 -1.02143 -1.16065 0.6111 -0.51102 -1.67995 
0.61292 -0.87758 -1.22594 0.61875 -0.50024 -1.74417 0.61889 -1.0695 -1.15309 
0.62056 -0.7039 -1.36793 0.62361 -0.79602 -1.28961 0.62403 -0.49291 -1.80962 
0.62553 -0.59669 -1.51467 0.62674 -0.48912 -1.87502 0.62877 -0.92855 -1.21335 
0.63083 -0.65788 -1.43309 0.63922 -0.83986 -1.27401 0.63957 -0.57665 -1.5759 
0.63969 -0.74632 -1.34819 0.63979 -0.97517 -1.20241 0.6493 -1.02274 -1.19313 
0.65136 -0.6976 -1.41218 0.65216 -0.56006 -1.6406 0.65328 -0.88474 -1.25994 
0.65703 -1.07067 -1.18548 0.65706 -0.78886 -1.33076 0.65935 -0.65354 -1.47915 
0.66174 -0.54673 -1.70656 0.66364 -1.12028 -1.17978 0.66577 -0.93053 -1.24745 
0.66795 -1.16905 -1.17555 0.66871 -0.53753 -1.77148 0.67085 -0.73967 -1.39222 
0.67276 -0.53149 -1.83703 0.67296 -0.83281 -1.31469 0.67472 -0.52935 -1.91322 
0.67524 -0.63157 -1.53939 0.67666 -0.97713 -1.23656 0.68023 -0.69299 -1.45791 
0.68592 -1.02444 -1.22731 0.68728 -0.87758 -1.3003 0.68862 -0.78308 -1.37358 
0.68995 -0.6135 -1.60281 0.69352 -1.07233 -1.2197 0.69945 -1.12069 -1.21377 
0.69987 -0.92855 -1.28445 0.70019 -0.7346 -1.43799 0.70144 -0.59814 -1.66816 
0.7037 -1.1694 -1.20952 0.70484 -0.82676 -1.35732 0.70711 -0.69007 -1.50497 
0.70937 -0.58572 -1.7341 0.71082 -0.97517 -1.27343 0.71519 -0.57781 -1.79944 
0.71834 -0.77779 -1.41901 0.71933 -0.87153 -1.34241 0.71959 -0.57407 -1.95142 
0.71959 -0.57407 -1.87502 0.7201 -1.02274 -1.26392 0.72377 -0.67036 -1.56728 
0.72743 -0.73134 -1.4849 0.72774 -1.07067 -1.2562 0.73235 -0.92222 -1.32628 
0.73344 -1.12028 -1.24959 0.73454 -0.82196 -1.40134 0.73714 -0.65336 -1.63116 
0.73768 -1.16905 -1.24527 0.74014 -1.21829 -1.24256 0.74318 -0.97395 -1.31192 
0.74592 -0.77395 -1.46591 0.74716 -0.63916 -1.69632 0.74934 -0.8666 -1.38613 
0.75184 -0.72907 -1.53255 0.75257 -1.02143 -1.30238 0.75378 -0.62782 -1.76247 
0.76014 -1.0695 -1.29433 0.76031 -0.62227 -1.98882 0.76031 -0.62227 -1.83763 
0.76249 -0.62042 -1.91322 0.76254 -0.81781 -1.44804 0.76294 -0.9169 -1.37003 
0.76597 -1.11903 -1.2877 0.76733 -0.71035 -1.59559 0.76986 -1.16893 -1.28265 
0.77074 -0.77145 -1.51326 0.77237 -1.21812 -1.27997 0.77301 -1.26742 -1.27883 
0.77417 -0.96851 -1.35527 0.77723 -0.8628 -1.43135 0.7796 -0.69435 -1.66059 
0.78299 -1.02073 -1.3422 0.78781 -0.81534 -1.49493 0.78833 -0.68125 -1.7263 
0.79063 -1.466 -2.49242 0.79063 -1.06883 -1.33402 0.79126 -0.91284 -1.41504 
0.79335 -0.77037 -1.56175 0.79671 -1.11816 -1.32759 0.79855 -1.85849 -2.02705 
0.79855 -0.67634 -2.02705 0.79855 -0.67634 -1.79939 0.80067 -1.16811 -1.3224 
0.80258 -1.21806 -1.31873 0.80291 -0.86016 -1.47793 0.80295 -0.96393 -1.40022 
0.80296 -1.86223 -1.95146 0.80296 -0.67261 -1.95146 0.80296 -0.67261 -1.87499 
0.80321 -1.26742 -1.31752 0.80787 -0.75291 -1.62578 0.81086 -0.81394 -1.54328 
0.81225 -1.51891 -2.43953 0.81225 -1.01592 -1.38691 0.81792 -0.90939 -1.46286 
0.81866 -0.73783 -1.69113 0.81914 -1.46618 -2.45128 0.81914 -1.06866 -1.37517 
0.82533 -1.41692 -2.45771 0.82533 -1.11791 -1.36873 0.82631 -0.85867 -1.52575 
0.82946 -1.16754 -1.36366 0.83005 -1.57448 -2.37876 0.83005 -0.96036 -1.44768 
0.83097 -1.80326 -2.0628 0.83097 -0.73158 -2.0628 0.83097 -0.73158 -1.76364 
0.83147 -1.26742 -1.35765 0.83147 -0.8138 -1.59246 0.83151 -1.31742 -1.35996 
0.83151 -1.21742 -1.35996 0.83874 -1.80658 -1.98947 0.83874 -0.72826 -1.98947 
0.83874 -0.72826 -1.83697 0.8398 -1.52229 -2.39258 0.8398 -1.01255 -1.43387 
0.84119 -1.80816 -1.91322 0.84119 -0.72668 -1.91322 0.8417 -1.62717 -2.31587 
0.8417 -0.90767 -1.51057 0.84461 -1.7376 -2.16929 0.84461 -0.79724 -1.65715 
0.84711 -1.46961 -2.40467 0.84711 -1.06523 -1.42178 0.84737 -1.6765 -2.25178 
0.84737 -0.85834 -1.57467 0.85144 -1.41731 -2.41579 0.85144 -1.11753 -1.41065 
0.85467 -1.57713 -2.32989 0.85467 -0.95771 -1.49655 0.85565 -1.36764 -2.42098 
0.85565 -1.36764 -1.40546 0.85565 -1.1672 -1.40546 0.85771 -1.31748 -2.42491 
0.85771 -1.31748 -1.40153 0.85771 -1.21736 -1.40153 0.85773 -1.26742 -1.39912 
0.85926 -1.74452 -2.09775 0.85926 -0.79032 -2.09775 0.85926 -0.79032 -1.72869 
0.86321 -1.62782 -2.26675 0.86321 -0.90702 -1.5597 0.86492 -1.52517 -2.34389 
0.86492 -1.00967 -1.48255 0.86603 -1.67567 -2.2019 0.86603 -0.85917 -1.62455 
0.86917 -1.74923 -2.0246 0.86917 -0.78561 -2.0246 0.86917 -0.78561 -1.80184 
0.87257 -1.47244 -2.3566 0.87257 -1.0624 -1.46984 0.87414 -1.75159 -1.95146 
0.87414 -1.75159 -1.87499 0.87414 -0.78325 -1.95146 0.87414 -0.78325 -1.87499 
0.87655 -1.57787 -2.28102 0.87655 -0.95696 -1.54543 0.87742 -1.42031 -2.36793 
0.87742 -1.42031 -1.45852 0.87742 -1.11453 -1.45852 0.87975 -1.36774 -2.37795 
0.87975 -1.36774 -1.4485 0.87975 -1.1671 -1.4485 0.88192 -1.26742 -2.38462 
0.88192 -1.26742 -1.44183 0.88195 -1.31764 -2.38188 0.88195 -1.31764 -1.44457 
0.88195 -1.2172 -1.44457 0.88222 -1.62721 -2.21692 0.88222 -0.90763 -1.60952 
0.88281 -1.68358 -2.13109 0.88281 -0.85126 -2.13109 0.88281 -0.85126 -1.69535 
0.8873 -1.52732 -2.2942 0.8873 -1.00751 -1.53225 0.89486 -1.68926 -2.05912 
0.89486 -1.68926 -1.76732 0.89486 -0.84558 -2.05912 0.89486 -0.84558 -1.76732 
0.89544 -1.47466 -2.30722 0.89544 -1.47466 -1.51923 0.89544 -1.06018 -1.51923 
0.89592 -1.57773 -2.23108 0.89592 -0.95711 -1.59536 0.89687 -1.62855 -2.16858 
0.89687 -0.90629 -2.16858 0.89687 -0.90629 -1.65787 0.90092 -1.4228 -2.31844 
0.90092 -1.4228 -1.50801 0.90092 -1.11203 -1.50801 0.90211 -1.69268 -1.98637 
0.90211 -1.69268 -1.84008 0.90211 -0.84216 -1.98637 0.90211 -0.84216 -1.84008 
0.90374 -1.37024 -2.32877 0.90374 -1.37024 -1.49767 0.90374 -1.1646 -2.32877 
0.90374 -1.1646 -1.49767 0.90394 -1.3177 -2.33792 0.90394 -1.3177 -1.48852 
0.90394 -1.21714 -2.33792 0.90394 -1.21714 -1.48852 0.90399 -1.26742 -2.34078 
0.90399 -1.26742 -1.48567 0.90453 -1.69382 -1.91322 0.90453 -0.84102 -1.91322 
0.90708 -1.52736 -2.24435 0.90708 -1.52736 -1.5821 0.90708 -1.00747 -2.24435 
0.90708 -1.00747 -1.5821 0.91106 -1.5792 -2.18297 0.91106 -1.5792 -1.64348 
0.91106 -0.95564 -2.18297 0.91106 -0.95564 -1.64348 0.91147 -1.63542 -2.09707 
0.91147 -1.63542 -1.72938 0.91147 -0.89942 -2.09707 0.91147 -0.89942 -1.72938 
0.91566 -1.47627 -2.25667 0.91566 -1.47627 -1.56978 0.91566 -1.05857 -2.25667 
0.91566 -1.05857 -1.56978 0.92133 -1.64004 -2.02411 0.92133 -1.64004 -1.80233 
0.92133 -0.8948 -2.02411 0.92133 -0.8948 -1.80233 0.92164 -1.42457 -2.26802 
0.92164 -1.42457 -1.55843 0.92164 -1.11026 -2.26802 0.92164 -1.11026 -1.55843 
0.92272 -1.52871 -2.19661 0.92272 -1.52871 -1.62984 0.92272 -1.00613 -2.19661 
0.92272 -1.00613 -1.62984 0.92388 -1.57988 -2.13416 0.92388 -1.57988 -1.69228 
0.92388 -1.26742 -2.29591 0.92388 -1.26742 -1.53054 0.92388 -0.95496 -2.13416 
0.92388 -0.95496 -1.69228 0.92501 -1.37244 -2.27836 0.92501 -1.37244 -1.54809 
0.92501 -1.1624 -2.27836 0.92501 -1.1624 -1.54809 0.92576 -1.32 -2.28766 
0.92576 -1.32 -1.53878 0.92576 -1.21484 -2.28766 0.92576 -1.21484 -1.53878 
0.92628 -1.64237 -1.95101 0.92628 -1.64237 -1.87544 0.92628 -0.89247 -1.95101 
0.92628 -0.89247 -1.87544 0.93178 -1.47768 -2.20916 0.93178 -1.47768 -1.61728 
0.93178 -1.05716 -2.20916 0.93178 -1.05716 -1.61728 0.93606 -1.5296 -2.14787 
0.93606 -1.5296 -1.67857 0.93606 -1.00524 -2.14787 0.93606 -1.00524 -1.67857 
0.93638 -1.5854 -2.0618 0.93638 -1.5854 -1.76465 0.93638 -0.94943 -2.0618 
0.93638 -0.94943 -1.76465 0.93819 -1.42486 -2.22145 0.93819 -1.42486 -1.605 
0.93819 -1.10998 -2.22145 0.93819 -1.10998 -1.605 0.94154 -1.26742 -2.25011 
0.94154 -1.26742 -1.57633 0.94196 -1.37273 -2.232 0.94196 -1.37273 -1.59444 
0.94196 -1.16211 -2.232 0.94196 -1.16211 -1.59444 0.94306 -1.32004 -2.24166 
0.94306 -1.32004 -1.58479 0.94306 -1.21479 -2.24166 0.94306 -1.21479 -1.58479 
0.94381 -1.58921 -1.98862 0.94381 -1.58921 -1.83782 0.94381 -0.94563 -1.98862 
0.94381 -0.94563 -1.83782 0.94555 -1.47857 -2.16091 0.94555 -1.47857 -1.66554 
0.94555 -1.05627 -2.16091 0.94555 -1.05627 -1.66554 0.9465 -1.59012 -1.91322 
0.9465 -0.94471 -1.91322 0.94693 -1.52987 -2.09881 0.94693 -1.52987 -1.72764 
0.94693 -1.00496 -2.09881 0.94693 -1.00496 -1.72764 0.9525 -1.4259 -2.17328 
0.9525 -1.4259 -1.65317 0.9525 -1.10894 -2.17328 0.9525 -1.10894 -1.65317 
0.95661 -1.37277 -2.18487 0.95661 -1.37277 -1.64157 0.95661 -1.16207 -2.18487 
0.95661 -1.16207 -1.64157 0.95694 -1.26742 -2.20351 0.95694 -1.26742 -1.62294 
0.95694 -1.47892 -2.11203 0.95694 -1.47892 -1.71441 0.95694 -1.05592 -2.11203 
0.95694 -1.05592 -1.71441 0.95704 -1.53458 -2.02589 0.95704 -1.53458 -1.80055 
0.95704 -1.00026 -2.02589 0.95704 -1.00026 -1.80055 0.95815 -1.32017 -2.19459 
0.95815 -1.32017 -1.63185 0.95815 -1.21467 -2.19459 0.95815 -1.21467 -1.63185 
0.96257 -1.53579 -1.95101 0.96257 -1.53579 -1.87543 0.96257 -0.99904 -1.95101 
0.96257 -0.99904 -1.87543 0.96447 -1.42649 -2.12417 0.96447 -1.42649 -1.70227 
0.96447 -1.10835 -2.12417 0.96447 -1.10835 -1.70227 0.96593 -1.47874 -2.06265 
0.96593 -1.47874 -1.76379 0.96593 -1.05609 -2.06265 0.96593 -1.05609 -1.76379 
0.9691 -1.37337 -2.13597 0.9691 -1.37337 -1.69047 0.9691 -1.16147 -2.13597 
0.9691 -1.16147 -1.69047 0.97003 -1.26742 -2.1562 0.97003 -1.26742 -1.67024 
0.97083 -1.32021 -2.14711 0.97083 -1.32021 -1.67934 0.97083 -1.21463 -2.14711 
0.97083 -1.21463 -1.67934 0.97396 -1.42646 -2.07481 0.97396 -1.42646 -1.75163 
0.97396 -1.10838 -2.07481 0.97396 -1.10838 -1.75163 0.97415 -1.48054 -1.98815 
0.97415 -1.48054 -1.8383 0.97415 -1.0543 -1.98815 0.97415 -1.0543 -1.8383 
0.97689 -1.48114 -1.91322 0.97689 -1.05369 -1.91322 0.97912 -1.37371 -2.0865 
0.97912 -1.37371 -1.73994 0.97912 -1.16113 -2.0865 0.97912 -1.16113 -1.73994 
0.98079 -1.42671 -2.02586 0.98079 -1.42671 -1.80059 0.98079 -1.26742 -2.10831 
0.98079 -1.26742 -1.71813 0.98079 -1.10813 -2.02586 0.98079 -1.10813 -1.80059 
0.9814 -1.32064 -2.09768 0.9814 -1.32064 -1.72877 0.9814 -1.2142 -2.09768 
0.9814 -1.2142 -1.72877 0.98631 -1.42792 -1.95098 0.98631 -1.42792 -1.87546 
0.98631 -1.10692 -1.95098 0.98631 -1.10692 -1.87546 0.98648 -1.37398 -2.03769 
0.98648 -1.37398 -1.78875 0.98648 -1.16086 -2.03769 0.98648 -1.16086 -1.78875 
0.98918 -1.26742 -2.05995 0.98918 -1.26742 -1.76649 0.98928 -1.32068 -2.04916 
0.98928 -1.32068 -1.77728 0.98928 -1.21416 -2.04916 0.98928 -1.21416 -1.77728 
0.99144 -1.37399 -1.98858 0.99144 -1.37399 -1.83786 0.99144 -1.16084 -1.98858 
0.99144 -1.16084 -1.83786 0.99427 -1.3743 -1.91322 0.99427 -1.16054 -1.91322 
0.99479 -1.32079 -2.00004 0.99479 -1.32079 -1.8264 0.99479 -1.21405 -2.00004 
0.99479 -1.21405 -1.8264 0.99518 -1.26742 -2.01124 0.99518 -1.26742 -1.8152 
0.99786 -1.32082 -1.95098 0.99786 -1.32082 -1.87546 0.99786 -1.21402 -1.95098 
0.99786 -1.21402 -1.87546 0.9988 -1.26742 -1.96229 0.9988 -1.26742 -1.86415 
1 -1.26742 -1.91322 -1 0.75022 0.55444 -0.9988 0.75022 0.50537 
-0.9988 0.75022 0.60351 -0.99786 0.69682 0.51668 -0.99786 0.69682 0.5922 
-0.99786 0.80362 0.51668 -0.99786 0.80362 0.5922 -0.99518 0.75022 0.45642 
-0.99518 0.75022 0.65246 -0.99479 0.69685 0.46762 -0.99479 0.69685 0.64126 
-0.99479 0.80358 0.46762 -0.99479 0.80358 0.64126 -0.99427 0.64334 0.55444 
-0.99427 0.8571 0.55444 -0.99144 0.64364 0.47908 -0.99144 0.64364 0.6298 
-0.99144 0.85679 0.47908 -0.99144 0.85679 0.6298 -0.98928 0.69696 0.4185 
-0.98928 0.69696 0.69038 -0.98928 0.80348 0.4185 -0.98928 0.80348 0.69038 
-0.98918 0.75022 0.40771 -0.98918 0.75022 0.70117 -0.98648 0.64366 0.42997 
-0.98648 0.64366 0.67891 -0.98648 0.85678 0.42997 -0.98648 0.85678 0.67891 
-0.98631 0.58972 0.51668 -0.98631 0.58972 0.5922 -0.98631 0.91072 0.51668 
-0.98631 0.91072 0.5922 -0.9814 0.69699 0.36999 -0.9814 0.69699 0.7389 
-0.9814 0.80344 0.36999 -0.9814 0.80344 0.7389 -0.98079 0.59093 0.44181 
-0.98079 0.59093 0.66708 -0.98079 0.75022 0.35935 -0.98079 0.75022 0.74953 
-0.98079 0.90951 0.44181 -0.98079 0.90951 0.66708 -0.97912 0.64393 0.38116 
-0.97912 0.64393 0.72772 -0.97912 0.85651 0.38116 -0.97912 0.85651 0.72772 
-0.97689 0.53649 0.55444 -0.97689 0.96394 0.55444 -0.97415 0.53709 0.47952 
-0.97415 0.53709 0.62937 -0.97415 0.96334 0.47952 -0.97415 0.96334 0.62937 
-0.97396 0.59118 0.39285 -0.97396 0.59118 0.71603 -0.97396 0.90926 0.39285 
-0.97396 0.90926 0.71603 -0.97083 0.69743 0.32056 -0.97083 0.69743 0.78833 
-0.97083 0.80301 0.32056 -0.97083 0.80301 0.78833 -0.97003 0.75022 0.31146 
-0.97003 0.75022 0.79742 -0.9691 0.64426 0.33169 -0.9691 0.64426 0.77719 
-0.9691 0.85617 0.33169 -0.9691 0.85617 0.77719 -0.96593 0.53889 0.40501 
-0.96593 0.53889 0.70387 -0.96593 0.96154 0.40501 -0.96593 0.96154 0.70387 
-0.96447 0.59115 0.34349 -0.96447 0.59115 0.76539 -0.96447 0.90929 0.34349 
-0.96447 0.90929 0.76539 -0.96257 0.48184 0.51665 -0.96257 0.48184 0.59223 
-0.96257 1.01859 0.51665 -0.96257 1.01859 0.59223 -0.95815 0.69747 0.27307 
-0.95815 0.69747 0.83581 -0.95815 0.80297 0.27307 -0.95815 0.80297 0.83581 
-0.95704 0.48305 0.44177 -0.95704 0.48305 0.66711 -0.95704 1.01738 0.44177 
-0.95704 1.01738 0.66711 -0.95694 0.53871 0.35563 -0.95694 0.53871 0.75325 
-0.95694 0.96172 0.35563 -0.95694 0.96172 0.75325 -0.95694 0.75022 0.26416 
-0.95694 0.75022 0.84473 -0.95661 0.64487 0.28279 -0.95661 0.64487 0.82609 
-0.95661 0.85556 0.28279 -0.95661 0.85556 0.82609 -0.9525 0.59173 0.29439 
-0.9525 0.59173 0.8145 -0.9525 0.9087 0.29439 -0.9525 0.9087 0.8145 
-0.94693 0.48776 0.36886 -0.94693 0.48776 0.74003 -0.94693 1.01267 0.36886 
-0.94693 1.01267 0.74003 -0.9465 0.42751 0.55444 -0.9465 1.07292 0.55444 
-0.94555 0.53907 0.30676 -0.94555 0.53907 0.80213 -0.94555 0.96137 0.30676 
-0.94555 0.96137 0.80213 -0.94381 0.42843 0.47904 -0.94381 0.42843 0.62984 
-0.94381 1.072 0.47904 -0.94381 1.072 0.62984 -0.94306 0.69759 0.22601 
-0.94306 0.69759 0.88288 -0.94306 0.80284 0.22601 -0.94306 0.80284 0.88288 
-0.94196 0.64491 0.23566 -0.94196 0.64491 0.87322 -0.94196 0.85553 0.23566 
-0.94196 0.85553 0.87322 -0.94154 0.75022 0.21755 -0.94154 0.75022 0.89133 
-0.93819 0.59277 0.24622 -0.93819 0.59277 0.86267 -0.93819 0.90766 0.24622 
-0.93819 0.90766 0.86267 -0.93638 0.43223 0.40587 -0.93638 0.43223 0.70302 
-0.93638 1.0682 0.40587 -0.93638 1.0682 0.70302 -0.93606 0.48804 0.31979 
-0.93606 0.48804 0.78909 -0.93606 1.0124 0.31979 -0.93606 1.0124 0.78909 
-0.93178 0.53995 0.2585 -0.93178 0.53995 0.85038 -0.93178 0.96048 0.2585 
-0.93178 0.96048 0.85038 -0.92628 0.37527 0.51666 -0.92628 0.37527 0.59223 
-0.92628 1.12516 0.51666 -0.92628 1.12516 0.59223 -0.92576 0.69763 0.18 
-0.92576 0.69763 0.92888 -0.92576 0.8028 0.18 -0.92576 0.8028 0.92888 
-0.92501 0.6452 0.18931 -0.92501 0.6452 0.91958 -0.92501 0.85524 0.18931 
-0.92501 0.85524 0.91958 -0.92388 0.43776 0.3335 -0.92388 0.43776 0.77538 
-0.92388 0.75022 0.17176 -0.92388 0.75022 0.93713 -0.92388 1.06268 0.3335 
-0.92388 1.06268 0.77538 -0.92272 0.48893 0.27106 -0.92272 0.48893 0.83783 
-0.92272 1.01151 0.27106 -0.92272 1.01151 0.83783 -0.92164 0.59306 0.19965 
-0.92164 0.59306 0.90924 -0.92164 0.90737 0.19965 -0.92164 0.90737 0.90924 
-0.92133 0.37759 0.44355 -0.92133 0.37759 0.66533 -0.92133 1.12284 0.44355 
-0.92133 1.12284 0.66533 -0.91566 0.54137 0.211 -0.91566 0.54137 0.89789 
-0.91566 0.95906 0.211 -0.91566 0.95906 0.89789 -0.91147 0.38222 0.3706 
-0.91147 0.38222 0.73829 -0.91147 1.11822 0.3706 -0.91147 1.11822 0.73829 
-0.91106 0.43844 0.2847 -0.91106 0.43844 0.82419 -0.91106 1.062 0.2847 
-0.91106 1.062 0.82419 -0.90708 0.49027 0.22332 -0.90708 0.49027 0.88557 
-0.90708 1.01016 0.22332 -0.90708 1.01016 0.88557 -0.90453 0.32382 0.55444 
-0.90453 1.17662 0.55444 -0.90399 0.75022 0.12689 -0.90399 0.75022 0.982 
-0.90394 0.69994 0.12974 -0.90394 0.69994 0.97914 -0.90394 0.80049 0.12974 
-0.90394 0.80049 0.97914 -0.90374 0.64739 0.13889 -0.90374 0.64739 0.96999 
-0.90374 0.85304 0.13889 -0.90374 0.85304 0.96999 -0.90211 0.32496 0.4813 
-0.90211 0.32496 0.62759 -0.90211 1.17548 0.4813 -0.90211 1.17548 0.62759 
-0.90092 0.59483 0.14923 -0.90092 0.59483 0.95966 -0.90092 0.9056 0.14923 
-0.90092 0.9056 0.95966 -0.89687 0.38909 0.29909 -0.89687 0.38909 0.8098 
-0.89687 1.11134 0.29909 -0.89687 1.11134 0.8098 -0.89592 0.43991 0.23658 
-0.89592 0.43991 0.8723 -0.89592 1.06052 0.23658 -0.89592 1.06052 0.8723 
-0.89544 0.54298 0.16045 -0.89544 0.54298 0.94844 -0.89544 0.95746 0.16045 
-0.89544 0.95746 0.94844 -0.89486 0.32838 0.40854 -0.89486 0.32838 0.70034 
-0.89486 1.17206 0.40854 -0.89486 1.17206 0.70034 -0.8873 0.49031 0.17347 
-0.8873 0.49031 0.93542 -0.8873 1.01012 0.17347 -0.8873 1.01012 0.93542 
-0.88281 0.33406 0.33657 -0.88281 0.33406 0.77231 -0.88281 1.16638 0.33657 
-0.88281 1.16638 0.77231 -0.88222 0.39043 0.25074 -0.88222 0.39043 0.85814 
-0.88222 1.11 0.25074 -0.88222 1.11 0.85814 -0.88195 0.69999 0.08579 
-0.88195 0.69999 1.0231 -0.88195 0.80044 0.08579 -0.88195 0.80044 1.0231 
-0.88192 0.75022 0.08305 -0.88192 0.75022 1.02584 -0.87975 0.6499 0.08972 
-0.87975 0.6499 1.01917 -0.87975 0.85054 0.08972 -0.87975 0.85054 1.01917 
-0.87742 0.59733 0.09974 -0.87742 0.59733 1.00915 -0.87742 0.9031 0.09974 
-0.87742 0.9031 1.00915 -0.87655 0.43976 0.18665 -0.87655 0.43976 0.92224 
-0.87655 1.06067 0.18665 -0.87655 1.06067 0.92224 -0.87414 0.26605 0.51621 
-0.87414 0.26605 0.59268 -0.87414 1.23439 0.51621 -0.87257 0.5452 0.11106 
-0.87257 0.5452 0.99782 -0.87257 0.95523 0.11106 -0.87257 0.95523 0.99782 
-0.86917 0.2684 0.44306 -0.86917 0.2684 0.66582 -0.86917 1.23203 0.44306 
-0.86603 0.34197 0.26577 -0.86603 0.34197 0.84312 -0.86603 1.15847 0.26577 
-0.86603 1.15847 0.84312 -0.86492 0.49247 0.12377 -0.86492 0.49247 0.98511 
-0.86492 1.00797 0.12377 -0.86492 1.00797 0.98511 -0.86321 0.38982 0.20092 
-0.86321 0.38982 0.90797 -0.86321 1.11062 0.20092 -0.86321 1.11062 0.90797 
-0.85926 0.27311 0.36991 -0.85926 0.27311 0.73897 -0.85926 1.22732 0.36991 
-0.85773 0.75022 0.04034 -0.85773 0.75022 1.06854 -0.85771 0.70016 0.04275 
-0.85771 0.70016 1.06613 -0.85771 0.80027 0.04275 -0.85771 0.80027 1.06613 
-0.85565 0.65 0.04668 -0.85565 0.65 1.0622 -0.85565 0.85044 0.04668 
-0.85565 0.85044 1.0622 -0.85467 0.4405 0.13777 -0.85467 0.4405 0.97111 
-0.85467 1.05993 0.13777 -0.85467 1.05993 0.97111 -0.85144 0.60033 0.05187 
-0.85144 0.60033 1.05701 -0.85144 0.90011 0.05187 -0.85144 0.90011 1.05701 
-0.84737 0.34114 0.21589 -0.84737 0.34114 0.893 -0.84737 1.1593 0.21589 
-0.84711 0.54803 0.063 -0.84711 0.54803 1.04589 -0.84711 0.9524 0.063 
-0.84711 0.9524 1.04589 -0.84461 0.28004 0.29837 -0.84461 0.28004 0.81051 
-0.84461 1.2204 0.29837 -0.8417 0.39047 0.15179 -0.8417 0.39047 0.95709 
-0.8417 1.10996 0.15179 -0.8417 1.10996 0.95709 -0.84119 0.20948 0.55444 
-0.8398 0.49535 0.07509 -0.8398 0.49535 1.0338 -0.8398 1.00509 0.07509 
-0.8398 1.00509 1.0338 -0.83874 0.21105 0.47819 -0.83874 0.21105 0.63069 
-0.83151 0.70022 0.00118 -0.83151 0.70022 1.1077 -0.83151 0.80022 0.00118 
-0.83151 0.80022 1.1077 -0.83147 0.2966 0.23368 -0.83147 0.2966 0.8752 
-0.83147 0.75022 -0.00113 -0.83147 0.75022 1.11001 -0.83147 1.20384 0.23368 
-0.83097 0.21438 0.40486 -0.83097 0.21438 0.70402 -0.83005 0.44316 0.0889 
-0.83005 0.44316 1.01998 -0.83005 1.05728 0.0889 -0.83005 1.05728 1.01998 
-0.82946 0.65034 0.00488 -0.82946 0.65034 1.10401 -0.82946 0.8501 0.00488 
-0.82946 0.8501 1.10401 -0.82631 0.34147 0.16697 -0.82631 0.34147 0.94191 
-0.82631 1.15897 0.16697 -0.82533 0.60071 0.00995 -0.82533 0.60071 1.09893 
-0.82533 0.89972 0.00995 -0.82533 0.89972 1.09893 -0.81914 0.55146 0.01639 
-0.81914 0.55146 1.0925 -0.81914 0.94897 0.01639 -0.81914 0.94897 1.0925 
-0.81866 0.22062 0.33235 -0.81866 0.22062 0.77653 -0.81866 1.27981 0.33235 
-0.81792 0.39219 0.10408 -0.81792 0.39219 1.0048 -0.81792 1.10824 0.10408 
-0.81792 1.10824 1.0048 -0.81225 0.49872 0.02813 -0.81225 0.49872 1.08075 
-0.81225 1.00171 0.02813 -0.81225 1.00171 1.08075 -0.81086 0.29674 0.1845 
-0.81086 0.29674 0.92438 -0.81086 1.20369 0.1845 -0.80787 0.23571 0.267 
-0.80787 0.23571 0.84189 -0.80787 1.26473 0.267 -0.80321 0.75022 -0.04126 
-0.80321 0.75022 1.15014 -0.80296 0.15541 0.51621 -0.80296 0.15541 0.59268 
-0.80295 0.44673 0.04144 -0.80295 0.44673 1.06745 -0.80295 1.0537 0.04144 
-0.80295 1.0537 1.06745 -0.80291 0.34296 0.11915 -0.80291 0.34296 0.98973 
-0.80291 1.15748 0.11915 -0.80258 0.70086 -0.04005 -0.80258 0.70086 1.14894 
-0.80258 0.79958 -0.04005 -0.80258 0.79958 1.14894 -0.80067 0.65091 -0.03638 
-0.80067 0.65091 1.14526 -0.80067 0.84953 -0.03638 -0.80067 0.84953 1.14526 
-0.79855 0.15914 0.44061 -0.79855 0.15914 0.66827 -0.79671 0.60096 -0.03119 
-0.79671 0.60096 1.14008 -0.79671 0.89947 -0.03119 -0.79671 0.89947 1.14008 
-0.79335 0.25317 0.20297 -0.79335 0.25317 0.90591 -0.79335 1.24727 0.20297 
-0.79126 0.39564 0.05626 -0.79126 0.39564 1.05262 -0.79126 1.10479 0.05626 
-0.79126 1.10479 1.05262 -0.79063 0.55163 -0.02476 -0.79063 0.55163 1.13364 
-0.79063 0.9488 -0.02476 -0.79063 0.9488 1.13364 -0.78833 0.16405 0.36752 
-0.78833 0.16405 0.74137 -0.78781 0.29813 0.13615 -0.78781 0.29813 0.97274 
-0.78781 1.2023 0.13615 -0.78299 0.50352 -0.01658 -0.78299 0.50352 1.12546 
-0.78299 0.99691 -0.01658 -0.78299 0.99691 1.12546 -0.7796 0.17715 0.30181 
-0.7796 0.17715 0.80707 -0.77723 0.3456 0.07257 -0.77723 1.15483 0.07257 
-0.77417 0.45131 -0.00351 -0.77417 1.04912 -0.00351 -0.77417 1.04912 1.1124 
-0.77301 0.75022 -0.07995 -0.77301 0.75022 1.18884 -0.77237 0.70091 -0.07881 
-0.77237 0.70091 1.1877 -0.77237 0.79952 -0.07881 -0.77237 0.79952 1.1877 
-0.77074 0.25425 0.15448 -0.77074 1.24619 0.15448 -0.76986 0.65173 -0.07613 
-0.76986 0.65173 1.18502 -0.76986 0.8487 -0.07613 -0.76986 0.8487 1.18502 
-0.76733 0.19315 0.23681 -0.76733 0.19315 0.87207 -0.76733 1.30728 0.23681 
-0.76597 0.60183 -0.07108 -0.76597 0.60183 1.17996 -0.76597 0.89861 -0.07108 
-0.76597 0.89861 1.17996 -0.76294 0.3997 0.01125 -0.76294 1.10073 0.01125 
-0.76294 1.10073 1.09764 -0.76254 0.30061 0.08926 -0.76254 1.19982 0.08926 
-0.76249 0.10322 0.55444 -0.76031 0.10507 0.47885 -0.76031 0.10507 0.63004 
-0.76014 0.5523 -0.06445 -0.76014 0.5523 1.17333 -0.76014 0.94813 -0.06445 
-0.76014 0.94813 1.17333 -0.75378 0.11061 0.40369 -0.75378 0.11061 0.7052 
-0.75257 0.50423 -0.0564 -0.75257 0.99621 -0.0564 -0.75257 0.99621 1.16528 
-0.75184 0.21186 0.17377 -0.75184 1.28857 0.17377 -0.74934 0.34939 0.02735 
-0.74934 1.15104 0.02735 -0.74716 0.12196 0.33754 -0.74716 0.12196 0.77135 
-0.74592 0.25675 0.10713 -0.74592 1.24368 0.10713 -0.74318 0.45675 -0.04686 
-0.74318 1.04369 -0.04686 -0.74318 1.04369 1.15575 -0.74095 0.75022 -0.11712 
-0.74095 0.75022 1.226 -0.74014 0.70109 -0.11622 -0.74014 0.70109 1.2251 
-0.74014 0.79934 -0.11622 -0.74014 0.79934 1.2251 -0.73768 0.65185 -0.11351 
-0.73768 0.65185 1.22239 -0.73768 0.84859 -0.11351 -0.73768 0.84859 1.22239 
-0.73714 0.13616 0.27238 -0.73714 0.13616 0.83651 -0.73454 0.30476 0.04256 
-0.73454 1.19567 0.04256 -0.73344 0.60308 -0.10919 -0.73344 0.89736 -0.10919 
-0.73344 0.89736 1.21808 -0.73235 0.40502 -0.0325 -0.73235 1.09542 -0.0325 
-0.73235 1.09542 1.14138 -0.72774 0.55347 -0.10258 -0.72774 0.94697 -0.10258 
-0.72774 0.94697 1.21147 -0.72743 0.21413 0.12612 -0.72743 1.2863 0.12612 
-0.72377 0.15316 0.2085 -0.7201 0.50554 -0.09486 -0.7201 0.99489 -0.09486 
-0.7201 0.99489 1.20375 -0.71959 0.05687 0.51624 -0.71959 0.05687 0.59264 
-0.71933 0.35432 -0.01637 -0.71933 1.14611 -0.01637 -0.71834 0.26058 0.06023 
-0.71834 1.23985 0.06023 -0.71519 0.06061 0.44066 -0.71519 0.06061 0.66822 
-0.71082 0.45797 -0.08535 -0.71082 1.04246 -0.08535 -0.71082 1.04246 1.19423 
-0.70937 0.06852 0.37532 -0.70937 0.06852 0.73356 -0.70711 0.17287 0.14619 
-0.70711 0.75022 -0.15266 -0.70711 0.75022 1.26155 -0.70711 1.32757 0.14619 
-0.70626 0.70115 -0.15181 -0.70626 0.70115 1.2607 -0.70626 0.79928 -0.15181 
-0.70626 0.79928 1.2607 -0.70484 0.30956 -0.00146 -0.7037 0.6522 -0.14926 
-0.7037 0.84823 -0.14926 -0.7037 0.84823 1.25814 -0.70144 0.08094 0.30938 
-0.70144 0.08094 0.7995 -0.70019 0.2174 0.07921 -0.69987 0.41135 -0.07433 
-0.69987 1.08909 1.18321 -0.69945 0.60349 -0.14501 -0.69945 0.89695 -0.14501 
-0.69352 0.55513 -0.13908 -0.69352 0.94531 -0.13908 -0.68995 0.09629 0.24403 
-0.68862 0.26588 0.0148 -0.68728 0.36038 -0.05848 -0.68592 0.50724 -0.13147 
-0.68592 0.9932 -0.13147 -0.68023 0.17579 0.09913 -0.67666 0.45993 -0.12222 
-0.67524 0.11437 0.18061 -0.67472 0.01215 0.55444 -0.67296 0.31561 -0.04409 
-0.67276 0.01429 0.47825 -0.67276 0.01429 0.63064 -0.67156 0.75022 -0.18651 
-0.67085 0.22247 0.03344 -0.67066 0.70109 -0.18569 -0.67066 0.79934 -0.18569 
-0.66871 0.02032 0.4127 -0.66871 0.02032 0.69618 -0.66795 0.65185 -0.18323 
-0.66795 0.84859 -0.18323 -0.66577 0.41333 -0.11133 -0.66364 0.60308 -0.179 
-0.66364 0.89736 -0.179 -0.66174 0.02953 0.34778 -0.66174 0.02953 0.76111 
-0.65935 0.13634 0.12037 -0.65706 0.27166 -0.02802 -0.65703 0.55347 -0.1733 
-0.65328 0.36753 -0.09884 -0.65216 0.04286 0.28182 -0.65136 0.1804 0.0534 
-0.6493 0.50554 -0.16565 -0.63979 0.45797 -0.15637 -0.63969 0.22912 -0.01059 
-0.63957 0.05945 0.21712 -0.63922 0.32266 -0.08477 -0.63439 0.75022 -0.21857 
-0.63325 0.70091 -0.21793 -0.63325 0.79952 -0.21793 -0.63083 0.14068 0.07431 
-0.63057 0.65173 -0.21541 -0.63057 0.8487 -0.21541 -0.62877 0.41135 -0.14543 
-0.62553 0.07949 0.15589 -0.62552 0.60183 -0.21152 -0.62361 0.27882 -0.06917 
-0.62056 0.18669 0.00915 -0.61889 0.5523 -0.2057 -0.61292 0.36038 -0.13284 
-0.61084 0.50423 -0.19813 -0.60876 0.10245 0.0964 -0.60651 0.23611 -0.05206 
-0.6013 0.45675 -0.18873 -0.60031 0.00841 0.25553 -0.60027 0.14681 0.02949 
-0.59854 0.31561 -0.11852 -0.5957 0.75022 -0.24877 -0.59449 0.70086 -0.24814 
-0.59449 0.79958 -0.24814 -0.59082 0.65091 -0.24623 -0.58794 0.19465 -0.0335 
-0.58777 0.02609 0.19366 -0.58694 0.40502 -0.17791 -0.58564 0.60096 -0.24227 
-0.58246 0.27166 -0.10262 -0.5792 0.55163 -0.23619 -0.57854 0.10818 0.05137 
-0.57271 0.04716 0.13288 -0.57102 0.50352 -0.22855 -0.56795 0.15452 -0.01351 
-0.56503 0.22912 -0.08524 -0.55557 0.07132 0.07439 -0.55557 0.75022 -0.27703 
-0.55326 0.70022 -0.27706 -0.55326 0.80022 -0.27706 -0.54957 0.65034 -0.27502 
-0.5466 0.11582 0.00784 -0.54529 0.18669 -0.06612 -0.54449 0.60071 -0.27089 
-0.53806 0.55146 -0.2647 -0.52495 0.14681 -0.04583 -0.52393 0.07866 0.03051 
-0.51781 0.01792 0.11215 -0.5141 0.75022 -0.30329 -0.51169 0.70016 -0.30327 
-0.50776 0.65 -0.30121 -0.50307 0.10818 -0.0241 -0.5 0.04311 0.05444 
-0.48005 0.07132 -0.00113 -0.47486 0.00927 0.07958 -0.46865 0.69999 -0.32751 
-0.44229 0.01792 0.03663 0.44229 0.01792 0.03663 0.46865 0.69999 -0.32751 
0.47486 0.00927 0.07958 0.48005 0.07132 -0.00113 0.5 0.04311 0.05444 
0.50307 0.10818 -0.0241 0.50776 0.65 -0.30121 0.51169 0.70016 -0.30327 
0.5141 0.75022 -0.30329 0.51781 0.01792 0.11215 0.52393 0.07866 0.03051 
0.52495 0.14681 -0.04583 0.53806 0.55146 -0.2647 0.54449 0.60071 -0.27089 
0.54529 0.18669 -0.06612 0.5466 0.11582 0.00784 0.54957 0.65034 -0.27502 
0.55326 0.70022 -0.27706 0.55326 0.80022 -0.27706 0.55557 0.07132 0.07439 
0.55557 0.75022 -0.27703 0.56503 0.22912 -0.08524 0.56795 0.15452 -0.01351 
0.57102 0.50352 -0.22855 0.57271 0.04716 0.13288 0.57854 0.10818 0.05137 
0.5792 0.55163 -0.23619 0.58246 0.27166 -0.10262 0.58564 0.60096 -0.24227 
0.58694 0.40502 -0.17791 0.58777 0.02609 0.19366 0.58794 0.19465 -0.0335 
0.59082 0.65091 -0.24623 0.59449 0.70086 -0.24814 0.59449 0.79958 -0.24814 
0.5957 0.75022 -0.24877 0.59854 0.31561 -0.11852 0.60027 0.14681 0.02949 
0.60031 0.00841 0.25553 0.6013 0.45675 -0.18873 0.60651 0.23611 -0.05206 
0.60876 0.10245 0.0964 0.61084 0.50423 -0.19813 0.61292 0.36038 -0.13284 
0.61889 0.5523 -0.2057 0.62056 0.18669 0.00915 0.62361 0.27882 -0.06917 
0.62552 0.60183 -0.21152 0.62553 0.07949 0.15589 0.62877 0.41135 -0.14543 
0.63057 0.65173 -0.21541 0.63057 0.8487 -0.21541 0.63083 0.14068 0.07431 
0.63325 0.70091 -0.21793 0.63325 0.79952 -0.21793 0.63439 0.75022 -0.21857 
0.63922 0.32266 -0.08477 0.63957 0.05945 0.21712 0.63969 0.22912 -0.01059 
0.63979 0.45797 -0.15637 0.6493 0.50554 -0.16565 0.65136 0.1804 0.0534 
0.65216 0.04286 0.28182 0.65328 0.36753 -0.09884 0.65703 0.55347 -0.1733 
0.65706 0.27166 -0.02802 0.65935 0.13634 0.12037 0.66174 0.02953 0.34778 
0.66174 0.02953 0.76111 0.66364 0.60308 -0.179 0.66364 0.89736 -0.179 
0.66577 0.41333 -0.11133 0.66795 0.65185 -0.18323 0.66795 0.84859 -0.18323 
0.66871 0.02032 0.4127 0.66871 0.02032 0.69618 0.67066 0.70109 -0.18569 
0.67066 0.79934 -0.18569 0.67085 0.22247 0.03344 0.67156 0.75022 -0.18651 
0.67276 0.01429 0.47825 0.67276 0.01429 0.63064 0.67296 0.31561 -0.04409 
0.67472 0.01215 0.55444 0.67524 0.11437 0.18061 0.67666 0.45993 -0.12222 
0.68023 0.17579 0.09913 0.68592 0.50724 -0.13147 0.68592 0.9932 -0.13147 
0.68728 0.36038 -0.05848 0.68862 0.26588 0.0148 0.68995 0.09629 0.24403 
0.69352 0.55513 -0.13908 0.69352 0.94531 -0.13908 0.69945 0.60349 -0.14501 
0.69945 0.89695 -0.14501 0.69987 0.41135 -0.07433 0.69987 1.08909 1.18321 
0.70019 0.2174 0.07921 0.70144 0.08094 0.30938 0.70144 0.08094 0.7995 
0.7037 0.6522 -0.14926 0.7037 0.84823 -0.14926 0.7037 0.84823 1.25814 
0.70484 0.30956 -0.00146 0.70626 0.70115 -0.15181 0.70626 0.70115 1.2607 
0.70626 0.79928 -0.15181 0.70626 0.79928 1.2607 0.70711 0.17287 0.14619 
0.70711 0.75022 -0.15266 0.70711 0.75022 1.26155 0.70711 1.32757 0.14619 
0.70937 0.06852 0.37532 0.70937 0.06852 0.73356 0.71082 0.45797 -0.08535 
0.71082 1.04246 -0.08535 0.71082 1.04246 1.19423 0.71519 0.06061 0.44066 
0.71519 0.06061 0.66822 0.71834 0.26058 0.06023 0.71834 1.23985 0.06023 
0.71933 0.35432 -0.01637 0.71933 1.14611 -0.01637 0.71959 0.05687 0.51624 
0.71959 0.05687 0.59264 0.7201 0.50554 -0.09486 0.7201 0.99489 -0.09486 
0.7201 0.99489 1.20375 0.72377 0.15316 0.2085 0.72743 0.21413 0.12612 
0.72743 1.2863 0.12612 0.72774 0.55347 -0.10258 0.72774 0.94697 -0.10258 
0.72774 0.94697 1.21147 0.73235 0.40502 -0.0325 0.73235 1.09542 -0.0325 
0.73235 1.09542 1.14138 0.73344 0.60308 -0.10919 0.73344 0.89736 -0.10919 
0.73344 0.89736 1.21808 0.73454 0.30476 0.04256 0.73454 1.19567 0.04256 
0.73714 0.13616 0.27238 0.73714 0.13616 0.83651 0.73768 0.65185 -0.11351 
0.73768 0.65185 1.22239 0.73768 0.84859 -0.11351 0.73768 0.84859 1.22239 
0.74014 0.70109 -0.11622 0.74014 0.70109 1.2251 0.74014 0.79934 -0.11622 
0.74014 0.79934 1.2251 0.74095 0.75022 -0.11712 0.74095 0.75022 1.226 
0.74318 0.45675 -0.04686 0.74318 1.04369 -0.04686 0.74318 1.04369 1.15575 
0.74592 0.25675 0.10713 0.74592 1.24368 0.10713 0.74716 0.12196 0.33754 
0.74716 0.12196 0.77135 0.74934 0.34939 0.02735 0.74934 1.15104 0.02735 
0.75184 0.21186 0.17377 0.75184 1.28857 0.17377 0.75257 0.50423 -0.0564 
0.75257 0.99621 -0.0564 0.75257 0.99621 1.16528 0.75378 0.11061 0.40369 
0.75378 0.11061 0.7052 0.76014 0.5523 -0.06445 0.76014 0.5523 1.17333 
0.76014 0.94813 -0.06445 0.76014 0.94813 1.17333 0.76031 0.10507 0.47885 
0.76031 0.10507 0.63004 0.76249 0.10322 0.55444 0.76254 0.30061 0.08926 
0.76254 1.19982 0.08926 0.76294 0.3997 0.01125 0.76294 1.10073 0.01125 
0.76294 1.10073 1.09764 0.76597 0.60183 -0.07108 0.76597 0.60183 1.17996 
0.76597 0.89861 -0.07108 0.76597 0.89861 1.17996 0.76733 0.19315 0.23681 
0.76733 0.19315 0.87207 0.76733 1.30728 0.23681 0.76986 0.65173 -0.07613 
0.76986 0.65173 1.18502 0.76986 0.8487 -0.07613 0.76986 0.8487 1.18502 
0.77074 0.25425 0.15448 0.77074 1.24619 0.15448 0.77237 0.70091 -0.07881 
0.77237 0.70091 1.1877 0.77237 0.79952 -0.07881 0.77237 0.79952 1.1877 
0.77301 0.75022 -0.07995 0.77301 0.75022 1.18884 0.77417 0.45131 -0.00351 
0.77417 1.04912 -0.00351 0.77417 1.04912 1.1124 0.77723 0.3456 0.07257 
0.77723 1.15483 0.07257 0.7796 0.17715 0.30181 0.7796 0.17715 0.80707 
0.78299 0.50352 -0.01658 0.78299 0.50352 1.12546 0.78299 0.99691 -0.01658 
0.78299 0.99691 1.12546 0.78781 0.29813 0.13615 0.78781 0.29813 0.97274 
0.78781 1.2023 0.13615 0.78833 0.16405 0.36752 0.78833 0.16405 0.74137 
0.79063 0.55163 -0.02476 0.79063 0.55163 1.13364 0.79063 0.9488 -0.02476 
0.79063 0.9488 1.13364 0.79126 0.39564 0.05626 0.79126 0.39564 1.05262 
0.79126 1.10479 0.05626 0.79126 1.10479 1.05262 0.79335 0.25317 0.20297 
0.79335 0.25317 0.90591 0.79335 1.24727 0.20297 0.79671 0.60096 -0.03119 
0.79671 0.60096 1.14008 0.79671 0.89947 -0.03119 0.79671 0.89947 1.14008 
0.79855 0.15914 0.44061 0.79855 0.15914 0.66827 0.80067 0.65091 -0.03638 
0.80067 0.65091 1.14526 0.80067 0.84953 -0.03638 0.80067 0.84953 1.14526 
0.80258 0.70086 -0.04005 0.80258 0.70086 1.14894 0.80258 0.79958 -0.04005 
0.80258 0.79958 1.14894 0.80291 0.34296 0.11915 0.80291 0.34296 0.98973 
0.80291 1.15748 0.11915 0.80295 0.44673 0.04144 0.80295 0.44673 1.06745 
0.80295 1.0537 0.04144 0.80295 1.0537 1.06745 0.80296 0.15541 0.51621 
0.80296 0.15541 0.59268 0.80321 0.75022 -0.04126 0.80321 0.75022 1.15014 
0.80787 0.23571 0.267 0.80787 0.23571 0.84189 0.80787 1.26473 0.267 
0.81086 0.29674 0.1845 0.81086 0.29674 0.92438 0.81086 1.20369 0.1845 
0.81225 0.49872 0.02813 0.81225 0.49872 1.08075 0.81225 1.00171 0.02813 
0.81225 1.00171 1.08075 0.81792 0.39219 0.10408 0.81792 0.39219 1.0048 
0.81792 1.10824 0.10408 0.81792 1.10824 1.0048 0.81866 0.22062 0.33235 
0.81866 0.22062 0.77653 0.81866 1.27981 0.33235 0.81914 0.55146 0.01639 
0.81914 0.55146 1.0925 0.81914 0.94897 0.01639 0.81914 0.94897 1.0925 
0.82533 0.60071 0.00995 0.82533 0.60071 1.09893 0.82533 0.89972 0.00995 
0.82533 0.89972 1.09893 0.82631 0.34147 0.16697 0.82631 0.34147 0.94191 
0.82631 1.15897 0.16697 0.82946 0.65034 0.00488 0.82946 0.65034 1.10401 
0.82946 0.8501 0.00488 0.82946 0.8501 1.10401 0.83005 0.44316 0.0889 
0.83005 0.44316 1.01998 0.83005 1.05728 0.0889 0.83005 1.05728 1.01998 
0.83097 0.21438 0.40486 0.83097 0.21438 0.70402 0.83147 0.2966 0.23368 
0.83147 0.2966 0.8752 0.83147 0.75022 -0.00113 0.83147 0.75022 1.11001 
0.83147 1.20384 0.23368 0.83151 0.70022 0.00118 0.83151 0.70022 1.1077 
0.83151 0.80022 0.00118 0.83151 0.80022 1.1077 0.83874 0.21105 0.47819 
0.83874 0.21105 0.63069 0.8398 0.49535 0.07509 0.8398 0.49535 1.0338 
0.8398 1.00509 0.07509 0.8398 1.00509 1.0338 0.84119 0.20948 0.55444 
0.8417 0.39047 0.15179 0.8417 0.39047 0.95709 0.8417 1.10996 0.15179 
0.8417 1.10996 0.95709 0.84461 0.28004 0.29837 0.84461 0.28004 0.81051 
0.84461 1.2204 0.29837 0.84711 0.54803 0.063 0.84711 0.54803 1.04589 
0.84711 0.9524 0.063 0.84711 0.9524 1.04589 0.84737 0.34114 0.21589 
0.84737 0.34114 0.893 0.84737 1.1593 0.21589 0.85144 0.60033 0.05187 
0.85144 0.60033 1.05701 0.85144 0.90011 0.05187 0.85144 0.90011 1.05701 
0.85467 0.4405 0.13777 0.85467 0.4405 0.97111 0.85467 1.05993 0.13777 
0.85467 1.05993 0.97111 0.85565 0.65 0.04668 0.85565 0.65 1.0622 
0.85565 0.85044 0.04668 0.85565 0.85044 1.0622 0.85771 0.70016 0.04275 
0.85771 0.70016 1.06613 0.85771 0.80027 0.04275 0.85771 0.80027 1.06613 
0.85773 0.75022 0.04034 0.85773 0.75022 1.06854 0.85926 0.27311 0.36991 
0.85926 0.27311 0.73897 0.85926 1.22732 0.36991 0.86321 0.38982 0.20092 
0.86321 0.38982 0.90797 0.86321 1.11062 0.20092 0.86321 1.11062 0.90797 
0.86492 0.49247 0.12377 0.86492 0.49247 0.98511 0.86492 1.00797 0.12377 
0.86492 1.00797 0.98511 0.86603 0.34197 0.26577 0.86603 0.34197 0.84312 
0.86603 1.15847 0.26577 0.86603 1.15847 0.84312 0.86917 0.2684 0.44306 
0.86917 0.2684 0.66582 0.86917 1.23203 0.44306 0.87257 0.5452 0.11106 
0.87257 0.5452 0.99782 0.87257 0.95523 0.11106 0.87257 0.95523 0.99782 
0.87414 0.26605 0.51621 0.87414 0.26605 0.59268 0.87414 1.23439 0.51621 
0.87655 0.43976 0.18665 0.87655 0.43976 0.92224 0.87655 1.06067 0.18665 
0.87655 1.06067 0.92224 0.87742 0.59733 0.09974 0.87742 0.59733 1.00915 
0.87742 0.9031 0.09974 0.87742 0.9031 1.00915 0.87975 0.6499 0.08972 
0.87975 0.6499 1.01917 0.87975 0.85054 0.08972 0.87975 0.85054 1.01917 
0.88192 0.75022 0.08305 0.88192 0.75022 1.02584 0.88195 0.69999 0.08579 
0.88195 0.69999 1.0231 0.88195 0.80044 0.08579 0.88195 0.80044 1.0231 
0.88222 0.39043 0.25074 0.88222 0.39043 0.85814 0.88222 1.11 0.25074 
0.88222 1.11 0.85814 0.88281 0.33406 0.33657 0.88281 0.33406 0.77231 
0.88281 1.16638 0.33657 0.88281 1.16638 0.77231 0.8873 0.49031 0.17347 
0.8873 0.49031 0.93542 0.8873 1.01012 0.17347 0.8873 1.01012 0.93542 
0.89486 0.32838 0.40854 0.89486 0.32838 0.70034 0.89486 1.17206 0.40854 
0.89486 1.17206 0.70034 0.89544 0.54298 0.16045 0.89544 0.54298 0.94844 
0.89544 0.95746 0.16045 0.89544 0.95746 0.94844 0.89592 0.43991 0.23658 
0.89592 0.43991 0.8723 0.89592 1.06052 0.23658 0.89592 1.06052 0.8723 
0.89687 0.38909 0.29909 0.89687 0.38909 0.8098 0.89687 1.11134 0.29909 
0.89687 1.11134 0.8098 0.90092 0.59483 0.14923 0.90092 0.59483 0.95966 
0.90092 0.9056 0.14923 0.90092 0.9056 0.95966 0.90211 0.32496 0.4813 
0.90211 0.32496 0.62759 0.90211 1.17548 0.4813 0.90211 1.17548 0.62759 
0.90374 0.64739 0.13889 0.90374 0.64739 0.96999 0.90374 0.85304 0.13889 
0.90374 0.85304 0.96999 0.90394 0.69994 0.12974 0.90394 0.69994 0.97914 
0.90394 0.80049 0.12974 0.90394 0.80049 0.97914 0.90399 0.75022 0.12689 
0.90399 0.75022 0.982 0.90453 0.32382 0.55444 0.90453 1.17662 0.55444 
0.90708 0.49027 0.22332 0.90708 0.49027 0.88557 0.90708 1.01016 0.22332 
0.90708 1.01016 0.88557 0.91106 0.43844 0.2847 0.91106 0.43844 0.82419 
0.91106 1.062 0.2847 0.91106 1.062 0.82419 0.91147 0.38222 0.3706 
0.91147 0.38222 0.73829 0.91147 1.11822 0.3706 0.91147 1.11822 0.73829 
0.91566 0.54137 0.211 0.91566 0.54137 0.89789 0.91566 0.95906 0.211 
0.91566 0.95906 0.89789 0.92133 0.37759 0.44355 0.92133 0.37759 0.66533 
0.92133 1.12284 0.44355 0.92133 1.12284 0.66533 0.92164 0.59306 0.19965 
0.92164 0.59306 0.90924 0.92164 0.90737 0.19965 0.92164 0.90737 0.90924 
0.92272 0.48893 0.27106 0.92272 0.48893 0.83783 0.92272 1.01151 0.27106 
0.92272 1.01151 0.83783 0.92388 0.43776 0.3335 0.92388 0.43776 0.77538 
0.92388 0.75022 0.17176 0.92388 0.75022 0.93713 0.92388 1.06268 0.3335 
0.92388 1.06268 0.77538 0.92501 0.6452 0.18931 0.92501 0.6452 0.91958 
0.92501 0.85524 0.18931 0.92501 0.85524 0.91958 0.92576 0.69763 0.18 
0.92576 0.69763 0.92888 0.92576 0.8028 0.18 0.92576 0.8028 0.92888 
0.92628 0.37527 0.51666 0.92628 0.37527 0.59223 0.92628 1.12516 0.51666 
0.92628 1.12516 0.59223 0.93178 0.53995 0.2585 0.93178 0.53995 0.85038 
0.93178 0.96048 0.2585 0.93178 0.96048 0.85038 0.93606 0.48804 0.31979 
0.93606 0.48804 0.78909 0.93606 1.0124 0.31979 0.93606 1.0124 0.78909 
0.93638 0.43223 0.40587 0.93638 0.43223 0.70302 0.93638 1.0682 0.40587 
0.93638 1.0682 0.70302 0.93819 0.59277 0.24622 0.93819 0.59277 0.86267 
0.93819 0.90766 0.24622 0.93819 0.90766 0.86267 0.94154 0.75022 0.21755 
0.94154 0.75022 0.89133 0.94196 0.64491 0.23566 0.94196 0.64491 0.87322 
0.94196 0.85553 0.23566 0.94196 0.85553 0.87322 0.94306 0.69759 0.22601 
0.94306 0.69759 0.88288 0.94306 0.80284 0.22601 0.94306 0.80284 0.88288 
0.94381 0.42843 0.47904 0.94381 0.42843 0.62984 0.94381 1.072 0.47904 
0.94381 1.072 0.62984 0.94555 0.53907 0.30676 0.94555 0.53907 0.80213 
0.94555 0.96137 0.30676 0.94555 0.96137 0.80213 0.9465 0.42751 0.55444 
0.9465 1.07292 0.55444 0.94693 0.48776 0.36886 0.94693 0.48776 0.74003 
0.94693 1.01267 0.36886 0.94693 1.01267 0.74003 0.9525 0.59173 0.29439 
0.9525 0.59173 0.8145 0.9525 0.9087 0.29439 0.9525 0.9087 0.8145 
0.95661 0.64487 0.28279 0.95661 0.64487 0.82609 0.95661 0.85556 0.28279 
0.95661 0.85556 0.82609 0.95694 0.75022 0.26416 0.95694 0.75022 0.84473 
0.95694 0.53871 0.35563 0.95694 0.53871 0.75325 0.95694 0.96172 0.35563 
0.95694 0.96172 0.75325 0.95704 0.48305 0.44177 0.95704 0.48305 0.66711 
0.95704 1.01738 0.44177 0.95704 1.01738 0.66711 0.95815 0.69747 0.27307 
0.95815 0.69747 0.83581 0.95815 0.80297 0.27307 0.95815 0.80297 0.83581 
0.96257 0.48184 0.51665 0.96257 0.48184 0.59223 0.96257 1.01859 0.51665 
0.96257 1.01859 0.59223 0.96447 0.59115 0.34349 0.96447 0.59115 0.76539 
0.96447 0.90929 0.34349 0.96447 0.90929 0.76539 0.96593 0.53889 0.40501 
0.96593 0.53889 0.70387 0.96593 0.96154 0.40501 0.96593 0.96154 0.70387 
0.9691 0.64426 0.33169 0.9691 0.64426 0.77719 0.9691 0.85617 0.33169 
0.9691 0.85617 0.77719 0.97003 0.75022 0.31146 0.97003 0.75022 0.79742 
0.97083 0.69743 0.32056 0.97083 0.69743 0.78833 0.97083 0.80301 0.32056 
0.97083 0.80301 0.78833 0.97396 0.59118 0.39285 0.97396 0.59118 0.71603 
0.97396 0.90926 0.39285 0.97396 0.90926 0.71603 0.97415 0.53709 0.47952 
0.97415 0.53709 0.62937 0.97415 0.96334 0.47952 0.97415 0.96334 0.62937 
0.97689 0.53649 0.55444 0.97689 0.96394 0.55444 0.97912 0.64393 0.38116 
0.97912 0.64393 0.72772 0.97912 0.85651 0.38116 0.97912 0.85651 0.72772 
0.98079 0.59093 0.44181 0.98079 0.59093 0.66708 0.98079 0.75022 0.35935 
0.98079 0.75022 0.74953 0.98079 0.90951 0.44181 0.98079 0.90951 0.66708 
0.9814 0.69699 0.36999 0.9814 0.69699 0.7389 0.9814 0.80344 0.36999 
0.9814 0.80344 0.7389 0.98631 0.58972 0.51668 0.98631 0.58972 0.5922 
0.98631 0.91072 0.51668 0.98631 0.91072 0.5922 0.98648 0.64366 0.42997 
0.98648 0.64366 0.67891 0.98648 0.85678 0.42997 0.98648 0.85678 0.67891 
0.98918 0.75022 0.40771 0.98918 0.75022 0.70117 0.98928 0.69696 0.4185 
0.98928 0.69696 0.69038 0.98928 0.80348 0.4185 0.98928 0.80348 0.69038 
0.99144 0.64364 0.47908 0.99144 0.64364 0.6298 0.99144 0.85679 0.47908 
0.99144 0.85679 0.6298 0.99427 0.64334 0.55444 0.99427 0.8571 0.55444 
0.99479 0.69685 0.46762 0.99479 0.69685 0.64126 0.99479 0.80358 0.46762 
0.99479 0.80358 0.64126 0.99518 0.75022 0.45642 0.99518 0.75022 0.65246 
0.99786 0.69682 0.51668 0.99786 0.69682 0.5922 0.99786 0.80362 0.51668 
0.99786 0.80362 0.5922 0.9988 0.75022 0.50537 0.9988 0.75022 0.60351 
1 0.75022 0.55444 -1 -1.59573 -0.55298 -0.9988 -1.59573 -0.60204 
-0.9988 -1.59573 -0.50391 -0.99786 -1.64913 -0.59074 -0.99786 -1.64913 -0.51522 
-0.99786 -1.54233 -0.59074 -0.99786 -1.54233 -0.51522 -0.99518 -1.59573 -0.65099 
-0.99518 -1.59573 -0.45496 -0.99479 -1.6491 -0.63979 -0.99479 -1.6491 -0.46616 
-0.99479 -1.54236 -0.63979 -0.99479 -1.54236 -0.46616 -0.99427 -1.70261 -0.55298 
-0.99427 -1.48885 -0.55298 -0.99144 -1.7023 -0.62834 -0.99144 -1.7023 -0.47762 
-0.99144 -1.48915 -0.62834 -0.99144 -1.48915 -0.47762 -0.98928 -1.64899 -0.68892 
-0.98928 -1.64899 -0.41704 -0.98928 -1.54247 -0.68892 -0.98928 -1.54247 -0.41704 
-0.98918 -1.59573 -0.69971 -0.98918 -1.59573 -0.40625 -0.98648 -1.70229 -0.67745 
-0.98648 -1.70229 -0.42851 -0.98648 -1.48917 -0.67745 -0.98648 -1.48917 -0.42851 
-0.98631 -1.75623 -0.59074 -0.98631 -1.75623 -0.51522 -0.98631 -1.43523 -0.59074 
-0.98631 -1.43523 -0.51522 -0.9814 -1.64895 -0.73743 -0.9814 -1.64895 -0.36852 
-0.9814 -1.54251 -0.73743 -0.9814 -1.54251 -0.36852 -0.98079 -1.75502 -0.66561 
-0.98079 -1.75502 -0.44034 -0.98079 -1.59573 -0.74807 -0.98079 -1.59573 -0.35789 
-0.98079 -1.43644 -0.66561 -0.98079 -1.43644 -0.44034 -0.97912 -1.70202 -0.72626 
-0.97912 -1.70202 -0.3797 -0.97912 -1.48944 -0.72626 -0.97912 -1.48944 -0.3797 
-0.97689 -1.80945 -0.55298 -0.97689 -1.382 -0.55298 -0.97415 -1.80885 -0.6279 
-0.97415 -1.80885 -0.47805 -0.97415 -1.38261 -0.6279 -0.97415 -1.38261 -0.47805 
-0.97396 -1.75477 -0.71457 -0.97396 -1.75477 -0.39138 -0.97396 -1.43669 -0.71457 
-0.97396 -1.43669 -0.39138 -0.97083 -1.64852 -0.78686 -0.97083 -1.64852 -0.31909 
-0.97083 -1.54294 -0.78686 -0.97083 -1.54294 -0.31909 -0.97003 -1.59573 -0.79596 
-0.97003 -1.59573 -0.31 -0.9691 -1.70168 -0.77573 -0.9691 -1.70168 -0.33023 
-0.9691 -1.48978 -0.77573 -0.9691 -1.48978 -0.33023 -0.96593 -1.80705 -0.70241 
-0.96593 -1.80705 -0.40355 -0.96593 -1.3844 -0.70241 -0.96593 -1.3844 -0.40355 
-0.96447 -1.7548 -0.76393 -0.96447 -1.7548 -0.34203 -0.96447 -1.43666 -0.76393 
-0.96447 -1.43666 -0.34203 -0.96257 -1.8641 -0.59076 -0.96257 -1.8641 -0.51519 
-0.96257 -1.32735 -0.59076 -0.96257 -1.32735 -0.51519 -0.95815 -1.64848 -0.83435 
-0.95815 -1.64848 -0.27161 -0.95815 -1.54298 -0.83435 -0.95815 -1.54298 -0.27161 
-0.95704 -1.86289 -0.66565 -0.95704 -1.86289 -0.44031 -0.95704 -1.32857 -0.66565 
-0.95704 -1.32857 -0.44031 -0.95694 -1.80723 -0.75178 -0.95694 -1.80723 -0.35417 
-0.95694 -1.38423 -0.75178 -0.95694 -1.38423 -0.35417 -0.95694 -1.59573 -0.84326 
-0.95694 -1.59573 -0.26269 -0.95661 -1.70108 -0.82463 -0.95661 -1.70108 -0.28133 
-0.95661 -1.49038 -0.82463 -0.95661 -1.49038 -0.28133 -0.9525 -1.75421 -0.81303 
-0.9525 -1.75421 -0.29292 -0.9525 -1.43725 -0.81303 -0.9525 -1.43725 -0.29292 
-0.94693 -1.85818 -0.73856 -0.94693 -1.85818 -0.36739 -0.94693 -1.33327 -0.73856 
-0.94693 -1.33327 -0.36739 -0.9465 -1.91843 -0.55298 -0.9465 -1.27302 -0.55298 
-0.94555 -1.80688 -0.80066 -0.94555 -1.80688 -0.30529 -0.94555 -1.38458 -0.80066 
-0.94555 -1.38458 -0.30529 -0.94381 -1.91752 -0.62838 -0.94381 -1.91752 -0.47758 
-0.94381 -1.27394 -0.62838 -0.94381 -1.27394 -0.47758 -0.94306 -1.64835 -0.88141 
-0.94306 -1.64835 -0.22454 -0.94306 -1.5431 -0.88141 -0.94306 -1.5431 -0.22454 
-0.94196 -1.70104 -0.87176 -0.94196 -1.70104 -0.2342 -0.94196 -1.49042 -0.87176 
-0.94196 -1.49042 -0.2342 -0.94154 -1.59573 -0.88987 -0.94154 -1.59573 -0.21609 
-0.93819 -1.75317 -0.8612 -0.93819 -1.75317 -0.24475 -0.93819 -1.43829 -0.8612 
-0.93819 -1.43829 -0.24475 -0.93638 -1.91371 -0.70155 -0.93638 -1.91371 -0.4044 
-0.93638 -1.27774 -0.70155 -0.93638 -1.27774 -0.4044 -0.93606 -1.85791 -0.78763 
-0.93606 -1.85791 -0.31833 -0.93606 -1.33355 -0.78763 -0.93606 -1.33355 -0.31833 
-0.93178 -1.80599 -0.84891 -0.93178 -1.80599 -0.25704 -0.93178 -1.38547 -0.84891 
-0.93178 -1.38547 -0.25704 -0.92628 -1.97068 -0.59076 -0.92628 -1.97068 -0.51519 
-0.92628 -1.22078 -0.59076 -0.92628 -1.22078 -0.51519 -0.92576 -1.64831 -0.92742 
-0.92576 -1.64831 -0.17854 -0.92576 -1.54315 -0.92742 -0.92576 -1.54315 -0.17854 
-0.92501 -1.70075 -0.91811 -0.92501 -1.70075 -0.18784 -0.92501 -1.49071 -0.91811 
-0.92501 -1.49071 -0.18784 -0.92388 -1.90819 -0.77392 -0.92388 -1.90819 -0.33203 
-0.92388 -1.59573 -0.93566 -0.92388 -1.59573 -0.17029 -0.92388 -1.28327 -0.77392 
-0.92388 -1.28327 -0.33203 -0.92272 -1.85702 -0.83636 -0.92272 -1.85702 -0.26959 
-0.92272 -1.33444 -0.83636 -0.92272 -1.33444 -0.26959 -0.92164 -1.75288 -0.90777 
-0.92164 -1.75288 -0.19818 -0.92164 -1.43857 -0.90777 -0.92164 -1.43857 -0.19818 
-0.92133 -1.96835 -0.66387 -0.92133 -1.96835 -0.44209 -0.92133 -1.22311 -0.66387 
-0.92133 -1.22311 -0.44209 -0.91566 -1.80458 -0.89642 -0.91566 -1.80458 -0.20953 
-0.91566 -1.38688 -0.89642 -0.91566 -1.38688 -0.20953 -0.91147 -1.96373 -0.73682 
-0.91147 -1.96373 -0.36913 -0.91147 -1.22773 -0.73682 -0.91147 -1.22773 -0.36913 
-0.91106 -1.90751 -0.82272 -0.91106 -1.90751 -0.28323 -0.91106 -1.28395 -0.82272 
-0.91106 -1.28395 -0.28323 -0.90708 -1.85567 -0.8841 -0.90708 -1.85567 -0.22185 
-0.90708 -1.33578 -0.8841 -0.90708 -1.33578 -0.22185 -0.90453 -2.02213 -0.55298 
-0.90453 -1.16933 -0.55298 -0.90399 -1.59573 -0.98053 -0.90399 -1.59573 -0.12542 
-0.90394 -1.64601 -0.97768 -0.90394 -1.64601 -0.12828 -0.90394 -1.54545 -0.97768 
-0.90394 -1.54545 -0.12828 -0.90374 -1.69855 -0.96853 -0.90374 -1.69855 -0.13742 
-0.90374 -1.49291 -0.96853 -0.90374 -1.49291 -0.13742 -0.90211 -2.02099 -0.62612 
-0.90211 -2.02099 -0.47983 -0.90211 -1.17047 -0.62612 -0.90211 -1.17047 -0.47983 
-0.90092 -1.75111 -0.14776 -0.90092 -1.44034 -0.95819 -0.90092 -1.44034 -0.14776 
-0.89687 -1.95686 -0.80833 -0.89687 -1.95686 -0.29762 -0.89687 -1.2346 -0.80833 
-0.89687 -1.2346 -0.29762 -0.89592 -1.90604 -0.87084 -0.89592 -1.90604 -0.23511 
-0.89592 -1.28542 -0.87084 -0.89592 -1.28542 -0.23511 -0.89544 -1.80297 -0.15898 
-0.89544 -1.38849 -0.94697 -0.89544 -1.38849 -0.15898 -0.89486 -2.01757 -0.69888 
-0.89486 -2.01757 -0.40708 -0.89486 -1.17389 -0.69888 -0.89486 -1.17389 -0.40708 
-0.8873 -1.85563 -0.172 -0.8873 -1.33582 -0.93395 -0.8873 -1.33582 -0.172 
-0.88281 -2.01189 -0.77085 -0.88281 -2.01189 -0.33511 -0.88281 -1.17957 -0.77085 
-0.88281 -1.17957 -0.33511 -0.88222 -1.95552 -0.85668 -0.88222 -1.95552 -0.24928 
-0.88222 -1.23594 -0.85668 -0.88222 -1.23594 -0.24928 -0.88195 -1.64595 -0.08432 
-0.88195 -1.54551 -1.02163 -0.88195 -1.54551 -0.08432 -0.88192 -1.59573 -0.08158 
-0.87975 -1.69605 -0.08825 -0.87975 -1.49541 -1.0177 -0.87975 -1.49541 -0.08825 
-0.87742 -1.74862 -0.09827 -0.87742 -1.44284 -1.00768 -0.87742 -1.44284 -0.09827 
-0.87655 -1.90618 -0.18518 -0.87655 -1.28527 -0.92077 -0.87655 -1.28527 -0.18518 
-0.87414 -2.0799 -0.59121 -0.87414 -2.0799 -0.51474 -0.87414 -1.11156 -0.59121 
-0.87414 -1.11156 -0.51474 -0.87257 -1.80075 -0.1096 -0.87257 -1.39071 -0.99636 
-0.87257 -1.39071 -0.1096 -0.86917 -2.07754 -0.66435 -0.86917 -2.07754 -0.4416 
-0.86917 -1.11392 -0.66435 -0.86917 -1.11392 -0.4416 -0.86603 -2.00398 -0.84165 
-0.86603 -2.00398 -0.2643 -0.86603 -1.18748 -0.84165 -0.86603 -1.18748 -0.2643 
-0.86492 -1.85348 -0.12231 -0.86492 -1.33798 -0.98365 -0.86492 -1.33798 -0.12231 
-0.86321 -1.95613 -0.19945 -0.86321 -1.23533 -0.9065 -0.86321 -1.23533 -0.19945 
-0.85926 -2.07283 -0.73751 -0.85926 -2.07283 -0.36845 -0.85926 -1.11863 -0.73751 
-0.85926 -1.11863 -0.36845 -0.85773 -1.59573 -0.03887 -0.85771 -1.64579 -0.04129 
-0.85771 -1.54567 -0.04129 -0.85565 -1.69595 -0.04521 -0.85565 -1.49551 -0.04521 
-0.85467 -1.90544 -0.13631 -0.85467 -1.28602 -0.96965 -0.85467 -1.28602 -0.13631 
-0.85144 -1.74562 -0.05041 -0.85144 -1.44584 -1.05555 -0.85144 -1.44584 -0.05041 
-0.84737 -2.00481 -0.21442 -0.84737 -1.18665 -0.89153 -0.84737 -1.18665 -0.21442 
-0.84711 -1.79792 -0.06153 -0.84711 -1.39354 -1.04442 -0.84711 -1.39354 -0.06153 
-0.84461 -2.06591 -0.80905 -0.84461 -2.06591 -0.29691 -0.84461 -1.12555 -0.80905 
-0.84461 -1.12555 -0.29691 -0.8417 -1.95548 -0.15033 -0.8417 -1.23598 -0.95563 
-0.8417 -1.23598 -0.15033 -0.84119 -2.13647 -0.55298 -0.84119 -1.05499 -0.55298 
-0.8398 -1.8506 -0.07362 -0.8398 -1.34086 -1.03233 -0.8398 -1.34086 -0.07362 
-0.83874 -2.13489 -0.62923 -0.83874 -2.13489 -0.47673 -0.83874 -1.05657 -0.62923 
-0.83874 -1.05657 -0.47673 -0.83151 -1.64573 0.00028 -0.83151 -1.54573 0.00028 
-0.83147 -2.04935 -0.23222 -0.83147 -1.59573 0.00259 -0.83147 -1.14211 -0.87374 
-0.83147 -1.14211 -0.23222 -0.83097 -2.13157 -0.70256 -0.83097 -1.05989 -0.70256 
-0.83097 -1.05989 -0.4034 -0.83005 -1.90279 -0.08744 -0.83005 -1.28867 -1.01851 
-0.83005 -1.28867 -0.08744 -0.82946 -1.69561 -0.00341 -0.82946 -1.49585 -0.00341 
-0.82631 -2.00448 -0.16551 -0.82631 -1.18698 -0.94045 -0.82631 -1.18698 -0.16551 
-0.82533 -1.74523 -0.00848 -0.82533 -1.44622 -0.00848 -0.81914 -1.79449 -0.01492 
-0.81914 -1.39697 -1.09103 -0.81914 -1.39697 -0.01492 -0.81866 -2.12532 -0.77507 
-0.81866 -1.06614 -0.77507 -0.81866 -1.06614 -0.33089 -0.81792 -1.95376 -0.10262 
-0.81792 -1.2377 -1.00334 -0.81792 -1.2377 -0.10262 -0.81225 -1.84722 -0.02666 
-0.81225 -1.34423 -1.07929 -0.81225 -1.34423 -0.02666 -0.81086 -2.04921 -0.18304 
-0.81086 -1.14225 -0.92292 -0.81086 -1.14225 -0.18304 -0.80787 -1.08122 -0.84042 
-0.80787 -1.08122 -0.26553 -0.80321 -1.59573 0.04272 -0.80296 -1.00092 -0.59121 
-0.80296 -1.00092 -0.51474 -0.80295 -1.89921 -0.03997 -0.80295 -1.29224 -1.06598 
-0.80295 -1.29224 -0.03997 -0.80291 -2.00299 -0.11769 -0.80291 -1.18847 -0.98827 
-0.80291 -1.18847 -0.11769 -0.80258 -1.64509 0.04152 -0.80258 -1.54637 0.04152 
-0.80067 -1.69504 0.03784 -0.80067 -1.49642 0.03784 -0.79855 -1.00465 -0.66681 
-0.79855 -1.00465 -0.43915 -0.79671 -1.74498 0.03266 -0.79671 -1.44647 0.03266 
-0.79335 -1.09868 -0.90445 -0.79335 -1.09868 -0.20151 -0.79126 -1.95031 -0.0548 
-0.79126 -1.24115 -1.05116 -0.79126 -1.24115 -0.0548 -0.79063 -1.79431 0.02622 
-0.79063 -1.39714 0.02622 -0.78833 -2.1819 -0.7399 -0.78833 -1.00956 -0.7399 
-0.78833 -1.00956 -0.36605 -0.78781 -2.04781 -0.13468 -0.78781 -1.14365 -0.97127 
-0.78781 -1.14365 -0.13468 -0.78299 -1.84242 0.01804 -0.78299 -1.34904 0.01804 
-0.7796 -1.02266 -0.8056 -0.7796 -1.02266 -0.30035 -0.77723 -2.00034 -0.0711 
-0.77723 -1.19111 -1.03485 -0.77723 -1.19111 -0.0711 -0.77417 -1.89464 0.00498 
-0.77417 -1.29682 -1.11093 -0.77417 -1.29682 0.00498 -0.77301 -1.59573 0.08142 
-0.77237 -1.64503 0.08028 -0.77237 -1.54643 0.08028 -0.77074 -1.09976 -0.95294 
-0.77074 -1.09976 -0.15301 -0.76986 -1.69422 0.0776 -0.76986 -1.49724 0.0776 
-0.76733 -1.03866 -0.87061 -0.76733 -1.03866 -0.23535 -0.76597 -1.74412 0.07255 
-0.76597 -1.44734 0.07255 -0.76294 -1.94625 -0.00978 -0.76294 -1.24521 -1.09617 
-0.76294 -1.24521 -0.00978 -0.76254 -2.04534 -0.0878 -0.76254 -1.14612 -1.01816 
-0.76254 -1.14612 -0.0878 -0.76249 -0.94873 -0.55298 -0.76031 -0.95058 -0.62857 
-0.76031 -0.95058 -0.47738 -0.76014 -1.79364 0.06591 -0.76014 -1.39781 0.06591 
-0.75378 -0.95613 -0.70373 -0.75378 -0.95613 -0.40222 -0.75257 -1.84172 0.05786 
-0.75257 -1.34974 0.05786 -0.75184 -1.05738 -0.93365 -0.75184 -1.05738 -0.1723 
-0.74934 -1.99655 -0.02589 -0.74934 -1.19491 -1.08007 -0.74934 -1.19491 -0.02589 
-0.74716 -0.96747 -0.76988 -0.74716 -0.96747 -0.33607 -0.74592 -1.10226 -1.00029 
-0.74592 -1.10226 -0.10566 -0.74318 -1.8892 0.04833 -0.74318 -1.30226 0.04833 
-0.73714 -0.98167 -0.83504 -0.73714 -0.98167 -0.27091 -0.73454 -2.04119 -0.0411 
-0.73454 -1.15027 -1.06486 -0.73454 -1.15027 -0.0411 -0.73344 -1.44859 0.11066 
-0.73235 -1.94093 0.03396 -0.73235 -1.25053 -1.13992 -0.73235 -1.25053 0.03396 
-0.72774 -1.39898 0.10405 -0.72743 -1.05965 -0.9813 -0.72743 -1.05965 -0.12466 
-0.72377 -0.99867 -0.89892 -0.72377 -0.99867 -0.20703 -0.7201 -1.35105 0.09633 
-0.71959 -0.90238 -0.59118 -0.71959 -0.90238 -0.51478 -0.71933 -1.99162 0.01784 
-0.71933 -1.19984 -1.12379 -0.71933 -1.19984 0.01784 -0.71834 -1.1061 -1.04719 
-0.71834 -1.1061 -0.05877 -0.71519 -0.90612 -0.66676 -0.71519 -0.90612 -0.4392 
-0.71082 -1.88798 0.08681 -0.71082 -1.30348 0.08681 -0.70937 -0.91403 -0.73209 
-0.70937 -0.91403 -0.37386 -0.70711 -1.01838 -0.96123 -0.70711 -1.01838 -0.14473 
-0.70484 -1.15507 -1.10888 -0.70144 -0.92645 -0.79804 -0.70144 -0.92645 -0.30791 
-0.70019 -1.06291 -1.02821 -0.69987 -1.9346 0.07579 -0.68995 -0.94181 -0.86339 
-0.68995 -0.94181 -0.24257 -0.68862 -1.11139 -1.09262 -0.68728 -1.98557 0.05994 
-0.68728 -1.20589 -1.16589 -0.68023 -1.0213 -1.00829 -0.67524 -0.95988 -0.92681 
-0.67524 -0.95988 -0.17914 -0.67472 -0.85766 -0.55298 -0.67296 -1.16112 -1.15151 
-0.67276 -0.8598 -0.62917 -0.67276 -0.8598 -0.47678 -0.67085 -1.06798 -1.07398 
-0.66871 -0.86584 -0.69471 -0.66871 -0.86584 -0.41124 -0.66174 -0.87504 -0.75964 
-0.66174 -0.87504 -0.34631 -0.65935 -0.98185 -0.98705 -0.65706 -1.11717 -1.13544 
-0.65216 -0.88837 -0.8256 -0.65216 -0.88837 -0.28035 -0.65136 -1.02591 -1.05402 
-0.63969 -1.07463 -1.11801 -0.63957 -0.90496 -0.8903 -0.63957 -0.90496 -0.21566 
-0.63083 -0.98619 -1.0331 -0.62674 -0.81743 -0.59118 -0.62674 -0.81743 -0.51478 
-0.62553 -0.925 -0.95153 -0.62403 -0.82122 -0.65658 -0.62403 -0.82122 -0.44938 
-0.62056 -1.03221 -1.09827 -0.61875 -0.82855 -0.72203 -0.61875 -0.82855 -0.38392 
-0.6111 -0.83933 -0.78625 -0.6111 -0.83933 -0.3197 -0.60876 -0.94796 -1.01102 
-0.60031 -0.85392 -0.85189 -0.60031 -0.85392 -0.25407 -0.60027 -0.99232 -1.07793 
-0.58777 -0.8716 -0.91376 -0.57854 -0.95369 -1.05605 -0.57735 -0.77923 -0.55298 
-0.57611 -0.78098 -0.61838 -0.57611 -0.78098 -0.48757 -0.57271 -0.89267 -0.97454 
-0.57241 -0.78622 -0.42245 -0.56795 -1.00003 -1.12093 -0.56626 -0.79492 -0.35789 
-0.55768 -0.80705 -0.29416 -0.55557 -0.91684 -1.03303 -0.5466 -0.96134 -1.09958 
-0.54367 -0.75715 -0.51812 -0.54112 -0.76077 -0.45278 -0.53609 -0.76792 -0.38766 
-0.52862 -0.77849 -0.32346 -0.52393 -0.92417 -1.07691 -0.51781 -0.86344 -0.99527 
-0.50443 -0.74288 -0.41807 -0.5 -0.88862 -1.05298 -0.49824 -0.75198 -0.35335 
-0.48005 -0.91684 -1.10855 -0.4666 -0.7276 -0.38373 0.4666 -0.7276 -0.38373 
0.48005 -0.91684 -1.10855 0.49824 -0.75198 -0.35335 0.5 -0.88862 -1.05298 
0.50443 -0.74288 -0.41807 0.51781 -0.86344 -0.99527 0.52393 -0.92417 -1.07691 
0.52862 -0.77849 -0.32346 0.53609 -0.76792 -0.38766 0.54112 -0.76077 -0.45278 
0.54367 -0.75715 -0.51812 0.5466 -0.96134 -1.09958 0.55557 -0.91684 -1.03303 
0.55768 -0.80705 -0.29416 0.56626 -0.79492 -0.35789 0.56795 -1.00003 -1.12093 
0.57241 -0.78622 -0.42245 0.57271 -0.89267 -0.97454 0.57611 -0.78098 -0.61838 
0.57611 -0.78098 -0.48757 0.57735 -0.77923 -0.55298 0.57854 -0.95369 -1.05605 
0.58777 -0.8716 -0.91376 0.60027 -0.99232 -1.07793 0.60031 -0.85392 -0.85189 
0.60031 -0.85392 -0.25407 0.60876 -0.94796 -1.01102 0.6111 -0.83933 -0.78625 
0.6111 -0.83933 -0.3197 0.61875 -0.82855 -0.72203 0.61875 -0.82855 -0.38392 
0.62056 -1.03221 -1.09827 0.62403 -0.82122 -0.65658 0.62403 -0.82122 -0.44938 
0.62553 -0.925 -0.95153 0.62674 -0.81743 -0.59118 0.62674 -0.81743 -0.51478 
0.63083 -0.98619 -1.0331 0.63957 -0.90496 -0.8903 0.63957 -0.90496 -0.21566 
0.63969 -1.07463 -1.11801 0.65136 -1.02591 -1.05402 0.65216 -0.88837 -0.8256 
0.65216 -0.88837 -0.28035 0.65706 -1.11717 -1.13544 0.65935 -0.98185 -0.98705 
0.66174 -0.87504 -0.75964 0.66174 -0.87504 -0.34631 0.66871 -0.86584 -0.69471 
0.66871 -0.86584 -0.41124 0.67085 -1.06798 -1.07398 0.67276 -0.8598 -0.62917 
0.67276 -0.8598 -0.47678 0.67296 -1.16112 -1.15151 0.67472 -0.85766 -0.55298 
0.67524 -0.95988 -0.92681 0.67524 -0.95988 -0.17914 0.68023 -1.0213 -1.00829 
0.68728 -1.98557 0.05994 0.68728 -1.20589 -1.16589 0.68862 -1.11139 -1.09262 
0.68995 -0.94181 -0.86339 0.68995 -0.94181 -0.24257 0.69987 -1.9346 0.07579 
0.70019 -1.06291 -1.02821 0.70144 -0.92645 -0.79804 0.70144 -0.92645 -0.30791 
0.70484 -1.15507 -1.10888 0.70711 -1.01838 -0.96123 0.70711 -1.01838 -0.14473 
0.70937 -0.91403 -0.73209 0.70937 -0.91403 -0.37386 0.71082 -1.88798 0.08681 
0.71082 -1.30348 0.08681 0.71519 -0.90612 -0.66676 0.71519 -0.90612 -0.4392 
0.71834 -1.1061 -1.04719 0.71834 -1.1061 -0.05877 0.71933 -1.99162 0.01784 
0.71933 -1.19984 -1.12379 0.71933 -1.19984 0.01784 0.71959 -0.90238 -0.59118 
0.71959 -0.90238 -0.51478 0.7201 -1.35105 0.09633 0.72377 -0.99867 -0.89892 
0.72377 -0.99867 -0.20703 0.72743 -1.05965 -0.9813 0.72743 -1.05965 -0.12466 
0.72774 -1.39898 0.10405 0.73235 -1.94093 0.03396 0.73235 -1.25053 -1.13992 
0.73235 -1.25053 0.03396 0.73344 -1.44859 0.11066 0.73454 -2.04119 -0.0411 
0.73454 -1.15027 -1.06486 0.73454 -1.15027 -0.0411 0.73714 -0.98167 -0.83504 
0.73714 -0.98167 -0.27091 0.74318 -1.8892 0.04833 0.74318 -1.30226 0.04833 
0.74592 -1.10226 -1.00029 0.74592 -1.10226 -0.10566 0.74716 -0.96747 -0.76988 
0.74716 -0.96747 -0.33607 0.74934 -1.99655 -0.02589 0.74934 -1.19491 -1.08007 
0.74934 -1.19491 -0.02589 0.75184 -1.05738 -0.93365 0.75184 -1.05738 -0.1723 
0.75257 -1.84172 0.05786 0.75257 -1.34974 0.05786 0.75378 -0.95613 -0.70373 
0.75378 -0.95613 -0.40222 0.76014 -1.79364 0.06591 0.76014 -1.39781 0.06591 
0.76031 -0.95058 -0.62857 0.76031 -0.95058 -0.47738 0.76249 -0.94873 -0.55298 
0.76254 -2.04534 -0.0878 0.76254 -1.14612 -1.01816 0.76254 -1.14612 -0.0878 
0.76294 -1.94625 -0.00978 0.76294 -1.24521 -1.09617 0.76294 -1.24521 -0.00978 
0.76597 -1.74412 0.07255 0.76597 -1.44734 0.07255 0.76733 -1.03866 -0.87061 
0.76733 -1.03866 -0.23535 0.76986 -1.69422 0.0776 0.76986 -1.49724 0.0776 
0.77074 -1.09976 -0.95294 0.77074 -1.09976 -0.15301 0.77237 -1.64503 0.08028 
0.77237 -1.54643 0.08028 0.77301 -1.59573 0.08142 0.77417 -1.89464 0.00498 
0.77417 -1.29682 -1.11093 0.77417 -1.29682 0.00498 0.77723 -2.00034 -0.0711 
0.77723 -1.19111 -1.03485 0.77723 -1.19111 -0.0711 0.7796 -1.02266 -0.8056 
0.7796 -1.02266 -0.30035 0.78299 -1.84242 0.01804 0.78299 -1.34904 0.01804 
0.78781 -2.04781 -0.13468 0.78781 -1.14365 -0.97127 0.78781 -1.14365 -0.13468 
0.78833 -2.1819 -0.7399 0.78833 -1.00956 -0.7399 0.78833 -1.00956 -0.36605 
0.79063 -1.79431 0.02622 0.79063 -1.39714 0.02622 0.79126 -1.95031 -0.0548 
0.79126 -1.24115 -1.05116 0.79126 -1.24115 -0.0548 0.79335 -1.09868 -0.90445 
0.79335 -1.09868 -0.20151 0.79671 -1.74498 0.03266 0.79671 -1.44647 0.03266 
0.79855 -1.00465 -0.66681 0.79855 -1.00465 -0.43915 0.80067 -1.69504 0.03784 
0.80067 -1.49642 0.03784 0.80258 -1.64509 0.04152 0.80258 -1.54637 0.04152 
0.80291 -2.00299 -0.11769 0.80291 -1.18847 -0.98827 0.80291 -1.18847 -0.11769 
0.80295 -1.89921 -0.03997 0.80295 -1.29224 -1.06598 0.80295 -1.29224 -0.03997 
0.80296 -1.00092 -0.59121 0.80296 -1.00092 -0.51474 0.80321 -1.59573 0.04272 
0.80787 -1.08122 -0.84042 0.80787 -1.08122 -0.26553 0.81086 -2.04921 -0.18304 
0.81086 -1.14225 -0.92292 0.81086 -1.14225 -0.18304 0.81225 -1.84722 -0.02666 
0.81225 -1.34423 -1.07929 0.81225 -1.34423 -0.02666 0.81792 -1.95376 -0.10262 
0.81792 -1.2377 -1.00334 0.81792 -1.2377 -0.10262 0.81866 -2.12532 -0.77507 
0.81866 -1.06614 -0.77507 0.81866 -1.06614 -0.33089 0.81914 -1.79449 -0.01492 
0.81914 -1.39697 -1.09103 0.81914 -1.39697 -0.01492 0.82533 -1.74523 -0.00848 
0.82533 -1.44622 -0.00848 0.82631 -2.00448 -0.16551 0.82631 -1.18698 -0.94045 
0.82631 -1.18698 -0.16551 0.82946 -1.69561 -0.00341 0.82946 -1.49585 -0.00341 
0.83005 -1.90279 -0.08744 0.83005 -1.28867 -1.01851 0.83005 -1.28867 -0.08744 
0.83097 -2.13157 -0.70256 0.83097 -1.05989 -0.70256 0.83097 -1.05989 -0.4034 
0.83147 -2.04935 -0.23222 0.83147 -1.59573 0.00259 0.83147 -1.14211 -0.87374 
0.83147 -1.14211 -0.23222 0.83151 -1.64573 0.00028 0.83151 -1.54573 0.00028 
0.83874 -2.13489 -0.62923 0.83874 -2.13489 -0.47673 0.83874 -1.05657 -0.62923 
0.83874 -1.05657 -0.47673 0.8398 -1.8506 -0.07362 0.8398 -1.34086 -1.03233 
0.8398 -1.34086 -0.07362 0.84119 -2.13647 -0.55298 0.84119 -1.05499 -0.55298 
0.8417 -1.95548 -0.15033 0.8417 -1.23598 -0.95563 0.8417 -1.23598 -0.15033 
0.84461 -2.06591 -0.80905 0.84461 -2.06591 -0.29691 0.84461 -1.12555 -0.80905 
0.84461 -1.12555 -0.29691 0.84711 -1.79792 -0.06153 0.84711 -1.39354 -1.04442 
0.84711 -1.39354 -0.06153 0.84737 -2.00481 -0.21442 0.84737 -1.18665 -0.89153 
0.84737 -1.18665 -0.21442 0.85144 -1.74562 -0.05041 0.85144 -1.44584 -1.05555 
0.85144 -1.44584 -0.05041 0.85467 -1.90544 -0.13631 0.85467 -1.28602 -0.96965 
0.85467 -1.28602 -0.13631 0.85565 -1.69595 -0.04521 0.85565 -1.49551 -0.04521 
0.85771 -1.64579 -0.04129 0.85771 -1.54567 -0.04129 0.85773 -1.59573 -0.03887 
0.85926 -2.07283 -0.73751 0.85926 -2.07283 -0.36845 0.85926 -1.11863 -0.73751 
0.85926 -1.11863 -0.36845 0.86321 -1.95613 -0.19945 0.86321 -1.23533 -0.9065 
0.86321 -1.23533 -0.19945 0.86492 -1.85348 -0.12231 0.86492 -1.33798 -0.98365 
0.86492 -1.33798 -0.12231 0.86603 -2.00398 -0.84165 0.86603 -2.00398 -0.2643 
0.86603 -1.18748 -0.84165 0.86603 -1.18748 -0.2643 0.86917 -2.07754 -0.66435 
0.86917 -2.07754 -0.4416 0.86917 -1.11392 -0.66435 0.86917 -1.11392 -0.4416 
0.87257 -1.80075 -0.1096 0.87257 -1.39071 -0.99636 0.87257 -1.39071 -0.1096 
0.87414 -2.0799 -0.59121 0.87414 -2.0799 -0.51474 0.87414 -1.11156 -0.59121 
0.87414 -1.11156 -0.51474 0.87655 -1.90618 -0.18518 0.87655 -1.28527 -0.92077 
0.87655 -1.28527 -0.18518 0.87742 -1.74862 -0.09827 0.87742 -1.44284 -1.00768 
0.87742 -1.44284 -0.09827 0.87975 -1.69605 -0.08825 0.87975 -1.49541 -1.0177 
0.87975 -1.49541 -0.08825 0.88192 -1.59573 -0.08158 0.88195 -1.64595 -0.08432 
0.88195 -1.54551 -1.02163 0.88195 -1.54551 -0.08432 0.88222 -1.95552 -0.85668 
0.88222 -1.95552 -0.24928 0.88222 -1.23594 -0.85668 0.88222 -1.23594 -0.24928 
0.88281 -2.01189 -0.77085 0.88281 -2.01189 -0.33511 0.88281 -1.17957 -0.77085 
0.88281 -1.17957 -0.33511 0.8873 -1.85563 -0.172 0.8873 -1.33582 -0.93395 
0.8873 -1.33582 -0.172 0.89486 -2.01757 -0.69888 0.89486 -2.01757 -0.40708 
0.89486 -1.17389 -0.69888 0.89486 -1.17389 -0.40708 0.89544 -1.80297 -0.15898 
0.89544 -1.38849 -0.94697 0.89544 -1.38849 -0.15898 0.89592 -1.90604 -0.87084 
0.89592 -1.90604 -0.23511 0.89592 -1.28542 -0.87084 0.89592 -1.28542 -0.23511 
0.89687 -1.95686 -0.80833 0.89687 -1.95686 -0.29762 0.89687 -1.2346 -0.80833 
0.89687 -1.2346 -0.29762 0.90092 -1.75111 -0.14776 0.90092 -1.44034 -0.95819 
0.90092 -1.44034 -0.14776 0.90211 -2.02099 -0.62612 0.90211 -2.02099 -0.47983 
0.90211 -1.17047 -0.62612 0.90211 -1.17047 -0.47983 0.90374 -1.69855 -0.96853 
0.90374 -1.69855 -0.13742 0.90374 -1.49291 -0.96853 0.90374 -1.49291 -0.13742 
0.90394 -1.64601 -0.97768 0.90394 -1.64601 -0.12828 0.90394 -1.54545 -0.97768 
0.90394 -1.54545 -0.12828 0.90399 -1.59573 -0.98053 0.90399 -1.59573 -0.12542 
0.90453 -2.02213 -0.55298 0.90453 -1.16933 -0.55298 0.90708 -1.85567 -0.8841 
0.90708 -1.85567 -0.22185 0.90708 -1.33578 -0.8841 0.90708 -1.33578 -0.22185 
0.91106 -1.90751 -0.82272 0.91106 -1.90751 -0.28323 0.91106 -1.28395 -0.82272 
0.91106 -1.28395 -0.28323 0.91147 -1.96373 -0.73682 0.91147 -1.96373 -0.36913 
0.91147 -1.22773 -0.73682 0.91147 -1.22773 -0.36913 0.91566 -1.80458 -0.89642 
0.91566 -1.80458 -0.20953 0.91566 -1.38688 -0.89642 0.91566 -1.38688 -0.20953 
0.92133 -1.96835 -0.66387 0.92133 -1.96835 -0.44209 0.92133 -1.22311 -0.66387 
0.92133 -1.22311 -0.44209 0.92164 -1.75288 -0.90777 0.92164 -1.75288 -0.19818 
0.92164 -1.43857 -0.90777 0.92164 -1.43857 -0.19818 0.92272 -1.85702 -0.83636 
0.92272 -1.85702 -0.26959 0.92272 -1.33444 -0.83636 0.92272 -1.33444 -0.26959 
0.92388 -1.90819 -0.77392 0.92388 -1.90819 -0.33203 0.92388 -1.59573 -0.93566 
0.92388 -1.59573 -0.17029 0.92388 -1.28327 -0.77392 0.92388 -1.28327 -0.33203 
0.92501 -1.70075 -0.91811 0.92501 -1.70075 -0.18784 0.92501 -1.49071 -0.91811 
0.92501 -1.49071 -0.18784 0.92576 -1.64831 -0.92742 0.92576 -1.64831 -0.17854 
0.92576 -1.54315 -0.92742 0.92576 -1.54315 -0.17854 0.92628 -1.97068 -0.59076 
0.92628 -1.97068 -0.51519 0.92628 -1.22078 -0.59076 0.92628 -1.22078 -0.51519 
0.93178 -1.80599 -0.84891 0.93178 -1.80599 -0.25704 0.93178 -1.38547 -0.84891 
0.93178 -1.38547 -0.25704 0.93606 -1.85791 -0.78763 0.93606 -1.85791 -0.31833 
0.93606 -1.33355 -0.78763 0.93606 -1.33355 -0.31833 0.93638 -1.91371 -0.70155 
0.93638 -1.91371 -0.4044 0.93638 -1.27774 -0.70155 0.93638 -1.27774 -0.4044 
0.93819 -1.75317 -0.8612 0.93819 -1.75317 -0.24475 0.93819 -1.43829 -0.8612 
0.93819 -1.43829 -0.24475 0.94154 -1.59573 -0.88987 0.94154 -1.59573 -0.21609 
0.94196 -1.70104 -0.87176 0.94196 -1.70104 -0.2342 0.94196 -1.49042 -0.87176 
0.94196 -1.49042 -0.2342 0.94306 -1.64835 -0.88141 0.94306 -1.64835 -0.22454 
0.94306 -1.5431 -0.88141 0.94306 -1.5431 -0.22454 0.94381 -1.91752 -0.62838 
0.94381 -1.91752 -0.47758 0.94381 -1.27394 -0.62838 0.94381 -1.27394 -0.47758 
0.94555 -1.80688 -0.80066 0.94555 -1.80688 -0.30529 0.94555 -1.38458 -0.80066 
0.94555 -1.38458 -0.30529 0.9465 -1.91843 -0.55298 0.9465 -1.27302 -0.55298 
0.94693 -1.85818 -0.73856 0.94693 -1.85818 -0.36739 0.94693 -1.33327 -0.73856 
0.94693 -1.33327 -0.36739 0.9525 -1.75421 -0.81303 0.9525 -1.75421 -0.29292 
0.9525 -1.43725 -0.81303 0.9525 -1.43725 -0.29292 0.95661 -1.70108 -0.82463 
0.95661 -1.70108 -0.28133 0.95661 -1.49038 -0.82463 0.95661 -1.49038 -0.28133 
0.95694 -1.59573 -0.84326 0.95694 -1.59573 -0.26269 0.95694 -1.80723 -0.75178 
0.95694 -1.80723 -0.35417 0.95694 -1.38423 -0.75178 0.95694 -1.38423 -0.35417 
0.95704 -1.86289 -0.66565 0.95704 -1.86289 -0.44031 0.95704 -1.32857 -0.66565 
0.95704 -1.32857 -0.44031 0.95815 -1.64848 -0.83435 0.95815 -1.64848 -0.27161 
0.95815 -1.54298 -0.83435 0.95815 -1.54298 -0.27161 0.96257 -1.8641 -0.59076 
0.96257 -1.8641 -0.51519 0.96257 -1.32735 -0.59076 0.96257 -1.32735 -0.51519 
0.96447 -1.7548 -0.76393 0.96447 -1.7548 -0.34203 0.96447 -1.43666 -0.76393 
0.96447 -1.43666 -0.34203 0.96593 -1.80705 -0.70241 0.96593 -1.80705 -0.40355 
0.96593 -1.3844 -0.70241 0.96593 -1.3844 -0.40355 0.9691 -1.70168 -0.77573 
0.9691 -1.70168 -0.33023 0.9691 -1.48978 -0.77573 0.9691 -1.48978 -0.33023 
0.97003 -1.59573 -0.79596 0.97003 -1.59573 -0.31 0.97083 -1.64852 -0.78686 
0.97083 -1.64852 -0.31909 0.97083 -1.54294 -0.78686 0.97083 -1.54294 -0.31909 
0.97396 -1.75477 -0.71457 0.97396 -1.75477 -0.39138 0.97396 -1.43669 -0.71457 
0.97396 -1.43669 -0.39138 0.97415 -1.80885 -0.6279 0.97415 -1.80885 -0.47805 
0.97415 -1.38261 -0.6279 0.97415 -1.38261 -0.47805 0.97689 -1.80945 -0.55298 
0.97689 -1.382 -0.55298 0.97912 -1.70202 -0.72626 0.97912 -1.70202 -0.3797 
0.97912 -1.48944 -0.72626 0.97912 -1.48944 -0.3797 0.98079 -1.75502 -0.66561 
0.98079 -1.75502 -0.44034 0.98079 -1.59573 -0.74807 0.98079 -1.59573 -0.35789 
0.98079 -1.43644 -0.66561 0.98079 -1.43644 -0.44034 0.9814 -1.64895 -0.73743 
0.9814 -1.64895 -0.36852 0.9814 -1.54251 -0.73743 0.9814 -1.54251 -0.36852 
0.98631 -1.75623 -0.59074 0.98631 -1.75623 -0.51522 0.98631 -1.43523 -0.59074 
0.98631 -1.43523 -0.51522 0.98648 -1.70229 -0.67745 0.98648 -1.70229 -0.42851 
0.98648 -1.48917 -0.67745 0.98648 -1.48917 -0.42851 0.98918 -1.59573 -0.69971 
0.98918 -1.59573 -0.40625 0.98928 -1.64899 -0.68892 0.98928 -1.64899 -0.41704 
0.98928 -1.54247 -0.68892 0.98928 -1.54247 -0.41704 0.99144 -1.7023 -0.62834 
0.99144 -1.7023 -0.47762 0.99144 -1.48915 -0.62834 0.99144 -1.48915 -0.47762 
0.99427 -1.70261 -0.55298 0.99427 -1.48885 -0.55298 0.99479 -1.6491 -0.63979 
0.99479 -1.6491 -0.46616 0.99479 -1.54236 -0.63979 0.99479 -1.54236 -0.46616 
0.99518 -1.59573 -0.65099 0.99518 -1.59573 -0.45496 0.99786 -1.64913 -0.59074 
0.99786 -1.64913 -0.51522 0.99786 -1.54233 -0.59074 0.99786 -1.54233 -0.51522 
0.9988 -1.59573 -0.60204 0.9988 -1.59573 -0.50391 1 -1.59573 -0.55298 
-1 -0.75022 0.55444 -0.9988 -0.75022 0.50537 -0.9988 -0.75022 0.60351 
-0.99786 -0.80362 0.51668 -0.99786 -0.80362 0.5922 -0.99786 -0.69682 0.51668 
-0.99786 -0.69682 0.5922 -0.99518 -0.75022 0.45642 -0.99518 -0.75022 0.65246 
-0.99479 -0.80358 0.46762 -0.99479 -0.80358 0.64126 -0.99479 -0.69685 0.46762 
-0.99479 -0.69685 0.64126 -0.99427 -0.8571 0.55444 -0.99427 -0.64334 0.55444 
-0.99144 -0.85679 0.47908 -0.99144 -0.85679 0.6298 -0.99144 -0.64364 0.47908 
-0.99144 -0.64364 0.6298 -0.98928 -0.80348 0.4185 -0.98928 -0.80348 0.69038 
-0.98928 -0.69696 0.4185 -0.98928 -0.69696 0.69038 -0.98918 -0.75022 0.40771 
-0.98918 -0.75022 0.70117 -0.98648 -0.85678 0.42997 -0.98648 -0.85678 0.67891 
-0.98648 -0.64366 0.42997 -0.98648 -0.64366 0.67891 -0.98631 -0.91072 0.51668 
-0.98631 -0.91072 0.5922 -0.98631 -0.58972 0.51668 -0.98631 -0.58972 0.5922 
-0.9814 -0.80344 0.36999 -0.9814 -0.80344 0.7389 -0.9814 -0.69699 0.36999 
-0.9814 -0.69699 0.7389 -0.98079 -0.90951 0.44181 -0.98079 -0.90951 0.66708 
-0.98079 -0.75022 0.35935 -0.98079 -0.75022 0.74953 -0.98079 -0.59093 0.44181 
-0.98079 -0.59093 0.66708 -0.97912 -0.85651 0.38116 -0.97912 -0.85651 0.72772 
-0.97912 -0.64393 0.38116 -0.97912 -0.64393 0.72772 -0.97689 -0.96394 0.55444 
-0.97689 -0.53649 0.55444 -0.97415 -0.96334 0.47952 -0.97415 -0.96334 0.62937 
-0.97415 -0.53709 0.47952 -0.97415 -0.53709 0.62937 -0.97396 -0.90926 0.39285 
-0.97396 -0.90926 0.71603 -0.97396 -0.59118 0.39285 -0.97396 -0.59118 0.71603 
-0.97083 -0.80301 0.32056 -0.97083 -0.80301 0.78833 -0.97083 -0.69743 0.32056 
-0.97083 -0.69743 0.78833 -0.97003 -0.75022 0.31146 -0.97003 -0.75022 0.79742 
-0.9691 -0.85617 0.33169 -0.9691 -0.85617 0.77719 -0.9691 -0.64426 0.33169 
-0.9691 -0.64426 0.77719 -0.96593 -0.96154 0.40501 -0.96593 -0.96154 0.70387 
-0.96593 -0.53889 0.40501 -0.96593 -0.53889 0.70387 -0.96447 -0.90929 0.34349 
-0.96447 -0.90929 0.76539 -0.96447 -0.59115 0.34349 -0.96447 -0.59115 0.76539 
-0.96257 -1.01859 0.51665 -0.96257 -1.01859 0.59223 -0.96257 -0.48184 0.51665 
-0.96257 -0.48184 0.59223 -0.95815 -0.80297 0.27307 -0.95815 -0.80297 0.83581 
-0.95815 -0.69747 0.27307 -0.95815 -0.69747 0.83581 -0.95704 -1.01738 0.44177 
-0.95704 -1.01738 0.66711 -0.95704 -0.48305 0.44177 -0.95704 -0.48305 0.66711 
-0.95694 -0.96172 0.35563 -0.95694 -0.96172 0.75325 -0.95694 -0.53871 0.35563 
-0.95694 -0.53871 0.75325 -0.95694 -0.75022 0.26416 -0.95694 -0.75022 0.84473 
-0.95661 -0.85556 0.28279 -0.95661 -0.85556 0.82609 -0.95661 -0.64487 0.28279 
-0.95661 -0.64487 0.82609 -0.9525 -0.9087 0.29439 -0.9525 -0.9087 0.8145 
-0.9525 -0.59173 0.29439 -0.9525 -0.59173 0.8145 -0.94693 -1.01267 0.36886 
-0.94693 -1.01267 0.74003 -0.94693 -0.48776 0.36886 -0.94693 -0.48776 0.74003 
-0.9465 -1.07292 0.55444 -0.9465 -0.42751 0.55444 -0.94555 -0.96137 0.30676 
-0.94555 -0.96137 0.80213 -0.94555 -0.53907 0.30676 -0.94555 -0.53907 0.80213 
-0.94381 -1.072 0.47904 -0.94381 -1.072 0.62984 -0.94381 -0.42843 0.47904 
-0.94381 -0.42843 0.62984 -0.94306 -0.80284 0.22601 -0.94306 -0.80284 0.88288 
-0.94306 -0.69759 0.22601 -0.94306 -0.69759 0.88288 -0.94196 -0.85553 0.23566 
-0.94196 -0.85553 0.87322 -0.94196 -0.64491 0.23566 -0.94196 -0.64491 0.87322 
-0.94154 -0.75022 0.21755 -0.94154 -0.75022 0.89133 -0.93819 -0.90766 0.24622 
-0.93819 -0.90766 0.86267 -0.93819 -0.59277 0.24622 -0.93819 -0.59277 0.86267 
-0.93638 -1.0682 0.40587 -0.93638 -1.0682 0.70302 -0.93638 -0.43223 0.40587 
-0.93638 -0.43223 0.70302 -0.93606 -1.0124 0.31979 -0.93606 -1.0124 0.78909 
-0.93606 -0.48804 0.31979 -0.93606 -0.48804 0.78909 -0.93178 -0.96048 0.2585 
-0.93178 -0.96048 0.85038 -0.93178 -0.53995 0.2585 -0.93178 -0.53995 0.85038 
-0.92628 -1.12516 0.51666 -0.92628 -1.12516 0.59223 -0.92628 -0.37527 0.51666 
-0.92628 -0.37527 0.59223 -0.92576 -0.8028 0.18 -0.92576 -0.8028 0.92888 
-0.92576 -0.69763 0.18 -0.92576 -0.69763 0.92888 -0.92501 -0.85524 0.18931 
-0.92501 -0.85524 0.91958 -0.92501 -0.6452 0.18931 -0.92501 -0.6452 0.91958 
-0.92388 -1.06268 0.3335 -0.92388 -1.06268 0.77538 -0.92388 -0.75022 0.17176 
-0.92388 -0.75022 0.93713 -0.92388 -0.43776 0.3335 -0.92388 -0.43776 0.77538 
-0.92272 -1.01151 0.27106 -0.92272 -1.01151 0.83783 -0.92272 -0.48893 0.27106 
-0.92272 -0.48893 0.83783 -0.92164 -0.90737 0.19965 -0.92164 -0.90737 0.90924 
-0.92164 -0.59306 0.19965 -0.92164 -0.59306 0.90924 -0.92133 -1.12284 0.44355 
-0.92133 -1.12284 0.66533 -0.92133 -0.37759 0.44355 -0.92133 -0.37759 0.66533 
-0.91566 -0.95906 0.211 -0.91566 -0.95906 0.89789 -0.91566 -0.54137 0.211 
-0.91566 -0.54137 0.89789 -0.91147 -1.11822 0.3706 -0.91147 -1.11822 0.73829 
-0.91147 -0.38222 0.3706 -0.91147 -0.38222 0.73829 -0.91106 -1.062 0.2847 
-0.91106 -1.062 0.82419 -0.91106 -0.43844 0.2847 -0.91106 -0.43844 0.82419 
-0.90708 -1.01016 0.22332 -0.90708 -1.01016 0.88557 -0.90708 -0.49027 0.22332 
-0.90708 -0.49027 0.88557 -0.90453 -1.17662 0.55444 -0.90453 -0.32382 0.55444 
-0.90399 -0.75022 0.12689 -0.90399 -0.75022 0.982 -0.90394 -0.80049 0.12974 
-0.90394 -0.80049 0.97914 -0.90394 -0.69994 0.12974 -0.90394 -0.69994 0.97914 
-0.90374 -0.85304 0.13889 -0.90374 -0.85304 0.96999 -0.90374 -0.64739 0.13889 
-0.90374 -0.64739 0.96999 -0.90211 -1.17548 0.4813 -0.90211 -1.17548 0.62759 
-0.90211 -0.32496 0.4813 -0.90211 -0.32496 0.62759 -0.90092 -0.9056 0.14923 
-0.90092 -0.9056 0.95966 -0.90092 -0.59483 0.14923 -0.90092 -0.59483 0.95966 
-0.89687 -1.11134 0.29909 -0.89687 -1.11134 0.8098 -0.89687 -0.38909 0.29909 
-0.89687 -0.38909 0.8098 -0.89592 -1.06052 0.23658 -0.89592 -1.06052 0.8723 
-0.89592 -0.43991 0.23658 -0.89592 -0.43991 0.8723 -0.89544 -0.95746 0.16045 
-0.89544 -0.95746 0.94844 -0.89544 -0.54298 0.16045 -0.89544 -0.54298 0.94844 
-0.89486 -1.17206 0.40854 -0.89486 -1.17206 0.70034 -0.89486 -0.32838 0.40854 
-0.89486 -0.32838 0.70034 -0.8873 -1.01012 0.17347 -0.8873 -1.01012 0.93542 
-0.8873 -0.49031 0.17347 -0.8873 -0.49031 0.93542 -0.88281 -1.16638 0.33657 
-0.88281 -1.16638 0.77231 -0.88281 -0.33406 0.33657 -0.88281 -0.33406 0.77231 
-0.88222 -1.11 0.25074 -0.88222 -1.11 0.85814 -0.88222 -0.39043 0.25074 
-0.88222 -0.39043 0.85814 -0.88195 -0.80044 0.08579 -0.88195 -0.80044 1.0231 
-0.88195 -0.69999 0.08579 -0.88195 -0.69999 1.0231 -0.88192 -0.75022 0.08305 
-0.88192 -0.75022 1.02584 -0.87975 -0.85054 0.08972 -0.87975 -0.85054 1.01917 
-0.87975 -0.6499 0.08972 -0.87975 -0.6499 1.01917 -0.87742 -0.9031 0.09974 
-0.87742 -0.9031 1.00915 -0.87742 -0.59733 0.09974 -0.87742 -0.59733 1.00915 
-0.87655 -1.06067 0.18665 -0.87655 -1.06067 0.92224 -0.87655 -0.43976 0.18665 
-0.87655 -0.43976 0.92224 -0.87414 -1.23439 0.51621 -0.87414 -0.26605 0.51621 
-0.87414 -0.26605 0.59268 -0.87257 -0.95523 0.11106 -0.87257 -0.95523 0.99782 
-0.87257 -0.5452 0.11106 -0.87257 -0.5452 0.99782 -0.86917 -1.23203 0.44306 
-0.86917 -0.2684 0.44306 -0.86917 -0.2684 0.66582 -0.86603 -1.15847 0.26577 
-0.86603 -1.15847 0.84312 -0.86603 -0.34197 0.26577 -0.86603 -0.34197 0.84312 
-0.86492 -1.00797 0.12377 -0.86492 -1.00797 0.98511 -0.86492 -0.49247 0.12377 
-0.86492 -0.49247 0.98511 -0.86321 -1.11062 0.20092 -0.86321 -1.11062 0.90797 
-0.86321 -0.38982 0.20092 -0.86321 -0.38982 0.90797 -0.85926 -1.22732 0.36991 
-0.85926 -0.27311 0.36991 -0.85926 -0.27311 0.73897 -0.85773 -0.75022 0.04034 
-0.85773 -0.75022 1.06854 -0.85771 -0.80027 0.04275 -0.85771 -0.80027 1.06613 
-0.85771 -0.70016 0.04275 -0.85771 -0.70016 1.06613 -0.85565 -0.85044 0.04668 
-0.85565 -0.85044 1.0622 -0.85565 -0.65 0.04668 -0.85565 -0.65 1.0622 
-0.85467 -1.05993 0.13777 -0.85467 -1.05993 0.97111 -0.85467 -0.4405 0.13777 
-0.85467 -0.4405 0.97111 -0.85144 -0.90011 0.05187 -0.85144 -0.90011 1.05701 
-0.85144 -0.60033 0.05187 -0.85144 -0.60033 1.05701 -0.84737 -1.1593 0.21589 
-0.84737 -0.34114 0.21589 -0.84737 -0.34114 0.893 -0.84711 -0.9524 0.063 
-0.84711 -0.9524 1.04589 -0.84711 -0.54803 0.063 -0.84711 -0.54803 1.04589 
-0.84461 -1.2204 0.29837 -0.84461 -0.28004 0.29837 -0.84461 -0.28004 0.81051 
-0.8417 -1.10996 0.15179 -0.8417 -1.10996 0.95709 -0.8417 -0.39047 0.15179 
-0.8417 -0.39047 0.95709 -0.84119 -0.20948 0.55444 -0.8398 -1.00509 0.07509 
-0.8398 -1.00509 1.0338 -0.8398 -0.49535 0.07509 -0.8398 -0.49535 1.0338 
-0.83874 -0.21105 0.47819 -0.83874 -0.21105 0.63069 -0.83151 -0.80022 0.00118 
-0.83151 -0.80022 1.1077 -0.83151 -0.70022 0.00118 -0.83151 -0.70022 1.1077 
-0.83147 -1.20384 0.23368 -0.83147 -0.75022 -0.00113 -0.83147 -0.75022 1.11001 
-0.83147 -0.2966 0.23368 -0.83147 -0.2966 0.8752 -0.83097 -0.21438 0.40486 
-0.83097 -0.21438 0.70402 -0.83005 -1.05728 0.0889 -0.83005 -1.05728 1.01998 
-0.83005 -0.44316 0.0889 -0.83005 -0.44316 1.01998 -0.82946 -0.8501 0.00488 
-0.82946 -0.8501 1.10401 -0.82946 -0.65034 0.00488 -0.82946 -0.65034 1.10401 
-0.82631 -1.15897 0.16697 -0.82631 -0.34147 0.16697 -0.82631 -0.34147 0.94191 
-0.82533 -0.89972 0.00995 -0.82533 -0.89972 1.09893 -0.82533 -0.60071 0.00995 
-0.82533 -0.60071 1.09893 -0.81914 -0.94897 0.01639 -0.81914 -0.94897 1.0925 
-0.81914 -0.55146 0.01639 -0.81914 -0.55146 1.0925 -0.81866 -1.27981 0.33235 
-0.81866 -0.22062 0.33235 -0.81866 -0.22062 0.77653 -0.81792 -1.10824 0.10408 
-0.81792 -1.10824 1.0048 -0.81792 -0.39219 0.10408 -0.81792 -0.39219 1.0048 
-0.81225 -1.00171 0.02813 -0.81225 -1.00171 1.08075 -0.81225 -0.49872 0.02813 
-0.81225 -0.49872 1.08075 -0.81086 -1.20369 0.1845 -0.81086 -0.29674 0.1845 
-0.81086 -0.29674 0.92438 -0.80787 -1.26473 0.267 -0.80787 -0.23571 0.267 
-0.80787 -0.23571 0.84189 -0.80321 -0.75022 -0.04126 -0.80321 -0.75022 1.15014 
-0.80296 -0.15541 0.51621 -0.80296 -0.15541 0.59268 -0.80295 -1.0537 0.04144 
-0.80295 -1.0537 1.06745 -0.80295 -0.44673 0.04144 -0.80295 -0.44673 1.06745 
-0.80291 -1.15748 0.11915 -0.80291 -0.34296 0.11915 -0.80291 -0.34296 0.98973 
-0.80258 -0.79958 -0.04005 -0.80258 -0.79958 1.14894 -0.80258 -0.70086 -0.04005 
-0.80258 -0.70086 1.14894 -0.80067 -0.84953 -0.03638 -0.80067 -0.84953 1.14526 
-0.80067 -0.65091 -0.03638 -0.80067 -0.65091 1.14526 -0.79855 -0.15914 0.44061 
-0.79855 -0.15914 0.66827 -0.79671 -0.89947 -0.03119 -0.79671 -0.89947 1.14008 
-0.79671 -0.60096 -0.03119 -0.79671 -0.60096 1.14008 -0.79335 -1.24727 0.20297 
-0.79335 -0.25317 0.20297 -0.79335 -0.25317 0.90591 -0.79126 -1.10479 0.05626 
-0.79126 -1.10479 1.05262 -0.79126 -0.39564 0.05626 -0.79126 -0.39564 1.05262 
-0.79063 -0.9488 -0.02476 -0.79063 -0.9488 1.13364 -0.79063 -0.55163 -0.02476 
-0.79063 -0.55163 1.13364 -0.78833 -0.16405 0.36752 -0.78833 -0.16405 0.74137 
-0.78781 -1.2023 0.13615 -0.78781 -0.29813 0.13615 -0.78781 -0.29813 0.97274 
-0.78299 -0.99691 -0.01658 -0.78299 -0.99691 1.12546 -0.78299 -0.50352 -0.01658 
-0.78299 -0.50352 1.12546 -0.7796 -0.17715 0.30181 -0.7796 -0.17715 0.80707 
-0.77723 -1.15483 0.07257 -0.77723 -0.3456 0.07257 -0.77417 -1.04912 -0.00351 
-0.77417 -1.04912 1.1124 -0.77417 -0.45131 -0.00351 -0.77301 -0.75022 -0.07995 
-0.77301 -0.75022 1.18884 -0.77237 -0.79952 -0.07881 -0.77237 -0.79952 1.1877 
-0.77237 -0.70091 -0.07881 -0.77237 -0.70091 1.1877 -0.77074 -1.24619 0.15448 
-0.77074 -0.25425 0.15448 -0.76986 -0.8487 -0.07613 -0.76986 -0.8487 1.18502 
-0.76986 -0.65173 -0.07613 -0.76986 -0.65173 1.18502 -0.76733 -1.30728 0.23681 
-0.76733 -0.19315 0.23681 -0.76733 -0.19315 0.87207 -0.76597 -0.89861 -0.07108 
-0.76597 -0.89861 1.17996 -0.76597 -0.60183 -0.07108 -0.76597 -0.60183 1.17996 
-0.76294 -1.10073 0.01125 -0.76294 -1.10073 1.09764 -0.76294 -0.3997 0.01125 
-0.76254 -1.19982 0.08926 -0.76254 -0.30061 0.08926 -0.76249 -0.10322 0.55444 
-0.76031 -0.10507 0.47885 -0.76031 -0.10507 0.63004 -0.76014 -0.94813 -0.06445 
-0.76014 -0.94813 1.17333 -0.76014 -0.5523 -0.06445 -0.76014 -0.5523 1.17333 
-0.75378 -0.11061 0.40369 -0.75378 -0.11061 0.7052 -0.75257 -0.99621 -0.0564 
-0.75257 -0.99621 1.16528 -0.75257 -0.50423 -0.0564 -0.75184 -1.28857 0.17377 
-0.75184 -0.21186 0.17377 -0.74934 -1.15104 0.02735 -0.74934 -0.34939 0.02735 
-0.74716 -0.12196 0.33754 -0.74716 -0.12196 0.77135 -0.74592 -1.24368 0.10713 
-0.74592 -0.25675 0.10713 -0.74318 -1.04369 -0.04686 -0.74318 -1.04369 1.15575 
-0.74318 -0.45675 -0.04686 -0.74095 -0.75022 -0.11712 -0.74095 -0.75022 1.226 
-0.74014 -0.79934 -0.11622 -0.74014 -0.79934 1.2251 -0.74014 -0.70109 -0.11622 
-0.74014 -0.70109 1.2251 -0.73768 -0.84859 -0.11351 -0.73768 -0.84859 1.22239 
-0.73768 -0.65185 -0.11351 -0.73768 -0.65185 1.22239 -0.73714 -0.13616 0.27238 
-0.73714 -0.13616 0.83651 -0.73454 -1.19567 0.04256 -0.73454 -0.30476 0.04256 
-0.73344 -0.89736 -0.10919 -0.73344 -0.89736 1.21808 -0.73344 -0.60308 -0.10919 
-0.73235 -1.09542 -0.0325 -0.73235 -1.09542 1.14138 -0.73235 -0.40502 -0.0325 
-0.72774 -0.94697 -0.10258 -0.72774 -0.94697 1.21147 -0.72774 -0.55347 -0.10258 
-0.72743 -1.2863 0.12612 -0.72743 -0.21413 0.12612 -0.72377 -0.15316 0.2085 
-0.7201 -0.99489 -0.09486 -0.7201 -0.99489 1.20375 -0.7201 -0.50554 -0.09486 
-0.71959 -0.05687 0.51624 -0.71959 -0.05687 0.59264 -0.71933 -1.14611 -0.01637 
-0.71933 -0.35432 -0.01637 -0.71834 -1.23985 0.06023 -0.71834 -0.26058 0.06023 
-0.71519 -0.06061 0.44066 -0.71519 -0.06061 0.66822 -0.71082 -1.04246 -0.08535 
-0.71082 -1.04246 1.19423 -0.71082 -0.45797 -0.08535 -0.70937 -0.06852 0.37532 
-0.70937 -0.06852 0.73356 -0.70711 -1.32757 0.14619 -0.70711 -0.75022 -0.15266 
-0.70711 -0.75022 1.26155 -0.70711 -0.17287 0.14619 -0.70626 -0.79928 -0.15181 
-0.70626 -0.79928 1.2607 -0.70626 -0.70115 -0.15181 -0.70626 -0.70115 1.2607 
-0.70484 -0.30956 -0.00146 -0.7037 -0.84823 -0.14926 -0.7037 -0.84823 1.25814 
-0.7037 -0.6522 -0.14926 -0.70144 -0.08094 0.30938 -0.70144 -0.08094 0.7995 
-0.70019 -0.2174 0.07921 -0.69987 -1.08909 1.18321 -0.69987 -0.41135 -0.07433 
-0.69945 -0.89695 -0.14501 -0.69945 -0.60349 -0.14501 -0.69352 -0.94531 -0.13908 
-0.69352 -0.55513 -0.13908 -0.68995 -0.09629 0.24403 -0.68862 -0.26588 0.0148 
-0.68728 -0.36038 -0.05848 -0.68592 -0.9932 -0.13147 -0.68592 -0.50724 -0.13147 
-0.68023 -0.17579 0.09913 -0.67666 -0.45993 -0.12222 -0.67524 -0.11437 0.18061 
-0.67472 -0.01215 0.55444 -0.67296 -0.31561 -0.04409 -0.67276 -0.01429 0.47825 
-0.67276 -0.01429 0.63064 -0.67156 -0.75022 -0.18651 -0.67085 -0.22247 0.03344 
-0.67066 -0.79934 -0.18569 -0.67066 -0.70109 -0.18569 -0.66871 -0.02032 0.4127 
-0.66871 -0.02032 0.69618 -0.66795 -0.84859 -0.18323 -0.66795 -0.65185 -0.18323 
-0.66577 -0.41333 -0.11133 -0.66364 -0.89736 -0.179 -0.66364 -0.60308 -0.179 
-0.66174 -0.02953 0.34778 -0.66174 -0.02953 0.76111 -0.65935 -0.13634 0.12037 
-0.65706 -0.27166 -0.02802 -0.65703 -0.55347 -0.1733 -0.65328 -0.36753 -0.09884 
-0.65216 -0.04286 0.28182 -0.65136 -0.1804 0.0534 -0.6493 -0.50554 -0.16565 
-0.63979 -0.45797 -0.15637 -0.63969 -0.22912 -0.01059 -0.63957 -0.05945 0.21712 
-0.63922 -0.32266 -0.08477 -0.63439 -0.75022 -0.21857 -0.63325 -0.79952 -0.21793 
-0.63325 -0.70091 -0.21793 -0.63083 -0.14068 0.07431 -0.63057 -0.8487 -0.21541 
-0.63057 -0.65173 -0.21541 -0.62877 -0.41135 -0.14543 -0.62553 -0.07949 0.15589 
-0.62552 -0.60183 -0.21152 -0.62361 -0.27882 -0.06917 -0.62056 -0.18669 0.00915 
-0.61889 -0.5523 -0.2057 -0.61292 -0.36038 -0.13284 -0.61084 -0.50423 -0.19813 
-0.60876 -0.10245 0.0964 -0.60651 -0.23611 -0.05206 -0.6013 -0.45675 -0.18873 
-0.60031 -0.00841 0.25553 -0.60027 -0.14681 0.02949 -0.59854 -0.31561 -0.11852 
-0.5957 -0.75022 -0.24877 -0.59449 -0.79958 -0.24814 -0.59449 -0.70086 -0.24814 
-0.59082 -0.65091 -0.24623 -0.58794 -0.19465 -0.0335 -0.58777 -0.02609 0.19366 
-0.58694 -0.40502 -0.17791 -0.58564 -0.60096 -0.24227 -0.58246 -0.27166 -0.10262 
-0.5792 -0.55163 -0.23619 -0.57854 -0.10818 0.05137 -0.57271 -0.04716 0.13288 
-0.57102 -0.50352 -0.22855 -0.56795 -0.15452 -0.01351 -0.56503 -0.22912 -0.08524 
-0.55557 -0.75022 -0.27703 -0.55557 -0.07132 0.07439 -0.55326 -0.80022 -0.27706 
-0.55326 -0.70022 -0.27706 -0.54957 -0.65034 -0.27502 -0.5466 -0.11582 0.00784 
-0.54529 -0.18669 -0.06612 -0.54449 -0.60071 -0.27089 -0.53806 -0.55146 -0.2647 
-0.52495 -0.14681 -0.04583 -0.52393 -0.07866 0.03051 -0.51781 -0.01792 0.11215 
-0.5141 -0.75022 -0.30329 -0.51169 -0.70016 -0.30327 -0.50776 -0.65 -0.30121 
-0.50307 -0.10818 -0.0241 -0.5 -0.04311 0.05444 -0.48005 -0.07132 -0.00113 
-0.47486 -0.00927 0.07958 -0.46865 -0.69999 -0.32751 -0.44229 -0.01792 0.03663 
0.44229 -0.01792 0.03663 0.46865 -0.69999 -0.32751 0.47486 -0.00927 0.07958 
0.48005 -0.07132 -0.00113 0.5 -0.04311 0.05444 0.50307 -0.10818 -0.0241 
0.50776 -0.65 -0.30121 0.51169 -0.70016 -0.30327 0.5141 -0.75022 -0.30329 
0.51781 -0.01792 0.11215 0.52393 -0.07866 0.03051 0.52495 -0.14681 -0.04583 
0.53806 -0.55146 -0.2647 0.54449 -0.60071 -0.27089 0.54529 -0.18669 -0.06612 
0.5466 -0.11582 0.00784 0.54957 -0.65034 -0.27502 0.55326 -0.80022 -0.27706 
0.55326 -0.70022 -0.27706 0.55557 -0.75022 -0.27703 0.55557 -0.07132 0.07439 
0.56503 -0.22912 -0.08524 0.56795 -0.15452 -0.01351 0.57102 -0.50352 -0.22855 
0.57271 -0.04716 0.13288 0.57854 -0.10818 0.05137 0.5792 -0.55163 -0.23619 
0.58246 -0.27166 -0.10262 0.58564 -0.60096 -0.24227 0.58694 -0.40502 -0.17791 
0.58777 -0.02609 0.19366 0.58794 -0.19465 -0.0335 0.59082 -0.65091 -0.24623 
0.59449 -0.79958 -0.24814 0.59449 -0.70086 -0.24814 0.5957 -0.75022 -0.24877 
0.59854 -0.31561 -0.11852 0.60027 -0.14681 0.02949 0.60031 -0.00841 0.25553 
0.6013 -0.45675 -0.18873 0.60651 -0.23611 -0.05206 0.60876 -0.10245 0.0964 
0.61084 -0.50423 -0.19813 0.61292 -0.36038 -0.13284 0.61889 -0.5523 -0.2057 
0.62056 -0.18669 0.00915 0.62361 -0.27882 -0.06917 0.62552 -0.60183 -0.21152 
0.62553 -0.07949 0.15589 0.62877 -0.41135 -0.14543 0.63057 -0.8487 -0.21541 
0.63057 -0.65173 -0.21541 0.63083 -0.14068 0.07431 0.63325 -0.79952 -0.21793 
0.63325 -0.70091 -0.21793 0.63439 -0.75022 -0.21857 0.63922 -0.32266 -0.08477 
0.63957 -0.05945 0.21712 0.63969 -0.22912 -0.01059 0.63979 -0.45797 -0.15637 
0.6493 -0.50554 -0.16565 0.65136 -0.1804 0.0534 0.65216 -0.04286 0.28182 
0.65328 -0.36753 -0.09884 0.65703 -0.55347 -0.1733 0.65706 -0.27166 -0.02802 
0.65935 -0.13634 0.12037 0.66174 -0.02953 0.34778 0.66174 -0.02953 0.76111 
0.66364 -0.89736 -0.179 0.66364 -0.60308 -0.179 0.66577 -0.41333 -0.11133 
0.66795 -0.84859 -0.18323 0.66795 -0.65185 -0.18323 0.66871 -0.02032 0.4127 
0.66871 -0.02032 0.69618 0.67066 -0.79934 -0.18569 0.67066 -0.70109 -0.18569 
0.67085 -0.22247 0.03344 0.67156 -0.75022 -0.18651 0.67276 -0.01429 0.47825 
0.67276 -0.01429 0.63064 0.67296 -0.31561 -0.04409 0.67472 -0.01215 0.55444 
0.67524 -0.11437 0.18061 0.67666 -0.45993 -0.12222 0.68023 -0.17579 0.09913 
0.68592 -0.9932 -0.13147 0.68592 -0.50724 -0.13147 0.68728 -0.36038 -0.05848 
0.68862 -0.26588 0.0148 0.68995 -0.09629 0.24403 0.69352 -0.94531 -0.13908 
0.69352 -0.55513 -0.13908 0.69945 -0.89695 -0.14501 0.69945 -0.60349 -0.14501 
0.69987 -1.08909 1.18321 0.69987 -0.41135 -0.07433 0.70019 -0.2174 0.07921 
0.70144 -0.08094 0.30938 0.70144 -0.08094 0.7995 0.7037 -0.84823 -0.14926 
0.7037 -0.84823 1.25814 0.7037 -0.6522 -0.14926 0.70484 -0.30956 -0.00146 
0.70626 -0.79928 -0.15181 0.70626 -0.79928 1.2607 0.70626 -0.70115 -0.15181 
0.70626 -0.70115 1.2607 0.70711 -1.32757 0.14619 0.70711 -0.75022 -0.15266 
0.70711 -0.75022 1.26155 0.70711 -0.17287 0.14619 0.70937 -0.06852 0.37532 
0.70937 -0.06852 0.73356 0.71082 -1.04246 -0.08535 0.71082 -1.04246 1.19423 
0.71082 -0.45797 -0.08535 0.71519 -0.06061 0.44066 0.71519 -0.06061 0.66822 
0.71834 -1.23985 0.06023 0.71834 -0.26058 0.06023 0.71933 -1.14611 -0.01637 
0.71933 -0.35432 -0.01637 0.71959 -0.05687 0.51624 0.71959 -0.05687 0.59264 
0.7201 -0.99489 -0.09486 0.7201 -0.99489 1.20375 0.7201 -0.50554 -0.09486 
0.72377 -0.15316 0.2085 0.72743 -1.2863 0.12612 0.72743 -0.21413 0.12612 
0.72774 -0.94697 -0.10258 0.72774 -0.94697 1.21147 0.72774 -0.55347 -0.10258 
0.73235 -1.09542 -0.0325 0.73235 -1.09542 1.14138 0.73235 -0.40502 -0.0325 
0.73344 -0.89736 -0.10919 0.73344 -0.89736 1.21808 0.73344 -0.60308 -0.10919 
0.73454 -1.19567 0.04256 0.73454 -0.30476 0.04256 0.73714 -0.13616 0.27238 
0.73714 -0.13616 0.83651 0.73768 -0.84859 -0.11351 0.73768 -0.84859 1.22239 
0.73768 -0.65185 -0.11351 0.73768 -0.65185 1.22239 0.74014 -0.79934 -0.11622 
0.74014 -0.79934 1.2251 0.74014 -0.70109 -0.11622 0.74014 -0.70109 1.2251 
0.74095 -0.75022 -0.11712 0.74095 -0.75022 1.226 0.74318 -1.04369 -0.04686 
0.74318 -1.04369 1.15575 0.74318 -0.45675 -0.04686 0.74592 -1.24368 0.10713 
0.74592 -0.25675 0.10713 0.74716 -0.12196 0.33754 0.74716 -0.12196 0.77135 
0.74934 -1.15104 0.02735 0.74934 -0.34939 0.02735 0.75184 -1.28857 0.17377 
0.75184 -0.21186 0.17377 0.75257 -0.99621 -0.0564 0.75257 -0.99621 1.16528 
0.75257 -0.50423 -0.0564 0.75378 -0.11061 0.40369 0.75378 -0.11061 0.7052 
0.76014 -0.94813 -0.06445 0.76014 -0.94813 1.17333 0.76014 -0.5523 -0.06445 
0.76014 -0.5523 1.17333 0.76031 -0.10507 0.47885 0.76031 -0.10507 0.63004 
0.76249 -0.10322 0.55444 0.76254 -1.19982 0.08926 0.76254 -0.30061 0.08926 
0.76294 -1.10073 0.01125 0.76294 -1.10073 1.09764 0.76294 -0.3997 0.01125 
0.76597 -0.89861 -0.07108 0.76597 -0.89861 1.17996 0.76597 -0.60183 -0.07108 
0.76597 -0.60183 1.17996 0.76733 -1.30728 0.23681 0.76733 -0.19315 0.23681 
0.76733 -0.19315 0.87207 0.76986 -0.8487 -0.07613 0.76986 -0.8487 1.18502 
0.76986 -0.65173 -0.07613 0.76986 -0.65173 1.18502 0.77074 -1.24619 0.15448 
0.77074 -0.25425 0.15448 0.77237 -0.79952 -0.07881 0.77237 -0.79952 1.1877 
0.77237 -0.70091 -0.07881 0.77237 -0.70091 1.1877 0.77301 -0.75022 -0.07995 
0.77301 -0.75022 1.18884 0.77417 -1.04912 -0.00351 0.77417 -1.04912 1.1124 
0.77417 -0.45131 -0.00351 0.77723 -1.15483 0.07257 0.77723 -0.3456 0.07257 
0.7796 -0.17715 0.30181 0.7796 -0.17715 0.80707 0.78299 -0.99691 -0.01658 
0.78299 -0.99691 1.12546 0.78299 -0.50352 -0.01658 0.78299 -0.50352 1.12546 
0.78781 -1.2023 0.13615 0.78781 -0.29813 0.13615 0.78781 -0.29813 0.97274 
0.78833 -0.16405 0.36752 0.78833 -0.16405 0.74137 0.79063 -0.9488 -0.02476 
0.79063 -0.9488 1.13364 0.79063 -0.55163 -0.02476 0.79063 -0.55163 1.13364 
0.79126 -1.10479 0.05626 0.79126 -1.10479 1.05262 0.79126 -0.39564 0.05626 
0.79126 -0.39564 1.05262 0.79335 -1.24727 0.20297 0.79335 -0.25317 0.20297 
0.79335 -0.25317 0.90591 0.79671 -0.89947 -0.03119 0.79671 -0.89947 1.14008 
0.79671 -0.60096 -0.03119 0.79671 -0.60096 1.14008 0.79855 -0.15914 0.44061 
0.79855 -0.15914 0.66827 0.80067 -0.84953 -0.03638 0.80067 -0.84953 1.14526 
0.80067 -0.65091 -0.03638 0.80067 -0.65091 1.14526 0.80258 -0.79958 -0.04005 
0.80258 -0.79958 1.14894 0.80258 -0.70086 -0.04005 0.80258 -0.70086 1.14894 
0.80291 -1.15748 0.11915 0.80291 -0.34296 0.11915 0.80291 -0.34296 0.98973 
0.80295 -1.0537 0.04144 0.80295 -1.0537 1.06745 0.80295 -0.44673 0.04144 
0.80295 -0.44673 1.06745 0.80296 -0.15541 0.51621 0.80296 -0.15541 0.59268 
0.80321 -0.75022 -0.04126 0.80321 -0.75022 1.15014 0.80787 -1.26473 0.267 
0.80787 -0.23571 0.267 0.80787 -0.23571 0.84189 0.81086 -1.20369 0.1845 
0.81086 -0.29674 0.1845 0.81086 -0.29674 0.92438 0.81225 -1.00171 0.02813 
0.81225 -1.00171 1.08075 0.81225 -0.49872 0.02813 0.81225 -0.49872 1.08075 
0.81792 -1.10824 0.10408 0.81792 -1.10824 1.0048 0.81792 -0.39219 0.10408 
0.81792 -0.39219 1.0048 0.81866 -1.27981 0.33235 0.81866 -0.22062 0.33235 
0.81866 -0.22062 0.77653 0.81914 -0.94897 0.01639 0.81914 -0.94897 1.0925 
0.81914 -0.55146 0.01639 0.81914 -0.55146 1.0925 0.82533 -0.89972 0.00995 
0.82533 -0.89972 1.09893 0.82533 -0.60071 0.00995 0.82533 -0.60071 1.09893 
0.82631 -1.15897 0.16697 0.82631 -0.34147 0.16697 0.82631 -0.34147 0.94191 
0.82946 -0.8501 0.00488 0.82946 -0.8501 1.10401 0.82946 -0.65034 0.00488 
0.82946 -0.65034 1.10401 0.83005 -1.05728 0.0889 0.83005 -1.05728 1.01998 
0.83005 -0.44316 0.0889 0.83005 -0.44316 1.01998 0.83097 -0.21438 0.40486 
0.83097 -0.21438 0.70402 0.83147 -1.20384 0.23368 0.83147 -0.75022 -0.00113 
0.83147 -0.75022 1.11001 0.83147 -0.2966 0.23368 0.83147 -0.2966 0.8752 
0.83151 -0.80022 0.00118 0.83151 -0.80022 1.1077 0.83151 -0.70022 0.00118 
0.83151 -0.70022 1.1077 0.83874 -0.21105 0.47819 0.83874 -0.21105 0.63069 
0.8398 -1.00509 0.07509 0.8398 -1.00509 1.0338 0.8398 -0.49535 0.07509 
0.8398 -0.49535 1.0338 0.84119 -0.20948 0.55444 0.8417 -1.10996 0.15179 
0.8417 -1.10996 0.95709 0.8417 -0.39047 0.15179 0.8417 -0.39047 0.95709 
0.84461 -1.2204 0.29837 0.84461 -0.28004 0.29837 0.84461 -0.28004 0.81051 
0.84711 -0.9524 0.063 0.84711 -0.9524 1.04589 0.84711 -0.54803 0.063 
0.84711 -0.54803 1.04589 0.84737 -1.1593 0.21589 0.84737 -0.34114 0.21589 
0.84737 -0.34114 0.893 0.85144 -0.90011 0.05187 0.85144 -0.90011 1.05701 
0.85144 -0.60033 0.05187 0.85144 -0.60033 1.05701 0.85467 -1.05993 0.13777 
0.85467 -1.05993 0.97111 0.85467 -0.4405 0.13777 0.85467 -0.4405 0.97111 
0.85565 -0.85044 0.04668 0.85565 -0.85044 1.0622 0.85565 -0.65 0.04668 
0.85565 -0.65 1.0622 0.85771 -0.80027 0.04275 0.85771 -0.80027 1.06613 
0.85771 -0.70016 0.04275 0.85771 -0.70016 1.06613 0.85773 -0.75022 0.04034 
0.85773 -0.75022 1.06854 0.85926 -1.22732 0.36991 0.85926 -0.27311 0.36991 
0.85926 -0.27311 0.73897 0.86321 -1.11062 0.20092 0.86321 -1.11062 0.90797 
0.86321 -0.38982 0.20092 0.86321 -0.38982 0.90797 0.86492 -1.00797 0.12377 
0.86492 -1.00797 0.98511 0.86492 -0.49247 0.12377 0.86492 -0.49247 0.98511 
0.86603 -1.15847 0.26577 0.86603 -1.15847 0.84312 0.86603 -0.34197 0.26577 
0.86603 -0.34197 0.84312 0.86917 -1.23203 0.44306 0.86917 -0.2684 0.44306 
0.86917 -0.2684 0.66582 0.87257 -0.95523 0.11106 0.87257 -0.95523 0.99782 
0.87257 -0.5452 0.11106 0.87257 -0.5452 0.99782 0.87414 -1.23439 0.51621 
0.87414 -0.26605 0.51621 0.87414 -0.26605 0.59268 0.87655 -1.06067 0.18665 
0.87655 -1.06067 0.92224 0.87655 -0.43976 0.18665 0.87655 -0.43976 0.92224 
0.87742 -0.9031 0.09974 0.87742 -0.9031 1.00915 0.87742 -0.59733 0.09974 
0.87742 -0.59733 1.00915 0.87975 -0.85054 0.08972 0.87975 -0.85054 1.01917 
0.87975 -0.6499 0.08972 0.87975 -0.6499 1.01917 0.88192 -0.75022 0.08305 
0.88192 -0.75022 1.02584 0.88195 -0.80044 0.08579 0.88195 -0.80044 1.0231 
0.88195 -0.69999 0.08579 0.88195 -0.69999 1.0231 0.88222 -1.11 0.25074 
0.88222 -1.11 0.85814 0.88222 -0.39043 0.25074 0.88222 -0.39043 0.85814 
0.88281 -1.16638 0.33657 0.88281 -1.16638 0.77231 0.88281 -0.33406 0.33657 
0.88281 -0.33406 0.77231 0.8873 -1.01012 0.17347 0.8873 -1.01012 0.93542 
0.8873 -0.49031 0.17347 0.8873 -0.49031 0.93542 0.89486 -1.17206 0.40854 
0.89486 -1.17206 0.70034 0.89486 -0.32838 0.40854 0.89486 -0.32838 0.70034 
0.89544 -0.95746 0.16045 0.89544 -0.95746 0.94844 0.89544 -0.54298 0.16045 
0.89544 -0.54298 0.94844 0.89592 -1.06052 0.23658 0.89592 -1.06052 0.8723 
0.89592 -0.43991 0.23658 0.89592 -0.43991 0.8723 0.89687 -1.11134 0.29909 
0.89687 -1.11134 0.8098 0.89687 -0.38909 0.29909 0.89687 -0.38909 0.8098 
0.90092 -0.9056 0.14923 0.90092 -0.9056 0.95966 0.90092 -0.59483 0.14923 
0.90092 -0.59483 0.95966 0.90211 -1.17548 0.4813 0.90211 -1.17548 0.62759 
0.90211 -0.32496 0.4813 0.90211 -0.32496 0.62759 0.90374 -0.85304 0.13889 
0.90374 -0.85304 0.96999 0.90374 -0.64739 0.13889 0.90374 -0.64739 0.96999 
0.90394 -0.80049 0.12974 0.90394 -0.80049 0.97914 0.90394 -0.69994 0.12974 
0.90394 -0.69994 0.97914 0.90399 -0.75022 0.12689 0.90399 -0.75022 0.982 
0.90453 -1.17662 0.55444 0.90453 -0.32382 0.55444 0.90708 -1.01016 0.22332 
0.90708 -1.01016 0.88557 0.90708 -0.49027 0.22332 0.90708 -0.49027 0.88557 
0.91106 -1.062 0.2847 0.91106 -1.062 0.82419 0.91106 -0.43844 0.2847 
0.91106 -0.43844 0.82419 0.91147 -1.11822 0.3706 0.91147 -1.11822 0.73829 
0.91147 -0.38222 0.3706 0.91147 -0.38222 0.73829 0.91566 -0.95906 0.211 
0.91566 -0.95906 0.89789 0.91566 -0.54137 0.211 0.91566 -0.54137 0.89789 
0.92133 -1.12284 0.44355 0.92133 -1.12284 0.66533 0.92133 -0.37759 0.44355 
0.92133 -0.37759 0.66533 0.92164 -0.90737 0.19965 0.92164 -0.90737 0.90924 
0.92164 -0.59306 0.19965 0.92164 -0.59306 0.90924 0.92272 -1.01151 0.27106 
0.92272 -1.01151 0.83783 0.92272 -0.48893 0.27106 0.92272 -0.48893 0.83783 
0.92388 -1.06268 0.3335 0.92388 -1.06268 0.77538 0.92388 -0.75022 0.17176 
0.92388 -0.75022 0.93713 0.92388 -0.43776 0.3335 0.92388 -0.43776 0.77538 
0.92501 -0.85524 0.18931 0.92501 -0.85524 0.91958 0.92501 -0.6452 0.18931 
0.92501 -0.6452 0.91958 0.92576 -0.8028 0.18 0.92576 -0.8028 0.92888 
0.92576 -0.69763 0.18 0.92576 -0.69763 0.92888 0.92628 -1.12516 0.51666 
0.92628 -1.12516 0.59223 0.92628 -0.37527 0.51666 0.92628 -0.37527 0.59223 
0.93178 -0.96048 0.2585 0.93178 -0.96048 0.85038 0.93178 -0.53995 0.2585 
0.93178 -0.53995 0.85038 0.93606 -1.0124 0.31979 0.93606 -1.0124 0.78909 
0.93606 -0.48804 0.31979 0.93606 -0.48804 0.78909 0.93638 -1.0682 0.40587 
0.93638 -1.0682 0.70302 0.93638 -0.43223 0.40587 0.93638 -0.43223 0.70302 
0.93819 -0.90766 0.24622 0.93819 -0.90766 0.86267 0.93819 -0.59277 0.24622 
0.93819 -0.59277 0.86267 0.94154 -0.75022 0.21755 0.94154 -0.75022 0.89133 
0.94196 -0.85553 0.23566 0.94196 -0.85553 0.87322 0.94196 -0.64491 0.23566 
0.94196 -0.64491 0.87322 0.94306 -0.80284 0.22601 0.94306 -0.80284 0.88288 
0.94306 -0.69759 0.22601 0.94306 -0.69759 0.88288 0.94381 -1.072 0.47904 
0.94381 -1.072 0.62984 0.94381 -0.42843 0.47904 0.94381 -0.42843 0.62984 
0.94555 -0.96137 0.30676 0.94555 -0.96137 0.80213 0.94555 -0.53907 0.30676 
0.94555 -0.53907 0.80213 0.9465 -1.07292 0.55444 0.9465 -0.42751 0.55444 
0.94693 -1.01267 0.36886 0.94693 -1.01267 0.74003 0.94693 -0.48776 0.36886 
0.94693 -0.48776 0.74003 0.9525 -0.9087 0.29439 0.9525 -0.9087 0.8145 
0.9525 -0.59173 0.29439 0.9525 -0.59173 0.8145 0.95661 -0.85556 0.28279 
0.95661 -0.85556 0.82609 0.95661 -0.64487 0.28279 0.95661 -0.64487 0.82609 
0.95694 -0.75022 0.26416 0.95694 -0.75022 0.84473 0.95694 -0.96172 0.35563 
0.95694 -0.96172 0.75325 0.95694 -0.53871 0.35563 0.95694 -0.53871 0.75325 
0.95704 -1.01738 0.44177 0.95704 -1.01738 0.66711 0.95704 -0.48305 0.44177 
0.95704 -0.48305 0.66711 0.95815 -0.80297 0.27307 0.95815 -0.80297 0.83581 
0.95815 -0.69747 0.27307 0.95815 -0.69747 0.83581 0.96257 -1.01859 0.51665 
0.96257 -1.01859 0.59223 0.96257 -0.48184 0.51665 0.96257 -0.48184 0.59223 
0.96447 -0.90929 0.34349 0.96447 -0.90929 0.76539 0.96447 -0.59115 0.34349 
0.96447 -0.59115 0.76539 0.96593 -0.96154 0.40501 0.96593 -0.96154 0.70387 
0.96593 -0.53889 0.40501 0.96593 -0.53889 0.70387 0.9691 -0.85617 0.33169 
0.9691 -0.85617 0.77719 0.9691 -0.64426 0.33169 0.9691 -0.64426 0.77719 
0.97003 -0.75022 0.31146 0.97003 -0.75022 0.79742 0.97083 -0.80301 0.32056 
0.97083 -0.80301 0.78833 0.97083 -0.69743 0.32056 0.97083 -0.69743 0.78833 
0.97396 -0.90926 0.39285 0.97396 -0.90926 0.71603 0.97396 -0.59118 0.39285 
0.97396 -0.59118 0.71603 0.97415 -0.96334 0.47952 0.97415 -0.96334 0.62937 
0.97415 -0.53709 0.47952 0.97415 -0.53709 0.62937 0.97689 -0.96394 0.55444 
0.97689 -0.53649 0.55444 0.97912 -0.85651 0.38116 0.97912 -0.85651 0.72772 
0.97912 -0.64393 0.38116 0.97912 -0.64393 0.72772 0.98079 -0.90951 0.44181 
0.98079 -0.90951 0.66708 0.98079 -0.75022 0.35935 0.98079 -0.75022 0.74953 
0.98079 -0.59093 0.44181 0.98079 -0.59093 0.66708 0.9814 -0.80344 0.36999 
0.9814 -0.80344 0.7389 0.9814 -0.69699 0.36999 0.9814 -0.69699 0.7389 
0.98631 -0.91072 0.51668 0.98631 -0.91072 0.5922 0.98631 -0.58972 0.51668 
0.98631 -0.58972 0.5922 0.98648 -0.85678 0.42997 0.98648 -0.85678 0.67891 
0.98648 -0.64366 0.42997 0.98648 -0.64366 0.67891 0.98918 -0.75022 0.40771 
0.98918 -0.75022 0.70117 0.98928 -0.80348 0.4185 0.98928 -0.80348 0.69038 
0.98928 -0.69696 0.4185 0.98928 -0.69696 0.69038 0.99144 -0.85679 0.47908 
0.99144 -0.85679 0.6298 0.99144 -0.64364 0.47908 0.99144 -0.64364 0.6298 
0.99427 -0.8571 0.55444 0.99427 -0.64334 0.55444 0.99479 -0.80358 0.46762 
0.99479 -0.80358 0.64126 0.99479 -0.69685 0.46762 0.99479 -0.69685 0.64126 
0.99518 -0.75022 0.45642 0.99518 -0.75022 0.65246 0.99786 -0.80362 0.51668 
0.99786 -0.80362 0.5922 0.99786 -0.69682 0.51668 0.99786 -0.69682 0.5922 
0.9988 -0.75022 0.50537 0.9988 -0.75022 0.60351 1 -0.75022 0.55444 
-1 0 -3.60134 -0.9988 0 -3.6504 -0.9988 0 -3.55227 
-0.99786 -0.0534 -3.6391 -0.99786 -0.0534 -3.56358 -0.99786 0.0534 -3.6391 
-0.99786 0.0534 -3.56358 -0.99518 0 -3.69935 -0.99518 0 -3.50332 
-0.99479 -0.05337 -3.68815 -0.99479 -0.05337 -3.51452 -0.99479 0.05337 -3.68815 
-0.99479 0.05337 -3.51452 -0.99427 -0.10688 -3.60134 -0.99427 0.10688 -3.60134 
-0.99144 -0.10657 -3.6767 -0.99144 -0.10657 -3.52598 -0.99144 0.10657 -3.6767 
-0.99144 0.10657 -3.52598 -0.98928 -0.05326 -3.73728 -0.98928 -0.05326 -3.46539 
-0.98928 0.05326 -3.73728 -0.98928 0.05326 -3.46539 -0.98918 0 -3.74807 
-0.98918 0 -3.45461 -0.98648 -0.10656 -3.72581 -0.98648 -0.10656 -3.47686 
-0.98648 0.10656 -3.72581 -0.98648 0.10656 -3.47686 -0.98631 -0.1605 -3.6391 
-0.98631 -0.1605 -3.56357 -0.98631 0.1605 -3.6391 -0.98631 0.1605 -3.56357 
-0.9814 -0.05322 -3.78579 -0.9814 -0.05322 -3.41688 -0.9814 0.05322 -3.78579 
-0.9814 0.05322 -3.41688 -0.98079 -0.15929 -3.71397 -0.98079 -0.15929 -3.4887 
-0.98079 0 -3.79643 -0.98079 0 -3.40625 -0.98079 0.15929 -3.71397 
-0.98079 0.15929 -3.4887 -0.97912 -0.10629 -3.77462 -0.97912 -0.10629 -3.42806 
-0.97912 0.10629 -3.77462 -0.97912 0.10629 -3.42806 -0.97689 -0.21372 -3.60134 
-0.97689 0.21372 -3.60134 -0.97415 -0.21312 -3.67626 -0.97415 -0.21312 -3.52641 
-0.97415 0.21312 -3.67626 -0.97415 0.21312 -3.52641 -0.97396 -0.15904 -3.76293 
-0.97396 -0.15904 -3.43974 -0.97396 0.15904 -3.76293 -0.97396 0.15904 -3.43974 
-0.97083 -0.05279 -3.83522 -0.97083 -0.05279 -3.36745 -0.97083 0.05279 -3.83522 
-0.97083 0.05279 -3.36745 -0.97003 0 -3.84432 -0.97003 0 -3.35836 
-0.9691 -0.10595 -3.82409 -0.9691 -0.10595 -3.37859 -0.9691 0.10595 -3.82409 
-0.9691 0.10595 -3.37859 -0.96593 -0.21132 -3.75077 -0.96593 -0.21132 -3.45191 
-0.96593 0.21132 -3.75077 -0.96593 0.21132 -3.45191 -0.96447 -0.15907 -3.81228 
-0.96447 -0.15907 -3.39039 -0.96447 0.15907 -3.81228 -0.96447 0.15907 -3.39039 
-0.96257 -0.26838 -3.63912 -0.96257 -0.26838 -3.56355 -0.96257 0.26838 -3.63912 
-0.96257 0.26838 -3.56355 -0.95815 -0.05275 -3.88271 -0.95815 -0.05275 -3.31997 
-0.95815 0.05275 -3.88271 -0.95815 0.05275 -3.31997 -0.95704 -0.26716 -3.71401 
-0.95704 -0.26716 -3.48867 -0.95704 0.26716 -3.71401 -0.95704 0.26716 -3.48867 
-0.95694 -0.2115 -3.80014 -0.95694 -0.2115 -3.40253 -0.95694 0.2115 -3.80014 
-0.95694 0.2115 -3.40253 -0.95694 0 -3.89162 -0.95694 0 -3.31105 
-0.95661 -0.10535 -3.87299 -0.95661 -0.10535 -3.32969 -0.95661 0.10535 -3.87299 
-0.95661 0.10535 -3.32969 -0.9525 -0.15848 -3.86139 -0.9525 -0.15848 -3.34128 
-0.9525 0.15848 -3.86139 -0.9525 0.15848 -3.34128 -0.94693 -0.26245 -3.78692 
-0.94693 -0.26245 -3.41575 -0.94693 0.26245 -3.78692 -0.94693 0.26245 -3.41575 
-0.9465 -0.32271 -3.60134 -0.9465 0.32271 -3.60134 -0.94555 -0.21115 -3.84902 
-0.94555 -0.21115 -3.35365 -0.94555 0.21115 -3.84902 -0.94555 0.21115 -3.35365 
-0.94381 -0.32179 -3.67674 -0.94381 -0.32179 -3.52594 -0.94381 0.32179 -3.67674 
-0.94381 0.32179 -3.52594 -0.94306 -0.05263 -3.92977 -0.94306 -0.05263 -3.2729 
-0.94306 0.05263 -3.92977 -0.94306 0.05263 -3.2729 -0.94196 -0.10531 -3.92012 
-0.94196 -0.10531 -3.28256 -0.94196 0.10531 -3.92012 -0.94196 0.10531 -3.28256 
-0.94154 0 -3.93823 -0.94154 0 -3.26445 -0.93819 -0.15744 -3.90956 
-0.93819 -0.15744 -3.29311 -0.93819 0.15744 -3.90956 -0.93819 0.15744 -3.29311 
-0.93638 -0.31799 -3.74991 -0.93638 -0.31799 -3.45276 -0.93638 0.31799 -3.74991 
-0.93638 0.31799 -3.45276 -0.93606 -0.26218 -3.83599 -0.93606 -0.26218 -3.36669 
-0.93606 0.26218 -3.83599 -0.93606 0.26218 -3.36669 -0.93178 -0.21026 -3.89727 
-0.93178 -0.21026 -3.3054 -0.93178 0.21026 -3.89727 -0.93178 0.21026 -3.3054 
-0.92628 -0.37495 -3.63912 -0.92628 -0.37495 -3.56355 -0.92628 0.37495 -3.63912 
-0.92628 0.37495 -3.56355 -0.92576 -0.05258 -3.97578 -0.92576 -0.05258 -3.2269 
-0.92576 0.05258 -3.97578 -0.92576 0.05258 -3.2269 -0.92501 -0.10502 -3.96647 
-0.92501 -0.10502 -3.2362 -0.92501 0.10502 -3.96647 -0.92501 0.10502 -3.2362 
-0.92388 -0.31246 -3.82228 -0.92388 -0.31246 -3.38039 -0.92388 0 -3.98402 
-0.92388 0 -3.21865 -0.92388 0.31246 -3.82228 -0.92388 0.31246 -3.38039 
-0.92272 -0.26129 -3.88472 -0.92272 -0.26129 -3.31795 -0.92272 0.26129 -3.88472 
-0.92272 0.26129 -3.31795 -0.92164 -0.15716 -3.95613 -0.92164 -0.15716 -3.24654 
-0.92164 0.15716 -3.95613 -0.92164 0.15716 -3.24654 -0.92133 -0.37262 -3.71223 
-0.92133 -0.37262 -3.49045 -0.92133 0.37262 -3.71223 -0.92133 0.37262 -3.49045 
-0.91566 -0.20885 -3.94478 -0.91566 -0.20885 -3.25789 -0.91566 0.20885 -3.94478 
-0.91566 0.20885 -3.25789 -0.91147 -0.368 -3.78518 -0.91147 -0.368 -3.41749 
-0.91147 0.368 -3.78518 -0.91147 0.368 -3.41749 -0.91106 -0.31178 -3.87108 
-0.91106 -0.31178 -3.33159 -0.91106 0.31178 -3.87108 -0.91106 0.31178 -3.33159 
-0.90708 -0.25995 -3.93246 -0.90708 -0.25995 -3.27021 -0.90708 0.25995 -3.93246 
-0.90708 0.25995 -3.27021 -0.90453 -0.4264 -3.60134 -0.90453 0.4264 -3.60134 
-0.90399 0 -4.02889 -0.90399 0 -3.17378 -0.90394 -0.05028 -4.02604 
-0.90394 -0.05028 -3.17664 -0.90394 0.05028 -4.02604 -0.90394 0.05028 -3.17664 
-0.90374 -0.10282 -4.01689 -0.90374 -0.10282 -3.18578 -0.90374 0.10282 -4.01689 
-0.90374 0.10282 -3.18578 -0.90211 -0.42526 -3.67448 -0.90211 -0.42526 -3.52819 
-0.90211 0.42526 -3.67448 -0.90211 0.42526 -3.52819 -0.90092 -0.15538 -4.00655 
-0.90092 -0.15538 -3.19612 -0.90092 0.15538 -4.00655 -0.90092 0.15538 -3.19612 
-0.89687 -0.36113 -3.85669 -0.89687 -0.36113 -3.34598 -0.89687 0.36113 -3.85669 
-0.89687 0.36113 -3.34598 -0.89592 -0.31031 -3.9192 -0.89592 -0.31031 -3.28347 
-0.89592 0.31031 -3.9192 -0.89592 0.31031 -3.28347 -0.89544 -0.20724 -3.99533 
-0.89544 -0.20724 -3.20734 -0.89544 0.20724 -3.99533 -0.89544 0.20724 -3.20734 
-0.89486 -0.42184 -3.74723 -0.89486 -0.42184 -3.45544 -0.89486 0.42184 -3.74723 
-0.89486 0.42184 -3.45544 -0.8873 -0.25991 -3.98231 -0.8873 -0.25991 -3.22036 
-0.8873 0.25991 -3.98231 -0.8873 0.25991 -3.22036 -0.88281 -0.41616 -3.81921 
-0.88281 -0.41616 -3.38347 -0.88281 0.41616 -3.81921 -0.88281 0.41616 -3.38347 
-0.88222 -0.35979 -3.90504 -0.88222 -0.35979 -3.29764 -0.88222 0.35979 -3.90504 
-0.88222 0.35979 -3.29764 -0.88195 -0.05022 -4.06999 -0.88195 -0.05022 -3.13268 
-0.88195 0.05022 -4.06999 -0.88195 0.05022 -3.13268 -0.88192 0 -4.07273 
-0.88192 0 -3.12994 -0.87975 -0.10032 -4.06606 -0.87975 -0.10032 -3.13661 
-0.87975 0.10032 -4.06606 -0.87975 0.10032 -3.13661 -0.87742 -0.15289 -4.05604 
-0.87742 -0.15289 -3.14663 -0.87742 0.15289 -4.05604 -0.87742 0.15289 -3.14663 
-0.87655 -0.31045 -3.96913 -0.87655 -0.31045 -3.23354 -0.87655 0.31045 -3.96913 
-0.87655 0.31045 -3.23354 -0.87414 -0.48417 -3.63957 -0.87414 -0.48417 -3.5631 
-0.87414 0.48417 -3.63957 -0.87414 0.48417 -3.5631 -0.87257 -0.20502 -4.04472 
-0.87257 -0.20502 -3.15796 -0.87257 0.20502 -4.04472 -0.87257 0.20502 -3.15796 
-0.86917 -0.48181 -3.71271 -0.86917 -0.48181 -3.48996 -0.86917 0.48181 -3.71271 
-0.86917 0.48181 -3.48996 -0.86603 -0.40825 -3.89001 -0.86603 -0.40825 -3.31266 
-0.86603 0.40825 -3.89001 -0.86603 0.40825 -3.31266 -0.86492 -0.25775 -4.03201 
-0.86492 -0.25775 -3.17066 -0.86492 0.25775 -4.03201 -0.86492 0.25775 -3.17066 
-0.86321 -0.3604 -3.95486 -0.86321 -0.3604 -3.24781 -0.86321 0.3604 -3.95486 
-0.86321 0.3604 -3.24781 -0.85926 -0.4771 -3.78587 -0.85926 -0.4771 -3.4168 
-0.85926 0.4771 -3.78587 -0.85926 0.4771 -3.4168 -0.85773 0 -4.11544 
-0.85773 0 -3.08723 -0.85771 -0.05006 -4.11302 -0.85771 -0.05006 -3.08965 
-0.85771 0.05006 -4.11302 -0.85771 0.05006 -3.08965 -0.85565 -0.10022 -4.1091 
-0.85565 -0.10022 -3.09357 -0.85565 0.10022 -4.1091 -0.85565 0.10022 -3.09357 
-0.85467 -0.30971 -4.01801 -0.85467 -0.30971 -3.18466 -0.85467 0.30971 -4.01801 
-0.85467 0.30971 -3.18466 -0.85144 -0.14989 -4.10391 -0.85144 -0.14989 -3.09877 
-0.85144 0.14989 -4.10391 -0.85144 0.14989 -3.09877 -0.84737 -0.40908 -3.93989 
-0.84737 -0.40908 -3.26278 -0.84737 0.40908 -3.93989 -0.84737 0.40908 -3.26278 
-0.84711 -0.20219 -4.09278 -0.84711 -0.20219 -3.10989 -0.84711 0.20219 -4.09278 
-0.84711 0.20219 -3.10989 -0.84461 -0.47018 -3.85741 -0.84461 -0.47018 -3.34527 
-0.84461 0.47018 -3.85741 -0.84461 0.47018 -3.34527 -0.8417 -0.35975 -4.00398 
-0.8417 -0.35975 -3.19869 -0.8417 0.35975 -4.00398 -0.8417 0.35975 -3.19869 
-0.84119 -0.54074 -3.60134 -0.84119 0.54074 -3.60134 -0.8398 -0.25487 -4.08069 
-0.8398 -0.25487 -3.12198 -0.8398 0.25487 -4.08069 -0.8398 0.25487 -3.12198 
-0.83874 -0.53916 -3.67759 -0.83874 -0.53916 -3.52509 -0.83874 0.53916 -3.67759 
-0.83874 0.53916 -3.52509 -0.83151 -0.05 -4.1546 -0.83151 0.05 -4.1546 
-0.83147 -0.45362 -3.92209 -0.83147 -0.45362 -3.28058 -0.83147 0 -4.15691 
-0.83147 0.45362 -3.92209 -0.83147 0.45362 -3.28058 -0.83097 -0.53584 -3.75091 
-0.83097 -0.53584 -3.45176 -0.83097 0.53584 -3.75091 -0.83097 0.53584 -3.45176 
-0.83005 -0.30706 -4.06687 -0.83005 -0.30706 -3.1358 -0.83005 0.30706 -4.06687 
-0.83005 0.30706 -3.1358 -0.82946 -0.09988 -4.1509 -0.82946 0.09988 -4.1509 
-0.82631 -0.40875 -3.98881 -0.82631 -0.40875 -3.21386 -0.82631 0.40875 -3.98881 
-0.82631 0.40875 -3.21386 -0.82533 -0.14951 -4.14583 -0.82533 -0.14951 -3.05684 
-0.82533 0.14951 -4.14583 -0.82533 0.14951 -3.05684 -0.81914 -0.19876 -4.13939 
-0.81914 -0.19876 -3.06328 -0.81914 0.19876 -4.13939 -0.81914 0.19876 -3.06328 
-0.81866 -0.52959 -3.82343 -0.81866 -0.52959 -3.37924 -0.81866 0.52959 -3.82343 
-0.81866 0.52959 -3.37924 -0.81792 -0.35803 -4.05169 -0.81792 -0.35803 -3.15098 
-0.81792 0.35803 -4.05169 -0.81792 0.35803 -3.15098 -0.81225 -0.25149 -4.12765 
-0.81225 -0.25149 -3.07502 -0.81225 0.25149 -4.12765 -0.81225 0.25149 -3.07502 
-0.81086 -0.45348 -3.97128 -0.81086 -0.45348 -3.23139 -0.81086 0.45348 -3.97128 
-0.81086 0.45348 -3.23139 -0.80787 -0.51451 -3.88878 -0.80787 -0.51451 -3.31389 
-0.80787 0.51451 -3.88878 -0.80787 0.51451 -3.31389 -0.80321 0 -4.19704 
-0.80296 -0.59481 -3.63957 -0.80296 -0.59481 -3.5631 -0.80296 0.59481 -3.63957 
-0.80296 0.59481 -3.5631 -0.80295 -0.30349 -4.11434 -0.80295 -0.30349 -3.08833 
-0.80295 0.30349 -4.11434 -0.80295 0.30349 -3.08833 -0.80291 -0.40726 -4.03663 
-0.80291 -0.40726 -3.16605 -0.80291 0.40726 -4.03663 -0.80291 0.40726 -3.16605 
-0.80258 -0.04936 -4.19583 -0.80258 0.04936 -4.19583 -0.80067 -0.09931 -4.19215 
-0.80067 0.09931 -4.19215 -0.79855 -0.59107 -3.71516 -0.79855 -0.59107 -3.48751 
-0.79855 0.59107 -3.71516 -0.79855 0.59107 -3.48751 -0.79671 -0.14926 -4.18697 
-0.79671 0.14926 -4.18697 -0.79335 -0.49705 -3.9528 -0.79335 -0.49705 -3.24987 
-0.79335 0.49705 -3.9528 -0.79335 0.49705 -3.24987 -0.79126 -0.35458 -4.09952 
-0.79126 -0.35458 -3.10316 -0.79126 0.35458 -4.09952 -0.79126 0.35458 -3.10316 
-0.79063 -0.19858 -4.18053 -0.79063 0.19858 -4.18053 -0.78833 -0.58617 -3.78826 
-0.78833 -0.58617 -3.41441 -0.78833 0.58617 -3.78826 -0.78833 0.58617 -3.41441 
-0.78781 -0.45208 -4.01963 -0.78781 -0.45208 -3.18304 -0.78781 0.45208 -4.01963 
-0.78781 0.45208 -3.18304 -0.78299 -0.24669 -4.17236 -0.78299 0.24669 -4.17236 
-0.7796 -0.57307 -3.85396 -0.7796 -0.57307 -3.34871 -0.7796 0.57307 -3.85396 
-0.7796 0.57307 -3.34871 -0.77723 -0.40462 -4.08321 -0.77723 -0.40462 -3.11946 
-0.77723 0.40462 -4.08321 -0.77723 0.40462 -3.11946 -0.77417 -0.29891 -4.15929 
-0.77417 0.29891 -4.15929 -0.77301 0 -4.23573 -0.77237 -0.0493 -4.23459 
-0.77237 0.0493 -4.23459 -0.77074 -0.49597 -4.0013 -0.77074 -0.49597 -3.20137 
-0.77074 0.49597 -4.0013 -0.77074 0.49597 -3.20137 -0.76986 -0.09849 -4.23191 
-0.76986 0.09849 -4.23191 -0.76733 -0.55706 -3.91896 -0.76733 -0.55706 -3.28371 
-0.76733 0.55706 -3.91896 -0.76733 0.55706 -3.28371 -0.76597 -0.14839 -4.22686 
-0.76597 0.14839 -4.22686 -0.76294 -0.35052 -4.14453 -0.76294 0.35052 -4.14453 
-0.76254 -0.44961 -4.06652 -0.76254 0.44961 -4.06652 -0.76249 -0.647 -3.60134 
-0.76249 0.647 -3.60134 -0.76031 -0.64515 -3.67693 -0.76031 -0.64515 -3.52574 
-0.76031 0.64515 -3.67693 -0.76031 0.64515 -3.52574 -0.76014 -0.19791 -4.22022 
-0.76014 0.19791 -4.22022 -0.75378 -0.6396 -3.75209 -0.75378 -0.6396 -3.45058 
-0.75378 0.6396 -3.75209 -0.75378 0.6396 -3.45058 -0.75257 -0.24599 -4.21217 
-0.75257 0.24599 -4.21217 -0.75184 -0.53835 -3.98201 -0.75184 0.53835 -3.98201 
-0.74934 -0.40082 -4.12843 -0.74934 0.40082 -4.12843 -0.74716 -0.62826 -3.81824 
-0.74716 -0.62826 -3.38443 -0.74716 0.62826 -3.81824 -0.74716 0.62826 -3.38443 
-0.74592 -0.49347 -4.04865 -0.74592 0.49347 -4.04865 -0.74318 -0.29347 -4.20264 
-0.74318 0.29347 -4.20264 -0.74095 0 -4.27289 -0.74014 -0.04913 -4.272 
-0.74014 0.04913 -4.272 -0.73768 -0.09837 -4.26929 -0.73768 0.09837 -4.26929 
-0.73714 -0.61406 -3.8834 -0.73714 -0.61406 -3.31927 -0.73714 0.61406 -3.8834 
-0.73714 0.61406 -3.31927 -0.73454 -0.44546 -4.11322 -0.73454 0.44546 -4.11322 
-0.73344 -0.14714 -4.26497 -0.73344 0.14714 -4.26497 -0.73235 -0.3452 -4.18827 
-0.73235 0.3452 -4.18827 -0.72774 -0.19675 -4.25836 -0.72774 0.19675 -4.25836 
-0.72743 -0.53608 -4.02966 -0.72743 0.53608 -4.02966 -0.72377 -0.59706 -3.94728 
-0.72377 0.59706 -3.94728 -0.7201 -0.24468 -4.25064 -0.7201 0.24468 -4.25064 
-0.71959 -0.69335 -3.63954 -0.71959 -0.69335 -3.56314 -0.71959 0.69335 -3.63954 
-0.71959 0.69335 -3.56314 -0.71933 -0.39589 -4.17215 -0.71933 0.39589 -4.17215 
-0.71834 -0.48963 -4.09555 -0.71834 0.48963 -4.09555 -0.71519 -0.68961 -3.71512 
-0.71519 -0.68961 -3.48756 -0.71519 0.68961 -3.71512 -0.71519 0.68961 -3.48756 
-0.71082 -0.29225 -4.24113 -0.71082 0.29225 -4.24113 -0.70937 -0.68169 -3.78045 
-0.70937 -0.68169 -3.42222 -0.70937 0.68169 -3.78045 -0.70937 0.68169 -3.42222 
-0.70711 -0.57735 -4.00958 -0.70711 0 -4.30844 -0.70711 0.57735 -4.00958 
-0.70626 -0.04907 -4.30759 -0.70626 0.04907 -4.30759 -0.70484 -0.44065 -4.15724 
-0.70484 0.44065 -4.15724 -0.7037 -0.09802 -4.30504 -0.7037 0.09802 -4.30504 
-0.70144 -0.66928 -3.8464 -0.70144 -0.66928 -3.35627 -0.70144 0.66928 -3.8464 
-0.70144 0.66928 -3.35627 -0.70019 -0.53282 -4.07656 -0.70019 0.53282 -4.07656 
-0.69987 -0.33887 -4.2301 -0.69987 0.33887 -4.2301 -0.69945 -0.14673 -4.30079 
-0.69945 0.14673 -4.30079 -0.69352 -0.19509 -4.29486 -0.69352 0.19509 -4.29486 
-0.68995 -0.65392 -3.91175 -0.68995 0.65392 -3.91175 -0.68862 -0.48434 -4.14098 
-0.68862 0.48434 -4.14098 -0.68728 -0.38984 -4.21425 -0.68728 0.38984 -4.21425 
-0.68592 -0.24298 -4.28725 -0.68592 0.24298 -4.28725 -0.68023 -0.57443 -4.05665 
-0.68023 0.57443 -4.05665 -0.67666 -0.29028 -4.27799 -0.67666 0.29028 -4.27799 
-0.67524 -0.63585 -3.97517 -0.67524 0.63585 -3.97517 -0.67472 -0.73807 -3.60134 
-0.67472 0.73807 -3.60134 -0.67296 -0.43461 -4.19987 -0.67296 0.43461 -4.19987 
-0.67276 -0.73592 -3.67753 -0.67276 -0.73592 -3.52514 -0.67276 0.73592 -3.67753 
-0.67276 0.73592 -3.52514 -0.67156 0 -4.34229 -0.67085 -0.52775 -4.12234 
-0.67085 0.52775 -4.12234 -0.67066 -0.04913 -4.34147 -0.67066 0.04913 -4.34147 
-0.66871 -0.72989 -3.74307 -0.66871 -0.72989 -3.4596 -0.66871 0.72989 -3.74307 
-0.66871 0.72989 -3.4596 -0.66795 -0.09837 -4.33901 -0.66795 0.09837 -4.33901 
-0.66577 -0.33689 -4.26711 -0.66577 0.33689 -4.26711 -0.66364 -0.14714 -4.33478 
-0.66364 0.14714 -4.33478 -0.66174 -0.72069 -3.808 -0.66174 0.72069 -3.808 
-0.65935 -0.61387 -4.03541 -0.65935 0.61387 -4.03541 -0.65706 -0.47855 -4.1838 
-0.65706 0.47855 -4.1838 -0.65703 -0.19675 -4.32908 -0.65703 0.19675 -4.32908 
-0.65328 -0.38268 -4.25462 -0.65328 0.38268 -4.25462 -0.65216 -0.70736 -3.87396 
-0.65216 0.70736 -3.87396 -0.65136 -0.56982 -4.10238 -0.65136 0.56982 -4.10238 
-0.6493 -0.24468 -4.32143 -0.6493 0.24468 -4.32143 -0.63979 -0.29225 -4.31215 
-0.63979 0.29225 -4.31215 -0.63969 -0.5211 -4.16637 -0.63969 0.5211 -4.16637 
-0.63957 -0.69077 -3.93866 -0.63957 0.69077 -3.93866 -0.63922 -0.42756 -4.24055 
-0.63922 0.42756 -4.24055 -0.63439 0 -4.37435 -0.63325 -0.0493 -4.37371 
-0.63325 0.0493 -4.37371 -0.63083 -0.60954 -4.08146 -0.63083 0.60954 -4.08146 
-0.63057 -0.09849 -4.37119 -0.63057 0.09849 -4.37119 -0.62877 -0.33887 -4.30121 
-0.62877 0.33887 -4.30121 -0.62674 -0.7783 -3.63953 -0.62674 -0.7783 -3.56314 
-0.62674 0.7783 -3.63953 -0.62674 0.7783 -3.56314 -0.62553 -0.67073 -3.99988 
-0.62553 0.67073 -3.99988 -0.62552 -0.14839 -4.3673 -0.62552 0.14839 -4.3673 
-0.62403 -0.7745 -3.70493 -0.62403 -0.7745 -3.49774 -0.62403 0.7745 -3.70493 
-0.62403 0.7745 -3.49774 -0.62361 -0.4714 -4.22495 -0.62361 0.4714 -4.22495 
-0.62056 -0.56352 -4.14663 -0.62056 0.56352 -4.14663 -0.61889 -0.19791 -4.36147 
-0.61889 0.19791 -4.36147 -0.61875 -0.76718 -3.77039 -0.61875 0.76718 -3.77039 
-0.61292 -0.38984 -4.28862 -0.61292 0.38984 -4.28862 -0.6111 -0.7564 -3.83461 
-0.6111 0.7564 -3.83461 -0.61084 -0.24599 -4.35391 -0.61084 0.24599 -4.35391 
-0.60876 -0.64777 -4.05938 -0.60876 0.64777 -4.05938 -0.60651 -0.5141 -4.20784 
-0.60651 0.5141 -4.20784 -0.6013 -0.29347 -4.34451 -0.6013 0.29347 -4.34451 
-0.60031 -0.74181 -3.90025 -0.60031 0.74181 -3.90025 -0.60027 -0.6034 -4.12629 
-0.60027 0.6034 -4.12629 -0.59854 -0.43461 -4.2743 -0.59854 0.43461 -4.2743 
-0.5957 0 -4.40454 -0.59449 -0.04936 -4.40392 -0.59449 0.04936 -4.40392 
-0.59082 -0.09931 -4.40201 -0.59082 0.09931 -4.40201 -0.58794 -0.55557 -4.18927 
-0.58794 0.55557 -4.18927 -0.58777 -0.72413 -3.96212 -0.58777 0.72413 -3.96212 
-0.58694 -0.3452 -4.33369 -0.58694 0.3452 -4.33369 -0.58564 -0.14926 -4.39805 
-0.58564 0.14926 -4.39805 -0.58246 -0.47855 -4.25839 -0.58246 0.47855 -4.25839 
-0.5792 -0.19858 -4.39197 -0.5792 0.19858 -4.39197 -0.57854 -0.64204 -4.10441 
-0.57854 0.64204 -4.10441 -0.57735 -0.8165 -3.60134 -0.57735 0.8165 -3.60134 
-0.57611 -0.81475 -3.66674 -0.57611 -0.81475 -3.53593 -0.57611 0.81475 -3.66674 
-0.57611 0.81475 -3.53593 -0.57271 -0.70306 -4.0229 -0.57271 0.70306 -4.0229 
-0.57241 -0.80951 -3.73186 -0.57241 0.80951 -3.73186 -0.57102 -0.24669 -4.38433 
-0.57102 0.24669 -4.38433 -0.57081 -0.39589 -4.32067 -0.57081 0.39589 -4.32067 
-0.56795 -0.5957 -4.16929 -0.56795 0.5957 -4.16929 -0.56626 -0.80081 -3.79643 
-0.56626 0.80081 -3.79643 -0.56503 -0.5211 -4.24102 -0.56503 0.5211 -4.24102 
-0.55796 -0.29891 -4.37551 -0.55796 0.29891 -4.37551 -0.55768 -0.78868 -3.86016 
-0.55768 0.78868 -3.86016 -0.5559 -0.44065 -4.30617 -0.5559 0.44065 -4.30617 
-0.55557 -0.67889 -4.08139 -0.55557 0 -4.43281 -0.55557 0.67889 -4.08139 
-0.55326 -0.05 -4.43284 -0.55326 0.05 -4.43284 -0.54957 -0.09988 -4.43079 
-0.54957 0.09988 -4.43079 -0.54671 -0.77317 -3.92278 -0.54671 0.77317 -3.92278 
-0.5466 -0.63439 -4.14794 -0.5466 0.63439 -4.14794 -0.54529 -0.56352 -4.2219 
-0.54529 0.56352 -4.2219 -0.54449 -0.14951 -4.42667 -0.54449 0.14951 -4.42667 
-0.54367 -0.83857 -3.63619 -0.54367 -0.83857 -3.56648 -0.54367 0.83857 -3.63619 
-0.54367 0.83857 -3.56648 -0.54319 -0.35052 -4.36428 -0.54319 0.35052 -4.36428 
-0.54112 -0.83496 -3.70153 -0.54112 -0.83496 -3.50114 -0.54112 0.83496 -3.70153 
-0.54112 0.83496 -3.50114 -0.53964 -0.48434 -4.28996 -0.53964 0.48434 -4.28996 
-0.53806 -0.19876 -4.42048 -0.53806 0.19876 -4.42048 -0.53609 -0.82781 -3.76665 
-0.53609 0.82781 -3.76665 -0.5334 -0.75434 -3.98402 -0.5334 0.75434 -3.98402 
-0.52862 -0.81724 -3.83085 -0.52862 0.81724 -3.83085 -0.52709 -0.40082 -4.35068 
-0.52709 0.40082 -4.35068 -0.52631 -0.25149 -4.41358 -0.52631 0.25149 -4.41358 
-0.52495 -0.6034 -4.20161 -0.52495 0.6034 -4.20161 -0.52393 -0.67156 -4.12527 
-0.52393 0.67156 -4.12527 -0.52101 -0.52775 -4.27218 -0.52101 0.52775 -4.27218 
-0.51864 -0.80296 -3.89506 -0.51864 0.80296 -3.89506 -0.51781 -0.73229 -4.04362 
-0.51781 0.73229 -4.04362 -0.5141 0 -4.45906 -0.51301 -0.30349 -4.40428 
-0.51301 0.30349 -4.40428 -0.51188 -0.44546 -4.33587 -0.51188 0.44546 -4.33587 
-0.51169 -0.05006 -4.45905 -0.51169 0.05006 -4.45905 -0.50969 -0.86036 -3.60134 
-0.50969 0.86036 -3.60134 -0.50845 -0.85827 -3.67095 -0.50845 -0.85827 -3.53173 
-0.50845 0.85827 -3.67095 -0.50845 0.85827 -3.53173 -0.50776 -0.10022 -4.45698 
-0.50776 0.10022 -4.45698 -0.50636 -0.78556 -3.95699 -0.50636 0.78556 -3.95699 
-0.50443 -0.85285 -3.73625 -0.50443 0.85285 -3.73625 -0.50307 -0.64204 -4.17988 
-0.50307 0.64204 -4.17988 -0.50257 -0.14989 -4.45278 -0.50257 0.14989 -4.45278 
-0.50104 -0.56982 -4.25269 -0.50104 0.56982 -4.25269 -0.5 -0.70711 -4.10134 
-0.5 0.70711 -4.10134 -0.49824 -0.84375 -3.80097 -0.49824 0.84375 -3.80097 
-0.49818 -0.35458 -4.3926 -0.49818 0.35458 -4.3926 -0.49421 -0.48963 -4.31968 
-0.49421 0.48963 -4.31968 -0.49172 -0.76481 -4.01759 -0.49172 0.76481 -4.01759 
-0.49145 -0.20219 -4.44845 -0.49145 0.20219 -4.44845 -0.48924 -0.83114 -3.86562 
-0.48924 0.83114 -3.86562 -0.48187 -0.40462 -4.37856 -0.48187 0.40462 -4.37856 
-0.48013 -0.60954 -4.23216 -0.48013 0.60954 -4.23216 -0.48005 -0.67889 -4.15691 
-0.48005 0.67889 -4.15691 -0.47936 -0.25487 -4.44113 -0.47936 0.25487 -4.44113 
-0.47808 -0.81487 -3.9291 -0.47808 0.81487 -3.9291 -0.47523 -0.53282 -4.30152 
-0.47523 0.53282 -4.30152 -0.47486 -0.74095 -4.0762 -0.47486 0.74095 -4.0762 
-0.4739 -0.87989 -3.63619 -0.4739 -0.87989 -3.56648 -0.4739 0.87989 -3.63619 
-0.4739 0.87989 -3.56648 -0.47179 -0.87554 -3.7055 -0.47179 0.87554 -3.7055 
-0.4714 0 -4.48326 -0.46865 -0.05022 -4.48329 -0.46865 0.05022 -4.48329 
-0.4666 -0.86813 -3.77058 -0.4666 0.86813 -3.77058 -0.46554 -0.30706 -4.43139 
-0.46554 0.30706 -4.43139 -0.46518 -0.44961 -4.36387 -0.46518 0.44961 -4.36387 
-0.46472 -0.10032 -4.48109 -0.46472 0.10032 -4.48109 -0.46433 -0.79565 -3.99035 
-0.46433 0.79565 -3.99035 -0.45829 -0.8574 -3.83549 -0.45829 0.8574 -3.83549 
-0.45804 -0.64777 -4.2101 -0.45804 0.64777 -4.2101 -0.45532 -0.57443 -4.28157 
-0.45532 0.57443 -4.28157 -0.4547 -0.15289 -4.47876 -0.4547 0.15289 -4.47876 
-0.45036 -0.35803 -4.41926 -0.45036 0.35803 -4.41926 -0.44858 -0.77301 -4.04992 
-0.44858 0.77301 -4.04992 -0.4481 -0.84277 -3.89959 -0.4481 0.84277 -3.89959 
-0.44731 -0.49347 -4.34726 -0.44731 0.49347 -4.34726 -0.44338 -0.20502 -4.47391 
-0.44338 0.20502 -4.47391 -0.44229 -0.73229 -4.11915 -0.44229 0.73229 -4.11915 
-0.438 -0.89898 -3.60134 -0.438 0.89898 -3.60134 -0.43694 -0.89681 -3.67072 
-0.43694 0.89681 -3.67072 -0.4361 -0.82438 -3.96217 -0.4361 0.82438 -3.96217 
-0.43529 -0.40726 -4.40424 -0.43529 0.40726 -4.40424 -0.43407 -0.61387 -4.26068 
-0.43407 0.61387 -4.26068 -0.43378 -0.89032 -3.73977 -0.43378 0.89032 -3.73977 
-0.43067 -0.25775 -4.46626 -0.43067 0.25775 -4.46626 -0.42832 -0.53608 -4.32877 
-0.42832 0.53608 -4.32877 -0.42756 0 -4.50533 -0.42631 -0.88135 -3.80499 
-0.42631 0.88135 -3.80499 -0.4247 -0.05028 -4.50527 -0.4247 0.05028 -4.50527 
-0.42156 -0.70306 -4.17405 -0.42156 0.70306 -4.17405 -0.42122 -0.80321 -4.02256 
-0.42122 0.80321 -4.02256 -0.41829 -0.45208 -4.38915 -0.41829 0.45208 -4.38915 
-0.41697 -0.86851 -3.86933 -0.41697 0.86851 -3.86933 -0.41667 -0.30971 -4.45601 
-0.41667 0.30971 -4.45601 -0.41625 -0.76481 -4.09306 -0.41625 0.76481 -4.09306 
-0.41555 -0.10282 -4.50507 -0.41555 0.10282 -4.50507 -0.40825 -0.57735 -4.30844 
-0.40825 0.57735 -4.30844 -0.4058 -0.85186 -3.93248 -0.4058 0.85186 -3.93248 
-0.40521 -0.15538 -4.50226 -0.40521 0.15538 -4.50226 -0.40265 -0.35975 -4.44303 
-0.40265 0.35975 -4.44303 -0.39996 -0.49597 -4.37208 -0.39996 0.49597 -4.37208 
-0.39938 -0.91612 -3.6362 -0.39938 0.91612 -3.6362 -0.39855 -0.67073 -4.22686 
-0.39855 0.67073 -4.22686 -0.39726 -0.91177 -3.70552 -0.39726 0.91177 -3.70552 
-0.39455 -0.90258 -3.77363 -0.39455 0.90258 -3.77363 -0.394 -0.20724 -4.49678 
-0.394 0.20724 -4.49678 -0.39285 -0.83147 -3.99418 -0.39285 0.83147 -3.99418 
-0.38901 -0.79565 -4.06567 -0.38901 0.79565 -4.06567 -0.38747 -0.40875 -4.42765 
-0.38747 0.40875 -4.42765 -0.38606 -0.89148 -3.83846 -0.38606 0.89148 -3.83846 
-0.38268 -0.75434 -4.13474 -0.38268 0 -4.52522 -0.38268 0.75434 -4.13474 
-0.38098 -0.25991 -4.48864 -0.38098 0.25991 -4.48864 -0.38067 -0.53835 -4.35318 
-0.38067 0.53835 -4.35318 -0.37569 -0.87647 -3.90243 -0.37569 0.87647 -3.90243 
-0.37444 -0.05258 -4.52709 -0.37444 0.05258 -4.52709 -0.37384 -0.63585 -4.27657 
-0.37384 0.63585 -4.27657 -0.36994 -0.45348 -4.4122 -0.36994 0.45348 -4.4122 
-0.36779 -0.31045 -4.47789 -0.36779 0.31045 -4.47789 -0.36513 -0.10502 -4.52635 
-0.36513 0.10502 -4.52635 -0.36353 -0.85773 -3.96486 -0.36353 0.85773 -3.96486 
-0.36084 -0.82438 -4.03744 -0.36084 0.82438 -4.03744 -0.36079 -0.72413 -4.1891 
-0.36079 0.72413 -4.1891 -0.36044 -0.93278 -3.60134 -0.36044 0.93278 -3.60134 
-0.35957 -0.93052 -3.67096 -0.35957 0.93052 -3.67096 -0.35773 -0.92358 -3.73932 
-0.35773 0.92358 -3.73932 -0.35566 -0.78556 -4.10769 -0.35566 0.78556 -4.10769 
-0.35479 -0.15716 -4.52298 -0.35479 0.15716 -4.52298 -0.3542 -0.91227 -3.80702 
-0.3542 0.91227 -3.80702 -0.35352 -0.3604 -4.46455 -0.35352 0.3604 -4.46455 
-0.35147 -0.49705 -4.39469 -0.35147 0.49705 -4.39469 -0.34594 -0.59706 -4.32511 
-0.34594 0.59706 -4.32511 -0.34452 -0.89908 -3.87144 -0.34452 0.89908 -3.87144 
-0.34345 -0.20885 -4.51699 -0.34345 0.20885 -4.51699 -0.33855 -0.40908 -4.44871 
-0.33855 0.40908 -4.44871 -0.33732 -0.69077 -4.24091 -0.33732 0.69077 -4.24091 
-0.33689 0 -4.54288 -0.33333 -0.88192 -3.93466 -0.33333 0.88192 -3.93466 
-0.33115 -0.85186 -4.00714 -0.33115 0.85186 -4.00714 -0.33112 -0.25995 -4.50841 
-0.33112 0.25995 -4.50841 -0.32843 -0.05263 -4.5444 -0.32843 0.05263 -4.5444 
-0.32776 -0.81487 -4.07941 -0.32776 0.81487 -4.07941 -0.32144 -0.77317 -4.14805 
-0.32144 0.77317 -4.14805 -0.3208 -0.9465 -3.6362 -0.3208 0.9465 -3.6362 
-0.32076 -0.45362 -4.43281 -0.32076 0.45362 -4.43281 -0.31947 -0.94196 -3.70459 
-0.31947 0.94196 -3.70459 -0.31878 -0.10531 -4.5433 -0.31878 0.10531 -4.5433 
-0.31786 -0.31031 -4.49726 -0.31786 0.31031 -4.49726 -0.31763 -0.55706 -4.36866 
-0.31763 0.55706 -4.36866 -0.3168 -0.93288 -3.77272 -0.3168 0.93288 -3.77272 
-0.31284 -0.91938 -3.83981 -0.31284 0.91938 -3.83981 -0.31041 -0.65392 -4.29129 
-0.31041 0.65392 -4.29129 -0.30822 -0.15744 -4.53953 -0.30822 0.15744 -4.53953 
-0.3037 -0.35979 -4.48356 -0.3037 0.35979 -4.48356 -0.30233 -0.90399 -3.90366 
-0.30233 0.90399 -3.90366 -0.30109 -0.87647 -3.97702 -0.30109 0.87647 -3.97702 
-0.29891 -0.74181 -4.20165 -0.29891 0.74181 -4.20165 -0.29826 -0.84277 -4.04943 
-0.29826 0.84277 -4.04943 -0.29594 -0.21026 -4.53311 -0.29594 0.21026 -4.53311 
-0.29372 -0.80296 -4.11998 -0.29372 0.80296 -4.11998 -0.29028 0 -4.55828 
-0.28868 -0.40825 -4.46736 -0.28868 0.40825 -4.46736 -0.28744 -0.51451 -4.40921 
-0.28744 0.51451 -4.40921 -0.28338 -0.26129 -4.52406 -0.28338 0.26129 -4.52406 
-0.28206 -0.61406 -4.33848 -0.28206 0.61406 -4.33848 -0.28137 -0.05275 -4.55948 
-0.28137 0.05275 -4.55948 -0.28043 -0.95743 -3.66979 -0.28043 0.95743 -3.66979 
-0.27845 -0.95069 -3.73791 -0.27845 0.95069 -3.73791 -0.27517 -0.93949 -3.8054 
-0.27517 0.93949 -3.8054 -0.27262 -0.70736 -4.2535 -0.27262 0.70736 -4.2535 
-0.27165 -0.10535 -4.55795 -0.27165 0.10535 -4.55795 -0.2706 -0.92388 -3.87193 
-0.2706 0.92388 -3.87193 -0.2701 -0.89908 -3.94586 -0.2701 0.89908 -3.94586 
-0.26975 -0.31178 -4.5124 -0.26975 0.31178 -4.5124 -0.26799 -0.86851 -4.01831 
-0.26799 0.86851 -4.01831 -0.26428 -0.83114 -4.09058 -0.26428 0.83114 -4.09058 
-0.26005 -0.15848 -4.55384 -0.26005 0.15848 -4.55384 -0.25882 -0.78868 -4.15901 
-0.25882 0.78868 -4.15901 -0.25607 -0.47018 -4.44594 -0.25607 0.47018 -4.44594 
-0.25536 -0.36113 -4.49821 -0.25536 0.36113 -4.49821 -0.25263 -0.57307 -4.38093 
-0.25263 0.57307 -4.38093 -0.24768 -0.21115 -4.54689 -0.24768 0.21115 -4.54689 
-0.24614 -0.96861 -3.63604 -0.24614 0.96861 -3.63604 -0.24506 -0.66928 -4.30277 
-0.24506 0.66928 -4.30277 -0.24481 -0.96408 -3.70441 -0.24481 0.96408 -3.70441 
-0.24298 0 -4.57137 -0.24216 -0.95502 -3.77247 -0.24216 0.95502 -3.77247 
-0.23848 -0.91938 -3.91418 -0.23848 0.91938 -3.91418 -0.23822 -0.94154 -3.83955 
-0.23822 0.94154 -3.83955 -0.23712 -0.89148 -3.98739 -0.23712 0.89148 -3.98739 
-0.23465 -0.26218 -4.53739 -0.23465 0.26218 -4.53739 -0.23416 -0.8574 -4.05962 
-0.23416 0.8574 -4.05962 -0.23388 -0.05279 -4.57217 -0.23388 0.05279 -4.57217 
-0.23327 -0.7564 -4.21243 -0.23327 0.7564 -4.21243 -0.22951 -0.81724 -4.12996 
-0.22951 0.81724 -4.12996 -0.22275 -0.10595 -4.57044 -0.22275 0.10595 -4.57044 
-0.22209 -0.52959 -4.42 -0.22209 0.52959 -4.42 -0.22094 -0.31246 -4.52522 
-0.22094 0.31246 -4.52522 -0.21787 -0.41616 -4.48414 -0.21787 0.41616 -4.48414 
-0.2169 -0.62826 -4.34849 -0.2169 0.62826 -4.34849 -0.21095 -0.15907 -4.5658 
-0.21095 0.15907 -4.5658 -0.21057 -0.97512 -3.67066 -0.21057 0.97512 -3.67066 
-0.20841 -0.96831 -3.73895 -0.20841 0.96831 -3.73895 -0.20667 -0.72069 -4.26308 
-0.20667 0.72069 -4.26308 -0.20568 -0.91227 -3.95553 -0.20568 0.91227 -3.95553 
-0.20526 -0.95694 -3.8066 -0.20526 0.95694 -3.8066 -0.20407 -0.93949 -3.87651 
-0.20407 0.93949 -3.87651 -0.20366 -0.88135 -4.02765 -0.20366 0.88135 -4.02765 
-0.19963 -0.84375 -4.09957 -0.19963 0.84375 -4.09957 -0.19881 -0.2115 -4.55828 
-0.19881 0.2115 -4.55828 -0.19509 -0.80081 -4.16759 -0.19509 0 -4.58212 
-0.19509 0.80081 -4.16759 -0.18692 -0.58617 -4.38967 -0.18692 0.58617 -4.38967 
-0.18558 -0.26245 -4.54827 -0.18558 0.26245 -4.54827 -0.18453 -0.4771 -4.46059 
-0.18453 0.4771 -4.46059 -0.18446 -0.05322 -4.58273 -0.18446 0.05322 -4.58273 
-0.18384 -0.368 -4.51281 -0.18384 0.368 -4.51281 -0.17912 -0.68169 -4.31071 
-0.17912 0.68169 -4.31071 -0.17515 -0.98393 -3.63604 -0.17515 0.98393 -3.63604 
-0.17448 -0.97918 -3.7051 -0.17448 0.97918 -3.7051 -0.17328 -0.10629 -4.58046 
-0.17328 0.10629 -4.58046 -0.1723 -0.90258 -3.99589 -0.1723 0.90258 -3.99589 
-0.17181 -0.97003 -3.77315 -0.17181 0.97003 -3.77315 -0.17139 -0.93288 -3.91814 
-0.17139 0.93288 -3.91814 -0.17114 -0.95502 -3.8435 -0.17114 0.95502 -3.8435 
-0.16924 -0.86813 -4.06793 -0.16924 0.86813 -4.06793 -0.16905 -0.76718 -4.22009 
-0.16905 0.76718 -4.22009 -0.16531 -0.82781 -4.13743 -0.16531 0.82781 -4.13743 
-0.16159 -0.15904 -4.57529 -0.16159 0.15904 -4.57529 -0.15076 -0.6396 -4.35511 
-0.15076 0.6396 -4.35511 -0.14958 -0.53584 -4.4323 -0.14958 0.53584 -4.4323 
-0.14943 -0.21132 -4.56726 -0.14943 0.21132 -4.56726 -0.14857 -0.31799 -4.53772 
-0.14857 0.31799 -4.53772 -0.14673 0 -4.59051 -0.1459 -0.42184 -4.49619 
-0.1459 0.42184 -4.49619 -0.14174 -0.72989 -4.27004 -0.14174 0.72989 -4.27004 
-0.13895 -0.98788 -3.67048 -0.13895 0.98788 -3.67048 -0.13843 -0.89032 -4.03512 
-0.13843 0.89032 -4.03512 -0.13798 -0.92358 -3.95906 -0.13798 0.92358 -3.95906 
-0.13795 -0.98079 -3.73929 -0.13795 0.98079 -3.73929 -0.13762 -0.96831 -3.80974 
-0.13762 0.96831 -3.80974 -0.13658 -0.95069 -3.87979 -0.13658 0.95069 -3.87979 
-0.13594 -0.05326 -4.59062 -0.13594 0.05326 -4.59062 -0.13491 -0.85285 -4.10577 
-0.13491 0.85285 -4.10577 -0.13053 -0.80951 -4.17375 -0.13053 0.80951 -4.17375 
-0.12447 -0.10656 -4.58782 -0.12447 0.10656 -4.58782 -0.11383 -0.59107 -4.39988 
-0.11383 0.59107 -4.39988 -0.11378 -0.68961 -4.31652 -0.11378 0.68961 -4.31652 
-0.11267 -0.26716 -4.55838 -0.11267 0.26716 -4.55838 -0.11264 -0.15929 -4.58212 
-0.11264 0.15929 -4.58212 -0.11138 -0.48181 -4.4705 -0.11138 0.48181 -4.4705 
-0.11089 -0.37262 -4.52267 -0.11089 0.37262 -4.52267 -0.10418 -0.91177 -3.9986 
-0.10418 0.91177 -3.9986 -0.10417 -0.87554 -4.07312 -0.10417 0.87554 -4.07312 
-0.10377 -0.97918 -3.77582 -0.10377 0.97918 -3.77582 -0.10375 -0.98918 -3.70509 
-0.10375 0.98918 -3.70509 -0.1036 -0.7745 -4.22536 -0.1036 0.7745 -4.22536 
-0.10325 -0.94196 -3.9208 -0.10325 0.94196 -3.9208 -0.10308 -0.96408 -3.84615 
-0.10308 0.96408 -3.84615 -0.1002 -0.83496 -4.14245 -0.1002 0.83496 -4.14245 
-0.09802 0 -4.59652 -0.08682 -0.05337 -4.59613 -0.08682 0.05337 -4.59613 
-0.07625 -0.53916 -4.44008 -0.07625 0.53916 -4.44008 -0.07619 -0.73592 -4.2741 
-0.07619 0.73592 -4.2741 -0.07559 -0.64515 -4.36165 -0.07559 0.64515 -4.36165 
-0.0754 -0.32179 -4.54514 -0.0754 0.32179 -4.54514 -0.07536 -0.10657 -4.59278 
-0.07536 0.10657 -4.59278 -0.07493 -0.21312 -4.57548 -0.07493 0.21312 -4.57548 
-0.07315 -0.42526 -4.50345 -0.07315 0.42526 -4.50345 -0.06963 -0.93052 -3.9609 
-0.06963 0.93052 -3.9609 -0.06961 -0.85827 -4.10979 -0.06961 0.85827 -4.10979 
-0.06938 -0.89681 -4.03828 -0.06938 0.89681 -4.03828 -0.06932 -0.97512 -3.81191 
-0.06932 0.97512 -3.81191 -0.06931 -0.99518 -3.67064 -0.06931 0.99518 -3.67064 
-0.06914 -0.98788 -3.74028 -0.06914 0.98788 -3.74028 -0.06845 -0.95743 -3.88176 
-0.06845 0.95743 -3.88176 -0.0654 -0.81475 -4.17745 -0.0654 0.81475 -4.17745 
-0.04907 0 -4.60013 -0.03824 -0.59481 -4.40429 -0.03824 0.59481 -4.40429 
-0.03823 -0.48417 -4.47548 -0.03823 0.48417 -4.47548 -0.0382 -0.69335 -4.32092 
-0.0382 0.69335 -4.32092 -0.0382 -0.7783 -4.22807 -0.0382 0.7783 -4.22807 
-0.03779 -0.26838 -4.56391 -0.03779 0.26838 -4.56391 -0.03779 -0.37495 -4.52761 
-0.03779 0.37495 -4.52761 -0.03776 -0.1605 -4.58765 -0.03776 0.1605 -4.58765 
-0.03776 -0.0534 -4.59919 -0.03776 0.0534 -4.59919 -0.03487 -0.91612 -4.00072 
-0.03487 0.91612 -4.00072 -0.03487 -0.9465 -3.92214 -0.03487 0.9465 -3.92214 
-0.03485 -0.87989 -4.07524 -0.03485 0.87989 -4.07524 -0.03485 -0.83857 -4.14501 
-0.03485 0.83857 -4.14501 -0.0347 -0.98393 -3.77648 -0.0347 0.98393 -3.77648 
-0.0347 -0.96861 -3.84747 -0.0347 0.96861 -3.84747 -0.0347 -0.99393 -3.70576 
-0.0347 0.99393 -3.70576 0 -0.99758 -3.67081 0 -0.99025 -3.74062 
0 -0.97747 -3.81242 0 -0.95968 -3.88242 0 -0.93278 -3.96178 
0 -0.89898 -4.03934 0 -0.86036 -4.11102 0 -0.8165 -4.17869 
0 -0.73807 -4.27606 0 -0.647 -4.36383 0 -0.54074 -4.44253 
0 -0.4264 -4.50587 0 -0.32271 -4.54784 0 -0.21372 -4.57823 
0 -0.10688 -4.59561 0 0 -4.60134 0 0.10688 -4.59561 
0 0.21372 -4.57823 0 0.32271 -4.54784 0 0.4264 -4.50587 
0 0.54074 -4.44253 0 0.647 -4.36383 0 0.73807 -4.27606 
0 0.8165 -4.17869 0 0.86036 -4.11102 0 0.89898 -4.03934 
0 0.93278 -3.96178 0 0.95968 -3.88242 0 0.97747 -3.81242 
0 0.99025 -3.74062 0 0.99758 -3.67081 0.0347 -0.99393 -3.70576 
0.0347 0.99393 -3.70576 0.0347 -0.96861 -3.84747 0.0347 0.96861 -3.84747 
0.0347 -0.98393 -3.77648 0.0347 0.98393 -3.77648 0.03485 -0.83857 -4.14501 
0.03485 0.83857 -4.14501 0.03485 -0.87989 -4.07524 0.03485 0.87989 -4.07524 
0.03487 -0.9465 -3.92214 0.03487 0.9465 -3.92214 0.03487 -0.91612 -4.00072 
0.03487 0.91612 -4.00072 0.03776 -0.0534 -4.59919 0.03776 0.0534 -4.59919 
0.03776 -0.1605 -4.58765 0.03776 0.1605 -4.58765 0.03779 -0.37495 -4.52761 
0.03779 0.37495 -4.52761 0.03779 -0.26838 -4.56391 0.03779 0.26838 -4.56391 
0.0382 -0.7783 -4.22807 0.0382 0.7783 -4.22807 0.0382 -0.69335 -4.32092 
0.0382 0.69335 -4.32092 0.03823 -0.48417 -4.47548 0.03823 0.48417 -4.47548 
0.03824 -0.59481 -4.40429 0.03824 0.59481 -4.40429 0.04907 0 -4.60013 
0.0654 -0.81475 -4.17745 0.0654 0.81475 -4.17745 0.06845 -0.95743 -3.88176 
0.06845 0.95743 -3.88176 0.06914 -0.98788 -3.74028 0.06914 0.98788 -3.74028 
0.06931 -0.99518 -3.67064 0.06931 0.99518 -3.67064 0.06932 -0.97512 -3.81191 
0.06932 0.97512 -3.81191 0.06938 -0.89681 -4.03828 0.06938 0.89681 -4.03828 
0.06961 -0.85827 -4.10979 0.06961 0.85827 -4.10979 0.06963 -0.93052 -3.9609 
0.06963 0.93052 -3.9609 0.07315 -0.42526 -4.50345 0.07315 0.42526 -4.50345 
0.07493 -0.21312 -4.57548 0.07493 0.21312 -4.57548 0.07536 -0.10657 -4.59278 
0.07536 0.10657 -4.59278 0.0754 -0.32179 -4.54514 0.0754 0.32179 -4.54514 
0.07559 -0.64515 -4.36165 0.07559 0.64515 -4.36165 0.07619 -0.73592 -4.2741 
0.07619 0.73592 -4.2741 0.07625 -0.53916 -4.44008 0.07625 0.53916 -4.44008 
0.08682 -0.05337 -4.59613 0.08682 0.05337 -4.59613 0.09802 0 -4.59652 
0.1002 -0.83496 -4.14245 0.1002 0.83496 -4.14245 0.10308 -0.96408 -3.84615 
0.10308 0.96408 -3.84615 0.10325 -0.94196 -3.9208 0.10325 0.94196 -3.9208 
0.1036 -0.7745 -4.22536 0.1036 0.7745 -4.22536 0.10375 -0.98918 -3.70509 
0.10375 0.98918 -3.70509 0.10377 -0.97918 -3.77582 0.10377 0.97918 -3.77582 
0.10417 -0.87554 -4.07312 0.10417 0.87554 -4.07312 0.10418 -0.91177 -3.9986 
0.10418 0.91177 -3.9986 0.11089 -0.37262 -4.52267 0.11089 0.37262 -4.52267 
0.11138 -0.48181 -4.4705 0.11138 0.48181 -4.4705 0.11264 -0.15929 -4.58212 
0.11264 0.15929 -4.58212 0.11267 -0.26716 -4.55838 0.11267 0.26716 -4.55838 
0.11378 -0.68961 -4.31652 0.11378 0.68961 -4.31652 0.11383 -0.59107 -4.39988 
0.11383 0.59107 -4.39988 0.12447 -0.10656 -4.58782 0.12447 0.10656 -4.58782 
0.13053 -0.80951 -4.17375 0.13053 0.80951 -4.17375 0.13491 -0.85285 -4.10577 
0.13491 0.85285 -4.10577 0.13594 -0.05326 -4.59062 0.13594 0.05326 -4.59062 
0.13658 -0.95069 -3.87979 0.13658 0.95069 -3.87979 0.13762 -0.96831 -3.80974 
0.13762 0.96831 -3.80974 0.13795 -0.98079 -3.73929 0.13795 0.98079 -3.73929 
0.13798 -0.92358 -3.95906 0.13798 0.92358 -3.95906 0.13843 -0.89032 -4.03512 
0.13843 0.89032 -4.03512 0.13895 -0.98788 -3.67048 0.13895 0.98788 -3.67048 
0.14174 -0.72989 -4.27004 0.14174 0.72989 -4.27004 0.1459 -0.42184 -4.49619 
0.1459 0.42184 -4.49619 0.14673 0 -4.59051 0.14857 -0.31799 -4.53772 
0.14857 0.31799 -4.53772 0.14943 -0.21132 -4.56726 0.14943 0.21132 -4.56726 
0.14958 -0.53584 -4.4323 0.14958 0.53584 -4.4323 0.15076 -0.6396 -4.35511 
0.15076 0.6396 -4.35511 0.16159 -0.15904 -4.57529 0.16159 0.15904 -4.57529 
0.16531 -0.82781 -4.13743 0.16531 0.82781 -4.13743 0.16905 -0.76718 -4.22009 
0.16905 0.76718 -4.22009 0.16924 -0.86813 -4.06793 0.16924 0.86813 -4.06793 
0.17114 -0.95502 -3.8435 0.17114 0.95502 -3.8435 0.17139 -0.93288 -3.91814 
0.17139 0.93288 -3.91814 0.17181 -0.97003 -3.77315 0.17181 0.97003 -3.77315 
0.1723 -0.90258 -3.99589 0.1723 0.90258 -3.99589 0.17328 -0.10629 -4.58046 
0.17328 0.10629 -4.58046 0.17448 -0.97918 -3.7051 0.17448 0.97918 -3.7051 
0.17515 -0.98393 -3.63604 0.17515 0.98393 -3.63604 0.17912 -0.68169 -4.31071 
0.17912 0.68169 -4.31071 0.18384 -0.368 -4.51281 0.18384 0.368 -4.51281 
0.18446 -0.05322 -4.58273 0.18446 0.05322 -4.58273 0.18453 -0.4771 -4.46059 
0.18453 0.4771 -4.46059 0.18558 -0.26245 -4.54827 0.18558 0.26245 -4.54827 
0.18692 -0.58617 -4.38967 0.18692 0.58617 -4.38967 0.19509 -0.80081 -4.16759 
0.19509 0 -4.58212 0.19509 0.80081 -4.16759 0.19881 -0.2115 -4.55828 
0.19881 0.2115 -4.55828 0.19963 -0.84375 -4.09957 0.19963 0.84375 -4.09957 
0.20366 -0.88135 -4.02765 0.20366 0.88135 -4.02765 0.20407 -0.93949 -3.87651 
0.20407 0.93949 -3.87651 0.20526 -0.95694 -3.8066 0.20526 0.95694 -3.8066 
0.20568 -0.91227 -3.95553 0.20568 0.91227 -3.95553 0.20667 -0.72069 -4.26308 
0.20667 0.72069 -4.26308 0.20841 -0.96831 -3.73895 0.20841 0.96831 -3.73895 
0.21057 -0.97512 -3.67066 0.21057 0.97512 -3.67066 0.21095 -0.15907 -4.5658 
0.21095 0.15907 -4.5658 0.2169 -0.62826 -4.34849 0.2169 0.62826 -4.34849 
0.21787 -0.41616 -4.48414 0.21787 0.41616 -4.48414 0.22094 -0.31246 -4.52522 
0.22094 0.31246 -4.52522 0.22209 -0.52959 -4.42 0.22209 0.52959 -4.42 
0.22275 -0.10595 -4.57044 0.22275 0.10595 -4.57044 0.22951 -0.81724 -4.12996 
0.22951 0.81724 -4.12996 0.23327 -0.7564 -4.21243 0.23327 0.7564 -4.21243 
0.23388 -0.05279 -4.57217 0.23388 0.05279 -4.57217 0.23416 -0.8574 -4.05962 
0.23416 0.8574 -4.05962 0.23465 -0.26218 -4.53739 0.23465 0.26218 -4.53739 
0.23712 -0.89148 -3.98739 0.23712 0.89148 -3.98739 0.23822 -0.94154 -3.83955 
0.23822 0.94154 -3.83955 0.23848 -0.91938 -3.91418 0.23848 0.91938 -3.91418 
0.24216 -0.95502 -3.77247 0.24216 0.95502 -3.77247 0.24298 0 -4.57137 
0.24481 -0.96408 -3.70441 0.24481 0.96408 -3.70441 0.24506 -0.66928 -4.30277 
0.24506 0.66928 -4.30277 0.24614 -0.96861 -3.63604 0.24614 0.96861 -3.63604 
0.24768 -0.21115 -4.54689 0.24768 0.21115 -4.54689 0.25263 -0.57307 -4.38093 
0.25263 0.57307 -4.38093 0.25536 -0.36113 -4.49821 0.25536 0.36113 -4.49821 
0.25607 -0.47018 -4.44594 0.25607 0.47018 -4.44594 0.25882 -0.78868 -4.15901 
0.25882 0.78868 -4.15901 0.26005 -0.15848 -4.55384 0.26005 0.15848 -4.55384 
0.26428 -0.83114 -4.09058 0.26428 0.83114 -4.09058 0.26799 -0.86851 -4.01831 
0.26799 0.86851 -4.01831 0.26975 -0.31178 -4.5124 0.26975 0.31178 -4.5124 
0.2701 -0.89908 -3.94586 0.2701 0.89908 -3.94586 0.2706 -0.92388 -3.87193 
0.2706 0.92388 -3.87193 0.27165 -0.10535 -4.55795 0.27165 0.10535 -4.55795 
0.27262 -0.70736 -4.2535 0.27262 0.70736 -4.2535 0.27517 -0.93949 -3.8054 
0.27517 0.93949 -3.8054 0.27845 -0.95069 -3.73791 0.27845 0.95069 -3.73791 
0.28043 -0.95743 -3.66979 0.28043 0.95743 -3.66979 0.28137 -0.05275 -4.55948 
0.28137 0.05275 -4.55948 0.28206 -0.61406 -4.33848 0.28206 0.61406 -4.33848 
0.28338 -0.26129 -4.52406 0.28338 0.26129 -4.52406 0.28744 -0.51451 -4.40921 
0.28744 0.51451 -4.40921 0.28868 -0.40825 -4.46736 0.28868 0.40825 -4.46736 
0.29028 0 -4.55828 0.29372 -0.80296 -4.11998 0.29372 0.80296 -4.11998 
0.29594 -0.21026 -4.53311 0.29594 0.21026 -4.53311 0.29826 -0.84277 -4.04943 
0.29826 0.84277 -4.04943 0.29891 -0.74181 -4.20165 0.29891 0.74181 -4.20165 
0.30109 -0.87647 -3.97702 0.30109 0.87647 -3.97702 0.30233 -0.90399 -3.90366 
0.30233 0.90399 -3.90366 0.3037 -0.35979 -4.48356 0.3037 0.35979 -4.48356 
0.30822 -0.15744 -4.53953 0.30822 0.15744 -4.53953 0.31041 -0.65392 -4.29129 
0.31041 0.65392 -4.29129 0.31284 -0.91938 -3.83981 0.31284 0.91938 -3.83981 
0.3168 -0.93288 -3.77272 0.3168 0.93288 -3.77272 0.31763 -0.55706 -4.36866 
0.31763 0.55706 -4.36866 0.31786 -0.31031 -4.49726 0.31786 0.31031 -4.49726 
0.31878 -0.10531 -4.5433 0.31878 0.10531 -4.5433 0.31947 -0.94196 -3.70459 
0.31947 0.94196 -3.70459 0.32076 -0.45362 -4.43281 0.32076 0.45362 -4.43281 
0.3208 -0.9465 -3.6362 0.3208 0.9465 -3.6362 0.32144 -0.77317 -4.14805 
0.32144 0.77317 -4.14805 0.32776 -0.81487 -4.07941 0.32776 0.81487 -4.07941 
0.32843 -0.05263 -4.5444 0.32843 0.05263 -4.5444 0.33112 -0.25995 -4.50841 
0.33112 0.25995 -4.50841 0.33115 -0.85186 -4.00714 0.33115 0.85186 -4.00714 
0.33333 -0.88192 -3.93466 0.33333 0.88192 -3.93466 0.33689 0 -4.54288 
0.33732 -0.69077 -4.24091 0.33732 0.69077 -4.24091 0.33855 -0.40908 -4.44871 
0.33855 0.40908 -4.44871 0.34345 -0.20885 -4.51699 0.34345 0.20885 -4.51699 
0.34452 -0.89908 -3.87144 0.34452 0.89908 -3.87144 0.34594 -0.59706 -4.32511 
0.34594 0.59706 -4.32511 0.35147 -0.49705 -4.39469 0.35147 0.49705 -4.39469 
0.35352 -0.3604 -4.46455 0.35352 0.3604 -4.46455 0.3542 -0.91227 -3.80702 
0.3542 0.91227 -3.80702 0.35479 -0.15716 -4.52298 0.35479 0.15716 -4.52298 
0.35566 -0.78556 -4.10769 0.35566 0.78556 -4.10769 0.35773 -0.92358 -3.73932 
0.35773 0.92358 -3.73932 0.35957 -0.93052 -3.67096 0.35957 0.93052 -3.67096 
0.36044 -0.93278 -3.60134 0.36044 0.93278 -3.60134 0.36079 -0.72413 -4.1891 
0.36079 0.72413 -4.1891 0.36084 -0.82438 -4.03744 0.36084 0.82438 -4.03744 
0.36353 -0.85773 -3.96486 0.36353 0.85773 -3.96486 0.36513 -0.10502 -4.52635 
0.36513 0.10502 -4.52635 0.36779 -0.31045 -4.47789 0.36779 0.31045 -4.47789 
0.36994 -0.45348 -4.4122 0.36994 0.45348 -4.4122 0.37384 -0.63585 -4.27657 
0.37384 0.63585 -4.27657 0.37444 -0.05258 -4.52709 0.37444 0.05258 -4.52709 
0.37569 -0.87647 -3.90243 0.37569 0.87647 -3.90243 0.38067 -0.53835 -4.35318 
0.38067 0.53835 -4.35318 0.38098 -0.25991 -4.48864 0.38098 0.25991 -4.48864 
0.38268 -0.75434 -4.13474 0.38268 0 -4.52522 0.38268 0.75434 -4.13474 
0.38606 -0.89148 -3.83846 0.38606 0.89148 -3.83846 0.38747 -0.40875 -4.42765 
0.38747 0.40875 -4.42765 0.38901 -0.79565 -4.06567 0.38901 0.79565 -4.06567 
0.39285 -0.83147 -3.99418 0.39285 0.83147 -3.99418 0.394 -0.20724 -4.49678 
0.394 0.20724 -4.49678 0.39455 -0.90258 -3.77363 0.39455 0.90258 -3.77363 
0.39726 -0.91177 -3.70552 0.39726 0.91177 -3.70552 0.39855 -0.67073 -4.22686 
0.39855 0.67073 -4.22686 0.39938 -0.91612 -3.6362 0.39938 0.91612 -3.6362 
0.39996 -0.49597 -4.37208 0.39996 0.49597 -4.37208 0.40265 -0.35975 -4.44303 
0.40265 0.35975 -4.44303 0.40521 -0.15538 -4.50226 0.40521 0.15538 -4.50226 
0.4058 -0.85186 -3.93248 0.4058 0.85186 -3.93248 0.40825 -0.57735 -4.30844 
0.40825 0.57735 -4.30844 0.41555 -0.10282 -4.50507 0.41555 0.10282 -4.50507 
0.41625 -0.76481 -4.09306 0.41625 0.76481 -4.09306 0.41667 -0.30971 -4.45601 
0.41667 0.30971 -4.45601 0.41697 -0.86851 -3.86933 0.41697 0.86851 -3.86933 
0.41829 -0.45208 -4.38915 0.41829 0.45208 -4.38915 0.42122 -0.80321 -4.02256 
0.42122 0.80321 -4.02256 0.42156 -0.70306 -4.17405 0.42156 0.70306 -4.17405 
0.4247 -0.05028 -4.50527 0.4247 0.05028 -4.50527 0.42631 -0.88135 -3.80499 
0.42631 0.88135 -3.80499 0.42756 0 -4.50533 0.42832 -0.53608 -4.32877 
0.42832 0.53608 -4.32877 0.43067 -0.25775 -4.46626 0.43067 0.25775 -4.46626 
0.43378 -0.89032 -3.73977 0.43378 0.89032 -3.73977 0.43407 -0.61387 -4.26068 
0.43407 0.61387 -4.26068 0.43529 -0.40726 -4.40424 0.43529 0.40726 -4.40424 
0.4361 -0.82438 -3.96217 0.4361 0.82438 -3.96217 0.43694 -0.89681 -3.67072 
0.43694 0.89681 -3.67072 0.438 -0.89898 -3.60134 0.438 0.89898 -3.60134 
0.44229 -0.73229 -4.11915 0.44229 0.73229 -4.11915 0.44338 -0.20502 -4.47391 
0.44338 0.20502 -4.47391 0.44731 -0.49347 -4.34726 0.44731 0.49347 -4.34726 
0.4481 -0.84277 -3.89959 0.4481 0.84277 -3.89959 0.44858 -0.77301 -4.04992 
0.44858 0.77301 -4.04992 0.45036 -0.35803 -4.41926 0.45036 0.35803 -4.41926 
0.4547 -0.15289 -4.47876 0.4547 0.15289 -4.47876 0.45532 -0.57443 -4.28157 
0.45532 0.57443 -4.28157 0.45804 -0.64777 -4.2101 0.45804 0.64777 -4.2101 
0.45829 -0.8574 -3.83549 0.45829 0.8574 -3.83549 0.46433 -0.79565 -3.99035 
0.46433 0.79565 -3.99035 0.46472 -0.10032 -4.48109 0.46472 0.10032 -4.48109 
0.46518 -0.44961 -4.36387 0.46518 0.44961 -4.36387 0.46554 -0.30706 -4.43139 
0.46554 0.30706 -4.43139 0.4666 -0.86813 -3.77058 0.4666 0.86813 -3.77058 
0.46865 -0.05022 -4.48329 0.46865 0.05022 -4.48329 0.4714 0 -4.48326 
0.47179 -0.87554 -3.7055 0.47179 0.87554 -3.7055 0.4739 -0.87989 -3.63619 
0.4739 -0.87989 -3.56648 0.4739 0.87989 -3.63619 0.4739 0.87989 -3.56648 
0.47486 -0.74095 -4.0762 0.47486 0.74095 -4.0762 0.47523 -0.53282 -4.30152 
0.47523 0.53282 -4.30152 0.47808 -0.81487 -3.9291 0.47808 0.81487 -3.9291 
0.47936 -0.25487 -4.44113 0.47936 0.25487 -4.44113 0.48005 -0.67889 -4.15691 
0.48005 0.67889 -4.15691 0.48013 -0.60954 -4.23216 0.48013 0.60954 -4.23216 
0.48187 -0.40462 -4.37856 0.48187 0.40462 -4.37856 0.48924 -0.83114 -3.86562 
0.48924 0.83114 -3.86562 0.49145 -0.20219 -4.44845 0.49145 0.20219 -4.44845 
0.49172 -0.76481 -4.01759 0.49172 0.76481 -4.01759 0.49421 -0.48963 -4.31968 
0.49421 0.48963 -4.31968 0.49818 -0.35458 -4.3926 0.49818 0.35458 -4.3926 
0.49824 -0.84375 -3.80097 0.49824 0.84375 -3.80097 0.5 -0.70711 -4.10134 
0.5 0.70711 -4.10134 0.50104 -0.56982 -4.25269 0.50104 0.56982 -4.25269 
0.50257 -0.14989 -4.45278 0.50257 0.14989 -4.45278 0.50307 -0.64204 -4.17988 
0.50307 0.64204 -4.17988 0.50443 -0.85285 -3.73625 0.50443 0.85285 -3.73625 
0.50636 -0.78556 -3.95699 0.50636 0.78556 -3.95699 0.50776 -0.10022 -4.45698 
0.50776 0.10022 -4.45698 0.50845 -0.85827 -3.67095 0.50845 -0.85827 -3.53173 
0.50845 0.85827 -3.67095 0.50845 0.85827 -3.53173 0.50969 -0.86036 -3.60134 
0.50969 0.86036 -3.60134 0.51169 -0.05006 -4.45905 0.51169 0.05006 -4.45905 
0.51188 -0.44546 -4.33587 0.51188 0.44546 -4.33587 0.51301 -0.30349 -4.40428 
0.51301 0.30349 -4.40428 0.5141 0 -4.45906 0.51781 -0.73229 -4.04362 
0.51781 0.73229 -4.04362 0.51864 -0.80296 -3.89506 0.51864 0.80296 -3.89506 
0.52101 -0.52775 -4.27218 0.52101 0.52775 -4.27218 0.52393 -0.67156 -4.12527 
0.52393 0.67156 -4.12527 0.52495 -0.6034 -4.20161 0.52495 0.6034 -4.20161 
0.52631 -0.25149 -4.41358 0.52631 0.25149 -4.41358 0.52709 -0.40082 -4.35068 
0.52709 0.40082 -4.35068 0.52862 -0.81724 -3.83085 0.52862 0.81724 -3.83085 
0.5334 -0.75434 -3.98402 0.5334 0.75434 -3.98402 0.53609 -0.82781 -3.76665 
0.53609 0.82781 -3.76665 0.53806 -0.19876 -4.42048 0.53806 0.19876 -4.42048 
0.53964 -0.48434 -4.28996 0.53964 0.48434 -4.28996 0.54112 -0.83496 -3.70153 
0.54112 -0.83496 -3.50114 0.54112 0.83496 -3.70153 0.54112 0.83496 -3.50114 
0.54319 -0.35052 -4.36428 0.54319 0.35052 -4.36428 0.54367 -0.83857 -3.63619 
0.54367 -0.83857 -3.56648 0.54367 0.83857 -3.63619 0.54367 0.83857 -3.56648 
0.54449 -0.14951 -4.42667 0.54449 0.14951 -4.42667 0.54529 -0.56352 -4.2219 
0.54529 0.56352 -4.2219 0.5466 -0.63439 -4.14794 0.5466 0.63439 -4.14794 
0.54671 -0.77317 -3.92278 0.54671 0.77317 -3.92278 0.54957 -0.09988 -4.43079 
0.54957 0.09988 -4.43079 0.55326 -0.05 -4.43284 0.55326 0.05 -4.43284 
0.55557 -0.67889 -4.08139 0.55557 0 -4.43281 0.55557 0.67889 -4.08139 
0.5559 -0.44065 -4.30617 0.5559 0.44065 -4.30617 0.55768 -0.78868 -3.86016 
0.55768 0.78868 -3.86016 0.55796 -0.29891 -4.37551 0.55796 0.29891 -4.37551 
0.56503 -0.5211 -4.24102 0.56503 0.5211 -4.24102 0.56626 -0.80081 -3.79643 
0.56626 0.80081 -3.79643 0.56795 -0.5957 -4.16929 0.56795 0.5957 -4.16929 
0.57081 -0.39589 -4.32067 0.57081 0.39589 -4.32067 0.57102 -0.24669 -4.38433 
0.57102 0.24669 -4.38433 0.57241 -0.80951 -3.73186 0.57241 0.80951 -3.73186 
0.57271 -0.70306 -4.0229 0.57271 0.70306 -4.0229 0.57611 -0.81475 -3.66674 
0.57611 -0.81475 -3.53593 0.57611 0.81475 -3.66674 0.57611 0.81475 -3.53593 
0.57735 -0.8165 -3.60134 0.57735 0.8165 -3.60134 0.57854 -0.64204 -4.10441 
0.57854 0.64204 -4.10441 0.5792 -0.19858 -4.39197 0.5792 0.19858 -4.39197 
0.58246 -0.47855 -4.25839 0.58246 0.47855 -4.25839 0.58564 -0.14926 -4.39805 
0.58564 0.14926 -4.39805 0.58694 -0.3452 -4.33369 0.58694 0.3452 -4.33369 
0.58777 -0.72413 -3.96212 0.58777 0.72413 -3.96212 0.58794 -0.55557 -4.18927 
0.58794 0.55557 -4.18927 0.59082 -0.09931 -4.40201 0.59082 0.09931 -4.40201 
0.59449 -0.04936 -4.40392 0.59449 0.04936 -4.40392 0.5957 0 -4.40454 
0.59854 -0.43461 -4.2743 0.59854 0.43461 -4.2743 0.60027 -0.6034 -4.12629 
0.60027 0.6034 -4.12629 0.60031 -0.74181 -3.90025 0.60031 0.74181 -3.90025 
0.6013 -0.29347 -4.34451 0.6013 0.29347 -4.34451 0.60651 -0.5141 -4.20784 
0.60651 0.5141 -4.20784 0.60876 -0.64777 -4.05938 0.60876 0.64777 -4.05938 
0.61084 -0.24599 -4.35391 0.61084 0.24599 -4.35391 0.6111 -0.7564 -3.83461 
0.6111 0.7564 -3.83461 0.61292 -0.38984 -4.28862 0.61292 0.38984 -4.28862 
0.61875 -0.76718 -3.77039 0.61875 0.76718 -3.77039 0.61889 -0.19791 -4.36147 
0.61889 0.19791 -4.36147 0.62056 -0.56352 -4.14663 0.62056 0.56352 -4.14663 
0.62361 -0.4714 -4.22495 0.62361 0.4714 -4.22495 0.62403 -0.7745 -3.70493 
0.62403 -0.7745 -3.49774 0.62403 0.7745 -3.70493 0.62403 0.7745 -3.49774 
0.62552 -0.14839 -4.3673 0.62552 0.14839 -4.3673 0.62553 -0.67073 -3.99988 
0.62553 0.67073 -3.99988 0.62674 -0.7783 -3.63953 0.62674 -0.7783 -3.56314 
0.62674 0.7783 -3.63953 0.62674 0.7783 -3.56314 0.62877 -0.33887 -4.30121 
0.62877 0.33887 -4.30121 0.63057 -0.09849 -4.37119 0.63057 0.09849 -4.37119 
0.63083 -0.60954 -4.08146 0.63083 0.60954 -4.08146 0.63325 -0.0493 -4.37371 
0.63325 0.0493 -4.37371 0.63439 0 -4.37435 0.63922 -0.42756 -4.24055 
0.63922 0.42756 -4.24055 0.63957 -0.69077 -3.93866 0.63957 0.69077 -3.93866 
0.63969 -0.5211 -4.16637 0.63969 0.5211 -4.16637 0.63979 -0.29225 -4.31215 
0.63979 0.29225 -4.31215 0.6493 -0.24468 -4.32143 0.6493 0.24468 -4.32143 
0.65136 -0.56982 -4.10238 0.65136 0.56982 -4.10238 0.65216 -0.70736 -3.87396 
0.65216 0.70736 -3.87396 0.65328 -0.38268 -4.25462 0.65328 0.38268 -4.25462 
0.65703 -0.19675 -4.32908 0.65703 0.19675 -4.32908 0.65706 -0.47855 -4.1838 
0.65706 0.47855 -4.1838 0.65935 -0.61387 -4.03541 0.65935 0.61387 -4.03541 
0.66174 -0.72069 -3.808 0.66174 0.72069 -3.808 0.66364 -0.14714 -4.33478 
0.66364 0.14714 -4.33478 0.66577 -0.33689 -4.26711 0.66577 0.33689 -4.26711 
0.66795 -0.09837 -4.33901 0.66795 0.09837 -4.33901 0.66871 -0.72989 -3.74307 
0.66871 -0.72989 -3.4596 0.66871 0.72989 -3.74307 0.66871 0.72989 -3.4596 
0.67066 -0.04913 -4.34147 0.67066 0.04913 -4.34147 0.67085 -0.52775 -4.12234 
0.67085 0.52775 -4.12234 0.67156 0 -4.34229 0.67276 -0.73592 -3.67753 
0.67276 -0.73592 -3.52514 0.67276 0.73592 -3.67753 0.67276 0.73592 -3.52514 
0.67296 -0.43461 -4.19987 0.67296 0.43461 -4.19987 0.67472 -0.73807 -3.60134 
0.67472 0.73807 -3.60134 0.67524 -0.63585 -3.97517 0.67524 0.63585 -3.97517 
0.67666 -0.29028 -4.27799 0.67666 0.29028 -4.27799 0.68023 -0.57443 -4.05665 
0.68023 0.57443 -4.05665 0.68592 -0.24298 -4.28725 0.68592 0.24298 -4.28725 
0.68728 -0.38984 -4.21425 0.68728 0.38984 -4.21425 0.68862 -0.48434 -4.14098 
0.68862 0.48434 -4.14098 0.68995 -0.65392 -3.91175 0.68995 0.65392 -3.91175 
0.69352 -0.19509 -4.29486 0.69352 0.19509 -4.29486 0.69945 -0.14673 -4.30079 
0.69945 0.14673 -4.30079 0.69987 -0.33887 -4.2301 0.69987 0.33887 -4.2301 
0.70019 -0.53282 -4.07656 0.70019 0.53282 -4.07656 0.70144 -0.66928 -3.8464 
0.70144 -0.66928 -3.35627 0.70144 0.66928 -3.8464 0.70144 0.66928 -3.35627 
0.7037 -0.09802 -4.30504 0.7037 0.09802 -4.30504 0.70484 -0.44065 -4.15724 
0.70484 0.44065 -4.15724 0.70626 -0.04907 -4.30759 0.70626 0.04907 -4.30759 
0.70711 -0.57735 -4.00958 0.70711 0 -4.30844 0.70711 0.57735 -4.00958 
0.70937 -0.68169 -3.78045 0.70937 -0.68169 -3.42222 0.70937 0.68169 -3.78045 
0.70937 0.68169 -3.42222 0.71082 -0.29225 -4.24113 0.71082 0.29225 -4.24113 
0.71519 -0.68961 -3.71512 0.71519 -0.68961 -3.48756 0.71519 0.68961 -3.71512 
0.71519 0.68961 -3.48756 0.71834 -0.48963 -4.09555 0.71834 0.48963 -4.09555 
0.71933 -0.39589 -4.17215 0.71933 0.39589 -4.17215 0.71959 -0.69335 -3.63954 
0.71959 -0.69335 -3.56314 0.71959 0.69335 -3.63954 0.71959 0.69335 -3.56314 
0.7201 -0.24468 -4.25064 0.7201 0.24468 -4.25064 0.72377 -0.59706 -3.94728 
0.72377 0.59706 -3.94728 0.72743 -0.53608 -4.02966 0.72743 0.53608 -4.02966 
0.72774 -0.19675 -4.25836 0.72774 0.19675 -4.25836 0.73235 -0.3452 -4.18827 
0.73235 0.3452 -4.18827 0.73344 -0.14714 -4.26497 0.73344 0.14714 -4.26497 
0.73454 -0.44546 -4.11322 0.73454 0.44546 -4.11322 0.73714 -0.61406 -3.8834 
0.73714 -0.61406 -3.31927 0.73714 0.61406 -3.8834 0.73714 0.61406 -3.31927 
0.73768 -0.09837 -4.26929 0.73768 0.09837 -4.26929 0.74014 -0.04913 -4.272 
0.74014 0.04913 -4.272 0.74095 0 -4.27289 0.74318 -0.29347 -4.20264 
0.74318 0.29347 -4.20264 0.74592 -0.49347 -4.04865 0.74592 0.49347 -4.04865 
0.74716 -0.62826 -3.81824 0.74716 -0.62826 -3.38443 0.74716 0.62826 -3.81824 
0.74716 0.62826 -3.38443 0.74934 -0.40082 -4.12843 0.74934 0.40082 -4.12843 
0.75184 -0.53835 -3.98201 0.75184 0.53835 -3.98201 0.75257 -0.24599 -4.21217 
0.75257 0.24599 -4.21217 0.75378 -0.6396 -3.75209 0.75378 -0.6396 -3.45058 
0.75378 0.6396 -3.75209 0.75378 0.6396 -3.45058 0.76014 -0.19791 -4.22022 
0.76014 0.19791 -4.22022 0.76031 -0.64515 -3.67693 0.76031 -0.64515 -3.52574 
0.76031 0.64515 -3.67693 0.76031 0.64515 -3.52574 0.76249 -0.647 -3.60134 
0.76249 0.647 -3.60134 0.76254 -0.44961 -4.06652 0.76254 0.44961 -4.06652 
0.76294 -0.35052 -4.14453 0.76294 0.35052 -4.14453 0.76597 -0.14839 -4.22686 
0.76597 0.14839 -4.22686 0.76733 -0.55706 -3.91896 0.76733 -0.55706 -3.28371 
0.76733 0.55706 -3.91896 0.76733 0.55706 -3.28371 0.76986 -0.09849 -4.23191 
0.76986 0.09849 -4.23191 0.77074 -0.49597 -4.0013 0.77074 -0.49597 -3.20137 
0.77074 0.49597 -4.0013 0.77074 0.49597 -3.20137 0.77237 -0.0493 -4.23459 
0.77237 0.0493 -4.23459 0.77301 0 -4.23573 0.77417 -0.29891 -4.15929 
0.77417 0.29891 -4.15929 0.77723 -0.40462 -4.08321 0.77723 -0.40462 -3.11946 
0.77723 0.40462 -4.08321 0.77723 0.40462 -3.11946 0.7796 -0.57307 -3.85396 
0.7796 -0.57307 -3.34871 0.7796 0.57307 -3.85396 0.7796 0.57307 -3.34871 
0.78299 -0.24669 -4.17236 0.78299 0.24669 -4.17236 0.78781 -0.45208 -4.01963 
0.78781 -0.45208 -3.18304 0.78781 0.45208 -4.01963 0.78781 0.45208 -3.18304 
0.78833 -0.58617 -3.78826 0.78833 -0.58617 -3.41441 0.78833 0.58617 -3.78826 
0.78833 0.58617 -3.41441 0.79063 -0.19858 -4.18053 0.79063 0.19858 -4.18053 
0.79126 -0.35458 -4.09952 0.79126 -0.35458 -3.10316 0.79126 0.35458 -4.09952 
0.79126 0.35458 -3.10316 0.79335 -0.49705 -3.9528 0.79335 -0.49705 -3.24987 
0.79335 0.49705 -3.9528 0.79335 0.49705 -3.24987 0.79671 -0.14926 -4.18697 
0.79671 0.14926 -4.18697 0.79855 -0.59107 -3.71516 0.79855 -0.59107 -3.48751 
0.79855 0.59107 -3.71516 0.79855 0.59107 -3.48751 0.80067 -0.09931 -4.19215 
0.80067 0.09931 -4.19215 0.80258 -0.04936 -4.19583 0.80258 0.04936 -4.19583 
0.80291 -0.40726 -4.03663 0.80291 -0.40726 -3.16605 0.80291 0.40726 -4.03663 
0.80291 0.40726 -3.16605 0.80295 -0.30349 -4.11434 0.80295 -0.30349 -3.08833 
0.80295 0.30349 -4.11434 0.80295 0.30349 -3.08833 0.80296 -0.59481 -3.63957 
0.80296 -0.59481 -3.5631 0.80296 0.59481 -3.63957 0.80296 0.59481 -3.5631 
0.80321 0 -4.19704 0.80787 -0.51451 -3.88878 0.80787 -0.51451 -3.31389 
0.80787 0.51451 -3.88878 0.80787 0.51451 -3.31389 0.81086 -0.45348 -3.97128 
0.81086 -0.45348 -3.23139 0.81086 0.45348 -3.97128 0.81086 0.45348 -3.23139 
0.81225 -0.25149 -4.12765 0.81225 -0.25149 -3.07502 0.81225 0.25149 -4.12765 
0.81225 0.25149 -3.07502 0.81792 -0.35803 -4.05169 0.81792 -0.35803 -3.15098 
0.81792 0.35803 -4.05169 0.81792 0.35803 -3.15098 0.81866 -0.52959 -3.82343 
0.81866 -0.52959 -3.37924 0.81866 0.52959 -3.82343 0.81866 0.52959 -3.37924 
0.81914 -0.19876 -4.13939 0.81914 -0.19876 -3.06328 0.81914 0.19876 -4.13939 
0.81914 0.19876 -3.06328 0.82533 -0.14951 -4.14583 0.82533 -0.14951 -3.05684 
0.82533 0.14951 -4.14583 0.82533 0.14951 -3.05684 0.82631 -0.40875 -3.98881 
0.82631 -0.40875 -3.21386 0.82631 0.40875 -3.98881 0.82631 0.40875 -3.21386 
0.82946 -0.09988 -4.1509 0.82946 0.09988 -4.1509 0.83005 -0.30706 -4.06687 
0.83005 -0.30706 -3.1358 0.83005 0.30706 -4.06687 0.83005 0.30706 -3.1358 
0.83097 -0.53584 -3.75091 0.83097 -0.53584 -3.45176 0.83097 0.53584 -3.75091 
0.83097 0.53584 -3.45176 0.83147 -0.45362 -3.92209 0.83147 -0.45362 -3.28058 
0.83147 0 -4.15691 0.83147 0.45362 -3.92209 0.83147 0.45362 -3.28058 
0.83151 -0.05 -4.1546 0.83151 0.05 -4.1546 0.83874 -0.53916 -3.67759 
0.83874 -0.53916 -3.52509 0.83874 0.53916 -3.67759 0.83874 0.53916 -3.52509 
0.8398 -0.25487 -4.08069 0.8398 -0.25487 -3.12198 0.8398 0.25487 -4.08069 
0.8398 0.25487 -3.12198 0.84119 -0.54074 -3.60134 0.84119 0.54074 -3.60134 
0.8417 -0.35975 -4.00398 0.8417 -0.35975 -3.19869 0.8417 0.35975 -4.00398 
0.8417 0.35975 -3.19869 0.84461 -0.47018 -3.85741 0.84461 -0.47018 -3.34527 
0.84461 0.47018 -3.85741 0.84461 0.47018 -3.34527 0.84711 -0.20219 -4.09278 
0.84711 -0.20219 -3.10989 0.84711 0.20219 -4.09278 0.84711 0.20219 -3.10989 
0.84737 -0.40908 -3.93989 0.84737 -0.40908 -3.26278 0.84737 0.40908 -3.93989 
0.84737 0.40908 -3.26278 0.85144 -0.14989 -4.10391 0.85144 -0.14989 -3.09877 
0.85144 0.14989 -4.10391 0.85144 0.14989 -3.09877 0.85467 -0.30971 -4.01801 
0.85467 -0.30971 -3.18466 0.85467 0.30971 -4.01801 0.85467 0.30971 -3.18466 
0.85565 -0.10022 -4.1091 0.85565 -0.10022 -3.09357 0.85565 0.10022 -4.1091 
0.85565 0.10022 -3.09357 0.85771 -0.05006 -4.11302 0.85771 -0.05006 -3.08965 
0.85771 0.05006 -4.11302 0.85771 0.05006 -3.08965 0.85773 0 -4.11544 
0.85773 0 -3.08723 0.85926 -0.4771 -3.78587 0.85926 -0.4771 -3.4168 
0.85926 0.4771 -3.78587 0.85926 0.4771 -3.4168 0.86321 -0.3604 -3.95486 
0.86321 -0.3604 -3.24781 0.86321 0.3604 -3.95486 0.86321 0.3604 -3.24781 
0.86492 -0.25775 -4.03201 0.86492 -0.25775 -3.17066 0.86492 0.25775 -4.03201 
0.86492 0.25775 -3.17066 0.86603 -0.40825 -3.89001 0.86603 -0.40825 -3.31266 
0.86603 0.40825 -3.89001 0.86603 0.40825 -3.31266 0.86917 -0.48181 -3.71271 
0.86917 -0.48181 -3.48996 0.86917 0.48181 -3.71271 0.86917 0.48181 -3.48996 
0.87257 -0.20502 -4.04472 0.87257 -0.20502 -3.15796 0.87257 0.20502 -4.04472 
0.87257 0.20502 -3.15796 0.87414 -0.48417 -3.63957 0.87414 -0.48417 -3.5631 
0.87414 0.48417 -3.63957 0.87414 0.48417 -3.5631 0.87655 -0.31045 -3.96913 
0.87655 -0.31045 -3.23354 0.87655 0.31045 -3.96913 0.87655 0.31045 -3.23354 
0.87742 -0.15289 -4.05604 0.87742 -0.15289 -3.14663 0.87742 0.15289 -4.05604 
0.87742 0.15289 -3.14663 0.87975 -0.10032 -4.06606 0.87975 -0.10032 -3.13661 
0.87975 0.10032 -4.06606 0.87975 0.10032 -3.13661 0.88192 0 -4.07273 
0.88192 0 -3.12994 0.88195 -0.05022 -4.06999 0.88195 -0.05022 -3.13268 
0.88195 0.05022 -4.06999 0.88195 0.05022 -3.13268 0.88222 -0.35979 -3.90504 
0.88222 -0.35979 -3.29764 0.88222 0.35979 -3.90504 0.88222 0.35979 -3.29764 
0.88281 -0.41616 -3.81921 0.88281 -0.41616 -3.38347 0.88281 0.41616 -3.81921 
0.88281 0.41616 -3.38347 0.8873 -0.25991 -3.98231 0.8873 -0.25991 -3.22036 
0.8873 0.25991 -3.98231 0.8873 0.25991 -3.22036 0.89486 -0.42184 -3.74723 
0.89486 -0.42184 -3.45544 0.89486 0.42184 -3.74723 0.89486 0.42184 -3.45544 
0.89544 -0.20724 -3.99533 0.89544 -0.20724 -3.20734 0.89544 0.20724 -3.99533 
0.89544 0.20724 -3.20734 0.89592 -0.31031 -3.9192 0.89592 -0.31031 -3.28347 
0.89592 0.31031 -3.9192 0.89592 0.31031 -3.28347 0.89687 -0.36113 -3.85669 
0.89687 -0.36113 -3.34598 0.89687 0.36113 -3.85669 0.89687 0.36113 -3.34598 
0.90092 -0.15538 -4.00655 0.90092 -0.15538 -3.19612 0.90092 0.15538 -4.00655 
0.90092 0.15538 -3.19612 0.90211 -0.42526 -3.67448 0.90211 -0.42526 -3.52819 
0.90211 0.42526 -3.67448 0.90211 0.42526 -3.52819 0.90374 -0.10282 -4.01689 
0.90374 -0.10282 -3.18578 0.90374 0.10282 -4.01689 0.90374 0.10282 -3.18578 
0.90394 -0.05028 -4.02604 0.90394 -0.05028 -3.17664 0.90394 0.05028 -4.02604 
0.90394 0.05028 -3.17664 0.90399 0 -4.02889 0.90399 0 -3.17378 
0.90453 -0.4264 -3.60134 0.90453 0.4264 -3.60134 0.90708 -0.25995 -3.93246 
0.90708 -0.25995 -3.27021 0.90708 0.25995 -3.93246 0.90708 0.25995 -3.27021 
0.91106 -0.31178 -3.87108 0.91106 -0.31178 -3.33159 0.91106 0.31178 -3.87108 
0.91106 0.31178 -3.33159 0.91147 -0.368 -3.78518 0.91147 -0.368 -3.41749 
0.91147 0.368 -3.78518 0.91147 0.368 -3.41749 0.91566 -0.20885 -3.94478 
0.91566 -0.20885 -3.25789 0.91566 0.20885 -3.94478 0.91566 0.20885 -3.25789 
0.92133 -0.37262 -3.71223 0.92133 -0.37262 -3.49045 0.92133 0.37262 -3.71223 
0.92133 0.37262 -3.49045 0.92164 -0.15716 -3.95613 0.92164 -0.15716 -3.24654 
0.92164 0.15716 -3.95613 0.92164 0.15716 -3.24654 0.92272 -0.26129 -3.88472 
0.92272 -0.26129 -3.31795 0.92272 0.26129 -3.88472 0.92272 0.26129 -3.31795 
0.92388 -0.31246 -3.82228 0.92388 -0.31246 -3.38039 0.92388 0 -3.98402 
0.92388 0 -3.21865 0.92388 0.31246 -3.82228 0.92388 0.31246 -3.38039 
0.92501 -0.10502 -3.96647 0.92501 -0.10502 -3.2362 0.92501 0.10502 -3.96647 
0.92501 0.10502 -3.2362 0.92576 -0.05258 -3.97578 0.92576 -0.05258 -3.2269 
0.92576 0.05258 -3.97578 0.92576 0.05258 -3.2269 0.92628 -0.37495 -3.63912 
0.92628 -0.37495 -3.56355 0.92628 0.37495 -3.63912 0.92628 0.37495 -3.56355 
0.93178 -0.21026 -3.89727 0.93178 -0.21026 -3.3054 0.93178 0.21026 -3.89727 
0.93178 0.21026 -3.3054 0.93606 -0.26218 -3.83599 0.93606 -0.26218 -3.36669 
0.93606 0.26218 -3.83599 0.93606 0.26218 -3.36669 0.93638 -0.31799 -3.74991 
0.93638 -0.31799 -3.45276 0.93638 0.31799 -3.74991 0.93638 0.31799 -3.45276 
0.93819 -0.15744 -3.90956 0.93819 -0.15744 -3.29311 0.93819 0.15744 -3.90956 
0.93819 0.15744 -3.29311 0.94154 0 -3.93823 0.94154 0 -3.26445 
0.94196 -0.10531 -3.92012 0.94196 -0.10531 -3.28256 0.94196 0.10531 -3.92012 
0.94196 0.10531 -3.28256 0.94306 -0.05263 -3.92977 0.94306 -0.05263 -3.2729 
0.94306 0.05263 -3.92977 0.94306 0.05263 -3.2729 0.94381 -0.32179 -3.67674 
0.94381 -0.32179 -3.52594 0.94381 0.32179 -3.67674 0.94381 0.32179 -3.52594 
0.94555 -0.21115 -3.84902 0.94555 -0.21115 -3.35365 0.94555 0.21115 -3.84902 
0.94555 0.21115 -3.35365 0.9465 -0.32271 -3.60134 0.9465 0.32271 -3.60134 
0.94693 -0.26245 -3.78692 0.94693 -0.26245 -3.41575 0.94693 0.26245 -3.78692 
0.94693 0.26245 -3.41575 0.9525 -0.15848 -3.86139 0.9525 -0.15848 -3.34128 
0.9525 0.15848 -3.86139 0.9525 0.15848 -3.34128 0.95661 -0.10535 -3.87299 
0.95661 -0.10535 -3.32969 0.95661 0.10535 -3.87299 0.95661 0.10535 -3.32969 
0.95694 0 -3.89162 0.95694 0 -3.31105 0.95694 -0.2115 -3.80014 
0.95694 -0.2115 -3.40253 0.95694 0.2115 -3.80014 0.95694 0.2115 -3.40253 
0.95704 -0.26716 -3.71401 0.95704 -0.26716 -3.48867 0.95704 0.26716 -3.71401 
0.95704 0.26716 -3.48867 0.95815 -0.05275 -3.88271 0.95815 -0.05275 -3.31997 
0.95815 0.05275 -3.88271 0.95815 0.05275 -3.31997 0.96257 -0.26838 -3.63912 
0.96257 -0.26838 -3.56355 0.96257 0.26838 -3.63912 0.96257 0.26838 -3.56355 
0.96447 -0.15907 -3.81228 0.96447 -0.15907 -3.39039 0.96447 0.15907 -3.81228 
0.96447 0.15907 -3.39039 0.96593 -0.21132 -3.75077 0.96593 -0.21132 -3.45191 
0.96593 0.21132 -3.75077 0.96593 0.21132 -3.45191 0.9691 -0.10595 -3.82409 
0.9691 -0.10595 -3.37859 0.9691 0.10595 -3.82409 0.9691 0.10595 -3.37859 
0.97003 0 -3.84432 0.97003 0 -3.35836 0.97083 -0.05279 -3.83522 
0.97083 -0.05279 -3.36745 0.97083 0.05279 -3.83522 0.97083 0.05279 -3.36745 
0.97396 -0.15904 -3.76293 0.97396 -0.15904 -3.43974 0.97396 0.15904 -3.76293 
0.97396 0.15904 -3.43974 0.97415 -0.21312 -3.67626 0.97415 -0.21312 -3.52641 
0.97415 0.21312 -3.67626 0.97415 0.21312 -3.52641 0.97689 -0.21372 -3.60134 
0.97689 0.21372 -3.60134 0.97912 -0.10629 -3.77462 0.97912 -0.10629 -3.42806 
0.97912 0.10629 -3.77462 0.97912 0.10629 -3.42806 0.98079 -0.15929 -3.71397 
0.98079 -0.15929 -3.4887 0.98079 0 -3.79643 0.98079 0 -3.40625 
0.98079 0.15929 -3.71397 0.98079 0.15929 -3.4887 0.9814 -0.05322 -3.78579 
0.9814 -0.05322 -3.41688 0.9814 0.05322 -3.78579 0.9814 0.05322 -3.41688 
0.98631 -0.1605 -3.6391 0.98631 -0.1605 -3.56357 0.98631 0.1605 -3.6391 
0.98631 0.1605 -3.56357 0.98648 -0.10656 -3.72581 0.98648 -0.10656 -3.47686 
0.98648 0.10656 -3.72581 0.98648 0.10656 -3.47686 0.98918 0 -3.74807 
0.98918 0 -3.45461 0.98928 -0.05326 -3.73728 0.98928 -0.05326 -3.46539 
0.98928 0.05326 -3.73728 0.98928 0.05326 -3.46539 0.99144 -0.10657 -3.6767 
0.99144 -0.10657 -3.52598 0.99144 0.10657 -3.6767 0.99144 0.10657 -3.52598 
0.99427 -0.10688 -3.60134 0.99427 0.10688 -3.60134 0.99479 -0.05337 -3.68815 
0.99479 -0.05337 -3.51452 0.99479 0.05337 -3.68815 0.99479 0.05337 -3.51452 
0.99518 0 -3.69935 0.99518 0 -3.50332 0.99786 -0.0534 -3.6391 
0.99786 -0.0534 -3.56358 0.99786 0.0534 -3.6391 0.99786 0.0534 -3.56358 
0.9988 0 -3.6504 0.9988 0 -3.55227 1 0 -3.60134 
-1 2.11416 -2.60563 -0.9988 2.11416 -2.6547 -0.9988 2.11416 -2.55656 
-0.99786 2.06076 -2.64339 -0.99786 2.06076 -2.56787 -0.99786 2.16756 -2.64339 
-0.99786 2.16756 -2.56787 -0.99518 2.11416 -2.70365 -0.99518 2.11416 -2.50761 
-0.99479 2.06079 -2.69245 -0.99479 2.06079 -2.51881 -0.99479 2.16752 -2.69245 
-0.99479 2.16752 -2.51881 -0.99427 2.00728 -2.60563 -0.99427 2.22104 -2.60563 
-0.99144 2.00758 -2.68099 -0.99144 2.00758 -2.53027 -0.99144 2.22073 -2.68099 
-0.99144 2.22073 -2.53027 -0.98928 2.0609 -2.74157 -0.98928 2.0609 -2.46969 
-0.98928 2.16742 -2.74157 -0.98928 2.16742 -2.46969 -0.98918 2.11416 -2.75236 
-0.98918 2.11416 -2.4589 -0.98648 2.0076 -2.7301 -0.98648 2.0076 -2.48116 
-0.98648 2.22072 -2.7301 -0.98648 2.22072 -2.48116 -0.98631 1.95366 -2.64339 
-0.98631 1.95366 -2.56787 -0.98631 2.27466 -2.64339 -0.98631 2.27466 -2.56787 
-0.9814 2.06094 -2.79009 -0.9814 2.06094 -2.42117 -0.9814 2.16738 -2.79009 
-0.9814 2.16738 -2.42117 -0.98079 1.95487 -2.71826 -0.98079 1.95487 -2.49299 
-0.98079 2.11416 -2.80072 -0.98079 2.11416 -2.41054 -0.98079 2.27345 -2.71826 
-0.98079 2.27345 -2.49299 -0.97912 2.00787 -2.77891 -0.97912 2.00787 -2.43235 
-0.97912 2.22045 -2.77891 -0.97912 2.22045 -2.43235 -0.97689 1.90043 -2.60563 
-0.97689 2.32788 -2.60563 -0.97415 1.90103 -2.68055 -0.97415 1.90103 -2.5307 
-0.97415 2.32728 -2.68055 -0.97415 2.32728 -2.5307 -0.97396 1.95512 -2.76722 
-0.97396 1.95512 -2.44404 -0.97396 2.2732 -2.76722 -0.97396 2.2732 -2.44404 
-0.97083 2.06137 -2.83951 -0.97083 2.06137 -2.37175 -0.97083 2.16695 -2.83951 
-0.97083 2.16695 -2.37175 -0.97003 2.11416 -2.84861 -0.97003 2.11416 -2.36265 
-0.9691 2.00821 -2.82838 -0.9691 2.00821 -2.38288 -0.9691 2.22011 -2.82838 
-0.9691 2.22011 -2.38288 -0.96593 1.90283 -2.75506 -0.96593 1.90283 -2.4562 
-0.96593 2.32548 -2.75506 -0.96593 2.32548 -2.4562 -0.96447 1.95509 -2.81658 
-0.96447 1.95509 -2.39468 -0.96447 2.27323 -2.81658 -0.96447 2.27323 -2.39468 
-0.96257 1.84578 -2.64342 -0.96257 1.84578 -2.56784 -0.96257 2.38253 -2.64342 
-0.96257 2.38253 -2.56784 -0.95815 2.06141 -2.887 -0.95815 2.06141 -2.32426 
-0.95815 2.16691 -2.887 -0.95815 2.16691 -2.32426 -0.95704 1.84699 -2.7183 
-0.95704 1.84699 -2.49296 -0.95704 2.38132 -2.7183 -0.95704 2.38132 -2.49296 
-0.95694 1.90265 -2.80444 -0.95694 1.90265 -2.40682 -0.95694 2.32566 -2.80444 
-0.95694 2.32566 -2.40682 -0.95694 2.11416 -2.89591 -0.95694 2.11416 -2.31534 
-0.95661 2.00881 -2.87728 -0.95661 2.00881 -2.33398 -0.95661 2.21951 -2.87728 
-0.95661 2.21951 -2.33398 -0.9525 1.95567 -2.86568 -0.9525 1.95567 -2.34557 
-0.9525 2.27264 -2.86568 -0.9525 2.27264 -2.34557 -0.94693 1.8517 -2.79121 
-0.94693 1.8517 -2.42005 -0.94693 2.37661 -2.79121 -0.94693 2.37661 -2.42005 
-0.9465 1.79145 -2.60563 -0.9465 2.43686 -2.60563 -0.94555 1.90301 -2.85331 
-0.94555 1.90301 -2.35794 -0.94555 2.32531 -2.85331 -0.94555 2.32531 -2.35794 
-0.94381 1.79237 -2.68103 -0.94381 1.79237 -2.53023 -0.94381 2.43594 -2.68103 
-0.94381 2.43594 -2.53023 -0.94306 2.06153 -2.93406 -0.94306 2.06153 -2.27719 
-0.94306 2.16678 -2.93406 -0.94306 2.16678 -2.27719 -0.94196 2.00885 -2.92441 
-0.94196 2.00885 -2.28685 -0.94196 2.21947 -2.92441 -0.94196 2.21947 -2.28685 
-0.94154 2.11416 -2.94252 -0.94154 2.11416 -2.26874 -0.93819 1.95672 -2.91385 
-0.93819 1.95672 -2.2974 -0.93819 2.2716 -2.91385 -0.93819 2.2716 -2.2974 
-0.93638 1.79617 -2.7542 -0.93638 1.79617 -2.45706 -0.93638 2.43214 -2.7542 
-0.93638 2.43214 -2.45706 -0.93606 1.85198 -2.84028 -0.93606 1.85198 -2.37098 
-0.93606 2.37634 -2.84028 -0.93606 2.37634 -2.37098 -0.93178 1.9039 -2.90157 
-0.93178 1.9039 -2.30969 -0.93178 2.32442 -2.90157 -0.93178 2.32442 -2.30969 
-0.92628 1.73921 -2.64341 -0.92628 1.73921 -2.56784 -0.92628 2.4891 -2.64341 
-0.92628 2.4891 -2.56784 -0.92576 2.06157 -2.98007 -0.92576 2.06157 -2.23119 
-0.92576 2.16674 -2.98007 -0.92576 2.16674 -2.23119 -0.92501 2.00914 -2.97076 
-0.92501 2.00914 -2.24049 -0.92501 2.21918 -2.97076 -0.92501 2.21918 -2.24049 
-0.92388 1.8017 -2.82657 -0.92388 1.8017 -2.38469 -0.92388 2.11416 -2.98831 
-0.92388 2.11416 -2.22295 -0.92388 2.42662 -2.82657 -0.92388 2.42662 -2.38469 
-0.92272 1.85287 -2.88901 -0.92272 1.85287 -2.32225 -0.92272 2.37545 -2.88901 
-0.92272 2.37545 -2.32225 -0.92164 1.957 -2.96042 -0.92164 1.957 -2.25084 
-0.92164 2.27131 -2.96042 -0.92164 2.27131 -2.25084 -0.92133 1.74153 -2.71652 
-0.92133 1.74153 -2.49474 -0.92133 2.48678 -2.71652 -0.92133 2.48678 -2.49474 
-0.91566 1.90531 -2.94907 -0.91566 1.90531 -2.26218 -0.91566 2.323 -2.94907 
-0.91566 2.323 -2.26218 -0.91147 1.74616 -2.78947 -0.91147 1.74616 -2.42178 
-0.91147 2.48216 -2.78947 -0.91147 2.48216 -2.42178 -0.91106 1.80238 -2.87537 
-0.91106 1.80238 -2.33588 -0.91106 2.42594 -2.87537 -0.91106 2.42594 -2.33588 
-0.90708 1.85421 -2.93675 -0.90708 1.85421 -2.27451 -0.90708 2.3741 -2.93675 
-0.90708 2.3741 -2.27451 -0.90453 1.68776 -2.60563 -0.90453 2.54056 -2.60563 
-0.90399 2.11416 -3.03318 -0.90399 2.11416 -2.17807 -0.90394 2.06388 -3.03033 
-0.90394 2.06388 -2.18093 -0.90394 2.16444 -3.03033 -0.90394 2.16444 -2.18093 
-0.90374 2.01134 -3.02118 -0.90374 2.01134 -2.19008 -0.90374 2.21698 -3.02118 
-0.90374 2.21698 -2.19008 -0.90211 1.6889 -2.67877 -0.90211 1.6889 -2.53248 
-0.90211 2.53942 -2.67877 -0.90211 2.53942 -2.53248 -0.90092 1.95877 -3.01084 
-0.90092 1.95877 -2.20042 -0.90092 2.26954 -3.01084 -0.90092 2.26954 -2.20042 
-0.89687 1.75303 -2.86098 -0.89687 1.75303 -2.35027 -0.89687 2.47529 -2.86098 
-0.89687 2.47529 -2.35027 -0.89592 1.80385 -2.92349 -0.89592 1.80385 -2.28777 
-0.89592 2.42446 -2.92349 -0.89592 2.42446 -2.28777 -0.89544 1.90692 -2.99963 
-0.89544 1.90692 -2.21163 -0.89544 2.3214 -2.99963 -0.89544 2.3214 -2.21163 
-0.89486 1.69232 -2.75153 -0.89486 1.69232 -2.45973 -0.89486 2.536 -2.75153 
-0.89486 2.536 -2.45973 -0.8873 1.85425 -2.98661 -0.8873 1.85425 -2.22465 
-0.8873 2.37406 -2.98661 -0.8873 2.37406 -2.22465 -0.88281 1.698 -2.8235 
-0.88281 1.698 -2.38776 -0.88281 2.53032 -2.8235 -0.88281 2.53032 -2.38776 
-0.88222 1.75437 -2.90933 -0.88222 1.75437 -2.30193 -0.88222 2.47395 -2.90933 
-0.88222 2.47395 -2.30193 -0.88195 2.06394 -3.07428 -0.88195 2.06394 -2.13698 
-0.88195 2.16438 -3.07428 -0.88195 2.16438 -2.13698 -0.88192 2.11416 -3.07703 
-0.88192 2.11416 -2.13423 -0.87975 2.01384 -3.07035 -0.87975 2.01384 -2.1409 
-0.87975 2.21448 -3.07035 -0.87975 2.21448 -2.1409 -0.87742 1.96127 -3.06033 
-0.87742 1.96127 -2.15092 -0.87742 2.26705 -3.06033 -0.87742 2.26705 -2.15092 
-0.87655 1.8037 -2.97342 -0.87655 1.8037 -2.23783 -0.87655 2.42461 -2.97342 
-0.87655 2.42461 -2.23783 -0.87414 1.62999 -2.64386 -0.87414 1.62999 -2.56739 
-0.87414 2.59833 -2.64386 -0.87414 2.59833 -2.56739 -0.87257 1.90914 -3.04901 
-0.87257 1.90914 -2.16225 -0.87257 2.31918 -3.04901 -0.87257 2.31918 -2.16225 
-0.86917 1.63234 -2.71701 -0.86917 1.63234 -2.49425 -0.86917 2.59597 -2.71701 
-0.86917 2.59597 -2.49425 -0.86603 1.70591 -2.8943 -0.86603 1.70591 -2.31695 
-0.86603 2.52241 -2.8943 -0.86603 2.52241 -2.31695 -0.86492 1.85641 -3.0363 
-0.86492 1.85641 -2.17496 -0.86492 2.37191 -3.0363 -0.86492 2.37191 -2.17496 
-0.86321 1.75376 -2.95915 -0.86321 1.75376 -2.2521 -0.86321 2.47456 -2.95915 
-0.86321 2.47456 -2.2521 -0.85926 1.63706 -2.79016 -0.85926 1.63706 -2.4211 
-0.85926 2.59126 -2.79016 -0.85926 2.59126 -2.4211 -0.85773 2.11416 -3.11973 
-0.85773 2.11416 -2.09153 -0.85771 2.0641 -3.11732 -0.85771 2.0641 -2.09394 
-0.85771 2.16422 -3.11732 -0.85771 2.16422 -2.09394 -0.85565 2.01394 -3.11339 
-0.85565 2.01394 -2.09787 -0.85565 2.21438 -3.11339 -0.85565 2.21438 -2.09787 
-0.85467 1.80445 -3.0223 -0.85467 1.80445 -2.18896 -0.85467 2.42387 -3.0223 
-0.85467 2.42387 -2.18896 -0.85144 1.96427 -3.1082 -0.85144 1.96427 -2.10306 
-0.85144 2.26405 -3.1082 -0.85144 2.26405 -2.10306 -0.84737 1.70508 -2.94418 
-0.84737 1.70508 -2.26708 -0.84737 2.52324 -2.94418 -0.84737 2.52324 -2.26708 
-0.84711 1.91197 -3.09708 -0.84711 1.91197 -2.11418 -0.84711 2.31634 -3.09708 
-0.84711 2.31634 -2.11418 -0.84461 1.64398 -2.8617 -0.84461 1.64398 -2.34956 
-0.84461 2.58434 -2.8617 -0.84461 2.58434 -2.34956 -0.8417 1.75441 -3.00828 
-0.8417 1.75441 -2.20298 -0.8417 2.4739 -3.00828 -0.8417 2.4739 -2.20298 
-0.84119 1.57342 -2.60563 -0.84119 2.6549 -2.60563 -0.8398 1.85929 -3.08499 
-0.8398 1.85929 -2.12627 -0.8398 2.36903 -3.08499 -0.8398 2.36903 -2.12627 
-0.83874 1.57499 -2.68188 -0.83874 1.57499 -2.52938 -0.83874 2.65332 -2.68188 
-0.83874 2.65332 -2.52938 -0.83151 2.06416 -3.15889 -0.83151 2.06416 -2.05237 
-0.83151 2.16416 -3.15889 -0.83151 2.16416 -2.05237 -0.83147 1.66054 -2.92639 
-0.83147 2.11416 -3.1612 -0.83147 2.11416 -2.05006 -0.83147 2.56778 -2.92639 
-0.83147 2.56778 -2.28487 -0.83097 1.57832 -2.75521 -0.83097 1.57832 -2.45605 
-0.83097 2.65 -2.75521 -0.83097 2.65 -2.45605 -0.83005 1.8071 -3.07117 
-0.83005 1.8071 -2.14009 -0.83005 2.42122 -3.07117 -0.83005 2.42122 -2.14009 
-0.82946 2.01428 -3.15519 -0.82946 2.01428 -2.05606 -0.82946 2.21404 -3.15519 
-0.82946 2.21404 -2.05606 -0.82631 1.70541 -2.9931 -0.82631 2.52291 -2.9931 
-0.82631 2.52291 -2.21816 -0.82533 1.96465 -3.15012 -0.82533 1.96465 -2.06114 
-0.82533 2.26366 -3.15012 -0.82533 2.26366 -2.06114 -0.81914 1.9154 -3.14369 
-0.81914 1.9154 -2.06757 -0.81914 2.31291 -3.14369 -0.81914 2.31291 -2.06757 
-0.81866 1.58457 -2.82772 -0.81866 2.64375 -2.82772 -0.81866 2.64375 -2.38354 
-0.81792 1.75613 -3.05599 -0.81792 2.47218 -3.05599 -0.81792 2.47218 -2.15527 
-0.81225 1.86266 -3.13194 -0.81225 1.86266 -2.07932 -0.81225 2.36565 -3.13194 
-0.81225 2.36565 -2.07932 -0.81086 1.66068 -2.97557 -0.81086 2.56764 -2.97557 
-0.81086 2.56764 -2.23569 -0.80787 1.59965 -2.89307 -0.80787 2.62867 -2.89307 
-0.80787 2.62867 -2.31819 -0.80321 2.11416 -3.20133 -0.80321 2.11416 -2.00993 
-0.80296 1.51935 -2.64386 -0.80296 1.51935 -2.56739 -0.80296 2.70897 -2.64386 
-0.80296 2.70897 -2.56739 -0.80295 1.81067 -3.11864 -0.80295 2.41764 -3.11864 
-0.80295 2.41764 -2.09262 -0.80291 1.7069 -3.04092 -0.80291 2.52142 -3.04092 
-0.80291 2.52142 -2.17034 -0.80258 2.0648 -3.20012 -0.80258 2.0648 -2.01113 
-0.80258 2.16352 -3.20012 -0.80258 2.16352 -2.01113 -0.80067 2.01485 -3.19645 
-0.80067 2.01485 -2.01481 -0.80067 2.21347 -3.19645 -0.80067 2.21347 -2.01481 
-0.79855 1.52308 -2.71946 -0.79855 1.52308 -2.4918 -0.79855 2.70523 -2.71946 
-0.79855 2.70523 -2.4918 -0.79671 1.9649 -3.19126 -0.79671 1.9649 -2.01999 
-0.79671 2.26341 -3.19126 -0.79671 2.26341 -2.01999 -0.79335 1.61711 -2.9571 
-0.79335 2.61121 -2.9571 -0.79335 2.61121 -2.25416 -0.79126 1.75958 -3.10381 
-0.79126 2.46873 -3.10381 -0.79126 2.46873 -2.10745 -0.79063 1.91557 -3.18483 
-0.79063 1.91557 -2.02643 -0.79063 2.31274 -3.18483 -0.79063 2.31274 -2.02643 
-0.78833 1.52799 -2.79255 -0.78833 2.70033 -2.79255 -0.78833 2.70033 -2.4187 
-0.78781 1.66208 -3.02392 -0.78781 2.56624 -3.02392 -0.78781 2.56624 -2.18734 
-0.78299 1.86747 -3.17665 -0.78299 2.36085 -3.17665 -0.78299 2.36085 -2.03461 
-0.7796 1.54109 -2.85826 -0.7796 2.68723 -2.85826 -0.7796 2.68723 -2.353 
-0.77723 1.70954 -3.0875 -0.77723 2.51877 -3.0875 -0.77723 2.51877 -2.12375 
-0.77417 1.81525 -3.16358 -0.77417 2.41306 -3.16358 -0.77417 2.41306 -2.04767 
-0.77301 2.11416 -3.24002 -0.77301 2.11416 -1.97124 -0.77237 2.06485 -3.23888 
-0.77237 2.06485 -1.97238 -0.77237 2.16346 -3.23888 -0.77237 2.16346 -1.97238 
-0.77074 1.61819 -3.00559 -0.77074 2.61013 -3.00559 -0.77074 2.61013 -2.20567 
-0.76986 2.01567 -3.2362 -0.76986 2.21264 -3.2362 -0.76986 2.21264 -1.97506 
-0.76733 1.55709 -2.92326 -0.76733 2.67122 -2.92326 -0.76733 2.67122 -2.288 
-0.76597 1.96577 -3.23115 -0.76597 2.26255 -3.23115 -0.76597 2.26255 -1.98011 
-0.76294 1.76364 -3.14882 -0.76294 2.46468 -3.14882 -0.76294 2.46468 -2.06244 
-0.76254 1.66455 -3.07081 -0.76254 2.56377 -3.07081 -0.76254 2.56377 -2.14045 
-0.76249 2.76115 -2.60563 -0.76031 2.7593 -2.68122 -0.76031 2.7593 -2.53003 
-0.76014 1.91624 -3.22452 -0.76014 2.31207 -3.22452 -0.76014 2.31207 -1.98674 
-0.75378 2.75376 -2.75638 -0.75378 2.75376 -2.45487 -0.75257 1.86817 -3.21647 
-0.75257 2.36015 -3.21647 -0.75257 2.36015 -1.99479 -0.75184 1.5758 -2.9863 
-0.75184 2.65251 -2.9863 -0.75184 2.65251 -2.22496 -0.74934 1.71334 -3.13272 
-0.74934 2.51498 -3.13272 -0.74934 2.51498 -2.07854 -0.74716 2.74242 -2.82253 
-0.74716 2.74242 -2.38873 -0.74592 1.62069 -3.05294 -0.74592 2.60763 -3.05294 
-0.74592 2.60763 -2.15832 -0.74318 1.82069 -3.20693 -0.74318 2.40763 -3.20693 
-0.74318 2.40763 -2.00433 -0.74095 2.11416 -3.27719 -0.74014 2.06503 -3.27629 
-0.74014 2.16328 -3.27629 -0.73768 2.01579 -3.27358 -0.73768 2.21253 -3.27358 
-0.73714 1.5001 -2.88769 -0.73714 2.72821 -2.88769 -0.73714 2.72821 -2.32356 
-0.73454 1.6687 -3.11751 -0.73454 2.55961 -3.11751 -0.73454 2.55961 -2.09375 
-0.73344 1.96702 -3.26926 -0.73344 2.2613 -3.26926 -0.73344 2.2613 -1.94199 
-0.73235 1.76896 -3.19257 -0.73235 2.45936 -3.19257 -0.73235 2.45936 -2.01869 
-0.72774 1.91741 -3.26266 -0.72774 2.31091 -3.26266 -0.72774 2.31091 -1.9486 
-0.72743 1.57807 -3.03395 -0.72743 2.65024 -3.03395 -0.72743 2.65024 -2.17731 
-0.72377 1.5171 -2.95157 -0.72377 2.71122 -2.95157 -0.72377 2.71122 -2.25969 
-0.7201 1.86948 -3.25493 -0.7201 2.35883 -3.25493 -0.7201 2.35883 -1.95633 
-0.71959 2.80751 -2.64383 -0.71959 2.80751 -2.56743 -0.71933 1.71826 -3.17644 
-0.71933 2.51005 -3.17644 -0.71933 2.51005 -2.03482 -0.71834 1.62453 -3.09984 
-0.71834 2.60379 -3.09984 -0.71834 2.60379 -2.11142 -0.71519 2.80377 -2.71941 
-0.71519 2.80377 -2.49185 -0.71082 1.82191 -3.24542 -0.71082 2.40641 -3.24542 
-0.71082 2.40641 -1.96584 -0.70937 2.79585 -2.78475 -0.70937 2.79585 -2.42651 
-0.70711 1.53681 -3.01388 -0.70711 2.11416 -3.31274 -0.70711 2.69151 -3.01388 
-0.70711 2.69151 -2.19738 -0.70626 2.06509 -3.31188 -0.70626 2.16323 -3.31188 
-0.70484 1.6735 -3.16153 -0.70484 2.55481 -3.16153 -0.70484 2.55481 -2.04973 
-0.7037 2.01614 -3.30933 -0.7037 2.21218 -3.30933 -0.70144 2.78343 -2.85069 
-0.70144 2.78343 -2.36057 -0.70019 1.58134 -3.08086 -0.70019 2.64698 -3.08086 
-0.70019 2.64698 -2.1304 -0.69987 1.77529 -3.2344 -0.69987 2.45303 -3.2344 
-0.69987 2.45303 -1.97686 -0.69945 1.96743 -3.30508 -0.69945 2.26089 -3.30508 
-0.69352 1.91907 -3.29915 -0.69352 2.30925 -3.29915 -0.68995 2.76808 -2.91604 
-0.68995 2.76808 -2.29522 -0.68862 1.62982 -3.14527 -0.68862 2.5985 -3.14527 
-0.68862 2.5985 -2.06599 -0.68728 1.72432 -3.21855 -0.68728 2.504 -3.21855 
-0.68728 2.504 -1.99271 -0.68592 1.87118 -3.29154 -0.68592 2.35714 -3.29154 
-0.68023 1.53973 -3.06095 -0.68023 2.68859 -3.06095 -0.68023 2.68859 -2.15031 
-0.67666 1.82387 -3.28229 -0.67666 2.40444 -3.28229 -0.67666 2.40444 -1.92897 
-0.67524 2.75 -2.97946 -0.67524 2.75 -2.23179 -0.67472 2.85223 -2.60563 
-0.67296 1.67955 -3.20416 -0.67296 2.54876 -3.20416 -0.67296 2.54876 -2.00709 
-0.67276 2.85008 -2.68182 -0.67276 2.85008 -2.52944 -0.67156 2.11416 -3.34658 
-0.67085 1.58641 -3.12663 -0.67085 2.64191 -3.12663 -0.67085 2.64191 -2.08462 
-0.67066 2.06503 -3.34576 -0.67066 2.16328 -3.34576 -0.66871 2.84405 -2.74737 
-0.66871 2.84405 -2.46389 -0.66795 2.01579 -3.3433 -0.66795 2.21253 -3.3433 
-0.66577 1.77727 -3.2714 -0.66577 2.45105 -3.2714 -0.66577 2.45105 -1.93986 
-0.66364 1.96702 -3.33907 -0.66364 2.2613 -3.33907 -0.66174 2.83484 -2.81229 
-0.66174 2.83484 -2.39896 -0.65935 1.50028 -3.0397 -0.65935 2.72803 -3.0397 
-0.65935 2.72803 -2.17155 -0.65706 1.6356 -3.18809 -0.65706 2.59271 -3.18809 
-0.65706 2.59271 -2.02317 -0.65703 1.91741 -3.33337 -0.65703 2.31091 -3.33337 
-0.65328 1.73147 -3.25891 -0.65328 2.49684 -3.25891 -0.65328 2.49684 -1.95235 
-0.65216 2.82152 -2.87825 -0.65216 2.82152 -2.33301 -0.65136 1.54434 -3.10667 
-0.65136 2.68397 -3.10667 -0.65136 2.68397 -2.10459 -0.6493 1.86948 -3.32572 
-0.6493 2.35883 -3.32572 -0.63979 1.82191 -3.31645 -0.63979 2.40641 -3.31645 
-0.63969 1.59306 -3.17066 -0.63969 2.63526 -3.17066 -0.63969 2.63526 -2.0406 
-0.63957 2.80493 -2.94295 -0.63957 2.80493 -2.26831 -0.63922 1.6866 -3.24485 
-0.63922 2.54171 -3.24485 -0.63922 2.54171 -1.96641 -0.63439 2.11416 -3.37864 
-0.63325 2.06485 -3.378 -0.63325 2.16346 -3.378 -0.63083 1.50462 -3.08576 
-0.63083 2.72369 -3.08576 -0.63083 2.72369 -2.1255 -0.63057 2.01567 -3.37548 
-0.63057 2.21264 -3.37548 -0.62877 1.77529 -3.3055 -0.62877 2.45303 -3.3055 
-0.62674 2.89245 -2.64383 -0.62674 2.89245 -2.56743 -0.62553 2.78489 -3.00418 
-0.62553 2.78489 -2.20708 -0.62552 1.96577 -3.37159 -0.62552 2.26255 -3.37159 
-0.62403 2.88866 -2.70923 -0.62403 2.88866 -2.50203 -0.62361 1.64276 -3.22924 
-0.62361 2.58555 -3.22924 -0.62361 2.58555 -1.98202 -0.62056 1.55064 -3.15092 
-0.62056 2.67768 -3.15092 -0.62056 2.67768 -2.06034 -0.61889 1.91624 -3.36577 
-0.61889 2.31207 -3.36577 -0.61875 2.88134 -2.77468 -0.61875 2.88134 -2.43657 
-0.61292 1.72432 -3.29291 -0.61292 2.504 -3.29291 -0.61292 2.504 -1.91835 
-0.6111 2.87056 -2.8389 -0.6111 2.87056 -2.37236 -0.61084 1.86817 -3.3582 
-0.61084 2.36015 -3.3582 -0.60876 2.76193 -3.06367 -0.60876 2.76193 -2.14759 
-0.60651 1.60006 -3.21213 -0.60651 2.62826 -3.21213 -0.60651 2.62826 -1.99912 
-0.6013 1.82069 -3.3488 -0.6013 2.40763 -3.3488 -0.60031 2.85596 -2.90454 
-0.60031 2.85596 -2.30672 -0.60027 1.51075 -3.13058 -0.60027 2.71756 -3.13058 
-0.60027 2.71756 -2.08068 -0.59854 1.67955 -3.27859 -0.59854 2.54876 -3.27859 
-0.59854 2.54876 -1.93267 -0.5957 2.11416 -3.40884 -0.59449 2.0648 -3.40821 
-0.59449 2.16352 -3.40821 -0.59082 2.01485 -3.4063 -0.59082 2.21347 -3.4063 
-0.58794 1.55859 -3.19357 -0.58794 2.66973 -3.19357 -0.58794 2.66973 -2.01769 
-0.58777 2.83829 -2.96642 -0.58777 2.83829 -2.24484 -0.58694 1.76896 -3.33798 
-0.58694 2.45936 -3.33798 -0.58564 1.9649 -3.40234 -0.58564 2.26341 -3.40234 
-0.58246 1.6356 -3.26269 -0.58246 2.59271 -3.26269 -0.58246 2.59271 -1.94857 
-0.5792 1.91557 -3.39626 -0.5792 2.31274 -3.39626 -0.57854 2.75619 -3.1087 
-0.57854 2.75619 -2.10256 -0.57735 2.93065 -2.60563 -0.57611 2.92891 -2.67103 
-0.57611 2.92891 -2.54023 -0.57271 2.81721 -3.02719 -0.57271 2.81721 -2.18407 
-0.57241 2.92367 -2.73616 -0.57241 2.92367 -2.4751 -0.57102 1.86747 -3.38862 
-0.57102 2.36085 -3.38862 -0.57081 1.71826 -3.32496 -0.57081 2.51005 -3.32496 
-0.56795 1.51846 -3.17358 -0.56795 2.70986 -3.17358 -0.56795 2.70986 -2.03768 
-0.56626 2.91497 -2.80072 -0.56626 2.91497 -2.41054 -0.56503 1.59306 -3.24531 
-0.56503 2.63526 -3.24531 -0.56503 2.63526 -1.96594 -0.55796 1.81525 -3.3798 
-0.55796 2.41306 -3.3798 -0.55768 2.90283 -2.86445 -0.55768 2.90283 -2.34681 
-0.5559 1.6735 -3.31047 -0.5559 2.55481 -3.31047 -0.5559 2.55481 -1.90079 
-0.55557 2.11416 -3.4371 -0.55557 2.79305 -3.08568 -0.55557 2.79305 -2.12558 
-0.55326 2.06416 -3.43713 -0.55326 2.16416 -3.43713 -0.54957 2.01428 -3.43509 
-0.54957 2.21404 -3.43509 -0.54671 2.88732 -2.92707 -0.54671 2.88732 -2.28419 
-0.5466 2.74855 -3.15223 -0.5466 2.74855 -2.05903 -0.54529 1.55064 -3.22619 
-0.54529 2.67768 -3.22619 -0.54529 2.67768 -1.98507 -0.54449 1.96465 -3.43096 
-0.54449 2.26366 -3.43096 -0.54367 2.95273 -2.64048 -0.54367 2.95273 -2.57077 
-0.54319 1.76364 -3.36857 -0.54319 2.46468 -3.36857 -0.54112 2.94911 -2.70582 
-0.54112 2.94911 -2.50543 -0.53964 1.62982 -3.29425 -0.53964 2.5985 -3.29425 
-0.53964 2.5985 -1.91701 -0.53806 1.9154 -3.42477 -0.53806 2.31291 -3.42477 
-0.53609 2.94197 -2.77094 -0.53609 2.94197 -2.44031 -0.5334 2.8685 -2.98831 
-0.5334 2.8685 -2.22295 -0.52862 2.9314 -2.83514 -0.52862 2.9314 -2.37612 
-0.52709 1.71334 -3.35497 -0.52709 2.51498 -3.35497 -0.52631 1.86266 -3.41788 
-0.52631 2.36565 -3.41788 -0.52495 1.51075 -3.2059 -0.52495 2.71756 -3.2059 
-0.52495 2.71756 -2.00536 -0.52393 2.78572 -3.12956 -0.52393 2.78572 -2.0817 
-0.52101 1.58641 -3.27647 -0.52101 2.64191 -3.27647 -0.52101 2.64191 -1.93478 
-0.51864 2.91711 -2.89935 -0.51864 2.91711 -2.31191 -0.51781 2.84645 -3.04792 
-0.51781 2.84645 -2.16334 -0.5141 2.11416 -3.46336 -0.51301 1.81067 -3.40857 
-0.51301 2.41764 -3.40857 -0.51188 1.6687 -3.34017 -0.51188 2.55961 -3.34017 
-0.51169 2.0641 -3.46334 -0.51169 2.16422 -3.46334 -0.50969 2.97452 -2.60563 
-0.50845 2.97243 -2.67524 -0.50845 2.97243 -2.53602 -0.50776 2.01394 -3.46128 
-0.50776 2.21438 -3.46128 -0.50636 2.89972 -2.96129 -0.50636 2.89972 -2.24997 
-0.50443 2.96701 -2.74054 -0.50443 2.96701 -2.47072 -0.50307 2.75619 -3.18417 
-0.50307 2.75619 -2.02709 -0.50257 1.96427 -3.45707 -0.50257 2.26405 -3.45707 
-0.50104 1.54434 -3.25699 -0.50104 2.68397 -3.25699 -0.50104 2.68397 -1.95427 
-0.5 2.82126 -3.10563 -0.5 2.82126 -2.10563 -0.49824 2.9579 -2.80526 
-0.49824 2.9579 -2.406 -0.49818 1.75958 -3.39689 -0.49818 2.46873 -3.39689 
-0.49421 1.62453 -3.32397 -0.49421 2.60379 -3.32397 -0.49421 2.60379 -1.88729 
-0.49172 2.87897 -3.02188 -0.49172 2.87897 -2.18938 -0.49145 1.91197 -3.45274 
-0.49145 2.31634 -3.45274 -0.48924 2.9453 -2.86991 -0.48924 2.9453 -2.34135 
-0.48187 1.70954 -3.38286 -0.48187 2.51877 -3.38286 -0.48013 1.50462 -3.23646 
-0.48013 2.72369 -3.23646 -0.48013 2.72369 -1.9748 -0.48005 2.79305 -3.1612 
-0.48005 2.79305 -2.05006 -0.47936 1.85929 -3.44543 -0.47936 2.36903 -3.44543 
-0.47808 2.92903 -2.93339 -0.47808 2.92903 -2.27787 -0.47523 1.58134 -3.30582 
-0.47523 2.64698 -3.30582 -0.47523 2.64698 -1.90544 -0.47486 2.85511 -3.08049 
-0.47486 2.85511 -2.13077 -0.4739 2.99404 -2.64048 -0.4739 2.99404 -2.57077 
-0.47179 2.9897 -2.7098 -0.47179 2.9897 -2.50146 -0.4714 2.11416 -3.48755 
-0.46865 2.06394 -3.48758 -0.46865 2.16438 -3.48758 -0.4666 2.98228 -2.77487 
-0.4666 2.98228 -2.43639 -0.46554 1.8071 -3.43568 -0.46554 2.42122 -3.43568 
-0.46518 1.66455 -3.36816 -0.46518 2.56377 -3.36816 -0.46472 2.01384 -3.48538 
-0.46472 2.21448 -3.48538 -0.46433 2.90981 -2.99464 -0.46433 2.90981 -2.21662 
-0.45829 2.97156 -2.83979 -0.45829 2.97156 -2.37147 -0.45804 2.76193 -3.21439 
-0.45804 2.76193 -1.99687 -0.45532 1.53973 -3.28586 -0.45532 2.68859 -3.28586 
-0.45532 2.68859 -1.92539 -0.4547 1.96127 -3.48305 -0.4547 2.26705 -3.48305 
-0.45036 1.75613 -3.42355 -0.45036 2.47218 -3.42355 -0.44858 2.88717 -3.05421 
-0.44858 2.88717 -2.15705 -0.4481 2.95692 -2.90389 -0.4481 2.95692 -2.30737 
-0.44731 1.62069 -3.35155 -0.44731 2.60763 -3.35155 -0.44338 1.90914 -3.4782 
-0.44338 2.31918 -3.4782 -0.44229 2.84645 -3.12344 -0.44229 2.84645 -2.08782 
-0.438 3.01313 -2.60563 -0.43694 3.01097 -2.67501 -0.43694 3.01097 -2.53625 
-0.4361 2.93854 -2.96647 -0.4361 2.93854 -2.24479 -0.43529 1.7069 -3.40854 
-0.43529 2.52142 -3.40854 -0.43407 2.72803 -3.26497 -0.43407 2.72803 -1.94628 
-0.43378 3.00448 -2.74406 -0.43378 3.00448 -2.4672 -0.43067 1.85641 -3.47055 
-0.43067 2.37191 -3.47055 -0.42832 1.57807 -3.33306 -0.42832 2.65024 -3.33306 
-0.42832 2.65024 -1.8782 -0.42756 2.11416 -3.50962 -0.42631 2.99551 -2.80929 
-0.42631 2.99551 -2.40197 -0.4247 2.06388 -3.50957 -0.4247 2.16444 -3.50957 
-0.42156 2.81721 -3.17834 -0.42156 2.81721 -2.03292 -0.42122 2.91737 -3.02685 
-0.42122 2.91737 -2.18441 -0.41829 1.66208 -3.39344 -0.41829 2.56624 -3.39344 
-0.41697 2.98267 -2.87362 -0.41697 2.98267 -2.33764 -0.41667 1.80445 -3.4603 
-0.41667 2.42387 -3.4603 -0.41625 2.87897 -3.09735 -0.41625 2.87897 -2.1139 
-0.41555 2.01134 -3.50937 -0.41555 2.21698 -3.50937 -0.40825 1.53681 -3.31274 
-0.40825 2.69151 -3.31274 -0.40825 2.69151 -1.89852 -0.4058 2.96602 -2.93677 
-0.4058 2.96602 -2.27448 -0.40521 1.95877 -3.50655 -0.40521 2.26954 -3.50655 
-0.40265 1.75441 -3.44733 -0.40265 2.4739 -3.44733 -0.39996 1.61819 -3.37637 
-0.39996 2.61013 -3.37637 -0.39938 3.03028 -2.6405 -0.39938 3.03028 -2.57076 
-0.39855 2.78489 -3.23116 -0.39855 2.78489 -1.9801 -0.39726 3.02593 -2.70981 
-0.39726 3.02593 -2.50145 -0.39455 3.01673 -2.77793 -0.39455 3.01673 -2.43333 
-0.394 1.90692 -3.50107 -0.394 2.3214 -3.50107 -0.39285 2.94563 -2.99848 
-0.39285 2.94563 -2.21278 -0.38901 2.90981 -3.06996 -0.38901 2.90981 -2.1413 
-0.38747 1.70541 -3.43194 -0.38747 2.52291 -3.43194 -0.38606 3.00564 -2.84275 
-0.38606 3.00564 -2.36851 -0.38268 2.11416 -3.52951 -0.38268 2.8685 -3.13903 
-0.38268 2.8685 -2.07223 -0.38098 1.85425 -3.49293 -0.38098 2.37406 -3.49293 
-0.38067 1.5758 -3.35747 -0.38067 2.65251 -3.35747 -0.37569 2.99063 -2.90672 
-0.37569 2.99063 -2.30454 -0.37444 2.06157 -3.53139 -0.37444 2.16674 -3.53139 
-0.37384 2.75 -3.28087 -0.37384 2.75 -1.93039 -0.36994 1.66068 -3.41649 
-0.36994 2.56764 -3.41649 -0.36779 1.8037 -3.48218 -0.36779 2.42461 -3.48218 
-0.36513 2.00914 -3.53064 -0.36513 2.21918 -3.53064 -0.36353 2.97189 -2.96915 
-0.36353 2.97189 -2.2421 -0.36084 2.93854 -3.04173 -0.36084 2.93854 -2.16952 
-0.36079 2.83829 -3.19339 -0.36079 2.83829 -2.01786 -0.36044 3.04694 -2.60563 
-0.35957 3.04468 -2.67526 -0.35957 3.04468 -2.536 -0.35773 3.03773 -2.74361 
-0.35773 3.03773 -2.46765 -0.35566 2.89972 -3.11199 -0.35566 2.89972 -2.09927 
-0.35479 1.957 -3.52727 -0.35479 2.27131 -3.52727 -0.3542 3.02643 -2.81131 
-0.3542 3.02643 -2.39995 -0.35352 1.75376 -3.46884 -0.35352 2.47456 -3.46884 
-0.35147 1.61711 -3.39898 -0.35147 2.61121 -3.39898 -0.34594 1.5171 -3.3294 
-0.34594 2.71122 -3.3294 -0.34594 2.71122 -1.88186 -0.34452 3.01324 -2.87573 
-0.34452 3.01324 -2.33553 -0.34345 1.90531 -3.52129 -0.34345 2.323 -3.52129 
-0.33855 1.70508 -3.453 -0.33855 2.52324 -3.453 -0.33732 2.80493 -3.2452 
-0.33732 2.80493 -1.96606 -0.33689 2.11416 -3.54717 -0.33333 2.99608 -2.93896 
-0.33333 2.99608 -2.2723 -0.33115 2.96602 -3.01143 -0.33115 2.96602 -2.19983 
-0.33112 1.85421 -3.5127 -0.33112 2.3741 -3.5127 -0.32843 2.06153 -3.54869 
-0.32843 2.16678 -3.54869 -0.32776 2.92903 -3.08371 -0.32776 2.92903 -2.12755 
-0.32144 2.88732 -3.15234 -0.32144 2.88732 -2.05892 -0.3208 3.06066 -2.64049 
-0.3208 3.06066 -2.57076 -0.32076 1.66054 -3.4371 -0.32076 2.56778 -3.4371 
-0.31947 3.05611 -2.70888 -0.31947 3.05611 -2.50238 -0.31878 2.00885 -3.54759 
-0.31878 2.21947 -3.54759 -0.31786 1.80385 -3.50155 -0.31786 2.42446 -3.50155 
-0.31763 1.55709 -3.37296 -0.31763 2.67122 -3.37296 -0.3168 3.04704 -2.77702 
-0.3168 3.04704 -2.43424 -0.31284 3.03354 -2.84411 -0.31284 3.03354 -2.36715 
-0.31041 2.76808 -3.29558 -0.31041 2.76808 -1.91568 -0.30822 1.95672 -3.54382 
-0.30822 2.2716 -3.54382 -0.3037 1.75437 -3.48785 -0.3037 2.47395 -3.48785 
-0.30233 3.01815 -2.90796 -0.30233 3.01815 -2.3033 -0.30109 2.99063 -2.98132 
-0.30109 2.99063 -2.22994 -0.29891 2.85596 -3.20594 -0.29891 2.85596 -2.00532 
-0.29826 2.95692 -3.05372 -0.29826 2.95692 -2.15753 -0.29594 1.9039 -3.53741 
-0.29594 2.32442 -3.53741 -0.29372 2.91711 -3.12427 -0.29372 2.91711 -2.08699 
-0.29028 2.11416 -3.56257 -0.28868 1.70591 -3.47165 -0.28868 2.52241 -3.47165 
-0.28744 1.59965 -3.4135 -0.28744 2.62867 -3.4135 -0.28338 1.85287 -3.52835 
-0.28338 2.37545 -3.52835 -0.28206 2.72821 -3.34277 -0.28206 2.72821 -1.86849 
-0.28137 2.06141 -3.56378 -0.28137 2.16691 -3.56378 -0.28108 3.07384 -2.60563 
-0.28043 3.07159 -2.67408 -0.28043 3.07159 -2.53718 -0.27845 3.06485 -2.74221 
-0.27845 3.06485 -2.46905 -0.27517 3.05365 -2.8097 -0.27517 3.05365 -2.40156 
-0.27262 2.82152 -3.25779 -0.27262 2.82152 -1.95347 -0.27165 2.00881 -3.56224 
-0.27165 2.21951 -3.56224 -0.2706 3.03804 -2.87623 -0.2706 3.03804 -2.33503 
-0.2701 3.01324 -2.95015 -0.2701 3.01324 -2.2611 -0.26975 1.80238 -3.51669 
-0.26975 2.42594 -3.51669 -0.26799 2.98267 -3.0226 -0.26799 2.98267 -2.18866 
-0.26428 2.9453 -3.09487 -0.26428 2.9453 -2.11639 -0.26005 1.95567 -3.55813 
-0.26005 2.27264 -3.55813 -0.25882 2.90283 -3.16331 -0.25882 2.90283 -2.04795 
-0.25607 1.64398 -3.45024 -0.25607 2.58434 -3.45024 -0.25536 1.75303 -3.5025 
-0.25536 2.47529 -3.5025 -0.25263 1.54109 -3.38523 -0.25263 2.68723 -3.38523 
-0.24768 1.90301 -3.55118 -0.24768 2.32531 -3.55118 -0.24614 3.08277 -2.64033 
-0.24614 3.08277 -2.57092 -0.24506 2.78343 -3.30707 -0.24506 2.78343 -1.90419 
-0.24481 3.07823 -2.7087 -0.24481 3.07823 -2.50255 -0.24298 2.11416 -3.57566 
-0.24216 3.06918 -2.77677 -0.24216 3.06918 -2.43449 -0.23848 3.03354 -2.91847 
-0.23848 3.03354 -2.29279 -0.23822 3.0557 -2.84385 -0.23822 3.0557 -2.36741 
-0.23712 3.00564 -2.99168 -0.23712 3.00564 -2.21957 -0.23465 1.85198 -3.54169 
-0.23465 2.37634 -3.54169 -0.23416 2.97156 -3.06392 -0.23416 2.97156 -2.14734 
-0.23388 2.06137 -3.57646 -0.23388 2.16695 -3.57646 -0.23327 2.87056 -3.21673 
-0.23327 2.87056 -1.99453 -0.22951 2.9314 -3.13425 -0.22951 2.9314 -2.07701 
-0.22275 2.00821 -3.57473 -0.22275 2.22011 -3.57473 -0.22209 1.58457 -3.42429 
-0.22209 2.64375 -3.42429 -0.22094 1.8017 -3.52951 -0.22094 2.42662 -3.52951 
-0.21787 1.698 -3.48843 -0.21787 2.53032 -3.48843 -0.2169 2.74242 -3.35279 
-0.21108 3.09163 -2.60563 -0.21095 1.95509 -3.5701 -0.21095 2.27323 -3.5701 
-0.21057 3.08928 -2.67495 -0.21057 3.08928 -2.53631 -0.20841 3.08247 -2.74325 
-0.20841 3.08247 -2.46801 -0.20667 2.83484 -3.26737 -0.20667 2.83484 -1.94389 
-0.20568 3.02643 -2.95983 -0.20568 3.02643 -2.25143 -0.20526 3.0711 -2.81089 
-0.20526 3.0711 -2.40037 -0.20407 3.05365 -2.8808 -0.20407 3.05365 -2.33046 
-0.20366 2.99551 -3.03194 -0.20366 2.99551 -2.17932 -0.19963 2.9579 -3.10387 
-0.19963 2.9579 -2.10739 -0.19881 1.90265 -3.56257 -0.19881 2.32566 -3.56257 
-0.19509 2.11416 -3.58641 -0.19509 2.91497 -3.17189 -0.19509 2.91497 -2.03937 
-0.18692 1.52799 -3.39396 -0.18692 2.70033 -3.39396 -0.18558 1.8517 -3.55256 
-0.18558 2.37661 -3.55256 -0.18453 1.63706 -3.46489 -0.18453 2.59126 -3.46489 
-0.18446 2.06094 -3.58703 -0.18446 2.16738 -3.58703 -0.18384 1.74616 -3.5171 
-0.18384 2.48216 -3.5171 -0.17912 2.79585 -3.315 -0.17912 2.79585 -1.89626 
-0.17515 3.09809 -2.64033 -0.17515 3.09809 -2.57092 -0.17448 3.09334 -2.70939 
-0.17448 3.09334 -2.50186 -0.17328 2.00787 -3.58475 -0.17328 2.22045 -3.58475 
-0.1723 3.01673 -3.00018 -0.1723 3.01673 -2.21108 -0.17181 3.08419 -2.77744 
-0.17181 3.08419 -2.43382 -0.17139 3.04704 -2.92243 -0.17139 3.04704 -2.28883 
-0.17114 3.06918 -2.84779 -0.17114 3.06918 -2.36347 -0.16924 2.98228 -3.07223 
-0.16924 2.98228 -2.13903 -0.16905 2.88134 -3.22438 -0.16905 2.88134 -1.98688 
-0.16531 2.94197 -3.14172 -0.16531 2.94197 -2.06954 -0.16159 1.95512 -3.57959 
-0.16159 2.2732 -3.57959 -0.15076 2.75376 -3.35941 -0.14958 1.57832 -3.43659 
-0.14958 2.65 -3.43659 -0.14943 1.90283 -3.57155 -0.14943 2.32548 -3.57155 
-0.14857 1.79617 -3.54201 -0.14857 2.43214 -3.54201 -0.14673 2.11416 -3.59481 
-0.1459 1.69232 -3.50048 -0.1459 2.536 -3.50048 -0.14174 2.84405 -3.27433 
-0.14174 2.84405 -1.93692 -0.13928 3.10441 -2.60563 -0.13895 3.10204 -2.67477 
-0.13895 3.10204 -2.53649 -0.13843 3.00448 -3.03941 -0.13843 3.00448 -2.17185 
-0.13798 3.03773 -2.96336 -0.13798 3.03773 -2.2479 -0.13795 3.09494 -2.74358 
-0.13795 3.09494 -2.46768 -0.13762 3.08247 -2.81404 -0.13762 3.08247 -2.39722 
-0.13658 3.06485 -2.88408 -0.13658 3.06485 -2.32718 -0.13594 2.0609 -3.59491 
-0.13594 2.16742 -3.59491 -0.13491 2.96701 -3.11006 -0.13491 2.96701 -2.1012 
-0.13053 2.92367 -3.17804 -0.13053 2.92367 -2.03322 -0.12447 2.0076 -3.59211 
-0.12447 2.22072 -3.59211 -0.11383 1.52308 -3.40417 -0.11383 2.70523 -3.40417 
-0.11378 2.80377 -3.32082 -0.11378 2.80377 -1.89044 -0.11267 1.84699 -3.56267 
-0.11267 2.38132 -3.56267 -0.11264 1.95487 -3.58641 -0.11264 2.27345 -3.58641 
-0.11138 1.63234 -3.4748 -0.11138 2.59597 -3.4748 -0.11089 1.74153 -3.52696 
-0.11089 2.48678 -3.52696 -0.10442 3.10809 -2.64033 -0.10442 3.10809 -2.57093 
-0.10418 3.02593 -3.00289 -0.10418 3.02593 -2.20837 -0.10417 2.9897 -3.07741 
-0.10417 2.9897 -2.13384 -0.10377 3.09334 -2.78011 -0.10377 3.09334 -2.43115 
-0.10375 3.10333 -2.70938 -0.10375 3.10333 -2.50187 -0.1036 2.88866 -3.22966 
-0.1036 2.88866 -1.9816 -0.10325 3.05611 -2.9251 -0.10325 3.05611 -2.28616 
-0.10308 3.07823 -2.85044 -0.10308 3.07823 -2.36082 -0.1002 2.94911 -3.14675 
-0.1002 2.94911 -2.06451 -0.09802 2.11416 -3.60081 -0.08682 2.06079 -3.60042 
-0.08682 2.16752 -3.60042 -0.07625 1.57499 -3.44437 -0.07625 2.65332 -3.44437 
-0.07619 2.85008 -3.27839 -0.07619 2.85008 -1.93287 -0.07559 2.7593 -3.36594 
-0.0754 1.79237 -3.54943 -0.0754 2.43594 -3.54943 -0.07536 2.00758 -3.59707 
-0.07536 2.22073 -3.59707 -0.07493 1.90103 -3.57978 -0.07493 2.32728 -3.57978 
-0.07315 1.6889 -3.50774 -0.07315 2.53942 -3.50774 -0.06963 3.04468 -2.96519 
-0.06963 3.04468 -2.24606 -0.06961 2.97243 -3.11408 -0.06961 2.97243 -2.09718 
-0.06948 3.11174 -2.60563 -0.06938 3.01097 -3.04257 -0.06938 3.01097 -2.16868 
-0.06932 3.08928 -2.8162 -0.06932 3.08928 -2.39506 -0.06931 3.10934 -2.67494 
-0.06931 3.10934 -2.53632 -0.06914 3.10204 -2.74458 -0.06914 3.10204 -2.46668 
-0.06845 3.07159 -2.88605 -0.06845 3.07159 -2.3252 -0.0654 2.92891 -3.18174 
-0.0654 2.92891 -2.02951 -0.04907 2.11416 -3.60442 -0.03824 1.51935 -3.40858 
-0.03824 2.70897 -3.40858 -0.03823 1.62999 -3.47977 -0.03823 2.59833 -3.47977 
-0.0382 2.80751 -3.32522 -0.0382 2.80751 -1.88604 -0.0382 2.89245 -3.23236 
-0.0382 2.89245 -1.97889 -0.03779 1.84578 -3.5682 -0.03779 2.38253 -3.5682 
-0.03779 1.73921 -3.5319 -0.03779 2.4891 -3.5319 -0.03776 1.95366 -3.59194 
-0.03776 2.27466 -3.59194 -0.03776 2.06076 -3.60349 -0.03776 2.16756 -3.60349 
-0.03487 3.03028 -3.00501 -0.03487 3.03028 -2.20625 -0.03487 3.06066 -2.92643 
-0.03487 3.06066 -2.28483 -0.03485 2.99404 -3.07953 -0.03485 2.99404 -2.13172 
-0.03485 2.95273 -3.1493 -0.03485 2.95273 -2.06196 -0.0347 3.09809 -2.78078 
-0.0347 3.09809 -2.43048 -0.0347 3.08277 -2.85177 -0.0347 3.08277 -2.35949 
-0.0347 3.10809 -2.71005 -0.0347 3.10809 -2.50121 -0.0347 3.11295 -2.64033 
-0.0347 3.11295 -2.57093 0 1.57342 -3.44682 0 1.68776 -3.51016 
0 1.79145 -3.55213 0 1.90043 -3.58252 0 2.00728 -3.5999 
0 2.11416 -3.60563 0 2.22104 -3.5999 0 2.32788 -3.58252 
0 2.43686 -3.55213 0 2.54056 -3.51016 0 2.6549 -3.44682 
0 2.76115 -3.36812 0 2.85223 -3.28035 0 2.85223 -1.9309 
0 2.93065 -3.18298 0 2.93065 -2.02828 0 2.97452 -3.11531 
0 2.97452 -2.09594 0 3.01313 -3.04363 0 3.01313 -2.16763 
0 3.04694 -2.96607 0 3.04694 -2.24519 0 3.07384 -2.88671 
0 3.07384 -2.32454 0 3.09163 -2.81671 0 3.09163 -2.39455 
0 3.10441 -2.74491 0 3.10441 -2.46635 0 3.11174 -2.6751 
0 3.11174 -2.53615 0 3.11416 -2.60563 0.0347 3.11295 -2.64033 
0.0347 3.11295 -2.57093 0.0347 3.10809 -2.71005 0.0347 3.10809 -2.50121 
0.0347 3.08277 -2.85177 0.0347 3.08277 -2.35949 0.0347 3.09809 -2.78078 
0.0347 3.09809 -2.43048 0.03485 2.95273 -3.1493 0.03485 2.95273 -2.06196 
0.03485 2.99404 -3.07953 0.03485 2.99404 -2.13172 0.03487 3.06066 -2.92643 
0.03487 3.06066 -2.28483 0.03487 3.03028 -3.00501 0.03487 3.03028 -2.20625 
0.03776 2.06076 -3.60349 0.03776 2.16756 -3.60349 0.03776 1.95366 -3.59194 
0.03776 2.27466 -3.59194 0.03779 1.73921 -3.5319 0.03779 2.4891 -3.5319 
0.03779 1.84578 -3.5682 0.03779 2.38253 -3.5682 0.0382 2.89245 -3.23236 
0.0382 2.89245 -1.97889 0.0382 2.80751 -3.32522 0.0382 2.80751 -1.88604 
0.03823 1.62999 -3.47977 0.03823 2.59833 -3.47977 0.03824 1.51935 -3.40858 
0.03824 2.70897 -3.40858 0.04907 2.11416 -3.60442 0.0654 2.92891 -3.18174 
0.0654 2.92891 -2.02951 0.06845 3.07159 -2.88605 0.06845 3.07159 -2.3252 
0.06914 3.10204 -2.74458 0.06914 3.10204 -2.46668 0.06931 3.10934 -2.67494 
0.06931 3.10934 -2.53632 0.06932 3.08928 -2.8162 0.06932 3.08928 -2.39506 
0.06938 3.01097 -3.04257 0.06938 3.01097 -2.16868 0.06948 3.11174 -2.60563 
0.06961 2.97243 -3.11408 0.06961 2.97243 -2.09718 0.06963 3.04468 -2.96519 
0.06963 3.04468 -2.24606 0.07315 1.6889 -3.50774 0.07315 2.53942 -3.50774 
0.07493 1.90103 -3.57978 0.07493 2.32728 -3.57978 0.07536 2.00758 -3.59707 
0.07536 2.22073 -3.59707 0.0754 1.79237 -3.54943 0.0754 2.43594 -3.54943 
0.07559 2.7593 -3.36594 0.07619 2.85008 -3.27839 0.07619 2.85008 -1.93287 
0.07625 1.57499 -3.44437 0.07625 2.65332 -3.44437 0.08682 2.06079 -3.60042 
0.08682 2.16752 -3.60042 0.09802 2.11416 -3.60081 0.1002 2.94911 -3.14675 
0.1002 2.94911 -2.06451 0.10308 3.07823 -2.85044 0.10308 3.07823 -2.36082 
0.10325 3.05611 -2.9251 0.10325 3.05611 -2.28616 0.1036 2.88866 -3.22966 
0.1036 2.88866 -1.9816 0.10375 3.10333 -2.70938 0.10375 3.10333 -2.50187 
0.10377 3.09334 -2.78011 0.10377 3.09334 -2.43115 0.10417 2.9897 -3.07741 
0.10417 2.9897 -2.13384 0.10418 3.02593 -3.00289 0.10418 3.02593 -2.20837 
0.10442 3.10809 -2.64033 0.10442 3.10809 -2.57093 0.11089 1.74153 -3.52696 
0.11089 2.48678 -3.52696 0.11138 1.63234 -3.4748 0.11138 2.59597 -3.4748 
0.11264 1.95487 -3.58641 0.11264 2.27345 -3.58641 0.11267 1.84699 -3.56267 
0.11267 2.38132 -3.56267 0.11378 2.80377 -3.32082 0.11378 2.80377 -1.89044 
0.11383 1.52308 -3.40417 0.11383 2.70523 -3.40417 0.12447 2.0076 -3.59211 
0.12447 2.22072 -3.59211 0.13053 2.92367 -3.17804 0.13053 2.92367 -2.03322 
0.13491 2.96701 -3.11006 0.13491 2.96701 -2.1012 0.13594 2.0609 -3.59491 
0.13594 2.16742 -3.59491 0.13658 3.06485 -2.88408 0.13658 3.06485 -2.32718 
0.13762 3.08247 -2.81404 0.13762 3.08247 -2.39722 0.13795 3.09494 -2.74358 
0.13795 3.09494 -2.46768 0.13798 3.03773 -2.96336 0.13798 3.03773 -2.2479 
0.13843 3.00448 -3.03941 0.13843 3.00448 -2.17185 0.13895 3.10204 -2.67477 
0.13895 3.10204 -2.53649 0.13928 3.10441 -2.60563 0.14174 2.84405 -3.27433 
0.14174 2.84405 -1.93692 0.1459 1.69232 -3.50048 0.1459 2.536 -3.50048 
0.14673 2.11416 -3.59481 0.14857 1.79617 -3.54201 0.14857 2.43214 -3.54201 
0.14943 1.90283 -3.57155 0.14943 2.32548 -3.57155 0.14958 1.57832 -3.43659 
0.14958 2.65 -3.43659 0.15076 2.75376 -3.35941 0.16159 1.95512 -3.57959 
0.16159 2.2732 -3.57959 0.16531 2.94197 -3.14172 0.16531 2.94197 -2.06954 
0.16905 2.88134 -3.22438 0.16905 2.88134 -1.98688 0.16924 2.98228 -3.07223 
0.16924 2.98228 -2.13903 0.17114 3.06918 -2.84779 0.17114 3.06918 -2.36347 
0.17139 3.04704 -2.92243 0.17139 3.04704 -2.28883 0.17181 3.08419 -2.77744 
0.17181 3.08419 -2.43382 0.1723 3.01673 -3.00018 0.1723 3.01673 -2.21108 
0.17328 2.00787 -3.58475 0.17328 2.22045 -3.58475 0.17448 3.09334 -2.70939 
0.17448 3.09334 -2.50186 0.17515 3.09809 -2.64033 0.17515 3.09809 -2.57092 
0.17912 2.79585 -3.315 0.17912 2.79585 -1.89626 0.18384 1.74616 -3.5171 
0.18384 2.48216 -3.5171 0.18446 2.06094 -3.58703 0.18446 2.16738 -3.58703 
0.18453 1.63706 -3.46489 0.18453 2.59126 -3.46489 0.18558 1.8517 -3.55256 
0.18558 2.37661 -3.55256 0.18692 1.52799 -3.39396 0.18692 2.70033 -3.39396 
0.19509 2.11416 -3.58641 0.19509 2.91497 -3.17189 0.19509 2.91497 -2.03937 
0.19881 1.90265 -3.56257 0.19881 2.32566 -3.56257 0.19963 2.9579 -3.10387 
0.19963 2.9579 -2.10739 0.20366 2.99551 -3.03194 0.20366 2.99551 -2.17932 
0.20407 3.05365 -2.8808 0.20407 3.05365 -2.33046 0.20526 3.0711 -2.81089 
0.20526 3.0711 -2.40037 0.20568 3.02643 -2.95983 0.20568 3.02643 -2.25143 
0.20667 2.83484 -3.26737 0.20667 2.83484 -1.94389 0.20841 3.08247 -2.74325 
0.20841 3.08247 -2.46801 0.21057 3.08928 -2.67495 0.21057 3.08928 -2.53631 
0.21095 1.95509 -3.5701 0.21095 2.27323 -3.5701 0.21108 3.09163 -2.60563 
0.2169 2.74242 -3.35279 0.21787 1.698 -3.48843 0.21787 2.53032 -3.48843 
0.22094 1.8017 -3.52951 0.22094 2.42662 -3.52951 0.22209 1.58457 -3.42429 
0.22209 2.64375 -3.42429 0.22275 2.00821 -3.57473 0.22275 2.22011 -3.57473 
0.22951 2.9314 -3.13425 0.22951 2.9314 -2.07701 0.23327 2.87056 -3.21673 
0.23327 2.87056 -1.99453 0.23388 2.06137 -3.57646 0.23388 2.16695 -3.57646 
0.23416 2.97156 -3.06392 0.23416 2.97156 -2.14734 0.23465 1.85198 -3.54169 
0.23465 2.37634 -3.54169 0.23712 3.00564 -2.99168 0.23712 3.00564 -2.21957 
0.23822 3.0557 -2.84385 0.23822 3.0557 -2.36741 0.23848 3.03354 -2.91847 
0.23848 3.03354 -2.29279 0.24216 3.06918 -2.77677 0.24216 3.06918 -2.43449 
0.24298 2.11416 -3.57566 0.24481 3.07823 -2.7087 0.24481 3.07823 -2.50255 
0.24506 2.78343 -3.30707 0.24506 2.78343 -1.90419 0.24614 3.08277 -2.64033 
0.24614 3.08277 -2.57092 0.24768 1.90301 -3.55118 0.24768 2.32531 -3.55118 
0.25263 1.54109 -3.38523 0.25263 2.68723 -3.38523 0.25536 1.75303 -3.5025 
0.25536 2.47529 -3.5025 0.25607 1.64398 -3.45024 0.25607 2.58434 -3.45024 
0.25882 2.90283 -3.16331 0.25882 2.90283 -2.04795 0.26005 1.95567 -3.55813 
0.26005 2.27264 -3.55813 0.26428 2.9453 -3.09487 0.26428 2.9453 -2.11639 
0.26799 2.98267 -3.0226 0.26799 2.98267 -2.18866 0.26975 1.80238 -3.51669 
0.26975 2.42594 -3.51669 0.2701 3.01324 -2.95015 0.2701 3.01324 -2.2611 
0.2706 3.03804 -2.87623 0.2706 3.03804 -2.33503 0.27165 2.00881 -3.56224 
0.27165 2.21951 -3.56224 0.27262 2.82152 -3.25779 0.27262 2.82152 -1.95347 
0.27517 3.05365 -2.8097 0.27517 3.05365 -2.40156 0.27845 3.06485 -2.74221 
0.27845 3.06485 -2.46905 0.28043 3.07159 -2.67408 0.28043 3.07159 -2.53718 
0.28108 3.07384 -2.60563 0.28137 2.06141 -3.56378 0.28137 2.16691 -3.56378 
0.28206 2.72821 -3.34277 0.28206 2.72821 -1.86849 0.28338 1.85287 -3.52835 
0.28338 2.37545 -3.52835 0.28744 1.59965 -3.4135 0.28744 2.62867 -3.4135 
0.28868 1.70591 -3.47165 0.28868 2.52241 -3.47165 0.29028 2.11416 -3.56257 
0.29372 2.91711 -3.12427 0.29372 2.91711 -2.08699 0.29594 1.9039 -3.53741 
0.29594 2.32442 -3.53741 0.29826 2.95692 -3.05372 0.29826 2.95692 -2.15753 
0.29891 2.85596 -3.20594 0.29891 2.85596 -2.00532 0.30109 2.99063 -2.98132 
0.30109 2.99063 -2.22994 0.30233 3.01815 -2.90796 0.30233 3.01815 -2.3033 
0.3037 1.75437 -3.48785 0.3037 2.47395 -3.48785 0.30822 1.95672 -3.54382 
0.30822 2.2716 -3.54382 0.31041 2.76808 -3.29558 0.31041 2.76808 -1.91568 
0.31284 3.03354 -2.84411 0.31284 3.03354 -2.36715 0.3168 3.04704 -2.77702 
0.3168 3.04704 -2.43424 0.31763 1.55709 -3.37296 0.31763 2.67122 -3.37296 
0.31786 1.80385 -3.50155 0.31786 2.42446 -3.50155 0.31878 2.00885 -3.54759 
0.31878 2.21947 -3.54759 0.31947 3.05611 -2.70888 0.31947 3.05611 -2.50238 
0.32076 1.66054 -3.4371 0.32076 2.56778 -3.4371 0.3208 3.06066 -2.64049 
0.3208 3.06066 -2.57076 0.32144 2.88732 -3.15234 0.32144 2.88732 -2.05892 
0.32776 2.92903 -3.08371 0.32776 2.92903 -2.12755 0.32843 2.06153 -3.54869 
0.32843 2.16678 -3.54869 0.33112 1.85421 -3.5127 0.33112 2.3741 -3.5127 
0.33115 2.96602 -3.01143 0.33115 2.96602 -2.19983 0.33333 2.99608 -2.93896 
0.33333 2.99608 -2.2723 0.33689 2.11416 -3.54717 0.33732 2.80493 -3.2452 
0.33732 2.80493 -1.96606 0.33855 1.70508 -3.453 0.33855 2.52324 -3.453 
0.34345 1.90531 -3.52129 0.34345 2.323 -3.52129 0.34452 3.01324 -2.87573 
0.34452 3.01324 -2.33553 0.34594 1.5171 -3.3294 0.34594 2.71122 -3.3294 
0.34594 2.71122 -1.88186 0.35147 1.61711 -3.39898 0.35147 2.61121 -3.39898 
0.35352 1.75376 -3.46884 0.35352 2.47456 -3.46884 0.3542 3.02643 -2.81131 
0.3542 3.02643 -2.39995 0.35479 1.957 -3.52727 0.35479 2.27131 -3.52727 
0.35566 2.89972 -3.11199 0.35566 2.89972 -2.09927 0.35773 3.03773 -2.74361 
0.35773 3.03773 -2.46765 0.35957 3.04468 -2.67526 0.35957 3.04468 -2.536 
0.36044 3.04694 -2.60563 0.36079 2.83829 -3.19339 0.36079 2.83829 -2.01786 
0.36084 2.93854 -3.04173 0.36084 2.93854 -2.16952 0.36353 2.97189 -2.96915 
0.36353 2.97189 -2.2421 0.36513 2.00914 -3.53064 0.36513 2.21918 -3.53064 
0.36779 1.8037 -3.48218 0.36779 2.42461 -3.48218 0.36994 1.66068 -3.41649 
0.36994 2.56764 -3.41649 0.37384 2.75 -3.28087 0.37384 2.75 -1.93039 
0.37444 2.06157 -3.53139 0.37444 2.16674 -3.53139 0.37569 2.99063 -2.90672 
0.37569 2.99063 -2.30454 0.38067 1.5758 -3.35747 0.38067 2.65251 -3.35747 
0.38098 1.85425 -3.49293 0.38098 2.37406 -3.49293 0.38268 2.11416 -3.52951 
0.38268 2.8685 -3.13903 0.38268 2.8685 -2.07223 0.38606 3.00564 -2.84275 
0.38606 3.00564 -2.36851 0.38747 1.70541 -3.43194 0.38747 2.52291 -3.43194 
0.38901 2.90981 -3.06996 0.38901 2.90981 -2.1413 0.39285 2.94563 -2.99848 
0.39285 2.94563 -2.21278 0.394 1.90692 -3.50107 0.394 2.3214 -3.50107 
0.39455 3.01673 -2.77793 0.39455 3.01673 -2.43333 0.39726 3.02593 -2.70981 
0.39726 3.02593 -2.50145 0.39855 2.78489 -3.23116 0.39855 2.78489 -1.9801 
0.39938 3.03028 -2.6405 0.39938 3.03028 -2.57076 0.39996 1.61819 -3.37637 
0.39996 2.61013 -3.37637 0.40265 1.75441 -3.44733 0.40265 2.4739 -3.44733 
0.40521 1.95877 -3.50655 0.40521 2.26954 -3.50655 0.4058 2.96602 -2.93677 
0.4058 2.96602 -2.27448 0.40825 1.53681 -3.31274 0.40825 2.69151 -3.31274 
0.40825 2.69151 -1.89852 0.41555 2.01134 -3.50937 0.41555 2.21698 -3.50937 
0.41625 2.87897 -3.09735 0.41625 2.87897 -2.1139 0.41667 1.80445 -3.4603 
0.41667 2.42387 -3.4603 0.41697 2.98267 -2.87362 0.41697 2.98267 -2.33764 
0.41829 1.66208 -3.39344 0.41829 2.56624 -3.39344 0.42122 2.91737 -3.02685 
0.42122 2.91737 -2.18441 0.42156 2.81721 -3.17834 0.42156 2.81721 -2.03292 
0.4247 2.06388 -3.50957 0.4247 2.16444 -3.50957 0.42631 2.99551 -2.80929 
0.42631 2.99551 -2.40197 0.42756 2.11416 -3.50962 0.42832 1.57807 -3.33306 
0.42832 2.65024 -3.33306 0.42832 2.65024 -1.8782 0.43067 1.85641 -3.47055 
0.43067 2.37191 -3.47055 0.43378 3.00448 -2.74406 0.43378 3.00448 -2.4672 
0.43407 2.72803 -3.26497 0.43407 2.72803 -1.94628 0.43529 1.7069 -3.40854 
0.43529 2.52142 -3.40854 0.4361 2.93854 -2.96647 0.4361 2.93854 -2.24479 
0.43694 3.01097 -2.67501 0.43694 3.01097 -2.53625 0.438 3.01313 -2.60563 
0.44229 2.84645 -3.12344 0.44229 2.84645 -2.08782 0.44338 1.90914 -3.4782 
0.44338 2.31918 -3.4782 0.44731 1.62069 -3.35155 0.44731 2.60763 -3.35155 
0.4481 2.95692 -2.90389 0.4481 2.95692 -2.30737 0.44858 2.88717 -3.05421 
0.44858 2.88717 -2.15705 0.45036 1.75613 -3.42355 0.45036 2.47218 -3.42355 
0.4547 1.96127 -3.48305 0.4547 2.26705 -3.48305 0.45532 1.53973 -3.28586 
0.45532 2.68859 -3.28586 0.45532 2.68859 -1.92539 0.45804 2.76193 -3.21439 
0.45804 2.76193 -1.99687 0.45829 2.97156 -2.83979 0.45829 2.97156 -2.37147 
0.46433 2.90981 -2.99464 0.46433 2.90981 -2.21662 0.46472 2.01384 -3.48538 
0.46472 2.21448 -3.48538 0.46518 1.66455 -3.36816 0.46518 2.56377 -3.36816 
0.46554 1.8071 -3.43568 0.46554 2.42122 -3.43568 0.4666 2.98228 -2.77487 
0.4666 2.98228 -2.43639 0.46865 2.06394 -3.48758 0.46865 2.16438 -3.48758 
0.4714 2.11416 -3.48755 0.47179 2.9897 -2.7098 0.47179 2.9897 -2.50146 
0.4739 2.99404 -2.64048 0.4739 2.99404 -2.57077 0.47486 2.85511 -3.08049 
0.47486 2.85511 -2.13077 0.47523 1.58134 -3.30582 0.47523 2.64698 -3.30582 
0.47523 2.64698 -1.90544 0.47808 2.92903 -2.93339 0.47808 2.92903 -2.27787 
0.47936 1.85929 -3.44543 0.47936 2.36903 -3.44543 0.48005 2.79305 -3.1612 
0.48005 2.79305 -2.05006 0.48013 1.50462 -3.23646 0.48013 2.72369 -3.23646 
0.48013 2.72369 -1.9748 0.48187 1.70954 -3.38286 0.48187 2.51877 -3.38286 
0.48924 2.9453 -2.86991 0.48924 2.9453 -2.34135 0.49145 1.91197 -3.45274 
0.49145 2.31634 -3.45274 0.49172 2.87897 -3.02188 0.49172 2.87897 -2.18938 
0.49421 1.62453 -3.32397 0.49421 2.60379 -3.32397 0.49421 2.60379 -1.88729 
0.49818 1.75958 -3.39689 0.49818 2.46873 -3.39689 0.49824 2.9579 -2.80526 
0.49824 2.9579 -2.406 0.5 2.82126 -3.10563 0.5 2.82126 -2.10563 
0.50104 1.54434 -3.25699 0.50104 2.68397 -3.25699 0.50104 2.68397 -1.95427 
0.50257 1.96427 -3.45707 0.50257 2.26405 -3.45707 0.50307 2.75619 -3.18417 
0.50307 2.75619 -2.02709 0.50443 2.96701 -2.74054 0.50443 2.96701 -2.47072 
0.50636 2.89972 -2.96129 0.50636 2.89972 -2.24997 0.50776 2.01394 -3.46128 
0.50776 2.21438 -3.46128 0.50845 2.97243 -2.67524 0.50845 2.97243 -2.53602 
0.50969 2.97452 -2.60563 0.51169 2.0641 -3.46334 0.51169 2.16422 -3.46334 
0.51188 1.6687 -3.34017 0.51188 2.55961 -3.34017 0.51301 1.81067 -3.40857 
0.51301 2.41764 -3.40857 0.5141 2.11416 -3.46336 0.51781 2.84645 -3.04792 
0.51781 2.84645 -2.16334 0.51864 2.91711 -2.89935 0.51864 2.91711 -2.31191 
0.52101 1.58641 -3.27647 0.52101 2.64191 -3.27647 0.52101 2.64191 -1.93478 
0.52393 2.78572 -3.12956 0.52393 2.78572 -2.0817 0.52495 1.51075 -3.2059 
0.52495 2.71756 -3.2059 0.52495 2.71756 -2.00536 0.52631 1.86266 -3.41788 
0.52631 2.36565 -3.41788 0.52709 1.71334 -3.35497 0.52709 2.51498 -3.35497 
0.52862 2.9314 -2.83514 0.52862 2.9314 -2.37612 0.5334 2.8685 -2.98831 
0.5334 2.8685 -2.22295 0.53609 2.94197 -2.77094 0.53609 2.94197 -2.44031 
0.53806 1.9154 -3.42477 0.53806 2.31291 -3.42477 0.53964 1.62982 -3.29425 
0.53964 2.5985 -3.29425 0.53964 2.5985 -1.91701 0.54112 2.94911 -2.70582 
0.54112 2.94911 -2.50543 0.54319 1.76364 -3.36857 0.54319 2.46468 -3.36857 
0.54367 2.95273 -2.64048 0.54367 2.95273 -2.57077 0.54449 1.96465 -3.43096 
0.54449 2.26366 -3.43096 0.54529 1.55064 -3.22619 0.54529 2.67768 -3.22619 
0.54529 2.67768 -1.98507 0.5466 2.74855 -3.15223 0.5466 2.74855 -2.05903 
0.54671 2.88732 -2.92707 0.54671 2.88732 -2.28419 0.54957 2.01428 -3.43509 
0.54957 2.21404 -3.43509 0.55326 2.06416 -3.43713 0.55326 2.16416 -3.43713 
0.55557 2.11416 -3.4371 0.55557 2.79305 -3.08568 0.55557 2.79305 -2.12558 
0.5559 1.6735 -3.31047 0.5559 2.55481 -3.31047 0.5559 2.55481 -1.90079 
0.55768 2.90283 -2.86445 0.55768 2.90283 -2.34681 0.55796 1.81525 -3.3798 
0.55796 2.41306 -3.3798 0.56503 1.59306 -3.24531 0.56503 2.63526 -3.24531 
0.56503 2.63526 -1.96594 0.56626 2.91497 -2.80072 0.56626 2.91497 -2.41054 
0.56795 1.51846 -3.17358 0.56795 2.70986 -3.17358 0.56795 2.70986 -2.03768 
0.57081 1.71826 -3.32496 0.57081 2.51005 -3.32496 0.57102 1.86747 -3.38862 
0.57102 2.36085 -3.38862 0.57241 2.92367 -2.73616 0.57241 2.92367 -2.4751 
0.57271 2.81721 -3.02719 0.57271 2.81721 -2.18407 0.57611 2.92891 -2.67103 
0.57611 2.92891 -2.54023 0.57735 2.93065 -2.60563 0.57854 2.75619 -3.1087 
0.57854 2.75619 -2.10256 0.5792 1.91557 -3.39626 0.5792 2.31274 -3.39626 
0.58246 1.6356 -3.26269 0.58246 2.59271 -3.26269 0.58246 2.59271 -1.94857 
0.58564 1.9649 -3.40234 0.58564 2.26341 -3.40234 0.58694 1.76896 -3.33798 
0.58694 2.45936 -3.33798 0.58777 2.83829 -2.96642 0.58777 2.83829 -2.24484 
0.58794 1.55859 -3.19357 0.58794 2.66973 -3.19357 0.58794 2.66973 -2.01769 
0.59082 2.01485 -3.4063 0.59082 2.21347 -3.4063 0.59449 2.0648 -3.40821 
0.59449 2.16352 -3.40821 0.5957 2.11416 -3.40884 0.59854 1.67955 -3.27859 
0.59854 2.54876 -3.27859 0.59854 2.54876 -1.93267 0.60027 1.51075 -3.13058 
0.60027 2.71756 -3.13058 0.60027 2.71756 -2.08068 0.60031 2.85596 -2.90454 
0.60031 2.85596 -2.30672 0.6013 1.82069 -3.3488 0.6013 2.40763 -3.3488 
0.60651 1.60006 -3.21213 0.60651 2.62826 -3.21213 0.60651 2.62826 -1.99912 
0.60876 2.76193 -3.06367 0.60876 2.76193 -2.14759 0.61084 1.86817 -3.3582 
0.61084 2.36015 -3.3582 0.6111 2.87056 -2.8389 0.6111 2.87056 -2.37236 
0.61292 1.72432 -3.29291 0.61292 2.504 -3.29291 0.61292 2.504 -1.91835 
0.61875 2.88134 -2.77468 0.61875 2.88134 -2.43657 0.61889 1.91624 -3.36577 
0.61889 2.31207 -3.36577 0.62056 1.55064 -3.15092 0.62056 2.67768 -3.15092 
0.62056 2.67768 -2.06034 0.62361 1.64276 -3.22924 0.62361 2.58555 -3.22924 
0.62361 2.58555 -1.98202 0.62403 2.88866 -2.70923 0.62403 2.88866 -2.50203 
0.62552 1.96577 -3.37159 0.62552 2.26255 -3.37159 0.62553 2.78489 -3.00418 
0.62553 2.78489 -2.20708 0.62674 2.89245 -2.64383 0.62674 2.89245 -2.56743 
0.62877 1.77529 -3.3055 0.62877 2.45303 -3.3055 0.63057 2.01567 -3.37548 
0.63057 2.21264 -3.37548 0.63083 1.50462 -3.08576 0.63083 2.72369 -3.08576 
0.63083 2.72369 -2.1255 0.63325 2.06485 -3.378 0.63325 2.16346 -3.378 
0.63439 2.11416 -3.37864 0.63922 1.6866 -3.24485 0.63922 2.54171 -3.24485 
0.63922 2.54171 -1.96641 0.63957 2.80493 -2.94295 0.63957 2.80493 -2.26831 
0.63969 1.59306 -3.17066 0.63969 2.63526 -3.17066 0.63969 2.63526 -2.0406 
0.63979 1.82191 -3.31645 0.63979 2.40641 -3.31645 0.6493 1.86948 -3.32572 
0.6493 2.35883 -3.32572 0.65136 1.54434 -3.10667 0.65136 2.68397 -3.10667 
0.65136 2.68397 -2.10459 0.65216 2.82152 -2.87825 0.65216 2.82152 -2.33301 
0.65328 1.73147 -3.25891 0.65328 2.49684 -3.25891 0.65328 2.49684 -1.95235 
0.65703 1.91741 -3.33337 0.65703 2.31091 -3.33337 0.65706 1.6356 -3.18809 
0.65706 2.59271 -3.18809 0.65706 2.59271 -2.02317 0.65935 1.50028 -3.0397 
0.65935 2.72803 -3.0397 0.65935 2.72803 -2.17155 0.66174 2.83484 -2.81229 
0.66174 2.83484 -2.39896 0.66364 1.96702 -3.33907 0.66364 2.2613 -3.33907 
0.66577 1.77727 -3.2714 0.66577 2.45105 -3.2714 0.66577 2.45105 -1.93986 
0.66795 2.01579 -3.3433 0.66795 2.21253 -3.3433 0.66871 2.84405 -2.74737 
0.66871 2.84405 -2.46389 0.67066 2.06503 -3.34576 0.67066 2.16328 -3.34576 
0.67085 1.58641 -3.12663 0.67085 2.64191 -3.12663 0.67085 2.64191 -2.08462 
0.67156 2.11416 -3.34658 0.67276 2.85008 -2.68182 0.67276 2.85008 -2.52944 
0.67296 1.67955 -3.20416 0.67296 2.54876 -3.20416 0.67296 2.54876 -2.00709 
0.67472 2.85223 -2.60563 0.67524 2.75 -2.97946 0.67524 2.75 -2.23179 
0.67666 1.82387 -3.28229 0.67666 2.40444 -3.28229 0.67666 2.40444 -1.92897 
0.68023 1.53973 -3.06095 0.68023 2.68859 -3.06095 0.68023 2.68859 -2.15031 
0.68592 1.87118 -3.29154 0.68592 2.35714 -3.29154 0.68728 1.72432 -3.21855 
0.68728 2.504 -3.21855 0.68728 2.504 -1.99271 0.68862 1.62982 -3.14527 
0.68862 2.5985 -3.14527 0.68862 2.5985 -2.06599 0.68995 2.76808 -2.91604 
0.68995 2.76808 -2.29522 0.69352 1.91907 -3.29915 0.69352 2.30925 -3.29915 
0.69945 1.96743 -3.30508 0.69945 2.26089 -3.30508 0.69987 1.77529 -3.2344 
0.69987 2.45303 -3.2344 0.69987 2.45303 -1.97686 0.70019 1.58134 -3.08086 
0.70019 2.64698 -3.08086 0.70019 2.64698 -2.1304 0.70144 2.78343 -2.85069 
0.70144 2.78343 -2.36057 0.7037 2.01614 -3.30933 0.7037 2.21218 -3.30933 
0.70484 1.6735 -3.16153 0.70484 2.55481 -3.16153 0.70484 2.55481 -2.04973 
0.70626 2.06509 -3.31188 0.70626 2.16323 -3.31188 0.70711 1.53681 -3.01388 
0.70711 2.11416 -3.31274 0.70711 2.69151 -3.01388 0.70711 2.69151 -2.19738 
0.70937 2.79585 -2.78475 0.70937 2.79585 -2.42651 0.71082 1.82191 -3.24542 
0.71082 2.40641 -3.24542 0.71082 2.40641 -1.96584 0.71519 2.80377 -2.71941 
0.71519 2.80377 -2.49185 0.71834 1.62453 -3.09984 0.71834 2.60379 -3.09984 
0.71834 2.60379 -2.11142 0.71933 1.71826 -3.17644 0.71933 2.51005 -3.17644 
0.71933 2.51005 -2.03482 0.71959 2.80751 -2.64383 0.71959 2.80751 -2.56743 
0.7201 1.86948 -3.25493 0.7201 2.35883 -3.25493 0.7201 2.35883 -1.95633 
0.72377 1.5171 -2.95157 0.72377 2.71122 -2.95157 0.72377 2.71122 -2.25969 
0.72743 1.57807 -3.03395 0.72743 2.65024 -3.03395 0.72743 2.65024 -2.17731 
0.72774 1.91741 -3.26266 0.72774 2.31091 -3.26266 0.72774 2.31091 -1.9486 
0.73235 1.76896 -3.19257 0.73235 2.45936 -3.19257 0.73235 2.45936 -2.01869 
0.73344 1.96702 -3.26926 0.73344 2.2613 -3.26926 0.73344 2.2613 -1.94199 
0.73454 1.6687 -3.11751 0.73454 2.55961 -3.11751 0.73454 2.55961 -2.09375 
0.73714 1.5001 -2.88769 0.73714 2.72821 -2.88769 0.73714 2.72821 -2.32356 
0.73768 2.01579 -3.27358 0.73768 2.21253 -3.27358 0.74014 2.06503 -3.27629 
0.74014 2.16328 -3.27629 0.74095 2.11416 -3.27719 0.74318 1.82069 -3.20693 
0.74318 2.40763 -3.20693 0.74318 2.40763 -2.00433 0.74592 1.62069 -3.05294 
0.74592 2.60763 -3.05294 0.74592 2.60763 -2.15832 0.74716 2.74242 -2.82253 
0.74716 2.74242 -2.38873 0.74934 1.71334 -3.13272 0.74934 2.51498 -3.13272 
0.74934 2.51498 -2.07854 0.75184 1.5758 -2.9863 0.75184 2.65251 -2.9863 
0.75184 2.65251 -2.22496 0.75257 1.86817 -3.21647 0.75257 2.36015 -3.21647 
0.75257 2.36015 -1.99479 0.75378 2.75376 -2.75638 0.75378 2.75376 -2.45487 
0.76014 1.91624 -3.22452 0.76014 2.31207 -3.22452 0.76014 2.31207 -1.98674 
0.76031 2.7593 -2.68122 0.76031 2.7593 -2.53003 0.76249 2.76115 -2.60563 
0.76254 1.66455 -3.07081 0.76254 2.56377 -3.07081 0.76254 2.56377 -2.14045 
0.76294 1.76364 -3.14882 0.76294 2.46468 -3.14882 0.76294 2.46468 -2.06244 
0.76597 1.96577 -3.23115 0.76597 2.26255 -3.23115 0.76597 2.26255 -1.98011 
0.76733 1.55709 -2.92326 0.76733 2.67122 -2.92326 0.76733 2.67122 -2.288 
0.76986 2.01567 -3.2362 0.76986 2.21264 -3.2362 0.76986 2.21264 -1.97506 
0.77074 1.61819 -3.00559 0.77074 2.61013 -3.00559 0.77074 2.61013 -2.20567 
0.77237 2.06485 -3.23888 0.77237 2.06485 -1.97238 0.77237 2.16346 -3.23888 
0.77237 2.16346 -1.97238 0.77301 2.11416 -3.24002 0.77301 2.11416 -1.97124 
0.77417 1.81525 -3.16358 0.77417 2.41306 -3.16358 0.77417 2.41306 -2.04767 
0.77723 1.70954 -3.0875 0.77723 2.51877 -3.0875 0.77723 2.51877 -2.12375 
0.7796 1.54109 -2.85826 0.7796 2.68723 -2.85826 0.7796 2.68723 -2.353 
0.78299 1.86747 -3.17665 0.78299 2.36085 -3.17665 0.78299 2.36085 -2.03461 
0.78781 1.66208 -3.02392 0.78781 2.56624 -3.02392 0.78781 2.56624 -2.18734 
0.78833 1.52799 -2.79255 0.78833 2.70033 -2.79255 0.78833 2.70033 -2.4187 
0.79063 1.91557 -3.18483 0.79063 1.91557 -2.02643 0.79063 2.31274 -3.18483 
0.79063 2.31274 -2.02643 0.79126 1.75958 -3.10381 0.79126 2.46873 -3.10381 
0.79126 2.46873 -2.10745 0.79335 1.61711 -2.9571 0.79335 2.61121 -2.9571 
0.79335 2.61121 -2.25416 0.79671 1.9649 -3.19126 0.79671 1.9649 -2.01999 
0.79671 2.26341 -3.19126 0.79671 2.26341 -2.01999 0.79855 1.52308 -2.71946 
0.79855 1.52308 -2.4918 0.79855 2.70523 -2.71946 0.79855 2.70523 -2.4918 
0.80067 2.01485 -3.19645 0.80067 2.01485 -2.01481 0.80067 2.21347 -3.19645 
0.80067 2.21347 -2.01481 0.80258 2.0648 -3.20012 0.80258 2.0648 -2.01113 
0.80258 2.16352 -3.20012 0.80258 2.16352 -2.01113 0.80291 1.7069 -3.04092 
0.80291 2.52142 -3.04092 0.80291 2.52142 -2.17034 0.80295 1.81067 -3.11864 
0.80295 2.41764 -3.11864 0.80295 2.41764 -2.09262 0.80296 1.51935 -2.64386 
0.80296 1.51935 -2.56739 0.80296 2.70897 -2.64386 0.80296 2.70897 -2.56739 
0.80321 2.11416 -3.20133 0.80321 2.11416 -2.00993 0.80787 1.59965 -2.89307 
0.80787 2.62867 -2.89307 0.80787 2.62867 -2.31819 0.81086 1.66068 -2.97557 
0.81086 2.56764 -2.97557 0.81086 2.56764 -2.23569 0.81225 1.86266 -3.13194 
0.81225 1.86266 -2.07932 0.81225 2.36565 -3.13194 0.81225 2.36565 -2.07932 
0.81792 1.75613 -3.05599 0.81792 2.47218 -3.05599 0.81792 2.47218 -2.15527 
0.81866 1.58457 -2.82772 0.81866 2.64375 -2.82772 0.81866 2.64375 -2.38354 
0.81914 1.9154 -3.14369 0.81914 1.9154 -2.06757 0.81914 2.31291 -3.14369 
0.81914 2.31291 -2.06757 0.82533 1.96465 -3.15012 0.82533 1.96465 -2.06114 
0.82533 2.26366 -3.15012 0.82533 2.26366 -2.06114 0.82631 1.70541 -2.9931 
0.82631 2.52291 -2.9931 0.82631 2.52291 -2.21816 0.82946 2.01428 -3.15519 
0.82946 2.01428 -2.05606 0.82946 2.21404 -3.15519 0.82946 2.21404 -2.05606 
0.83005 1.8071 -3.07117 0.83005 1.8071 -2.14009 0.83005 2.42122 -3.07117 
0.83005 2.42122 -2.14009 0.83097 1.57832 -2.75521 0.83097 1.57832 -2.45605 
0.83097 2.65 -2.75521 0.83097 2.65 -2.45605 0.83147 1.66054 -2.92639 
0.83147 2.11416 -3.1612 0.83147 2.11416 -2.05006 0.83147 2.56778 -2.92639 
0.83147 2.56778 -2.28487 0.83151 2.06416 -3.15889 0.83151 2.06416 -2.05237 
0.83151 2.16416 -3.15889 0.83151 2.16416 -2.05237 0.83874 1.57499 -2.68188 
0.83874 1.57499 -2.52938 0.83874 2.65332 -2.68188 0.83874 2.65332 -2.52938 
0.8398 1.85929 -3.08499 0.8398 1.85929 -2.12627 0.8398 2.36903 -3.08499 
0.8398 2.36903 -2.12627 0.84119 1.57342 -2.60563 0.84119 2.6549 -2.60563 
0.8417 1.75441 -3.00828 0.8417 1.75441 -2.20298 0.8417 2.4739 -3.00828 
0.8417 2.4739 -2.20298 0.84461 1.64398 -2.8617 0.84461 1.64398 -2.34956 
0.84461 2.58434 -2.8617 0.84461 2.58434 -2.34956 0.84711 1.91197 -3.09708 
0.84711 1.91197 -2.11418 0.84711 2.31634 -3.09708 0.84711 2.31634 -2.11418 
0.84737 1.70508 -2.94418 0.84737 1.70508 -2.26708 0.84737 2.52324 -2.94418 
0.84737 2.52324 -2.26708 0.85144 1.96427 -3.1082 0.85144 1.96427 -2.10306 
0.85144 2.26405 -3.1082 0.85144 2.26405 -2.10306 0.85467 1.80445 -3.0223 
0.85467 1.80445 -2.18896 0.85467 2.42387 -3.0223 0.85467 2.42387 -2.18896 
0.85565 2.01394 -3.11339 0.85565 2.01394 -2.09787 0.85565 2.21438 -3.11339 
0.85565 2.21438 -2.09787 0.85771 2.0641 -3.11732 0.85771 2.0641 -2.09394 
0.85771 2.16422 -3.11732 0.85771 2.16422 -2.09394 0.85773 2.11416 -3.11973 
0.85773 2.11416 -2.09153 0.85926 1.63706 -2.79016 0.85926 1.63706 -2.4211 
0.85926 2.59126 -2.79016 0.85926 2.59126 -2.4211 0.86321 1.75376 -2.95915 
0.86321 1.75376 -2.2521 0.86321 2.47456 -2.95915 0.86321 2.47456 -2.2521 
0.86492 1.85641 -3.0363 0.86492 1.85641 -2.17496 0.86492 2.37191 -3.0363 
0.86492 2.37191 -2.17496 0.86603 1.70591 -2.8943 0.86603 1.70591 -2.31695 
0.86603 2.52241 -2.8943 0.86603 2.52241 -2.31695 0.86917 1.63234 -2.71701 
0.86917 1.63234 -2.49425 0.86917 2.59597 -2.71701 0.86917 2.59597 -2.49425 
0.87257 1.90914 -3.04901 0.87257 1.90914 -2.16225 0.87257 2.31918 -3.04901 
0.87257 2.31918 -2.16225 0.87414 1.62999 -2.64386 0.87414 1.62999 -2.56739 
0.87414 2.59833 -2.64386 0.87414 2.59833 -2.56739 0.87655 1.8037 -2.97342 
0.87655 1.8037 -2.23783 0.87655 2.42461 -2.97342 0.87655 2.42461 -2.23783 
0.87742 1.96127 -3.06033 0.87742 1.96127 -2.15092 0.87742 2.26705 -3.06033 
0.87742 2.26705 -2.15092 0.87975 2.01384 -3.07035 0.87975 2.01384 -2.1409 
0.87975 2.21448 -3.07035 0.87975 2.21448 -2.1409 0.88192 2.11416 -3.07703 
0.88192 2.11416 -2.13423 0.88195 2.06394 -3.07428 0.88195 2.06394 -2.13698 
0.88195 2.16438 -3.07428 0.88195 2.16438 -2.13698 0.88222 1.75437 -2.90933 
0.88222 1.75437 -2.30193 0.88222 2.47395 -2.90933 0.88222 2.47395 -2.30193 
0.88281 1.698 -2.8235 0.88281 1.698 -2.38776 0.88281 2.53032 -2.8235 
0.88281 2.53032 -2.38776 0.8873 1.85425 -2.98661 0.8873 1.85425 -2.22465 
0.8873 2.37406 -2.98661 0.8873 2.37406 -2.22465 0.89486 1.69232 -2.75153 
0.89486 1.69232 -2.45973 0.89486 2.536 -2.75153 0.89486 2.536 -2.45973 
0.89544 1.90692 -2.99963 0.89544 1.90692 -2.21163 0.89544 2.3214 -2.99963 
0.89544 2.3214 -2.21163 0.89592 1.80385 -2.92349 0.89592 1.80385 -2.28777 
0.89592 2.42446 -2.92349 0.89592 2.42446 -2.28777 0.89687 1.75303 -2.86098 
0.89687 1.75303 -2.35027 0.89687 2.47529 -2.86098 0.89687 2.47529 -2.35027 
0.90092 1.95877 -3.01084 0.90092 1.95877 -2.20042 0.90092 2.26954 -3.01084 
0.90092 2.26954 -2.20042 0.90211 1.6889 -2.67877 0.90211 1.6889 -2.53248 
0.90211 2.53942 -2.67877 0.90211 2.53942 -2.53248 0.90374 2.01134 -3.02118 
0.90374 2.01134 -2.19008 0.90374 2.21698 -3.02118 0.90374 2.21698 -2.19008 
0.90394 2.06388 -3.03033 0.90394 2.06388 -2.18093 0.90394 2.16444 -3.03033 
0.90394 2.16444 -2.18093 0.90399 2.11416 -3.03318 0.90399 2.11416 -2.17807 
0.90453 1.68776 -2.60563 0.90453 2.54056 -2.60563 0.90708 1.85421 -2.93675 
0.90708 1.85421 -2.27451 0.90708 2.3741 -2.93675 0.90708 2.3741 -2.27451 
0.91106 1.80238 -2.87537 0.91106 1.80238 -2.33588 0.91106 2.42594 -2.87537 
0.91106 2.42594 -2.33588 0.91147 1.74616 -2.78947 0.91147 1.74616 -2.42178 
0.91147 2.48216 -2.78947 0.91147 2.48216 -2.42178 0.91566 1.90531 -2.94907 
0.91566 1.90531 -2.26218 0.91566 2.323 -2.94907 0.91566 2.323 -2.26218 
0.92133 1.74153 -2.71652 0.92133 1.74153 -2.49474 0.92133 2.48678 -2.71652 
0.92133 2.48678 -2.49474 0.92164 1.957 -2.96042 0.92164 1.957 -2.25084 
0.92164 2.27131 -2.96042 0.92164 2.27131 -2.25084 0.92272 1.85287 -2.88901 
0.92272 1.85287 -2.32225 0.92272 2.37545 -2.88901 0.92272 2.37545 -2.32225 
0.92388 1.8017 -2.82657 0.92388 1.8017 -2.38469 0.92388 2.11416 -2.98831 
0.92388 2.11416 -2.22295 0.92388 2.42662 -2.82657 0.92388 2.42662 -2.38469 
0.92501 2.00914 -2.97076 0.92501 2.00914 -2.24049 0.92501 2.21918 -2.97076 
0.92501 2.21918 -2.24049 0.92576 2.06157 -2.98007 0.92576 2.06157 -2.23119 
0.92576 2.16674 -2.98007 0.92576 2.16674 -2.23119 0.92628 1.73921 -2.64341 
0.92628 1.73921 -2.56784 0.92628 2.4891 -2.64341 0.92628 2.4891 -2.56784 
0.93178 1.9039 -2.90157 0.93178 1.9039 -2.30969 0.93178 2.32442 -2.90157 
0.93178 2.32442 -2.30969 0.93606 1.85198 -2.84028 0.93606 1.85198 -2.37098 
0.93606 2.37634 -2.84028 0.93606 2.37634 -2.37098 0.93638 1.79617 -2.7542 
0.93638 1.79617 -2.45706 0.93638 2.43214 -2.7542 0.93638 2.43214 -2.45706 
0.93819 1.95672 -2.91385 0.93819 1.95672 -2.2974 0.93819 2.2716 -2.91385 
0.93819 2.2716 -2.2974 0.94154 2.11416 -2.94252 0.94154 2.11416 -2.26874 
0.94196 2.00885 -2.92441 0.94196 2.00885 -2.28685 0.94196 2.21947 -2.92441 
0.94196 2.21947 -2.28685 0.94306 2.06153 -2.93406 0.94306 2.06153 -2.27719 
0.94306 2.16678 -2.93406 0.94306 2.16678 -2.27719 0.94381 1.79237 -2.68103 
0.94381 1.79237 -2.53023 0.94381 2.43594 -2.68103 0.94381 2.43594 -2.53023 
0.94555 1.90301 -2.85331 0.94555 1.90301 -2.35794 0.94555 2.32531 -2.85331 
0.94555 2.32531 -2.35794 0.9465 1.79145 -2.60563 0.9465 2.43686 -2.60563 
0.94693 1.8517 -2.79121 0.94693 1.8517 -2.42005 0.94693 2.37661 -2.79121 
0.94693 2.37661 -2.42005 0.9525 1.95567 -2.86568 0.9525 1.95567 -2.34557 
0.9525 2.27264 -2.86568 0.9525 2.27264 -2.34557 0.95661 2.00881 -2.87728 
0.95661 2.00881 -2.33398 0.95661 2.21951 -2.87728 0.95661 2.21951 -2.33398 
0.95694 2.11416 -2.89591 0.95694 2.11416 -2.31534 0.95694 1.90265 -2.80444 
0.95694 1.90265 -2.40682 0.95694 2.32566 -2.80444 0.95694 2.32566 -2.40682 
0.95704 1.84699 -2.7183 0.95704 1.84699 -2.49296 0.95704 2.38132 -2.7183 
0.95704 2.38132 -2.49296 0.95815 2.06141 -2.887 0.95815 2.06141 -2.32426 
0.95815 2.16691 -2.887 0.95815 2.16691 -2.32426 0.96257 1.84578 -2.64342 
0.96257 1.84578 -2.56784 0.96257 2.38253 -2.64342 0.96257 2.38253 -2.56784 
0.96447 1.95509 -2.81658 0.96447 1.95509 -2.39468 0.96447 2.27323 -2.81658 
0.96447 2.27323 -2.39468 0.96593 1.90283 -2.75506 0.96593 1.90283 -2.4562 
0.96593 2.32548 -2.75506 0.96593 2.32548 -2.4562 0.9691 2.00821 -2.82838 
0.9691 2.00821 -2.38288 0.9691 2.22011 -2.82838 0.9691 2.22011 -2.38288 
0.97003 2.11416 -2.84861 0.97003 2.11416 -2.36265 0.97083 2.06137 -2.83951 
0.97083 2.06137 -2.37175 0.97083 2.16695 -2.83951 0.97083 2.16695 -2.37175 
0.97396 1.95512 -2.76722 0.97396 1.95512 -2.44404 0.97396 2.2732 -2.76722 
0.97396 2.2732 -2.44404 0.97415 1.90103 -2.68055 0.97415 1.90103 -2.5307 
0.97415 2.32728 -2.68055 0.97415 2.32728 -2.5307 0.97689 1.90043 -2.60563 
0.97689 2.32788 -2.60563 0.97912 2.00787 -2.77891 0.97912 2.00787 -2.43235 
0.97912 2.22045 -2.77891 0.97912 2.22045 -2.43235 0.98079 1.95487 -2.71826 
0.98079 1.95487 -2.49299 0.98079 2.11416 -2.80072 0.98079 2.11416 -2.41054 
0.98079 2.27345 -2.71826 0.98079 2.27345 -2.49299 0.9814 2.06094 -2.79009 
0.9814 2.06094 -2.42117 0.9814 2.16738 -2.79009 0.9814 2.16738 -2.42117 
0.98631 1.95366 -2.64339 0.98631 1.95366 -2.56787 0.98631 2.27466 -2.64339 
0.98631 2.27466 -2.56787 0.98648 2.0076 -2.7301 0.98648 2.0076 -2.48116 
0.98648 2.22072 -2.7301 0.98648 2.22072 -2.48116 0.98918 2.11416 -2.75236 
0.98918 2.11416 -2.4589 0.98928 2.0609 -2.74157 0.98928 2.0609 -2.46969 
0.98928 2.16742 -2.74157 0.98928 2.16742 -2.46969 0.99144 2.00758 -2.68099 
0.99144 2.00758 -2.53027 0.99144 2.22073 -2.68099 0.99144 2.22073 -2.53027 
0.99427 2.00728 -2.60563 0.99427 2.22104 -2.60563 0.99479 2.06079 -2.69245 
0.99479 2.06079 -2.51881 0.99479 2.16752 -2.69245 0.99479 2.16752 -2.51881 
0.99518 2.11416 -2.70365 0.99518 2.11416 -2.50761 0.99786 2.06076 -2.64339 
0.99786 2.06076 -2.56787 0.99786 2.16756 -2.64339 0.99786 2.16756 -2.56787 
0.9988 2.11416 -2.6547 0.9988 2.11416 -2.55656 1 2.11416 -2.60563 
-1 2.66678 -0.32153 -0.9988 2.66678 -0.37059 -0.9988 2.66678 -0.27246 
-0.99786 2.61338 -0.35929 -0.99786 2.61338 -0.28377 -0.99786 2.72018 -0.35929 
-0.99786 2.72018 -0.28377 -0.99518 2.66678 -0.41954 -0.99518 2.66678 -0.22351 
-0.99479 2.61341 -0.40834 -0.99479 2.61341 -0.23471 -0.99479 2.72014 -0.40834 
-0.99479 2.72014 -0.23471 -0.99427 2.5599 -0.32153 -0.99427 2.77366 -0.32153 
-0.99144 2.5602 -0.39689 -0.99144 2.5602 -0.24617 -0.99144 2.77335 -0.39689 
-0.99144 2.77335 -0.24617 -0.98928 2.61352 -0.45747 -0.98928 2.61352 -0.18558 
-0.98928 2.72004 -0.45747 -0.98928 2.72004 -0.18558 -0.98918 2.66678 -0.46826 
-0.98918 2.66678 -0.1748 -0.98648 2.56022 -0.446 -0.98648 2.56022 -0.19705 
-0.98648 2.77334 -0.446 -0.98648 2.77334 -0.19705 -0.98631 2.50628 -0.35929 
-0.98631 2.50628 -0.28376 -0.98631 2.82728 -0.35929 -0.98631 2.82728 -0.28376 
-0.9814 2.61356 -0.50598 -0.9814 2.61356 -0.13707 -0.9814 2.72 -0.50598 
-0.9814 2.72 -0.13707 -0.98079 2.50749 -0.43416 -0.98079 2.50749 -0.20889 
-0.98079 2.66678 -0.51662 -0.98079 2.66678 -0.12644 -0.98079 2.82607 -0.43416 
-0.98079 2.82607 -0.20889 -0.97912 2.56049 -0.49481 -0.97912 2.56049 -0.14825 
-0.97912 2.77307 -0.49481 -0.97912 2.77307 -0.14825 -0.97689 2.45305 -0.32153 
-0.97689 2.8805 -0.32153 -0.97415 2.45365 -0.39645 -0.97415 2.45365 -0.2466 
-0.97415 2.8799 -0.39645 -0.97415 2.8799 -0.2466 -0.97396 2.50774 -0.48312 
-0.97396 2.50774 -0.15993 -0.97396 2.82582 -0.48312 -0.97396 2.82582 -0.15993 
-0.97083 2.61399 -0.55541 -0.97083 2.61399 -0.08764 -0.97083 2.71957 -0.55541 
-0.97083 2.71957 -0.08764 -0.97003 2.66678 -0.56451 -0.97003 2.66678 -0.07855 
-0.9691 2.56083 -0.54428 -0.9691 2.56083 -0.09878 -0.9691 2.77273 -0.54428 
-0.9691 2.77273 -0.09878 -0.96593 2.45545 -0.47096 -0.96593 2.45545 -0.1721 
-0.96593 2.8781 -0.47096 -0.96593 2.8781 -0.1721 -0.96447 2.50771 -0.53247 
-0.96447 2.50771 -0.11058 -0.96447 2.82585 -0.53247 -0.96447 2.82585 -0.11058 
-0.96257 2.3984 -0.35931 -0.96257 2.3984 -0.28374 -0.96257 2.93515 -0.35931 
-0.96257 2.93515 -0.28374 -0.95815 2.61403 -0.6029 -0.95815 2.61403 -0.04016 
-0.95815 2.71953 -0.6029 -0.95815 2.71953 -0.04016 -0.95704 2.39961 -0.4342 
-0.95704 2.39961 -0.20886 -0.95704 2.93394 -0.4342 -0.95704 2.93394 -0.20886 
-0.95694 2.45527 -0.52033 -0.95694 2.45527 -0.12272 -0.95694 2.87828 -0.52033 
-0.95694 2.87828 -0.12272 -0.95694 2.66678 -0.61181 -0.95694 2.66678 -0.03124 
-0.95661 2.56143 -0.59318 -0.95661 2.56143 -0.04988 -0.95661 2.77213 -0.59318 
-0.95661 2.77213 -0.04988 -0.9525 2.50829 -0.58158 -0.9525 2.50829 -0.06147 
-0.9525 2.82526 -0.58158 -0.9525 2.82526 -0.06147 -0.94693 2.40432 -0.50711 
-0.94693 2.40432 -0.13594 -0.94693 2.92923 -0.50711 -0.94693 2.92923 -0.13594 
-0.9465 2.34407 -0.32153 -0.9465 2.98948 -0.32153 -0.94555 2.45563 -0.56921 
-0.94555 2.45563 -0.07384 -0.94555 2.87793 -0.56921 -0.94555 2.87793 -0.07384 
-0.94381 2.34499 -0.39693 -0.94381 2.34499 -0.24613 -0.94381 2.98856 -0.39693 
-0.94381 2.98856 -0.24613 -0.94306 2.61415 -0.64996 -0.94306 2.61415 0.00691 
-0.94306 2.7194 -0.64996 -0.94306 2.7194 0.00691 -0.94196 2.56147 -0.64031 
-0.94196 2.56147 -0.00275 -0.94196 2.77209 -0.64031 -0.94196 2.77209 -0.00275 
-0.94154 2.66678 -0.65842 -0.94154 2.66678 0.01536 -0.93819 2.50934 -0.62975 
-0.93819 2.50934 -0.0133 -0.93819 2.82422 -0.62975 -0.93819 2.82422 -0.0133 
-0.93638 2.34879 -0.4701 -0.93638 2.34879 -0.17295 -0.93638 2.98476 -0.4701 
-0.93638 2.98476 -0.17295 -0.93606 2.4046 -0.55618 -0.93606 2.4046 -0.08688 
-0.93606 2.92896 -0.55618 -0.93606 2.92896 -0.08688 -0.93178 2.45652 -0.61746 
-0.93178 2.45652 -0.02559 -0.93178 2.87704 -0.61746 -0.93178 2.87704 -0.02559 
-0.92628 2.29183 -0.35931 -0.92628 2.29183 -0.28374 -0.92628 3.04172 -0.35931 
-0.92628 3.04172 -0.28374 -0.92576 2.61419 -0.69597 -0.92576 2.61419 0.05291 
-0.92576 2.71936 -0.69597 -0.92576 2.71936 0.05291 -0.92501 2.56176 -0.68666 
-0.92501 2.56176 0.04361 -0.92501 2.7718 -0.68666 -0.92501 2.7718 0.04361 
-0.92388 2.35432 -0.54247 -0.92388 2.35432 -0.10058 -0.92388 2.66678 -0.70421 
-0.92388 2.66678 0.06116 -0.92388 2.97924 -0.54247 -0.92388 2.97924 -0.10058 
-0.92272 2.40549 -0.60491 -0.92272 2.40549 -0.03814 -0.92272 2.92807 -0.60491 
-0.92272 2.92807 -0.03814 -0.92164 2.50962 -0.67632 -0.92164 2.50962 0.03327 
-0.92164 2.82393 -0.67632 -0.92164 2.82393 0.03327 -0.92133 2.29415 -0.43242 
-0.92133 2.29415 -0.21064 -0.92133 3.0394 -0.43242 -0.92133 3.0394 -0.21064 
-0.91566 2.45793 -0.66497 -0.91566 2.45793 0.02192 -0.91566 2.87562 -0.66497 
-0.91566 2.87562 0.02192 -0.91147 2.29878 -0.50537 -0.91147 2.29878 -0.13768 
-0.91147 3.03478 -0.50537 -0.91147 3.03478 -0.13768 -0.91106 2.355 -0.59127 
-0.91106 2.355 -0.05178 -0.91106 2.97856 -0.59127 -0.91106 2.97856 -0.05178 
-0.90708 2.40683 -0.65265 -0.90708 2.40683 0.0096 -0.90708 2.92672 -0.65265 
-0.90708 2.92672 0.0096 -0.90453 2.24038 -0.32153 -0.90453 3.09318 -0.32153 
-0.90399 2.66678 -0.74908 -0.90399 2.66678 0.10603 -0.90394 2.6165 -0.74623 
-0.90394 2.6165 0.10317 -0.90394 2.71706 -0.74623 -0.90394 2.71706 0.10317 
-0.90374 2.56396 -0.73708 -0.90374 2.56396 0.09403 -0.90374 2.7696 -0.73708 
-0.90374 2.7696 0.09403 -0.90211 2.24152 -0.39467 -0.90211 2.24152 -0.24838 
-0.90211 3.09204 -0.39467 -0.90211 3.09204 -0.24838 -0.90092 2.51139 -0.72674 
-0.90092 2.51139 0.08369 -0.90092 2.82216 -0.72674 -0.90092 2.82216 0.08369 
-0.89687 2.30565 -0.57688 -0.89687 2.30565 -0.06617 -0.89687 3.02791 -0.57688 
-0.89687 3.02791 -0.06617 -0.89592 2.35647 -0.63939 -0.89592 2.35647 -0.00366 
-0.89592 2.97708 -0.63939 -0.89592 2.97708 -0.00366 -0.89544 2.45954 -0.71552 
-0.89544 2.45954 0.07247 -0.89544 2.87402 -0.71552 -0.89544 2.87402 0.07247 
-0.89486 2.24494 -0.46742 -0.89486 2.24494 -0.17563 -0.89486 3.08862 -0.46742 
-0.89486 3.08862 -0.17563 -0.8873 2.40687 -0.7025 -0.8873 2.40687 0.05945 
-0.8873 2.92668 -0.7025 -0.8873 2.92668 0.05945 -0.88281 2.25062 -0.5394 
-0.88281 2.25062 -0.10366 -0.88281 3.08294 -0.5394 -0.88281 3.08294 -0.10366 
-0.88222 2.30699 -0.62523 -0.88222 2.30699 -0.01783 -0.88222 3.02657 -0.62523 
-0.88222 3.02657 -0.01783 -0.88195 2.61656 -0.79018 -0.88195 2.61656 0.14713 
-0.88195 2.717 -0.79018 -0.88195 2.717 0.14713 -0.88192 2.66678 -0.79292 
-0.88192 2.66678 0.14987 -0.87975 2.56646 -0.78625 -0.87975 2.56646 0.1432 
-0.87975 2.7671 -0.78625 -0.87975 2.7671 0.1432 -0.87742 2.51389 -0.77623 
-0.87742 2.51389 0.13318 -0.87742 2.81967 -0.77623 -0.87742 2.81967 0.13318 
-0.87655 2.35632 -0.68932 -0.87655 2.35632 0.04627 -0.87655 2.97723 -0.68932 
-0.87655 2.97723 0.04627 -0.87414 2.18261 -0.35976 -0.87414 2.18261 -0.28329 
-0.87414 3.15095 -0.35976 -0.87414 3.15095 -0.28329 -0.87257 2.46176 -0.76491 
-0.87257 2.46176 0.12185 -0.87257 2.8718 -0.76491 -0.87257 2.8718 0.12185 
-0.86917 2.18496 -0.4329 -0.86917 2.18496 -0.21015 -0.86917 3.14859 -0.4329 
-0.86917 3.14859 -0.21015 -0.86603 2.25853 -0.6102 -0.86603 2.25853 -0.03285 
-0.86603 3.07503 -0.6102 -0.86603 3.07503 -0.03285 -0.86492 2.40903 -0.7522 
-0.86492 2.40903 0.10915 -0.86492 2.92453 -0.7522 -0.86492 2.92453 0.10915 
-0.86321 2.30638 -0.67505 -0.86321 2.30638 0.032 -0.86321 3.02718 -0.67505 
-0.86321 3.02718 0.032 -0.85926 2.18968 -0.50606 -0.85926 2.18968 -0.13699 
-0.85926 3.14388 -0.50606 -0.85926 3.14388 -0.13699 -0.85773 2.66678 -0.83563 
-0.85773 2.66678 0.19258 -0.85771 2.61672 -0.83321 -0.85771 2.61672 0.19016 
-0.85771 2.71684 -0.83321 -0.85771 2.71684 0.19016 -0.85565 2.56656 -0.82929 
-0.85565 2.56656 0.18624 -0.85565 2.767 -0.82929 -0.85565 2.767 0.18624 
-0.85467 2.35707 -0.7382 -0.85467 2.35707 0.09515 -0.85467 2.97649 -0.7382 
-0.85467 2.97649 0.09515 -0.85144 2.51689 -0.8241 -0.85144 2.51689 0.18104 
-0.85144 2.81667 -0.8241 -0.85144 2.81667 0.18104 -0.84737 2.2577 -0.66008 
-0.84737 2.2577 0.01703 -0.84737 3.07586 -0.66008 -0.84737 3.07586 0.01703 
-0.84711 2.46459 -0.81297 -0.84711 2.46459 0.16992 -0.84711 2.86896 -0.81297 
-0.84711 2.86896 0.16992 -0.84461 2.1966 -0.5776 -0.84461 2.1966 -0.06546 
-0.84461 3.13696 -0.5776 -0.84461 3.13696 -0.06546 -0.8417 2.30703 -0.72417 
-0.8417 2.30703 0.08112 -0.8417 3.02652 -0.72417 -0.8417 3.02652 0.08112 
-0.84119 2.12604 -0.32153 -0.84119 3.20752 -0.32153 -0.8398 2.41191 -0.80088 
-0.8398 2.41191 0.15783 -0.8398 2.92165 -0.80088 -0.8398 2.92165 0.15783 
-0.83874 2.12761 -0.39778 -0.83874 2.12761 -0.24528 -0.83874 3.20594 -0.39778 
-0.83874 3.20594 -0.24528 -0.83151 2.61678 -0.87479 -0.83151 2.61678 0.23173 
-0.83151 2.71678 -0.87479 -0.83151 2.71678 0.23173 -0.83147 2.21316 -0.64228 
-0.83147 2.21316 -0.00077 -0.83147 2.66678 -0.8771 -0.83147 2.66678 0.23404 
-0.83147 3.1204 -0.64228 -0.83147 3.1204 -0.00077 -0.83097 2.13094 -0.17195 
-0.83097 3.20262 -0.4711 -0.83097 3.20262 -0.17195 -0.83005 2.35972 -0.78706 
-0.83005 2.35972 0.14401 -0.83005 2.97384 -0.78706 -0.83005 2.97384 0.14401 
-0.82946 2.5669 -0.87109 -0.82946 2.5669 0.22804 -0.82946 2.76666 -0.87109 
-0.82946 2.76666 0.22804 -0.82631 2.25803 -0.709 -0.82631 2.25803 0.06595 
-0.82631 3.07553 -0.709 -0.82631 3.07553 0.06595 -0.82533 2.51727 -0.86602 
-0.82533 2.51727 0.22297 -0.82533 2.81628 -0.86602 -0.82533 2.81628 0.22297 
-0.81914 2.46802 -0.85958 -0.81914 2.46802 0.21653 -0.81914 2.86553 -0.85958 
-0.81914 2.86553 0.21653 -0.81866 2.13719 -0.09943 -0.81866 3.19637 -0.54362 
-0.81866 3.19637 -0.09943 -0.81792 2.30875 -0.77188 -0.81792 2.30875 0.12883 
-0.81792 3.0248 -0.77188 -0.81792 3.0248 0.12883 -0.81225 2.41528 -0.84784 
-0.81225 2.41528 0.20479 -0.81225 2.91827 -0.84784 -0.81225 2.91827 0.20479 
-0.81086 2.2133 -0.69147 -0.81086 2.2133 0.04842 -0.81086 3.12026 -0.69147 
-0.81086 3.12026 0.04842 -0.80787 2.15227 -0.03408 -0.80787 3.18129 -0.60897 
-0.80787 3.18129 -0.03408 -0.80321 2.66678 -0.91723 -0.80321 2.66678 0.27417 
-0.80296 3.26159 -0.35976 -0.80296 3.26159 -0.28329 -0.80295 2.36329 -0.83453 
-0.80295 2.36329 0.19148 -0.80295 2.97026 -0.83453 -0.80295 2.97026 0.19148 
-0.80291 2.25952 -0.75682 -0.80291 2.25952 0.11376 -0.80291 3.07404 -0.75682 
-0.80291 3.07404 0.11376 -0.80258 2.61742 -0.91602 -0.80258 2.61742 0.27297 
-0.80258 2.71614 -0.91602 -0.80258 2.71614 0.27297 -0.80067 2.56747 -0.91234 
-0.80067 2.56747 0.26929 -0.80067 2.76609 -0.91234 -0.80067 2.76609 0.26929 
-0.79855 3.25785 -0.43535 -0.79855 3.25785 -0.2077 -0.79671 2.51752 -0.90716 
-0.79671 2.51752 0.26411 -0.79671 2.81603 -0.90716 -0.79671 2.81603 0.26411 
-0.79335 2.16973 0.02994 -0.79335 3.16383 -0.67299 -0.79335 3.16383 0.02994 
-0.79126 2.3122 -0.81971 -0.79126 2.3122 0.17665 -0.79126 3.02135 -0.81971 
-0.79126 3.02135 0.17665 -0.79063 2.46819 -0.90072 -0.79063 2.46819 0.25767 
-0.79063 2.86536 -0.90072 -0.79063 2.86536 0.25767 -0.78833 2.08061 -0.1346 
-0.78833 3.25295 -0.50845 -0.78833 3.25295 -0.1346 -0.78781 2.2147 -0.73982 
-0.78781 2.2147 0.09677 -0.78781 3.11886 -0.73982 -0.78781 3.11886 0.09677 
-0.78299 2.42009 -0.89255 -0.78299 2.42009 0.24949 -0.78299 2.91347 -0.89255 
-0.78299 2.91347 0.24949 -0.7796 2.09371 -0.0689 -0.7796 3.23985 -0.57415 
-0.7796 3.23985 -0.0689 -0.77723 2.26216 -0.8034 -0.77723 2.26216 0.16035 
-0.77723 3.07139 -0.8034 -0.77723 3.07139 0.16035 -0.77417 2.36787 -0.87948 
-0.77417 2.36787 0.23643 -0.77417 2.96568 -0.87948 -0.77417 2.96568 0.23643 
-0.77301 2.66678 -0.95592 -0.77301 2.66678 0.31287 -0.77237 2.61747 -0.95478 
-0.77237 2.61747 0.31173 -0.77237 2.71608 -0.95478 -0.77237 2.71608 0.31173 
-0.77074 2.17081 0.07844 -0.77074 3.16275 -0.72149 -0.77074 3.16275 0.07844 
-0.76986 2.56829 -0.9521 -0.76986 2.56829 0.30905 -0.76986 2.76526 -0.9521 
-0.76986 2.76526 0.30905 -0.76733 2.10971 -0.0039 -0.76733 3.22384 -0.63915 
-0.76733 3.22384 -0.0039 -0.76597 2.51839 -0.94705 -0.76597 2.51839 0.304 
-0.76597 2.81517 -0.94705 -0.76597 2.81517 0.304 -0.76294 2.31626 0.22167 
-0.76294 3.0173 -0.86472 -0.76294 3.0173 0.22167 -0.76254 2.21717 0.14365 
-0.76254 3.11639 -0.78671 -0.76254 3.11639 0.14365 -0.76249 3.31377 -0.32153 
-0.76031 3.31192 -0.39712 -0.76031 3.31192 -0.24593 -0.76014 2.46886 -0.94041 
-0.76014 2.46886 0.29736 -0.76014 2.86469 -0.94041 -0.76014 2.86469 0.29736 
-0.75378 3.30638 -0.47228 -0.75378 3.30638 -0.17077 -0.75257 2.42079 0.28931 
-0.75257 2.91277 -0.93236 -0.75257 2.91277 0.28931 -0.75184 2.12842 0.05915 
-0.75184 3.20513 -0.7022 -0.75184 3.20513 0.05915 -0.74934 2.26596 0.20557 
-0.74934 3.0676 -0.84862 -0.74934 3.0676 0.20557 -0.74716 3.29504 -0.53843 
-0.74716 3.29504 -0.10462 -0.74592 2.17331 0.12579 -0.74592 3.16025 -0.76884 
-0.74592 3.16025 0.12579 -0.74318 2.37331 0.27978 -0.74318 2.96025 -0.92283 
-0.74318 2.96025 0.27978 -0.74095 2.66678 -0.99308 -0.74095 2.66678 0.35003 
-0.74014 2.61765 -0.99219 -0.74014 2.61765 0.34913 -0.74014 2.7159 -0.99219 
-0.74014 2.7159 0.34913 -0.73768 2.56841 -0.98948 -0.73768 2.56841 0.34642 
-0.73768 2.76515 -0.98948 -0.73768 2.76515 0.34642 -0.73714 2.05272 -0.03946 
-0.73714 3.28083 -0.60359 -0.73714 3.28083 -0.03946 -0.73454 2.22132 0.19035 
-0.73454 3.11223 -0.83341 -0.73454 3.11223 0.19035 -0.73344 2.51964 -0.98516 
-0.73344 2.51964 0.34211 -0.73344 2.81392 -0.98516 -0.73344 2.81392 0.34211 
-0.73235 2.32158 0.26541 -0.73235 3.01198 -0.90846 -0.73235 3.01198 0.26541 
-0.72774 2.47003 0.3355 -0.72774 2.86353 -0.97855 -0.72774 2.86353 0.3355 
-0.72743 2.13069 0.10679 -0.72743 3.20286 -0.74985 -0.72743 3.20286 0.10679 
-0.72377 2.06972 0.02442 -0.72377 3.26384 -0.66747 -0.72377 3.26384 0.02442 
-0.7201 2.4221 0.32778 -0.7201 2.91145 -0.97083 -0.7201 2.91145 0.32778 
-0.71959 3.36013 -0.35973 -0.71959 3.36013 -0.28333 -0.71933 2.27088 0.24929 
-0.71933 3.06267 -0.89234 -0.71933 3.06267 0.24929 -0.71834 2.17715 0.17269 
-0.71834 3.15641 -0.81574 -0.71834 3.15641 0.17269 -0.71519 3.35639 -0.43531 
-0.71519 3.35639 -0.20775 -0.71082 2.37453 0.31826 -0.71082 2.95903 -0.96132 
-0.71082 2.95903 0.31826 -0.70937 3.34847 -0.50064 -0.70937 3.34847 -0.14241 
-0.70711 2.08943 0.08672 -0.70711 2.66678 -1.02863 -0.70711 2.66678 0.38558 
-0.70711 3.24413 -0.72977 -0.70711 3.24413 0.08672 -0.70626 2.61771 -1.02778 
-0.70626 2.61771 0.38473 -0.70626 2.71585 -1.02778 -0.70626 2.71585 0.38473 
-0.70484 2.22612 0.23438 -0.70484 3.10743 -0.87743 -0.70484 3.10743 0.23438 
-0.7037 2.56876 -1.02523 -0.7037 2.56876 0.38218 -0.7037 2.7648 -1.02523 
-0.7037 2.7648 0.38218 -0.70144 3.33605 -0.56659 -0.70144 3.33605 -0.07646 
-0.70019 2.13396 0.1537 -0.70019 3.1996 -0.79675 -0.70019 3.1996 0.1537 
-0.69987 2.32791 0.30724 -0.69987 3.00565 -0.95029 -0.69987 3.00565 0.30724 
-0.69945 2.52005 0.37793 -0.69945 2.81351 -1.02098 -0.69945 2.81351 0.37793 
-0.69352 2.47169 0.37199 -0.69352 2.86187 -1.01505 -0.69352 2.86187 0.37199 
-0.68995 3.3207 -0.63194 -0.68995 3.3207 -0.01112 -0.68862 2.18244 0.21811 
-0.68862 3.15112 -0.86117 -0.68862 3.15112 0.21811 -0.68728 2.27694 0.29139 
-0.68728 3.05662 -0.93444 -0.68728 3.05662 0.29139 -0.68592 2.4238 0.36439 
-0.68592 2.90976 -1.00744 -0.68592 2.90976 0.36439 -0.68023 2.09235 0.13379 
-0.68023 3.24121 -0.77684 -0.68023 3.24121 0.13379 -0.67666 2.37649 0.35513 
-0.67666 2.95706 -0.99819 -0.67666 2.95706 0.35513 -0.67524 2.03093 0.05231 
-0.67524 3.30262 -0.69536 -0.67524 3.30262 0.05231 -0.67472 3.40485 -0.32153 
-0.67296 2.23217 0.27701 -0.67296 3.10138 -0.92006 -0.67296 3.10138 0.27701 
-0.67276 3.4027 -0.39772 -0.67276 3.4027 -0.24533 -0.67156 2.66678 -1.06248 
-0.67156 2.66678 0.41943 -0.67085 3.19453 -0.84253 -0.67085 3.19453 0.19948 
-0.67066 2.61765 -1.06166 -0.67066 2.61765 0.41861 -0.67066 2.7159 -1.06166 
-0.67066 2.7159 0.41861 -0.66871 3.39667 -0.46326 -0.66871 3.39667 -0.17979 
-0.66795 2.56841 0.41615 -0.66795 2.76515 -1.0592 -0.66795 2.76515 0.41615 
-0.66577 2.32989 0.34425 -0.66577 3.00367 -0.9873 -0.66577 3.00367 0.34425 
-0.66364 2.51964 0.41192 -0.66364 2.81392 -1.05497 -0.66364 2.81392 0.41192 
-0.66174 3.38746 -0.52819 -0.66174 3.38746 -0.11486 -0.65935 2.0529 0.11255 
-0.65935 3.28065 -0.7556 -0.65935 3.28065 0.11255 -0.65706 3.14533 -0.90399 
-0.65706 3.14533 0.26093 -0.65703 2.47003 0.40621 -0.65703 2.86353 -1.04927 
-0.65703 2.86353 0.40621 -0.65328 3.04946 -0.97481 -0.65328 3.04946 0.33176 
-0.65216 3.37414 -0.59415 -0.65216 3.37414 -0.0489 -0.65136 3.23659 -0.82257 
-0.65136 3.23659 0.17952 -0.6493 2.4221 0.39857 -0.6493 2.91145 -1.04162 
-0.6493 2.91145 0.39857 -0.63979 2.37453 0.38929 -0.63979 2.95903 -1.03234 
-0.63979 2.95903 0.38929 -0.63969 3.18788 -0.88656 -0.63969 3.18788 0.2435 
-0.63957 3.35755 -0.65885 -0.63957 3.35755 0.01579 -0.63922 3.09433 -0.96074 
-0.63922 3.09433 0.31769 -0.63439 2.66678 -1.09454 -0.63439 2.66678 0.45148 
-0.63325 2.61747 0.45085 -0.63325 2.71608 -1.0939 -0.63325 2.71608 0.45085 
-0.63083 3.27631 -0.80165 -0.63083 3.27631 0.1586 -0.63057 2.56829 0.44833 
-0.63057 2.76526 -1.09138 -0.63057 2.76526 0.44833 -0.62877 3.00565 -1.0214 
-0.62877 3.00565 0.37834 -0.62674 3.44507 -0.35972 -0.62674 3.44507 -0.28333 
-0.62553 3.33751 -0.72007 -0.62553 3.33751 0.07702 -0.62552 2.51839 0.44444 
-0.62552 2.81517 -1.08749 -0.62552 2.81517 0.44444 -0.62403 3.44128 -0.42512 
-0.62403 3.44128 -0.21793 -0.62361 3.13817 -0.94514 -0.62361 3.13817 0.30209 
-0.62056 3.2303 -0.86682 -0.62056 3.2303 0.22377 -0.61889 2.46886 0.43861 
-0.61889 2.86469 -1.08166 -0.61889 2.86469 0.43861 -0.61875 3.43396 -0.49058 
-0.61875 3.43396 -0.15247 -0.61292 3.05662 -1.00881 -0.61292 3.05662 0.36576 
-0.6111 3.42318 -0.5548 -0.6111 3.42318 -0.08825 -0.61084 2.42079 0.43105 
-0.61084 2.91277 -1.0741 -0.61084 2.91277 0.43105 -0.60876 3.31455 -0.77957 
-0.60876 3.31455 0.13652 -0.60651 3.18088 -0.92803 -0.60651 3.18088 0.28498 
-0.6013 2.96025 -1.0647 -0.6013 2.96025 0.42165 -0.60031 3.40858 -0.62044 
-0.60031 3.40858 -0.02262 -0.60027 3.27018 -0.84648 -0.60027 3.27018 0.20343 
-0.59854 3.10138 -0.99449 -0.59854 3.10138 0.35143 -0.5957 2.66678 0.48168 
-0.59449 2.61742 0.48106 -0.59449 2.71614 -1.12411 -0.59449 2.71614 0.48106 
-0.59082 2.56747 0.47914 -0.59082 2.76609 -1.1222 -0.59082 2.76609 0.47914 
-0.58794 3.22235 -0.90946 -0.58794 3.22235 0.26641 -0.58777 3.39091 -0.68231 
-0.58777 3.39091 0.03926 -0.58694 3.01198 -1.05388 -0.58694 3.01198 0.41083 
-0.58564 2.51752 0.47519 -0.58564 2.81603 -1.11824 -0.58564 2.81603 0.47519 
-0.58246 3.14533 -0.97858 -0.58246 3.14533 0.33553 -0.5792 2.46819 0.4691 
-0.5792 2.86536 -1.11216 -0.5792 2.86536 0.4691 -0.57854 3.30881 -0.8246 
-0.57854 3.30881 0.18154 -0.57735 3.48327 -0.32153 -0.57611 3.48153 -0.38693 
-0.57611 3.48153 -0.25612 -0.57271 3.36983 -0.74309 -0.57271 3.36983 0.10004 
-0.57241 3.47629 -0.45205 -0.57241 3.47629 -0.191 -0.57102 2.91347 -1.10452 
-0.57102 2.91347 0.46147 -0.57081 3.06267 -1.04086 -0.57081 3.06267 0.39781 
-0.56795 3.26248 -0.88948 -0.56795 3.26248 0.24643 -0.56626 3.46759 -0.51662 
-0.56626 3.46759 -0.12644 -0.56503 3.18788 -0.96121 -0.56503 3.18788 0.31816 
-0.55796 2.96568 -1.0957 -0.55796 2.96568 0.45264 -0.55768 3.45545 -0.58035 
-0.55768 3.45545 -0.06271 -0.5559 3.10743 -1.02636 -0.5559 3.10743 0.38331 
-0.55557 2.66678 0.50994 -0.55557 3.34567 -0.80158 -0.55557 3.34567 0.15852 
-0.55326 2.61678 0.50998 -0.55326 2.71678 0.50998 -0.54957 2.5669 0.50793 
-0.54957 2.76666 -1.15099 -0.54957 2.76666 0.50793 -0.54671 3.43994 -0.64297 
-0.54671 3.43994 -9e-05 -0.5466 3.30117 -0.86813 -0.5466 3.30117 0.22507 
-0.54529 3.2303 -0.94209 -0.54529 3.2303 0.29904 -0.54449 2.51727 0.50381 
-0.54449 2.81628 -1.14686 -0.54449 2.81628 0.50381 -0.54367 3.50535 -0.35638 
-0.54367 3.50535 -0.28667 -0.54319 3.0173 -1.08447 -0.54319 3.0173 0.44141 
-0.54112 3.50173 -0.42172 -0.54112 3.50173 -0.22133 -0.53964 3.15112 -1.01015 
-0.53964 3.15112 0.3671 -0.53806 2.86553 -1.14067 -0.53806 2.86553 0.49761 
-0.53609 3.49459 -0.48684 -0.53609 3.49459 -0.15621 -0.5334 3.42112 -0.70421 
-0.5334 3.42112 0.06116 -0.52862 3.48402 -0.55104 -0.52862 3.48402 -0.09201 
-0.52709 3.0676 -1.07087 -0.52709 3.0676 0.42782 -0.52631 2.91827 -1.13377 
-0.52631 2.91827 0.49072 -0.52495 3.27018 -0.9218 -0.52495 3.27018 0.27875 
-0.52393 3.33834 -0.84546 -0.52393 3.33834 0.20241 -0.52101 3.19453 -0.99237 
-0.52101 3.19453 0.34932 -0.51864 3.46973 -0.61525 -0.51864 3.46973 -0.0278 
-0.51781 3.39907 -0.76381 -0.51781 3.39907 0.12076 -0.5141 2.66678 0.5362 
-0.51301 2.97026 -1.12447 -0.51301 2.97026 0.48142 -0.51188 3.11223 -1.05606 
-0.51188 3.11223 0.41301 -0.51169 2.61672 0.53619 -0.51169 2.71684 0.53619 
-0.50969 3.52714 -0.32153 -0.50845 3.52505 -0.39114 -0.50845 3.52505 -0.25192 
-0.50776 2.56656 0.53412 -0.50776 2.767 -1.17717 -0.50776 2.767 0.53412 
-0.50636 3.45234 -0.67718 -0.50636 3.45234 0.03413 -0.50443 3.51963 -0.45644 
-0.50443 3.51963 -0.18662 -0.50307 3.30881 -0.90007 -0.50307 3.30881 0.25702 
-0.50257 2.51689 0.52992 -0.50257 2.81667 -1.17297 -0.50257 2.81667 0.52992 
-0.50104 3.23659 -0.97288 -0.50104 3.23659 0.32983 -0.5 3.37388 -0.82153 
-0.5 3.37388 0.17847 -0.49824 3.51052 -0.52116 -0.49824 3.51052 -0.1219 
-0.49818 3.02135 -1.11279 -0.49818 3.02135 0.46973 -0.49421 3.15641 -1.03987 
-0.49421 3.15641 0.39682 -0.49172 3.43159 -0.73778 -0.49172 3.43159 0.09473 
-0.49145 2.86896 -1.16864 -0.49145 2.86896 0.52559 -0.48924 3.49792 -0.58581 
-0.48924 3.49792 -0.05725 -0.48187 3.07139 -1.09875 -0.48187 3.07139 0.4557 
-0.48013 3.27631 -0.95235 -0.48013 3.27631 0.3093 -0.48005 3.34567 -0.8771 
-0.48005 3.34567 0.23404 -0.47936 2.92165 -1.16132 -0.47936 2.92165 0.51827 
-0.47808 3.48165 -0.64929 -0.47808 3.48165 0.00624 -0.47523 3.1996 -1.02171 
-0.47523 3.1996 0.37866 -0.47486 3.40773 -0.79639 -0.47486 3.40773 0.15334 
-0.4739 3.54666 -0.35638 -0.4739 3.54666 -0.28667 -0.47179 3.54232 -0.42569 
-0.47179 3.54232 -0.21736 -0.4714 2.66678 0.5604 -0.46865 2.61656 0.56043 
-0.46865 2.717 0.56043 -0.4666 3.5349 -0.49077 -0.4666 3.5349 -0.15228 
-0.46554 2.97384 -1.15158 -0.46554 2.97384 0.50853 -0.46518 3.11639 -1.08406 
-0.46518 3.11639 0.44101 -0.46472 2.56646 0.55823 -0.46472 2.7671 0.55823 
-0.46433 3.46243 -0.71054 -0.46433 3.46243 0.06749 -0.45829 3.52418 -0.55568 
-0.45829 3.52418 -0.08737 -0.45804 3.31455 -0.93029 -0.45804 3.31455 0.28724 
-0.45532 3.24121 -1.00176 -0.45532 3.24121 0.35871 -0.4547 2.81967 -1.19895 
-0.4547 2.81967 0.5559 -0.45036 3.0248 -1.13945 -0.45036 3.0248 0.49639 
-0.44858 3.43979 -0.77011 -0.44858 3.43979 0.12706 -0.4481 3.50954 -0.61978 
-0.4481 3.50954 -0.02327 -0.44731 3.16025 -1.06745 -0.44731 3.16025 0.4244 
-0.44338 2.8718 -1.1941 -0.44338 2.8718 0.55105 -0.44229 3.39907 -0.83934 
-0.44229 3.39907 0.19628 -0.438 3.56575 -0.32153 -0.43694 3.56359 -0.39091 
-0.43694 3.56359 -0.25214 -0.4361 3.49116 -0.68236 -0.4361 3.49116 0.03931 
-0.43529 3.07404 -1.12443 -0.43529 3.07404 0.48138 -0.43407 3.28065 -0.98087 
-0.43407 3.28065 0.33782 -0.43378 3.5571 -0.45996 -0.43378 3.5571 -0.1831 
-0.43067 2.92453 -1.18645 -0.43067 2.92453 0.54339 -0.42832 3.20286 -1.04896 
-0.42832 3.20286 0.4059 -0.42756 2.66678 0.58246 -0.42631 3.54813 -0.52518 
-0.42631 3.54813 -0.11787 -0.4247 2.6165 0.58241 -0.4247 2.71706 0.58241 
-0.42156 3.36983 -0.89424 -0.42156 3.36983 0.25118 -0.42122 3.46999 -0.74275 
-0.42122 3.46999 0.0997 -0.41829 3.11886 -1.10934 -0.41829 3.11886 0.46629 
-0.41697 3.53529 -0.58952 -0.41697 3.53529 -0.05354 -0.41667 2.97649 -1.1762 
-0.41667 2.97649 0.53315 -0.41625 3.43159 -0.81325 -0.41625 3.43159 0.1702 
-0.41555 2.56396 0.58221 -0.41555 2.7696 0.58221 -0.40825 3.24413 -1.02863 
-0.40825 3.24413 0.38558 -0.4058 3.51864 -0.65267 -0.4058 3.51864 0.00962 
-0.40521 2.82216 -1.22245 -0.40521 2.82216 0.57939 -0.40265 3.02652 -1.16322 
-0.40265 3.02652 0.52017 -0.39996 3.16275 -1.09227 -0.39996 3.16275 0.44922 
-0.39938 3.5829 -0.35639 -0.39938 3.5829 -0.28666 -0.39855 3.33751 -0.94705 
-0.39855 3.33751 0.304 -0.39726 3.57855 -0.42571 -0.39726 3.57855 -0.21734 
-0.39455 3.56935 -0.49382 -0.39455 3.56935 -0.14923 -0.394 2.87402 -1.21697 
-0.394 2.87402 0.57392 -0.39285 3.49825 -0.71437 -0.39285 3.49825 0.07132 
-0.38901 3.46243 -0.78586 -0.38901 3.46243 0.14281 -0.38747 3.07553 -1.14784 
-0.38747 3.07553 0.50479 -0.38606 3.55826 -0.55865 -0.38606 3.55826 -0.0844 
-0.38268 2.66678 0.60235 -0.38268 3.42112 -0.85493 -0.38268 3.42112 0.21188 
-0.38098 2.92668 -1.20883 -0.38098 2.92668 0.56578 -0.38067 3.20513 -1.07337 
-0.38067 3.20513 0.43031 -0.37569 3.54325 -0.62262 -0.37569 3.54325 -0.02044 
-0.37444 2.61419 0.60423 -0.37444 2.71936 0.60423 -0.37384 3.30262 -0.99676 
-0.37384 3.30262 0.35371 -0.36994 3.12026 -1.13239 -0.36994 3.12026 0.48934 
-0.36779 2.97723 -1.19808 -0.36779 2.97723 0.55503 -0.36513 2.7718 0.60349 
-0.36353 3.52451 -0.68505 -0.36353 3.52451 0.042 -0.36084 3.49116 -0.75763 
-0.36084 3.49116 0.11458 -0.36079 3.39091 -0.90929 -0.36079 3.39091 0.26624 
-0.36044 3.59956 -0.32153 -0.35957 3.5973 -0.39115 -0.35957 3.5973 -0.2519 
-0.35773 3.59035 -0.45951 -0.35773 3.59035 -0.18355 -0.35566 3.45234 -0.82788 
-0.35566 3.45234 0.18483 -0.35479 2.82393 0.60012 -0.3542 3.57905 -0.52721 
-0.3542 3.57905 -0.11585 -0.35352 3.02718 -1.18474 -0.35352 3.02718 0.54168 
-0.35147 3.16383 -1.11488 -0.35147 3.16383 0.47183 -0.34594 3.26384 -1.0453 
-0.34594 3.26384 0.40224 -0.34452 3.56586 -0.59163 -0.34452 3.56586 -0.05143 
-0.34345 2.87562 -1.23718 -0.34345 2.87562 0.59413 -0.33855 3.07586 -1.1689 
-0.33855 3.07586 0.52584 -0.33732 3.35755 -0.9611 -0.33732 3.35755 0.31805 
-0.33689 2.66678 0.62002 -0.33333 3.5487 -0.65485 -0.33333 3.5487 0.0118 
-0.33115 3.51864 -0.72733 -0.33115 3.51864 0.08428 -0.33112 2.92672 -1.2286 
-0.33112 2.92672 0.58555 -0.32843 2.61415 0.62153 -0.32843 2.7194 0.62153 
-0.32776 3.48165 -0.7996 -0.32776 3.48165 0.15655 -0.32144 3.43994 -0.86824 
-0.32144 3.43994 0.22518 -0.3208 3.61328 -0.35639 -0.3208 3.61328 -0.28666 
-0.32076 3.1204 -1.153 -0.32076 3.1204 0.50994 -0.31947 3.60873 -0.42478 
-0.31947 3.60873 -0.21827 -0.31878 2.77209 0.62043 -0.31786 2.97708 -1.21745 
-0.31786 2.97708 0.57439 -0.31763 3.22384 -1.08885 -0.31763 3.22384 0.4458 
-0.3168 3.59966 -0.49291 -0.3168 3.59966 -0.15014 -0.31284 3.58616 -0.56 
-0.31284 3.58616 -0.08305 -0.31041 3.3207 -1.01148 -0.31041 3.3207 0.36842 
-0.30822 2.82422 0.61667 -0.3037 3.02657 -1.20375 -0.3037 3.02657 0.5607 
-0.30233 3.57077 -0.62385 -0.30233 3.57077 -0.0192 -0.30109 3.54325 -0.69721 
-0.30109 3.54325 0.05416 -0.29891 3.40858 -0.92184 -0.29891 3.40858 0.27879 
-0.29826 3.50954 -0.76962 -0.29826 3.50954 0.12657 -0.29594 2.87704 -1.2533 
-0.29594 2.87704 0.61025 -0.29372 3.46973 -0.84017 -0.29372 3.46973 0.19712 
-0.29028 2.66678 0.63541 -0.28868 3.07503 -1.18755 -0.28868 3.07503 0.5445 
-0.28744 3.18129 -1.1294 -0.28744 3.18129 0.48635 -0.28338 2.92807 -1.24425 
-0.28338 2.92807 0.6012 -0.28206 3.28083 -1.05867 -0.28206 3.28083 0.41561 
-0.28137 2.71953 0.63662 -0.28108 3.62646 -0.32153 -0.28043 3.62421 -0.38998 
-0.28043 3.62421 -0.25308 -0.27845 3.61747 -0.4581 -0.27845 3.61747 -0.18495 
-0.27517 3.60627 -0.52559 -0.27517 3.60627 -0.11746 -0.27262 3.37414 -0.97369 
-0.27262 3.37414 0.33064 -0.27165 2.77213 0.63509 -0.2706 3.59066 -0.59212 
-0.2706 3.59066 -0.05093 -0.2701 3.56586 -0.66605 -0.2701 3.56586 0.023 
-0.26975 2.97856 -1.23259 -0.26975 2.97856 0.58953 -0.26799 3.53529 -0.7385 
-0.26799 3.53529 0.09545 -0.26428 3.49792 -0.81077 -0.26428 3.49792 0.16771 
-0.26005 2.82526 0.63097 -0.25882 3.45545 -0.8792 -0.25882 3.45545 0.23615 
-0.25607 3.13696 -1.16613 -0.25607 3.13696 0.52308 -0.25536 3.02791 -1.2184 
-0.25536 3.02791 0.57535 -0.25263 3.23985 -1.10112 -0.25263 3.23985 0.45807 
-0.24768 2.87793 -1.26708 -0.24768 2.87793 0.62403 -0.24614 3.63539 -0.35623 
-0.24614 3.63539 -0.28682 -0.24506 3.33605 -1.02296 -0.24506 3.33605 0.37991 
-0.24481 3.63085 -0.4246 -0.24481 3.63085 -0.21845 -0.24298 2.66678 0.64851 
-0.24216 3.6218 -0.49266 -0.24216 3.6218 -0.15039 -0.23848 3.58616 -0.63437 
-0.23848 3.58616 -0.00868 -0.23822 3.60832 -0.55974 -0.23822 3.60832 -0.08331 
-0.23712 3.55826 -0.70758 -0.23712 3.55826 0.06453 -0.23465 2.92896 -1.25758 
-0.23465 2.92896 0.61453 -0.23416 3.52418 -0.77981 -0.23416 3.52418 0.13676 
-0.23388 2.71957 0.6493 -0.23327 3.42318 -0.93262 -0.23327 3.42318 0.28957 
-0.22951 3.48402 -0.85015 -0.22951 3.48402 0.2071 -0.22275 2.77273 0.64758 
-0.22209 3.19637 -1.14019 -0.22209 3.19637 0.49714 -0.22094 2.97924 -1.24541 
-0.22094 2.97924 0.60235 -0.21787 3.08294 -1.20433 -0.21787 3.08294 0.56128 
-0.2169 3.29504 -1.06868 -0.2169 3.29504 0.42563 -0.21108 3.64425 -0.32153 
-0.21095 2.82585 0.64294 -0.21057 3.6419 -0.39085 -0.21057 3.6419 -0.2522 
-0.20841 3.63509 -0.45914 -0.20841 3.63509 -0.18391 -0.20667 3.38746 -0.98327 
-0.20667 3.38746 0.34021 -0.20568 3.57905 -0.67572 -0.20568 3.57905 0.03267 
-0.20526 3.62372 -0.52679 -0.20526 3.62372 -0.11626 -0.20407 3.60627 -0.5967 
-0.20407 3.60627 -0.04636 -0.20366 3.54813 -0.74784 -0.20366 3.54813 0.10479 
-0.19963 3.51052 -0.81976 -0.19963 3.51052 0.17671 -0.19881 2.87828 0.63542 
-0.19509 2.66678 0.65926 -0.19509 3.46759 -0.88778 -0.19509 3.46759 0.24473 
-0.18692 3.25295 -1.10986 -0.18692 3.25295 0.46681 -0.18558 2.92923 -1.26846 
-0.18558 2.92923 0.6254 -0.18453 3.14388 -1.18078 -0.18453 3.14388 0.53773 
-0.18446 2.72 0.65987 -0.18384 3.03478 -1.233 -0.18384 3.03478 0.58994 
-0.17912 3.34847 -1.0309 -0.17912 3.34847 0.38785 -0.17515 3.65071 -0.35623 
-0.17515 3.65071 -0.28682 -0.17448 3.64596 -0.42529 -0.17448 3.64596 -0.21776 
-0.17328 2.77307 0.65759 -0.1723 3.56935 -0.71608 -0.1723 3.56935 0.07302 
-0.17181 3.63681 -0.49334 -0.17181 3.63681 -0.14971 -0.17139 3.59966 -0.63833 
-0.17139 3.59966 -0.00473 -0.17114 3.6218 -0.56369 -0.17114 3.6218 -0.07936 
-0.16924 3.5349 -0.78812 -0.16924 3.5349 0.14507 -0.16905 3.43396 -0.94028 
-0.16905 3.43396 0.29723 -0.16531 3.49459 -0.85762 -0.16531 3.49459 0.21457 
-0.16159 2.82582 0.65243 -0.15076 3.30638 -1.0753 -0.15076 3.30638 0.43225 
-0.14958 3.20262 -1.15249 -0.14958 3.20262 0.50944 -0.14943 2.8781 0.6444 
-0.14857 2.98476 -1.25791 -0.14857 2.98476 0.61486 -0.14673 2.66678 0.66765 
-0.1459 3.08862 -1.21638 -0.1459 3.08862 0.57333 -0.14174 3.39667 -0.99023 
-0.14174 3.39667 0.34718 -0.13928 3.65703 -0.32153 -0.13895 3.65466 -0.39067 
-0.13895 3.65466 -0.25239 -0.13843 3.5571 -0.75531 -0.13843 3.5571 0.11226 
-0.13798 3.59035 -0.67925 -0.13798 3.59035 0.0362 -0.13795 3.64756 -0.45948 
-0.13795 3.64756 -0.18358 -0.13762 3.63509 -0.52993 -0.13762 3.63509 -0.11312 
-0.13658 3.61747 -0.59998 -0.13658 3.61747 -0.04308 -0.13594 2.72004 0.66776 
-0.13491 3.51963 -0.82596 -0.13491 3.51963 0.1829 -0.13053 3.47629 -0.89394 
-0.13053 3.47629 0.25088 -0.12447 2.77334 0.66496 -0.11383 3.25785 -1.12007 
-0.11383 3.25785 0.47702 -0.11378 3.35639 -1.03671 -0.11378 3.35639 0.39366 
-0.11267 2.93394 -1.27857 -0.11267 2.93394 0.63552 -0.11264 2.82607 0.65926 
-0.11138 3.14859 -1.19069 -0.11138 3.14859 0.54764 -0.11089 3.0394 -1.24286 
-0.11089 3.0394 0.59981 -0.10442 3.66071 -0.35622 -0.10442 3.66071 -0.28683 
-0.10418 3.57855 -0.71879 -0.10418 3.57855 0.07574 -0.10417 3.54232 -0.79331 
-0.10417 3.54232 0.15026 -0.10377 3.64596 -0.49601 -0.10377 3.64596 -0.14705 
-0.10375 3.65595 -0.42528 -0.10375 3.65595 -0.21777 -0.1036 3.44128 -0.94555 
-0.1036 3.44128 0.3025 -0.10325 3.60873 -0.64099 -0.10325 3.60873 -0.00206 
-0.10308 3.63085 -0.56634 -0.10308 3.63085 -0.07672 -0.1002 3.50173 -0.86264 
-0.1002 3.50173 0.21959 -0.09802 2.66678 0.67366 -0.08682 2.72014 0.67327 
-0.07625 3.20594 -1.16027 -0.07625 3.20594 0.51722 -0.07619 3.4027 -0.99429 
-0.07619 3.4027 0.35124 -0.07559 3.31192 -1.08184 -0.07559 3.31192 0.43879 
-0.0754 2.98856 -1.26533 -0.0754 2.98856 0.62228 -0.07536 2.77335 0.66992 
-0.07493 2.8799 0.65262 -0.07315 3.09204 -1.22364 -0.07315 3.09204 0.58059 
-0.06963 3.5973 -0.68109 -0.06963 3.5973 0.03804 -0.06961 3.52505 -0.82998 
-0.06961 3.52505 0.18692 -0.06948 3.66436 -0.32153 -0.06938 3.56359 -0.75847 
-0.06938 3.56359 0.11542 -0.06932 3.6419 -0.5321 -0.06932 3.6419 -0.11095 
-0.06931 3.66196 -0.39083 -0.06931 3.66196 -0.25222 -0.06914 3.65466 -0.46047 
-0.06914 3.65466 -0.18258 -0.06845 3.62421 -0.60195 -0.06845 3.62421 -0.0411 
-0.0654 3.48153 -0.89764 -0.0654 3.48153 0.25459 -0.04907 2.66678 0.67727 
-0.03824 3.26159 -1.12448 -0.03824 3.26159 0.48143 -0.03823 3.15095 -1.19567 
-0.03823 3.15095 0.55261 -0.0382 3.36013 -1.04111 -0.0382 3.36013 0.39806 
-0.0382 3.44507 -0.94826 -0.0382 3.44507 0.30521 -0.03779 2.93515 -1.2841 
-0.03779 2.93515 0.64105 -0.03779 3.04172 -1.2478 -0.03779 3.04172 0.60475 
-0.03776 2.82728 0.66479 -0.03776 2.72018 0.67633 -0.03487 3.5829 -0.72091 
-0.03487 3.5829 0.07786 -0.03487 3.61328 -0.64233 -0.03487 3.61328 -0.00073 
-0.03485 3.54666 -0.79543 -0.03485 3.54666 0.15238 -0.03485 3.50535 -0.8652 
-0.03485 3.50535 0.22214 -0.0347 3.65071 -0.49667 -0.0347 3.65071 -0.14638 
-0.0347 3.63539 -0.56766 -0.0347 3.63539 -0.07539 -0.0347 3.66071 -0.42595 
-0.0347 3.66071 -0.2171 -0.0347 3.66557 -0.35622 -0.0347 3.66557 -0.28683 
0 2.66678 0.67847 0 2.77366 0.67275 0 2.8805 0.65537 
0 2.98948 -1.26803 0 2.98948 0.62497 0 3.09318 -1.22606 
0 3.09318 0.58301 0 3.20752 -1.16272 0 3.20752 0.51967 
0 3.31377 -1.08402 0 3.31377 0.44097 0 3.40485 -0.99625 
0 3.40485 0.3532 0 3.48327 -0.89888 0 3.48327 0.25582 
0 3.52714 -0.83121 0 3.52714 0.18816 0 3.56575 -0.75953 
0 3.56575 0.11647 0 3.59956 -0.68197 0 3.59956 0.03891 
0 3.62646 -0.60261 0 3.62646 -0.04044 0 3.64425 -0.53261 
0 3.64425 -0.11045 0 3.65703 -0.46081 0 3.65703 -0.18224 
0 3.66436 -0.391 0 3.66436 -0.25205 0 3.66678 -0.32153 
0.0347 3.66557 -0.35622 0.0347 3.66557 -0.28683 0.0347 3.66071 -0.42595 
0.0347 3.66071 -0.2171 0.0347 3.63539 -0.56766 0.0347 3.63539 -0.07539 
0.0347 3.65071 -0.49667 0.0347 3.65071 -0.14638 0.03485 3.50535 -0.8652 
0.03485 3.50535 0.22214 0.03485 3.54666 -0.79543 0.03485 3.54666 0.15238 
0.03487 3.61328 -0.64233 0.03487 3.61328 -0.00073 0.03487 3.5829 -0.72091 
0.03487 3.5829 0.07786 0.03776 2.72018 0.67633 0.03776 2.82728 0.66479 
0.03779 3.04172 -1.2478 0.03779 3.04172 0.60475 0.03779 2.93515 -1.2841 
0.03779 2.93515 0.64105 0.0382 3.44507 -0.94826 0.0382 3.44507 0.30521 
0.0382 3.36013 -1.04111 0.0382 3.36013 0.39806 0.03823 3.15095 -1.19567 
0.03823 3.15095 0.55261 0.03824 3.26159 -1.12448 0.03824 3.26159 0.48143 
0.04907 2.66678 0.67727 0.0654 3.48153 -0.89764 0.0654 3.48153 0.25459 
0.06845 3.62421 -0.60195 0.06845 3.62421 -0.0411 0.06914 3.65466 -0.46047 
0.06914 3.65466 -0.18258 0.06931 3.66196 -0.39083 0.06931 3.66196 -0.25222 
0.06932 3.6419 -0.5321 0.06932 3.6419 -0.11095 0.06938 3.56359 -0.75847 
0.06938 3.56359 0.11542 0.06948 3.66436 -0.32153 0.06961 3.52505 -0.82998 
0.06961 3.52505 0.18692 0.06963 3.5973 -0.68109 0.06963 3.5973 0.03804 
0.07315 3.09204 -1.22364 0.07315 3.09204 0.58059 0.07493 2.8799 0.65262 
0.07536 2.77335 0.66992 0.0754 2.98856 -1.26533 0.0754 2.98856 0.62228 
0.07559 3.31192 -1.08184 0.07559 3.31192 0.43879 0.07619 3.4027 -0.99429 
0.07619 3.4027 0.35124 0.07625 3.20594 -1.16027 0.07625 3.20594 0.51722 
0.08682 2.72014 0.67327 0.09802 2.66678 0.67366 0.1002 3.50173 -0.86264 
0.1002 3.50173 0.21959 0.10308 3.63085 -0.56634 0.10308 3.63085 -0.07672 
0.10325 3.60873 -0.64099 0.10325 3.60873 -0.00206 0.1036 3.44128 -0.94555 
0.1036 3.44128 0.3025 0.10375 3.65595 -0.42528 0.10375 3.65595 -0.21777 
0.10377 3.64596 -0.49601 0.10377 3.64596 -0.14705 0.10417 3.54232 -0.79331 
0.10417 3.54232 0.15026 0.10418 3.57855 -0.71879 0.10418 3.57855 0.07574 
0.10442 3.66071 -0.35622 0.10442 3.66071 -0.28683 0.11089 3.0394 -1.24286 
0.11089 3.0394 0.59981 0.11138 3.14859 -1.19069 0.11138 3.14859 0.54764 
0.11264 2.82607 0.65926 0.11267 2.93394 -1.27857 0.11267 2.93394 0.63552 
0.11378 3.35639 -1.03671 0.11378 3.35639 0.39366 0.11383 3.25785 -1.12007 
0.11383 3.25785 0.47702 0.12447 2.77334 0.66496 0.13053 3.47629 -0.89394 
0.13053 3.47629 0.25088 0.13491 3.51963 -0.82596 0.13491 3.51963 0.1829 
0.13594 2.72004 0.66776 0.13658 3.61747 -0.59998 0.13658 3.61747 -0.04308 
0.13762 3.63509 -0.52993 0.13762 3.63509 -0.11312 0.13795 3.64756 -0.45948 
0.13795 3.64756 -0.18358 0.13798 3.59035 -0.67925 0.13798 3.59035 0.0362 
0.13843 3.5571 -0.75531 0.13843 3.5571 0.11226 0.13895 3.65466 -0.39067 
0.13895 3.65466 -0.25239 0.13928 3.65703 -0.32153 0.14174 3.39667 -0.99023 
0.14174 3.39667 0.34718 0.1459 3.08862 -1.21638 0.1459 3.08862 0.57333 
0.14673 2.66678 0.66765 0.14857 2.98476 -1.25791 0.14857 2.98476 0.61486 
0.14943 2.8781 0.6444 0.14958 3.20262 -1.15249 0.14958 3.20262 0.50944 
0.15076 3.30638 -1.0753 0.15076 3.30638 0.43225 0.16159 2.82582 0.65243 
0.16531 3.49459 -0.85762 0.16531 3.49459 0.21457 0.16905 3.43396 -0.94028 
0.16905 3.43396 0.29723 0.16924 3.5349 -0.78812 0.16924 3.5349 0.14507 
0.17114 3.6218 -0.56369 0.17114 3.6218 -0.07936 0.17139 3.59966 -0.63833 
0.17139 3.59966 -0.00473 0.17181 3.63681 -0.49334 0.17181 3.63681 -0.14971 
0.1723 3.56935 -0.71608 0.1723 3.56935 0.07302 0.17328 2.77307 0.65759 
0.17448 3.64596 -0.42529 0.17448 3.64596 -0.21776 0.17515 3.65071 -0.35623 
0.17515 3.65071 -0.28682 0.17912 3.34847 -1.0309 0.17912 3.34847 0.38785 
0.18384 3.03478 -1.233 0.18384 3.03478 0.58994 0.18446 2.72 0.65987 
0.18453 3.14388 -1.18078 0.18453 3.14388 0.53773 0.18558 2.92923 -1.26846 
0.18558 2.92923 0.6254 0.18692 3.25295 -1.10986 0.18692 3.25295 0.46681 
0.19509 2.66678 0.65926 0.19509 3.46759 -0.88778 0.19509 3.46759 0.24473 
0.19881 2.87828 0.63542 0.19963 3.51052 -0.81976 0.19963 3.51052 0.17671 
0.20366 3.54813 -0.74784 0.20366 3.54813 0.10479 0.20407 3.60627 -0.5967 
0.20407 3.60627 -0.04636 0.20526 3.62372 -0.52679 0.20526 3.62372 -0.11626 
0.20568 3.57905 -0.67572 0.20568 3.57905 0.03267 0.20667 3.38746 -0.98327 
0.20667 3.38746 0.34021 0.20841 3.63509 -0.45914 0.20841 3.63509 -0.18391 
0.21057 3.6419 -0.39085 0.21057 3.6419 -0.2522 0.21095 2.82585 0.64294 
0.21108 3.64425 -0.32153 0.2169 3.29504 -1.06868 0.2169 3.29504 0.42563 
0.21787 3.08294 -1.20433 0.21787 3.08294 0.56128 0.22094 2.97924 -1.24541 
0.22094 2.97924 0.60235 0.22209 3.19637 -1.14019 0.22209 3.19637 0.49714 
0.22275 2.77273 0.64758 0.22951 3.48402 -0.85015 0.22951 3.48402 0.2071 
0.23327 3.42318 -0.93262 0.23327 3.42318 0.28957 0.23388 2.71957 0.6493 
0.23416 3.52418 -0.77981 0.23416 3.52418 0.13676 0.23465 2.92896 -1.25758 
0.23465 2.92896 0.61453 0.23712 3.55826 -0.70758 0.23712 3.55826 0.06453 
0.23822 3.60832 -0.55974 0.23822 3.60832 -0.08331 0.23848 3.58616 -0.63437 
0.23848 3.58616 -0.00868 0.24216 3.6218 -0.49266 0.24216 3.6218 -0.15039 
0.24298 2.66678 0.64851 0.24481 3.63085 -0.4246 0.24481 3.63085 -0.21845 
0.24506 3.33605 -1.02296 0.24506 3.33605 0.37991 0.24614 3.63539 -0.35623 
0.24614 3.63539 -0.28682 0.24768 2.87793 -1.26708 0.24768 2.87793 0.62403 
0.25263 3.23985 -1.10112 0.25263 3.23985 0.45807 0.25536 3.02791 -1.2184 
0.25536 3.02791 0.57535 0.25607 3.13696 -1.16613 0.25607 3.13696 0.52308 
0.25882 3.45545 -0.8792 0.25882 3.45545 0.23615 0.26005 2.82526 0.63097 
0.26428 3.49792 -0.81077 0.26428 3.49792 0.16771 0.26799 3.53529 -0.7385 
0.26799 3.53529 0.09545 0.26975 2.97856 -1.23259 0.26975 2.97856 0.58953 
0.2701 3.56586 -0.66605 0.2701 3.56586 0.023 0.2706 3.59066 -0.59212 
0.2706 3.59066 -0.05093 0.27165 2.77213 0.63509 0.27262 3.37414 -0.97369 
0.27262 3.37414 0.33064 0.27517 3.60627 -0.52559 0.27517 3.60627 -0.11746 
0.27845 3.61747 -0.4581 0.27845 3.61747 -0.18495 0.28043 3.62421 -0.38998 
0.28043 3.62421 -0.25308 0.28108 3.62646 -0.32153 0.28137 2.71953 0.63662 
0.28206 3.28083 -1.05867 0.28206 3.28083 0.41561 0.28338 2.92807 -1.24425 
0.28338 2.92807 0.6012 0.28744 3.18129 -1.1294 0.28744 3.18129 0.48635 
0.28868 3.07503 -1.18755 0.28868 3.07503 0.5445 0.29028 2.66678 0.63541 
0.29372 3.46973 -0.84017 0.29372 3.46973 0.19712 0.29594 2.87704 -1.2533 
0.29594 2.87704 0.61025 0.29826 3.50954 -0.76962 0.29826 3.50954 0.12657 
0.29891 3.40858 -0.92184 0.29891 3.40858 0.27879 0.30109 3.54325 -0.69721 
0.30109 3.54325 0.05416 0.30233 3.57077 -0.62385 0.30233 3.57077 -0.0192 
0.3037 3.02657 -1.20375 0.3037 3.02657 0.5607 0.30822 2.82422 0.61667 
0.31041 3.3207 -1.01148 0.31041 3.3207 0.36842 0.31284 3.58616 -0.56 
0.31284 3.58616 -0.08305 0.3168 3.59966 -0.49291 0.3168 3.59966 -0.15014 
0.31763 3.22384 -1.08885 0.31763 3.22384 0.4458 0.31786 2.97708 -1.21745 
0.31786 2.97708 0.57439 0.31878 2.77209 0.62043 0.31947 3.60873 -0.42478 
0.31947 3.60873 -0.21827 0.32076 3.1204 -1.153 0.32076 3.1204 0.50994 
0.3208 3.61328 -0.35639 0.3208 3.61328 -0.28666 0.32144 3.43994 -0.86824 
0.32144 3.43994 0.22518 0.32776 3.48165 -0.7996 0.32776 3.48165 0.15655 
0.32843 2.61415 0.62153 0.32843 2.7194 0.62153 0.33112 2.92672 -1.2286 
0.33112 2.92672 0.58555 0.33115 3.51864 -0.72733 0.33115 3.51864 0.08428 
0.33333 3.5487 -0.65485 0.33333 3.5487 0.0118 0.33689 2.66678 0.62002 
0.33732 3.35755 -0.9611 0.33732 3.35755 0.31805 0.33855 3.07586 -1.1689 
0.33855 3.07586 0.52584 0.34345 2.87562 -1.23718 0.34345 2.87562 0.59413 
0.34452 3.56586 -0.59163 0.34452 3.56586 -0.05143 0.34594 3.26384 -1.0453 
0.34594 3.26384 0.40224 0.35147 3.16383 -1.11488 0.35147 3.16383 0.47183 
0.35352 3.02718 -1.18474 0.35352 3.02718 0.54168 0.3542 3.57905 -0.52721 
0.3542 3.57905 -0.11585 0.35479 2.82393 0.60012 0.35566 3.45234 -0.82788 
0.35566 3.45234 0.18483 0.35773 3.59035 -0.45951 0.35773 3.59035 -0.18355 
0.35957 3.5973 -0.39115 0.35957 3.5973 -0.2519 0.36044 3.59956 -0.32153 
0.36079 3.39091 -0.90929 0.36079 3.39091 0.26624 0.36084 3.49116 -0.75763 
0.36084 3.49116 0.11458 0.36353 3.52451 -0.68505 0.36353 3.52451 0.042 
0.36513 2.7718 0.60349 0.36779 2.97723 -1.19808 0.36779 2.97723 0.55503 
0.36994 3.12026 -1.13239 0.36994 3.12026 0.48934 0.37384 3.30262 -0.99676 
0.37384 3.30262 0.35371 0.37444 2.61419 0.60423 0.37444 2.71936 0.60423 
0.37569 3.54325 -0.62262 0.37569 3.54325 -0.02044 0.38067 3.20513 -1.07337 
0.38067 3.20513 0.43031 0.38098 2.92668 -1.20883 0.38098 2.92668 0.56578 
0.38268 2.66678 0.60235 0.38268 3.42112 -0.85493 0.38268 3.42112 0.21188 
0.38606 3.55826 -0.55865 0.38606 3.55826 -0.0844 0.38747 3.07553 -1.14784 
0.38747 3.07553 0.50479 0.38901 3.46243 -0.78586 0.38901 3.46243 0.14281 
0.39285 3.49825 -0.71437 0.39285 3.49825 0.07132 0.394 2.87402 -1.21697 
0.394 2.87402 0.57392 0.39455 3.56935 -0.49382 0.39455 3.56935 -0.14923 
0.39726 3.57855 -0.42571 0.39726 3.57855 -0.21734 0.39855 3.33751 -0.94705 
0.39855 3.33751 0.304 0.39938 3.5829 -0.35639 0.39938 3.5829 -0.28666 
0.39996 3.16275 -1.09227 0.39996 3.16275 0.44922 0.40265 3.02652 -1.16322 
0.40265 3.02652 0.52017 0.40521 2.82216 -1.22245 0.40521 2.82216 0.57939 
0.4058 3.51864 -0.65267 0.4058 3.51864 0.00962 0.40825 3.24413 -1.02863 
0.40825 3.24413 0.38558 0.41555 2.56396 0.58221 0.41555 2.7696 0.58221 
0.41625 3.43159 -0.81325 0.41625 3.43159 0.1702 0.41667 2.97649 -1.1762 
0.41667 2.97649 0.53315 0.41697 3.53529 -0.58952 0.41697 3.53529 -0.05354 
0.41829 3.11886 -1.10934 0.41829 3.11886 0.46629 0.42122 3.46999 -0.74275 
0.42122 3.46999 0.0997 0.42156 3.36983 -0.89424 0.42156 3.36983 0.25118 
0.4247 2.6165 0.58241 0.4247 2.71706 0.58241 0.42631 3.54813 -0.52518 
0.42631 3.54813 -0.11787 0.42756 2.66678 0.58246 0.42832 3.20286 -1.04896 
0.42832 3.20286 0.4059 0.43067 2.92453 -1.18645 0.43067 2.92453 0.54339 
0.43378 3.5571 -0.45996 0.43378 3.5571 -0.1831 0.43407 3.28065 -0.98087 
0.43407 3.28065 0.33782 0.43529 3.07404 -1.12443 0.43529 3.07404 0.48138 
0.4361 3.49116 -0.68236 0.4361 3.49116 0.03931 0.43694 3.56359 -0.39091 
0.43694 3.56359 -0.25214 0.438 3.56575 -0.32153 0.44229 3.39907 -0.83934 
0.44229 3.39907 0.19628 0.44338 2.8718 -1.1941 0.44338 2.8718 0.55105 
0.44731 3.16025 -1.06745 0.44731 3.16025 0.4244 0.4481 3.50954 -0.61978 
0.4481 3.50954 -0.02327 0.44858 3.43979 -0.77011 0.44858 3.43979 0.12706 
0.45036 3.0248 -1.13945 0.45036 3.0248 0.49639 0.4547 2.81967 -1.19895 
0.4547 2.81967 0.5559 0.45532 3.24121 -1.00176 0.45532 3.24121 0.35871 
0.45804 3.31455 -0.93029 0.45804 3.31455 0.28724 0.45829 3.52418 -0.55568 
0.45829 3.52418 -0.08737 0.46433 3.46243 -0.71054 0.46433 3.46243 0.06749 
0.46472 2.56646 0.55823 0.46472 2.7671 0.55823 0.46518 3.11639 -1.08406 
0.46518 3.11639 0.44101 0.46554 2.97384 -1.15158 0.46554 2.97384 0.50853 
0.4666 3.5349 -0.49077 0.4666 3.5349 -0.15228 0.46865 2.61656 0.56043 
0.46865 2.717 0.56043 0.4714 2.66678 0.5604 0.47179 3.54232 -0.42569 
0.47179 3.54232 -0.21736 0.4739 3.54666 -0.35638 0.4739 3.54666 -0.28667 
0.47486 3.40773 -0.79639 0.47486 3.40773 0.15334 0.47523 3.1996 -1.02171 
0.47523 3.1996 0.37866 0.47808 3.48165 -0.64929 0.47808 3.48165 0.00624 
0.47936 2.92165 -1.16132 0.47936 2.92165 0.51827 0.48005 3.34567 -0.8771 
0.48005 3.34567 0.23404 0.48013 3.27631 -0.95235 0.48013 3.27631 0.3093 
0.48187 3.07139 -1.09875 0.48187 3.07139 0.4557 0.48924 3.49792 -0.58581 
0.48924 3.49792 -0.05725 0.49145 2.86896 -1.16864 0.49145 2.86896 0.52559 
0.49172 3.43159 -0.73778 0.49172 3.43159 0.09473 0.49421 3.15641 -1.03987 
0.49421 3.15641 0.39682 0.49818 3.02135 -1.11279 0.49818 3.02135 0.46973 
0.49824 3.51052 -0.52116 0.49824 3.51052 -0.1219 0.5 3.37388 -0.82153 
0.5 3.37388 0.17847 0.50104 3.23659 -0.97288 0.50104 3.23659 0.32983 
0.50257 2.51689 0.52992 0.50257 2.81667 -1.17297 0.50257 2.81667 0.52992 
0.50307 3.30881 -0.90007 0.50307 3.30881 0.25702 0.50443 3.51963 -0.45644 
0.50443 3.51963 -0.18662 0.50636 3.45234 -0.67718 0.50636 3.45234 0.03413 
0.50776 2.56656 0.53412 0.50776 2.767 -1.17717 0.50776 2.767 0.53412 
0.50845 3.52505 -0.39114 0.50845 3.52505 -0.25192 0.50969 3.52714 -0.32153 
0.51169 2.61672 0.53619 0.51169 2.71684 0.53619 0.51188 3.11223 -1.05606 
0.51188 3.11223 0.41301 0.51301 2.97026 -1.12447 0.51301 2.97026 0.48142 
0.5141 2.66678 0.5362 0.51781 3.39907 -0.76381 0.51781 3.39907 0.12076 
0.51864 3.46973 -0.61525 0.51864 3.46973 -0.0278 0.52101 3.19453 -0.99237 
0.52101 3.19453 0.34932 0.52393 3.33834 -0.84546 0.52393 3.33834 0.20241 
0.52495 3.27018 -0.9218 0.52495 3.27018 0.27875 0.52631 2.91827 -1.13377 
0.52631 2.91827 0.49072 0.52709 3.0676 -1.07087 0.52709 3.0676 0.42782 
0.52862 3.48402 -0.55104 0.52862 3.48402 -0.09201 0.5334 3.42112 -0.70421 
0.5334 3.42112 0.06116 0.53609 3.49459 -0.48684 0.53609 3.49459 -0.15621 
0.53806 2.86553 -1.14067 0.53806 2.86553 0.49761 0.53964 3.15112 -1.01015 
0.53964 3.15112 0.3671 0.54112 3.50173 -0.42172 0.54112 3.50173 -0.22133 
0.54319 3.0173 -1.08447 0.54319 3.0173 0.44141 0.54367 3.50535 -0.35638 
0.54367 3.50535 -0.28667 0.54449 2.51727 0.50381 0.54449 2.81628 -1.14686 
0.54449 2.81628 0.50381 0.54529 3.2303 -0.94209 0.54529 3.2303 0.29904 
0.5466 3.30117 -0.86813 0.5466 3.30117 0.22507 0.54671 3.43994 -0.64297 
0.54671 3.43994 -9e-05 0.54957 2.5669 0.50793 0.54957 2.76666 -1.15099 
0.54957 2.76666 0.50793 0.55326 2.61678 0.50998 0.55326 2.71678 0.50998 
0.55557 2.66678 0.50994 0.55557 3.34567 -0.80158 0.55557 3.34567 0.15852 
0.5559 3.10743 -1.02636 0.5559 3.10743 0.38331 0.55768 3.45545 -0.58035 
0.55768 3.45545 -0.06271 0.55796 2.96568 -1.0957 0.55796 2.96568 0.45264 
0.56503 3.18788 -0.96121 0.56503 3.18788 0.31816 0.56626 3.46759 -0.51662 
0.56626 3.46759 -0.12644 0.56795 3.26248 -0.88948 0.56795 3.26248 0.24643 
0.57081 3.06267 -1.04086 0.57081 3.06267 0.39781 0.57102 2.91347 -1.10452 
0.57102 2.91347 0.46147 0.57241 3.47629 -0.45205 0.57241 3.47629 -0.191 
0.57271 3.36983 -0.74309 0.57271 3.36983 0.10004 0.57611 3.48153 -0.38693 
0.57611 3.48153 -0.25612 0.57735 3.48327 -0.32153 0.57854 3.30881 -0.8246 
0.57854 3.30881 0.18154 0.5792 2.46819 0.4691 0.5792 2.86536 -1.11216 
0.5792 2.86536 0.4691 0.58246 3.14533 -0.97858 0.58246 3.14533 0.33553 
0.58564 2.51752 0.47519 0.58564 2.81603 -1.11824 0.58564 2.81603 0.47519 
0.58694 3.01198 -1.05388 0.58694 3.01198 0.41083 0.58777 3.39091 -0.68231 
0.58777 3.39091 0.03926 0.58794 3.22235 -0.90946 0.58794 3.22235 0.26641 
0.59082 2.56747 0.47914 0.59082 2.76609 -1.1222 0.59082 2.76609 0.47914 
0.59449 2.61742 0.48106 0.59449 2.71614 -1.12411 0.59449 2.71614 0.48106 
0.5957 2.66678 0.48168 0.59854 3.10138 -0.99449 0.59854 3.10138 0.35143 
0.60027 3.27018 -0.84648 0.60027 3.27018 0.20343 0.60031 3.40858 -0.62044 
0.60031 3.40858 -0.02262 0.6013 2.96025 -1.0647 0.6013 2.96025 0.42165 
0.60651 3.18088 -0.92803 0.60651 3.18088 0.28498 0.60876 3.31455 -0.77957 
0.60876 3.31455 0.13652 0.61084 2.42079 0.43105 0.61084 2.91277 -1.0741 
0.61084 2.91277 0.43105 0.6111 3.42318 -0.5548 0.6111 3.42318 -0.08825 
0.61292 3.05662 -1.00881 0.61292 3.05662 0.36576 0.61875 3.43396 -0.49058 
0.61875 3.43396 -0.15247 0.61889 2.46886 0.43861 0.61889 2.86469 -1.08166 
0.61889 2.86469 0.43861 0.62056 3.2303 -0.86682 0.62056 3.2303 0.22377 
0.62361 3.13817 -0.94514 0.62361 3.13817 0.30209 0.62403 3.44128 -0.42512 
0.62403 3.44128 -0.21793 0.62552 2.51839 0.44444 0.62552 2.81517 -1.08749 
0.62552 2.81517 0.44444 0.62553 3.33751 -0.72007 0.62553 3.33751 0.07702 
0.62674 3.44507 -0.35972 0.62674 3.44507 -0.28333 0.62877 3.00565 -1.0214 
0.62877 3.00565 0.37834 0.63057 2.56829 0.44833 0.63057 2.76526 -1.09138 
0.63057 2.76526 0.44833 0.63083 3.27631 -0.80165 0.63083 3.27631 0.1586 
0.63325 2.61747 0.45085 0.63325 2.71608 -1.0939 0.63325 2.71608 0.45085 
0.63439 2.66678 -1.09454 0.63439 2.66678 0.45148 0.63922 3.09433 -0.96074 
0.63922 3.09433 0.31769 0.63957 3.35755 -0.65885 0.63957 3.35755 0.01579 
0.63969 3.18788 -0.88656 0.63969 3.18788 0.2435 0.63979 2.37453 0.38929 
0.63979 2.95903 -1.03234 0.63979 2.95903 0.38929 0.6493 2.4221 0.39857 
0.6493 2.91145 -1.04162 0.6493 2.91145 0.39857 0.65136 3.23659 -0.82257 
0.65136 3.23659 0.17952 0.65216 3.37414 -0.59415 0.65216 3.37414 -0.0489 
0.65328 3.04946 -0.97481 0.65328 3.04946 0.33176 0.65703 2.47003 0.40621 
0.65703 2.86353 -1.04927 0.65703 2.86353 0.40621 0.65706 3.14533 -0.90399 
0.65706 3.14533 0.26093 0.65935 2.0529 0.11255 0.65935 3.28065 -0.7556 
0.65935 3.28065 0.11255 0.66174 3.38746 -0.52819 0.66174 3.38746 -0.11486 
0.66364 2.51964 0.41192 0.66364 2.81392 -1.05497 0.66364 2.81392 0.41192 
0.66577 2.32989 0.34425 0.66577 3.00367 -0.9873 0.66577 3.00367 0.34425 
0.66795 2.56841 0.41615 0.66795 2.76515 -1.0592 0.66795 2.76515 0.41615 
0.66871 3.39667 -0.46326 0.66871 3.39667 -0.17979 0.67066 2.61765 -1.06166 
0.67066 2.61765 0.41861 0.67066 2.7159 -1.06166 0.67066 2.7159 0.41861 
0.67085 3.19453 -0.84253 0.67085 3.19453 0.19948 0.67156 2.66678 -1.06248 
0.67156 2.66678 0.41943 0.67276 3.4027 -0.39772 0.67276 3.4027 -0.24533 
0.67296 2.23217 0.27701 0.67296 3.10138 -0.92006 0.67296 3.10138 0.27701 
0.67472 3.40485 -0.32153 0.67524 2.03093 0.05231 0.67524 3.30262 -0.69536 
0.67524 3.30262 0.05231 0.67666 2.37649 0.35513 0.67666 2.95706 -0.99819 
0.67666 2.95706 0.35513 0.68023 2.09235 0.13379 0.68023 3.24121 -0.77684 
0.68023 3.24121 0.13379 0.68592 2.4238 0.36439 0.68592 2.90976 -1.00744 
0.68592 2.90976 0.36439 0.68728 2.27694 0.29139 0.68728 3.05662 -0.93444 
0.68728 3.05662 0.29139 0.68862 2.18244 0.21811 0.68862 3.15112 -0.86117 
0.68862 3.15112 0.21811 0.68995 3.3207 -0.63194 0.68995 3.3207 -0.01112 
0.69352 2.47169 0.37199 0.69352 2.86187 -1.01505 0.69352 2.86187 0.37199 
0.69945 2.52005 0.37793 0.69945 2.81351 -1.02098 0.69945 2.81351 0.37793 
0.69987 2.32791 0.30724 0.69987 3.00565 -0.95029 0.69987 3.00565 0.30724 
0.70019 2.13396 0.1537 0.70019 3.1996 -0.79675 0.70019 3.1996 0.1537 
0.70144 3.33605 -0.56659 0.70144 3.33605 -0.07646 0.7037 2.56876 -1.02523 
0.7037 2.56876 0.38218 0.7037 2.7648 -1.02523 0.7037 2.7648 0.38218 
0.70484 2.22612 0.23438 0.70484 3.10743 -0.87743 0.70484 3.10743 0.23438 
0.70626 2.61771 -1.02778 0.70626 2.61771 0.38473 0.70626 2.71585 -1.02778 
0.70626 2.71585 0.38473 0.70711 2.08943 0.08672 0.70711 2.66678 -1.02863 
0.70711 2.66678 0.38558 0.70711 3.24413 -0.72977 0.70711 3.24413 0.08672 
0.70937 3.34847 -0.50064 0.70937 3.34847 -0.14241 0.71082 2.37453 0.31826 
0.71082 2.95903 -0.96132 0.71082 2.95903 0.31826 0.71519 3.35639 -0.43531 
0.71519 3.35639 -0.20775 0.71834 2.17715 0.17269 0.71834 3.15641 -0.81574 
0.71834 3.15641 0.17269 0.71933 2.27088 0.24929 0.71933 3.06267 -0.89234 
0.71933 3.06267 0.24929 0.71959 3.36013 -0.35973 0.71959 3.36013 -0.28333 
0.7201 2.4221 0.32778 0.7201 2.91145 -0.97083 0.7201 2.91145 0.32778 
0.72377 2.06972 0.02442 0.72377 3.26384 -0.66747 0.72377 3.26384 0.02442 
0.72743 2.13069 0.10679 0.72743 3.20286 -0.74985 0.72743 3.20286 0.10679 
0.72774 2.47003 0.3355 0.72774 2.86353 -0.97855 0.72774 2.86353 0.3355 
0.73235 2.32158 0.26541 0.73235 3.01198 -0.90846 0.73235 3.01198 0.26541 
0.73344 2.51964 -0.98516 0.73344 2.51964 0.34211 0.73344 2.81392 -0.98516 
0.73344 2.81392 0.34211 0.73454 2.22132 0.19035 0.73454 3.11223 -0.83341 
0.73454 3.11223 0.19035 0.73714 2.05272 -0.03946 0.73714 3.28083 -0.60359 
0.73714 3.28083 -0.03946 0.73768 2.56841 -0.98948 0.73768 2.56841 0.34642 
0.73768 2.76515 -0.98948 0.73768 2.76515 0.34642 0.74014 2.61765 -0.99219 
0.74014 2.61765 0.34913 0.74014 2.7159 -0.99219 0.74014 2.7159 0.34913 
0.74095 2.66678 -0.99308 0.74095 2.66678 0.35003 0.74318 2.37331 0.27978 
0.74318 2.96025 -0.92283 0.74318 2.96025 0.27978 0.74592 2.17331 0.12579 
0.74592 3.16025 -0.76884 0.74592 3.16025 0.12579 0.74716 3.29504 -0.53843 
0.74716 3.29504 -0.10462 0.74934 2.26596 0.20557 0.74934 3.0676 -0.84862 
0.74934 3.0676 0.20557 0.75184 2.12842 0.05915 0.75184 3.20513 -0.7022 
0.75184 3.20513 0.05915 0.75257 2.42079 0.28931 0.75257 2.91277 -0.93236 
0.75257 2.91277 0.28931 0.75378 3.30638 -0.47228 0.75378 3.30638 -0.17077 
0.76014 2.46886 -0.94041 0.76014 2.46886 0.29736 0.76014 2.86469 -0.94041 
0.76014 2.86469 0.29736 0.76031 3.31192 -0.39712 0.76031 3.31192 -0.24593 
0.76249 3.31377 -0.32153 0.76254 2.21717 0.14365 0.76254 3.11639 -0.78671 
0.76254 3.11639 0.14365 0.76294 2.31626 0.22167 0.76294 3.0173 -0.86472 
0.76294 3.0173 0.22167 0.76597 2.51839 -0.94705 0.76597 2.51839 0.304 
0.76597 2.81517 -0.94705 0.76597 2.81517 0.304 0.76733 2.10971 -0.0039 
0.76733 3.22384 -0.63915 0.76733 3.22384 -0.0039 0.76986 2.56829 -0.9521 
0.76986 2.56829 0.30905 0.76986 2.76526 -0.9521 0.76986 2.76526 0.30905 
0.77074 2.17081 0.07844 0.77074 3.16275 -0.72149 0.77074 3.16275 0.07844 
0.77237 2.61747 -0.95478 0.77237 2.61747 0.31173 0.77237 2.71608 -0.95478 
0.77237 2.71608 0.31173 0.77301 2.66678 -0.95592 0.77301 2.66678 0.31287 
0.77417 2.36787 -0.87948 0.77417 2.36787 0.23643 0.77417 2.96568 -0.87948 
0.77417 2.96568 0.23643 0.77723 2.26216 -0.8034 0.77723 2.26216 0.16035 
0.77723 3.07139 -0.8034 0.77723 3.07139 0.16035 0.7796 2.09371 -0.0689 
0.7796 3.23985 -0.57415 0.7796 3.23985 -0.0689 0.78299 2.42009 -0.89255 
0.78299 2.42009 0.24949 0.78299 2.91347 -0.89255 0.78299 2.91347 0.24949 
0.78781 2.2147 -0.73982 0.78781 2.2147 0.09677 0.78781 3.11886 -0.73982 
0.78781 3.11886 0.09677 0.78833 2.08061 -0.1346 0.78833 3.25295 -0.50845 
0.78833 3.25295 -0.1346 0.79063 2.46819 -0.90072 0.79063 2.46819 0.25767 
0.79063 2.86536 -0.90072 0.79063 2.86536 0.25767 0.79126 2.3122 -0.81971 
0.79126 2.3122 0.17665 0.79126 3.02135 -0.81971 0.79126 3.02135 0.17665 
0.79335 2.16973 0.02994 0.79335 3.16383 -0.67299 0.79335 3.16383 0.02994 
0.79671 2.51752 -0.90716 0.79671 2.51752 0.26411 0.79671 2.81603 -0.90716 
0.79671 2.81603 0.26411 0.79855 3.25785 -0.43535 0.79855 3.25785 -0.2077 
0.80067 2.56747 -0.91234 0.80067 2.56747 0.26929 0.80067 2.76609 -0.91234 
0.80067 2.76609 0.26929 0.80258 2.61742 -0.91602 0.80258 2.61742 0.27297 
0.80258 2.71614 -0.91602 0.80258 2.71614 0.27297 0.80291 2.25952 -0.75682 
0.80291 2.25952 0.11376 0.80291 3.07404 -0.75682 0.80291 3.07404 0.11376 
0.80295 2.36329 -0.83453 0.80295 2.36329 0.19148 0.80295 2.97026 -0.83453 
0.80295 2.97026 0.19148 0.80296 3.26159 -0.35976 0.80296 3.26159 -0.28329 
0.80321 2.66678 -0.91723 0.80321 2.66678 0.27417 0.80787 2.15227 -0.03408 
0.80787 3.18129 -0.60897 0.80787 3.18129 -0.03408 0.81086 2.2133 -0.69147 
0.81086 2.2133 0.04842 0.81086 3.12026 -0.69147 0.81086 3.12026 0.04842 
0.81225 2.41528 -0.84784 0.81225 2.41528 0.20479 0.81225 2.91827 -0.84784 
0.81225 2.91827 0.20479 0.81792 2.30875 -0.77188 0.81792 2.30875 0.12883 
0.81792 3.0248 -0.77188 0.81792 3.0248 0.12883 0.81866 2.13719 -0.09943 
0.81866 3.19637 -0.54362 0.81866 3.19637 -0.09943 0.81914 2.46802 -0.85958 
0.81914 2.46802 0.21653 0.81914 2.86553 -0.85958 0.81914 2.86553 0.21653 
0.82533 2.51727 -0.86602 0.82533 2.51727 0.22297 0.82533 2.81628 -0.86602 
0.82533 2.81628 0.22297 0.82631 2.25803 -0.709 0.82631 2.25803 0.06595 
0.82631 3.07553 -0.709 0.82631 3.07553 0.06595 0.82946 2.5669 -0.87109 
0.82946 2.5669 0.22804 0.82946 2.76666 -0.87109 0.82946 2.76666 0.22804 
0.83005 2.35972 -0.78706 0.83005 2.35972 0.14401 0.83005 2.97384 -0.78706 
0.83005 2.97384 0.14401 0.83097 2.13094 -0.17195 0.83097 3.20262 -0.4711 
0.83097 3.20262 -0.17195 0.83147 2.21316 -0.64228 0.83147 2.21316 -0.00077 
0.83147 2.66678 -0.8771 0.83147 2.66678 0.23404 0.83147 3.1204 -0.64228 
0.83147 3.1204 -0.00077 0.83151 2.61678 -0.87479 0.83151 2.61678 0.23173 
0.83151 2.71678 -0.87479 0.83151 2.71678 0.23173 0.83874 2.12761 -0.39778 
0.83874 2.12761 -0.24528 0.83874 3.20594 -0.39778 0.83874 3.20594 -0.24528 
0.8398 2.41191 -0.80088 0.8398 2.41191 0.15783 0.8398 2.92165 -0.80088 
0.8398 2.92165 0.15783 0.84119 2.12604 -0.32153 0.84119 3.20752 -0.32153 
0.8417 2.30703 -0.72417 0.8417 2.30703 0.08112 0.8417 3.02652 -0.72417 
0.8417 3.02652 0.08112 0.84461 2.1966 -0.5776 0.84461 2.1966 -0.06546 
0.84461 3.13696 -0.5776 0.84461 3.13696 -0.06546 0.84711 2.46459 -0.81297 
0.84711 2.46459 0.16992 0.84711 2.86896 -0.81297 0.84711 2.86896 0.16992 
0.84737 2.2577 -0.66008 0.84737 2.2577 0.01703 0.84737 3.07586 -0.66008 
0.84737 3.07586 0.01703 0.85144 2.51689 -0.8241 0.85144 2.51689 0.18104 
0.85144 2.81667 -0.8241 0.85144 2.81667 0.18104 0.85467 2.35707 -0.7382 
0.85467 2.35707 0.09515 0.85467 2.97649 -0.7382 0.85467 2.97649 0.09515 
0.85565 2.56656 -0.82929 0.85565 2.56656 0.18624 0.85565 2.767 -0.82929 
0.85565 2.767 0.18624 0.85771 2.61672 -0.83321 0.85771 2.61672 0.19016 
0.85771 2.71684 -0.83321 0.85771 2.71684 0.19016 0.85773 2.66678 -0.83563 
0.85773 2.66678 0.19258 0.85926 2.18968 -0.50606 0.85926 2.18968 -0.13699 
0.85926 3.14388 -0.50606 0.85926 3.14388 -0.13699 0.86321 2.30638 -0.67505 
0.86321 2.30638 0.032 0.86321 3.02718 -0.67505 0.86321 3.02718 0.032 
0.86492 2.40903 -0.7522 0.86492 2.40903 0.10915 0.86492 2.92453 -0.7522 
0.86492 2.92453 0.10915 0.86603 2.25853 -0.6102 0.86603 2.25853 -0.03285 
0.86603 3.07503 -0.6102 0.86603 3.07503 -0.03285 0.86917 2.18496 -0.4329 
0.86917 2.18496 -0.21015 0.86917 3.14859 -0.4329 0.86917 3.14859 -0.21015 
0.87257 2.46176 -0.76491 0.87257 2.46176 0.12185 0.87257 2.8718 -0.76491 
0.87257 2.8718 0.12185 0.87414 2.18261 -0.35976 0.87414 2.18261 -0.28329 
0.87414 3.15095 -0.35976 0.87414 3.15095 -0.28329 0.87655 2.35632 -0.68932 
0.87655 2.35632 0.04627 0.87655 2.97723 -0.68932 0.87655 2.97723 0.04627 
0.87742 2.51389 -0.77623 0.87742 2.51389 0.13318 0.87742 2.81967 -0.77623 
0.87742 2.81967 0.13318 0.87975 2.56646 -0.78625 0.87975 2.56646 0.1432 
0.87975 2.7671 -0.78625 0.87975 2.7671 0.1432 0.88192 2.66678 -0.79292 
0.88192 2.66678 0.14987 0.88195 2.61656 -0.79018 0.88195 2.61656 0.14713 
0.88195 2.717 -0.79018 0.88195 2.717 0.14713 0.88222 2.30699 -0.62523 
0.88222 2.30699 -0.01783 0.88222 3.02657 -0.62523 0.88222 3.02657 -0.01783 
0.88281 2.25062 -0.5394 0.88281 2.25062 -0.10366 0.88281 3.08294 -0.5394 
0.88281 3.08294 -0.10366 0.8873 2.40687 -0.7025 0.8873 2.40687 0.05945 
0.8873 2.92668 -0.7025 0.8873 2.92668 0.05945 0.89486 2.24494 -0.46742 
0.89486 2.24494 -0.17563 0.89486 3.08862 -0.46742 0.89486 3.08862 -0.17563 
0.89544 2.45954 -0.71552 0.89544 2.45954 0.07247 0.89544 2.87402 -0.71552 
0.89544 2.87402 0.07247 0.89592 2.35647 -0.63939 0.89592 2.35647 -0.00366 
0.89592 2.97708 -0.63939 0.89592 2.97708 -0.00366 0.89687 2.30565 -0.57688 
0.89687 2.30565 -0.06617 0.89687 3.02791 -0.57688 0.89687 3.02791 -0.06617 
0.90092 2.51139 -0.72674 0.90092 2.51139 0.08369 0.90092 2.82216 -0.72674 
0.90092 2.82216 0.08369 0.90211 2.24152 -0.39467 0.90211 2.24152 -0.24838 
0.90211 3.09204 -0.39467 0.90211 3.09204 -0.24838 0.90374 2.56396 -0.73708 
0.90374 2.56396 0.09403 0.90374 2.7696 -0.73708 0.90374 2.7696 0.09403 
0.90394 2.6165 -0.74623 0.90394 2.6165 0.10317 0.90394 2.71706 -0.74623 
0.90394 2.71706 0.10317 0.90399 2.66678 -0.74908 0.90399 2.66678 0.10603 
0.90453 2.24038 -0.32153 0.90453 3.09318 -0.32153 0.90708 2.40683 -0.65265 
0.90708 2.40683 0.0096 0.90708 2.92672 -0.65265 0.90708 2.92672 0.0096 
0.91106 2.355 -0.59127 0.91106 2.355 -0.05178 0.91106 2.97856 -0.59127 
0.91106 2.97856 -0.05178 0.91147 2.29878 -0.50537 0.91147 2.29878 -0.13768 
0.91147 3.03478 -0.50537 0.91147 3.03478 -0.13768 0.91566 2.45793 -0.66497 
0.91566 2.45793 0.02192 0.91566 2.87562 -0.66497 0.91566 2.87562 0.02192 
0.92133 2.29415 -0.43242 0.92133 2.29415 -0.21064 0.92133 3.0394 -0.43242 
0.92133 3.0394 -0.21064 0.92164 2.50962 -0.67632 0.92164 2.50962 0.03327 
0.92164 2.82393 -0.67632 0.92164 2.82393 0.03327 0.92272 2.40549 -0.60491 
0.92272 2.40549 -0.03814 0.92272 2.92807 -0.60491 0.92272 2.92807 -0.03814 
0.92388 2.35432 -0.54247 0.92388 2.35432 -0.10058 0.92388 2.66678 -0.70421 
0.92388 2.66678 0.06116 0.92388 2.97924 -0.54247 0.92388 2.97924 -0.10058 
0.92501 2.56176 -0.68666 0.92501 2.56176 0.04361 0.92501 2.7718 -0.68666 
0.92501 2.7718 0.04361 0.92576 2.61419 -0.69597 0.92576 2.61419 0.05291 
0.92576 2.71936 -0.69597 0.92576 2.71936 0.05291 0.92628 2.29183 -0.35931 
0.92628 2.29183 -0.28374 0.92628 3.04172 -0.35931 0.92628 3.04172 -0.28374 
0.93178 2.45652 -0.61746 0.93178 2.45652 -0.02559 0.93178 2.87704 -0.61746 
0.93178 2.87704 -0.02559 0.93606 2.4046 -0.55618 0.93606 2.4046 -0.08688 
0.93606 2.92896 -0.55618 0.93606 2.92896 -0.08688 0.93638 2.34879 -0.4701 
0.93638 2.34879 -0.17295 0.93638 2.98476 -0.4701 0.93638 2.98476 -0.17295 
0.93819 2.50934 -0.62975 0.93819 2.50934 -0.0133 0.93819 2.82422 -0.62975 
0.93819 2.82422 -0.0133 0.94154 2.66678 -0.65842 0.94154 2.66678 0.01536 
0.94196 2.56147 -0.64031 0.94196 2.56147 -0.00275 0.94196 2.77209 -0.64031 
0.94196 2.77209 -0.00275 0.94306 2.61415 -0.64996 0.94306 2.61415 0.00691 
0.94306 2.7194 -0.64996 0.94306 2.7194 0.00691 0.94381 2.34499 -0.39693 
0.94381 2.34499 -0.24613 0.94381 2.98856 -0.39693 0.94381 2.98856 -0.24613 
0.94555 2.45563 -0.56921 0.94555 2.45563 -0.07384 0.94555 2.87793 -0.56921 
0.94555 2.87793 -0.07384 0.9465 2.34407 -0.32153 0.9465 2.98948 -0.32153 
0.94693 2.40432 -0.50711 0.94693 2.40432 -0.13594 0.94693 2.92923 -0.50711 
0.94693 2.92923 -0.13594 0.9525 2.50829 -0.58158 0.9525 2.50829 -0.06147 
0.9525 2.82526 -0.58158 0.9525 2.82526 -0.06147 0.95661 2.56143 -0.59318 
0.95661 2.56143 -0.04988 0.95661 2.77213 -0.59318 0.95661 2.77213 -0.04988 
0.95694 2.66678 -0.61181 0.95694 2.66678 -0.03124 0.95694 2.45527 -0.52033 
0.95694 2.45527 -0.12272 0.95694 2.87828 -0.52033 0.95694 2.87828 -0.12272 
0.95704 2.39961 -0.4342 0.95704 2.39961 -0.20886 0.95704 2.93394 -0.4342 
0.95704 2.93394 -0.20886 0.95815 2.61403 -0.6029 0.95815 2.61403 -0.04016 
0.95815 2.71953 -0.6029 0.95815 2.71953 -0.04016 0.96257 2.3984 -0.35931 
0.96257 2.3984 -0.28374 0.96257 2.93515 -0.35931 0.96257 2.93515 -0.28374 
0.96447 2.50771 -0.53247 0.96447 2.50771 -0.11058 0.96447 2.82585 -0.53247 
0.96447 2.82585 -0.11058 0.96593 2.45545 -0.47096 0.96593 2.45545 -0.1721 
0.96593 2.8781 -0.47096 0.96593 2.8781 -0.1721 0.9691 2.56083 -0.54428 
0.9691 2.56083 -0.09878 0.9691 2.77273 -0.54428 0.9691 2.77273 -0.09878 
0.97003 2.66678 -0.56451 0.97003 2.66678 -0.07855 0.97083 2.61399 -0.55541 
0.97083 2.61399 -0.08764 0.97083 2.71957 -0.55541 0.97083 2.71957 -0.08764 
0.97396 2.50774 -0.48312 0.97396 2.50774 -0.15993 0.97396 2.82582 -0.48312 
0.97396 2.82582 -0.15993 0.97415 2.45365 -0.39645 0.97415 2.45365 -0.2466 
0.97415 2.8799 -0.39645 0.97415 2.8799 -0.2466 0.97689 2.45305 -0.32153 
0.97689 2.8805 -0.32153 0.97912 2.56049 -0.49481 0.97912 2.56049 -0.14825 
0.97912 2.77307 -0.49481 0.97912 2.77307 -0.14825 0.98079 2.50749 -0.43416 
0.98079 2.50749 -0.20889 0.98079 2.66678 -0.51662 0.98079 2.66678 -0.12644 
0.98079 2.82607 -0.43416 0.98079 2.82607 -0.20889 0.9814 2.61356 -0.50598 
0.9814 2.61356 -0.13707 0.9814 2.72 -0.50598 0.9814 2.72 -0.13707 
0.98631 2.50628 -0.35929 0.98631 2.50628 -0.28376 0.98631 2.82728 -0.35929 
0.98631 2.82728 -0.28376 0.98648 2.56022 -0.446 0.98648 2.56022 -0.19705 
0.98648 2.77334 -0.446 0.98648 2.77334 -0.19705 0.98918 2.66678 -0.46826 
0.98918 2.66678 -0.1748 0.98928 2.61352 -0.45747 0.98928 2.61352 -0.18558 
0.98928 2.72004 -0.45747 0.98928 2.72004 -0.18558 0.99144 2.5602 -0.39689 
0.99144 2.5602 -0.24617 0.99144 2.77335 -0.39689 0.99144 2.77335 -0.24617 
0.99427 2.5599 -0.32153 0.99427 2.77366 -0.32153 0.99479 2.61341 -0.40834 
0.99479 2.61341 -0.23471 0.99479 2.72014 -0.40834 0.99479 2.72014 -0.23471 
0.99518 2.66678 -0.41954 0.99518 2.66678 -0.22351 0.99786 2.61338 -0.35929 
0.99786 2.61338 -0.28377 0.99786 2.72018 -0.35929 0.99786 2.72018 -0.28377 
0.9988 2.66678 -0.37059 0.9988 2.66678 -0.27246 1 2.66678 -0.32153 
-1 -2.11416 -2.60563 -0.9988 -2.11416 -2.6547 -0.9988 -2.11416 -2.55656 
-0.99786 -2.16756 -2.64339 -0.99786 -2.16756 -2.56787 -0.99786 -2.06076 -2.64339 
-0.99786 -2.06076 -2.56787 -0.99518 -2.11416 -2.70365 -0.99518 -2.11416 -2.50761 
-0.99479 -2.16752 -2.69245 -0.99479 -2.16752 -2.51881 -0.99479 -2.06079 -2.69245 
-0.99479 -2.06079 -2.51881 -0.99427 -2.22104 -2.60563 -0.99427 -2.00728 -2.60563 
-0.99144 -2.22073 -2.68099 -0.99144 -2.22073 -2.53027 -0.99144 -2.00758 -2.68099 
-0.99144 -2.00758 -2.53027 -0.98928 -2.16742 -2.74157 -0.98928 -2.16742 -2.46969 
-0.98928 -2.0609 -2.74157 -0.98928 -2.0609 -2.46969 -0.98918 -2.11416 -2.75236 
-0.98918 -2.11416 -2.4589 -0.98648 -2.22072 -2.7301 -0.98648 -2.22072 -2.48116 
-0.98648 -2.0076 -2.7301 -0.98648 -2.0076 -2.48116 -0.98631 -2.27466 -2.64339 
-0.98631 -2.27466 -2.56787 -0.98631 -1.95366 -2.64339 -0.98631 -1.95366 -2.56787 
-0.9814 -2.16738 -2.79009 -0.9814 -2.16738 -2.42117 -0.9814 -2.06094 -2.79009 
-0.9814 -2.06094 -2.42117 -0.98079 -2.27345 -2.71826 -0.98079 -2.27345 -2.49299 
-0.98079 -2.11416 -2.80072 -0.98079 -2.11416 -2.41054 -0.98079 -1.95487 -2.71826 
-0.98079 -1.95487 -2.49299 -0.97912 -2.22045 -2.77891 -0.97912 -2.22045 -2.43235 
-0.97912 -2.00787 -2.77891 -0.97912 -2.00787 -2.43235 -0.97689 -2.32788 -2.60563 
-0.97689 -1.90043 -2.60563 -0.97415 -2.32728 -2.68055 -0.97415 -2.32728 -2.5307 
-0.97415 -1.90103 -2.68055 -0.97415 -1.90103 -2.5307 -0.97396 -2.2732 -2.76722 
-0.97396 -2.2732 -2.44404 -0.97396 -1.95512 -2.76722 -0.97396 -1.95512 -2.44404 
-0.97083 -2.16695 -2.83951 -0.97083 -2.16695 -2.37175 -0.97083 -2.06137 -2.83951 
-0.97083 -2.06137 -2.37175 -0.97003 -2.11416 -2.84861 -0.97003 -2.11416 -2.36265 
-0.9691 -2.22011 -2.82838 -0.9691 -2.22011 -2.38288 -0.9691 -2.00821 -2.82838 
-0.9691 -2.00821 -2.38288 -0.96593 -2.32548 -2.75506 -0.96593 -2.32548 -2.4562 
-0.96593 -1.90283 -2.75506 -0.96593 -1.90283 -2.4562 -0.96447 -2.27323 -2.81658 
-0.96447 -2.27323 -2.39468 -0.96447 -1.95509 -2.81658 -0.96447 -1.95509 -2.39468 
-0.96257 -2.38253 -2.64342 -0.96257 -2.38253 -2.56784 -0.96257 -1.84578 -2.64342 
-0.96257 -1.84578 -2.56784 -0.95815 -2.16691 -2.887 -0.95815 -2.16691 -2.32426 
-0.95815 -2.06141 -2.887 -0.95815 -2.06141 -2.32426 -0.95704 -2.38132 -2.7183 
-0.95704 -2.38132 -2.49296 -0.95704 -1.84699 -2.7183 -0.95704 -1.84699 -2.49296 
-0.95694 -2.32566 -2.80444 -0.95694 -2.32566 -2.40682 -0.95694 -1.90265 -2.80444 
-0.95694 -1.90265 -2.40682 -0.95694 -2.11416 -2.89591 -0.95694 -2.11416 -2.31534 
-0.95661 -2.21951 -2.87728 -0.95661 -2.21951 -2.33398 -0.95661 -2.00881 -2.87728 
-0.95661 -2.00881 -2.33398 -0.9525 -2.27264 -2.86568 -0.9525 -2.27264 -2.34557 
-0.9525 -1.95567 -2.86568 -0.9525 -1.95567 -2.34557 -0.94693 -2.37661 -2.79121 
-0.94693 -2.37661 -2.42005 -0.94693 -1.8517 -2.79121 -0.94693 -1.8517 -2.42005 
-0.9465 -2.43686 -2.60563 -0.9465 -1.79145 -2.60563 -0.94555 -2.32531 -2.85331 
-0.94555 -2.32531 -2.35794 -0.94555 -1.90301 -2.85331 -0.94555 -1.90301 -2.35794 
-0.94381 -2.43594 -2.68103 -0.94381 -2.43594 -2.53023 -0.94381 -1.79237 -2.68103 
-0.94381 -1.79237 -2.53023 -0.94306 -2.16678 -2.93406 -0.94306 -2.16678 -2.27719 
-0.94306 -2.06153 -2.93406 -0.94306 -2.06153 -2.27719 -0.94196 -2.21947 -2.92441 
-0.94196 -2.21947 -2.28685 -0.94196 -2.00885 -2.92441 -0.94196 -2.00885 -2.28685 
-0.94154 -2.11416 -2.94252 -0.94154 -2.11416 -2.26874 -0.93819 -2.2716 -2.91385 
-0.93819 -2.2716 -2.2974 -0.93819 -1.95672 -2.91385 -0.93819 -1.95672 -2.2974 
-0.93638 -2.43214 -2.7542 -0.93638 -2.43214 -2.45706 -0.93638 -1.79617 -2.7542 
-0.93638 -1.79617 -2.45706 -0.93606 -2.37634 -2.84028 -0.93606 -2.37634 -2.37098 
-0.93606 -1.85198 -2.84028 -0.93606 -1.85198 -2.37098 -0.93178 -2.32442 -2.90157 
-0.93178 -2.32442 -2.30969 -0.93178 -1.9039 -2.90157 -0.93178 -1.9039 -2.30969 
-0.92628 -2.4891 -2.64341 -0.92628 -2.4891 -2.56784 -0.92628 -1.73921 -2.64341 
-0.92628 -1.73921 -2.56784 -0.92576 -2.16674 -2.98007 -0.92576 -2.16674 -2.23119 
-0.92576 -2.06157 -2.98007 -0.92576 -2.06157 -2.23119 -0.92501 -2.21918 -2.97076 
-0.92501 -2.21918 -2.24049 -0.92501 -2.00914 -2.97076 -0.92501 -2.00914 -2.24049 
-0.92388 -2.42662 -2.82657 -0.92388 -2.42662 -2.38469 -0.92388 -2.11416 -2.98831 
-0.92388 -2.11416 -2.22295 -0.92388 -1.8017 -2.82657 -0.92388 -1.8017 -2.38469 
-0.92272 -2.37545 -2.88901 -0.92272 -2.37545 -2.32225 -0.92272 -1.85287 -2.88901 
-0.92272 -1.85287 -2.32225 -0.92164 -2.27131 -2.96042 -0.92164 -2.27131 -2.25084 
-0.92164 -1.957 -2.96042 -0.92164 -1.957 -2.25084 -0.92133 -2.48678 -2.71652 
-0.92133 -2.48678 -2.49474 -0.92133 -1.74153 -2.71652 -0.92133 -1.74153 -2.49474 
-0.91566 -2.323 -2.94907 -0.91566 -2.323 -2.26218 -0.91566 -1.90531 -2.94907 
-0.91566 -1.90531 -2.26218 -0.91147 -2.48216 -2.78947 -0.91147 -2.48216 -2.42178 
-0.91147 -1.74616 -2.78947 -0.91147 -1.74616 -2.42178 -0.91106 -2.42594 -2.87537 
-0.91106 -2.42594 -2.33588 -0.91106 -1.80238 -2.87537 -0.91106 -1.80238 -2.33588 
-0.90708 -2.3741 -2.93675 -0.90708 -2.3741 -2.27451 -0.90708 -1.85421 -2.93675 
-0.90708 -1.85421 -2.27451 -0.90453 -2.54056 -2.60563 -0.90453 -1.68776 -2.60563 
-0.90399 -2.11416 -3.03318 -0.90399 -2.11416 -2.17807 -0.90394 -2.16444 -3.03033 
-0.90394 -2.16444 -2.18093 -0.90394 -2.06388 -3.03033 -0.90394 -2.06388 -2.18093 
-0.90374 -2.21698 -3.02118 -0.90374 -2.21698 -2.19008 -0.90374 -2.01134 -3.02118 
-0.90374 -2.01134 -2.19008 -0.90211 -2.53942 -2.67877 -0.90211 -2.53942 -2.53248 
-0.90211 -1.6889 -2.67877 -0.90211 -1.6889 -2.53248 -0.90092 -2.26954 -3.01084 
-0.90092 -2.26954 -2.20042 -0.90092 -1.95877 -3.01084 -0.90092 -1.95877 -2.20042 
-0.89687 -2.47529 -2.86098 -0.89687 -2.47529 -2.35027 -0.89687 -1.75303 -2.86098 
-0.89687 -1.75303 -2.35027 -0.89592 -2.42446 -2.92349 -0.89592 -2.42446 -2.28777 
-0.89592 -1.80385 -2.92349 -0.89592 -1.80385 -2.28777 -0.89544 -2.3214 -2.99963 
-0.89544 -2.3214 -2.21163 -0.89544 -1.90692 -2.99963 -0.89544 -1.90692 -2.21163 
-0.89486 -2.536 -2.75153 -0.89486 -2.536 -2.45973 -0.89486 -1.69232 -2.75153 
-0.89486 -1.69232 -2.45973 -0.8873 -2.37406 -2.98661 -0.8873 -2.37406 -2.22465 
-0.8873 -1.85425 -2.98661 -0.8873 -1.85425 -2.22465 -0.88281 -2.53032 -2.8235 
-0.88281 -2.53032 -2.38776 -0.88281 -1.698 -2.8235 -0.88281 -1.698 -2.38776 
-0.88222 -2.47395 -2.90933 -0.88222 -2.47395 -2.30193 -0.88222 -1.75437 -2.90933 
-0.88222 -1.75437 -2.30193 -0.88195 -2.16438 -3.07428 -0.88195 -2.16438 -2.13698 
-0.88195 -2.06394 -3.07428 -0.88195 -2.06394 -2.13698 -0.88192 -2.11416 -3.07703 
-0.88192 -2.11416 -2.13423 -0.87975 -2.21448 -3.07035 -0.87975 -2.21448 -2.1409 
-0.87975 -2.01384 -3.07035 -0.87975 -2.01384 -2.1409 -0.87742 -2.26705 -3.06033 
-0.87742 -2.26705 -2.15092 -0.87742 -1.96127 -3.06033 -0.87742 -1.96127 -2.15092 
-0.87655 -2.42461 -2.97342 -0.87655 -2.42461 -2.23783 -0.87655 -1.8037 -2.97342 
-0.87655 -1.8037 -2.23783 -0.87414 -2.59833 -2.64386 -0.87414 -2.59833 -2.56739 
-0.87414 -1.62999 -2.64386 -0.87414 -1.62999 -2.56739 -0.87257 -2.31918 -3.04901 
-0.87257 -2.31918 -2.16225 -0.87257 -1.90914 -3.04901 -0.87257 -1.90914 -2.16225 
-0.86917 -2.59597 -2.71701 -0.86917 -2.59597 -2.49425 -0.86917 -1.63234 -2.71701 
-0.86917 -1.63234 -2.49425 -0.86603 -2.52241 -2.8943 -0.86603 -2.52241 -2.31695 
-0.86603 -1.70591 -2.8943 -0.86603 -1.70591 -2.31695 -0.86492 -2.37191 -3.0363 
-0.86492 -2.37191 -2.17496 -0.86492 -1.85641 -3.0363 -0.86492 -1.85641 -2.17496 
-0.86321 -2.47456 -2.95915 -0.86321 -2.47456 -2.2521 -0.86321 -1.75376 -2.95915 
-0.86321 -1.75376 -2.2521 -0.85926 -2.59126 -2.79016 -0.85926 -2.59126 -2.4211 
-0.85926 -1.63706 -2.79016 -0.85926 -1.63706 -2.4211 -0.85773 -2.11416 -3.11973 
-0.85773 -2.11416 -2.09153 -0.85771 -2.16422 -3.11732 -0.85771 -2.16422 -2.09394 
-0.85771 -2.0641 -3.11732 -0.85771 -2.0641 -2.09394 -0.85565 -2.21438 -3.11339 
-0.85565 -2.21438 -2.09787 -0.85565 -2.01394 -3.11339 -0.85565 -2.01394 -2.09787 
-0.85467 -2.42387 -3.0223 -0.85467 -2.42387 -2.18896 -0.85467 -1.80445 -3.0223 
-0.85467 -1.80445 -2.18896 -0.85144 -2.26405 -3.1082 -0.85144 -2.26405 -2.10306 
-0.85144 -1.96427 -3.1082 -0.85144 -1.96427 -2.10306 -0.84737 -2.52324 -2.94418 
-0.84737 -2.52324 -2.26708 -0.84737 -1.70508 -2.94418 -0.84737 -1.70508 -2.26708 
-0.84711 -2.31634 -3.09708 -0.84711 -2.31634 -2.11418 -0.84711 -1.91197 -3.09708 
-0.84711 -1.91197 -2.11418 -0.84461 -2.58434 -2.8617 -0.84461 -2.58434 -2.34956 
-0.84461 -1.64398 -2.8617 -0.84461 -1.64398 -2.34956 -0.8417 -2.4739 -3.00828 
-0.8417 -2.4739 -2.20298 -0.8417 -1.75441 -3.00828 -0.8417 -1.75441 -2.20298 
-0.84119 -2.6549 -2.60563 -0.84119 -1.57342 -2.60563 -0.8398 -2.36903 -3.08499 
-0.8398 -2.36903 -2.12627 -0.8398 -1.85929 -3.08499 -0.8398 -1.85929 -2.12627 
-0.83874 -2.65332 -2.68188 -0.83874 -2.65332 -2.52938 -0.83874 -1.57499 -2.68188 
-0.83874 -1.57499 -2.52938 -0.83151 -2.16416 -3.15889 -0.83151 -2.16416 -2.05237 
-0.83151 -2.06416 -3.15889 -0.83151 -2.06416 -2.05237 -0.83147 -2.56778 -2.92639 
-0.83147 -2.56778 -2.28487 -0.83147 -2.11416 -3.1612 -0.83147 -2.11416 -2.05006 
-0.83147 -1.66054 -2.92639 -0.83097 -2.65 -2.75521 -0.83097 -2.65 -2.45605 
-0.83097 -1.57832 -2.75521 -0.83097 -1.57832 -2.45605 -0.83005 -2.42122 -3.07117 
-0.83005 -2.42122 -2.14009 -0.83005 -1.8071 -3.07117 -0.83005 -1.8071 -2.14009 
-0.82946 -2.21404 -3.15519 -0.82946 -2.21404 -2.05606 -0.82946 -2.01428 -3.15519 
-0.82946 -2.01428 -2.05606 -0.82631 -2.52291 -2.9931 -0.82631 -2.52291 -2.21816 
-0.82631 -1.70541 -2.9931 -0.82533 -2.26366 -3.15012 -0.82533 -2.26366 -2.06114 
-0.82533 -1.96465 -3.15012 -0.82533 -1.96465 -2.06114 -0.81914 -2.31291 -3.14369 
-0.81914 -2.31291 -2.06757 -0.81914 -1.9154 -3.14369 -0.81914 -1.9154 -2.06757 
-0.81866 -2.64375 -2.82772 -0.81866 -2.64375 -2.38354 -0.81866 -1.58457 -2.82772 
-0.81792 -2.47218 -3.05599 -0.81792 -2.47218 -2.15527 -0.81792 -1.75613 -3.05599 
-0.81225 -2.36565 -3.13194 -0.81225 -2.36565 -2.07932 -0.81225 -1.86266 -3.13194 
-0.81225 -1.86266 -2.07932 -0.81086 -2.56764 -2.97557 -0.81086 -2.56764 -2.23569 
-0.81086 -1.66068 -2.97557 -0.80787 -2.62867 -2.89307 -0.80787 -2.62867 -2.31819 
-0.80787 -1.59965 -2.89307 -0.80321 -2.11416 -3.20133 -0.80321 -2.11416 -2.00993 
-0.80296 -2.70897 -2.64386 -0.80296 -2.70897 -2.56739 -0.80296 -1.51935 -2.64386 
-0.80296 -1.51935 -2.56739 -0.80295 -2.41764 -3.11864 -0.80295 -2.41764 -2.09262 
-0.80295 -1.81067 -3.11864 -0.80291 -2.52142 -3.04092 -0.80291 -2.52142 -2.17034 
-0.80291 -1.7069 -3.04092 -0.80258 -2.16352 -3.20012 -0.80258 -2.16352 -2.01113 
-0.80258 -2.0648 -3.20012 -0.80258 -2.0648 -2.01113 -0.80067 -2.21347 -3.19645 
-0.80067 -2.21347 -2.01481 -0.80067 -2.01485 -3.19645 -0.80067 -2.01485 -2.01481 
-0.79855 -2.70523 -2.71946 -0.79855 -2.70523 -2.4918 -0.79855 -1.52308 -2.71946 
-0.79855 -1.52308 -2.4918 -0.79671 -2.26341 -3.19126 -0.79671 -2.26341 -2.01999 
-0.79671 -1.9649 -3.19126 -0.79671 -1.9649 -2.01999 -0.79335 -2.61121 -2.9571 
-0.79335 -2.61121 -2.25416 -0.79335 -1.61711 -2.9571 -0.79126 -2.46873 -3.10381 
-0.79126 -2.46873 -2.10745 -0.79126 -1.75958 -3.10381 -0.79063 -2.31274 -3.18483 
-0.79063 -2.31274 -2.02643 -0.79063 -1.91557 -3.18483 -0.79063 -1.91557 -2.02643 
-0.78833 -2.70033 -2.79255 -0.78833 -2.70033 -2.4187 -0.78833 -1.52799 -2.79255 
-0.78781 -2.56624 -3.02392 -0.78781 -2.56624 -2.18734 -0.78781 -1.66208 -3.02392 
-0.78299 -2.36085 -3.17665 -0.78299 -2.36085 -2.03461 -0.78299 -1.86747 -3.17665 
-0.7796 -2.68723 -2.85826 -0.7796 -2.68723 -2.353 -0.7796 -1.54109 -2.85826 
-0.77723 -2.51877 -3.0875 -0.77723 -2.51877 -2.12375 -0.77723 -1.70954 -3.0875 
-0.77417 -2.41306 -3.16358 -0.77417 -2.41306 -2.04767 -0.77417 -1.81525 -3.16358 
-0.77301 -2.11416 -3.24002 -0.77301 -2.11416 -1.97124 -0.77237 -2.16346 -3.23888 
-0.77237 -2.16346 -1.97238 -0.77237 -2.06485 -3.23888 -0.77237 -2.06485 -1.97238 
-0.77074 -2.61013 -3.00559 -0.77074 -2.61013 -2.20567 -0.77074 -1.61819 -3.00559 
-0.76986 -2.21264 -3.2362 -0.76986 -2.21264 -1.97506 -0.76986 -2.01567 -3.2362 
-0.76733 -2.67122 -2.92326 -0.76733 -2.67122 -2.288 -0.76733 -1.55709 -2.92326 
-0.76597 -2.26255 -3.23115 -0.76597 -2.26255 -1.98011 -0.76597 -1.96577 -3.23115 
-0.76294 -2.46468 -3.14882 -0.76294 -2.46468 -2.06244 -0.76294 -1.76364 -3.14882 
-0.76254 -2.56377 -3.07081 -0.76254 -2.56377 -2.14045 -0.76254 -1.66455 -3.07081 
-0.76249 -2.76115 -2.60563 -0.76031 -2.7593 -2.68122 -0.76031 -2.7593 -2.53003 
-0.76014 -2.31207 -3.22452 -0.76014 -2.31207 -1.98674 -0.76014 -1.91624 -3.22452 
-0.75378 -2.75376 -2.75638 -0.75378 -2.75376 -2.45487 -0.75257 -2.36015 -3.21647 
-0.75257 -2.36015 -1.99479 -0.75257 -1.86817 -3.21647 -0.75184 -2.65251 -2.9863 
-0.75184 -2.65251 -2.22496 -0.75184 -1.5758 -2.9863 -0.74934 -2.51498 -3.13272 
-0.74934 -2.51498 -2.07854 -0.74934 -1.71334 -3.13272 -0.74716 -2.74242 -2.82253 
-0.74716 -2.74242 -2.38873 -0.74592 -2.60763 -3.05294 -0.74592 -2.60763 -2.15832 
-0.74592 -1.62069 -3.05294 -0.74318 -2.40763 -3.20693 -0.74318 -2.40763 -2.00433 
-0.74318 -1.82069 -3.20693 -0.74095 -2.11416 -3.27719 -0.74014 -2.16328 -3.27629 
-0.74014 -2.06503 -3.27629 -0.73768 -2.21253 -3.27358 -0.73768 -2.01579 -3.27358 
-0.73714 -2.72821 -2.88769 -0.73714 -2.72821 -2.32356 -0.73714 -1.5001 -2.88769 
-0.73454 -2.55961 -3.11751 -0.73454 -2.55961 -2.09375 -0.73454 -1.6687 -3.11751 
-0.73344 -2.2613 -3.26926 -0.73344 -2.2613 -1.94199 -0.73344 -1.96702 -3.26926 
-0.73235 -2.45936 -3.19257 -0.73235 -2.45936 -2.01869 -0.73235 -1.76896 -3.19257 
-0.72774 -2.31091 -3.26266 -0.72774 -2.31091 -1.9486 -0.72774 -1.91741 -3.26266 
-0.72743 -2.65024 -3.03395 -0.72743 -2.65024 -2.17731 -0.72743 -1.57807 -3.03395 
-0.72377 -2.71122 -2.95157 -0.72377 -2.71122 -2.25969 -0.72377 -1.5171 -2.95157 
-0.7201 -2.35883 -3.25493 -0.7201 -2.35883 -1.95633 -0.7201 -1.86948 -3.25493 
-0.71959 -2.80751 -2.64383 -0.71959 -2.80751 -2.56743 -0.71933 -2.51005 -3.17644 
-0.71933 -2.51005 -2.03482 -0.71933 -1.71826 -3.17644 -0.71834 -2.60379 -3.09984 
-0.71834 -2.60379 -2.11142 -0.71834 -1.62453 -3.09984 -0.71519 -2.80377 -2.71941 
-0.71519 -2.80377 -2.49185 -0.71082 -2.40641 -3.24542 -0.71082 -2.40641 -1.96584 
-0.71082 -1.82191 -3.24542 -0.70937 -2.79585 -2.78475 -0.70937 -2.79585 -2.42651 
-0.70711 -2.69151 -3.01388 -0.70711 -2.69151 -2.19738 -0.70711 -2.11416 -3.31274 
-0.70711 -1.53681 -3.01388 -0.70626 -2.16323 -3.31188 -0.70626 -2.06509 -3.31188 
-0.70484 -2.55481 -3.16153 -0.70484 -2.55481 -2.04973 -0.70484 -1.6735 -3.16153 
-0.7037 -2.21218 -3.30933 -0.7037 -2.01614 -3.30933 -0.70144 -2.78343 -2.85069 
-0.70144 -2.78343 -2.36057 -0.70019 -2.64698 -3.08086 -0.70019 -2.64698 -2.1304 
-0.70019 -1.58134 -3.08086 -0.69987 -2.45303 -3.2344 -0.69987 -2.45303 -1.97686 
-0.69987 -1.77529 -3.2344 -0.69945 -2.26089 -3.30508 -0.69945 -1.96743 -3.30508 
-0.69352 -2.30925 -3.29915 -0.69352 -1.91907 -3.29915 -0.68995 -2.76808 -2.91604 
-0.68995 -2.76808 -2.29522 -0.68862 -2.5985 -3.14527 -0.68862 -2.5985 -2.06599 
-0.68862 -1.62982 -3.14527 -0.68728 -2.504 -3.21855 -0.68728 -2.504 -1.99271 
-0.68728 -1.72432 -3.21855 -0.68592 -2.35714 -3.29154 -0.68592 -1.87118 -3.29154 
-0.68023 -2.68859 -3.06095 -0.68023 -2.68859 -2.15031 -0.68023 -1.53973 -3.06095 
-0.67666 -2.40444 -3.28229 -0.67666 -2.40444 -1.92897 -0.67666 -1.82387 -3.28229 
-0.67524 -2.75 -2.97946 -0.67524 -2.75 -2.23179 -0.67472 -2.85223 -2.60563 
-0.67296 -2.54876 -3.20416 -0.67296 -2.54876 -2.00709 -0.67296 -1.67955 -3.20416 
-0.67276 -2.85008 -2.68182 -0.67276 -2.85008 -2.52944 -0.67156 -2.11416 -3.34658 
-0.67085 -2.64191 -3.12663 -0.67085 -2.64191 -2.08462 -0.67085 -1.58641 -3.12663 
-0.67066 -2.16328 -3.34576 -0.67066 -2.06503 -3.34576 -0.66871 -2.84405 -2.74737 
-0.66871 -2.84405 -2.46389 -0.66795 -2.21253 -3.3433 -0.66795 -2.01579 -3.3433 
-0.66577 -2.45105 -3.2714 -0.66577 -2.45105 -1.93986 -0.66577 -1.77727 -3.2714 
-0.66364 -2.2613 -3.33907 -0.66364 -1.96702 -3.33907 -0.66174 -2.83484 -2.81229 
-0.66174 -2.83484 -2.39896 -0.65935 -2.72803 -3.0397 -0.65935 -2.72803 -2.17155 
-0.65935 -1.50028 -3.0397 -0.65706 -2.59271 -3.18809 -0.65706 -2.59271 -2.02317 
-0.65706 -1.6356 -3.18809 -0.65703 -2.31091 -3.33337 -0.65703 -1.91741 -3.33337 
-0.65328 -2.49684 -3.25891 -0.65328 -2.49684 -1.95235 -0.65328 -1.73147 -3.25891 
-0.65216 -2.82152 -2.87825 -0.65216 -2.82152 -2.33301 -0.65136 -2.68397 -3.10667 
-0.65136 -2.68397 -2.10459 -0.65136 -1.54434 -3.10667 -0.6493 -2.35883 -3.32572 
-0.6493 -1.86948 -3.32572 -0.63979 -2.40641 -3.31645 -0.63979 -1.82191 -3.31645 
-0.63969 -2.63526 -3.17066 -0.63969 -2.63526 -2.0406 -0.63969 -1.59306 -3.17066 
-0.63957 -2.80493 -2.94295 -0.63957 -2.80493 -2.26831 -0.63922 -2.54171 -3.24485 
-0.63922 -2.54171 -1.96641 -0.63922 -1.6866 -3.24485 -0.63439 -2.11416 -3.37864 
-0.63325 -2.16346 -3.378 -0.63325 -2.06485 -3.378 -0.63083 -2.72369 -3.08576 
-0.63083 -2.72369 -2.1255 -0.63083 -1.50462 -3.08576 -0.63057 -2.21264 -3.37548 
-0.63057 -2.01567 -3.37548 -0.62877 -2.45303 -3.3055 -0.62877 -1.77529 -3.3055 
-0.62674 -2.89245 -2.64383 -0.62674 -2.89245 -2.56743 -0.62553 -2.78489 -3.00418 
-0.62553 -2.78489 -2.20708 -0.62552 -2.26255 -3.37159 -0.62552 -1.96577 -3.37159 
-0.62403 -2.88866 -2.70923 -0.62403 -2.88866 -2.50203 -0.62361 -2.58555 -3.22924 
-0.62361 -2.58555 -1.98202 -0.62361 -1.64276 -3.22924 -0.62056 -2.67768 -3.15092 
-0.62056 -2.67768 -2.06034 -0.62056 -1.55064 -3.15092 -0.61889 -2.31207 -3.36577 
-0.61889 -1.91624 -3.36577 -0.61875 -2.88134 -2.77468 -0.61875 -2.88134 -2.43657 
-0.61292 -2.504 -3.29291 -0.61292 -2.504 -1.91835 -0.61292 -1.72432 -3.29291 
-0.6111 -2.87056 -2.8389 -0.6111 -2.87056 -2.37236 -0.61084 -2.36015 -3.3582 
-0.61084 -1.86817 -3.3582 -0.60876 -2.76193 -3.06367 -0.60876 -2.76193 -2.14759 
-0.60651 -2.62826 -3.21213 -0.60651 -2.62826 -1.99912 -0.60651 -1.60006 -3.21213 
-0.6013 -2.40763 -3.3488 -0.6013 -1.82069 -3.3488 -0.60031 -2.85596 -2.90454 
-0.60031 -2.85596 -2.30672 -0.60027 -2.71756 -3.13058 -0.60027 -2.71756 -2.08068 
-0.60027 -1.51075 -3.13058 -0.59854 -2.54876 -3.27859 -0.59854 -2.54876 -1.93267 
-0.59854 -1.67955 -3.27859 -0.5957 -2.11416 -3.40884 -0.59449 -2.16352 -3.40821 
-0.59449 -2.0648 -3.40821 -0.59082 -2.21347 -3.4063 -0.59082 -2.01485 -3.4063 
-0.58794 -2.66973 -3.19357 -0.58794 -2.66973 -2.01769 -0.58794 -1.55859 -3.19357 
-0.58777 -2.83829 -2.96642 -0.58777 -2.83829 -2.24484 -0.58694 -2.45936 -3.33798 
-0.58694 -1.76896 -3.33798 -0.58564 -2.26341 -3.40234 -0.58564 -1.9649 -3.40234 
-0.58246 -2.59271 -3.26269 -0.58246 -2.59271 -1.94857 -0.58246 -1.6356 -3.26269
[truncated: 1,567,922 more chars]
