# Supplementary material for: Visualizing electron delocalization in contorted polycyclic aromatic hydrocarbons
Source: Chem Sci. 2021 Sep 8;12(39):13092–100. doi: 10.1039/d1sc03368a (PMC8513938; doi:10.1039/d1sc03368a)
Supplement: SC-012-D1SC03368A-s014 [file SC-012-D1SC03368A-s014.vtk]

# vtk DataFile Version 5.1
vtk output
ASCII
DATASET POLYDATA
POINTS 29353 double
-0.9988 0 1.34954 -0.9988 0 1.44768 -0.99786 -0.0534 1.36085 
-0.99786 -0.0534 1.43637 -0.99786 0.0534 1.36085 -0.99786 0.0534 1.43637 
-0.99518 0 1.30059 -0.99518 0 1.49663 -0.99479 -0.05337 1.31179 
-0.99479 -0.05337 1.48543 -0.99479 0.05337 1.31179 -0.99479 0.05337 1.48543 
-0.99427 -0.10688 1.39861 -0.99427 0.10688 1.39861 -0.99144 -0.10657 1.32325 
-0.99144 -0.10657 1.47397 -0.99144 0.10657 1.32325 -0.99144 0.10657 1.47397 
-0.98928 -0.05326 1.26267 -0.98928 -0.05326 1.53455 -0.98928 0.05326 1.26267 
-0.98928 0.05326 1.53455 -0.98918 0 1.25188 -0.98918 0 1.54534 
-0.98648 -0.10656 1.27414 -0.98648 -0.10656 1.52308 -0.98648 0.10656 1.27414 
-0.98648 0.10656 1.52308 -0.98631 -0.1605 1.36085 -0.98631 -0.1605 1.43637 
-0.98631 0.1605 1.36085 -0.98631 0.1605 1.43637 -0.9814 -0.05322 1.21415 
-0.9814 -0.05322 1.58306 -0.9814 0.05322 1.21415 -0.9814 0.05322 1.58306 
-0.98079 -0.15929 1.28597 -0.98079 -0.15929 1.51124 -0.98079 0 1.20352 
-0.98079 0 1.5937 -0.98079 0.15929 1.28597 -0.98079 0.15929 1.51124 
-0.97912 -0.10629 1.22533 -0.97912 -0.10629 1.57189 -0.97912 0.10629 1.22533 
-0.97912 0.10629 1.57189 -0.97689 -0.21372 1.39861 -0.97689 0.21372 1.39861 
-0.97415 -0.21312 1.32368 -0.97415 -0.21312 1.47353 -0.97415 0.21312 1.32368 
-0.97415 0.21312 1.47353 -0.97396 -0.15904 1.23702 -0.97396 -0.15904 1.5602 
-0.97396 0.15904 1.23702 -0.97396 0.15904 1.5602 -0.97083 -0.05279 1.16472 
-0.97083 -0.05279 1.63249 -0.97083 0.05279 1.16472 -0.97083 0.05279 1.63249 
-0.97003 0 1.15563 -0.97003 0 1.64159 -0.9691 -0.10595 1.17586 
-0.9691 -0.10595 1.62136 -0.9691 0.10595 1.17586 -0.9691 0.10595 1.62136 
-0.96593 -0.21132 1.24918 -0.96593 -0.21132 1.54804 -0.96593 0.21132 1.24918 
-0.96593 0.21132 1.54804 -0.96447 -0.15907 1.18766 -0.96447 -0.15907 1.60956 
-0.96447 0.15907 1.18766 -0.96447 0.15907 1.60956 -0.96257 -0.26838 1.36082 
-0.96257 -0.26838 1.4364 -0.96257 0.26838 1.36082 -0.96257 0.26838 1.4364 
-0.95815 -0.05275 1.11724 -0.95815 -0.05275 1.67998 -0.95815 0.05275 1.11724 
-0.95815 0.05275 1.67998 -0.95704 -0.26716 1.28594 -0.95704 -0.26716 1.51128 
-0.95704 0.26716 1.28594 -0.95704 0.26716 1.51128 -0.95694 -0.2115 1.1998 
-0.95694 -0.2115 1.59742 -0.95694 0.2115 1.1998 -0.95694 0.2115 1.59742 
-0.95694 0 1.10832 -0.95694 0 1.68889 -0.95661 -0.10535 1.12696 
-0.95661 -0.10535 1.67026 -0.95661 0.10535 1.12696 -0.95661 0.10535 1.67026 
-0.9525 -0.15848 1.13855 -0.9525 -0.15848 1.65866 -0.9525 0.15848 1.13855 
-0.9525 0.15848 1.65866 -0.94693 -0.26245 1.21302 -0.94693 -0.26245 1.58419 
-0.94693 0.26245 1.21302 -0.94693 0.26245 1.58419 -0.9465 -0.32271 1.39861 
-0.9465 0.32271 1.39861 -0.94555 -0.21115 1.15092 -0.94555 -0.21115 1.64629 
-0.94555 0.21115 1.15092 -0.94555 0.21115 1.64629 -0.94381 -0.32179 1.32321 
-0.94381 -0.32179 1.47401 -0.94381 0.32179 1.32321 -0.94381 0.32179 1.47401 
-0.94306 -0.05263 1.07017 -0.94306 -0.05263 1.72704 -0.94306 0.05263 1.07017 
-0.94306 0.05263 1.72704 -0.94196 -0.10531 1.07983 -0.94196 -0.10531 1.71739 
-0.94196 0.10531 1.07983 -0.94196 0.10531 1.71739 -0.94154 0 1.06172 
-0.94154 0 1.7355 -0.93819 -0.15744 1.09038 -0.93819 -0.15744 1.70683 
-0.93819 0.15744 1.09038 -0.93819 0.15744 1.70683 -0.93638 -0.31799 1.25003 
-0.93638 -0.31799 1.54718 -0.93638 0.31799 1.25003 -0.93638 0.31799 1.54718 
-0.93606 -0.26218 1.16396 -0.93606 -0.26218 1.63326 -0.93606 0.26218 1.16396 
-0.93606 0.26218 1.63326 -0.93178 -0.21026 1.10267 -0.93178 -0.21026 1.69455 
-0.93178 0.21026 1.10267 -0.93178 0.21026 1.69455 -0.92628 -0.37495 1.36082 
-0.92628 -0.37495 1.43639 -0.92628 0.37495 1.36082 -0.92628 0.37495 1.43639 
-0.92576 -0.05258 1.02417 -0.92576 -0.05258 1.77305 -0.92576 0.05258 1.02417 
-0.92576 0.05258 1.77305 -0.92501 -0.10502 1.03347 -0.92501 -0.10502 1.76374 
-0.92501 0.10502 1.03347 -0.92501 0.10502 1.76374 -0.92388 -0.31246 1.17767 
-0.92388 -0.31246 1.61955 -0.92388 0 1.01592 -0.92388 0 1.78129 
-0.92388 0.31246 1.17767 -0.92388 0.31246 1.61955 -0.92272 -0.26129 1.11522 
-0.92272 -0.26129 1.68199 -0.92272 0.26129 1.11522 -0.92272 0.26129 1.68199 
-0.92164 -0.15716 1.04381 -0.92164 -0.15716 1.7534 -0.92164 0.15716 1.04381 
-0.92164 0.15716 1.7534 -0.92133 -0.37262 1.28772 -0.92133 -0.37262 1.5095 
-0.92133 0.37262 1.28772 -0.92133 0.37262 1.5095 -0.91566 -0.20885 1.05516 
-0.91566 -0.20885 1.74205 -0.91566 0.20885 1.05516 -0.91566 0.20885 1.74205 
-0.91147 -0.368 1.21476 -0.91147 -0.368 1.58245 -0.91147 0.368 1.21476 
-0.91147 0.368 1.58245 -0.91106 -0.31178 1.12886 -0.91106 -0.31178 1.66835 
-0.91106 0.31178 1.12886 -0.91106 0.31178 1.66835 -0.90708 -0.25995 1.06748 
-0.90708 -0.25995 1.72973 -0.90708 0.25995 1.06748 -0.90708 0.25995 1.72973 
-0.90399 0 0.97105 -0.90399 0 1.82616 -0.90394 -0.05028 0.97391 
-0.90394 -0.05028 1.82331 -0.90394 0.05028 0.97391 -0.90394 0.05028 1.82331 
-0.90374 -0.10282 0.98306 -0.90374 -0.10282 1.81416 -0.90374 0.10282 0.98306 
-0.90374 0.10282 1.81416 -0.90211 -0.42526 1.32546 -0.90211 0.42526 1.32546 
-0.90092 -0.15538 0.99339 -0.90092 -0.15538 1.80382 -0.90092 0.15538 0.99339 
-0.90092 0.15538 1.80382 -0.89687 -0.36113 1.14325 -0.89687 -0.36113 1.65396 
-0.89687 0.36113 1.14325 -0.89687 0.36113 1.65396 -0.89592 -0.31031 1.08075 
-0.89592 -0.31031 1.71647 -0.89592 0.31031 1.08075 -0.89592 0.31031 1.71647 
-0.89544 -0.20724 1.00461 -0.89544 -0.20724 1.7926 -0.89544 0.20724 1.00461 
-0.89544 0.20724 1.7926 -0.89486 -0.42184 1.25271 -0.89486 0.42184 1.25271 
-0.8873 -0.25991 1.01763 -0.8873 -0.25991 1.77958 -0.8873 0.25991 1.01763 
-0.8873 0.25991 1.77958 -0.88281 -0.41616 1.18074 -0.88281 0.41616 1.18074 
-0.88222 -0.35979 1.09491 -0.88222 -0.35979 1.70231 -0.88222 0.35979 1.09491 
-0.88222 0.35979 1.70231 -0.88195 -0.05022 0.92995 -0.88195 -0.05022 1.86726 
-0.88195 0.05022 0.92995 -0.88195 0.05022 1.86726 -0.88192 0 0.92721 
-0.88192 0 1.87 -0.87975 -0.10032 0.93388 -0.87975 -0.10032 1.86333 
-0.87975 0.10032 0.93388 -0.87975 0.10032 1.86333 -0.87742 -0.15289 0.9439 
-0.87742 -0.15289 1.85331 -0.87742 0.15289 0.9439 -0.87742 0.15289 1.85331 
-0.87655 -0.31045 1.03081 -0.87655 -0.31045 1.7664 -0.87655 0.31045 1.03081 
-0.87655 0.31045 1.7664 -0.87257 -0.20502 0.95523 -0.87257 -0.20502 1.84199 
-0.87257 0.20502 0.95523 -0.87257 0.20502 1.84199 -0.86603 -0.40825 1.10993 
-0.86603 0.40825 1.10993 -0.86492 -0.25775 0.96794 -0.86492 -0.25775 1.82928 
-0.86492 0.25775 0.96794 -0.86492 0.25775 1.82928 -0.86321 -0.3604 1.04508 
-0.86321 -0.3604 1.75213 -0.86321 0.3604 1.04508 -0.86321 0.3604 1.75213 
-0.85773 0 0.88451 -0.85773 0 1.91271 -0.85771 -0.05006 0.88692 
-0.85771 -0.05006 1.9103 -0.85771 0.05006 0.88692 -0.85771 0.05006 1.9103 
-0.85565 -0.10022 0.89085 -0.85565 -0.10022 1.90637 -0.85565 0.10022 0.89085 
-0.85565 0.10022 1.90637 -0.85467 -0.30971 0.98194 -0.85467 -0.30971 1.81528 
-0.85467 0.30971 0.98194 -0.85467 0.30971 1.81528 -0.85144 -0.14989 0.89604 
-0.85144 -0.14989 1.90118 -0.85144 0.14989 0.89604 -0.85144 0.14989 1.90118 
-0.84737 -0.40908 1.06005 -0.84737 0.40908 1.06005 -0.84711 -0.20219 0.90716 
-0.84711 -0.20219 1.89005 -0.84711 0.20219 0.90716 -0.84711 0.20219 1.89005 
-0.8417 -0.35975 0.99596 -0.8417 -0.35975 1.80126 -0.8417 0.35975 0.99596 
-0.8417 0.35975 1.80126 -0.8398 -0.25487 0.91925 -0.8398 -0.25487 1.87796 
-0.8398 0.25487 0.91925 -0.8398 0.25487 1.87796 -0.83151 -0.05 0.84535 
-0.83151 0.05 0.84535 -0.83147 0 0.84304 -0.83005 -0.30706 0.93307 
-0.83005 -0.30706 1.86415 -0.83005 0.30706 0.93307 -0.83005 0.30706 1.86415 
-0.82946 -0.09988 0.84904 -0.82946 0.09988 0.84904 -0.82631 -0.40875 1.01114 
-0.82631 0.40875 1.01114 -0.82533 -0.14951 0.85412 -0.82533 -0.14951 1.9431 
-0.82533 0.14951 0.85412 -0.82533 0.14951 1.9431 -0.81914 -0.19876 0.86055 
-0.81914 -0.19876 1.93666 -0.81914 0.19876 0.86055 -0.81914 0.19876 1.93666 
-0.81792 -0.35803 0.94825 -0.81792 -0.35803 1.84897 -0.81792 0.35803 0.94825 
-0.81792 0.35803 1.84897 -0.81225 -0.25149 0.8723 -0.81225 -0.25149 1.92492 
-0.81225 0.25149 0.8723 -0.81225 0.25149 1.92492 -0.80321 0 0.80291 
-0.80295 -0.30349 0.8856 -0.80295 -0.30349 1.91161 -0.80295 0.30349 0.8856 
-0.80295 0.30349 1.91161 -0.80291 -0.40726 0.96332 -0.80291 0.40726 0.96332 
-0.80258 -0.04936 0.80411 -0.80258 0.04936 0.80411 -0.80067 -0.09931 0.80779 
-0.80067 0.09931 0.80779 -0.79671 -0.14926 0.81297 -0.79671 0.14926 0.81297 
-0.79126 -0.35458 0.90043 -0.79126 -0.35458 1.89679 -0.79126 0.35458 0.90043 
-0.79126 0.35458 1.89679 -0.79063 -0.19858 0.81941 -0.79063 0.19858 0.81941 
-0.78781 -0.45208 0.98031 -0.78781 0.45208 0.98031 -0.78299 -0.24669 0.82759 
-0.78299 0.24669 0.82759 -0.77723 -0.40462 0.91673 -0.77723 0.40462 0.91673 
-0.77417 -0.29891 0.84065 -0.77417 0.29891 0.84065 -0.77301 0 0.76421 
-0.77237 -0.0493 0.76535 -0.77237 0.0493 0.76535 -0.76986 -0.09849 0.76803 
-0.76986 0.09849 0.76803 -0.76597 -0.14839 0.77309 -0.76597 0.14839 0.77309 
-0.76294 -0.35052 0.85541 -0.76294 -0.35052 1.9418 -0.76294 0.35052 0.85541 
-0.76294 0.35052 1.9418 -0.76254 -0.44961 0.93343 -0.76254 0.44961 0.93343 
-0.76014 -0.19791 0.77972 -0.76014 0.19791 0.77972 -0.75257 -0.24599 0.78777 
-0.75257 0.24599 0.78777 -0.74934 -0.40082 0.87152 -0.74934 0.40082 0.87152 
-0.74318 -0.29347 0.7973 -0.74318 0.29347 0.7973 -0.74095 0 0.72705 
-0.74014 -0.04913 0.72795 -0.74014 0.04913 0.72795 -0.73768 -0.09837 0.73066 
-0.73768 0.09837 0.73066 -0.73454 -0.44546 0.88673 -0.73454 0.44546 0.88673 
-0.73344 -0.14714 0.73497 -0.73344 0.14714 0.73497 -0.73235 -0.3452 0.81167 
-0.73235 0.3452 0.81167 -0.72774 -0.19675 0.74158 -0.72774 0.19675 0.74158 
-0.7201 -0.24468 0.7493 -0.7201 0.24468 0.7493 -0.71933 -0.39589 0.82779 
-0.71933 0.39589 0.82779 -0.71082 -0.29225 0.75882 -0.71082 0.29225 0.75882 
-0.70484 -0.44065 0.8427 -0.70484 0.44065 0.8427 -0.69987 -0.33887 0.76984 
-0.69987 0.33887 0.76984 -0.69352 -0.19509 0.70509 -0.69352 0.19509 0.70509 
-0.68728 -0.38984 0.78569 -0.68728 0.38984 0.78569 -0.68592 -0.24298 0.71269 
-0.68592 0.24298 0.71269 -0.67666 -0.29028 0.72195 -0.67666 0.29028 0.72195 
-0.67296 -0.43461 0.80007 -0.67296 0.43461 0.80007 -0.66577 -0.33689 0.73284 
-0.66577 0.33689 0.73284 -0.65328 -0.38268 0.74533 -0.65328 0.38268 0.74533 
-0.63922 -0.42756 0.75939 -0.63922 0.42756 0.75939 -0.61292 -0.38984 0.71133 
-0.61292 0.38984 0.71133 0.61292 -0.38984 0.71133 0.61292 0.38984 0.71133 
0.63922 -0.42756 0.75939 0.63922 0.42756 0.75939 0.65328 -0.38268 0.74533 
0.65328 0.38268 0.74533 0.66577 -0.33689 0.73284 0.66577 0.33689 0.73284 
0.67296 -0.43461 0.80007 0.67296 0.43461 0.80007 0.67666 -0.29028 0.72195 
0.67666 0.29028 0.72195 0.68592 -0.24298 0.71269 0.68592 0.24298 0.71269 
0.68728 -0.38984 0.78569 0.68728 0.38984 0.78569 0.69352 -0.19509 0.70509 
0.69352 0.19509 0.70509 0.69987 -0.33887 0.76984 0.69987 0.33887 0.76984 
0.70484 -0.44065 0.8427 0.70484 0.44065 0.8427 0.71082 -0.29225 0.75882 
0.71082 0.29225 0.75882 0.71933 -0.39589 0.82779 0.71933 0.39589 0.82779 
0.7201 -0.24468 0.7493 0.7201 0.24468 0.7493 0.72774 -0.19675 0.74158 
0.72774 0.19675 0.74158 0.73235 -0.3452 0.81167 0.73235 0.3452 0.81167 
0.73344 -0.14714 0.73497 0.73344 0.14714 0.73497 0.73454 -0.44546 0.88673 
0.73454 0.44546 0.88673 0.73768 -0.09837 0.73066 0.73768 0.09837 0.73066 
0.74014 -0.04913 0.72795 0.74014 0.04913 0.72795 0.74095 0 0.72705 
0.74318 -0.29347 0.7973 0.74318 0.29347 0.7973 0.74934 -0.40082 0.87152 
0.74934 0.40082 0.87152 0.75257 -0.24599 0.78777 0.75257 0.24599 0.78777 
0.76014 -0.19791 0.77972 0.76014 0.19791 0.77972 0.76254 -0.44961 0.93343 
0.76254 0.44961 0.93343 0.76294 -0.35052 0.85541 0.76294 -0.35052 1.9418 
0.76294 0.35052 0.85541 0.76294 0.35052 1.9418 0.76597 -0.14839 0.77309 
0.76597 0.14839 0.77309 0.76986 -0.09849 0.76803 0.76986 0.09849 0.76803 
0.77237 -0.0493 0.76535 0.77237 0.0493 0.76535 0.77301 0 0.76421 
0.77417 -0.29891 0.84065 0.77417 0.29891 0.84065 0.77723 -0.40462 0.91673 
0.77723 0.40462 0.91673 0.78299 -0.24669 0.82759 0.78299 0.24669 0.82759 
0.78781 -0.45208 0.98031 0.78781 0.45208 0.98031 0.79063 -0.19858 0.81941 
0.79063 0.19858 0.81941 0.79126 -0.35458 0.90043 0.79126 -0.35458 1.89679 
0.79126 0.35458 0.90043 0.79126 0.35458 1.89679 0.79671 -0.14926 0.81297 
0.79671 0.14926 0.81297 0.80067 -0.09931 0.80779 0.80067 0.09931 0.80779 
0.80258 -0.04936 0.80411 0.80258 0.04936 0.80411 0.80291 -0.40726 0.96332 
0.80291 0.40726 0.96332 0.80295 -0.30349 0.8856 0.80295 -0.30349 1.91161 
0.80295 0.30349 0.8856 0.80295 0.30349 1.91161 0.80321 0 0.80291 
0.81225 -0.25149 0.8723 0.81225 -0.25149 1.92492 0.81225 0.25149 0.8723 
0.81225 0.25149 1.92492 0.81792 -0.35803 0.94825 0.81792 -0.35803 1.84897 
0.81792 0.35803 0.94825 0.81792 0.35803 1.84897 0.81914 -0.19876 0.86055 
0.81914 -0.19876 1.93666 0.81914 0.19876 0.86055 0.81914 0.19876 1.93666 
0.82533 -0.14951 0.85412 0.82533 -0.14951 1.9431 0.82533 0.14951 0.85412 
0.82533 0.14951 1.9431 0.82631 -0.40875 1.01114 0.82631 0.40875 1.01114 
0.82946 -0.09988 0.84904 0.82946 0.09988 0.84904 0.83005 -0.30706 0.93307 
0.83005 -0.30706 1.86415 0.83005 0.30706 0.93307 0.83005 0.30706 1.86415 
0.83147 0 0.84304 0.83151 -0.05 0.84535 0.83151 0.05 0.84535 
0.8398 -0.25487 0.91925 0.8398 -0.25487 1.87796 0.8398 0.25487 0.91925 
0.8398 0.25487 1.87796 0.8417 -0.35975 0.99596 0.8417 -0.35975 1.80126 
0.8417 0.35975 0.99596 0.8417 0.35975 1.80126 0.84711 -0.20219 0.90716 
0.84711 -0.20219 1.89005 0.84711 0.20219 0.90716 0.84711 0.20219 1.89005 
0.84737 -0.40908 1.06005 0.84737 0.40908 1.06005 0.85144 -0.14989 0.89604 
0.85144 -0.14989 1.90118 0.85144 0.14989 0.89604 0.85144 0.14989 1.90118 
0.85467 -0.30971 0.98194 0.85467 -0.30971 1.81528 0.85467 0.30971 0.98194 
0.85467 0.30971 1.81528 0.85565 -0.10022 0.89085 0.85565 -0.10022 1.90637 
0.85565 0.10022 0.89085 0.85565 0.10022 1.90637 0.85771 -0.05006 0.88692 
0.85771 -0.05006 1.9103 0.85771 0.05006 0.88692 0.85771 0.05006 1.9103 
0.85773 0 0.88451 0.85773 0 1.91271 0.86321 -0.3604 1.04508 
0.86321 -0.3604 1.75213 0.86321 0.3604 1.04508 0.86321 0.3604 1.75213 
0.86492 -0.25775 0.96794 0.86492 -0.25775 1.82928 0.86492 0.25775 0.96794 
0.86492 0.25775 1.82928 0.86603 -0.40825 1.10993 0.86603 0.40825 1.10993 
0.87257 -0.20502 0.95523 0.87257 -0.20502 1.84199 0.87257 0.20502 0.95523 
0.87257 0.20502 1.84199 0.87655 -0.31045 1.03081 0.87655 -0.31045 1.7664 
0.87655 0.31045 1.03081 0.87655 0.31045 1.7664 0.87742 -0.15289 0.9439 
0.87742 -0.15289 1.85331 0.87742 0.15289 0.9439 0.87742 0.15289 1.85331 
0.87975 -0.10032 0.93388 0.87975 -0.10032 1.86333 0.87975 0.10032 0.93388 
0.87975 0.10032 1.86333 0.88192 0 0.92721 0.88192 0 1.87 
0.88195 -0.05022 0.92995 0.88195 -0.05022 1.86726 0.88195 0.05022 0.92995 
0.88195 0.05022 1.86726 0.88222 -0.35979 1.09491 0.88222 -0.35979 1.70231 
0.88222 0.35979 1.09491 0.88222 0.35979 1.70231 0.88281 -0.41616 1.18074 
0.88281 0.41616 1.18074 0.8873 -0.25991 1.01763 0.8873 -0.25991 1.77958 
0.8873 0.25991 1.01763 0.8873 0.25991 1.77958 0.89486 -0.42184 1.25271 
0.89486 0.42184 1.25271 0.89544 -0.20724 1.00461 0.89544 -0.20724 1.7926 
0.89544 0.20724 1.00461 0.89544 0.20724 1.7926 0.89592 -0.31031 1.08075 
0.89592 -0.31031 1.71647 0.89592 0.31031 1.08075 0.89592 0.31031 1.71647 
0.89687 -0.36113 1.14325 0.89687 -0.36113 1.65396 0.89687 0.36113 1.14325 
0.89687 0.36113 1.65396 0.90092 -0.15538 0.99339 0.90092 -0.15538 1.80382 
0.90092 0.15538 0.99339 0.90092 0.15538 1.80382 0.90211 -0.42526 1.32546 
0.90211 0.42526 1.32546 0.90374 -0.10282 0.98306 0.90374 -0.10282 1.81416 
0.90374 0.10282 0.98306 0.90374 0.10282 1.81416 0.90394 -0.05028 0.97391 
0.90394 -0.05028 1.82331 0.90394 0.05028 0.97391 0.90394 0.05028 1.82331 
0.90399 0 0.97105 0.90399 0 1.82616 0.90708 -0.25995 1.06748 
0.90708 -0.25995 1.72973 0.90708 0.25995 1.06748 0.90708 0.25995 1.72973 
0.91106 -0.31178 1.12886 0.91106 -0.31178 1.66835 0.91106 0.31178 1.12886 
0.91106 0.31178 1.66835 0.91147 -0.368 1.21476 0.91147 -0.368 1.58245 
0.91147 0.368 1.21476 0.91147 0.368 1.58245 0.91566 -0.20885 1.05516 
0.91566 -0.20885 1.74205 0.91566 0.20885 1.05516 0.91566 0.20885 1.74205 
0.92133 -0.37262 1.28772 0.92133 -0.37262 1.5095 0.92133 0.37262 1.28772 
0.92133 0.37262 1.5095 0.92164 -0.15716 1.04381 0.92164 -0.15716 1.7534 
0.92164 0.15716 1.04381 0.92164 0.15716 1.7534 0.92272 -0.26129 1.11522 
0.92272 -0.26129 1.68199 0.92272 0.26129 1.11522 0.92272 0.26129 1.68199 
0.92388 -0.31246 1.17767 0.92388 -0.31246 1.61955 0.92388 0 1.01592 
0.92388 0 1.78129 0.92388 0.31246 1.17767 0.92388 0.31246 1.61955 
0.92501 -0.10502 1.03347 0.92501 -0.10502 1.76374 0.92501 0.10502 1.03347 
0.92501 0.10502 1.76374 0.92576 -0.05258 1.02417 0.92576 -0.05258 1.77305 
0.92576 0.05258 1.02417 0.92576 0.05258 1.77305 0.92628 -0.37495 1.36082 
0.92628 -0.37495 1.43639 0.92628 0.37495 1.36082 0.92628 0.37495 1.43639 
0.93178 -0.21026 1.10267 0.93178 -0.21026 1.69455 0.93178 0.21026 1.10267 
0.93178 0.21026 1.69455 0.93606 -0.26218 1.16396 0.93606 -0.26218 1.63326 
0.93606 0.26218 1.16396 0.93606 0.26218 1.63326 0.93638 -0.31799 1.25003 
0.93638 -0.31799 1.54718 0.93638 0.31799 1.25003 0.93638 0.31799 1.54718 
0.93819 -0.15744 1.09038 0.93819 -0.15744 1.70683 0.93819 0.15744 1.09038 
0.93819 0.15744 1.70683 0.94154 0 1.06172 0.94154 0 1.7355 
0.94196 -0.10531 1.07983 0.94196 -0.10531 1.71739 0.94196 0.10531 1.07983 
0.94196 0.10531 1.71739 0.94306 -0.05263 1.07017 0.94306 -0.05263 1.72704 
0.94306 0.05263 1.07017 0.94306 0.05263 1.72704 0.94381 -0.32179 1.32321 
0.94381 -0.32179 1.47401 0.94381 0.32179 1.32321 0.94381 0.32179 1.47401 
0.94555 -0.21115 1.15092 0.94555 -0.21115 1.64629 0.94555 0.21115 1.15092 
0.94555 0.21115 1.64629 0.9465 -0.32271 1.39861 0.9465 0.32271 1.39861 
0.94693 -0.26245 1.21302 0.94693 -0.26245 1.58419 0.94693 0.26245 1.21302 
0.94693 0.26245 1.58419 0.9525 -0.15848 1.13855 0.9525 -0.15848 1.65866 
0.9525 0.15848 1.13855 0.9525 0.15848 1.65866 0.95661 -0.10535 1.12696 
0.95661 -0.10535 1.67026 0.95661 0.10535 1.12696 0.95661 0.10535 1.67026 
0.95694 0 1.10832 0.95694 0 1.68889 0.95694 -0.2115 1.1998 
0.95694 -0.2115 1.59742 0.95694 0.2115 1.1998 0.95694 0.2115 1.59742 
0.95704 -0.26716 1.28594 0.95704 -0.26716 1.51128 0.95704 0.26716 1.28594 
0.95704 0.26716 1.51128 0.95815 -0.05275 1.11724 0.95815 -0.05275 1.67998 
0.95815 0.05275 1.11724 0.95815 0.05275 1.67998 0.96257 -0.26838 1.36082 
0.96257 -0.26838 1.4364 0.96257 0.26838 1.36082 0.96257 0.26838 1.4364 
0.96447 -0.15907 1.18766 0.96447 -0.15907 1.60956 0.96447 0.15907 1.18766 
0.96447 0.15907 1.60956 0.96593 -0.21132 1.24918 0.96593 -0.21132 1.54804 
0.96593 0.21132 1.24918 0.96593 0.21132 1.54804 0.9691 -0.10595 1.17586 
0.9691 -0.10595 1.62136 0.9691 0.10595 1.17586 0.9691 0.10595 1.62136 
0.97003 0 1.15563 0.97003 0 1.64159 0.97083 -0.05279 1.16472 
0.97083 -0.05279 1.63249 0.97083 0.05279 1.16472 0.97083 0.05279 1.63249 
0.97396 -0.15904 1.23702 0.97396 -0.15904 1.5602 0.97396 0.15904 1.23702 
0.97396 0.15904 1.5602 0.97415 -0.21312 1.32368 0.97415 -0.21312 1.47353 
0.97415 0.21312 1.32368 0.97415 0.21312 1.47353 0.97689 -0.21372 1.39861 
0.97689 0.21372 1.39861 0.97912 -0.10629 1.22533 0.97912 -0.10629 1.57189 
0.97912 0.10629 1.22533 0.97912 0.10629 1.57189 0.98079 -0.15929 1.28597 
0.98079 -0.15929 1.51124 0.98079 0 1.20352 0.98079 0 1.5937 
0.98079 0.15929 1.28597 0.98079 0.15929 1.51124 0.9814 -0.05322 1.21415 
0.9814 -0.05322 1.58306 0.9814 0.05322 1.21415 0.9814 0.05322 1.58306 
0.98631 -0.1605 1.36085 0.98631 -0.1605 1.43637 0.98631 0.1605 1.36085 
0.98631 0.1605 1.43637 0.98648 -0.10656 1.27414 0.98648 -0.10656 1.52308 
0.98648 0.10656 1.27414 0.98648 0.10656 1.52308 0.98918 0 1.25188 
0.98918 0 1.54534 0.98928 -0.05326 1.26267 0.98928 -0.05326 1.53455 
0.98928 0.05326 1.26267 0.98928 0.05326 1.53455 0.99144 -0.10657 1.32325 
0.99144 -0.10657 1.47397 0.99144 0.10657 1.32325 0.99144 0.10657 1.47397 
0.99427 -0.10688 1.39861 0.99427 0.10688 1.39861 0.99479 -0.05337 1.31179 
0.99479 -0.05337 1.48543 0.99479 0.05337 1.31179 0.99479 0.05337 1.48543 
0.99518 0 1.30059 0.99518 0 1.49663 0.99786 -0.0534 1.36085 
0.99786 -0.0534 1.43637 0.99786 0.0534 1.36085 0.99786 0.0534 1.43637 
0.9988 0 1.34954 0.9988 0 1.44768 1 0 1.39861 
-1 -1.21123 0.6993 -0.9988 -1.21123 0.65024 -0.9988 -1.21123 0.74837 
-0.99786 -1.26463 0.66154 -0.99786 -1.26463 0.73706 -0.99786 -1.15783 0.66154 
-0.99786 -1.15783 0.73706 -0.99518 -1.21123 0.60129 -0.99518 -1.21123 0.79732 
-0.99479 -1.2646 0.61249 -0.99479 -1.2646 0.78612 -0.99479 -1.15786 0.61249 
-0.99479 -1.15786 0.78612 -0.99427 -1.31811 0.6993 -0.99427 -1.10435 0.6993 
-0.99144 -1.3178 0.62394 -0.99144 -1.3178 0.77466 -0.99144 -1.10465 0.62394 
-0.99144 -1.10465 0.77466 -0.98928 -1.26449 0.56336 -0.98928 -1.26449 0.83524 
-0.98928 -1.15797 0.56336 -0.98928 -1.15797 0.83524 -0.98918 -1.21123 0.55257 
-0.98918 -1.21123 0.84603 -0.98648 -1.31779 0.57483 -0.98648 -1.31779 0.82377 
-0.98648 -1.10467 0.57483 -0.98648 -1.10467 0.82377 -0.98631 -1.37173 0.66154 
-0.98631 -1.37173 0.73706 -0.98631 -1.05073 0.66154 -0.98631 -1.05073 0.73706 
-0.9814 -1.26445 0.51485 -0.9814 -1.26445 0.88376 -0.9814 -1.15801 0.51485 
-0.9814 -1.15801 0.88376 -0.98079 -1.37052 0.58667 -0.98079 -1.37052 0.81194 
-0.98079 -1.21123 0.50421 -0.98079 -1.21123 0.89439 -0.98079 -1.05194 0.58667 
-0.98079 -1.05194 0.81194 -0.97912 -1.31752 0.52602 -0.97912 -1.31752 0.87258 
-0.97912 -1.10494 0.52602 -0.97912 -1.10494 0.87258 -0.97689 -1.42495 0.6993 
-0.97689 -0.9975 0.6993 -0.97415 -1.42435 0.62438 -0.97415 -1.42435 0.77423 
-0.97415 -0.99811 0.62438 -0.97415 -0.99811 0.77423 -0.97396 -1.37027 0.53771 
-0.97396 -1.37027 0.8609 -0.97396 -1.05219 0.53771 -0.97396 -1.05219 0.8609 
-0.97083 -1.26402 0.46542 -0.97083 -1.26402 0.93319 -0.97083 -1.15844 0.46542 
-0.97083 -1.15844 0.93319 -0.97003 -1.21123 0.45632 -0.97003 -1.21123 0.94228 
-0.9691 -1.31718 0.47655 -0.9691 -1.31718 0.92205 -0.9691 -1.10528 0.47655 
-0.9691 -1.10528 0.92205 -0.96593 -1.42255 0.54987 -0.96593 -1.42255 0.84873 
-0.96593 -0.9999 0.54987 -0.96593 -0.9999 0.84873 -0.96447 -1.3703 0.48835 
-0.96447 -1.3703 0.91025 -0.96447 -1.05216 0.48835 -0.96447 -1.05216 0.91025 
-0.96257 -1.4796 0.66152 -0.96257 -1.4796 0.73709 -0.96257 -0.94285 0.66152 
-0.96257 -0.94285 0.73709 -0.95815 -1.26398 0.41793 -0.95815 -1.26398 0.98067 
-0.95815 -1.15848 0.41793 -0.95815 -1.15848 0.98067 -0.95704 -1.47839 0.58663 
-0.95704 -1.47839 0.81197 -0.95704 -0.94407 0.58663 -0.95704 -0.94407 0.81197 
-0.95694 -1.42273 0.5005 -0.95694 -1.42273 0.89811 -0.95694 -0.99973 0.5005 
-0.95694 -0.99973 0.89811 -0.95694 -1.21123 0.40902 -0.95694 -1.21123 0.98959 
-0.95661 -1.31658 0.42765 -0.95661 -1.31658 0.97095 -0.95661 -1.10588 0.42765 
-0.95661 -1.10588 0.97095 -0.9525 -1.36971 0.43925 -0.9525 -1.36971 0.95936 
-0.9525 -1.05275 0.43925 -0.9525 -1.05275 0.95936 -0.94693 -1.47368 0.51372 
-0.94693 -1.47368 0.88489 -0.94693 -0.94877 0.51372 -0.94693 -0.94877 0.88489 
-0.9465 -1.53393 0.6993 -0.9465 -0.88852 0.6993 -0.94555 -1.42238 0.45162 
-0.94555 -1.42238 0.94699 -0.94555 -1.00008 0.45162 -0.94555 -1.00008 0.94699 
-0.94381 -1.53302 0.6239 -0.94381 -1.53302 0.7747 -0.94381 -0.88944 0.6239 
-0.94381 -0.88944 0.7747 -0.94306 -1.26385 0.37087 -0.94306 -1.26385 1.02774 
-0.94306 -1.1586 0.37087 -0.94306 -1.1586 1.02774 -0.94196 -1.31654 0.38052 
-0.94196 -1.31654 1.01808 -0.94196 -1.10592 0.38052 -0.94196 -1.10592 1.01808 
-0.94154 -1.21123 0.36241 -0.94154 -1.21123 1.03619 -0.93819 -1.36867 0.39108 
-0.93819 -1.36867 1.00753 -0.93819 -1.05379 0.39108 -0.93819 -1.05379 1.00753 
-0.93638 -1.52921 0.55073 -0.93638 -1.52921 0.84788 -0.93638 -0.89324 0.55073 
-0.93638 -0.89324 0.84788 -0.93606 -1.47341 0.46465 -0.93606 -1.47341 0.93395 
-0.93606 -0.94905 0.46465 -0.93606 -0.94905 0.93395 -0.93178 -1.42149 0.40337 
-0.93178 -1.42149 0.99524 -0.93178 -1.00097 0.40337 -0.93178 -1.00097 0.99524 
-0.92628 -1.58618 0.66152 -0.92628 -1.58618 0.73709 -0.92628 -0.83628 0.66152 
-0.92628 -0.83628 0.73709 -0.92576 -1.26381 0.32486 -0.92576 -1.26381 1.07374 
-0.92576 -1.15865 0.32486 -0.92576 -1.15865 1.07374 -0.92501 -1.31625 0.33417 
-0.92501 -1.31625 1.06444 -0.92501 -1.10621 0.33417 -0.92501 -1.10621 1.06444 
-0.92388 -1.52369 0.47836 -0.92388 -1.52369 0.92025 -0.92388 -1.21123 0.31662 
-0.92388 -1.21123 1.08199 -0.92388 -0.89877 0.47836 -0.92388 -0.89877 0.92025 
-0.92272 -1.47252 0.41592 -0.92272 -1.47252 0.98269 -0.92272 -0.94994 0.41592 
-0.92272 -0.94994 0.98269 -0.92164 -1.36838 0.34451 -0.92164 -1.36838 1.0541 
-0.92164 -1.05407 0.34451 -0.92164 -1.05407 1.0541 -0.92133 -1.58385 0.58841 
-0.92133 -1.58385 0.81019 -0.92133 -0.83861 0.58841 -0.92133 -0.83861 0.81019 
-0.91566 -1.42008 0.35586 -0.91566 -1.42008 1.04275 -0.91566 -1.00238 0.35586 
-0.91566 -1.00238 1.04275 -0.91147 -1.57923 0.51546 -0.91147 -1.57923 0.88315 
-0.91147 -0.84323 0.51546 -0.91147 -0.84323 0.88315 -0.91106 -1.52301 0.42956 
-0.91106 -1.52301 0.96905 -0.91106 -0.89945 0.42956 -0.91106 -0.89945 0.96905 
-0.90708 -1.47117 0.36818 -0.90708 -1.47117 1.03043 -0.90708 -0.95128 0.36818 
-0.90708 -0.95128 1.03043 -0.90453 -1.63763 0.6993 -0.90453 -0.78483 0.6993 
-0.90399 -1.21123 0.27175 -0.90399 -1.21123 1.12686 -0.90394 -1.26151 0.2746 
-0.90394 -1.26151 1.124 -0.90394 -1.16095 0.2746 -0.90394 -1.16095 1.124 
-0.90374 -1.31405 0.28375 -0.90374 -1.31405 1.11486 -0.90374 -1.10841 0.28375 
-0.90374 -1.10841 1.11486 -0.90211 -1.63649 0.62616 -0.90211 -1.63649 0.77245 
-0.90211 -0.78597 0.62616 -0.90211 -0.78597 0.77245 -0.90092 -1.36661 1.10452 
-0.90092 -1.05584 0.29409 -0.89687 -1.57236 0.44395 -0.89687 -1.57236 0.95466 
-0.89687 -0.8501 0.44395 -0.89687 -0.8501 0.95466 -0.89592 -1.52154 1.01717 
-0.89592 -0.90092 0.38144 -0.89592 -0.90092 1.01717 -0.89544 -1.41847 1.0933 
-0.89544 -1.00399 0.30531 -0.89486 -1.63307 0.5534 -0.89486 -1.63307 0.8452 
-0.89486 -0.78939 0.5534 -0.89486 -0.78939 0.8452 -0.8873 -1.47113 1.08028 
-0.8873 -0.95132 0.31833 -0.88281 -1.62739 0.48143 -0.88281 -1.62739 0.91717 
-0.88281 -0.79507 0.48143 -0.88281 -0.79507 0.91717 -0.88222 -1.57102 1.003 
-0.88222 -0.85144 0.3956 -0.88195 -1.26145 0.23065 -0.88195 -1.26145 1.16796 
-0.88195 -1.16101 0.23065 -0.88192 -1.21123 0.22791 -0.87975 -1.31155 1.16403 
-0.87975 -1.11091 0.23458 -0.87742 -1.36412 1.15401 -0.87742 -1.05834 0.2446 
-0.87655 -1.52168 1.0671 -0.87655 -0.90077 0.33151 -0.87414 -1.6954 0.66107 
-0.87414 -1.6954 0.73754 -0.87414 -0.72706 0.66107 -0.87414 -0.72706 0.73754 
-0.87257 -1.41625 1.14268 -0.87257 -1.00621 0.25592 -0.86917 -1.69304 0.58793 
-0.86917 -1.69304 0.81068 -0.86917 -0.72942 0.58793 -0.86917 -0.72942 0.81068 
-0.86603 -1.61948 0.98798 -0.86603 -0.80298 0.41063 -0.86492 -1.46898 1.12997 
-0.86492 -0.95348 0.26863 -0.86321 -1.57163 1.05283 -0.86321 -0.85083 0.34578 
-0.85926 -1.68833 0.51477 -0.85926 -1.68833 0.88383 -0.85926 -0.73413 0.51477 
-0.85926 -0.73413 0.88383 -0.85771 -1.16117 0.18762 -0.85565 -1.31145 1.20707 
-0.85565 -1.11101 0.19154 -0.85467 -1.52094 1.11597 -0.85467 -0.90152 0.28263 
-0.85144 -1.36112 1.20187 -0.85144 -1.06134 0.19673 -0.84737 -1.62031 1.03786 
-0.84737 -0.80215 0.36075 -0.84711 -1.41342 1.19075 -0.84711 -1.00904 0.20786 
-0.84461 -1.68141 0.95537 -0.84461 -0.74105 0.44323 -0.8417 -1.57098 1.10195 
-0.8417 -0.85148 0.29665 -0.84119 -1.75197 0.6993 -0.84119 -0.67049 0.6993 
-0.8398 -1.4661 1.17866 -0.8398 -0.95636 0.21995 -0.83874 -1.75039 0.62305 
-0.83874 -1.75039 0.77555 -0.83874 -0.67207 0.62305 -0.83874 -0.67207 0.77555 
-0.83147 -0.75761 0.37854 -0.83097 -1.74707 0.84888 -0.83097 -0.67539 0.54972 
-0.83097 -0.67539 0.84888 -0.83005 -1.51829 1.16484 -0.83005 -0.90417 0.23377 
-0.82946 -1.11135 0.14974 -0.82631 -0.80248 0.31183 -0.82533 -1.06172 0.15481 
-0.81914 -1.40999 1.23736 -0.81914 -1.01247 0.16125 -0.81866 -0.68164 0.47721 
-0.81792 -1.56926 1.14966 -0.81792 -0.8532 0.24894 -0.81225 -1.46272 1.22562 
-0.81225 -0.95973 0.17299 -0.81086 -0.75775 0.32936 -0.80787 -0.69672 0.41186 
-0.80296 -1.80604 0.66107 -0.80296 -1.80604 0.73754 -0.80296 -0.61642 0.66107 
-0.80296 -0.61642 0.73754 -0.80295 -1.51471 1.21231 -0.80295 -0.90774 0.1863 
-0.80291 -0.80397 0.26401 -0.79855 -0.62015 0.58547 -0.79855 -0.62015 0.81313 
-0.79671 -1.06197 0.11367 -0.79335 -0.71418 0.34783 -0.79126 -0.85665 0.20112 
-0.79063 -1.01264 0.12011 -0.78833 -0.62506 0.51238 -0.78781 -0.75915 0.28101 
-0.78299 -1.45792 1.27032 -0.78299 -0.96454 0.12828 -0.7796 -0.63816 0.44668 
-0.77723 -0.80661 0.21743 -0.77417 -1.51014 1.25726 -0.77417 -0.91232 0.14135 
-0.77074 -0.71526 0.29934 -0.76733 -0.65416 0.38167 -0.76294 -0.86071 0.15611 
-0.76254 -0.76162 0.23412 -0.76249 -0.56423 0.6993 -0.76031 -0.56608 0.62371 
-0.76031 -0.56608 0.7749 -0.76014 -1.01331 0.08042 -0.75378 -0.57163 0.54855 
-0.75378 -0.57163 0.85006 -0.75257 -0.96524 0.08846 -0.75184 -0.67288 0.31863 
-0.74934 -0.81041 0.17221 -0.74716 -0.58297 0.4824 -0.74592 -0.71776 0.25199 
-0.74318 -0.91776 0.098 -0.73714 -0.59717 0.41724 -0.73454 -0.76577 0.18742 
-0.73235 -0.86603 0.11236 -0.72743 -0.67515 0.27098 -0.72377 -0.61417 0.35336 
-0.7201 -0.96655 0.05 -0.71959 -0.51788 0.6611 -0.71959 -0.51788 0.7375 
-0.71933 -0.81534 0.12849 -0.71834 -0.7216 0.20509 -0.71519 -0.52162 0.58552 
-0.71519 -0.52162 0.81308 -0.71082 -0.91898 0.05951 -0.70937 -0.52953 0.52019 
-0.70484 -0.77057 0.1434 -0.70019 -0.67841 0.22407 -0.69987 -0.87236 0.07054 
-0.68862 -0.72689 0.15966 -0.68728 -0.82139 0.08639 -0.67666 -0.92094 0.02264 
-0.67472 -0.47316 0.6993 -0.67296 -0.77662 0.10077 -0.67276 -0.4753 0.62311 
-0.67276 -0.4753 0.7755 -0.66577 -0.87434 0.03353 -0.65328 -0.82855 0.04602 
-0.63922 -0.78367 0.06009 -0.62674 -0.43293 0.6611 -0.62674 -0.43293 0.7375 
-0.61292 -0.82139 0.01202 0.61292 -0.82139 0.01202 0.62674 -0.43293 0.6611 
0.62674 -0.43293 0.7375 0.63922 -0.78367 0.06009 0.65328 -0.82855 0.04602 
0.66577 -0.87434 0.03353 0.67276 -0.4753 0.62311 0.67276 -0.4753 0.7755 
0.67296 -0.77662 0.10077 0.67472 -0.47316 0.6993 0.67666 -0.92094 0.02264 
0.68728 -0.82139 0.08639 0.68862 -0.72689 0.15966 0.69987 -0.87236 0.07054 
0.70019 -0.67841 0.22407 0.70484 -0.77057 0.1434 0.70937 -0.52953 0.52019 
0.71082 -0.91898 0.05951 0.71519 -0.52162 0.58552 0.71519 -0.52162 0.81308 
0.71834 -0.7216 0.20509 0.71933 -0.81534 0.12849 0.71959 -0.51788 0.6611 
0.71959 -0.51788 0.7375 0.7201 -0.96655 0.05 0.72377 -0.61417 0.35336 
0.72743 -0.67515 0.27098 0.73235 -0.86603 0.11236 0.73454 -0.76577 0.18742 
0.73714 -0.59717 0.41724 0.74318 -0.91776 0.098 0.74592 -0.71776 0.25199 
0.74716 -0.58297 0.4824 0.74934 -0.81041 0.17221 0.75184 -0.67288 0.31863 
0.75257 -0.96524 0.08846 0.75378 -0.57163 0.54855 0.75378 -0.57163 0.85006 
0.76014 -1.01331 0.08042 0.76031 -0.56608 0.62371 0.76031 -0.56608 0.7749 
0.76249 -0.56423 0.6993 0.76254 -0.76162 0.23412 0.76294 -0.86071 0.15611 
0.76733 -0.65416 0.38167 0.77074 -0.71526 0.29934 0.77417 -1.51014 1.25726 
0.77417 -0.91232 0.14135 0.77723 -0.80661 0.21743 0.7796 -0.63816 0.44668 
0.78299 -1.45792 1.27032 0.78299 -0.96454 0.12828 0.78781 -0.75915 0.28101 
0.78833 -0.62506 0.51238 0.79063 -1.01264 0.12011 0.79126 -0.85665 0.20112 
0.79335 -0.71418 0.34783 0.79671 -1.06197 0.11367 0.79855 -0.62015 0.58547 
0.79855 -0.62015 0.81313 0.80291 -0.80397 0.26401 0.80295 -1.51471 1.21231 
0.80295 -0.90774 0.1863 0.80296 -1.80604 0.66107 0.80296 -1.80604 0.73754 
0.80296 -0.61642 0.66107 0.80296 -0.61642 0.73754 0.80787 -0.69672 0.41186 
0.81086 -0.75775 0.32936 0.81225 -1.46272 1.22562 0.81225 -0.95973 0.17299 
0.81792 -1.56926 1.14966 0.81792 -0.8532 0.24894 0.81866 -0.68164 0.47721 
0.81914 -1.40999 1.23736 0.81914 -1.01247 0.16125 0.82533 -1.06172 0.15481 
0.82631 -0.80248 0.31183 0.82946 -1.11135 0.14974 0.83005 -1.51829 1.16484 
0.83005 -0.90417 0.23377 0.83097 -1.74707 0.84888 0.83097 -0.67539 0.54972 
0.83097 -0.67539 0.84888 0.83147 -0.75761 0.37854 0.83874 -1.75039 0.62305 
0.83874 -1.75039 0.77555 0.83874 -0.67207 0.62305 0.83874 -0.67207 0.77555 
0.8398 -1.4661 1.17866 0.8398 -0.95636 0.21995 0.84119 -1.75197 0.6993 
0.84119 -0.67049 0.6993 0.8417 -1.57098 1.10195 0.8417 -0.85148 0.29665 
0.84461 -1.68141 0.95537 0.84461 -0.74105 0.44323 0.84711 -1.41342 1.19075 
0.84711 -1.00904 0.20786 0.84737 -1.62031 1.03786 0.84737 -0.80215 0.36075 
0.85144 -1.36112 1.20187 0.85144 -1.06134 0.19673 0.85467 -1.52094 1.11597 
0.85467 -0.90152 0.28263 0.85565 -1.31145 1.20707 0.85565 -1.11101 0.19154 
0.85771 -1.16117 0.18762 0.85926 -1.68833 0.51477 0.85926 -1.68833 0.88383 
0.85926 -0.73413 0.51477 0.85926 -0.73413 0.88383 0.86321 -1.57163 1.05283 
0.86321 -0.85083 0.34578 0.86492 -1.46898 1.12997 0.86492 -0.95348 0.26863 
0.86603 -1.61948 0.98798 0.86603 -0.80298 0.41063 0.86917 -1.69304 0.58793 
0.86917 -1.69304 0.81068 0.86917 -0.72942 0.58793 0.86917 -0.72942 0.81068 
0.87257 -1.41625 1.14268 0.87257 -1.00621 0.25592 0.87414 -1.6954 0.66107 
0.87414 -1.6954 0.73754 0.87414 -0.72706 0.66107 0.87414 -0.72706 0.73754 
0.87655 -1.52168 1.0671 0.87655 -0.90077 0.33151 0.87742 -1.36412 1.15401 
0.87742 -1.05834 0.2446 0.87975 -1.31155 1.16403 0.87975 -1.11091 0.23458 
0.88192 -1.21123 0.22791 0.88195 -1.26145 0.23065 0.88195 -1.26145 1.16796 
0.88195 -1.16101 0.23065 0.88222 -1.57102 1.003 0.88222 -0.85144 0.3956 
0.88281 -1.62739 0.48143 0.88281 -1.62739 0.91717 0.88281 -0.79507 0.48143 
0.88281 -0.79507 0.91717 0.8873 -1.47113 1.08028 0.8873 -0.95132 0.31833 
0.89486 -1.63307 0.5534 0.89486 -1.63307 0.8452 0.89486 -0.78939 0.5534 
0.89486 -0.78939 0.8452 0.89544 -1.41847 1.0933 0.89544 -1.00399 0.30531 
0.89592 -1.52154 1.01717 0.89592 -0.90092 0.38144 0.89592 -0.90092 1.01717 
0.89687 -1.57236 0.44395 0.89687 -1.57236 0.95466 0.89687 -0.8501 0.44395 
0.89687 -0.8501 0.95466 0.90092 -1.36661 1.10452 0.90092 -1.05584 0.29409 
0.90211 -1.63649 0.62616 0.90211 -1.63649 0.77245 0.90211 -0.78597 0.62616 
0.90211 -0.78597 0.77245 0.90374 -1.31405 0.28375 0.90374 -1.31405 1.11486 
0.90374 -1.10841 0.28375 0.90374 -1.10841 1.11486 0.90394 -1.26151 0.2746 
0.90394 -1.26151 1.124 0.90394 -1.16095 0.2746 0.90394 -1.16095 1.124 
0.90399 -1.21123 0.27175 0.90399 -1.21123 1.12686 0.90453 -1.63763 0.6993 
0.90453 -0.78483 0.6993 0.90708 -1.47117 0.36818 0.90708 -1.47117 1.03043 
0.90708 -0.95128 0.36818 0.90708 -0.95128 1.03043 0.91106 -1.52301 0.42956 
0.91106 -1.52301 0.96905 0.91106 -0.89945 0.42956 0.91106 -0.89945 0.96905 
0.91147 -1.57923 0.51546 0.91147 -1.57923 0.88315 0.91147 -0.84323 0.51546 
0.91147 -0.84323 0.88315 0.91566 -1.42008 0.35586 0.91566 -1.42008 1.04275 
0.91566 -1.00238 0.35586 0.91566 -1.00238 1.04275 0.92133 -1.58385 0.58841 
0.92133 -1.58385 0.81019 0.92133 -0.83861 0.58841 0.92133 -0.83861 0.81019 
0.92164 -1.36838 0.34451 0.92164 -1.36838 1.0541 0.92164 -1.05407 0.34451 
0.92164 -1.05407 1.0541 0.92272 -1.47252 0.41592 0.92272 -1.47252 0.98269 
0.92272 -0.94994 0.41592 0.92272 -0.94994 0.98269 0.92388 -1.52369 0.47836 
0.92388 -1.52369 0.92025 0.92388 -1.21123 0.31662 0.92388 -1.21123 1.08199 
0.92388 -0.89877 0.47836 0.92388 -0.89877 0.92025 0.92501 -1.31625 0.33417 
0.92501 -1.31625 1.06444 0.92501 -1.10621 0.33417 0.92501 -1.10621 1.06444 
0.92576 -1.26381 0.32486 0.92576 -1.26381 1.07374 0.92576 -1.15865 0.32486 
0.92576 -1.15865 1.07374 0.92628 -1.58618 0.66152 0.92628 -1.58618 0.73709 
0.92628 -0.83628 0.66152 0.92628 -0.83628 0.73709 0.93178 -1.42149 0.40337 
0.93178 -1.42149 0.99524 0.93178 -1.00097 0.40337 0.93178 -1.00097 0.99524 
0.93606 -1.47341 0.46465 0.93606 -1.47341 0.93395 0.93606 -0.94905 0.46465 
0.93606 -0.94905 0.93395 0.93638 -1.52921 0.55073 0.93638 -1.52921 0.84788 
0.93638 -0.89324 0.55073 0.93638 -0.89324 0.84788 0.93819 -1.36867 0.39108 
0.93819 -1.36867 1.00753 0.93819 -1.05379 0.39108 0.93819 -1.05379 1.00753 
0.94154 -1.21123 0.36241 0.94154 -1.21123 1.03619 0.94196 -1.31654 0.38052 
0.94196 -1.31654 1.01808 0.94196 -1.10592 0.38052 0.94196 -1.10592 1.01808 
0.94306 -1.26385 0.37087 0.94306 -1.26385 1.02774 0.94306 -1.1586 0.37087 
0.94306 -1.1586 1.02774 0.94381 -1.53302 0.6239 0.94381 -1.53302 0.7747 
0.94381 -0.88944 0.6239 0.94381 -0.88944 0.7747 0.94555 -1.42238 0.45162 
0.94555 -1.42238 0.94699 0.94555 -1.00008 0.45162 0.94555 -1.00008 0.94699 
0.9465 -1.53393 0.6993 0.9465 -0.88852 0.6993 0.94693 -1.47368 0.51372 
0.94693 -1.47368 0.88489 0.94693 -0.94877 0.51372 0.94693 -0.94877 0.88489 
0.9525 -1.36971 0.43925 0.9525 -1.36971 0.95936 0.9525 -1.05275 0.43925 
0.9525 -1.05275 0.95936 0.95661 -1.31658 0.42765 0.95661 -1.31658 0.97095 
0.95661 -1.10588 0.42765 0.95661 -1.10588 0.97095 0.95694 -1.21123 0.40902 
0.95694 -1.21123 0.98959 0.95694 -1.42273 0.5005 0.95694 -1.42273 0.89811 
0.95694 -0.99973 0.5005 0.95694 -0.99973 0.89811 0.95704 -1.47839 0.58663 
0.95704 -1.47839 0.81197 0.95704 -0.94407 0.58663 0.95704 -0.94407 0.81197 
0.95815 -1.26398 0.41793 0.95815 -1.26398 0.98067 0.95815 -1.15848 0.41793 
0.95815 -1.15848 0.98067 0.96257 -1.4796 0.66152 0.96257 -1.4796 0.73709 
0.96257 -0.94285 0.66152 0.96257 -0.94285 0.73709 0.96447 -1.3703 0.48835 
0.96447 -1.3703 0.91025 0.96447 -1.05216 0.48835 0.96447 -1.05216 0.91025 
0.96593 -1.42255 0.54987 0.96593 -1.42255 0.84873 0.96593 -0.9999 0.54987 
0.96593 -0.9999 0.84873 0.9691 -1.31718 0.47655 0.9691 -1.31718 0.92205 
0.9691 -1.10528 0.47655 0.9691 -1.10528 0.92205 0.97003 -1.21123 0.45632 
0.97003 -1.21123 0.94228 0.97083 -1.26402 0.46542 0.97083 -1.26402 0.93319 
0.97083 -1.15844 0.46542 0.97083 -1.15844 0.93319 0.97396 -1.37027 0.53771 
0.97396 -1.37027 0.8609 0.97396 -1.05219 0.53771 0.97396 -1.05219 0.8609 
0.97415 -1.42435 0.62438 0.97415 -1.42435 0.77423 0.97415 -0.99811 0.62438 
0.97415 -0.99811 0.77423 0.97689 -1.42495 0.6993 0.97689 -0.9975 0.6993 
0.97912 -1.31752 0.52602 0.97912 -1.31752 0.87258 0.97912 -1.10494 0.52602 
0.97912 -1.10494 0.87258 0.98079 -1.37052 0.58667 0.98079 -1.37052 0.81194 
0.98079 -1.21123 0.50421 0.98079 -1.21123 0.89439 0.98079 -1.05194 0.58667 
0.98079 -1.05194 0.81194 0.9814 -1.26445 0.51485 0.9814 -1.26445 0.88376 
0.9814 -1.15801 0.51485 0.9814 -1.15801 0.88376 0.98631 -1.37173 0.66154 
0.98631 -1.37173 0.73706 0.98631 -1.05073 0.66154 0.98631 -1.05073 0.73706 
0.98648 -1.31779 0.57483 0.98648 -1.31779 0.82377 0.98648 -1.10467 0.57483 
0.98648 -1.10467 0.82377 0.98918 -1.21123 0.55257 0.98918 -1.21123 0.84603 
0.98928 -1.26449 0.56336 0.98928 -1.26449 0.83524 0.98928 -1.15797 0.56336 
0.98928 -1.15797 0.83524 0.99144 -1.3178 0.62394 0.99144 -1.3178 0.77466 
0.99144 -1.10465 0.62394 0.99144 -1.10465 0.77466 0.99427 -1.31811 0.6993 
0.99427 -1.10435 0.6993 0.99479 -1.2646 0.61249 0.99479 -1.2646 0.78612 
0.99479 -1.15786 0.61249 0.99479 -1.15786 0.78612 0.99518 -1.21123 0.60129 
0.99518 -1.21123 0.79732 0.99786 -1.26463 0.66154 0.99786 -1.26463 0.73706 
0.99786 -1.15783 0.66154 0.99786 -1.15783 0.73706 0.9988 -1.21123 0.65024 
0.9988 -1.21123 0.74837 1 -1.21123 0.6993 -1 1.21123 0.6993 
-0.9988 1.21123 0.65024 -0.9988 1.21123 0.74837 -0.99786 1.15783 0.66154 
-0.99786 1.15783 0.73706 -0.99786 1.26463 0.66154 -0.99786 1.26463 0.73706 
-0.99518 1.21123 0.60129 -0.99518 1.21123 0.79732 -0.99479 1.15786 0.61249 
-0.99479 1.15786 0.78612 -0.99479 1.2646 0.61249 -0.99479 1.2646 0.78612 
-0.99427 1.10435 0.6993 -0.99427 1.31811 0.6993 -0.99144 1.10465 0.62394 
-0.99144 1.10465 0.77466 -0.99144 1.3178 0.62394 -0.99144 1.3178 0.77466 
-0.98928 1.15797 0.56336 -0.98928 1.15797 0.83524 -0.98928 1.26449 0.56336 
-0.98928 1.26449 0.83524 -0.98918 1.21123 0.55257 -0.98918 1.21123 0.84603 
-0.98648 1.10467 0.57483 -0.98648 1.10467 0.82377 -0.98648 1.31779 0.57483 
-0.98648 1.31779 0.82377 -0.98631 1.05073 0.66154 -0.98631 1.05073 0.73706 
-0.98631 1.37173 0.66154 -0.98631 1.37173 0.73706 -0.9814 1.15801 0.51485 
-0.9814 1.15801 0.88376 -0.9814 1.26445 0.51485 -0.9814 1.26445 0.88376 
-0.98079 1.05194 0.58667 -0.98079 1.05194 0.81194 -0.98079 1.21123 0.50421 
-0.98079 1.21123 0.89439 -0.98079 1.37052 0.58667 -0.98079 1.37052 0.81194 
-0.97912 1.10494 0.52602 -0.97912 1.10494 0.87258 -0.97912 1.31752 0.52602 
-0.97912 1.31752 0.87258 -0.97689 0.9975 0.6993 -0.97689 1.42495 0.6993 
-0.97415 0.99811 0.62438 -0.97415 0.99811 0.77423 -0.97415 1.42435 0.62438 
-0.97415 1.42435 0.77423 -0.97396 1.05219 0.53771 -0.97396 1.05219 0.8609 
-0.97396 1.37027 0.53771 -0.97396 1.37027 0.8609 -0.97083 1.15844 0.46542 
-0.97083 1.15844 0.93319 -0.97083 1.26402 0.46542 -0.97083 1.26402 0.93319 
-0.97003 1.21123 0.45632 -0.97003 1.21123 0.94228 -0.9691 1.10528 0.47655 
-0.9691 1.10528 0.92205 -0.9691 1.31718 0.47655 -0.9691 1.31718 0.92205 
-0.96593 0.9999 0.54987 -0.96593 0.9999 0.84873 -0.96593 1.42255 0.54987 
-0.96593 1.42255 0.84873 -0.96447 1.05216 0.48835 -0.96447 1.05216 0.91025 
-0.96447 1.3703 0.48835 -0.96447 1.3703 0.91025 -0.96257 0.94285 0.66152 
-0.96257 0.94285 0.73709 -0.96257 1.4796 0.66152 -0.96257 1.4796 0.73709 
-0.95815 1.15848 0.41793 -0.95815 1.15848 0.98067 -0.95815 1.26398 0.41793 
-0.95815 1.26398 0.98067 -0.95704 0.94407 0.58663 -0.95704 0.94407 0.81197 
-0.95704 1.47839 0.58663 -0.95704 1.47839 0.81197 -0.95694 0.99973 0.5005 
-0.95694 0.99973 0.89811 -0.95694 1.42273 0.5005 -0.95694 1.42273 0.89811 
-0.95694 1.21123 0.40902 -0.95694 1.21123 0.98959 -0.95661 1.10588 0.42765 
-0.95661 1.10588 0.97095 -0.95661 1.31658 0.42765 -0.95661 1.31658 0.97095 
-0.9525 1.05275 0.43925 -0.9525 1.05275 0.95936 -0.9525 1.36971 0.43925 
-0.9525 1.36971 0.95936 -0.94693 0.94877 0.51372 -0.94693 0.94877 0.88489 
-0.94693 1.47368 0.51372 -0.94693 1.47368 0.88489 -0.9465 0.88852 0.6993 
-0.9465 1.53393 0.6993 -0.94555 1.00008 0.45162 -0.94555 1.00008 0.94699 
-0.94555 1.42238 0.45162 -0.94555 1.42238 0.94699 -0.94381 0.88944 0.6239 
-0.94381 0.88944 0.7747 -0.94381 1.53302 0.6239 -0.94381 1.53302 0.7747 
-0.94306 1.1586 0.37087 -0.94306 1.1586 1.02774 -0.94306 1.26385 0.37087 
-0.94306 1.26385 1.02774 -0.94196 1.10592 0.38052 -0.94196 1.10592 1.01808 
-0.94196 1.31654 0.38052 -0.94196 1.31654 1.01808 -0.94154 1.21123 0.36241 
-0.94154 1.21123 1.03619 -0.93819 1.05379 0.39108 -0.93819 1.05379 1.00753 
-0.93819 1.36867 0.39108 -0.93819 1.36867 1.00753 -0.93638 0.89324 0.55073 
-0.93638 0.89324 0.84788 -0.93638 1.52921 0.55073 -0.93638 1.52921 0.84788 
-0.93606 0.94905 0.46465 -0.93606 0.94905 0.93395 -0.93606 1.47341 0.46465 
-0.93606 1.47341 0.93395 -0.93178 1.00097 0.40337 -0.93178 1.00097 0.99524 
-0.93178 1.42149 0.40337 -0.93178 1.42149 0.99524 -0.92628 0.83628 0.66152 
-0.92628 0.83628 0.73709 -0.92628 1.58618 0.66152 -0.92628 1.58618 0.73709 
-0.92576 1.15865 0.32486 -0.92576 1.15865 1.07374 -0.92576 1.26381 0.32486 
-0.92576 1.26381 1.07374 -0.92501 1.10621 0.33417 -0.92501 1.10621 1.06444 
-0.92501 1.31625 0.33417 -0.92501 1.31625 1.06444 -0.92388 0.89877 0.47836 
-0.92388 0.89877 0.92025 -0.92388 1.21123 0.31662 -0.92388 1.21123 1.08199 
-0.92388 1.52369 0.47836 -0.92388 1.52369 0.92025 -0.92272 0.94994 0.41592 
-0.92272 0.94994 0.98269 -0.92272 1.47252 0.41592 -0.92272 1.47252 0.98269 
-0.92164 1.05407 0.34451 -0.92164 1.05407 1.0541 -0.92164 1.36838 0.34451 
-0.92164 1.36838 1.0541 -0.92133 0.83861 0.58841 -0.92133 0.83861 0.81019 
-0.92133 1.58385 0.58841 -0.92133 1.58385 0.81019 -0.91566 1.00238 0.35586 
-0.91566 1.00238 1.04275 -0.91566 1.42008 0.35586 -0.91566 1.42008 1.04275 
-0.91147 0.84323 0.51546 -0.91147 0.84323 0.88315 -0.91147 1.57923 0.51546 
-0.91147 1.57923 0.88315 -0.91106 0.89945 0.42956 -0.91106 0.89945 0.96905 
-0.91106 1.52301 0.42956 -0.91106 1.52301 0.96905 -0.90708 0.95128 0.36818 
-0.90708 0.95128 1.03043 -0.90708 1.47117 0.36818 -0.90708 1.47117 1.03043 
-0.90453 0.78483 0.6993 -0.90453 1.63763 0.6993 -0.90399 1.21123 0.27175 
-0.90399 1.21123 1.12686 -0.90394 1.16095 0.2746 -0.90394 1.16095 1.124 
-0.90394 1.26151 0.2746 -0.90394 1.26151 1.124 -0.90374 1.10841 0.28375 
-0.90374 1.10841 1.11486 -0.90374 1.31405 0.28375 -0.90374 1.31405 1.11486 
-0.90211 0.78597 0.62616 -0.90211 0.78597 0.77245 -0.90211 1.63649 0.62616 
-0.90211 1.63649 0.77245 -0.90092 1.05584 0.29409 -0.90092 1.36661 1.10452 
-0.89687 0.8501 0.44395 -0.89687 0.8501 0.95466 -0.89687 1.57236 0.44395 
-0.89687 1.57236 0.95466 -0.89592 0.90092 0.38144 -0.89592 0.90092 1.01717 
-0.89592 1.52154 1.01717 -0.89544 1.00399 0.30531 -0.89544 1.41847 1.0933 
-0.89486 0.78939 0.5534 -0.89486 0.78939 0.8452 -0.89486 1.63307 0.5534 
-0.89486 1.63307 0.8452 -0.8873 0.95132 0.31833 -0.8873 1.47113 1.08028 
-0.88281 0.79507 0.48143 -0.88281 0.79507 0.91717 -0.88281 1.62739 0.48143 
-0.88281 1.62739 0.91717 -0.88222 0.85144 0.3956 -0.88222 1.57102 1.003 
-0.88195 1.16101 0.23065 -0.88195 1.26145 0.23065 -0.88195 1.26145 1.16796 
-0.88192 1.21123 0.22791 -0.87975 1.11091 0.23458 -0.87975 1.31155 1.16403 
-0.87742 1.05834 0.2446 -0.87742 1.36412 1.15401 -0.87655 0.90077 0.33151 
-0.87655 1.52168 1.0671 -0.87414 0.72706 0.66107 -0.87414 0.72706 0.73754 
-0.87414 1.6954 0.66107 -0.87414 1.6954 0.73754 -0.87257 1.00621 0.25592 
-0.87257 1.41625 1.14268 -0.86917 0.72942 0.58793 -0.86917 0.72942 0.81068 
-0.86917 1.69304 0.58793 -0.86917 1.69304 0.81068 -0.86603 0.80298 0.41063 
-0.86603 1.61948 0.98798 -0.86492 0.95348 0.26863 -0.86492 1.46898 1.12997 
-0.86321 0.85083 0.34578 -0.86321 1.57163 1.05283 -0.85926 0.73413 0.51477 
-0.85926 0.73413 0.88383 -0.85926 1.68833 0.51477 -0.85926 1.68833 0.88383 
-0.85771 1.16117 0.18762 -0.85565 1.11101 0.19154 -0.85565 1.31145 1.20707 
-0.85467 0.90152 0.28263 -0.85467 1.52094 1.11597 -0.85144 1.06134 0.19673 
-0.85144 1.36112 1.20187 -0.84737 0.80215 0.36075 -0.84737 1.62031 1.03786 
-0.84711 1.00904 0.20786 -0.84711 1.41342 1.19075 -0.84461 0.74105 0.44323 
-0.84461 1.68141 0.95537 -0.8417 0.85148 0.29665 -0.8417 1.57098 1.10195 
-0.84119 0.67049 0.6993 -0.84119 1.75197 0.6993 -0.8398 0.95636 0.21995 
-0.8398 1.4661 1.17866 -0.83874 0.67207 0.62305 -0.83874 0.67207 0.77555 
-0.83874 1.75039 0.62305 -0.83874 1.75039 0.77555 -0.83147 0.75761 0.37854 
-0.83097 0.67539 0.54972 -0.83097 0.67539 0.84888 -0.83097 1.74707 0.84888 
-0.83005 0.90417 0.23377 -0.83005 1.51829 1.16484 -0.82946 1.11135 0.14974 
-0.82631 0.80248 0.31183 -0.82533 1.06172 0.15481 -0.81914 1.01247 0.16125 
-0.81914 1.40999 1.23736 -0.81866 0.68164 0.47721 -0.81792 0.8532 0.24894 
-0.81792 1.56926 1.14966 -0.81225 0.95973 0.17299 -0.81225 1.46272 1.22562 
-0.81086 0.75775 0.32936 -0.80787 0.69672 0.41186 -0.80296 0.61642 0.66107 
-0.80296 0.61642 0.73754 -0.80296 1.80604 0.66107 -0.80296 1.80604 0.73754 
-0.80295 0.90774 0.1863 -0.80295 1.51471 1.21231 -0.80291 0.80397 0.26401 
-0.79855 0.62015 0.58547 -0.79855 0.62015 0.81313 -0.79671 1.06197 0.11367 
-0.79335 0.71418 0.34783 -0.79126 0.85665 0.20112 -0.79063 1.01264 0.12011 
-0.78833 0.62506 0.51238 -0.78781 0.75915 0.28101 -0.78299 0.96454 0.12828 
-0.78299 1.45792 1.27032 -0.7796 0.63816 0.44668 -0.77723 0.80661 0.21743 
-0.77417 0.91232 0.14135 -0.77417 1.51014 1.25726 -0.77074 0.71526 0.29934 
-0.76733 0.65416 0.38167 -0.76294 0.86071 0.15611 -0.76254 0.76162 0.23412 
-0.76249 0.56423 0.6993 -0.76031 0.56608 0.62371 -0.76031 0.56608 0.7749 
-0.76014 1.01331 0.08042 -0.75378 0.57163 0.54855 -0.75378 0.57163 0.85006 
-0.75257 0.96524 0.08846 -0.75184 0.67288 0.31863 -0.74934 0.81041 0.17221 
-0.74716 0.58297 0.4824 -0.74592 0.71776 0.25199 -0.74318 0.91776 0.098 
-0.73714 0.59717 0.41724 -0.73454 0.76577 0.18742 -0.73235 0.86603 0.11236 
-0.72743 0.67515 0.27098 -0.72377 0.61417 0.35336 -0.7201 0.96655 0.05 
-0.71959 0.51788 0.6611 -0.71959 0.51788 0.7375 -0.71933 0.81534 0.12849 
-0.71834 0.7216 0.20509 -0.71519 0.52162 0.58552 -0.71519 0.52162 0.81308 
-0.71082 0.91898 0.05951 -0.70937 0.52953 0.52019 -0.70484 0.77057 0.1434 
-0.70019 0.67841 0.22407 -0.69987 0.87236 0.07054 -0.68862 0.72689 0.15966 
-0.68728 0.82139 0.08639 -0.67666 0.92094 0.02264 -0.67472 0.47316 0.6993 
-0.67296 0.77662 0.10077 -0.67276 0.4753 0.62311 -0.67276 0.4753 0.7755 
-0.66577 0.87434 0.03353 -0.65328 0.82855 0.04602 -0.63922 0.78367 0.06009 
-0.62674 0.43293 0.6611 -0.62674 0.43293 0.7375 -0.61292 0.82139 0.01202 
0.61292 0.82139 0.01202 0.62674 0.43293 0.6611 0.62674 0.43293 0.7375 
0.63922 0.78367 0.06009 0.65328 0.82855 0.04602 0.66577 0.87434 0.03353 
0.67276 0.4753 0.62311 0.67276 0.4753 0.7755 0.67296 0.77662 0.10077 
0.67472 0.47316 0.6993 0.67666 0.92094 0.02264 0.68728 0.82139 0.08639 
0.68862 0.72689 0.15966 0.69987 0.87236 0.07054 0.70019 0.67841 0.22407 
0.70484 0.77057 0.1434 0.70937 0.52953 0.52019 0.71082 0.91898 0.05951 
0.71519 0.52162 0.58552 0.71519 0.52162 0.81308 0.71834 0.7216 0.20509 
0.71933 0.81534 0.12849 0.71959 0.51788 0.6611 0.71959 0.51788 0.7375 
0.7201 0.96655 0.05 0.72377 0.61417 0.35336 0.72743 0.67515 0.27098 
0.73235 0.86603 0.11236 0.73454 0.76577 0.18742 0.73714 0.59717 0.41724 
0.74318 0.91776 0.098 0.74592 0.71776 0.25199 0.74716 0.58297 0.4824 
0.74934 0.81041 0.17221 0.75184 0.67288 0.31863 0.75257 0.96524 0.08846 
0.75378 0.57163 0.54855 0.75378 0.57163 0.85006 0.76014 1.01331 0.08042 
0.76031 0.56608 0.62371 0.76031 0.56608 0.7749 0.76249 0.56423 0.6993 
0.76254 0.76162 0.23412 0.76294 0.86071 0.15611 0.76733 0.65416 0.38167 
0.77074 0.71526 0.29934 0.77417 0.91232 0.14135 0.77417 1.51014 1.25726 
0.77723 0.80661 0.21743 0.7796 0.63816 0.44668 0.78299 0.96454 0.12828 
0.78299 1.45792 1.27032 0.78781 0.75915 0.28101 0.78833 0.62506 0.51238 
0.79063 1.01264 0.12011 0.79126 0.85665 0.20112 0.79335 0.71418 0.34783 
0.79671 1.06197 0.11367 0.79855 0.62015 0.58547 0.79855 0.62015 0.81313 
0.80291 0.80397 0.26401 0.80295 0.90774 0.1863 0.80295 1.51471 1.21231 
0.80296 0.61642 0.66107 0.80296 0.61642 0.73754 0.80296 1.80604 0.66107 
0.80296 1.80604 0.73754 0.80787 0.69672 0.41186 0.81086 0.75775 0.32936 
0.81225 0.95973 0.17299 0.81225 1.46272 1.22562 0.81792 0.8532 0.24894 
0.81792 1.56926 1.14966 0.81866 0.68164 0.47721 0.81914 1.01247 0.16125 
0.81914 1.40999 1.23736 0.82533 1.06172 0.15481 0.82631 0.80248 0.31183 
0.82946 1.11135 0.14974 0.83005 0.90417 0.23377 0.83005 1.51829 1.16484 
0.83097 0.67539 0.54972 0.83097 0.67539 0.84888 0.83097 1.74707 0.84888 
0.83147 0.75761 0.37854 0.83874 0.67207 0.62305 0.83874 0.67207 0.77555 
0.83874 1.75039 0.62305 0.83874 1.75039 0.77555 0.8398 0.95636 0.21995 
0.8398 1.4661 1.17866 0.84119 0.67049 0.6993 0.84119 1.75197 0.6993 
0.8417 0.85148 0.29665 0.8417 1.57098 1.10195 0.84461 0.74105 0.44323 
0.84461 1.68141 0.95537 0.84711 1.00904 0.20786 0.84711 1.41342 1.19075 
0.84737 0.80215 0.36075 0.84737 1.62031 1.03786 0.85144 1.06134 0.19673 
0.85144 1.36112 1.20187 0.85467 0.90152 0.28263 0.85467 1.52094 1.11597 
0.85565 1.11101 0.19154 0.85565 1.31145 1.20707 0.85771 1.16117 0.18762 
0.85926 0.73413 0.51477 0.85926 0.73413 0.88383 0.85926 1.68833 0.51477 
0.85926 1.68833 0.88383 0.86321 0.85083 0.34578 0.86321 1.57163 1.05283 
0.86492 0.95348 0.26863 0.86492 1.46898 1.12997 0.86603 0.80298 0.41063 
0.86603 1.61948 0.98798 0.86917 0.72942 0.58793 0.86917 0.72942 0.81068 
0.86917 1.69304 0.58793 0.86917 1.69304 0.81068 0.87257 1.00621 0.25592 
0.87257 1.41625 1.14268 0.87414 0.72706 0.66107 0.87414 0.72706 0.73754 
0.87414 1.6954 0.66107 0.87414 1.6954 0.73754 0.87655 0.90077 0.33151 
0.87655 1.52168 1.0671 0.87742 1.05834 0.2446 0.87742 1.36412 1.15401 
0.87975 1.11091 0.23458 0.87975 1.31155 1.16403 0.88192 1.21123 0.22791 
0.88195 1.16101 0.23065 0.88195 1.26145 0.23065 0.88195 1.26145 1.16796 
0.88222 0.85144 0.3956 0.88222 1.57102 1.003 0.88281 0.79507 0.48143 
0.88281 0.79507 0.91717 0.88281 1.62739 0.48143 0.88281 1.62739 0.91717 
0.8873 0.95132 0.31833 0.8873 1.47113 1.08028 0.89486 0.78939 0.5534 
0.89486 0.78939 0.8452 0.89486 1.63307 0.5534 0.89486 1.63307 0.8452 
0.89544 1.00399 0.30531 0.89544 1.41847 1.0933 0.89592 0.90092 0.38144 
0.89592 0.90092 1.01717 0.89592 1.52154 1.01717 0.89687 0.8501 0.44395 
0.89687 0.8501 0.95466 0.89687 1.57236 0.44395 0.89687 1.57236 0.95466 
0.90092 1.05584 0.29409 0.90092 1.36661 1.10452 0.90211 0.78597 0.62616 
0.90211 0.78597 0.77245 0.90211 1.63649 0.62616 0.90211 1.63649 0.77245 
0.90374 1.10841 0.28375 0.90374 1.10841 1.11486 0.90374 1.31405 0.28375 
0.90374 1.31405 1.11486 0.90394 1.16095 0.2746 0.90394 1.16095 1.124 
0.90394 1.26151 0.2746 0.90394 1.26151 1.124 0.90399 1.21123 0.27175 
0.90399 1.21123 1.12686 0.90453 0.78483 0.6993 0.90453 1.63763 0.6993 
0.90708 0.95128 0.36818 0.90708 0.95128 1.03043 0.90708 1.47117 0.36818 
0.90708 1.47117 1.03043 0.91106 0.89945 0.42956 0.91106 0.89945 0.96905 
0.91106 1.52301 0.42956 0.91106 1.52301 0.96905 0.91147 0.84323 0.51546 
0.91147 0.84323 0.88315 0.91147 1.57923 0.51546 0.91147 1.57923 0.88315 
0.91566 1.00238 0.35586 0.91566 1.00238 1.04275 0.91566 1.42008 0.35586 
0.91566 1.42008 1.04275 0.92133 0.83861 0.58841 0.92133 0.83861 0.81019 
0.92133 1.58385 0.58841 0.92133 1.58385 0.81019 0.92164 1.05407 0.34451 
0.92164 1.05407 1.0541 0.92164 1.36838 0.34451 0.92164 1.36838 1.0541 
0.92272 0.94994 0.41592 0.92272 0.94994 0.98269 0.92272 1.47252 0.41592 
0.92272 1.47252 0.98269 0.92388 0.89877 0.47836 0.92388 0.89877 0.92025 
0.92388 1.21123 0.31662 0.92388 1.21123 1.08199 0.92388 1.52369 0.47836 
0.92388 1.52369 0.92025 0.92501 1.10621 0.33417 0.92501 1.10621 1.06444 
0.92501 1.31625 0.33417 0.92501 1.31625 1.06444 0.92576 1.15865 0.32486 
0.92576 1.15865 1.07374 0.92576 1.26381 0.32486 0.92576 1.26381 1.07374 
0.92628 0.83628 0.66152 0.92628 0.83628 0.73709 0.92628 1.58618 0.66152 
0.92628 1.58618 0.73709 0.93178 1.00097 0.40337 0.93178 1.00097 0.99524 
0.93178 1.42149 0.40337 0.93178 1.42149 0.99524 0.93606 0.94905 0.46465 
0.93606 0.94905 0.93395 0.93606 1.47341 0.46465 0.93606 1.47341 0.93395 
0.93638 0.89324 0.55073 0.93638 0.89324 0.84788 0.93638 1.52921 0.55073 
0.93638 1.52921 0.84788 0.93819 1.05379 0.39108 0.93819 1.05379 1.00753 
0.93819 1.36867 0.39108 0.93819 1.36867 1.00753 0.94154 1.21123 0.36241 
0.94154 1.21123 1.03619 0.94196 1.10592 0.38052 0.94196 1.10592 1.01808 
0.94196 1.31654 0.38052 0.94196 1.31654 1.01808 0.94306 1.1586 0.37087 
0.94306 1.1586 1.02774 0.94306 1.26385 0.37087 0.94306 1.26385 1.02774 
0.94381 0.88944 0.6239 0.94381 0.88944 0.7747 0.94381 1.53302 0.6239 
0.94381 1.53302 0.7747 0.94555 1.00008 0.45162 0.94555 1.00008 0.94699 
0.94555 1.42238 0.45162 0.94555 1.42238 0.94699 0.9465 0.88852 0.6993 
0.9465 1.53393 0.6993 0.94693 0.94877 0.51372 0.94693 0.94877 0.88489 
0.94693 1.47368 0.51372 0.94693 1.47368 0.88489 0.9525 1.05275 0.43925 
0.9525 1.05275 0.95936 0.9525 1.36971 0.43925 0.9525 1.36971 0.95936 
0.95661 1.10588 0.42765 0.95661 1.10588 0.97095 0.95661 1.31658 0.42765 
0.95661 1.31658 0.97095 0.95694 1.21123 0.40902 0.95694 1.21123 0.98959 
0.95694 0.99973 0.5005 0.95694 0.99973 0.89811 0.95694 1.42273 0.5005 
0.95694 1.42273 0.89811 0.95704 0.94407 0.58663 0.95704 0.94407 0.81197 
0.95704 1.47839 0.58663 0.95704 1.47839 0.81197 0.95815 1.15848 0.41793 
0.95815 1.15848 0.98067 0.95815 1.26398 0.41793 0.95815 1.26398 0.98067 
0.96257 0.94285 0.66152 0.96257 0.94285 0.73709 0.96257 1.4796 0.66152 
0.96257 1.4796 0.73709 0.96447 1.05216 0.48835 0.96447 1.05216 0.91025 
0.96447 1.3703 0.48835 0.96447 1.3703 0.91025 0.96593 0.9999 0.54987 
0.96593 0.9999 0.84873 0.96593 1.42255 0.54987 0.96593 1.42255 0.84873 
0.9691 1.10528 0.47655 0.9691 1.10528 0.92205 0.9691 1.31718 0.47655 
0.9691 1.31718 0.92205 0.97003 1.21123 0.45632 0.97003 1.21123 0.94228 
0.97083 1.15844 0.46542 0.97083 1.15844 0.93319 0.97083 1.26402 0.46542 
0.97083 1.26402 0.93319 0.97396 1.05219 0.53771 0.97396 1.05219 0.8609 
0.97396 1.37027 0.53771 0.97396 1.37027 0.8609 0.97415 0.99811 0.62438 
0.97415 0.99811 0.77423 0.97415 1.42435 0.62438 0.97415 1.42435 0.77423 
0.97689 0.9975 0.6993 0.97689 1.42495 0.6993 0.97912 1.10494 0.52602 
0.97912 1.10494 0.87258 0.97912 1.31752 0.52602 0.97912 1.31752 0.87258 
0.98079 1.05194 0.58667 0.98079 1.05194 0.81194 0.98079 1.21123 0.50421 
0.98079 1.21123 0.89439 0.98079 1.37052 0.58667 0.98079 1.37052 0.81194 
0.9814 1.15801 0.51485 0.9814 1.15801 0.88376 0.9814 1.26445 0.51485 
0.9814 1.26445 0.88376 0.98631 1.05073 0.66154 0.98631 1.05073 0.73706 
0.98631 1.37173 0.66154 0.98631 1.37173 0.73706 0.98648 1.10467 0.57483 
0.98648 1.10467 0.82377 0.98648 1.31779 0.57483 0.98648 1.31779 0.82377 
0.98918 1.21123 0.55257 0.98918 1.21123 0.84603 0.98928 1.15797 0.56336 
0.98928 1.15797 0.83524 0.98928 1.26449 0.56336 0.98928 1.26449 0.83524 
0.99144 1.10465 0.62394 0.99144 1.10465 0.77466 0.99144 1.3178 0.62394 
0.99144 1.3178 0.77466 0.99427 1.10435 0.6993 0.99427 1.31811 0.6993 
0.99479 1.15786 0.61249 0.99479 1.15786 0.78612 0.99479 1.2646 0.61249 
0.99479 1.2646 0.78612 0.99518 1.21123 0.60129 0.99518 1.21123 0.79732 
0.99786 1.15783 0.66154 0.99786 1.15783 0.73706 0.99786 1.26463 0.66154 
0.99786 1.26463 0.73706 0.9988 1.21123 0.65024 0.9988 1.21123 0.74837 
1 1.21123 0.6993 -1 -2.15793 1.24588 -0.9988 -2.15793 1.19682 
-0.9988 -2.15793 1.29495 -0.99786 -2.21133 1.20812 -0.99786 -2.21133 1.28364 
-0.99786 -2.10453 1.20812 -0.99786 -2.10453 1.28364 -0.99518 -2.15793 1.14787 
-0.99518 -2.15793 1.3439 -0.99479 -2.2113 1.15907 -0.99479 -2.2113 1.3327 
-0.99479 -2.10456 1.15907 -0.99479 -2.10456 1.3327 -0.99427 -2.26481 1.24588 
-0.99427 -2.05105 1.24588 -0.99144 -2.26451 1.17052 -0.99144 -2.26451 1.32124 
-0.99144 -2.05136 1.17052 -0.99144 -2.05136 1.32124 -0.98928 -2.21119 1.10994 
-0.98928 -2.21119 1.38182 -0.98928 -2.10467 1.10994 -0.98928 -2.10467 1.38182 
-0.98918 -2.15793 1.09915 -0.98918 -2.15793 1.39261 -0.98648 -2.26449 1.12141 
-0.98648 -2.26449 1.37035 -0.98648 -2.05137 1.12141 -0.98648 -2.05137 1.37035 
-0.98631 -2.31843 1.20812 -0.98631 -2.31843 1.28364 -0.98631 -1.99743 1.20812 
-0.98631 -1.99743 1.28364 -0.9814 -2.21115 1.06143 -0.9814 -2.21115 1.43034 
-0.9814 -2.10471 1.06143 -0.9814 -2.10471 1.43034 -0.98079 -2.31722 1.13325 
-0.98079 -2.31722 1.35852 -0.98079 -2.15793 1.05079 -0.98079 -2.15793 1.44097 
-0.98079 -1.99864 1.13325 -0.98079 -1.99864 1.35852 -0.97912 -2.26422 1.0726 
-0.97912 -2.26422 1.41916 -0.97912 -2.05164 1.0726 -0.97912 -2.05164 1.41916 
-0.97689 -2.37166 1.24588 -0.97689 -1.94421 1.24588 -0.97415 -2.37105 1.17096 
-0.97415 -2.37105 1.32081 -0.97415 -1.94481 1.17096 -0.97415 -1.94481 1.32081 
-0.97396 -2.31697 1.08429 -0.97396 -2.31697 1.40748 -0.97396 -1.99889 1.08429 
-0.97396 -1.99889 1.40748 -0.97083 -2.21072 1.012 -0.97083 -2.21072 1.47977 
-0.97083 -2.10514 1.012 -0.97083 -2.10514 1.47977 -0.97003 -2.15793 1.0029 
-0.97003 -2.15793 1.48886 -0.9691 -2.26388 1.02313 -0.9691 -2.26388 1.46863 
-0.9691 -2.05198 1.02313 -0.9691 -2.05198 1.46863 -0.96593 -2.36926 1.09645 
-0.96593 -2.36926 1.39531 -0.96593 -1.94661 1.09645 -0.96593 -1.94661 1.39531 
-0.96447 -2.317 1.03493 -0.96447 -2.317 1.45683 -0.96447 -1.99886 1.03493 
-0.96447 -1.99886 1.45683 -0.96257 -2.42631 1.2081 -0.96257 -2.42631 1.28367 
-0.96257 -1.88956 1.2081 -0.96257 -1.88956 1.28367 -0.95815 -2.21068 0.96451 
-0.95815 -2.21068 1.52725 -0.95815 -2.10518 0.96451 -0.95815 -2.10518 1.52725 
-0.95704 -2.42509 1.13321 -0.95704 -2.42509 1.35855 -0.95704 -1.89077 1.13321 
-0.95704 -1.89077 1.35855 -0.95694 -2.36943 1.04708 -0.95694 -2.36943 1.44469 
-0.95694 -1.94643 1.04708 -0.95694 -1.94643 1.44469 -0.95694 -2.15793 0.9556 
-0.95694 -2.15793 1.53617 -0.95661 -2.26328 0.97423 -0.95661 -2.26328 1.51753 
-0.95661 -2.05258 0.97423 -0.95661 -2.05258 1.51753 -0.9525 -2.31641 0.98583 
-0.9525 -2.31641 1.50594 -0.9525 -1.99945 0.98583 -0.9525 -1.99945 1.50594 
-0.94693 -2.42039 1.0603 -0.94693 -2.42039 1.43147 -0.94693 -1.89548 1.0603 
-0.94693 -1.89548 1.43147 -0.9465 -2.48064 1.24588 -0.9465 -1.83523 1.24588 
-0.94555 -2.36908 0.9982 -0.94555 -2.36908 1.49357 -0.94555 -1.94678 0.9982 
-0.94555 -1.94678 1.49357 -0.94381 -2.47972 1.17048 -0.94381 -2.47972 1.32128 
-0.94381 -1.83614 1.17048 -0.94381 -1.83614 1.32128 -0.94306 -2.21056 0.91745 
-0.94306 -2.21056 1.57432 -0.94306 -2.10531 0.91745 -0.94306 -2.10531 1.57432 
-0.94196 -2.26324 0.9271 -0.94196 -2.26324 1.56466 -0.94196 -2.05262 0.9271 
-0.94196 -2.05262 1.56466 -0.94154 -2.15793 0.90899 -0.94154 -2.15793 1.58277 
-0.93819 -2.31537 0.93766 -0.93819 -2.31537 1.55411 -0.93819 -2.00049 0.93766 
-0.93819 -2.00049 1.55411 -0.93638 -2.47592 1.09731 -0.93638 -2.47592 1.39446 
-0.93638 -1.83995 1.09731 -0.93638 -1.83995 1.39446 -0.93606 -2.42011 1.01123 
-0.93606 -2.42011 1.48053 -0.93606 -1.89575 1.01123 -0.93606 -1.89575 1.48053 
-0.93178 -2.36819 0.94995 -0.93178 -2.36819 1.54182 -0.93178 -1.94767 0.94995 
-0.93178 -1.94767 1.54182 -0.92628 -2.53288 1.2081 -0.92628 -2.53288 1.28367 
-0.92628 -1.78298 1.2081 -0.92628 -1.78298 1.28367 -0.92576 -2.21051 0.87144 
-0.92576 -2.21051 1.62032 -0.92576 -2.10535 0.87144 -0.92576 -2.10535 1.62032 
-0.92501 -2.26295 0.88075 -0.92501 -2.26295 1.61102 -0.92501 -2.05291 0.88075 
-0.92501 -2.05291 1.61102 -0.92388 -2.47039 1.02494 -0.92388 -2.47039 1.46683 
-0.92388 -2.15793 0.8632 -0.92388 -2.15793 1.62857 -0.92388 -1.84547 1.02494 
-0.92388 -1.84547 1.46683 -0.92272 -2.41922 0.9625 -0.92272 -2.41922 1.52927 
-0.92272 -1.89664 0.9625 -0.92272 -1.89664 1.52927 -0.92164 -2.31509 0.89109 
-0.92164 -2.31509 1.60068 -0.92164 -2.00078 0.89109 -0.92164 -2.00078 1.60068 
-0.92133 -2.53055 1.13499 -0.92133 -2.53055 1.35677 -0.92133 -1.78531 1.13499 
-0.92133 -1.78531 1.35677 -0.91566 -2.36678 0.90244 -0.91566 -2.36678 1.58933 
-0.91566 -1.94908 0.90244 -0.91566 -1.94908 1.58933 -0.91147 -2.52593 1.06204 
-0.91147 -2.52593 1.42973 -0.91147 -1.78993 1.06204 -0.91147 -1.78993 1.42973 
-0.91106 -2.46971 0.97614 -0.91106 -2.46971 1.51563 -0.91106 -1.84615 0.97614 
-0.91106 -1.84615 1.51563 -0.90708 -2.41788 0.91476 -0.90708 -2.41788 1.57701 
-0.90708 -1.89799 0.91476 -0.90708 -1.89799 1.57701 -0.90453 -2.58433 1.24588 
-0.90453 -1.73153 1.24588 -0.90399 -2.15793 0.81833 -0.90399 -2.15793 1.67344 
-0.90394 -2.20821 0.82118 -0.90394 -2.20821 1.67058 -0.90394 -2.10765 0.82118 
-0.90394 -2.10765 1.67058 -0.90374 -2.26075 0.83033 -0.90374 -2.26075 1.66144 
-0.90374 -2.05511 0.83033 -0.90374 -2.05511 1.66144 -0.90211 -2.58319 1.17274 
-0.90211 -2.58319 1.31903 -0.90211 -1.73267 1.17274 -0.90211 -1.73267 1.31903 
-0.90092 -2.31332 0.84067 -0.90092 -2.31332 1.6511 -0.90092 -2.00255 0.84067 
-0.90092 -2.00255 1.6511 -0.89687 -2.51906 0.99053 -0.89687 -2.51906 1.50124 
-0.89687 -1.7968 0.99053 -0.89687 -1.7968 1.50124 -0.89592 -2.46824 0.92802 
-0.89592 -2.46824 1.56375 -0.89592 -1.84762 0.92802 -0.89592 -1.84762 1.56375 
-0.89544 -2.36517 0.85189 -0.89544 -2.36517 1.63988 -0.89544 -1.95069 0.85189 
-0.89544 -1.95069 1.63988 -0.89486 -2.57977 1.09998 -0.89486 -2.57977 1.39178 
-0.89486 -1.73609 1.09998 -0.89486 -1.73609 1.39178 -0.8873 -2.41784 0.86491 
-0.8873 -2.41784 1.62686 -0.8873 -1.89803 0.86491 -0.8873 -1.89803 1.62686 
-0.88281 -2.57409 1.02801 -0.88281 -2.57409 1.46375 -0.88281 -1.74177 1.02801 
-0.88281 -1.74177 1.46375 -0.88222 -2.51772 0.94218 -0.88222 -2.51772 1.54958 
-0.88222 -1.79814 0.94218 -0.88222 -1.79814 1.54958 -0.88195 -2.20815 0.77723 
-0.88195 -2.20815 1.71454 -0.88195 -2.10771 0.77723 -0.88195 -2.10771 1.71454 
-0.88192 -2.15793 0.77449 -0.88192 -2.15793 1.71728 -0.87975 -2.25825 0.78116 
-0.87975 -2.25825 1.71061 -0.87975 -2.05761 0.78116 -0.87975 -2.05761 1.71061 
-0.87742 -2.31082 0.79118 -0.87742 -2.31082 1.70059 -0.87742 -2.00504 0.79118 
-0.87742 -2.00504 1.70059 -0.87655 -2.46839 0.87809 -0.87655 -2.46839 1.61368 
-0.87655 -1.84748 0.87809 -0.87655 -1.84748 1.61368 -0.87414 -2.6421 1.20765 
-0.87414 -2.6421 1.28412 -0.87414 -1.67376 1.20765 -0.87414 -1.67376 1.28412 
-0.87257 -2.36295 0.8025 -0.87257 -2.36295 1.68926 -0.87257 -1.95291 0.8025 
-0.87257 -1.95291 1.68926 -0.86917 -2.63974 1.13451 -0.86917 -2.63974 1.35726 
-0.86917 -1.67612 1.13451 -0.86917 -1.67612 1.35726 -0.86603 -2.56618 0.95721 
-0.86603 -2.56618 1.53456 -0.86603 -1.74968 0.95721 -0.86603 -1.74968 1.53456 
-0.86492 -2.41568 0.81521 -0.86492 -2.41568 1.67655 -0.86492 -1.90018 0.81521 
-0.86492 -1.90018 1.67655 -0.86321 -2.51833 0.89236 -0.86321 -2.51833 1.59941 
-0.86321 -1.79753 0.89236 -0.86321 -1.79753 1.59941 -0.85926 -2.63503 1.06135 
-0.85926 -2.63503 1.43041 -0.85926 -1.68083 1.06135 -0.85926 -1.68083 1.43041 
-0.85773 -2.15793 0.73178 -0.85773 -2.15793 1.75999 -0.85771 -2.20799 0.7342 
-0.85771 -2.20799 1.75757 -0.85771 -2.10787 0.7342 -0.85771 -2.10787 1.75757 
-0.85565 -2.25815 0.73812 -0.85565 -2.25815 1.75365 -0.85565 -2.05771 0.73812 
-0.85565 -2.05771 1.75365 -0.85467 -2.46764 0.82921 -0.85467 -2.46764 1.66255 
-0.85467 -1.84822 0.82921 -0.85467 -1.84822 1.66255 -0.85144 -2.30782 0.74331 
-0.85144 -2.30782 1.74845 -0.85144 -2.00804 0.74331 -0.85144 -2.00804 1.74845 
-0.84737 -2.56701 0.90733 -0.84737 -2.56701 1.58444 -0.84737 -1.74885 0.90733 
-0.84737 -1.74885 1.58444 -0.84711 -2.36012 0.75444 -0.84711 -2.36012 1.73733 
-0.84711 -1.95574 0.75444 -0.84711 -1.95574 1.73733 -0.84461 -2.62811 0.98981 
-0.84461 -2.62811 1.50195 -0.84461 -1.68775 0.98981 -0.84461 -1.68775 1.50195 
-0.8417 -2.51768 0.84323 -0.8417 -2.51768 1.64853 -0.8417 -1.79818 0.84323 
-0.8417 -1.79818 1.64853 -0.84119 -2.69867 1.24588 -0.84119 -1.61719 1.24588 
-0.8398 -2.4128 0.76653 -0.8398 -2.4128 1.72524 -0.8398 -1.90306 0.76653 
-0.8398 -1.90306 1.72524 -0.83874 -2.69709 1.16963 -0.83874 -2.69709 1.32213 
-0.83874 -1.61877 1.16963 -0.83874 -1.61877 1.32213 -0.83151 -2.20793 0.69262 
-0.83151 -2.20793 1.79914 -0.83151 -2.10793 0.69262 -0.83151 -2.10793 1.79914 
-0.83147 -2.61155 0.92512 -0.83147 -2.61155 1.56664 -0.83147 -2.15793 0.69031 
-0.83147 -2.15793 1.80145 -0.83147 -1.70431 1.56664 -0.83097 -2.69377 1.0963 
-0.83097 -2.69377 1.39546 -0.83097 -1.62209 1.0963 -0.83097 -1.62209 1.39546 
-0.83005 -2.46499 0.78035 -0.83005 -2.46499 1.71142 -0.83005 -1.85087 0.78035 
-0.83005 -1.85087 1.71142 -0.82946 -2.25781 0.69632 -0.82946 -2.25781 1.79545 
-0.82946 -2.05805 0.69632 -0.82946 -2.05805 1.79545 -0.82631 -2.56668 0.85841 
-0.82631 -2.56668 1.63335 -0.82631 -1.74918 1.63335 -0.82533 -2.30744 0.70139 
-0.82533 -2.30744 1.79038 -0.82533 -2.00843 0.70139 -0.82533 -2.00843 1.79038 
-0.81914 -2.35669 0.70783 -0.81914 -2.35669 1.78394 -0.81914 -1.95917 0.70783 
-0.81914 -1.95917 1.78394 -0.81866 -2.68752 1.02379 -0.81866 -2.68752 1.46797 
-0.81866 -1.62834 1.46797 -0.81792 -2.51596 0.79552 -0.81792 -2.51596 1.69624 
-0.81792 -1.7999 0.79552 -0.81792 -1.7999 1.69624 -0.81225 -2.40943 0.71957 
-0.81225 -2.40943 1.7722 -0.81225 -1.90644 0.71957 -0.81225 -1.90644 1.7722 
-0.81086 -2.61141 0.87594 -0.81086 -2.61141 1.61582 -0.81086 -1.70445 1.61582 
-0.80787 -2.67244 0.95844 -0.80787 -2.67244 1.53333 -0.80787 -1.64342 1.53333 
-0.80321 -2.15793 0.65018 -0.80321 -2.15793 1.84158 -0.80296 -2.75274 1.20765 
-0.80296 -2.75274 1.28412 -0.80296 -1.56312 1.20765 -0.80296 -1.56312 1.28412 
-0.80295 -2.46142 0.73288 -0.80295 -2.46142 1.75889 -0.80295 -1.85445 0.73288 
-0.80295 -1.85445 1.75889 -0.80291 -2.56519 0.81059 -0.80291 -2.56519 1.68117 
-0.80291 -1.75067 1.68117 -0.80258 -2.20729 0.65139 -0.80258 -2.20729 1.84038 
-0.80258 -2.10857 0.65139 -0.80258 -2.10857 1.84038 -0.80067 -2.25724 0.65507 
-0.80067 -2.25724 1.8367 -0.80067 -2.05862 0.65507 -0.80067 -2.05862 1.8367 
-0.79855 -2.74901 1.13205 -0.79855 -2.74901 1.35971 -0.79855 -1.56686 1.35971 
-0.79671 -2.30719 0.66025 -0.79671 -2.30719 1.83152 -0.79671 -2.00868 0.66025 
-0.79671 -2.00868 1.83152 -0.79335 -2.65498 0.89441 -0.79335 -2.65498 1.59735 
-0.79335 -1.66088 1.59735 -0.79126 -2.51251 0.7477 -0.79126 -2.51251 1.74406 
-0.79126 -1.80335 1.74406 -0.79063 -2.35652 0.66669 -0.79063 -2.35652 1.82508 
-0.79063 -1.95935 0.66669 -0.79063 -1.95935 1.82508 -0.78833 -2.7441 1.05896 
-0.78833 -2.7441 1.43281 -0.78833 -1.57176 1.43281 -0.78781 -2.61001 0.82759 
-0.78781 -2.61001 1.66418 -0.78781 -1.70585 1.66418 -0.78299 -2.40462 0.67486 
-0.78299 -2.40462 1.8169 -0.78299 -1.91124 0.67486 -0.78299 -1.91124 1.8169 
-0.7796 -2.731 0.99326 -0.7796 -2.731 1.49851 -0.7796 -1.58486 1.49851 
-0.77723 -2.56255 0.76401 -0.77723 -2.56255 1.72776 -0.77723 -1.75332 1.72776 
-0.77417 -2.45684 0.68793 -0.77417 -2.45684 1.80384 -0.77417 -1.85902 0.68793 
-0.77417 -1.85902 1.80384 -0.77301 -2.15793 0.61149 -0.77301 -2.15793 1.88028 
-0.77237 -2.20723 0.61263 -0.77237 -2.20723 1.87914 -0.77237 -2.10863 0.61263 
-0.77237 -2.10863 1.87914 -0.77074 -2.6539 0.84592 -0.77074 -2.6539 1.64585 
-0.77074 -1.66196 1.64585 -0.76986 -2.25642 0.61531 -0.76986 -2.25642 1.87646 
-0.76986 -2.05944 0.61531 -0.76986 -2.05944 1.87646 -0.76733 -2.715 0.92825 
-0.76733 -2.715 1.56351 -0.76733 -1.60087 1.56351 -0.76597 -2.30632 0.62036 
-0.76597 -2.30632 1.87141 -0.76597 -2.00954 0.62036 -0.76597 -2.00954 1.87141 
-0.76294 -2.50845 0.70269 -0.76294 -2.50845 1.78908 -0.76294 -1.80741 1.78908 
-0.76254 -2.60754 0.7807 -0.76254 -2.60754 1.71106 -0.76254 -1.70832 1.71106 
-0.76249 -2.80493 1.24588 -0.76031 -2.80308 1.17029 -0.76031 -2.80308 1.32148 
-0.76031 -1.51279 1.32148 -0.76014 -2.35585 0.627 -0.76014 -2.35585 1.86477 
-0.76014 -1.96002 0.627 -0.76014 -1.96002 1.86477 -0.75378 -2.79753 1.09513 
-0.75378 -2.79753 1.39664 -0.75378 -1.51833 1.39664 -0.75257 -2.40392 0.63504 
-0.75257 -2.40392 1.85672 -0.75257 -1.91194 0.63504 -0.75257 -1.91194 1.85672 
-0.75184 -2.69628 0.86521 -0.75184 -2.69628 1.62656 -0.75184 -1.61958 1.62656 
-0.74934 -2.55875 0.71879 -0.74934 -2.55875 1.77297 -0.74934 -1.75711 1.77297 
-0.74716 -2.78619 1.02898 -0.74716 -2.78619 1.46279 -0.74716 -1.52967 1.46279 
-0.74592 -2.6514 0.79857 -0.74592 -2.6514 1.6932 -0.74592 -1.66446 1.6932 
-0.74318 -2.4514 0.64458 -0.74318 -2.4514 1.84719 -0.74318 -1.86446 1.84719 
-0.74095 -2.15793 0.57432 -0.74095 -2.15793 1.91744 -0.74014 -2.20706 0.57522 
-0.74014 -2.20706 1.91654 -0.74014 -2.1088 0.57522 -0.74014 -2.1088 1.91654 
-0.73768 -2.2563 0.57793 -0.73768 -2.2563 1.91383 -0.73768 -2.05956 0.57793 
-0.73768 -2.05956 1.91383 -0.73714 -2.77199 0.96382 -0.73714 -2.77199 1.52795 
-0.73714 -1.54388 1.52795 -0.73454 -2.60339 0.734 -0.73454 -2.60339 1.75776 
-0.73454 -1.71247 1.75776 -0.73344 -2.30507 0.58225 -0.73344 -2.30507 1.90952 
-0.73344 -2.01079 1.90952 -0.73235 -2.50313 0.65894 -0.73235 -2.50313 1.83282 
-0.73235 -1.81273 1.83282 -0.72774 -2.35468 0.58886 -0.72774 -2.35468 1.90291 
-0.72774 -1.96118 1.90291 -0.72743 -2.69401 0.81756 -0.72743 -2.69401 1.6742 
-0.72743 -1.62185 1.6742 -0.72377 -2.75499 0.89994 -0.72377 -2.75499 1.59183 
-0.72377 -1.56087 1.59183 -0.7201 -2.40261 0.59658 -0.7201 -2.40261 1.89519 
-0.7201 -1.91325 1.89519 -0.71959 -2.85128 1.20768 -0.71959 -2.85128 1.28408 
-0.71933 -2.55382 0.67507 -0.71933 -2.55382 1.8167 -0.71933 -1.76204 1.8167 
-0.71834 -2.64756 0.75167 -0.71834 -2.64756 1.74009 -0.71834 -1.6683 1.74009 
-0.71519 -2.84754 1.1321 -0.71519 -2.84754 1.35966 -0.71082 -2.45018 0.60609 
-0.71082 -2.45018 1.88567 -0.71082 -1.86568 1.88567 -0.70937 -2.83963 1.06677 
-0.70937 -2.83963 1.425 -0.70711 -2.73528 0.83763 -0.70711 -2.73528 1.65413 
-0.70711 -2.15793 0.53878 -0.70711 -2.15793 1.95299 -0.70711 -1.58058 1.65413 
-0.70626 -2.207 0.53963 -0.70626 -2.207 1.95214 -0.70626 -2.10886 1.95214 
-0.70484 -2.59859 0.68998 -0.70484 -2.59859 1.80179 -0.70484 -1.71728 1.80179 
-0.7037 -2.25595 0.54218 -0.7037 -2.25595 1.94958 -0.7037 -2.05991 1.94958 
-0.70144 -2.82721 1.00082 -0.70144 -2.82721 1.49095 -0.70019 -2.69075 0.77065 
-0.70019 -2.69075 1.72111 -0.70019 -1.62511 1.72111 -0.69987 -2.4968 0.61712 
-0.69987 -2.4968 1.87465 -0.69987 -1.81906 1.87465 -0.69945 -2.30466 0.54643 
-0.69945 -2.30466 1.94534 -0.69945 -2.0112 1.94534 -0.69352 -2.35302 0.55236 
-0.69352 -2.35302 1.9394 -0.69352 -1.96284 1.9394 -0.68995 -2.81185 0.93547 
-0.68995 -2.81185 1.55629 -0.68862 -2.64227 0.70624 -0.68862 -2.64227 1.78552 
-0.68862 -1.67359 1.78552 -0.68728 -2.54777 0.63297 -0.68728 -2.54777 1.8588 
-0.68728 -1.76809 1.8588 -0.68592 -2.40091 0.55997 -0.68592 -2.40091 1.9318 
-0.68592 -1.91495 1.9318 -0.68023 -2.73236 0.79057 -0.68023 -2.73236 1.7012 
-0.68023 -1.5835 1.7012 -0.67666 -2.44822 0.56922 -0.67666 -2.44822 1.92254 
-0.67666 -1.86765 1.92254 -0.67524 -2.79378 0.87205 -0.67524 -2.79378 1.61972 
-0.67472 -2.896 1.24588 -0.67296 -2.59254 0.64735 -0.67296 -2.59254 1.84442 
-0.67296 -1.72333 1.84442 -0.67276 -2.89386 1.16969 -0.67276 -2.89386 1.32208 
-0.67156 -2.15793 1.98683 -0.67085 -2.68568 0.72488 -0.67085 -2.68568 1.76689 
-0.67085 -1.63018 1.76689 -0.67066 -2.20706 1.98602 -0.67066 -2.1088 1.98602 
-0.66871 -2.88782 1.10415 -0.66871 -2.88782 1.38762 -0.66795 -2.2563 0.50821 
-0.66795 -2.2563 1.98356 -0.66795 -2.05956 1.98356 -0.66577 -2.49482 0.58011 
-0.66577 -2.49482 1.91166 -0.66577 -1.82104 1.91166 -0.66364 -2.30507 0.51244 
-0.66364 -2.30507 1.97933 -0.66364 -2.01079 1.97933 -0.66174 -2.87862 1.03922 
-0.66174 -2.87862 1.45255 -0.65935 -2.77181 0.81181 -0.65935 -2.77181 1.67996 
-0.65706 -2.63649 0.66342 -0.65706 -2.63649 1.82834 -0.65706 -1.67938 1.82834 
-0.65703 -2.35468 0.51814 -0.65703 -2.35468 1.97362 -0.65703 -1.96118 1.97362 
-0.65328 -2.54061 0.5926 -0.65328 -2.54061 1.89916 -0.65328 -1.77525 1.89916 
-0.65216 -2.86529 0.97326 -0.65216 -2.86529 1.51851 -0.65136 -2.72775 0.74484 
-0.65136 -2.72775 1.74693 -0.65136 -1.58812 1.74693 -0.6493 -2.40261 0.52579 
-0.6493 -2.40261 1.96598 -0.6493 -1.91325 1.96598 -0.63979 -2.45018 0.53507 
-0.63979 -2.45018 1.9567 -0.63979 -1.86568 1.9567 -0.63969 -2.67903 0.68085 
-0.63969 -2.67903 1.81091 -0.63969 -1.63683 1.81091 -0.63957 -2.8487 0.90856 
-0.63957 -2.8487 1.5832 -0.63922 -2.58549 0.60667 -0.63922 -2.58549 1.8851 
-0.63922 -1.73038 1.8851 -0.63439 -2.15793 2.01889 -0.63325 -2.20723 2.01826 
-0.63325 -2.10863 2.01826 -0.63083 -2.76747 0.76576 -0.63083 -2.76747 1.72601 
-0.63057 -2.25642 2.01574 -0.63057 -2.05944 2.01574 -0.62877 -2.4968 0.54601 
-0.62877 -2.4968 1.94575 -0.62877 -1.81906 1.94575 -0.62674 -2.93623 1.20768 
-0.62674 -2.93623 1.28408 -0.62553 -2.82866 0.84733 -0.62553 -2.82866 1.64443 
-0.62552 -2.30632 0.47992 -0.62552 -2.30632 2.01185 -0.62552 -2.00954 2.01185 
-0.62403 -2.93244 1.14228 -0.62403 -2.93244 1.34948 -0.62361 -2.62933 0.62227 
-0.62361 -2.62933 1.8695 -0.62361 -1.68653 1.8695 -0.62056 -2.72145 0.70059 
-0.62056 -2.72145 1.79118 -0.62056 -1.59441 1.79118 -0.61889 -2.35585 0.48575 
-0.61889 -2.35585 2.00602 -0.61889 -1.96002 2.00602 -0.61875 -2.92511 1.07683 
-0.61875 -2.92511 1.41494 -0.61292 -2.54777 0.5586 -0.61292 -2.54777 1.93316 
-0.61292 -1.76809 1.93316 -0.6111 -2.91433 1.01261 -0.6111 -2.91433 1.47916 
-0.61084 -2.40392 0.49331 -0.61084 -2.40392 1.99845 -0.61084 -1.91194 1.99845 
-0.60876 -2.8057 0.78784 -0.60876 -2.8057 1.70393 -0.60651 -2.67203 0.63938 
-0.60651 -2.67203 1.85239 -0.60651 -1.64383 1.85239 -0.6013 -2.4514 0.50271 
-0.6013 -2.4514 1.98906 -0.6013 -1.86446 1.98906 -0.60031 -2.89974 0.94697 
-0.60031 -2.89974 1.54479 -0.60027 -2.76134 0.72093 -0.60027 -2.76134 1.77084 
-0.59854 -2.59254 0.57292 -0.59854 -2.59254 1.91884 -0.59854 -1.72333 1.91884 
-0.5957 -2.15793 2.04909 -0.59449 -2.20729 2.04847 -0.59449 -2.10857 2.04847 
-0.59082 -2.25724 2.04655 -0.59082 -2.05862 2.04655 -0.58794 -2.7135 0.65795 
-0.58794 -2.7135 1.83382 -0.58794 -1.60236 1.83382 -0.58777 -2.88206 0.8851 
-0.58777 -2.88206 1.60667 -0.58694 -2.50313 0.51353 -0.58694 -2.50313 1.97824 
-0.58694 -1.81273 1.97824 -0.58564 -2.30719 2.0426 -0.58564 -2.00868 2.0426 
-0.58246 -2.63649 0.58882 -0.58246 -2.63649 1.90294 -0.58246 -1.67938 1.90294 
-0.5792 -2.35652 2.03651 -0.5792 -1.95935 2.03651 -0.57854 -2.79997 0.74281 
-0.57854 -2.79997 1.74895 -0.57735 -2.97443 1.24588 -0.57611 -2.97268 1.18048 
-0.57611 -2.97268 1.31129 -0.57271 -2.86099 0.82432 -0.57271 -2.86099 1.66744 
-0.57241 -2.96744 1.11536 -0.57241 -2.96744 1.37641 -0.57102 -2.40462 0.46289 
-0.57102 -2.40462 2.02888 -0.57102 -1.91124 2.02888 -0.57081 -2.55382 0.52655 
-0.57081 -2.55382 1.96522 -0.57081 -1.76204 1.96522 -0.56795 -2.75363 0.67793 
-0.56795 -2.75363 1.81384 -0.56626 -2.95874 1.05079 -0.56626 -2.95874 1.44097 
-0.56503 -2.67903 0.6062 -0.56503 -2.67903 1.88557 -0.56503 -1.63683 1.88557 
-0.55796 -2.45684 0.47171 -0.55796 -2.45684 2.02005 -0.55796 -1.85902 2.02005 
-0.55768 -2.94661 0.98706 -0.55768 -2.94661 1.5047 -0.5559 -2.59859 0.54105 
-0.5559 -2.59859 1.95072 -0.5559 -1.71728 1.95072 -0.55557 -2.83682 0.76583 
-0.55557 -2.83682 1.72593 -0.55557 -2.15793 2.07735 -0.55326 -2.20793 2.07739 
-0.55326 -2.10793 2.07739 -0.54957 -2.25781 2.07534 -0.54957 -2.05805 2.07534 
-0.54671 -2.9311 0.92444 -0.54671 -2.9311 1.56732 -0.5466 -2.79232 0.69928 
-0.5466 -2.79232 1.79248 -0.54529 -2.72145 0.62532 -0.54529 -2.72145 1.86644 
-0.54529 -1.59441 1.86644 -0.54449 -2.30744 2.07122 -0.54449 -2.00843 2.07122 
-0.54367 -2.99651 1.21103 -0.54367 -2.99651 1.28074 -0.54319 -2.50845 0.48294 
-0.54319 -2.50845 2.00882 -0.54319 -1.80741 2.00882 -0.54112 -2.99289 1.14569 
-0.54112 -2.99289 1.34608 -0.53964 -2.64227 0.55726 -0.53964 -2.64227 1.93451 
-0.53964 -1.67359 1.93451 -0.53806 -2.35669 2.06502 -0.53806 -1.95917 2.06502 
-0.53609 -2.98574 1.08057 -0.53609 -2.98574 1.4112 -0.5334 -2.91228 0.8632 
-0.5334 -2.91228 1.62857 -0.52862 -2.97517 1.01637 -0.52862 -2.97517 1.4754 
-0.52709 -2.55875 0.49654 -0.52709 -2.55875 1.99523 -0.52709 -1.75711 1.99523 
-0.52631 -2.40943 2.05813 -0.52631 -1.90644 2.05813 -0.52495 -2.76134 0.64561 
-0.52495 -2.76134 1.84616 -0.52393 -2.82949 0.72195 -0.52393 -2.82949 1.76981 
-0.52101 -2.68568 0.57504 -0.52101 -2.68568 1.91673 -0.52101 -1.63018 1.91673 
-0.51864 -2.96089 0.95216 -0.51864 -2.96089 1.53961 -0.51781 -2.89022 0.80359 
-0.51781 -2.89022 1.68817 -0.5141 -2.15793 2.10361 -0.51301 -2.46142 0.44294 
-0.51301 -2.46142 2.04883 -0.51301 -1.85445 2.04883 -0.51188 -2.60339 0.51134 
-0.51188 -2.60339 1.98042 -0.51188 -1.71247 1.98042 -0.51169 -2.20799 2.1036 
-0.51169 -2.10787 2.1036 -0.50969 -3.01829 1.24588 -0.50845 -3.0162 1.17627 
-0.50845 -3.0162 1.31549 -0.50776 -2.25815 2.10153 -0.50776 -2.05771 2.10153 
-0.50636 -2.9435 0.89023 -0.50636 -2.9435 1.60154 -0.50443 -3.01078 1.11097 
-0.50443 -3.01078 1.38079 -0.50307 -2.79997 0.66734 -0.50307 -2.79997 1.82442 
-0.50257 -2.30782 2.09733 -0.50257 -2.00804 2.09733 -0.50104 -2.72775 0.59453 
-0.50104 -2.72775 1.89724 -0.5 -2.86504 0.74588 -0.5 -2.86504 1.74588 
-0.49824 -3.00168 1.04625 -0.49824 -3.00168 1.44551 -0.49818 -2.51251 0.45462 
-0.49818 -2.51251 2.03714 -0.49818 -1.80335 2.03714 -0.49421 -2.64756 0.52754 
-0.49421 -2.64756 1.96422 -0.49421 -1.6683 1.96422 -0.49172 -2.92275 0.82963 
-0.49172 -2.92275 1.66214 -0.49145 -2.36012 2.093 -0.49145 -1.95574 2.093 
-0.48924 -2.98908 0.9816 -0.48924 -2.98908 1.51016 -0.48187 -2.56255 0.46865 
-0.48187 -2.56255 2.02311 -0.48187 -1.75332 2.02311 -0.48013 -2.76747 0.61506 
-0.48013 -2.76747 1.87671 -0.48005 -2.83682 0.69031 -0.48005 -2.83682 1.80145 
-0.47936 -2.4128 2.08568 -0.47936 -1.90306 2.08568 -0.47808 -2.9728 0.91812 
-0.47808 -2.9728 1.57365 -0.47523 -2.69075 0.5457 -0.47523 -2.69075 1.94607 
-0.47523 -1.62511 1.94607 -0.47486 -2.89888 0.77102 -0.47486 -2.89888 1.72075 
-0.4739 -3.03782 1.21103 -0.4739 -3.03782 1.28074 -0.47179 -3.03347 1.14172 
-0.47179 -3.03347 1.35005 -0.4714 -2.15793 2.1278 -0.46865 -2.20815 2.12784 
-0.46865 -2.10771 2.12784 -0.4666 -3.02606 1.07664 -0.4666 -3.02606 1.41513 
-0.46554 -2.46499 2.07594 -0.46554 -1.85087 2.07594 -0.46518 -2.60754 0.48335 
-0.46518 -2.60754 2.00842 -0.46518 -1.70832 2.00842 -0.46472 -2.25825 2.12564 
-0.46472 -2.05761 2.12564 -0.46433 -2.95359 0.85687 -0.46433 -2.95359 1.63489 
-0.45829 -3.01534 1.01173 -0.45829 -3.01534 1.48004 -0.45804 -2.8057 0.63712 
-0.45804 -2.8057 1.85464 -0.45532 -2.73236 0.56565 -0.45532 -2.73236 1.92612 
-0.4547 -2.31082 2.12331 -0.4547 -2.00504 2.12331 -0.45036 -2.51596 0.42796 
-0.45036 -2.51596 2.0638 -0.45036 -1.7999 2.0638 -0.44858 -2.93094 0.7973 
-0.44858 -2.93094 1.69447 -0.4481 -3.0007 0.94763 -0.4481 -3.0007 1.54414 
-0.44731 -2.6514 0.49996 -0.44731 -2.6514 1.99181 -0.44731 -1.66446 1.99181 
-0.44338 -2.36295 2.11846 -0.44338 -1.95291 2.11846 -0.44229 -2.89022 0.72807 
-0.44229 -2.89022 1.76369 -0.438 -3.05691 1.24588 -0.43694 -3.05474 1.1765 
-0.43694 -3.05474 1.31526 -0.4361 -2.98232 0.88505 -0.4361 -2.98232 1.60672 
-0.43529 -2.56519 0.44297 -0.43529 -2.56519 2.04879 -0.43529 -1.75067 2.04879 
-0.43407 -2.77181 0.58654 -0.43407 -2.77181 1.90523 -0.43378 -3.04825 1.10745 
-0.43378 -3.04825 1.38431 -0.43067 -2.41568 2.1108 -0.43067 -1.90018 2.1108 
-0.42832 -2.69401 0.51845 -0.42832 -2.69401 1.97331 -0.42832 -1.62185 1.97331 
-0.42756 -2.15793 2.14987 -0.42631 -3.03928 1.04223 -0.42631 -3.03928 1.44954 
-0.4247 -2.20821 2.14982 -0.4247 -2.10765 2.14982 -0.42156 -2.86099 0.67317 
-0.42156 -2.86099 1.81859 -0.42122 -2.96114 0.82466 -0.42122 -2.96114 1.66711 
-0.41829 -2.61001 0.45807 -0.41829 -2.61001 2.0337 -0.41829 -1.70585 2.0337 
-0.41697 -3.02644 0.97789 -0.41697 -3.02644 1.51387 -0.41667 -2.46764 2.10055 
-0.41667 -1.84822 2.10055 -0.41625 -2.92275 0.75416 -0.41625 -2.92275 1.73761 
-0.41555 -2.26075 2.14962 -0.41555 -2.05511 2.14962 -0.40825 -2.73528 0.53878 
-0.40825 -2.73528 1.95299 -0.4058 -3.00979 0.91474 -0.4058 -3.00979 1.57703 
-0.40521 -2.31332 2.1468 -0.40521 -2.00255 2.1468 -0.40265 -2.51768 0.40418 
-0.40265 -2.51768 2.08758 -0.40265 -1.79818 2.08758 -0.39996 -2.6539 0.47514 
-0.39996 -2.6539 2.01662 -0.39996 -1.66196 2.01662 -0.39938 -3.07405 1.21102 
-0.39938 -3.07405 1.28075 -0.39855 -2.82866 0.62036 -0.39855 -2.82866 1.87141 
-0.39726 -3.0697 1.1417 -0.39726 -3.0697 1.35007 -0.39455 -3.06051 1.07358 
-0.39455 -3.06051 1.41818 -0.394 -2.36517 2.14133 -0.394 -1.95069 2.14133 
-0.39285 -2.9894 0.85304 -0.39285 -2.9894 1.63873 -0.38901 -2.95359 0.78155 
-0.38901 -2.95359 1.71021 -0.38747 -2.56668 0.41957 -0.38747 -2.56668 2.07219 
-0.38747 -1.74918 2.07219 -0.38606 -3.04941 1.00876 -0.38606 -3.04941 1.48301 
-0.38268 -2.91228 0.71248 -0.38268 -2.91228 1.77929 -0.38268 -2.15793 2.16976 
-0.38098 -2.41784 2.13319 -0.38098 -1.89803 2.13319 -0.38067 -2.69628 0.49404 
-0.38067 -2.69628 1.99772 -0.38067 -1.61958 1.99772 -0.37569 -3.0344 0.94479 
-0.37569 -3.0344 1.54697 -0.37444 -2.21051 2.17164 -0.37444 -2.10535 2.17164 
-0.37384 -2.79378 0.57065 -0.37384 -2.79378 1.92112 -0.36994 -2.61141 0.43502 
-0.36994 -2.61141 2.05675 -0.36994 -1.70445 2.05675 -0.36779 -2.46839 2.12244 
-0.36779 -1.84748 2.12244 -0.36513 -2.26295 2.1709 -0.36513 -2.05291 2.1709 
-0.36353 -3.01566 0.88236 -0.36353 -3.01566 1.60941 -0.36084 -2.98232 0.80978 
-0.36084 -2.98232 1.68199 -0.36079 -2.88206 0.65812 -0.36079 -2.88206 1.83365 
-0.36044 -3.09071 1.24588 -0.35957 -3.08845 1.17626 -0.35957 -3.08845 1.31551 
-0.35773 -3.08151 1.1079 -0.35773 -3.08151 1.38386 -0.35566 -2.9435 0.73953 
-0.35566 -2.9435 1.75224 -0.35479 -2.31509 2.16753 -0.35479 -2.00078 2.16753 
-0.3542 -3.0702 1.0402 -0.3542 -3.0702 1.45156 -0.35352 -2.51833 2.10909 
-0.35352 -1.79753 2.10909 -0.35147 -2.65498 0.45253 -0.35147 -2.65498 2.03924 
-0.35147 -1.66088 2.03924 -0.34594 -2.75499 0.52211 -0.34594 -2.75499 1.96965 
-0.34452 -3.05701 0.97578 -0.34452 -3.05701 1.51598 -0.34345 -2.36678 2.16154 
-0.34345 -1.94908 2.16154 -0.33855 -2.56701 0.39851 -0.33855 -2.56701 2.09325 
-0.33855 -1.74885 2.09325 -0.33732 -2.8487 0.60631 -0.33732 -2.8487 1.88546 
-0.33689 -2.15793 2.18743 -0.33333 -3.03985 0.91256 -0.33333 -3.03985 1.57921 
-0.33115 -3.00979 0.84008 -0.33115 -3.00979 1.65168 -0.33112 -2.41788 2.15296 
-0.33112 -1.89799 2.15296 -0.32843 -2.21056 2.18894 -0.32843 -2.10531 2.18894 
-0.32776 -2.9728 0.76781 -0.32776 -2.9728 1.72396 -0.32144 -2.9311 0.69917 
-0.32144 -2.9311 1.79259 -0.3208 -3.10444 1.21102 -0.3208 -3.10444 1.28075 
-0.32076 -2.61155 0.41441 -0.32076 -2.61155 2.07735 -0.32076 -1.70431 2.07735 
-0.31947 -3.09989 1.14263 -0.31947 -3.09989 1.34913 -0.31878 -2.26324 2.18784 
-0.31878 -2.05262 2.18784 -0.31786 -2.46824 2.1418 -0.31786 -1.84762 2.1418 
-0.31763 -2.715 0.47856 -0.31763 -2.715 2.01321 -0.3168 -3.09081 1.0745 
-0.3168 -3.09081 1.41727 -0.31284 -3.07731 1.00741 -0.31284 -3.07731 1.48436 
-0.31041 -2.81185 0.55593 -0.31041 -2.81185 1.93583 -0.30822 -2.31537 2.18408 
-0.30822 -2.00049 2.18408 -0.3037 -2.51772 2.12811 -0.3037 -1.79814 2.12811 
-0.30233 -3.06192 0.94356 -0.30233 -3.06192 1.54821 -0.30109 -3.0344 0.87019 
-0.30109 -3.0344 1.62157 -0.29891 -2.89974 0.64557 -0.29891 -2.89974 1.8462 
-0.29826 -3.0007 0.79779 -0.29826 -3.0007 1.69398 -0.29594 -2.36819 2.17766 
-0.29594 -1.94767 2.17766 -0.29372 -2.96089 0.72724 -0.29372 -2.96089 1.76452 
-0.29028 -2.15793 2.20282 -0.28868 -2.56618 0.37986 -0.28868 -2.56618 2.11191 
-0.28868 -1.74968 2.11191 -0.28744 -2.67244 0.43801 -0.28744 -2.67244 2.05375 
-0.28744 -1.64342 2.05375 -0.28338 -2.41922 2.16861 -0.28338 -1.89664 2.16861 
-0.28206 -2.77199 0.50874 -0.28206 -2.77199 1.98302 -0.28137 -2.21068 2.20403 
-0.28137 -2.10518 2.20403 -0.28108 -3.11761 1.24588 -0.28043 -3.11536 1.17743 
-0.28043 -3.11536 1.31433 -0.27845 -3.10862 1.1093 -0.27845 -3.10862 1.38246 
-0.27517 -3.09742 1.04182 -0.27517 -3.09742 1.44995 -0.27262 -2.86529 0.59372 
-0.27262 -2.86529 1.89805 -0.27165 -2.26328 2.2025 -0.27165 -2.05258 2.2025 
-0.2706 -3.08181 0.97528 -0.2706 -3.08181 1.51648 -0.2701 -3.05701 0.90136 
-0.2701 -3.05701 1.59041 -0.26975 -2.46971 2.15694 -0.26975 -1.84615 2.15694 
-0.26799 -3.02644 0.82891 -0.26799 -3.02644 1.66286 -0.26428 -2.98908 0.75664 
-0.26428 -2.98908 1.73512 -0.26005 -2.31641 2.19838 -0.26005 -1.99945 2.19838 
-0.25882 -2.94661 0.68821 -0.25882 -2.94661 1.80356 -0.25607 -2.62811 0.40128 
-0.25607 -2.62811 2.09049 -0.25607 -1.68775 2.09049 -0.25536 -2.51906 2.14276 
-0.25536 -1.7968 2.14276 -0.25263 -2.731 0.46629 -0.25263 -2.731 2.02548 
-0.24768 -2.36908 2.19144 -0.24768 -1.94678 2.19144 -0.24614 -3.12654 1.21118 
-0.24614 -3.12654 1.28059 -0.24506 -2.82721 0.54445 -0.24506 -2.82721 1.94732 
-0.24481 -3.12201 1.14281 -0.24481 -3.12201 1.34896 -0.24298 -2.15793 2.21591 
-0.24216 -3.11295 1.07475 -0.24216 -3.11295 1.41702 -0.23848 -3.07731 0.93304 
-0.23848 -3.07731 1.55872 -0.23822 -3.09948 1.00767 -0.23822 -3.09948 1.4841 
-0.23712 -3.04941 0.85983 -0.23712 -3.04941 1.63194 -0.23465 -2.42011 2.18194 
-0.23465 -1.89575 2.18194 -0.23416 -3.01534 0.7876 -0.23416 -3.01534 1.70417 
-0.23388 -2.21072 2.21671 -0.23388 -2.10514 2.21671 -0.23327 -2.91433 0.63478 
-0.23327 -2.91433 1.85698 -0.22951 -2.97517 0.71726 -0.22951 -2.97517 1.77451 
-0.22275 -2.26388 2.21498 -0.22275 -2.05198 2.21498 -0.22209 -2.68752 0.42722 
-0.22209 -2.68752 2.06454 -0.22209 -1.62834 2.06454 -0.22094 -2.47039 2.16976 
-0.22094 -1.84547 2.16976 -0.21787 -2.57409 2.12869 -0.21787 -1.74177 2.12869 
-0.2169 -2.78619 0.49872 -0.2169 -2.78619 1.99304 -0.21108 -3.1354 1.24588 
-0.21095 -2.317 2.21035 -0.21095 -1.99886 2.21035 -0.21057 -3.13305 1.17656 
-0.21057 -3.13305 1.31521 -0.20841 -3.12624 1.10827 -0.20841 -3.12624 1.3835 
-0.20667 -2.87862 0.58414 -0.20667 -2.87862 1.90762 -0.20568 -3.0702 0.89168 
-0.20568 -3.0702 1.60008 -0.20526 -3.11487 1.04062 -0.20526 -3.11487 1.45115 
-0.20407 -3.09742 0.97071 -0.20407 -3.09742 1.52105 -0.20366 -3.03928 0.81957 
-0.20366 -3.03928 1.6722 -0.19963 -3.00168 0.74764 -0.19963 -3.00168 1.74412 
-0.19881 -2.36943 2.20283 -0.19881 -1.94643 2.20283 -0.19509 -2.95874 0.67963 
-0.19509 -2.95874 1.81214 -0.19509 -2.15793 2.22667 -0.18692 -2.7441 0.45755 
-0.18692 -2.7441 2.03421 -0.18558 -2.42039 2.19281 -0.18558 -1.89548 2.19281 
-0.18453 -2.63503 0.38663 -0.18453 -2.63503 2.10514 -0.18453 -1.68083 2.10514 
-0.18446 -2.21115 2.22728 -0.18446 -2.10471 2.22728 -0.18384 -2.52593 2.15735 
-0.18384 -1.78993 2.15735 -0.17912 -2.83963 0.53651 -0.17912 -2.83963 1.95526 
-0.17515 -3.14186 1.21118 -0.17515 -3.14186 1.28059 -0.17448 -3.13711 1.14212 
-0.17448 -3.13711 1.34965 -0.17328 -2.26422 2.225 -0.17328 -2.05164 2.225 
-0.1723 -3.06051 0.85133 -0.1723 -3.06051 1.64043 -0.17181 -3.12796 1.07407 
-0.17181 -3.12796 1.4177 -0.17139 -3.09081 0.92908 -0.17139 -3.09081 1.56268 
-0.17114 -3.11295 1.00372 -0.17114 -3.11295 1.48805 -0.16924 -3.02606 0.77928 
-0.16924 -3.02606 1.71248 -0.16905 -2.92511 0.62713 -0.16905 -2.92511 1.86464 
-0.16531 -2.98574 0.70979 -0.16531 -2.98574 1.78198 -0.16159 -2.31697 2.21984 
-0.16159 -1.99889 2.21984 -0.15076 -2.79753 0.4921 -0.15076 -2.79753 1.99966 
-0.14958 -2.69377 0.41492 -0.14958 -2.69377 2.07685 -0.14958 -1.62209 2.07685 
-0.14943 -2.36926 2.21181 -0.14943 -1.94661 2.21181 -0.14857 -2.47592 2.18226 
-0.14857 -1.83995 2.18226 -0.14673 -2.15793 2.23506 -0.1459 -2.57977 2.14074 
-0.1459 -1.73609 2.14074 -0.14174 -2.88782 0.57718 -0.14174 -2.88782 1.91459 
-0.13928 -3.14818 1.24588 -0.13895 -3.14581 1.17674 -0.13895 -3.14581 1.31502 
-0.13843 -3.04825 0.8121 -0.13843 -3.04825 1.67967 -0.13798 -3.08151 0.88816 
-0.13798 -3.08151 1.60361 -0.13795 -3.13872 1.10793 -0.13795 -3.13872 1.38383 
-0.13762 -3.12624 1.03747 -0.13762 -3.12624 1.45429 -0.13658 -3.10862 0.96743 
-0.13658 -3.10862 1.52433 -0.13594 -2.21119 2.23517 -0.13594 -2.10467 2.23517 
-0.13491 -3.01078 0.74145 -0.13491 -3.01078 1.75031 -0.13053 -2.96744 0.67347 
-0.13053 -2.96744 1.81829 -0.12447 -2.26449 2.23237 -0.12447 -2.05137 2.23237 
-0.11383 -2.74901 0.44734 -0.11383 -2.74901 2.04443 -0.11378 -2.84754 0.5307 
-0.11378 -2.84754 1.96107 -0.11267 -2.42509 2.20292 -0.11267 -1.89077 2.20292 
-0.11264 -2.31722 2.22667 -0.11264 -1.99864 2.22667 -0.11138 -2.63974 0.37672 
-0.11138 -2.63974 2.11505 -0.11138 -1.67612 2.11505 -0.11089 -2.53055 2.16722 
-0.11089 -1.78531 2.16722 -0.10442 -3.15186 1.21119 -0.10442 -3.15186 1.28058 
-0.10418 -3.0697 0.84862 -0.10418 -3.0697 1.64315 -0.10417 -3.03347 0.7741 
-0.10417 -3.03347 1.71767 -0.10377 -3.13711 1.0714 -0.10377 -3.13711 1.42036 
-0.10375 -3.14711 1.14213 -0.10375 -3.14711 1.34964 -0.1036 -2.93244 0.62186 
-0.1036 -2.93244 1.86991 -0.10325 -3.09989 0.92642 -0.10325 -3.09989 1.56535 
-0.10308 -3.12201 1.00107 -0.10308 -3.12201 1.49069 -0.1002 -2.99289 0.70476 
-0.1002 -2.99289 1.787 -0.09802 -2.15793 2.24107 -0.08682 -2.2113 2.24068 
-0.08682 -2.10456 2.24068 -0.07625 -2.69709 0.40714 -0.07625 -2.69709 2.08463 
-0.07625 -1.61877 2.08463 -0.07619 -2.89386 0.57312 -0.07619 -2.89386 1.91865 
-0.07559 -2.80308 0.48557 -0.07559 -2.80308 2.00619 -0.0754 -2.47972 2.18969 
-0.0754 -1.83614 2.18969 -0.07536 -2.26451 2.23733 -0.07536 -2.05136 2.23733 
-0.07493 -2.37105 2.22003 -0.07493 -1.94481 2.22003 -0.07315 -2.58319 2.14799 
-0.07315 -1.73267 2.14799 -0.06963 -3.08845 0.88632 -0.06963 -3.08845 1.60545 
-0.06961 -3.0162 0.73743 -0.06961 -3.0162 1.75433 -0.06948 -3.15551 1.24588 
-0.06938 -3.05474 0.80894 -0.06938 -3.05474 1.68283 -0.06932 -3.13305 1.03531 
-0.06932 -3.13305 1.45645 -0.06931 -3.15312 1.17657 -0.06931 -3.15312 1.31519 
-0.06914 -3.14581 1.10693 -0.06914 -3.14581 1.38483 -0.06845 -3.11536 0.96546 
-0.06845 -3.11536 1.52631 -0.0654 -2.97268 0.66977 -0.0654 -2.97268 1.822 
-0.04907 -2.15793 2.24468 -0.03824 -2.75274 0.44293 -0.03824 -2.75274 2.04884 
-0.03823 -2.6421 0.37174 -0.03823 -2.6421 2.12002 -0.03823 -1.67376 2.12002 
-0.0382 -2.85128 0.52629 -0.0382 -2.85128 1.96547 -0.0382 -2.93623 0.61915 
-0.0382 -2.93623 1.87262 -0.03779 -2.42631 2.20846 -0.03779 -1.88956 2.20846 
-0.03779 -2.53288 2.17216 -0.03779 -1.78298 2.17216 -0.03776 -2.31843 2.2322 
-0.03776 -1.99743 2.2322 -0.03776 -2.21133 2.24374 -0.03776 -2.10453 2.24374 
-0.03487 -3.07405 0.8465 -0.03487 -3.07405 1.64526 -0.03487 -3.10444 0.92508 
-0.03487 -3.10444 1.56668 -0.03485 -3.03782 0.77198 -0.03485 -3.03782 1.71979 
-0.03485 -2.99651 0.70221 -0.03485 -2.99651 1.78955 -0.0347 -3.14186 1.07073 
-0.0347 -3.14186 1.42103 -0.0347 -3.12654 0.99975 -0.0347 -3.12654 1.49202 
-0.0347 -3.15186 1.14146 -0.0347 -3.15186 1.3503 -0.0347 -3.15673 1.21119 
-0.0347 -3.15673 1.28058 0 -3.15793 1.24588 0 -3.15551 1.17641 
0 -3.15551 1.31536 0 -3.14818 1.1066 0 -3.14818 1.38516 
0 -3.1354 1.0348 0 -3.1354 1.45696 0 -3.11761 0.9648 
0 -3.11761 1.52697 0 -3.09071 0.88544 0 -3.09071 1.60632 
0 -3.05691 0.80788 0 -3.05691 1.68388 0 -3.01829 0.7362 
0 -3.01829 1.75557 0 -2.97443 0.66853 0 -2.97443 1.82323 
0 -2.896 0.57116 0 -2.896 1.92061 0 -2.80493 0.48339 
0 -2.80493 2.00838 0 -2.69867 0.40469 0 -2.69867 2.08707 
0 -2.58433 2.15042 0 -2.48064 2.19238 0 -2.37166 2.22278 
0 -2.26481 2.24016 0 -2.15793 2.24588 0 -2.05105 2.24016 
0 -1.94421 2.22278 0 -1.83523 2.19238 0 -1.73153 2.15042 
0.0347 -3.15673 1.21119 0.0347 -3.15673 1.28058 0.0347 -3.15186 1.14146 
0.0347 -3.15186 1.3503 0.0347 -3.12654 0.99975 0.0347 -3.12654 1.49202 
0.0347 -3.14186 1.07073 0.0347 -3.14186 1.42103 0.03485 -2.99651 0.70221 
0.03485 -2.99651 1.78955 0.03485 -3.03782 0.77198 0.03485 -3.03782 1.71979 
0.03487 -3.10444 0.92508 0.03487 -3.10444 1.56668 0.03487 -3.07405 0.8465 
0.03487 -3.07405 1.64526 0.03776 -2.21133 2.24374 0.03776 -2.10453 2.24374 
0.03776 -2.31843 2.2322 0.03776 -1.99743 2.2322 0.03779 -2.53288 2.17216 
0.03779 -1.78298 2.17216 0.03779 -2.42631 2.20846 0.03779 -1.88956 2.20846 
0.0382 -2.93623 0.61915 0.0382 -2.93623 1.87262 0.0382 -2.85128 0.52629 
0.0382 -2.85128 1.96547 0.03823 -2.6421 0.37174 0.03823 -2.6421 2.12002 
0.03823 -1.67376 2.12002 0.03824 -2.75274 0.44293 0.03824 -2.75274 2.04884 
0.04907 -2.15793 2.24468 0.0654 -2.97268 0.66977 0.0654 -2.97268 1.822 
0.06845 -3.11536 0.96546 0.06845 -3.11536 1.52631 0.06914 -3.14581 1.10693 
0.06914 -3.14581 1.38483 0.06931 -3.15312 1.17657 0.06931 -3.15312 1.31519 
0.06932 -3.13305 1.03531 0.06932 -3.13305 1.45645 0.06938 -3.05474 0.80894 
0.06938 -3.05474 1.68283 0.06948 -3.15551 1.24588 0.06961 -3.0162 0.73743 
0.06961 -3.0162 1.75433 0.06963 -3.08845 0.88632 0.06963 -3.08845 1.60545 
0.07315 -2.58319 2.14799 0.07315 -1.73267 2.14799 0.07493 -2.37105 2.22003 
0.07493 -1.94481 2.22003 0.07536 -2.26451 2.23733 0.07536 -2.05136 2.23733 
0.0754 -2.47972 2.18969 0.0754 -1.83614 2.18969 0.07559 -2.80308 0.48557 
0.07559 -2.80308 2.00619 0.07619 -2.89386 0.57312 0.07619 -2.89386 1.91865 
0.07625 -2.69709 0.40714 0.07625 -2.69709 2.08463 0.07625 -1.61877 2.08463 
0.08682 -2.2113 2.24068 0.08682 -2.10456 2.24068 0.09802 -2.15793 2.24107 
0.1002 -2.99289 0.70476 0.1002 -2.99289 1.787 0.10308 -3.12201 1.00107 
0.10308 -3.12201 1.49069 0.10325 -3.09989 0.92642 0.10325 -3.09989 1.56535 
0.1036 -2.93244 0.62186 0.1036 -2.93244 1.86991 0.10375 -3.14711 1.14213 
0.10375 -3.14711 1.34964 0.10377 -3.13711 1.0714 0.10377 -3.13711 1.42036 
0.10417 -3.03347 0.7741 0.10417 -3.03347 1.71767 0.10418 -3.0697 0.84862 
0.10418 -3.0697 1.64315 0.10442 -3.15186 1.21119 0.10442 -3.15186 1.28058 
0.11089 -2.53055 2.16722 0.11089 -1.78531 2.16722 0.11138 -2.63974 0.37672 
0.11138 -2.63974 2.11505 0.11138 -1.67612 2.11505 0.11264 -2.31722 2.22667 
0.11264 -1.99864 2.22667 0.11267 -2.42509 2.20292 0.11267 -1.89077 2.20292 
0.11378 -2.84754 0.5307 0.11378 -2.84754 1.96107 0.11383 -2.74901 0.44734 
0.11383 -2.74901 2.04443 0.12447 -2.26449 2.23237 0.12447 -2.05137 2.23237 
0.13053 -2.96744 0.67347 0.13053 -2.96744 1.81829 0.13491 -3.01078 0.74145 
0.13491 -3.01078 1.75031 0.13594 -2.21119 2.23517 0.13594 -2.10467 2.23517 
0.13658 -3.10862 0.96743 0.13658 -3.10862 1.52433 0.13762 -3.12624 1.03747 
0.13762 -3.12624 1.45429 0.13795 -3.13872 1.10793 0.13795 -3.13872 1.38383 
0.13798 -3.08151 0.88816 0.13798 -3.08151 1.60361 0.13843 -3.04825 0.8121 
0.13843 -3.04825 1.67967 0.13895 -3.14581 1.17674 0.13895 -3.14581 1.31502 
0.13928 -3.14818 1.24588 0.14174 -2.88782 0.57718 0.14174 -2.88782 1.91459 
0.1459 -2.57977 2.14074 0.1459 -1.73609 2.14074 0.14673 -2.15793 2.23506 
0.14857 -2.47592 2.18226 0.14857 -1.83995 2.18226 0.14943 -2.36926 2.21181 
0.14943 -1.94661 2.21181 0.14958 -2.69377 0.41492 0.14958 -2.69377 2.07685 
0.14958 -1.62209 2.07685 0.15076 -2.79753 0.4921 0.15076 -2.79753 1.99966 
0.16159 -2.31697 2.21984 0.16159 -1.99889 2.21984 0.16531 -2.98574 0.70979 
0.16531 -2.98574 1.78198 0.16905 -2.92511 0.62713 0.16905 -2.92511 1.86464 
0.16924 -3.02606 0.77928 0.16924 -3.02606 1.71248 0.17114 -3.11295 1.00372 
0.17114 -3.11295 1.48805 0.17139 -3.09081 0.92908 0.17139 -3.09081 1.56268 
0.17181 -3.12796 1.07407 0.17181 -3.12796 1.4177 0.1723 -3.06051 0.85133 
0.1723 -3.06051 1.64043 0.17328 -2.26422 2.225 0.17328 -2.05164 2.225 
0.17448 -3.13711 1.14212 0.17448 -3.13711 1.34965 0.17515 -3.14186 1.21118 
0.17515 -3.14186 1.28059 0.17912 -2.83963 0.53651 0.17912 -2.83963 1.95526 
0.18384 -2.52593 2.15735 0.18384 -1.78993 2.15735 0.18446 -2.21115 2.22728 
0.18446 -2.10471 2.22728 0.18453 -2.63503 0.38663 0.18453 -2.63503 2.10514 
0.18453 -1.68083 2.10514 0.18558 -2.42039 2.19281 0.18558 -1.89548 2.19281 
0.18692 -2.7441 0.45755 0.18692 -2.7441 2.03421 0.19509 -2.95874 0.67963 
0.19509 -2.95874 1.81214 0.19509 -2.15793 2.22667 0.19881 -2.36943 2.20283 
0.19881 -1.94643 2.20283 0.19963 -3.00168 0.74764 0.19963 -3.00168 1.74412 
0.20366 -3.03928 0.81957 0.20366 -3.03928 1.6722 0.20407 -3.09742 0.97071 
0.20407 -3.09742 1.52105 0.20526 -3.11487 1.04062 0.20526 -3.11487 1.45115 
0.20568 -3.0702 0.89168 0.20568 -3.0702 1.60008 0.20667 -2.87862 0.58414 
0.20667 -2.87862 1.90762 0.20841 -3.12624 1.10827 0.20841 -3.12624 1.3835 
0.21057 -3.13305 1.17656 0.21057 -3.13305 1.31521 0.21095 -2.317 2.21035 
0.21095 -1.99886 2.21035 0.21108 -3.1354 1.24588 0.2169 -2.78619 0.49872 
0.2169 -2.78619 1.99304 0.21787 -2.57409 2.12869 0.21787 -1.74177 2.12869 
0.22094 -2.47039 2.16976 0.22094 -1.84547 2.16976 0.22209 -2.68752 0.42722 
0.22209 -2.68752 2.06454 0.22209 -1.62834 2.06454 0.22275 -2.26388 2.21498 
0.22275 -2.05198 2.21498 0.22951 -2.97517 0.71726 0.22951 -2.97517 1.77451 
0.23327 -2.91433 0.63478 0.23327 -2.91433 1.85698 0.23388 -2.21072 2.21671 
0.23388 -2.10514 2.21671 0.23416 -3.01534 0.7876 0.23416 -3.01534 1.70417 
0.23465 -2.42011 2.18194 0.23465 -1.89575 2.18194 0.23712 -3.04941 0.85983 
0.23712 -3.04941 1.63194 0.23822 -3.09948 1.00767 0.23822 -3.09948 1.4841 
0.23848 -3.07731 0.93304 0.23848 -3.07731 1.55872 0.24216 -3.11295 1.07475 
0.24216 -3.11295 1.41702 0.24298 -2.15793 2.21591 0.24481 -3.12201 1.14281 
0.24481 -3.12201 1.34896 0.24506 -2.82721 0.54445 0.24506 -2.82721 1.94732 
0.24614 -3.12654 1.21118 0.24614 -3.12654 1.28059 0.24768 -2.36908 2.19144 
0.24768 -1.94678 2.19144 0.25263 -2.731 0.46629 0.25263 -2.731 2.02548 
0.25536 -2.51906 2.14276 0.25536 -1.7968 2.14276 0.25607 -2.62811 0.40128 
0.25607 -2.62811 2.09049 0.25607 -1.68775 2.09049 0.25882 -2.94661 0.68821 
0.25882 -2.94661 1.80356 0.26005 -2.31641 2.19838 0.26005 -1.99945 2.19838 
0.26428 -2.98908 0.75664 0.26428 -2.98908 1.73512 0.26799 -3.02644 0.82891 
0.26799 -3.02644 1.66286 0.26975 -2.46971 2.15694 0.26975 -1.84615 2.15694 
0.2701 -3.05701 0.90136 0.2701 -3.05701 1.59041 0.2706 -3.08181 0.97528 
0.2706 -3.08181 1.51648 0.27165 -2.26328 2.2025 0.27165 -2.05258 2.2025 
0.27262 -2.86529 0.59372 0.27262 -2.86529 1.89805 0.27517 -3.09742 1.04182 
0.27517 -3.09742 1.44995 0.27845 -3.10862 1.1093 0.27845 -3.10862 1.38246 
0.28043 -3.11536 1.17743 0.28043 -3.11536 1.31433 0.28108 -3.11761 1.24588 
0.28137 -2.21068 2.20403 0.28137 -2.10518 2.20403 0.28206 -2.77199 0.50874 
0.28206 -2.77199 1.98302 0.28338 -2.41922 2.16861 0.28338 -1.89664 2.16861 
0.28744 -2.67244 0.43801 0.28744 -2.67244 2.05375 0.28744 -1.64342 2.05375 
0.28868 -2.56618 0.37986 0.28868 -2.56618 2.11191 0.28868 -1.74968 2.11191 
0.29028 -2.15793 2.20282 0.29372 -2.96089 0.72724 0.29372 -2.96089 1.76452 
0.29594 -2.36819 2.17766 0.29594 -1.94767 2.17766 0.29826 -3.0007 0.79779 
0.29826 -3.0007 1.69398 0.29891 -2.89974 0.64557 0.29891 -2.89974 1.8462 
0.30109 -3.0344 0.87019 0.30109 -3.0344 1.62157 0.30233 -3.06192 0.94356 
0.30233 -3.06192 1.54821 0.3037 -2.51772 2.12811 0.3037 -1.79814 2.12811 
0.30822 -2.31537 2.18408 0.30822 -2.00049 2.18408 0.31041 -2.81185 0.55593 
0.31041 -2.81185 1.93583 0.31284 -3.07731 1.00741 0.31284 -3.07731 1.48436 
0.3168 -3.09081 1.0745 0.3168 -3.09081 1.41727 0.31763 -2.715 0.47856 
0.31763 -2.715 2.01321 0.31786 -2.46824 2.1418 0.31786 -1.84762 2.1418 
0.31878 -2.26324 2.18784 0.31878 -2.05262 2.18784 0.31947 -3.09989 1.14263 
0.31947 -3.09989 1.34913 0.32076 -2.61155 0.41441 0.32076 -2.61155 2.07735 
0.32076 -1.70431 2.07735 0.3208 -3.10444 1.21102 0.3208 -3.10444 1.28075 
0.32144 -2.9311 0.69917 0.32144 -2.9311 1.79259 0.32776 -2.9728 0.76781 
0.32776 -2.9728 1.72396 0.32843 -2.21056 2.18894 0.32843 -2.10531 2.18894 
0.33112 -2.41788 2.15296 0.33112 -1.89799 2.15296 0.33115 -3.00979 0.84008 
0.33115 -3.00979 1.65168 0.33333 -3.03985 0.91256 0.33333 -3.03985 1.57921 
0.33689 -2.15793 2.18743 0.33732 -2.8487 0.60631 0.33732 -2.8487 1.88546 
0.33855 -2.56701 0.39851 0.33855 -2.56701 2.09325 0.33855 -1.74885 2.09325 
0.34345 -2.36678 2.16154 0.34345 -1.94908 2.16154 0.34452 -3.05701 0.97578 
0.34452 -3.05701 1.51598 0.34594 -2.75499 0.52211 0.34594 -2.75499 1.96965 
0.35147 -2.65498 0.45253 0.35147 -2.65498 2.03924 0.35147 -1.66088 2.03924 
0.35352 -2.51833 2.10909 0.35352 -1.79753 2.10909 0.3542 -3.0702 1.0402 
0.3542 -3.0702 1.45156 0.35479 -2.31509 2.16753 0.35479 -2.00078 2.16753 
0.35566 -2.9435 0.73953 0.35566 -2.9435 1.75224 0.35773 -3.08151 1.1079 
0.35773 -3.08151 1.38386 0.35957 -3.08845 1.17626 0.35957 -3.08845 1.31551 
0.36044 -3.09071 1.24588 0.36079 -2.88206 0.65812 0.36079 -2.88206 1.83365 
0.36084 -2.98232 0.80978 0.36084 -2.98232 1.68199 0.36353 -3.01566 0.88236 
0.36353 -3.01566 1.60941 0.36513 -2.26295 2.1709 0.36513 -2.05291 2.1709 
0.36779 -2.46839 2.12244 0.36779 -1.84748 2.12244 0.36994 -2.61141 0.43502 
0.36994 -2.61141 2.05675 0.36994 -1.70445 2.05675 0.37384 -2.79378 0.57065 
0.37384 -2.79378 1.92112 0.37444 -2.21051 2.17164 0.37444 -2.10535 2.17164 
0.37569 -3.0344 0.94479 0.37569 -3.0344 1.54697 0.38067 -2.69628 0.49404 
0.38067 -2.69628 1.99772 0.38067 -1.61958 1.99772 0.38098 -2.41784 2.13319 
0.38098 -1.89803 2.13319 0.38268 -2.91228 0.71248 0.38268 -2.91228 1.77929 
0.38268 -2.15793 2.16976 0.38606 -3.04941 1.00876 0.38606 -3.04941 1.48301 
0.38747 -2.56668 0.41957 0.38747 -2.56668 2.07219 0.38747 -1.74918 2.07219 
0.38901 -2.95359 0.78155 0.38901 -2.95359 1.71021 0.39285 -2.9894 0.85304 
0.39285 -2.9894 1.63873 0.394 -2.36517 2.14133 0.394 -1.95069 2.14133 
0.39455 -3.06051 1.07358 0.39455 -3.06051 1.41818 0.39726 -3.0697 1.1417 
0.39726 -3.0697 1.35007 0.39855 -2.82866 0.62036 0.39855 -2.82866 1.87141 
0.39938 -3.07405 1.21102 0.39938 -3.07405 1.28075 0.39996 -2.6539 0.47514 
0.39996 -2.6539 2.01662 0.39996 -1.66196 2.01662 0.40265 -2.51768 0.40418 
0.40265 -2.51768 2.08758 0.40265 -1.79818 2.08758 0.40521 -2.31332 2.1468 
0.40521 -2.00255 2.1468 0.4058 -3.00979 0.91474 0.4058 -3.00979 1.57703 
0.40825 -2.73528 0.53878 0.40825 -2.73528 1.95299 0.41555 -2.26075 2.14962 
0.41555 -2.05511 2.14962 0.41625 -2.92275 0.75416 0.41625 -2.92275 1.73761 
0.41667 -2.46764 2.10055 0.41667 -1.84822 2.10055 0.41697 -3.02644 0.97789 
0.41697 -3.02644 1.51387 0.41829 -2.61001 0.45807 0.41829 -2.61001 2.0337 
0.41829 -1.70585 2.0337 0.42122 -2.96114 0.82466 0.42122 -2.96114 1.66711 
0.42156 -2.86099 0.67317 0.42156 -2.86099 1.81859 0.4247 -2.20821 2.14982 
0.4247 -2.10765 2.14982 0.42631 -3.03928 1.04223 0.42631 -3.03928 1.44954 
0.42756 -2.15793 2.14987 0.42832 -2.69401 0.51845 0.42832 -2.69401 1.97331 
0.42832 -1.62185 1.97331 0.43067 -2.41568 2.1108 0.43067 -1.90018 2.1108 
0.43378 -3.04825 1.10745 0.43378 -3.04825 1.38431 0.43407 -2.77181 0.58654 
0.43407 -2.77181 1.90523 0.43529 -2.56519 0.44297 0.43529 -2.56519 2.04879 
0.43529 -1.75067 2.04879 0.4361 -2.98232 0.88505 0.4361 -2.98232 1.60672 
0.43694 -3.05474 1.1765 0.43694 -3.05474 1.31526 0.438 -3.05691 1.24588 
0.44229 -2.89022 0.72807 0.44229 -2.89022 1.76369 0.44338 -2.36295 2.11846 
0.44338 -1.95291 2.11846 0.44731 -2.6514 0.49996 0.44731 -2.6514 1.99181 
0.44731 -1.66446 1.99181 0.4481 -3.0007 0.94763 0.4481 -3.0007 1.54414 
0.44858 -2.93094 0.7973 0.44858 -2.93094 1.69447 0.45036 -2.51596 0.42796 
0.45036 -2.51596 2.0638 0.45036 -1.7999 2.0638 0.4547 -2.31082 2.12331 
0.4547 -2.00504 2.12331 0.45532 -2.73236 0.56565 0.45532 -2.73236 1.92612 
0.45804 -2.8057 0.63712 0.45804 -2.8057 1.85464 0.45829 -3.01534 1.01173 
0.45829 -3.01534 1.48004 0.46433 -2.95359 0.85687 0.46433 -2.95359 1.63489 
0.46472 -2.25825 2.12564 0.46472 -2.05761 2.12564 0.46518 -2.60754 0.48335 
0.46518 -2.60754 2.00842 0.46518 -1.70832 2.00842 0.46554 -2.46499 2.07594 
0.46554 -1.85087 2.07594 0.4666 -3.02606 1.07664 0.4666 -3.02606 1.41513 
0.46865 -2.20815 2.12784 0.46865 -2.10771 2.12784 0.4714 -2.15793 2.1278 
0.47179 -3.03347 1.14172 0.47179 -3.03347 1.35005 0.4739 -3.03782 1.21103 
0.4739 -3.03782 1.28074 0.47486 -2.89888 0.77102 0.47486 -2.89888 1.72075 
0.47523 -2.69075 0.5457 0.47523 -2.69075 1.94607 0.47523 -1.62511 1.94607 
0.47808 -2.9728 0.91812 0.47808 -2.9728 1.57365 0.47936 -2.4128 2.08568 
0.47936 -1.90306 2.08568 0.48005 -2.83682 0.69031 0.48005 -2.83682 1.80145 
0.48013 -2.76747 0.61506 0.48013 -2.76747 1.87671 0.48187 -2.56255 0.46865 
0.48187 -2.56255 2.02311 0.48187 -1.75332 2.02311 0.48924 -2.98908 0.9816 
0.48924 -2.98908 1.51016 0.49145 -2.36012 2.093 0.49145 -1.95574 2.093 
0.49172 -2.92275 0.82963 0.49172 -2.92275 1.66214 0.49421 -2.64756 0.52754 
0.49421 -2.64756 1.96422 0.49421 -1.6683 1.96422 0.49818 -2.51251 0.45462 
0.49818 -2.51251 2.03714 0.49818 -1.80335 2.03714 0.49824 -3.00168 1.04625 
0.49824 -3.00168 1.44551 0.5 -2.86504 0.74588 0.5 -2.86504 1.74588 
0.50104 -2.72775 0.59453 0.50104 -2.72775 1.89724 0.50257 -2.30782 2.09733 
0.50257 -2.00804 2.09733 0.50307 -2.79997 0.66734 0.50307 -2.79997 1.82442 
0.50443 -3.01078 1.11097 0.50443 -3.01078 1.38079 0.50636 -2.9435 0.89023 
0.50636 -2.9435 1.60154 0.50776 -2.25815 2.10153 0.50776 -2.05771 2.10153 
0.50845 -3.0162 1.17627 0.50845 -3.0162 1.31549 0.50969 -3.01829 1.24588 
0.51169 -2.20799 2.1036 0.51169 -2.10787 2.1036 0.51188 -2.60339 0.51134 
0.51188 -2.60339 1.98042 0.51188 -1.71247 1.98042 0.51301 -2.46142 0.44294 
0.51301 -2.46142 2.04883 0.51301 -1.85445 2.04883 0.5141 -2.15793 2.10361 
0.51781 -2.89022 0.80359 0.51781 -2.89022 1.68817 0.51864 -2.96089 0.95216 
0.51864 -2.96089 1.53961 0.52101 -2.68568 0.57504 0.52101 -2.68568 1.91673 
0.52101 -1.63018 1.91673 0.52393 -2.82949 0.72195 0.52393 -2.82949 1.76981 
0.52495 -2.76134 0.64561 0.52495 -2.76134 1.84616 0.52631 -2.40943 2.05813 
0.52631 -1.90644 2.05813 0.52709 -2.55875 0.49654 0.52709 -2.55875 1.99523 
0.52709 -1.75711 1.99523 0.52862 -2.97517 1.01637 0.52862 -2.97517 1.4754 
0.5334 -2.91228 0.8632 0.5334 -2.91228 1.62857 0.53609 -2.98574 1.08057 
0.53609 -2.98574 1.4112 0.53806 -2.35669 2.06502 0.53806 -1.95917 2.06502 
0.53964 -2.64227 0.55726 0.53964 -2.64227 1.93451 0.53964 -1.67359 1.93451 
0.54112 -2.99289 1.14569 0.54112 -2.99289 1.34608 0.54319 -2.50845 0.48294 
0.54319 -2.50845 2.00882 0.54319 -1.80741 2.00882 0.54367 -2.99651 1.21103 
0.54367 -2.99651 1.28074 0.54449 -2.30744 2.07122 0.54449 -2.00843 2.07122 
0.54529 -2.72145 0.62532 0.54529 -2.72145 1.86644 0.54529 -1.59441 1.86644 
0.5466 -2.79232 0.69928 0.5466 -2.79232 1.79248 0.54671 -2.9311 0.92444 
0.54671 -2.9311 1.56732 0.54957 -2.25781 2.07534 0.54957 -2.05805 2.07534 
0.55326 -2.20793 2.07739 0.55326 -2.10793 2.07739 0.55557 -2.83682 0.76583 
0.55557 -2.83682 1.72593 0.55557 -2.15793 2.07735 0.5559 -2.59859 0.54105 
0.5559 -2.59859 1.95072 0.5559 -1.71728 1.95072 0.55768 -2.94661 0.98706 
0.55768 -2.94661 1.5047 0.55796 -2.45684 0.47171 0.55796 -2.45684 2.02005 
0.55796 -1.85902 2.02005 0.56503 -2.67903 0.6062 0.56503 -2.67903 1.88557 
0.56503 -1.63683 1.88557 0.56626 -2.95874 1.05079 0.56626 -2.95874 1.44097 
0.56795 -2.75363 0.67793 0.56795 -2.75363 1.81384 0.57081 -2.55382 0.52655 
0.57081 -2.55382 1.96522 0.57081 -1.76204 1.96522 0.57102 -2.40462 0.46289 
0.57102 -2.40462 2.02888 0.57102 -1.91124 2.02888 0.57241 -2.96744 1.11536 
0.57241 -2.96744 1.37641 0.57271 -2.86099 0.82432 0.57271 -2.86099 1.66744 
0.57611 -2.97268 1.18048 0.57611 -2.97268 1.31129 0.57735 -2.97443 1.24588 
0.57854 -2.79997 0.74281 0.57854 -2.79997 1.74895 0.5792 -2.35652 2.03651 
0.5792 -1.95935 2.03651 0.58246 -2.63649 0.58882 0.58246 -2.63649 1.90294 
0.58246 -1.67938 1.90294 0.58564 -2.30719 2.0426 0.58564 -2.00868 2.0426 
0.58694 -2.50313 0.51353 0.58694 -2.50313 1.97824 0.58694 -1.81273 1.97824 
0.58777 -2.88206 0.8851 0.58777 -2.88206 1.60667 0.58794 -2.7135 0.65795 
0.58794 -2.7135 1.83382 0.58794 -1.60236 1.83382 0.59082 -2.25724 2.04655 
0.59082 -2.05862 2.04655 0.59449 -2.20729 2.04847 0.59449 -2.10857 2.04847 
0.5957 -2.15793 2.04909 0.59854 -2.59254 0.57292 0.59854 -2.59254 1.91884 
0.59854 -1.72333 1.91884 0.60027 -2.76134 0.72093 0.60027 -2.76134 1.77084 
0.60031 -2.89974 0.94697 0.60031 -2.89974 1.54479 0.6013 -2.4514 0.50271 
0.6013 -2.4514 1.98906 0.6013 -1.86446 1.98906 0.60651 -2.67203 0.63938 
0.60651 -2.67203 1.85239 0.60651 -1.64383 1.85239 0.60876 -2.8057 0.78784 
0.60876 -2.8057 1.70393 0.61084 -2.40392 0.49331 0.61084 -2.40392 1.99845 
0.61084 -1.91194 1.99845 0.6111 -2.91433 1.01261 0.6111 -2.91433 1.47916 
0.61292 -2.54777 0.5586 0.61292 -2.54777 1.93316 0.61292 -1.76809 1.93316 
0.61875 -2.92511 1.07683 0.61875 -2.92511 1.41494 0.61889 -2.35585 0.48575 
0.61889 -2.35585 2.00602 0.61889 -1.96002 2.00602 0.62056 -2.72145 0.70059 
0.62056 -2.72145 1.79118 0.62056 -1.59441 1.79118 0.62361 -2.62933 0.62227 
0.62361 -2.62933 1.8695 0.62361 -1.68653 1.8695 0.62403 -2.93244 1.14228 
0.62403 -2.93244 1.34948 0.62552 -2.30632 0.47992 0.62552 -2.30632 2.01185 
0.62552 -2.00954 2.01185 0.62553 -2.82866 0.84733 0.62553 -2.82866 1.64443 
0.62674 -2.93623 1.20768 0.62674 -2.93623 1.28408 0.62877 -2.4968 0.54601 
0.62877 -2.4968 1.94575 0.62877 -1.81906 1.94575 0.63057 -2.25642 2.01574 
0.63057 -2.05944 2.01574 0.63083 -2.76747 0.76576 0.63083 -2.76747 1.72601 
0.63325 -2.20723 2.01826 0.63325 -2.10863 2.01826 0.63439 -2.15793 2.01889 
0.63922 -2.58549 0.60667 0.63922 -2.58549 1.8851 0.63922 -1.73038 1.8851 
0.63957 -2.8487 0.90856 0.63957 -2.8487 1.5832 0.63969 -2.67903 0.68085 
0.63969 -2.67903 1.81091 0.63969 -1.63683 1.81091 0.63979 -2.45018 0.53507 
0.63979 -2.45018 1.9567 0.63979 -1.86568 1.9567 0.6493 -2.40261 0.52579 
0.6493 -2.40261 1.96598 0.6493 -1.91325 1.96598 0.65136 -2.72775 0.74484 
0.65136 -2.72775 1.74693 0.65136 -1.58812 1.74693 0.65216 -2.86529 0.97326 
0.65216 -2.86529 1.51851 0.65328 -2.54061 0.5926 0.65328 -2.54061 1.89916 
0.65328 -1.77525 1.89916 0.65703 -2.35468 0.51814 0.65703 -2.35468 1.97362 
0.65703 -1.96118 1.97362 0.65706 -2.63649 0.66342 0.65706 -2.63649 1.82834 
0.65706 -1.67938 1.82834 0.65935 -2.77181 0.81181 0.65935 -2.77181 1.67996 
0.66174 -2.87862 1.03922 0.66174 -2.87862 1.45255 0.66364 -2.30507 0.51244 
0.66364 -2.30507 1.97933 0.66364 -2.01079 1.97933 0.66577 -2.49482 0.58011 
0.66577 -2.49482 1.91166 0.66577 -1.82104 1.91166 0.66795 -2.2563 0.50821 
0.66795 -2.2563 1.98356 0.66795 -2.05956 1.98356 0.66871 -2.88782 1.10415 
0.66871 -2.88782 1.38762 0.67066 -2.20706 1.98602 0.67066 -2.1088 1.98602 
0.67085 -2.68568 0.72488 0.67085 -2.68568 1.76689 0.67085 -1.63018 1.76689 
0.67156 -2.15793 1.98683 0.67276 -2.89386 1.16969 0.67276 -2.89386 1.32208 
0.67296 -2.59254 0.64735 0.67296 -2.59254 1.84442 0.67296 -1.72333 1.84442 
0.67472 -2.896 1.24588 0.67524 -2.79378 0.87205 0.67524 -2.79378 1.61972 
0.67666 -2.44822 0.56922 0.67666 -2.44822 1.92254 0.67666 -1.86765 1.92254 
0.68023 -2.73236 0.79057 0.68023 -2.73236 1.7012 0.68023 -1.5835 1.7012 
0.68592 -2.40091 0.55997 0.68592 -2.40091 1.9318 0.68592 -1.91495 1.9318 
0.68728 -2.54777 0.63297 0.68728 -2.54777 1.8588 0.68728 -1.76809 1.8588 
0.68862 -2.64227 0.70624 0.68862 -2.64227 1.78552 0.68862 -1.67359 1.78552 
0.68995 -2.81185 0.93547 0.68995 -2.81185 1.55629 0.69352 -2.35302 0.55236 
0.69352 -2.35302 1.9394 0.69352 -1.96284 1.9394 0.69945 -2.30466 0.54643 
0.69945 -2.30466 1.94534 0.69945 -2.0112 1.94534 0.69987 -2.4968 0.61712 
0.69987 -2.4968 1.87465 0.69987 -1.81906 1.87465 0.70019 -2.69075 0.77065 
0.70019 -2.69075 1.72111 0.70019 -1.62511 1.72111 0.70144 -2.82721 1.00082 
0.70144 -2.82721 1.49095 0.7037 -2.25595 0.54218 0.7037 -2.25595 1.94958 
0.7037 -2.05991 1.94958 0.70484 -2.59859 0.68998 0.70484 -2.59859 1.80179 
0.70484 -1.71728 1.80179 0.70626 -2.207 0.53963 0.70626 -2.207 1.95214 
0.70626 -2.10886 1.95214 0.70711 -2.73528 0.83763 0.70711 -2.73528 1.65413 
0.70711 -2.15793 0.53878 0.70711 -2.15793 1.95299 0.70711 -1.58058 1.65413 
0.70937 -2.83963 1.06677 0.70937 -2.83963 1.425 0.71082 -2.45018 0.60609 
0.71082 -2.45018 1.88567 0.71082 -1.86568 1.88567 0.71519 -2.84754 1.1321 
0.71519 -2.84754 1.35966 0.71834 -2.64756 0.75167 0.71834 -2.64756 1.74009 
0.71834 -1.6683 1.74009 0.71933 -2.55382 0.67507 0.71933 -2.55382 1.8167 
0.71933 -1.76204 1.8167 0.71959 -2.85128 1.20768 0.71959 -2.85128 1.28408 
0.7201 -2.40261 0.59658 0.7201 -2.40261 1.89519 0.7201 -1.91325 1.89519 
0.72377 -2.75499 0.89994 0.72377 -2.75499 1.59183 0.72377 -1.56087 1.59183 
0.72743 -2.69401 0.81756 0.72743 -2.69401 1.6742 0.72743 -1.62185 1.6742 
0.72774 -2.35468 0.58886 0.72774 -2.35468 1.90291 0.72774 -1.96118 1.90291 
0.73235 -2.50313 0.65894 0.73235 -2.50313 1.83282 0.73235 -1.81273 1.83282 
0.73344 -2.30507 0.58225 0.73344 -2.30507 1.90952 0.73344 -2.01079 1.90952 
0.73454 -2.60339 0.734 0.73454 -2.60339 1.75776 0.73454 -1.71247 1.75776 
0.73714 -2.77199 0.96382 0.73714 -2.77199 1.52795 0.73714 -1.54388 1.52795 
0.73768 -2.2563 0.57793 0.73768 -2.2563 1.91383 0.73768 -2.05956 0.57793 
0.73768 -2.05956 1.91383 0.74014 -2.20706 0.57522 0.74014 -2.20706 1.91654 
0.74014 -2.1088 0.57522 0.74014 -2.1088 1.91654 0.74095 -2.15793 0.57432 
0.74095 -2.15793 1.91744 0.74318 -2.4514 0.64458 0.74318 -2.4514 1.84719 
0.74318 -1.86446 1.84719 0.74592 -2.6514 0.79857 0.74592 -2.6514 1.6932 
0.74592 -1.66446 1.6932 0.74716 -2.78619 1.02898 0.74716 -2.78619 1.46279 
0.74716 -1.52967 1.46279 0.74934 -2.55875 0.71879 0.74934 -2.55875 1.77297 
0.74934 -1.75711 1.77297 0.75184 -2.69628 0.86521 0.75184 -2.69628 1.62656 
0.75184 -1.61958 1.62656 0.75257 -2.40392 0.63504 0.75257 -2.40392 1.85672 
0.75257 -1.91194 0.63504 0.75257 -1.91194 1.85672 0.75378 -2.79753 1.09513 
0.75378 -2.79753 1.39664 0.75378 -1.51833 1.39664 0.76014 -2.35585 0.627 
0.76014 -2.35585 1.86477 0.76014 -1.96002 0.627 0.76014 -1.96002 1.86477 
0.76031 -2.80308 1.17029 0.76031 -2.80308 1.32148 0.76031 -1.51279 1.32148 
0.76249 -2.80493 1.24588 0.76254 -2.60754 0.7807 0.76254 -2.60754 1.71106 
0.76254 -1.70832 1.71106 0.76294 -2.50845 0.70269 0.76294 -2.50845 1.78908 
0.76294 -1.80741 1.78908 0.76597 -2.30632 0.62036 0.76597 -2.30632 1.87141 
0.76597 -2.00954 0.62036 0.76597 -2.00954 1.87141 0.76733 -2.715 0.92825 
0.76733 -2.715 1.56351 0.76733 -1.60087 1.56351 0.76986 -2.25642 0.61531 
0.76986 -2.25642 1.87646 0.76986 -2.05944 0.61531 0.76986 -2.05944 1.87646 
0.77074 -2.6539 0.84592 0.77074 -2.6539 1.64585 0.77074 -1.66196 1.64585 
0.77237 -2.20723 0.61263 0.77237 -2.20723 1.87914 0.77237 -2.10863 0.61263 
0.77237 -2.10863 1.87914 0.77301 -2.15793 0.61149 0.77301 -2.15793 1.88028 
0.77417 -2.45684 0.68793 0.77417 -2.45684 1.80384 0.77417 -1.85902 0.68793 
0.77417 -1.85902 1.80384 0.77723 -2.56255 0.76401 0.77723 -2.56255 1.72776 
0.77723 -1.75332 1.72776 0.7796 -2.731 0.99326 0.7796 -2.731 1.49851 
0.7796 -1.58486 1.49851 0.78299 -2.40462 0.67486 0.78299 -2.40462 1.8169 
0.78299 -1.91124 0.67486 0.78299 -1.91124 1.8169 0.78781 -2.61001 0.82759 
0.78781 -2.61001 1.66418 0.78781 -1.70585 1.66418 0.78833 -2.7441 1.05896 
0.78833 -2.7441 1.43281 0.78833 -1.57176 1.43281 0.79063 -2.35652 0.66669 
0.79063 -2.35652 1.82508 0.79063 -1.95935 0.66669 0.79063 -1.95935 1.82508 
0.79126 -2.51251 0.7477 0.79126 -2.51251 1.74406 0.79126 -1.80335 1.74406 
0.79335 -2.65498 0.89441 0.79335 -2.65498 1.59735 0.79335 -1.66088 1.59735 
0.79671 -2.30719 0.66025 0.79671 -2.30719 1.83152 0.79671 -2.00868 0.66025 
0.79671 -2.00868 1.83152 0.79855 -2.74901 1.13205 0.79855 -2.74901 1.35971 
0.79855 -1.56686 1.35971 0.80067 -2.25724 0.65507 0.80067 -2.25724 1.8367 
0.80067 -2.05862 0.65507 0.80067 -2.05862 1.8367 0.80258 -2.20729 0.65139 
0.80258 -2.20729 1.84038 0.80258 -2.10857 0.65139 0.80258 -2.10857 1.84038 
0.80291 -2.56519 0.81059 0.80291 -2.56519 1.68117 0.80291 -1.75067 1.68117 
0.80295 -2.46142 0.73288 0.80295 -2.46142 1.75889 0.80295 -1.85445 0.73288 
0.80295 -1.85445 1.75889 0.80296 -2.75274 1.20765 0.80296 -2.75274 1.28412 
0.80296 -1.56312 1.20765 0.80296 -1.56312 1.28412 0.80321 -2.15793 0.65018 
0.80321 -2.15793 1.84158 0.80787 -2.67244 0.95844 0.80787 -2.67244 1.53333 
0.80787 -1.64342 1.53333 0.81086 -2.61141 0.87594 0.81086 -2.61141 1.61582 
0.81086 -1.70445 1.61582 0.81225 -2.40943 0.71957 0.81225 -2.40943 1.7722 
0.81225 -1.90644 0.71957 0.81225 -1.90644 1.7722 0.81792 -2.51596 0.79552 
0.81792 -2.51596 1.69624 0.81792 -1.7999 0.79552 0.81792 -1.7999 1.69624 
0.81866 -2.68752 1.02379 0.81866 -2.68752 1.46797 0.81866 -1.62834 1.46797 
0.81914 -2.35669 0.70783 0.81914 -2.35669 1.78394 0.81914 -1.95917 0.70783 
0.81914 -1.95917 1.78394 0.82533 -2.30744 0.70139 0.82533 -2.30744 1.79038 
0.82533 -2.00843 0.70139 0.82533 -2.00843 1.79038 0.82631 -2.56668 0.85841 
0.82631 -2.56668 1.63335 0.82631 -1.74918 1.63335 0.82946 -2.25781 0.69632 
0.82946 -2.25781 1.79545 0.82946 -2.05805 0.69632 0.82946 -2.05805 1.79545 
0.83005 -2.46499 0.78035 0.83005 -2.46499 1.71142 0.83005 -1.85087 0.78035 
0.83005 -1.85087 1.71142 0.83097 -2.69377 1.0963 0.83097 -2.69377 1.39546 
0.83097 -1.62209 1.0963 0.83097 -1.62209 1.39546 0.83147 -2.61155 0.92512 
0.83147 -2.61155 1.56664 0.83147 -2.15793 0.69031 0.83147 -2.15793 1.80145 
0.83147 -1.70431 1.56664 0.83151 -2.20793 0.69262 0.83151 -2.20793 1.79914 
0.83151 -2.10793 0.69262 0.83151 -2.10793 1.79914 0.83874 -2.69709 1.16963 
0.83874 -2.69709 1.32213 0.83874 -1.61877 1.16963 0.83874 -1.61877 1.32213 
0.8398 -2.4128 0.76653 0.8398 -2.4128 1.72524 0.8398 -1.90306 0.76653 
0.8398 -1.90306 1.72524 0.84119 -2.69867 1.24588 0.84119 -1.61719 1.24588 
0.8417 -2.51768 0.84323 0.8417 -2.51768 1.64853 0.8417 -1.79818 0.84323 
0.8417 -1.79818 1.64853 0.84461 -2.62811 0.98981 0.84461 -2.62811 1.50195 
0.84461 -1.68775 0.98981 0.84461 -1.68775 1.50195 0.84711 -2.36012 0.75444 
0.84711 -2.36012 1.73733 0.84711 -1.95574 0.75444 0.84711 -1.95574 1.73733 
0.84737 -2.56701 0.90733 0.84737 -2.56701 1.58444 0.84737 -1.74885 0.90733 
0.84737 -1.74885 1.58444 0.85144 -2.30782 0.74331 0.85144 -2.30782 1.74845 
0.85144 -2.00804 0.74331 0.85144 -2.00804 1.74845 0.85467 -2.46764 0.82921 
0.85467 -2.46764 1.66255 0.85467 -1.84822 0.82921 0.85467 -1.84822 1.66255 
0.85565 -2.25815 0.73812 0.85565 -2.25815 1.75365 0.85565 -2.05771 0.73812 
0.85565 -2.05771 1.75365 0.85771 -2.20799 0.7342 0.85771 -2.20799 1.75757 
0.85771 -2.10787 0.7342 0.85771 -2.10787 1.75757 0.85773 -2.15793 0.73178 
0.85773 -2.15793 1.75999 0.85926 -2.63503 1.06135 0.85926 -2.63503 1.43041 
0.85926 -1.68083 1.06135 0.85926 -1.68083 1.43041 0.86321 -2.51833 0.89236 
0.86321 -2.51833 1.59941 0.86321 -1.79753 0.89236 0.86321 -1.79753 1.59941 
0.86492 -2.41568 0.81521 0.86492 -2.41568 1.67655 0.86492 -1.90018 0.81521 
0.86492 -1.90018 1.67655 0.86603 -2.56618 0.95721 0.86603 -2.56618 1.53456 
0.86603 -1.74968 0.95721 0.86603 -1.74968 1.53456 0.86917 -2.63974 1.13451 
0.86917 -2.63974 1.35726 0.86917 -1.67612 1.13451 0.86917 -1.67612 1.35726 
0.87257 -2.36295 0.8025 0.87257 -2.36295 1.68926 0.87257 -1.95291 0.8025 
0.87257 -1.95291 1.68926 0.87414 -2.6421 1.20765 0.87414 -2.6421 1.28412 
0.87414 -1.67376 1.20765 0.87414 -1.67376 1.28412 0.87655 -2.46839 0.87809 
0.87655 -2.46839 1.61368 0.87655 -1.84748 0.87809 0.87655 -1.84748 1.61368 
0.87742 -2.31082 0.79118 0.87742 -2.31082 1.70059 0.87742 -2.00504 0.79118 
0.87742 -2.00504 1.70059 0.87975 -2.25825 0.78116 0.87975 -2.25825 1.71061 
0.87975 -2.05761 0.78116 0.87975 -2.05761 1.71061 0.88192 -2.15793 0.77449 
0.88192 -2.15793 1.71728 0.88195 -2.20815 0.77723 0.88195 -2.20815 1.71454 
0.88195 -2.10771 0.77723 0.88195 -2.10771 1.71454 0.88222 -2.51772 0.94218 
0.88222 -2.51772 1.54958 0.88222 -1.79814 0.94218 0.88222 -1.79814 1.54958 
0.88281 -2.57409 1.02801 0.88281 -2.57409 1.46375 0.88281 -1.74177 1.02801 
0.88281 -1.74177 1.46375 0.8873 -2.41784 0.86491 0.8873 -2.41784 1.62686 
0.8873 -1.89803 0.86491 0.8873 -1.89803 1.62686 0.89486 -2.57977 1.09998 
0.89486 -2.57977 1.39178 0.89486 -1.73609 1.09998 0.89486 -1.73609 1.39178 
0.89544 -2.36517 0.85189 0.89544 -2.36517 1.63988 0.89544 -1.95069 0.85189 
0.89544 -1.95069 1.63988 0.89592 -2.46824 0.92802 0.89592 -2.46824 1.56375 
0.89592 -1.84762 0.92802 0.89592 -1.84762 1.56375 0.89687 -2.51906 0.99053 
0.89687 -2.51906 1.50124 0.89687 -1.7968 0.99053 0.89687 -1.7968 1.50124 
0.90092 -2.31332 0.84067 0.90092 -2.31332 1.6511 0.90092 -2.00255 0.84067 
0.90092 -2.00255 1.6511 0.90211 -2.58319 1.17274 0.90211 -2.58319 1.31903 
0.90211 -1.73267 1.17274 0.90211 -1.73267 1.31903 0.90374 -2.26075 0.83033 
0.90374 -2.26075 1.66144 0.90374 -2.05511 0.83033 0.90374 -2.05511 1.66144 
0.90394 -2.20821 0.82118 0.90394 -2.20821 1.67058 0.90394 -2.10765 0.82118 
0.90394 -2.10765 1.67058 0.90399 -2.15793 0.81833 0.90399 -2.15793 1.67344 
0.90453 -2.58433 1.24588 0.90453 -1.73153 1.24588 0.90708 -2.41788 0.91476 
0.90708 -2.41788 1.57701 0.90708 -1.89799 0.91476 0.90708 -1.89799 1.57701 
0.91106 -2.46971 0.97614 0.91106 -2.46971 1.51563 0.91106 -1.84615 0.97614 
0.91106 -1.84615 1.51563 0.91147 -2.52593 1.06204 0.91147 -2.52593 1.42973 
0.91147 -1.78993 1.06204 0.91147 -1.78993 1.42973 0.91566 -2.36678 0.90244 
0.91566 -2.36678 1.58933 0.91566 -1.94908 0.90244 0.91566 -1.94908 1.58933 
0.92133 -2.53055 1.13499 0.92133 -2.53055 1.35677 0.92133 -1.78531 1.13499 
0.92133 -1.78531 1.35677 0.92164 -2.31509 0.89109 0.92164 -2.31509 1.60068 
0.92164 -2.00078 0.89109 0.92164 -2.00078 1.60068 0.92272 -2.41922 0.9625 
0.92272 -2.41922 1.52927 0.92272 -1.89664 0.9625 0.92272 -1.89664 1.52927 
0.92388 -2.47039 1.02494 0.92388 -2.47039 1.46683 0.92388 -2.15793 0.8632 
0.92388 -2.15793 1.62857 0.92388 -1.84547 1.02494 0.92388 -1.84547 1.46683 
0.92501 -2.26295 0.88075 0.92501 -2.26295 1.61102 0.92501 -2.05291 0.88075 
0.92501 -2.05291 1.61102 0.92576 -2.21051 0.87144 0.92576 -2.21051 1.62032 
0.92576 -2.10535 0.87144 0.92576 -2.10535 1.62032 0.92628 -2.53288 1.2081 
0.92628 -2.53288 1.28367 0.92628 -1.78298 1.2081 0.92628 -1.78298 1.28367 
0.93178 -2.36819 0.94995 0.93178 -2.36819 1.54182 0.93178 -1.94767 0.94995 
0.93178 -1.94767 1.54182 0.93606 -2.42011 1.01123 0.93606 -2.42011 1.48053 
0.93606 -1.89575 1.01123 0.93606 -1.89575 1.48053 0.93638 -2.47592 1.09731 
0.93638 -2.47592 1.39446 0.93638 -1.83995 1.09731 0.93638 -1.83995 1.39446 
0.93819 -2.31537 0.93766 0.93819 -2.31537 1.55411 0.93819 -2.00049 0.93766 
0.93819 -2.00049 1.55411 0.94154 -2.15793 0.90899 0.94154 -2.15793 1.58277 
0.94196 -2.26324 0.9271 0.94196 -2.26324 1.56466 0.94196 -2.05262 0.9271 
0.94196 -2.05262 1.56466 0.94306 -2.21056 0.91745 0.94306 -2.21056 1.57432 
0.94306 -2.10531 0.91745 0.94306 -2.10531 1.57432 0.94381 -2.47972 1.17048 
0.94381 -2.47972 1.32128 0.94381 -1.83614 1.17048 0.94381 -1.83614 1.32128 
0.94555 -2.36908 0.9982 0.94555 -2.36908 1.49357 0.94555 -1.94678 0.9982 
0.94555 -1.94678 1.49357 0.9465 -2.48064 1.24588 0.9465 -1.83523 1.24588 
0.94693 -2.42039 1.0603 0.94693 -2.42039 1.43147 0.94693 -1.89548 1.0603 
0.94693 -1.89548 1.43147 0.9525 -2.31641 0.98583 0.9525 -2.31641 1.50594 
0.9525 -1.99945 0.98583 0.9525 -1.99945 1.50594 0.95661 -2.26328 0.97423 
0.95661 -2.26328 1.51753 0.95661 -2.05258 0.97423 0.95661 -2.05258 1.51753 
0.95694 -2.15793 0.9556 0.95694 -2.15793 1.53617 0.95694 -2.36943 1.04708 
0.95694 -2.36943 1.44469 0.95694 -1.94643 1.04708 0.95694 -1.94643 1.44469 
0.95704 -2.42509 1.13321 0.95704 -2.42509 1.35855 0.95704 -1.89077 1.13321 
0.95704 -1.89077 1.35855 0.95815 -2.21068 0.96451 0.95815 -2.21068 1.52725 
0.95815 -2.10518 0.96451 0.95815 -2.10518 1.52725 0.96257 -2.42631 1.2081 
0.96257 -2.42631 1.28367 0.96257 -1.88956 1.2081 0.96257 -1.88956 1.28367 
0.96447 -2.317 1.03493 0.96447 -2.317 1.45683 0.96447 -1.99886 1.03493 
0.96447 -1.99886 1.45683 0.96593 -2.36926 1.09645 0.96593 -2.36926 1.39531 
0.96593 -1.94661 1.09645 0.96593 -1.94661 1.39531 0.9691 -2.26388 1.02313 
0.9691 -2.26388 1.46863 0.9691 -2.05198 1.02313 0.9691 -2.05198 1.46863 
0.97003 -2.15793 1.0029 0.97003 -2.15793 1.48886 0.97083 -2.21072 1.012 
0.97083 -2.21072 1.47977 0.97083 -2.10514 1.012 0.97083 -2.10514 1.47977 
0.97396 -2.31697 1.08429 0.97396 -2.31697 1.40748 0.97396 -1.99889 1.08429 
0.97396 -1.99889 1.40748 0.97415 -2.37105 1.17096 0.97415 -2.37105 1.32081 
0.97415 -1.94481 1.17096 0.97415 -1.94481 1.32081 0.97689 -2.37166 1.24588 
0.97689 -1.94421 1.24588 0.97912 -2.26422 1.0726 0.97912 -2.26422 1.41916 
0.97912 -2.05164 1.0726 0.97912 -2.05164 1.41916 0.98079 -2.31722 1.13325 
0.98079 -2.31722 1.35852 0.98079 -2.15793 1.05079 0.98079 -2.15793 1.44097 
0.98079 -1.99864 1.13325 0.98079 -1.99864 1.35852 0.9814 -2.21115 1.06143 
0.9814 -2.21115 1.43034 0.9814 -2.10471 1.06143 0.9814 -2.10471 1.43034 
0.98631 -2.31843 1.20812 0.98631 -2.31843 1.28364 0.98631 -1.99743 1.20812 
0.98631 -1.99743 1.28364 0.98648 -2.26449 1.12141 0.98648 -2.26449 1.37035 
0.98648 -2.05137 1.12141 0.98648 -2.05137 1.37035 0.98918 -2.15793 1.09915 
0.98918 -2.15793 1.39261 0.98928 -2.21119 1.10994 0.98928 -2.21119 1.38182 
0.98928 -2.10467 1.10994 0.98928 -2.10467 1.38182 0.99144 -2.26451 1.17052 
0.99144 -2.26451 1.32124 0.99144 -2.05136 1.17052 0.99144 -2.05136 1.32124 
0.99427 -2.26481 1.24588 0.99427 -2.05105 1.24588 0.99479 -2.2113 1.15907 
0.99479 -2.2113 1.3327 0.99479 -2.10456 1.15907 0.99479 -2.10456 1.3327 
0.99518 -2.15793 1.14787 0.99518 -2.15793 1.3439 0.99786 -2.21133 1.20812 
0.99786 -2.21133 1.28364 0.99786 -2.10453 1.20812 0.99786 -2.10453 1.28364 
0.9988 -2.15793 1.19682 0.9988 -2.15793 1.29495 1 -2.15793 1.24588 
-1 2.15793 1.24588 -0.9988 2.15793 1.19682 -0.9988 2.15793 1.29495 
-0.99786 2.10453 1.20812 -0.99786 2.10453 1.28364 -0.99786 2.21133 1.20812 
-0.99786 2.21133 1.28364 -0.99518 2.15793 1.14787 -0.99518 2.15793 1.3439 
-0.99479 2.10456 1.15907 -0.99479 2.10456 1.3327 -0.99479 2.2113 1.15907 
-0.99479 2.2113 1.3327 -0.99427 2.05105 1.24588 -0.99427 2.26481 1.24588 
-0.99144 2.05136 1.17052 -0.99144 2.05136 1.32124 -0.99144 2.26451 1.17052 
-0.99144 2.26451 1.32124 -0.98928 2.10467 1.10994 -0.98928 2.10467 1.38182 
-0.98928 2.21119 1.10994 -0.98928 2.21119 1.38182 -0.98918 2.15793 1.09915 
-0.98918 2.15793 1.39261 -0.98648 2.05137 1.12141 -0.98648 2.05137 1.37035 
-0.98648 2.26449 1.12141 -0.98648 2.26449 1.37035 -0.98631 1.99743 1.20812 
-0.98631 1.99743 1.28364 -0.98631 2.31843 1.20812 -0.98631 2.31843 1.28364 
-0.9814 2.10471 1.06143 -0.9814 2.10471 1.43034 -0.9814 2.21115 1.06143 
-0.9814 2.21115 1.43034 -0.98079 1.99864 1.13325 -0.98079 1.99864 1.35852 
-0.98079 2.15793 1.05079 -0.98079 2.15793 1.44097 -0.98079 2.31722 1.13325 
-0.98079 2.31722 1.35852 -0.97912 2.05164 1.0726 -0.97912 2.05164 1.41916 
-0.97912 2.26422 1.0726 -0.97912 2.26422 1.41916 -0.97689 1.94421 1.24588 
-0.97689 2.37166 1.24588 -0.97415 1.94481 1.17096 -0.97415 1.94481 1.32081 
-0.97415 2.37105 1.17096 -0.97415 2.37105 1.32081 -0.97396 1.99889 1.08429 
-0.97396 1.99889 1.40748 -0.97396 2.31697 1.08429 -0.97396 2.31697 1.40748 
-0.97083 2.10514 1.012 -0.97083 2.10514 1.47977 -0.97083 2.21072 1.012 
-0.97083 2.21072 1.47977 -0.97003 2.15793 1.0029 -0.97003 2.15793 1.48886 
-0.9691 2.05198 1.02313 -0.9691 2.05198 1.46863 -0.9691 2.26388 1.02313 
-0.9691 2.26388 1.46863 -0.96593 1.94661 1.09645 -0.96593 1.94661 1.39531 
-0.96593 2.36926 1.09645 -0.96593 2.36926 1.39531 -0.96447 1.99886 1.03493 
-0.96447 1.99886 1.45683 -0.96447 2.317 1.03493 -0.96447 2.317 1.45683 
-0.96257 1.88956 1.2081 -0.96257 1.88956 1.28367 -0.96257 2.42631 1.2081 
-0.96257 2.42631 1.28367 -0.95815 2.10518 0.96451 -0.95815 2.10518 1.52725 
-0.95815 2.21068 0.96451 -0.95815 2.21068 1.52725 -0.95704 1.89077 1.13321 
-0.95704 1.89077 1.35855 -0.95704 2.42509 1.13321 -0.95704 2.42509 1.35855 
-0.95694 1.94643 1.04708 -0.95694 1.94643 1.44469 -0.95694 2.36943 1.04708 
-0.95694 2.36943 1.44469 -0.95694 2.15793 0.9556 -0.95694 2.15793 1.53617 
-0.95661 2.05258 0.97423 -0.95661 2.05258 1.51753 -0.95661 2.26328 0.97423 
-0.95661 2.26328 1.51753 -0.9525 1.99945 0.98583 -0.9525 1.99945 1.50594 
-0.9525 2.31641 0.98583 -0.9525 2.31641 1.50594 -0.94693 1.89548 1.0603 
-0.94693 1.89548 1.43147 -0.94693 2.42039 1.0603 -0.94693 2.42039 1.43147 
-0.9465 1.83523 1.24588 -0.9465 2.48064 1.24588 -0.94555 1.94678 0.9982 
-0.94555 1.94678 1.49357 -0.94555 2.36908 0.9982 -0.94555 2.36908 1.49357 
-0.94381 1.83614 1.17048 -0.94381 1.83614 1.32128 -0.94381 2.47972 1.17048 
-0.94381 2.47972 1.32128 -0.94306 2.10531 0.91745 -0.94306 2.10531 1.57432 
-0.94306 2.21056 0.91745 -0.94306 2.21056 1.57432 -0.94196 2.05262 0.9271 
-0.94196 2.05262 1.56466 -0.94196 2.26324 0.9271 -0.94196 2.26324 1.56466 
-0.94154 2.15793 0.90899 -0.94154 2.15793 1.58277 -0.93819 2.00049 0.93766 
-0.93819 2.00049 1.55411 -0.93819 2.31537 0.93766 -0.93819 2.31537 1.55411 
-0.93638 1.83995 1.09731 -0.93638 1.83995 1.39446 -0.93638 2.47592 1.09731 
-0.93638 2.47592 1.39446 -0.93606 1.89575 1.01123 -0.93606 1.89575 1.48053 
-0.93606 2.42011 1.01123 -0.93606 2.42011 1.48053 -0.93178 1.94767 0.94995 
-0.93178 1.94767 1.54182 -0.93178 2.36819 0.94995 -0.93178 2.36819 1.54182 
-0.92628 1.78298 1.2081 -0.92628 1.78298 1.28367 -0.92628 2.53288 1.2081 
-0.92628 2.53288 1.28367 -0.92576 2.10535 0.87144 -0.92576 2.10535 1.62032 
-0.92576 2.21051 0.87144 -0.92576 2.21051 1.62032 -0.92501 2.05291 0.88075 
-0.92501 2.05291 1.61102 -0.92501 2.26295 0.88075 -0.92501 2.26295 1.61102 
-0.92388 1.84547 1.02494 -0.92388 1.84547 1.46683 -0.92388 2.15793 0.8632 
-0.92388 2.15793 1.62857 -0.92388 2.47039 1.02494 -0.92388 2.47039 1.46683 
-0.92272 1.89664 0.9625 -0.92272 1.89664 1.52927 -0.92272 2.41922 0.9625 
-0.92272 2.41922 1.52927 -0.92164 2.00078 0.89109 -0.92164 2.00078 1.60068 
-0.92164 2.31509 0.89109 -0.92164 2.31509 1.60068 -0.92133 1.78531 1.13499 
-0.92133 1.78531 1.35677 -0.92133 2.53055 1.13499 -0.92133 2.53055 1.35677 
-0.91566 1.94908 0.90244 -0.91566 1.94908 1.58933 -0.91566 2.36678 0.90244 
-0.91566 2.36678 1.58933 -0.91147 1.78993 1.06204 -0.91147 1.78993 1.42973 
-0.91147 2.52593 1.06204 -0.91147 2.52593 1.42973 -0.91106 1.84615 0.97614 
-0.91106 1.84615 1.51563 -0.91106 2.46971 0.97614 -0.91106 2.46971 1.51563 
-0.90708 1.89799 0.91476 -0.90708 1.89799 1.57701 -0.90708 2.41788 0.91476 
-0.90708 2.41788 1.57701 -0.90453 1.73153 1.24588 -0.90453 2.58433 1.24588 
-0.90399 2.15793 0.81833 -0.90399 2.15793 1.67344 -0.90394 2.10765 0.82118 
-0.90394 2.10765 1.67058 -0.90394 2.20821 0.82118 -0.90394 2.20821 1.67058 
-0.90374 2.05511 0.83033 -0.90374 2.05511 1.66144 -0.90374 2.26075 0.83033 
-0.90374 2.26075 1.66144 -0.90211 1.73267 1.17274 -0.90211 1.73267 1.31903 
-0.90211 2.58319 1.17274 -0.90211 2.58319 1.31903 -0.90092 2.00255 0.84067 
-0.90092 2.00255 1.6511 -0.90092 2.31332 0.84067 -0.90092 2.31332 1.6511 
-0.89687 1.7968 0.99053 -0.89687 1.7968 1.50124 -0.89687 2.51906 0.99053 
-0.89687 2.51906 1.50124 -0.89592 1.84762 0.92802 -0.89592 1.84762 1.56375 
-0.89592 2.46824 0.92802 -0.89592 2.46824 1.56375 -0.89544 1.95069 0.85189 
-0.89544 1.95069 1.63988 -0.89544 2.36517 0.85189 -0.89544 2.36517 1.63988 
-0.89486 1.73609 1.09998 -0.89486 1.73609 1.39178 -0.89486 2.57977 1.09998 
-0.89486 2.57977 1.39178 -0.8873 1.89803 0.86491 -0.8873 1.89803 1.62686 
-0.8873 2.41784 0.86491 -0.8873 2.41784 1.62686 -0.88281 1.74177 1.02801 
-0.88281 1.74177 1.46375 -0.88281 2.57409 1.02801 -0.88281 2.57409 1.46375 
-0.88222 1.79814 0.94218 -0.88222 1.79814 1.54958 -0.88222 2.51772 0.94218 
-0.88222 2.51772 1.54958 -0.88195 2.10771 0.77723 -0.88195 2.10771 1.71454 
-0.88195 2.20815 0.77723 -0.88195 2.20815 1.71454 -0.88192 2.15793 0.77449 
-0.88192 2.15793 1.71728 -0.87975 2.05761 0.78116 -0.87975 2.05761 1.71061 
-0.87975 2.25825 0.78116 -0.87975 2.25825 1.71061 -0.87742 2.00504 0.79118 
-0.87742 2.00504 1.70059 -0.87742 2.31082 0.79118 -0.87742 2.31082 1.70059 
-0.87655 1.84748 0.87809 -0.87655 1.84748 1.61368 -0.87655 2.46839 0.87809 
-0.87655 2.46839 1.61368 -0.87414 1.67376 1.20765 -0.87414 1.67376 1.28412 
-0.87414 2.6421 1.20765 -0.87414 2.6421 1.28412 -0.87257 1.95291 0.8025 
-0.87257 1.95291 1.68926 -0.87257 2.36295 0.8025 -0.87257 2.36295 1.68926 
-0.86917 1.67612 1.13451 -0.86917 1.67612 1.35726 -0.86917 2.63974 1.13451 
-0.86917 2.63974 1.35726 -0.86603 1.74968 0.95721 -0.86603 1.74968 1.53456 
-0.86603 2.56618 0.95721 -0.86603 2.56618 1.53456 -0.86492 1.90018 0.81521 
-0.86492 1.90018 1.67655 -0.86492 2.41568 0.81521 -0.86492 2.41568 1.67655 
-0.86321 1.79753 0.89236 -0.86321 1.79753 1.59941 -0.86321 2.51833 0.89236 
-0.86321 2.51833 1.59941 -0.85926 1.68083 1.06135 -0.85926 1.68083 1.43041 
-0.85926 2.63503 1.06135 -0.85926 2.63503 1.43041 -0.85773 2.15793 0.73178 
-0.85773 2.15793 1.75999 -0.85771 2.10787 0.7342 -0.85771 2.10787 1.75757 
-0.85771 2.20799 0.7342 -0.85771 2.20799 1.75757 -0.85565 2.05771 0.73812 
-0.85565 2.05771 1.75365 -0.85565 2.25815 0.73812 -0.85565 2.25815 1.75365 
-0.85467 1.84822 0.82921 -0.85467 1.84822 1.66255 -0.85467 2.46764 0.82921 
-0.85467 2.46764 1.66255 -0.85144 2.00804 0.74331 -0.85144 2.00804 1.74845 
-0.85144 2.30782 0.74331 -0.85144 2.30782 1.74845 -0.84737 1.74885 0.90733 
-0.84737 1.74885 1.58444 -0.84737 2.56701 0.90733 -0.84737 2.56701 1.58444 
-0.84711 1.95574 0.75444 -0.84711 1.95574 1.73733 -0.84711 2.36012 0.75444 
-0.84711 2.36012 1.73733 -0.84461 1.68775 0.98981 -0.84461 1.68775 1.50195 
-0.84461 2.62811 0.98981 -0.84461 2.62811 1.50195 -0.8417 1.79818 0.84323 
-0.8417 1.79818 1.64853 -0.8417 2.51768 0.84323 -0.8417 2.51768 1.64853 
-0.84119 1.61719 1.24588 -0.84119 2.69867 1.24588 -0.8398 1.90306 0.76653 
-0.8398 1.90306 1.72524 -0.8398 2.4128 0.76653 -0.8398 2.4128 1.72524 
-0.83874 1.61877 1.16963 -0.83874 1.61877 1.32213 -0.83874 2.69709 1.16963 
-0.83874 2.69709 1.32213 -0.83151 2.10793 0.69262 -0.83151 2.10793 1.79914 
-0.83151 2.20793 0.69262 -0.83151 2.20793 1.79914 -0.83147 1.70431 1.56664 
-0.83147 2.15793 0.69031 -0.83147 2.15793 1.80145 -0.83147 2.61155 0.92512 
-0.83147 2.61155 1.56664 -0.83097 1.62209 1.0963 -0.83097 1.62209 1.39546 
-0.83097 2.69377 1.0963 -0.83097 2.69377 1.39546 -0.83005 1.85087 0.78035 
-0.83005 1.85087 1.71142 -0.83005 2.46499 0.78035 -0.83005 2.46499 1.71142 
-0.82946 2.05805 0.69632 -0.82946 2.05805 1.79545 -0.82946 2.25781 0.69632 
-0.82946 2.25781 1.79545 -0.82631 1.74918 1.63335 -0.82631 2.56668 0.85841 
-0.82631 2.56668 1.63335 -0.82533 2.00843 0.70139 -0.82533 2.00843 1.79038 
-0.82533 2.30744 0.70139 -0.82533 2.30744 1.79038 -0.81914 1.95917 0.70783 
-0.81914 1.95917 1.78394 -0.81914 2.35669 0.70783 -0.81914 2.35669 1.78394 
-0.81866 1.62834 1.46797 -0.81866 2.68752 1.02379 -0.81866 2.68752 1.46797 
-0.81792 1.7999 0.79552 -0.81792 1.7999 1.69624 -0.81792 2.51596 0.79552 
-0.81792 2.51596 1.69624 -0.81225 1.90644 0.71957 -0.81225 1.90644 1.7722 
-0.81225 2.40943 0.71957 -0.81225 2.40943 1.7722 -0.81086 1.70445 1.61582 
-0.81086 2.61141 0.87594 -0.81086 2.61141 1.61582 -0.80787 1.64342 1.53333 
-0.80787 2.67244 0.95844 -0.80787 2.67244 1.53333 -0.80321 2.15793 0.65018 
-0.80321 2.15793 1.84158 -0.80296 1.56312 1.20765 -0.80296 1.56312 1.28412 
-0.80296 2.75274 1.20765 -0.80296 2.75274 1.28412 -0.80295 1.85445 0.73288 
-0.80295 1.85445 1.75889 -0.80295 2.46142 0.73288 -0.80295 2.46142 1.75889 
-0.80291 1.75067 1.68117 -0.80291 2.56519 0.81059 -0.80291 2.56519 1.68117 
-0.80258 2.10857 0.65139 -0.80258 2.10857 1.84038 -0.80258 2.20729 0.65139 
-0.80258 2.20729 1.84038 -0.80067 2.05862 0.65507 -0.80067 2.05862 1.8367 
-0.80067 2.25724 0.65507 -0.80067 2.25724 1.8367 -0.79855 1.56686 1.35971 
-0.79855 2.74901 1.13205 -0.79855 2.74901 1.35971 -0.79671 2.00868 0.66025 
-0.79671 2.00868 1.83152 -0.79671 2.30719 0.66025 -0.79671 2.30719 1.83152 
-0.79335 1.66088 1.59735 -0.79335 2.65498 0.89441 -0.79335 2.65498 1.59735 
-0.79126 1.80335 1.74406 -0.79126 2.51251 0.7477 -0.79126 2.51251 1.74406 
-0.79063 1.95935 0.66669 -0.79063 1.95935 1.82508 -0.79063 2.35652 0.66669 
-0.79063 2.35652 1.82508 -0.78833 1.57176 1.43281 -0.78833 2.7441 1.05896 
-0.78833 2.7441 1.43281 -0.78781 1.70585 1.66418 -0.78781 2.61001 0.82759 
-0.78781 2.61001 1.66418 -0.78299 1.91124 0.67486 -0.78299 1.91124 1.8169 
-0.78299 2.40462 0.67486 -0.78299 2.40462 1.8169 -0.7796 1.58486 1.49851 
-0.7796 2.731 0.99326 -0.7796 2.731 1.49851 -0.77723 1.75332 1.72776 
-0.77723 2.56255 0.76401 -0.77723 2.56255 1.72776 -0.77417 1.85902 0.68793 
-0.77417 1.85902 1.80384 -0.77417 2.45684 0.68793 -0.77417 2.45684 1.80384 
-0.77301 2.15793 0.61149 -0.77301 2.15793 1.88028 -0.77237 2.10863 0.61263 
-0.77237 2.10863 1.87914 -0.77237 2.20723 0.61263 -0.77237 2.20723 1.87914 
-0.77074 1.66196 1.64585 -0.77074 2.6539 0.84592 -0.77074 2.6539 1.64585 
-0.76986 2.05944 0.61531 -0.76986 2.05944 1.87646 -0.76986 2.25642 0.61531 
-0.76986 2.25642 1.87646 -0.76733 1.60087 1.56351 -0.76733 2.715 0.92825 
-0.76733 2.715 1.56351 -0.76597 2.00954 0.62036 -0.76597 2.00954 1.87141 
-0.76597 2.30632 0.62036 -0.76597 2.30632 1.87141 -0.76294 1.80741 1.78908 
-0.76294 2.50845 0.70269 -0.76294 2.50845 1.78908 -0.76254 1.70832 1.71106 
-0.76254 2.60754 0.7807 -0.76254 2.60754 1.71106 -0.76249 2.80493 1.24588 
-0.76031 1.51279 1.32148 -0.76031 2.80308 1.17029 -0.76031 2.80308 1.32148 
-0.76014 1.96002 0.627 -0.76014 1.96002 1.86477 -0.76014 2.35585 0.627 
-0.76014 2.35585 1.86477 -0.75378 1.51833 1.39664 -0.75378 2.79753 1.09513 
-0.75378 2.79753 1.39664 -0.75257 1.91194 0.63504 -0.75257 1.91194 1.85672 
-0.75257 2.40392 0.63504 -0.75257 2.40392 1.85672 -0.75184 1.61958 1.62656 
-0.75184 2.69628 0.86521 -0.75184 2.69628 1.62656 -0.74934 1.75711 1.77297 
-0.74934 2.55875 0.71879 -0.74934 2.55875 1.77297 -0.74716 1.52967 1.46279 
-0.74716 2.78619 1.02898 -0.74716 2.78619 1.46279 -0.74592 1.66446 1.6932 
-0.74592 2.6514 0.79857 -0.74592 2.6514 1.6932 -0.74318 1.86446 1.84719 
-0.74318 2.4514 0.64458 -0.74318 2.4514 1.84719 -0.74095 2.15793 0.57432 
-0.74095 2.15793 1.91744 -0.74014 2.1088 0.57522 -0.74014 2.1088 1.91654 
-0.74014 2.20706 0.57522 -0.74014 2.20706 1.91654 -0.73768 2.05956 0.57793 
-0.73768 2.05956 1.91383 -0.73768 2.2563 0.57793 -0.73768 2.2563 1.91383 
-0.73714 1.54388 1.52795 -0.73714 2.77199 0.96382 -0.73714 2.77199 1.52795 
-0.73454 1.71247 1.75776 -0.73454 2.60339 0.734 -0.73454 2.60339 1.75776 
-0.73344 2.01079 1.90952 -0.73344 2.30507 0.58225 -0.73344 2.30507 1.90952 
-0.73235 1.81273 1.83282 -0.73235 2.50313 0.65894 -0.73235 2.50313 1.83282 
-0.72774 1.96118 1.90291 -0.72774 2.35468 0.58886 -0.72774 2.35468 1.90291 
-0.72743 1.62185 1.6742 -0.72743 2.69401 0.81756 -0.72743 2.69401 1.6742 
-0.72377 1.56087 1.59183 -0.72377 2.75499 0.89994 -0.72377 2.75499 1.59183 
-0.7201 1.91325 1.89519 -0.7201 2.40261 0.59658 -0.7201 2.40261 1.89519 
-0.71959 2.85128 1.20768 -0.71959 2.85128 1.28408 -0.71933 1.76204 1.8167 
-0.71933 2.55382 0.67507 -0.71933 2.55382 1.8167 -0.71834 1.6683 1.74009 
-0.71834 2.64756 0.75167 -0.71834 2.64756 1.74009 -0.71519 2.84754 1.1321 
-0.71519 2.84754 1.35966 -0.71082 1.86568 1.88567 -0.71082 2.45018 0.60609 
-0.71082 2.45018 1.88567 -0.70937 2.83963 1.06677 -0.70937 2.83963 1.425 
-0.70711 1.58058 1.65413 -0.70711 2.15793 0.53878 -0.70711 2.15793 1.95299 
-0.70711 2.73528 0.83763 -0.70711 2.73528 1.65413 -0.70626 2.10886 1.95214 
-0.70626 2.207 0.53963 -0.70626 2.207 1.95214 -0.70484 1.71728 1.80179 
-0.70484 2.59859 0.68998 -0.70484 2.59859 1.80179 -0.7037 2.05991 1.94958 
-0.7037 2.25595 0.54218 -0.7037 2.25595 1.94958 -0.70144 2.82721 1.00082 
-0.70144 2.82721 1.49095 -0.70019 1.62511 1.72111 -0.70019 2.69075 0.77065 
-0.70019 2.69075 1.72111 -0.69987 1.81906 1.87465 -0.69987 2.4968 0.61712 
-0.69987 2.4968 1.87465 -0.69945 2.0112 1.94534 -0.69945 2.30466 0.54643 
-0.69945 2.30466 1.94534 -0.69352 1.96284 1.9394 -0.69352 2.35302 0.55236 
-0.69352 2.35302 1.9394 -0.68995 2.81185 0.93547 -0.68995 2.81185 1.55629 
-0.68862 1.67359 1.78552 -0.68862 2.64227 0.70624 -0.68862 2.64227 1.78552 
-0.68728 1.76809 1.8588 -0.68728 2.54777 0.63297 -0.68728 2.54777 1.8588 
-0.68592 1.91495 1.9318 -0.68592 2.40091 0.55997 -0.68592 2.40091 1.9318 
-0.68023 1.5835 1.7012 -0.68023 2.73236 0.79057 -0.68023 2.73236 1.7012 
-0.67666 1.86765 1.92254 -0.67666 2.44822 0.56922 -0.67666 2.44822 1.92254 
-0.67524 2.79378 0.87205 -0.67524 2.79378 1.61972 -0.67472 2.896 1.24588 
-0.67296 1.72333 1.84442 -0.67296 2.59254 0.64735 -0.67296 2.59254 1.84442 
-0.67276 2.89386 1.16969 -0.67276 2.89386 1.32208 -0.67156 2.15793 1.98683 
-0.67085 1.63018 1.76689 -0.67085 2.68568 0.72488 -0.67085 2.68568 1.76689 
-0.67066 2.1088 1.98602 -0.67066 2.20706 1.98602 -0.66871 2.88782 1.10415 
-0.66871 2.88782 1.38762 -0.66795 2.05956 1.98356 -0.66795 2.2563 0.50821 
-0.66795 2.2563 1.98356 -0.66577 1.82104 1.91166 -0.66577 2.49482 0.58011 
-0.66577 2.49482 1.91166 -0.66364 2.01079 1.97933 -0.66364 2.30507 0.51244 
-0.66364 2.30507 1.97933 -0.66174 2.87862 1.03922 -0.66174 2.87862 1.45255 
-0.65935 2.77181 0.81181 -0.65935 2.77181 1.67996 -0.65706 1.67938 1.82834 
-0.65706 2.63649 0.66342 -0.65706 2.63649 1.82834 -0.65703 1.96118 1.97362 
-0.65703 2.35468 0.51814 -0.65703 2.35468 1.97362 -0.65328 1.77525 1.89916 
-0.65328 2.54061 0.5926 -0.65328 2.54061 1.89916 -0.65216 2.86529 0.97326 
-0.65216 2.86529 1.51851 -0.65136 1.58812 1.74693 -0.65136 2.72775 0.74484 
-0.65136 2.72775 1.74693 -0.6493 1.91325 1.96598 -0.6493 2.40261 0.52579 
-0.6493 2.40261 1.96598 -0.63979 1.86568 1.9567 -0.63979 2.45018 0.53507 
-0.63979 2.45018 1.9567 -0.63969 1.63683 1.81091 -0.63969 2.67903 0.68085 
-0.63969 2.67903 1.81091 -0.63957 2.8487 0.90856 -0.63957 2.8487 1.5832 
-0.63922 1.73038 1.8851 -0.63922 2.58549 0.60667 -0.63922 2.58549 1.8851 
-0.63439 2.15793 2.01889 -0.63325 2.10863 2.01826 -0.63325 2.20723 2.01826 
-0.63083 2.76747 0.76576 -0.63083 2.76747 1.72601 -0.63057 2.05944 2.01574 
-0.63057 2.25642 2.01574 -0.62877 1.81906 1.94575 -0.62877 2.4968 0.54601 
-0.62877 2.4968 1.94575 -0.62674 2.93623 1.20768 -0.62674 2.93623 1.28408 
-0.62553 2.82866 0.84733 -0.62553 2.82866 1.64443 -0.62552 2.00954 2.01185 
-0.62552 2.30632 0.47992 -0.62552 2.30632 2.01185 -0.62403 2.93244 1.14228 
-0.62403 2.93244 1.34948 -0.62361 1.68653 1.8695 -0.62361 2.62933 0.62227 
-0.62361 2.62933 1.8695 -0.62056 1.59441 1.79118 -0.62056 2.72145 0.70059 
-0.62056 2.72145 1.79118 -0.61889 1.96002 2.00602 -0.61889 2.35585 0.48575 
-0.61889 2.35585 2.00602 -0.61875 2.92511 1.07683 -0.61875 2.92511 1.41494 
-0.61292 1.76809 1.93316 -0.61292 2.54777 0.5586 -0.61292 2.54777 1.93316 
-0.6111 2.91433 1.01261 -0.6111 2.91433 1.47916 -0.61084 1.91194 1.99845 
-0.61084 2.40392 0.49331 -0.61084 2.40392 1.99845 -0.60876 2.8057 0.78784 
-0.60876 2.8057 1.70393 -0.60651 1.64383 1.85239 -0.60651 2.67203 0.63938 
-0.60651 2.67203 1.85239 -0.6013 1.86446 1.98906 -0.6013 2.4514 0.50271 
-0.6013 2.4514 1.98906 -0.60031 2.89974 0.94697 -0.60031 2.89974 1.54479 
-0.60027 2.76134 0.72093 -0.60027 2.76134 1.77084 -0.59854 1.72333 1.91884 
-0.59854 2.59254 0.57292 -0.59854 2.59254 1.91884 -0.5957 2.15793 2.04909 
-0.59449 2.10857 2.04847 -0.59449 2.20729 2.04847 -0.59082 2.05862 2.04655 
-0.59082 2.25724 2.04655 -0.58794 1.60236 1.83382 -0.58794 2.7135 0.65795 
-0.58794 2.7135 1.83382 -0.58777 2.88206 0.8851 -0.58777 2.88206 1.60667 
-0.58694 1.81273 1.97824 -0.58694 2.50313 0.51353 -0.58694 2.50313 1.97824 
-0.58564 2.00868 2.0426 -0.58564 2.30719 2.0426 -0.58246 1.67938 1.90294 
-0.58246 2.63649 0.58882 -0.58246 2.63649 1.90294 -0.5792 1.95935 2.03651 
-0.5792 2.35652 2.03651 -0.57854 2.79997 0.74281 -0.57854 2.79997 1.74895 
-0.57735 2.97443 1.24588 -0.57611 2.97268 1.18048 -0.57611 2.97268 1.31129 
-0.57271 2.86099 0.82432 -0.57271 2.86099 1.66744 -0.57241 2.96744 1.11536 
-0.57241 2.96744 1.37641 -0.57102 1.91124 2.02888 -0.57102 2.40462 0.46289 
-0.57102 2.40462 2.02888 -0.57081 1.76204 1.96522 -0.57081 2.55382 0.52655 
-0.57081 2.55382 1.96522 -0.56795 2.75363 0.67793 -0.56795 2.75363 1.81384 
-0.56626 2.95874 1.05079 -0.56626 2.95874 1.44097 -0.56503 1.63683 1.88557 
-0.56503 2.67903 0.6062 -0.56503 2.67903 1.88557 -0.55796 1.85902 2.02005 
-0.55796 2.45684 0.47171 -0.55796 2.45684 2.02005 -0.55768 2.94661 0.98706 
-0.55768 2.94661 1.5047 -0.5559 1.71728 1.95072 -0.5559 2.59859 0.54105 
-0.5559 2.59859 1.95072 -0.55557 2.15793 2.07735 -0.55557 2.83682 0.76583 
-0.55557 2.83682 1.72593 -0.55326 2.10793 2.07739 -0.55326 2.20793 2.07739 
-0.54957 2.05805 2.07534 -0.54957 2.25781 2.07534 -0.54671 2.9311 0.92444 
-0.54671 2.9311 1.56732 -0.5466 2.79232 0.69928 -0.5466 2.79232 1.79248 
-0.54529 1.59441 1.86644 -0.54529 2.72145 0.62532 -0.54529 2.72145 1.86644 
-0.54449 2.00843 2.07122 -0.54449 2.30744 2.07122 -0.54367 2.99651 1.21103 
-0.54367 2.99651 1.28074 -0.54319 1.80741 2.00882 -0.54319 2.50845 0.48294 
-0.54319 2.50845 2.00882 -0.54112 2.99289 1.14569 -0.54112 2.99289 1.34608 
-0.53964 1.67359 1.93451 -0.53964 2.64227 0.55726 -0.53964 2.64227 1.93451 
-0.53806 1.95917 2.06502 -0.53806 2.35669 2.06502 -0.53609 2.98574 1.08057 
-0.53609 2.98574 1.4112 -0.5334 2.91228 0.8632 -0.5334 2.91228 1.62857 
-0.52862 2.97517 1.01637 -0.52862 2.97517 1.4754 -0.52709 1.75711 1.99523 
-0.52709 2.55875 0.49654 -0.52709 2.55875 1.99523 -0.52631 1.90644 2.05813 
-0.52631 2.40943 2.05813 -0.52495 2.76134 0.64561 -0.52495 2.76134 1.84616 
-0.52393 2.82949 0.72195 -0.52393 2.82949 1.76981 -0.52101 1.63018 1.91673 
-0.52101 2.68568 0.57504 -0.52101 2.68568 1.91673 -0.51864 2.96089 0.95216 
-0.51864 2.96089 1.53961 -0.51781 2.89022 0.80359 -0.51781 2.89022 1.68817 
-0.5141 2.15793 2.10361 -0.51301 1.85445 2.04883 -0.51301 2.46142 0.44294 
-0.51301 2.46142 2.04883 -0.51188 1.71247 1.98042 -0.51188 2.60339 0.51134 
-0.51188 2.60339 1.98042 -0.51169 2.10787 2.1036 -0.51169 2.20799 2.1036 
-0.50969 3.01829 1.24588 -0.50845 3.0162 1.17627 -0.50845 3.0162 1.31549 
-0.50776 2.05771 2.10153 -0.50776 2.25815 2.10153 -0.50636 2.9435 0.89023 
-0.50636 2.9435 1.60154 -0.50443 3.01078 1.11097 -0.50443 3.01078 1.38079 
-0.50307 2.79997 0.66734 -0.50307 2.79997 1.82442 -0.50257 2.00804 2.09733 
-0.50257 2.30782 2.09733 -0.50104 2.72775 0.59453 -0.50104 2.72775 1.89724 
-0.5 2.86504 0.74588 -0.5 2.86504 1.74588 -0.49824 3.00168 1.04625 
-0.49824 3.00168 1.44551 -0.49818 1.80335 2.03714 -0.49818 2.51251 0.45462 
-0.49818 2.51251 2.03714 -0.49421 1.6683 1.96422 -0.49421 2.64756 0.52754 
-0.49421 2.64756 1.96422 -0.49172 2.92275 0.82963 -0.49172 2.92275 1.66214 
-0.49145 1.95574 2.093 -0.49145 2.36012 2.093 -0.48924 2.98908 0.9816 
-0.48924 2.98908 1.51016 -0.48187 1.75332 2.02311 -0.48187 2.56255 0.46865 
-0.48187 2.56255 2.02311 -0.48013 2.76747 0.61506 -0.48013 2.76747 1.87671 
-0.48005 2.83682 0.69031 -0.48005 2.83682 1.80145 -0.47936 1.90306 2.08568 
-0.47936 2.4128 2.08568 -0.47808 2.9728 0.91812 -0.47808 2.9728 1.57365 
-0.47523 1.62511 1.94607 -0.47523 2.69075 0.5457 -0.47523 2.69075 1.94607 
-0.47486 2.89888 0.77102 -0.47486 2.89888 1.72075 -0.4739 3.03782 1.21103 
-0.4739 3.03782 1.28074 -0.47179 3.03347 1.14172 -0.47179 3.03347 1.35005 
-0.4714 2.15793 2.1278 -0.46865 2.10771 2.12784 -0.46865 2.20815 2.12784 
-0.4666 3.02606 1.07664 -0.4666 3.02606 1.41513 -0.46554 1.85087 2.07594 
-0.46554 2.46499 2.07594 -0.46518 1.70832 2.00842 -0.46518 2.60754 0.48335 
-0.46518 2.60754 2.00842 -0.46472 2.05761 2.12564 -0.46472 2.25825 2.12564 
-0.46433 2.95359 0.85687 -0.46433 2.95359 1.63489 -0.45829 3.01534 1.01173 
-0.45829 3.01534 1.48004 -0.45804 2.8057 0.63712 -0.45804 2.8057 1.85464 
-0.45532 2.73236 0.56565 -0.45532 2.73236 1.92612 -0.4547 2.00504 2.12331 
-0.4547 2.31082 2.12331 -0.45036 1.7999 2.0638 -0.45036 2.51596 0.42796 
-0.45036 2.51596 2.0638 -0.44858 2.93094 0.7973 -0.44858 2.93094 1.69447 
-0.4481 3.0007 0.94763 -0.4481 3.0007 1.54414 -0.44731 1.66446 1.99181 
-0.44731 2.6514 0.49996 -0.44731 2.6514 1.99181 -0.44338 1.95291 2.11846 
-0.44338 2.36295 2.11846 -0.44229 2.89022 0.72807 -0.44229 2.89022 1.76369 
-0.438 3.05691 1.24588 -0.43694 3.05474 1.1765 -0.43694 3.05474 1.31526 
-0.4361 2.98232 0.88505 -0.4361 2.98232 1.60672 -0.43529 1.75067 2.04879 
-0.43529 2.56519 0.44297 -0.43529 2.56519 2.04879 -0.43407 2.77181 0.58654 
-0.43407 2.77181 1.90523 -0.43378 3.04825 1.10745 -0.43378 3.04825 1.38431 
-0.43067 1.90018 2.1108 -0.43067 2.41568 2.1108 -0.42832 1.62185 1.97331 
-0.42832 2.69401 0.51845 -0.42832 2.69401 1.97331 -0.42756 2.15793 2.14987 
-0.42631 3.03928 1.04223 -0.42631 3.03928 1.44954 -0.4247 2.10765 2.14982 
-0.4247 2.20821 2.14982 -0.42156 2.86099 0.67317 -0.42156 2.86099 1.81859 
-0.42122 2.96114 0.82466 -0.42122 2.96114 1.66711 -0.41829 1.70585 2.0337 
-0.41829 2.61001 0.45807 -0.41829 2.61001 2.0337 -0.41697 3.02644 0.97789 
-0.41697 3.02644 1.51387 -0.41667 1.84822 2.10055 -0.41667 2.46764 2.10055 
-0.41625 2.92275 0.75416 -0.41625 2.92275 1.73761 -0.41555 2.05511 2.14962 
-0.41555 2.26075 2.14962 -0.40825 2.73528 0.53878 -0.40825 2.73528 1.95299 
-0.4058 3.00979 0.91474 -0.4058 3.00979 1.57703 -0.40521 2.00255 2.1468 
-0.40521 2.31332 2.1468 -0.40265 1.79818 2.08758 -0.40265 2.51768 0.40418 
-0.40265 2.51768 2.08758 -0.39996 1.66196 2.01662 -0.39996 2.6539 0.47514 
-0.39996 2.6539 2.01662 -0.39938 3.07405 1.21102 -0.39938 3.07405 1.28075 
-0.39855 2.82866 0.62036 -0.39855 2.82866 1.87141 -0.39726 3.0697 1.1417 
-0.39726 3.0697 1.35007 -0.39455 3.06051 1.07358 -0.39455 3.06051 1.41818 
-0.394 1.95069 2.14133 -0.394 2.36517 2.14133 -0.39285 2.9894 0.85304 
-0.39285 2.9894 1.63873 -0.38901 2.95359 0.78155 -0.38901 2.95359 1.71021 
-0.38747 1.74918 2.07219 -0.38747 2.56668 0.41957 -0.38747 2.56668 2.07219 
-0.38606 3.04941 1.00876 -0.38606 3.04941 1.48301 -0.38268 2.15793 2.16976 
-0.38268 2.91228 0.71248 -0.38268 2.91228 1.77929 -0.38098 1.89803 2.13319 
-0.38098 2.41784 2.13319 -0.38067 1.61958 1.99772 -0.38067 2.69628 0.49404 
-0.38067 2.69628 1.99772 -0.37569 3.0344 0.94479 -0.37569 3.0344 1.54697 
-0.37444 2.10535 2.17164 -0.37444 2.21051 2.17164 -0.37384 2.79378 0.57065 
-0.37384 2.79378 1.92112 -0.36994 1.70445 2.05675 -0.36994 2.61141 0.43502 
-0.36994 2.61141 2.05675 -0.36779 1.84748 2.12244 -0.36779 2.46839 2.12244 
-0.36513 2.05291 2.1709 -0.36513 2.26295 2.1709 -0.36353 3.01566 0.88236 
-0.36353 3.01566 1.60941 -0.36084 2.98232 0.80978 -0.36084 2.98232 1.68199 
-0.36079 2.88206 0.65812 -0.36079 2.88206 1.83365 -0.36044 3.09071 1.24588 
-0.35957 3.08845 1.17626 -0.35957 3.08845 1.31551 -0.35773 3.08151 1.1079 
-0.35773 3.08151 1.38386 -0.35566 2.9435 0.73953 -0.35566 2.9435 1.75224 
-0.35479 2.00078 2.16753 -0.35479 2.31509 2.16753 -0.3542 3.0702 1.0402 
-0.3542 3.0702 1.45156 -0.35352 1.79753 2.10909 -0.35352 2.51833 2.10909 
-0.35147 1.66088 2.03924 -0.35147 2.65498 0.45253 -0.35147 2.65498 2.03924 
-0.34594 2.75499 0.52211 -0.34594 2.75499 1.96965 -0.34452 3.05701 0.97578 
-0.34452 3.05701 1.51598 -0.34345 1.94908 2.16154 -0.34345 2.36678 2.16154 
-0.33855 1.74885 2.09325 -0.33855 2.56701 0.39851 -0.33855 2.56701 2.09325 
-0.33732 2.8487 0.60631 -0.33732 2.8487 1.88546 -0.33689 2.15793 2.18743 
-0.33333 3.03985 0.91256 -0.33333 3.03985 1.57921 -0.33115 3.00979 0.84008 
-0.33115 3.00979 1.65168 -0.33112 1.89799 2.15296 -0.33112 2.41788 2.15296 
-0.32843 2.10531 2.18894 -0.32843 2.21056 2.18894 -0.32776 2.9728 0.76781 
-0.32776 2.9728 1.72396 -0.32144 2.9311 0.69917 -0.32144 2.9311 1.79259 
-0.3208 3.10444 1.21102 -0.3208 3.10444 1.28075 -0.32076 1.70431 2.07735 
-0.32076 2.61155 0.41441 -0.32076 2.61155 2.07735 -0.31947 3.09989 1.14263 
-0.31947 3.09989 1.34913 -0.31878 2.05262 2.18784 -0.31878 2.26324 2.18784 
-0.31786 1.84762 2.1418 -0.31786 2.46824 2.1418 -0.31763 2.715 0.47856 
-0.31763 2.715 2.01321 -0.3168 3.09081 1.0745 -0.3168 3.09081 1.41727 
-0.31284 3.07731 1.00741 -0.31284 3.07731 1.48436 -0.31041 2.81185 0.55593 
-0.31041 2.81185 1.93583 -0.30822 2.00049 2.18408 -0.30822 2.31537 2.18408 
-0.3037 1.79814 2.12811 -0.3037 2.51772 2.12811 -0.30233 3.06192 0.94356 
-0.30233 3.06192 1.54821 -0.30109 3.0344 0.87019 -0.30109 3.0344 1.62157 
-0.29891 2.89974 0.64557 -0.29891 2.89974 1.8462 -0.29826 3.0007 0.79779 
-0.29826 3.0007 1.69398 -0.29594 1.94767 2.17766 -0.29594 2.36819 2.17766 
-0.29372 2.96089 0.72724 -0.29372 2.96089 1.76452 -0.29028 2.15793 2.20282 
-0.28868 1.74968 2.11191 -0.28868 2.56618 0.37986 -0.28868 2.56618 2.11191 
-0.28744 1.64342 2.05375 -0.28744 2.67244 0.43801 -0.28744 2.67244 2.05375 
-0.28338 1.89664 2.16861 -0.28338 2.41922 2.16861 -0.28206 2.77199 0.50874 
-0.28206 2.77199 1.98302 -0.28137 2.10518 2.20403 -0.28137 2.21068 2.20403 
-0.28108 3.11761 1.24588 -0.28043 3.11536 1.17743 -0.28043 3.11536 1.31433 
-0.27845 3.10862 1.1093 -0.27845 3.10862 1.38246 -0.27517 3.09742 1.04182 
-0.27517 3.09742 1.44995 -0.27262 2.86529 0.59372 -0.27262 2.86529 1.89805 
-0.27165 2.05258 2.2025 -0.27165 2.26328 2.2025 -0.2706 3.08181 0.97528 
-0.2706 3.08181 1.51648 -0.2701 3.05701 0.90136 -0.2701 3.05701 1.59041 
-0.26975 1.84615 2.15694 -0.26975 2.46971 2.15694 -0.26799 3.02644 0.82891 
-0.26799 3.02644 1.66286 -0.26428 2.98908 0.75664 -0.26428 2.98908 1.73512 
-0.26005 1.99945 2.19838 -0.26005 2.31641 2.19838 -0.25882 2.94661 0.68821 
-0.25882 2.94661 1.80356 -0.25607 1.68775 2.09049 -0.25607 2.62811 0.40128 
-0.25607 2.62811 2.09049 -0.25536 1.7968 2.14276 -0.25536 2.51906 2.14276 
-0.25263 2.731 0.46629 -0.25263 2.731 2.02548 -0.24768 1.94678 2.19144 
-0.24768 2.36908 2.19144 -0.24614 3.12654 1.21118 -0.24614 3.12654 1.28059 
-0.24506 2.82721 0.54445 -0.24506 2.82721 1.94732 -0.24481 3.12201 1.14281 
-0.24481 3.12201 1.34896 -0.24298 2.15793 2.21591 -0.24216 3.11295 1.07475 
-0.24216 3.11295 1.41702 -0.23848 3.07731 0.93304 -0.23848 3.07731 1.55872 
-0.23822 3.09948 1.00767 -0.23822 3.09948 1.4841 -0.23712 3.04941 0.85983 
-0.23712 3.04941 1.63194 -0.23465 1.89575 2.18194 -0.23465 2.42011 2.18194 
-0.23416 3.01534 0.7876 -0.23416 3.01534 1.70417 -0.23388 2.10514 2.21671 
-0.23388 2.21072 2.21671 -0.23327 2.91433 0.63478 -0.23327 2.91433 1.85698 
-0.22951 2.97517 0.71726 -0.22951 2.97517 1.77451 -0.22275 2.05198 2.21498 
-0.22275 2.26388 2.21498 -0.22209 1.62834 2.06454 -0.22209 2.68752 0.42722 
-0.22209 2.68752 2.06454 -0.22094 1.84547 2.16976 -0.22094 2.47039 2.16976 
-0.21787 1.74177 2.12869 -0.21787 2.57409 2.12869 -0.2169 2.78619 0.49872 
-0.2169 2.78619 1.99304 -0.21108 3.1354 1.24588 -0.21095 1.99886 2.21035 
-0.21095 2.317 2.21035 -0.21057 3.13305 1.17656 -0.21057 3.13305 1.31521 
-0.20841 3.12624 1.10827 -0.20841 3.12624 1.3835 -0.20667 2.87862 0.58414 
-0.20667 2.87862 1.90762 -0.20568 3.0702 0.89168 -0.20568 3.0702 1.60008 
-0.20526 3.11487 1.04062 -0.20526 3.11487 1.45115 -0.20407 3.09742 0.97071 
-0.20407 3.09742 1.52105 -0.20366 3.03928 0.81957 -0.20366 3.03928 1.6722 
-0.19963 3.00168 0.74764 -0.19963 3.00168 1.74412 -0.19881 1.94643 2.20283 
-0.19881 2.36943 2.20283 -0.19509 2.15793 2.22667 -0.19509 2.95874 0.67963 
-0.19509 2.95874 1.81214 -0.18692 2.7441 0.45755 -0.18692 2.7441 2.03421 
-0.18558 1.89548 2.19281 -0.18558 2.42039 2.19281 -0.18453 1.68083 2.10514 
-0.18453 2.63503 0.38663 -0.18453 2.63503 2.10514 -0.18446 2.10471 2.22728 
-0.18446 2.21115 2.22728 -0.18384 1.78993 2.15735 -0.18384 2.52593 2.15735 
-0.17912 2.83963 0.53651 -0.17912 2.83963 1.95526 -0.17515 3.14186 1.21118 
-0.17515 3.14186 1.28059 -0.17448 3.13711 1.14212 -0.17448 3.13711 1.34965 
-0.17328 2.05164 2.225 -0.17328 2.26422 2.225 -0.1723 3.06051 0.85133 
-0.1723 3.06051 1.64043 -0.17181 3.12796 1.07407 -0.17181 3.12796 1.4177 
-0.17139 3.09081 0.92908 -0.17139 3.09081 1.56268 -0.17114 3.11295 1.00372 
-0.17114 3.11295 1.48805 -0.16924 3.02606 0.77928 -0.16924 3.02606 1.71248 
-0.16905 2.92511 0.62713 -0.16905 2.92511 1.86464 -0.16531 2.98574 0.70979 
-0.16531 2.98574 1.78198 -0.16159 1.99889 2.21984 -0.16159 2.31697 2.21984 
-0.15076 2.79753 0.4921 -0.15076 2.79753 1.99966 -0.14958 1.62209 2.07685 
-0.14958 2.69377 0.41492 -0.14958 2.69377 2.07685 -0.14943 1.94661 2.21181 
-0.14943 2.36926 2.21181 -0.14857 1.83995 2.18226 -0.14857 2.47592 2.18226 
-0.14673 2.15793 2.23506 -0.1459 1.73609 2.14074 -0.1459 2.57977 2.14074 
-0.14174 2.88782 0.57718 -0.14174 2.88782 1.91459 -0.13928 3.14818 1.24588 
-0.13895 3.14581 1.17674 -0.13895 3.14581 1.31502 -0.13843 3.04825 0.8121 
-0.13843 3.04825 1.67967 -0.13798 3.08151 0.88816 -0.13798 3.08151 1.60361 
-0.13795 3.13872 1.10793 -0.13795 3.13872 1.38383 -0.13762 3.12624 1.03747 
-0.13762 3.12624 1.45429 -0.13658 3.10862 0.96743 -0.13658 3.10862 1.52433 
-0.13594 2.10467 2.23517 -0.13594 2.21119 2.23517 -0.13491 3.01078 0.74145 
-0.13491 3.01078 1.75031 -0.13053 2.96744 0.67347 -0.13053 2.96744 1.81829 
-0.12447 2.05137 2.23237 -0.12447 2.26449 2.23237 -0.11383 2.74901 0.44734 
-0.11383 2.74901 2.04443 -0.11378 2.84754 0.5307 -0.11378 2.84754 1.96107 
-0.11267 1.89077 2.20292 -0.11267 2.42509 2.20292 -0.11264 1.99864 2.22667 
-0.11264 2.31722 2.22667 -0.11138 1.67612 2.11505 -0.11138 2.63974 0.37672 
-0.11138 2.63974 2.11505 -0.11089 1.78531 2.16722 -0.11089 2.53055 2.16722 
-0.10442 3.15186 1.21119 -0.10442 3.15186 1.28058 -0.10418 3.0697 0.84862 
-0.10418 3.0697 1.64315 -0.10417 3.03347 0.7741 -0.10417 3.03347 1.71767 
-0.10377 3.13711 1.0714 -0.10377 3.13711 1.42036 -0.10375 3.14711 1.14213 
-0.10375 3.14711 1.34964 -0.1036 2.93244 0.62186 -0.1036 2.93244 1.86991 
-0.10325 3.09989 0.92642 -0.10325 3.09989 1.56535 -0.10308 3.12201 1.00107 
-0.10308 3.12201 1.49069 -0.1002 2.99289 0.70476 -0.1002 2.99289 1.787 
-0.09802 2.15793 2.24107 -0.08682 2.10456 2.24068 -0.08682 2.2113 2.24068 
-0.07625 1.61877 2.08463 -0.07625 2.69709 0.40714 -0.07625 2.69709 2.08463 
-0.07619 2.89386 0.57312 -0.07619 2.89386 1.91865 -0.07559 2.80308 0.48557 
-0.07559 2.80308 2.00619 -0.0754 1.83614 2.18969 -0.0754 2.47972 2.18969 
-0.07536 2.05136 2.23733 -0.07536 2.26451 2.23733 -0.07493 1.94481 2.22003 
-0.07493 2.37105 2.22003 -0.07315 1.73267 2.14799 -0.07315 2.58319 2.14799 
-0.06963 3.08845 0.88632 -0.06963 3.08845 1.60545 -0.06961 3.0162 0.73743 
-0.06961 3.0162 1.75433 -0.06948 3.15551 1.24588 -0.06938 3.05474 0.80894 
-0.06938 3.05474 1.68283 -0.06932 3.13305 1.03531 -0.06932 3.13305 1.45645 
-0.06931 3.15312 1.17657 -0.06931 3.15312 1.31519 -0.06914 3.14581 1.10693 
-0.06914 3.14581 1.38483 -0.06845 3.11536 0.96546 -0.06845 3.11536 1.52631 
-0.0654 2.97268 0.66977 -0.0654 2.97268 1.822 -0.04907 2.15793 2.24468 
-0.03824 2.75274 0.44293 -0.03824 2.75274 2.04884 -0.03823 1.67376 2.12002 
-0.03823 2.6421 0.37174 -0.03823 2.6421 2.12002 -0.0382 2.85128 0.52629 
-0.0382 2.85128 1.96547 -0.0382 2.93623 0.61915 -0.0382 2.93623 1.87262 
-0.03779 1.88956 2.20846 -0.03779 2.42631 2.20846 -0.03779 1.78298 2.17216 
-0.03779 2.53288 2.17216 -0.03776 1.99743 2.2322 -0.03776 2.31843 2.2322 
-0.03776 2.10453 2.24374 -0.03776 2.21133 2.24374 -0.03487 3.07405 0.8465 
-0.03487 3.07405 1.64526 -0.03487 3.10444 0.92508 -0.03487 3.10444 1.56668 
-0.03485 3.03782 0.77198 -0.03485 3.03782 1.71979 -0.03485 2.99651 0.70221 
-0.03485 2.99651 1.78955 -0.0347 3.14186 1.07073 -0.0347 3.14186 1.42103 
-0.0347 3.12654 0.99975 -0.0347 3.12654 1.49202 -0.0347 3.15186 1.14146 
-0.0347 3.15186 1.3503 -0.0347 3.15673 1.21119 -0.0347 3.15673 1.28058 
0 1.73153 2.15042 0 1.83523 2.19238 0 1.94421 2.22278 
0 2.05105 2.24016 0 2.15793 2.24588 0 2.26481 2.24016 
0 2.37166 2.22278 0 2.48064 2.19238 0 2.58433 2.15042 
0 2.69867 0.40469 0 2.69867 2.08707 0 2.80493 0.48339 
0 2.80493 2.00838 0 2.896 0.57116 0 2.896 1.92061 
0 2.97443 0.66853 0 2.97443 1.82323 0 3.01829 0.7362 
0 3.01829 1.75557 0 3.05691 0.80788 0 3.05691 1.68388 
0 3.09071 0.88544 0 3.09071 1.60632 0 3.11761 0.9648 
0 3.11761 1.52697 0 3.1354 1.0348 0 3.1354 1.45696 
0 3.14818 1.1066 0 3.14818 1.38516 0 3.15551 1.17641 
0 3.15551 1.31536 0 3.15793 1.24588 0.0347 3.15673 1.21119 
0.0347 3.15673 1.28058 0.0347 3.15186 1.14146 0.0347 3.15186 1.3503 
0.0347 3.12654 0.99975 0.0347 3.12654 1.49202 0.0347 3.14186 1.07073 
0.0347 3.14186 1.42103 0.03485 2.99651 0.70221 0.03485 2.99651 1.78955 
0.03485 3.03782 0.77198 0.03485 3.03782 1.71979 0.03487 3.10444 0.92508 
0.03487 3.10444 1.56668 0.03487 3.07405 0.8465 0.03487 3.07405 1.64526 
0.03776 2.10453 2.24374 0.03776 2.21133 2.24374 0.03776 1.99743 2.2322 
0.03776 2.31843 2.2322 0.03779 1.78298 2.17216 0.03779 2.53288 2.17216 
0.03779 1.88956 2.20846 0.03779 2.42631 2.20846 0.0382 2.93623 0.61915 
0.0382 2.93623 1.87262 0.0382 2.85128 0.52629 0.0382 2.85128 1.96547 
0.03823 1.67376 2.12002 0.03823 2.6421 0.37174 0.03823 2.6421 2.12002 
0.03824 2.75274 0.44293 0.03824 2.75274 2.04884 0.04907 2.15793 2.24468 
0.0654 2.97268 0.66977 0.0654 2.97268 1.822 0.06845 3.11536 0.96546 
0.06845 3.11536 1.52631 0.06914 3.14581 1.10693 0.06914 3.14581 1.38483 
0.06931 3.15312 1.17657 0.06931 3.15312 1.31519 0.06932 3.13305 1.03531 
0.06932 3.13305 1.45645 0.06938 3.05474 0.80894 0.06938 3.05474 1.68283 
0.06948 3.15551 1.24588 0.06961 3.0162 0.73743 0.06961 3.0162 1.75433 
0.06963 3.08845 0.88632 0.06963 3.08845 1.60545 0.07315 1.73267 2.14799 
0.07315 2.58319 2.14799 0.07493 1.94481 2.22003 0.07493 2.37105 2.22003 
0.07536 2.05136 2.23733 0.07536 2.26451 2.23733 0.0754 1.83614 2.18969 
0.0754 2.47972 2.18969 0.07559 2.80308 0.48557 0.07559 2.80308 2.00619 
0.07619 2.89386 0.57312 0.07619 2.89386 1.91865 0.07625 1.61877 2.08463 
0.07625 2.69709 0.40714 0.07625 2.69709 2.08463 0.08682 2.10456 2.24068 
0.08682 2.2113 2.24068 0.09802 2.15793 2.24107 0.1002 2.99289 0.70476 
0.1002 2.99289 1.787 0.10308 3.12201 1.00107 0.10308 3.12201 1.49069 
0.10325 3.09989 0.92642 0.10325 3.09989 1.56535 0.1036 2.93244 0.62186 
0.1036 2.93244 1.86991 0.10375 3.14711 1.14213 0.10375 3.14711 1.34964 
0.10377 3.13711 1.0714 0.10377 3.13711 1.42036 0.10417 3.03347 0.7741 
0.10417 3.03347 1.71767 0.10418 3.0697 0.84862 0.10418 3.0697 1.64315 
0.10442 3.15186 1.21119 0.10442 3.15186 1.28058 0.11089 1.78531 2.16722 
0.11089 2.53055 2.16722 0.11138 1.67612 2.11505 0.11138 2.63974 0.37672 
0.11138 2.63974 2.11505 0.11264 1.99864 2.22667 0.11264 2.31722 2.22667 
0.11267 1.89077 2.20292 0.11267 2.42509 2.20292 0.11378 2.84754 0.5307 
0.11378 2.84754 1.96107 0.11383 2.74901 0.44734 0.11383 2.74901 2.04443 
0.12447 2.05137 2.23237 0.12447 2.26449 2.23237 0.13053 2.96744 0.67347 
0.13053 2.96744 1.81829 0.13491 3.01078 0.74145 0.13491 3.01078 1.75031 
0.13594 2.10467 2.23517 0.13594 2.21119 2.23517 0.13658 3.10862 0.96743 
0.13658 3.10862 1.52433 0.13762 3.12624 1.03747 0.13762 3.12624 1.45429 
0.13795 3.13872 1.10793 0.13795 3.13872 1.38383 0.13798 3.08151 0.88816 
0.13798 3.08151 1.60361 0.13843 3.04825 0.8121 0.13843 3.04825 1.67967 
0.13895 3.14581 1.17674 0.13895 3.14581 1.31502 0.13928 3.14818 1.24588 
0.14174 2.88782 0.57718 0.14174 2.88782 1.91459 0.1459 1.73609 2.14074 
0.1459 2.57977 2.14074 0.14673 2.15793 2.23506 0.14857 1.83995 2.18226 
0.14857 2.47592 2.18226 0.14943 1.94661 2.21181 0.14943 2.36926 2.21181 
0.14958 1.62209 2.07685 0.14958 2.69377 0.41492 0.14958 2.69377 2.07685 
0.15076 2.79753 0.4921 0.15076 2.79753 1.99966 0.16159 1.99889 2.21984 
0.16159 2.31697 2.21984 0.16531 2.98574 0.70979 0.16531 2.98574 1.78198 
0.16905 2.92511 0.62713 0.16905 2.92511 1.86464 0.16924 3.02606 0.77928 
0.16924 3.02606 1.71248 0.17114 3.11295 1.00372 0.17114 3.11295 1.48805 
0.17139 3.09081 0.92908 0.17139 3.09081 1.56268 0.17181 3.12796 1.07407 
0.17181 3.12796 1.4177 0.1723 3.06051 0.85133 0.1723 3.06051 1.64043 
0.17328 2.05164 2.225 0.17328 2.26422 2.225 0.17448 3.13711 1.14212 
0.17448 3.13711 1.34965 0.17515 3.14186 1.21118 0.17515 3.14186 1.28059 
0.17912 2.83963 0.53651 0.17912 2.83963 1.95526 0.18384 1.78993 2.15735 
0.18384 2.52593 2.15735 0.18446 2.10471 2.22728 0.18446 2.21115 2.22728 
0.18453 1.68083 2.10514 0.18453 2.63503 0.38663 0.18453 2.63503 2.10514 
0.18558 1.89548 2.19281 0.18558 2.42039 2.19281 0.18692 2.7441 0.45755 
0.18692 2.7441 2.03421 0.19509 2.15793 2.22667 0.19509 2.95874 0.67963 
0.19509 2.95874 1.81214 0.19881 1.94643 2.20283 0.19881 2.36943 2.20283 
0.19963 3.00168 0.74764 0.19963 3.00168 1.74412 0.20366 3.03928 0.81957 
0.20366 3.03928 1.6722 0.20407 3.09742 0.97071 0.20407 3.09742 1.52105 
0.20526 3.11487 1.04062 0.20526 3.11487 1.45115 0.20568 3.0702 0.89168 
0.20568 3.0702 1.60008 0.20667 2.87862 0.58414 0.20667 2.87862 1.90762 
0.20841 3.12624 1.10827 0.20841 3.12624 1.3835 0.21057 3.13305 1.17656 
0.21057 3.13305 1.31521 0.21095 1.99886 2.21035 0.21095 2.317 2.21035 
0.21108 3.1354 1.24588 0.2169 2.78619 0.49872 0.2169 2.78619 1.99304 
0.21787 1.74177 2.12869 0.21787 2.57409 2.12869 0.22094 1.84547 2.16976 
0.22094 2.47039 2.16976 0.22209 1.62834 2.06454 0.22209 2.68752 0.42722 
0.22209 2.68752 2.06454 0.22275 2.05198 2.21498 0.22275 2.26388 2.21498 
0.22951 2.97517 0.71726 0.22951 2.97517 1.77451 0.23327 2.91433 0.63478 
0.23327 2.91433 1.85698 0.23388 2.10514 2.21671 0.23388 2.21072 2.21671 
0.23416 3.01534 0.7876 0.23416 3.01534 1.70417 0.23465 1.89575 2.18194 
0.23465 2.42011 2.18194 0.23712 3.04941 0.85983 0.23712 3.04941 1.63194 
0.23822 3.09948 1.00767 0.23822 3.09948 1.4841 0.23848 3.07731 0.93304 
0.23848 3.07731 1.55872 0.24216 3.11295 1.07475 0.24216 3.11295 1.41702 
0.24298 2.15793 2.21591 0.24481 3.12201 1.14281 0.24481 3.12201 1.34896 
0.24506 2.82721 0.54445 0.24506 2.82721 1.94732 0.24614 3.12654 1.21118 
0.24614 3.12654 1.28059 0.24768 1.94678 2.19144 0.24768 2.36908 2.19144 
0.25263 2.731 0.46629 0.25263 2.731 2.02548 0.25536 1.7968 2.14276 
0.25536 2.51906 2.14276 0.25607 1.68775 2.09049 0.25607 2.62811 0.40128 
0.25607 2.62811 2.09049 0.25882 2.94661 0.68821 0.25882 2.94661 1.80356 
0.26005 1.99945 2.19838 0.26005 2.31641 2.19838 0.26428 2.98908 0.75664 
0.26428 2.98908 1.73512 0.26799 3.02644 0.82891 0.26799 3.02644 1.66286 
0.26975 1.84615 2.15694 0.26975 2.46971 2.15694 0.2701 3.05701 0.90136 
0.2701 3.05701 1.59041 0.2706 3.08181 0.97528 0.2706 3.08181 1.51648 
0.27165 2.05258 2.2025 0.27165 2.26328 2.2025 0.27262 2.86529 0.59372 
0.27262 2.86529 1.89805 0.27517 3.09742 1.04182 0.27517 3.09742 1.44995 
0.27845 3.10862 1.1093 0.27845 3.10862 1.38246 0.28043 3.11536 1.17743 
0.28043 3.11536 1.31433 0.28108 3.11761 1.24588 0.28137 2.10518 2.20403 
0.28137 2.21068 2.20403 0.28206 2.77199 0.50874 0.28206 2.77199 1.98302 
0.28338 1.89664 2.16861 0.28338 2.41922 2.16861 0.28744 1.64342 2.05375 
0.28744 2.67244 0.43801 0.28744 2.67244 2.05375 0.28868 1.74968 2.11191 
0.28868 2.56618 0.37986 0.28868 2.56618 2.11191 0.29028 2.15793 2.20282 
0.29372 2.96089 0.72724 0.29372 2.96089 1.76452 0.29594 1.94767 2.17766 
0.29594 2.36819 2.17766 0.29826 3.0007 0.79779 0.29826 3.0007 1.69398 
0.29891 2.89974 0.64557 0.29891 2.89974 1.8462 0.30109 3.0344 0.87019 
0.30109 3.0344 1.62157 0.30233 3.06192 0.94356 0.30233 3.06192 1.54821 
0.3037 1.79814 2.12811 0.3037 2.51772 2.12811 0.30822 2.00049 2.18408 
0.30822 2.31537 2.18408 0.31041 2.81185 0.55593 0.31041 2.81185 1.93583 
0.31284 3.07731 1.00741 0.31284 3.07731 1.48436 0.3168 3.09081 1.0745 
0.3168 3.09081 1.41727 0.31763 2.715 0.47856 0.31763 2.715 2.01321 
0.31786 1.84762 2.1418 0.31786 2.46824 2.1418 0.31878 2.05262 2.18784 
0.31878 2.26324 2.18784 0.31947 3.09989 1.14263 0.31947 3.09989 1.34913 
0.32076 1.70431 2.07735 0.32076 2.61155 0.41441 0.32076 2.61155 2.07735 
0.3208 3.10444 1.21102 0.3208 3.10444 1.28075 0.32144 2.9311 0.69917 
0.32144 2.9311 1.79259 0.32776 2.9728 0.76781 0.32776 2.9728 1.72396 
0.32843 2.10531 2.18894 0.32843 2.21056 2.18894 0.33112 1.89799 2.15296 
0.33112 2.41788 2.15296 0.33115 3.00979 0.84008 0.33115 3.00979 1.65168 
0.33333 3.03985 0.91256 0.33333 3.03985 1.57921 0.33689 2.15793 2.18743 
0.33732 2.8487 0.60631 0.33732 2.8487 1.88546 0.33855 1.74885 2.09325 
0.33855 2.56701 0.39851 0.33855 2.56701 2.09325 0.34345 1.94908 2.16154 
0.34345 2.36678 2.16154 0.34452 3.05701 0.97578 0.34452 3.05701 1.51598 
0.34594 2.75499 0.52211 0.34594 2.75499 1.96965 0.35147 1.66088 2.03924 
0.35147 2.65498 0.45253 0.35147 2.65498 2.03924 0.35352 1.79753 2.10909 
0.35352 2.51833 2.10909 0.3542 3.0702 1.0402 0.3542 3.0702 1.45156 
0.35479 2.00078 2.16753 0.35479 2.31509 2.16753 0.35566 2.9435 0.73953 
0.35566 2.9435 1.75224 0.35773 3.08151 1.1079 0.35773 3.08151 1.38386 
0.35957 3.08845 1.17626 0.35957 3.08845 1.31551 0.36044 3.09071 1.24588 
0.36079 2.88206 0.65812 0.36079 2.88206 1.83365 0.36084 2.98232 0.80978 
0.36084 2.98232 1.68199 0.36353 3.01566 0.88236 0.36353 3.01566 1.60941 
0.36513 2.05291 2.1709 0.36513 2.26295 2.1709 0.36779 1.84748 2.12244 
0.36779 2.46839 2.12244 0.36994 1.70445 2.05675 0.36994 2.61141 0.43502 
0.36994 2.61141 2.05675 0.37384 2.79378 0.57065 0.37384 2.79378 1.92112 
0.37444 2.10535 2.17164 0.37444 2.21051 2.17164 0.37569 3.0344 0.94479 
0.37569 3.0344 1.54697 0.38067 1.61958 1.99772 0.38067 2.69628 0.49404 
0.38067 2.69628 1.99772 0.38098 1.89803 2.13319 0.38098 2.41784 2.13319 
0.38268 2.15793 2.16976 0.38268 2.91228 0.71248 0.38268 2.91228 1.77929 
0.38606 3.04941 1.00876 0.38606 3.04941 1.48301 0.38747 1.74918 2.07219 
0.38747 2.56668 0.41957 0.38747 2.56668 2.07219 0.38901 2.95359 0.78155 
0.38901 2.95359 1.71021 0.39285 2.9894 0.85304 0.39285 2.9894 1.63873 
0.394 1.95069 2.14133 0.394 2.36517 2.14133 0.39455 3.06051 1.07358 
0.39455 3.06051 1.41818 0.39726 3.0697 1.1417 0.39726 3.0697 1.35007 
0.39855 2.82866 0.62036 0.39855 2.82866 1.87141 0.39938 3.07405 1.21102 
0.39938 3.07405 1.28075 0.39996 1.66196 2.01662 0.39996 2.6539 0.47514 
0.39996 2.6539 2.01662 0.40265 1.79818 2.08758 0.40265 2.51768 0.40418 
0.40265 2.51768 2.08758 0.40521 2.00255 2.1468 0.40521 2.31332 2.1468 
0.4058 3.00979 0.91474 0.4058 3.00979 1.57703 0.40825 2.73528 0.53878 
0.40825 2.73528 1.95299 0.41555 2.05511 2.14962 0.41555 2.26075 2.14962 
0.41625 2.92275 0.75416 0.41625 2.92275 1.73761 0.41667 1.84822 2.10055 
0.41667 2.46764 2.10055 0.41697 3.02644 0.97789 0.41697 3.02644 1.51387 
0.41829 1.70585 2.0337 0.41829 2.61001 0.45807 0.41829 2.61001 2.0337 
0.42122 2.96114 0.82466 0.42122 2.96114 1.66711 0.42156 2.86099 0.67317 
0.42156 2.86099 1.81859 0.4247 2.10765 2.14982 0.4247 2.20821 2.14982 
0.42631 3.03928 1.04223 0.42631 3.03928 1.44954 0.42756 2.15793 2.14987 
0.42832 1.62185 1.97331 0.42832 2.69401 0.51845 0.42832 2.69401 1.97331 
0.43067 1.90018 2.1108 0.43067 2.41568 2.1108 0.43378 3.04825 1.10745 
0.43378 3.04825 1.38431 0.43407 2.77181 0.58654 0.43407 2.77181 1.90523 
0.43529 1.75067 2.04879 0.43529 2.56519 0.44297 0.43529 2.56519 2.04879 
0.4361 2.98232 0.88505 0.4361 2.98232 1.60672 0.43694 3.05474 1.1765 
0.43694 3.05474 1.31526 0.438 3.05691 1.24588 0.44229 2.89022 0.72807 
0.44229 2.89022 1.76369 0.44338 1.95291 2.11846 0.44338 2.36295 2.11846 
0.44731 1.66446 1.99181 0.44731 2.6514 0.49996 0.44731 2.6514 1.99181 
0.4481 3.0007 0.94763 0.4481 3.0007 1.54414 0.44858 2.93094 0.7973 
0.44858 2.93094 1.69447 0.45036 1.7999 2.0638 0.45036 2.51596 0.42796 
0.45036 2.51596 2.0638 0.4547 2.00504 2.12331 0.4547 2.31082 2.12331 
0.45532 2.73236 0.56565 0.45532 2.73236 1.92612 0.45804 2.8057 0.63712 
0.45804 2.8057 1.85464 0.45829 3.01534 1.01173 0.45829 3.01534 1.48004 
0.46433 2.95359 0.85687 0.46433 2.95359 1.63489 0.46472 2.05761 2.12564 
0.46472 2.25825 2.12564 0.46518 1.70832 2.00842 0.46518 2.60754 0.48335 
0.46518 2.60754 2.00842 0.46554 1.85087 2.07594 0.46554 2.46499 2.07594 
0.4666 3.02606 1.07664 0.4666 3.02606 1.41513 0.46865 2.10771 2.12784 
0.46865 2.20815 2.12784 0.4714 2.15793 2.1278 0.47179 3.03347 1.14172 
0.47179 3.03347 1.35005 0.4739 3.03782 1.21103 0.4739 3.03782 1.28074 
0.47486 2.89888 0.77102 0.47486 2.89888 1.72075 0.47523 1.62511 1.94607 
0.47523 2.69075 0.5457 0.47523 2.69075 1.94607 0.47808 2.9728 0.91812 
0.47808 2.9728 1.57365 0.47936 1.90306 2.08568 0.47936 2.4128 2.08568 
0.48005 2.83682 0.69031 0.48005 2.83682 1.80145 0.48013 2.76747 0.61506 
0.48013 2.76747 1.87671 0.48187 1.75332 2.02311 0.48187 2.56255 0.46865 
0.48187 2.56255 2.02311 0.48924 2.98908 0.9816 0.48924 2.98908 1.51016 
0.49145 1.95574 2.093 0.49145 2.36012 2.093 0.49172 2.92275 0.82963 
0.49172 2.92275 1.66214 0.49421 1.6683 1.96422 0.49421 2.64756 0.52754 
0.49421 2.64756 1.96422 0.49818 1.80335 2.03714 0.49818 2.51251 0.45462 
0.49818 2.51251 2.03714 0.49824 3.00168 1.04625 0.49824 3.00168 1.44551 
0.5 2.86504 0.74588 0.5 2.86504 1.74588 0.50104 2.72775 0.59453 
0.50104 2.72775 1.89724 0.50257 2.00804 2.09733 0.50257 2.30782 2.09733 
0.50307 2.79997 0.66734 0.50307 2.79997 1.82442 0.50443 3.01078 1.11097 
0.50443 3.01078 1.38079 0.50636 2.9435 0.89023 0.50636 2.9435 1.60154 
0.50776 2.05771 2.10153 0.50776 2.25815 2.10153 0.50845 3.0162 1.17627 
0.50845 3.0162 1.31549 0.50969 3.01829 1.24588 0.51169 2.10787 2.1036 
0.51169 2.20799 2.1036 0.51188 1.71247 1.98042 0.51188 2.60339 0.51134 
0.51188 2.60339 1.98042 0.51301 1.85445 2.04883 0.51301 2.46142 0.44294 
0.51301 2.46142 2.04883 0.5141 2.15793 2.10361 0.51781 2.89022 0.80359 
0.51781 2.89022 1.68817 0.51864 2.96089 0.95216 0.51864 2.96089 1.53961 
0.52101 1.63018 1.91673 0.52101 2.68568 0.57504 0.52101 2.68568 1.91673 
0.52393 2.82949 0.72195 0.52393 2.82949 1.76981 0.52495 2.76134 0.64561 
0.52495 2.76134 1.84616 0.52631 1.90644 2.05813 0.52631 2.40943 2.05813 
0.52709 1.75711 1.99523 0.52709 2.55875 0.49654 0.52709 2.55875 1.99523 
0.52862 2.97517 1.01637 0.52862 2.97517 1.4754 0.5334 2.91228 0.8632 
0.5334 2.91228 1.62857 0.53609 2.98574 1.08057 0.53609 2.98574 1.4112 
0.53806 1.95917 2.06502 0.53806 2.35669 2.06502 0.53964 1.67359 1.93451 
0.53964 2.64227 0.55726 0.53964 2.64227 1.93451 0.54112 2.99289 1.14569 
0.54112 2.99289 1.34608 0.54319 1.80741 2.00882 0.54319 2.50845 0.48294 
0.54319 2.50845 2.00882 0.54367 2.99651 1.21103 0.54367 2.99651 1.28074 
0.54449 2.00843 2.07122 0.54449 2.30744 2.07122 0.54529 1.59441 1.86644 
0.54529 2.72145 0.62532 0.54529 2.72145 1.86644 0.5466 2.79232 0.69928 
0.5466 2.79232 1.79248 0.54671 2.9311 0.92444 0.54671 2.9311 1.56732 
0.54957 2.05805 2.07534 0.54957 2.25781 2.07534 0.55326 2.10793 2.07739 
0.55326 2.20793 2.07739 0.55557 2.15793 2.07735 0.55557 2.83682 0.76583 
0.55557 2.83682 1.72593 0.5559 1.71728 1.95072 0.5559 2.59859 0.54105 
0.5559 2.59859 1.95072 0.55768 2.94661 0.98706 0.55768 2.94661 1.5047 
0.55796 1.85902 2.02005 0.55796 2.45684 0.47171 0.55796 2.45684 2.02005 
0.56503 1.63683 1.88557 0.56503 2.67903 0.6062 0.56503 2.67903 1.88557 
0.56626 2.95874 1.05079 0.56626 2.95874 1.44097 0.56795 2.75363 0.67793 
0.56795 2.75363 1.81384 0.57081 1.76204 1.96522 0.57081 2.55382 0.52655 
0.57081 2.55382 1.96522 0.57102 1.91124 2.02888 0.57102 2.40462 0.46289 
0.57102 2.40462 2.02888 0.57241 2.96744 1.11536 0.57241 2.96744 1.37641 
0.57271 2.86099 0.82432 0.57271 2.86099 1.66744 0.57611 2.97268 1.18048 
0.57611 2.97268 1.31129 0.57735 2.97443 1.24588 0.57854 2.79997 0.74281 
0.57854 2.79997 1.74895 0.5792 1.95935 2.03651 0.5792 2.35652 2.03651 
0.58246 1.67938 1.90294 0.58246 2.63649 0.58882 0.58246 2.63649 1.90294 
0.58564 2.00868 2.0426 0.58564 2.30719 2.0426 0.58694 1.81273 1.97824 
0.58694 2.50313 0.51353 0.58694 2.50313 1.97824 0.58777 2.88206 0.8851 
0.58777 2.88206 1.60667 0.58794 1.60236 1.83382 0.58794 2.7135 0.65795 
0.58794 2.7135 1.83382 0.59082 2.05862 2.04655 0.59082 2.25724 2.04655 
0.59449 2.10857 2.04847 0.59449 2.20729 2.04847 0.5957 2.15793 2.04909 
0.59854 1.72333 1.91884 0.59854 2.59254 0.57292 0.59854 2.59254 1.91884 
0.60027 2.76134 0.72093 0.60027 2.76134 1.77084 0.60031 2.89974 0.94697 
0.60031 2.89974 1.54479 0.6013 1.86446 1.98906 0.6013 2.4514 0.50271 
0.6013 2.4514 1.98906 0.60651 1.64383 1.85239 0.60651 2.67203 0.63938 
0.60651 2.67203 1.85239 0.60876 2.8057 0.78784 0.60876 2.8057 1.70393 
0.61084 1.91194 1.99845 0.61084 2.40392 0.49331 0.61084 2.40392 1.99845 
0.6111 2.91433 1.01261 0.6111 2.91433 1.47916 0.61292 1.76809 1.93316 
0.61292 2.54777 0.5586 0.61292 2.54777 1.93316 0.61875 2.92511 1.07683 
0.61875 2.92511 1.41494 0.61889 1.96002 2.00602 0.61889 2.35585 0.48575 
0.61889 2.35585 2.00602 0.62056 1.59441 1.79118 0.62056 2.72145 0.70059 
0.62056 2.72145 1.79118 0.62361 1.68653 1.8695 0.62361 2.62933 0.62227 
0.62361 2.62933 1.8695 0.62403 2.93244 1.14228 0.62403 2.93244 1.34948 
0.62552 2.00954 2.01185 0.62552 2.30632 0.47992 0.62552 2.30632 2.01185 
0.62553 2.82866 0.84733 0.62553 2.82866 1.64443 0.62674 2.93623 1.20768 
0.62674 2.93623 1.28408 0.62877 1.81906 1.94575 0.62877 2.4968 0.54601 
0.62877 2.4968 1.94575 0.63057 2.05944 2.01574 0.63057 2.25642 2.01574 
0.63083 2.76747 0.76576 0.63083 2.76747 1.72601 0.63325 2.10863 2.01826 
0.63325 2.20723 2.01826 0.63439 2.15793 2.01889 0.63922 1.73038 1.8851 
0.63922 2.58549 0.60667 0.63922 2.58549 1.8851 0.63957 2.8487 0.90856 
0.63957 2.8487 1.5832 0.63969 1.63683 1.81091 0.63969 2.67903 0.68085 
0.63969 2.67903 1.81091 0.63979 1.86568 1.9567 0.63979 2.45018 0.53507 
0.63979 2.45018 1.9567 0.6493 1.91325 1.96598 0.6493 2.40261 0.52579 
0.6493 2.40261 1.96598 0.65136 1.58812 1.74693 0.65136 2.72775 0.74484 
0.65136 2.72775 1.74693 0.65216 2.86529 0.97326 0.65216 2.86529 1.51851 
0.65328 1.77525 1.89916 0.65328 2.54061 0.5926 0.65328 2.54061 1.89916 
0.65703 1.96118 1.97362 0.65703 2.35468 0.51814 0.65703 2.35468 1.97362 
0.65706 1.67938 1.82834 0.65706 2.63649 0.66342 0.65706 2.63649 1.82834 
0.65935 2.77181 0.81181 0.65935 2.77181 1.67996 0.66174 2.87862 1.03922 
0.66174 2.87862 1.45255 0.66364 2.01079 1.97933 0.66364 2.30507 0.51244 
0.66364 2.30507 1.97933 0.66577 1.82104 1.91166 0.66577 2.49482 0.58011 
0.66577 2.49482 1.91166 0.66795 2.05956 1.98356 0.66795 2.2563 0.50821 
0.66795 2.2563 1.98356 0.66871 2.88782 1.10415 0.66871 2.88782 1.38762 
0.67066 2.1088 1.98602 0.67066 2.20706 1.98602 0.67085 1.63018 1.76689 
0.67085 2.68568 0.72488 0.67085 2.68568 1.76689 0.67156 2.15793 1.98683 
0.67276 2.89386 1.16969 0.67276 2.89386 1.32208 0.67296 1.72333 1.84442 
0.67296 2.59254 0.64735 0.67296 2.59254 1.84442 0.67472 2.896 1.24588 
0.67524 2.79378 0.87205 0.67524 2.79378 1.61972 0.67666 1.86765 1.92254 
0.67666 2.44822 0.56922 0.67666 2.44822 1.92254 0.68023 1.5835 1.7012 
0.68023 2.73236 0.79057 0.68023 2.73236 1.7012 0.68592 1.91495 1.9318 
0.68592 2.40091 0.55997 0.68592 2.40091 1.9318 0.68728 1.76809 1.8588 
0.68728 2.54777 0.63297 0.68728 2.54777 1.8588 0.68862 1.67359 1.78552 
0.68862 2.64227 0.70624 0.68862 2.64227 1.78552 0.68995 2.81185 0.93547 
0.68995 2.81185 1.55629 0.69352 1.96284 1.9394 0.69352 2.35302 0.55236 
0.69352 2.35302 1.9394 0.69945 2.0112 1.94534 0.69945 2.30466 0.54643 
0.69945 2.30466 1.94534 0.69987 1.81906 1.87465 0.69987 2.4968 0.61712 
0.69987 2.4968 1.87465 0.70019 1.62511 1.72111 0.70019 2.69075 0.77065 
0.70019 2.69075 1.72111 0.70144 2.82721 1.00082 0.70144 2.82721 1.49095 
0.7037 2.05991 1.94958 0.7037 2.25595 0.54218 0.7037 2.25595 1.94958 
0.70484 1.71728 1.80179 0.70484 2.59859 0.68998 0.70484 2.59859 1.80179 
0.70626 2.10886 1.95214 0.70626 2.207 0.53963 0.70626 2.207 1.95214 
0.70711 1.58058 1.65413 0.70711 2.15793 0.53878 0.70711 2.15793 1.95299 
0.70711 2.73528 0.83763 0.70711 2.73528 1.65413 0.70937 2.83963 1.06677 
0.70937 2.83963 1.425 0.71082 1.86568 1.88567 0.71082 2.45018 0.60609 
0.71082 2.45018 1.88567 0.71519 2.84754 1.1321 0.71519 2.84754 1.35966 
0.71834 1.6683 1.74009 0.71834 2.64756 0.75167 0.71834 2.64756 1.74009 
0.71933 1.76204 1.8167 0.71933 2.55382 0.67507 0.71933 2.55382 1.8167 
0.71959 2.85128 1.20768 0.71959 2.85128 1.28408 0.7201 1.91325 1.89519 
0.7201 2.40261 0.59658 0.7201 2.40261 1.89519 0.72377 1.56087 1.59183 
0.72377 2.75499 0.89994 0.72377 2.75499 1.59183 0.72743 1.62185 1.6742 
0.72743 2.69401 0.81756 0.72743 2.69401 1.6742 0.72774 1.96118 1.90291 
0.72774 2.35468 0.58886 0.72774 2.35468 1.90291 0.73235 1.81273 1.83282 
0.73235 2.50313 0.65894 0.73235 2.50313 1.83282 0.73344 2.01079 1.90952 
0.73344 2.30507 0.58225 0.73344 2.30507 1.90952 0.73454 1.71247 1.75776 
0.73454 2.60339 0.734 0.73454 2.60339 1.75776 0.73714 1.54388 1.52795 
0.73714 2.77199 0.96382 0.73714 2.77199 1.52795 0.73768 2.05956 0.57793 
0.73768 2.05956 1.91383 0.73768 2.2563 0.57793 0.73768 2.2563 1.91383 
0.74014 2.1088 0.57522 0.74014 2.1088 1.91654 0.74014 2.20706 0.57522 
0.74014 2.20706 1.91654 0.74095 2.15793 0.57432 0.74095 2.15793 1.91744 
0.74318 1.86446 1.84719 0.74318 2.4514 0.64458 0.74318 2.4514 1.84719 
0.74592 1.66446 1.6932 0.74592 2.6514 0.79857 0.74592 2.6514 1.6932 
0.74716 1.52967 1.46279 0.74716 2.78619 1.02898 0.74716 2.78619 1.46279 
0.74934 1.75711 1.77297 0.74934 2.55875 0.71879 0.74934 2.55875 1.77297 
0.75184 1.61958 1.62656 0.75184 2.69628 0.86521 0.75184 2.69628 1.62656 
0.75257 1.91194 0.63504 0.75257 1.91194 1.85672 0.75257 2.40392 0.63504 
0.75257 2.40392 1.85672 0.75378 1.51833 1.39664 0.75378 2.79753 1.09513 
0.75378 2.79753 1.39664 0.76014 1.96002 0.627 0.76014 1.96002 1.86477 
0.76014 2.35585 0.627 0.76014 2.35585 1.86477 0.76031 1.51279 1.32148 
0.76031 2.80308 1.17029 0.76031 2.80308 1.32148 0.76249 2.80493 1.24588 
0.76254 1.70832 1.71106 0.76254 2.60754 0.7807 0.76254 2.60754 1.71106 
0.76294 1.80741 1.78908 0.76294 2.50845 0.70269 0.76294 2.50845 1.78908 
0.76597 2.00954 0.62036 0.76597 2.00954 1.87141 0.76597 2.30632 0.62036 
0.76597 2.30632 1.87141 0.76733 1.60087 1.56351 0.76733 2.715 0.92825 
0.76733 2.715 1.56351 0.76986 2.05944 0.61531 0.76986 2.05944 1.87646 
0.76986 2.25642 0.61531 0.76986 2.25642 1.87646 0.77074 1.66196 1.64585 
0.77074 2.6539 0.84592 0.77074 2.6539 1.64585 0.77237 2.10863 0.61263 
0.77237 2.10863 1.87914 0.77237 2.20723 0.61263 0.77237 2.20723 1.87914 
0.77301 2.15793 0.61149 0.77301 2.15793 1.88028 0.77417 1.85902 0.68793 
0.77417 1.85902 1.80384 0.77417 2.45684 0.68793 0.77417 2.45684 1.80384 
0.77723 1.75332 1.72776 0.77723 2.56255 0.76401 0.77723 2.56255 1.72776 
0.7796 1.58486 1.49851 0.7796 2.731 0.99326 0.7796 2.731 1.49851 
0.78299 1.91124 0.67486 0.78299 1.91124 1.8169 0.78299 2.40462 0.67486 
0.78299 2.40462 1.8169 0.78781 1.70585 1.66418 0.78781 2.61001 0.82759 
0.78781 2.61001 1.66418 0.78833 1.57176 1.43281 0.78833 2.7441 1.05896 
0.78833 2.7441 1.43281 0.79063 1.95935 0.66669 0.79063 1.95935 1.82508 
0.79063 2.35652 0.66669 0.79063 2.35652 1.82508 0.79126 1.80335 1.74406 
0.79126 2.51251 0.7477 0.79126 2.51251 1.74406 0.79335 1.66088 1.59735 
0.79335 2.65498 0.89441 0.79335 2.65498 1.59735 0.79671 2.00868 0.66025 
0.79671 2.00868 1.83152 0.79671 2.30719 0.66025 0.79671 2.30719 1.83152 
0.79855 1.56686 1.35971 0.79855 2.74901 1.13205 0.79855 2.74901 1.35971 
0.80067 2.05862 0.65507 0.80067 2.05862 1.8367 0.80067 2.25724 0.65507 
0.80067 2.25724 1.8367 0.80258 2.10857 0.65139 0.80258 2.10857 1.84038 
0.80258 2.20729 0.65139 0.80258 2.20729 1.84038 0.80291 1.75067 1.68117 
0.80291 2.56519 0.81059 0.80291 2.56519 1.68117 0.80295 1.85445 0.73288 
0.80295 1.85445 1.75889 0.80295 2.46142 0.73288 0.80295 2.46142 1.75889 
0.80296 1.56312 1.20765 0.80296 1.56312 1.28412 0.80296 2.75274 1.20765 
0.80296 2.75274 1.28412 0.80321 2.15793 0.65018 0.80321 2.15793 1.84158 
0.80787 1.64342 1.53333 0.80787 2.67244 0.95844 0.80787 2.67244 1.53333 
0.81086 1.70445 1.61582 0.81086 2.61141 0.87594 0.81086 2.61141 1.61582 
0.81225 1.90644 0.71957 0.81225 1.90644 1.7722 0.81225 2.40943 0.71957 
0.81225 2.40943 1.7722 0.81792 1.7999 0.79552 0.81792 1.7999 1.69624 
0.81792 2.51596 0.79552 0.81792 2.51596 1.69624 0.81866 1.62834 1.46797 
0.81866 2.68752 1.02379 0.81866 2.68752 1.46797 0.81914 1.95917 0.70783 
0.81914 1.95917 1.78394 0.81914 2.35669 0.70783 0.81914 2.35669 1.78394 
0.82533 2.00843 0.70139 0.82533 2.00843 1.79038 0.82533 2.30744 0.70139 
0.82533 2.30744 1.79038 0.82631 1.74918 1.63335 0.82631 2.56668 0.85841 
0.82631 2.56668 1.63335 0.82946 2.05805 0.69632 0.82946 2.05805 1.79545 
0.82946 2.25781 0.69632 0.82946 2.25781 1.79545 0.83005 1.85087 0.78035 
0.83005 1.85087 1.71142 0.83005 2.46499 0.78035 0.83005 2.46499 1.71142 
0.83097 1.62209 1.0963 0.83097 1.62209 1.39546 0.83097 2.69377 1.0963 
0.83097 2.69377 1.39546 0.83147 1.70431 1.56664 0.83147 2.15793 0.69031 
0.83147 2.15793 1.80145 0.83147 2.61155 0.92512 0.83147 2.61155 1.56664 
0.83151 2.10793 0.69262 0.83151 2.10793 1.79914 0.83151 2.20793 0.69262 
0.83151 2.20793 1.79914 0.83874 1.61877 1.16963 0.83874 1.61877 1.32213 
0.83874 2.69709 1.16963 0.83874 2.69709 1.32213 0.8398 1.90306 0.76653 
0.8398 1.90306 1.72524 0.8398 2.4128 0.76653 0.8398 2.4128 1.72524 
0.84119 1.61719 1.24588 0.84119 2.69867 1.24588 0.8417 1.79818 0.84323 
0.8417 1.79818 1.64853 0.8417 2.51768 0.84323 0.8417 2.51768 1.64853 
0.84461 1.68775 0.98981 0.84461 1.68775 1.50195 0.84461 2.62811 0.98981 
0.84461 2.62811 1.50195 0.84711 1.95574 0.75444 0.84711 1.95574 1.73733 
0.84711 2.36012 0.75444 0.84711 2.36012 1.73733 0.84737 1.74885 0.90733 
0.84737 1.74885 1.58444 0.84737 2.56701 0.90733 0.84737 2.56701 1.58444 
0.85144 2.00804 0.74331 0.85144 2.00804 1.74845 0.85144 2.30782 0.74331 
0.85144 2.30782 1.74845 0.85467 1.84822 0.82921 0.85467 1.84822 1.66255 
0.85467 2.46764 0.82921 0.85467 2.46764 1.66255 0.85565 2.05771 0.73812 
0.85565 2.05771 1.75365 0.85565 2.25815 0.73812 0.85565 2.25815 1.75365 
0.85771 2.10787 0.7342 0.85771 2.10787 1.75757 0.85771 2.20799 0.7342 
0.85771 2.20799 1.75757 0.85773 2.15793 0.73178 0.85773 2.15793 1.75999 
0.85926 1.68083 1.06135 0.85926 1.68083 1.43041 0.85926 2.63503 1.06135 
0.85926 2.63503 1.43041 0.86321 1.79753 0.89236 0.86321 1.79753 1.59941 
0.86321 2.51833 0.89236 0.86321 2.51833 1.59941 0.86492 1.90018 0.81521 
0.86492 1.90018 1.67655 0.86492 2.41568 0.81521 0.86492 2.41568 1.67655 
0.86603 1.74968 0.95721 0.86603 1.74968 1.53456 0.86603 2.56618 0.95721 
0.86603 2.56618 1.53456 0.86917 1.67612 1.13451 0.86917 1.67612 1.35726 
0.86917 2.63974 1.13451 0.86917 2.63974 1.35726 0.87257 1.95291 0.8025 
0.87257 1.95291 1.68926 0.87257 2.36295 0.8025 0.87257 2.36295 1.68926 
0.87414 1.67376 1.20765 0.87414 1.67376 1.28412 0.87414 2.6421 1.20765 
0.87414 2.6421 1.28412 0.87655 1.84748 0.87809 0.87655 1.84748 1.61368 
0.87655 2.46839 0.87809 0.87655 2.46839 1.61368 0.87742 2.00504 0.79118 
0.87742 2.00504 1.70059 0.87742 2.31082 0.79118 0.87742 2.31082 1.70059 
0.87975 2.05761 0.78116 0.87975 2.05761 1.71061 0.87975 2.25825 0.78116 
0.87975 2.25825 1.71061 0.88192 2.15793 0.77449 0.88192 2.15793 1.71728 
0.88195 2.10771 0.77723 0.88195 2.10771 1.71454 0.88195 2.20815 0.77723 
0.88195 2.20815 1.71454 0.88222 1.79814 0.94218 0.88222 1.79814 1.54958 
0.88222 2.51772 0.94218 0.88222 2.51772 1.54958 0.88281 1.74177 1.02801 
0.88281 1.74177 1.46375 0.88281 2.57409 1.02801 0.88281 2.57409 1.46375 
0.8873 1.89803 0.86491 0.8873 1.89803 1.62686 0.8873 2.41784 0.86491 
0.8873 2.41784 1.62686 0.89486 1.73609 1.09998 0.89486 1.73609 1.39178 
0.89486 2.57977 1.09998 0.89486 2.57977 1.39178 0.89544 1.95069 0.85189 
0.89544 1.95069 1.63988 0.89544 2.36517 0.85189 0.89544 2.36517 1.63988 
0.89592 1.84762 0.92802 0.89592 1.84762 1.56375 0.89592 2.46824 0.92802 
0.89592 2.46824 1.56375 0.89687 1.7968 0.99053 0.89687 1.7968 1.50124 
0.89687 2.51906 0.99053 0.89687 2.51906 1.50124 0.90092 2.00255 0.84067 
0.90092 2.00255 1.6511 0.90092 2.31332 0.84067 0.90092 2.31332 1.6511 
0.90211 1.73267 1.17274 0.90211 1.73267 1.31903 0.90211 2.58319 1.17274 
0.90211 2.58319 1.31903 0.90374 2.05511 0.83033 0.90374 2.05511 1.66144 
0.90374 2.26075 0.83033 0.90374 2.26075 1.66144 0.90394 2.10765 0.82118 
0.90394 2.10765 1.67058 0.90394 2.20821 0.82118 0.90394 2.20821 1.67058 
0.90399 2.15793 0.81833 0.90399 2.15793 1.67344 0.90453 1.73153 1.24588 
0.90453 2.58433 1.24588 0.90708 1.89799 0.91476 0.90708 1.89799 1.57701 
0.90708 2.41788 0.91476 0.90708 2.41788 1.57701 0.91106 1.84615 0.97614 
0.91106 1.84615 1.51563 0.91106 2.46971 0.97614 0.91106 2.46971 1.51563 
0.91147 1.78993 1.06204 0.91147 1.78993 1.42973 0.91147 2.52593 1.06204 
0.91147 2.52593 1.42973 0.91566 1.94908 0.90244 0.91566 1.94908 1.58933 
0.91566 2.36678 0.90244 0.91566 2.36678 1.58933 0.92133 1.78531 1.13499 
0.92133 1.78531 1.35677 0.92133 2.53055 1.13499 0.92133 2.53055 1.35677 
0.92164 2.00078 0.89109 0.92164 2.00078 1.60068 0.92164 2.31509 0.89109 
0.92164 2.31509 1.60068 0.92272 1.89664 0.9625 0.92272 1.89664 1.52927 
0.92272 2.41922 0.9625 0.92272 2.41922 1.52927 0.92388 1.84547 1.02494 
0.92388 1.84547 1.46683 0.92388 2.15793 0.8632 0.92388 2.15793 1.62857 
0.92388 2.47039 1.02494 0.92388 2.47039 1.46683 0.92501 2.05291 0.88075 
0.92501 2.05291 1.61102 0.92501 2.26295 0.88075 0.92501 2.26295 1.61102 
0.92576 2.10535 0.87144 0.92576 2.10535 1.62032 0.92576 2.21051 0.87144 
0.92576 2.21051 1.62032 0.92628 1.78298 1.2081 0.92628 1.78298 1.28367 
0.92628 2.53288 1.2081 0.92628 2.53288 1.28367 0.93178 1.94767 0.94995 
0.93178 1.94767 1.54182 0.93178 2.36819 0.94995 0.93178 2.36819 1.54182 
0.93606 1.89575 1.01123 0.93606 1.89575 1.48053 0.93606 2.42011 1.01123 
0.93606 2.42011 1.48053 0.93638 1.83995 1.09731 0.93638 1.83995 1.39446 
0.93638 2.47592 1.09731 0.93638 2.47592 1.39446 0.93819 2.00049 0.93766 
0.93819 2.00049 1.55411 0.93819 2.31537 0.93766 0.93819 2.31537 1.55411 
0.94154 2.15793 0.90899 0.94154 2.15793 1.58277 0.94196 2.05262 0.9271 
0.94196 2.05262 1.56466 0.94196 2.26324 0.9271 0.94196 2.26324 1.56466 
0.94306 2.10531 0.91745 0.94306 2.10531 1.57432 0.94306 2.21056 0.91745 
0.94306 2.21056 1.57432 0.94381 1.83614 1.17048 0.94381 1.83614 1.32128 
0.94381 2.47972 1.17048 0.94381 2.47972 1.32128 0.94555 1.94678 0.9982 
0.94555 1.94678 1.49357 0.94555 2.36908 0.9982 0.94555 2.36908 1.49357 
0.9465 1.83523 1.24588 0.9465 2.48064 1.24588 0.94693 1.89548 1.0603 
0.94693 1.89548 1.43147 0.94693 2.42039 1.0603 0.94693 2.42039 1.43147 
0.9525 1.99945 0.98583 0.9525 1.99945 1.50594 0.9525 2.31641 0.98583 
0.9525 2.31641 1.50594 0.95661 2.05258 0.97423 0.95661 2.05258 1.51753 
0.95661 2.26328 0.97423 0.95661 2.26328 1.51753 0.95694 2.15793 0.9556 
0.95694 2.15793 1.53617 0.95694 1.94643 1.04708 0.95694 1.94643 1.44469 
0.95694 2.36943 1.04708 0.95694 2.36943 1.44469 0.95704 1.89077 1.13321 
0.95704 1.89077 1.35855 0.95704 2.42509 1.13321 0.95704 2.42509 1.35855 
0.95815 2.10518 0.96451 0.95815 2.10518 1.52725 0.95815 2.21068 0.96451 
0.95815 2.21068 1.52725 0.96257 1.88956 1.2081 0.96257 1.88956 1.28367 
0.96257 2.42631 1.2081 0.96257 2.42631 1.28367 0.96447 1.99886 1.03493 
0.96447 1.99886 1.45683 0.96447 2.317 1.03493 0.96447 2.317 1.45683 
0.96593 1.94661 1.09645 0.96593 1.94661 1.39531 0.96593 2.36926 1.09645 
0.96593 2.36926 1.39531 0.9691 2.05198 1.02313 0.9691 2.05198 1.46863 
0.9691 2.26388 1.02313 0.9691 2.26388 1.46863 0.97003 2.15793 1.0029 
0.97003 2.15793 1.48886 0.97083 2.10514 1.012 0.97083 2.10514 1.47977 
0.97083 2.21072 1.012 0.97083 2.21072 1.47977 0.97396 1.99889 1.08429 
0.97396 1.99889 1.40748 0.97396 2.31697 1.08429 0.97396 2.31697 1.40748 
0.97415 1.94481 1.17096 0.97415 1.94481 1.32081 0.97415 2.37105 1.17096 
0.97415 2.37105 1.32081 0.97689 1.94421 1.24588 0.97689 2.37166 1.24588 
0.97912 2.05164 1.0726 0.97912 2.05164 1.41916 0.97912 2.26422 1.0726 
0.97912 2.26422 1.41916 0.98079 1.99864 1.13325 0.98079 1.99864 1.35852 
0.98079 2.15793 1.05079 0.98079 2.15793 1.44097 0.98079 2.31722 1.13325 
0.98079 2.31722 1.35852 0.9814 2.10471 1.06143 0.9814 2.10471 1.43034 
0.9814 2.21115 1.06143 0.9814 2.21115 1.43034 0.98631 1.99743 1.20812 
0.98631 1.99743 1.28364 0.98631 2.31843 1.20812 0.98631 2.31843 1.28364 
0.98648 2.05137 1.12141 0.98648 2.05137 1.37035 0.98648 2.26449 1.12141 
0.98648 2.26449 1.37035 0.98918 2.15793 1.09915 0.98918 2.15793 1.39261 
0.98928 2.10467 1.10994 0.98928 2.10467 1.38182 0.98928 2.21119 1.10994 
0.98928 2.21119 1.38182 0.99144 2.05136 1.17052 0.99144 2.05136 1.32124 
0.99144 2.26451 1.17052 0.99144 2.26451 1.32124 0.99427 2.05105 1.24588 
0.99427 2.26481 1.24588 0.99479 2.10456 1.15907 0.99479 2.10456 1.3327 
0.99479 2.2113 1.15907 0.99479 2.2113 1.3327 0.99518 2.15793 1.14787 
0.99518 2.15793 1.3439 0.99786 2.10453 1.20812 0.99786 2.10453 1.28364 
0.99786 2.21133 1.20812 0.99786 2.21133 1.28364 0.9988 2.15793 1.19682 
0.9988 2.15793 1.29495 1 2.15793 1.24588 -1 -1.21123 -0.6993 
-0.9988 -1.21123 -0.74837 -0.9988 -1.21123 -0.65024 -0.99786 -1.26463 -0.73706 
-0.99786 -1.26463 -0.66154 -0.99786 -1.15783 -0.73706 -0.99786 -1.15783 -0.66154 
-0.99518 -1.21123 -0.79732 -0.99518 -1.21123 -0.60129 -0.99479 -1.2646 -0.78612 
-0.99479 -1.2646 -0.61249 -0.99479 -1.15786 -0.78612 -0.99479 -1.15786 -0.61249 
-0.99427 -1.31811 -0.6993 -0.99427 -1.10435 -0.6993 -0.99144 -1.3178 -0.77466 
-0.99144 -1.3178 -0.62394 -0.99144 -1.10466 -0.77466 -0.99144 -1.10466 -0.62394 
-0.98928 -1.26449 -0.83525 -0.98928 -1.26449 -0.56336 -0.98928 -1.15797 -0.83525 
-0.98928 -1.15797 -0.56336 -0.98918 -1.21123 -0.84603 -0.98918 -1.21123 -0.55257 
-0.98648 -1.31779 -0.82378 -0.98648 -1.31779 -0.57483 -0.98648 -1.10467 -0.82378 
-0.98648 -1.10467 -0.57483 -0.98631 -1.37173 -0.73707 -0.98631 -1.37173 -0.66154 
-0.98631 -1.05073 -0.73707 -0.98631 -1.05073 -0.66154 -0.9814 -1.26445 -0.88376 
-0.9814 -1.26445 -0.51485 -0.9814 -1.15801 -0.88376 -0.9814 -1.15801 -0.51485 
-0.98079 -1.37052 -0.81194 -0.98079 -1.37052 -0.58667 -0.98079 -1.21123 -0.89439 
-0.98079 -1.21123 -0.50421 -0.98079 -1.05194 -0.81194 -0.98079 -1.05194 -0.58667 
-0.97912 -1.31752 -0.87258 -0.97912 -1.31752 -0.52602 -0.97912 -1.10494 -0.87258 
-0.97912 -1.10494 -0.52602 -0.97689 -1.42495 -0.6993 -0.97689 -0.99751 -0.6993 
-0.97415 -1.42435 -0.77423 -0.97415 -1.42435 -0.62438 -0.97415 -0.99811 -0.77423 
-0.97415 -0.99811 -0.62438 -0.97396 -1.37027 -0.8609 -0.97396 -1.37027 -0.53771 
-0.97396 -1.05219 -0.8609 -0.97396 -1.05219 -0.53771 -0.97083 -1.26402 -0.93319 
-0.97083 -1.26402 -0.46542 -0.97083 -1.15844 -0.93319 -0.97083 -1.15844 -0.46542 
-0.97003 -1.21123 -0.94228 -0.97003 -1.21123 -0.45632 -0.9691 -1.31718 -0.92205 
-0.9691 -1.31718 -0.47655 -0.9691 -1.10528 -0.92205 -0.9691 -1.10528 -0.47655 
-0.96593 -1.42255 -0.84873 -0.96593 -1.42255 -0.54987 -0.96593 -0.99991 -0.84873 
-0.96593 -0.99991 -0.54987 -0.96447 -1.3703 -0.91025 -0.96447 -1.3703 -0.48836 
-0.96447 -1.05216 -0.91025 -0.96447 -1.05216 -0.48836 -0.96257 -1.47961 -0.73709 
-0.96257 -1.47961 -0.66152 -0.96257 -0.94285 -0.73709 -0.96257 -0.94285 -0.66152 
-0.95815 -1.26398 -0.98067 -0.95815 -1.26398 -0.41793 -0.95815 -1.15848 -0.98067 
-0.95815 -1.15848 -0.41793 -0.95704 -1.47839 -0.81197 -0.95704 -1.47839 -0.58663 
-0.95704 -0.94407 -0.81197 -0.95704 -0.94407 -0.58663 -0.95694 -1.42273 -0.89811 
-0.95694 -1.42273 -0.5005 -0.95694 -0.99973 -0.89811 -0.95694 -0.99973 -0.5005 
-0.95694 -1.21123 -0.98959 -0.95694 -1.21123 -0.40902 -0.95661 -1.31658 -0.97095 
-0.95661 -1.31658 -0.42765 -0.95661 -1.10588 -0.97095 -0.95661 -1.10588 -0.42765 
-0.9525 -1.36971 -0.95936 -0.9525 -1.36971 -0.43925 -0.9525 -1.05275 -0.95936 
-0.9525 -1.05275 -0.43925 -0.94693 -1.47368 -0.88489 -0.94693 -1.47368 -0.51372 
-0.94693 -0.94878 -0.88489 -0.94693 -0.94878 -0.51372 -0.9465 -1.53394 -0.6993 
-0.9465 -0.88852 -0.6993 -0.94555 -1.42238 -0.94699 -0.94555 -1.42238 -0.45162 
-0.94555 -1.00008 -0.94699 -0.94555 -1.00008 -0.45162 -0.94381 -1.53302 -0.7747 
-0.94381 -1.53302 -0.6239 -0.94381 -0.88944 -0.7747 -0.94381 -0.88944 -0.6239 
-0.94306 -1.26386 -1.02774 -0.94306 -1.26386 -0.37087 -0.94306 -1.1586 -1.02774 
-0.94306 -1.1586 -0.37087 -0.94196 -1.31654 -1.01808 -0.94196 -1.31654 -0.38052 
-0.94196 -1.10592 -1.01808 -0.94196 -1.10592 -0.38052 -0.94154 -1.21123 -1.03619 
-0.94154 -1.21123 -0.36241 -0.93819 -1.36867 -1.00753 -0.93819 -1.36867 -0.39108 
-0.93819 -1.05379 -1.00753 -0.93819 -1.05379 -0.39108 -0.93638 -1.52922 -0.84788 
-0.93638 -1.52922 -0.55073 -0.93638 -0.89324 -0.84788 -0.93638 -0.89324 -0.55073 
-0.93606 -1.47341 -0.93395 -0.93606 -1.47341 -0.46465 -0.93606 -0.94905 -0.93395 
-0.93606 -0.94905 -0.46465 -0.93178 -1.42149 -0.99524 -0.93178 -1.42149 -0.40337 
-0.93178 -1.00097 -0.99524 -0.93178 -1.00097 -0.40337 -0.92628 -1.58618 -0.73709 
-0.92628 -1.58618 -0.66152 -0.92628 -0.83628 -0.73709 -0.92628 -0.83628 -0.66152 
-0.92576 -1.26381 -1.07374 -0.92576 -1.26381 -0.32486 -0.92576 -1.15865 -1.07374 
-0.92576 -1.15865 -0.32486 -0.92501 -1.31625 -1.06444 -0.92501 -1.31625 -0.33417 
-0.92501 -1.10621 -1.06444 -0.92501 -1.10621 -0.33417 -0.92388 -1.52369 -0.92025 
-0.92388 -1.52369 -0.47836 -0.92388 -1.21123 -1.08199 -0.92388 -1.21123 -0.31662 
-0.92388 -0.89877 -0.92025 -0.92388 -0.89877 -0.47836 -0.92272 -1.47252 -0.98269 
-0.92272 -1.47252 -0.41592 -0.92272 -0.94994 -0.98269 -0.92272 -0.94994 -0.41592 
-0.92164 -1.36839 -1.0541 -0.92164 -1.36839 -0.34451 -0.92164 -1.05407 -1.0541 
-0.92164 -1.05407 -0.34451 -0.92133 -1.58385 -0.81019 -0.92133 -1.58385 -0.58841 
-0.92133 -0.83861 -0.81019 -0.92133 -0.83861 -0.58841 -0.91566 -1.42008 -1.04275 
-0.91566 -1.42008 -0.35586 -0.91566 -1.00238 -1.04275 -0.91566 -1.00238 -0.35586 
-0.91147 -1.57923 -0.88315 -0.91147 -1.57923 -0.51546 -0.91147 -0.84323 -0.88315 
-0.91147 -0.84323 -0.51546 -0.91106 -1.52301 -0.96905 -0.91106 -1.52301 -0.42956 
-0.91106 -0.89945 -0.96905 -0.91106 -0.89945 -0.42956 -0.90708 -1.47118 -1.03043 
-0.90708 -1.47118 -0.36818 -0.90708 -0.95128 -1.03043 -0.90708 -0.95128 -0.36818 
-0.90453 -1.63763 -0.6993 -0.90453 -0.78483 -0.6993 -0.90399 -1.21123 -1.12686 
-0.90399 -1.21123 -0.27175 -0.90394 -1.26151 -1.124 -0.90394 -1.26151 -0.2746 
-0.90394 -1.16095 -1.124 -0.90394 -1.16095 -0.2746 -0.90374 -1.31405 -1.11486 
-0.90374 -1.31405 -0.28375 -0.90374 -1.10841 -1.11486 -0.90374 -1.10841 -0.28375 
-0.90211 -1.63649 -0.77245 -0.90211 -1.63649 -0.62616 -0.90211 -0.78597 -0.77245 
-0.90211 -0.78597 -0.62616 -0.90092 -1.36661 -1.10452 -0.90092 -1.05585 -0.29409 
-0.89687 -1.57236 -0.95466 -0.89687 -1.57236 -0.44395 -0.89687 -0.8501 -0.95466 
-0.89687 -0.8501 -0.44395 -0.89592 -1.52154 -1.01717 -0.89592 -0.90092 -1.01717 
-0.89592 -0.90092 -0.38144 -0.89544 -1.41847 -1.0933 -0.89544 -1.00399 -0.30531 
-0.89486 -1.63307 -0.8452 -0.89486 -1.63307 -0.55341 -0.89486 -0.78939 -0.8452 
-0.89486 -0.78939 -0.55341 -0.8873 -1.47114 -1.08028 -0.8873 -0.95132 -0.31833 
-0.88281 -1.62739 -0.91717 -0.88281 -1.62739 -0.48143 -0.88281 -0.79507 -0.91717 
-0.88281 -0.79507 -0.48143 -0.88222 -1.57102 -1.003 -0.88222 -0.85144 -0.3956 
-0.88195 -1.26145 -1.16796 -0.88195 -1.26145 -0.23065 -0.88195 -1.16101 -0.23065 
-0.88192 -1.21123 -0.22791 -0.87975 -1.31155 -1.16403 -0.87975 -1.11091 -0.23458 
-0.87742 -1.36412 -1.15401 -0.87742 -1.05834 -0.2446 -0.87655 -1.52168 -1.0671 
-0.87655 -0.90078 -0.33151 -0.87414 -1.6954 -0.73754 -0.87414 -1.6954 -0.66107 
-0.87414 -0.72706 -0.73754 -0.87414 -0.72706 -0.66107 -0.87257 -1.41625 -1.14268 
-0.87257 -1.00621 -0.25592 -0.86917 -1.69304 -0.81068 -0.86917 -1.69304 -0.58793 
-0.86917 -0.72942 -0.81068 -0.86917 -0.72942 -0.58793 -0.86603 -1.61948 -0.98798 
-0.86603 -0.80298 -0.41063 -0.86492 -1.46898 -1.12998 -0.86492 -0.95348 -0.26863 
-0.86321 -1.57163 -1.05283 -0.86321 -0.85083 -0.34578 -0.85926 -1.68833 -0.88384 
-0.85926 -1.68833 -0.51477 -0.85926 -0.73413 -0.88384 -0.85926 -0.73413 -0.51477 
-0.85771 -1.16117 -0.18762 -0.85565 -1.31145 -1.20707 -0.85565 -1.11101 -0.19154 
-0.85467 -1.52094 -1.11598 -0.85467 -0.90152 -0.28263 -0.85144 -1.36112 -1.20187 
-0.85144 -1.06134 -0.19673 -0.84737 -1.62031 -1.03786 -0.84737 -0.80215 -0.36075 
-0.84711 -1.41342 -1.19075 -0.84711 -1.00904 -0.20786 -0.84461 -1.68141 -0.95537 
-0.84461 -0.74105 -0.44323 -0.8417 -1.57098 -1.10195 -0.8417 -0.85148 -0.29666 
-0.84119 -1.75197 -0.6993 -0.84119 -0.67049 -0.6993 -0.8398 -1.4661 -1.17866 
-0.8398 -0.95636 -0.21995 -0.83874 -1.75039 -0.77555 -0.83874 -1.75039 -0.62305 
-0.83874 -0.67207 -0.77555 -0.83874 -0.67207 -0.62305 -0.83147 -0.75761 -0.37855 
-0.83097 -1.74707 -0.84888 -0.83097 -0.67539 -0.84888 -0.83097 -0.67539 -0.54973 
-0.83005 -1.51829 -1.16484 -0.83005 -0.90417 -0.23377 -0.82946 -1.11135 -0.14974 
-0.82631 -0.80248 -0.31183 -0.82533 -1.06172 -0.15481 -0.81914 -1.40999 -1.23736 
-0.81914 -1.01247 -0.16125 -0.81866 -0.68164 -0.47721 -0.81792 -1.56926 -1.14966 
-0.81792 -0.8532 -0.24895 -0.81225 -1.46272 -1.22562 -0.81225 -0.95974 -0.17299 
-0.81086 -0.75775 -0.32936 -0.80787 -0.69672 -0.41186 -0.80296 -1.80604 -0.73754 
-0.80296 -1.80604 -0.66107 -0.80296 -0.61642 -0.73754 -0.80296 -0.61642 -0.66107 
-0.80295 -1.51472 -1.21231 -0.80295 -0.90774 -0.1863 -0.80291 -0.80397 -0.26401 
-0.79855 -0.62016 -0.81313 -0.79855 -0.62016 -0.58548 -0.79671 -1.06197 -0.11367 
-0.79335 -0.71418 -0.34784 -0.79126 -0.85665 -0.20112 -0.79063 -1.01265 -0.12011 
-0.78833 -0.62506 -0.51238 -0.78781 -0.75915 -0.28101 -0.78299 -1.45792 -1.27032 
-0.78299 -0.96454 -0.12828 -0.7796 -0.63816 -0.44668 -0.77723 -0.80661 -0.21743 
-0.77417 -1.51014 -1.25726 -0.77417 -0.91232 -0.14135 -0.77074 -0.71526 -0.29934 
-0.76733 -0.65417 -0.38168 -0.76294 -0.86071 -0.15611 -0.76254 -0.76162 -0.23412 
-0.76249 -0.56423 -0.6993 -0.76031 -0.56608 -0.7749 -0.76031 -0.56608 -0.62371 
-0.76014 -1.01332 -0.08042 -0.75378 -0.57163 -0.85006 -0.75378 -0.57163 -0.54855 
-0.75257 -0.96524 -0.08847 -0.75184 -0.67288 -0.31863 -0.74934 -0.81041 -0.17221 
-0.74716 -0.58297 -0.4824 -0.74592 -0.71776 -0.25199 -0.74318 -0.91776 -0.098 
-0.73714 -0.59717 -0.41724 -0.73454 -0.76577 -0.18742 -0.73235 -0.86603 -0.11237 
-0.72743 -0.67515 -0.27098 -0.72377 -0.61417 -0.35336 -0.7201 -0.96655 -0.05 
-0.71959 -0.51788 -0.7375 -0.71959 -0.51788 -0.6611 -0.71933 -0.81534 -0.12849 
-0.71834 -0.7216 -0.20509 -0.71519 -0.52162 -0.81308 -0.71519 -0.52162 -0.58552 
-0.71082 -0.91898 -0.05951 -0.70937 -0.52954 -0.52019 -0.70484 -0.77058 -0.1434 
-0.70019 -0.67841 -0.22408 -0.69987 -0.87236 -0.07054 -0.68862 -0.72689 -0.15966 
-0.68728 -0.82139 -0.08639 -0.67666 -0.92095 -0.02265 -0.67472 -0.47316 -0.6993 
-0.67296 -0.77662 -0.10077 -0.67276 -0.47531 -0.7755 -0.67276 -0.47531 -0.62311 
-0.66577 -0.87434 -0.03353 -0.65328 -0.82855 -0.04602 -0.63922 -0.78367 -0.06009 
-0.62674 -0.43293 -0.7375 -0.62674 -0.43293 -0.66111 -0.61292 -0.82139 -0.01202 
0.61292 -0.82139 -0.01202 0.62674 -0.43293 -0.7375 0.62674 -0.43293 -0.66111 
0.63922 -0.78367 -0.06009 0.65328 -0.82855 -0.04602 0.66577 -0.87434 -0.03353 
0.67276 -0.47531 -0.7755 0.67276 -0.47531 -0.62311 0.67296 -0.77662 -0.10077 
0.67472 -0.47316 -0.6993 0.67666 -0.92095 -0.02265 0.68728 -0.82139 -0.08639 
0.68862 -0.72689 -0.15966 0.69987 -0.87236 -0.07054 0.70019 -0.67841 -0.22408 
0.70484 -0.77058 -0.1434 0.70937 -0.52954 -0.52019 0.71082 -0.91898 -0.05951 
0.71519 -0.52162 -0.81308 0.71519 -0.52162 -0.58552 0.71834 -0.7216 -0.20509 
0.71933 -0.81534 -0.12849 0.71959 -0.51788 -0.7375 0.71959 -0.51788 -0.6611 
0.7201 -0.96655 -0.05 0.72377 -0.61417 -0.35336 0.72743 -0.67515 -0.27098 
0.73235 -0.86603 -0.11237 0.73454 -0.76577 -0.18742 0.73714 -0.59717 -0.41724 
0.74318 -0.91776 -0.098 0.74592 -0.71776 -0.25199 0.74716 -0.58297 -0.4824 
0.74934 -0.81041 -0.17221 0.75184 -0.67288 -0.31863 0.75257 -0.96524 -0.08847 
0.75378 -0.57163 -0.85006 0.75378 -0.57163 -0.54855 0.76014 -1.01332 -0.08042 
0.76031 -0.56608 -0.7749 0.76031 -0.56608 -0.62371 0.76249 -0.56423 -0.6993 
0.76254 -0.76162 -0.23412 0.76294 -0.86071 -0.15611 0.76733 -0.65417 -0.38168 
0.77074 -0.71526 -0.29934 0.77417 -1.51014 -1.25726 0.77417 -0.91232 -0.14135 
0.77723 -0.80661 -0.21743 0.7796 -0.63816 -0.44668 0.78299 -1.45792 -1.27032 
0.78299 -0.96454 -0.12828 0.78781 -0.75915 -0.28101 0.78833 -0.62506 -0.51238 
0.79063 -1.01265 -0.12011 0.79126 -0.85665 -0.20112 0.79335 -0.71418 -0.34784 
0.79671 -1.06197 -0.11367 0.79855 -0.62016 -0.81313 0.79855 -0.62016 -0.58548 
0.80291 -0.80397 -0.26401 0.80295 -1.51472 -1.21231 0.80295 -0.90774 -0.1863 
0.80296 -1.80604 -0.73754 0.80296 -1.80604 -0.66107 0.80296 -0.61642 -0.73754 
0.80296 -0.61642 -0.66107 0.80787 -0.69672 -0.41186 0.81086 -0.75775 -0.32936 
0.81225 -1.46272 -1.22562 0.81225 -0.95974 -0.17299 0.81792 -1.56926 -1.14966 
0.81792 -0.8532 -0.24895 0.81866 -0.68164 -0.47721 0.81914 -1.40999 -1.23736 
0.81914 -1.01247 -0.16125 0.82533 -1.06172 -0.15481 0.82631 -0.80248 -0.31183 
0.82946 -1.11135 -0.14974 0.83005 -1.51829 -1.16484 0.83005 -0.90417 -0.23377 
0.83097 -1.74707 -0.84888 0.83097 -0.67539 -0.84888 0.83097 -0.67539 -0.54973 
0.83147 -0.75761 -0.37855 0.83874 -1.75039 -0.77555 0.83874 -1.75039 -0.62305 
0.83874 -0.67207 -0.77555 0.83874 -0.67207 -0.62305 0.8398 -1.4661 -1.17866 
0.8398 -0.95636 -0.21995 0.84119 -1.75197 -0.6993 0.84119 -0.67049 -0.6993 
0.8417 -1.57098 -1.10195 0.8417 -0.85148 -0.29666 0.84461 -1.68141 -0.95537 
0.84461 -0.74105 -0.44323 0.84711 -1.41342 -1.19075 0.84711 -1.00904 -0.20786 
0.84737 -1.62031 -1.03786 0.84737 -0.80215 -0.36075 0.85144 -1.36112 -1.20187 
0.85144 -1.06134 -0.19673 0.85467 -1.52094 -1.11598 0.85467 -0.90152 -0.28263 
0.85565 -1.31145 -1.20707 0.85565 -1.11101 -0.19154 0.85771 -1.16117 -0.18762 
0.85926 -1.68833 -0.88384 0.85926 -1.68833 -0.51477 0.85926 -0.73413 -0.88384 
0.85926 -0.73413 -0.51477 0.86321 -1.57163 -1.05283 0.86321 -0.85083 -0.34578 
0.86492 -1.46898 -1.12998 0.86492 -0.95348 -0.26863 0.86603 -1.61948 -0.98798 
0.86603 -0.80298 -0.41063 0.86917 -1.69304 -0.81068 0.86917 -1.69304 -0.58793 
0.86917 -0.72942 -0.81068 0.86917 -0.72942 -0.58793 0.87257 -1.41625 -1.14268 
0.87257 -1.00621 -0.25592 0.87414 -1.6954 -0.73754 0.87414 -1.6954 -0.66107 
0.87414 -0.72706 -0.73754 0.87414 -0.72706 -0.66107 0.87655 -1.52168 -1.0671 
0.87655 -0.90078 -0.33151 0.87742 -1.36412 -1.15401 0.87742 -1.05834 -0.2446 
0.87975 -1.31155 -1.16403 0.87975 -1.11091 -0.23458 0.88192 -1.21123 -0.22791 
0.88195 -1.26145 -1.16796 0.88195 -1.26145 -0.23065 0.88195 -1.16101 -0.23065 
0.88222 -1.57102 -1.003 0.88222 -0.85144 -0.3956 0.88281 -1.62739 -0.91717 
0.88281 -1.62739 -0.48143 0.88281 -0.79507 -0.91717 0.88281 -0.79507 -0.48143 
0.8873 -1.47114 -1.08028 0.8873 -0.95132 -0.31833 0.89486 -1.63307 -0.8452 
0.89486 -1.63307 -0.55341 0.89486 -0.78939 -0.8452 0.89486 -0.78939 -0.55341 
0.89544 -1.41847 -1.0933 0.89544 -1.00399 -0.30531 0.89592 -1.52154 -1.01717 
0.89592 -0.90092 -1.01717 0.89592 -0.90092 -0.38144 0.89687 -1.57236 -0.95466 
0.89687 -1.57236 -0.44395 0.89687 -0.8501 -0.95466 0.89687 -0.8501 -0.44395 
0.90092 -1.36661 -1.10452 0.90092 -1.05585 -0.29409 0.90211 -1.63649 -0.77245 
0.90211 -1.63649 -0.62616 0.90211 -0.78597 -0.77245 0.90211 -0.78597 -0.62616 
0.90374 -1.31405 -1.11486 0.90374 -1.31405 -0.28375 0.90374 -1.10841 -1.11486 
0.90374 -1.10841 -0.28375 0.90394 -1.26151 -1.124 0.90394 -1.26151 -0.2746 
0.90394 -1.16095 -1.124 0.90394 -1.16095 -0.2746 0.90399 -1.21123 -1.12686 
0.90399 -1.21123 -0.27175 0.90453 -1.63763 -0.6993 0.90453 -0.78483 -0.6993 
0.90708 -1.47118 -1.03043 0.90708 -1.47118 -0.36818 0.90708 -0.95128 -1.03043 
0.90708 -0.95128 -0.36818 0.91106 -1.52301 -0.96905 0.91106 -1.52301 -0.42956 
0.91106 -0.89945 -0.96905 0.91106 -0.89945 -0.42956 0.91147 -1.57923 -0.88315 
0.91147 -1.57923 -0.51546 0.91147 -0.84323 -0.88315 0.91147 -0.84323 -0.51546 
0.91566 -1.42008 -1.04275 0.91566 -1.42008 -0.35586 0.91566 -1.00238 -1.04275 
0.91566 -1.00238 -0.35586 0.92133 -1.58385 -0.81019 0.92133 -1.58385 -0.58841 
0.92133 -0.83861 -0.81019 0.92133 -0.83861 -0.58841 0.92164 -1.36839 -1.0541 
0.92164 -1.36839 -0.34451 0.92164 -1.05407 -1.0541 0.92164 -1.05407 -0.34451 
0.92272 -1.47252 -0.98269 0.92272 -1.47252 -0.41592 0.92272 -0.94994 -0.98269 
0.92272 -0.94994 -0.41592 0.92388 -1.52369 -0.92025 0.92388 -1.52369 -0.47836 
0.92388 -1.21123 -1.08199 0.92388 -1.21123 -0.31662 0.92388 -0.89877 -0.92025 
0.92388 -0.89877 -0.47836 0.92501 -1.31625 -1.06444 0.92501 -1.31625 -0.33417 
0.92501 -1.10621 -1.06444 0.92501 -1.10621 -0.33417 0.92576 -1.26381 -1.07374 
0.92576 -1.26381 -0.32486 0.92576 -1.15865 -1.07374 0.92576 -1.15865 -0.32486 
0.92628 -1.58618 -0.73709 0.92628 -1.58618 -0.66152 0.92628 -0.83628 -0.73709 
0.92628 -0.83628 -0.66152 0.93178 -1.42149 -0.99524 0.93178 -1.42149 -0.40337 
0.93178 -1.00097 -0.99524 0.93178 -1.00097 -0.40337 0.93606 -1.47341 -0.93395 
0.93606 -1.47341 -0.46465 0.93606 -0.94905 -0.93395 0.93606 -0.94905 -0.46465 
0.93638 -1.52922 -0.84788 0.93638 -1.52922 -0.55073 0.93638 -0.89324 -0.84788 
0.93638 -0.89324 -0.55073 0.93819 -1.36867 -1.00753 0.93819 -1.36867 -0.39108 
0.93819 -1.05379 -1.00753 0.93819 -1.05379 -0.39108 0.94154 -1.21123 -1.03619 
0.94154 -1.21123 -0.36241 0.94196 -1.31654 -1.01808 0.94196 -1.31654 -0.38052 
0.94196 -1.10592 -1.01808 0.94196 -1.10592 -0.38052 0.94306 -1.26386 -1.02774 
0.94306 -1.26386 -0.37087 0.94306 -1.1586 -1.02774 0.94306 -1.1586 -0.37087 
0.94381 -1.53302 -0.7747 0.94381 -1.53302 -0.6239 0.94381 -0.88944 -0.7747 
0.94381 -0.88944 -0.6239 0.94555 -1.42238 -0.94699 0.94555 -1.42238 -0.45162 
0.94555 -1.00008 -0.94699 0.94555 -1.00008 -0.45162 0.9465 -1.53394 -0.6993 
0.9465 -0.88852 -0.6993 0.94693 -1.47368 -0.88489 0.94693 -1.47368 -0.51372 
0.94693 -0.94878 -0.88489 0.94693 -0.94878 -0.51372 0.9525 -1.36971 -0.95936 
0.9525 -1.36971 -0.43925 0.9525 -1.05275 -0.95936 0.9525 -1.05275 -0.43925 
0.95661 -1.31658 -0.97095 0.95661 -1.31658 -0.42765 0.95661 -1.10588 -0.97095 
0.95661 -1.10588 -0.42765 0.95694 -1.21123 -0.98959 0.95694 -1.21123 -0.40902 
0.95694 -1.42273 -0.89811 0.95694 -1.42273 -0.5005 0.95694 -0.99973 -0.89811 
0.95694 -0.99973 -0.5005 0.95704 -1.47839 -0.81197 0.95704 -1.47839 -0.58663 
0.95704 -0.94407 -0.81197 0.95704 -0.94407 -0.58663 0.95815 -1.26398 -0.98067 
0.95815 -1.26398 -0.41793 0.95815 -1.15848 -0.98067 0.95815 -1.15848 -0.41793 
0.96257 -1.47961 -0.73709 0.96257 -1.47961 -0.66152 0.96257 -0.94285 -0.73709 
0.96257 -0.94285 -0.66152 0.96447 -1.3703 -0.91025 0.96447 -1.3703 -0.48836 
0.96447 -1.05216 -0.91025 0.96447 -1.05216 -0.48836 0.96593 -1.42255 -0.84873 
0.96593 -1.42255 -0.54987 0.96593 -0.99991 -0.84873 0.96593 -0.99991 -0.54987 
0.9691 -1.31718 -0.92205 0.9691 -1.31718 -0.47655 0.9691 -1.10528 -0.92205 
0.9691 -1.10528 -0.47655 0.97003 -1.21123 -0.94228 0.97003 -1.21123 -0.45632 
0.97083 -1.26402 -0.93319 0.97083 -1.26402 -0.46542 0.97083 -1.15844 -0.93319 
0.97083 -1.15844 -0.46542 0.97396 -1.37027 -0.8609 0.97396 -1.37027 -0.53771 
0.97396 -1.05219 -0.8609 0.97396 -1.05219 -0.53771 0.97415 -1.42435 -0.77423 
0.97415 -1.42435 -0.62438 0.97415 -0.99811 -0.77423 0.97415 -0.99811 -0.62438 
0.97689 -1.42495 -0.6993 0.97689 -0.99751 -0.6993 0.97912 -1.31752 -0.87258 
0.97912 -1.31752 -0.52602 0.97912 -1.10494 -0.87258 0.97912 -1.10494 -0.52602 
0.98079 -1.37052 -0.81194 0.98079 -1.37052 -0.58667 0.98079 -1.21123 -0.89439 
0.98079 -1.21123 -0.50421 0.98079 -1.05194 -0.81194 0.98079 -1.05194 -0.58667 
0.9814 -1.26445 -0.88376 0.9814 -1.26445 -0.51485 0.9814 -1.15801 -0.88376 
0.9814 -1.15801 -0.51485 0.98631 -1.37173 -0.73707 0.98631 -1.37173 -0.66154 
0.98631 -1.05073 -0.73707 0.98631 -1.05073 -0.66154 0.98648 -1.31779 -0.82378 
0.98648 -1.31779 -0.57483 0.98648 -1.10467 -0.82378 0.98648 -1.10467 -0.57483 
0.98918 -1.21123 -0.84603 0.98918 -1.21123 -0.55257 0.98928 -1.26449 -0.83525 
0.98928 -1.26449 -0.56336 0.98928 -1.15797 -0.83525 0.98928 -1.15797 -0.56336 
0.99144 -1.3178 -0.77466 0.99144 -1.3178 -0.62394 0.99144 -1.10466 -0.77466 
0.99144 -1.10466 -0.62394 0.99427 -1.31811 -0.6993 0.99427 -1.10435 -0.6993 
0.99479 -1.2646 -0.78612 0.99479 -1.2646 -0.61249 0.99479 -1.15786 -0.78612 
0.99479 -1.15786 -0.61249 0.99518 -1.21123 -0.79732 0.99518 -1.21123 -0.60129 
0.99786 -1.26463 -0.73706 0.99786 -1.26463 -0.66154 0.99786 -1.15783 -0.73706 
0.99786 -1.15783 -0.66154 0.9988 -1.21123 -0.74837 0.9988 -1.21123 -0.65024 
1 -1.21123 -0.6993 -1 1.21123 -0.6993 -0.9988 1.21123 -0.74837 
-0.9988 1.21123 -0.65024 -0.99786 1.15783 -0.73706 -0.99786 1.15783 -0.66154 
-0.99786 1.26463 -0.73706 -0.99786 1.26463 -0.66154 -0.99518 1.21123 -0.79732 
-0.99518 1.21123 -0.60129 -0.99479 1.15786 -0.78612 -0.99479 1.15786 -0.61249 
-0.99479 1.2646 -0.78612 -0.99479 1.2646 -0.61249 -0.99427 1.10435 -0.6993 
-0.99427 1.31811 -0.6993 -0.99144 1.10466 -0.77466 -0.99144 1.10466 -0.62394 
-0.99144 1.3178 -0.77466 -0.99144 1.3178 -0.62394 -0.98928 1.15797 -0.83525 
-0.98928 1.15797 -0.56336 -0.98928 1.26449 -0.83525 -0.98928 1.26449 -0.56336 
-0.98918 1.21123 -0.84603 -0.98918 1.21123 -0.55257 -0.98648 1.10467 -0.82378 
-0.98648 1.10467 -0.57483 -0.98648 1.31779 -0.82378 -0.98648 1.31779 -0.57483 
-0.98631 1.05073 -0.73707 -0.98631 1.05073 -0.66154 -0.98631 1.37173 -0.73707 
-0.98631 1.37173 -0.66154 -0.9814 1.15801 -0.88376 -0.9814 1.15801 -0.51485 
-0.9814 1.26445 -0.88376 -0.9814 1.26445 -0.51485 -0.98079 1.05194 -0.81194 
-0.98079 1.05194 -0.58667 -0.98079 1.21123 -0.89439 -0.98079 1.21123 -0.50421 
-0.98079 1.37052 -0.81194 -0.98079 1.37052 -0.58667 -0.97912 1.10494 -0.87258 
-0.97912 1.10494 -0.52602 -0.97912 1.31752 -0.87258 -0.97912 1.31752 -0.52602 
-0.97689 0.99751 -0.6993 -0.97689 1.42495 -0.6993 -0.97415 0.99811 -0.77423 
-0.97415 0.99811 -0.62438 -0.97415 1.42435 -0.77423 -0.97415 1.42435 -0.62438 
-0.97396 1.05219 -0.8609 -0.97396 1.05219 -0.53771 -0.97396 1.37027 -0.8609 
-0.97396 1.37027 -0.53771 -0.97083 1.15844 -0.93319 -0.97083 1.15844 -0.46542 
-0.97083 1.26402 -0.93319 -0.97083 1.26402 -0.46542 -0.97003 1.21123 -0.94228 
-0.97003 1.21123 -0.45632 -0.9691 1.10528 -0.92205 -0.9691 1.10528 -0.47655 
-0.9691 1.31718 -0.92205 -0.9691 1.31718 -0.47655 -0.96593 0.99991 -0.84873 
-0.96593 0.99991 -0.54987 -0.96593 1.42255 -0.84873 -0.96593 1.42255 -0.54987 
-0.96447 1.05216 -0.91025 -0.96447 1.05216 -0.48836 -0.96447 1.3703 -0.91025 
-0.96447 1.3703 -0.48836 -0.96257 0.94285 -0.73709 -0.96257 0.94285 -0.66152 
-0.96257 1.47961 -0.73709 -0.96257 1.47961 -0.66152 -0.95815 1.15848 -0.98067 
-0.95815 1.15848 -0.41793 -0.95815 1.26398 -0.98067 -0.95815 1.26398 -0.41793 
-0.95704 0.94407 -0.81197 -0.95704 0.94407 -0.58663 -0.95704 1.47839 -0.81197 
-0.95704 1.47839 -0.58663 -0.95694 0.99973 -0.89811 -0.95694 0.99973 -0.5005 
-0.95694 1.42273 -0.89811 -0.95694 1.42273 -0.5005 -0.95694 1.21123 -0.98959 
-0.95694 1.21123 -0.40902 -0.95661 1.10588 -0.97095 -0.95661 1.10588 -0.42765 
-0.95661 1.31658 -0.97095 -0.95661 1.31658 -0.42765 -0.9525 1.05275 -0.95936 
-0.9525 1.05275 -0.43925 -0.9525 1.36971 -0.95936 -0.9525 1.36971 -0.43925 
-0.94693 0.94878 -0.88489 -0.94693 0.94878 -0.51372 -0.94693 1.47368 -0.88489 
-0.94693 1.47368 -0.51372 -0.9465 0.88852 -0.6993 -0.9465 1.53394 -0.6993 
-0.94555 1.00008 -0.94699 -0.94555 1.00008 -0.45162 -0.94555 1.42238 -0.94699 
-0.94555 1.42238 -0.45162 -0.94381 0.88944 -0.7747 -0.94381 0.88944 -0.6239 
-0.94381 1.53302 -0.7747 -0.94381 1.53302 -0.6239 -0.94306 1.1586 -1.02774 
-0.94306 1.1586 -0.37087 -0.94306 1.26386 -1.02774 -0.94306 1.26386 -0.37087 
-0.94196 1.10592 -1.01808 -0.94196 1.10592 -0.38052 -0.94196 1.31654 -1.01808 
-0.94196 1.31654 -0.38052 -0.94154 1.21123 -1.03619 -0.94154 1.21123 -0.36241 
-0.93819 1.05379 -1.00753 -0.93819 1.05379 -0.39108 -0.93819 1.36867 -1.00753 
-0.93819 1.36867 -0.39108 -0.93638 0.89324 -0.84788 -0.93638 0.89324 -0.55073 
-0.93638 1.52922 -0.84788 -0.93638 1.52922 -0.55073 -0.93606 0.94905 -0.93395 
-0.93606 0.94905 -0.46465 -0.93606 1.47341 -0.93395 -0.93606 1.47341 -0.46465 
-0.93178 1.00097 -0.99524 -0.93178 1.00097 -0.40337 -0.93178 1.42149 -0.99524 
-0.93178 1.42149 -0.40337 -0.92628 0.83628 -0.73709 -0.92628 0.83628 -0.66152 
-0.92628 1.58618 -0.73709 -0.92628 1.58618 -0.66152 -0.92576 1.15865 -1.07374 
-0.92576 1.15865 -0.32486 -0.92576 1.26381 -1.07374 -0.92576 1.26381 -0.32486 
-0.92501 1.10621 -1.06444 -0.92501 1.10621 -0.33417 -0.92501 1.31625 -1.06444 
-0.92501 1.31625 -0.33417 -0.92388 0.89877 -0.92025 -0.92388 0.89877 -0.47836 
-0.92388 1.21123 -1.08199 -0.92388 1.21123 -0.31662 -0.92388 1.52369 -0.92025 
-0.92388 1.52369 -0.47836 -0.92272 0.94994 -0.98269 -0.92272 0.94994 -0.41592 
-0.92272 1.47252 -0.98269 -0.92272 1.47252 -0.41592 -0.92164 1.05407 -1.0541 
-0.92164 1.05407 -0.34451 -0.92164 1.36839 -1.0541 -0.92164 1.36839 -0.34451 
-0.92133 0.83861 -0.81019 -0.92133 0.83861 -0.58841 -0.92133 1.58385 -0.81019 
-0.92133 1.58385 -0.58841 -0.91566 1.00238 -1.04275 -0.91566 1.00238 -0.35586 
-0.91566 1.42008 -1.04275 -0.91566 1.42008 -0.35586 -0.91147 0.84323 -0.88315 
-0.91147 0.84323 -0.51546 -0.91147 1.57923 -0.88315 -0.91147 1.57923 -0.51546 
-0.91106 0.89945 -0.96905 -0.91106 0.89945 -0.42956 -0.91106 1.52301 -0.96905 
-0.91106 1.52301 -0.42956 -0.90708 0.95128 -1.03043 -0.90708 0.95128 -0.36818 
-0.90708 1.47118 -1.03043 -0.90708 1.47118 -0.36818 -0.90453 0.78483 -0.6993 
-0.90453 1.63763 -0.6993 -0.90399 1.21123 -1.12686 -0.90399 1.21123 -0.27175 
-0.90394 1.16095 -1.124 -0.90394 1.16095 -0.2746 -0.90394 1.26151 -1.124 
-0.90394 1.26151 -0.2746 -0.90374 1.10841 -1.11486 -0.90374 1.10841 -0.28375 
-0.90374 1.31405 -1.11486 -0.90374 1.31405 -0.28375 -0.90211 0.78597 -0.77245 
-0.90211 0.78597 -0.62616 -0.90211 1.63649 -0.77245 -0.90211 1.63649 -0.62616 
-0.90092 1.05585 -0.29409 -0.90092 1.36661 -1.10452 -0.89687 0.8501 -0.95466 
-0.89687 0.8501 -0.44395 -0.89687 1.57236 -0.95466 -0.89687 1.57236 -0.44395 
-0.89592 0.90092 -1.01717 -0.89592 0.90092 -0.38144 -0.89592 1.52154 -1.01717 
-0.89544 1.00399 -0.30531 -0.89544 1.41847 -1.0933 -0.89486 0.78939 -0.8452 
-0.89486 0.78939 -0.55341 -0.89486 1.63307 -0.8452 -0.89486 1.63307 -0.55341 
-0.8873 0.95132 -0.31833 -0.8873 1.47114 -1.08028 -0.88281 0.79507 -0.91717 
-0.88281 0.79507 -0.48143 -0.88281 1.62739 -0.91717 -0.88281 1.62739 -0.48143 
-0.88222 0.85144 -0.3956 -0.88222 1.57102 -1.003 -0.88195 1.16101 -0.23065 
-0.88195 1.26145 -1.16796 -0.88195 1.26145 -0.23065 -0.88192 1.21123 -0.22791 
-0.87975 1.11091 -0.23458 -0.87975 1.31155 -1.16403 -0.87742 1.05834 -0.2446 
-0.87742 1.36412 -1.15401 -0.87655 0.90078 -0.33151 -0.87655 1.52168 -1.0671 
-0.87414 0.72706 -0.73754 -0.87414 0.72706 -0.66107 -0.87414 1.6954 -0.73754 
-0.87414 1.6954 -0.66107 -0.87257 1.00621 -0.25592 -0.87257 1.41625 -1.14268 
-0.86917 0.72942 -0.81068 -0.86917 0.72942 -0.58793 -0.86917 1.69304 -0.81068 
-0.86917 1.69304 -0.58793 -0.86603 0.80298 -0.41063 -0.86603 1.61948 -0.98798 
-0.86492 0.95348 -0.26863 -0.86492 1.46898 -1.12998 -0.86321 0.85083 -0.34578 
-0.86321 1.57163 -1.05283 -0.85926 0.73413 -0.88384 -0.85926 0.73413 -0.51477 
-0.85926 1.68833 -0.88384 -0.85926 1.68833 -0.51477 -0.85771 1.16117 -0.18762 
-0.85565 1.11101 -0.19154 -0.85565 1.31145 -1.20707 -0.85467 0.90152 -0.28263 
-0.85467 1.52094 -1.11598 -0.85144 1.06134 -0.19673 -0.85144 1.36112 -1.20187 
-0.84737 0.80215 -0.36075 -0.84737 1.62031 -1.03786 -0.84711 1.00904 -0.20786 
-0.84711 1.41342 -1.19075 -0.84461 0.74105 -0.44323 -0.84461 1.68141 -0.95537 
-0.8417 0.85148 -0.29666 -0.8417 1.57098 -1.10195 -0.84119 0.67049 -0.6993 
-0.84119 1.75197 -0.6993 -0.8398 0.95636 -0.21995 -0.8398 1.4661 -1.17866 
-0.83874 0.67207 -0.77555 -0.83874 0.67207 -0.62305 -0.83874 1.75039 -0.77555 
-0.83874 1.75039 -0.62305 -0.83147 0.75761 -0.37855 -0.83097 0.67539 -0.84888 
-0.83097 0.67539 -0.54973 -0.83097 1.74707 -0.84888 -0.83005 0.90417 -0.23377 
-0.83005 1.51829 -1.16484 -0.82946 1.11135 -0.14974 -0.82631 0.80248 -0.31183 
-0.82533 1.06172 -0.15481 -0.81914 1.01247 -0.16125 -0.81914 1.40999 -1.23736 
-0.81866 0.68164 -0.47721 -0.81792 0.8532 -0.24895 -0.81792 1.56926 -1.14966 
-0.81225 0.95974 -0.17299 -0.81225 1.46272 -1.22562 -0.81086 0.75775 -0.32936 
-0.80787 0.69672 -0.41186 -0.80296 0.61642 -0.73754 -0.80296 0.61642 -0.66107 
-0.80296 1.80604 -0.73754 -0.80296 1.80604 -0.66107 -0.80295 0.90774 -0.1863 
-0.80295 1.51472 -1.21231 -0.80291 0.80397 -0.26401 -0.79855 0.62016 -0.81313 
-0.79855 0.62016 -0.58548 -0.79671 1.06197 -0.11367 -0.79335 0.71418 -0.34784 
-0.79126 0.85665 -0.20112 -0.79063 1.01265 -0.12011 -0.78833 0.62506 -0.51238 
-0.78781 0.75915 -0.28101 -0.78299 0.96454 -0.12828 -0.78299 1.45792 -1.27032 
-0.7796 0.63816 -0.44668 -0.77723 0.80661 -0.21743 -0.77417 0.91232 -0.14135 
-0.77417 1.51014 -1.25726 -0.77074 0.71526 -0.29934 -0.76733 0.65417 -0.38168 
-0.76294 0.86071 -0.15611 -0.76254 0.76162 -0.23412 -0.76249 0.56423 -0.6993 
-0.76031 0.56608 -0.7749 -0.76031 0.56608 -0.62371 -0.76014 1.01332 -0.08042 
-0.75378 0.57163 -0.85006 -0.75378 0.57163 -0.54855 -0.75257 0.96524 -0.08847 
-0.75184 0.67288 -0.31863 -0.74934 0.81041 -0.17221 -0.74716 0.58297 -0.4824 
-0.74592 0.71776 -0.25199 -0.74318 0.91776 -0.098 -0.73714 0.59717 -0.41724 
-0.73454 0.76577 -0.18742 -0.73235 0.86603 -0.11237 -0.72743 0.67515 -0.27098 
-0.72377 0.61417 -0.35336 -0.7201 0.96655 -0.05 -0.71959 0.51788 -0.7375 
-0.71959 0.51788 -0.6611 -0.71933 0.81534 -0.12849 -0.71834 0.7216 -0.20509 
-0.71519 0.52162 -0.81308 -0.71519 0.52162 -0.58552 -0.71082 0.91898 -0.05951 
-0.70937 0.52954 -0.52019 -0.70484 0.77058 -0.1434 -0.70019 0.67841 -0.22408 
-0.69987 0.87236 -0.07054 -0.68862 0.72689 -0.15966 -0.68728 0.82139 -0.08639 
-0.67666 0.92095 -0.02265 -0.67472 0.47316 -0.6993 -0.67296 0.77662 -0.10077 
-0.67276 0.47531 -0.7755 -0.67276 0.47531 -0.62311 -0.66577 0.87434 -0.03353 
-0.65328 0.82855 -0.04602 -0.63922 0.78367 -0.06009 -0.62674 0.43293 -0.7375 
-0.62674 0.43293 -0.66111 -0.61292 0.82139 -0.01202 0.61292 0.82139 -0.01202 
0.62674 0.43293 -0.7375 0.62674 0.43293 -0.66111 0.63922 0.78367 -0.06009 
0.65328 0.82855 -0.04602 0.66577 0.87434 -0.03353 0.67276 0.47531 -0.7755 
0.67276 0.47531 -0.62311 0.67296 0.77662 -0.10077 0.67472 0.47316 -0.6993 
0.67666 0.92095 -0.02265 0.68728 0.82139 -0.08639 0.68862 0.72689 -0.15966 
0.69987 0.87236 -0.07054 0.70019 0.67841 -0.22408 0.70484 0.77058 -0.1434 
0.70937 0.52954 -0.52019 0.71082 0.91898 -0.05951 0.71519 0.52162 -0.81308 
0.71519 0.52162 -0.58552 0.71834 0.7216 -0.20509 0.71933 0.81534 -0.12849 
0.71959 0.51788 -0.7375 0.71959 0.51788 -0.6611 0.7201 0.96655 -0.05 
0.72377 0.61417 -0.35336 0.72743 0.67515 -0.27098 0.73235 0.86603 -0.11237 
0.73454 0.76577 -0.18742 0.73714 0.59717 -0.41724 0.74318 0.91776 -0.098 
0.74592 0.71776 -0.25199 0.74716 0.58297 -0.4824 0.74934 0.81041 -0.17221 
0.75184 0.67288 -0.31863 0.75257 0.96524 -0.08847 0.75378 0.57163 -0.85006 
0.75378 0.57163 -0.54855 0.76014 1.01332 -0.08042 0.76031 0.56608 -0.7749 
0.76031 0.56608 -0.62371 0.76249 0.56423 -0.6993 0.76254 0.76162 -0.23412 
0.76294 0.86071 -0.15611 0.76733 0.65417 -0.38168 0.77074 0.71526 -0.29934 
0.77417 0.91232 -0.14135 0.77417 1.51014 -1.25726 0.77723 0.80661 -0.21743 
0.7796 0.63816 -0.44668 0.78299 0.96454 -0.12828 0.78299 1.45792 -1.27032 
0.78781 0.75915 -0.28101 0.78833 0.62506 -0.51238 0.79063 1.01265 -0.12011 
0.79126 0.85665 -0.20112 0.79335 0.71418 -0.34784 0.79671 1.06197 -0.11367 
0.79855 0.62016 -0.81313 0.79855 0.62016 -0.58548 0.80291 0.80397 -0.26401 
0.80295 0.90774 -0.1863 0.80295 1.51472 -1.21231 0.80296 0.61642 -0.73754 
0.80296 0.61642 -0.66107 0.80296 1.80604 -0.73754 0.80296 1.80604 -0.66107 
0.80787 0.69672 -0.41186 0.81086 0.75775 -0.32936 0.81225 0.95974 -0.17299 
0.81225 1.46272 -1.22562 0.81792 0.8532 -0.24895 0.81792 1.56926 -1.14966 
0.81866 0.68164 -0.47721 0.81914 1.01247 -0.16125 0.81914 1.40999 -1.23736 
0.82533 1.06172 -0.15481 0.82631 0.80248 -0.31183 0.82946 1.11135 -0.14974 
0.83005 0.90417 -0.23377 0.83005 1.51829 -1.16484 0.83097 0.67539 -0.84888 
0.83097 0.67539 -0.54973 0.83097 1.74707 -0.84888 0.83147 0.75761 -0.37855 
0.83874 0.67207 -0.77555 0.83874 0.67207 -0.62305 0.83874 1.75039 -0.77555 
0.83874 1.75039 -0.62305 0.8398 0.95636 -0.21995 0.8398 1.4661 -1.17866 
0.84119 0.67049 -0.6993 0.84119 1.75197 -0.6993 0.8417 0.85148 -0.29666 
0.8417 1.57098 -1.10195 0.84461 0.74105 -0.44323 0.84461 1.68141 -0.95537 
0.84711 1.00904 -0.20786 0.84711 1.41342 -1.19075 0.84737 0.80215 -0.36075 
0.84737 1.62031 -1.03786 0.85144 1.06134 -0.19673 0.85144 1.36112 -1.20187 
0.85467 0.90152 -0.28263 0.85467 1.52094 -1.11598 0.85565 1.11101 -0.19154 
0.85565 1.31145 -1.20707 0.85771 1.16117 -0.18762 0.85926 0.73413 -0.88384 
0.85926 0.73413 -0.51477 0.85926 1.68833 -0.88384 0.85926 1.68833 -0.51477 
0.86321 0.85083 -0.34578 0.86321 1.57163 -1.05283 0.86492 0.95348 -0.26863 
0.86492 1.46898 -1.12998 0.86603 0.80298 -0.41063 0.86603 1.61948 -0.98798 
0.86917 0.72942 -0.81068 0.86917 0.72942 -0.58793 0.86917 1.69304 -0.81068 
0.86917 1.69304 -0.58793 0.87257 1.00621 -0.25592 0.87257 1.41625 -1.14268 
0.87414 0.72706 -0.73754 0.87414 0.72706 -0.66107 0.87414 1.6954 -0.73754 
0.87414 1.6954 -0.66107 0.87655 0.90078 -0.33151 0.87655 1.52168 -1.0671 
0.87742 1.05834 -0.2446 0.87742 1.36412 -1.15401 0.87975 1.11091 -0.23458 
0.87975 1.31155 -1.16403 0.88192 1.21123 -0.22791 0.88195 1.16101 -0.23065 
0.88195 1.26145 -1.16796 0.88195 1.26145 -0.23065 0.88222 0.85144 -0.3956 
0.88222 1.57102 -1.003 0.88281 0.79507 -0.91717 0.88281 0.79507 -0.48143 
0.88281 1.62739 -0.91717 0.88281 1.62739 -0.48143 0.8873 0.95132 -0.31833 
0.8873 1.47114 -1.08028 0.89486 0.78939 -0.8452 0.89486 0.78939 -0.55341 
0.89486 1.63307 -0.8452 0.89486 1.63307 -0.55341 0.89544 1.00399 -0.30531 
0.89544 1.41847 -1.0933 0.89592 0.90092 -1.01717 0.89592 0.90092 -0.38144 
0.89592 1.52154 -1.01717 0.89687 0.8501 -0.95466 0.89687 0.8501 -0.44395 
0.89687 1.57236 -0.95466 0.89687 1.57236 -0.44395 0.90092 1.05585 -0.29409 
0.90092 1.36661 -1.10452 0.90211 0.78597 -0.77245 0.90211 0.78597 -0.62616 
0.90211 1.63649 -0.77245 0.90211 1.63649 -0.62616 0.90374 1.10841 -1.11486 
0.90374 1.10841 -0.28375 0.90374 1.31405 -1.11486 0.90374 1.31405 -0.28375 
0.90394 1.16095 -1.124 0.90394 1.16095 -0.2746 0.90394 1.26151 -1.124 
0.90394 1.26151 -0.2746 0.90399 1.21123 -1.12686 0.90399 1.21123 -0.27175 
0.90453 0.78483 -0.6993 0.90453 1.63763 -0.6993 0.90708 0.95128 -1.03043 
0.90708 0.95128 -0.36818 0.90708 1.47118 -1.03043 0.90708 1.47118 -0.36818 
0.91106 0.89945 -0.96905 0.91106 0.89945 -0.42956 0.91106 1.52301 -0.96905 
0.91106 1.52301 -0.42956 0.91147 0.84323 -0.88315 0.91147 0.84323 -0.51546 
0.91147 1.57923 -0.88315 0.91147 1.57923 -0.51546 0.91566 1.00238 -1.04275 
0.91566 1.00238 -0.35586 0.91566 1.42008 -1.04275 0.91566 1.42008 -0.35586 
0.92133 0.83861 -0.81019 0.92133 0.83861 -0.58841 0.92133 1.58385 -0.81019 
0.92133 1.58385 -0.58841 0.92164 1.05407 -1.0541 0.92164 1.05407 -0.34451 
0.92164 1.36839 -1.0541 0.92164 1.36839 -0.34451 0.92272 0.94994 -0.98269 
0.92272 0.94994 -0.41592 0.92272 1.47252 -0.98269 0.92272 1.47252 -0.41592 
0.92388 0.89877 -0.92025 0.92388 0.89877 -0.47836 0.92388 1.21123 -1.08199 
0.92388 1.21123 -0.31662 0.92388 1.52369 -0.92025 0.92388 1.52369 -0.47836 
0.92501 1.10621 -1.06444 0.92501 1.10621 -0.33417 0.92501 1.31625 -1.06444 
0.92501 1.31625 -0.33417 0.92576 1.15865 -1.07374 0.92576 1.15865 -0.32486 
0.92576 1.26381 -1.07374 0.92576 1.26381 -0.32486 0.92628 0.83628 -0.73709 
0.92628 0.83628 -0.66152 0.92628 1.58618 -0.73709 0.92628 1.58618 -0.66152 
0.93178 1.00097 -0.99524 0.93178 1.00097 -0.40337 0.93178 1.42149 -0.99524 
0.93178 1.42149 -0.40337 0.93606 0.94905 -0.93395 0.93606 0.94905 -0.46465 
0.93606 1.47341 -0.93395 0.93606 1.47341 -0.46465 0.93638 0.89324 -0.84788 
0.93638 0.89324 -0.55073 0.93638 1.52922 -0.84788 0.93638 1.52922 -0.55073 
0.93819 1.05379 -1.00753 0.93819 1.05379 -0.39108 0.93819 1.36867 -1.00753 
0.93819 1.36867 -0.39108 0.94154 1.21123 -1.03619 0.94154 1.21123 -0.36241 
0.94196 1.10592 -1.01808 0.94196 1.10592 -0.38052 0.94196 1.31654 -1.01808 
0.94196 1.31654 -0.38052 0.94306 1.1586 -1.02774 0.94306 1.1586 -0.37087 
0.94306 1.26386 -1.02774 0.94306 1.26386 -0.37087 0.94381 0.88944 -0.7747 
0.94381 0.88944 -0.6239 0.94381 1.53302 -0.7747 0.94381 1.53302 -0.6239 
0.94555 1.00008 -0.94699 0.94555 1.00008 -0.45162 0.94555 1.42238 -0.94699 
0.94555 1.42238 -0.45162 0.9465 0.88852 -0.6993 0.9465 1.53394 -0.6993 
0.94693 0.94878 -0.88489 0.94693 0.94878 -0.51372 0.94693 1.47368 -0.88489 
0.94693 1.47368 -0.51372 0.9525 1.05275 -0.95936 0.9525 1.05275 -0.43925 
0.9525 1.36971 -0.95936 0.9525 1.36971 -0.43925 0.95661 1.10588 -0.97095 
0.95661 1.10588 -0.42765 0.95661 1.31658 -0.97095 0.95661 1.31658 -0.42765 
0.95694 1.21123 -0.98959 0.95694 1.21123 -0.40902 0.95694 0.99973 -0.89811 
0.95694 0.99973 -0.5005 0.95694 1.42273 -0.89811 0.95694 1.42273 -0.5005 
0.95704 0.94407 -0.81197 0.95704 0.94407 -0.58663 0.95704 1.47839 -0.81197 
0.95704 1.47839 -0.58663 0.95815 1.15848 -0.98067 0.95815 1.15848 -0.41793 
0.95815 1.26398 -0.98067 0.95815 1.26398 -0.41793 0.96257 0.94285 -0.73709 
0.96257 0.94285 -0.66152 0.96257 1.47961 -0.73709 0.96257 1.47961 -0.66152 
0.96447 1.05216 -0.91025 0.96447 1.05216 -0.48836 0.96447 1.3703 -0.91025 
0.96447 1.3703 -0.48836 0.96593 0.99991 -0.84873 0.96593 0.99991 -0.54987 
0.96593 1.42255 -0.84873 0.96593 1.42255 -0.54987 0.9691 1.10528 -0.92205 
0.9691 1.10528 -0.47655 0.9691 1.31718 -0.92205 0.9691 1.31718 -0.47655 
0.97003 1.21123 -0.94228 0.97003 1.21123 -0.45632 0.97083 1.15844 -0.93319 
0.97083 1.15844 -0.46542 0.97083 1.26402 -0.93319 0.97083 1.26402 -0.46542 
0.97396 1.05219 -0.8609 0.97396 1.05219 -0.53771 0.97396 1.37027 -0.8609 
0.97396 1.37027 -0.53771 0.97415 0.99811 -0.77423 0.97415 0.99811 -0.62438 
0.97415 1.42435 -0.77423 0.97415 1.42435 -0.62438 0.97689 0.99751 -0.6993 
0.97689 1.42495 -0.6993 0.97912 1.10494 -0.87258 0.97912 1.10494 -0.52602 
0.97912 1.31752 -0.87258 0.97912 1.31752 -0.52602 0.98079 1.05194 -0.81194 
0.98079 1.05194 -0.58667 0.98079 1.21123 -0.89439 0.98079 1.21123 -0.50421 
0.98079 1.37052 -0.81194 0.98079 1.37052 -0.58667 0.9814 1.15801 -0.88376 
0.9814 1.15801 -0.51485 0.9814 1.26445 -0.88376 0.9814 1.26445 -0.51485 
0.98631 1.05073 -0.73707 0.98631 1.05073 -0.66154 0.98631 1.37173 -0.73707 
0.98631 1.37173 -0.66154 0.98648 1.10467 -0.82378 0.98648 1.10467 -0.57483 
0.98648 1.31779 -0.82378 0.98648 1.31779 -0.57483 0.98918 1.21123 -0.84603 
0.98918 1.21123 -0.55257 0.98928 1.15797 -0.83525 0.98928 1.15797 -0.56336 
0.98928 1.26449 -0.83525 0.98928 1.26449 -0.56336 0.99144 1.10466 -0.77466 
0.99144 1.10466 -0.62394 0.99144 1.3178 -0.77466 0.99144 1.3178 -0.62394 
0.99427 1.10435 -0.6993 0.99427 1.31811 -0.6993 0.99479 1.15786 -0.78612 
0.99479 1.15786 -0.61249 0.99479 1.2646 -0.78612 0.99479 1.2646 -0.61249 
0.99518 1.21123 -0.79732 0.99518 1.21123 -0.60129 0.99786 1.15783 -0.73706 
0.99786 1.15783 -0.66154 0.99786 1.26463 -0.73706 0.99786 1.26463 -0.66154 
0.9988 1.21123 -0.74837 0.9988 1.21123 -0.65024 1 1.21123 -0.6993 
-1 -2.15793 -1.24588 -0.9988 -2.15793 -1.29495 -0.9988 -2.15793 -1.19682 
-0.99786 -2.21133 -1.28364 -0.99786 -2.21133 -1.20812 -0.99786 -2.10453 -1.28364 
-0.99786 -2.10453 -1.20812 -0.99519 -2.15793 -1.3439 -0.99519 -2.15793 -1.14787 
-0.99479 -2.2113 -1.3327 -0.99479 -2.2113 -1.15907 -0.99479 -2.10457 -1.3327 
-0.99479 -2.10457 -1.15907 -0.99427 -2.26481 -1.24588 -0.99427 -2.05105 -1.24588 
-0.99145 -2.26451 -1.32124 -0.99145 -2.26451 -1.17052 -0.99145 -2.05136 -1.32124 
-0.99145 -2.05136 -1.17052 -0.98929 -2.21119 -1.38182 -0.98929 -2.21119 -1.10994 
-0.98929 -2.10467 -1.38182 -0.98929 -2.10467 -1.10994 -0.98918 -2.15793 -1.39261 
-0.98918 -2.15793 -1.09915 -0.98649 -2.26449 -1.37035 -0.98649 -2.26449 -1.12141 
-0.98649 -2.05137 -1.37035 -0.98649 -2.05137 -1.12141 -0.98631 -2.31843 -1.28364 
-0.98631 -2.31843 -1.20812 -0.98631 -1.99743 -1.28364 -0.98631 -1.99743 -1.20812 
-0.9814 -2.21116 -1.43034 -0.9814 -2.21116 -1.06143 -0.9814 -2.10471 -1.43034 
-0.9814 -2.10471 -1.06143 -0.98079 -2.31722 -1.35852 -0.98079 -2.31722 -1.13325 
-0.98079 -2.15793 -1.44097 -0.98079 -2.15793 -1.05079 -0.98079 -1.99864 -1.35852 
-0.98079 -1.99864 -1.13325 -0.97912 -2.26422 -1.41916 -0.97912 -2.26422 -1.0726 
-0.97912 -2.05164 -1.41916 -0.97912 -2.05164 -1.0726 -0.97689 -2.37166 -1.24588 
-0.97689 -1.94421 -1.24588 -0.97415 -2.37106 -1.32081 -0.97415 -2.37106 -1.17096 
-0.97415 -1.94481 -1.32081 -0.97415 -1.94481 -1.17096 -0.97396 -2.31697 -1.40748 
-0.97396 -2.31697 -1.08429 -0.97396 -1.99889 -1.40748 -0.97396 -1.99889 -1.08429 
-0.97083 -2.21072 -1.47977 -0.97083 -2.21072 -1.012 -0.97083 -2.10514 -1.47977 
-0.97083 -2.10514 -1.012 -0.97003 -2.15793 -1.48886 -0.97003 -2.15793 -1.0029 
-0.9691 -2.26389 -1.46863 -0.9691 -2.26389 -1.02313 -0.9691 -2.05198 -1.46863 
-0.9691 -2.05198 -1.02313 -0.96593 -2.36926 -1.39531 -0.96593 -2.36926 -1.09645 
-0.96593 -1.94661 -1.39531 -0.96593 -1.94661 -1.09645 -0.96447 -2.317 -1.45683 
-0.96447 -2.317 -1.03493 -0.96447 -1.99886 -1.45683 -0.96447 -1.99886 -1.03493 
-0.96257 -2.42631 -1.28367 -0.96257 -2.42631 -1.2081 -0.96257 -1.88956 -1.28367 
-0.96257 -1.88956 -1.2081 -0.95815 -2.21068 -1.52725 -0.95815 -2.21068 -0.96451 
-0.95815 -2.10518 -1.52725 -0.95815 -2.10518 -0.96451 -0.95704 -2.4251 -1.35855 
-0.95704 -2.4251 -1.13321 -0.95704 -1.89077 -1.35855 -0.95704 -1.89077 -1.13321 
-0.95695 -2.36944 -1.44469 -0.95695 -2.36944 -1.04708 -0.95695 -1.94643 -1.44469 
-0.95695 -1.94643 -1.04708 -0.95694 -2.15793 -1.53617 -0.95694 -2.15793 -0.9556 
-0.95661 -2.26328 -1.51753 -0.95661 -2.26328 -0.97423 -0.95661 -2.05259 -1.51753 
-0.95661 -2.05259 -0.97423 -0.9525 -2.31642 -1.50594 -0.9525 -2.31642 -0.98583 
-0.9525 -1.99945 -1.50594 -0.9525 -1.99945 -0.98583 -0.94693 -2.42039 -1.43147 
-0.94693 -2.42039 -1.0603 -0.94693 -1.89548 -1.43147 -0.94693 -1.89548 -1.0603 
-0.9465 -2.48064 -1.24588 -0.9465 -1.83523 -1.24588 -0.94555 -2.36908 -1.49357 
-0.94555 -2.36908 -0.9982 -0.94555 -1.94678 -1.49357 -0.94555 -1.94678 -0.9982 
-0.94381 -2.47972 -1.32128 -0.94381 -2.47972 -1.17048 -0.94381 -1.83615 -1.32128 
-0.94381 -1.83615 -1.17048 -0.94306 -2.21056 -1.57432 -0.94306 -2.21056 -0.91745 
-0.94306 -2.10531 -1.57432 -0.94306 -2.10531 -0.91745 -0.94196 -2.26324 -1.56466 
-0.94196 -2.26324 -0.9271 -0.94196 -2.05262 -1.56466 -0.94196 -2.05262 -0.9271 
-0.94155 -2.15793 -1.58277 -0.94155 -2.15793 -0.90899 -0.9382 -2.31538 -1.55411 
-0.9382 -2.31538 -0.93766 -0.9382 -2.00049 -1.55411 -0.9382 -2.00049 -0.93766 
-0.93638 -2.47592 -1.39446 -0.93638 -2.47592 -1.09731 -0.93638 -1.83995 -1.39446 
-0.93638 -1.83995 -1.09731 -0.93606 -2.42011 -1.48053 -0.93606 -2.42011 -1.01123 
-0.93606 -1.89575 -1.48053 -0.93606 -1.89575 -1.01123 -0.93178 -2.3682 -1.54182 
-0.93178 -2.3682 -0.94995 -0.93178 -1.94767 -1.54182 -0.93178 -1.94767 -0.94995 
-0.92628 -2.53288 -1.28367 -0.92628 -2.53288 -1.2081 -0.92628 -1.78299 -1.28367 
-0.92628 -1.78299 -1.2081 -0.92576 -2.21052 -1.62032 -0.92576 -2.21052 -0.87144 
-0.92576 -2.10535 -1.62032 -0.92576 -2.10535 -0.87144 -0.92501 -2.26295 -1.61102 
-0.92501 -2.26295 -0.88075 -0.92501 -2.05291 -1.61102 -0.92501 -2.05291 -0.88075 
-0.92388 -2.47039 -1.46683 -0.92388 -2.47039 -1.02494 -0.92388 -2.15793 -1.62857 
-0.92388 -2.15793 -0.8632 -0.92388 -1.84547 -1.46683 -0.92388 -1.84547 -1.02494 
-0.92273 -2.41922 -1.52927 -0.92273 -2.41922 -0.9625 -0.92273 -1.89664 -1.52927 
-0.92273 -1.89664 -0.9625 -0.92164 -2.31509 -1.60068 -0.92164 -2.31509 -0.89109 
-0.92164 -2.00078 -1.60068 -0.92164 -2.00078 -0.89109 -0.92133 -2.53056 -1.35677 
-0.92133 -2.53056 -1.13499 -0.92133 -1.78531 -1.35677 -0.92133 -1.78531 -1.13499 
-0.91566 -2.36678 -1.58933 -0.91566 -2.36678 -0.90244 -0.91566 -1.94909 -1.58933 
-0.91566 -1.94909 -0.90244 -0.91147 -2.52593 -1.42973 -0.91147 -2.52593 -1.06204 
-0.91147 -1.78993 -1.42973 -0.91147 -1.78993 -1.06204 -0.91106 -2.46971 -1.51563 
-0.91106 -2.46971 -0.97614 -0.91106 -1.84615 -1.51563 -0.91106 -1.84615 -0.97614 
-0.90708 -2.41788 -1.57701 -0.90708 -2.41788 -0.91476 -0.90708 -1.89799 -1.57701 
-0.90708 -1.89799 -0.91476 -0.90454 -2.58433 -1.24588 -0.90454 -1.73153 -1.24588 
-0.90399 -2.15793 -1.67344 -0.90399 -2.15793 -0.81833 -0.90394 -2.20821 -1.67058 
-0.90394 -2.20821 -0.82118 -0.90394 -2.10766 -1.67058 -0.90394 -2.10766 -0.82118 
-0.90374 -2.26076 -1.66144 -0.90374 -2.26076 -0.83033 -0.90374 -2.05511 -1.66144 
-0.90374 -2.05511 -0.83033 -0.90211 -2.58319 -1.31903 -0.90211 -2.58319 -1.17274 
-0.90211 -1.73267 -1.31903 -0.90211 -1.73267 -1.17274 -0.90092 -2.31332 -1.6511 
-0.90092 -2.31332 -0.84067 -0.90092 -2.00255 -1.6511 -0.90092 -2.00255 -0.84067 
-0.89687 -2.51906 -1.50124 -0.89687 -2.51906 -0.99053 -0.89687 -1.79681 -1.50124 
-0.89687 -1.79681 -0.99053 -0.89592 -2.46824 -1.56375 -0.89592 -2.46824 -0.92802 
-0.89592 -1.84763 -1.56375 -0.89592 -1.84763 -0.92802 -0.89544 -2.36517 -1.63988 
-0.89544 -2.36517 -0.85189 -0.89544 -1.95069 -1.63988 -0.89544 -1.95069 -0.85189 
-0.89486 -2.57977 -1.39178 -0.89486 -2.57977 -1.09998 -0.89486 -1.73609 -1.39178 
-0.89486 -1.73609 -1.09998 -0.8873 -2.41784 -1.62686 -0.8873 -2.41784 -0.86491 
-0.8873 -1.89803 -1.62686 -0.8873 -1.89803 -0.86491 -0.88281 -2.57409 -1.46375 
-0.88281 -2.57409 -1.02801 -0.88281 -1.74177 -1.46375 -0.88281 -1.74177 -1.02801 
-0.88223 -2.51772 -1.54958 -0.88223 -2.51772 -0.94218 -0.88223 -1.79815 -1.54958 
-0.88223 -1.79815 -0.94218 -0.88195 -2.20816 -1.71454 -0.88195 -2.20816 -0.77723 
-0.88195 -2.10771 -1.71454 -0.88195 -2.10771 -0.77723 -0.88192 -2.15793 -1.71728 
-0.88192 -2.15793 -0.77449 -0.87976 -2.25825 -1.71061 -0.87976 -2.25825 -0.78116 
-0.87976 -2.05761 -1.71061 -0.87976 -2.05761 -0.78116 -0.87742 -2.31082 -1.70059 
-0.87742 -2.31082 -0.79118 -0.87742 -2.00505 -1.70059 -0.87742 -2.00505 -0.79118 
-0.87655 -2.46839 -1.61368 -0.87655 -2.46839 -0.87809 -0.87655 -1.84748 -1.61368 
-0.87655 -1.84748 -0.87809 -0.87414 -2.6421 -1.28412 -0.87414 -2.6421 -1.20765 
-0.87414 -1.67376 -1.28412 -0.87414 -1.67376 -1.20765 -0.87257 -2.36295 -1.68926 
-0.87257 -2.36295 -0.8025 -0.87257 -1.95292 -1.68926 -0.87257 -1.95292 -0.8025 
-0.86917 -2.63975 -1.35726 -0.86917 -2.63975 -1.13451 -0.86917 -1.67612 -1.35726 
-0.86917 -1.67612 -1.13451 -0.86603 -2.56618 -1.53456 -0.86603 -2.56618 -0.95721 
-0.86603 -1.74968 -1.53456 -0.86603 -1.74968 -0.95721 -0.86492 -2.41568 -1.67655 
-0.86492 -2.41568 -0.81521 -0.86492 -1.90018 -1.67655 -0.86492 -1.90018 -0.81521 
-0.86321 -2.51833 -1.59941 -0.86321 -2.51833 -0.89236 -0.86321 -1.79753 -1.59941 
-0.86321 -1.79753 -0.89236 -0.85926 -2.63504 -1.43041 -0.85926 -2.63504 -1.06135 
-0.85926 -1.68083 -1.43041 -0.85926 -1.68083 -1.06135 -0.85773 -2.15793 -1.75999 
-0.85773 -2.15793 -0.73178 -0.85771 -2.20799 -1.75757 -0.85771 -2.20799 -0.7342 
-0.85771 -2.10788 -1.75757 -0.85771 -2.10788 -0.7342 -0.85565 -2.25815 -1.75365 
-0.85565 -2.25815 -0.73812 -0.85565 -2.05771 -1.75365 -0.85565 -2.05771 -0.73812 
-0.85467 -2.46765 -1.66255 -0.85467 -2.46765 -0.82921 -0.85467 -1.84822 -1.66255 
-0.85467 -1.84822 -0.82921 -0.85145 -2.30782 -1.74845 -0.85145 -2.30782 -0.74331 
-0.85145 -2.00804 -1.74845 -0.85145 -2.00804 -0.74331 -0.84737 -2.56701 -1.58444 
-0.84737 -2.56701 -0.90733 -0.84737 -1.74885 -1.58444 -0.84737 -1.74885 -0.90733 
-0.84711 -2.36012 -1.73733 -0.84711 -2.36012 -0.75444 -0.84711 -1.95575 -1.73733 
-0.84711 -1.95575 -0.75444 -0.84461 -2.62811 -1.50195 -0.84461 -2.62811 -0.98981 
-0.84461 -1.68775 -1.50195 -0.84461 -1.68775 -0.98981 -0.8417 -2.51768 -1.64853 
-0.8417 -2.51768 -0.84323 -0.8417 -1.79819 -1.64853 -0.8417 -1.79819 -0.84323 
-0.84119 -2.69867 -1.24588 -0.84119 -1.61719 -1.24588 -0.8398 -2.4128 -1.72524 
-0.8398 -2.4128 -0.76653 -0.8398 -1.90306 -1.72524 -0.8398 -1.90306 -0.76653 
-0.83874 -2.6971 -1.32213 -0.83874 -2.6971 -1.16963 -0.83874 -1.61877 -1.32213 
-0.83874 -1.61877 -1.16963 -0.83151 -2.20793 -1.79914 -0.83151 -2.20793 -0.69262 
-0.83151 -2.10793 -1.79914 -0.83151 -2.10793 -0.69262 -0.83147 -2.61155 -1.56664 
-0.83147 -2.61155 -0.92512 -0.83147 -2.15793 -1.80145 -0.83147 -2.15793 -0.69031 
-0.83147 -1.70431 -1.56664 -0.83097 -2.69377 -1.39546 -0.83097 -2.69377 -1.0963 
-0.83097 -1.6221 -1.39546 -0.83097 -1.6221 -1.0963 -0.83005 -2.46499 -1.71142 
-0.83005 -2.46499 -0.78035 -0.83005 -1.85087 -1.71142 -0.83005 -1.85087 -0.78035 
-0.82946 -2.25781 -1.79545 -0.82946 -2.25781 -0.69632 -0.82946 -2.05805 -1.79545 
-0.82946 -2.05805 -0.69632 -0.82631 -2.56668 -1.63335 -0.82631 -2.56668 -0.85841 
-0.82631 -1.74918 -1.63335 -0.82533 -2.30744 -1.79038 -0.82533 -2.30744 -0.70139 
-0.82533 -2.00843 -1.79038 -0.82533 -2.00843 -0.70139 -0.81914 -2.35669 -1.78394 
-0.81914 -2.35669 -0.70783 -0.81914 -1.95918 -1.78394 -0.81914 -1.95918 -0.70783 
-0.81866 -2.68753 -1.46797 -0.81866 -2.68753 -1.02379 -0.81866 -1.62834 -1.46797 
-0.81792 -2.51596 -1.69624 -0.81792 -2.51596 -0.79552 -0.81792 -1.79991 -1.69624 
-0.81792 -1.79991 -0.79552 -0.81225 -2.40943 -1.7722 -0.81225 -2.40943 -0.71957 
-0.81225 -1.90644 -1.7722 -0.81225 -1.90644 -0.71957 -0.81087 -2.61141 -1.61582 
-0.81087 -2.61141 -0.87594 -0.81087 -1.70446 -1.61582 -0.80787 -2.67244 -1.53333 
-0.80787 -2.67244 -0.95844 -0.80787 -1.64342 -1.53333 -0.80321 -2.15793 -1.84158 
-0.80321 -2.15793 -0.65018 -0.80296 -2.75274 -1.28412 -0.80296 -2.75274 -1.20765 
-0.80296 -1.56312 -1.28412 -0.80296 -1.56312 -1.20765 -0.80295 -2.46142 -1.75889 
-0.80295 -2.46142 -0.73288 -0.80295 -1.85445 -1.75889 -0.80295 -1.85445 -0.73288 
-0.80291 -2.56519 -1.68117 -0.80291 -2.56519 -0.81059 -0.80291 -1.75067 -1.68117 
-0.80258 -2.20729 -1.84038 -0.80258 -2.20729 -0.65139 -0.80258 -2.10857 -1.84038 
-0.80258 -2.10857 -0.65139 -0.80067 -2.25724 -1.8367 -0.80067 -2.25724 -0.65507 
-0.80067 -2.05862 -1.8367 -0.80067 -2.05862 -0.65507 -0.79855 -2.74901 -1.35971 
-0.79855 -2.74901 -1.13205 -0.79855 -1.56686 -1.35971 -0.79672 -2.30719 -1.83152 
-0.79672 -2.30719 -0.66025 -0.79672 -2.00868 -1.83152 -0.79672 -2.00868 -0.66025 
-0.79335 -2.65498 -1.59735 -0.79335 -2.65498 -0.89441 -0.79335 -1.66088 -1.59735 
-0.79126 -2.51251 -1.74406 -0.79126 -2.51251 -0.7477 -0.79126 -1.80336 -1.74406 
-0.79063 -2.35652 -1.82508 -0.79063 -2.35652 -0.66669 -0.79063 -1.95935 -1.82508 
-0.79063 -1.95935 -0.66669 -0.78833 -2.7441 -1.43281 -0.78833 -2.7441 -1.05896 
-0.78833 -1.57177 -1.43281 -0.78782 -2.61002 -1.66418 -0.78782 -2.61002 -0.82759 
-0.78782 -1.70585 -1.66418 -0.783 -2.40463 -1.8169 -0.783 -2.40463 -0.67486 
-0.783 -1.91124 -1.8169 -0.783 -1.91124 -0.67486 -0.7796 -2.731 -1.49851 
-0.7796 -2.731 -0.99326 -0.7796 -1.58486 -1.49851 -0.77723 -2.56255 -1.72776 
-0.77723 -2.56255 -0.76401 -0.77723 -1.75332 -1.72776 -0.77417 -2.45684 -1.80384 
-0.77417 -2.45684 -0.68793 -0.77417 -1.85903 -1.80384 -0.77417 -1.85903 -0.68793 
-0.77301 -2.15793 -1.88028 -0.77301 -2.15793 -0.61149 -0.77237 -2.20724 -1.87914 
-0.77237 -2.20724 -0.61263 -0.77237 -2.10863 -1.87914 -0.77237 -2.10863 -0.61263 
-0.77074 -2.6539 -1.64585 -0.77074 -2.6539 -0.84592 -0.77074 -1.66196 -1.64585 
-0.76986 -2.25642 -1.87646 -0.76986 -2.25642 -0.61531 -0.76986 -2.05945 -1.87646 
-0.76986 -2.05945 -0.61531 -0.76733 -2.715 -1.56351 -0.76733 -2.715 -0.92825 
-0.76733 -1.60087 -1.56351 -0.76597 -2.30632 -1.87141 -0.76597 -2.30632 -0.62036 
-0.76597 -2.00954 -1.87141 -0.76597 -2.00954 -0.62036 -0.76294 -2.50845 -1.78908 
-0.76294 -2.50845 -0.70269 -0.76294 -1.80742 -1.78908 -0.76254 -2.60754 -1.71106 
-0.76254 -2.60754 -0.7807 -0.76254 -1.70833 -1.71106 -0.76249 -2.80493 -1.24588 
-0.76031 -2.80308 -1.32148 -0.76031 -2.80308 -1.17029 -0.76031 -1.51279 -1.32148 
-0.76014 -2.35585 -1.86477 -0.76014 -2.35585 -0.627 -0.76014 -1.96002 -1.86477 
-0.76014 -1.96002 -0.627 -0.75378 -2.79754 -1.39664 -0.75378 -2.79754 -1.09513 
-0.75378 -1.51833 -1.39664 -0.75257 -2.40392 -1.85672 -0.75257 -2.40392 -0.63504 
-0.75257 -1.91194 -1.85672 -0.75257 -1.91194 -0.63504 -0.75184 -2.69629 -1.62656 
-0.75184 -2.69629 -0.86521 -0.75184 -1.61958 -1.62656 -0.74934 -2.55876 -1.77297 
-0.74934 -2.55876 -0.71879 -0.74934 -1.75711 -1.77297 -0.74716 -2.78619 -1.46279 
-0.74716 -2.78619 -1.02898 -0.74716 -1.52968 -1.46279 -0.74592 -2.6514 -1.6932 
-0.74592 -2.6514 -0.79857 -0.74592 -1.66447 -1.6932 -0.74318 -2.4514 -1.84719 
-0.74318 -2.4514 -0.64458 -0.74318 -1.86446 -1.84719 -0.74095 -2.15793 -1.91744 
-0.74095 -2.15793 -0.57432 -0.74014 -2.20706 -1.91654 -0.74014 -2.20706 -0.57522 
-0.74014 -2.10881 -1.91654 -0.74014 -2.10881 -0.57522 -0.73768 -2.2563 -1.91383 
-0.73768 -2.2563 -0.57793 -0.73768 -2.05956 -1.91383 -0.73768 -2.05956 -0.57793 
-0.73714 -2.77199 -1.52795 -0.73714 -2.77199 -0.96382 -0.73714 -1.54388 -1.52795 
-0.73454 -2.60339 -1.75776 -0.73454 -2.60339 -0.734 -0.73454 -1.71248 -1.75776 
-0.73344 -2.30507 -1.90952 -0.73344 -2.30507 -0.58225 -0.73344 -2.01079 -1.90952 
-0.73235 -2.50313 -1.83282 -0.73235 -2.50313 -0.65894 -0.73235 -1.81273 -1.83282 
-0.72774 -2.35468 -1.90291 -0.72774 -2.35468 -0.58886 -0.72774 -1.96118 -1.90291 
-0.72743 -2.69402 -1.6742 -0.72743 -2.69402 -0.81756 -0.72743 -1.62185 -1.6742 
-0.72377 -2.75499 -1.59183 -0.72377 -2.75499 -0.89994 -0.72377 -1.56087 -1.59183 
-0.7201 -2.40261 -1.89519 -0.7201 -2.40261 -0.59658 -0.7201 -1.91326 -1.89519 
-0.71959 -2.85128 -1.28408 -0.71959 -2.85128 -1.20768 -0.71933 -2.55383 -1.8167 
-0.71933 -2.55383 -0.67507 -0.71933 -1.76204 -1.8167 -0.71834 -2.64757 -1.74009 
-0.71834 -2.64757 -0.75167 -0.71834 -1.6683 -1.74009 -0.71519 -2.84754 -1.35966 
-0.71519 -2.84754 -1.1321 -0.71082 -2.45018 -1.88567 -0.71082 -2.45018 -0.60609 
-0.71082 -1.86569 -1.88567 -0.70937 -2.83963 -1.425 -0.70937 -2.83963 -1.06677 
-0.70711 -2.73528 -1.65413 -0.70711 -2.73528 -0.83763 -0.70711 -2.15793 -1.95299 
-0.70711 -2.15793 -0.53878 -0.70711 -1.58058 -1.65413 -0.70626 -2.207 -1.95214 
-0.70626 -2.207 -0.53963 -0.70626 -2.10887 -1.95214 -0.70484 -2.59859 -1.80179 
-0.70484 -2.59859 -0.68998 -0.70484 -1.71728 -1.80179 -0.7037 -2.25595 -1.94958 
-0.7037 -2.25595 -0.54218 -0.7037 -2.05992 -1.94958 -0.70144 -2.82721 -1.49095 
-0.70144 -2.82721 -1.00082 -0.70019 -2.69075 -1.72111 -0.70019 -2.69075 -0.77065 
-0.70019 -1.62511 -1.72111 -0.69987 -2.4968 -1.87465 -0.69987 -2.4968 -0.61712 
-0.69987 -1.81906 -1.87465 -0.69945 -2.30466 -1.94534 -0.69945 -2.30466 -0.54643 
-0.69945 -2.0112 -1.94534 -0.69352 -2.35302 -1.9394 -0.69352 -2.35302 -0.55236 
-0.69352 -1.96284 -1.9394 -0.68995 -2.81186 -1.55629 -0.68995 -2.81186 -0.93547 
-0.68862 -2.64227 -1.78552 -0.68862 -2.64227 -0.70624 -0.68862 -1.67359 -1.78552 
-0.68728 -2.54777 -1.8588 -0.68728 -2.54777 -0.63297 -0.68728 -1.76809 -1.8588 
-0.68592 -2.40091 -1.9318 -0.68592 -2.40091 -0.55997 -0.68592 -1.91495 -1.9318 
-0.68024 -2.73236 -1.7012 -0.68024 -2.73236 -0.79057 -0.68024 -1.5835 -1.7012 
-0.67666 -2.44822 -1.92254 -0.67666 -2.44822 -0.56922 -0.67666 -1.86765 -1.92254 
-0.67524 -2.79378 -1.61972 -0.67524 -2.79378 -0.87205 -0.67473 -2.896 -1.24588 
-0.67296 -2.59254 -1.84442 -0.67296 -2.59254 -0.64735 -0.67296 -1.72333 -1.84442 
-0.67276 -2.89386 -1.32208 -0.67276 -2.89386 -1.16969 -0.67156 -2.15793 -1.98683 
-0.67085 -2.68568 -1.76689 -0.67085 -2.68568 -0.72488 -0.67085 -1.63018 -1.76689 
-0.67066 -2.20706 -1.98602 -0.67066 -2.10881 -1.98602 -0.66871 -2.88783 -1.38762 
-0.66871 -2.88783 -1.10415 -0.66795 -2.2563 -1.98356 -0.66795 -2.2563 -0.50821 
-0.66795 -2.05956 -1.98356 -0.66577 -2.49482 -1.91166 -0.66577 -2.49482 -0.58011 
-0.66577 -1.82104 -1.91166 -0.66364 -2.30507 -1.97933 -0.66364 -2.30507 -0.51244 
-0.66364 -2.01079 -1.97933 -0.66174 -2.87862 -1.45255 -0.66174 -2.87862 -1.03922 
-0.65935 -2.77181 -1.67996 -0.65935 -2.77181 -0.81181 -0.65706 -2.63649 -1.82834 
-0.65706 -2.63649 -0.66342 -0.65706 -1.67938 -1.82834 -0.65703 -2.35468 -1.97362 
-0.65703 -2.35468 -0.51814 -0.65703 -1.96118 -1.97362 -0.65328 -2.54062 -1.89916 
-0.65328 -2.54062 -0.5926 -0.65328 -1.77525 -1.89916 -0.65216 -2.86529 -1.51851 
-0.65216 -2.86529 -0.97326 -0.65136 -2.72775 -1.74693 -0.65136 -2.72775 -0.74484 
-0.65136 -1.58812 -1.74693 -0.6493 -2.40261 -1.96598 -0.6493 -2.40261 -0.52579 
-0.6493 -1.91326 -1.96598 -0.63979 -2.45018 -1.9567 -0.63979 -2.45018 -0.53507 
-0.63979 -1.86569 -1.9567 -0.63969 -2.67903 -1.81091 -0.63969 -2.67903 -0.68085 
-0.63969 -1.63683 -1.81091 -0.63957 -2.8487 -1.5832 -0.63957 -2.8487 -0.90856 
-0.63922 -2.58549 -1.8851 -0.63922 -2.58549 -0.60667 -0.63922 -1.73038 -1.8851 
-0.63439 -2.15793 -2.01889 -0.63325 -2.20724 -2.01826 -0.63325 -2.10863 -2.01826 
-0.63083 -2.76747 -1.72601 -0.63083 -2.76747 -0.76576 -0.63057 -2.25642 -2.01574 
-0.63057 -2.05945 -2.01574 -0.62877 -2.4968 -1.94575 -0.62877 -2.4968 -0.54601 
-0.62877 -1.81906 -1.94575 -0.62674 -2.93623 -1.28408 -0.62674 -2.93623 -1.20768 
-0.62553 -2.82866 -1.64443 -0.62553 -2.82866 -0.84733 -0.62552 -2.30632 -2.01185 
-0.62552 -2.30632 -0.47992 -0.62552 -2.00954 -2.01185 -0.62403 -2.93244 -1.34948 
-0.62403 -2.93244 -1.14228 -0.62361 -2.62933 -1.8695 -0.62361 -2.62933 -0.62227 
-0.62361 -1.68654 -1.8695 -0.62056 -2.72146 -1.79118 -0.62056 -2.72146 -0.70059 
-0.62056 -1.59441 -1.79118 -0.61889 -2.35585 -2.00602 -0.61889 -2.35585 -0.48575 
-0.61889 -1.96002 -2.00602 -0.61875 -2.92511 -1.41494 -0.61875 -2.92511 -1.07683 
-0.61292 -2.54777 -1.93316 -0.61292 -2.54777 -0.5586 -0.61292 -1.76809 -1.93316 
-0.6111 -2.91433 -1.47916 -0.6111 -2.91433 -1.01261 -0.61084 -2.40392 -1.99845 
-0.61084 -2.40392 -0.49331 -0.61084 -1.91194 -1.99845 -0.60876 -2.8057 -1.70393 
-0.60876 -2.8057 -0.78784 -0.60651 -2.67204 -1.85239 -0.60651 -2.67204 -0.63938 
-0.60651 -1.64383 -1.85239 -0.6013 -2.4514 -1.98906 -0.6013 -2.4514 -0.50271 
-0.6013 -1.86446 -1.98906 -0.60031 -2.89974 -1.54479 -0.60031 -2.89974 -0.94697 
-0.60027 -2.76134 -1.77084 -0.60027 -2.76134 -0.72093 -0.59854 -2.59254 -1.91884 
-0.59854 -2.59254 -0.57292 -0.59854 -1.72333 -1.91884 -0.5957 -2.15793 -2.04909 
-0.5945 -2.20729 -2.04847 -0.5945 -2.10857 -2.04847 -0.59082 -2.25724 -2.04655 
-0.59082 -2.05862 -2.04655 -0.58794 -2.7135 -1.83382 -0.58794 -2.7135 -0.65795 
-0.58794 -1.60236 -1.83382 -0.58777 -2.88206 -1.60667 -0.58777 -2.88206 -0.8851 
-0.58694 -2.50313 -1.97824 -0.58694 -2.50313 -0.51353 -0.58694 -1.81273 -1.97824 
-0.58564 -2.30719 -2.0426 -0.58564 -2.00868 -2.0426 -0.58246 -2.63649 -1.90294 
-0.58246 -2.63649 -0.58882 -0.58246 -1.67938 -1.90294 -0.5792 -2.35652 -2.03651 
-0.5792 -1.95935 -2.03651 -0.57854 -2.79997 -1.74895 -0.57854 -2.79997 -0.74281 
-0.57735 -2.97443 -1.24588 -0.57612 -2.97268 -1.31129 -0.57612 -2.97268 -1.18048 
-0.57271 -2.86099 -1.66744 -0.57271 -2.86099 -0.82432 -0.57241 -2.96744 -1.37641 
-0.57241 -2.96744 -1.11536 -0.57102 -2.40463 -2.02888 -0.57102 -2.40463 -0.46289 
-0.57102 -1.91124 -2.02888 -0.57081 -2.55383 -1.96522 -0.57081 -2.55383 -0.52655 
-0.57081 -1.76204 -1.96522 -0.56795 -2.75363 -1.81384 -0.56795 -2.75363 -0.67793 
-0.56626 -2.95874 -1.44097 -0.56626 -2.95874 -1.05079 -0.56503 -2.67903 -1.88557 
-0.56503 -2.67903 -0.6062 -0.56503 -1.63683 -1.88557 -0.55796 -2.45684 -2.02005 
-0.55796 -2.45684 -0.47171 -0.55796 -1.85903 -2.02005 -0.55768 -2.94661 -1.5047 
-0.55768 -2.94661 -0.98706 -0.5559 -2.59859 -1.95072 -0.5559 -2.59859 -0.54105 
-0.5559 -1.71728 -1.95072 -0.55557 -2.83683 -1.72593 -0.55557 -2.83683 -0.76583 
-0.55557 -2.15793 -2.07735 -0.55326 -2.20793 -2.07739 -0.55326 -2.10793 -2.07739 
-0.54957 -2.25781 -2.07534 -0.54957 -2.05805 -2.07534 -0.54671 -2.9311 -1.56732 
-0.54671 -2.9311 -0.92444 -0.5466 -2.79233 -1.79248 -0.5466 -2.79233 -0.69928 
-0.54529 -2.72146 -1.86644 -0.54529 -2.72146 -0.62532 -0.54529 -1.59441 -1.86644 
-0.54449 -2.30744 -2.07122 -0.54449 -2.00843 -2.07122 -0.54367 -2.99651 -1.28074 
-0.54367 -2.99651 -1.21103 -0.54319 -2.50845 -2.00882 -0.54319 -2.50845 -0.48294 
-0.54319 -1.80742 -2.00882 -0.54112 -2.99289 -1.34608 -0.54112 -2.99289 -1.14569 
-0.53964 -2.64227 -1.93451 -0.53964 -2.64227 -0.55726 -0.53964 -1.67359 -1.93451 
-0.53806 -2.35669 -2.06502 -0.53806 -1.95918 -2.06502 -0.53609 -2.98575 -1.4112 
-0.53609 -2.98575 -1.08057 -0.5334 -2.91228 -1.62857 -0.5334 -2.91228 -0.8632 
-0.52862 -2.97517 -1.4754 -0.52862 -2.97517 -1.01637 -0.52709 -2.55876 -1.99523 
-0.52709 -2.55876 -0.49654 -0.52709 -1.75711 -1.99523 -0.52631 -2.40943 -2.05813 
-0.52631 -1.90644 -2.05813 -0.52495 -2.76134 -1.84616 -0.52495 -2.76134 -0.64561 
-0.52393 -2.82949 -1.76981 -0.52393 -2.82949 -0.72195 -0.52101 -2.68568 -1.91673 
-0.52101 -2.68568 -0.57504 -0.52101 -1.63018 -1.91673 -0.51864 -2.96089 -1.53961 
-0.51864 -2.96089 -0.95216 -0.51781 -2.89023 -1.68817 -0.51781 -2.89023 -0.80359 
-0.5141 -2.15793 -2.10361 -0.51301 -2.46142 -2.04883 -0.51301 -2.46142 -0.44294 
-0.51301 -1.85445 -2.04883 -0.51188 -2.60339 -1.98042 -0.51188 -2.60339 -0.51134 
-0.51188 -1.71248 -1.98042 -0.51169 -2.20799 -2.1036 -0.51169 -2.10788 -2.1036 
-0.50969 -3.01829 -1.24588 -0.50845 -3.01621 -1.31549 -0.50845 -3.01621 -1.17627 
-0.50776 -2.25815 -2.10153 -0.50776 -2.05771 -2.10153 -0.50636 -2.9435 -1.60154 
-0.50636 -2.9435 -0.89023 -0.50443 -3.01078 -1.38079 -0.50443 -3.01078 -1.11097 
-0.50307 -2.79997 -1.82442 -0.50307 -2.79997 -0.66734 -0.50257 -2.30782 -2.09733 
-0.50257 -2.00804 -2.09733 -0.50104 -2.72775 -1.89724 -0.50104 -2.72775 -0.59453 
-0.5 -2.86504 -1.74588 -0.5 -2.86504 -0.74588 -0.49824 -3.00168 -1.44551 
-0.49824 -3.00168 -1.04625 -0.49818 -2.51251 -2.03714 -0.49818 -2.51251 -0.45462 
-0.49818 -1.80336 -2.03714 -0.49421 -2.64757 -1.96422 -0.49421 -2.64757 -0.52754 
-0.49421 -1.6683 -1.96422 -0.49173 -2.92275 -1.66214 -0.49173 -2.92275 -0.82963 
-0.49145 -2.36012 -2.093 -0.49145 -1.95575 -2.093 -0.48924 -2.98908 -1.51016 
-0.48924 -2.98908 -0.9816 -0.48188 -2.56255 -2.02311 -0.48188 -2.56255 -0.46865 
-0.48188 -1.75332 -2.02311 -0.48013 -2.76747 -1.87671 -0.48013 -2.76747 -0.61506 
-0.48005 -2.83683 -1.80145 -0.48005 -2.83683 -0.69031 -0.47936 -2.4128 -2.08568 
-0.47936 -1.90306 -2.08568 -0.47808 -2.9728 -1.57365 -0.47808 -2.9728 -0.91812 
-0.47523 -2.69075 -1.94607 -0.47523 -2.69075 -0.5457 -0.47523 -1.62511 -1.94607 
-0.47486 -2.89888 -1.72075 -0.47486 -2.89888 -0.77102 -0.47391 -3.03782 -1.28074 
-0.47391 -3.03782 -1.21103 -0.47179 -3.03347 -1.35005 -0.47179 -3.03347 -1.14172 
-0.4714 -2.15793 -2.1278 -0.46865 -2.20816 -2.12784 -0.46865 -2.10771 -2.12784 
-0.4666 -3.02606 -1.41513 -0.4666 -3.02606 -1.07664 -0.46554 -2.46499 -2.07594 
-0.46554 -1.85087 -2.07594 -0.46518 -2.60754 -2.00842 -0.46518 -2.60754 -0.48335 
-0.46518 -1.70833 -2.00842 -0.46473 -2.25825 -2.12564 -0.46473 -2.05761 -2.12564 
-0.46433 -2.95359 -1.63489 -0.46433 -2.95359 -0.85687 -0.45829 -3.01534 -1.48004 
-0.45829 -3.01534 -1.01173 -0.45804 -2.8057 -1.85464 -0.45804 -2.8057 -0.63712 
-0.45532 -2.73236 -1.92612 -0.45532 -2.73236 -0.56565 -0.45471 -2.31082 -2.12331 
-0.45471 -2.00505 -2.12331 -0.45036 -2.51596 -2.0638 -0.45036 -2.51596 -0.42796 
-0.45036 -1.79991 -2.0638 -0.44858 -2.93094 -1.69447 -0.44858 -2.93094 -0.7973 
-0.4481 -3.0007 -1.54414 -0.4481 -3.0007 -0.94763 -0.44731 -2.6514 -1.99181 
-0.44731 -2.6514 -0.49996 -0.44731 -1.66447 -1.99181 -0.44338 -2.36295 -2.11846 
-0.44338 -1.95292 -2.11846 -0.44229 -2.89023 -1.76369 -0.44229 -2.89023 -0.72807 
-0.438 -3.05691 -1.24588 -0.43695 -3.05474 -1.31526 -0.43695 -3.05474 -1.1765 
-0.43611 -2.98232 -1.60672 -0.43611 -2.98232 -0.88505 -0.43529 -2.56519 -2.04879 
-0.43529 -2.56519 -0.44297 -0.43529 -1.75067 -2.04879 -0.43408 -2.77181 -1.90523 
-0.43408 -2.77181 -0.58654 -0.43378 -3.04825 -1.38431 -0.43378 -3.04825 -1.10745 
-0.43067 -2.41568 -2.1108 -0.43067 -1.90018 -2.1108 -0.42832 -2.69402 -1.97331 
-0.42832 -2.69402 -0.51845 -0.42832 -1.62185 -1.97331 -0.42756 -2.15793 -2.14987 
-0.42631 -3.03928 -1.44954 -0.42631 -3.03928 -1.04223 -0.4247 -2.20821 -2.14982 
-0.4247 -2.10766 -2.14982 -0.42156 -2.86099 -1.81859 -0.42156 -2.86099 -0.67317 
-0.42122 -2.96114 -1.66711 -0.42122 -2.96114 -0.82466 -0.41829 -2.61002 -2.0337 
-0.41829 -2.61002 -0.45807 -0.41829 -1.70585 -2.0337 -0.41697 -3.02645 -1.51387 
-0.41697 -3.02645 -0.97789 -0.41667 -2.46765 -2.10055 -0.41667 -1.84822 -2.10055 
-0.41625 -2.92275 -1.73761 -0.41625 -2.92275 -0.75416 -0.41555 -2.26076 -2.14962 
-0.41555 -2.05511 -2.14962 -0.40825 -2.73528 -1.95299 -0.40825 -2.73528 -0.53878 
-0.4058 -3.00979 -1.57703 -0.4058 -3.00979 -0.91474 -0.40521 -2.31332 -2.1468 
-0.40521 -2.00255 -2.1468 -0.40265 -2.51768 -2.08758 -0.40265 -2.51768 -0.40418 
-0.40265 -1.79819 -2.08758 -0.39996 -2.6539 -2.01662 -0.39996 -2.6539 -0.47514 
-0.39996 -1.66196 -2.01662 -0.39938 -3.07405 -1.28075 -0.39938 -3.07405 -1.21102 
-0.39855 -2.82866 -1.87141 -0.39855 -2.82866 -0.62036 -0.39726 -3.0697 -1.35007 
-0.39726 -3.0697 -1.1417 -0.39455 -3.06051 -1.41818 -0.39455 -3.06051 -1.07358 
-0.394 -2.36517 -2.14133 -0.394 -1.95069 -2.14133 -0.39285 -2.9894 -1.63873 
-0.39285 -2.9894 -0.85304 -0.38901 -2.95359 -1.71021 -0.38901 -2.95359 -0.78155 
-0.38747 -2.56668 -2.07219 -0.38747 -2.56668 -0.41957 -0.38747 -1.74918 -2.07219 
-0.38606 -3.04941 -1.48301 -0.38606 -3.04941 -1.00876 -0.38268 -2.91228 -1.77929 
-0.38268 -2.91228 -0.71248 -0.38268 -2.15793 -2.16976 -0.38098 -2.41784 -2.13319 
-0.38098 -1.89803 -2.13319 -0.38067 -2.69629 -1.99772 -0.38067 -2.69629 -0.49404 
-0.38067 -1.61958 -1.99772 -0.37569 -3.03441 -1.54697 -0.37569 -3.03441 -0.94479 
-0.37444 -2.21052 -2.17164 -0.37444 -2.10535 -2.17164 -0.37384 -2.79378 -1.92112 
-0.37384 -2.79378 -0.57065 -0.36994 -2.61141 -2.05675 -0.36994 -2.61141 -0.43502 
-0.36994 -1.70446 -2.05675 -0.3678 -2.46839 -2.12244 -0.3678 -1.84748 -2.12244 
-0.36514 -2.26295 -2.1709 -0.36514 -2.05291 -2.1709 -0.36353 -3.01566 -1.60941 
-0.36353 -3.01566 -0.88236 -0.36084 -2.98232 -1.68199 -0.36084 -2.98232 -0.80978 
-0.36079 -2.88206 -1.83365 -0.36079 -2.88206 -0.65812 -0.36044 -3.09072 -1.24588 
-0.35957 -3.08845 -1.31551 -0.35957 -3.08845 -1.17626 -0.35773 -3.08151 -1.38386 
-0.35773 -3.08151 -1.1079 -0.35566 -2.9435 -1.75224 -0.35566 -2.9435 -0.73953 
-0.35479 -2.31509 -2.16753 -0.35479 -2.00078 -2.16753 -0.3542 -3.0702 -1.45156 
-0.3542 -3.0702 -1.0402 -0.35353 -2.51833 -2.10909 -0.35353 -1.79753 -2.10909 
-0.35147 -2.65498 -2.03924 -0.35147 -2.65498 -0.45253 -0.35147 -1.66088 -2.03924 
-0.34594 -2.75499 -1.96965 -0.34594 -2.75499 -0.52211 -0.34453 -3.05702 -1.51598 
-0.34453 -3.05702 -0.97578 -0.34345 -2.36678 -2.16154 -0.34345 -1.94909 -2.16154 
-0.33855 -2.56701 -2.09325 -0.33855 -2.56701 -0.39851 -0.33855 -1.74885 -2.09325 
-0.33732 -2.8487 -1.88546 -0.33732 -2.8487 -0.60631 -0.33689 -2.15793 -2.18743 
-0.33333 -3.03985 -1.57921 -0.33333 -3.03985 -0.91256 -0.33115 -3.00979 -1.65168 
-0.33115 -3.00979 -0.84008 -0.33112 -2.41788 -2.15296 -0.33112 -1.89799 -2.15296 
-0.32844 -2.21056 -2.18894 -0.32844 -2.10531 -2.18894 -0.32776 -2.9728 -1.72396 
-0.32776 -2.9728 -0.76781 -0.32144 -2.9311 -1.79259 -0.32144 -2.9311 -0.69917 
-0.3208 -3.10444 -1.28075 -0.3208 -3.10444 -1.21102 -0.32076 -2.61155 -2.07735 
-0.32076 -2.61155 -0.41441 -0.32076 -1.70431 -2.07735 -0.31947 -3.09989 -1.34913 
-0.31947 -3.09989 -1.14263 -0.31878 -2.26324 -2.18784 -0.31878 -2.05262 -2.18784 
-0.31786 -2.46824 -2.1418 -0.31786 -1.84763 -2.1418 -0.31763 -2.715 -2.01321 
-0.31763 -2.715 -0.47856 -0.3168 -3.09081 -1.41727 -0.3168 -3.09081 -1.0745 
-0.31284 -3.07731 -1.48436 -0.31284 -3.07731 -1.00741 -0.31041 -2.81186 -1.93583 
-0.31041 -2.81186 -0.55593 -0.30823 -2.31538 -2.18408 -0.30823 -2.00049 -2.18408 
-0.3037 -2.51772 -2.12811 -0.3037 -1.79815 -2.12811 -0.30233 -3.06192 -1.54821 
-0.30233 -3.06192 -0.94356 -0.30109 -3.03441 -1.62157 -0.30109 -3.03441 -0.87019 
-0.29891 -2.89974 -1.8462 -0.29891 -2.89974 -0.64557 -0.29826 -3.0007 -1.69398 
-0.29826 -3.0007 -0.79779 -0.29594 -2.3682 -2.17766 -0.29594 -1.94767 -2.17766 
-0.29372 -2.96089 -1.76452 -0.29372 -2.96089 -0.72724 -0.29029 -2.15793 -2.20282 
-0.28868 -2.56618 -2.11191 -0.28868 -2.56618 -0.37986 -0.28868 -1.74968 -2.11191 
-0.28744 -2.67244 -2.05375 -0.28744 -2.67244 -0.43801 -0.28744 -1.64342 -2.05375 
-0.28338 -2.41922 -2.16861 -0.28338 -1.89664 -2.16861 -0.28207 -2.77199 -1.98302 
-0.28207 -2.77199 -0.50874 -0.28137 -2.21068 -2.20403 -0.28137 -2.10518 -2.20403 
-0.28109 -3.11762 -1.24588 -0.28043 -3.11537 -1.31433 -0.28043 -3.11537 -1.17743 
-0.27845 -3.10862 -1.38246 -0.27845 -3.10862 -1.1093 -0.27517 -3.09742 -1.44995 
-0.27517 -3.09742 -1.04182 -0.27262 -2.86529 -1.89805 -0.27262 -2.86529 -0.59372 
-0.27165 -2.26328 -2.2025 -0.27165 -2.05259 -2.2025 -0.2706 -3.08181 -1.51648 
-0.2706 -3.08181 -0.97528 -0.2701 -3.05702 -1.59041 -0.2701 -3.05702 -0.90136 
-0.26975 -2.46971 -2.15694 -0.26975 -1.84615 -2.15694 -0.26799 -3.02645 -1.66286 
-0.26799 -3.02645 -0.82891 -0.26428 -2.98908 -1.73512 -0.26428 -2.98908 -0.75664 
-0.26006 -2.31642 -2.19838 -0.26006 -1.99945 -2.19838 -0.25882 -2.94661 -1.80356 
-0.25882 -2.94661 -0.68821 -0.25607 -2.62811 -2.09049 -0.25607 -2.62811 -0.40128 
-0.25607 -1.68775 -2.09049 -0.25536 -2.51906 -2.14276 -0.25536 -1.79681 -2.14276 
-0.25263 -2.731 -2.02548 -0.25263 -2.731 -0.46629 -0.24769 -2.36908 -2.19144 
-0.24769 -1.94678 -2.19144 -0.24614 -3.12655 -1.28059 -0.24614 -3.12655 -1.21118 
-0.24506 -2.82721 -1.94732 -0.24506 -2.82721 -0.54445 -0.24481 -3.12201 -1.34896 
-0.24481 -3.12201 -1.14281 -0.24298 -2.15793 -2.21591 -0.24216 -3.11296 -1.41702 
-0.24216 -3.11296 -1.07475 -0.23848 -3.07731 -1.55872 -0.23848 -3.07731 -0.93304 
-0.23822 -3.09948 -1.4841 -0.23822 -3.09948 -1.00767 -0.23712 -3.04941 -1.63194 
-0.23712 -3.04941 -0.85983 -0.23465 -2.42011 -2.18194 -0.23465 -1.89575 -2.18194 
-0.23416 -3.01534 -1.70417 -0.23416 -3.01534 -0.7876 -0.23388 -2.21072 -2.21671 
-0.23388 -2.10514 -2.21671 -0.23327 -2.91433 -1.85698 -0.23327 -2.91433 -0.63478 
-0.22951 -2.97517 -1.77451 -0.22951 -2.97517 -0.71726 -0.22275 -2.26389 -2.21498 
-0.22275 -2.05198 -2.21498 -0.22209 -2.68753 -2.06454 -0.22209 -2.68753 -0.42722 
-0.22209 -1.62834 -2.06454 -0.22094 -2.47039 -2.16976 -0.22094 -1.84547 -2.16976 
-0.21787 -2.57409 -2.12869 -0.21787 -1.74177 -2.12869 -0.2169 -2.78619 -1.99304 
-0.2169 -2.78619 -0.49872 -0.21108 -3.1354 -1.24588 -0.21095 -2.317 -2.21035 
-0.21095 -1.99886 -2.21035 -0.21057 -3.13305 -1.31521 -0.21057 -3.13305 -1.17656 
-0.20841 -3.12624 -1.3835 -0.20841 -3.12624 -1.10827 -0.20667 -2.87862 -1.90762 
-0.20667 -2.87862 -0.58414 -0.20568 -3.0702 -1.60008 -0.20568 -3.0702 -0.89168 
-0.20526 -3.11487 -1.45115 -0.20526 -3.11487 -1.04062 -0.20407 -3.09742 -1.52105 
-0.20407 -3.09742 -0.97071 -0.20366 -3.03928 -1.6722 -0.20366 -3.03928 -0.81957 
-0.19963 -3.00168 -1.74412 -0.19963 -3.00168 -0.74764 -0.19881 -2.36944 -2.20283 
-0.19881 -1.94643 -2.20283 -0.19509 -2.95874 -1.81214 -0.19509 -2.95874 -0.67963 
-0.19509 -2.15793 -2.22667 -0.18693 -2.7441 -2.03421 -0.18693 -2.7441 -0.45755 
-0.18558 -2.42039 -2.19281 -0.18558 -1.89548 -2.19281 -0.18453 -2.63504 -2.10514 
-0.18453 -2.63504 -0.38663 -0.18453 -1.68083 -2.10514 -0.18446 -2.21116 -2.22728 
-0.18446 -2.10471 -2.22728 -0.18385 -2.52593 -2.15735 -0.18385 -1.78993 -2.15735 
-0.17912 -2.83963 -1.95526 -0.17912 -2.83963 -0.53651 -0.17515 -3.14186 -1.28059 
-0.17515 -3.14186 -1.21118 -0.17448 -3.13711 -1.34965 -0.17448 -3.13711 -1.14212 
-0.17328 -2.26422 -2.225 -0.17328 -2.05164 -2.225 -0.1723 -3.06051 -1.64043 
-0.1723 -3.06051 -0.85133 -0.17181 -3.12796 -1.4177 -0.17181 -3.12796 -1.07407 
-0.17139 -3.09081 -1.56268 -0.17139 -3.09081 -0.92908 -0.17114 -3.11296 -1.48805 
-0.17114 -3.11296 -1.00372 -0.16924 -3.02606 -1.71248 -0.16924 -3.02606 -0.77928 
-0.16906 -2.92511 -1.86464 -0.16906 -2.92511 -0.62713 -0.16532 -2.98575 -1.78198 
-0.16532 -2.98575 -0.70979 -0.16159 -2.31697 -2.21984 -0.16159 -1.99889 -2.21984 
-0.15076 -2.79754 -1.99966 -0.15076 -2.79754 -0.4921 -0.14958 -2.69377 -2.07685 
-0.14958 -2.69377 -0.41492 -0.14958 -1.6221 -2.07685 -0.14943 -2.36926 -2.21181 
-0.14943 -1.94661 -2.21181 -0.14857 -2.47592 -2.18226 -0.14857 -1.83995 -2.18226 
-0.14673 -2.15793 -2.23506 -0.1459 -2.57977 -2.14074 -0.1459 -1.73609 -2.14074 
-0.14174 -2.88783 -1.91459 -0.14174 -2.88783 -0.57718 -0.13928 -3.14819 -1.24588 
-0.13895 -3.14582 -1.31502 -0.13895 -3.14582 -1.17674 -0.13843 -3.04825 -1.67967 
-0.13843 -3.04825 -0.8121 -0.13798 -3.08151 -1.60361 -0.13798 -3.08151 -0.88816 
-0.13795 -3.13872 -1.38383 -0.13795 -3.13872 -1.10793 -0.13762 -3.12624 -1.45429 
-0.13762 -3.12624 -1.03747 -0.13658 -3.10862 -1.52433 -0.13658 -3.10862 -0.96743 
-0.13594 -2.21119 -2.23517 -0.13594 -2.10467 -2.23517 -0.13491 -3.01078 -1.75031 
-0.13491 -3.01078 -0.74145 -0.13053 -2.96744 -1.81829 -0.13053 -2.96744 -0.67347 
-0.12447 -2.26449 -2.23237 -0.12447 -2.05137 -2.23237 -0.11383 -2.74901 -2.04443 
-0.11383 -2.74901 -0.44734 -0.11378 -2.84754 -1.96107 -0.11378 -2.84754 -0.5307 
-0.11267 -2.4251 -2.20292 -0.11267 -1.89077 -2.20292 -0.11264 -2.31722 -2.22667 
-0.11264 -1.99864 -2.22667 -0.11138 -2.63975 -2.11505 -0.11138 -2.63975 -0.37672 
-0.11138 -1.67612 -2.11505 -0.11089 -2.53056 -2.16722 -0.11089 -1.78531 -2.16722 
-0.10442 -3.15186 -1.28058 -0.10442 -3.15186 -1.21119 -0.10418 -3.0697 -1.64315 
-0.10418 -3.0697 -0.84862 -0.10417 -3.03347 -1.71767 -0.10417 -3.03347 -0.7741 
-0.10377 -3.13711 -1.42036 -0.10377 -3.13711 -1.0714 -0.10376 -3.14711 -1.34964 
-0.10376 -3.14711 -1.14213 -0.1036 -2.93244 -1.86991 -0.1036 -2.93244 -0.62186 
-0.10325 -3.09989 -1.56535 -0.10325 -3.09989 -0.92642 -0.10308 -3.12201 -1.49069 
-0.10308 -3.12201 -1.00107 -0.1002 -2.99289 -1.787 -0.1002 -2.99289 -0.70476 
-0.09802 -2.15793 -2.24107 -0.08682 -2.2113 -2.24068 -0.08682 -2.10457 -2.24068 
-0.07625 -2.6971 -2.08463 -0.07625 -2.6971 -0.40714 -0.07625 -1.61877 -2.08463 
-0.07619 -2.89386 -1.91865 -0.07619 -2.89386 -0.57312 -0.0756 -2.80308 -2.00619 
-0.0756 -2.80308 -0.48557 -0.0754 -2.47972 -2.18969 -0.0754 -1.83615 -2.18969 
-0.07536 -2.26451 -2.23733 -0.07536 -2.05136 -2.23733 -0.07493 -2.37106 -2.22003 
-0.07493 -1.94481 -2.22003 -0.07315 -2.58319 -2.14799 -0.07315 -1.73267 -2.14799 
-0.06963 -3.08845 -1.60545 -0.06963 -3.08845 -0.88632 -0.06961 -3.01621 -1.75433 
-0.06961 -3.01621 -0.73743 -0.06948 -3.15552 -1.24588 -0.06938 -3.05474 -1.68283 
-0.06938 -3.05474 -0.80894 -0.06932 -3.13305 -1.45645 -0.06932 -3.13305 -1.03531 
-0.06931 -3.15312 -1.31519 -0.06931 -3.15312 -1.17657 -0.06914 -3.14582 -1.38483 
-0.06914 -3.14582 -1.10693 -0.06845 -3.11537 -1.52631 -0.06845 -3.11537 -0.96546 
-0.0654 -2.97268 -1.822 -0.0654 -2.97268 -0.66977 -0.04907 -2.15793 -2.24468 
-0.03824 -2.75274 -2.04884 -0.03824 -2.75274 -0.44293 -0.03824 -2.6421 -2.12002 
-0.03824 -2.6421 -0.37174 -0.03824 -1.67376 -2.12002 -0.0382 -2.85128 -1.96547 
-0.0382 -2.85128 -0.52629 -0.0382 -2.93623 -1.87262 -0.0382 -2.93623 -0.61915 
-0.03779 -2.42631 -2.20846 -0.03779 -1.88956 -2.20846 -0.03779 -2.53288 -2.17216 
-0.03779 -1.78299 -2.17216 -0.03776 -2.31843 -2.2322 -0.03776 -1.99743 -2.2322 
-0.03776 -2.21133 -2.24374 -0.03776 -2.10453 -2.24374 -0.03487 -3.07405 -1.64526 
-0.03487 -3.07405 -0.8465 -0.03487 -3.10444 -1.56668 -0.03487 -3.10444 -0.92508 
-0.03486 -3.03782 -1.71979 -0.03486 -3.03782 -0.77198 -0.03486 -2.99651 -1.78955 
-0.03486 -2.99651 -0.70221 -0.03471 -3.14186 -1.42103 -0.03471 -3.14186 -1.07073 
-0.03471 -3.12655 -1.49202 -0.03471 -3.12655 -0.99975 -0.0347 -3.15186 -1.3503 
-0.0347 -3.15186 -1.14146 -0.0347 -3.15673 -1.28058 -0.0347 -3.15673 -1.21119 
0 -3.15793 -1.24588 0 -3.15552 -1.31536 0 -3.15552 -1.17641 
0 -3.14819 -1.38516 0 -3.14819 -1.1066 0 -3.1354 -1.45696 
0 -3.1354 -1.0348 0 -3.11762 -1.52697 0 -3.11762 -0.9648 
0 -3.09072 -1.60632 0 -3.09072 -0.88544 0 -3.05691 -1.68388 
0 -3.05691 -0.80788 0 -3.01829 -1.75557 0 -3.01829 -0.7362 
0 -2.97443 -1.82323 0 -2.97443 -0.66853 0 -2.896 -1.92061 
0 -2.896 -0.57116 0 -2.80493 -2.00838 0 -2.80493 -0.48339 
0 -2.69867 -2.08707 0 -2.69867 -0.40469 0 -2.58433 -2.15042 
0 -2.48064 -2.19238 0 -2.37166 -2.22278 0 -2.26481 -2.24016 
0 -2.15793 -2.24588 0 -2.05105 -2.24016 0 -1.94421 -2.22278 
0 -1.83523 -2.19238 0 -1.73153 -2.15042 0.0347 -3.15673 -1.28058 
0.0347 -3.15673 -1.21119 0.0347 -3.15186 -1.3503 0.0347 -3.15186 -1.14146 
0.0347 -3.12655 -1.49202 0.0347 -3.12655 -0.99975 0.0347 -3.14186 -1.42103 
0.0347 -3.14186 -1.07073 0.03485 -2.99651 -1.78955 0.03485 -2.99651 -0.70221 
0.03485 -3.03782 -1.71979 0.03485 -3.03782 -0.77198 0.03486 -3.10444 -1.56668 
0.03486 -3.10444 -0.92508 0.03487 -3.07405 -1.64526 0.03487 -3.07405 -0.8465 
0.03776 -2.21133 -2.24374 0.03776 -2.10453 -2.24374 0.03776 -2.31843 -2.2322 
0.03776 -1.99743 -2.2322 0.03778 -2.53288 -2.17216 0.03778 -1.78299 -2.17216 
0.03779 -2.42631 -2.20846 0.03779 -1.88956 -2.20846 0.0382 -2.93623 -1.87262 
0.0382 -2.93623 -0.61915 0.0382 -2.85128 -1.96547 0.0382 -2.85128 -0.52629 
0.03823 -2.6421 -2.12002 0.03823 -2.6421 -0.37174 0.03823 -1.67376 -2.12002 
0.03823 -2.75274 -2.04884 0.03823 -2.75274 -0.44293 0.04907 -2.15793 -2.24468 
0.0654 -2.97268 -1.822 0.0654 -2.97268 -0.66977 0.06845 -3.11537 -1.52631 
0.06845 -3.11537 -0.96546 0.06914 -3.14582 -1.38483 0.06914 -3.14582 -1.10693 
0.06931 -3.15312 -1.31519 0.06931 -3.15312 -1.17657 0.06932 -3.13305 -1.45645 
0.06932 -3.13305 -1.03531 0.06938 -3.05474 -1.68283 0.06938 -3.05474 -0.80894 
0.06947 -3.15552 -1.24588 0.06961 -3.01621 -1.75433 0.06961 -3.01621 -0.73743 
0.06963 -3.08845 -1.60545 0.06963 -3.08845 -0.88632 0.07314 -2.58319 -2.14799 
0.07314 -1.73267 -2.14799 0.07492 -2.37106 -2.22003 0.07492 -1.94481 -2.22003 
0.07536 -2.26451 -2.23733 0.07536 -2.05136 -2.23733 0.0754 -2.47972 -2.18969 
0.0754 -1.83615 -2.18969 0.07559 -2.80308 -2.00619 0.07559 -2.80308 -0.48557 
0.07619 -2.89386 -1.91865 0.07619 -2.89386 -0.57312 0.07625 -2.6971 -2.08463 
0.07625 -2.6971 -0.40714 0.07625 -1.61877 -2.08463 0.08682 -2.2113 -2.24068 
0.08682 -2.10457 -2.24068 0.09802 -2.15793 -2.24107 0.10019 -2.99289 -1.787 
0.10019 -2.99289 -0.70476 0.10307 -3.12201 -1.49069 0.10307 -3.12201 -1.00107 
0.10325 -3.09989 -1.56535 0.10325 -3.09989 -0.92642 0.1036 -2.93244 -1.86991 
0.1036 -2.93244 -0.62186 0.10375 -3.14711 -1.34964 0.10375 -3.14711 -1.14213 
0.10376 -3.13711 -1.42036 0.10376 -3.13711 -1.0714 0.10417 -3.03347 -1.71767 
0.10417 -3.03347 -0.7741 0.10418 -3.0697 -1.64315 0.10418 -3.0697 -0.84862 
0.10442 -3.15186 -1.28058 0.10442 -3.15186 -1.21119 0.11089 -2.53056 -2.16722 
0.11089 -1.78531 -2.16722 0.11138 -2.63975 -2.11505 0.11138 -2.63975 -0.37672 
0.11138 -1.67612 -2.11505 0.11263 -2.31722 -2.22667 0.11263 -1.99864 -2.22667 
0.11267 -2.4251 -2.20292 0.11267 -1.89077 -2.20292 0.11378 -2.84754 -1.96107 
0.11378 -2.84754 -0.5307 0.11383 -2.74901 -2.04443 0.11383 -2.74901 -0.44734 
0.12447 -2.26449 -2.23237 0.12447 -2.05137 -2.23237 0.13053 -2.96744 -1.81829 
0.13053 -2.96744 -0.67347 0.13491 -3.01078 -1.75031 0.13491 -3.01078 -0.74145 
0.13594 -2.21119 -2.23517 0.13594 -2.10467 -2.23517 0.13658 -3.10862 -1.52433 
0.13658 -3.10862 -0.96743 0.13762 -3.12624 -1.45429 0.13762 -3.12624 -1.03747 
0.13795 -3.13872 -1.38383 0.13795 -3.13872 -1.10793 0.13798 -3.08151 -1.60361 
0.13798 -3.08151 -0.88816 0.13843 -3.04825 -1.67967 0.13843 -3.04825 -0.8121 
0.13895 -3.14582 -1.31502 0.13895 -3.14582 -1.17674 0.13928 -3.14819 -1.24588 
0.14174 -2.88783 -1.91459 0.14174 -2.88783 -0.57718 0.1459 -2.57977 -2.14074 
0.1459 -1.73609 -2.14074 0.14673 -2.15793 -2.23506 0.14857 -2.47592 -2.18226 
0.14857 -1.83995 -2.18226 0.14943 -2.36926 -2.21181 0.14943 -1.94661 -2.21181 
0.14958 -2.69377 -2.07685 0.14958 -2.69377 -0.41492 0.14958 -1.6221 -2.07685 
0.15075 -2.79754 -1.99966 0.15075 -2.79754 -0.4921 0.16159 -2.31697 -2.21984 
0.16159 -1.99889 -2.21984 0.16531 -2.98575 -1.78198 0.16531 -2.98575 -0.70979 
0.16905 -2.92511 -1.86464 0.16905 -2.92511 -0.62713 0.16924 -3.02606 -1.71248 
0.16924 -3.02606 -0.77928 0.17114 -3.11296 -1.48805 0.17114 -3.11296 -1.00372 
0.17139 -3.09081 -1.56268 0.17139 -3.09081 -0.92908 0.17181 -3.12796 -1.4177 
0.17181 -3.12796 -1.07407 0.1723 -3.06051 -1.64043 0.1723 -3.06051 -0.85133 
0.17328 -2.26422 -2.225 0.17328 -2.05164 -2.225 0.17448 -3.13711 -1.34965 
0.17448 -3.13711 -1.14212 0.17515 -3.14186 -1.28059 0.17515 -3.14186 -1.21118 
0.17912 -2.83963 -1.95526 0.17912 -2.83963 -0.53651 0.18384 -2.52593 -2.15735 
0.18384 -1.78993 -2.15735 0.18446 -2.21116 -2.22728 0.18446 -2.10471 -2.22728 
0.18453 -2.63504 -2.10514 0.18453 -2.63504 -0.38663 0.18453 -1.68083 -2.10514 
0.18558 -2.42039 -2.19281 0.18558 -1.89548 -2.19281 0.18692 -2.7441 -2.03421 
0.18692 -2.7441 -0.45755 0.19509 -2.95874 -1.81214 0.19509 -2.95874 -0.67963 
0.19509 -2.15793 -2.22667 0.19881 -2.36944 -2.20283 0.19881 -1.94643 -2.20283 
0.19963 -3.00168 -1.74412 0.19963 -3.00168 -0.74764 0.20366 -3.03928 -1.6722 
0.20366 -3.03928 -0.81957 0.20407 -3.09742 -1.52105 0.20407 -3.09742 -0.97071 
0.20526 -3.11487 -1.45115 0.20526 -3.11487 -1.04062 0.20568 -3.0702 -1.60008 
0.20568 -3.0702 -0.89168 0.20666 -2.87862 -1.90762 0.20666 -2.87862 -0.58414 
0.20841 -3.12624 -1.3835 0.20841 -3.12624 -1.10827 0.21057 -3.13305 -1.31521 
0.21057 -3.13305 -1.17656 0.21095 -2.317 -2.21035 0.21095 -1.99886 -2.21035 
0.21108 -3.1354 -1.24588 0.2169 -2.78619 -1.99304 0.2169 -2.78619 -0.49872 
0.21787 -2.57409 -2.12869 0.21787 -1.74177 -2.12869 0.22094 -2.47039 -2.16976 
0.22094 -1.84547 -2.16976 0.22209 -2.68753 -2.06454 0.22209 -2.68753 -0.42722 
0.22209 -1.62834 -2.06454 0.22275 -2.26389 -2.21498 0.22275 -2.05198 -2.21498 
0.22951 -2.97517 -1.77451 0.22951 -2.97517 -0.71726 0.23327 -2.91433 -1.85698 
0.23327 -2.91433 -0.63478 0.23388 -2.21072 -2.21671 0.23388 -2.10514 -2.21671 
0.23416 -3.01534 -1.70417 0.23416 -3.01534 -0.7876 0.23465 -2.42011 -2.18194 
0.23465 -1.89575 -2.18194 0.23712 -3.04941 -1.63194 0.23712 -3.04941 -0.85983 
0.23822 -3.09948 -1.4841 0.23822 -3.09948 -1.00767 0.23848 -3.07731 -1.55872 
0.23848 -3.07731 -0.93304 0.24216 -3.11296 -1.41702 0.24216 -3.11296 -1.07475 
0.24298 -2.15793 -2.21591 0.24481 -3.12201 -1.34896 0.24481 -3.12201 -1.14281 
0.24506 -2.82721 -1.94732 0.24506 -2.82721 -0.54445 0.24614 -3.12655 -1.28059 
0.24614 -3.12655 -1.21118 0.24768 -2.36908 -2.19144 0.24768 -1.94678 -2.19144 
0.25263 -2.731 -2.02548 0.25263 -2.731 -0.46629 0.25535 -2.51906 -2.14276 
0.25535 -1.79681 -2.14276 0.25607 -2.62811 -2.09049 0.25607 -2.62811 -0.40128 
0.25607 -1.68775 -2.09049 0.25882 -2.94661 -1.80356 0.25882 -2.94661 -0.68821 
0.26005 -2.31642 -2.19838 0.26005 -1.99945 -2.19838 0.26428 -2.98908 -1.73512 
0.26428 -2.98908 -0.75664 0.26799 -3.02645 -1.66286 0.26799 -3.02645 -0.82891 
0.26974 -2.46971 -2.15694 0.26974 -1.84615 -2.15694 0.2701 -3.05702 -1.59041 
0.2701 -3.05702 -0.90136 0.2706 -3.08181 -1.51648 0.2706 -3.08181 -0.97528 
0.27165 -2.26328 -2.2025 0.27165 -2.05259 -2.2025 0.27262 -2.86529 -1.89805 
0.27262 -2.86529 -0.59372 0.27517 -3.09742 -1.44995 0.27517 -3.09742 -1.04182 
0.27845 -3.10862 -1.38246 0.27845 -3.10862 -1.1093 0.28042 -3.11537 -1.31433 
0.28042 -3.11537 -1.17743 0.28108 -3.11762 -1.24588 0.28137 -2.21068 -2.20403 
0.28137 -2.10518 -2.20403 0.28206 -2.77199 -1.98302 0.28206 -2.77199 -0.50874 
0.28338 -2.41922 -2.16861 0.28338 -1.89664 -2.16861 0.28744 -2.67244 -2.05375 
0.28744 -2.67244 -0.43801 0.28744 -1.64342 -2.05375 0.28867 -2.56618 -2.11191 
0.28867 -2.56618 -0.37986 0.28867 -1.74968 -2.11191 0.29028 -2.15793 -2.20282 
0.29372 -2.96089 -1.76452 0.29372 -2.96089 -0.72724 0.29594 -2.3682 -2.17766 
0.29594 -1.94767 -2.17766 0.29826 -3.0007 -1.69398 0.29826 -3.0007 -0.79779 
0.29891 -2.89974 -1.8462 0.29891 -2.89974 -0.64557 0.30109 -3.03441 -1.62157 
0.30109 -3.03441 -0.87019 0.30233 -3.06192 -1.54821 0.30233 -3.06192 -0.94356 
0.3037 -2.51772 -2.12811 0.3037 -1.79815 -2.12811 0.30822 -2.31538 -2.18408 
0.30822 -2.00049 -2.18408 0.31041 -2.81186 -1.93583 0.31041 -2.81186 -0.55593 
0.31284 -3.07731 -1.48436 0.31284 -3.07731 -1.00741 0.3168 -3.09081 -1.41727 
0.3168 -3.09081 -1.0745 0.31763 -2.715 -2.01321 0.31763 -2.715 -0.47856 
0.31786 -2.46824 -2.1418 0.31786 -1.84763 -2.1418 0.31878 -2.26324 -2.18784 
0.31878 -2.05262 -2.18784 0.31947 -3.09989 -1.34913 0.31947 -3.09989 -1.14263 
0.32076 -2.61155 -2.07735 0.32076 -2.61155 -0.41441 0.32076 -1.70431 -2.07735 
0.3208 -3.10444 -1.28075 0.3208 -3.10444 -1.21102 0.32144 -2.9311 -1.79259 
0.32144 -2.9311 -0.69917 0.32776 -2.9728 -1.72396 0.32776 -2.9728 -0.76781 
0.32843 -2.21056 -2.18894 0.32843 -2.10531 -2.18894 0.33112 -2.41788 -2.15296 
0.33112 -1.89799 -2.15296 0.33114 -3.00979 -1.65168 0.33114 -3.00979 -0.84008 
0.33333 -3.03985 -1.57921 0.33333 -3.03985 -0.91256 0.33689 -2.15793 -2.18743 
0.33732 -2.8487 -1.88546 0.33732 -2.8487 -0.60631 0.33855 -2.56701 -2.09325 
0.33855 -2.56701 -0.39851 0.33855 -1.74885 -2.09325 0.34344 -2.36678 -2.16154 
0.34344 -1.94909 -2.16154 0.34452 -3.05702 -1.51598 0.34452 -3.05702 -0.97578 
0.34594 -2.75499 -1.96965 0.34594 -2.75499 -0.52211 0.35147 -2.65498 -2.03924 
0.35147 -2.65498 -0.45253 0.35147 -1.66088 -2.03924 0.35352 -2.51833 -2.10909 
0.35352 -1.79753 -2.10909 0.3542 -3.0702 -1.45156 0.3542 -3.0702 -1.0402 
0.35479 -2.31509 -2.16753 0.35479 -2.00078 -2.16753 0.35566 -2.9435 -1.75224 
0.35566 -2.9435 -0.73953 0.35773 -3.08151 -1.38386 0.35773 -3.08151 -1.1079 
0.35956 -3.08845 -1.31551 0.35956 -3.08845 -1.17626 0.36044 -3.09072 -1.24588 
0.36079 -2.88206 -1.83365 0.36079 -2.88206 -0.65812 0.36084 -2.98232 -1.68199 
0.36084 -2.98232 -0.80978 0.36352 -3.01566 -1.60941 0.36352 -3.01566 -0.88236 
0.36513 -2.26295 -2.1709 0.36513 -2.05291 -2.1709 0.36779 -2.46839 -2.12244 
0.36779 -1.84748 -2.12244 0.36994 -2.61141 -2.05675 0.36994 -2.61141 -0.43502 
0.36994 -1.70446 -2.05675 0.37383 -2.79378 -1.92112 0.37383 -2.79378 -0.57065 
0.37444 -2.21052 -2.17164 0.37444 -2.10535 -2.17164 0.37569 -3.03441 -1.54697 
0.37569 -3.03441 -0.94479 0.38067 -2.69629 -1.99772 0.38067 -2.69629 -0.49404 
0.38067 -1.61958 -1.99772 0.38098 -2.41784 -2.13319 0.38098 -1.89803 -2.13319 
0.38268 -2.91228 -1.77929 0.38268 -2.91228 -0.71248 0.38268 -2.15793 -2.16976 
0.38605 -3.04941 -1.48301 0.38605 -3.04941 -1.00876 0.38747 -2.56668 -2.07219 
0.38747 -2.56668 -0.41957 0.38747 -1.74918 -2.07219 0.38901 -2.95359 -1.71021 
0.38901 -2.95359 -0.78155 0.39285 -2.9894 -1.63873 0.39285 -2.9894 -0.85304 
0.394 -2.36517 -2.14133 0.394 -1.95069 -2.14133 0.39455 -3.06051 -1.41818 
0.39455 -3.06051 -1.07358 0.39726 -3.0697 -1.35007 0.39726 -3.0697 -1.1417 
0.39855 -2.82866 -1.87141 0.39855 -2.82866 -0.62036 0.39938 -3.07405 -1.28075 
0.39938 -3.07405 -1.21102 0.39996 -2.6539 -2.01662 0.39996 -2.6539 -0.47514 
0.39996 -1.66196 -2.01662 0.40265 -2.51768 -2.08758 0.40265 -2.51768 -0.40418 
0.40265 -1.79819 -2.08758 0.40521 -2.31332 -2.1468 0.40521 -2.00255 -2.1468 
0.4058 -3.00979 -1.57703 0.4058 -3.00979 -0.91474 0.40825 -2.73528 -1.95299 
0.40825 -2.73528 -0.53878 0.41555 -2.26076 -2.14962 0.41555 -2.05511 -2.14962 
0.41625 -2.92275 -1.73761 0.41625 -2.92275 -0.75416 0.41667 -2.46765 -2.10055 
0.41667 -1.84822 -2.10055 0.41697 -3.02645 -1.51387 0.41697 -3.02645 -0.97789 
0.41829 -2.61002 -2.0337 0.41829 -2.61002 -0.45807 0.41829 -1.70585 -2.0337 
0.42122 -2.96114 -1.66711 0.42122 -2.96114 -0.82466 0.42156 -2.86099 -1.81859 
0.42156 -2.86099 -0.67317 0.4247 -2.20821 -2.14982 0.4247 -2.10766 -2.14982 
0.42631 -3.03928 -1.44954 0.42631 -3.03928 -1.04223 0.42755 -2.15793 -2.14987 
0.42832 -2.69402 -1.97331 0.42832 -2.69402 -0.51845 0.42832 -1.62185 -1.97331 
0.43067 -2.41568 -2.1108 0.43067 -1.90018 -2.1108 0.43378 -3.04825 -1.38431 
0.43378 -3.04825 -1.10745 0.43407 -2.77181 -1.90523 0.43407 -2.77181 -0.58654 
0.43529 -2.56519 -2.04879 0.43529 -2.56519 -0.44297 0.43529 -1.75067 -2.04879 
0.4361 -2.98232 -1.60672 0.4361 -2.98232 -0.88505 0.43694 -3.05474 -1.31526 
0.43694 -3.05474 -1.1765 0.438 -3.05691 -1.24588 0.44229 -2.89023 -1.76369 
0.44229 -2.89023 -0.72807 0.44338 -2.36295 -2.11846 0.44338 -1.95292 -2.11846 
0.44731 -2.6514 -1.99181 0.44731 -2.6514 -0.49996 0.44731 -1.66447 -1.99181 
0.44809 -3.0007 -1.54414 0.44809 -3.0007 -0.94763 0.44858 -2.93094 -1.69447 
0.44858 -2.93094 -0.7973 0.45036 -2.51596 -2.0638 0.45036 -2.51596 -0.42796 
0.45036 -1.79991 -2.0638 0.4547 -2.31082 -2.12331 0.4547 -2.00505 -2.12331 
0.45532 -2.73236 -1.92612 0.45532 -2.73236 -0.56565 0.45804 -2.8057 -1.85464 
0.45804 -2.8057 -0.63712 0.45829 -3.01534 -1.48004 0.45829 -3.01534 -1.01173 
0.46433 -2.95359 -1.63489 0.46433 -2.95359 -0.85687 0.46472 -2.25825 -2.12564 
0.46472 -2.05761 -2.12564 0.46518 -2.60754 -2.00842 0.46518 -2.60754 -0.48335 
0.46518 -1.70833 -2.00842 0.46554 -2.46499 -2.07594 0.46554 -1.85087 -2.07594 
0.4666 -3.02606 -1.41513 0.4666 -3.02606 -1.07664 0.46865 -2.20816 -2.12784 
0.46865 -2.10771 -2.12784 0.4714 -2.15793 -2.1278 0.47178 -3.03347 -1.35005 
0.47178 -3.03347 -1.14172 0.4739 -3.03782 -1.28074 0.4739 -3.03782 -1.21103 
0.47486 -2.89888 -1.72075 0.47486 -2.89888 -0.77102 0.47523 -2.69075 -1.94607 
0.47523 -2.69075 -0.5457 0.47523 -1.62511 -1.94607 0.47808 -2.9728 -1.57365 
0.47808 -2.9728 -0.91812 0.47936 -2.4128 -2.08568 0.47936 -1.90306 -2.08568 
0.48005 -2.83683 -1.80145 0.48005 -2.83683 -0.69031 0.48013 -2.76747 -1.87671 
0.48013 -2.76747 -0.61506 0.48187 -2.56255 -2.02311 0.48187 -2.56255 -0.46865 
0.48187 -1.75332 -2.02311 0.48924 -2.98908 -1.51016 0.48924 -2.98908 -0.9816 
0.49145 -2.36012 -2.093 0.49145 -1.95575 -2.093 0.49172 -2.92275 -1.66214 
0.49172 -2.92275 -0.82963 0.49421 -2.64757 -1.96422 0.49421 -2.64757 -0.52754 
0.49421 -1.6683 -1.96422 0.49818 -2.51251 -2.03714 0.49818 -2.51251 -0.45462 
0.49818 -1.80336 -2.03714 0.49824 -3.00168 -1.44551 0.49824 -3.00168 -1.04625 
0.5 -2.86504 -1.74588 0.5 -2.86504 -0.74588 0.50104 -2.72775 -1.89724 
0.50104 -2.72775 -0.59453 0.50257 -2.30782 -2.09733 0.50257 -2.00804 -2.09733 
0.50307 -2.79997 -1.82442 0.50307 -2.79997 -0.66734 0.50443 -3.01078 -1.38079 
0.50443 -3.01078 -1.11097 0.50636 -2.9435 -1.60154 0.50636 -2.9435 -0.89023 
0.50776 -2.25815 -2.10153 0.50776 -2.05771 -2.10153 0.50845 -3.01621 -1.31549 
0.50845 -3.01621 -1.17627 0.50968 -3.01829 -1.24588 0.51169 -2.20799 -2.1036 
0.51169 -2.10788 -2.1036 0.51188 -2.60339 -1.98042 0.51188 -2.60339 -0.51134 
0.51188 -1.71248 -1.98042 0.51301 -2.46142 -2.04883 0.51301 -2.46142 -0.44294 
0.51301 -1.85445 -2.04883 0.5141 -2.15793 -2.10361 0.51781 -2.89023 -1.68817 
0.51781 -2.89023 -0.80359 0.51864 -2.96089 -1.53961 0.51864 -2.96089 -0.95216 
0.521 -2.68568 -1.91673 0.521 -2.68568 -0.57504 0.521 -1.63018 -1.91673 
0.52393 -2.82949 -1.76981 0.52393 -2.82949 -0.72195 0.52495 -2.76134 -1.84616 
0.52495 -2.76134 -0.64561 0.52631 -2.40943 -2.05813 0.52631 -1.90644 -2.05813 
0.52709 -2.55876 -1.99523 0.52709 -2.55876 -0.49654 0.52709 -1.75711 -1.99523 
0.52862 -2.97517 -1.4754 0.52862 -2.97517 -1.01637 0.5334 -2.91228 -1.62857 
0.5334 -2.91228 -0.8632 0.53609 -2.98575 -1.4112 0.53609 -2.98575 -1.08057 
0.53806 -2.35669 -2.06502 0.53806 -1.95918 -2.06502 0.53964 -2.64227 -1.93451 
0.53964 -2.64227 -0.55726 0.53964 -1.67359 -1.93451 0.54112 -2.99289 -1.34608 
0.54112 -2.99289 -1.14569 0.54319 -2.50845 -2.00882 0.54319 -2.50845 -0.48294 
0.54319 -1.80742 -2.00882 0.54367 -2.99651 -1.28074 0.54367 -2.99651 -1.21103 
0.54449 -2.30744 -2.07122 0.54449 -2.00843 -2.07122 0.54529 -2.72146 -1.86644 
0.54529 -2.72146 -0.62532 0.54529 -1.59441 -1.86644 0.5466 -2.79233 -1.79248 
0.5466 -2.79233 -0.69928 0.54671 -2.9311 -1.56732 0.54671 -2.9311 -0.92444 
0.54956 -2.25781 -2.07534 0.54956 -2.05805 -2.07534 0.55326 -2.20793 -2.07739 
0.55326 -2.10793 -2.07739 0.55557 -2.83683 -1.72593 0.55557 -2.83683 -0.76583 
0.55557 -2.15793 -2.07735 0.5559 -2.59859 -1.95072 0.5559 -2.59859 -0.54105 
0.5559 -1.71728 -1.95072 0.55768 -2.94661 -1.5047 0.55768 -2.94661 -0.98706 
0.55795 -2.45684 -2.02005 0.55795 -2.45684 -0.47171 0.55795 -1.85903 -2.02005 
0.56503 -2.67903 -1.88557 0.56503 -2.67903 -0.6062 0.56503 -1.63683 -1.88557 
0.56626 -2.95874 -1.44097 0.56626 -2.95874 -1.05079 0.56795 -2.75363 -1.81384 
0.56795 -2.75363 -0.67793 0.57081 -2.55383 -1.96522 0.57081 -2.55383 -0.52655 
0.57081 -1.76204 -1.96522 0.57102 -2.40463 -2.02888 0.57102 -2.40463 -0.46289 
0.57102 -1.91124 -2.02888 0.57241 -2.96744 -1.37641 0.57241 -2.96744 -1.11536 
0.57271 -2.86099 -1.66744 0.57271 -2.86099 -0.82432 0.57611 -2.97268 -1.31129 
0.57611 -2.97268 -1.18048 0.57735 -2.97443 -1.24588 0.57854 -2.79997 -1.74895 
0.57854 -2.79997 -0.74281 0.5792 -2.35652 -2.03651 0.5792 -1.95935 -2.03651 
0.58246 -2.63649 -1.90294 0.58246 -2.63649 -0.58882 0.58246 -1.67938 -1.90294 
0.58563 -2.30719 -2.0426 0.58563 -2.00868 -2.0426 0.58694 -2.50313 -1.97824 
0.58694 -2.50313 -0.51353 0.58694 -1.81273 -1.97824 0.58776 -2.88206 -1.60667 
0.58776 -2.88206 -0.8851 0.58794 -2.7135 -1.83382 0.58794 -2.7135 -0.65795 
0.58794 -1.60236 -1.83382 0.59082 -2.25724 -2.04655 0.59082 -2.05862 -2.04655 
0.59449 -2.20729 -2.04847 0.59449 -2.10857 -2.04847 0.5957 -2.15793 -2.04909 
0.59853 -2.59254 -1.91884 0.59853 -2.59254 -0.57292 0.59853 -1.72333 -1.91884 
0.60027 -2.76134 -1.77084 0.60027 -2.76134 -0.72093 0.60031 -2.89974 -1.54479 
0.60031 -2.89974 -0.94697 0.6013 -2.4514 -1.98906 0.6013 -2.4514 -0.50271 
0.6013 -1.86446 -1.98906 0.6065 -2.67204 -1.85239 0.6065 -2.67204 -0.63938 
0.6065 -1.64383 -1.85239 0.60876 -2.8057 -1.70393 0.60876 -2.8057 -0.78784 
0.61084 -2.40392 -1.99845 0.61084 -2.40392 -0.49331 0.61084 -1.91194 -1.99845 
0.6111 -2.91433 -1.47916 0.6111 -2.91433 -1.01261 0.61292 -2.54777 -1.93316 
0.61292 -2.54777 -0.5586 0.61292 -1.76809 -1.93316 0.61875 -2.92511 -1.41494 
0.61875 -2.92511 -1.07683 0.61889 -2.35585 -2.00602 0.61889 -2.35585 -0.48575 
0.61889 -1.96002 -2.00602 0.62056 -2.72146 -1.79118 0.62056 -2.72146 -0.70059 
0.62056 -1.59441 -1.79118 0.62361 -2.62933 -1.8695 0.62361 -2.62933 -0.62227 
0.62361 -1.68654 -1.8695 0.62403 -2.93244 -1.34948 0.62403 -2.93244 -1.14228 
0.62552 -2.30632 -2.01185 0.62552 -2.30632 -0.47992 0.62552 -2.00954 -2.01185 
0.62553 -2.82866 -1.64443 0.62553 -2.82866 -0.84733 0.62673 -2.93623 -1.28408 
0.62673 -2.93623 -1.20768 0.62877 -2.4968 -1.94575 0.62877 -2.4968 -0.54601 
0.62877 -1.81906 -1.94575 0.63057 -2.25642 -2.01574 0.63057 -2.05945 -2.01574 
0.63083 -2.76747 -1.72601 0.63083 -2.76747 -0.76576 0.63325 -2.20724 -2.01826 
0.63325 -2.10863 -2.01826 0.63439 -2.15793 -2.01889 0.63922 -2.58549 -1.8851 
0.63922 -2.58549 -0.60667 0.63922 -1.73038 -1.8851 0.63957 -2.8487 -1.5832 
0.63957 -2.8487 -0.90856 0.63968 -2.67903 -1.81091 0.63968 -2.67903 -0.68085 
0.63968 -1.63683 -1.81091 0.63979 -2.45018 -1.9567 0.63979 -2.45018 -0.53507 
0.63979 -1.86569 -1.9567 0.6493 -2.40261 -1.96598 0.6493 -2.40261 -0.52579 
0.6493 -1.91326 -1.96598 0.65136 -2.72775 -1.74693 0.65136 -2.72775 -0.74484 
0.65136 -1.58812 -1.74693 0.65216 -2.86529 -1.51851 0.65216 -2.86529 -0.97326 
0.65328 -2.54062 -1.89916 0.65328 -2.54062 -0.5926 0.65328 -1.77525 -1.89916 
0.65703 -2.35468 -1.97362 0.65703 -2.35468 -0.51814 0.65703 -1.96118 -1.97362 
0.65706 -2.63649 -1.82834 0.65706 -2.63649 -0.66342 0.65706 -1.67938 -1.82834 
0.65934 -2.77181 -1.67996 0.65934 -2.77181 -0.81181 0.66174 -2.87862 -1.45255 
0.66174 -2.87862 -1.03922 0.66363 -2.30507 -1.97933 0.66363 -2.30507 -0.51244 
0.66363 -2.01079 -1.97933 0.66577 -2.49482 -1.91166 0.66577 -2.49482 -0.58011 
0.66577 -1.82104 -1.91166 0.66795 -2.2563 -1.98356 0.66795 -2.2563 -0.50821 
0.66795 -2.05956 -1.98356 0.6687 -2.88783 -1.38762 0.6687 -2.88783 -1.10415 
0.67066 -2.20706 -1.98602 0.67066 -2.10881 -1.98602 0.67084 -2.68568 -1.76689 
0.67084 -2.68568 -0.72488 0.67084 -1.63018 -1.76689 0.67156 -2.15793 -1.98683 
0.67276 -2.89386 -1.32208 0.67276 -2.89386 -1.16969 0.67296 -2.59254 -1.84442 
0.67296 -2.59254 -0.64735 0.67296 -1.72333 -1.84442 0.67472 -2.896 -1.24588 
0.67524 -2.79378 -1.61972 0.67524 -2.79378 -0.87205 0.67666 -2.44822 -1.92254 
0.67666 -2.44822 -0.56922 0.67666 -1.86765 -1.92254 0.68023 -2.73236 -1.7012 
0.68023 -2.73236 -0.79057 0.68023 -1.5835 -1.7012 0.68591 -2.40091 -1.9318 
0.68591 -2.40091 -0.55997 0.68591 -1.91495 -1.9318 0.68728 -2.54777 -1.8588 
0.68728 -2.54777 -0.63297 0.68728 -1.76809 -1.8588 0.68862 -2.64227 -1.78552 
0.68862 -2.64227 -0.70624 0.68862 -1.67359 -1.78552 0.68995 -2.81186 -1.55629 
0.68995 -2.81186 -0.93547 0.69352 -2.35302 -1.9394 0.69352 -2.35302 -0.55236 
0.69352 -1.96284 -1.9394 0.69945 -2.30466 -1.94534 0.69945 -2.30466 -0.54643 
0.69945 -2.0112 -1.94534 0.69987 -2.4968 -1.87465 0.69987 -2.4968 -0.61712 
0.69987 -1.81906 -1.87465 0.70019 -2.69075 -1.72111 0.70019 -2.69075 -0.77065 
0.70019 -1.62511 -1.72111 0.70144 -2.82721 -1.49095 0.70144 -2.82721 -1.00082 
0.7037 -2.25595 -1.94958 0.7037 -2.25595 -0.54218 0.7037 -2.05992 -1.94958 
0.70484 -2.59859 -1.80179 0.70484 -2.59859 -0.68998 0.70484 -1.71728 -1.80179 
0.70625 -2.207 -1.95214 0.70625 -2.207 -0.53963 0.70625 -2.10887 -1.95214 
0.70711 -2.73528 -1.65413 0.70711 -2.73528 -0.83763 0.70711 -2.15793 -1.95299 
0.70711 -2.15793 -0.53878 0.70711 -1.58058 -1.65413 0.70937 -2.83963 -1.425 
0.70937 -2.83963 -1.06677 0.71082 -2.45018 -1.88567 0.71082 -2.45018 -0.60609 
0.71082 -1.86569 -1.88567 0.71519 -2.84754 -1.35966 0.71519 -2.84754 -1.1321 
0.71834 -2.64757 -1.74009 0.71834 -2.64757 -0.75167 0.71834 -1.6683 -1.74009 
0.71933 -2.55383 -1.8167 0.71933 -2.55383 -0.67507 0.71933 -1.76204 -1.8167 
0.71959 -2.85128 -1.28408 0.71959 -2.85128 -1.20768 0.72009 -2.40261 -1.89519 
0.72009 -2.40261 -0.59658 0.72009 -1.91326 -1.89519 0.72377 -2.75499 -1.59183 
0.72377 -2.75499 -0.89994 0.72377 -1.56087 -1.59183 0.72743 -2.69402 -1.6742 
0.72743 -2.69402 -0.81756 0.72743 -1.62185 -1.6742 0.72774 -2.35468 -1.90291 
0.72774 -2.35468 -0.58886 0.72774 -1.96118 -1.90291 0.73235 -2.50313 -1.83282 
0.73235 -2.50313 -0.65894 0.73235 -1.81273 -1.83282 0.73344 -2.30507 -1.90952 
0.73344 -2.30507 -0.58225 0.73344 -2.01079 -1.90952 0.73454 -2.60339 -1.75776 
0.73454 -2.60339 -0.734 0.73454 -1.71248 -1.75776 0.73714 -2.77199 -1.52795 
0.73714 -2.77199 -0.96382 0.73714 -1.54388 -1.52795 0.73767 -2.2563 -1.91383 
0.73767 -2.2563 -0.57793 0.73767 -2.05956 -1.91383 0.73767 -2.05956 -0.57793 
0.74013 -2.20706 -1.91654 0.74013 -2.20706 -0.57522 0.74013 -2.10881 -1.91654 
0.74013 -2.10881 -0.57522 0.74095 -2.15793 -1.91744 0.74095 -2.15793 -0.57432 
0.74317 -2.4514 -1.84719 0.74317 -2.4514 -0.64458 0.74317 -1.86446 -1.84719 
0.74592 -2.6514 -1.6932 0.74592 -2.6514 -0.79857 0.74592 -1.66447 -1.6932 
0.74716 -2.78619 -1.46279 0.74716 -2.78619 -1.02898 0.74716 -1.52968 -1.46279 
0.74934 -2.55876 -1.77297 0.74934 -2.55876 -0.71879 0.74934 -1.75711 -1.77297 
0.75184 -2.69629 -1.62656 0.75184 -2.69629 -0.86521 0.75184 -1.61958 -1.62656 
0.75257 -2.40392 -1.85672 0.75257 -2.40392 -0.63504 0.75257 -1.91194 -1.85672 
0.75257 -1.91194 -0.63504 0.75378 -2.79754 -1.39664 0.75378 -2.79754 -1.09513 
0.75378 -1.51833 -1.39664 0.76014 -2.35585 -1.86477 0.76014 -2.35585 -0.627 
0.76014 -1.96002 -1.86477 0.76014 -1.96002 -0.627 0.76031 -2.80308 -1.32148 
0.76031 -2.80308 -1.17029 0.76031 -1.51279 -1.32148 0.76249 -2.80493 -1.24588 
0.76253 -2.60754 -1.71106 0.76253 -2.60754 -0.7807 0.76253 -1.70833 -1.71106 
0.76294 -2.50845 -1.78908 0.76294 -2.50845 -0.70269 0.76294 -1.80742 -1.78908 
0.76596 -2.30632 -1.87141 0.76596 -2.30632 -0.62036 0.76596 -2.00954 -1.87141 
0.76596 -2.00954 -0.62036 0.76733 -2.715 -1.56351 0.76733 -2.715 -0.92825 
0.76733 -1.60087 -1.56351 0.76985 -2.25642 -1.87646 0.76985 -2.25642 -0.61531 
0.76985 -2.05945 -1.87646 0.76985 -2.05945 -0.61531 0.77074 -2.6539 -1.64585 
0.77074 -2.6539 -0.84592 0.77074 -1.66196 -1.64585 0.77237 -2.20724 -1.87914 
0.77237 -2.20724 -0.61263 0.77237 -2.10863 -1.87914 0.77237 -2.10863 -0.61263 
0.77301 -2.15793 -1.88028 0.77301 -2.15793 -0.61149 0.77417 -2.45684 -1.80384 
0.77417 -2.45684 -0.68793 0.77417 -1.85903 -1.80384 0.77417 -1.85903 -0.68793 
0.77723 -2.56255 -1.72776 0.77723 -2.56255 -0.76401 0.77723 -1.75332 -1.72776 
0.7796 -2.731 -1.49851 0.7796 -2.731 -0.99326 0.7796 -1.58486 -1.49851 
0.78299 -2.40463 -1.8169 0.78299 -2.40463 -0.67486 0.78299 -1.91124 -1.8169 
0.78299 -1.91124 -0.67486 0.78781 -2.61002 -1.66418 0.78781 -2.61002 -0.82759 
0.78781 -1.70585 -1.66418 0.78833 -2.7441 -1.43281 0.78833 -2.7441 -1.05896 
0.78833 -1.57177 -1.43281 0.79063 -2.35652 -1.82508 0.79063 -2.35652 -0.66669 
0.79063 -1.95935 -1.82508 0.79063 -1.95935 -0.66669 0.79126 -2.51251 -1.74406 
0.79126 -2.51251 -0.7477 0.79126 -1.80336 -1.74406 0.79335 -2.65498 -1.59735 
0.79335 -2.65498 -0.89441 0.79335 -1.66088 -1.59735 0.79671 -2.30719 -1.83152 
0.79671 -2.30719 -0.66025 0.79671 -2.00868 -1.83152 0.79671 -2.00868 -0.66025 
0.79854 -2.74901 -1.35971 0.79854 -2.74901 -1.13205 0.79854 -1.56686 -1.35971 
0.80067 -2.25724 -1.8367 0.80067 -2.25724 -0.65507 0.80067 -2.05862 -1.8367 
0.80067 -2.05862 -0.65507 0.80258 -2.20729 -1.84038 0.80258 -2.20729 -0.65139 
0.80258 -2.10857 -1.84038 0.80258 -2.10857 -0.65139 0.80291 -2.56519 -1.68117 
0.80291 -2.56519 -0.81059 0.80291 -1.75067 -1.68117 0.80294 -2.46142 -1.75889 
0.80294 -2.46142 -0.73288 0.80294 -1.85445 -1.75889 0.80294 -1.85445 -0.73288 
0.80295 -2.75274 -1.28412 0.80295 -2.75274 -1.20765 0.80295 -1.56312 -1.28412 
0.80295 -1.56312 -1.20765 0.80321 -2.15793 -1.84158 0.80321 -2.15793 -0.65018 
0.80787 -2.67244 -1.53333 0.80787 -2.67244 -0.95844 0.80787 -1.64342 -1.53333 
0.81086 -2.61141 -1.61582 0.81086 -2.61141 -0.87594 0.81086 -1.70446 -1.61582 
0.81225 -2.40943 -1.7722 0.81225 -2.40943 -0.71957 0.81225 -1.90644 -1.7722 
0.81225 -1.90644 -0.71957 0.81792 -2.51596 -1.69624 0.81792 -2.51596 -0.79552 
0.81792 -1.79991 -1.69624 0.81792 -1.79991 -0.79552 0.81866 -2.68753 -1.46797 
0.81866 -2.68753 -1.02379 0.81866 -1.62834 -1.46797 0.81914 -2.35669 -1.78394 
0.81914 -2.35669 -0.70783 0.81914 -1.95918 -1.78394 0.81914 -1.95918 -0.70783 
0.82533 -2.30744 -1.79038 0.82533 -2.30744 -0.70139 0.82533 -2.00843 -1.79038 
0.82533 -2.00843 -0.70139 0.82631 -2.56668 -1.63335 0.82631 -2.56668 -0.85841 
0.82631 -1.74918 -1.63335 0.82946 -2.25781 -1.79545 0.82946 -2.25781 -0.69632 
0.82946 -2.05805 -1.79545 0.82946 -2.05805 -0.69632 0.83005 -2.46499 -1.71142 
0.83005 -2.46499 -0.78035 0.83005 -1.85087 -1.71142 0.83005 -1.85087 -0.78035 
0.83096 -2.69377 -1.39546 0.83096 -2.69377 -1.0963 0.83096 -1.6221 -1.39546 
0.83096 -1.6221 -1.0963 0.83147 -2.61155 -1.56664 0.83147 -2.61155 -0.92512 
0.83147 -2.15793 -1.80145 0.83147 -2.15793 -0.69031 0.83147 -1.70431 -1.56664 
0.8315 -2.20793 -1.79914 0.8315 -2.20793 -0.69262 0.8315 -2.10793 -1.79914 
0.8315 -2.10793 -0.69262 0.83874 -2.6971 -1.32213 0.83874 -2.6971 -1.16963 
0.83874 -1.61877 -1.32213 0.83874 -1.61877 -1.16963 0.8398 -2.4128 -1.72524 
0.8398 -2.4128 -0.76653 0.8398 -1.90306 -1.72524 0.8398 -1.90306 -0.76653 
0.84119 -2.69867 -1.24588 0.84119 -1.61719 -1.24588 0.8417 -2.51768 -1.64853 
0.8417 -2.51768 -0.84323 0.8417 -1.79819 -1.64853 0.8417 -1.79819 -0.84323 
0.84461 -2.62811 -1.50195 0.84461 -2.62811 -0.98981 0.84461 -1.68775 -1.50195 
0.84461 -1.68775 -0.98981 0.84711 -2.36012 -1.73733 0.84711 -2.36012 -0.75444 
0.84711 -1.95575 -1.73733 0.84711 -1.95575 -0.75444 0.84737 -2.56701 -1.58444 
0.84737 -2.56701 -0.90733 0.84737 -1.74885 -1.58444 0.84737 -1.74885 -0.90733 
0.85144 -2.30782 -1.74845 0.85144 -2.30782 -0.74331 0.85144 -2.00804 -1.74845 
0.85144 -2.00804 -0.74331 0.85467 -2.46765 -1.66255 0.85467 -2.46765 -0.82921 
0.85467 -1.84822 -1.66255 0.85467 -1.84822 -0.82921 0.85565 -2.25815 -1.75365 
0.85565 -2.25815 -0.73812 0.85565 -2.05771 -1.75365 0.85565 -2.05771 -0.73812 
0.85771 -2.20799 -1.75757 0.85771 -2.20799 -0.7342 0.85771 -2.10788 -1.75757 
0.85771 -2.10788 -0.7342 0.85773 -2.15793 -1.75999 0.85773 -2.15793 -0.73178 
0.85926 -2.63504 -1.43041 0.85926 -2.63504 -1.06135 0.85926 -1.68083 -1.43041 
0.85926 -1.68083 -1.06135 0.86321 -2.51833 -1.59941 0.86321 -2.51833 -0.89236 
0.86321 -1.79753 -1.59941 0.86321 -1.79753 -0.89236 0.86492 -2.41568 -1.67655 
0.86492 -2.41568 -0.81521 0.86492 -1.90018 -1.67655 0.86492 -1.90018 -0.81521 
0.86602 -2.56618 -1.53456 0.86602 -2.56618 -0.95721 0.86602 -1.74968 -1.53456 
0.86602 -1.74968 -0.95721 0.86917 -2.63975 -1.35726 0.86917 -2.63975 -1.13451 
0.86917 -1.67612 -1.35726 0.86917 -1.67612 -1.13451 0.87257 -2.36295 -1.68926 
0.87257 -2.36295 -0.8025 0.87257 -1.95292 -1.68926 0.87257 -1.95292 -0.8025 
0.87414 -2.6421 -1.28412 0.87414 -2.6421 -1.20765 0.87414 -1.67376 -1.28412 
0.87414 -1.67376 -1.20765 0.87655 -2.46839 -1.61368 0.87655 -2.46839 -0.87809 
0.87655 -1.84748 -1.61368 0.87655 -1.84748 -0.87809 0.87742 -2.31082 -1.70059 
0.87742 -2.31082 -0.79118 0.87742 -2.00505 -1.70059 0.87742 -2.00505 -0.79118 
0.87975 -2.25825 -1.71061 0.87975 -2.25825 -0.78116 0.87975 -2.05761 -1.71061 
0.87975 -2.05761 -0.78116 0.88192 -2.15793 -1.71728 0.88192 -2.15793 -0.77449 
0.88195 -2.20816 -1.71454 0.88195 -2.20816 -0.77723 0.88195 -2.10771 -1.71454 
0.88195 -2.10771 -0.77723 0.88222 -2.51772 -1.54958 0.88222 -2.51772 -0.94218 
0.88222 -1.79815 -1.54958 0.88222 -1.79815 -0.94218 0.8828 -2.57409 -1.46375 
0.8828 -2.57409 -1.02801 0.8828 -1.74177 -1.46375 0.8828 -1.74177 -1.02801 
0.8873 -2.41784 -1.62686 0.8873 -2.41784 -0.86491 0.8873 -1.89803 -1.62686 
0.8873 -1.89803 -0.86491 0.89485 -2.57977 -1.39178 0.89485 -2.57977 -1.09998 
0.89485 -1.73609 -1.39178 0.89485 -1.73609 -1.09998 0.89544 -2.36517 -1.63988 
0.89544 -2.36517 -0.85189 0.89544 -1.95069 -1.63988 0.89544 -1.95069 -0.85189 
0.89592 -2.46824 -1.56375 0.89592 -2.46824 -0.92802 0.89592 -1.84763 -1.56375 
0.89592 -1.84763 -0.92802 0.89687 -2.51906 -1.50124 0.89687 -2.51906 -0.99053 
0.89687 -1.79681 -1.50124 0.89687 -1.79681 -0.99053 0.90092 -2.31332 -1.6511 
0.90092 -2.31332 -0.84067 0.90092 -2.00255 -1.6511 0.90092 -2.00255 -0.84067 
0.90211 -2.58319 -1.31903 0.90211 -2.58319 -1.17274 0.90211 -1.73267 -1.31903 
0.90211 -1.73267 -1.17274 0.90374 -2.26076 -1.66144 0.90374 -2.26076 -0.83033 
0.90374 -2.05511 -1.66144 0.90374 -2.05511 -0.83033 0.90394 -2.20821 -1.67058 
0.90394 -2.20821 -0.82118 0.90394 -2.10766 -1.67058 0.90394 -2.10766 -0.82118 
0.90399 -2.15793 -1.67344 0.90399 -2.15793 -0.81833 0.90453 -2.58433 -1.24588 
0.90453 -1.73153 -1.24588 0.90707 -2.41788 -1.57701 0.90707 -2.41788 -0.91476 
0.90707 -1.89799 -1.57701 0.90707 -1.89799 -0.91476 0.91106 -2.46971 -1.51563 
0.91106 -2.46971 -0.97614 0.91106 -1.84615 -1.51563 0.91106 -1.84615 -0.97614 
0.91147 -2.52593 -1.42973 0.91147 -2.52593 -1.06204 0.91147 -1.78993 -1.42973 
0.91147 -1.78993 -1.06204 0.91566 -2.36678 -1.58933 0.91566 -2.36678 -0.90244 
0.91566 -1.94909 -1.58933 0.91566 -1.94909 -0.90244 0.92133 -2.53056 -1.35677 
0.92133 -2.53056 -1.13499 0.92133 -1.78531 -1.35677 0.92133 -1.78531 -1.13499 
0.92164 -2.31509 -1.60068 0.92164 -2.31509 -0.89109 0.92164 -2.00078 -1.60068 
0.92164 -2.00078 -0.89109 0.92272 -2.41922 -1.52927 0.92272 -2.41922 -0.9625 
0.92272 -1.89664 -1.52927 0.92272 -1.89664 -0.9625 0.92388 -2.47039 -1.46683 
0.92388 -2.47039 -1.02494 0.92388 -2.15793 -1.62857 0.92388 -2.15793 -0.8632 
0.92388 -1.84547 -1.46683 0.92388 -1.84547 -1.02494 0.92501 -2.26295 -1.61102 
0.92501 -2.26295 -0.88075 0.92501 -2.05291 -1.61102 0.92501 -2.05291 -0.88075 
0.92576 -2.21052 -1.62032 0.92576 -2.21052 -0.87144 0.92576 -2.10535 -1.62032 
0.92576 -2.10535 -0.87144 0.92627 -2.53288 -1.28367 0.92627 -2.53288 -1.2081 
0.92627 -1.78299 -1.28367 0.92627 -1.78299 -1.2081 0.93178 -2.3682 -1.54182 
0.93178 -2.3682 -0.94995 0.93178 -1.94767 -1.54182 0.93178 -1.94767 -0.94995 
0.93606 -2.42011 -1.48053 0.93606 -2.42011 -1.01123 0.93606 -1.89575 -1.48053 
0.93606 -1.89575 -1.01123 0.93638 -2.47592 -1.39446 0.93638 -2.47592 -1.09731 
0.93638 -1.83995 -1.39446 0.93638 -1.83995 -1.09731 0.93819 -2.31538 -1.55411 
0.93819 -2.31538 -0.93766 0.93819 -2.00049 -1.55411 0.93819 -2.00049 -0.93766 
0.94154 -2.15793 -1.58277 0.94154 -2.15793 -0.90899 0.94196 -2.26324 -1.56466 
0.94196 -2.26324 -0.9271 0.94196 -2.05262 -1.56466 0.94196 -2.05262 -0.9271 
0.94306 -2.21056 -1.57432 0.94306 -2.21056 -0.91745 0.94306 -2.10531 -1.57432 
0.94306 -2.10531 -0.91745 0.9438 -2.47972 -1.32128 0.9438 -2.47972 -1.17048 
0.9438 -1.83615 -1.32128 0.9438 -1.83615 -1.17048 0.94555 -2.36908 -1.49357 
0.94555 -2.36908 -0.9982 0.94555 -1.94678 -1.49357 0.94555 -1.94678 -0.9982 
0.9465 -2.48064 -1.24588 0.9465 -1.83523 -1.24588 0.94693 -2.42039 -1.43147 
0.94693 -2.42039 -1.0603 0.94693 -1.89548 -1.43147 0.94693 -1.89548 -1.0603 
0.9525 -2.31642 -1.50594 0.9525 -2.31642 -0.98583 0.9525 -1.99945 -1.50594 
0.9525 -1.99945 -0.98583 0.95661 -2.26328 -1.51753 0.95661 -2.26328 -0.97423 
0.95661 -2.05259 -1.51753 0.95661 -2.05259 -0.97423 0.95694 -2.15793 -1.53617 
0.95694 -2.15793 -0.9556 0.95694 -2.36944 -1.44469 0.95694 -2.36944 -1.04708 
0.95694 -1.94643 -1.44469 0.95694 -1.94643 -1.04708 0.95704 -2.4251 -1.35855 
0.95704 -2.4251 -1.13321 0.95704 -1.89077 -1.35855 0.95704 -1.89077 -1.13321 
0.95815 -2.21068 -1.52725 0.95815 -2.21068 -0.96451 0.95815 -2.10518 -1.52725 
0.95815 -2.10518 -0.96451 0.96257 -2.42631 -1.28367 0.96257 -2.42631 -1.2081 
0.96257 -1.88956 -1.28367 0.96257 -1.88956 -1.2081 0.96447 -2.317 -1.45683 
0.96447 -2.317 -1.03493 0.96447 -1.99886 -1.45683 0.96447 -1.99886 -1.03493 
0.96592 -2.36926 -1.39531 0.96592 -2.36926 -1.09645 0.96592 -1.94661 -1.39531 
0.96592 -1.94661 -1.09645 0.9691 -2.26389 -1.46863 0.9691 -2.26389 -1.02313 
0.9691 -2.05198 -1.46863 0.9691 -2.05198 -1.02313 0.97003 -2.15793 -1.48886 
0.97003 -2.15793 -1.0029 0.97083 -2.21072 -1.47977 0.97083 -2.21072 -1.012 
0.97083 -2.10514 -1.47977 0.97083 -2.10514 -1.012 0.97396 -2.31697 -1.40748 
0.97396 -2.31697 -1.08429 0.97396 -1.99889 -1.40748 0.97396 -1.99889 -1.08429 
0.97415 -2.37106 -1.32081 0.97415 -2.37106 -1.17096 0.97415 -1.94481 -1.32081 
0.97415 -1.94481 -1.17096 0.97689 -2.37166 -1.24588 0.97689 -1.94421 -1.24588 
0.97912 -2.26422 -1.41916 0.97912 -2.26422 -1.0726 0.97912 -2.05164 -1.41916 
0.97912 -2.05164 -1.0726 0.98078 -2.31722 -1.35852 0.98078 -2.31722 -1.13325 
0.98078 -2.15793 -1.44097 0.98078 -2.15793 -1.05079 0.98078 -1.99864 -1.35852 
0.98078 -1.99864 -1.13325 0.9814 -2.21116 -1.43034 0.9814 -2.21116 -1.06143 
0.9814 -2.10471 -1.43034 0.9814 -2.10471 -1.06143 0.98631 -2.31843 -1.28364 
0.98631 -2.31843 -1.20812 0.98631 -1.99743 -1.28364 0.98631 -1.99743 -1.20812 
0.98648 -2.26449 -1.37035 0.98648 -2.26449 -1.12141 0.98648 -2.05137 -1.37035 
0.98648 -2.05137 -1.12141 0.98918 -2.15793 -1.39261 0.98918 -2.15793 -1.09915 
0.98928 -2.21119 -1.38182 0.98928 -2.21119 -1.10994 0.98928 -2.10467 -1.38182 
0.98928 -2.10467 -1.10994 0.99144 -2.26451 -1.32124 0.99144 -2.26451 -1.17052 
0.99144 -2.05136 -1.32124 0.99144 -2.05136 -1.17052 0.99427 -2.26481 -1.24588 
0.99427 -2.05105 -1.24588 0.99479 -2.2113 -1.3327 0.99479 -2.2113 -1.15907 
0.99479 -2.10457 -1.3327 0.99479 -2.10457 -1.15907 0.99518 -2.15793 -1.3439 
0.99518 -2.15793 -1.14787 0.99786 -2.21133 -1.28364 0.99786 -2.21133 -1.20812 
0.99786 -2.10453 -1.28364 0.99786 -2.10453 -1.20812 0.99879 -2.15793 -1.29495 
0.99879 -2.15793 -1.19682 1 -2.15793 -1.24588 -1 2.15793 -1.24588 
-0.99879 2.15793 -1.29495 -0.99879 2.15793 -1.19682 -0.99786 2.10453 -1.28364 
-0.99786 2.10453 -1.20812 -0.99786 2.21133 -1.28364 -0.99786 2.21133 -1.20812 
-0.99518 2.15793 -1.3439 -0.99518 2.15793 -1.14787 -0.99479 2.10457 -1.3327 
-0.99479 2.10457 -1.15907 -0.99479 2.2113 -1.3327 -0.99479 2.2113 -1.15907 
-0.99427 2.05105 -1.24588 -0.99427 2.26481 -1.24588 -0.99144 2.05136 -1.32124 
-0.99144 2.05136 -1.17052 -0.99144 2.26451 -1.32124 -0.99144 2.26451 -1.17052 
-0.98928 2.10467 -1.38182 -0.98928 2.10467 -1.10994 -0.98928 2.21119 -1.38182 
-0.98928 2.21119 -1.10994 -0.98918 2.15793 -1.39261 -0.98918 2.15793 -1.09915 
-0.98648 2.05137 -1.37035 -0.98648 2.05137 -1.12141 -0.98648 2.26449 -1.37035 
-0.98648 2.26449 -1.12141 -0.98631 1.99743 -1.28364 -0.98631 1.99743 -1.20812 
-0.98631 2.31843 -1.28364 -0.98631 2.31843 -1.20812 -0.9814 2.10471 -1.43034 
-0.9814 2.10471 -1.06143 -0.9814 2.21116 -1.43034 -0.9814 2.21116 -1.06143 
-0.98078 1.99864 -1.35852 -0.98078 1.99864 -1.13325 -0.98078 2.15793 -1.44097 
-0.98078 2.15793 -1.05079 -0.98078 2.31722 -1.35852 -0.98078 2.31722 -1.13325 
-0.97912 2.05164 -1.41916 -0.97912 2.05164 -1.0726 -0.97912 2.26422 -1.41916 
-0.97912 2.26422 -1.0726 -0.97689 1.94421 -1.24588 -0.97689 2.37166 -1.24588 
-0.97415 1.94481 -1.32081 -0.97415 1.94481 -1.17096 -0.97415 2.37106 -1.32081 
-0.97415 2.37106 -1.17096 -0.97396 1.99889 -1.40748 -0.97396 1.99889 -1.08429 
-0.97396 2.31697 -1.40748 -0.97396 2.31697 -1.08429 -0.97083 2.10514 -1.47977 
-0.97083 2.10514 -1.012 -0.97083 2.21072 -1.47977 -0.97083 2.21072 -1.012 
-0.97003 2.15793 -1.48886 -0.97003 2.15793 -1.0029 -0.9691 2.05198 -1.46863 
-0.9691 2.05198 -1.02313 -0.9691 2.26389 -1.46863 -0.9691 2.26389 -1.02313 
-0.96592 1.94661 -1.39531 -0.96592 1.94661 -1.09645 -0.96592 2.36926 -1.39531 
-0.96592 2.36926 -1.09645 -0.96447 1.99886 -1.45683 -0.96447 1.99886 -1.03493 
-0.96447 2.317 -1.45683 -0.96447 2.317 -1.03493 -0.96257 1.88956 -1.28367 
-0.96257 1.88956 -1.2081 -0.96257 2.42631 -1.28367 -0.96257 2.42631 -1.2081 
-0.95815 2.10518 -1.52725 -0.95815 2.10518 -0.96451 -0.95815 2.21068 -1.52725 
-0.95815 2.21068 -0.96451 -0.95704 1.89077 -1.35855 -0.95704 1.89077 -1.13321 
-0.95704 2.4251 -1.35855 -0.95704 2.4251 -1.13321 -0.95694 1.94643 -1.44469 
-0.95694 1.94643 -1.04708 -0.95694 2.36944 -1.44469 -0.95694 2.36944 -1.04708 
-0.95694 2.15793 -1.53617 -0.95694 2.15793 -0.9556 -0.95661 2.05259 -1.51753 
-0.95661 2.05259 -0.97423 -0.95661 2.26328 -1.51753 -0.95661 2.26328 -0.97423 
-0.9525 1.99945 -1.50594 -0.9525 1.99945 -0.98583 -0.9525 2.31642 -1.50594 
-0.9525 2.31642 -0.98583 -0.94693 1.89548 -1.43147 -0.94693 1.89548 -1.0603 
-0.94693 2.42039 -1.43147 -0.94693 2.42039 -1.0603 -0.9465 1.83523 -1.24588 
-0.9465 2.48064 -1.24588 -0.94555 1.94678 -1.49357 -0.94555 1.94678 -0.9982 
-0.94555 2.36908 -1.49357 -0.94555 2.36908 -0.9982 -0.9438 1.83615 -1.32128 
-0.9438 1.83615 -1.17048 -0.9438 2.47972 -1.32128 -0.9438 2.47972 -1.17048 
-0.94306 2.10531 -1.57432 -0.94306 2.10531 -0.91745 -0.94306 2.21056 -1.57432 
-0.94306 2.21056 -0.91745 -0.94196 2.05262 -1.56466 -0.94196 2.05262 -0.9271 
-0.94196 2.26324 -1.56466 -0.94196 2.26324 -0.9271 -0.94154 2.15793 -1.58277 
-0.94154 2.15793 -0.90899 -0.93819 2.00049 -1.55411 -0.93819 2.00049 -0.93766 
-0.93819 2.31538 -1.55411 -0.93819 2.31538 -0.93766 -0.93638 1.83995 -1.39446 
-0.93638 1.83995 -1.09731 -0.93638 2.47592 -1.39446 -0.93638 2.47592 -1.09731 
-0.93606 1.89575 -1.48053 -0.93606 1.89575 -1.01123 -0.93606 2.42011 -1.48053 
-0.93606 2.42011 -1.01123 -0.93178 1.94767 -1.54182 -0.93178 1.94767 -0.94995 
-0.93178 2.3682 -1.54182 -0.93178 2.3682 -0.94995 -0.92627 1.78299 -1.28367 
-0.92627 1.78299 -1.2081 -0.92627 2.53288 -1.28367 -0.92627 2.53288 -1.2081 
-0.92576 2.10535 -1.62032 -0.92576 2.10535 -0.87144 -0.92576 2.21052 -1.62032 
-0.92576 2.21052 -0.87144 -0.92501 2.05291 -1.61102 -0.92501 2.05291 -0.88075 
-0.92501 2.26295 -1.61102 -0.92501 2.26295 -0.88075 -0.92388 1.84547 -1.46683 
-0.92388 1.84547 -1.02494 -0.92388 2.15793 -1.62857 -0.92388 2.15793 -0.8632 
-0.92388 2.47039 -1.46683 -0.92388 2.47039 -1.02494 -0.92272 1.89664 -1.52927 
-0.92272 1.89664 -0.9625 -0.92272 2.41922 -1.52927 -0.92272 2.41922 -0.9625 
-0.92164 2.00078 -1.60068 -0.92164 2.00078 -0.89109 -0.92164 2.31509 -1.60068 
-0.92164 2.31509 -0.89109 -0.92133 1.78531 -1.35677 -0.92133 1.78531 -1.13499 
-0.92133 2.53056 -1.35677 -0.92133 2.53056 -1.13499 -0.91566 1.94909 -1.58933 
-0.91566 1.94909 -0.90244 -0.91566 2.36678 -1.58933 -0.91566 2.36678 -0.90244 
-0.91147 1.78993 -1.42973 -0.91147 1.78993 -1.06204 -0.91147 2.52593 -1.42973 
-0.91147 2.52593 -1.06204 -0.91106 1.84615 -1.51563 -0.91106 1.84615 -0.97614 
-0.91106 2.46971 -1.51563 -0.91106 2.46971 -0.97614 -0.90707 1.89799 -1.57701 
-0.90707 1.89799 -0.91476 -0.90707 2.41788 -1.57701 -0.90707 2.41788 -0.91476 
-0.90453 1.73153 -1.24588 -0.90453 2.58433 -1.24588 -0.90399 2.15793 -1.67344 
-0.90399 2.15793 -0.81833 -0.90394 2.10766 -1.67058 -0.90394 2.10766 -0.82118 
-0.90394 2.20821 -1.67058 -0.90394 2.20821 -0.82118 -0.90374 2.05511 -1.66144 
-0.90374 2.05511 -0.83033 -0.90374 2.26076 -1.66144 -0.90374 2.26076 -0.83033 
-0.90211 1.73267 -1.31903 -0.90211 1.73267 -1.17274 -0.90211 2.58319 -1.31903 
-0.90211 2.58319 -1.17274 -0.90092 2.00255 -1.6511 -0.90092 2.00255 -0.84067 
-0.90092 2.31332 -1.6511 -0.90092 2.31332 -0.84067 -0.89687 1.79681 -1.50124 
-0.89687 1.79681 -0.99053 -0.89687 2.51906 -1.50124 -0.89687 2.51906 -0.99053 
-0.89592 1.84763 -1.56375 -0.89592 1.84763 -0.92802 -0.89592 2.46824 -1.56375 
-0.89592 2.46824 -0.92802 -0.89544 1.95069 -1.63988 -0.89544 1.95069 -0.85189 
-0.89544 2.36517 -1.63988 -0.89544 2.36517 -0.85189 -0.89485 1.73609 -1.39178 
-0.89485 1.73609 -1.09998 -0.89485 2.57977 -1.39178 -0.89485 2.57977 -1.09998 
-0.8873 1.89803 -1.62686 -0.8873 1.89803 -0.86491 -0.8873 2.41784 -1.62686 
-0.8873 2.41784 -0.86491 -0.8828 1.74177 -1.46375 -0.8828 1.74177 -1.02801 
-0.8828 2.57409 -1.46375 -0.8828 2.57409 -1.02801 -0.88222 1.79815 -1.54958 
-0.88222 1.79815 -0.94218 -0.88222 2.51772 -1.54958 -0.88222 2.51772 -0.94218 
-0.88195 2.10771 -1.71454 -0.88195 2.10771 -0.77723 -0.88195 2.20816 -1.71454 
-0.88195 2.20816 -0.77723 -0.88192 2.15793 -1.71728 -0.88192 2.15793 -0.77449 
-0.87975 2.05761 -1.71061 -0.87975 2.05761 -0.78116 -0.87975 2.25825 -1.71061 
-0.87975 2.25825 -0.78116 -0.87742 2.00505 -1.70059 -0.87742 2.00505 -0.79118 
-0.87742 2.31082 -1.70059 -0.87742 2.31082 -0.79118 -0.87655 1.84748 -1.61368 
-0.87655 1.84748 -0.87809 -0.87655 2.46839 -1.61368 -0.87655 2.46839 -0.87809 
-0.87414 1.67376 -1.28412 -0.87414 1.67376 -1.20765 -0.87414 2.6421 -1.28412 
-0.87414 2.6421 -1.20765 -0.87257 1.95292 -1.68926 -0.87257 1.95292 -0.8025 
-0.87257 2.36295 -1.68926 -0.87257 2.36295 -0.8025 -0.86917 1.67612 -1.35726 
-0.86917 1.67612 -1.13451 -0.86917 2.63975 -1.35726 -0.86917 2.63975 -1.13451 
-0.86602 1.74968 -1.53456 -0.86602 1.74968 -0.95721 -0.86602 2.56618 -1.53456 
-0.86602 2.56618 -0.95721 -0.86492 1.90018 -1.67655 -0.86492 1.90018 -0.81521 
-0.86492 2.41568 -1.67655 -0.86492 2.41568 -0.81521 -0.86321 1.79753 -1.59941 
-0.86321 1.79753 -0.89236 -0.86321 2.51833 -1.59941 -0.86321 2.51833 -0.89236 
-0.85926 1.68083 -1.43041 -0.85926 1.68083 -1.06135 -0.85926 2.63504 -1.43041 
-0.85926 2.63504 -1.06135 -0.85773 2.15793 -1.75999 -0.85773 2.15793 -0.73178 
-0.85771 2.10788 -1.75757 -0.85771 2.10788 -0.7342 -0.85771 2.20799 -1.75757 
-0.85771 2.20799 -0.7342 -0.85565 2.05771 -1.75365 -0.85565 2.05771 -0.73812 
-0.85565 2.25815 -1.75365 -0.85565 2.25815 -0.73812 -0.85467 1.84822 -1.66255 
-0.85467 1.84822 -0.82921 -0.85467 2.46765 -1.66255 -0.85467 2.46765 -0.82921 
-0.85144 2.00804 -1.74845 -0.85144 2.00804 -0.74331 -0.85144 2.30782 -1.74845 
-0.85144 2.30782 -0.74331 -0.84737 1.74885 -1.58444 -0.84737 1.74885 -0.90733 
-0.84737 2.56701 -1.58444 -0.84737 2.56701 -0.90733 -0.84711 1.95575 -1.73733 
-0.84711 1.95575 -0.75444 -0.84711 2.36012 -1.73733 -0.84711 2.36012 -0.75444 
-0.84461 1.68775 -1.50195 -0.84461 1.68775 -0.98981 -0.84461 2.62811 -1.50195 
-0.84461 2.62811 -0.98981 -0.8417 1.79819 -1.64853 -0.8417 1.79819 -0.84323 
-0.8417 2.51768 -1.64853 -0.8417 2.51768 -0.84323 -0.84119 1.61719 -1.24588 
-0.84119 2.69867 -1.24588 -0.8398 1.90306 -1.72524 -0.8398 1.90306 -0.76653 
-0.8398 2.4128 -1.72524 -0.8398 2.4128 -0.76653 -0.83874 1.61877 -1.32213 
-0.83874 1.61877 -1.16963 -0.83874 2.6971 -1.32213 -0.83874 2.6971 -1.16963 
-0.8315 2.10793 -1.79914 -0.8315 2.10793 -0.69262 -0.8315 2.20793 -1.79914 
-0.8315 2.20793 -0.69262 -0.83147 1.70431 -1.56664 -0.83147 2.15793 -1.80145 
-0.83147 2.15793 -0.69031 -0.83147 2.61155 -1.56664 -0.83147 2.61155 -0.92512 
-0.83096 1.6221 -1.39546 -0.83096 1.6221 -1.0963 -0.83096 2.69377 -1.39546 
-0.83096 2.69377 -1.0963 -0.83005 1.85087 -1.71142 -0.83005 1.85087 -0.78035 
-0.83005 2.46499 -1.71142 -0.83005 2.46499 -0.78035 -0.82946 2.05805 -1.79545 
-0.82946 2.05805 -0.69632 -0.82946 2.25781 -1.79545 -0.82946 2.25781 -0.69632 
-0.82631 1.74918 -1.63335 -0.82631 2.56668 -1.63335 -0.82631 2.56668 -0.85841 
-0.82533 2.00843 -1.79038 -0.82533 2.00843 -0.70139 -0.82533 2.30744 -1.79038 
-0.82533 2.30744 -0.70139 -0.81914 1.95918 -1.78394 -0.81914 1.95918 -0.70783 
-0.81914 2.35669 -1.78394 -0.81914 2.35669 -0.70783 -0.81866 1.62834 -1.46797 
-0.81866 2.68753 -1.46797 -0.81866 2.68753 -1.02379 -0.81792 1.79991 -1.69624 
-0.81792 1.79991 -0.79552 -0.81792 2.51596 -1.69624 -0.81792 2.51596 -0.79552 
-0.81225 1.90644 -1.7722 -0.81225 1.90644 -0.71957 -0.81225 2.40943 -1.7722 
-0.81225 2.40943 -0.71957 -0.81086 1.70446 -1.61582 -0.81086 2.61141 -1.61582 
-0.81086 2.61141 -0.87594 -0.80787 1.64342 -1.53333 -0.80787 2.67244 -1.53333 
-0.80787 2.67244 -0.95844 -0.80321 2.15793 -1.84158 -0.80321 2.15793 -0.65018 
-0.80295 1.56312 -1.28412 -0.80295 1.56312 -1.20765 -0.80295 2.75274 -1.28412 
-0.80295 2.75274 -1.20765 -0.80294 1.85445 -1.75889 -0.80294 1.85445 -0.73288 
-0.80294 2.46142 -1.75889 -0.80294 2.46142 -0.73288 -0.80291 1.75067 -1.68117 
-0.80291 2.56519 -1.68117 -0.80291 2.56519 -0.81059 -0.80258 2.10857 -1.84038 
-0.80258 2.10857 -0.65139 -0.80258 2.20729 -1.84038 -0.80258 2.20729 -0.65139 
-0.80067 2.05862 -1.8367 -0.80067 2.05862 -0.65507 -0.80067 2.25724 -1.8367 
-0.80067 2.25724 -0.65507 -0.79854 1.56686 -1.35971 -0.79854 2.74901 -1.35971 
-0.79854 2.74901 -1.13205 -0.79671 2.00868 -1.83152 -0.79671 2.00868 -0.66025 
-0.79671 2.30719 -1.83152 -0.79671 2.30719 -0.66025 -0.79335 1.66088 -1.59735 
-0.79335 2.65498 -1.59735 -0.79335 2.65498 -0.89441 -0.79126 1.80336 -1.74406 
-0.79126 2.51251 -1.74406 -0.79126 2.51251 -0.7477 -0.79063 1.95935 -1.82508 
-0.79063 1.95935 -0.66669 -0.79063 2.35652 -1.82508 -0.79063 2.35652 -0.66669 
-0.78833 1.57177 -1.43281 -0.78833 2.7441 -1.43281 -0.78833 2.7441 -1.05896 
-0.78781 1.70585 -1.66418 -0.78781 2.61002 -1.66418 -0.78781 2.61002 -0.82759 
-0.78299 1.91124 -1.8169 -0.78299 1.91124 -0.67486 -0.78299 2.40463 -1.8169 
-0.78299 2.40463 -0.67486 -0.7796 1.58486 -1.49851 -0.7796 2.731 -1.49851 
-0.7796 2.731 -0.99326 -0.77723 1.75332 -1.72776 -0.77723 2.56255 -1.72776 
-0.77723 2.56255 -0.76401 -0.77417 1.85903 -1.80384 -0.77417 1.85903 -0.68793 
-0.77417 2.45684 -1.80384 -0.77417 2.45684 -0.68793 -0.77301 2.15793 -1.88028 
-0.77301 2.15793 -0.61149 -0.77237 2.10863 -1.87914 -0.77237 2.10863 -0.61263 
-0.77237 2.20724 -1.87914 -0.77237 2.20724 -0.61263 -0.77074 1.66196 -1.64585 
-0.77074 2.6539 -1.64585 -0.77074 2.6539 -0.84592 -0.76985 2.05945 -1.87646 
-0.76985 2.05945 -0.61531 -0.76985 2.25642 -1.87646 -0.76985 2.25642 -0.61531 
-0.76733 1.60087 -1.56351 -0.76733 2.715 -1.56351 -0.76733 2.715 -0.92825 
-0.76596 2.00954 -1.87141 -0.76596 2.00954 -0.62036 -0.76596 2.30632 -1.87141 
-0.76596 2.30632 -0.62036 -0.76294 1.80742 -1.78908 -0.76294 2.50845 -1.78908 
-0.76294 2.50845 -0.70269 -0.76253 1.70833 -1.71106 -0.76253 2.60754 -1.71106 
-0.76253 2.60754 -0.7807 -0.76249 2.80493 -1.24588 -0.76031 1.51279 -1.32148 
-0.76031 2.80308 -1.32148 -0.76031 2.80308 -1.17029 -0.76014 1.96002 -1.86477 
-0.76014 1.96002 -0.627 -0.76014 2.35585 -1.86477 -0.76014 2.35585 -0.627 
-0.75378 1.51833 -1.39664 -0.75378 2.79754 -1.39664 -0.75378 2.79754 -1.09513 
-0.75257 1.91194 -1.85672 -0.75257 1.91194 -0.63504 -0.75257 2.40392 -1.85672 
-0.75257 2.40392 -0.63504 -0.75184 1.61958 -1.62656 -0.75184 2.69629 -1.62656 
-0.75184 2.69629 -0.86521 -0.74934 1.75711 -1.77297 -0.74934 2.55876 -1.77297 
-0.74934 2.55876 -0.71879 -0.74716 1.52968 -1.46279 -0.74716 2.78619 -1.46279 
-0.74716 2.78619 -1.02898 -0.74592 1.66447 -1.6932 -0.74592 2.6514 -1.6932 
-0.74592 2.6514 -0.79857 -0.74317 1.86446 -1.84719 -0.74317 2.4514 -1.84719 
-0.74317 2.4514 -0.64458 -0.74095 2.15793 -1.91744 -0.74095 2.15793 -0.57432 
-0.74013 2.10881 -1.91654 -0.74013 2.10881 -0.57522 -0.74013 2.20706 -1.91654 
-0.74013 2.20706 -0.57522 -0.73767 2.05956 -1.91383 -0.73767 2.05956 -0.57793 
-0.73767 2.2563 -1.91383 -0.73767 2.2563 -0.57793 -0.73714 1.54388 -1.52795 
-0.73714 2.77199 -1.52795 -0.73714 2.77199 -0.96382 -0.73454 1.71248 -1.75776 
-0.73454 2.60339 -1.75776 -0.73454 2.60339 -0.734 -0.73344 2.01079 -1.90952 
-0.73344 2.30507 -1.90952 -0.73344 2.30507 -0.58225 -0.73235 1.81273 -1.83282 
-0.73235 2.50313 -1.83282 -0.73235 2.50313 -0.65894 -0.72774 1.96118 -1.90291 
-0.72774 2.35468 -1.90291 -0.72774 2.35468 -0.58886 -0.72743 1.62185 -1.6742 
-0.72743 2.69402 -1.6742 -0.72743 2.69402 -0.81756 -0.72377 1.56087 -1.59183 
-0.72377 2.75499 -1.59183 -0.72377 2.75499 -0.89994 -0.72009 1.91326 -1.89519 
-0.72009 2.40261 -1.89519 -0.72009 2.40261 -0.59658 -0.71959 2.85128 -1.28408 
-0.71959 2.85128 -1.20768 -0.71933 1.76204 -1.8167 -0.71933 2.55383 -1.8167 
-0.71933 2.55383 -0.67507 -0.71834 1.6683 -1.74009 -0.71834 2.64757 -1.74009 
-0.71834 2.64757 -0.75167 -0.71519 2.84754 -1.35966 -0.71519 2.84754 -1.1321 
-0.71082 1.86569 -1.88567 -0.71082 2.45018 -1.88567 -0.71082 2.45018 -0.60609 
-0.70937 2.83963 -1.425 -0.70937 2.83963 -1.06677 -0.70711 1.58058 -1.65413 
-0.70711 2.15793 -1.95299 -0.70711 2.15793 -0.53878 -0.70711 2.73528 -1.65413 
-0.70711 2.73528 -0.83763 -0.70625 2.10887 -1.95214 -0.70625 2.207 -1.95214 
-0.70625 2.207 -0.53963 -0.70484 1.71728 -1.80179 -0.70484 2.59859 -1.80179 
-0.70484 2.59859 -0.68998 -0.7037 2.05992 -1.94958 -0.7037 2.25595 -1.94958 
-0.7037 2.25595 -0.54218 -0.70144 2.82721 -1.49095 -0.70144 2.82721 -1.00082 
-0.70019 1.62511 -1.72111 -0.70019 2.69075 -1.72111 -0.70019 2.69075 -0.77065 
-0.69987 1.81906 -1.87465 -0.69987 2.4968 -1.87465 -0.69987 2.4968 -0.61712 
-0.69945 2.0112 -1.94534 -0.69945 2.30466 -1.94534 -0.69945 2.30466 -0.54643 
-0.69352 1.96284 -1.9394 -0.69352 2.35302 -1.9394 -0.69352 2.35302 -0.55236 
-0.68995 2.81186 -1.55629 -0.68995 2.81186 -0.93547 -0.68862 1.67359 -1.78552 
-0.68862 2.64227 -1.78552 -0.68862 2.64227 -0.70624 -0.68728 1.76809 -1.8588 
-0.68728 2.54777 -1.8588 -0.68728 2.54777 -0.63297 -0.68591 1.91495 -1.9318 
-0.68591 2.40091 -1.9318 -0.68591 2.40091 -0.55997 -0.68023 1.5835 -1.7012 
-0.68023 2.73236 -1.7012 -0.68023 2.73236 -0.79057 -0.67666 1.86765 -1.92254 
-0.67666 2.44822 -1.92254 -0.67666 2.44822 -0.56922 -0.67524 2.79378 -1.61972 
-0.67524 2.79378 -0.87205 -0.67472 2.896 -1.24588 -0.67296 1.72333 -1.84442 
-0.67296 2.59254 -1.84442 -0.67296 2.59254 -0.64735 -0.67276 2.89386 -1.32208 
-0.67276 2.89386 -1.16969 -0.67156 2.15793 -1.98683 -0.67084 1.63018 -1.76689 
-0.67084 2.68568 -1.76689 -0.67084 2.68568 -0.72488 -0.67066 2.10881 -1.98602 
-0.67066 2.20706 -1.98602 -0.6687 2.88783 -1.38762 -0.6687 2.88783 -1.10415 
-0.66795 2.05956 -1.98356 -0.66795 2.2563 -1.98356 -0.66795 2.2563 -0.50821 
-0.66577 1.82104 -1.91166 -0.66577 2.49482 -1.91166 -0.66577 2.49482 -0.58011 
-0.66363 2.01079 -1.97933 -0.66363 2.30507 -1.97933 -0.66363 2.30507 -0.51244 
-0.66174 2.87862 -1.45255 -0.66174 2.87862 -1.03922 -0.65934 2.77181 -1.67996 
-0.65934 2.77181 -0.81181 -0.65706 1.67938 -1.82834 -0.65706 2.63649 -1.82834 
-0.65706 2.63649 -0.66342 -0.65703 1.96118 -1.97362 -0.65703 2.35468 -1.97362 
-0.65703 2.35468 -0.51814 -0.65328 1.77525 -1.89916 -0.65328 2.54062 -1.89916 
-0.65328 2.54062 -0.5926 -0.65216 2.86529 -1.51851 -0.65216 2.86529 -0.97326 
-0.65136 1.58812 -1.74693 -0.65136 2.72775 -1.74693 -0.65136 2.72775 -0.74484 
-0.6493 1.91326 -1.96598 -0.6493 2.40261 -1.96598 -0.6493 2.40261 -0.52579 
-0.63979 1.86569 -1.9567 -0.63979 2.45018 -1.9567 -0.63979 2.45018 -0.53507 
-0.63968 1.63683 -1.81091 -0.63968 2.67903 -1.81091 -0.63968 2.67903 -0.68085 
-0.63957 2.8487 -1.5832 -0.63957 2.8487 -0.90856 -0.63922 1.73038 -1.8851 
-0.63922 2.58549 -1.8851 -0.63922 2.58549 -0.60667 -0.63439 2.15793 -2.01889 
-0.63325 2.10863 -2.01826 -0.63325 2.20724 -2.01826 -0.63083 2.76747 -1.72601 
-0.63083 2.76747 -0.76576 -0.63057 2.05945 -2.01574 -0.63057 2.25642 -2.01574 
-0.62877 1.81906 -1.94575 -0.62877 2.4968 -1.94575 -0.62877 2.4968 -0.54601 
-0.62673 2.93623 -1.28408 -0.62673 2.93623 -1.20768 -0.62553 2.82866 -1.64443 
-0.62553 2.82866 -0.84733 -0.62552 2.00954 -2.01185 -0.62552 2.30632 -2.01185 
-0.62552 2.30632 -0.47992 -0.62403 2.93244 -1.34948 -0.62403 2.93244 -1.14228 
-0.62361 1.68654 -1.8695 -0.62361 2.62933 -1.8695 -0.62361 2.62933 -0.62227 
-0.62056 1.59441 -1.79118 -0.62056 2.72146 -1.79118 -0.62056 2.72146 -0.70059 
-0.61889 1.96002 -2.00602 -0.61889 2.35585 -2.00602 -0.61889 2.35585 -0.48575 
-0.61875 2.92511 -1.41494 -0.61875 2.92511 -1.07683 -0.61292 1.76809 -1.93316 
-0.61292 2.54777 -1.93316 -0.61292 2.54777 -0.5586 -0.6111 2.91433 -1.47916 
-0.6111 2.91433 -1.01261 -0.61084 1.91194 -1.99845 -0.61084 2.40392 -1.99845 
-0.61084 2.40392 -0.49331 -0.60876 2.8057 -1.70393 -0.60876 2.8057 -0.78784 
-0.6065 1.64383 -1.85239 -0.6065 2.67204 -1.85239 -0.6065 2.67204 -0.63938 
-0.6013 1.86446 -1.98906 -0.6013 2.4514 -1.98906 -0.6013 2.4514 -0.50271 
-0.60031 2.89974 -1.54479 -0.60031 2.89974 -0.94697 -0.60027 2.76134 -1.77084 
-0.60027 2.76134 -0.72093 -0.59853 1.72333 -1.91884 -0.59853 2.59254 -1.91884 
-0.59853 2.59254 -0.57292 -0.5957 2.15793 -2.04909 -0.59449 2.10857 -2.04847 
-0.59449 2.20729 -2.04847 -0.59082 2.05862 -2.04655 -0.59082 2.25724 -2.04655 
-0.58794 1.60236 -1.83382 -0.58794 2.7135 -1.83382 -0.58794 2.7135 -0.65795 
-0.58776 2.88206 -1.60667 -0.58776 2.88206 -0.8851 -0.58694 1.81273 -1.97824 
-0.58694 2.50313 -1.97824 -0.58694 2.50313 -0.51353 -0.58563 2.00868 -2.0426 
-0.58563 2.30719 -2.0426 -0.58246 1.67938 -1.90294 -0.58246 2.63649 -1.90294 
-0.58246 2.63649 -0.58882 -0.5792 1.95935 -2.03651 -0.5792 2.35652 -2.03651 
-0.57854 2.79997 -1.74895 -0.57854 2.79997 -0.74281 -0.57735 2.97443 -1.24588 
-0.57611 2.97268 -1.31129 -0.57611 2.97268 -1.18048 -0.57271 2.86099 -1.66744 
-0.57271 2.86099 -0.82432 -0.57241 2.96744 -1.37641 -0.57241 2.96744 -1.11536 
-0.57102 1.91124 -2.02888 -0.57102 2.40463 -2.02888 -0.57102 2.40463 -0.46289 
-0.57081 1.76204 -1.96522 -0.57081 2.55383 -1.96522 -0.57081 2.55383 -0.52655 
-0.56795 2.75363 -1.81384 -0.56795 2.75363 -0.67793 -0.56626 2.95874 -1.44097 
-0.56626 2.95874 -1.05079 -0.56503 1.63683 -1.88557 -0.56503 2.67903 -1.88557 
-0.56503 2.67903 -0.6062 -0.55795 1.85903 -2.02005 -0.55795 2.45684 -2.02005 
-0.55795 2.45684 -0.47171 -0.55768 2.94661 -1.5047 -0.55768 2.94661 -0.98706 
-0.5559 1.71728 -1.95072 -0.5559 2.59859 -1.95072 -0.5559 2.59859 -0.54105 
-0.55557 2.15793 -2.07735 -0.55557 2.83683 -1.72593 -0.55557 2.83683 -0.76583 
-0.55326 2.10793 -2.07739 -0.55326 2.20793 -2.07739 -0.54956 2.05805 -2.07534 
-0.54956 2.25781 -2.07534 -0.54671 2.9311 -1.56732 -0.54671 2.9311 -0.92444 
-0.5466 2.79233 -1.79248 -0.5466 2.79233 -0.69928 -0.54529 1.59441 -1.86644 
-0.54529 2.72146 -1.86644 -0.54529 2.72146 -0.62532 -0.54449 2.00843 -2.07122 
-0.54449 2.30744 -2.07122 -0.54367 2.99651 -1.28074 -0.54367 2.99651 -1.21103 
-0.54319 1.80742 -2.00882 -0.54319 2.50845 -2.00882 -0.54319 2.50845 -0.48294 
-0.54112 2.99289 -1.34608 -0.54112 2.99289 -1.14569 -0.53964 1.67359 -1.93451 
-0.53964 2.64227 -1.93451 -0.53964 2.64227 -0.55726 -0.53806 1.95918 -2.06502 
-0.53806 2.35669 -2.06502 -0.53609 2.98575 -1.4112 -0.53609 2.98575 -1.08057 
-0.5334 2.91228 -1.62857 -0.5334 2.91228 -0.8632 -0.52862 2.97517 -1.4754 
-0.52862 2.97517 -1.01637 -0.52709 1.75711 -1.99523 -0.52709 2.55876 -1.99523 
-0.52709 2.55876 -0.49654 -0.52631 1.90644 -2.05813 -0.52631 2.40943 -2.05813 
-0.52495 2.76134 -1.84616 -0.52495 2.76134 -0.64561 -0.52393 2.82949 -1.76981 
-0.52393 2.82949 -0.72195 -0.521 1.63018 -1.91673 -0.521 2.68568 -1.91673 
-0.521 2.68568 -0.57504 -0.51864 2.96089 -1.53961 -0.51864 2.96089 -0.95216 
-0.51781 2.89023 -1.68817 -0.51781 2.89023 -0.80359 -0.5141 2.15793 -2.10361 
-0.51301 1.85445 -2.04883 -0.51301 2.46142 -2.04883 -0.51301 2.46142 -0.44294 
-0.51188 1.71248 -1.98042 -0.51188 2.60339 -1.98042 -0.51188 2.60339 -0.51134 
-0.51169 2.10788 -2.1036 -0.51169 2.20799 -2.1036 -0.50968 3.01829 -1.24588 
-0.50845 3.01621 -1.31549 -0.50845 3.01621 -1.17627 -0.50776 2.05771 -2.10153 
-0.50776 2.25815 -2.10153 -0.50636 2.9435 -1.60154 -0.50636 2.9435 -0.89023 
-0.50443 3.01078 -1.38079 -0.50443 3.01078 -1.11097 -0.50307 2.79997 -1.82442 
-0.50307 2.79997 -0.66734 -0.50257 2.00804 -2.09733 -0.50257 2.30782 -2.09733 
-0.50104 2.72775 -1.89724 -0.50104 2.72775 -0.59453 -0.5 2.86504 -1.74588 
-0.5 2.86504 -0.74588 -0.49824 3.00168 -1.44551 -0.49824 3.00168 -1.04625 
-0.49818 1.80336 -2.03714 -0.49818 2.51251 -2.03714 -0.49818 2.51251 -0.45462 
-0.49421 1.6683 -1.96422 -0.49421 2.64757 -1.96422 -0.49421 2.64757 -0.52754 
-0.49172 2.92275 -1.66214 -0.49172 2.92275 -0.82963 -0.49145 1.95575 -2.093 
-0.49145 2.36012 -2.093 -0.48924 2.98908 -1.51016 -0.48924 2.98908 -0.9816 
-0.48187 1.75332 -2.02311 -0.48187 2.56255 -2.02311 -0.48187 2.56255 -0.46865 
-0.48013 2.76747 -1.87671 -0.48013 2.76747 -0.61506 -0.48005 2.83683 -1.80145 
-0.48005 2.83683 -0.69031 -0.47936 1.90306 -2.08568 -0.47936 2.4128 -2.08568 
-0.47808 2.9728 -1.57365 -0.47808 2.9728 -0.91812 -0.47523 1.62511 -1.94607 
-0.47523 2.69075 -1.94607 -0.47523 2.69075 -0.5457 -0.47486 2.89888 -1.72075 
-0.47486 2.89888 -0.77102 -0.4739 3.03782 -1.28074 -0.4739 3.03782 -1.21103 
-0.47178 3.03347 -1.35005 -0.47178 3.03347 -1.14172 -0.4714 2.15793 -2.1278 
-0.46865 2.10771 -2.12784 -0.46865 2.20816 -2.12784 -0.4666 3.02606 -1.41513 
-0.4666 3.02606 -1.07664 -0.46554 1.85087 -2.07594 -0.46554 2.46499 -2.07594 
-0.46518 1.70833 -2.00842 -0.46518 2.60754 -2.00842 -0.46518 2.60754 -0.48335 
-0.46472 2.05761 -2.12564 -0.46472 2.25825 -2.12564 -0.46433 2.95359 -1.63489 
-0.46433 2.95359 -0.85687 -0.45829 3.01534 -1.48004 -0.45829 3.01534 -1.01173 
-0.45804 2.8057 -1.85464 -0.45804 2.8057 -0.63712 -0.45532 2.73236 -1.92612 
-0.45532 2.73236 -0.56565 -0.4547 2.00505 -2.12331 -0.4547 2.31082 -2.12331 
-0.45036 1.79991 -2.0638 -0.45036 2.51596 -2.0638 -0.45036 2.51596 -0.42796 
-0.44858 2.93094 -1.69447 -0.44858 2.93094 -0.7973 -0.44809 3.0007 -1.54414 
-0.44809 3.0007 -0.94763 -0.44731 1.66447 -1.99181 -0.44731 2.6514 -1.99181 
-0.44731 2.6514 -0.49996 -0.44338 1.95292 -2.11846 -0.44338 2.36295 -2.11846 
-0.44229 2.89023 -1.76369 -0.44229 2.89023 -0.72807 -0.438 3.05691 -1.24588 
-0.43694 3.05474 -1.31526 -0.43694 3.05474 -1.1765 -0.4361 2.98232 -1.60672 
-0.4361 2.98232 -0.88505 -0.43529 1.75067 -2.04879 -0.43529 2.56519 -2.04879 
-0.43529 2.56519 -0.44297 -0.43407 2.77181 -1.90523 -0.43407 2.77181 -0.58654 
-0.43378 3.04825 -1.38431 -0.43378 3.04825 -1.10745 -0.43067 1.90018 -2.1108 
-0.43067 2.41568 -2.1108 -0.42832 1.62185 -1.97331 -0.42832 2.69402 -1.97331 
-0.42832 2.69402 -0.51845 -0.42755 2.15793 -2.14987 -0.42631 3.03928 -1.44954 
-0.42631 3.03928 -1.04223 -0.4247 2.10766 -2.14982 -0.4247 2.20821 -2.14982 
-0.42156 2.86099 -1.81859 -0.42156 2.86099 -0.67317 -0.42122 2.96114 -1.66711 
-0.42122 2.96114 -0.82466 -0.41829 1.70585 -2.0337 -0.41829 2.61002 -2.0337 
-0.41829 2.61002 -0.45807 -0.41697 3.02645 -1.51387 -0.41697 3.02645 -0.97789 
-0.41667 1.84822 -2.10055 -0.41667 2.46765 -2.10055 -0.41625 2.92275 -1.73761 
-0.41625 2.92275 -0.75416 -0.41555 2.05511 -2.14962 -0.41555 2.26076 -2.14962 
-0.40825 2.73528 -1.95299 -0.40825 2.73528 -0.53878 -0.4058 3.00979 -1.57703 
-0.4058 3.00979 -0.91474 -0.40521 2.00255 -2.1468 -0.40521 2.31332 -2.1468 
-0.40265 1.79819 -2.08758 -0.40265 2.51768 -2.08758 -0.40265 2.51768 -0.40418 
-0.39996 1.66196 -2.01662 -0.39996 2.6539 -2.01662 -0.39996 2.6539 -0.47514 
-0.39938 3.07405 -1.28075 -0.39938 3.07405 -1.21102 -0.39855 2.82866 -1.87141 
-0.39855 2.82866 -0.62036 -0.39726 3.0697 -1.35007 -0.39726 3.0697 -1.1417 
-0.39455 3.06051 -1.41818 -0.39455 3.06051 -1.07358 -0.394 1.95069 -2.14133 
-0.394 2.36517 -2.14133 -0.39285 2.9894 -1.63873 -0.39285 2.9894 -0.85304 
-0.38901 2.95359 -1.71021 -0.38901 2.95359 -0.78155 -0.38747 1.74918 -2.07219 
-0.38747 2.56668 -2.07219 -0.38747 2.56668 -0.41957 -0.38605 3.04941 -1.48301 
-0.38605 3.04941 -1.00876 -0.38268 2.15793 -2.16976 -0.38268 2.91228 -1.77929 
-0.38268 2.91228 -0.71248 -0.38098 1.89803 -2.13319 -0.38098 2.41784 -2.13319 
-0.38067 1.61958 -1.99772 -0.38067 2.69629 -1.99772 -0.38067 2.69629 -0.49404 
-0.37569 3.03441 -1.54697 -0.37569 3.03441 -0.94479 -0.37444 2.10535 -2.17164 
-0.37444 2.21052 -2.17164 -0.37383 2.79378 -1.92112 -0.37383 2.79378 -0.57065 
-0.36994 1.70446 -2.05675 -0.36994 2.61141 -2.05675 -0.36994 2.61141 -0.43502 
-0.36779 1.84748 -2.12244 -0.36779 2.46839 -2.12244 -0.36513 2.05291 -2.1709 
-0.36513 2.26295 -2.1709 -0.36352 3.01566 -1.60941 -0.36352 3.01566 -0.88236 
-0.36084 2.98232 -1.68199 -0.36084 2.98232 -0.80978 -0.36079 2.88206 -1.83365 
-0.36079 2.88206 -0.65812 -0.36044 3.09072 -1.24588 -0.35956 3.08845 -1.31551 
-0.35956 3.08845 -1.17626 -0.35773 3.08151 -1.38386 -0.35773 3.08151 -1.1079 
-0.35566 2.9435 -1.75224 -0.35566 2.9435 -0.73953 -0.35479 2.00078 -2.16753 
-0.35479 2.31509 -2.16753 -0.3542 3.0702 -1.45156 -0.3542 3.0702 -1.0402 
-0.35352 1.79753 -2.10909 -0.35352 2.51833 -2.10909 -0.35147 1.66088 -2.03924 
-0.35147 2.65498 -2.03924 -0.35147 2.65498 -0.45253 -0.34594 2.75499 -1.96965 
-0.34594 2.75499 -0.52211 -0.34452 3.05702 -1.51598 -0.34452 3.05702 -0.97578 
-0.34344 1.94909 -2.16154 -0.34344 2.36678 -2.16154 -0.33855 1.74885 -2.09325 
-0.33855 2.56701 -2.09325 -0.33855 2.56701 -0.39851 -0.33732 2.8487 -1.88546 
-0.33732 2.8487 -0.60631 -0.33689 2.15793 -2.18743 -0.33333 3.03985 -1.57921 
-0.33333 3.03985 -0.91256 -0.33114 3.00979 -1.65168 -0.33114 3.00979 -0.84008 
-0.33112 1.89799 -2.15296 -0.33112 2.41788 -2.15296 -0.32843 2.10531 -2.18894 
-0.32843 2.21056 -2.18894 -0.32776 2.9728 -1.72396 -0.32776 2.9728 -0.76781 
-0.32144 2.9311 -1.79259 -0.32144 2.9311 -0.69917 -0.3208 3.10444 -1.28075 
-0.3208 3.10444 -1.21102 -0.32076 1.70431 -2.07735 -0.32076 2.61155 -2.07735 
-0.32076 2.61155 -0.41441 -0.31947 3.09989 -1.34913 -0.31947 3.09989 -1.14263 
-0.31878 2.05262 -2.18784 -0.31878 2.26324 -2.18784 -0.31786 1.84763 -2.1418 
-0.31786 2.46824 -2.1418 -0.31763 2.715 -2.01321 -0.31763 2.715 -0.47856 
-0.3168 3.09081 -1.41727 -0.3168 3.09081 -1.0745 -0.31284 3.07731 -1.48436 
-0.31284 3.07731 -1.00741 -0.31041 2.81186 -1.93583 -0.31041 2.81186 -0.55593 
-0.30822 2.00049 -2.18408 -0.30822 2.31538 -2.18408 -0.3037 1.79815 -2.12811 
-0.3037 2.51772 -2.12811 -0.30233 3.06192 -1.54821 -0.30233 3.06192 -0.94356 
-0.30109 3.03441 -1.62157 -0.30109 3.03441 -0.87019 -0.29891 2.89974 -1.8462 
-0.29891 2.89974 -0.64557 -0.29826 3.0007 -1.69398 -0.29826 3.0007 -0.79779 
-0.29594 1.94767 -2.17766 -0.29594 2.3682 -2.17766 -0.29372 2.96089 -1.76452 
-0.29372 2.96089 -0.72724 -0.29028 2.15793 -2.20282 -0.28867 1.74968 -2.11191 
-0.28867 2.56618 -2.11191 -0.28867 2.56618 -0.37986 -0.28744 1.64342 -2.05375 
-0.28744 2.67244 -2.05375 -0.28744 2.67244 -0.43801 -0.28338 1.89664 -2.16861 
-0.28338 2.41922 -2.16861 -0.28206 2.77199 -1.98302 -0.28206 2.77199 -0.50874 
-0.28137 2.10518 -2.20403 -0.28137 2.21068 -2.20403 -0.28108 3.11762 -1.24588 
-0.28042 3.11537 -1.31433 -0.28042 3.11537 -1.17743 -0.27845 3.10862 -1.38246 
-0.27845 3.10862 -1.1093 -0.27517 3.09742 -1.44995 -0.27517 3.09742 -1.04182 
-0.27262 2.86529 -1.89805 -0.27262 2.86529 -0.59372 -0.27165 2.05259 -2.2025 
-0.27165 2.26328 -2.2025 -0.2706 3.08181 -1.51648 -0.2706 3.08181 -0.97528 
-0.2701 3.05702 -1.59041 -0.2701 3.05702 -0.90136 -0.26974 1.84615 -2.15694 
-0.26974 2.46971 -2.15694 -0.26799 3.02645 -1.66286 -0.26799 3.02645 -0.82891 
-0.26428 2.98908 -1.73512 -0.26428 2.98908 -0.75664 -0.26005 1.99945 -2.19838 
-0.26005 2.31642 -2.19838 -0.25882 2.94661 -1.80356 -0.25882 2.94661 -0.68821 
-0.25607 1.68775 -2.09049 -0.25607 2.62811 -2.09049 -0.25607 2.62811 -0.40128 
-0.25535 1.79681 -2.14276 -0.25535 2.51906 -2.14276 -0.25263 2.731 -2.02548 
-0.25263 2.731 -0.46629 -0.24768 1.94678 -2.19144 -0.24768 2.36908 -2.19144 
-0.24614 3.12655 -1.28059 -0.24614 3.12655 -1.21118 -0.24506 2.82721 -1.94732 
-0.24506 2.82721 -0.54445 -0.24481 3.12201 -1.34896 -0.24481 3.12201 -1.14281 
-0.24298 2.15793 -2.21591 -0.24216 3.11296 -1.41702 -0.24216 3.11296 -1.07475 
-0.23848 3.07731 -1.55872 -0.23848 3.07731 -0.93304 -0.23822 3.09948 -1.4841 
-0.23822 3.09948 -1.00767 -0.23712 3.04941 -1.63194 -0.23712 3.04941 -0.85983 
-0.23465 1.89575 -2.18194 -0.23465 2.42011 -2.18194 -0.23416 3.01534 -1.70417 
-0.23416 3.01534 -0.7876 -0.23388 2.10514 -2.21671 -0.23388 2.21072 -2.21671 
-0.23327 2.91433 -1.85698 -0.23327 2.91433 -0.63478 -0.22951 2.97517 -1.77451 
-0.22951 2.97517 -0.71726 -0.22275 2.05198 -2.21498 -0.22275 2.26389 -2.21498 
-0.22209 1.62834 -2.06454 -0.22209 2.68753 -2.06454 -0.22209 2.68753 -0.42722 
-0.22094 1.84547 -2.16976 -0.22094 2.47039 -2.16976 -0.21787 1.74177 -2.12869 
-0.21787 2.57409 -2.12869 -0.2169 2.78619 -1.99304 -0.2169 2.78619 -0.49872 
-0.21108 3.1354 -1.24588 -0.21095 1.99886 -2.21035 -0.21095 2.317 -2.21035 
-0.21057 3.13305 -1.31521 -0.21057 3.13305 -1.17656 -0.20841 3.12624 -1.3835 
-0.20841 3.12624 -1.10827 -0.20666 2.87862 -1.90762 -0.20666 2.87862 -0.58414 
-0.20568 3.0702 -1.60008 -0.20568 3.0702 -0.89168 -0.20526 3.11487 -1.45115 
-0.20526 3.11487 -1.04062 -0.20407 3.09742 -1.52105 -0.20407 3.09742 -0.97071 
-0.20366 3.03928 -1.6722 -0.20366 3.03928 -0.81957 -0.19963 3.00168 -1.74412 
-0.19963 3.00168 -0.74764 -0.19881 1.94643 -2.20283 -0.19881 2.36944 -2.20283 
-0.19509 2.15793 -2.22667 -0.19509 2.95874 -1.81214 -0.19509 2.95874 -0.67963 
-0.18692 2.7441 -2.03421 -0.18692 2.7441 -0.45755 -0.18558 1.89548 -2.19281 
-0.18558 2.42039 -2.19281 -0.18453 1.68083 -2.10514 -0.18453 2.63504 -2.10514 
-0.18453 2.63504 -0.38663 -0.18446 2.10471 -2.22728 -0.18446 2.21116 -2.22728 
-0.18384 1.78993 -2.15735 -0.18384 2.52593 -2.15735 -0.17912 2.83963 -1.95526 
-0.17912 2.83963 -0.53651 -0.17515 3.14186 -1.28059 -0.17515 3.14186 -1.21118 
-0.17448 3.13711 -1.34965 -0.17448 3.13711 -1.14212 -0.17328 2.05164 -2.225 
-0.17328 2.26422 -2.225 -0.1723 3.06051 -1.64043 -0.1723 3.06051 -0.85133 
-0.17181 3.12796 -1.4177 -0.17181 3.12796 -1.07407 -0.17139 3.09081 -1.56268 
-0.17139 3.09081 -0.92908 -0.17114 3.11296 -1.48805 -0.17114 3.11296 -1.00372 
-0.16924 3.02606 -1.71248 -0.16924 3.02606 -0.77928 -0.16905 2.92511 -1.86464 
-0.16905 2.92511 -0.62713 -0.16531 2.98575 -1.78198 -0.16531 2.98575 -0.70979 
-0.16159 1.99889 -2.21984 -0.16159 2.31697 -2.21984 -0.15075 2.79754 -1.99966 
-0.15075 2.79754 -0.4921 -0.14958 1.6221 -2.07685 -0.14958 2.69377 -2.07685 
-0.14958 2.69377 -0.41492 -0.14943 1.94661 -2.21181 -0.14943 2.36926 -2.21181 
-0.14857 1.83995 -2.18226 -0.14857 2.47592 -2.18226 -0.14673 2.15793 -2.23506 
-0.1459 1.73609 -2.14074 -0.1459 2.57977 -2.14074 -0.14174 2.88783 -1.91459 
-0.14174 2.88783 -0.57718 -0.13928 3.14819 -1.24588 -0.13895 3.14582 -1.31502 
-0.13895 3.14582 -1.17674 -0.13843 3.04825 -1.67967 -0.13843 3.04825 -0.8121 
-0.13798 3.08151 -1.60361 -0.13798 3.08151 -0.88816 -0.13795 3.13872 -1.38383 
-0.13795 3.13872 -1.10793 -0.13762 3.12624 -1.45429 -0.13762 3.12624 -1.03747 
-0.13658 3.10862 -1.52433 -0.13658 3.10862 -0.96743 -0.13594 2.10467 -2.23517 
-0.13594 2.21119 -2.23517 -0.13491 3.01078 -1.75031 -0.13491 3.01078 -0.74145 
-0.13053 2.96744 -1.81829 -0.13053 2.96744 -0.67347 -0.12447 2.05137 -2.23237 
-0.12447 2.26449 -2.23237 -0.11383 2.74901 -2.04443 -0.11383 2.74901 -0.44734 
-0.11378 2.84754 -1.96107 -0.11378 2.84754 -0.5307 -0.11267 1.89077 -2.20292 
-0.11267 2.4251 -2.20292 -0.11263 1.99864 -2.22667 -0.11263 2.31722 -2.22667 
-0.11138 1.67612 -2.11505 -0.11138 2.63975 -2.11505 -0.11138 2.63975 -0.37672 
-0.11089 1.78531 -2.16722 -0.11089 2.53056 -2.16722 -0.10442 3.15186 -1.28058 
-0.10442 3.15186 -1.21119 -0.10418 3.0697 -1.64315 -0.10418 3.0697 -0.84862 
-0.10417 3.03347 -1.71767 -0.10417 3.03347 -0.7741 -0.10376 3.13711 -1.42036 
-0.10376 3.13711 -1.0714 -0.10375 3.14711 -1.34964 -0.10375 3.14711 -1.14213 
-0.1036 2.93244 -1.86991 -0.1036 2.93244 -0.62186 -0.10325 3.09989 -1.56535 
-0.10325 3.09989 -0.92642 -0.10307 3.12201 -1.49069 -0.10307 3.12201 -1.00107 
-0.10019 2.99289 -1.787 -0.10019 2.99289 -0.70476 -0.09802 2.15793 -2.24107 
-0.08682 2.10457 -2.24068 -0.08682 2.2113 -2.24068 -0.07625 1.61877 -2.08463 
-0.07625 2.6971 -2.08463 -0.07625 2.6971 -0.40714 -0.07619 2.89386 -1.91865 
-0.07619 2.89386 -0.57312 -0.07559 2.80308 -2.00619 -0.07559 2.80308 -0.48557 
-0.0754 1.83615 -2.18969 -0.0754 2.47972 -2.18969 -0.07536 2.05136 -2.23733 
-0.07536 2.26451 -2.23733 -0.07492 1.94481 -2.22003 -0.07492 2.37106 -2.22003 
-0.07314 1.73267 -2.14799 -0.07314 2.58319 -2.14799 -0.06963 3.08845 -1.60545 
-0.06963 3.08845 -0.88632 -0.06961 3.01621 -1.75433 -0.06961 3.01621 -0.73743 
-0.06947 3.15552 -1.24588 -0.06938 3.05474 -1.68283 -0.06938 3.05474 -0.80894 
-0.06932 3.13305 -1.45645 -0.06932 3.13305 -1.03531 -0.06931 3.15312 -1.31519 
-0.06931 3.15312 -1.17657 -0.06914 3.14582 -1.38483 -0.06914 3.14582 -1.10693 
-0.06845 3.11537 -1.52631 -0.06845 3.11537 -0.96546 -0.0654 2.97268 -1.822 
-0.0654 2.97268 -0.66977 -0.04907 2.15793 -2.24468 -0.03823 2.75274 -2.04884 
-0.03823 2.75274 -0.44293 -0.03823 1.67376 -2.12002 -0.03823 2.6421 -2.12002 
-0.03823 2.6421 -0.37174 -0.0382 2.85128 -1.96547 -0.0382 2.85128 -0.52629 
-0.0382 2.93623 -1.87262 -0.0382 2.93623 -0.61915 -0.03779 1.88956 -2.20846 
-0.03779 2.42631 -2.20846 -0.03778 1.78299 -2.17216 -0.03778 2.53288 -2.17216 
-0.03776 1.99743 -2.2322 -0.03776 2.31843 -2.2322 -0.03776 2.10453 -2.24374 
-0.03776 2.21133 -2.24374 -0.03487 3.07405 -1.64526 -0.03487 3.07405 -0.8465 
-0.03486 3.10444 -1.56668 -0.03486 3.10444 -0.92508 -0.03485 3.03782 -1.71979 
-0.03485 3.03782 -0.77198 -0.03485 2.99651 -1.78955 -0.03485 2.99651 -0.70221 
-0.0347 3.14186 -1.42103 -0.0347 3.14186 -1.07073 -0.0347 3.12655 -1.49202 
-0.0347 3.12655 -0.99975 -0.0347 3.15186 -1.3503 -0.0347 3.15186 -1.14146 
-0.0347 3.15673 -1.28058 -0.0347 3.15673 -1.21119 0 1.73153 -2.15042 
0 1.83523 -2.19238 0 1.94421 -2.22278 0 2.05105 -2.24016 
0 2.15793 -2.24588 0 2.26481 -2.24016 0 2.37166 -2.22278 
0 2.48064 -2.19238 0 2.58433 -2.15042 0 2.69867 -2.08707 
0 2.69867 -0.40469 0 2.80493 -2.00838 0 2.80493 -0.48339 
0 2.896 -1.92061 0 2.896 -0.57116 0 2.97443 -1.82323 
0 2.97443 -0.66853 0 3.01829 -1.75557 0 3.01829 -0.7362 
0 3.05691 -1.68388 0 3.05691 -0.80788 0 3.09072 -1.60632 
0 3.09072 -0.88544 0 3.11762 -1.52697 0 3.11762 -0.9648 
0 3.1354 -1.45696 0 3.1354 -1.0348 0 3.14819 -1.38516 
0 3.14819 -1.1066 0 3.15552 -1.31536 0 3.15552 -1.17641 
0 3.15793 -1.24588 0.0347 3.15673 -1.28058 0.0347 3.15673 -1.21119 
0.0347 3.15186 -1.3503 0.0347 3.15186 -1.14146 0.03471 3.12655 -1.49202 
0.03471 3.12655 -0.99975 0.03471 3.14186 -1.42103 0.03471 3.14186 -1.07073 
0.03486 2.99651 -1.78955 0.03486 2.99651 -0.70221 0.03486 3.03782 -1.71979 
0.03486 3.03782 -0.77198 0.03487 3.10444 -1.56668 0.03487 3.10444 -0.92508 
0.03487 3.07405 -1.64526 0.03487 3.07405 -0.8465 0.03776 2.10453 -2.24374 
0.03776 2.21133 -2.24374 0.03776 1.99743 -2.2322 0.03776 2.31843 -2.2322 
0.03779 1.78299 -2.17216 0.03779 2.53288 -2.17216 0.03779 1.88956 -2.20846 
0.03779 2.42631 -2.20846 0.0382 2.93623 -1.87262 0.0382 2.93623 -0.61915 
0.0382 2.85128 -1.96547 0.0382 2.85128 -0.52629 0.03824 1.67376 -2.12002 
0.03824 2.6421 -2.12002 0.03824 2.6421 -0.37174 0.03824 2.75274 -2.04884 
0.03824 2.75274 -0.44293 0.04907 2.15793 -2.24468 0.0654 2.97268 -1.822 
0.0654 2.97268 -0.66977 0.06845 3.11537 -1.52631 0.06845 3.11537 -0.96546 
0.06914 3.14582 -1.38483 0.06914 3.14582 -1.10693 0.06931 3.15312 -1.31519 
0.06931 3.15312 -1.17657 0.06932 3.13305 -1.45645 0.06932 3.13305 -1.03531 
0.06938 3.05474 -1.68283 0.06938 3.05474 -0.80894 0.06948 3.15552 -1.24588 
0.06961 3.01621 -1.75433 0.06961 3.01621 -0.73743 0.06963 3.08845 -1.60545 
0.06963 3.08845 -0.88632 0.07315 1.73267 -2.14799 0.07315 2.58319 -2.14799 
0.07493 1.94481 -2.22003 0.07493 2.37106 -2.22003 0.07536 2.05136 -2.23733 
0.07536 2.26451 -2.23733 0.0754 1.83615 -2.18969 0.0754 2.47972 -2.18969 
0.0756 2.80308 -2.00619 0.0756 2.80308 -0.48557 0.07619 2.89386 -1.91865 
0.07619 2.89386 -0.57312 0.07625 1.61877 -2.08463 0.07625 2.6971 -2.08463 
0.07625 2.6971 -0.40714 0.08682 2.10457 -2.24068 0.08682 2.2113 -2.24068 
0.09802 2.15793 -2.24107 0.1002 2.99289 -1.787 0.1002 2.99289 -0.70476 
0.10308 3.12201 -1.49069 0.10308 3.12201 -1.00107 0.10325 3.09989 -1.56535 
0.10325 3.09989 -0.92642 0.1036 2.93244 -1.86991 0.1036 2.93244 -0.62186 
0.10376 3.14711 -1.34964 0.10376 3.14711 -1.14213 0.10377 3.13711 -1.42036 
0.10377 3.13711 -1.0714 0.10417 3.03347 -1.71767 0.10417 3.03347 -0.7741 
0.10418 3.0697 -1.64315 0.10418 3.0697 -0.84862 0.10442 3.15186 -1.28058 
0.10442 3.15186 -1.21119 0.11089 1.78531 -2.16722 0.11089 2.53056 -2.16722 
0.11138 1.67612 -2.11505 0.11138 2.63975 -2.11505 0.11138 2.63975 -0.37672 
0.11264 1.99864 -2.22667 0.11264 2.31722 -2.22667 0.11267 1.89077 -2.20292 
0.11267 2.4251 -2.20292 0.11378 2.84754 -1.96107 0.11378 2.84754 -0.5307 
0.11383 2.74901 -2.04443 0.11383 2.74901 -0.44734 0.12447 2.05137 -2.23237 
0.12447 2.26449 -2.23237 0.13053 2.96744 -1.81829 0.13053 2.96744 -0.67347 
0.13491 3.01078 -1.75031 0.13491 3.01078 -0.74145 0.13594 2.10467 -2.23517 
0.13594 2.21119 -2.23517 0.13658 3.10862 -1.52433 0.13658 3.10862 -0.96743 
0.13762 3.12624 -1.45429 0.13762 3.12624 -1.03747 0.13795 3.13872 -1.38383 
0.13795 3.13872 -1.10793 0.13798 3.08151 -1.60361 0.13798 3.08151 -0.88816 
0.13843 3.04825 -1.67967 0.13843 3.04825 -0.8121 0.13895 3.14582 -1.31502 
0.13895 3.14582 -1.17674 0.13928 3.14819 -1.24588 0.14174 2.88783 -1.91459 
0.14174 2.88783 -0.57718 0.1459 1.73609 -2.14074 0.1459 2.57977 -2.14074 
0.14673 2.15793 -2.23506 0.14857 1.83995 -2.18226 0.14857 2.47592 -2.18226 
0.14943 1.94661 -2.21181 0.14943 2.36926 -2.21181 0.14958 1.6221 -2.07685 
0.14958 2.69377 -2.07685 0.14958 2.69377 -0.41492 0.15076 2.79754 -1.99966 
0.15076 2.79754 -0.4921 0.16159 1.99889 -2.21984 0.16159 2.31697 -2.21984 
0.16532 2.98575 -1.78198 0.16532 2.98575 -0.70979 0.16906 2.92511 -1.86464 
0.16906 2.92511 -0.62713 0.16924 3.02606 -1.71248 0.16924 3.02606 -0.77928 
0.17114 3.11296 -1.48805 0.17114 3.11296 -1.00372 0.17139 3.09081 -1.56268 
0.17139 3.09081 -0.92908 0.17181 3.12796 -1.4177 0.17181 3.12796 -1.07407 
0.1723 3.06051 -1.64043 0.1723 3.06051 -0.85133 0.17328 2.05164 -2.225 
0.17328 2.26422 -2.225 0.17448 3.13711 -1.34965 0.17448 3.13711 -1.14212 
0.17515 3.14186 -1.28059 0.17515 3.14186 -1.21118 0.17912 2.83963 -1.95526 
0.17912 2.83963 -0.53651 0.18385 1.78993 -2.15735 0.18385 2.52593 -2.15735 
0.18446 2.10471 -2.22728 0.18446 2.21116 -2.22728 0.18453 1.68083 -2.10514 
0.18453 2.63504 -2.10514 0.18453 2.63504 -0.38663 0.18558 1.89548 -2.19281 
0.18558 2.42039 -2.19281 0.18693 2.7441 -2.03421 0.18693 2.7441 -0.45755 
0.19509 2.15793 -2.22667 0.19509 2.95874 -1.81214 0.19509 2.95874 -0.67963 
0.19881 1.94643 -2.20283 0.19881 2.36944 -2.20283 0.19963 3.00168 -1.74412 
0.19963 3.00168 -0.74764 0.20366 3.03928 -1.6722 0.20366 3.03928 -0.81957 
0.20407 3.09742 -1.52105 0.20407 3.09742 -0.97071 0.20526 3.11487 -1.45115 
0.20526 3.11487 -1.04062 0.20568 3.0702 -1.60008 0.20568 3.0702 -0.89168 
0.20667 2.87862 -1.90762 0.20667 2.87862 -0.58414 0.20841 3.12624 -1.3835 
0.20841 3.12624 -1.10827 0.21057 3.13305 -1.31521 0.21057 3.13305 -1.17656 
0.21095 1.99886 -2.21035 0.21095 2.317 -2.21035 0.21108 3.1354 -1.24588 
0.2169 2.78619 -1.99304 0.2169 2.78619 -0.49872 0.21787 1.74177 -2.12869 
0.21787 2.57409 -2.12869 0.22094 1.84547 -2.16976 0.22094 2.47039 -2.16976 
0.22209 1.62834 -2.06454 0.22209 2.68753 -2.06454 0.22209 2.68753 -0.42722 
0.22275 2.05198 -2.21498 0.22275 2.26389 -2.21498 0.22951 2.97517 -1.77451 
0.22951 2.97517 -0.71726 0.23327 2.91433 -1.85698 0.23327 2.91433 -0.63478 
0.23388 2.10514 -2.21671 0.23388 2.21072 -2.21671 0.23416 3.01534 -1.70417 
0.23416 3.01534 -0.7876 0.23465 1.89575 -2.18194 0.23465 2.42011 -2.18194 
0.23712 3.04941 -1.63194 0.23712 3.04941 -0.85983 0.23822 3.09948 -1.4841 
0.23822 3.09948 -1.00767 0.23848 3.07731 -1.55872 0.23848 3.07731 -0.93304 
0.24216 3.11296 -1.41702 0.24216 3.11296 -1.07475 0.24298 2.15793 -2.21591 
0.24481 3.12201 -1.34896 0.24481 3.12201 -1.14281 0.24506 2.82721 -1.94732 
0.24506 2.82721 -0.54445 0.24614 3.12655 -1.28059 0.24614 3.12655 -1.21118 
0.24769 1.94678 -2.19144 0.24769 2.36908 -2.19144 0.25263 2.731 -2.02548 
0.25263 2.731 -0.46629 0.25536 1.79681 -2.14276 0.25536 2.51906 -2.14276 
0.25607 1.68775 -2.09049 0.25607 2.62811 -2.09049 0.25607 2.62811 -0.40128 
0.25882 2.94661 -1.80356 0.25882 2.94661 -0.68821 0.26006 1.99945 -2.19838 
0.26006 2.31642 -2.19838 0.26428 2.98908 -1.73512 0.26428 2.98908 -0.75664 
0.26799 3.02645 -1.66286 0.26799 3.02645 -0.82891 0.26975 1.84615 -2.15694 
0.26975 2.46971 -2.15694 0.2701 3.05702 -1.59041 0.2701 3.05702 -0.90136 
0.2706 3.08181 -1.51648 0.2706 3.08181 -0.97528 0.27165 2.05259 -2.2025 
0.27165 2.26328 -2.2025 0.27262 2.86529 -1.89805 0.27262 2.86529 -0.59372 
0.27517 3.09742 -1.44995 0.27517 3.09742 -1.04182 0.27845 3.10862 -1.38246 
0.27845 3.10862 -1.1093 0.28043 3.11537 -1.31433 0.28043 3.11537 -1.17743 
0.28109 3.11762 -1.24588 0.28137 2.10518 -2.20403 0.28137 2.21068 -2.20403 
0.28207 2.77199 -1.98302 0.28207 2.77199 -0.50874 0.28338 1.89664 -2.16861 
0.28338 2.41922 -2.16861 0.28744 1.64342 -2.05375 0.28744 2.67244 -2.05375 
0.28744 2.67244 -0.43801 0.28868 1.74968 -2.11191 0.28868 2.56618 -2.11191 
0.28868 2.56618 -0.37986 0.29029 2.15793 -2.20282 0.29372 2.96089 -1.76452 
0.29372 2.96089 -0.72724 0.29594 1.94767 -2.17766 0.29594 2.3682 -2.17766 
0.29826 3.0007 -1.69398 0.29826 3.0007 -0.79779 0.29891 2.89974 -1.8462 
0.29891 2.89974 -0.64557 0.30109 3.03441 -1.62157 0.30109 3.03441 -0.87019 
0.30233 3.06192 -1.54821 0.30233 3.06192 -0.94356 0.3037 1.79815 -2.12811 
0.3037 2.51772 -2.12811 0.30823 2.00049 -2.18408 0.30823 2.31538 -2.18408 
0.31041 2.81186 -1.93583 0.31041 2.81186 -0.55593 0.31284 3.07731 -1.48436 
0.31284 3.07731 -1.00741 0.3168 3.09081 -1.41727 0.3168 3.09081 -1.0745 
0.31763 2.715 -2.01321 0.31763 2.715 -0.47856 0.31786 1.84763 -2.1418 
0.31786 2.46824 -2.1418 0.31878 2.05262 -2.18784 0.31878 2.26324 -2.18784 
0.31947 3.09989 -1.34913 0.31947 3.09989 -1.14263 0.32076 1.70431 -2.07735 
0.32076 2.61155 -2.07735 0.32076 2.61155 -0.41441 0.3208 3.10444 -1.28075 
0.3208 3.10444 -1.21102 0.32144 2.9311 -1.79259 0.32144 2.9311 -0.69917 
0.32776 2.9728 -1.72396 0.32776 2.9728 -0.76781 0.32844 2.10531 -2.18894 
0.32844 2.21056 -2.18894 0.33112 1.89799 -2.15296 0.33112 2.41788 -2.15296 
0.33115 3.00979 -1.65168 0.33115 3.00979 -0.84008 0.33333 3.03985 -1.57921 
0.33333 3.03985 -0.91256 0.33689 2.15793 -2.18743 0.33732 2.8487 -1.88546 
0.33732 2.8487 -0.60631 0.33855 1.74885 -2.09325 0.33855 2.56701 -2.09325 
0.33855 2.56701 -0.39851 0.34345 1.94909 -2.16154 0.34345 2.36678 -2.16154 
0.34453 3.05702 -1.51598 0.34453 3.05702 -0.97578 0.34594 2.75499 -1.96965 
0.34594 2.75499 -0.52211 0.35147 1.66088 -2.03924 0.35147 2.65498 -2.03924 
0.35147 2.65498 -0.45253 0.35353 1.79753 -2.10909 0.35353 2.51833 -2.10909 
0.3542 3.0702 -1.45156 0.3542 3.0702 -1.0402 0.35479 2.00078 -2.16753 
0.35479 2.31509 -2.16753 0.35566 2.9435 -1.75224 0.35566 2.9435 -0.73953 
0.35773 3.08151 -1.38386 0.35773 3.08151 -1.1079 0.35957 3.08845 -1.31551 
0.35957 3.08845 -1.17626 0.36044 3.09072 -1.24588 0.36079 2.88206 -1.83365 
0.36079 2.88206 -0.65812 0.36084 2.98232 -1.68199 0.36084 2.98232 -0.80978 
0.36353 3.01566 -1.60941 0.36353 3.01566 -0.88236 0.36514 2.05291 -2.1709 
0.36514 2.26295 -2.1709 0.3678 1.84748 -2.12244 0.3678 2.46839 -2.12244 
0.36994 1.70446 -2.05675 0.36994 2.61141 -2.05675 0.36994 2.61141 -0.43502 
0.37384 2.79378 -1.92112 0.37384 2.79378 -0.57065 0.37444 2.10535 -2.17164 
0.37444 2.21052 -2.17164 0.37569 3.03441 -1.54697 0.37569 3.03441 -0.94479 
0.38067 1.61958 -1.99772 0.38067 2.69629 -1.99772 0.38067 2.69629 -0.49404 
0.38098 1.89803 -2.13319 0.38098 2.41784 -2.13319 0.38268 2.15793 -2.16976 
0.38268 2.91228 -1.77929 0.38268 2.91228 -0.71248 0.38606 3.04941 -1.48301 
0.38606 3.04941 -1.00876 0.38747 1.74918 -2.07219 0.38747 2.56668 -2.07219 
0.38747 2.56668 -0.41957 0.38901 2.95359 -1.71021 0.38901 2.95359 -0.78155 
0.39285 2.9894 -1.63873 0.39285 2.9894 -0.85304 0.394 1.95069 -2.14133 
0.394 2.36517 -2.14133 0.39455 3.06051 -1.41818 0.39455 3.06051 -1.07358 
0.39726 3.0697 -1.35007 0.39726 3.0697 -1.1417 0.39855 2.82866 -1.87141 
0.39855 2.82866 -0.62036 0.39938 3.07405 -1.28075 0.39938 3.07405 -1.21102 
0.39996 1.66196 -2.01662 0.39996 2.6539 -2.01662 0.39996 2.6539 -0.47514 
0.40265 1.79819 -2.08758 0.40265 2.51768 -2.08758 0.40265 2.51768 -0.40418 
0.40521 2.00255 -2.1468 0.40521 2.31332 -2.1468 0.4058 3.00979 -1.57703 
0.4058 3.00979 -0.91474 0.40825 2.73528 -1.95299 0.40825 2.73528 -0.53878 
0.41555 2.05511 -2.14962 0.41555 2.26076 -2.14962 0.41625 2.92275 -1.73761 
0.41625 2.92275 -0.75416 0.41667 1.84822 -2.10055 0.41667 2.46765 -2.10055 
0.41697 3.02645 -1.51387 0.41697 3.02645 -0.97789 0.41829 1.70585 -2.0337 
0.41829 2.61002 -2.0337 0.41829 2.61002 -0.45807 0.42122 2.96114 -1.66711 
0.42122 2.96114 -0.82466 0.42156 2.86099 -1.81859 0.42156 2.86099 -0.67317 
0.4247 2.10766 -2.14982 0.4247 2.20821 -2.14982 0.42631 3.03928 -1.44954 
0.42631 3.03928 -1.04223 0.42756 2.15793 -2.14987 0.42832 1.62185 -1.97331 
0.42832 2.69402 -1.97331 0.42832 2.69402 -0.51845 0.43067 1.90018 -2.1108 
0.43067 2.41568 -2.1108 0.43378 3.04825 -1.38431 0.43378 3.04825 -1.10745 
0.43408 2.77181 -1.90523 0.43408 2.77181 -0.58654 0.43529 1.75067 -2.04879 
0.43529 2.56519 -2.04879 0.43529 2.56519 -0.44297 0.43611 2.98232 -1.60672 
0.43611 2.98232 -0.88505 0.43695 3.05474 -1.31526 0.43695 3.05474 -1.1765 
0.438 3.05691 -1.24588 0.44229 2.89023 -1.76369 0.44229 2.89023 -0.72807 
0.44338 1.95292 -2.11846 0.44338 2.36295 -2.11846 0.44731 1.66447 -1.99181 
0.44731 2.6514 -1.99181 0.44731 2.6514 -0.49996 0.4481 3.0007 -1.54414 
0.4481 3.0007 -0.94763 0.44858 2.93094 -1.69447 0.44858 2.93094 -0.7973 
0.45036 1.79991 -2.0638 0.45036 2.51596 -2.0638 0.45036 2.51596 -0.42796 
0.45471 2.00505 -2.12331 0.45471 2.31082 -2.12331 0.45532 2.73236 -1.92612 
0.45532 2.73236 -0.56565 0.45804 2.8057 -1.85464 0.45804 2.8057 -0.63712 
0.45829 3.01534 -1.48004 0.45829 3.01534 -1.01173 0.46433 2.95359 -1.63489 
0.46433 2.95359 -0.85687 0.46473 2.05761 -2.12564 0.46473 2.25825 -2.12564 
0.46518 1.70833 -2.00842 0.46518 2.60754 -2.00842 0.46518 2.60754 -0.48335 
0.46554 1.85087 -2.07594 0.46554 2.46499 -2.07594 0.4666 3.02606 -1.41513 
0.4666 3.02606 -1.07664 0.46865 2.10771 -2.12784 0.46865 2.20816 -2.12784 
0.4714 2.15793 -2.1278 0.47179 3.03347 -1.35005 0.47179 3.03347 -1.14172 
0.47391 3.03782 -1.28074 0.47391 3.03782 -1.21103 0.47486 2.89888 -1.72075 
0.47486 2.89888 -0.77102 0.47523 1.62511 -1.94607 0.47523 2.69075 -1.94607 
0.47523 2.69075 -0.5457 0.47808 2.9728 -1.57365 0.47808 2.9728 -0.91812 
0.47936 1.90306 -2.08568 0.47936 2.4128 -2.08568 0.48005 2.83683 -1.80145 
0.48005 2.83683 -0.69031 0.48013 2.76747 -1.87671 0.48013 2.76747 -0.61506 
0.48188 1.75332 -2.02311 0.48188 2.56255 -2.02311 0.48188 2.56255 -0.46865 
0.48924 2.98908 -1.51016 0.48924 2.98908 -0.9816 0.49145 1.95575 -2.093 
0.49145 2.36012 -2.093 0.49173 2.92275 -1.66214 0.49173 2.92275 -0.82963 
0.49421 1.6683 -1.96422 0.49421 2.64757 -1.96422 0.49421 2.64757 -0.52754 
0.49818 1.80336 -2.03714 0.49818 2.51251 -2.03714 0.49818 2.51251 -0.45462 
0.49824 3.00168 -1.44551 0.49824 3.00168 -1.04625 0.5 2.86504 -1.74588 
0.5 2.86504 -0.74588 0.50104 2.72775 -1.89724 0.50104 2.72775 -0.59453 
0.50257 2.00804 -2.09733 0.50257 2.30782 -2.09733 0.50307 2.79997 -1.82442 
0.50307 2.79997 -0.66734 0.50443 3.01078 -1.38079 0.50443 3.01078 -1.11097 
0.50636 2.9435 -1.60154 0.50636 2.9435 -0.89023 0.50776 2.05771 -2.10153 
0.50776 2.25815 -2.10153 0.50845 3.01621 -1.31549 0.50845 3.01621 -1.17627 
0.50969 3.01829 -1.24588 0.51169 2.10788 -2.1036 0.51169 2.20799 -2.1036 
0.51188 1.71248 -1.98042 0.51188 2.60339 -1.98042 0.51188 2.60339 -0.51134 
0.51301 1.85445 -2.04883 0.51301 2.46142 -2.04883 0.51301 2.46142 -0.44294 
0.5141 2.15793 -2.10361 0.51781 2.89023 -1.68817 0.51781 2.89023 -0.80359 
0.51864 2.96089 -1.53961 0.51864 2.96089 -0.95216 0.52101 1.63018 -1.91673 
0.52101 2.68568 -1.91673 0.52101 2.68568 -0.57504 0.52393 2.82949 -1.76981 
0.52393 2.82949 -0.72195 0.52495 2.76134 -1.84616 0.52495 2.76134 -0.64561 
0.52631 1.90644 -2.05813 0.52631 2.40943 -2.05813 0.52709 1.75711 -1.99523 
0.52709 2.55876 -1.99523 0.52709 2.55876 -0.49654 0.52862 2.97517 -1.4754 
0.52862 2.97517 -1.01637 0.5334 2.91228 -1.62857 0.5334 2.91228 -0.8632 
0.53609 2.98575 -1.4112 0.53609 2.98575 -1.08057 0.53806 1.95918 -2.06502 
0.53806 2.35669 -2.06502 0.53964 1.67359 -1.93451 0.53964 2.64227 -1.93451 
0.53964 2.64227 -0.55726 0.54112 2.99289 -1.34608 0.54112 2.99289 -1.14569 
0.54319 1.80742 -2.00882 0.54319 2.50845 -2.00882 0.54319 2.50845 -0.48294 
0.54367 2.99651 -1.28074 0.54367 2.99651 -1.21103 0.54449 2.00843 -2.07122 
0.54449 2.30744 -2.07122 0.54529 1.59441 -1.86644 0.54529 2.72146 -1.86644 
0.54529 2.72146 -0.62532 0.5466 2.79233 -1.79248 0.5466 2.79233 -0.69928 
0.54671 2.9311 -1.56732 0.54671 2.9311 -0.92444 0.54957 2.05805 -2.07534 
0.54957 2.25781 -2.07534 0.55326 2.10793 -2.07739 0.55326 2.20793 -2.07739 
0.55557 2.15793 -2.07735 0.55557 2.83683 -1.72593 0.55557 2.83683 -0.76583 
0.5559 1.71728 -1.95072 0.5559 2.59859 -1.95072 0.5559 2.59859 -0.54105 
0.55768 2.94661 -1.5047 0.55768 2.94661 -0.98706 0.55796 1.85903 -2.02005 
0.55796 2.45684 -2.02005 0.55796 2.45684 -0.47171 0.56503 1.63683 -1.88557 
0.56503 2.67903 -1.88557 0.56503 2.67903 -0.6062 0.56626 2.95874 -1.44097 
0.56626 2.95874 -1.05079 0.56795 2.75363 -1.81384 0.56795 2.75363 -0.67793 
0.57081 1.76204 -1.96522 0.57081 2.55383 -1.96522 0.57081 2.55383 -0.52655 
0.57102 1.91124 -2.02888 0.57102 2.40463 -2.02888 0.57102 2.40463 -0.46289 
0.57241 2.96744 -1.37641 0.57241 2.96744 -1.11536 0.57271 2.86099 -1.66744 
0.57271 2.86099 -0.82432 0.57612 2.97268 -1.31129 0.57612 2.97268 -1.18048 
0.57735 2.97443 -1.24588 0.57854 2.79997 -1.74895 0.57854 2.79997 -0.74281 
0.5792 1.95935 -2.03651 0.5792 2.35652 -2.03651 0.58246 1.67938 -1.90294 
0.58246 2.63649 -1.90294 0.58246 2.63649 -0.58882 0.58564 2.00868 -2.0426 
0.58564 2.30719 -2.0426 0.58694 1.81273 -1.97824 0.58694 2.50313 -1.97824 
0.58694 2.50313 -0.51353 0.58777 2.88206 -1.60667 0.58777 2.88206 -0.8851 
0.58794 1.60236 -1.83382 0.58794 2.7135 -1.83382 0.58794 2.7135 -0.65795 
0.59082 2.05862 -2.04655 0.59082 2.25724 -2.04655 0.5945 2.10857 -2.04847 
0.5945 2.20729 -2.04847 0.5957 2.15793 -2.04909 0.59854 1.72333 -1.91884 
0.59854 2.59254 -1.91884 0.59854 2.59254 -0.57292 0.60027 2.76134 -1.77084 
0.60027 2.76134 -0.72093 0.60031 2.89974 -1.54479 0.60031 2.89974 -0.94697 
0.6013 1.86446 -1.98906 0.6013 2.4514 -1.98906 0.6013 2.4514 -0.50271 
0.60651 1.64383 -1.85239 0.60651 2.67204 -1.85239 0.60651 2.67204 -0.63938 
0.60876 2.8057 -1.70393 0.60876 2.8057 -0.78784 0.61084 1.91194 -1.99845 
0.61084 2.40392 -1.99845 0.61084 2.40392 -0.49331 0.6111 2.91433 -1.47916 
0.6111 2.91433 -1.01261 0.61292 1.76809 -1.93316 0.61292 2.54777 -1.93316 
0.61292 2.54777 -0.5586 0.61875 2.92511 -1.41494 0.61875 2.92511 -1.07683 
0.61889 1.96002 -2.00602 0.61889 2.35585 -2.00602 0.61889 2.35585 -0.48575 
0.62056 1.59441 -1.79118 0.62056 2.72146 -1.79118 0.62056 2.72146 -0.70059 
0.62361 1.68654 -1.8695 0.62361 2.62933 -1.8695 0.62361 2.62933 -0.62227 
0.62403 2.93244 -1.34948 0.62403 2.93244 -1.14228 0.62552 2.00954 -2.01185 
0.62552 2.30632 -2.01185 0.62552 2.30632 -0.47992 0.62553 2.82866 -1.64443 
0.62553 2.82866 -0.84733 0.62674 2.93623 -1.28408 0.62674 2.93623 -1.20768 
0.62877 1.81906 -1.94575 0.62877 2.4968 -1.94575 0.62877 2.4968 -0.54601 
0.63057 2.05945 -2.01574 0.63057 2.25642 -2.01574 0.63083 2.76747 -1.72601 
0.63083 2.76747 -0.76576 0.63325 2.10863 -2.01826 0.63325 2.20724 -2.01826 
0.63439 2.15793 -2.01889 0.63922 1.73038 -1.8851 0.63922 2.58549 -1.8851 
0.63922 2.58549 -0.60667 0.63957 2.8487 -1.5832 0.63957 2.8487 -0.90856 
0.63969 1.63683 -1.81091 0.63969 2.67903 -1.81091 0.63969 2.67903 -0.68085 
0.63979 1.86569 -1.9567 0.63979 2.45018 -1.9567 0.63979 2.45018 -0.53507 
0.6493 1.91326 -1.96598 0.6493 2.40261 -1.96598 0.6493 2.40261 -0.52579 
0.65136 1.58812 -1.74693 0.65136 2.72775 -1.74693 0.65136 2.72775 -0.74484 
0.65216 2.86529 -1.51851 0.65216 2.86529 -0.97326 0.65328 1.77525 -1.89916 
0.65328 2.54062 -1.89916 0.65328 2.54062 -0.5926 0.65703 1.96118 -1.97362 
0.65703 2.35468 -1.97362 0.65703 2.35468 -0.51814 0.65706 1.67938 -1.82834 
0.65706 2.63649 -1.82834 0.65706 2.63649 -0.66342 0.65935 2.77181 -1.67996 
0.65935 2.77181 -0.81181 0.66174 2.87862 -1.45255 0.66174 2.87862 -1.03922 
0.66364 2.01079 -1.97933 0.66364 2.30507 -1.97933 0.66364 2.30507 -0.51244 
0.66577 1.82104 -1.91166 0.66577 2.49482 -1.91166 0.66577 2.49482 -0.58011 
0.66795 2.05956 -1.98356 0.66795 2.2563 -1.98356 0.66795 2.2563 -0.50821 
0.66871 2.88783 -1.38762 0.66871 2.88783 -1.10415 0.67066 2.10881 -1.98602 
0.67066 2.20706 -1.98602 0.67085 1.63018 -1.76689 0.67085 2.68568 -1.76689 
0.67085 2.68568 -0.72488 0.67156 2.15793 -1.98683 0.67276 2.89386 -1.32208 
0.67276 2.89386 -1.16969 0.67296 1.72333 -1.84442 0.67296 2.59254 -1.84442 
0.67296 2.59254 -0.64735 0.67473 2.896 -1.24588 0.67524 2.79378 -1.61972 
0.67524 2.79378 -0.87205 0.67666 1.86765 -1.92254 0.67666 2.44822 -1.92254 
0.67666 2.44822 -0.56922 0.68024 1.5835 -1.7012 0.68024 2.73236 -1.7012 
0.68024 2.73236 -0.79057 0.68592 1.91495 -1.9318 0.68592 2.40091 -1.9318 
0.68592 2.40091 -0.55997 0.68728 1.76809 -1.8588 0.68728 2.54777 -1.8588 
0.68728 2.54777 -0.63297 0.68862 1.67359 -1.78552 0.68862 2.64227 -1.78552 
0.68862 2.64227 -0.70624 0.68995 2.81186 -1.55629 0.68995 2.81186 -0.93547 
0.69352 1.96284 -1.9394 0.69352 2.35302 -1.9394 0.69352 2.35302 -0.55236 
0.69945 2.0112 -1.94534 0.69945 2.30466 -1.94534 0.69945 2.30466 -0.54643 
0.69987 1.81906 -1.87465 0.69987 2.4968 -1.87465 0.69987 2.4968 -0.61712 
0.70019 1.62511 -1.72111 0.70019 2.69075 -1.72111 0.70019 2.69075 -0.77065 
0.70144 2.82721 -1.49095 0.70144 2.82721 -1.00082 0.7037 2.05992 -1.94958 
0.7037 2.25595 -1.94958 0.7037 2.25595 -0.54218 0.70484 1.71728 -1.80179 
0.70484 2.59859 -1.80179 0.70484 2.59859 -0.68998 0.70626 2.10887 -1.95214 
0.70626 2.207 -1.95214 0.70626 2.207 -0.53963 0.70711 1.58058 -1.65413 
0.70711 2.15793 -1.95299 0.70711 2.15793 -0.53878 0.70711 2.73528 -1.65413 
0.70711 2.73528 -0.83763 0.70937 2.83963 -1.425 0.70937 2.83963 -1.06677 
0.71082 1.86569 -1.88567 0.71082 2.45018 -1.88567 0.71082 2.45018 -0.60609 
0.71519 2.84754 -1.35966 0.71519 2.84754 -1.1321 0.71834 1.6683 -1.74009 
0.71834 2.64757 -1.74009 0.71834 2.64757 -0.75167 0.71933 1.76204 -1.8167 
0.71933 2.55383 -1.8167 0.71933 2.55383 -0.67507 0.71959 2.85128 -1.28408 
0.71959 2.85128 -1.20768 0.7201 1.91326 -1.89519 0.7201 2.40261 -1.89519 
0.7201 2.40261 -0.59658 0.72377 1.56087 -1.59183 0.72377 2.75499 -1.59183 
0.72377 2.75499 -0.89994 0.72743 1.62185 -1.6742 0.72743 2.69402 -1.6742 
0.72743 2.69402 -0.81756 0.72774 1.96118 -1.90291 0.72774 2.35468 -1.90291 
0.72774 2.35468 -0.58886 0.73235 1.81273 -1.83282 0.73235 2.50313 -1.83282 
0.73235 2.50313 -0.65894 0.73344 2.01079 -1.90952 0.73344 2.30507 -1.90952 
0.73344 2.30507 -0.58225 0.73454 1.71248 -1.75776 0.73454 2.60339 -1.75776 
0.73454 2.60339 -0.734 0.73714 1.54388 -1.52795 0.73714 2.77199 -1.52795 
0.73714 2.77199 -0.96382 0.73768 2.05956 -1.91383 0.73768 2.05956 -0.57793 
0.73768 2.2563 -1.91383 0.73768 2.2563 -0.57793 0.74014 2.10881 -1.91654 
0.74014 2.10881 -0.57522 0.74014 2.20706 -1.91654 0.74014 2.20706 -0.57522 
0.74095 2.15793 -1.91744 0.74095 2.15793 -0.57432 0.74318 1.86446 -1.84719 
0.74318 2.4514 -1.84719 0.74318 2.4514 -0.64458 0.74592 1.66447 -1.6932 
0.74592 2.6514 -1.6932 0.74592 2.6514 -0.79857 0.74716 1.52968 -1.46279 
0.74716 2.78619 -1.46279 0.74716 2.78619 -1.02898 0.74934 1.75711 -1.77297 
0.74934 2.55876 -1.77297 0.74934 2.55876 -0.71879 0.75184 1.61958 -1.62656 
0.75184 2.69629 -1.62656 0.75184 2.69629 -0.86521 0.75257 1.91194 -1.85672 
0.75257 1.91194 -0.63504 0.75257 2.40392 -1.85672 0.75257 2.40392 -0.63504 
0.75378 1.51833 -1.39664 0.75378 2.79754 -1.39664 0.75378 2.79754 -1.09513 
0.76014 1.96002 -1.86477 0.76014 1.96002 -0.627 0.76014 2.35585 -1.86477 
0.76014 2.35585 -0.627 0.76031 1.51279 -1.32148 0.76031 2.80308 -1.32148 
0.76031 2.80308 -1.17029 0.76249 2.80493 -1.24588 0.76254 1.70833 -1.71106 
0.76254 2.60754 -1.71106 0.76254 2.60754 -0.7807 0.76294 1.80742 -1.78908 
0.76294 2.50845 -1.78908 0.76294 2.50845 -0.70269 0.76597 2.00954 -1.87141 
0.76597 2.00954 -0.62036 0.76597 2.30632 -1.87141 0.76597 2.30632 -0.62036 
0.76733 1.60087 -1.56351 0.76733 2.715 -1.56351 0.76733 2.715 -0.92825 
0.76986 2.05945 -1.87646 0.76986 2.05945 -0.61531 0.76986 2.25642 -1.87646 
0.76986 2.25642 -0.61531 0.77074 1.66196 -1.64585 0.77074 2.6539 -1.64585 
0.77074 2.6539 -0.84592 0.77237 2.10863 -1.87914 0.77237 2.10863 -0.61263 
0.77237 2.20724 -1.87914 0.77237 2.20724 -0.61263 0.77301 2.15793 -1.88028 
0.77301 2.15793 -0.61149 0.77417 1.85903 -1.80384 0.77417 1.85903 -0.68793 
0.77417 2.45684 -1.80384 0.77417 2.45684 -0.68793 0.77723 1.75332 -1.72776 
0.77723 2.56255 -1.72776 0.77723 2.56255 -0.76401 0.7796 1.58486 -1.49851 
0.7796 2.731 -1.49851 0.7796 2.731 -0.99326 0.783 1.91124 -1.8169 
0.783 1.91124 -0.67486 0.783 2.40463 -1.8169 0.783 2.40463 -0.67486 
0.78782 1.70585 -1.66418 0.78782 2.61002 -1.66418 0.78782 2.61002 -0.82759 
0.78833 1.57177 -1.43281 0.78833 2.7441 -1.43281 0.78833 2.7441 -1.05896 
0.79063 1.95935 -1.82508 0.79063 1.95935 -0.66669 0.79063 2.35652 -1.82508 
0.79063 2.35652 -0.66669 0.79126 1.80336 -1.74406 0.79126 2.51251 -1.74406 
0.79126 2.51251 -0.7477 0.79335 1.66088 -1.59735 0.79335 2.65498 -1.59735 
0.79335 2.65498 -0.89441 0.79672 2.00868 -1.83152 0.79672 2.00868 -0.66025 
0.79672 2.30719 -1.83152 0.79672 2.30719 -0.66025 0.79855 1.56686 -1.35971 
0.79855 2.74901 -1.35971 0.79855 2.74901 -1.13205 0.80067 2.05862 -1.8367 
0.80067 2.05862 -0.65507 0.80067 2.25724 -1.8367 0.80067 2.25724 -0.65507 
0.80258 2.10857 -1.84038 0.80258 2.10857 -0.65139 0.80258 2.20729 -1.84038 
0.80258 2.20729 -0.65139 0.80291 1.75067 -1.68117 0.80291 2.56519 -1.68117 
0.80291 2.56519 -0.81059 0.80295 1.85445 -1.75889 0.80295 1.85445 -0.73288 
0.80295 2.46142 -1.75889 0.80295 2.46142 -0.73288 0.80296 1.56312 -1.28412 
0.80296 1.56312 -1.20765 0.80296 2.75274 -1.28412 0.80296 2.75274 -1.20765 
0.80321 2.15793 -1.84158 0.80321 2.15793 -0.65018 0.80787 1.64342 -1.53333 
0.80787 2.67244 -1.53333 0.80787 2.67244 -0.95844 0.81087 1.70446 -1.61582 
0.81087 2.61141 -1.61582 0.81087 2.61141 -0.87594 0.81225 1.90644 -1.7722 
0.81225 1.90644 -0.71957 0.81225 2.40943 -1.7722 0.81225 2.40943 -0.71957 
0.81792 1.79991 -1.69624 0.81792 1.79991 -0.79552 0.81792 2.51596 -1.69624 
0.81792 2.51596 -0.79552 0.81866 1.62834 -1.46797 0.81866 2.68753 -1.46797 
0.81866 2.68753 -1.02379 0.81914 1.95918 -1.78394 0.81914 1.95918 -0.70783 
0.81914 2.35669 -1.78394 0.81914 2.35669 -0.70783 0.82533 2.00843 -1.79038 
0.82533 2.00843 -0.70139 0.82533 2.30744 -1.79038 0.82533 2.30744 -0.70139 
0.82631 1.74918 -1.63335 0.82631 2.56668 -1.63335 0.82631 2.56668 -0.85841 
0.82946 2.05805 -1.79545 0.82946 2.05805 -0.69632 0.82946 2.25781 -1.79545 
0.82946 2.25781 -0.69632 0.83005 1.85087 -1.71142 0.83005 1.85087 -0.78035 
0.83005 2.46499 -1.71142 0.83005 2.46499 -0.78035 0.83097 1.6221 -1.39546 
0.83097 1.6221 -1.0963 0.83097 2.69377 -1.39546 0.83097 2.69377 -1.0963 
0.83147 1.70431 -1.56664 0.83147 2.15793 -1.80145 0.83147 2.15793 -0.69031 
0.83147 2.61155 -1.56664 0.83147 2.61155 -0.92512 0.83151 2.10793 -1.79914 
0.83151 2.10793 -0.69262 0.83151 2.20793 -1.79914 0.83151 2.20793 -0.69262 
0.83874 1.61877 -1.32213 0.83874 1.61877 -1.16963 0.83874 2.6971 -1.32213 
0.83874 2.6971 -1.16963 0.8398 1.90306 -1.72524 0.8398 1.90306 -0.76653 
0.8398 2.4128 -1.72524 0.8398 2.4128 -0.76653 0.84119 1.61719 -1.24588 
0.84119 2.69867 -1.24588 0.8417 1.79819 -1.64853 0.8417 1.79819 -0.84323 
0.8417 2.51768 -1.64853 0.8417 2.51768 -0.84323 0.84461 1.68775 -1.50195 
0.84461 1.68775 -0.98981 0.84461 2.62811 -1.50195 0.84461 2.62811 -0.98981 
0.84711 1.95575 -1.73733 0.84711 1.95575 -0.75444 0.84711 2.36012 -1.73733 
0.84711 2.36012 -0.75444 0.84737 1.74885 -1.58444 0.84737 1.74885 -0.90733 
0.84737 2.56701 -1.58444 0.84737 2.56701 -0.90733 0.85145 2.00804 -1.74845 
0.85145 2.00804 -0.74331 0.85145 2.30782 -1.74845 0.85145 2.30782 -0.74331 
0.85467 1.84822 -1.66255 0.85467 1.84822 -0.82921 0.85467 2.46765 -1.66255 
0.85467 2.46765 -0.82921 0.85565 2.05771 -1.75365 0.85565 2.05771 -0.73812 
0.85565 2.25815 -1.75365 0.85565 2.25815 -0.73812 0.85771 2.10788 -1.75757 
0.85771 2.10788 -0.7342 0.85771 2.20799 -1.75757 0.85771 2.20799 -0.7342 
0.85773 2.15793 -1.75999 0.85773 2.15793 -0.73178 0.85926 1.68083 -1.43041 
0.85926 1.68083 -1.06135 0.85926 2.63504 -1.43041 0.85926 2.63504 -1.06135 
0.86321 1.79753 -1.59941 0.86321 1.79753 -0.89236 0.86321 2.51833 -1.59941 
0.86321 2.51833 -0.89236 0.86492 1.90018 -1.67655 0.86492 1.90018 -0.81521 
0.86492 2.41568 -1.67655 0.86492 2.41568 -0.81521 0.86603 1.74968 -1.53456 
0.86603 1.74968 -0.95721 0.86603 2.56618 -1.53456 0.86603 2.56618 -0.95721 
0.86917 1.67612 -1.35726 0.86917 1.67612 -1.13451 0.86917 2.63975 -1.35726 
0.86917 2.63975 -1.13451 0.87257 1.95292 -1.68926 0.87257 1.95292 -0.8025 
0.87257 2.36295 -1.68926 0.87257 2.36295 -0.8025 0.87414 1.67376 -1.28412 
0.87414 1.67376 -1.20765 0.87414 2.6421 -1.28412 0.87414 2.6421 -1.20765 
0.87655 1.84748 -1.61368 0.87655 1.84748 -0.87809 0.87655 2.46839 -1.61368 
0.87655 2.46839 -0.87809 0.87742 2.00505 -1.70059 0.87742 2.00505 -0.79118 
0.87742 2.31082 -1.70059 0.87742 2.31082 -0.79118 0.87976 2.05761 -1.71061 
0.87976 2.05761 -0.78116 0.87976 2.25825 -1.71061 0.87976 2.25825 -0.78116 
0.88192 2.15793 -1.71728 0.88192 2.15793 -0.77449 0.88195 2.10771 -1.71454 
0.88195 2.10771 -0.77723 0.88195 2.20816 -1.71454 0.88195 2.20816 -0.77723 
0.88223 1.79815 -1.54958 0.88223 1.79815 -0.94218 0.88223 2.51772 -1.54958 
0.88223 2.51772 -0.94218 0.88281 1.74177 -1.46375 0.88281 1.74177 -1.02801 
0.88281 2.57409 -1.46375 0.88281 2.57409 -1.02801 0.8873 1.89803 -1.62686 
0.8873 1.89803 -0.86491 0.8873 2.41784 -1.62686 0.8873 2.41784 -0.86491 
0.89486 1.73609 -1.39178 0.89486 1.73609 -1.09998 0.89486 2.57977 -1.39178 
0.89486 2.57977 -1.09998 0.89544 1.95069 -1.63988 0.89544 1.95069 -0.85189 
0.89544 2.36517 -1.63988 0.89544 2.36517 -0.85189 0.89592 1.84763 -1.56375 
0.89592 1.84763 -0.92802 0.89592 2.46824 -1.56375 0.89592 2.46824 -0.92802 
0.89687 1.79681 -1.50124 0.89687 1.79681 -0.99053 0.89687 2.51906 -1.50124 
0.89687 2.51906 -0.99053 0.90092 2.00255 -1.6511 0.90092 2.00255 -0.84067 
0.90092 2.31332 -1.6511 0.90092 2.31332 -0.84067 0.90211 1.73267 -1.31903 
0.90211 1.73267 -1.17274 0.90211 2.58319 -1.31903 0.90211 2.58319 -1.17274 
0.90374 2.05511 -1.66144 0.90374 2.05511 -0.83033 0.90374 2.26076 -1.66144 
0.90374 2.26076 -0.83033 0.90394 2.10766 -1.67058 0.90394 2.10766 -0.82118 
0.90394 2.20821 -1.67058 0.90394 2.20821 -0.82118 0.90399 2.15793 -1.67344 
0.90399 2.15793 -0.81833 0.90454 1.73153 -1.24588 0.90454 2.58433 -1.24588 
0.90708 1.89799 -1.57701 0.90708 1.89799 -0.91476 0.90708 2.41788 -1.57701 
0.90708 2.41788 -0.91476 0.91106 1.84615 -1.51563 0.91106 1.84615 -0.97614 
0.91106 2.46971 -1.51563 0.91106 2.46971 -0.97614 0.91147 1.78993 -1.42973 
0.91147 1.78993 -1.06204 0.91147 2.52593 -1.42973 0.91147 2.52593 -1.06204 
0.91566 1.94909 -1.58933 0.91566 1.94909 -0.90244 0.91566 2.36678 -1.58933 
0.91566 2.36678 -0.90244 0.92133 1.78531 -1.35677 0.92133 1.78531 -1.13499 
0.92133 2.53056 -1.35677 0.92133 2.53056 -1.13499 0.92164 2.00078 -1.60068 
0.92164 2.00078 -0.89109 0.92164 2.31509 -1.60068 0.92164 2.31509 -0.89109 
0.92273 1.89664 -1.52927 0.92273 1.89664 -0.9625 0.92273 2.41922 -1.52927 
0.92273 2.41922 -0.9625 0.92388 1.84547 -1.46683 0.92388 1.84547 -1.02494 
0.92388 2.15793 -1.62857 0.92388 2.15793 -0.8632 0.92388 2.47039 -1.46683 
0.92388 2.47039 -1.02494 0.92501 2.05291 -1.61102 0.92501 2.05291 -0.88075 
0.92501 2.26295 -1.61102 0.92501 2.26295 -0.88075 0.92576 2.10535 -1.62032 
0.92576 2.10535 -0.87144 0.92576 2.21052 -1.62032 0.92576 2.21052 -0.87144 
0.92628 1.78299 -1.28367 0.92628 1.78299 -1.2081 0.92628 2.53288 -1.28367 
0.92628 2.53288 -1.2081 0.93178 1.94767 -1.54182 0.93178 1.94767 -0.94995 
0.93178 2.3682 -1.54182 0.93178 2.3682 -0.94995 0.93606 1.89575 -1.48053 
0.93606 1.89575 -1.01123 0.93606 2.42011 -1.48053 0.93606 2.42011 -1.01123 
0.93638 1.83995 -1.39446 0.93638 1.83995 -1.09731 0.93638 2.47592 -1.39446 
0.93638 2.47592 -1.09731 0.9382 2.00049 -1.55411 0.9382 2.00049 -0.93766 
0.9382 2.31538 -1.55411 0.9382 2.31538 -0.93766 0.94155 2.15793 -1.58277 
0.94155 2.15793 -0.90899 0.94196 2.05262 -1.56466 0.94196 2.05262 -0.9271 
0.94196 2.26324 -1.56466 0.94196 2.26324 -0.9271 0.94306 2.10531 -1.57432 
0.94306 2.10531 -0.91745 0.94306 2.21056 -1.57432 0.94306 2.21056 -0.91745 
0.94381 1.83615 -1.32128 0.94381 1.83615 -1.17048 0.94381 2.47972 -1.32128 
0.94381 2.47972 -1.17048 0.94555 1.94678 -1.49357 0.94555 1.94678 -0.9982 
0.94555 2.36908 -1.49357 0.94555 2.36908 -0.9982 0.9465 1.83523 -1.24588 
0.9465 2.48064 -1.24588 0.94693 1.89548 -1.43147 0.94693 1.89548 -1.0603 
0.94693 2.42039 -1.43147 0.94693 2.42039 -1.0603 0.9525 1.99945 -1.50594 
0.9525 1.99945 -0.98583 0.9525 2.31642 -1.50594 0.9525 2.31642 -0.98583 
0.95661 2.05259 -1.51753 0.95661 2.05259 -0.97423 0.95661 2.26328 -1.51753 
0.95661 2.26328 -0.97423 0.95694 2.15793 -1.53617 0.95694 2.15793 -0.9556 
0.95695 1.94643 -1.44469 0.95695 1.94643 -1.04708 0.95695 2.36944 -1.44469 
0.95695 2.36944 -1.04708 0.95704 1.89077 -1.35855 0.95704 1.89077 -1.13321 
0.95704 2.4251 -1.35855 0.95704 2.4251 -1.13321 0.95815 2.10518 -1.52725 
0.95815 2.10518 -0.96451 0.95815 2.21068 -1.52725 0.95815 2.21068 -0.96451 
0.96257 1.88956 -1.28367 0.96257 1.88956 -1.2081 0.96257 2.42631 -1.28367 
0.96257 2.42631 -1.2081 0.96447 1.99886 -1.45683 0.96447 1.99886 -1.03493 
0.96447 2.317 -1.45683 0.96447 2.317 -1.03493 0.96593 1.94661 -1.39531 
0.96593 1.94661 -1.09645 0.96593 2.36926 -1.39531 0.96593 2.36926 -1.09645 
0.9691 2.05198 -1.46863 0.9691 2.05198 -1.02313 0.9691 2.26389 -1.46863 
0.9691 2.26389 -1.02313 0.97003 2.15793 -1.48886 0.97003 2.15793 -1.0029 
0.97083 2.10514 -1.47977 0.97083 2.10514 -1.012 0.97083 2.21072 -1.47977 
0.97083 2.21072 -1.012 0.97396 1.99889 -1.40748 0.97396 1.99889 -1.08429 
0.97396 2.31697 -1.40748 0.97396 2.31697 -1.08429 0.97415 1.94481 -1.32081 
0.97415 1.94481 -1.17096 0.97415 2.37106 -1.32081 0.97415 2.37106 -1.17096 
0.97689 1.94421 -1.24588 0.97689 2.37166 -1.24588 0.97912 2.05164 -1.41916 
0.97912 2.05164 -1.0726 0.97912 2.26422 -1.41916 0.97912 2.26422 -1.0726 
0.98079 1.99864 -1.35852 0.98079 1.99864 -1.13325 0.98079 2.15793 -1.44097 
0.98079 2.15793 -1.05079 0.98079 2.31722 -1.35852 0.98079 2.31722 -1.13325 
0.9814 2.10471 -1.43034 0.9814 2.10471 -1.06143 0.9814 2.21116 -1.43034 
0.9814 2.21116 -1.06143 0.98631 1.99743 -1.28364 0.98631 1.99743 -1.20812 
0.98631 2.31843 -1.28364 0.98631 2.31843 -1.20812 0.98649 2.05137 -1.37035 
0.98649 2.05137 -1.12141 0.98649 2.26449 -1.37035 0.98649 2.26449 -1.12141 
0.98918 2.15793 -1.39261 0.98918 2.15793 -1.09915 0.98929 2.10467 -1.38182 
0.98929 2.10467 -1.10994 0.98929 2.21119 -1.38182 0.98929 2.21119 -1.10994 
0.99145 2.05136 -1.32124 0.99145 2.05136 -1.17052 0.99145 2.26451 -1.32124 
0.99145 2.26451 -1.17052 0.99427 2.05105 -1.24588 0.99427 2.26481 -1.24588 
0.99479 2.10457 -1.3327 0.99479 2.10457 -1.15907 0.99479 2.2113 -1.3327 
0.99479 2.2113 -1.15907 0.99519 2.15793 -1.3439 0.99519 2.15793 -1.14787 
0.99786 2.10453 -1.28364 0.99786 2.10453 -1.20812 0.99786 2.21133 -1.28364 
0.99786 2.21133 -1.20812 0.9988 2.15793 -1.29495 0.9988 2.15793 -1.19682 
1 2.15793 -1.24588 -1 0 -1.39861 -0.9988 0 -1.44767 
-0.9988 0 -1.34954 -0.99786 -0.0534 -1.43637 -0.99786 -0.0534 -1.36085 
-0.99786 0.0534 -1.43637 -0.99786 0.0534 -1.36085 -0.99518 0 -1.49662 
-0.99518 0 -1.30059 -0.99479 -0.05337 -1.48542 -0.99479 -0.05337 -1.31179 
-0.99479 0.05337 -1.48542 -0.99479 0.05337 -1.31179 -0.99427 -0.10688 -1.39861 
-0.99427 0.10688 -1.39861 -0.99144 -0.10657 -1.47397 -0.99144 -0.10657 -1.32325 
-0.99144 0.10657 -1.47397 -0.99144 0.10657 -1.32325 -0.98928 -0.05326 -1.53455 
-0.98928 -0.05326 -1.26267 -0.98928 0.05326 -1.53455 -0.98928 0.05326 -1.26267 
-0.98918 0 -1.54534 -0.98918 0 -1.25188 -0.98648 -0.10656 -1.52308 
-0.98648 -0.10656 -1.27414 -0.98648 0.10656 -1.52308 -0.98648 0.10656 -1.27414 
-0.98631 -0.1605 -1.43637 -0.98631 -0.1605 -1.36085 -0.98631 0.1605 -1.43637 
-0.98631 0.1605 -1.36085 -0.9814 -0.05322 -1.58306 -0.9814 -0.05322 -1.21415 
-0.9814 0.05322 -1.58306 -0.9814 0.05322 -1.21415 -0.98079 -0.15929 -1.51124 
-0.98079 -0.15929 -1.28597 -0.98079 0 -1.5937 -0.98079 0 -1.20352 
-0.98079 0.15929 -1.51124 -0.98079 0.15929 -1.28597 -0.97912 -0.10629 -1.57189 
-0.97912 -0.10629 -1.22533 -0.97912 0.10629 -1.57189 -0.97912 0.10629 -1.22533 
-0.97689 -0.21372 -1.39861 -0.97689 0.21372 -1.39861 -0.97415 -0.21312 -1.47353 
-0.97415 -0.21312 -1.32368 -0.97415 0.21312 -1.47353 -0.97415 0.21312 -1.32368 
-0.97396 -0.15904 -1.5602 -0.97396 -0.15904 -1.23701 -0.97396 0.15904 -1.5602 
-0.97396 0.15904 -1.23701 -0.97083 -0.05279 -1.63249 -0.97083 -0.05279 -1.16472 
-0.97083 0.05279 -1.63249 -0.97083 0.05279 -1.16472 -0.97003 0 -1.64159 
-0.97003 0 -1.15563 -0.9691 -0.10595 -1.62136 -0.9691 -0.10595 -1.17586 
-0.9691 0.10595 -1.62136 -0.9691 0.10595 -1.17586 -0.96593 -0.21132 -1.54804 
-0.96593 -0.21132 -1.24918 -0.96593 0.21132 -1.54804 -0.96593 0.21132 -1.24918 
-0.96447 -0.15907 -1.60956 -0.96447 -0.15907 -1.18766 -0.96447 0.15907 -1.60956 
-0.96447 0.15907 -1.18766 -0.96257 -0.26838 -1.43639 -0.96257 -0.26838 -1.36082 
-0.96257 0.26838 -1.43639 -0.96257 0.26838 -1.36082 -0.95815 -0.05275 -1.67998 
-0.95815 -0.05275 -1.11724 -0.95815 0.05275 -1.67998 -0.95815 0.05275 -1.11724 
-0.95704 -0.26716 -1.51128 -0.95704 -0.26716 -1.28594 -0.95704 0.26716 -1.51128 
-0.95704 0.26716 -1.28594 -0.95694 -0.2115 -1.59741 -0.95694 -0.2115 -1.1998 
-0.95694 0.2115 -1.59741 -0.95694 0.2115 -1.1998 -0.95694 0 -1.68889 
-0.95694 0 -1.10832 -0.95661 -0.10535 -1.67026 -0.95661 -0.10535 -1.12696 
-0.95661 0.10535 -1.67026 -0.95661 0.10535 -1.12696 -0.9525 -0.15848 -1.65866 
-0.9525 -0.15848 -1.13855 -0.9525 0.15848 -1.65866 -0.9525 0.15848 -1.13855 
-0.94693 -0.26245 -1.58419 -0.94693 -0.26245 -1.21302 -0.94693 0.26245 -1.58419 
-0.94693 0.26245 -1.21302 -0.9465 -0.32271 -1.39861 -0.9465 0.32271 -1.39861 
-0.94555 -0.21115 -1.64629 -0.94555 -0.21115 -1.15092 -0.94555 0.21115 -1.64629 
-0.94555 0.21115 -1.15092 -0.94381 -0.32179 -1.47401 -0.94381 -0.32179 -1.32321 
-0.94381 0.32179 -1.47401 -0.94381 0.32179 -1.32321 -0.94306 -0.05263 -1.72704 
-0.94306 -0.05263 -1.07017 -0.94306 0.05263 -1.72704 -0.94306 0.05263 -1.07017 
-0.94196 -0.10531 -1.71739 -0.94196 -0.10531 -1.07983 -0.94196 0.10531 -1.71739 
-0.94196 0.10531 -1.07983 -0.94154 0 -1.7355 -0.94154 0 -1.06172 
-0.93819 -0.15744 -1.70683 -0.93819 -0.15744 -1.09038 -0.93819 0.15744 -1.70683 
-0.93819 0.15744 -1.09038 -0.93638 -0.31799 -1.54718 -0.93638 -0.31799 -1.25003 
-0.93638 0.31799 -1.54718 -0.93638 0.31799 -1.25003 -0.93606 -0.26218 -1.63326 
-0.93606 -0.26218 -1.16396 -0.93606 0.26218 -1.63326 -0.93606 0.26218 -1.16396 
-0.93178 -0.21026 -1.69454 -0.93178 -0.21026 -1.10267 -0.93178 0.21026 -1.69454 
-0.93178 0.21026 -1.10267 -0.92628 -0.37495 -1.43639 -0.92628 -0.37495 -1.36082 
-0.92628 0.37495 -1.43639 -0.92628 0.37495 -1.36082 -0.92576 -0.05258 -1.77305 
-0.92576 -0.05258 -1.02417 -0.92576 0.05258 -1.77305 -0.92576 0.05258 -1.02417 
-0.92501 -0.10502 -1.76374 -0.92501 -0.10502 -1.03347 -0.92501 0.10502 -1.76374 
-0.92501 0.10502 -1.03347 -0.92388 -0.31246 -1.61955 -0.92388 -0.31246 -1.17766 
-0.92388 0 -1.78129 -0.92388 0 -1.01592 -0.92388 0.31246 -1.61955 
-0.92388 0.31246 -1.17766 -0.92272 -0.26129 -1.68199 -0.92272 -0.26129 -1.11522 
-0.92272 0.26129 -1.68199 -0.92272 0.26129 -1.11522 -0.92164 -0.15716 -1.7534 
-0.92164 -0.15716 -1.04381 -0.92164 0.15716 -1.7534 -0.92164 0.15716 -1.04381 
-0.92133 -0.37262 -1.5095 -0.92133 -0.37262 -1.28772 -0.92133 0.37262 -1.5095 
-0.92133 0.37262 -1.28772 -0.91566 -0.20885 -1.74205 -0.91566 -0.20885 -1.05516 
-0.91566 0.20885 -1.74205 -0.91566 0.20885 -1.05516 -0.91147 -0.368 -1.58245 
-0.91147 -0.368 -1.21476 -0.91147 0.368 -1.58245 -0.91147 0.368 -1.21476 
-0.91106 -0.31178 -1.66835 -0.91106 -0.31178 -1.12886 -0.91106 0.31178 -1.66835 
-0.91106 0.31178 -1.12886 -0.90708 -0.25995 -1.72973 -0.90708 -0.25995 -1.06748 
-0.90708 0.25995 -1.72973 -0.90708 0.25995 -1.06748 -0.90399 0 -1.82616 
-0.90399 0 -0.97105 -0.90394 -0.05028 -1.82331 -0.90394 -0.05028 -0.97391 
-0.90394 0.05028 -1.82331 -0.90394 0.05028 -0.97391 -0.90374 -0.10282 -1.81416 
-0.90374 -0.10282 -0.98305 -0.90374 0.10282 -1.81416 -0.90374 0.10282 -0.98305 
-0.90211 -0.42526 -1.32546 -0.90211 0.42526 -1.32546 -0.90092 -0.15538 -1.80382 
-0.90092 -0.15538 -0.99339 -0.90092 0.15538 -1.80382 -0.90092 0.15538 -0.99339 
-0.89687 -0.36113 -1.65396 -0.89687 -0.36113 -1.14325 -0.89687 0.36113 -1.65396 
-0.89687 0.36113 -1.14325 -0.89592 -0.31031 -1.71647 -0.89592 -0.31031 -1.08074 
-0.89592 0.31031 -1.71647 -0.89592 0.31031 -1.08074 -0.89544 -0.20724 -1.7926 
-0.89544 -0.20724 -1.00461 -0.89544 0.20724 -1.7926 -0.89544 0.20724 -1.00461 
-0.89486 -0.42184 -1.25271 -0.89486 0.42184 -1.25271 -0.8873 -0.25991 -1.77958 
-0.8873 -0.25991 -1.01763 -0.8873 0.25991 -1.77958 -0.8873 0.25991 -1.01763 
-0.88281 -0.41616 -1.18074 -0.88281 0.41616 -1.18074 -0.88222 -0.35979 -1.70231 
-0.88222 -0.35979 -1.09491 -0.88222 0.35979 -1.70231 -0.88222 0.35979 -1.09491 
-0.88195 -0.05022 -1.86726 -0.88195 -0.05022 -0.92995 -0.88195 0.05022 -1.86726 
-0.88195 0.05022 -0.92995 -0.88192 0 -1.87 -0.88192 0 -0.92721 
-0.87975 -0.10032 -1.86333 -0.87975 -0.10032 -0.93388 -0.87975 0.10032 -1.86333 
-0.87975 0.10032 -0.93388 -0.87742 -0.15289 -1.85331 -0.87742 -0.15289 -0.9439 
-0.87742 0.15289 -1.85331 -0.87742 0.15289 -0.9439 -0.87655 -0.31045 -1.7664 
-0.87655 -0.31045 -1.03081 -0.87655 0.31045 -1.7664 -0.87655 0.31045 -1.03081 
-0.87257 -0.20502 -1.84199 -0.87257 -0.20502 -0.95523 -0.87257 0.20502 -1.84199 
-0.87257 0.20502 -0.95523 -0.86603 -0.40825 -1.10993 -0.86603 0.40825 -1.10993 
-0.86492 -0.25775 -1.82928 -0.86492 -0.25775 -0.96794 -0.86492 0.25775 -1.82928 
-0.86492 0.25775 -0.96794 -0.86321 -0.3604 -1.75213 -0.86321 -0.3604 -1.04508 
-0.86321 0.3604 -1.75213 -0.86321 0.3604 -1.04508 -0.85773 0 -1.91271 
-0.85773 0 -0.8845 -0.85771 -0.05006 -1.91029 -0.85771 -0.05006 -0.88692 
-0.85771 0.05006 -1.91029 -0.85771 0.05006 -0.88692 -0.85565 -0.10022 -1.90637 
-0.85565 -0.10022 -0.89084 -0.85565 0.10022 -1.90637 -0.85565 0.10022 -0.89084 
-0.85467 -0.30971 -1.81528 -0.85467 -0.30971 -0.98194 -0.85467 0.30971 -1.81528 
-0.85467 0.30971 -0.98194 -0.85144 -0.14989 -1.90118 -0.85144 -0.14989 -0.89604 
-0.85144 0.14989 -1.90118 -0.85144 0.14989 -0.89604 -0.84737 -0.40908 -1.06005 
-0.84737 0.40908 -1.06005 -0.84711 -0.20219 -1.89005 -0.84711 -0.20219 -0.90716 
-0.84711 0.20219 -1.89005 -0.84711 0.20219 -0.90716 -0.8417 -0.35975 -1.80126 
-0.8417 -0.35975 -0.99596 -0.8417 0.35975 -1.80126 -0.8417 0.35975 -0.99596 
-0.8398 -0.25487 -1.87796 -0.8398 -0.25487 -0.91925 -0.8398 0.25487 -1.87796 
-0.8398 0.25487 -0.91925 -0.83151 -0.05 -0.84535 -0.83151 0.05 -0.84535 
-0.83147 0 -0.84304 -0.83005 -0.30706 -1.86414 -0.83005 -0.30706 -0.93307 
-0.83005 0.30706 -1.86414 -0.83005 0.30706 -0.93307 -0.82946 -0.09988 -0.84904 
-0.82946 0.09988 -0.84904 -0.82631 -0.40875 -1.01114 -0.82631 0.40875 -1.01114 
-0.82533 -0.14951 -1.9431 -0.82533 -0.14951 -0.85411 -0.82533 0.14951 -1.9431 
-0.82533 0.14951 -0.85411 -0.81914 -0.19876 -1.93666 -0.81914 -0.19876 -0.86055 
-0.81914 0.19876 -1.93666 -0.81914 0.19876 -0.86055 -0.81792 -0.35803 -1.84897 
-0.81792 -0.35803 -0.94825 -0.81792 0.35803 -1.84897 -0.81792 0.35803 -0.94825 
-0.81225 -0.25149 -1.92492 -0.81225 -0.25149 -0.87229 -0.81225 0.25149 -1.92492 
-0.81225 0.25149 -0.87229 -0.80321 0 -0.80291 -0.80295 -0.30349 -1.91161 
-0.80295 -0.30349 -0.8856 -0.80295 0.30349 -1.91161 -0.80295 0.30349 -0.8856 
-0.80291 -0.40726 -0.96332 -0.80291 0.40726 -0.96332 -0.80258 -0.04936 -0.80411 
-0.80258 0.04936 -0.80411 -0.80067 -0.09931 -0.80779 -0.80067 0.09931 -0.80779 
-0.79671 -0.14926 -0.81297 -0.79671 0.14926 -0.81297 -0.79126 -0.35458 -1.89679 
-0.79126 -0.35458 -0.90043 -0.79126 0.35458 -1.89679 -0.79126 0.35458 -0.90043 
-0.79063 -0.19858 -0.81941 -0.79063 0.19858 -0.81941 -0.78781 -0.45208 -0.98031 
-0.78781 0.45208 -0.98031 -0.78299 -0.24669 -0.82759 -0.78299 0.24669 -0.82759 
-0.77723 -0.40462 -0.91673 -0.77723 0.40462 -0.91673 -0.77417 -0.29891 -0.84065 
-0.77417 0.29891 -0.84065 -0.77301 0 -0.76421 -0.77237 -0.0493 -0.76535 
-0.77237 0.0493 -0.76535 -0.76986 -0.09849 -0.76803 -0.76986 0.09849 -0.76803 
-0.76597 -0.14839 -0.77308 -0.76597 0.14839 -0.77308 -0.76294 -0.35052 -1.9418 
-0.76294 -0.35052 -0.85541 -0.76294 0.35052 -1.9418 -0.76294 0.35052 -0.85541 
-0.76254 -0.44961 -0.93343 -0.76254 0.44961 -0.93343 -0.76014 -0.19791 -0.77972 
-0.76014 0.19791 -0.77972 -0.75257 -0.24599 -0.78777 -0.75257 0.24599 -0.78777 
-0.74934 -0.40082 -0.87152 -0.74934 0.40082 -0.87152 -0.74318 -0.29347 -0.7973 
-0.74318 0.29347 -0.7973 -0.74095 0 -0.72705 -0.74014 -0.04913 -0.72795 
-0.74014 0.04913 -0.72795 -0.73768 -0.09837 -0.73066 -0.73768 0.09837 -0.73066 
-0.73454 -0.44546 -0.88673 -0.73454 0.44546 -0.88673 -0.73344 -0.14714 -0.73497 
-0.73344 0.14714 -0.73497 -0.73235 -0.3452 -0.81167 -0.73235 0.3452 -0.81167 
-0.72774 -0.19675 -0.74158 -0.72774 0.19675 -0.74158 -0.7201 -0.24468 -0.7493 
-0.7201 0.24468 -0.7493 -0.71933 -0.39589 -0.82779 -0.71933 0.39589 -0.82779 
-0.71082 -0.29225 -0.75882 -0.71082 0.29225 -0.75882 -0.70484 -0.44065 -0.8427 
-0.70484 0.44065 -0.8427 -0.69987 -0.33887 -0.76984 -0.69987 0.33887 -0.76984 
-0.69352 -0.19509 -0.70509 -0.69352 0.19509 -0.70509 -0.68728 -0.38984 -0.78569 
-0.68728 0.38984 -0.78569 -0.68592 -0.24298 -0.71269 -0.68592 0.24298 -0.71269 
-0.67666 -0.29028 -0.72195 -0.67666 0.29028 -0.72195 -0.67296 -0.43461 -0.80007 
-0.67296 0.43461 -0.80007 -0.66577 -0.33689 -0.73283 -0.66577 0.33689 -0.73283 
-0.65328 -0.38268 -0.74533 -0.65328 0.38268 -0.74533 -0.63922 -0.42756 -0.75939 
-0.63922 0.42756 -0.75939 -0.61292 -0.38984 -0.71133 -0.61292 0.38984 -0.71133 
0.61292 -0.38984 -0.71133 0.61292 0.38984 -0.71133 0.63922 -0.42756 -0.75939 
0.63922 0.42756 -0.75939 0.65328 -0.38268 -0.74533 0.65328 0.38268 -0.74533 
0.66577 -0.33689 -0.73283 0.66577 0.33689 -0.73283 0.67296 -0.43461 -0.80007 
0.67296 0.43461 -0.80007 0.67666 -0.29028 -0.72195 0.67666 0.29028 -0.72195 
0.68592 -0.24298 -0.71269 0.68592 0.24298 -0.71269 0.68728 -0.38984 -0.78569 
0.68728 0.38984 -0.78569 0.69352 -0.19509 -0.70509 0.69352 0.19509 -0.70509 
0.69987 -0.33887 -0.76984 0.69987 0.33887 -0.76984 0.70484 -0.44065 -0.8427 
0.70484 0.44065 -0.8427 0.71082 -0.29225 -0.75882 0.71082 0.29225 -0.75882 
0.71933 -0.39589 -0.82779 0.71933 0.39589 -0.82779 0.7201 -0.24468 -0.7493 
0.7201 0.24468 -0.7493 0.72774 -0.19675 -0.74158 0.72774 0.19675 -0.74158 
0.73235 -0.3452 -0.81167 0.73235 0.3452 -0.81167 0.73344 -0.14714 -0.73497 
0.73344 0.14714 -0.73497 0.73454 -0.44546 -0.88673 0.73454 0.44546 -0.88673 
0.73768 -0.09837 -0.73066 0.73768 0.09837 -0.73066 0.74014 -0.04913 -0.72795 
0.74014 0.04913 -0.72795 0.74095 0 -0.72705 0.74318 -0.29347 -0.7973 
0.74318 0.29347 -0.7973 0.74934 -0.40082 -0.87152 0.74934 0.40082 -0.87152 
0.75257 -0.24599 -0.78777 0.75257 0.24599 -0.78777 0.76014 -0.19791 -0.77972 
0.76014 0.19791 -0.77972 0.76254 -0.44961 -0.93343 0.76254 0.44961 -0.93343 
0.76294 -0.35052 -1.9418 0.76294 -0.35052 -0.85541 0.76294 0.35052 -1.9418 
0.76294 0.35052 -0.85541 0.76597 -0.14839 -0.77308 0.76597 0.14839 -0.77308 
0.76986 -0.09849 -0.76803 0.76986 0.09849 -0.76803 0.77237 -0.0493 -0.76535 
0.77237 0.0493 -0.76535 0.77301 0 -0.76421 0.77417 -0.29891 -0.84065 
0.77417 0.29891 -0.84065 0.77723 -0.40462 -0.91673 0.77723 0.40462 -0.91673 
0.78299 -0.24669 -0.82759 0.78299 0.24669 -0.82759 0.78781 -0.45208 -0.98031 
0.78781 0.45208 -0.98031 0.79063 -0.19858 -0.81941 0.79063 0.19858 -0.81941 
0.79126 -0.35458 -1.89679 0.79126 -0.35458 -0.90043 0.79126 0.35458 -1.89679 
0.79126 0.35458 -0.90043 0.79671 -0.14926 -0.81297 0.79671 0.14926 -0.81297 
0.80067 -0.09931 -0.80779 0.80067 0.09931 -0.80779 0.80258 -0.04936 -0.80411 
0.80258 0.04936 -0.80411 0.80291 -0.40726 -0.96332 0.80291 0.40726 -0.96332 
0.80295 -0.30349 -1.91161 0.80295 -0.30349 -0.8856 0.80295 0.30349 -1.91161 
0.80295 0.30349 -0.8856 0.80321 0 -0.80291 0.81225 -0.25149 -1.92492 
0.81225 -0.25149 -0.87229 0.81225 0.25149 -1.92492 0.81225 0.25149 -0.87229 
0.81792 -0.35803 -1.84897 0.81792 -0.35803 -0.94825 0.81792 0.35803 -1.84897 
0.81792 0.35803 -0.94825 0.81914 -0.19876 -1.93666 0.81914 -0.19876 -0.86055 
0.81914 0.19876 -1.93666 0.81914 0.19876 -0.86055 0.82533 -0.14951 -1.9431 
0.82533 -0.14951 -0.85411 0.82533 0.14951 -1.9431 0.82533 0.14951 -0.85411 
0.82631 -0.40875 -1.01114 0.82631 0.40875 -1.01114 0.82946 -0.09988 -0.84904 
0.82946 0.09988 -0.84904 0.83005 -0.30706 -1.86414 0.83005 -0.30706 -0.93307 
0.83005 0.30706 -1.86414 0.83005 0.30706 -0.93307 0.83147 0 -0.84304 
0.83151 -0.05 -0.84535 0.83151 0.05 -0.84535 0.8398 -0.25487 -1.87796 
0.8398 -0.25487 -0.91925 0.8398 0.25487 -1.87796 0.8398 0.25487 -0.91925 
0.8417 -0.35975 -1.80126 0.8417 -0.35975 -0.99596 0.8417 0.35975 -1.80126 
0.8417 0.35975 -0.99596 0.84711 -0.20219 -1.89005 0.84711 -0.20219 -0.90716 
0.84711 0.20219 -1.89005 0.84711 0.20219 -0.90716 0.84737 -0.40908 -1.06005 
0.84737 0.40908 -1.06005 0.85144 -0.14989 -1.90118 0.85144 -0.14989 -0.89604 
0.85144 0.14989 -1.90118 0.85144 0.14989 -0.89604 0.85467 -0.30971 -1.81528 
0.85467 -0.30971 -0.98194 0.85467 0.30971 -1.81528 0.85467 0.30971 -0.98194 
0.85565 -0.10022 -1.90637 0.85565 -0.10022 -0.89084 0.85565 0.10022 -1.90637 
0.85565 0.10022 -0.89084 0.85771 -0.05006 -1.91029 0.85771 -0.05006 -0.88692 
0.85771 0.05006 -1.91029 0.85771 0.05006 -0.88692 0.85773 0 -1.91271 
0.85773 0 -0.8845 0.86321 -0.3604 -1.75213 0.86321 -0.3604 -1.04508 
0.86321 0.3604 -1.75213 0.86321 0.3604 -1.04508 0.86492 -0.25775 -1.82928 
0.86492 -0.25775 -0.96794 0.86492 0.25775 -1.82928 0.86492 0.25775 -0.96794 
0.86603 -0.40825 -1.10993 0.86603 0.40825 -1.10993 0.87257 -0.20502 -1.84199 
0.87257 -0.20502 -0.95523 0.87257 0.20502 -1.84199 0.87257 0.20502 -0.95523 
0.87655 -0.31045 -1.7664 0.87655 -0.31045 -1.03081 0.87655 0.31045 -1.7664 
0.87655 0.31045 -1.03081 0.87742 -0.15289 -1.85331 0.87742 -0.15289 -0.9439 
0.87742 0.15289 -1.85331 0.87742 0.15289 -0.9439 0.87975 -0.10032 -1.86333 
0.87975 -0.10032 -0.93388 0.87975 0.10032 -1.86333 0.87975 0.10032 -0.93388 
0.88192 0 -1.87 0.88192 0 -0.92721 0.88195 -0.05022 -1.86726 
0.88195 -0.05022 -0.92995 0.88195 0.05022 -1.86726 0.88195 0.05022 -0.92995 
0.88222 -0.35979 -1.70231 0.88222 -0.35979 -1.09491 0.88222 0.35979 -1.70231 
0.88222 0.35979 -1.09491 0.88281 -0.41616 -1.18074 0.88281 0.41616 -1.18074 
0.8873 -0.25991 -1.77958 0.8873 -0.25991 -1.01763 0.8873 0.25991 -1.77958 
0.8873 0.25991 -1.01763 0.89486 -0.42184 -1.25271 0.89486 0.42184 -1.25271 
0.89544 -0.20724 -1.7926 0.89544 -0.20724 -1.00461 0.89544 0.20724 -1.7926 
0.89544 0.20724 -1.00461 0.89592 -0.31031 -1.71647 0.89592 -0.31031 -1.08074 
0.89592 0.31031 -1.71647 0.89592 0.31031 -1.08074 0.89687 -0.36113 -1.65396 
0.89687 -0.36113 -1.14325 0.89687 0.36113 -1.65396 0.89687 0.36113 -1.14325 
0.90092 -0.15538 -1.80382 0.90092 -0.15538 -0.99339 0.90092 0.15538 -1.80382 
0.90092 0.15538 -0.99339 0.90211 -0.42526 -1.32546 0.90211 0.42526 -1.32546 
0.90374 -0.10282 -1.81416 0.90374 -0.10282 -0.98305 0.90374 0.10282 -1.81416 
0.90374 0.10282 -0.98305 0.90394 -0.05028 -1.82331 0.90394 -0.05028 -0.97391 
0.90394 0.05028 -1.82331 0.90394 0.05028 -0.97391 0.90399 0 -1.82616 
0.90399 0 -0.97105 0.90708 -0.25995 -1.72973 0.90708 -0.25995 -1.06748 
0.90708 0.25995 -1.72973 0.90708 0.25995 -1.06748 0.91106 -0.31178 -1.66835 
0.91106 -0.31178 -1.12886 0.91106 0.31178 -1.66835 0.91106 0.31178 -1.12886 
0.91147 -0.368 -1.58245 0.91147 -0.368 -1.21476 0.91147 0.368 -1.58245 
0.91147 0.368 -1.21476 0.91566 -0.20885 -1.74205 0.91566 -0.20885 -1.05516 
0.91566 0.20885 -1.74205 0.91566 0.20885 -1.05516 0.92133 -0.37262 -1.5095 
0.92133 -0.37262 -1.28772 0.92133 0.37262 -1.5095 0.92133 0.37262 -1.28772 
0.92164 -0.15716 -1.7534 0.92164 -0.15716 -1.04381 0.92164 0.15716 -1.7534 
0.92164 0.15716 -1.04381 0.92272 -0.26129 -1.68199 0.92272 -0.26129 -1.11522 
0.92272 0.26129 -1.68199 0.92272 0.26129 -1.11522 0.92388 -0.31246 -1.61955 
0.92388 -0.31246 -1.17766 0.92388 0 -1.78129 0.92388 0 -1.01592 
0.92388 0.31246 -1.61955 0.92388 0.31246 -1.17766 0.92501 -0.10502 -1.76374 
0.92501 -0.10502 -1.03347 0.92501 0.10502 -1.76374 0.92501 0.10502 -1.03347 
0.92576 -0.05258 -1.77305 0.92576 -0.05258 -1.02417 0.92576 0.05258 -1.77305 
0.92576 0.05258 -1.02417 0.92628 -0.37495 -1.43639 0.92628 -0.37495 -1.36082 
0.92628 0.37495 -1.43639 0.92628 0.37495 -1.36082 0.93178 -0.21026 -1.69454 
0.93178 -0.21026 -1.10267 0.93178 0.21026 -1.69454 0.93178 0.21026 -1.10267 
0.93606 -0.26218 -1.63326 0.93606 -0.26218 -1.16396 0.93606 0.26218 -1.63326 
0.93606 0.26218 -1.16396 0.93638 -0.31799 -1.54718 0.93638 -0.31799 -1.25003 
0.93638 0.31799 -1.54718 0.93638 0.31799 -1.25003 0.93819 -0.15744 -1.70683 
0.93819 -0.15744 -1.09038 0.93819 0.15744 -1.70683 0.93819 0.15744 -1.09038 
0.94154 0 -1.7355 0.94154 0 -1.06172 0.94196 -0.10531 -1.71739 
0.94196 -0.10531 -1.07983 0.94196 0.10531 -1.71739 0.94196 0.10531 -1.07983 
0.94306 -0.05263 -1.72704 0.94306 -0.05263 -1.07017 0.94306 0.05263 -1.72704 
0.94306 0.05263 -1.07017 0.94381 -0.32179 -1.47401 0.94381 -0.32179 -1.32321 
0.94381 0.32179 -1.47401 0.94381 0.32179 -1.32321 0.94555 -0.21115 -1.64629 
0.94555 -0.21115 -1.15092 0.94555 0.21115 -1.64629 0.94555 0.21115 -1.15092 
0.9465 -0.32271 -1.39861 0.9465 0.32271 -1.39861 0.94693 -0.26245 -1.58419 
0.94693 -0.26245 -1.21302 0.94693 0.26245 -1.58419 0.94693 0.26245 -1.21302 
0.9525 -0.15848 -1.65866 0.9525 -0.15848 -1.13855 0.9525 0.15848 -1.65866 
0.9525 0.15848 -1.13855 0.95661 -0.10535 -1.67026 0.95661 -0.10535 -1.12696 
0.95661 0.10535 -1.67026 0.95661 0.10535 -1.12696 0.95694 0 -1.68889 
0.95694 0 -1.10832 0.95694 -0.2115 -1.59741 0.95694 -0.2115 -1.1998 
0.95694 0.2115 -1.59741 0.95694 0.2115 -1.1998 0.95704 -0.26716 -1.51128 
0.95704 -0.26716 -1.28594 0.95704 0.26716 -1.51128 0.95704 0.26716 -1.28594 
0.95815 -0.05275 -1.67998 0.95815 -0.05275 -1.11724 0.95815 0.05275 -1.67998 
0.95815 0.05275 -1.11724 0.96257 -0.26838 -1.43639 0.96257 -0.26838 -1.36082 
0.96257 0.26838 -1.43639 0.96257 0.26838 -1.36082 0.96447 -0.15907 -1.60956 
0.96447 -0.15907 -1.18766 0.96447 0.15907 -1.60956 0.96447 0.15907 -1.18766 
0.96593 -0.21132 -1.54804 0.96593 -0.21132 -1.24918 0.96593 0.21132 -1.54804 
0.96593 0.21132 -1.24918 0.9691 -0.10595 -1.62136 0.9691 -0.10595 -1.17586 
0.9691 0.10595 -1.62136 0.9691 0.10595 -1.17586 0.97003 0 -1.64159 
0.97003 0 -1.15563 0.97083 -0.05279 -1.63249 0.97083 -0.05279 -1.16472 
0.97083 0.05279 -1.63249 0.97083 0.05279 -1.16472 0.97396 -0.15904 -1.5602 
0.97396 -0.15904 -1.23701 0.97396 0.15904 -1.5602 0.97396 0.15904 -1.23701 
0.97415 -0.21312 -1.47353 0.97415 -0.21312 -1.32368 0.97415 0.21312 -1.47353 
0.97415 0.21312 -1.32368 0.97689 -0.21372 -1.39861 0.97689 0.21372 -1.39861 
0.97912 -0.10629 -1.57189 0.97912 -0.10629 -1.22533 0.97912 0.10629 -1.57189 
0.97912 0.10629 -1.22533 0.98079 -0.15929 -1.51124 0.98079 -0.15929 -1.28597 
0.98079 0 -1.5937 0.98079 0 -1.20352 0.98079 0.15929 -1.51124 
0.98079 0.15929 -1.28597 0.9814 -0.05322 -1.58306 0.9814 -0.05322 -1.21415 
0.9814 0.05322 -1.58306 0.9814 0.05322 -1.21415 0.98631 -0.1605 -1.43637 
0.98631 -0.1605 -1.36085 0.98631 0.1605 -1.43637 0.98631 0.1605 -1.36085 
0.98648 -0.10656 -1.52308 0.98648 -0.10656 -1.27414 0.98648 0.10656 -1.52308 
0.98648 0.10656 -1.27414 0.98918 0 -1.54534 0.98918 0 -1.25188 
0.98928 -0.05326 -1.53455 0.98928 -0.05326 -1.26267 0.98928 0.05326 -1.53455 
0.98928 0.05326 -1.26267 0.99144 -0.10657 -1.47397 0.99144 -0.10657 -1.32325 
0.99144 0.10657 -1.47397 0.99144 0.10657 -1.32325 0.99427 -0.10688 -1.39861 
0.99427 0.10688 -1.39861 0.99479 -0.05337 -1.48542 0.99479 -0.05337 -1.31179 
0.99479 0.05337 -1.48542 0.99479 0.05337 -1.31179 0.99518 0 -1.49662 
0.99518 0 -1.30059 0.99786 -0.0534 -1.43637 0.99786 -0.0534 -1.36085 
0.99786 0.0534 -1.43637 0.99786 0.0534 -1.36085 0.9988 0 -1.44767 
0.9988 0 -1.34954 1 0 -1.39861 -1 0 -2.49177 
-0.9988 0 -2.54083 -0.9988 0 -2.4427 -0.99786 -0.0534 -2.52953 
-0.99786 -0.0534 -2.454 -0.99786 0.0534 -2.52953 -0.99786 0.0534 -2.454 
-0.99518 0 -2.58978 -0.99518 0 -2.39375 -0.99479 -0.05337 -2.57858 
-0.99479 -0.05337 -2.40495 -0.99479 0.05337 -2.57858 -0.99479 0.05337 -2.40495 
-0.99427 -0.10688 -2.49177 -0.99427 0.10688 -2.49177 -0.99144 -0.10657 -2.56712 
-0.99144 -0.10657 -2.41641 -0.99144 0.10657 -2.56712 -0.99144 0.10657 -2.41641 
-0.98928 -0.05326 -2.62771 -0.98928 -0.05326 -2.35582 -0.98928 0.05326 -2.62771 
-0.98928 0.05326 -2.35582 -0.98918 0 -2.6385 -0.98918 0 -2.34503 
-0.98648 -0.10656 -2.61624 -0.98648 -0.10656 -2.36729 -0.98648 0.10656 -2.61624 
-0.98648 0.10656 -2.36729 -0.98631 -0.1605 -2.52953 -0.98631 -0.1605 -2.454 
-0.98631 0.1605 -2.52953 -0.98631 0.1605 -2.454 -0.9814 -0.05322 -2.67622 
-0.9814 -0.05322 -2.30731 -0.9814 0.05322 -2.67622 -0.9814 0.05322 -2.30731 
-0.98079 -0.15929 -2.6044 -0.98079 -0.15929 -2.37913 -0.98079 0 -2.68686 
-0.98079 0 -2.29667 -0.98079 0.15929 -2.6044 -0.98079 0.15929 -2.37913 
-0.97912 -0.10629 -2.66505 -0.97912 -0.10629 -2.31848 -0.97912 0.10629 -2.66505 
-0.97912 0.10629 -2.31848 -0.97689 -0.21372 -2.49177 -0.97689 0.21372 -2.49177 
-0.97415 -0.21312 -2.56669 -0.97415 -0.21312 -2.41684 -0.97415 0.21312 -2.56669 
-0.97415 0.21312 -2.41684 -0.97396 -0.15904 -2.65336 -0.97396 -0.15904 -2.33017 
-0.97396 0.15904 -2.65336 -0.97396 0.15904 -2.33017 -0.97083 -0.05279 -2.72565 
-0.97083 -0.05279 -2.25788 -0.97083 0.05279 -2.72565 -0.97083 0.05279 -2.25788 
-0.97003 0 -2.73475 -0.97003 0 -2.24878 -0.9691 -0.10595 -2.71451 
-0.9691 -0.10595 -2.26902 -0.9691 0.10595 -2.71451 -0.9691 0.10595 -2.26902 
-0.96593 -0.21132 -2.64119 -0.96593 -0.21132 -2.34234 -0.96593 0.21132 -2.64119 
-0.96593 0.21132 -2.34234 -0.96447 -0.15907 -2.70271 -0.96447 -0.15907 -2.28082 
-0.96447 0.15907 -2.70271 -0.96447 0.15907 -2.28082 -0.96257 -0.26838 -2.52955 
-0.96257 -0.26838 -2.45398 -0.96257 0.26838 -2.52955 -0.96257 0.26838 -2.45398 
-0.95815 -0.05275 -2.77314 -0.95815 -0.05275 -2.21039 -0.95815 0.05275 -2.77314 
-0.95815 0.05275 -2.21039 -0.95704 -0.26716 -2.60444 -0.95704 -0.26716 -2.37909 
-0.95704 0.26716 -2.60444 -0.95704 0.26716 -2.37909 -0.95694 -0.2115 -2.69057 
-0.95694 -0.2115 -2.29296 -0.95694 0.2115 -2.69057 -0.95694 0.2115 -2.29296 
-0.95694 0 -2.78205 -0.95694 0 -2.20148 -0.95661 -0.10535 -2.76342 
-0.95661 -0.10535 -2.22011 -0.95661 0.10535 -2.76342 -0.95661 0.10535 -2.22011 
-0.9525 -0.15848 -2.75182 -0.9525 -0.15848 -2.23171 -0.9525 0.15848 -2.75182 
-0.9525 0.15848 -2.23171 -0.94693 -0.26245 -2.67735 -0.94693 -0.26245 -2.30618 
-0.94693 0.26245 -2.67735 -0.94693 0.26245 -2.30618 -0.9465 -0.32271 -2.49177 
-0.9465 0.32271 -2.49177 -0.94555 -0.21115 -2.73945 -0.94555 -0.21115 -2.24408 
-0.94555 0.21115 -2.73945 -0.94555 0.21115 -2.24408 -0.94381 -0.32179 -2.56716 
-0.94381 -0.32179 -2.41637 -0.94381 0.32179 -2.56716 -0.94381 0.32179 -2.41637 
-0.94306 -0.05263 -2.8202 -0.94306 -0.05263 -2.16333 -0.94306 0.05263 -2.8202 
-0.94306 0.05263 -2.16333 -0.94196 -0.10531 -2.81055 -0.94196 -0.10531 -2.17298 
-0.94196 0.10531 -2.81055 -0.94196 0.10531 -2.17298 -0.94154 0 -2.82865 
-0.94154 0 -2.15488 -0.93819 -0.15744 -2.79999 -0.93819 -0.15744 -2.18354 
-0.93819 0.15744 -2.79999 -0.93819 0.15744 -2.18354 -0.93638 -0.31799 -2.64034 
-0.93638 -0.31799 -2.34319 -0.93638 0.31799 -2.64034 -0.93638 0.31799 -2.34319 
-0.93606 -0.26218 -2.72641 -0.93606 -0.26218 -2.25712 -0.93606 0.26218 -2.72641 
-0.93606 0.26218 -2.25712 -0.93178 -0.21026 -2.7877 -0.93178 -0.21026 -2.19583 
-0.93178 0.21026 -2.7877 -0.93178 0.21026 -2.19583 -0.92628 -0.37495 -2.52955 
-0.92628 -0.37495 -2.45398 -0.92628 0.37495 -2.52955 -0.92628 0.37495 -2.45398 
-0.92576 -0.05258 -2.8662 -0.92576 -0.05258 -2.11733 -0.92576 0.05258 -2.8662 
-0.92576 0.05258 -2.11733 -0.92501 -0.10502 -2.8569 -0.92501 -0.10502 -2.12663 
-0.92501 0.10502 -2.8569 -0.92501 0.10502 -2.12663 -0.92388 -0.31246 -2.71271 
-0.92388 -0.31246 -2.27082 -0.92388 0 -2.87445 -0.92388 0 -2.10908 
-0.92388 0.31246 -2.71271 -0.92388 0.31246 -2.27082 -0.92272 -0.26129 -2.77515 
-0.92272 -0.26129 -2.20838 -0.92272 0.26129 -2.77515 -0.92272 0.26129 -2.20838 
-0.92164 -0.15716 -2.84656 -0.92164 -0.15716 -2.13697 -0.92164 0.15716 -2.84656 
-0.92164 0.15716 -2.13697 -0.92133 -0.37262 -2.60266 -0.92133 -0.37262 -2.38087 
-0.92133 0.37262 -2.60266 -0.92133 0.37262 -2.38087 -0.91566 -0.20885 -2.83521 
-0.91566 -0.20885 -2.14832 -0.91566 0.20885 -2.83521 -0.91566 0.20885 -2.14832 
-0.91147 -0.368 -2.67561 -0.91147 -0.368 -2.30792 -0.91147 0.368 -2.67561 
-0.91147 0.368 -2.30792 -0.91106 -0.31178 -2.76151 -0.91106 -0.31178 -2.22202 
-0.91106 0.31178 -2.76151 -0.91106 0.31178 -2.22202 -0.90708 -0.25995 -2.82289 
-0.90708 -0.25995 -2.16064 -0.90708 0.25995 -2.82289 -0.90708 0.25995 -2.16064 
-0.90453 -0.4264 -2.49177 -0.90453 0.4264 -2.49177 -0.90399 0 -2.91932 
-0.90399 0 -2.06421 -0.90394 -0.05028 -2.91647 -0.90394 -0.05028 -2.06706 
-0.90394 0.05028 -2.91647 -0.90394 0.05028 -2.06706 -0.90374 -0.10282 -2.90732 
-0.90374 -0.10282 -2.07621 -0.90374 0.10282 -2.90732 -0.90374 0.10282 -2.07621 
-0.90211 -0.42526 -2.56491 -0.90211 -0.42526 -2.41862 -0.90211 0.42526 -2.56491 
-0.90211 0.42526 -2.41862 -0.90092 -0.15538 -2.89698 -0.90092 -0.15538 -2.08655 
-0.90092 0.15538 -2.89698 -0.90092 0.15538 -2.08655 -0.89687 -0.36113 -2.74712 
-0.89687 -0.36113 -2.23641 -0.89687 0.36113 -2.74712 -0.89687 0.36113 -2.23641 
-0.89592 -0.31031 -2.80963 -0.89592 -0.31031 -2.1739 -0.89592 0.31031 -2.80963 
-0.89592 0.31031 -2.1739 -0.89544 -0.20724 -2.88576 -0.89544 -0.20724 -2.09777 
-0.89544 0.20724 -2.88576 -0.89544 0.20724 -2.09777 -0.89486 -0.42184 -2.63766 
-0.89486 -0.42184 -2.34587 -0.89486 0.42184 -2.63766 -0.89486 0.42184 -2.34587 
-0.8873 -0.25991 -2.87274 -0.8873 -0.25991 -2.11079 -0.8873 0.25991 -2.87274 
-0.8873 0.25991 -2.11079 -0.88281 -0.41616 -2.70964 -0.88281 -0.41616 -2.27389 
-0.88281 0.41616 -2.70964 -0.88281 0.41616 -2.27389 -0.88222 -0.35979 -2.79546 
-0.88222 -0.35979 -2.18807 -0.88222 0.35979 -2.79546 -0.88222 0.35979 -2.18807 
-0.88195 -0.05022 -2.96042 -0.88195 -0.05022 -2.02311 -0.88195 0.05022 -2.96042 
-0.88195 0.05022 -2.02311 -0.88192 0 -2.96316 -0.88192 0 -2.02037 
-0.87975 -0.10032 -2.95649 -0.87975 -0.10032 -2.02704 -0.87975 0.10032 -2.95649 
-0.87975 0.10032 -2.02704 -0.87742 -0.15289 -2.94647 -0.87742 -0.15289 -2.03706 
-0.87742 0.15289 -2.94647 -0.87742 0.15289 -2.03706 -0.87655 -0.31045 -2.85956 
-0.87655 -0.31045 -2.12397 -0.87655 0.31045 -2.85956 -0.87655 0.31045 -2.12397 
-0.87414 -0.48417 -2.53 -0.87414 -0.48417 -2.45353 -0.87414 0.48417 -2.53 
-0.87414 0.48417 -2.45353 -0.87257 -0.20502 -2.93514 -0.87257 -0.20502 -2.04839 
-0.87257 0.20502 -2.93514 -0.87257 0.20502 -2.04839 -0.86917 -0.48181 -2.60314 
-0.86917 -0.48181 -2.38039 -0.86917 0.48181 -2.60314 -0.86917 0.48181 -2.38039 
-0.86603 -0.40825 -2.78044 -0.86603 -0.40825 -2.20309 -0.86603 0.40825 -2.78044 
-0.86603 0.40825 -2.20309 -0.86492 -0.25775 -2.92244 -0.86492 -0.25775 -2.06109 
-0.86492 0.25775 -2.92244 -0.86492 0.25775 -2.06109 -0.86321 -0.3604 -2.84529 
-0.86321 -0.3604 -2.13824 -0.86321 0.3604 -2.84529 -0.86321 0.3604 -2.13824 
-0.85926 -0.4771 -2.6763 -0.85926 -0.4771 -2.30723 -0.85926 0.4771 -2.6763 
-0.85926 0.4771 -2.30723 -0.85773 0 -3.00587 -0.85773 0 -1.97766 
-0.85771 -0.05006 -3.00345 -0.85771 -0.05006 -1.98008 -0.85771 0.05006 -3.00345 
-0.85771 0.05006 -1.98008 -0.85565 -0.10022 -2.99953 -0.85565 -0.10022 -1.984 
-0.85565 0.10022 -2.99953 -0.85565 0.10022 -1.984 -0.85467 -0.30971 -2.90844 
-0.85467 -0.30971 -2.07509 -0.85467 0.30971 -2.90844 -0.85467 0.30971 -2.07509 
-0.85144 -0.14989 -2.99433 -0.85144 -0.14989 -1.9892 -0.85144 0.14989 -2.99433 
-0.85144 0.14989 -1.9892 -0.84737 -0.40908 -2.83032 -0.84737 -0.40908 -2.15321 
-0.84737 0.40908 -2.83032 -0.84737 0.40908 -2.15321 -0.84711 -0.20219 -2.98321 
-0.84711 -0.20219 -2.00032 -0.84711 0.20219 -2.98321 -0.84711 0.20219 -2.00032 
-0.84461 -0.47018 -2.74783 -0.84461 -0.47018 -2.2357 -0.84461 0.47018 -2.74783 
-0.84461 0.47018 -2.2357 -0.8417 -0.35975 -2.89441 -0.8417 -0.35975 -2.08912 
-0.8417 0.35975 -2.89441 -0.8417 0.35975 -2.08912 -0.84119 -0.54074 -2.49177 
-0.84119 0.54074 -2.49177 -0.8398 -0.25487 -2.97112 -0.8398 -0.25487 -2.01241 
-0.8398 0.25487 -2.97112 -0.8398 0.25487 -2.01241 -0.83874 -0.53916 -2.56801 
-0.83874 -0.53916 -2.41552 -0.83874 0.53916 -2.56801 -0.83874 0.53916 -2.41552 
-0.83151 -0.05 -3.04503 -0.83151 0.05 -3.04503 -0.83147 -0.45362 -2.81252 
-0.83147 -0.45362 -2.17101 -0.83147 0 -3.04734 -0.83147 0.45362 -2.81252 
-0.83147 0.45362 -2.17101 -0.83097 -0.53584 -2.64134 -0.83097 -0.53584 -2.34219 
-0.83097 0.53584 -2.64134 -0.83097 0.53584 -2.34219 -0.83005 -0.30706 -2.9573 
-0.83005 -0.30706 -2.02623 -0.83005 0.30706 -2.9573 -0.83005 0.30706 -2.02623 
-0.82946 -0.09988 -3.04133 -0.82946 0.09988 -3.04133 -0.82631 -0.40875 -2.87924 
-0.82631 -0.40875 -2.10429 -0.82631 0.40875 -2.87924 -0.82631 0.40875 -2.10429 
-0.82533 -0.14951 -3.03626 -0.82533 -0.14951 -1.94727 -0.82533 0.14951 -3.03626 
-0.82533 0.14951 -1.94727 -0.81914 -0.19876 -3.02982 -0.81914 -0.19876 -1.95371 
-0.81914 0.19876 -3.02982 -0.81914 0.19876 -1.95371 -0.81866 -0.52959 -2.71386
[truncated: 897,485 more chars]
