# Supplementary material for: Visualizing electron delocalization in contorted polycyclic aromatic hydrocarbons
Source: Chem Sci. 2021 Sep 8;12(39):13092–100. doi: 10.1039/d1sc03368a (PMC8513938; doi:10.1039/d1sc03368a)
Supplement: SC-012-D1SC03368A-s015 [file SC-012-D1SC03368A-s015.vtk]

# vtk DataFile Version 5.1
vtk output
ASCII
DATASET POLYDATA
POINTS 194858 double
6.47988 -2.32648 -0.64961 6.4859 -2.1688 -0.72812 6.48665 -2.22123 -0.71881 
6.48778 -2.11621 -0.73636 6.49002 -2.27337 -0.70847 6.49601 -2.32506 -0.69712 
6.50459 -2.37616 -0.6848 6.50767 -2.11621 -0.78123 6.50773 -2.16649 -0.77838 
6.50773 -2.06594 -0.77838 6.50792 -2.21904 -0.76923 6.50792 -2.01339 -0.76923 
6.51074 -2.2716 -0.75889 6.51622 -2.32345 -0.74767 6.52436 -2.37612 -0.73465 
6.52971 -2.16644 -0.82233 6.52971 -2.06599 -0.82233 6.52974 -2.11621 -0.82507 
6.53191 -2.21653 -0.8184 6.53191 -2.01589 -0.8184 6.53424 -2.2691 -0.80838 
6.53424 -1.96333 -0.80838 6.53909 -2.32123 -0.79706 6.53909 -1.9112 -0.79706 
6.54674 -2.37396 -0.78435 6.54674 -1.85846 -0.78435 6.55393 -2.11621 -0.86778 
6.55395 -2.16627 -0.86536 6.55395 -2.06616 -0.86536 6.55602 -2.21643 -0.86144 
6.55602 -2.01599 -0.86144 6.55699 -1.8065 -0.77035 6.56022 -2.2661 -0.85625 
6.56022 -1.96632 -0.85625 6.56455 -2.3184 -0.84512 6.56455 -1.91403 -0.84512 
6.57187 -2.37108 -0.83303 6.57187 -1.86134 -0.83303 6.58016 -2.16621 -0.90694 
6.58016 -2.06621 -0.90694 6.58019 -2.11621 -0.90925 6.58161 -1.80915 -0.81921 
6.5822 -2.21609 -0.90324 6.5822 -2.01633 -0.90324 6.58633 -2.26572 -0.89817 
6.58633 -1.96671 -0.89817 6.59252 -2.31497 -0.89173 6.59252 -1.91746 -0.89173 
6.59374 -1.75819 -0.80404 6.59942 -2.36771 -0.87999 6.59942 -1.86472 -0.87999 
6.60846 -2.11621 -0.94938 6.60872 -2.4197 -0.86668 6.60872 -1.81273 -0.86668 
6.60875 -1.70895 -0.78897 6.60908 -2.16557 -0.94817 6.60908 -2.06685 -0.94817 
6.61099 -2.21552 -0.94449 6.61099 -2.0169 -0.94449 6.61495 -2.26547 -0.93931 
6.61495 -1.96696 -0.93931 6.6204 -1.76164 -0.85186 6.62103 -2.3148 -0.93287 
6.62103 -1.91763 -0.93287 6.62385 -1.66413 -0.77197 6.62867 -2.36291 -0.9247 
6.62867 -1.86952 -0.9247 6.63443 -1.7116 -0.83555 6.63749 -2.41512 -0.91163 
6.63749 -1.81731 -0.91163 6.63865 -2.11621 -0.98807 6.63929 -2.16552 -0.98693 
6.63929 -2.06691 -0.98693 6.64092 -1.62024 -0.75364 6.64181 -2.2147 -0.98425 
6.64181 -2.01773 -0.98425 6.6457 -2.2646 -0.9792 6.6457 -1.96782 -0.9792 
6.64872 -1.7657 -0.89687 6.64913 -1.66661 -0.81886 6.65153 -2.31413 -0.97256 
6.65153 -1.9183 -0.97256 6.65909 -2.3622 -0.96452 6.65909 -1.87022 -0.96452 
6.65982 -1.57786 -0.73435 6.66232 -1.71539 -0.88077 6.66574 -1.62275 -0.80099 
6.66849 -2.40968 -0.95498 6.66849 -1.82274 -0.95498 6.67071 -2.11621 -1.02524 
6.67153 -2.16534 -1.02434 6.67153 -2.06709 -1.02434 6.67399 -2.21458 -1.02163 
6.67399 -2.01784 -1.02163 6.67712 -1.67076 -0.86556 6.67822 -2.26335 -1.01731 
6.67822 -1.96907 -1.01731 6.67931 -1.77101 -0.94062 6.68392 -2.31296 -1.0107 
6.68392 -1.91946 -1.0107 6.68423 -1.58013 -0.782 6.69157 -2.36089 -1.00298 
6.69157 -1.87154 -1.00298 6.69233 -1.72032 -0.92449 6.69332 -1.62658 -0.84789 
6.70085 -2.40846 -0.99347 6.70085 -1.82397 -0.99347 6.70456 -2.11621 -1.06078 
6.70456 -1.53886 -0.76193 6.70541 -2.16528 -1.05993 6.70541 -2.06715 -1.05993 
6.70683 -1.67556 -0.90958 6.70796 -2.21423 -1.05738 6.70796 -2.0182 -1.05738 
6.71148 -1.58339 -0.82891 6.71179 -1.77734 -0.98244 6.71221 -2.26294 -1.05313 
6.71221 -1.96948 -1.05313 6.71814 -2.3113 -1.0472 6.71814 -1.92112 -1.0472 
6.72304 -1.63187 -0.89332 6.72438 -1.72637 -0.96659 6.72575 -2.35919 -1.03959 
6.72575 -1.87323 -1.03959 6.73143 -1.54178 -0.80899 6.735 -2.4065 -1.03034 
6.735 -1.82593 -1.03034 6.7387 -1.68161 -0.95221 6.7401 -2.11621 -1.09463 
6.74082 -1.58846 -0.87468 6.741 -2.16534 -1.09381 6.741 -2.06709 -1.09381 
6.74371 -2.21458 -1.09135 6.74371 -2.01784 -1.09135 6.74589 -2.4531 -1.01945 
6.74589 -1.77932 -1.01945 6.74803 -2.26335 -1.08712 6.74803 -1.96907 -1.08712 
6.7546 -1.63766 -0.93614 6.75464 -2.31296 -1.08142 6.75464 -1.91946 -1.08142 
6.75838 -1.73353 -1.00696 6.76031 -1.5464 -0.85472 6.76236 -2.36089 -1.07377 
6.76236 -1.87154 -1.07377 6.77187 -2.40846 -1.06449 6.77187 -1.82397 -1.06449 
6.77198 -1.59511 -0.91871 6.77245 -1.68866 -0.99289 6.77727 -2.11621 -1.12669 
6.77841 -2.16552 -1.12605 6.77841 -2.06691 -1.12605 6.78109 -2.2147 -1.12353 
6.78109 -2.01773 -1.12353 6.7829 -2.45508 -1.05355 6.7829 -1.77734 -1.05355 
6.78614 -2.2646 -1.11964 6.78614 -1.96782 -1.11964 6.78805 -1.64482 -0.97729 
6.7911 -1.55269 -0.89897 6.79278 -2.31413 -1.11381 6.79278 -1.9183 -1.11381 
6.79875 -1.72637 -1.04096 6.80082 -2.3622 -1.10625 6.80082 -1.87022 -1.10625 
6.80516 -1.60211 -0.96018 6.81036 -2.40968 -1.09685 6.81036 -1.82274 -1.09685 
6.81139 -1.51281 -0.87863 6.81313 -1.68161 -1.02664 6.81596 -2.11621 -1.15688 
6.81717 -2.16557 -1.15626 6.81717 -2.06685 -1.15626 6.82085 -2.21552 -1.15435 
6.82085 -2.0169 -1.15435 6.82373 -1.56064 -0.94161 6.82472 -2.46141 -1.08603 
6.82472 -1.77101 -1.08603 6.82603 -2.26547 -1.15039 6.82603 -1.96696 -1.15039 
6.8292 -1.63766 -1.01074 6.83247 -2.3148 -1.14431 6.83247 -1.91763 -1.14431 
6.84064 -2.36291 -1.13667 6.84064 -1.86952 -1.13667 6.84085 -1.72032 -1.07301 
6.84371 -1.52051 -0.92163 6.84663 -1.59511 -0.99336 6.85371 -2.41512 -1.12785 
6.85371 -1.81731 -1.12785 6.85576 -1.67556 -1.05851 6.85609 -2.11621 -1.18515 
6.8584 -2.16621 -1.18518 6.8584 -2.06621 -1.18518 6.8621 -2.21609 -1.18314 
6.8621 -2.01633 -1.18314 6.86637 -1.55269 -0.97424 6.86717 -2.26572 -1.17901 
6.86717 -1.96671 -1.17901 6.86847 -2.46673 -1.11662 6.86847 -1.7657 -1.11662 
6.87202 -1.63187 -1.0423 6.87361 -2.31497 -1.17282 6.87361 -1.91746 -1.17282 
6.88457 -1.71539 -1.10302 6.88535 -2.36771 -1.16592 6.88535 -1.86472 -1.16592 
6.88671 -1.51281 -0.95395 6.89066 -1.58846 -1.02452 6.89756 -2.11621 -1.21141 
6.89866 -2.4197 -1.15662 6.89866 -1.81273 -1.15662 6.89978 -1.67076 -1.08822 
6.89998 -2.16627 -1.21139 6.89998 -2.06616 -1.21139 6.9039 -2.21643 -1.20932 
6.9039 -2.01599 -1.20932 6.90909 -2.2661 -1.20512 6.90909 -1.96632 -1.20512 
6.91062 -1.5464 -1.00503 6.91348 -2.47079 -1.14494 6.91348 -1.76164 -1.14494 
6.91745 -1.62658 -1.07202 6.92022 -2.3184 -1.20079 6.92022 -1.91403 -1.20079 
6.92979 -1.7116 -1.13091 6.93154 -1.50668 -0.9845 6.93231 -2.37108 -1.19347 
6.93231 -1.86134 -1.19347 6.93643 -1.58339 -1.05386 6.94027 -2.11621 -1.2356 
6.94301 -2.16644 -1.23563 6.94301 -2.06599 -1.23563 6.94613 -2.42327 -1.18373 
6.94613 -1.80915 -1.18373 6.94648 -1.66661 -1.11621 6.94694 -2.21653 -1.23343 
6.94694 -2.01589 -1.23343 6.95362 -1.46844 -0.96244 6.95635 -1.54178 -1.03391 
6.95696 -2.2691 -1.2311 6.95696 -2.2691 0.52375 6.95696 -1.96333 -1.2311 
6.9613 -2.47424 -1.1716 6.9613 -1.75819 -1.1716 6.96435 -1.62275 -1.0996 
6.96828 -2.32123 -1.22625 6.96828 -2.32123 0.5189 6.96828 -1.9112 -1.22625 
6.97637 -1.70895 -1.15659 6.97759 -1.50234 -1.01302 6.98099 -2.37396 -1.2186 
6.98099 -1.85846 -1.2186 6.98334 -1.58013 -1.08111 6.98411 -2.11621 -1.25767 
6.98696 -2.16649 -1.25761 6.98696 -2.16649 0.55026 6.98696 -2.06594 -1.25761 
6.99337 -1.66413 -1.14149 6.99499 -2.42593 -1.20835 6.99499 -1.8065 -1.20835 
6.99611 -2.21904 -1.25742 6.99611 -2.21904 0.55006 6.99611 -2.01339 -1.25742 
7.00341 -1.53886 -1.06078 7.00645 -2.2716 -1.2546 7.00645 -2.2716 0.54724 
7.00645 -1.96083 -1.2546 7.00901 -2.47596 -1.19538 7.00901 -1.75647 -1.19538 
7.0117 -1.62024 -1.12442 7.01767 -2.32345 -1.24912 7.01767 -2.32345 0.54177 
7.01767 -1.90897 -1.24912 7.02419 -1.70746 -1.17999 7.02898 -2.11621 -1.27756 
7.02898 -2.11621 0.5702 7.03069 -2.37612 -1.24098 7.03069 -2.37612 0.53363 
7.03069 -1.85631 -1.24098 7.03099 -1.57786 -1.10552 7.03722 -2.1688 -1.27944 
7.03722 -2.1688 0.57208 7.03722 -2.06363 -1.27944 7.03722 -2.06363 0.57208 
7.04172 -1.66274 -1.16454 7.04387 -2.42667 -1.23023 7.04387 -1.80576 -1.23023 
7.04653 -2.22123 -1.27869 7.04653 -2.22123 0.57134 7.04653 -2.01119 -1.27869 
7.04653 -2.01119 0.57134 7.05687 -2.27337 -1.27532 7.05687 -2.27337 0.56797 
7.05687 -1.95906 -1.27532 7.05687 -1.95906 0.56797 7.05814 -2.47661 -1.21689 
7.05814 -1.75581 -1.21689 7.06019 -1.61916 -1.14703 7.06822 -2.32506 -1.26933 
7.06822 -2.32506 0.56198 7.06822 -1.90737 -1.26933 7.06822 -1.90737 0.56198 
7.07311 -2.52529 -1.20105 7.07311 -1.70713 -1.20105 7.07477 -2.11621 -1.29522 
7.07477 -2.11621 0.58787 7.08054 -2.37616 -1.26075 7.08054 -2.37616 0.5534 
7.08054 -1.85627 -1.26075 7.08054 -1.85627 0.5534 7.08323 -2.16884 -1.29674 
7.08323 -2.16884 0.58938 7.08323 -2.06359 -1.29674 7.08323 -2.06359 0.58938 
7.0909 -1.66259 -1.18515 7.09288 -2.22152 -1.29564 7.09288 -2.22152 0.58828 
7.09288 -2.0109 -1.29564 7.09288 -2.0109 0.58828 7.0938 -2.42652 -1.2496 
7.0938 -2.42652 0.54224 7.0938 -1.80591 -1.2496 7.0938 -1.80591 0.54224 
7.09403 -1.55915 -1.121 7.10344 -2.27366 -1.29187 7.10344 -2.27366 0.58452 
7.10344 -1.95877 -1.29187 7.10344 -1.95877 0.58452 7.10796 -2.476 -1.2359 
7.10796 -1.75643 -1.2359 7.10796 -1.75643 0.52855 7.11573 -2.32648 -1.28546 
7.11573 -2.32648 0.5781 7.11573 -1.90595 -1.28546 7.11573 -1.90595 0.5781 
7.12138 -2.11621 -1.31062 7.12138 -2.11621 0.60326 7.12299 -2.52446 -1.2197 
7.12299 -1.70796 -1.2197 7.12299 -1.70796 0.51235 7.12422 -1.6017 -1.16155 
7.12422 -1.6017 0.45419 7.12828 -2.3775 -1.2764 7.12828 -2.3775 0.56905 
7.12828 -1.85492 -1.2764 7.12828 -1.85492 0.56905 7.1296 -1.50216 0.38346 
7.13029 -2.16896 -1.31183 7.13029 -2.16896 0.60447 7.13029 -2.06346 -1.31183 
7.13029 -2.06346 0.60447 7.14001 -2.22156 -1.31029 7.14001 -2.22156 0.60294 
7.14001 -2.01087 -1.31029 7.14001 -2.01087 0.60294 7.14192 -2.42799 -1.26474 
7.14192 -2.42799 0.55738 7.14192 -1.80443 -1.26474 7.14192 -1.80443 0.55738 
7.15161 -2.2747 -1.30618 7.15161 -2.2747 0.59882 7.15161 -1.95773 -1.30618 
7.15161 -1.95773 0.59882 7.15559 -1.64603 -1.19828 7.15559 -1.64603 0.49093 
7.15631 -2.47734 -1.25055 7.15631 -1.75509 -1.25055 7.15631 -1.75509 0.5432 
7.15904 -1.54314 0.42592 7.16398 -2.32736 -1.29923 7.16398 -2.32736 0.59188 
7.16398 -1.90506 -1.29923 7.16398 -1.90506 0.59188 7.16868 -2.11621 -1.32371 
7.16868 -2.11621 0.61635 7.17701 -2.37839 -1.28973 7.17701 -2.37839 0.58238 
7.17701 -1.85403 -1.28973 7.17701 -1.85403 0.58238 7.17778 -2.169 -1.32451 
7.17778 -2.169 0.61715 7.17778 -2.06342 -1.32451 7.17778 -2.06342 0.61715 
7.18891 -2.22217 -1.32278 7.18891 -2.22217 0.61542 7.18891 -2.01026 -1.32278 
7.18891 -2.01026 0.61542 7.18957 -1.58662 0.46498 7.19072 -2.42867 -1.27756 
7.19072 -2.42867 0.5702 7.19072 -1.80375 -1.27756 7.19072 -1.80375 0.5702 
7.19379 -2.53237 -1.23648 7.19379 -1.70005 -1.23648 7.19379 -1.70005 0.52913 
7.19476 -1.48796 0.39348 7.20071 -2.27528 -1.31814 7.20071 -2.27528 0.61079 
7.20071 -1.95714 -1.31814 7.20071 -1.95714 0.61079 7.21286 -2.32772 -1.31062 
7.21286 -2.32772 0.60327 7.21286 -1.90471 -1.31062 7.21286 -1.90471 0.60327 
7.21657 -2.11621 -1.33446 7.21657 -2.11621 0.62711 7.22474 -1.53005 0.43465 
7.22608 -2.37867 -1.30061 7.22608 -2.37867 0.59325 7.22608 -1.85376 -1.30061 
7.22608 -1.85376 0.59325 7.22713 -1.63911 -1.21293 7.22713 -1.63911 0.50558 
7.22721 -2.16944 -1.33508 7.22721 -2.16944 0.62772 7.22721 -2.06299 -1.33508 
7.22721 -2.06299 0.62772 7.22782 -2.48421 -1.26515 7.22782 -1.74821 -1.26515 
7.22782 -1.74821 0.55779 7.23255 -1.43452 0.3557 7.23838 -2.2225 -1.3328 
7.23838 -2.2225 0.62544 7.23838 -2.00992 -1.3328 7.23838 -2.00992 0.62544 
7.25007 -2.27525 -1.32763 7.25007 -2.27525 0.62028 7.25007 -1.95717 -1.32763 
7.25007 -1.95717 0.62028 7.26091 -1.47661 0.4001 7.26208 -1.58038 0.47729 
7.26223 -2.32754 -1.3196 7.26223 -2.32754 0.61225 7.26223 -1.90489 -1.3196 
7.26223 -1.90489 0.61225 7.26309 -2.4342 -1.29006 7.26309 -2.4342 0.5827 
7.26309 -1.79823 -1.29006 7.26309 -1.79823 0.5827 7.26493 -2.11621 -1.34285 
7.26493 -2.11621 0.6355 7.26576 -2.53805 -1.24853 7.26576 -1.69437 -1.24853 
7.26576 -1.69437 0.54118 7.27572 -2.16947 -1.34296 7.27572 -2.16947 0.63561 
7.27572 -2.06295 -1.34296 7.27572 -2.06295 0.63561 7.28719 -2.22277 -1.34016 
7.28719 -2.22277 0.63281 7.28719 -2.00965 -1.34016 7.28719 -2.00965 0.63281 
7.29783 -1.52514 0.44487 7.29788 -1.4266 0.36151 7.29899 -2.38338 -1.31072 
7.29899 -2.38338 0.60336 7.29899 -1.84905 -1.31072 7.29899 -1.84905 0.60336 
7.29903 -2.2755 -1.33446 7.29903 -2.2755 0.62711 7.29903 -1.95692 -1.33446 
7.29903 -1.95692 0.62711 7.30029 -1.6344 0.51549 7.30077 -2.48884 -1.27501 
7.30077 -1.74359 -1.27501 7.30077 -1.74359 0.56766 7.31365 -2.11621 -1.34886 
7.31365 -2.11621 0.64151 7.32485 -2.16958 -1.34847 7.32485 -2.16958 0.64112 
7.32485 -2.06285 -1.34847 7.32485 -2.06285 0.64112 7.33541 -1.57705 0.48507 
7.33607 -1.47107 0.40663 7.33626 -2.438 -1.29748 7.33626 -2.438 0.59013 
7.33626 -1.79443 -1.29748 7.33626 -1.79443 0.59013 7.3363 -2.22279 -1.34512 
7.3363 -2.22279 0.63777 7.3363 -2.00964 -1.34512 7.3363 -2.00964 0.63777 
7.33674 -2.32934 -1.32783 7.33674 -2.32934 0.62047 7.33674 -1.90309 -1.32783 
7.33674 -1.90309 0.62047 7.33852 -2.54147 -1.25579 7.33852 -1.69095 -1.25579 
7.33852 -1.69095 0.54843 7.3626 -2.11621 -1.35247 7.3626 -2.11621 0.64512 
7.37343 -1.5214 0.44928 7.37343 -1.63204 0.52046 7.37346 -1.42286 0.36591 
7.37388 -2.38459 -1.31625 7.37388 -2.38459 0.6089 7.37388 -1.84784 -1.31625 
7.37388 -1.84784 0.6089 7.37388 -2.49116 -1.27995 7.37388 -1.74127 -1.27995 
7.37388 -1.74127 0.5726 7.3739 -2.27671 -1.33999 7.3739 -2.27671 0.63264 
7.3739 -1.95571 -1.33999 7.3739 -1.95571 0.63264 7.3739 -2.16961 -1.35154 
7.3739 -2.16961 0.64418 7.3739 -2.06281 -1.35154 7.3739 -2.06281 0.64418 
7.41166 -2.54261 -1.25821 7.41166 -2.43892 -1.30018 7.41166 -2.43892 0.59282 
7.41166 -2.32994 -1.33057 7.41166 -2.32994 0.62322 7.41166 -2.22309 -1.34795 
7.41166 -2.22309 0.6406 7.41166 -2.11621 -1.35368 7.41166 -2.11621 0.64632 
7.41166 -2.00933 -1.34795 7.41166 -2.00933 0.6406 7.41166 -1.90249 -1.33057 
7.41166 -1.90249 0.62322 7.41166 -1.79351 -1.30018 7.41166 -1.79351 0.59282 
7.41166 -1.68981 0.55086 7.41166 -1.57547 0.48751 7.41166 -1.46922 0.40882 
7.44942 -2.16961 -1.35154 7.44942 -2.16961 0.64418 7.44942 -2.06281 -1.35154 
7.44942 -2.06281 0.64418 7.44942 -2.27671 -1.33999 7.44942 -2.27671 0.63264 
7.44942 -1.95571 -1.33999 7.44942 -1.95571 0.63264 7.44945 -2.49116 -1.27995 
7.44945 -2.49116 0.5726 7.44945 -1.74127 -1.27995 7.44945 -1.74127 0.5726 
7.44945 -2.38459 -1.31625 7.44945 -2.38459 0.6089 7.44945 -1.84784 -1.31625 
7.44945 -1.84784 0.6089 7.44986 -1.42286 0.36591 7.4499 -1.63204 0.52046 
7.4499 -1.5214 0.44928 7.46073 -2.11621 -1.35247 7.46073 -2.11621 0.64512 
7.48481 -2.54147 -1.25579 7.48481 -1.69095 0.54843 7.48659 -2.32934 -1.32783 
7.48659 -2.32934 0.62047 7.48659 -1.90309 -1.32783 7.48659 -1.90309 0.62047 
7.48702 -2.22279 -1.34512 7.48702 -2.22279 0.63777 7.48702 -2.00964 -1.34512 
7.48702 -2.00964 0.63777 7.48706 -2.438 -1.29748 7.48706 -2.438 0.59013 
7.48706 -1.79443 -1.29748 7.48706 -1.79443 0.59013 7.48726 -1.47107 0.40663 
7.48786 -1.38029 0.31909 7.48791 -1.57705 0.48507 7.49848 -2.16958 -1.34847 
7.49848 -2.16958 0.64112 7.49848 -2.06285 -1.34847 7.49848 -2.06285 0.64112 
7.50968 -2.11621 -1.34886 7.50968 -2.11621 0.64151 7.52255 -2.48884 0.56766 
7.52255 -1.74359 0.56766 7.52304 -1.6344 0.51549 7.5243 -2.2755 -1.33446 
7.5243 -2.2755 0.62711 7.5243 -1.95692 -1.33446 7.5243 -1.95692 0.62711 
7.52433 -2.38338 0.60336 7.52433 -1.84905 -1.31072 7.52433 -1.84905 0.60336 
7.52544 -1.4266 0.36151 7.52549 -1.52514 0.44487 7.53613 -2.22277 -1.34016 
7.53613 -2.22277 0.63281 7.53613 -2.00965 -1.34016 7.53613 -2.00965 0.63281 
7.5476 -2.16947 -1.34296 7.5476 -2.16947 0.63561 7.5476 -2.06295 -1.34296 
7.5476 -2.06295 0.63561 7.5534 -1.38632 0.31503 7.55756 -1.69437 0.54118 
7.55839 -2.11621 -1.34285 7.55839 -2.11621 0.6355 7.56024 -2.4342 0.5827 
7.56024 -1.79823 -1.29006 7.56024 -1.79823 0.5827 7.56109 -2.32754 0.61225 
7.56109 -1.90489 -1.3196 7.56109 -1.90489 0.61225 7.56124 -1.58038 0.47729 
7.56242 -1.47661 0.4001 7.57326 -2.27525 0.62028 7.57326 -1.95717 -1.32763 
7.57326 -1.95717 0.62028 7.58072 -1.34903 0.26508 7.58494 -2.2225 0.62544 
7.58494 -2.00992 -1.3328 7.58494 -2.00992 0.62544 7.59078 -1.43452 0.3557 
7.59551 -2.48421 0.55779 7.59551 -1.74821 0.55779 7.59612 -2.16944 0.62772 
7.59612 -2.06299 -1.33508 7.59612 -2.06299 0.62772 7.59619 -1.63911 0.50558 
7.59725 -2.37867 0.59325 7.59725 -1.85376 -1.30061 7.59725 -1.85376 0.59325 
7.59859 -1.53005 0.43465 7.60675 -2.11621 0.62711 7.61047 -2.32772 0.60327 
7.61047 -1.90471 -1.31062 7.61047 -1.90471 0.60327 7.61833 -1.39553 0.30806 
7.62261 -2.27528 0.61079 7.62261 -1.95714 -1.31814 7.62261 -1.95714 0.61079 
7.62857 -1.48796 0.39348 7.62953 -2.53237 0.52913 7.62953 -1.70005 0.52913 
7.63261 -2.42867 0.5702 7.63261 -1.80375 -1.27756 7.63261 -1.80375 0.5702 
7.63375 -1.58662 0.46498 7.63441 -2.22217 0.61542 7.63441 -2.01026 0.61542 
7.64494 -1.35981 0.25742 7.64555 -2.169 0.61715 7.64555 -2.06342 0.61715 
7.64631 -2.37839 0.58238 7.64631 -1.85403 -1.28973 7.64631 -1.85403 0.58238 
7.65464 -2.11621 0.61635 7.65673 -1.44694 0.34776 7.65935 -2.32736 0.59188 
7.65935 -1.90506 -1.29923 7.65935 -1.90506 0.59188 7.66429 -1.54314 0.42592 
7.66702 -2.47734 0.5432 7.66702 -1.75509 0.5432 7.66773 -1.64603 0.49093 
7.67048 -1.32754 0.204 7.67172 -2.2747 0.59882 7.67172 -1.95773 0.59882 
7.68141 -2.42799 0.55738 7.68141 -1.80443 0.55738 7.68331 -2.22156 0.60294 
7.68331 -2.01087 0.60294 7.68429 -1.40885 0.29849 7.69303 -2.16896 0.60447 
7.69303 -2.06346 0.60447 7.69373 -1.50216 0.38346 7.69505 -2.3775 0.56905 
7.69505 -1.85492 -1.2764 7.69505 -1.85492 0.56905 7.69911 -1.6017 0.45419 
7.70034 -2.52446 0.51235 7.70034 -1.70796 0.51235 7.70195 -2.11621 0.60326 
7.7076 -2.32648 0.5781 7.7076 -1.90595 0.5781 7.71057 -1.37441 0.24664 
7.71536 -2.476 0.52855 7.71536 -1.75643 0.52855 7.71989 -2.27366 0.58452 
7.71989 -1.95877 0.58452 7.72207 -1.46229 0.33627 7.72929 -1.55915 0.41365 
7.72953 -2.42652 0.54224 7.72953 -1.80591 0.54224 7.73044 -2.22152 0.58828 
7.73044 -2.0109 0.58828 7.73242 -1.66259 0.47779 7.7331 -1.34305 0.19303 
7.7401 -2.16884 0.58938 7.7401 -2.06359 0.58938 7.74279 -2.37616 0.5534 
7.74279 -1.85627 0.5534 7.74855 -2.11621 0.58787 7.74898 -1.42544 0.2859 
7.75022 -2.52529 0.49369 7.75022 -1.70713 0.49369 7.75511 -2.32506 0.56198 
7.75511 -1.90737 0.56198 7.75761 -1.51915 0.37009 7.76313 -1.61916 0.43968 
7.76519 -2.47661 0.50953 7.76519 -1.75581 0.50953 7.76646 -2.27337 0.56797 
7.76646 -1.95906 0.56797 7.76732 -1.33065 0.15268 7.77245 -1.39208 0.23409 
7.7768 -2.22123 0.57134 7.7768 -2.01119 0.57134 7.77946 -2.42667 0.52288 
7.77946 -1.80576 0.52288 7.7816 -1.66274 0.45719 7.7855 -1.48037 0.32156 
7.7861 -2.1688 0.57208 7.7861 -2.06363 0.57208 7.79234 -1.57786 0.39816 
7.79264 -2.37612 0.53363 7.79264 -1.85631 0.53363 7.79435 -2.11621 0.5702 
7.79435 -1.36187 0.17973 7.79913 -2.52496 0.47263 7.79913 -1.70746 0.47263 
7.80067 -1.32056 0.11065 7.80566 -2.32345 0.54177 7.80566 -1.90897 0.54177 
7.81021 -1.44549 0.27185 7.81163 -1.62024 0.41706 7.81431 -2.47596 0.48802 
7.81431 -1.75647 0.48802 7.81688 -2.2716 0.54724 7.81688 -1.96083 0.54724 
7.81991 -1.53886 0.35343 7.82722 -2.21904 0.55006 7.82722 -2.01339 0.55006 
7.82792 -1.3514 0.13805 7.82833 -2.42593 0.50099 7.82833 -1.8065 0.50099 
7.82996 -2.5683 0.43414 7.82996 -1.66413 0.43414 7.83322 -1.41316 0.21903 
7.83636 -2.16649 0.55026 7.83636 -2.06594 0.55026 7.83922 -2.11621 0.55031 
7.83998 -1.58013 0.37375 7.84233 -2.37396 0.51124 7.84233 -1.85846 0.51124 
7.84574 -1.50234 0.30567 7.84695 -2.52347 0.44923 7.84695 -1.70895 0.44923 
7.85395 -1.38392 0.16413 7.85504 -2.32123 0.5189 7.85504 -1.9112 0.5189 
7.85898 -1.62275 0.39225 7.86025 -1.3432 0.09491 7.86202 -2.47424 0.46424 
7.86202 -1.75819 0.46424 7.86637 -2.2691 0.52375 7.86637 -1.96333 0.52375 
7.86698 -1.54178 0.32656 7.86971 -1.46844 0.25508 7.87639 -2.21653 0.52608 
7.87639 -2.01589 0.52608 7.87684 -2.56582 0.40886 7.87684 -1.66661 0.40886 
7.8772 -2.42327 0.47638 7.8772 -1.80915 0.47638 7.88032 -2.16644 0.52828 
7.88032 -2.06599 0.52828 7.88306 -2.11621 0.52824 7.88653 -1.37526 0.12119 
7.88689 -1.58339 0.34651 7.89102 -2.37108 0.48612 7.89102 -1.86134 0.48612 
7.89171 -1.43732 0.20189 7.89179 -1.50668 0.27715 7.89354 -2.52083 0.42355 
7.89354 -1.7116 0.42355 7.90311 -2.3184 0.49344 7.90311 -1.91403 0.49344 
7.90587 -1.62658 0.36466 7.90984 -2.47079 0.43758 7.90984 -1.76164 0.43758 
7.91166 -1.40911 0.14632 7.91271 -1.5464 0.29768 7.91423 -2.2661 0.49777 
7.91423 -1.96632 0.49777 7.91473 -1.47418 0.22486 7.91943 -2.21643 0.50197 
7.91943 -2.01599 0.50197 7.92335 -2.16627 0.50404 7.92335 -2.06616 0.50404 
7.92354 -2.56167 0.38086 7.92354 -1.67076 0.38086 7.92467 -2.4197 0.44927 
7.92467 -1.81273 0.44927 7.92577 -2.11621 0.50405 7.92947 -1.38392 0.08861 
7.93267 -1.58846 0.31717 7.93559 -1.44465 0.17025 7.93662 -1.51281 0.2466 
7.93798 -2.36771 0.45857 7.93798 -1.86472 0.45857 7.93875 -2.51704 0.39567 
7.93875 -1.71539 0.39567 7.94972 -2.31497 0.46546 7.94972 -1.91746 0.46546 
7.9513 -2.60055 0.33495 7.9513 -1.63187 0.33495 7.95486 -2.46673 0.40926 
7.95486 -1.7657 0.40926 7.95616 -2.26572 0.47166 7.95616 -1.96671 0.47166 
7.95696 -1.55269 0.26688 7.95826 -1.48182 0.19292 7.96123 -2.21609 0.47578 
7.96123 -2.01633 0.47578 7.96492 -2.16621 0.47783 7.96492 -2.06621 0.47783 
7.96723 -2.11621 0.47779 7.96723 -1.43732 0.12637 7.96757 -2.55687 0.35116 
7.96757 -1.67556 0.35116 7.96962 -2.41512 0.42049 7.96962 -1.81731 0.42049 
7.97669 -1.59511 0.28601 7.97962 -1.52051 0.21428 7.98248 -2.51211 0.36566 
7.98248 -1.72032 0.36566 7.98268 -2.36291 0.42932 7.98268 -1.86952 0.42932 
7.98437 -1.41316 0.06788 7.9902 -1.47418 0.14939 7.99086 -2.3148 0.43695 
7.99086 -1.91763 0.43695 7.99412 -2.59477 0.30338 7.99412 -1.63766 0.30338 
7.9973 -2.26547 0.44304 7.9973 -1.96696 0.44304 7.9986 -2.46141 0.37868 
7.9986 -1.77101 0.37868 7.9996 -1.56064 0.23426 8.00248 -2.21552 0.44699 
8.00248 -2.0169 0.44699 8.00616 -2.16557 0.44891 8.00616 -2.06685 0.44891 
8.00736 -2.11621 0.44953 8.0102 -2.55082 0.31928 8.0102 -1.68161 0.31928 
8.01194 -1.51281 0.17128 8.01297 -2.40968 0.3895 8.01297 -1.82274 0.3895 
8.01817 -1.60211 0.25283 8.02042 -1.46844 0.10437 8.0225 -2.3622 0.39889 
8.0225 -1.87022 0.39889 8.02458 -2.50605 0.3336 8.02458 -1.72637 0.3336 
8.03055 -2.31413 0.40646 8.03055 -1.9183 0.40646 8.03222 -1.55269 0.19162 
8.03528 -2.58761 0.26994 8.03528 -1.64482 0.26994 8.03719 -2.2646 0.41229 
8.03719 -1.96782 0.41229 8.03719 -1.44549 0.04487 8.04043 -2.45508 0.34619 
8.04043 -1.77734 0.34619 8.04224 -2.2147 0.41618 8.04224 -2.01773 0.41618 
8.04249 -1.50668 0.12645 8.04492 -2.16552 0.4187 8.04492 -2.06691 0.4187 
8.04606 -2.11621 0.41933 8.05088 -2.54377 0.28554 8.05088 -1.68866 0.28554 
8.05135 -1.59511 0.21135 8.05145 -2.40846 0.35714 8.05145 -1.82397 0.35714 
8.06097 -2.36089 0.36642 8.06097 -1.87154 0.36642 8.06302 -1.5464 0.14737 
8.06494 -2.4989 0.2996 8.06494 -1.73353 0.2996 8.06869 -2.31296 0.37406 
8.06869 -1.91946 0.37406 8.06872 -2.59477 0.22878 8.06872 -1.63766 0.22878 
8.07101 -1.50234 0.0804 8.0753 -2.26335 0.37977 8.0753 -1.96907 0.37977 
8.07744 -2.4531 0.3121 8.07744 -1.77932 0.3121 8.07961 -2.21458 0.384 
8.07961 -2.01784 0.384 8.08232 -2.16534 0.38646 8.08232 -2.06709 0.38646 
8.08251 -1.58846 0.16733 8.08322 -2.11621 0.38727 8.08462 -2.55082 0.24486 
8.08462 -1.68161 0.24486 8.0869 -1.48037 0.02016 8.08832 -2.4065 0.32298 
8.08832 -1.82593 0.32298 8.0919 -1.54178 0.10164 8.09758 -2.35919 0.33224 
8.09758 -1.87323 0.33224 8.09894 -2.50605 0.25924 8.09894 -1.72637 0.25924 
8.10029 -2.60055 0.18596 8.10029 -1.63187 0.18596 8.10518 -2.3113 0.33984 
8.10518 -1.92112 0.33984 8.11112 -2.26294 0.34578 8.11112 -1.96948 0.34578 
8.11153 -2.45508 0.27509 8.11153 -1.77734 0.27509 8.11185 -1.58339 0.12155 
8.11536 -2.21423 0.35002 8.11536 -2.0182 0.35002 8.1165 -2.55687 0.20223 
8.1165 -1.67556 0.20223 8.11792 -2.16528 0.35258 8.11792 -2.06715 0.35258 
8.11877 -2.11621 0.35343 8.11877 -1.53886 0.05457 8.12248 -2.40846 0.28611 
8.12248 -1.82397 0.28611 8.13 -1.62658 0.14053 8.131 -2.51211 0.21714 
8.131 -1.72032 0.21714 8.13176 -2.36089 0.29563 8.13176 -1.87154 0.29563 
8.13543 -1.51915 -0.00773 8.13909 -1.58013 0.07464 8.1394 -2.31296 0.30335 
8.1394 -1.91946 0.30335 8.14402 -2.46141 0.23326 8.14402 -1.77101 0.23326 
8.14511 -2.26335 0.30996 8.14511 -1.96907 0.30996 8.1462 -1.67076 0.1582 
8.1488 -1.50216 -0.07161 8.14934 -2.21458 0.31427 8.14934 -2.01784 0.31427 
8.1518 -2.16534 0.31698 8.1518 -2.06709 0.31698 8.15261 -2.11621 0.31788 
8.15484 -2.40968 0.24763 8.15484 -1.82274 0.24763 8.15759 -1.62275 0.09364 
8.16101 -1.71539 0.17341 8.1635 -1.57786 0.027 8.16423 -2.3622 0.25716 
8.16423 -1.87022 0.25716 8.1718 -2.31413 0.26521 8.1718 -1.9183 0.26521 
8.1742 -1.66661 0.1115 8.1746 -1.7657 0.18952 8.17763 -2.2646 0.27185 
8.17763 -1.96782 0.27185 8.17899 -1.55915 -0.03605 8.18152 -2.2147 0.2769 
8.18152 -2.01773 0.2769 8.1824 -1.62024 0.04629 8.18404 -2.16552 0.27958 
8.18404 -2.06691 0.27958 8.18467 -2.11621 0.28072 8.18583 -2.41512 0.20428 
8.18583 -1.81731 0.20428 8.18889 -1.7116 0.1282 8.19126 -1.54314 -0.10105 
8.19466 -2.36291 0.21734 8.19466 -1.86952 0.21734 8.19948 -1.66413 0.06462 
8.20229 -2.3148 0.22552 8.20229 -1.91763 0.22552 8.20292 -1.76164 0.1445 
8.20502 -1.61916 -0.00221 8.20838 -2.26547 0.23196 8.20838 -1.96696 0.23196 
8.21233 -2.21552 0.23714 8.21233 -2.0169 0.23714 8.21425 -2.16557 0.24082 
8.21425 -2.06685 0.24082 8.21457 -1.70895 0.08161 8.21461 -1.81273 0.15933 
8.21487 -2.11621 0.24202 8.21953 -1.6017 -0.06623 8.22253 -1.66274 0.01626 
8.22391 -1.86472 0.17264 8.22958 -1.75819 0.09668 8.23032 -1.58662 -0.13159 
8.2308 -1.91746 0.18438 8.237 -1.96671 0.19082 8.23797 -1.70746 0.03379 
8.24112 -2.21609 0.19589 8.24112 -2.01633 0.19589 8.24172 -1.80915 0.11186 
8.24313 -2.11621 0.20189 8.24313 -1.66259 -0.03292 8.24317 -2.16621 0.19958 
8.24317 -2.06621 0.19958 8.25146 -1.86134 0.12568 8.25336 -1.75647 0.04897 
8.25627 -1.64603 -0.09761 8.25878 -1.91403 0.13777 8.25903 -1.70713 -0.01512 
8.26311 -1.96632 0.14889 8.26633 -1.8065 0.06299 8.26731 -2.01599 0.15409 
8.26938 -2.06616 0.15801 8.26939 -2.11621 0.16043 8.27092 -1.63911 -0.16915 
8.27487 -1.75581 -0.00015 8.27658 -1.85846 0.07699 8.27769 -1.70796 -0.065 
8.28424 -1.9112 0.0897 8.28822 -1.80576 0.01412 8.28909 -1.96333 0.10103 
5.62466 -2.94109 -0.42944 5.62951 -2.88896 -0.41811 5.63716 -2.83623 -0.4054 
5.64644 -2.99376 -0.48249 5.65064 -2.94409 -0.4773 5.65497 -2.89179 -0.46618 
5.66229 -2.83911 -0.45409 5.67058 -3.04398 -0.52799 5.67203 -2.78692 -0.44027 
5.67262 -2.9941 -0.5243 5.67675 -2.94448 -0.51922 5.68294 -2.89522 -0.51279 
5.68416 -2.73595 -0.42509 5.68984 -2.84249 -0.50104 5.69888 -3.09398 -0.57043 
5.69914 -2.7905 -0.48774 5.69917 -2.68672 -0.41002 5.6995 -3.14334 -0.56923 
5.6995 -3.04462 -0.56923 5.70141 -2.99467 -0.56555 5.70537 -2.94473 -0.56037 
5.71082 -2.7394 -0.47291 5.71145 -2.8954 -0.55393 5.71427 -2.6419 -0.39302 
5.71909 -2.84729 -0.54575 5.72485 -2.68937 -0.45661 5.72791 -2.79507 -0.53269 
5.72907 -3.09398 -0.60912 5.72971 -3.14328 -0.60798 5.72971 -3.04468 -0.60798 
5.73134 -2.59801 -0.37469 5.73223 -3.19247 -0.6053 5.73223 -2.99549 -0.6053 
5.73612 -3.24237 -0.60025 5.73612 -2.94559 -0.60025 5.73914 -2.74346 -0.51792 
5.73955 -2.64437 -0.43991 5.74195 -2.89607 -0.59362 5.74951 -2.84799 -0.58557 
5.75024 -2.55563 -0.3554 5.75274 -2.69316 -0.50182 5.75616 -2.60051 -0.42204 
5.75891 -2.80051 -0.57603 5.76113 -3.09398 -0.64629 5.76195 -3.14311 -0.64539 
5.76195 -3.04485 -0.64539 5.76441 -3.19235 -0.64268 5.76441 -2.99561 -0.64268 
5.76754 -2.64852 -0.48661 5.76864 -3.24112 -0.63837 5.76864 -2.94684 -0.63837 
5.76973 -2.74878 -0.56167 5.77434 -3.29073 -0.63176 5.77434 -2.89723 -0.63176 
5.77465 -2.5579 -0.40305 5.78199 -3.33866 -0.62403 5.78199 -2.8493 -0.62403 
5.78275 -2.69809 -0.54554 5.78374 -2.60435 -0.46894 5.79127 -2.80173 -0.61452 
5.79498 -3.09398 -0.68184 5.79498 -2.51663 -0.38298 5.79583 -3.14305 -0.68099 
5.79583 -3.04491 -0.68099 5.79725 -2.65333 -0.53063 5.79838 -3.192 -0.67843 
5.79838 -2.99596 -0.67843 5.8019 -2.56116 -0.44996 5.80221 -2.75511 -0.6035 
5.80263 -3.24071 -0.67418 5.80263 -2.94725 -0.67418 5.80856 -3.28907 -0.66825 
5.80856 -2.89889 -0.66825 5.81346 -2.60964 -0.51437 5.8148 -2.70414 -0.58765 
5.81617 -3.33696 -0.66065 5.81617 -2.851 -0.66065 5.82185 -2.51955 -0.43005 
5.82542 -3.38427 -0.65139 5.82542 -2.8037 -0.65139 5.82912 -2.65938 -0.57327 
5.83052 -3.09398 -0.71568 5.83124 -2.56623 -0.49574 5.83142 -3.14311 -0.71487 
5.83142 -3.04485 -0.71487 5.83413 -3.19235 -0.71241 5.83413 -2.99561 -0.71241 
5.83631 -3.43087 -0.6405 5.83631 -2.75709 -0.6405 5.83845 -3.24112 -0.70817 
5.83845 -2.94684 -0.70817 5.84502 -2.61543 -0.55719 5.84506 -3.29073 -0.70247 
5.84506 -2.89723 -0.70247 5.8488 -3.47666 -0.62801 5.8488 -2.7113 -0.62801 
5.85073 -2.52417 -0.47577 5.85278 -3.33866 -0.69483 5.85278 -2.8493 -0.69483 
5.86229 -3.38623 -0.68555 5.86229 -2.80173 -0.68555 5.8624 -2.57288 -0.53976 
5.86287 -3.52154 -0.61395 5.86287 -2.66643 -0.61395 5.86769 -3.09398 -0.74774 
5.86883 -3.14328 -0.7471 5.86883 -3.04468 -0.7471 5.87151 -3.19247 -0.74459 
5.87151 -2.99549 -0.74459 5.87332 -3.43285 -0.6746 5.87332 -2.75511 -0.6746 
5.87656 -3.24237 -0.7407 5.87656 -2.94559 -0.7407 5.87847 -3.56538 -0.59834 
5.87847 -2.62258 -0.59834 5.88152 -2.53046 -0.52002 5.8832 -3.2919 -0.73487 
5.8832 -2.89607 -0.73487 5.88917 -3.48382 -0.66201 5.88917 -2.70414 -0.66201 
5.89124 -3.33997 -0.7273 5.89124 -2.84799 -0.7273 5.89558 -2.57988 -0.58124 
5.90078 -3.38745 -0.71791 5.90078 -2.80051 -0.71791 5.90181 -2.49058 -0.49968 
5.90355 -3.52859 -0.64769 5.90355 -2.65938 -0.64769 5.90638 -3.09398 -0.77794 
5.90759 -3.14334 -0.77731 5.90759 -3.04462 -0.77731 5.91127 -3.19329 -0.7754 
5.91127 -2.99467 -0.7754 5.91415 -2.53841 -0.56267 5.91514 -3.43918 -0.70708 
5.91514 -2.74878 -0.70708 5.91645 -3.24324 -0.77145 5.91645 -2.94473 -0.77145 
5.91962 -3.57254 -0.63179 5.91962 -2.61543 -0.63179 5.92289 -3.29257 -0.76536 
5.92289 -2.8954 -0.76536 5.93106 -3.34067 -0.75773 5.93106 -2.84729 -0.75773 
5.93127 -3.48987 -0.69406 5.93127 -2.69809 -0.69406 5.93413 -2.49828 -0.54268 
5.93705 -3.61508 -0.61442 5.93705 -2.57288 -0.61442 5.94413 -3.39289 -0.7489 
5.94413 -2.79507 -0.7489 5.94618 -3.53464 -0.67957 5.94618 -2.65333 -0.67957 
5.94651 -3.09398 -0.8062 5.94882 -3.14398 -0.80624 5.94882 -3.04398 -0.80624 
5.95252 -3.19386 -0.80419 5.95252 -2.9941 -0.80419 5.95679 -3.6575 -0.59529 
5.95679 -2.53046 -0.59529 5.95759 -3.24349 -0.80006 5.95759 -2.94448 -0.80006 
5.95889 -3.4445 -0.73767 5.95889 -2.74346 -0.73767 5.96244 -3.57832 -0.66335 
5.96244 -2.60964 -0.66335 5.96403 -3.29274 -0.79387 5.96403 -2.89522 -0.79387 
5.97499 -3.4948 -0.72407 5.97499 -2.69316 -0.72407 5.97577 -3.34548 -0.78698 
5.97577 -2.84249 -0.78698 5.97713 -3.69739 -0.575 5.97713 -2.49058 -0.575 
5.98108 -3.62173 -0.64558 5.98108 -2.56623 -0.64558 5.98798 -3.09398 -0.83246 
5.98908 -3.39747 -0.77768 5.98908 -2.7905 -0.77768 5.9902 -3.53944 -0.70927 
5.9902 -2.64852 -0.70927 5.9904 -3.14404 -0.83244 5.9904 -3.04392 -0.83244 
5.99432 -3.1942 -0.83038 5.99432 -3.1942 0.88092 5.99432 -2.99376 -0.83038 
5.99901 -2.45194 -0.55327 5.99951 -3.24387 -0.82618 5.99951 -3.24387 0.87671 
5.99951 -2.94409 -0.82618 6.00104 -3.6638 -0.62609 6.00104 -2.52417 -0.62609 
6.0039 -3.44856 -0.76599 6.0039 -2.7394 -0.76599 6.00787 -3.58361 -0.69307 
6.00787 -2.60435 -0.69307 6.01064 -3.29617 -0.82184 6.01064 -3.29617 0.87238 
6.01064 -2.89179 -0.82184 6.02021 -3.4986 -0.75196 6.02021 -2.68937 -0.75196 
6.02196 -2.48445 -0.60556 6.02273 -3.34885 -0.81453 6.02273 -3.34885 0.86507 
6.02273 -2.83911 -0.81453 6.02685 -3.6268 -0.67492 6.02685 -2.56116 -0.67492 
6.03069 -3.09398 -0.85665 6.03069 -3.09398 0.90719 6.03343 -3.1442 -0.85668 
6.03343 -3.1442 0.90722 6.03343 -3.04376 -0.85668 6.03343 -3.04376 0.90722 
6.03655 -3.40104 -0.80478 6.03655 -3.40104 0.85532 6.03655 -2.78692 -0.80478 
6.0369 -3.54359 -0.73727 6.0369 -2.64437 -0.73727 6.03736 -3.1943 -0.85449 
6.03736 -3.1943 0.90502 6.03736 -2.99366 -0.85449 6.04404 -2.44621 -0.58349 
6.04677 -3.66841 -0.65497 6.04677 -2.51955 -0.65497 6.04738 -3.24687 -0.85215 
6.04738 -3.24687 0.90269 6.04738 -2.94109 -0.85215 6.05172 -3.45201 -0.79265 
6.05172 -3.45201 0.84319 6.05172 -2.73595 -0.79265 6.05477 -3.58745 -0.72065 
6.05477 -2.60051 -0.72065 6.0587 -3.299 -0.8473 6.0587 -3.299 0.89784 
6.0587 -2.88896 -0.8473 6.06679 -3.50124 -0.77764 6.06679 -2.68672 -0.77764 
6.06801 -2.48011 -0.63408 6.07141 -3.35173 -0.83965 6.07141 -3.35173 0.89019 
6.07141 -2.83623 -0.83965 6.07376 -3.63006 -0.70216 6.07376 -2.5579 -0.70216 
6.07453 -3.09398 -0.87872 6.07453 -3.09398 0.92926 6.07738 -3.14426 -0.87867 
6.07738 -3.14426 0.92921 6.07738 -3.0437 -0.87867 6.07738 -3.0437 0.92921 
6.08379 -3.54606 -0.76255 6.08379 -2.6419 -0.76255 6.08541 -3.40369 -0.8294 
6.08541 -3.40369 0.87994 6.08541 -2.78427 -0.8294 6.08653 -3.1968 -0.87847 
6.08653 -3.1968 0.92901 6.08653 -2.99116 -0.87847 6.08653 -2.99116 0.92901 
6.09383 -2.51663 -0.68184 6.09687 -3.24937 -0.87565 6.09687 -3.24937 0.92619 
6.09687 -2.9386 -0.87565 6.09687 -2.9386 0.92619 6.09943 -3.45373 -0.81643 
6.09943 -3.45373 0.86697 6.09943 -2.73423 -0.81643 6.09943 -2.73423 0.86697 
6.10212 -3.58995 -0.74547 6.10212 -3.58995 0.79601 6.10212 -2.59801 -0.74547 
6.10353 -2.42325 -0.60026 6.10809 -3.30122 -0.87017 6.10809 -3.30122 0.92071 
6.10809 -2.88674 -0.87017 6.10809 -2.88674 0.92071 6.11461 -3.50273 -0.80104 
6.11461 -3.50273 0.85158 6.11461 -2.68523 -0.80104 6.11461 -2.68523 0.85158 
6.1194 -3.09398 -0.89861 6.1194 -3.09398 0.94915 6.12111 -3.35389 -0.86203 
6.12111 -3.35389 0.91257 6.12111 -2.83408 -0.86203 6.12111 -2.83408 0.91257 
6.12141 -3.63233 -0.72657 6.12141 -3.63233 0.77711 6.12141 -2.55563 -0.72657 
6.12141 -2.55563 0.77711 6.12764 -3.14656 -0.90049 6.12764 -3.14656 0.95103 
6.12764 -3.0414 -0.90049 6.12764 -3.0414 0.95103 6.12825 -2.45813 -0.64997 
6.13214 -3.54746 -0.7856 6.13214 -3.54746 0.83613 6.13214 -2.6405 -0.7856 
6.13214 -2.6405 0.83613 6.13429 -3.40444 -0.85128 6.13429 -3.40444 0.90182 
6.13429 -2.78353 -0.85128 6.13429 -2.78353 0.90182 6.13695 -3.199 -0.89974 
6.13695 -3.199 0.95028 6.13695 -2.98896 -0.89974 6.13695 -2.98896 0.95028 
6.14729 -3.25114 -0.89637 6.14729 -3.25114 0.94691 6.14729 -2.93683 -0.89637 
6.14729 -2.93683 0.94691 6.14856 -3.45438 -0.83794 6.14856 -3.45438 0.88848 
6.14856 -2.73358 -0.83794 6.14856 -2.73358 0.88848 6.15061 -3.59103 -0.76808 
6.15061 -3.59103 0.81862 6.15061 -2.59693 -0.76808 6.15061 -2.59693 0.81862 
6.15614 -3.69104 0.74904 6.15614 -2.49692 -0.6985 6.15864 -3.30283 -0.89039 
6.15864 -3.30283 0.94093 6.15864 -2.88513 -0.89039 6.15864 -2.88513 0.94093 
6.16353 -3.50306 -0.8221 6.16353 -3.50306 0.87264 6.16353 -2.6849 -0.8221 
6.16353 -2.6849 0.87264 6.16476 -2.40321 -0.6143 6.16519 -3.09398 -0.91628 
6.16519 -3.09398 0.96681 6.17096 -3.35393 -0.88181 6.17096 -3.35393 0.93234 
6.17096 -2.83404 -0.88181 6.17096 -2.83404 0.93234 6.17365 -3.14661 -0.91779 
6.17365 -3.14661 0.96833 6.17365 -3.04136 -0.91779 6.17365 -3.04136 0.96833 
6.18132 -3.5476 -0.8062 6.18132 -3.5476 0.85674 6.18132 -2.64036 -0.8062 
6.18132 -2.64036 0.85674 6.1833 -3.19929 -0.91669 6.1833 -3.19929 0.96723 
6.1833 -2.98867 -0.91669 6.1833 -2.98867 0.96723 6.18422 -3.40429 -0.87065 
6.18422 -3.40429 0.92119 6.18422 -2.78367 -0.87065 6.18422 -2.78367 0.92119 
6.18445 -3.65105 0.7926 6.18445 -2.53692 -0.74206 6.18445 -2.53692 0.7926 
6.19167 -3.7479 0.71522 6.19167 -2.44006 -0.66468 6.19386 -3.25142 -0.91293 
6.19386 -3.25142 0.96346 6.19386 -2.93654 -0.91293 6.19386 -2.93654 0.96346 
6.19838 -3.45377 -0.85696 6.19838 -3.45377 0.90749 6.19838 -2.73419 -0.85696 
6.19838 -2.73419 0.90749 6.20615 -3.30424 -0.90651 6.20615 -3.30424 0.95705 
6.20615 -2.88372 -0.90651 6.20615 -2.88372 0.95705 6.2118 -3.09398 -0.93167 
6.2118 -3.09398 0.98221 6.21341 -3.50223 -0.84076 6.21341 -3.50223 0.89129 
6.21341 -2.68573 -0.84076 6.21341 -2.68573 0.89129 6.21464 -3.60849 -0.7826 
6.21464 -3.60849 0.83314 6.21464 -2.57947 -0.7826 6.21464 -2.57947 0.83314 
6.2187 -3.35527 -0.89746 6.2187 -3.35527 0.94799 6.2187 -2.83269 -0.89746 
6.2187 -2.83269 0.94799 6.22002 -3.70804 0.76241 6.22002 -2.47993 -0.71187 
6.22071 -3.14673 -0.93288 6.22071 -3.14673 0.98342 6.22071 -3.04123 -0.93288 
6.22071 -3.04123 0.98342 6.22946 -3.80134 0.67743 6.22946 -2.38662 -0.62689 
6.23043 -3.19933 -0.93134 6.23043 -3.19933 0.98188 6.23043 -2.98863 -0.93134 
6.23043 -2.98863 0.98188 6.23234 -3.40576 -0.88579 6.23234 -3.40576 0.93633 
6.23234 -2.7822 -0.88579 6.23234 -2.7822 0.93633 6.24203 -3.25246 -0.92723 
6.24203 -3.25246 0.97777 6.24203 -2.9355 -0.92723 6.24203 -2.9355 0.97777 
6.24601 -3.56416 -0.81934 6.24601 -3.56416 0.86988 6.24601 -2.6238 -0.81934 
6.24601 -2.6238 0.86988 6.24673 -3.45511 -0.8716 6.24673 -3.45511 0.92214 
6.24673 -2.73285 -0.8716 6.24673 -2.73285 0.92214 6.24946 -3.66705 0.80487 
6.24946 -2.52091 -0.75433 6.24946 -2.52091 0.80487 6.2544 -3.30513 -0.92028 
6.2544 -3.30513 0.97082 6.2544 -2.88283 -0.92028 6.2544 -2.88283 0.97082 
6.25702 -3.76326 0.72671 6.25702 -2.4247 -0.67617 6.2591 -3.09398 -0.94476 
6.2591 -3.09398 0.9953 6.26743 -3.35616 -0.91079 6.26743 -3.35616 0.96133 
6.26743 -2.8318 -0.91079 6.26743 -2.8318 0.96133 6.2682 -3.14677 -0.94556 
6.2682 -3.14677 0.9961 6.2682 -3.04119 -0.94556 6.2682 -3.04119 0.9961 
6.27933 -3.19993 -0.94383 6.27933 -3.19993 0.99437 6.27933 -2.98803 -0.94383 
6.27933 -2.98803 0.99437 6.27999 -3.62357 0.84393 6.27999 -2.56439 -0.79339 
6.27999 -2.56439 0.84393 6.28114 -3.40644 -0.89861 6.28114 -3.40644 0.94915 
6.28114 -2.78152 -0.89861 6.28114 -2.78152 0.94915 6.28421 -3.51014 -0.85754 
6.28421 -3.51014 0.90807 6.28421 -2.67782 -0.85754 6.28421 -2.67782 0.90807 
6.28518 -3.72224 0.77243 6.28518 -2.46572 -0.72189 6.29113 -3.25305 -0.9392 
6.29113 -3.25305 0.98974 6.29113 -2.93491 -0.9392 6.29113 -2.93491 0.98974 
6.29542 -2.37329 -0.63647 6.30328 -3.30548 -0.93168 6.30328 -3.30548 0.98221 
6.30328 -2.88248 -0.93168 6.30328 -2.88248 0.98221 6.30699 -3.09398 -0.95552 
6.30699 -3.09398 1.00605 6.31516 -3.68015 0.8136 6.31516 -2.50781 -0.76306 
6.31516 -2.50781 0.8136 6.3165 -3.35644 -0.92166 6.3165 -3.35644 0.9722 
6.3165 -2.83153 -0.92166 6.3165 -2.83153 0.9722 6.31755 -3.57108 -0.83399 
6.31755 -3.57108 0.88453 6.31755 -2.61688 -0.83399 6.31755 -2.61688 0.88453 
6.31763 -3.1472 -0.95613 6.31763 -3.1472 1.00667 6.31763 -3.04076 -0.95613 
6.31763 -3.04076 1.00667 6.31824 -3.46198 -0.8862 6.31824 -3.46198 0.93674 
6.31824 -2.72598 -0.8862 6.31824 -2.72598 0.93674 6.32297 -3.77568 0.73464 
6.32297 -2.41229 -0.6841 6.3288 -3.20027 -0.95385 6.3288 -3.20027 1.00439 
6.3288 -2.98769 -0.95385 6.3288 -2.98769 1.00439 6.34049 -3.25302 -0.94869 
6.34049 -3.25302 0.99923 6.34049 -2.93494 -0.94869 6.34049 -2.93494 0.99923 
6.35133 -3.73358 0.77905 6.35133 -2.45438 -0.72851 6.3525 -3.62982 0.85623 
6.3525 -2.55814 -0.8057 6.3525 -2.55814 0.85623 6.35265 -3.30531 -0.94066 
6.35265 -3.30531 0.99119 6.35265 -2.88266 -0.94066 6.35265 -2.88266 0.99119 
6.35351 -3.41197 -0.91111 6.35351 -3.41197 0.96165 6.35351 -2.776 -0.91111 
6.35351 -2.776 0.96165 6.35535 -3.09398 -0.96391 6.35535 -3.09398 1.01445 
6.35618 -3.51582 -0.86959 6.35618 -3.51582 0.92012 6.35618 -2.67214 -0.86959 
6.35618 -2.67214 0.92012 6.36035 -2.36409 -0.64344 6.36614 -3.14724 -0.96402 
6.36614 -3.14724 1.01455 6.36614 -3.04072 -0.96402 6.36614 -3.04072 1.01455 
6.37761 -3.20054 -0.96122 6.37761 -3.20054 1.01175 6.37761 -2.98742 -0.96122 
6.37761 -2.98742 1.01175 6.38825 -3.68506 0.82381 6.38825 -2.50291 -0.77328 
6.38825 -2.50291 0.82381 6.3883 -3.78359 0.74046 6.3883 -2.40437 -0.68992 
6.38941 -3.36114 -0.93177 6.38941 -3.36114 0.98231 6.38941 -2.82682 -0.93177 
6.38941 -2.82682 0.98231 6.38945 -3.25327 -0.95552 6.38945 -3.25327 1.00605 
6.38945 -2.93469 -0.95552 6.38945 -2.93469 1.00605 6.39071 -3.57579 0.89444 
6.39071 -2.61217 -0.8439 6.39071 -2.61217 0.89444 6.39119 -3.4666 -0.89606 
6.39119 -3.4666 0.9466 6.39119 -2.72136 -0.89606 6.39119 -2.72136 0.9466 
6.40407 -3.09398 -0.96992 6.40407 -3.09398 1.02045 6.41527 -3.14735 -0.96952 
6.41527 -3.14735 1.02006 6.41527 -3.04061 -0.96952 6.41527 -3.04061 1.02006 
6.42583 -3.63314 0.86401 6.42583 -2.55482 -0.81347 6.42583 -2.55482 0.86401 
6.42589 -2.35806 -0.64749 6.42649 -3.73913 0.78558 6.42649 -2.44884 -0.73504 
6.42668 -3.41577 -0.91854 6.42668 -3.41577 0.96907 6.42668 -2.77219 -0.91854 
6.42668 -2.77219 0.96907 6.42672 -3.20056 -0.96618 6.42672 -3.20056 1.01671 
6.42672 -2.98741 -0.96618 6.42672 -2.98741 1.01671 6.42716 -3.3071 -0.94888 
6.42716 -3.3071 0.99942 6.42716 -2.88086 -0.94888 6.42716 -2.88086 0.99942 
6.42894 -3.51924 -0.87684 6.42894 -3.51924 0.92738 6.42894 -2.66872 -0.87684 
6.42894 -2.66872 0.92738 6.45302 -3.09398 -0.97353 6.45302 -3.09398 1.02406 
6.46385 -3.68879 0.82822 6.46385 -2.49917 -0.77769 6.46385 -2.49917 0.82822 
6.46385 -3.57815 0.89941 6.46385 -2.60981 -0.84887 6.46385 -2.60981 0.89941 
6.46388 -2.40063 -0.69432 6.4643 -3.36236 -0.9373 6.4643 -3.36236 0.98784 
6.4643 -2.82561 -0.9373 6.4643 -2.82561 0.98784 6.4643 -3.46893 -0.90101 
6.4643 -3.46893 0.95154 6.4643 -2.71903 -0.90101 6.4643 -2.71903 0.95154 
6.46432 -3.25448 -0.96104 6.46432 -3.25448 1.01158 6.46432 -2.93348 -0.96104 
6.46432 -2.93348 1.01158 6.46432 -3.14738 -0.97259 6.46432 -3.14738 1.02313 
6.46432 -3.04058 -0.97259 6.46432 -3.04058 1.02313 6.50208 -3.74098 0.78776 
6.50208 -3.63472 0.86646 6.50208 -3.52038 -0.87927 6.50208 -3.52038 0.9298 
6.50208 -3.41669 -0.92123 6.50208 -3.41669 0.97177 6.50208 -3.30771 -0.95162 
6.50208 -3.30771 1.00216 6.50208 -3.20086 -0.969 6.50208 -3.20086 1.01954 
6.50208 -3.09398 -0.97473 6.50208 -3.09398 1.02527 6.50208 -2.9871 -0.969 
6.50208 -2.9871 1.01954 6.50208 -2.88026 1.00216 6.50208 -2.77128 0.97177 
6.50208 -2.66758 0.9298 6.50208 -2.55324 0.86646 6.50208 -2.44698 -0.73722 
6.50208 -2.44698 0.78776 6.53984 -3.14738 -0.97259 6.53984 -3.14738 1.02313 
6.53984 -3.04058 1.02313 6.53984 -3.25448 -0.96104 6.53984 -3.25448 1.01158 
6.53984 -2.93348 1.01158 6.53987 -3.46893 -0.90101 6.53987 -3.46893 0.95154 
6.53987 -2.71903 0.95154 6.53987 -3.36236 -0.9373 6.53987 -3.36236 0.98784 
6.53987 -2.82561 0.98784 6.54032 -3.57815 0.89941 6.54032 -2.60981 0.89941 
6.54032 -3.68879 0.82822 6.54032 -2.49917 0.82822 6.55115 -3.09398 1.02406 
6.57523 -3.51924 0.92738 6.57523 -2.66872 0.92738 6.57701 -3.3071 -0.94888 
6.57701 -3.3071 0.99942 6.57701 -2.88086 0.99942 6.57744 -3.20056 1.01671 
6.57744 -2.98741 1.01671 6.57748 -3.41577 -0.91854 6.57748 -3.41577 0.96907 
6.57748 -2.77219 0.96907 6.57768 -3.73913 0.78558 6.57768 -2.44884 0.78558 
6.57833 -3.63314 0.86401 6.57833 -2.55482 0.86401 6.5889 -3.14735 1.02006 
6.5889 -3.04061 1.02006 6.6001 -3.09398 1.02045 6.61297 -3.4666 -0.89606 
6.61297 -3.4666 0.9466 6.61297 -2.72136 0.9466 6.61346 -3.57579 0.89444 
6.61346 -2.61217 0.89444 6.61472 -3.25327 1.00605 6.61472 -2.93469 1.00605 
6.61475 -3.36114 0.98231 6.61475 -2.82682 0.98231 6.61591 -3.68506 0.82381 
6.61591 -2.50291 0.82381 6.62655 -3.20054 1.01175 6.62655 -2.98742 1.01175 
6.63802 -3.14724 1.01455 6.63802 -3.04072 1.01455 6.64798 -3.51582 0.92012 
6.64798 -2.67214 0.92012 6.64881 -3.09398 1.01445 6.65066 -3.41197 0.96165 
6.65066 -2.776 0.96165 6.65151 -3.30531 0.99119 6.65151 -2.88266 0.99119 
6.65166 -3.62982 0.85623 6.65166 -2.55814 0.85623 6.65284 -2.45438 0.77905 
6.66368 -3.25302 0.99923 6.66368 -2.93494 0.99923 6.67536 -3.20027 1.00439 
6.67536 -2.98769 1.00439 6.6812 -2.41229 0.73464 6.68593 -3.46198 0.93674 
6.68593 -2.72598 0.93674 6.68654 -3.1472 1.00667 6.68654 -3.04076 1.00667 
6.68661 -3.57108 0.88453 6.68661 -2.61688 0.88453 6.68767 -3.35644 0.9722 
6.68767 -2.83153 0.9722 6.68901 -3.68015 0.8136 6.68901 -2.50781 0.8136 
6.69717 -3.09398 1.00605 6.70089 -3.30548 0.98221 6.70089 -2.88248 0.98221 
6.71303 -3.25305 0.98974 6.71303 -2.93491 0.98974 6.71899 -2.46572 0.77243 
6.71995 -3.51014 0.90807 6.71995 -2.67782 0.90807 6.72303 -3.40644 0.94915 
6.72303 -2.78152 0.94915 6.72417 -3.62357 0.84393 6.72417 -2.56439 0.84393 
6.72483 -3.19993 0.99437 6.72483 -2.98803 0.99437 6.73597 -3.14677 0.9961 
6.73597 -3.04119 0.9961 6.73673 -3.35616 0.96133 6.73673 -2.8318 0.96133 
6.74506 -3.09398 0.9953 6.74715 -2.4247 0.72671 6.74977 -3.30513 0.97082 
6.74977 -2.88283 0.97082 6.75471 -3.66705 0.80487 6.75471 -2.52091 0.80487 
6.75744 -3.45511 0.92214 6.75744 -2.73285 0.92214 6.75815 -3.56416 0.86988 
6.75815 -2.6238 0.86988 6.76214 -3.25246 0.97777 6.76214 -2.9355 0.97777 
6.77183 -3.40576 0.93633 6.77183 -2.7822 0.93633 6.77373 -3.19933 0.98188 
6.77373 -2.98863 0.98188 6.77471 -2.38662 0.67743 6.78345 -3.14673 0.98342 
6.78345 -3.04123 0.98342 6.78415 -2.47993 0.76241 6.78547 -3.35527 0.94799 
6.78547 -2.83269 0.94799 6.78953 -3.60849 0.83314 6.78953 -2.57947 0.83314 
6.79076 -3.50223 0.89129 6.79076 -2.68573 0.89129 6.79237 -3.09398 0.98221 
6.79802 -3.30424 0.95705 6.79802 -2.88372 0.95705 6.80578 -3.45377 0.90749 
6.80578 -2.73419 0.90749 6.81031 -3.25142 0.96346 6.81031 -2.93654 0.96346 
6.81249 -2.44006 0.71522 6.81971 -3.65105 0.7926 6.81971 -2.53692 0.7926 
6.81995 -3.40429 0.92119 6.81995 -2.78367 0.92119 6.82086 -3.19929 0.96723 
6.82086 -2.98867 0.96723 6.82284 -3.5476 0.85674 6.82284 -2.64036 0.85674 
6.83052 -3.14661 0.96833 6.83052 -3.04136 0.96833 6.83321 -3.35393 0.93234 
6.83321 -2.83404 0.93234 6.83897 -3.09398 0.96681 6.8394 -2.40321 0.66484 
6.84064 -3.50306 0.87264 6.84064 -2.6849 0.87264 6.84553 -3.30283 0.94093 
6.84553 -2.88513 0.94093 6.84803 -2.49692 0.74904 6.85355 -3.59103 0.81862 
6.85355 -2.59693 0.81862 6.85561 -3.45438 0.88848 6.85561 -2.73358 0.88848 
6.85688 -3.25114 0.94691 6.85688 -2.93683 0.94691 6.86287 -2.36985 0.61303 
6.86722 -3.199 0.95028 6.86722 -2.98896 0.95028 6.86988 -3.40444 0.90182 
6.86988 -2.78353 0.90182 6.87202 -3.54746 0.83613 6.87202 -2.6405 0.83613 
6.87592 -2.45813 0.70051 6.87652 -3.14656 0.95103 6.87652 -3.0414 0.95103 
6.88276 -3.63233 0.77711 6.88276 -2.55563 0.77711 6.88306 -3.35389 0.91257 
6.88306 -2.83408 0.91257 6.88477 -3.09398 0.94915 6.88477 -2.33964 0.55867 
6.88955 -3.50273 0.85158 6.88955 -2.68523 0.85158 6.89608 -3.30122 0.92071 
6.89608 -2.88674 0.92071 6.90063 -2.42325 0.6508 6.90205 -3.58995 0.79601 
6.90205 -2.59801 0.79601 6.90473 -3.45373 0.86697 6.90473 -2.73423 0.86697 
6.9073 -3.24937 0.92619 6.9073 -2.9386 0.92619 6.91033 -2.51663 0.73238 
6.91764 -3.1968 0.92901 6.91764 -2.99116 0.92901 6.91834 -2.32917 0.51699 
6.91875 -3.40369 0.87994 6.91875 -2.78427 0.87994 6.92038 -3.54606 0.81308 
6.92038 -2.6419 0.81308 6.92364 -2.39092 0.59798 6.92678 -3.14426 0.92921 
6.92678 -3.0437 0.92921 6.92964 -3.09398 0.92926 6.9304 -3.63006 0.7527 
6.9304 -2.5579 0.7527 6.93275 -3.35173 0.89019 6.93275 -2.83623 0.89019 
6.93616 -2.48011 0.68461 6.93737 -3.50124 0.82818 6.93737 -2.68672 0.82818 
6.94437 -2.36169 0.54308 6.94546 -3.299 0.89784 6.94546 -2.88896 0.89784 
6.9494 -3.58745 0.77119 6.9494 -2.60051 0.77119 6.95244 -3.45201 0.84319 
6.95244 -2.73595 0.84319 6.95679 -3.24687 0.90269 6.95679 -2.94109 0.90269 
6.9574 -2.51955 0.7055 6.96013 -2.44621 0.63403 6.96681 -3.1943 0.90502 
6.96681 -2.99366 0.90502 6.96726 -3.54359 0.7878 6.96726 -2.64437 0.7878 
6.96762 -3.40104 0.85532 6.96762 -2.78692 0.85532 6.97074 -3.1442 0.90722 
6.97074 -3.04376 0.90722 6.97348 -3.09398 0.90719 6.97731 -3.6268 0.72546 
6.97731 -2.56116 0.72546 6.98144 -3.34885 0.86507 6.98144 -2.83911 0.86507 
6.98213 -2.41509 0.58084 6.98221 -2.48445 0.6561 6.98396 -3.4986 0.8025 
6.98396 -2.68937 0.8025 6.99353 -3.29617 0.87238 6.99353 -2.89179 0.87238 
6.99629 -3.58361 0.74361 6.99629 -2.60435 0.74361 7.00026 -3.44856 0.81653 
7.00026 -2.7394 0.81653 7.00208 -2.38687 0.52527 7.00313 -2.52417 0.67663 
7.00465 -3.24387 0.87671 7.00465 -2.94409 0.87671 7.00515 -2.45194 0.60381 
7.00985 -3.1942 0.88092 7.00985 -2.99376 0.88092 7.01377 -3.14404 0.88298 
7.01377 -3.04392 0.88298 7.01396 -3.53944 0.75981 7.01396 -2.64852 0.75981 
7.01509 -3.39747 0.82821 7.01509 -2.7905 0.82821 7.01619 -3.09398 0.883 
7.02309 -3.62173 0.69611 7.02309 -2.56623 0.69611 7.02601 -2.42242 0.5492 
7.02704 -2.49058 0.62554 7.0284 -3.34548 0.83752 7.0284 -2.84249 0.83752 
7.02917 -3.4948 0.77461 7.02917 -2.69316 0.77461 7.04014 -3.29274 0.84441 
7.04014 -2.89522 0.84441 7.04172 -3.57832 0.71389 7.04172 -2.60964 0.71389 
7.04528 -3.4445 0.78821 7.04528 -2.74346 0.78821 7.04658 -3.24349 0.8506 
7.04658 -2.94448 0.8506 7.04738 -2.53046 0.64583 7.04868 -2.45959 0.57187 
7.05165 -3.19386 0.85473 7.05165 -2.9941 0.85473 7.05534 -3.14398 0.85677 
7.05534 -3.04398 0.85677 7.05765 -3.09398 0.85674 7.05799 -3.53464 0.73011 
7.05799 -2.65333 0.73011 7.06004 -3.39289 0.79944 7.06004 -2.79507 0.79944 
7.06711 -2.57288 0.66495 7.07004 -2.49828 0.59322 7.0729 -3.48987 0.7446 
7.0729 -2.69809 0.7446 7.0731 -3.34067 0.80826 7.0731 -2.84729 0.80826 
7.08128 -3.29257 0.8159 7.08128 -2.8954 0.8159 7.08454 -3.57254 0.68233 
7.08454 -2.61543 0.68233 7.08772 -3.24324 0.82198 7.08772 -2.94473 0.82198 
7.08902 -3.43918 0.75762 7.08902 -2.74878 0.75762 7.09002 -2.53841 0.61321 
7.0929 -3.19329 0.82594 7.0929 -2.99467 0.82594 7.09658 -3.14334 0.82785 
7.09658 -3.04462 0.82785 7.09778 -3.09398 0.82848 7.10062 -3.52859 0.69823 
7.10062 -2.65938 0.69823 7.10339 -3.38745 0.76844 7.10339 -2.80051 0.76844 
7.10859 -2.57988 0.63177 7.11292 -3.33997 0.77784 7.11292 -2.84799 0.77784 
7.115 -3.48382 0.71255 7.115 -2.70414 0.71255 7.12097 -3.2919 0.78541 
7.12097 -2.89607 0.78541 7.1257 -3.56538 0.64888 7.1257 -2.62258 0.64888 
7.12761 -3.24237 0.79123 7.12761 -2.94559 0.79123 7.13085 -3.43285 0.72514 
7.13085 -2.75511 0.72514 7.13266 -3.19247 0.79512 7.13266 -2.99549 0.79512 
7.13534 -3.14328 0.79764 7.13534 -3.04468 0.79764 7.13648 -3.09398 0.79828 
7.1413 -3.52154 0.66449 7.1413 -2.66643 0.66449 7.14187 -3.38623 0.73609 
7.14187 -2.80173 0.73609 7.15139 -3.33866 0.74536 7.15139 -2.8493 0.74536 
7.15536 -3.47666 0.67855 7.15536 -2.7113 0.67855 7.15911 -3.29073 0.75301 
7.15911 -2.89723 0.75301 7.15914 -3.57254 0.60773 7.16572 -3.24112 0.75871 
7.16572 -2.94684 0.75871 7.16786 -3.43087 0.69104 7.16786 -2.75709 0.69104 
7.17003 -3.19235 0.76294 7.17003 -2.99561 0.76294 7.17274 -3.14311 0.7654 
7.17274 -3.04485 0.7654 7.17364 -3.09398 0.76622 7.17504 -3.52859 0.6238 
7.17874 -3.38427 0.70193 7.17874 -2.8037 0.70193 7.188 -3.33696 0.71118 
7.188 -2.851 0.71118 7.18936 -3.48382 0.63819 7.1956 -3.28907 0.71879 
7.1956 -2.89889 0.71879 7.20154 -3.24071 0.72472 7.20154 -2.94725 0.72472 
7.20195 -3.43285 0.65404 7.20578 -3.192 0.72897 7.20578 -2.99596 0.72897 
7.20692 -3.53464 0.58117 7.20834 -3.14305 0.73152 7.20834 -3.04491 0.73152 
7.20919 -3.09398 0.73238 7.2129 -3.38623 0.66506 7.22142 -3.48987 0.59608 
7.22218 -3.33866 0.67457 7.22982 -3.29073 0.6823 7.23444 -3.43918 0.61221 
7.23553 -3.24112 0.6889 7.23662 -3.53944 0.53715 7.23976 -3.19235 0.69322 
7.23976 -2.99561 0.69322 7.24222 -3.14311 0.69593 7.24222 -3.04485 0.69593 
7.24303 -3.09398 0.69683 7.24526 -3.38745 0.62657 7.25143 -3.4948 0.55236 
7.25465 -3.33997 0.63611 7.26222 -3.2919 0.64416 7.26502 -3.4445 0.56846 
7.26805 -3.24237 0.65079 6.11622 -0.76203 -0.59808 6.11743 -0.92079 -0.51552 
6.11743 -0.70928 -0.607 6.11776 -0.81463 -0.58836 6.12187 -0.86777 -0.57677 
6.12744 -0.97174 -0.50229 6.12882 -0.92043 -0.5644 6.13131 -0.76191 -0.64515 
6.13131 -0.65666 -0.64515 6.13241 -0.81459 -0.63549 6.13241 -0.60397 -0.63549 
6.13283 -0.70928 -0.6536 6.13618 -0.86673 -0.62494 6.13831 -0.97146 -0.55136 
6.14259 -0.91955 -0.61265 6.14861 -0.76187 -0.69115 6.14861 -0.6567 -0.69115 
6.14936 -0.8143 -0.68185 6.14936 -0.60426 -0.68185 6.15049 -1.02174 -0.53765 
6.15049 -0.70928 -0.69939 6.15165 -0.97057 -0.60009 6.15273 -0.86644 -0.6715 
6.15273 -0.55213 -0.6715 6.15871 -0.91813 -0.66016 6.15871 -0.50044 -0.66016 
6.16331 -1.02106 -0.58646 6.16729 -0.96923 -0.64783 6.16729 -0.44934 -0.64783 
6.17038 -0.70928 -0.74427 6.17043 -0.75956 -0.74141 6.17043 -0.65901 -0.74141 
6.17063 -0.81211 -0.73226 6.17063 -0.60646 -0.73226 6.17345 -0.86467 -0.72192 
6.17345 -0.5539 -0.72192 6.17845 -1.01959 -0.63457 6.17893 -0.91652 -0.71071 
6.17893 -0.50204 -0.71071 6.18707 -0.96919 -0.69769 6.18707 -0.44938 -0.69769 
6.19215 -1.06907 -0.62041 6.19242 -0.75951 -0.78536 6.19242 -0.65906 -0.78536 
6.19245 -0.70928 -0.78811 6.19462 -0.8096 -0.78144 6.19462 -0.60896 -0.78144 
6.19695 -0.86217 -0.77142 6.19695 -0.5564 -0.77142 6.19782 -1.01974 -0.68451 
6.2018 -0.9143 -0.76009 6.2018 -0.50427 -0.76009 6.20945 -0.96703 -0.74738 
6.20945 -0.45153 -0.74738 6.21116 -1.06968 -0.67024 6.21664 -0.70928 -0.83081 
6.21666 -0.75934 -0.8284 6.21666 -0.65923 -0.8284 6.21872 -0.8095 -0.82447 
6.21872 -0.60906 -0.82447 6.2197 -1.019 -0.73338 6.22293 -0.85917 -0.81928 
6.22293 -0.55939 -0.81928 6.227 -1.11836 -0.65526 6.22726 -0.91147 -0.80816 
6.22726 -0.5071 -0.80816 6.23267 -1.06903 -0.71936 6.23457 -0.96415 -0.79607 
6.23457 -0.45441 -0.79607 6.24286 -0.75928 -0.86997 6.24286 -0.65928 -0.86997 
6.2429 -0.70928 -0.87228 6.24432 -1.01634 -0.78225 6.24432 -0.40222 -0.78225 
6.24491 -0.80916 -0.86628 6.24491 -0.6094 -0.86628 6.24806 -1.11803 -0.70418 
6.24904 -0.85879 -0.8612 6.24904 -0.55978 -0.8612 6.25523 -0.90804 -0.85477 
6.25523 -0.51053 -0.85477 6.25645 -1.06731 -0.76707 6.26212 -0.96078 -0.84302 
6.26212 -0.45779 -0.84302 6.26351 -1.16276 -0.68665 6.27116 -0.70928 -0.91241 
6.27142 -1.01277 -0.82972 6.27142 -0.4058 -0.82972 6.27146 -1.11654 -0.752 
6.27179 -0.75864 -0.91121 6.27179 -0.65992 -0.91121 6.2737 -0.80859 -0.90753 
6.2737 -0.60997 -0.90753 6.27766 -0.85854 -0.90235 6.27766 -0.56003 -0.90235 
6.28311 -1.06386 -0.81489 6.28374 -0.90787 -0.89591 6.28374 -0.5107 -0.89591 
6.28656 -1.16137 -0.735 6.29138 -0.95598 -0.88773 6.29138 -0.46259 -0.88773 
6.29714 -1.1139 -0.79859 6.3002 -1.00819 -0.87467 6.3002 -0.41038 -0.87467 
6.30136 -0.70928 -0.9511 6.302 -0.75859 -0.94996 6.302 -0.65998 -0.94996 
6.30363 -1.20525 -0.71667 6.30451 -0.80777 -0.94728 6.30451 -0.6108 -0.94728 
6.3084 -0.85767 -0.94223 6.3084 -0.56089 -0.94223 6.31143 -1.0598 -0.8599 
6.31183 -1.15889 -0.78189 6.31423 -0.9072 -0.9356 6.31423 -0.51137 -0.9356 
6.3218 -0.95527 -0.92755 6.3218 -0.46329 -0.92755 6.32503 -1.11011 -0.8438 
6.32845 -1.20275 -0.76402 6.33119 -1.00275 -0.91801 6.33119 -0.41581 -0.91801 
6.33342 -0.70928 -0.98827 6.33423 -0.75841 -0.98737 6.33423 -0.66016 -0.98737 
6.33669 -0.80765 -0.98466 6.33669 -0.61091 -0.98466 6.33983 -1.15474 -0.82859 
6.34093 -0.85642 -0.98035 6.34093 -0.56214 -0.98035 6.34202 -1.05448 -0.90365 
6.34663 -0.90603 -0.97374 6.34663 -0.51253 -0.97374 6.34694 -1.24537 -0.74503 
6.35427 -0.95396 -0.96601 6.35427 -0.46461 -0.96601 6.35504 -1.10518 -0.88752 
6.35603 -1.19892 -0.81092 6.36355 -1.00153 -0.9565 6.36355 -0.41704 -0.9565 
6.36726 -1.28663 -0.72496 6.36726 -0.70928 -1.02382 6.36811 -0.75835 -1.02297 
6.36811 -0.66022 -1.02297 6.36953 -1.14994 -0.87261 6.37067 -0.8073 -1.02041 
6.37067 -0.61127 -1.02041 6.37418 -1.2421 -0.79194 6.3745 -1.04815 -0.94548 
6.3745 -0.37041 -0.94548 6.37492 -0.85601 -1.01616 6.37492 -0.56255 -1.01616 
6.38085 -0.90437 -1.01023 6.38085 -0.51419 -1.01023 6.38575 -1.19362 -0.85635 
6.38709 -1.09912 -0.92963 6.38845 -0.95226 -1.00263 6.38845 -0.4663 -1.00263 
6.39414 -1.28371 -0.77203 6.39771 -0.99957 -0.99337 6.39771 -0.419 -0.99337 
6.40141 -1.14389 -0.91525 6.40281 -0.70928 -1.05766 6.40352 -1.23703 -0.83772 
6.40371 -0.75841 -1.05685 6.40371 -0.66016 -1.05685 6.40642 -0.80765 -1.05439 
6.40642 -0.61091 -1.05439 6.4086 -1.04617 -0.98248 6.4086 -0.37239 -0.98248 
6.41073 -0.85642 -1.05015 6.41073 -0.56214 -1.05015 6.41502 -1.32316 -0.75079 
6.41731 -1.18784 -0.89917 6.41734 -0.90603 -1.04445 6.41734 -0.51253 -1.04445 
6.42109 -1.09197 -0.96999 6.42301 -1.2791 -0.81775 6.42507 -0.95396 -1.03681 
6.42507 -0.46461 -1.03681 6.43458 -1.00153 -1.02753 6.43458 -0.41704 -1.02753 
6.43468 -1.23038 -0.88174 6.43515 -1.13684 -0.95593 6.43998 -0.70928 -1.08972 
6.44112 -0.75859 -1.08908 6.44112 -0.65998 -1.08908 6.44354 -1.31882 -0.79684 
6.4438 -0.80777 -1.08657 6.4438 -0.6108 -1.08657 6.4456 -1.04815 -1.01658 
6.4456 -0.37041 -1.01658 6.44885 -0.85767 -1.08268 6.44885 -0.56089 -1.08268 
6.45076 -1.18068 -0.94032 6.45381 -1.27281 -0.862 6.45548 -0.9072 -1.07685 
6.45548 -0.51137 -1.07685 6.46145 -1.09912 -1.00399 6.46145 -0.31944 -1.00399 
6.46353 -0.95527 -1.06928 6.46353 -0.46329 -1.06928 6.46561 -1.35705 -0.77475 
6.46786 -1.22339 -0.92322 6.47307 -1.00275 -1.05989 6.47307 -0.41581 -1.05989 
6.4741 -1.31269 -0.84166 6.47583 -1.14389 -0.98967 6.47867 -0.70928 -1.11992 
6.47988 -0.75864 -1.11929 6.47988 -0.65992 -1.11929 6.48355 -0.80859 -1.11738 
6.48355 -0.60997 -1.11738 6.48643 -1.26485 -0.90465 6.48743 -1.05448 -1.04906 
6.48743 -0.36408 -1.04906 6.48873 -0.85854 -1.11343 6.48873 -0.56003 -1.11343 
6.49191 -1.18784 -0.97377 6.49517 -0.90787 -1.10734 6.49517 -0.5107 -1.10734 
6.49583 -1.35132 -0.81978 6.50166 -1.41234 -0.73827 6.50335 -0.95598 -1.09971 
6.50335 -0.46259 -1.09971 6.50356 -1.10518 -1.03604 6.50356 -0.31339 -1.03604 
6.50642 -1.30498 -0.88466 6.50934 -1.23038 -0.9564 6.51641 -1.00819 -1.09088 
6.51641 -0.41038 -1.09088 6.51847 -1.14994 -1.02155 6.5188 -1.38818 -0.79676 
6.5188 -0.70928 -1.14818 6.52111 -0.75928 -1.14822 6.52111 -0.65928 -1.14822 
6.5248 -0.80916 -1.14617 6.5248 -0.6094 -1.14617 6.52777 -1.34368 -0.86331 
6.52908 -1.27281 -0.93727 6.52988 -0.85879 -1.14204 6.52988 -0.55978 -1.14204 
6.53118 -1.0598 -1.07965 6.53118 -0.35877 -1.07965 6.53473 -1.19362 -1.00533 
6.53631 -0.90804 -1.13585 6.53631 -0.51053 -1.13585 6.54728 -1.11011 -1.06605 
6.54728 -0.30846 -1.06605 6.54806 -0.96078 -1.12896 6.54806 -0.45779 -1.12896 
6.54942 -1.31269 -0.91698 6.55044 -1.38084 -0.84064 6.55336 -1.23703 -0.98756 
6.55656 -1.44158 -0.759 6.56027 -0.70928 -1.17444 6.56136 -1.01277 -1.11966 
6.56136 -0.4058 -1.11966 6.56249 -1.15474 -1.05125 6.56268 -0.75934 -1.17442 
6.56268 -0.65923 -1.17442 6.56661 -0.8095 -1.17236 6.56661 -0.60906 -1.17236 
6.5713 -1.35132 -0.89525 6.5718 -0.85917 -1.16816 6.5718 -0.55939 -1.16816 
6.57333 -1.2791 -0.96807 6.57437 -1.41639 -0.81671 6.57619 -1.06386 -1.10797 
6.57619 -0.35471 -1.10797 6.58016 -1.19892 -1.03505 6.58265 -1.4741 -0.73296 
6.58292 -0.91147 -1.16382 6.58292 -0.5071 -1.16382 6.5925 -1.1139 -1.09394 
6.5925 -0.30467 -1.09394 6.59424 -1.31882 -0.94754 6.59432 -1.38818 -0.87228 
6.59501 -0.96415 -1.15651 6.59501 -0.45441 -1.15651 6.59914 -1.2421 -1.0169 
6.59951 -1.45023 -0.79157 6.60297 -0.70928 -1.19863 6.60572 -0.75951 -1.19866 
6.60572 -0.65906 -1.19866 6.60883 -1.01634 -1.14676 6.60883 -0.40222 -1.14676 
6.60919 -1.15889 -1.07925 6.60919 -0.25968 -1.07925 6.60965 -0.8096 -1.19647 
6.60965 -0.60896 -1.19647 6.61633 -1.35705 -0.92547 6.61905 -1.28371 -0.99695 
6.61967 -0.86217 -1.19413 6.61967 -0.5564 -1.19413 6.62401 -1.06731 -1.13463 
6.62401 -0.35126 -1.13463 6.62579 -1.48229 -0.76529 6.62706 -1.20275 -1.06263 
6.63099 -0.9143 -1.18928 6.63099 -0.50427 -1.18928 6.63208 -1.44158 -0.83452 
6.63908 -1.11654 -1.11962 6.63908 -0.30202 -1.11962 6.6403 -1.32316 -0.97606 
6.6437 -0.96703 -1.18163 6.6437 -0.45153 -1.18163 6.64605 -1.24537 -1.04414 
6.64681 -0.70928 -1.2207 6.64967 -0.75956 -1.22065 6.64967 -0.65901 -1.22065 
6.65281 -1.41234 -0.88942 6.65315 -1.51249 -0.73793 6.65608 -1.16137 -1.10453 
6.65608 -0.2572 -1.10453 6.6577 -1.019 -1.17138 6.6577 -0.39957 -1.17138 
6.65812 -1.4741 -0.80844 6.65882 -0.81211 -1.22045 6.65882 -0.60646 -1.22045 
6.66612 -1.28663 -1.02382 6.66916 -0.86467 -1.21763 6.66916 -0.5539 -1.21763 
6.67172 -1.06903 -1.15841 6.67172 -0.34954 -1.15841 6.67441 -1.20525 -1.08745 
6.67441 -0.21331 -1.08745 6.67582 -1.38001 -0.94224 6.68037 -0.91652 -1.21215 
6.68037 -0.50204 -1.21215 6.68536 -1.50494 -0.78104 6.6869 -1.11803 -1.14302 
6.6869 -0.30053 -1.14302 6.69169 -1.46363 -0.85011 6.69169 -0.70928 -1.24059 
6.69339 -0.96919 -1.20401 6.69339 -0.96919 0.57059 6.69339 -0.44938 -1.20401 
6.6937 -1.24764 -1.06855 6.69993 -0.76187 -1.24247 6.69993 -0.6567 -1.24247 
6.70053 -1.34513 -0.99195 6.70443 -1.16276 -1.12758 6.70443 -0.25581 -1.12758 
6.70658 -1.01974 -1.19326 6.70658 -0.39883 -1.19326 6.70924 -0.8143 -1.24172 
6.70924 -0.60426 -1.24172 6.71358 -1.43341 -0.90448 6.71871 -1.49485 -0.82307 
6.71958 -0.86644 -1.23835 6.71958 -0.55213 -1.23835 6.72085 -1.06968 -1.17992 
6.72085 -0.34888 -1.17992 6.7229 -1.20633 -1.11006 6.7229 -0.21223 -1.11006 
6.72843 -1.30634 -1.04048 6.73092 -0.91813 -1.23237 6.73092 -0.91813 0.59895 
6.73092 -0.50044 -1.23237 6.73582 -1.11836 -1.16408 6.73582 -0.3002 -1.16408 
6.73705 -1.40005 -0.95628 6.73748 -0.70928 -1.25826 6.74325 -0.96923 -1.22379 
6.74325 -0.96923 0.59036 6.74325 -0.44934 -1.22379 6.74594 -0.76191 -1.25977 
6.74594 -0.65666 -1.25977 6.75293 -1.48245 -0.86342 6.75361 -1.1629 -1.14818 
6.75361 -0.25566 -1.14818 6.75559 -0.81459 -1.25867 6.75559 -0.81459 0.62525 
6.75559 -0.60397 -1.25867 6.75651 -1.01959 -1.21263 6.75651 -1.01959 0.57921 
6.75651 -0.39898 -1.21263 6.75674 -1.26635 -1.08404 6.76396 -1.36321 -1.00666 
6.76615 -0.86673 -1.25491 6.76615 -0.86673 0.62148 6.76615 -0.55184 -1.25491 
6.77067 -1.06907 -1.19894 6.77067 -1.06907 0.56551 6.77067 -0.3495 -1.19894 
6.77546 -1.45109 -0.91702 6.77546 0.03252 0.2836 6.77843 -0.91955 -1.24849 
6.77843 -0.91955 0.61507 6.77843 -0.49902 -1.24849 6.78409 -0.70928 -1.27365 
6.78569 -1.11753 -1.18274 6.78569 -0.30103 -1.18274 6.78693 -1.22379 -1.12458 
6.78693 -0.19477 -1.12458 6.79099 -0.97057 -1.23944 6.79099 -0.97057 0.60601 
6.79099 -0.44799 -1.23944 6.79231 -1.32334 -1.05385 6.793 -0.76203 -1.27486 
6.793 -0.76203 0.64144 6.793 -0.65653 -1.27486 6.80175 -1.41664 -0.96887 
6.80175 -0.00192 0.33545 6.80272 -0.81463 -1.27332 6.80272 -0.81463 0.6399 
6.80272 -0.60394 -1.27332 6.80462 -1.02106 -1.22777 6.80462 -1.02106 0.59435 
6.80462 -0.3975 -1.22777 6.81432 -0.86777 -1.26921 6.81432 -0.86777 0.63579 
6.81432 -0.5508 -1.26921 6.81555 -1.49796 -0.87439 6.8183 -1.17946 -1.16132 
6.8183 -0.2391 -1.16132 6.81901 -1.07041 -1.21358 6.81901 -1.07041 0.58016 
6.81901 -0.34816 -1.21358 6.82174 -1.28235 -1.09631 6.82669 -0.92043 -1.26226 
6.82669 -0.92043 0.62884 6.82669 -0.49813 -1.26226 6.82931 -1.37856 -1.01815 
6.82931 -0.04001 0.38473 6.83139 -0.70928 -1.28674 6.83139 -0.70928 0.65332 
6.83972 -0.97146 -1.25277 6.83972 -0.97146 0.61935 6.83972 -0.4471 -1.25277 
6.83972 -0.4471 0.61935 6.84049 -0.76207 -1.28754 6.84049 -0.76207 0.65412 
6.84049 -0.65649 -1.28754 6.84049 -0.65649 0.65412 6.8411 -1.46568 -0.92781 
6.8411 0.04712 0.29439 6.85162 -0.81524 -1.28581 6.85162 -0.81524 0.65239 
6.85162 -0.60333 -1.28581 6.85162 -0.60333 0.65239 6.85228 -1.23888 -1.13537 
6.85228 -0.17969 0.50195 6.85343 -1.02174 -1.24059 6.85343 -1.02174 0.60717 
6.85343 -0.39682 -1.24059 6.85343 -0.39682 0.60717 6.8565 -1.12544 -1.19952 
6.8565 -1.12544 0.56609 6.8565 -0.29312 -1.19952 6.8565 -0.29312 0.56609 
6.85747 -1.33754 -1.06387 6.85747 -0.08103 0.43045 6.86342 -0.86835 -1.28118 
6.86342 -0.86835 0.64776 6.86342 -0.55021 -1.28118 6.86342 -0.55021 0.64776 
6.8677 -1.42997 -0.97845 6.8677 0.0114 0.34503 6.87556 -0.92079 -1.27366 
6.87556 -0.92079 0.64023 6.87556 -0.49778 -1.27366 6.87556 -0.49778 0.64023 
6.87928 -0.70928 -1.2975 6.87928 -0.70928 0.66407 6.87928 0.09152 0.24955 
6.88745 -1.29545 -1.10504 6.88745 -0.12312 0.47162 6.88879 -0.97174 -1.26364 
6.88879 -0.97174 0.63022 6.88879 -0.44683 -1.26364 6.88879 -0.44683 0.63022 
6.88984 -1.18639 -1.17597 6.88984 -0.23218 0.54255 6.88991 -0.76251 -1.29811 
6.88991 -0.76251 0.66469 6.88991 -0.65606 -1.29811 6.88991 -0.65606 0.66469 
6.89053 -1.07728 -1.22818 6.89053 -1.07728 0.59476 6.89053 -0.34128 -1.22818 
6.89053 -0.34128 0.59476 6.89525 -1.39098 -1.02608 6.89525 -0.02759 0.39266 
6.90109 -0.81557 -1.29583 6.90109 -0.81557 0.66241 6.90109 -0.60299 -1.29583 
6.90109 -0.60299 0.66241 6.90532 -1.47646 -0.93546 6.90532 0.0579 0.30204 
6.90906 0.11853 0.21938 6.91278 -0.86832 -1.29067 6.91278 -0.86832 0.65725 
6.91278 -0.55024 -1.29067 6.91278 -0.55024 0.65725 6.92361 -1.34889 -1.07049 
6.92361 -0.06968 0.43707 6.92479 -1.24512 -1.14768 6.92479 -0.17345 0.51425 
6.92494 -0.92061 -1.28264 6.92494 -0.92061 0.64921 6.92494 -0.49796 -1.28264 
6.92494 -0.49796 0.64921 6.9258 -1.02727 0.61967 6.9258 -0.3913 -1.25309 
6.9258 -0.3913 0.61967 6.92764 -0.70928 -1.30589 6.92764 -0.70928 0.67247 
6.92847 -1.13112 0.57814 6.92847 -0.28744 0.57814 6.93263 -1.43918 -0.98542 
6.93263 0.02061 0.35199 6.93843 -0.76254 -1.306 6.93843 -0.76254 0.67257 
6.93843 -0.65602 -1.306 6.93843 -0.65602 0.67257 6.94384 0.10023 0.2557 
6.9499 -0.81584 -1.3032 6.9499 -0.81584 0.66977 6.9499 -0.60272 -1.3032 
6.9499 -0.60272 0.66977 6.96054 -0.11821 0.48183 6.96059 -1.39889 -1.0319 
6.96059 -0.01967 0.39848 6.9617 -0.97645 0.64033 6.9617 -0.44212 -1.27375 
6.9617 -0.44212 0.64033 6.96173 -0.86857 0.66407 6.96173 -0.54999 -1.2975 
6.96173 -0.54999 0.66407 6.96299 -1.1911 0.55246 6.96299 -0.22747 0.55246 
6.96348 -1.08191 0.60462 6.96348 -0.33666 0.60462 6.97077 0.06522 0.30732 
6.97417 0.12567 0.22441 6.97635 -0.70928 0.67847 6.98755 -0.76265 0.67808 
6.98755 -0.65592 -1.3115 6.98755 -0.65592 0.67808 6.99812 -1.24845 0.52203 
6.99812 -0.17012 0.52203 6.99818 0.02664 0.35605 6.99878 -0.06414 0.4436 
6.99897 -1.03107 0.62709 6.99897 -0.3875 -1.26052 6.99897 -0.3875 0.62709 
6.99901 -0.81586 0.67473 6.99901 -0.60271 -1.30816 6.99901 -0.60271 0.67473 
6.99944 -0.92241 0.65744 6.99944 -0.49616 -1.29086 6.99944 -0.49616 0.65744 
7.00122 -1.13454 0.5854 7.00122 -0.28402 0.5854 7.00476 0.14899 0.19174 
7.00897 0.10547 0.2594 7.0253 -0.70928 0.68208 7.03613 -1.30409 0.48624 
7.03613 -0.11447 0.48624 7.03614 -1.19345 0.55743 7.03614 -0.22511 0.55743 
7.03617 -0.01593 0.40288 7.03617 0.06901 0.31002 7.03658 -0.97766 0.64586 
7.03658 -0.44091 -1.27928 7.03658 -0.44091 0.64586 7.03658 -1.08423 0.60956 
7.03658 -0.33434 0.60956 7.03661 -0.86978 0.6696 7.03661 -0.54878 0.6696 
7.03661 -0.76268 0.68115 7.03661 -0.65588 0.68115 7.03952 0.1706 0.15719 
7.03952 0.12929 0.22696 7.07437 -1.35628 0.44578 7.07437 -1.25002 0.52448 
7.07437 -1.13568 0.58782 7.07437 -1.03199 0.62979 7.07437 -0.92301 0.66018 
7.07437 -0.81616 0.67756 7.07437 -0.70928 0.68329 7.07437 -0.6024 0.67756 
7.07437 -0.49556 0.66018 7.07437 -0.38658 0.62979 7.07437 -0.28288 0.58782 
7.07437 -0.16854 0.52448 7.07437 -0.06229 0.44578 7.07437 0.02879 0.35801 
7.07437 0.10721 0.26064 7.07437 0.15108 0.19297 7.07437 0.18969 0.12129 
7.10922 0.12929 0.22696 7.10922 0.1706 0.15719 7.10924 0.20684 0.08267 
7.11213 -0.76268 0.68115 7.11213 -0.65588 0.68115 7.11213 -0.86978 0.6696 
7.11213 -0.54878 0.6696 7.11216 -1.08423 0.60956 7.11216 -0.33434 0.60956 
7.11216 -0.97766 0.64586 7.11216 -0.44091 0.64586 7.11257 0.06901 0.31002 
7.11257 -1.40263 0.40288 7.11257 -0.01593 0.40288 7.1126 -1.19345 0.55743 
7.1126 -0.22511 0.55743 7.11261 -1.30409 0.48624 7.11261 -0.11447 0.48624 
7.12344 -0.70928 0.68208 7.13977 0.10547 0.2594 7.14375 0.18753 0.12023 
7.14398 0.14899 0.19174 7.144 0.22124 0.04285 7.14752 -1.13454 0.5854 
7.14752 -0.28402 0.5854 7.1493 -0.92241 0.65744 7.1493 -0.49616 0.65744 
7.14973 -0.81586 0.67473 7.14973 -0.60271 0.67473 7.14977 -1.03107 0.62709 
7.14977 -0.3875 0.62709 7.14996 -1.35443 0.4436 7.14996 -0.06414 0.4436 
7.15056 -1.44521 0.35605 7.15056 0.02664 0.35605 7.15062 -1.24845 0.52203 
7.15062 -0.17012 0.52203 7.16119 -0.76265 0.67808 7.16119 -0.65592 0.67808 
7.17239 -0.70928 0.67847 7.17457 0.12567 0.22441 7.17762 0.23267 0.00276 
7.17797 0.06522 0.30732 7.17854 0.16626 0.15507 7.17855 0.20249 0.08055 
7.18526 -1.08191 0.60462 7.18526 -0.33666 0.60462 7.18575 -1.1911 0.55246 
7.18575 -0.22747 0.55246 7.18701 -0.86857 0.66407 7.18701 -0.54999 0.66407 
7.18704 -0.97645 0.64033 7.18704 -0.44212 0.64033 7.18815 -1.39889 0.39848 
7.18815 -0.01967 0.39848 7.1882 -1.30036 0.48183 7.1882 -0.11821 0.48183 
7.19884 -0.81584 0.66977 7.19884 -0.60272 0.66977 7.2049 0.10023 0.2557 
7.20928 0.14356 0.18772 7.21031 -0.76254 0.67257 7.21031 -0.65602 0.67257 
7.21095 0.24141 -0.03826 7.21235 0.21429 0.04102 7.2128 0.18104 0.11707 
7.21611 0.02061 0.35199 7.22027 -1.13112 0.57814 7.22027 -0.28744 0.57814 
7.2211 -0.70928 0.67247 7.22294 -1.02727 0.61967 7.22294 -0.3913 0.61967 
7.2238 -0.92061 0.64921 7.2238 -0.49796 0.64921 7.22395 -1.24512 0.51425 
7.22395 -0.17345 0.51425 7.22513 -1.34889 0.43707 7.22513 -0.06968 0.43707 
7.23596 -0.86832 0.65725 7.23596 -0.55024 0.65725 7.23968 0.11853 0.21938 
7.24342 0.0579 0.30204 7.24361 0.15884 0.14989 7.24551 0.24574 -0.07455 
7.24576 0.2236 9e-05 7.24667 0.19329 0.07784 7.24765 -0.81557 0.66241 
7.24765 -0.60299 0.66241 7.25349 -1.39098 0.39266 7.25349 -0.02759 0.39266 
7.25821 -1.07728 0.59476 7.25821 -0.34128 0.59476 7.25883 -0.76251 0.66469 
7.25883 -0.65606 0.66469 7.2589 -1.18639 0.54255 7.2589 -0.23218 0.54255 
7.25995 -0.97174 0.63022 7.25995 -0.44683 0.63022 7.26129 -1.29545 0.47162 
7.26129 -0.12312 0.47162 7.26946 -0.70928 0.66407 7.26946 0.09152 0.24955 
7.27318 -0.92079 0.64023 7.27318 -0.49778 0.64023 7.274 0.13446 0.18153 
7.27803 0.17207 0.1096 7.27844 0.23021 -0.04154 7.27963 0.24766 -0.11145 
7.28005 0.20299 0.03749 7.28104 0.0114 0.34503 7.28532 -0.86835 0.64776 
7.28532 -0.55021 0.64776 7.29127 -1.33754 0.43045 7.29127 -0.08103 0.43045 
7.29224 -1.12544 0.56609 7.29224 -0.29312 0.56609 7.29531 -1.02174 0.60717 
7.29531 -0.39682 0.60717 7.29646 -1.23888 0.50195 7.29646 -0.17969 0.50195 
7.29712 -0.81524 0.65239 7.29712 -0.60333 0.65239 7.30388 0.10796 0.21191 
7.30764 0.04712 0.29439 7.30825 -0.76207 0.65412 7.30825 -0.65649 0.65412 
7.30853 0.14812 0.14158 7.30902 -0.97146 0.61935 7.30902 -0.4471 0.61935 
7.31149 0.1822 0.06934 7.31259 0.23226 -0.07849 7.31285 0.2101 -0.00387 
7.31735 -0.70928 0.65332 7.31943 -1.37856 0.38473 7.31943 -0.04001 0.38473 
7.32205 -0.92043 0.62884 7.32205 -0.49813 0.62884 7.327 -1.28235 0.46289 
7.327 -0.13621 0.46289 7.32973 -1.07041 0.58016 7.32973 -0.34816 0.58016 
7.33044 -1.17946 0.5279 7.33044 -0.2391 0.5279 7.33319 0.07939 0.24097 
7.33442 -0.86777 0.63579 7.33442 -0.5508 0.63579 7.33865 0.12186 0.17253 
7.34236 0.15923 0.10026 7.34412 -1.02106 0.59435 7.34412 -0.3975 0.59435 
7.34447 0.1898 0.02781 7.34497 0.2146 -0.04611 7.34602 -0.81463 0.6399 
7.34602 -0.60394 0.6399 7.34699 -0.00192 0.33545 7.34954 0.23021 -0.11264 
7.35574 -0.76203 0.64144 7.35574 -0.65653 0.64144 7.35643 -1.32334 0.42043 
7.35643 -0.09523 0.42043 7.35775 -0.97057 0.60601 7.35775 -0.44799 0.60601 
7.36181 -1.22379 0.49116 7.36181 -0.19477 0.49116 7.36305 -1.11753 0.54931 
7.36305 -0.30103 0.54931 7.36465 -0.70928 0.64023 7.36809 0.09367 0.20193 
7.37031 -0.91955 0.61507 7.37031 -0.49902 0.61507 7.37263 0.13348 0.13138 
7.37328 0.03252 0.2836 7.37546 0.16719 0.05898 7.3767 0.19471 -0.01438 
7.37807 -1.06907 0.56551 7.37807 -0.3495 0.56551 7.38259 -0.86673 0.62148 
7.38259 -0.55184 0.62148 7.38478 -1.36321 0.37324 7.38478 -0.05536 0.37324 
7.38721 0.2101 -0.07823 7.392 -1.26635 0.45062 7.392 -0.15222 0.45062 
7.39223 -1.01959 0.57921 7.39223 -0.39898 0.57921 7.39315 -0.81459 0.62525 
7.39315 -0.60397 0.62525 7.39513 -1.1629 0.51476 7.39513 -0.25566 0.51476 
7.39581 0.06388 0.23 7.40213 0.10559 0.16137 7.4028 -0.76191 0.62635 
7.4028 -0.65666 0.62635 7.40549 -0.96923 0.59036 7.40549 -0.44934 0.59036 
7.40552 0.14258 0.08909 7.4077 0.17264 0.01662 7.41126 -0.70928 0.62483 
7.41169 -0.01851 0.32286 7.41292 -1.11836 0.53066 7.41292 -0.3002 0.53066 
7.41782 -0.91813 0.59895 7.41782 -0.50044 0.59895 7.41889 0.1898 -0.04661 
7.42031 -1.30634 0.40706 7.42031 -0.11222 0.40706 7.42584 -1.20633 0.47664 
7.42584 -0.21223 0.47664 7.42789 -1.06968 0.5465 7.42789 -0.34888 0.5465 
7.42857 0.20299 -0.11103 7.42916 -0.86644 0.60493 7.42916 -0.55213 0.60493 
7.43003 0.07628 0.18965 7.43516 0.01485 0.27105 7.43521 0.1151 0.11939 
7.4379 0.14845 0.04681 7.4395 -0.8143 0.6083 7.4395 -0.60426 0.6083 
7.44216 -1.01974 0.55984 7.44216 -0.39883 0.55984 7.44431 -1.16276 0.49415 
7.44431 -0.25581 0.49415 7.44821 -1.34513 0.35853 7.44821 -0.07344 0.35853 
7.44881 -0.76187 0.60905 7.44881 -0.6567 0.60905 7.45006 0.16719 -0.01562 
7.45504 -1.24764 0.43513 7.45504 -0.17093 0.43513 7.45535 -0.96919 0.57059 
7.45535 -0.44938 0.57059 7.45705 -0.70928 0.60717 7.45705 0.04506 0.21669 
7.46043 0.1822 -0.07959 7.46184 -1.11803 0.5096 7.46184 -0.30053 0.5096 
7.46338 0.08637 0.14762 7.46722 0.12219 0.07614 7.46837 -0.91652 0.57873 
7.46837 -0.50204 0.57873 7.47292 -0.03856 0.30882 7.47433 -1.20525 0.45403 
7.47433 -0.21331 0.45403 7.47702 -1.06903 0.52499 7.47702 -0.34954 0.52499 
7.47958 -0.86467 0.58421 7.47958 -0.5539 0.58421 7.48017 0.14258 0.01443 
7.48262 -1.28663 0.3904 7.48262 -0.13193 0.3904 7.48992 -0.81211 0.58703 
7.48992 -0.60646 0.58703 7.49062 0.05553 0.17501 7.49104 -1.019 0.53796 
7.49104 -0.39957 0.53796 7.49134 0.15923 -0.04872 7.49266 -1.16137 0.4711 
7.49266 -0.2572 0.4711 7.49559 0.09392 0.10451 7.49593 -0.00623 0.256 
7.49907 -0.75956 0.58723 7.49907 -0.65901 0.58723 7.50193 -0.70928 0.58728 
7.50269 -1.24537 0.41072 7.50269 -0.1732 0.41072 7.50504 -0.96703 0.54821 
7.50504 -0.45153 0.54821 7.50844 -1.32316 0.34263 7.50844 -0.09541 0.34263 
7.50966 -1.11654 0.4862 7.50966 -0.30202 0.4862 7.51047 0.1151 0.04413 
7.51666 0.02301 0.2011 7.51775 -0.9143 0.55586 7.51775 -0.50427 0.55586 
7.52168 -1.20275 0.42921 7.52168 -0.21582 0.42921 7.52247 0.13348 -0.01845 
7.52295 0.06373 0.13187 7.52473 -1.06731 0.50121 7.52473 -0.35126 0.50121 
7.52907 -0.86217 0.56071 7.52907 -0.5564 0.56071 7.52969 -1.28371 0.36352 
7.52969 -0.13485 0.36352 7.53241 -1.35705 0.29205 7.53241 -0.06151 0.29205 
7.53266 0.14812 -0.08255 7.5387 0.08637 0.0723 7.53909 -0.8096 0.56304 
7.53909 -0.60896 0.56304 7.53955 -1.15889 0.44582 7.53955 -0.25968 0.44582 
7.53991 -1.01634 0.51334 7.53991 -0.40222 0.51334 7.54302 -0.75951 0.56524 
7.54302 -0.65906 0.56524 7.54577 -0.70928 0.56521 7.54923 0.03167 0.15815 
7.5496 -1.2421 0.38348 7.5496 -0.17646 0.38348 7.55245 0.10559 0.01105 
7.55373 -0.96415 0.52309 7.55373 -0.45441 0.52309 7.55442 -0.03039 0.23886 
7.5545 -1.31882 0.31412 7.5545 -0.09975 0.31412 7.55624 -1.1139 0.46052 
7.55624 -0.30467 0.46052 7.56361 0.12186 -0.05243 7.56582 -0.91147 0.5304 
7.56582 -0.5071 0.5304 7.56609 0.05553 0.09954 7.56858 -1.19892 0.40163 
7.56858 -0.21965 0.40163 7.57255 -1.06386 0.47455 7.57255 -0.35471 0.47455 
7.57437 -0.00218 0.18329 7.57541 -1.2791 0.33465 7.57541 -0.13947 0.33465 
7.57694 -0.85917 0.53473 7.57694 -0.55939 0.53473 7.57744 -0.06725 0.26183 
7.58073 0.07628 0.03895 7.58213 -0.8095 0.53894 7.58213 -0.60906 0.53894 
7.58606 -0.75934 0.541 7.58606 -0.65923 0.541 7.58625 -1.15474 0.41783 
7.58625 -0.26383 0.41783 7.58738 -1.01277 0.48623 7.58738 -0.4058 0.48623 
7.58847 -0.70928 0.54102 7.59218 0.02301 0.12558 7.59301 0.09367 -0.02299 
7.59538 -1.23703 0.35413 7.59538 -0.18153 0.35413 7.5983 -0.03772 0.20722 
7.59932 -1.31269 0.28356 7.59932 -0.10588 0.28356 7.60068 -0.96078 0.49554 
7.60068 -0.45779 0.49554 7.60146 -1.11011 0.43263 7.60146 -0.30846 0.43263 
7.60299 0.10796 -0.0872 7.60777 0.04506 0.06597 7.61243 -0.90804 0.50243 
7.61243 -0.51053 0.50243 7.61401 -1.19362 0.37191 7.61401 -0.22494 0.37191 
7.61756 -1.0598 0.44623 7.61756 -0.35877 0.44623 7.61886 -0.85879 0.50862 
7.61886 -0.55978 0.50862 7.61966 -1.27281 0.30385 7.61966 -0.14576 0.30385 
7.62097 -0.07489 0.22989 7.62108 0.06388 0.00473 7.62394 -0.80916 0.51275 
7.62394 -0.6094 0.51275 7.62763 -0.75928 0.51479 7.62763 -0.65928 0.51479 
7.62994 -0.70928 0.51476 7.62994 -0.03039 0.16334 7.63027 -1.14994 0.38813 
7.63027 -0.26863 0.38813 7.63205 0.07939 -0.05789 7.63233 -1.00819 0.45746 
7.63233 -0.41038 0.45746 7.6394 -1.23038 0.32297 7.6394 -0.18818 0.32297 
7.64063 0.09152 -0.12162 7.64232 -1.30498 0.25124 7.64232 -0.11358 0.25124 
7.64518 -1.10518 0.40262 7.64518 -0.31339 0.40262 7.64539 -0.95598 0.46628 
7.64539 -0.46259 0.46628 7.64708 -0.00623 0.10485 7.65291 -0.06725 0.18636 
7.65357 -0.90787 0.47392 7.65357 -0.5107 0.47392 7.65683 -1.18784 0.34035 
7.65683 -0.23073 0.34035 7.66001 -0.85854 0.48 7.66001 -0.56003 0.48 
7.66131 -1.05448 0.41564 7.66131 -0.36408 0.41564 7.66214 0.01485 0.04408 
7.66231 -1.26485 0.27123 7.66231 -0.15371 0.27123 7.66519 -0.80859 0.48396 
7.66519 -0.60997 0.48396 7.66886 -0.75864 0.48587 7.66886 -0.65992 0.48587 
7.67007 -0.70928 0.4865 7.67291 -1.14389 0.35625 7.67291 -0.27468 0.35625 
7.67464 -1.31269 0.20824 7.67464 -0.10588 0.20824 7.67468 0.03252 -0.0178 
7.67567 -1.00275 0.42646 7.67567 -0.41581 0.42646 7.68088 -1.22339 0.28979 
7.68088 -0.19518 0.28979 7.68313 -0.06151 0.14133 7.68521 -0.95527 0.43586 
7.68521 -0.46329 0.43586 7.68547 0.04712 -0.08344 7.68729 -1.09912 0.37057 
7.68729 -0.31944 0.37057 7.69326 -0.9072 0.44343 7.69326 -0.51137 0.44343 
7.69493 -1.27281 0.22858 7.69493 -0.14576 0.22858 7.69798 -1.18068 0.3069 
7.69798 -0.23789 0.3069 7.69989 -0.85767 0.44925 7.69989 -0.56089 0.44925 
7.6999 -0.03856 0.08184 7.70314 -1.04815 0.38316 7.70314 -0.37041 0.38316 
7.70494 -0.80777 0.45314 7.70494 -0.6108 0.45314 7.7052 -0.09975 0.16342 
7.70762 -0.75859 0.45566 7.70762 -0.65998 0.45566 7.70876 -0.70928 0.4563 
7.71359 -1.13684 0.32251 7.71359 -0.28173 0.32251 7.71394 -0.01851 0.02061 
7.71406 -1.23038 0.24832 7.71406 -0.18818 0.24832 7.71416 -1.00153 0.39411 
7.71416 -0.41704 0.39411 7.72367 -0.95396 0.40338 7.72367 -0.46461 0.40338 
7.72573 -1.2791 0.18433 7.72573 -0.13947 0.18433 7.72653 -0.00192 -0.04409 
7.72765 -1.09197 0.33657 7.72765 -0.3266 0.33657 7.7314 -0.90603 0.41103 
7.7314 -0.51253 0.41103 7.73143 -1.18784 0.26575 7.73143 -0.23073 0.26575 
7.73372 -0.09541 0.11736 7.73611 0.0114 -0.11005 7.73801 -0.85642 0.41673 
7.73801 -0.56214 0.41673 7.74014 -1.04617 0.34906 7.74014 -0.37239 0.34906 
7.74232 -0.80765 0.42096 7.74232 -0.61091 0.42096 7.74503 -0.75841 0.42342 
7.74503 -0.66016 0.42342 7.74522 -1.23703 0.20429 7.74522 -0.18153 0.20429 
7.74593 -0.70928 0.42424 7.74733 -1.14389 0.28182 7.74733 -0.27468 0.28182 
7.74961 -0.07344 0.05712 7.75103 -0.99957 0.35995 7.75103 -0.419 0.35995 
7.7546 -1.28371 0.13861 7.7546 -0.13485 0.13861 7.76029 -0.95226 0.3692 
7.76029 -0.4663 0.3692 7.76165 -1.09912 0.29621 7.76165 -0.31944 0.29621 
7.76299 -1.19362 0.22293 7.76299 -0.22494 0.22293 7.76432 -0.05536 -0.0063 
7.76789 -0.90437 0.37681 7.76789 -0.51419 0.37681 7.77382 -0.85601 0.38274 
7.77382 -0.56255 0.38274 7.77424 -1.04815 0.31206 7.77424 -0.37041 0.31206 
7.77456 -1.2421 0.15852 7.77456 -0.17646 0.15852 7.77581 -0.04001 -0.07165 
7.77807 -0.8073 0.38699 7.77807 -0.61127 0.38699 7.77921 -1.14994 0.23919 
7.77921 -0.26863 0.23919 7.78063 -0.75835 0.38954 7.78063 -0.66022 0.38954 
7.78148 -0.70928 0.3904 7.78148 -0.13193 0.09154 7.78374 -0.02759 -0.13759 
7.78519 -1.00153 0.32308 7.78519 -0.41704 0.32308 7.79271 -1.19892 0.1775 
7.79271 -0.21965 0.1775 7.7937 -1.10518 0.2541 7.7937 -0.31339 0.2541 
7.79447 -0.95396 0.33259 7.79447 -0.46461 0.33259 7.79814 -0.11222 0.02923 
7.8018 -0.1732 0.11161 7.80211 -0.90603 0.34032 7.80211 -0.51253 0.34032 
7.80672 -1.05448 0.27023 7.80672 -0.36408 0.27023 7.80781 -0.85642 0.34692 
7.80781 -0.56214 0.34692 7.80891 -1.15474 0.19517 7.80891 -0.26383 0.19517 
7.81151 -0.09523 -0.03465 7.81205 -0.80765 0.35124 7.81205 -0.61091 0.35124 
7.81451 -0.75841 0.35395 7.81451 -0.66016 0.35395 7.81532 -0.70928 0.35485 
7.81755 -1.00275 0.28459 7.81755 -0.41581 0.28459 7.82029 -0.21582 0.1306 
7.82153 -0.08103 -0.09981 7.82371 -1.11011 0.21038 7.82371 -0.30846 0.21038 
7.82621 -0.17093 0.06396 7.82694 -0.95527 0.29413 7.82694 -0.46329 0.29413 
7.82815 -0.06968 -0.16596 7.83451 -0.9072 0.30218 7.83451 -0.51137 0.30218 
7.83691 -0.25968 0.14847 7.83731 -1.0598 0.22648 7.83731 -0.35877 0.22648 
7.84034 -0.85767 0.30881 7.84034 -0.56089 0.30881 7.8417 -0.15222 0.00092 
7.84423 -0.80777 0.31386 7.84423 -0.6108 0.31386 7.84511 -0.21331 0.08325 
7.84674 -0.75859 0.31654 7.84674 -0.65998 0.31654 7.84738 -0.70928 0.31768 
7.84854 -1.00819 0.24124 7.84854 -0.41038 0.24124 7.8516 -1.1139 0.16516 
7.8516 -0.30467 0.16516 7.85397 -0.13621 -0.06408 7.85736 -0.95598 0.25431 
7.85736 -0.46259 0.25431 7.86218 -0.2572 0.10158 7.8627 -0.12312 -0.12979 
7.865 -0.90787 0.26249 7.865 -0.5107 0.26249 7.86563 -1.06386 0.18147 
7.86563 -0.35471 0.18147 7.86772 -0.21223 0.03476 7.87108 -0.85854 0.26892 
7.87108 -0.56003 0.26892 7.87292 -0.11821 -0.20288 7.87504 -0.80859 0.27411 
7.87504 -0.60997 0.27411 7.87695 -0.75864 0.27778 7.87695 -0.65992 0.27778 
7.87728 -0.30202 0.11858 7.87732 -1.01277 0.1963 7.87732 -0.4058 0.1963 
7.87758 -0.70928 0.27899 7.88224 -0.19477 -0.02927 7.88523 -0.25581 0.05323 
7.88662 -0.96078 0.2096 7.88662 -0.45779 0.2096 7.89229 -0.35126 0.13365 
7.89303 -0.17969 -0.09462 7.89351 -0.90804 0.22135 7.89351 -0.51053 0.22135 
7.8997 -0.85879 0.22778 7.8997 -0.55978 0.22778 7.90068 -0.30053 0.07076 
7.90383 -0.80916 0.23285 7.90383 -0.6094 0.23285 7.90442 -0.40222 0.14883 
7.90584 -0.70928 0.23886 7.90584 -0.25566 0.00405 7.90588 -0.75928 0.23655 
7.90588 -0.65928 0.23655 7.91417 -0.45441 0.16265 7.91607 -0.34954 0.08594 
7.91898 -0.2391 -0.06064 7.92148 -0.91147 0.17474 7.92148 -0.5071 0.17474 
7.92174 -0.3002 0.02184 7.92581 -0.85917 0.18586 7.92581 -0.55939 0.18586 
7.92904 -0.39957 0.09996 7.93002 -0.8095 0.19105 7.93002 -0.60906 0.19105 
7.93208 -0.75934 0.19498 7.93208 -0.65923 0.19498 7.9321 -0.70928 0.19739 
7.93758 -0.34888 0.03681 7.93929 -0.45153 0.11396 7.9404 -0.30103 -0.02804 
7.94694 -0.50427 0.12667 7.95092 -0.39883 0.05108 7.95179 -0.5564 0.13799 
7.95412 -0.60896 0.14801 7.95629 -0.70928 0.15469 7.95632 -0.65906 0.15194 
7.96167 -0.44938 0.06427 7.96981 -0.50204 0.07729 4.33922 -2.76153 -0.06952 
4.36748 -2.76153 -0.10965 4.3681 -2.71216 -0.10844 4.37002 -2.86083 1.07687 
4.37002 -2.66222 -0.10476 4.39768 -2.76153 -0.14834 4.39831 -2.81083 -0.1472 
4.39831 -2.81083 1.11931 4.39831 -2.71222 -0.1472 4.40083 -2.86001 1.11663 
4.40083 -2.66304 -0.14452 4.40472 -2.90991 1.11158 4.40472 -2.61314 -0.13947 
4.41055 -2.56361 -0.13283 4.42974 -2.76153 -0.1855 4.42974 -2.76153 1.15761 
4.43055 -2.81065 -0.18461 4.43055 -2.81065 1.15671 4.43055 -2.7124 -0.18461 
4.43301 -2.8599 -0.1819 4.43301 -2.8599 1.154 4.43301 -2.66315 -0.1819 
4.43724 -2.90867 -0.17758 4.43724 -2.90867 1.14969 4.43724 -2.61439 -0.17758 
4.44295 -2.95828 1.14308 4.44295 -2.56478 -0.17097 4.45059 -3.0062 1.13536 
4.45059 -2.51685 -0.16325 4.45987 -2.46928 -0.15374 4.46358 -2.76153 -0.22105 
4.46358 -2.76153 1.19316 4.46443 -2.81059 -0.2202 4.46443 -2.81059 1.19231 
4.46443 -2.71246 -0.2202 4.46443 -2.71246 1.19231 4.46699 -2.85954 -0.21765 
4.46699 -2.85954 1.18976 4.46699 -2.66351 -0.21765 4.46699 -2.66351 1.18976 
4.47082 -2.42265 -0.14271 4.47123 -2.90826 -0.2134 4.47123 -2.90826 1.18551 
4.47123 -2.6148 -0.2134 4.47717 -2.95662 -0.20747 4.47717 -2.95662 1.17957 
4.47717 -2.56644 -0.20747 4.48477 -3.00451 1.17197 4.48477 -2.51855 -0.19986 
4.49403 -3.05181 1.16271 4.49403 -2.47124 -0.19061 4.49913 -2.76153 -0.2549 
4.49913 -2.76153 1.22701 4.50003 -2.81065 -0.25408 4.50003 -2.81065 1.22619 
4.50003 -2.7124 -0.25408 4.50003 -2.7124 1.22619 4.50274 -2.8599 -0.25162 
4.50274 -2.8599 1.22373 4.50274 -2.66315 -0.25162 4.50274 -2.66315 1.22373 
4.50491 -3.09842 1.15183 4.50491 -2.42464 -0.17972 4.50705 -2.90867 -0.24739 
4.50705 -2.90867 1.2195 4.50705 -2.61439 -0.24739 4.50705 -2.61439 1.2195 
4.51366 -2.95828 -0.24169 4.51366 -2.95828 1.21379 4.51366 -2.56478 -0.24169 
4.51366 -2.56478 1.21379 4.51741 -2.37884 -0.16723 4.52138 -3.0062 -0.23404 
4.52138 -3.0062 1.20615 4.52138 -2.51685 -0.23404 4.5309 -3.05377 1.19687 
4.5309 -2.46928 -0.22476 4.53147 -2.33397 -0.15316 4.53629 -2.76153 -0.28696 
4.53629 -2.76153 1.25906 4.53743 -2.81083 -0.28632 4.53743 -2.81083 1.25843 
4.53743 -2.71222 -0.28632 4.53743 -2.71222 1.25843 4.54011 -2.86001 -0.2838 
4.54011 -2.86001 1.25591 4.54011 -2.66304 -0.2838 4.54011 -2.66304 1.25591 
4.54192 -3.1004 1.18592 4.54192 -2.42265 -0.21382 4.54516 -2.90991 -0.27991 
4.54516 -2.90991 1.25202 4.54516 -2.61314 -0.27991 4.54516 -2.61314 1.25202 
4.54707 -2.29013 -0.13756 4.5518 -2.95944 -0.27408 4.5518 -2.95944 1.24619 
4.5518 -2.56361 -0.27408 4.5518 -2.56361 1.24619 4.55777 -3.15137 1.17334 
4.55777 -2.37168 -0.20123 4.55985 -3.00752 -0.26652 4.55985 -3.00752 1.23863 
4.55985 -2.51553 -0.26652 4.55985 -2.51553 1.23863 4.56418 -2.24742 -0.12045 
4.56938 -3.055 -0.25712 4.56938 -3.055 1.22923 4.56938 -2.46806 -0.25712 
4.56938 -2.46806 1.22923 4.57215 -3.19613 1.15901 4.57215 -2.32692 -0.18691 
4.57499 -2.76153 -0.31715 4.57499 -2.76153 1.28926 4.57619 -2.81089 -0.31653 
4.57619 -2.81089 1.28864 4.57619 -2.71216 -0.31653 4.57619 -2.71216 1.28864 
4.57987 -2.86083 -0.31462 4.57987 -2.86083 1.28672 4.57987 -2.66222 -0.31462 
4.57987 -2.66222 1.28672 4.58275 -2.20596 -0.10188 4.58375 -3.10673 1.21841 
4.58375 -2.41633 -0.2463 4.58375 -2.41633 1.21841 4.58505 -2.91078 -0.31066 
4.58505 -2.91078 1.28277 4.58505 -2.61227 -0.31066 4.58505 -2.61227 1.28277 
4.58823 -2.28297 -0.171 4.59149 -2.96011 -0.30458 4.59149 -2.96011 1.27668 
4.59149 -2.56294 -0.30458 4.59149 -2.56294 1.27668 4.59967 -3.00822 -0.29694 
4.59967 -3.00822 1.26905 4.59967 -2.51483 -0.29694 4.59967 -2.51483 1.26905 
4.59987 -3.15742 1.20539 4.59987 -2.36563 -0.23328 4.59987 -2.36563 1.20539 
4.60273 -2.16583 -0.0819 4.60566 -2.24043 -0.15363 4.61273 -3.06043 -0.28812 
4.61273 -3.06043 1.26022 4.61273 -2.46262 -0.28812 4.61273 -2.46262 1.26022 
4.61478 -3.20218 1.19089 4.61478 -2.32087 -0.21878 4.61478 -2.32087 1.19089 
4.61512 -2.76153 -0.34542 4.61512 -2.76153 1.31752 4.61743 -2.81153 -0.34545 
4.61743 -2.81153 1.31756 4.61743 -2.71152 -0.34545 4.61743 -2.71152 1.31756 
4.62112 -2.8614 -0.34341 4.62112 -2.8614 1.31551 4.62112 -2.66165 -0.34341 
4.62112 -2.66165 1.31551 4.62409 -2.12713 -0.06055 4.62539 -2.198 -0.13451 
4.62619 -2.91103 -0.33928 4.62619 -2.91103 1.31139 4.62619 -2.61202 -0.33928 
4.62619 -2.61202 1.31139 4.62749 -3.11204 1.24899 4.62749 -2.41101 -0.27689 
4.62749 -2.41101 1.24899 4.63105 -3.24587 1.17468 4.63105 -2.27718 -0.20257 
4.63105 -2.27718 1.17468 4.63263 -2.96028 -0.33309 4.63263 -2.96028 1.30519 
4.63263 -2.56277 -0.33309 4.63263 -2.56277 1.30519 4.6436 -3.16235 1.2354 
4.6436 -2.3607 -0.26329 4.6436 -2.3607 1.2354 4.64437 -3.01302 -0.32619 
4.64437 -3.01302 1.2983 4.64437 -2.51003 -0.32619 4.64437 -2.51003 1.2983 
4.64573 -2.15812 -0.11422 4.64676 -2.08997 -0.03788 4.64968 -3.28928 1.1569 
4.64968 -2.23378 -0.18479 4.65658 -2.76153 -0.37167 4.65658 -2.76153 1.34378 
4.65768 -3.06501 -0.31689 4.65768 -3.06501 1.289 4.65768 -2.45804 -0.31689 
4.65768 -2.45804 1.289 4.65881 -3.20698 1.22059 4.65881 -2.31607 -0.24848 
4.65881 -2.31607 1.22059 4.659 -2.81158 -0.37166 4.659 -2.81158 1.34377 
4.659 -2.71147 -0.37166 4.659 -2.71147 1.34377 4.66292 -2.86175 -0.36959 
4.66292 -2.86175 1.3417 4.66292 -2.66131 -0.36959 4.66292 -2.66131 1.3417 
4.66762 -2.11949 -0.09249 4.66812 -2.91142 -0.36539 4.66812 -2.91142 1.3375 
4.66812 -2.61164 -0.36539 4.66812 -2.61164 1.3375 4.66964 -3.33134 1.13741 
4.66964 -2.19171 -0.1653 4.67069 -2.05442 -0.01395 4.67251 -3.1161 1.27731 
4.67251 -2.40695 -0.30521 4.67251 -2.40695 1.27731 4.67648 -3.25116 1.2044 
4.67648 -2.27189 -0.23229 4.67648 -2.27189 1.2044 4.67924 -2.96371 -0.36106 
4.67924 -2.96371 1.33317 4.67924 -2.55934 -0.36106 4.67924 -2.55934 1.33317 
4.68881 -3.16614 1.26328 4.68881 -2.35691 -0.29117 4.68881 -2.35691 1.26328 
4.69056 -3.37106 1.11688 4.69056 -2.15199 -0.14477 4.69064 -2.08263 -0.06952 
4.69133 -3.0164 -0.35374 4.69133 -3.0164 1.32585 4.69133 -2.50666 -0.35374 
4.69133 -2.50666 1.32585 4.69546 -3.29434 1.18624 4.69546 -2.22871 -0.21413 
4.69929 -2.76153 -0.39587 4.69929 -2.76153 1.36798 4.70203 -2.81175 -0.3959 
4.70203 -2.81175 1.36801 4.70203 -2.7113 -0.3959 4.70203 -2.7113 1.36801 
4.70515 -3.06859 1.31611 4.70515 -2.45447 -0.344 4.70515 -2.45447 1.31611 
4.70551 -3.21113 1.24859 4.70551 -2.31192 -0.27648 4.70551 -2.31192 1.24859 
4.70596 -2.86184 -0.3937 4.70596 -2.86184 1.36581 4.70596 -2.66121 -0.3937 
4.70596 -2.66121 1.36581 4.71264 -3.4093 1.09482 4.71264 -2.11376 -0.12271 
4.71537 -3.33595 1.16629 4.71537 -2.1871 -0.19418 4.71598 -2.91441 -0.39137 
4.71598 -2.91441 1.36348 4.71598 -2.60864 -0.39137 4.71598 -2.60864 1.36348 
4.72033 -3.11955 1.30397 4.72033 -2.4035 -0.33187 4.72033 -2.4035 1.30397 
4.72337 -3.25499 1.23198 4.72337 -2.26806 -0.25987 4.72337 -2.26806 1.23198 
4.72731 -2.96654 -0.38652 4.72731 -2.96654 1.35863 4.72731 -2.55651 -0.38652 
4.72731 -2.55651 1.35863 4.7284 -2.02923 -0.03176 4.7354 -3.16879 1.28896 
4.7354 -2.35427 -0.31685 4.7354 -2.35427 1.28896 4.73661 -3.3754 1.1454 
4.73661 -2.14765 -0.17329 4.74002 -3.01928 -0.37887 4.74002 -3.01928 1.35097 
4.74002 -2.50377 -0.37887 4.74002 -2.50377 1.35097 4.74237 -3.29761 1.21348 
4.74237 -2.22544 -0.24138 4.74313 -2.76153 -0.41794 4.74313 -2.76153 1.39004 
4.74599 -2.8118 -0.41788 4.74599 -2.8118 1.38999 4.74599 -2.71125 -0.41788 
4.74599 -2.71125 1.38999 4.74913 -3.46458 1.05876 4.74913 -2.05847 -0.08666 
4.75239 -3.21361 1.27387 4.75239 -2.30944 -0.30176 4.75239 -2.30944 1.27387 
4.75402 -3.07124 1.34073 4.75402 -2.45181 -0.36862 4.75402 -2.45181 1.34073 
4.75513 -2.86435 -0.41768 4.75513 -2.86435 1.38979 4.75513 -2.6587 -0.41768 
4.75513 -2.6587 1.38979 4.76244 -3.33888 1.19316 4.76244 -2.18418 -0.22105 
4.76547 -2.91691 -0.41487 4.76547 -2.91691 1.38697 4.76547 -2.60614 -0.41487 
4.76547 -2.60614 1.38697 4.76804 -3.12127 1.32775 4.76804 -2.40178 -0.35564 
4.76804 -2.40178 1.32775 4.77072 -3.2575 1.2568 4.77072 -2.26556 -0.28469 
4.77072 -2.26556 1.2568 4.77214 -3.43225 1.11158 4.77214 -2.0908 -0.13947 
4.77669 -2.96877 -0.40939 4.77669 -2.96877 1.3815 4.77669 -2.55429 -0.40939 
4.77669 -2.55429 1.3815 4.78322 -3.17027 1.31237 4.78322 -2.35278 -0.34026 
4.78322 -2.35278 1.31237 4.788 -2.76153 -0.43783 4.788 -2.76153 1.40993 
4.78971 -3.02143 -0.40125 4.78971 -3.02143 1.37336 4.78971 -2.50162 -0.40125 
4.78971 -2.50162 1.37336 4.79001 -3.29988 1.23789 4.79001 -2.22317 -0.26579 
4.79625 -2.81411 -0.4397 4.79625 -2.81411 1.41181 4.79625 -2.70894 -0.4397 
4.79625 -2.70894 1.41181 4.79685 -3.39737 1.16129 4.79685 -2.12568 -0.18918 
4.80075 -3.215 1.29692 4.80075 -2.30805 -0.32481 4.80075 -2.30805 1.29692 
4.80289 -3.07198 1.36261 4.80289 -2.45107 -0.3905 4.80289 -2.45107 1.36261 
4.80555 -2.86654 -0.43896 4.80555 -2.86654 1.41107 4.80555 -2.65651 -0.43896 
4.80555 -2.65651 1.41107 4.8099 -2.0374 -0.10171 4.81589 -2.91868 -0.43559 
4.81589 -2.91868 1.4077 4.81589 -2.60437 -0.43559 4.81589 -2.60437 1.4077 
4.81716 -3.12193 1.34926 4.81716 -2.40112 -0.37716 4.81716 -2.40112 1.34926 
4.81922 -3.25858 1.27941 4.81922 -2.26447 -0.3073 4.81922 -2.26447 1.27941 
4.82474 -3.35859 1.20982 4.82474 -2.16447 -0.23772 4.82724 -2.97037 -0.4296 
4.82724 -2.97037 1.40171 4.82724 -2.55268 -0.4296 4.82724 -2.55268 1.40171 
4.83213 -3.1706 1.33342 4.83213 -2.35245 -0.36132 4.83213 -2.35245 1.33342 
4.83337 -3.45229 1.12563 4.83337 -2.07076 -0.15352 4.8338 -2.76153 -0.45549 
4.8338 -2.76153 1.4276 4.83956 -3.02147 1.39313 4.83956 -2.50158 -0.42102 
4.83956 -2.50158 1.39313 4.84225 -2.81415 -0.45701 4.84225 -2.81415 1.42911 
4.84225 -2.7089 -0.45701 4.84225 -2.7089 1.42911 4.84993 -3.21515 1.31752 
4.84993 -2.3079 -0.34542 4.84993 -2.3079 1.31752 4.85191 -2.86684 -0.45591 
4.85191 -2.86684 1.42801 4.85191 -2.65621 -0.45591 4.85191 -2.65621 1.42801 
4.85282 -3.07183 1.38197 4.85282 -2.45122 -0.40987 4.85282 -2.45122 1.38197 
4.85306 -3.31859 1.25338 4.85306 -2.20446 -0.28127 4.86028 -3.41545 1.176 
4.86028 -2.1076 -0.2039 4.86246 -2.91897 -0.45214 4.86246 -2.91897 1.42425 
4.86246 -2.60408 -0.45214 4.86246 -2.60408 1.42425 4.86699 -3.12131 1.36828 
4.86699 -2.40174 -0.39617 4.86699 -2.40174 1.36828 4.87178 -2.01972 -0.11426 
4.87475 -2.97179 -0.44572 4.87475 -2.97179 1.41783 4.87475 -2.55126 -0.44572 
4.87475 -2.55126 1.41783 4.8804 -2.76153 -0.47089 4.8804 -2.76153 1.44299 
4.88201 -3.16977 1.35208 4.88201 -2.35328 -0.37997 4.88201 -2.35328 1.35208 
4.88324 -3.27604 1.29393 4.88324 -2.24702 -0.32182 4.88324 -2.24702 1.29393 
4.8873 -3.02282 1.40878 4.8873 -2.50024 -0.43667 4.8873 -2.50024 1.40878 
4.88862 -3.37558 1.22319 4.88862 -2.14747 -0.25109 4.88932 -2.81428 -0.47209 
4.88932 -2.81428 1.4442 4.88932 -2.70878 -0.47209 4.88932 -2.70878 1.4442 
4.89806 -3.46889 1.13822 4.89806 -2.05416 -0.16611 4.89904 -2.86687 -0.47056 
4.89904 -2.86687 1.44267 4.89904 -2.65618 -0.47056 4.89904 -2.65618 1.44267 
4.90094 -3.07331 1.39711 4.90094 -2.44975 -0.42501 4.90094 -2.44975 1.39711 
4.91063 -2.92001 -0.46645 4.91063 -2.92001 1.43855 4.91063 -2.60304 -0.46645 
4.91063 -2.60304 1.43855 4.91462 -3.23171 1.33066 4.91462 -2.29135 -0.35855 
4.91462 -2.29135 1.33066 4.91533 -3.12265 1.38293 4.91533 -2.4004 -0.41082 
4.91533 -2.4004 1.38293 4.91806 -3.3346 1.26565 4.91806 -2.18846 -0.29354 
4.923 -2.97267 -0.4595 4.923 -2.97267 1.43161 4.923 -2.55038 -0.4595 
4.923 -2.55038 1.43161 4.92562 -3.4308 1.18749 4.92562 -2.09225 -0.21538 
4.92771 -2.76153 -0.48398 4.92771 -2.76153 1.45609 4.93604 -3.02371 1.42211 
4.93604 -2.49935 -0.45 4.93604 -2.49935 1.42211 4.9368 -2.81432 -0.48478 
4.9368 -2.81432 1.45688 4.9368 -2.70874 -0.48478 4.9368 -2.70874 1.45688 
4.93741 -2.00513 -0.12504 4.94794 -2.86748 -0.48305 4.94794 -2.86748 1.45516 
4.94794 -2.65557 -0.48305 4.94794 -2.65557 1.45516 4.9486 -3.29112 1.30472 
4.9486 -2.23193 -0.33261 4.94974 -3.07399 1.40993 4.94974 -2.44907 -0.43783 
4.94974 -2.44907 1.40993 4.95282 -3.17768 1.36886 4.95282 -2.34537 -0.39675 
4.95282 -2.34537 1.36886 4.95378 -3.38978 1.23321 4.95378 -2.13327 -0.2611 
4.95974 -2.9206 -0.47841 4.95974 -2.9206 1.45052 4.95974 -2.60246 -0.47841 
4.95974 -2.60246 1.45052 4.96402 -3.48221 1.14779 4.96402 -2.04084 -0.17569 
4.97188 -2.97303 -0.47089 4.97188 -2.97303 1.443 4.97188 -2.55002 -0.47089 
4.97188 -2.55002 1.443 4.9756 -2.76153 -0.49473 4.9756 -2.76153 1.46684 
4.98376 -3.34769 1.27439 4.98376 -2.17536 -0.30228 4.9851 -3.02398 1.43298 
4.9851 -2.49907 -0.46088 4.9851 -2.49907 1.43298 4.98616 -3.23863 1.34531 
4.98616 -2.28442 -0.3732 4.98616 -2.28442 1.34531 4.98623 -2.81475 -0.49534 
4.98623 -2.81475 1.46745 4.98623 -2.7083 -0.49534 4.98623 -2.7083 1.46745 
4.98684 -3.12952 1.39752 4.98684 -2.39353 -0.42542 4.98684 -2.39353 1.39752 
4.99157 -3.44322 1.19543 4.99157 -2.07983 -0.22332 4.99741 -2.86781 -0.49307 
4.99741 -2.86781 1.46517 4.99741 -2.65524 -0.49307 4.99741 -2.65524 1.46517 
5.00163 -1.99435 -0.1327 5.00909 -2.92057 -0.4879 5.00909 -2.92057 1.46001 
5.00909 -2.60249 -0.4879 5.00909 -2.60249 1.46001 5.01993 -3.40113 1.23983 
5.01993 -2.12192 -0.26772 5.02111 -3.29736 1.31702 5.02111 -2.22569 -0.34491 
5.02111 -2.22569 1.31702 5.02126 -2.97285 1.45198 5.02126 -2.5502 -0.47987 
5.02126 -2.5502 1.45198 5.02211 -3.07951 1.42244 5.02211 -2.44354 -0.45033 
5.02211 -2.44354 1.42244 5.02396 -2.76153 -0.50312 5.02396 -2.76153 1.47523 
5.02479 -3.18336 1.38091 5.02479 -2.33969 -0.4088 5.02479 -2.33969 1.38091 
5.02895 -2.03163 -0.18265 5.03475 -2.81478 -0.50323 5.03475 -2.81478 1.47534 
5.03475 -2.70827 -0.50323 5.03475 -2.70827 1.47534 5.04622 -2.86809 -0.50043 
5.04622 -2.86809 1.47254 5.04622 -2.65496 -0.50043 5.04622 -2.65496 1.47254 
5.05686 -3.3526 1.2846 5.05686 -2.17045 -0.31249 5.05691 -3.45114 1.20124 
5.05691 -2.07192 -0.22913 5.05802 -3.02869 1.4431 5.05802 -2.49436 -0.47099 
5.05802 -2.49436 1.4431 5.05805 -2.92082 -0.49473 5.05805 -2.92082 1.46684 
5.05805 -2.60224 -0.49473 5.05805 -2.60224 1.46684 5.05931 -3.24334 1.35522 
5.05931 -2.27971 -0.38311 5.05931 -2.27971 1.35522 5.0598 -3.13415 1.40739 
5.0598 -2.3889 -0.43528 5.0598 -2.3889 1.40739 5.06709 -1.98702 -0.13797 
5.07267 -2.76153 -0.50913 5.07267 -2.76153 1.48124 5.08387 -2.81489 -0.50874 
5.08387 -2.81489 1.48085 5.08387 -2.70816 -0.50874 5.08387 -2.70816 1.48085 
5.09444 -3.30069 1.3248 5.09444 -2.22236 -0.35269 5.09444 -2.22236 1.3248 
5.09449 -2.0256 -0.18671 5.09509 -3.40667 1.24637 5.09509 -2.11638 -0.27426 
5.09529 -3.08331 1.42986 5.09529 -2.43974 -0.45775 5.09529 -2.43974 1.42986 
5.09533 -2.8681 -0.50539 5.09533 -2.8681 1.4775 5.09533 -2.65495 -0.50539 
5.09533 -2.65495 1.4775 5.09576 -2.97465 1.4602 5.09576 -2.5484 -0.48809 
5.09576 -2.5484 1.4602 5.09754 -3.18679 1.38817 5.09754 -2.33627 -0.41606 
5.09754 -2.33627 1.38817 5.12162 -2.76153 -0.51274 5.12162 -2.76153 1.48485 
5.13245 -3.35634 1.28901 5.13245 -2.16671 -0.3169 5.13245 -3.24569 1.36019 
5.13245 -2.27736 -0.38809 5.13245 -2.27736 1.36019 5.13249 -3.45488 1.20564 
5.13249 -2.06818 -0.23353 5.13249 -1.98323 -0.14068 5.1329 -3.0299 1.44863 
5.1329 -2.49315 -0.47652 5.1329 -2.49315 1.44863 5.1329 -3.13647 1.41233 
5.1329 -2.38658 -0.44022 5.1329 -2.38658 1.41233 5.13293 -2.92202 -0.50026 
5.13293 -2.92202 1.47237 5.13293 -2.60103 -0.50026 5.13293 -2.60103 1.47237 
5.13293 -2.81493 -0.5118 5.13293 -2.81493 1.48391 5.13293 -2.70812 -0.5118 
5.13293 -2.70812 1.48391 5.17069 -3.40852 1.24855 5.17069 -3.30226 1.32725 
5.17069 -3.18793 1.39059 5.17069 -3.08423 1.43255 5.17069 -2.97525 1.46295 
5.17069 -2.8684 -0.50822 5.17069 -2.8684 1.48033 5.17069 -2.76153 -0.51395 
5.17069 -2.76153 1.48605 5.17069 -2.65465 -0.50822 5.17069 -2.65465 1.48033 
5.17069 -2.5478 -0.49084 5.17069 -2.5478 1.46295 5.17069 -2.43882 -0.46045 
5.17069 -2.43882 1.43255 5.17069 -2.33512 -0.41848 5.17069 -2.33512 1.39059 
5.17069 -2.22079 -0.35514 5.17069 -2.22079 1.32725 5.17069 -2.11453 -0.27644 
5.17069 -2.02346 -0.18867 5.17069 -1.94503 -0.0913 5.20845 -2.81493 -0.5118 
5.20845 -2.81493 1.48391 5.20845 -2.70812 -0.5118 5.20845 -2.70812 1.48391 
5.20845 -2.92202 -0.50026 5.20845 -2.92202 1.47237 5.20845 -2.60103 -0.50026 
5.20845 -2.60103 1.47237 5.20847 -3.13647 1.41233 5.20847 -2.38658 -0.44022 
5.20847 -2.38658 1.41233 5.20847 -3.0299 1.44863 5.20847 -2.49315 -0.47652 
5.20847 -2.49315 1.44863 5.20889 -1.98323 -0.14068 5.20889 -3.45488 1.20564 
5.20889 -2.06818 -0.23353 5.20892 -3.24569 1.36019 5.20892 -2.27736 -0.38809 
5.20892 -2.27736 1.36019 5.20892 -3.35634 1.28901 5.20892 -2.16671 -0.3169 
5.21975 -2.76153 -0.51274 5.21975 -2.76153 1.48485 5.24383 -3.18679 1.38817 
5.24383 -2.33627 -0.41606 5.24383 -2.33627 1.38817 5.24561 -2.97465 1.4602 
5.24561 -2.5484 -0.48809 5.24561 -2.5484 1.4602 5.24605 -2.8681 -0.50539 
5.24605 -2.8681 1.4775 5.24605 -2.65495 -0.50539 5.24605 -2.65495 1.4775 
5.24609 -3.08331 1.42986 5.24609 -2.43974 -0.45775 5.24609 -2.43974 1.42986 
5.24628 -3.40667 1.24637 5.24628 -2.11638 -0.27426 5.24688 -2.0256 -0.18671 
5.24694 -3.30069 1.3248 5.24694 -2.22236 -0.35269 5.24694 -2.22236 1.3248 
5.2575 -2.81489 -0.50874 5.2575 -2.81489 1.48085 5.2575 -2.70816 -0.50874 
5.2575 -2.70816 1.48085 5.2687 -2.76153 -0.50913 5.2687 -2.76153 1.48124 
5.28158 -3.13415 1.40739 5.28158 -2.3889 -0.43528 5.28158 -2.3889 1.40739 
5.28206 -3.24334 1.35522 5.28206 -2.27971 -0.38311 5.28206 -2.27971 1.35522 
5.28332 -2.92082 -0.49473 5.28332 -2.92082 1.46684 5.28332 -2.60224 -0.49473 
5.28332 -2.60224 1.46684 5.28336 -3.02869 1.4431 5.28336 -2.49436 -0.47099 
5.28336 -2.49436 1.4431 5.28447 -3.45114 1.20124 5.28447 -2.07192 -0.22913 
5.28452 -3.3526 1.2846 5.28452 -2.17045 -0.31249 5.29516 -2.86809 -0.50043 
5.29516 -2.86809 1.47254 5.29516 -2.65496 -0.50043 5.29516 -2.65496 1.47254 
5.30663 -2.81478 -0.50323 5.30663 -2.81478 1.47534 5.30663 -2.70827 -0.50323 
5.30663 -2.70827 1.47534 5.31659 -3.18336 1.38091 5.31659 -2.33969 -0.4088 
5.31659 -2.33969 1.38091 5.31742 -2.76153 -0.50312 5.31742 -2.76153 1.47523 
5.31926 -3.07951 1.42244 5.31926 -2.44354 -0.45033 5.31926 -2.44354 1.42244 
5.32012 -2.97285 1.45198 5.32012 -2.5502 -0.47987 5.32012 -2.5502 1.45198 
5.32027 -3.29736 1.31702 5.32027 -2.22569 -0.34491 5.32027 -2.22569 1.31702 
5.32144 -3.40113 1.23983 5.32144 -2.12192 -0.26772 5.33228 -2.92057 -0.4879 
5.33228 -2.92057 1.46001 5.33228 -2.60249 -0.4879 5.33228 -2.60249 1.46001 
5.34397 -2.86781 -0.49307 5.34397 -2.86781 1.46517 5.34397 -2.65524 -0.49307 
5.34397 -2.65524 1.46517 5.3498 -3.44322 1.19543 5.35453 -3.12952 1.39752 
5.35453 -2.39353 -0.42542 5.35453 -2.39353 1.39752 5.35514 -2.81475 -0.49534 
5.35514 -2.81475 1.46745 5.35514 -2.7083 -0.49534 5.35514 -2.7083 1.46745 
5.35522 -3.23863 1.34531 5.35522 -2.28442 -0.3732 5.35522 -2.28442 1.34531 
5.35627 -3.02398 1.43298 5.35627 -2.49907 -0.46088 5.35627 -2.49907 1.43298 
5.35761 -3.34769 1.27439 5.35761 -2.17536 -0.30228 5.35761 -2.17536 1.27439 
5.36578 -2.76153 -0.49473 5.36578 -2.76153 1.46684 5.36949 -2.97303 1.443 
5.36949 -2.55002 -0.47089 5.36949 -2.55002 1.443 5.38164 -2.9206 1.45052 
5.38164 -2.60246 -0.47841 5.38164 -2.60246 1.45052 5.38759 -3.38978 1.23321 
5.38856 -3.17768 1.36886 5.38856 -2.34537 -0.39675 5.38856 -2.34537 1.36886 
5.39163 -3.07399 1.40993 5.39163 -2.44907 -0.43783 5.39163 -2.44907 1.40993 
5.39278 -3.29112 1.30472 5.39278 -2.23193 -0.33261 5.39278 -2.23193 1.30472 
5.39344 -2.86748 -0.48305 5.39344 -2.86748 1.45516 5.39344 -2.65557 -0.48305 
5.39344 -2.65557 1.45516 5.40457 -2.81432 -0.48478 5.40457 -2.81432 1.45688 
5.40457 -2.70874 -0.48478 5.40457 -2.70874 1.45688 5.40534 -3.02371 1.42211 
5.40534 -2.49935 -0.45 5.40534 -2.49935 1.42211 5.41367 -2.76153 -0.48398 
5.41367 -2.76153 1.45609 5.41575 -3.4308 1.18749 5.41837 -2.97267 1.43161 
5.41837 -2.55038 -0.4595 5.41837 -2.55038 1.43161 5.42331 -3.3346 1.26565 
5.42331 -2.18846 1.26565 5.42604 -3.12265 1.38293 5.42604 -2.4004 -0.41082 
5.42604 -2.4004 1.38293 5.42676 -3.23171 1.33066 5.42676 -2.29135 -0.35855 
5.42676 -2.29135 1.33066 5.43074 -2.92001 1.43855 5.43074 -2.60304 -0.46645 
5.43074 -2.60304 1.43855 5.44043 -3.07331 1.39711 5.44043 -2.44975 -0.42501 
5.44043 -2.44975 1.39711 5.44234 -2.86687 -0.47056 5.44234 -2.86687 1.44267 
5.44234 -2.65618 -0.47056 5.44234 -2.65618 1.44267 5.45206 -2.81428 -0.47209 
5.45206 -2.81428 1.4442 5.45206 -2.70878 -0.47209 5.45206 -2.70878 1.4442 
5.45275 -3.37558 1.22319 5.45275 -2.14747 1.22319 5.45407 -3.02282 1.40878 
5.45407 -2.50024 -0.43667 5.45407 -2.50024 1.40878 5.45813 -3.27604 1.29393 
5.45813 -2.24702 1.29393 5.45936 -3.16977 1.35208 5.45936 -2.35328 -0.37997 
5.45936 -2.35328 1.35208 5.46097 -2.76153 -0.47089 5.46097 -2.76153 1.44299 
5.46662 -2.97179 1.41783 5.46662 -2.55126 -0.44572 5.46662 -2.55126 1.41783 
5.47439 -3.12131 1.36828 5.47439 -2.40174 -0.39617 5.47439 -2.40174 1.36828 
5.47891 -2.91897 1.42425 5.47891 -2.60408 -0.45214 5.47891 -2.60408 1.42425 
5.4811 -3.41545 1.176 5.48832 -3.31859 1.25338 5.48832 -2.20446 1.25338 
5.48855 -3.07183 1.38197 5.48855 -2.45122 -0.40987 5.48855 -2.45122 1.38197 
5.48947 -2.86684 -0.45591 5.48947 -2.86684 1.42801 5.48947 -2.65621 -0.45591 
5.48947 -2.65621 1.42801 5.49145 -3.21515 1.31752 5.49145 -2.3079 -0.34542 
5.49145 -2.3079 1.31752 5.49912 -2.81415 -0.45701 5.49912 -2.81415 1.42911 
5.49912 -2.7089 -0.45701 5.49912 -2.7089 1.42911 5.50181 -3.02147 1.39313 
5.50181 -2.50158 -0.42102 5.50181 -2.50158 1.39313 5.50758 -2.76153 -0.45549 
5.50758 -2.76153 1.4276 5.50924 -3.1706 1.33342 5.50924 -2.35245 -0.36132 
5.50924 -2.35245 1.33342 5.51413 -2.97037 1.40171 5.51413 -2.55268 -0.4296 
5.51413 -2.55268 1.40171 5.51663 -3.35859 1.20982 5.51663 -2.16447 1.20982 
5.52216 -3.25858 1.27941 5.52216 -2.26447 1.27941 5.52421 -3.12193 1.34926 
5.52421 -2.40112 -0.37716 5.52421 -2.40112 1.34926 5.52548 -2.91868 1.4077 
5.52548 -2.60437 -0.43559 5.52548 -2.60437 1.4077 5.53582 -2.86654 -0.43896 
5.53582 -2.86654 1.41107 5.53582 -2.65651 -0.43896 5.53582 -2.65651 1.41107 
5.53848 -3.07198 1.36261 5.53848 -2.45107 -0.3905 5.53848 -2.45107 1.36261 
5.54063 -3.215 1.29692 5.54063 -2.30805 1.29692 5.54452 -3.39737 1.16129 
5.54452 -2.12568 1.16129 5.54513 -2.81411 -0.4397 5.54513 -2.81411 1.41181 
5.54513 -2.70894 -0.4397 5.54513 -2.70894 1.41181 5.55136 -3.29988 1.23789 
5.55136 -2.22317 1.23789 5.55166 -3.02143 1.37336 5.55166 -2.50162 -0.40125 
5.55166 -2.50162 1.37336 5.55337 -2.76153 -0.43783 5.55337 -2.76153 1.40993 
5.55816 -3.17027 1.31237 5.55816 -2.35278 1.31237 5.56468 -2.96877 1.3815 
5.56468 -2.55429 -0.40939 5.56468 -2.55429 1.3815 5.57065 -3.2575 1.2568 
5.57065 -2.26556 1.2568 5.57334 -3.12127 1.32775 5.57334 -2.40178 -0.35564 
5.57334 -2.40178 1.32775 5.5759 -2.91691 1.38697 5.5759 -2.60614 -0.41487 
5.5759 -2.60614 1.38697 5.57894 -3.33888 1.19316 5.57894 -2.18418 1.19316 
5.58624 -2.86435 -0.41768 5.58624 -2.86435 1.38979 5.58624 -2.6587 -0.41768 
5.58624 -2.6587 1.38979 5.58736 -3.07124 1.34073 5.58736 -2.45181 -0.36862 
5.58736 -2.45181 1.34073 5.58898 -3.21361 1.27387 5.58898 -2.30944 1.27387 
5.59539 -2.8118 -0.41788 5.59539 -2.8118 1.38999 5.59539 -2.71125 -0.41788 
5.59539 -2.71125 1.38999 5.59824 -2.76153 -0.41794 5.59824 -2.76153 1.39004 
5.59901 -3.29761 1.21348 5.59901 -2.22544 1.21348 5.60136 -3.01928 1.35097 
5.60136 -2.50377 -0.37887 5.60136 -2.50377 1.35097 5.60476 -3.3754 1.1454 
5.60476 -2.14765 1.1454 5.60598 -3.16879 1.28896 5.60598 -2.35427 1.28896 
5.61407 -2.96654 1.35863 5.61407 -2.55651 -0.38652 5.61407 -2.55651 1.35863 
5.618 -3.25499 1.23198 5.618 -2.26806 1.23198 5.62105 -3.11955 1.30397 
5.62105 -2.4035 1.30397 5.62539 -2.91441 1.36348 5.62539 -2.60864 -0.39137 
5.62539 -2.60864 1.36348 5.626 -3.33595 1.16629 5.626 -2.1871 1.16629 
5.62873 -2.11376 1.09482 5.63541 -2.86184 1.36581 5.63541 -2.66121 -0.3937 
5.63541 -2.66121 1.36581 5.63587 -3.21113 1.24859 5.63587 -2.31192 1.24859 
5.63622 -3.06859 1.31611 5.63622 -2.45447 -0.344 5.63622 -2.45447 1.31611 
5.63934 -2.81175 -0.3959 5.63934 -2.81175 1.36801 5.63934 -2.7113 -0.3959 
5.63934 -2.7113 1.36801 5.64208 -2.76153 -0.39587 5.64208 -2.76153 1.36798 
5.64592 -3.29434 1.18624 5.64592 -2.22871 1.18624 5.65004 -3.0164 1.32585 
5.65004 -2.50666 -0.35374 5.65004 -2.50666 1.32585 5.65074 -2.08263 1.04162 
5.65081 -3.37106 1.11688 5.65081 -2.15199 1.11688 5.65256 -3.16614 1.26328 
5.65256 -2.35691 1.26328 5.66213 -2.96371 1.33317 5.66213 -2.55934 -0.36106 
5.66213 -2.55934 1.33317 5.6649 -3.25116 1.2044 5.6649 -2.27189 1.2044 
5.66887 -3.1161 1.27731 5.66887 -2.40695 1.27731 5.67173 -3.33134 1.13741 
5.67173 -2.19171 1.13741 5.67326 -2.91142 1.3375 5.67326 -2.61164 -0.36539 
5.67326 -2.61164 1.3375 5.67376 -2.11949 1.0646 5.67845 -2.86175 1.3417 
5.67845 -2.66131 -0.36959 5.67845 -2.66131 1.3417 5.68237 -2.81158 1.34377 
5.68237 -2.71147 1.34377 5.68257 -3.20698 1.22059 5.68257 -2.31607 1.22059 
5.68369 -3.06501 1.289 5.68369 -2.45804 1.289 5.68479 -2.76153 1.34378 
5.69169 -3.28928 1.1569 5.69169 -2.23378 1.1569 5.69462 -2.08997 1.00999 
5.69564 -3.36493 1.08633 5.69564 -2.15812 1.08633 5.697 -3.01302 1.2983 
5.697 -2.51003 -0.32619 5.697 -2.51003 1.2983 5.69778 -3.16235 1.2354 
5.69778 -2.3607 1.2354 5.70874 -2.96028 1.30519 5.70874 -2.56277 -0.33309 
5.70874 -2.56277 1.30519 5.71033 -3.24587 1.17468 5.71033 -2.27718 1.17468 
5.71388 -3.11204 1.24899 5.71388 -2.41101 1.24899 5.71518 -2.91103 1.31139 
5.71518 -2.61202 1.31139 5.71598 -3.32505 1.10662 5.71598 -2.198 1.10662 
5.71729 -2.12713 1.03265 5.72025 -2.8614 1.31551 5.72025 -2.66165 1.31551 
5.72395 -2.81153 1.31756 5.72395 -2.71152 1.31756 5.72626 -2.76153 1.31752 
5.72659 -3.20218 1.19089 5.72659 -2.32087 1.19089 5.72864 -3.06043 1.26022 
5.72864 -2.46262 1.26022 5.73572 -3.28263 1.12574 5.73572 -2.24043 1.12574 
5.73864 -2.16583 1.05401 5.7415 -3.15742 1.20539 5.7415 -2.36563 1.20539 
5.74171 -3.00822 1.26905 5.74171 -2.51483 1.26905 5.74923 -2.11949 0.98912 
5.74988 -2.96011 1.27668 5.74988 -2.56294 1.27668 5.75315 -3.24008 1.14311 
5.75315 -2.28297 1.14311 5.75632 -2.91078 1.28277 5.75632 -2.61227 1.28277 
5.75763 -3.10673 1.21841 5.75763 -2.41633 1.21841 5.75862 -3.3171 1.07399 
5.75862 -2.20596 1.07399 5.7615 -2.86083 1.28672 5.7615 -2.66222 1.28672 
5.76518 -2.81089 1.28864 5.76518 -2.71216 1.28864 5.76639 -2.76153 1.28926 
5.76922 -3.19613 1.15901 5.76922 -2.32692 1.15901 5.77096 -2.15812 1.01101 
5.77199 -3.055 1.22923 5.77199 -2.46806 1.22923 5.77719 -3.27563 1.09256 
5.77719 -2.24742 1.09256 5.78153 -3.00752 1.23863 5.78153 -2.51553 1.23863 
5.7836 -3.15137 1.17334 5.7836 -2.37168 1.17334 5.78957 -2.95944 1.24619 
5.78957 -2.56361 1.24619 5.79125 -3.32505 1.03135 5.79125 -2.198 1.03135 
5.7943 -3.23292 1.10967 5.7943 -2.29013 1.10967 5.79621 -2.90991 1.25202 
5.79621 -2.61314 1.25202 5.79945 -3.1004 1.18592 5.79945 -2.42265 1.18592 
5.80126 -2.86001 1.25591 5.80126 -2.66304 1.25591 5.80394 -2.81083 1.25843 
5.80394 -2.71222 1.25843 5.80508 -2.76153 1.25906 5.8099 -3.18908 1.12527 
5.8099 -2.33397 1.12527 5.81037 -3.28263 1.05108 5.81037 -2.24043 1.05108 
5.81048 -3.05377 1.19687 5.81048 -2.46928 1.19687 5.81999 -3.0062 1.20615 
5.81999 -2.51685 1.20615 5.82204 -2.19171 0.9871 5.82397 -3.14421 1.13934 
5.82397 -2.37884 1.13934 5.82771 -2.95828 1.21379 5.82771 -2.56478 1.21379 
5.82775 -3.24008 1.06851 5.82775 -2.28297 1.06851 5.83432 -2.90867 1.2195 
5.83432 -2.61439 1.2195 5.83646 -3.09842 1.15183 5.83646 -2.42464 1.15183 
5.83864 -2.8599 1.22373 5.83864 -2.66315 1.22373 5.84135 -2.81065 1.22619 
5.84135 -2.7124 1.22619 5.84153 -3.28928 1.00706 5.84153 -2.23378 1.00706 
5.84225 -2.76153 1.22701 5.84365 -3.19613 1.08459 5.84365 -2.32692 1.08459 
5.84735 -3.05181 1.16271 5.84735 -2.47124 1.16271 5.8566 -3.00451 1.17197 
5.8566 -2.51855 1.17197 5.85797 -3.15137 1.09897 5.85797 -2.37168 1.09897 
5.85931 -3.24587 1.02569 5.85931 -2.27718 1.02569 5.86421 -2.95662 1.17957 
5.86421 -2.56644 1.17957 5.87014 -2.90826 1.18551 5.87014 -2.6148 1.18551 
5.87056 -3.1004 1.11482 5.87056 -2.42265 1.11482 5.87087 -3.29434 0.96128 
5.87439 -2.85954 1.18976 5.87439 -2.66351 1.18976 5.87552 -3.20218 1.04196 
5.87552 -2.32087 1.04196 5.87694 -2.81059 1.19231 5.87694 -2.71246 1.19231 
5.87779 -2.76153 1.19316 5.8815 -3.05377 1.12584 5.8815 -2.46928 1.12584 
5.88903 -3.25116 0.98027 5.88903 -2.27189 0.98027 5.89002 -3.15742 1.05687 
5.89002 -2.36563 1.05687 5.89078 -3.0062 1.13536 5.89078 -2.51685 1.13536 
5.89843 -2.95828 1.14308 5.89843 -2.56478 1.14308 5.90304 -3.10673 1.07299 
5.90304 -2.41633 1.07299 5.90413 -2.90867 1.14969 5.90413 -2.61439 1.14969 
5.90523 -3.20698 0.99793 5.90523 -2.31607 0.99793 5.90836 -2.8599 1.154 
5.90836 -2.66315 1.154 5.91082 -2.81065 1.15671 5.91082 -2.7124 1.15671 
5.91164 -2.76153 1.15761 5.91386 -3.055 1.08736 5.91386 -2.46806 1.08736 
5.91661 -3.25499 0.93337 5.92003 -3.16235 1.01315 5.92003 -2.3607 1.01315 
5.92326 -3.00752 1.09689 5.92326 -2.51553 1.09689 5.93082 -2.95944 1.10494 
5.93082 -2.56361 1.10494 5.93322 -3.21113 0.95123 5.93322 -2.31192 0.95123 
5.93363 -3.11204 1.02925 5.93363 -2.41101 1.02925 5.93665 -2.90991 1.11158 
5.93665 -2.61314 1.11158 5.94054 -2.86001 1.11663 5.94054 -2.66304 1.11663 
5.94143 -3.2575 0.88602 5.94306 -2.81083 1.11931 5.94306 -2.71222 1.11931 
5.9437 -2.76153 1.12045 5.94486 -3.06043 1.04401 5.94486 -2.46262 1.04401 
5.94792 -3.16614 0.96793 5.94792 -2.35691 0.96793 5.95368 -3.00822 1.05707 
5.95368 -2.51483 1.05707 5.9585 -3.21361 0.90435 5.96132 -2.96011 1.06525 
5.96132 -2.56294 1.06525 5.96195 -3.1161 0.98423 5.96195 -2.40695 0.98423 
5.9674 -2.91078 1.07169 5.9674 -2.61227 1.07169 5.97136 -2.86083 1.07687 
5.97136 -2.66222 1.07687 5.97327 -2.81089 1.08055 5.97327 -2.71216 1.08055 
5.9736 -3.16879 0.92134 5.97363 -3.06501 0.99906 5.97363 -2.45804 0.99906 
5.97389 -2.76153 1.08175 5.98293 -3.01302 1.01237 5.98293 -2.51003 1.01237 
5.98861 -3.11955 0.93641 5.98861 -2.4035 0.93641 5.98983 -2.96028 1.02411 
5.98983 -2.56277 1.02411 5.99602 -2.91103 1.03055 5.99602 -2.61202 1.03055 
6.00015 -2.8614 1.03562 6.00015 -2.66165 1.03562 6.00074 -3.06859 0.95159 
6.00074 -2.45447 0.95159 6.00216 -2.76153 1.04162 6.00219 -2.81153 1.03931 
6.00219 -2.71152 1.03931 6.01048 -3.0164 0.96541 6.01048 -2.50666 0.96541 
6.0178 -2.96371 0.9775 6.0178 -2.55934 0.9775 6.02213 -2.91142 0.98862 
6.02213 -2.61164 0.98862 6.02536 -2.45181 0.90273 6.02633 -2.86175 0.99382 
6.02633 -2.66131 0.99382 6.0284 -2.81158 0.99774 6.0284 -2.71147 0.99774 
6.02842 -2.76153 1.00016 6.03561 -3.01928 0.91673 6.03561 -2.50377 0.91673 
6.04326 -2.96654 0.92943 6.04326 -2.55651 0.92943 6.04811 -2.91441 0.94076 
6.04811 -2.60864 0.94076 6.05044 -2.86184 0.95078 6.05044 -2.66121 0.95078 
6.05261 -2.76153 0.95745 6.05264 -2.81175 0.95471 6.05264 -2.7113 0.95471 
6.05799 -2.50162 0.86703 6.06613 -2.55429 0.88005 6.07161 -2.60614 0.89127 
6.07443 -2.86435 0.90161 6.07443 -2.6587 0.90161 6.07462 -2.8118 0.91075 
6.07462 -2.71125 0.91075 6.07468 -2.76153 0.91361 6.07776 -2.50158 0.81718 
6.08634 -2.55268 0.8295 6.09233 -2.60437 0.84085 6.0957 -2.65651 0.85119 
6.09645 -2.70894 0.86049 6.10247 -2.55126 0.78199 5.16109 -0.65882 -0.31855 
5.16185 -0.81003 -0.24006 5.16284 -0.90377 -0.16346 5.17037 -0.70639 -0.30904 
5.17635 -0.85479 -0.22515 5.17748 -0.51216 -0.37295 5.181 -0.94696 -0.14448 
5.18132 -0.75301 -0.29802 5.18173 -0.56087 -0.3687 5.18767 -0.60923 -0.36277 
5.19256 -0.89848 -0.20889 5.1939 -0.80398 -0.28217 5.19527 -0.65712 -0.35517 
5.20453 -0.70442 -0.34591 5.20823 -0.84875 -0.26779 5.20963 -0.41414 -0.4102 
5.21034 -0.94189 -0.19026 5.21053 -0.46327 -0.40939 5.21053 -0.36501 -0.40939 
5.21324 -0.51251 -0.40693 5.21324 -0.31577 -0.40693 5.21541 -0.75103 -0.33502 
5.21755 -0.56128 -0.40269 5.21755 -0.267 -0.40269 5.22413 -0.89269 -0.25171 
5.22416 -0.61089 -0.39699 5.22416 -0.21739 -0.39699 5.2279 -0.79682 -0.32253 
5.22983 -0.98396 -0.17029 5.23188 -0.65882 -0.38935 5.23188 -0.16946 -0.38935 
5.2414 -0.70639 -0.38007 5.2414 -0.12189 -0.38007 5.2415 -0.93524 -0.23428 
5.24197 -0.8417 -0.30847 5.24679 -0.41414 -0.44226 5.24793 -0.46344 -0.44162 
5.24793 -0.36484 -0.44162 5.25036 -1.02368 -0.14938 5.25061 -0.51263 -0.43911 
5.25061 -0.31565 -0.43911 5.25242 -0.75301 -0.36912 5.25566 -0.56253 -0.43522 
5.25566 -0.26575 -0.43522 5.25757 -0.88554 -0.29286 5.26062 -0.97766 -0.21454 
5.2623 -0.61205 -0.42939 5.2623 -0.21623 -0.42939 5.26827 -0.80398 -0.35653 
5.27035 -0.66013 -0.42182 5.27035 -0.16815 -0.42182 5.27468 -0.92824 -0.27576 
5.27988 -0.70761 -0.41243 5.27988 -0.12067 -0.41243 5.28091 -1.01754 -0.1942 
5.28265 -0.84875 -0.34221 5.28549 -0.41414 -0.47246 5.28669 -0.4635 -0.47183 
5.28669 -0.36478 -0.47183 5.29037 -0.51345 -0.46992 5.29037 -0.31483 -0.46992 
5.29325 -0.96971 -0.25719 5.29425 -0.75934 -0.4016 5.29425 -0.06894 -0.4016 
5.29555 -0.5634 -0.46597 5.29555 -0.26488 -0.46597 5.29873 -0.89269 -0.32631 
5.30199 -0.61272 -0.45988 5.30199 -0.21556 -0.45988 5.30264 -1.05618 -0.17232 
5.31017 -0.66083 -0.45225 5.31017 -0.16745 -0.45225 5.31037 -0.81003 -0.38858 
5.31323 -1.00984 -0.2372 5.31616 -0.93524 -0.30894 5.32323 -0.71305 -0.44342 
5.32323 -0.11523 -0.44342 5.32528 -0.85479 -0.37409 5.32562 -1.09303 -0.1493 
5.32562 -0.41414 -0.50072 5.32793 -0.46414 -0.50076 5.32793 -0.36414 -0.50076 
5.33162 -0.51402 -0.49871 5.33162 -0.31426 -0.49871 5.33459 -1.04853 -0.21585 
5.33589 -0.97766 -0.28981 5.33669 -0.56365 -0.49458 5.33669 -0.26463 -0.49458 
5.33799 -0.76466 -0.43219 5.33799 -0.06362 -0.43219 5.34155 -0.89848 -0.35787 
5.34313 -0.6129 -0.48839 5.34313 -0.21538 -0.48839 5.35409 -0.81496 -0.41859 
5.35487 -0.66563 -0.4815 5.35487 -0.16265 -0.4815 5.35623 -1.01754 -0.26952 
5.35725 -1.0857 -0.19318 5.36018 -0.94189 -0.3401 5.36708 -0.41414 -0.52698 
5.36818 -0.71763 -0.4722 5.36818 -0.11065 -0.4722 5.36931 -0.8596 -0.40379 
5.3695 -0.4642 -0.52696 5.3695 -0.4642 1.18846 5.3695 -0.36408 -0.52696 
5.37342 -0.51436 -0.5249 5.37342 -0.51436 1.1864 5.37342 -0.31392 -0.5249 
5.37812 -1.05618 -0.24779 5.37862 -0.56403 -0.5207 5.37862 -0.56403 1.18219 
5.37862 -0.26425 -0.5207 5.38014 -0.98396 -0.32061 5.38119 -1.12125 -0.16925 
5.38301 -0.76872 -0.46051 5.38301 -0.05956 -0.46051 5.38697 -0.90377 -0.38759 
5.38974 -0.61633 -0.51636 5.38974 -0.61633 1.17786 5.38974 -0.21195 -0.51636 
5.39931 -0.81876 -0.44648 5.40106 -1.02368 -0.30008 5.40114 -1.09303 -0.22482 
5.40183 -0.66901 -0.50905 5.40183 -0.15927 -0.50905 5.40183 -0.15927 1.17055 
5.40596 -0.94696 -0.36944 5.40632 -1.15509 -0.14411 5.40979 -0.41414 -0.55117 
5.40979 -0.41414 1.21267 5.41253 -0.46436 -0.5512 5.41253 -0.46436 1.2127 
5.41253 -0.36392 -0.5512 5.41253 -0.36392 1.2127 5.41565 -0.7212 -0.4993 
5.41565 -0.10708 -0.4993 5.41565 -0.10708 1.1608 5.41601 -0.86375 -0.43179 
5.41601 0.03547 1.09328 5.41646 -0.51446 -0.54901 5.41646 -0.51446 1.2105 
5.41646 -0.31382 -0.54901 5.41646 -0.31382 1.2105 5.42314 -1.06191 -0.27801 
5.42314 0.23363 0.93951 5.42587 -0.98857 -0.34949 5.42587 0.16029 1.01098 
5.42648 -0.56703 -0.54667 5.42648 -0.56703 1.20817 5.42648 -0.26125 -0.54667 
5.42648 -0.26125 1.20817 5.43083 -0.77217 -0.48717 5.43083 -0.05611 -0.48717 
5.43083 -0.05611 1.14867 5.43387 -0.90761 -0.41517 5.43387 0.07933 1.07667 
5.43781 -0.61916 -0.54182 5.43781 -0.61916 1.20332 5.43781 -0.20912 -0.54182 
5.43781 -0.20912 1.20332 5.4389 -1.14643 -0.18706 5.4459 -0.8214 -0.47216 
5.4459 -0.00688 -0.47216 5.4459 -0.00688 1.13366 5.44711 -1.02801 -0.3286 
5.44711 0.19973 0.99009 5.45051 -0.67189 -0.53417 5.45051 -0.67189 1.19567 
5.45051 -0.15639 -0.53417 5.45051 -0.15639 1.19567 5.45287 -0.95022 -0.39668 
5.45287 0.12194 1.05818 5.45363 -0.41414 -0.57324 5.45363 -0.41414 1.23474 
5.45649 -0.46442 -0.57319 5.45649 -0.46442 1.23469 5.45649 -0.36386 -0.57319 
5.45649 -0.36386 1.23469 5.45962 -1.1172 -0.24196 5.46289 -0.86622 -0.45707 
5.46289 0.03794 1.11856 5.46451 -0.72385 -0.52392 5.46451 -0.10443 -0.52392 
5.46451 -0.10443 1.18542 5.46563 -0.51696 -0.57299 5.46563 -0.51696 1.23449 
5.46563 -0.31132 -0.57299 5.46563 -0.31132 1.23449 5.47294 -0.99149 -0.37636 
5.47294 0.16321 1.03786 5.47597 -0.56952 -0.57017 5.47597 -0.56952 1.23167 
5.47597 -0.25876 -0.57017 5.47597 -0.25876 1.23167 5.47854 -0.77389 -0.51095 
5.47854 -0.05439 -0.51095 5.47854 -0.05439 1.17245 5.48122 -0.91011 -0.43999 
5.48122 0.08183 1.10149 5.48264 -1.08487 -0.29478 5.48264 0.25659 0.95628 
5.48719 -0.62138 -0.56469 5.48719 -0.62138 1.22619 5.48719 -0.2069 -0.56469 
5.48719 -0.2069 1.22619 5.49371 -0.82289 -0.49556 5.49371 -0.00539 -0.49556 
5.49371 -0.00539 1.15706 5.4985 -0.41414 -0.59313 5.4985 -0.41414 1.25463 
5.50021 -0.67405 -0.55655 5.50021 -0.67405 1.21805 5.50021 -0.15423 -0.55655 
5.50021 -0.15423 1.21805 5.50051 -0.95249 -0.42109 5.50051 0.12421 1.08259 
5.50675 -0.46672 -0.59501 5.50675 -0.46672 1.25651 5.50675 -0.36156 -0.59501 
5.50675 -0.36156 1.25651 5.50735 -1.04999 -0.34449 5.50735 0.22171 1.00599 
5.51124 -0.86762 -0.48012 5.51124 0.03934 -0.48012 5.51124 0.03934 1.14161 
5.51339 -0.72459 -0.5458 5.51339 -0.72459 1.2073 5.51339 -0.10369 -0.5458 
5.51339 -0.10369 1.2073 5.51605 -0.51916 -0.59426 5.51605 -0.51916 1.25576 
5.51605 -0.30912 -0.59426 5.51605 -0.30912 1.25576 5.5204 0.30999 0.91851 
5.52639 -0.5713 -0.59089 5.52639 -0.5713 1.25239 5.52639 -0.25698 -0.59089 
5.52639 -0.25698 1.25239 5.52766 -0.77454 -0.53246 5.52766 -0.05374 -0.53246 
5.52766 -0.05374 1.19396 5.52972 -0.91119 -0.4626 5.52972 0.08291 1.1241 
5.53524 -1.0112 -0.39302 5.53524 0.18292 1.05452 5.53774 -0.62299 -0.58491 
5.53774 -0.62299 1.24641 5.53774 -0.20529 -0.58491 5.53774 -0.20529 1.24641 
5.54263 -0.82322 -0.51662 5.54263 -0.00506 -0.51662 5.54263 -0.00506 1.17812 
5.54387 -1.10491 -0.30882 5.54387 0.27663 0.97032 5.5443 -0.41414 -0.6108 
5.5443 -0.41414 1.27229 5.55006 -0.67409 -0.57633 5.55006 -0.67409 1.23782 
5.55006 -0.15419 -0.57633 5.55006 -0.15419 1.23782 5.55275 -0.46677 -0.61231 
5.55275 -0.46677 1.27381 5.55275 -0.36151 -0.61231 5.55275 -0.36151 1.27381 
5.56043 -0.86776 -0.50072 5.56043 0.03948 1.16222 5.56241 -0.51945 -0.61121 
5.56241 -0.51945 1.27271 5.56241 -0.30883 -0.61121 5.56241 -0.30883 1.27271 
5.56332 -0.72445 -0.56517 5.56332 -0.72445 1.22667 5.56332 -0.10383 -0.56517 
5.56332 -0.10383 1.22667 5.56356 -0.9712 -0.43658 5.56356 0.14292 1.09808 
5.57078 -1.06806 -0.3592 5.57078 0.23978 1.0207 5.57296 -0.57158 -0.60745 
5.57296 -0.57158 1.26894 5.57296 -0.2567 -0.60745 5.57296 -0.2567 1.26894 
5.57749 -0.77393 -0.55148 5.57749 -0.77393 1.21297 5.57749 -0.05435 -0.55148 
5.57749 -0.05435 1.21297 5.58228 0.32767 0.93106 5.58525 -0.6244 -0.60103 
5.58525 -0.6244 1.26253 5.58525 -0.20388 -0.60103 5.58525 -0.20388 1.26253 
5.5909 -0.41414 -0.62619 5.5909 -0.41414 1.28769 5.59251 -0.82239 -0.53528 
5.59251 -0.00589 1.19677 5.59374 -0.92865 -0.47712 5.59374 0.10037 1.13862 
5.5978 -0.67543 -0.59198 5.5978 -0.67543 1.25347 5.5978 -0.15285 -0.59198 
5.5978 -0.15285 1.25347 5.59912 -1.0282 -0.40639 5.59912 0.19992 1.06789 
5.59982 -0.46689 -0.6274 5.59982 -0.46689 1.2889 5.59982 -0.36139 -0.6274 
5.59982 -0.36139 1.2889 5.60856 0.29322 0.98291 5.60954 -0.51949 -0.62586 
5.60954 -0.51949 1.28736 5.60954 -0.30879 -0.62586 5.60954 -0.30879 1.28736 
5.61144 -0.72592 -0.58031 5.61144 -0.72592 1.24181 5.61144 -0.10236 -0.58031 
5.61144 -0.10236 1.24181 5.62113 -0.57262 -0.62175 5.62113 -0.57262 1.28325 
5.62113 -0.25566 -0.62175 5.62113 -0.25566 1.28325 5.62237 0.37454 0.88843 
5.62512 -0.88432 -0.51386 5.62512 0.05604 1.17536 5.62583 -0.77527 -0.56612 
5.62583 -0.77527 1.22762 5.62583 -0.05301 1.22762 5.62856 -0.98721 -0.44885 
5.62856 0.15893 1.11035 5.6335 -0.62529 -0.6148 5.6335 -0.62529 1.2763 
5.6335 -0.20299 -0.6148 5.6335 -0.20299 1.2763 5.63612 0.25514 1.03219 
5.63821 -0.41414 -0.63928 5.63821 -0.41414 1.30078 5.64654 -0.67632 -0.60531 
5.64654 -0.67632 1.26681 5.64654 -0.15196 -0.60531 5.64654 -0.15196 1.26681 
5.6473 -0.46693 -0.64008 5.6473 -0.46693 1.30158 5.6473 -0.36135 -0.64008 
5.6473 -0.36135 1.30158 5.64791 0.34226 0.94185 5.65844 -0.52009 -0.63835 
5.65844 -0.52009 1.29985 5.65844 -0.30819 -0.63835 5.65844 -0.30819 1.29985 
5.65909 -0.94373 -0.48791 5.65909 0.11545 1.14941 5.66024 -0.7266 -0.59313 
5.66024 -0.7266 1.25463 5.66024 -0.10168 1.25463 5.66332 -0.8303 -0.55206 
5.66332 -0.8303 1.21355 5.66332 0.00202 1.21355 5.66428 -1.0424 -0.41641 
5.66428 0.21412 1.07791 5.67024 -0.57321 -0.63372 5.67024 -0.57321 1.29522 
5.67024 -0.25507 -0.63372 5.67024 -0.25507 1.29522 5.67452 0.30655 0.99249 
5.68238 -0.62564 -0.6262 5.68238 -0.62564 1.28769 5.68238 -0.20264 -0.6262 
5.68238 -0.20264 1.28769 5.6861 -0.41414 -0.65004 5.6861 -0.41414 1.31153 
5.6861 0.38667 0.89701 5.69426 -1.00031 -0.45758 5.69426 0.17203 1.11908 
5.6956 -0.67659 -0.61618 5.6956 -0.67659 1.27768 5.6956 -0.15169 1.27768 
5.69665 -0.89124 -0.52851 5.69665 -0.89124 1.19001 5.69665 0.06296 1.19001 
5.69673 -0.46736 -0.65065 5.69673 -0.46736 1.31215 5.69673 -0.36092 -0.65065 
5.69673 -0.36092 1.31215 5.69734 -0.78214 -0.58072 5.69734 -0.78214 1.24222 
5.69734 -0.04614 1.24222 5.70207 0.26755 1.04012 5.70791 -0.52043 -0.64837 
5.70791 -0.52043 1.30987 5.70791 -0.30785 -0.64837 5.70791 -0.30785 1.30987 
5.71213 0.35304 0.9495 5.71587 0.41367 0.86684 5.71959 -0.57318 -0.64321 
5.71959 -0.57318 1.30471 5.71959 -0.2551 -0.64321 5.71959 -0.2551 1.30471 
5.73043 -1.05374 -0.42303 5.73043 0.22546 1.08453 5.73161 -0.94998 -0.50022 
5.73161 -0.94998 1.16171 5.73161 0.1217 1.16171 5.73176 -0.62546 -0.63518 
5.73176 -0.62546 1.29667 5.73176 -0.20282 -0.63518 5.73176 -0.20282 1.29667 
5.73261 -0.73213 -0.60563 5.73261 -0.73213 1.26713 5.73261 -0.09615 1.26713 
5.73446 -0.41414 -0.65843 5.73446 -0.41414 1.31993 5.73529 -0.83598 -0.56411 
5.73529 -0.83598 1.2256 5.73529 0.0077 1.2256 5.73945 0.31575 0.99945 
5.74524 -0.4674 -0.65854 5.74524 -0.4674 1.32003 5.74524 -0.36088 -0.65854 
5.74524 -0.36088 1.32003 5.74628 0.43871 0.83518 5.75066 0.39537 0.90316 
5.75671 -0.5207 -0.65574 5.75671 -0.5207 1.31723 5.75671 -0.30758 -0.65574 
5.75671 -0.30758 1.31723 5.76736 -1.00521 -0.4678 5.76736 0.17693 1.12929 
5.76741 0.27547 1.04594 5.76852 -0.6813 -0.62629 5.76852 -0.6813 1.28779 
5.76852 -0.14698 1.28779 5.76855 -0.57343 -0.65004 5.76855 -0.57343 1.31153 
5.76855 -0.25485 -0.65004 5.76855 -0.25485 1.31153 5.76981 -0.89595 -0.53842 
5.76981 -0.89595 1.19992 5.76981 0.06767 1.19992 5.7703 -0.78676 -0.59058 
5.7703 -0.78676 1.25208 5.7703 -0.04152 1.25208 5.77759 0.36036 0.95478 
5.78099 0.42082 0.87187 5.78317 -0.41414 -0.66444 5.78317 -0.41414 1.32593 
5.79437 -0.46751 -0.66404 5.79437 -0.46751 1.32554 5.79437 -0.36077 -0.66404 
5.79437 -0.36077 1.32554 5.80494 -0.9533 -0.50799 5.80494 -0.9533 1.16949 
5.80494 0.12502 1.16949 5.80499 0.32178 1.00351 5.80559 0.23101 1.09106 
5.80579 -0.73593 -0.61306 5.80579 -0.73593 1.27455 5.80579 -0.09235 1.27455 
5.80583 -0.52071 -0.6607 5.80583 -0.52071 1.32219 5.80583 -0.30757 -0.6607 
5.80583 -0.30757 1.32219 5.80626 -0.62726 -0.6434 5.80626 -0.62726 1.3049 
5.80626 -0.20102 1.3049 5.80804 -0.8394 -0.57136 5.80804 -0.8394 1.23286 
5.80804 0.01112 1.23286 5.81158 0.44413 0.8392 5.81578 0.40061 0.90686 
5.83212 -0.41414 -0.66805 5.83212 -0.41414 1.32954 5.84295 -1.00895 -0.47221 
5.84295 -1.00895 1.1337 5.84295 0.18067 1.1337 5.84295 -0.89831 -0.54339 
5.84295 -0.89831 1.20489 5.84295 0.07003 1.20489 5.84299 0.27921 1.05034 
5.84299 0.36416 0.95748 5.8434 -0.68252 -0.63182 5.8434 -0.68252 1.29332 
5.8434 -0.14576 1.29332 5.8434 -0.78909 -0.59553 5.8434 -0.78909 1.25702 
5.8434 -0.03919 1.25702 5.84342 -0.57464 -0.65556 5.84342 -0.57464 1.31706 
5.84342 -0.25364 1.31706 5.84343 -0.46754 -0.66711 5.84343 -0.46754 1.32861 
5.84343 -0.36074 -0.66711 5.84343 -0.36074 1.32861 5.84633 0.46575 0.80465 
5.84633 0.42443 0.87442 5.88119 -1.15221 1.00547 5.88119 -1.06114 1.09324 
5.88119 -0.95488 -0.51044 5.88119 -0.95488 1.17194 5.88119 -0.84054 -0.57379 
5.88119 -0.84054 1.23528 5.88119 -0.73685 -0.61575 5.88119 -0.73685 1.27725 
5.88119 -0.62786 -0.64614 5.88119 -0.62786 1.30764 5.88119 -0.52102 -0.66352 
5.88119 -0.52102 1.32502 5.88119 -0.41414 -0.66925 5.88119 -0.41414 1.33075 
5.88119 -0.30726 -0.66352 5.88119 -0.30726 1.32502 5.88119 -0.20042 1.30764 
5.88119 -0.09143 1.27725 5.88119 0.01226 1.23528 5.88119 0.1266 1.17194 
5.88119 0.23286 1.09324 5.88119 0.32393 1.00547 5.88119 0.40236 0.9081 
5.88119 0.44622 0.84043 5.88119 0.48484 0.76875 5.91604 0.42443 0.87442 
5.91604 0.46575 0.80465 5.91605 0.50198 0.73013 5.91895 -0.46754 -0.66711 
5.91895 -0.46754 1.32861 5.91895 -0.36074 -0.66711 5.91895 -0.36074 1.32861 
5.91895 -0.57464 -0.65556 5.91895 -0.57464 1.31706 5.91895 -0.25364 1.31706 
5.91897 -0.78909 -0.59553 5.91897 -0.78909 1.25702 5.91897 -0.03919 1.25702 
5.91897 -0.68252 -0.63182 5.91897 -0.68252 1.29332 5.91897 -0.14576 1.29332 
5.91938 -1.19244 0.95748 5.91938 0.36416 0.95748 5.91939 -1.10749 1.05034 
5.91939 0.27921 1.05034 5.91942 -0.89831 -0.54339 5.91942 -0.89831 1.20489 
5.91942 0.07003 1.20489 5.91942 -1.00895 -0.47221 5.91942 -1.00895 1.1337 
5.91942 0.18067 1.1337 5.93025 -0.41414 -0.66805 5.93025 -0.41414 1.32954 
5.94659 0.40061 0.90686 5.95057 0.48267 0.76769 5.9508 0.44413 0.8392 
5.95081 0.51638 0.69031 5.95433 -0.8394 -0.57136 5.95433 -0.8394 1.23286 
5.95433 0.01112 1.23286 5.95611 -0.62726 -0.6434 5.95611 -0.62726 1.3049 
5.95611 -0.20102 1.3049 5.95655 -0.52071 -0.6607 5.95655 -0.52071 1.32219 
5.95655 -0.30757 1.32219 5.95659 -0.73593 -0.61306 5.95659 -0.73593 1.27455 
5.95659 -0.09235 1.27455 5.95678 -1.05929 1.09106 5.95678 0.23101 1.09106 
5.95738 -1.15006 1.00351 5.95738 0.32178 1.00351 5.95744 -0.9533 -0.50799 
5.95744 -0.9533 1.16949 5.95744 0.12502 1.16949 5.968 -0.46751 -0.66404 
5.968 -0.46751 1.32554 5.968 -0.36077 -0.66404 5.968 -0.36077 1.32554 
5.9792 -0.41414 -0.66444 5.9792 -0.41414 1.32593 5.98138 0.42082 0.87187 
5.98444 0.52782 0.65022 5.98478 0.36036 0.95478 5.98535 0.4614 0.80253 
5.98537 0.49763 0.72801 5.99208 -0.78676 -0.59058 5.99208 -0.78676 1.25208 
5.99208 -0.04152 1.25208 5.99256 -0.89595 -0.53842 5.99256 -0.89595 1.19992 
5.99256 0.06767 1.19992 5.99382 -0.57343 -0.65004 5.99382 -0.57343 1.31153 
5.99382 -0.25485 1.31153 5.99386 -0.6813 -0.62629 5.99386 -0.6813 1.28779 
5.99386 -0.14698 1.28779 5.99497 -1.10375 1.04594 5.99497 0.27547 1.04594 
5.99501 -1.00521 1.12929 5.99501 0.17693 1.12929 6.00566 -0.5207 -0.65574 
6.00566 -0.5207 1.31723 6.00566 -0.30758 1.31723 6.01171 0.39537 0.90316 
6.0161 0.43871 0.83518 6.01713 -0.4674 -0.65854 6.01713 -0.4674 1.32003 
6.01713 -0.36088 1.32003 6.01776 0.53655 0.6092 6.01917 0.50944 0.68848 
6.01962 0.47618 0.76453 6.02292 -1.14403 0.99945 6.02292 0.31575 0.99945 
6.02708 -0.83598 -0.56411 6.02708 -0.83598 1.2256 6.02708 0.0077 1.2256 
6.02792 -0.41414 -0.65843 6.02792 -0.41414 1.31993 6.02976 -0.73213 -0.60563 
6.02976 -0.73213 1.26713 6.02976 -0.09615 1.26713 6.03062 -0.62546 -0.63518 
6.03062 -0.62546 1.29667 6.03062 -0.20282 1.29667 6.03076 -0.94998 -0.50022 
6.03076 -0.94998 1.16171 6.03076 0.1217 1.16171 6.03194 -1.05374 1.08453 
6.03194 0.22546 1.08453 6.04278 -0.57318 -0.64321 6.04278 -0.57318 1.30471 
6.04278 -0.2551 1.30471 6.0465 0.41367 0.86684 6.05024 0.35304 0.9495 
6.05043 0.45399 0.79735 6.05232 0.54088 0.57291 6.05257 0.51874 0.64755 
6.053 0.55589 0.50256 6.05348 0.48844 0.7253 6.05447 -0.52043 -0.64837 
6.05447 -0.52043 1.30987 6.05447 -0.30785 1.30987 6.0603 -1.09583 1.04012 
6.0603 0.26755 1.04012 6.06503 -0.78214 -0.58072 6.06503 -0.78214 1.24222 
6.06503 -0.04614 1.24222 6.06564 -0.46736 -0.65065 6.06564 -0.46736 1.31215 
6.06564 -0.36092 1.31215 6.06572 -0.89124 -0.52851 6.06572 -0.89124 1.19001 
6.06572 0.06296 1.19001 6.06677 -0.67659 -0.61618 6.06677 -0.67659 1.27768 
6.06677 -0.15169 1.27768 6.06811 -1.00031 1.11908 6.06811 0.17203 1.11908 
6.07628 -0.41414 -0.65004 6.07628 -0.41414 1.31153 6.07628 0.38667 0.89701 
6.07999 -0.62564 -0.6262 6.07999 -0.62564 1.28769 6.07999 -0.20264 1.28769 
6.08082 0.42961 0.82899 6.08484 0.46721 0.75706 6.08525 0.52535 0.60592 
6.08645 0.5428 0.53601 6.08687 0.49813 0.68495 6.08785 -1.13483 0.99249 
6.08785 0.30655 0.99249 6.08959 0.55417 0.46837 6.09213 -0.57321 -0.63372 
6.09213 -0.57321 1.29522 6.09213 -0.25507 1.29522 6.09809 -1.0424 1.07791 
6.09809 0.21412 1.07791 6.09906 -0.8303 -0.55206 6.09906 -0.8303 1.21355 
6.09906 0.00202 1.21355 6.10213 -0.7266 -0.59313 6.10213 -0.7266 1.25463 
6.10213 -0.10168 1.25463 6.10328 -0.94373 -0.48791 6.10328 -0.94373 1.14941 
6.10328 0.11545 1.14941 6.10394 -0.52009 -0.63835 6.10394 -0.52009 1.29985 
6.10394 -0.30819 1.29985 6.1107 0.4031 0.85937 6.11446 0.34226 0.94185 
6.11507 -0.46693 -0.64008 6.11507 -0.46693 1.30158 6.11507 -0.36135 1.30158 
6.11534 0.44326 0.78904 6.11584 -0.67632 -0.60531 6.11584 -0.67632 1.26681 
6.11584 -0.15196 1.26681 6.11831 0.47734 0.7168 6.1194 0.5274 0.56897 
6.11966 0.50524 0.64359 6.12335 0.54088 0.50189 6.12417 -0.41414 -0.63928 
6.12417 -0.41414 1.30078 6.12625 -1.08342 1.03219 6.12625 0.25514 1.03219 
6.12887 -0.62529 1.2763 6.12887 -0.20299 1.2763 6.13381 -0.98721 1.11035 
6.13381 0.15893 1.11035 6.13654 -0.77527 1.22762 6.13654 -0.05301 1.22762 
6.13726 -0.88432 1.17536 6.13726 0.05604 1.17536 6.14001 0.37454 0.88843 
6.14124 -0.57262 1.28325 6.14124 -0.25566 1.28325 6.14547 0.417 0.81999 
6.14918 0.45437 0.74772 6.15093 -0.72592 1.24181 6.15093 -0.10236 1.24181 
6.15129 0.48494 0.67527 6.15178 0.50974 0.60135 6.15284 -0.51949 1.28736 
6.15284 -0.30879 1.28736 6.15381 -1.1215 0.98291 6.15381 0.29322 0.98291 
6.15636 0.52535 0.53482 6.15964 0.53655 0.46733 6.16256 -0.46689 1.2889 
6.16256 -0.36139 1.2889 6.16325 -1.0282 1.06789 6.16325 0.19992 1.06789 
6.16457 -0.67543 1.25347 6.16457 -0.15285 1.25347 6.16863 -0.92865 1.13862 
6.16863 0.10037 1.13862 6.16986 -0.82239 1.19677 6.16986 -0.00589 1.19677 
6.17147 -0.41414 1.28769 6.17491 0.38882 0.84939 6.17712 -0.6244 1.26253 
6.17712 -0.20388 1.26253 6.17944 0.42863 0.77884 6.1801 0.32767 0.93106 
6.18228 0.46233 0.70644 6.18351 0.48985 0.63308 6.18489 -0.77393 1.21297 
6.18489 -0.05435 1.21297 6.18941 -0.57158 1.26894 6.18941 -0.2567 1.26894 
6.1916 -1.06806 1.0207 6.1916 0.23978 1.0207 6.19403 0.50524 0.56923 
6.19799 0.51874 0.50214 6.19881 -0.9712 1.09808 6.19881 0.14292 1.09808 
6.19905 -0.72445 1.22667 6.19905 -0.10383 1.22667 6.19997 -0.51945 1.27271 
6.19997 -0.30883 1.27271 6.20194 -0.86776 1.16222 6.20194 0.03948 1.16222 
6.20263 0.35903 0.87746 6.20895 0.40073 0.80883 6.20962 -0.46677 1.27381 
6.20962 -0.36151 1.27381 6.21231 -0.67409 1.23782 6.21231 -0.15419 1.23782 
6.21233 0.43772 0.73655 6.21451 0.46778 0.66408 6.21808 -0.41414 1.27229 
6.21851 -1.10491 0.97032 6.21851 0.27663 0.97032 6.21974 -0.82322 1.17812 
6.21974 -0.00506 1.17812 6.22463 -0.62299 1.24641 6.22463 -0.20529 1.24641 
6.22571 0.48494 0.60085 6.22713 -1.0112 1.05452 6.22713 0.18292 1.05452 
6.23265 -0.91119 1.1241 6.23265 0.08291 1.1241 6.23471 -0.77454 1.19396 
6.23471 -0.05374 1.19396 6.23538 0.49813 0.53643 6.23598 -0.5713 1.25239 
6.23598 -0.25698 1.25239 6.23684 0.37142 0.83711 6.24197 0.30999 0.91851 
6.24202 0.41024 0.76685 6.24471 0.44359 0.69427 6.24632 -0.51916 1.25576 
6.24632 -0.30912 1.25576 6.24898 -0.72459 1.2073 6.24898 -0.10369 1.2073 
6.25113 -0.86762 1.14161 6.25113 0.03934 1.14161 6.25502 -1.04999 1.00599 
6.25502 0.22171 1.00599 6.25563 -0.46672 1.25651 6.25563 -0.36156 1.25651 
6.25687 0.46233 0.63184 6.26186 -0.95249 1.08259 6.26186 0.12421 1.08259 
6.26216 -0.67405 1.21805 6.26216 -0.15423 1.21805 6.26387 -0.41414 1.25463 
6.26387 0.3402 0.86415 6.26724 0.47734 0.56787 6.26866 -0.82289 1.15706 
6.26866 -0.00539 1.15706 6.2702 0.38151 0.79508 6.27403 0.41733 0.7236 
6.27518 -0.62138 1.22619 6.27518 -0.2069 1.22619 6.27574 0.48844 0.50305 
6.27973 -1.08487 0.95628 6.27973 0.25659 0.95628 6.28115 -0.91011 1.10149 
6.28115 0.08183 1.10149 6.28383 -0.77389 1.17245 6.28383 -0.05439 1.17245 
6.2864 -0.56952 1.23167 6.2864 -0.25876 1.23167 6.28699 0.43772 0.66189 
6.28943 -0.99149 1.03786 6.28943 0.16321 1.03786 6.29674 -0.51696 1.23449 
6.29674 -0.31132 1.23449 6.29744 0.35067 0.82247 6.29786 -0.72385 1.18542 
6.29786 -0.10443 1.18542 6.29816 0.45437 0.59874 6.29948 -0.86622 1.11856 
6.29948 0.03794 1.11856 6.30241 0.38907 0.75197 6.30275 0.28892 0.90346 
6.30589 -0.46442 1.23469 6.30589 -0.36386 1.23469 6.3075 0.46721 0.53441 
6.30874 -0.41414 1.23474 6.30951 -0.95022 1.05818 6.30951 0.12194 1.05818 
6.31186 -0.67189 1.19567 6.31186 -0.15639 1.19567 6.31526 -1.02801 0.99009 
6.31526 0.19973 0.99009 6.31648 -0.8214 1.13366 6.31648 -0.00688 1.13366 
6.31729 0.41024 0.69159 6.32347 0.31815 0.84856 6.32457 -0.61916 1.20332 
6.32457 -0.20912 1.20332 6.3285 -0.90761 1.07667 6.3285 0.07933 1.07667 
6.32928 0.42863 0.62901 6.32977 0.35887 0.77933 6.33154 -0.77217 1.14867 
6.33154 -0.05611 1.14867 6.33589 -0.56703 1.20817 6.33589 -0.26125 1.20817 
6.3365 -0.98857 1.01098 6.3365 0.16029 1.01098 6.33923 -1.06191 0.93951 
6.33923 0.23363 0.93951 6.33947 0.44326 0.56491 6.34552 0.38151 0.71976 
6.34591 -0.51446 1.2105 6.34591 -0.31382 1.2105 6.34637 -0.86375 1.09328 
6.34637 0.03547 1.09328 6.34672 -0.7212 1.1608 6.34672 -0.10708 1.1608 
6.34778 0.45399 0.49999 6.34984 -0.46436 1.2127 6.34984 -0.36392 1.2127 
6.35258 -0.41414 1.21267 6.35605 0.32681 0.80561 6.35641 -0.94696 1.03094 
6.35641 0.11868 1.03094 6.35926 0.40073 0.65851 6.36054 -0.66901 1.17055 
6.36054 -0.15927 1.17055 6.36124 -1.09303 0.88632 6.36124 0.26475 0.88632 
6.36131 -1.02368 0.96158 6.36131 0.1954 0.96158 6.36306 -0.81876 1.10798 
6.36306 -0.00952 1.10798 6.37043 0.417 0.59503 6.37263 -0.61633 1.17786 
6.37263 -0.21195 1.17786 6.37291 0.35067 0.747 6.3754 -0.90377 1.04909 
6.3754 0.07549 1.04909 6.37937 -0.76872 1.12201 6.37937 -0.05956 1.12201 
6.37942 0.42961 0.53038 6.38119 0.29297 0.83075 6.38223 -0.98396 0.98211 
6.38223 0.15568 0.98211 6.38376 -0.56403 1.18219 6.38376 -0.26425 1.18219 
6.38426 -1.05618 0.90929 6.38426 0.2279 0.90929 6.38754 0.37142 0.68641 
6.38895 -0.51436 1.1864 6.38895 -0.31392 1.1864 6.39287 -0.4642 1.18846 
6.39287 -0.36408 1.18846 6.39307 -0.8596 1.06529 6.39307 0.03132 1.06529 
6.39419 -0.71763 1.13369 6.39419 -0.11065 1.13369 6.39529 -0.41414 1.18848 
6.399 0.31815 0.77304 6.39983 0.38882 0.62447 6.40219 -0.94189 1.00159 
6.40219 0.11361 1.00159 6.40512 0.25742 0.85468 6.40614 -1.01754 0.93102 
6.40614 0.18926 0.93102 6.4075 -0.66563 1.143 6.4075 -0.16265 1.143 
6.40828 -0.81496 1.08009 6.40828 -0.01332 1.08009 6.40981 0.4031 0.56026 
6.41459 0.3402 0.71343 6.41728 0.41367 0.49606 6.41924 -0.6129 1.14989 
6.41924 -0.21538 1.14989 6.42083 -0.89848 1.01937 6.42083 0.0702 1.01937 
6.42438 -0.76466 1.09369 6.42438 -0.06362 1.09369 6.42568 -0.56365 1.15608 
6.42568 -0.26463 1.15608 6.42648 -0.97766 0.95131 6.42648 0.14938 0.95131 
6.42779 -1.04853 0.87735 6.42779 0.22025 0.87735 6.4279 0.35903 0.65219 
6.43075 -0.51402 1.16021 6.43075 -0.31426 1.16021 6.43445 -0.46414 1.16225 
6.43445 -0.36414 1.16225 6.43676 -0.41414 1.16222 6.43676 0.26475 0.8108 
6.43709 -0.85479 1.03559 6.43709 0.02651 1.03559 6.43886 0.37454 0.58957 
6.43914 -0.71305 1.10492 6.43914 -0.11523 1.10492 6.44622 -0.93524 0.97043 
6.44622 0.10696 0.97043 6.44744 0.38667 0.52584 6.44914 -1.00984 0.8987 
6.44914 0.18156 0.8987 6.452 -0.81003 1.05008 6.452 -0.01825 1.05008 
6.45221 -0.66083 1.11374 6.45221 -0.16745 1.11374 6.4539 0.28892 0.75231 
6.45973 -1.05618 0.83382 6.45973 0.2279 0.83382 6.46038 -0.61272 1.12138 
6.46038 -0.21556 1.12138 6.46365 -0.89269 0.98781 6.46365 0.06441 0.98781 
6.46682 -0.5634 1.12746 6.46682 -0.26488 1.12746 6.46812 -0.75934 1.0631 
6.46812 -0.06894 1.0631 6.46895 0.30999 0.69154 6.46912 -0.96971 0.91869 
6.46912 0.14143 0.91869 6.472 -0.51345 1.13142 6.472 -0.31483 1.13142 
6.47568 -0.4635 1.13333 6.47568 -0.36478 1.13333 6.47689 -0.41414 1.13396 
6.47972 -0.84875 1.00371 6.47972 0.02047 1.00371 6.48146 -1.01754 0.8557 
6.48146 0.18926 0.8557 6.4815 0.32767 0.62966 6.48249 -0.70761 1.07392 
6.48249 -0.12067 1.07392 6.48769 -0.92824 0.93725 6.48769 0.09996 0.93725 
6.48995 0.23363 0.78879 6.49202 -0.66013 1.08332 6.49202 -0.16815 1.08332 
6.49228 0.34226 0.56402 6.4941 -0.80398 1.01803 6.4941 -0.0243 1.01803 
6.49994 0.35304 0.4998 6.50007 -0.61205 1.09089 6.50007 -0.21623 1.09089 
6.50175 -0.97766 0.87604 6.50175 0.14938 0.87604 6.5048 -0.88554 0.95436 
6.5048 0.05726 0.95436 6.50671 -0.56253 1.09671 6.50671 -0.26575 1.09671 
6.50671 0.25659 0.7293 6.50995 -0.75301 1.03062 6.50995 -0.07527 1.03062 
6.51176 -0.51263 1.1006 6.51176 -0.31565 1.1006 6.51201 -1.02368 0.81088 
6.51201 0.1954 0.81088 6.51444 -0.46344 1.10312 6.51444 -0.36484 1.10312 
6.51558 -0.41414 1.10376 6.5204 -0.8417 0.96997 6.5204 0.01342 0.96997 
6.52076 0.27663 0.66807 6.52087 -0.93524 0.89578 6.52087 0.10696 0.89578 
6.52098 -0.70639 1.04157 6.52098 -0.12189 1.04157 6.53049 -0.65882 1.05084 
6.53049 -0.16946 1.05084 6.53254 -0.98396 0.83179 6.53254 0.15568 0.83179 
6.53335 0.29322 0.60337 6.53447 -0.79682 0.98403 6.53447 -0.03146 0.98403 
6.53821 -0.61089 1.05849 6.53821 -0.21739 1.05849 6.53824 -0.89269 0.91321 
6.53824 0.06441 0.91321 6.54053 -1.02801 0.76482 6.54053 0.19973 0.76482 
6.54293 0.30655 0.53741 6.54482 -0.56128 1.06419 6.54482 -0.267 1.06419 
6.54696 -0.75103 0.99652 6.54696 -0.07725 0.99652 6.54914 -0.51251 1.06842 
6.54914 -0.31577 1.06842 6.54989 0.31575 0.47249 6.55185 -0.46327 1.07088 
6.55185 -0.36501 1.07088 6.55203 -0.94189 0.85175 6.55203 0.11361 0.85175 
6.55274 -0.41414 1.0717 6.55415 -0.84875 0.92928 6.55415 0.02047 0.92928 
6.55642 0.22171 0.70458 6.55785 -0.70442 1.00741 6.55785 -0.12386 1.00741 
6.56142 -0.98857 0.78607 6.56142 0.16029 0.78607 6.5671 -0.65712 1.01666 
6.5671 -0.17116 1.01666 6.56847 -0.80398 0.94367 6.56847 -0.0243 0.94367 
6.56981 -0.89848 0.87039 6.56981 0.0702 0.87039 6.57114 0.23978 0.64116 
6.57471 -0.60923 1.02427 6.57471 -0.21905 1.02427 6.58064 -0.56087 1.0302 
6.58064 -0.26741 1.0302 6.58106 -0.75301 0.95952 6.58106 -0.07527 0.95952 
6.58137 -0.94696 0.80598 6.58137 0.11868 0.80598 6.58262 0.25514 0.57581 
6.58489 -0.51216 1.03445 6.58489 -0.31612 1.03445 6.58602 -0.85479 0.88665 
6.58602 0.02651 0.88665 6.58744 -0.46321 1.037 6.58744 -0.36507 1.037 
6.58829 -0.99149 0.739 6.58829 -0.41414 1.03786 6.58829 0.16321 0.739 
6.59056 0.26755 0.50987 6.592 -0.70639 0.97054 6.592 -0.12189 0.97054 
6.59637 0.27547 0.44453 6.59953 -0.90377 0.82496 6.59953 0.07549 0.82496 
6.60052 -0.81003 0.90156 6.60052 -0.01825 0.90156 6.60128 -0.65882 0.98005 
6.60128 -0.16946 0.98005 6.60496 -1.0112 0.67669 6.60496 0.18292 0.67669 
6.60862 -0.95022 0.75907 6.60862 0.12194 0.75907 6.60893 -0.61089 0.98778 
6.60893 -0.21739 0.98778 6.61354 -0.75934 0.91769 6.61354 -0.06894 0.91769 
6.61463 -0.56128 0.99438 6.61463 -0.267 0.99438 6.61572 -0.8596 0.84263 
6.61572 0.03132 0.84263 6.61833 0.19992 0.61281 6.61886 -0.51251 0.9987 
6.61886 -0.31577 0.9987 6.62132 -0.46327 1.00141 6.62132 -0.36501 1.00141 
6.62214 -0.41414 1.00231 6.62436 -0.70761 0.93205 6.62436 -0.12067 0.93205 
6.62711 -0.90761 0.77806 6.62711 0.07933 0.77806 6.62834 0.21412 0.54765 
6.63053 -0.81496 0.85784 6.63053 -0.01332 0.85784 6.63303 -0.95249 0.71142 
6.63303 0.12421 0.71142 6.63376 -0.66013 0.94159 6.63376 -0.16815 0.94159 
6.63496 0.22546 0.4815 6.64132 -0.61205 0.94964 6.64132 -0.21623 0.94964 
6.6415 0.23101 0.40634 6.64372 -0.86375 0.79593 6.64372 0.03547 0.79593 
6.64413 -0.76466 0.87394 6.64413 -0.06362 0.87394 6.64715 -0.56253 0.95627 
6.64715 -0.26575 0.95627 6.64851 -0.9712 0.64838 6.64851 0.14292 0.64838 
6.65104 -0.51263 0.96132 6.65104 -0.31565 0.96132 6.65193 -0.91011 0.73071 
6.65193 0.08183 0.73071 6.65356 -0.46344 0.964 6.65356 -0.36484 0.964 
6.6542 -0.41414 0.96514 6.65536 -0.71305 0.8887 6.65536 -0.11523 0.8887 
6.65841 -0.81876 0.81262 6.65841 -0.00952 0.81262 6.66078 -0.98721 0.58338 
6.66078 0.15893 0.58338 6.66418 -0.66083 0.90177 6.66418 -0.16745 0.90177 
6.669 -0.86622 0.74904 6.669 0.03794 0.74904 6.66952 0.17203 0.51767 
6.67182 -0.61272 0.90995 6.67182 -0.21556 0.90995 6.67245 -0.76872 0.82893 
6.67245 -0.05956 0.82893 6.67454 -0.91119 0.68222 6.67454 0.08291 0.68222 
6.6779 -0.5634 0.91638 6.6779 -0.26488 0.91638 6.67973 0.17693 0.44458 
6.68186 -0.51345 0.92157 6.68186 -0.31483 0.92157 6.68377 -0.4635 0.92524 
6.68377 -0.36478 0.92524 6.68409 -0.8214 0.76604 6.68409 -0.00688 0.76604 
6.68413 -0.71763 0.84376 6.68413 -0.11065 0.84376 6.68414 0.18067 0.36898 
6.68439 -0.41414 0.92645 6.68906 -0.92865 0.61819 6.68906 0.10037 0.61819 
6.69205 -0.86762 0.70069 6.69205 0.03934 0.70069 6.69343 -0.66563 0.85706 
6.69343 -0.16265 0.85706 6.69911 -0.77217 0.78111 6.69911 -0.05611 0.78111 
6.69985 0.11545 0.55284 6.70033 -0.6129 0.86881 6.70033 -0.21538 0.86881 
6.70652 -0.56365 0.87524 6.70652 -0.26463 0.87524 6.7075 -0.82289 0.71822 
6.7075 -0.00539 0.71822 6.71065 -0.51402 0.88031 6.71065 -0.31426 0.88031 
6.71124 -0.7212 0.79629 6.71124 -0.10708 0.79629 6.71215 0.1217 0.48033 
6.71266 -0.86776 0.65151 6.71266 -0.41414 0.88632 6.71266 0.03948 0.65151 
6.71269 -0.46414 0.88401 6.71269 -0.36414 0.88401 6.71993 0.12502 0.407 
6.72098 -0.66901 0.81011 6.72098 -0.15927 0.81011 6.72238 0.1266 0.33075 
6.72288 -0.77389 0.7334 6.72288 -0.05439 0.7334 6.72579 0.05604 0.58682 
6.7283 -0.61633 0.8222 6.7283 -0.21195 0.8222 6.72856 -0.82322 0.6693 
6.72856 -0.00506 0.6693 6.73263 -0.56403 0.83332 6.73263 -0.26425 0.83332 
6.73586 -0.72385 0.74742 6.73586 -0.10443 0.74742 6.73683 -0.51436 0.83851 
6.73683 -0.31392 0.83851 6.7389 -0.4642 0.84244 6.7389 -0.36408 0.84244 
6.73891 -0.41414 0.84485 6.74044 0.06296 0.51528 6.7444 -0.77454 0.68427 
6.7444 -0.05374 0.68427 6.74611 -0.67189 0.76142 6.74611 -0.15639 0.76142 
6.74721 -0.00589 0.61942 6.75035 0.06767 0.44213 6.75376 -0.61916 0.77413 
6.75376 -0.20912 0.77413 6.75533 0.07003 0.29251 6.75533 0.07003 0.36898 
6.75774 -0.72459 0.69854 6.75774 -0.10369 0.69854 6.75861 -0.56703 0.78545 
6.75861 -0.26125 0.78545 6.76094 -0.51446 0.79547 6.76094 -0.31382 0.79547 
6.76311 -0.41414 0.80215 6.76314 -0.46436 0.7994 6.76314 -0.36392 0.7994 
6.76341 -0.77393 0.63445 6.76341 -0.05435 0.63445 6.76399 0.00202 0.54862 
6.76849 -0.67405 0.71173 6.76849 -0.15423 0.71173 6.77604 0.0077 0.47665 
6.77663 -0.62138 0.72475 6.77663 -0.2069 0.72475 6.77711 -0.72445 0.64861 
6.77711 -0.10383 0.64861 6.77806 -0.05301 0.5861 6.78211 -0.56952 0.73596 
6.78211 -0.25876 0.73596 6.7833 0.01112 0.40389 6.78492 -0.51696 0.7463 
6.78492 -0.31132 0.7463 6.78512 -0.46442 0.75545 6.78512 -0.36386 0.75545 
6.78518 -0.41414 0.7583 6.78572 0.01226 0.33075 6.78826 -0.67409 0.66187 
6.78826 -0.15419 0.66187 6.79225 -0.10236 0.60049 6.79266 -0.04614 0.51459 
6.79684 -0.62299 0.67419 6.79684 -0.20529 0.67419 6.80252 -0.04152 0.44164 
6.80283 -0.5713 0.68554 6.80283 -0.25698 0.68554 6.80391 -0.15285 0.61413 
6.80507 -0.41414 0.71343 6.80507 -0.10168 0.55169 6.8062 -0.51916 0.69588 
6.8062 -0.30912 0.69588 6.80694 -0.46672 0.70519 6.80694 -0.36156 0.70519 
6.81296 -0.20388 0.62669 6.81724 -0.15196 0.5654 6.81757 -0.09615 0.47932 
6.81938 -0.2567 0.63897 6.82273 -0.41414 0.66764 6.82315 -0.51945 0.64953 
6.82315 -0.30883 0.64953 6.82425 -0.46677 0.65918 6.82425 -0.36151 0.65918 
6.82674 -0.20299 0.57843 6.82812 -0.15169 0.51633 6.83369 -0.25566 0.5908 
6.8378 -0.30879 0.6024 6.83813 -0.41414 0.62103 6.83813 -0.20264 0.52956 
6.83933 -0.36139 0.61212 4.15168 -1.51135 1.3286 4.15564 -1.5613 1.32342 
4.17998 -1.46135 1.37104 4.17998 -1.36274 0.10453 4.1825 -1.51053 1.36836 
4.18639 -1.56043 1.36331 4.19222 -1.60996 1.35667 4.2114 -1.41205 0.06622 
4.2114 -1.41205 1.40934 4.21222 -1.46117 1.40844 4.21222 -1.36292 0.06712 
4.21468 -1.51042 1.40573 4.21468 -1.31367 0.06983 4.21891 -1.55919 1.40142 
4.21891 -1.2649 0.07415 4.22461 -1.60879 1.39481 4.23226 -1.65672 1.38709 
4.24154 -1.70429 1.37757 4.24525 -1.41205 0.03068 4.24525 -1.41205 1.44489 
4.2461 -1.46111 1.44404 4.2461 -1.36298 0.03153 4.2461 -1.36298 1.44404 
4.24865 -1.51006 1.44148 4.24865 -1.31403 0.03408 4.24865 -1.31403 1.44148 
4.2529 -1.55878 1.43724 4.2529 -1.26531 0.03833 4.25883 -1.60714 1.4313 
4.25883 -1.21695 0.04426 4.26644 -1.65503 1.4237 4.26644 -1.16906 0.05187 
4.27569 -1.70233 1.41444 4.27569 -1.12176 0.06112 4.28079 -1.41205 -0.00317 
4.28079 -1.41205 1.47873 4.28169 -1.46117 -0.00235 4.28169 -1.46117 1.47792 
4.28169 -1.36292 -0.00235 4.28169 -1.36292 1.47792 4.2844 -1.51042 0.00011 
4.2844 -1.51042 1.47546 4.2844 -1.31367 0.00011 4.2844 -1.31367 1.47546 
4.28658 -1.74893 1.40356 4.28872 -1.55919 1.47123 4.28872 -1.2649 0.00434 
4.28872 -1.2649 1.47123 4.29533 -1.60879 1.46552 4.29533 -1.2153 0.01004 
4.29533 -1.2153 1.46552 4.29907 -1.79473 1.39106 4.30305 -1.65672 1.45788 
4.30305 -1.16737 0.01769 4.31256 -1.70429 1.4486 4.31256 -1.1198 0.02697 
4.31796 -1.41205 -0.03523 4.31796 -1.41205 1.51079 4.3191 -1.46135 -0.03459 
4.3191 -1.46135 1.51016 4.3191 -1.36274 -0.03459 4.3191 -1.36274 1.51016 
4.32178 -1.51053 -0.03207 4.32178 -1.51053 1.50764 4.32178 -1.31356 -0.03207 
4.32178 -1.31356 1.50764 4.32359 -1.75092 1.43765 4.32683 -1.56043 -0.02818 
4.32683 -1.56043 1.50375 4.32683 -1.26366 -0.02818 4.32683 -1.26366 1.50375 
4.33347 -1.60996 1.49792 4.33347 -1.21413 -0.02235 4.33347 -1.21413 1.49792 
4.33944 -1.80189 1.42506 4.34151 -1.65804 1.49035 4.34151 -1.16605 -0.01479 
4.34151 -1.16605 1.49035 4.35105 -1.70552 1.48096 4.35105 -1.11857 -0.00539 
4.35105 -1.11857 1.48096 4.35382 -1.84665 1.41074 4.35665 -1.41205 -0.06542 
4.35665 -1.41205 1.54099 4.35786 -1.46141 -0.0648 4.35786 -1.46141 1.54037 
4.35786 -1.36268 -0.0648 4.35786 -1.36268 1.54037 4.36154 -1.51135 -0.06289 
4.36154 -1.51135 1.53845 4.36154 -1.31274 -0.06289 4.36154 -1.31274 1.53845 
4.36541 -1.75724 1.47014 4.36541 -1.06685 1.47014 4.36672 -1.5613 -0.05893 
4.36672 -1.5613 1.5345 4.36672 -1.26279 -0.05893 4.36672 -1.26279 1.5345 
4.36989 -1.8906 1.39484 4.37316 -1.61063 -0.05285 4.37316 -1.61063 1.52841 
4.37316 -1.21346 -0.05285 4.37316 -1.21346 1.52841 4.38133 -1.65874 1.52078 
4.38133 -1.16535 -0.04521 4.38133 -1.16535 1.52078 4.38154 -1.80794 1.45712 
4.38154 -1.01615 1.45712 4.38732 -1.93314 1.37747 4.3944 -1.71095 1.51195 
4.3944 -1.11314 -0.03639 4.3944 -1.11314 1.51195 4.39645 -1.8527 1.44262 
4.39678 -1.41205 -0.09369 4.39678 -1.41205 1.56925 4.39909 -1.46205 -0.09372 
4.39909 -1.46205 1.56929 4.39909 -1.36204 -0.09372 4.39909 -1.36204 1.56929 
4.40279 -1.51192 -0.09168 4.40279 -1.51192 1.56724 4.40279 -1.31217 -0.09168 
4.40279 -1.31217 1.56724 4.40786 -1.56155 -0.08755 4.40786 -1.56155 1.56312 
4.40786 -1.26254 -0.08755 4.40786 -1.26254 1.56312 4.40916 -1.76256 1.50072 
4.40916 -1.06153 1.50072 4.41271 -1.89639 1.42641 4.4143 -1.6108 -0.08136 
4.4143 -1.6108 1.55692 4.4143 -1.21329 -0.08136 4.4143 -1.21329 1.55692 
4.42526 -1.81287 1.48713 4.42526 -1.01122 1.48713 4.42604 -1.66354 -0.07446 
4.42604 -1.66354 1.55003 4.42604 -1.16055 -0.07446 4.42604 -1.16055 1.55003 
4.43135 -1.9398 1.40863 4.43825 -1.41205 -0.11995 4.43825 -1.41205 1.59551 
4.43935 -1.71553 -0.06516 4.43935 -1.71553 1.54073 4.43935 -1.10856 -0.06516 
4.43935 -1.10856 1.54073 4.44047 -1.8575 1.47232 4.44047 -0.96659 1.47232 
4.44067 -1.4621 -0.11993 4.44067 -1.4621 1.5955 4.44067 -1.36199 -0.11993 
4.44067 -1.36199 1.5955 4.44459 -1.51227 -0.11786 4.44459 -1.51227 1.59343 
4.44459 -1.31182 -0.11786 4.44459 -1.31182 1.59343 4.44978 -1.56193 -0.11366 
4.44978 -1.56193 1.58923 4.44978 -1.26216 -0.11366 4.44978 -1.26216 1.58923 
4.45131 -1.98186 1.38914 4.45417 -1.76662 1.52904 4.45417 -1.05747 1.52904 
4.45814 -1.90168 1.45612 4.45814 -0.92241 1.45612 4.46091 -1.61423 -0.10933 
4.46091 -1.61423 1.5849 4.46091 -1.20986 -0.10933 4.46091 -1.20986 1.5849 
4.47048 -1.81666 1.51501 4.47048 -1.00743 1.51501 4.47223 -2.02158 1.36861 
4.473 -1.66691 -0.10201 4.473 -1.66691 1.57758 4.473 -1.15718 -0.10201 
4.473 -1.15718 1.57758 4.47712 -1.94486 1.43797 4.47712 -0.87923 1.43797 
4.48096 -1.41205 -0.14414 4.48096 -1.41205 1.6197 4.4837 -1.46227 -0.14417 
4.4837 -1.46227 1.61974 4.4837 -1.36182 -0.14417 4.4837 -1.36182 1.61974 
4.48682 -1.7191 -0.09227 4.48682 -1.7191 1.56784 4.48682 -1.10499 -0.09227 
4.48682 -1.10499 1.56784 4.48717 -1.86165 1.50032 4.48717 -0.96244 1.50032 
4.48763 -1.51236 -0.14197 4.48763 -1.51236 1.61754 4.48763 -1.31173 -0.14197 
4.48763 -1.31173 1.61754 4.49431 -2.05982 1.34654 4.49431 -0.76427 1.34654 
4.49704 -1.98647 1.41802 4.49704 -0.83762 1.41802 4.49765 -1.56493 -0.13964 
4.49765 -1.56493 1.61521 4.49765 -1.25916 -0.13964 4.49765 -1.25916 1.61521 
4.50199 -1.77007 -0.08014 4.50199 -1.77007 1.5557 4.50199 -1.05402 1.5557 
4.50504 -1.90551 1.48371 4.50504 -0.91858 1.48371 4.50897 -1.61706 -0.13479 
4.50897 -1.61706 1.61036 4.50897 -1.20703 -0.13479 4.50897 -1.20703 1.61036 
4.51706 -1.8193 -0.06513 4.51706 -1.8193 1.54069 4.51706 -1.00479 1.54069 
4.51828 -2.02592 1.39713 4.51828 -0.79817 1.39713 4.52168 -1.6698 -0.12714 
4.52168 -1.6698 1.6027 4.52168 -1.15429 -0.12714 4.52168 -1.15429 1.6027 
4.52403 -1.94813 1.46521 4.52403 -0.87596 1.46521 4.5248 -1.41205 -0.16621 
4.5248 -1.41205 1.64177 4.52765 -1.46232 -0.16615 4.52765 -1.46232 1.64172 
4.52765 -1.36177 -0.16615 4.52765 -1.36177 1.64172 4.53079 -2.1151 1.31049 
4.53406 -1.86413 -0.05003 4.53406 -1.86413 1.5256 4.53406 -0.95996 1.5256 
4.53568 -1.72176 -0.11689 4.53568 -1.72176 1.59245 4.53568 -1.10233 -0.11689 
4.53568 -1.10233 1.59245 4.5368 -1.51487 -0.16596 4.5368 -1.51487 1.64152 
4.5368 -1.30922 -0.16596 4.5368 -1.30922 1.64152 4.5441 -1.9894 1.44489 
4.5441 -0.83469 1.44489 4.54714 -1.56743 -0.16314 4.54714 -1.56743 1.6387 
4.54714 -1.25666 -0.16314 4.54714 -1.25666 1.6387 4.5497 -1.77179 -0.10392 
4.5497 -1.77179 1.57948 4.5497 -1.0523 1.57948 4.55239 -1.90801 1.50852 
4.55239 -0.91608 1.50852 4.5538 -2.08277 1.36331 4.5538 -0.74132 1.36331 
4.55836 -1.61928 -0.15766 4.55836 -1.61928 1.63323 4.55836 -1.20481 -0.15766 
4.55836 -1.20481 1.63323 4.56488 -1.82079 -0.08853 4.56488 -1.82079 1.56409 
4.56488 -1.0033 1.56409 4.56967 -2.16639 1.27119 4.56967 -1.41205 -0.1861 
4.56967 -1.41205 1.66166 4.57138 -1.67195 -0.14952 4.57138 -1.67195 1.62509 
4.57138 -1.15214 -0.14952 4.57138 -1.15214 1.62509 4.57168 -1.9504 1.48962 
4.57168 -0.87369 1.48962 4.57791 -1.46463 -0.18798 4.57791 -1.46463 1.66354 
4.57791 -1.35946 -0.18798 4.57791 -1.35946 1.66354 4.57852 -2.04789 1.41302 
4.57852 -0.7762 1.41302 4.58241 -1.86552 -0.07308 4.58241 -1.86552 1.54865 
4.58241 -0.95857 1.54865 4.58456 -1.7225 -0.13877 4.58456 -1.7225 1.61434 
4.58456 -1.10159 -0.13877 4.58456 -1.10159 1.61434 4.58722 -1.51706 -0.18723 
4.58722 -1.51706 1.6628 4.58722 -1.30703 -0.18723 4.58722 -1.30703 1.6628 
4.59157 -2.13618 1.32555 4.5967 -2.19761 1.24414 4.59756 -1.5692 -0.18386 
4.59756 -1.5692 1.65943 4.59756 -1.25489 -0.18386 4.59756 -1.25489 1.65943 
4.59883 -1.77245 -0.12543 4.59883 -1.77245 1.60099 4.59883 -1.05164 1.60099 
4.60088 -1.9091 -0.05557 4.60088 -1.9091 1.53114 4.60088 -0.91499 1.53114 
4.60641 -2.00911 1.46155 4.60641 -0.81498 1.46155 4.60891 -1.62089 -0.17787 
4.60891 -1.62089 1.65344 4.60891 -1.2032 -0.17787 4.60891 -1.2032 1.65344 
4.6138 -1.82112 -0.10959 4.6138 -1.82112 1.58515 4.6138 -1.00297 1.58515 
4.61503 -2.10281 1.37736 4.61503 -0.72128 1.37736 4.61546 -1.41205 -0.20376 
4.61546 -1.41205 1.67933 4.62123 -1.67199 -0.16929 4.62123 -1.67199 1.64486 
4.62123 -1.1521 -0.16929 4.62123 -1.1521 1.64486 4.62392 -1.46467 -0.20528 
4.62392 -1.46467 1.68084 4.62392 -1.35942 -0.20528 4.62392 -1.35942 1.68084 
4.62459 -2.22692 1.21586 4.63091 -2.18521 1.28449 4.63159 -1.86567 -0.09369 
4.63159 -1.86567 1.56925 4.63159 -0.95842 1.56925 4.63357 -1.51736 -0.20418 
4.63357 -1.51736 1.67974 4.63357 -1.30673 -0.20418 4.63357 -1.30673 1.67974 
4.63449 -1.72235 -0.15814 4.63449 -1.72235 1.6337 4.63449 -1.10174 -0.15814 
4.63449 -1.10174 1.6337 4.63472 -1.96911 -0.02954 4.63472 -1.96911 1.50511 
4.63472 -0.85498 1.50511 4.64194 -2.06597 1.42773 4.64194 -0.75812 1.42773 
4.64413 -1.56949 -0.20041 4.64413 -1.56949 1.67598 4.64413 -1.2546 -0.20041 
4.64413 -1.2546 1.67598 4.64865 -1.77183 -0.14444 4.64865 -1.77183 1.62001 
4.64865 -1.05226 -0.14444 4.64865 -1.05226 1.62001 4.65344 -2.15385 1.3381 
4.6541 -2.25481 1.18588 4.65642 -1.62231 -0.194 4.65642 -1.62231 1.66956 
4.65642 -1.20178 -0.194 4.65642 -1.20178 1.66956 4.65863 -2.215 1.25642 
4.66207 -1.41205 -0.21916 4.66207 -1.41205 1.69472 4.66368 -1.82029 -0.12824 
4.66368 -1.82029 1.60381 4.66368 -1.0038 1.60381 4.66491 -1.92655 -0.07009 
4.66491 -1.92655 1.54565 4.66491 -0.89754 1.54565 4.66897 -1.67334 -0.18494 
4.66897 -1.67334 1.66051 4.66897 -1.15075 -0.18494 4.66897 -1.15075 1.66051 
4.67029 -2.0261 0.00064 4.67029 -2.0261 1.47492 4.67029 -0.79799 1.47492 
4.67098 -1.46479 -0.22037 4.67098 -1.46479 1.69593 4.67098 -1.3593 -0.22037 
4.67098 -1.3593 1.69593 4.67973 -2.11941 1.38995 4.67973 -0.70468 1.38995 
4.6807 -1.51739 -0.21883 4.6807 -1.51739 1.6944 4.6807 -1.3067 -0.21883 
4.6807 -1.3067 1.6944 4.68261 -1.72383 -0.17328 4.68261 -1.72383 1.64884 
4.68261 -1.10026 -0.17328 4.68261 -1.10026 1.64884 4.68807 -2.24319 1.22702 
4.6923 -1.57053 -0.21472 4.6923 -1.57053 1.69028 4.6923 -1.25356 -0.21472 
4.6923 -1.25356 1.69028 4.69353 -2.20072 1.29546 4.69628 -1.88222 -0.10682 
4.69628 -1.88222 1.58239 4.69628 -0.94187 1.58239 4.697 -1.77317 -0.15909 
4.697 -1.77317 1.63466 4.697 -1.05092 -0.15909 4.697 -1.05092 1.63466 
4.69973 -1.98511 -0.04181 4.69973 -1.98511 1.51738 4.69973 -0.83898 1.51738 
4.70467 -1.62319 -0.20777 4.70467 -1.62319 1.68334 4.70467 -1.2009 -0.20777 
4.70467 -1.2009 1.68334 4.70729 -2.08132 1.43922 4.70729 -0.74277 1.43922 
4.70937 -1.41205 -0.23225 4.70937 -1.41205 1.70781 4.7177 -1.67422 -0.19827 
4.7177 -1.67422 1.67384 4.7177 -1.14987 -0.19827 4.7177 -1.14987 1.67384 
4.71847 -1.46483 -0.23305 4.71847 -1.46483 1.70861 4.71847 -1.35926 -0.23305 
4.71847 -1.35926 1.70861 4.71908 -2.16845 1.34888 4.72284 -2.22928 1.26641 
4.7296 -1.518 -0.23132 4.7296 -1.518 1.70688 4.7296 -1.30609 -0.23132 
4.7296 -1.30609 1.70688 4.73026 -1.94164 -0.08088 4.73026 -1.94164 1.55644 
4.73026 -0.88245 1.55644 4.73141 -1.7245 -0.1861 4.73141 -1.7245 1.66166 
4.73141 -1.09959 -0.1861 4.73141 -1.09959 1.66166 4.73448 -1.8282 -0.14502 
4.73448 -1.8282 1.62059 4.73448 -0.99589 1.62059 4.73545 -2.0403 1.48494 
4.73545 -0.78379 1.48494 4.7414 -1.57112 -0.22668 4.7414 -1.57112 1.70225 
4.7414 -1.25297 -0.22668 4.7414 -1.25297 1.70225 4.74569 -2.13273 1.39952 
4.74569 -0.69136 1.39952 4.75355 -1.62355 -0.21916 4.75355 -1.62355 1.69473 
4.75355 -1.20054 -0.21916 4.75355 -1.20054 1.69473 4.75726 -2.21285 1.30404 
4.75726 -1.41205 -0.243 4.75726 -1.41205 1.71857 4.76543 -1.99821 -0.05055 
4.76543 -1.99821 1.52611 4.76543 -0.82588 1.52611 4.76677 -1.6745 -0.20915 
4.76677 -1.6745 1.68471 4.76677 -1.14959 -0.20915 4.76677 -1.14959 1.68471 
4.76782 -1.88915 -0.12147 4.76782 -1.88915 1.59704 4.76782 -0.93494 1.59704 
4.7679 -1.46527 -0.24362 4.7679 -1.46527 1.71918 4.7679 -1.35882 -0.24362 
4.7679 -1.35882 1.71918 4.76851 -1.78004 -0.17369 4.76851 -1.78004 1.64925 
4.76851 -1.04405 -0.17369 4.76851 -1.04405 1.64925 4.77324 -2.09374 1.44716 
4.77324 -0.73035 1.44716 4.77907 -1.51833 -0.24134 4.77907 -1.51833 1.7169 
4.77907 -1.30576 -0.24134 4.77907 -1.30576 1.7169 4.7833 -2.17922 1.35654 
4.78704 -2.23986 1.27388 4.79076 -1.57109 -0.23617 4.79076 -1.57109 1.71174 
4.79076 -1.253 -0.23617 4.79076 -1.253 1.71174 4.8016 -2.05165 1.49156 
4.8016 -0.77244 1.49156 4.80277 -1.94788 -0.09318 4.80277 -1.94788 1.56875 
4.80277 -0.87621 1.56875 4.80292 -1.62337 -0.22814 4.80292 -1.62337 1.70371 
4.80292 -1.20072 -0.22814 4.80292 -1.20072 1.70371 4.80378 -1.73003 -0.1986 
4.80378 -1.73003 1.67416 4.80378 -1.09406 -0.1986 4.80378 -1.09406 1.67416 
4.80562 -1.41205 -0.25139 4.80562 -1.41205 1.72696 4.80645 -1.83388 -0.15707 
4.80645 -1.83388 1.63264 4.80645 -0.99021 1.63264 4.81062 -2.14194 1.40649 
4.81062 -0.68215 1.40649 4.81641 -1.4653 -0.2515 4.81641 -1.4653 1.72707 
4.81641 -1.35879 -0.2515 4.81641 -1.35879 1.72707 4.82183 -2.22156 1.31019 
4.82788 -1.51861 -0.2487 4.82788 -1.51861 1.72427 4.82788 -1.30548 -0.2487 
4.82788 -1.30548 1.72427 4.83852 -2.00312 1.53633 4.83852 -0.82097 1.53633 
4.83857 -2.10166 1.45297 4.83857 -0.72243 1.45297 4.83968 -1.67921 -0.21926 
4.83968 -1.67921 1.69482 4.83968 -1.14488 -0.21926 4.83968 -1.14488 1.69482 
4.83972 -1.57134 -0.243 4.83972 -1.57134 1.71857 4.83972 -1.25275 -0.243 
4.83972 -1.25275 1.71857 4.84098 -1.89386 -0.13138 4.84098 -1.89386 1.60695 
4.84098 -0.93023 1.60695 4.84146 -1.78467 -0.18355 4.84146 -1.78467 1.65912 
4.84146 -1.03942 -0.18355 4.84146 -1.03942 1.65912 4.84875 -2.18655 1.36181 
4.85434 -1.41205 -0.2574 4.85434 -1.41205 1.73297 4.86554 -1.46541 -0.25701 
4.86554 -1.46541 1.73258 4.86554 -1.35868 -0.25701 4.86554 -1.35868 1.73258 
4.8761 -1.95121 -0.10096 4.8761 -1.95121 1.57653 4.8761 -0.87288 1.57653 
4.87616 -2.14797 1.41055 4.87616 -0.67612 1.41055 4.87676 -2.05719 1.49809 
4.87676 -0.7669 1.49809 4.87695 -1.73383 -0.20602 4.87695 -1.73383 1.68159 
4.87695 -1.09026 -0.20602 4.87695 -1.09026 1.68159 4.87699 -1.51862 -0.25366 
4.87699 -1.51862 1.72923 4.87699 -1.30547 -0.25366 4.87699 -1.30547 1.72923 
4.87743 -1.62517 -0.23637 4.87743 -1.62517 1.71193 4.87743 -1.19892 -0.23637 
4.87743 -1.19892 1.71193 4.87921 -1.8373 -0.16433 4.87921 -1.8373 1.63989 
4.87921 -0.98679 1.63989 4.88695 -2.22679 1.3139 4.90329 -1.41205 -0.26101 
4.90329 -1.41205 1.73658 4.91412 -2.00686 1.54074 4.91412 -0.81723 1.54074 
4.91412 -1.89621 -0.13636 4.91412 -1.89621 1.61192 4.91412 -0.92788 1.61192 
4.91415 -2.10539 1.45737 4.91415 -0.7187 1.45737 4.91415 -2.19034 1.36452 
4.91457 -1.68042 -0.22479 4.91457 -1.68042 1.70036 4.91457 -1.14367 -0.22479 
4.91457 -1.14367 1.70036 4.91457 -1.78699 -0.18849 4.91457 -1.78699 1.66406 
4.91457 -1.0371 -0.18849 4.91457 -1.0371 1.66406 4.91459 -1.57254 -0.24853 
4.91459 -1.57254 1.7241 4.91459 -1.25155 -0.24853 4.91459 -1.25155 1.7241 
4.91459 -1.46545 -0.26008 4.91459 -1.46545 1.73564 4.91459 -1.35864 -0.26008 
4.91459 -1.35864 1.73564 4.95235 -2.22854 1.31513 4.95235 -2.15011 1.41251 
4.95235 -2.05904 1.50028 4.95235 -1.95278 -0.10341 4.95235 -1.95278 1.57897 
4.95235 -1.83845 -0.16675 4.95235 -1.83845 1.64232 4.95235 -1.73475 -0.20872 
4.95235 -1.73475 1.68428 4.95235 -1.62577 -0.23911 4.95235 -1.62577 1.71468 
4.95235 -1.51892 -0.25649 4.95235 -1.51892 1.73206 4.95235 -1.41205 -0.26222 
4.95235 -1.41205 1.73778 4.95235 -1.30517 -0.25649 4.95235 -1.30517 1.73206 
4.95235 -1.19832 -0.23911 4.95235 -1.19832 1.71468 4.95235 -1.08934 -0.20872 
4.95235 -1.08934 1.68428 4.95235 -0.98564 1.64232 4.95235 -0.87131 1.57897 
4.95235 -0.76505 1.50028 4.95235 -0.67398 1.41251 4.99011 -1.46545 -0.26008 
4.99011 -1.46545 1.73564 4.99011 -1.35864 -0.26008 4.99011 -1.35864 1.73564 
4.99011 -1.57254 -0.24853 4.99011 -1.57254 1.7241 4.99011 -1.25155 -0.24853 
4.99011 -1.25155 1.7241 4.99014 -1.78699 -0.18849 4.99014 -1.78699 1.66406 
4.99014 -1.0371 -0.18849 4.99014 -1.0371 1.66406 4.99014 -1.68042 -0.22479 
4.99014 -1.68042 1.70036 4.99014 -1.14367 -0.22479 4.99014 -1.14367 1.70036 
4.99055 -2.19034 1.36452 4.99055 -0.63375 1.36452 4.99055 -2.10539 1.45737 
4.99055 -0.7187 1.45737 4.99059 -1.89621 -0.13636 4.99059 -1.89621 1.61192 
4.99059 -0.92788 1.61192 4.99059 -2.00686 1.54074 4.99059 -0.81723 1.54074 
5.00142 -1.41205 -0.26101 5.00142 -1.41205 1.73658 5.0255 -1.8373 -0.16433 
5.0255 -1.8373 1.63989 5.0255 -0.98679 -0.16433 5.0255 -0.98679 1.63989 
5.02728 -1.62517 -0.23637 5.02728 -1.62517 1.71193 5.02728 -1.19892 -0.23637 
5.02728 -1.19892 1.71193 5.02771 -1.51862 -0.25366 5.02771 -1.51862 1.72923 
5.02771 -1.30547 -0.25366 5.02771 -1.30547 1.72923 5.02775 -1.73383 -0.20602 
5.02775 -1.73383 1.68159 5.02775 -1.09026 -0.20602 5.02775 -1.09026 1.68159 
5.02795 -2.05719 1.49809 5.02795 -0.7669 1.49809 5.02855 -2.14797 1.41055 
5.02855 -0.67612 1.41055 5.0286 -1.95121 -0.10096 5.0286 -1.95121 1.57653 
5.0286 -0.87288 1.57653 5.03917 -1.46541 -0.25701 5.03917 -1.46541 1.73258 
5.03917 -1.35868 -0.25701 5.03917 -1.35868 1.73258 5.05037 -1.41205 -0.2574 
5.05037 -1.41205 1.73297 5.05595 -2.18655 1.36181 5.05595 -0.63754 1.36181 
5.06324 -1.78467 -0.18355 5.06324 -1.78467 1.65912 5.06324 -1.03942 -0.18355 
5.06324 -1.03942 1.65912 5.06373 -1.89386 -0.13138 5.06373 -1.89386 1.60695 
5.06373 -0.93023 1.60695 5.06499 -1.57134 -0.243 5.06499 -1.57134 1.71857 
5.06499 -1.25275 -0.243 5.06499 -1.25275 1.71857 5.06502 -1.67921 -0.21926 
5.06502 -1.67921 1.69482 5.06502 -1.14488 -0.21926 5.06502 -1.14488 1.69482 
5.06613 -2.10166 1.45297 5.06613 -0.72243 1.45297 5.06618 -2.00312 1.53633 
5.06618 -0.82097 1.53633 5.07682 -1.51861 -0.2487 5.07682 -1.51861 1.72427 
5.07682 -1.30548 -0.2487 5.07682 -1.30548 1.72427 5.08829 -1.4653 -0.2515 
5.08829 -1.4653 1.72707 5.08829 -1.35879 -0.2515 5.08829 -1.35879 1.72707 
5.09409 -2.14194 1.40649 5.09409 -0.68215 1.40649 5.09825 -1.83388 -0.15707 
5.09825 -1.83388 1.63264 5.09825 -0.99021 -0.15707 5.09825 -0.99021 1.63264 
5.09908 -1.41205 -0.25139 5.09908 -1.41205 1.72696 5.10093 -1.73003 -0.1986 
5.10093 -1.73003 1.67416 5.10093 -1.09406 -0.1986 5.10093 -1.09406 1.67416 
5.10178 -1.62337 -0.22814 5.10178 -1.62337 1.70371 5.10178 -1.20072 -0.22814 
5.10178 -1.20072 1.70371 5.10193 -1.94788 -0.09318 5.10193 -1.94788 1.56875 
5.10193 -0.87621 1.56875 5.10311 -2.05165 1.49156 5.10311 -0.77244 1.49156 
5.11395 -1.57109 -0.23617 5.11395 -1.57109 1.71174 5.11395 -1.253 -0.23617 
5.11395 -1.253 1.71174 5.12141 -2.17922 1.35654 5.12141 -0.64487 1.35654 
5.12563 -1.51833 -0.24134 5.12563 -1.51833 1.7169 5.12563 -1.30576 -0.24134 
5.12563 -1.30576 1.7169 5.13147 -2.09374 1.44716 5.13147 -0.73035 1.44716 
5.1362 -1.78004 -0.17369 5.1362 -1.78004 1.64925 5.1362 -1.04405 -0.17369 
5.1362 -1.04405 1.64925 5.13681 -1.46527 -0.24362 5.13681 -1.46527 1.71918 
5.13681 -1.35882 -0.24362 5.13681 -1.35882 1.71918 5.13688 -1.88915 -0.12147 
5.13688 -1.88915 1.59704 5.13688 -0.93494 -0.12147 5.13688 -0.93494 1.59704 
5.13794 -1.6745 -0.20915 5.13794 -1.6745 1.68471 5.13794 -1.14959 -0.20915 
5.13794 -1.14959 1.68471 5.13928 -1.99821 1.52611 5.13928 -0.82588 1.52611 
5.14744 -1.41205 -0.243 5.14744 -1.41205 1.71857 5.14744 -0.61124 1.30404 
5.15116 -1.62355 -0.21916 5.15116 -1.62355 1.69473 5.15116 -1.20054 -0.21916 
5.15116 -1.20054 1.69473 5.15902 -2.13273 1.39952 5.15902 -0.69136 1.39952 
5.1633 -1.57112 -0.22668 5.1633 -1.57112 1.70225 5.1633 -1.25297 -0.22668 
5.1633 -1.25297 1.70225 5.16926 -2.0403 1.48494 5.16926 -0.78379 1.48494 
5.17022 -1.8282 -0.14502 5.17022 -1.8282 1.62059 5.17022 -0.99589 -0.14502 
5.17022 -0.99589 1.62059 5.1733 -1.7245 -0.1861 5.1733 -1.7245 1.66166 
5.1733 -1.09959 -0.1861 5.1733 -1.09959 1.66166 5.17444 -1.94164 1.55644 
5.17444 -0.88245 1.55644 5.1751 -1.518 -0.23132 5.1751 -1.518 1.70688 
5.1751 -1.30609 -0.23132 5.1751 -1.30609 1.70688 5.18563 -2.16845 1.34888 
5.18563 -0.65564 1.34888 5.18624 -1.46483 -0.23305 5.18624 -1.46483 1.70861 
5.18624 -1.35926 -0.23305 5.18624 -1.35926 1.70861 5.187 -1.67422 -0.19827 
5.187 -1.67422 1.67384 5.187 -1.14987 -0.19827 5.187 -1.14987 1.67384 
5.19533 -1.41205 -0.23225 5.19533 -1.41205 1.70781 5.19742 -2.08132 1.43922 
5.19742 -0.74277 1.43922 5.20004 -1.62319 -0.20777 5.20004 -1.62319 1.68334 
5.20004 -1.2009 -0.20777 5.20004 -1.2009 1.68334 5.20498 -1.98511 1.51738 
5.20498 -0.83898 1.51738 5.20771 -1.77317 -0.15909 5.20771 -1.77317 1.63466 
5.20771 -1.05092 -0.15909 5.20771 -1.05092 1.63466 5.20842 -1.88222 1.58239 
5.20842 -0.94187 1.58239 5.21117 -0.62337 1.29546 5.21241 -1.57053 -0.21472 
5.21241 -1.57053 1.69028 5.21241 -1.25356 -0.21472 5.21241 -1.25356 1.69028 
5.2221 -1.72383 1.64884 5.2221 -1.10026 -0.17328 5.2221 -1.10026 1.64884 
5.224 -1.51739 -0.21883 5.224 -1.51739 1.6944 5.224 -1.3067 -0.21883 
5.224 -1.3067 1.6944 5.22498 -2.11941 1.38995 5.22498 -0.70468 1.38995 
5.23372 -1.46479 -0.22037 5.23372 -1.46479 1.69593 5.23372 -1.3593 -0.22037 
5.23372 -1.3593 1.69593 5.23442 -2.0261 1.47492 5.23442 -0.79799 1.47492 
5.23574 -1.67334 1.66051 5.23574 -1.15075 -0.18494 5.23574 -1.15075 1.66051 
5.2398 -1.92655 1.54565 5.2398 -0.89754 1.54565 5.24103 -1.82029 1.60381 
5.24103 -1.0038 1.60381 5.24264 -1.41205 -0.21916 5.24264 -1.41205 1.69472 
5.24608 -0.60909 1.25642 5.24829 -1.62231 1.66956 5.24829 -1.20178 -0.194 
5.24829 -1.20178 1.66956 5.25126 -2.15385 1.3381 5.25126 -0.67024 1.3381 
5.25605 -1.77183 1.62001 5.25605 -1.05226 -0.14444 5.25605 -1.05226 1.62001 
5.26058 -1.56949 1.67598 5.26058 -1.2546 -0.20041 5.26058 -1.2546 1.67598 
5.26276 -2.06597 1.42773 5.26276 -0.75812 1.42773 5.26998 -1.96911 1.50511 
5.26998 -0.85498 1.50511 5.27022 -1.72235 1.6337 5.27022 -1.10174 -0.15814 
5.27022 -1.10174 1.6337 5.27113 -1.51736 1.67974 5.27113 -1.30673 -0.20418 
5.27113 -1.30673 1.67974 5.27311 -1.86567 1.56925 5.27311 -0.95842 1.56925 
5.27379 -0.63888 1.28449 5.28012 -0.59717 1.21586 5.28079 -1.46467 1.68084 
5.28079 -1.35942 -0.20528 5.28079 -1.35942 1.68084 5.28348 -1.67199 1.64486 
5.28348 -1.1521 -0.16929 5.28348 -1.1521 1.64486 5.28924 -1.41205 -0.20376 
5.28924 -1.41205 1.67933 5.28967 -2.10281 1.37736 5.28967 -0.72128 1.37736 
5.29091 -1.82112 1.58515 5.29091 -1.00297 1.58515 5.2958 -1.62089 1.65344 
5.2958 -1.2032 -0.17787 5.2958 -1.2032 1.65344 5.2983 -2.00911 1.46155 
5.2983 -0.81498 1.46155 5.30382 -1.9091 1.53114 5.30382 -0.91499 1.53114 
5.30588 -1.77245 1.60099 5.30588 -1.05164 1.60099 5.30715 -1.5692 1.65943 
5.30715 -1.25489 -0.18386 5.30715 -1.25489 1.65943 5.30801 -0.62648 1.24414 
5.31314 -2.13618 1.32555 5.31314 -0.68791 1.32555 5.31749 -1.51706 1.6628 
5.31749 -1.30703 -0.18723 5.31749 -1.30703 1.6628 5.32015 -1.7225 1.61434 
5.32015 -1.10159 -0.13877 5.32015 -1.10159 1.61434 5.32229 -1.86552 1.54865 
5.32229 -0.95857 1.54865 5.32619 -2.04789 1.41302 5.32619 -0.7762 1.41302 
5.32679 -1.46463 1.66354 5.32679 -1.35946 1.66354 5.33303 -1.9504 1.48962 
5.33303 -0.87369 1.48962 5.33333 -1.67195 1.62509 5.33333 -1.15214 -0.14952 
5.33333 -1.15214 1.62509 5.33504 -1.41205 1.66166 5.33504 -0.6577 1.27119 
5.33982 -1.82079 1.56409 5.33982 -1.0033 1.56409 5.34136 -0.61639 1.20211 
5.34635 -1.61928 1.63323 5.34635 -1.20481 -0.15766 5.34635 -1.20481 1.63323 
5.3509 -2.08277 1.36331 5.3509 -0.74132 1.36331 5.35232 -1.90801 1.50852 
5.35232 -0.91608 1.50852 5.355 -1.77179 1.57948 5.355 -1.0523 1.57948 
5.35757 -1.56743 1.6387 5.35757 -1.25666 1.6387 5.3606 -1.9894 1.44489 
5.3606 -0.83469 1.44489 5.36791 -1.51487 1.64152 5.36791 -1.30922 1.64152 
5.36861 -0.64723 1.22951 5.36902 -1.72176 1.59245 5.36902 -1.10233 1.59245 
5.37065 -1.86413 1.5256 5.37065 -0.95996 1.5256 5.37391 -2.1151 1.31049 
5.37391 -0.70899 1.31049 5.37705 -1.46232 1.64172 5.37705 -1.36177 1.64172 
5.37991 -1.41205 1.64177 5.38067 -1.94813 1.46521 5.38067 -0.87596 1.46521 
5.38302 -1.6698 1.6027 5.38302 -1.15429 -0.12714 5.38302 -1.15429 1.6027 
5.38643 -2.02592 1.39713 5.38643 -0.79817 1.39713 5.38764 -1.8193 1.54069 
5.38764 -1.00479 1.54069 5.39464 -2.14434 1.25559 5.39464 -0.67975 1.25559 
5.39573 -1.61706 1.61036 5.39573 -1.20703 1.61036 5.39967 -1.90551 1.48371 
5.39967 -0.91858 1.48371 5.40094 -0.63903 1.18637 5.40271 -1.77007 1.5557 
5.40271 -1.05402 1.5557 5.40706 -1.56493 1.61521 5.40706 -1.25916 1.61521 
5.40767 -1.98647 1.41802 5.40767 -0.83762 1.41802 5.4104 -2.05982 1.34654 
5.4104 -0.76427 1.34654 5.41708 -1.51236 1.61754 5.41708 -1.31173 1.61754 
5.41753 -1.86165 1.50032 5.41753 -0.96244 1.50032 5.41789 -1.7191 1.56784 
5.41789 -1.10499 1.56784 5.42101 -1.46227 1.61974 5.42101 -1.36182 1.61974 
5.42375 -1.41205 1.6197 5.42722 -0.67109 1.21265 5.42758 -1.94486 1.43797 
5.42758 -0.87923 1.43797 5.43171 -1.66691 1.57758 5.43171 -1.15718 1.57758 
5.4324 -2.09094 1.29335 5.4324 -0.73315 1.29335 5.43248 -2.02158 1.36861 
5.43248 -0.80251 1.36861 5.43423 -1.81666 1.51501 5.43423 -1.00743 1.51501 
5.4438 -1.61423 1.5849 5.4438 -1.20986 1.5849 5.44656 -1.90168 1.45612 
5.44656 -0.92241 1.45612 5.45053 -1.76662 1.52904 5.45053 -1.05747 1.52904 
5.45235 -2.11915 1.23778 5.45235 -0.70494 1.23778 5.4534 -1.98186 1.38914 
5.4534 -0.84223 1.38914 5.45492 -1.56193 1.58923 5.45492 -1.26216 1.58923 
5.45542 -2.05408 1.31632 5.45542 -0.77001 1.31632 5.46012 -1.51227 1.59343 
5.46012 -1.31182 1.59343 5.46404 -1.4621 1.5955 5.46404 -1.36199 1.5955 
5.46423 -1.8575 1.47232 5.46423 -0.96659 1.47232 5.46536 -1.71553 1.54073 
5.46536 -1.10856 1.54073 5.46646 -1.41205 1.59551 5.47336 -1.9398 1.40863 
5.47336 -0.88429 1.40863 5.47628 -2.0836 1.26171 5.47628 -0.74049 1.26171 
5.47731 -2.01545 1.33806 5.47731 -0.80864 1.33806 5.47867 -1.66354 1.55003 
5.47867 -1.16055 1.55003 5.47944 -1.81287 1.48713 5.47944 -1.01122 1.48713 
5.49041 -1.6108 1.55692 5.49041 -1.21329 1.55692 5.49199 -1.89639 1.42641 
5.49199 -0.9277 1.42641 5.49555 -1.76256 1.50072 5.49555 -1.06153 1.50072 
5.49685 -1.56155 1.56312 5.49685 -1.26254 1.56312 5.49765 -1.97557 1.35834 
5.49765 -0.84852 1.35834 5.49895 -2.04644 1.28438 5.49895 -0.77765 1.28438 
5.50192 -1.51192 1.56724 5.50192 -1.31217 1.56724 5.50561 -1.46205 1.56929 
5.50561 -1.36204 1.56929 5.50792 -2.09094 1.21783 5.50792 -1.41205 1.56925 
5.50792 -0.73315 1.21783 5.50826 -1.8527 1.44262 5.50826 -0.97139 1.44262 
5.51031 -1.71095 1.51195 5.51031 -1.11314 1.51195 5.51738 -1.93314 1.37747 
5.51738 -0.89095 1.37747 5.52031 -2.00774 1.30574 5.52031 -0.81635 1.30574 
5.52317 -1.80794 1.45712 5.52317 -1.01615 1.45712 5.52337 -1.65874 1.52078 
5.52337 -1.16535 1.52078 5.53089 -2.05408 1.24085 5.53089 -0.77001 1.24085 
5.53155 -1.61063 1.52841 5.53155 -1.21346 1.52841 5.53481 -1.8906 1.39484 
5.53481 -0.93349 1.39484 5.53799 -1.5613 1.5345 5.53799 -1.26279 1.5345 
5.53929 -1.75724 1.47014 5.53929 -1.06685 1.47014 5.54029 -1.96762 1.32572 
5.54029 -0.85647 1.32572 5.54317 -1.51135 1.53845 5.54317 -1.31274 1.53845 
5.54685 -1.46141 1.54037 5.54685 -1.36268 1.54037 5.54805 -1.41205 1.54099 
5.55089 -1.84665 1.41074 5.55089 -0.97744 1.41074 5.55263 -2.01545 1.26274 
5.55263 -0.80864 1.26274 5.55366 -1.70552 1.48096 5.55366 -1.11857 1.48096 
5.55886 -1.92615 1.34429 5.55886 -0.89794 1.34429 5.56111 -2.05982 1.19583 
5.56319 -1.65804 1.49035 5.56319 -1.16605 1.49035 5.56527 -1.80189 1.42506 
5.56527 -1.0222 1.42506 5.57124 -1.60996 1.49792 5.57124 -1.21413 1.49792 
5.57291 -1.97557 1.28308 5.57291 -0.84852 1.28308 5.57597 -1.88344 1.3614 
5.57597 -0.94065 1.3614 5.57788 -1.56043 1.50375 5.57788 -1.26366 1.50375 
5.57788 -2.08277 1.13633 5.58112 -1.75092 1.43765 5.58112 -1.07317 1.43765 
5.58293 -1.51053 1.50764 5.58293 -1.31356 1.50764 5.58318 -2.02158 1.21791 
5.58318 -0.80251 1.21791 5.58561 -1.46135 1.51016 5.58561 -1.36274 1.51016 
5.58675 -1.41205 1.51079 5.59157 -1.8396 1.377 5.59157 -0.98449 1.377 
5.59204 -1.93314 1.30281 5.59204 -0.89095 1.30281 5.59214 -1.70429 1.4486 
5.59214 -1.1198 1.4486 5.60166 -1.65672 1.45788 5.60166 -1.16737 1.45788 
5.60371 -1.98186 1.23883 5.60371 -0.84223 1.23883 5.60563 -1.79473 1.39106 
5.60563 -1.02936 1.39106 5.60938 -1.60879 1.46552 5.60938 -1.2153 1.46552 
5.60941 -1.8906 1.32024 5.60941 -0.93349 1.32024 5.6117 -2.02592 1.17186 
5.61599 -1.55919 1.47123 5.61599 -1.2649 1.47123 5.61813 -1.74893 1.40356 
5.61813 -1.07516 1.40356 5.6203 -1.51042 1.47546 5.6203 -1.31367 1.47546 
5.62301 -1.46117 1.47792 5.62301 -1.36292 1.47792 5.6232 -1.9398 1.25879 
5.6232 -0.88429 1.25879 5.62391 -1.41205 1.47873 5.62531 -1.84665 1.33632 
5.62531 -0.97744 1.33632 5.62759 -2.04789 1.11162 5.62901 -1.70233 1.41444 
5.62901 -1.12176 1.41444 5.63259 -1.98647 1.1931 5.63827 -1.65503 1.4237 
5.63827 -1.16906 1.4237 5.63963 -1.80189 1.3507 5.63963 -1.0222 1.3507 
5.64098 -1.89639 1.27742 5.64098 -0.9277 1.27742 5.6423 -2.06597 1.04819 
5.64587 -1.60714 1.4313 5.64587 -1.21695 1.4313 5.65181 -1.55878 1.43724 
5.65181 -1.26531 1.43724 5.65222 -1.75092 1.36655 5.65222 -1.07317 1.36655 
5.65254 -1.94486 1.21301 5.65254 -0.87923 1.21301 5.65605 -1.51006 1.44148 
5.65605 -1.31403 1.44148 5.65719 -1.8527 1.29369 5.65719 -0.97139 1.29369 
5.65861 -1.46111 1.44404 5.65861 -1.36298 1.44404 5.65946 -1.9894 1.14603 
5.65946 -1.41205 1.44489 5.66317 -1.70429 1.37757 5.66317 -1.1198 1.37757 
5.67069 -1.90168 1.23199 5.67069 -0.92241 1.23199 5.67169 -1.80794 1.3086 
5.67169 -1.01615 1.3086 5.67245 -1.65672 1.38709 5.67245 -1.16737 1.38709 
5.67612 -2.00911 1.08373 5.67978 -1.94813 1.1661 5.68009 -1.60879 1.39481 
5.68009 -1.2153 1.39481 5.68471 -1.75724 1.32472 5.68471 -1.06685 1.32472 
5.6858 -1.55919 1.40142 5.6858 -1.2649 1.40142 5.68689 -1.8575 1.24966 
5.68689 -0.96659 1.24966 5.68949 -2.0261 1.01985 5.69003 -1.51042 1.40573 
5.69003 -1.31367 1.40573 5.69249 -1.46117 1.40844 5.69249 -1.36292 1.40844 
5.6933 -1.41205 1.40934 5.69553 -1.70552 1.33909 5.69553 -1.11857 1.33909 
5.69828 -1.90551 1.1851 5.69828 -0.91858 1.1851 5.7017 -1.81287 1.26487 
5.7017 -1.01122 1.26487 5.70419 -1.9504 1.11846 5.70492 -1.65804 1.34862 
5.70492 -1.16605 1.34862 5.71249 -1.60996 1.35667 5.71249 -1.21413 1.35667 
5.71489 -1.86165 1.20296 5.71489 -0.96244 1.20296 5.71529 -1.76256 1.28098 
5.71529 -1.06153 1.28098 5.71832 -1.56043 1.36331 5.71832 -1.26366 1.36331 
5.71968 -1.96911 1.05541 5.72221 -1.51053 1.36836 5.72221 -1.31356 1.36836 
5.72309 -1.90801 1.13775 5.72473 -1.46135 1.37104 5.72473 -1.36274 1.37104 
5.72536 -1.41205 1.37218 5.72652 -1.71095 1.29574 5.72652 -1.11314 1.29574 
5.72958 -1.81666 1.21966 5.72958 -1.00743 1.21966 5.73535 -1.65874 1.3088 
5.73535 -1.16535 1.3088 5.74017 -1.86413 1.15608 5.74298 -1.61063 1.31698 
5.74298 -1.21346 1.31698 5.74361 -1.76662 1.23596 5.74361 -1.05747 1.23596 
5.74571 -1.9091 1.08925 5.74907 -1.5613 1.32342 5.74907 -1.26279 1.32342 
5.75302 -1.51135 1.3286 5.75302 -1.31274 1.3286 5.75494 -1.46141 1.33228 
5.75494 -1.36268 1.33228 5.75526 -1.8193 1.17307 5.75526 -1.00479 1.17307 
5.7553 -1.71553 1.25079 5.7553 -1.10856 1.25079 5.75556 -1.41205 1.33348 
5.76322 -1.86552 1.10772 5.7646 -1.66354 1.2641 5.7646 -1.16055 1.2641 
5.77027 -1.77007 1.18814 5.77027 -1.05402 1.18814 5.77149 -1.6108 1.27584 
5.77149 -1.21329 1.27584 5.77769 -1.56155 1.28228 5.77769 -1.26254 1.28228 
5.77866 -1.82079 1.12525 5.78181 -1.51192 1.28735 5.78181 -1.31217 1.28735 
5.78241 -1.7191 1.20332 5.78241 -1.10499 1.20332 5.78382 -1.41205 1.29335 
5.78386 -1.46205 1.29104 5.78386 -1.36204 1.29104 5.79215 -1.66691 1.21714 
5.79215 -1.15718 1.21714 5.79405 -1.77179 1.14043 5.79405 -1.0523 1.14043 
5.79947 -1.61423 1.22923 5.79947 -1.20986 1.22923 5.8038 -1.56193 1.24035 
5.8038 -1.26216 1.24035 5.80702 -1.72176 1.15445 5.80702 -1.10233 1.15445 
5.808 -1.51227 1.24555 5.808 -1.31182 1.24555 5.81007 -1.4621 1.24947 
5.81007 -1.36199 1.24947 5.81008 -1.41205 1.25189 5.81556 -1.77245 1.09131 
5.81727 -1.6698 1.16845 5.81727 -1.15429 1.16845 5.82493 -1.61706 1.18116 
5.82493 -1.20703 1.18116 5.82891 -1.7225 1.10558 5.82891 -1.10159 1.10558 
5.82978 -1.56493 1.19249 5.82978 -1.25916 1.19249 5.83211 -1.51236 1.20251 
5.83211 -1.31173 1.20251 5.83427 -1.41205 1.20918 5.83431 -1.46227 1.20644 
5.83431 -1.36182 1.20644 5.83966 -1.67195 1.11876 5.83966 -1.15214 1.11876 
5.8478 -1.61928 1.13178 5.8478 -1.20481 1.13178 5.85327 -1.56743 1.143 
5.85327 -1.25666 1.143 5.85609 -1.51487 1.15334 5.85609 -1.30922 1.15334 
5.85629 -1.46232 1.16248 5.85629 -1.36177 1.16248 5.85634 -1.41205 1.16534 
5.85943 -1.1521 1.06891 5.86801 -1.2032 1.08123 5.874 -1.5692 1.09258 
5.874 -1.25489 1.09258 5.87508 -1.15075 1.02117 5.87623 -1.41205 1.12047 
5.87737 -1.51706 1.10292 5.87737 -1.30703 1.10292 5.87811 -1.46463 1.11222 
5.87811 -1.35946 1.11222 5.88413 -1.20178 1.03372 5.89055 -1.2546 1.04601 
5.8939 -1.41205 1.07467 5.89431 -1.30673 1.05656 5.89541 -1.35942 1.06622 
5.89791 -1.2009 0.98547 5.90485 -1.25356 0.99784 6.71032 0.33209 -1.45413 
6.71032 0.43725 -1.45413 6.71106 0.27965 -1.44483 6.71219 0.38467 -1.46238 
6.71335 0.12338 -1.36308 6.71443 0.22751 -1.43449 6.72042 0.17582 -1.42314 
6.72501 0.07289 -1.34944 6.729 0.12472 -1.41082 6.73208 0.38467 -1.50725 
6.73214 0.33439 -1.5044 6.73214 0.43495 -1.5044 6.73234 0.28185 -1.49525 
6.73234 0.48749 -1.49525 6.73515 0.22929 -1.48491 6.73515 0.54005 -1.48491 
6.7392 0.02354 -1.33505 6.74015 0.07436 -1.39756 6.74063 0.17743 -1.47369 
6.74877 0.12476 -1.46067 6.75327 -0.03149 -1.29757 6.75385 0.02488 -1.38339 
6.75412 0.33445 -1.54835 6.75412 0.43489 -1.54835 6.75415 0.38467 -1.55109 
6.75632 0.28435 -1.54442 6.75632 0.48499 -1.54442 6.75865 0.23178 -1.5344 
6.75865 0.53756 -1.5344 6.75952 0.07422 -1.44749 6.7635 0.17965 -1.52307 
6.76691 -0.09714 -1.19107 6.77005 -0.02358 -1.36837 6.77115 0.12692 -1.51037 
6.77286 0.02427 -1.43322 6.77682 -0.09243 -1.26423 6.77835 0.38467 -1.5938 
6.77836 0.33461 -1.59138 6.77836 0.43473 -1.59138 6.78043 0.28445 -1.58746 
6.78043 0.48489 -1.58746 6.7814 0.07496 -1.49637 6.78463 0.23478 -1.58226 
6.78463 0.53456 -1.58226 6.7887 -0.02441 -1.41825 6.78896 0.18248 -1.57114 
6.79147 -0.08551 -1.33576 6.79438 0.02492 -1.48234 6.79628 0.1298 -1.55905 
6.79733 -0.15449 -1.15594 6.80457 0.33467 -1.63296 6.80457 0.43467 -1.63296 
6.8046 -0.06895 -1.40045 6.8046 0.38467 -1.63527 6.80511 -0.15117 -1.22927 
6.80602 0.07761 -1.54523 6.80662 0.28479 -1.62926 6.80662 0.48455 -1.62926 
6.80976 -0.02408 -1.46717 6.81074 0.23516 -1.62419 6.81074 0.53418 -1.62419 
6.81693 0.18591 -1.61775 6.81741 -0.14492 -1.30179 6.81815 0.02664 -1.53005 
6.82383 0.13318 -1.60601 6.82521 -0.06881 -1.44964 6.8282 -0.12984 -1.36714 
6.83287 0.38467 -1.67539 6.83313 0.08118 -1.5927 6.83317 -0.02259 -1.51499 
6.83349 0.33531 -1.67419 6.83349 0.43403 -1.67419 6.8354 0.28536 -1.67051 
6.8354 0.48398 -1.67051 6.83753 -0.2064 -1.19352 6.83936 0.23541 -1.66533 
6.83936 0.53393 -1.66533 6.84272 -0.11238 -1.43116 6.84481 0.03009 -1.57787 
6.84544 0.18609 -1.65889 6.84774 -0.2015 -1.26662 6.84826 -0.06741 -1.49799 
6.85308 0.13798 -1.65071 6.85648 -0.1884 -1.33232 6.85885 -0.01995 -1.56157 
6.8619 0.08576 -1.63765 6.86306 0.38467 -1.71409 6.8637 0.33537 -1.71295 
6.8637 0.43397 -1.71295 6.86533 -0.1113 -1.47966 6.86622 0.28618 -1.71027 
6.86622 0.48316 -1.71027 6.86875 -0.17239 -1.39732 6.87011 0.23628 -1.70522 
6.87313 0.03415 -1.62289 6.87354 -0.06494 -1.54487 6.87594 0.18676 -1.69858 
6.8823 -0.25493 -1.23045 6.8835 0.13868 -1.69053 6.88423 -0.15368 -1.46037 
6.88673 -0.01615 -1.60679 6.88892 -0.24359 -1.2966 6.89015 -0.1088 -1.52701 
6.8929 0.0912 -1.681 6.89512 0.38467 -1.75125 6.89594 0.33554 -1.75036 
6.89594 0.4338 -1.75036 6.8984 0.2863 -1.74765 6.8984 0.48304 -1.74765 
6.89893 -0.22939 -1.36176 6.90154 -0.06079 -1.59158 6.90263 0.23753 -1.74333 
6.90372 0.03947 -1.66663 6.90833 0.18792 -1.73672 6.90864 -0.15141 -1.50802 
6.9123 -0.21239 -1.42564 6.91598 0.13999 -1.729 6.91674 -0.01122 -1.65051 
6.91773 -0.10496 -1.57391 6.92526 0.09242 -1.71949 6.9267 -0.29702 -1.25881 
6.92897 -0.19268 -1.48794 6.92897 0.38467 -1.7868 6.92982 0.3356 -1.78595 
6.92982 0.43374 -1.78595 6.93124 -0.05598 -1.6356 6.93237 0.28665 -1.7834 
6.93464 -0.28461 -1.32476 6.93589 -0.14815 -1.55492 6.9362 0.0458 -1.70846 
6.93662 0.23794 -1.77915 6.94255 0.18958 -1.77321 6.94612 -0.26925 -1.3901 
6.94745 -0.09967 -1.61933 6.94879 -0.00517 -1.69261 6.95016 0.14169 -1.76561 
6.95584 -0.18976 -1.53501 6.95942 0.09439 -1.75635 6.96084 -0.25118 -1.45353 
6.96311 -0.04994 -1.67823 6.96452 0.38467 -1.82065 6.96523 -0.14308 -1.6007 
6.96541 0.33554 -1.81983 6.96541 0.4338 -1.81983 6.96812 0.2863 -1.81737 
6.9703 0.04778 -1.74547 6.97244 0.23753 -1.81314 6.97433 -0.33602 -1.28636 
6.97673 -0.2292 -1.51377 6.97902 -0.09388 -1.66216 6.97905 0.18792 -1.80744 
6.98279 0.00199 -1.73298 6.98391 -0.32269 -1.35232 6.98472 -0.18515 -1.58074 
6.98677 0.13999 -1.79979 6.99628 0.09242 -1.79051 6.99639 -0.13643 -1.64472 
6.9965 -0.3061 -1.41702 6.99686 -0.04289 -1.71891 7.00168 0.38467 -1.85271 
7.00282 0.33537 -1.85207 7.00525 -0.22487 -1.55982 7.0055 0.28618 -1.84955 
7.00731 0.0458 -1.77956 7.01055 -0.28606 -1.47824 7.01055 0.23628 -1.84566 
7.01246 -0.08673 -1.70331 7.01551 -0.17885 -1.62499 7.01719 0.18676 -1.83983 
7.02316 -0.00517 -1.76698 7.02498 -0.37173 -1.31297 7.02524 0.13868 -1.83227 
7.02731 -0.2631 -1.53774 7.02957 -0.12943 -1.6862 7.03477 0.0912 -1.82287 
7.03576 -0.35714 -1.37861 7.0358 -0.21873 -1.60465 7.03754 -0.04994 -1.75265 
7.04037 0.38467 -1.8829 7.04158 0.33531 -1.88228 7.04526 0.28536 -1.88037 
7.04814 -0.1709 -1.66763 7.04831 -0.33946 -1.44048 7.04914 0.03947 -1.81205 
7.05044 0.23541 -1.87641 7.05361 -0.09388 -1.73675 7.05688 0.18609 -1.87032 
7.05753 -0.25737 -1.58276 7.06336 -0.31839 -1.50126 7.06505 0.13798 -1.86269 
7.06526 -0.01122 -1.79903 7.06812 -0.21103 -1.64765 7.06982 -0.41614 -1.27479 
7.07104 -0.13643 -1.71938 7.07812 0.08576 -1.85387 7.0784 -0.40401 -1.33851 
7.08017 -0.05598 -1.78453 7.0805 -0.29422 -1.55974 7.0805 0.38467 -1.91116 
7.08281 0.33467 -1.9112 7.08651 0.28479 -1.90915 7.08936 -0.3885 -1.40113 
7.08947 -0.24972 -1.6263 7.09078 -0.17885 -1.70026 7.09158 0.23516 -1.90503 
7.09288 0.03415 -1.84264 7.09643 -0.09967 -1.76832 7.09802 0.18591 -1.89884 
7.10267 -0.36967 -1.46238 7.10898 -0.01615 -1.82904 7.10976 0.13318 -1.89194 
7.11112 -0.21873 -1.67997 7.11214 -0.28689 -1.60363 7.11507 -0.14308 -1.75054 
7.11743 -0.41829 -1.37342 7.11826 -0.34762 -1.52198 7.12197 0.38467 -1.93742 
7.12307 0.08118 -1.88264 7.12419 -0.06079 -1.81423 7.12439 0.33461 -1.93741 
7.12831 0.28445 -1.93534 7.12972 -0.40089 -1.43535 7.133 -0.25737 -1.65824 
7.1335 0.23478 -1.93114 7.13503 -0.18515 -1.73105 7.13607 -0.32244 -1.5797 
7.13789 0.03009 -1.87096 7.14186 -0.10496 -1.79804 7.14435 -0.38014 -1.49595 
7.14463 0.18248 -1.92681 7.1542 -0.01995 -1.85692 7.15595 -0.22487 -1.71052 
7.15602 -0.29422 -1.63527 7.15672 0.1298 -1.91949 7.158 -0.4302 -1.40746 
7.16085 -0.14815 -1.77988 7.16121 -0.35628 -1.55456 7.16742 0.33445 -1.96165 
7.17054 0.07761 -1.90975 7.17089 -0.06494 -1.84223 7.17135 0.28435 -1.95945 
7.17174 -0.41098 -1.46871 7.17803 -0.2631 -1.68846 7.18076 -0.18976 -1.75993 
7.18137 0.23178 -1.95712 7.18572 0.02664 -1.89762 7.18749 -0.38834 -1.52828 
7.18876 -0.1088 -1.82562 7.19269 0.17965 -1.95227 7.19379 -0.34762 -1.5975 
7.19997 -0.43971 -1.44053 7.20078 -0.02259 -1.8826 7.202 -0.2292 -1.73904 
7.2054 0.12692 -1.94461 7.20775 -0.15141 -1.80713 7.21137 0.33439 -1.98363 
7.21451 -0.31839 -1.65241 7.21485 -0.41854 -1.50092 7.21778 -0.06741 -1.86751 
7.2194 0.07496 -1.93437 7.21982 -0.38014 -1.57142 7.22052 0.28185 -1.98343 
7.22783 -0.19268 -1.7868 7.23086 0.22929 -1.98062 7.23343 0.02492 -1.92139 
7.23611 -0.1113 -1.85044 7.23753 -0.28606 -1.70522 7.24208 0.17743 -1.97514 
7.24706 -0.41098 -1.54403 7.2486 -0.02408 -1.90601 7.25339 -0.36967 -1.6131 
7.2551 0.12476 -1.967 7.2554 -0.15368 -1.83153 7.26163 0.33209 -2.00545 
7.26224 -0.25118 -1.75493 7.26224 1.02052 -0.40446 7.26613 -0.06881 -1.89056 
7.26828 0.07422 -1.95625 7.27094 0.27965 -2.00471 7.27094 0.27965 -0.15468 
7.27524 -0.43971 -1.5158 7.27529 -0.33946 -1.66746 7.27529 1.1088 -0.49193 
7.28042 -0.40089 -1.58605 7.28128 0.22751 -2.00134 7.28255 0.02427 -1.9429 
7.28461 -0.11238 -1.87305 7.29013 -0.21239 -1.80346 7.29013 0.98173 -0.35593 
7.29263 0.17582 -1.99535 7.29752 -0.02441 -1.92707 7.29875 -0.3061 -1.71927 
7.29875 1.07544 -0.44012 7.29918 0.38467 -0.13815 7.30495 0.12472 -1.98677 
7.30764 0.33204 -2.02275 7.30764 0.33204 -0.13664 7.30764 0.4373 -0.13664 
7.30831 -0.4302 -1.55777 7.31463 -0.3885 -1.62641 7.31532 -0.06895 -1.91116 
7.31532 0.83829 -0.24823 7.31729 0.27936 -2.02165 7.31729 0.27936 -0.13774 
7.31729 0.48998 -0.13774 7.31821 0.07436 -1.97562 7.31821 0.69498 -0.18377 
7.31845 -0.17239 -1.84702 7.31845 0.94173 -0.31237 7.32566 -0.26925 -1.76965 
7.32566 1.03859 -0.38974 7.32785 0.22723 -2.01789 7.32785 0.54211 -0.1415 
7.33237 0.02488 -1.96192 7.33237 0.74446 -0.19747 7.33716 -0.35714 -1.68001 
7.33716 1.12648 -0.47938 7.34014 0.17441 -2.01147 7.34014 0.59493 -0.14792 
7.34235 -0.41829 -1.59834 7.34579 0.38467 -0.12275 7.3474 -0.02358 -1.94572 
7.3474 0.79292 -0.21367 7.34863 -0.12984 -1.88757 7.34863 0.89918 -0.27182 
7.35269 0.12338 -2.00242 7.35269 0.64596 -0.15697 7.35401 -0.22939 -1.81684 
7.35401 0.99873 -0.34255 7.3547 0.33192 -2.03784 7.3547 0.33192 -0.12155 
7.3547 0.43742 -0.12155 7.36345 -0.32269 -1.73186 7.36345 1.09203 -0.42753 
7.36442 0.27932 -2.03631 7.36442 0.27932 -0.12308 7.36442 0.49002 -0.12308 
7.36633 0.07289 -1.99076 7.36633 0.69645 -0.16863 7.37602 0.22619 -2.03219 
7.37602 0.22619 -0.1272 7.37602 0.54315 -0.1272 7.37725 -0.40401 -1.63737 
7.38 -0.08551 -1.9243 7.38 0.85485 -0.23509 7.38072 0.02354 -1.97657 
7.38072 0.7458 -0.18282 7.38345 -0.1884 -1.85929 7.38345 0.95774 -0.3001 
7.38839 0.17352 -2.02525 7.38839 0.59582 -0.13414 7.39101 -0.28461 -1.78113 
7.39101 1.05395 -0.37826 7.39309 0.38467 -0.10966 7.40142 0.12249 -2.01575 
7.40142 0.64685 -0.14364 7.40219 0.33188 -0.10886 7.40219 0.43746 -0.10886 
7.4028 -0.37173 -1.69079 7.4028 1.14107 -0.4686 7.40656 -0.43257 -1.60832 
7.41332 0.27872 -2.0488 7.41332 0.27872 -0.11059 7.41332 0.49062 -0.11059 
7.41398 -0.14492 -1.89836 7.41398 0.91426 -0.26103 7.41513 0.07221 -2.00357 
7.41513 0.69713 -0.15582 7.4182 -0.03149 -1.9625 7.4182 0.80083 -0.19689 
7.41917 -0.24359 -1.82685 7.41917 1.01293 -0.33254 7.42513 0.2256 -2.04416 
7.42513 0.2256 -0.11523 7.42513 0.54374 -0.11523 7.42941 -0.33602 -1.74144 
7.42941 1.10536 -0.41795 7.43727 0.17317 -2.03664 7.43727 0.59617 -0.12275 
7.44098 -0.41614 -1.64595 7.44098 0.38467 -0.09891 7.44915 -0.2015 -1.86803 
7.44915 0.97084 -0.29136 7.45049 0.12222 -2.02663 7.45049 0.64712 -0.13276 
7.45154 -0.09243 -1.93895 7.45154 0.86177 -0.22044 7.45162 0.33145 -0.0983 
7.45162 0.43789 -0.0983 7.45223 0.01667 -1.99117 7.45223 0.75267 -0.16822 
7.45696 -0.29702 -1.78907 7.45696 1.06636 -0.37032 7.46279 0.27838 -2.05882 
7.46279 0.27838 -0.10057 7.46279 0.49096 -0.10057 7.46702 -0.38251 -1.69845 
7.46702 1.15185 -0.46094 7.47448 0.22563 -2.05365 7.47448 0.22563 -0.10574 
7.47448 0.54371 -0.10574 7.48532 -0.25493 -1.83347 7.48532 1.02427 -0.32592 
7.4865 -0.15117 -1.91066 7.4865 0.92051 -0.24873 7.48664 0.17335 -2.04562 
7.48664 0.59599 -0.11377 7.4875 0.06668 -2.01608 7.4875 0.70266 -0.14331 
7.48934 0.38467 -0.09052 7.49018 -0.03717 -1.97455 7.49018 0.80651 -0.18484 
7.49434 -0.34522 -1.7484 7.49434 1.11456 -0.41099 7.50013 0.33141 -0.09041 
7.50013 0.43793 -0.09041 7.50555 -0.42484 -1.65211 7.5116 0.27811 -2.06618 
7.5116 0.27811 -0.09321 7.5116 0.49123 -0.09321 7.52225 -0.2064 -1.87824 
7.52225 0.97574 -0.28115 7.52229 -0.30494 -1.79488 7.52229 1.07428 -0.36451 
7.5234 0.11751 -2.03674 7.5234 0.65183 -0.12265 7.52344 0.22538 -2.06048 
7.52344 0.22538 -0.09891 7.52344 0.54396 -0.09891 7.5247 -0.09714 -1.94886 
7.5247 0.86648 -0.21053 7.52518 0.01205 -2.00103 7.52518 0.75729 -0.15836 
7.53248 -0.38983 -1.70372 7.53248 1.15917 -0.45567 7.53806 0.38467 -0.08451 
7.54926 0.3313 -0.0849 7.54926 0.43804 -0.0849 7.55982 -0.15449 -1.91844 
7.55982 0.92383 -0.24095 7.55988 -0.35125 -1.75246 7.55988 1.12059 -0.40693 
7.56048 -0.26048 -1.84001 7.56048 1.02982 -0.31938 7.56067 0.06288 -2.0235 
7.56067 0.70646 -0.13589 7.56071 0.2781 -2.07114 7.56071 0.2781 -0.08825 
7.56071 0.49124 -0.08825 7.56115 0.17155 -2.05384 7.56115 0.17155 -0.10555 
7.56115 0.59779 -0.10555 7.56293 -0.04059 -1.98181 7.56293 0.80993 -0.17758 
7.57067 -0.43008 -1.65581 7.58701 0.38467 -0.0809 7.59784 -0.21014 -1.88265 
7.59784 0.97948 -0.27674 7.59784 -0.0995 -1.95383 7.59784 0.86884 -0.20556 
7.59787 -0.30868 -1.79928 7.59787 1.07802 -0.36011 7.59788 -0.39363 -1.70643 
7.59788 1.16297 -0.45296 7.59829 0.11629 -2.04227 7.59829 0.65305 -0.11712 
7.59829 0.00972 -2.00597 7.59829 0.75962 -0.15342 7.59831 0.22417 -2.06601 
7.59831 0.22417 -0.09338 7.59831 0.54517 -0.09338 7.59831 0.33127 -0.08184 
7.59831 0.43807 -0.08184 7.63607 -0.3534 -1.75442 7.63607 -0.26233 -1.84219 
7.63607 -0.15607 -1.92089 7.63607 -0.04173 -1.98423 7.63607 0.06196 -2.02619 
7.63607 0.17095 -2.05659 7.63607 0.17095 -0.1028 7.63607 0.27779 -2.07397 
7.63607 0.27779 -0.08542 7.63607 0.38467 -0.0797 7.63607 0.49155 -0.08542 
7.63607 0.59839 -0.1028 7.63607 0.70738 -0.1332 7.63607 0.81107 -0.17516 
7.63607 0.92541 -0.2385 7.63607 1.03167 -0.3172 7.63607 1.12274 -0.40497 
7.67383 0.33127 -0.08184 7.67383 0.43807 -0.08184 7.67384 0.22417 -2.06601 
7.67384 0.22417 -0.09338 7.67384 0.54517 -0.09338 7.67386 0.00972 -2.00597 
7.67386 0.75962 -0.15342 7.67386 0.11629 -2.04227 7.67386 0.11629 -0.11712 
7.67386 0.65305 -0.11712 7.67427 -0.39363 -1.70643 7.67427 1.16297 -0.45296 
7.67427 -0.30868 -1.79928 7.67427 1.07802 -0.36011 7.67431 -0.0995 -1.95383 
7.67431 0.86884 -0.20556 7.67431 -0.21014 -1.88265 7.67431 0.97948 -0.27674 
7.68514 0.38467 -0.0809 7.70922 -0.04059 -1.98181 7.70922 0.80993 -0.17758 
7.711 0.17155 -2.05384 7.711 0.17155 -0.10555 7.711 0.59779 -0.10555 
7.71143 0.2781 -2.07114 7.71143 0.2781 -0.08825 7.71143 0.49124 -0.08825 
7.71147 0.06288 -2.0235 7.71147 0.06288 -0.13589 7.71147 0.70646 -0.13589 
7.71167 -0.26048 -1.84001 7.71167 1.02982 -0.31938 7.71227 -0.35125 -1.75246 
7.71227 1.12059 -0.40693 7.71232 -0.15449 -1.91844 7.71232 0.92383 -0.24095 
7.72289 0.3313 -0.0849 7.72289 0.43804 -0.0849 7.73409 0.38467 -0.08451 
7.73967 -0.38983 -1.70372 7.73967 1.15917 -0.45567 7.74696 0.75729 -0.15836 
7.74745 -0.09714 -1.94886 7.74745 0.86648 -0.21053 7.74871 0.22538 -0.09891 
7.74871 0.54396 -0.09891 7.74874 0.11751 -0.12265 7.74874 0.65183 -0.12265 
7.74985 -0.30494 -1.79488 7.74985 1.07428 -0.36451 7.7499 -0.2064 -1.87824 
7.7499 0.97574 -0.28115 7.76055 0.27811 -0.09321 7.76055 0.49123 -0.09321 
7.77202 0.33141 -0.09041 7.77202 0.43793 -0.09041 7.77781 -0.34522 -1.7484 
7.77781 1.11456 -0.41099 7.78197 0.80651 -0.18484 7.7828 0.38467 -0.09052 
7.78465 0.06668 -0.14331 7.78465 0.70266 -0.14331 7.7855 0.17335 -0.11377 
7.7855 0.59599 -0.11377 7.78565 0.92051 -0.24873 7.78683 -0.25493 -1.83347 
7.78683 1.02427 -0.32592 7.79767 0.22563 -0.10574 7.79767 0.54371 -0.10574 
7.80513 -0.38251 -1.69845 7.80513 1.15185 -0.46094 7.80935 0.27838 -0.10057 
7.80935 0.49096 -0.10057 7.81519 1.06636 -0.37032 7.81992 0.01667 -0.16822 
7.81992 0.75267 -0.16822 7.82053 0.33145 -0.0983 7.82053 0.43789 -0.0983 
7.82061 0.86177 -0.22044 7.82166 0.12222 -0.13276 7.82166 0.64712 -0.13276 
7.823 0.97084 -0.29136 7.83116 0.38467 -0.09891 7.83488 0.17317 -0.12275 
7.83488 0.59617 -0.12275 7.84274 1.10536 -0.41795 7.84702 0.2256 -0.11523 
7.84702 0.54374 -0.11523 7.85298 1.01293 -0.33254 7.85394 -0.03149 -0.19689 
7.85394 0.80083 -0.19689 7.85702 0.07221 -0.15582 7.85702 0.69713 -0.15582 
7.85817 0.91426 -0.26103 7.85882 0.27872 -0.11059 7.85882 0.49062 -0.11059 
7.86935 1.14107 -0.4686 7.86996 0.33188 -0.10886 7.86996 0.43746 -0.10886 
7.87072 0.12249 -0.14364 7.87072 0.64685 -0.14364 7.87905 0.38467 -0.10966 
7.88114 1.05395 -0.37826 7.88376 0.17352 -0.13414 7.88376 0.59582 -0.13414 
7.8887 0.95774 -0.3001 7.89143 0.02354 -0.18282 7.89143 0.7458 -0.18282 
7.89214 -0.08551 -0.23509 7.89214 0.85485 -0.23509 7.89489 1.17335 -0.52202 
7.89613 0.22619 -0.1272 7.89613 0.54315 -0.1272 7.90582 0.07289 -0.16863 
7.90582 0.69645 -0.16863 7.90772 0.27932 -0.12308 7.90772 0.49002 -0.12308 
7.9087 1.09203 -0.42753 7.91744 0.33192 -0.12155 7.91744 0.43742 -0.12155 
7.91814 0.99873 -0.34255 7.91946 0.12338 -0.15697 7.91946 0.64596 -0.15697 
7.92352 0.89918 -0.27182 7.92475 -0.02358 -0.21367 7.92475 0.79292 -0.21367 
7.92636 0.38467 -0.12275 7.93201 0.17441 -0.14792 7.93201 0.59493 -0.14792 
7.93498 1.12648 -0.47938 7.93977 0.02488 -0.19747 7.93977 0.74446 -0.19747 
7.9443 0.22723 -0.1415 7.9443 0.54211 -0.1415 7.94648 1.03859 -0.38974 
7.9537 0.94173 -0.31237 7.95394 0.07436 -0.18377 7.95394 0.69498 -0.18377 
7.95485 0.27936 -0.13774 7.95485 0.48998 -0.13774 7.95683 -0.06895 -0.24823 
7.95683 0.83829 -0.24823 7.95751 1.15784 -0.53298 7.96451 0.33204 -0.13664 
7.96451 0.4373 -0.13664 7.9672 0.12472 -0.17262 7.9672 0.64462 -0.17262 
7.97296 0.38467 -0.13815 7.97339 1.07544 -0.44012 7.97463 -0.02441 -0.23232 
7.97463 0.79375 -0.23232 7.97952 0.17582 -0.16404 7.97952 0.59352 -0.16404 
7.98202 0.98173 -0.35593 7.98754 0.88172 -0.28634 7.9896 0.02427 -0.21649 
7.9896 0.74507 -0.21649 7.99087 0.22751 -0.15805 7.99087 0.54183 -0.15805 
7.99686 1.1088 -0.49193 8.00121 0.27965 -0.15468 8.00121 0.48969 -0.15468 
8.00387 0.07422 -0.20314 8.00387 0.69512 -0.20314 8.00602 -0.06881 -0.26883 
8.00602 0.83815 -0.26883 8.00991 1.02052 -0.40446 8.01051 0.33209 -0.15394 
8.01051 0.43725 -0.15394 8.01675 0.92302 -0.32786 8.01705 0.12476 -0.19239 
8.01705 0.64458 -0.19239 8.01876 0.38467 -0.15582 8.01876 1.13901 -0.54629 
8.02355 -0.02408 -0.25338 8.02355 0.79342 -0.25338 8.03007 0.17743 -0.18425 
8.03007 0.59191 -0.18425 8.03462 1.0554 -0.45417 8.03604 0.88064 -0.30895 
8.03872 0.02492 -0.238 8.03872 0.74442 -0.238 8.04129 0.22929 -0.17877 
8.04129 0.54005 -0.17877 8.04432 0.96202 -0.37259 8.05163 0.28185 -0.17596 
8.05163 0.48749 -0.17596 8.05275 0.07496 -0.22502 8.05275 0.69438 -0.22502 
8.05437 -0.06741 -0.29188 8.05437 0.83675 -0.29188 8.05764 1.08773 -0.50698 
8.06077 0.33439 -0.17576 8.06077 0.43495 -0.17576 8.06363 0.38467 -0.17571 
8.06439 0.92075 -0.35226 8.06675 0.12692 -0.21478 8.06675 0.64242 -0.21478 
8.07015 0.99854 -0.42035 8.07136 -0.02259 -0.27679 8.07136 0.79193 -0.27679 
8.07836 1.11696 -0.56189 8.07945 0.17965 -0.20712 8.07945 0.58969 -0.20712 
8.08339 0.87814 -0.33377 8.08643 0.02664 -0.26177 8.08643 0.7427 -0.26177 
8.09078 0.23178 -0.20227 8.09078 0.53756 -0.20227 8.09139 0.9591 -0.39946 
8.09412 1.03244 -0.47093 8.1008 0.28435 -0.19994 8.1008 0.48499 -0.19994 
8.10125 -0.06494 -0.31716 8.10125 0.83428 -0.31716 8.10161 0.07761 -0.24964 
8.10161 0.69173 -0.24964 8.10473 0.33445 -0.19774 8.10473 0.43489 -0.19774 
8.10747 0.38467 -0.19777 8.11094 1.12562 -0.60483 8.1113 0.91749 -0.37951 
8.11543 0.1298 -0.2399 8.11543 0.63954 -0.2399 8.11612 1.06356 -0.52412 
8.1162 0.99421 -0.44887 8.11795 -0.01995 -0.30247 8.11795 0.78929 -0.30247 
8.12752 0.18248 -0.23258 8.12752 0.58686 -0.23258 8.13029 0.8743 -0.36135 
8.13425 0.03009 -0.28843 8.13425 0.73925 -0.28843 8.13607 1.09178 -0.5797 
8.13712 0.95449 -0.42834 8.13864 0.23478 -0.22825 8.13864 0.53456 -0.22825 
8.13914 1.02671 -0.50115 8.14384 0.28445 -0.22405 8.14384 0.48489 -0.22405 
8.14776 0.33461 -0.22198 8.14776 0.43473 -0.22198 8.14795 -0.06079 -0.34516 
8.14795 0.83013 -0.34516 8.14908 0.08118 -0.27675 8.14908 0.68816 -0.27675 
8.15018 0.38467 -0.22197 8.15388 1.11696 -0.63741 8.15708 0.91242 -0.40885 
8.16001 1.05623 -0.55576 8.16103 0.98807 -0.47942 8.16239 0.13318 -0.26745 
8.16239 0.63616 -0.26745 8.16317 -0.01615 -0.33035 8.16317 0.78549 -0.33035 
8.17413 0.18591 -0.26055 8.17413 0.58343 -0.26055 8.17571 0.86901 -0.39107 
8.17927 0.03415 -0.31675 8.17927 0.73519 -0.31675 8.18057 0.23516 -0.25436 
8.18057 0.53418 -0.25436 8.18137 0.94819 -0.45913 8.18267 1.01906 -0.53309 
8.18564 0.28479 -0.25024 8.18564 0.48455 -0.25024 8.18933 0.33467 -0.24819 
8.18933 0.43467 -0.24819 8.19164 0.38467 -0.24823 8.19164 1.06356 -0.59965 
8.19198 -0.05598 -0.37486 8.19198 0.82532 -0.37486 8.19403 0.08576 -0.30552 
8.19403 0.68358 -0.30552 8.2011 0.90577 -0.44001 8.20403 0.98037 -0.51174 
8.20689 -0.01122 -0.36036 8.20689 0.78056 -0.36036 8.20709 0.13798 -0.2967 
8.20709 0.63136 -0.2967 8.20878 1.08773 -0.65813 8.21462 1.02671 -0.57663 
8.21527 0.18609 -0.28907 8.21527 0.58325 -0.28907 8.21853 -0.09388 -0.42264 
8.21853 0.86322 -0.42264 8.22171 0.23541 -0.28298 8.22171 0.53393 -0.28298 
8.22301 0.03947 -0.34734 8.22301 0.72987 -0.34734 8.22401 0.94024 -0.49176 
8.22689 0.28536 -0.27902 8.22689 0.48398 -0.27902 8.23057 0.33531 -0.27711 
8.23057 0.43403 -0.27711 8.23177 0.38467 -0.27649 8.23461 -0.04994 -0.40674 
8.23461 0.81928 -0.40674 8.23635 0.98807 -0.55474 8.23738 0.0912 -0.33652 
8.23738 0.67814 -0.33652 8.24258 0.89877 -0.47319 8.24484 1.03244 -0.62165 
8.24691 0.13868 -0.32712 8.24691 0.63066 -0.32712 8.24899 -0.00517 -0.39241 
8.24899 0.77451 -0.39241 8.25496 0.18676 -0.31956 8.25496 0.58258 -0.31956 
8.25664 0.94819 -0.5344 8.25969 -0.08673 -0.45608 8.25969 0.85607 -0.45608 
8.2616 0.23628 -0.31373 8.2616 0.53306 -0.31373 8.2616 1.0554 -0.68115 
8.26484 0.0458 -0.37983 8.26484 0.72354 -0.37983 8.26665 0.28618 -0.30984 
8.26665 0.48316 -0.30984 8.2669 0.99421 -0.59957 8.26933 0.33537 -0.30732 
8.26933 0.43397 -0.30732 8.27047 0.38467 -0.30668 8.27529 -0.04289 -0.44048 
8.27529 0.81223 -0.44048 8.27576 0.90577 -0.51467 8.27586 0.09242 -0.36888 
8.27586 0.67692 -0.36888 8.28538 0.13999 -0.3596 8.28538 0.62935 -0.3596 
8.28743 0.95449 -0.57865 8.28936 0.00199 -0.42641 8.28936 0.76735 -0.42641 
8.2931 0.18792 -0.35195 8.2931 0.58142 -0.35195 8.29313 -0.09388 -0.49723 
8.29313 0.86322 -0.49723 8.29542 0.99854 -0.64562 8.29971 0.23753 -0.34625 
8.29971 0.53181 -0.34625 8.30185 0.04778 -0.41392 8.30185 0.72156 -0.41392 
8.30402 0.2863 -0.34202 8.30402 0.48304 -0.34202 8.30673 0.33554 -0.33956 
8.30673 0.4338 -0.33956 8.30692 0.91242 -0.55869 8.30763 0.38467 -0.33874 
8.30903 -0.04994 -0.48116 8.30903 0.81928 -0.48116 8.31131 1.02052 -0.70586 
8.31273 0.09439 -0.40304 8.31273 0.67495 -0.40304 8.31631 0.9591 -0.62438 
8.32199 0.14169 -0.39378 8.32199 0.62765 -0.39378 8.32336 -0.00517 -0.46678 
8.32336 0.77451 -0.46678 8.3247 -0.09967 -0.54006 8.3247 0.86901 -0.54006 
8.32602 1.03859 -0.76929 8.32959 0.18958 -0.38618 8.32959 0.57976 -0.38618 
8.33553 0.23794 -0.38024 8.33553 0.5314 -0.38024 8.33594 0.0458 -0.45093 
8.33594 0.72354 -0.45093 8.33626 0.91749 -0.60447 8.33978 0.28665 -0.37599 
8.33978 0.48269 -0.37599 8.34091 -0.05598 -0.52379 8.34091 0.82532 -0.52379 
8.34233 0.3356 -0.37344 8.34233 0.43374 -0.37344 8.34318 0.38467 -0.37259 
8.34318 0.96202 -0.67145 8.34689 0.09242 -0.4399 8.34689 0.67692 -0.4399 
8.35442 -0.10496 -0.58548 8.35442 0.8743 -0.58548 8.35541 -0.01122 -0.50888 
8.35541 0.78056 -0.50888 8.35617 0.13999 -0.43039 8.35617 0.62935 -0.43039 
8.35984 0.98173 -0.73375 8.3635 0.92075 -0.65137 8.36381 0.18792 -0.42267 
8.36381 0.58142 -0.42267 8.36843 0.03947 -0.49276 8.36843 0.72987 -0.49276 
8.36952 0.23753 -0.41606 8.36952 0.53181 -0.41606 8.37061 -0.06079 -0.56781 
8.37061 0.83013 -0.56781 8.37321 0.99873 -0.79763 8.37375 0.2863 -0.41174 
8.37375 0.48304 -0.41174 8.37621 0.33554 -0.40903 8.37621 0.4338 -0.40903 
8.37703 0.38467 -0.40814 8.37925 0.0912 -0.47839 8.37925 0.67814 -0.47839 
8.382 -0.1088 -0.63238 8.382 0.87814 -0.63238 8.38542 -0.01615 -0.5526 
8.38542 0.78549 -0.5526 8.38791 0.92302 -0.69902 8.38865 0.13868 -0.46886 
8.38865 0.63066 -0.46886 8.39621 0.18676 -0.46081 8.39621 0.58258 -0.46081 
8.39861 -0.06494 -0.61452 8.39861 0.83428 -0.61452 8.39901 0.03415 -0.5365 
8.39901 0.73519 -0.5365 8.40204 0.23628 -0.45417 8.40204 0.53306 -0.45417 
8.4034 0.94173 -0.76207 8.40593 0.28618 -0.44912 8.40593 0.48316 -0.44912 
8.40682 0.88064 -0.67973 8.40845 0.33537 -0.44644 8.40845 0.43397 -0.44644 
8.40908 0.38467 -0.4453 8.41024 0.08576 -0.52174 8.41024 0.68358 -0.52174 
8.4133 -0.01995 -0.59782 8.4133 0.78929 -0.59782 8.41567 0.95774 -0.82707 
8.41907 0.13798 -0.50868 8.41907 0.63136 -0.50868 8.42389 0.83675 -0.6614 
8.42441 0.97084 -0.89277 8.4267 0.18609 -0.5005 8.4267 0.58325 -0.5005 
8.42733 0.03009 -0.58152 8.42733 0.73925 -0.58152 8.42943 0.88172 -0.72823 
8.43279 0.23541 -0.49406 8.43279 0.53393 -0.49406 8.43674 0.28536 -0.48888 
8.43674 0.48398 -0.48888 8.43866 0.33531 -0.4852 8.43866 0.43403 -0.4852 
8.43898 0.79193 -0.6444 8.43902 0.08118 -0.56669 8.43902 0.68816 -0.56669 
8.43928 0.38467 -0.484 8.44395 0.89918 -0.79225 8.44694 0.83815 -0.70975 
8.44832 0.13318 -0.55338 8.44832 0.63616 -0.55338 8.45399 0.7427 -0.62934 
8.45521 0.18591 -0.54164 8.45521 0.58343 -0.54164 8.46141 0.23516 -0.5352 
8.46141 0.53418 -0.5352 8.46239 0.79342 -0.69222 8.46553 0.28479 -0.53013 
8.46553 0.48455 -0.53013 8.46613 0.69173 -0.61416 8.46754 0.38467 -0.52412 
8.46754 0.83829 -0.75894 8.46758 0.33467 -0.52643 8.46758 0.43467 -0.52643 
8.47587 0.63954 -0.60034 8.47777 0.74442 -0.67705 8.48319 0.58686 -0.58825 
8.48752 0.53456 -0.57713 8.49075 0.69438 -0.66302 8.49172 0.28445 -0.57193 
8.49172 0.48489 -0.57193 8.49379 0.33461 -0.56801 8.49379 0.43473 -0.56801 
8.4938 0.38467 -0.56559 8.50099 0.64242 -0.64902 3.42651 -3.20144 1.19428 
3.43164 -3.3532 1.25048 3.44261 -3.15114 1.18069 3.44339 -3.30047 1.24359 
3.45669 -3.24848 1.23429 3.45782 -3.1065 1.16588 3.45801 -3.5019 1.28906 
3.46194 -3.45174 1.28699 3.46713 -3.40207 1.28279 3.47152 -3.19738 1.2226 
3.47549 -3.06233 1.14968 3.47825 -3.34977 1.27846 3.48782 -3.14735 1.20857 
3.49034 -3.29709 1.27114 3.49447 -3.01914 1.13153 3.4983 -3.55196 1.31326 
3.50105 -3.60218 1.3133 3.50105 -3.50174 1.3133 3.50416 -3.2449 1.2614 
3.50452 -3.10235 1.19388 3.50497 -3.65228 1.3111 3.50497 -3.45164 1.3111 
3.51166 -2.90419 -0.17742 3.51438 -2.97753 -0.24889 3.51438 -2.97753 1.11158 
3.51499 -3.70485 1.30877 3.51499 -3.39907 1.30877 3.51934 -3.19393 1.24926 
3.52239 -3.05849 -0.31458 3.52239 -3.05849 1.17727 3.52632 -3.75698 1.30392 
3.52632 -3.34694 1.30392 3.53441 -3.1447 1.23425 3.53562 -2.93809 -0.228 
3.53903 -3.80971 1.29626 3.53903 -3.29421 1.29626 3.54138 -3.01588 -0.29609 
3.54138 -3.01588 1.15877 3.54214 -3.55196 1.33533 3.545 -3.60224 1.33528 
3.545 -3.50168 1.33528 3.54814 -2.8489 -0.14137 3.55141 -4.00404 1.21916 
3.55141 -3.09988 -0.35647 3.55141 -3.09988 1.21916 3.55303 -3.86167 1.28601 
3.55303 -3.24225 1.28601 3.55415 -3.65478 1.33508 3.55415 -3.44914 1.33508 
3.56145 -2.97461 -0.27576 3.56145 -2.97461 1.13845 3.56449 -3.70735 1.33226 
3.56449 -3.39658 1.33226 3.56705 -3.91171 1.27304 3.56705 -3.19221 -0.41036 
3.56705 -3.19221 1.27304 3.56974 -4.04793 1.20208 3.56974 -3.05599 -0.3394 
3.56974 -3.05599 1.20208 3.57115 -2.88123 -0.19418 3.5757 -3.7592 1.32679 
3.5757 -3.34472 1.32679 3.58223 -3.96071 1.25765 3.58223 -3.14321 -0.39497 
3.58223 -3.14321 1.25765 3.58702 -3.55196 1.35522 3.58872 -3.81187 1.31865 
3.58872 -3.29206 -0.45596 3.58872 -3.29206 1.31865 3.58903 -4.09031 1.18318 
3.58903 -3.01361 -0.3205 3.58903 -3.01361 1.18318 3.59526 -3.60454 1.3571 
3.59526 -3.49938 1.3571 3.59586 -4.18781 1.10658 3.59586 -2.91611 -0.24389 
3.59976 -4.00544 1.24221 3.59976 -3.09848 -0.37952 3.59976 -3.09848 1.24221 
3.6019 -3.86242 1.3079 3.6019 -3.24151 -0.44521 3.6019 -3.24151 1.3079 
3.60456 -3.65698 1.35636 3.60456 -3.44694 1.35636 3.60891 -2.82783 -0.15642 
3.61491 -3.70912 1.35299 3.61491 -3.39481 -0.4903 3.61491 -3.39481 1.35299 
3.61617 -3.91236 1.29455 3.61617 -3.19156 -0.43187 3.61617 -3.19156 1.29455 
3.61823 -4.04901 1.2247 3.61823 -3.05491 -0.36201 3.61823 -3.05491 1.2247 
3.62376 -4.14902 1.15511 3.62376 -2.9549 -0.29243 3.62625 -3.76081 1.347 
3.62625 -3.34311 -0.48431 3.62625 -3.34311 1.347 3.63115 -3.96104 1.27871 
3.63115 -3.14288 -0.41603 3.63115 -3.14288 1.27871 3.63238 -2.86119 -0.20823 
3.63281 -3.55196 -0.5102 3.63281 -3.55196 1.37289 3.63858 -3.81191 1.33842 
3.63858 -3.29202 -0.47573 3.63858 -3.29202 1.33842 3.64126 -3.60459 -0.51172 
3.64126 -3.60459 1.3744 3.64126 -3.49934 -0.51172 3.64126 -3.49934 1.3744 
3.64894 -4.00558 1.26281 3.64894 -3.09834 -0.40013 3.64894 -3.09834 1.26281 
3.65092 -3.65727 -0.51062 3.65092 -3.65727 1.3733 3.65092 -3.44665 -0.51062 
3.65092 -3.44665 1.3733 3.65184 -3.86227 1.32726 3.65184 -3.24165 -0.46458 
3.65184 -3.24165 1.32726 3.65207 -4.10903 1.19867 3.65207 -2.9949 -0.33598 
3.65207 -2.9949 1.19867 3.65929 -4.20588 1.12129 3.65929 -2.89804 -0.25861 
3.66147 -3.7094 -0.50685 3.66147 -3.7094 1.36954 3.66147 -3.39452 -0.50685 
3.66147 -3.39452 1.36954 3.666 -3.91175 1.31357 3.666 -3.19217 -0.45088 
3.666 -3.19217 1.31357 3.67376 -3.76222 -0.50044 3.67376 -3.76222 1.36312 
3.67376 -3.3417 -0.50044 3.67376 -3.3417 1.36312 3.67941 -3.55196 -0.5256 
3.67941 -3.55196 1.38828 3.68102 -3.96021 1.29737 3.68102 -3.14371 -0.43468 
3.68102 -3.14371 1.29737 3.68226 -4.06647 1.23921 3.68226 -3.03745 -0.37653 
3.68226 -3.03745 1.23921 3.68632 -3.81325 -0.49138 3.68632 -3.81325 1.35407 
3.68632 -3.29067 -0.49138 3.68632 -3.29067 1.35407 3.68763 -4.16602 1.16848 
3.68763 -2.93791 -0.3058 3.68833 -3.60471 -0.52681 3.68833 -3.60471 1.38949 
3.68833 -3.49921 -0.52681 3.68833 -3.49921 1.38949 3.69708 -2.8446 -0.22082 
3.69805 -3.65731 -0.52527 3.69805 -3.65731 1.38796 3.69805 -3.44661 -0.52527 
3.69805 -3.44661 1.38796 3.69995 -3.86374 -0.47972 3.69995 -3.86374 1.3424 
3.69995 -3.24018 -0.47972 3.69995 -3.24018 1.3424 3.70964 -3.71044 -0.52116 
3.70964 -3.71044 1.38384 3.70964 -3.39348 -0.52116 3.70964 -3.39348 1.38384 
3.71363 -4.02214 1.27595 3.71363 -3.08178 -0.41326 3.71363 -3.08178 1.27595 
3.71434 -3.91309 -0.46553 3.71434 -3.91309 1.32822 3.71434 -3.19083 -0.46553 
3.71434 -3.19083 1.32822 3.71707 -4.12503 1.21094 3.71707 -2.97889 -0.34825 
3.71707 -2.97889 1.21094 3.72201 -3.76311 -0.51421 3.72201 -3.76311 1.3769 
3.72201 -3.34081 -0.51421 3.72201 -3.34081 1.3769 3.72464 -4.22124 1.13278 
3.72464 -2.88268 -0.27009 3.72672 -3.55196 -0.53869 3.72672 -3.55196 1.40137 
3.73505 -3.81414 -0.50471 3.73505 -3.81414 1.3674 3.73505 -3.28978 -0.50471 
3.73505 -3.28978 1.3674 3.73582 -3.60475 -0.53949 3.73582 -3.60475 1.40217 
3.73582 -3.49917 -0.53949 3.73582 -3.49917 1.40217 3.74695 -3.65791 -0.53776 
3.74695 -3.65791 1.40044 3.74695 -3.44601 -0.53776 3.74695 -3.44601 1.40044 
3.74761 -4.08155 1.25 3.74761 -3.02237 -0.38732 3.74761 -3.02237 1.25 
3.74876 -3.86442 -0.49254 3.74876 -3.86442 1.35522 3.74876 -3.2395 -0.49254 
3.74876 -3.2395 1.35522 3.75183 -3.96812 -0.45146 3.75183 -3.96812 1.31415 
3.75183 -3.1358 -0.45146 3.75183 -3.1358 1.31415 3.7528 -4.18022 1.1785 
3.7528 -2.9237 -0.31582 3.75875 -3.71103 -0.53312 3.75875 -3.71103 1.39581 
3.75875 -3.39289 -0.53312 3.75875 -3.39289 1.39581 3.76303 -2.83127 -0.2304 
3.77089 -3.76346 -0.5256 3.77089 -3.76346 1.38829 3.77089 -3.34046 -0.5256 
3.77089 -3.34046 1.38829 3.77461 -3.55196 -0.54944 3.77461 -3.55196 1.41213 
3.78277 -4.13813 1.21967 3.78277 -2.96579 -0.35699 3.78277 -2.96579 1.21967 
3.78412 -3.81442 -0.51559 3.78412 -3.81442 1.37827 3.78412 -3.28951 -0.51559 
3.78412 -3.28951 1.37827 3.78517 -4.02906 1.2906 3.78517 -3.07486 -0.42791 
3.78517 -3.07486 1.2906 3.78524 -3.60518 -0.55006 3.78524 -3.60518 1.41274 
3.78524 -3.49874 -0.55006 3.78524 -3.49874 1.41274 3.78585 -3.91996 -0.48013 
3.78585 -3.91996 1.34281 3.78585 -3.18396 -0.48013 3.78585 -3.18396 1.34281 
3.79058 -4.23366 1.14072 3.79058 -2.87027 -0.27803 3.79642 -3.65825 -0.54778 
3.79642 -3.65825 1.41046 3.79642 -3.44567 -0.54778 3.79642 -3.44567 1.41046 
3.80811 -3.711 -0.54261 3.80811 -3.711 1.4053 3.80811 -3.39292 -0.54261 
3.80811 -3.39292 1.4053 3.81894 -4.19156 1.18512 3.81894 -2.91236 -0.32244 
3.82012 -4.0878 1.26231 3.82012 -3.01612 -0.39962 3.82012 -3.01612 1.26231 
3.82027 -3.76329 -0.53458 3.82027 -3.76329 1.39727 3.82027 -3.34064 -0.53458 
3.82027 -3.34064 1.39727 3.82113 -3.86995 -0.50504 3.82113 -3.86995 1.36772 
3.82113 -3.23398 -0.50504 3.82113 -3.23398 1.36772 3.82297 -3.55196 -0.55783 
3.82297 -3.55196 1.42052 3.8238 -3.9738 1.3262 3.8238 -3.13012 -0.46351 
3.8238 -3.13012 1.3262 3.82796 -2.82207 -0.23736 3.83376 -3.60522 -0.55794 
3.83376 -3.60522 1.42063 3.83376 -3.4987 -0.55794 3.83376 -3.4987 1.42063 
3.84523 -3.65852 -0.55514 3.84523 -3.65852 1.41783 3.84523 -3.4454 -0.55514 
3.84523 -3.4454 1.41783 3.85587 -4.14304 1.22989 3.85587 -2.96089 -0.3672 
3.85587 -2.96089 1.22989 3.85592 -2.86235 -0.28384 3.85703 -3.81912 -0.5257 
3.85703 -3.81912 1.38838 3.85703 -3.2848 -0.5257 3.85703 -3.2848 1.38838 
3.85706 -3.71125 -0.54944 3.85706 -3.71125 1.41213 3.85706 -3.39267 -0.54944 
3.85706 -3.39267 1.41213 3.85832 -4.03377 1.30051 3.85832 -3.07015 -0.43782 
3.85832 -3.07015 1.30051 3.85881 -3.92458 -0.48999 3.85881 -3.92458 1.35268 
3.85881 -3.17934 -0.48999 3.85881 -3.17934 1.35268 3.87168 -3.55196 -0.56384 
3.87168 -3.55196 1.42653 3.88288 -3.60533 -0.56345 3.88288 -3.60533 1.42614 
3.88288 -3.49859 -0.56345 3.88288 -3.49859 1.42614 3.89345 -4.09112 1.27009 
3.89345 -3.0128 -0.4074 3.89345 -3.0128 1.27009 3.89351 -2.81604 -0.24142 
3.8941 -4.19711 1.19165 3.8941 -2.90682 -0.32897 3.8943 -3.87375 -0.51246 
3.8943 -3.87375 1.37515 3.8943 -3.23017 -0.51246 3.8943 -3.23017 1.37515 
3.89434 -3.65854 -0.5601 3.89434 -3.65854 1.42279 3.89434 -3.44539 -0.5601 
3.89434 -3.44539 1.42279 3.89477 -3.76508 -0.54281 3.89477 -3.76508 1.40549 
3.89477 -3.33884 -0.54281 3.89477 -3.33884 1.40549 3.89655 -3.97722 1.33345 
3.89655 -3.1267 -0.47077 3.89655 -3.1267 1.33345 3.92063 -3.55196 -0.56745 
3.92063 -3.55196 1.43014 3.93146 -4.14677 1.2343 3.93146 -2.95715 -0.37161 
3.93146 -2.95715 1.2343 3.93146 -4.03613 1.30548 3.93146 -3.06779 -0.4428 
3.93146 -3.06779 1.30548 3.9315 -2.85861 -0.28825 3.93191 -3.82034 -0.53123 
3.93191 -3.82034 1.39392 3.93191 -3.28359 -0.53123 3.93191 -3.28359 1.39392 
3.93191 -3.92691 -0.49493 3.93191 -3.92691 1.35762 3.93191 -3.17701 -0.49493 
3.93191 -3.17701 1.35762 3.93194 -3.71246 -0.55497 3.93194 -3.71246 1.41766 
3.93194 -3.39146 -0.55497 3.93194 -3.39146 1.41766 3.93194 -3.60536 -0.56652 
3.93194 -3.60536 1.4292 3.93194 -3.49856 -0.56652 3.93194 -3.49856 1.4292 
3.9697 -4.19896 1.19384 3.9697 -4.0927 1.27253 3.9697 -3.97836 1.33588 
3.9697 -3.87467 -0.51516 3.9697 -3.87467 1.37784 3.9697 -3.76569 -0.54555 
3.9697 -3.76569 1.40824 3.9697 -3.65884 -0.56293 3.9697 -3.65884 1.42562 
3.9697 -3.55196 -0.56866 3.9697 -3.55196 1.43134 3.9697 -3.44508 -0.56293 
3.9697 -3.44508 1.42562 3.9697 -3.33824 -0.54555 3.9697 -3.33824 1.40824 
3.9697 -3.22926 -0.51516 3.9697 -3.22926 1.37784 3.9697 -3.12556 -0.47319 
3.9697 -3.12556 1.33588 3.9697 -3.01122 -0.40985 3.9697 -3.01122 1.27253 
3.9697 -2.90496 -0.33115 3.9697 -2.81389 -0.24338 4.00746 -3.60536 -0.56652 
4.00746 -3.60536 1.4292 4.00746 -3.49856 -0.56652 4.00746 -3.49856 1.4292 
4.00746 -3.71246 -0.55497 4.00746 -3.71246 1.41766 4.00746 -3.39146 -0.55497 
4.00746 -3.39146 1.41766 4.00748 -3.92691 -0.49493 4.00748 -3.92691 1.35762 
4.00748 -3.17701 -0.49493 4.00748 -3.17701 1.35762 4.00749 -3.82034 -0.53123 
4.00749 -3.82034 1.39392 4.00749 -3.28359 -0.53123 4.00749 -3.28359 1.39392 
4.0079 -2.85861 -0.28825 4.00793 -4.03613 1.30548 4.00793 -3.06779 -0.4428 
4.00793 -3.06779 1.30548 4.00793 -4.14677 1.2343 4.00793 -2.95715 -0.37161 
4.00793 -2.95715 1.2343 4.01877 -3.55196 -0.56745 4.01877 -3.55196 1.43014 
4.04284 -3.97722 1.33345 4.04284 -3.1267 -0.47077 4.04284 -3.1267 1.33345 
4.04462 -3.76508 -0.54281 4.04462 -3.76508 1.40549 4.04462 -3.33884 -0.54281 
4.04462 -3.33884 1.40549 4.04506 -3.65854 -0.5601 4.04506 -3.65854 1.42279 
4.04506 -3.44539 -0.5601 4.04506 -3.44539 1.42279 4.0451 -3.87375 -0.51246 
4.0451 -3.87375 1.37515 4.0451 -3.23017 -0.51246 4.0451 -3.23017 1.37515 
4.04529 -4.19711 1.19165 4.04529 -2.90682 -0.32897 4.04589 -2.81604 -0.24142 
4.04595 -4.09112 1.27009 4.04595 -3.0128 -0.4074 4.04595 -3.0128 1.27009 
4.05652 -3.60533 -0.56345 4.05652 -3.60533 1.42614 4.05652 -3.49859 -0.56345 
4.05652 -3.49859 1.42614 4.06772 -3.55196 -0.56384 4.06772 -3.55196 1.42653 
4.0733 -2.77746 -0.19268 4.08059 -3.92458 -0.48999 4.08059 -3.92458 1.35268 
4.08059 -3.17934 -0.48999 4.08059 -3.17934 1.35268 4.08108 -4.03377 1.30051 
4.08108 -3.07015 -0.43782 4.08108 -3.07015 1.30051 4.08233 -3.71125 -0.54944 
4.08233 -3.71125 1.41213 4.08233 -3.39267 -0.54944 4.08233 -3.39267 1.41213 
4.08237 -3.81912 -0.5257 4.08237 -3.81912 1.38838 4.08237 -3.2848 -0.5257 
4.08237 -3.2848 1.38838 4.08348 -2.86235 -0.28384 4.08353 -4.14304 1.22989 
4.08353 -2.96089 -0.3672 4.08353 -2.96089 1.22989 4.09417 -3.65852 -0.55514 
4.09417 -3.65852 1.41783 4.09417 -3.4454 -0.55514 4.09417 -3.4454 1.41783 
4.10564 -3.60522 -0.55794 4.10564 -3.60522 1.42063 4.10564 -3.4987 -0.55794 
4.10564 -3.4987 1.42063 4.11144 -2.82207 -0.23736 4.1156 -3.9738 1.3262 
4.1156 -3.13012 -0.46351 4.1156 -3.13012 1.3262 4.11643 -3.55196 -0.55783 
4.11643 -3.55196 1.42052 4.11827 -3.86995 -0.50504 4.11827 -3.86995 1.36772 
4.11827 -3.23398 -0.50504 4.11827 -3.23398 1.36772 4.11913 -3.76329 -0.53458 
4.11913 -3.76329 1.39727 4.11913 -3.34064 -0.53458 4.11913 -3.34064 1.39727 
4.11928 -4.0878 1.26231 4.11928 -3.01612 -0.39962 4.11928 -3.01612 1.26231 
4.12045 -4.19156 1.18512 4.12045 -2.91236 -0.32244 4.13129 -3.711 -0.54261 
4.13129 -3.711 1.4053 4.13129 -3.39292 -0.54261 4.13129 -3.39292 1.4053 
4.13875 -2.78478 -0.18741 4.14298 -3.65825 -0.54778 4.14298 -3.65825 1.41046 
4.14298 -3.44567 -0.54778 4.14298 -3.44567 1.41046 4.14882 -2.87027 -0.27803 
4.15354 -3.91996 -0.48013 4.15354 -3.91996 1.34281 4.15354 -3.18396 -0.48013 
4.15354 -3.18396 1.34281 4.15416 -3.60518 -0.55006 4.15416 -3.60518 1.41274 
4.15416 -3.49874 -0.55006 4.15416 -3.49874 1.41274 4.15423 -4.02906 1.2906 
4.15423 -3.07486 -0.42791 4.15423 -3.07486 1.2906 4.15528 -3.81442 -0.51559 
4.15528 -3.81442 1.37827 4.15528 -3.28951 -0.51559 4.15528 -3.28951 1.37827 
4.15662 -4.13813 1.21967 4.15662 -2.96579 -0.35699 4.15662 -2.96579 1.21967 
4.16479 -3.55196 -0.54944 4.16479 -3.55196 1.41213 4.16851 -3.76346 -0.5256 
4.16851 -3.76346 1.38829 4.16851 -3.34046 -0.5256 4.16851 -3.34046 1.38829 
4.17636 -2.83127 -0.2304 4.18065 -3.71103 -0.53312 4.18065 -3.71103 1.39581 
4.18065 -3.39289 -0.53312 4.18065 -3.39289 1.39581 4.1866 -4.18022 1.1785 
4.1866 -2.9237 -0.31582 4.1866 -2.9237 1.1785 4.18757 -3.96812 1.31415 
4.18757 -3.1358 -0.45146 4.18757 -3.1358 1.31415 4.19064 -3.86442 -0.49254 
4.19064 -3.86442 1.35522 4.19064 -3.2395 -0.49254 4.19064 -3.2395 1.35522 
4.19179 -4.08155 1.25 4.19179 -3.02237 -0.38732 4.19179 -3.02237 1.25 
4.19245 -3.65791 -0.53776 4.19245 -3.65791 1.40044 4.19245 -3.44601 -0.53776 
4.19245 -3.44601 1.40044 4.20297 -2.79556 -0.17976 4.20358 -3.60475 -0.53949 
4.20358 -3.60475 1.40217 4.20358 -3.49917 -0.53949 4.20358 -3.49917 1.40217 
4.20435 -3.81414 -0.50471 4.20435 -3.81414 1.3674 4.20435 -3.28978 -0.50471 
4.20435 -3.28978 1.3674 4.21268 -3.55196 -0.53869 4.21268 -3.55196 1.40137 
4.21476 -2.88268 -0.27009 4.21738 -3.76311 -0.51421 4.21738 -3.76311 1.3769 
4.21738 -3.34081 -0.51421 4.21738 -3.34081 1.3769 4.22233 -4.12503 1.21094 
4.22233 -2.97889 -0.34825 4.22233 -2.97889 1.21094 4.22505 -3.91309 -0.46553 
4.22505 -3.91309 1.32822 4.22505 -3.19083 -0.46553 4.22505 -3.19083 1.32822 
4.22577 -4.02214 1.27595 4.22577 -3.08178 -0.41326 4.22577 -3.08178 1.27595 
4.22852 -2.76329 -0.12633 4.22975 -3.71044 -0.52116 4.22975 -3.71044 1.38384 
4.22975 -3.39348 -0.52116 4.22975 -3.39348 1.38384 4.23944 -3.86374 -0.47972 
4.23944 -3.86374 1.3424 4.23944 -3.24018 -0.47972 4.23944 -3.24018 1.3424 
4.24135 -3.65731 -0.52527 4.24135 -3.65731 1.38796 4.24135 -3.44661 -0.52527 
4.24135 -3.44661 1.38796 4.24232 -2.8446 -0.22082 4.25107 -3.60471 -0.52681 
4.25107 -3.60471 1.38949 4.25107 -3.49921 -0.52681 4.25107 -3.49921 1.38949 
4.25176 -4.16602 1.16848 4.25176 -2.93791 -0.3058 4.25176 -2.93791 1.16848 
4.25308 -3.81325 -0.49138 4.25308 -3.81325 1.35407 4.25308 -3.29067 -0.49138 
4.25308 -3.29067 1.35407 4.25714 -4.06647 1.23921 4.25714 -3.03745 -0.37653 
4.25714 -3.03745 1.23921 4.25837 -3.96021 1.29737 4.25837 -3.14371 -0.43468 
4.25837 -3.14371 1.29737 4.25998 -3.55196 -0.5256 4.25998 -3.55196 1.38828 
4.26564 -3.76222 -0.50044 4.26564 -3.76222 1.36312 4.26564 -3.3417 -0.50044 
4.26564 -3.3417 1.36312 4.26861 -2.81015 -0.16897 4.2734 -3.91175 -0.45088 
4.2734 -3.91175 1.31357 4.2734 -3.19217 -0.45088 4.2734 -3.19217 1.31357 
4.27792 -3.7094 -0.50685 4.27792 -3.7094 1.36954 4.27792 -3.39452 -0.50685 
4.27792 -3.39452 1.36954 4.28011 -4.20588 1.12129 4.28011 -2.89804 -0.25861 
4.28011 -2.89804 1.12129 4.28733 -4.10903 1.19867 4.28733 -2.9949 -0.33598 
4.28733 -2.9949 1.19867 4.28756 -3.86227 -0.46458 4.28756 -3.86227 1.32726 
4.28756 -3.24165 -0.46458 4.28756 -3.24165 1.32726 4.28848 -3.65727 -0.51062 
4.28848 -3.65727 1.3733 4.28848 -3.44665 -0.51062 4.28848 -3.44665 1.3733 
4.29046 -4.00558 1.26281 4.29046 -3.09834 -0.40013 4.29046 -3.09834 1.26281 
4.29114 -2.7788 -0.11537 4.29813 -3.60459 -0.51172 4.29813 -3.60459 1.3744 
4.29813 -3.49934 -0.51172 4.29813 -3.49934 1.3744 4.30082 -3.81191 -0.47573 
4.30082 -3.81191 1.33842 4.30082 -3.29202 -0.47573 4.30082 -3.29202 1.33842 
4.30659 -3.55196 -0.5102 4.30659 -3.55196 1.37289 4.30702 -2.86119 -0.20823 
4.30825 -3.96104 1.27871 4.30825 -3.14288 -0.41603 4.30825 -3.14288 1.27871 
4.31314 -3.76081 -0.48431 4.31314 -3.76081 1.347 4.31314 -3.34311 -0.48431 
4.31314 -3.34311 1.347 4.31564 -4.14902 1.15511 4.31564 -2.9549 -0.29243 
4.31564 -2.9549 1.15511 4.32117 -4.04901 1.2247 4.32117 -3.05491 -0.36201 
4.32117 -3.05491 1.2247 4.32322 -3.91236 -0.43187 4.32322 -3.91236 1.29455 
4.32322 -3.19156 -0.43187 4.32322 -3.19156 1.29455 4.32449 -3.70912 -0.4903 
4.32449 -3.70912 1.35299 4.32449 -3.39481 -0.4903 4.32449 -3.39481 1.35299 
4.32536 -2.7664 -0.07501 4.33049 -2.82783 -0.15642 4.33483 -3.65698 -0.49367 
4.33483 -3.65698 1.35636 4.33483 -3.44694 -0.49367 4.33483 -3.44694 1.35636 
4.33749 -3.86242 -0.44521 4.33749 -3.86242 1.3079 4.33749 -3.24151 -0.44521 
4.33749 -3.24151 1.3079 4.33964 -4.00544 1.24221 4.33964 -3.09848 -0.37952 
4.33964 -3.09848 1.24221 4.34353 -4.18781 1.10658 4.34353 -2.91611 -0.24389 
4.34353 -2.91611 1.10658 4.34414 -3.60454 -0.49442 4.34414 -3.60454 1.3571 
4.34414 -3.49938 -0.49442 4.34414 -3.49938 1.3571 4.35037 -4.09031 1.18318 
4.35037 -3.01361 -0.3205 4.35037 -3.01361 1.18318 4.35068 -3.81187 -0.45596 
4.35068 -3.81187 1.31865 4.35068 -3.29206 -0.45596 4.35068 -3.29206 1.31865 
4.35238 -3.55196 -0.49254 4.35238 -3.55196 1.35522 4.35238 -2.79762 -0.10206 
4.35717 -3.96071 1.25765 4.35717 -3.14321 -0.39497 4.35717 -3.14321 1.25765 
4.3637 -3.7592 -0.4641 4.3637 -3.7592 1.32679 4.3637 -3.34472 -0.4641 
4.3637 -3.34472 1.32679 4.36825 -2.88123 -0.19418 4.36966 -4.04793 1.20208 
4.36966 -3.05599 -0.3394 4.36966 -3.05599 1.20208 4.37235 -3.91171 -0.41036 
4.37235 -3.91171 1.27304 4.37235 -3.19221 -0.41036 4.37235 -3.19221 1.27304 
4.37491 -3.70735 -0.46958 4.37491 -3.70735 1.33226 4.37491 -3.39658 -0.46958 
4.37491 -3.39658 1.33226 4.37795 -4.12931 1.13845 4.37795 -2.97461 -0.27576 
4.37795 -2.97461 1.13845 4.38525 -3.65478 -0.4724 4.38525 -3.65478 1.33508 
4.38525 -3.44914 -0.4724 4.38525 -3.44914 1.33508 4.38637 -3.86167 -0.42333 
4.38637 -3.86167 1.28601 4.38637 -3.24225 -0.42333 4.38637 -3.24225 1.28601 
4.38799 -4.00404 1.21916 4.38799 -3.09988 -0.35647 4.38799 -3.09988 1.21916 
4.39126 -2.8489 -0.14137 4.3944 -3.60224 -0.47259 4.3944 -3.60224 1.33528 
4.3944 -3.50168 -0.47259 4.3944 -3.50168 1.33528 4.39725 -3.55196 -0.47265 
4.39725 -3.55196 1.33533 4.39802 -4.08804 1.15877 4.39802 -3.01588 -0.29609 
4.39802 -3.01588 1.15877 4.40037 -3.80971 -0.43358 4.40037 -3.80971 1.29626 
4.40037 -3.29421 -0.43358 4.40037 -3.29421 1.29626 4.40377 -4.16584 1.09069 
4.40377 -2.93809 -0.228 4.40499 -3.95922 1.23425 4.40499 -3.1447 -0.37157 
4.40499 -3.1447 1.23425 4.41308 -3.75698 -0.44123 4.41308 -3.75698 1.30392 
4.41308 -3.34694 -0.44123 4.41308 -3.34694 1.30392 4.41701 -4.04543 1.17727 
4.41701 -3.05849 -0.31458 4.41701 -3.05849 1.17727 4.42006 -3.90999 -0.38658 
4.42006 -3.90999 1.24926 4.42006 -3.19393 -0.38658 4.42006 -3.19393 1.24926 
4.4244 -3.70485 -0.44608 4.4244 -3.70485 1.30877 4.4244 -3.39907 -0.44608 
4.4244 -3.39907 1.30877 4.42502 -4.12639 1.11158 4.42502 -2.97753 -0.24889 
4.42774 -2.90419 -0.17742 4.43442 -3.65228 -0.44841 4.43442 -3.65228 1.3111 
4.43442 -3.45164 -0.44841 4.43442 -3.45164 1.3111 4.43488 -4.00157 1.19388 
4.43488 -3.10235 -0.33119 4.43488 -3.10235 1.19388 4.43524 -3.85902 -0.39871 
4.43524 -3.85902 1.2614 4.43524 -3.2449 -0.39871 4.43524 -3.2449 1.2614 
4.43835 -3.60218 -0.45061 4.43835 -3.60218 1.3133 4.43835 -3.50174 -0.45061 
4.43835 -3.50174 1.3133 4.4411 -3.55196 -0.45058 4.4411 -3.55196 1.31326 
4.44493 -4.08478 1.13153 4.44493 -3.01914 -0.26884 4.44493 -3.01914 1.13153 
4.44906 -3.80683 -0.40845 4.44906 -3.80683 1.27114 4.44906 -3.29709 -0.40845 
4.44906 -3.29709 1.27114 4.44983 -4.1615 1.06217 4.44983 -2.94243 -0.19948 
4.45157 -3.95658 1.20857 4.45157 -3.14735 -0.34589 4.45157 -3.14735 1.20857 
4.46115 -3.75415 -0.41577 4.46115 -3.75415 1.27846 4.46115 -3.34977 -0.41577 
4.46115 -3.34977 1.27846 4.46391 -4.04159 1.14968 4.46391 -3.06233 -0.287 
4.46391 -3.06233 1.14968 4.46788 -3.90654 -0.35992 4.46788 -3.90654 1.2226 
4.46788 -3.19738 -0.35992 4.46788 -3.19738 1.2226 4.47074 -4.12178 1.0827 
4.47074 -2.98215 -0.22001 4.47227 -3.70185 -0.4201 4.47227 -3.70185 1.28279 
4.47227 -3.40207 -0.4201 4.47227 -3.40207 1.28279 4.47746 -3.65218 -0.4243 
4.47746 -3.65218 1.28699 4.47746 -3.45174 -0.4243 4.47746 -3.45174 1.28699 
4.48139 -3.60202 -0.42637 4.48139 -3.60202 1.28906 4.48139 -3.5019 -0.42637 
4.48139 -3.5019 1.28906 4.48158 -3.99742 1.16588 4.48158 -3.1065 -0.3032 
4.48158 -3.1065 1.16588 4.48271 -3.85545 -0.3716 4.48271 -3.85545 1.23429 
4.48271 -3.24848 -0.3716 4.48271 -3.24848 1.23429 4.4838 -3.55196 -0.42639 
4.4838 -3.55196 1.28907 4.4907 -4.07971 1.10219 4.4907 -3.02421 -0.2395 
4.49465 -4.15537 1.03162 4.49601 -3.80346 -0.3809 4.49601 -3.80346 1.24359 
4.49601 -3.30047 -0.3809 4.49601 -3.30047 1.24359 4.49679 -3.95278 1.18069 
4.49679 -3.15114 -0.318 4.49679 -3.15114 1.18069 4.50776 -3.75072 1.25048 
4.50776 -3.3532 -0.3878 4.50776 -3.3532 1.25048 4.50934 -4.0363 1.11997 
4.50934 -3.06762 -0.25728 4.51289 -3.90248 1.19428 4.51289 -3.20144 -0.3316 
4.51289 -3.20144 1.19428 4.51419 -3.70147 1.25668 4.51419 -3.40246 -0.39399 
4.51419 -3.40246 1.25668 4.51499 -4.11548 1.0519 4.51926 -3.65184 1.2608 
4.51926 -3.45208 -0.39812 4.51926 -3.45208 1.2608 4.52296 -3.60196 1.26285 
4.52296 -3.50196 1.26285 4.52527 -3.55196 1.26281 4.5256 -3.99262 1.13618 
4.5256 -3.11131 -0.27349 4.52765 -3.85087 1.20551 4.52765 -3.25305 -0.34283 
4.52765 -3.25305 1.20551 4.53473 -4.07306 1.07103 4.53765 -4.14766 0.9993 
4.54051 -3.94785 1.15068 4.54051 -3.15607 -0.28799 4.54072 -3.79865 1.21434 
4.54072 -3.30527 1.21434 4.5489 -3.75055 1.22197 4.5489 -3.35338 1.22197 
4.55216 -4.03052 1.0884 4.55533 -3.70122 1.22806 4.55533 -3.40271 1.22806 
4.55664 -3.89716 1.1637 4.55664 -3.20676 1.1637 4.55764 -4.10753 1.01928 
4.56052 -3.65127 1.23201 4.56052 -3.45265 1.23201 4.56419 -3.60132 1.23393 
4.56419 -3.5026 1.23393 4.5654 -3.55196 1.23455 4.56823 -3.98657 1.1043 
4.56997 -4.15537 0.9563 4.571 -3.84543 1.17452 4.571 -3.25849 1.17452 
4.5762 -4.06606 1.03785 4.58054 -3.79795 1.18391 4.58054 -3.30597 1.18391 
4.58262 -3.9418 1.11862 4.58859 -3.74988 1.19148 4.58859 -3.35405 1.19148 
4.59026 -4.11548 0.97664 4.59331 -4.02336 1.05496 4.59522 -3.70035 1.19731 
4.59522 -3.40357 1.19731 4.59847 -3.89083 1.13121 4.60027 -3.65045 1.2012 
4.60027 -3.45347 1.2012 4.60295 -3.60126 1.20372 4.60295 -3.50266 1.20372 
4.60409 -3.55196 1.20435 4.60892 -3.97952 1.07056 4.60938 -4.07306 0.99637 
4.60949 -3.84421 1.14216 4.619 -3.79664 1.15144 4.619 -3.30728 1.15144 
4.62106 -4.12178 0.93239 4.62298 -3.93464 1.08462 4.62673 -3.74871 1.15908 
4.62673 -3.35521 1.15908 4.62676 -4.03052 1.0138 4.63333 -3.6991 1.16479 
4.63333 -3.40482 1.16479 4.63547 -3.88885 1.09712 4.63765 -3.65033 1.16902 
4.63765 -3.45359 1.16902 4.64036 -3.60109 1.17148 4.64036 -3.50283 1.17148 
4.64054 -4.07971 0.95235 4.64126 -3.55196 1.17229 4.64266 -3.98657 1.02988 
4.64636 -3.84225 1.108 4.64993 -4.12639 0.88666 4.65561 -3.79494 1.11726 
4.65698 -3.9418 1.04426 4.65832 -4.0363 0.97098 4.66322 -3.74705 1.12486 
4.66322 -3.35687 1.12486 4.66915 -3.69869 1.1308 4.66915 -3.40523 1.1308 
4.66957 -3.89083 1.06011 4.66989 -4.08478 0.90657 4.6734 -3.64998 1.13504 
4.6734 -3.45394 1.13504 4.67454 -3.99262 0.98725 4.67595 -3.60103 1.1376 
4.67595 -3.50289 1.1376 4.67681 -4.12931 0.83959 4.67681 -3.55196 1.13845 
4.68052 -3.84421 1.07113 4.68804 -4.04159 0.92555 4.68903 -3.94785 1.00216 
4.68979 -3.79664 1.08065 4.69744 -3.74871 1.08837 4.70205 -3.89716 1.01828 
4.70314 -3.6991 1.09498 4.70314 -3.40482 1.09498 4.70424 -3.99742 0.94322 
4.70737 -3.65033 1.09929 4.70737 -3.45359 1.09929 4.70983 -3.60109 1.102 
4.70983 -3.50283 1.102 4.71065 -3.55196 1.1029 4.71287 -3.84543 1.03265 
4.72227 -3.79795 1.04218 4.72984 -3.74988 1.05023 4.73566 -3.70035 1.05687 
4.73955 -3.65045 1.06192 4.74207 -3.60126 1.0646 4.74207 -3.50266 1.0646 
4.74271 -3.55196 1.06574 4.37519 0.53985 -0.47111 4.38401 0.48764 -0.45805 
4.39524 0.43602 -0.44329 4.40561 0.54055 -0.51093 4.40884 0.38572 -0.42719 
4.41226 0.29307 -0.34741 4.41501 0.49307 -0.5014 4.42364 0.34109 -0.41197 
4.42583 0.44134 -0.48703 4.43075 1.32263 0.52823 4.43809 0.54187 -0.5494 
4.43885 0.39065 -0.47091 4.43984 0.29691 -0.39431 4.44736 0.49429 -0.53988 
4.45107 1.36389 0.50815 4.45334 0.34589 -0.456 4.45799 0.25372 -0.37532 
4.45799 1.31936 0.57513 4.45831 0.44767 -0.52886 4.46466 0.59145 -0.59361 
4.46956 0.3022 -0.43973 4.46956 1.27088 0.63955 4.4709 0.3967 -0.51301 
4.47227 0.54356 -0.58601 4.47795 1.36097 0.55522 4.48152 0.49626 -0.57675 
4.48294 1.42239 0.47374 4.48522 0.35194 -0.49863 4.48522 1.22115 0.69844 
4.48734 0.25879 -0.4211 4.48734 1.31429 0.62091 4.49241 0.44965 -0.56587 
4.49884 1.40042 0.53398 4.50112 0.30799 -0.48255 4.50112 1.2651 0.68237 
4.50115 0.58979 -0.62783 4.5049 0.40386 -0.55338 4.5049 1.16923 0.75319 
4.50682 0.21673 -0.40114 4.50682 1.35636 0.60095 4.50888 0.54187 -0.62019 
4.51839 0.49429 -0.61091 4.5185 0.26544 -0.46512 4.5185 1.30764 0.66494 
4.51896 0.35899 -0.53931 4.51896 1.2141 0.73912 4.52735 1.39608 0.58003 
4.52941 0.44767 -0.59996 4.52941 1.12541 0.79978 4.53265 1.45727 0.49845 
4.53457 0.31515 -0.52371 4.53457 1.25794 0.72352 4.53762 0.22302 -0.44539 
4.53762 1.35006 0.6452 4.53929 0.58863 -0.66023 4.54526 0.3967 -0.58738 
4.54526 1.17638 0.78719 4.54734 0.54055 -0.65267 4.54734 1.03253 0.85248 
4.54942 1.43431 0.55795 4.55168 0.27244 -0.5066 4.55168 1.30064 0.70641 
4.55688 0.49307 -0.64327 4.55688 1.08001 0.84308 4.55791 0.18314 -0.42505 
4.55791 1.38995 0.62486 4.55965 0.35194 -0.57305 4.55965 1.22115 0.77287 
4.57024 0.23097 -0.48803 4.57024 1.34211 0.68784 4.57042 1.51067 0.46069 
4.57124 0.44134 -0.63245 4.57124 1.13174 0.83226 4.57255 0.63729 -0.69681 
4.57255 0.9358 0.89662 4.57572 0.30799 -0.55715 4.57572 1.2651 0.75696 
4.57898 0.58796 -0.69072 4.57898 0.98513 0.89054 4.57964 1.42858 0.60298 
4.58547 1.4896 0.52147 4.58716 0.53985 -0.68309 4.58716 1.03323 0.8829 
4.58737 0.39065 -0.61943 4.58737 1.18244 0.81924 4.59023 0.19084 -0.46805 
4.59023 1.38224 0.66786 4.59315 0.26544 -0.53978 4.59315 1.30764 0.73959 
4.60023 0.48764 -0.67426 4.60023 1.08545 0.87408 4.60228 0.34589 -0.60493 
4.60228 1.2272 0.80474 4.60261 0.78654 0.93138 4.60261 1.46543 0.57996 
4.60492 0.83654 0.93141 4.60862 0.88642 0.92937 4.61147 1.55971 0.42135 
4.61158 0.15215 -0.44669 4.61158 1.42094 0.64651 4.61289 0.22302 -0.52066 
4.61289 1.35006 0.72047 4.61369 0.63704 -0.72543 4.61369 0.93605 0.92524 
4.61499 0.43602 -0.66303 4.61499 1.13706 0.86285 4.61854 0.3022 -0.58872 
4.61854 1.27088 0.78853 4.62012 0.58779 -0.71923 4.62012 0.9853 0.91905 
4.62478 1.54089 0.48259 4.63109 0.38572 -0.64944 4.63109 1.18736 0.84925 
4.63187 0.53505 -0.71234 4.63187 1.03804 0.91215 4.63323 0.18314 -0.50037 
4.63323 1.38995 0.70018 4.63425 1.4581 0.62384 4.63718 0.25879 -0.57094 
4.63718 1.31429 0.77075 4.64037 1.51884 0.54219 4.64408 0.78654 0.95763 
4.64517 0.48306 -0.70304 4.64517 1.09003 0.90285 4.6463 0.34109 -0.63463 
4.6463 1.232 0.83444 4.64649 0.73648 0.95762 4.64649 0.8366 0.95762 
4.65042 0.68632 -0.75574 4.65042 0.68632 0.95555 4.65042 0.88676 0.95555 
4.65182 1.57211 0.45556 4.65511 0.14451 -0.47864 4.65511 1.42858 0.67845 
4.65561 0.63665 -0.75154 4.65561 0.63665 0.95135 4.65561 0.93643 0.95135 
4.65714 0.21673 -0.55145 4.65714 1.35636 0.75126 4.65818 1.49365 0.59991 
4.66 0.43197 -0.69135 4.66 1.14112 0.89117 4.66397 0.29691 -0.61844 
4.66397 1.27617 0.81825 4.66646 1.55136 0.51616 4.66673 0.58436 -0.74721 
4.66673 0.98873 0.94702 4.67631 0.38193 -0.67732 4.67631 1.19116 0.87713 
4.67805 0.17701 -0.53092 4.67805 1.39608 0.73073 4.67813 1.46543 0.65548 
4.67882 0.53167 -0.73989 4.67882 1.04141 0.9397 4.6801 1.60141 0.42767 
4.68295 0.25372 -0.60028 4.68295 1.31936 0.80009 4.68332 1.52749 0.57477 
4.68678 0.78654 0.98183 4.68953 0.73632 -0.78205 4.68953 0.73632 0.98186 
4.68953 0.83676 0.98186 4.69264 0.47948 -0.73015 4.69264 1.0936 0.92996 
4.693 0.33693 -0.66263 4.693 1.23615 0.86244 4.69346 0.68622 -0.77985 
4.69346 0.68622 0.97966 4.69346 0.88686 0.97966 4.69385 1.5822 0.48892 
4.70014 0.13877 -0.50886 4.70014 1.43431 0.70867 4.70286 0.21211 -0.58033 
4.70286 1.36097 0.78014 4.70348 0.63365 -0.77752 4.70348 0.63365 0.97733 
4.70348 0.93943 0.97733 4.70782 0.42852 -0.71801 4.70782 1.14457 0.91783 
4.7096 1.55955 0.54849 4.71009 1.62931 0.39816 4.71087 0.29307 -0.64602 
4.71087 1.28001 0.84583 4.7148 0.58152 -0.77267 4.7148 0.99156 0.97248 
4.71589 1.51884 0.61772 4.72208 1.61093 0.46074 4.72289 0.37928 -0.703 
4.72289 1.1938 0.90281 4.72411 0.17267 -0.55944 4.72411 1.40042 0.75925 
4.72751 0.52879 -0.76501 4.72751 1.04429 0.96483 4.72986 0.25046 -0.62752 
4.72986 1.32263 0.82734 4.73063 0.78654 1.0039 4.73348 0.73626 -0.80403 
4.73348 0.73626 1.00384 4.73348 0.83682 1.00384 4.73662 0.08349 -0.4728 
4.73662 1.4896 0.67262 4.73696 1.58975 0.52113 4.73989 0.33446 -0.68791 
4.73989 1.23862 0.88772 4.74121 1.65506 0.3679 4.74151 0.47683 -0.75477 
4.74151 1.09625 0.95458 4.74193 1.55136 0.59163 4.74263 0.68372 -0.80383 
4.74263 0.68372 1.00364 4.74263 0.88936 1.00364 4.74993 0.20919 -0.6072 
4.74993 1.36389 0.80701 4.75238 1.6384 0.43105 4.75297 0.63116 -0.80101 
4.75297 0.63116 1.00083 4.75297 0.94193 1.00083 4.75553 0.4268 -0.74179 
4.75553 1.14629 0.9416 4.75822 0.29057 -0.67084 4.75822 1.28251 0.87065 
4.75963 0.11581 -0.52562 4.75963 1.45727 0.72543 4.76418 0.5793 -0.79554 
4.76418 0.99378 0.99535 4.76533 1.61801 0.49275 4.76917 1.5822 0.56424 
4.77071 0.37779 -0.72641 4.77071 1.19529 0.92622 4.77213 1.67802 0.33703 
4.7755 0.78654 -0.82397 4.7755 0.78654 1.02379 4.7755 1.54089 0.63331 
4.7772 0.52664 -0.7874 4.7772 1.04645 0.98721 4.77751 0.24819 -0.65193 
4.77751 1.3249 0.85175 4.78249 1.66301 0.401 4.78374 0.73396 -0.82585 
4.78374 0.73396 1.02566 4.78374 0.83913 -0.82585 4.78374 0.83913 1.02566 
4.78435 0.1507 -0.57533 4.78435 1.42239 0.77514 4.78824 0.33306 -0.71096 
4.78824 1.24002 0.91077 4.79039 0.47609 -0.77665 4.79039 1.097 0.97646 
4.79305 0.68152 -0.82511 4.79305 0.68152 1.02492 4.79305 0.89156 1.02492 
4.79466 1.64427 0.46343 4.79734 1.61093 0.53601 4.79739 0.06241 -0.48786 
4.79739 1.51067 0.68767 4.80252 1.57211 0.60626 4.80339 0.62939 -0.82174 
4.80339 0.62939 1.02155 4.80339 0.9437 1.02155 4.80398 1.69881 0.30559 
4.80466 0.42614 -0.7633 4.80466 1.14694 0.96312 4.80671 0.28949 -0.69345 
4.80671 1.28359 0.89326 4.81224 0.18948 -0.62386 4.81224 1.3836 0.82368 
4.81366 1.68562 0.37001 4.81474 0.5777 -0.81575 4.81474 0.5777 1.01556 
4.81474 0.99539 1.01556 4.81963 0.37746 -0.74746 4.81963 1.19562 0.94728 
4.82086 0.09577 -0.53967 4.82086 1.47731 0.73948 4.82129 0.78654 -0.84164 
4.82129 0.78654 1.04145 4.82485 1.66846 0.43323 4.82704 1.6384 0.50571 
4.82706 0.5266 -0.80717 4.82706 1.04649 1.00698 4.82975 0.73392 -0.84315 
4.82975 0.73392 1.04297 4.82975 0.83917 -0.84315 4.82975 0.83917 1.04297 
4.83042 1.60141 0.57798 4.83674 1.55971 0.64662 4.83742 0.33292 -0.73156 
4.83742 1.24016 0.93138 4.8394 0.68123 -0.84205 4.8394 0.68123 1.04187 
4.8394 0.89185 -0.84205 4.8394 0.89185 1.04187 4.84032 0.47624 -0.79601 
4.84032 1.09685 0.99583 4.84055 0.22948 -0.66742 4.84055 1.34361 0.86723 
4.84138 1.71942 0.27129 4.84534 1.70592 0.33838 4.84777 0.13262 -0.59004 
4.84777 1.44046 0.78986 4.84996 0.6291 -0.83829 4.84996 0.6291 1.0381 
4.84996 0.94398 1.0381 4.85448 0.42675 -0.78232 4.85448 1.14633 0.98213 
4.85585 1.69053 0.40223 4.85709 1.66301 0.47559 4.85927 0.04474 -0.50041 
4.85927 1.52835 0.70022 4.85992 1.62931 0.548 4.86224 0.57628 -0.83187 
4.86224 0.57628 1.03168 4.86224 0.9968 1.03168 4.86446 1.5895 0.61855 
4.8679 0.78654 -0.85703 4.8679 0.78654 1.05685 4.86951 0.37829 -0.76612 
4.86951 1.19479 0.96593 4.87074 0.27203 -0.70797 4.87074 1.30105 0.90778 
4.8748 0.52525 -0.82282 4.8748 1.04783 1.02263 4.87612 0.17249 -0.63723 
4.87612 1.4006 0.83705 4.87681 0.73379 -0.85824 4.87681 0.73379 1.05805 
4.87681 0.83929 -0.85824 4.87681 0.83929 1.05805 4.87973 1.73723 0.23648 
4.88301 1.72603 0.30397 4.88556 0.07918 -0.55226 4.88556 1.4939 0.75207 
4.88653 0.68119 -0.85671 4.88653 0.68119 1.05652 4.88653 0.89189 -0.85671 
4.88653 0.89189 1.05652 4.88758 1.71042 0.3705 4.88808 1.68562 0.44443 
4.88844 0.47476 -0.81115 4.88844 1.09832 1.01097 4.89019 1.65506 0.51688 
4.8939 1.61769 0.58915 4.89813 0.62806 -0.85259 4.89813 0.62806 1.05241 
4.89813 0.94503 -0.85259 4.89813 0.94503 1.05241 4.89936 1.57522 0.65758 
4.90211 0.31636 -0.7447 4.90211 1.25672 0.94451 4.90283 0.42541 -0.79697 
4.90283 1.14767 0.99678 4.90555 0.21347 -0.67969 4.90555 1.35961 0.8795 
4.9105 0.57539 -0.84565 4.9105 0.57539 1.04546 4.9105 0.99769 1.04546 
4.91312 0.11727 -0.60153 4.91312 1.45582 0.80134 4.91337 1.75062 0.20298 
4.9152 0.78654 -0.87013 4.9152 0.78654 1.06994 4.91602 1.74157 0.27104 
4.9197 1.70592 0.41275 4.91996 1.72809 0.33812 4.92106 1.67802 0.48596 
4.92353 0.52436 -0.83615 4.92353 1.04872 1.03596 4.92402 1.64395 0.55819 
4.9243 0.73375 -0.87092 4.9243 0.73375 1.07074 4.9243 0.83933 -0.87092 
4.9243 0.83933 1.07074 4.92491 0.03014 -0.51119 4.92491 1.54294 0.711 
4.92867 1.60378 0.62853 4.93543 0.68059 -0.8692 4.93543 0.68059 1.06901 
4.93543 0.89249 -0.8692 4.93543 0.89249 1.06901 4.93609 0.25695 -0.71876 
4.93609 1.31613 0.91857 4.93724 0.47408 -0.82397 4.93724 1.099 1.02379 
4.94031 0.37038 -0.7829 4.94031 1.2027 0.98271 4.94128 0.15828 -0.64725 
4.94128 1.4148 0.84706 4.94723 0.62747 -0.86456 4.94723 0.62747 1.06437 
4.94723 0.94561 -0.86456 4.94723 0.94561 1.06437 4.94761 1.76166 0.16923 
4.94977 1.75485 0.23752 4.95152 0.06586 -0.56183 4.95152 1.50723 0.76165 
4.9525 1.69881 0.4541 4.95292 1.74348 0.30517 4.95411 1.72603 0.37508 
4.95452 1.66789 0.52622 4.95855 1.63029 0.59814 4.95937 0.57504 -0.85704 
4.95937 0.57504 1.05685 4.95937 0.99805 1.05685 4.96309 -0.01427 -0.46635 
4.96309 0.78654 -0.88088 4.96309 0.78654 1.08069 4.96309 1.58735 0.66616 
4.97126 0.20037 -0.68843 4.97126 1.37271 0.88824 4.9726 0.52409 -0.84702 
4.9726 0.52409 1.04684 4.9726 1.049 1.04684 4.97365 0.30944 -0.75935 
4.97365 1.26364 0.95916 4.97372 0.73332 -0.88149 4.97372 0.73332 1.0813 
4.97372 0.83976 -0.88149 4.97372 0.83976 1.0813 4.97434 0.41854 -0.81156 
4.97434 1.15454 1.01138 4.97906 0.10485 -0.60947 4.97906 1.46824 0.80928 
4.98303 1.77047 0.0652 4.98303 1.77047 0.13461 4.9837 1.76572 0.20367 
4.9849 0.68025 -0.87921 4.9849 0.68025 1.07903 4.9849 0.89283 -0.87921 
4.9849 0.89283 1.07903 4.98588 1.68912 0.49446 4.98637 1.75657 0.27172 
4.98679 1.71942 0.41671 4.98704 1.74157 0.34207 4.98894 1.65467 0.5665 
4.98913 0.01936 -0.51885 4.98913 1.55372 0.71866 4.99287 1.61436 0.636 
4.99659 0.6275 -0.87405 4.99659 0.6275 1.07386 4.99659 0.94558 1.07386 
5.00743 0.14694 -0.65387 5.00743 1.42614 0.85368 5.0086 0.2507 -0.73106 
5.0086 1.32238 0.93087 5.00875 0.57522 -0.86602 5.00875 0.57522 1.06583 
5.00875 0.99787 1.06583 5.00961 0.46856 -0.83648 5.00961 1.10453 1.03629 
5.01145 0.78654 -0.88927 5.01145 0.78654 1.08908 5.01228 0.3647 -0.79495 
5.01228 1.20838 0.99476 5.01644 0.05665 -0.5688 5.01644 1.51643 0.76861 
5.0189 1.77679 0.09991 5.01923 1.77443 0.03077 5.01923 1.77443 0.16905 
5.01975 1.67686 0.53369 5.0202 1.71012 0.45763 5.02023 1.76733 0.23786 
5.02056 1.75485 0.30831 5.0216 1.73723 0.37836 5.02224 0.73328 -0.88938 
5.02224 0.73328 1.08919 5.02224 0.8398 -0.88938 5.02224 0.8398 1.08919 
5.02327 1.63939 0.60434 5.02765 -0.02297 -0.4725 5.02765 1.59605 0.67232 
5.03371 0.67998 -0.88658 5.03371 0.67998 1.08639 5.03371 0.8931 -0.88658 
5.03371 0.8931 1.08639 5.04435 0.19547 -0.69864 5.04435 1.37762 0.89845 
5.0444 0.09693 -0.61528 5.0444 1.47615 0.81509 5.04551 0.51938 -0.85714 
5.04551 0.51938 1.05695 5.04551 1.05371 1.05695 5.04555 0.62725 -0.88088 
5.04555 0.62725 1.08069 5.04555 0.94583 1.08069 5.0468 0.30473 -0.76926 
5.0468 1.26836 0.96907 5.04729 0.41392 -0.82143 5.04729 1.15917 1.02124 
5.05376 1.78047 0.06521 5.05376 1.78047 0.1346 5.054 1.69831 0.49717 
5.05401 1.66208 0.57169 5.05442 1.76572 0.27439 5.05443 1.77572 0.20366 
5.05458 0.01204 -0.52412 5.05458 1.56105 0.72393 5.05493 1.7285 0.41937 
5.05511 1.75062 0.34472 5.05799 -0.04841 -0.44121 5.05799 1.6215 0.64102 
5.06016 0.78654 -0.89528 5.06016 0.78654 1.09509 5.07136 0.73318 -0.89489 
5.07136 0.73318 1.0947 5.07136 0.83991 -0.89489 5.07136 0.83991 1.0947 
5.08193 0.24738 -0.73884 5.08193 1.32571 0.93865 5.08199 0.05062 -0.57286 
5.08199 1.52247 0.77267 5.08259 0.1414 -0.66041 5.08259 1.43169 0.86022 
5.08278 0.46476 -0.8439 5.08278 0.46476 1.04371 5.08278 1.10833 1.04371 
5.08282 0.67997 -0.89154 5.08282 0.67997 1.09135 5.08282 0.89312 1.09135 
5.08326 0.57342 -0.87424 5.08326 0.57342 1.07405 5.08326 0.99967 1.07405 
5.08504 0.36128 -0.80221 5.08504 1.2118 1.00202 5.08855 1.71706 0.45947 
5.08857 1.64482 0.60836 5.08871 1.78413 0.09991 5.0888 1.68335 0.53685 
5.08886 1.76166 0.31048 5.08887 1.78173 0.16921 5.08904 1.77443 0.23885 
5.08973 1.74397 0.38033 5.09278 -0.02821 -0.47621 5.09278 1.60129 0.67602 
5.10911 0.78654 -0.89889 5.10911 0.78654 1.0987 5.11995 0.19173 -0.70305 
5.11995 1.38135 0.90286 5.11995 0.30237 -0.77423 5.11995 1.27071 0.97405 
5.11998 0.09319 -0.61968 5.11998 1.47989 0.81949 5.11998 0.00825 -0.52683 
5.11998 1.56484 0.72664 5.12039 0.51817 -0.86267 5.12039 0.51817 1.06248 
5.12039 1.05492 1.06248 5.1204 0.4116 -0.82637 5.1204 1.16149 1.02618 
5.12042 0.62604 -0.88641 5.12042 0.62604 1.08622 5.12042 0.94704 1.08622 
5.12042 0.73314 -0.89795 5.12042 0.73314 1.09776 5.12042 0.83994 -0.89795 
5.12042 0.83994 1.09776 5.12331 1.70266 0.49929 5.12332 1.73305 0.42071 
5.12333 1.66643 0.57381 5.12333 -0.05203 -0.44376 5.12333 1.62512 0.64358 
5.12348 1.77047 0.27505 5.12348 1.75516 0.34604 5.12348 1.78047 0.20433 
5.12348 1.78534 0.1346 5.15818 -0.07382 -0.40978 5.15818 -0.02995 -0.47744 
5.15818 0.04847 -0.57482 5.15818 0.13955 -0.66259 5.15818 0.2458 -0.74129 
5.15818 0.36014 -0.80463 5.15818 0.46384 -0.84659 5.15818 0.46384 1.04641 
5.15818 0.57282 -0.87699 5.15818 0.57282 1.0768 5.15818 0.67966 -0.89437 
5.15818 0.67966 1.09418 5.15818 0.78654 -0.90009 5.15818 0.78654 1.09991 
5.15818 0.89342 1.09418 5.15818 1.00027 1.0768 5.15818 1.10925 1.04641 
5.15818 1.21294 1.00444 5.15818 1.32728 0.9411 5.15818 1.43354 0.8624 
5.15818 1.52461 0.77463 5.15818 1.60304 0.67726 5.15818 1.6469 0.60959 
5.15818 1.68552 0.53791 5.15818 1.71932 0.46035 5.15818 1.74622 0.38099 
5.15818 1.76401 0.31099 5.15818 1.77679 0.23919 5.15818 1.78413 0.16938 
5.15818 1.78654 0.09991 5.19288 1.78534 0.1346 5.19288 1.78047 0.20433 
5.19289 1.75516 0.34604 5.19289 1.77047 0.27505 5.19304 -0.05203 -0.44376 
5.19304 1.62512 0.64358 5.19304 1.66643 0.57381 5.19305 1.73305 0.42071 
5.19305 1.70266 0.49929 5.19594 0.73314 -0.89795 5.19594 0.73314 1.09776 
5.19594 0.83994 1.09776 5.19594 0.62604 -0.88641 5.19594 0.62604 1.08622 
5.19594 0.94704 1.08622 5.19597 0.4116 -0.82637 5.19597 0.4116 1.02618 
5.19597 1.16149 1.02618 5.19597 0.51817 -0.86267 5.19597 0.51817 1.06248 
5.19597 1.05492 1.06248 5.19638 0.00825 -0.52683 5.19638 1.56484 0.72664 
5.19638 0.09319 -0.61968 5.19638 1.47989 0.81949 5.19642 0.30237 -0.77423 
5.19642 1.27071 0.97405 5.19642 0.19173 -0.70305 5.19642 1.38135 0.90286 
5.20725 0.78654 -0.89889 5.20725 0.78654 1.0987 5.22358 -0.02821 -0.47621 
5.22358 1.60129 0.67602 5.22663 1.74397 0.38033 5.22732 1.77443 0.23885 
5.22749 1.78173 0.16921 5.2275 1.76166 0.31048 5.22756 1.68335 0.53685 
5.22779 -0.07173 -0.40854 5.22779 1.64482 0.60836 5.22781 1.71706 0.45947 
5.23133 0.36128 -0.80221 5.23133 1.2118 1.00202 5.23311 0.57342 -0.87424 
5.23311 0.57342 1.07405 5.23311 0.99967 1.07405 5.23354 0.67997 -0.89154 
5.23354 0.67997 1.09135 5.23354 0.89312 1.09135 5.23358 0.46476 -0.8439 
5.23358 0.46476 1.04371 5.23358 1.10833 1.04371 5.23378 0.1414 -0.66041 
5.23378 1.43169 0.86022 5.23437 0.05062 -0.57286 5.23437 1.52247 0.77267 
5.23443 0.24738 -0.73884 5.23443 1.32571 0.93865 5.245 0.73318 -0.89489 
5.245 0.73318 1.0947 5.245 0.83991 1.0947 5.2562 0.78654 -0.89528 
5.2562 0.78654 1.09509 5.25838 -0.04841 -0.44121 5.25838 1.6215 0.64102 
5.26126 1.75062 0.34472 5.26143 1.7285 0.41937 5.26178 0.01204 -0.52412 
5.26178 1.56105 0.72393 5.26194 1.77572 0.20366 5.26195 1.76572 0.27439 
5.26235 1.66208 0.57169 5.26236 1.69831 0.49717 5.2626 1.78047 0.1346 
5.26907 0.41392 -0.82143 5.26907 0.41392 1.02124 5.26907 1.15917 1.02124 
5.26956 0.30473 -0.76926 5.26956 1.26836 0.96907 5.27082 0.62725 -0.88088 
5.27082 0.62725 1.08069 5.27082 0.94583 1.08069 5.27085 0.51938 -0.85714 
5.27085 0.51938 1.05695 5.27085 1.05371 1.05695 5.27196 0.09693 -0.61528 
5.27196 1.47615 0.81509 5.27201 0.19547 -0.69864 5.27201 1.37762 0.89845 
5.28265 0.67998 -0.88658 5.28265 0.67998 1.08639 5.28265 0.8931 1.08639 
5.28871 -0.02297 -0.4725 5.28871 1.59605 0.67232 5.29309 -0.06631 -0.40452 
5.29309 1.63939 0.60434 5.29412 0.73328 -0.88938 5.29412 0.73328 1.08919 
5.29412 0.8398 1.08919 5.29476 1.73723 0.37836 5.2958 1.75485 0.30831 
5.29613 1.76733 0.23786 5.29616 1.71012 0.45763 5.29661 1.67686 0.53369 
5.29713 1.77443 0.16905 5.29992 0.05665 -0.5688 5.29992 1.51643 0.76861 
5.30408 0.3647 -0.79495 5.30408 0.3647 0.99476 5.30408 1.20838 0.99476 
5.30491 0.78654 1.08908 5.30675 0.46856 -0.83648 5.30675 0.46856 1.03629 
5.30675 1.10453 1.03629 5.30761 0.57522 -0.86602 5.30761 0.57522 1.06583 
5.30761 0.99787 1.06583 5.30776 0.2507 -0.73106 5.30776 1.32238 0.93087 
5.30894 0.14694 -0.65387 5.30894 1.42614 0.85368 5.31977 0.6275 -0.87405 
5.31977 0.6275 1.07386 5.31977 0.94558 1.07386 5.3235 -0.04127 -0.43619 
5.3235 1.61436 0.636 5.32724 0.01936 -0.51885 5.32724 1.55372 0.71866 
5.32742 1.65467 0.5665 5.32932 1.74157 0.34207 5.32957 1.71942 0.41671 
5.32999 1.75657 0.27172 5.33048 1.68912 0.49446 5.33146 0.68025 -0.87921 
5.33146 0.68025 1.07903 5.33146 0.89283 1.07903 5.33266 1.76572 0.20367 
5.3373 0.10485 -0.60947 5.3373 1.46824 0.80928 5.34203 0.41854 -0.81156 
5.34203 0.41854 1.01138 5.34203 1.15454 1.01138 5.34264 0.73332 -0.88149 
5.34264 0.73332 1.0813 5.34264 0.83976 1.0813 5.34271 0.30944 -0.75935 
5.34271 1.26364 0.95916 5.34376 0.52409 -0.84702 5.34376 0.52409 1.04684 
5.34376 1.049 1.04684 5.34511 0.20037 -0.68843 5.34511 1.37271 0.88824 
5.35327 -0.01427 -0.46635 5.35327 0.78654 1.08069 5.35327 1.58735 0.66616 
5.35699 0.57504 -0.85704 5.35699 0.57504 1.05685 5.35699 0.99805 1.05685 
5.35781 1.63029 0.59814 5.36184 1.66789 0.52622 5.36225 1.72603 0.37508 
5.36344 1.74348 0.30517 5.36386 1.69881 0.4541 5.36485 0.06586 -0.56183 
5.36485 1.50723 0.76165 5.36659 1.75485 0.23752 5.36875 1.76166 0.16923 
5.36913 0.62747 -0.86456 5.36913 0.62747 1.06437 5.36913 0.94561 1.06437 
5.37508 0.15828 -0.64725 5.37508 1.4148 0.84706 5.37605 0.37038 -0.7829 
5.37605 0.37038 0.98271 5.37605 1.2027 0.98271 5.37912 0.47408 -0.82397 
5.37912 0.47408 1.02379 5.37912 1.099 1.02379 5.38027 0.25695 -0.71876 
5.38027 1.31613 0.91857 5.38093 0.68059 -0.8692 5.38093 0.68059 1.06901 
5.38093 0.89249 1.06901 5.38769 1.60378 0.62853 5.39145 0.03014 -0.51119 
5.39145 1.54294 0.711 5.39206 0.73375 -0.87092 5.39206 0.73375 1.07074 
5.39206 0.83933 1.07074 5.39234 1.64395 0.55819 5.39283 0.52436 -0.83615 
5.39283 0.52436 1.03596 5.39283 1.04872 1.03596 5.3953 1.67802 0.48596 
5.3964 1.72809 0.33812 5.39666 1.70592 0.41275 5.40034 1.74157 0.27104 
5.40116 0.78654 1.06994 5.40299 1.75062 0.20298 5.40324 0.11727 -0.60153 
5.40324 1.45582 0.80134 5.40587 0.57539 -0.84565 5.40587 0.57539 1.04546 
5.40587 0.99769 1.04546 5.41081 0.21347 -0.67969 5.41081 1.35961 0.8795 
5.41354 0.42541 -0.79697 5.41354 0.42541 0.99678 5.41354 1.14767 0.99678 
5.41425 0.31636 -0.7447 5.41425 0.31636 0.94451 5.41425 1.25672 0.94451 
5.417 -0.00213 -0.45777 5.417 1.57522 0.65758 5.41824 0.62806 -0.85259 
5.41824 0.62806 1.05241 5.41824 0.94503 1.05241 5.42246 1.61769 0.58915 
5.42617 1.65506 0.51688 5.42793 0.47476 1.01097 5.42793 1.09832 1.01097 
5.42828 1.68562 0.44443 5.42878 1.71042 0.3705 5.42983 0.68119 -0.85671 
5.42983 0.68119 1.05652 5.42983 0.89189 1.05652 5.4308 0.07918 -0.55226 
5.4308 1.4939 0.75207 5.43335 1.72603 0.30397 5.43663 1.73723 0.23648 
5.43955 0.73379 -0.85824 5.43955 0.73379 1.05805 5.43955 0.83929 1.05805 
5.44025 0.17249 -0.63723 5.44025 1.4006 0.83705 5.44156 0.52525 1.02263 
5.44156 1.04783 1.02263 5.44562 1.30105 0.90778 5.44686 0.37829 0.96593 
5.44686 1.19479 0.96593 5.44847 0.78654 1.05685 5.4519 1.5895 0.61855 
5.45412 0.57628 1.03168 5.45412 0.9968 1.03168 5.45644 1.62931 0.548 
5.45709 0.04474 -0.50041 5.45709 1.52835 0.70022 5.45927 1.66301 0.47559 
5.46051 1.69053 0.40223 5.46188 0.42675 0.98213 5.46188 1.14633 0.98213 
5.46641 0.6291 1.0381 5.46641 0.94398 1.0381 5.46859 0.13262 -0.59004 
5.46859 1.44046 0.78986 5.47102 1.70592 0.33838 5.47498 1.71942 0.27129 
5.47581 1.34361 0.86723 5.47604 0.47624 0.99583 5.47604 1.09685 0.99583 
5.47696 0.68123 1.04187 5.47696 0.89185 1.04187 5.47765 1.7285 0.20316 
5.47894 0.33292 0.93138 5.47894 1.24016 0.93138 5.47962 1.55971 0.64662 
5.48594 1.60141 0.57798 5.48662 0.73392 1.04297 5.48662 0.83917 1.04297 
5.4893 0.5266 1.00698 5.4893 1.04649 1.00698 5.48933 1.6384 0.50571 
5.49151 1.66846 0.43323 5.49507 0.78654 1.04145 5.4955 1.47731 0.73948 
5.49673 0.37746 0.94728 5.49673 1.19562 0.94728 5.50163 0.5777 1.01556 
5.50163 0.99539 1.01556 5.50271 1.68562 0.37001 5.50412 1.3836 0.82368 
5.50965 1.28359 0.89326 5.51171 0.42614 0.96312 5.51171 1.14694 0.96312 
5.51238 1.69881 0.30559 5.51297 0.62939 1.02155 5.51297 0.9437 1.02155 
5.51384 1.57211 0.60626 5.51591 1.71012 0.23789 5.51897 1.51067 0.68767 
5.51902 1.61093 0.53601 5.52171 1.64427 0.46343 5.52332 0.68152 1.02492 
5.52332 0.89156 1.02492 5.52598 0.47609 0.97646 5.52598 1.097 0.97646 
5.52812 0.33306 0.91077 5.52812 1.24002 0.91077 5.53202 1.42239 0.77514 
5.53262 0.73396 1.02566 5.53262 0.83913 1.02566 5.53387 1.66301 0.401 
5.53885 1.3249 0.85175 5.53916 0.52664 0.98721 5.53916 1.04645 0.98721 
5.54086 0.78654 1.02379 5.54086 1.54089 0.63331 5.54424 1.67802 0.33703 
5.54565 0.37779 0.92622 5.54565 1.19529 0.92622 5.54719 1.5822 0.56424 
5.55103 1.61801 0.49275 5.55218 0.5793 0.99535 5.55218 0.99378 0.99535 
5.55273 1.68912 0.2722 5.55544 1.69831 0.20409 5.55673 1.45727 0.72543 
5.55814 1.28251 0.87065 5.56083 0.4268 0.9416 5.56083 1.14629 0.9416 
5.56339 0.63116 1.00083 5.56339 0.94193 1.00083 5.56398 1.6384 0.43105 
5.56643 1.36389 0.80701 5.57373 0.68372 1.00364 5.57373 0.88936 1.00364 
5.57443 1.55136 0.59163 5.57485 0.47683 0.95458 5.57485 1.09625 0.95458 
5.57515 1.65506 0.3679 5.57647 1.23862 0.88772 5.5794 1.58975 0.52113 
5.57974 1.4896 0.67262 5.58288 0.73626 1.00384 5.58288 0.83682 1.00384 
5.58449 1.66789 0.30356 5.58574 0.78654 1.0039 5.5865 1.32263 0.82734 
5.58885 0.52879 0.96483 5.58885 1.04429 0.96483 5.59196 1.67686 0.23834 
5.59226 1.40042 0.75925 5.59347 0.37928 0.90281 5.59347 1.1938 0.90281 
5.59429 1.61093 0.46074 5.60047 1.51884 0.61772 5.60156 0.58152 0.97248 
5.60156 0.99156 0.97248 5.60549 1.28001 0.84583 5.60628 1.62931 0.39816 
5.60676 1.55955 0.54849 5.60854 0.42852 0.91783 5.60854 1.14457 0.91783 
5.61289 0.63365 0.97733 5.61289 0.93943 0.97733 5.6135 1.36097 0.78014 
5.61622 1.43431 0.70867 5.61647 1.64395 0.33406 5.62251 1.5822 0.48892 
5.62291 0.68622 0.97966 5.62291 0.88686 0.97966 5.62336 1.23615 0.86244 
5.62372 0.47948 0.92996 5.62372 1.0936 0.92996 5.62478 1.65467 0.26915 
5.62683 0.73632 0.98186 5.62683 0.83676 0.98186 5.62958 0.78654 0.98183 
5.62997 1.66208 0.20407 5.63304 1.52749 0.57477 5.63341 1.31936 0.80009 
5.63626 1.60141 0.42767 5.63754 0.53167 0.9397 5.63754 1.04141 0.9397 
5.63823 1.46543 0.65548 5.63831 1.39608 0.73073 5.64006 1.19116 0.87713 
5.64742 1.61769 0.36419 5.64963 0.58436 0.94702 5.64963 0.98873 0.94702 
5.64991 1.55136 0.51616 5.65239 1.27617 0.81825 5.65636 0.43197 0.89117 
5.65636 1.14112 0.89117 5.65642 1.63029 0.29954 5.65818 1.49365 0.59991 
5.65922 1.35636 0.75126 5.66075 0.63665 0.95135 5.66075 0.93643 0.95135 
5.66125 1.42858 0.67845 5.66261 1.63939 0.23482 5.66454 1.57211 0.45556 
5.66594 0.68632 0.95555 5.66594 0.88676 0.95555 5.66987 0.73648 0.95762 
5.66987 0.8366 0.95762 5.67006 1.232 0.83444 5.67119 0.48306 0.90285 
5.67119 1.09003 0.90285 5.67228 0.78654 0.95763 5.67599 1.51884 0.54219 
5.67682 1.5895 0.39363 5.67919 1.31429 0.77075 5.68211 1.4581 0.62384 
5.68313 1.38995 0.70018 5.68449 0.53505 0.91215 5.68449 1.03804 0.91215 
5.68527 1.18736 0.84925 5.6868 1.60378 0.32942 5.69158 1.54089 0.48259 
5.69427 1.61436 0.26522 5.69624 0.58779 0.91905 5.69624 0.9853 0.91905 
5.69782 1.27088 0.78853 5.6993 1.6215 0.2001 5.70137 0.43602 0.86285 
5.70137 1.13706 0.86285 5.70267 0.63704 0.92524 5.70267 0.93605 0.92524 
5.70347 1.35006 0.72047 5.70478 1.42094 0.64651 5.70489 1.55971 0.42135 
5.70775 0.68666 0.92937 5.70775 0.88642 0.92937 5.71144 0.73654 0.93141 
5.71144 0.83654 0.93141 5.71375 0.78654 0.93138 5.71375 1.46543 0.57996 
5.71408 1.2272 0.80474 5.71586 1.57522 0.35873 5.71614 0.48764 0.87408 
5.71614 1.08545 0.87408 5.72321 1.30764 0.73959 5.72444 1.58735 0.295 
5.72613 1.38224 0.66786 5.72899 1.18244 0.81924 5.7292 0.53985 0.8829 
5.7292 1.03323 0.8829 5.73059 1.59605 0.23043 5.73089 1.4896 0.52147 
5.7343 1.60129 0.16531 5.73672 1.42858 0.60298 5.73738 0.58796 0.89054 
5.73738 0.98513 0.89054 5.74064 1.2651 0.75696 5.74382 0.63729 0.89662 
5.74382 0.9358 0.89662 5.74512 0.44134 0.83226 5.74512 1.13174 0.83226 
5.74595 1.51067 0.46069 5.74612 1.34211 0.68784 5.749 0.68723 0.90058 
5.749 0.88585 0.90058 5.75268 0.73718 0.90249 5.75268 0.8359 0.90249 
5.75388 0.78654 0.90311 5.75672 1.22115 0.77287 5.75845 1.38995 0.62486 
5.75849 1.52835 0.39882 5.75948 0.49307 0.84308 5.75948 1.08001 0.84308 
5.76469 1.30064 0.70641 5.76694 1.43431 0.55795 5.76902 0.54055 0.85248 
5.76902 1.03253 0.85248 5.76928 1.54294 0.33318 5.7711 1.17638 0.78719 
5.77693 1.55372 0.26896 5.77707 0.58863 0.86004 5.77707 0.98446 0.86004 
5.77874 1.35006 0.6452 5.78179 1.25794 0.72352 5.78221 1.56105 0.2035 
5.7837 0.63815 0.86587 5.7837 0.93493 0.86587 5.78371 1.45727 0.49845 
5.78695 1.12541 0.79978 5.78875 0.68806 0.86976 5.78875 0.88503 0.86976 
5.78901 1.39608 0.58003 5.79143 0.73724 0.87228 5.79143 0.83585 0.87228 
5.79257 0.78654 0.87292 5.7974 1.2141 0.73912 5.79775 1.47731 0.43723 
5.79787 1.30764 0.66494 5.79797 0.49429 0.81072 5.79797 1.07879 0.81072 
5.80748 0.54187 0.82 5.80748 1.03122 0.82 5.80954 1.35636 0.60095 
5.81034 1.4939 0.37253 5.81146 1.16923 0.75319 5.81521 0.58979 0.82765 
5.81521 0.98329 0.82765 5.81524 1.2651 0.68237 5.81753 1.40042 0.53398 
5.81992 1.50723 0.30657 5.82182 0.6394 0.83335 5.82182 0.93368 0.83335 
5.82395 1.12343 0.76568 5.82613 0.68817 0.83758 5.82613 0.88491 0.83758 
5.82689 1.51643 0.24164 5.82884 0.73742 0.84004 5.82884 0.83567 0.84004 
5.82903 1.31429 0.62091 5.82974 0.78654 0.84086 5.83094 1.52247 0.1761 
5.83114 1.22115 0.69844 5.83342 1.42239 0.47374 5.83484 0.49626 0.77657 
5.83484 1.07683 0.77657 5.83842 1.36097 0.55522 5.8441 0.54356 0.78582 
5.8441 1.02952 0.78582 5.84546 1.17638 0.71282 5.8468 1.27088 0.63955 
5.84813 1.44046 0.41032 5.8517 0.59145 0.79343 5.8517 0.98163 0.79343 
5.85763 0.63981 0.79936 5.85763 0.93327 0.79936 5.85805 1.12541 0.72867 
5.85837 1.31936 0.57513 5.85962 1.45582 0.34497 5.86188 0.68852 0.80361 
5.86188 0.88456 0.80361 5.86302 1.2272 0.65581 5.86444 0.73747 0.80616 
5.86444 0.83561 0.80616 5.86529 0.78654 0.80701 5.86529 1.36389 0.50815 
5.86755 1.46824 0.27902 5.869 1.07879 0.7397 5.87337 1.47615 0.21369 
5.87652 1.27617 0.59412 5.87751 1.18244 0.67072 5.87777 1.47989 0.13811 
5.87828 0.54187 0.74921 5.87828 1.03122 0.74921 5.88195 1.3836 0.44585 
5.88561 1.32263 0.52823 5.88592 0.58979 0.75693 5.88592 0.98329 0.75693 
5.89053 1.13174 0.68684 5.89162 0.6394 0.76354 5.89162 0.93368 0.76354 
5.89272 1.232 0.61179 5.89532 1.4006 0.38197 5.89586 0.68817 0.76786 
5.89586 0.88491 0.76786 5.89832 0.73742 0.77057 5.89832 0.83567 0.77057 
5.89913 0.78654 0.77146 5.90136 1.08001 0.70121 5.9041 1.28001 0.54722 
5.90534 1.4148 0.31681 5.90752 1.18736 0.627 5.91002 1.3249 0.48058 
5.91075 0.54055 0.71074 5.91075 1.03253 0.71074 5.91196 1.42614 0.25066 
5.91832 0.58863 0.71879 5.91832 0.98446 0.71879 5.91849 1.43169 0.1755 
5.92067 1.43354 0.09991 5.92072 1.23615 0.56509 5.92112 1.13706 0.6431 
5.92415 0.63815 0.72543 5.92415 0.93493 0.72543 5.92551 1.34361 0.41753 
5.92804 0.68806 0.73048 5.92804 0.88503 0.73048 5.92892 1.28251 0.49987 
5.93055 0.73724 0.73316 5.93055 0.83585 0.73316 5.93119 0.78654 0.7343 
5.93235 1.08545 0.65786 5.93541 1.19116 0.58178 5.93778 1.35961 0.35253 
5.94118 0.53985 0.67093 5.94118 1.03323 0.67093 5.946 1.23862 0.5182 
5.94651 1.37271 0.28683 5.94881 0.58796 0.6791 5.94881 0.98513 0.6791 
5.94944 1.14112 0.59809 5.95153 1.28359 0.45137 5.9549 0.63729 0.68554 
5.9549 0.9358 0.68554 5.95673 1.37762 0.21373 5.95885 0.68723 0.69072 
5.95885 0.88585 0.69072 5.96076 0.73718 0.6944 5.96076 0.8359 0.6944 
5.96109 1.1938 0.5352 5.96113 1.09003 0.61291 5.96114 1.38135 0.06167 
5.96114 1.38135 0.13814 5.96139 0.78654 0.69561 5.96605 1.30105 0.38735 
5.96905 1.24002 0.46985 5.97043 1.03804 0.62622 5.9761 1.14457 0.55026 
5.97684 1.31613 0.322 5.97732 0.58779 0.63796 5.97732 0.9853 0.63796 
5.98351 0.63704 0.6444 5.98351 0.93605 0.6444 5.98449 1.19529 0.48738 
5.98764 0.68666 0.64947 5.98764 0.88642 0.64947 5.98823 1.0936 0.56544 
5.98915 1.32238 0.24948 5.98965 0.78654 0.65548 5.98965 1.24016 0.42066 
5.98969 0.73654 0.65317 5.98969 0.83654 0.65317 5.99692 1.32571 0.02366 
5.99692 1.32571 0.17616 5.99798 1.04141 0.57926 5.99937 1.32728 0.09991 
5.99988 1.14629 0.50255 6.00279 1.25672 0.35598 6.00529 0.58436 0.59135 
6.00529 0.98873 0.59135 6.00555 1.19562 0.43846 6.00963 0.63665 0.60248 
6.00963 0.93643 0.60248 6.01285 1.09625 0.51658 6.01383 0.68632 0.60767 
6.01383 0.88676 0.60767 6.01589 0.73648 0.61159 6.01589 0.8366 0.61159 
6.01591 0.78654 0.61401 6.01744 1.26364 0.28444 6.02139 1.14694 0.45343 
6.0231 1.04429 0.53058 6.02421 1.19479 0.38858 6.02735 1.26836 0.21128 
6.03075 0.58152 0.54329 6.03075 0.99156 0.54329 6.03232 1.27071 0.13814 
6.03473 1.097 0.4677 6.0356 0.63365 0.55461 6.0356 0.93943 0.55461 
6.03794 0.68622 0.56463 6.03794 0.88686 0.56463 6.0401 0.78654 0.5713 
6.04013 0.73632 0.56856 6.04013 0.83676 0.56856 6.04041 1.14633 0.40361 
6.04099 1.2027 0.31778 6.04548 1.04645 0.48088 6.05304 1.20838 0.2458 
6.05362 0.5793 0.4939 6.05362 0.99378 0.4939 6.0541 1.09685 0.41777 
6.05505 1.14767 0.35526 6.0591 0.63116 0.50512 6.0591 0.94193 0.50512 
6.06029 1.2118 0.17305 6.06192 0.68372 0.51546 6.06192 0.88936 0.51546 
6.06212 0.73626 0.52461 6.06212 0.83682 0.52461 6.06217 0.78654 0.52746 
6.06526 1.04649 0.43103 6.06924 1.09832 0.36965 6.06965 1.15454 0.28375 
6.07384 0.5777 0.44335 6.07384 0.99539 0.44335 6.07982 0.62939 0.4547 
6.07982 0.9437 0.4547 6.08091 1.04783 0.38329 6.08206 0.78654 0.48259 
6.08206 1.099 0.32085 6.08319 0.68152 0.46504 6.08319 0.89156 0.46504 
6.08394 0.73396 0.47435 6.08394 0.83913 0.47435 6.08996 0.9968 0.39584 
6.09424 1.04872 0.33456 6.09638 0.94398 0.40813 6.09973 0.78654 0.4368 
6.10014 0.89185 0.41869 6.10124 0.73392 0.42834 6.10124 0.83917 0.42834 
6.10373 0.99769 0.34759 2.71412 -0.72056 1.11069 2.73106 -0.72085 1.15704 
2.73443 -0.66871 1.1467 2.75214 -0.77559 1.21661 2.75234 -0.72304 1.20746 
2.75516 -0.67048 1.19712 2.76063 -0.61863 1.1859 2.77412 -0.77564 1.26056 
2.77415 -0.82587 1.2633 2.77632 -0.72555 1.25663 2.77865 -0.67298 1.24661 
2.7835 -0.62085 1.23529 2.79116 -0.56812 1.22258 2.79835 -0.82587 1.30601 
2.79836 -0.87592 1.3036 2.79836 -0.77581 1.3036 2.80043 -0.72565 1.29967 
2.8014 -0.51615 1.20858 2.80463 -0.67598 1.29448 2.80896 -0.62368 1.28335 
2.81628 -0.571 1.27126 2.82457 -0.87587 1.34517 2.82457 -0.77587 1.34517 
2.82461 -0.82587 1.34748 2.82602 -0.51881 1.25745 2.82662 -0.92575 1.34147 
2.82662 -0.72599 1.34147 2.83074 -0.67636 1.3364 2.83694 -0.62711 1.32996 
2.83816 -0.46784 1.24227 2.84383 -0.57437 1.31822 2.85287 -0.82587 1.38761 
2.85313 -0.52238 1.30491 2.85317 -0.41861 1.2272 2.85349 -0.87523 1.3864 
2.85349 -0.77651 1.3864 2.85541 -0.92518 1.38273 2.85541 -0.72656 1.38273 
2.85936 -0.97512 1.37754 2.85936 -0.67661 1.37754 2.86482 -0.47129 1.29009 
2.86545 -1.02445 1.37111 2.86545 -0.62728 1.37111 2.87308 -0.57917 1.36293 
2.87885 -0.42125 1.27378 2.88191 -0.52696 1.34986 2.88307 -0.82587 1.4263 
2.8837 -0.87517 1.42516 2.8837 -0.77656 1.42516 2.88622 -0.92435 1.42248 
2.88622 -0.72738 1.42248 2.89011 -0.97426 1.41743 2.89011 -0.67748 1.41743 
2.89314 -0.47535 1.3351 2.89354 -0.37626 1.25709 2.89594 -1.02378 1.4108 
2.89594 -0.62795 1.4108 2.9035 -1.07186 1.40275 2.9035 -0.57988 1.40275 
2.90673 -0.42504 1.319 2.91015 -0.3324 1.23922 2.9129 -0.5324 1.39321 
2.91512 -0.82587 1.46347 2.91594 -0.87499 1.46257 2.91594 -0.77674 1.46257 
2.9184 -0.92424 1.45986 2.9184 -0.7275 1.45986 2.92154 -0.38041 1.30379 
2.92263 -0.97301 1.45554 2.92263 -0.67873 1.45554 2.92372 -0.48067 1.37885 
2.92834 -1.02262 1.44893 2.92834 -0.62912 1.44893 2.93598 -1.07054 1.44121 
2.93598 -0.58119 1.44121 2.93674 -0.42997 1.36272 2.93773 -0.33623 1.28612 
2.94526 -1.11811 1.4317 2.94526 -0.53362 1.4317 2.94897 -0.82587 1.49901 
2.94982 -0.87493 1.49816 2.94982 -0.7768 1.49816 2.95124 -0.38521 1.34781 
2.95237 -0.92388 1.49561 2.95237 -0.72785 1.49561 2.95589 -0.29305 1.26714 
2.95621 -1.16474 1.42068 2.95621 -0.487 1.42068 2.95662 -0.9726 1.49136 
2.95662 -0.67914 1.49136 2.96256 -1.02096 1.48543 2.96256 -0.63078 1.48543 
2.96745 -0.34153 1.33155 2.96879 -0.43603 1.40483 2.97016 -1.06885 1.47782 
2.97016 -0.58289 1.47782 2.97584 -0.25144 1.24722 2.97942 -1.11615 1.46857 
2.97942 -0.53558 1.46857 2.98312 -0.39126 1.39044 2.98452 -0.82587 1.53286 
2.98523 -0.29812 1.31291 2.98542 -0.87499 1.53204 2.98542 -0.77674 1.53204 
2.98813 -0.92424 1.52958 2.98813 -0.7275 1.52958 2.9903 -1.16276 1.45768 
2.9903 -0.48898 1.45768 2.99244 -0.97301 1.52535 2.99244 -0.67873 1.52535 
2.99673 -0.21199 1.22598 2.99902 -0.34731 1.37437 2.99905 -1.02262 1.51965 
2.99905 -0.62912 1.51965 3.00279 -1.20855 1.44519 3.00279 -0.44318 1.44519 
3.00472 -0.25605 1.29295 3.00677 -1.07054 1.512 3.00677 -0.58119 1.512 
3.01629 -1.11811 1.50272 3.01629 -0.53362 1.50272 3.01639 -0.30477 1.35694 
3.01686 -1.25342 1.43112 3.01686 -0.39831 1.43112 3.02168 -0.82587 1.56492 
3.02282 -0.87517 1.56428 3.02282 -0.77656 1.56428 3.02525 -0.21633 1.27204 
3.0255 -0.92435 1.56176 3.0255 -0.72738 1.56176 3.02731 -1.16474 1.49178 
3.02731 -0.487 1.49178 3.03055 -0.97426 1.55787 3.03055 -0.67748 1.55787 
3.03246 -1.29726 1.41552 3.03246 -0.35447 1.41552 3.03551 -0.26234 1.3372 
3.03719 -1.02378 1.55205 3.03719 -0.62795 1.55205 3.04316 -1.21571 1.47919 
3.04316 -0.43603 1.47919 3.04524 -1.07186 1.54448 3.04524 -0.57988 1.54448 
3.04731 -0.1781 1.24995 3.04957 -1.33997 1.39841 3.04957 -0.31176 1.39841 
3.05477 -1.11934 1.53508 3.05477 -0.5324 1.53508 3.0558 -0.22246 1.31686 
3.05754 -1.26047 1.46487 3.05754 -0.39126 1.46487 3.06038 -0.82587 1.59512 
3.06158 -0.87523 1.59449 3.06158 -0.77651 1.59449 3.06526 -0.92518 -0.00876 
3.06526 -0.92518 1.59258 3.06526 -0.72656 1.59258 3.06814 -0.2703 1.37985 
3.06914 -1.17107 1.52426 3.06914 -0.48067 1.52426 3.07044 -0.97512 -0.00481 
3.07044 -0.97512 1.58862 3.07044 -0.67661 1.58862 3.07362 -1.30442 1.44897 
3.07362 -0.34731 1.44897 3.07688 -1.02445 1.58254 3.07688 -0.62728 1.58254 
3.07753 -0.18383 1.29498 3.08337 -0.12281 1.21347 3.08506 -1.07256 1.5749 
3.08506 -0.57917 1.5749 3.08526 -1.22176 1.51124 3.08526 -0.42997 1.51124 
3.08812 -0.23017 1.35986 3.09105 -1.34697 1.43159 3.09105 -0.30477 1.43159 
3.09812 -1.12477 1.56608 3.09812 -0.52696 1.56608 3.10017 -1.26652 1.49674 
3.10017 -0.38521 1.49674 3.10051 -0.82587 1.62338 3.10051 -0.14697 1.27196 
3.10282 -0.87587 1.62341 3.10282 -0.77587 1.62341 3.10651 -0.92575 -0.03755 
3.10651 -0.92575 1.62137 3.10651 -0.72599 1.62137 3.10948 -0.19147 1.33851 
3.11078 -1.38939 1.41247 3.11078 -0.26234 1.41247 3.11158 -0.97537 -0.03343 
3.11158 -0.97537 1.61724 3.11158 -0.67636 1.61724 3.11288 -1.17638 1.55485 
3.11288 -0.47535 1.55485 3.11644 -1.31021 1.48053 3.11644 -0.34153 1.48053 
3.11802 -1.02462 -0.02723 3.11802 -1.02462 1.61105 3.11802 -0.62711 1.61105 
3.12267 -0.07152 1.17459 3.12898 -1.22669 1.54125 3.12898 -0.42504 1.54125 
3.12976 -1.07736 -0.02034 3.12976 -1.07736 1.60416 3.12976 -0.57437 1.60416 
3.13112 -1.42927 1.39218 3.13112 -0.22246 1.39218 3.13214 -0.15431 1.31584 
3.13507 -1.35362 1.46275 3.13507 -0.29812 1.46275 3.13827 -0.09357 1.2342 
3.14197 -0.82587 1.64964 3.14307 -1.12935 1.59485 3.14307 -0.52238 1.59485 
3.1442 -1.27132 1.52645 3.1442 -0.38041 1.52645 3.14439 -0.87592 -0.0658 
3.14439 -0.87592 1.64962 3.14439 -0.77581 1.64962 3.14831 -0.92609 -0.06374 
3.14831 -0.92609 1.64756 3.14831 -0.72565 1.64756 3.14972 -0.0403 1.14756 
3.15301 -1.4679 1.37045 3.15301 -0.18383 1.37045 3.15351 -0.97576 -0.05954 
3.15351 -0.97576 1.64335 3.15351 -0.67598 1.64335 3.15503 -1.39568 1.44327 
3.15503 -0.25605 1.44327 3.15608 -0.11876 1.29191 3.1579 -1.18044 1.58317 
3.1579 -0.47129 1.58317 3.16186 -1.3155 1.51025 3.16186 -0.33623 1.51025 
3.16435 -0.06105 1.20816 3.16463 -1.02805 -0.05521 3.16463 -1.02805 1.63902 
3.16463 -0.62368 1.63902 3.1742 -1.23048 1.56914 3.1742 -0.42125 1.56914 
3.17595 -1.4354 1.42274 3.17595 -0.21633 1.42274 3.17603 -1.50476 1.34748 
3.17603 -0.14697 1.34748 3.17672 -1.08074 -0.04789 3.17672 -1.08074 1.6317 
3.17672 -0.571 1.6317 3.178 -0.011 1.11967 3.18085 -1.35869 1.4921 
3.18085 -0.29305 1.4921 3.18121 -0.08492 1.26677 3.18468 -0.82587 -0.09001 
3.18468 -0.82587 1.67383 3.18742 -0.87609 -0.09005 3.18742 -0.87609 1.67386 
3.18742 -0.77564 1.67386 3.19054 -1.13293 -0.03815 3.19054 -1.13293 1.62196 
3.19054 -0.51881 1.62196 3.1909 -1.27547 1.55444 3.1909 -0.37626 1.55444 
3.19135 -0.92619 -0.08785 3.19135 -0.92619 1.67166 3.19135 -0.72555 1.67166 
3.19174 -0.03021 1.18092 3.19803 -1.47364 1.40067 3.19803 -0.1781 1.40067 
3.20076 -1.4003 1.47214 3.20076 -0.25144 1.47214 3.20137 -0.97875 -0.08551 
3.20137 -0.97875 1.66933 3.20137 -0.67298 1.66933 3.20572 -1.18389 -0.02601 
3.20572 -1.18389 1.60983 3.20572 -0.46784 1.60983 3.20749 -0.05286 1.24049 
3.20798 0.0169 1.09016 3.20876 -1.31933 1.53783 3.20876 -0.3324 1.53783 
3.2127 -1.03088 -0.08066 3.2127 -1.03088 1.66448 3.2127 -0.62085 1.66448 
3.21379 -1.55816 1.30972 3.21379 -0.09357 1.30972 3.21997 -0.00148 1.15274 
3.22079 -1.23313 -0.011 3.22079 -1.23313 1.59482 3.22079 -0.41861 1.59482 
3.222 -1.43974 1.45125 3.222 -0.21199 1.45125 3.2254 -1.08362 -0.07301 
3.2254 -1.08362 1.65683 3.2254 -0.56812 1.65683 3.22776 -1.36195 1.51934 
3.22776 -0.28978 1.51934 3.22852 -0.82587 -0.11208 3.22852 -0.82587 1.6959 
3.23138 -0.87614 -0.11203 3.23138 -0.87614 1.69584 3.23138 -0.77559 -0.11203 
3.23138 -0.77559 1.69584 3.23451 -1.52892 1.36462 3.23451 -0.12281 1.36462 
3.23485 -0.02266 1.21313 3.23778 -1.27795 1.57972 3.23778 -0.37378 1.57972 
3.2394 -1.13558 -0.06276 3.2394 -1.13558 1.64658 3.2394 -0.51615 1.64658 
3.23982 -1.59068 1.28363 3.23982 -0.06105 1.28363 3.24052 -0.92869 -0.11183 
3.24052 -0.92869 1.69565 3.24052 -0.72304 -0.11183 3.24052 -0.72304 1.69565 
3.24783 -1.40322 1.49901 3.24783 -0.24852 1.49901 3.25027 0.02599 1.12305 
3.25086 -0.98125 -0.10901 3.25086 -0.98125 1.69283 3.25086 -0.67048 1.69283 
3.25343 -1.18561 -0.04979 3.25343 -1.18561 1.63361 3.25343 -0.46612 1.63361 
3.25611 -1.32184 1.56265 3.25611 -0.3299 1.56265 3.25753 -1.49659 1.41744 
3.25753 -0.15514 1.41744 3.26208 -1.03311 -0.10354 3.26208 -1.03311 1.68735 
3.26208 -0.61863 1.68735 3.26323 0.0056 1.18476 3.26706 -1.62152 1.25624 
3.26706 -0.03021 1.25624 3.2686 -1.23462 -0.0344 3.2686 -1.23462 1.61822 
3.2686 -0.41712 1.61822 3.27339 -1.58021 1.32531 3.27339 -0.82587 -0.13197 
3.27339 -0.82587 1.71579 3.27339 -0.07152 1.32531 3.2751 -1.08577 -0.09539 
3.2751 -1.08577 1.67921 3.2751 -0.56596 1.67921 3.2754 -1.36422 1.54375 
3.2754 -0.28751 1.54375 3.28164 -0.87845 -0.13385 3.28164 -0.87845 1.71767 
3.28164 -0.77328 -0.13385 3.28164 -0.77328 1.71767 3.28224 -1.46171 1.46715 
3.28224 -0.19002 1.46715 3.28613 -1.27934 -0.01896 3.28613 -1.27934 1.60277 
3.28613 -0.37239 1.60277 3.28828 -1.13632 -0.08464 3.28828 -1.13632 1.66846 
3.28828 -0.51541 1.66846 3.29094 -0.93089 -0.1331 3.29094 -0.93089 1.71692 
3.29094 -0.72085 -0.1331 3.29094 -0.72085 1.71692 3.29255 0.03186 1.15543 
3.29524 -0.00148 1.22801 3.29529 -1.55 1.37967 3.29529 -0.10174 1.37967 
3.30042 -1.61143 1.29826 3.30042 -0.0403 1.29826 3.30128 -0.98302 -0.12973 
3.30128 -0.98302 1.71355 3.30128 -0.66871 -0.12973 3.30128 -0.66871 1.71355 
3.30255 -1.18627 -0.0713 3.30255 -1.18627 1.65512 3.30255 -0.46547 1.65512 
3.30461 -1.32292 -0.00145 3.30461 -1.32292 1.58526 3.30461 -0.32882 1.58526 
3.31013 -1.42293 1.51568 3.31013 -0.22881 1.51568 3.31263 -1.03471 -0.12375 
3.31263 -1.03471 1.70757 3.31263 -0.61702 -0.12375 3.31263 -0.61702 1.70757 
3.31752 -1.23495 -0.05546 3.31752 -1.23495 1.63928 3.31752 -0.41679 1.63928 
3.31876 -1.51664 1.43148 3.31876 -0.1351 1.43148 3.31919 -0.82587 -0.14964 
3.31919 -0.82587 1.73345 3.32493 0.02599 1.19771 3.32495 -1.08581 -0.11517 
3.32495 -1.08581 1.69898 3.32495 -0.56592 1.69898 3.32764 -0.87849 -0.15115 
3.32764 -0.87849 1.73497 3.32764 -0.77324 -0.15115 3.32764 -0.77324 1.73497 
3.32831 -1.64074 1.26999 3.32831 -0.011 1.26999 3.33464 -1.59903 1.33862 
3.33464 -0.0527 1.33862 3.33532 -1.27949 -0.03956 3.33532 -1.27949 1.62338 
3.33532 -0.37225 1.62338 3.3373 -0.93118 -0.15005 3.3373 -0.93118 1.73387 
3.3373 -0.72056 -0.15005 3.3373 -0.72056 1.73387 3.33821 -1.13617 -0.10401 
3.33821 -1.13617 1.68783 3.33821 -0.51556 1.68783 3.33845 -1.38293 0.02458 
3.33845 -1.38293 1.55924 3.33845 -0.2688 1.55924 3.34567 -1.47979 1.48186 
3.34567 -0.17194 1.48186 3.34785 -0.98331 -0.14629 3.34785 -0.98331 1.7301 
3.34785 -0.66842 -0.14629 3.34785 -0.66842 1.7301 3.35238 -1.18565 -0.09032 
3.35238 -1.18565 1.67413 3.35238 -0.46608 1.67413 3.35499 0.05061 1.1676 
3.35717 -1.56767 1.39222 3.35717 -0.08406 1.39222 3.35782 0.0169 1.24 
3.36014 -1.03613 -0.13987 3.36014 -1.03613 1.72369 3.36014 -0.6156 -0.13987 
3.36014 -0.6156 1.72369 3.36235 -1.62882 1.31055 3.36235 -0.02291 1.31055 
3.36579 -0.82587 -0.16503 3.36579 -0.82587 1.74885 3.3674 -1.23412 -0.07412 
3.3674 -1.23412 1.65793 3.3674 -0.41762 1.65793 3.36863 -1.34038 -0.01596 
3.36863 -1.34038 1.59978 3.36863 -0.31136 1.59978 3.37269 -1.08716 -0.13082 
3.37269 -1.08716 1.71463 3.37269 -0.56458 -0.13082 3.37269 -0.56458 1.71463 
3.37401 -1.43992 0.05477 3.37401 -1.43992 1.52905 3.37401 -0.21181 1.52905 
3.37471 -0.87862 -0.16624 3.37471 -0.87862 1.75006 3.37471 -0.77312 -0.16624 
3.37471 -0.77312 1.75006 3.38345 -1.53323 1.44407 3.38345 -0.11851 1.44407 
3.38443 -0.93121 -0.1647 3.38443 -0.93121 1.74852 3.38443 -0.72052 -0.1647 
3.38443 -0.72052 1.74852 3.38633 -1.13765 -0.11915 3.38633 -1.13765 1.70297 
3.38633 -0.51409 -0.11915 3.38633 -0.51409 1.70297 3.38809 0.04265 1.20888 
3.3918 0.00528 1.28115 3.39602 -0.98435 -0.16059 3.39602 -0.98435 1.74441 
3.39602 -0.66738 -0.16059 3.39602 -0.66738 1.74441 3.39726 -1.61454 1.34959 
3.39726 -0.03719 1.34959 3.40001 -1.29605 -0.0527 3.40001 -1.29605 1.63651 
3.40001 -0.35569 1.63651 3.40072 -1.18699 -0.10496 3.40072 -1.18699 1.68878 
3.40072 -0.46474 1.68878 3.40345 -1.39894 0.01231 3.40345 -1.39894 1.5715 
3.40345 -0.2528 1.5715 3.40839 -1.03702 -0.15364 3.40839 -1.03702 1.73746 
3.40839 -0.61472 -0.15364 3.40839 -0.61472 1.73746 3.41101 -1.49514 1.49334 
3.41101 -0.15659 1.49334 3.4131 -0.82587 -0.17812 3.4131 -0.82587 1.76194 
3.42143 -1.08805 -0.14415 3.42143 -1.08805 1.72796 3.42143 -0.56369 -0.14415 
3.42143 -0.56369 1.72796 3.42192 0.03154 1.2502 3.42219 -0.87866 -0.17892 
3.42219 -0.87866 1.76274 3.42219 -0.77308 -0.17892 3.42219 -0.77308 1.76274 
3.4228 -1.58227 1.40301 3.4228 -0.06947 1.40301 3.42656 -0.00863 1.32053 
3.43333 -0.93182 -0.17719 3.43333 -0.93182 1.76101 3.43333 -0.71991 -0.17719 
3.43333 -0.71991 1.76101 3.43398 -1.35546 -0.02675 3.43398 -1.35546 1.61057 
3.43398 -0.29627 1.61057 3.43513 -1.13833 -0.13197 3.43513 -1.13833 1.71579 
3.43513 -0.51341 -0.13197 3.43513 -0.51341 1.71579 3.43821 -1.24203 -0.0909 
3.43821 -1.24203 1.67471 3.43821 -0.40971 -0.0909 3.43821 -0.40971 1.67471 
3.43917 -1.45412 1.53907 3.43917 -0.19761 1.53907 3.44513 -0.98494 -0.17256 
3.44513 -0.98494 1.75638 3.44513 -0.6668 -0.17256 3.44513 -0.6668 1.75638 
3.44941 -1.54655 1.45365 3.44941 -0.10518 1.45365 3.45242 0.05548 1.21822 
3.45645 0.01788 1.29015 3.45727 -1.03737 -0.16504 3.45727 -1.03737 1.74885 
3.45727 -0.61436 -0.16504 3.45727 -0.61436 1.74885 3.46099 -1.62667 1.35816 
3.46099 -0.82587 -0.18888 3.46099 -0.82587 1.77269 3.46099 -0.02506 1.35816 
3.46915 -1.41203 0.00358 3.46915 -1.41203 1.58024 3.46915 -0.2397 1.58024 
3.47049 -1.08832 -0.15502 3.47049 -1.08832 1.73884 3.47049 -0.56341 -0.15502 
3.47049 -0.56341 1.73884 3.47154 -1.30297 -0.06735 3.47154 -1.30297 1.65116 
3.47154 -0.34876 -0.06735 3.47154 -0.34876 1.65116 3.47162 -0.87909 -0.18949 
3.47162 -0.87909 1.77331 3.47162 -0.77264 -0.18949 3.47162 -0.77264 1.77331 
3.47223 -1.19387 -0.11956 3.47223 -1.19387 1.70338 3.47223 -0.45787 -0.11956 
3.47223 -0.45787 1.70338 3.47696 -1.50756 1.50128 3.47696 -0.14417 1.50128 
3.4828 -0.93216 -0.18721 3.4828 -0.93216 1.77103 3.4828 -0.71958 -0.18721 
3.4828 -0.71958 1.77103 3.48683 0.04226 1.25851 3.48702 -1.59305 1.41066 
3.48702 -0.05869 1.41066 3.49076 0.00195 1.328 3.49448 -0.98491 -0.18205 
3.49448 -0.98491 1.76587 3.49448 -0.66683 -0.18205 3.49448 -0.66683 1.76587 
3.50532 -1.46547 1.54569 3.50532 -0.18626 1.54569 3.5065 -1.3617 -0.03906 
3.5065 -1.3617 1.62287 3.5065 -0.29003 1.62287 3.50665 -1.03719 -0.17402 
3.50665 -1.03719 1.75783 3.50665 -0.61454 -0.17402 3.50665 -0.61454 1.75783 
3.5075 -1.14385 -0.14447 3.5075 -1.14385 1.72829 3.5075 -0.50788 -0.14447 
3.5075 -0.50788 1.72829 3.50935 -0.82587 -0.19727 3.50935 -0.82587 1.78108 
3.51018 -1.24771 -0.10295 3.51018 -1.24771 1.68676 3.51018 -0.40403 -0.10295 
3.51018 -0.40403 1.68676 3.51434 -1.55576 1.46061 3.51434 -0.09597 1.46061 
3.52013 -0.87913 -0.19738 3.52013 -0.87913 1.78119 3.52013 -0.77261 -0.19738 
3.52013 -0.77261 1.78119 3.52117 0.02698 1.29634 3.52555 -0.01636 1.36432 
3.5316 -0.93243 -0.19458 3.5316 -0.93243 1.77839 3.5316 -0.71931 -0.19458 
3.5316 -0.71931 1.77839 3.54225 -1.41694 -0.00664 3.54225 -1.41694 1.59045 
3.54225 -0.23479 1.59045 3.5423 -1.51548 1.50709 3.5423 -0.13626 1.50709 
3.54341 -1.09303 -0.16513 3.54341 -1.09303 1.74895 3.54341 -0.5587 -0.16513 
3.54341 -0.5587 1.74895 3.54344 -0.98516 -0.18888 3.54344 -0.98516 1.77269 
3.54344 -0.66658 -0.18888 3.54344 -0.66658 1.77269 3.5447 -1.30768 -0.07726 
3.5447 -1.30768 1.66107 3.5447 -0.34405 -0.07726 3.5447 -0.34405 1.66107 
3.54519 -1.19849 -0.12943 3.54519 -1.19849 1.71324 3.54519 -0.45324 -0.12943 
3.54519 -0.45324 1.71324 3.55191 0.04967 1.26369 3.55248 -1.60037 1.41593 
3.55248 -0.05136 1.41593 3.55588 0.00909 1.33303 3.55806 -0.82587 -0.20328 
3.55806 -0.82587 1.78709 3.56926 -0.87923 -0.20289 3.56926 -0.87923 1.7867 
3.56926 -0.7725 -0.20289 3.56926 -0.7725 1.7867 3.57983 -1.36503 -0.04683 
3.57983 -1.36503 1.63065 3.57983 -0.2867 1.63065 3.57988 -1.56179 1.46467 
3.57988 -0.08994 1.46467 3.58048 -1.47101 1.55222 3.58048 -0.18072 1.55222 
3.58068 -1.14765 -0.1519 3.58068 -1.14765 1.73571 3.58068 -0.50408 -0.1519 
3.58068 -0.50408 1.73571 3.58072 -0.93244 -0.19954 3.58072 -0.93244 1.78335 
3.58072 -0.71929 -0.19954 3.58072 -0.71929 1.78335 3.58115 -1.03899 -0.18224 
3.58115 -1.03899 1.76606 3.58115 -0.61274 -0.18224 3.58115 -0.61274 1.76606 
3.58293 -1.25113 -0.1102 3.58293 -1.25113 1.69402 3.58293 -0.40061 -0.1102 
3.58293 -0.40061 1.69402 3.58647 0.03241 1.30036 3.59067 -0.01112 1.36802 
3.60701 -0.82587 -0.20689 3.60701 -0.82587 1.7907 3.61784 -1.42068 1.59486 
3.61784 -0.23106 1.59486 3.61784 -1.31004 -0.08223 3.61784 -1.31004 1.66605 
3.61784 -0.3417 -0.08223 3.61784 -0.3417 1.66605 3.61788 -1.51922 1.5115 
3.61788 -0.13252 1.5115 3.61788 -1.60416 1.41864 3.61788 -0.04757 1.41864 
3.61829 -1.09424 -0.17066 3.61829 -1.09424 1.75448 3.61829 -0.55749 -0.17066 
3.61829 -0.55749 1.75448 3.61829 -1.20081 -0.13437 3.61829 -1.20081 1.71818 
3.61829 -0.45092 -0.13437 3.61829 -0.45092 1.71818 3.61831 -0.98637 -0.19441 
3.61831 -0.98637 1.77822 3.61831 -0.66537 -0.19441 3.61831 -0.66537 1.77822 
3.61832 -0.87927 -0.20595 3.61832 -0.87927 1.78977 3.61832 -0.77247 -0.20595 
3.61832 -0.77247 1.78977 3.62122 0.05402 1.26581 3.62122 0.01271 1.33558 
3.65608 -1.56394 1.46663 3.65608 -1.47286 1.5544 3.65608 -1.36661 -0.04928 
3.65608 -1.36661 1.6331 3.65608 -1.25227 -0.11263 3.65608 -1.25227 1.69644 
3.65608 -1.14857 -0.15459 3.65608 -1.14857 1.73841 3.65608 -1.03959 -0.18499 
3.65608 -1.03959 1.7688 3.65608 -0.93275 -0.20236 3.65608 -0.93275 1.78618 
3.65608 -0.82587 -0.20809 3.65608 -0.82587 1.79191 3.65608 -0.71899 -0.20236 
3.65608 -0.71899 1.78618 3.65608 -0.61214 -0.18499 3.65608 -0.61214 1.7688 
3.65608 -0.50316 -0.15459 3.65608 -0.50316 1.73841 3.65608 -0.39947 -0.11263 
3.65608 -0.39947 1.69644 3.65608 -0.28513 1.6331 3.65608 -0.17887 1.5544 
3.65608 -0.0878 1.46663 3.65608 -0.00937 1.36926 3.65608 0.03449 1.30159 
3.69093 0.01271 1.33558 3.69093 0.05402 1.26581 3.69384 -0.87927 -0.20595 
3.69384 -0.87927 1.78977 3.69384 -0.77247 -0.20595 3.69384 -0.77247 1.78977 
3.69384 -0.98637 -0.19441 3.69384 -0.98637 1.77822 3.69384 -0.66537 -0.19441 
3.69384 -0.66537 1.77822 3.69386 -1.20081 -0.13437 3.69386 -1.20081 1.71818 
3.69386 -0.45092 -0.13437 3.69386 -0.45092 1.71818 3.69386 -1.09424 -0.17066 
3.69386 -1.09424 1.75448 3.69386 -0.55749 -0.17066 3.69386 -0.55749 1.75448 
3.69427 -1.60416 1.41864 3.69427 -0.04757 1.41864 3.69428 -1.51922 1.5115 
3.69428 -0.13252 1.5115 3.69431 -1.31004 -0.08223 3.69431 -1.31004 1.66605 
3.69431 -0.3417 -0.08223 3.69431 -0.3417 1.66605 3.69431 -1.42068 1.59486 
3.69431 -0.23106 1.59486 3.70514 -0.82587 -0.20689 3.70514 -0.82587 1.7907 
3.72148 -0.01112 1.36802 3.72569 0.03241 1.30036 3.72922 -1.25113 -0.1102 
3.72922 -1.25113 1.69402 3.72922 -0.40061 -0.1102 3.72922 -0.40061 1.69402 
3.731 -1.03899 -0.18224 3.731 -1.03899 1.76606 3.731 -0.61274 -0.18224 
3.731 -0.61274 1.76606 3.73144 -0.93244 -0.19954 3.73144 -0.93244 1.78335 
3.73144 -0.71929 -0.19954 3.73144 -0.71929 1.78335 3.73148 -1.14765 -0.1519 
3.73148 -1.14765 1.73571 3.73148 -0.50408 -0.1519 3.73148 -0.50408 1.73571 
3.73167 -1.47101 1.55222 3.73167 -0.18072 1.55222 3.73227 -1.56179 1.46467 
3.73227 -0.08994 1.46467 3.73233 -1.36503 -0.04683 3.73233 -1.36503 1.63065 
3.73233 -0.2867 1.63065 3.74289 -0.87923 -0.20289 3.74289 -0.87923 1.7867 
3.74289 -0.7725 -0.20289 3.74289 -0.7725 1.7867 3.75409 -0.82587 -0.20328 
3.75409 -0.82587 1.78709 3.75627 0.00909 1.33303 3.75967 -1.60037 1.41593 
3.75967 -0.05136 1.41593 3.76697 -1.19849 -0.12943 3.76697 -1.19849 1.71324 
3.76697 -0.45324 -0.12943 3.76697 -0.45324 1.71324 3.76745 -1.30768 -0.07726 
3.76745 -1.30768 1.66107 3.76745 -0.34405 -0.07726 3.76745 -0.34405 1.66107 
3.76871 -0.98516 -0.18888 3.76871 -0.98516 1.77269 3.76871 -0.66658 -0.18888 
3.76871 -0.66658 1.77269 3.76875 -1.09303 -0.16513 3.76875 -1.09303 1.74895 
3.76875 -0.5587 -0.16513 3.76875 -0.5587 1.74895 3.76986 -1.51548 1.50709 
3.76986 -0.13626 1.50709 3.7699 -1.41694 1.59045 3.7699 -0.23479 1.59045 
3.78055 -0.93243 -0.19458 3.78055 -0.93243 1.77839 3.78055 -0.71931 -0.19458 
3.78055 -0.71931 1.77839 3.7866 -0.01636 1.36432 3.79099 0.02698 1.29634 
3.79202 -0.87913 -0.19738 3.79202 -0.87913 1.78119 3.79202 -0.77261 -0.19738 
3.79202 -0.77261 1.78119 3.79781 -1.55576 1.46061 3.79781 -0.09597 1.46061 
3.80197 -1.24771 -0.10295 3.80197 -1.24771 1.68676 3.80197 -0.40403 -0.10295 
3.80197 -0.40403 1.68676 3.80281 -0.82587 -0.19727 3.80281 -0.82587 1.78108 
3.80465 -1.14385 -0.14447 3.80465 -1.14385 1.72829 3.80465 -0.50788 -0.14447 
3.80465 -0.50788 1.72829 3.80551 -1.03719 -0.17402 3.80551 -1.03719 1.75783 
3.80551 -0.61454 -0.17402 3.80551 -0.61454 1.75783 3.80565 -1.3617 -0.03906 
3.80565 -1.3617 1.62287 3.80565 -0.29003 1.62287 3.80683 -1.46547 1.54569 
3.80683 -0.18626 1.54569 3.81767 -0.98491 -0.18205 3.81767 -0.98491 1.76587 
3.81767 -0.66683 -0.18205 3.81767 -0.66683 1.76587 3.82139 0.00195 1.328 
3.82513 -1.59305 1.41066 3.82513 -0.05869 1.41066 3.82936 -0.93216 -0.18721 
3.82936 -0.93216 1.77103 3.82936 -0.71958 -0.18721 3.82936 -0.71958 1.77103 
3.83519 -1.50756 1.50128 3.83519 -0.14417 1.50128 3.83992 -1.19387 -0.11956 
3.83992 -1.19387 1.70338 3.83992 -0.45787 -0.11956 3.83992 -0.45787 1.70338 
3.84053 -0.87909 -0.18949 3.84053 -0.87909 1.77331 3.84053 -0.77264 -0.18949 
3.84053 -0.77264 1.77331 3.84061 -1.30297 -0.06735 3.84061 -1.30297 1.65116 
3.84061 -0.34876 -0.06735 3.84061 -0.34876 1.65116 3.84166 -1.08832 -0.15502 
3.84166 -1.08832 1.73884 3.84166 -0.56341 -0.15502 3.84166 -0.56341 1.73884 
3.843 -1.41203 1.58024 3.843 -0.2397 1.58024 3.85117 -0.82587 -0.18888 
3.85117 -0.82587 1.77269 3.85117 -0.02506 1.35816 3.85488 -1.03737 -0.16504 
3.85488 -1.03737 1.74885 3.85488 -0.61436 -0.16504 3.85488 -0.61436 1.74885 
3.85571 0.01788 1.29015 3.86274 -1.54655 1.45365 3.86274 -0.10518 1.45365 
3.86702 -0.98494 -0.17256 3.86702 -0.98494 1.75638 3.86702 -0.6668 -0.17256 
3.86702 -0.6668 1.75638 3.87298 -1.45412 1.53907 3.87298 -0.19761 1.53907 
3.87395 -1.24203 -0.0909 3.87395 -1.24203 1.67471 3.87395 -0.40971 1.67471 
3.87702 -1.13833 -0.13197 3.87702 -1.13833 1.71579 3.87702 -0.51341 -0.13197 
3.87702 -0.51341 1.71579 3.87817 -1.35546 -0.02675 3.87817 -1.35546 1.61057 
3.87817 -0.29627 1.61057 3.87883 -0.93182 -0.17719 3.87883 -0.93182 1.76101 
3.87883 -0.71991 -0.17719 3.87883 -0.71991 1.76101 3.88559 -0.00863 1.32053 
3.88935 -1.58227 1.40301 3.88935 -0.06947 1.40301 3.88996 -0.87866 -0.17892 
3.88996 -0.87866 1.76274 3.88996 -0.77308 -0.17892 3.88996 -0.77308 1.76274 
3.89023 0.03154 1.2502 3.89073 -1.08805 -0.14415 3.89073 -1.08805 1.72796 
3.89073 -0.56369 -0.14415 3.89073 -0.56369 1.72796 3.89906 -0.82587 -0.17812 
3.89906 -0.82587 1.76194 3.90114 -1.49514 1.49334 3.90114 -0.15659 1.49334 
3.90376 -1.03702 -0.15364 3.90376 -1.03702 1.73746 3.90376 -0.61472 -0.15364 
3.90376 -0.61472 1.73746 3.9087 -1.39894 1.5715 3.9087 -0.2528 1.5715 
3.91143 -1.18699 -0.10496 3.91143 -1.18699 1.68878 3.91143 -0.46474 1.68878 
3.91215 -1.29605 -0.0527 3.91215 -1.29605 1.63651 3.91215 -0.35569 1.63651 
3.9149 -0.03719 1.34959 3.91613 -0.98435 -0.16059 3.91613 -0.98435 1.74441 
3.91613 -0.66738 -0.16059 3.91613 -0.66738 1.74441 3.92036 0.00528 1.28115 
3.92582 -1.13765 -0.11915 3.92582 -1.13765 1.70297 3.92582 -0.51409 1.70297 
3.92773 -0.93121 -0.1647 3.92773 -0.93121 1.74852 3.92773 -0.72052 -0.1647 
3.92773 -0.72052 1.74852 3.9287 -1.53323 1.44407 3.9287 -0.11851 1.44407 
3.93745 -0.87862 -0.16624 3.93745 -0.87862 1.75006 3.93745 -0.77312 -0.16624 
3.93745 -0.77312 1.75006 3.93814 -1.43992 1.52905 3.93814 -0.21181 1.52905 
3.93946 -1.08716 -0.13082 3.93946 -1.08716 1.71463 3.93946 -0.56458 -0.13082 
3.93946 -0.56458 1.71463 3.94352 -1.34038 -0.01596 3.94352 -1.34038 1.59978 
3.94352 -0.31136 1.59978 3.94475 -1.23412 -0.07412 3.94475 -1.23412 1.65793 
3.94475 -0.41762 1.65793 3.94636 -0.82587 -0.16503 3.94636 -0.82587 1.74885 
3.9498 -0.02291 1.31055 3.95201 -1.03613 -0.13987 3.95201 -1.03613 1.72369 
3.95201 -0.6156 -0.13987 3.95201 -0.6156 1.72369 3.95433 0.0169 1.24 
3.95499 -1.56767 1.39222 3.95499 -0.08406 1.39222 3.95978 -1.18565 -0.09032 
3.95978 -1.18565 1.67413 3.95978 -0.46608 1.67413 3.9643 -0.98331 -0.14629 
3.9643 -0.98331 1.7301 3.9643 -0.66842 -0.14629 3.9643 -0.66842 1.7301 
3.96649 -1.47979 1.48186 3.96649 -0.17194 1.48186 3.9737 -1.38293 1.55924 
3.9737 -0.2688 1.55924 3.97394 -1.13617 -0.10401 3.97394 -1.13617 1.68783 
3.97394 -0.51556 1.68783 3.97486 -0.93118 -0.15005 3.97486 -0.93118 1.73387 
3.97486 -0.72056 -0.15005 3.97486 -0.72056 1.73387 3.97683 -1.27949 -0.03956 
3.97683 -1.27949 1.62338 3.97683 -0.37225 1.62338 3.97752 -0.0527 1.33862 
3.98384 -0.011 1.26999 3.98451 -0.87849 -0.15115 3.98451 -0.87849 1.73497 
3.98451 -0.77324 -0.15115 3.98451 -0.77324 1.73497 3.9872 -1.08581 -0.11517 
3.9872 -1.08581 1.69898 3.9872 -0.56592 1.69898 3.99297 -0.82587 -0.14964 
3.99297 -0.82587 1.73345 3.9934 -1.51664 1.43148 3.9934 -0.1351 1.43148 
3.99463 -1.23495 -0.05546 3.99463 -1.23495 1.63928 3.99463 -0.41679 1.63928 
3.99952 -1.03471 -0.12375 3.99952 -1.03471 1.70757 3.99952 -0.61702 1.70757 
4.00202 -1.42293 1.51568 4.00202 -0.22881 1.51568 4.00754 -1.32292 -0.00145 
4.00754 -1.32292 1.58526 4.00754 -0.32882 1.58526 4.0096 -1.18627 -0.0713 
4.0096 -1.18627 1.65512 4.0096 -0.46547 1.65512 4.01087 -0.98302 -0.12973 
4.01087 -0.98302 1.71355 4.01087 -0.66871 1.71355 4.01173 -0.0403 1.29826 
4.01686 -1.55 1.37967 4.01686 -0.10174 1.37967 4.01691 -0.00148 1.22801 
4.02121 -0.93089 -0.1331 4.02121 -0.93089 1.71692 4.02121 -0.72085 -0.1331 
4.02121 -0.72085 1.71692 4.02387 -1.13632 -0.08464 4.02387 -1.13632 1.66846 
4.02387 -0.51541 1.66846 4.02602 -1.27934 -0.01896 4.02602 -1.27934 1.60277 
4.02602 -0.37239 1.60277 4.02991 -1.46171 1.46715 4.02991 -0.19002 1.46715 
4.03052 -0.87845 -0.13385 4.03052 -0.87845 1.71767 4.03052 -0.77328 -0.13385 
4.03052 -0.77328 1.71767 4.03675 -1.36422 0.04007 4.03675 -1.36422 1.54375 
4.03675 -0.28751 1.54375 4.03705 -1.08577 -0.09539 4.03705 -1.08577 1.67921 
4.03705 -0.56596 1.67921 4.03876 -0.82587 -0.13197 4.03876 -0.82587 1.71579 
4.03876 -0.07152 1.32531 4.04355 -1.23462 -0.0344 4.04355 -1.23462 1.61822 
4.04355 -0.41712 1.61822 4.04509 -0.03021 1.25624 4.05007 -1.03311 -0.10354 
4.05007 -1.03311 1.68735 4.05007 -0.61863 1.68735 4.05462 -1.49659 1.41744 
4.05462 -0.15514 1.41744 4.05604 -1.32184 0.02117 4.05604 -1.32184 1.56265 
4.05604 -0.3299 1.56265 4.05872 -1.18561 -0.04979 4.05872 -1.18561 1.63361 
4.05872 -0.46612 1.63361 4.06129 -0.98125 -0.10901 4.06129 -0.98125 1.69283 
4.06129 -0.67048 1.69283 4.06432 -1.40322 1.49901 4.06432 -0.24852 1.49901 
4.07163 -0.92869 -0.11183 4.07163 -0.92869 1.69565 4.07163 -0.72304 1.69565 
4.07233 -0.06105 1.28363 4.07275 -1.13558 -0.06276 4.07275 -1.13558 1.64658 
4.07275 -0.51615 1.64658 4.07437 -1.27795 0.00409 4.07437 -1.27795 1.57972 
4.07437 -0.37378 1.57972 4.07764 -1.52892 1.36462 4.07764 -0.12281 1.36462 
4.08078 -0.87614 -0.11203 4.08078 -0.87614 1.69584 4.08078 -0.77559 1.69584 
4.08363 -0.82587 -0.11208 4.08363 -0.82587 1.6959 4.0844 -1.36195 0.06448 
4.0844 -1.36195 1.51934 4.0844 -0.28978 1.51934 4.08675 -1.08362 -0.07301 
4.08675 -1.08362 1.65683 4.08675 -0.56812 1.65683 4.09015 -1.43974 1.45125 
4.09015 -0.21199 1.45125 4.09137 -1.23313 -0.011 4.09137 -1.23313 1.59482 
4.09137 -0.41861 1.59482 4.09836 -0.09357 1.30972 4.09946 -1.03088 -0.08066 
4.09946 -1.03088 1.66448 4.09946 -0.62085 1.66448 4.10339 -1.31933 0.04599 
4.10339 -1.31933 1.53783 4.10339 -0.3324 1.53783 4.10643 -1.18389 -0.02601 
4.10643 -1.18389 1.60983 4.10643 -0.46784 1.60983 4.11078 -0.97875 -0.08551 
4.11078 -0.97875 1.66933 4.11078 -0.67298 1.66933 4.11139 -1.4003 1.47214 
4.11139 -0.25144 1.47214 4.11412 -1.47364 1.40067 4.11412 -0.1781 1.40067 
4.1208 -0.92619 -0.08785 4.1208 -0.92619 1.67166 4.1208 -0.72555 1.67166 
4.12126 -1.27547 0.02937 4.12126 -1.27547 1.55444 4.12126 -0.37626 1.55444 
4.12161 -1.13293 -0.03815 4.12161 -1.13293 1.62196 4.12161 -0.51881 1.62196 
4.12473 -0.87609 -0.09005 4.12473 -0.87609 1.67386 4.12473 -0.77564 1.67386 
4.12747 -0.82587 1.67383 4.1313 -1.35869 0.09172 4.1313 -1.35869 1.4921 
4.1313 -0.29305 1.4921 4.13543 -1.08074 -0.04789 4.13543 -1.08074 1.6317 
4.13543 -0.571 1.6317 4.13613 -1.50476 1.34748 4.13613 -0.14697 1.34748 
4.1362 -1.4354 1.42274 4.1362 -0.21633 1.42274 4.13795 -1.23048 0.01468 
4.13795 -1.23048 1.56914 4.13795 -0.42125 1.56914 4.14752 -1.02805 -0.05521 
4.14752 -1.02805 1.63902 4.14752 -0.62368 1.63902 4.15029 -1.3155 0.07357 
4.15029 -1.3155 1.51025 4.15029 -0.33623 1.51025 4.15426 -1.18044 0.00065 
4.15426 -1.18044 1.58317 4.15426 -0.47129 1.58317 4.15712 -1.39568 1.44327 
4.15712 -0.25605 1.44327 4.15865 -0.97576 -0.05954 4.15865 -0.97576 1.64335 
4.15865 -0.67598 1.64335 4.15915 -1.4679 1.37045 4.15915 -0.18383 1.37045 
4.16384 -0.92609 1.64756 4.16384 -0.72565 1.64756 4.16776 -0.87592 1.64962 
4.16776 -0.77581 1.64962 4.16796 -1.27132 0.05737 4.16796 -1.27132 1.52645 
4.16796 -0.38041 1.52645 4.16908 -1.12935 -0.01104 4.16908 -1.12935 1.59485 
4.16908 -0.52238 1.59485 4.17018 -0.82587 1.64964 4.17708 -1.35362 1.46275 
4.17708 -0.29812 1.46275 4.18103 -1.42927 1.39218 4.18103 -0.22246 1.39218 
4.18239 -1.07736 -0.02034 4.18239 -1.07736 1.60416 4.18239 -0.57437 1.60416 
4.18317 -1.22669 0.04256 4.18317 -1.22669 1.54125 4.18317 -0.42504 1.54125 
4.19413 -1.02462 -0.02723 4.19413 -1.02462 1.61105 4.19413 -0.62711 1.61105 
4.19572 -1.31021 1.48053 4.19572 -0.34153 1.48053 4.19927 -1.17638 0.02897 
4.19927 -1.17638 1.55485 4.19927 -0.47535 1.55485 4.20057 -0.97537 1.61724 
4.20057 -0.67636 1.61724 4.20137 -1.38939 1.41247 4.20137 -0.26234 1.41247 
4.20564 -0.92575 1.62137 4.20564 -0.72599 1.62137 4.20934 -0.87587 1.62341 
4.20934 -0.77587 1.62341 4.21165 -0.82587 1.62338 4.21198 -1.26652 1.49674 
4.21198 -0.38521 1.49674 4.21403 -1.12477 0.01774 4.21403 -1.12477 1.56608 
4.21403 -0.52696 1.56608 4.22111 -1.34697 1.43159 4.22111 -0.30477 1.43159 
4.22403 -0.23017 1.35986 4.22689 -1.22176 0.07258 4.22689 -1.22176 1.51124 
4.22689 -0.42997 1.51124 4.2271 -1.07256 0.00891 4.2271 -1.07256 1.5749 
4.2271 -0.57917 1.5749 4.23527 -1.02445 0.00128 4.23527 -1.02445 1.58254 
4.23527 -0.62728 1.58254 4.23854 -1.30442 1.44897 4.23854 -0.34731 1.44897 
4.24171 -0.97512 1.58862 4.24171 -0.67661 1.58862 4.24301 -1.17107 0.05956 
4.24301 -1.17107 1.52426 4.24301 -0.48067 1.52426 4.24401 -0.2703 1.37985 
4.24689 -0.92518 1.59258 4.24689 -0.72656 1.59258 4.25057 -0.87523 1.59449 
4.25057 -0.77651 1.59449 4.25178 -0.82587 1.59512 4.25461 -1.26047 1.46487 
4.25461 -0.39126 1.46487 4.25738 -1.11934 0.04873 4.25738 -1.11934 1.53508 
4.25738 -0.5324 1.53508 4.26258 -0.31176 1.39841 4.26691 -1.07186 0.03934 
4.26691 -1.07186 1.54448 4.26691 -0.57988 1.54448 4.26899 -1.21571 1.47919 
4.26899 -0.43603 1.47919 4.27496 -1.02378 1.55205 4.27496 -0.62795 1.55205 
4.27969 -0.35447 1.41552 4.2816 -0.97426 1.55787 4.2816 -0.67748 1.55787 
4.28484 -1.16474 1.49178 4.28484 -0.487 1.49178 4.28665 -0.92435 1.56176 
4.28665 -0.72738 1.56176 4.28933 -0.87517 1.56428 4.28933 -0.77656 1.56428 
4.29047 -0.82587 1.56492 4.29529 -0.39831 1.43112 4.29587 -1.11811 1.50272 
4.29587 -0.53362 1.50272 4.30538 -1.07054 1.512 4.30538 -0.58119 1.512 
4.30936 -0.44318 1.44519 4.3131 -1.02262 1.51965 4.3131 -0.62912 1.51965 
4.31971 -0.97301 1.52535 4.31971 -0.67873 1.52535 4.32185 -0.48898 1.45768 
4.32403 -0.92424 1.52958 4.32403 -0.7275 1.52958 4.32674 -0.87499 1.53204 
4.32674 -0.77674 1.53204 4.32763 -0.82587 1.53286 4.33274 -1.11615 1.46857 
4.33274 -0.53558 1.46857 4.34199 -1.06885 1.47782 4.34199 -0.58289 1.47782 
4.34336 -0.43603 1.40483 4.3496 -1.02096 1.48543 4.3496 -0.63078 1.48543 
4.35553 -0.9726 1.49136 4.35553 -0.67914 1.49136 4.35595 -0.487 1.42068 
4.35978 -0.92388 1.49561 4.35978 -0.72785 1.49561 4.36233 -0.87493 1.49816 
4.36233 -0.7768 1.49816 4.36318 -0.82587 1.49901 4.36689 -0.53362 1.4317 
4.37617 -0.58119 1.44121 4.38382 -0.62912 1.44893 4.38952 -0.97301 1.45554 
4.38952 -0.67873 1.45554 4.39375 -0.92424 1.45986 4.39375 -0.7275 1.45986 
4.39621 -0.87499 1.46257 4.39621 -0.77674 1.46257 4.39703 -0.82587 1.46347 
4.39925 -0.5324 1.39321 4.40865 -0.57988 1.40275 4.41621 -0.62795 1.4108 
4.42204 -0.67748 1.41743 4.42593 -0.72738 1.42248 4.42845 -0.87517 1.42516 
4.42845 -0.77656 1.42516 4.42909 -0.82587 1.4263 4.45279 -0.67661 1.37754 
4.45675 -0.72656 1.38273 4.45866 -0.77651 1.3864 4.45928 -0.82587 1.38761 
4.48554 -0.72599 1.34147 2.87448 0.75421 0.74088 2.88307 0.80531 0.72856 
2.8947 0.7526 0.79143 2.90284 0.80527 0.77841 2.91272 0.69825 0.85214 
2.91359 0.85582 0.76523 2.91757 0.75038 0.84082 2.92522 0.80311 0.82811 
2.92693 0.90576 0.75096 2.93449 0.64558 0.9052 2.93547 0.85508 0.81411 
2.9387 0.69525 0.90001 2.94303 0.74755 0.88888 2.94844 0.90511 0.80009 
2.95034 0.80023 0.87679 2.95864 0.59536 0.9507 2.96009 0.85242 0.86297 
2.96068 0.64524 0.947 2.96383 0.95411 0.78491 2.96481 0.69487 0.94193 
2.971 0.74412 0.93549 2.97222 0.90339 0.8478 2.97789 0.79686 0.92375 
2.97928 0.99884 0.76738 2.98693 0.54536 0.99314 2.9872 0.84885 0.91044 
2.98723 0.95262 0.83273 2.98756 0.496 0.99193 2.98756 0.59472 0.99193 
2.98947 0.64467 0.98825 2.99343 0.69462 0.98307 2.99888 0.89994 0.89562 
2.99951 0.74395 0.97663 3.00233 0.99745 0.81573 3.00715 0.79206 0.96846 
3.01291 0.94998 0.87931 3.01597 0.84427 0.95539 3.01713 0.54536 1.03183 
3.01777 0.49606 1.03069 3.01777 0.59467 1.03069 3.0194 1.04133 0.7974 
3.02029 0.44688 1.02801 3.02029 0.64385 1.02801 3.02418 0.69375 1.02296 
3.0272 0.89588 0.94063 3.02761 0.99497 0.86262 3.03 0.74328 1.01632 
3.03757 0.79135 1.00828 3.0383 1.08372 0.77811 3.0408 0.94619 0.92453 
3.04422 1.03883 0.84475 3.04697 0.83883 0.99874 3.04919 0.54536 1.069 
3.05001 0.49624 1.0681 3.05001 0.59449 1.0681 3.05247 0.44699 1.06539 
3.05247 0.64373 1.06539 3.0556 0.99082 0.90932 3.0567 0.39822 1.06107 
3.0567 0.6925 1.06107 3.05779 0.89056 0.98438 3.0624 0.34861 1.05446 
3.0624 0.74211 1.05446 3.06271 1.08145 0.82576 3.07005 0.79004 1.04674 
3.07081 0.94126 0.96825 3.0718 1.035 0.89165 3.07932 0.83761 1.03723 
3.08303 0.54536 1.10454 3.08303 1.12271 0.80569 3.08389 0.4963 1.10369 
3.08389 0.59443 1.10369 3.0853 0.98602 0.95334 3.08644 0.44735 1.10114 
3.08644 0.64338 1.10114 3.08995 1.07818 0.87267 3.09027 0.88423 1.0262 
3.09069 0.39863 1.09689 3.09069 0.69209 1.09689 3.09662 0.35027 1.09096 
3.09662 0.74045 1.09096 3.10152 1.0297 0.93708 3.10286 0.9352 1.01035 
3.10423 0.30238 1.08335 3.10423 0.78834 1.08335 3.10991 1.11979 0.85275 
3.11348 0.25508 1.0741 3.11348 0.83565 1.0741 3.1149 1.18121 0.77127 
3.11718 0.97997 0.99597 3.11858 0.54536 1.13839 3.1193 1.07311 0.91844 
3.11948 0.49624 1.13757 3.11948 0.59449 1.13757 3.12219 0.44699 1.13511 
3.12219 0.64373 1.13511 3.12437 0.88225 1.06321 3.12651 0.39822 1.13088 
3.12651 0.6925 1.13088 3.1308 1.15924 0.83151 3.13308 1.02392 0.9799 
3.13311 0.34861 1.12518 3.13311 0.74211 1.12518 3.13686 0.92805 1.05072 
3.13878 1.11518 0.89848 3.14084 0.30069 1.11753 3.14084 0.79004 1.11753 
3.15035 0.25312 1.10825 3.15035 0.83761 1.10825 3.15046 1.06646 0.96247 
3.15092 0.97292 1.03665 3.15575 0.54536 1.17045 3.15689 0.49606 1.16981 
3.15689 0.59467 1.16981 3.15931 1.1549 0.87756 3.15957 0.44688 1.16729 
3.15957 0.64385 1.16729 3.16137 0.20649 1.09731 3.16137 0.88423 1.09731 
3.16461 1.21609 0.79599 3.16462 0.39697 1.1634 3.16462 0.69375 1.1634 
3.16653 1.01676 1.02105 3.16958 1.10889 0.94273 3.17125 0.34745 -0.3627 
3.17125 0.34745 1.15757 3.17125 0.74328 1.15757 3.17722 0.15552 1.08472 
3.17722 0.9352 1.08472 3.1793 0.29937 1.15001 3.1793 0.79135 1.15001 
3.18138 1.19313 0.85548 3.18364 1.05947 1.00394 3.18884 0.25189 1.14061 
3.18884 0.83883 1.14061 3.18987 1.14877 0.92239 3.19161 0.11076 1.0704 
3.19161 0.97997 1.0704 3.19444 0.54536 1.20064 3.19565 0.496 1.20002 
3.19565 0.59472 1.20002 3.19932 0.44605 1.19811 3.19932 0.64467 1.19811 
3.2022 1.10093 0.98537 3.20238 1.26949 0.75822 3.2032 0.20016 1.12979 
3.2032 0.89056 1.12979 3.20451 0.39611 1.19415 3.20451 0.69462 1.19415 
3.20768 1.02392 1.0545 3.21094 0.34678 -0.39319 3.21094 0.34678 1.18807 
3.21094 0.74395 1.18807 3.2116 1.1874 0.90051 3.21743 1.24842 0.819 
3.21912 0.29867 -0.38556 3.21912 0.29867 1.18043 3.21912 0.79206 1.18043 
3.21933 0.14947 1.11677 3.21933 0.94126 1.11677 3.22219 1.14106 0.96539 
3.22511 1.06646 1.03712 3.23219 0.24646 -0.37673 3.23219 0.24646 1.17161 
3.23219 0.84427 1.17161 3.23424 0.10471 1.10227 3.23424 0.98602 1.10227 
3.23457 0.54536 1.22891 3.23457 1.22426 0.87749 3.23688 0.49536 1.22894 
3.23688 0.59536 1.22894 3.24058 0.44548 1.2269 3.24058 0.64524 1.2269 
3.24343 1.31853 0.71888 3.24354 1.17976 0.94404 3.24485 1.10889 1.018 
3.24565 0.39586 -0.4279 3.24565 0.39586 1.22277 3.24565 0.69487 1.22277 
3.24695 0.19485 -0.3655 3.24695 0.19485 1.16038 3.24695 0.89588 1.16038 
3.2505 0.06102 1.08606 3.2505 1.0297 1.08606 3.25208 0.34661 -0.4217 
3.25208 0.34661 1.21658 3.25208 0.74412 1.21658 3.25674 1.29971 0.78012 
3.26305 0.14454 1.14678 3.26305 0.94619 1.14678 3.26383 0.29387 -0.41481 
3.26383 0.29387 1.20968 3.26383 0.79686 1.20968 3.26519 1.14877 0.99771 
3.26621 1.21692 0.92137 3.26914 1.07311 1.06828 3.2715 1.34832 0.69116 
3.27233 1.27766 0.83973 3.27604 0.54536 1.25517 3.27713 0.24188 -0.40551 
3.27713 0.24188 1.20038 3.27713 0.84885 1.20038 3.27826 0.09991 1.13198 
3.27826 0.99082 1.13198 3.27845 0.49531 1.25515 3.27845 0.59542 1.25515 
3.28238 0.44514 -0.45821 3.28238 0.44514 1.25308 3.28238 0.64558 1.25308 
3.28378 1.33093 0.75309 3.28707 1.1874 0.97598 3.28757 0.39547 -0.45401 
3.28757 0.39547 1.24888 3.28757 0.69525 1.24888 3.2891 1.11518 1.04879 
3.29014 1.25247 0.89744 3.29196 0.19079 -0.39382 3.29196 0.19079 1.1887 
3.29196 0.89994 1.1887 3.29593 0.05573 1.11578 3.29593 1.035 1.11578 
3.29842 1.31018 0.81369 3.29869 0.34318 -0.44968 3.29869 0.34318 1.24455 
3.29869 0.74755 1.24455 3.3009 1.37651 0.66172 3.30827 0.14075 -0.37979 
3.30827 0.14075 1.17467 3.30827 0.94998 1.17467 3.31001 1.1549 1.02826 
3.31009 1.22426 0.95301 3.31078 0.29049 -0.44236 3.31078 0.29049 1.23723 
3.31078 0.80023 1.23723 3.31206 1.36023 0.7252 3.31491 1.07818 1.09762 
3.31528 1.28631 0.8723 3.31874 0.54536 1.27936 3.32149 0.49514 1.27939 
3.32149 0.59559 1.27939 3.3246 0.2383 -0.43262 3.3246 0.2383 1.22749 
3.3246 0.85242 1.22749 3.32496 0.09576 -0.3651 3.32496 0.09576 1.15997 
3.32496 0.99497 1.15997 3.32542 0.44504 -0.48232 3.32542 0.44504 1.27719 
3.32542 0.64568 1.27719 3.32581 1.34102 0.78645 3.33185 1.40277 0.63159 
3.3321 1.19313 1.0062 3.33482 1.11979 1.07767 3.33544 0.39248 -0.47999 
3.33544 0.39248 1.27486 3.33544 0.69825 1.27486 3.33978 0.18734 -0.42048 
3.33978 0.18734 1.21536 3.33978 0.90339 1.21536 3.34156 1.31837 0.84602 
3.34205 1.38813 0.69569 3.34283 0.0519 -0.34849 3.34283 1.03883 1.14336 
3.34676 0.34035 -0.47514 3.34676 0.34035 1.27001 3.34676 0.75038 1.27001 
3.34785 1.27766 0.91525 3.35404 1.36975 0.75827 3.35485 0.1381 -0.40547 
3.35485 0.1381 1.20035 3.35485 0.95262 1.20035 3.35607 1.15924 1.05678 
3.35947 0.28761 -0.46748 3.35947 0.28761 1.26236 3.35947 0.80311 1.26236 
3.36182 0.00928 -0.32999 3.36182 1.08145 1.12487 3.36259 0.54536 1.30143 
3.36383 1.42671 0.60109 3.36544 0.49509 -0.5065 3.36544 0.49509 1.30137 
3.36544 0.59564 1.30137 3.36858 1.24842 0.97015 3.36892 1.34857 0.81866 
3.37185 0.09328 -0.39038 3.37185 0.09328 1.18525 3.37185 0.99745 1.18525 
3.37317 1.41388 0.66543 3.37347 0.23565 -0.45723 3.37347 0.23565 1.25211 
3.37347 0.85508 1.25211 3.37389 1.31018 0.88916 3.37459 0.44254 -0.5063 
3.37459 0.44254 1.30118 3.37459 0.64819 1.30118 3.38189 -0.03199 -0.30967 
3.38189 1.12271 1.10454 3.38434 1.39722 0.72858 3.38493 0.38998 -0.50348 
3.38493 0.38998 1.29836 3.38493 0.70075 1.29836 3.38749 0.18562 -0.44426 
3.38749 0.18562 1.23914 3.38749 0.90511 1.23914 3.39018 0.04939 -0.3733 
3.39018 1.04133 1.16818 3.39159 1.21609 1.02296 3.39559 1.44794 0.56974 
3.39614 0.33812 -0.49801 3.39614 0.33812 1.29288 3.39614 0.7526 1.29288 
3.39729 1.37683 0.79028 3.40113 1.34102 0.86177 3.40267 0.13661 -0.42887 
3.40267 0.13661 1.22375 3.40267 0.95411 1.22375 3.40409 1.43684 0.63456 
3.40746 0.54536 -0.52644 3.40746 0.54536 1.32132 3.40746 1.29971 0.93084 
3.40916 0.28546 -0.48987 3.40916 0.28546 1.28474 3.40916 0.80527 1.28474 
3.40947 0.00701 -0.3544 3.40947 1.08372 1.14928 3.41445 1.42184 0.69853 
3.4157 0.49278 -0.52832 3.4157 0.49278 1.3232 3.4157 0.59795 1.3232 
3.41631 -0.09048 -0.2778 3.41631 1.18121 1.07267 3.4202 0.09189 -0.41343 
3.4202 0.09189 1.2083 3.4202 0.99884 1.2083 3.42235 0.23491 -0.47912 
3.42235 0.23491 1.27399 3.42235 0.85582 1.27399 3.42501 0.44034 -0.52758 
3.42501 0.44034 1.32245 3.42501 0.65038 1.32245 3.42662 1.40309 0.76096 
3.4293 1.36975 0.83354 3.42935 1.26949 0.9852 3.43241 1.46894 0.53542 
3.43448 1.33093 0.90379 3.43535 0.38821 -0.52421 3.43535 0.38821 1.31908 
3.43535 0.70252 1.31908 3.43594 1.45763 0.60312 3.43662 0.18496 -0.46577 
3.43662 0.18496 1.26065 3.43662 0.90576 1.26065 3.43867 0.04831 -0.39592 
3.43867 1.04241 1.19079 3.4442 -0.0517 -0.32633 3.4442 1.14242 1.12121 
3.44562 1.44445 0.66754 3.4467 0.33652 -0.51822 3.4467 0.33652 1.31309 
3.4467 0.75421 1.31309 3.45159 0.13628 -0.44993 3.45159 0.13628 1.24481 
3.45159 0.95444 1.24481 3.45282 -0.14541 -0.24214 3.45282 1.23613 1.03701 
3.45325 0.54536 -0.54411 3.45325 0.54536 1.33898 3.45681 1.42728 0.73076 
3.459 1.39722 0.80324 3.45902 0.28542 -0.50964 3.45902 0.28542 1.30451 
3.45902 0.80531 1.30451 3.46171 0.49274 -0.54562 3.46171 0.49274 1.3405 
3.46171 0.59799 -0.54562 3.46171 0.59799 1.3405 3.46238 1.36023 0.87551 
3.4687 -0.2278 -0.14927 3.4687 1.31853 0.94415 3.46938 0.09174 -0.43403 
3.46938 0.09174 1.22891 3.46938 0.99898 1.22891 3.47067 1.48732 0.50069 
3.47136 0.44005 -0.54452 3.47136 0.44005 1.3394 3.47136 0.65067 -0.54452 
3.47136 0.65067 1.3394 3.47228 0.23506 -0.49848 3.47228 0.23506 1.29336 
3.47228 0.85567 1.29336 3.47251 -0.0117 -0.36989 3.47251 1.10243 1.16476 
3.47334 1.47824 0.56882 3.4773 1.46474 0.63591 3.47973 -0.10856 -0.29251 
3.47973 1.19929 1.08739 3.48192 0.38792 -0.54076 3.48192 0.38792 1.33563 
3.48192 0.70281 1.33563 3.48644 0.18558 -0.48479 3.48644 0.18558 1.27966 
3.48644 0.90515 1.27966 3.48781 1.44935 0.69976 3.48905 1.42184 0.77313 
3.49123 -0.19644 -0.20288 3.49123 1.28717 0.99775 3.49188 -0.2974 -0.05066 
3.49188 1.38813 0.84553 3.4942 0.3351 -0.53434 3.4942 0.3351 1.32922 
3.4942 0.75563 1.32922 3.49642 -0.25759 -0.1212 3.49642 1.34832 0.91608 
3.49986 0.54536 -0.5595 3.49986 0.54536 1.35438 3.50147 0.13711 -0.46859 
3.50147 0.13711 1.26346 3.50147 0.95361 1.26346 3.5027 0.03085 -0.41043 
3.5027 1.05987 1.20531 3.50676 0.28407 -0.52529 3.50676 0.28407 1.32016 
3.50676 0.80665 1.32016 3.50808 -0.06869 -0.3397 3.50808 1.15942 1.13458 
3.50877 0.49261 -0.56071 3.50877 0.49261 1.35559 3.50877 0.59811 -0.56071 
3.50877 0.59811 1.35559 3.50972 1.5028 0.46589 3.51169 1.49605 0.53402 
3.51497 1.48485 0.6015 3.51752 -0.162 -0.25473 3.51752 1.25272 1.0496 
3.51849 0.44002 -0.55918 3.51849 0.44002 1.35405 3.51849 0.65071 -0.55918 
3.51849 0.65071 1.35405 3.51954 1.46924 0.66804 3.52004 1.44445 0.74196 
3.5204 0.23358 -0.51362 3.5204 0.23358 1.3085 3.5204 0.85714 1.3085 
3.52215 1.41388 0.81441 3.52586 -0.28578 -0.0918 3.52586 1.37651 0.88668 
3.53009 0.38688 -0.55506 3.53009 0.38688 1.34994 3.53009 0.70385 -0.55506 
3.53009 0.70385 1.34994 3.53132 -0.24331 -0.16024 3.53132 1.33404 0.95511 
3.53407 0.07518 -0.44717 3.53407 0.07518 1.24204 3.53407 1.01554 1.24204 
3.53479 0.18424 -0.49944 3.53479 0.18424 1.29431 3.53479 0.90649 1.29431 
3.53751 -0.02771 -0.38216 3.53751 1.11843 1.17703 3.54246 0.33421 -0.54812 
3.54246 0.33421 1.34299 3.54246 0.75651 -0.54812 3.54246 0.75651 1.34299 
3.544 1.51398 0.43214 3.54508 -0.12391 -0.304 3.54508 1.21464 1.09887 
3.54533 1.50944 0.50051 3.54716 0.54536 -0.57259 3.54716 0.54536 1.36747 
3.54798 1.50039 0.56857 3.55166 1.46474 0.71028 3.55192 1.48691 0.63565 
3.55302 1.43684 0.78349 3.55549 0.28318 -0.53862 3.55549 0.28318 1.33349 
3.55549 0.80754 1.33349 3.55598 -0.31204 -0.06085 3.55598 1.40277 0.85572 
3.55626 0.49257 -0.57339 3.55626 0.49257 1.36827 3.55626 0.59815 -0.57339 
3.55626 0.59815 1.36827 3.55687 -0.21104 -0.21366 3.55687 1.30176 1.00854 
3.56063 -0.27188 -0.13119 3.56063 1.3626 0.92606 3.56739 0.43941 -0.57166 
3.56739 0.43941 1.36654 3.56739 0.65132 -0.57166 3.56739 0.65132 1.36654 
3.56805 0.01577 -0.42122 3.56805 1.07496 1.2161 3.5692 0.2329 -0.52644 
3.5692 0.2329 1.32132 3.5692 0.85782 1.32132 3.57227 0.1292 -0.48537 
3.57227 0.1292 1.28024 3.57227 0.96152 1.28024 3.57324 -0.08289 -0.34972 
3.57324 1.17362 1.1446 3.57906 1.52283 0.39744 3.57919 0.38629 -0.56703 
3.57919 0.38629 1.3619 3.57919 0.70443 -0.56703 3.57919 0.70443 1.3619 
3.57957 1.52048 0.46676 3.58173 1.51367 0.53505 3.58348 -0.17532 -0.2643 
3.58348 1.26605 1.05918 3.58446 1.45763 0.75164 3.58488 1.5023 0.6027 
3.58607 1.48485 0.67261 3.58648 1.42671 0.82375 3.59051 -0.29838 -0.1008 
3.59051 1.38911 0.89568 3.59133 0.33386 -0.55951 3.59133 0.33386 1.35438 
3.59133 0.75687 1.35438 3.59505 -0.25544 -0.16882 3.59505 0.54536 -0.58335 
3.59505 0.54536 1.37822 3.59505 1.34617 0.96369 3.60322 -0.0408 -0.39089 
3.60322 1.13153 1.18577 3.60456 0.28291 -0.54949 3.60456 0.28291 1.34437 
3.60456 0.80782 1.34437 3.60561 0.06826 -0.46182 3.60561 0.06826 1.25669 
3.60561 1.02247 1.25669 3.60568 0.49214 -0.58396 3.60568 0.49214 1.37884 
3.60568 0.59859 -0.58396 3.60568 0.59859 1.37884 3.6063 0.17736 -0.51403 
3.6063 0.17736 1.30891 3.6063 0.91336 1.30891 3.61102 -0.13633 -0.31194 
3.61102 1.22706 1.10681 3.61499 1.52929 0.36273 3.61499 1.52929 0.43214 
3.61566 1.52454 0.5012 3.61686 0.43907 -0.58168 3.61686 0.43907 1.37656 
3.61686 0.65165 -0.58168 3.61686 0.65165 1.37656 3.61784 1.44794 0.79199 
3.61833 1.51539 0.56925 3.61875 1.47824 0.71424 3.619 1.50039 0.6396 
3.6209 1.41349 0.86404 3.62109 -0.22182 -0.22132 3.62109 1.31254 1.01619 
3.62483 -0.28245 -0.13866 3.62483 1.37318 0.93353 3.62855 0.38632 -0.57652 
3.62855 0.38632 1.37139 3.62855 0.7044 -0.57652 3.62855 0.7044 1.37139 
3.63939 -0.09424 -0.35634 3.63939 1.18497 1.15122 3.64056 0.00953 -0.43353 
3.64056 1.0812 1.2284 3.64071 0.33404 -0.56849 3.64071 0.33404 1.36336 
3.64071 0.75669 1.36336 3.64157 0.22738 -0.53894 3.64157 0.22738 1.33382 
3.64157 0.86335 1.33382 3.64341 0.54536 -0.59174 3.64341 0.54536 1.38661 
3.64424 0.12352 -0.49742 3.64424 0.12352 1.29229 3.64424 0.9672 1.29229 
3.6484 -0.18453 -0.27127 3.6484 1.27526 1.06614 3.65086 1.53562 0.39744 
3.65119 1.53325 0.46658 3.65171 1.43568 0.83122 3.65216 1.46894 0.75516 
3.65219 1.52615 0.53539 3.65252 1.51367 0.60585 3.65356 1.49605 0.67589 
3.6542 0.4921 -0.59185 3.6542 0.4921 1.38672 3.6542 0.59862 -0.59185 
3.6542 0.59862 1.38672 3.65523 -0.30748 -0.10699 3.65523 1.39821 0.90187 
3.65961 -0.26415 -0.17497 3.65961 1.35487 0.96985 3.66567 0.4388 -0.58905 
3.66567 0.4388 1.38392 3.66567 0.65192 -0.58905 3.66567 0.65192 1.38392 
3.67631 -0.04571 -0.40111 3.67631 1.13644 1.19598 3.67636 -0.14425 -0.31775 
3.67636 1.23497 1.11262 3.67747 0.2782 -0.5596 3.67747 0.2782 1.35448 
3.67747 0.81253 1.35448 3.67751 0.38607 -0.58335 3.67751 0.38607 1.37822 
3.67751 0.70465 1.37822 3.67876 0.06355 -0.47173 3.67876 0.06355 1.2666 
3.67876 1.02718 1.2666 3.67925 0.17274 -0.5239 3.67925 0.17274 1.31877 
3.67925 0.91799 1.31877 3.68572 1.53929 0.43213 3.68596 1.45713 0.7947 
3.68597 1.4209 0.86922 3.68638 1.52454 0.57192 3.68639 1.53454 0.50119 
3.68654 -0.22914 -0.22659 3.68654 1.31987 1.02146 3.68689 1.48732 0.7169 
3.68707 1.50944 0.64225 3.68995 -0.28959 -0.14368 3.68995 1.38032 0.93856 
3.69212 0.54536 -0.59775 3.69212 0.54536 1.39262 3.70332 0.492 -0.59736 
3.70332 0.492 1.39223 3.70332 0.59873 -0.59736 3.70332 0.59873 1.39223 
3.71389 0.0062 -0.44131 3.71389 1.08453 1.23618 3.71395 -0.19056 -0.27533 
3.71395 1.28129 1.0702 3.71455 -0.09978 -0.36287 3.71455 1.19051 1.15775 
3.71474 0.22358 -0.54637 3.71474 0.22358 1.34124 3.71474 0.86715 1.34124 
3.71478 0.43879 -0.59401 3.71478 0.43879 1.38888 3.71478 0.65194 -0.59401 
3.71478 0.65194 1.38888 3.71522 0.33224 -0.57671 3.71522 0.33224 1.37159 
3.71522 0.75849 1.37159 3.717 0.1201 -0.50467 3.717 0.1201 1.29955 
3.717 0.97062 1.29955 3.72051 1.47588 0.757 3.72053 -0.31291 -0.11101 
3.72053 1.40364 0.90589 3.72076 1.44217 0.83438 3.72082 1.52048 0.60801 
3.72083 1.54055 0.46675 3.721 1.53325 0.53639 3.72169 1.5028 0.67786 
3.72474 -0.26939 -0.17868 3.72474 1.36011 0.97355 3.74107 0.54536 -0.60136 
3.74107 0.54536 1.39623 3.75191 -0.04945 -0.40552 3.75191 1.14017 1.20039 
3.75191 0.06119 -0.4767 3.75191 0.06119 1.27158 3.75191 1.02953 1.27158 
3.75194 -0.14799 -0.32215 3.75194 1.23871 1.11703 3.75194 -0.23293 -0.2293 
3.75194 1.32366 1.02417 3.75235 0.27699 -0.56514 3.75235 0.27699 1.36001 
3.75235 0.81374 1.36001 3.75236 0.17042 -0.52884 3.75236 0.17042 1.32371 
3.75236 0.92031 1.32371 3.75238 0.38486 -0.58888 3.75238 0.38486 1.38375 
3.75238 0.70586 1.38375 3.75238 0.49196 -0.60042 3.75238 0.49196 1.3953 
3.75238 0.59876 -0.60042 3.75238 0.59876 1.3953 3.75527 1.46148 0.79682 
3.75528 1.49187 0.71824 3.75529 -0.33452 -0.07647 3.75529 1.42525 0.87134 
3.75529 -0.29321 -0.14623 3.75529 1.38394 0.94111 3.75544 1.52929 0.57259 
3.75544 1.51398 0.64357 3.75544 1.53929 0.50186 3.79014 -0.315 -0.11225 
3.79014 -0.27113 -0.17991 3.79014 -0.19271 -0.27729 3.79014 -0.10163 -0.36506 
3.79014 0.00462 -0.44375 3.79014 0.11896 -0.5071 3.79014 0.11896 1.30197 
3.79014 0.22266 -0.54906 3.79014 0.22266 1.34394 3.79014 0.33164 -0.57946 
3.79014 0.33164 1.37433 3.79014 0.43848 -0.59684 3.79014 0.43848 1.39171 
3.79014 0.54536 -0.60256 3.79014 0.54536 1.39744 3.79014 0.65224 1.39171 
3.79014 0.75909 1.37433 3.79014 0.86807 1.34394 3.79014 0.97176 1.30197 
3.79014 1.0861 1.23863 3.79014 1.19236 1.15993 3.79014 1.28343 1.07216 
3.79014 1.36186 0.97479 3.79014 1.40572 0.90712 3.79014 1.44434 0.83544 
3.79014 1.47815 0.75788 3.79014 1.50505 0.67852 3.79014 1.52283 0.60852 
3.79014 1.53562 0.53672 3.79014 1.54295 0.46691 3.82484 1.53929 0.50186 
3.82485 1.51398 0.64357 3.82485 1.52929 0.57259 3.825 -0.29321 -0.14623 
3.825 1.38394 0.94111 3.825 -0.33452 -0.07647 3.825 1.42525 0.87134 
3.82501 1.49187 0.71824 3.82501 1.46148 0.79682 3.8279 0.49196 -0.60042 
3.8279 0.49196 1.3953 3.8279 0.59876 -0.60042 3.8279 0.59876 1.3953 
3.8279 0.38486 -0.58888 3.8279 0.38486 1.38375 3.8279 0.70586 1.38375 
3.82793 0.17042 -0.52884 3.82793 0.17042 1.32371 3.82793 0.92031 1.32371 
3.82793 0.27699 -0.56514 3.82793 0.27699 1.36001 3.82793 0.81374 1.36001 
3.82834 -0.23293 -0.2293 3.82834 1.32366 1.02417 3.82834 -0.14799 -0.32215 
3.82834 1.23871 1.11703 3.82838 0.06119 -0.4767 3.82838 0.06119 1.27158 
3.82838 1.02953 1.27158 3.82838 -0.04945 -0.40552 3.82838 1.14017 1.20039 
3.83921 0.54536 -0.60136 3.83921 0.54536 1.39623 3.85554 -0.26939 -0.17868 
3.85554 1.36011 0.97355 3.85859 1.5028 0.67786 3.85928 1.53325 0.53639 
3.85946 1.52048 0.60801 3.85952 1.44217 0.83438 3.85975 -0.31291 -0.11101 
3.85975 1.40364 0.90589 3.85977 1.47588 0.757 3.86329 0.1201 -0.50467 
3.86329 0.1201 1.29955 3.86329 0.97062 1.29955 3.86507 0.33224 -0.57671 
3.86507 0.33224 1.37159 3.86507 0.75849 1.37159 3.8655 0.43879 -0.59401 
3.8655 0.43879 1.38888 3.8655 0.65194 1.38888 3.86554 0.22358 -0.54637 
3.86554 0.22358 1.34124 3.86554 0.86715 1.34124 3.86574 -0.09978 -0.36287 
3.86574 1.19051 1.15775 3.86633 -0.19056 -0.27533 3.86633 1.28129 1.0702 
3.86639 0.0062 -0.44131 3.86639 1.08453 1.23618 3.87696 0.492 -0.59736 
3.87696 0.492 1.39223 3.87696 0.59873 1.39223 3.88816 0.54536 -0.59775 
3.88816 0.54536 1.39262 3.89034 -0.28959 -0.14368 3.89034 1.38032 0.93856 
3.89322 1.50944 0.64225 3.89339 1.48732 0.7169 3.89374 -0.22914 -0.22659 
3.89374 1.31987 1.02146 3.8939 1.53454 0.50119 3.89391 1.52454 0.57192 
3.89431 1.4209 0.86922 3.89432 1.45713 0.7947 3.90103 0.17274 -0.5239 
3.90103 0.17274 1.31877 3.90103 0.91799 1.31877 3.90152 0.06355 -0.47173 
3.90152 0.06355 1.2666 3.90152 1.02718 1.2666 3.90278 0.38607 -0.58335 
3.90278 0.38607 1.37822 3.90278 0.70465 1.37822 3.90281 0.2782 -0.5596 
3.90281 0.2782 1.35448 3.90281 0.81253 1.35448 3.90392 -0.14425 -0.31775 
3.90392 1.23497 1.11262 3.90397 -0.04571 -0.40111 3.90397 1.13644 1.19598 
3.91461 0.4388 -0.58905 3.91461 0.4388 1.38392 3.91461 0.65192 1.38392 
3.92067 -0.26415 -0.17497 3.92067 1.35487 0.96985 3.92505 1.39821 0.90187 
3.92608 0.4921 -0.59185 3.92608 0.4921 1.38672 3.92608 0.59862 1.38672 
3.92672 1.49605 0.67589 3.92776 1.51367 0.60585 3.92809 1.52615 0.53539 
3.92812 1.46894 0.75516 3.92857 1.43568 0.83122 3.93188 -0.18453 -0.27127 
3.93188 1.27526 1.06614 3.93604 0.12352 -0.49742 3.93604 0.12352 1.29229 
3.93604 0.9672 1.29229 3.93687 0.54536 -0.59174 3.93687 0.54536 1.38661 
3.93871 0.22738 -0.53894 3.93871 0.22738 1.33382 3.93871 0.86335 1.33382 
3.93957 0.33404 -0.56849 3.93957 0.33404 1.36336 3.93957 0.75669 1.36336 
3.93972 0.00953 -0.43353 3.93972 1.0812 1.2284 3.9409 -0.09424 -0.35634 
3.9409 1.18497 1.15122 3.95173 0.38632 -0.57652 3.95173 0.38632 1.37139 
3.95173 0.7044 1.37139 3.95546 1.37318 0.93353 3.9592 -0.22182 -0.22132 
3.9592 1.31254 1.01619 3.95938 1.41349 0.86404 3.96128 1.50039 0.6396 
3.96153 1.47824 0.71424 3.96195 1.51539 0.56925 3.96244 1.44794 0.79199 
3.96342 0.43907 -0.58168 3.96342 0.43907 1.37656 3.96342 0.65165 1.37656 
3.96926 -0.13633 -0.31194 3.96926 1.22706 1.10681 3.97399 0.17736 -0.51403 
3.97399 0.17736 1.30891 3.97399 0.91336 1.30891 3.9746 0.49214 -0.58396 
3.9746 0.49214 1.37884 3.9746 0.59859 1.37884 3.97467 0.06826 -0.46182 
3.97467 0.06826 1.25669 3.97467 1.02247 1.25669 3.97572 0.28291 -0.54949 
3.97572 0.28291 1.34437 3.97572 0.80782 1.34437 3.97707 -0.0408 -0.39089 
3.97707 1.13153 1.18577 3.98523 0.54536 -0.58335 3.98523 0.54536 1.37822 
3.98523 1.34617 0.96369 3.98895 0.33386 -0.55951 3.98895 0.33386 1.35438 
3.98895 0.75687 1.35438 3.98977 1.38911 0.89568 3.9938 1.42671 0.82375 
3.99421 1.48485 0.67261 3.9954 1.5023 0.6027 3.99582 1.45763 0.75164 
3.99681 -0.17532 -0.2643 3.99681 1.26605 1.05918 3.99855 1.51367 0.53505 
4.00109 0.38629 -0.56703 4.00109 0.38629 1.3619 4.00109 0.70443 1.3619 
4.00704 -0.08289 -0.34972 4.00704 1.17362 1.1446 4.00801 0.1292 -0.48537 
4.00801 0.1292 1.28024 4.00801 0.96152 1.28024 4.01108 0.2329 -0.52644 
4.01108 0.2329 1.32132 4.01108 0.85782 1.32132 4.01223 0.01577 -0.42122 
4.01223 0.01577 1.2161 4.01223 1.07496 1.2161 4.01289 0.43941 -0.57166 
4.01289 0.43941 1.36654 4.01289 0.65132 1.36654 4.01965 1.3626 0.92606 
4.02341 1.30176 1.00854 4.02402 0.49257 -0.57339 4.02402 0.49257 1.36827 
4.02402 0.59815 1.36827 4.0243 1.40277 0.85572 4.02479 0.28318 -0.53862 
4.02479 0.28318 1.33349 4.02479 0.80754 1.33349 4.02726 1.43684 0.78349 
4.02836 1.48691 0.63565 4.02862 1.46474 0.71028 4.0323 1.50039 0.56857 
4.03312 0.54536 -0.57259 4.03312 0.54536 1.36747 4.0352 -0.12391 -0.304 
4.0352 1.21464 1.09887 4.03783 0.33421 -0.54812 4.03783 0.33421 1.34299 
4.03783 0.75651 1.34299 4.04277 -0.02771 -0.38216 4.04277 1.11843 1.17703 
4.0455 0.18424 -0.49944 4.0455 0.18424 1.29431 4.0455 0.90649 1.29431 
4.04621 0.07518 -0.44717 4.04621 0.07518 1.24204 4.04621 1.01554 1.24204 
4.04896 1.33404 0.95511 4.0502 0.38688 -0.55506 4.0502 0.38688 1.34994 
4.0502 0.70385 1.34994 4.05442 1.37651 0.88668 4.05813 1.41388 0.81441 
4.05989 0.23358 -0.51362 4.05989 0.23358 1.3085 4.05989 0.85714 1.3085 
4.06024 1.44445 0.74196 4.06074 1.46924 0.66804 4.06179 0.44002 -0.55918 
4.06179 0.44002 1.35405 4.06179 0.65071 1.35405 4.06276 1.25272 1.0496 
4.06531 1.48485 0.6015 4.06859 1.49605 0.53402 4.07151 0.49261 -0.56071 
4.07151 0.49261 1.35559 4.07151 0.59811 1.35559 4.07221 -0.06869 -0.3397 
4.07221 1.15942 1.13458 4.07352 0.28407 -0.52529 4.07352 0.28407 1.32016 
4.07352 0.80665 1.32016 4.07758 0.03085 -0.41043 4.07758 1.05987 1.20531 
4.07882 0.13711 -0.46859 4.07882 0.13711 1.26346 4.07882 0.95361 1.26346 
4.08043 0.54536 -0.5595 4.08043 0.54536 1.35438 4.08386 1.34832 0.91608 
4.08608 0.3351 -0.53434 4.08608 0.3351 1.32922 4.08608 0.75563 1.32922 
4.0884 1.38813 0.84553 4.08905 1.28717 0.99775 4.09123 1.42184 0.77313 
4.09247 1.44935 0.69976 4.09384 0.18558 -0.48479 4.09384 0.18558 1.27966 
4.09384 0.90515 1.27966 4.09837 0.38792 -0.54076 4.09837 0.38792 1.33563 
4.09837 0.70281 1.33563 4.10055 1.19929 1.08739 4.10298 1.46474 0.63591 
4.10694 1.47824 0.56882 4.10777 -0.0117 -0.36989 4.10777 1.10243 1.16476 
4.108 0.23506 -0.49848 4.108 0.23506 1.29336 4.108 0.85567 1.29336 
4.10892 0.44005 -0.54452 4.10892 0.44005 1.3394 4.10892 0.65067 1.3394 
4.1109 0.09174 -0.43403 4.1109 0.09174 1.22891 4.1109 0.99898 1.22891 
4.11158 1.31853 0.94415 4.1179 1.36023 0.87551 4.11858 0.49274 -0.54562 
4.11858 0.49274 1.3405 4.11858 0.59799 1.3405 4.12126 0.28542 -0.50964 
4.12126 0.28542 1.30451 4.12126 0.80531 1.30451 4.12129 1.39722 0.80324 
4.12347 1.42728 0.73076 4.12703 0.54536 -0.54411 4.12703 0.54536 1.33898 
4.12746 1.23613 1.03701 4.12869 0.13628 -0.44993 4.12869 0.13628 1.24481 
4.12869 0.95444 1.24481 4.13359 0.33652 -0.51822 4.13359 0.33652 1.31309 
4.13359 0.75421 1.31309 4.13467 1.44445 0.66754 4.13608 1.14242 1.12121 
4.14161 0.04831 -0.39592 4.14161 1.04241 1.19079 4.14367 0.18496 -0.46577 
4.14367 0.18496 1.26065 4.14367 0.90576 1.26065 4.14434 1.45763 0.60312 
4.14493 0.38821 -0.52421 4.14493 0.38821 1.31908 4.14493 0.70252 1.31908 
4.1458 1.33093 0.90379 4.14787 1.46894 0.53542 4.15093 1.26949 0.9852 
4.15098 1.36975 0.83354 4.15367 1.40309 0.76096 4.15528 0.44034 -0.52758 
4.15528 0.44034 1.32245 4.15528 0.65038 1.32245 4.15794 0.23491 -0.47912 
4.15794 0.23491 1.27399 4.15794 0.85582 1.27399 4.16008 0.09189 -0.41343 
4.16008 0.99884 1.2083 4.16398 1.18121 1.07267 4.16458 0.49278 -0.52832 
4.16458 0.49278 1.3232 4.16458 0.59795 1.3232 4.16583 1.42184 0.69853 
4.17081 0.00701 -0.3544 4.17081 1.08372 1.14928 4.17112 0.28546 -0.48987 
4.17112 0.28546 1.28474 4.17112 0.80527 1.28474 4.17282 0.54536 -0.52644 
4.17282 0.54536 1.32132 4.17282 1.29971 0.93084 4.1762 1.43684 0.63456 
4.17761 0.13661 -0.42887 4.17761 0.95411 1.22375 4.17915 1.34102 0.86177 
4.18299 1.37683 0.79028 4.18414 0.33812 -0.49801 4.18414 0.33812 1.29288 
4.18414 0.7526 1.29288 4.18469 1.44794 0.56974 4.18869 1.21609 1.02296 
4.1901 0.04939 -0.3733 4.1901 1.04133 1.16818 4.19279 0.18562 -0.44426 
4.19279 0.18562 1.23914 4.19279 0.90511 1.23914 4.19535 0.38998 -0.50348 
4.19535 0.38998 1.29836 4.19535 0.70075 1.29836 4.19594 1.39722 0.72858 
4.19839 1.12271 1.10454 4.20569 0.44254 -0.5063 4.20569 0.44254 1.30118 
4.20569 0.64819 1.30118 4.20639 1.31018 0.88916 4.20681 0.23565 -0.45723 
4.20681 0.23565 1.25211 4.20681 0.85508 1.25211 4.20711 1.41388 0.66543 
4.20843 0.09328 -0.39038 4.20843 0.99745 1.18525 4.21136 1.34857 0.81866 
4.2117 1.24842 0.97015 4.21484 0.49509 -0.5065 4.21484 0.49509 1.30137 
4.21484 0.59564 1.30137 4.21645 1.42671 0.60109 4.2177 0.54536 -0.50655 
4.2177 0.54536 1.30143 4.21846 1.08145 1.12487 4.22081 0.28761 -0.46748 
4.22081 0.28761 1.26236 4.22081 0.80311 1.26236 4.22392 1.43568 0.53587 
4.22422 1.15924 1.05678 4.22543 0.1381 -0.40547 4.22543 0.95262 1.20035 
4.22625 1.36975 0.75827 4.23243 1.27766 0.91525 4.23352 0.34035 -0.47514 
4.23352 0.34035 1.27001 4.23352 0.75038 1.27001 4.23745 1.03883 1.14336 
4.23824 1.38813 0.69569 4.23872 1.31837 0.84602 4.2405 0.18734 -0.42048 
4.2405 0.90339 1.21536 4.24485 0.39248 -0.47999 4.24485 0.39248 1.27486 
4.24485 0.69825 1.27486 4.24546 1.11979 1.07767 4.24818 1.19313 1.0062 
4.24843 1.40277 0.63159 4.25447 1.34102 0.78645 4.25487 0.44504 -0.48232 
4.25487 0.44504 1.27719 4.25487 0.64568 1.27719 4.25532 0.09576 -0.3651 
4.25532 0.99497 1.15997 4.25568 0.2383 -0.43262 4.25568 0.2383 1.22749 
4.25568 0.85242 1.22749 4.25674 1.41349 0.56668 4.25879 0.49514 -0.48452 
4.25879 0.49514 1.27939 4.25879 0.59559 1.27939 4.26154 0.54536 -0.48448 
4.26154 0.54536 1.27936 4.265 1.28631 0.8723 4.26537 1.07818 1.09762 
4.26822 1.36023 0.7252 4.2695 0.29049 -0.44236 4.2695 0.29049 1.23723 
4.2695 0.80023 1.23723 4.27019 1.22426 0.95301 4.27027 1.1549 1.02826 
4.27202 0.14075 -0.37979 4.27202 0.94998 1.17467 4.27938 1.37651 0.66172 
4.28159 0.34318 -0.44968 4.28159 0.34318 1.24455 4.28159 0.74755 1.24455 
4.28187 1.31018 0.81369 4.28435 1.035 1.11578 4.28832 0.19079 -0.39382 
4.28832 0.89994 1.1887 4.28838 1.38911 0.59707 4.29014 1.25247 0.89744 
4.29118 1.11518 1.04879 4.29271 0.39547 -0.45401 4.29271 0.39547 1.24888 
4.29271 0.69525 1.24888 4.29321 1.1874 0.97598 4.29457 1.39821 0.53235 
4.2965 1.33093 0.75309 4.2979 0.44514 -0.45821 4.2979 0.44514 1.25308 
4.2979 0.64558 1.25308 4.30183 0.49531 -0.46028 4.30183 0.49531 1.25515 
4.30183 0.59542 1.25515 4.30202 0.99082 1.13198 4.30315 0.24188 -0.40551 
4.30315 0.84885 1.20038 4.30424 0.54536 -0.46029 4.30424 0.54536 1.25517 
4.30795 1.27766 0.83973 4.30878 1.34832 0.69116 4.31115 1.07311 1.06828 
4.31407 1.21692 0.92137 4.31509 1.14877 0.99771 4.31645 0.29387 -0.41481 
4.31645 0.79686 1.20968 4.31723 0.94619 1.14678 4.31876 1.3626 0.62695 
4.32354 1.29971 0.78012 4.32623 1.37318 0.56275 4.3282 0.34661 -0.4217 
4.3282 0.34661 1.21658 4.3282 0.74412 1.21658 4.32978 1.0297 1.08606 
4.33126 1.38032 0.49763 4.33333 0.19485 -0.3655 4.33333 0.89588 1.16038 
4.33463 0.39586 -0.4279 4.33463 0.39586 1.22277 4.33463 0.69487 1.22277 
4.33543 1.10889 1.018 4.33674 1.17976 0.94404 4.33685 1.31853 0.71888 
4.33971 0.44548 -0.43202 4.33971 0.44548 1.2269 4.33971 0.64524 1.2269 
4.3434 0.49536 -0.43407 4.3434 0.49536 1.22894 4.3434 0.59536 1.22894 
4.34571 0.54536 -0.43403 4.34571 0.54536 1.22891 4.34571 1.22426 0.87749 
4.34604 0.98602 1.10227 4.34782 1.33404 0.65626 4.3481 0.24646 -0.37673 
4.3481 0.84427 1.17161 4.35517 1.06646 1.03712 4.3564 1.34617 0.59253 
4.35809 1.14106 0.96539 4.36095 0.94126 1.11677 4.36116 0.29867 -0.38556 
4.36116 0.79206 1.18043 4.36255 1.35487 0.52796 4.36285 1.24842 0.819 
4.36868 1.1874 0.90051 4.36934 0.34678 -0.39319 4.36934 0.74395 1.18807 
4.3726 1.02392 1.0545 4.37578 0.39611 -0.39928 4.37578 0.39611 1.19415 
4.37578 0.69462 1.19415 4.37708 0.89056 1.12979 4.37791 1.26949 0.75822 
4.37808 1.10093 0.98537 4.38096 0.44605 1.19811 4.38096 0.64467 1.19811 
4.38464 0.496 1.20002 4.38464 0.59472 1.20002 4.38584 0.54536 1.20064 
4.38868 0.97997 1.0704 4.39041 1.14877 0.92239 4.39045 1.28717 0.69635 
4.39144 0.25189 -0.34574 4.39144 0.83883 1.14061 4.39665 1.05947 1.00394 
4.3989 1.19313 0.85548 4.40098 0.29937 -0.35513 4.40098 0.79135 1.15001 
4.40124 1.30176 0.63071 4.40306 0.9352 1.08472 4.40889 1.31254 0.56649 
4.40903 0.74328 1.15757 4.4107 1.10889 0.94273 4.41375 1.01676 1.02105 
4.41566 0.69375 1.1634 4.41567 1.21609 0.79599 4.41891 0.88423 1.09731 
4.42071 0.44688 1.16729 4.42071 0.64385 1.16729 4.42097 1.1549 0.87756 
4.42339 0.49606 1.16981 4.42339 0.59467 1.16981 4.42453 0.54536 1.17045 
4.42936 0.97292 1.03665 4.42971 1.23613 0.73476 4.42983 1.06646 0.96247 
4.42993 0.83761 1.10825 4.43944 0.79004 1.11753 4.4415 1.11518 0.89848 
4.4423 1.25272 0.67006 4.44342 0.92805 1.05072 4.44717 0.74211 1.12518 
4.4472 1.02392 0.9799 4.44949 1.15924 0.83151 4.45378 0.6925 1.13088 
4.45591 0.88225 1.06321 4.45809 0.64373 1.13511 4.4608 0.49624 1.13757 
4.4608 0.59449 1.13757 4.46099 1.07311 0.91844 4.4617 0.54536 1.13839 
4.4631 0.97997 0.99597 4.46538 1.18121 0.77127 4.4668 0.83565 1.0741 
4.47038 1.11979 0.85275 4.47606 0.78834 1.08335 4.47742 0.9352 1.01035 
4.47876 1.0297 0.93708 4.48366 0.74045 1.09096 4.48959 0.69209 1.09689 
4.49001 0.88423 1.0262 4.49033 1.07818 0.87267 4.49384 0.64338 1.10114 
4.49498 0.98602 0.95334 4.4964 0.4963 1.10369 4.4964 0.59443 1.10369 
4.49725 0.54536 1.10454 4.49725 1.12271 0.80569 4.50096 0.83761 1.03723 
4.50848 1.035 0.89165 4.50947 0.94126 0.96825 4.51024 0.79004 1.04674 
4.51757 1.08145 0.82576 4.51788 0.74211 1.05446 4.52249 0.89056 0.98438 
4.52358 0.6925 1.06107 4.52468 0.99082 0.90932 4.52782 0.64373 1.06539 
4.53028 0.59449 1.0681 4.53109 0.54536 1.069 4.53332 0.83883 0.99874 
4.53606 1.03883 0.84475 4.53948 0.94619 0.92453 4.54271 0.79135 1.00828 
4.55028 0.74328 1.01632 4.55308 0.89588 0.94063 4.55611 0.69375 1.02296 
4.56 0.64385 1.02801 4.56251 0.59467 1.03069 4.56431 0.84427 0.95539 
4.57314 0.79206 0.96846 4.58077 0.74395 0.97663 4.58686 0.69462 0.98307 
4.59081 0.64467 0.98825 4.59272 0.59472 0.99193 4.60928 0.74412 0.93549 
4.61547 0.69487 0.94193 4.6196 0.64524 0.947 4.72875 1.59404 -1.31843 
4.73308 1.54174 -1.3073 4.7404 1.48906 -1.29521 4.75486 1.59442 -1.36035 
4.76106 1.54517 -1.35391 4.76228 1.3859 -1.26621 4.76795 1.49243 -1.34217 
4.77725 1.44044 -1.32886 4.77729 1.33667 -1.25115 4.78348 1.59467 -1.40149 
4.78894 1.38935 -1.31404 4.78957 1.54534 -1.39505 4.79238 1.29185 -1.23415 
4.7972 1.49724 -1.38688 4.80297 1.33931 -1.29773 4.80603 1.44502 -1.37381 
4.80946 1.24796 -1.21582 4.81423 1.59554 -1.44138 4.81726 1.39341 -1.35905 
4.81766 1.29432 -1.28104 4.82006 1.54601 -1.43474 4.82763 1.49794 -1.42669 
4.82836 1.20558 -1.19653 4.83085 1.34311 -1.34295 4.83427 1.25046 -1.26317 
4.83702 1.45046 -1.41716 4.84252 1.64556 -1.48381 4.84306 1.12987 -1.09792 
4.84566 1.29847 -1.32774 4.84675 1.59679 -1.47949 4.84784 1.39873 -1.40279 
4.85246 1.54718 -1.47288 4.85277 1.20785 -1.24418 4.85277 2.28001 -0.38754 
4.85643 1.14687 -1.1618 4.8601 1.49925 -1.46516 4.86086 1.34804 -1.38667 
4.86186 1.2543 -1.31007 4.86938 1.45168 -1.45565 4.87309 1.16658 -1.2241 
4.87309 2.32128 -0.40761 4.87536 1.30327 -1.37176 4.8765 1.64591 -1.51956 
4.87876 1.07465 -1.06092 4.88001 1.21111 -1.29108 4.88001 2.27675 -0.34063 
4.88033 1.40506 -1.44462 4.88074 1.5972 -1.51531 4.88668 1.54884 -1.50938 
4.89025 1.09001 -1.12627 4.89157 1.25959 -1.3555 4.89157 2.22827 -0.27622 
4.89292 1.35409 -1.42877 4.89428 1.50095 -1.50177 4.89996 1.1695 -1.27117 
4.89996 2.31836 -0.36054 4.90354 1.45364 -1.49252 4.90496 1.10808 -1.18969 
4.90724 1.30932 -1.41439 4.90724 2.17853 -0.21732 4.90743 1.008 -0.89205 
4.90935 1.21618 -1.33686 4.90935 2.27168 -0.29485 4.91149 1.01404 -0.95759 
4.91225 1.64556 -1.55353 4.91442 1.40704 -1.48163 4.91656 1.59679 -1.5493 
4.91846 1.02324 -1.02252 4.92085 1.13005 -1.24993 4.92085 2.3578 -0.38178 
4.92314 1.26537 -1.39832 4.92314 2.22248 -0.2334 4.92317 1.54718 -1.5436 
4.92692 1.36125 -1.46914 4.92692 2.12661 -0.16257 4.92803 1.03657 -1.08848 
4.92884 1.17411 -1.3169 4.92884 2.31374 -0.31481 4.93089 1.49925 -1.53595 
4.94041 1.45168 -1.52667 4.94051 1.22283 -1.38089 4.94051 2.26503 -0.25083 
4.94062 1.05316 -1.15318 4.94098 1.31637 -1.45507 4.94098 2.17148 -0.17664 
4.94694 1.69463 -1.58823 4.94937 1.13439 -1.29598 4.94937 2.35346 -0.33573 
4.94962 1.64544 -1.58571 4.95143 1.40506 -1.51573 4.95143 2.0828 -0.11599 
4.95467 1.0732 -1.2144 4.95467 2.41466 -0.41731 4.95467 1.59554 -1.58182 
4.95617 0.96942 -0.91945 4.95658 1.27253 -1.43947 4.95658 2.21533 -0.19224 
4.95964 1.18041 -1.36115 4.95964 2.30745 -0.27056 4.96131 1.54601 -1.57599 
4.96144 0.97675 -0.98491 4.96728 1.35409 -1.50314 4.96728 2.13377 -0.12857 
4.9691 0.98753 -1.04913 4.96936 1.49794 -1.56843 4.96936 1.98992 -0.06328 
4.97144 1.09616 -1.2739 4.97144 2.3917 -0.35781 4.97369 1.22983 -1.42236 
4.97369 2.25803 -0.20935 4.97889 1.45046 -1.55903 4.97889 2.0374 -0.07268 
4.97988 1.00212 -1.11477 4.97992 1.14052 -1.34081 4.97992 2.34733 -0.2909 
4.98166 1.30932 -1.48882 4.98166 2.17853 -0.1429 4.9845 1.74393 -1.61906 
4.9857 1.69457 -1.61844 4.98938 1.64462 -1.61653 4.99226 1.18836 -1.40379 
4.99226 2.2995 -0.22792 4.99243 1.0198 -1.17664 4.99326 1.39873 -1.54821 
4.99326 2.08913 -0.0835 4.99456 1.59467 -1.61257 4.99456 1.89318 -0.01914 
4.99774 1.26537 -1.47291 4.99774 2.22248 -0.1588 5.001 1.54534 -1.60649 
5.001 1.94251 -0.02523 5.00166 1.10189 -1.31893 5.00166 2.38597 -0.31279 
5.00408 0.92918 -0.88126 5.00749 1.04087 -1.23742 5.00749 2.44699 -0.39429 
5.00779 0.93442 -0.94638 5.00918 1.49724 -1.59885 5.00918 1.99062 -0.03286 
5.00938 1.34804 -1.53519 5.00938 2.13982 -0.09652 5.01224 1.14823 -1.38381 
5.01224 2.33963 -0.2479 5.01394 0.94312 -1.01095 5.01517 1.22283 -1.45554 
5.01517 2.26503 -0.17617 5.02224 1.44502 -1.59003 5.02224 2.04284 -0.04169 
5.02252 0.95525 -1.07468 5.02429 1.30327 -1.52069 5.02429 2.18458 -0.11102 
5.02463 1.06504 -1.29591 5.02463 2.42282 -0.33581 5.02694 1.69393 -1.64736 
5.02694 1.79393 0.01565 5.03063 1.64405 -1.64532 5.03063 1.84381 0.0136 
5.03349 0.97076 -1.1373 5.0336 1.10954 -1.36246 5.0336 2.37832 -0.26926 
5.0349 1.18041 -1.43642 5.0349 2.30745 -0.19529 5.0357 1.59442 -1.64119 
5.0357 1.89343 0.00948 5.037 1.39341 -1.5788 5.037 2.09445 -0.05292 
5.03908 0.90897 -0.91605 5.04056 1.25959 -1.50448 5.04056 2.22827 -0.12723 
5.04214 1.54517 -1.635 5.04214 1.94269 0.00328 5.0441 0.91612 -0.98117 
5.04679 0.98958 -1.19854 5.04679 2.49827 -0.43317 5.05157 0.92669 -1.04537 
5.05311 1.34311 -1.5652 5.05311 2.14475 -0.06651 5.05388 1.49243 -1.6281 
5.05388 1.99542 -0.00361 5.05524 1.14052 -1.41613 5.05524 2.34733 -0.21558 
5.05627 1.07237 -1.33979 5.05627 2.41549 -0.29192 5.05919 1.21618 -1.4867 
5.05919 2.27168 -0.14501 5.06156 0.94097 -1.10958 5.06239 1.01164 -1.25814 
5.06239 2.47622 -0.37357 5.06719 1.44044 -1.6188 5.06719 2.04741 -0.01291 
5.06832 1.29847 -1.55039 5.06832 2.18939 -0.08132 5.06851 1.79399 0.04186 
5.07243 1.64371 -1.6715 5.07243 1.84415 0.03979 5.07384 0.95836 -1.17151 
5.07384 2.52949 -0.4602 5.07577 0.89108 -0.95077 5.07713 1.10189 -1.3944 
5.07713 2.38597 -0.23731 5.07763 1.59404 -1.6673 5.07763 1.89382 0.03559 
5.07915 1.17411 -1.46721 5.07915 2.31374 -0.1645 5.0802 1.03682 -1.31586 
5.0802 2.45104 -0.31586 5.08196 0.90018 -1.01549 5.08202 1.38935 -1.60712 
5.08202 2.09851 -0.0246 5.08599 1.2543 -1.5342 5.08599 2.23356 -0.09751 
5.08847 0.97911 -1.23211 5.08847 2.50874 -0.3996 5.08875 1.54174 -1.66297 
5.08875 1.94612 0.03126 5.09096 0.91278 -1.08014 5.09832 1.33931 -1.59308 
5.09832 2.14854 -0.03863 5.10007 1.13439 -1.44668 5.10007 2.35346 -0.18503 
5.10015 1.06504 -1.37143 5.10015 2.42282 -0.26029 5.10084 1.48906 -1.65565 
5.10084 1.9988 0.02394 5.10212 0.92906 -1.14362 5.10212 2.5588 -0.48809 
5.10497 1.21111 -1.51604 5.10497 2.27675 -0.11567 5.10533 1.00298 -1.29072 
5.10533 2.48488 -0.34099 5.10841 0.86839 -0.92002 5.11154 1.79415 0.0661 
5.1136 0.8758 -0.9851 5.11466 1.43687 -1.64591 5.11466 2.05099 0.0142 
5.11502 1.29432 -1.57839 5.11502 2.19354 -0.05332 5.11547 1.84425 0.0639 
5.11587 0.94827 -1.20487 5.11587 2.53958 -0.42684 5.12191 0.88652 -1.05001 
5.12215 1.09616 -1.42462 5.12215 2.3917 -0.20709 5.12488 1.1695 -1.49609 
5.12488 2.31836 -0.13562 5.12549 1.59104 -1.69328 5.12549 1.89682 0.06157 
5.12984 1.3859 -1.63378 5.12984 2.10196 0.00206 5.13161 0.97092 -1.26444 
5.13161 2.51694 -0.36727 5.1321 0.90116 -1.11411 5.1321 2.58669 -0.5176 
5.13288 1.25046 -1.56178 5.13288 2.2374 -0.06993 5.13682 1.53891 -1.68843 
5.13682 1.94895 0.05672 5.13791 1.01164 -1.33367 5.13791 2.47622 -0.29805 
5.14409 0.91954 -1.17669 5.14409 2.56831 -0.45502 5.14491 1.33667 -1.61876 
5.14491 2.15119 -0.01295 5.14612 1.13005 -1.4752 5.14612 2.3578 -0.15651 
5.14641 0.85361 -0.95429 5.14953 1.48618 -1.68078 5.14953 2.00168 0.04906 
5.15188 1.20785 -1.54329 5.15188 2.28001 -0.08843 5.15388 0.86258 -1.01951 
5.1555 1.79421 0.08808 5.15864 1.04087 -1.38857 5.15864 2.44699 -0.24315 
5.15897 0.94072 -1.23708 5.15897 2.54714 -0.39463 5.1619 1.29185 -1.60367 
5.1619 2.19601 -0.02804 5.16322 0.87542 -1.08385 5.16322 2.61244 -0.54787 
5.16353 1.43422 -1.67053 5.16353 2.05364 0.03882 5.16394 0.97911 -1.30758 
5.16394 2.50874 -0.32413 5.16464 1.84675 0.08788 5.17195 1.16658 -1.52296 
5.17195 2.32128 -0.10875 5.1744 0.89207 -1.147 5.1744 2.59579 -0.48471 
5.17498 1.89931 0.08506 5.17755 1.38418 -1.65755 5.17755 2.10368 0.02584 
5.18023 1.24796 -1.5866 5.18023 2.2399 -0.04511 5.18165 1.0732 -1.44138 
5.18165 2.41466 -0.19033 5.18293 0.83216 -0.92004 5.18565 0.84135 -0.98815 
5.1862 1.53669 -1.7113 5.1862 1.95117 0.07959 5.18735 0.91246 -1.2087 
5.18735 2.5754 -0.42301 5.19119 0.94827 -1.28019 5.19119 2.53958 -0.35152 
5.19273 1.33518 -1.64217 5.19273 2.15268 0.01046 5.19414 0.85245 -1.05298 
5.19414 2.63541 -0.57873 5.19751 0.98958 -1.34926 5.19751 2.49827 -0.28245 
5.19922 1.48402 -1.70316 5.19922 2.00383 0.07145 5.19952 1.20558 -1.5677 
5.19952 2.28228 -0.06402 5.20451 0.86746 -1.11695 5.20451 2.6204 -0.51477 
5.20576 1.79651 0.1099 5.20636 1.10808 -1.49109 5.20636 2.37978 -0.14062 
5.21026 1.29045 -1.62672 5.21026 2.19741 -0.00499 5.2124 1.43347 -1.69241 
5.2124 2.05438 0.0607 5.21506 1.84895 0.10916 5.21667 0.8862 -1.17938 
5.21667 2.60166 -0.45233 5.21936 0.91954 -1.25196 5.21936 2.56831 -0.37975 
5.21941 1.0198 -1.40362 5.21941 2.46806 -0.22809 5.22247 0.82035 -0.95384 
5.22454 0.95836 -1.32221 5.22454 2.52949 -0.3095 5.2254 1.90108 0.10579 
5.226 0.83166 -1.02154 5.226 2.6562 -0.61018 5.22667 1.38353 -1.67907 
5.22667 2.10433 0.04735 5.22873 1.24688 -1.60921 5.22873 2.24098 -0.0225 
5.23425 1.14687 -1.53963 5.23425 2.34099 -0.09209 5.23567 0.84485 -1.08596 
5.23567 2.64301 -0.54576 5.23675 1.53508 -1.73151 5.23675 1.95278 0.0998 
5.24164 1.33485 -1.66323 5.24164 2.15301 0.03151 5.24288 1.05316 -1.45543 
5.24288 2.4347 -0.17628 5.24687 0.86201 -1.14918 5.24687 2.62585 -0.48253 
5.24905 0.89207 -1.22166 5.24905 2.59579 -0.41005 5.24907 1.48398 -1.72293 
5.24907 2.00387 0.09122 5.25176 1.79655 0.1272 5.25243 0.92906 -1.29393 
5.25243 2.5588 -0.33778 5.25876 0.97076 -1.36257 5.25876 2.51709 -0.26915 
5.25944 1.29031 -1.64733 5.25944 2.19755 0.01561 5.26073 0.80197 -0.91911 
5.26142 1.84924 0.1261 5.26233 1.43362 -1.71178 5.26233 2.05424 0.08006 
5.26257 1.18686 -1.58318 5.26257 2.30099 -0.04853 5.2634 0.81105 -0.98724 
5.2634 2.67681 -0.64447 5.26736 0.82455 -1.05433 5.26736 2.66331 -0.57738 
5.26979 1.09001 -1.50581 5.26979 2.39785 -0.12591 5.27197 1.90137 0.12234 
5.2765 1.38414 -1.69808 5.2765 2.10372 0.06637 5.27787 0.83994 -1.11818 
5.27787 2.64792 -0.51353 5.27911 0.86746 -1.19154 5.27911 2.6204 -0.44017 
5.28129 1.00212 -1.41617 5.28129 2.48574 -0.21554 5.28194 0.90116 -1.26395 
5.28194 2.58669 -0.36776 5.28426 1.95419 0.11592 5.28647 0.94097 -1.3345 
5.28647 2.54688 -0.29721 5.29152 1.33568 -1.68188 5.29152 2.15218 0.05017 
5.29275 1.22942 -1.62373 5.29275 2.25844 -0.00798 5.29681 1.48264 -1.73858 
5.29681 2.00522 0.10687 5.29813 1.12987 -1.553 5.29813 2.35798 -0.07872 
5.29883 1.79668 0.14229 5.30175 0.79324 -0.95243 5.30175 2.69462 -0.67928 
5.30503 0.80444 -1.01992 5.30503 2.68342 -0.61179 5.30757 1.03657 -1.46802 
5.30757 2.45129 -0.16369 5.30855 1.84928 0.14076 5.3096 0.82005 -1.08645 
5.3096 2.66781 -0.54526 5.3101 0.84485 -1.16038 5.3101 2.64301 -0.47133 
5.31045 1.43215 -1.72692 5.31045 2.05571 0.0952 5.31221 0.87542 -1.23283 
5.31221 2.61244 -0.39888 5.31592 0.91278 -1.3051 5.31592 2.57507 -0.32662 
5.32014 1.90241 0.13664 5.32138 0.95525 -1.37353 5.32138 2.5326 -0.25818 
5.32413 1.27375 -1.66046 5.32413 2.21411 0.02875 5.32484 1.3828 -1.71273 
5.32484 2.10506 0.08102 5.32757 1.17086 -1.59545 5.32757 2.317 -0.03626 
5.33251 1.95508 0.1297 5.33513 1.07465 -1.51729 5.33513 2.41321 -0.11442 
5.33539 0.77985 -0.91893 5.33539 2.70801 -0.71278 5.33803 0.78891 -0.98699 
5.33803 2.69895 -0.64472 5.34172 0.82455 -1.1287 5.34172 2.66331 -0.50301 
5.34198 0.80238 -1.05407 5.34198 2.68547 -0.57764 5.34307 0.85245 -1.20191 
5.34307 2.63541 -0.4298 5.34555 2.00611 0.1202 5.34604 0.88652 -1.27414 
5.34604 2.60133 -0.35757 5.34631 1.79672 0.15497 5.34692 0.98753 -1.42695 
5.34692 2.50033 -0.20476 5.35068 0.92669 -1.34448 5.35068 2.56117 -0.28723 
5.35745 1.84988 0.15325 5.35811 1.21434 -1.63452 5.35811 2.27352 0.00281 
5.35925 1.43147 -1.73974 5.35925 2.05639 0.10802 5.36233 1.32777 -1.69866 
5.36233 2.16009 0.06695 5.36329 1.11567 -1.56301 5.36329 2.37219 -0.0687 
5.36925 1.903 0.14861 5.36963 0.76881 -0.88518 5.37179 0.77562 -0.95347 
5.37179 2.71224 -0.67824 5.37353 1.02324 -1.4776 5.37353 2.46462 -0.15412 
5.37452 0.83166 -1.17005 5.37452 2.6562 -0.46166 5.37493 0.78699 -1.02112 
5.37493 2.70087 -0.61059 5.37613 0.80444 -1.09103 5.37613 2.68342 -0.54069 
5.37654 0.86258 -1.24217 5.37654 2.62528 -0.38954 5.38057 0.90018 -1.31409 
5.38057 2.58767 -0.31762 5.38139 1.95543 0.14109 5.38511 0.94312 -1.38211 
5.38511 2.54474 -0.2496 5.39327 1.15776 -1.60419 5.39327 2.3301 -0.02752 
5.39461 2.00638 0.13107 5.39567 1.26683 -1.67511 5.39567 2.22103 0.0434 
5.39574 1.79715 0.16554 5.39635 1.37593 -1.72733 5.39635 2.11193 0.09561 
5.40108 1.06223 -1.52523 5.40108 2.42562 -0.10648 5.40572 0.76475 -0.91962 
5.40692 1.85022 0.16326 5.4079 0.84135 -1.21041 5.4079 2.6465 -0.42131 
5.40838 0.7739 -0.98767 5.40838 2.71396 -0.64404 5.40881 0.81105 -1.13266 
5.40881 2.67681 -0.49906 5.40906 0.78891 -1.05802 5.40906 2.69895 -0.57369 
5.41095 0.8758 -1.28245 5.41095 2.61206 -0.34926 5.41114 0.97675 -1.43461 
5.41114 2.51111 -0.1971 5.41488 0.91612 -1.35195 5.41488 2.57174 -0.27976 
5.4186 1.90297 0.1581 5.42944 1.10433 -1.56963 5.42944 2.38353 -0.06208 
5.43062 1.20809 -1.64682 5.43062 2.27977 0.01511 5.43077 1.95525 0.15007 
5.43162 1.42594 -1.75224 5.43162 2.06191 0.12053 5.4343 1.32209 -1.71071 
5.4343 2.16577 0.079 5.43846 1.01404 -1.48456 5.43846 2.47382 -0.14715 
5.44125 0.75605 -0.885 5.44177 0.85361 -1.24964 5.44177 2.63425 -0.38207 
5.44222 0.82035 -1.17358 5.44222 2.66751 -0.45813 5.44225 0.76314 -0.95381 
5.44258 0.77562 -1.02426 5.44258 2.71224 -0.60745 5.44362 0.79324 -1.09431 
5.44362 2.69462 -0.53741 5.44426 1.79719 0.17343 5.44529 0.89108 -1.32029 
5.44529 2.59678 -0.31143 5.44967 0.93442 -1.38827 5.44967 2.55344 -0.24345 
5.45573 1.85049 0.17063 5.46637 1.15285 -1.6144 5.46637 2.335 -0.01731 
5.46642 1.05432 -1.53104 5.46642 2.43354 -0.10067 5.46753 2.01109 0.14119 
5.46756 1.90322 0.16493 5.46882 1.26212 -1.68502 5.46882 2.22574 0.05331 
5.46931 1.37131 -1.73719 5.46931 2.11655 0.10548 5.47601 0.83216 -1.21312 
5.47601 2.6557 -0.41859 5.47603 0.86839 -1.28764 5.47603 2.61947 -0.34407 
5.47643 0.76475 -0.99034 5.47643 2.72311 -0.64138 5.47644 0.75475 -0.91961 
5.4766 0.96942 -1.43988 5.4766 2.51843 -0.19183 5.47695 0.80197 -1.13532 
5.47695 2.68588 -0.49639 5.47712 0.77985 -1.06067 5.47712 2.70801 -0.57105 
5.48 0.90897 -1.35697 5.48 2.57888 -0.27474 5.48218 1.74393 0.17933 
5.49338 1.7973 0.17894 5.50395 1.20477 -1.6546 5.50395 2.28309 0.02289 
5.504 1.008 -1.48862 5.504 2.47985 -0.14309 5.5046 1.09878 -1.57617 
5.5046 2.38907 -0.05554 5.5048 2.06572 0.12795 5.50484 1.8505 0.17559 
5.50527 1.95705 0.15829 5.50705 1.31867 -1.71797 5.50705 2.16919 0.08626 
5.51057 0.81341 -1.17542 5.51057 2.67445 -0.45629 5.51059 0.88566 -1.32431 
5.51059 2.6022 -0.30741 5.51082 0.84712 -1.2528 5.51082 2.64074 -0.37891 
5.51088 0.76881 -1.02643 5.51088 2.71905 -0.60528 5.51175 0.7865 -1.09628 
5.51175 2.70136 -0.53543 5.51479 0.92918 -1.39197 5.51479 2.55868 -0.23974 
5.53113 1.74393 0.18294 5.54196 1.14912 -1.61881 5.54196 2.33874 -0.0129 
5.54196 1.25976 -1.69 5.54196 2.2281 0.05828 5.542 1.05058 -1.53544 
5.542 2.43728 -0.09627 5.542 0.96563 -1.44259 5.542 2.52222 -0.18912 
5.54241 2.0123 0.14672 5.54241 1.36898 -1.74213 5.54241 2.11888 0.11042 
5.54244 1.90443 0.17046 5.54244 1.79733 0.182 5.54533 0.82781 -1.21524 
5.54533 2.66005 -0.41647 5.54533 0.79742 -1.13666 5.54533 2.69043 -0.49506 
5.54534 0.86404 -1.28976 5.54534 2.62382 -0.34195 5.54534 0.90535 -1.35953 
5.54534 2.5825 -0.27219 5.54549 0.77532 -1.06199 5.54549 2.71254 -0.56972 
5.5802 0.78425 -1.09694 5.5802 0.81115 -1.1763 5.5802 0.84495 -1.25386 
5.5802 0.88357 -1.32554 5.5802 0.92743 -1.39321 5.5802 1.00586 -1.49058 
5.5802 1.09693 -1.57835 5.5802 1.20319 -1.65705 5.5802 1.31753 -1.72039 
5.5802 1.74393 0.18414 5.5802 1.85081 0.17842 5.5802 1.95765 0.16104 
5.5802 2.06663 0.13064 5.5802 2.17033 0.08868 5.5802 2.28467 0.02534 
5.5802 2.39093 -0.05336 5.5802 2.482 -0.14113 5.5802 2.56043 -0.23851 
5.5802 2.60429 -0.30617 5.5802 2.6429 -0.37786 5.5802 2.67671 -0.45542 
5.5802 2.70361 -0.53477 5.5802 2.7214 -0.60478 5.6149 2.71254 -0.56972 
5.61505 0.90535 -1.35953 5.61505 2.5825 -0.27219 5.61505 0.86404 -1.28976 
5.61505 2.62382 -0.34195 5.61506 0.79742 -1.13666 5.61506 2.69043 -0.49506 
5.61506 0.82781 -1.21524 5.61506 2.66005 -0.41647 5.61796 1.69053 0.182 
5.61796 1.79733 0.182 5.61796 1.90443 0.17046 5.61798 2.11888 0.11042 
5.61798 2.0123 0.14672 5.6184 0.96563 -1.44259 5.6184 2.52222 -0.18912 
5.6184 1.05058 -1.53544 5.6184 2.43728 -0.09627 5.61843 1.25976 -1.69 
5.61843 2.2281 0.05828 5.61843 1.14912 -1.61881 5.61843 2.33874 -0.0129 
5.62926 1.74393 0.18294 5.6456 0.92918 -1.39197 5.6456 2.55868 -0.23974 
5.64865 2.70136 -0.53543 5.64958 0.84712 -1.2528 5.64958 2.64074 -0.37891 
5.64981 0.88566 -1.32431 5.64981 2.6022 -0.30741 5.64982 0.81341 -1.17542 
5.64982 2.67445 -0.45629 5.65334 1.31867 -1.71797 5.65334 2.16919 0.08626 
5.65512 1.95705 0.15829 5.65556 1.8505 0.17559 5.6556 2.06572 0.12795 
5.65579 1.09878 -1.57617 5.65579 2.38907 -0.05554 5.65639 1.008 -1.48862 
5.65639 2.47985 -0.14309 5.65645 1.20477 -1.6546 5.65645 2.28309 0.02289 
5.66701 1.69056 0.17894 5.66701 1.7973 0.17894 5.67821 1.74393 0.17933 
5.68039 0.90897 -1.35697 5.68039 2.57888 -0.27474 5.68327 2.70801 -0.57105 
5.68345 2.68588 -0.49639 5.6838 0.96942 -1.43988 5.6838 2.51843 -0.19183 
5.68436 0.86839 -1.28764 5.68436 2.61947 -0.34407 5.68438 0.83216 -1.21312 
5.68438 2.6557 -0.41859 5.69109 2.11655 0.10548 5.69157 1.26212 -1.68502 
5.69157 2.22574 0.05331 5.69283 1.90322 0.16493 5.69287 2.01109 0.14119 
5.69398 1.05432 -1.53104 5.69398 2.43354 -0.10067 5.69403 1.15285 -1.6144 
5.69403 2.335 -0.01731 5.70467 1.63737 0.17063 5.70467 1.85049 0.17063 
5.71072 0.93442 -1.38827 5.71072 2.55344 -0.24345 5.71511 0.89108 -1.32029 
5.71511 2.59678 -0.31143 5.71614 1.69067 0.17343 5.71614 1.79719 0.17343 
5.71678 2.69462 -0.53741 5.71818 2.66751 -0.45813 5.71863 0.85361 -1.24964 
5.71863 2.63425 -0.38207 5.72193 1.01404 -1.48456 5.72193 2.47382 -0.14715 
5.7261 1.32209 -1.71071 5.7261 2.16577 0.079 5.72693 1.74393 0.17332 
5.72877 2.06191 0.12053 5.72963 1.95525 0.15007 5.72978 1.20809 -1.64682 
5.72978 2.27977 0.01511 5.73095 1.10433 -1.56963 5.73095 2.38353 -0.06208 
5.74179 1.90297 0.1581 5.74551 0.91612 -1.35195 5.74551 2.57174 -0.27976 
5.74925 0.97675 -1.43461 5.74925 2.51111 -0.1971 5.74944 0.8758 -1.28245 
5.74944 2.61206 -0.34926 5.75133 2.69895 -0.57369 5.75158 2.67681 -0.49906 
5.7525 2.6465 -0.42131 5.75348 1.63764 0.16326 5.75348 1.85022 0.16326 
5.75931 1.06223 -1.52523 5.75931 2.42562 -0.10648 5.76404 2.11193 0.09561 
5.76465 1.69071 0.16554 5.76465 1.79715 0.16554 5.76473 1.26683 -1.67511 
5.76473 2.22103 0.0434 5.76578 2.00638 0.13107 5.76712 1.15776 -1.60419 
5.76712 2.3301 -0.02752 5.77529 0.94312 -1.38211 5.77529 1.74393 0.16493 
5.77529 2.54474 -0.2496 5.779 1.95543 0.14109 5.77983 0.90018 -1.31409 
5.77983 2.58767 -0.31762 5.78385 2.62528 -0.38954 5.78426 2.68342 -0.54069 
5.78588 2.6562 -0.46166 5.78686 1.02324 -1.4776 5.78686 2.46462 -0.15412 
5.79115 1.58486 0.14861 5.79115 1.903 0.14861 5.7971 1.11567 -1.56301 
5.7971 2.37219 -0.0687 5.79807 1.32777 -1.69866 5.79807 2.16009 0.06695 
5.80114 2.05639 0.10802 5.80229 1.21434 -1.63452 5.80229 2.27352 0.00281 
5.80295 1.63798 0.15325 5.80295 1.84988 0.15325 5.80971 0.92669 -1.34448 
5.80971 2.56117 -0.28723 5.81347 0.98753 -1.42695 5.81347 2.50033 -0.20476 
5.81408 1.69114 0.15497 5.81408 1.79672 0.15497 5.81435 2.60133 -0.35757 
5.81485 2.00611 0.1202 5.81732 2.63541 -0.4298 5.81867 2.66331 -0.50301 
5.82318 1.74393 0.15418 5.82526 1.07465 -1.51729 5.82526 2.41321 -0.11442 
5.82788 1.53278 0.1297 5.82788 1.95508 0.1297 5.83282 1.17086 -1.59545 
5.83282 2.317 -0.03626 5.83555 2.10506 0.08102 5.83627 1.27375 -1.66046 
5.83627 2.21411 0.02875 5.83902 0.95525 -1.37353 5.83902 2.5326 -0.25818 
5.84025 1.58545 0.13664 5.84025 1.90241 0.13664 5.84448 0.91278 -1.3051 
5.84448 2.57507 -0.32662 5.84819 2.61244 -0.39888 5.84994 2.05571 0.0952 
5.8503 2.64301 -0.47133 5.8508 2.66781 -0.54526 5.85185 1.63858 0.14076 
5.85185 1.84928 0.14076 5.85282 1.03657 -1.46802 5.85282 2.45129 -0.16369 
5.86157 1.69118 0.14229 5.86157 1.79668 0.14229 5.86226 1.12987 -1.553 
5.86226 2.35798 -0.07872 5.86358 2.00522 0.10687 5.86764 1.22942 -1.62373 
5.86764 2.25844 -0.00798 5.86887 2.15218 0.05017 5.87048 1.74393 0.14108 
5.87392 0.94097 -1.3345 5.87392 2.54688 -0.29721 5.87613 1.53367 0.11592 
5.87613 1.95419 0.11592 5.87845 2.58669 -0.36776 5.87911 1.00212 -1.41617 
5.87911 2.48574 -0.21554 5.88129 2.6204 -0.44017 5.88252 2.64792 -0.51353 
5.8839 2.10372 0.06637 5.88842 1.58649 0.12234 5.88842 1.90137 0.12234 
5.89061 1.09001 -1.50581 5.89061 2.39785 -0.12591 5.89783 1.18686 -1.58318 
5.89783 2.30099 -0.04853 5.89806 2.05424 0.08006 5.89898 1.63862 0.1261 
5.89898 1.84924 0.1261 5.90096 1.29031 -1.64733 5.90096 2.19755 0.01561 
5.90164 0.97076 -1.36257 5.90164 2.51709 -0.26915 5.90796 2.5588 -0.33778 
5.90863 1.6913 0.1272 5.90863 1.79655 0.1272 5.91132 1.48398 0.09122 
5.91132 2.00387 0.09122 5.91134 2.59579 -0.41005 5.91352 2.62585 -0.48253 
5.91709 1.74393 0.12569 5.91752 1.05316 -1.45543 5.91752 2.4347 -0.17628 
5.91875 2.15301 0.03151 5.92364 1.53508 0.0998 5.92364 1.95278 0.0998 
5.92472 2.64301 -0.54576 5.92614 1.14687 -1.53963 5.92614 2.34099 -0.09209 
5.93167 1.24688 -1.60921 5.93167 2.24098 -0.0225 5.93372 2.10433 0.04735 
5.93499 1.58677 0.10579 5.93499 1.90108 0.10579 5.93585 0.95836 -1.32221 
5.93585 2.52949 -0.3095 5.94098 1.0198 -1.40362 5.94098 2.46806 -0.22809 
5.94103 2.56831 -0.37975 5.94372 2.60166 -0.45233 5.94533 1.63891 0.10916 
5.94533 1.84895 0.10916 5.94799 1.43347 0.0607 5.94799 2.05438 0.0607 
5.95014 1.29045 -1.62672 5.95014 2.19741 -0.00499 5.95403 1.10808 -1.49109 
5.95403 2.37978 -0.14062 5.95464 1.69135 0.1099 5.95464 1.79651 0.1099 
5.95589 2.6204 -0.51477 5.96087 1.20558 -1.5677 5.96087 2.28228 -0.06402 
5.96117 1.48402 0.07145 5.96117 2.00383 0.07145 5.96288 0.98958 -1.34926 
5.96288 1.74393 0.10802 5.96288 2.49827 -0.28245 5.96767 2.15268 0.01046 
5.96921 2.53958 -0.35152 5.97304 2.5754 -0.42301 5.97419 1.53669 0.07959 
5.97419 1.95117 0.07959 5.97875 1.0732 -1.44138 5.97875 2.41466 -0.19033 
5.98016 1.24796 -1.5866 5.98016 2.2399 -0.04511 5.98285 1.38418 0.02584 
5.98285 2.10368 0.02584 5.98541 1.58854 0.08506 5.98541 1.89931 0.08506 
5.986 2.59579 -0.48471 5.98845 1.16658 -1.52296 5.98845 2.32128 -0.10875 
5.99575 1.64111 0.08788 5.99575 1.84675 0.08788 5.99645 2.50874 -0.32413 
5.99687 1.43422 0.03882 5.99687 2.05364 0.03882 5.99717 2.61244 -0.54787 
5.99849 2.19601 -0.02804 6.00142 2.54714 -0.39463 6.00176 1.04087 -1.38857 
6.00176 2.44699 -0.24315 6.0049 1.69365 0.08808 6.0049 1.79421 0.08808 
6.00775 1.74393 0.08813 6.00852 1.20785 -1.54329 6.00852 2.28001 -0.08843 
6.01087 1.48618 0.04906 6.01087 2.00168 0.04906 6.01427 1.13005 -1.4752 
6.01427 2.3578 -0.15651 6.01549 2.15119 -0.01295 6.0163 2.56831 -0.45502 
6.02249 2.47622 -0.29805 6.02358 1.53891 0.05672 6.02358 1.94895 0.05672 
6.02751 2.2374 -0.06993 6.02829 2.58669 -0.5176 6.02878 2.51694 -0.36727 
6.03056 1.3859 0.00206 6.03056 2.10196 0.00206 6.0349 1.59104 0.06157 
6.0349 1.89682 0.06157 6.03551 2.31836 -0.13562 6.03824 2.3917 -0.20709 
6.04453 2.53958 -0.42684 6.04492 1.64361 0.0639 6.04492 1.84425 0.0639 
6.04538 2.19354 -0.05332 6.04573 1.43687 0.0142 6.04573 2.05099 0.0142 
6.04885 1.69371 0.0661 6.04885 1.79415 0.0661 6.05159 1.74393 0.06607 
6.05506 2.48488 -0.34099 6.05543 2.27675 -0.11567 6.05827 2.5588 -0.48809 
6.05955 1.48906 0.02394 6.05955 1.9988 0.02394 6.06025 2.42282 -0.26029 
6.06032 2.35346 -0.18503 6.06207 2.14854 -0.03863 6.06944 2.57507 -0.55158 
6.07164 1.54174 0.03126 6.07164 1.94612 0.03126 6.07192 2.50874 -0.3996 
6.07441 2.23356 -0.09751 6.07838 1.38935 -0.0246 6.07838 2.09851 -0.0246 
6.0802 2.45104 -0.31586 6.08124 2.31374 -0.1645 6.08277 1.59404 0.03559 
6.08277 1.89382 0.03559 6.08327 2.38597 -0.23731 6.08655 2.52949 -0.4602 
6.08796 1.64371 0.03979 6.08796 1.84415 0.03979 6.09188 1.69387 0.04186 
6.09188 1.79399 0.04186 6.09208 2.18939 -0.08132 6.0932 1.44044 -0.01291 
6.0932 2.04741 -0.01291 6.0943 1.74393 0.04187 6.09801 2.47622 -0.37357 
6.09884 2.54688 -0.52213 6.1012 2.27168 -0.14501 6.10413 2.41549 -0.29192 
6.10515 2.34733 -0.21558 6.10651 1.49243 -0.00361 6.10651 1.99542 -0.00361 
6.10729 2.14475 -0.06651 6.1136 2.49827 -0.43317 6.11825 1.54517 0.00328 
6.11825 1.94269 0.00328 6.11984 2.22827 -0.12723 6.12339 2.09445 -0.05292 
6.12469 1.59442 0.00948 6.12469 1.89343 0.00948 6.12549 2.30745 -0.19529 
6.1268 2.37832 -0.26926 6.12691 2.51709 -0.49442 6.12976 1.64405 0.0136 
6.12976 1.84381 0.0136 6.13346 1.69393 0.01565 6.13346 1.79393 0.01565 
6.13577 1.74393 0.01561 6.13577 2.42282 -0.33581 6.1361 2.18458 -0.11102 
6.13787 2.5326 -0.55704 6.13815 1.44502 -0.04169 6.13815 2.04284 -0.04169 
6.14523 2.26503 -0.17617 6.14815 2.33963 -0.2479 6.15101 2.13982 -0.09652 
6.15122 1.49724 -0.03286 6.15122 1.99062 -0.03286 6.15291 2.44699 -0.39429 
6.15874 2.38597 -0.31279 6.15939 1.54534 -0.02523 6.15939 1.94251 -0.02523 
6.16266 2.22248 -0.1588 6.16583 1.59467 -0.01914 6.16583 1.89318 -0.01914 
6.16714 2.08913 -0.0835 6.16796 2.46806 -0.45507 6.16813 2.2995 -0.22792 
6.17101 1.64462 -0.01519 6.17101 1.84324 -0.01519 6.17469 1.69457 -0.01327 
6.17469 1.79329 -0.01327 6.1759 1.74393 -0.01265 6.17873 2.17853 -0.1429 
6.18047 2.34733 -0.2909 6.18051 2.48574 -0.51695 6.1815 1.45046 -0.07268 
6.1815 2.0374 -0.07268 6.1867 2.25803 -0.20935 6.18896 2.3917 -0.35781 
6.19104 1.49794 -0.06328 6.19104 1.98992 -0.06328 6.1913 2.50033 -0.58258 
6.19311 2.13377 -0.12857 6.19908 1.54601 -0.05572 6.19908 1.94184 -0.05572 
6.20076 2.30745 -0.27056 6.20381 2.21533 -0.19224 6.20572 1.59554 -0.04989 
6.20572 1.89232 -0.04989 6.20572 2.41466 -0.41731 6.20896 2.0828 -0.11599 
6.21077 1.64544 -0.046 6.21077 1.84242 -0.046 6.21102 2.35346 -0.33573 
6.21345 1.69463 -0.04348 6.21345 1.79323 -0.04348 6.21459 1.74393 -0.04285 
6.21941 2.17148 -0.17664 6.21977 2.4347 -0.47854 6.21988 2.26503 -0.25083 
6.21999 2.03618 -0.10504 6.2295 1.49925 -0.09576 6.2295 1.98861 -0.09576 
6.23155 2.31374 -0.31481 6.23236 2.45129 -0.54323 6.23348 2.12661 -0.16257 
6.23722 1.54718 -0.08812 6.23722 1.94068 -0.08812 6.23726 2.22248 -0.2334 
6.23954 2.3578 -0.38178 6.24383 1.59679 -0.08241 6.24383 1.89107 -0.08241 
6.24597 2.08082 -0.15008 6.24815 1.64556 -0.07818 6.24815 1.8423 -0.07818 
6.25086 1.6948 -0.07572 6.25086 1.79306 -0.07572 6.25104 2.27168 -0.29485 
6.25176 1.74393 -0.0749 6.25316 2.17853 -0.21732 6.25543 2.37978 -0.44202 
6.25686 2.03421 -0.1392 6.26043 2.31836 -0.36054 6.26611 1.50095 -0.12994 
6.26611 1.98691 -0.12994 6.26748 2.13377 -0.20294 6.26882 2.22827 -0.27622 
6.27015 2.39785 -0.50545 6.27372 1.54884 -0.12234 6.27372 1.93902 -0.12234 
6.27965 1.5972 -0.1164 6.27965 1.89066 -0.1164 6.28007 2.0828 -0.18709 
6.28038 2.27675 -0.34063 6.28163 2.41321 -0.57079 6.2839 1.64591 -0.11215 
6.2839 1.84195 -0.11215 6.28503 2.18458 -0.25995 6.28645 1.69486 -0.1096 
6.28645 1.793 -0.1096 6.2873 1.74393 -0.10875 6.2873 2.32128 -0.40761 
6.29101 2.03618 -0.17607 6.29854 2.23356 -0.32164 6.29953 2.13982 -0.24504 
6.30029 1.49925 -0.16655 6.30029 1.98861 -0.16655 6.30397 2.34099 -0.46991 
6.30763 2.28001 -0.38754 6.30794 1.54718 -0.15883 6.30794 1.94068 -0.15883 
6.31255 2.08913 -0.22892 6.31364 1.59679 -0.15222 6.31364 1.89107 -0.15222 
6.31474 2.18939 -0.30398 6.31734 2.35798 -0.53379 6.31787 1.64556 -0.14791 
6.31787 1.8423 -0.14791 6.32033 1.6948 -0.1452 6.32033 1.79306 -0.1452 
6.32115 1.74393 -0.1443 6.32337 2.0374 -0.21455 6.32612 2.2374 -0.36854 
6.32736 2.37219 -0.59895 6.32954 2.14475 -0.28876 6.33204 2.28228 -0.43518 
6.33277 1.98992 -0.20502 6.34033 1.54601 -0.19697 6.34033 1.94184 -0.19697 
6.34273 2.19354 -0.35068 6.34314 2.09445 -0.27266 6.34616 1.59554 -0.19033 
6.34616 1.89232 -0.19033 6.34752 2.30099 -0.49823 6.35005 1.64544 -0.18528 
6.35005 1.84242 -0.18528 6.35094 2.2399 -0.41589 6.35257 1.69463 -0.1826 
6.35257 1.79323 -0.1826 6.35321 1.74393 -0.18146 6.35437 2.04284 -0.2579 
6.35743 2.14854 -0.33398 6.35979 2.317 -0.56323 6.36319 1.99062 -0.24484 
6.36801 2.19601 -0.39756 6.36853 2.3301 -0.62893 6.37083 1.54534 -0.23666 
6.37083 1.94251 -0.23666 6.37146 2.09851 -0.31768 6.37355 2.24098 -0.46439 
6.37691 1.59467 -0.23022 6.37691 1.89318 -0.23022 6.38087 1.64462 -0.22504 
6.38087 1.84324 -0.22504 6.38278 1.69457 -0.22136 6.38278 1.79329 -0.22136 
6.38311 2.15119 -0.38057 6.38314 2.04741 -0.30285 6.3834 1.74393 -0.22016 
6.38807 2.25844 -0.52841 6.39106 2.19741 -0.44591 6.39244 1.99542 -0.28954 
6.39812 2.10196 -0.3655 6.39886 2.27352 -0.59376 6.39934 1.54517 -0.2778 
6.39934 1.94269 -0.2778 6.40553 1.59442 -0.27136 6.40553 1.89343 -0.27136 
6.40651 2.15268 -0.42838 6.40966 1.64405 -0.26629 6.40966 1.84381 -0.26629 
6.41025 2.05099 -0.35032 6.41116 2.27977 -0.66628 6.41167 1.74393 -0.26029 
6.41167 2.19755 -0.4951 6.4117 1.69393 -0.2626 6.4117 1.79393 -0.2626 
6.41999 1.9988 -0.3365 6.4219 2.10368 -0.41321 6.4248 2.21411 -0.55979 
6.42731 1.54174 -0.32441 6.42731 1.94612 -0.32441 6.42757 2.15301 -0.4773 
6.43164 1.59404 -0.31329 6.43164 1.89382 -0.31329 6.43487 2.05364 -0.39918 
6.43584 1.64371 -0.30809 6.43584 1.84415 -0.30809 6.43791 1.69387 -0.30417 
6.43791 1.79399 -0.30417 6.43793 1.74393 -0.30175 6.43945 2.22103 -0.63132 
6.44341 2.10433 -0.46233 6.44512 2.00168 -0.38518 6.44622 2.15218 -0.52718 
6.44936 2.22574 -0.70448 6.45277 1.94895 -0.37248 6.45675 2.05438 -0.44806 
6.45762 1.59104 -0.36115 6.45762 1.89682 -0.36115 6.45995 1.64361 -0.35113 
6.45995 1.84425 -0.35113 6.46212 1.74393 -0.34446 6.46215 1.69371 -0.3472 
6.46215 1.79415 -0.3472 6.46242 2.10372 -0.51216 6.463 2.16009 -0.59799 
6.4675 2.00383 -0.43488 6.47505 2.16577 -0.66996 6.47564 1.95117 -0.42186 
6.47612 2.05424 -0.49799 6.47707 2.10506 -0.5605 6.48112 1.58854 -0.41064 
6.48112 1.89931 -0.41064 6.48394 1.64111 -0.4003 6.48394 1.84675 -0.4003 
6.48413 1.69365 -0.39116 6.48413 1.79421 -0.39116 6.48419 1.74393 -0.3883 
6.48727 2.00387 -0.48473 6.49126 2.05571 -0.54611 6.49585 1.95278 -0.47241 
6.50184 1.90108 -0.46106 6.50292 2.00522 -0.53247 6.50408 1.74393 -0.43317 
6.50521 1.84895 -0.45072 6.50596 1.79651 -0.44142 1.6405 -1.34616 1.08825 
1.64782 -1.29347 1.07616 1.66228 -1.39884 1.14129 1.66848 -1.34959 1.13486 
1.67537 -1.29685 1.12311 1.68467 -1.24486 1.10981 1.68503 -1.49898 1.1913 
1.68695 -1.44904 1.18762 1.6909 -1.39909 1.18244 1.69636 -1.19377 1.09498 
1.69699 -1.34976 1.176 1.70462 -1.30165 1.16782 1.71345 -1.24944 1.15476 
1.71461 -1.54834 1.2312 1.71525 -1.49904 1.23006 1.71776 -1.44986 1.22738 
1.72165 -1.39996 1.22232 1.72468 -1.19783 1.14 1.72748 -1.35043 1.21569 
1.73505 -1.30235 1.20764 1.73827 -1.14752 1.12389 1.74444 -1.25487 1.19811 
1.74667 -1.54834 1.26836 1.74748 -1.59747 1.26746 1.74748 -1.49922 1.26746 
1.74994 -1.64672 1.26475 1.74994 -1.44997 1.26475 1.75308 -1.10289 1.10868 
1.75418 -1.4012 1.26044 1.75527 -1.20314 1.18374 1.75988 -1.35159 1.25383 
1.76752 -1.30367 1.24611 1.76829 -1.15245 1.16762 1.7768 -1.2561 1.23659 
1.78051 -1.54834 1.30391 1.78136 -1.59741 1.30306 1.78136 -1.49928 1.30306 
1.78278 -1.10769 1.15271 1.78392 -1.64636 1.3005 1.78392 -1.45033 1.3005 
1.78775 -1.20947 1.22557 1.78816 -1.69507 1.29626 1.78816 -1.40161 1.29626 
1.7941 -1.35325 1.29032 1.79899 -1.064 1.13644 1.80034 -1.1585 1.20972 
1.8017 -1.30536 1.28272 1.81096 -1.25806 1.27346 1.81466 -1.11374 1.19534 
1.81606 -1.54834 1.33775 1.81677 -1.02059 1.11781 1.81696 -1.59747 1.33694 
1.81696 -1.49922 1.33694 1.81967 -1.64672 1.33448 1.81967 -1.44997 1.33448 
1.82185 -1.21145 1.26257 1.82398 -1.69548 1.33024 1.82398 -1.4012 1.33024 
1.83056 -1.06979 1.17926 1.83059 -1.74509 1.32454 1.83059 -1.35159 1.32454 
1.83434 -1.16566 1.25008 1.83626 -0.97853 1.09785 1.83831 -1.79302 1.3169 
1.83831 -1.30367 1.3169 1.84783 -1.2561 1.30762 1.84793 -1.02724 1.16183 
1.8484 -1.12079 1.23602 1.85322 -1.54834 1.36981 1.85436 -1.59765 1.36917 
1.85436 -1.49904 1.36917 1.85704 -1.64683 1.36666 1.85704 -1.44986 1.36666 
1.85885 -1.20947 1.29667 1.8621 -1.69673 1.36277 1.8621 -1.39996 1.36277 
1.86401 -1.07695 1.22041 1.86706 -0.98482 1.1421 1.86873 -1.74626 1.35694 
1.86873 -1.35043 1.35694 1.8747 -1.1585 1.28408 1.87678 -1.79434 1.34937 
1.87678 -1.30235 1.34937 1.88111 -1.03424 1.20331 1.88631 -1.84181 1.33998 
1.88631 -1.25487 1.33998 1.88735 -0.94494 1.12176 1.88908 -1.11374 1.26976 
1.89192 -1.54834 1.40001 1.89312 -1.59771 1.39939 1.89312 -1.49898 1.39939 
1.8968 -1.64765 1.39747 1.8968 -1.44904 1.39747 1.89968 -0.99277 1.18474 
1.90068 -1.89354 1.32915 1.90068 -1.20314 1.32915 1.90198 -1.6976 1.39352 
1.90198 -1.39909 1.39352 1.90516 -1.06979 1.25386 1.90842 -1.74693 1.38743 
1.90842 -1.34976 1.38743 1.90908 -0.90631 1.09987 1.9166 -1.79504 1.3798 
1.9166 -1.30165 1.3798 1.9168 -1.94424 1.31613 1.9168 -1.15245 1.31613 
1.91966 -0.95264 1.16476 1.92259 -1.02724 1.23649 1.92966 -1.84725 1.37097 
1.92966 -1.24944 1.37097 1.93171 -1.10769 1.30164 1.93205 -1.54834 1.42827 
1.93205 -0.86945 1.07685 1.93436 -1.59835 1.42831 1.93436 -1.49834 1.42831 
1.93805 -1.64822 1.42626 1.93805 -1.44847 1.42626 1.94102 -0.91395 1.1434 
1.94232 -0.98482 1.21736 1.94313 -1.69785 1.42214 1.94313 -1.39884 1.42214 
1.94442 -1.89886 1.35974 1.94442 -1.19783 1.35974 1.94798 -1.064 1.28543 
1.94956 -1.7471 1.41594 1.94956 -1.34959 1.41594 1.96053 -1.94917 1.34615 
1.96053 -1.14752 1.34615 1.96131 -1.79984 1.40905 1.96131 -1.29685 1.40905 
1.96266 -0.94494 1.19707 1.96369 -0.87679 1.12073 1.96661 -1.02059 1.26765 
1.96981 -0.81605 1.03909 1.97352 -1.54834 1.45453 1.97461 -1.85183 1.39975 
1.97461 -1.24486 1.39975 1.97574 -1.9938 1.33134 1.97574 -1.10289 1.33134 
1.97593 -1.5984 1.45451 1.97593 -1.49829 1.45451 1.97986 -1.64856 1.45245 
1.97986 -1.44812 1.45245 1.98455 -0.90631 1.17534 1.98505 -1.69823 1.44825 
1.98505 -1.39845 1.44825 1.98657 -0.97853 1.24816 1.98762 -0.84124 1.0968 
1.98944 -1.90292 1.38806 1.98944 -1.19377 1.38806 1.99341 -2.03798 1.31514 
1.99341 -1.05871 1.31514 1.99589 -0.78353 1.01305 1.99617 -1.75053 1.44392 
1.99617 -1.34616 1.44392 2.00574 -1.95296 1.37403 2.00574 -1.14373 1.37403 
2.00749 -0.93881 1.22763 2.00757 -0.86945 1.15237 2.00826 -1.80321 1.4366 
2.00826 -1.29347 -0.24299 2.00826 -1.29347 1.4366 2.01239 -2.08116 1.29699 
2.01239 -1.01553 1.29699 2.01275 -0.80739 1.07167 2.01622 -1.54834 1.47872 
2.01896 -1.59857 1.47876 2.01896 -1.49812 1.47876 2.02208 -1.8554 1.42686 
2.02208 -1.24128 -0.23325 2.02208 -1.24128 1.42686 2.02244 -1.99795 1.35934 
2.02244 -1.09874 1.35934 2.02289 -1.64866 1.47656 2.02289 -1.44803 1.47656 
2.02329 -0.75269 0.98581 2.02958 -0.90057 1.20556 2.0323 -0.97392 1.27704 
2.03291 -1.70123 1.47422 2.03291 -1.39546 1.47422 2.03726 -1.90637 1.41472 
2.03726 -1.19032 -0.22112 2.03726 -1.19032 1.41472 2.03903 -0.77533 1.04539 
2.0403 -2.04181 1.34272 2.0403 -1.05488 1.34272 2.04424 -1.75336 1.46937 
2.04424 -1.34333 -0.27577 2.04424 -1.34333 1.46937 2.04533 -0.81605 1.11461 
2.05151 -0.72396 0.95764 2.05233 -1.9556 1.39971 2.05233 -1.14108 1.39971 
2.05354 -0.93447 1.25615 2.05695 -1.8061 1.46172 2.05695 -1.29059 -0.26812 
2.05695 -1.29059 1.46172 2.0593 -2.08443 1.32423 2.0593 -1.01226 1.32423 
2.06006 -1.54834 1.50079 2.06292 -1.59862 1.50074 2.06292 -1.49807 1.50074 
2.06606 -0.84529 1.16951 2.06639 -0.74514 1.01803 2.06932 -2.00043 1.38462 
2.06932 -1.09626 1.38462 2.07095 -1.85806 1.45147 2.07095 -1.23863 -0.25787 
2.07095 -1.23863 1.45147 2.07137 -0.78353 1.08853 2.07207 -1.65117 1.50054 
2.07207 -1.44552 1.50054 2.07937 -2.12569 1.30391 2.07937 -0.97099 1.30391 
2.0824 -1.70373 1.49772 2.0824 -1.39296 -0.30412 2.0824 -1.39296 1.49772 
2.08497 -1.90809 1.4385 2.08497 -1.1886 -0.2449 2.08497 -1.1886 1.4385 
2.08765 -2.04431 1.36754 2.08765 -1.05237 1.36754 2.08907 -0.87762 1.22233 
2.09362 -1.75558 1.49225 2.09362 -1.3411 -0.29864 2.09362 -1.3411 1.49225 
2.09477 -0.71687 0.98965 2.09861 -0.75269 1.06113 2.10015 -1.95709 1.42311 
2.10015 -1.1396 -0.22951 2.10015 -1.1396 1.42311 2.10493 -1.54834 1.52068 
2.10493 -0.794 1.1302 2.10664 -1.80825 1.4841 2.10664 -1.28844 -0.2905 
2.10664 -1.28844 1.4841 2.10694 -2.0867 1.34864 2.10694 -1.00999 1.34864 
2.11318 -1.60093 1.52256 2.11318 -1.49576 1.52256 2.11378 -2.18419 1.27204 
2.11378 -0.9125 1.27204 2.11768 -2.00182 1.40767 2.11768 -1.09487 -0.21406 
2.11768 -1.09487 1.40767 2.11982 -1.8588 1.47335 2.11982 -1.23789 -0.27975 
2.11982 -1.23789 1.47335 2.12248 -1.65336 1.52181 2.12248 -1.44333 -0.32821 
2.12248 -1.44333 1.52181 2.12678 -0.72396 1.03291 2.12683 -0.82421 1.18457 
2.13196 -0.76278 1.10316 2.13282 -1.7055 1.51844 2.13282 -1.39119 -0.32484 
2.13282 -1.39119 1.51844 2.13409 -1.90875 1.46001 2.13409 -1.18794 -0.26641 
2.13409 -1.18794 1.46001 2.13615 -2.0454 1.39016 2.13615 -1.05129 -0.19655 
2.13615 -1.05129 1.39016 2.14167 -2.1454 1.32057 2.14167 -0.95128 1.32057 
2.14417 -1.75719 1.51246 2.14417 -1.3395 -0.31886 2.14417 -1.3395 1.51246 
2.14906 -1.95742 1.44417 2.14906 -1.13927 -0.25057 2.14906 -1.13927 1.44417 
2.1503 -2.23911 1.23638 2.1503 -0.85758 1.23638 2.15073 -1.54834 1.53835 
2.15649 -1.80829 1.50388 2.15649 -1.2884 -0.31027 2.15649 -1.2884 1.50388 
2.15918 -1.60097 1.53986 2.15918 -1.49572 -0.34626 2.15918 -1.49572 1.53986 
2.15985 -0.73347 1.07488 2.16618 -0.77518 1.14351 2.16686 -2.00197 1.42827 
2.16686 -1.09472 -0.23467 2.16686 -1.09472 1.42827 2.16884 -1.65366 1.53876 
2.16884 -1.44303 -0.34516 2.16884 -1.44303 1.53876 2.16976 -1.85865 1.49272 
2.16976 -1.23804 -0.29912 2.16976 -1.23804 1.49272 2.16999 -2.10541 1.36413 
2.16999 -0.99128 -0.17053 2.16999 -0.99128 1.36413 2.17721 -2.20227 1.28675 
2.17721 -0.89442 1.28675 2.17939 -1.70579 1.535 2.17939 -1.3909 -0.34139 
2.17939 -1.3909 1.535 2.18392 -1.90813 1.47903 2.18392 -1.18856 -0.28542 
2.18392 -1.18856 1.47903 2.18871 -2.29015 1.19711 2.18871 -0.80654 1.19711 
2.18936 -0.70558 1.0449 2.19168 -1.75861 1.52858 2.19168 -1.33808 -0.33498 
2.19168 -1.33808 1.52858 2.19389 -0.74539 1.11544 2.19733 -1.54834 -0.36014 
2.19733 -1.54834 1.55374 2.19894 -1.95659 1.46283 2.19894 -1.1401 -0.26922 
2.19894 -1.1401 1.46283 2.20017 -2.06285 1.40467 2.20017 -1.03383 -0.21107 
2.20017 -1.03383 1.40467 2.20423 -1.80963 1.51953 2.20423 -1.28705 -0.32592 
2.20423 -1.28705 1.51953 2.20555 -2.1624 1.33394 2.20555 -0.93429 -0.14034 
2.20555 -0.93429 1.33394 2.20625 -1.60109 1.55495 2.20625 -1.49559 -0.36135 
2.20625 -1.49559 1.55495 2.215 -2.25571 1.24897 2.215 -0.84098 1.24897 
2.21597 -1.65369 1.55341 2.21597 -1.443 -0.35981 2.21597 -1.443 1.55341 
2.21787 -1.86012 1.50786 2.21787 -1.23656 -0.31426 2.21787 -1.23656 1.50786 
2.22334 -0.7172 1.08604 2.22756 -1.70683 1.5493 2.22756 -1.38986 -0.3557 
2.22756 -1.38986 1.5493 2.2288 -2.33702 1.15448 2.2288 -0.75967 1.15448 
2.23155 -2.01852 1.44141 2.23155 -1.07816 -0.2478 2.23155 -1.07816 1.44141 
2.23226 -1.90947 1.49367 2.23226 -1.18722 -0.30007 2.23226 -1.18722 1.49367 
2.23499 -2.12141 1.3764 2.23499 -0.97527 -0.18279 2.23499 -0.97527 1.3764 
2.23993 -1.75949 1.54235 2.23993 -1.3372 -0.34875 2.23993 -1.3372 1.54235 
2.24256 -2.21762 1.29824 2.24256 -0.87907 1.29824 2.24464 -1.54834 -0.37323 
2.24464 -1.54834 1.56683 2.25297 -1.81052 1.53286 2.25297 -1.28616 -0.33925 
2.25297 -1.28616 1.53286 2.25373 -1.60113 -0.37403 2.25373 -1.60113 1.56763 
2.25373 -1.49555 -0.37403 2.25373 -1.49555 1.56763 2.25435 -2.30474 1.2079 
2.25435 -0.79194 1.2079 2.2581 -2.36558 1.12543 2.2581 -0.7311 1.12543 
2.26487 -1.6543 -0.3723 2.26487 -1.6543 1.5659 2.26487 -1.44239 -0.3723 
2.26487 -1.44239 1.5659 2.26553 -2.07794 1.41546 2.26553 -1.01875 -0.22186 
2.26553 -1.01875 1.41546 2.26668 -1.8608 1.52068 2.26668 -1.23588 -0.32708 
2.26668 -1.23588 1.52068 2.26975 -1.9645 1.47961 2.26975 -1.13219 -0.286 
2.26975 -1.13219 1.47961 2.27071 -2.1766 1.34396 2.27071 -0.92009 1.34396 
2.27667 -1.70741 -0.36767 2.27667 -1.70741 1.56127 2.27667 -1.38927 -0.36767 
2.27667 -1.38927 1.56127 2.28095 -2.26903 1.25854 2.28095 -0.82766 1.25854 
2.28799 -0.7046 1.09504 2.28881 -1.75985 1.55375 2.28881 -1.33684 -0.36014 
2.28881 -1.33684 1.55375 2.29253 -2.34915 1.16306 2.29253 -1.54834 -0.38398 
2.29253 -1.54834 1.57759 2.29253 -0.74754 1.16306 2.30069 -2.13451 1.38513 
2.30069 -0.96218 -0.19153 2.30069 -0.96218 1.38513 2.30203 -1.8108 1.54373 
2.30203 -1.28589 -0.35013 2.30203 -1.28589 1.54373 2.30309 -2.02545 1.45606 
2.30309 -1.07124 -0.26245 2.30309 -1.07124 1.45606 2.30316 -1.60157 -0.3846 
2.30316 -1.60157 1.5782 2.30316 -1.49512 -0.3846 2.30316 -1.49512 1.5782 
2.30377 -1.91634 1.50827 2.30377 -1.18035 -0.31467 2.30377 -1.18035 1.50827 
2.3085 -2.23004 1.30617 2.3085 -0.86665 1.30617 2.31434 -1.65463 -0.38232 
2.31434 -1.65463 1.57592 2.31434 -1.44206 -0.38232 2.31434 -1.44206 1.57592 
2.31856 -2.31552 1.21556 2.31856 -0.78116 1.21556 2.3223 -0.72053 1.13289 
2.32603 -1.70738 -0.37716 2.32603 -1.70738 1.57076 2.32603 -1.3893 -0.37716 
2.32603 -1.3893 1.57076 2.33686 -2.18795 1.35058 2.33686 -0.90874 1.35058 
2.33804 -2.08418 1.42777 2.33804 -1.01251 -0.23416 2.33804 -1.01251 1.42777 
2.33819 -1.75967 -0.36912 2.33819 -1.75967 1.56273 2.33819 -1.33702 -0.36912 
2.33819 -1.33702 1.56273 2.33904 -1.86633 1.53318 2.33904 -1.23036 -0.33958 
2.33904 -1.23036 1.53318 2.34089 -1.54834 -0.39237 2.34089 -1.54834 1.58598 
2.34172 -1.97018 1.49166 2.34172 -1.12651 -0.29805 2.34172 -1.12651 1.49166 
2.34588 -2.27824 1.26551 2.34588 -0.81845 1.26551 2.35168 -1.6016 -0.39248 
2.35168 -1.6016 1.58609 2.35168 -1.49509 -0.39248 2.35168 -1.49509 1.58609 
2.35271 -0.6955 1.10123 2.35709 -2.35786 1.16921 2.35709 -0.73883 1.16921 
2.36315 -1.65491 -0.38968 2.36315 -1.65491 1.58329 2.36315 -1.44178 -0.38968 
2.36315 -1.44178 1.58329 2.37379 -2.13942 1.39535 2.37379 -0.95727 -0.20174 
2.37379 -0.95727 1.39535 2.37384 -2.23795 1.31199 2.37384 -0.85873 1.31199 
2.37495 -1.81551 -0.36024 2.37495 -1.81551 1.55384 2.37495 -1.28118 -0.36024 
2.37495 -1.28118 1.55384 2.37498 -1.70763 -0.38398 2.37498 -1.70763 1.57759 
2.37498 -1.38905 -0.38398 2.37498 -1.38905 1.57759 2.37624 -2.03016 1.46597 
2.37624 -1.06653 -0.27236 2.37624 -1.06653 1.46597 2.37673 -1.92097 1.51814 
2.37673 -1.17572 -0.32453 2.37673 -1.17572 1.51814 2.38402 -2.32285 1.22083 
2.38402 -0.77384 1.22083 2.38742 -0.71339 1.13792 2.3896 -1.54834 -0.39838 
2.3896 -1.54834 1.59199 2.4008 -1.60171 -0.39799 2.4008 -1.60171 1.5916 
2.4008 -1.49498 -0.39799 2.4008 -1.49498 1.5916 2.41137 -2.08751 1.43554 
2.41137 -1.00918 -0.24194 2.41137 -1.00918 1.43554 2.41142 -2.28427 1.26957 
2.41142 -0.81242 1.26957 2.41202 -2.19349 1.35711 2.41202 -0.9032 1.35711 
2.41222 -1.87013 -0.347 2.41222 -1.87013 1.54061 2.41222 -1.22656 -0.347 
2.41222 -1.22656 1.54061 2.41226 -1.65492 -0.39464 2.41226 -1.65492 1.58825 
2.41226 -1.44177 -0.39464 2.41226 -1.44177 1.58825 2.41269 -1.76147 -0.37735 
2.41269 -1.76147 1.57095 2.41269 -1.33522 -0.37735 2.41269 -1.33522 1.57095 
2.41447 -1.9736 1.49891 2.41447 -1.12308 -0.30531 2.41447 -1.12308 1.49891 
2.42221 -0.7336 1.17292 2.43855 -1.54834 -0.40199 2.43855 -1.54834 1.5956 
2.44938 -2.14316 1.39976 2.44938 -0.95353 1.39976 2.44938 -2.03251 -0.27734 
2.44938 -2.03251 1.47094 2.44938 -1.06418 -0.27734 2.44938 -1.06418 1.47094 
2.44942 -2.24169 1.31639 2.44942 -0.85499 1.31639 2.44942 -2.32664 1.22354 
2.44942 -0.77005 1.22354 2.44983 -1.81672 -0.36577 2.44983 -1.81672 1.55937 
2.44983 -1.27997 -0.36577 2.44983 -1.27997 1.55937 2.44983 -1.92329 -0.32947 
2.44983 -1.92329 1.52308 2.44983 -1.1734 -0.32947 2.44983 -1.1734 1.52308 
2.44986 -1.70884 -0.38951 2.44986 -1.70884 1.58312 2.44986 -1.38785 -0.38951 
2.44986 -1.38785 1.58312 2.44986 -1.60175 -0.40106 2.44986 -1.60175 1.59466 
2.44986 -1.49494 -0.40106 2.44986 -1.49494 1.59466 2.45276 -0.70977 1.14047 
2.48762 -2.28641 1.27153 2.48762 -2.19534 1.35929 2.48762 -2.08908 -0.24439 
2.48762 -2.08908 1.43799 2.48762 -1.97475 -0.30773 2.48762 -1.97475 1.50134 
2.48762 -1.87105 -0.3497 2.48762 -1.87105 1.5433 2.48762 -1.76207 -0.38009 
2.48762 -1.76207 1.5737 2.48762 -1.65522 -0.39747 2.48762 -1.65522 1.59107 
2.48762 -1.54834 -0.4032 2.48762 -1.54834 1.5968 2.48762 -1.44147 -0.39747 
2.48762 -1.44147 1.59107 2.48762 -1.33462 -0.38009 2.48762 -1.33462 1.5737 
2.48762 -1.22564 -0.3497 2.48762 -1.22564 1.5433 2.48762 -1.12194 -0.30773 
2.48762 -1.12194 1.50134 2.48762 -1.00761 -0.24439 2.48762 -1.00761 1.43799 
2.48762 -0.90135 1.35929 2.48762 -0.81027 1.27153 2.48762 -0.73185 1.17415 
2.52247 -0.70977 1.14047 2.52538 -1.60175 -0.40106 2.52538 -1.60175 1.59466 
2.52538 -1.49494 -0.40106 2.52538 -1.49494 1.59466 2.52538 -1.70884 -0.38951 
2.52538 -1.70884 1.58312 2.52538 -1.38785 -0.38951 2.52538 -1.38785 1.58312 
2.5254 -1.92329 -0.32947 2.5254 -1.92329 1.52308 2.5254 -1.1734 -0.32947 
2.5254 -1.1734 1.52308 2.52541 -1.81672 -0.36577 2.52541 -1.81672 1.55937 
2.52541 -1.27997 -0.36577 2.52541 -1.27997 1.55937 2.52582 -2.32664 1.22354 
2.52582 -0.77005 1.22354 2.52582 -2.24169 1.31639 2.52582 -0.85499 1.31639 
2.52585 -2.03251 -0.27734 2.52585 -2.03251 1.47094 2.52585 -1.06418 -0.27734 
2.52585 -1.06418 1.47094 2.52585 -2.14316 -0.20615 2.52585 -2.14316 1.39976 
2.52585 -0.95353 1.39976 2.53669 -1.54834 -0.40199 2.53669 -1.54834 1.5956 
2.55302 -0.7336 1.17292 2.56076 -1.9736 -0.30531 2.56076 -1.9736 1.49891 
2.56076 -1.12308 -0.30531 2.56076 -1.12308 1.49891 2.56254 -1.76147 -0.37735 
2.56254 -1.76147 1.57095 2.56254 -1.33522 -0.37735 2.56254 -1.33522 1.57095 
2.56298 -1.65492 -0.39464 2.56298 -1.65492 1.58825 2.56298 -1.44177 -0.39464 
2.56298 -1.44177 1.58825 2.56302 -1.87013 -0.347 2.56302 -1.87013 1.54061 
2.56302 -1.22656 -0.347 2.56302 -1.22656 1.54061 2.56321 -2.19349 -0.16351 
2.56321 -2.19349 1.35711 2.56321 -0.9032 1.35711 2.56381 -2.28427 1.26957 
2.56381 -0.81242 1.26957 2.56387 -2.08751 -0.24194 2.56387 -2.08751 1.43554 
2.56387 -1.00918 -0.24194 2.56387 -1.00918 1.43554 2.57444 -1.60171 -0.39799 
2.57444 -1.60171 1.5916 2.57444 -1.49498 -0.39799 2.57444 -1.49498 1.5916 
2.58564 -1.54834 -0.39838 2.58564 -1.54834 1.59199 2.58781 -0.71339 1.13792 
2.59122 -2.32285 1.22083 2.59122 -0.77384 1.22083 2.59851 -1.92097 -0.32453 
2.59851 -1.92097 1.51814 2.59851 -1.17572 -0.32453 2.59851 -1.17572 1.51814 
2.599 -2.03016 -0.27236 2.599 -2.03016 1.46597 2.599 -1.06653 -0.27236 
2.599 -1.06653 1.46597 2.60025 -1.70763 -0.38398 2.60025 -1.70763 1.57759 
2.60025 -1.38905 -0.38398 2.60025 -1.38905 1.57759 2.60029 -1.81551 -0.36024 
2.60029 -1.81551 1.55384 2.60029 -1.28118 -0.36024 2.60029 -1.28118 1.55384 
2.6014 -2.23795 1.31199 2.6014 -0.85873 1.31199 2.60145 -2.13942 -0.20174 
2.60145 -2.13942 1.39535 2.60145 -0.95727 1.39535 2.61209 -1.65491 -0.38968 
2.61209 -1.65491 1.58329 2.61209 -1.44178 -0.38968 2.61209 -1.44178 1.58329 
2.61814 -0.73883 1.16921 2.62356 -1.6016 -0.39248 2.62356 -1.6016 1.58609 
2.62356 -1.49509 -0.39248 2.62356 -1.49509 1.58609 2.62936 -2.27824 1.26551 
2.62936 -0.81845 1.26551 2.63352 -1.97018 -0.29805 2.63352 -1.97018 1.49166 
2.63352 -1.12651 -0.29805 2.63352 -1.12651 1.49166 2.63435 -1.54834 -0.39237 
2.63435 -1.54834 1.58598 2.63619 -1.86633 -0.33958 2.63619 -1.86633 1.53318 
2.63619 -1.23036 -0.33958 2.63619 -1.23036 1.53318 2.63705 -1.75967 -0.36912 
2.63705 -1.75967 1.56273 2.63705 -1.33702 -0.36912 2.63705 -1.33702 1.56273 
2.6372 -2.08418 -0.23416 2.6372 -2.08418 1.42777 2.6372 -1.01251 -0.23416 
2.6372 -1.01251 1.42777 2.63837 -2.18795 -0.15698 2.63837 -2.18795 1.35058 
2.63837 -0.90874 1.35058 2.64921 -1.70738 -0.37716 2.64921 -1.70738 1.57076 
2.64921 -1.3893 -0.37716 2.64921 -1.3893 1.57076 2.65293 -0.72053 1.13289 
2.65667 -2.31552 1.21556 2.65667 -0.78116 1.21556 2.6609 -1.65463 -0.38232 
2.6609 -1.65463 1.57592 2.6609 -1.44206 -0.38232 2.6609 -1.44206 1.57592 
2.66674 -2.23004 1.30617 2.66674 -0.86665 1.30617 2.67146 -1.91634 -0.31467 
2.67146 -1.91634 1.50827 2.67146 -1.18035 -0.31467 2.67146 -1.18035 1.50827 
2.67207 -1.60157 -0.3846 2.67207 -1.60157 1.5782 2.67207 -1.49512 -0.3846 
2.67207 -1.49512 1.5782 2.67215 -2.02545 -0.26245 2.67215 -2.02545 1.45606 
2.67215 -1.07124 -0.26245 2.67215 -1.07124 1.45606 2.6732 -1.8108 -0.35013 
2.6732 -1.8108 1.54373 2.6732 -1.28589 -0.35013 2.6732 -1.28589 1.54373 
2.67454 -2.13451 -0.19153 2.67454 -2.13451 1.38513 2.67454 -0.96218 1.38513 
2.68271 -1.54834 -0.38398 2.68271 -1.54834 1.57759 2.68271 -0.74754 1.16306 
2.68643 -1.75985 -0.36014 2.68643 -1.75985 1.55375 2.68643 -1.33684 -0.36014 
2.68643 -1.33684 1.55375 2.69428 -2.26903 1.25854 2.69428 -0.82766 1.25854 
2.69857 -1.70741 -0.36767 2.69857 -1.70741 1.56127 2.69857 -1.38927 -0.36767 
2.69857 -1.38927 1.56127 2.70452 -2.1766 -0.15036 2.70452 -2.1766 1.34396 
2.70452 -0.92009 1.34396 2.70549 -1.9645 -0.286 2.70549 -1.9645 1.47961 
2.70549 -1.13219 -0.286 2.70549 -1.13219 1.47961 2.70856 -1.8608 -0.32708 
2.70856 -1.8608 1.52068 2.70856 -1.23588 -0.32708 2.70856 -1.23588 1.52068 
2.70971 -2.07794 -0.22186 2.70971 -2.07794 1.41546 2.70971 -1.01875 -0.22186 
2.70971 -1.01875 1.41546 2.71037 -1.6543 -0.3723 2.71037 -1.6543 1.5659 
2.71037 -1.44239 -0.3723 2.71037 -1.44239 1.5659 2.71713 -0.7311 1.12543 
2.72089 -2.30474 1.2079 2.72089 -0.79194 1.2079 2.7215 -1.60113 -0.37403 
2.7215 -1.60113 1.56763 2.7215 -1.49555 -0.37403 2.7215 -1.49555 1.56763 
2.72227 -1.81052 -0.33925 2.72227 -1.81052 1.53286 2.72227 -1.28616 -0.33925 
2.72227 -1.28616 1.53286 2.7306 -1.54834 -0.37323 2.7306 -1.54834 1.56683 
2.73268 -2.21762 1.29824 2.73268 -0.87907 1.29824 2.7353 -1.75949 -0.34875 
2.7353 -1.75949 1.54235 2.7353 -1.3372 -0.34875 2.7353 -1.3372 1.54235 
2.74025 -2.12141 -0.18279 2.74025 -2.12141 1.3764 2.74025 -0.97527 -0.18279 
2.74025 -0.97527 1.3764 2.74297 -1.90947 -0.30007 2.74297 -1.90947 1.49367 
2.74297 -1.18722 -0.30007 2.74297 -1.18722 1.49367 2.74369 -2.01852 -0.2478 
2.74369 -2.01852 1.44141 2.74369 -1.07816 -0.2478 2.74369 -1.07816 1.44141 
2.74767 -1.70683 -0.3557 2.74767 -1.70683 1.5493 2.74767 -1.38986 -0.3557 
2.74767 -1.38986 1.5493 2.75736 -1.86012 -0.31426 2.75736 -1.86012 1.50786 
2.75736 -1.23656 -0.31426 2.75736 -1.23656 1.50786 2.75927 -1.65369 -0.35981 
2.75927 -1.65369 1.55341 2.75927 -1.443 -0.35981 2.75927 -1.443 1.55341 
2.76024 -2.25571 1.24897 2.76024 -0.84098 1.24897 2.76899 -1.60109 -0.36135 
2.76899 -1.60109 1.55495 2.76899 -1.49559 -0.36135 2.76899 -1.49559 1.55495 
2.76968 -2.1624 -0.14034 2.76968 -2.1624 1.33394 2.76968 -0.93429 1.33394 
2.771 -1.80963 -0.32592 2.771 -1.80963 1.51953 2.771 -1.28705 -0.32592 
2.771 -1.28705 1.51953 2.77506 -2.06285 -0.21107 2.77506 -2.06285 1.40467 
2.77506 -1.03383 -0.21107 2.77506 -1.03383 1.40467 2.77629 -1.95659 -0.26922 
2.77629 -1.95659 1.46283 2.77629 -1.1401 -0.26922 2.77629 -1.1401 1.46283 
2.7779 -1.54834 -0.36014 2.7779 -1.54834 1.55374 2.78356 -1.75861 -0.33498 
2.78356 -1.75861 1.52858 2.78356 -1.33808 -0.33498 2.78356 -1.33808 1.52858 
2.78653 -2.29015 1.19711 2.79132 -1.90813 -0.28542 2.79132 -1.90813 1.47903 
2.79132 -1.18856 -0.28542 2.79132 -1.18856 1.47903 2.79584 -1.70579 -0.34139 
2.79584 -1.70579 1.535 2.79584 -1.3909 -0.34139 2.79584 -1.3909 1.535 
2.79803 -2.20227 1.28675 2.80525 -2.10541 -0.17053 2.80525 -2.10541 1.36413 
2.80525 -0.99128 -0.17053 2.80525 -0.99128 1.36413 2.80548 -1.85865 -0.29912 
2.80548 -1.85865 1.49272 2.80548 -1.23804 -0.29912 2.80548 -1.23804 1.49272 
2.8064 -1.65366 -0.34516 2.8064 -1.65366 1.53876 2.8064 -1.44303 -0.34516 
2.8064 -1.44303 1.53876 2.80838 -2.00197 -0.23467 2.80838 -2.00197 1.42827 
2.80838 -1.09472 -0.23467 2.80838 -1.09472 1.42827 2.81605 -1.60097 -0.34626 
2.81605 -1.60097 1.53986 2.81605 -1.49572 -0.34626 2.81605 -1.49572 1.53986 
2.81874 -1.80829 -0.31027 2.81874 -1.80829 1.50388 2.81874 -1.2884 -0.31027 
2.81874 -1.2884 1.50388 2.82451 -1.54834 -0.34474 2.82451 -1.54834 1.53835 
2.82494 -2.23911 1.23638 2.82617 -1.95742 -0.25057 2.82617 -1.95742 1.44417 
2.82617 -1.13927 -0.25057 2.82617 -1.13927 1.44417 2.83106 -1.75719 -0.31886 
2.83106 -1.75719 1.51246 2.83106 -1.3395 -0.31886 2.83106 -1.3395 1.51246 
2.83356 -2.1454 -0.12697 2.83356 -2.1454 1.32057 2.83909 -2.0454 -0.19655 
2.83909 -2.0454 1.39016 2.83909 -1.05129 -0.19655 2.83909 -1.05129 1.39016 
2.84114 -1.90875 -0.26641 2.84114 -1.90875 1.46001 2.84114 -1.18794 -0.26641 
2.84114 -1.18794 1.46001 2.84241 -1.7055 -0.32484 2.84241 -1.7055 1.51844 
2.84241 -1.39119 -0.32484 2.84241 -1.39119 1.51844 2.8484 -2.27247 1.18457 
2.85275 -1.65336 -0.32821 2.85275 -1.65336 1.52181 2.85275 -1.44333 -0.32821 
2.85275 -1.44333 1.52181 2.85541 -1.8588 -0.27975 2.85541 -1.8588 1.47335 
2.85541 -1.23789 -0.27975 2.85541 -1.23789 1.47335 2.85756 -2.00182 -0.21406 
2.85756 -2.00182 1.40767 2.85756 -1.09487 -0.21406 2.85756 -1.09487 1.40767 
2.86145 -2.18419 1.27204 2.86206 -1.60093 -0.32896 2.86206 -1.60093 1.52256 
2.86206 -1.49576 -0.32896 2.86206 -1.49576 1.52256 2.86829 -2.0867 -0.15504 
2.86829 -2.0867 1.34864 2.86829 -1.00999 -0.15504 2.86859 -1.80825 -0.2905 
2.86859 -1.80825 1.4841 2.86859 -1.28844 -0.2905 2.86859 -1.28844 1.4841 
2.8703 -1.54834 -0.32708 2.8703 -1.54834 1.52068 2.87509 -1.95709 -0.22951 
2.87509 -1.95709 1.42311 2.87509 -1.1396 -0.22951 2.87509 -1.1396 1.42311 
2.88161 -1.75558 -0.29864 2.88161 -1.75558 1.49225 2.88161 -1.3411 -0.29864 
2.88161 -1.3411 1.49225 2.88617 -2.21907 1.22233 2.88758 -2.04431 -0.17394 
2.88758 -2.04431 1.36754 2.88758 -1.05237 -0.17394 2.89027 -1.90809 -0.2449 
2.89027 -1.90809 1.4385 2.89027 -1.1886 -0.2449 2.89027 -1.1886 1.4385 
2.89283 -1.70373 -0.30412 2.89283 -1.70373 1.49772 2.89283 -1.39296 -0.30412 
2.89283 -1.39296 1.49772 2.89587 -2.12569 -0.1103 2.89587 -2.12569 1.30391 
2.89587 -0.97099 -0.1103 2.90317 -1.65117 -0.30694 2.90317 -1.65117 1.50054 
2.90317 -1.44552 -0.30694 2.90317 -1.44552 1.50054 2.90429 -1.85806 -0.25787 
2.90429 -1.85806 1.45147 2.90429 -1.23863 -0.25787 2.90429 -1.23863 1.45147 
2.90591 -2.00043 -0.19101 2.90591 -2.00043 1.38462 2.90591 -1.09626 -0.19101 
2.90918 -2.2514 1.16951 2.91232 -1.59862 -0.30713 2.91232 -1.59862 1.50074 
2.91232 -1.49807 -0.30713 2.91232 -1.49807 1.50074 2.91517 -1.54834 -0.30719 
2.91517 -1.54834 1.50079 2.91594 -2.08443 -0.13063 2.91594 -2.08443 1.32423 
2.91594 -1.01226 -0.13063 2.91829 -1.8061 -0.26812 2.91829 -1.8061 1.46172 
2.91829 -1.29059 -0.26812 2.91829 -1.29059 1.46172 2.92169 -2.16222 1.25615 
2.92291 -1.9556 -0.20611 2.92291 -1.9556 1.39971 2.92291 -1.14108 -0.20611 
2.92291 -1.14108 1.39971 2.931 -1.75336 -0.27577 2.931 -1.75336 1.46937 
2.931 -1.34333 -0.27577 2.931 -1.34333 1.46937 2.93493 -2.04181 -0.14912 
2.93493 -2.04181 1.34272 2.93493 -1.05488 -0.14912 2.93798 -1.90637 -0.22112 
2.93798 -1.90637 1.41472 2.93798 -1.19032 -0.22112 2.93798 -1.19032 1.41472 
2.94232 -1.70123 -0.28062 2.94232 -1.70123 1.47422 2.94232 -1.39546 -0.28062 
2.94232 -1.39546 1.47422 2.94293 -2.12277 -0.08343 2.94293 -2.12277 1.27704 
2.94293 -0.97392 -0.08343 2.94566 -2.19611 1.20556 2.95234 -1.64866 -0.28295 
2.95234 -1.64866 1.47656 2.95234 -1.44803 -0.28295 2.95234 -1.44803 1.47656 
2.9528 -1.99795 -0.16573 2.9528 -1.99795 1.35934 2.9528 -1.09874 -0.16573 
2.95316 -1.8554 -0.23325 2.95316 -1.8554 1.42686 2.95316 -1.24128 -0.23325 
2.95316 -1.24128 1.42686 2.95627 -1.59857 -0.28515 2.95627 -1.59857 1.47876 
2.95627 -1.49812 -0.28515 2.95627 -1.49812 1.47876 2.95901 -1.54834 -0.28512 
2.95901 -1.54834 1.47872 2.96285 -2.08116 -0.10339 2.96285 -2.08116 1.29699 
2.96285 -1.01553 -0.10339 2.96697 -1.80321 -0.24299 2.96697 -1.80321 1.4366 
2.96697 -1.29347 -0.24299 2.96697 -1.29347 1.4366 2.96767 -2.22724 1.15237 
2.96775 -2.15788 1.22763 2.96949 -1.95296 -0.18043 2.96949 -1.95296 1.37403 
2.96949 -1.14373 -0.18043 2.97906 -1.75053 -0.25031 2.97906 -1.75053 1.44392 
2.97906 -1.34616 -0.25031 2.97906 -1.34616 1.44392 2.98183 -2.03798 -0.12154 
2.98183 -2.03798 1.31514 2.98183 -1.05871 -0.12154 2.9858 -1.90292 -0.19446 
2.9858 -1.90292 1.38806 2.9858 -1.19377 -0.19446 2.98866 -2.11816 -0.05456 
2.98866 -2.11816 1.24816 2.98866 -0.97853 -0.05456 2.99019 -1.69823 -0.25464 
2.99019 -1.69823 1.44825 2.99019 -1.39845 -0.25464 2.99019 -1.39845 1.44825 
2.99069 -2.19038 1.17534 2.99538 -1.64856 -0.25885 2.99538 -1.64856 1.45245 
2.99538 -1.44812 -0.25885 2.99538 -1.44812 1.45245 2.99931 -1.5984 -0.26091 
2.99931 -1.5984 1.45451 2.99931 -1.49829 -0.26091 2.99931 -1.49829 1.45451 
2.9995 -1.9938 -0.13774 2.9995 -1.9938 1.33134 2.9995 -1.10289 -0.13774 
3.00062 -1.85183 -0.20614 3.00062 -1.85183 1.39975 3.00062 -1.24486 -0.20614 
3.00172 -1.54834 -0.26093 3.00172 -1.54834 1.45453 3.00862 -2.07609 -0.07404 
3.00862 -2.07609 1.26765 3.00862 -1.02059 -0.07404 3.01257 -2.15175 1.19707 
3.01393 -1.79984 -0.21545 3.01393 -1.79984 1.40905 3.01393 -1.29685 -0.21545 
3.01393 -1.29685 1.40905 3.01471 -1.94917 -0.15254 3.01471 -1.94917 1.34615 
3.01471 -1.14752 -0.15254 3.02567 -1.7471 -0.22234 3.02567 -1.7471 1.41594 
3.02567 -1.34959 -0.22234 3.02567 -1.34959 1.41594 3.02726 -2.03269 -0.09182 
3.02726 -2.03269 1.28543 3.02726 -1.064 -0.09182 3.03081 -1.89886 -0.16614 
3.03081 -1.89886 1.35974 3.03081 -1.19783 -0.16614 3.03211 -1.69785 -0.22853 
3.03211 -1.69785 1.42214 3.03211 -1.39884 -0.22853 3.03211 -1.39884 1.42214 
3.03291 -2.11187 1.21736 3.03291 -0.98482 -0.02376 3.03718 -1.64822 -0.23266 
3.03718 -1.64822 1.42626 3.03718 -1.44847 -0.23266 3.03718 -1.44847 1.42626 
3.04088 -1.59835 -0.2347 3.04088 -1.59835 1.42831 3.04088 -1.49834 -0.2347 
3.04088 -1.49834 1.42831 3.04319 -1.54834 -0.23467 3.04319 -1.54834 1.42827 
3.04352 -1.989 -0.10803 3.04352 -1.989 1.30164 3.04352 -1.10769 -0.10803 
3.04557 -1.84725 -0.17737 3.04557 -1.84725 1.37097 3.04557 -1.24944 -0.17737 
3.05265 -2.06944 1.23649 3.05265 -1.02724 -0.04288 3.05843 -1.94424 -0.12253 
3.05843 -1.94424 1.31613 3.05843 -1.15245 -0.12253 3.05864 -1.79504 -0.18619 
3.05864 -1.79504 1.3798 3.05864 -1.30165 -0.18619 3.06682 -1.74693 -0.19383 
3.06682 -1.74693 1.38743 3.06682 -1.34976 -0.19383 3.07008 -2.0269 -0.06026 
3.07008 -2.0269 1.25386 3.07008 -1.06979 -0.06026 3.07325 -1.6976 -0.19991 
3.07325 -1.6976 1.39352 3.07325 -1.39909 -0.19991 3.07325 -1.39909 1.39352 
3.07456 -1.89354 -0.13555 3.07456 -1.89354 1.32915 3.07456 -1.20314 -0.13555 
3.07844 -1.64765 -0.20387 3.07844 -1.64765 1.39747 3.07844 -1.44904 -0.20387 
3.07844 -1.44904 1.39747 3.08211 -1.59771 -0.20578 3.08211 -1.59771 1.39939 
3.08211 -1.49898 -0.20578 3.08211 -1.49898 1.39939 3.08332 -1.54834 -0.20641 
3.08332 -1.54834 1.40001 3.08615 -1.98295 -0.07616 3.08615 -1.98295 1.26976 
3.08615 -1.11374 -0.07616 3.08892 -1.84181 -0.14637 3.08892 -1.84181 1.33998 
3.08892 -1.25487 -0.14637 3.09412 -1.03424 -0.0097 3.09846 -1.79434 -0.15577 
3.09846 -1.79434 1.34937 3.09846 -1.30235 -0.15577 3.10054 -1.93819 -0.09048 
3.10054 -1.93819 1.28408 3.10054 -1.1585 -0.09048 3.10651 -1.74626 -0.16334 
3.10651 -1.74626 1.35694 3.10651 -1.35043 -0.16334 3.11123 -1.07695 -0.02681 
3.11314 -1.69673 -0.16916 3.11314 -1.69673 1.36277 3.11314 -1.39996 -0.16916 
3.11639 -1.88722 -0.10307 3.11639 -1.88722 1.29667 3.11639 -1.20947 -0.10307 
3.11819 -1.64683 -0.17305 3.11819 -1.64683 1.36666 3.11819 -1.44986 -0.17305 
3.11819 -1.44986 1.36666 3.12087 -1.59765 -0.17557 3.12087 -1.59765 1.36917 
3.12087 -1.49904 -0.17557 3.12087 -1.49904 1.36917 3.12201 -1.54834 -0.17621 
3.12201 -1.54834 1.36981 3.12683 -1.12079 -0.04241 3.12741 -1.84059 -0.11401 
3.12741 -1.84059 1.30762 3.12741 -1.2561 -0.11401 3.13692 -1.79302 -0.12329 
3.13692 -1.79302 1.3169 3.13692 -1.30367 -0.12329 3.1409 -1.16566 -0.05648 
3.14464 -1.74509 -0.13094 3.14464 -1.74509 1.32454 3.14464 -1.35159 -0.13094 
3.15125 -1.69548 -0.13664 3.15125 -1.69548 1.33024 3.15125 -1.4012 -0.13664 
3.15339 -1.21145 -0.06897 3.15557 -1.64672 -0.14087 3.15557 -1.64672 1.33448 
3.15557 -1.44997 -0.14087 3.15828 -1.59747 -0.14333 3.15828 -1.59747 1.33694 
3.15828 -1.49922 -0.14333 3.15918 -1.54834 -0.14415 3.15918 -1.54834 1.33775 
3.16428 -1.83863 1.27346 3.16428 -1.25806 -0.07986 3.17353 -1.79132 -0.08911 
3.17353 -1.79132 1.28272 3.17353 -1.30536 -0.08911 3.18114 -1.74343 -0.09672 
3.18114 -1.74343 1.29032 3.18114 -1.35325 -0.09672 3.18707 -1.69507 -0.10265 
3.18707 -1.69507 1.29626 3.18707 -1.40161 -0.10265 3.18749 -1.20947 -0.03197 
3.19132 -1.64636 -0.1069 3.19132 -1.64636 1.3005 3.19132 -1.45033 -0.1069 
3.19387 -1.59741 -0.10945 3.19387 -1.59741 1.30306 3.19387 -1.49928 -0.10945 
3.19472 -1.54834 -0.1103 3.19843 -1.2561 -0.04299 3.20771 -1.30367 -0.0525 
3.21536 -1.74509 1.25383 3.21536 -1.35159 -0.06022 3.22106 -1.69548 -0.06683 
3.22106 -1.69548 1.26044 3.22106 -1.4012 -0.06683 3.22529 -1.64672 -0.07115 
3.22529 -1.64672 1.26475 3.22529 -1.44997 -0.07115 3.22775 -1.59747 -0.07386 
3.22775 -1.59747 1.26746 3.22775 -1.49922 -0.07386 3.22857 -1.54834 -0.07476 
3.24019 -1.30235 -0.01404 3.24776 -1.35043 -0.02209 3.25358 -1.39996 -0.02872 
3.25747 -1.64683 1.22738 3.25747 -1.44986 -0.03377 3.25999 -1.59765 -0.03645 
3.25999 -1.49904 -0.03645 3.26063 -1.54834 -0.03759 3.27825 -1.34976 0.0176 
3.28433 -1.39909 0.01117 3.28829 -1.44904 0.00598 3.2902 -1.49898 0.00231 
3.29083 -1.54834 0.0011 3.31708 -1.44847 0.04724 3.31912 -1.49834 0.04354 
5.99942 1.29007 -1.60518 6.01109 1.23958 -1.59154 6.01507 1.29141 -1.65292 
6.02527 1.19023 -1.57715 6.02623 1.24105 -1.63966 6.0267 1.34412 -1.71579 
6.02729 1.12952 -1.46769 6.03484 1.29145 -1.70277 6.03934 1.1352 -1.53966 
6.03992 1.19157 -1.62549 6.04559 1.2409 -1.68959 6.04957 1.34634 -1.76517 
6.05298 1.06954 -1.43317 6.05612 1.14311 -1.61047 6.05723 1.29361 -1.75246 
6.05894 1.19096 -1.67532 6.06289 1.07426 -1.50632 6.06748 1.24165 -1.73846 
6.07478 1.14228 -1.66035 6.07503 1.34917 -1.81324 6.07754 1.08118 -1.57786 
6.08045 1.19161 -1.72444 6.08235 1.29649 -1.80115 6.0834 1.01219 -1.39804 
6.09068 1.09774 -1.64255 6.09118 1.01552 -1.47137 6.09209 1.2443 -1.78733 
6.09584 1.14261 -1.70926 6.09681 1.40185 -1.86629 6.10301 1.3526 -1.85985 
6.10349 1.02177 -1.54388 6.10423 1.19333 -1.77215 6.1099 1.29986 -1.84811 
6.11128 1.09788 -1.69173 6.11428 1.03685 -1.60924 6.1192 1.24787 -1.8348 
6.11924 1.1441 -1.75708 6.1236 0.96028 -1.43562 6.12543 1.4021 -1.90743 
6.12879 1.05431 -1.67326 6.13089 1.19678 -1.81997 6.13152 1.35277 -1.90099 
6.13382 0.96519 -1.50872 6.13433 1.09928 -1.74009 6.13915 1.30467 -1.89281 
6.14255 0.97829 -1.57442 6.14492 1.14674 -1.80367 6.14798 1.25245 -1.87975 
6.15141 1.05539 -1.72176 6.15229 1.45287 -1.95237 6.15482 0.99429 -1.63942 
6.15618 1.40297 -1.94732 6.15921 1.20084 -1.86499 6.15961 1.10175 -1.78697 
6.16201 1.35344 -1.94068 6.16837 0.91176 -1.47255 6.16958 1.30537 -1.93263 
6.17031 1.013 -1.70247 6.1728 1.15054 -1.84888 6.17499 0.9231 -1.5387 
6.17622 1.05789 -1.76911 6.17897 1.25789 -1.9231 6.18201 1.50223 -1.99245 
6.18447 1.45299 -1.98974 6.18501 0.9373 -1.60386 6.18761 1.1059 -1.83367 
6.1887 1.40422 -1.98543 6.18979 1.20616 -1.90873 6.19441 1.35461 -1.97882 
6.19472 1.01527 -1.75011 6.19838 0.9543 -1.66774 6.20205 1.30668 -1.9711 
6.20281 1.15546 -1.89261 6.20381 1.06173 -1.816 6.21133 1.25911 -1.96158 
6.21277 0.86966 -1.50091 6.21504 0.97401 -1.73004 6.21504 1.55136 -2.0289 
6.21589 1.50229 -2.02805 6.21731 1.1107 -1.8777 6.21845 1.45334 -2.02549 
6.22071 0.88208 -1.56686 6.22196 1.01854 -1.79702 6.22228 1.21249 -1.95056 
6.22269 1.40463 -2.02125 6.22863 1.35627 -2.01531 6.2322 0.89744 -1.6322 
6.23352 1.06702 -1.86143 6.23487 1.16152 -1.93471 6.23623 1.30838 -2.00771 
6.24191 0.97693 -1.77711 6.24549 1.26107 -1.99845 6.24691 0.91551 -1.69563 
6.24919 1.11675 -1.92033 6.25059 1.55136 -2.06274 6.2513 1.02361 -1.8428 
6.25149 1.50223 -2.06193 6.2542 1.45299 -2.05947 6.25637 1.21447 -1.98757 
6.25851 1.40422 -2.05524 6.26041 0.83067 -1.52846 6.2628 0.93748 -1.75587 
6.26509 1.0728 -1.90425 6.26512 1.35461 -2.04953 6.26887 1.16867 -1.97507 
6.26998 0.844 -1.59442 6.27079 0.98154 -1.82284 6.27284 1.30668 -2.04189 
6.28236 1.25911 -2.03261 6.28246 1.03026 -1.88682 6.28257 0.86059 -1.65911 
6.28293 1.1238 -1.96101 6.28775 1.55136 -2.0948 6.28889 1.50205 -2.09417 
6.28889 1.60066 -2.09417 6.29132 0.94182 -1.80192 6.29157 1.45287 -2.09165 
6.29157 1.64984 -2.09165 6.29338 1.21249 -2.02166 6.29662 0.88063 -1.72034 
6.29662 1.40297 -2.08776 6.29853 1.07996 -1.94541 6.30159 0.98784 -1.86709 
6.30326 1.35344 -2.08193 6.30339 0.78418 -1.49085 6.30923 1.16152 -2.00907 
6.31105 0.79496 -1.55507 6.31131 1.30537 -2.07436 6.31339 0.90359 -1.77984 
6.31564 1.03726 -1.9283 6.32084 1.25789 -2.06497 6.32183 0.80955 -1.6207 
6.32187 0.94795 -1.84675 6.32361 1.11675 -1.99475 6.32645 1.55136 -2.125 
6.32765 1.502 -2.12438 6.32765 1.60072 -2.12438 6.33133 1.45205 -2.12246 
6.33133 1.65067 -2.12246 6.33421 0.99579 -1.90973 6.33438 0.82723 -1.68258 
6.33521 1.20616 -2.05415 6.33651 1.4021 -2.11851 6.33651 1.70061 -2.11851 
6.33969 1.0728 -1.97885 6.34295 1.35277 -2.11242 6.34361 0.90932 -1.82486 
6.34944 0.8483 -1.74335 6.35113 1.30467 -2.10479 6.35133 1.15546 -2.04113 
6.35419 0.95566 -1.88975 6.35589 0.75055 -1.51688 6.35712 1.03026 -1.96148 
6.36419 1.25245 -2.09596 6.36447 0.76268 -1.58061 6.36624 1.1107 -2.02663 
6.36658 0.87247 -1.80184 6.36658 1.55136 -2.15326 6.36889 1.50136 -2.1533 
6.36889 1.60136 -2.1533 6.37258 1.45148 -2.15125 6.37258 1.65124 -2.15125 
6.37544 0.77819 -1.64323 6.37555 0.91696 -1.86839 6.37685 0.98784 -1.94235 
6.37765 1.40185 -2.14713 6.37765 1.70086 -2.14713 6.37895 1.20084 -2.08473 
6.38251 1.06702 -2.01042 6.38409 1.3526 -2.14093 6.38409 1.75011 -2.14093 
6.38874 0.79701 -1.70448 6.39352 0.73412 -1.55131 6.39506 1.15054 -2.07114 
6.39583 1.29986 -2.13404 6.39719 0.94795 -1.92207 6.39822 0.8798 -1.84572 
6.40114 1.02361 -1.99264 6.40351 0.7484 -1.61552 6.40434 0.81906 -1.76408 
6.40804 1.55136 -2.17952 6.40914 1.24787 -2.12474 6.41027 1.1059 -2.05633 
6.41046 1.5013 -2.17951 6.41046 1.60142 -2.17951 6.41438 1.45114 -2.17744 
6.41438 1.65158 -2.17744 6.41579 0.76579 -1.67745 6.41908 0.90932 -1.90033 
6.41958 1.40147 -2.17324 6.41958 1.70125 -2.17324 6.4211 0.98154 -1.97315 
6.42215 0.84425 -1.82179 6.42391 0.70761 -1.52142 6.42397 1.19678 -2.11305 
6.42794 1.06173 -2.04013 6.43042 0.78654 -1.73805 6.4307 1.34917 -2.16891 
6.4307 1.75354 -2.16891 6.43291 0.72021 -1.58607 6.44027 1.14674 -2.09902 
6.44202 0.94182 -1.95262 6.4421 0.87247 -1.87736 6.44279 1.29649 -2.16159 
6.44279 1.80623 -2.16159 6.44407 0.73649 -1.64956 6.44692 1.01854 -2.02198 
6.44728 0.81041 -1.79666 6.45075 1.55136 -2.20371 6.45349 1.50114 -2.20375 
6.45349 1.60158 -2.20375 6.45661 1.2443 -2.15185 6.45661 1.85842 -2.15185 
6.45697 1.10175 -2.08433 6.45742 1.45104 -2.20155 6.45742 1.65168 -2.20155 
6.45782 0.7557 -1.7108 6.46386 0.69395 -1.55595 6.4641 0.90359 -1.93055 
6.46683 0.97693 -2.00203 6.46744 1.39847 -2.19922 6.46744 1.70425 -2.19922 
6.47179 1.19333 -2.13971 6.47356 0.77835 -1.77038 6.47405 0.70859 -1.62005 
6.47483 1.05789 -2.06772 6.47877 1.34634 -2.19437 6.47877 1.75638 -2.19437 
6.47986 0.81906 -1.8396 6.48604 0.72697 -1.68263 6.48686 1.1441 -2.1247 
6.48807 0.93748 -1.98114 6.48807 2.16523 -0.66245 6.49148 1.29361 -2.18671 
6.49148 1.80911 -2.18671 6.49383 1.01527 -2.04922 6.49383 2.08744 -0.59436 
6.49459 1.55136 -2.22578 6.49459 1.55136 -0.4178 6.49583 0.67001 -1.52545 
6.49745 1.50108 -2.22573 6.49745 1.60164 -2.22573 6.49745 1.60164 -0.41786 
6.50059 0.8483 -1.8945 6.50059 2.25441 -0.74908 6.50092 0.74815 -1.74302 
6.50385 1.09928 -2.10961 6.50517 0.68284 -1.58978 6.50548 1.24165 -2.17646 
6.50589 0.78654 -1.81352 6.50659 1.44854 -2.22553 6.50659 1.65418 -2.22553 
6.50659 1.65418 -0.41805 6.5139 0.97401 -2.0289 6.5139 2.12871 -0.61469 
6.51635 0.6995 -1.65294 6.51693 1.39597 -2.22271 6.51693 1.70674 -2.22271 
6.51693 1.70674 -0.42087 6.5195 1.19161 -2.16349 6.5195 1.9111 -0.48009 
6.52218 1.05539 -2.09253 6.52218 2.04733 -0.55105 6.5236 0.88063 -1.94732 
6.5236 2.22209 -0.69627 6.52815 1.34412 -2.21724 6.52815 1.7586 -2.21724 
6.52815 1.7586 -0.42635 6.5293 0.71989 -1.71464 6.53314 0.7557 -1.78612 
6.53468 1.14261 -2.1481 6.53468 1.96011 -0.49548 6.53609 0.65988 -1.55892 
6.53946 0.79701 -1.8552 6.53946 1.55136 -2.24567 6.53946 1.55136 -0.39791 
6.53946 2.3057 -0.78839 6.54117 1.29145 -2.2091 6.54117 1.81126 -0.43449 
6.54147 1.013 -2.07363 6.54147 2.08971 -0.56995 6.54646 0.67489 -1.62288 
6.54771 1.49877 -2.24755 6.54771 1.60394 -2.24755 6.54771 1.60394 -0.39603 
6.54831 0.91551 -1.99703 6.54831 2.1872 -0.64656 6.55221 1.09788 -2.13266 
6.55221 2.00484 -0.51093 6.55435 1.2409 -2.19835 6.55435 1.86181 -0.44524 
6.55701 1.44634 -2.24681 6.55701 1.65638 -2.24681 6.55701 1.65638 -0.39678 
6.55862 0.69363 -1.68532 6.56131 0.72697 -1.7579 6.56136 0.82723 -1.90956 
6.56136 2.27549 -0.73403 6.56649 0.76579 -1.82815 6.56649 2.33692 -0.81544 
6.56735 1.3942 -2.24344 6.56735 1.70851 -2.24344 6.56735 1.70851 -0.40015 
6.56795 0.63909 -1.52747 6.56862 1.19096 -2.185 6.56862 1.91176 -0.45858 
6.57068 1.05431 -2.11515 6.57068 2.04841 -0.52844 6.5762 0.9543 -2.04556 
6.5762 2.14842 -0.59802 6.57762 0.65228 -1.59189 6.5787 1.34251 -2.23745 
6.5787 1.7602 -0.40614 6.58359 1.14228 -2.16916 6.58359 1.96044 -0.47442 
6.58483 0.86059 -1.96137 6.58483 2.24213 -0.68222 6.58526 1.55136 -2.26334 
6.58526 1.55136 -0.38025 6.58882 0.66944 -1.65512 6.591 0.6995 -1.72759 
6.59102 1.29141 -2.22887 6.59102 1.8113 -0.41472 6.59371 1.49873 -2.26485 
6.59371 1.60398 -2.26485 6.59371 1.60398 -0.37873 6.59438 0.73649 -1.79987 
6.59438 2.36623 -0.84372 6.60071 0.77819 -1.8685 6.60071 2.32452 -0.77508 
6.60139 1.09774 -2.15326 6.60139 2.00498 -0.49032 6.60337 1.44605 -2.26375 
6.60337 1.65667 -2.26375 6.60337 1.65667 -0.37983 6.60428 1.24105 -2.21771 
6.60428 1.86166 -0.42587 6.60452 0.99429 -2.08912 6.60452 2.10842 -0.55447 
6.60535 0.61848 -1.49318 6.60931 0.63198 -1.56027 6.61174 0.89744 -2.01174 
6.61174 2.20528 -0.63184 6.61392 1.39392 -2.25999 6.61392 1.7088 -0.3836 
6.61845 1.19157 -2.20402 6.61845 1.91115 -0.43957 6.61982 0.64737 -1.62412 
6.62106 0.67489 -1.69748 6.62324 0.80955 -1.92211 6.62324 2.29316 -0.72148 
6.62389 0.70859 -1.76989 6.62389 2.39412 -0.8737 6.62621 1.3411 -2.25357 
6.62621 1.76162 -0.39001 6.62842 0.7484 -1.84043 6.62842 2.35431 -0.80315 
6.63186 1.55136 -2.27873 6.63186 1.55136 -0.36485 6.63347 1.14311 -2.18782 
6.63347 1.95961 -0.45577 6.6347 1.03685 -2.12966 6.6347 2.06587 -0.51392 
6.63876 1.29007 -2.24452 6.63876 1.81265 -0.39907 6.64008 0.9373 -2.05893 
6.64008 2.16541 -0.58465 6.64078 1.49861 -2.27994 6.64078 1.60411 -2.27994 
6.64078 1.60411 -0.36364 6.64698 0.61187 -1.52586 6.64952 0.844 -1.97396 
6.64952 2.25872 -0.66963 6.6505 1.44601 -2.27841 6.6505 1.65671 -0.36518 
6.65155 0.62748 -1.59239 6.65205 0.65228 -1.66632 6.6524 1.23958 -2.23285 
6.6524 1.86314 -0.41073 6.65416 0.68284 -1.73877 6.65416 2.41987 -0.90482 
6.65787 0.72021 -1.81103 6.65787 2.3825 -0.83255 6.66209 1.39287 -2.27429 
6.66209 1.70984 -0.36929 6.66333 0.76268 -1.87947 6.66333 2.34003 -0.76412 
6.66608 1.08118 -2.1664 6.66608 2.02154 -0.47719 6.66679 1.19023 -2.21867 
6.66679 1.91249 -0.42492 6.66952 0.97829 -2.10139 6.66952 2.12443 -0.5422 
6.67446 1.34021 -2.26735 6.67446 1.76251 -0.37624 6.67708 0.88208 -2.02323 
6.67708 2.22063 -0.62036 6.67917 1.55136 -2.29182 6.67917 1.55136 -0.35176 
6.67998 0.59633 -1.49293 6.68367 0.63198 -1.63463 6.68393 0.60981 -1.56001 
6.68502 0.65988 -1.70785 6.68502 2.44284 -0.93574 6.6875 1.28918 -2.25785 
6.6875 1.81354 -0.38574 6.68799 0.69395 -1.78008 6.68799 2.40876 -0.86351 
6.68826 1.49857 -2.29262 6.68826 1.49857 -0.35096 6.68826 1.60415 -2.29262 
6.68826 1.60415 -0.35096 6.68887 0.79496 -1.93289 6.68887 2.30776 -0.71069 
6.69263 0.73412 -1.85042 6.69263 2.3686 -0.79317 6.6994 1.44541 -2.29089 
6.6994 1.65731 -0.35269 6.70006 1.02177 -2.14045 6.70006 2.08095 -0.50313 
6.7012 1.2389 -2.24567 6.7012 1.86382 -0.39791 6.70428 1.1352 -2.2046 
6.70428 1.96752 -0.43899 6.70524 0.9231 -2.06895 6.70524 2.17962 -0.57463 
6.7112 1.39229 -2.28626 6.7112 1.71043 -0.35733 6.71374 0.58305 -1.45941 
6.71548 0.83067 -1.98353 6.71548 2.27204 -0.66005 6.71647 0.63909 -1.67599 
6.71647 2.46363 -0.96759 6.71688 0.59442 -1.52706 6.71808 0.61187 -1.59696 
6.71808 2.49085 -1.04662 6.71849 0.67001 -1.74811 6.71849 2.43271 -0.89548 
6.72252 0.70761 -1.82003 6.72252 2.3951 -0.82355 6.72334 1.33985 -2.27874 
6.72334 1.76286 -0.36485 6.72706 0.75055 -1.88805 6.72706 1.55136 -2.30258 
6.72706 1.55136 -0.34101 6.72706 2.35217 -0.75554 6.73522 0.96519 -2.11012 
6.73522 2.13753 -0.53346 6.73656 1.2889 -2.26872 6.73656 1.81381 -0.37486 
6.73762 1.07426 -2.18105 6.73762 2.02846 -0.46254 6.73769 1.49814 -2.30319 
6.73769 1.49814 -0.34039 6.73769 1.60458 -0.34039 6.7383 1.18336 -2.23326 
6.7383 1.91936 -0.41032 6.74303 0.86966 -2.03117 6.74303 2.23305 -0.61242 
6.74887 1.44507 -2.30091 6.74887 1.65765 -0.34267 6.74985 0.64878 -1.71634 
6.74985 2.45393 -0.92724 6.75033 2.52139 -1.14998 6.75076 0.61848 -1.63859 
6.75076 2.48424 -1.00499 6.75101 0.59633 -1.56396 6.75101 2.50638 -1.07963 
6.7529 0.68323 -1.78839 6.7529 2.41948 -0.85519 6.75309 0.78418 -1.94055 
6.75309 2.31854 -0.70304 6.75683 0.72354 -1.85789 6.75683 2.37917 -0.7857 
6.76055 1.39232 -2.29575 6.76055 1.7104 -0.34784 6.77139 0.91176 -2.07557 
6.77139 2.19096 -0.56801 6.77257 1.01552 -2.15276 6.77257 2.0872 -0.49083 
6.77272 1.34003 -2.28772 6.77272 1.76268 -0.35587 6.77357 1.23337 -2.25817 
6.77357 1.86934 -0.38541 6.77542 1.55136 -0.33262 6.77625 1.12952 -2.21665 
6.77625 1.9732 -0.42694 6.78041 0.82147 -1.9905 6.78041 2.28125 -0.65309 
6.78372 2.44168 -0.88801 6.78417 2.47493 -0.96407 6.7842 2.53214 -1.18384 
6.78453 2.51967 -1.11338 6.78557 2.50205 -1.04334 6.78621 1.4981 -2.31108 
6.78621 1.4981 -0.33251 6.78621 1.60462 -0.33251 6.78724 0.69851 -1.82622 
6.78724 2.40421 -0.81736 6.79162 0.74185 -1.8942 6.79162 2.36087 -0.74938 
6.79768 1.4448 -2.30828 6.79768 1.65792 -0.33531 6.80832 0.96028 -2.12034 
6.80832 2.14243 -0.52325 6.80837 0.86175 -2.03698 6.80837 2.24097 -0.60661 
6.80948 1.28419 -2.27883 6.80948 1.81852 -0.36475 6.80951 1.39207 -2.30258 
6.80951 1.71065 -0.34101 6.81077 1.06954 -2.19096 6.81077 2.03317 -0.45263 
6.81126 1.17873 -2.24313 6.81126 1.92398 -0.40046 6.81796 2.46313 -0.92453 
6.81798 2.4269 -0.85001 6.81838 2.53054 -1.14731 6.81855 2.32586 -0.69777 
6.8189 2.49331 -1.00233 6.81907 2.51543 -1.07698 6.82195 2.38631 -0.78067 
6.82413 1.55136 -0.32661 6.83533 1.49799 -2.31659 6.83533 1.49799 -0.327 
6.83533 1.60472 -0.327 6.8459 1.01219 -2.16054 6.8459 2.09052 -0.48305 
6.84595 2.28728 -0.64903 6.84655 0.90621 -2.0821 6.84655 2.1965 -0.56148 
6.84675 1.22957 -2.2656 6.84675 1.87314 -0.37799 6.84679 1.44478 -2.31324 
6.84679 1.44478 -0.33035 6.84679 1.65793 -0.33035 6.84722 1.33823 -2.29594 
6.84722 1.76448 -0.34764 6.849 1.1261 -2.2239 6.849 1.97662 -0.41968 
6.85252 2.48188 -0.96223 6.85254 2.40963 -0.81334 6.85277 2.44817 -0.88485 
6.85283 2.52648 -1.11122 6.8537 2.50879 -1.04137 6.85674 2.36611 -0.74568 
6.87308 1.55136 -0.323 6.88391 2.14617 -0.51884 6.88391 1.06719 -2.19593 
6.88391 2.03553 -0.44765 6.88395 2.24471 -0.6022 6.88395 2.32965 -0.69506 
6.88436 1.28298 -2.28437 6.88436 1.81973 -0.35922 6.88436 1.17641 -2.24807 
6.88436 1.9263 -0.39552 6.88439 1.39086 -2.30811 6.88439 1.71186 -0.33548 
6.88439 1.49796 -0.32393 6.88439 1.60476 -0.32393 6.88728 2.46748 -0.92241 
6.88728 2.49786 -1.00099 6.88729 2.43124 -0.84789 6.88729 2.38993 -0.77812 
6.88744 2.51997 -1.07566 6.92215 1.12496 -2.22633 6.92215 1.22865 -2.26829 
6.92215 1.33763 -2.29869 6.92215 1.44448 -2.31607 6.92215 1.44448 -0.32752 
6.92215 1.55136 -0.32179 6.92215 1.65824 -0.32752 6.92215 1.76508 -0.3449 
6.92215 1.87406 -0.37529 6.92215 1.97776 -0.41726 6.92215 2.0921 -0.4806 
6.92215 2.19835 -0.5593 6.92215 2.28943 -0.64707 6.92215 2.36785 -0.74444 
6.92215 2.41172 -0.81211 6.92215 2.45033 -0.88379 6.92215 2.48414 -0.96135 
6.92215 2.51104 -1.04071 6.92215 2.52883 -1.11071 6.95685 2.51997 -1.07566 
6.957 2.38993 -0.77812 6.957 2.43124 -0.84789 6.95701 2.49786 -1.00099 
6.95701 2.46748 -0.92241 6.95991 1.49796 -0.32393 6.95991 1.60476 -0.32393 
6.95991 1.39086 -2.30811 6.95991 1.39086 -0.33548 6.95991 1.71186 -0.33548 
6.95993 1.17641 -2.24807 6.95993 1.9263 -0.39552 6.95993 1.28298 -2.28437 
6.95993 1.81973 -0.35922 6.96035 2.32965 -0.69506 6.96035 2.24471 -0.6022 
6.96038 2.03553 -0.44765 6.96038 2.14617 -0.51884 6.97121 1.55136 -0.323 
6.98755 2.36611 -0.74568 6.9906 2.50879 -1.04137 6.99153 2.44817 -0.88485 
6.99176 2.40963 -0.81334 6.99177 2.48188 -0.96223 6.99529 1.97662 -0.41968 
6.99707 1.33823 -2.29594 6.99707 1.33823 -0.34764 6.99707 1.76448 -0.34764 
6.99751 1.44478 -0.33035 6.99751 1.65793 -0.33035 6.99755 1.22957 -2.2656 
6.99755 1.87314 -0.37799 6.99774 2.1965 -0.56148 6.99834 2.28728 -0.64903 
6.9984 2.09052 -0.48305 7.00896 1.49799 -0.327 7.00896 1.60472 -0.327 
7.02016 1.55136 -0.32661 7.02234 2.38631 -0.78067 7.0254 2.49331 -1.00233 
7.02575 2.32586 -0.69777 7.02631 2.4269 -0.85001 7.02633 2.46313 -0.92453 
7.03304 1.92398 -0.40046 7.03352 2.03317 -0.45263 7.03478 1.39207 -2.30258 
7.03478 1.39207 -0.34101 7.03478 1.71065 -0.34101 7.03482 1.28419 -2.27883 
7.03482 1.81852 -0.36475 7.03593 2.24097 -0.60661 7.03598 2.14243 -0.52325 
7.04662 1.4448 -0.33531 7.04662 1.65792 -0.33531 7.05267 2.36087 -0.74938 
7.05706 2.40421 -0.81736 7.05809 1.4981 -0.33251 7.05809 1.60462 -0.33251 
7.05873 2.50205 -1.04334 7.06013 2.47493 -0.96407 7.06058 2.44168 -0.88801 
7.06388 2.28125 -0.65309 7.06805 1.9732 -0.42694 7.06888 1.55136 -0.33262 
7.07072 1.86934 -0.38541 7.07158 1.34003 -0.35587 7.07158 1.76268 -0.35587 
7.07173 2.0872 -0.49083 7.0729 2.19096 -0.56801 7.08374 1.39232 -0.34784 
7.08374 1.7104 -0.34784 7.08746 2.37917 -0.7857 7.0912 2.31854 -0.70304 
7.09139 2.41948 -0.85519 7.09353 2.48424 -1.00499 7.09445 2.45393 -0.92724 
7.09543 1.44507 -0.34267 7.09543 1.65765 -0.34267 7.10126 2.23305 -0.61242 
7.10599 1.91936 -0.41032 7.1066 1.49814 -0.34039 7.1066 1.60458 -0.34039 
7.10668 2.02846 -0.46254 7.10773 1.2889 -0.37486 7.10773 1.81381 -0.37486 
7.10907 2.13753 -0.53346 7.11724 1.55136 -0.34101 7.11724 2.35217 -0.75554 
7.12095 1.33985 -0.36485 7.12095 1.76286 -0.36485 7.12178 2.3951 -0.82355 
7.1258 2.43271 -0.89548 7.12783 2.46363 -0.96759 7.12881 2.27204 -0.66005 
7.1331 1.39229 -0.35733 7.1331 1.71043 -0.35733 7.13905 2.17962 -0.57463 
7.14002 1.96752 -0.43899 7.14309 1.2389 -0.39791 7.14309 1.86382 -0.39791 
7.14424 2.08095 -0.50313 7.1449 1.44541 -0.35269 7.1449 1.65731 -0.35269 
7.15166 2.3686 -0.79317 7.15542 2.30776 -0.71069 7.15603 1.49857 -0.35096 
7.15603 1.60415 -0.35096 7.1563 2.40876 -0.86351 7.1568 1.28918 -0.38574 
7.1568 1.81354 -0.38574 7.15927 2.44284 -0.93574 7.16062 2.47074 -1.00895 
7.16513 1.55136 -0.35176 7.16721 2.22063 -0.62036 7.16983 1.34021 -0.37624 
7.16983 1.76251 -0.37624 7.17477 2.12443 -0.5422 7.1775 1.19023 -0.42492 
7.1775 1.91249 -0.42492 7.17822 2.02154 -0.47719 7.18097 2.34003 -0.76412 
7.1822 1.39287 -0.36929 7.1822 1.70984 -0.36929 7.18643 2.3825 -0.83255 
7.19014 2.41987 -0.90482 7.19189 1.23958 -0.41073 7.19189 1.86314 -0.41073 
7.19225 2.45044 -0.97727 7.1938 1.44601 -0.36518 7.1938 1.65671 -0.36518 
7.19477 2.25872 -0.66963 7.20352 1.49861 -0.36364 7.20352 1.60411 -0.36364 
7.20421 2.16541 -0.58465 7.20553 1.29007 -0.39907 7.20553 1.81265 -0.39907 
7.20959 2.06587 -0.51392 7.21082 1.14311 -0.45577 7.21082 1.95961 -0.45577 
7.21243 1.55136 -0.36485 7.21587 2.35431 -0.80315 7.21808 1.3411 -0.39001 
7.21808 1.76162 -0.39001 7.2204 2.39412 -0.8737 7.22106 2.29316 -0.72148 
7.22324 2.42783 -0.9461 7.22585 1.19157 -0.43957 7.22585 1.91115 -0.43957 
7.23037 1.39392 -0.3836 7.23037 1.7088 -0.3836 7.23256 2.20528 -0.63184 
7.23978 2.10842 -0.55447 7.24001 1.24105 -0.42587 7.24001 1.86166 -0.42587 
7.24093 1.44605 -0.37983 7.24093 1.65667 -0.37983 7.24291 1.09774 -0.49032 
7.24291 2.00498 -0.49032 7.24359 2.32452 -0.77508 7.24991 2.36623 -0.84372 
7.25058 1.49873 -0.37873 7.25058 1.60398 -0.37873 7.25327 1.29141 -0.41472 
7.25327 1.8113 -0.41472 7.25329 2.40322 -0.91599 7.25547 2.43328 -0.98847 
7.25904 1.55136 -0.38025 7.25947 2.24213 -0.68222 7.2607 1.14228 -0.47442 
7.2607 1.96044 -0.47442 7.26559 1.34251 -0.40614 7.26559 1.7602 -0.40614 
7.26809 2.14842 -0.59802 7.27362 2.04841 -0.52844 7.27567 1.19096 -0.45858
[truncated: 8,613,971 more chars]
