# Supplementary material for: Visualizing electron delocalization in contorted polycyclic aromatic hydrocarbons
Source: Chem Sci. 2021 Sep 8;12(39):13092–100. doi: 10.1039/d1sc03368a (PMC8513938; doi:10.1039/d1sc03368a)
Supplement: SC-012-D1SC03368A-s016 [file SC-012-D1SC03368A-s016.vtk]

# vtk DataFile Version 5.1
vtk output
ASCII
DATASET POLYDATA
POINTS 278295 double
-2.00846 -0.42876 -1.21315 -2.00826 -0.37622 -1.204 -2.00544 -0.32366 -1.19366 
-1.99996 -0.2718 -1.18244 -1.98647 -0.52926 -1.2571 -1.98647 -0.42882 -1.2571 
-1.98644 -0.47904 -1.25984 -1.98427 -0.37872 -1.25317 -1.98194 -0.32615 -1.24315 
-1.97709 -0.27402 -1.23183 -1.96944 -0.22129 -1.21912 -1.96225 -0.47904 -1.30255 
-1.96223 -0.5291 -1.30013 -1.96223 -0.42898 -1.30013 -1.96017 -0.57926 -1.29621 
-1.96017 -0.37882 -1.29621 -1.95596 -0.32915 -1.29102 -1.95163 -0.27685 -1.27989 
-1.94432 -0.22417 -1.2678 -1.93603 -0.52904 -1.34171 -1.93603 -0.42904 -1.34171 
-1.93599 -0.47904 -1.34402 -1.93457 -0.17198 -1.25398 -1.93398 -0.57892 -1.33801 
-1.93398 -0.37916 -1.33801 -1.92985 -0.62855 -1.33294 -1.92985 -0.32954 -1.33294 
-1.92366 -0.6778 -1.3265 -1.92366 -0.28028 -1.3265 -1.91677 -0.73054 -1.31476 
-1.91677 -0.22755 -1.31476 -1.90773 -0.47904 -1.38415 -1.90747 -0.17556 -1.30145 
-1.9071 -0.5284 -1.38294 -1.9071 -0.42968 -1.38294 -1.90519 -0.57835 -1.37926 
-1.90519 -0.37973 -1.37926 -1.90123 -0.6283 -1.37408 -1.90123 -0.32979 -1.37408 
-1.89578 -0.12446 -1.28663 -1.89515 -0.67763 -1.36764 -1.89515 -0.28046 -1.36764 
-1.88751 -0.72573 -1.35947 -1.88751 -0.23235 -1.35947 -1.87869 -0.77795 -1.3464 
-1.87869 -0.18013 -1.3464 -1.87753 -0.47904 -1.42284 -1.87689 -0.52834 -1.4217 
-1.87689 -0.42974 -1.4217 -1.87438 -0.57753 -1.41902 -1.87438 -0.38055 -1.41902 
-1.87049 -0.62743 -1.41397 -1.87049 -0.33065 -1.41397 -1.86746 -0.82956 -1.33164 
-1.86746 -0.12852 -1.33164 -1.86466 -0.67696 -1.40733 -1.86466 -0.28113 -1.40733 
-1.85709 -0.72503 -1.39929 -1.85709 -0.23305 -1.39929 -1.85386 -0.87986 -1.31554 
-1.85386 -0.07822 -1.31554 -1.8477 -0.77251 -1.38975 -1.8477 -0.18557 -1.38975 
-1.84547 -0.47904 -1.46001 -1.84466 -0.52817 -1.45911 -1.84466 -0.42991 -1.45911 
-1.8422 -0.57741 -1.4564 -1.8422 -0.38067 -1.4564 -1.83796 -0.62618 -1.45208 
-1.83796 -0.3319 -1.45208 -1.83687 -0.82424 -1.37539 -1.83687 -0.13384 -1.37539 
-1.83226 -0.67579 -1.44547 -1.83226 -0.28229 -1.44547 -1.82462 -0.72372 -1.43775 
-1.82462 -0.23436 -1.43775 -1.82385 -0.87493 -1.35926 -1.82385 -0.08315 -1.35926 
-1.81534 -0.77129 -1.42824 -1.81534 -0.18679 -1.42824 -1.81163 -0.47904 -1.49555 
-1.81078 -0.52811 -1.4947 -1.81078 -0.42997 -1.4947 -1.80936 -0.9197 -1.34435 
-1.80936 -0.03839 -1.34435 -1.80822 -0.57706 -1.49215 -1.80822 -0.38102 -1.49215 
-1.80439 -0.81791 -1.41721 -1.80439 -0.14017 -1.41721 -1.80397 -0.62577 -1.4879 
-1.80397 -0.33231 -1.4879 -1.79804 -0.67413 -1.48197 -1.79804 -0.28395 -1.48197 
-1.79314 -0.96338 -1.32809 -1.7918 -0.86888 -1.40136 -1.7918 -0.0892 -1.40136 
-1.79044 -0.72202 -1.47436 -1.79044 -0.23606 -1.47436 -1.78118 -0.76933 -1.46511 
-1.78118 -0.18876 -1.46511 -1.77748 -0.91365 -1.38698 -1.77748 -0.04444 -1.38698 
-1.77608 -0.47904 -1.5294 -1.77537 -1.00679 -1.30945 -1.77518 -0.52817 -1.52858 
-1.77518 -0.42991 -1.52858 -1.77247 -0.57741 -1.52612 -1.77247 -0.38067 -1.52612 
-1.77029 -0.81593 -1.45422 -1.77029 -0.14215 -1.45422 -1.76816 -0.62618 -1.52189 
-1.76816 -0.3319 -1.52189 -1.76158 -0.9576 -1.37091 -1.76158 -0.00049 -1.37091 
-1.76155 -0.67579 -1.51619 -1.76155 -0.28229 -1.51619 -1.7578 -0.86172 -1.44173 
-1.7578 -0.09636 -1.44173 -1.75588 -1.04886 -1.28949 -1.75382 -0.72372 -1.50854 
-1.75382 -0.23436 -1.50854 -1.74431 -0.77129 -1.49926 -1.74431 -0.18679 -1.49926 
-1.74421 -1.00014 -1.35348 -1.74421 0.04206 -1.35348 -1.74374 -0.9066 -1.42766 
-1.74374 -0.05149 -1.42766 -1.73891 -0.47904 -1.56146 -1.73777 -0.52834 -1.56082 
-1.73777 -0.42974 -1.56082 -1.73535 -1.08858 -1.26857 -1.73509 -0.57753 -1.5583 
-1.73509 -0.38055 -1.5583 -1.73329 -0.81791 -1.48832 -1.73329 -0.14017 -1.48832 
-1.73004 -0.62743 -1.55441 -1.73004 -0.33065 -1.55441 -1.72813 -0.95044 -1.41206 
-1.72813 -0.00764 -1.41206 -1.72508 -1.04256 -1.33374 -1.72341 -0.67696 -1.54858 
-1.72341 -0.28113 -1.54858 -1.71744 -0.86888 -1.47573 -1.71744 -0.0892 -1.47573 
-1.71536 -0.72503 -1.54102 -1.71536 -0.23305 -1.54102 -1.71328 -1.12681 -1.24649 
-1.71103 -0.99314 -1.39495 -1.71103 0.03506 -1.39495 -1.70582 -0.77251 -1.53162 
-1.70582 -0.18557 -1.53162 -1.70479 -1.08245 -1.3134 -1.70306 -0.91365 -1.46141 
-1.70306 -0.04444 -1.46141 -1.70022 -0.47904 -1.59165 -1.69901 -0.5284 -1.59103 
-1.69901 -0.42968 -1.59103 -1.69534 -0.57835 -1.58912 -1.69534 -0.37973 -1.58912 
-1.69246 -1.03461 -1.37638 -1.69246 0.07653 -1.37638 -1.69146 -0.82424 -1.5208 
-1.69146 -0.13384 -1.5208 -1.69016 -0.6283 -1.58516 -1.69016 -0.32979 -1.58516 
-1.69016 -0.32979 0.00827 -1.68698 -0.9576 -1.44551 -1.68698 -0.00049 -1.44551 
-1.68372 -0.67763 -1.57908 -1.68372 -0.28046 -1.57908 -1.68306 -1.12108 -1.29152 
-1.67723 -1.1821 -1.21001 -1.67554 -0.72573 -1.57144 -1.67554 -0.23235 -1.57144 
-1.67533 -0.87493 -1.50778 -1.67533 -0.08315 -1.50778 -1.67247 -1.07474 -1.3564 
-1.67247 0.11666 -1.3564 -1.66955 -1.00014 -1.42813 -1.66955 0.04206 -1.42813 
-1.66248 -0.77795 -1.56262 -1.66248 -0.18013 -1.56262 -1.66042 -0.9197 -1.49328 
-1.66042 -0.03839 -1.49328 -1.66009 -1.15793 -1.2685 -1.66009 -0.47904 -1.61992 
-1.65778 -0.52904 -1.61995 -1.65778 -0.42904 -1.61995 -1.65778 -0.42904 0.04306 
-1.65409 -0.57892 -1.61791 -1.65409 -0.37916 -1.61791 -1.65409 -0.37916 0.04101 
-1.65112 -1.11343 -1.33505 -1.64981 -1.04256 -1.40901 -1.64981 0.08448 -1.40901 
-1.64901 -0.62855 -1.61378 -1.64901 -0.32954 -1.61378 -1.64901 -0.32954 0.03689 
-1.64771 -0.82956 -1.55139 -1.64771 -0.12852 -1.55139 -1.64416 -0.96338 -1.47707 
-1.64416 0.0053 -1.47707 -1.64258 -0.6778 -1.60759 -1.64258 -0.28028 -1.60759 
-1.64258 -0.28028 0.03069 -1.63792 -1.23339 -1.17113 -1.63161 -0.87986 -1.53779 
-1.63161 -0.07822 -1.53779 -1.63083 -0.73054 -1.60069 -1.63083 -0.22755 -1.60069 
-1.62947 -1.08245 -1.38872 -1.62947 0.12436 -1.38872 -1.62845 -1.1506 -1.31238 
-1.62553 -1.00679 -1.45929 -1.62553 0.04871 -1.45929 -1.62233 -1.21133 -1.23074 
-1.61862 -0.47904 -1.64618 -1.61862 -0.47904 0.06928 -1.61753 -0.78253 -1.59139 
-1.61753 -0.17556 -1.59139 -1.6164 -0.9245 -1.52299 -1.6164 -0.03358 -1.52299 
-1.61621 -0.5291 -1.64616 -1.61621 -0.42898 -1.64616 -1.61621 -0.42898 0.06927 
-1.61228 -0.57926 -1.64409 -1.61228 -0.37882 -1.64409 -1.61228 -0.37882 0.0672 
-1.60759 -1.12108 -1.36699 -1.60759 0.163 -1.36699 -1.60709 -0.62893 -1.63989 
-1.60709 -0.32915 -1.63989 -1.60709 -0.32915 0.063 -1.60556 -1.04886 -1.4398 
-1.60556 0.09077 -1.4398 -1.60452 -1.18615 -1.28845 -1.6027 -0.83362 -1.57971 
-1.6027 -0.12446 -1.57971 -1.59873 -0.96867 -1.50679 -1.59873 0.01059 -1.50679 
-1.59624 -1.24386 -1.2047 -1.59597 -0.68123 -1.63556 -1.59597 -0.27685 -1.63556 
-1.59597 -0.27685 0.05867 -1.58639 -0.88366 -1.56568 -1.58639 -0.07443 -1.56568 
-1.58465 -1.08858 -1.41927 -1.58465 0.13049 -1.41927 -1.58457 -1.15793 -1.34402 
-1.58457 0.19985 -1.34402 -1.58388 -0.73391 -1.62824 -1.58388 -0.22417 -1.62824 
-1.57975 -1.01186 -1.48863 -1.57975 0.05378 -1.48863 -1.57938 -1.21999 -1.26331 
-1.57592 -0.47904 -1.67037 -1.57592 -0.47904 0.09347 -1.57317 -0.52926 -1.6704 
-1.57317 -0.52926 0.09351 -1.57317 -0.42882 -1.6704 -1.57317 -0.42882 0.09351 
-1.57006 -0.7861 -1.6185 -1.57006 -0.17198 -1.6185 -1.5697 -0.92865 -1.55098 
-1.5697 -0.02943 -1.55098 -1.56924 -0.57936 -1.6682 -1.56924 -0.57936 0.09131 
-1.56924 -0.37872 -1.6682 -1.56924 -0.37872 0.09131 -1.56256 -1.12681 -1.39721 
-1.56256 0.16873 -1.39721 -1.55984 -1.05347 -1.46868 -1.55984 0.09539 -1.46868 
-1.55922 -0.63193 -1.66587 -1.55922 -0.63193 0.08898 -1.55922 -0.32615 -1.66587 
-1.55922 -0.32615 0.08898 -1.55488 -0.83707 -1.60637 -1.55488 -0.12101 -1.60637 
-1.5531 -1.25205 -1.23703 -1.55183 -0.97251 -1.53437 -1.55183 0.01443 -1.53437 
-1.5479 -0.68406 -1.66102 -1.5479 -0.27402 -1.66102 -1.5479 -0.27402 0.08413 
-1.54681 -1.21133 -1.30626 -1.53981 -0.8863 -1.59136 -1.53981 -0.07178 -1.59136 
-1.53859 -1.09292 -1.44779 -1.53859 0.13483 -1.44779 -1.53519 -0.73679 -1.65337 
-1.53519 -0.22129 -1.65337 -1.53519 -0.22129 0.07647 -1.53284 -1.01512 -1.51588 
-1.53284 0.05704 -1.51588 -1.53208 -0.47904 -1.69244 -1.53208 -0.47904 0.11554 
-1.52922 -0.52932 -1.69238 -1.52922 -0.52932 0.11549 -1.52922 -0.42876 -1.69238 
-1.52922 -0.42876 0.11549 -1.52608 -1.1821 -1.36116 -1.52608 0.22402 -1.36116 
-1.52281 -0.93112 -1.57626 -1.52281 -0.02696 -1.57626 -1.52119 -0.78875 -1.64312 
-1.52119 -0.16933 -1.64312 -1.52119 -0.16933 0.06622 -1.52077 -1.24386 -1.28017 
-1.52007 -0.58186 -1.69219 -1.52007 -0.58186 0.11529 -1.52007 -0.37622 -1.69219 
-1.52007 -0.37622 0.11529 -1.51277 -1.05639 -1.49555 -1.51277 0.09831 -1.49555 
-1.50973 -0.63443 -1.68937 -1.50973 -0.63443 0.11247 -1.50973 -0.32366 -1.68937 
-1.50973 -0.32366 0.11247 -1.50717 -0.83879 -1.63015 -1.50717 -0.11929 -1.63015 
-1.50448 -0.97501 -1.55919 -1.50448 0.01693 -1.55919 -1.50307 -1.14977 -1.41397 
-1.50307 0.19169 -1.41397 -1.49852 -0.68628 -1.68389 -1.49852 -0.68628 0.107 
-1.49852 -0.2718 -1.68389 -1.49852 -0.2718 0.107 -1.49353 -1.2747 -1.25278 
-1.49199 -0.88779 -1.61476 -1.49199 -0.07029 -1.61476 -1.4872 -1.23339 -1.32185 
-1.4872 -0.47904 -1.71233 -1.4872 -0.47904 0.13543 -1.4872 0.2753 -1.32185 
-1.4855 -0.73895 -1.67575 -1.4855 -0.73895 0.09886 -1.4855 -0.21914 -1.67575 
-1.4855 -0.21914 0.09886 -1.48519 -1.01739 -1.54029 -1.48519 0.05931 -1.54029 
-1.47896 -0.53162 -1.71421 -1.47896 -0.53162 0.13731 -1.47896 -0.42646 -1.71421 
-1.47896 -0.42646 0.13731 -1.47836 -1.11489 -1.46368 -1.47836 0.15681 -1.46368 
-1.47446 -0.93252 -1.59931 -1.47446 -0.02556 -1.59931 -1.47231 -0.7895 -1.665 
-1.47231 -0.7895 0.08811 -1.47231 -0.16859 -1.665 -1.47231 -0.16859 0.08811 
-1.46965 -0.58406 -1.71346 -1.46965 -0.58406 0.13657 -1.46965 -0.37402 -1.71346 
-1.46965 -0.37402 0.13657 -1.46531 -1.20317 -1.37621 -1.46531 0.24509 -1.37621 
-1.46018 -1.26461 -1.2948 -1.46018 0.30652 -1.2948 -1.45931 -0.6362 -1.71009 
-1.45931 -0.6362 0.1332 -1.45931 -0.32189 -1.71009 -1.45931 -0.32189 0.1332 
-1.45804 -0.83944 -1.65166 -1.45804 -0.83944 0.07476 -1.45804 -0.11864 -1.65166 
-1.45804 -0.11864 0.07476 -1.45599 -0.97609 -1.5818 -1.45599 0.01801 -1.5818 
-1.45046 -1.0761 -1.51222 -1.45046 0.11802 -1.51222 -1.44797 -0.68789 -1.7041 
-1.44797 -0.68789 0.12721 -1.44797 -0.27019 -1.7041 -1.44797 -0.27019 0.12721 
-1.44307 -0.88812 -1.63582 -1.44307 -0.88812 0.05892 -1.44307 -0.06996 -1.63582 
-1.44184 -1.16981 -1.42802 -1.44184 0.21173 -1.42802 -1.44141 -0.47904 -1.72999 
-1.44141 -0.47904 0.1531 -1.43564 -0.73899 -1.69552 -1.43564 -0.73899 0.11863 
-1.43564 -0.2191 -1.69552 -1.43564 -0.2191 0.11863 -1.43295 -0.53167 -1.73151 
-1.43295 -0.53167 0.15461 -1.43295 -0.42642 -1.73151 -1.43295 -0.42642 0.15461 
-1.42596 -1.25221 -1.33516 -1.42596 0.29412 -1.33516 -1.42528 -0.93266 -1.61992 
-1.42528 -0.93266 0.04302 -1.42528 -0.02542 -1.61992 -1.4233 -0.58435 -1.73041 
-1.4233 -0.58435 0.15351 -1.4233 -0.37373 -1.73041 -1.4233 -0.37373 0.15351 
-1.42238 -0.78935 -1.68437 -1.42238 -0.78935 0.10747 -1.42238 -0.16873 -1.68437 
-1.42238 -0.16873 0.10747 -1.42215 -1.03611 -1.55577 -1.42215 0.07802 -1.55577 
-1.41493 -1.13296 -1.4784 -1.41493 0.17488 -1.4784 -1.41274 -0.63648 -1.72664 
-1.41274 -0.63648 0.14975 -1.41274 -0.3216 -1.72664 -1.41274 -0.3216 0.14975 
-1.40822 -0.83883 -1.67067 -1.40822 -0.83883 0.09378 -1.40822 -0.11925 -1.67067 
-1.40822 -0.11925 0.09378 -1.40343 -1.22085 -1.38876 -1.40343 0.26277 -1.38876 
-1.40046 -0.6893 -1.72023 -1.40046 -0.6893 0.14333 -1.40046 -0.26878 -1.72023 
-1.40046 -0.26878 0.14333 -1.39824 -1.282 -1.30709 -1.3948 -0.47904 -1.74539 
-1.3948 -0.47904 0.16849 -1.3932 -0.88729 -1.65447 -1.3932 -0.88729 0.07758 
-1.3932 -0.07079 -1.65447 -1.3932 -0.07079 0.07758 -1.39196 -0.99355 -1.59632 
-1.39196 -0.99355 0.01942 -1.39196 0.03547 -1.59632 -1.3879 -0.74033 -1.71117 
-1.3879 -0.74033 0.13428 -1.3879 -0.21775 -1.71117 -1.3879 -0.21775 0.13428 
-1.38658 -1.0931 -1.52559 -1.38658 0.13501 -1.52559 -1.38589 -0.53179 -1.7466 
-1.38589 -0.53179 0.1697 -1.38589 -0.42629 -1.7466 -1.38589 -0.42629 0.1697 
-1.37714 -1.1864 -1.44061 -1.37714 0.22832 -1.44061 -1.37617 -0.58439 -1.74506 
-1.37617 -0.58439 0.16817 -1.37617 -0.37369 -1.74506 -1.37617 -0.37369 0.16817 
-1.37427 -0.79082 -1.69951 -1.37427 -0.79082 0.12261 -1.37427 -0.16726 -1.69951 
-1.37427 -0.16726 0.12261 -1.36457 -0.63752 -1.74095 -1.36457 -0.63752 0.16405 
-1.36457 -0.32056 -1.74095 -1.36457 -0.32056 0.16405 -1.36334 -1.26772 -1.34612 
-1.36059 -0.94922 -1.63305 -1.36059 -0.94922 0.05616 -1.36059 -0.00886 -1.63305 
-1.36059 -0.00886 0.05616 -1.35988 -0.84017 -1.68532 -1.35988 -0.84017 0.10843 
-1.35988 -0.11791 -1.68532 -1.35988 -0.11791 0.10843 -1.35715 -1.05211 -1.56804 
-1.35715 0.09403 -1.56804 -1.3522 -0.69019 -1.734 -1.3522 -0.69019 0.15711 
-1.3522 -0.26789 -1.734 -1.3522 -0.26789 0.15711 -1.34958 -1.14832 -1.48988 
-1.34958 0.19024 -1.48988 -1.3475 -0.47904 -1.75848 -1.3475 -0.47904 0.18158 
-1.33917 -0.74122 -1.7245 -1.33917 -0.74122 0.14761 -1.33917 -0.21686 -1.7245 
-1.33917 -0.21686 0.14761 -1.3384 -0.53183 -1.75928 -1.3384 -0.53183 0.18238 
-1.3384 -0.42625 -1.75928 -1.3384 -0.42625 0.18238 -1.33779 -1.23544 -1.39955 
-1.33779 0.27736 -1.39955 -1.32727 -0.58499 -1.75755 -1.32727 -0.58499 0.18065 
-1.32727 -0.37309 -1.75755 -1.32727 -0.37309 0.18065 -1.32661 -1.00863 -1.60711 
-1.32661 0.05055 -1.60711 -1.32546 -0.7915 -1.71233 -1.32546 -0.7915 0.13543 
-1.32546 -0.16658 -1.71233 -1.32546 -0.16658 0.13543 -1.32239 -0.8952 -1.67125 
-1.32239 -0.8952 0.09436 -1.32239 -0.06288 -1.67125 -1.32239 -0.06288 0.09436 
-1.32142 -1.1073 -1.53561 -1.32142 0.14922 -1.53561 -1.31547 -0.63811 -1.75291 
-1.31547 -0.63811 0.17602 -1.31547 -0.31997 -1.75291 -1.31547 -0.31997 0.17602 
-1.31119 -1.19973 -1.45019 -1.31119 0.24165 -1.45019 -1.30333 -0.69054 -1.74539 
-1.30333 -0.69054 0.1685 -1.30333 -0.26754 -1.74539 -1.30333 -0.26754 0.1685 
-1.29961 -1.27985 -1.3547 -1.29961 -0.47904 -1.76923 -1.29961 -0.47904 0.19234 
-1.29144 -1.06521 -1.57678 -1.29144 0.10713 -1.57678 -1.2901 -0.7415 -1.73538 
-1.2901 -0.7415 0.15848 -1.2901 -0.21659 -1.73538 -1.2901 -0.21659 0.15848 
-1.28905 -0.95614 -1.6477 -1.28905 -0.95614 0.07081 -1.28905 -0.00194 -1.6477 
-1.28905 -0.00194 0.07081 -1.28898 -0.53226 -1.76985 -1.28898 -0.53226 0.19295 
-1.28898 -0.42582 -1.76985 -1.28898 -0.42582 0.19295 -1.28836 -0.84704 -1.69992 
-1.28836 -0.84704 0.12302 -1.28836 -0.11104 -1.69992 -1.28836 -0.11104 0.12302 
-1.28364 -1.16074 -1.49782 -1.28364 0.20265 -1.49782 -1.2778 -0.58533 -1.76757 
-1.2778 -0.58533 0.19067 -1.2778 -0.37275 -1.76757 -1.2778 -0.37275 0.19067 
-1.27357 -1.24622 -1.4072 -1.26611 -0.63808 -1.7624 -1.26611 -0.63808 0.18551 
-1.26611 -0.32 -1.7624 -1.26611 -0.32 0.18551 -1.25528 -1.11864 -1.54223 
-1.25528 0.16056 -1.54223 -1.2541 -1.01488 -1.61941 -1.2541 0.0568 -1.61941 
-1.2541 0.0568 0.04252 -1.25395 -0.69037 -1.75437 -1.25395 -0.69037 0.17748 
-1.25395 -0.26772 -1.75437 -1.25395 -0.26772 0.17748 -1.25309 -0.79703 -1.72483 
-1.25309 -0.79703 0.14793 -1.25309 -0.16106 -1.72483 -1.25309 -0.16106 0.14793 
-1.25125 -0.47904 -1.77762 -1.25125 -0.47904 0.20073 -1.25042 -0.90088 -1.6833 
-1.25042 -0.90088 0.10641 -1.25042 -0.0572 -1.6833 -1.25042 -0.0572 0.10641 
-1.24626 -1.20893 -1.45715 -1.24626 0.25085 -1.45715 -1.24046 -0.5323 -1.77773 
-1.24046 -0.5323 0.20084 -1.24046 -0.42578 -1.77773 -1.24046 -0.42578 0.20084 
-1.23505 -1.28855 -1.36086 -1.22899 -0.5856 -1.77493 -1.22899 -0.5856 0.19804 
-1.22899 -0.37248 -1.77493 -1.22899 -0.37248 0.19804 -1.21835 -1.07012 -1.58699 
-1.21835 0.11203 -1.58699 -1.21835 0.11203 0.0101 -1.2183 -1.16865 -1.50363 
-1.2183 0.21057 -1.50363 -1.21719 -0.7462 -1.74549 -1.21719 -0.7462 0.16859 
-1.21719 -0.21188 -1.74549 -1.21719 -0.21188 0.16859 -1.21716 -0.63833 -1.76923 
-1.21716 -0.63833 0.19234 -1.21716 -0.31975 -1.76923 -1.21716 -0.31975 0.19234 
-1.2159 -0.96085 -1.65761 -1.2159 -0.96085 0.08072 -1.2159 0.00277 -1.65761 
-1.2159 0.00277 0.08072 -1.21541 -0.85166 -1.70978 -1.21541 -0.85166 0.13289 
-1.21541 -0.10642 -1.70978 -1.21541 -0.10642 0.13289 -1.20812 -1.25355 -1.41247 
-1.20254 -0.47904 -1.78363 -1.20254 -0.47904 0.20674 -1.19134 -0.53241 -1.78324 
-1.19134 -0.53241 0.20635 -1.19134 -0.42567 -1.78324 -1.19134 -0.42567 0.20635 
-1.18077 -1.0182 -1.62719 -1.18077 0.06012 -1.62719 -1.18077 0.06012 0.0503 
-1.18071 -1.21497 -1.46121 -1.18071 0.25688 -1.46121 -1.18011 -1.12419 -1.54876 
-1.18011 0.1661 -1.54876 -1.18011 0.1661 -0.02814 -1.17992 -0.80083 -1.73225 
-1.17992 -0.80083 0.15536 -1.17992 -0.15725 -1.73225 -1.17992 -0.15725 0.15536 
-1.17988 -0.58562 -1.77989 -1.17988 -0.58562 0.203 -1.17988 -0.37247 -1.77989 
-1.17988 -0.37247 0.203 -1.17945 -0.69216 -1.7626 -1.17945 -0.69216 0.1857 
-1.17945 -0.26592 -1.7626 -1.17945 -0.26592 0.1857 -1.17767 -0.9043 -1.69056 
-1.17767 -0.9043 0.11366 -1.17767 -0.05378 -1.69056 -1.17767 -0.05378 0.11366 
-1.16992 -1.29379 -1.36456 -1.15359 -0.47904 -1.78724 -1.15359 -0.47904 0.21035 
-1.14276 -1.07385 -1.5914 -1.14276 0.11577 -1.5914 -1.14276 0.11577 0.01451 
-1.14275 -0.96321 -1.66259 -1.14275 -0.96321 0.08569 -1.14275 0.00513 -1.66259 
-1.14275 0.00513 0.08569 -1.14272 -1.17239 -1.50804 -1.14272 0.21431 -1.50804 
-1.14272 0.21431 -0.06886 -1.14272 -1.25734 -1.41518 -1.14231 -0.74742 -1.75102 
-1.14231 -0.74742 0.17413 -1.14231 -0.21067 -1.75102 -1.14231 -0.21067 0.17413 
-1.14231 -0.85399 -1.71472 -1.14231 -0.85399 0.13783 -1.14231 -0.10409 -1.71472 
-1.14231 -0.10409 0.13783 -1.14228 -0.63954 -1.77476 -1.14228 -0.63954 0.19787 
-1.14228 -0.31854 -1.77476 -1.14228 -0.31854 0.19787 -1.14228 -0.53244 -1.78631 
-1.14228 -0.53244 0.20941 -1.14228 -0.42564 -1.78631 -1.14228 -0.42564 0.20941 
-1.10452 -1.29554 -1.3658 -1.10452 -1.21711 -1.46317 -1.10452 -1.12604 -1.55094 
-1.10452 -1.01978 -1.62964 -1.10452 -0.90544 -1.69298 -1.10452 -0.90544 0.11609 
-1.10452 -0.80175 -1.73495 -1.10452 -0.80175 0.15805 -1.10452 -0.69277 -1.76534 
-1.10452 -0.69277 0.18845 -1.10452 -0.58592 -1.78272 -1.10452 -0.58592 0.20583 
-1.10452 -0.47904 -1.78845 -1.10452 -0.47904 0.21155 -1.10452 -0.37216 -1.78272 
-1.10452 -0.37216 0.20583 -1.10452 -0.26532 -1.76534 -1.10452 -0.26532 0.18845 
-1.10452 -0.15634 -1.73495 -1.10452 -0.15634 0.15805 -1.10452 -0.05264 -1.69298 
-1.10452 -0.05264 0.11609 -1.10452 0.0617 -1.62964 -1.10452 0.0617 0.05274 
-1.10452 0.16796 -1.55094 -1.10452 0.16796 -0.02595 -1.06676 -0.53244 -1.78631 
-1.06676 -0.53244 0.20941 -1.06676 -0.42564 -1.78631 -1.06676 -0.42564 0.20941 
-1.06676 -0.63954 -1.77476 -1.06676 -0.63954 0.19787 -1.06676 -0.31854 -1.77476 
-1.06676 -0.31854 0.19787 -1.06673 -0.85399 -1.71472 -1.06673 -0.85399 0.13783 
-1.06673 -0.10409 -1.71472 -1.06673 -0.10409 0.13783 -1.06673 -0.74742 -1.75102 
-1.06673 -0.74742 0.17413 -1.06673 -0.21067 -1.75102 -1.06673 -0.21067 0.17413 
-1.06632 -1.25734 -1.41518 -1.06632 -1.17239 -1.50804 -1.06632 0.21431 -1.50804 
-1.06632 0.21431 -0.06886 -1.06629 -0.96321 -1.66259 -1.06629 -0.96321 0.08569 
-1.06629 0.00513 -1.66259 -1.06629 0.00513 0.08569 -1.06628 -1.07385 -1.5914 
-1.06628 0.11577 -1.5914 -1.06628 0.11577 0.01451 -1.05545 -0.47904 -1.78724 
-1.05545 -0.47904 0.21035 -1.03912 -1.29379 -1.36456 -1.03137 -0.9043 -1.69056 
-1.03137 -0.9043 0.11366 -1.03137 -0.05378 -1.69056 -1.03137 -0.05378 0.11366 
-1.02959 -0.69216 -1.7626 -1.02959 -0.69216 0.1857 -1.02959 -0.26592 -1.7626 
-1.02959 -0.26592 0.1857 -1.02916 -0.58562 -1.77989 -1.02916 -0.58562 0.203 
-1.02916 -0.37247 -1.77989 -1.02916 -0.37247 0.203 -1.02912 -0.80083 -1.73225 
-1.02912 -0.80083 0.15536 -1.02912 -0.15725 -1.73225 -1.02912 -0.15725 0.15536 
-1.02893 -1.12419 -1.54876 -1.02893 0.1661 -1.54876 -1.02893 0.1661 -0.02814 
-1.02833 -1.21497 -1.46121 -1.02827 -1.0182 -1.62719 -1.02827 0.06012 -1.62719 
-1.02827 0.06012 0.0503 -1.0177 -0.53241 -1.78324 -1.0177 -0.53241 0.20635 
-1.0177 -0.42567 -1.78324 -1.0177 -0.42567 0.20635 -1.0065 -0.47904 -1.78363 
-1.0065 -0.47904 0.20674 -1.00092 -1.25355 -1.41247 -0.99363 -0.85166 -1.70978 
-0.99363 -0.85166 0.13289 -0.99363 -0.10642 -1.70978 -0.99363 -0.10642 0.13289 
-0.99314 -0.96085 -1.65761 -0.99314 -0.96085 0.08072 -0.99314 0.00277 -1.65761 
-0.99314 0.00277 0.08072 -0.99188 -0.63833 -1.76923 -0.99188 -0.63833 0.19234 
-0.99188 -0.31975 -1.76923 -0.99188 -0.31975 0.19234 -0.99185 -0.7462 -1.74549 
-0.99185 -0.7462 0.16859 -0.99185 -0.21188 -1.74549 -0.99185 -0.21188 0.16859 
-0.99074 -1.16865 -1.50363 -0.99074 0.21057 -1.50363 -0.99074 0.21057 -0.07326 
-0.99069 -1.07012 -1.58699 -0.99069 0.11203 -1.58699 -0.99069 0.11203 0.0101 
-0.98005 -0.5856 -1.77493 -0.98005 -0.5856 0.19804 -0.98005 -0.37248 -1.77493 
-0.98005 -0.37248 0.19804 -0.97399 -1.28855 -1.36086 -0.96858 -0.5323 -1.77773 
-0.96858 -0.5323 0.20084 -0.96858 -0.42578 -1.77773 -0.96858 -0.42578 0.20084 
-0.96278 -1.20893 -1.45715 -0.95862 -0.90088 -1.6833 -0.95862 -0.90088 0.10641 
-0.95862 -0.0572 -1.6833 -0.95862 -0.0572 0.10641 -0.95779 -0.47904 -1.77762 
-0.95779 -0.47904 0.20073 -0.95595 -0.79703 -1.72483 -0.95595 -0.79703 0.14793 
-0.95595 -0.16106 -1.72483 -0.95595 -0.16106 0.14793 -0.95509 -0.69037 -1.75437 
-0.95509 -0.69037 0.17748 -0.95509 -0.26772 -1.75437 -0.95509 -0.26772 0.17748 
-0.95494 -1.01488 -1.61941 -0.95494 0.0568 -1.61941 -0.95494 0.0568 0.04252 
-0.95376 -1.11864 -1.54223 -0.95376 0.16056 -1.54223 -0.95376 0.16056 -0.03467 
-0.94293 -0.63808 -1.7624 -0.94293 -0.63808 0.18551 -0.94293 -0.32 -1.7624 
-0.94293 -0.32 0.18551 -0.93547 -1.24622 -1.4072 -0.93124 -0.58533 -1.76757 
-0.93124 -0.58533 0.19067 -0.93124 -0.37275 -1.76757 -0.93124 -0.37275 0.19067 
-0.9254 -1.16074 -1.49782 -0.9254 0.20265 -1.49782 -0.9254 0.20265 -0.07907 
-0.92068 -0.84704 -1.69992 -0.92068 -0.84704 0.12302 -0.92068 -0.11104 -1.69992 
-0.92068 -0.11104 0.12302 -0.92006 -0.53226 -1.76985 -0.92006 -0.53226 0.19295 
-0.92006 -0.42582 -1.76985 -0.92006 -0.42582 0.19295 -0.91999 -0.95614 -1.6477 
-0.91999 -0.95614 0.07081 -0.91999 -0.00194 -1.6477 -0.91999 -0.00194 0.07081 
-0.91894 -0.7415 -1.73538 -0.91894 -0.7415 0.15848 -0.91894 -0.21659 -1.73538 
-0.91894 -0.21659 0.15848 -0.9176 -1.06521 -1.57678 -0.9176 0.10713 -1.57678 
-0.9176 0.10713 -0.00012 -0.90943 -1.27985 -1.3547 -0.90943 -0.47904 -1.76923 
-0.90943 -0.47904 0.19234 -0.90571 -0.69054 -1.74539 -0.90571 -0.69054 0.1685 
-0.90571 -0.26754 -1.74539 -0.90571 -0.26754 0.1685 -0.89785 -1.19973 -1.45019 
-0.89357 -0.63811 -1.75291 -0.89357 -0.63811 0.17602 -0.89357 -0.31997 -1.75291 
-0.89357 -0.31997 0.17602 -0.88762 -1.1073 -1.53561 -0.88762 0.14922 -1.53561 
-0.88762 0.14922 -0.04129 -0.88665 -0.8952 -1.67125 -0.88665 -0.8952 0.09436 
-0.88665 -0.06288 -1.67125 -0.88665 -0.06288 0.09436 -0.88358 -0.7915 -1.71233 
-0.88358 -0.7915 0.13543 -0.88358 -0.16658 -1.71233 -0.88358 -0.16658 0.13543 
-0.88243 -1.00863 -1.60711 -0.88243 0.05055 -1.60711 -0.88243 0.05055 0.03021 
-0.88177 -0.58499 -1.75755 -0.88177 -0.58499 0.18065 -0.88177 -0.37309 -1.75755 
-0.88177 -0.37309 0.18065 -0.87125 -1.23544 -1.39955 -0.87064 -0.53183 -1.75928 
-0.87064 -0.53183 0.18238 -0.87064 -0.42625 -1.75928 -0.87064 -0.42625 0.18238 
-0.86987 -0.74122 -1.7245 -0.86987 -0.74122 0.14761 -0.86987 -0.21686 -1.7245 
-0.86987 -0.21686 0.14761 -0.86154 -0.47904 -1.75848 -0.86154 -0.47904 0.18158 
-0.85946 -1.14832 -1.48988 -0.85946 0.19024 -1.48988 -0.85946 0.19024 -0.08701 
-0.85684 -0.69019 -1.734 -0.85684 -0.69019 0.15711 -0.85684 -0.26789 -1.734 
-0.85684 -0.26789 0.15711 -0.85189 -1.05211 -1.56804 -0.85189 0.09403 -1.56804 
-0.85189 0.09403 -0.00885 -0.84916 -0.84017 -1.68532 -0.84916 -0.84017 0.10843 
-0.84916 -0.11791 -1.68532 -0.84916 -0.11791 0.10843 -0.84845 -0.94922 -1.63305 
-0.84845 -0.94922 0.05616 -0.84845 -0.00886 -1.63305 -0.84845 -0.00886 0.05616 
-0.8457 -1.26772 -1.34612 -0.84447 -0.63752 -1.74095 -0.84447 -0.63752 0.16405 
-0.84447 -0.32056 -1.74095 -0.84447 -0.32056 0.16405 -0.83477 -0.79082 -1.69951 
-0.83477 -0.79082 0.12261 -0.83477 -0.16726 -1.69951 -0.83477 -0.16726 0.12261 
-0.83287 -0.58439 -1.74506 -0.83287 -0.58439 0.16817 -0.83287 -0.37369 -1.74506 
-0.83287 -0.37369 0.16817 -0.8319 -1.1864 -1.44061 -0.82315 -0.53179 -1.7466 
-0.82315 -0.53179 0.1697 -0.82315 -0.42629 -1.7466 -0.82315 -0.42629 0.1697 
-0.82246 -1.0931 -1.52559 -0.82246 0.13501 -1.52559 -0.82246 0.13501 -0.05131 
-0.82114 -0.74033 -1.71117 -0.82114 -0.74033 0.13428 -0.82114 -0.21775 -1.71117 
-0.82114 -0.21775 0.13428 -0.81708 -0.99355 -1.59632 -0.81708 0.03547 -1.59632 
-0.81708 0.03547 0.01942 -0.81584 -0.88729 -1.65447 -0.81584 -0.88729 0.07758 
-0.81584 -0.07079 -1.65447 -0.81584 -0.07079 0.07758 -0.81424 -0.47904 -1.74539 
-0.81424 -0.47904 0.16849 -0.8108 -1.282 -1.30709 -0.80858 -0.6893 -1.72023 
-0.80858 -0.6893 0.14333 -0.80858 -0.26878 -1.72023 -0.80858 -0.26878 0.14333 
-0.80561 -1.22085 -1.38876 -0.80082 -0.83883 -1.67067 -0.80082 -0.83883 0.09378 
-0.80082 -0.11925 -1.67067 -0.80082 -0.11925 0.09378 -0.7963 -0.63648 -1.72664 
-0.7963 -0.63648 0.14975 -0.7963 -0.3216 -1.72664 -0.7963 -0.3216 0.14975 
-0.79411 -1.13296 -1.4784 -0.79411 0.17488 -1.4784 -0.79411 0.17488 -0.0985 
-0.78689 -1.03611 -1.55577 -0.78689 0.07802 -1.55577 -0.78689 0.07802 -0.02112 
-0.78666 -0.78935 -1.68437 -0.78666 -0.78935 0.10747 -0.78666 -0.16873 -1.68437 
-0.78666 -0.16873 0.10747 -0.78574 -0.58435 -1.73041 -0.78574 -0.58435 0.15351 
-0.78574 -0.37373 -1.73041 -0.78574 -0.37373 0.15351 -0.78376 -0.93266 -1.61992 
-0.78376 -0.93266 0.04302 -0.78376 -0.02542 -1.61992 -0.78376 -0.02542 0.04302 
-0.78308 -1.25221 -1.33516 -0.77609 -0.53167 -1.73151 -0.77609 -0.53167 0.15461 
-0.77609 -0.42642 -1.73151 -0.77609 -0.42642 0.15461 -0.7734 -0.73899 -1.69552 
-0.7734 -0.73899 0.11863 -0.7734 -0.2191 -1.69552 -0.7734 -0.2191 0.11863 
-0.76763 -0.47904 -1.72999 -0.76763 -0.47904 0.1531 -0.7672 -1.16981 -1.42802 
-0.76597 -0.88812 -1.63582 -0.76597 -0.88812 0.05892 -0.76597 -0.06996 -1.63582 
-0.76597 -0.06996 0.05892 -0.76107 -0.68789 -1.7041 -0.76107 -0.68789 0.12721 
-0.76107 -0.27019 -1.7041 -0.76107 -0.27019 0.12721 -0.75858 -1.0761 -1.51222 
-0.75858 0.11802 -1.51222 -0.75858 0.11802 -0.06468 -0.75305 -0.97609 -1.5818 
-0.75305 -0.97609 0.00491 -0.75305 0.01801 -1.5818 -0.75305 0.01801 0.00491 
-0.751 -0.83944 -1.65166 -0.751 -0.83944 0.07476 -0.751 -0.11864 -1.65166 
-0.751 -0.11864 0.07476 -0.74973 -0.6362 -1.71009 -0.74973 -0.6362 0.1332 
-0.74973 -0.32189 -1.71009 -0.74973 -0.32189 0.1332 -0.74886 -1.26461 -1.2948 
-0.74373 -1.20317 -1.37621 -0.73939 -0.58406 -1.71346 -0.73939 -0.58406 0.13657 
-0.73939 -0.37402 -1.71346 -0.73939 -0.37402 0.13657 -0.73673 -0.7895 -1.665 
-0.73673 -0.7895 0.08811 -0.73673 -0.16859 -1.665 -0.73673 -0.16859 0.08811 
-0.73458 -0.93252 -1.59931 -0.73458 -0.93252 0.02242 -0.73458 -0.02556 -1.59931 
-0.73458 -0.02556 0.02242 -0.73068 -1.11489 -1.46368 -0.73068 0.15681 -1.46368 
-0.73068 0.15681 -0.11321 -0.73008 -0.53162 -1.71421 -0.73008 -0.53162 0.13731 
-0.73008 -0.42646 -1.71421 -0.73008 -0.42646 0.13731 -0.72385 -1.01739 -1.54029 
-0.72385 0.05931 -1.54029 -0.72385 0.05931 -0.03661 -0.72354 -0.73895 -1.67575 
-0.72354 -0.73895 0.09886 -0.72354 -0.21914 -1.67575 -0.72354 -0.21914 0.09886 
-0.72184 -0.47904 -1.71233 -0.72184 -0.47904 0.13543 -0.71705 -0.88779 -1.61476 
-0.71705 -0.88779 0.03786 -0.71705 -0.07029 -1.61476 -0.71705 -0.07029 0.03786 
-0.71052 -0.68628 -1.68389 -0.71052 -0.68628 0.107 -0.71052 -0.2718 -1.68389 
-0.71052 -0.2718 0.107 -0.70597 -1.14977 -1.41397 -0.70456 -0.97501 -1.55919 
-0.70456 -0.97501 -0.01771 -0.70456 0.01693 -1.55919 -0.70456 0.01693 -0.01771 
-0.70187 -0.83879 -1.63015 -0.70187 -0.83879 0.05325 -0.70187 -0.11929 -1.63015 
-0.70187 -0.11929 0.05325 -0.69931 -0.63443 -1.68937 -0.69931 -0.63443 0.11247 
-0.69931 -0.32366 -1.68937 -0.69931 -0.32366 0.11247 -0.69627 -1.05639 -1.49555 
-0.68897 -0.58186 -1.69219 -0.68897 -0.58186 0.11529 -0.68897 -0.37622 -1.69219 
-0.68897 -0.37622 0.11529 -0.68785 -0.78875 -1.64312 -0.68785 -0.78875 0.06622 
-0.68785 -0.16933 -1.64312 -0.68785 -0.16933 0.06622 -0.68623 -0.93112 -1.57626 
-0.68623 -0.93112 -0.00063 -0.68623 -0.02696 -1.57626 -0.68623 -0.02696 -0.00063 
-0.67982 -0.52932 -1.69238 -0.67982 -0.52932 0.11549 -0.67982 -0.42876 -1.69238 
-0.67982 -0.42876 0.11549 -0.67696 -0.47904 -1.69244 -0.67696 -0.47904 0.11554 
-0.6762 -1.01512 -1.51588 -0.67385 -0.73679 -1.65337 -0.67385 -0.73679 0.07647 
-0.67385 -0.22129 -1.65337 -0.67385 -0.22129 0.07647 -0.67045 -1.09292 -1.44779 
-0.66923 -0.8863 -1.59136 -0.66923 -0.8863 0.01446 -0.66923 -0.07178 -1.59136 
-0.66923 -0.07178 0.01446 -0.66114 -0.68406 -1.66102 -0.66114 -0.68406 0.08413 
-0.66114 -0.27402 -1.66102 -0.66114 -0.27402 0.08413 -0.65721 -0.97251 -1.53437 
-0.65721 -0.97251 -0.04252 -0.65416 -0.83707 -1.60637 -0.65416 -0.83707 0.02947 
-0.65416 -0.12101 -1.60637 -0.65416 -0.12101 0.02947 -0.64982 -0.63193 -1.66587 
-0.64982 -0.63193 0.08898 -0.64982 -0.32615 -1.66587 -0.64982 -0.32615 0.08898 
-0.6492 -1.05347 -1.46868 -0.6398 -0.57936 -1.6682 -0.6398 -0.57936 0.09131 
-0.6398 -0.37872 -1.6682 -0.6398 -0.37872 0.09131 -0.63934 -0.92865 -1.55098 
-0.63934 -0.92865 -0.02591 -0.63898 -0.7861 -1.6185 -0.63898 -0.7861 0.04161 
-0.63898 -0.17198 -1.6185 -0.63898 -0.17198 0.04161 -0.63587 -0.52926 -1.6704 
-0.63587 -0.52926 0.09351 -0.63587 -0.42882 -1.6704 -0.63587 -0.42882 0.09351 
-0.63312 -0.47904 -1.67037 -0.63312 -0.47904 0.09347 -0.62929 -1.01186 -1.48863 
-0.62516 -0.73391 -1.62824 -0.62516 -0.73391 0.05135 -0.62516 -0.22417 -1.62824 
-0.62516 -0.22417 0.05135 -0.62265 -0.88366 -1.56568 -0.62265 -0.88366 -0.01122 
-0.61307 -0.68123 -1.63556 -0.61307 -0.68123 0.05867 -0.61307 -0.27685 -1.63556 
-0.61307 -0.27685 0.05867 -0.61031 -0.96867 -1.50679 -0.61031 -0.96867 -0.07011 
-0.60634 -0.83362 -1.57971 -0.60634 -0.83362 0.00281 -0.60634 -0.12446 -1.57971 
-0.60634 -0.12446 0.00281 -0.60195 -0.62893 -1.63989 -0.60195 -0.62893 0.063 
-0.60195 -0.32915 -1.63989 -0.60195 -0.32915 0.063 -0.59676 -0.57926 -1.64409 
-0.59676 -0.57926 0.0672 -0.59676 -0.37882 -1.64409 -0.59676 -0.37882 0.0672 
-0.59283 -0.5291 -1.64616 -0.59283 -0.5291 0.06927 -0.59283 -0.42898 -1.64616 
-0.59283 -0.42898 0.06927 -0.59264 -0.9245 -1.52299 -0.59264 -0.9245 -0.05391 
-0.59151 -0.78253 -1.59139 -0.59151 -0.78253 0.0145 -0.59151 -0.17556 -1.59139 
-0.59151 -0.17556 0.0145 -0.59042 -0.47904 -1.64618 -0.59042 -0.47904 0.06928 
-0.57821 -0.73054 -1.60069 -0.57821 -0.73054 0.0238 -0.57821 -0.22755 -1.60069 
-0.57821 -0.22755 0.0238 -0.57743 -0.87986 -1.53779 -0.57743 -0.87986 -0.0391 
-0.56646 -0.6778 -1.60759 -0.56646 -0.6778 0.03069 -0.56646 -0.28028 -1.60759 
-0.56646 -0.28028 0.03069 -0.56133 -0.82956 -1.55139 -0.56133 -0.82956 -0.02551 
-0.56003 -0.62855 -1.61378 -0.56003 -0.62855 0.03689 -0.56003 -0.32954 -1.61378 
-0.56003 -0.32954 0.03689 -0.55495 -0.57892 -1.61791 -0.55495 -0.57892 0.04101 
-0.55495 -0.37916 -1.61791 -0.55495 -0.37916 0.04101 -0.55126 -0.52904 -1.61995 
-0.55126 -0.52904 0.04306 -0.55126 -0.42904 -1.61995 -0.55126 -0.42904 0.04306 
-0.54895 -0.47904 -1.61992 -0.54895 -0.47904 0.04302 -0.54862 -0.9197 -1.49328 
-0.54862 -0.9197 -0.08361 -0.54656 -0.77795 -1.56262 -0.54656 -0.77795 -0.01428 
-0.53371 -0.87493 -1.50778 -0.53371 -0.87493 -0.06911 -0.5335 -0.72573 -1.57144 
-0.5335 -0.72573 -0.00545 -0.52532 -0.67763 -1.57908 -0.52532 -0.67763 0.00218 
-0.51888 -0.6283 -1.58516 -0.51888 -0.6283 0.00827 -0.51888 -0.32979 -1.58516 
-0.51888 -0.32979 0.00827 -0.51758 -0.82424 -1.5208 -0.51758 -0.82424 -0.05609 
-0.5137 -0.57835 -1.58912 -0.5137 -0.57835 0.01222 -0.5137 -0.37973 -1.58912 
-0.5137 -0.37973 0.01222 -0.51003 -0.5284 -1.59103 -0.51003 -0.5284 0.01414 
-0.51003 -0.42968 -1.59103 -0.51003 -0.42968 0.01414 -0.50882 -0.47904 -1.59165 
-0.50882 -0.47904 0.01476 -0.50322 -0.77251 -1.53162 -0.50322 -0.77251 -0.04527 
-0.49368 -0.72503 -1.54102 -0.49368 -0.72503 -0.03588 -0.48563 -0.67696 -1.54858 
-0.48563 -0.67696 -0.02831 -0.479 -0.62743 -1.55441 -0.479 -0.62743 -0.02248 
-0.47395 -0.57753 -1.5583 -0.47395 -0.57753 -0.01859 -0.47127 -0.52834 -1.56082 
-0.47127 -0.52834 -0.01607 -0.47127 -0.42974 -1.56082 -0.47127 -0.42974 -0.01607 
-0.47013 -0.47904 -1.56146 -0.47013 -0.47904 -0.01544 -0.46473 -0.77129 -1.49926 
-0.46473 -0.77129 -0.07763 -0.45522 -0.72372 -1.50854 -0.45522 -0.72372 -0.06835 
-0.44749 -0.67579 -1.51619 -0.44749 -0.67579 -0.06071 -0.44089 -0.62618 -1.52189 
-0.44089 -0.62618 -0.055 -0.43657 -0.57741 -1.52612 -0.43657 -0.57741 -0.05077 
-0.43386 -0.52817 -1.52858 -0.43386 -0.52817 -0.04831 -0.411 -0.67413 -1.48197 
-0.411 -0.67413 -0.09493 -0.40507 -0.62577 -1.4879 -0.40507 -0.62577 -0.08899 
-3.03327 -0.655 -1.0706 -3.02692 -0.79879 -1.13535 -3.02068 -0.60403 -1.05475 
-3.01932 -0.7509 -1.12775 -3.01006 -0.70359 -1.11849 -3.00496 -0.99388 -1.18278 
-3.00406 -1.043 -1.18197 -3.00406 -0.94475 -1.18197 -3.00135 -1.09225 -1.17951 
-3.00135 -0.8955 -1.17951 -2.99917 -0.65699 -1.1076 -2.99704 -1.14102 -1.17527 
-2.99704 -0.84674 -1.17527 -2.99043 -1.19063 -1.16957 -2.99043 -0.79713 -1.16957 
-2.98668 -0.61119 -1.09511 -2.9827 -0.7492 -1.16193 -2.97319 -0.70163 -1.15265 
-2.97262 -0.56632 -1.08105 -2.96779 -0.99388 -1.21484 -2.96665 -1.04318 -1.2142 
-2.96665 -0.94457 -1.2142 -2.96397 -1.09236 -1.21169 -2.96397 -0.89539 -1.21169 
-2.96217 -0.655 -1.1417 -2.95892 -1.14226 -1.2078 -2.95892 -0.84549 -1.2078 
-2.95229 -1.19179 -1.20197 -2.95229 -0.79596 -1.20197 -2.94632 -0.60403 -1.12911 
-2.94424 -1.23987 -1.1944 -2.94424 -0.74788 -1.1944 -2.9347 -1.28735 -1.18501 
-2.9347 -0.70041 -1.18501 -2.93194 -0.55927 -1.11479 -2.9291 -0.99388 -1.24504 
-2.9279 -1.04324 -1.24442 -2.9279 -0.94451 -1.24442 -2.92422 -1.09318 -1.2425 
-2.92422 -0.89457 -1.2425 -2.92034 -1.33908 -1.17418 -2.92034 -0.64868 -1.17418 
-2.91904 -1.14313 -1.23855 -2.91904 -0.84462 -1.23855 -2.91586 -0.51532 -1.09889 
-2.9126 -1.19246 -1.23246 -2.9126 -0.79529 -1.23246 -2.90442 -1.24057 -1.22483 
-2.90442 -0.74718 -1.22483 -2.90421 -1.38977 -1.16116 -2.90421 -0.59798 -1.16116 
-2.89843 -0.47278 -1.08152 -2.89136 -1.29278 -1.216 -2.89136 -0.69497 -1.216 
-2.8893 -0.55322 -1.14667 -2.88897 -0.99388 -1.2733 -2.88666 -1.04388 -1.27334 
-2.88666 -0.94387 -1.27334 -2.88297 -1.09375 -1.27129 -2.88297 -0.894 -1.27129 
-2.87789 -1.14338 -1.26717 -2.87789 -0.84437 -1.26717 -2.87659 -1.34439 -1.20477 
-2.87659 -0.64336 -1.20477 -2.87304 -0.50953 -1.13046 -2.87146 -1.19263 -1.26097 
-2.87146 -0.79512 -1.26097 -2.86049 -1.3947 -1.19118 -2.86049 -0.59305 -1.19118 
-2.85971 -1.24537 -1.25408 -2.85971 -0.74238 -1.25408 -2.85441 -0.46613 -1.11268 
-2.8475 -0.99388 -1.29956 -2.84641 -1.29736 -1.24478 -2.84641 -0.69039 -1.24478 
-2.84528 -1.43933 -1.17637 -2.84528 -0.54842 -1.17637 -2.84528 -0.54842 0.29271 
-2.84509 -1.04393 -1.29954 -2.84509 -0.94382 -1.29954 -2.84116 -1.0941 -1.29748 
-2.84116 -0.89366 -1.29748 -2.83597 -1.14377 -1.29328 -2.83597 -0.84399 -1.29328 
-2.83444 -0.42406 -1.09319 -2.83158 -1.34845 -1.23309 -2.83158 -0.6393 -1.23309 
-2.82761 -1.48351 -1.16017 -2.82761 -0.50424 -1.16017 -2.82761 -0.50424 0.27651 
-2.82485 -1.19606 -1.28895 -2.82485 -0.79169 -1.28895 -2.81528 -1.39849 -1.21906 
-2.81528 -0.58926 -1.21906 -2.81528 -0.58926 0.3354 -2.81276 -1.24875 -1.28163 
-2.81276 -0.73901 -1.28163 -2.80863 -1.52669 -1.14202 -2.80863 -0.46106 -1.14202 
-2.8048 -0.99388 -1.32375 -2.80205 -1.0441 -1.32379 -2.80205 -0.94365 -1.32379 
-2.79894 -1.30094 -1.27189 -2.79894 -0.68682 -1.27189 -2.79858 -1.44348 -1.20437 
-2.79858 -0.54427 -1.20437 -2.79858 -0.54427 0.3207 -2.79813 -1.09419 -1.32159 
-2.79813 -0.89356 -1.32159 -2.78872 -1.5683 -1.12207 -2.78872 -0.41945 -1.12207 
-2.78811 -1.14676 -1.31925 -2.78811 -0.84099 -1.31925 -2.78376 -1.3519 -1.25975 
-2.78376 -0.63585 -1.25975 -2.78376 -0.63585 0.37609 -2.78071 -1.48734 -1.18775 
-2.78071 -0.50041 -1.18775 -2.78071 -0.50041 0.30409 -2.77678 -1.19889 -1.3144 
-2.77678 -0.78886 -1.3144 -2.76869 -1.40114 -1.24474 -2.76869 -0.58662 -1.24474 
-2.76869 -0.58662 0.36108 -2.76748 -1.60775 -1.10118 -2.76748 -0.38 -1.10118 
-2.76407 -1.25163 -1.30675 -2.76407 -0.73612 -1.30675 -2.76407 -0.73612 0.42309 
-2.76172 -1.52996 -1.16926 -2.76172 -0.45779 -1.16926 -2.76172 -0.45779 0.2856 
-2.76096 -0.99388 -1.34582 -2.7581 -1.04415 -1.34577 -2.7581 -0.9436 -1.34577 
-2.75169 -1.44596 -1.22965 -2.75169 -0.54179 -1.22965 -2.75169 -0.54179 0.34598 
-2.75007 -1.30359 -1.2965 -2.75007 -0.68416 -1.2965 -2.75007 -0.68416 0.41284 
-2.74895 -1.0967 -1.34557 -2.74895 -0.89105 -1.34557 -2.74165 -1.57123 -1.14894 
-2.74165 -0.41653 -1.14894 -2.74165 -0.41653 0.26527 -2.73861 -1.14926 -1.34275 
-2.73861 -0.83849 -1.34275 -2.73605 -1.35362 -1.28353 -2.73605 -0.63413 -1.28353 
-2.73605 -0.63413 0.39987 -2.73336 -1.48985 -1.21257 -2.73336 -0.49791 -1.21257 
-2.73336 -0.49791 0.32891 -2.73195 -1.6646 -1.06736 -2.73195 -0.32315 -1.06736 
-2.7274 -1.20112 -1.33728 -2.7274 -0.78664 -1.33728 -2.7274 -0.78664 0.45361 
-2.72087 -1.40262 -1.26814 -2.72087 -0.58513 -1.26814 -2.72087 -0.58513 0.38448 
-2.71608 -1.74822 -0.97523 -2.71608 -0.99388 -1.36571 -2.71438 -1.25378 -1.32913 
-2.71438 -0.73397 -1.32913 -2.71438 -0.73397 0.44547 -2.71407 -1.53223 -1.19367 
-2.71407 -0.45552 -1.19367 -2.71407 -0.45552 0.31001 -2.70784 -1.04646 -1.36759 
-2.70784 -0.94129 -1.36759 -2.70724 -1.62972 -1.11707 -2.70724 -0.35803 -1.11707 
-2.70334 -1.44735 -1.2527 -2.70334 -0.5404 -1.2527 -2.70334 -0.5404 0.36903 
-2.7012 -1.30433 -1.31838 -2.7012 -0.68342 -1.31838 -2.7012 -0.68342 0.43472 
-2.69854 -1.09889 -1.36684 -2.69854 -0.88886 -1.36684 -2.69419 -1.71801 -1.0296 
-2.69419 -0.26975 -1.0296 -2.68906 -1.77944 -0.94819 -2.68819 -1.15103 -1.36347 
-2.68819 -0.83672 -1.36347 -2.68819 -0.83672 0.47981 -2.68693 -1.35428 -1.30504 
-2.68693 -0.63347 -1.30504 -2.68693 -0.63347 0.42138 -2.68487 -1.49093 -1.23519 
-2.68487 -0.49682 -1.23519 -2.68487 -0.49682 0.35152 -2.67934 -1.59094 -1.1656 
-2.67934 -0.39682 -1.1656 -2.67934 -0.39682 0.28194 -2.67685 -1.20272 -1.35749 
-2.67685 -0.78503 -1.35749 -2.67685 -0.78503 0.47383 -2.67195 -1.40295 -1.2892 
-2.67195 -0.5848 -1.2892 -2.67195 -0.5848 0.40554 -2.67072 -1.68464 -1.08141 
-2.67072 -0.30311 -1.08141 -2.67029 -0.99388 -1.38338 -2.66452 -1.25382 -1.34891 
-2.66452 -0.73393 -1.34891 -2.66452 -0.73393 0.46524 -2.66184 -1.0465 -1.38489 
-2.66184 -0.94125 -1.38489 -2.66184 -0.94125 0.50123 -2.66116 -1.80875 -0.91991 
-2.65484 -1.76704 -0.98854 -2.65416 -1.4475 -1.2733 -2.65416 -0.54025 -1.2733 
-2.65416 -0.54025 0.38964 -2.65218 -1.09919 -1.38379 -2.65218 -0.88856 -1.38379 
-2.65218 -0.88856 0.50013 -2.65126 -1.30418 -1.33775 -2.65126 -0.68357 -1.33775 
-2.65126 -0.68357 0.45409 -2.65103 -1.55094 -1.20916 -2.65103 -0.43681 -1.20916 
-2.65103 -0.43681 0.3255 -2.64381 -1.6478 -1.13178 -2.64381 -0.33995 -1.13178 
-2.64381 -0.33995 0.24812 -2.64163 -1.15132 -1.38003 -2.64163 -0.83643 -1.38003 
-2.64163 -0.83643 0.49636 -2.6371 -1.35366 -1.32406 -2.6371 -0.63409 -1.32406 
-2.6371 -0.63409 0.44039 -2.63231 -1.73568 -1.04214 -2.63231 -0.25207 -1.04214 
-2.63166 -1.83664 -0.88993 -2.62934 -1.20414 -1.37361 -2.62934 -0.78361 -1.37361 
-2.62934 -0.78361 0.48995 -2.62712 -1.79683 -0.96047 -2.62369 -0.99388 -1.39877 
-2.62369 -0.99388 0.51511 -2.62208 -1.40212 -1.30786 -2.62208 -0.58563 -1.30786 
-2.62208 -0.58563 0.42419 -2.62084 -1.50839 -1.2497 -2.62084 -0.47937 -1.2497 
-2.62084 -0.47937 0.36604 -2.61678 -1.25517 -1.36456 -2.61678 -0.73259 -1.36456 
-2.61678 -0.73259 0.48089 -2.61547 -1.60793 -1.17897 -2.61547 -0.37982 -1.17897 
-2.61547 -0.37982 0.29531 -2.61477 -1.04663 -1.39998 -2.61477 -1.04663 0.51632 
-2.61477 -0.94113 -1.39998 -2.61477 -0.94113 0.51632 -2.60602 -1.70124 -1.094 
-2.60602 -0.28651 -1.094 -2.60602 -0.28651 0.21033 -2.60505 -1.09922 -1.39844 
-2.60505 -0.88853 -1.39844 -2.60505 -0.88853 0.51478 -2.60315 -1.30566 -1.35289 
-2.60315 -0.6821 -1.35289 -2.60315 -0.6821 0.46923 -2.59768 -1.82502 -0.93107 
-2.59346 -1.15236 -1.39433 -2.59346 -0.83539 -1.39433 -2.59346 -0.83539 0.51067 
-2.59222 -1.78255 -0.99951 -2.59222 -0.2052 -0.99951 -2.58947 -1.46406 -1.28644 
-2.58947 -0.5237 -1.28644 -2.58947 -0.5237 0.40277 -2.58876 -1.355 -1.3387 
-2.58876 -0.63275 -1.3387 -2.58876 -0.63275 0.45504 -2.58603 -1.56695 -1.22143 
-2.58603 -0.42081 -1.22143 -2.58603 -0.42081 0.33776 -2.58109 -1.20502 -1.38738 
-2.58109 -0.78273 -1.38738 -2.58109 -0.78273 0.50372 -2.57846 -1.66315 -1.14327 
-2.57846 -0.3246 -1.14327 -2.57846 -0.3246 0.2596 -2.57638 -0.99388 -1.41186 
-2.57638 -0.99388 0.5282 -2.56805 -1.25606 -1.37789 -2.56805 -0.7317 -1.37789 
-2.56805 -0.7317 0.49422 -2.56728 -1.04667 -1.41266 -2.56728 -1.04667 0.529 
-2.56728 -0.94109 -1.41266 -2.56728 -0.94109 0.529 -2.56667 -1.75028 -1.05293 
-2.56667 -0.23748 -1.05293 -2.56667 -0.23748 0.16927 -2.56291 -1.81112 -0.97046 
-2.55615 -1.09983 -1.41093 -2.55615 -1.09983 0.52727 -2.55615 -0.88792 -1.41093 
-2.55615 -0.88792 0.52727 -2.55549 -1.52347 -1.26049 -2.55549 -0.46428 -1.26049 
-2.55549 -0.46428 0.37683 -2.55434 -1.30634 -1.36571 -2.55434 -0.68142 -1.36571 
-2.55434 -0.68142 0.48205 -2.55127 -1.41003 -1.32464 -2.55127 -0.57772 -1.32464 
-2.55127 -0.57772 0.44097 -2.5503 -1.62213 -1.18899 -2.5503 -0.36562 -1.18899 
-2.5503 -0.36562 0.30533 -2.54435 -1.15295 -1.4063 -2.54435 -1.15295 0.52264 
-2.54435 -0.83481 -1.4063 -2.54435 -0.83481 0.52264 -2.54007 -1.71456 -1.10357 
-2.54007 -0.27319 -1.10357 -2.54007 -0.27319 0.21991 -2.53303 -1.83762 -0.94007 
-2.53221 -1.20538 -1.39878 -2.53221 -1.20538 0.51511 -2.53221 -0.78237 -1.39878 
-2.53221 -0.78237 0.51511 -2.52849 -1.79468 -1.00809 -2.52849 -0.99388 -1.42262 
-2.52849 -0.99388 0.53895 -2.52849 -0.19307 0.12442 -2.52033 -1.58004 -1.23016 
-2.52033 -0.40771 -1.23016 -2.52033 -0.40771 0.3465 -2.51898 -1.25633 -1.38876 
-2.51898 -1.25633 0.5051 -2.51898 -0.73142 -1.38876 -2.51898 -0.73142 0.5051 
-2.51793 -1.47098 -1.30109 -2.51793 -0.51677 -1.30109 -2.51793 -0.51677 0.41742 
-2.51786 -1.0471 -1.42323 -2.51786 -1.0471 0.53957 -2.51786 -0.94065 -1.42323 
-2.51786 -0.94065 0.53957 -2.51725 -1.36187 -1.3533 -2.51725 -0.62588 -1.3533 
-2.51725 -0.62588 0.46964 -2.51252 -1.67557 -1.1512 -2.51252 -0.31218 -1.1512 
-2.51252 -0.31218 0.26754 -2.50668 -1.10016 -1.42095 -2.50668 -1.10016 0.53729 
-2.50668 -0.88759 -1.42095 -2.50668 -0.88759 0.53729 -2.50246 -1.76106 -1.06059 
-2.50246 -0.2267 -1.06059 -2.50246 -0.2267 0.17692 -2.49872 -1.82169 -0.97792 
-2.49499 -1.15292 -1.41579 -2.49499 -1.15292 0.53213 -2.49499 -0.83484 -1.41579 
-2.49499 -0.83484 0.53213 -2.48416 -1.63348 -1.19561 -2.48416 -0.35427 -1.19561 
-2.48416 -0.35427 0.31195 -2.48298 -1.52971 -1.2728 -2.48298 -0.45804 -1.2728 
-2.48298 -0.45804 0.38913 -2.48283 -1.2052 -1.40776 -2.48283 -1.2052 0.52409 
-2.48283 -0.78255 -1.40776 -2.48283 -0.78255 0.52409 -2.48197 -1.31186 -1.37821 
-2.48197 -1.31186 0.49455 -2.48197 -0.67589 -1.37821 -2.48197 -0.67589 0.49455 
-2.48013 -0.99388 -1.43101 -2.48013 -0.99388 0.54734 -2.4793 -1.41571 -1.33669 
-2.4793 -1.41571 0.45302 -2.4793 -0.57204 -1.33669 -2.4793 -0.57204 0.45302 
-2.47514 -1.72377 -1.11054 -2.47514 -0.26398 -1.11054 -2.47514 -0.26398 0.22687 
-2.46934 -1.04713 -1.43112 -2.46934 -1.04713 0.54745 -2.46934 -0.94062 -1.43112 
-2.46934 -0.94062 0.54745 -2.46831 -1.84672 -0.94626 -2.46393 -1.80339 -1.01424 
-2.45787 -1.10044 -1.42832 -2.45787 -1.10044 0.54465 -2.45787 -0.88731 -1.42832 
-2.45787 -0.88731 0.54465 -2.44723 -1.58495 -1.24038 -2.44723 -0.4028 -1.24038 
-2.44723 -0.4028 0.35671 -2.44718 -1.68349 -1.15702 -2.44718 -0.30427 -1.15702 
-2.44718 -0.30427 0.27335 -2.44607 -1.26104 -1.39887 -2.44607 -1.26104 0.51521 
-2.44607 -0.72671 -1.39887 -2.44607 -0.72671 0.51521 -2.44604 -1.15317 -1.42262 
-2.44604 -1.15317 0.53895 -2.44604 -0.83459 -1.42262 -2.44604 -0.83459 0.53895 
-2.44478 -1.47569 -1.311 -2.44478 -1.47569 0.42733 -2.44478 -0.51206 -1.311 
-2.44478 -0.51206 0.42733 -2.44429 -1.3665 -1.36317 -2.44429 -1.3665 0.4795 
-2.44429 -0.62125 -1.36317 -2.44429 -0.62125 0.4795 -2.437 -1.76838 -1.06586 
-2.437 -0.21937 0.18219 -2.4336 -1.82883 -0.98295 -2.43142 -0.99388 -1.43702 
-2.43142 -0.99388 0.55335 -2.42022 -1.04724 -1.43663 -2.42022 -1.04724 0.55296 
-2.42022 -0.94051 -1.43663 -2.42022 -0.94051 0.55296 -2.40965 -1.53304 -1.28057 
-2.40965 -1.53304 0.39691 -2.40965 -0.45471 -1.28057 -2.40965 -0.45471 0.39691 
-2.40959 -1.7298 -1.1146 -2.40959 -0.25795 -1.1146 -2.40959 -0.25795 0.23093 
-2.409 -1.63902 -1.20214 -2.409 -0.34873 -1.20214 -2.409 -0.34873 0.31848 
-2.4088 -1.31566 -1.38564 -2.4088 -1.31566 0.50197 -2.4088 -0.67209 -1.38564 
-2.4088 -0.67209 0.50197 -2.40876 -1.10045 -1.43328 -2.40876 -1.10045 0.54961 
-2.40876 -0.8873 -1.43328 -2.40876 -0.8873 0.54961 -2.40833 -1.207 -1.41598 
-2.40833 -1.207 0.53232 -2.40833 -0.78075 -1.41598 -2.40833 -0.78075 0.53232 
-2.40655 -1.41914 -1.34394 -2.40655 -1.41914 0.46028 -2.40655 -0.56862 -1.34394 
-2.40655 -0.56862 0.46028 -2.40301 -1.85215 -0.95028 -2.3988 -1.80862 -1.01795 
-2.38247 -0.99388 -1.44063 -2.38247 -0.99388 0.55696 -2.37164 -1.58869 -1.24479 
-2.37164 -0.39906 -1.24479 -2.37164 -0.39906 0.36112 -2.37164 -1.47804 -1.31597 
-2.37164 -1.47804 0.43231 -2.37164 -0.50971 -1.31597 -2.37164 -0.50971 0.43231 
-2.3716 -1.68723 -1.16142 -2.3716 -0.30053 -1.16142 -2.3716 -0.30053 0.27776 
-2.3716 -1.77217 -1.06857 -2.3716 -0.21558 0.1849 -2.37119 -1.26225 -1.4044 
-2.37119 -1.26225 0.52074 -2.37119 -0.7255 -1.4044 -2.37119 -0.7255 0.52074 
-2.37119 -1.36882 -1.36811 -2.37119 -1.36882 0.48444 -2.37119 -0.61893 -1.36811 
-2.37119 -0.61893 0.48444 -2.37116 -1.15437 -1.42815 -2.37116 -1.15437 0.54448 
-2.37116 -0.83338 -1.42815 -2.37116 -0.83338 0.54448 -2.37116 -1.04728 -1.43969 
-2.37116 -1.04728 0.55603 -2.37116 -0.94047 -1.43969 -2.37116 -0.94047 0.55603 
-2.36826 -1.83245 -0.9855 -2.3334 -1.81037 -1.01918 -2.3334 -1.73195 -1.11656 
-2.3334 -1.64087 -1.20432 -2.3334 -1.53461 -1.28302 -2.3334 -1.53461 0.39936 
-2.3334 -1.42028 -1.34637 -2.3334 -1.42028 0.4627 -2.3334 -1.31658 -1.38833 
-2.3334 -1.31658 0.50467 -2.3334 -1.2076 -1.41873 -2.3334 -1.2076 0.53506 
-2.3334 -1.10075 -1.4361 -2.3334 -1.10075 0.55244 -2.3334 -0.99388 -1.44183 
-2.3334 -0.99388 0.55817 -2.3334 -0.887 -1.4361 -2.3334 -0.887 0.55244 
-2.3334 -0.78015 -1.41873 -2.3334 -0.78015 0.53506 -2.3334 -0.67117 -1.38833 
-2.3334 -0.67117 0.50467 -2.3334 -0.56747 -1.34637 -2.3334 -0.56747 0.4627 
-2.3334 -0.45314 -1.28302 -2.3334 -0.45314 0.39936 -2.3334 -0.34688 -1.20432 
-2.3334 -0.34688 0.32066 -2.3334 -0.25581 0.23289 -2.29855 -1.83245 -0.9855 
-2.29564 -1.04728 -1.43969 -2.29564 -1.04728 0.55603 -2.29564 -0.94047 -1.43969 
-2.29564 -0.94047 0.55603 -2.29564 -1.15437 -1.42815 -2.29564 -1.15437 0.54448 
-2.29564 -0.83338 -1.42815 -2.29564 -0.83338 0.54448 -2.29562 -1.36882 -1.36811 
-2.29562 -1.36882 0.48444 -2.29562 -0.61893 -1.36811 -2.29562 -0.61893 0.48444 
-2.29561 -1.26225 -1.4044 -2.29561 -1.26225 0.52074 -2.29561 -0.7255 -1.4044 
-2.29561 -0.7255 0.52074 -2.2952 -1.77217 -1.06857 -2.2952 -1.68723 -1.16142 
-2.2952 -0.30053 -1.16142 -2.2952 -0.30053 0.27776 -2.29517 -1.47804 -1.31597 
-2.29517 -1.47804 0.43231 -2.29517 -0.50971 -1.31597 -2.29517 -0.50971 0.43231 
-2.29517 -1.58869 -1.24479 -2.29517 -0.39906 -1.24479 -2.29517 -0.39906 0.36112 
-2.28433 -0.99388 -1.44063 -2.28433 -0.99388 0.55696 -2.268 -1.80862 -1.01795 
-2.26026 -1.41914 -1.34394 -2.26026 -1.41914 0.46028 -2.26026 -0.56862 -1.34394 
-2.26026 -0.56862 0.46028 -2.25848 -1.207 -1.41598 -2.25848 -1.207 0.53232 
-2.25848 -0.78075 -1.41598 -2.25848 -0.78075 0.53232 -2.25804 -1.10045 -1.43328 
-2.25804 -1.10045 0.54961 -2.25804 -0.8873 -1.43328 -2.25804 -0.8873 0.54961 
-2.258 -1.31566 -1.38564 -2.258 -1.31566 0.50197 -2.258 -0.67209 -1.38564 
-2.258 -0.67209 0.50197 -2.25781 -1.63902 -1.20214 -2.25781 -0.34873 -1.20214 
-2.25781 -0.34873 0.31848 -2.25721 -1.7298 -1.1146 -2.25721 -0.25795 0.23093 
-2.25715 -1.53304 -1.28057 -2.25715 -1.53304 0.39691 -2.25715 -0.45471 -1.28057 
-2.25715 -0.45471 0.39691 -2.24658 -1.04724 -1.43663 -2.24658 -1.04724 0.55296 
-2.24658 -0.94051 -1.43663 -2.24658 -0.94051 0.55296 -2.23538 -0.99388 -1.43702 
-2.23538 -0.99388 0.55335 -2.23321 -1.82883 -0.98295 -2.2298 -1.76838 -1.06586 
-2.22251 -1.3665 -1.36317 -2.22251 -1.3665 0.4795 -2.22251 -0.62125 -1.36317 
-2.22251 -0.62125 0.4795 -2.22202 -1.47569 -1.311 -2.22202 -1.47569 0.42733 
-2.22202 -0.51206 -1.311 -2.22202 -0.51206 0.42733 -2.22077 -1.15317 -1.42262 
-2.22077 -1.15317 0.53895 -2.22077 -0.83459 -1.42262 -2.22077 -0.83459 0.53895 
-2.22073 -1.26104 -1.39887 -2.22073 -1.26104 0.51521 -2.22073 -0.72671 -1.39887 
-2.22073 -0.72671 0.51521 -2.21962 -1.68349 -1.15702 -2.21962 -0.30427 -1.15702 
-2.21962 -0.30427 0.27335 -2.21957 -1.58495 -1.24038 -2.21957 -0.4028 -1.24038 
-2.21957 -0.4028 0.35671 -2.20893 -1.10044 -1.42832 -2.20893 -1.10044 0.54465 
-2.20893 -0.88731 -1.42832 -2.20893 -0.88731 0.54465 -2.20287 -1.80339 -1.01424 
-2.19849 -1.84672 -0.94626 -2.19746 -1.04713 -1.43112 -2.19746 -1.04713 0.54745 
-2.19746 -0.94062 -1.43112 -2.19746 -0.94062 0.54745 -2.19166 -1.72377 -1.11054 
-2.19166 -0.26398 0.22687 -2.1875 -1.41571 -1.33669 -2.1875 -1.41571 0.45302 
-2.1875 -0.57204 -1.33669 -2.1875 -0.57204 0.45302 -2.18667 -0.99388 -1.43101 
-2.18667 -0.99388 0.54734 -2.18483 -1.31186 -1.37821 -2.18483 -1.31186 0.49455 
-2.18483 -0.67589 -1.37821 -2.18483 -0.67589 0.49455 -2.18397 -1.2052 -1.40776 
-2.18397 -1.2052 0.52409 -2.18397 -0.78255 -1.40776 -2.18397 -0.78255 0.52409 
-2.18382 -1.52971 -1.2728 -2.18382 -1.52971 0.38913 -2.18382 -0.45804 -1.2728 
-2.18382 -0.45804 0.38913 -2.18265 -1.63348 -1.19561 -2.18265 -0.35427 -1.19561 
-2.18265 -0.35427 0.31195 -2.17181 -1.15292 -1.41579 -2.17181 -1.15292 0.53213 
-2.17181 -0.83484 -1.41579 -2.17181 -0.83484 0.53213 -2.16809 -1.82169 -0.97792 
-2.16435 -1.76106 -1.06059 -2.16012 -1.10016 -1.42095 -2.16012 -1.10016 0.53729 
-2.16012 -0.88759 -1.42095 -2.16012 -0.88759 0.53729 -2.15428 -1.67557 -1.1512 
-2.15428 -0.31218 -1.1512 -2.15428 -0.31218 0.26754 -2.14956 -1.36187 -1.3533 
-2.14956 -1.36187 0.46964 -2.14956 -0.62588 -1.3533 -2.14956 -0.62588 0.46964 
-2.14894 -1.0471 -1.42323 -2.14894 -1.0471 0.53957 -2.14894 -0.94065 -1.42323 
-2.14894 -0.94065 0.53957 -2.14887 -1.47098 -1.30109 -2.14887 -1.47098 0.41742 
-2.14887 -0.51677 -1.30109 -2.14887 -0.51677 0.41742 -2.14782 -1.25633 -1.38876 
-2.14782 -1.25633 0.5051 -2.14782 -0.73142 -1.38876 -2.14782 -0.73142 0.5051 
-2.14648 -1.58004 -1.23016 -2.14648 -0.40771 -1.23016 -2.14648 -0.40771 0.3465 
-2.13831 -1.79468 -1.00809 -2.13831 -0.99388 -1.42262 -2.13831 -0.99388 0.53895 
-2.13459 -1.20538 -1.39878 -2.13459 -1.20538 0.51511 -2.13459 -0.78237 -1.39878 
-2.13459 -0.78237 0.51511 -2.13377 -1.83762 -0.94007 -2.12674 -1.71456 -1.10357 
-2.12674 -0.27319 0.21991 -2.12245 -1.15295 -1.4063 -2.12245 -1.15295 0.52264 
-2.12245 -0.83481 -1.4063 -2.12245 -0.83481 0.52264 -2.1165 -1.62213 -1.18899 
-2.1165 -0.36562 -1.18899 -2.1165 -0.36562 0.30533 -2.11553 -1.41003 -1.32464 
-2.11553 -1.41003 0.44097 -2.11553 -0.57772 -1.32464 -2.11553 -0.57772 0.44097 
-2.11246 -1.30634 -1.36571 -2.11246 -1.30634 0.48205 -2.11246 -0.68142 -1.36571 
-2.11246 -0.68142 0.48205 -2.11131 -1.52347 -1.26049 -2.11131 -1.52347 0.37683 
-2.11131 -0.46428 -1.26049 -2.11131 -0.46428 0.37683 -2.11065 -1.09983 -1.41093 
-2.11065 -1.09983 0.52727 -2.11065 -0.88792 -1.41093 -2.11065 -0.88792 0.52727 
-2.10389 -1.81112 -0.97046 -2.10013 -1.75028 -1.05293 -2.09952 -1.04667 -1.41266 
-2.09952 -1.04667 0.529 -2.09952 -0.94109 -1.41266 -2.09952 -0.94109 0.529 
-2.09875 -1.25606 -1.37789 -2.09875 -1.25606 0.49422 -2.09875 -0.7317 -1.37789 
-2.09875 -0.7317 0.49422 -2.09042 -0.99388 -1.41186 -2.09042 -0.99388 0.5282 
-2.08834 -1.66315 -1.14327 -2.08834 -0.3246 -1.14327 -2.08834 -0.3246 0.2596 
-2.08572 -1.20502 -1.38738 -2.08572 -1.20502 0.50372 -2.08572 -0.78273 -1.38738 
-2.08572 -0.78273 0.50372 -2.08077 -1.56695 -1.22143 -2.08077 -1.56695 0.33776 
-2.08077 -0.42081 -1.22143 -2.08077 -0.42081 0.33776 -2.07805 -1.355 -1.3387 
-2.07805 -1.355 0.45504 -2.07805 -0.63275 -1.3387 -2.07805 -0.63275 0.45504 
-2.07733 -1.46406 -1.28644 -2.07733 -1.46406 0.40277 -2.07733 -0.5237 -1.28644 
-2.07733 -0.5237 0.40277 -2.07458 -1.78255 -0.99951 -2.07335 -1.15236 -1.39433 
-2.07335 -1.15236 0.51067 -2.07335 -0.83539 -1.39433 -2.07335 -0.83539 0.51067 
-2.06912 -1.82502 -0.93107 -2.06366 -1.30566 -1.35289 -2.06366 -1.30566 0.46923 
-2.06366 -0.6821 -1.35289 -2.06366 -0.6821 0.46923 -2.06175 -1.09922 -1.39844 
-2.06175 -1.09922 0.51478 -2.06175 -0.88853 -1.39844 -2.06175 -0.88853 0.51478 
-2.06078 -1.70124 -1.094 -2.06078 -0.28651 0.21033 -2.05203 -1.04663 -1.39998 
-2.05203 -1.04663 0.51632 -2.05203 -0.94113 -1.39998 -2.05203 -0.94113 0.51632 
-2.05134 -1.60793 -1.17897 -2.05134 -0.37982 -1.17897 -2.05134 -0.37982 0.29531 
-2.05002 -1.25517 -1.36456 -2.05002 -1.25517 0.48089 -2.05002 -0.73259 -1.36456 
-2.05002 -0.73259 0.48089 -2.04596 -1.50839 -1.2497 -2.04596 -1.50839 0.36604 
-2.04596 -0.47937 -1.2497 -2.04596 -0.47937 0.36604 -2.04473 -1.40212 -1.30786 
-2.04473 -1.40212 0.42419 -2.04473 -0.58563 -1.30786 -2.04473 -0.58563 0.42419 
-2.04312 -0.99388 -1.39877 -2.04312 -0.99388 0.51511 -2.03968 -1.79683 -0.96047 
-2.03746 -1.20414 -1.37361 -2.03746 -1.20414 0.48995 -2.03746 -0.78361 -1.37361 
-2.03746 -0.78361 0.48995 -2.03449 -1.73568 -1.04214 -2.0297 -1.35366 -1.32406 
-2.0297 -1.35366 0.44039 -2.0297 -0.63409 -1.32406 -2.0297 -0.63409 0.44039 
-2.02518 -1.15132 -1.38003 -2.02518 -1.15132 0.49636 -2.02518 -0.83643 -1.38003 
-2.02518 -0.83643 0.49636 -2.02299 -1.6478 -1.13178 -2.02299 -0.33995 0.24812 
-2.01577 -1.55094 -1.20916 -2.01577 -1.55094 0.3255 -2.01577 -0.43681 -1.20916 
-2.01577 -0.43681 0.3255 -2.01554 -1.30418 -1.33775 -2.01554 -1.30418 0.45409 
-2.01554 -0.68357 -1.33775 -2.01554 -0.68357 0.45409 -2.01462 -1.09919 -1.38379 
-2.01462 -1.09919 0.50013 -2.01462 -0.88856 -1.38379 -2.01462 -0.88856 0.50013 
-2.01264 -1.4475 -1.2733 -2.01264 -1.4475 0.38964 -2.01264 -0.54025 -1.2733 
-2.01264 -0.54025 0.38964 -2.01196 -1.76704 -0.98854 -2.00564 -1.80875 -0.91991 
-2.00497 -1.0465 -1.38489 -2.00497 -1.0465 0.50123 -2.00497 -0.94125 -1.38489 
-2.00497 -0.94125 0.50123 -2.00228 -1.25382 -1.34891 -2.00228 -1.25382 0.46524 
-2.00228 -0.73393 -1.34891 -2.00228 -0.73393 0.46524 -1.99651 -0.99388 -1.38338 
-1.99651 -0.99388 0.49971 -1.99608 -1.68464 -1.08141 -1.99608 -0.30311 0.19774 
-1.99485 -1.40295 -1.2892 -1.99485 -1.40295 0.40554 -1.99485 -0.5848 -1.2892 
-1.99485 -0.5848 0.40554 -1.98996 -1.20272 -1.35749 -1.98996 -1.20272 0.47383 
-1.98996 -0.78503 -1.35749 -1.98996 -0.78503 0.47383 -1.98746 -1.59094 -1.1656 
-1.98746 -0.39682 0.28194 -1.98193 -1.49093 -1.23519 -1.98193 -1.49093 0.35152 
-1.98193 -0.49682 0.35152 -1.97988 -1.35428 -1.30504 -1.97988 -1.35428 0.42138 
-1.97988 -0.63347 -1.30504 -1.97988 -0.63347 0.42138 -1.97861 -1.15103 -1.36347 
-1.97861 -1.15103 0.47981 -1.97861 -0.83672 -1.36347 -1.97861 -0.83672 0.47981 
-1.97774 -1.77944 -0.94819 -1.97261 -1.71801 -1.0296 -1.96827 -1.09889 -1.36684 
-1.96827 -1.09889 0.48318 -1.96827 -0.88886 -1.36684 -1.96827 -0.88886 0.48318 
-1.96561 -1.30433 -1.31838 -1.96561 -1.30433 0.43472 -1.96561 -0.68342 -1.31838 
-1.96561 -0.68342 0.43472 -1.96346 -1.44735 -1.2527 -1.96346 -1.44735 0.36903 
-1.96346 -0.5404 0.36903 -1.95957 -1.62972 -1.11707 -1.95957 -0.35803 0.23341 
-1.95896 -1.04646 -1.36759 -1.95896 -1.04646 0.48393 -1.95896 -0.94129 -1.36759 
-1.95896 -0.94129 0.48393 -1.95273 -1.53223 -1.19367 -1.95273 -1.53223 0.31001 
-1.95273 -0.45552 0.31001 -1.95242 -1.25378 -1.32913 -1.95242 -1.25378 0.44547 
-1.95242 -0.73397 -1.32913 -1.95242 -0.73397 0.44547 -1.95072 -0.99388 -1.36571 
-1.95072 -0.99388 0.48205 -1.94593 -1.40262 -1.26814 -1.94593 -1.40262 0.38448 
-1.94593 -0.58513 0.38448 -1.9394 -1.20112 -1.33728 -1.9394 -1.20112 0.45361 
-1.9394 -0.78664 -1.33728 -1.9394 -0.78664 0.45361 -1.93485 -1.6646 -1.06736 
-1.93485 -0.32315 0.1837 -1.93344 -1.48985 -1.21257 -1.93344 -1.48985 0.32891 
-1.93344 -0.49791 0.32891 -1.93075 -1.35362 -1.28353 -1.93075 -1.35362 0.39987 
-1.93075 -0.63413 0.39987 -1.92819 -1.14926 -1.34275 -1.92819 -1.14926 0.45909 
-1.92819 -0.83849 -1.34275 -1.92819 -0.83849 0.45909 -1.92515 -1.57123 -1.14894 
-1.92515 -1.57123 0.26527 -1.92515 -0.41653 0.26527 -1.91785 -1.0967 -1.34557 
-1.91785 -1.0967 0.46191 -1.91785 -0.89105 -1.34557 -1.91785 -0.89105 0.46191 
-1.91673 -1.30359 -1.2965 -1.91673 -1.30359 0.41284 -1.91673 -0.68416 0.41284 
-1.91511 -1.44596 -1.22965 -1.91511 -1.44596 0.34598 -1.91511 -0.54179 0.34598 
-1.9087 -1.04415 -1.34577 -1.9087 -1.04415 0.4621 -1.9087 -0.9436 -1.34577 
-1.9087 -0.9436 0.4621 -1.90585 -0.99388 -1.34582 -1.90585 -0.99388 0.46216 
-1.90508 -1.52996 -1.16926 -1.90508 -1.52996 0.2856 -1.90508 -0.45779 0.2856 
-1.90273 -1.25163 -1.30675 -1.90273 -1.25163 0.42309 -1.90273 -0.73612 0.42309 
-1.89933 -1.60775 -1.10118 -1.89933 -0.38 0.21751 -1.89811 -1.40114 -1.24474 
-1.89811 -1.40114 0.36108 -1.89811 -0.58662 0.36108 -1.89002 -1.19889 -1.3144 
-1.89002 -1.19889 0.43074 -1.89002 -0.78886 0.43074 -1.88609 -1.48734 -1.18775 
-1.88609 -1.48734 0.30409 -1.88609 -0.50041 0.30409 -1.88304 -1.3519 -1.25975 
-1.88304 -1.3519 0.37609 -1.88304 -0.63585 0.37609 -1.8787 -1.14676 -1.31925 
-1.8787 -1.14676 0.43559 -1.8787 -0.84099 -1.31925 -1.8787 -0.84099 0.43559 
-1.87808 -1.5683 -1.12207 -1.87808 -1.5683 0.2384 -1.87808 -0.41945 0.2384 
-1.87536 -0.34611 0.16693 -1.86868 -1.09419 -1.32159 -1.86868 -1.09419 0.43792 
-1.86868 -0.89356 -1.32159 -1.86868 -0.89356 0.43792 -1.86822 -1.44348 -1.20437 
-1.86822 -1.44348 0.3207 -1.86822 -0.54427 0.3207 -1.86786 -1.30094 -1.27189 
-1.86786 -1.30094 0.38822 -1.86786 -0.68682 0.38822 -1.86475 -1.0441 -1.32379 
-1.86475 -1.0441 0.44012 -1.86475 -0.94365 -1.32379 -1.86475 -0.94365 0.44012 
-1.862 -0.99388 -1.32375 -1.862 -0.99388 0.44009 -1.85817 -1.52669 -1.14202 
-1.85817 -1.52669 0.25836 -1.85817 -0.46106 0.25836 -1.85404 -1.24875 -1.28163 
-1.85404 -1.24875 0.39796 -1.85404 -0.73901 0.39796 -1.85335 -0.31498 0.11374 
-1.85327 -0.38434 0.189 -1.85153 -1.39849 -1.21906 -1.85153 -1.39849 0.3354 
-1.85153 -0.58926 0.3354 -1.84195 -1.19606 -1.28895 -1.84195 -1.19606 0.40528 
-1.84195 -0.79169 0.40528 -1.83919 -1.48351 -1.16017 -1.83919 -1.48351 0.27651 
-1.83919 -0.50424 0.27651 -1.83522 -1.34845 -1.23309 -1.83522 -1.34845 0.34943 
-1.83522 -0.6393 0.34943 -1.83236 -1.56369 0.20953 -1.83236 -0.42406 0.20953 
-1.83083 -1.14377 -1.29328 -1.83083 -1.14377 0.40961 -1.83083 -0.84399 0.40961 
-1.83033 -0.35184 0.13671 -1.82564 -1.0941 -1.29748 -1.82564 -1.0941 0.41382 
-1.82564 -0.89366 0.41382 -1.82171 -1.04393 -1.29954 -1.82171 -1.04393 0.41588 
-1.82171 -0.94382 0.41588 -1.82152 -1.43933 -1.17637 -1.82152 -1.43933 0.29271 
-1.82152 -0.54842 0.29271 -1.82039 -1.29736 -1.24478 -1.82039 -1.29736 0.36111 
-1.82039 -0.69039 0.36111 -1.8193 -0.99388 -1.29956 -1.8193 -0.99388 0.4159 
-1.8124 -1.52163 0.22901 -1.8124 -0.46613 0.22901 -1.80947 -0.32232 0.0821 
-1.80845 -0.39047 0.15844 -1.80709 -1.24537 -1.25408 -1.80709 -1.24537 0.37042 
-1.80709 -0.74238 0.37042 -1.80631 -1.3947 -1.19118 -1.80631 -1.3947 0.30751 
-1.80631 -0.59305 0.30751 -1.79534 -1.19263 -1.26097 -1.79534 -1.19263 0.37731 
-1.79534 -0.79512 0.37731 -1.79376 -1.47822 -1.13046 -1.79376 -1.47822 0.24679 
-1.79376 -0.50953 0.24679 -1.79021 -1.34439 -1.20477 -1.79021 -1.34439 0.32111 
-1.79021 -0.64336 0.32111 -1.78891 -1.14338 -1.26717 -1.78891 -1.14338 0.3835 
-1.78891 -0.84437 0.3835 -1.78811 -1.5574 0.17873 -1.78811 -0.43035 0.17873 
-1.7868 -0.35948 0.10477 -1.78384 -1.09375 -1.27129 -1.78384 -1.09375 0.38763 
-1.78384 -0.894 0.38763 -1.78014 -1.04388 -1.27334 -1.78014 -1.04388 0.38967 
-1.78014 -0.94387 0.38967 -1.77783 -0.99388 0.38964 -1.7775 -1.43453 -1.14667 
-1.7775 -1.43453 0.263 -1.7775 -0.55322 0.263 -1.77545 -1.29278 -1.216 
-1.77545 -1.29278 0.33234 -1.77545 -0.69497 0.33234 -1.76837 -1.51498 0.19785 
-1.76837 -0.47278 0.19785 -1.76545 -0.39818 0.12612 -1.76259 -1.38977 -1.16116 
-1.76259 -1.38977 0.2775 -1.76259 -0.59798 0.2775 -1.76238 -1.24057 -1.22483 
-1.76238 -1.24057 0.34116 -1.76238 -0.74718 0.34116 -1.75486 -0.35184 0.06124 
-1.7542 -1.19246 -1.23246 -1.7542 -1.19246 0.3488 -1.7542 -0.79529 0.3488 
-1.75094 -1.47243 0.21523 -1.75094 -0.51532 0.21523 -1.74777 -1.14313 -1.23855 
-1.74777 -1.14313 0.35488 -1.74777 -0.84462 0.35488 -1.74646 -1.33908 -1.17418 
-1.74646 -1.33908 0.29052 -1.74646 -0.64868 0.29052 -1.74546 -0.43831 0.14611 
-1.74258 -1.09318 0.35884 -1.74258 -0.89457 0.35884 -1.73891 -1.04324 0.36075 
-1.73891 -0.94451 0.36075 -1.7377 -0.99388 0.36138 -1.73487 -1.42848 0.23113 
-1.73487 -0.55927 0.23113 -1.73313 -0.39047 0.08312 -1.7321 -1.28735 -1.18501 
-1.7321 -1.28735 0.30134 -1.7321 -0.70041 0.30134 -1.7269 -0.47977 0.16467 
-1.72464 -0.34611 0.01621 -1.72256 -1.23987 -1.1944 -1.72256 -1.23987 0.31074 
-1.72256 -0.74788 0.31074 -1.72048 -1.38372 0.24545 -1.72048 -0.60403 0.24545 
-1.71451 -1.19179 -1.20197 -1.71451 -1.19179 0.31831 -1.71451 -0.79596 0.31831 
-1.71284 -0.43035 0.10346 -1.70979 -0.52248 0.18178 -1.70788 -1.14226 0.32413 
-1.70788 -0.84549 0.32413 -1.70463 -1.33275 -1.1417 -1.70463 -1.33275 0.25804 
-1.70463 -0.655 0.25804 -1.70283 -1.09236 0.32802 -1.70283 -0.89539 0.32802 
-1.70257 -0.38434 0.0383 -1.70015 -1.04318 0.33054 -1.70015 -0.94457 0.33054 
-1.69901 -0.99388 0.33118 -1.69418 -1.42143 0.19738 -1.69418 -0.56632 0.19738 
-1.69372 -0.47278 0.1232 -1.69361 -1.28612 -1.15265 -1.69361 -1.28612 0.26898 
-1.69361 -0.70163 0.26898 -1.6841 -1.23855 -1.16193 -1.6841 -1.23855 0.27826 
-1.6841 -0.7492 0.27826 -1.68204 -0.42406 0.05921 -1.68012 -1.37656 0.21145 
-1.68012 -0.61119 0.21145 -1.67637 -1.19063 0.28591 -1.67637 -0.79713 0.28591 
-1.67634 -0.51532 0.14063 -1.66977 -1.14102 0.29161 -1.66977 -0.84674 0.29161 
-1.66763 -1.33077 0.22394 -1.66763 -0.65699 0.22394 -1.66545 -1.09225 0.29584 
-1.66545 -0.8955 0.29584 -1.66274 -1.043 0.2983 -1.66274 -0.94475 0.2983 
-1.66256 -0.46613 0.07917 -1.66184 -0.99388 0.29912 -1.66044 -0.55927 0.1567 
-1.65674 -1.28416 0.23483 -1.65674 -0.70359 0.23483 -1.64749 -1.23686 0.24408 
-1.64749 -0.7509 0.24408 -1.64612 -0.60403 0.17109 -1.64478 -0.50953 0.09781 
-1.63988 -1.18897 0.25169 -1.63988 -0.79879 0.25169 -1.63395 -1.14061 0.25762 
-1.63395 -0.84715 0.25762 -1.63353 -0.655 0.18694 -1.6297 -1.09189 0.26187 
-1.6297 -0.89586 0.26187 -1.62856 -0.55322 0.11407 -1.62715 -1.04294 0.26442 
-1.62715 -0.94481 0.26442 -1.62629 -0.99388 0.26527 -1.62258 -1.28612 0.19796 
-1.62258 -0.70163 0.19796 -1.61407 -0.59798 0.12898 -1.61331 -1.23855 0.20747 
-1.61331 -0.7492 0.20747 -1.60566 -1.19063 0.21519 -1.60566 -0.79713 0.21519 
-1.60105 -0.64868 0.14511 -1.59996 -1.14102 0.2218 -1.59996 -0.84674 0.2218 
-1.59573 -1.09225 0.22612 -1.59573 -0.8955 0.22612 -1.59327 -1.043 0.22883 
-1.59327 -0.94475 0.22883 -1.59245 -0.99388 0.22973 -1.59023 -0.70041 0.15947 
-1.58406 -0.59305 0.08526 -1.58083 -1.23987 0.16901 -1.58083 -0.74788 0.16901 
-1.57326 -1.19179 0.17706 -1.57326 -0.79596 0.17706 -1.57046 -0.64336 0.10136 
-1.56744 -1.14226 0.18369 -1.56744 -0.84549 0.18369 -1.56355 -1.09236 0.18874 
-1.56355 -0.89539 0.18874 -1.56103 -1.04318 0.19142 -1.56103 -0.94457 0.19142 
-1.56039 -0.99388 0.19256 -1.55923 -0.69497 0.11612 -1.55041 -0.74718 0.12919 
-1.54277 -0.79529 0.13737 -1.53669 -1.14313 0.1438 -1.53669 -0.84462 0.1438 
-1.53273 -1.09318 0.14899 -1.53273 -0.89457 0.14899 -1.53082 -1.04324 0.15266 
-1.53082 -0.94451 0.15266 -1.53019 -0.99388 0.15387 -1.52115 -0.74238 0.08448 
-1.51426 -0.79512 0.09622 -1.50807 -0.84437 0.10266 -1.50394 -1.09375 0.10773 
-1.50394 -0.894 0.10773 -1.50193 -0.99388 0.11374 -1.5019 -1.04388 0.11143 
-1.5019 -0.94387 0.11143 -1.47775 -0.89366 0.06593 -1.47569 -1.04393 0.06986 
-1.47569 -0.94382 0.06986 -1.47567 -0.99388 0.07227 -1.45148 -0.99388 0.02956 
-1.45145 -0.94365 0.02682 -3.26106 -2.48395 -0.37301 -3.26026 -2.43116 -0.38211 
-3.25933 -2.53712 -0.36188 -3.25469 -2.59023 -0.35008 -3.24838 -2.48391 -0.4205 
-3.24838 -2.37841 -0.4205 -3.24717 -2.64267 -0.33793 -3.24717 -2.43116 -0.42941 
-3.24684 -2.53651 -0.41078 -3.24273 -2.58965 -0.39918 -3.23578 -2.64231 -0.38681 
-3.23329 -2.48379 -0.46756 -3.23329 -2.37854 -0.46756 -3.23219 -2.53647 -0.45791 
-3.23219 -2.32585 -0.45791 -3.23177 -2.43116 -0.47602 -3.22842 -2.58861 -0.44735 
-3.22628 -2.69334 -0.37378 -3.22201 -2.64143 -0.43506 -3.21599 -2.48375 -0.51357 
-3.21599 -2.37858 -0.51357 -3.21524 -2.53618 -0.50426 -3.21524 -2.32614 -0.50426 
-3.21411 -2.43116 -0.52181 -3.21295 -2.69245 -0.42251 -3.21187 -2.58832 -0.49392 
-3.20588 -2.64001 -0.48257 -3.20129 -2.74294 -0.40887 -3.1973 -2.69111 -0.47025 
-3.19422 -2.43116 -0.56668 -3.19416 -2.48144 -0.56383 -3.19416 -2.38089 -0.56383 
-3.19397 -2.53399 -0.55468 -3.19397 -2.32834 -0.55468 -3.19115 -2.58655 -0.54434 
-3.1871 -2.79229 -0.39448 -3.18615 -2.74147 -0.45699 -3.18567 -2.6384 -0.53312 
-3.17753 -2.69107 -0.5201 -3.17245 -2.79095 -0.44283 -3.17218 -2.48139 -0.60778 
-3.17218 -2.38094 -0.60778 -3.17215 -2.43116 -0.61052 -3.16998 -2.53148 -0.60385 
-3.16998 -2.33084 -0.60385 -3.16765 -2.58405 -0.59383 -3.16765 -2.27828 -0.59383 
-3.16678 -2.74162 -0.50692 -3.1628 -2.63618 -0.58251 -3.15625 -2.83941 -0.4278 
-3.15515 -2.68891 -0.5698 -3.15344 -2.79156 -0.49265 -3.14796 -2.43116 -0.65323 
-3.14794 -2.48122 -0.65081 -3.14794 -2.38111 -0.65081 -3.14587 -2.53138 -0.64689 
-3.14587 -2.33094 -0.64689 -3.1449 -2.74088 -0.5558 -3.14167 -2.58105 -0.6417 
-3.14167 -2.28127 -0.6417 -3.1376 -2.84024 -0.47768 -3.13734 -2.63335 -0.63057 
-3.13193 -2.79091 -0.54178 -3.13002 -2.68603 -0.61848 -3.12173 -2.48116 -0.69239 
-3.12173 -2.38116 -0.69239 -3.1217 -2.88478 -0.45989 -3.1217 -2.43116 -0.6947 
-3.12028 -2.73822 -0.60466 -3.11969 -2.53104 -0.68869 -3.11969 -2.33128 -0.68869 
-3.11654 -2.83991 -0.5266 -3.11556 -2.58067 -0.68362 -3.11556 -2.28166 -0.68362 
-3.10937 -2.62992 -0.67718 -3.10937 -2.23241 -0.67718 -3.10815 -2.78919 -0.58949 
-3.10247 -2.68266 -0.66544 -3.10109 -2.88464 -0.50907 -3.0981 -2.94567 -0.42657 
-3.09343 -2.43116 -0.73483 -3.09317 -2.73465 -0.65213 -3.09314 -2.83842 -0.57442 
-3.09281 -2.48052 -0.73362 -3.09281 -2.3818 -0.73362 -3.0909 -2.53047 -0.72994 
-3.0909 -2.33185 -0.72994 -3.08694 -2.58042 -0.72476 -3.08694 -2.28191 -0.72476 
-3.08358 -2.92821 -0.4906 -3.08149 -2.78574 -0.63731 -3.08086 -2.62975 -0.71832 
-3.08086 -2.23258 -0.71832 -3.07804 -2.88325 -0.55742 -3.07322 -2.67786 -0.71015 
-3.06746 -2.83578 -0.621 -3.0644 -2.73007 -0.69708 -3.06324 -2.43116 -0.77352 
-3.0626 -2.48047 -0.77238 -3.0626 -2.38186 -0.77238 -3.06097 -2.92713 -0.53909 
-3.06008 -2.52965 -0.7697 -3.06008 -2.33268 -0.7697 -3.05755 -2.98823 -0.45676 
-3.05619 -2.57955 -0.76465 -3.05619 -2.28277 -0.76465 -3.05317 -2.78168 -0.68232 
-3.05276 -2.88077 -0.60431 -3.05036 -2.62908 -0.75801 -3.05036 -2.23325 -0.75801 
-3.0428 -2.67715 -0.74997 -3.0428 -2.18517 -0.74997 -3.04207 -2.96952 -0.5198 
-3.03957 -2.83199 -0.66622 -3.03615 -2.92463 -0.58644 -3.0334 -2.72463 -0.74043 
-3.03118 -2.43116 -0.81069 -3.03036 -2.48029 -0.80979 -3.03036 -2.38204 -0.80979 
-3.0279 -2.52953 -0.80708 -3.0279 -2.33279 -0.80708 -3.02737 -3.04522 -0.42119 
-3.02477 -2.87662 -0.65101 -3.02367 -2.5783 -0.80276 -3.02367 -2.28402 -0.80276 
-3.02258 -2.77636 -0.72607 -3.01797 -2.62791 -0.79615 -3.01797 -2.23441 -0.79615 
-3.01766 -2.96725 -0.56745 -3.014 -3.02822 -0.48507 -3.01032 -2.67584 -0.78843 
-3.01032 -2.18649 -0.78843 -3.00956 -2.82706 -0.70994 -3.00857 -2.9208 -0.63334 
-3.00104 -2.72341 -0.77892 -2.99733 -3.00851 -0.54738 -2.99733 -2.43116 -0.84623 
-2.99648 -2.48023 -0.84538 -2.99648 -2.3821 -0.84538 -2.99506 -2.87182 -0.69503 
-2.99393 -2.52918 -0.84283 -2.99393 -2.33315 -0.84283 -2.99041 -2.96398 -0.61436 
-2.9901 -2.77003 -0.76789 -2.98968 -2.57789 -0.83858 -2.98968 -2.28443 -0.83858 
-2.98375 -2.62625 -0.83265 -2.98375 -2.23607 -0.83265 -2.98018 -3.08509 -0.44954 
-2.97885 -2.9155 -0.67877 -2.97751 -2.821 -0.75204 -2.97614 -2.67414 -0.82504 
-2.97614 -2.18818 -0.82504 -2.97046 -3.00559 -0.59444 -2.96689 -2.72145 -0.81579 
-2.96689 -2.14088 -0.81579 -2.96546 -3.06701 -0.51296 -2.96319 -2.86577 -0.73766 
-2.96179 -2.43116 -0.88008 -2.96107 -2.95891 -0.66013 -2.96089 -2.48029 -0.87926 
-2.96089 -2.38204 -0.87926 -2.95818 -2.52953 -0.8768 -2.95818 -2.33279 -0.8768 
-2.956 -2.76805 -0.8049 -2.95386 -2.5783 -0.87257 -2.95386 -2.28402 -0.87257 
-2.94957 -3.04504 -0.5732 -2.94729 -2.90972 -0.72159 -2.94725 -2.62791 -0.86687 
-2.94725 -2.23441 -0.86687 -2.94351 -2.81385 -0.79241 -2.94239 -3.13852 -0.41175 
-2.94158 -3.00098 -0.64017 -2.93953 -2.67584 -0.85922 -2.93953 -2.18649 -0.85922 
-2.93002 -2.72341 -0.84994 -2.93002 -2.13892 -0.84994 -2.92991 -2.95226 -0.70416 
-2.9298 -3.12193 -0.47645 -2.92944 -2.85872 -0.77834 -2.92462 -2.43116 -0.91214 
-2.92348 -2.48047 -0.9115 -2.92348 -2.38186 -0.9115 -2.92105 -3.0407 -0.61925 
-2.9208 -2.52965 -0.90898 -2.9208 -2.33268 -0.90898 -2.91899 -2.77003 -0.839 
-2.91899 -2.09229 -0.839 -2.91575 -3.10189 -0.53768 -2.91575 -2.57955 -0.90509 
-2.91575 -2.28277 -0.90509 -2.91384 -2.90256 -0.76274 -2.91079 -2.99469 -0.68442 
-2.90911 -2.62908 -0.89926 -2.90911 -2.23325 -0.89926 -2.90314 -2.821 -0.82641 
-2.90107 -2.67715 -0.8917 -2.90107 -2.18517 -0.8917 -2.89899 -3.07893 -0.59717 
-2.89673 -2.94527 -0.74563 -2.89153 -2.72463 -0.8823 -2.89153 -2.13769 -0.8823 
-2.8905 -3.03457 -0.66408 -2.88876 -2.86577 -0.81209 -2.88593 -2.43116 -0.94233 
-2.88472 -2.48052 -0.94171 -2.88472 -2.3818 -0.94171 -2.88104 -2.53047 -0.9398 
-2.88104 -2.33185 -0.9398 -2.87816 -2.98673 -0.72706 -2.87799 -3.15529 -0.49991 
-2.87717 -2.77636 -0.87148 -2.87717 -2.08596 -0.87148 -2.87586 -2.58042 -0.93584 
-2.87586 -2.28191 -0.93584 -2.87269 -2.90972 -0.79619 -2.86942 -2.62975 -0.92976 
-2.86942 -2.23258 -0.92976 -2.86877 -3.0732 -0.6422 -2.86294 -3.13422 -0.56069 
-2.86125 -2.67786 -0.92212 -2.86125 -2.18447 -0.92212 -2.86104 -2.82706 -0.85846 
-2.86104 -2.03527 -0.85846 -2.85818 -3.02686 -0.70708 -2.85526 -2.95226 -0.77881 
-2.84818 -2.73007 -0.9133 -2.84818 -2.13226 -0.9133 -2.84613 -2.87182 -0.84396 
-2.8458 -3.11006 -0.61918 -2.8458 -2.43116 -0.9706 -2.84349 -2.48116 -0.97063 
-2.84349 -2.38116 -0.97063 -2.83979 -2.53104 -0.96859 -2.83979 -2.33128 -0.96859 
-2.83683 -3.06556 -0.68573 -2.83552 -2.99469 -0.75969 -2.83472 -2.58067 -0.96446 
-2.83472 -2.28166 -0.96446 -2.83342 -2.78168 -0.90207 -2.83342 -2.08065 -0.90207 
-2.82987 -2.9155 -0.82775 -2.82828 -2.62992 -0.95827 -2.82828 -2.23241 -0.95827 
-2.81732 -2.83199 -0.88847 -2.81732 -2.03034 -0.88847 -2.81654 -2.68266 -0.95137 
-2.81654 -2.17967 -0.95137 -2.81518 -3.03457 -0.7394 -2.81416 -3.10272 -0.66306 
-2.81123 -2.95891 -0.80997 -2.80804 -3.16346 -0.58142 -2.80433 -2.43116 -0.99686 
-2.80323 -2.73465 -0.94207 -2.80323 -2.12768 -0.94207 -2.80211 -2.87662 -0.87367 
-2.80211 -1.98571 -0.87367 -2.80191 -2.48122 -0.99684 -2.80191 -2.38111 -0.99684 
-2.79799 -2.53138 -0.99477 -2.79799 -2.33094 -0.99477 -2.7933 -3.0732 -0.71767 
-2.7928 -2.58105 -0.99057 -2.7928 -2.28127 -0.99057 -2.79127 -3.00098 -0.79048 
-2.79023 -3.13827 -0.63913 -2.78841 -2.78574 -0.93039 -2.78841 -2.07659 -0.93039 
-2.78444 -2.9208 -0.85747 -2.78167 -2.63335 -0.98624 -2.78167 -2.22898 -0.98624 
-2.7721 -2.83578 -0.91636 -2.7721 -2.02655 -0.91636 -2.77035 -3.0407 -0.76995 
-2.77028 -3.11006 -0.6947 -2.76958 -2.68603 -0.97892 -2.76958 -2.17629 -0.97892 
-2.76546 -2.96398 -0.83931 -2.76162 -2.43116 -1.02105 -2.75888 -2.48139 -1.02108 
-2.75888 -2.38094 -1.02108 -2.75576 -2.73822 -0.96918 -2.75576 -2.1241 -0.96918 
-2.75541 -2.88077 -0.90166 -2.75541 -1.98156 -0.90166 -2.75495 -2.53148 -1.01888 
-2.75495 -2.33084 -1.01888 -2.74827 -3.07893 -0.74789 -2.74554 -3.00559 -0.81936 
-2.74493 -2.58405 -1.01655 -2.74493 -2.27828 -1.01655 -2.74059 -2.78919 -0.95705 
-2.74059 -2.07314 -0.95705 -2.73754 -2.92463 -0.88505 -2.73754 -1.9377 -0.88505 
-2.73361 -2.63618 -1.0117 -2.73361 -2.22615 -1.0117 -2.73252 -3.16346 -0.65694 
-2.72552 -2.83842 -0.94204 -2.72552 -2.0239 -0.94204 -2.7243 -3.04504 -0.79847 
-2.7209 -2.68891 -1.00405 -2.7209 -2.17341 -1.00405 -2.71855 -2.96725 -0.86656 
-2.71778 -2.43116 -1.04312 -2.71493 -2.48144 -1.04306 -2.71493 -2.38089 -1.04306 
-2.71179 -3.13422 -0.71184 -2.70852 -2.88325 -0.92694 -2.70852 -1.97908 -0.92694 
-2.7069 -2.74088 -0.9938 -2.7069 -2.12145 -0.9938 -2.70578 -2.53399 -1.04287 
-2.70578 -2.32834 -1.04287 -2.69848 -3.00851 -0.84623 -2.69544 -2.58655 -1.04005 
-2.69544 -2.27578 -1.04005 -2.69288 -2.79091 -0.98083 -2.69288 -2.07142 -0.98083 
-2.69019 -2.92713 -0.90987 -2.69019 -1.93519 -0.90987 -2.68878 -3.10189 -0.76465 
-2.68422 -2.6384 -1.03457 -2.68422 -2.22392 -1.03457 -2.6777 -2.83991 -0.96544 
-2.6777 -2.02241 -0.96544 -2.67291 -2.43116 -1.06301 -2.6712 -2.69107 -1.02643 
-2.6712 -2.17126 -1.02643 -2.6709 -2.96952 -0.89097 -2.6709 -1.89281 -0.89097 
-2.66467 -2.48375 -1.06489 -2.66467 -2.37858 -1.06489 -2.66406 -3.06701 -0.81436 
-2.66017 -2.88464 -0.94999 -2.66017 -1.97769 -0.94999 -2.65802 -2.74162 -1.01568 
-2.65802 -2.12071 -1.01568 -2.65536 -2.53618 -1.06414 -2.65536 -2.32614 -1.06414 
-2.65101 -3.15529 -0.72689 -2.64502 -2.58832 -1.06077 -2.64502 -2.27401 -1.06077 
-2.64375 -2.79156 -1.00234 -2.64375 -2.07076 -1.00234 -2.6417 -2.92821 -0.93248 
-2.6417 -1.93411 -0.93248 -2.63617 -3.02822 -0.8629 -2.63367 -2.64001 -1.05478 
-2.63367 -2.22232 -1.05478 -2.62878 -2.84024 -0.9865 -2.62878 -2.02208 -0.9865 
-2.62755 -3.12193 -0.7787 -2.62712 -2.43116 -1.08067 -2.62135 -2.69111 -1.0462 
-2.62135 -2.17122 -1.0462 -2.61866 -2.48379 -1.08219 -2.61866 -2.37854 -1.08219 
-2.61099 -2.88478 -0.9706 -2.61099 -1.97754 -0.9706 -2.60901 -2.53647 -1.08109 
-2.60901 -2.32585 -1.08109 -2.60809 -2.74147 -1.03505 -2.60809 -2.12086 -1.03505 
-2.60786 -2.98823 -0.90645 -2.60786 -1.8741 -0.90645 -2.60064 -3.08509 -0.82908 
-2.59845 -2.58861 -1.07732 -2.59845 -2.27372 -1.07732 -2.59393 -2.79095 -1.02135 
-2.59393 -2.07138 -1.02135 -2.58914 -3.17297 -0.73944 -2.58616 -2.64143 -1.07091 
-2.58616 -2.2209 -1.07091 -2.58051 -2.43116 -1.09607 -2.5789 -2.83941 -1.00515 
-2.5789 -2.02291 -1.00515 -2.57767 -2.94567 -0.947 -2.57767 -1.91665 -0.947 
-2.57361 -2.69245 -1.06185 -2.57361 -2.16987 -1.06185 -2.57229 -3.04522 -0.87627 
-2.5716 -2.48391 -1.09728 -2.5716 -2.37841 -1.09728 -2.56285 -3.13852 -0.79129 
-2.56188 -2.53651 -1.09574 -2.56188 -2.32582 -1.09574 -2.55997 -2.74294 -1.05019 
-2.55997 -2.11938 -1.05019 -2.55028 -2.58965 -1.09163 -2.55028 -2.27268 -1.09163 
-2.5463 -2.90134 -0.98373 -2.5463 -1.96098 -0.98373 -2.54558 -2.79229 -1.036 
-2.54558 -2.07004 -1.036 -2.54285 -3.00423 -0.91872 -2.54285 -1.85809 -0.91872 
-2.53791 -2.64231 -1.08468 -2.53791 -2.22001 -1.08468 -2.53529 -3.10044 -0.84056 
-2.53321 -2.43116 -1.10916 -2.52488 -2.69334 -1.07518 -2.52488 -2.69334 0.79693 
-2.52488 -2.16898 -1.07518 -2.52411 -2.48395 -1.10996 -2.52411 -2.37837 -1.10996 
-2.51298 -2.53712 -1.10823 -2.51298 -2.32521 -1.10823 -2.51232 -2.96076 -0.95779 
-2.51232 -1.90157 -0.95779 -2.51117 -2.74362 -1.06301 -2.51117 -2.1187 -1.06301 
-2.5081 -2.84732 -1.02193 -2.5081 -2.015 -1.02193 -2.50713 -3.05942 -0.88629 
-2.50118 -2.59023 -1.10359 -2.50118 -2.27209 -1.10359 -2.49689 -3.15185 -0.80087 
-2.48903 -2.64267 -1.09607 -2.48903 -2.64267 0.81782 -2.48903 -2.21966 -1.09607 
-2.48532 -2.43116 -1.11991 -2.47715 -3.01733 -0.92746 -2.47581 -2.69362 -1.08606 
-2.47581 -2.69362 0.8078 -2.47581 -2.16871 -1.08606 -2.47476 -2.90827 -0.99838 
-2.47476 -1.95406 -0.99838 -2.47468 -2.48439 -1.12053 -2.47468 -2.37794 -1.12053 
-2.47407 -2.79916 -1.0506 -2.47407 -2.79916 0.77234 -2.47407 -2.06316 -1.0506 
-2.46934 -3.11286 -0.8485 -2.46351 -2.53745 -1.11825 -2.46351 -2.32487 -1.11825 
-2.45182 -2.5902 -1.11308 -2.45182 -2.5902 0.83483 -2.45182 -2.27212 -1.11308 
-2.44098 -3.07077 -0.89291 -2.43981 -2.967 -0.97009 -2.43981 -1.89533 -0.97009 
-2.43966 -2.64249 -1.10505 -2.43966 -2.64249 0.8268 -2.43966 -2.21984 -1.10505 
-2.4388 -2.74915 -1.07551 -2.4388 -2.74915 0.79725 -2.4388 -2.11318 -1.07551 
-2.43696 -2.43116 -1.1283 -2.43613 -2.853 -1.03398 -2.43613 -2.853 0.75573 
-2.43613 -2.00932 -1.03398 -2.43196 -3.16106 -0.80783 -2.42617 -2.48442 -1.12841 
-2.42617 -2.48442 0.85016 -2.42617 -2.3779 -1.12841 -2.42514 -1.57832 0.3653 
-2.42075 -1.62165 0.43328 -2.4147 -2.53772 -1.12561 -2.4147 -2.53772 0.84736 
-2.4147 -2.3246 -1.12561 -2.40406 -3.02224 -0.93767 -2.40401 -3.12077 -0.85431 
-2.4029 -2.69833 -1.09617 -2.4029 -2.69833 0.81791 -2.4029 -2.164 -1.09617 
-2.40286 -2.59045 -1.11991 -2.40286 -2.59045 0.84166 -2.40286 -2.27187 -1.11991 
-2.4016 -2.91298 -1.00829 -2.4016 -2.91298 0.73004 -2.4016 -1.94935 -1.00829 
-2.40112 -2.80379 -1.06046 -2.40112 -2.80379 0.78221 -2.40112 -2.05854 -1.06046 
-2.39383 -1.65666 0.4849 -2.39042 -1.59621 0.40199 -2.38824 -2.43116 -1.13431 
-2.38824 -2.43116 0.85606 -2.37704 -2.48453 -1.13392 -2.37704 -2.48453 0.85567 
-2.37704 -2.3778 -1.13392 -2.37704 -2.3778 0.85567 -2.36648 -2.97033 -0.97787 
-2.36648 -2.97033 0.69962 -2.36648 -1.892 -0.97787 -2.36642 -3.16709 -0.81189 
-2.36642 -1.69524 0.53364 -2.36582 -3.07631 -0.89944 -2.36582 -3.07631 0.62118 
-2.36563 -2.75295 -1.08293 -2.36563 -2.75295 0.80468 -2.36563 -2.10938 -1.08293 
-2.36559 -2.53774 -1.13057 -2.36559 -2.53774 0.85232 -2.36559 -2.32459 -1.13057 
-2.36559 -2.32459 0.85232 -2.36515 -2.64429 -1.11328 -2.36515 -2.64429 0.83502 
-2.36515 -2.21804 -1.11328 -2.36337 -2.85642 -1.04124 -2.36337 -2.85642 0.76298 
-2.36337 -2.0059 -1.04124 -2.35563 -1.61641 0.43699 -2.33929 -2.43116 -1.13792 
-2.33929 -2.43116 0.85967 -2.32846 -3.02597 -0.94208 -2.32846 -3.02597 0.66383 
-2.32846 -1.83635 0.66383 -2.32846 -2.91533 -1.01327 -2.32846 -2.91533 0.73501 
-2.32846 -1.94699 -1.01327 -2.32843 -3.12451 -0.85872 -2.32843 -1.73781 0.58046 
-2.32843 -1.65287 0.48761 -2.32801 -2.69954 -1.1017 -2.32801 -2.69954 0.82345 
-2.32801 -2.16279 -1.1017 -2.32801 -2.16279 0.82345 -2.32801 -2.80611 -1.0654 
-2.32801 -2.80611 0.78715 -2.32801 -2.05622 -1.0654 -2.32801 -2.05622 0.78715 
-2.32799 -2.59166 -1.12544 -2.32799 -2.59166 0.84719 -2.32799 -2.27066 -1.12544 
-2.32799 -2.27066 0.84719 -2.32799 -2.48456 -1.13699 -2.32799 -2.48456 0.85873 
-2.32799 -2.37776 -1.13699 -2.32799 -2.37776 0.85873 -2.32508 -1.59259 0.40454 
-2.29023 -3.16923 -0.81385 -2.29023 -3.07816 -0.90162 -2.29023 -3.07816 0.62337 
-2.29023 -2.9719 -0.98032 -2.29023 -2.9719 0.70206 -2.29023 -2.85756 -1.04366 
-2.29023 -2.85756 0.76541 -2.29023 -2.75387 -1.08563 -2.29023 -2.75387 0.80737 
-2.29023 -2.64489 -1.11602 -2.29023 -2.64489 0.83777 -2.29023 -2.53804 -1.1334 
-2.29023 -2.53804 0.85515 -2.29023 -2.43116 -1.13913 -2.29023 -2.43116 0.86087 
-2.29023 -2.32428 -1.1334 -2.29023 -2.32428 0.85515 -2.29023 -2.21744 -1.11602 
-2.29023 -2.21744 0.83777 -2.29023 -2.10846 -1.08563 -2.29023 -2.10846 0.80737 
-2.29023 -2.00476 -1.04366 -2.29023 -2.00476 0.76541 -2.29023 -1.89042 -0.98032 
-2.29023 -1.89042 0.70206 -2.29023 -1.78417 0.62337 -2.29023 -1.69309 0.5356 
-2.29023 -1.61467 0.43822 -2.25537 -1.59259 0.40454 -2.25247 -2.48456 -1.13699 
-2.25247 -2.48456 0.85873 -2.25247 -2.37776 -1.13699 -2.25247 -2.37776 0.85873 
-2.25247 -2.59166 -1.12544 -2.25247 -2.59166 0.84719 -2.25247 -2.27066 -1.12544 
-2.25247 -2.27066 0.84719 -2.25244 -2.80611 -1.0654 -2.25244 -2.80611 0.78715 
-2.25244 -2.05622 -1.0654 -2.25244 -2.05622 0.78715 -2.25244 -2.69954 -1.1017 
-2.25244 -2.69954 0.82345 -2.25244 -2.16279 -1.1017 -2.25244 -2.16279 0.82345 
-2.25203 -1.65287 0.48761 -2.25203 -3.12451 -0.85872 -2.25203 -1.73781 0.58046 
-2.25199 -2.91533 -1.01327 -2.25199 -2.91533 0.73501 -2.25199 -1.94699 -1.01327 
-2.25199 -1.94699 0.73501 -2.25199 -3.02597 -0.94208 -2.25199 -3.02597 0.66383 
-2.25199 -1.83635 0.66383 -2.24116 -2.43116 -1.13792 -2.24116 -2.43116 0.85967 
-2.22482 -1.61641 0.43699 -2.22062 -1.57289 0.36932 -2.21708 -2.85642 -1.04124 
-2.21708 -2.85642 0.76298 -2.21708 -2.0059 -1.04124 -2.21708 -2.0059 0.76298 
-2.2153 -2.64429 -1.11328 -2.2153 -2.64429 0.83502 -2.2153 -2.21804 -1.11328 
-2.2153 -2.21804 0.83502 -2.21487 -2.53774 -1.13057 -2.21487 -2.53774 0.85232 
-2.21487 -2.32459 -1.13057 -2.21487 -2.32459 0.85232 -2.21483 -2.75295 -1.08293 
-2.21483 -2.75295 0.80468 -2.21483 -2.10938 -1.08293 -2.21483 -2.10938 0.80468 
-2.21463 -3.07631 -0.89944 -2.21463 -3.07631 0.62118 -2.21463 -1.78602 0.62118 
-2.21403 -3.16709 -0.81189 -2.21403 -1.69524 0.53364 -2.21398 -2.97033 -0.97787 
-2.21398 -2.97033 0.69962 -2.21398 -1.892 -0.97787 -2.21398 -1.892 0.69962 
-2.20341 -2.48453 -1.13392 -2.20341 -2.48453 0.85567 -2.20341 -2.3778 -1.13392 
-2.20341 -2.3778 0.85567 -2.19221 -2.43116 -1.13431 -2.19221 -2.43116 0.85606 
-2.19003 -1.59621 0.40199 -2.18663 -1.65666 0.4849 -2.17934 -2.80379 -1.06046 
-2.17934 -2.80379 0.78221 -2.17934 -2.05854 -1.06046 -2.17934 -2.05854 0.78221 
-2.17885 -2.91298 -1.00829 -2.17885 -2.91298 0.73004 -2.17885 -1.94935 -1.00829 
-2.17885 -1.94935 0.73004 -2.17759 -2.59045 -1.11991 -2.17759 -2.59045 0.84166 
-2.17759 -2.27187 -1.11991 -2.17759 -2.27187 0.84166 -2.17756 -2.69833 -1.09617 
-2.17756 -2.69833 0.81791 -2.17756 -2.164 -1.09617 -2.17756 -2.164 0.81791 
-2.17645 -3.12077 -0.85431 -2.17645 -3.12077 0.57606 -2.17645 -1.74155 0.57606 
-2.1764 -3.02224 -0.93767 -2.1764 -3.02224 0.65942 -2.1764 -1.84009 0.65942 
-2.16576 -2.53772 -1.12561 -2.16576 -2.53772 0.84736 -2.16576 -2.3246 -1.12561 
-2.16576 -2.3246 0.84736 -2.1597 -1.62165 0.43328 -2.15532 -1.57832 0.3653 
-2.15429 -2.48442 -1.12841 -2.15429 -2.48442 0.85016 -2.15429 -2.3779 -1.12841 
-2.15429 -2.3779 0.85016 -2.14849 -3.16106 -0.80783 -2.14849 -1.70127 0.52958 
-2.14433 -2.853 -1.03398 -2.14433 -2.853 0.75573 -2.14433 -2.00932 -1.03398 
-2.14433 -2.00932 0.75573 -2.1435 -2.43116 -1.1283 -2.1435 -2.43116 0.85005 
-2.14165 -2.74915 -1.07551 -2.14165 -2.74915 0.79725 -2.14165 -2.11318 -1.07551 
-2.14165 -2.11318 0.79725 -2.1408 -2.64249 -1.10505 -2.1408 -2.64249 0.8268 
-2.1408 -2.21984 -1.10505 -2.1408 -2.21984 0.8268 -2.14065 -2.967 -0.97009 
-2.14065 -2.967 0.69184 -2.14065 -1.89533 -0.97009 -2.14065 -1.89533 0.69184 
-2.13947 -3.07077 -0.89291 -2.13947 -3.07077 0.61465 -2.13947 -1.79156 0.61465 
-2.12863 -2.5902 -1.11308 -2.12863 -2.5902 0.83483 -2.12863 -2.27212 -1.11308 
-2.12863 -2.27212 0.83483 -2.12491 -1.60335 0.39697 -2.12117 -1.66398 0.47963 
-2.11695 -2.53745 -1.11825 -2.11695 -2.53745 0.83999 -2.11695 -2.32487 -1.11825 
-2.11695 -2.32487 0.83999 -2.11111 -3.11286 -0.8485 -2.11111 -3.11286 0.57025 
-2.11111 -1.74947 0.57025 -2.10638 -2.79916 -1.0506 -2.10638 -2.79916 0.77234 
-2.10638 -2.06316 -1.0506 -2.10638 -2.06316 0.77234 -2.10577 -2.48439 -1.12053 
-2.10577 -2.48439 0.84227 -2.10577 -2.37794 -1.12053 -2.10577 -2.37794 0.84227 
-2.1057 -2.90827 -0.99838 -2.1057 -2.90827 0.72013 -2.1057 -1.95406 -0.99838 
-2.1057 -1.95406 0.72013 -2.10464 -2.69362 -1.08606 -2.10464 -2.69362 0.8078 
-2.10464 -2.16871 -1.08606 -2.10464 -2.16871 0.8078 -2.1033 -3.01733 -0.92746 
-2.1033 -3.01733 0.6492 -2.1033 -1.845 -0.92746 -2.1033 -1.845 0.6492 
-2.09514 -2.43116 -1.11991 -2.09514 -2.43116 0.84166 -2.09514 -1.63036 0.42713 
-2.09142 -2.64267 -1.09607 -2.09142 -2.64267 0.81782 -2.09142 -2.21966 -1.09607 
-2.09142 -2.21966 0.81782 -2.0906 -1.58742 0.35911 -2.08356 -3.15185 -0.80087 
-2.08356 -1.71048 0.52261 -2.07928 -2.59023 -1.10359 -2.07928 -2.59023 0.82534 
-2.07928 -2.27209 -1.10359 -2.07928 -2.27209 0.82534 -2.07332 -3.05942 -0.88629 
-2.07332 -3.05942 0.60803 -2.07332 -1.80291 0.60803 -2.07236 -2.84732 -1.02193 
-2.07236 -2.84732 0.74368 -2.07236 -2.015 -1.02193 -2.07236 -2.015 0.74368 
-2.06928 -2.74362 -1.06301 -2.06928 -2.74362 0.78475 -2.06928 -2.1187 -1.06301 
-2.06928 -2.1187 0.78475 -2.06814 -2.96076 -0.95779 -2.06814 -2.96076 0.67953 
-2.06814 -1.90157 -0.95779 -2.06814 -1.90157 0.67953 -2.06748 -2.53712 -1.10823 
-2.06748 -2.53712 0.82997 -2.06748 -2.32521 -1.10823 -2.06748 -2.32521 0.82997 
-2.06071 -1.61392 0.3895 -2.05695 -3.18756 -0.75023 -2.05695 -1.67476 0.47197 
-2.05634 -2.48395 -1.10996 -2.05634 -2.48395 0.8317 -2.05634 -2.37837 -1.10996 
-2.05634 -2.37837 0.8317 -2.05558 -2.69334 -1.07518 -2.05558 -2.69334 0.79693 
-2.05558 -2.16898 -1.07518 -2.05558 -2.16898 0.79693 -2.04725 -2.43116 -1.10916 
-2.04725 -2.43116 0.8309 -2.04516 -3.10044 -0.84056 -2.04516 -3.10044 0.56231 
-2.04516 -1.76189 0.56231 -2.04254 -2.64231 -1.08468 -2.04254 -2.64231 0.80643 
-2.04254 -2.22001 -1.08468 -2.04254 -2.22001 0.80643 -2.0376 -3.00423 -0.91872 
-2.0376 -3.00423 0.64047 -2.0376 -1.85809 -0.91872 -2.0376 -1.85809 0.64047 
-2.03487 -2.79229 -1.036 -2.03487 -2.79229 0.75775 -2.03487 -2.07004 -1.036 
-2.03487 -2.07004 0.75775 -2.03416 -2.90134 -0.98373 -2.03416 -2.90134 0.70548 
-2.03416 -1.96098 -0.98373 -2.03416 -1.96098 0.70548 -2.03141 -1.64249 0.41855 
-2.03017 -2.58965 -1.09163 -2.03017 -2.58965 0.81337 -2.03017 -2.27268 -1.09163 
-2.03017 -2.27268 0.81337 -2.02595 -1.60002 0.35011 -2.02048 -2.74294 -1.05019 
-2.02048 -2.74294 0.77193 -2.02048 -2.11938 -1.05019 -2.02048 -2.11938 0.77193 
-2.01858 -2.53651 -1.09574 -2.01858 -2.53651 0.81749 -2.01858 -2.32582 -1.09574 
-2.01858 -2.32582 0.81749 -2.0176 -3.13852 -0.79129 -2.0176 -1.7238 0.51304 
-2.00886 -2.48391 -1.09728 -2.00886 -2.48391 0.81902 -2.00886 -2.37841 -1.09728 
-2.00886 -2.37841 0.81902 -2.00816 -3.04522 -0.87627 -2.00816 -3.04522 0.59801 
-2.00816 -1.81711 0.59801 -2.00684 -2.69245 -1.06185 -2.00684 -2.69245 0.7836 
-2.00684 -2.16987 -1.06185 -2.00684 -2.16987 0.7836 -2.00278 -2.94567 -0.947 
-2.00278 -2.94567 0.66874 -2.00278 -1.91665 -0.947 -2.00278 -1.91665 0.66874 
-2.00155 -2.83941 -1.00515 -2.00155 -2.83941 0.7269 -2.00155 -2.02291 -1.00515 
-2.00155 -2.02291 0.7269 -1.99994 -2.43116 -1.09607 -1.99994 -2.43116 0.81781 
-1.9965 -1.62821 0.37951 -1.99429 -2.64143 -1.07091 -1.99429 -2.64143 0.79265 
-1.99429 -2.2209 -1.07091 -1.99429 -2.2209 0.79265 -1.99197 -1.5884 0.30897 
-1.99132 -1.68936 0.46119 -1.98653 -2.79095 -1.02135 -1.98653 -2.79095 0.7431 
-1.98653 -2.07138 -1.02135 -1.98653 -2.07138 0.7431 -1.982 -2.58861 -1.07732 
-1.982 -2.58861 0.79907 -1.982 -2.27372 -1.07732 -1.982 -2.27372 0.79907 
-1.97982 -3.08509 -0.82908 -1.97982 -3.08509 0.55082 -1.97982 -1.77724 0.55082 
-1.9726 -2.98823 -0.90645 -1.9726 -2.98823 0.6282 -1.9726 -1.8741 0.6282 
-1.97236 -2.74147 -1.03505 -1.97236 -2.74147 0.75679 -1.97236 -2.12086 -1.03505 
-1.97236 -2.12086 0.75679 -1.97145 -2.53647 -1.08109 -1.97145 -2.53647 0.80283 
-1.97145 -2.32585 -1.08109 -1.97145 -2.32585 0.80283 -1.96947 -2.88478 -0.9706 
-1.96947 -2.88478 0.69234 -1.96947 -1.97754 -0.9706 -1.96947 -1.97754 0.69234 
-1.96879 -1.658 0.40758 -1.96246 -1.61629 0.33895 -1.96179 -2.48379 -1.08219 
-1.96179 -2.48379 0.80393 -1.96179 -2.37854 -1.08219 -1.96179 -2.37854 0.80393 
-1.9591 -2.69111 -1.0462 -1.9591 -2.69111 0.76795 -1.9591 -2.17122 -1.0462 
-1.9591 -2.17122 0.76795 -1.95334 -2.43116 -1.08067 -1.95334 -2.43116 0.80242 
-1.95291 -3.12193 0.50045 -1.95291 -1.74039 0.50045 -1.95167 -2.84024 -0.9865 
-1.95167 -2.84024 0.70824 -1.95167 -2.02208 -0.9865 -1.95167 -2.02208 0.70824 
-1.94678 -2.64001 -1.05478 -1.94678 -2.64001 0.77653 -1.94678 -2.22232 -1.05478 
-1.94678 -2.22232 0.77653 -1.94428 -3.02822 -0.8629 -1.94428 -3.02822 0.58464 
-1.94428 -1.8341 0.58464 -1.93876 -2.92821 -0.93248 -1.93876 -2.92821 0.65423 
-1.93876 -1.93411 0.65423 -1.9367 -2.79156 -1.00234 -1.9367 -2.79156 0.72408 
-1.9367 -2.07076 -1.00234 -1.9367 -2.07076 0.72408 -1.93543 -2.58832 -1.06077 
-1.93543 -2.58832 0.78252 -1.93543 -2.27401 -1.06077 -1.93543 -2.27401 0.78252 
-1.93457 -1.6456 0.36723 -1.92944 -1.70703 0.44864 -1.92939 -1.60678 0.29698 
-1.92509 -2.53618 -1.06414 -1.92509 -2.53618 0.78589 -1.92509 -2.32614 -1.06414 
-1.92509 -2.32614 0.78589 -1.92243 -2.74162 -1.01568 -1.92243 -2.74162 0.73743 
-1.92243 -2.12071 -1.01568 -1.92243 -2.12071 0.73743 -1.92029 -2.88464 -0.94999 
-1.92029 -2.88464 0.67174 -1.92029 -1.97769 0.67174 -1.91639 -3.06701 0.53611 
-1.91639 -1.79532 0.53611 -1.91579 -2.48375 -1.06489 -1.91579 -2.48375 0.78663 
-1.91579 -2.37858 -1.06489 -1.91579 -2.37858 0.78663 -1.90955 -2.96952 0.61271 
-1.90955 -1.89281 0.61271 -1.90925 -2.69107 -1.02643 -1.90925 -2.69107 0.74818 
-1.90925 -2.17126 -1.02643 -1.90925 -2.17126 0.74818 -1.90754 -2.43116 -1.06301 
-1.90754 -2.43116 0.78475 -1.90754 -1.67682 0.39428 -1.90276 -2.83991 -0.96544 
-1.90276 -2.83991 0.68718 -1.90276 -2.02241 0.68718 -1.90122 -1.63551 0.3252 
-1.89738 -1.59969 0.25372 -1.89623 -2.6384 -1.03457 -1.89623 -2.6384 0.75632 
-1.89623 -2.22392 -1.03457 -1.89623 -2.22392 0.75632 -1.89168 -3.10189 0.4864 
-1.89168 -1.76044 0.4864 -1.89026 -2.92713 -0.90987 -1.89026 -2.92713 0.63161 
-1.89026 -1.93519 0.63161 -1.88758 -2.79091 -0.98083 -1.88758 -2.79091 0.70257 
-1.88758 -2.07142 0.70257 -1.88501 -2.58655 -1.04005 -1.88501 -2.58655 0.76179 
-1.88501 -2.27578 -1.04005 -1.88501 -2.27578 0.76179 -1.88198 -3.00851 0.56798 
-1.88198 -1.85381 0.56798 -1.87467 -2.53399 -1.04287 -1.87467 -2.53399 0.76461 
-1.87467 -2.32834 -1.04287 -1.87467 -2.32834 0.76461 -1.87397 -1.66635 0.3526 
-1.87356 -2.74088 -0.9938 -1.87356 -2.74088 0.71554 -1.87356 -2.12145 0.71554 
-1.87193 -2.88325 -0.92694 -1.87193 -2.88325 0.64869 -1.87193 -1.97908 0.64869 
-1.869 -1.62796 0.2821 -1.86867 -3.13422 0.43358 -1.86867 -1.72811 0.43358 
-1.86553 -2.48144 -1.04306 -1.86553 -2.48144 0.76481 -1.86553 -2.38089 -1.04306 
-1.86553 -2.38089 0.76481 -1.86267 -2.43116 -1.04312 -1.86267 -2.43116 0.76486 
-1.86191 -2.96725 0.5883 -1.86191 -1.89508 0.5883 -1.85956 -2.68891 -1.00405 
-1.85956 -2.68891 0.72579 -1.85956 -2.17341 -1.00405 -1.85956 -2.17341 0.72579 
-1.85615 -3.04504 0.52022 -1.85615 -1.81729 0.52022 -1.85494 -2.83842 -0.94204 
-1.85494 -2.83842 0.66378 -1.85494 -2.0239 0.66378 -1.85412 -1.60678 0.22171 
-1.84794 -1.69887 0.37868 -1.84685 -2.63618 -1.0117 -1.84685 -2.63618 0.73345 
-1.84685 -2.22615 -1.0117 -1.84685 -2.22615 0.73345 -1.84291 -2.92463 0.6068 
-1.84291 -1.9377 0.6068 -1.84164 -1.65815 0.30946 -1.83987 -2.78919 -0.95705 
-1.83987 -2.78919 0.67879 -1.83987 -2.07314 0.67879 -1.83552 -2.58405 -1.01655 
-1.83552 -2.58405 0.7383 -1.83552 -2.27828 -1.01655 -1.83552 -2.27828 0.7383 
-1.83491 -3.00559 0.54111 -1.83491 -1.85673 0.54111 -1.83218 -3.07893 0.46963 
-1.83218 -1.78339 0.46963 -1.8259 -1.63551 0.24988 -1.8255 -2.53148 -1.01888 
-1.8255 -2.53148 0.74063 -1.8255 -2.33084 -1.01888 -1.8255 -2.33084 0.74063 
-1.82505 -2.88077 0.62341 -1.82505 -1.98156 0.62341 -1.82469 -2.73822 -0.96918 
-1.82469 -2.73822 0.69093 -1.82469 -2.1241 0.69093 -1.82157 -2.48139 -1.02108 
-1.82157 -2.48139 0.74283 -1.82157 -2.38094 -1.02108 -1.82157 -2.38094 0.74283 
-1.81883 -2.43116 -1.02105 -1.81883 -2.43116 0.74279 -1.81536 -1.69021 0.33574 
-1.815 -2.96398 0.56106 -1.815 -1.89834 0.56106 -1.81215 -1.61629 0.18864 
-1.81087 -2.68603 -0.97892 -1.81087 -2.68603 0.70067 -1.81087 -2.17629 0.70067 
-1.81018 -3.11006 0.41644 -1.81018 -1.75227 0.41644 -1.8101 -3.0407 0.4917 
-1.8101 -1.82163 0.4917 -1.80835 -2.83578 0.6381 -1.80835 -2.02655 0.6381 
-1.79878 -2.63335 -0.98624 -1.79878 -2.63335 0.70799 -1.79878 -2.22898 0.70799 
-1.7985 -1.66635 0.27713 -1.79602 -2.9208 0.57921 -1.79602 -1.94153 0.57921 
-1.79205 -2.78574 0.65213 -1.79205 -2.07659 0.65213 -1.79023 -3.13827 0.36087 
-1.79023 -1.72406 0.36087 -1.78918 -3.00098 0.51223 -1.78918 -1.86135 0.51223 
-1.78766 -2.58105 -0.99057 -1.78766 -2.58105 0.71232 -1.78766 -2.28127 0.71232 
-1.78716 -3.0732 0.43941 -1.78716 -1.78913 0.43941 -1.78387 -1.6456 0.21653 
-1.78246 -2.53138 -0.99477 -1.78246 -2.53138 0.71652 -1.78246 -2.33094 -0.99477 
-1.78246 -2.33094 0.71652 -1.77854 -2.48122 -0.99684 -1.77854 -2.48122 0.71859 
-1.77854 -2.38111 -0.99684 -1.77854 -2.38111 0.71859 -1.77835 -2.87662 0.59541 
-1.77835 -1.98571 0.59541 -1.77722 -2.73465 -0.94207 -1.77722 -2.73465 0.66382 
-1.77722 -2.12768 0.66382 -1.77612 -2.43116 -0.99686 -1.77612 -2.43116 0.7186 
-1.77242 -1.69887 0.30316 -1.76922 -2.95891 0.53172 -1.76922 -1.90341 0.53172 
-1.7663 -3.10272 0.3848 -1.7663 -1.7596 0.3848 -1.76527 -3.03457 0.46115 
-1.76527 -1.82776 0.46115 -1.76391 -2.68266 -0.95137 -1.76391 -2.68266 0.67312 
-1.76391 -2.17967 0.67312 -1.76314 -2.83199 0.61022 -1.76314 -2.03034 0.61022 
-1.75682 -1.67682 0.24356 -1.75217 -2.62992 -0.95827 -1.75217 -2.62992 0.68001 
-1.75217 -2.23241 0.68001 -1.75059 -2.9155 0.5495 -1.75059 -1.94682 0.5495 
-1.74703 -2.78168 0.62381 -1.74703 -2.08065 0.62381 -1.74573 -2.58067 -0.96446 
-1.74573 -2.58067 0.68621 -1.74573 -2.28166 0.68621 -1.74493 -2.99469 0.48143 
-1.74493 -1.86764 0.48143 -1.74363 -3.06556 0.40747 -1.74363 -1.79677 0.40747 
-1.74066 -2.53104 -0.96859 -1.74066 -2.53104 0.69033 -1.74066 -2.33128 0.69033 
-1.73697 -2.48116 -0.97063 -1.73697 -2.48116 0.69238 -1.73697 -2.38116 0.69238 
-1.73466 -2.43116 -0.9706 -1.73466 -2.43116 0.69234 -1.73466 -1.75227 0.34092 
-1.73432 -2.87182 0.56571 -1.73432 -1.99051 0.56571 -1.73227 -2.73007 0.63504 
-1.73227 -2.13226 0.63504 -1.7252 -2.95226 0.50056 -1.7252 -1.91006 0.50056 
-1.72227 -3.02686 0.42883 -1.72227 -1.83546 0.42883 -1.71941 -2.82706 0.58021 
-1.71941 -2.03527 0.58021 -1.71921 -2.67786 0.64387 -1.71921 -2.18447 0.64387 
-1.71752 -1.72811 0.28243 -1.71169 -1.78913 0.36394 -1.71103 -2.62975 -0.92976 
-1.71103 -2.62975 0.6515 -1.71103 -2.23258 0.6515 -1.70777 -2.90972 0.51793 
-1.70777 -1.95261 0.51793 -1.70459 -2.58042 -0.93584 -1.70459 -2.58042 0.65759 
-1.70459 -2.28191 0.65759 -1.70329 -2.77636 0.59323 -1.70329 -2.08596 0.59323 
-1.70229 -2.98673 0.44881 -1.70229 -1.87559 0.44881 -1.69941 -2.53047 -0.9398 
-1.69941 -2.53047 0.66154 -1.69941 -2.33185 0.66154 -1.69573 -2.48052 -0.94171 
-1.69573 -2.48052 0.66346 -1.69573 -2.3818 0.66346 -1.69453 -2.43116 0.66408 
-1.69169 -2.86577 0.53383 -1.69169 -1.99656 0.53383 -1.68995 -1.82776 0.38583 
-1.68892 -2.72463 0.60405 -1.68892 -2.13769 0.60405 -1.68372 -2.94527 0.46738 
-1.68372 -1.91706 0.46738 -1.68147 -1.78339 0.31892 -1.67939 -2.67715 0.61344 
-1.67939 -2.18517 0.61344 -1.67731 -2.821 0.54815 -1.67731 -2.04132 0.54815 
-1.67134 -2.62908 0.62101 -1.67134 -2.23325 0.62101 -1.66967 -1.86764 0.40617 
-1.66661 -2.90256 0.48449 -1.66661 -1.95977 0.48449 -1.6647 -2.57955 0.62684 
-1.6647 -2.28277 0.62684 -1.66146 -2.77003 0.56074 -1.66146 -2.09229 0.56074 
-1.65965 -2.52965 -0.90898 -1.65965 -2.52965 0.63073 -1.65965 -2.33268 0.63073 
-1.6594 -1.82163 0.341 -1.65697 -2.48047 0.63325 -1.65697 -2.38186 0.63325 
-1.65583 -2.43116 0.63388 -1.65101 -2.85872 0.50009 -1.65101 -2.00361 0.50009 
-1.65054 -1.91006 0.4259 -1.65044 -2.72341 0.57169 -1.65044 -2.13892 0.57169 
-1.64092 -2.67584 0.58097 -1.64092 -2.18649 0.58097 -1.63887 -1.86135 0.36192 
-1.63695 -2.81385 0.51415 -1.63695 -2.04848 0.51415 -1.6332 -2.62791 0.58861 
-1.6332 -2.23441 0.58861 -1.63317 -2.90972 0.44333 -1.63317 -1.95261 0.44333 
-1.62659 -2.5783 0.59432 -1.62659 -2.28402 0.59432 -1.62445 -2.76805 0.52665 
-1.62445 -2.09427 0.52665 -1.62228 -2.52953 0.59855 -1.62228 -2.33279 0.59855 
-1.61957 -2.48029 0.60101 -1.61957 -2.38204 0.60101 -1.61938 -1.90341 0.38188 
-1.61867 -2.43116 0.60182 -1.61727 -2.86577 0.45941 -1.61727 -1.99656 0.45941 
-1.61357 -2.72145 0.53753 -1.61357 -2.14088 0.53753 -1.60431 -2.67414 0.54679 
-1.60431 -2.18818 0.54679 -1.60295 -2.821 0.47379 -1.60295 -2.04132 0.47379 
-1.6016 -1.94682 0.40051 -1.59671 -2.62625 0.55439 -1.59671 -2.23607 0.55439 
-1.59077 -2.57789 0.56033 -1.59077 -2.28443 0.56033 -1.59036 -2.77003 0.48964 
-1.59036 -2.09229 0.48964 -1.58653 -2.52918 0.56457 -1.58653 -2.33315 0.56457 
-1.58539 -1.99051 0.41678 -1.58397 -2.48023 0.56713 -1.58397 -2.3821 0.56713 
-1.58312 -2.43116 0.56798 -1.57941 -2.72341 0.50066 -1.57941 -2.13892 0.50066 
-1.57089 -2.03527 0.43169 -1.57013 -2.67584 0.51018 -1.57013 -2.18649 0.51018 
-1.56249 -2.62791 0.5179 -1.56249 -2.23441 0.5179 -1.55787 -2.77636 0.44781 
-1.55787 -2.08596 0.44781 -1.55678 -2.5783 0.52451 -1.55678 -2.28402 0.52451 
-1.55569 -1.98571 0.37275 -1.55255 -2.52953 0.52882 -1.55255 -2.33279 0.52882 
-1.55009 -2.48029 0.53153 -1.55009 -2.38204 0.53153 -1.54928 -2.43116 0.53243 
-1.54705 -2.72463 0.46218 -1.54705 -2.13769 0.46218 -1.54088 -2.03034 0.38796 
-1.53766 -2.67715 0.47171 -1.53766 -2.18517 0.47171 -1.53009 -2.62908 0.47976 
-1.53009 -2.23325 0.47976 -1.52729 -2.08065 0.40407 -1.52426 -2.57955 0.4864 
-1.52426 -2.28277 0.4864 -1.52037 -2.52965 0.49145 -1.52037 -2.33268 0.49145 
-1.51785 -2.48047 0.49413 -1.51785 -2.38186 0.49413 -1.51722 -2.43116 0.49527 
-1.51606 -2.73007 0.41883 -1.51606 -2.13226 0.41883 -1.50723 -2.67786 0.43189 
-1.50723 -2.18447 0.43189 -1.4996 -2.62975 0.44007 -1.4996 -2.23258 0.44007 
-1.49351 -2.58042 0.44651 -1.49351 -2.28191 0.44651 -1.48956 -2.53047 0.45169 
-1.48956 -2.33185 0.45169 -1.48764 -2.48052 0.45537 -1.48764 -2.3818 0.45537 
-1.48728 -2.12768 0.37388 -1.48702 -2.43116 0.45657 -1.47798 -2.17967 0.38719 
-1.47109 -2.62992 0.39893 -1.47109 -2.23241 0.39893 -1.46489 -2.58067 0.40537 
-1.46489 -2.28166 0.40537 -1.46077 -2.53104 0.41044 -1.46077 -2.33128 0.41044 
-1.45876 -2.43116 0.41644 -1.45872 -2.48116 0.41413 -1.45872 -2.38116 0.41413 
-1.44311 -2.22898 0.35232 -1.43878 -2.58105 0.36344 -1.43878 -2.28127 0.36344 
-1.43458 -2.53138 0.36864 -1.43458 -2.33094 0.36864 -1.43251 -2.48122 0.37256 
-1.43251 -2.38111 0.37256 -1.4325 -2.43116 0.37498 -1.41047 -2.53148 0.3256 
-1.41047 -2.33084 0.3256 -1.40831 -2.43116 0.33227 -1.40827 -2.48139 0.32953 
-1.40827 -2.38094 0.32953 -1.38629 -2.48144 0.28557 -1.38629 -2.38089 0.28557 
-1.38624 -2.43116 0.28843 -1.36635 -2.43116 0.24356 -2.01419 -3.1909 -0.74843 
-1.9943 -3.1909 -0.79331 -1.99425 -3.24118 -0.79045 -1.99425 -3.14062 -0.79045 
-1.97227 -3.24112 -0.8344 -1.97227 -3.14068 -0.8344 -1.97223 -3.1909 -0.83715 
-1.97007 -3.29122 -0.83048 -1.97007 -3.09058 -0.83048 -1.94804 -3.1909 -0.87985 
-1.94802 -3.24096 -0.87744 -1.94802 -3.14084 -0.87744 -1.94596 -3.29112 -0.87351 
-1.94596 -3.09068 -0.87351 -1.94176 -3.34079 -0.86832 -1.94176 -3.04101 -0.86832 
-1.92182 -3.2409 -0.91901 -1.92182 -3.1409 -0.91901 -1.92178 -3.1909 -0.92132 
-1.91977 -3.29078 -0.91532 -1.91977 -3.09102 -0.91532 -1.91565 -3.3404 -0.91024 
-1.91565 -3.04139 -0.91024 -1.90945 -3.38965 -0.90381 -1.90945 -2.99214 -0.90381 
-1.90256 -3.44239 -0.89206 -1.89352 -3.1909 -0.96145 -1.8929 -3.24026 -0.96025 
-1.8929 -3.14154 -0.96025 -1.89098 -3.29021 -0.95657 -1.89098 -3.09159 -0.95657 
-1.88703 -3.34015 -0.95139 -1.88703 -3.04164 -0.95139 -1.88094 -3.38948 -0.94495 
-1.88094 -2.99231 -0.94495 -1.87331 -3.43759 -0.93677 -1.87331 -2.94421 -0.93677 
-1.86448 -3.4898 -0.92371 -1.86448 -2.89199 -0.92371 -1.86332 -3.1909 -1.00014 
-1.86268 -3.2402 -0.999 -1.86268 -3.14159 -0.999 -1.86017 -3.28938 -0.99632 
-1.86017 -3.09241 -0.99632 -1.85628 -3.33929 -0.99127 -1.85628 -3.04251 -0.99127 
-1.85325 -3.54142 -0.90894 -1.85045 -3.38881 -0.98464 -1.85045 -2.99298 -0.98464 
-1.84288 -3.43689 -0.97659 -1.84288 -2.94491 -0.97659 -1.83349 -3.48437 -0.96705 
-1.83349 -2.89743 -0.96705 -1.83126 -3.1909 -1.03731 -1.83045 -3.24002 -1.03641 
-1.83045 -3.14177 -1.03641 -1.82799 -3.28927 -1.0337 -1.82799 -3.09253 -1.0337 
-1.82375 -3.33804 -1.02939 -1.82375 -3.04376 -1.02939 -1.82266 -3.5361 -0.95269 
-1.82266 -2.8457 -0.95269 -1.81805 -3.38765 -1.02278 -1.81805 -2.99415 -1.02278 
-1.81041 -3.43557 -1.01505 -1.81041 -2.94622 -1.01505 -1.80964 -3.58679 -0.93656 
-1.80113 -3.48315 -1.00554 -1.80113 -2.89865 -1.00554 -1.79742 -3.1909 -1.07286 
-1.79657 -3.23997 -1.07201 -1.79657 -3.14183 -1.07201 -1.79515 -3.63155 -0.92165 
-1.79401 -3.28892 -1.06945 -1.79401 -3.09288 -1.06945 -1.79018 -3.52977 -0.99452 
-1.79018 -2.85203 -0.99452 -1.78977 -3.33763 -1.0652 -1.78977 -3.04417 -1.0652 
-1.78383 -3.38599 -1.05927 -1.78383 -2.99581 -1.05927 -1.77894 -3.67524 -0.90539 
-1.77759 -3.58074 -0.97867 -1.77759 -2.80106 -0.97867 -1.77623 -3.43388 -1.05167 
-1.77623 -2.94792 -1.05167 -1.76697 -3.48118 -1.04241 -1.76697 -2.90061 -1.04241 
-1.76327 -3.6255 -0.96429 -1.76327 -2.75629 -0.96429 -1.76187 -3.1909 -1.1067 
-1.76116 -3.71865 -0.88676 -1.76097 -3.24002 -1.10589 -1.76097 -3.14177 -1.10589 
-1.76097 -3.14177 0.37438 -1.75826 -3.28927 -1.10343 -1.75826 -3.09253 -1.10343 
-1.75608 -3.52779 -1.03152 -1.75608 -2.85401 -1.03152 -1.75395 -3.33804 -1.09919 
-1.75395 -3.04376 -1.09919 -1.74737 -3.66945 -0.94821 -1.74737 -2.71234 -0.94821 
-1.74734 -3.38765 -1.09349 -1.74734 -2.99415 -1.09349 -1.74359 -3.57358 -1.01903 
-1.74359 -2.80821 -1.01903 -1.73962 -3.43557 -1.08585 -1.73962 -2.94622 -1.08585 
-1.7301 -3.48315 -1.07657 -1.7301 -2.89865 -1.07657 -1.73 -3.712 -0.93078 
-1.72953 -3.61845 -1.00497 -1.72953 -2.76334 -1.00497 -1.72471 -3.1909 -1.13876 
-1.72471 -3.1909 0.40726 -1.72357 -3.2402 -1.13812 -1.72357 -3.14159 -1.13812 
-1.72357 -3.14159 0.40662 -1.72089 -3.28938 -1.13561 -1.72089 -3.09241 -1.13561 
-1.72089 -3.09241 0.4041 -1.71908 -3.52977 -1.06562 -1.71908 -2.85203 -1.06562 
-1.71583 -3.33929 -1.13172 -1.71583 -3.04251 -1.13172 -1.71392 -3.66229 -0.98936 
-1.71392 -2.7195 -0.98936 -1.71087 -3.75442 -0.91104 -1.7092 -3.38881 -1.12589 
-1.7092 -2.99298 -1.12589 -1.70323 -3.58074 -1.05303 -1.70323 -2.80106 -1.05303 
-1.70115 -3.43689 -1.11832 -1.70115 -2.94491 -1.11832 -1.69682 -3.705 -0.97226 
-1.69682 -2.6768 -0.97226 -1.69162 -3.48437 -1.10893 -1.69162 -2.89743 -1.10893 
-1.68885 -3.6255 -1.03871 -1.68885 -2.75629 -1.03871 -1.68601 -3.1909 -1.16896 
-1.68601 -3.1909 0.43746 -1.68481 -3.24026 -1.16833 -1.68481 -3.24026 0.43683 
-1.68481 -3.14154 -1.16833 -1.68481 -3.14154 0.43683 -1.68113 -3.29021 -1.16642 
-1.68113 -3.29021 0.43492 -1.68113 -3.09159 -1.16642 -1.68113 -3.09159 0.43492 
-1.67825 -3.74647 -0.95369 -1.67825 -2.63533 -0.95369 -1.67725 -3.5361 -1.0981 
-1.67725 -2.8457 -1.0981 -1.67595 -3.34015 -1.16247 -1.67595 -3.04164 -1.16247 
-1.67595 -3.04164 0.43096 -1.67277 -3.66945 -1.02281 -1.67277 -2.71234 -1.02281 
-1.66951 -3.38948 -1.15638 -1.66951 -2.99231 -1.15638 -1.66951 -2.99231 0.42488 
-1.66133 -3.43759 -1.14875 -1.66133 -2.94421 -1.14875 -1.66113 -3.58679 -1.08508 
-1.66113 -2.795 -1.08508 -1.65827 -2.5952 -0.9337 -1.65534 -3.712 -1.00544 
-1.65534 -2.6698 -1.00544 -1.64827 -3.4898 -1.13992 -1.64827 -2.89199 -1.13992 
-1.64622 -3.63155 -1.07059 -1.64622 -2.75024 -1.07059 -1.64588 -3.1909 -1.19722 
-1.64588 -3.1909 0.46572 -1.64357 -3.2409 -1.19726 -1.64357 -3.2409 0.46575 
-1.64357 -3.1409 -1.19726 -1.64357 -3.1409 0.46575 -1.63988 -3.29078 -1.19521 
-1.63988 -3.29078 0.46371 -1.63988 -3.09102 -1.19521 -1.63988 -3.09102 0.46371 
-1.63691 -2.5565 -0.91235 -1.63561 -3.75442 -0.98631 -1.63561 -2.62738 -0.98631 
-1.6348 -3.3404 -1.19108 -1.6348 -3.3404 0.45958 -1.6348 -3.04139 -1.19108 
-1.6348 -3.04139 0.45958 -1.63351 -3.54142 -1.12869 -1.63351 -2.84038 -1.12869 
-1.62995 -3.67524 -1.05437 -1.62995 -2.70656 -1.05437 -1.62837 -3.38965 -1.18489 
-1.62837 -2.99214 -1.18489 -1.62837 -2.99214 0.45339 -1.6174 -3.59172 -1.11509 
-1.6174 -2.79008 -1.11509 -1.61662 -3.44239 -1.178 -1.61662 -2.9394 -1.178 
-1.61662 -2.9394 0.4465 -1.61527 -2.58749 -0.96602 -1.61132 -3.71865 -1.0366 
-1.61132 -2.66315 -1.0366 -1.60441 -3.1909 -1.22348 -1.60441 -3.1909 0.49198 
-1.60332 -3.49438 -1.1687 -1.60332 -2.88741 -1.1687 -1.60332 -2.88741 0.43719 
-1.60219 -3.63635 -1.10029 -1.60219 -2.74544 -1.10029 -1.602 -3.24096 -1.22346 
-1.602 -3.24096 0.49196 -1.602 -3.14084 -1.22346 -1.602 -3.14084 0.49196 
-1.59807 -3.29112 -1.2214 -1.59807 -3.29112 0.4899 -1.59807 -3.09068 -1.2214 
-1.59807 -3.09068 0.4899 -1.59338 -2.54886 -0.94429 -1.59288 -3.34079 -1.2172 
-1.59288 -3.34079 0.48569 -1.59288 -3.04101 -1.2172 -1.59288 -3.04101 0.48569 
-1.59136 -2.62108 -1.01711 -1.58849 -3.54547 -1.15701 -1.58849 -2.83632 -1.15701 
-1.58452 -3.68053 -1.08409 -1.58452 -2.70127 -1.08409 -1.58176 -3.39308 -1.21286 
-1.58176 -3.39308 0.48136 -1.58176 -2.98871 -1.21286 -1.58176 -2.98871 0.48136 
-1.57219 -3.59551 -1.14298 -1.57219 -2.78628 -1.14298 -1.57044 -2.58136 -0.99658 
-1.56967 -3.44577 -1.20555 -1.56967 -3.44577 0.47405 -1.56967 -2.93603 -1.20555 
-1.56967 -2.93603 0.47405 -1.56554 -3.72372 -1.06594 -1.56554 -2.65808 -1.06594 
-1.56171 -3.1909 -1.24767 -1.56171 -3.1909 0.51617 -1.55897 -3.24112 -1.2477 
-1.55897 -3.24112 0.5162 -1.55897 -3.14068 -1.2477 -1.55897 -3.14068 0.5162 
-1.55585 -3.49796 -1.1958 -1.55585 -3.49796 0.4643 -1.55585 -2.88384 -1.1958 
-1.55585 -2.88384 0.4643 -1.55549 -3.64051 -1.12829 -1.55549 -2.74129 -1.12829 
-1.55504 -3.29122 -1.24551 -1.55504 -3.29122 0.514 -1.55504 -3.09058 -1.24551 
-1.55504 -3.09058 0.514 -1.54563 -2.61647 -1.04599 -1.54502 -3.34379 -1.24317 
-1.54502 -3.34379 0.51167 -1.54502 -3.03801 -1.24317 -1.54502 -3.03801 0.51167 
-1.54067 -3.54892 -1.18367 -1.54067 -2.83287 -1.18367 -1.54067 -2.83287 0.45217 
-1.53763 -3.68437 -1.11167 -1.53763 -2.69743 -1.11167 -1.53369 -3.39592 -1.23832 
-1.53369 -3.39592 0.50682 -1.53369 -2.98588 -1.23832 -1.53369 -2.98588 0.50682 
-1.5256 -3.59816 -1.16866 -1.5256 -2.78364 -1.16866 -1.5256 -2.78364 0.43716 
-1.52439 -2.57702 -1.0251 -1.52098 -3.44865 -1.23067 -1.52098 -3.44865 0.49917 
-1.52098 -2.93315 -1.23067 -1.52098 -2.93315 0.49917 -1.51863 -3.72698 -1.09318 
-1.51863 -2.65481 -1.09318 -1.51787 -3.1909 -1.26974 -1.51787 -3.1909 0.53824 
-1.51501 -3.24118 -1.26969 -1.51501 -3.24118 0.53819 -1.51501 -3.14062 -1.26969 
-1.51501 -3.14062 0.53819 -1.50861 -3.64298 -1.15357 -1.50861 -2.73882 -1.15357 
-1.50861 -2.73882 0.42206 -1.50698 -3.50061 -1.22042 -1.50698 -3.50061 0.48892 
-1.50698 -2.88119 -1.22042 -1.50698 -2.88119 0.48892 -1.50586 -3.29372 -1.26949 
-1.50586 -3.29372 0.53799 -1.50586 -3.08808 -1.26949 -1.50586 -3.08808 0.53799 
-1.49856 -2.61355 -1.07286 -1.49553 -3.34628 -1.26667 -1.49553 -3.34628 0.53517 
-1.49553 -3.03551 -1.26667 -1.49553 -3.03551 0.53517 -1.49296 -3.55064 -1.20745 
-1.49296 -3.55064 0.47595 -1.49296 -2.83115 -1.20745 -1.49296 -2.83115 0.47595 
-1.49028 -3.68687 -1.13649 -1.49028 -2.69493 -1.13649 -1.49028 -2.69493 0.40499 
-1.48431 -3.39814 -1.26119 -1.48431 -3.39814 0.52969 -1.48431 -2.98366 -1.26119 
-1.48431 -2.98366 0.52969 -1.47778 -3.59965 -1.19206 -1.47778 -3.59965 0.46056 
-1.47778 -2.78215 -1.19206 -1.47778 -2.78215 0.46056 -1.473 -3.1909 -1.28963 
-1.473 -3.1909 0.55813 -1.47129 -3.4508 -1.25305 -1.47129 -3.4508 0.52155 
-1.47129 -2.93099 -1.25305 -1.47129 -2.93099 0.52155 -1.47099 -3.72925 -1.11759 
-1.47099 -2.65254 -1.11759 -1.46475 -3.24348 -1.29151 -1.46475 -3.24348 0.56001 
-1.46475 -3.13831 -1.29151 -1.46475 -3.13831 0.56001 -1.46415 -2.55505 -1.04099 
-1.46025 -3.64438 -1.17662 -1.46025 -3.64438 0.44511 -1.46025 -2.73742 -1.17662 
-1.46025 -2.73742 0.44511 -1.45811 -3.50135 -1.2423 -1.45811 -3.50135 0.5108 
-1.45811 -2.88044 -1.2423 -1.45811 -2.88044 0.5108 -1.45545 -3.29592 -1.29076 
-1.45545 -3.29592 0.55926 -1.45545 -3.08588 -1.29076 -1.45545 -3.08588 0.55926 
-1.44511 -3.34805 -1.28739 -1.44511 -3.34805 0.55589 -1.44511 -3.03374 -1.28739 
-1.44511 -3.03374 0.55589 -1.44384 -3.5513 -1.22896 -1.44384 -3.5513 0.49746 
-1.44384 -2.8305 -1.22896 -1.44384 -2.8305 0.49746 -1.44178 -3.68795 -1.1591 
-1.44178 -3.68795 0.4276 -1.44178 -2.69385 -1.1591 -1.44178 -2.69385 0.4276 
-1.43626 -2.59384 -1.08952 -1.43626 -2.59384 0.35802 -1.43376 -3.39974 -1.28141 
-1.43376 -3.39974 0.54991 -1.43376 -2.98205 -1.28141 -1.43376 -2.98205 0.54991 
-1.42887 -3.59998 -1.21312 -1.42887 -3.59998 0.48162 -1.42887 -2.78182 -1.21312 
-1.42887 -2.78182 0.48162 -1.4272 -3.1909 -1.3073 -1.4272 -3.1909 0.57579 
-1.42144 -3.45084 -1.27283 -1.42144 -3.45084 0.54132 -1.42144 -2.93095 -1.27283 
-1.42144 -2.93095 0.54132 -1.41875 -3.24352 -1.30881 -1.41875 -3.24352 0.57731 
-1.41875 -3.13827 -1.30881 -1.41875 -3.13827 0.57731 -1.41107 -3.64452 -1.19722 
-1.41107 -3.64452 0.46572 -1.41107 -2.73728 -1.19722 -1.41107 -2.73728 0.46572 
-1.40909 -3.29621 -1.30771 -1.40909 -3.29621 0.57621 -1.40909 -3.08559 -1.30771 
-1.40909 -3.08559 0.57621 -1.40817 -3.5012 -1.26167 -1.40817 -3.5012 0.53017 
-1.40817 -2.88059 -1.26167 -1.40817 -2.88059 0.53017 -1.40794 -3.74796 -1.13308 
-1.40794 -3.74796 0.40158 -1.40794 -2.63383 -1.13308 -1.40794 -2.63383 0.40158 
-1.40072 -3.84482 0.3242 -1.40072 -2.53698 0.3242 -1.39854 -3.34834 -1.30395 
-1.39854 -3.34834 0.57244 -1.39854 -3.03346 -1.30395 -1.39854 -3.03346 0.57244 
-1.39401 -3.55069 -1.24798 -1.39401 -3.55069 0.51647 -1.39401 -2.83111 -1.24798 
-1.39401 -2.83111 0.51647 -1.38625 -3.40116 -1.29753 -1.38625 -3.40116 0.56603 
-1.38625 -2.98064 -1.29753 -1.38625 -2.98064 0.56603 -1.3806 -3.1909 -1.32269 
-1.3806 -3.1909 0.59119 -1.37899 -3.59915 -1.23178 -1.37899 -3.59915 0.50027 
-1.37899 -2.78265 -1.23178 -1.37899 -2.78265 0.50027 -1.37776 -3.70541 -1.17362 
-1.37776 -3.70541 0.44212 -1.37776 -2.67639 -1.17362 -1.37776 -2.67639 0.44212 
-1.3737 -3.45219 -1.28848 -1.3737 -3.45219 0.55697 -1.3737 -2.92961 -1.28848 
-1.3737 -2.92961 0.55697 -1.37238 -3.80495 0.37139 -1.37238 -2.57684 -1.10289 
-1.37238 -2.57684 0.37139 -1.37168 -3.24365 -1.3239 -1.37168 -3.24365 0.5924 
-1.37168 -3.13815 -1.3239 -1.37168 -3.13815 0.5924 -1.36293 -3.89826 0.28641 
-1.36293 -2.48354 0.28641 -1.36196 -3.29625 -1.32236 -1.36196 -3.29625 0.59086 
-1.36196 -3.08555 -1.32236 -1.36196 -3.08555 0.59086 -1.36006 -3.50268 -1.27681 
-1.36006 -3.50268 0.54531 -1.36006 -2.87912 -1.27681 -1.36006 -2.87912 0.54531 
-1.35037 -3.34938 -1.31825 -1.35037 -3.34938 0.58675 -1.35037 -3.03241 -1.31825 
-1.35037 -3.03241 0.58675 -1.34913 -3.97957 0.19193 -1.34638 -3.66108 -1.21036 
-1.34638 -3.66108 0.47886 -1.34638 -2.72072 -1.21036 -1.34638 -2.72072 0.47886 
-1.34567 -3.55203 -1.26262 -1.34567 -3.55203 0.53112 -1.34567 -2.82977 -1.26262 
-1.34567 -2.82977 0.53112 -1.34294 -3.76397 0.41385 -1.34294 -2.61783 -1.14535 
-1.34294 -2.61783 0.41385 -1.338 -3.40205 -1.3113 -1.338 -3.40205 0.5798 
-1.338 -2.97975 -1.3113 -1.338 -2.97975 0.5798 -1.33537 -3.86017 0.33569 
-1.33537 -2.52162 0.33569 -1.33329 -3.1909 -1.33578 -1.33329 -3.1909 0.60428 
-1.32496 -3.45308 -1.30181 -1.32496 -3.45308 0.57031 -1.32496 -2.92872 -1.30181 
-1.32496 -2.92872 0.57031 -1.3242 -3.24369 -1.33658 -1.3242 -3.24369 0.60508 
-1.3242 -3.13811 -1.33658 -1.3242 -3.13811 0.60508 -1.32358 -3.9473 0.24535 
-1.32358 -2.4345 0.24535 -1.31983 -4.00814 0.16287 -1.31306 -3.29685 -1.33485 
-1.31306 -3.29685 0.60335 -1.31306 -3.08495 -1.33485 -1.31306 -3.08495 0.60335 
-1.3124 -3.72049 -1.18441 -1.3124 -3.72049 0.45291 -1.3124 -2.66131 -1.18441 
-1.3124 -2.66131 0.45291 -1.31125 -3.50336 -1.28963 -1.31125 -3.50336 0.55813 
-1.31125 -2.87844 -1.28963 -1.31125 -2.87844 0.55813 -1.30818 -3.60706 -1.24856 
-1.30818 -3.60706 0.51705 -1.30818 -2.77474 -1.24856 -1.30818 -2.77474 0.51705 
-1.30722 -3.81916 0.38141 -1.30722 -2.56264 -1.11291 -1.30722 -2.56264 0.38141 
-1.30126 -3.34997 -1.33022 -1.30126 -3.34997 0.59872 -1.30126 -3.03183 -1.33022 
-1.30126 -3.03183 0.59872 -1.29698 -3.91158 0.29599 -1.29698 -2.47021 0.29599 
-1.28912 -3.4024 -1.3227 -1.28912 -3.4024 0.59119 -1.28912 -2.97939 -1.3227 
-1.28912 -2.97939 0.59119 -1.2854 -3.99171 0.20051 -1.2854 -3.1909 -1.34654 
-1.2854 -3.1909 0.61503 -1.27724 -3.77707 0.42258 -1.27724 -2.60473 -1.15408 
-1.27724 -2.60473 0.42258 -1.2759 -3.45335 -1.31268 -1.2759 -3.45335 0.58118 
-1.2759 -2.92844 -1.31268 -1.2759 -2.92844 0.58118 -1.27484 -3.668 -1.22501 
-1.27484 -3.668 0.49351 -1.27484 -2.7138 -1.22501 -1.27484 -2.7138 0.49351 
-1.27477 -3.24412 -1.34715 -1.27477 -3.24412 0.61565 -1.27477 -3.13768 -1.34715 
-1.27477 -3.13768 0.61565 -1.27416 -3.5589 -1.27722 -1.27416 -3.5589 0.54572 
-1.27416 -2.8229 -1.27722 -1.27416 -2.8229 0.54572 -1.26943 -3.87259 0.34362 
-1.26943 -2.5092 0.34362 -1.26359 -3.29719 -1.34487 -1.26359 -3.29719 0.61337 
-1.26359 -3.08461 -1.34487 -1.26359 -3.08461 0.61337 -1.25937 -3.95808 0.253 
-1.25563 -4.01871 0.17034 -1.2519 -3.34994 -1.33971 -1.2519 -3.34994 0.60821 
-1.2519 -3.03186 -1.33971 -1.2519 -3.03186 0.60821 -1.24107 -3.8305 0.38803 
-1.24107 -2.5513 0.38803 -1.23989 -3.72674 -1.19672 -1.23989 -3.72674 0.46521 
-1.23989 -2.65506 -1.19672 -1.23989 -2.65506 0.46521 -1.23974 -3.40222 -1.33168 
-1.23974 -3.40222 0.60017 -1.23974 -2.97957 -1.33168 -1.23974 -2.97957 0.60017 
-1.23889 -3.50888 -1.30213 -1.23889 -3.50888 0.57063 -1.23889 -2.87291 -1.30213 
-1.23889 -2.87291 0.57063 -1.23704 -3.1909 -1.35493 -1.23704 -3.1909 0.62343 
-1.23621 -3.61274 -1.26061 -1.23621 -3.61274 0.5291 -1.23621 -2.76906 -1.26061 
-1.23621 -2.76906 0.5291 -1.23205 -3.92079 0.30295 -1.23205 -2.46101 0.30295 
-1.22625 -3.24416 -1.35504 -1.22625 -3.24416 0.62353 -1.22625 -3.13764 -1.35504 
-1.22625 -3.13764 0.62353 -1.22084 -4.00041 0.20666 -1.21478 -3.29746 -1.35224 
-1.21478 -3.29746 0.62073 -1.21478 -3.08434 -1.35224 -1.21478 -3.08434 0.62073 
-1.20414 -3.78197 0.43279 -1.20414 -2.59982 -1.1643 -1.20414 -2.59982 0.43279 
-1.20409 -3.88051 0.34944 -1.20409 -2.50129 0.34944 -1.20298 -3.45806 -1.32279 
-1.20298 -3.45806 0.59129 -1.20298 -2.92373 -1.32279 -1.20298 -2.92373 0.59129 
-1.20295 -3.35019 -1.34654 -1.20295 -3.35019 0.61503 -1.20295 -3.03161 -1.34654 
-1.20295 -3.03161 0.61503 -1.20169 -3.67271 -1.23492 -1.20169 -3.67271 0.50342 
-1.20169 -2.70908 -1.23492 -1.20169 -2.70908 0.50342 -1.2012 -3.56352 -1.28708 
-1.2012 -3.56352 0.55558 -1.2012 -2.81827 -1.28708 -1.2012 -2.81827 0.55558 
-1.19391 -3.9654 0.25828 -1.19051 -4.02585 0.17537 -1.18833 -3.1909 -1.36094 
-1.18833 -3.1909 0.62943 -1.17713 -3.24426 -1.36054 -1.17713 -3.24426 0.62904 
-1.17713 -3.13753 -1.36054 -1.17713 -3.13753 0.62904 -1.16656 -3.73006 0.47299 
-1.16656 -2.65173 -1.20449 -1.16656 -2.65173 0.47299 -1.16651 -3.92682 0.30701 
-1.16651 -2.45497 0.30701 -1.16591 -3.83604 0.39456 -1.16591 -2.54575 0.39456 
-1.16571 -3.51268 -1.30956 -1.16571 -3.51268 0.57805 -1.16571 -2.86911 -1.30956 
-1.16571 -2.86911 0.57805 -1.16567 -3.29747 -1.3572 -1.16567 -3.29747 0.62569 
-1.16567 -3.08432 -1.3572 -1.16567 -3.08432 0.62569 -1.16524 -3.40402 -1.3399 
-1.16524 -3.40402 0.6084 -1.16524 -2.97777 -1.3399 -1.16524 -2.97777 0.6084 
-1.16346 -3.61616 -1.26786 -1.16346 -3.61616 0.53636 -1.16346 -2.76564 -1.26786 
-1.16346 -2.76564 0.53636 -1.15572 -4.00565 0.21036 -1.13938 -3.1909 -1.36455 
-1.13938 -3.1909 0.63304 -1.12855 -3.78571 0.4372 -1.12855 -2.59609 -1.16871 
-1.12855 -2.59609 0.4372 -1.12855 -3.67507 0.50839 -1.12855 -2.70673 -1.23989 
-1.12855 -2.70673 0.50839 -1.12851 -3.88425 0.35384 -1.12851 -2.49755 0.35384 
-1.12851 -3.96919 0.26098 -1.1281 -3.45927 -1.32832 -1.1281 -3.45927 0.59682 
-1.1281 -2.92252 -1.32832 -1.1281 -2.92252 0.59682 -1.1281 -3.56584 -1.29203 
-1.1281 -3.56584 0.56052 -1.1281 -2.81595 -1.29203 -1.1281 -2.81595 0.56052 
-1.12807 -3.3514 -1.35206 -1.12807 -3.3514 0.62056 -1.12807 -3.0304 -1.35206 
-1.12807 -3.0304 0.62056 -1.12807 -3.2443 -1.36361 -1.12807 -3.2443 0.63211 
-1.12807 -3.1375 -1.36361 -1.12807 -3.1375 0.63211 -1.12517 -4.02947 0.17792 
-1.09031 -4.00739 0.2116 -1.09031 -3.92897 0.30897 -1.09031 -3.83789 0.39674 
-1.09031 -3.73164 0.47544 -1.09031 -3.6173 0.53878 -1.09031 -3.5136 -1.31225 
-1.09031 -3.5136 0.58075 -1.09031 -3.40462 -1.34264 -1.09031 -3.40462 0.61114 
-1.09031 -3.29778 -1.36002 -1.09031 -3.29778 0.62852 -1.09031 -3.1909 -1.36575 
-1.09031 -3.1909 0.63425 -1.09031 -3.08402 -1.36002 -1.09031 -3.08402 0.62852 
-1.09031 -2.97717 -1.34264 -1.09031 -2.97717 0.61114 -1.09031 -2.86819 -1.31225 
-1.09031 -2.86819 0.58075 -1.09031 -2.7645 -1.27029 -1.09031 -2.7645 0.53878 
-1.09031 -2.65016 -1.20694 -1.09031 -2.65016 0.47544 -1.09031 -2.5439 0.39674 
-1.09031 -2.45283 0.30897 -1.05546 -4.02947 0.17792 -1.05255 -3.2443 -1.36361 
-1.05255 -3.2443 0.63211 -1.05255 -3.1375 -1.36361 -1.05255 -3.1375 0.63211 
-1.05255 -3.3514 -1.35206 -1.05255 -3.3514 0.62056 -1.05255 -3.0304 -1.35206 
-1.05255 -3.0304 0.62056 -1.05253 -3.56584 0.56052 -1.05253 -2.81595 -1.29203 
-1.05253 -2.81595 0.56052 -1.05252 -3.45927 -1.32832 -1.05252 -3.45927 0.59682 
-1.05252 -2.92252 -1.32832 -1.05252 -2.92252 0.59682 -1.05211 -3.96919 0.26098 
-1.05211 -3.88425 0.35384 -1.05211 -2.49755 0.35384 -1.05208 -3.67507 0.50839 
-1.05208 -2.70673 -1.23989 -1.05208 -2.70673 0.50839 -1.05208 -3.78571 0.4372 
-1.05208 -2.59609 -1.16871 -1.05208 -2.59609 0.4372 -1.04124 -3.1909 -1.36455 
-1.04124 -3.1909 0.63304 -1.02491 -4.00565 0.21036 -1.01717 -3.61616 0.53636 
-1.01717 -2.76564 -1.26786 -1.01717 -2.76564 0.53636 -1.01539 -3.40402 -1.3399 
-1.01539 -3.40402 0.6084 -1.01539 -2.97777 -1.3399 -1.01539 -2.97777 0.6084 
-1.01495 -3.29747 -1.3572 -1.01495 -3.29747 0.62569 -1.01495 -3.08432 -1.3572 
-1.01495 -3.08432 0.62569 -1.01491 -3.51268 0.57805 -1.01491 -2.86911 -1.30956 
-1.01491 -2.86911 0.57805 -1.01472 -3.83604 0.39456 -1.01472 -2.54575 0.39456 
-1.01412 -3.92682 0.30701 -1.01412 -2.45497 0.30701 -1.01406 -3.73006 0.47299 
-1.01406 -2.65173 -1.20449 -1.01406 -2.65173 0.47299 -1.00349 -3.24426 -1.36054 
-1.00349 -3.24426 0.62904 -1.00349 -3.13753 -1.36054 -1.00349 -3.13753 0.62904 
-0.99229 -3.1909 -1.36094 -0.99229 -3.1909 0.62943 -0.99012 -4.02585 0.17537 
-0.98671 -3.9654 0.25828 -0.97942 -3.56352 0.55558 -0.97942 -2.81827 -1.28708 
-0.97942 -2.81827 0.55558 -0.97893 -3.67271 0.50342 -0.97893 -2.70908 -1.23492 
-0.97893 -2.70908 0.50342 -0.97768 -3.35019 -1.34654 -0.97768 -3.35019 0.61503 
-0.97768 -3.03161 -1.34654 -0.97768 -3.03161 0.61503 -0.97764 -3.45806 0.59129 
-0.97764 -2.92373 -1.32279 -0.97764 -2.92373 0.59129 -0.97653 -3.88051 0.34944 
-0.97653 -2.50129 0.34944 -0.97648 -3.78197 0.43279 -0.97648 -2.59982 -1.1643 
-0.97648 -2.59982 0.43279 -0.96584 -3.29746 -1.35224 -0.96584 -3.29746 0.62073 
-0.96584 -3.08434 -1.35224 -0.96584 -3.08434 0.62073 -0.95979 -4.00041 0.20666 
-0.9554 -4.04375 0.13868 -0.95437 -3.24416 -1.35504 -0.95437 -3.24416 0.62353 
-0.95437 -3.13764 -1.35504 -0.95437 -3.13764 0.62353 -0.94857 -3.92079 0.30295 
-0.94857 -2.46101 0.30295 -0.94441 -3.61274 0.5291 -0.94441 -2.76906 -1.26061 
-0.94441 -2.76906 0.5291 -0.94358 -3.1909 -1.35493 -0.94358 -3.1909 0.62343 
-0.94174 -3.50888 0.57063 -0.94174 -2.87291 -1.30213 -0.94174 -2.87291 0.57063 
-0.94088 -3.40222 -1.33168 -0.94088 -3.40222 0.60017 -0.94088 -2.97957 -1.33168 
-0.94088 -2.97957 0.60017 -0.94073 -3.72674 0.46521 -0.94073 -2.65506 -1.19672 
-0.94073 -2.65506 0.46521 -0.93956 -3.8305 0.38803 -0.93956 -2.5513 0.38803 
-0.92872 -3.34994 -1.33971 -0.92872 -3.34994 0.60821 -0.92872 -3.03186 -1.33971 
-0.92872 -3.03186 0.60821 -0.925 -4.01871 0.17034 -0.92126 -3.95808 0.253 
-0.91703 -3.29719 -1.34487 -0.91703 -3.29719 0.61337 -0.91703 -3.08461 -1.34487 
-0.91703 -3.08461 0.61337 -0.91119 -3.87259 0.34362 -0.91119 -2.5092 0.34362 
-0.90647 -3.5589 0.54572 -0.90647 -2.8229 -1.27722 -0.90647 -2.8229 0.54572 
-0.90586 -3.24412 -1.34715 -0.90586 -3.24412 0.61565 -0.90586 -3.13768 -1.34715 
-0.90586 -3.13768 0.61565 -0.90578 -3.668 0.49351 -0.90578 -2.7138 -1.22501 
-0.90578 -2.7138 0.49351 -0.90473 -3.45335 0.58118 -0.90473 -2.92844 -1.31268 
-0.90473 -2.92844 0.58118 -0.90339 -3.77707 0.42258 -0.90339 -2.60473 -1.15408 
-0.90339 -2.60473 0.42258 -0.89522 -3.99171 0.20051 -0.89522 -3.1909 -1.34654 
-0.89522 -3.1909 0.61503 -0.8915 -3.4024 0.59119 -0.8915 -2.97939 -1.3227 
-0.8915 -2.97939 0.59119 -0.89068 -4.03464 0.13249 -0.88365 -3.91158 0.29599 
-0.88365 -2.47021 0.29599 -0.87936 -3.34997 -1.33022 -0.87936 -3.34997 0.59872 
-0.87936 -3.03183 -1.33022 -0.87936 -3.03183 0.59872 -0.87341 -3.81916 0.38141 
-0.87341 -2.56264 -1.11291 -0.87341 -2.56264 0.38141 -0.87244 -3.60706 0.51705 
-0.87244 -2.77474 -1.24856 -0.87244 -2.77474 0.51705 -0.86937 -3.50336 0.55813 
-0.86937 -2.87844 -1.28963 -0.86937 -2.87844 0.55813 -0.86822 -3.72049 0.45291 
-0.86822 -2.66131 -1.18441 -0.86822 -2.66131 0.45291 -0.86756 -3.29685 -1.33485 
-0.86756 -3.29685 0.60335 -0.86756 -3.08495 -1.33485 -0.86756 -3.08495 0.60335 
-0.8608 -4.00814 0.16287 -0.85704 -3.9473 0.24535 -0.85643 -3.24369 -1.33658 
-0.85643 -3.24369 0.60508 -0.85643 -3.13811 -1.33658 -0.85643 -3.13811 0.60508 
-0.85615 -4.0483 0.09254 -0.85566 -3.45308 0.57031 -0.85566 -2.92872 -1.30181 
-0.85566 -2.92872 0.57031 -0.84733 -3.1909 -1.33578 -0.84733 -3.1909 0.60428 
-0.84525 -3.86017 0.33569 -0.84525 -2.52162 0.33569 -0.84263 -3.40205 0.5798 
-0.84263 -2.97975 -1.3113 -0.84263 -2.97975 0.5798 -0.83768 -3.76397 0.41385 
-0.83768 -2.61783 -1.14535 -0.83768 -2.61783 0.41385 -0.83496 -3.55203 0.53112 
-0.83496 -2.82977 -1.26262 -0.83496 -2.82977 0.53112 -0.83424 -3.66108 0.47886 
-0.83424 -2.72072 -1.21036 -0.83424 -2.72072 0.47886 -0.83149 -3.97957 0.19193 
-0.83026 -3.34938 0.58675 -0.83026 -3.03241 -1.31825 -0.83026 -3.03241 0.58675 
-0.82603 -4.02204 0.12349 -0.82057 -3.50268 0.54531 -0.82057 -2.87912 -1.27681 
-0.82057 -2.87912 0.54531 -0.81866 -3.29625 -1.32236 -0.81866 -3.29625 0.59086 
-0.81866 -3.08555 -1.32236 -0.81866 -3.08555 0.59086 -0.81769 -3.89826 0.28641 
-0.81769 -2.48354 0.28641 -0.80894 -3.24365 -1.3239 -0.80894 -3.24365 0.5924 
-0.80894 -3.13815 -1.3239 -0.80894 -3.13815 0.5924 -0.80825 -3.80495 0.37139 
-0.80825 -2.57684 -1.10289 -0.80825 -2.57684 0.37139 -0.80693 -3.45219 0.55697 
-0.80693 -2.92961 -1.28848 -0.80693 -2.92961 0.55697 -0.80287 -3.70541 0.44212 
-0.80287 -2.67639 -1.17362 -0.80287 -2.67639 0.44212 -0.80164 -3.59915 0.50027 
-0.80164 -2.78265 -1.23178 -0.80164 -2.78265 0.50027 -0.80003 -3.1909 -1.32269 
-0.80003 -3.1909 0.59119 -0.79659 -3.99385 0.15289 -0.79437 -3.40116 0.56603 
-0.79437 -2.98064 -1.29753 -0.79437 -2.98064 0.56603 -0.79206 -4.03366 0.08234 
-0.7914 -3.9327 0.23456 -0.7914 -2.44909 0.23456 -0.78661 -3.55069 0.51647 
-0.78661 -2.83111 -1.24798 -0.78661 -2.83111 0.51647 -0.78209 -3.34834 0.57244 
-0.78209 -3.03346 -1.30395 -0.78209 -3.03346 0.57244 -0.7799 -3.84482 0.3242 
-0.7799 -2.53698 0.3242 -0.77268 -3.74796 0.40158 -0.77268 -2.63383 -1.13308 
-0.77268 -2.63383 0.40158 -0.77245 -3.5012 0.53017 -0.77245 -2.88059 -1.26167 
-0.77245 -2.88059 0.53017 -0.77153 -3.29621 0.57621 -0.77153 -3.08559 -1.30771 
-0.77153 -3.08559 0.57621 -0.76955 -3.64452 0.46572 -0.76955 -2.73728 -1.19722 
-0.76955 -2.73728 0.46572 -0.76887 -3.96406 0.18096 -0.76255 -4.00577 0.11233 
-0.76188 -3.24352 -1.30881 -0.76188 -3.24352 0.57731 -0.76188 -3.13827 -1.30881 
-0.76188 -3.13827 0.57731 -0.75919 -3.45084 0.54132 -0.75919 -2.93095 -1.27283 
-0.75919 -2.93095 0.54132 -0.75917 -4.04276 0.04005 -0.75342 -3.1909 -1.3073 
-0.75342 -3.1909 0.57579 -0.75299 -3.88167 0.27382 -0.75299 -2.50013 0.27382 
-0.75176 -3.59998 0.48162 -0.75176 -2.78182 -1.21312 -0.75176 -2.78182 0.48162 
-0.74687 -3.39974 0.54991 -0.74687 -2.98205 -1.28141 -0.74687 -2.98205 0.54991 
-0.74437 -3.78796 0.35802 -0.74437 -2.59384 -1.08952 -0.74437 -2.59384 0.35802 
-0.73884 -3.68795 0.4276 -0.73884 -2.69385 -1.1591 -0.73884 -2.69385 0.4276 
-0.73679 -3.5513 0.49746 -0.73679 -2.8305 -1.22896 -0.73679 -2.8305 0.49746 
-0.73552 -3.34805 0.55589 -0.73552 -3.03374 -1.28739 -0.73552 -3.03374 0.55589 
-0.73466 -3.97646 0.14061 -0.72953 -3.91503 0.22201 -0.72953 -2.46677 0.22201 
-0.72948 -4.01528 0.07035 -0.72518 -3.29592 0.55926 -0.72518 -3.08588 -1.29076 
-0.72518 -3.08588 0.55926 -0.72252 -3.50135 0.5108 -0.72252 -2.88044 -1.2423 
-0.72252 -2.88044 0.5108 -0.72037 -3.64438 0.44511 -0.72037 -2.73742 -1.17662 
-0.72037 -2.73742 0.44511 -0.71648 -3.82674 0.30949 -0.71648 -2.55505 0.30949 
-0.71587 -3.24348 0.56001 -0.71587 -3.13831 -1.29151 -0.71587 -3.13831 0.56001 
-0.70964 -3.72925 0.38609 -0.70964 -2.65254 -1.11759 -0.70964 -2.65254 0.38609 
-0.70934 -3.4508 0.52155 -0.70934 -2.93099 -1.25305 -0.70934 -2.93099 0.52155 
-0.70763 -3.94524 0.16765 -0.70763 -3.1909 -1.28963 -0.70763 -3.1909 0.55813 
-0.70284 -3.59965 0.46056 -0.70284 -2.78215 -1.19206 -0.70284 -2.78215 0.46056 
-0.7013 -3.98655 0.09858 -0.69632 -3.39814 0.52969 -0.69632 -2.98366 -1.26119 
-0.69632 -2.98366 0.52969 -0.69176 -3.86163 0.25978 -0.69176 -2.52017 0.25978 
-0.69035 -3.68687 0.40499 -0.69035 -2.69493 -1.13649 -0.69035 -2.69493 0.40499 
-0.68766 -3.55064 0.47595 -0.68766 -2.83115 -1.20745 -0.68766 -2.83115 0.47595 
-0.6851 -3.34628 0.53517 -0.6851 -3.03551 -1.26667 -0.6851 -3.03551 0.53517 
-0.68206 -3.76825 0.34136 -0.68206 -2.61355 -1.07286 -0.68206 -2.61355 0.34136 
-0.67476 -3.29372 0.53799 -0.67476 -3.08808 -1.26949 -0.67476 -3.08808 0.53799 
-0.67406 -3.95571 0.12597 -0.67364 -3.50061 0.48892 -0.67364 -2.88119 -1.22042 
-0.67364 -2.88119 0.48892 -0.67202 -3.64298 0.42206 -0.67202 -2.73882 -1.15357 
-0.67202 -2.73882 0.42206 -0.66909 -3.99411 0.05547 -0.66875 -3.89395 0.20696 
-0.66875 -2.48784 0.20696 -0.66561 -3.24118 0.53819 -0.66561 -3.14062 -1.26969 
-0.66561 -3.14062 0.53819 -0.66276 -3.1909 -1.26974 -0.66276 -3.1909 0.53824 
-0.66199 -3.72698 0.36168 -0.66199 -2.65481 -1.09318 -0.66199 -2.65481 0.36168 
-0.65964 -3.44865 0.49917 -0.65964 -2.93315 -1.23067 -0.65964 -2.93315 0.49917 
-0.65624 -3.80477 0.29359 -0.65624 -2.57702 -1.0251 -0.65624 -2.57702 0.29359 
-0.65502 -3.59816 0.43716 -0.65502 -2.78364 -1.16866 -0.65502 -2.78364 0.43716 
-0.64802 -3.92319 0.15206 -0.64802 -2.4586 0.15206 -0.64693 -3.39592 0.50682 
-0.64693 -2.98588 -1.23832 -0.64693 -2.98588 0.50682 -0.643 -3.68437 0.38017 
-0.643 -2.69743 -1.11167 -0.643 -2.69743 0.38017 -0.63995 -3.54892 0.45217 
-0.63995 -2.83287 -1.18367 -0.63995 -2.83287 0.45217 -0.63561 -3.34379 0.51167 
-0.63561 -3.03801 -1.24317 -0.63561 -3.03801 0.51167 -0.635 -3.76533 0.31448 
-0.635 -2.61647 -1.04599 -0.635 -2.61647 0.31448 -0.63227 -3.83867 0.24301 
-0.63227 -2.54313 0.24301 -0.62559 -3.29122 0.514 -0.62559 -3.09058 -1.24551 
-0.62559 -3.09058 0.514 -0.62513 -3.64051 0.39678 -0.62513 -2.74129 -1.12829 
-0.62513 -2.74129 0.39678 -0.62477 -3.49796 0.4643 -0.62477 -2.88384 -1.1958 
-0.62477 -2.88384 0.4643 -0.62166 -3.24112 0.5162 -0.62166 -3.14068 -1.2477 
-0.62166 -3.14068 0.5162 -0.61892 -3.1909 0.51617 -0.61508 -3.72372 0.33444 
-0.61508 -2.65808 -1.06594 -0.61508 -2.65808 0.33444 -0.61096 -3.44577 0.47405 
-0.61096 -2.93603 -1.20555 -0.61096 -2.93603 0.47405 -0.61026 -2.51201 0.18982 
-0.61018 -3.80043 0.26508 -0.61018 -2.58136 -0.99658 -0.61018 -2.58136 0.26508 
-0.60844 -3.59551 0.41148 -0.60844 -2.78628 -1.14298 -0.60844 -2.78628 0.41148 
-0.59887 -3.39308 0.48136 -0.59887 -2.98871 -1.21286 -0.59887 -2.98871 0.48136 
-0.5961 -3.68053 0.35259 -0.5961 -2.70127 -1.08409 -0.5961 -2.70127 0.35259 
-0.59213 -3.54547 0.42551 -0.59213 -2.83632 -1.15701 -0.59213 -2.83632 0.42551 
-0.58927 -3.76071 0.28561 -0.58927 -2.62108 -1.01711 -0.58927 -2.62108 0.28561 
-0.58774 -3.34079 0.48569 -0.58774 -3.04101 -1.2172 -0.58774 -3.04101 0.48569 
-0.58724 -2.54886 0.21279 -0.58255 -3.29112 0.4899 -0.58255 -3.09068 -1.2214 
-0.58255 -3.09068 0.4899 -0.57862 -3.24096 0.49196 -0.57862 -3.14084 -1.22346 
-0.57862 -3.14084 0.49196 -0.57843 -3.63635 0.36879 -0.57843 -2.74544 -1.10029 
-0.57843 -2.74544 0.36879 -0.57731 -3.49438 0.43719 -0.57731 -2.88741 -1.1687 
-0.57731 -2.88741 0.43719 -0.57621 -3.1909 0.49198 -0.56931 -2.66315 -1.0366 
-0.56931 -2.66315 0.30509 -0.56536 -2.58749 0.23452 -0.564 -3.44239 0.4465 
-0.564 -2.9394 -1.178 -0.564 -2.9394 0.4465 -0.56322 -3.59172 0.38359 
-0.56322 -2.79008 -1.11509 -0.56322 -2.79008 0.38359 -0.55226 -3.38965 0.45339 
-0.55226 -2.99214 -1.18489 -0.55226 -2.99214 0.45339 -0.55067 -2.70656 -1.05437 
-0.55067 -2.70656 0.32287 -0.54712 -3.54142 0.39719 -0.54712 -2.84038 -1.12869 
-0.54712 -2.84038 0.39719 -0.54582 -3.3404 0.45958 -0.54582 -3.04139 -1.19108 
-0.54582 -3.04139 0.45958 -0.54502 -2.62738 0.25481 -0.54075 -3.29078 0.46371 
-0.54075 -3.09102 -1.19521 -0.54075 -3.09102 0.46371 -0.53705 -3.2409 0.46575 
-0.53705 -3.1409 -1.19726 -0.53705 -3.1409 0.46575 -0.53474 -3.1909 0.46572 
-0.53441 -2.75024 -1.07059 -0.53441 -2.75024 0.33909 -0.53236 -3.4898 0.40842 
-0.53236 -2.89199 -1.13992 -0.53236 -2.89199 0.40842 -0.52528 -2.6698 0.27393 
-0.5195 -3.58679 0.35358 -0.5195 -2.795 -1.08508 -0.5195 -2.795 0.35358 
-0.51929 -3.43759 0.41724 -0.51929 -2.94421 -1.14875 -0.51929 -2.94421 0.41724 
-0.51111 -3.38948 0.42488 -0.51111 -2.99231 -1.15638 -0.51111 -2.99231 0.42488 
-0.50785 -2.71234 0.29131 -0.50468 -3.34015 0.43096 -0.50468 -3.04164 -1.16247 
-0.50468 -3.04164 0.43096 -0.50337 -3.5361 0.3666 -0.50337 -2.8457 -1.0981 
-0.50337 -2.8457 0.3666 -0.49949 -3.29021 0.43492 -0.49949 -3.09159 -1.16642 
-0.49949 -3.09159 0.43492 -0.49582 -3.24026 0.43683 -0.49582 -3.14154 0.43683 
-0.49461 -3.1909 0.43746 -0.49178 -2.75629 0.30721 -0.48901 -3.48437 0.37742 
-0.48901 -2.89743 -1.10893 -0.48901 -2.89743 0.37742 -0.47947 -3.43689 0.38682 
-0.47947 -2.94491 -1.11832 -0.47947 -2.94491 0.38682 -0.47739 -2.80106 0.32153 
-0.47142 -3.38881 0.39439 -0.47142 -2.99298 -1.12589 -0.47142 -2.99298 0.39439 
-0.4667 -2.7195 0.25786 -0.46479 -3.33929 0.40021 -0.46479 -3.04251 -1.13172 
-0.46479 -3.04251 0.40021 -0.46154 -2.85203 0.33412 -0.45974 -3.28938 0.4041 
-0.45974 -3.09241 -1.13561 -0.45974 -3.09241 0.4041 -0.45706 -3.2402 0.40662 
-0.45706 -3.14159 0.40662 -0.45592 -3.1909 0.40726 -0.4511 -2.76334 0.27347 
-0.45052 -2.89865 0.34507 -0.44101 -2.94622 -1.08585 -0.44101 -2.94622 0.35434 
-0.43703 -2.80821 0.28753 -0.43329 -3.38765 0.36199 -0.43329 -2.99415 -1.09349 
-0.43329 -2.99415 0.36199 -0.42668 -3.33804 0.36769 -0.42668 -3.04376 -1.09919 
-0.42668 -3.04376 0.36769 -0.42454 -2.85401 0.30002 -0.42236 -3.28927 0.37192 
-0.42236 -3.09253 -1.10343 -0.42236 -3.09253 0.37192 -0.41965 -3.24002 0.37438 
-0.41965 -3.14177 0.37438 -0.41875 -3.1909 0.3752 -0.41365 -2.90061 0.31091 
-0.4044 -2.94792 0.32016 -0.39679 -2.99581 0.32777 -0.39086 -3.04417 -1.0652 
-0.39086 -3.04417 0.3337 -0.38661 -3.28892 0.33795 -0.38661 -3.09288 -1.06945 
-0.38661 -3.09288 0.33795 -0.38406 -3.23997 0.3405 -0.38406 -3.14183 0.3405 
-0.38321 -3.1909 0.34136 -0.3795 -2.89865 0.27404 -0.37022 -2.94622 0.28355 
-0.36257 -2.99415 0.29128 -0.35687 -3.04376 0.29788 -0.35264 -3.09253 -1.0337 
-0.35264 -3.09253 0.3022 -0.35018 -3.14177 0.30491 -0.34936 -3.1909 0.30581 
-0.33018 -2.99298 0.25314 -0.32435 -3.04251 0.25977 -0.32046 -3.09241 0.26482 
-0.31794 -3.14159 0.2675 -0.28964 -3.09159 0.22507 -0.60738 -2.57617 -0.99464 
-0.57909 -2.52617 -1.03708 -0.57846 -2.57553 -1.03588 -0.57846 -2.47681 0.15311 
-0.57655 -2.62548 -1.0322 -0.57655 -2.42686 0.14943 -0.54889 -2.52617 -1.07578 
-0.54889 -2.52617 0.19301 -0.54825 -2.57547 -1.07464 -0.54825 -2.47686 -1.07464 
-0.54825 -2.47686 0.19187 -0.54573 -2.62465 -1.07196 -0.54573 -2.42768 -1.07196 
-0.54573 -2.42768 0.18919 -0.54184 -2.67456 -1.06691 -0.54184 -2.37778 0.18414 
-0.53602 -2.72408 -1.06027 -0.53602 -2.32825 0.1775 -0.51683 -2.52617 -1.11294 
-0.51683 -2.52617 0.23017 -0.51601 -2.57529 -1.11204 -0.51601 -2.57529 0.22928 
-0.51601 -2.47704 -1.11204 -0.51601 -2.47704 0.22928 -0.51355 -2.62454 -1.10933 
-0.51355 -2.62454 0.22657 -0.51355 -2.4278 -1.10933 -0.51355 -2.4278 0.22657 
-0.50932 -2.67331 -1.10502 -0.50932 -2.37903 -1.10502 -0.50932 -2.37903 0.22225 
-0.50362 -2.72292 -1.09841 -0.50362 -2.32942 0.21564 -0.49597 -2.77084 -1.09069 
-0.49597 -2.28149 0.20792 -0.4867 -2.81842 -1.08117 -0.4867 -2.23392 0.19841 
-0.48299 -2.52617 -1.14849 -0.48299 -2.52617 0.26572 -0.48213 -2.57524 -1.14764 
-0.48213 -2.57524 0.26487 -0.48213 -2.4771 -1.14764 -0.48213 -2.4771 0.26487 
-0.47958 -2.62419 -1.14509 -0.47958 -2.62419 0.26232 -0.47958 -2.42815 -1.14509 
-0.47958 -2.42815 0.26232 -0.47533 -2.6729 -1.14084 -0.47533 -2.6729 0.25807 
-0.47533 -2.37944 -1.14084 -0.47533 -2.37944 0.25807 -0.4694 -2.72126 -1.1349 
-0.4694 -2.33108 -1.1349 -0.4694 -2.33108 0.25214 -0.46179 -2.76915 -1.1273 
-0.46179 -2.28319 -1.1273 -0.46179 -2.28319 0.24453 -0.45254 -2.81645 -1.11804 
-0.45254 -2.23588 0.23528 -0.44744 -2.52617 -1.18234 -0.44744 -2.52617 0.29957 
-0.44654 -2.57529 -1.18152 -0.44654 -2.57529 0.29875 -0.44654 -2.47704 -1.18152 
-0.44654 -2.47704 0.29875 -0.44383 -2.62454 -1.17906 -0.44383 -2.62454 0.29629 
-0.44383 -2.4278 -1.17906 -0.44383 -2.4278 0.29629 -0.44165 -2.86306 -1.10716 
-0.44165 -2.18928 0.22439 -0.43951 -2.67331 -1.17483 -0.43951 -2.67331 0.29206 
-0.43951 -2.37903 -1.17483 -0.43951 -2.37903 0.29206 -0.43291 -2.72292 -1.16912 
-0.43291 -2.72292 0.28636 -0.43291 -2.32942 -1.16912 -0.43291 -2.32942 0.28636 
-0.42916 -2.90885 -1.09467 -0.42916 -2.14348 0.2119 -0.42518 -2.77084 -1.16148 
-0.42518 -2.77084 0.27871 -0.42518 -2.28149 -1.16148 -0.42518 -2.28149 0.27871 
-0.41567 -2.81842 -1.1522 -0.41567 -2.23392 -1.1522 -0.41567 -2.23392 0.26943 
-0.4151 -2.95372 -1.0806 -0.4151 -2.09861 0.19783 -0.41027 -2.52617 -1.21439 
-0.41027 -2.52617 0.33163 -0.40913 -2.57547 -1.21376 -0.40913 -2.57547 0.33099 
-0.40913 -2.47686 -1.21376 -0.40913 -2.47686 0.33099 -0.40645 -2.62465 -1.21124 
-0.40645 -2.62465 0.32847 -0.40645 -2.42768 -1.21124 -0.40645 -2.42768 0.32847 
-0.40465 -2.86504 -1.14125 -0.40465 -2.1873 -1.14125 -0.40465 -2.1873 0.25849 
-0.4014 -2.67456 -1.20735 -0.4014 -2.67456 0.32458 -0.4014 -2.37778 -1.20735 
-0.4014 -2.37778 0.32458 -0.39949 -2.99756 -1.065 -0.39477 -2.72408 -1.20152 
-0.39477 -2.72408 0.31875 -0.39477 -2.32825 -1.20152 -0.39477 -2.32825 0.31875 
-0.3888 -2.91601 -1.12867 -0.3888 -2.13633 0.2459 -0.38672 -2.77216 -1.19396 
-0.38672 -2.77216 0.31119 -0.38672 -2.28018 -1.19396 -0.38672 -2.28018 0.31119 
-0.37718 -2.81964 -1.18456 -0.37718 -2.81964 0.30179 -0.37718 -2.2327 -1.18456 
-0.37718 -2.2327 0.30179 -0.37441 -2.96077 -1.11434 -0.37441 -2.09156 0.23158 
-0.37158 -2.52617 -1.24459 -0.37158 -2.52617 0.36182 -0.37037 -2.57553 -1.24397 
-0.37037 -2.57553 0.3612 -0.37037 -2.47681 -1.24397 -0.37037 -2.47681 0.3612 
-0.3667 -2.62548 -1.24205 -0.3667 -2.62548 0.35929 -0.3667 -2.42686 -1.24205 
-0.3667 -2.42686 0.35929 -0.36282 -2.87137 -1.17374 -0.36282 -2.87137 0.29097 
-0.36282 -2.18097 -1.17374 -0.36282 -2.18097 0.29097 -0.36151 -2.67542 -1.2381 
-0.36151 -2.67542 0.35533 -0.36151 -2.37691 -1.2381 -0.36151 -2.37691 0.35533 
-0.35834 -3.00472 -1.09844 -0.35834 -2.04761 0.21567 -0.35508 -2.72475 -1.23201 
-0.35508 -2.72475 0.34925 -0.35508 -2.32758 -1.23201 -0.35508 -2.32758 0.34925 
-0.3469 -2.77286 -1.22438 -0.3469 -2.77286 0.34161 -0.3469 -2.27948 -1.22438 
-0.3469 -2.27948 0.34161 -0.34669 -2.92206 -1.16072 -0.34669 -2.92206 0.27795 
-0.34669 -2.13027 -1.16072 -0.34669 -2.13027 0.27795 -0.34091 -3.04727 -1.08107 
-0.34091 -2.00507 0.1983 -0.33383 -2.82507 -1.21555 -0.33383 -2.82507 0.33279 
-0.33383 -2.22726 -1.21555 -0.33383 -2.22726 0.33279 -0.33178 -2.96682 -1.14622 
-0.33178 -2.96682 0.26345 -0.33178 -2.08551 -1.14622 -0.33178 -2.08551 0.26345 
-0.33145 -2.52617 -1.27285 -0.33145 -2.52617 0.39009 -0.32914 -2.57617 -1.27289 
-0.32914 -2.57617 0.39012 -0.32914 -2.47617 -1.27289 -0.32914 -2.47617 0.39012 
-0.32544 -2.62605 -1.27084 -0.32544 -2.62605 0.38808 -0.32544 -2.42629 -1.27084 
-0.32544 -2.42629 0.38808 -0.32117 -3.08969 -1.06195 -0.32117 -1.96265 0.17918 
-0.32037 -2.67567 -1.26672 -0.32037 -2.67567 0.38395 -0.32037 -2.37666 -1.26672 
-0.32037 -2.37666 0.38395 -0.31907 -2.87669 -1.20432 -0.31907 -2.87669 0.32156 
-0.31907 -2.17565 -1.20432 -0.31907 -2.17565 0.32156 -0.31552 -3.01051 -1.13001 
-0.31552 -3.01051 0.24724 -0.31552 -2.04183 -1.13001 -0.31552 -2.04183 0.24724 
-0.31394 -2.72492 -1.26052 -0.31394 -2.72492 0.37776 -0.31394 -2.32741 -1.26052 
-0.31394 -2.32741 0.37776 -0.30297 -2.92699 -1.19073 -0.30297 -2.92699 0.30796 
-0.30297 -2.12535 -1.19073 -0.30297 -2.12535 0.30796 -0.30219 -2.77766 -1.25363 
-0.30219 -2.77766 0.37086 -0.30219 -2.27467 -1.25363 -0.30219 -2.27467 0.37086 
-0.30083 -1.92276 0.15889 -0.29688 -3.05392 -1.11223 -0.29688 -3.05392 0.22946 
-0.29688 -1.99842 0.22946 -0.28998 -2.52617 -1.29911 -0.28998 -2.52617 0.41634 
-0.28889 -2.82965 -1.24433 -0.28889 -2.82965 0.36156 -0.28889 -2.22268 -1.24433 
-0.28889 -2.22268 0.36156 -0.28776 -2.97162 -1.17592 -0.28776 -2.97162 0.29315 
-0.28776 -2.08071 -1.17592 -0.28776 -2.08071 0.29315 -0.28757 -2.57623 -1.2991 
-0.28757 -2.57623 0.41633 -0.28757 -2.47611 -1.2991 -0.28757 -2.47611 0.41633 
-0.28364 -2.62639 -1.29703 -0.28364 -2.62639 0.41426 -0.28364 -2.42595 -1.29703 
-0.28364 -2.42595 0.41426 -0.27895 -1.88413 0.13716 -0.27845 -2.67606 -1.29283 
-0.27845 -2.67606 0.41006 -0.27845 -2.37628 -1.29283 -0.27845 -2.37628 0.41006 
-0.27692 -3.09598 -1.09274 -0.27692 -1.95635 0.20997 -0.27406 -2.88074 -1.23264 
-0.27406 -2.88074 0.34988 -0.27406 -2.17159 -1.23264 -0.27406 -2.17159 0.34988 
-0.27009 -3.0158 -1.15973 -0.27009 -3.0158 0.27696 -0.27009 -2.03654 0.27696 
-0.26733 -2.72835 -1.2885 -0.26733 -2.72835 0.40573 -0.26733 -2.32398 -1.2885 
-0.26733 -2.32398 0.40573 -0.25775 -2.93078 -1.21861 -0.25775 -2.93078 0.33584 
-0.25775 -2.12155 -1.21861 -0.25775 -2.12155 0.33584 -0.25601 -1.91663 0.18944 
-0.25593 -1.84728 0.11419 -0.25524 -2.78104 -1.28118 -0.25524 -2.78104 0.39841 
-0.25524 -2.2713 -1.28118 -0.25524 -2.2713 0.39841 -0.25111 -3.05899 -1.14157 
-0.25111 -3.05899 0.2588 -0.25111 -1.99335 0.2588 -0.24728 -2.52617 -1.32331 
-0.24728 -2.52617 0.44054 -0.24453 -2.57639 -1.32334 -0.24453 -2.57639 0.44057 
-0.24453 -2.47595 -1.32334 -0.24453 -2.47595 0.44057 -0.24142 -2.83323 -1.27144 
-0.24142 -2.83323 0.38867 -0.24142 -2.21911 -1.27144 -0.24142 -2.21911 0.38867 
-0.24106 -2.97578 -1.20392 -0.24106 -2.97578 0.32115 -0.24106 -2.07656 -1.20392 
-0.24106 -2.07656 0.32115 -0.2406 -2.62649 -1.32114 -0.2406 -2.62649 0.43837 
-0.2406 -2.42585 -1.32114 -0.2406 -2.42585 0.43837 -0.23392 -1.8784 0.16738 
-0.2312 -3.1006 -1.12162 -0.2312 -1.95174 0.23885 -0.23058 -2.67906 -1.31881 
-0.23058 -2.67906 0.43604 -0.23058 -2.37328 -1.31881 -0.23058 -2.37328 0.43604 
-0.22624 -2.88419 -1.2593 -0.22624 -2.88419 0.37654 -0.22624 -2.16814 -1.2593 
-0.22624 -2.16814 0.37654 -0.22319 -3.01964 -1.18731 -0.22319 -3.01964 0.30454 
-0.22319 -2.0327 0.30454 -0.21926 -2.73119 -1.31396 -0.21926 -2.73119 0.43119 
-0.21926 -2.32115 -1.31396 -0.21926 -2.32115 0.43119 -0.21817 -1.79387 0.07643 
-0.21117 -2.93343 -1.24429 -0.21117 -2.93343 0.36152 -0.21117 -2.11891 -1.24429 
-0.21117 -2.11891 0.36152 -0.20995 -1.91229 0.21796 -0.20655 -2.78392 -1.3063 
-0.20655 -2.78392 0.42354 -0.20655 -2.26842 -1.3063 -0.20655 -2.26842 0.42354 
-0.2042 -3.06225 -1.16881 -0.2042 -3.06225 0.28605 -0.2042 -1.99008 0.28605 
-0.20343 -2.52617 -1.34537 -0.20343 -2.52617 0.46261 -0.20058 -2.57645 -1.34532 
-0.20058 -2.57645 0.46255 -0.20058 -2.47589 -1.34532 -0.20058 -2.47589 0.46255 
-0.19744 -1.82311 0.13133 -0.19417 -2.97825 -1.2292 -0.19417 -2.97825 0.34643 
-0.19417 -2.07409 -1.2292 -0.19417 -2.07409 0.34643 -0.19255 -2.83588 -1.29606 
-0.19255 -2.83588 0.41329 -0.19255 -2.21646 -1.29606 -0.19255 -2.21646 0.41329 
-0.19213 -1.76135 0.05034 -0.19143 -2.62899 -1.34512 -0.19143 -2.62899 0.46235 
-0.19143 -2.42335 -1.34512 -0.19143 -2.42335 0.46235 -0.18413 -3.10352 -1.14849 
-0.18413 -1.94882 0.26572 -0.18109 -2.68155 -1.3423 -0.18109 -2.68155 0.45954 
-0.18109 -2.37078 -1.3423 -0.18109 -2.37078 0.45954 -0.17853 -2.88591 -1.28308 
-0.17853 -2.88591 0.40031 -0.17853 -2.16642 -1.28308 -0.17853 -2.16642 0.40031 
-0.17584 -3.02214 -1.21213 -0.17584 -3.02214 0.32936 -0.17584 -2.0302 0.32936 
-0.17443 -1.85544 0.18414 -0.16988 -2.73341 -1.33683 -0.16988 -2.73341 0.45406 
-0.16988 -2.31893 -1.33683 -0.16988 -2.31893 0.45406 -0.16489 -1.73051 0.02295 
-0.16335 -2.93492 -1.2677 -0.16335 -2.93492 0.38493 -0.16335 -2.11742 -1.2677 
-0.16335 -2.11742 0.38493 -0.15856 -2.52617 -1.36526 -0.15856 -2.52617 0.4825 
-0.15856 -1.77182 0.09202 -0.15686 -2.78607 -1.32869 -0.15686 -2.78607 0.44592 
-0.15686 -2.26626 -1.32869 -0.15686 -2.26626 0.44592 -0.15655 -3.06452 -1.19322 
-0.15655 -3.06452 0.31046 -0.15655 -1.98781 0.31046 -0.15032 -2.57875 -1.36714 
-0.15032 -2.57875 0.48437 -0.15032 -2.47358 -1.36714 -0.15032 -2.47358 0.48437 
-0.14971 -1.89032 0.23385 -0.14582 -2.97965 -1.25225 -0.14582 -2.97965 0.36948 
-0.14582 -2.07269 -1.25225 -0.14582 -2.07269 0.36948 -0.14367 -2.83662 -1.31794 
-0.14367 -2.83662 0.43517 -0.14367 -2.21571 -1.31794 -0.14367 -2.21571 0.43517 
-0.14101 -2.63119 -1.3664 -0.14101 -2.63119 0.48363 -0.14101 -2.42115 -1.3664 
-0.14101 -2.42115 0.48363 -0.13667 -1.80204 0.14638 -0.13154 -1.7406 0.06497 
-0.13067 -2.68332 -1.36303 -0.13067 -2.68332 0.48026 -0.13067 -2.36901 -1.36303 
-0.13067 -2.36901 0.48026 -0.1294 -2.88657 -1.30459 -0.1294 -2.88657 0.42183 
-0.1294 -2.16577 -1.30459 -0.1294 -2.16577 0.42183 -0.12735 -3.02322 -1.23474 
-0.12735 -3.02322 0.35197 -0.12735 -2.02912 0.35197 -0.12182 -3.12323 -1.16515 
-0.12182 -1.92911 0.28239 -0.11932 -2.73501 -1.35704 -0.11932 -2.73501 0.47427 
-0.11932 -2.31732 -1.35704 -0.11932 -2.31732 0.47427 -0.11443 -2.93525 -1.28875 
-0.11443 -2.93525 0.40599 -0.11443 -2.11709 -1.28875 -0.11443 -2.11709 0.40599 
-0.1132 -1.8354 0.19819 -0.11277 -2.52617 -1.38293 -0.11277 -2.52617 0.50016 
-0.107 -2.78611 -1.34846 -0.107 -2.78611 0.46569 -0.107 -2.26622 -1.34846 
-0.107 -2.26622 0.46569 -0.10431 -2.57879 -1.38444 -0.10431 -2.57879 0.50168 
-0.10431 -2.47354 -1.38444 -0.10431 -2.47354 0.50168 -0.09732 -1.753 0.10533 
-0.09664 -2.97979 -1.27285 -0.09664 -2.97979 0.39009 -0.09664 -2.07255 -1.27285 
-0.09664 -2.07255 0.39009 -0.09466 -2.63148 -1.38334 -0.09466 -2.63148 0.50058 
-0.09466 -2.42086 -1.38334 -0.09466 -2.42086 0.50058 -0.09374 -2.83647 -1.3373 
-0.09374 -2.83647 0.45454 -0.09374 -2.21586 -1.3373 -0.09374 -2.21586 0.45454 
-0.09351 -3.08323 -1.20871 -0.09351 -1.9691 0.32594 -0.08629 -1.87225 0.24857 
-0.0841 -2.68361 -1.37958 -0.0841 -2.68361 0.49681 -0.0841 -2.36873 -1.37958 
-0.0841 -2.36873 0.49681 -0.07958 -2.88596 -1.32361 -0.07958 -2.88596 0.44084 
-0.07958 -2.16638 -1.32361 -0.07958 -2.16638 0.44084 -0.07479 -1.78436 0.15893 
-0.07182 -2.73643 -1.37316 -0.07182 -2.73643 0.49039 -0.07182 -2.31591 -1.37316 
-0.07182 -2.31591 0.49039 -0.0696 -1.72321 0.07726 -0.06616 -2.52617 -1.39832 
-0.06616 -2.52617 0.51556 -0.06455 -2.93442 -1.30741 -0.06455 -2.93442 0.42464 
-0.06455 -2.11792 -1.30741 -0.06455 -2.11792 0.42464 -0.06332 -3.04068 -1.24926 
-0.06332 -3.04068 0.36649 -0.06332 -2.01166 0.36649 -0.05926 -2.78746 -1.36411 
-0.05926 -2.78746 0.48134 -0.05926 -2.26488 -1.36411 -0.05926 -2.26488 0.48134 
-0.05794 -3.14022 -1.17852 -0.05794 -1.91211 0.29576 -0.05725 -2.57892 -1.39953 
-0.05725 -2.57892 0.51676 -0.05725 -2.47342 -1.39953 -0.05725 -2.47342 0.51676 
-0.0485 -1.81881 0.21078 -0.04753 -2.63152 -1.398 -0.04753 -2.63152 0.51523 
-0.04753 -2.42082 -1.398 -0.04753 -2.42082 0.51523 -0.04562 -2.83795 -1.35244 
-0.04562 -2.83795 0.46968 -0.04562 -2.21439 -1.35244 -0.04562 -2.21439 0.46968 
-0.03593 -2.68465 -1.39388 -0.03593 -2.68465 0.51112 -0.03593 -2.36768 -1.39388 
-0.03593 -2.36768 0.51112 -0.0347 -1.73749 0.11629 -0.03195 -2.99635 -1.28599 
-0.03195 -2.99635 0.40322 -0.03195 -2.05599 -1.28599 -0.03195 -2.05599 0.40322 
-0.03123 -2.8873 -1.33826 -0.03123 -2.8873 0.45549 -0.03123 -2.16504 -1.33826 
-0.03123 -2.16504 0.45549 -0.02851 -3.09924 -1.22098 -0.02851 -1.9531 0.33821 
-0.02356 -2.73732 -1.38694 -0.02356 -2.73732 0.50417 -0.02356 -2.31502 -1.38694 
-0.02356 -2.31502 0.50417 -0.02094 -1.85689 0.26005 -0.01886 -2.52617 -1.41142 
-0.01886 -2.52617 0.52865 -0.01053 -2.78835 -1.37744 -0.01053 -2.78835 0.49467 
-0.01053 -2.26399 -1.37744 -0.01053 -2.26399 0.49467 -0.00976 -2.57896 -1.41221 
-0.00976 -2.57896 0.52945 -0.00976 -2.47338 -1.41221 -0.00976 -2.47338 0.52945 
-0.00915 -1.76977 0.16971 -0.00539 -1.70893 0.08724 0.00137 -2.63212 -1.41049 
0.00137 -2.63212 0.52772 0.00137 -2.42022 -1.41049 0.00137 -2.42022 0.52772 
0.00203 -3.05576 -1.26005 0.00203 -1.99658 0.37728 0.00318 -2.83863 -1.36526 
0.00318 -2.83863 0.4825 0.00318 -2.21371 -1.36526 0.00318 -2.21371 0.4825 
0.00625 -2.94233 -1.32419 0.00625 -2.94233 0.44142 0.00625 -2.11001 -1.32419 
0.00625 -2.11001 0.44142 0.00722 -3.15443 -1.18854 0.00722 -1.89791 0.30577 
0.01317 -2.68524 -1.40585 0.01317 -2.68524 0.52308 0.01317 -2.3671 -1.40585 
0.01317 -2.3671 0.52308 0.01746 -1.80548 0.22036 0.02531 -2.73767 -1.39833 
0.02531 -2.73767 0.51556 0.02531 -2.31466 -1.39833 0.02531 -2.31466 0.51556 
0.02903 -2.52617 -1.42217 0.02903 -2.52617 0.5394 0.02903 -1.72536 0.12487 
0.0372 -3.11234 -1.22972 0.0372 -1.94 0.34695 0.03854 -2.78862 -1.38831 
0.03854 -2.78862 0.50555 0.03854 -2.26371 -1.38831 0.03854 -2.26371 0.50555 
0.03959 -3.00327 -1.30064 0.03959 -3.00327 0.41787 0.03959 -2.04907 0.41787 
0.03966 -2.57939 -1.42278 0.03966 -2.57939 0.54001 0.03966 -2.47295 -1.42278 
0.03966 -2.47295 0.54001 0.04028 -2.89417 -1.35285 0.04028 -2.89417 0.47009 
0.04028 -2.15817 -1.35285 0.04028 -2.15817 0.47009 0.045 -1.84447 0.26799 
0.05084 -2.63246 -1.4205 0.05084 -2.63246 0.53774 0.05084 -2.41988 -1.4205 
0.05084 -2.41988 0.53774 0.05507 -1.75899 0.17737 0.05881 -1.69835 0.09471 
0.06253 -2.68521 -1.41534 0.06253 -2.68521 0.53257 0.06253 -2.36713 -1.41534 
0.06253 -2.36713 0.53257 0.07337 -3.16577 -1.19516 0.07337 -1.88657 0.31239 
0.07454 -3.06201 -1.27235 0.07454 -1.99033 0.38958 0.07469 -2.73749 -1.40731 
0.07469 -2.73749 0.52454 0.07469 -2.31484 -1.40731 0.07469 -2.31484 0.52454 
0.07555 -2.84415 -1.37777 0.07555 -2.84415 0.495 0.07555 -2.20818 -1.37777 
0.07555 -2.20818 0.495 0.07739 -2.52617 -1.43056 0.07739 -2.52617 0.54779 
0.07822 -2.94801 -1.33624 0.07822 -2.94801 0.45347 0.07822 -2.10433 -1.33624 
0.07822 -2.10433 0.45347 0.08238 -1.79628 0.22732 0.08818 -2.57943 -1.43067 
0.08818 -2.57943 0.5479 0.08818 -2.47291 -1.43067 0.08818 -2.47291 0.5479 
0.09359 -1.71666 0.13103 0.09965 -2.63273 -1.42787 0.09965 -2.63273 0.5451 
0.09965 -2.41961 -1.42787 0.09965 -2.41961 0.5451 0.11029 -3.11724 -1.23993 
0.11029 -1.93509 0.35716 0.11034 -3.21578 -1.15657 0.11034 -1.83656 0.2738 
0.11145 -2.79333 -1.39843 0.11145 -2.79333 0.51566 0.11145 -2.259 -1.39843 
0.11145 -2.259 0.51566 0.11149 -2.68546 -1.42217 0.11149 -2.68546 0.5394 
0.11149 -2.36688 -1.42217 0.11149 -2.36688 0.5394 0.11274 -3.00798 -1.31055 
0.11274 -3.00798 0.42778 0.11274 -2.04435 0.42778 0.11323 -2.89879 -1.36272 
0.11323 -2.89879 0.47995 0.11323 -2.15354 -1.36272 0.11323 -2.15354 0.47995 
0.12052 -1.75166 0.18264 0.12393 -1.69121 0.09973 0.1261 -2.52617 -1.43657 
0.1261 -2.52617 0.5538 0.1373 -2.57953 -1.43618 0.1373 -2.57953 0.55341 
0.1373 -2.4728 -1.43618 0.1373 -2.4728 0.55341 0.14787 -3.06533 -1.28013 
0.14787 -1.987 0.39736 0.14793 -1.79024 0.23138 0.14853 -3.17131 -1.2017 
0.14853 -1.88102 0.31893 0.14872 -2.84795 -1.38519 0.14872 -2.84795 0.50242 
0.14872 -2.20438 -1.38519 0.14872 -2.20438 0.50242 0.14876 -2.63274 -1.43283 
0.14876 -2.63274 0.55006 0.14876 -2.41959 -1.43283 0.14876 -2.41959 0.55006 
0.1492 -2.73929 -1.41553 0.1492 -2.73929 0.53276 0.1492 -2.31304 -1.41553 
0.1492 -2.31304 0.53276 0.15098 -2.95143 -1.3435 0.15098 -2.95143 0.46073 
0.15098 -2.10091 -1.3435 0.15098 -2.10091 0.46073 0.15872 -1.71142 0.13473 
0.17505 -2.52617 -1.44018 0.17505 -2.52617 0.55741 0.18589 -3.12098 -1.24434 
0.18589 -1.93136 0.36157 0.18589 -3.01034 -1.31552 0.18589 -3.01034 0.43276 
0.18589 -2.042 0.43276 0.18592 -3.21952 -1.16097 0.18592 -1.83282 0.2782 
0.18592 -1.74787 0.18535 0.18633 -2.79454 -1.40396 0.18633 -2.79454 0.52119 
0.18633 -2.25779 -1.40396 0.18633 -2.25779 0.52119 0.18634 -2.90111 -1.36766 
0.18634 -2.90111 0.48489 0.18634 -2.15122 -1.36766 0.18634 -2.15122 0.48489 
0.18636 -2.68667 -1.4277 0.18636 -2.68667 0.54493 0.18636 -2.36567 -1.4277 
0.18636 -2.36567 0.54493 0.18636 -2.57957 -1.43924 0.18636 -2.57957 0.55647 
0.18636 -2.47277 -1.43924 0.18636 -2.47277 0.55647 0.18927 -1.68759 0.10229 
0.22412 -3.26424 -1.11611 0.22412 -3.17316 -1.20388 0.22412 -3.06691 -1.28258 
0.22412 -2.95257 -1.34592 0.22412 -2.95257 0.46315 0.22412 -2.84887 -1.38788 
0.22412 -2.84887 0.50512 0.22412 -2.73989 -1.41828 0.22412 -2.73989 0.53551 
0.22412 -2.63305 -1.43566 0.22412 -2.63305 0.55289 0.22412 -2.52617 -1.44138 
0.22412 -2.52617 0.55862 0.22412 -2.41929 -1.43566 0.22412 -2.41929 0.55289 
0.22412 -2.31244 -1.41828 0.22412 -2.31244 0.53551 0.22412 -2.20346 -1.38788 
0.22412 -2.20346 0.50512 0.22412 -2.09977 -1.34592 0.22412 -2.09977 0.46315 
0.22412 -1.98543 0.39981 0.22412 -1.87917 0.32111 0.22412 -1.7881 0.23334 
0.22412 -1.70967 0.13597 0.25898 -1.68759 0.10229 0.26188 -2.57957 -1.43924 
0.26188 -2.57957 0.55647 0.26188 -2.47277 -1.43924 0.26188 -2.47277 0.55647 
0.26188 -2.68667 -1.4277 0.26188 -2.68667 0.54493 0.26188 -2.36567 -1.4277 
0.26188 -2.36567 0.54493 0.26191 -2.90111 -1.36766 0.26191 -2.90111 0.48489 
0.26191 -2.15122 -1.36766 0.26191 -2.15122 0.48489 0.26191 -2.79454 -1.40396 
0.26191 -2.79454 0.52119 0.26191 -2.25779 -1.40396 0.26191 -2.25779 0.52119 
0.26232 -3.30446 -1.06812 0.26232 -1.74787 0.18535 0.26232 -3.21952 -1.16097 
0.26232 -1.83282 0.2782 0.26236 -3.01034 -1.31552 0.26236 -3.01034 0.43276 
0.26236 -2.042 -1.31552 0.26236 -2.042 0.43276 0.26236 -3.12098 -1.24434 
0.26236 -1.93136 0.36157 0.27319 -2.52617 -1.44018 0.27319 -2.52617 0.55741 
0.28952 -1.71142 0.13473 0.29727 -2.95143 -1.3435 0.29727 -2.95143 0.46073 
0.29727 -2.10091 -1.3435 0.29727 -2.10091 0.46073 0.29905 -2.73929 -1.41553 
0.29905 -2.73929 0.53276 0.29905 -2.31304 -1.41553 0.29905 -2.31304 0.53276 
0.29948 -2.63274 -1.43283 0.29948 -2.63274 0.55006 0.29948 -2.41959 -1.43283 
0.29948 -2.41959 0.55006 0.29952 -2.84795 -1.38519 0.29952 -2.84795 0.50242 
0.29952 -2.20438 -1.38519 0.29952 -2.20438 0.50242 0.29972 -3.17131 -1.2017 
0.29972 -1.88102 0.31893 0.30031 -3.26209 -1.11415 0.30031 -1.79024 0.23138 
0.30037 -3.06533 -1.28013 0.30037 -1.987 0.39736 0.31094 -2.57953 -1.43618 
0.31094 -2.57953 0.55341 0.31094 -2.4728 -1.43618 0.31094 -2.4728 0.55341 
0.32214 -2.52617 -1.43657 0.32214 -2.52617 0.5538 0.32432 -1.69121 0.09973 
0.32772 -3.30067 -1.06541 0.32772 -1.75166 0.18264 0.33501 -2.89879 -1.36272 
0.33501 -2.89879 0.47995 0.33501 -2.15354 -1.36272 0.33501 -2.15354 0.47995 
0.3355 -3.00798 -1.31055 0.3355 -3.00798 0.42778 0.3355 -2.04435 -1.31055 
0.3355 -2.04435 0.42778 0.33676 -2.68546 -1.42217 0.33676 -2.68546 0.5394 
0.33676 -2.36688 -1.42217 0.33676 -2.36688 0.5394 0.33679 -2.79333 -1.39843 
0.33679 -2.79333 0.51566 0.33679 -2.259 -1.39843 0.33679 -2.259 0.51566 
0.3379 -3.21578 -1.15657 0.3379 -1.83656 0.2738 0.33795 -3.11724 -1.23993 
0.33795 -1.93509 0.35716 0.34859 -2.63273 -1.42787 0.34859 -2.63273 0.5451 
0.34859 -2.41961 -1.42787 0.34859 -2.41961 0.5451 0.35465 -1.71666 0.13103 
0.35903 -1.67332 0.06305 0.36006 -2.57943 -1.43067 0.36006 -2.57943 0.5479 
0.36006 -2.47291 -1.43067 0.36006 -2.47291 0.5479 0.36586 -3.25606 -1.11009 
0.36586 -1.79628 0.22732 0.37002 -2.94801 -1.33624 0.37002 -2.94801 0.45347 
0.37002 -2.10433 -1.33624 0.37002 -2.10433 0.45347 0.37085 -2.52617 -1.43056 
0.37085 -2.52617 0.54779 0.37269 -2.84415 -1.37777 0.37269 -2.84415 0.495 
0.37269 -2.20818 -1.37777 0.37269 -2.20818 0.495 0.37355 -2.73749 -1.40731 
0.37355 -2.73749 0.52454 0.37355 -2.31484 -1.40731 0.37355 -2.31484 0.52454 
0.3737 -3.06201 -1.27235 0.3737 -1.99033 0.38958 0.37488 -3.16577 -1.19516 
0.37488 -1.88657 0.31239 0.38571 -2.68521 -1.41534 0.38571 -2.68521 0.53257 
0.38571 -2.36713 -1.41534 0.38571 -2.36713 0.53257 0.38944 -1.69835 0.09471 
0.39318 -3.29335 -1.06014 0.39318 -1.75899 0.17737 0.3974 -2.63246 -1.4205 
0.3974 -2.63246 0.53774 0.3974 -2.41988 -1.4205 0.3974 -2.41988 0.53774 
0.40324 -3.20786 -1.15076 0.40324 -1.84447 0.26799 0.40797 -2.89417 -1.35285 
0.40797 -2.89417 0.47009 0.40797 -2.15817 -1.35285 0.40797 -2.15817 0.47009 
0.40858 -2.57939 -1.42278 0.40858 -2.57939 0.54001 0.40858 -2.47295 -1.42278 
0.40858 -2.47295 0.54001 0.40865 -3.00327 -1.30064 0.40865 -2.04907 -1.30064 
0.40865 -2.04907 0.41787 0.4097 -2.78862 -1.38831 0.4097 -2.78862 0.50555 
0.4097 -2.26371 -1.38831 0.4097 -2.26371 0.50555 0.41105 -3.11234 -1.22972 
0.41105 -1.94 0.34695 0.41921 -2.52617 -1.42217 0.41921 -2.52617 0.5394 
0.41921 -1.72536 0.12487 0.42293 -2.73767 -1.39833 0.42293 -2.73767 0.51556 
0.42293 -2.31466 -1.39833 0.42293 -2.31466 0.51556 0.42375 -1.68242 0.05685 
0.43079 -3.24685 -1.10312 0.43079 -1.80548 0.22036 0.43507 -2.68524 -1.40585 
0.43507 -2.68524 0.52308 0.43507 -2.3671 -1.40585 0.43507 -2.3671 0.52308 
0.44102 -3.15443 -1.18854 0.44102 -1.89791 0.30577 0.44199 -2.94233 -1.32419 
0.44199 -2.11001 -1.32419 0.44199 -2.11001 0.44142 0.44506 -2.83863 -1.36526 
0.44506 -2.83863 0.4825 0.44506 -2.21371 -1.36526 0.44506 -2.21371 0.4825 
0.44621 -3.05576 -1.26005 0.44621 -1.99658 0.37728 0.44687 -2.63212 -1.41049 
0.44687 -2.63212 0.52772 0.44687 -2.42022 -1.41049 0.44687 -2.42022 0.52772 
0.45363 -1.70893 0.08724 0.45739 -3.28257 -1.05248 0.45739 -1.76977 0.16971 
0.458 -2.57896 -1.41221 0.458 -2.57896 0.52945 0.458 -2.47338 -1.41221 
0.458 -2.47338 0.52945 0.45877 -2.78835 -1.37744 0.45877 -2.78835 0.49467 
0.45877 -2.26399 -1.37744 0.45877 -2.26399 0.49467 0.4671 -2.52617 -1.41142 
0.4671 -2.52617 0.52865 0.46918 -3.19544 -1.14282 0.46918 -1.85689 0.26005 
0.47181 -2.73732 -1.38694 0.47181 -2.73732 0.50417 0.47181 -2.31502 -1.38694 
0.47181 -2.31502 0.50417 0.47675 -3.09924 -1.22098 0.47675 -1.9531 0.33821 
0.47948 -2.8873 -1.33826 0.47948 -2.8873 0.45549 0.47948 -2.16504 -1.33826 
0.47948 -2.16504 0.45549 0.48019 -2.99635 -1.28599 0.48019 -2.05599 -1.28599 
0.48019 -2.05599 0.40322 0.48294 -1.73749 0.11629 0.48418 -2.68465 -1.39388 
0.48418 -2.68465 0.51112 0.48418 -2.36768 -1.39388 0.48418 -2.36768 0.51112 
0.4884 -1.69502 0.04786 0.49387 -2.83795 -1.35244 0.49387 -2.83795 0.46968 
0.49387 -2.21439 -1.35244 0.49387 -2.21439 0.46968 0.49577 -2.63152 -1.398 
0.49577 -2.63152 0.51523 0.49577 -2.42082 -1.398 0.49577 -2.42082 0.51523 
0.49674 -3.23353 -1.09355 0.49674 -1.81881 0.21078 0.50549 -2.57892 -1.39953 
0.50549 -2.57892 0.51676 0.50549 -2.47342 -1.39953 0.50549 -2.47342 0.51676 
0.50619 -3.14022 -1.17852 0.50619 -1.91211 0.29576 0.5075 -2.78746 -1.36411 
0.5075 -2.78746 0.48134 0.5075 -2.26488 -1.36411 0.5075 -2.26488 0.48134 
0.51156 -3.04068 -1.24926 0.51156 -2.01166 -1.24926 0.51156 -2.01166 0.36649 
0.5128 -2.93442 -1.30741 0.5128 -2.11792 -1.30741 0.5128 -2.11792 0.42464 
0.51441 -2.52617 -1.39832 0.51441 -2.52617 0.51556 0.51784 -1.72321 0.07726 
0.52006 -2.73643 -1.37316 0.52006 -2.73643 0.49039 0.52006 -2.31591 -1.37316 
0.52006 -2.31591 0.49039 0.52303 -3.26797 -1.0417 0.52303 -1.78436 0.15893 
0.52782 -2.88596 -1.32361 0.52782 -2.88596 0.44084 0.52782 -2.16638 -1.32361 
0.52782 -2.16638 0.44084 0.53235 -2.68361 -1.37958 0.53235 -2.68361 0.49681 
0.53235 -2.36873 -1.37958 0.53235 -2.36873 0.49681 0.53453 -3.18009 -1.13133 
0.53453 -1.87225 0.24857 0.54175 -3.08323 -1.20871 0.54175 -1.9691 0.32594 
0.54198 -2.83647 -1.3373 0.54198 -2.83647 0.45454 0.54198 -2.21586 -1.3373 
0.54198 -2.21586 0.45454 0.5429 -2.63148 -1.38334 0.5429 -2.63148 0.50058 
0.5429 -2.42086 -1.38334 0.5429 -2.42086 0.50058 0.54488 -2.97979 -1.27285 
0.54488 -2.07255 -1.27285 0.54488 -2.07255 0.39009 0.54556 -1.753 0.10533 
0.55256 -2.57879 -1.38444 0.55256 -2.57879 0.50168 0.55256 -2.47354 -1.38444 
0.55256 -2.47354 0.50168 0.55524 -2.78611 -1.34846 0.55524 -2.78611 0.46569 
0.55524 -2.26622 -1.34846 0.55524 -2.26622 0.46569 0.56101 -2.52617 -1.38293 
0.56101 -2.52617 0.50016 0.56144 -3.21694 -1.08096 0.56144 -1.8354 0.19819 
0.56267 -2.93525 -1.28875 0.56267 -2.11709 -1.28875 0.56267 -2.11709 0.40599 
0.56757 -2.73501 -1.35704 0.56757 -2.73501 0.47427 0.56757 -2.31732 -1.35704 
0.56757 -2.31732 0.47427 0.57006 -3.12323 -1.16515 0.57006 -1.92911 0.28239 
0.57559 -3.02322 -1.23474 0.57559 -2.02912 -1.23474 0.57559 -2.02912 0.35197 
0.57765 -2.88657 -1.30459 0.57765 -2.16577 -1.30459 0.57765 -2.16577 0.42183 
0.57891 -2.68332 -1.36303 0.57891 -2.68332 0.48026 0.57891 -2.36901 -1.36303 
0.57891 -2.36901 0.48026 0.58491 -3.2503 -1.02915 0.58491 -1.80204 0.14638 
0.58926 -2.63119 -1.3664 0.58926 -2.63119 0.48363 0.58926 -2.42115 -1.3664 
0.58926 -2.42115 0.48363 0.59192 -2.83662 -1.31794 0.59192 -2.83662 0.43517 
0.59192 -2.21571 -1.31794 0.59192 -2.21571 0.43517 0.59406 -2.97965 -1.25225 
0.59406 -2.07269 -1.25225 0.59406 -2.07269 0.36948 0.59796 -3.16201 -1.11662 
0.59796 -1.89032 0.23385 0.59856 -2.57875 -1.36714 0.59856 -2.57875 0.48437 
0.59856 -2.47358 -1.36714 0.59856 -2.47358 0.48437 0.60479 -3.06452 -1.19322 
0.60479 -1.98781 -1.19322 0.60479 -1.98781 0.31046 0.6051 -2.78607 -1.32869 
0.6051 -2.78607 0.44592 0.6051 -2.26626 -1.32869 0.6051 -2.26626 0.44592 
0.6068 -3.28051 -0.97479 0.6068 -2.52617 -1.36526 0.6068 -2.52617 0.4825 
0.61159 -2.93492 -1.2677 0.61159 -2.11742 -1.2677 0.61159 -2.11742 0.38493 
0.61812 -2.73341 -1.33683 0.61812 -2.73341 0.45406 0.61812 -2.31893 -1.33683 
0.61812 -2.31893 0.45406 0.62267 -3.1969 -1.06691 0.62267 -1.85544 0.18414 
0.62408 -3.02214 -1.21213 0.62408 -2.0302 -1.21213 0.62408 -2.0302 0.32936 
0.62677 -2.88591 -1.28308 0.62677 -2.16642 -1.28308 0.62677 -2.16642 0.40031 
0.62933 -2.68155 -1.3423 0.62933 -2.68155 0.45954 0.62933 -2.37078 -1.3423 
0.62933 -2.37078 0.45954 0.63237 -3.10352 -1.14849 0.63237 -1.94882 0.26572 
0.63967 -2.62899 -1.34512 0.63967 -2.62899 0.46235 0.63967 -2.42335 -1.34512 
0.63967 -2.42335 0.46235 0.64079 -2.83588 -1.29606 0.64079 -2.83588 0.41329 
0.64079 -2.21646 -1.29606 0.64079 -2.21646 0.41329 0.64241 -2.97825 -1.2292 
0.64241 -2.07409 -1.2292 0.64241 -2.07409 0.34643 0.64568 -3.22922 -1.01409 
0.64882 -2.57645 -1.34532 0.64882 -2.57645 0.46255 0.64882 -2.47589 -1.34532 
0.64882 -2.47589 0.46255 0.65168 -2.52617 -1.34537 0.65168 -2.52617 0.46261 
0.65244 -3.06225 -1.16881 0.65244 -1.99008 -1.16881 0.65244 -1.99008 0.28605 
0.65479 -2.78392 -1.3063 0.65479 -2.78392 0.42354 0.65479 -2.26842 -1.3063 
0.65479 -2.26842 0.42354 0.6582 -3.14004 -1.10073 0.6582 -1.91229 0.21796 
0.65941 -2.93343 -1.24429 0.65941 -2.11891 -1.24429 0.65941 -2.11891 0.36152 
0.66641 -3.25846 -0.95919 0.6675 -2.73119 -1.31396 0.6675 -2.73119 0.43119 
0.6675 -2.32115 -1.31396 0.6675 -2.32115 0.43119 0.67143 -3.01964 -1.18731 
0.67143 -2.0327 -1.18731 0.67143 -2.0327 0.30454 0.67448 -2.88419 -1.2593 
0.67448 -2.16814 -1.2593 0.67448 -2.16814 0.37654 0.67883 -2.67906 -1.31881 
0.67883 -2.67906 0.43604 0.67883 -2.37328 -1.31881 0.67883 -2.37328 0.43604 
0.67944 -3.1006 -1.12162 0.67944 -1.95174 0.23885 0.68216 -3.17394 -1.05015 
0.68216 -1.8784 0.16738 0.68885 -2.62649 -1.32114 0.68885 -2.62649 0.43837 
0.68885 -2.42585 -1.32114 0.68885 -2.42585 0.43837 0.6893 -2.97578 -1.20392 
0.6893 -2.07656 -1.20392 0.6893 -2.07656 0.32115 0.68966 -2.83323 -1.27144 
0.68966 -2.83323 0.38867 0.68966 -2.21911 -1.27144 0.68966 -2.21911 0.38867 
0.69277 -2.57639 -1.32334 0.69277 -2.57639 0.44057 0.69277 -2.47595 -1.32334 
0.69277 -2.47595 0.44057 0.69552 -2.52617 -1.32331 0.69552 -2.52617 0.44054 
0.69935 -3.05899 -1.14157 0.69935 -1.99335 -1.14157 0.69935 -1.99335 0.2588 
0.70348 -2.78104 -1.28118 0.70348 -2.78104 0.39841 0.70348 -2.2713 -1.28118 
0.70348 -2.2713 0.39841 0.70417 -3.20506 -0.99695 0.70425 -3.1357 -1.07221 
0.70425 -1.91663 0.18944 0.706 -2.93078 -1.21861 0.706 -2.12155 -1.21861 
0.706 -2.12155 0.33584 0.71557 -2.72835 -1.2885 0.71557 -2.72835 0.40573 
0.71557 -2.32398 -1.2885 0.71557 -2.32398 0.40573 0.71833 -3.0158 -1.15973 
0.71833 -2.03654 -1.15973 0.71833 -2.03654 0.27696 0.7223 -2.88074 -1.23264 
0.7223 -2.17159 -1.23264 0.7223 -2.17159 0.34988 0.72412 -3.23327 -0.94138 
0.72516 -3.09598 -1.09274 0.72516 -1.95635 0.20997 0.72669 -2.67606 -1.29283 
0.72669 -2.67606 0.41006 0.72669 -2.37628 -1.29283 0.72669 -2.37628 0.41006 
0.72719 -3.1682 -1.01993 0.73188 -2.62639 -1.29703 0.73188 -2.62639 0.41426 
0.73188 -2.42595 -1.29703 0.73188 -2.42595 0.41426 0.73581 -2.57623 -1.2991 
0.73581 -2.57623 0.41633 0.73581 -2.47611 -1.2991 0.73581 -2.47611 0.41633 
0.736 -2.97162 -1.17592 0.736 -2.08071 -1.17592 0.736 -2.08071 0.29315 
0.73713 -2.82965 -1.24433 0.73713 -2.22268 -1.24433 0.73713 -2.22268 0.36156 
0.73822 -2.52617 -1.29911 0.73822 -2.52617 0.41634 0.74513 -3.05392 -1.11223 
0.74513 -1.99842 0.22946 0.74805 -3.19773 -0.96532 0.74907 -3.12957 -1.04166 
0.75043 -2.77766 -1.25363 0.75043 -2.77766 0.37086 0.75043 -2.27467 -1.25363 
0.75043 -2.27467 0.37086 0.75121 -2.92699 -1.19073 0.75121 -2.12535 -1.19073 
0.75121 -2.12535 0.30796 0.76218 -2.72492 -1.26052 0.76218 -2.72492 0.37776 
0.76218 -2.32741 -1.26052 0.76218 -2.32741 0.37776 0.76376 -3.01051 -1.13001 
0.76376 -2.04183 0.24724 0.76731 -2.87669 -1.20432 0.76731 -2.17565 -1.20432 
0.76731 -2.17565 0.32156 0.76861 -2.67567 -1.26672 0.76861 -2.67567 0.38395 
0.76861 -2.37666 -1.26672 0.76861 -2.37666 0.38395 0.76941 -3.08969 -1.06195 
0.77072 -3.16056 -0.98798 0.77369 -2.62605 -1.27084 0.77369 -2.62605 0.38808 
0.77369 -2.42629 -1.27084 0.77369 -2.42629 0.38808 0.77738 -2.57617 -1.27289 
0.77738 -2.57617 0.39012 0.77738 -2.47617 -1.27289 0.77738 -2.47617 0.39012 
0.77969 -3.20506 -0.92143 0.77969 -2.52617 -1.27285 0.77969 -2.52617 0.39009 
0.78002 -2.96682 -1.14622 0.78002 -2.08551 -1.14622 0.78002 -2.08551 0.26345 
0.78208 -2.82507 -1.21555 0.78208 -2.22726 -1.21555 0.78208 -2.22726 0.33279 
0.78915 -3.04727 -1.08107 0.78915 -2.00507 0.1983 0.79207 -3.12187 -1.00934 
0.79493 -2.92206 -1.16072 0.79493 -2.13027 -1.16072 0.79493 -2.13027 0.27795 
0.79514 -2.77286 -1.22438 0.79514 -2.27948 -1.22438 0.79514 -2.27948 0.34161 
0.79683 -3.22922 -0.86295 0.80266 -3.1682 -0.94445 0.80332 -2.72475 -1.23201 
0.80332 -2.32758 -1.23201 0.80332 -2.32758 0.34925 0.80658 -3.00472 -1.09844 
0.80658 -2.04761 0.21567 0.80976 -2.67542 -1.2381 0.80976 -2.37691 -1.2381 
0.80976 -2.37691 0.35533 0.81106 -2.87137 -1.17374 0.81106 -2.18097 -1.17374 
0.81106 -2.18097 0.29097 0.81206 -3.08174 -1.02932 0.81494 -2.62548 -1.24205 
0.81494 -2.42686 -1.24205 0.81494 -2.42686 0.35929 0.81862 -2.57553 -1.24397 
0.81862 -2.47681 -1.24397 0.81862 -2.47681 0.3612 0.81982 -2.52617 -1.24459 
0.81982 -2.52617 0.36182 0.82266 -2.96077 -1.11434 0.82266 -2.09156 0.23158 
0.82439 -3.12957 -0.96634 0.82542 -2.81964 -1.18456 0.82542 -2.2327 -1.18456 
0.82542 -2.2327 0.30179 0.83063 -3.04027 -1.04789 0.83288 -3.17394 -0.89943 
0.83496 -2.77216 -1.19396 0.83496 -2.28018 -1.19396 0.83496 -2.28018 0.31119 
0.83704 -2.91601 -1.12867 0.83704 -2.13633 -1.12867 0.83704 -2.13633 0.2459 
0.84301 -2.72408 -1.20152 0.84301 -2.32825 -1.20152 0.84301 -2.32825 0.31875 
0.84468 -3.08969 -0.98668 0.84773 -2.99756 -1.065 0.84964 -2.67456 -1.20735 
0.84964 -2.37778 -1.20735 0.84964 -2.37778 0.32458 0.84965 -3.1969 -0.83993 
0.85289 -2.86504 -1.14125 0.85289 -2.1873 -1.14125 0.85289 -2.1873 0.25849 
0.85469 -2.62465 -1.21124 0.85469 -2.42768 -1.21124 0.85469 -2.42768 0.32847 
0.85495 -3.1357 -0.92151 0.85737 -2.57547 -1.21376 0.85737 -2.47686 -1.21376 
0.85851 -2.52617 -1.21439 0.86334 -2.95372 -1.0806 0.86334 -2.09861 0.19783 
0.86369 -3.21694 -0.7787 0.86381 -3.04727 -1.00641 0.86391 -2.81842 -1.1522 
0.86391 -2.23392 -1.1522 0.86391 -2.23392 0.26943 0.87342 -2.77084 -1.16148 
0.87342 -2.28149 -1.16148 0.87342 -2.28149 0.27871 0.87548 -3.09598 -0.94243 
0.8774 -2.90885 -1.09467 0.8774 -2.14348 0.2119 0.88115 -2.72292 -1.16912 
0.88115 -2.32942 -1.16912 0.88115 -2.32942 0.28636 0.88118 -3.00472 -1.02384 
0.88347 -3.14004 -0.87546 0.88776 -2.67331 -1.17483 0.88776 -2.37903 -1.17483 
0.88776 -2.37903 0.29206 0.88989 -2.86306 -1.10716 0.88989 -2.18928 0.22439 
0.89207 -2.62454 -1.17906 0.89207 -2.4278 -1.17906 0.89478 -2.57529 -1.18152 
0.89478 -2.47704 -1.18152 0.89497 -3.05392 -0.96239 0.89568 -2.52617 -1.18234 
0.89708 -2.96077 -1.03992 0.89936 -3.16201 -0.81522 0.90078 -2.81645 -1.11804 
0.90078 -2.23588 -1.11804 0.90078 -2.23588 0.23528 0.90436 -3.1006 -0.8967 
0.91004 -2.76915 -1.1273 0.91004 -2.28319 -1.1273 0.91004 -2.28319 0.24453 
0.9114 -2.91601 -1.0543 0.91274 -3.01051 -0.98102 0.91764 -2.72126 -1.1349 
0.91764 -2.33108 -1.1349 0.92357 -2.6729 -1.14084 0.92357 -2.37944 -1.14084 
0.92399 -2.86504 -1.07015 0.92399 -2.1873 0.18738 0.92431 -3.05899 -0.91661 
0.92782 -2.62419 -1.14509 0.92782 -2.42815 -1.14509 0.92896 -2.96682 -0.99729 
0.93038 -2.57524 -1.14764 0.93038 -2.4771 -1.14764 0.93123 -2.52617 -1.14849 
0.93494 -2.81842 -1.08117 0.93494 -2.23392 0.19841 0.94246 -3.0158 -0.9356 
0.94345 -2.92206 -1.0122 0.94422 -2.77084 -1.09069 0.94422 -2.28149 -1.09069 
0.95186 -2.72292 -1.09841 0.95186 -2.32942 -1.09841 0.95647 -2.87137 -1.02832 
0.95756 -2.67331 -1.10502 0.95756 -2.37903 -1.10502 0.95866 -2.97162 -0.95326 
0.9618 -2.62454 -1.10933 0.9618 -2.4278 -1.10933 0.96426 -2.57529 -1.11204 
0.96426 -2.47704 -1.11204 0.96507 -2.52617 -1.11294 0.9673 -2.81964 -1.04269 
0.97346 -2.92699 -0.96848 0.97669 -2.77216 -1.05222 0.98426 -2.72408 -1.06027 
0.98426 -2.32825 -1.06027 0.98706 -2.87669 -0.98458 0.99009 -2.67456 -1.06691 
0.99009 -2.37778 -1.06691 0.99398 -2.62465 -1.07196 0.99398 -2.42768 -1.07196 
0.99649 -2.57547 -1.07464 0.99649 -2.47686 -1.07464 0.99713 -2.52617 -1.07578 
0.99829 -2.82507 -0.99934 1.00712 -2.77286 -1.0124 1.01475 -2.72475 -1.02058 
1.02084 -2.67542 -1.02702 1.02084 -2.37691 -1.02702 1.02479 -2.62548 -1.0322 
1.02479 -2.42686 -1.0322 1.0267 -2.57553 -1.03588 1.0267 -2.47681 -1.03588 
1.02707 -2.82965 -0.95439 1.02733 -2.52617 -1.03708 1.03637 -2.77766 -0.9677 
1.04326 -2.72492 -0.97944 1.04945 -2.67567 -0.98588 1.05358 -2.62605 -0.99095 
1.05358 -2.42629 -0.99095 1.05559 -2.52617 -0.99695 1.05563 -2.57617 -0.99464 
1.05563 -2.47617 -0.99464 1.07977 -2.62639 -0.94915 1.07977 -2.42595 -0.94915 
1.08183 -2.57623 -0.95307 1.08183 -2.47611 -0.95307 1.08185 -2.52617 -0.95549 
1.10604 -2.52617 -0.91278 1.10607 -2.47595 -0.91004 -0.74136 -1.29866 -1.29617 
-0.71722 -1.24844 -1.34167 -0.71517 -1.29832 -1.33797 -0.71105 -1.34795 -1.3329 
-0.68892 -1.19844 -1.38411 -0.6883 -1.2478 -1.3829 -0.68638 -1.29775 -1.37923 
-0.68243 -1.3477 -1.37404 -0.67634 -1.39703 -1.36761 -0.66871 -1.44513 -1.35943 
-0.65872 -1.19844 -1.4228 -0.65808 -1.24774 -1.42166 -0.65808 -1.14914 -1.42166 
-0.65557 -1.29693 -1.41898 -0.65168 -1.34683 -1.41393 -0.64585 -1.39636 -1.4073 
-0.63828 -1.44443 -1.39925 -0.62889 -1.49191 -1.38971 -0.62666 -1.19844 -1.45997 
-0.62585 -1.24757 -1.45907 -0.62585 -1.14931 -1.45907 -0.62339 -1.29681 -1.45636 
-0.62339 -1.10007 -1.45636 -0.61915 -1.34558 -1.45204 -0.61915 -1.0513 -1.45204 
-0.61806 -1.54364 -1.37535 -0.61345 -1.39519 -1.44544 -0.60581 -1.44312 -1.43771 
-0.60504 -1.59433 -1.35922 -0.59653 -1.49069 -1.4282 -0.59282 -1.19844 -1.49552 
-0.59197 -1.24751 -1.49466 -0.59197 -1.14937 -1.49466 -0.58941 -1.29646 -1.49211 
-0.58941 -1.10042 -1.49211 -0.58558 -1.53731 -1.41718 -0.58517 -1.34517 -1.48786 
-0.58517 -1.05171 -1.48786 -0.57923 -1.39353 -1.48193 -0.57923 -1.00335 -1.48193 
-0.57923 -1.00335 -0.09489 -0.57299 -1.58828 -1.40133 -0.57163 -1.44142 -1.47432 
-0.56237 -1.48873 -1.46507 -0.55867 -1.63305 -1.38694 -0.55727 -1.19844 -1.52936 
-0.55637 -1.24757 -1.52854 -0.55637 -1.14931 -1.52854 -0.55366 -1.29681 -1.52608 
-0.55366 -1.10007 -1.52608 -0.55148 -1.53533 -1.45418 -0.54935 -1.34558 -1.52185 
-0.54935 -1.0513 -1.52185 -0.54935 -1.0513 -0.05497 -0.54277 -1.677 -1.37087 
-0.54274 -1.39519 -1.51615 -0.54274 -1.00169 -1.51615 -0.54274 -1.00169 -0.06067 
-0.53899 -1.58112 -1.44169 -0.53502 -1.44312 -1.5085 -0.53502 -0.95376 -1.5085 
-0.53502 -0.95376 -0.06831 -0.5255 -1.49069 -1.49923 -0.5255 -0.90619 -1.49923 
-0.5255 -0.90619 -0.07759 -0.5254 -1.71954 -1.35344 -0.52493 -1.626 -1.42763 
-0.52011 -1.19844 -1.56142 -0.51897 -1.24774 -1.56078 -0.51897 -1.14914 -1.56078 
-0.51629 -1.29693 -1.55826 -0.51629 -1.09995 -1.55826 -0.51629 -1.09995 -0.01855 
-0.51448 -1.53731 -1.48828 -0.51123 -1.34683 -1.55437 -0.51123 -1.05005 -1.55437 
-0.51123 -1.05005 -0.02244 -0.50932 -1.66984 -1.41202 -0.50627 -1.76196 -1.3337 
-0.5046 -1.39636 -1.54855 -0.5046 -1.00053 -1.54855 -0.5046 -1.00053 -0.02827 
-0.49863 -1.58828 -1.47569 -0.49655 -1.44443 -1.54098 -0.49655 -0.95245 -1.54098 
-0.49655 -0.95245 -0.03584 -0.49222 -1.71254 -1.39491 -0.48702 -1.49191 -1.53158 
-0.48702 -0.90497 -1.53158 -0.48702 -0.90497 -0.04523 -0.48598 -1.80185 -1.31336 
-0.48425 -1.63305 -1.46137 -0.48141 -1.19844 -1.59162 -0.48021 -1.2478 -1.59099 
-0.48021 -1.14908 -1.59099 -0.48021 -1.14908 0.01417 -0.47653 -1.29775 -1.58908 
-0.47653 -1.09913 -1.58908 -0.47653 -1.09913 0.01226 -0.47365 -1.75401 -1.37635 
-0.47265 -1.54364 -1.52076 -0.47265 -0.85324 -1.52076 -0.47265 -0.85324 -0.05606 
-0.47135 -1.3477 -1.58512 -0.47135 -1.04919 -1.58512 -0.47135 -1.04919 0.00831 
-0.46817 -1.677 -1.44547 -0.46491 -1.39703 -1.57904 -0.46491 -0.99986 -1.57904 
-0.46491 -0.99986 0.00222 -0.46425 -1.84048 -1.29148 -0.45673 -1.44513 -1.5714 
-0.45673 -0.95175 -1.5714 -0.45673 -0.95175 -0.00541 -0.45653 -1.59433 -1.50774 
-0.45653 -0.80255 -1.50774 -0.45653 -0.80255 -0.06908 -0.45367 -1.79414 -1.35636 
-0.45074 -1.71954 -1.42809 -0.44367 -1.49735 -1.56258 -0.44367 -0.89953 -1.56258 
-0.44367 -0.89953 -0.01424 -0.44162 -1.6391 -1.49325 -0.44162 -0.75779 -1.49325 
-0.44162 -0.75779 -0.08357 -0.44128 -1.87733 -1.26846 -0.44128 -1.19844 -1.61988 
-0.44128 -1.19844 0.04306 -0.43897 -1.24844 -1.61991 -0.43897 -1.24844 0.0431 
-0.43897 -1.14844 -1.61991 -0.43897 -1.14844 0.0431 -0.43528 -1.29832 -1.61787 
-0.43528 -1.09856 -1.61787 -0.43528 -1.09856 0.04105 -0.43231 -1.83283 -1.33501 
-0.43101 -1.76196 -1.40897 -0.4302 -1.34795 -1.61374 -0.4302 -1.04894 -1.61374 
-0.4302 -1.04894 0.03692 -0.42891 -1.54896 -1.55135 -0.42891 -0.84792 -1.55135 
-0.42891 -0.84792 -0.02547 -0.42535 -1.68278 -1.47703 -0.42377 -1.3972 -1.60755 
-0.42377 -0.99968 -1.60755 -0.42377 -0.99968 0.03073 -0.4128 -1.59926 -1.53775 
-0.4128 -0.79762 -1.53775 -0.4128 -0.79762 -0.03907 -0.41202 -1.44994 -1.60066 
-0.41202 -0.94695 -1.60066 -0.41202 -0.94695 0.02384 -0.41067 -1.80185 -1.38868 
-0.40964 -1.87 -1.31234 -0.40672 -1.72619 -1.45925 -0.40352 -1.93073 -1.2307 
-0.39981 -1.19844 -1.64614 -0.39981 -1.19844 0.06932 -0.39872 -1.50193 -1.59135 
-0.39872 -0.89496 -1.59135 -0.39872 -0.89496 0.01454 -0.39759 -1.6439 -1.52295 
-0.39759 -0.75298 -1.52295 -0.39759 -0.75298 -0.05387 -0.3974 -1.2485 -1.64612 
-0.3974 -1.2485 0.0693 -0.3974 -1.14838 -1.64612 -0.3974 -1.14838 0.0693 
-0.39347 -1.29866 -1.64406 -0.39347 -1.29866 0.06724 -0.39347 -1.09822 -1.64406 
-0.39347 -1.09822 0.06724 -0.38878 -1.84048 -1.36695 -0.38828 -1.34833 -1.63985 
-0.38828 -1.04855 -1.63985 -0.38828 -1.04855 0.06304 -0.38676 -1.76826 -1.43977 
-0.38571 -1.90555 -1.28841 -0.38389 -1.55302 -1.57967 -0.38389 -0.84386 -1.57967 
-0.38389 -0.84386 0.00285 -0.37992 -1.68807 -1.50675 -0.37992 -0.70881 -1.50675 
-0.37992 -0.70881 -0.07007 -0.37744 -1.96326 -1.20466 -0.37716 -1.40063 -1.63552 
-0.37716 -0.99625 -1.63552 -0.37716 -0.99625 0.0587 -0.36759 -1.60306 -1.56564 
-0.36759 -0.79383 -1.56564 -0.36759 -0.79383 -0.01118 -0.36584 -1.80798 -1.41924 
-0.36576 -1.87733 -1.34398 -0.36507 -1.45331 -1.62821 -0.36507 -0.94357 -1.62821 
-0.36507 -0.94357 0.05139 -0.36094 -1.73126 -1.4886 -0.36094 -0.66562 -1.4886 
-0.36094 -0.66562 -0.08822 -0.36058 -1.93939 -1.26327 -0.35711 -1.19844 -1.67033 
-0.35711 -1.19844 0.09351 -0.35437 -1.24866 -1.67036 -0.35437 -1.24866 0.09354 
-0.35437 -1.14822 -1.67036 -0.35437 -1.14822 0.09354 -0.35125 -1.5055 -1.61846 
-0.35125 -0.89138 -1.61846 -0.35125 -0.89138 0.04164 -0.35089 -1.64805 -1.55094 
-0.35089 -0.74883 -1.55094 -0.35089 -0.74883 -0.02587 -0.35044 -1.29876 -1.66816 
-0.35044 -1.29876 0.09135 -0.35044 -1.09812 -1.66816 -0.35044 -1.09812 0.09135 
-0.35004 -1.9941 -1.17742 -0.34375 -1.84621 -1.39717 -0.34103 -1.77287 -1.46864 
-0.34042 -1.35133 -1.66583 -0.34042 -1.35133 0.08901 -0.34042 -1.04555 -1.66583 
-0.34042 -1.04555 0.08901 -0.33607 -1.55647 -1.60633 -0.33607 -0.84041 -1.60633 
-0.33607 -0.84041 0.02951 -0.3343 -1.97145 -1.23699 -0.33303 -1.69191 -1.53433 
-0.33303 -0.70497 -1.53433 -0.33303 -0.70497 -0.04249 -0.32909 -1.40346 -1.66098 
-0.32909 -1.40346 0.08416 -0.32909 -0.99342 -1.66098 -0.32909 -0.99342 0.08416 
-0.328 -1.93073 -1.30622 -0.32182 -2.02283 -1.14925 -0.321 -1.6057 -1.59132 
-0.321 -0.79118 -1.59132 -0.321 -0.79118 0.0145 -0.31979 -1.81232 -1.44775 
-0.31638 -1.45619 -1.65333 -0.31638 -1.45619 0.07651 -0.31638 -0.94069 -1.65333 
-0.31638 -0.94069 0.07651 -0.31403 -1.73452 -1.51584 -0.31403 -0.66236 -1.51584 
-0.31403 -0.66236 -0.06098 -0.31327 -1.19844 -1.6924 -0.31327 -1.19844 0.11558 
-0.31041 -1.24872 -1.69235 -0.31041 -1.24872 0.11553 -0.31041 -1.14816 -1.69235 
-0.31041 -1.14816 0.11553 -0.30727 -1.9015 -1.36112 -0.30694 -2.00165 -1.20963 
-0.30401 -1.65052 -1.57622 -0.30401 -0.74636 -1.57622 -0.30401 -0.74636 -0.00059 
-0.30238 -1.50815 -1.64308 -0.30238 -1.50815 0.06626 -0.30238 -0.88873 -1.64308 
-0.30238 -0.88873 0.06626 -0.30196 -1.96326 -1.28013 -0.30126 -1.30126 -1.69215 
-0.30126 -1.30126 0.11533 -0.30126 -1.09562 -1.69215 -0.30126 -1.09562 0.11533 
-0.29396 -1.77579 -1.49552 -0.29093 -1.35383 -1.68933 -0.29093 -1.35383 0.11251 
-0.29093 -1.04306 -1.68933 -0.29093 -1.04306 0.11251 -0.28836 -1.55819 -1.63011 
-0.28836 -0.83869 -1.63011 -0.28836 -0.83869 0.05329 -0.28568 -1.69441 -1.55915 
-0.28568 -0.70247 -1.55915 -0.28568 -0.70247 -0.01767 -0.28426 -1.86917 -1.41394 
-0.27971 -1.40568 -1.68385 -0.27971 -1.40568 0.10703 -0.27971 -0.9912 -1.68385 
-0.27971 -0.9912 0.10703 -0.27856 -2.02991 -1.18126 -0.27472 -1.9941 -1.25274 
-0.27318 -1.60719 -1.61472 -0.27318 -0.78969 -1.61472 -0.27318 -0.78969 0.0379 
-0.2684 -1.95279 -1.32181 -0.2684 -1.19844 -1.71229 -0.2684 -1.19844 0.13547 
-0.26669 -1.45835 -1.67571 -0.26669 -1.45835 0.09889 -0.26669 -0.93854 -1.67571 
-0.26669 -0.93854 0.09889 -0.26639 -1.73679 -1.54025 -0.26639 -0.66009 -1.54025 
-0.26639 -0.66009 -0.03657 -0.26015 -1.25102 -1.71417 -0.26015 -1.25102 0.13735 
-0.26015 -1.14586 -1.71417 -0.26015 -1.14586 0.13735 -0.25955 -1.83429 -1.46365 
-0.25565 -1.65192 -1.59927 -0.25565 -0.74496 -1.59927 -0.25565 -0.74496 0.02246 
-0.25351 -1.5089 -1.66496 -0.25351 -1.5089 0.08814 -0.25351 -0.88799 -1.66496 
-0.25351 -0.88799 0.08814 -0.25085 -1.30346 -1.71342 -0.25085 -1.30346 0.1366 
-0.25085 -1.09342 -1.71342 -0.25085 -1.09342 0.1366 -0.24655 -2.02283 -1.22451 
-0.2465 -1.92257 -1.37617 -0.24137 -1.98401 -1.29477 -0.24051 -1.3556 -1.71005 
-0.24051 -1.3556 0.13323 -0.24051 -1.04129 -1.71005 -0.24051 -1.04129 0.13323 
-0.23924 -1.55884 -1.65162 -0.23924 -1.55884 0.0748 -0.23924 -0.83804 -1.65162 
-0.23924 -0.83804 0.0748 -0.23718 -1.69549 -1.58176 -0.23718 -0.70139 -1.58176 
-0.23718 -0.70139 0.00494 -0.23166 -1.7955 -1.51218 -0.22916 -1.40729 -1.70407 
-0.22916 -1.40729 0.12725 -0.22916 -0.98959 -1.70407 -0.22916 -0.98959 0.12725 
-0.22427 -1.60752 -1.63578 -0.22427 -1.60752 0.05896 -0.22427 -0.78936 -1.63578 
-0.22427 -0.78936 0.05896 -0.22303 -1.88921 -1.42798 -0.2226 -1.19844 -1.72995 
-0.2226 -1.19844 0.15314 -0.21684 -1.45839 -1.69548 -0.21684 -1.45839 0.11867 
-0.21684 -0.9385 -1.69548 -0.21684 -0.9385 0.11867 -0.21415 -1.25107 -1.73147 
-0.21415 -1.25107 0.15465 -0.21415 -1.14582 -1.73147 -0.21415 -1.14582 0.15465 
-0.21348 -2.01331 -1.26649 -0.20715 -1.97161 -1.33512 -0.20647 -1.65206 -1.61988 
-0.20647 -1.65206 0.04306 -0.20647 -0.74482 -1.61988 -0.20647 -0.74482 0.04306 
-0.20449 -1.30375 -1.73037 -0.20449 -1.30375 0.15355 -0.20449 -1.09313 -1.73037 
-0.20449 -1.09313 0.15355 -0.20357 -1.50875 -1.68433 -0.20357 -1.50875 0.10751 
-0.20357 -0.88813 -1.68433 -0.20357 -0.88813 0.10751 -0.20334 -1.75551 -1.55574 
-0.20334 -0.64138 -1.55574 -0.20334 -0.64138 -0.02108 -0.19612 -1.85236 -1.47836 
-0.19394 -1.35588 -1.7266 -0.19394 -1.35588 0.14979 -0.19394 -1.041 -1.7266 
-0.19394 -1.041 0.14979 -0.18941 -1.55823 -1.67063 -0.18941 -1.55823 0.09382 
-0.18941 -0.83865 -1.67063 -0.18941 -0.83865 0.09382 -0.18462 -1.94025 -1.38872 
-0.18397 -2.04121 -1.2365 -0.18165 -1.4087 -1.72019 -0.18165 -1.4087 0.14337 
-0.18165 -0.98818 -1.72019 -0.18165 -0.98818 0.14337 -0.17944 -2.0014 -1.30705 
-0.176 -1.19844 -1.74535 -0.176 -1.19844 0.16853 -0.17439 -1.60669 -1.65443 
-0.17439 -1.60669 0.07762 -0.17439 -0.79019 -1.65443 -0.17439 -0.79019 0.07762 
-0.17316 -1.71295 -1.59628 -0.17316 -1.71295 0.01946 -0.17316 -0.68393 -1.59628 
-0.17316 -0.68393 0.01946 -0.1691 -1.45973 -1.71113 -0.1691 -1.45973 0.13432 
-0.1691 -0.93715 -1.71113 -0.1691 -0.93715 0.13432 -0.16778 -1.8125 -1.52555 
-0.16708 -1.25119 -1.74656 -0.16708 -1.25119 0.16974 -0.16708 -1.14569 -1.74656 
-0.16708 -1.14569 0.16974 -0.15833 -1.9058 -1.44057 -0.15736 -1.30379 -1.74502 
-0.15736 -1.30379 0.1682 -0.15736 -1.09309 -1.74502 -0.15736 -1.09309 0.1682 
-0.15546 -1.51022 -1.69947 -0.15546 -1.51022 0.12265 -0.15546 -0.88666 -1.69947 
-0.15546 -0.88666 0.12265 -0.14999 -2.02959 -1.27765 -0.14577 -1.35692 -1.74091 
-0.14577 -1.35692 0.16409 -0.14577 -1.03996 -1.74091 -0.14577 -1.03996 0.16409 
-0.14453 -1.98712 -1.34609 -0.14178 -1.66862 -1.63302 -0.14178 -1.66862 0.0562 
-0.14178 -0.72826 -1.63302 -0.14178 -0.72826 0.0562 -0.14107 -1.55957 -1.68528 
-0.14107 -1.55957 0.10846 -0.14107 -0.83731 -1.68528 -0.14107 -0.83731 0.10846 
-0.13834 -1.77151 -1.56801 -0.13834 -0.62537 -1.56801 -0.13834 -0.62537 -0.00881 
-0.1334 -1.40959 -1.73396 -0.1334 -1.40959 0.15714 -0.1334 -0.98729 -1.73396 
-0.1334 -0.98729 0.15714 -0.13077 -1.86772 -1.48985 -0.12869 -1.19844 -1.75844 
-0.12869 -1.19844 0.18162 -0.12036 -1.46062 -1.72447 -0.12036 -1.46062 0.14765 
-0.12036 -0.93626 -1.72447 -0.12036 -0.93626 0.14765 -0.1196 -1.25123 -1.75924 
-0.1196 -1.25123 0.18242 -0.1196 -1.14565 -1.75924 -0.1196 -1.14565 0.18242 
-0.11898 -1.95484 -1.39951 -0.11523 -2.01568 -1.31703 -0.10846 -1.30439 -1.75751 
-0.10846 -1.30439 0.18069 -0.10846 -1.09249 -1.75751 -0.10846 -1.09249 0.18069 
-0.1078 -1.72803 -1.60707 -0.1078 -0.66885 -1.60707 -0.1078 -0.66885 0.03025 
-0.10665 -1.5109 -1.71229 -0.10665 -1.5109 0.13547 -0.10665 -0.88598 -1.71229 
-0.10665 -0.88598 0.13547 -0.10358 -1.6146 -1.67121 -0.10358 -1.6146 0.0944 
-0.10358 -0.78228 -1.67121 -0.10358 -0.78228 0.0944 -0.10262 -1.8267 -1.53557 
-0.09666 -1.35751 -1.75288 -0.09666 -1.35751 0.17606 -0.09666 -1.03937 -1.75288 
-0.09666 -1.03937 0.17606 -0.09238 -1.91913 -1.45015 -0.08534 -2.04219 -1.28665 
-0.08452 -1.40994 -1.74535 -0.08452 -1.40994 0.16854 -0.08452 -0.98694 -1.74535 
-0.08452 -0.98694 0.16854 -0.0808 -1.99925 -1.35467 -0.0808 -1.19844 -1.76919 
-0.0808 -1.19844 0.19238 -0.07264 -1.78461 -1.57674 -0.07264 -0.61227 -1.57674 
-0.07264 -0.61227 -8e-05 -0.0713 -1.4609 -1.73534 -0.0713 -1.4609 0.15852 
-0.0713 -0.93599 -1.73534 -0.0713 -0.93599 0.15852 -0.07024 -1.67554 -1.64767 
-0.07024 -1.67554 0.07085 -0.07024 -0.72134 -1.64767 -0.07024 -0.72134 0.07085 
-0.07017 -1.25166 -1.76981 -0.07017 -1.25166 0.19299 -0.07017 -1.14522 -1.76981 
-0.07017 -1.14522 0.19299 -0.06956 -1.56644 -1.69988 -0.06956 -1.56644 0.12306 
-0.06956 -0.83044 -1.69988 -0.06956 -0.83044 0.12306 -0.06483 -1.88014 -1.49778 
-0.05899 -1.30473 -1.76753 -0.05899 -1.30473 0.19071 -0.05899 -1.09215 -1.76753 
-0.05899 -1.09215 0.19071 -0.05477 -1.96562 -1.40716 -0.05103 -2.02625 -1.3245 
-0.0473 -1.35748 -1.76237 -0.0473 -1.35748 0.18555 -0.0473 -1.0394 -1.76237 
-0.0473 -1.0394 0.18555 -0.03647 -1.83804 -1.54219 -0.03529 -1.73428 -1.61937 
-0.03529 -0.6626 -1.61937 -0.03529 -0.6626 0.04256 -0.03514 -1.40977 -1.75433 
-0.03514 -1.40977 0.17752 -0.03514 -0.98712 -1.75433 -0.03514 -0.98712 0.17752 
-0.03429 -1.51643 -1.72479 -0.03429 -1.51643 0.14797 -0.03429 -0.88046 -1.72479 
-0.03429 -0.88046 0.14797 -0.03244 -1.19844 -1.77759 -0.03244 -1.19844 0.20077 
-0.03161 -1.62028 -1.68326 -0.03161 -1.62028 0.10645 -0.03161 -0.7766 -1.68326 
-0.03161 -0.7766 0.10645 -0.02745 -1.92833 -1.45711 -0.02165 -1.2517 -1.77769 
-0.02165 -1.2517 0.20088 -0.02165 -1.14518 -1.77769 -0.02165 -1.14518 0.20088 
-0.02062 -2.05129 -1.29284 -0.01624 -2.00795 -1.36082 -0.01018 -1.305 -1.77489 
-0.01018 -1.305 0.19808 -0.01018 -1.09188 -1.77489 -0.01018 -1.09188 0.19808 
0.00046 -1.78952 -1.58695 0.00046 -0.60737 -1.58695 0.00046 -0.60737 0.01014 
0.00051 -1.88805 -1.5036 0.00162 -1.4656 -1.74545 0.00162 -1.4656 0.16863 
0.00162 -0.93128 -1.74545 0.00162 -0.93128 0.16863 0.00165 -1.35773 -1.76919 
0.00165 -1.35773 0.19238 0.00165 -1.03915 -1.76919 0.00165 -1.03915 0.19238 
0.00291 -1.68025 -1.65758 0.00291 -1.68025 0.08076 0.00291 -0.71663 -1.65758 
0.00291 -0.71663 0.08076 0.0034 -1.57106 -1.70974 0.0034 -1.57106 0.13292 
0.0034 -0.82582 -1.70974 0.0034 -0.82582 0.13292 0.01069 -1.97295 -1.41244 
0.01409 -2.0334 -1.32953 0.01627 -1.19844 -1.78359 0.01627 -1.19844 0.20678 
0.02747 -1.25181 -1.7832 0.02747 -1.25181 0.20638 0.02747 -1.14507 -1.7832 
0.02747 -1.14507 0.20638 0.03804 -1.7376 -1.62715 0.03804 -0.65928 -1.62715 
0.03804 -0.65928 0.05033 0.03809 -1.93437 -1.46117 0.03869 -1.84359 -1.54872 
0.03889 -1.52023 -1.73221 0.03889 -1.52023 0.1554 0.03889 -0.87665 -1.73221 
0.03889 -0.87665 0.1554 0.03893 -1.30502 -1.77985 0.03893 -1.30502 0.20304 
0.03893 -1.09187 -1.77985 0.03893 -1.09187 0.20304 0.03936 -1.41156 -1.76256 
0.03936 -1.41156 0.18574 0.03936 -0.98532 -1.76256 0.03936 -0.98532 0.18574 
0.04114 -1.6237 -1.69052 0.04114 -1.6237 0.1137 0.04114 -0.77318 -1.69052 
0.04114 -0.77318 0.1137 0.04888 -2.01319 -1.36452 0.06522 -1.19844 -1.7872 
0.06522 -1.19844 0.21039 0.07605 -1.79325 -1.59136 0.07605 -0.60363 -1.59136 
0.07605 -0.60363 0.01455 0.07605 -1.68261 -1.66255 0.07605 -1.68261 0.08573 
0.07605 -0.71427 -1.66255 0.07605 -0.71427 0.08573 0.07609 -1.89179 -1.508 
0.07609 -1.97674 -1.41514 0.0765 -1.46682 -1.75098 0.0765 -1.46682 0.17416 
0.0765 -0.93007 -1.75098 0.0765 -0.93007 0.17416 0.0765 -1.57339 -1.71468 
0.0765 -1.57339 0.13787 0.0765 -0.82349 -1.71468 0.0765 -0.82349 0.13787 
0.07653 -1.35894 -1.77472 0.07653 -1.35894 0.1979 0.07653 -1.03794 -1.77472 
0.07653 -1.03794 0.1979 0.07653 -1.25184 -1.78627 0.07653 -1.25184 0.20945 
0.07653 -1.14504 -1.78627 0.07653 -1.14504 0.20945 0.07943 -2.03702 -1.33208 
0.11429 -2.01494 -1.36576 0.11429 -1.93651 -1.46313 0.11429 -1.84544 -1.5509 
0.11429 -1.73918 -1.6296 0.11429 -1.62484 -1.69294 0.11429 -1.62484 0.11613 
0.11429 -1.52115 -1.73491 0.11429 -1.52115 0.15809 0.11429 -1.41217 -1.7653 
0.11429 -1.41217 0.18848 0.11429 -1.30532 -1.78268 0.11429 -1.30532 0.20586 
0.11429 -1.19844 -1.78841 0.11429 -1.19844 0.21159 0.11429 -1.09156 -1.78268 
0.11429 -1.09156 0.20586 0.11429 -0.98472 -1.7653 0.11429 -0.98472 0.18848 
0.11429 -0.87574 -1.73491 0.11429 -0.87574 0.15809 0.11429 -0.77204 -1.69294 
0.11429 -0.77204 0.11613 0.11429 -0.6577 -1.6296 0.11429 -0.6577 0.05278 
0.14914 -2.03702 -1.33208 0.15205 -1.25184 -1.78627 0.15205 -1.25184 0.20945 
0.15205 -1.14504 -1.78627 0.15205 -1.14504 0.20945 0.15205 -1.35894 -1.77472 
0.15205 -1.35894 0.1979 0.15205 -1.03794 -1.77472 0.15205 -1.03794 0.1979 
0.15207 -1.57339 -1.71468 0.15207 -1.57339 0.13787 0.15207 -0.82349 -1.71468 
0.15207 -0.82349 0.13787 0.15208 -1.46682 -1.75098 0.15208 -1.46682 0.17416 
0.15208 -0.93007 -1.75098 0.15208 -0.93007 0.17416 0.15249 -1.97674 -1.41514 
0.15249 -1.89179 -1.508 0.15252 -1.68261 -1.66255 0.15252 -0.71427 -1.66255 
0.15252 -0.71427 0.08573 0.15252 -1.79325 -1.59136 0.15252 -0.60363 -1.59136 
0.15252 -0.60363 0.01455 0.16336 -1.19844 -1.7872 0.16336 -1.19844 0.21039 
0.17969 -2.01319 -1.36452 0.18743 -1.6237 -1.69052 0.18743 -1.6237 0.1137 
0.18743 -0.77318 -1.69052 0.18743 -0.77318 0.1137 0.18921 -1.41156 -1.76256 
0.18921 -1.41156 0.18574 0.18921 -0.98532 -1.76256 0.18921 -0.98532 0.18574 
0.18965 -1.30502 -1.77985 0.18965 -1.30502 0.20304 0.18965 -1.09187 -1.77985 
0.18965 -1.09187 0.20304 0.18969 -1.52023 -1.73221 0.18969 -1.52023 0.1554 
0.18969 -0.87665 -1.73221 0.18969 -0.87665 0.1554 0.18988 -1.84359 -1.54872 
0.19048 -1.93437 -1.46117 0.19054 -1.7376 -1.62715 0.19054 -0.65928 -1.62715 
0.19054 -0.65928 0.05033 0.20111 -1.25181 -1.7832 0.20111 -1.25181 0.20638 
0.20111 -1.14507 -1.7832 0.20111 -1.14507 0.20638 0.21231 -1.19844 -1.78359 
0.21231 -1.19844 0.20678 0.21448 -2.0334 -1.32953 0.21789 -1.97295 -1.41244 
0.22518 -1.57106 -1.70974 0.22518 -1.57106 0.13292 0.22518 -0.82582 -1.70974 
0.22518 -0.82582 0.13292 0.22567 -1.68025 -1.65758 0.22567 -0.71663 -1.65758 
0.22567 -0.71663 0.08076 0.22692 -1.35773 -1.76919 0.22692 -1.35773 0.19238 
0.22692 -1.03915 -1.76919 0.22692 -1.03915 0.19238 0.22696 -1.4656 -1.74545 
0.22696 -1.4656 0.16863 0.22696 -0.93128 -1.74545 0.22696 -0.93128 0.16863 
0.22807 -1.88805 -1.5036 0.22812 -1.78952 -1.58695 0.22812 -0.60737 -1.58695 
0.22812 -0.60737 0.01014 0.23876 -1.305 -1.77489 0.23876 -1.305 0.19808 
0.23876 -1.09188 -1.77489 0.23876 -1.09188 0.19808 0.24481 -2.00795 -1.36082 
0.25023 -1.2517 -1.77769 0.25023 -1.2517 0.20088 0.25023 -1.14518 -1.77769 
0.25023 -1.14518 0.20088 0.25603 -1.92833 -1.45711 0.26019 -1.62028 -1.68326 
0.26019 -1.62028 0.10645 0.26019 -0.7766 -1.68326 0.26019 -0.7766 0.10645 
0.26102 -1.19844 -1.77759 0.26102 -1.19844 0.20077 0.26286 -1.51643 -1.72479 
0.26286 -1.51643 0.14797 0.26286 -0.88046 -1.72479 0.26286 -0.88046 0.14797 
0.26372 -1.40977 -1.75433 0.26372 -1.40977 0.17752 0.26372 -0.98712 -1.75433 
0.26372 -0.98712 0.17752 0.26387 -1.73428 -1.61937 0.26387 -0.6626 -1.61937 
0.26387 -0.6626 0.04256 0.26504 -1.83804 -1.54219 0.27588 -1.35748 -1.76237 
0.27588 -1.35748 0.18555 0.27588 -1.0394 -1.76237 0.27588 -1.0394 0.18555 
0.2796 -2.02625 -1.3245 0.28334 -1.96562 -1.40716 0.28757 -1.30473 -1.76753 
0.28757 -1.30473 0.19071 0.28757 -1.09215 -1.76753 0.28757 -1.09215 0.19071 
0.29341 -1.88014 -1.49778 0.29813 -1.56644 -1.69988 0.29813 -1.56644 0.12306 
0.29813 -0.83044 -1.69988 0.29813 -0.83044 0.12306 0.29874 -1.25166 -1.76981 
0.29874 -1.25166 0.19299 0.29874 -1.14522 -1.76981 0.29874 -1.14522 0.19299 
0.29882 -1.67554 -1.64767 0.29882 -0.72134 -1.64767 0.29882 -0.72134 0.07085 
0.29987 -1.4609 -1.73534 0.29987 -1.4609 0.15852 0.29987 -0.93599 -1.73534 
0.29987 -0.93599 0.15852 0.30121 -1.78461 -1.57674 0.30121 -0.61227 -1.57674 
0.30121 -0.61227 -8e-05 0.30938 -1.99925 -1.35467 0.30938 -1.19844 -1.76919 
0.30938 -1.19844 0.19238 0.3131 -1.40994 -1.74535 0.3131 -1.40994 0.16854 
0.3131 -0.98694 -1.74535 0.3131 -0.98694 0.16854 0.32095 -1.91913 -1.45015 
0.32524 -1.35751 -1.75288 0.32524 -1.35751 0.17606 0.32524 -1.03937 -1.75288 
0.32524 -1.03937 0.17606 0.33119 -1.8267 -1.53557 0.33216 -1.6146 -1.67121 
0.33216 -1.6146 0.0944 0.33216 -0.78228 -1.67121 0.33216 -0.78228 0.0944 
0.33523 -1.5109 -1.71229 0.33523 -1.5109 0.13547 0.33523 -0.88598 -1.71229 
0.33523 -0.88598 0.13547 0.33638 -1.72803 -1.60707 0.33638 -0.66885 -1.60707 
0.33638 -0.66885 0.03025 0.33704 -1.30439 -1.75751 0.33704 -1.30439 0.18069 
0.33704 -1.09249 -1.75751 0.33704 -1.09249 0.18069 0.3438 -2.01568 -1.31703 
0.34756 -1.95484 -1.39951 0.34817 -1.25123 -1.75924 0.34817 -1.25123 0.18242 
0.34817 -1.14565 -1.75924 0.34817 -1.14565 0.18242 0.34894 -1.46062 -1.72447 
0.34894 -1.46062 0.14765 0.34894 -0.93626 -1.72447 0.34894 -0.93626 0.14765 
0.35727 -1.19844 -1.75844 0.35727 -1.19844 0.18162 0.35935 -1.86772 -1.48985 
0.36197 -1.40959 -1.73396 0.36197 -1.40959 0.15714 0.36197 -0.98729 -1.73396 
0.36197 -0.98729 0.15714 0.36692 -1.77151 -1.56801 0.36692 -0.62537 -1.56801 
0.36692 -0.62537 -0.00881 0.36964 -1.55957 -1.68528 0.36964 -1.55957 0.10846 
0.36964 -0.83731 -1.68528 0.36964 -0.83731 0.10846 0.37036 -1.66862 -1.63302 
0.37036 -1.66862 0.0562 0.37036 -0.72826 -1.63302 0.37036 -0.72826 0.0562 
0.37311 -1.98712 -1.34609 0.37434 -1.35692 -1.74091 0.37434 -1.35692 0.16409 
0.37434 -1.03996 -1.74091 0.37434 -1.03996 0.16409 0.38403 -1.51022 -1.69947 
0.38403 -1.51022 0.12265 0.38403 -0.88666 -1.69947 0.38403 -0.88666 0.12265 
0.38594 -1.30379 -1.74502 0.38594 -1.30379 0.1682 0.38594 -1.09309 -1.74502 
0.38594 -1.09309 0.1682 0.38691 -1.9058 -1.44057 0.39566 -1.25119 -1.74656 
0.39566 -1.25119 0.16974 0.39566 -1.14569 -1.74656 0.39566 -1.14569 0.16974 
0.39635 -1.8125 -1.52555 0.39635 -0.58439 -1.52555 0.39635 -0.58439 -0.05127 
0.39767 -1.45973 -1.71113 0.39767 -1.45973 0.13432 0.39767 -0.93715 -1.71113 
0.39767 -0.93715 0.13432 0.40173 -1.71295 -1.59628 0.40173 -0.68393 -1.59628 
0.40173 -0.68393 0.01946 0.40296 -1.60669 -1.65443 0.40296 -1.60669 0.07762 
0.40296 -0.79019 -1.65443 0.40296 -0.79019 0.07762 0.40457 -1.19844 -1.74535 
0.40457 -1.19844 0.16853 0.40801 -2.0014 -1.30705 0.41023 -1.4087 -1.72019 
0.41023 -1.4087 0.14337 0.41023 -0.98818 -1.72019 0.41023 -0.98818 0.14337 
0.4132 -1.94025 -1.38872 0.41799 -1.55823 -1.67063 0.41799 -1.55823 0.09382 
0.41799 -0.83865 -1.67063 0.41799 -0.83865 0.09382 0.42251 -1.35588 -1.7266 
0.42251 -1.35588 0.14979 0.42251 -1.041 -1.7266 0.42251 -1.041 0.14979 
0.4247 -1.85236 -1.47836 0.43192 -1.75551 -1.55574 0.43192 -0.64138 -1.55574 
0.43192 -0.64138 -0.02108 0.43215 -1.50875 -1.68433 0.43215 -1.50875 0.10751 
0.43215 -0.88813 -1.68433 0.43215 -0.88813 0.10751 0.43307 -1.30375 -1.73037 
0.43307 -1.30375 0.15355 0.43307 -1.09313 -1.73037 0.43307 -1.09313 0.15355 
0.43505 -1.65206 -1.61988 0.43505 -1.65206 0.04306 0.43505 -0.74482 -1.61988 
0.43505 -0.74482 0.04306 0.43573 -1.97161 -1.33512 0.44272 -1.25107 -1.73147 
0.44272 -1.25107 0.15465 0.44272 -1.14582 -1.73147 0.44272 -1.14582 0.15465 
0.44541 -1.45839 -1.69548 0.44541 -1.45839 0.11867 0.44541 -0.9385 -1.69548 
0.44541 -0.9385 0.11867 0.45118 -1.19844 -1.72995 0.45118 -1.19844 0.15314 
0.45161 -1.88921 -1.42798 0.45284 -1.60752 -1.63578 0.45284 -1.60752 0.05896 
0.45284 -0.78936 -1.63578 0.45284 -0.78936 0.05896 0.45773 -1.40729 -1.70407 
0.45773 -1.40729 0.12725 0.45773 -0.98959 -1.70407 0.45773 -0.98959 0.12725 
0.46023 -1.7955 -1.51218 0.46023 -0.60138 -1.51218 0.46023 -0.60138 -0.06464 
0.46576 -1.69549 -1.58176 0.46576 -0.70139 -1.58176 0.46576 -0.70139 0.00494 
0.46781 -1.55884 -1.65162 0.46781 -1.55884 0.0748 0.46781 -0.83804 -1.65162 
0.46781 -0.83804 0.0748 0.46908 -1.3556 -1.71005 0.46908 -1.3556 0.13323 
0.46908 -1.04129 -1.71005 0.46908 -1.04129 0.13323 0.46994 -1.98401 -1.29477 
0.47507 -1.92257 -1.37617 0.47942 -1.30346 -1.71342 0.47942 -1.30346 0.1366 
0.47942 -1.09342 -1.71342 0.47942 -1.09342 0.1366 0.48208 -1.5089 -1.66496 
0.48208 -1.5089 0.08814 0.48208 -0.88799 -1.66496 0.48208 -0.88799 0.08814 
0.48423 -1.65192 -1.59927 0.48423 -1.65192 0.02246 0.48423 -0.74496 -1.59927 
0.48423 -0.74496 0.02246 0.48812 -1.83429 -1.46365 0.48812 -0.56259 -1.46365 
0.48812 -0.56259 -0.11317 0.48873 -1.25102 -1.71417 0.48873 -1.25102 0.13735 
0.48873 -1.14586 -1.71417 0.48873 -1.14586 0.13735 0.49496 -1.73679 -1.54025 
0.49496 -0.66009 -1.54025 0.49496 -0.66009 -0.03657 0.49526 -1.45835 -1.67571 
0.49526 -1.45835 0.09889 0.49526 -0.93854 -1.67571 0.49526 -0.93854 0.09889 
0.49697 -1.95279 -1.32181 0.49697 -1.19844 -1.71229 0.49697 -1.19844 0.13547 
0.50176 -1.60719 -1.61472 0.50176 -1.60719 0.0379 0.50176 -0.78969 -1.61472 
0.50176 -0.78969 0.0379 0.5033 -1.9941 -1.25274 0.50828 -1.40568 -1.68385 
0.50828 -1.40568 0.10703 0.50828 -0.9912 -1.68385 0.50828 -0.9912 0.10703 
0.51284 -1.86917 -1.41394 0.51425 -1.69441 -1.55915 0.51425 -0.70247 -1.55915 
0.51425 -0.70247 -0.01767 0.51694 -1.55819 -1.63011 0.51694 -1.55819 0.05329 
0.51694 -0.83869 -1.63011 0.51694 -0.83869 0.05329 0.5195 -1.35383 -1.68933 
0.5195 -1.35383 0.11251 0.5195 -1.04306 -1.68933 0.5195 -1.04306 0.11251 
0.52254 -1.77579 -1.49552 0.52254 -0.62109 -1.49552 0.52254 -0.62109 -0.0813 
0.52984 -1.30126 -1.69215 0.52984 -1.30126 0.11533 0.52984 -1.09562 -1.69215 
0.52984 -1.09562 0.11533 0.53054 -1.96326 -1.28013 0.53096 -1.50815 -1.64308 
0.53096 -1.50815 0.06626 0.53096 -0.88873 -1.64308 0.53096 -0.88873 0.06626 
0.53258 -1.65052 -1.57622 0.53258 -0.74636 -1.57622 0.53258 -0.74636 -0.00059 
0.53585 -1.9015 -1.36112 0.53899 -1.24872 -1.69235 0.53899 -1.24872 0.11553 
0.53899 -1.14816 -1.69235 0.53899 -1.14816 0.11553 0.54184 -1.19844 -1.6924 
0.54184 -1.19844 0.11558 0.54261 -1.73452 -1.51584 0.54261 -0.66236 -1.51584 
0.54261 -0.66236 -0.06098 0.54496 -1.45619 -1.65333 0.54496 -1.45619 0.07651 
0.54496 -0.94069 -1.65333 0.54496 -0.94069 0.07651 0.54836 -1.81232 -1.44775 
0.54958 -1.6057 -1.59132 0.54958 -0.79118 -1.59132 0.54958 -0.79118 0.0145 
0.55658 -1.93073 -1.30622 0.55767 -1.40346 -1.66098 0.55767 -1.40346 0.08416 
0.55767 -0.99342 -1.66098 0.55767 -0.99342 0.08416 0.5616 -1.69191 -1.53433 
0.5616 -0.70497 -1.53433 0.5616 -0.70497 -0.04249 0.56287 -1.97145 -1.23699 
0.56465 -1.55647 -1.60633 0.56465 -0.84041 -1.60633 0.56465 -0.84041 0.02951 
0.56899 -1.35133 -1.66583 0.56899 -1.35133 0.08901 0.56899 -1.04555 -1.66583 
0.56899 -1.04555 0.08901 0.5696 -1.77287 -1.46864 0.57233 -1.84621 -1.39717 
0.57901 -1.29876 -1.66816 0.57901 -1.29876 0.09135 0.57901 -1.09812 -1.66816 
0.57901 -1.09812 0.09135 0.57947 -1.64805 -1.55094 0.57947 -0.74883 -1.55094 
0.57947 -0.74883 -0.02587 0.57983 -1.5055 -1.61846 0.57983 -0.89138 -1.61846 
0.57983 -0.89138 0.04164 0.58294 -1.24866 -1.67036 0.58294 -1.24866 0.09354 
0.58294 -1.14822 -1.67036 0.58294 -1.14822 0.09354 0.58568 -1.19844 -1.67033 
0.58568 -1.19844 0.09351 0.58915 -1.93939 -1.26327 0.58952 -1.73126 -1.4886 
0.59364 -1.45331 -1.62821 0.59364 -0.94357 -1.62821 0.59364 -0.94357 0.05139 
0.59434 -1.87733 -1.34398 0.59442 -1.80798 -1.41924 0.59616 -1.60306 -1.56564 
0.59616 -0.79383 -1.56564 0.59616 -0.79383 -0.01118 0.60573 -1.40063 -1.63552 
0.60573 -0.99625 -1.63552 0.60573 -0.99625 0.0587 0.60601 -1.96326 -1.20466 
0.6085 -1.68807 -1.50675 0.6085 -0.70881 -1.50675 0.6085 -0.70881 -0.07007 
0.61247 -1.55302 -1.57967 0.61247 -0.84386 -1.57967 0.61247 -0.84386 0.00285 
0.61429 -1.90555 -1.28841 0.61533 -1.76826 -1.43977 0.61686 -1.34833 -1.63985 
0.61686 -1.04855 -1.63985 0.61686 -1.04855 0.06304 0.61736 -1.84048 -1.36695 
0.62205 -1.29866 -1.64406 0.62205 -1.09822 -1.64406 0.62205 -1.09822 0.06724 
0.62598 -1.2485 -1.64612 0.62598 -1.2485 0.0693 0.62598 -1.14838 -1.64612 
0.62598 -1.14838 0.0693 0.62617 -1.6439 -1.52295 0.62617 -0.75298 -1.52295 
0.62617 -0.75298 -0.05387 0.62729 -1.50193 -1.59135 0.62729 -0.89496 -1.59135 
0.62729 -0.89496 0.01454 0.62839 -1.19844 -1.64614 0.62839 -1.19844 0.06932 
0.6321 -1.93073 -1.2307 0.63529 -1.72619 -1.45925 0.63822 -1.87 -1.31234 
0.63924 -1.80185 -1.38868 0.6406 -1.44994 -1.60066 0.6406 -0.94695 -1.60066 
0.6406 -0.94695 0.02384 0.64138 -1.59926 -1.53775 0.64138 -0.79762 -1.53775 
0.64138 -0.79762 -0.03907 0.64769 -1.95279 -1.17109 0.65234 -1.3972 -1.60755 
0.65234 -0.99968 -1.60755 0.65234 -0.99968 0.03073 0.65393 -1.68278 -1.47703 
0.65748 -1.54896 -1.55135 0.65748 -0.84792 -1.55135 0.65748 -0.84792 -0.02547 
0.65878 -1.34795 -1.61374 0.65878 -1.04894 -1.61374 0.65878 -1.04894 0.03692 
0.65958 -1.76196 -1.40897 0.66089 -1.83283 -1.33501 0.66385 -1.29832 -1.61787 
0.66385 -1.09856 -1.61787 0.66385 -1.09856 0.04105 0.66755 -1.24844 -1.61991 
0.66755 -1.14844 -1.61991 0.66986 -1.87733 -1.26846 0.66986 -1.19844 -1.61988 
0.67019 -1.6391 -1.49325 0.67224 -1.49735 -1.56258 0.67224 -0.89953 -1.56258 
0.67224 -0.89953 -0.01424 0.67932 -1.71954 -1.42809 0.68224 -1.79414 -1.35636 
0.6851 -1.59433 -1.50774 0.6851 -0.80255 -1.50774 0.6851 -0.80255 -0.06908 
0.68531 -1.44513 -1.5714 0.68531 -0.95175 -1.5714 0.68531 -0.95175 -0.00541 
0.687 -1.9015 -1.20997 0.69283 -1.84048 -1.29148 0.69349 -1.39703 -1.57904 
0.69349 -0.99986 -1.57904 0.69349 -0.99986 0.00222 0.69675 -1.677 -1.44547 
0.69992 -1.3477 -1.58512 0.69992 -1.04919 -1.58512 0.69992 -1.04919 0.00831 
0.70123 -1.54364 -1.52076 0.70123 -0.85324 -1.52076 0.70123 -0.85324 -0.05606 
0.70205 -1.92257 -1.1492 0.70223 -1.75401 -1.37635 0.70511 -1.29775 -1.58908 
0.70511 -1.09913 -1.58908 0.70878 -1.2478 -1.59099 0.70878 -1.14908 -1.59099 
0.70999 -1.19844 -1.59162 0.71282 -1.63305 -1.46137 0.71456 -1.80185 -1.31336 
0.71559 -1.49191 -1.53158 0.71559 -0.90497 -1.53158 0.71559 -0.90497 -0.04523 
0.72079 -1.71254 -1.39491 0.72305 -1.84621 -1.24645 0.72513 -1.44443 -1.54098 
0.72513 -0.95245 -1.54098 0.72513 -0.95245 -0.03584 0.72721 -1.58828 -1.47569 
0.73318 -1.39636 -1.54855 0.73318 -1.00053 -1.54855 0.73485 -1.76196 -1.3337 
0.7379 -1.66984 -1.41202 0.73981 -1.34683 -1.55437 0.73981 -1.05005 -1.55437 
0.74306 -1.53731 -1.48828 0.74306 -0.85957 -1.48828 0.74306 -0.85957 -0.08854 
0.74486 -1.29693 -1.55826 0.74486 -1.09995 -1.55826 0.74512 -1.80798 -1.26854 
0.74754 -1.24774 -1.56078 0.74754 -1.14914 -1.56078 0.74868 -1.19844 -1.56142 
0.7535 -1.626 -1.42763 0.75397 -1.71954 -1.35344 0.75408 -1.49069 -1.49923 
0.75408 -0.90619 -1.49923 0.75408 -0.90619 -0.07759 0.76359 -1.44312 -1.5085 
0.76359 -0.95376 -1.5085 0.76565 -1.76826 -1.28945 0.76757 -1.58112 -1.44169 
0.77131 -1.39519 -1.51615 0.77131 -1.00169 -1.51615 0.77135 -1.677 -1.37087 
0.77792 -1.34558 -1.52185 0.77792 -1.0513 -1.52185 0.78006 -1.53533 -1.45418 
0.78224 -1.29681 -1.52608 0.78224 -1.10007 -1.52608 0.78495 -1.24757 -1.52854 
0.78495 -1.14931 -1.52854 0.78513 -1.72619 -1.30941 0.78585 -1.19844 -1.52936 
0.78725 -1.63305 -1.38694 0.79095 -1.48873 -1.46507 0.79095 -0.90816 -1.46507 
0.8002 -1.44142 -1.47432 0.8002 -0.95546 -1.47432 0.80157 -1.58828 -1.40133 
0.80291 -1.68278 -1.32805 0.80781 -1.39353 -1.48193 0.80781 -1.00335 -1.48193 
0.81374 -1.34517 -1.48786 0.81374 -1.05171 -1.48786 0.81416 -1.53731 -1.41718 
0.81799 -1.29646 -1.49211 0.81799 -1.10042 -1.49211 0.81912 -1.6391 -1.34431 
0.82054 -1.24751 -1.49466 0.82054 -1.14937 -1.49466 0.82139 -1.19844 -1.49552 
0.8251 -1.49069 -1.4282 0.83362 -1.59433 -1.35922 0.83438 -1.44312 -1.43771 
0.83438 -0.95376 -1.43771 0.84203 -1.39519 -1.44544 0.84203 -1.00169 -1.44544 
0.84664 -1.54364 -1.37535 0.84773 -1.34558 -1.45204 0.84773 -1.0513 -1.45204 
0.85196 -1.29681 -1.45636 0.85196 -1.10007 -1.45636 0.85442 -1.24757 -1.45907 
0.85442 -1.14931 -1.45907 0.85524 -1.19844 -1.45997 0.85746 -1.49191 -1.38971 
0.86686 -1.44443 -1.39925 0.87443 -1.39636 -1.4073 0.87443 -1.00053 -1.4073 
0.88025 -1.34683 -1.41393 0.88025 -1.05005 -1.41393 0.88414 -1.29693 -1.41898 
0.88414 -1.09995 -1.41898 0.88666 -1.24774 -1.42166 0.88666 -1.14914 -1.42166 
0.8873 -1.19844 -1.4228 0.89728 -1.44513 -1.35943 0.90492 -1.39703 -1.36761 
0.911 -1.3477 -1.37404 0.911 -1.04919 -1.37404 0.91496 -1.29775 -1.37923 
0.91496 -1.09913 -1.37923 0.91687 -1.2478 -1.3829 0.91687 -1.14908 -1.3829 
0.9175 -1.19844 -1.38411 0.94375 -1.09856 -1.33797 0.94576 -1.19844 -1.34398 
0.94579 -1.24844 -1.34167 0.94579 -1.14844 -1.34167 0.96994 -1.09822 -1.29617 
0.972 -1.14838 -1.3001 0.49846 -0.55191 -1.46463 0.49846 -0.55191 -0.11131 
0.5181 -0.45838 -1.51571 0.5181 -0.45838 -0.06023 0.52582 -0.50631 -1.50807 
0.52582 -0.50631 -0.06788 0.53533 -0.55388 -1.49879 0.53533 -0.55388 -0.07715 
0.54455 -0.36012 -1.55783 0.54455 -0.36012 -0.01812 0.54635 -0.6005 -1.48784 
0.54635 -0.6005 -0.0881 0.5496 -0.41002 -1.55394 0.5496 -0.41002 -0.02201 
0.55623 -0.45954 -1.54811 0.55623 -0.45954 -0.02783 0.56428 -0.50762 -1.54054 
0.56428 -0.50762 -0.0354 0.57382 -0.5551 -1.53115 0.57382 -0.5551 -0.0448 
0.57942 -0.26163 -1.59118 0.57942 -0.26163 0.01524 0.58063 -0.31099 -1.59055 
0.58063 -0.31099 0.01461 0.58063 -0.21227 -1.59055 0.58063 -0.21227 0.01461 
0.5843 -0.36094 -1.58864 0.5843 -0.36094 0.0127 0.5843 -0.16232 -1.58864 
0.5843 -0.16232 0.0127 0.58818 -0.60683 -1.52032 0.58818 -0.60683 -0.05562 
0.58949 -0.41088 -1.58469 0.58949 -0.41088 0.00874 0.59592 -0.46021 -1.5786 
0.59592 -0.46021 0.00266 0.6041 -0.50832 -1.57097 0.6041 -0.50832 -0.00498 
0.60431 -0.65752 -1.5073 0.60431 -0.65752 -0.06864 0.61717 -0.56054 -1.56214 
0.61717 -0.56054 -0.0138 0.61955 -0.26163 -1.61944 0.61955 -0.26163 0.0435 
0.62186 -0.31163 -1.61948 0.62186 -0.31163 0.04353 0.62186 -0.21163 -1.61948 
0.62186 -0.21163 0.04353 0.62556 -0.36151 -1.61743 0.62556 -0.36151 0.04149 
0.62556 -0.16175 -1.61743 0.62556 -0.16175 0.04149 0.63063 -0.41113 -1.6133 
0.63063 -0.41113 0.03736 0.63063 -0.11212 -1.6133 0.63063 -0.11212 0.03736 
0.63193 -0.61215 -1.55091 0.63193 -0.61215 -0.02503 0.63707 -0.46039 -1.60711 
0.63707 -0.46039 0.03117 0.63707 -0.06287 -1.60711 0.63707 -0.06287 0.03117 
0.64803 -0.66245 -1.53731 0.64803 -0.66245 -0.03863 0.64803 0.13919 -1.53731 
0.64803 0.13919 -0.03863 0.64881 -0.51312 -1.60022 0.64881 -0.51312 0.02428 
0.64881 -0.01013 -1.60022 0.64881 -0.01013 0.02428 0.66102 -0.26163 -1.6457 
0.66102 -0.26163 0.06976 0.66212 -0.56511 -1.59092 0.66212 -0.56511 0.01497 
0.66212 0.04186 -1.59092 0.66212 0.04186 0.01497 0.66324 -0.70709 -1.52251 
0.66324 -0.70709 -0.05343 0.66324 0.18383 -1.52251 0.66324 0.18383 -0.05343 
0.66343 -0.31169 -1.64568 0.66343 -0.31169 0.06974 0.66343 -0.21157 -1.64568 
0.66343 -0.21157 0.06974 0.66736 -0.36185 -1.64362 0.66736 -0.36185 0.06768 
0.66736 -0.16141 -1.64362 0.66736 -0.16141 0.06768 0.67255 -0.41152 -1.63942 
0.67255 -0.41152 0.06347 0.67255 -0.11174 -1.63942 0.67255 -0.11174 0.06347 
0.67694 -0.61621 -1.57923 0.67694 -0.61621 0.00329 0.67694 0.09295 -1.57923 
0.67694 0.09295 0.00329 0.68091 -0.75126 -1.50631 0.68091 -0.75126 -0.06963 
0.68091 0.228 -1.50631 0.68091 0.228 -0.06963 0.68368 -0.46382 -1.63508 
0.68368 -0.46382 0.05914 0.68368 -0.05944 -1.63508 0.68368 -0.05944 0.05914 
0.69325 -0.66624 -1.5652 0.69325 -0.66624 -0.01074 0.69325 0.14299 -1.5652 
0.69325 0.14299 -0.01074 0.69577 -0.5165 -1.62777 0.69577 -0.5165 0.05183 
0.69577 -0.00676 -1.62777 0.69577 -0.00676 0.05183 0.69989 0.27119 -1.48816 
0.69989 0.27119 -0.08778 0.70373 -0.26163 -1.66989 0.70373 -0.26163 0.09395 
0.70647 -0.31185 -1.66992 0.70647 -0.31185 0.09398 0.70647 -0.21141 -1.66992 
0.70647 -0.21141 0.09398 0.70958 -0.56869 -1.61802 0.70958 -0.56869 0.04208 
0.70958 0.04543 -1.61802 0.70958 0.04543 0.04208 0.70994 -0.71124 -1.55051 
0.70994 -0.71124 -0.02544 0.70994 0.18798 -1.55051 0.70994 0.18798 -0.02544 
0.7104 -0.36195 -1.66773 0.7104 -0.36195 0.09178 0.7104 -0.16131 -1.66773 
0.7104 -0.16131 0.09178 0.72042 -0.41452 -1.66539 0.72042 -0.41452 0.08945 
0.72042 -0.10874 -1.66539 0.72042 -0.10874 0.08945 0.72476 -0.61966 -1.60589 
0.72476 -0.61966 0.02995 0.72476 0.0964 -1.60589 0.72476 0.0964 0.02995 
0.72781 -0.7551 -1.53389 0.72781 -0.7551 -0.04205 0.72781 0.23184 -1.53389 
0.72781 0.23184 -0.04205 0.73174 -0.46665 -1.66054 0.73174 -0.46665 0.0846 
0.73174 -0.05661 -1.66054 0.73174 -0.05661 0.0846 0.73983 -0.66889 -1.59088 
0.73983 -0.66889 0.01494 0.73983 0.14563 -1.59088 0.73983 0.14563 0.01494 
0.74445 -0.51938 -1.65289 0.74445 -0.51938 0.07695 0.74445 -0.00388 -1.65289 
0.74445 -0.00388 0.07695 0.7468 -0.79771 -1.5154 0.7468 -0.79771 -0.06054 
0.7468 0.27445 -1.5154 0.7468 0.27445 -0.06054 0.74757 -0.26163 -1.69196 
0.74757 -0.26163 0.11602 0.75042 -0.31191 -1.69191 0.75042 -0.31191 0.11597 
0.75042 -0.21135 -1.69191 0.75042 -0.21135 0.11597 0.75683 -0.71371 -1.57579 
0.75683 -0.71371 -0.00016 0.75683 0.19045 -1.57579 0.75683 0.19045 -0.00016 
0.75845 -0.57134 -1.64264 0.75845 -0.57134 0.0667 0.75845 0.04808 -1.64264 
0.75845 0.04808 0.0667 0.75957 -0.36445 -1.69171 0.75957 -0.36445 0.11577 
0.75957 -0.15881 -1.69171 0.75957 -0.15881 0.11577 0.76687 -0.83898 -1.49508 
0.76687 -0.83898 -0.08086 0.76687 0.31572 -1.49508 0.76687 0.31572 -0.08086 
0.76991 -0.41701 -1.68889 0.76991 -0.41701 0.11295 0.76991 -0.10624 -1.68889 
0.76991 -0.10624 0.11295 0.77247 -0.62138 -1.62967 0.77247 -0.62138 0.05373 
0.77247 0.09812 -1.62967 0.77247 0.09812 0.05373 0.77516 -0.7576 -1.55871 
0.77516 -0.7576 -0.01723 0.77516 0.23434 -1.55871 0.77516 0.23434 -0.01723 
0.78113 -0.46887 -1.68341 0.78113 -0.46887 0.10747 0.78113 -0.05439 -1.68341 
0.78113 -0.05439 0.10747 0.78765 -0.67038 -1.61428 0.78765 -0.67038 0.03834 
0.78765 0.14712 -1.61428 0.78765 0.14712 0.03834 0.79244 -0.26163 -1.71185 
0.79244 -0.26163 0.13591 0.79415 -0.52153 -1.67527 0.79415 -0.52153 0.09933 
0.79415 -0.00172 -1.67527 0.79415 -0.00172 0.09933 0.79445 -0.79998 -1.53981 
0.79445 -0.79998 -0.03613 0.79445 0.27672 -1.53981 0.79445 0.27672 -0.03613 
0.80068 -0.31421 -1.71373 0.80068 -0.31421 0.13779 0.80068 -0.20905 -1.71373 
0.80068 -0.20905 0.13779 0.80129 -0.89748 -1.46321 0.80518 -0.71511 -1.59884 
0.80518 -0.71511 0.02289 0.80518 0.19185 -1.59884 0.80518 0.19185 0.02289 
0.80733 -0.57208 -1.66452 0.80733 -0.57208 0.08858 0.80733 0.04883 -1.66452 
0.80733 0.04883 0.08858 0.80999 -0.36665 -1.71298 0.80999 -0.36665 0.13704 
0.80999 -0.15661 -1.71298 0.80999 -0.15661 0.13704 0.82033 -0.41878 -1.70961 
0.82033 -0.41878 0.13367 0.82033 -0.10447 -1.70961 0.82033 -0.10447 0.13367 
0.8216 -0.62203 -1.65118 0.8216 -0.62203 0.07524 0.8216 0.09877 -1.65118 
0.8216 0.09877 0.07524 0.82365 -0.75868 -1.58132 0.82365 -0.75868 0.00538 
0.82365 0.23542 -1.58132 0.82365 0.23542 0.00538 0.82918 -0.85869 -1.51174 
0.82918 -0.85869 -0.0642 0.82918 0.33543 -1.51174 0.82918 0.33543 -0.0642 
0.83168 -0.47048 -1.70363 0.83168 -0.47048 0.12769 0.83168 -0.05278 -1.70363 
0.83168 -0.05278 0.12769 0.83657 -0.67071 -1.63534 0.83657 -0.67071 0.0594 
0.83657 0.14745 -1.63534 0.83657 0.14745 0.0594 0.83823 -0.26163 -1.72952 
0.83823 -0.26163 0.15357 0.844 -0.52157 -1.69505 0.844 -0.52157 0.1191 
0.844 -0.00168 -1.69505 0.844 -0.00168 0.1191 0.84669 -0.31425 -1.73103 
0.84669 -0.31425 0.15509 0.84669 -0.209 -1.73103 0.84669 -0.209 0.15509 
0.85436 -0.71525 -1.61944 0.85436 -0.71525 0.0435 0.85436 0.19199 -1.61944 
0.85436 0.19199 0.0435 0.85634 -0.36694 -1.72993 0.85634 -0.36694 0.15399 
0.85634 -0.15632 -1.72993 0.85634 -0.15632 0.15399 0.85726 -0.57194 -1.68389 
0.85726 -0.57194 0.10795 0.85726 0.04868 -1.68389 0.85726 0.04868 0.10795 
0.85749 -0.81869 -1.5553 0.85749 -0.81869 -0.02064 0.85749 0.29544 -1.5553 
0.85749 0.29544 -0.02064 0.86471 -0.91555 -1.47792 0.8669 -0.41907 -1.72617 
0.8669 -0.41907 0.15022 0.8669 -0.10419 -1.72617 0.8669 -0.10419 0.15022 
0.87142 -0.62142 -1.6702 0.87142 -0.62142 0.09425 0.87142 0.09816 -1.6702 
0.87142 0.09816 0.09425 0.87918 -0.47189 -1.71975 0.87918 -0.47189 0.14381 
0.87918 -0.05137 -1.71975 0.87918 -0.05137 0.14381 0.88484 -0.26163 -1.74491 
0.88484 -0.26163 0.16897 0.88645 -0.66988 -1.654 0.88645 -0.66988 0.07805 
0.88645 0.14662 -1.654 0.88645 0.14662 0.07805 0.88768 -0.77614 -1.59584 
0.88768 -0.77614 0.0199 0.88768 0.25288 -1.59584 0.88768 0.25288 0.0199 
0.89174 -0.52292 -1.7107 0.89174 -0.52292 0.13475 0.89174 -0.00034 -1.7107 
0.89174 -0.00034 0.13475 0.89306 -0.87568 -1.52511 0.89306 0.35243 -1.52511 
0.89306 0.35243 -0.05083 0.89375 -0.31438 -1.74612 0.89375 -0.31438 0.17018 
0.89375 -0.20888 -1.74612 0.89375 -0.20888 0.17018 0.9025 -0.96899 -1.44013 
0.90347 -0.36698 -1.74458 0.90347 -0.36698 0.16864 0.90347 -0.15628 -1.74458 
0.90347 -0.15628 0.16864 0.90538 -0.57341 -1.69903 0.90538 -0.57341 0.12309 
0.90538 0.05015 -1.69903 0.90538 0.05015 0.12309 0.91507 -0.42011 -1.74047 
0.91507 -0.42011 0.16453 0.91507 -0.10315 -1.74047 0.91507 -0.10315 0.16453 
0.91905 -0.73181 -1.63258 0.91905 -0.73181 0.05664 0.91905 0.20855 -1.63258 
0.91905 0.20855 0.05664 0.91977 -0.62276 -1.68484 0.91977 -0.62276 0.1089 
0.91977 0.0995 -1.68484 0.91977 0.0995 0.1089 0.92249 -0.8347 -1.56757 
0.92249 -0.8347 -0.00837 0.92249 0.31144 -1.56757 0.92249 0.31144 -0.00837 
0.92744 -0.47278 -1.73352 0.92744 -0.47278 0.15758 0.92744 -0.05048 -1.73352 
0.92744 -0.05048 0.15758 0.93006 -0.93091 -1.48941 0.93214 -0.26163 -1.758 
0.93214 -0.26163 0.18206 0.94047 -0.52381 -1.72403 0.94047 -0.52381 0.14809 
0.94047 0.00055 -1.72403 0.94047 0.00055 0.14809 0.94124 -0.31442 -1.7588 
0.94124 -0.31442 0.18286 0.94124 -0.20884 -1.7588 0.94124 -0.20884 0.18286 
0.94185 -1.01803 -1.39907 0.95237 -0.36758 -1.75707 0.95237 -0.36758 0.18113 
0.95237 -0.15568 -1.75707 0.95237 -0.15568 0.18113 0.95303 -0.79122 -1.60663 
0.95303 -0.79122 0.03069 0.95303 0.26796 -1.60663 0.95303 0.26796 0.03069 
0.95418 -0.57409 -1.71185 0.95418 -0.57409 0.13591 0.95418 0.05083 -1.71185 
0.95418 0.05083 0.13591 0.95725 -0.67779 -1.67078 0.95725 -0.67779 0.09483 
0.95725 0.15453 -1.67078 0.95725 0.15453 0.09483 0.95822 -0.88989 -1.53513 
0.95822 0.36663 -1.53513 0.95822 0.36663 -0.04081 0.96417 -0.4207 -1.75244 
0.96417 -0.4207 0.1765 0.96417 -0.10256 -1.75244 0.96417 -0.10256 0.1765 
0.96846 -0.98232 -1.44971 0.97631 -0.47313 -1.74492 0.97631 -0.47313 0.16897 
0.97631 -0.05013 -1.74492 0.97631 -0.05013 0.16897 0.98003 -1.06244 -1.35423 
0.98003 -0.26163 -1.76876 0.98003 -0.26163 0.19281 0.9882 -0.8478 -1.5763 
0.9882 0.32454 -1.5763 0.9882 0.32454 0.00036 0.98954 -0.52408 -1.7349 
0.98954 -0.52408 0.15896 0.98954 0.00083 -1.7349 0.98954 0.00083 0.15896 
0.99059 -0.73873 -1.64723 0.99059 -0.73873 0.07129 0.99059 0.21547 -1.64723 
0.99059 0.21547 0.07129 0.99067 -0.31485 -1.76937 0.99067 -0.31485 0.19343 
0.99067 -0.20841 -1.76937 0.99067 -0.20841 0.19343 0.99128 -0.62963 -1.69944 
0.99128 -0.62963 0.1235 0.99128 0.10637 -1.69944 0.99128 0.10637 0.1235 
0.996 -0.94332 -1.49734 0.996 0.42007 -1.49734 0.996 0.42007 -0.0786 
1.00184 -0.36792 -1.76709 1.00184 -0.36792 0.19115 1.00184 -0.15534 -1.76709 
1.00184 -0.15534 0.19115 1.00607 -1.02881 -1.40672 1.00981 -1.08944 -1.32406 
1.01353 -0.42067 -1.76193 1.01353 -0.42067 0.18599 1.01353 -0.10259 -1.76193 
1.01353 -0.10259 0.18599 1.02437 -0.90123 -1.54175 1.02437 0.37797 -1.54175 
1.02437 0.37797 -0.03419 1.02554 -0.79747 -1.61894 1.02554 -0.79747 0.04299 
1.02554 0.27421 -1.61894 1.02554 0.27421 0.04299 1.02569 -0.47295 -1.7539 
1.02569 -0.47295 0.17795 1.02569 -0.0503 -1.7539 1.02569 -0.0503 0.17795 
1.02655 -0.57961 -1.72435 1.02655 -0.57961 0.14841 1.02655 0.05636 -1.72435 
1.02655 0.05636 0.14841 1.02839 -0.26163 -1.77715 1.02839 -0.26163 0.20121 
1.02922 -0.68347 -1.68283 1.02922 -0.68347 0.10688 1.02922 0.16021 -1.68283 
1.02922 0.16021 0.10688 1.03338 -0.99152 -1.45668 1.03918 -0.31489 -1.77726 
1.03918 -0.31489 0.20131 1.03918 -0.20837 -1.77726 1.03918 -0.20837 0.20131 
1.0446 -1.07114 -1.36038 1.05065 -0.36819 -1.77446 1.05065 -0.36819 0.19851 
1.05065 -0.15507 -1.77446 1.05065 -0.15507 0.19851 1.06129 -0.8527 -1.58652 
1.06129 0.32945 -1.58652 1.06129 0.32945 0.01057 1.06134 -0.95124 -1.50316 
1.06134 0.42798 -1.50316 1.06134 0.42798 -0.07278 1.06245 -0.52879 -1.74501 
1.06245 -0.52879 0.16907 1.06245 0.00553 -1.74501 1.06245 0.00553 0.16907 
1.06249 -0.42092 -1.76876 1.06249 -0.42092 0.19281 1.06249 -0.10234 -1.76876 
1.06249 -0.10234 0.19281 1.06374 -0.74344 -1.65714 1.06374 -0.74344 0.0812 
1.06374 0.22018 -1.65714 1.06374 0.22018 0.0812 1.06423 -0.63425 -1.7093 
1.06423 -0.63425 0.13336 1.06423 0.11099 -1.7093 1.06423 0.11099 0.13336 
1.07152 -1.03613 -1.412 1.07493 -1.09658 -1.32909 1.0771 -0.26163 -1.78316 
1.0771 -0.26163 0.20721 1.0883 -0.315 -1.78276 1.0883 -0.315 0.20682 
1.0883 -0.20826 -1.78276 1.0883 -0.20826 0.20682 1.09887 -0.80079 -1.62671 
1.09887 0.27753 -1.62671 1.09887 0.27753 0.05077 1.09893 -0.99755 -1.46073 
1.09893 0.4743 -1.46073 1.09953 -0.90677 -1.54828 1.09953 0.38352 -1.54828 
1.09953 0.38352 -0.02766 1.09972 -0.58342 -1.73178 1.09972 -0.58342 0.15583 
1.09972 0.06016 -1.73178 1.09972 0.06016 0.15583 1.09976 -0.3682 -1.77942 
1.09976 -0.3682 0.20347 1.09976 -0.15505 -1.77942 1.09976 -0.15505 0.20347 
1.1002 -0.47475 -1.76212 1.1002 -0.47475 0.18618 1.1002 -0.04851 -1.76212 
1.1002 -0.04851 0.18618 1.10198 -0.68689 -1.69008 1.10198 -0.68689 0.11414 
1.10198 0.16363 -1.69008 1.10198 0.16363 0.11414 1.10972 -1.07638 -1.36409 
1.12605 -0.26163 -1.78677 1.12605 -0.26163 0.21082 1.13689 -0.85644 -1.59093 
1.13689 0.33318 -1.59093 1.13689 0.33318 0.01498 1.13689 -0.7458 -1.66211 
1.13689 -0.7458 0.08617 1.13689 0.22254 -1.66211 1.13689 0.22254 0.08617 
1.13692 -0.95498 -1.50756 1.13692 0.43172 -1.50756 1.13692 -1.03992 -1.41471 
1.13733 -0.53 -1.75054 1.13733 -0.53 0.1746 1.13733 0.00675 -1.75054 
1.13733 0.00675 0.1746 1.13734 -0.63658 -1.71425 1.13734 -0.63658 0.1383 
1.13734 0.11332 -1.71425 1.13734 0.11332 0.1383 1.13736 -0.42213 -1.77428 
1.13736 -0.42213 0.19834 1.13736 -0.10113 -1.77428 1.13736 -0.10113 0.19834 
1.13736 -0.31503 -1.78583 1.13736 -0.31503 0.20989 1.13736 -0.20823 -1.78583 
1.13736 -0.20823 0.20989 1.17512 -1.07813 -1.36532 1.17512 -0.9997 -1.4627 
1.17512 -0.90863 -1.55046 1.17512 -0.80237 -1.62916 1.17512 -0.68803 -1.69251 
1.17512 -0.68803 0.11656 1.17512 -0.58433 -1.73447 1.17512 -0.58433 0.15853 
1.17512 -0.47535 -1.76486 1.17512 -0.47535 0.18892 1.17512 -0.36851 -1.78224 
1.17512 -0.36851 0.2063 1.17512 -0.26163 -1.78797 1.17512 -0.26163 0.21203 
1.17512 -0.15475 -1.78224 1.17512 -0.15475 0.2063 1.17512 -0.0479 -1.76486 
1.17512 -0.0479 0.18892 1.17512 0.06108 -1.73447 1.17512 0.06108 0.15853 
1.17512 0.16477 -1.69251 1.17512 0.16477 0.11656 1.17512 0.27911 -1.62916 
1.17512 0.27911 0.05322 1.17512 0.38537 -1.55046 1.17512 0.47644 -1.4627 
1.21288 -0.31503 -1.78583 1.21288 -0.31503 0.20989 1.21288 -0.20823 -1.78583 
1.21288 -0.20823 0.20989 1.21288 -0.42213 -1.77428 1.21288 -0.42213 0.19834 
1.21288 -0.10113 -1.77428 1.21288 -0.10113 0.19834 1.21291 -0.63658 -1.71425 
1.21291 -0.63658 0.1383 1.21291 0.11332 -1.71425 1.21291 0.11332 0.1383 
1.21291 -0.53 -1.75054 1.21291 -0.53 0.1746 1.21291 0.00675 -1.75054 
1.21291 0.00675 0.1746 1.21332 -1.03992 -1.41471 1.21332 0.51667 -1.41471 
1.21332 -0.95498 -1.50756 1.21332 0.43172 -1.50756 1.21336 -0.7458 -1.66211 
1.21336 -0.7458 0.08617 1.21336 0.22254 -1.66211 1.21336 0.22254 0.08617 
1.21336 -0.85644 -1.59093 1.21336 0.33318 -1.59093 1.21336 0.33318 0.01498 
1.22419 -0.26163 -1.78677 1.22419 -0.26163 0.21082 1.24053 -1.07638 -1.36409 
1.24827 -0.68689 -1.69008 1.24827 -0.68689 0.11414 1.24827 0.16363 -1.69008 
1.24827 0.16363 0.11414 1.25005 -0.47475 -1.76212 1.25005 -0.47475 0.18618 
1.25005 -0.04851 -1.76212 1.25005 -0.04851 0.18618 1.25048 -0.3682 -1.77942 
1.25048 -0.3682 0.20347 1.25048 -0.15505 -1.77942 1.25048 -0.15505 0.20347 
1.25052 -0.58342 -1.73178 1.25052 -0.58342 0.15583 1.25052 0.06016 -1.73178 
1.25052 0.06016 0.15583 1.25072 -0.90677 -1.54828 1.25072 0.38352 -1.54828 
1.25132 -0.99755 -1.46073 1.25132 0.4743 -1.46073 1.25137 -0.80079 -1.62671 
1.25137 0.27753 -1.62671 1.25137 0.27753 0.05077 1.26194 -0.315 -1.78276 
1.26194 -0.315 0.20682 1.26194 -0.20826 -1.78276 1.26194 -0.20826 0.20682 
1.27314 -0.26163 -1.78316 1.27314 -0.26163 0.20721 1.27872 -1.03613 -1.412 
1.27872 0.51288 -1.412 1.28601 -0.63425 -1.7093 1.28601 -0.63425 0.13336 
1.28601 0.11099 -1.7093 1.28601 0.11099 0.13336 1.2865 -0.74344 -1.65714 
1.2865 -0.74344 0.0812 1.2865 0.22018 -1.65714 1.2865 0.22018 0.0812 
1.28776 -0.42092 -1.76876 1.28776 -0.42092 0.19281 1.28776 -0.10234 -1.76876 
1.28776 -0.10234 0.19281 1.28779 -0.52879 -1.74501 1.28779 -0.52879 0.16907 
1.28779 0.00553 -1.74501 1.28779 0.00553 0.16907 1.2889 -0.95124 -1.50316 
1.2889 0.42798 -1.50316 1.28895 -0.8527 -1.58652 1.28895 0.32945 -1.58652 
1.29959 -0.36819 -1.77446 1.29959 -0.36819 0.19851 1.29959 -0.15507 -1.77446 
1.29959 -0.15507 0.19851 1.30565 -1.07114 -1.36038 1.30565 0.54788 -1.36038 
1.31106 -0.31489 -1.77726 1.31106 -0.31489 0.20131 1.31106 -0.20837 -1.77726 
1.31106 -0.20837 0.20131 1.31686 -0.99152 -1.45668 1.31686 0.46826 -1.45668 
1.32102 -0.68347 -1.68283 1.32102 -0.68347 0.10688 1.32102 0.16021 -1.68283 
1.32102 0.16021 0.10688 1.32185 -0.26163 -1.77715 1.32185 -0.26163 0.20121 
1.3237 -0.57961 -1.72435 1.3237 -0.57961 0.14841 1.3237 0.05636 -1.72435 
1.3237 0.05636 0.14841 1.32455 -0.47295 -1.7539 1.32455 -0.47295 0.17795 
1.32455 -0.0503 -1.7539 1.32455 -0.0503 0.17795 1.3247 -0.79747 -1.61894 
1.3247 0.27421 -1.61894 1.32588 -0.90123 -1.54175 1.32588 0.37797 -1.54175 
1.33671 -0.42067 -1.76193 1.33671 -0.42067 0.18599 1.33671 -0.10259 -1.76193 
1.33671 -0.10259 0.18599 1.34044 0.56618 -1.32406 1.34418 -1.02881 -1.40672 
1.34418 0.50555 -1.40672 1.3484 -0.36792 -1.76709 1.3484 -0.36792 0.19115 
1.3484 -0.15534 -1.76709 1.3484 -0.15534 0.19115 1.35424 -0.94332 -1.49734 
1.35424 0.42007 -1.49734 1.35897 -0.62963 -1.69944 1.35897 -0.62963 0.1235 
1.35897 0.10637 -1.69944 1.35897 0.10637 0.1235 1.35958 -0.31485 -1.76937 
1.35958 -0.31485 0.19343 1.35958 -0.20841 -1.76937 1.35958 -0.20841 0.19343 
1.35965 -0.73873 -1.64723 1.35965 -0.73873 0.07129 1.35965 0.21547 -1.64723 
1.35965 0.21547 0.07129 1.36071 -0.52408 -1.7349 1.36071 -0.52408 0.15896 
1.36071 0.00083 -1.7349 1.36071 0.00083 0.15896 1.36205 -0.8478 -1.5763 
1.36205 0.32454 -1.5763 1.37021 -1.06244 -1.35423 1.37021 -0.26163 -1.76876 
1.37021 -0.26163 0.19281 1.37021 0.53918 -1.35423 1.37393 -0.47313 -1.74492 
1.37393 -0.47313 0.16897 1.37393 -0.05013 -1.74492 1.37393 -0.05013 0.16897 
1.38179 -0.98232 -1.44971 1.38179 0.45906 -1.44971 1.38607 -0.4207 -1.75244 
1.38607 -0.4207 0.1765 1.38607 -0.10256 -1.75244 1.38607 -0.10256 0.1765 
1.39203 -0.88989 -1.53513 1.39203 0.36663 -1.53513 1.39299 -0.67779 -1.67078 
1.39299 -0.67779 0.09483 1.39299 0.15453 -1.67078 1.39299 0.15453 0.09483 
1.39606 -0.57409 -1.71185 1.39606 -0.57409 0.13591 1.39606 0.05083 -1.71185 
1.39606 0.05083 0.13591 1.39721 -0.79122 -1.60663 1.39721 0.26796 -1.60663 
1.39787 -0.36758 -1.75707 1.39787 -0.36758 0.18113 1.39787 -0.15568 -1.75707 
1.39787 -0.15568 0.18113 1.40464 0.55561 -1.31659 1.40839 -1.01803 -1.39907 
1.40839 0.49477 -1.39907 1.40901 -0.31442 -1.7588 1.40901 -0.31442 0.18286 
1.40901 -0.20884 -1.7588 1.40901 -0.20884 0.18286 1.40977 -0.52381 -1.72403 
1.40977 -0.52381 0.14809 1.40977 0.00055 -1.72403 1.40977 0.00055 0.14809 
1.4181 -0.26163 -1.758 1.4181 -0.26163 0.18206 1.42018 -0.93091 -1.48941 
1.42018 0.40765 -1.48941 1.42281 -0.47278 -1.73352 1.42281 -0.47278 0.15758 
1.42281 -0.05048 -1.73352 1.42281 -0.05048 0.15758 1.42775 -0.8347 -1.56757 
1.42775 0.31144 -1.56757 1.43048 -0.62276 -1.68484 1.43048 -0.62276 0.1089 
1.43048 0.0995 -1.68484 1.43048 0.0995 0.1089 1.43119 -0.73181 -1.63258 
1.43119 -0.73181 0.05664 1.43119 0.20855 -1.63258 1.43394 -1.0503 -1.34565 
1.43394 0.52705 -1.34565 1.43518 -0.42011 -1.74047 1.43518 -0.42011 0.16453 
1.43518 -0.10315 -1.74047 1.43518 -0.10315 0.16453 1.44487 -0.57341 -1.69903 
1.44487 -0.57341 0.12309 1.44487 0.05015 -1.69903 1.44487 0.05015 0.12309 
1.44677 -0.36698 -1.74458 1.44677 -0.36698 0.16864 1.44677 -0.15628 -1.74458 
1.44677 -0.15628 0.16864 1.44774 -0.96899 -1.44013 1.44774 0.44573 -1.44013 
1.45649 -0.31438 -1.74612 1.45649 -0.31438 0.17018 1.45649 -0.20888 -1.74612 
1.45649 -0.20888 0.17018 1.45719 -0.87568 -1.52511 1.45719 0.35243 -1.52511 
1.45851 -0.52292 -1.7107 1.45851 -0.52292 0.13475 1.45851 -0.00034 -1.7107 
1.45851 -0.00034 0.13475 1.46257 -0.77614 -1.59584 1.46257 0.25288 -1.59584 
1.4638 -0.66988 -1.654 1.4638 -0.66988 0.07805 1.4638 0.14662 -1.654 
1.4638 0.14662 0.07805 1.46541 -0.26163 -1.74491 1.46541 -0.26163 0.16897 
1.47106 -0.47189 -1.71975 1.47106 -0.47189 0.14381 1.47106 -0.05137 -1.71975 
1.47106 -0.05137 0.14381 1.47403 -1.00344 -1.38828 1.47403 0.48018 -1.38828 
1.47882 -0.62142 -1.6702 1.47882 -0.62142 0.09425 1.47882 0.09816 -1.6702 
1.47882 0.09816 0.09425 1.48335 -0.41907 -1.72617 1.48335 -0.41907 0.15022 
1.48335 -0.10419 -1.72617 1.48335 -0.10419 0.15022 1.48553 -0.91555 -1.47792 
1.48553 0.39229 -1.47792 1.49275 -0.81869 -1.5553 1.49275 0.29544 -1.5553 
1.49298 -0.57194 -1.68389 1.49298 -0.57194 0.10795 1.49298 0.04868 -1.68389 
1.49298 0.04868 0.10795 1.4939 -0.36694 -1.72993 1.4939 -0.36694 0.15399 
1.4939 -0.15632 -1.72993 1.4939 -0.15632 0.15399 1.49588 -0.71525 -1.61944 
1.49588 -0.71525 0.0435 1.49588 0.19199 -1.61944 1.49656 -1.03479 -1.33468 
1.50356 -0.31425 -1.73103 1.50356 -0.31425 0.15509 1.50356 -0.209 -1.73103 
1.50356 -0.209 0.15509 1.50625 -0.52157 -1.69505 1.50625 -0.52157 0.1191 
1.50625 -0.00168 -1.69505 1.50625 -0.00168 0.1191 1.51201 -0.26163 -1.72952 
1.51201 -0.26163 0.15357 1.51244 -0.9524 -1.42754 1.51244 0.42914 -1.42754 
1.51368 -0.67071 -1.63534 1.51368 -0.67071 0.0594 1.51368 0.14745 -1.63534 
1.51857 -0.47048 -1.70363 1.51857 -0.47048 0.12769 1.51857 -0.05278 -1.70363 
1.51857 -0.05278 0.12769 1.52107 -0.85869 -1.51174 1.52107 0.33543 -1.51174 
1.52659 -0.75868 -1.58132 1.52659 0.23542 -1.58132 1.52865 -0.62203 -1.65118 
1.52865 -0.62203 0.07524 1.52865 0.09877 -1.65118 1.52865 0.09877 0.07524 
1.52992 -0.41878 -1.70961 1.52992 -0.41878 0.13367 1.52992 -0.10447 -1.70961 
1.52992 -0.10447 0.13367 1.53591 -0.98576 -1.37574 1.53591 0.4625 -1.37574 
1.54026 -0.36665 -1.71298 1.54026 -0.36665 0.13704 1.54026 -0.15661 -1.71298 
1.54026 -0.15661 0.13704 1.54292 -0.57208 -1.66452 1.54292 -0.57208 0.08858 
1.54292 0.04883 -1.66452 1.54292 0.04883 0.08858 1.54506 -0.71511 -1.59884 
1.54506 -0.71511 0.02289 1.54506 0.19185 -1.59884 1.54896 -0.89748 -1.46321 
1.54896 0.37422 -1.46321 1.54956 -0.31421 -1.71373 1.54956 -0.31421 0.13779 
1.54956 -0.20905 -1.71373 1.54956 -0.20905 0.13779 1.5558 -0.79998 -1.53981 
1.5558 0.27672 -1.53981 1.5561 -0.52153 -1.67527 1.5561 -0.52153 0.09933 
1.5561 -0.00172 -1.67527 1.5561 -0.00172 0.09933 1.55781 -1.01597 -1.32137 
1.55781 -0.26163 -1.71185 1.55781 -0.26163 0.13591 1.56259 -0.67038 -1.61428 
1.56259 -0.67038 0.03834 1.56259 0.14712 -1.61428 1.56912 -0.46887 -1.68341 
1.56912 -0.46887 0.10747 1.56912 -0.05439 -1.68341 1.56912 -0.05439 0.10747 
1.57367 -0.93236 -1.4135 1.57367 0.4091 -1.4135 1.57509 -0.7576 -1.55871 
1.57509 0.23434 -1.55871 1.57777 -0.62138 -1.62967 1.57777 -0.62138 0.05373 
1.57777 0.09812 -1.62967 1.58034 -0.41701 -1.68889 1.58034 -0.41701 0.11295 
1.58034 -0.10624 -1.68889 1.58034 -0.10624 0.11295 1.58337 -0.83898 -1.49508 
1.58337 0.31572 -1.49508 1.59067 -0.36445 -1.69171 1.59067 -0.36445 0.11577 
1.59067 -0.15881 -1.69171 1.59067 -0.15881 0.11577 1.59179 -0.57134 -1.64264 
1.59179 -0.57134 0.0667 1.59179 0.04808 -1.64264 1.59179 0.04808 0.0667 
1.59342 -0.71371 -1.57579 1.59342 0.19045 -1.57579 1.59668 -0.96469 -1.36068 
1.59668 0.44143 -1.36068 1.59982 -0.31191 -1.69191 1.59982 -0.31191 0.11597 
1.59982 -0.21135 -1.69191 1.59982 -0.21135 0.11597 1.60268 -0.26163 -1.69196 
1.60268 -0.26163 0.11602 1.60344 -0.79771 -1.5154 1.60344 0.27445 -1.5154 
1.60579 -0.51938 -1.65289 1.60579 -0.51938 0.07695 1.60579 -0.00388 -1.65289 
1.60579 -0.00388 0.07695 1.6092 -0.8755 -1.44732 1.6092 0.35225 -1.44732 
1.61041 -0.66889 -1.59088 1.61041 0.14563 -1.59088 1.61741 -0.99392 -1.30578 
1.6185 -0.46665 -1.66054 1.6185 -0.46665 0.0846 1.6185 -0.05661 -1.66054 
1.6185 -0.05661 0.0846 1.62244 -0.7551 -1.53389 1.62244 0.23184 -1.53389 
1.62548 -0.61966 -1.60589 1.62548 0.0964 -1.60589 1.62983 -0.41452 -1.66539 
1.62983 -0.41452 0.08945 1.62983 -0.10874 -1.66539 1.62983 -0.10874 0.08945 
1.63044 -0.83606 -1.46821 1.63044 0.3128 -1.46821 1.63316 -0.9094 -1.39673 
1.63316 0.38614 -1.39673 1.63985 -0.36195 -1.66773 1.63985 -0.36195 0.09178 
1.63985 -0.16131 -1.66773 1.63985 -0.16131 0.09178 1.6403 -0.71124 -1.55051 
1.6403 0.18798 -1.55051 1.64066 -0.56869 -1.61802 1.64066 0.04543 -1.61802 
1.64378 -0.31185 -1.66992 1.64378 -0.31185 0.09398 1.64378 -0.21141 -1.66992 
1.64378 -0.21141 0.09398 1.64652 -0.26163 -1.66989 1.64652 -0.26163 0.09395 
1.64999 -1.00258 -1.26283 1.65035 -0.79445 -1.48816 1.65035 0.27119 -1.48816 
1.65448 -0.5165 -1.62777 1.65448 -0.00676 -1.62777 1.65448 -0.00676 0.05183 
1.65517 -0.94052 -1.34354 1.65525 -0.87116 -1.4188 1.65525 0.34791 -1.4188 
1.657 -0.66624 -1.5652 1.657 0.14299 -1.5652 1.66657 -0.46382 -1.63508 
1.66657 -0.05944 -1.63508 1.66657 -0.05944 0.05914 1.66933 -0.75126 -1.50631 
1.66933 0.228 -1.50631 1.6733 -0.61621 -1.57923 1.6733 0.09295 -1.57923 
1.67512 -0.96874 -1.28797 1.67617 -0.83144 -1.43933 1.67617 0.30819 -1.43933 
1.67769 -0.41152 -1.63942 1.67769 -0.11174 -1.63942 1.67769 -0.11174 0.06347 
1.67819 -0.90367 -1.36651 1.67819 0.38041 -1.36651 1.68288 -0.36185 -1.64362 
1.68288 -0.16141 -1.64362 1.68288 -0.16141 0.06768 1.68681 -0.31169 -1.64568 
1.68681 -0.21157 -1.64568 1.68681 -0.21157 0.06974 1.687 -0.70709 -1.52251 
1.687 0.18383 -1.52251 1.68813 -0.56511 -1.59092 1.68813 0.04186 -1.59092 
1.68922 -0.26163 -1.6457 1.69613 -0.78938 -1.45882 1.69613 0.26612 -1.45882 
1.69905 -0.93319 -1.3119 1.70008 -0.86503 -1.38824 1.70008 0.34178 -1.38824 
1.70143 -0.51312 -1.60022 1.70143 -0.01013 -1.60022 1.70143 -0.01013 0.02428 
1.70221 -0.66245 -1.53731 1.70221 0.13919 -1.53731 1.71318 -0.46039 -1.60711 
1.71318 -0.06287 -1.60711 1.71318 -0.06287 0.03117 1.71476 -0.74597 -1.47659 
1.71476 0.22271 -1.47659 1.71832 -0.61215 -1.55091 1.71832 0.08889 -1.55091 
1.71961 -0.41113 -1.6133 1.71961 -0.11212 -1.6133 1.71961 -0.11212 0.03736 
1.72042 -0.82515 -1.40853 1.72042 0.30189 -1.40853 1.72172 -0.89602 -1.33457 
1.72469 -0.36151 -1.61743 1.72469 -0.16175 -1.61743 1.72838 -0.31163 -1.61948 
1.72838 -0.21163 -1.61948 1.73069 -0.94052 -1.26802 1.73069 -0.26163 -1.61944 
1.73103 -0.70228 -1.49281 1.73103 0.17903 -1.49281 1.73308 -0.56054 -1.56214 
1.73308 0.03728 -1.56214 1.74015 -0.78273 -1.42766 1.74015 0.25947 -1.42766 
1.74308 -0.85733 -1.35592 1.74308 0.33407 -1.35592 1.74594 -0.65752 -1.5073 
1.74594 0.13426 -1.5073 1.74614 -0.50832 -1.57097 1.74614 -0.01494 -1.57097 
1.74783 -0.96469 -1.20953 1.75366 -0.90367 -1.29104 1.75432 -0.46021 -1.5786 
1.75432 -0.06304 -1.5786 1.75758 -0.74018 -1.44503 1.75758 0.21693 -1.44503 
1.76076 -0.41088 -1.58469 1.76076 -0.11237 -1.58469 1.76206 -0.60683 -1.52032 
1.76206 0.08357 -1.52032 1.76306 -0.8172 -1.37591 1.76306 0.29394 -1.37591 
1.76594 -0.36094 -1.58864 1.76594 -0.16232 -1.58864 1.76962 -0.31099 -1.59055 
1.76962 -0.21227 -1.59055 1.77082 -0.26163 -1.59118 1.77366 -0.69623 -1.46093 
1.77366 0.17298 -1.46093 1.77539 -0.86503 -1.31292 1.77643 -0.5551 -1.53115 
1.77643 0.03184 -1.53115 1.78163 -0.77573 -1.39448 1.78163 0.25247 -1.39448 
1.78388 -0.9094 -1.24601 1.78596 -0.50762 -1.54054 1.78596 -0.01564 -1.54054 
1.78804 -0.65147 -1.47525 1.78804 0.12821 -1.47525 1.79401 -0.45954 -1.54811 
1.79401 -0.06371 -1.54811 1.79568 -0.82515 -1.33326 1.79873 -0.73303 -1.41158 
1.79873 0.20977 -1.41158 1.80064 -0.41002 -1.55394 1.80064 -0.11324 -1.55394 
1.80065 -0.93236 -1.18652 1.80389 -0.6005 -1.48784 1.80389 0.07724 -1.48784 
1.8057 -0.36012 -1.55783 1.8057 -0.16314 -1.55783 1.80595 -0.87116 -1.2681 
1.80838 -0.31093 -1.56034 1.80838 -0.21233 -1.56034 1.80952 -0.26163 -1.56098 
1.81434 -0.68918 -1.42719 1.81434 0.16593 -1.42719 1.81481 -0.78273 -1.353 
1.81481 0.25947 -1.353 1.81491 -0.55388 -1.49879 1.81491 0.03062 -1.49879 
1.82443 -0.50631 -1.50807 1.82443 -0.01695 -1.50807 1.82648 -0.83144 -1.28901 
1.8284 -0.64431 -1.44125 1.8284 0.12105 -1.44125 1.83215 -0.45838 -1.51571 
1.83215 -0.06488 -1.51571 1.83218 -0.74018 -1.37043 1.83218 0.21693 -1.37043 
1.83447 -0.8755 -1.22205 1.83876 -0.40877 -1.52141 1.83876 -0.11449 -1.52141 
1.84089 -0.59852 -1.45374 1.84089 0.07526 -1.45374 1.84307 -0.36 -1.52565 
1.84307 -0.16326 -1.52565 1.84578 -0.31076 -1.52811 1.84578 -0.2125 -1.52811 
1.84597 -0.78938 -1.30898 1.84668 -0.26163 -1.52892 1.84808 -0.69623 -1.38651 
1.84808 0.17298 -1.38651 1.85036 -0.89748 -1.16181 1.85178 -0.55191 -1.46463 
1.85178 0.02866 -1.46463 1.85536 -0.83606 -1.24329 1.86104 -0.50461 -1.47389 
1.86104 -0.01865 -1.47389 1.8624 -0.65147 -1.40089 1.8624 0.12821 -1.40089 
1.86375 -0.74597 -1.32761 1.86375 0.22271 -1.32761 1.86864 -0.45672 -1.48149 
1.86864 -0.06654 -1.48149 1.87458 -0.40836 -1.48742 1.87458 -0.1149 -1.48742 
1.87499 -0.6005 -1.41674 1.87499 0.07724 -1.41674 1.87531 -0.79445 -1.2632 
1.87882 -0.35965 -1.49167 1.87882 -0.16361 -1.49167 1.87996 -0.70228 -1.34387 
1.87996 0.17903 -1.34387 1.88138 -0.3107 -1.49423 1.88138 -0.21256 -1.49423 
1.88223 -0.26163 -1.49508 1.88594 -0.55388 -1.42776 1.88594 0.03062 -1.42776 
1.89346 -0.75126 -1.28218 1.89445 -0.65752 -1.35878 1.89445 0.13426 -1.35878 
1.89522 -0.50631 -1.43727 1.89522 -0.01695 -1.43727 1.90286 -0.45838 -1.445 
1.90286 -0.06488 -1.445 1.90747 -0.60683 -1.37491 1.90747 0.08357 -1.37491 
1.90856 -0.40877 -1.45161 1.90856 -0.11449 -1.45161 1.90966 -0.70709 -1.29985 
1.90966 0.18383 -1.29985 1.9128 -0.36 -1.45592 1.9128 -0.16326 -1.45592 
1.91526 -0.31076 -1.45863 1.91526 -0.2125 -1.45863 1.91607 -0.26163 -1.45953 
1.9183 -0.5551 -1.38927 1.9183 0.03184 -1.38927 1.92447 -0.66245 -1.31506 
1.92447 0.13919 -1.31506 1.92769 -0.50762 -1.39881 1.92769 -0.01564 -1.39881 
1.93526 -0.45954 -1.40686 1.93526 -0.06371 -1.40686 1.93806 -0.61215 -1.33116 
1.93806 0.08889 -1.33116 1.94109 -0.41002 -1.41349 1.94109 -0.11324 -1.41349 
1.94498 -0.36012 -1.41854 1.94498 -0.16314 -1.41854 1.94749 -0.31093 -1.42122 
1.94749 -0.21233 -1.42122 1.94813 -0.26163 -1.42236 1.94929 -0.56054 -1.34593 
1.94929 0.03728 -1.34593 1.95235 0.14299 -1.26985 1.95812 -0.50832 -1.35899 
1.95812 -0.01494 -1.35899 1.96575 -0.46021 -1.36717 1.96575 -0.06304 -1.36717 
1.96638 0.09295 -1.28615 1.97184 -0.41088 -1.37361 1.97184 -0.11237 -1.37361 
1.97579 -0.36094 -1.37879 1.97579 -0.16232 -1.37879 1.97771 -0.31099 -1.38247 
1.97771 -0.21227 -1.38247 1.97807 0.04186 -1.30098 1.97833 -0.26163 -1.38367 
1.98737 -0.51312 -1.31428 1.98737 -0.01013 -1.31428 1.99304 0.0964 -1.23833 
1.99426 -0.46039 -1.32603 1.99426 -0.06287 -1.32603 2.00046 -0.41113 -1.33246 
2.00046 -0.11212 -1.33246 2.00458 -0.36151 -1.33754 2.00458 -0.16175 -1.33754 
2.00518 0.04543 -1.25351 2.00659 -0.26163 -1.34354 2.00663 -0.31163 -1.34123 
2.00663 -0.21163 -1.34123 2.01492 -0.00676 -1.26733 2.01682 0.09812 -1.19062 
2.02224 -0.05944 -1.27942 2.02657 -0.11174 -1.29054 2.02979 0.04808 -1.20464 
2.03077 -0.16141 -1.29573 2.03283 -0.21157 -1.29966 2.03285 -0.26163 -1.30207 
2.04004 -0.00388 -1.21864 2.04769 -0.05661 -1.23135 2.05167 0.04883 -1.15577 
2.05254 -0.10874 -1.24268 2.06242 -0.00172 -1.16895 1.59443 -0.72027 0.01375 
1.61412 -0.56739 0.07315 1.61414 -0.61744 0.07073 1.6162 -0.66761 0.06681 
1.62041 -0.71727 0.06161 1.62474 -0.76957 0.05049 1.64034 -0.61739 0.1123 
1.64034 -0.51738 0.1123 1.64038 -0.56739 0.11461 1.64239 -0.66726 0.10861 
1.64239 -0.46751 0.10861 1.64652 -0.71689 0.10354 1.64652 -0.41788 0.10354 
1.65271 -0.76614 0.0971 1.65271 -0.36863 0.0971 1.6596 -0.31589 0.08536 
1.66864 -0.56739 0.15474 1.66927 -0.61675 0.15354 1.66927 -0.51802 0.15354 
1.67118 -0.66669 0.14986 1.67118 -0.46808 0.14986 1.67514 -0.71664 0.14468 
1.67514 -0.41813 0.14468 1.68122 -0.76597 0.13824 1.68122 -0.3688 0.13824 
1.68886 -0.81408 0.13006 1.68886 -0.32069 0.13006 1.69768 -0.26848 0.117 
1.69884 -0.56739 0.19344 1.69948 -0.61669 0.1923 1.69948 -0.51808 0.1923 
1.70199 -0.66587 0.18962 1.70199 -0.4689 0.18962 1.70588 -0.71577 0.18457 
1.70588 -0.419 0.18457 1.70891 -0.21687 0.10224 1.71171 -0.7653 0.17793 
1.71171 -0.36947 0.17793 1.71928 -0.81338 0.16988 1.71928 -0.32139 0.16988 
1.72251 -0.16656 0.08613 1.72867 -0.86086 0.16035 1.72867 -0.27391 0.16035 
1.7309 -0.56739 0.2306 1.73171 -0.61651 0.2297 1.73171 -0.51826 0.2297 
1.73417 -0.66576 0.22699 1.73417 -0.46901 0.22699 1.73731 -0.12193 0.07092 
1.73841 -0.71453 0.22268 1.73841 -0.42024 0.22268 1.7395 -0.22219 0.14598 
1.74411 -0.76413 0.21607 1.74411 -0.37064 0.21607 1.75175 -0.81206 0.20835 
1.75175 -0.32271 0.20835 1.75252 -0.17149 0.12986 1.75351 -0.07775 0.05325 
1.76103 -0.85963 0.19883 1.76103 -0.27514 0.19883 1.76474 -0.56739 0.26615 
1.76559 -0.61645 0.2653 1.76559 -0.51832 0.2653 1.76701 -0.12673 0.11495 
1.76815 -0.6654 0.26274 1.76815 -0.46937 0.26274 1.77166 -0.03457 0.03427 
1.77198 -0.90626 0.18781 1.77198 -0.22851 0.18781 1.7724 -0.71412 0.2585 
1.7724 -0.42065 0.2585 1.77833 -0.76248 0.25256 1.77833 -0.37229 0.25256 
1.78323 -0.08304 0.09868 1.78457 -0.17754 0.17196 1.78593 -0.81037 0.24496 
1.78593 -0.3244 0.24496 1.79519 -0.85767 0.2357 1.79519 -0.2771 0.2357 
1.79889 -0.13278 0.15758 1.80029 -0.56739 0.29999 1.801 -0.03963 0.08005 
1.80119 -0.61651 0.29918 1.80119 -0.51826 0.29918 1.8039 -0.66576 0.29672 
1.8039 -0.46901 0.29672 1.80608 -0.90427 0.22482 1.80608 -0.2305 0.22482 
1.80822 -0.71453 0.29249 1.80822 -0.42024 0.29249 1.81479 -0.08883 0.1415 
1.81482 -0.76413 0.28678 1.81482 -0.37064 0.28678 1.81857 -0.95007 0.21232 
1.81857 -0.1847 0.21232 1.82255 -0.81206 0.27914 1.82255 -0.32271 0.27914 
1.83206 -0.85963 0.26986 1.83206 -0.27514 0.26986 1.83216 -0.04629 0.12407 
1.83263 -0.99494 0.19826 1.83263 -0.13983 0.19826 1.83746 -0.56739 0.33205 
1.8386 -0.61669 0.33142 1.8386 -0.51808 0.33142 1.84128 -0.66587 0.3289 
1.84128 -0.4689 0.3289 1.84308 -0.90626 0.25891 1.84308 -0.22851 0.25891 
1.84633 -0.71577 0.32501 1.84633 -0.419 0.32501 1.84824 -0.09599 0.18266 
1.85129 -0.00386 0.10434 1.85296 -0.7653 0.31918 1.85296 -0.36947 0.31918 
1.85893 -0.95723 -1.12824 1.85893 -0.95723 0.24632 1.85893 -0.17754 0.24632 
1.86101 -0.81338 0.31161 1.86101 -0.32139 0.31161 1.86534 -0.05328 0.16555 
1.87055 -0.86086 0.30222 1.87055 -0.27391 0.30222 1.87331 -1.00199 0.232 
1.87331 -0.13278 0.232 1.87615 -0.56739 0.36225 1.87736 -0.61675 0.36163 
1.87736 -0.51802 0.36163 1.88103 -0.66669 0.35971 1.88103 -0.46808 0.35971 
1.88391 -0.01181 0.14698 1.88491 -0.91258 -1.17331 1.88491 -0.91258 0.2914 
1.88491 -0.22219 0.2914 1.88621 -0.71664 0.35576 1.88621 -0.41813 0.35576 
1.88939 -1.04594 0.2161 1.88939 -0.08883 0.2161 1.89265 -0.76597 0.34967 
1.89265 -0.3688 0.34967 1.90083 -0.81408 -1.22395 1.90083 -0.81408 0.34204 
1.90083 -0.32069 0.34204 1.90104 -0.96328 -1.16029 1.90104 -0.96328 0.27838 
1.90104 -0.17149 0.27838 1.9039 0.02831 0.127 1.90682 -1.08848 0.19873 
1.90682 -0.04629 0.19873 1.91389 -0.86629 -1.21513 1.91389 -0.86629 0.33321 
1.91389 -0.26848 0.33321 1.91595 -1.00804 -1.14579 1.91595 -1.00804 0.26388 
1.91595 -0.12673 0.26388 1.91628 -0.56739 0.39051 1.91859 -0.61739 0.39055 
1.91859 -0.51738 0.39055 1.92228 -0.66726 0.3885 1.92228 -0.46751 0.3885 
1.92656 -0.00386 0.1796 1.92736 -0.71689 -1.26629 1.92736 -0.71689 0.38438 
1.92736 -0.41788 0.38438 1.92866 -0.9179 -1.2039 1.92866 -0.9179 0.32198 
1.92866 -0.21687 0.32198 1.93221 -1.05173 0.24767 1.93221 -0.08304 0.24767 
1.93379 -0.76614 -1.2601 1.93379 -0.76614 0.37818 1.93379 -0.36863 0.37818 
1.94476 -0.96821 -1.1903 1.94476 -0.96821 0.30839 1.94476 -0.16656 0.30839 
1.94554 -0.81888 -1.2532 1.94554 -0.81888 0.37129 1.94554 -0.31589 0.37129 
1.9469 0.03602 0.15932 1.95084 -1.09514 0.22989 1.95084 -0.03963 0.22989 
1.95775 -0.56739 0.41677 1.95884 -0.87087 -1.2439 1.95884 -0.87087 0.36199 
1.95884 -0.2639 0.36199 1.95997 -1.01284 -1.1755 1.95997 -1.01284 0.29358 
1.95997 -0.12193 0.29358 1.96016 -0.61744 -1.29867 1.96016 -0.61744 0.41676 
1.96016 -0.51733 0.41676 1.96409 -0.66761 -1.2966 1.96409 -0.66761 0.41469 
1.96409 -0.46716 0.41469 1.96928 -0.71727 -1.2924 1.96928 -0.71727 0.41049 
1.96928 -0.4175 0.41049 1.97081 -1.1372 0.2104 1.97081 0.00243 0.2104 
1.97367 -0.92196 -1.23222 1.97367 -0.92196 0.3503 1.97367 -0.21281 0.3503 
1.97764 -1.05702 -1.1593 1.97764 -1.05702 0.27738 1.97764 -0.07775 0.27738 
1.9804 -0.76957 -1.28807 1.9804 -0.76957 0.40616 1.9804 -0.3652 0.40616 
1.98998 -0.972 -1.21819 1.98998 -0.972 0.33627 1.98998 -0.16277 0.33627 
1.99172 -1.17692 0.18987 1.99172 0.04215 0.18987 1.99249 -0.82225 -1.28075 
1.99249 -0.82225 0.39884 1.99249 -0.31252 0.39884 1.99662 -1.1002 -1.14114 
1.99662 -1.1002 0.25923 1.99662 -0.03457 0.25923 2.00045 -0.56739 -1.32288 
2.00045 -0.56739 0.44096 2.0032 -0.61761 -1.32291 2.0032 -0.61761 0.441 
2.0032 -0.51716 -1.32291 2.0032 -0.51716 0.441 2.00631 -0.87444 -1.27101 
2.00631 -0.87444 0.3891 2.00631 -0.26033 0.3891 2.00667 -1.01699 -1.20349 
2.00667 -1.01699 0.32158 2.00667 -0.11778 0.32158 2.00713 -0.6677 -1.32071 
2.00713 -0.6677 0.4388 2.00713 -0.46707 -1.32071 2.00713 -0.46707 0.4388 
2.01653 -1.14181 0.23928 2.01653 0.00704 0.23928 2.01715 -0.72027 -1.31838 
2.01715 -0.72027 0.43647 2.01715 -0.4145 -1.31838 2.01715 -0.4145 0.43647 
2.02149 -0.92541 -1.25888 2.02149 -0.92541 0.37696 2.02149 -0.20936 0.37696 
2.02454 -1.06085 -1.18688 2.02454 -1.06085 0.30497 2.02454 -0.07392 0.30497 
2.02847 -0.7724 -1.31353 2.02847 -0.7724 0.43162 2.02847 -0.36237 -1.31353 
2.02847 -0.36237 0.43162 2.03656 -0.97464 -1.24387 2.03656 -0.97464 0.36195 
2.03656 -0.16013 0.36195 2.03778 -1.18126 0.21839 2.03778 0.04649 0.21839 
2.04118 -0.82514 -1.30588 2.04118 -0.82514 0.42396 2.04118 -0.30963 -1.30588 
2.04118 -0.30963 0.42396 2.04353 -1.10347 -1.16839 2.04353 -1.10347 0.28647 
2.04353 -0.0313 0.28647 2.04429 -0.56739 -1.34495 2.04429 -0.56739 0.46303 
2.04715 -0.61766 -1.34489 2.04715 -0.61766 0.46298 2.04715 -0.51711 -1.34489 
2.04715 -0.51711 0.46298 2.05356 -1.01947 -1.22877 2.05356 -1.01947 0.34686 
2.05356 -0.1153 0.34686 2.05518 -0.8771 -1.29563 2.05518 -0.8771 0.41371 
2.05518 -0.25767 -1.29563 2.05518 -0.25767 0.41371 2.0563 -0.67021 -1.3447 
2.0563 -0.67021 0.46278 2.0563 -0.46456 -1.3447 2.0563 -0.46456 0.46278 
2.0636 -1.14474 -1.14806 2.0636 -1.14474 0.26615 2.0636 0.00997 0.26615 
2.06664 -0.72277 -1.34188 2.06664 -0.72277 0.45996 2.06664 -0.412 -1.34188 
2.06664 -0.412 0.45996 2.0692 -0.92713 -1.28266 2.0692 -0.92713 0.40074 
2.0692 -0.20764 -1.28266 2.0692 -0.20764 0.40074 2.07189 -1.06335 -1.2117 
2.07189 -1.06335 0.32978 2.07189 -0.07142 -1.2117 2.07189 -0.07142 0.32978 
2.0733 -1.23811 0.18457 2.07785 -0.77462 -1.3364 2.07785 -0.77462 0.45449 
2.07785 -0.36015 -1.3364 2.07785 -0.36015 0.45449 2.08438 -0.97613 -1.26727 
2.08438 -0.97613 0.38535 2.08438 -0.15864 -1.26727 2.08438 -0.15864 0.38535 
2.08917 -0.56739 -1.36484 2.08917 -0.56739 0.48292 2.09087 -0.82729 -1.32826 
2.09087 -0.82729 0.44635 2.09087 -0.30748 -1.32826 2.09087 -0.30748 0.44635 
2.09118 -1.10574 -1.1928 2.09118 -1.10574 0.31088 2.09118 -0.02903 -1.1928 
2.09118 -0.02903 0.31088 2.09741 -0.61997 -1.36672 2.09741 -0.61997 0.4848 
2.09741 -0.5148 -1.36672 2.09741 -0.5148 0.4848 2.09801 -1.20323 -1.11619 
2.09801 -1.20323 0.23428 2.09801 0.06846 0.23428 2.10191 -1.02086 -1.25182 
2.10191 -1.02086 0.36991 2.10191 -0.11391 -1.25182 2.10191 -0.11391 0.36991 
2.10406 -0.87784 -1.31751 2.10406 -0.87784 0.4356 2.10406 -0.25693 -1.31751 
2.10406 -0.25693 0.4356 2.10672 -0.6724 -1.36597 2.10672 -0.6724 0.48406 
2.10672 -0.46237 -1.36597 2.10672 -0.46237 0.48406 2.11106 -1.29152 0.14681 
2.11706 -0.72454 -1.3626 2.11706 -0.72454 0.48069 2.11706 -0.41023 -1.3626 
2.11706 -0.41023 0.48069 2.11833 -0.92779 -1.30417 2.11833 -0.92779 0.42225 
2.11833 -0.20698 -1.30417 2.11833 -0.20698 0.42225 2.12038 -1.06444 -1.23431 
2.12038 -1.06444 0.3524 2.12038 -0.07033 -1.23431 2.12038 -0.07033 0.3524 
2.12591 -1.16445 -1.16473 2.12591 -1.16445 0.28281 2.12591 0.02968 -1.16473 
2.12591 0.02968 0.28281 2.1284 -0.77623 -1.35661 2.1284 -0.77623 0.4747 
2.1284 -0.35854 -1.35661 2.1284 -0.35854 0.4747 2.1333 -0.97646 -1.28833 
2.1333 -0.97646 0.40641 2.1333 -0.15831 -1.28833 2.1333 -0.15831 0.40641 
2.13453 -1.25815 -1.08053 2.13453 -1.25815 0.19862 2.13453 0.12338 0.19862 
2.13496 -0.56739 -1.3825 2.13496 -0.56739 0.50059 2.14073 -0.82733 -1.34803 
2.14073 -0.82733 0.46612 2.14073 -0.30744 -1.34803 2.14073 -0.30744 0.46612 
2.14342 -0.62001 -1.38402 2.14342 -0.62001 0.5021 2.14342 -0.51476 -1.38402 
2.14342 -0.51476 0.5021 2.15109 -1.02101 -1.27243 2.15109 -1.02101 0.39051 
2.15109 -0.11376 -1.27243 2.15109 -0.11376 0.39051 2.15307 -0.6727 -1.38292 
2.15307 -0.6727 0.501 2.15307 -0.46207 -1.38292 2.15307 -0.46207 0.501 
2.15399 -0.87769 -1.33688 2.15399 -0.87769 0.45496 2.15399 -0.25708 -1.33688 
2.15399 -0.25708 0.45496 2.15422 -1.12445 -1.20828 2.15422 -1.12445 0.32637 
2.15422 -0.01032 -1.20828 2.15422 -0.01032 0.32637 2.16144 -1.22131 -1.13091 
2.16144 -1.22131 0.24899 2.16144 0.08654 -1.13091 2.16144 0.08654 0.24899 
2.16363 -0.72483 -1.37915 2.16363 -0.72483 0.49724 2.16363 -0.40994 -1.37915 
2.16363 -0.40994 0.49724 2.16815 -0.92717 -1.32318 2.16815 -0.92717 0.44127 
2.16815 -0.2076 -1.32318 2.16815 -0.2076 0.44127 2.17294 -1.30919 -1.04127 
2.17294 -1.30919 0.15936 2.17591 -0.77765 -1.37274 2.17591 -0.77765 0.49082 
2.17591 -0.35712 -1.37274 2.17591 -0.35712 0.49082 2.18157 -0.56739 -1.3979 
2.18157 -0.56739 0.51598 2.18317 -0.97563 -1.30698 2.18317 -0.97563 0.42507 
2.18317 -0.15914 -1.30698 2.18317 -0.15914 0.42507 2.18441 -1.08189 -1.24883 
2.18441 -1.08189 0.36691 2.18441 -0.05288 -1.24883 2.18441 -0.05288 0.36691 
2.18847 -0.82868 -1.36368 2.18847 -0.82868 0.48177 2.18847 -0.30609 -1.36368 
2.18847 -0.30609 0.48177 2.18979 -1.18144 -1.1781 2.18979 -1.18144 0.29618 
2.18979 0.04667 -1.1781 2.18979 0.04667 0.29618 2.19048 -0.62013 -1.39911 
2.19048 -0.62013 0.51719 2.19048 -0.51464 -1.39911 2.19048 -0.51464 0.51719 
2.19923 -1.27475 -1.09312 2.19923 -1.27475 0.21121 2.19923 0.13998 0.21121 
2.2002 -0.67273 -1.39757 2.2002 -0.67273 0.51566 2.2002 -0.46204 -1.39757 
2.2002 -0.46204 0.51566 2.2021 -0.87917 -1.35202 2.2021 -0.87917 0.4701 
2.2021 -0.2556 -1.35202 2.2021 -0.2556 0.4701 2.2118 -0.72587 -1.39346 
2.2118 -0.72587 0.51154 2.2118 -0.4089 -1.39346 2.2118 -0.4089 0.51154 
2.21578 -1.03756 -1.28556 2.21578 -1.03756 0.40365 2.21578 -0.09721 -1.28556 
2.21578 -0.09721 0.40365 2.21649 -0.92851 -1.33783 2.21649 -0.92851 0.45592 
2.21649 -0.20626 -1.33783 2.21649 -0.20626 0.45592 2.21922 -1.14045 -1.22055 
2.21922 -1.14045 0.33864 2.21922 0.00568 -1.22055 2.21922 0.00568 0.33864 
2.22417 -0.77853 -1.38651 2.22417 -0.77853 0.5046 2.22417 -0.35624 -1.38651 
2.22417 -0.35624 0.5046 2.22679 -1.23666 -1.14239 2.22679 -1.23666 0.26048 
2.22679 0.10189 -1.14239 2.22679 0.10189 0.26048 2.22887 -0.56739 -1.41099 
2.22887 -0.56739 0.52907 2.2372 -0.82956 -1.37701 2.2372 -0.82956 0.4951 
2.2372 -0.30521 -1.37701 2.2372 -0.30521 0.4951 2.23797 -0.62017 -1.41179 
2.23797 -0.62017 0.52987 2.23797 -0.5146 -1.41179 2.23797 -0.5146 0.52987 
2.23858 -1.32379 -1.05206 2.2491 -0.67334 -1.41006 2.2491 -0.67334 0.52814 
2.2491 -0.46143 -1.41006 2.2491 -0.46143 0.52814 2.24976 -1.09698 -1.25962 
2.24976 -1.09698 0.3777 2.24976 -0.03779 -1.25962 2.24976 -0.03779 0.3777 
2.25091 -0.87984 -1.36484 2.25091 -0.87984 0.48292 2.25091 -0.25493 -1.36484 
2.25091 -0.25493 0.48292 2.25398 -0.98354 -1.32376 2.25398 -0.98354 0.44185 
2.25398 -0.15123 -1.32376 2.25398 -0.15123 0.44185 2.25495 -1.19564 -1.18812 
2.25495 -1.19564 0.3062 2.25495 0.06087 -1.18812 2.25495 0.06087 0.3062 
2.2609 -0.72646 -1.40542 2.2609 -0.72646 0.52351 2.2609 -0.40831 -1.40542 
2.2609 -0.40831 0.52351 2.26518 -1.28807 -1.1027 2.26518 -1.28807 0.22078 
2.26518 0.1533 0.22078 2.27304 -0.77889 -1.3979 2.27304 -0.77889 0.51599 
2.27304 -0.35588 -1.3979 2.27304 -0.35588 0.51599 2.27676 -1.36819 -1.00721 
2.27676 -0.56739 -1.42174 2.27676 -0.56739 0.53983 2.28493 -1.15355 -1.22929 
2.28493 -1.15355 0.34737 2.28493 0.01878 -1.22929 2.28493 0.01878 0.34737 
2.28627 -0.82984 -1.38789 2.28627 -0.82984 0.50597 2.28627 -0.30493 -1.38789 
2.28627 -0.30493 0.50597 2.28732 -1.04449 -1.30021 2.28732 -1.04449 0.4183 
2.28732 -0.09028 -1.30021 2.28732 -0.09028 0.4183 2.28739 -0.62061 -1.42236 
2.28739 -0.62061 0.54044 2.28739 -0.51416 -1.42236 2.28739 -0.51416 0.54044 
2.28801 -0.93538 -1.35243 2.28801 -0.93538 0.47051 2.28801 -0.19939 -1.35243 
2.28801 -0.19939 0.47051 2.29273 -1.24908 -1.15033 2.29273 -1.24908 0.26842 
2.29273 0.11431 -1.15033 2.29273 0.11431 0.26842 2.29857 -0.67367 -1.42008 
2.29857 -0.67367 0.53816 2.29857 -0.4611 -1.42008 2.29857 -0.4611 0.53816 
2.3028 -1.33456 -1.05971 2.31026 -0.72643 -1.41491 2.31026 -0.72643 0.533 
2.31026 -0.40834 -1.41491 2.31026 -0.40834 0.533 2.32109 -1.20699 -1.19474 
2.32109 -1.20699 0.31282 2.32109 0.07222 -1.19474 2.32109 0.07222 0.31282 
2.32227 -1.10322 -1.27192 2.32227 -1.10322 0.39001 2.32227 -0.03155 -1.27192 
2.32227 -0.03155 0.39001 2.32242 -0.77871 -1.40688 2.32242 -0.77871 0.52497 
2.32242 -0.35606 -1.40688 2.32242 -0.35606 0.52497 2.32328 -0.88537 -1.37734 
2.32328 -0.88537 0.49542 2.32328 -0.2494 -1.37734 2.32328 -0.2494 0.49542 
2.32512 -0.56739 -1.43013 2.32512 -0.56739 0.54822 2.32595 -0.98922 -1.33581 
2.32595 -0.98922 0.4539 2.32595 -0.14555 -1.33581 2.32595 -0.14555 0.4539 
2.33011 -1.29728 -1.10966 2.33011 -1.29728 0.22775 2.33011 0.16251 0.22775 
2.33591 -0.62064 -1.43024 2.33591 -0.62064 0.54833 2.33591 -0.51413 -1.43024 
2.33591 -0.51413 0.54833 2.34738 -0.67395 -1.42744 2.34738 -0.67395 0.54553 
2.34738 -0.46082 -1.42744 2.34738 -0.46082 0.54553 2.35802 -1.15846 -1.2395 
2.35802 -1.15846 0.35759 2.35802 0.02369 -1.2395 2.35802 0.02369 0.35759 
2.35807 -1.257 -1.15614 2.35807 -1.257 0.27423 2.35807 0.12223 -1.15614 
2.35807 0.12223 0.27423 2.35918 -0.83455 -1.398 2.35918 -0.83455 0.51608 
2.35918 -0.30022 -1.398 2.35918 -0.30022 0.51608 2.35921 -0.72668 -1.42174 
2.35921 -0.72668 0.53983 2.35921 -0.40809 -1.42174 2.35921 -0.40809 0.53983 
2.36047 -1.0492 -1.31012 2.36047 -1.0492 0.42821 2.36047 -0.08557 -1.31012 
2.36047 -0.08557 0.42821 2.36096 -0.94001 -1.36229 2.36096 -0.94001 0.48038 
2.36096 -0.19476 -1.36229 2.36096 -0.19476 0.48038 2.36825 -1.34189 -1.06498 
2.36825 0.20712 0.18307 2.37383 -0.56739 -1.43614 2.37383 -0.56739 0.55423 
2.38503 -0.62075 -1.43575 2.38503 -0.62075 0.55384 2.38503 -0.51402 -1.43575 
2.38503 -0.51402 0.55384 2.3956 -1.10655 -1.2797 2.3956 -1.10655 0.39779 
2.3956 -0.02822 -1.2797 2.3956 -0.02822 0.39779 2.39566 -1.30331 -1.11372 
2.39566 0.16854 -1.11372 2.39566 0.16854 0.23181 2.39626 -1.21253 -1.20127 
2.39626 -1.21253 0.31935 2.39626 0.07776 -1.20127 2.39626 0.07776 0.31935 
2.39645 -0.88917 -1.38476 2.39645 -0.88917 0.50285 2.39645 -0.2456 -1.38476 
2.39645 -0.2456 0.50285 2.39649 -0.67396 -1.4324 2.39649 -0.67396 0.55049 
2.39649 -0.46081 -1.4324 2.39649 -0.46081 0.55049 2.39692 -0.78051 -1.41511 
2.39692 -0.78051 0.53319 2.39692 -0.35426 -1.41511 2.39692 -0.35426 0.53319 
2.3987 -0.99264 -1.34307 2.3987 -0.99264 0.46115 2.3987 -0.14213 -1.34307 
2.3987 -0.14213 0.46115 2.42278 -0.56739 -1.43975 2.42278 -0.56739 0.55784 
2.43361 -1.1622 -1.24391 2.43361 -1.1622 0.362 2.43361 0.02743 -1.24391 
2.43361 0.02743 0.362 2.43362 -1.05155 -1.3151 2.43362 -1.05155 0.43318 
2.43362 -0.08322 -1.3151 2.43362 -0.08322 0.43318 2.43365 -1.26073 -1.16055 
2.43365 -1.26073 0.27863 2.43365 0.12596 -1.16055 2.43365 0.12596 0.27863 
2.43365 -1.34568 -1.06769 2.43406 -0.83576 -1.40353 2.43406 -0.83576 0.52162 
2.43406 -0.29901 -1.40353 2.43406 -0.29901 0.52162 2.43406 -0.94233 -1.36723 
2.43406 -0.94233 0.48532 2.43406 -0.19244 -1.36723 2.43406 -0.19244 0.48532 
2.43409 -0.72788 -1.42727 2.43409 -0.72788 0.54536 2.43409 -0.40689 -1.42727 
2.43409 -0.40689 0.54536 2.43409 -0.62079 -1.43882 2.43409 -0.62079 0.5569 
2.43409 -0.51398 -1.43882 2.43409 -0.51398 0.5569 2.47185 -1.30545 -1.11568 
2.47185 -1.21438 -1.20345 2.47185 -1.21438 0.32154 2.47185 -1.10812 -1.28215 
2.47185 -1.10812 0.40023 2.47185 -0.99379 -1.34549 2.47185 -0.99379 0.46358 
2.47185 -0.89009 -1.38746 2.47185 -0.89009 0.50554 2.47185 -0.78111 -1.41785 
2.47185 -0.78111 0.53594 2.47185 -0.67426 -1.43523 2.47185 -0.67426 0.55332 
2.47185 -0.56739 -1.44096 2.47185 -0.56739 0.55904 2.47185 -0.46051 -1.43523 
2.47185 -0.46051 0.55332 2.47185 -0.35366 -1.41785 2.47185 -0.35366 0.53594 
2.47185 -0.24468 -1.38746 2.47185 -0.24468 0.50554 2.47185 -0.14098 -1.34549 
2.47185 -0.14098 0.46358 2.47185 -0.02665 -1.28215 2.47185 -0.02665 0.40023 
2.47185 0.07961 -1.20345 2.47185 0.07961 0.32154 2.47185 0.17068 -1.11568 
2.50961 -0.62079 -1.43882 2.50961 -0.62079 0.5569 2.50961 -0.51398 -1.43882 
2.50961 -0.51398 0.5569 2.50961 -0.72788 -1.42727 2.50961 -0.72788 0.54536 
2.50961 -0.40689 -1.42727 2.50961 -0.40689 0.54536 2.50964 -0.94233 -1.36723 
2.50964 -0.94233 0.48532 2.50964 -0.19244 -1.36723 2.50964 -0.19244 0.48532 
2.50964 -0.83576 -1.40353 2.50964 -0.83576 0.52162 2.50964 -0.29901 -1.40353 
2.50964 -0.29901 0.52162 2.51005 0.21091 -1.06769 2.51005 -1.26073 -1.16055 
2.51005 -1.26073 0.27863 2.51005 0.12596 -1.16055 2.51005 0.12596 0.27863 
2.51008 -1.05155 -1.3151 2.51008 -1.05155 0.43318 2.51008 -0.08322 -1.3151 
2.51008 -0.08322 0.43318 2.51009 -1.1622 -1.24391 2.51009 -1.1622 0.362 
2.51009 0.02743 -1.24391 2.51009 0.02743 0.362 2.52092 -0.56739 -1.43975 
2.52092 -0.56739 0.55784 2.545 -0.99264 -1.34307 2.545 -0.99264 0.46115 
2.545 -0.14213 -1.34307 2.545 -0.14213 0.46115 2.54678 -0.78051 -1.41511 
2.54678 -0.78051 0.53319 2.54678 -0.35426 -1.41511 2.54678 -0.35426 0.53319 
2.54721 -0.67396 -1.4324 2.54721 -0.67396 0.55049 2.54721 -0.46081 -1.4324 
2.54721 -0.46081 0.55049 2.54725 -0.88917 -1.38476 2.54725 -0.88917 0.50285 
2.54725 -0.2456 -1.38476 2.54725 -0.2456 0.50285 2.54744 -1.21253 -1.20127 
2.54744 -1.21253 0.31935 2.54744 0.07776 -1.20127 2.54744 0.07776 0.31935 
2.54804 -1.30331 -1.11372 2.54804 0.16854 -1.11372 2.5481 -1.10655 -1.2797 
2.5481 -1.10655 0.39779 2.5481 -0.02822 -1.2797 2.5481 -0.02822 0.39779 
2.55867 -0.62075 -1.43575 2.55867 -0.62075 0.55384 2.55867 -0.51402 -1.43575 
2.55867 -0.51402 0.55384 2.56987 -0.56739 -1.43614 2.56987 -0.56739 0.55423 
2.57545 0.20712 -1.06498 2.58274 -0.94001 -1.36229 2.58274 -0.94001 0.48038 
2.58274 -0.19476 -1.36229 2.58274 -0.19476 0.48038 2.58323 -1.0492 -1.31012 
2.58323 -1.0492 0.42821 2.58323 -0.08557 -1.31012 2.58323 -0.08557 0.42821 
2.58449 -0.72668 -1.42174 2.58449 -0.72668 0.53983 2.58449 -0.40809 -1.42174 
2.58449 -0.40809 0.53983 2.58452 -0.83455 -1.398 2.58452 -0.83455 0.51608 
2.58452 -0.30022 -1.398 2.58452 -0.30022 0.51608 2.58563 -1.257 -1.15614 
2.58563 -1.257 0.27423 2.58563 0.12223 -1.15614 2.58568 -1.15846 -1.2395 
2.58568 -1.15846 0.35759 2.58568 0.02369 -1.2395 2.58568 0.02369 0.35759 
2.59632 -0.67395 -1.42744 2.59632 -0.67395 0.54553 2.59632 -0.46082 -1.42744 
2.59632 -0.46082 0.54553 2.60238 0.24213 -1.01337 2.60779 -0.62064 -1.43024 
2.60779 -0.62064 0.54833 2.60779 -0.51413 -1.43024 2.60779 -0.51413 0.54833 
2.61359 -1.29728 -1.10966 2.61359 0.16251 -1.10966 2.61775 -0.98922 -1.33581 
2.61775 -0.98922 0.4539 2.61775 -0.14555 -1.33581 2.61775 -0.14555 0.4539 
2.61858 -0.56739 -1.43013 2.61858 -0.56739 0.54822 2.62042 -0.88537 -1.37734 
2.62042 -0.88537 0.49542 2.62042 -0.2494 -1.37734 2.62042 -0.2494 0.49542 
2.62128 -0.77871 -1.40688 2.62128 -0.77871 0.52497 2.62128 -0.35606 -1.40688 
2.62128 -0.35606 0.52497 2.62143 -1.10322 -1.27192 2.62143 -1.10322 0.39001 
2.62143 -0.03155 -1.27192 2.62143 -0.03155 0.39001 2.62261 -1.20699 -1.19474 
2.62261 -1.20699 0.31282 2.62261 0.07222 -1.19474 2.63344 -0.72643 -1.41491 
2.63344 -0.72643 0.533 2.63344 -0.40834 -1.41491 2.63344 -0.40834 0.533 
2.63716 0.26043 -0.97705 2.6409 0.19979 -1.05971 2.64513 -0.67367 -1.42008 
2.64513 -0.67367 0.53816 2.64513 -0.4611 -1.42008 2.64513 -0.4611 0.53816 
2.65097 -1.24908 -1.15033 2.65097 -1.24908 0.26842 2.65097 0.11431 -1.15033 
2.65569 -0.93538 -1.35243 2.65569 -0.93538 0.47051 2.65569 -0.19939 -1.35243 
2.65569 -0.19939 0.47051 2.65631 -0.62061 -1.42236 2.65631 -0.62061 0.54044 
2.65631 -0.51416 -1.42236 2.65631 -0.51416 0.54044 2.65638 -1.04449 -1.30021 
2.65638 -1.04449 0.4183 2.65638 -0.09028 -1.30021 2.65638 -0.09028 0.4183 
2.65743 -0.82984 -1.38789 2.65743 -0.82984 0.50597 2.65743 -0.30493 -1.38789 
2.65743 -0.30493 0.50597 2.65877 -1.15355 -1.22929 2.65877 0.01878 -1.22929 
2.66694 -0.56739 -1.42174 2.66694 -0.56739 0.53983 2.66694 0.23342 -1.00721 
2.67066 -0.77889 -1.3979 2.67066 -0.77889 0.51599 2.67066 -0.35588 -1.3979 
2.67066 -0.35588 0.51599 2.67148 0.27636 -0.9392 2.67852 -1.28807 -1.1027 
2.67852 0.1533 -1.1027 2.6828 -0.72646 -1.40542 2.6828 -0.72646 0.52351 
2.6828 -0.40831 -1.40542 2.6828 -0.40831 0.52351 2.68875 -1.19564 -1.18812 
2.68875 0.06087 -1.18812 2.68972 -0.98354 -1.32376 2.68972 -0.15123 -1.32376 
2.68972 -0.15123 0.44185 2.69279 -0.87984 -1.36484 2.69279 -0.25493 -1.36484 
2.69279 -0.25493 0.48292 2.69394 -1.09698 -1.25962 2.69394 -0.03779 -1.25962 
2.69394 -0.03779 0.3777 2.6946 -0.67334 -1.41006 2.6946 -0.67334 0.52814 
2.6946 -0.46143 -1.41006 2.6946 -0.46143 0.52814 2.70136 0.24985 -0.96958 
2.70512 0.18902 -1.05206 2.70573 -0.62017 -1.41179 2.70573 -0.62017 0.52987 
2.70573 -0.5146 -1.41179 2.70573 -0.5146 0.52987 2.70601 0.29002 -0.89924 
2.7065 -0.82956 -1.37701 2.7065 -0.30521 -1.37701 2.7065 -0.30521 0.4951 
2.71483 -0.56739 -1.41099 2.71483 -0.56739 0.52907 2.71691 -1.23666 -1.14239 
2.71691 0.10189 -1.14239 2.71953 -0.77853 -1.38651 2.71953 -0.35624 -1.38651 
2.71953 -0.35624 0.5046 2.72448 -1.14045 -1.22055 2.72448 0.00568 -1.22055 
2.72721 -0.92851 -1.33783 2.72721 -0.20626 -1.33783 2.72721 -0.20626 0.45592 
2.72792 -1.03756 -1.28556 2.72792 -0.09721 -1.28556 2.72792 -0.09721 0.40365 
2.73067 0.22129 -0.99863 2.7319 -0.72587 -1.39346 2.7319 -0.4089 -1.39346 
2.7319 -0.4089 0.51154 2.73613 0.26376 -0.9302 2.7416 -0.87917 -1.35202 
2.7416 -0.2556 -1.35202 2.7416 -0.2556 0.4701 2.7435 -0.67273 -1.39757 
2.7435 -0.46204 -1.39757 2.7435 -0.46204 0.51566 2.74447 -1.27475 -1.09312 
2.74447 0.13998 -1.09312 2.75322 -0.62013 -1.39911 2.75322 -0.51464 -1.39911 
2.75322 -0.51464 0.51719 2.75391 -1.18144 -1.1781 2.75391 0.04667 -1.1781 
2.75523 -0.82868 -1.36368 2.75523 -0.30609 -1.36368 2.75523 -0.30609 0.48177 
2.75929 -1.08189 -1.24883 2.75929 -0.05288 -1.24883 2.76053 -0.97563 -1.30698 
2.76053 -0.15914 -1.30698 2.76053 -0.15914 0.42507 2.76213 -0.56739 -1.3979 
2.76213 -0.56739 0.51598 2.76557 0.23557 -0.9596 2.76779 -0.77765 -1.37274 
2.76779 -0.35712 -1.37274 2.76779 -0.35712 0.49082 2.77076 0.17442 -1.04127 
2.77555 -0.92717 -1.32318 2.77555 -0.2076 -1.32318 2.77555 -0.2076 0.44127 
2.78007 -0.72483 -1.37915 2.78007 -0.40994 -1.37915 2.78007 -0.40994 0.49724 
2.78226 -1.22131 -1.13091 2.78226 0.08654 -1.13091 2.78948 -1.12445 -1.20828 
2.78948 -0.01032 -1.20828 2.78971 -0.87769 -1.33688 2.78971 -0.25708 -1.33688 
2.78971 -0.25708 0.45496 2.79063 -0.6727 -1.38292 2.79063 -0.46207 -1.38292 
2.79063 -0.46207 0.501 2.79261 -1.02101 -1.27243 2.79261 -0.11376 -1.27243 
2.79261 -0.11376 0.39051 2.79329 0.20578 -0.98767 2.80028 -0.62001 -1.38402 
2.80028 -0.51476 -1.38402 2.80297 -0.82733 -1.34803 2.80297 -0.30744 -1.34803 
2.80297 -0.30744 0.46612 2.80874 -0.56739 -1.3825 2.80917 -1.25815 -1.08053 
2.80917 0.12338 -1.08053 2.8104 -0.97646 -1.28833 2.8104 -0.15831 -1.28833 
2.8104 -0.15831 0.40641 2.8153 -0.77623 -1.35661 2.8153 -0.35854 -1.35661 
2.8153 -0.35854 0.4747 2.81779 -1.16445 -1.16473 2.81779 0.02968 -1.16473 
2.82332 -1.06444 -1.23431 2.82332 -0.07033 -1.23431 2.82537 -0.92779 -1.30417 
2.82537 -0.20698 -1.30417 2.82537 -0.20698 0.42225 2.82664 -0.72454 -1.3626 
2.82664 -0.41023 -1.3626 2.82751 0.21818 -0.94731 2.83264 0.15675 -1.02872 
2.83698 -0.6724 -1.36597 2.83698 -0.46237 -1.36597 2.83964 -0.87784 -1.31751 
2.83964 -0.25693 -1.31751 2.83964 -0.25693 0.4356 2.84179 -1.02086 -1.25182 
2.84179 -0.11391 -1.25182 2.84569 -1.20323 -1.11619 2.84569 0.06846 -1.11619 
2.84629 -0.61997 -1.36672 2.84629 -0.5148 -1.36672 2.85252 -1.10574 -1.1928 
2.85252 -0.02903 -1.1928 2.85283 -0.82729 -1.32826 2.85283 -0.30748 -1.32826 
2.85453 -0.56739 -1.36484 2.85453 0.18696 -0.97436 2.85932 -0.97613 -1.26727 
2.85932 -0.15864 -1.26727 2.85932 -0.15864 0.38535 2.86585 -0.77462 -1.3364 
2.86585 -0.36015 -1.3364 2.8704 0.10334 -1.06648 2.87181 -1.06335 -1.2117 
2.87181 -0.07142 -1.2117 2.8745 -0.92713 -1.28266 2.8745 -0.20764 -1.28266 
2.8745 -0.20764 0.40074 2.87706 -0.72277 -1.34188 2.87706 -0.412 -1.34188 
2.8801 -1.14474 -1.14806 2.8801 0.00997 -1.14806 2.8874 -0.67021 -1.3447 
2.8874 -0.46456 -1.3447 2.88852 -0.8771 -1.29563 2.88852 -0.25767 -1.29563 
2.89014 -1.01947 -1.22877 2.89014 -0.1153 -1.22877 2.89341 0.13567 -1.01367 
2.89655 -0.61766 -1.34489 2.89655 -0.51711 -1.34489 2.89941 -0.56739 -1.34495 
2.90017 -1.10347 -1.16839 2.90017 -0.0313 -1.16839 2.90252 -0.82514 -1.30588 
2.90252 -0.30963 -1.30588 2.90592 0.04649 -1.1003 2.90714 -0.97464 -1.24387 
2.90714 -0.16013 -1.24387 2.91414 0.16491 -0.95877 2.91523 -0.7724 -1.31353 
2.91523 -0.36237 -1.31353 2.91916 -1.06085 -1.18688 2.91916 -0.07392 -1.18688 
2.92221 -0.92541 -1.25888 2.92221 -0.20936 -1.25888 2.92655 -0.72027 -1.31838 
2.92655 -0.4145 -1.31838 2.92717 0.00704 -1.12119 2.92989 0.08039 -1.04972 
2.93657 -0.6677 -1.32071 2.93657 -0.46707 -1.32071 2.93703 -1.01699 -1.20349 
2.93703 -0.11778 -1.20349 2.93739 -0.87444 -1.27101 2.93739 -0.26033 -1.27101 
2.9405 -0.61761 -1.32291 2.9405 -0.51716 -1.32291 2.94325 -0.56739 -1.32288 
2.94708 -0.03457 -1.14114 2.95121 -0.82225 -1.28075 2.95121 -0.31252 -1.28075 
2.9519 0.11151 -0.99653 2.95198 0.04215 -1.07178 2.95372 -0.972 -1.21819 
2.95372 -0.16277 -1.21819 2.9633 -0.76957 -1.28807 2.9633 -0.3652 -1.28807 
2.96606 -1.05702 -1.1593 2.96606 -0.07775 -1.1593 2.97003 -0.92196 -1.23222 
2.97003 -0.21281 -1.23222 2.97289 0.00243 -1.09231 2.97442 -0.71727 -1.2924 
2.97442 -0.4175 -1.2924 2.97492 0.07465 -1.0195 2.97961 -0.66761 -1.2966 
2.97961 -0.46716 -1.2966 2.98354 -0.61744 -1.29867 2.98354 -0.51733 -1.29867 
2.98373 -1.01284 -1.1755 2.98373 -0.12193 -1.1755 2.98486 -0.87087 -1.2439 
2.98486 -0.2639 -1.2439 2.98595 -0.56739 -1.29869 2.99286 -0.03963 -1.1118 
2.99578 0.10417 -0.96489 2.9968 0.03602 -1.04123 2.99816 -0.81888 -1.2532 
2.99816 -0.31589 -1.2532 2.99894 -0.96821 -1.1903 2.99894 -0.16656 -1.1903 
3.00991 -0.76614 -1.2601 3.00991 -0.36863 -1.2601 3.01149 -0.08304 -1.12958 
3.01504 -0.9179 -1.2039 3.01504 -0.21687 -1.2039 3.01634 -0.71689 -1.26629 
3.01634 -0.41788 -1.26629 3.01714 -0.00386 -1.06152 3.01845 0.06701 -0.98756 
3.02142 -0.66726 -1.27042 3.02142 -0.46751 -1.27042 3.02511 -0.61739 -1.27246 
3.02511 -0.51738 -1.27246 3.02742 -0.56739 -1.27243 3.02775 -0.12673 -1.14579 
3.02981 -0.86629 -1.21513 3.02981 -0.26848 -1.21513 3.03688 -0.04629 -1.08064 
3.0398 0.02831 -1.00891 3.04266 -0.96328 -1.16029 3.04266 -0.17149 -1.16029 
3.04287 -0.81408 -1.22395 3.04287 -0.32069 -1.22395 3.05039 0.07465 -0.94403 
3.05105 -0.76597 -1.23159 3.05105 -0.3688 -1.23159 3.05431 -0.08883 -1.09802 
3.05749 -0.71664 -1.23767 3.05749 -0.41813 -1.23767 3.05879 -0.91258 -1.17331 
3.05879 -0.22219 -1.17331 3.05979 -0.01181 -1.02889 3.06267 -0.66669 -1.24163 
3.06267 -0.46808 -1.24163 3.06634 -0.61675 -1.24354 3.06634 -0.51802 -1.24354 
3.06755 -0.56739 -1.24416 3.07039 -0.13278 -1.11392 3.07212 0.03602 -0.96591 
3.07315 -0.86086 -1.18413 3.07315 -0.27391 -1.18413 3.07836 -0.05328 -1.04746 
3.08269 -0.81338 -1.19353 3.08269 -0.32139 -1.19353 3.08477 -0.17754 -1.12824 
3.09074 -0.7653 -1.20109 3.09074 -0.36947 -1.20109 3.09241 -0.00386 -0.98625 
3.09546 -0.09599 -1.06457 3.09737 -0.71577 -1.20692 3.09737 -0.419 -1.20692 
3.10062 -0.22851 -1.14083 3.10242 -0.66587 -1.21081 3.10242 -0.4689 -1.21081 
3.1051 -0.61669 -1.21333 3.1051 -0.51808 -1.21333 3.10624 -0.56739 -1.21397 
3.11107 -0.13983 -1.08017 3.11154 -0.04629 -1.00599 3.11164 -0.27514 -1.15177 
3.12115 -0.32271 -1.16105 3.12321 0.00243 -0.942 3.12513 -0.1847 -1.09424 
3.12888 -0.37064 -1.1687 3.12891 -0.08883 -1.02342 3.13549 -0.71453 -1.1744 
3.13549 -0.42024 -1.1744 3.13762 -0.2305 -1.10673 3.1398 -0.66576 -1.17863 
3.1398 -0.46901 -1.17863 3.14251 -0.61651 -1.18109 3.14251 -0.51826 -1.18109 
3.1427 -0.03963 -0.96196 3.14341 -0.56739 -1.18191 3.14481 -0.13278 -1.03949 
3.14851 -0.2771 -1.11762 3.15777 -0.3244 -1.12687 3.15913 -0.17754 -1.05387 
3.16047 -0.08304 -0.9806 3.16537 -0.37229 -1.13448 3.1713 -0.42065 -1.14041 
3.17172 -0.22851 -1.06972 3.17204 -0.03457 -0.91619 3.17555 -0.46937 -1.14466 
3.17669 -0.12673 -0.99686 3.17811 -0.51832 -1.14721 3.18267 -0.27514 -1.08075 
3.19019 -0.07775 -0.93517 3.19118 -0.17149 -1.01177 3.19195 -0.32271 -1.09026 
3.19959 -0.37064 -1.09798 3.2042 -0.22219 -1.0279 3.20639 -0.12193 -0.95284 
3.21503 -0.27391 -1.04226 3.21777 -0.07392 -0.88827 3.22119 -0.16656 -0.96805 
1.9237 -2.32181 -0.92353 1.92486 -2.02291 0.26882 1.92549 -2.07221 0.26768 
1.92549 -1.9736 0.26768 1.93493 -2.37343 -0.90877 1.9453 -2.2689 -0.97642 
1.95469 -2.31638 -0.96688 1.95692 -2.02291 0.30598 1.95773 -2.07203 0.30508 
1.95773 -1.97378 0.30508 1.96019 -1.92454 0.30237 1.96442 -1.87577 0.29806 
1.96551 -2.36811 -0.95252 1.97013 -2.21966 -1.0226 1.97013 -1.82616 0.29145 
1.97777 -2.26758 -1.01488 1.97853 -2.4188 -0.93639 1.98705 -2.31516 -1.00537 
1.99076 -2.02291 0.34153 1.99161 -2.07198 0.34068 1.99161 -1.97384 0.34068 
1.99417 -2.12093 0.33812 1.99417 -1.92489 0.33812 1.998 -2.36178 -0.99435 
1.99841 -2.16964 -1.06503 1.99841 -1.87618 0.33388 2.00435 -2.218 -1.0591 
2.00435 -1.82782 0.32794 2.01059 -2.41275 -0.9785 2.01195 -2.26589 -1.05149 
2.01195 -1.77993 0.32034 2.02121 -2.31319 -1.04224 2.02121 -1.73262 0.31108 
2.02491 -2.45751 -0.96411 2.02631 -2.02291 0.37537 2.02721 -2.07203 -1.10571 
2.02721 -2.07203 0.37456 2.02721 -1.97378 0.37456 2.02992 -2.12128 -1.10325 
2.02992 -2.12128 0.3721 2.02992 -1.92454 0.3721 2.03209 -2.3598 -1.03135 
2.03209 -1.68602 0.30019 2.03423 -2.17005 -1.09902 2.03423 -2.17005 0.36786 
2.03423 -1.87577 0.36786 2.04081 -2.50146 -0.94804 2.04084 -2.21966 -1.09332 
2.04084 -1.82616 0.36216 2.04459 -2.40559 -1.01886 2.04459 -1.64022 0.2877 
2.04856 -2.26758 -1.08567 2.04856 -1.77823 0.35452 2.05808 -2.31516 -1.07639 
2.05808 -1.73066 0.34524 2.05865 -2.45046 -1.00479 2.05865 -1.59535 0.27364 
2.06347 -2.02291 -1.13859 2.06347 -2.02291 0.40743 2.06461 -2.07221 -1.13795 
2.06461 -2.07221 0.40679 2.06461 -1.9736 -1.13795 2.06461 -1.9736 0.40679 
2.06729 -2.12139 -1.13543 2.06729 -2.12139 0.40428 2.06729 -1.92442 0.40428 
2.0691 -2.36178 -1.06545 2.0691 -1.68404 0.33429 2.07234 -2.1713 -1.13154 
2.07234 -2.1713 0.40039 2.07234 -1.87452 0.40039 2.07425 -2.4943 -0.98919 
2.07425 -1.55151 0.25803 2.07898 -2.22082 -1.12572 2.07898 -2.22082 0.39456 
2.07898 -1.82499 0.39456 2.08495 -2.41275 -1.05286 2.08495 -1.63307 0.3217 
2.08703 -2.2689 -1.11815 2.08703 -1.77692 0.38699 2.09136 -2.53701 -0.97208 
2.09136 -1.50881 0.24093 2.09656 -2.31638 -1.10875 2.09656 -1.72944 0.3776 
2.09933 -2.45751 -1.03854 2.09933 -1.5883 0.30738 2.10217 -2.02291 -1.16879 
2.10217 -2.02291 0.43763 2.10337 -2.07227 -1.16816 2.10337 -2.07227 0.43701 
2.10337 -1.97355 -1.16816 2.10337 -1.97355 0.43701 2.10705 -2.12222 -1.16625 
2.10705 -2.12222 0.43509 2.10705 -1.9236 -1.16625 2.10705 -1.9236 0.43509 
2.10993 -2.57848 -0.95352 2.10993 -1.46734 0.22236 2.11093 -2.36811 -1.09793 
2.11093 -1.67771 0.36677 2.11223 -2.17216 -1.16229 2.11223 -2.17216 0.43114 
2.11223 -1.87365 -1.16229 2.11223 -1.87365 0.43114 2.11541 -2.50146 -1.02264 
2.11541 -1.54435 0.29148 2.11867 -2.22149 -1.15621 2.11867 -2.22149 0.42505 
2.11867 -1.82432 -1.15621 2.11867 -1.82432 0.42505 2.12685 -2.2696 -1.14857 
2.12685 -2.2696 0.41742 2.12685 -1.77622 -1.14857 2.12685 -1.77622 0.41742 
2.12705 -2.4188 -1.08491 2.12705 -1.62701 0.35375 2.12991 -2.61861 -0.93353 
2.12991 -1.42721 0.20238 2.13284 -2.54401 -1.00526 2.13284 -1.50181 0.27411 
2.13991 -2.32181 -1.13975 2.13991 -1.724 -1.13975 2.13991 -1.724 0.40859 
2.14196 -2.46356 -1.07041 2.14196 -1.58225 0.33926 2.1423 -2.02291 -1.19705 
2.1423 -2.02291 0.46589 2.1423 -1.34402 0.11447 2.14461 -2.07291 -1.19708 
2.14461 -2.07291 0.46593 2.14461 -1.97291 -1.19708 2.14461 -1.97291 0.46593 
2.1483 -2.12279 -1.19504 2.1483 -2.12279 0.46388 2.1483 -1.92303 -1.19504 
2.1483 -1.92303 0.46388 2.15127 -1.38851 0.18102 2.15257 -2.58643 -0.98614 
2.15257 -1.45939 0.25498 2.15337 -2.17241 -1.19091 2.15337 -2.17241 0.45976 
2.15337 -1.8734 -1.19091 2.15337 -1.8734 0.45976 2.15467 -2.37343 -1.12852 
2.15467 -1.67239 -1.12852 2.15467 -1.67239 0.39736 2.15823 -2.50725 -1.0542 
2.15823 -1.53857 0.32305 2.15981 -2.22166 -1.18472 2.15981 -2.22166 0.45356 
2.15981 -1.82415 -1.18472 2.15981 -1.82415 0.45356 2.17078 -2.42373 -1.11492 
2.17078 -1.62209 -1.11492 2.17078 -1.62209 0.38377 2.17155 -2.2744 -1.17783 
2.17155 -2.2744 0.44667 2.17155 -1.77141 -1.17783 2.17155 -1.77141 0.44667 
2.17291 -2.62631 -0.96585 2.17291 -1.4195 0.23469 2.17394 -1.35135 0.15835 
2.17686 -2.55066 -1.03642 2.17686 -1.49516 0.30527 2.18376 -2.02291 -1.22331 
2.18376 -2.02291 0.49215 2.18486 -2.32639 -1.16852 2.18486 -2.32639 0.43737 
2.18486 -1.71942 -1.16852 2.18486 -1.71942 0.43737 2.18599 -2.46836 -1.10012 
2.18599 -1.57745 -1.10012 2.18599 -1.57745 0.36896 2.18618 -2.07297 -1.22329 
2.18618 -2.07297 0.49213 2.18618 -1.97285 -1.22329 2.18618 -1.97285 0.49213 
2.1901 -2.12313 -1.22123 2.1901 -2.12313 0.49007 2.1901 -1.92269 -1.22123 
2.1901 -1.92269 0.49007 2.1948 -2.66494 -0.94412 2.1948 -1.38087 0.21296 
2.1953 -2.1728 -1.21702 2.1953 -2.1728 0.48587 2.1953 -1.87302 -1.21702 
2.1953 -1.87302 0.48587 2.19682 -2.59272 -1.01694 2.19682 -1.45309 0.28578 
2.19969 -2.37748 -1.15684 2.19969 -1.66833 -1.15684 2.19969 -1.66833 0.42568 
2.20366 -2.51254 -1.08392 2.20366 -1.53328 -1.08392 2.20366 -1.53328 0.35276 
2.20642 -2.22509 -1.21269 2.20642 -2.22509 0.48154 2.20642 -1.82072 -1.21269 
2.20642 -1.82072 0.48154 2.21599 -2.42752 -1.14281 2.21599 -1.61829 -1.14281 
2.21599 -1.61829 0.41165 2.21774 -2.63244 -0.99641 2.21774 -1.41337 0.26525 
2.21782 -2.7018 -0.92115 2.21782 -1.34402 0.18999 2.21851 -2.27778 -1.20537 
2.21851 -2.27778 0.47422 2.21851 -1.76804 -1.20537 2.21851 -1.76804 0.47422 
2.22264 -2.55573 -1.06577 2.22264 -1.49009 -1.06577 2.22264 -1.49009 0.33461 
2.22647 -2.02291 -1.2475 2.22647 -2.02291 0.51634 2.22921 -2.07313 -1.24753 
2.22921 -2.07313 0.51638 2.22921 -1.97269 -1.24753 2.22921 -1.97269 0.51638 
2.23233 -2.32997 -1.19563 2.23233 -2.32997 0.46448 2.23233 -1.71585 -1.19563 
2.23233 -1.71585 0.46448 2.23269 -2.47252 -1.12811 2.23269 -1.5733 -1.12811 
2.23269 -1.5733 0.39696 2.23314 -2.12323 -1.24533 2.23314 -2.12323 0.51418 
2.23314 -1.92259 -1.24533 2.23314 -1.92259 0.51418 2.23982 -2.67068 -0.97434 
2.23982 -1.37514 0.24318 2.24255 -2.59734 -1.04581 2.24255 -1.44848 -1.04581 
2.24255 -1.44848 0.31466 2.24316 -2.1758 -1.243 2.24316 -2.1758 0.51184 
2.24316 -1.87002 -1.243 2.24316 -1.87002 0.51184 2.24751 -2.38093 -1.1835 
2.24751 -2.38093 0.45234 2.24751 -1.66488 -1.1835 2.24751 -1.66488 0.45234 
2.25055 -2.51638 -1.1115 2.25055 -1.52944 -1.1115 2.25055 -1.52944 0.38034 
2.25449 -2.22793 -1.23815 2.25449 -2.22793 0.50699 2.25449 -1.81789 -1.23815 
2.25449 -1.81789 0.50699 2.25558 -2.7552 -0.88339 2.26258 -2.43017 -1.16849 
2.26258 -2.43017 0.43733 2.26258 -1.61565 -1.16849 2.26258 -1.61565 0.43733 
2.26379 -2.63678 -1.02492 2.26379 -1.40903 -1.02492 2.26379 -1.40903 0.29377 
2.2672 -2.28066 -1.2305 2.2672 -2.28066 0.49934 2.2672 -1.76516 -1.2305 
2.2672 -1.76516 0.49934 2.26955 -2.55899 -1.09301 2.26955 -1.48682 -1.09301 
2.26955 -1.48682 0.36185 2.27031 -2.02291 -1.26957 2.27031 -2.02291 0.53841 
2.27317 -2.07319 -1.26951 2.27317 -2.07319 0.53836 2.27317 -1.97263 -1.26951 
2.27317 -1.97263 0.53836 2.27631 -2.72596 -0.93829 2.27631 -1.31985 0.20713 
2.27957 -2.47499 -1.15339 2.27957 -1.57083 -1.15339 2.27957 -1.57083 0.42224 
2.2812 -2.33262 -1.22025 2.2812 -2.33262 0.48909 2.2812 -1.7132 -1.22025 
2.2812 -1.7132 0.48909 2.28231 -2.12573 -1.26932 2.28231 -2.12573 0.53816 
2.28231 -1.92009 -1.26932 2.28231 -1.92009 0.53816 2.28962 -2.60026 -1.07268 
2.28962 -1.44556 -1.07268 2.28962 -1.44556 0.34153 2.29265 -2.17829 -1.2665 
2.29265 -2.17829 0.53534 2.29265 -1.86752 -1.2665 2.29265 -1.86752 0.53534 
2.29522 -2.38265 -1.20728 2.29522 -2.38265 0.47612 2.29522 -1.66316 -1.20728 
2.29522 -1.66316 0.47612 2.2979 -2.51888 -1.13632 2.2979 -1.52694 -1.13632 
2.2979 -1.52694 0.40516 2.29932 -2.69364 -0.99111 2.29932 -1.35218 0.25995 
2.30387 -2.23015 -1.26102 2.30387 -2.23015 0.52987 2.30387 -1.81567 -1.26102 
2.30387 -1.81567 0.52987 2.3104 -2.43166 -1.19189 2.3104 -2.43166 0.46073 
2.3104 -1.61416 -1.19189 2.3104 -1.61416 0.46073 2.31518 -2.77725 -0.89898 
2.31518 -2.02291 -1.28946 2.31518 -2.02291 0.5583 2.31689 -2.28281 -1.25288 
2.31689 -2.28281 0.52172 2.31689 -1.763 -1.25288 2.31689 -1.763 0.52172 
2.31719 -2.56126 -1.11742 2.31719 -1.48455 -1.11742 2.31719 -1.48455 0.38626 
2.32343 -2.07549 -1.29134 2.32343 -2.07549 0.56018 2.32343 -1.97032 -1.29134 
2.32343 -1.97032 0.56018 2.32403 -2.65875 -1.04082 2.32403 -1.38706 -1.04082 
2.32403 -1.38706 0.30966 2.32793 -2.47639 -1.17644 2.32793 -2.47639 0.44529 
2.32793 -1.56943 -1.17644 2.32793 -1.56943 0.44529 2.33007 -2.33336 -1.24213 
2.33007 -2.33336 0.51097 2.33007 -1.71245 -1.24213 2.33007 -1.71245 0.51097 
2.33273 -2.12793 -1.29059 2.33273 -2.12793 0.55943 2.33273 -1.91789 -1.29059 
2.33273 -1.91789 0.55943 2.33708 -2.74704 -0.95334 2.34221 -2.80847 -0.87193 
2.34307 -2.18006 -1.28722 2.34307 -2.18006 0.55606 2.34307 -1.86575 -1.28722 
2.34307 -1.86575 0.55606 2.34434 -2.38331 -1.22879 2.34434 -2.38331 0.49763 
2.34434 -1.66251 -1.22879 2.34434 -1.66251 0.49763 2.3464 -2.51996 -1.15893 
2.3464 -2.51996 0.42778 2.3464 -1.52586 -1.15893 2.3464 -1.52586 0.42778 
2.35192 -2.61997 -1.08935 2.35192 -1.42585 -1.08935 2.35192 -1.42585 0.35819 
2.35442 -2.23175 -1.28124 2.35442 -2.23175 0.55008 2.35442 -1.81406 -1.28124 
2.35442 -1.81406 0.55008 2.35931 -2.43199 -1.21295 2.35931 -2.43199 0.48179 
2.35931 -1.61383 -1.21295 2.35931 -1.61383 0.48179 2.36055 -2.71368 -1.00515 
2.36055 -1.33214 0.274 2.36098 -2.02291 -1.30712 2.36098 -2.02291 0.57597 
2.36674 -2.28285 -1.27265 2.36674 -2.28285 0.5415 2.36674 -1.76296 -1.27265 
2.36674 -1.76296 0.5415 2.36943 -2.07553 -1.30864 2.36943 -2.07553 0.57748 
2.36943 -1.97028 -1.30864 2.36943 -1.97028 0.57748 2.3701 -2.83778 -0.84366 
2.37643 -2.79607 -0.91229 2.37711 -2.47653 -1.19705 2.37711 -2.47653 0.46589 
2.37711 -1.56929 -1.19705 2.37711 -1.56929 0.46589 2.37909 -2.12822 -1.30754 
2.37909 -2.12822 0.57638 2.37909 -1.9176 -1.30754 2.37909 -1.9176 0.57638 
2.38 -2.33321 -1.2615 2.38 -2.33321 0.53034 2.38 -1.7126 -1.2615 
2.38 -1.7126 0.53034 2.38024 -2.57997 -1.13291 2.38024 -2.57997 0.40175 
2.38024 -1.46584 -1.13291 2.38024 -1.46584 0.40175 2.38746 -2.67683 -1.05553 
2.38746 -1.36899 -1.05553 2.38746 -1.36899 0.32437 2.38964 -2.18035 -1.30377 
2.38964 -2.18035 0.57262 2.38964 -1.86547 -1.30377 2.38964 -1.86547 0.57262 
2.39417 -2.3827 -1.2478 2.39417 -2.3827 0.51665 2.39417 -1.66312 -1.2478 
2.39417 -1.66312 0.51665 2.39896 -2.76471 -0.96589 2.39961 -2.86567 -0.81367 
2.40193 -2.23317 -1.29736 2.40193 -2.23317 0.5662 2.40193 -1.81265 -1.29736 
2.40193 -1.81265 0.5662 2.40414 -2.82586 -0.88422 2.40758 -2.02291 -1.32252 
2.40758 -2.02291 0.59136 2.40919 -2.43116 -1.2316 2.40919 -2.43116 0.50045 
2.40919 -1.61466 -1.2316 2.40919 -1.61466 0.50045 2.41042 -2.53742 -1.17345 
2.41042 -2.53742 0.44229 2.41042 -1.5084 -1.17345 2.41042 -1.5084 0.44229 
2.41448 -2.2842 -1.2883 2.41448 -2.2842 0.55715 2.41448 -1.76162 -1.2883 
2.41448 -1.76162 0.55715 2.4158 -2.63696 -1.10272 2.4158 -2.63696 0.37156 
2.4158 -1.40885 -1.10272 2.4158 -1.40885 0.37156 2.4165 -2.07566 -1.32373 
2.4165 -2.07566 0.59257 2.4165 -1.97016 -1.32373 2.4165 -1.97016 0.59257 
2.42524 -2.73027 -1.01774 2.42524 -1.31555 0.28659 2.42622 -2.12826 -1.32219 
2.42622 -2.12826 0.59103 2.42622 -1.91756 -1.32219 2.42622 -1.91756 0.59103 
2.42812 -2.33469 -1.27664 2.42812 -2.33469 0.54548 2.42812 -1.71113 -1.27664 
2.42812 -1.71113 0.54548 2.42988 -2.89142 -0.78255 2.43359 -2.85405 -0.85482 
2.43781 -2.18139 -1.31808 2.43781 -2.18139 0.58692 2.43781 -1.86442 -1.31808 
2.43781 -1.86442 0.58692 2.43905 -2.81158 -0.92326 2.4418 -2.49309 -1.21018 
2.4418 -2.49309 0.47903 2.4418 -1.55273 -1.21018 2.4418 -1.55273 0.47903 
2.44251 -2.38404 -1.26245 2.44251 -2.38404 0.53129 2.44251 -1.66178 -1.26245 
2.44251 -1.66178 0.53129 2.44524 -2.59598 -1.14517 2.44524 -2.59598 0.41402 
2.44524 -1.44984 -1.14517 2.44524 -1.44984 0.41402 2.45018 -2.23406 -1.31113 
2.45018 -2.23406 0.57997 2.45018 -1.81176 -1.31113 2.45018 -1.81176 0.57997 
2.4528 -2.69218 -1.06701 2.4528 -1.35363 -1.06701 2.4528 -1.35363 0.33586 
2.45489 -2.02291 -1.33561 2.45489 -2.02291 0.60445 2.46322 -2.28509 -1.30163 
2.46322 -2.28509 0.57048 2.46322 -1.76073 -1.30163 2.46322 -1.76073 0.57048 
2.46371 -2.88031 -0.82387 2.46398 -2.0757 -1.33641 2.46398 -2.0757 0.60525 
2.46398 -1.97012 -1.33641 2.46398 -1.97012 0.60525 2.46459 -2.77931 -0.97668 
2.46835 -2.84015 -0.8942 2.47512 -2.12886 -1.33468 2.47512 -2.12886 0.60352 
2.47512 -1.91696 -1.33468 2.47512 -1.91696 0.60352 2.47578 -2.5525 -1.18424 
2.47578 -2.5525 0.45308 2.47578 -1.49332 -1.18424 2.47578 -1.49332 0.45308 
2.47692 -2.33537 -1.28946 2.47692 -2.33537 0.5583 2.47692 -1.71045 -1.28946 
2.47692 -1.71045 0.5583 2.48 -2.43907 -1.24838 2.48 -2.43907 0.51723 
2.48 -1.60675 -1.24838 2.48 -1.60675 0.51723 2.48096 -2.65117 -1.11274 
2.48096 -2.65117 0.38158 2.48096 -1.39465 -1.11274 2.48096 -1.39465 0.38158 
2.48692 -2.18198 -1.33005 2.48692 -2.18198 0.59889 2.48692 -1.86384 -1.33005 
2.48692 -1.86384 0.59889 2.4912 -2.74359 -1.02732 2.4912 -1.30222 0.29616 
2.49824 -2.86665 -0.86382 2.49906 -2.23441 -1.32252 2.49906 -2.23441 0.59137 
2.49906 -1.8114 -1.32252 2.49906 -1.8114 0.59137 2.50278 -2.82372 -0.93183 
2.50278 -2.02291 -1.34636 2.50278 -2.02291 0.61521 2.51094 -2.60908 -1.15391 
2.51094 -2.60908 0.42275 2.51094 -1.43674 -1.15391 2.51094 -1.43674 0.42275 
2.51228 -2.28536 -1.31251 2.51228 -2.28536 0.58135 2.51228 -1.76045 -1.31251 
2.51228 -1.76045 0.58135 2.51334 -2.50001 -1.22483 2.51334 -2.50001 0.49368 
2.51334 -1.54581 -1.22483 2.51334 -1.54581 0.49368 2.51341 -2.07613 -1.34698 
2.51341 -2.07613 0.61582 2.51341 -1.96969 -1.34698 2.51341 -1.96969 0.61582 
2.51402 -2.39091 -1.27705 2.51402 -2.39091 0.54589 2.51402 -1.65491 -1.27705 
2.51402 -1.65491 0.54589 2.51875 -2.7046 -1.07495 2.51875 -1.34121 -1.07495 
2.51875 -1.34121 0.34379 2.52459 -2.1292 -1.3447 2.52459 -2.1292 0.61354 
2.52459 -1.91662 -1.3447 2.52459 -1.91662 0.61354 2.52862 -2.89103 -0.83218 
2.52881 -2.79009 -0.98433 2.53255 -2.85072 -0.90167 2.53627 -2.18195 -1.33954 
2.53627 -2.18195 0.60838 2.53627 -1.86387 -1.33954 2.53627 -1.86387 0.60838 
2.54711 -2.66251 -1.11936 2.54711 -1.38331 -1.11936 2.54711 -1.38331 0.3882 
2.54829 -2.55875 -1.19654 2.54829 -2.55875 0.46539 2.54829 -1.48707 -1.19654 
2.54829 -1.48707 0.46539 2.54844 -2.23423 -1.3315 2.54844 -2.23423 0.60035 
2.54844 -1.81158 -1.3315 2.54844 -1.81158 0.60035 2.54929 -2.34089 -1.30196 
2.54929 -2.34089 0.5708 2.54929 -1.70492 -1.30196 2.54929 -1.70492 0.5708 
2.55114 -2.02291 -1.35475 2.55114 -2.02291 0.6236 2.55197 -2.44475 -1.26043 
2.55197 -2.44475 0.52928 2.55197 -1.60107 -1.26043 2.55197 -1.60107 0.52928 
2.55613 -2.7528 -1.03428 2.55613 -1.29302 0.30313 2.56193 -2.07617 -1.35486 
2.56193 -2.07617 0.62371 2.56193 -1.96965 -1.35486 2.56193 -1.96965 0.62371 
2.56296 -2.87576 -0.87001 2.56734 -2.83242 -0.93799 2.5734 -2.12947 -1.35206 
2.5734 -2.12947 0.62091 2.5734 -1.91635 -1.35206 2.5734 -1.91635 0.62091 
2.58404 -2.61398 -1.16412 2.58404 -2.61398 0.43297 2.58404 -1.43183 -1.16412 
2.58404 -1.43183 0.43297 2.58409 -2.71252 -1.08076 2.58409 -1.3333 -1.08076 
2.58409 -1.3333 0.34961 2.5852 -2.29007 -1.32262 2.5852 -2.29007 0.59146 
2.5852 -1.75574 -1.32262 2.5852 -1.75574 0.59146 2.58523 -2.1822 -1.34636 
2.58523 -2.1822 0.61521 2.58523 -1.86362 -1.34636 2.58523 -1.86362 0.61521 
2.58649 -2.50472 -1.23474 2.58649 -2.50472 0.50359 2.58649 -1.54109 -1.23474 
2.58649 -1.54109 0.50359 2.58698 -2.39553 -1.28691 2.58698 -2.39553 0.55576 
2.58698 -1.65028 -1.28691 2.58698 -1.65028 0.55576 2.59427 -2.79741 -0.9896 
2.59767 -2.85786 -0.9067 2.59985 -2.02291 -1.36076 2.59985 -2.02291 0.62961 
2.61105 -2.07627 -1.36037 2.61105 -2.07627 0.62922 2.61105 -1.96954 -1.36037 
2.61105 -1.96954 0.62922 2.62162 -2.56207 -1.20432 2.62162 -2.56207 0.47316 
2.62162 -1.48374 -1.20432 2.62162 -1.48374 0.47316 2.62167 -2.75883 -1.03834 
2.62167 -1.28698 0.30719 2.62227 -2.66805 -1.12589 2.62227 -1.37776 -1.12589 
2.62227 -1.37776 0.39473 2.62247 -2.34469 -1.30938 2.62247 -2.34469 0.57823 
2.62247 -1.70112 -1.30938 2.62247 -1.70112 0.57823 2.62251 -2.12948 -1.35702 
2.62251 -2.12948 0.62587 2.62251 -1.91633 -1.35702 2.62251 -1.91633 0.62587 
2.62294 -2.23603 -1.33973 2.62294 -2.23603 0.60857 2.62294 -1.80978 -1.33973 
2.62294 -1.80978 0.60857 2.62472 -2.44817 -1.26769 2.62472 -2.44817 0.53653 
2.62472 -1.59765 -1.26769 2.62472 -1.59765 0.53653 2.62826 -2.88118 -0.87403 
2.63246 -2.83766 -0.94169 2.6488 -2.02291 -1.36437 2.6488 -2.02291 0.63322 
2.65963 -2.61772 -1.16853 2.65963 -1.4281 -1.16853 2.65963 -1.4281 0.43738 
2.65963 -2.50708 -1.23972 2.65963 -2.50708 0.50856 2.65963 -1.53874 -1.23972 
2.65963 -1.53874 0.50856 2.65967 -2.71626 -1.08517 2.65967 -1.32956 -1.08517 
2.65967 -1.32956 0.35401 2.65967 -2.8012 -0.99231 2.66008 -2.29128 -1.32815 
2.66008 -2.29128 0.59699 2.66008 -1.75453 -1.32815 2.66008 -1.75453 0.59699 
2.66008 -2.39785 -1.29185 2.66008 -2.39785 0.5607 2.66008 -1.64796 -1.29185 
2.66008 -1.64796 0.5607 2.66011 -2.18341 -1.35189 2.66011 -2.18341 0.62074 
2.66011 -1.86241 -1.35189 2.66011 -1.86241 0.62074 2.66011 -2.07631 -1.36344 
2.66011 -2.07631 0.63228 2.66011 -1.96951 -1.36344 2.66011 -1.96951 0.63228 
2.66301 -2.86148 -0.90925 2.69787 -2.8394 -0.94293 2.69787 -2.76098 -1.0403 
2.69787 -2.6699 -1.12807 2.69787 -2.56365 -1.20677 2.69787 -2.56365 0.47561 
2.69787 -2.44931 -1.27011 2.69787 -2.44931 0.53896 2.69787 -2.34561 -1.31208 
2.69787 -2.34561 0.58092 2.69787 -2.23663 -1.34247 2.69787 -2.23663 0.61132 
2.69787 -2.12979 -1.35985 2.69787 -2.12979 0.62869 2.69787 -2.02291 -1.36558 
2.69787 -2.02291 0.63442 2.69787 -1.91603 -1.35985 2.69787 -1.91603 0.62869 
2.69787 -1.80918 -1.34247 2.69787 -1.80918 0.61132 2.69787 -1.7002 -1.31208 
2.69787 -1.7002 0.58092 2.69787 -1.59651 -1.27011 2.69787 -1.59651 0.53896 
2.69787 -1.48217 -1.20677 2.69787 -1.48217 0.47561 2.69787 -1.37591 -1.12807 
2.69787 -1.37591 0.39691 2.69787 -1.28484 0.30915 2.73272 -2.86148 -0.90925 
2.73563 -2.07631 -1.36344 2.73563 -2.07631 0.63228 2.73563 -1.96951 -1.36344 
2.73563 -1.96951 0.63228 2.73563 -2.18341 -1.35189 2.73563 -2.18341 0.62074 
2.73563 -1.86241 -1.35189 2.73563 -1.86241 0.62074 2.73565 -2.39785 -1.29185 
2.73565 -2.39785 0.5607 2.73565 -1.64796 -1.29185 2.73565 -1.64796 0.5607 
2.73565 -2.29128 -1.32815 2.73565 -2.29128 0.59699 2.73565 -1.75453 -1.32815 
2.73565 -1.75453 0.59699 2.73607 -2.8012 -0.99231 2.73607 -2.71626 -1.08517 
2.73607 -1.32956 -1.08517 2.73607 -1.32956 0.35401 2.7361 -2.50708 -1.23972 
2.7361 -2.50708 0.50856 2.7361 -1.53874 -1.23972 2.7361 -1.53874 0.50856 
2.7361 -2.61772 -1.16853 2.7361 -1.4281 -1.16853 2.7361 -1.4281 0.43738 
2.74693 -2.02291 -1.36437 2.74693 -2.02291 0.63322 2.76327 -2.83766 -0.94169 
2.77101 -2.44817 -1.26769 2.77101 -2.44817 0.53653 2.77101 -1.59765 -1.26769 
2.77101 -1.59765 0.53653 2.77279 -2.23603 -1.33973 2.77279 -2.23603 0.60857 
2.77279 -1.80978 -1.33973 2.77279 -1.80978 0.60857 2.77323 -2.12948 -1.35702 
2.77323 -2.12948 0.62587 2.77323 -1.91633 -1.35702 2.77323 -1.91633 0.62587 
2.77327 -2.34469 -1.30938 2.77327 -2.34469 0.57823 2.77327 -1.70112 -1.30938 
2.77327 -1.70112 0.57823 2.77346 -2.66805 -1.12589 2.77346 -1.37776 -1.12589 
2.77346 -1.37776 0.39473 2.77406 -2.75883 -1.03834 2.77412 -2.56207 -1.20432 
2.77412 -2.56207 0.47316 2.77412 -1.48374 -1.20432 2.77412 -1.48374 0.47316 
2.78468 -2.07627 -1.36037 2.78468 -2.07627 0.62922 2.78468 -1.96954 -1.36037 
2.78468 -1.96954 0.62922 2.79588 -2.02291 -1.36076 2.79588 -2.02291 0.62961 
2.79806 -2.85786 -0.9067 2.80147 -2.79741 -0.9896 2.80876 -2.39553 -1.28691 
2.80876 -2.39553 0.55576 2.80876 -1.65028 -1.28691 2.80876 -1.65028 0.55576 
2.80924 -2.50472 -1.23474 2.80924 -2.50472 0.50359 2.80924 -1.54109 -1.23474 
2.80924 -1.54109 0.50359 2.8105 -2.1822 -1.34636 2.8105 -2.1822 0.61521 
2.8105 -1.86362 -1.34636 2.8105 -1.86362 0.61521 2.81054 -2.29007 -1.32262 
2.81054 -2.29007 0.59146 2.81054 -1.75574 -1.32262 2.81054 -1.75574 0.59146 
2.81165 -2.71252 -1.08076 2.81165 -1.3333 -1.08076 2.8117 -2.61398 -1.16412 
2.8117 -1.43183 -1.16412 2.8117 -1.43183 0.43297 2.82234 -2.12947 -1.35206 
2.82234 -2.12947 0.62091 2.82234 -1.91635 -1.35206 2.82234 -1.91635 0.62091 
2.82839 -2.83242 -0.93799 2.83381 -2.07617 -1.35486 2.83381 -2.07617 0.62371 
2.83381 -1.96965 -1.35486 2.83381 -1.96965 0.62371 2.8396 -2.7528 -1.03428 
2.84377 -2.44475 -1.26043 2.84377 -2.44475 0.52928 2.84377 -1.60107 -1.26043 
2.84377 -1.60107 0.52928 2.8446 -2.02291 -1.35475 2.8446 -2.02291 0.6236 
2.84644 -2.34089 -1.30196 2.84644 -2.34089 0.5708 2.84644 -1.70492 -1.30196 
2.84644 -1.70492 0.5708 2.8473 -2.23423 -1.3315 2.8473 -2.23423 0.60035 
2.8473 -1.81158 -1.3315 2.8473 -1.81158 0.60035 2.84745 -2.55875 -1.19654 
2.84745 -2.55875 0.46539 2.84745 -1.48707 0.46539 2.84862 -2.66251 -1.11936 
2.84862 -1.38331 0.3882 2.85946 -2.18195 -1.33954 2.85946 -2.18195 0.60838 
2.85946 -1.86387 -1.33954 2.85946 -1.86387 0.60838 2.86318 -2.85072 -0.90167 
2.86692 -2.79009 -0.98433 2.87115 -2.1292 -1.3447 2.87115 -2.1292 0.61354 
2.87115 -1.91662 -1.3447 2.87115 -1.91662 0.61354 2.87698 -2.7046 -1.07495 
2.88171 -2.39091 -1.27705 2.88171 -2.39091 0.54589 2.88171 -1.65491 0.54589 
2.88232 -2.07613 -1.34698 2.88232 -2.07613 0.61582 2.88232 -1.96969 -1.34698 
2.88232 -1.96969 0.61582 2.8824 -2.50001 -1.22483 2.8824 -2.50001 0.49368 
2.8824 -1.54581 0.49368 2.88345 -2.28536 -1.31251 2.88345 -2.28536 0.58135 
2.88345 -1.76045 0.58135 2.88479 -2.60908 -1.15391 2.88479 -1.43674 0.42275 
2.89296 -2.82372 -0.93183 2.89296 -2.02291 -1.34636 2.89296 -2.02291 0.61521 
2.89667 -2.23441 -1.32252 2.89667 -2.23441 0.59137 2.89667 -1.8114 -1.32252 
2.89667 -1.8114 0.59137 2.90453 -2.74359 -1.02732 2.90882 -2.18198 -1.33005 
2.90882 -2.18198 0.59889 2.90882 -1.86384 -1.33005 2.90882 -1.86384 0.59889 
2.91477 -2.65117 -1.11274 2.91574 -2.43907 -1.24838 2.91574 -2.43907 0.51723 
2.91574 -1.60675 0.51723 2.91881 -2.33537 -1.28946 2.91881 -2.33537 0.5583 
2.91881 -1.71045 0.5583 2.91996 -2.5525 -1.18424 2.91996 -2.5525 0.45308 
2.91996 -1.49332 0.45308 2.92062 -2.12886 -1.33468 2.92062 -2.12886 0.60352 
2.92062 -1.91696 -1.33468 2.92062 -1.91696 0.60352 2.93114 -2.77931 -0.97668 
2.93175 -2.0757 -1.33641 2.93175 -2.0757 0.60525 2.93175 -1.97012 -1.33641 
2.93175 -1.97012 0.60525 2.93252 -2.28509 -1.30163 2.93252 -2.28509 0.57048 
2.93252 -1.76073 0.57048 2.94085 -2.02291 -1.33561 2.94085 -2.02291 0.60445 
2.94293 -2.69218 -1.06701 2.94555 -2.23406 -1.31113 2.94555 -2.23406 0.57997 
2.94555 -1.81176 0.57997 2.95049 -2.59598 -1.14517 2.95049 -1.44984 0.41402 
2.95322 -2.38404 -1.26245 2.95322 -2.38404 0.53129 2.95322 -1.66178 0.53129 
2.95394 -2.49309 -1.21018 2.95394 -2.49309 0.47903 2.95394 -1.55273 0.47903 
2.95669 -2.81158 -0.92326 2.95792 -2.18139 -1.31808 2.95792 -2.18139 0.58692 
2.95792 -1.86442 0.58692 2.96761 -2.33469 -1.27664 2.96761 -2.33469 0.54548 
2.96761 -1.71113 0.54548 2.96952 -2.12826 -1.32219 2.96952 -2.12826 0.59103 
2.96952 -1.91756 0.59103 2.97049 -2.73027 -1.01774 2.97924 -2.07566 -1.32373 
2.97924 -2.07566 0.59257 2.97924 -1.97016 0.59257 2.97993 -2.63696 -1.10272 
2.98125 -2.2842 -1.2883 2.98125 -2.2842 0.55715 2.98125 -1.76162 0.55715 
2.98531 -2.53742 -1.17345 2.98531 -2.53742 0.44229 2.98531 -1.5084 0.44229 
2.98654 -2.43116 -1.2316 2.98654 -2.43116 0.50045 2.98654 -1.61466 0.50045 
2.98815 -2.02291 0.59136 2.9938 -2.23317 -1.29736 2.9938 -2.23317 0.5662 
2.9938 -1.81265 0.5662 2.99678 -2.76471 -0.96589 3.00157 -2.3827 -1.2478 
3.00157 -2.3827 0.51665 3.00157 -1.66312 0.51665 3.00609 -2.18035 -1.30377 
3.00609 -2.18035 0.57262 3.00609 -1.86547 0.57262 3.00828 -2.67683 -1.05553 
3.0155 -2.57997 -1.13291 3.01573 -2.33321 -1.2615 3.01573 -2.33321 0.53034 
3.01573 -1.7126 0.53034 3.01665 -2.12822 -1.30754 3.01665 -2.12822 0.57638 
3.01665 -1.9176 0.57638 3.01863 -2.47653 -1.19705 3.01863 -2.47653 0.46589 
3.01863 -1.56929 0.46589 3.01931 -2.79607 -0.91229 3.0263 -2.07553 0.57748 
3.0263 -1.97028 0.57748 3.02899 -2.28285 -1.27265 3.02899 -2.28285 0.5415 
3.02899 -1.76296 0.5415 3.03476 -2.02291 0.57597 3.03519 -2.71368 -1.00515 
3.03642 -2.43199 -1.21295 3.03642 -2.43199 0.48179 3.03642 -1.61383 0.48179 
3.04131 -2.23175 -1.28124 3.04131 -2.23175 0.55008 3.04131 -1.81406 0.55008 
3.04381 -2.61997 -1.08935 3.04934 -2.51996 -1.15893 3.04934 -2.51996 0.42778 
3.04934 -1.52586 0.42778 3.05139 -2.38331 -1.22879 3.05139 -2.38331 0.49763 
3.05139 -1.66251 0.49763 3.05266 -2.18006 -1.28722 3.05266 -2.18006 0.55606 
3.05266 -1.86575 0.55606 3.05865 -2.74704 -0.95334 3.063 -2.12793 0.55943 
3.063 -1.91789 0.55943 3.06566 -2.33336 -1.24213 3.06566 -2.33336 0.51097 
3.06566 -1.71245 0.51097 3.06781 -2.47639 -1.17644 3.06781 -2.47639 0.44529 
3.06781 -1.56943 0.44529 3.0717 -2.65875 -1.04082 3.07231 -2.07549 0.56018 
3.07231 -1.97032 0.56018 3.07854 -2.56126 -1.11742 3.07884 -2.28281 -1.25288 
3.07884 -2.28281 0.52172 3.07884 -1.763 0.52172 3.08055 -2.02291 0.5583 
3.08534 -2.43166 -1.19189 3.08534 -2.43166 0.46073 3.08534 -1.61416 0.46073 
3.09186 -2.23015 -1.26102 3.09186 -2.23015 0.52987 3.09186 -1.81567 0.52987 
3.09783 -2.51888 -1.13632 3.09783 -2.51888 0.40516 3.10052 -2.38265 -1.20728 
3.10052 -2.38265 0.47612 3.10052 -1.66316 0.47612 3.10308 -2.17829 0.53534 
3.10308 -1.86752 0.53534 3.11342 -2.12573 0.53816 3.11342 -1.92009 0.53816 
3.11454 -2.33262 -1.22025 3.11454 -2.33262 0.48909 3.11454 -1.7132 0.48909 
3.11616 -2.47499 -1.15339 3.11616 -2.47499 0.42224 3.11616 -1.57083 0.42224 
3.12257 -2.07319 0.53836 3.12257 -1.97263 0.53836 3.12542 -2.02291 0.53841 
3.12854 -2.28066 -1.2305 3.12854 -2.28066 0.49934 3.12854 -1.76516 0.49934 
3.13316 -2.43017 -1.16849 3.13316 -2.43017 0.43733 3.13316 -1.61565 0.43733 
3.14125 -2.22793 0.50699 3.14125 -1.81789 0.50699 3.14518 -2.51638 0.38034 
3.14823 -2.38093 -1.1835 3.14823 -2.38093 0.45234 3.14823 -1.66488 0.45234 
3.15257 -2.1758 0.51184 3.15257 -1.87002 0.51184 3.16259 -2.12323 0.51418 
3.16259 -1.92259 0.51418 3.16305 -2.47252 0.39696 3.16305 -1.5733 0.39696 
3.1634 -2.32997 -1.19563 3.1634 -2.32997 0.46448 3.1634 -1.71585 0.46448 
3.16652 -2.07313 0.51638 3.16652 -1.97269 0.51638 3.16926 -2.02291 0.51634 
3.17722 -2.27778 0.47422 3.17722 -1.76804 0.47422 3.17974 -2.42752 0.41165 
3.17974 -1.61829 0.41165 3.18931 -2.22509 0.48154 3.18931 -1.82072 0.48154 
3.19208 -2.51254 0.35276 3.19605 -2.37748 0.42568 3.19605 -1.66833 0.42568 
3.20044 -2.1728 0.48587 3.20044 -1.87302 0.48587 3.20563 -2.12313 0.49007 
3.20563 -1.92269 0.49007 3.20955 -2.07297 0.49213 3.20955 -1.97285 0.49213 
3.20975 -2.46836 0.36896 3.21087 -2.32639 0.43737 3.21087 -1.71942 0.43737 
3.21197 -2.02291 0.49215 3.22418 -2.2744 0.44667 3.22418 -1.77141 0.44667 
3.22496 -2.42373 0.38377 3.22496 -1.62209 0.38377 3.23592 -2.22166 0.45356 
3.23592 -1.82415 0.45356 3.23751 -2.50725 0.32305 3.24106 -2.37343 0.39736 
3.24106 -1.67239 0.39736 3.24236 -2.17241 0.45976 3.24236 -1.8734 0.45976 
3.24743 -2.12279 0.46388 3.24743 -1.92303 0.46388 3.25113 -2.07291 0.46593 
3.25113 -1.97291 0.46593 3.25344 -2.02291 0.46589 3.25377 -2.46356 0.33926 
3.25582 -2.32181 0.40859 3.25582 -1.724 0.40859 3.26868 -2.4188 0.35375 
3.26868 -1.62701 0.35375 3.26889 -2.2696 0.41742 3.26889 -1.77622 0.41742 
3.27706 -2.22149 0.42505 3.27706 -1.82432 0.42505 3.28033 -2.50146 0.29148 
3.2835 -2.17216 0.43114 3.2835 -1.87365 0.43114 3.28481 -2.36811 0.36677 
3.28481 -1.67771 0.36677 3.28868 -2.12222 0.43509 3.28868 -1.9236 0.43509 
3.29236 -2.07227 0.43701 3.29236 -1.97355 0.43701 3.29357 -2.02291 0.43763 
3.2964 -2.45751 0.30738 3.29917 -2.31638 0.3776 3.29917 -1.72944 0.3776 
3.30871 -2.2689 0.38699 3.30871 -1.77692 0.38699 3.31078 -2.41275 0.3217 
3.31675 -2.22082 0.39456 3.31675 -1.82499 0.39456 3.32148 -2.4943 0.25803 
3.32339 -2.1713 0.40039 3.32339 -1.87452 0.40039 3.32663 -2.36178 0.33429 
3.32663 -1.68404 0.33429 3.32844 -2.12139 0.40428 3.32844 -1.92442 0.40428 
3.33112 -2.07221 0.40679 3.33112 -1.9736 0.40679 3.33226 -2.02291 0.40743 
3.33708 -2.45046 0.27364 3.33766 -2.31516 0.34524 3.33766 -1.73066 0.34524 
3.34717 -2.26758 0.35452 3.34717 -1.77823 0.35452 3.35115 -2.40559 0.2877 
3.35489 -2.21966 0.36216 3.35489 -1.82616 0.36216 3.35493 -2.50146 0.21688 
3.3615 -2.17005 0.36786 3.3615 -1.87577 0.36786 3.36364 -2.3598 0.30019 
3.36364 -1.68602 0.30019 3.36582 -2.12128 0.3721 3.36582 -1.92454 0.3721 
3.36853 -2.07203 0.37456 3.36853 -1.97378 0.37456 3.36943 -2.02291 0.37537 
3.37083 -2.45751 0.23296 3.37453 -2.31319 0.31108 3.37453 -1.73262 0.31108 
3.38378 -2.26589 0.32034 3.38378 -1.77993 0.32034 3.38515 -2.41275 0.24734 
3.38649 -2.50725 0.17406 3.39139 -2.218 0.32794 3.39139 -1.82782 0.32794 
3.39732 -2.16964 0.33388 3.39732 -1.87618 0.33388 3.39774 -2.36178 0.26319 
3.40157 -2.12093 0.33812 3.40157 -1.92489 0.33812 3.4027 -2.46356 0.19033 
3.40412 -2.07198 0.34068 3.40412 -1.97384 0.34068 3.40497 -2.02291 0.34153 
3.40868 -2.31516 0.27421 3.40868 -1.73066 0.27421 3.4172 -2.4188 0.20524 
3.41796 -2.26758 0.28373 3.41796 -1.77823 0.28373 3.42561 -2.21966 0.29145 
3.42561 -1.82616 0.29145 3.43022 -2.36811 0.22136 3.43131 -2.17005 0.29806 
3.43131 -1.87577 0.29806 3.43554 -2.12128 0.30237 3.43554 -1.92454 0.30237 
3.438 -2.07203 0.30508 3.438 -1.97378 0.30508 3.43882 -2.02291 0.30598 
3.44104 -2.31638 0.23573 3.44104 -1.72944 0.23573 3.45044 -2.2689 0.24526 
3.45044 -1.77692 0.24526 3.458 -2.22082 0.25331 3.458 -1.82499 0.25331 
3.46081 -2.37343 0.17762 3.46383 -2.1713 0.25994 3.46383 -1.87452 0.25994 
3.46772 -2.12139 0.265 3.46772 -1.92442 0.265 3.47024 -2.07221 0.26768 
3.47024 -1.9736 0.26768 3.47088 -2.02291 0.26882 3.47204 -2.32181 0.19238 
3.47204 -1.724 0.19238 3.48086 -2.2696 0.20544 3.48086 -1.77622 0.20544 
3.4885 -2.22149 0.21362 3.4885 -1.82432 0.21362 3.49458 -2.17216 0.22006 
3.49458 -1.87365 0.22006 3.49854 -2.12222 0.22524 3.49854 -1.9236 0.22524 
3.50045 -2.07227 0.22892 3.50045 -1.97355 0.22892 3.50107 -2.02291 0.23012 
3.51011 -1.77141 0.16073 3.51701 -2.22166 0.17248 3.51701 -1.82415 0.17248 
3.5232 -2.17241 0.17891 3.5232 -1.8734 0.17891 3.52733 -2.12279 0.18399 
3.52733 -1.92303 0.18399 3.52934 -2.02291 0.18999 3.52937 -2.07291 0.18768 
3.52937 -1.97291 0.18768 3.53766 -1.76804 0.11378 3.54498 -1.82072 0.12587 
3.54931 -2.1728 0.13699 3.54931 -1.87302 0.13699 3.55351 -2.12313 0.14218 
3.55351 -1.92269 0.14218 3.55558 -2.07297 0.14611 3.55558 -1.97285 0.14611 
3.5556 -2.02291 0.14852 3.56279 -1.76516 0.06509 3.57044 -1.81789 0.0778 
3.57529 -1.87002 0.08913 3.57762 -1.92259 0.09915 3.57979 -2.02291 0.10582 
3.57982 -2.07313 0.10308 3.57982 -1.97269 0.10308 3.60161 -1.92009 0.04997 
3.6018 -1.97263 0.05912 0.77901 -2.77969 0.40597 0.78521 -2.73044 0.39953 
0.7921 -2.6777 0.38779 0.8014 -2.62571 0.37448 0.80763 -2.77994 0.44711 
0.81372 -2.73061 0.44067 0.82135 -2.6825 0.43249 0.83018 -2.63029 0.41943 
0.83838 -2.7808 0.487 0.84141 -2.57867 0.40467 0.84421 -2.73128 0.48036 
0.85178 -2.6832 0.47231 0.855 -2.52837 0.38857 0.86117 -2.63572 0.46278 
0.86981 -2.48374 0.37335 0.8709 -2.78205 0.52511 0.87199 -2.58399 0.44841 
0.87661 -2.73244 0.5185 0.88425 -2.68452 0.51078 0.88501 -2.5333 0.43229 
0.88601 -2.43956 0.35569 0.89353 -3.22144 -0.77832 0.89353 -2.63694 0.50126 
0.89951 -2.48854 0.41738 0.90416 -2.39637 0.3367 0.90448 -3.26806 -0.76729 
0.90448 -2.59032 0.49024 0.90489 -2.78246 0.56093 0.91083 -2.7341 0.55499 
0.91572 -2.44485 0.40111 0.91707 -2.53935 0.47439 0.91843 -3.17217 -0.82444 
0.91843 -2.68621 0.54739 0.92411 -2.35476 0.31679 0.92769 -3.21948 -0.81519 
0.92769 -2.63891 0.53813 0.92911 -2.29335 0.23531 0.93139 -2.49459 0.46001 
0.9335 -2.40144 0.38248 0.93857 -3.26608 -0.8043 0.93857 -2.5923 0.52725 
0.94071 -3.07633 -0.87197 0.94071 -2.78205 0.59492 0.945 -2.31532 0.29555 
0.94729 -2.45064 0.44393 0.94732 -3.12594 -0.86627 0.94732 -2.73244 0.58921 
0.95107 -3.31188 -0.79181 0.95107 -2.54651 0.51476 0.95299 -2.35938 0.36252 
0.95504 -3.17387 -0.85862 0.95504 -2.68452 0.58157 0.96456 -3.22144 -0.84934 
0.96456 -2.63694 0.57229 0.96466 -2.40809 0.4265 0.96477 -2.23842 0.19879 
0.96513 -3.35675 -0.77774 0.96513 -2.50164 0.50069 0.97352 -2.31966 0.3416 
0.97377 -3.02768 -0.90838 0.97558 -3.26806 -0.8384 0.97558 -2.59032 0.56134 
0.97882 -2.25846 0.26002 0.97882 -3.07758 -0.90449 0.97882 -2.7808 0.62744 
0.98073 -2.4578 0.48509 0.98379 -2.36567 0.40677 0.98546 -3.12711 -0.89866 
0.98546 -2.73128 0.62161 0.99143 -3.31903 -0.82581 0.99143 -2.53935 0.54876 
0.99351 -3.17518 -0.8911 0.99351 -2.6832 0.61405 0.99559 -2.28142 0.31952 
0.99784 -2.41509 0.46798 1.00304 -3.22266 -0.8817 1.00304 -2.63572 0.60465 
1.00407 -2.32579 0.38643 1.00581 -3.3638 -0.81149 1.00581 -2.49459 0.53443 
1.00865 -2.92919 -0.94173 1.00985 -2.97855 -0.94111 1.01353 -3.0285 -0.9392 
1.01641 -2.37362 0.44941 1.01658 -2.20506 0.22226 1.01741 -3.27439 -0.87088 
1.01741 -2.58399 0.59383 1.01871 -3.07845 -0.93524 1.01871 -2.77994 0.65819 
1.02189 -3.40775 -0.79558 1.02189 -2.45064 0.51853 1.02515 -3.12778 -0.92916 
1.02515 -2.73061 0.6521 1.02581 -2.28716 0.36454 1.03164 -2.22614 0.28304 
1.03333 -3.17588 -0.92152 1.03333 -2.6825 0.64447 1.03353 -3.32509 -0.85786 
1.03353 -2.5333 0.58081 1.03639 -2.33349 0.42943 1.03932 -3.45029 -0.77821 
1.03932 -2.40809 0.50116 1.04639 -3.2281 -0.9127 1.04639 -2.63029 0.63564 
1.04844 -3.36985 -0.84336 1.04844 -2.48854 0.56631 1.04878 -2.92919 -0.97 
1.04878 -2.2503 0.34152 1.05109 -2.97919 -0.97003 1.05109 -2.87919 -0.97003 
1.05478 -3.02907 -0.96799 1.05478 -2.82931 -0.96799 1.05775 -2.2948 0.40807 
1.05905 -3.49271 -0.75909 1.05905 -2.36567 0.48204 1.05985 -3.0787 -0.96386 
1.05985 -2.77969 -0.96386 1.05985 -2.77969 0.68681 1.06115 -3.27971 -0.90147 
1.06115 -2.57867 0.62441 1.06471 -3.41353 -0.82715 1.06471 -2.44485 0.5501 
1.06629 -3.12795 -0.95767 1.06629 -2.73044 -0.95767 1.06629 -2.73044 0.68061 
1.07726 -3.33001 -0.88787 1.07726 -2.52837 0.61082 1.07803 -3.18069 -0.95077 
1.07803 -2.6777 -0.95077 1.07803 -2.6777 0.67372 1.07939 -2.32579 0.46175 
1.08042 -2.25763 0.38541 1.08334 -3.45694 -0.80937 1.08334 -2.40144 0.53232 
1.08654 -2.1969 0.30376 1.09024 -2.92919 -0.99625 1.09134 -3.23268 -0.94147 
1.09134 -2.62571 -0.94147 1.09134 -2.62571 0.66442 1.09247 -3.37465 -0.87306 
1.09247 -2.48374 0.59601 1.09266 -2.97925 -0.99624 1.09266 -2.87913 -0.99624 
1.09658 -3.02941 -0.99417 1.09658 -2.82897 -0.99417 1.10128 -2.28716 0.44002 
1.10178 -3.07908 -0.98997 1.10178 -2.7793 -0.98997 1.10178 -2.7793 0.71292 
1.1033 -3.49901 -0.78988 1.1033 -2.35938 0.51283 1.10435 -2.22209 0.36147 
1.10617 -3.28377 -0.92979 1.10617 -2.57462 -0.92979 1.10617 -2.57462 0.65273 
1.11014 -3.41882 -0.85687 1.11014 -2.43956 0.57982 1.11262 -2.16438 0.27773 
1.1129 -3.13138 -0.98564 1.1129 -2.72701 -0.98564 1.1129 -2.72701 0.70859 
1.12247 -3.33381 -0.91575 1.12247 -2.52458 -0.91575 1.12247 -2.52458 0.6387 
1.12422 -3.53873 -0.76935 1.12422 -2.31966 0.4923 1.1243 -2.2503 0.41704 
1.12499 -3.18406 -0.97832 1.12499 -2.67432 -0.97832 1.12499 -2.67432 0.70127 
1.12912 -3.46201 -0.83871 1.12912 -2.39637 0.56166 1.12948 -2.18824 0.33634 
1.13295 -2.92919 -1.02045 1.13569 -2.97941 -1.02048 1.13569 -2.87897 -1.02048 
1.13881 -3.23625 -0.96858 1.13881 -2.62213 -0.96858 1.13881 -2.62213 0.69153 
1.13917 -3.3788 -0.90106 1.13917 -2.47958 -0.90106 1.13917 -2.47958 0.62401 
1.13962 -3.02951 -1.01828 1.13962 -2.82887 -1.01828 1.1463 -3.57696 -0.74729 
1.1463 -2.28142 0.47024 1.14903 -3.50362 -0.81876 1.14903 -2.35476 0.54171 
1.14964 -3.08208 -1.01595 1.14964 -2.7763 -1.01595 1.14964 -2.7763 0.7389 
1.15399 -3.28722 -0.95645 1.15399 -2.57117 -0.95645 1.15399 -2.57117 0.67939 
1.15576 -2.15618 0.31006 1.15703 -3.42266 -0.88445 1.15703 -2.43572 0.6074 
1.16097 -3.13421 -1.0111 1.16097 -2.72417 -1.0111 1.16097 -2.72417 0.73405 
1.16206 -2.1969 0.37928 1.16906 -3.33645 -0.94143 1.16906 -2.52193 -0.94143 
1.16906 -2.52193 0.66438 1.17027 -3.54307 -0.79787 1.17027 -2.31532 0.52082 
1.17368 -3.18694 -1.00345 1.17368 -2.67144 -1.00345 1.17368 -2.67144 0.72639 
1.17603 -3.46528 -0.86596 1.17603 -2.39311 0.5889 1.17679 -2.92919 -1.04252 
1.17965 -2.97947 -1.04246 1.17965 -2.87891 -1.04246 1.18279 -3.63225 -0.71124 
1.18279 -2.22614 0.43418 1.18605 -3.38127 -0.92634 1.18605 -2.47711 -0.92634 
1.18605 -2.47711 0.64929 1.18768 -3.2389 -0.9932 1.18768 -2.61948 -0.9932 
1.18768 -2.61948 0.71615 1.18809 -3.69401 -0.63025 1.18809 -2.16438 0.3532 
1.18879 -3.03201 -1.04226 1.18879 -2.82637 -1.04226 1.18879 -2.82637 0.76521 
1.1961 -3.50654 -0.84563 1.1961 -2.35184 0.56858 1.19913 -3.08458 -1.03945 
1.19913 -2.77381 -1.03945 1.19913 -2.77381 0.76239 1.2017 -3.28894 -0.98022 
1.2017 -2.56945 -0.98022 1.2017 -2.56945 0.70317 1.20438 -3.42516 -0.90927 
1.20438 -2.43322 0.63222 1.2058 -3.59992 -0.76405 1.2058 -2.25846 0.487 
1.21035 -3.13643 -1.03397 1.21035 -2.72195 -1.03397 1.21035 -2.72195 0.75692 
1.21534 -3.72485 -0.60286 1.21534 -2.13354 0.32581 1.21688 -3.33794 -0.96484 
1.21688 -2.52044 -0.96484 1.21688 -2.52044 0.68779 1.22166 -3.68354 -0.67193 
1.22166 -2.92919 -1.06241 1.22166 -2.17485 0.39488 1.22337 -3.1891 -1.02583 
1.22337 -2.66929 -1.02583 1.22337 -2.66929 0.74878 1.22367 -3.46755 -0.89037 
1.22367 -2.39084 0.61331 1.22991 -2.98178 -1.06428 1.22991 -2.87661 -1.06428 
1.23051 -3.56504 -0.81376 1.23051 -2.29335 0.53671 1.23441 -3.38267 -0.94939 
1.23441 -2.47571 -0.94939 1.23441 -2.47571 0.67234 1.23655 -3.23965 -1.01508 
1.23655 -2.61874 -1.01508 1.23655 -2.61874 0.73803 1.23921 -3.03421 -1.06354 
1.23921 -2.82417 -1.06354 1.23921 -2.82417 0.78649 1.24351 -3.75358 -0.57463 
1.24356 -3.65332 -0.72629 1.24356 -2.20506 0.44924 1.24869 -3.71476 -0.64488 
1.24869 -2.14363 0.36783 1.24955 -3.08635 -1.06017 1.24955 -2.77204 -1.06017 
1.24955 -2.77204 0.78312 1.25082 -3.28959 -1.00174 1.25082 -2.56879 -1.00174 
1.25082 -2.56879 0.72468 1.25288 -3.42624 -0.93188 1.25288 -2.43214 0.65483 
1.2584 -3.52625 -0.8623 1.2584 -2.33213 0.58524 1.2609 -3.13804 -1.05418 
1.2609 -2.72035 -1.05418 1.2609 -2.72035 0.77713 1.26579 -3.33827 -0.9859 
1.26579 -2.52011 -0.9859 1.26579 -2.52011 0.70884 1.26703 -3.61996 -0.7781 
1.26703 -2.23842 0.50105 1.26746 -2.92919 -1.08007 1.27102 -3.81111 -0.47185 
1.2732 -3.78105 -0.54433 1.27322 -3.18914 -1.0456 1.27322 -2.66925 -1.0456 
1.27322 -2.66925 0.76855 1.27591 -2.98182 -1.08159 1.27591 -2.87657 -1.08159 
1.27658 -3.74406 -0.6166 1.28291 -3.70236 -0.68524 1.28291 -2.15603 0.40818 
1.28359 -3.38281 -0.97 1.28359 -2.47557 -0.97 1.28359 -2.47557 0.69294 
1.28557 -3.0345 -1.08049 1.28557 -2.82388 -1.08049 1.28557 -2.82388 0.80343 
1.28648 -3.2395 -1.03445 1.28648 -2.61889 -1.03445 1.28648 -2.61889 0.75739 
1.28672 -3.48626 -0.90585 1.28672 -2.37213 0.6288 1.29394 -3.58311 -0.82848 
1.29394 -2.27527 0.55142 1.29612 -3.08663 -1.07672 1.29612 -2.77175 -1.07672 
1.29612 -2.77175 0.79967 1.30065 -3.28898 -1.02075 1.30065 -2.5694 -1.02075 
1.30065 -2.5694 0.7437 1.30202 -3.83318 -0.44085 1.30326 -3.80566 -0.51421 
1.30544 -3.671 -0.73884 1.30544 -2.18739 0.46179 1.30609 -3.77196 -0.58662 
1.30841 -3.13945 -1.0703 1.30841 -2.71893 -1.0703 1.30841 -2.71893 0.79325 
1.31062 -3.73215 -0.65717 1.31062 -2.12624 0.38012 1.31406 -2.92919 -1.09547 
1.31567 -3.33744 -1.00455 1.31567 -2.52094 -1.00455 1.31567 -2.52094 0.7275 
1.3169 -3.4437 -0.9464 1.3169 -2.41468 0.66935 1.32096 -3.19048 -1.06125 
1.32096 -2.6679 -1.06125 1.32096 -2.6679 0.7842 1.32228 -3.54325 -0.87567 
1.32228 -2.31514 0.59861 1.32298 -2.98194 -1.09667 1.32298 -2.87644 -1.09667 
1.32298 -2.87644 0.81962 1.33172 -3.63655 -0.79069 1.33172 -2.22183 0.51364 
1.3327 -3.03454 -1.09514 1.3327 -2.82384 -1.09514 1.3327 -2.82384 0.81809 
1.33375 -3.85307 -0.40912 1.33425 -3.82827 -0.48305 1.3346 -3.24097 -1.04959 
1.3346 -2.61741 -1.04959 1.3346 -2.61741 0.77253 1.33636 -3.79771 -0.5555 
1.34007 -3.76034 -0.62777 1.34429 -3.08768 -1.09103 1.34429 -2.77071 -1.09103 
1.34429 -2.77071 0.81397 1.34553 -3.71787 -0.6962 1.34553 -2.14052 0.41915 
1.34828 -3.39937 -0.98313 1.34828 -2.45901 -0.98313 1.34828 -2.45901 0.70608 
1.34899 -3.29032 -1.0354 1.34899 -2.56806 -1.0354 1.34899 -2.56806 0.75835 
1.35172 -3.50226 -0.91812 1.35172 -2.35612 0.64107 1.35666 -3.14034 -1.08408 
1.35666 -2.71804 -1.08408 1.35666 -2.71804 0.80703 1.35928 -3.59847 -0.83996 
1.35928 -2.25992 0.56291 1.36137 -2.92919 -1.10856 1.36587 -3.84857 -0.45137 
1.36613 -3.87074 -0.37674 1.36722 -3.82067 -0.52458 1.3697 -3.19137 -1.07458 
1.3697 -2.66701 -1.07458 1.3697 -2.66701 0.79753 1.37019 -3.7866 -0.59681 
1.37046 -2.98198 -1.10936 1.37046 -2.8764 -1.10936 1.37046 -2.8764 0.8323 
1.37107 -3.68559 -0.74962 1.37107 -2.17279 0.47257 1.37483 -3.74643 -0.66715 
1.37483 -2.11195 0.3901 1.3816 -3.03514 -1.10763 1.3816 -2.82324 -1.10763 
1.3816 -2.82324 0.83058 1.38226 -3.45878 -0.95719 1.38226 -2.3996 0.68014 
1.3834 -3.24165 -1.06241 1.3834 -2.61673 -1.06241 1.3834 -2.61673 0.78535 
1.38648 -3.34535 -1.02133 1.38648 -2.51303 -1.02133 1.38648 -2.51303 0.74428 
1.38744 -3.55745 -0.88568 1.38744 -2.30093 0.60863 1.3934 -3.08826 -1.10299 
1.3934 -2.77012 -1.10299 1.3934 -2.77012 0.82594 1.39768 -3.64988 -0.80027 
1.39768 -2.20851 0.52321 1.39867 -3.84146 -0.49272 1.39908 -3.88613 -0.34379 
1.40028 -3.86868 -0.4137 1.40069 -3.81054 -0.56484 1.40472 -3.77294 -0.63676 
1.40554 -3.1407 -1.09547 1.40554 -2.71769 -1.09547 1.40554 -2.71769 0.81842 
1.40926 -3.73 -0.70478 1.40926 -2.92919 -1.11931 1.40926 -2.92919 0.84226 
1.40926 -2.12838 0.42773 1.41742 -3.51536 -0.92686 1.41742 -2.34302 0.64981 
1.41876 -3.19165 -1.08546 1.41876 -2.66674 -1.08546 1.41876 -2.66674 0.8084 
1.41982 -3.40629 -0.99778 1.41982 -2.45209 -0.99778 1.41982 -2.45209 0.72073 
1.41989 -2.98241 -1.11992 1.41989 -2.87597 -1.11992 1.41989 -2.87597 0.84287 
1.4205 -3.29719 -1.05 1.4205 -2.56119 -1.05 1.4205 -2.56119 0.77294 
1.42523 -3.61089 -0.8479 1.42523 -2.2475 0.57085 1.43107 -3.03548 -1.11765 
1.43107 -2.8229 -1.11765 1.43107 -2.8229 0.84059 1.43205 -3.83177 -0.53308 
1.43296 -3.86207 -0.45533 1.43321 -3.88422 -0.38069 1.4351 -3.79732 -0.60512 
1.43529 -3.69637 -0.75728 1.43529 -2.16201 0.48023 1.43903 -3.75701 -0.67462 
1.43903 -2.10138 0.39757 1.44275 -3.08823 -1.11248 1.44275 -2.77015 -1.11248 
1.44275 -2.77015 0.83543 1.45359 -3.56879 -0.8923 1.45359 -2.28959 0.61525 
1.45477 -3.46503 -0.96949 1.45477 -2.39335 0.69244 1.45492 -3.14052 -1.10445 
1.45492 -2.71787 -1.10445 1.45492 -2.71787 0.8274 1.45577 -3.24718 -1.07491 
1.45577 -2.61121 -1.07491 1.45577 -2.61121 0.79786 1.45762 -2.92919 -1.1277 
1.45762 -2.92919 0.85065 1.45845 -3.35103 -1.03338 1.45845 -2.50735 -1.03338 
1.45845 -2.50735 0.75633 1.46261 -3.65908 -0.80723 1.46261 -2.1993 0.53018 
1.46592 -3.81951 -0.57231 1.46637 -3.85277 -0.49625 1.46673 -3.8975 -0.34693 
1.46777 -3.87988 -0.41698 1.46841 -2.98245 -1.12781 1.46841 -2.87593 -1.12781 
1.46841 -2.87593 0.85076 1.46944 -3.78204 -0.64296 1.47382 -3.7387 -0.71094 
1.47382 -2.11968 0.43388 1.47988 -3.03575 -1.12501 1.47988 -2.82263 -1.12501 
1.47988 -2.82263 0.84796 1.49052 -3.52027 -0.93707 1.49052 -2.33812 0.66002 
1.49057 -3.6188 -0.85371 1.49057 -2.23958 0.57666 1.49168 -3.19636 -1.09557 
1.49168 -2.66203 -1.09557 1.49168 -2.66203 0.81852 1.49171 -3.08848 -1.11931 
1.49171 -2.7699 -1.11931 1.49171 -2.7699 0.84226 1.49297 -3.41101 -1.00769 
1.49297 -2.44738 -1.00769 1.49297 -2.44738 0.73064 1.49346 -3.30182 -1.05986 
1.49346 -2.55657 -1.05986 1.49346 -2.55657 0.78281 1.50016 -3.84096 -0.53579 
1.50018 -3.80473 -0.61031 1.50075 -3.7037 -0.76255 1.50075 -2.15469 0.4855 
1.5011 -3.87115 -0.45799 1.50127 -3.89327 -0.38334 1.50415 -3.76415 -0.67964 
1.50415 -2.09424 0.40259 1.50633 -2.92919 -1.13371 1.50633 -2.92919 0.85666 
1.51753 -2.98256 -1.13332 1.51753 -2.98256 0.85627 1.51753 -2.87583 -1.13332 
1.51753 -2.87583 0.85627 1.5281 -3.46836 -0.97727 1.5281 -2.39003 0.70022 
1.52815 -3.66512 -0.81129 1.52815 -2.19327 0.53424 1.52875 -3.57434 -0.89884 
1.52875 -2.28405 0.62179 1.52895 -3.25098 -1.08233 1.52895 -2.60741 -1.08233 
1.52895 -2.60741 0.80528 1.52899 -3.03577 -1.12997 1.52899 -2.82262 -1.12997 
1.52899 -2.82262 0.85292 1.52942 -3.14232 -1.11267 1.52942 -2.71607 -1.11267 
1.52942 -2.71607 0.83562 1.5312 -3.35445 -1.04064 1.5312 -2.50393 -1.04064 
1.5312 -2.50393 0.76359 1.53472 -3.85971 -0.49809 1.53474 -3.78747 -0.64698 
1.53474 -2.07092 0.36992 1.53497 -3.826 -0.57547 1.53503 -3.90431 -0.3491 
1.5359 -3.88662 -0.41895 1.53894 -3.74394 -0.71464 1.53894 -2.11444 0.43759 
1.55528 -2.92919 -1.13732 1.55528 -2.92919 0.86027 1.56611 -3.524 -0.94148 
1.56611 -2.33438 0.66443 1.56611 -3.41336 -1.01267 1.56611 -2.44502 -1.01267 
1.56611 -2.44502 0.73561 1.56615 -3.62254 -0.85811 1.56615 -2.23584 0.58106 
1.56615 -3.70749 -0.76526 1.56615 -2.1509 0.48821 1.56656 -3.19757 -1.1011 
1.56656 -2.66082 -1.1011 1.56656 -2.66082 0.82405 1.56656 -3.30414 -1.0648 
1.56656 -2.55425 -1.0648 1.56656 -2.55425 0.78775 1.56659 -3.08969 -1.12484 
1.56659 -2.76869 -1.12484 1.56659 -2.76869 0.84779 1.56659 -2.98259 -1.13638 
1.56659 -2.98259 0.85933 1.56659 -2.87579 -1.13638 1.56659 -2.87579 0.85933 
1.56948 -3.84531 -0.53791 1.56948 -3.8757 -0.45933 1.56949 -3.80908 -0.61243 
1.56949 -3.76777 -0.6822 1.56949 -2.09062 0.40514 1.56964 -3.89781 -0.38466 
1.60435 -3.88887 -0.41961 1.60435 -3.86197 -0.49897 1.60435 -3.82817 -0.57653 
1.60435 -3.78955 -0.64821 1.60435 -3.74569 -0.71588 1.60435 -3.66726 -0.81325 
1.60435 -3.57619 -0.90102 1.60435 -3.46993 -0.97972 1.60435 -3.35559 -1.04306 
1.60435 -3.2519 -1.08503 1.60435 -3.14292 -1.11542 1.60435 -3.03607 -1.1328 
1.60435 -3.03607 0.85575 1.60435 -2.92919 -1.13853 1.60435 -2.92919 0.86147 
1.60435 -2.82231 -1.1328 1.60435 -2.82231 0.85575 1.60435 -2.71547 -1.11542 
1.60435 -2.71547 0.83837 1.60435 -2.60649 -1.08503 1.60435 -2.60649 0.80797 
1.60435 -2.50279 -1.04306 1.60435 -2.50279 0.76601 1.60435 -2.38845 0.70267 
1.60435 -2.2822 0.62397 1.60435 -2.19112 0.5362 1.60435 -2.1127 0.43882 
1.60435 -2.06883 0.37116 1.63905 -3.89781 -0.38466 1.6392 -3.76777 -0.6822 
1.6392 -2.09062 0.40514 1.6392 -3.80908 -0.61243 1.63921 -3.8757 -0.45933 
1.63921 -3.84531 -0.53791 1.64211 -2.98259 -1.13638 1.64211 -2.98259 0.85933 
1.64211 -2.87579 -1.13638 1.64211 -2.87579 0.85933 1.64211 -3.08969 -1.12484 
1.64211 -3.08969 0.84779 1.64211 -2.76869 -1.12484 1.64211 -2.76869 0.84779 
1.64213 -3.30414 -1.0648 1.64213 -2.55425 -1.0648 1.64213 -2.55425 0.78775 
1.64213 -3.19757 -1.1011 1.64213 -2.66082 -1.1011 1.64213 -2.66082 0.82405 
1.64255 -3.70749 -0.76526 1.64255 -2.1509 0.48821 1.64255 -3.62254 -0.85811 
1.64255 -2.23584 0.58106 1.64258 -3.41336 -1.01267 1.64258 -2.44502 -1.01267 
1.64258 -2.44502 0.73561 1.64258 -3.524 -0.94148 1.64258 -2.33438 0.66443 
1.65341 -2.92919 -1.13732 1.65341 -2.92919 0.86027 1.66975 -3.74394 -0.71464 
1.66975 -2.11444 0.43759 1.6728 -3.88662 -0.41895 1.67373 -3.826 -0.57547 
1.67396 -3.78747 -0.64698 1.67396 -2.07092 0.36992 1.67397 -3.85971 -0.49809 
1.67749 -3.35445 -1.04064 1.67749 -2.50393 -1.04064 1.67749 -2.50393 0.76359 
1.67927 -3.14232 -1.11267 1.67927 -2.71607 -1.11267 1.67927 -2.71607 0.83562 
1.67971 -3.03577 -1.12997 1.67971 -3.03577 0.85292 1.67971 -2.82262 -1.12997 
1.67971 -2.82262 0.85292 1.67975 -3.25098 -1.08233 1.67975 -2.60741 -1.08233 
1.67975 -2.60741 0.80528 1.67994 -3.57434 -0.89884 1.67994 -2.28405 0.62179 
1.68054 -3.66512 -0.81129 1.68054 -2.19327 0.53424 1.6806 -3.46836 -0.97727 
1.6806 -2.39003 0.70022 1.69116 -2.98256 -1.13332 1.69116 -2.98256 0.85627 
1.69116 -2.87583 -1.13332 1.69116 -2.87583 0.85627 1.70236 -2.92919 -1.13371 
1.70236 -2.92919 0.85666 1.70454 -3.76415 -0.67964 1.70454 -2.09424 0.40259 
1.7076 -3.87115 -0.45799 1.70795 -3.7037 -0.76255 1.70795 -2.15469 0.4855 
1.70851 -3.80473 -0.61031 1.70851 -2.05365 0.33326 1.70853 -3.84096 -0.53579 
1.71524 -3.30182 -1.05986 1.71524 -2.55657 -1.05986 1.71524 -2.55657 0.78281 
1.71572 -3.41101 -1.00769 1.71572 -2.44738 -1.00769 1.71572 -2.44738 0.73064 
1.71698 -3.08848 -1.11931 1.71698 -3.08848 0.84226 1.71698 -2.7699 -1.11931 
1.71698 -2.7699 0.84226 1.71702 -3.19636 -1.09557 1.71702 -2.66203 -1.09557 
1.71702 -2.66203 0.81852 1.71813 -3.6188 -0.85371 1.71813 -2.23958 0.57666 
1.71818 -3.52027 -0.93707 1.71818 -2.33812 0.66002 1.72882 -3.03575 -1.12501 
1.72882 -3.03575 0.84796 1.72882 -2.82263 -1.12501 1.72882 -2.82263 0.84796 
1.73487 -3.7387 -0.71094 1.73487 -2.11968 0.43388 1.73926 -3.78204 -0.64296 
1.73926 -2.07634 0.3659 1.74029 -2.98245 -1.12781 1.74029 -2.98245 0.85076 
1.74029 -2.87593 -1.12781 1.74029 -2.87593 0.85076 1.74093 -3.87988 -0.41698 
1.74233 -3.85277 -0.49625 1.74278 -3.81951 -0.57231 1.74608 -3.65908 -0.80723 
1.74608 -2.1993 0.53018 1.75025 -3.35103 -1.03338 1.75025 -2.50735 -1.03338 
1.75025 -2.50735 0.75633 1.75108 -2.92919 -1.1277 1.75108 -2.92919 0.85065 
1.75292 -3.24718 -1.07491 1.75292 -2.61121 -1.07491 1.75292 -2.61121 0.79786 
1.75378 -3.14052 -1.10445 1.75378 -3.14052 0.8274 1.75378 -2.71787 -1.10445 
1.75378 -2.71787 0.8274 1.75393 -3.46503 -0.96949 1.75393 -2.39335 -0.96949 
1.75393 -2.39335 0.69244 1.7551 -3.56879 -0.8923 1.7551 -2.28959 0.61525 
1.76594 -3.08823 -1.11248 1.76594 -3.08823 0.83543 1.76594 -2.77015 -1.11248 
1.76594 -2.77015 0.83543 1.76966 -3.75701 -0.67462 1.76966 -2.10138 0.39757 
1.7734 -3.69637 -0.75728 1.7734 -2.16201 0.48023 1.77359 -3.79732 -0.60512 
1.77359 -2.06107 0.32807 1.77573 -3.86207 -0.45533 1.77665 -3.83177 -0.53308 
1.77763 -3.03548 -1.11765 1.77763 -3.03548 0.84059 1.77763 -2.8229 -1.11765 
1.77763 -2.8229 0.84059 1.78346 -3.61089 -0.8479 1.78346 -2.2475 0.57085 
1.78819 -3.29719 -1.05 1.78819 -2.56119 -1.05 1.78819 -2.56119 0.77294 
1.7888 -2.98241 -1.11992 1.7888 -2.98241 0.84287 1.7888 -2.87597 -1.11992 
1.7888 -2.87597 0.84287 1.78888 -3.40629 -0.99778 1.78888 -2.45209 -0.99778 
1.78888 -2.45209 0.72073 1.78993 -3.19165 -1.08546 1.78993 -3.19165 0.8084 
1.78993 -2.66674 -1.08546 1.78993 -2.66674 0.8084 1.79127 -3.51536 -0.92686 
1.79127 -2.34302 0.64981 1.79944 -3.73 -0.70478 1.79944 -2.92919 -1.11931 
1.79944 -2.92919 0.84226 1.79944 -2.12838 0.42773 1.80315 -3.1407 -1.09547 
1.80315 -3.1407 0.81842 1.80315 -2.71769 -1.09547 1.80315 -2.71769 0.81842 
1.80398 -3.77294 -0.63676 1.80398 -2.08545 0.35971 1.808 -3.81054 -0.56484 
1.808 -2.04784 0.28779 1.80841 -3.86868 -0.4137 1.81003 -3.84146 -0.49272 
1.81101 -3.64988 -0.80027 1.81101 -2.20851 0.52321 1.8153 -3.08826 -1.10299 
1.8153 -3.08826 0.82594 1.8153 -2.77012 -1.10299 1.8153 -2.77012 0.82594 
1.82125 -3.55745 -0.88568 1.82125 -2.30093 0.60863 1.82222 -3.34535 -1.02133 
1.82222 -2.51303 -1.02133 1.82222 -2.51303 0.74428 1.82529 -3.24165 -1.06241 
1.82529 -2.61673 -1.06241 1.82529 -2.61673 0.78535 1.82644 -3.45878 -0.95719 
1.82644 -2.3996 -0.95719 1.82644 -2.3996 0.68014 1.8271 -3.03514 -1.10763 
1.8271 -3.03514 0.83058 1.8271 -2.82324 -1.10763 1.8271 -2.82324 0.83058 
1.83386 -3.74643 -0.66715 1.83386 -2.11195 0.3901 1.83762 -3.68559 -0.74962 
1.83762 -2.17279 0.47257 1.83823 -2.98198 -1.10936 1.83823 -2.98198 0.8323 
1.83823 -2.8764 -1.10936 1.83823 -2.8764 0.8323 1.8385 -3.7866 -0.59681 
1.8385 -2.07179 0.31976 1.839 -3.19137 -1.07458 1.839 -3.19137 0.79753 
1.839 -2.66701 -1.07458 1.839 -2.66701 0.79753 1.84147 -3.82067 -0.52458 
1.84282 -3.84857 -0.45137 1.84733 -2.92919 -1.10856 1.84733 -2.92919 0.83151 
1.84941 -3.59847 -0.83996 1.84941 -2.25992 0.56291 1.85203 -3.14034 -1.08408 
1.85203 -3.14034 0.80703 1.85203 -2.71804 -1.08408 1.85203 -2.71804 0.80703 
1.85697 -3.50226 -0.91812 1.85697 -2.35612 -0.91812 1.85697 -2.35612 0.64107 
1.8597 -3.29032 -1.0354 1.8597 -2.56806 -1.0354 1.8597 -2.56806 0.75835 
1.86042 -3.39937 -0.98313 1.86042 -2.45901 -0.98313 1.86042 -2.45901 0.70608 
1.86317 -3.71787 -0.6962 1.86317 -2.14052 0.41915 1.8644 -3.08768 -1.09103 
1.8644 -3.08768 0.81397 1.8644 -2.77071 -1.09103 1.8644 -2.77071 0.81397 
1.86863 -3.76034 -0.62777 1.86863 -2.09805 0.35071 1.87234 -3.79771 -0.5555 
1.87234 -2.06068 0.27845 1.87409 -3.24097 -1.04959 1.87409 -2.61741 -1.04959 
1.87409 -2.61741 0.77253 1.87445 -3.82827 -0.48305 1.876 -3.03454 -1.09514 
1.876 -3.03454 0.81809 1.876 -2.82384 -1.09514 1.876 -2.82384 0.81809 
1.87697 -3.63655 -0.79069 1.87697 -2.22183 0.51364 1.88572 -2.98194 -1.09667 
1.88572 -2.98194 0.81962 1.88572 -2.87644 -1.09667 1.88572 -2.87644 0.81962 
1.88641 -3.54325 -0.87567 1.88641 -2.31514 0.59861 1.88773 -3.19048 -1.06125 
1.88773 -3.19048 0.7842 1.88773 -2.6679 -1.06125 1.88773 -2.6679 0.7842 
1.89179 -3.4437 -0.9464 1.89179 -2.41468 -0.9464 1.89179 -2.41468 0.66935 
1.89302 -3.33744 -1.00455 1.89302 -2.52094 -1.00455 1.89302 -2.52094 0.7275 
1.89463 -2.92919 -1.09547 1.89463 -2.92919 0.81841 1.89807 -3.73215 -0.65717 
1.89807 -2.12624 0.38012 1.90028 -3.13945 -1.0703 1.90028 -3.13945 0.79325 
1.90028 -2.71893 -1.0703 1.90028 -2.71893 0.79325 1.9026 -3.77196 -0.58662 
1.9026 -2.08643 0.30957 1.90326 -3.671 -0.73884 1.90326 -2.18739 0.46179 
1.90544 -3.80566 -0.51421 1.90667 -3.83318 -0.44085 1.90805 -3.28898 -1.02075 
1.90805 -2.5694 -1.02075 1.90805 -2.5694 0.7437 1.91257 -3.08663 -1.07672 
1.91257 -3.08663 0.79967 1.91257 -2.77175 -1.07672 1.91257 -2.77175 0.79967 
1.91476 -3.58311 -0.82848 1.91476 -2.27527 0.55142 1.92198 -3.48626 -0.90585 
1.92198 -2.37213 -0.90585 1.92198 -2.37213 0.6288 1.92221 -3.2395 -1.03445 
1.92221 -2.61889 -1.03445 1.92221 -2.61889 0.75739 1.92313 -3.0345 -1.08049 
1.92313 -3.0345 0.80343 1.92313 -2.82388 -1.08049 1.92313 -2.82388 0.80343 
1.92511 -3.38281 -0.97 1.92511 -2.47557 -0.97 1.92511 -2.47557 0.69294 
1.92579 -3.70236 -0.68524 1.92579 -2.15603 0.40818 1.93211 -3.74406 -0.6166 
1.93211 -2.11432 0.33955 1.93278 -2.98182 -1.08159 1.93278 -2.98182 0.80453 
1.93278 -2.87657 -1.08159 1.93278 -2.87657 0.80453 1.93547 -3.18914 -1.0456 
1.93547 -3.18914 0.76855 1.93547 -2.66925 -1.0456 1.93547 -2.66925 0.76855 
1.93549 -3.78105 -0.54433 1.93767 -3.81111 -0.47185 1.94124 -2.92919 -1.08007 
1.94124 -2.92919 0.80302 1.94167 -3.61996 -0.7781 1.94167 -2.23842 0.50105 
1.9429 -3.33827 -0.9859 1.9429 -2.52011 -0.9859 1.9429 -2.52011 0.70884 
1.94779 -3.13804 -1.05418 1.94779 -3.13804 0.77713 1.94779 -2.72035 -1.05418 
1.94779 -2.72035 0.77713 1.94887 -3.82827 -0.40863 1.95029 -3.52625 -0.8623 
1.95029 -2.33213 0.58524 1.95582 -3.42624 -0.93188 1.95582 -2.43214 -0.93188 
1.95582 -2.43214 0.65483 1.95787 -3.28959 -1.00174 1.95787 -2.56879 -1.00174 
1.95787 -2.56879 0.72468 1.95914 -3.08635 -1.06017 1.95914 -3.08635 0.78312 
1.95914 -2.77204 -1.06017 1.95914 -2.77204 0.78312 1.96 -3.71476 -0.64488 
1.96 -2.14363 0.36783 1.96513 -3.65332 -0.72629 1.96513 -2.20506 0.44924 
1.96518 -3.75358 -0.57463 1.96787 -3.78692 -0.50205 1.96948 -3.03421 -1.06354 
1.96948 -3.03421 0.78649 1.96948 -2.82417 -1.06354 1.96948 -2.82417 0.78649 
1.97214 -3.23965 -1.01508 1.97214 -2.61874 -1.01508 1.97214 -2.61874 0.73803 
1.97429 -3.38267 -0.94939 1.97429 -2.47571 -0.94939 1.97429 -2.47571 0.67234 
1.97818 -3.56504 -0.81376 1.97818 -2.29335 0.53671 1.97879 -2.98178 -1.06428 
1.97879 -2.98178 0.78723 1.97879 -2.87661 -1.06428 1.97879 -2.87661 0.78723 
1.98004 -3.80566 -0.43962 1.98502 -3.46755 -0.89037 1.98502 -2.39084 0.61331 
1.98532 -3.1891 -1.02583 1.98532 -3.1891 0.74878 1.98532 -2.66929 -1.02583 
1.98532 -2.66929 0.74878 1.98703 -3.68354 -0.67193 1.98703 -2.92919 -1.06241 
1.98703 -2.92919 0.78535 1.98703 -2.17485 0.39488 1.99182 -3.33794 -0.96484 
1.99182 -2.52044 -0.96484 1.99182 -2.52044 0.68779 1.99336 -3.72485 -0.60286 
1.99719 -3.76066 -0.53137 1.99834 -3.13643 -1.03397 1.99834 -3.13643 0.75692 
1.99834 -2.72195 -1.03397 1.99834 -2.72195 0.75692 2.0029 -3.59992 -0.76405 
2.0029 -2.25846 0.487 2.00431 -3.42516 -0.90927 2.00431 -2.43322 0.63222 
2.007 -3.28894 -0.98022 2.007 -2.56945 -0.98022 2.007 -2.56945 0.70317 
2.00956 -3.08458 -1.03945 2.00956 -3.08458 0.76239 2.00956 -2.77381 -1.03945 
2.00956 -2.77381 0.76239 2.01015 -3.78105 -0.46967 2.0126 -3.50654 -0.84563 
2.0126 -2.35184 0.56858 2.0199 -3.03201 -1.04226 2.0199 -3.03201 0.76521 
2.0199 -2.82637 -1.04226 2.0199 -2.82637 0.76521 2.0206 -3.69401 -0.63025 
2.02102 -3.2389 -0.9932 2.02102 -2.61948 -0.9932 2.02102 -2.61948 0.71615 
2.02132 -3.79771 -0.40652 2.02264 -3.38127 -0.92634 2.02264 -2.47711 0.64929 
2.02557 -3.7324 -0.55975 2.02591 -3.63225 -0.71124 2.02591 -2.22614 0.43418 
2.02905 -2.97947 -1.04246 2.02905 -2.97947 0.76541 2.02905 -2.87891 -1.04246 
2.02905 -2.87891 0.76541 2.0319 -2.92919 -1.04252 2.0319 -2.92919 0.76546 
2.03267 -3.46528 -0.86596 2.03267 -2.39311 0.5889 2.03502 -3.18694 -1.00345 
2.03502 -3.18694 0.72639 2.03502 -2.67144 -1.00345 2.03502 -2.67144 0.72639 
2.03842 -3.54307 -0.79787 2.03842 -2.31532 0.52082 2.03964 -3.33645 -0.94143 
2.03964 -2.52193 -0.94143 2.03964 -2.52193 0.66438 2.04045 -3.75358 -0.49936 
2.04664 -3.66149 -0.65634 2.04664 -2.1969 0.37928 2.04773 -3.13421 -1.0111 
2.04773 -3.13421 0.73405 2.04773 -2.72417 -1.0111 2.04773 -2.72417 0.73405 
2.05166 -3.42266 -0.88445 2.05166 -2.43572 0.6074 2.05244 -3.77196 -0.43678 
2.05293 -3.7022 -0.58711 2.05471 -3.28722 -0.95645 2.05471 -2.57117 -0.95645 
2.05471 -2.57117 0.67939 2.05905 -3.08208 -1.01595 2.05905 -3.08208 0.7389 
2.05905 -2.7763 -1.01595 2.05905 -2.7763 0.7389 2.05966 -3.50362 -0.81876 
2.05966 -2.35476 0.54171 2.06239 -3.57696 -0.74729 2.06239 -2.28142 0.47024 
2.06868 -3.72485 -0.52754 2.06907 -3.02951 -1.01828 2.06907 -3.02951 0.74123 
2.06907 -2.82887 -1.01828 2.06907 -2.82887 0.74123 2.06953 -3.3788 -0.90106 
2.06953 -2.47958 0.62401 2.06988 -3.23625 -0.96858 2.06988 -2.62213 -0.96858 
2.06988 -2.62213 0.69153 2.073 -2.97941 -1.02048 2.073 -2.97941 0.74343 
2.073 -2.87897 -1.02048 2.073 -2.87897 0.74343 2.07574 -2.92919 -1.02045 
2.07574 -2.92919 0.7434 2.07921 -3.67014 -0.61339 2.07958 -3.46201 -0.83871 
2.07958 -2.39637 0.56166 2.08242 -3.74406 -0.46629 2.0837 -3.18406 -0.97832 
2.0837 -3.18406 0.70127 2.0837 -2.67432 -0.97832 2.0837 -2.67432 0.70127 
2.0844 -3.60808 -0.6941 2.0844 -2.2503 0.41704 2.08447 -3.53873 -0.76935 
2.08447 -2.31966 0.4923 2.08622 -3.33381 -0.91575 2.08622 -2.52458 0.6387 
2.09359 -3.76034 -0.40281 2.09579 -3.13138 -0.98564 2.09579 -3.13138 0.70859 
2.09579 -2.72701 -0.98564 2.09579 -2.72701 0.70859 2.09607 -3.69401 -0.55478 
2.09856 -3.41882 -0.85687 2.09856 -2.43956 0.57982 2.10253 -3.28377 -0.92979 
2.10253 -2.57462 0.65273 2.10435 -3.6363 -0.63853 2.10539 -3.49901 -0.78988 
2.10539 -2.35938 0.51283 2.10692 -3.07908 -0.98997 2.10692 -3.07908 0.71292 
2.10692 -2.7793 -0.98997 2.10692 -2.7793 0.71292 2.10742 -3.57123 -0.71707 
2.10742 -2.28716 0.44002 2.1107 -3.71476 -0.49418 2.11211 -3.02941 -0.99417 
2.11211 -3.02941 0.71712 2.11211 -2.82897 -0.99417 2.11211 -2.82897 0.71712 
2.11603 -2.97925 -0.99624 2.11603 -2.97925 0.71919 2.11603 -2.87913 -0.99624 
2.11603 -2.87913 0.71919 2.11623 -3.37465 -0.87306 2.11623 -2.48374 0.59601 
2.11735 -3.23268 -0.94147 2.11735 -2.62571 -0.94147 2.11735 -2.62571 0.66442 
2.11845 -2.92919 -0.99625 2.11845 -2.92919 0.7192 2.12216 -3.66149 -0.58081 
2.12535 -3.45694 -0.80937 2.12535 -2.40144 0.53232 2.12828 -3.60075 -0.66246 
2.1293 -3.5326 -0.7388 2.1293 -2.32579 0.46175 2.13066 -3.18069 -0.95077 
2.13066 -3.18069 0.67372 2.13066 -2.6777 -0.95077 2.13066 -2.6777 0.67372 
2.13144 -3.33001 -0.88787 2.13144 -2.52837 0.61082 2.1424 -3.12795 -0.95767 
2.1424 -3.12795 0.68061 2.1424 -2.73044 -0.95767 2.1424 -2.73044 0.68061 
2.14399 -3.41353 -0.82715 2.14399 -2.44485 0.5501 2.14754 -3.27971 -0.90147 
2.14754 -2.57867 0.62441 2.14884 -3.0787 -0.96386 2.14884 -3.0787 0.68681 
2.14884 -2.77969 -0.96386 2.14884 -2.77969 0.68681 2.14964 -3.49271 -0.75909 
2.14964 -2.36567 0.48204 2.15095 -3.56359 -0.68513 2.15391 -3.02907 -0.96799 
2.15391 -3.02907 0.69093 2.15391 -2.82931 -0.96799 2.15391 -2.82931 0.69093 
2.15761 -2.97919 -0.97003 2.15761 -2.97919 0.69298 2.15761 -2.87919 -0.97003 
2.15761 -2.87919 0.69298 2.15992 -2.92919 -0.97 2.15992 -2.92919 0.69294 
2.16025 -3.36985 -0.84336 2.16025 -2.48854 0.56631 2.1623 -3.2281 -0.9127 
2.1623 -2.63029 0.63564 2.16938 -3.45029 -0.77821 2.16938 -2.40809 0.50116 
2.1723 -3.52489 -0.70648 2.1723 -2.33349 0.42943 2.17516 -3.32509 -0.85786 
2.17516 -2.5333 0.58081 2.17537 -3.17588 -0.92152 2.17537 -3.17588 0.64447 
2.17537 -2.6825 -0.92152 2.17537 -2.6825 0.64447 2.18354 -3.12778 -0.92916 
2.18354 -3.12778 0.6521 2.18354 -2.73061 -0.92916 2.18354 -2.73061 0.6521 
2.18681 -3.40775 -0.79558 2.18681 -2.45064 0.51853 2.18998 -3.07845 -0.93524 
2.18998 -3.07845 0.65819 2.18998 -2.77994 -0.93524 2.18998 -2.77994 0.65819 
2.19129 -3.27439 -0.87088 2.19129 -2.58399 0.59383 2.19228 -3.48476 -0.72646 
2.19228 -2.37362 0.44941 2.19516 -3.0285 -0.9392 2.19516 -3.0285 0.66214 
2.19516 -2.82988 -0.9392 2.19516 -2.82988 0.66214 2.19884 -2.97855 -0.94111 
2.19884 -2.97855 0.66406 2.19884 -2.87983 -0.94111 2.19884 -2.87983 0.66406 
2.20005 -2.92919 -0.94173 2.20005 -2.92919 0.66468 2.20288 -3.3638 -0.81149 
2.20288 -2.49459 0.53443 2.20565 -3.22266 -0.8817 2.20565 -3.22266 0.60465 
2.20565 -2.63572 0.60465 2.21085 -3.44329 -0.74503 2.21085 -2.41509 0.46798 
2.21519 -3.17518 -0.8911 2.21519 -3.17518 0.61405 2.21519 -2.6832 0.61405 
2.21726 -3.31903 -0.82581 2.21726 -2.53935 0.54876 2.22323 -3.12711 -0.89866 
2.22323 -3.12711 0.62161 2.22323 -2.73128 -0.89866 2.22323 -2.73128 0.62161 
2.22796 -3.40059 -0.76214 2.22796 -2.4578 0.48509 2.22987 -3.07758 -0.90449 
2.22987 -3.07758 0.62744 2.22987 -2.7808 -0.90449 2.22987 -2.7808 0.62744 
2.23311 -3.26806 -0.8384 2.23311 -2.59032 0.56134 2.23492 -3.02768 -0.90838 
2.23492 -3.02768 0.63133 2.23492 -2.83071 -0.90838 2.23492 -2.83071 0.63133 
2.2376 -2.9785 -0.9109 2.2376 -2.9785 0.63385 2.2376 -2.87989 -0.9109 
2.2376 -2.87989 0.63385 2.23874 -2.92919 -0.91154 2.23874 -2.92919 0.63448 
2.24356 -3.35675 -0.77774 2.24356 -2.50164 0.50069 2.24414 -3.22144 -0.84934 
2.24414 -2.63694 0.57229 2.25365 -3.17387 -0.85862 2.25365 -2.68452 0.58157 
2.25763 -3.31188 -0.79181 2.25763 -2.54651 0.51476 2.26137 -3.12594 -0.86627 
2.26137 -3.12594 0.58921 2.26137 -2.73244 0.58921 2.26141 -2.45064 0.44393 
2.26798 -3.07633 -0.87197 2.26798 -3.07633 0.59492 2.26798 -2.78205 -0.87197 
2.26798 -2.78205 0.59492 2.27012 -3.26608 -0.8043 2.27012 -2.5923 0.52725 
2.2723 -3.02756 -0.8762 2.2723 -3.02756 0.59915 2.2723 -2.83082 -0.8762 
2.2723 -2.83082 0.59915 2.27501 -2.97832 -0.87866 2.27501 -2.97832 0.60161 
2.27501 -2.88007 -0.87866 2.27501 -2.88007 0.60161 2.27591 -2.92919 -0.87948 
2.27591 -2.92919 0.60243 2.27731 -2.49459 0.46001 2.28101 -3.21948 -0.81519 
2.28101 -2.63891 0.53813 2.29026 -3.17217 -0.82444 2.29026 -2.68621 0.54739 
2.29163 -2.53935 0.47439 2.29787 -3.12428 -0.83205 2.29787 -2.7341 0.55499 
2.3038 -3.07592 -0.83798 2.3038 -2.78246 0.56093 2.30422 -2.59032 0.49024 
2.30805 -3.02721 -0.84223 2.30805 -2.83117 -0.84223 2.30805 -2.83117 0.56518 
2.3106 -2.97826 -0.84478 2.3106 -2.97826 0.56773 2.3106 -2.88012 -0.84478 
2.3106 -2.88012 0.56773 2.31145 -2.92919 -0.84563 2.31145 -2.92919 0.56858 
2.31516 -2.63694 0.50126 2.32368 -2.5333 0.43229 2.32444 -2.68452 0.51078 
2.33209 -3.12594 -0.79555 2.33209 -2.73244 0.5185 2.3367 -2.58399 0.44841 
2.33779 -3.07633 -0.80216 2.33779 -2.78205 0.52511 2.34202 -3.02756 -0.80648 
2.34202 -2.83082 0.52942 2.34448 -2.97832 -0.80919 2.34448 -2.88007 -0.80919 
2.34448 -2.88007 0.53213 2.3453 -2.92919 -0.81008 2.34752 -2.63572 0.46278 
2.35692 -2.6832 0.47231 2.36448 -2.73128 0.48036 2.36729 -2.57867 0.40467 
2.37031 -2.7808 0.487 2.37672 -2.9785 -0.77178 2.37672 -2.87989 -0.77178 
2.37736 -2.92919 -0.77292 2.37852 -2.63029 0.41943 2.38734 -2.6825 0.43249 
2.39498 -2.73061 0.44067 2.41659 -2.6777 0.38779 -1.82391 3.52924 0.10132 
-1.81178 3.58021 0.08614 -1.80611 3.47367 0.16209 -1.79681 3.52567 0.14879 
-1.79677 3.62944 0.07107 -1.78512 3.57676 0.13396 -1.78449 3.42076 0.21498 
-1.78168 3.67426 0.05407 -1.77686 3.46887 0.2068 -1.77109 3.6268 0.11765 
-1.76803 3.52109 0.19374 -1.7646 3.71815 0.03574 -1.75983 3.37057 0.2613 
-1.7568 3.5727 0.17897 -1.7564 3.67179 0.10096 -1.754 3.42009 0.25467 
-1.74643 3.46817 0.24662 -1.7432 3.623 0.16287 -1.73978 3.71565 0.08309 
-1.73704 3.51565 0.23708 -1.73154 3.32055 0.30373 -1.7284 3.66764 0.14766 
-1.7273 3.36932 0.29942 -1.72621 3.56738 0.22272 -1.7216 3.41893 0.29281 
-1.71396 3.46686 0.28508 -1.71319 3.61807 0.20659 -1.7122 3.71181 0.12999 
-1.70468 3.51443 0.27557 -1.70012 3.27125 0.34204 -1.6987 3.66283 0.19168 
-1.69756 3.3202 0.33948 -1.69405 3.755 0.11101 -1.69373 3.56105 0.26455 
-1.69331 3.36891 0.33523 -1.68738 3.41727 0.3293 -1.68248 3.70652 0.17542 
-1.68114 3.61202 0.2487 -1.67978 3.46516 0.3217 -1.67052 3.51246 0.31244 
-1.66682 3.65679 0.23432 -1.66542 3.22218 0.37673 -1.66471 3.74993 0.15679 
-1.66452 3.27131 0.37592 -1.66181 3.32055 0.37346 -1.65963 3.55907 0.30155 
-1.6575 3.36932 0.36922 -1.65092 3.70073 0.21824 -1.65089 3.41893 0.36352 
-1.64714 3.60486 0.28906 -1.64522 3.792 0.13682 -1.64316 3.46686 0.35588 
-1.63365 3.51443 0.3466 -1.63355 3.74328 0.20081 -1.63308 3.64974 0.275 
-1.62825 3.22218 0.40879 -1.62711 3.17288 0.40815 -1.62711 3.27148 0.40815 
-1.62443 3.12369 0.40564 -1.62443 3.32067 0.40564 -1.62263 3.56105 0.33565 
-1.61938 3.37057 0.40175 -1.61747 3.69358 0.25939 -1.61442 3.7857 0.18107 
-1.61275 3.42009 0.39592 -1.60678 3.61202 0.32306 -1.6047 3.46817 0.38835 
-1.60037 3.73628 0.24229 -1.59516 3.51565 0.37896 -1.59413 3.82558 0.16073 
-1.5924 3.65679 0.30874 -1.58956 3.22218 0.43899 -1.58836 3.17282 0.43836 
-1.58836 3.27154 0.43836 -1.58468 3.12287 0.43645 -1.58468 3.32149 0.43645 
-1.5818 3.77775 0.22372 -1.5808 3.56738 0.36813 -1.5795 3.07292 0.43249 
-1.5795 3.37144 0.43249 -1.57632 3.70073 0.29284 -1.57306 3.0236 0.42641 
-1.57306 3.42076 0.42641 -1.56488 2.97549 0.41877 -1.56488 3.46887 0.41877 
-1.56467 3.61807 0.35511 -1.56181 3.81788 0.20373 -1.55889 3.74328 0.27547 
-1.55182 3.52109 0.40995 -1.54976 3.66283 0.34062 -1.54943 3.22218 0.46725 
-1.54712 3.17218 0.46729 -1.54712 3.27218 0.46729 -1.54343 3.1223 0.46524 
-1.54343 3.32206 0.46524 -1.54046 3.85657 0.18238 -1.53915 3.7857 0.25634 
-1.53835 3.07267 0.46111 -1.53835 3.37169 0.46111 -1.53705 3.5727 0.39872 
-1.5335 3.70652 0.3244 -1.53192 3.02342 0.45492 -1.53192 3.42094 0.45492 
-1.52095 3.623 0.38512 -1.52017 2.97069 0.44803 -1.52017 3.47367 0.44803 
-1.51881 3.82558 0.23605 -1.51487 3.74993 0.30663 -1.50796 3.22218 0.49351 
-1.50687 2.91869 0.43873 -1.50687 3.52567 0.43873 -1.50574 3.66764 0.37032 
-1.50555 3.17212 0.49349 -1.50555 3.27224 0.49349 -1.50162 3.12196 0.49143 
-1.50162 3.3224 0.49143 -1.49693 3.86422 0.21432 -1.49643 3.07229 0.48722 
-1.49643 3.37207 0.48722 -1.4949 3.792 0.28714 -1.49204 2.8676 0.42704 
-1.49204 3.57676 0.42704 -1.48807 2.73255 -1.08256 -1.48807 3.71181 0.35412 
-1.48531 3.01999 0.48289 -1.48531 3.42437 0.48289 -1.47574 2.81756 0.41301 
-1.47574 3.6268 0.41301 -1.47399 3.83172 0.26661 -1.47391 3.90107 0.19135 
-1.47322 2.96731 0.47558 -1.47322 3.47705 0.47558 -1.46909 2.68936 -1.06441 
-1.46909 3.755 0.33597 -1.46526 3.22218 0.5177 -1.46251 3.17196 0.51773 
-1.46251 3.2724 0.51773 -1.4594 2.91512 0.46583 -1.4594 3.52924 0.46583 
-1.45904 2.77257 -1.12676 -1.45904 2.77257 0.39832 -1.45904 3.67179 0.39832 
-1.45859 3.12186 0.51553 -1.45859 3.3225 0.51553 -1.4519 3.86995 0.24454 
-1.44918 3.79661 0.31601 -1.44857 3.06929 0.5132 -1.44857 3.37507 0.5132 
-1.44422 2.86415 0.4537 -1.44422 3.58021 0.4537 -1.44117 2.72871 -1.11014 
-1.44117 2.72871 0.3817 -1.44117 3.71565 0.3817 -1.43724 3.01716 0.50835 
-1.43724 3.4272 0.50835 -1.42915 2.81492 -1.16713 -1.42915 2.81492 0.43869 
-1.42915 3.62944 0.43869 -1.42794 3.83605 0.29513 -1.42453 2.96443 0.5007 
-1.42453 3.47993 0.5007 -1.42218 2.6861 -1.09165 -1.42218 2.6861 0.36321 
-1.42218 3.75826 0.36321 -1.42142 3.22218 0.53977 -1.41856 3.1719 0.53972 
-1.41856 3.27246 0.53972 -1.41542 3.92524 0.20849 -1.41215 2.7701 -1.15203 
-1.41215 2.7701 0.42359 -1.41215 3.67426 0.42359 -1.41053 2.91247 0.49045 
-1.41053 3.53189 0.49045 -1.40941 3.11936 0.53952 -1.40941 3.325 0.53952 
-1.40211 2.64483 -1.07133 -1.40211 2.64483 0.34289 -1.40211 3.79953 0.34289 
-1.39907 3.0668 0.5367 -1.39907 3.37756 0.5367 -1.39651 2.86243 -1.20592 
-1.39651 2.86243 0.47748 -1.39651 3.58193 0.47748 -1.39382 2.72621 -1.13496 
-1.39382 2.72621 0.40652 -1.39382 3.71815 0.40652 -1.39241 3.89291 0.26131 
-1.38786 3.01494 0.53122 -1.38786 3.42942 0.53122 -1.38133 2.81343 -1.19053 
-1.38133 2.81343 0.46209 -1.38133 3.63093 0.46209 -1.37654 3.22218 0.55966 
-1.37484 2.96227 0.52308 -1.37484 3.48209 0.52308 -1.37453 2.68383 -1.11606 
-1.37453 2.68383 0.38762 -1.37453 3.76053 0.38762 -1.3683 3.1696 0.56154 
-1.3683 3.27476 0.56154 -1.3677 2.58633 0.31102 -1.3677 3.85803 0.31102 
-1.3638 2.7687 -1.17508 -1.3638 2.7687 0.44664 -1.3638 3.67566 0.44664 
-1.36166 2.91173 -1.24077 -1.36166 2.91173 0.51233 -1.36166 3.53263 0.51233 
-1.359 3.11716 0.56079 -1.359 3.3272 0.56079 -1.35465 3.94631 0.22355 
-1.34865 3.06502 0.55742 -1.34865 3.37934 0.55742 -1.34739 2.86178 -1.22743 
-1.34739 2.86178 0.49899 -1.34739 3.58258 0.49899 -1.34533 2.72513 -1.15757 
-1.34533 2.72513 0.42913 -1.34533 3.71923 0.42913 -1.3398 2.62512 -1.08799 
-1.3398 2.62512 0.35955 -1.3398 3.81924 0.35955 -1.33731 3.01333 -1.27988 
-1.33731 3.01333 0.55144 -1.33731 3.43103 0.55144 -1.33241 2.8131 -1.21159 
-1.33241 2.8131 0.48315 -1.33241 3.63126 0.48315 -1.33118 2.53141 0.27535 
-1.33118 3.91295 0.27535 -1.33075 3.22218 0.57732 -1.32498 2.96223 -1.2713 
-1.32498 2.96223 0.54286 -1.32498 3.48213 0.54286 -1.3223 3.16955 0.57884 
-1.3223 3.27481 0.57884 -1.3153 3.99535 0.18249 -1.31462 2.76856 -1.19569 
-1.31462 2.76856 0.46725 -1.31462 3.6758 0.46725 -1.31264 3.11687 0.57774 
-1.31264 3.32749 0.57774 -1.31172 2.91187 -1.26014 -1.31172 2.91187 0.5317 
-1.31172 3.53249 0.5317 -1.31149 2.66512 -1.13155 -1.31149 2.66512 0.40311 
-1.31149 3.77924 0.40311 -1.30427 2.56826 0.32573 -1.30427 3.8761 0.32573 
-1.30209 3.06474 -1.30241 -1.30209 3.06474 0.57397 -1.30209 3.37962 0.57397 
-1.29756 2.86239 -1.24644 -1.29756 2.86239 0.518 -1.29756 3.58197 0.518 
-1.29277 3.96399 0.23609 -1.2898 3.01192 -1.296 -1.2898 3.01192 0.56756 
-1.2898 3.43244 0.56756 -1.28415 3.22218 0.59272 -1.28254 2.81393 -1.23025 
-1.28254 2.81393 0.50181 -1.28254 3.63043 0.50181 -1.2813 2.70767 -1.17209 
-1.2813 2.70767 0.44365 -1.2813 3.73669 0.44365 -1.27724 2.96089 -1.28694 
-1.27724 2.96089 0.5585 -1.27724 3.48347 0.5585 -1.27593 2.60812 -1.10136 
-1.27593 2.60812 0.37292 -1.27593 3.83624 0.37292 -1.27523 3.16943 -1.32237 
-1.27523 3.16943 0.59393 -1.27523 3.27493 0.59393 -1.26648 2.51482 0.28794 
-1.26648 3.92954 0.28794 -1.26551 3.11683 -1.32083 -1.26551 3.11683 0.59239 
-1.26551 3.32753 0.59239 -1.26361 2.9104 -1.27528 -1.26361 2.9104 0.54684 
-1.26361 3.53396 0.54684 -1.25392 3.0637 -1.31672 -1.25392 3.0637 0.58828 
-1.25392 3.38066 0.58828 -1.25268 4.01086 0.19346 -1.24993 2.752 -1.20883 
-1.24993 2.752 0.48039 -1.24993 3.69236 0.48039 -1.24922 2.86105 -1.26109 
-1.24922 2.86105 0.53265 -1.24922 3.58331 0.53265 -1.24649 2.64911 -1.14382 
-1.24649 2.64911 0.41538 -1.24649 3.79525 0.41538 -1.24155 3.01103 -1.30977 
-1.24155 3.01103 0.58133 -1.24155 3.43333 0.58133 -1.23892 2.5529 0.33722 
-1.23892 3.89146 0.33722 -1.23684 3.22218 -1.33425 -1.23684 3.22218 0.60581 
-1.22851 2.96 -1.30028 -1.22851 2.96 0.57184 -1.22851 3.48436 0.57184 
-1.22774 3.16939 -1.33505 -1.22774 3.16939 0.60661 -1.22774 3.27497 -1.33505 
-1.22774 3.27497 0.60661 -1.22713 3.97858 0.24688 -1.21661 3.11623 -1.33332 
-1.21661 3.11623 0.60488 -1.21661 3.32813 -1.33332 -1.21661 3.32813 0.60488 
-1.21595 2.69259 -1.18288 -1.21595 2.69259 0.45444 -1.21595 3.75177 0.45444 
-1.2148 2.90972 -1.2881 -1.2148 2.90972 0.55966 -1.2148 3.53464 0.55966 
-1.21173 2.80602 -1.24703 -1.21173 2.80602 0.51859 -1.21173 3.63834 0.51859 
-1.21076 2.59392 -1.11138 -1.21076 2.59392 0.38294 -1.21076 3.85044 0.38294 
-1.20481 3.06311 -1.32869 -1.20481 3.06311 0.60025 -1.20481 3.38125 -1.32869 
-1.20481 3.38125 0.60025 -1.20053 2.50149 0.29752 -1.20053 3.94287 0.29752 
-1.19267 3.01068 -1.32116 -1.19267 3.01068 0.59272 -1.19267 3.43368 -1.32116 
-1.19267 3.43368 0.59272 -1.18895 3.22218 -1.34501 -1.18895 3.22218 0.61657 
-1.18079 2.63601 -1.15255 -1.18079 2.63601 0.42411 -1.18079 3.80835 0.42411 
-1.17944 2.95973 -1.31115 -1.17944 2.95973 0.58271 -1.17944 3.48463 -1.31115 
-1.17944 3.48463 0.58271 -1.17839 2.74508 -1.22348 -1.17839 2.74508 0.49504 
-1.17839 3.69928 -1.22348 -1.17839 3.69928 0.49504 -1.17832 3.16896 -1.34562 
-1.17832 3.16896 0.61718 -1.17832 3.2754 -1.34562 -1.17832 3.2754 0.61718 
-1.17771 2.85418 -1.27569 -1.17771 2.85418 0.54725 -1.17771 3.59018 -1.27569 
-1.17771 3.59018 0.54725 -1.17298 2.54049 -1.07359 -1.17298 2.54049 0.34515 
-1.17298 3.90387 0.34515 -1.16714 3.11589 -1.34334 -1.16714 3.11589 0.6149 
-1.16714 3.32847 -1.34334 -1.16714 3.32847 0.6149 -1.16292 2.455 0.25453 
-1.15545 3.06314 -1.33818 -1.15545 3.06314 0.60974 -1.15545 3.38122 -1.33818 
-1.15545 3.38122 0.60974 -1.14462 2.58258 -1.118 -1.14462 2.58258 0.38956 
-1.14462 3.86178 0.38956 -1.14344 2.68634 -1.19519 -1.14344 2.68634 0.46675 
-1.14344 3.75802 -1.19519 -1.14344 3.75802 0.46675 -1.14329 3.01086 -1.33015 
-1.14329 3.01086 0.60171 -1.14329 3.4335 -1.33015 -1.14329 3.4335 0.60171 
-1.14243 2.90419 -1.3006 -1.14243 2.90419 0.57216 -1.14243 3.54017 -1.3006 
-1.14243 3.54017 0.57216 -1.14059 3.22218 -1.3534 -1.14059 3.22218 0.62496 
-1.13976 2.80034 -1.25908 -1.13976 2.80034 0.53064 -1.13976 3.64402 -1.25908 
-1.13976 3.64402 0.53064 -1.1356 2.49229 0.30449 -1.1298 3.16892 -1.3535 
-1.1298 3.16892 0.62506 -1.1298 3.27544 -1.3535 -1.1298 3.27544 0.62506 
-1.11833 3.11562 -1.3507 -1.11833 3.11562 0.62226 -1.11833 3.32874 -1.3507 
-1.11833 3.32874 0.62226 -1.10769 2.63111 -1.16277 -1.10769 2.63111 0.43433 
-1.10769 3.81325 -1.16277 -1.10769 3.81325 0.43433 -1.10764 2.53257 -1.07941 
-1.10764 2.53257 0.35097 -1.10764 3.91179 0.35097 -1.10653 2.95502 -1.32126 
-1.10653 2.95502 0.59282 -1.10653 3.48934 -1.32126 -1.10653 3.48934 0.59282 
-1.1065 3.06289 -1.34501 -1.1065 3.06289 0.61657 -1.1065 3.38147 -1.34501 
-1.1065 3.38147 0.61657 -1.10524 2.74037 -1.23339 -1.10524 2.74037 0.50495 
-1.10524 3.70399 -1.23339 -1.10524 3.70399 0.50495 -1.10475 2.84956 -1.28555 
-1.10475 2.84956 0.55711 -1.10475 3.5948 -1.28555 -1.10475 3.5948 0.55711 
-1.09746 2.44768 0.25981 -1.09188 3.22218 -1.3594 -1.09188 3.22218 0.63096 
-1.08068 3.16881 -1.35901 -1.08068 3.16881 0.63057 -1.08068 3.27555 -1.35901 
-1.08068 3.27555 0.63057 -1.07011 2.68302 -1.20296 -1.07011 2.68302 0.47452 
-1.07011 3.76134 -1.20296 -1.07011 3.76134 0.47452 -1.07005 2.48626 -1.03698 
-1.07005 2.48626 0.30854 -1.06946 2.57703 -1.12453 -1.06946 2.57703 0.39609 
-1.06946 3.86733 -1.12453 -1.06946 3.86733 0.39609 -1.06926 2.90039 -1.30803 
-1.06926 2.90039 0.57959 -1.06926 3.54397 -1.30803 -1.06926 3.54397 0.57959 
-1.06922 3.11561 -1.35566 -1.06922 3.11561 0.62722 -1.06922 3.32875 -1.35566 
-1.06922 3.32875 0.62722 -1.06879 3.00906 -1.33837 -1.06879 3.00906 0.60993 
-1.06879 3.4353 -1.33837 -1.06879 3.4353 0.60993 -1.06701 2.79692 -1.26633 
-1.06701 2.79692 0.53789 -1.06701 3.64744 -1.26633 -1.06701 3.64744 0.53789 
-1.05926 2.40743 0.21189 -1.04293 3.22218 -1.36302 -1.04293 3.22218 0.63458 
-1.0321 2.62737 -1.16718 -1.0321 2.62737 0.43874 -1.0321 3.81699 -1.16718 
-1.0321 3.81699 0.43874 -1.0321 2.73801 -1.23836 -1.0321 2.73801 0.50992 
-1.0321 3.70635 -1.23836 -1.0321 3.70635 0.50992 -1.03206 2.52883 -1.08381 
-1.03206 2.52883 0.35537 -1.03206 2.44388 0.26252 -1.03165 2.9538 -1.32679 
-1.03165 2.9538 0.59835 -1.03165 3.49056 -1.32679 -1.03165 3.49056 0.59835 
-1.03165 2.84723 -1.2905 -1.03165 2.84723 0.56206 -1.03165 3.59713 -1.2905 
-1.03165 3.59713 0.56206 -1.03162 3.06168 -1.35053 -1.03162 3.06168 0.62209 
-1.03162 3.38268 -1.35053 -1.03162 3.38268 0.62209 -1.03162 3.16878 -1.36208 
-1.03162 3.16878 0.63364 -1.03162 3.27558 -1.36208 -1.03162 3.27558 0.63364 
-1.02872 2.38361 0.17945 -0.99386 2.40568 0.21313 -0.99386 2.48411 -1.03894 
-0.99386 2.48411 0.3105 -0.99386 2.57518 -1.12671 -0.99386 2.57518 0.39827 
-0.99386 2.68144 -1.20541 -0.99386 2.68144 0.47697 -0.99386 2.79578 -1.26875 
-0.99386 2.79578 0.54031 -0.99386 2.89947 -1.31072 -0.99386 2.89947 0.58228 
-0.99386 3.00846 -1.34111 -0.99386 3.00846 0.61267 -0.99386 3.1153 -1.35849 
-0.99386 3.1153 0.63005 -0.99386 3.22218 -1.36422 -0.99386 3.22218 0.63578 
-0.99386 3.32906 -1.35849 -0.99386 3.32906 0.63005 -0.99386 3.4359 -1.34111 
-0.99386 3.4359 0.61267 -0.99386 3.54489 -1.31072 -0.99386 3.54489 0.58228 
-0.99386 3.64858 -1.26875 -0.99386 3.64858 0.54031 -0.99386 3.76292 -1.20541 
-0.99386 3.76292 0.47697 -0.99386 3.86918 -1.12671 -0.95901 2.38361 0.17945 
-0.9561 3.16878 -1.36208 -0.9561 3.16878 0.63364 -0.9561 3.27558 -1.36208 
-0.9561 3.27558 0.63364 -0.9561 3.06168 -1.35053 -0.9561 3.06168 0.62209 
-0.9561 3.38268 -1.35053 -0.9561 3.38268 0.62209 -0.95608 2.84723 -1.2905 
-0.95608 2.84723 0.56206 -0.95608 3.59713 -1.2905 -0.95608 3.59713 0.56206 
-0.95607 2.9538 -1.32679 -0.95607 2.9538 0.59835 -0.95607 3.49056 -1.32679 
-0.95607 3.49056 0.59835 -0.95566 2.44388 0.26252 -0.95566 2.52883 -1.08381 
-0.95566 2.52883 0.35537 -0.95566 3.91553 -1.08381 -0.95563 2.73801 -1.23836 
-0.95563 2.73801 0.50992 -0.95563 3.70635 -1.23836 -0.95563 3.70635 0.50992 
-0.95563 2.62737 -1.16718 -0.95563 2.62737 0.43874 -0.95563 3.81699 -1.16718 
-0.95563 3.81699 0.43874 -0.94479 3.22218 -1.36302 -0.94479 3.22218 0.63458 
-0.92846 2.40743 0.21189 -0.92425 2.36391 0.14423 -0.92072 2.79692 -1.26633 
-0.92072 2.79692 0.53789 -0.92072 3.64744 -1.26633 -0.92072 3.64744 0.53789 
-0.91894 3.00906 -1.33837 -0.91894 3.00906 0.60993 -0.91894 3.4353 -1.33837 
-0.91894 3.4353 0.60993 -0.9185 3.11561 -1.35566 -0.9185 3.11561 0.62722 
-0.9185 3.32875 -1.35566 -0.9185 3.32875 0.62722 -0.91846 2.90039 -1.30803 
-0.91846 2.90039 0.57959 -0.91846 3.54397 -1.30803 -0.91846 3.54397 0.57959 
-0.91827 2.57703 -1.12453 -0.91827 2.57703 0.39609 -0.91827 3.86733 -1.12453 
-0.91767 2.48626 0.30854 -0.91767 3.9581 -1.03698 -0.91761 2.68302 -1.20296 
-0.91761 2.68302 0.47452 -0.91761 3.76134 -1.20296 -0.91761 3.76134 0.47452 
-0.90704 3.16881 -1.35901 -0.90704 3.16881 0.63057 -0.90704 3.27555 -1.35901 
-0.90704 3.27555 0.63057 -0.89584 3.22218 -1.3594 -0.89584 3.22218 0.63096 
-0.89367 2.38722 0.1769 -0.89026 2.44768 0.25981 -0.89026 3.99668 -0.98825 
-0.88297 2.84956 -1.28555 -0.88297 2.84956 0.55711 -0.88297 3.5948 -1.28555 
-0.88297 3.5948 0.55711 -0.88248 2.74037 -1.23339 -0.88248 2.74037 0.50495 
-0.88248 3.70399 -1.23339 -0.88248 3.70399 0.50495 -0.88123 3.06289 -1.34501 
-0.88123 3.06289 0.61657 -0.88123 3.38147 -1.34501 -0.88123 3.38147 0.61657 
-0.88119 2.95502 -1.32126 -0.88119 2.95502 0.59282 -0.88119 3.48934 -1.32126 
-0.88119 3.48934 0.59282 -0.88008 2.53257 -1.07941 -0.88008 2.53257 0.35097 
-0.88008 3.91179 -1.07941 -0.88003 2.63111 -1.16277 -0.88003 2.63111 0.43433 
-0.88003 3.81325 -1.16277 -0.86939 3.11562 -1.3507 -0.86939 3.11562 0.62226 
-0.86939 3.32874 -1.3507 -0.86939 3.32874 0.62226 -0.86333 2.41267 0.20819 
-0.85792 3.16892 -1.3535 -0.85792 3.16892 0.62506 -0.85792 3.27544 -1.3535 
-0.85792 3.27544 0.62506 -0.85212 2.49229 0.30449 -0.85212 3.95207 -1.03293 
-0.84796 2.80034 -1.25908 -0.84796 2.80034 0.53064 -0.84796 3.64402 -1.25908 
-0.84796 3.64402 0.53064 -0.84713 3.22218 -1.3534 -0.84713 3.22218 0.62496 
-0.84529 2.90419 -1.3006 -0.84529 2.90419 0.57216 -0.84529 3.54017 -1.3006 
-0.84529 3.54017 0.57216 -0.84443 3.01086 -1.33015 -0.84443 3.01086 0.60171 
-0.84443 3.4335 -1.33015 -0.84443 3.4335 0.60171 -0.84428 2.68634 -1.19519 
-0.84428 2.68634 0.46675 -0.84428 3.75802 -1.19519 -0.84428 3.75802 0.46675 
-0.84311 2.58258 -1.118 -0.84311 2.58258 0.38956 -0.84311 3.86178 -1.118 
-0.83227 3.06314 -1.33818 -0.83227 3.06314 0.60974 -0.83227 3.38122 -1.33818 
-0.83227 3.38122 0.60974 -0.82855 4.04999 -0.90031 -0.82481 2.455 0.25453 
-0.82481 3.98936 -0.98297 -0.82058 3.11589 -1.34334 -0.82058 3.11589 0.6149 
-0.82058 3.32847 -1.34334 -0.82058 3.32847 0.6149 -0.81474 2.54049 0.34515 
-0.81474 3.90387 -1.07359 -0.81002 2.85418 -1.27569 -0.81002 2.85418 0.54725 
-0.81002 3.59018 -1.27569 -0.81002 3.59018 0.54725 -0.8094 3.16896 -1.34562 
-0.8094 3.16896 0.61718 -0.8094 3.2754 -1.34562 -0.8094 3.2754 0.61718 
-0.80933 2.74508 -1.22348 -0.80933 2.74508 0.49504 -0.80933 3.69928 -1.22348 
-0.80933 3.69928 0.49504 -0.80828 2.95973 -1.31115 -0.80828 2.95973 0.58271 
-0.80828 3.48463 -1.31115 -0.80828 3.48463 0.58271 -0.80694 2.63601 -1.15255 
-0.80694 2.63601 0.42411 -0.80694 3.80835 -1.15255 -0.79877 3.22218 -1.34501 
-0.79877 3.22218 0.61657 -0.79877 4.02299 -0.93048 -0.79505 3.01068 -1.32116 
-0.79505 3.01068 0.59272 -0.79505 3.43368 -1.32116 -0.79505 3.43368 0.59272 
-0.7872 2.50149 0.29752 -0.7872 3.94287 -1.02596 -0.78291 3.06311 -1.32869 
-0.78291 3.06311 0.60025 -0.78291 3.38125 -1.32869 -0.78291 3.38125 0.60025 
-0.77696 2.59392 0.38294 -0.77696 3.85044 -1.11138 -0.77599 2.80602 -1.24703 
-0.77599 2.80602 0.51859 -0.77599 3.63834 -1.24703 -0.77599 3.63834 0.51859 
-0.77292 2.90972 -1.2881 -0.77292 2.90972 0.55966 -0.77292 3.53464 -1.2881 
-0.77292 3.53464 0.55966 -0.77177 2.69259 -1.18288 -0.77177 2.69259 0.45444 
-0.77177 3.75177 -1.18288 -0.77111 3.11623 -1.33332 -0.77111 3.11623 0.60488 
-0.77111 3.32813 -1.33332 -0.77111 3.32813 0.60488 -0.76435 4.03942 -0.89284 
-0.76059 2.46578 0.24688 -0.76059 3.97858 -0.97532 -0.75998 3.16939 -1.33505 
-0.75998 3.16939 0.60661 -0.75998 3.27497 -1.33505 -0.75998 3.27497 0.60661 
-0.75921 2.96 -1.30028 -0.75921 2.96 0.57184 -0.75921 3.48436 -1.30028 
-0.75921 3.48436 0.57184 -0.75088 3.22218 -1.33425 -0.75088 3.22218 0.60581 
-0.7488 2.5529 0.33722 -0.7488 3.89146 -1.06566 -0.74618 3.01103 -1.30977 
-0.74618 3.01103 0.58133 -0.74618 3.43333 -1.30977 -0.74618 3.43333 0.58133 
-0.74123 2.64911 -1.14382 -0.74123 2.64911 0.41538 -0.74123 3.79525 -1.14382 
-0.73851 2.86105 -1.26109 -0.73851 2.86105 0.53265 -0.73851 3.58331 -1.26109 
-0.73851 3.58331 0.53265 -0.73779 2.752 -1.20883 -0.73779 2.752 0.48039 
-0.73779 3.69236 -1.20883 -0.73779 3.69236 0.48039 -0.73504 4.01086 -0.9219 
-0.73381 3.0637 -1.31672 -0.73381 3.0637 0.58828 -0.73381 3.38066 -1.31672 
-0.73381 3.38066 0.58828 -0.72412 2.9104 -1.27528 -0.72412 2.9104 0.54684 
-0.72412 3.53396 -1.27528 -0.72412 3.53396 0.54684 -0.72221 3.11683 -1.32083 
-0.72221 3.11683 0.59239 -0.72221 3.32753 -1.32083 -0.72221 3.32753 0.59239 
-0.72124 2.51482 0.28794 -0.72124 3.92954 -1.01638 -0.71249 3.16943 -1.32237 
-0.71249 3.16943 0.59393 -0.71249 3.27493 -1.32237 -0.71249 3.27493 0.59393 
-0.7118 2.60812 0.37292 -0.7118 3.83624 -1.10136 -0.71048 2.96089 -1.28694 
-0.71048 2.96089 0.5585 -0.71048 3.48347 -1.28694 -0.71048 3.48347 0.5585 
-0.70642 2.70767 -1.17209 -0.70642 2.70767 0.44365 -0.70642 3.73669 -1.17209 
-0.70519 2.81393 -1.23025 -0.70519 2.81393 0.50181 -0.70519 3.63043 -1.23025 
-0.70519 3.63043 0.50181 -0.70358 3.22218 -1.32116 -0.70358 3.22218 0.59272 
-0.69792 3.01192 -1.296 -0.69792 3.01192 0.56756 -0.69792 3.43244 -1.296 
-0.69792 3.43244 0.56756 -0.69495 3.96399 -0.96453 -0.69016 2.86239 -1.24644 
-0.69016 2.86239 0.518 -0.69016 3.58197 -1.24644 -0.69016 3.58197 0.518 
-0.68564 3.06474 -1.30241 -0.68564 3.06474 0.57397 -0.68564 3.37962 -1.30241 
-0.68564 3.37962 0.57397 -0.68345 2.56826 0.32573 -0.68345 3.8761 -1.05417 
-0.67623 2.66512 0.40311 -0.67623 3.77924 -1.13155 -0.676 2.91187 -1.26014 
-0.676 2.91187 0.5317 -0.676 3.53249 -1.26014 -0.676 3.53249 0.5317 
-0.67508 3.11687 -1.30618 -0.67508 3.11687 0.57774 -0.67508 3.32749 -1.30618 
-0.67508 3.32749 0.57774 -0.6731 2.76856 -1.19569 -0.6731 2.76856 0.46725 
-0.6731 3.6758 -1.19569 -0.6731 3.6758 0.46725 -0.67242 3.99535 -0.91093 
-0.66543 3.16955 -1.30728 -0.66543 3.16955 0.57884 -0.66543 3.27481 -1.30728 
-0.66543 3.27481 0.57884 -0.66274 2.96223 -1.2713 -0.66274 2.96223 0.54286 
-0.66274 3.48213 -1.2713 -0.66274 3.48213 0.54286 -0.65697 3.22218 -1.30576 
-0.65697 3.22218 0.57732 -0.65654 2.53141 0.27535 -0.65654 3.91295 -1.00379 
-0.65531 2.8131 -1.21159 -0.65531 2.8131 0.48315 -0.65531 3.63126 -1.21159 
-0.65531 3.63126 0.48315 -0.65042 3.01333 -1.27988 -0.65042 3.01333 0.55144 
-0.65042 3.43103 -1.27988 -0.65042 3.43103 0.55144 -0.64792 2.62512 0.35955 
-0.64792 3.81924 -1.08799 -0.64239 2.72513 -1.15757 -0.64239 2.72513 0.42913 
-0.64239 3.71923 -1.15757 -0.64034 2.86178 -1.22743 -0.64034 2.86178 0.49899 
-0.64034 3.58258 -1.22743 -0.64034 3.58258 0.49899 -0.63907 3.06502 -1.28586 
-0.63907 3.06502 0.55742 -0.63907 3.37934 -1.28586 -0.63907 3.37934 0.55742 
-0.63307 3.94631 -0.95199 -0.62873 3.11716 -1.28923 -0.62873 3.11716 0.56079 
-0.62873 3.3272 -1.28923 -0.62873 3.3272 0.56079 -0.62607 2.91173 -1.24077 
-0.62607 2.91173 0.51233 -0.62607 3.53263 -1.24077 -0.62607 3.53263 0.51233 
-0.62392 2.7687 -1.17508 -0.62392 2.7687 0.44664 -0.62392 3.67566 -1.17508 
-0.62003 2.58633 0.31102 -0.62003 3.85803 -1.03946 -0.61942 3.1696 -1.28998 
-0.61942 3.1696 0.56154 -0.61942 3.27476 -1.28998 -0.61942 3.27476 0.56154 
-0.61319 2.68383 0.38762 -0.61319 3.76053 -1.11606 -0.61288 2.96227 -1.25152 
-0.61288 2.96227 0.52308 -0.61288 3.48209 -1.25152 -0.61288 3.48209 0.52308 
-0.61118 3.22218 -1.2881 -0.61118 3.22218 0.55966 -0.61118 3.97652 -0.89762 
-0.60639 2.81343 -1.19053 -0.60639 2.81343 0.46209 -0.60639 3.63093 -1.19053 
-0.60639 3.63093 0.46209 -0.59986 3.01494 -1.25966 -0.59986 3.01494 0.53122 
-0.59986 3.42942 -1.25966 -0.59986 3.42942 0.53122 -0.59531 3.89291 -0.98975 
-0.5939 2.72621 0.40652 -0.5939 3.71815 -1.13496 -0.59121 2.86243 -1.20592 
-0.59121 2.86243 0.47748 -0.59121 3.58193 -1.20592 -0.59121 3.58193 0.47748 
-0.58865 3.0668 -1.26514 -0.58865 3.0668 0.5367 -0.58865 3.37756 -1.26514 
-0.58865 3.37756 0.5367 -0.58561 2.64483 0.34289 -0.58561 3.79953 -1.07133 
-0.57831 3.11936 -1.26796 -0.57831 3.11936 0.53952 -0.57831 3.325 -1.26796 
-0.57831 3.325 0.53952 -0.57719 2.91247 -1.21889 -0.57719 2.91247 0.49045 
-0.57719 3.53189 -1.21889 -0.57719 3.53189 0.49045 -0.57557 2.7701 -1.15203 
-0.57557 2.7701 0.42359 -0.57557 3.67426 -1.15203 -0.5723 3.92524 -0.93693 
-0.56916 3.1719 -1.26816 -0.56916 3.1719 0.53972 -0.56916 3.27246 -1.26816 
-0.56916 3.27246 0.53972 -0.56631 3.22218 -1.26821 -0.56631 3.22218 0.53977 
-0.56554 2.6861 0.36321 -0.56554 3.75826 -1.09165 -0.56319 2.96443 -1.22914 
-0.56319 2.96443 0.5007 -0.56319 3.47993 -1.22914 -0.56319 3.47993 0.5007 
-0.55979 2.60831 0.29513 -0.55979 3.83605 -1.02357 -0.55857 2.81492 -1.16713 
-0.55857 2.81492 0.43869 -0.55857 3.62944 -1.16713 -0.55857 3.62944 0.43869 
-0.55048 3.01716 -1.23679 -0.55048 3.01716 0.50835 -0.55048 3.4272 -1.23679 
-0.55048 3.4272 0.50835 -0.54655 2.72871 0.3817 -0.54655 3.71565 -1.11014 
-0.5435 2.86415 -1.18214 -0.5435 2.86415 0.4537 -0.5435 3.58021 -1.18214 
-0.5435 3.58021 0.4537 -0.53916 3.06929 -1.24164 -0.53916 3.06929 0.5132 
-0.53916 3.37507 -1.24164 -0.53916 3.37507 0.5132 -0.53854 2.64775 0.31601 
-0.53854 3.79661 -1.04445 -0.53582 3.86995 -0.97298 -0.52914 3.12186 -1.24397 
-0.52914 3.12186 0.51553 -0.52914 3.3225 -1.24397 -0.52914 3.3225 0.51553 
-0.52868 2.77257 0.39832 -0.52868 3.67179 -1.12676 -0.52832 2.91512 -1.19427 
-0.52832 2.91512 0.46583 -0.52832 3.52924 -1.19427 -0.52832 3.52924 0.46583 
-0.52521 3.17196 -1.24617 -0.52521 3.17196 0.51773 -0.52521 3.2724 -1.24617 
-0.52521 3.2724 0.51773 -0.52246 3.22218 -1.24614 -0.52246 3.22218 0.5177 
-0.51863 2.68936 0.33597 -0.51863 3.755 -1.06441 -0.5145 2.96731 -1.20402 
-0.5145 2.96731 0.47558 -0.5145 3.47705 -1.20402 -0.5145 3.47705 0.47558 
-0.51381 3.90107 -0.91979 -0.51373 3.83172 -0.99505 -0.51199 2.81756 -1.14145 
-0.51199 2.81756 0.41301 -0.51199 3.6268 -1.14145 -0.51199 3.6268 0.41301 
-0.50241 3.01999 -1.21133 -0.50241 3.01999 0.48289 -0.50241 3.42437 -1.21133 
-0.50241 3.42437 0.48289 -0.49965 2.73255 0.35412 -0.49965 3.71181 -1.08256 
-0.49568 2.8676 -1.15548 -0.49568 2.8676 0.42704 -0.49568 3.57676 -1.15548 
-0.49568 3.57676 0.42704 -0.49282 2.65236 0.28714 -0.49282 3.792 -1.01558 
-0.49129 3.07229 -1.21566 -0.49129 3.07229 0.48722 -0.49129 3.37207 -1.21566 
-0.49129 3.37207 0.48722 -0.49079 3.86422 -0.94276 -0.4861 3.12196 -1.21987 
-0.4861 3.12196 0.49143 -0.4861 3.3224 -1.21987 -0.4861 3.3224 0.49143 
-0.48217 3.17212 -1.22193 -0.48217 3.17212 0.49349 -0.48217 3.27224 -1.22193 
-0.48217 3.27224 0.49349 -0.48198 2.77672 0.37032 -0.48198 3.66764 -1.09876 
-0.48085 2.91869 -1.16717 -0.48085 2.91869 0.43873 -0.48085 3.52567 -1.16717 
-0.48085 3.52567 0.43873 -0.47976 3.22218 -1.22195 -0.47976 3.22218 0.49351 
-0.47286 2.69443 0.30663 -0.47286 3.74993 -1.03507 -0.46993 3.89374 -0.88815 
-0.46891 3.82558 -0.96449 -0.46755 2.97069 -1.17647 -0.46755 2.97069 0.44803 
-0.46755 3.47367 -1.17647 -0.46755 3.47367 0.44803 -0.46677 2.82136 0.38512 
-0.46677 3.623 -1.11356 -0.4558 3.02342 -1.18336 -0.4558 3.02342 0.45492 
-0.4558 3.42094 -1.18336 -0.4558 3.42094 0.45492 -0.45422 2.73784 0.3244 
-0.45422 3.70652 -1.05284 -0.45067 2.87166 -1.12716 -0.45067 2.87166 0.39872 
-0.45067 3.5727 -1.12716 -0.45067 3.5727 0.39872 -0.44937 3.07267 -1.18955 
-0.44937 3.07267 0.46111 -0.44937 3.37169 -1.18955 -0.44937 3.37169 0.46111 
-0.44857 3.7857 -0.98478 -0.44726 3.85657 -0.91082 -0.4443 3.1223 -1.19368 
-0.4443 3.1223 0.46524 -0.4443 3.32206 -1.19368 -0.4443 3.32206 0.46524 
-0.4406 3.17218 -1.19573 -0.4406 3.17218 0.46729 -0.4406 3.27218 -1.19573 
-0.4406 3.27218 0.46729 -0.43829 3.22218 -1.19569 -0.43829 3.22218 0.46725 
-0.43796 2.78153 0.34062 -0.43796 3.66283 -1.06906 -0.43591 2.92327 -1.13839 
-0.43591 2.92327 0.40995 -0.43591 3.52109 -1.13839 -0.43591 3.52109 0.40995 
-0.42883 2.70108 0.27547 -0.42883 3.74328 -1.00391 -0.42591 3.81788 -0.93217 
-0.42305 2.82629 0.35511 -0.42305 3.61807 -1.08355 -0.42284 2.97549 -1.14721 
-0.42284 2.97549 0.41877 -0.42284 3.46887 -1.14721 -0.42284 3.46887 0.41877 
-0.41532 3.86422 -0.86729 -0.41466 3.0236 -1.15485 -0.41466 3.0236 0.42641 
-0.41466 3.42076 -1.15485 -0.41466 3.42076 0.42641 -0.4114 2.74363 0.29284 
-0.4114 3.70073 -1.02128 -0.40823 3.07292 -1.16093 -0.40823 3.07292 0.43249 
-0.40823 3.37144 -1.16093 -0.40823 3.37144 0.43249 -0.40692 2.87698 -1.09657 
-0.40692 2.87698 0.36813 -0.40692 3.56738 -1.09657 -0.40692 3.56738 0.36813 
-0.40592 3.77775 -0.95216 -0.40304 3.12287 -1.16489 -0.40304 3.12287 0.43645 
-0.40304 3.32149 -1.16489 -0.40304 3.32149 0.43645 -0.39937 3.17282 -1.1668 
-0.39937 3.17282 0.43836 -0.39937 3.27154 -1.1668 -0.39937 3.27154 0.43836 
-0.39816 3.22218 -1.16743 -0.39816 3.22218 0.43899 -0.39533 2.78757 0.30874 
-0.39533 3.65679 -1.03718 -0.39359 3.82558 -0.88917 -0.39256 2.92871 -1.1074 
-0.39256 2.92871 0.37896 -0.39256 3.51565 -1.1074 -0.38736 3.73628 -0.97073 
-0.38302 2.97619 -1.11679 -0.38302 2.97619 0.38835 -0.38302 3.46817 -1.11679 
-0.38094 2.83234 0.32306 -0.38094 3.61202 -1.0515 -0.37497 3.02427 -1.12436 
-0.37497 3.02427 0.39592 -0.37497 3.42009 -1.12436 -0.3733 3.7857 -0.90951 
-0.37025 2.75078 0.25939 -0.37025 3.69358 -0.98783 -0.36834 3.07379 -1.13019 
-0.36834 3.37057 -1.13019 -0.36509 2.88331 0.33565 -0.36509 3.56105 -1.06409 
-0.36329 3.12369 -1.13408 -0.36329 3.32067 -1.13408 -0.36303 3.83172 -0.84435 
-0.36061 3.17288 -1.13659 -0.36061 3.27148 -1.13659 -0.35947 3.22218 -1.13723 
-0.35464 2.79462 0.275 -0.35464 3.64974 -1.00344 -0.35418 3.74328 -0.92925 
-0.35407 2.92993 -1.07504 -0.35407 3.51443 -1.07504 -0.34456 2.9775 -1.08432 
-0.34456 3.46686 -1.08432 -0.3425 3.792 -0.86526 -0.34058 3.60486 -1.0175 
-0.33683 3.02543 -1.09196 -0.33683 3.41893 -1.09196 -0.3368 3.70073 -0.94668 
-0.33023 3.07504 -1.09766 -0.33023 3.36932 -1.09766 -0.32809 3.55907 -1.02999 
-0.32591 3.12381 -1.1019 -0.32591 3.32055 -1.1019 -0.3232 3.17305 -1.10436 
-0.3232 3.27131 -1.10436 -0.32302 3.74993 -0.88523 -0.3223 3.22218 -1.10517 
-0.3209 3.65679 -0.96276 -0.3172 2.9319 -1.04088 -0.3172 3.51246 -1.04088 
-0.31363 3.79661 -0.81954 -0.30795 2.9792 -1.05014 -0.30795 3.46516 -1.05014 
-0.30658 3.61202 -0.97714 -0.30524 3.70652 -0.90386 -0.30034 3.02709 -1.05774 
-0.30034 3.41727 -1.05774 -0.29441 3.07545 -1.06367 -0.29441 3.36891 -1.06367 
-0.29399 3.56105 -0.99299 -0.29367 3.755 -0.83945 -0.29016 3.12416 -1.06792 
-0.29016 3.3202 -1.06792 -0.28902 3.66283 -0.92012 -0.28761 3.17311 -1.07048 
-0.28761 3.27125 -1.07048 -0.28675 3.22218 -1.07133 -0.28304 3.51443 -1.00401 
-0.27552 3.71181 -0.85843 -0.27453 3.61807 -0.93503 -0.27377 2.9775 -1.01352 
-0.27377 3.46686 -1.01352 -0.26643 3.75826 -0.79254 -0.26612 3.02543 -1.02125 
-0.26612 3.41893 -1.02125 -0.26151 3.56738 -0.95116 -0.26042 3.07504 -1.02785 
-0.26042 3.36932 -1.02785 -0.25932 3.66764 -0.8761 -0.25619 3.12381 -1.03217 
-0.25619 3.32055 -1.03217 -0.25373 3.17305 -1.03488 -0.25373 3.27131 -1.03488 
-0.25291 3.22218 -1.03578 -0.25069 3.51565 -0.96552 -0.24794 3.71565 -0.81153 
-0.24452 3.623 -0.89131 -0.24202 3.76053 -0.74489 -0.24129 2.97619 -0.97506 
-0.24129 3.46817 -0.97506 -0.23372 3.02427 -0.98311 -0.23372 3.42009 -0.98311 
-0.23133 3.67179 -0.8294 -0.23092 3.5727 -0.90741 -0.2279 3.07379 -0.98974 
-0.2279 3.37057 -0.98974 -0.22401 3.12369 -0.99479 -0.22401 3.32067 -0.99479 
-0.22149 3.17288 -0.99747 -0.22149 3.27148 -0.99747 -0.22085 3.22218 -0.99861 
-0.21969 3.52109 -0.92218 -0.21663 3.6268 -0.84609 -0.21087 3.46887 -0.93524 
-0.20323 3.0236 -0.94342 -0.20323 3.42076 -0.94342 -0.19715 3.07292 -0.94986 
-0.19715 3.37144 -0.94986 -0.19319 3.12287 -0.95504 -0.19319 3.32149 -0.95504 
-0.19128 3.17282 -0.95871 -0.19128 3.27154 -0.95871 -0.19065 3.22218 -0.95992 
-0.17472 3.02342 -0.90228 -0.16853 3.07267 -0.90871 -0.40196 3.46212 0.40735 
-0.39577 3.51137 0.40091 -0.38887 3.56411 0.38917 -0.37983 3.31261 0.45855 
-0.37921 3.26325 0.45735 -0.37921 3.36197 0.45735 -0.3773 3.2133 0.45367 
-0.3773 3.41192 0.45367 -0.37334 3.16336 0.44849 -0.37334 3.46187 0.44849 
-0.36726 3.11403 0.44205 -0.36726 3.5112 0.44205 -0.35962 3.06592 0.43387 
-0.35962 3.5593 0.43387 -0.35386 2.908 0.34473 -0.3508 3.0137 0.42081 
-0.3508 3.61152 0.42081 -0.34964 3.31261 0.49725 -0.349 3.26331 0.49611 
-0.349 3.36191 0.49611 -0.34648 3.21412 0.49343 -0.34648 3.4111 0.49343 
-0.34259 3.16422 0.48838 -0.34259 3.461 0.48838 -0.33957 2.96209 0.40605 
-0.33916 2.863 0.32803 -0.33676 3.1147 0.48174 -0.33676 3.51053 0.48174 
-0.3292 3.06662 0.47369 -0.3292 3.5586 0.47369 -0.32847 2.77426 0.24353 
-0.32597 2.91179 0.38995 -0.32255 2.81914 0.31017 -0.3198 3.01914 0.46416 
-0.3198 3.60608 0.46416 -0.31758 3.31261 0.53441 -0.31676 3.26348 0.53351 
-0.31676 3.36174 0.53351 -0.3143 3.21424 0.5308 -0.3143 3.41098 0.5308 
-0.31117 2.86715 0.37473 -0.31007 3.16547 0.52649 -0.31007 3.45975 0.52649 
-0.30898 2.96741 0.44979 -0.30437 3.11586 0.51988 -0.30437 3.50936 0.51988 
-0.30406 2.77653 0.29117 -0.29672 3.06793 0.51216 -0.29672 3.55729 0.51216 
-0.29596 2.91672 0.43367 -0.29497 2.82298 0.35707 -0.28744 3.02036 0.50264 
-0.28744 3.60486 0.50264 -0.28373 2.73526 0.2711 -0.28373 3.31261 0.56996 
-0.28288 3.26354 0.56911 -0.28288 3.36168 0.56911 -0.28146 2.87196 0.41876 
-0.28033 3.21459 0.56656 -0.28033 3.41063 0.56656 -0.27681 2.77979 0.33808 
-0.2765 2.97374 0.49162 -0.2765 3.65148 0.49162 -0.27608 3.16588 0.56231 
-0.27608 3.45934 0.56231 -0.27015 3.11752 0.55637 -0.27015 3.5077 0.55637 
-0.26525 2.82827 0.40249 -0.26391 2.92277 0.47577 -0.26254 3.06963 0.54877 
-0.26254 3.55559 0.54877 -0.25686 2.73818 0.31817 -0.25329 3.02233 0.53951 
-0.25329 3.6029 0.53951 -0.24959 2.87801 0.46139 -0.24819 3.31261 0.60381 
-0.24747 2.78486 0.38386 -0.24729 3.26348 0.60299 -0.24729 3.36174 0.60299 
-0.24458 3.21424 0.60053 -0.24458 3.41098 0.60053 -0.2424 2.97572 0.52863 
-0.2424 3.6495 0.52863 -0.24026 3.16547 0.5963 -0.24026 3.45975 0.5963 
-0.23369 2.83406 0.44531 -0.23365 3.11586 0.59059 -0.23365 3.50936 0.59059 
-0.22991 2.92993 0.51614 -0.22991 3.69529 0.51614 -0.22798 2.7428 0.3639 
-0.22593 3.06793 0.58295 -0.22593 3.55729 0.58295 -0.21642 3.02036 0.57367 
-0.21642 3.60486 0.57367 -0.21631 2.79151 0.42788 -0.21584 2.88506 0.50207 
-0.21584 3.74017 -0.77636 -0.21102 3.31261 0.63586 -0.20988 3.26331 0.63523 
-0.20988 3.36191 0.63523 -0.20745 2.70308 0.34298 -0.2072 3.21412 0.63271 
-0.2072 3.4111 0.63271 -0.20539 2.97374 0.56272 -0.20539 3.65148 -0.83702 
-0.20539 3.65148 0.56272 -0.20215 3.16422 0.62882 -0.20215 3.461 0.62882 
-0.20024 2.84121 0.48647 -0.20024 3.78401 -0.76076 -0.19719 2.74909 0.40815 
-0.19551 3.1147 0.62299 -0.19551 3.51053 -0.89728 -0.19551 3.51053 0.62299 
-0.18954 2.92277 0.55014 -0.18954 3.70245 -0.82443 -0.18954 3.70245 0.55014 
-0.18747 3.06662 0.61543 -0.18747 3.5586 -0.88972 -0.18747 3.5586 0.61543 
-0.18313 2.79851 0.46936 -0.17793 3.01914 0.60603 -0.17793 3.60608 -0.88032 
-0.17793 3.60608 0.60603 -0.1769 2.70921 0.38781 -0.17516 2.87801 0.53581 
-0.17516 3.74722 -0.81011 -0.17233 3.31261 -0.94035 -0.17233 3.31261 0.66606 
-0.17112 3.26325 -0.93973 -0.17112 3.26325 0.66544 -0.17112 3.36197 -0.93973 
-0.17112 3.36197 0.66544 -0.16744 3.2133 -0.93782 -0.16744 3.2133 0.66352 
-0.16744 3.41192 -0.93782 -0.16744 3.41192 0.66352 -0.16456 2.75704 0.45079 
-0.16357 2.96741 0.59521 -0.16357 3.65781 -0.8695 -0.16357 3.65781 0.59521 
-0.16226 3.16336 -0.93386 -0.16226 3.16336 0.65957 -0.16226 3.46187 -0.93386 
-0.16226 3.46187 0.65957 -0.15909 2.83406 0.51991 -0.15909 3.79117 -0.7942 
-0.15582 3.11403 -0.92778 -0.15582 3.11403 0.65348 -0.15582 3.5112 -0.92778 
-0.15582 3.5112 0.65348 -0.15517 2.67057 0.36592 -0.14765 3.06592 -0.92014 
-0.14765 3.06592 0.64585 -0.14765 3.5593 -0.92014 -0.14765 3.5593 0.64585 
-0.14744 2.91672 0.58219 -0.14744 3.7085 -0.85648 -0.14744 3.7085 0.58219 
-0.14458 2.71691 0.43081 -0.14166 2.79151 0.50254 -0.14166 3.83371 -0.77683 
-0.13458 3.0137 -0.91132 -0.13458 3.0137 0.63702 -0.13458 3.61152 -0.91132 
-0.13458 3.61152 0.63702 -0.13253 2.87196 0.56769 -0.13253 3.75327 -0.84198 
-0.13253 3.75327 0.56769 -0.1322 3.31261 -0.96862 -0.1322 3.31261 0.69432 
-0.12989 3.26261 -0.96865 -0.12989 3.26261 0.69436 -0.12989 3.36261 -0.96865 
-0.12989 3.36261 0.69436 -0.12619 3.21273 -0.96661 -0.12619 3.21273 0.69231 
-0.12619 3.41249 -0.96661 -0.12619 3.41249 0.69231 -0.12323 2.67822 0.40945 
-0.12192 2.74909 0.48342 -0.12112 3.16311 -0.96248 -0.12112 3.16311 0.68819 
-0.12112 3.46212 -0.96248 -0.12112 3.46212 0.68819 -0.11982 2.96209 0.62579 
-0.11982 3.66313 -0.90009 -0.11982 3.66313 0.62579 -0.11627 2.82827 0.55148 
-0.11627 3.79695 -0.82577 -0.11468 3.11385 -0.95629 -0.11468 3.11385 0.68199 
-0.11468 3.51137 -0.95629 -0.11468 3.51137 0.68199 -0.10372 2.91179 0.6122 
-0.10372 3.71343 -0.88649 -0.10372 3.71343 0.6122 -0.10294 3.06112 -0.94939 
-0.10294 3.06112 0.6751 -0.10294 3.56411 -0.94939 -0.10294 3.56411 0.6751 
-0.10158 2.70921 0.46313 -0.10056 2.64105 0.38679 -0.09763 2.78486 0.5337 
-0.09763 3.84036 -0.80799 -0.09073 3.31261 -0.99487 -0.09073 3.31261 0.72058 
-0.08963 3.00913 -0.94009 -0.08963 3.00913 0.6658 -0.08963 3.6161 -0.94009 
-0.08963 3.6161 0.6658 -0.08851 2.86715 0.59739 -0.08851 3.75807 -0.87168 
-0.08851 3.75807 0.59739 -0.08831 3.26255 -0.99486 -0.08831 3.26255 0.72057 
-0.08831 3.36267 -0.99486 -0.08831 3.36267 0.72057 -0.08439 3.21239 -0.99279 
-0.08439 3.21239 0.7185 -0.08439 3.41283 -0.99279 -0.08439 3.41283 0.7185 
-0.0797 2.67057 0.4414 -0.0792 3.16272 -0.98859 -0.0792 3.16272 0.7143 
-0.0792 3.4625 -0.98859 -0.0792 3.4625 0.7143 -0.07767 2.7428 0.51421 
-0.07663 2.6055 0.36285 -0.07481 2.95803 0.65411 -0.07481 3.66719 -0.92841 
-0.07481 3.66719 0.65411 -0.07084 2.82298 0.5812 -0.07084 3.80224 -0.85549 
-0.07084 3.80224 0.5812 -0.06807 3.11042 -0.98426 -0.06807 3.11042 0.70997 
-0.06807 3.5148 -0.98426 -0.06807 3.5148 0.70997 -0.0585 2.908 0.64008 
-0.0585 3.71723 -0.91437 -0.0585 3.71723 0.64008 -0.05675 2.70308 0.49368 
-0.05668 2.63372 0.41842 -0.05598 3.05774 -0.97694 -0.05598 3.05774 0.70265 
-0.05598 3.56748 -0.97694 -0.05598 3.56748 0.70265 -0.05186 2.77979 0.56304 
-0.05186 3.84543 -0.83733 -0.04802 3.31261 -1.01907 -0.04802 3.31261 0.74478 
-0.04528 3.26239 -1.0191 -0.04528 3.26239 0.74481 -0.04528 3.36283 -1.0191 
-0.04528 3.36283 0.74481 -0.04216 3.00555 -0.9672 -0.04216 3.00555 0.69291 
-0.04216 3.61967 -0.9672 -0.04216 3.61967 0.69291 -0.04181 2.863 0.62539 
-0.04181 3.76222 -0.89968 -0.04181 3.76222 0.62539 -0.04135 3.21229 -1.0169 
-0.04135 3.21229 0.74261 -0.04135 3.41293 -1.0169 -0.04135 3.41293 0.74261 
-0.03467 2.66484 0.47162 -0.03194 2.73818 0.54309 -0.03194 3.88704 -0.81738 
-0.03133 3.15972 -1.01457 -0.03133 3.15972 0.74028 -0.03133 3.4655 -1.01457 
-0.03133 3.4655 0.74028 -0.02699 2.95458 0.68077 -0.02699 3.67064 -0.95507 
-0.02699 3.67064 0.68077 -0.02394 2.81914 0.60878 -0.02394 3.80608 -0.88307 
-0.02394 3.80608 0.60878 -0.02001 3.10759 -1.00972 -0.02001 3.10759 0.73543 
-0.02001 3.51763 -1.00972 -0.02001 3.51763 0.73543 -0.01892 2.58032 0.38066 
-0.01192 2.90535 0.66576 -0.01192 3.71987 -0.94005 -0.01192 3.71987 0.66576 
-0.0107 2.69874 0.5222 -0.0107 3.92649 -0.79649 -0.0073 3.05486 -1.00207 
-0.0073 3.05486 0.72777 -0.0073 3.57036 -1.00207 -0.0073 3.57036 0.72777 
-0.00495 2.77653 0.59028 -0.00495 3.84869 -0.86458 -0.00495 3.84869 0.59028 
-0.00418 3.31261 -1.04114 -0.00418 3.31261 0.76684 -0.00133 3.26233 -1.04108 
-0.00133 3.26233 0.76679 -0.00133 3.36289 -1.04108 -0.00133 3.36289 0.76679 
0.00181 2.60955 0.43556 0.00508 2.86053 0.65067 0.00508 3.76469 -0.92496 
0.00508 3.76469 0.65067 0.0067 3.0029 -0.99182 0.0067 3.0029 0.71753 
0.0067 3.62232 -0.99182 0.0067 3.62232 0.71753 0.00782 3.20979 -1.04088 
0.00782 3.20979 0.76659 0.00782 3.41543 -1.04088 0.00782 3.41543 0.76659 
0.01512 2.73526 0.56996 0.01512 3.88996 -0.84425 0.01816 3.15723 -1.03807 
0.01816 3.15723 0.76377 0.01816 3.468 -1.03807 0.01816 3.468 0.76377 
0.02072 2.95286 -0.97884 0.02072 2.95286 0.70455 0.02072 3.67236 -0.97884 
0.02072 3.67236 0.70455 0.02341 2.81664 0.6336 0.02341 3.80858 -0.90789 
0.02341 3.80858 0.6336 0.02482 2.64188 0.48838 0.02938 3.10537 -1.03259 
0.02938 3.10537 0.7583 0.02938 3.51985 -1.03259 0.02938 3.51985 0.7583 
0.0359 2.90386 0.68917 0.0359 3.72136 -0.96346 0.0359 3.72136 0.68917 
0.04069 2.55827 0.39626 0.04069 3.31261 -1.06103 0.04069 3.31261 0.78673 
0.0424 3.05271 -1.02445 0.0424 3.05271 0.75016 0.0424 3.57252 -1.02445 
0.0424 3.57252 0.75016 0.0427 2.77426 0.61469 0.0427 3.85096 -0.88899 
0.0427 3.85096 0.61469 0.04893 3.26003 -1.0629 0.04893 3.26003 0.78861 
0.04893 3.36519 -1.0629 0.04893 3.36519 0.78861 0.04954 2.67676 0.53809 
0.04954 3.94846 -0.81238 0.05343 2.85913 0.67372 0.05343 3.76609 -0.94801 
0.05343 3.76609 0.67372 0.05558 3.00216 -1.0137 0.05558 3.00216 0.73941 
0.05558 3.62307 -1.0137 0.05558 3.62307 0.73941 0.05824 3.20759 -1.06216 
0.05824 3.20759 0.78787 0.05824 3.41763 -1.06216 0.05824 3.41763 0.78787 
0.06259 2.58848 0.45062 0.06858 3.15546 -1.05879 0.06858 3.15546 0.7845 
0.06858 3.46977 -1.05879 0.06858 3.46977 0.7845 0.06985 2.95221 -1.00036 
0.06985 2.95221 0.72606 0.06985 3.67301 -1.00036 0.06985 3.67301 0.72606 
0.0719 2.81556 0.65621 0.0719 3.80966 -0.9305 0.0719 3.80966 0.65621 
0.07743 2.71555 0.58662 0.07743 3.90967 -0.86092 0.07743 3.90967 0.58662 
0.07993 3.10376 -1.0528 0.07993 3.10376 0.77851 0.07993 3.52146 -1.0528 
0.07993 3.52146 0.77851 0.08482 2.90353 0.71022 0.08482 3.72169 -0.98452 
0.08482 3.72169 0.71022 0.08605 2.62184 0.50243 0.08648 3.31261 -1.07869 
0.08648 3.31261 0.8044 0.09225 3.05267 -1.04422 0.09225 3.05267 0.76993 
0.09225 3.57256 -1.04422 0.09225 3.57256 0.76993 0.09494 3.25999 -1.08021 
0.09494 3.25999 0.80591 0.09494 3.36524 -1.08021 0.09494 3.36524 0.80591 
0.10193 2.53945 0.40956 0.10261 2.85899 0.69432 0.10261 3.76623 -0.96862 
0.10261 3.76623 0.69432 0.10459 3.2073 -1.07911 0.10459 3.2073 0.80481 
0.10459 3.41792 -1.07911 0.10459 3.41792 0.80481 0.10551 3.0023 -1.03307 
0.10551 3.0023 0.75877 0.10551 3.62292 -1.03307 0.10551 3.62292 0.75877 
0.10574 2.75555 0.63018 0.10574 3.86968 -0.90447 0.10574 3.86968 0.63018 
0.11296 2.65869 0.5528 0.11296 3.96653 -0.8271 0.11515 3.15517 -1.07534 
0.11515 3.15517 0.80105 0.11515 3.47005 -1.07534 0.11515 3.47005 0.80105 
0.11967 2.95282 -1.01937 0.11967 2.95282 0.74508 0.11967 3.6724 -1.01937 
0.11967 3.6724 0.74508 0.12446 2.5708 0.46317 0.12744 3.10235 -1.06892 
0.12744 3.10235 0.79463 0.12744 3.52287 -1.06892 0.12744 3.52287 0.79463 
0.12965 2.50966 0.3815 0.13309 3.31261 -1.09409 0.13309 3.31261 0.81979 
0.1347 2.90436 -1.00317 0.1347 2.90436 0.72888 0.1347 3.72086 -1.00317 
0.1347 3.72086 0.72888 0.13593 2.7981 0.67073 0.13593 3.82712 -0.94502 
0.13593 3.82712 0.67073 0.13999 3.05132 -1.05987 0.13999 3.05132 0.78558 
0.13999 3.5739 -1.05987 0.13999 3.5739 0.78558 0.14131 2.69856 0.59999 
0.14131 3.92667 -0.87429 0.142 3.25986 -1.09529 0.142 3.25986 0.821 
0.142 3.36536 -1.09529 0.142 3.36536 0.821 0.15075 2.60525 0.51502 
0.15075 4.01997 -0.78931 0.15172 3.20726 -1.09376 0.15172 3.20726 0.81947 
0.15172 3.41796 -1.09376 0.15172 3.41796 0.81947 0.15363 3.00083 -1.04821 
0.15363 3.00083 0.77391 0.15363 3.62439 -1.04821 0.15363 3.62439 0.77391 
0.16332 3.15413 -1.08965 0.16332 3.15413 0.81535 0.16332 3.47109 -1.08965 
0.16332 3.47109 0.81535 0.16455 2.52394 0.42053 0.1673 2.84243 0.70746 
0.1673 3.78279 -0.98175 0.1673 3.78279 0.70746 0.16802 2.95148 -1.03402 
0.16802 2.95148 0.75973 0.16802 3.67374 -1.03402 0.16802 3.67374 0.75973 
0.17075 2.73954 0.64245 0.17075 3.88568 -0.91674 0.17569 3.10146 -1.0827 
0.17569 3.10146 0.80841 0.17569 3.52376 -1.0827 0.17569 3.52376 0.80841 
0.17831 2.64333 0.56429 0.17831 3.98189 -0.83858 0.18039 3.31261 -1.10718 
0.18039 3.31261 0.83289 0.18872 3.05043 -1.0732 0.18872 3.05043 0.79891 
0.18872 3.57479 -1.0732 0.18872 3.57479 0.79891 0.18949 3.25982 -1.10798 
0.18949 3.25982 0.83368 0.18949 3.3654 -1.10798 0.18949 3.3654 0.83368 
0.1901 2.55621 0.47395 0.19386 2.49537 0.39148 0.20062 3.20666 -1.10625 
0.20062 3.20666 0.83196 0.20062 3.41856 -1.10625 0.20062 3.41856 0.83196 
0.20128 2.78302 0.68152 0.20128 3.8422 -0.95581 0.20243 3.00015 -1.06103 
0.20243 3.00015 0.78673 0.20243 3.62507 -1.06103 0.20243 3.62507 0.78673 
0.2055 2.89645 -1.01995 0.2055 2.89645 0.74566 0.2055 3.72877 -1.01995 
0.2055 3.72877 0.74566 0.20647 2.68435 0.61001 0.20647 3.94087 -0.8843 
0.21242 3.15354 -1.10161 0.21242 3.15354 0.82732 0.21242 3.47168 -1.10161 
0.21242 3.47168 0.82732 0.21671 2.59192 0.52459 0.21671 4.0333 -0.79889 
0.22374 2.46887 0.36109 0.22457 3.10111 -1.09409 0.22457 3.10111 0.8198 
0.22457 3.52411 -1.09409 0.22457 3.52411 0.8198 0.22828 2.5118 0.42911 
0.22828 3.31261 -1.11793 0.22828 3.31261 0.84364 0.23645 2.72644 0.65119 
0.23645 3.89878 -0.92548 0.23779 3.05016 -1.08408 0.23779 3.05016 0.80978 
0.23779 3.57507 -1.08408 0.23779 3.57507 0.80978 0.23884 2.83551 0.72211 
0.23884 3.78971 -0.9964 0.23884 3.78971 0.72211 0.23892 3.25939 -1.11854 
0.23892 3.25939 0.84425 0.23892 3.36583 -1.11854 0.23892 3.36583 0.84425 
0.23953 2.94461 -1.04862 0.23953 2.94461 0.77432 0.23953 3.68061 -1.04862 
0.23953 3.68061 0.77432 0.24426 2.63092 0.57223 0.24426 3.99431 -0.84652 
0.25009 3.20632 -1.11627 0.25009 3.20632 0.84197 0.25009 3.4189 -1.11627 
0.25009 3.4189 0.84197 0.25432 2.54543 0.48161 0.25432 4.07979 -0.7559 
0.25806 2.4848 0.39895 0.26178 3.15357 -1.1111 0.26178 3.15357 0.83681 
0.26178 3.47165 -1.1111 0.26178 3.47165 0.83681 0.27262 2.67301 0.61663 
0.27262 3.95221 -0.89092 0.27379 2.77677 0.69382 0.27379 3.84845 -0.96811 
0.27394 3.10129 -1.10307 0.27394 3.10129 0.82878 0.27394 3.52394 -1.10307 
0.27394 3.52394 0.82878 0.2748 2.99463 -1.07353 0.2748 2.99463 0.79924 
0.2748 3.6306 -1.07353 0.2748 3.6306 0.79924 0.27664 3.31261 -1.12632 
0.27664 3.31261 0.85203 0.27747 2.89077 -1.032 0.27747 2.89077 0.75771 
0.27747 3.73445 -1.032 0.27747 3.73445 0.75771 0.28164 2.58272 0.53156 
0.28164 4.0425 -0.80585 0.28743 3.25935 -1.12643 0.28743 3.25935 0.85214 
0.28743 3.36587 -1.12643 0.28743 3.36587 0.85214 0.28846 2.45976 0.36728 
0.29285 2.5031 0.43526 0.29285 4.12212 -0.70956 0.2989 3.20605 -1.12363 
0.2989 3.20605 0.84934 0.2989 3.41917 -1.12363 0.2989 3.41917 0.84934 
0.30954 2.72154 0.6614 0.30954 3.90369 -0.93569 0.30959 2.623 0.57804 
0.30959 4.00222 -0.85233 0.3107 3.04545 -1.09419 0.3107 3.04545 0.8199 
0.3107 3.57977 -1.09419 0.3107 3.57977 0.8199 0.31074 3.15332 -1.11793 
0.31074 3.15332 0.84364 0.31074 3.4719 -1.11793 0.31074 3.4719 0.84364 
0.312 2.8308 -1.00631 0.312 2.8308 0.73202 0.312 3.79442 -1.00631 
0.31248 2.93999 -1.05848 0.31248 2.93999 0.78419 0.31248 3.68523 -1.05848 
0.31248 3.68523 0.78419 0.31921 2.43707 0.33464 0.31977 2.53811 0.48688 
0.31977 4.08712 -0.76117 0.32318 2.47766 0.40397 0.32318 4.14757 -0.67826 
0.32536 3.31261 -1.13233 0.32536 3.31261 0.85804 0.33656 3.25924 -1.13194 
0.33656 3.25924 0.85765 0.33656 3.36598 -1.13194 0.33656 3.36598 0.85765 
0.34712 2.77345 0.7016 0.34712 3.85177 -0.97589 0.34718 2.57669 0.53562 
0.34718 4.04854 -0.80991 0.34778 2.66747 0.62317 0.34778 3.95776 -0.89746 
0.34797 2.99082 -1.08095 0.34797 2.99082 0.80666 0.34797 3.6344 -1.08095 
0.34797 3.6344 0.80666 0.34801 3.20604 -1.12859 0.34801 3.20604 0.8543 
0.34801 3.41919 -1.12859 0.34801 3.41919 0.8543 0.34845 3.09949 -1.11129 
0.34845 3.09949 0.837 0.34845 3.52573 -1.11129 0.34845 3.52573 0.837 
0.35023 2.88735 -1.03926 0.35023 2.88735 0.76497 0.35023 3.73787 -1.03926 
0.35376 2.45434 0.3713 0.35376 4.17088 -0.6456 0.35399 2.4158 0.2998 
0.35797 2.49786 0.43897 0.35797 4.12736 -0.71326 0.37431 3.31261 -1.13594 
0.37431 3.31261 0.86165 0.38514 2.7178 0.66581 0.38514 3.90742 -0.9401 
0.38514 2.82844 -1.01129 0.38514 2.82844 0.73699 0.38514 3.79678 -1.01129 
0.38517 2.61926 0.58244 0.38517 4.00596 -0.85673 0.38517 2.53432 0.48959 
0.38517 4.09091 -0.76388 0.38559 3.04424 -1.09972 0.38559 3.04424 0.82543 
0.38559 3.58099 -1.09972 0.38559 3.58099 0.82543 0.38559 2.93766 -1.06342 
0.38559 2.93766 0.78913 0.38559 3.68756 -1.06342 0.38559 3.68756 0.78913 
0.38561 3.15211 -1.12346 0.38561 3.15211 0.84917 0.38561 3.47311 -1.12346 
0.38561 3.47311 0.84917 0.38561 3.25921 -1.135 0.38561 3.25921 0.86071 
0.38561 3.36601 -1.135 0.38561 3.36601 0.86071 0.38852 2.43272 0.33676 
0.38852 4.1925 -0.61105 0.38852 2.47404 0.40652 0.38852 4.15119 -0.68082 
0.42337 2.41364 0.30085 0.42337 2.45225 0.37254 0.42337 2.49611 0.4402 
0.42337 2.57454 0.53758 0.42337 2.66561 0.62535 0.42337 2.77187 -0.97834 
0.42337 2.77187 0.70405 0.42337 2.88621 -1.04168 0.42337 2.88621 0.76739 
0.42337 2.98991 -1.08365 0.42337 2.98991 0.80935 0.42337 3.09889 -1.11404 
0.42337 3.09889 0.83975 0.42337 3.20573 -1.13142 0.42337 3.20573 0.85713 
0.42337 3.31261 -1.13715 0.42337 3.31261 0.86285 0.42337 3.41949 -1.13142 
0.42337 3.41949 0.85713 0.42337 3.52634 -1.11404 0.42337 3.52634 0.83975 
0.42337 3.63532 -1.08365 0.42337 3.63532 0.80935 0.42337 3.73901 -1.04168 
0.42337 3.85335 -0.97834 0.42337 3.95961 -0.89964 0.42337 4.05068 -0.81187 
0.42337 4.12911 -0.7145 0.42337 4.17297 -0.64683 0.42337 4.21159 -0.57515 
0.45823 2.47404 0.40652 0.45823 4.15119 -0.68082 0.45823 2.43272 0.33676 
0.45823 4.1925 -0.61105 0.45824 2.39649 0.26224 0.45824 4.22873 -0.53653 
0.46113 3.25921 -1.135 0.46113 3.25921 0.86071 0.46113 3.36601 -1.135 
0.46113 3.36601 0.86071 0.46113 3.15211 -1.12346 0.46113 3.15211 0.84917 
0.46113 3.47311 -1.12346 0.46113 3.47311 0.84917 0.46116 2.93766 -1.06342 
0.46116 2.93766 0.78913 0.46116 3.68756 -1.06342 0.46116 3.04424 -1.09972 
0.46116 3.04424 0.82543 0.46116 3.58099 -1.09972 0.46116 3.58099 0.82543 
0.46157 2.53432 0.48959 0.46157 4.09091 -0.76388 0.46157 2.61926 0.58244 
0.46157 4.00596 -0.85673 0.46161 2.82844 -1.01129 0.46161 2.82844 0.73699 
0.46161 3.79678 -1.01129 0.46161 2.7178 -0.9401 0.46161 2.7178 0.66581 
0.46161 3.90742 -0.9401 0.47244 3.31261 -1.13594 0.47244 3.31261 0.86165 
0.48878 2.49786 0.43897 0.48878 4.12736 -0.71326 0.49275 2.4158 0.2998 
0.49275 4.20942 -0.57409 0.49298 2.45434 0.3713 0.49298 4.17088 -0.6456 
0.493 2.38209 0.22242 0.493 4.24313 -0.49671 0.49652 2.88735 -1.03926 
0.49652 2.88735 0.76497 0.49652 3.73787 -1.03926 0.4983 3.09949 -1.11129 
0.4983 3.09949 0.837 0.4983 3.52573 -1.11129 0.49873 3.20604 -1.12859 
0.49873 3.20604 0.8543 0.49873 3.41919 -1.12859 0.49873 3.41919 0.8543 
0.49877 2.99082 -1.08095 0.49877 2.99082 0.80666 0.49877 3.6344 -1.08095 
0.49897 2.66747 0.62317 0.49897 3.95776 -0.89746 0.49957 2.57669 0.53562 
0.49957 4.04854 -0.80991 0.49962 2.77345 -0.97589 0.49962 2.77345 0.7016 
0.49962 3.85177 -0.97589 0.51019 3.25924 -1.13194 0.51019 3.25924 0.85765 
0.51019 3.36598 -1.13194 0.51019 3.36598 0.85765 0.52139 3.31261 -1.13233 
0.52139 3.31261 0.85804 0.52357 2.47766 0.40397 0.52357 4.14757 -0.67826 
0.52645 4.27669 -0.38196 0.52662 2.37066 0.18232 0.52662 4.25457 -0.45661 
0.52697 2.53811 0.48688 0.52697 4.08712 -0.76117 0.52754 2.43707 0.33464 
0.52754 4.18815 -0.60893 0.52756 2.40084 0.26012 0.52756 4.22438 -0.53441 
0.53426 2.93999 -1.05848 0.53426 2.93999 0.78419 0.53426 3.68523 -1.05848 
0.53475 2.8308 -1.00631 0.53475 2.8308 0.73202 0.53475 3.79442 -1.00631 
0.53601 3.15332 -1.11793 0.53601 3.15332 0.84364 0.53601 3.4719 -1.11793 
0.53604 3.04545 -1.09419 0.53604 3.04545 0.8199 0.53604 3.57977 -1.09419 
0.53715 2.623 0.57804 0.53715 4.00222 -0.85233 0.5372 2.72154 -0.93569 
0.5372 2.72154 0.6614 0.5372 3.90369 -0.93569 0.54784 3.20605 -1.12363 
0.54784 3.20605 0.84934 0.54784 3.41917 -1.12363 0.5539 2.5031 0.43526 
0.5539 4.12212 -0.70956 0.55828 2.45976 0.36728 0.55828 4.16546 -0.64158 
0.55931 3.25935 -1.12643 0.55931 3.25935 0.85214 0.55931 3.36587 -1.12643 
0.55995 4.2633 -0.4156 0.56135 2.38903 0.22058 0.56135 4.23619 -0.49487 
0.5618 2.42229 0.29664 0.5618 4.20293 -0.57093 0.56511 2.58272 0.53156 
0.56511 4.0425 -0.80585 0.56927 2.89077 -1.032 0.56927 2.89077 0.75771 
0.56927 3.73445 -1.032 0.5701 3.31261 -1.12632 0.57195 2.99463 -1.07353 
0.57195 2.99463 0.79924 0.57195 3.6306 -1.07353 0.5728 3.10129 -1.10307 
0.5728 3.10129 0.82878 0.5728 3.52394 -1.10307 0.57295 2.77677 -0.96811 
0.57295 2.77677 0.69382 0.57295 3.84845 -0.96811 0.57413 2.67301 0.61663 
0.57413 3.95221 -0.89092 0.58497 3.15357 -1.1111 0.58497 3.15357 0.83681 
0.58497 3.47165 -1.1111 0.58869 2.4848 0.39895 0.58869 4.14042 -0.67324 
0.59243 2.54543 0.48161 0.59243 4.07979 -0.7559 0.59262 2.44448 0.32945 
0.59262 4.18074 -0.60374 0.59476 4.24549 -0.45395 0.59567 2.41004 0.2574 
0.59567 4.21519 -0.5317 0.59665 3.20632 -1.11627 0.59665 3.4189 -1.11627 
0.60249 2.63092 0.57223 0.60249 3.99431 -0.84652 0.60722 2.94461 -1.04862 
0.60722 2.94461 0.77432 0.60722 3.68061 -1.04862 0.60783 3.25939 -1.11854 
0.60783 3.36583 -1.11854 0.6079 2.83551 -0.9964 0.6079 2.83551 0.72211 
0.6079 3.78971 -0.9964 0.60896 3.05016 -1.08408 0.60896 3.05016 0.80978 
0.60896 3.57507 -1.08408 0.6103 2.72644 -0.92548 0.6103 2.72644 0.65119 
0.6103 3.89878 -0.92548 0.61846 2.5118 0.42911 0.61846 3.31261 -1.11793 
0.61846 4.11342 -0.7034 0.62218 3.10111 -1.09409 0.62218 3.10111 0.8198 
0.62218 3.52411 -1.09409 0.623 2.46887 0.36109 0.623 4.15636 -0.63538 
0.62703 2.43126 0.28917 0.62703 4.19396 -0.56346 0.62744 4.2521 -0.41232 
0.62905 4.22488 -0.49134 0.63004 2.59192 0.52459 0.63004 4.0333 -0.79889 
0.63432 3.15354 -1.10161 0.63432 3.47168 -1.10161 0.64028 2.68435 0.61001 
0.64028 3.94087 -0.8843 0.64124 2.89645 -1.01995 0.64124 2.89645 0.74566 
0.64124 3.72877 -1.01995 0.64432 3.00015 -1.06103 0.64432 3.00015 0.78673 
0.64432 3.62507 -1.06103 0.64546 2.78302 -0.95581 0.64546 2.78302 0.68152 
0.64546 3.8422 -0.95581 0.64612 3.20666 -1.10625 0.64612 3.41856 -1.10625 
0.65289 2.49537 0.39148 0.65289 4.12985 -0.66577 0.65665 2.55621 0.47395 
0.65665 4.06901 -0.74824 0.65726 3.25982 -1.10798 0.65726 3.3654 -1.10798 
0.65753 2.45521 0.32114 0.65753 4.17002 -0.59543 0.65802 3.05043 -1.0732 
0.65802 3.05043 0.79891 0.65802 3.57479 -1.0732 0.6605 4.20409 -0.5232 
0.66185 4.23199 -0.44999 0.66635 3.31261 -1.10718 0.66844 2.64333 0.56429 
0.66844 3.98189 -0.83858 0.67106 3.10146 -1.0827 0.67106 3.52376 -1.0827 
0.676 2.73954 0.64245 0.676 3.88568 -0.91674 0.67873 2.95148 -1.03402 
0.67873 2.95148 0.75973 0.67873 3.67374 -1.03402 0.67944 2.84243 -0.98175 
0.67944 2.84243 0.70746 0.67944 3.78279 -0.98175 0.68219 2.52394 0.42053 
0.68219 4.10129 -0.69482 0.68343 3.15413 -1.08965 0.68343 3.47109 -1.08965 
0.68765 2.48147 0.35209 0.68765 4.14376 -0.62639 0.69136 4.18112 -0.55412 
0.69312 3.00083 -1.04821 0.69312 3.62439 -1.04821 0.69347 4.21169 -0.48167 
0.69397 4.23649 -0.40774 0.69502 3.20726 -1.09376 0.69502 3.41796 -1.09376 
0.696 2.60525 0.51502 0.696 4.01997 -0.78931 0.70474 3.25986 -1.09529 
0.70474 3.36536 -1.09529 0.70544 2.69856 0.59999 0.70544 3.92667 -0.87429 
0.70676 3.05132 -1.05987 0.70676 3.5739 -1.05987 0.71082 2.7981 0.67073 
0.71082 3.82712 -0.94502 0.71205 2.90436 -1.00317 0.71205 2.90436 0.72888 
0.71205 3.72086 -1.00317 0.71366 3.31261 -1.09409 0.7171 2.50966 0.3815 
0.7171 4.11557 -0.65579 0.71931 3.10235 -1.06892 0.71931 3.52287 -1.06892 
0.72163 4.15538 -0.58524 0.72228 2.5708 0.46317 0.72228 4.05442 -0.73746 
0.72446 4.18908 -0.51283 0.7257 4.2166 -0.43947 0.72707 2.95282 -1.01937 
0.72707 2.95282 0.74508 0.72707 3.6724 -1.01937 0.7316 3.15517 -1.07534 
0.7316 3.47005 -1.07534 0.73378 2.65869 0.5528 0.73378 3.96653 -0.8271 
0.741 2.75555 0.63018 0.741 3.86968 -0.90447 0.74124 3.0023 -1.03307 
0.74124 3.62292 -1.03307 0.74215 3.2073 -1.07911 0.74215 3.41792 -1.07911 
0.74413 2.85899 -0.96862 0.74413 2.85899 0.69432 0.74413 3.76623 -0.96862 
0.74481 2.53945 0.40956 0.74481 4.08578 -0.68386 0.75114 2.49774 0.34093 
0.75114 4.12748 -0.61522 0.75181 3.25999 -1.08021 0.75181 3.36524 -1.08021 
0.7545 3.05267 -1.04422 0.7545 3.57256 -1.04422 0.75452 4.16447 -0.54295 
0.7567 4.19453 -0.47047 0.76026 3.31261 -1.07869 0.76069 2.62184 0.50243 
0.76069 4.00338 -0.77672 0.76193 2.90353 -0.98452 0.76193 2.90353 0.71022 
0.76193 3.72169 -0.98452 0.76682 3.10376 -1.0528 0.76682 3.52146 -1.0528 
0.76932 2.71555 0.58662 0.76932 3.90967 -0.86092 0.77484 2.81556 0.65621 
0.77484 3.80966 -0.9305 0.7769 2.95221 -1.00036 0.7769 3.67301 -1.00036 
0.77817 3.15546 -1.05879 0.77817 3.46977 -1.05879 0.77903 2.52705 0.36921 
0.77903 4.09818 -0.6435 0.78416 2.58848 0.45062 0.78416 4.03674 -0.72491 
0.78421 4.137 -0.57325 0.7869 4.17034 -0.50067 0.78851 3.20759 -1.06216 
0.78851 3.41763 -1.06216 0.79117 3.00216 -1.0137 0.79117 3.62307 -1.0137 
0.79331 2.85913 0.67372 0.79331 3.76609 -0.94801 0.79721 2.67676 0.53809 
0.79721 3.94846 -0.81238 0.79781 3.26003 -1.0629 0.79781 3.36519 -1.0629 
0.79906 4.18908 -0.43824 0.80405 2.77426 0.61469 0.80405 3.85096 -0.88899 
0.80435 3.05271 -1.02445 0.80435 3.57252 -1.02445 0.80606 2.55827 0.39626 
0.80606 3.31261 -1.06103 0.80606 4.06696 -0.67055 0.81084 2.90386 -0.96346 
0.81084 3.72136 -0.96346 0.81238 4.10827 -0.60148 0.81622 4.14408 -0.52999 
0.81737 3.10537 -1.03259 0.81737 3.51985 -1.03259 0.82192 2.64188 0.48838 
0.82192 3.98334 -0.76267 0.82334 2.81664 0.6336 0.82334 3.80858 -0.90789 
0.82602 2.95286 -0.97884 0.82602 3.67236 -0.97884 0.82859 3.15723 -1.03807 
0.82859 3.468 -1.03807 0.82917 4.16447 -0.46829 0.83162 2.73526 0.56996 
0.83162 3.88996 -0.84425 0.83893 3.20979 -1.04088 0.83893 3.41543 -1.04088 
0.83963 4.07743 -0.62887 0.84004 3.0029 -0.99182 0.84004 3.62232 -0.99182 
0.84167 3.76469 -0.92496 0.8446 4.11582 -0.55837 0.84493 2.60955 0.43556 
0.84493 4.01567 -0.70986 0.84807 3.26233 -1.04108 0.84807 3.36289 -1.04108 
0.85093 3.31261 -1.04114 0.85169 2.77653 0.59028 0.85169 3.84869 -0.86458 
0.85404 3.05486 -1.00207 0.85404 3.57036 -1.00207 0.85745 2.69874 0.5222 
0.85745 3.92649 -0.79649 0.85866 3.71987 -0.94005 0.85948 4.137 -0.49798 
0.86566 2.58032 0.38066 0.86566 4.0449 -0.65496 0.86675 3.10759 -1.00972 
0.86675 3.51763 -1.00972 0.87069 3.80608 -0.88307 0.87147 4.15538 -0.4354 
0.87196 4.08562 -0.58573 0.87373 2.95458 -0.95507 0.87373 3.67064 -0.95507 
0.87808 3.15972 -1.01457 0.87808 3.4655 -1.01457 0.87869 2.73818 0.54309 
0.87869 3.88704 -0.81738 0.88142 2.66484 0.47162 0.88142 3.96038 -0.74591 
0.8877 4.10827 -0.52616 0.8881 3.21229 -1.0169 0.8881 3.41293 -1.0169 
0.88855 3.76222 -0.89968 0.88891 3.00555 -0.9672 0.88891 3.61967 -0.9672 
0.89203 3.26239 -1.0191 0.89203 3.36283 -1.0191 0.89477 3.31261 -1.01907 
0.89824 4.05356 -0.61201 0.8986 2.77979 0.56304 0.8986 3.84543 -0.83733 
0.90145 4.12748 -0.46491 0.90273 3.05774 -0.97694 0.90273 3.56748 -0.97694 
0.90342 2.63372 0.41842 0.90342 3.9915 -0.69272 0.9035 2.70308 0.49368 
0.9035 3.92215 -0.76797 0.90525 3.71723 -0.91437 0.91261 4.14376 -0.40143 
0.91482 3.11042 -0.98426 0.91482 3.5148 -0.98426 0.9151 4.07743 -0.5534 
0.91758 3.80224 -0.85549 0.92155 3.66719 -0.92841 0.92337 4.01972 -0.63715 
0.92442 2.7428 0.51421 0.92442 3.88243 -0.7885 0.92594 3.16272 -0.98859 
0.92594 3.4625 -0.98859 0.92644 2.67057 0.4414 0.92644 3.95465 -0.71569 
0.92973 4.09818 -0.4928 0.93114 3.21239 -0.99279 0.93114 3.41283 -0.99279 
0.93506 3.26255 -0.99486 0.93506 3.36267 -0.99486 0.93525 3.75807 -0.87168 
0.93638 3.00913 -0.94009 0.93638 3.6161 -0.94009 0.93748 3.31261 -0.99487 
0.94118 4.0449 -0.57943 0.94201 4.11557 -0.43087 0.94438 3.84036 -0.80799 
0.9473 2.64105 0.38679 0.9473 3.98417 -0.66108 0.94833 2.70921 0.46313 
0.94833 3.91602 -0.73742 0.94969 3.06112 -0.94939 0.94969 3.56411 -0.94939 
0.95046 3.71343 -0.88649 0.95678 4.06696 -0.51983 0.96143 3.11385 -0.95629 
0.96143 3.51137 -0.95629 0.96301 3.79695 -0.82577 0.96657 3.66313 -0.90009 
0.96787 3.16311 -0.96248 0.96787 3.46212 -0.96248 0.96867 2.74909 0.48342 
0.96867 3.87613 -0.75771 0.96997 2.67822 0.40945 0.96997 3.947 -0.68375 
0.97008 4.08578 -0.45859 0.97294 3.21273 -0.96661 0.97294 3.41249 -0.96661 
0.97663 3.26261 -0.96865 0.97663 3.36261 -0.96865 0.97894 3.31261 -0.96862 
0.97894 3.9915 -0.6172 0.97928 3.75327 -0.84198 0.98105 4.10129 -0.39597 
0.98133 3.0137 -0.91132 0.98133 3.61152 -0.91132 0.9884 3.83371 -0.77683 
0.99133 2.71691 0.43081 0.99133 3.90831 -0.7051 0.99419 3.7085 -0.85648 
0.99439 3.06592 -0.92014 0.99439 3.5593 -0.92014 0.99608 4.01567 -0.55871 
1.00191 3.95465 -0.64022 1.00257 3.11403 -0.92778 1.00257 3.5112 -0.92778 
1.00583 3.79117 -0.7942 1.00901 3.16336 -0.93386 1.00901 3.46187 -0.93386 
1.01031 3.65781 -0.8695 1.01114 4.03674 -0.49793 1.01131 3.86818 -0.72508 
1.01419 3.2133 -0.93782 1.01419 3.41192 -0.93782 1.01787 3.26325 -0.93973 
1.01787 3.36197 -0.93973 1.01907 3.31261 -0.94035 1.02191 3.74722 -0.81011 
1.02365 2.70921 0.38781 1.02365 3.91602 -0.6621 1.02369 4.05442 -0.43606 
1.02468 3.60608 -0.88032 1.02988 3.82671 -0.74365 1.03213 3.96038 -0.59519 
1.03421 3.06662 -0.88972 1.03421 3.5586 -0.88972 1.03447 4.06901 -0.37042 
1.03629 3.70245 -0.82443 1.04226 3.1147 -0.89728 1.04226 3.51053 -0.89728 
1.04393 3.87613 -0.68244 1.04699 3.78401 -0.76076 1.0489 3.16422 -0.90311 
1.0489 3.461 -0.90311 1.0489 3.98334 -0.53569 1.05214 3.65148 -0.83702 
1.05395 3.21412 -0.907 1.05395 3.4111 -0.907 1.0542 3.92215 -0.61727 
1.05663 3.26331 -0.90952 1.05663 3.36191 -0.90952 1.05777 3.31261 -0.91016 
1.06259 3.74017 -0.77636 1.06295 4.00338 -0.47447 1.06306 3.83371 -0.70218 
1.06316 3.60486 -0.84796 1.07268 3.55729 -0.85724 1.07473 3.88243 -0.63819 
1.07554 4.01997 -0.40977 1.07665 3.69529 -0.79043 1.0804 3.50936 -0.86489 
1.08043 3.79117 -0.71961 1.08272 3.92649 -0.57122 1.08511 4.0333 -0.34381 
1.08701 3.16547 -0.87059 1.08701 3.45975 -0.87059 1.08915 3.6495 -0.80292 
1.09132 3.21424 -0.87482 1.09132 3.41098 -0.87482 1.09403 3.26348 -0.87728 
1.09403 3.36174 -0.87728 1.09422 3.84036 -0.65815 1.09493 3.31261 -0.8781 
1.09633 3.74722 -0.73568 1.09861 3.94846 -0.51098 1.10003 3.6029 -0.81381 
1.10361 3.88704 -0.59246 1.10929 3.55559 -0.82306 1.11065 3.70245 -0.75006 
1.112 3.79695 -0.67679 1.11332 3.96653 -0.44756 1.11689 3.5077 -0.83067 
1.12283 3.45934 -0.8366 1.12324 3.65148 -0.76591 1.12356 3.84543 -0.61237 
1.12481 3.98189 -0.38221 1.12707 3.41063 -0.84085 1.12821 3.75327 -0.69305 
1.12963 3.36168 -0.8434 1.13048 3.88996 -0.54539 1.13275 3.99431 -0.31626 
1.13419 3.60486 -0.77694 1.14171 3.80224 -0.63136 1.14271 3.7085 -0.70796 
1.14347 3.55729 -0.78645 1.14714 3.90967 -0.48309 1.1508 3.84869 -0.56547 
1.15111 3.50936 -0.79417 1.15573 3.65781 -0.72408 1.15682 3.45975 -0.80078 
1.15791 3.75807 -0.64903 1.16051 3.92667 -0.41921 1.16655 3.60608 -0.73845 
1.1693 3.80608 -0.58446 1.17053 3.94087 -0.35405 1.17272 3.71343 -0.66424 
1.17521 3.85096 -0.51782 1.17594 3.5586 -0.74798 1.18591 3.76222 -0.60233 
1.18631 3.66313 -0.68034 1.1907 3.86968 -0.45477 1.19411 3.80858 -0.53711 
1.19754 3.61152 -0.6951 1.2006 3.71723 -0.61902 1.20297 3.88568 -0.38977 
1.21119 3.76469 -0.55544 1.21463 3.66719 -0.63533 1.21673 3.80966 -0.48861 
1.22628 3.71987 -0.57244 1.23124 3.82712 -0.42459 1.23424 3.76609 -0.50709 
-2.54825 1.86155 -0.90922 -2.54825 1.96199 -0.90922 -2.54822 1.91177 -0.91196 
-2.52402 1.91177 -0.95467 -2.52401 1.86171 -0.95225 -2.52401 1.96183 -0.95225 
-2.52194 1.81155 -0.94833 -2.52194 2.01199 -0.94833 -2.51774 1.76188 -0.94313 
-2.4978 1.86177 -0.99383 -2.4978 1.96177 -0.99383 -2.49776 1.91177 -0.99614 
-2.49575 1.81189 -0.99013 -2.49575 2.01165 -0.99013 -2.49163 1.76226 -0.98506 
-2.48544 1.71301 -0.97862 -2.47854 1.66027 -0.96688 -2.4695 1.91177 -1.03626 
-2.46924 1.60828 -0.95357 -2.46888 1.86241 -1.03506 -2.46888 1.96113 -1.03506 
-2.46697 1.81246 -1.03138 -2.46697 2.01108 -1.03138 -2.46301 1.76251 -1.0262 
-2.46301 2.06102 -1.0262 -2.45692 1.71318 -1.01976 -2.44929 1.66508 -1.01158 
-2.44047 1.61286 -0.99852 -2.43931 1.91177 -1.07496 -2.43867 1.86247 -1.07382 
-2.43867 1.96107 -1.07382 -2.43615 1.81328 -1.07114 -2.43615 2.01026 -1.07114 
-2.43226 1.76338 -1.06609 -2.43226 2.06016 -1.06609 -2.42924 1.56125 -0.98376 
-2.42643 1.71385 -1.05945 -2.42643 2.10968 -1.05945 -2.41887 1.66578 -1.0514 
-2.41564 1.51095 -0.96766 -2.40947 1.6183 -1.04187 -2.40725 1.91177 -1.11212 
-2.40643 1.86264 -1.11123 -2.40643 1.9609 -1.11123 -2.40397 1.8134 -1.10852 
-2.40397 2.01014 -1.10852 -2.40083 1.46631 -0.95245 -2.39974 1.76463 -1.1042 
-2.39974 2.05891 -1.1042 -2.39865 1.56657 -1.0275 -2.39404 1.71502 -1.09759 
-2.39404 2.10852 -1.09759 -2.38639 1.66709 -1.08987 -2.38639 2.15645 -1.08987 
-2.38563 1.51588 -1.01138 -2.38464 1.42214 -0.93478 -2.37711 1.61952 -1.08036 
-2.3734 1.91177 -1.14767 -2.37255 1.8627 -1.14682 -2.37255 1.96084 -1.14682 
-2.37113 1.47111 -0.99647 -2.37 1.81375 -1.14427 -2.37 2.00979 -1.14427 
-2.36648 1.37895 -0.91579 -2.36616 1.5729 -1.06933 -2.36575 1.76504 -1.14002 
-2.36575 2.0585 -1.14002 -2.35981 1.71668 -1.13408 -2.35981 2.10686 -1.13408 
-2.35492 1.42743 -0.9802 -2.35358 1.52193 -1.05348 -2.35221 1.66879 -1.12648 
-2.35221 2.15475 -1.12648 -2.34653 1.33734 -0.89588 -2.34295 1.62148 -1.11722 
-2.34295 2.20205 -1.11722 -2.33925 1.47716 -1.0391 -2.33785 1.91177 -1.18152 
-2.33714 1.38402 -0.96157 -2.33696 1.86264 -1.1807 -2.33696 1.9609 -1.1807 
-2.33425 1.8134 -1.17824 -2.33425 2.01014 -1.17824 -2.33207 1.57488 -1.10634 
-2.32993 1.76463 -1.17401 -2.32993 2.05891 -1.17401 -2.32335 1.43321 -1.02303 
-2.32332 1.71502 -1.16831 -2.32332 2.10852 -1.16831 -2.31958 1.52909 -1.09385 
-2.31765 1.34195 -0.94161 -2.3156 1.66709 -1.16066 -2.3156 2.15645 -1.16066 
-2.30609 1.61952 -1.15138 -2.30609 2.20402 -1.15138 -2.30598 1.39067 -1.00559 
-2.30551 1.48421 -1.07978 -2.30069 1.91177 -1.21358 -2.29955 1.86247 -1.21294 
-2.29955 1.96107 -1.21294 -2.29687 1.81328 -1.21042 -2.29687 2.01026 -1.21042 
-2.29506 1.5729 -1.14043 -2.29506 2.25064 -1.14043 -2.29182 1.76338 -1.20653 
-2.29182 2.06016 -1.20653 -2.28991 1.44037 -1.06418 -2.28686 1.34825 -0.98586 
-2.28518 1.71385 -1.2007 -2.28518 2.10968 -1.2007 -2.27921 1.52193 -1.12785 
-2.27713 1.66578 -1.19314 -2.27713 2.15776 -1.19314 -2.2728 1.39767 -1.04707 
-2.2676 1.6183 -1.18374 -2.2676 2.20524 -1.18374 -2.26483 1.47716 -1.11352 
-2.26199 1.91177 -1.24377 -2.26079 1.86241 -1.24315 -2.26079 1.96113 -1.24315 
-2.25711 1.81246 -1.24124 -2.25711 2.01108 -1.24124 -2.25423 1.3562 -1.0285 
-2.25323 1.56657 -1.17292 -2.25323 2.25697 -1.17292 -2.25193 1.76251 -1.23728 
-2.25193 2.06102 -1.23728 -2.24876 1.43321 -1.09762 -2.24549 1.71318 -1.23119 
-2.24549 2.11035 -1.23119 -2.23731 1.66508 -1.22356 -2.23731 2.15846 -1.22356 
-2.23711 1.51588 -1.1599 -2.23711 2.30766 -1.1599 -2.23425 1.31607 -1.00852 
-2.23132 1.39067 -1.08025 -2.22425 1.61286 -1.21474 -2.22425 2.21068 -1.21474 
-2.2222 1.47111 -1.1454 -2.22187 1.91177 -1.27203 -2.21956 1.86177 -1.27207 
-2.21956 1.96177 -1.27207 -2.21586 1.81189 -1.27002 -2.21586 1.81189 0.38889 
-2.21586 2.01165 -1.27002 -2.21159 1.34825 -1.06113 -2.21079 1.76226 -1.2659 
-2.21079 1.76226 0.38477 -2.21079 2.06127 -1.2659 -2.20949 1.56125 -1.20351 
-2.20949 2.26229 -1.20351 -2.20593 1.42743 -1.12919 -2.20435 1.71301 -1.25971 
-2.20435 1.71301 0.37858 -2.20435 2.11053 -1.25971 -2.19339 1.51095 -1.18991 
-2.19339 2.31259 -1.18991 -2.19261 1.66027 -1.25281 -2.19261 2.16326 -1.25281 
-2.19125 1.30836 -1.04084 -2.1873 1.38402 -1.11141 -2.1804 1.91177 -1.29829 
-2.1793 1.60828 -1.24351 -2.1793 2.21525 -1.24351 -2.17818 1.46631 -1.1751 
-2.17818 2.35723 -1.1751 -2.17798 1.86171 -1.29828 -2.17798 1.86171 0.41715 
-2.17798 1.96183 -1.29828 -2.17406 1.81155 -1.29621 -2.17406 1.81155 0.41508 
-2.17406 2.01199 -1.29621 -2.16886 1.76188 -1.29201 -2.16886 1.76188 0.41088 
-2.16886 2.06166 -1.29201 -2.16734 1.34195 -1.09192 -2.16447 1.55719 -1.23183 
-2.16447 2.26635 -1.23183 -2.16051 1.42214 -1.15891 -2.15774 1.70958 -1.28768 
-2.15774 1.70958 0.40655 -2.15774 2.11396 -1.28768 -2.14817 1.50715 -1.21779 
-2.14817 2.31638 -1.21779 -2.14642 1.30223 -1.07139 -2.14565 1.6569 -1.28036 
-2.14565 1.6569 0.39923 -2.14565 2.16664 -1.28036 -2.14152 1.37895 -1.14075 
-2.13769 1.91177 -1.32249 -2.13495 1.86155 -1.32252 -2.13495 1.86155 0.44139 
-2.13495 1.96199 -1.32252 -2.13183 1.60471 -1.27062 -2.13183 1.60471 0.38949 
-2.13183 2.21883 -1.27062 -2.13147 1.46216 -1.2031 -2.13147 1.46216 0.32197 
-2.13147 2.36138 -1.2031 -2.13102 1.81145 -1.32032 -2.13102 1.81145 0.43919 
-2.13102 2.01209 -1.32032 -2.12161 1.33734 -1.1208 -2.121 1.75888 -1.31799 
-2.121 1.75888 0.43686 -2.121 2.06466 -1.31799 -2.11665 1.55374 -1.25849 
-2.11665 1.55374 0.37736 -2.11665 2.2698 -1.25849 -2.11361 1.4183 -1.18649 
-2.11361 1.4183 0.30536 -2.11361 2.40524 -1.18649 -2.10967 1.70675 -1.31314 
-2.10967 1.70675 0.43201 -2.10967 2.11679 -1.31314 -2.10159 1.50451 -1.24347 
-2.10159 1.50451 0.36234 -2.10159 2.31903 -1.24347 -2.10037 1.29789 -1.09991 
-2.09697 1.65402 -1.30548 -2.09697 1.65402 0.42435 -2.09697 2.16952 -1.30548 
-2.09462 1.37569 -1.168 -2.09462 1.37569 0.28687 -2.09385 1.91177 -1.34455 
-2.09385 1.91177 0.46342 -2.091 1.86149 -1.3445 -2.091 1.86149 0.46337 
-2.091 1.96205 -1.3445 -2.08459 1.45969 -1.22838 -2.08459 1.45969 0.34725 
-2.08459 2.36385 -1.22838 -2.08297 1.60206 -1.29524 -2.08297 1.60206 0.41411 
-2.08297 2.22148 -1.29524 -2.08185 1.80895 -1.3443 -2.08185 1.80895 0.46317 
-2.08185 2.01459 -1.3443 -2.07454 1.33442 -1.14767 -2.07454 1.33442 0.26654 
-2.07151 1.75638 -1.34149 -2.07151 1.75638 0.46036 -2.07151 2.06715 -1.34149 
-2.06894 1.55202 -1.28226 -2.06894 1.55202 0.40113 -2.06894 2.27152 -1.28226 
-2.06626 1.4158 -1.21131 -2.06626 1.4158 0.33018 -2.06626 2.40774 -1.21131 
-2.06484 1.24104 0.18496 -2.06029 1.70453 -1.33601 -2.06029 1.70453 0.45488 
-2.06029 2.11901 -1.33601 -2.05377 1.50302 -1.26688 -2.05377 1.50302 0.38575 
-2.05377 2.32052 -1.26688 -2.04898 1.91177 -1.36444 -2.04898 1.91177 0.48331 
-2.04727 1.65186 -1.32787 -2.04727 1.65186 0.44674 -2.04727 2.17167 -1.32787 
-2.04697 1.37342 -1.1924 -2.04697 1.37342 0.31127 -2.04697 2.45012 -1.1924 
-2.04073 1.85919 -1.36632 -2.04073 1.85919 0.48519 -2.04073 1.96435 -1.36632 
-2.04073 1.96435 0.48519 -2.04013 1.27592 -1.1158 -2.04013 1.27592 0.23467 
-2.03624 1.45829 -1.25143 -2.03624 1.45829 0.3703 -2.03624 2.36525 -1.25143 
-2.03409 1.60131 -1.31712 -2.03409 1.60131 0.43599 -2.03409 2.22222 -1.31712 
-2.03143 1.80675 -1.36558 -2.03143 1.80675 0.48445 -2.03143 2.01679 -1.36558 
-2.02109 1.75461 -1.36221 -2.02109 1.75461 0.48108 -2.02109 2.06892 -1.36221 
-2.01982 1.55137 -1.30377 -2.01982 1.55137 0.42264 -2.01982 2.27217 -1.30377 
-2.01776 1.41472 -1.23392 -2.01776 1.41472 0.35279 -2.01776 2.40882 -1.23392 
-2.01224 1.31471 -1.16433 -2.01224 1.31471 0.2832 -2.01224 2.50883 -1.16433 
-2.00974 1.70292 -1.35622 -2.00974 1.70292 0.47509 -2.00974 2.12062 -1.35622 
-2.00485 1.50269 -1.28794 -2.00485 1.50269 0.40681 -2.00485 2.32085 -1.28794 
-2.00362 1.221 0.19901 -2.00318 1.91177 -1.38211 -2.00318 1.91177 0.50098 
-1.99742 1.65182 -1.34764 -1.99742 1.65182 0.46651 -1.99742 2.17171 -1.34764 
-1.99473 1.85914 -1.38362 -1.99473 1.85914 0.50249 -1.99473 1.96439 -1.38362 
-1.99473 1.96439 0.50249 -1.98705 1.45815 -1.27203 -1.98705 1.45815 0.3909 
-1.98705 2.36539 -1.27203 -1.98508 1.80646 -1.38252 -1.98508 1.80646 0.50139 
-1.98508 2.01708 -1.38252 -1.98508 2.01708 0.50139 -1.98416 1.60146 -1.33649 
-1.98416 1.60146 0.45536 -1.98416 2.22208 -1.33649 -1.98392 1.3547 -1.20789 
-1.98392 1.3547 0.32676 -1.98392 2.46883 -1.20789 -1.9767 1.25785 -1.13052 
-1.9767 1.25785 0.24939 -1.97452 1.75433 -1.37876 -1.97452 1.75433 0.49763 
-1.97452 2.06921 -1.37876 -1.96999 1.55198 -1.32279 -1.96999 1.55198 0.44166 
-1.96999 2.27156 -1.32279 -1.96223 1.70151 -1.37234 -1.96223 1.70151 0.49121 
-1.96223 2.12203 -1.37234 -1.95658 1.91177 -1.39751 -1.95658 1.91177 0.51638 
-1.95497 1.50352 -1.30659 -1.95497 1.50352 0.42546 -1.95497 2.32002 -1.30659 
-1.95374 1.39726 -1.24844 -1.95374 1.39726 0.36731 -1.95374 2.42628 -1.24844 
-1.94968 1.65048 -1.36329 -1.94968 1.65048 0.48216 -1.94968 2.17306 -1.36329 
-1.94836 1.29771 -1.17771 -1.94836 1.29771 0.29658 -1.94836 2.52582 -1.17771 
-1.94767 1.85902 -1.39871 -1.94767 1.85902 0.51758 -1.94767 1.96452 -1.39871 
-1.94767 1.96452 0.51758 -1.93892 1.20441 0.2116 -1.93795 1.80642 -1.39718 
-1.93795 1.80642 0.51605 -1.93795 2.01712 -1.39718 -1.93795 2.01712 0.51605 
-1.93604 1.59999 -1.35163 -1.93604 1.59999 0.4705 -1.93604 2.22355 -1.35163 
-1.92635 1.75329 -1.39306 -1.92635 1.75329 0.51193 -1.92635 2.07025 -1.39306 
-1.92236 1.44159 -1.28517 -1.92236 1.44159 0.40404 -1.92236 2.38195 -1.28517 
-1.92165 1.55064 -1.33744 -1.92165 1.55064 0.45631 -1.92165 2.2729 -1.33744 
-1.91892 1.3387 -1.22016 -1.91892 1.3387 0.33903 -1.91892 2.48484 -1.22016 
-1.91398 1.70062 -1.38612 -1.91398 1.70062 0.50499 -1.91398 2.12292 -1.38612 
-1.91136 1.24249 -1.142 -1.91136 1.24249 0.26087 -1.90928 1.91177 -1.4106 
-1.90928 1.91177 0.52947 -1.90094 1.64959 -1.37662 -1.90094 1.64959 0.49549 
-1.90094 2.17395 -1.37662 -1.90018 1.85898 -1.4114 -1.90018 1.85898 0.53027 
-1.90018 1.96456 -1.4114 -1.90018 1.96456 0.53027 -1.88904 1.80582 -1.40967 
-1.88904 1.80582 0.52854 -1.88904 2.01772 -1.40967 -1.88904 2.01772 0.52854 
-1.88839 1.38218 -1.25923 -1.88839 1.38218 0.3781 -1.88839 2.44136 -1.25923 
-1.88724 1.59931 -1.36444 -1.88724 1.59931 0.48331 -1.88724 2.22423 -1.36444 
-1.88417 1.49561 -1.32337 -1.88417 1.49561 0.44224 -1.88417 2.32793 -1.32337 
-1.8832 1.28351 -1.18772 -1.8832 1.28351 0.30659 -1.8832 2.54003 -1.18772 
-1.87724 1.7527 -1.40503 -1.87724 1.7527 0.5239 -1.87724 2.07084 -1.40503 
-1.87724 2.07084 0.5239 -1.87296 1.19108 0.22118 -1.8651 1.70027 -1.39751 
-1.8651 1.70027 0.51638 -1.8651 2.12327 -1.39751 -1.86139 1.91177 -1.42135 
-1.86139 1.91177 0.54022 -1.85322 1.3256 -1.2289 -1.85322 1.3256 0.34777 
-1.85322 2.49794 -1.2289 -1.85188 1.64931 -1.3875 -1.85188 1.64931 0.50637 
-1.85188 2.17422 -1.3875 -1.85083 1.43467 -1.29982 -1.85083 1.43467 0.41869 
-1.85083 2.38887 -1.29982 -1.85075 1.85855 -1.42196 -1.85075 1.85855 0.54083 
-1.85075 1.96499 -1.42196 -1.85075 1.96499 0.54083 -1.85014 1.54377 -1.35204 
-1.85014 1.54377 0.47091 -1.85014 2.27977 -1.35204 -1.84541 1.23007 -1.14994 
-1.84541 1.23007 0.26881 -1.83958 1.80548 -1.41969 -1.83958 1.80548 0.53856 
-1.83958 2.01806 -1.41969 -1.83958 2.01806 0.53856 -1.82789 1.75273 -1.41452 
-1.82789 1.75273 0.53339 -1.82789 2.07081 -1.41452 -1.82789 2.07081 0.53339 
-1.81705 1.27217 -1.19434 -1.81705 1.27217 0.31321 -1.81705 2.55137 -1.19434 
-1.81587 1.37593 -1.27153 -1.81587 1.37593 0.3904 -1.81587 2.44761 -1.27153 
-1.81572 1.70044 -1.40649 -1.81572 1.70044 0.52536 -1.81572 2.12309 -1.40649 
-1.81572 2.12309 0.52536 -1.81487 1.59378 -1.37695 -1.81487 1.59378 0.49582 
-1.81487 2.22975 -1.37695 -1.81303 1.91177 -1.42974 -1.81303 1.91177 0.54861 
-1.81219 1.48993 -1.33542 -1.81219 1.48993 0.45429 -1.81219 2.33361 -1.33542 
-1.80803 1.18188 0.22814 -1.80224 1.85851 -1.42985 -1.80224 1.85851 0.54872 
-1.80224 1.96503 -1.42985 -1.80224 1.96503 0.54872 -1.79077 1.80521 -1.42705 
-1.79077 1.80521 0.54592 -1.79077 2.01833 -1.42705 -1.79077 2.01833 0.54592 
-1.78012 1.32069 -1.23911 -1.78012 1.32069 0.35798 -1.78012 2.50284 -1.23911 
-1.78007 1.22216 -1.15575 -1.78007 1.22216 0.27462 -1.78007 2.60138 -1.15575 
-1.77897 1.64461 -1.39761 -1.77897 1.64461 0.51648 -1.77897 2.17893 -1.39761 
-1.77897 2.17893 0.51648 -1.77893 1.75248 -1.42135 -1.77893 1.75248 0.54022 
-1.77893 2.07106 -1.42135 -1.77893 2.07106 0.54022 -1.77767 1.42996 -1.30973 
-1.77767 1.42996 0.4286 -1.77767 2.39358 -1.30973 -1.77719 1.53915 -1.3619 
-1.77719 1.53915 0.48077 -1.77719 2.28439 -1.3619 -1.76431 1.91177 -1.43575 
-1.76431 1.91177 0.55462 -1.75311 1.8584 -1.43536 -1.75311 1.8584 0.55423 
-1.75311 1.96514 -1.43536 -1.75311 1.96514 0.55423 -1.74254 1.37261 -1.27931 
-1.74254 1.37261 0.39818 -1.74254 2.45093 -1.27931 -1.74249 1.17584 0.2322 
-1.74189 1.26662 -1.20088 -1.74189 1.26662 0.31975 -1.74189 2.55691 -1.20088 
-1.74169 1.58998 -1.38437 -1.74169 1.58998 0.50324 -1.74169 2.23356 -1.38437 
-1.74165 1.80519 -1.43201 -1.74165 1.80519 0.55088 -1.74165 2.01834 -1.43201 
-1.74165 2.01834 0.55088 -1.74122 1.69865 -1.41471 -1.74122 1.69865 0.53358 
-1.74122 2.12489 -1.41471 -1.74122 2.12489 0.53358 -1.73944 1.48651 -1.34268 
-1.73944 1.48651 0.46155 -1.73944 2.33703 -1.34268 -1.71536 1.91177 -1.43936 
-1.71536 1.91177 0.55823 -1.70453 1.31696 -1.24352 -1.70453 1.31696 0.36239 
-1.70453 2.50658 -1.24352 -1.70453 1.4276 -1.3147 -1.70453 1.4276 0.43357 
-1.70453 2.39594 -1.3147 -1.7045 1.21842 -1.16015 -1.7045 1.21842 0.27902 
-1.7045 2.60512 -1.16015 -1.70449 1.13347 0.18617 -1.70408 1.64339 -1.40314 
-1.70408 1.64339 0.52201 -1.70408 2.18014 -1.40314 -1.70408 2.18014 0.52201 
-1.70408 1.53682 -1.36684 -1.70408 1.53682 0.48571 -1.70408 2.28672 -1.36684 
-1.70406 1.75127 -1.42688 -1.70406 1.75127 0.54575 -1.70406 2.07227 -1.42688 
-1.70406 2.07227 0.54575 -1.70406 1.85837 -1.43842 -1.70406 1.85837 0.55729 
-1.70406 1.96517 -1.43842 -1.70406 1.96517 0.55729 -1.6663 1.1737 0.23416 
-1.6663 1.26477 -1.20306 -1.6663 1.26477 0.32193 -1.6663 1.37103 -1.28176 
-1.6663 1.37103 0.40063 -1.6663 1.48537 -1.3451 -1.6663 1.48537 0.46397 
-1.6663 1.58906 -1.38706 -1.6663 1.58906 0.50593 -1.6663 1.69804 -1.41746 
-1.6663 1.69804 0.53633 -1.6663 1.80489 -1.43484 -1.6663 1.80489 0.55371 
-1.6663 1.91177 -1.44057 -1.6663 1.91177 0.55944 -1.6663 2.01865 -1.43484 
-1.6663 2.01865 0.55371 -1.6663 2.12549 -1.41746 -1.6663 2.12549 0.53633 
-1.6663 2.23447 -1.38706 -1.6663 2.23447 0.50593 -1.6663 2.33817 -1.3451 
-1.6663 2.45251 -1.28176 -1.6663 2.55877 -1.20306 -1.62853 1.85837 -1.43842 
-1.62853 1.85837 0.55729 -1.62853 1.96517 -1.43842 -1.62853 1.96517 0.55729 
-1.62853 1.75127 -1.42688 -1.62853 1.75127 0.54575 -1.62853 2.07227 -1.42688 
-1.62853 2.07227 0.54575 -1.62851 1.53682 -1.36684 -1.62851 1.53682 0.48571 
-1.62851 2.28672 -1.36684 -1.62851 2.28672 0.48571 -1.62851 1.64339 -1.40314 
-1.62851 1.64339 0.52201 -1.62851 2.18014 -1.40314 -1.62851 2.18014 0.52201 
-1.6281 1.13347 0.18617 -1.62809 1.21842 0.27902 -1.62809 2.60512 -1.16015 
-1.62806 1.4276 -1.3147 -1.62806 1.4276 0.43357 -1.62806 2.39594 -1.3147 
-1.62806 1.31696 -1.24352 -1.62806 1.31696 0.36239 -1.62806 2.50658 -1.24352 
-1.61723 1.91177 -1.43936 -1.61723 1.91177 0.55823 -1.59315 1.48651 -1.34268 
-1.59315 1.48651 0.46155 -1.59315 2.33703 -1.34268 -1.59315 2.33703 0.46155 
-1.59137 1.69865 -1.41471 -1.59137 1.69865 0.53358 -1.59137 2.12489 -1.41471 
-1.59137 2.12489 0.53358 -1.59094 1.80519 -1.43201 -1.59094 1.80519 0.55088 
-1.59094 2.01834 -1.43201 -1.59094 2.01834 0.55088 -1.5909 1.58998 -1.38437 
-1.5909 1.58998 0.50324 -1.5909 2.23356 -1.38437 -1.5909 2.23356 0.50324 
-1.5907 1.26662 0.31975 -1.5907 2.55691 -1.20088 -1.5901 1.17584 0.2322 
-1.5901 2.64769 -1.11333 -1.59005 1.37261 -1.27931 -1.59005 1.37261 0.39818 
-1.59005 2.45093 -1.27931 -1.57948 1.8584 -1.43536 -1.57948 1.8584 0.55423 
-1.57948 1.96514 -1.43536 -1.57948 1.96514 0.55423 -1.56828 1.91177 -1.43575 
-1.56828 1.91177 0.55462 -1.5627 1.13726 0.18346 -1.5627 2.68627 -1.06459 
-1.5554 1.53915 -1.3619 -1.5554 1.53915 0.48077 -1.5554 2.28439 -1.3619 
-1.5554 2.28439 0.48077 -1.55492 1.42996 -1.30973 -1.55492 1.42996 0.4286 
-1.55492 2.39358 -1.30973 -1.55492 2.39358 0.4286 -1.55366 1.75248 -1.42135 
-1.55366 1.75248 0.54022 -1.55366 2.07106 -1.42135 -1.55366 2.07106 0.54022 
-1.55362 1.64461 -1.39761 -1.55362 1.64461 0.51648 -1.55362 2.17893 -1.39761 
-1.55362 2.17893 0.51648 -1.55252 1.22216 0.27462 -1.55252 2.60138 -1.15575 
-1.55247 1.32069 0.35798 -1.55247 2.50284 -1.23911 -1.54182 1.80521 -1.42705 
-1.54182 1.80521 0.54592 -1.54182 2.01833 -1.42705 -1.54182 2.01833 0.54592 
-1.53577 1.10226 0.13185 -1.53035 1.85851 -1.42985 -1.53035 1.85851 0.54872 
-1.53035 1.96503 -1.42985 -1.53035 1.96503 0.54872 -1.52456 1.18188 0.22814 
-1.52456 2.64166 -1.10927 -1.5204 1.48993 -1.33542 -1.5204 1.48993 0.45429 
-1.5204 2.33361 -1.33542 -1.5204 2.33361 0.45429 -1.51956 1.91177 -1.42974 
-1.51956 1.91177 0.54861 -1.51772 1.59378 -1.37695 -1.51772 1.59378 0.49582 
-1.51772 2.22975 -1.37695 -1.51772 2.22975 0.49582 -1.51687 1.70044 -1.40649 
-1.51687 1.70044 0.52536 -1.51687 2.12309 -1.40649 -1.51687 2.12309 0.52536 
-1.51672 1.37593 0.3904 -1.51672 2.44761 -1.27153 -1.51554 1.27217 0.31321 
-1.51554 2.55137 -1.19434 -1.5047 1.75273 -1.41452 -1.5047 1.75273 0.53339 
-1.5047 2.07081 -1.41452 -1.5047 2.07081 0.53339 -1.50098 1.08396 0.09553 
-1.49724 1.14459 0.17819 -1.49724 2.67895 -1.05932 -1.49301 1.80548 -1.41969 
-1.49301 1.80548 0.53856 -1.49301 2.01806 -1.41969 -1.49301 2.01806 0.53856 
-1.48718 1.23007 0.26881 -1.48718 2.59346 -1.14994 -1.48245 1.54377 -1.35204 
-1.48245 1.54377 0.47091 -1.48245 2.27977 -1.35204 -1.48245 2.27977 0.47091 
-1.48184 1.85855 -1.42196 -1.48184 1.85855 0.54083 -1.48184 1.96499 -1.42196
[truncated: 12,519,300 more chars]
