# Supplementary material for: Visualizing electron delocalization in contorted polycyclic aromatic hydrocarbons
Source: Chem Sci. 2021 Sep 8;12(39):13092–100. doi: 10.1039/d1sc03368a (PMC8513938; doi:10.1039/d1sc03368a)
Supplement: SC-012-D1SC03368A-s017 [file SC-012-D1SC03368A-s017.vtk]

# vtk DataFile Version 5.1
vtk output
ASCII
DATASET POLYDATA
POINTS 252351 double
0.62727 -0.27354 0.20169 0.62727 0.21844 0.20169 0.63681 -0.32102 0.1923 
0.63681 0.26592 0.1923 0.63958 0.40705 0.12208 0.64241 -0.02755 0.25233 
0.64362 -0.07691 0.25171 0.64362 0.02181 0.25171 0.6473 -0.12686 0.24979 
0.6473 0.07176 0.24979 0.65117 -0.37275 -1.28323 0.65117 -0.37275 0.18148 
0.65117 0.31765 0.18148 0.65248 -0.17681 -1.34759 0.65248 -0.17681 0.24584 
0.65248 0.1217 0.24584 0.65565 -0.50611 -1.20794 0.65892 -0.22614 -1.34151 
0.65892 -0.22614 0.23975 0.65892 0.17103 -1.34151 0.65892 0.17103 0.23975 
0.66709 -0.27425 -1.33387 0.66709 -0.27425 0.23212 0.66709 0.21914 -1.33387 
0.66709 0.21914 0.23212 0.6673 -0.42345 -1.27021 0.6673 -0.42345 0.16846 
0.6673 0.36834 -1.27021 0.6673 0.36834 0.16846 0.68016 -0.32646 -1.32505 
0.68016 -0.32646 0.22329 0.68016 0.27135 -1.32505 0.68016 0.27135 0.22329 
0.68221 -0.46821 -1.25571 0.68221 0.4131 -1.25571 0.68221 0.4131 0.15396 
0.68254 -0.02755 -1.38235 0.68254 -0.02755 0.28059 0.68485 -0.07755 -1.38238 
0.68485 -0.07755 0.28063 0.68485 0.02245 -1.38238 0.68485 0.02245 0.28063 
0.68855 -0.12743 -1.38034 0.68855 -0.12743 0.27858 0.68855 0.07233 -1.38034 
0.68855 0.07233 0.27858 0.69362 -0.17706 -1.37621 0.69362 -0.17706 0.27446 
0.69362 0.12195 -1.37621 0.69362 0.12195 0.27446 0.69492 -0.37807 -1.31382 
0.69492 -0.37807 0.21206 0.69492 0.32296 -1.31382 0.69492 0.32296 0.21206 
0.69847 -0.51189 -1.2395 0.69847 0.45679 0.13775 0.70006 -0.22631 -1.37002 
0.70006 -0.22631 0.26826 0.70006 0.1712 -1.37002 0.70006 0.1712 0.26826 
0.71102 -0.42838 -1.30022 0.71102 -0.42838 0.19847 0.71102 0.37327 -1.30022 
0.71102 0.37327 0.19847 0.7118 -0.27905 -1.36312 0.7118 -0.27905 0.26137 
0.7118 0.22394 -1.36312 0.7118 0.22394 0.26137 0.71711 -0.5553 -1.22172 
0.72401 -0.02755 -1.40861 0.72401 -0.02755 0.30685 0.72511 -0.33104 -1.35382 
0.72511 -0.33104 0.25207 0.72511 0.27593 -1.35382 0.72511 0.27593 0.25207 
0.72623 -0.47301 -1.28542 0.72623 -0.47301 0.18366 0.72623 0.4179 -1.28542 
0.72623 0.4179 0.18366 0.72643 -0.07761 -1.40859 0.72643 -0.07761 0.30684 
0.72643 0.0225 -1.40859 0.72643 0.0225 0.30684 0.73035 -0.12777 -1.40652 
0.73035 -0.12777 0.30477 0.73035 0.07267 -1.40652 0.73035 0.07267 0.30477 
0.73554 -0.17744 -1.40232 0.73554 -0.17744 0.30057 0.73554 0.12234 -1.40232 
0.73554 0.12234 0.30057 0.73993 -0.38213 -1.34214 0.73993 -0.38213 0.24038 
0.73993 0.32702 -1.34214 0.73993 0.32702 0.24038 0.7439 -0.51719 -1.26922 
0.7439 0.46208 -1.26922 0.7439 0.46208 0.16746 0.74667 -0.22974 -1.39799 
0.74667 -0.22974 0.29624 0.74667 0.17463 -1.39799 0.74667 0.17463 0.29624 
0.75624 -0.43217 -1.32811 0.75624 -0.43217 0.22635 0.75624 0.37706 -1.32811 
0.75624 0.37706 0.22635 0.75876 -0.28242 -1.39067 0.75876 -0.28242 0.28892 
0.75876 0.22732 -1.39067 0.75876 0.22732 0.28892 0.76288 -0.56037 -1.25106 
0.76288 0.50527 0.14931 0.76672 -0.02755 -1.4328 0.76672 -0.02755 0.33104 
0.76946 -0.07778 -1.43283 0.76946 -0.07778 0.33108 0.76946 0.02267 -1.43283 
0.76946 0.02267 0.33108 0.77258 -0.33461 -1.38093 0.77258 -0.33461 0.27918 
0.77258 0.27951 -1.38093 0.77258 0.27951 0.27918 0.77293 -0.47716 -1.31341 
0.77293 -0.47716 0.21166 0.77293 0.42205 -1.31341 0.77293 0.42205 0.21166 
0.77339 -0.12787 -1.43063 0.77339 -0.12787 0.32888 0.77339 0.07277 -1.43063 
0.77339 0.07277 0.32888 0.7828 -0.60198 -1.23111 0.78341 -0.18044 -1.4283 
0.78341 -0.18044 0.32655 0.78341 0.12533 -1.4283 0.78341 0.12533 0.32655 
0.78775 -0.38558 -1.3688 0.78775 -0.38558 0.26704 0.78775 0.33047 -1.3688 
0.78775 0.33047 0.26704 0.7908 -0.52102 -1.2968 0.7908 -0.52102 0.19505 
0.7908 0.46591 -1.2968 0.7908 0.46591 0.19505 0.79473 -0.23257 -1.42345 
0.79473 -0.23257 0.3217 0.79473 0.17746 -1.42345 0.79473 0.17746 0.3217 
0.80282 -0.43481 -1.35379 0.80282 -0.43481 0.25203 0.80282 0.37971 -1.35379 
0.80282 0.37971 0.25203 0.80744 -0.2853 -1.4158 0.80744 -0.2853 0.31404 
0.80744 0.2302 -1.4158 0.80744 0.2302 0.31404 0.80979 -0.56364 -1.27831 
0.80979 0.50853 -1.27831 0.80979 0.50853 0.17655 0.81056 -0.02755 -1.45487 
0.81056 -0.02755 0.35311 0.81341 -0.07783 -1.45481 0.81341 -0.07783 0.35306 
0.81341 0.02272 -1.45481 0.81341 0.02272 0.35306 0.81982 -0.47964 -1.33869 
0.81982 -0.47964 0.23694 0.81982 0.42453 -1.33869 0.81982 0.42453 0.23694 
0.82144 -0.33727 -1.40555 0.82144 -0.33727 0.30379 0.82144 0.28216 -1.40555 
0.82144 0.28216 0.30379 0.82256 -0.13038 -1.45462 0.82256 -0.13038 0.35286 
0.82256 0.07527 -1.45462 0.82256 0.07527 0.35286 0.82986 -0.6049 -1.25798 
0.82986 0.5498 0.15623 0.8329 -0.18294 -1.4518 0.8329 -0.18294 0.35004 
0.8329 0.12783 -1.4518 0.8329 0.12783 0.35004 0.83546 -0.3873 -1.39258 
0.83546 -0.3873 0.29082 0.83546 0.33219 -1.39258 0.83546 0.33219 0.29082 
0.83815 -0.52352 -1.32162 0.83815 -0.52352 0.21986 0.83815 0.46842 -1.32162 
0.83815 0.46842 0.21986 0.84412 -0.23479 -1.44632 0.84412 -0.23479 0.34457 
0.84412 0.17969 -1.44632 0.84412 0.17969 0.34457 0.85064 -0.4363 -1.37719 
0.85064 -0.4363 0.27543 0.85064 0.3812 -1.37719 0.85064 0.3812 0.27543 
0.85543 -0.02755 -1.47476 0.85543 -0.02755 0.373 0.85714 -0.28746 -1.43818 
0.85714 -0.28746 0.33643 0.85714 0.23235 -1.43818 0.85714 0.23235 0.33643 
0.85744 -0.56591 -1.30272 0.85744 -0.56591 0.20096 0.85744 0.5108 -1.30272 
0.85744 0.5108 0.20096 0.86367 -0.08014 -1.47664 0.86367 -0.08014 0.37488 
0.86367 0.02503 -1.47664 0.86367 0.02503 0.37488 0.86428 -0.6634 -1.22611 
0.86817 -0.48103 -1.36174 0.86817 -0.48103 0.25999 0.86817 0.42592 -1.36174 
0.86817 0.42592 0.25999 0.87032 -0.33801 -1.42743 0.87032 -0.33801 0.32568 
0.87032 0.2829 -1.42743 0.87032 0.2829 0.32568 0.87298 -0.13257 -1.47589 
0.87298 -0.13257 0.37414 0.87298 0.07747 -1.47589 0.87298 0.07747 0.37414 
0.88332 -0.18471 -1.47252 0.88332 -0.18471 0.37077 0.88332 0.1296 -1.47252 
0.88332 0.1296 0.37077 0.88459 -0.38795 -1.41409 0.88459 -0.38795 0.31233 
0.88459 0.33285 -1.41409 0.88459 0.33285 0.31233 0.88664 -0.5246 -1.34423 
0.88664 -0.5246 0.24248 0.88664 0.4695 -1.34423 0.88664 0.4695 0.24248 
0.89217 -0.62461 -1.27465 0.89217 0.56951 -1.27465 0.89217 0.56951 0.17289 
0.89467 -0.2364 -1.46653 0.89467 -0.2364 0.36478 0.89467 0.18129 -1.46653 
0.89467 0.18129 0.36478 0.89956 -0.43663 -1.39825 0.89956 -0.43663 0.29649 
0.89956 0.38153 -1.39825 0.89956 0.38153 0.29649 0.90122 -0.02755 -1.49242 
0.90122 -0.02755 0.39067 0.90699 -0.2875 -1.45795 0.90699 -0.2875 0.3562 
0.90699 0.23239 -1.45795 0.90699 0.23239 0.3562 0.90968 -0.08018 -1.49394 
0.90968 -0.08018 0.39218 0.90968 0.02507 -1.49394 0.90968 0.02507 0.39218 
0.91735 -0.48117 -1.38235 0.91735 -0.48117 0.28059 0.91735 0.42607 -1.38235 
0.91735 0.42607 0.28059 0.91933 -0.13286 -1.49284 0.91933 -0.13286 0.39108 
0.91933 0.07776 -1.49284 0.91933 0.07776 0.39108 0.92025 -0.33786 -1.4468 
0.92025 -0.33786 0.34504 0.92025 0.28275 -1.4468 0.92025 0.28275 0.34504 
0.92048 -0.58462 -1.3182 0.92048 -0.58462 0.21645 0.92048 0.52951 -1.3182 
0.92048 0.52951 0.21645 0.9277 -0.68148 -1.24083 0.9277 0.62637 0.13907 
0.92989 -0.185 -1.48907 0.92989 -0.185 0.38732 0.92989 0.12989 -1.48907 
0.92989 0.12989 0.38732 0.93441 -0.38734 -1.4331 0.93441 -0.38734 0.33135 
0.93441 0.33223 -1.4331 0.93441 0.33223 0.33135 0.94218 -0.23782 -1.48266 
0.94218 -0.23782 0.3809 0.94218 0.18271 -1.48266 0.94218 0.18271 0.3809 
0.94783 -0.02755 -1.50782 0.94783 -0.02755 0.40606 0.94944 -0.4358 -1.4169 
0.94944 -0.4358 0.31515 0.94944 0.3807 -1.4169 0.94944 0.3807 0.31515 
0.95067 -0.54206 -1.35875 0.95067 -0.54206 0.25699 0.95067 0.48696 -1.35875 
0.95067 0.48696 0.25699 0.95473 -0.28884 -1.4736 0.95473 -0.28884 0.37185 
0.95473 0.23374 -1.4736 0.95473 0.23374 0.37185 0.95605 -0.64161 -1.28802 
0.95605 -0.64161 0.18626 0.95605 0.5865 -1.28802 0.95605 0.5865 0.18626 
0.95674 -0.0803 -1.50903 0.95674 -0.0803 0.40727 0.95674 0.0252 -1.50903 
0.95674 0.0252 0.40727 0.96549 -0.73491 -1.20304 0.96646 -0.1329 -1.50749 
0.96646 -0.1329 0.40574 0.96646 0.07779 -1.50749 0.96646 0.07779 0.40574 
0.96837 -0.33933 -1.46194 0.96837 -0.33933 0.36018 0.96837 0.28423 -1.46194 
0.96837 0.28423 0.36018 0.97806 -0.18604 -1.50338 0.97806 -0.18604 0.40162 
0.97806 0.13093 -1.50338 0.97806 0.13093 0.40162 0.98204 -0.49773 -1.39548 
0.98204 -0.49773 0.29373 0.98204 0.44263 -1.39548 0.98204 0.44263 0.29373 
0.98276 -0.38868 -1.44775 0.98276 -0.38868 0.346 0.98276 0.33357 -1.44775 
0.98276 0.33357 0.346 0.98549 -0.60062 -1.33047 0.98549 -0.60062 0.22872 
0.98549 0.54552 -1.33047 0.98549 0.54552 0.22872 0.99043 -0.2387 -1.49643 
0.99043 -0.2387 0.39468 0.99043 0.1836 -1.49643 0.99043 0.1836 0.39468 
0.99305 -0.69683 -1.25231 0.99305 0.64172 -1.25231 0.99305 0.64172 0.15056 
0.99513 -0.02755 -1.52091 0.99513 -0.02755 0.41915 1.00346 -0.28973 -1.48693 
1.00346 -0.28973 0.38518 1.00346 0.23463 -1.48693 1.00346 0.23463 0.38518 
1.00423 -0.08034 -1.52171 1.00423 -0.08034 0.41995 1.00423 0.02524 -1.52171 
1.00423 0.02524 0.41995 1.01536 -0.13351 -1.51998 1.01536 -0.13351 0.41822 
1.01536 0.0784 -1.51998 1.01536 0.0784 0.41822 1.01602 -0.55715 -1.36954 
1.01602 -0.55715 0.26778 1.01602 0.50204 -1.36954 1.01602 0.50204 0.26778 
1.01717 -0.34001 -1.47476 1.01717 -0.34001 0.373 1.01717 0.28491 -1.47476 
1.01717 0.28491 0.373 1.02024 -0.44371 -1.43368 1.02024 -0.44371 0.33193 
1.02024 0.38861 -1.43368 1.02024 0.38861 0.33193 1.02121 -0.65581 -1.29804 
1.02121 -0.65581 0.19628 1.02121 0.6007 -1.29804 1.02121 0.6007 0.19628 
1.02716 -0.18662 -1.51534 1.02716 -0.18662 0.41359 1.02716 0.13152 -1.51534 
1.02716 0.13152 0.41359 1.03145 -0.74824 -1.21262 1.03931 -0.23906 -1.50782 
1.03931 -0.23906 0.40607 1.03931 0.18395 -1.50782 1.03931 0.18395 0.40607 
1.04302 -0.02755 -1.53166 1.04302 -0.02755 0.42991 1.05119 -0.61372 -1.33921 
1.05119 -0.61372 0.23745 1.05119 0.55861 -1.33921 1.05119 0.55861 0.23745 
1.05253 -0.29001 -1.49781 1.05253 -0.29001 0.39605 1.05253 0.2349 -1.49781 
1.05253 0.2349 0.39605 1.05358 -0.50466 -1.41013 1.05358 -0.50466 0.30838 
1.05358 0.44955 -1.41013 1.05358 0.44955 0.30838 1.05366 -0.08078 -1.53228 
1.05366 -0.08078 0.43052 1.05366 0.02567 -1.53228 1.05366 0.02567 0.43052 
1.05427 -0.39555 -1.46235 1.05427 -0.39555 0.36059 1.05427 0.34045 -1.46235 
1.05427 0.34045 0.36059 1.059 -0.70925 -1.26025 1.059 0.65414 -1.26025 
1.059 0.65414 0.1585 1.06483 -0.13384 -1.53 1.06483 -0.13384 0.42824 
1.06483 0.07874 -1.53 1.06483 0.07874 0.42824 1.06906 -0.79473 -1.16963 
1.07652 -0.18659 -1.52483 1.07652 -0.18659 0.42308 1.07652 0.13149 -1.52483 
1.07652 0.13149 0.42308 1.08736 -0.66716 -1.30466 1.08736 -0.66716 0.2029 
1.08736 0.61205 -1.30466 1.08736 0.61205 0.2029 1.08853 -0.56339 -1.38184 
1.08853 -0.56339 0.28009 1.08853 0.50828 -1.38184 1.08853 0.50828 0.28009 
1.08868 -0.23888 -1.5168 1.08868 -0.23888 0.41505 1.08868 0.18377 -1.5168 
1.08868 0.18377 0.41505 1.08954 -0.34554 -1.48726 1.08954 -0.34554 0.3855 
1.08954 0.29043 -1.48726 1.08954 0.29043 0.3855 1.09138 -0.02755 -1.54005 
1.09138 -0.02755 0.4383 1.09221 -0.44939 -1.44573 1.09221 -0.44939 0.34398 
1.09221 0.39429 -1.44573 1.09221 0.39429 0.34398 1.09638 -0.75745 -1.21958 
1.09638 0.70234 -1.21958 1.10217 -0.08081 -1.54016 1.10217 -0.08081 0.43841 
1.10217 0.02571 -1.54016 1.10217 0.02571 0.43841 1.10759 -0.83706 -1.12329 
1.11364 -0.13411 -1.53736 1.11364 -0.13411 0.43561 1.11364 0.07901 -1.53736 
1.11364 0.07901 0.43561 1.12428 -0.61863 -1.34942 1.12428 -0.61863 0.24767 
1.12428 0.56352 -1.34942 1.12428 0.56352 0.24767 1.12433 -0.71716 -1.26606 
1.12433 0.66206 -1.26606 1.12544 -0.29472 -1.50792 1.12544 -0.29472 0.40616 
1.12544 0.23961 -1.50792 1.12544 0.23961 0.40616 1.12548 -0.18684 -1.53166 
1.12548 -0.18684 0.42991 1.12548 0.13174 -1.53166 1.12548 0.13174 0.42991 
1.12674 -0.50937 -1.42004 1.12674 -0.50937 0.31829 1.12674 0.45426 -1.42004 
1.12674 0.45426 0.31829 1.12722 -0.40018 -1.47221 1.12722 -0.40018 0.37046 
1.12722 0.34507 -1.47221 1.12722 0.34507 0.37046 1.13451 -0.80206 -1.1749 
1.13451 0.74695 -1.1749 1.13792 -0.86251 -1.092 1.1401 -0.02755 -1.54606 
1.1401 -0.02755 0.44431 1.1513 -0.08092 -1.54567 1.1513 -0.08092 0.44392 
1.1513 0.02581 -1.54567 1.1513 0.02581 0.44392 1.16186 -0.56672 -1.38962 
1.16186 -0.56672 0.28787 1.16186 0.51161 -1.38962 1.16186 0.51161 0.28787 
1.16192 -0.76348 -1.22364 1.16192 0.70837 -1.22364 1.16252 -0.6727 -1.31119 
1.16252 0.61759 -1.31119 1.16271 -0.34934 -1.49468 1.16271 -0.34934 0.39293 
1.16271 0.29423 -1.49468 1.16271 0.29423 0.39293 1.16275 -0.13413 -1.54232 
1.16275 -0.13413 0.44057 1.16275 0.07902 -1.54232 1.16275 0.07902 0.44057 
1.16319 -0.24068 -1.52503 1.16319 -0.24068 0.42327 1.16319 0.18557 -1.52503 
1.16319 0.18557 0.42327 1.16497 -0.45281 -1.45299 1.16497 -0.45281 0.35123 
1.16497 0.39771 -1.45299 1.16497 0.39771 0.35123 1.1685 -0.88583 -1.05933 
1.17271 -0.8423 -1.12699 1.17271 0.7872 -1.12699 1.18905 -0.02755 -1.54967 
1.18905 -0.02755 0.44792 1.19988 -0.62236 -1.35383 1.19988 0.56726 -1.35383 
1.19988 0.56726 0.25208 1.19988 -0.51172 -1.42502 1.19988 -0.51172 0.32326 
1.19988 0.45662 -1.42502 1.19988 0.45662 0.32326 1.19991 -0.7209 -1.27047 
1.19991 0.6658 -1.27047 1.19991 -0.80585 -1.17761 1.19991 0.75074 -1.17761 
1.20033 -0.29593 -1.51345 1.20033 -0.29593 0.4117 1.20033 0.24082 -1.51345 
1.20033 0.24082 0.4117 1.20033 -0.4025 -1.47715 1.20033 -0.4025 0.3754 
1.20033 0.34739 -1.47715 1.20033 0.34739 0.3754 1.20035 -0.18805 -1.53719 
1.20035 -0.18805 0.43544 1.20035 0.13295 -1.53719 1.20035 0.13295 0.43544 
1.20035 -0.08095 -1.54874 1.20035 -0.08095 0.44698 1.20035 0.02585 -1.54874 
1.20035 0.02585 0.44698 1.20326 -0.86613 -1.09455 1.23811 -0.84405 -1.12823 
1.23811 -0.76562 -1.2256 1.23811 -0.67455 -1.31337 1.23811 -0.56829 -1.39207 
1.23811 -0.56829 0.29031 1.23811 -0.45395 -1.45541 1.23811 -0.45395 0.35366 
1.23811 -0.35026 -1.49738 1.23811 -0.35026 0.39562 1.23811 -0.24128 -1.52777 
1.23811 -0.24128 0.42602 1.23811 -0.13443 -1.54515 1.23811 -0.13443 0.4434 
1.23811 -0.02755 -1.55088 1.23811 -0.02755 0.44912 1.23811 0.07933 -1.54515 
1.23811 0.07933 0.4434 1.23811 0.18617 -1.52777 1.23811 0.18617 0.42602 
1.23811 0.29515 -1.49738 1.23811 0.29515 0.39562 1.23811 0.39885 -1.45541 
1.23811 0.39885 0.35366 1.23811 0.51319 -1.39207 1.23811 0.51319 0.29031 
1.23811 0.61944 -1.31337 1.23811 0.71052 -1.2256 1.23811 0.78894 -1.12823 
1.27587 -0.08095 -1.54874 1.27587 -0.08095 0.44698 1.27587 0.02585 -1.54874 
1.27587 0.02585 0.44698 1.27587 -0.18805 -1.53719 1.27587 -0.18805 0.43544 
1.27587 0.13295 -1.53719 1.27587 0.13295 0.43544 1.2759 -0.4025 -1.47715 
1.2759 -0.4025 0.3754 1.2759 0.34739 -1.47715 1.2759 0.34739 0.3754 
1.2759 -0.29593 -1.51345 1.2759 -0.29593 0.4117 1.2759 0.24082 -1.51345 
1.2759 0.24082 0.4117 1.27631 -0.80585 -1.17761 1.27631 0.75074 -1.17761 
1.27631 -0.7209 -1.27047 1.27631 0.6658 -1.27047 1.27635 -0.51172 -1.42502 
1.27635 -0.51172 0.32326 1.27635 0.45662 -1.42502 1.27635 0.45662 0.32326 
1.27635 -0.62236 -1.35383 1.27635 0.56726 -1.35383 1.28718 -0.02755 -1.54967 
1.28718 -0.02755 0.44792 1.30352 -0.8423 -1.12699 1.30352 0.7872 -1.12699 
1.31126 -0.45281 -1.45299 1.31126 -0.45281 0.35123 1.31126 0.39771 -1.45299 
1.31126 0.39771 0.35123 1.31304 -0.24068 -1.52503 1.31304 -0.24068 0.42327 
1.31304 0.18557 -1.52503 1.31304 0.18557 0.42327 1.31347 -0.13413 -1.54232 
1.31347 -0.13413 0.44057 1.31347 0.07902 -1.54232 1.31347 0.07902 0.44057 
1.31351 -0.34934 -1.49468 1.31351 -0.34934 0.39293 1.31351 0.29423 -1.49468 
1.31351 0.29423 0.39293 1.31371 -0.6727 -1.31119 1.31371 0.61759 -1.31119 
1.31431 -0.76348 -1.22364 1.31431 0.70837 -1.22364 1.31436 -0.56672 -1.38962 
1.31436 -0.56672 0.28787 1.31436 0.51161 -1.38962 1.31436 0.51161 0.28787 
1.32493 -0.08092 -1.54567 1.32493 -0.08092 0.44392 1.32493 0.02581 -1.54567 
1.32493 0.02581 0.44392 1.33613 -0.02755 -1.54606 1.33613 -0.02755 0.44431 
1.34171 -0.80206 -1.1749 1.34171 0.74695 -1.1749 1.349 -0.40018 -1.47221 
1.349 -0.40018 0.37046 1.349 0.34507 -1.47221 1.349 0.34507 0.37046 
1.34949 -0.50937 -1.42004 1.34949 -0.50937 0.31829 1.34949 0.45426 -1.42004 
1.34949 0.45426 0.31829 1.35075 -0.18684 -1.53166 1.35075 -0.18684 0.42991 
1.35075 0.13174 -1.53166 1.35075 0.13174 0.42991 1.35078 -0.29472 -1.50792 
1.35078 -0.29472 0.40616 1.35078 0.23961 -1.50792 1.35078 0.23961 0.40616 
1.35189 -0.71716 -1.26606 1.35189 0.66206 -1.26606 1.35194 -0.61863 -1.34942 
1.35194 0.56352 -1.34942 1.36258 -0.13411 -1.53736 1.36258 -0.13411 0.43561 
1.36258 0.07901 -1.53736 1.36258 0.07901 0.43561 1.37405 -0.08081 -1.54016 
1.37405 -0.08081 0.43841 1.37405 0.02571 -1.54016 1.37405 0.02571 0.43841 
1.37985 -0.75745 -1.21958 1.37985 0.70234 -1.21958 1.38401 -0.44939 -1.44573 
1.38401 -0.44939 0.34398 1.38401 0.39429 -1.44573 1.38401 0.39429 0.34398 
1.38484 -0.02755 -1.54005 1.38484 -0.02755 0.4383 1.38669 -0.34554 -1.48726 
1.38669 -0.34554 0.3855 1.38669 0.29043 -1.48726 1.38669 0.29043 0.3855 
1.38754 -0.23888 -1.5168 1.38754 -0.23888 0.41505 1.38754 0.18377 -1.5168 
1.38754 0.18377 0.41505 1.38769 -0.56339 -1.38184 1.38769 0.50828 -1.38184 
1.38887 -0.66716 -1.30466 1.38887 0.61205 -1.30466 1.39971 -0.18659 -1.52483 
1.39971 -0.18659 0.42308 1.39971 0.13149 -1.52483 1.39971 0.13149 0.42308 
1.40717 -0.79473 -1.16963 1.40717 0.73963 -1.16963 1.41139 -0.13384 -1.53 
1.41139 -0.13384 0.42824 1.41139 0.07874 -1.53 1.41139 0.07874 0.42824 
1.41723 -0.70925 -1.26025 1.41723 0.65414 -1.26025 1.42196 -0.39555 -1.46235 
1.42196 -0.39555 0.36059 1.42196 0.34045 -1.46235 1.42196 0.34045 0.36059 
1.42257 -0.08078 -1.53228 1.42257 -0.08078 0.43052 1.42257 0.02567 -1.53228 
1.42257 0.02567 0.43052 1.42264 -0.50466 -1.41013 1.42264 -0.50466 0.30838 
1.42264 0.44955 -1.41013 1.42264 0.44955 0.30838 1.4237 -0.29001 -1.49781 
1.4237 -0.29001 0.39605 1.4237 0.2349 -1.49781 1.4237 0.2349 0.39605 
1.42504 -0.61372 -1.33921 1.42504 0.55861 -1.33921 1.4332 -0.02755 -1.53166 
1.4332 -0.02755 0.42991 1.43692 -0.23906 -1.50782 1.43692 -0.23906 0.40607 
1.43692 0.18395 -1.50782 1.43692 0.18395 0.40607 1.44478 -0.74824 -1.21262 
1.44478 0.69313 -1.21262 1.44906 -0.18662 -1.51534 1.44906 -0.18662 0.41359 
1.44906 0.13152 -1.51534 1.44906 0.13152 0.41359 1.45502 -0.65581 -1.29804 
1.45502 0.6007 -1.29804 1.45598 -0.44371 -1.43368 1.45598 -0.44371 0.33193 
1.45598 0.38861 -1.43368 1.45598 0.38861 0.33193 1.45906 -0.34001 -1.47476 
1.45906 -0.34001 0.373 1.45906 0.28491 -1.47476 1.45906 0.28491 0.373 
1.4602 -0.55715 -1.36954 1.4602 0.50204 -1.36954 1.46086 -0.13351 -1.51998 
1.46086 -0.13351 0.41822 1.46086 0.0784 -1.51998 1.46086 0.0784 0.41822 
1.47139 -0.78395 -1.16198 1.47139 0.72885 -1.16198 1.472 -0.08034 -1.52171 
1.472 -0.08034 0.41995 1.472 0.02524 -1.52171 1.472 0.02524 0.41995 
1.47276 -0.28973 -1.48693 1.47276 -0.28973 0.38518 1.47276 0.23463 -1.48693 
1.47276 0.23463 0.38518 1.48109 -0.02755 -1.52091 1.48109 -0.02755 0.41915 
1.48318 -0.69683 -1.25231 1.48318 0.64172 -1.25231 1.4858 -0.2387 -1.49643 
1.4858 -0.2387 0.39468 1.4858 0.1836 -1.49643 1.4858 0.1836 0.39468 
1.49074 -0.60062 -1.33047 1.49074 0.54552 -1.33047 1.49347 -0.38868 -1.44775 
1.49347 -0.38868 0.346 1.49347 0.33357 -1.44775 1.49347 0.33357 0.346 
1.49418 -0.49773 -1.39548 1.49418 -0.49773 0.29373 1.49418 0.44263 -1.39548 
1.49418 0.44263 0.29373 1.49817 -0.18604 -1.50338 1.49817 -0.18604 0.40162 
1.49817 0.13093 -1.50338 1.49817 0.13093 0.40162 1.50786 -0.33933 -1.46194 
1.50786 -0.33933 0.36018 1.50786 0.28423 -1.46194 1.50786 0.28423 0.36018 
1.50976 -0.1329 -1.50749 1.50976 -0.1329 0.40574 1.50976 0.07779 -1.50749 
1.50976 0.07779 0.40574 1.51074 -0.73491 -1.20304 1.51074 0.67981 -1.20304 
1.51948 -0.0803 -1.50903 1.51948 -0.0803 0.40727 1.51948 0.0252 -1.50903 
1.51948 0.0252 0.40727 1.52018 -0.64161 -1.28802 1.52018 0.5865 -1.28802 
1.5215 -0.28884 -1.4736 1.5215 -0.28884 0.37185 1.5215 0.23374 -1.4736 
1.5215 0.23374 0.37185 1.52556 -0.54206 -1.35875 1.52556 0.48696 -1.35875 
1.52679 -0.4358 -1.4169 1.52679 -0.4358 0.31515 1.52679 0.3807 -1.4169 
1.52679 0.3807 0.31515 1.5284 -0.02755 -1.50782 1.5284 -0.02755 0.40606 
1.53405 -0.23782 -1.48266 1.53405 -0.23782 0.3809 1.53405 0.18271 -1.48266 
1.53405 0.18271 0.3809 1.53702 -0.76936 -1.15119 1.54181 -0.38734 -1.4331 
1.54181 -0.38734 0.33135 1.54181 0.33223 -1.4331 1.54181 0.33223 0.33135 
1.54634 -0.185 -1.48907 1.54634 -0.185 0.38732 1.54634 0.12989 -1.48907 
1.54634 0.12989 0.38732 1.54852 -0.68148 -1.24083 1.54852 0.62637 -1.24083 
1.55574 -0.58462 -1.3182 1.55574 0.52951 -1.3182 1.55598 -0.33786 -1.4468 
1.55598 -0.33786 0.34504 1.55598 0.28275 -1.4468 1.55598 0.28275 0.34504 
1.55689 -0.13286 -1.49284 1.55689 -0.13286 0.39108 1.55689 0.07776 -1.49284 
1.55689 0.07776 0.39108 1.55887 -0.48117 -1.38235 1.55887 0.42607 -1.38235 
1.55887 0.42607 0.28059 1.56655 -0.08018 -1.49394 1.56655 -0.08018 0.39218 
1.56655 0.02507 -1.49394 1.56655 0.02507 0.39218 1.56924 -0.2875 -1.45795 
1.56924 -0.2875 0.3562 1.56924 0.23239 -1.45795 1.56924 0.23239 0.3562 
1.575 -0.02755 -1.49242 1.575 -0.02755 0.39067 1.57543 -0.71832 -1.19045 
1.57543 0.66322 -1.19045 1.57667 -0.43663 -1.39825 1.57667 -0.43663 0.29649 
1.57667 0.38153 -1.39825 1.57667 0.38153 0.29649 1.58156 -0.2364 -1.46653 
1.58156 -0.2364 0.36478 1.58156 0.18129 -1.46653 1.58156 0.18129 0.36478 
1.58406 -0.62461 -1.27465 1.58406 0.56951 -1.27465 1.58958 -0.5246 -1.34423 
1.58958 0.4695 -1.34423 1.59164 -0.38795 -1.41409 1.59164 -0.38795 0.31233 
1.59164 0.33285 -1.41409 1.59164 0.33285 0.31233 1.59291 -0.18471 -1.47252 
1.59291 -0.18471 0.37077 1.59291 0.1296 -1.47252 1.59291 0.1296 0.37077 
1.60325 -0.13257 -1.47589 1.60325 -0.13257 0.37414 1.60325 0.07747 -1.47589 
1.60325 0.07747 0.37414 1.60591 -0.33801 -1.42743 1.60591 -0.33801 0.32568 
1.60591 0.2829 -1.42743 1.60591 0.2829 0.32568 1.60805 -0.48103 -1.36174 
1.60805 0.42592 -1.36174 1.61195 -0.6634 -1.22611 1.61195 0.60829 -1.22611 
1.61255 -0.08014 -1.47664 1.61255 -0.08014 0.37488 1.61255 0.02503 -1.47664 
1.61255 0.02503 0.37488 1.61879 -0.56591 -1.30272 1.61879 0.5108 -1.30272 
1.61909 -0.28746 -1.43818 1.61909 -0.28746 0.33643 1.61909 0.23235 -1.43818 
1.61909 0.23235 0.33643 1.6208 -0.02755 -1.47476 1.6208 -0.02755 0.373 
1.62558 -0.4363 -1.37719 1.62558 -0.4363 0.27543 1.62558 0.3812 -1.37719 
1.62558 0.3812 0.27543 1.63211 -0.23479 -1.44632 1.63211 -0.23479 0.34457 
1.63211 0.17969 -1.44632 1.63211 0.17969 0.34457 1.63666 -0.69828 -1.1764 
1.63666 0.64317 -1.1764 1.63808 -0.52352 -1.32162 1.63808 0.46842 -1.32162 
1.64076 -0.3873 -1.39258 1.64076 -0.3873 0.29082 1.64076 0.33219 -1.39258 
1.64076 0.33219 0.29082 1.64333 -0.18294 -1.4518 1.64333 -0.18294 0.35004 
1.64333 0.12783 -1.4518 1.64333 0.12783 0.35004 1.64636 -0.6049 -1.25798 
1.64636 0.5498 -1.25798 1.65367 -0.13038 -1.45462 1.65367 -0.13038 0.35286 
1.65367 0.07527 -1.45462 1.65367 0.07527 0.35286 1.65478 -0.33727 -1.40555 
1.65478 -0.33727 0.30379 1.65478 0.28216 -1.40555 1.65478 0.28216 0.30379 
1.65641 -0.47964 -1.33869 1.65641 0.42453 -1.33869 1.66281 -0.07783 -1.45481 
1.66281 -0.07783 0.35306 1.66281 0.02272 -1.45481 1.66281 0.02272 0.35306 
1.66567 -0.02755 -1.45487 1.66567 -0.02755 0.35311 1.66643 -0.56364 -1.27831 
1.66643 0.50853 -1.27831 1.66878 -0.2853 -1.4158 1.66878 -0.2853 0.31404 
1.66878 0.2302 -1.4158 1.66878 0.2302 0.31404 1.67219 -0.64143 -1.21022 
1.67219 0.58632 -1.21022 1.6734 -0.43481 -1.35379 1.6734 -0.43481 0.25203 
1.6734 0.37971 -1.35379 1.6734 0.37971 0.25203 1.68149 -0.23257 -1.42345 
1.68149 -0.23257 0.3217 1.68149 0.17746 -1.42345 1.68149 0.17746 0.3217 
1.68543 -0.52102 -1.2968 1.68543 0.46591 -1.2968 1.68847 -0.38558 -1.3688 
1.68847 -0.38558 0.26704 1.68847 0.33047 -1.3688 1.68847 0.33047 0.26704 
1.69282 -0.18044 -1.4283 1.69282 -0.18044 0.32655 1.69282 0.12533 -1.4283 
1.69282 0.12533 0.32655 1.69343 -0.60198 -1.23111 1.69343 0.54688 -1.23111 
1.69616 -0.67532 -1.15964 1.69616 0.62022 -1.15964 1.70284 -0.12787 -1.43063 
1.70284 -0.12787 0.32888 1.70284 0.07277 -1.43063 1.70284 0.07277 0.32888 
1.70329 -0.47716 -1.31341 1.70329 0.42205 -1.31341 1.70365 -0.33461 -1.38093 
1.70365 -0.33461 0.27918 1.70365 0.27951 -1.38093 1.70365 0.27951 0.27918 
1.70677 -0.07778 -1.43283 1.70677 -0.07778 0.33108 1.70677 0.02267 -1.43283 
1.70677 0.02267 0.33108 1.70951 -0.02755 -1.4328 1.70951 -0.02755 0.33104 
1.71334 -0.56037 -1.25106 1.71334 0.50527 -1.25106 1.71747 -0.28242 -1.39067 
1.71747 -0.28242 0.28892 1.71747 0.22732 -1.39067 1.71747 0.22732 0.28892 
1.71824 -0.63709 -1.1817 1.71824 0.58198 -1.1817 1.71999 -0.43217 -1.32811 
1.71999 0.37706 -1.32811 1.72956 -0.22974 -1.39799 1.72956 -0.22974 0.29624 
1.72956 0.17463 -1.39799 1.72956 0.17463 0.29624 1.73232 -0.51719 -1.26922 
1.73232 0.46208 -1.26922 1.73629 -0.38213 -1.34214 1.73629 -0.38213 0.24038 
1.73629 0.32702 -1.34214 1.73629 0.32702 0.24038 1.73916 -0.59737 -1.20223 
1.73916 0.54226 -1.20223 1.74068 -0.17744 -1.40232 1.74068 -0.17744 0.30057 
1.74068 0.12234 -1.40232 1.74068 0.12234 0.30057 1.74118 -0.66959 -1.12942 
1.74588 -0.12777 -1.40652 1.74588 -0.12777 0.30477 1.74588 0.07267 -1.40652 
1.74588 0.07267 0.30477 1.7498 -0.07761 -1.40859 1.7498 -0.07761 0.30684 
1.7498 0.0225 -1.40859 1.7498 0.0225 0.30684 1.74999 -0.47301 -1.28542 
1.74999 0.4179 -1.28542 1.75112 -0.33104 -1.35382 1.75112 -0.33104 0.25207 
1.75112 0.27593 -1.35382 1.75112 0.27593 0.25207 1.75222 -0.02755 -1.40861 
1.75222 -0.02755 0.30685 1.75912 -0.5553 -1.22172 1.75912 0.5002 -1.22172 
1.76307 -0.63096 -1.15115 1.76307 0.57585 -1.15115 1.76443 -0.27905 -1.36312 
1.76443 -0.27905 0.26137 1.76443 0.22394 -1.36312 1.76443 0.22394 0.26137 
1.7652 -0.42838 -1.30022 1.7652 0.37327 -1.30022 1.77617 -0.22631 -1.37002 
1.77617 -0.22631 0.26826 1.77617 0.1712 -1.37002 1.77617 0.1712 0.26826 
1.77775 -0.51189 -1.2395 1.77775 0.45679 -1.2395 1.78131 -0.37807 -1.31382 
1.78131 -0.37807 0.21206 1.78131 0.32296 -1.31382 1.78131 0.32296 0.21206 
1.78261 -0.17706 -1.37621 1.78261 -0.17706 0.27446 1.78261 0.12195 -1.37621 
1.78261 0.12195 0.27446 1.78341 -0.59108 -1.17144 1.78341 0.53597 -1.17144 
1.78471 -0.66195 -1.09748 1.78768 -0.12743 -1.38034 1.78768 -0.12743 0.27858 
1.78768 0.07233 -1.38034 1.78768 0.07233 0.27858 1.79137 -0.07755 -1.38238 
1.79137 -0.07755 0.28063 1.79137 0.02245 -1.38238 1.79137 0.02245 0.28063 
1.79368 -0.02755 -1.38235 1.79368 -0.02755 0.28059 1.79402 -0.46821 -1.25571 
1.79402 0.4131 -1.25571 1.79607 -0.32646 -1.32505 1.79607 -0.32646 0.22329 
1.79607 0.27135 -1.32505 1.79607 0.27135 0.22329 1.80314 -0.54865 -1.19056 
1.80314 0.49355 -1.19056 1.80607 -0.62325 -1.11883 1.80607 0.56815 -1.11883 
1.80893 -0.42345 -1.27021 1.80893 0.36834 -1.27021 1.80913 -0.27425 -1.33387 
1.80913 -0.27425 0.23212 1.80913 0.21914 -1.33387 1.80913 0.21914 0.23212 
1.81731 -0.22614 -1.34151 1.81731 0.17103 -1.34151 1.81731 0.17103 0.23975 
1.82057 -0.50611 -1.20794 1.82057 0.451 -1.20794 1.82375 -0.17681 -1.34759 
1.82375 0.1217 -1.34759 1.82505 -0.37275 -1.28323 1.82505 0.31765 -1.28323 
1.82505 0.31765 0.18148 1.82605 -0.58312 -1.13881 1.82605 0.52802 -1.13881 
1.82893 -0.12686 -1.35155 1.82893 0.07176 -1.35155 1.83261 -0.07691 -1.35346 
1.83261 0.02181 -1.35346 1.83381 -0.02755 -1.35408 1.83665 -0.46216 -1.22384 
1.83665 0.40705 -1.22384 1.83839 -0.63096 -1.07583 1.83942 -0.32102 -1.29405 
1.83942 0.26592 -1.29405 1.84462 -0.54166 -1.15738 1.84462 0.48655 -1.15738 
1.84895 -0.27354 -1.30345 1.84895 0.21844 -1.30345 1.85103 -0.41739 -1.23816 
1.85103 0.36229 -1.23816 1.857 -0.22547 -1.31101 1.857 0.17036 -1.31101 
1.85867 -0.59108 -1.09617 1.85867 0.53597 -1.09617 1.86173 -0.49895 -1.17449 
1.86173 0.44384 -1.17449 1.86364 -0.17594 -1.31684 1.86364 0.12084 -1.31684 
1.86688 -0.36642 -1.25075 1.86688 0.31132 -1.25075 1.86869 -0.12604 -1.32073 
1.86869 0.07093 -1.32073 1.87137 -0.07686 -1.32325 1.87137 0.02175 -1.32325 
1.87251 -0.02755 -1.32389 1.87733 -0.45511 -1.19009 1.87733 0.4 -1.19009 
1.8778 -0.54865 -1.11591 1.8778 0.49355 -1.11591 1.8779 -0.3198 -1.26169 
1.8779 0.26469 -1.26169 1.88742 -0.27223 -1.27097 1.88742 0.21712 -1.27097 
1.88947 -0.59737 -1.05192 1.89139 -0.41024 -1.20416 1.89139 0.35513 -1.20416 
1.89514 -0.2243 -1.27862 1.89514 0.1692 -1.27862 1.89517 -0.50611 -1.13334 
1.89517 0.451 -1.13334 1.90175 -0.17469 -1.28432 1.90175 0.11959 -1.28432 
1.90389 -0.36444 -1.21665 1.90389 0.30934 -1.21665 1.90606 -0.12592 -1.28855 
1.90606 0.07082 -1.28855 1.90877 -0.07668 -1.29101 1.90877 0.02157 -1.29101 
1.90896 -0.5553 -1.07188 1.90896 0.5002 -1.07188 1.90967 -0.02755 -1.29183 
1.91107 -0.46216 -1.14941 1.91107 0.40705 -1.14941 1.91477 -0.31784 -1.22754 
1.91477 0.26273 -1.22754 1.92403 -0.27053 -1.23679 1.92403 0.21543 -1.23679 
1.92539 -0.41739 -1.16379 1.92539 0.36229 -1.16379 1.92674 -0.51189 -1.09052 
1.92674 0.45679 -1.09052 1.93163 -0.22264 -1.2444 1.93163 0.16754 -1.2444 
1.93757 -0.17428 -1.25033 1.93757 0.11918 -1.25033 1.93798 -0.36642 -1.17964 
1.93798 0.31132 -1.17964 1.9383 -0.56037 -1.02611 1.9383 0.50527 -1.02611 
1.94181 -0.12557 -1.25458 1.94181 0.07046 -1.25458 1.94295 -0.46821 -1.10678 
1.94295 0.4131 -1.10678 1.94437 -0.07662 -1.25713 1.94437 0.02151 -1.25713 
1.94522 -0.02755 -1.25798 1.94893 -0.3198 -1.19067 1.94893 0.26469 -1.19067 
1.95645 -0.51719 -1.04509 1.95645 0.46208 -1.04509 1.95745 -0.42345 -1.12169 
1.95745 0.36834 -1.12169 1.95821 -0.27223 -1.20018 1.95821 0.21712 -1.20018 
1.96554 -0.56364 -0.9792 1.96585 -0.2243 -1.2079 1.96585 0.1692 -1.2079 
1.97047 -0.37275 -1.13782 1.97047 0.31765 -1.13782 1.97156 -0.17469 -1.21451 
1.97156 0.11959 -1.21451 1.97265 -0.47301 -1.06276 1.97265 0.4179 -1.06276 
1.97579 -0.12592 -1.21883 1.97579 0.07082 -1.21883 1.97825 -0.07668 -1.22154 
1.97825 0.02157 -1.22154 1.97906 -0.02755 -1.22244 1.98129 -0.32102 -1.15218 
1.98129 0.26592 -1.15218 1.98404 0.46591 -0.99819 1.98746 -0.42838 -1.07797 
1.98746 0.37327 -1.07797 1.99068 -0.27354 -1.16172 1.99068 0.21844 -1.16172 
1.99825 -0.22547 -1.16976 1.99825 0.17036 -1.16976 2.00065 0.42205 -1.01606 
2.00105 0.32296 -1.09407 2.00408 -0.17594 -1.1764 2.00408 0.12084 -1.1764 
2.00797 -0.12604 -1.18145 2.00797 0.07093 -1.18145 2.01049 -0.07686 -1.18413 
2.01049 0.02175 -1.18413 2.01112 -0.02755 -1.18527 2.01228 0.27135 -1.10883 
-0.35535 1.43117 -1.12324 -0.35355 1.08296 0.06797 -0.33375 1.37825 -1.17612 
-0.32436 1.42573 -1.16658 -0.32132 1.08313 0.10538 -0.31886 1.03389 0.10267 
-0.31462 0.98512 0.09835 -0.31353 1.47746 -1.15222 -0.30892 0.93551 0.09175 
-0.30892 1.32901 -1.22231 -0.30128 1.37694 -1.21458 -0.292 1.42451 -1.20507 
-0.28829 1.13226 0.14183 -0.28744 1.08319 0.14097 -0.28488 1.03424 0.13842 
-0.28488 1.23028 -1.26898 -0.28105 1.47113 -1.19405 -0.28063 0.98553 0.13417 
-0.28063 1.27899 -1.26473 -0.2747 0.93717 0.12824 -0.2747 1.32735 -1.2588 
-0.26846 1.5221 -1.1782 -0.2671 0.88928 0.12063 -0.2671 1.37524 -1.2512 
-0.25784 0.84198 0.11138 -0.25784 1.42255 -1.24194 -0.25414 1.56687 -1.16382 
-0.25274 1.13226 -1.30623 -0.25274 1.13226 0.17567 -0.25184 1.08313 0.17485 
-0.25184 1.18139 -1.30542 -0.24913 1.03389 0.17239 -0.24913 1.23063 -1.30296 
-0.24695 0.79537 0.10049 -0.24695 1.46915 -1.23105 -0.24482 0.98512 0.16816 
-0.24482 1.2794 -1.29872 -0.23821 0.93551 0.16246 -0.23821 1.32901 -1.29302 
-0.23446 0.74958 0.088 -0.23446 1.51494 -1.21856 -0.23048 0.88758 0.15481 
-0.23048 1.37694 -1.28538 -0.22097 0.84001 0.14554 -0.22097 1.42451 -1.2761 
-0.2204 1.55982 -1.2045 -0.21557 1.13226 -1.33829 -0.21557 1.13226 0.20773 
-0.21443 1.08296 -1.33765 -0.21443 1.08296 0.20709 -0.21443 1.18156 -1.33765 
-0.21443 1.18156 0.20709 -0.21175 1.03377 -1.33514 -0.21175 1.03377 0.20457 
-0.21175 1.23075 -1.33514 -0.20995 0.79339 0.13459 -0.20995 1.47113 -1.26515 
-0.2067 0.98387 -1.33125 -0.2067 0.98387 0.20068 -0.2067 1.28065 -1.33125 
-0.20479 1.60366 -1.18889 -0.20007 0.93435 0.19486 -0.20007 1.33018 -1.32542 
-0.1941 0.74242 0.122 -0.1941 1.5221 -1.25256 -0.19202 0.88627 0.18729 
-0.19202 1.37825 -1.31785 -0.18769 1.64636 -1.17179 -0.18248 0.83879 0.17789 
-0.18248 1.42573 -1.30846 -0.17972 0.69766 0.10768 -0.17972 1.56687 -1.23824 
-0.17688 1.13226 -1.36849 -0.17688 1.13226 0.23793 -0.17568 1.0829 -1.36786 
-0.17568 1.0829 0.2373 -0.17568 1.18162 -1.36786 -0.17568 1.18162 0.2373 
-0.172 1.03295 -1.36595 -0.172 1.03295 0.23539 -0.172 1.23157 -1.36595 
-0.172 1.23157 0.23539 -0.16912 1.68783 -1.15322 -0.16812 0.78706 0.16707 
-0.16812 1.47746 -1.29763 -0.16682 0.98301 -1.362 -0.16682 0.98301 0.23143 
-0.16682 1.28152 -1.362 -0.16364 1.61082 -1.22234 -0.16038 0.93368 -1.35591 
-0.16038 0.93368 0.22535 -0.16038 1.33085 -1.35591 -0.1522 0.88557 -1.34828 
-0.1522 0.88557 0.21771 -0.1522 1.37895 -1.34828 -0.15199 0.73637 0.15405 
-0.15199 1.52815 -1.28461 -0.14621 1.65336 -1.20497 -0.13914 0.83335 -1.33945 
-0.13914 0.83335 0.20889 -0.13914 1.43117 -1.33945 -0.13708 0.69161 0.13956 
-0.13708 1.57292 -1.27012 -0.13675 1.13226 -1.39675 -0.13675 1.13226 0.26619 
-0.13444 1.08226 -1.39679 -0.13444 1.08226 0.26622 -0.13444 1.18226 -1.39679 
-0.13444 1.18226 0.26622 -0.13075 1.03238 -1.39474 -0.13075 1.03238 0.26418 
-0.13075 1.23214 -1.39474 -0.13075 1.23214 0.26418 -0.12647 1.69578 -1.18584 
-0.12567 0.98276 -1.39061 -0.12567 0.98276 0.26005 -0.12567 1.28177 -1.39061 
-0.12567 1.28177 0.26005 -0.12437 0.78174 -1.32822 -0.12437 0.78174 0.19766 
-0.12437 1.48278 -1.32822 -0.12082 1.6166 -1.2539 -0.11924 0.9335 -1.38442 
-0.11924 0.9335 0.25386 -0.11924 1.33102 -1.38442 -0.10827 0.73144 -1.31462 
-0.10827 0.73144 0.18406 -0.10827 1.53308 -1.31462 -0.10749 0.88077 -1.37753 
-0.10749 0.88077 0.24697 -0.10749 1.38376 -1.37753 -0.10613 1.73567 -1.16555 
-0.10219 1.66001 -1.23613 -0.09528 1.13226 -1.42301 -0.09528 1.13226 0.29245 
-0.09419 0.82878 -1.36823 -0.09419 0.82878 0.23766 -0.09419 1.43575 -1.36823 
-0.09306 0.6868 -1.29982 -0.09306 0.6868 0.16926 -0.09306 1.57772 -1.29982 
-0.09287 1.0822 -1.42299 -0.09287 1.0822 0.29243 -0.09287 1.18232 -1.42299 
-0.09287 1.18232 0.29243 -0.08894 1.03204 -1.42093 -0.08894 1.03204 0.29037 
-0.08894 1.23248 -1.42093 -0.08894 1.23248 0.29037 -0.08425 1.7743 -1.14382 
-0.08375 0.98237 -1.41673 -0.08375 0.98237 0.28616 -0.08375 1.28215 -1.41673 
-0.08375 1.28215 0.28616 -0.08222 1.70208 -1.21664 -0.07936 0.77768 -1.35654 
-0.07936 0.77768 0.22598 -0.07936 1.48684 -1.35654 -0.07539 1.62189 -1.28362 
-0.07263 0.93007 -1.41239 -0.07263 0.93007 0.28183 -0.07263 1.33445 -1.41239 
-0.07263 1.33445 0.28183 -0.06306 0.72765 -1.34251 -0.06306 0.72765 0.21195 
-0.06306 1.53688 -1.34251 -0.06131 1.7418 -1.19611 -0.06123 1.81115 -1.12085 
-0.06054 0.87739 -1.40508 -0.06054 0.87739 0.27452 -0.06054 1.38713 -1.40508 
-0.05641 1.66508 -1.26547 -0.05258 1.13226 -1.4472 -0.05258 1.13226 0.31664 
-0.04983 1.08204 -1.44723 -0.04983 1.08204 0.31667 -0.04983 1.18248 -1.44723 
-0.04983 1.18248 0.31667 -0.04672 0.8252 -1.39533 -0.04672 0.8252 0.26477 
-0.04672 1.43932 -1.39533 -0.04636 0.68265 -1.32782 -0.04636 0.68265 0.19725 
-0.04636 1.58187 -1.32782 -0.04591 1.03194 -1.44504 -0.04591 1.03194 0.31447 
-0.04591 1.23258 -1.44504 -0.04591 1.23258 0.31447 -0.03922 1.78003 -1.17404 
-0.0365 1.70669 -1.24552 -0.03589 0.97937 -1.4427 -0.03589 0.97937 0.31214 
-0.03589 1.28515 -1.4427 -0.03589 1.28515 0.31214 -0.03154 0.77423 -1.3832 
-0.03154 0.77423 0.25264 -0.03154 1.49029 -1.3832 -0.02849 1.62573 -1.3112 
-0.02456 0.92724 -1.43785 -0.02456 0.92724 0.30729 -0.02456 1.33728 -1.43785 
-0.02456 1.33728 0.30729 -0.01647 0.725 -1.36819 -0.01647 0.725 0.23763 
-0.01647 1.53952 -1.36819 -0.01526 1.74614 -1.22463 -0.01185 0.87451 -1.4302 
-0.01185 0.87451 0.29964 -0.01185 1.39001 -1.4302 -0.01185 1.39001 0.29964 
-0.0095 1.66834 -1.29271 -0.00874 1.13226 -1.46927 -0.00874 1.13226 0.33871 
-0.00588 1.08198 -1.46922 -0.00588 1.08198 0.33866 -0.00588 1.18254 -1.46922 
-0.00588 1.18254 0.33866 -0.00274 1.83532 -1.13799 0.00053 0.68018 -1.3531 
0.00053 0.68018 0.22253 0.00053 1.58434 -1.3531 0.00215 0.82255 -1.41995 
0.00215 0.82255 0.28939 0.00215 1.44197 -1.41995 0.00215 1.44197 0.28939 
0.00327 1.02944 -1.46902 0.00327 1.02944 0.33846 0.00327 1.23508 -1.46902 
0.00327 1.23508 0.33846 0.01057 1.70961 -1.27239 0.01361 0.97688 -1.4662 
0.01361 0.97688 0.33564 0.01361 1.28765 -1.4662 0.01361 1.28765 0.33564 
0.01617 0.77251 -1.40698 0.01617 0.77251 0.27642 0.01617 1.49201 -1.40698 
0.01886 0.63629 0.20546 0.01886 1.62823 -1.33602 0.02027 1.80299 -1.19081 
0.02482 0.92502 -1.46072 0.02482 0.92502 0.33016 0.02482 1.3395 -1.46072 
0.02482 1.3395 0.33016 0.03135 0.72351 -1.39159 0.03135 0.72351 0.26103 
0.03135 1.54101 -1.39159 0.03614 1.13226 -1.48916 0.03614 1.13226 0.3586 
0.03614 1.88661 -1.09868 0.03784 0.87236 -1.45258 0.03784 0.87236 0.32202 
0.03784 1.39217 -1.45258 0.03784 1.39217 0.32202 0.03815 1.67061 -1.31712 
0.04438 1.07968 -1.49104 0.04438 1.07968 0.36048 0.04438 1.18484 -1.49104 
0.04438 1.18484 0.36048 0.04498 1.76811 -1.24052 0.04888 0.67878 -1.37615 
0.04888 0.67878 0.24558 0.04888 1.58574 -1.37615 0.05102 0.82181 -1.44183 
0.05102 0.82181 0.31127 0.05102 1.44272 -1.44183 0.05102 1.44272 0.31127 
0.05368 1.02724 -1.49029 0.05368 1.02724 0.35973 0.05368 1.23728 -1.49029 
0.05368 1.23728 0.35973 0.05803 1.85639 -1.15305 0.06316 1.91783 -1.07164 
0.06403 0.97511 -1.48692 0.06403 0.97511 0.35636 0.06403 1.28942 -1.48692 
0.06403 1.28942 0.35636 0.06529 0.77186 -1.42849 0.06529 0.77186 0.29793 
0.06529 1.49266 -1.42849 0.06529 1.49266 0.29793 0.06735 0.63521 -1.35863 
0.06735 0.63521 0.22807 0.06735 1.62931 -1.35863 0.07288 1.72932 -1.28905 
0.07537 0.92341 -1.48094 0.07537 0.92341 0.35038 0.07537 1.34111 -1.48094 
0.07537 1.34111 0.35038 0.08027 0.72318 -1.41265 0.08027 0.72318 0.28209 
0.08027 1.54134 -1.41265 0.08027 1.54134 0.28209 0.0815 1.82303 -1.20485 
0.08193 1.13226 -1.50683 0.08193 1.13226 0.37626 0.0877 0.87232 -1.47236 
0.0877 0.87232 0.34179 0.0877 1.39221 -1.47236 0.0877 1.39221 0.34179 
0.09038 1.07964 -1.50834 0.09038 1.07964 0.37778 0.09038 1.18489 -1.50834 
0.09038 1.18489 0.37778 0.09106 1.94713 -1.04336 0.09738 1.90543 -1.11199 
0.09806 0.67864 -1.39675 0.09806 0.67864 0.26619 0.09806 1.58588 -1.39675 
0.10004 1.02695 -1.50724 0.10004 1.02695 0.37668 0.10004 1.23757 -1.50724 
0.10004 1.23757 0.37668 0.10096 0.82195 -1.4612 0.10096 0.82195 0.33064 
0.10096 1.44257 -1.4612 0.10096 1.44257 0.33064 0.10119 1.68933 -1.33261 
0.10841 1.78618 -1.25523 0.11059 0.97482 -1.50348 0.11059 0.97482 0.37291 
0.11059 1.2897 -1.50348 0.11059 1.2897 0.37291 0.11512 0.77247 -1.44751 
0.11512 0.77247 0.31694 0.11512 1.49205 -1.44751 0.11512 1.49205 0.31694 
0.11991 1.87407 -1.16559 0.12056 1.97503 -1.01338 0.12288 0.922 -1.49706 
0.12288 0.922 0.3665 0.12288 1.34252 -1.49706 0.12288 1.34252 0.3665 
0.1251 1.93522 -1.08392 0.12853 1.13226 -1.52222 0.12853 1.13226 0.39166 
0.13014 0.72401 -1.43131 0.13014 0.72401 0.30074 0.13014 1.54051 -1.43131 
0.13014 1.54051 0.30074 0.13138 0.61775 -1.37315 0.13138 0.61775 0.24259 
0.13138 1.64677 -1.37315 0.13544 0.87097 -1.48801 0.13544 0.87097 0.35744 
0.13544 1.39355 -1.48801 0.13544 1.39355 0.35744 0.13675 1.74632 -1.30242 
0.13745 1.07951 -1.52343 0.13745 1.07951 0.39287 0.13745 1.18501 -1.52343 
0.13745 1.18501 0.39287 0.1462 1.83962 -1.21744 0.14717 1.02691 -1.52189 
0.14717 1.02691 0.39133 0.14717 1.23761 -1.52189 0.14717 1.23761 0.39133 
0.14907 0.82048 -1.47634 0.14907 0.82048 0.34578 0.14907 1.44404 -1.47634 
0.14907 1.44404 0.34578 0.15083 2.00077 -0.98225 0.15454 1.96341 -1.05452 
0.15876 0.97378 -1.51778 0.15876 0.97378 0.38722 0.15876 1.29074 -1.51778 
0.15876 1.29074 0.38722 0.16 1.92094 -1.12296 0.16275 0.66208 -1.40989 
0.16275 0.66208 0.27933 0.16275 1.60244 -1.40989 0.16275 1.60244 0.27933 
0.16346 0.77113 -1.46215 0.16346 0.77113 0.33159 0.16346 1.49339 -1.46215 
0.16346 1.49339 0.33159 0.16619 1.70533 -1.34488 0.17113 0.92111 -1.51083 
0.17113 0.92111 0.38027 0.17113 1.34341 -1.51083 0.17113 1.34341 0.38027 
0.17376 1.80154 -1.26672 0.17584 1.13226 -1.53531 0.17584 1.13226 0.40475 
0.1817 2.02374 -0.95134 0.18417 0.87008 -1.50134 0.18417 0.87008 0.37078 
0.18417 1.39444 -1.50134 0.18417 1.39444 0.37078 0.18466 1.98967 -1.02357 
0.18494 1.07947 -1.53611 0.18494 1.07947 0.40555 0.18494 1.18505 -1.53611 
0.18494 1.18505 0.40555 0.18555 1.88866 -1.17638 0.18931 1.9495 -1.0939 
0.19607 1.02631 -1.53438 0.19607 1.02631 0.40382 0.19607 1.23821 -1.53438 
0.19607 1.23821 0.40382 0.19673 0.60267 -1.38394 0.19673 0.60267 0.25338 
0.19673 1.66185 -1.38394 0.19673 1.66185 0.25338 0.19788 0.8198 -1.48916 
0.19788 0.8198 0.3586 0.19788 1.44472 -1.48916 0.19788 1.44472 0.3586 
0.20095 0.7161 -1.44809 0.20095 0.7161 0.31752 0.20095 1.54842 -1.44809 
0.20095 1.54842 0.31752 0.20192 1.76052 -1.31244 0.20787 0.97319 -1.52975 
0.20787 0.97319 0.39919 0.20787 1.29133 -1.52975 0.20787 1.29133 0.39919 
0.21215 1.85295 -1.22702 0.21314 2.04453 -0.91948 0.21516 2.01361 -0.99159 
0.21919 1.97601 -1.06352 0.22001 0.92076 -1.52223 0.22001 0.92076 0.39166 
0.22001 1.34376 -1.52223 0.22001 1.34376 0.39166 0.22373 1.13226 -1.54607 
0.22373 1.13226 0.4155 0.22373 1.93307 -1.13154 0.23189 1.71843 -1.35361 
0.23324 0.86981 -1.51221 0.23324 0.86981 0.38165 0.23324 1.39472 -1.51221 
0.23324 1.39472 0.38165 0.23429 0.65516 -1.42454 0.23429 0.65516 0.29398 
0.23429 1.60936 -1.42454 0.23429 1.60936 0.29398 0.23436 1.07904 -1.54668 
0.23436 1.07904 0.41612 0.23436 1.18548 -1.54668 0.23436 1.18548 0.41612 
0.23497 0.76426 -1.47675 0.23497 0.76426 0.34619 0.23497 1.50026 -1.47675 
0.23497 1.50026 0.34619 0.2397 1.81396 -1.27465 0.24554 1.02597 -1.5444 
0.24554 1.02597 0.41384 0.24554 1.23855 -1.5444 0.24554 1.23855 0.41384 
0.24652 2.03484 -0.95983 0.24958 2.00039 -1.03188 0.24976 1.89944 -1.18403 
0.2535 1.96007 -1.10137 0.25723 0.97322 -1.53924 0.25723 0.97322 0.40868 
0.25723 1.2913 -1.53924 0.25723 1.2913 0.40868 0.26806 1.77186 -1.31906 
0.26924 0.59642 -1.39625 0.26924 0.59642 0.26568 0.26924 1.6681 -1.39625 
0.26924 1.6681 0.26568 0.26939 0.92094 -1.53121 0.26939 0.92094 0.40064 
0.26939 1.34359 -1.53121 0.26939 1.34359 0.40064 0.27025 0.81428 -1.50166 
0.27025 0.81428 0.3711 0.27025 1.45025 -1.50166 0.27025 1.45025 0.3711 
0.27209 1.13226 -1.55446 0.27209 1.13226 0.4239 0.27292 0.71042 -1.46014 
0.27292 0.71042 0.32957 0.27292 1.5541 -1.46014 0.27292 1.5541 0.32957 
0.27708 1.86215 -1.23399 0.28039 2.02258 -0.99906 0.28288 1.079 -1.55457 
0.28288 1.079 0.424 0.28288 1.18552 -1.55457 0.28288 1.18552 0.424 
0.28391 1.98511 -1.06971 0.28829 1.94177 -1.13769 0.29435 1.0257 -1.55177 
0.29435 1.0257 0.4212 0.29435 1.23882 -1.55177 0.29435 1.23882 0.4212 
0.30499 0.54119 -1.36383 0.30499 0.54119 0.23326 0.30499 1.72334 -1.36383 
0.30504 1.82187 -1.28047 0.30615 0.8651 -1.52232 0.30615 0.8651 0.39176 
0.30615 1.39942 -1.52232 0.30615 1.39942 0.39176 0.30618 0.97297 -1.54607 
0.30618 0.97297 0.4155 0.30618 1.29155 -1.54607 0.30618 1.29155 0.4155 
0.30744 0.65045 -1.43445 0.30744 0.65045 0.30389 0.30744 1.61407 -1.43445 
0.30744 1.61407 0.30389 0.30793 0.75964 -1.48661 0.30793 0.75964 0.35605 
0.30793 1.50488 -1.48661 0.30793 1.50488 0.35605 0.31464 2.04403 -0.96254 
0.31465 2.0078 -1.03707 0.31522 1.90677 -1.18931 0.31862 1.96722 -1.1064 
0.3208 1.13226 -1.56047 0.3208 1.13226 0.4299 0.332 1.07889 -1.56007 
0.332 1.07889 0.42951 0.332 1.18563 -1.56007 0.332 1.18563 0.42951 
0.34257 0.5931 -1.40402 0.34257 0.5931 0.27346 0.34257 1.67142 -1.40402 
0.34263 1.86819 -1.23804 0.34322 1.77741 -1.32559 0.34342 0.81047 -1.50909 
0.34342 0.81047 0.37852 0.34342 1.45405 -1.50909 0.34342 1.45405 0.37852 
0.34346 1.02569 -1.55673 0.34346 1.02569 0.42616 0.34346 1.23884 -1.55673 
0.34346 1.23884 0.42616 0.34389 0.91914 -1.53943 0.34389 0.91914 0.40887 
0.34389 1.34538 -1.53943 0.34389 1.34538 0.40887 0.34567 0.707 -1.46739 
0.34567 0.707 0.33683 0.34567 1.55752 -1.46739 0.34567 1.55752 0.33683 
0.34921 1.99053 -1.07373 0.34944 2.02907 -1.00223 0.35342 1.94701 -1.1414 
0.36975 1.13226 -1.56408 0.36975 1.13226 0.43351 0.38058 0.53745 -1.36824 
0.38058 0.53745 0.23767 0.38058 1.72707 -1.36824 0.38058 0.64809 -1.43942 
0.38058 0.64809 0.30886 0.38058 1.61643 -1.43942 0.38058 1.61643 0.30886 
0.38062 1.82561 -1.28487 0.38062 1.91056 -1.19202 0.38103 0.86389 -1.52785 
0.38103 0.86389 0.39729 0.38103 1.40064 -1.52785 0.38103 1.40064 0.39729 
0.38103 0.75731 -1.49156 0.38103 0.75731 0.36099 0.38103 1.50721 -1.49156 
0.38103 1.50721 0.36099 0.38106 0.97176 -1.55159 0.38106 0.97176 0.42103 
0.38106 1.29276 -1.55159 0.38106 1.29276 0.42103 0.38106 1.07886 -1.56314 
0.38106 1.07886 0.43258 0.38106 1.18566 -1.56314 0.38106 1.18566 0.43258 
0.38396 2.01215 -1.03919 0.38396 1.97084 -1.10895 0.41882 0.59152 -1.40647 
0.41882 0.59152 0.27591 0.41882 0.70586 -1.46982 0.41882 0.70586 0.33925 
0.41882 0.80956 -1.51178 0.41882 0.80956 0.38122 0.41882 0.91854 -1.54217 
0.41882 0.91854 0.41161 0.41882 1.02538 -1.55955 0.41882 1.02538 0.42899 
0.41882 1.13226 -1.56528 0.41882 1.13226 0.43472 0.41882 1.23914 -1.55955 
0.41882 1.23914 0.42899 0.41882 1.34599 -1.54217 0.41882 1.34599 0.41161 
0.41882 1.45497 -1.51178 0.41882 1.45497 0.38122 0.41882 1.55866 -1.46982 
0.41882 1.55866 0.33925 0.41882 1.673 -1.40647 0.41882 1.77926 -1.32777 
0.41882 1.87033 -1.24001 0.41882 1.94876 -1.14263 0.41882 1.99262 -1.07497 
0.45367 1.97084 -1.10895 0.45367 2.01215 -1.03919 0.45658 1.07886 -1.56314 
0.45658 1.07886 0.43258 0.45658 1.18566 -1.56314 0.45658 1.18566 0.43258 
0.45658 0.97176 -1.55159 0.45658 0.97176 0.42103 0.45658 1.29276 -1.55159 
0.45658 1.29276 0.42103 0.4566 0.75731 -1.49156 0.4566 0.75731 0.36099 
0.4566 1.50721 -1.49156 0.4566 1.50721 0.36099 0.45661 0.86389 -1.52785 
0.45661 0.86389 0.39729 0.45661 1.40064 -1.52785 0.45661 1.40064 0.39729 
0.45702 1.91056 -1.19202 0.45702 1.82561 -1.28487 0.45705 0.64809 -1.43942 
0.45705 0.64809 0.30886 0.45705 1.61643 -1.43942 0.45705 0.53745 -1.36824 
0.45705 0.53745 0.23767 0.45705 1.72707 -1.36824 0.46789 1.13226 -1.56408 
0.46789 1.13226 0.43351 0.48422 1.94701 -1.1414 0.48843 1.99053 -1.07373 
0.49196 0.707 -1.46739 0.49196 0.707 0.33683 0.49196 1.55752 -1.46739 
0.49196 1.55752 0.33683 0.49374 0.91914 -1.53943 0.49374 0.91914 0.40887 
0.49374 1.34538 -1.53943 0.49374 1.34538 0.40887 0.49418 1.02569 -1.55673 
0.49418 1.02569 0.42616 0.49418 1.23884 -1.55673 0.49418 1.23884 0.42616 
0.49422 0.81047 -1.50909 0.49422 0.81047 0.37852 0.49422 1.45405 -1.50909 
0.49422 1.45405 0.37852 0.49441 0.48712 -1.32559 0.49441 0.48712 0.19503 
0.49441 1.77741 -1.32559 0.49501 1.86819 -1.23804 0.49507 0.5931 -1.40402 
0.49507 0.5931 0.27346 0.49507 1.67142 -1.40402 0.50564 1.07889 -1.56007 
0.50564 1.07889 0.42951 0.50564 1.18563 -1.56007 0.50564 1.18563 0.42951 
0.51684 1.13226 -1.56047 0.51684 1.13226 0.4299 0.51901 1.96722 -1.1064 
0.52242 1.90677 -1.18931 0.52971 0.75964 -1.48661 0.52971 0.75964 0.35605 
0.52971 1.50488 -1.48661 0.52971 1.50488 0.35605 0.5302 0.65045 -1.43445 
0.5302 0.65045 0.30389 0.5302 1.61407 -1.43445 0.53145 0.97297 -1.54607 
0.53145 0.97297 0.4155 0.53145 1.29155 -1.54607 0.53145 1.29155 0.4155 
0.53149 0.8651 -1.52232 0.53149 0.8651 0.39176 0.53149 1.39942 -1.52232 
0.53149 1.39942 0.39176 0.5326 1.82187 -1.28047 0.53265 0.54119 -1.36383 
0.53265 0.54119 0.23326 0.53265 1.72334 -1.36383 0.54329 1.0257 -1.55177 
0.54329 1.0257 0.4212 0.54329 1.23882 -1.55177 0.54329 1.23882 0.4212 
0.54935 1.94177 -1.13769 0.55373 1.98511 -1.06971 0.55476 1.079 -1.55457 
0.55476 1.079 0.424 0.55476 1.18552 -1.55457 0.55476 1.18552 0.424 
0.56056 1.86215 -1.23399 0.56472 0.71042 -1.46014 0.56472 0.71042 0.32957 
0.56472 1.5541 -1.46014 0.56472 1.5541 0.32957 0.56555 1.13226 -1.55446 
0.56555 1.13226 0.4239 0.56739 0.81428 -1.50166 0.56739 0.81428 0.3711 
0.56739 1.45025 -1.50166 0.56739 1.45025 0.3711 0.56825 0.92094 -1.53121 
0.56825 0.92094 0.40064 0.56825 1.34359 -1.53121 0.56825 1.34359 0.40064 
0.5684 0.59642 -1.39625 0.5684 0.59642 0.26568 0.5684 1.6681 -1.39625 
0.56957 0.49266 -1.31906 0.56957 0.49266 0.1885 0.56957 1.77186 -1.31906 
0.58041 0.97322 -1.53924 0.58041 0.97322 0.40868 0.58041 1.2913 -1.53924 
0.58041 1.2913 0.40868 0.58413 1.96007 -1.10137 0.58787 1.89944 -1.18403 
0.5921 1.02597 -1.5444 0.5921 1.02597 0.41384 0.5921 1.23855 -1.5444 
0.5921 1.23855 0.41384 0.59794 0.45057 -1.27465 0.59794 0.45057 0.14409 
0.59794 1.81396 -1.27465 0.60266 0.76426 -1.47675 0.60266 0.76426 0.34619 
0.60266 1.50026 -1.47675 0.60266 1.50026 0.34619 0.60328 1.07904 -1.54668 
0.60328 1.07904 0.41612 0.60328 1.18548 -1.54668 0.60328 1.18548 0.41612 
0.60335 0.65516 -1.42454 0.60335 0.65516 0.29398 0.60335 1.60936 -1.42454 
0.6044 0.86981 -1.51221 0.6044 0.86981 0.38165 0.6044 1.39472 -1.51221 
0.6044 1.39472 0.38165 0.60574 0.54609 -1.35361 0.60574 0.54609 0.22305 
0.60574 1.71843 -1.35361 0.61391 1.13226 -1.54607 0.61391 1.13226 0.4155 
0.61391 1.93307 -1.13154 0.61763 0.92076 -1.52223 0.61763 0.92076 0.39166 
0.61763 1.34376 -1.52223 0.61763 1.34376 0.39166 0.61845 1.97601 -1.06352 
0.62548 1.85295 -1.22702 0.62977 0.97319 -1.52975 0.62977 0.97319 0.39919 
0.62977 1.29133 -1.52975 0.62977 1.29133 0.39919 0.63572 0.504 -1.31244 
0.63572 0.504 0.18188 0.63572 1.76052 -1.31244 0.63669 0.7161 -1.44809 
0.63669 0.7161 0.31752 0.63669 1.54842 -1.44809 0.63976 0.8198 -1.48916 
0.63976 0.8198 0.3586 0.63976 1.44472 -1.48916 0.63976 1.44472 0.3586 
0.64091 0.60267 -1.38394 0.64091 0.60267 0.25338 0.64091 1.66185 -1.38394 
0.64157 1.02631 -1.53438 0.64157 1.02631 0.40382 0.64157 1.23821 -1.53438 
0.64157 1.23821 0.40382 0.64833 1.9495 -1.0939 0.65209 1.88866 -1.17638 
0.6527 1.07947 -1.53611 0.6527 1.07947 0.40555 0.6527 1.18505 -1.53611 
0.6527 1.18505 0.40555 0.65347 0.87008 -1.50134 0.65347 0.87008 0.37078 
0.65347 1.39444 -1.50134 0.65347 1.39444 0.37078 0.6618 1.13226 -1.53531 
0.6618 1.13226 0.40475 0.66388 0.46298 -1.26672 0.66388 0.46298 0.13616 
0.66388 1.80154 -1.26672 0.6665 0.92111 -1.51083 0.6665 0.92111 0.38027 
0.6665 1.34341 -1.51083 0.6665 1.34341 0.38027 0.67145 0.55919 -1.34488 
0.67145 0.55919 0.21432 0.67145 1.70533 -1.34488 0.67417 0.77113 -1.46215 
0.67417 0.77113 0.33159 0.67417 1.49339 -1.46215 0.67417 1.49339 0.33159 
0.67489 0.66208 -1.40989 0.67489 0.66208 0.27933 0.67489 1.60244 -1.40989 
0.67764 1.92094 -1.12296 0.67887 0.97378 -1.51778 0.67887 0.97378 0.38722 
0.67887 1.29074 -1.51778 0.67887 1.29074 0.38722 0.68856 0.82048 -1.47634 
0.68856 0.82048 0.34578 0.68856 1.44404 -1.47634 0.68856 1.44404 0.34578 
0.69047 1.02691 -1.52189 0.69047 1.02691 0.39133 0.69047 1.23761 -1.52189 
0.69047 1.23761 0.39133 0.69144 1.83962 -1.21744 0.70019 1.07951 -1.52343 
0.70019 1.07951 0.39287 0.70019 1.18501 -1.52343 0.70019 1.18501 0.39287 
0.70088 0.51821 -1.30242 0.70088 0.51821 0.17186 0.70088 1.74632 -1.30242 
0.7022 0.87097 -1.48801 0.7022 0.87097 0.35744 0.7022 1.39355 -1.48801 
0.7022 1.39355 0.35744 0.70626 0.61775 -1.37315 0.70626 0.61775 0.24259 
0.70626 1.64677 -1.37315 0.70749 0.72401 -1.43131 0.70749 0.72401 0.30074 
0.70749 1.54051 -1.43131 0.7091 1.13226 -1.52222 0.7091 1.13226 0.39166 
0.71254 1.93522 -1.08392 0.71476 0.922 -1.49706 0.71476 0.922 0.3665 
0.71476 1.34252 -1.49706 0.71476 1.34252 0.3665 0.71773 1.87407 -1.16559 
0.72252 0.77247 -1.44751 0.72252 0.77247 0.31694 0.72252 1.49205 -1.44751 
0.72252 1.49205 0.31694 0.72704 0.97482 -1.50348 0.72704 0.97482 0.37291 
0.72704 1.2897 -1.50348 0.72704 1.2897 0.37291 0.72923 0.47834 -1.25523 
0.72923 1.78618 -1.25523 0.73645 0.5752 -1.33261 0.73645 0.5752 0.20205 
0.73645 1.68933 -1.33261 0.73668 0.82195 -1.4612 0.73668 0.82195 0.33064 
0.73668 1.44257 -1.4612 0.73668 1.44257 0.33064 0.7376 1.02695 -1.50724 
0.7376 1.02695 0.37668 0.7376 1.23757 -1.50724 0.7376 1.23757 0.37668 
0.73958 0.67864 -1.39675 0.73958 0.67864 0.26619 0.73958 1.58588 -1.39675 
0.74026 1.90543 -1.11199 0.74725 1.07964 -1.50834 0.74725 1.07964 0.37778 
0.74725 1.18489 -1.50834 0.74725 1.18489 0.37778 0.74994 0.87232 -1.47236 
0.74994 0.87232 0.34179 0.74994 1.39221 -1.47236 0.74994 1.39221 0.34179 
0.75571 1.13226 -1.50683 0.75571 1.13226 0.37626 0.75614 1.82303 -1.20485 
0.75737 0.72318 -1.41265 0.75737 0.72318 0.28209 0.75737 1.54134 -1.41265 
0.76226 0.92341 -1.48094 0.76226 0.92341 0.35038 0.76226 1.34111 -1.48094 
0.76226 1.34111 0.35038 0.76476 0.5352 -1.28905 0.76476 0.5352 0.15849 
0.76476 1.72932 -1.28905 0.77029 0.63521 -1.35863 0.77029 0.63521 0.22807 
0.77029 1.62931 -1.35863 0.77234 0.77186 -1.42849 0.77234 0.77186 0.29793 
0.77234 1.49266 -1.42849 0.77234 1.49266 0.29793 0.77361 0.97511 -1.48692 
0.77361 0.97511 0.35636 0.77361 1.28942 -1.48692 0.77361 1.28942 0.35636 
0.77448 1.91783 -1.07164 0.77961 1.85639 -1.15305 0.78395 1.02724 -1.49029 
0.78395 1.02724 0.35973 0.78395 1.23728 -1.49029 0.78395 1.23728 0.35973 
0.78661 0.82181 -1.44183 0.78661 0.82181 0.31127 0.78661 1.44272 -1.44183 
0.78661 1.44272 0.31127 0.78876 0.67878 -1.37615 0.78876 0.67878 0.24558 
0.78876 1.58574 -1.37615 0.79265 1.76811 -1.24052 0.79326 1.07968 -1.49104 
0.79326 1.07968 0.36048 0.79326 1.18484 -1.49104 0.79326 1.18484 0.36048 
0.79949 0.59391 -1.31712 0.79949 0.59391 0.18656 0.79949 1.67061 -1.31712 
0.7998 0.87236 -1.45258 0.7998 0.87236 0.32202 0.7998 1.39217 -1.45258 
0.7998 1.39217 0.32202 0.8015 1.13226 -1.48916 0.8015 1.13226 0.3586 
0.8015 1.88661 -1.09868 0.80629 0.72351 -1.39159 0.80629 0.72351 0.26103 
0.80629 1.54101 -1.39159 0.81282 0.92502 -1.46072 0.81282 0.92502 0.33016 
0.81282 1.3395 -1.46072 0.81282 1.3395 0.33016 0.81737 1.80299 -1.19081 
0.81878 0.63629 -1.33602 0.81878 0.63629 0.20546 0.81878 1.62823 -1.33602 
0.82147 0.77251 -1.40698 0.82147 0.77251 0.27642 0.82147 1.49201 -1.40698 
0.82403 0.97688 -1.4662 0.82403 0.97688 0.33564 0.82403 1.28765 -1.4662 
0.82403 1.28765 0.33564 0.82707 0.55491 -1.27239 0.82707 1.70961 -1.27239 
0.83437 1.02944 -1.46902 0.83437 1.02944 0.33846 0.83437 1.23508 -1.46902 
0.83437 1.23508 0.33846 0.83507 1.89708 -1.05701 0.83549 0.82255 -1.41995 
0.83549 0.82255 0.28939 0.83549 1.44197 -1.41995 0.83549 1.44197 0.28939 
0.83711 0.68018 -1.3531 0.83711 0.68018 0.22253 0.83711 1.58434 -1.3531 
0.84038 1.83532 -1.13799 0.84352 1.08198 -1.46922 0.84352 1.08198 0.33866 
0.84352 1.18254 -1.46922 0.84352 1.18254 0.33866 0.84637 1.13226 -1.46927 
0.84637 1.13226 0.33871 0.84714 0.59618 -1.29271 0.84714 0.59618 0.16215 
0.84714 1.66834 -1.29271 0.84949 0.87451 -1.4302 0.84949 0.87451 0.29964 
0.84949 1.39001 -1.4302 0.84949 1.39001 0.29964 0.85289 1.74614 -1.22463 
0.85411 0.725 -1.36819 0.85411 0.725 0.23763 0.85411 1.53952 -1.36819 
0.86111 1.86455 -1.08309 0.8622 0.92724 -1.43785 0.8622 0.92724 0.30729 
0.8622 1.33728 -1.43785 0.8622 1.33728 0.30729 0.86613 0.63879 -1.3112 
0.86613 0.63879 0.18064 0.86613 1.62573 -1.3112 0.86918 0.77423 -1.3832 
0.86918 0.77423 0.25264 0.86918 1.49029 -1.3832 0.87352 0.97937 -1.4427 
0.87352 0.97937 0.31214 0.87352 1.28515 -1.4427 0.87352 1.28515 0.31214 
0.87414 1.70669 -1.24552 0.87686 1.78003 -1.17404 0.88354 1.03194 -1.44504 
0.88354 1.03194 0.31447 0.88354 1.23258 -1.44504 0.88354 1.23258 0.31447 
0.884 0.68265 -1.32782 0.884 0.68265 0.19725 0.884 1.58187 -1.32782 
0.88436 0.8252 -1.39533 0.88436 0.8252 0.26477 0.88436 1.43932 -1.39533 
0.88436 1.43932 0.26477 0.88747 1.08204 -1.44723 0.88747 1.08204 0.31667 
0.88747 1.18248 -1.44723 0.88747 1.18248 0.31667 0.89022 1.13226 -1.4472 
0.89022 1.13226 0.31664 0.89368 1.87321 -1.04014 0.89405 0.59944 -1.26547 
0.89405 1.66508 -1.26547 0.89818 0.87739 -1.40508 0.89818 0.87739 0.27452 
0.89818 1.38713 -1.40508 0.89818 1.38713 0.27452 0.89887 1.81115 -1.12085 
0.89895 1.7418 -1.19611 0.90069 0.72765 -1.34251 0.90069 0.72765 0.21195 
0.90069 1.53688 -1.34251 0.91027 0.93007 -1.41239 0.91027 0.93007 0.28183 
0.91027 1.33445 -1.41239 0.91027 1.33445 0.28183 0.91303 0.64263 -1.28362 
0.91303 0.64263 0.15306 0.91303 1.62189 -1.28362 0.917 0.77768 -1.35654 
0.917 0.77768 0.22598 0.917 1.48684 -1.35654 0.91882 1.83937 -1.06528 
0.91986 1.70208 -1.21664 0.92139 0.98237 -1.41673 0.92139 0.98237 0.28616 
0.92139 1.28215 -1.41673 0.92139 1.28215 0.28616 0.92189 1.7743 -1.14382 
0.92658 1.03204 -1.42093 0.92658 1.03204 0.29037 0.92658 1.23248 -1.42093 
0.92658 1.23248 0.29037 0.93051 1.0822 -1.42299 0.93051 1.0822 0.29243 
0.93051 1.18232 -1.42299 0.93051 1.18232 0.29243 0.9307 0.6868 -1.29982 
0.9307 0.6868 0.16926 0.9307 1.57772 -1.29982 0.93183 0.82878 -1.36823 
0.93183 0.82878 0.23766 0.93183 1.43575 -1.36823 0.93183 1.43575 0.23766 
0.93292 1.13226 -1.42301 0.93292 1.13226 0.29245 0.93982 1.66001 -1.23613 
0.94275 1.80382 -1.08921 0.94377 1.73567 -1.16555 0.94513 0.88077 -1.37753 
0.94513 0.88077 0.24697 0.94513 1.38376 -1.37753 0.94513 1.38376 0.24697 
0.94591 0.73144 -1.31462 0.94591 0.73144 0.18406 0.94591 1.53308 -1.31462 
0.95688 0.9335 -1.38442 0.95688 0.9335 0.25386 0.95688 1.33102 -1.38442 
0.95846 0.64792 -1.2539 0.95846 1.6166 -1.2539 0.96201 0.78174 -1.32822 
0.96201 0.78174 0.19766 0.96201 1.48278 -1.32822 0.96331 0.98276 -1.39061 
0.96331 0.98276 0.26005 0.96331 1.28177 -1.39061 0.96411 1.69578 -1.18584 
0.96542 1.76665 -1.11188 0.96838 1.03238 -1.39474 0.96838 1.23214 -1.39474 
0.97208 1.08226 -1.39679 0.97208 1.18226 -1.39679 0.97439 1.13226 -1.39675 
0.97439 1.81115 -1.04533 0.97472 0.69161 -1.27012 0.97472 0.69161 0.13956 
0.97472 1.57292 -1.27012 0.97677 0.83335 -1.33945 0.97677 0.83335 0.20889 
0.97677 1.43117 -1.33945 0.98385 1.65336 -1.20497 0.98677 1.72796 -1.13323 
0.98963 0.73637 -1.28461 0.98963 0.73637 0.15405 0.98963 1.52815 -1.28461 
0.98984 0.88557 -1.34828 0.98984 1.37895 -1.34828 0.99153 1.83532 -0.98684 
0.99736 1.7743 -1.06835 0.99802 0.93368 -1.35591 0.99802 1.33085 -1.35591 
1.00128 1.61082 -1.22234 1.00445 0.98301 -1.362 1.00445 1.28152 -1.362 
1.00576 0.78706 -1.29763 1.00576 1.47746 -1.29763 1.00676 1.68783 -1.15322 
1.00964 1.03295 -1.36595 1.00964 1.23157 -1.36595 1.01331 1.0829 -1.36786 
1.01331 1.18162 -1.36786 1.01452 1.13226 -1.36849 1.01735 0.69766 -1.23824 
1.01735 1.56687 -1.23824 1.01909 1.73567 -1.09023 1.02012 0.83879 -1.30846 
1.02012 1.42573 -1.30846 1.02532 1.64636 -1.17179 1.02758 1.78003 -1.02332 
1.02966 0.88627 -1.31785 1.02966 1.37825 -1.31785 1.03174 0.74242 -1.25256 
1.03174 1.5221 -1.25256 1.03771 0.93435 -1.32542 1.03771 1.33018 -1.32542 
1.03938 1.69578 -1.11057 1.04243 1.60366 -1.18889 1.04434 0.98387 -1.33125 
1.04434 1.28065 -1.33125 1.04435 1.80299 -0.96383 1.04759 0.79339 -1.26515 
1.04759 1.47113 -1.26515 1.04939 1.03377 -1.33514 1.04939 1.23075 -1.33514 
1.04965 1.7418 -1.04541 1.05207 1.08296 -1.33765 1.05207 1.18156 -1.33765 
1.05321 1.13226 -1.33829 1.05804 1.55982 -1.2045 1.0585 1.65336 -1.13031 
1.05861 0.84001 -1.2761 1.05861 1.42451 -1.2761 1.06812 0.88758 -1.28538 
1.06812 1.37694 -1.28538 1.07018 1.70208 -1.06632 1.0721 0.74958 -1.21856 
1.0721 1.51494 -1.21856 1.07585 0.93551 -1.29302 1.07585 1.32901 -1.29302 
1.07588 1.61082 -1.14774 1.07816 1.74614 -0.99936 1.08245 0.98512 -1.29872 
1.08245 1.2794 -1.29872 1.08459 0.79537 -1.23105 1.08459 1.46915 -1.23105 
1.08677 1.03389 -1.30296 1.08677 1.23063 -1.30296 1.08948 1.08313 -1.30542 
1.08948 1.18139 -1.30542 1.08966 1.66001 -1.08629 1.09038 1.13226 -1.30623 
1.09178 1.56687 -1.16382 1.09406 1.76811 -0.93912 1.09548 0.84198 -1.24194 
1.09548 1.42255 -1.24194 1.09905 1.70669 -1.0206 1.10473 0.88928 -1.2512 
1.10473 1.37524 -1.2512 1.1061 0.74242 -1.1782 1.1061 1.5221 -1.1782 
1.10744 1.6166 -1.10492 1.11234 0.93717 -1.2588 1.11234 1.32735 -1.2588 
1.11827 0.98553 -1.26473 1.11827 1.27899 -1.26473 1.11869 0.79339 -1.19405 
1.11869 1.47113 -1.19405 1.11901 1.66508 -1.04051 1.12252 1.03424 -1.26898 
1.12252 1.23028 -1.26898 1.12366 1.57292 -1.12118 1.12507 1.08319 -1.27154 
1.12507 1.18133 -1.27154 1.12593 1.13226 -1.27239 1.12593 1.70961 -0.97353 
1.12964 0.84001 -1.20507 1.12964 1.42451 -1.20507 1.13716 1.62189 -1.05949 
1.13815 1.52815 -1.13609 1.13891 0.88758 -1.21458 1.13891 1.37694 -1.21458 
1.14259 1.72932 -0.91122 1.14625 1.66834 -0.9936 1.14656 0.93551 -1.22231 
1.14656 1.32901 -1.22231 1.15117 0.78706 -1.15222 1.15117 1.47746 -1.15222 
1.15226 0.98512 -1.22892 1.15226 1.2794 -1.22892 1.15336 1.57772 -1.07716 
1.15649 1.03389 -1.23323 1.15649 1.23063 -1.23323 1.15895 1.08313 -1.23594 
1.15895 1.18139 -1.23594 1.15977 1.13226 -1.23684 1.16199 0.83879 -1.16658 
1.16199 1.42573 -1.16658 1.16474 1.62573 -1.01259 1.16816 1.53308 -1.09237 
1.17139 0.88627 -1.17612 1.17139 1.37825 -1.17612 1.17896 0.93435 -1.18417 
1.17896 1.33018 -1.18417 1.18176 1.48278 -1.10847 1.18478 0.98387 -1.1908 
1.18478 1.28065 -1.1908 1.18867 1.03377 -1.19585 1.18867 1.23075 -1.19585 
1.19119 1.08296 -1.19853 1.19119 1.18156 -1.19853 1.19183 1.13226 -1.19967 
1.19299 0.83335 -1.12324 1.19299 1.43117 -1.12324 1.20181 0.88557 -1.1363 
1.20181 1.37895 -1.1363 1.20945 0.93368 -1.14448 1.21553 0.98301 -1.15092 
1.21949 1.03295 -1.1561 1.2214 1.0829 -1.15978 -1.77839 0.75798 -1.18977 
-1.75219 0.75793 -1.23134 -1.75215 0.70793 -1.23365 -1.75014 0.8078 -1.22765 
-1.72389 0.70793 -1.27378 -1.72327 0.65856 -1.27258 -1.72327 0.75729 -1.27258 
-1.72135 0.80723 -1.2689 -1.7174 0.85718 -1.26372 -1.71131 0.90651 -1.25728 
-1.69369 0.70793 -1.31248 -1.69305 0.65862 -1.31134 -1.69305 0.75723 -1.31134 
-1.69054 0.60944 -1.30866 -1.69054 0.80641 -1.30866 -1.68665 0.55954 -1.3036 
-1.68665 0.85631 -1.3036 -1.68082 0.90584 -1.29697 -1.67325 0.95392 -1.28892 
-1.66163 0.70793 -1.34964 -1.66082 0.6588 -1.34874 -1.66082 0.75705 -1.34874 
-1.65836 0.60955 -1.34603 -1.65836 0.8063 -1.34603 -1.65412 0.56078 -1.34172 
-1.65412 0.85507 -1.34172 -1.64842 0.51118 -1.33511 -1.64842 0.90467 -1.33511 
-1.64078 0.9526 -1.32739 -1.6315 1.00017 -1.31787 -1.62779 0.70793 -1.38519 
-1.62779 0.70793 0.02902 -1.62694 0.65886 -1.38434 -1.62694 0.75699 -1.38434 
-1.62438 0.60991 -1.38178 -1.62438 0.80594 -1.38178 -1.62014 0.56119 -1.37754 
-1.62014 0.85466 -1.37754 -1.6142 0.51283 -1.3716 -1.6142 0.90302 -1.3716 
-1.6066 0.46494 -1.364 -1.6066 0.95091 -1.364 -1.59734 0.41764 -1.35474 
-1.59734 0.99821 -1.35474 -1.59224 0.70793 -1.41903 -1.59224 0.70793 0.06287 
-1.59134 0.6588 -1.41822 -1.59134 0.6588 0.06205 -1.59134 0.75705 -1.41822 
-1.59134 0.75705 0.06205 -1.58863 0.60955 -1.41576 -1.58863 0.8063 -1.41576 
-1.58645 1.04481 -1.34385 -1.58432 0.56078 -1.41152 -1.58432 0.85507 -1.41152 
-1.57771 0.51118 -1.40582 -1.57771 0.90467 -1.40582 -1.57396 1.09061 -1.33136 
-1.56999 0.46325 -1.39818 -1.56999 0.9526 -1.39818 -1.56047 0.41568 -1.3889 
-1.56047 1.00017 -1.3889 -1.55508 0.70793 -1.45109 -1.55508 0.70793 0.09493 
-1.55394 0.65862 -1.45045 -1.55394 0.65862 0.09429 -1.55394 0.75723 -1.45045 
-1.55394 0.75723 0.09429 -1.55126 0.60944 -1.44794 -1.55126 0.60944 0.09177 
-1.55126 0.80641 -1.44794 -1.55126 0.80641 0.09177 -1.54945 0.36905 -1.37795 
-1.54945 1.0468 -1.37795 -1.5462 0.55954 -1.44405 -1.5462 0.55954 0.08788 
-1.5462 0.85631 -1.44405 -1.53957 0.51001 -1.43822 -1.53957 0.90584 -1.43822 
-1.5336 0.31808 -1.36536 -1.5336 1.09777 -1.36536 -1.53152 0.46193 -1.43065 
-1.53152 0.95392 -1.43065 -1.52199 0.41445 -1.42126 -1.52199 1.0014 -1.42126 
-1.51922 0.27332 -1.35104 -1.51922 1.14253 -1.35104 -1.51638 0.70793 -1.48129 
-1.51638 0.70793 0.12513 -1.51518 0.65856 -1.48067 -1.51518 0.65856 0.1245 
-1.51518 0.75729 -1.48067 -1.51518 0.75729 0.1245 -1.5115 0.60862 -1.47875 
-1.5115 0.60862 0.12259 -1.5115 0.80723 -1.47875 -1.5115 0.80723 0.12259 
-1.50762 0.36273 -1.41043 -1.50762 1.05312 -1.41043 -1.50632 0.55867 -1.4748 
-1.50632 0.55867 0.11863 -1.50632 0.85718 -1.4748 -1.50632 0.85718 0.11863 
-1.50314 1.18648 -1.33514 -1.49988 0.50934 -1.46871 -1.49988 0.50934 0.11255 
-1.49988 0.90651 -1.46871 -1.49988 0.90651 0.11255 -1.4917 0.46123 -1.46108 
-1.4917 0.95462 -1.46108 -1.4915 0.31203 -1.39741 -1.4915 1.10382 -1.39741 
-1.48571 1.22902 -1.31777 -1.47864 0.40902 -1.45225 -1.47864 1.00683 -1.45225 
-1.47659 0.26727 -1.38292 -1.47659 1.14858 -1.38292 -1.47625 0.70793 -1.50955 
-1.47625 0.70793 0.15339 -1.47394 0.65792 -1.50959 -1.47394 0.65792 0.15342 
-1.47394 0.75793 -1.50959 -1.47394 0.75793 0.15342 -1.47025 0.60805 -1.50754 
-1.47025 0.60805 0.15138 -1.47025 0.8078 -1.50754 -1.47025 0.8078 0.15138 
-1.46517 0.55842 -1.50342 -1.46517 0.55842 0.14725 -1.46517 0.85743 -1.50342 
-1.46517 0.85743 0.14725 -1.46388 0.35741 -1.44102 -1.46388 1.05844 -1.44102 
-1.46032 0.22358 -1.36671 -1.46032 1.19227 -1.36671 -1.45874 0.50917 -1.49722 
-1.45874 0.50917 0.14106 -1.45874 0.90668 -1.49722 -1.45874 0.90668 0.14106 
-1.44777 0.3071 -1.42743 -1.44777 1.10875 -1.42743 -1.44699 0.45643 -1.49033 
-1.44699 0.45643 0.13417 -1.44699 0.95942 -1.49033 -1.44699 0.95942 0.13417 
-1.44169 0.18017 -1.34893 -1.44169 1.23568 -1.34893 -1.43478 0.70793 -1.53581 
-1.43478 0.70793 0.17965 -1.43369 0.40444 -1.48103 -1.43369 0.40444 0.12486 
-1.43369 1.01141 -1.48103 -1.43256 0.26247 -1.41262 -1.43256 1.15338 -1.41262 
-1.43237 0.65787 -1.53579 -1.43237 0.65787 0.17963 -1.43237 0.75798 -1.53579 
-1.43237 0.75798 0.17963 -1.42844 0.6077 -1.53373 -1.42844 0.6077 0.17757 
-1.42844 0.80815 -1.53373 -1.42844 0.80815 0.17757 -1.42325 0.55804 -1.52953 
-1.42325 0.55804 0.17336 -1.42325 0.85781 -1.52953 -1.42325 0.85781 0.17336 
-1.42173 0.13811 -1.32944 -1.42173 1.27774 -1.32944 -1.41886 0.35335 -1.46934 
-1.41886 0.35335 0.11318 -1.41886 1.0625 -1.46934 -1.41489 0.21829 -1.39642 
-1.41489 1.19756 -1.39642 -1.41213 0.50574 -1.5252 -1.41213 0.50574 0.16903 
-1.41213 0.91011 -1.5252 -1.41213 0.91011 0.16903 -1.40256 0.30331 -1.45531 
-1.40256 1.11254 -1.45531 -1.40081 0.09839 -1.30891 -1.40081 1.31746 -1.30891 
-1.40004 0.45306 -1.51788 -1.40004 0.45306 0.16171 -1.40004 0.96279 -1.51788 
-1.40004 0.96279 0.16171 -1.39591 0.17511 -1.37827 -1.39591 1.24074 -1.37827 
-1.39208 0.70793 -1.56 -1.39208 0.70793 0.20384 -1.38934 0.6577 -1.56004 
-1.38934 0.6577 0.20387 -1.38934 0.75815 -1.56004 -1.38934 0.75815 0.20387 
-1.38622 0.40087 -1.50814 -1.38622 0.40087 0.15197 -1.38622 1.01498 -1.50814 
-1.38622 1.01498 0.15197 -1.38586 0.25832 -1.44062 -1.38586 1.15753 -1.44062 
-1.38541 0.60761 -1.55784 -1.38541 0.60761 0.20167 -1.38541 0.80824 -1.55784 
-1.38541 0.80824 0.20167 -1.37872 0.06015 -1.28684 -1.37872 1.3557 -1.28684 
-1.376 0.1335 -1.35832 -1.376 1.28235 -1.35832 -1.37539 0.55504 -1.5555 
-1.37539 0.55504 0.19934 -1.37539 0.86081 -1.5555 -1.37539 0.86081 0.19934 
-1.37104 0.3499 -1.496 -1.37104 0.3499 0.13984 -1.37104 1.06595 -1.496 
-1.37104 1.06595 0.13984 -1.368 0.21446 -1.424 -1.368 1.20139 -1.424 
-1.36406 0.50291 -1.55065 -1.36406 0.50291 0.19449 -1.36406 0.91294 -1.55065 
-1.36406 0.91294 0.19449 -1.35597 0.30067 -1.48099 -1.35597 0.30067 0.12483 
-1.35597 1.11518 -1.48099 -1.35476 0.09405 -1.33743 -1.35476 1.3218 -1.33743 
-1.35135 0.45017 -1.543 -1.35135 0.45017 0.18684 -1.35135 0.96568 -1.543 
-1.35135 0.96568 0.18684 -1.349 0.17184 -1.40551 -1.349 1.24401 -1.40551 
-1.34824 0.70793 -1.58207 -1.34824 0.70793 0.22591 -1.34538 0.65765 -1.58202 
-1.34538 0.65765 0.22585 -1.34538 0.7582 -1.58202 -1.34538 0.7582 0.22585 
-1.34224 0.00487 -1.25079 -1.34224 1.41098 -1.25079 -1.33898 0.25584 -1.4659 
-1.33898 0.25584 0.10973 -1.33898 1.16001 -1.4659 -1.33735 0.39821 -1.53275 
-1.33735 0.39821 0.17659 -1.33735 1.01764 -1.53275 -1.33735 1.01764 0.17659 
-1.33623 0.6051 -1.58182 -1.33623 0.6051 0.22566 -1.33623 0.81075 -1.58182 
-1.33623 0.81075 0.22566 -1.32893 0.13057 -1.38519 -1.32893 1.28528 -1.38519 
-1.3259 0.55254 -1.579 -1.3259 0.55254 0.22284 -1.3259 0.86331 -1.579 
-1.3259 0.86331 0.22284 -1.32333 0.34818 -1.51978 -1.32333 0.34818 0.16362 
-1.32333 1.06767 -1.51978 -1.32333 1.06767 0.16362 -1.32065 0.21196 -1.44882 
-1.32065 0.21196 0.09266 -1.32065 1.20389 -1.44882 -1.31923 0.0372 -1.30361 
-1.31923 1.37865 -1.30361 -1.31468 0.50069 -1.57353 -1.31468 0.50069 0.21736 
-1.31468 0.91516 -1.57353 -1.31468 0.91516 0.21736 -1.30815 0.29918 -1.50439 
-1.30815 0.29918 0.14823 -1.30815 1.11667 -1.50439 -1.30815 1.11667 0.14823 
-1.30337 0.70793 -1.60196 -1.30337 0.70793 0.2458 -1.30337 1.46227 -1.21148 
-1.30166 0.44802 -1.56538 -1.30166 0.44802 0.20922 -1.30166 0.96783 -1.56538 
-1.30166 0.96783 0.20922 -1.30136 0.16957 -1.42992 -1.30136 0.16957 0.07376 
-1.30136 1.24628 -1.42992 -1.29512 0.65534 -1.60384 -1.29512 0.65534 0.24768 
-1.29512 0.76051 -1.60384 -1.29512 0.76051 0.24768 -1.29452 0.07208 -1.35332 
-1.29452 1.34377 -1.35332 -1.29062 0.25445 -1.48895 -1.29062 0.25445 0.13278 
-1.29062 1.1614 -1.48895 -1.29062 1.1614 0.13278 -1.28848 0.39747 -1.55463 
-1.28848 0.39747 0.19847 -1.28848 1.01838 -1.55463 -1.28848 1.01838 0.19847 
-1.28582 0.60291 -1.60309 -1.28582 0.60291 0.24693 -1.28582 0.81294 -1.60309 
-1.28582 0.81294 0.24693 -1.28147 -0.01621 -1.26585 -1.28147 1.43206 -1.26585 
-1.27634 1.49349 -1.18444 -1.27548 0.55077 -1.59972 -1.27548 0.55077 0.24356 
-1.27548 0.86508 -1.59972 -1.27548 0.86508 0.24356 -1.27421 0.34752 -1.54129 
-1.27421 0.34752 0.18513 -1.27421 1.06833 -1.54129 -1.27421 1.06833 0.18513 
-1.27215 0.21087 -1.47144 -1.27215 0.21087 0.11527 -1.27215 1.20498 -1.47144 
-1.27215 1.20498 0.11527 -1.26663 0.11086 -1.40185 -1.26663 0.11086 0.04569 
-1.26663 1.30499 -1.40185 -1.26413 0.49908 -1.59374 -1.26413 0.49908 0.23758 
-1.26413 0.91677 -1.59374 -1.26413 0.91677 0.23758 -1.25924 0.29885 -1.52545 
-1.25924 0.29885 0.16929 -1.25924 1.117 -1.52545 -1.25924 1.117 0.16929 
-1.258 0.01716 -1.31766 -1.258 1.39869 -1.31766 -1.25757 0.70793 -1.61963 
-1.25757 0.70793 0.26346 -1.25181 0.44798 -1.58516 -1.25181 0.44798 0.22899 
-1.25181 0.96787 -1.58516 -1.25181 0.96787 0.22899 -1.24912 0.6553 -1.62114 
-1.24912 0.6553 0.26498 -1.24912 0.76055 -1.62114 -1.24912 0.76055 0.26498 
-1.24845 1.5228 -1.15616 -1.24212 1.48109 -1.22479 -1.24144 0.2543 -1.50955 
-1.24144 0.2543 0.15339 -1.24144 1.16155 -1.50955 -1.24144 1.16155 0.15339 
-1.23946 0.60261 -1.62004 -1.23946 0.60261 0.26388 -1.23946 0.81324 -1.62004 
-1.23946 0.81324 0.26388 -1.23854 0.39762 -1.574 -1.23854 0.39762 0.21784 
-1.23854 1.01823 -1.574 -1.23854 1.01823 0.21784 -1.23831 0.15086 -1.44541 
-1.23831 0.15086 0.08925 -1.23831 1.26499 -1.44541 -1.23831 1.26499 0.08925 
-1.23109 0.054 -1.36803 -1.23109 0.054 0.01187 -1.23109 1.36185 -1.36803 
-1.22891 0.55048 -1.61628 -1.22891 0.55048 0.26011 -1.22891 0.86537 -1.61628 
-1.22891 0.86537 0.26011 -1.22438 0.34814 -1.56031 -1.22438 0.34814 0.20414 
-1.22438 1.06771 -1.56031 -1.22438 1.06771 0.20414 -1.21959 1.44973 -1.27839 
-1.21894 1.55069 -1.12618 -1.21662 0.49766 -1.60986 -1.21662 0.49766 0.2537 
-1.21662 0.91819 -1.60986 -1.21662 0.91819 0.2537 -1.21441 1.51088 -1.19672 
-1.21097 0.70793 -1.63502 -1.21097 0.70793 0.27886 -1.20936 0.29968 -1.54411 
-1.20936 0.29968 0.18794 -1.20936 1.11617 -1.54411 -1.20936 1.11617 0.18794 
-1.20813 0.19342 -1.48595 -1.20813 0.19342 0.12979 -1.20813 1.22243 -1.48595 
-1.20813 1.22243 0.12979 -1.20407 0.44663 -1.60081 -1.20407 0.44663 0.24464 
-1.20407 0.96922 -1.60081 -1.20407 0.96922 0.24464 -1.20275 0.09387 -1.41522 
-1.20275 0.09387 0.05906 -1.20275 1.32198 -1.41522 -1.20205 0.65518 -1.63623 
-1.20205 0.65518 0.28007 -1.20205 0.76067 -1.63623 -1.20205 0.76067 0.28007 
-1.1933 0.00056 -1.33025 -1.1933 1.41529 -1.33025 -1.19233 0.60258 -1.63469 
-1.19233 0.60258 0.27853 -1.19233 0.81327 -1.63469 -1.19233 0.81327 0.27853 
-1.19043 0.39614 -1.58914 -1.19043 0.39614 0.23298 -1.19043 1.01971 -1.58914 
-1.19043 1.01971 0.23298 -1.18867 1.57644 -1.09505 -1.18496 1.53907 -1.16732 
-1.18074 0.54944 -1.63058 -1.18074 0.54944 0.27442 -1.18074 0.86641 -1.63058 
-1.18074 0.86641 0.27442 -1.1795 1.4966 -1.23576 -1.17675 0.23775 -1.52269 
-1.17675 0.23775 0.16652 -1.17675 1.1781 -1.52269 -1.17675 1.1781 0.16652 
-1.17604 0.3468 -1.57495 -1.17604 0.3468 0.21879 -1.17604 1.06905 -1.57495 
-1.17604 1.06905 0.21879 -1.17331 0.13486 -1.45768 -1.17331 0.13486 0.10151 
-1.17331 1.28099 -1.45768 -1.16837 0.49678 -1.62363 -1.16837 0.49678 0.26747 
-1.16837 0.91907 -1.62363 -1.16837 0.91907 0.26747 -1.16574 0.03865 -1.37952 
-1.16574 1.3772 -1.37952 -1.16366 0.70793 -1.64811 -1.16366 0.70793 0.29195 
-1.15781 1.5994 -1.06414 -1.15533 0.44575 -1.61414 -1.15533 0.44575 0.25797 
-1.15533 0.9701 -1.61414 -1.15533 0.9701 0.25797 -1.15484 1.56533 -1.13637 
-1.15457 0.65514 -1.64891 -1.15457 0.65514 0.29275 -1.15457 0.76071 -1.64891 
-1.15457 0.76071 0.29275 -1.15395 1.46433 -1.28918 -1.1502 1.52516 -1.20671 
-1.14343 0.60197 -1.64718 -1.14343 0.60197 0.29102 -1.14343 0.81388 -1.64718 
-1.14343 0.81388 0.29102 -1.14277 0.17833 -1.49674 -1.14277 0.17833 0.14058 
-1.14277 1.23752 -1.49674 -1.14277 1.23752 0.14058 -1.14162 0.39547 -1.60196 
-1.14162 0.39547 0.2458 -1.14162 1.02038 -1.60196 -1.14162 1.02038 0.2458 
-1.13855 0.29177 -1.56089 -1.13855 0.29177 0.20472 -1.13855 1.12408 -1.56089 
-1.13855 1.12408 0.20472 -1.13759 0.07967 -1.42524 -1.13759 0.07967 0.06908 
-1.13759 1.33618 -1.42524 -1.13163 0.54885 -1.64255 -1.13163 0.54885 0.28639 
-1.13163 0.867 -1.64255 -1.13163 0.867 0.28639 -1.12735 -0.01276 -1.33982 
-1.12735 1.42861 -1.33982 -1.12434 1.58928 -1.1044 -1.12031 1.55167 -1.17632 
-1.11949 0.49642 -1.63503 -1.11949 0.49642 0.27886 -1.11949 0.91943 -1.63503 
-1.11949 0.91943 0.27886 -1.11577 0.70793 -1.65887 -1.11577 0.70793 0.3027 
-1.11577 1.50873 -1.24434 -1.10761 0.12176 -1.46641 -1.10761 0.12176 0.11025 
-1.10761 1.29409 -1.46641 -1.10627 0.44547 -1.62501 -1.10627 0.44547 0.26885 
-1.10627 0.97038 -1.62501 -1.10627 0.97038 0.26885 -1.10521 0.23082 -1.53734 
-1.10521 0.23082 0.18117 -1.10521 1.18503 -1.53734 -1.10521 1.18503 0.18117 
-1.10514 0.6547 -1.65948 -1.10514 0.6547 0.30332 -1.10514 0.76115 -1.65948 
-1.10514 0.76115 0.30332 -1.10453 0.33993 -1.58955 -1.10453 0.33993 0.23339 
-1.10453 1.07592 -1.58955 -1.10453 1.07592 0.23339 -1.0998 0.02623 -1.38745 
-1.0998 1.38962 -1.38745 -1.09396 0.60164 -1.6572 -1.09396 0.60164 0.30104 
-1.09396 0.81421 -1.6572 -1.09396 0.81421 0.30104 -1.08992 1.57605 -1.14468 
-1.08974 1.4751 -1.29684 -1.086 1.53574 -1.21417 -1.08227 0.54888 -1.65204 
-1.08227 0.54888 0.29588 -1.08227 0.86697 -1.65204 -1.08227 0.86697 0.29588 
-1.07144 0.06832 -1.43186 -1.07144 0.06832 0.0757 -1.07144 1.34753 -1.43186 
-1.07026 0.17209 -1.50905 -1.07026 0.17209 0.15288 -1.07026 1.24376 -1.50905 
-1.07011 0.4966 -1.64401 -1.07011 0.4966 0.28784 -1.07011 0.91925 -1.64401 
-1.07011 0.91925 0.28784 -1.06926 0.38994 -1.61446 -1.06926 0.38994 0.2583 
-1.06926 1.02591 -1.61446 -1.06926 1.02591 0.2583 -1.06741 0.70793 -1.66726 
-1.06741 0.70793 0.31109 -1.06658 0.28609 -1.57294 -1.06658 0.28609 0.21677 
-1.06658 1.12976 -1.57294 -1.06658 1.12976 0.21677 -1.06242 -0.02197 -1.34679 
-1.06242 1.43782 -1.34679 -1.05662 0.65467 -1.66737 -1.05662 0.65467 0.3112 
-1.05662 0.76118 -1.66737 -1.05662 0.76118 0.3112 -1.05559 1.56077 -1.18251 
-1.05121 1.51744 -1.25049 -1.04515 0.60136 -1.66457 -1.04515 0.60136 0.3084 
-1.04515 0.81449 -1.66457 -1.04515 0.81449 0.3084 -1.03451 0.11685 -1.47663 
-1.03451 0.11685 0.12046 -1.03451 1.299 -1.47663 -1.03446 0.01831 -1.39327 
-1.03446 1.39754 -1.39327 -1.03335 0.44076 -1.63512 -1.03335 0.44076 0.27896 
-1.03335 0.97509 -1.63512 -1.03335 0.97509 0.27896 -1.03332 0.54863 -1.65887 
-1.03332 0.54863 0.3027 -1.03332 0.86722 -1.65887 -1.03332 0.86722 0.3027 
-1.03206 0.22611 -1.54725 -1.03206 0.22611 0.19108 -1.03206 1.18974 -1.54725 
-1.03206 1.18974 0.19108 -1.03157 0.3353 -1.59942 -1.03157 0.3353 0.24325 
-1.03157 1.08055 -1.59942 -1.03157 1.08055 0.24325 -1.02485 1.58346 -1.14987 
-1.02428 1.48243 -1.30211 -1.02088 1.54288 -1.2192 -1.0187 0.70793 -1.67327 
-1.0187 0.70793 0.3171 -1.0075 0.65456 -1.67288 -1.0075 0.65456 0.31671 
-1.0075 0.76129 -1.67288 -1.0075 0.76129 0.31671 -0.99693 0.16876 -1.51682 
-0.99693 0.16876 0.16066 -0.99693 1.24709 -1.51682 -0.99688 -0.028 -1.35085 
-0.99688 1.44385 -1.35085 -0.99628 0.06278 -1.43839 -0.99628 0.06278 0.08223 
-0.99628 1.35307 -1.43839 -0.99608 0.38614 -1.62189 -0.99608 0.38614 0.26572 
-0.99608 1.02971 -1.62189 -0.99608 1.02971 0.26572 -0.99604 0.60135 -1.66953 
-0.99604 0.60135 0.31336 -0.99604 0.8145 -1.66953 -0.99604 0.8145 0.31336 
-0.99561 0.4948 -1.65223 -0.99561 0.4948 0.29607 -0.99561 0.92105 -1.65223 
-0.99561 0.92105 0.29607 -0.99383 0.28267 -1.58019 -0.99383 0.28267 0.22403 
-0.99383 1.13318 -1.58019 -0.99383 1.13318 0.22403 -0.99029 1.5662 -1.18653 
-0.98609 1.52267 -1.2542 -0.96975 0.70793 -1.67688 -0.96975 0.70793 0.32071 
-0.95892 0.11311 -1.48104 -0.95892 0.11311 0.12487 -0.95892 1.30274 -1.48104 
-0.95892 0.22376 -1.55222 -0.95892 0.22376 0.19606 -0.95892 1.19209 -1.55222 
-0.95888 0.01458 -1.39767 -0.95888 1.40127 -1.39767 -0.95888 1.48622 -1.30482 
-0.95847 0.43955 -1.64065 -0.95847 0.43955 0.28449 -0.95847 0.9763 -1.64065 
-0.95847 0.9763 0.28449 -0.95847 0.33298 -1.60436 -0.95847 0.33298 0.24819 
-0.95847 1.08287 -1.60436 -0.95847 1.08287 0.24819 -0.95844 0.54743 -1.6644 
-0.95844 0.54743 0.30823 -0.95844 0.86842 -1.6644 -0.95844 0.86842 0.30823 
-0.95844 0.65452 -1.67594 -0.95844 0.65452 0.31978 -0.95844 0.76133 -1.67594 
-0.95844 0.76133 0.31978 -0.95554 1.5465 -1.22175 -0.92068 -0.03014 -1.35281 
-0.92068 0.06093 -1.44057 -0.92068 0.06093 0.08441 -0.92068 0.16719 -1.51927 
-0.92068 0.16719 0.16311 -0.92068 0.28152 -1.58262 -0.92068 0.28152 0.22645 
-0.92068 0.38522 -1.62458 -0.92068 0.38522 0.26842 -0.92068 0.4942 -1.65498 
-0.92068 0.4942 0.29881 -0.92068 0.60105 -1.67235 -0.92068 0.60105 0.31619 
-0.92068 0.70793 -1.67808 -0.92068 0.70793 0.32192 -0.92068 0.8148 -1.67235 
-0.92068 0.8148 0.31619 -0.92068 0.92165 -1.65498 -0.92068 0.92165 0.29881 
-0.92068 1.03063 -1.62458 -0.92068 1.03063 0.26842 -0.92068 1.13433 -1.58262 
-0.92068 1.13433 0.22645 -0.92068 1.24866 -1.51927 -0.92068 1.35492 -1.44057 
-0.92068 1.44599 -1.35281 -0.92068 1.52442 -1.25543 -0.92068 1.56829 -1.18777 
-0.88583 1.5465 -1.22175 -0.88292 0.65452 -1.67594 -0.88292 0.65452 0.31978 
-0.88292 0.76133 -1.67594 -0.88292 0.76133 0.31978 -0.88292 0.54743 -1.6644 
-0.88292 0.54743 0.30823 -0.88292 0.86842 -1.6644 -0.88292 0.86842 0.30823 
-0.8829 0.33298 -1.60436 -0.8829 0.33298 0.24819 -0.8829 1.08287 -1.60436 
-0.8829 1.08287 0.24819 -0.88289 0.43955 -1.64065 -0.88289 0.43955 0.28449 
-0.88289 0.9763 -1.64065 -0.88289 0.9763 0.28449 -0.88248 1.48622 -1.30482 
-0.88248 0.01458 -1.39767 -0.88248 1.40127 -1.39767 -0.88245 0.22376 -1.55222 
-0.88245 0.22376 0.19606 -0.88245 1.19209 -1.55222 -0.88245 0.11311 -1.48104 
-0.88245 0.11311 0.12487 -0.88245 1.30274 -1.48104 -0.87161 0.70793 -1.67688 
-0.87161 0.70793 0.32071 -0.85528 1.52267 -1.2542 -0.84754 0.28267 -1.58019 
-0.84754 0.28267 0.22403 -0.84754 1.13318 -1.58019 -0.84754 1.13318 0.22403 
-0.84576 0.4948 -1.65223 -0.84576 0.4948 0.29607 -0.84576 0.92105 -1.65223 
-0.84576 0.92105 0.29607 -0.84532 0.60135 -1.66953 -0.84532 0.60135 0.31336 
-0.84532 0.8145 -1.66953 -0.84532 0.8145 0.31336 -0.84528 0.38614 -1.62189 
-0.84528 0.38614 0.26572 -0.84528 1.02971 -1.62189 -0.84528 1.02971 0.26572 
-0.84509 0.06278 -1.43839 -0.84509 0.06278 0.08223 -0.84509 1.35307 -1.43839 
-0.84449 -0.028 -1.35085 -0.84449 1.44385 -1.35085 -0.84443 0.16876 -1.51682 
-0.84443 0.16876 0.16066 -0.84443 1.24709 -1.51682 -0.83386 0.65456 -1.67288 
-0.83386 0.65456 0.31671 -0.83386 0.76129 -1.67288 -0.83386 0.76129 0.31671 
-0.82266 0.70793 -1.67327 -0.82266 0.70793 0.3171 -0.82049 1.54288 -1.2192 
-0.81708 1.48243 -1.30211 -0.80979 0.3353 -1.59942 -0.80979 0.3353 0.24325 
-0.80979 1.08055 -1.59942 -0.80979 1.08055 0.24325 -0.8093 0.22611 -1.54725 
-0.8093 0.22611 0.19108 -0.8093 1.18974 -1.54725 -0.80805 0.54863 -1.65887 
-0.80805 0.54863 0.3027 -0.80805 0.86722 -1.65887 -0.80805 0.86722 0.3027 
-0.80801 0.44076 -1.63512 -0.80801 0.44076 0.27896 -0.80801 0.97509 -1.63512 
-0.80801 0.97509 0.27896 -0.8069 0.01831 -1.39327 -0.8069 1.39754 -1.39327 
-0.80685 0.11685 -1.47663 -0.80685 0.11685 0.12046 -0.80685 1.299 -1.47663 
-0.79621 0.60136 -1.66457 -0.79621 0.60136 0.3084 -0.79621 0.81449 -1.66457 
-0.79621 0.81449 0.3084 -0.79016 1.51744 -1.25049 -0.78474 0.65467 -1.66737 
-0.78474 0.65467 0.3112 -0.78474 0.76118 -1.66737 -0.78474 0.76118 0.3112 
-0.77894 -0.02197 -1.34679 -0.77894 1.43782 -1.34679 -0.77478 0.28609 -1.57294 
-0.77478 0.28609 0.21677 -0.77478 1.12976 -1.57294 -0.77478 1.12976 0.21677 
-0.77395 0.70793 -1.66726 -0.77395 0.70793 0.31109 -0.77211 0.38994 -1.61446 
-0.77211 0.38994 0.2583 -0.77211 1.02591 -1.61446 -0.77211 1.02591 0.2583 
-0.77125 0.4966 -1.64401 -0.77125 0.4966 0.28784 -0.77125 0.91925 -1.64401 
-0.77125 0.91925 0.28784 -0.7711 0.17209 -1.50905 -0.7711 0.17209 0.15288 
-0.7711 1.24376 -1.50905 -0.76993 0.06832 -1.43186 -0.76993 0.06832 0.0757 
-0.76993 1.34753 -1.43186 -0.75909 0.54888 -1.65204 -0.75909 0.54888 0.29588 
-0.75909 0.86697 -1.65204 -0.75909 0.86697 0.29588 -0.75537 1.53574 -1.21417 
-0.75163 1.4751 -1.29684 -0.7474 0.60164 -1.6572 -0.7474 0.60164 0.30104 
-0.7474 0.81421 -1.6572 -0.7474 0.81421 0.30104 -0.74156 0.02623 -1.38745 
-0.74156 1.38962 -1.38745 -0.73684 0.33993 -1.58955 -0.73684 0.33993 0.23339 
-0.73684 1.07592 -1.58955 -0.73684 1.07592 0.23339 -0.73623 0.6547 -1.65948 
-0.73623 0.6547 0.30332 -0.73623 0.76115 -1.65948 -0.73623 0.76115 0.30332 
-0.73615 0.23082 -1.53734 -0.73615 0.23082 0.18117 -0.73615 1.18503 -1.53734 
-0.7351 0.44547 -1.62501 -0.7351 0.44547 0.26885 -0.7351 0.97038 -1.62501 
-0.7351 0.97038 0.26885 -0.73376 0.12176 -1.46641 -0.73376 0.12176 0.11025 
-0.73376 1.29409 -1.46641 -0.72559 0.70793 -1.65887 -0.72559 0.70793 0.3027 
-0.72559 1.50873 -1.24434 -0.72187 0.49642 -1.63503 -0.72187 0.49642 0.27886 
-0.72187 0.91943 -1.63503 -0.72187 0.91943 0.27886 -0.71402 -0.01276 -1.33982 
-0.71402 1.42861 -1.33982 -0.70973 0.54885 -1.64255 -0.70973 0.54885 0.28639 
-0.70973 0.867 -1.64255 -0.70973 0.867 0.28639 -0.70378 0.07967 -1.42524 
-0.70378 1.33618 -1.42524 -0.70281 0.29177 -1.56089 -0.70281 0.29177 0.20472 
-0.70281 1.12408 -1.56089 -0.69974 0.39547 -1.60196 -0.69974 0.39547 0.2458 
-0.69974 1.02038 -1.60196 -0.69974 1.02038 0.2458 -0.69859 0.17833 -1.49674 
-0.69859 0.17833 0.14058 -0.69859 1.23752 -1.49674 -0.69793 0.60197 -1.64718 
-0.69793 0.60197 0.29102 -0.69793 0.81388 -1.64718 -0.69793 0.81388 0.29102 
-0.69117 1.52516 -1.20671 -0.68741 1.46433 -1.28918 -0.6868 0.65514 -1.64891 
-0.6868 0.65514 0.29275 -0.6868 0.76071 -1.64891 -0.6868 0.76071 0.29275 
-0.68603 0.44575 -1.61414 -0.68603 0.44575 0.25797 -0.68603 0.9701 -1.61414 
-0.68603 0.9701 0.25797 -0.6777 0.70793 -1.64811 -0.6777 0.70793 0.29195 
-0.67562 0.03865 -1.37952 -0.67562 1.3772 -1.37952 -0.673 0.49678 -1.62363 
-0.673 0.49678 0.26747 -0.673 0.91907 -1.62363 -0.673 0.91907 0.26747 
-0.66805 0.13486 -1.45768 -0.66805 1.28099 -1.45768 -0.66533 0.3468 -1.57495 
-0.66533 0.3468 0.21879 -0.66533 1.06905 -1.57495 -0.66533 1.06905 0.21879 
-0.66461 0.23775 -1.52269 -0.66461 0.23775 0.16652 -0.66461 1.1781 -1.52269 
-0.66186 1.4966 -1.23576 -0.66063 0.54944 -1.63058 -0.66063 0.54944 0.27442 
-0.66063 0.86641 -1.63058 -0.66063 0.86641 0.27442 -0.65094 0.39614 -1.58914 
-0.65094 0.39614 0.23298 -0.65094 1.01971 -1.58914 -0.65094 1.01971 0.23298 
-0.64903 0.60258 -1.63469 -0.64903 0.60258 0.27853 -0.64903 0.81327 -1.63469 
-0.64903 0.81327 0.27853 -0.64806 0.00056 -1.33025 -0.64806 1.41529 -1.33025 
-0.63931 0.65518 -1.63623 -0.63931 0.65518 0.28007 -0.63931 0.76067 -1.63623 
-0.63931 0.76067 0.28007 -0.63862 0.09387 -1.41522 -0.63862 1.32198 -1.41522 
-0.6373 0.44663 -1.60081 -0.6373 0.44663 0.24464 -0.6373 0.96922 -1.60081 
-0.6373 0.96922 0.24464 -0.63324 0.19342 -1.48595 -0.63324 1.22243 -1.48595 
-0.63201 0.29968 -1.54411 -0.63201 0.29968 0.18794 -0.63201 1.11617 -1.54411 
-0.6304 0.70793 -1.63502 -0.6304 0.70793 0.27886 -0.62696 1.51088 -1.19672 
-0.62474 0.49766 -1.60986 -0.62474 0.49766 0.2537 -0.62474 0.91819 -1.60986 
-0.62474 0.91819 0.2537 -0.62177 1.44973 -1.27839 -0.61698 0.34814 -1.56031 
-0.61698 0.34814 0.20414 -0.61698 1.06771 -1.56031 -0.61698 1.06771 0.20414 
-0.61246 0.55048 -1.61628 -0.61246 0.55048 0.26011 -0.61246 0.86537 -1.61628 
-0.61246 0.86537 0.26011 -0.61027 0.054 -1.36803 -0.61027 1.36185 -1.36803 
-0.60305 0.15086 -1.44541 -0.60305 1.26499 -1.44541 -0.60282 0.39762 -1.574 
-0.60282 0.39762 0.21784 -0.60282 1.01823 -1.574 -0.60282 1.01823 0.21784 
-0.6019 0.60261 -1.62004 -0.6019 0.60261 0.26388 -0.6019 0.81324 -1.62004 
-0.6019 0.81324 0.26388 -0.59992 0.2543 -1.50955 -0.59992 0.2543 0.15339 
-0.59992 1.16155 -1.50955 -0.59924 1.48109 -1.22479 -0.59225 0.6553 -1.62114 
-0.59225 0.6553 0.26498 -0.59225 0.76055 -1.62114 -0.59225 0.76055 0.26498 
-0.58956 0.44798 -1.58516 -0.58956 0.44798 0.22899 -0.58956 0.96787 -1.58516 
-0.58956 0.96787 0.22899 -0.58379 0.70793 -1.61963 -0.58379 0.70793 0.26346 
-0.58336 1.39869 -1.31766 -0.58213 0.29885 -1.52545 -0.58213 0.29885 0.16929 
-0.58213 1.117 -1.52545 -0.57724 0.49908 -1.59374 -0.57724 0.49908 0.23758 
-0.57724 0.91677 -1.59374 -0.57724 0.91677 0.23758 -0.57474 0.11086 -1.40185 
-0.57474 1.30499 -1.40185 -0.56921 0.21087 -1.47144 -0.56921 1.20498 -1.47144 
-0.56716 0.34752 -1.54129 -0.56716 0.34752 0.18513 -0.56716 1.06833 -1.54129 
-0.56716 1.06833 0.18513 -0.56589 0.55077 -1.59972 -0.56589 0.55077 0.24356 
-0.56589 0.86508 -1.59972 -0.56589 0.86508 0.24356 -0.56503 1.49349 -1.18444 
-0.5599 1.43206 -1.26585 -0.55555 0.60291 -1.60309 -0.55555 0.60291 0.24693 
-0.55555 0.81294 -1.60309 -0.55555 0.81294 0.24693 -0.55289 0.39747 -1.55463 
-0.55289 0.39747 0.19847 -0.55289 1.01838 -1.55463 -0.55289 1.01838 0.19847 
-0.55074 0.25445 -1.48895 -0.55074 1.1614 -1.48895 -0.54685 1.34377 -1.35332 
-0.54624 0.65534 -1.60384 -0.54624 0.65534 0.24768 -0.54624 0.76051 -1.60384 
-0.54624 0.76051 0.24768 -0.54001 0.16957 -1.42992 -0.54001 1.24628 -1.42992 
-0.53971 0.44802 -1.56538 -0.53971 0.44802 0.20922 -0.53971 0.96783 -1.56538 
-0.53971 0.96783 0.20922 -0.538 0.70793 -1.60196 -0.538 0.70793 0.2458 
-0.538 1.46227 -1.21148 -0.53321 0.29918 -1.50439 -0.53321 1.11667 -1.50439 
-0.52669 0.50069 -1.57353 -0.52669 0.50069 0.21736 -0.52669 0.91516 -1.57353 
-0.52669 0.91516 0.21736 -0.52213 1.37865 -1.30361 -0.52072 0.21196 -1.44882 
-0.52072 1.20389 -1.44882 -0.51803 0.34818 -1.51978 -0.51803 1.06767 -1.51978 
-0.51803 1.06767 0.16362 -0.51547 0.55254 -1.579 -0.51547 0.55254 0.22284 
-0.51547 0.86331 -1.579 -0.51547 0.86331 0.22284 -0.51243 1.28528 -1.38519 
-0.50513 0.6051 -1.58182 -0.50513 0.6051 0.22566 -0.50513 0.81075 -1.58182 
-0.50513 0.81075 0.22566 -0.50443 1.47274 -1.16981 -0.50401 0.39821 -1.53275 
-0.50401 0.39821 0.17659 -0.50401 1.01764 -1.53275 -0.50401 1.01764 0.17659 
-0.50239 0.25584 -1.4659 -0.50239 1.16001 -1.4659 -0.49912 1.41098 -1.25079 
-0.49598 0.65765 -1.58202 -0.49598 0.65765 0.22585 -0.49598 0.7582 -1.58202 
-0.49598 0.7582 0.22585 -0.49313 0.70793 -1.58207 -0.49313 0.70793 0.22591 
-0.49236 1.24401 -1.40551 -0.49001 0.45017 -1.543 -0.49001 0.45017 0.18684 
-0.49001 0.96568 -1.543 -0.49001 0.96568 0.18684 -0.48661 1.3218 -1.33743 
-0.48539 0.30067 -1.48099 -0.48539 1.11518 -1.48099 -0.47839 1.44022 -1.19589 
-0.4773 0.50291 -1.55065 -0.4773 0.50291 0.19449 -0.4773 0.91294 -1.55065 
-0.4773 0.91294 0.19449 -0.47337 0.21446 -1.424 -0.47337 1.20139 -1.424 
-0.47032 0.3499 -1.496 -0.47032 1.06595 -1.496 -0.47032 1.06595 0.13984 
-0.46598 0.55504 -1.5555 -0.46598 0.55504 0.19934 -0.46598 0.86081 -1.5555 
-0.46598 0.86081 0.19934 -0.46537 1.28235 -1.35832 -0.46264 1.3557 -1.28684 
-0.45596 0.60761 -1.55784 -0.45596 0.60761 0.20167 -0.45596 0.80824 -1.55784 
-0.45596 0.80824 0.20167 -0.4555 0.25832 -1.44062 -0.4555 1.15753 -1.44062 
-0.45514 0.40087 -1.50814 -0.45514 1.01498 -1.50814 -0.45514 1.01498 0.15197 
-0.45203 0.6577 -1.56004 -0.45203 0.6577 0.20387 -0.45203 0.75815 -1.56004 
-0.45203 0.75815 0.20387 -0.44929 0.70793 -1.56 -0.44929 0.70793 0.20384 
-0.44582 1.44888 -1.15295 -0.44545 1.24074 -1.37827 -0.44133 0.45306 -1.51788 
-0.44133 0.96279 -1.51788 -0.44133 0.96279 0.16171 -0.44063 1.38682 -1.23365 
-0.44055 1.31746 -1.30891 -0.43881 0.30331 -1.45531 -0.43881 1.11254 -1.45531 
-0.42924 0.50574 -1.5252 -0.42924 0.50574 0.16903 -0.42924 0.91011 -1.5252 
-0.42924 0.91011 0.16903 -0.42647 1.19756 -1.39642 -0.4225 0.35335 -1.46934 
-0.4225 1.0625 -1.46934 -0.4225 1.0625 0.11318 -0.42068 1.41503 -1.17808 
-0.41964 1.27774 -1.32944 -0.41811 0.55804 -1.52953 -0.41811 0.55804 0.17336 
-0.41811 0.85781 -1.52953 -0.41811 0.85781 0.17336 -0.41761 1.34996 -1.25662 
-0.41292 0.6077 -1.53373 -0.41292 0.6077 0.17757 -0.41292 0.80815 -1.53373 
-0.41292 0.80815 0.17757 -0.40899 0.65787 -1.53579 -0.40899 0.65787 0.17963 
-0.40899 0.75798 -1.53579 -0.40899 0.75798 0.17963 -0.4088 1.15338 -1.41262 
-0.40768 0.40444 -1.48103 -0.40768 1.01141 -1.48103 -0.40768 1.01141 0.12486 
-0.40658 0.70793 -1.53581 -0.40658 0.70793 0.17965 -0.39968 1.23568 -1.34893 
-0.39675 1.37948 -1.20201 -0.39573 1.31133 -1.27835 -0.39437 0.45643 -1.49033 
-0.39437 0.95942 -1.49033 -0.39437 0.95942 0.13417 -0.39359 0.3071 -1.42743 
-0.39359 1.10875 -1.42743 -0.38263 0.50917 -1.49722 -0.38263 0.90668 -1.49722 
-0.38263 0.90668 0.14106 -0.38104 1.19227 -1.36671 -0.37749 0.35741 -1.44102 
-0.37749 1.05844 -1.44102 -0.37749 1.05844 0.08486 -0.37619 0.55842 -1.50342 
-0.37619 0.55842 0.14725 -0.37619 0.85743 -1.50342 -0.37619 0.85743 0.14725 
-0.37539 1.27145 -1.29864 -0.37408 1.34232 -1.22468 -0.37112 0.60805 -1.50754 
-0.37112 0.60805 0.15138 -0.37112 0.8078 -1.50754 -0.37112 0.8078 0.15138 
-0.36742 0.65792 -1.50959 -0.36742 0.65792 0.15342 -0.36742 0.75793 -1.50959 
-0.36742 0.75793 0.15342 -0.36511 0.70793 -1.50955 -0.36511 0.70793 0.15339 
-0.36511 1.38682 -1.15813 -0.36478 1.14858 -1.38292 -0.36273 0.40902 -1.45225 
-0.36273 1.00683 -1.45225 -0.36273 1.00683 0.09609 -0.35565 1.22902 -1.31777 
-0.35273 1.30362 -1.24604 -0.34987 1.10382 -1.39741 -0.34966 0.46123 -1.46108 
-0.34966 0.95462 -1.46108 -0.34966 0.95462 0.10491 -0.34214 1.34996 -1.18115 
-0.34148 0.50934 -1.46871 -0.34148 0.90651 -1.46871 -0.34148 0.90651 0.11255 
-0.33822 1.18648 -1.33514 -0.33505 0.55867 -1.4748 -0.33505 0.85718 -1.4748 
-0.33505 0.85718 0.11863 -0.33374 1.05312 -1.41043 -0.33274 1.2635 -1.26602 
-0.32986 0.60862 -1.47875 -0.32986 0.60862 0.12259 -0.32986 0.80723 -1.47875 
-0.32986 0.80723 0.12259 -0.32619 0.65856 -1.48067 -0.32619 0.65856 0.1245 
-0.32619 0.75729 -1.48067 -0.32619 0.75729 0.1245 -0.32498 0.70793 -1.48129 
-0.32498 0.70793 0.12513 -0.32215 1.14253 -1.35104 -0.31938 0.41445 -1.42126 
-0.31938 1.0014 -1.42126 -0.31418 1.22203 -1.28459 -0.30984 0.46193 -1.43065 
-0.30984 0.95392 -1.43065 -0.30776 1.09777 -1.36536 -0.30179 0.51001 -1.43822 
-0.30179 0.90584 -1.43822 -0.29707 1.17932 -1.30169 -0.29516 0.55954 -1.44405 
-0.29516 0.85631 -1.44405 -0.29516 0.85631 0.08788 -0.29191 1.0468 -1.37795 
-0.29011 0.60944 -1.44794 -0.29011 0.80641 -1.44794 -0.29011 0.80641 0.09177 
-0.28743 0.65862 -1.45045 -0.28743 0.75723 -1.45045 -0.28743 0.75723 0.09429 
-0.28629 0.70793 -1.45109 -0.28629 0.70793 0.09493 -0.28147 1.13548 -1.3173 
-0.28089 1.00017 -1.3889 -0.27138 0.9526 -1.39818 -0.2674 1.09061 -1.33136 
-0.26366 0.51118 -1.40582 -0.26366 0.90467 -1.40582 -0.25705 0.56078 -1.41152 
-0.25705 0.85507 -1.41152 -0.25491 1.04481 -1.34385 -0.25273 0.60955 -1.41576 
-0.25273 0.8063 -1.41576 -0.25002 0.6588 -1.41822 -0.25002 0.75705 -1.41822 
-0.24912 0.70793 -1.41903 -0.24912 0.70793 0.06287 -0.24402 0.99821 -1.35474 
-0.23477 0.95091 -1.364 -0.22716 0.90302 -1.3716 -0.22123 0.56119 -1.37754 
-0.22123 0.85466 -1.37754 -0.21698 0.60991 -1.38178 -0.21698 0.80594 -1.38178 
-0.21443 0.65886 -1.38434 -0.21443 0.75699 -1.38434 -0.21358 0.70793 -1.38519 
-0.19294 0.90467 -1.33511 -0.18724 0.85507 -1.34172 -0.18301 0.60955 -1.34603 
-0.18301 0.8063 -1.34603 -0.18055 0.6588 -1.34874 -0.18055 0.75705 -1.34874 
-0.17973 0.70793 -1.34964 -0.14831 0.65862 -1.31134 -0.14831 0.75723 -1.31134 
-0.14767 0.70793 -1.31248 -1.80125 -0.80763 -1.10614 -1.79705 -0.8573 -1.10095 
-1.77711 -0.75741 -1.15164 -1.77507 -0.80729 -1.14794 -1.77094 -0.85691 -1.14287 
-1.76475 -0.90617 -1.13643 -1.75785 -0.9589 -1.12469 -1.74881 -0.70741 -1.19408 
-1.74819 -0.75677 -1.19287 -1.74628 -0.80672 -1.18919 -1.74232 -0.85666 -1.18401 
-1.73624 -0.90599 -1.17757 -1.7286 -0.9541 -1.1694 -1.71978 -1.00632 -1.15633 
-1.71862 -0.70741 -1.23277 -1.71798 -0.75671 -1.23163 -1.71798 -0.65811 -1.23163 
-1.71546 -0.8059 -1.22895 -1.71157 -0.8558 -1.2239 -1.70574 -0.90532 -1.21726 
-1.69818 -0.9534 -1.20921 -1.68878 -1.00088 -1.19968 -1.68656 -0.70741 -1.26993 
-1.68574 -0.75654 -1.26904 -1.68574 -0.65828 -1.26904 -1.68328 -0.80578 -1.26633 
-1.68328 -0.60904 -1.26633 -1.67905 -0.85455 -1.26201 -1.67796 -1.05261 -1.18531 
-1.67335 -0.90416 -1.2554 -1.6657 -0.95209 -1.24768 -1.66494 -1.1033 -1.16919 
-1.65642 -0.99966 -1.23817 -1.65271 -0.70741 -1.30548 -1.65186 -0.75648 -1.30463 
-1.65186 -0.65834 -1.30463 -1.65044 -1.14806 -1.15428 -1.64931 -0.80543 -1.30208 
-1.64931 -0.60939 -1.30208 -1.64931 -0.60939 0.10533 -1.64548 -1.04628 -1.22714 
-1.64506 -0.85414 -1.29783 -1.64506 -0.56068 -1.29783 -1.63913 -0.9025 -1.2919 
-1.63913 -0.51232 -1.2919 -1.63289 -1.09725 -1.21129 -1.63152 -0.95039 -1.28429 
-1.62227 -0.99769 -1.27504 -1.61857 -1.14201 -1.19691 -1.61716 -0.70741 -1.33933 
-1.61627 -0.75654 -1.33851 -1.61627 -0.65828 -1.33851 -1.61627 -0.65828 0.14176 
-1.61356 -0.80578 -1.33605 -1.61356 -0.60904 -1.33605 -1.61356 -0.60904 0.1393 
-1.61138 -1.0443 -1.26415 -1.60924 -0.85455 -1.33182 -1.60924 -0.56027 -1.33182 
-1.60924 -0.56027 0.13507 -1.60266 -1.18596 -1.18084 -1.60263 -0.90416 -1.32612 
-1.60263 -0.51066 -1.32612 -1.59889 -1.09009 -1.25166 -1.59491 -0.95209 -1.31847 
-1.59491 -0.46273 -1.31847 -1.5854 -0.99966 -1.30919 -1.58529 -1.22851 -1.16341 
-1.58482 -1.13496 -1.23759 -1.58 -0.70741 -1.37139 -1.57886 -0.75671 -1.37075 
-1.57886 -0.65811 -1.37075 -1.57886 -0.65811 0.174 -1.57618 -0.8059 -1.36823 
-1.57618 -0.60892 -1.36823 -1.57618 -0.60892 0.17148 -1.57437 -1.04628 -1.29825 
-1.57113 -0.8558 -1.36434 -1.57113 -0.55902 -1.36434 -1.57113 -0.55902 0.16759 
-1.56922 -1.17881 -1.22199 -1.56449 -0.90532 -1.35851 -1.56449 -0.50949 -1.35851 
-1.56449 -0.50949 0.16176 -1.55852 -1.09725 -1.28566 -1.55644 -0.9534 -1.35095 
-1.55644 -0.46142 -1.35095 -1.55644 -0.46142 0.1542 -1.55211 -1.22151 -1.20488 
-1.54691 -1.00088 -1.34155 -1.54691 -0.41394 -1.34155 -1.54414 -1.14201 -1.27134 
-1.54131 -0.70741 -1.40158 -1.54131 -0.70741 0.20483 -1.5401 -0.75677 -1.40096 
-1.5401 -0.65805 -1.40096 -1.5401 -0.65805 0.20421 -1.53642 -0.80672 -1.39905 
-1.53642 -0.6081 -1.39905 -1.53642 -0.6081 0.20229 -1.53354 -1.26298 -1.18631 
-1.53254 -1.05261 -1.33073 -1.53254 -0.36221 -1.33073 -1.53124 -0.85666 -1.39509 
-1.53124 -0.55815 -1.39509 -1.53124 -0.55815 0.19834 -1.52807 -1.18596 -1.25543 
-1.5248 -0.90599 -1.38901 -1.5248 -0.50882 -1.38901 -1.5248 -0.50882 0.19225 
-1.51663 -0.9541 -1.38137 -1.51663 -0.46072 -1.38137 -1.51663 -0.46072 0.18462 
-1.51642 -1.1033 -1.31771 -1.51642 -0.31152 -1.31771 -1.51356 -1.30311 -1.16633 
-1.51064 -1.22851 -1.23806 -1.50356 -1.00632 -1.37255 -1.50356 -0.4085 -1.37255 
-1.50356 -0.4085 0.17579 -1.50151 -1.14806 -1.30321 -1.50118 -0.70741 -1.42985 
-1.50118 -0.70741 0.23309 -1.49887 -0.75741 -1.42988 -1.49887 -0.75741 0.23313 
-1.49887 -0.65741 -1.42988 -1.49887 -0.65741 0.23313 -1.49517 -0.80729 -1.42784 
-1.49517 -0.80729 0.23108 -1.49517 -0.60753 -1.42784 -1.49517 -0.60753 0.23108 
-1.49221 -1.3418 -1.14498 -1.4909 -1.27093 -1.21894 -1.4901 -0.85691 -1.42371 
-1.4901 -0.5579 -1.42371 -1.4901 -0.5579 0.22696 -1.4888 -1.05793 -1.36132 
-1.4888 -0.35689 -1.36132 -1.4888 -0.35689 0.16456 -1.48525 -1.19175 -1.287 
-1.48366 -0.90617 -1.41752 -1.48366 -0.50865 -1.41752 -1.48366 -0.50865 0.22076 
-1.4727 -1.10823 -1.34772 -1.4727 -0.30659 -1.34772 -1.47192 -0.9589 -1.41062 
-1.47192 -0.45591 -1.41062 -1.47192 -0.45591 0.21387 -1.47056 -1.31081 -1.19865 
-1.46954 -1.37897 -1.12231 -1.46661 -1.23516 -1.26922 -1.45971 -0.70741 -1.4561 
-1.45971 -0.70741 0.25935 -1.45861 -1.01089 -1.40132 -1.45861 -0.40392 -1.40132 
-1.45861 -0.40392 0.20457 -1.45749 -1.15287 -1.33291 -1.45749 -0.26195 -1.33291 
-1.45729 -0.75747 -1.45609 -1.45729 -0.75747 0.25934 -1.45729 -0.65735 -1.45609 
-1.45729 -0.65735 0.25934 -1.45337 -0.80763 -1.45402 -1.45337 -0.80763 0.25727 
-1.45337 -0.60719 -1.45402 -1.45337 -0.60719 0.25727 -1.44868 -1.34945 -1.17692 
-1.44818 -0.8573 -1.44982 -1.44818 -0.8573 0.25307 -1.44818 -0.55752 -1.44982 
-1.44818 -0.55752 0.25307 -1.44665 -1.27722 -1.24973 -1.44561 -1.41452 -1.09838 
-1.44379 -1.06199 -1.38964 -1.44379 -0.35283 -1.38964 -1.44379 -0.35283 0.19288 
-1.43982 -1.19704 -1.31672 -1.43982 -0.21778 -1.31672 -1.43705 -0.9096 -1.44549 
-1.43705 -0.50522 -1.44549 -1.43705 -0.50522 0.24874 -1.42748 -1.11202 -1.3756 
-1.42748 -0.30279 -1.3756 -1.42748 -0.30279 0.17885 -1.42573 -1.31694 -1.2292 
-1.42566 -1.3863 -1.15395 -1.42496 -0.96228 -1.43817 -1.42496 -0.45254 -1.43817 
-1.42496 -0.45254 0.24142 -1.42083 -1.24023 -1.29856 -1.42083 -0.17459 -1.29856 
-1.42047 -1.44836 -1.07324 -1.417 -0.70741 -1.4803 -1.417 -0.70741 0.28355 
-1.41426 -0.75763 -1.48033 -1.41426 -0.75763 0.28358 -1.41426 -0.65719 -1.48033 
-1.41426 -0.65719 0.28358 -1.41114 -1.01447 -1.42843 -1.41114 -0.40035 -1.42843 
-1.41114 -0.40035 0.23168 -1.41079 -1.15702 -1.36091 -1.41079 -0.2578 -1.36091 
-1.41079 -0.2578 0.16416 -1.41033 -0.80773 -1.47813 -1.41033 -0.80773 0.28138 
-1.41033 -0.60709 -1.47813 -1.41033 -0.60709 0.28138 -1.40365 -1.35518 -1.20714 
-1.40092 -1.28184 -1.27861 -1.40092 -0.13298 -1.27861 -1.40031 -0.8603 -1.4758 
-1.40031 -0.8603 0.27905 -1.40031 -0.55452 -1.4758 -1.40031 -0.55452 0.27905 
-1.39596 -1.06544 -1.4163 -1.39596 -0.34938 -1.4163 -1.39596 -0.34938 0.21954 
-1.39419 -1.48042 -1.04696 -1.39292 -1.20088 -1.3443 -1.39292 -0.21394 -1.3443 
-1.39292 -0.21394 0.14755 -1.38899 -0.91243 -1.47095 -1.38899 -0.91243 0.2742 
-1.38899 -0.50239 -1.47095 -1.38899 -0.50239 0.2742 -1.38789 -1.4397 -1.11619 
-1.3809 -1.11467 -1.40128 -1.3809 -0.30015 -1.40128 -1.3809 -0.30015 0.20453 
-1.37968 -1.32128 -1.25772 -1.37628 -0.96516 -1.4633 -1.37628 -0.96516 0.26654 
-1.37628 -0.44966 -1.4633 -1.37628 -0.44966 0.26654 -1.37393 -1.24349 -1.32581 
-1.37393 -0.17133 -1.32581 -1.37393 -0.17133 0.12905 -1.37316 -0.70741 -1.50237 
-1.37316 -0.70741 0.30561 -1.37031 -0.75769 -1.50231 -1.37031 -0.75769 0.30556 
-1.37031 -0.65713 -1.50231 -1.37031 -0.65713 0.30556 -1.36717 -1.41047 -1.17109 
-1.36683 -1.51062 -1.0196 -1.3639 -1.15949 -1.38619 -1.3639 -0.25533 -1.38619 
-1.3639 -0.25533 0.18944 -1.36228 -1.01712 -1.45305 -1.36228 -0.3977 -1.45305 
-1.36228 -0.3977 0.2563 -1.36186 -1.47222 -1.0901 -1.36116 -0.81023 -1.50211 
-1.36116 -0.81023 0.30536 -1.36116 -0.60459 -1.50211 -1.36116 -0.60459 0.30536 
-1.35385 -1.28476 -1.30548 -1.35385 -0.13006 -1.30548 -1.35385 -0.13006 0.10873 
-1.35082 -0.86279 -1.4993 -1.35082 -0.86279 0.30254 -1.35082 -0.55202 -1.4993 
-1.35082 -0.55202 0.30254 -1.34825 -1.06716 -1.44007 -1.34825 -0.34766 -1.44007 
-1.34825 -0.34766 0.24332 -1.34557 -1.20338 -1.36912 -1.34557 -0.21144 -1.36912 
-1.34557 -0.21144 0.17237 -1.34415 -1.37814 -1.2239 -1.3396 -0.91465 -1.49382 
-1.3396 -0.91465 0.29707 -1.3396 -0.50017 -1.49382 -1.3396 -0.50017 0.29707 
-1.33845 -1.53888 -0.99122 -1.33462 -1.50306 -1.06271 -1.33308 -1.11616 -1.42469 
-1.33308 -0.29866 -1.42469 -1.33308 -0.29866 0.22794 -1.32829 -1.46175 -1.13178 
-1.32829 -0.70741 -1.52226 -1.32829 -0.70741 0.3255 -1.32658 -0.96731 -1.48568 
-1.32658 -0.96731 0.28893 -1.32658 -0.4475 -1.48568 -1.32658 -0.4475 0.28893 
-1.32628 -1.24576 -1.35022 -1.32628 -0.16906 -1.35022 -1.32628 -0.16906 0.15346 
-1.32005 -0.75999 -1.52413 -1.32005 -0.75999 0.32738 -1.32005 -0.65483 -1.52413 
-1.32005 -0.65483 0.32738 -1.31944 -1.34326 -1.27361 -1.31944 -0.07156 -1.27361 
-1.31944 -0.07156 0.07686 -1.31555 -1.16089 -1.40924 -1.31555 -0.25393 -1.40924 
-1.31555 -0.25393 0.21249 -1.3134 -1.01786 -1.47493 -1.3134 -1.01786 0.27818 
-1.3134 -0.39695 -1.47493 -1.3134 -0.39695 0.27818 -1.31074 -0.81243 -1.52339 
-1.31074 -0.81243 0.32664 -1.31074 -0.60239 -1.52339 -1.31074 -0.60239 0.32664 
-1.30913 -1.56514 -0.9619 -1.30644 -1.53179 -1.03448 -1.30639 -1.43154 -1.18614 
-1.30126 -1.49297 -1.10473 -1.3004 -0.86456 -1.52002 -1.3004 -0.86456 0.32327 
-1.3004 -0.55025 -1.52002 -1.3004 -0.55025 0.32327 -1.29913 -1.06781 -1.46159 
-1.29913 -1.06781 0.26483 -1.29913 -0.34701 -1.46159 -1.29913 -0.34701 0.26483 
-1.29707 -1.20446 -1.39173 -1.29707 -0.21036 -1.39173 -1.29707 -0.21036 0.19498 
-1.29155 -1.30447 -1.32215 -1.29155 -0.11035 -1.32215 -1.29155 -0.11035 0.12539 
-1.28905 -0.91626 -1.51403 -1.28905 -0.91626 0.31728 -1.28905 -0.49856 -1.51403 
-1.28905 -0.49856 0.31728 -1.28416 -1.11649 -1.44575 -1.28416 -1.11649 0.24899 
-1.28416 -0.29833 -1.44575 -1.28416 -0.29833 0.24899 -1.28293 -1.39818 -1.23795 
-1.28293 -0.01664 0.0412 -1.2825 -0.70741 -1.53992 -1.2825 -0.70741 0.34317 
-1.27893 -1.58933 -0.9317 -1.27675 -1.55927 -1.00418 -1.27673 -0.96735 -1.50545 
-1.27673 -0.96735 0.3087 -1.27673 -0.44746 -1.50545 -1.27673 -0.44746 0.3087 
-1.27404 -0.76003 -1.54144 -1.27404 -0.76003 0.34468 -1.27404 -0.65478 -1.54144 
-1.27404 -0.65478 0.34468 -1.27337 -1.52228 -1.07645 -1.26705 -1.48057 -1.14509 
-1.26636 -1.16103 -1.42985 -1.26636 -0.25379 -1.42985 -1.26636 -0.25379 0.23309 
-1.26439 -0.81272 -1.54034 -1.26439 -0.81272 0.34358 -1.26439 -0.6021 -1.54034 
-1.26439 -0.6021 0.34358 -1.26347 -1.01772 -1.4943 -1.26347 -1.01772 0.29754 
-1.26347 -0.3971 -1.4943 -1.26347 -0.3971 0.29754 -1.26323 -1.26447 -1.3657 
-1.26323 -0.15034 -1.3657 -1.26323 -0.15034 0.16895 -1.25602 -1.36133 -1.28833 
-1.25602 -0.05349 -1.28833 -1.25602 -0.05349 0.09157 -1.25383 -0.86485 -1.53657 
-1.25383 -0.86485 0.33982 -1.25383 -0.54997 -1.53657 -1.25383 -0.54997 0.33982 
-1.24931 -1.0672 -1.4806 -1.24931 -1.0672 0.28385 -1.24931 -0.34762 -1.4806 
-1.24931 -0.34762 0.28385 -1.24793 -1.6114 -0.9007 -1.2467 -1.58388 -0.97406 
-1.24452 -1.44922 -1.19869 -1.24452 0.0344 0.00194 -1.24386 -1.55017 -1.04647 
-1.24154 -0.91767 -1.53015 -1.24154 -0.91767 0.3334 -1.24154 -0.49715 -1.53015 
-1.24154 -0.49715 0.3334 -1.23933 -1.51036 -1.11702 -1.23589 -0.70741 -1.55532 
-1.23589 -0.70741 0.35856 -1.23428 -1.11566 -1.4644 -1.23428 -1.11566 0.26765 
-1.23428 -0.29916 -1.4644 -1.23428 -0.29916 0.26765 -1.23305 -1.22192 -1.40625 
-1.23305 -0.1929 -1.40625 -1.23305 -0.1929 0.2095 -1.22899 -0.9687 -1.5211 
-1.22899 -0.9687 0.32435 -1.22899 -0.44612 -1.5211 -1.22899 -0.44612 0.32435 
-1.22767 -1.32146 -1.33552 -1.22767 -0.09335 -1.33552 -1.22767 -0.09335 0.13876 
-1.22698 -0.76016 -1.55652 -1.22698 -0.76016 0.35977 -1.22698 -0.65466 -1.55652 
-1.22698 -0.65466 0.35977 -1.21823 -1.41477 -1.25054 -1.21823 -5e-05 0.05379 
-1.21726 -0.81276 -1.55499 -1.21726 -0.81276 0.35824 -1.21726 -0.60206 -1.55499 
-1.21726 -0.60206 0.35824 -1.21571 -1.60649 -0.9429 -1.21535 -1.01919 -1.50944 
-1.21535 -1.01919 0.31268 -1.21535 -0.39563 -1.50944 -1.21535 -0.39563 0.31268 
-1.2136 -1.57592 -1.01535 -1.20989 -1.53855 -1.08762 -1.20566 -0.86589 -1.55088 
-1.20566 -0.86589 0.35412 -1.20566 -0.54893 -1.55088 -1.20566 -0.54893 0.35412 
-1.20443 -1.49608 -1.15605 -1.20168 -1.17759 -1.44298 -1.20168 -0.23723 -1.44298 
-1.20168 -0.23723 0.24623 -1.20096 -1.06854 -1.49525 -1.20096 -1.06854 0.2985 
-1.20096 -0.34628 -1.49525 -1.20096 -0.34628 0.2985 -1.19823 -1.28048 -1.37797 
-1.19823 -0.13434 -1.37797 -1.19823 -0.13434 0.18122 -1.19329 -0.91856 -1.54393 
-1.19329 -0.91856 0.34718 -1.19329 -0.49626 -1.54393 -1.19329 -0.49626 0.34718 
-1.19067 -1.37669 -1.29981 -1.19067 -0.03813 -1.29981 -1.19067 -0.03813 0.10306 
-1.18859 -0.70741 -1.56841 -1.18859 -0.70741 0.37166 -1.18408 -1.62679 -0.91122 
-1.18273 -1.59889 -0.98443 -1.18026 -0.96959 -1.53443 -1.18026 -0.96959 0.33768 
-1.18026 -0.44523 -1.53443 -1.18026 -0.44523 0.33768 -1.17976 -1.56481 -1.05666 
-1.17949 -0.7602 -1.56921 -1.17949 -0.7602 0.37245 -1.17949 -0.65462 -1.56921 
-1.17949 -0.65462 0.37245 -1.17888 -1.46381 -1.20947 -1.17512 -1.52465 -1.127 
-1.16836 -0.81336 -1.56748 -1.16836 -0.81336 0.37073 -1.16836 -0.60146 -1.56748 
-1.16836 -0.60146 0.37073 -1.1677 -1.237 -1.41704 -1.1677 -0.17782 -1.41704 
-1.1677 -0.17782 0.22029 -1.16655 -1.01987 -1.52226 -1.16655 -1.01987 0.3255 
-1.16655 -0.39495 -1.52226 -1.16655 -0.39495 0.3255 -1.16348 -1.12357 -1.48118 
-1.16348 -1.12357 0.28443 -1.16348 -0.29125 -1.48118 -1.16348 -0.29125 0.28443 
-1.16251 -1.33567 -1.34553 -1.16251 -0.07915 -1.34553 -1.16251 -0.07915 0.14878 
-1.15655 -0.86648 -1.56284 -1.15655 -0.86648 0.36609 -1.15655 -0.54834 -1.56284 
-1.15655 -0.54834 0.36609 -1.15227 -1.4281 -1.26012 -1.15227 0.01328 0.06336 
-1.15129 -1.61968 -0.95257 -1.14926 -1.58876 -1.02469 -1.14524 -1.55115 -1.09661 
-1.14441 -0.91891 -1.55532 -1.14441 -0.91891 0.35857 -1.14441 -0.49591 -1.55532 
-1.14441 -0.49591 0.35857 -1.1407 -1.50822 -1.16463 -1.1407 -0.70741 -1.57916 
-1.1407 -0.70741 0.38241 -1.13253 -1.29358 -1.38671 -1.13253 -0.12124 -1.38671 
-1.13253 -0.12124 0.18996 -1.13119 -0.96986 -1.54531 -1.13119 -0.96986 0.34855 
-1.13119 -0.44495 -1.54531 -1.13119 -0.44495 0.34855 -1.13014 -1.18451 -1.45763 
-1.13014 -0.23031 -1.45763 -1.13014 -0.23031 0.26088 -1.13006 -0.76063 -1.57977 
-1.13006 -0.76063 0.38302 -1.13006 -0.65419 -1.57977 -1.13006 -0.65419 0.38302 
-1.12945 -1.07541 -1.50985 -1.12945 -1.07541 0.31309 -1.12945 -0.33941 -1.50985 
-1.12945 -0.33941 0.31309 -1.12472 -1.3891 -1.30775 -1.12472 -0.02571 0.111 
-1.11889 -0.8137 -1.5775 -1.11889 -0.8137 0.38074 -1.11889 -0.60112 -1.5775 
-1.11889 -0.60112 0.38074 -1.1179 -1.60998 -0.99293 -1.11485 -1.57554 -1.06497 
-1.11466 -1.47459 -1.21713 -1.11092 -1.53522 -1.13447 -1.1072 -0.86645 -1.57233 
-1.1072 -0.86645 0.37558 -1.1072 -0.54837 -1.57233 -1.1072 -0.54837 0.37558 
-1.09636 -1.34701 -1.35215 -1.09636 -0.06781 -1.35215 -1.09636 -0.06781 0.1554 
-1.09518 -1.24325 -1.42934 -1.09518 -0.17157 -1.42934 -1.09518 -0.17157 0.23259 
-1.09504 -0.91873 -1.5643 -1.09504 -0.91873 0.36755 -1.09504 -0.49608 -1.5643 
-1.09504 -0.49608 0.36755 -1.09418 -1.02539 -1.53476 -1.09418 -1.02539 0.33801 
-1.09418 -0.38942 -1.53476 -1.09418 -0.38942 0.33801 -1.09234 -0.70741 -1.58755 
-1.09234 -0.70741 0.3908 -1.0915 -1.12925 -1.49323 -1.0915 -0.28557 -1.49323 
-1.0915 -0.28557 0.29648 -1.08734 -1.4373 -1.26708 -1.08734 0.02248 0.07033 
-1.08404 -1.59773 -1.03216 -1.08359 -1.63099 -0.9561 -1.08155 -0.76067 -1.58766 
-1.08155 -0.76067 0.39091 -1.08155 -0.65415 -1.58766 -1.08155 -0.65415 0.39091 
-1.08052 -1.56026 -1.10281 -1.07613 -1.51692 -1.17079 -1.07008 -0.81397 -1.58486 
-1.07008 -0.81397 0.38811 -1.07008 -0.60085 -1.58486 -1.07008 -0.60085 0.38811 
-1.05943 -1.29848 -1.39692 -1.05943 -0.11633 -1.39692 -1.05943 -0.11633 0.20017 
-1.05939 -1.39702 -1.31356 -1.05939 -0.0178 0.11681 -1.05828 -0.97457 -1.55542 
-1.05828 -0.97457 0.35867 -1.05828 -0.44025 -1.55542 -1.05828 -0.44025 0.35867 
-1.05824 -0.8667 -1.57916 -1.05824 -0.8667 0.38241 -1.05824 -0.54812 -1.57916 
-1.05824 -0.54812 0.38241 -1.05698 -1.18922 -1.46754 -1.05698 -0.2256 -1.46754 
-1.05698 -0.2256 0.27079 -1.0565 -1.08003 -1.51971 -1.0565 -1.08003 0.32296 
-1.0565 -0.33479 -1.51971 -1.0565 -0.33479 0.32296 -1.04979 -1.61918 -0.99564 
-1.04977 -1.58295 -1.07016 -1.0492 -1.48191 -1.2224 -1.0458 -1.54236 -1.13949 
-1.04362 -0.70741 -1.59356 -1.04362 -0.70741 0.39681 -1.03242 -0.76078 -1.59317 
-1.03242 -0.76078 0.39642 -1.03242 -0.65404 -1.59317 -1.03242 -0.65404 0.39642 
-1.02186 -1.24657 -1.43712 -1.02186 -0.16825 -1.43712 -1.02186 -0.16825 0.24037 
-1.0218 -1.44333 -1.27114 -1.0218 0.02852 0.07439 -1.0212 -1.35255 -1.35869 
-1.0212 -0.06226 -1.35869 -1.0212 -0.06226 0.16194 -1.02101 -1.0292 -1.54218 
-1.02101 -1.0292 0.34543 -1.02101 -0.38562 -1.54218 -1.02101 -0.38562 0.34543 
-1.02097 -0.81398 -1.58982 -1.02097 -0.81398 0.39307 -1.02097 -0.60083 -1.58982 
-1.02097 -0.60083 0.39307 -1.02053 -0.92053 -1.57252 -1.02053 -0.92053 0.37577 
-1.02053 -0.49429 -1.57252 -1.02053 -0.49429 0.37577 -1.01875 -1.13267 -1.50049 
-1.01875 -0.28215 -1.50049 -1.01875 -0.28215 0.30374 -1.01522 -1.56568 -1.10683 
-1.01499 -1.60422 -1.03532 -1.01101 -1.52216 -1.17449 -0.99467 -0.70741 -1.59717 
-0.99467 -0.70741 0.40042 -0.98384 -1.30222 -1.40133 -0.98384 -0.1126 -1.40133 
-0.98384 -0.1126 0.20458 -0.98384 -1.19158 -1.47252 -0.98384 -0.22324 -1.47252 
-0.98384 -0.22324 0.27576 -0.98381 -1.40076 -1.31796 -0.98381 -0.01406 0.12121 
-0.9838 -1.4857 -1.22511 -0.98339 -0.97578 -1.56095 -0.98339 -0.97578 0.3642 
-0.98339 -0.43903 -1.56095 -0.98339 -0.43903 0.3642 -0.98339 -1.08236 -1.52465 
-0.98339 -1.08236 0.3279 -0.98339 -0.33246 -1.52465 -0.98339 -0.33246 0.3279 
-0.98337 -0.86791 -1.58469 -0.98337 -0.86791 0.38794 -0.98337 -0.54691 -1.58469 
-0.98337 -0.54691 0.38794 -0.98337 -0.76081 -1.59623 -0.98337 -0.76081 0.39948 
-0.98337 -0.65401 -1.59623 -0.98337 -0.65401 0.39948 -0.98047 -1.62353 -0.99776 
-0.98046 -1.5873 -1.07228 -0.98046 -1.54598 -1.14205 -0.94561 -1.60638 -1.03638 
-0.94561 -1.56777 -1.10806 -0.94561 -1.52391 -1.17573 -0.94561 -1.44548 -1.2731 
-0.94561 -1.35441 -1.36087 -0.94561 -1.24815 -1.43957 -0.94561 -1.13381 -1.50291 
-0.94561 -1.03011 -1.54488 -0.94561 -1.03011 0.34812 -0.94561 -0.92113 -1.57527 
-0.94561 -0.92113 0.37852 -0.94561 -0.81429 -1.59265 -0.94561 -0.81429 0.3959 
-0.94561 -0.70741 -1.59838 -0.94561 -0.70741 0.40162 -0.94561 -0.60053 -1.59265 
-0.94561 -0.60053 0.3959 -0.94561 -0.49368 -1.57527 -0.94561 -0.49368 0.37852 
-0.94561 -0.3847 -1.54488 -0.94561 -0.3847 0.34812 -0.94561 -0.28101 -1.50291 
-0.94561 -0.28101 0.30616 -0.94561 -0.16667 -1.43957 -0.94561 -0.16667 0.24282 
-0.94561 -0.06041 -1.36087 -0.94561 -0.06041 0.16412 -0.94561 0.03066 0.07635 
-0.91075 -1.54598 -1.14205 -0.91075 -1.5873 -1.07228 -0.90785 -0.76081 -1.59623 
-0.90785 -0.76081 0.39948 -0.90785 -0.65401 -1.59623 -0.90785 -0.65401 0.39948 
-0.90784 -0.86791 -1.58469 -0.90784 -0.86791 0.38794 -0.90784 -0.54691 -1.58469 
-0.90784 -0.54691 0.38794 -0.90782 -1.08236 -1.52465 -0.90782 -0.33246 -1.52465 
-0.90782 -0.33246 0.3279 -0.90782 -0.97578 -1.56095 -0.90782 -0.97578 0.3642 
-0.90782 -0.43903 -1.56095 -0.90782 -0.43903 0.3642 -0.90741 -1.4857 -1.22511 
-0.90741 -1.40076 -1.31796 -0.90741 -0.01406 0.12121 -0.90737 -1.19158 -1.47252 
-0.90737 -0.22324 -1.47252 -0.90737 -0.22324 0.27576 -0.90737 -1.30222 -1.40133 
-0.90737 -0.1126 -1.40133 -0.90737 -0.1126 0.20458 -0.89654 -0.70741 -1.59717 
-0.89654 -0.70741 0.40042 -0.8802 -1.52216 -1.17449 -0.87622 -1.60422 -1.03532 
-0.876 -1.56568 -1.10683 -0.87246 -1.13267 -1.50049 -0.87246 -0.28215 -1.50049 
-0.87246 -0.28215 0.30374 -0.87068 -0.92053 -1.57252 -0.87068 -0.92053 0.37577 
-0.87068 -0.49429 -1.57252 -0.87068 -0.49429 0.37577 -0.87025 -0.81398 -1.58982 
-0.87025 -0.81398 0.39307 -0.87025 -0.60083 -1.58982 -0.87025 -0.60083 0.39307 
-0.87021 -1.0292 -1.54218 -0.87021 -1.0292 0.34543 -0.87021 -0.38562 -1.54218 
-0.87021 -0.38562 0.34543 -0.87001 -1.35255 -1.35869 -0.87001 -0.06226 -1.35869 
-0.87001 -0.06226 0.16194 -0.86941 -1.44333 -1.27114 -0.86941 0.02852 0.07439 
-0.86936 -1.24657 -1.43712 -0.86936 -0.16825 -1.43712 -0.86936 -0.16825 0.24037 
-0.85879 -0.76078 -1.59317 -0.85879 -0.76078 0.39642 -0.85879 -0.65404 -1.59317 
-0.85879 -0.65404 0.39642 -0.84759 -0.70741 -1.59356 -0.84759 -0.70741 0.39681 
-0.84541 -1.54236 -1.13949 -0.84201 -1.48191 -1.2224 -0.84144 -1.58295 -1.07016 
-0.83472 -1.08003 -1.51971 -0.83472 -0.33479 -1.51971 -0.83472 -0.33479 0.32296 
-0.83423 -1.18922 -1.46754 -0.83423 -0.2256 -1.46754 -0.83423 -0.2256 0.27079 
-0.83297 -0.8667 -1.57916 -0.83297 -0.8667 0.38241 -0.83297 -0.54812 -1.57916 
-0.83297 -0.54812 0.38241 -0.83294 -0.97457 -1.55542 -0.83294 -0.97457 0.35867 
-0.83294 -0.44025 -1.55542 -0.83294 -0.44025 0.35867 -0.83183 -1.39702 -1.31356 
-0.83183 -0.0178 0.11681 -0.83178 -1.29848 -1.39692 -0.83178 -0.11633 -1.39692 
-0.83178 -0.11633 0.20017 -0.82113 -0.81397 -1.58486 -0.82113 -0.81397 0.38811 
-0.82113 -0.60085 -1.58486 -0.82113 -0.60085 0.38811 -0.81508 -1.51692 -1.17079 
-0.8107 -1.56026 -1.10281 -0.80966 -0.76067 -1.58766 -0.80966 -0.76067 0.39091 
-0.80966 -0.65415 -1.58766 -0.80966 -0.65415 0.39091 -0.80718 -1.59773 -1.03216 
-0.80387 -1.4373 -1.26708 -0.80387 0.02248 0.07033 -0.79971 -1.12925 -1.49323 
-0.79971 -0.28557 -1.49323 -0.79971 -0.28557 0.29648 -0.79888 -0.70741 -1.58755 
-0.79888 -0.70741 0.3908 -0.79703 -1.02539 -1.53476 -0.79703 -1.02539 0.33801 
-0.79703 -0.38942 -1.53476 -0.79703 -0.38942 0.33801 -0.79618 -0.91873 -1.5643 
-0.79618 -0.91873 0.36755 -0.79618 -0.49608 -1.5643 -0.79618 -0.49608 0.36755 
-0.79603 -1.24325 -1.42934 -0.79603 -0.17157 -1.42934 -0.79603 -0.17157 0.23259 
-0.79485 -1.34701 -1.35215 -0.79485 -0.06781 -1.35215 -0.79485 -0.06781 0.1554 
-0.78401 -0.86645 -1.57233 -0.78401 -0.86645 0.37558 -0.78401 -0.54837 -1.57233 
-0.78401 -0.54837 0.37558 -0.78029 -1.53522 -1.13447 -0.77655 -1.47459 -1.21713 
-0.77636 -1.57554 -1.06497 -0.77233 -0.8137 -1.5775 -0.77233 -0.8137 0.38074 
-0.77233 -0.60112 -1.5775 -0.77233 -0.60112 0.38074 -0.76649 -1.3891 -1.30775 
-0.76649 -0.02571 0.111 -0.76176 -1.07541 -1.50985 -0.76176 -0.33941 -1.50985 
-0.76176 -0.33941 0.31309 -0.76115 -0.76063 -1.57977 -0.76115 -0.76063 0.38302 
-0.76115 -0.65419 -1.57977 -0.76115 -0.65419 0.38302 -0.76107 -1.18451 -1.45763 
-0.76107 -0.23031 -1.45763 -0.76107 -0.23031 0.26088 -0.76002 -0.96986 -1.54531 
-0.76002 -0.96986 0.34855 -0.76002 -0.44495 -1.54531 -0.76002 -0.44495 0.34855 
-0.75868 -1.29358 -1.38671 -0.75868 -0.12124 -1.38671 -0.75868 -0.12124 0.18996 
-0.75052 -1.50822 -1.16463 -0.75052 -0.70741 -1.57916 -0.75052 -0.70741 0.38241 
-0.7468 -0.91891 -1.55532 -0.7468 -0.91891 0.35857 -0.7468 -0.49591 -1.55532 
-0.7468 -0.49591 0.35857 -0.74598 -1.55115 -1.09661 -0.73894 -1.4281 -1.26012 
-0.73894 0.01328 0.06336 -0.73466 -0.86648 -1.56284 -0.73466 -0.86648 0.36609 
-0.73466 -0.54834 -1.56284 -0.73466 -0.54834 0.36609 -0.7287 -1.33567 -1.34553 
-0.7287 -0.07915 -1.34553 -0.7287 -0.07915 0.14878 -0.72774 -1.12357 -1.48118 
-0.72774 -0.29125 -1.48118 -0.72774 -0.29125 0.28443 -0.72466 -1.01987 -1.52226 
-0.72466 -1.01987 0.3255 -0.72466 -0.39495 -1.52226 -0.72466 -0.39495 0.3255 
-0.72351 -1.237 -1.41704 -0.72351 -0.17782 -1.41704 -0.72351 -0.17782 0.22029 
-0.72286 -0.81336 -1.56748 -0.72286 -0.81336 0.37073 -0.72286 -0.60146 -1.56748 
-0.72286 -0.60146 0.37073 -0.71609 -1.52465 -1.127 -0.71233 -1.46381 -1.20947 
-0.71172 -0.7602 -1.56921 -0.71172 -0.7602 0.37245 -0.71172 -0.65462 -1.56921 
-0.71172 -0.65462 0.37245 -0.71145 -1.56481 -1.05666 -0.71096 -0.96959 -1.53443 
-0.71096 -0.96959 0.33768 -0.71096 -0.44523 -1.53443 -0.71096 -0.44523 0.33768 
-0.70263 -0.70741 -1.56841 -0.70263 -0.70741 0.37166 -0.70054 -1.37669 -1.29981 
-0.69792 -0.91856 -1.54393 -0.69792 -0.91856 0.34718 -0.69792 -0.49626 -1.54393 
-0.69792 -0.49626 0.34718 -0.69298 -1.28048 -1.37797 -0.69298 -0.13434 -1.37797 
-0.69298 -0.13434 0.18122 -0.69025 -1.06854 -1.49525 -0.69025 -0.34628 -1.49525 
-0.69025 -0.34628 0.2985 -0.68954 -1.17759 -1.44298 -0.68954 -0.23723 -1.44298 
-0.68954 -0.23723 0.24623 -0.68679 -1.49608 -1.15605 -0.68555 -0.86589 -1.55088 
-0.68555 -0.86589 0.35412 -0.68555 -0.54893 -1.55088 -0.68555 -0.54893 0.35412 
-0.68133 -1.53855 -1.08762 -0.67586 -1.01919 -1.50944 -0.67586 -1.01919 0.31268 
-0.67586 -0.39563 -1.50944 -0.67586 -0.39563 0.31268 -0.67396 -0.81276 -1.55499 
-0.67396 -0.81276 0.35824 -0.67396 -0.60206 -1.55499 -0.67396 -0.60206 0.35824 
-0.67298 -1.41477 -1.25054 -0.66424 -0.76016 -1.55652 -0.66424 -0.76016 0.35977 
-0.66424 -0.65466 -1.55652 -0.66424 -0.65466 0.35977 -0.66354 -1.32146 -1.33552 
-0.66354 -0.09335 -1.33552 -0.66354 -0.09335 0.13876 -0.66222 -0.9687 -1.5211 
-0.66222 -0.9687 0.32435 -0.66222 -0.44612 -1.5211 -0.66222 -0.44612 0.32435 
-0.65816 -1.22192 -1.40625 -0.65816 -0.1929 -1.40625 -0.65816 -0.1929 0.2095 
-0.65693 -1.11566 -1.4644 -0.65693 -0.29916 -1.4644 -0.65693 -0.29916 0.26765 
-0.65532 -0.70741 -1.55532 -0.65532 -0.70741 0.35856 -0.65188 -1.51036 -1.11702 
-0.64967 -0.91767 -1.53015 -0.64967 -0.91767 0.3334 -0.64967 -0.49715 -1.53015 
-0.64967 -0.49715 0.3334 -0.64735 -1.55017 -1.04647 -0.6467 -1.44922 -1.19869 
-0.64191 -1.0672 -1.4806 -0.64191 -0.34762 -1.4806 -0.64191 -0.34762 0.28385 
-0.63738 -0.86485 -1.53657 -0.63738 -0.86485 0.33982 -0.63738 -0.54997 -1.53657 
-0.63738 -0.54997 0.33982 -0.6352 -1.36133 -1.28833 -0.62798 -1.26447 -1.3657 
-0.62798 -0.15034 -1.3657 -0.62798 -0.15034 0.16895 -0.62774 -1.01772 -1.4943 
-0.62774 -0.3971 -1.4943 -0.62774 -0.3971 0.29754 -0.62683 -0.81272 -1.54034 
-0.62683 -0.81272 0.34358 -0.62683 -0.6021 -1.54034 -0.62683 -0.6021 0.34358 
-0.62485 -1.16103 -1.42985 -0.62485 -0.25379 -1.42985 -0.62485 -0.25379 0.23309 
-0.62417 -1.48057 -1.14509 -0.61784 -1.52228 -1.07645 -0.61717 -0.76003 -1.54144 
-0.61717 -0.76003 0.34468 -0.61717 -0.65478 -1.54144 -0.61717 -0.65478 0.34468 
-0.61448 -0.96735 -1.50545 -0.61448 -0.96735 0.3087 -0.61448 -0.44746 -1.50545 
-0.61448 -0.44746 0.3087 -0.60872 -0.70741 -1.53992 -0.60872 -0.70741 0.34317 
-0.60829 -1.39818 -1.23795 -0.60705 -1.11649 -1.44575 -0.60705 -0.29833 -1.44575 
-0.60705 -0.29833 0.24899 -0.60216 -0.91626 -1.51403 -0.60216 -0.91626 0.31728 
-0.60216 -0.49856 -1.51403 -0.60216 -0.49856 0.31728 -0.59966 -1.30447 -1.32215 
-0.59414 -1.20446 -1.39173 -0.59414 -0.21036 -1.39173 -0.59414 -0.21036 0.19498 
-0.59208 -1.06781 -1.46159 -0.59208 -0.34701 -1.46159 -0.59208 -0.34701 0.26483 
-0.59081 -0.86456 -1.52002 -0.59081 -0.86456 0.32327 -0.59081 -0.55025 -1.52002 
-0.59081 -0.55025 0.32327 -0.58995 -1.49297 -1.10473 -0.58482 -1.43154 -1.18614 
-0.58477 -1.53179 -1.03448 -0.58047 -0.81243 -1.52339 -0.58047 -0.81243 0.32664 
-0.58047 -0.60239 -1.52339 -0.58047 -0.60239 0.32664 -0.57781 -1.01786 -1.47493 
-0.57781 -0.39695 -1.47493 -0.57781 -0.39695 0.27818 -0.57566 -1.16089 -1.40924 
-0.57566 -0.25393 -1.40924 -0.57566 -0.25393 0.21249 -0.57177 -1.34326 -1.27361 
-0.57117 -0.75999 -1.52413 -0.57117 -0.75999 0.32738 -0.57117 -0.65483 -1.52413 
-0.57117 -0.65483 0.32738 -0.56493 -1.24576 -1.35022 -0.56463 -0.96731 -1.48568 
-0.56463 -0.96731 0.28893 -0.56463 -0.4475 -1.48568 -0.56463 -0.4475 0.28893 
-0.56292 -1.46175 -1.13178 -0.56292 -0.70741 -1.52226 -0.56292 -0.70741 0.3255 
-0.55813 -1.11616 -1.42469 -0.55813 -0.29866 -1.42469 -0.55813 -0.29866 0.22794 
-0.55659 -1.50306 -1.06271 -0.55161 -0.91465 -1.49382 -0.55161 -0.91465 0.29707 
-0.55161 -0.50017 -1.49382 -0.55161 -0.50017 0.29707 -0.54706 -1.37814 -1.2239 
-0.54564 -1.20338 -1.36912 -0.54564 -0.21144 -1.36912 -0.54296 -1.06716 -1.44007 
-0.54296 -0.34766 -1.44007 -0.54296 -0.34766 0.24332 -0.54039 -0.86279 -1.4993 
-0.54039 -0.86279 0.30254 -0.54039 -0.55202 -1.4993 -0.54039 -0.55202 0.30254 
-0.53736 -1.28476 -1.30548 -0.53005 -0.81023 -1.50211 -0.53005 -0.81023 0.30536 
-0.53005 -0.60459 -1.50211 -0.53005 -0.60459 0.30536 -0.52935 -1.47222 -1.0901 
-0.52893 -1.01712 -1.45305 -0.52893 -0.3977 -1.45305 -0.52893 -0.3977 0.2563 
-0.52731 -1.15949 -1.38619 -0.52731 -0.25533 -1.38619 -0.52438 -1.51062 -1.0196 
-0.52404 -1.41047 -1.17109 -0.52091 -0.75769 -1.50231 -0.52091 -0.75769 0.30556 
-0.52091 -0.65713 -1.50231 -0.52091 -0.65713 0.30556 -0.51805 -0.70741 -1.50237 
-0.51805 -0.70741 0.30561 -0.51729 -1.24349 -1.32581 -0.51493 -0.96516 -1.4633 
-0.51493 -0.96516 0.26654 -0.51493 -0.44966 -1.4633 -0.51493 -0.44966 0.26654 
-0.51153 -1.32128 -1.25772 -0.51032 -1.11467 -1.40128 -0.51032 -0.30015 -1.40128 
-0.50332 -1.4397 -1.11619 -0.50223 -0.91243 -1.47095 -0.50223 -0.91243 0.2742 
-0.50223 -0.50239 -1.47095 -0.50223 -0.50239 0.2742 -0.49829 -1.20088 -1.3443 
-0.49702 -1.48042 -1.04696 -0.49525 -1.06544 -1.4163 -0.49525 -0.34938 -1.4163 
-0.49525 -0.34938 0.21954 -0.4909 -0.8603 -1.4758 -0.4909 -0.8603 0.27905 
-0.4909 -0.55452 -1.4758 -0.4909 -0.55452 0.27905 -0.49029 -1.28184 -1.27861 
-0.48756 -1.35518 -1.20714 -0.48127 -1.50306 -0.98739 -0.48088 -0.80773 -1.47813 
-0.48088 -0.80773 0.28138 -0.48088 -0.60709 -1.47813 -0.48088 -0.60709 0.28138 
-0.48043 -1.15702 -1.36091 -0.48007 -1.01447 -1.42843 -0.48007 -0.40035 -1.42843 
-0.48007 -0.40035 0.23168 -0.47695 -0.75763 -1.48033 -0.47695 -0.75763 0.28358 
-0.47695 -0.65719 -1.48033 -0.47695 -0.65719 0.28358 -0.47421 -0.70741 -1.4803 
-0.47421 -0.70741 0.28355 -0.47074 -1.44836 -1.07324 -0.47038 -1.24023 -1.29856 
-0.46625 -0.96228 -1.43817 -0.46625 -0.96228 0.24142 -0.46625 -0.45254 -1.43817 
-0.46625 -0.45254 0.24142 -0.46556 -1.3863 -1.15395 -0.46548 -1.31694 -1.2292 
-0.46373 -1.11202 -1.3756 -0.45416 -0.9096 -1.44549 -0.45416 -0.9096 0.24874 
-0.45416 -0.50522 -1.44549 -0.45416 -0.50522 0.24874 -0.45388 -1.47222 -1.01463 
-0.45139 -1.19704 -1.31672 -0.44743 -1.06199 -1.38964 -0.44743 -0.35283 -1.38964 
-0.44561 -1.41452 -1.09838 -0.44456 -1.27722 -1.24973 -0.44304 -0.8573 -1.44982 
-0.44304 -0.8573 0.25307 -0.44304 -0.55752 -1.44982 -0.44304 -0.55752 0.25307 
-0.44254 -1.34945 -1.17692 -0.43784 -0.80763 -1.45402 -0.43784 -0.80763 0.25727 
-0.43784 -0.60719 -1.45402 -0.43784 -0.60719 0.25727 -0.43392 -0.75747 -1.45609 
-0.43392 -0.75747 0.25934 -0.43392 -0.65735 -1.45609 -0.43392 -0.65735 0.25934 
-0.43373 -1.15287 -1.33291 -0.4326 -1.01089 -1.40132 -0.4326 -1.01089 0.20457 
-0.4326 -0.40392 -1.40132 -0.4315 -0.70741 -1.4561 -0.4315 -0.70741 0.25935 
-0.4278 -1.4397 -1.04066 -0.4246 -1.23516 -1.26922 -0.42167 -1.37897 -1.12231 
-0.42065 -1.31081 -1.19865 -0.41929 -0.9589 -1.41062 -0.41929 -0.9589 0.21387 
-0.41929 -0.45591 -1.41062 -0.41929 -0.45591 0.21387 -0.41851 -1.10823 -1.34772 
-0.40755 -0.90617 -1.41752 -0.40755 -0.90617 0.22076 -0.40755 -0.50865 -1.41752 
-0.40755 -0.50865 0.22076 -0.40597 -1.19175 -1.287 -0.40241 -1.05793 -1.36132 
-0.40111 -0.85691 -1.42371 -0.40111 -0.85691 0.22696 -0.40111 -0.5579 -1.42371 
-0.40111 -0.5579 0.22696 -0.40031 -1.27093 -1.21894 -0.39901 -1.3418 -1.14498 
-0.39604 -0.80729 -1.42784 -0.39604 -0.80729 0.23108 -0.39604 -0.60753 -1.42784 
-0.39604 -0.60753 0.23108 -0.39235 -0.75741 -1.42988 -0.39235 -0.75741 0.23313 
-0.39235 -0.65741 -1.42988 -0.39235 -0.65741 0.23313 -0.39004 -0.70741 -1.42985 
-0.39004 -0.70741 0.23309 -0.3897 -1.14806 -1.30321 -0.38765 -1.00632 -1.37255 
-0.38765 -1.00632 0.17579 -0.38058 -1.22851 -1.23806 -0.37765 -1.30311 -1.16633 
-0.37479 -1.1033 -1.31771 -0.37459 -0.9541 -1.38137 -0.37459 -0.9541 0.18462 
-0.37459 -0.46072 -1.38137 -0.36641 -0.90599 -1.38901 -0.36641 -0.90599 0.19225 
-0.36641 -0.50882 -1.38901 -0.36315 -1.18596 -1.25543 -0.35997 -0.85666 -1.39509 
-0.35997 -0.85666 0.19834 -0.35997 -0.55815 -1.39509 -0.35997 -0.55815 0.19834 
-0.35867 -1.05261 -1.33073 -0.35767 -1.26298 -1.18631 -0.35479 -0.80672 -1.39905 
-0.35479 -0.80672 0.20229 -0.35479 -0.6081 -1.39905 -0.35479 -0.6081 0.20229 
-0.35111 -0.75677 -1.40096 -0.35111 -0.75677 0.20421 -0.35111 -0.65805 -1.40096 
-0.35111 -0.65805 0.20421 -0.34991 -0.70741 -1.40158 -0.34991 -0.70741 0.20483 
-0.34707 -1.14201 -1.27134 -0.3443 -1.00088 -1.34155 -0.3391 -1.22151 -1.20488 
-0.33477 -0.9534 -1.35095 -0.33269 -1.09725 -1.28566 -0.32672 -0.90532 -1.35851 
-0.32199 -1.17881 -1.22199 -0.32008 -0.8558 -1.36434 -0.32008 -0.55902 -1.36434 
-0.31684 -1.04628 -1.29825 -0.31503 -0.8059 -1.36823 -0.31503 -0.8059 0.17148 
-0.31503 -0.60892 -1.36823 -0.31503 -0.60892 0.17148 -0.31235 -0.75671 -1.37075 
-0.31235 -0.75671 0.174 -0.31235 -0.65811 -1.37075 -0.31235 -0.65811 0.174 
-0.31121 -0.70741 -1.37139 -0.31121 -0.70741 0.17463 -0.30639 -1.13496 -1.23759 
-0.30582 -0.99966 -1.30919 -0.2963 -0.95209 -1.31847 -0.29232 -1.09009 -1.25166 
-0.28858 -0.90416 -1.32612 -0.28197 -0.85455 -1.33182 -0.27983 -1.0443 -1.26415 
-0.27766 -0.80578 -1.33605 -0.27766 -0.60904 -1.33605 -0.27495 -0.75654 -1.33851 
-0.27495 -0.65828 -1.33851 -0.27495 -0.65828 0.14176 -0.27405 -0.70741 -1.33933 
-0.27405 -0.70741 0.14258 -0.26895 -0.99769 -1.27504 -0.25969 -0.95039 -1.28429 
-0.25209 -0.9025 -1.2919 -0.24615 -0.85414 -1.29783 -0.2419 -0.80543 -1.30208 
-0.23935 -0.75648 -1.30463 -0.23935 -0.65834 -1.30463 -0.2385 -0.70741 -1.30548 
-0.21787 -0.90416 -1.2554 -0.21216 -0.85455 -1.26201 -0.20793 -0.80578 -1.26633 
-0.20547 -0.75654 -1.26904 -0.20465 -0.70741 -1.26993 -0.17323 -0.75671 -1.23163 
-0.41633 -1.50921 -0.97963 -0.39924 -1.45354 -1.0394 -0.38801 -1.50516 -1.02464 
-0.37764 -1.40063 -1.09228 -0.37441 -1.55546 -1.00854 -0.36824 -1.44811 -1.08275 
-0.35961 -1.60009 -0.99333 -0.35851 -1.0075 0.18219 -0.35742 -1.49984 -1.06838 
-0.35281 -1.35139 -1.13847 -0.35281 -0.95789 0.17558 -0.34516 -1.39931 -1.13075 
-0.3444 -1.55053 -1.05226 -0.33588 -1.44689 -1.12124 -0.3299 -1.59529 -1.03735 
-0.32877 -1.25266 -1.18515 -0.32494 -1.49351 -1.11021 -0.32452 -1.30137 -1.1809 
-0.32452 -1.00791 0.21801 -0.31859 -1.34973 -1.17497 -0.31859 -0.95955 0.21207 
-0.31369 -1.63898 -1.02109 -0.31235 -1.54448 -1.09436 -0.31098 -1.39762 -1.16736 
-0.31098 -0.91166 0.20447 -0.30173 -1.44492 -1.15811 -0.30173 -0.86435 0.19521 
-0.29803 -1.58924 -1.07998 -0.29663 -1.15464 -1.2224 -0.29591 -1.68239 -1.00245 
-0.29573 -1.20376 -1.22158 -0.29302 -1.25301 -1.21912 -0.29302 -1.05627 0.25623 
-0.29084 -1.49153 -1.14722 -0.29084 -0.81775 0.18433 -0.2887 -1.30178 -1.21489 
-0.2887 -1.0075 0.252 -0.28213 -1.63319 -1.06391 -0.28209 -1.35139 -1.20919 
-0.28209 -0.95789 0.24629 -0.27835 -1.53732 -1.13473 -0.27835 -0.77195 0.17184 
-0.27437 -1.39931 -1.20154 -0.27437 -0.90996 0.23865 -0.26486 -1.44689 -1.19226 
-0.26486 -0.86239 0.22937 -0.26475 -1.67574 -1.04648 -0.26428 -1.58219 -1.12066 
-0.26428 -0.72708 0.15777 -0.25946 -1.15464 -1.25446 -0.25832 -1.20394 -1.25382 
-0.25832 -1.10533 -1.25382 -0.25832 -1.10533 0.29093 -0.25564 -1.25312 -1.2513 
-0.25564 -1.05615 -1.2513 -0.25564 -1.05615 0.28841 -0.25383 -1.49351 -1.18132 
-0.25383 -0.81577 0.21842 -0.25059 -1.30303 -1.24741 -0.25059 -1.00625 0.28452 
-0.24868 -1.62603 -1.10506 -0.24868 -0.68324 0.14217 -0.24563 -1.71816 -1.02674 
-0.24395 -1.35255 -1.24158 -0.24395 -0.95672 0.27869 -0.23798 -1.54448 -1.16873 
-0.23798 -0.7648 0.20584 -0.23591 -1.40063 -1.23402 -0.23591 -0.90865 0.27113 
-0.23157 -1.66874 -1.08795 -0.22637 -1.44811 -1.22462 -0.22637 -0.86117 0.26173 
-0.22534 -1.75804 -1.0064 -0.2236 -1.58924 -1.15441 -0.2236 -0.72003 0.19151 
-0.22077 -1.15464 -1.28465 -0.21956 -1.204 -1.28403 -0.21956 -1.10528 -1.28403 
-0.21956 -1.10528 0.32114 -0.21588 -1.25395 -1.28212 -0.21588 -1.05533 -1.28212 
-0.21588 -1.05533 0.31922 -0.213 -1.71021 -1.06938 -0.21201 -1.49984 -1.2138 
-0.21201 -0.80944 0.25091 -0.2107 -1.30389 -1.27816 -0.2107 -1.00538 -1.27816 
-0.2107 -1.00538 0.31527 -0.20753 -1.63319 -1.1385 -0.20753 -0.67608 0.17561 
-0.20426 -1.35322 -1.27208 -0.20426 -0.95605 -1.27208 -0.20426 -0.95605 0.30918 
-0.20361 -1.79667 -0.98452 -0.19609 -1.40133 -1.26444 -0.19609 -0.90795 -1.26444 
-0.19609 -0.90795 0.30155 -0.19588 -1.55053 -1.20078 -0.19588 -0.75874 0.23789 
-0.19302 -1.75034 -1.0494 -0.1901 -1.67574 -1.12113 -0.18302 -1.45354 -1.25562 
-0.18302 -0.85573 -1.25562 -0.18302 -0.85573 0.29272 -0.18097 -1.59529 -1.18628 
-0.18097 -0.71398 0.22339 -0.18064 -1.83353 -0.9615 -0.18064 -1.15464 -1.31292 
-0.18064 -1.15464 0.35002 -0.17833 -1.20464 -1.31295 -0.17833 -1.10464 -1.31295 
-0.17833 -1.10464 0.35006 -0.17463 -1.25452 -1.31091 -0.17463 -1.05476 -1.31091 
-0.17463 -1.05476 0.34801 -0.17167 -1.78903 -1.02805 -0.17036 -1.71816 -1.10201 
-0.16956 -1.30414 -1.30678 -0.16956 -1.00513 -1.30678 -0.16956 -1.00513 0.34389 
-0.16826 -1.50516 -1.24439 -0.16826 -0.80412 -1.24439 -0.16826 -0.80412 0.28149 
-0.16471 -1.63898 -1.17007 -0.16471 -0.6703 0.20718 -0.16312 -1.35339 -1.30059 
-0.16312 -0.95588 -1.30059 -0.16312 -0.95588 0.33769 -0.15216 -1.55546 -1.23079 
-0.15216 -0.75382 -1.23079 -0.15216 -0.75382 0.2679 -0.15138 -1.40613 -1.29369 
-0.15138 -0.90314 -1.29369 -0.15138 -0.90314 0.3308 -0.15002 -1.75804 -1.08172 
-0.149 -1.8262 -1.00538 -0.14607 -1.68239 -1.15229 -0.13917 -1.15464 -1.33917 
-0.13917 -1.15464 0.37628 -0.13807 -1.45812 -1.28439 -0.13807 -0.85115 -1.28439 
-0.13807 -0.85115 0.3215 -0.13695 -1.60009 -1.21598 -0.13695 -0.70918 0.25309 
-0.13675 -1.2047 -1.33916 -0.13675 -1.2047 0.37627 -0.13675 -1.10458 -1.33916 
-0.13675 -1.10458 0.37627 -0.13283 -1.25486 -1.33709 -0.13283 -1.05442 -1.33709 
-0.13283 -1.05442 0.3742 -0.12814 -1.79667 -1.05999 -0.12764 -1.30453 -1.33289 
-0.12764 -1.00475 -1.33289 -0.12764 -1.00475 0.37 -0.12611 -1.72445 -1.1328 
-0.12507 -1.86174 -0.98145 -0.12325 -1.50921 -1.27271 -0.12325 -0.80006 -1.27271 
-0.12325 -0.80006 0.30981 -0.11928 -1.64427 -1.19979 -0.11928 -0.66501 0.2369 
-0.11651 -1.35682 -1.32856 -0.11651 -0.95245 -1.32856 -0.11651 -0.95245 0.36567 
-0.10694 -1.55925 -1.25867 -0.10694 -0.75002 -1.25867 -0.10694 -0.75002 0.29578 
-0.10519 -1.76417 -1.11227 -0.10512 -1.83353 -1.03702 -0.10442 -1.40951 -1.32124 
-0.10442 -0.89977 -1.32124 -0.10442 -0.89977 0.35835 -0.1003 -1.68746 -1.18163 
-0.1003 -0.62182 0.21874 -0.09993 -1.89559 -0.95631 -0.09646 -1.15464 -1.36337 
-0.09646 -1.15464 0.40048 -0.09372 -1.20486 -1.3634 -0.09372 -1.20486 0.40051 
-0.09372 -1.10442 -1.3634 -0.09372 -1.10442 0.40051 -0.0906 -1.4617 -1.3115 
-0.0906 -0.84758 -1.3115 -0.0906 -0.84758 0.34861 -0.09025 -1.60425 -1.24398 
-0.09025 -0.70503 0.28109 -0.08979 -1.25496 -1.3612 -0.08979 -1.25496 0.39831 
-0.08979 -1.05432 -1.3612 -0.08979 -1.05432 0.39831 -0.08311 -1.80241 -1.09021 
-0.08038 -1.72907 -1.16168 -0.07977 -1.30753 -1.35887 -0.07977 -1.00175 -1.35887 
-0.07977 -1.00175 0.39598 -0.07543 -1.51266 -1.29937 -0.07543 -0.79661 -1.29937 
-0.07543 -0.79661 0.33647 -0.07365 -1.92765 -0.93003 -0.07238 -1.64811 -1.22737 
-0.07238 -0.66117 0.26448 -0.06845 -1.35966 -1.35402 -0.06845 -0.94962 -1.35402 
-0.06845 -0.94962 0.39113 -0.06736 -1.88693 -0.99926 -0.06036 -1.5619 -1.28435 
-0.06036 -0.74738 -1.28435 -0.06036 -0.74738 0.32146 -0.05914 -1.76851 -1.14079 
-0.05574 -1.41239 -1.34637 -0.05574 -0.89689 -1.34637 -0.05574 -0.89689 0.38347 
-0.05339 -1.69072 -1.20888 -0.05339 -0.61855 0.24598 -0.05262 -1.15464 -1.38544 
-0.05262 -1.15464 0.42254 -0.04977 -1.20492 -1.38538 -0.04977 -1.20492 0.42249 
-0.04977 -1.10436 -1.38538 -0.04977 -1.10436 0.42249 -0.04663 -1.85769 -1.05416 
-0.04629 -1.95785 -0.90267 -0.04336 -1.60672 -1.26926 -0.04336 -0.70256 0.30637 
-0.04174 -1.46435 -1.33612 -0.04174 -0.84493 -1.33612 -0.04174 -0.84493 0.37323 
-0.04132 -1.91945 -0.97317 -0.04062 -1.25746 -1.38518 -0.04062 -1.25746 0.42229 
-0.04062 -1.05182 -1.38518 -0.04062 -1.05182 0.42229 -0.03332 -1.73199 -1.18855 
-0.03028 -1.31002 -1.38237 -0.03028 -1.31002 0.41947 -0.03028 -0.99925 -1.38237 
-0.03028 -0.99925 0.41947 -0.02772 -1.51438 -1.32314 -0.02772 -0.79489 -1.32314 
-0.02772 -0.79489 0.36025 -0.02503 -1.65061 -1.25219 -0.02503 -0.65867 0.2893 
-0.02362 -1.82537 -1.10697 -0.01906 -1.36188 -1.37689 -0.01906 -1.36188 0.414 
-0.01906 -0.9474 -1.37689 -0.01906 -0.9474 0.414 -0.01791 -1.98611 -0.87429 
-0.01408 -1.95029 -0.94578 -0.01254 -1.56339 -1.30776 -0.01254 -0.74589 -1.30776 
-0.01254 -0.74589 0.34487 -0.00775 -1.90898 -1.01485 -0.00775 -1.15464 -1.40533 
-0.00775 -1.15464 0.44243 -0.00604 -1.41454 -1.36875 -0.00604 -0.89473 -1.36875 
-0.00604 -0.89473 0.40586 -0.00574 -1.69299 -1.23329 -0.00574 -0.61628 0.27039 
0.00049 -1.20722 -1.4072 0.00049 -1.20722 0.44431 0.00049 -1.10205 -1.4072 
0.00049 -1.10205 0.44431 0.0011 -1.79048 -1.15668 0.00499 -1.60812 -1.29231 
0.00499 -0.70116 0.32942 0.00714 -1.46509 -1.358 0.00714 -0.84418 -1.358 
0.00714 -0.84418 0.39511 0.0098 -1.25966 -1.40646 0.0098 -1.25966 0.44357 
0.0098 -1.04962 -1.40646 0.0098 -1.04962 0.44357 0.01141 -2.01237 -0.84497 
0.0141 -1.97902 -0.91755 0.01415 -1.87877 -1.06921 0.01928 -1.9402 -0.9878 
0.02014 -1.31179 -1.40309 0.02014 -1.31179 0.4402 0.02014 -0.99748 -1.40309 
0.02014 -0.99748 0.4402 0.02141 -1.51504 -1.34466 0.02141 -0.79424 -1.34466 
0.02141 -0.79424 0.38176 0.02346 -1.65169 -1.2748 0.02346 -0.65759 0.31191 
0.02899 -1.7517 -1.20522 0.03149 -1.36348 -1.3971 0.03149 -1.36348 0.43421 
0.03149 -0.94579 -1.3971 0.03149 -0.94579 0.43421 0.03638 -1.56372 -1.32882 
0.03638 -0.74556 -1.32882 0.03638 -0.74556 0.36592 0.03761 -1.84541 -1.12102 
0.03804 -1.15464 -1.42299 0.03804 -1.15464 0.4601 0.04161 -2.03656 -0.81477 
0.04379 -2.0065 -0.88725 0.04381 -1.41458 -1.38852 0.04381 -1.41458 0.42563 
0.04381 -0.89469 -1.38852 0.04381 -0.89469 0.42563 0.0465 -1.20726 -1.42451 
0.0465 -1.20726 0.46161 0.0465 -1.10201 -1.42451 0.0465 -1.10201 0.46161 
0.04717 -1.96951 -0.95952 0.05349 -1.9278 -1.02816 0.05417 -1.60826 -1.31292 
0.05417 -0.70102 -1.31292 0.05417 -0.70102 0.35002 0.05615 -1.25995 -1.42341 
0.05615 -1.25995 0.46051 0.05615 -1.04933 -1.42341 0.05615 -1.04933 0.46051 
0.05707 -1.46494 -1.37737 0.05707 -1.46494 0.41447 0.05707 -0.84433 -1.37737 
0.05707 -0.84433 0.41447 0.0573 -1.7117 -1.24877 0.0573 -0.59757 0.28588 
0.06452 -1.80856 -1.1714 0.06671 -1.31208 -1.41964 0.06671 -1.31208 0.45675 
0.06671 -0.9972 -1.41964 0.06671 -0.9972 0.45675 0.07123 -1.51443 -1.36367 
0.07123 -0.79485 -1.36367 0.07123 -0.79485 0.40078 0.07261 -2.05863 -0.78377 
0.07384 -2.03111 -0.85713 0.07602 -1.89644 -1.08176 0.07668 -1.9974 -0.92954 
0.079 -1.3649 -1.41322 0.079 -1.3649 0.45033 0.079 -0.94438 -1.41322 
0.079 -0.94438 0.45033 0.08121 -1.95759 -1.00009 0.08465 -1.15464 -1.43839 
0.08465 -1.15464 0.47549 0.08626 -1.56289 -1.34747 0.08626 -0.74639 -1.34747 
0.08626 -0.74639 0.38458 0.08749 -1.66915 -1.28932 0.08749 -0.64013 0.32643 
0.09155 -1.41593 -1.40417 0.09155 -1.41593 0.44128 0.09155 -0.89335 -1.40417 
0.09155 -0.89335 0.44128 0.09287 -1.76869 -1.21859 0.09356 -1.20739 -1.43959 
0.09356 -1.20739 0.4767 0.09356 -1.10189 -1.43959 0.09356 -1.10189 0.4767 
0.10231 -1.862 -1.13361 0.10328 -1.25999 -1.43806 0.10328 -1.25999 0.47517 
0.10328 -1.04929 -1.43806 0.10328 -1.04929 0.47517 0.10433 -2.07852 -0.75204 
0.10483 -2.05372 -0.82597 0.10519 -1.46642 -1.39251 0.10519 -1.46642 0.42961 
0.10519 -0.84286 -1.39251 0.10519 -0.84286 0.42961 0.10694 -2.02315 -0.89842 
0.11065 -1.98578 -0.97069 0.11488 -1.31312 -1.43395 0.11488 -1.31312 0.47105 
0.11488 -0.99615 -1.43395 0.11488 -0.99615 0.47105 0.11611 -1.94331 -1.03912 
0.11886 -1.62482 -1.32605 0.11886 -0.68446 -1.32605 0.11886 -0.68446 0.36316 
0.11958 -1.51577 -1.37832 0.11958 -1.51577 0.41543 0.11958 -0.79351 -1.37832 
0.11958 -0.79351 0.41543 0.12231 -1.72771 -1.26104 0.12231 -0.58157 0.29815 
0.12725 -1.36579 -1.427 0.12725 -1.36579 0.46411 0.12725 -0.94349 -1.427 
0.12725 -0.94349 0.46411 0.12987 -1.82391 -1.18288 0.13195 -1.15464 -1.45148 
0.13195 -1.15464 0.48859 0.13646 -2.07402 -0.79429 0.13781 -2.04612 -0.8675 
0.14028 -1.41682 -1.4175 0.14028 -1.41682 0.45461 0.14028 -0.89246 -1.4175 
0.14028 -0.89246 0.45461 0.14078 -2.01204 -0.93973 0.14105 -1.20743 -1.45228 
0.14105 -1.20743 0.48938 0.14105 -1.10185 -1.45228 0.14105 -1.10185 0.48938 
0.14166 -1.91104 -1.09254 0.14542 -1.97188 -1.01007 0.15218 -1.26059 -1.45055 
0.15218 -1.26059 0.48766 0.15218 -1.04869 -1.45055 0.15218 -1.04869 0.48766 
0.15284 -1.68423 -1.30011 0.15284 -0.62505 0.33722 0.15399 -1.4671 -1.40533 
0.15399 -1.4671 0.44243 0.15399 -0.84218 -1.40533 0.15399 -0.84218 0.44243 
0.15706 -1.5708 -1.36425 0.15706 -1.5708 0.40136 0.15706 -0.73848 -1.36425 
0.15706 -0.73848 0.40136 0.15803 -1.7829 -1.2286 0.16398 -1.31371 -1.44591 
0.16398 -1.31371 0.48302 0.16398 -0.99557 -1.44591 0.16398 -0.99557 0.48302 
0.16827 -1.87532 -1.14319 0.16925 -2.06691 -0.83564 0.17128 -2.03599 -0.90776 
0.1753 -1.99838 -0.97968 0.17613 -1.36614 -1.43839 0.17613 -1.36614 0.4755 
0.17613 -0.94313 -1.43839 0.17613 -0.94313 0.4755 0.17984 -1.95545 -1.0477 
0.17984 -1.15464 -1.46223 0.17984 -1.15464 0.49934 0.18801 -1.74081 -1.26978 
0.18801 -0.56847 0.30689 0.18935 -1.41709 -1.42838 0.18935 -1.41709 0.46548 
0.18935 -0.89218 -1.42838 0.18935 -0.89218 0.46548 0.1904 -1.63174 -1.3407 
0.1904 -1.63174 0.37781 0.1904 -0.67754 -1.3407 0.1904 -0.67754 0.37781 
0.19048 -1.20786 -1.46284 0.19048 -1.20786 0.49995 0.19048 -1.10142 -1.46284 
0.19048 -1.10142 0.49995 0.19109 -1.52264 -1.39292 0.19109 -1.52264 0.43002 
0.19109 -0.78664 -1.39292 0.19109 -0.78664 0.43002 0.19582 -1.83633 -1.19082 
0.20165 -1.26093 -1.46057 0.20165 -1.26093 0.49767 0.20165 -1.04835 -1.46057 
0.20165 -1.04835 0.49767 0.20263 -2.05721 -0.876 0.20355 -2.08752 -0.79825 
0.20569 -2.02276 -0.94804 0.20588 -1.92182 -1.1002 0.20962 -1.98245 -1.01754 
0.21334 -1.31368 -1.4554 0.21334 -1.31368 0.49251 0.21334 -0.9956 -1.4554 
0.21334 -0.9956 0.49251 0.22418 -1.79424 -1.23522 0.22418 -0.51504 0.27233 
0.22535 -1.69048 -1.31241 0.22535 -0.6188 0.34952 0.2255 -1.36596 -1.44737 
0.2255 -1.36596 0.48448 0.2255 -0.94331 -1.44737 0.2255 -0.94331 0.48448 
0.22636 -1.47262 -1.41783 0.22636 -1.47262 0.45494 0.22636 -0.83665 -1.41783 
0.22636 -0.83665 0.45494 0.2282 -1.15464 -1.47062 0.2282 -1.15464 0.50773 
0.22903 -1.57648 -1.3763 0.22903 -1.57648 0.41341 0.22903 -0.7328 -1.3763 
0.22903 -0.7328 0.41341 0.2332 -1.88453 -1.15015 0.2365 -2.04496 -0.91523 
0.23695 -2.07821 -0.83917 0.23899 -1.2079 -1.47073 0.23899 -1.2079 0.50784 
0.23899 -1.10138 -1.47073 0.23899 -1.10138 0.50784 0.24002 -2.00749 -0.98588 
0.24441 -1.96415 -1.05386 0.25046 -1.2612 -1.46793 0.25046 -1.2612 0.50504 
0.25046 -1.04808 -1.46793 0.25046 -1.04808 0.50504 0.2611 -1.74571 -1.27999 
0.2611 -0.56356 0.3171 0.26115 -1.84425 -1.19663 0.26226 -1.4218 -1.43849 
0.26226 -1.4218 0.4756 0.26226 -0.88747 -1.43849 0.26226 -0.88747 0.4756 
0.2623 -1.31393 -1.46223 0.2623 -1.31393 0.49934 0.2623 -0.99535 -1.46223 
0.2623 -0.99535 0.49934 0.26356 -1.63645 -1.35061 0.26356 -0.67282 -1.35061 
0.26356 -0.67282 0.38772 0.26404 -1.52726 -1.40278 0.26404 -1.52726 0.43989 
0.26404 -0.78201 -1.40278 0.26404 -0.78201 0.43989 0.27075 -2.06641 -0.87871 
0.27077 -2.03018 -0.95323 0.27133 -1.92914 -1.10547 0.27474 -1.98959 -1.02256 
0.27692 -1.15464 -1.47663 0.27692 -1.15464 0.51374 0.28812 -1.208 -1.47624 
0.28812 -1.208 0.51335 0.28812 -1.10127 -1.47624 0.28812 -1.10127 0.51335 
0.29868 -1.6938 -1.32019 0.29868 -0.61547 0.3573 0.29874 -1.89056 -1.15421 
0.29934 -1.79978 -1.24176 0.29934 -0.50949 0.27887 0.29953 -1.47642 -1.42525 
0.29953 -1.47642 0.46236 0.29953 -0.83285 -1.42525 0.29953 -0.83285 0.46236 
0.29957 -1.26121 -1.47289 0.29957 -1.26121 0.51 0.29957 -1.04806 -1.47289 
0.29957 -1.04806 0.51 0.30001 -1.36776 -1.45559 0.30001 -1.36776 0.4927 
0.30001 -0.94151 -1.45559 0.30001 -0.94151 0.4927 0.30179 -1.5799 -1.38356 
0.30179 -1.5799 0.42067 0.30179 -0.72938 -1.38356 0.30179 -0.72938 0.42067 
0.30532 -2.01291 -0.9899 0.30555 -2.05145 -0.91839 0.30953 -1.96939 -1.05756 
0.32587 -1.15464 -1.48024 0.32587 -1.15464 0.51735 0.3367 -1.74945 -1.2844 
0.3367 -0.55983 0.32151 0.3367 -1.63881 -1.35559 0.3367 -0.67047 -1.35559 
0.3367 -0.67047 0.39269 0.33673 -1.84799 -1.20103 0.33673 -1.93293 -1.10818 
0.33715 -1.42301 -1.44402 0.33715 -1.42301 0.48113 0.33715 -0.88626 -1.44402 
0.33715 -0.88626 0.48113 0.33715 -1.52958 -1.40772 0.33715 -1.52958 0.44483 
0.33715 -0.77969 -1.40772 0.33715 -0.77969 0.44483 0.33717 -1.31514 -1.46776 
0.33717 -1.31514 0.50487 0.33717 -0.99414 -1.46776 0.33717 -0.99414 0.50487 
0.33717 -1.20804 -1.4793 0.33717 -1.20804 0.51641 0.33717 -1.10124 -1.4793 
0.33717 -1.10124 0.51641 0.34007 -2.07076 -0.88083 0.34008 -2.03452 -0.95535 
0.34008 -1.99321 -1.02512 0.37493 -2.05361 -0.91945 0.37493 -2.015 -0.99113 
0.37493 -1.97113 -1.0588 0.37493 -1.89271 -1.15617 0.37493 -1.80163 -1.24394 
0.37493 -1.69538 -1.32264 0.37493 -1.58104 -1.38598 0.37493 -1.47734 -1.42795 
0.37493 -1.47734 0.46505 0.37493 -1.36836 -1.45834 0.37493 -1.36836 0.49545 
0.37493 -1.26152 -1.47572 0.37493 -1.26152 0.51283 0.37493 -1.15464 -1.48145 
0.37493 -1.15464 0.51855 0.37493 -1.04776 -1.47572 0.37493 -1.04776 0.51283 
0.37493 -0.94091 -1.45834 0.37493 -0.94091 0.49545 0.37493 -0.83193 -1.42795 
0.37493 -0.83193 0.46505 0.37493 -0.72824 -1.38598 0.37493 -0.72824 0.42309 
0.37493 -0.6139 -1.32264 0.37493 -0.6139 0.35975 0.37493 -0.50764 0.28105 
0.40979 -1.99321 -1.02512 0.40979 -2.03452 -0.95535 0.41269 -1.20804 -1.4793 
0.41269 -1.20804 0.51641 0.41269 -1.10124 -1.4793 0.41269 -1.10124 0.51641 
0.41269 -1.31514 -1.46776 0.41269 -1.31514 0.50487 0.41269 -0.99414 -1.46776 
0.41269 -0.99414 0.50487 0.41272 -1.52958 -1.40772 0.41272 -1.52958 0.44483 
0.41272 -0.77969 -1.40772 0.41272 -0.77969 0.44483 0.41272 -1.42301 -1.44402 
0.41272 -1.42301 0.48113 0.41272 -0.88626 -1.44402 0.41272 -0.88626 0.48113 
0.41313 -1.93293 -1.10818 0.41313 -1.84799 -1.20103 0.41313 -0.46129 0.23814 
0.41317 -1.63881 -1.35559 0.41317 -0.67047 -1.35559 0.41317 -0.67047 0.39269 
0.41317 -1.74945 -1.2844 0.41317 -0.55983 0.32151 0.424 -1.15464 -1.48024 
0.424 -1.15464 0.51735 0.44034 -1.96939 -1.05756 0.44431 -2.05145 -0.91839 
0.44454 -2.01291 -0.9899 0.44808 -1.5799 -1.38356 0.44808 -0.72938 -1.38356 
0.44808 -0.72938 0.42067 0.44986 -1.36776 -1.45559 0.44986 -1.36776 0.4927 
0.44986 -0.94151 -1.45559 0.44986 -0.94151 0.4927 0.45029 -1.26121 -1.47289 
0.45029 -1.26121 0.51 0.45029 -1.04806 -1.47289 0.45029 -1.04806 0.51 
0.45033 -1.47642 -1.42525 0.45033 -1.47642 0.46236 0.45033 -0.83285 -1.42525 
0.45033 -0.83285 0.46236 0.45053 -1.79978 -1.24176 0.45053 -0.50949 0.27887 
0.45113 -1.89056 -1.15421 0.45118 -1.6938 -1.32019 0.45118 -0.61547 -1.32019 
0.45118 -0.61547 0.3573 0.46175 -1.208 -1.47624 0.46175 -1.208 0.51335 
0.46175 -1.10127 -1.47624 0.46175 -1.10127 0.51335 0.47295 -1.15464 -1.47663 
0.47295 -1.15464 0.51374 0.47513 -1.98959 -1.02256 0.47853 -1.92914 -1.10547 
0.4791 -2.03018 -0.95323 0.48582 -1.52726 -1.40278 0.48582 -1.52726 0.43989 
0.48582 -0.78201 -1.40278 0.48582 -0.78201 0.43989 0.48631 -1.63645 -1.35061 
0.48631 -0.67282 -1.35061 0.48631 -0.67282 0.38772 0.48757 -1.31393 -1.46223 
0.48757 -1.31393 0.49934 0.48757 -0.99535 -1.46223 0.48757 -0.99535 0.49934 
0.4876 -1.4218 -1.43849 0.4876 -1.4218 0.4756 0.4876 -0.88747 -1.43849 
0.4876 -0.88747 0.4756 0.48871 -1.84425 -1.19663 0.48871 -0.46503 0.23374 
0.48876 -1.74571 -1.27999 0.48876 -0.56356 -1.27999 0.48876 -0.56356 0.3171 
0.4994 -1.2612 -1.46793 0.4994 -1.2612 0.50504 0.4994 -1.04808 -1.46793 
0.4994 -1.04808 0.50504 0.50546 -1.96415 -1.05386 0.50984 -2.00749 -0.98588 
0.51087 -1.2079 -1.47073 0.51087 -1.2079 0.50784 0.51087 -1.10138 -1.47073 
0.51087 -1.10138 0.50784 0.51336 -2.04496 -0.91523 0.51667 -1.88453 -1.15015 
0.52083 -1.57648 -1.3763 0.52083 -0.7328 -1.3763 0.52083 -0.7328 0.41341 
0.52166 -1.15464 -1.47062 0.52166 -1.15464 0.50773 0.52351 -1.47262 -1.41783 
0.52351 -1.47262 0.45494 0.52351 -0.83665 -1.41783 0.52351 -0.83665 0.45494 
0.52436 -1.36596 -1.44737 0.52436 -1.36596 0.48448 0.52436 -0.94331 -1.44737 
0.52436 -0.94331 0.48448 0.52451 -1.69048 -1.31241 0.52451 -0.6188 -1.31241 
0.52451 -0.6188 0.34952 0.52569 -1.79424 -1.23522 0.52569 -0.51504 0.27233 
0.53653 -1.31368 -1.4554 0.53653 -1.31368 0.49251 0.53653 -0.9956 -1.4554 
0.53653 -0.9956 0.49251 0.54025 -1.98245 -1.01754 0.54399 -1.92182 -1.1002 
0.54418 -2.02276 -0.94804 0.54821 -1.26093 -1.46057 0.54821 -1.26093 0.49767 
0.54821 -1.04835 -1.46057 0.54821 -1.04835 0.49767 0.55405 -1.83633 -1.19082 
0.55405 -0.47294 0.22793 0.55878 -1.52264 -1.39292 0.55878 -0.78664 -1.39292 
0.55878 -0.78664 0.43002 0.55939 -1.20786 -1.46284 0.55939 -1.20786 0.49995 
0.55939 -1.10142 -1.46284 0.55939 -1.10142 0.49995 0.55946 -1.63174 -1.3407 
0.55946 -0.67754 -1.3407 0.55946 -0.67754 0.37781 0.56052 -1.41709 -1.42838 
0.56052 -1.41709 0.46548 0.56052 -0.89218 -1.42838 0.56052 -0.89218 0.46548 
0.56186 -1.74081 -1.26978 0.56186 -0.56847 -1.26978 0.56186 -0.56847 0.30689 
0.57002 -1.95545 -1.0477 0.57002 -1.15464 -1.46223 0.57002 -1.15464 0.49934 
0.57374 -1.36614 -1.43839 0.57374 -1.36614 0.4755 0.57374 -0.94313 -1.43839 
0.57374 -0.94313 0.4755 0.57456 -1.99838 -0.97968 0.5816 -1.87532 -1.14319 
0.5816 -0.43395 0.18029 0.58588 -1.31371 -1.44591 0.58588 -1.31371 0.48302 
0.58588 -0.99557 -1.44591 0.58588 -0.99557 0.48302 0.59184 -1.7829 -1.2286 
0.59184 -0.52638 -1.2286 0.59184 -0.52638 0.26571 0.5928 -1.5708 -1.36425 
0.5928 -0.73848 -1.36425 0.5928 -0.73848 0.40136 0.59588 -1.4671 -1.40533 
0.59588 -1.4671 0.44243 0.59588 -0.84218 -1.40533 0.59588 -0.84218 0.44243 
0.59702 -1.68423 -1.30011 0.59702 -0.62505 -1.30011 0.59702 -0.62505 0.33722 
0.59768 -1.26059 -1.45055 0.59768 -1.26059 0.48766 0.59768 -1.04869 -1.45055 
0.59768 -1.04869 0.48766 0.60445 -1.97188 -1.01007 0.60821 -1.91104 -1.09254 
0.60882 -1.20743 -1.45228 0.60882 -1.20743 0.48938 0.60882 -1.10185 -1.45228 
0.60882 -1.10185 0.48938 0.60909 -2.01204 -0.93973 0.60958 -1.41682 -1.4175 
0.60958 -1.41682 0.45461 0.60958 -0.89246 -1.4175 0.60958 -0.89246 0.45461 
0.61791 -1.15464 -1.45148 0.61791 -1.15464 0.48859 0.62 -1.82391 -1.18288 
0.62 -0.48536 0.21999 0.62262 -1.36579 -1.427 0.62262 -1.36579 0.46411 
0.62262 -0.94349 -1.427 0.62262 -0.94349 0.46411 0.62756 -1.72771 -1.26104 
0.62756 -0.58157 -1.26104 0.62756 -0.58157 0.29815 0.63029 -1.51577 -1.37832 
0.63029 -0.79351 -1.37832 0.63029 -0.79351 0.41543 0.631 -1.62482 -1.32605 
0.631 -0.68446 -1.32605 0.631 -0.68446 0.36316 0.63375 -1.94331 -1.03912 
0.63499 -1.31312 -1.43395 0.63499 -1.31312 0.47105 0.63499 -0.99615 -1.43395 
0.63499 -0.99615 0.47105 0.63921 -1.98578 -0.97069 0.64468 -1.46642 -1.39251 
0.64468 -1.46642 0.42961 0.64468 -0.84286 -1.39251 0.64468 -0.84286 0.42961 
0.64658 -1.25999 -1.43806 0.64658 -1.25999 0.47517 0.64658 -1.04929 -1.43806 
0.64658 -1.04929 0.47517 0.64756 -1.862 -1.13361 0.64756 -0.44728 0.17072 
0.6563 -1.20739 -1.43959 0.6563 -1.20739 0.4767 0.6563 -1.10189 -1.43959 
0.6563 -1.10189 0.4767 0.657 -1.76869 -1.21859 0.657 -0.54058 -1.21859 
0.657 -0.54058 0.25569 0.65832 -1.41593 -1.40417 0.65832 -1.41593 0.44128 
0.65832 -0.89335 -1.40417 0.65832 -0.89335 0.44128 0.66238 -1.66915 -1.28932 
0.66238 -0.64013 -1.28932 0.66238 -0.64013 0.32643 0.66361 -1.56289 -1.34747 
0.66361 -0.74639 -1.34747 0.66361 -0.74639 0.38458 0.66522 -1.15464 -1.43839 
0.66522 -1.15464 0.47549 0.66866 -1.95759 -1.00009 0.67087 -1.3649 -1.41322 
0.67087 -1.3649 0.45033 0.67087 -0.94438 -1.41322 0.67087 -0.94438 0.45033 
0.67319 -1.9974 -0.92954 0.67384 -1.89644 -1.08176 0.67863 -1.51443 -1.36367 
0.67863 -0.79485 -1.36367 0.67863 -0.79485 0.40078 0.68316 -1.31208 -1.41964 
0.68316 -1.31208 0.45675 0.68316 -0.9972 -1.41964 0.68316 -0.9972 0.45675 
0.68534 -1.80856 -1.1714 0.68534 -0.50072 0.2085 0.69256 -1.7117 -1.24877 
0.69256 -0.59757 -1.24877 0.69256 -0.59757 0.28588 0.6928 -1.46494 -1.37737 
0.6928 -1.46494 0.41447 0.6928 -0.84433 -1.37737 0.6928 -0.84433 0.41447 
0.69371 -1.25995 -1.42341 0.69371 -1.25995 0.46051 0.69371 -1.04933 -1.42341 
0.69371 -1.04933 0.46051 0.69569 -1.60826 -1.31292 0.69569 -0.70102 -1.31292 
0.69569 -0.70102 0.35002 0.69637 -1.9278 -1.02816 0.7027 -1.96951 -0.95952 
0.70337 -1.20726 -1.42451 0.70337 -1.20726 0.46161 0.70337 -1.10201 -1.42451 
0.70337 -1.10201 0.46161 0.70606 -1.41458 -1.38852 0.70606 -1.41458 0.42563 
0.70606 -0.89469 -1.38852 0.70606 -0.89469 0.42563 0.71182 -1.15464 -1.42299 
0.71182 -1.15464 0.4601 0.71225 -1.84541 -1.12102 0.71349 -1.56372 -1.32882 
0.71349 -0.74556 -1.32882 0.71349 -0.74556 0.36592 0.71838 -1.36348 -1.3971 
0.71838 -1.36348 0.43421 0.71838 -0.94579 -1.3971 0.71838 -0.94579 0.43421 
0.72088 -1.7517 -1.20522 0.72088 -0.55758 0.24232 0.7264 -1.65169 -1.2748 
0.7264 -0.65759 -1.2748 0.7264 -0.65759 0.31191 0.72846 -1.51504 -1.34466 
0.72846 -0.79424 -1.34466 0.72846 -0.79424 0.38176 0.72973 -1.31179 -1.40309 
0.72973 -1.31179 0.4402 0.72973 -0.99748 -1.40309 0.72973 -0.99748 0.4402 
0.73059 -1.9402 -0.9878 0.73572 -1.87877 -1.06921 0.73577 -1.97902 -0.91755 
0.74007 -1.25966 -1.40646 0.74007 -1.25966 0.44357 0.74007 -1.04962 -1.40646 
0.74007 -1.04962 0.44357 0.74273 -1.46509 -1.358 0.74273 -1.46509 0.39511 
0.74273 -0.84418 -1.358 0.74273 -0.84418 0.39511 0.74487 -1.60812 -1.29231 
0.74487 -0.70116 -1.29231 0.74487 -0.70116 0.32942 0.74877 -1.79048 -1.15668 
0.74877 -0.51879 0.19379 0.74937 -1.20722 -1.4072 0.74937 -1.20722 0.44431 
0.74937 -1.10205 -1.4072 0.74937 -1.10205 0.44431 0.75561 -1.69299 -1.23329 
0.75561 -0.61628 -1.23329 0.75561 -0.61628 0.27039 0.75591 -1.41454 -1.36875 
0.75591 -1.41454 0.40586 0.75591 -0.89473 -1.36875 0.75591 -0.89473 0.40586 
0.75762 -1.90898 -1.01485 0.75762 -1.15464 -1.40533 0.75762 -1.15464 0.44243 
0.7624 -1.56339 -1.30776 0.7624 -0.74589 -1.30776 0.7624 -0.74589 0.34487 
0.76394 -1.95029 -0.94578 0.76893 -1.36188 -1.37689 0.76893 -1.36188 0.414 
0.76893 -0.9474 -1.37689 0.76893 -0.9474 0.414 0.77348 -1.82537 -1.10697 
0.7749 -1.65061 -1.25219 0.7749 -0.65867 -1.25219 0.7749 -0.65867 0.2893 
0.77758 -1.51438 -1.32314 0.77758 -0.79489 -1.32314 0.77758 -0.79489 0.36025 
0.78015 -1.31002 -1.38237 0.78015 -1.31002 0.41947 0.78015 -0.99925 -1.38237 
0.78015 -0.99925 0.41947 0.78318 -1.73199 -1.18855 0.78318 -0.57729 0.22566 
0.79049 -1.25746 -1.38518 0.79049 -1.25746 0.42229 0.79049 -1.05182 -1.38518 
0.79049 -1.05182 0.42229 0.79119 -1.91945 -0.97317 0.7916 -1.46435 -1.33612 
0.7916 -0.84493 -1.33612 0.7916 -0.84493 0.37323 0.79323 -1.60672 -1.26926 
0.79323 -0.70256 -1.26926 0.79323 -0.70256 0.30637 0.79649 -1.85769 -1.05416 
0.79963 -1.20492 -1.38538 0.79963 -1.20492 0.42249 0.79963 -1.10436 -1.38538 
0.79963 -1.10436 0.42249 0.80249 -1.15464 -1.38544 0.80249 -1.15464 0.42254 
0.80325 -1.69072 -1.20888 0.80325 -0.61855 0.24598 0.8056 -1.41239 -1.34637 
0.8056 -1.41239 0.38347 0.8056 -0.89689 -1.34637 0.8056 -0.89689 0.38347 
0.80901 -1.76851 -1.14079 0.81022 -1.5619 -1.28435 0.81022 -0.74738 -1.28435 
0.81022 -0.74738 0.32146 0.81722 -1.88693 -0.99926 0.81831 -1.35966 -1.35402 
0.81831 -1.35966 0.39113 0.81831 -0.94962 -1.35402 0.81831 -0.94962 0.39113 
0.82225 -1.64811 -1.22737 0.82225 -0.66117 -1.22737 0.82225 -0.66117 0.26448 
0.82352 -1.92765 -0.93003 0.82529 -1.51266 -1.29937 0.82529 -0.79661 -1.29937 
0.82529 -0.79661 0.33647 0.82964 -1.30753 -1.35887 0.82964 -1.30753 0.39598 
0.82964 -1.00175 -1.35887 0.82964 -1.00175 0.39598 0.83025 -1.72907 -1.16168 
0.83025 -0.58021 0.19879 0.83298 -1.80241 -1.09021 0.83966 -1.25496 -1.3612 
0.83966 -1.25496 0.39831 0.83966 -1.05432 -1.3612 0.83966 -1.05432 0.39831 
0.84011 -1.60425 -1.24398 0.84011 -0.70503 -1.24398 0.84011 -0.70503 0.28109 
0.84047 -1.4617 -1.3115 0.84047 -0.84758 -1.3115 0.84047 -0.84758 0.34861 
0.84359 -1.20486 -1.3634 0.84359 -1.20486 0.40051 0.84359 -1.10442 -1.3634 
0.84359 -1.10442 0.40051 0.84633 -1.15464 -1.36337 0.84633 -1.15464 0.40048 
0.8498 -1.89559 -0.95631 0.85016 -1.68746 -1.18163 0.85016 -0.62182 0.21874 
0.85429 -1.40951 -1.32124 0.85429 -1.40951 0.35835 0.85429 -0.89977 -1.32124 
0.85429 -0.89977 0.35835 0.85498 -1.83353 -1.03702 0.85506 -1.76417 -1.11227 
0.85681 -1.55925 -1.25867 0.85681 -0.75002 -1.25867 0.85681 -0.75002 0.29578 
0.86638 -1.35682 -1.32856 0.86638 -1.35682 0.36567 0.86638 -0.95245 -1.32856 
0.86638 -0.95245 0.36567 0.86666 -1.91945 -0.8977 0.86914 -1.64427 -1.19979 
0.86914 -0.66501 0.2369 0.87311 -1.50921 -1.27271 0.87311 -0.80006 -1.27271 
0.87311 -0.80006 0.30981 0.87493 -1.86174 -0.98145 0.87598 -1.72445 -1.1328 
0.8775 -1.30453 -1.33289 0.8775 -1.30453 0.37 0.8775 -1.00475 -1.33289 
0.8775 -1.00475 0.37 0.878 -1.79667 -1.05999 0.8827 -1.25486 -1.33709 
0.8827 -1.25486 0.3742 0.8827 -1.05442 -1.33709 0.8827 -1.05442 0.3742 
0.88662 -1.2047 -1.33916 0.88662 -1.2047 0.37627 0.88662 -1.10458 -1.33916 
0.88662 -1.10458 0.37627 0.88681 -1.60009 -1.21598 0.88681 -0.70918 -1.21598 
0.88681 -0.70918 0.25309 0.88794 -1.45812 -1.28439 0.88794 -0.85115 -1.28439 
0.88794 -0.85115 0.3215 0.88904 -1.15464 -1.33917 0.88904 -1.15464 0.37628 
0.89274 -1.88693 -0.92373 0.89594 -1.68239 -1.15229 0.89594 -0.62689 0.1894 
0.89886 -1.8262 -1.00538 0.89989 -1.75804 -1.08172 0.90125 -1.40613 -1.29369 
0.90125 -1.40613 0.3308 0.90125 -0.90314 -1.29369 0.90125 -0.90314 0.3308 
0.90202 -1.55546 -1.23079 0.90202 -0.75382 -1.23079 0.90202 -0.75382 0.2679 
0.91299 -1.35339 -1.30059 0.91299 -1.35339 0.33769 0.91299 -0.95588 -1.30059 
0.91299 -0.95588 0.33769 0.91457 -1.63898 -1.17007 0.91457 -0.6703 0.20718 
0.91813 -1.50516 -1.24439 0.91813 -0.80412 -1.24439 0.91813 -0.80412 0.28149 
0.91943 -1.30414 -1.30678 0.91943 -1.30414 0.34389 0.91943 -1.00513 -1.30678 
0.91943 -1.00513 0.34389 0.92023 -1.71816 -1.10201 0.92153 -1.78903 -1.02805 
0.9245 -1.25452 -1.31091 0.9245 -1.25452 0.34801 0.9245 -1.05476 -1.31091 
0.9245 -1.05476 0.34801 0.92819 -1.20464 -1.31295 0.92819 -1.20464 0.35006 
0.92819 -1.10464 -1.31295 0.92819 -1.10464 0.35006 0.9305 -1.83353 -0.9615 
0.9305 -1.15464 -1.31292 0.9305 -1.15464 0.35002 0.93084 -1.59529 -1.18628 
0.93084 -0.71398 0.22339 0.93289 -1.45354 -1.25562 0.93289 -0.85573 -1.25562 
0.93289 -0.85573 0.29272 0.93996 -1.67574 -1.12113 0.94289 -1.75034 -1.0494 
0.94575 -1.55053 -1.20078 0.94575 -0.75874 -1.20078 0.94575 -0.75874 0.23789 
0.94595 -1.40133 -1.26444 0.94595 -0.90795 -1.26444 0.94595 -0.90795 0.30155 
0.94764 -1.85769 -0.90301 0.95347 -1.79667 -0.98452 0.95413 -1.35322 -1.27208 
0.95413 -0.95605 -1.27208 0.95413 -0.95605 0.30918 0.95739 -1.63319 -1.1385 
0.95739 -0.67608 0.17561 0.96057 -1.30389 -1.27816 0.96057 -1.00538 -1.27816 
0.96057 -1.00538 0.31527 0.96187 -1.49984 -1.2138 0.96187 -0.80944 -1.2138 
0.96187 -0.80944 0.25091 0.9627 -1.87877 -0.84223 0.96287 -1.71021 -1.06938 
0.96575 -1.25395 -1.28212 0.96575 -1.05533 -1.28212 0.96943 -1.204 -1.28403 
0.96943 -1.10528 -1.28403 0.97063 -1.15464 -1.28465 0.97347 -1.58924 -1.15441 
0.97347 -0.72003 0.19151 0.97521 -1.75804 -1.0064 0.97624 -1.44811 -1.22462 
0.97624 -0.86117 -1.22462 0.97624 -0.86117 0.26173 0.98144 -1.66874 -1.08795 
0.98369 -1.80241 -0.93949 0.98577 -1.40063 -1.23402 0.98577 -0.90865 -1.23402 
0.98785 -1.54448 -1.16873 0.98785 -0.7648 0.20584 0.99382 -1.35255 -1.24158 
0.99382 -0.95672 -1.24158 0.99549 -1.71816 -1.02674 0.99855 -1.62603 -1.10506 
1.00046 -1.30303 -1.24741 1.00046 -1.00625 -1.24741 1.00046 -1.82537 -0.87999 
1.0037 -1.49351 -1.18132 1.0037 -0.81577 -1.18132 1.00551 -1.25312 -1.2513 
1.00551 -1.05615 -1.2513 1.00576 -1.76417 -0.96157 1.00819 -1.20394 -1.25382 
1.00819 -1.10533 -1.25382 1.00933 -1.15464 -1.25446 1.01415 -1.58219 -1.12066 
1.01451 -1.84541 -0.81877 1.01462 -1.67574 -1.04648 1.01472 -1.44689 -1.19226 
1.01472 -0.86239 -1.19226 1.02424 -1.39931 -1.20154 1.02424 -0.90996 -1.20154 
1.02629 -1.72445 -0.98249 1.02821 -1.53732 -1.13473 1.03196 -1.35139 -1.20919 
1.03196 -0.95789 -1.20919 1.03199 -1.63319 -1.06391 1.03428 -1.76851 -0.91552 
1.03857 -1.30178 -1.21489 1.03857 -1.0075 -1.21489 1.04071 -1.49153 -1.14722 
1.04071 -0.81775 -1.14722 1.04288 -1.25301 -1.21912 1.04288 -1.05627 -1.21912 
1.04559 -1.20376 -1.22158 1.04559 -1.10551 -1.22158 1.04578 -1.68239 -1.00245 
1.04649 -1.15464 -1.2224 1.04789 -1.58924 -1.07998 1.05159 -1.44492 -1.15811 
1.05159 -0.86435 -1.15811 1.05517 -1.72907 -0.93676 1.06085 -1.39762 -1.16736 
1.06085 -0.91166 -1.16736 1.06221 -1.54448 -1.09436 1.06356 -1.63898 -1.02109 
1.06845 -1.34973 -1.17497 1.06845 -0.95955 -1.17497 1.07439 -1.30137 -1.1809 
1.07439 -1.00791 -1.1809 1.0748 -1.49351 -1.11021 1.07863 -1.25266 -1.18515 
1.07863 -1.05662 -1.18515 1.07977 -1.59529 -1.03735 1.08119 -1.20371 -1.1877 
1.08119 -1.10557 -1.1877 1.08204 -1.15464 -1.18855 1.08575 -1.44689 -1.12124 
1.08575 -0.86239 -1.12124 1.09427 -1.55053 -1.05226 1.09503 -1.39931 -1.13075 
1.09503 -0.90996 -1.13075 1.10267 -1.35139 -1.13847 1.10267 -0.95789 -1.13847 
1.10838 -1.30178 -1.14508 1.10838 -1.0075 -1.14508 1.11261 -1.25301 -1.1494 
1.11261 -1.05627 -1.1494 1.11507 -1.20376 -1.15211 1.11507 -1.10551 -1.15211 
1.11588 -1.15464 -1.153 1.1275 -0.90865 -1.09228 1.13507 -0.95672 -1.10033 
1.1409 -1.00625 -1.10697 1.14479 -1.05615 -1.11202 -0.10164 -2.74839 -0.40574 
-0.09 -2.6957 -0.46863 -0.08626 -2.79739 -0.39056 -0.07787 -2.74667 -0.45345 
-0.07219 -2.64014 -0.52941 -0.06289 -2.69213 -0.5161 -0.06285 -2.7959 -0.43838 
-0.05121 -2.74322 -0.50127 -0.05057 -2.58723 -0.58229 -0.04776 -2.84073 -0.42139 
-0.04294 -2.63534 -0.57411 -0.03717 -2.79326 -0.48497 -0.03412 -2.68755 -0.56105 
-0.03069 -2.88461 -0.40306 -0.0298 -2.48713 -0.63367 -0.02591 -2.53703 -0.62862 
-0.02591 -2.24026 0.62243 -0.02289 -2.73916 -0.54629 -0.02248 -2.83825 -0.46827 
-0.02008 -2.58656 -0.62198 -0.01252 -2.63464 -0.61393 -0.00929 -2.78947 -0.53018 
-0.00587 -2.88211 -0.45041 -0.00312 -2.68212 -0.6044 -8e-05 -2.43777 -0.67375 
0.00238 -2.48702 -0.67104 0.00552 -2.8341 -0.51497 0.00661 -2.53579 -0.66673 
0.00661 -2.2415 0.66054 0.0077 -2.73384 -0.59003 0.01231 -2.58539 -0.66012 
0.01231 -2.1919 0.65393 0.01262 -2.92473 -0.43141 0.01996 -2.63332 -0.6524 
0.01996 -2.14397 0.64621 0.02072 -2.78454 -0.57391 0.02171 -2.87828 -0.4973 
0.02924 -2.68089 -0.64288 0.02924 -2.0964 0.6367 0.03295 -2.966 -0.41134 
0.03295 -2.38865 -0.7102 0.0338 -2.43771 -0.70935 0.0338 -2.33958 -0.70935 
0.03522 -2.8293 -0.559 0.03635 -2.48666 -0.70679 0.03635 -2.29063 -0.70679 
0.03635 -2.29063 0.70061 0.03987 -2.92146 -0.47832 0.04019 -2.72752 -0.63186 
0.04019 -2.04977 0.62567 0.0406 -2.53538 -0.70255 0.0406 -2.24191 0.69636 
0.04654 -2.58374 -0.69661 0.04654 -2.19355 0.69043 0.05143 -2.87299 -0.54273 
0.05277 -2.77849 -0.61601 0.05277 -1.9988 0.60982 0.05414 -2.63163 -0.68901 
0.05414 -2.14566 0.68282 0.05982 -2.96307 -0.45841 0.0634 -2.67893 -0.67975 
0.0634 -2.09836 0.67357 0.0671 -2.82325 -0.60163 0.0671 -1.95404 0.59544 
0.0685 -2.38865 -0.74404 0.06921 -2.9164 -0.5241 0.06939 -2.43777 -0.74323 
0.06939 -2.33952 -0.74323 0.0721 -2.48702 -0.74077 0.0721 -2.29027 -0.74077 
0.0721 -2.29027 0.73458 0.07428 -2.72553 -0.66887 0.07428 -2.05176 0.66268 
0.07642 -2.53579 -0.73654 0.07642 -2.2415 -0.73654 0.07642 -2.2415 0.73035 
0.08071 -3.00252 -0.43717 0.083 -2.8672 -0.58555 0.083 -1.91009 0.57937 
0.08303 -2.58539 -0.73083 0.08303 -2.1919 -0.73083 0.08303 -2.1919 0.72465 
0.08677 -2.77133 -0.65637 0.08677 -2.00596 0.65019 0.0887 -2.95846 -0.50414 
0.09075 -2.63332 -0.72319 0.09075 -2.14397 -0.72319 0.09075 -2.14397 0.717 
0.10026 -2.68089 -0.71391 0.10026 -2.0964 -0.71391 0.10026 -2.0964 0.70772 
0.10037 -2.90974 -0.56812 0.10037 -1.86755 0.56194 0.10084 -2.8162 -0.64231 
0.10084 -1.96109 0.63612 0.10566 -2.38865 -0.7761 0.1068 -2.43795 -0.77547 
0.1068 -2.33934 -0.77547 0.1068 -2.33934 0.76928 0.10923 -2.99818 -0.48322 
0.10948 -2.48713 -0.77295 0.10948 -2.29016 -0.77295 0.10948 -2.29016 0.76676 
0.11129 -2.72752 -0.70296 0.11129 -2.04977 0.69678 0.11453 -3.05937 -0.40164 
0.11453 -2.53703 -0.76906 0.11453 -2.24026 -0.76906 0.11453 -2.24026 0.76287 
0.11644 -2.86004 -0.62671 0.11644 -1.91725 0.62052 0.11949 -2.95217 -0.54839 
0.11949 -1.82512 0.5422 0.12117 -2.58656 -0.76323 0.12117 -2.19073 -0.76323 
0.12117 -2.19073 0.75704 0.12714 -2.77849 -0.69037 0.12714 -1.9988 0.68419 
0.12922 -2.63464 -0.75566 0.12922 -2.14265 -0.75566 0.12922 -2.14265 0.74948 
0.13129 -3.03642 -0.46114 0.13355 -2.90275 -0.6096 0.13355 -1.87454 0.60341 
0.13875 -2.68212 -0.74627 0.13875 -2.09517 -0.74627 0.13875 -2.09517 0.74008 
0.13978 -2.99205 -0.52805 0.13978 -1.78524 0.52186 0.14152 -2.82325 -0.67605 
0.14152 -1.95404 0.66987 0.14436 -2.38865 -0.8063 0.14436 -2.38865 0.80011 
0.14556 -2.43801 -0.80568 0.14556 -2.33928 -0.80568 0.14556 -2.33928 0.79949 
0.14924 -2.48795 -0.80376 0.14924 -2.28934 -0.80376 0.14924 -2.28934 0.79758 
0.15212 -2.94422 -0.59103 0.15212 -1.83307 0.58484 0.15229 -3.11278 -0.36388 
0.15312 -2.73384 -0.73545 0.15312 -2.04345 0.72926 0.15442 -2.5379 -0.79981 
0.15442 -2.23939 -0.79981 0.15442 -2.23939 0.79362 0.15759 -2.8672 -0.66015 
0.15759 -1.91009 0.65397 0.16086 -2.58723 -0.79372 0.16086 -2.19006 -0.79372 
0.16086 -2.19006 0.78754 0.16151 -3.03068 -0.50616 0.16151 -1.74661 0.49998 
0.16734 -3.0917 -0.42465 0.16734 -1.68559 0.41847 0.16904 -2.63534 -0.78609 
0.16904 -2.14195 -0.78609 0.16904 -2.14195 0.7799 0.16924 -2.78454 -0.72243 
0.16924 -1.99275 0.71624 0.1721 -2.98434 -0.57105 0.1721 -1.79295 0.56486 
0.17503 -2.90974 -0.64278 0.17503 -1.86755 0.63659 0.1821 -2.68755 -0.77726 
0.1821 -2.08974 0.77108 0.18415 -2.8293 -0.70793 0.18415 -1.94799 0.70174 
0.18448 -3.06754 -0.48314 0.18448 -2.38865 -0.83456 0.18448 -2.38865 0.82838 
0.18448 -1.70975 0.47696 0.18679 -2.43865 -0.8346 0.18679 -2.33864 -0.8346 
0.18679 -2.33864 0.82841 0.19049 -2.48852 -0.83255 0.19049 -2.28877 -0.83255 
0.19049 -2.28877 0.82637 0.19334 -3.16181 -0.32453 0.19345 -3.02304 -0.54969 
0.19345 -1.75425 0.54351 0.19476 -2.95217 -0.62365 0.19476 -1.82512 0.61747 
0.19556 -2.53815 -0.82843 0.19556 -2.23914 -0.82843 0.19556 -2.23914 0.82224 
0.19686 -2.73916 -0.76603 0.19686 -2.03813 0.75985 0.20042 -2.87299 -0.69172 
0.20042 -1.9043 0.68553 0.202 -2.5874 -0.82223 0.202 -2.18989 -0.82223 
0.202 -2.18989 0.81605 0.20665 -3.14299 -0.38578 0.21296 -2.78947 -0.75244 
0.21296 -1.98782 0.74625 0.21374 -2.64014 -0.81534 0.21374 -2.13715 -0.81534 
0.21374 -2.13715 0.80915 0.2151 -2.99205 -0.60337 0.2151 -1.78524 0.59718 
0.21612 -3.0602 -0.52702 0.21612 -1.71709 0.52084 0.21905 -2.9164 -0.67394 
0.21905 -1.86089 0.66775 0.22141 -3.1916 -0.29682 0.22225 -3.12094 -0.44538 
0.22225 -1.65635 0.4392 0.22595 -2.38865 -0.86082 0.22595 -2.38865 0.85464 
0.22705 -2.69213 -0.80604 0.22705 -2.08516 0.79985 0.22817 -2.8341 -0.73763 
0.22817 -1.94319 0.73145 0.22837 -2.4387 -0.86081 0.22837 -2.4387 0.85462 
0.22837 -2.33859 -0.86081 0.22837 -2.33859 0.85462 0.23229 -2.48887 -0.85874 
0.23229 -2.28842 -0.85874 0.23229 -2.28842 0.85255 0.2337 -3.17421 -0.35875 
0.23699 -3.03068 -0.58163 0.23699 -1.74661 0.57545 0.23749 -2.53853 -0.85454 
0.23749 -2.23876 -0.85454 0.23749 -2.23876 0.84835 0.23901 -2.95846 -0.65445 
0.23901 -1.81883 0.64826 0.24006 -3.09575 -0.50309 0.24006 -1.68154 0.49691 
0.24188 -2.74322 -0.79435 0.24188 -2.03407 0.78817 0.24584 -2.87828 -0.72143 
0.24584 -1.89901 0.71525 0.24833 -3.15346 -0.41935 0.24833 -1.62383 0.41316 
0.24861 -2.59083 -0.85021 0.24861 -2.18646 -0.85021 0.24861 -2.18646 0.84402 
0.25818 -2.79326 -0.78032 0.25818 -1.98403 0.77414 0.25993 -2.99818 -0.63392 
0.25993 -1.77911 0.62773 0.26001 -3.06754 -0.55866 0.26001 -1.70975 0.55248 
0.2607 -2.64351 -0.84289 0.2607 -2.13378 -0.84289 0.2607 -2.13378 0.8367 
0.26198 -3.20352 -0.33086 0.26483 -2.92146 -0.70328 0.26483 -1.85583 0.69709 
0.26519 -3.1296 -0.47796 0.26519 -1.64769 0.47177 0.26866 -2.38865 -0.88501 
0.26866 -2.38865 0.87883 0.2714 -2.43887 -0.88505 0.2714 -2.43887 0.87886 
0.2714 -2.33842 -0.88505 0.2714 -2.33842 0.87886 0.27452 -2.6957 -0.83315 
0.27452 -2.08159 0.82696 0.27488 -2.83825 -0.76563 0.27488 -1.93904 0.75944 
0.27533 -2.48896 -0.88285 0.27533 -2.48896 0.87666 0.27533 -2.28833 -0.88285 
0.27533 -2.28833 0.87666 0.27572 -3.1843 -0.3921 0.28201 -3.03642 -0.61185 
0.28201 -1.74087 0.60567 0.28474 -2.96307 -0.68333 0.28474 -1.81422 0.67714 
0.28535 -2.54153 -0.88052 0.28535 -2.54153 0.87433 0.28535 -2.23576 -0.88052 
0.28535 -2.23576 0.87433 0.2897 -2.74667 -0.82101 0.2897 -2.03062 0.81483 
0.29147 -3.16166 -0.45168 0.29147 -1.61563 0.44549 0.29196 -3.23141 -0.30135 
0.29274 -2.88211 -0.74902 0.29274 -1.89518 0.74283 0.29668 -2.59366 -0.87567 
0.29668 -2.18363 -0.87567 0.29668 -2.18363 0.86948 0.29777 -3.12094 -0.5209 
0.29777 -1.65635 0.51472 0.30395 -3.21303 -0.36393 0.30476 -2.7959 -0.806 
0.30476 -1.98139 0.79982 0.30598 -3.00252 -0.66244 0.30598 -1.77477 0.65625 
0.30938 -2.6464 -0.86801 0.30938 -2.13089 -0.86801 0.30938 -2.13089 0.86183 
0.31173 -2.92473 -0.73052 0.31173 -1.85256 0.72434 0.3125 -2.38865 -0.90708 
0.3125 -2.38865 0.9009 0.31535 -2.43892 -0.90703 0.31535 -2.43892 0.90084 
0.31535 -2.33837 -0.90703 0.31535 -2.33837 0.90084 0.31849 -3.0917 -0.5758 
0.31849 -1.68559 0.56962 0.31883 -3.19185 -0.42432 0.32176 -2.84073 -0.79091 
0.32176 -1.93656 0.78472 0.32308 -3.25716 -0.27108 0.32338 -2.69836 -0.85776 
0.32338 -2.07893 0.85158 0.3238 -3.15346 -0.49482 0.3238 -1.62383 0.48863 
0.3245 -2.49147 -0.90683 0.3245 -2.49147 0.90065 0.3245 -2.28582 -0.90683 
0.3245 -2.28582 0.90065 0.33181 -2.966 -0.7102 0.33181 -1.81129 0.70401 
0.33425 -3.24051 -0.33424 0.33484 -2.54403 -0.90401 0.33484 -2.54403 0.89783 
0.33484 -2.23326 -0.90401 0.33484 -2.23326 0.89783 0.33741 -2.74839 -0.84479 
0.33741 -2.0289 0.83861 0.34009 -2.88461 -0.77383 0.34009 -1.89268 0.76765 
0.34151 -3.05937 -0.62862 0.34151 -1.71792 0.62243 0.3455 -3.29122 -0.17539 
0.34606 -2.59588 -0.89854 0.34606 -2.59588 0.89235 0.34606 -2.18141 -0.89854 
0.34606 -2.18141 0.89235 0.34721 -3.22011 -0.39594 0.35104 -3.1843 -0.46742 
0.35104 -1.59299 0.46124 0.35258 -2.79739 -0.8294 0.35258 -1.9799 0.82322 
0.354 -3.28012 -0.24022 0.35737 -3.14299 -0.5365 0.35737 -2.38865 -0.92697 
0.35737 -2.38865 0.92079 0.35737 -1.6343 0.53031 0.35908 -2.64855 -0.8904 
0.35908 -2.12874 -0.8904 0.35908 -2.12874 0.88421 0.35938 -2.927 -0.75493 
0.35938 -1.85029 0.74875 0.36437 -3.26512 -0.30418 0.36562 -2.44123 -0.92885 
0.36562 -2.44123 0.92267 0.36562 -2.33606 -0.92885 0.36562 -2.33606 0.92267 
0.36622 -3.02449 -0.67833 0.36622 -1.7528 0.67214 0.37011 -2.84212 -0.81396 
0.37011 -1.93517 0.80777 0.37226 -2.6991 -0.87965 0.37226 -2.07819 -0.87965 
0.37226 -2.07819 0.87346 0.37492 -2.49366 -0.92811 0.37492 -2.49366 0.92192 
0.37492 -2.28363 -0.92811 0.37492 -2.28363 0.92192 0.37653 -3.24637 -0.36662 
0.37922 -3.21303 -0.4392 0.37922 -1.56426 0.43301 0.37927 -3.11278 -0.59086 
0.37927 -1.66451 0.58467 0.38233 -3.31222 -0.14107 0.3844 -3.17421 -0.50945 
0.3844 -1.60308 0.50326 0.38526 -2.5458 -0.92474 0.38526 -2.5458 0.91855 
0.38526 -2.23149 -0.92474 0.38526 -2.23149 0.91855 0.38586 -3.30092 -0.20877 
0.38653 -2.74905 -0.8663 0.38653 -2.02824 0.86012 0.38859 -2.8857 -0.79645 
0.38859 -1.89159 0.79026 0.39411 -2.98571 -0.72686 0.39411 -1.79158 0.72068 
0.39553 -3.28773 -0.27319 0.39661 -2.59749 -0.91875 0.39661 -2.59749 0.91256 
0.39661 -2.1798 -0.91875 0.39661 -2.1798 0.91256 0.4015 -2.79772 -0.85046 
0.4015 -1.97957 0.84428 0.40273 -3.07941 -0.64267 0.40273 -1.69788 0.63648 
0.40317 -2.38865 -0.94464 0.40317 -2.38865 0.93845 0.40673 -3.27057 -0.33642 
0.40891 -3.24051 -0.40889 0.40893 -2.64859 -0.91017 0.40893 -2.64859 0.90398 
0.40893 -2.1287 -0.91017 0.40893 -2.1287 0.90398 0.41162 -2.44127 -0.94615 
0.41162 -2.44127 0.93997 0.41162 -2.33602 -0.94615 0.41162 -2.33602 0.93997 
0.41229 -3.20352 -0.48117 0.41229 -1.57377 0.47498 0.41862 -3.16181 -0.5498 
0.41862 -1.61548 0.54362 0.4193 -2.84227 -0.83456 0.4193 -1.93502 0.82838 
0.42059 -3.3306 -0.10634 0.42127 -2.49396 -0.94505 0.42127 -2.49396 0.93887 
0.42127 -2.28333 -0.94505 0.42127 -2.28333 0.93887 0.42219 -2.69895 -0.89901 
0.42219 -2.69895 0.89283 0.42219 -2.07834 -0.89901 0.42219 -2.07834 0.89283 
0.42243 -2.94571 -0.77042 0.42243 -1.83158 0.76423 0.42326 -3.32152 -0.17448 
0.42721 -3.30802 -0.24157 0.42965 -3.04257 -0.69304 0.42965 -1.73472 0.68686 
0.43183 -2.54609 -0.94129 0.43183 -2.54609 0.9351 0.43183 -2.2312 -0.94129 
0.43183 -2.2312 0.9351 0.43636 -2.74843 -0.88532 0.43636 -2.74843 0.87913 
0.43636 -2.02886 0.87913 0.43773 -3.29263 -0.30542 0.43897 -3.26512 -0.37878 
0.44114 -3.13045 -0.60341 0.44114 -1.64684 0.59722 0.4418 -3.23141 -0.45119 
0.4418 -1.54588 0.445 0.44412 -2.59891 -0.93487 0.44412 -2.59891 0.92869 
0.44412 -2.17838 -0.93487 0.44412 -2.17838 0.92869 0.44633 -3.1916 -0.52173 
0.44633 -1.58569 0.51555 0.44977 -2.38865 -0.96003 0.44977 -2.38865 0.95385 
0.45138 -2.79689 -0.86912 0.45138 -1.9804 0.86293 0.45261 -2.90315 -0.81096 
0.45261 -1.87414 0.80478 0.45667 -2.64994 -0.92582 0.45667 -2.64994 0.91963 
0.45667 -2.12735 -0.92582 0.45667 -2.12735 0.91963 0.45799 -3.0027 -0.74023 
0.45799 -1.77459 0.73405 0.45868 -2.44139 -0.96124 0.45868 -2.44139 0.95506 
0.45868 -2.3359 -0.96124 0.45868 -2.3359 0.95506 0.45963 -3.34608 -0.07154 
0.4616 -3.33933 -0.13967 0.46489 -3.32813 -0.20716 0.46743 -3.09601 -0.65526 
0.46743 -1.68128 0.64907 0.4684 -2.49399 -0.95971 0.4684 -2.49399 0.95352 
0.4684 -2.2833 -0.95971 0.4684 -2.2833 0.95352 0.46946 -3.31252 -0.27369 
0.46995 -3.28773 -0.34762 0.47031 -2.70043 -0.91415 0.47031 -2.70043 0.90797 
0.47031 -2.07686 -0.91415 0.47031 -2.07686 0.90797 0.47207 -3.25716 -0.42007 
0.47577 -3.21979 -0.49233 0.47577 -1.5575 0.48615 0.48 -2.54713 -0.95559 
0.48 -2.54713 0.94941 0.48 -2.23016 -0.95559 0.48 -2.23016 0.94941 
0.48124 -3.17732 -0.56077 0.48124 -1.59997 0.55458 0.48399 -2.85882 -0.8477 
0.48399 -1.91847 0.84151 0.4847 -2.74977 -0.89997 0.4847 -2.74977 0.89378 
0.4847 -2.02752 0.89378 0.48743 -2.96171 -0.78269 0.48743 -1.81558 0.7765 
0.49237 -2.59979 -0.94865 0.49237 -2.59979 0.94246 0.49237 -2.1775 -0.94865 
0.49237 -2.1775 0.94246 0.49499 -3.05792 -0.70453 0.49499 -1.71937 0.69834 
0.49525 -3.35272 -0.10617 0.49707 -2.38865 -0.97312 0.49707 -2.38865 0.96694 
0.49789 -3.34367 -0.17423 0.50158 -3.30802 -0.31593 0.50184 -3.33019 -0.24131 
0.50293 -3.28012 -0.38915 0.50541 -2.65082 -0.93915 0.50541 -2.65082 0.93296 
0.50541 -2.12647 -0.93915 0.50541 -2.12647 0.93296 0.5059 -3.24605 -0.46138 
0.5059 -1.53124 0.45519 0.50617 -2.44143 -0.97392 0.50617 -2.44143 0.96774 
0.50617 -2.33586 -0.97392 0.50617 -2.33586 0.96774 0.50678 -3.14505 -0.61419 
0.50678 -1.63224 0.60801 0.51054 -3.20588 -0.53172 0.51054 -1.57141 0.52553 
0.51731 -2.4946 -0.97219 0.51731 -2.4946 0.96601 0.51731 -2.28269 -0.97219 
0.51731 -2.28269 0.96601 0.51796 -2.91824 -0.82175 0.51796 -2.91824 0.81557 
0.51796 -1.85905 0.81557 0.51911 -2.7011 -0.92697 0.51911 -2.7011 0.92079 
0.51911 -2.07619 -0.92697 0.51911 -2.07619 0.92079 0.52218 -2.8048 -0.8859 
0.52218 -2.8048 0.87971 0.52218 -1.97249 0.87971 0.52315 -3.0169 -0.75025 
0.52315 -1.76039 0.74407 0.52911 -2.54772 -0.96756 0.52911 -2.54772 0.96137 
0.52911 -2.22957 -0.96756 0.52911 -2.22957 0.96137 0.53165 -3.35696 -0.14071 
0.53339 -3.10933 -0.66483 0.53339 -1.66796 0.65865 0.53438 -3.30092 -0.35729 
0.53479 -3.34559 -0.20836 0.53599 -3.32813 -0.27826 0.5364 -3.27 -0.42941 
0.54043 -3.23239 -0.50133 0.54043 -1.5449 0.49515 0.54125 -2.60015 -0.96004 
0.54125 -2.60015 0.95385 0.54125 -2.17714 -0.96004 0.54125 -2.17714 0.95385 
0.54496 -3.18945 -0.56935 0.54496 -2.38865 -0.98388 0.54496 -2.38865 0.97769 
0.54496 -1.58784 0.56316 0.55313 -2.97481 -0.79142 0.55313 -2.97481 0.78524 
0.55313 -1.80248 0.78524 0.55447 -2.6511 -0.95002 0.55447 -2.6511 0.94384 
0.55447 -2.12619 -0.95002 0.55447 -2.12619 0.94384 0.55552 -2.86575 -0.86235 
0.55552 -2.86575 0.85616 0.55552 -1.91154 0.85616 0.5556 -2.44187 -0.98449 
0.5556 -2.44187 0.97831 0.5556 -2.33542 -0.98449 0.5556 -2.33542 0.97831 
0.55621 -2.75664 -0.91456 0.55621 -2.75664 0.90838 0.55621 -2.02065 0.90838 
0.56094 -3.07034 -0.71247 0.56094 -1.70695 0.70628 0.56677 -2.49493 -0.98221 
0.56677 -2.49493 0.97603 0.56677 -2.28236 -0.98221 0.56677 -2.28236 0.97603 
0.56776 -3.29122 -0.39764 0.56824 -3.35868 -0.17491 0.56867 -3.32152 -0.31989 
0.56892 -3.34367 -0.24526 0.57081 -3.25677 -0.46969 0.57081 -1.52052 0.46351 
0.571 -3.15582 -0.62185 0.571 -1.62147 0.61566 0.57474 -3.21646 -0.53919 
0.57474 -1.56083 0.533 0.57846 -2.54769 -0.97705 0.57846 -2.54769 0.97086 
0.57846 -2.2296 -0.97705 0.57846 -2.2296 0.97086 0.5893 -3.02825 -0.75687 
0.5893 -1.74904 0.75069 0.59048 -2.92448 -0.83406 0.59048 -2.92448 0.82787 
0.59048 -1.85281 0.82787 0.59063 -2.59997 -0.96902 0.59063 -2.59997 0.96283 
0.59063 -2.17732 -0.96902 0.59063 -2.17732 0.96283 0.59148 -2.70663 -0.93947 
0.59148 -2.70663 0.93329 0.59148 -2.07066 -0.93947 0.59148 -2.07066 0.93329 
0.59332 -2.38865 -0.99227 0.59332 -2.38865 0.98608 0.59416 -2.81048 -0.89795 
0.59416 -2.81048 0.89176 0.59416 -1.96681 0.89176 0.59832 -3.11854 -0.6718 
0.59832 -1.65875 0.66561 0.60163 -3.27897 -0.43688 0.60163 -1.49832 0.43069 
0.60208 -3.31222 -0.36082 0.60244 -3.35696 -0.2115 0.60348 -3.33933 -0.28154 
0.60411 -2.4419 -0.99238 0.60411 -2.4419 0.98619 0.60411 -2.33539 -0.99238 
0.60411 -2.33539 0.98619 0.60515 -3.24149 -0.50752 0.60515 -1.5358 0.50134 
0.60953 -3.19816 -0.5755 0.60953 -1.57913 0.56932 0.61558 -2.49521 -0.98958 
0.61558 -2.49521 0.98339 0.61558 -2.28208 -0.98958 0.61558 -2.28208 0.98339 
0.62623 -2.97972 -0.80164 0.62623 -1.79757 0.79545 0.62628 -3.07826 -0.71828 
0.62628 -1.69903 0.71209 0.62738 -2.65581 -0.96013 0.62738 -2.65581 0.95395 
0.62738 -2.12148 -0.96013 0.62738 -2.12148 0.95395 0.62742 -2.54794 -0.98388 
0.62742 -2.54794 0.97769 0.62742 -2.22935 -0.98388 0.62742 -2.22935 0.97769 
0.62868 -2.87046 -0.87226 0.62868 -2.87046 0.86607 0.62868 -1.90683 0.86607 
0.62916 -2.76127 -0.92443 0.62916 -2.76127 0.91824 0.62916 -2.01602 -0.92443 
0.62916 -2.01602 0.91824 0.63587 -3.30042 -0.40036 0.63589 -3.26418 -0.47488 
0.63589 -1.51311 0.46869 0.63646 -3.16315 -0.62712 0.63646 -1.61414 0.62093 
0.6368 -3.3306 -0.32256 0.63698 -3.35272 -0.2479 0.63986 -3.2236 -0.54421 
0.63986 -1.55369 0.53803 0.64204 -2.38865 -0.99828 0.64204 -2.38865 0.99209 
0.65324 -2.44201 -0.99789 0.65324 -2.44201 0.9917 0.65324 -2.33528 -0.99789 
0.65324 -2.33528 0.9917 0.66381 -2.92781 -0.84184 0.66381 -2.92781 0.83565 
0.66381 -1.84948 0.83565 0.66386 -3.12457 -0.67586 0.66386 -1.65272 0.66967 
0.66446 -3.03379 -0.7634 0.66446 -1.7435 0.75722 0.66466 -2.71043 -0.9469 
0.66466 -2.71043 0.94071 0.66466 -2.06686 -0.9469 0.66466 -2.06686 0.94071 
0.6647 -2.49522 -0.99454 0.6647 -2.49522 0.98835 0.6647 -2.28207 -0.99454 
0.6647 -2.28207 0.98835 0.66513 -2.60177 -0.97724 0.66513 -2.60177 0.97106 
0.66513 -2.17552 -0.97724 0.66513 -2.17552 0.97106 0.66691 -2.8139 -0.9052 
0.66691 -2.8139 0.89902 0.66691 -1.96339 0.89902 0.67043 -3.31916 -0.36266 
0.67045 -3.24692 -0.51154 0.67045 -1.53037 0.50536 0.67067 -3.28545 -0.44004 
0.67067 -1.49184 0.43385 0.67161 -3.34608 -0.28352 0.67465 -3.20339 -0.57921 
0.67465 -1.5739 0.57302 0.69099 -2.38865 -1.00189 0.69099 -2.38865 0.9957 
0.70182 -2.98346 -0.80605 0.70182 -1.79383 0.79986 0.70182 -2.87281 -0.87723 
0.70182 -2.87281 0.87105 0.70182 -1.90448 0.87105 0.70185 -3.08199 -0.72268 
0.70185 -1.6953 0.7165 0.70186 -3.16694 -0.62983 0.70186 -1.61035 0.62364 
0.70227 -2.65702 -0.96567 0.70227 -2.65702 0.95948 0.70227 -2.12027 -0.96567 
0.70227 -2.12027 0.95948 0.70227 -2.76359 -0.92937 0.70227 -2.76359 0.92318 
0.70227 -2.0137 -0.92937 0.70227 -2.0137 0.92318 0.70229 -2.54914 -0.98941 
0.70229 -2.54914 0.98322 0.70229 -2.22815 -0.98941 0.70229 -2.22815 0.98322 
0.70229 -2.44205 -1.00095 0.70229 -2.44205 0.99477 0.70229 -2.33524 -1.00095 
0.70229 -2.33524 0.99477 0.70519 -3.30477 -0.40247 0.70519 -3.33515 -0.32389 
0.7052 -3.26853 -0.477 0.7052 -1.50876 0.47081 0.7052 -3.22722 -0.54676 
0.7052 -1.55007 0.54058 0.74006 -3.32143 -0.36353 0.74006 -3.28762 -0.44109 
0.74006 -3.24901 -0.51278 0.74006 -3.20514 -0.58044 0.74006 -3.12671 -0.67782 
0.74006 -3.03564 -0.76559 0.74006 -2.92938 -0.84428 0.74006 -2.81505 -0.90763 
0.74006 -2.81505 0.90144 0.74006 -2.71135 -0.94959 0.74006 -2.71135 0.94341 
0.74006 -2.60237 -0.97999 0.74006 -2.60237 0.9738 0.74006 -2.49552 -0.99737 
0.74006 -2.49552 0.99118 0.74006 -2.38865 -1.00309 0.74006 -2.38865 0.99691 
0.74006 -2.28177 -0.99737 0.74006 -2.28177 0.99118 0.74006 -2.17492 -0.97999 
0.74006 -2.17492 0.9738 0.74006 -2.06594 -0.94959 0.74006 -2.06594 0.94341 
0.74006 -1.96224 0.90144 0.74006 -1.84791 0.8381 0.74006 -1.74165 0.7594 
0.74006 -1.65058 0.67163 0.74006 -1.57215 0.57426 0.74006 -1.52828 0.50659 
0.74006 -1.48967 0.43491 0.77491 -3.22722 -0.54676 0.77491 -1.55007 0.54058 
0.77491 -3.26853 -0.477 0.77491 -1.50876 0.47081 0.77492 -3.33515 -0.32389 
0.77492 -3.30477 -0.40247 0.77492 -1.47252 0.39629 0.77782 -2.44205 -1.00095 
0.77782 -2.44205 0.99477 0.77782 -2.33524 -1.00095 0.77782 -2.33524 0.99477 
0.77782 -2.54914 -0.98941 0.77782 -2.54914 0.98322 0.77782 -2.22815 -0.98941 
0.77782 -2.22815 0.98322 0.77784 -2.76359 -0.92937 0.77784 -2.76359 0.92318 
0.77784 -2.0137 -0.92937 0.77784 -2.0137 0.92318 0.77784 -2.65702 -0.96567 
0.77784 -2.65702 0.95948 0.77784 -2.12027 -0.96567 0.77784 -2.12027 0.95948 
0.77825 -3.16694 -0.62983 0.77825 -1.61035 0.62364 0.77826 -3.08199 -0.72268 
0.77826 -1.6953 0.7165 0.77829 -2.87281 -0.87723 0.77829 -2.87281 0.87105 
0.77829 -1.90448 0.87105 0.77829 -2.98346 -0.80605 0.77829 -1.79383 0.79986 
0.78912 -2.38865 -1.00189 0.78912 -2.38865 0.9957 0.80546 -3.20339 -0.57921 
0.80546 -1.5739 0.57302 0.80944 -3.28545 -0.44004 0.80944 -1.49184 0.43385 
0.80966 -3.24692 -0.51154 0.80966 -1.53037 0.50536 0.80968 -3.31916 -0.36266 
0.8132 -2.8139 -0.9052 0.8132 -2.8139 0.89902 0.8132 -1.96339 -0.9052 
0.8132 -1.96339 0.89902 0.81498 -2.60177 -0.97724 0.81498 -2.60177 0.97106 
0.81498 -2.17552 -0.97724 0.81498 -2.17552 0.97106 0.81541 -2.49522 -0.99454 
0.81541 -2.49522 0.98835 0.81541 -2.28207 -0.99454 0.81541 -2.28207 0.98835 
0.81545 -2.71043 -0.9469 0.81545 -2.71043 0.94071 0.81545 -2.06686 -0.9469 
0.81545 -2.06686 0.94071 0.81565 -3.03379 -0.7634 0.81565 -1.7435 0.75722 
0.81625 -3.12457 -0.67586 0.81625 -1.65272 0.66967 0.8163 -2.92781 -0.84184 
0.8163 -1.84948 0.83565 0.82687 -2.44201 -0.99789 0.82687 -2.44201 0.9917 
0.82687 -2.33528 -0.99789 0.82687 -2.33528 0.9917 0.83807 -2.38865 -0.99828 
0.83807 -2.38865 0.99209 0.84025 -3.2236 -0.54421 0.84025 -1.55369 0.53803 
0.84365 -3.16315 -0.62712 0.84365 -1.61414 0.62093 0.84422 -3.26418 -0.47488 
0.84422 -1.51311 0.46869 0.84424 -3.30042 -0.40036 0.84424 -1.47687 0.39417 
0.85095 -2.76127 -0.92443 0.85095 -2.76127 0.91824 0.85095 -2.01602 -0.92443 
0.85095 -2.01602 0.91824 0.85143 -2.87046 -0.87226 0.85143 -2.87046 0.86607 
0.85143 -1.90683 0.86607 0.85269 -2.54794 -0.98388 0.85269 -2.54794 0.97769 
0.85269 -2.22935 -0.98388 0.85269 -2.22935 0.97769 0.85273 -2.65581 -0.96013 
0.85273 -2.65581 0.95395 0.85273 -2.12148 -0.96013 0.85273 -2.12148 0.95395 
0.85383 -3.07826 -0.71828 0.85383 -1.69903 0.71209 0.85388 -2.97972 -0.80164 
0.85388 -1.79757 0.79545 0.86453 -2.49521 -0.98958 0.86453 -2.49521 0.98339 
0.86453 -2.28208 -0.98958 0.86453 -2.28208 0.98339 0.87058 -3.19816 -0.5755 
0.87058 -1.57913 0.56932 0.87496 -3.24149 -0.50752 0.87496 -1.5358 0.50134 
0.876 -2.4419 -0.99238 0.876 -2.4419 0.98619 0.876 -2.33539 -0.99238 
0.876 -2.33539 0.98619 0.87803 -3.31222 -0.36082 0.87803 -1.46507 0.35463 
0.87848 -3.27897 -0.43688 0.87848 -1.49832 0.43069 0.88179 -3.11854 -0.6718 
0.88179 -1.65875 0.66561 0.88595 -2.81048 -0.89795 0.88595 -2.81048 0.89176 
0.88595 -1.96681 -0.89795 0.88595 -1.96681 0.89176 0.88679 -2.38865 -0.99227 
0.88679 -2.38865 0.98608 0.88863 -2.70663 -0.93947 0.88863 -2.70663 0.93329 
0.88863 -2.07066 -0.93947 0.88863 -2.07066 0.93329 0.88948 -2.59997 -0.96902 
0.88948 -2.59997 0.96283 0.88948 -2.17732 -0.96902 0.88948 -2.17732 0.96283 
0.88963 -2.92448 -0.83406 0.88963 -1.85281 0.82787 0.89081 -3.02825 -0.75687 
0.89081 -1.74904 0.75069 0.90165 -2.54769 -0.97705 0.90165 -2.54769 0.97086 
0.90165 -2.2296 -0.97705 0.90165 -2.2296 0.97086 0.90537 -3.21646 -0.53919 
0.90537 -1.56083 0.533 0.90911 -3.15582 -0.62185 0.90911 -1.62147 0.61566 
0.9093 -3.25677 -0.46969 0.9093 -1.52052 0.46351 0.91144 -1.45577 0.31371 
0.91235 -3.29122 -0.39764 0.91235 -1.48607 0.39146 0.91334 -2.49493 -0.98221 
0.91334 -2.49493 0.97603 0.91334 -2.28236 -0.98221 0.91334 -2.28236 0.97603 
0.91917 -3.07034 -0.71247 0.91917 -1.70695 0.70628 0.9239 -2.75664 -0.91456 
0.9239 -2.75664 0.90838 0.9239 -2.02065 -0.91456 0.9239 -2.02065 0.90838 
0.92451 -2.44187 -0.98449 0.92451 -2.44187 0.97831 0.92451 -2.33542 -0.98449 
0.92451 -2.33542 0.97831 0.92459 -2.86575 -0.86235 0.92459 -1.91154 -0.86235 
0.92459 -1.91154 0.85616 0.92564 -2.6511 -0.95002 0.92564 -2.6511 0.94384 
0.92564 -2.12619 -0.95002 0.92564 -2.12619 0.94384 0.92698 -2.97481 -0.79142 
0.92698 -1.80248 0.78524 0.93515 -3.18945 -0.56935 0.93515 -2.38865 -0.98388 
0.93515 -2.38865 0.97769 0.93515 -1.58784 0.56316 0.93886 -2.60015 -0.96004 
0.93886 -2.60015 0.95385 0.93886 -2.17714 -0.96004 0.93886 -2.17714 0.95385 
0.93968 -3.23239 -0.50133 0.93968 -1.5449 0.49515 0.94371 -3.27 -0.42941 
0.94371 -1.50729 0.42322 0.94573 -3.30092 -0.35729 0.94573 -1.47637 0.35111 
0.94672 -3.10933 -0.66483 0.94672 -1.66796 0.65865 0.951 -2.54772 -0.96756 
0.951 -2.54772 0.96137 0.951 -2.22957 -0.96756 0.951 -2.22957 0.96137 
0.95696 -3.0169 -0.75025 0.95696 -1.76039 0.74407 0.95793 -2.8048 -0.8859 
0.95793 -2.8048 0.87971 0.95793 -1.97249 -0.8859 0.95793 -1.97249 0.87971 
0.961 -2.7011 -0.92697 0.961 -2.7011 0.92079 0.961 -2.07619 -0.92697 
0.961 -2.07619 0.92079 0.96215 -2.91824 -0.82175 0.96215 -1.85905 0.81557 
0.9628 -2.4946 -0.97219 0.9628 -2.4946 0.96601 0.9628 -2.28269 -0.97219 
0.9628 -2.28269 0.96601 0.96957 -3.20588 -0.53172 0.96957 -1.57141 0.52553 
0.97333 -3.14505 -0.61419 0.97333 -1.63224 0.60801 0.97394 -2.44143 -0.97392 
0.97394 -2.44143 0.96774 0.97394 -2.33586 -0.97392 0.97394 -2.33586 0.96774 
0.97421 -3.24605 -0.46138 0.97421 -1.53124 0.45519 0.9747 -2.65082 -0.93915 
0.9747 -2.65082 0.93296 0.9747 -2.12647 -0.93915 0.9747 -2.12647 0.93296 
0.97718 -3.28012 -0.38915 0.97718 -1.49717 0.38296 0.98304 -2.38865 -0.97312 
0.98304 -2.38865 0.96694 0.98512 -3.05792 -0.70453 0.98512 -1.71937 0.69834 
0.98774 -2.59979 -0.94865 0.98774 -2.59979 0.94246 0.98774 -2.1775 -0.94865 
0.98774 -2.1775 0.94246 0.99268 -2.96171 -0.78269 0.99268 -1.81558 0.7765 
0.99541 -2.74977 -0.89997 0.99541 -2.74977 0.89378 0.99541 -2.02752 -0.89997 
0.99541 -2.02752 0.89378 0.99612 -2.85882 -0.8477 0.99612 -1.91847 -0.8477 
0.99612 -1.91847 0.84151 0.99887 -3.17732 -0.56077 0.99887 -1.59997 0.55458 
1.00011 -2.54713 -0.95559 1.00011 -2.54713 0.94941 1.00011 -2.23016 -0.95559 
1.00011 -2.23016 0.94941 1.00434 -3.21979 -0.49233 1.00434 -1.5575 0.48615 
1.00804 -3.25716 -0.42007 1.00804 -1.52013 0.41388 1.0098 -2.70043 -0.91415 
1.0098 -2.70043 0.90797 1.0098 -2.07686 -0.91415 1.0098 -2.07686 0.90797 
1.01171 -2.49399 -0.95971 1.01171 -2.49399 0.95352 1.01171 -2.2833 -0.95971 
1.01171 -2.2833 0.95352 1.01268 -3.09601 -0.65526 1.01268 -1.68128 0.64907 
1.02143 -2.44139 -0.96124 1.02143 -2.44139 0.95506 1.02143 -2.3359 -0.96124 
1.02143 -2.3359 0.95506 1.02212 -3.0027 -0.74023 1.02212 -1.77459 0.73405 
1.02344 -2.64994 -0.92582 1.02344 -2.64994 0.91963 1.02344 -2.12735 -0.92582 
1.02344 -2.12735 0.91963 1.0275 -2.90315 -0.81096 1.0275 -1.87414 -0.81096 
1.0275 -1.87414 0.80478 1.02873 -2.79689 -0.86912 1.02873 -2.79689 0.86293 
1.02873 -1.9804 -0.86912 1.02873 -1.9804 0.86293 1.03034 -2.38865 -0.96003 
1.03034 -2.38865 0.95385 1.03378 -3.1916 -0.52173 1.03378 -1.58569 0.51555 
1.03599 -2.59891 -0.93487 1.03599 -2.59891 0.92869 1.03599 -2.17838 -0.93487 
1.03599 -2.17838 0.92869 1.03831 -3.23141 -0.45119 1.03831 -1.54588 0.445 
1.03897 -3.13045 -0.60341 1.03897 -1.64684 0.59722 1.04114 -3.26512 -0.37878 
1.04375 -2.74843 -0.88532 1.04375 -2.74843 0.87913 1.04375 -2.02886 -0.88532 
1.04375 -2.02886 0.87913 1.04828 -2.54609 -0.94129 1.04828 -2.54609 0.9351 
1.04828 -2.2312 -0.94129 1.04828 -2.2312 0.9351 1.05046 -3.04257 -0.69304 
1.05046 -1.73472 0.68686 1.05768 -2.94571 -0.77042 1.05768 -1.83158 0.76423 
1.05792 -2.69895 -0.89901 1.05792 -2.69895 0.89283 1.05792 -2.07834 -0.89901 
1.05792 -2.07834 0.89283 1.05884 -2.49396 -0.94505 1.05884 -2.49396 0.93887 
1.05884 -2.28333 -0.94505 1.05884 -2.28333 0.93887 1.06081 -2.84227 -0.83456 
1.06081 -1.93502 -0.83456 1.06081 -1.93502 0.82838 1.06149 -3.16181 -0.5498 
1.06149 -1.61548 0.54362 1.06782 -3.20352 -0.48117 1.06782 -1.57377 0.47498 
1.06849 -2.44127 -0.94615 1.06849 -2.44127 0.93997 1.06849 -2.33602 -0.94615 
1.06849 -2.33602 0.93997 1.07118 -2.64859 -0.91017 1.07118 -2.64859 0.90398 
1.07118 -2.1287 -0.91017 1.07118 -2.1287 0.90398 1.0712 -3.24051 -0.40889 
1.07694 -2.38865 -0.94464 1.07694 -2.38865 0.93845 1.07738 -3.07941 -0.64267 
1.07738 -1.69788 0.63648 1.07861 -2.79772 -0.85046 1.07861 -2.79772 0.84428 
1.07861 -1.97957 -0.85046 1.07861 -1.97957 0.84428 1.0835 -2.59749 -0.91875 
1.0835 -2.59749 0.91256 1.0835 -2.1798 -0.91875 1.0835 -2.1798 0.91256 
1.086 -2.98571 -0.72686 1.086 -1.79158 0.72068 1.09152 -2.8857 -0.79645 
1.09152 -1.89159 0.79026 1.09358 -2.74905 -0.8663 1.09358 -2.74905 0.86012 
1.09358 -2.02824 -0.8663 1.09358 -2.02824 0.86012 1.09485 -2.5458 -0.92474 
1.09485 -2.5458 0.91855 1.09485 -2.23149 -0.92474 1.09485 -2.23149 0.91855 
1.09571 -3.17421 -0.50945 1.09571 -1.60308 0.50326 1.10084 -3.11278 -0.59086 
1.10084 -1.66451 0.58467 1.10089 -3.21303 -0.4392 1.10358 -3.24637 -0.36662 
1.10519 -2.49366 -0.92811 1.10519 -2.49366 0.92192 1.10519 -2.28363 -0.92811 
1.10519 -2.28363 0.92192 1.10785 -2.6991 -0.87965 1.10785 -2.6991 0.87346 
1.10785 -2.07819 -0.87965 1.10785 -2.07819 0.87346 1.11 -2.84212 -0.81396 
1.11 -1.93517 -0.81396 1.11 -1.93517 0.80777 1.11389 -3.02449 -0.67833 
1.11389 -1.7528 0.67214 1.11449 -2.44123 -0.92885 1.11449 -2.44123 0.92267 
1.11449 -2.33606 -0.92885 1.11449 -2.33606 0.92267 1.12073 -2.927 -0.75493 
1.12073 -1.85029 0.74875 1.12103 -2.64855 -0.8904 1.12103 -2.64855 0.88421 
1.12103 -2.12874 -0.8904 1.12103 -2.12874 0.88421 1.12274 -3.14299 -0.5365 
1.12274 -2.38865 -0.92697 1.12274 -2.38865 0.92079 1.12274 -1.6343 0.53031 
1.12753 -2.79739 -0.8294 1.12753 -2.79739 0.82322 1.12753 -1.9799 -0.8294 
1.12753 -1.9799 0.82322 1.12907 -3.1843 -0.46742 1.12907 -1.59299 0.46124 
1.1329 -3.22011 -0.39594 1.13405 -2.59588 -0.89854 1.13405 -2.59588 0.89235 
1.13405 -2.18141 -0.89854 1.13405 -2.18141 0.89235 1.1386 -3.05937 -0.62862 
1.1386 -1.71792 0.62243 1.14002 -2.88461 -0.77383 1.14002 -1.89268 0.76765 
1.1427 -2.74839 -0.84479 1.1427 -2.74839 0.83861 1.1427 -2.0289 -0.84479 
1.1427 -2.0289 0.83861 1.14527 -2.54403 -0.90401 1.14527 -2.54403 0.89783 
1.14527 -2.23326 -0.90401 1.14527 -2.23326 0.89783 1.1483 -2.966 -0.7102 
1.1483 -1.81129 0.70401 1.15561 -2.49147 -0.90683 1.15561 -2.49147 0.90065 
1.15561 -2.28582 -0.90683 1.15561 -2.28582 0.90065 1.15631 -3.15346 -0.49482 
1.15631 -1.62383 0.48863 1.15673 -2.69836 -0.85776 1.15673 -2.69836 0.85158 
1.15673 -2.07893 -0.85776 1.15673 -2.07893 0.85158 1.15835 -2.84073 -0.79091 
1.15835 -1.93656 0.78472 1.16128 -3.19185 -0.42432 1.16162 -3.0917 -0.5758 
1.16162 -1.68559 0.56962 1.16476 -2.43892 -0.90703 1.16476 -2.43892 0.90084 
1.16476 -2.33837 -0.90703 1.16476 -2.33837 0.90084 1.16761 -2.38865 -0.90708 
1.16761 -2.38865 0.9009 1.16838 -2.92473 -0.73052 1.16838 -1.85256 0.72434 
1.17073 -2.6464 -0.86801 1.17073 -2.6464 0.86183 1.17073 -2.13089 -0.86801 
1.17073 -2.13089 0.86183 1.17413 -3.00252 -0.66244 1.17413 -1.77477 0.65625 
1.17535 -2.7959 -0.806 1.17535 -1.98139 -0.806 1.17535 -1.98139 0.79982 
1.17616 -3.21303 -0.36393 1.18234 -3.12094 -0.5209 1.18234 -1.65635 0.51472 
1.18343 -2.59366 -0.87567 1.18343 -2.59366 0.86948 1.18343 -2.18363 -0.87567 
1.18343 -2.18363 0.86948 1.18737 -2.88211 -0.74902 1.18737 -1.89518 0.74283 
1.18864 -3.16166 -0.45168 1.19041 -2.74667 -0.82101 1.19041 -2.74667 0.81483 
1.19041 -2.03062 -0.82101 1.19041 -2.03062 0.81483 1.19476 -2.54153 -0.88052 
1.19476 -2.54153 0.87433 1.19476 -2.23576 -0.88052 1.19476 -2.23576 0.87433 
1.19537 -2.96307 -0.68333 1.19537 -1.81422 0.67714 1.1981 -3.03642 -0.61185 
1.1981 -1.74087 0.60567 1.20439 -3.1843 -0.3921 1.20478 -2.48896 -0.88285 
1.20478 -2.48896 0.87666 1.20478 -2.28833 -0.88285 1.20478 -2.28833 0.87666 
1.20523 -2.83825 -0.76563 1.20523 -1.93904 0.75944 1.20559 -2.6957 -0.83315 
1.20559 -2.6957 0.82696 1.20559 -2.08159 -0.83315 1.20559 -2.08159 0.82696 
1.20871 -2.43887 -0.88505 1.20871 -2.43887 0.87886 1.20871 -2.33842 -0.88505 
1.20871 -2.33842 0.87886 1.21145 -2.38865 -0.88501 1.21145 -2.38865 0.87883 
1.21492 -3.1296 -0.47796 1.21528 -2.92146 -0.70328 1.21528 -1.85583 0.69709 
1.21813 -3.20352 -0.33086 1.21941 -2.64351 -0.84289 1.21941 -2.64351 0.8367 
1.21941 -2.13378 -0.84289 1.21941 -2.13378 0.8367 1.2201 -3.06754 -0.55866 
1.2201 -1.70975 0.55248 1.22018 -2.99818 -0.63392 1.22018 -1.77911 0.62773 
1.22193 -2.79326 -0.78032 1.22193 -1.98403 0.77414 1.2315 -2.59083 -0.85021 
1.2315 -2.59083 0.84402 1.2315 -2.18646 -0.85021 1.2315 -2.18646 0.84402 
1.23178 -3.15346 -0.41935 1.23427 -2.87828 -0.72143 1.23427 -1.89901 0.71525 
1.23823 -2.74322 -0.79435 1.23823 -2.74322 0.78817 1.23823 -2.03407 -0.79435 
1.23823 -2.03407 0.78817 1.24006 -3.09575 -0.50309 1.24006 -1.68154 0.49691 
1.2411 -2.95846 -0.65445 1.2411 -1.81883 0.64826 1.24262 -2.53853 -0.85454 
1.24262 -2.53853 0.84835 1.24262 -2.23876 -0.85454 1.24262 -2.23876 0.84835 
1.24312 -3.03068 -0.58163 1.24312 -1.74661 0.57545 1.24641 -3.17421 -0.35875 
1.24782 -2.48887 -0.85874 1.24782 -2.48887 0.85255 1.24782 -2.28842 -0.85874 
1.24782 -2.28842 0.85255 1.25174 -2.4387 -0.86081 1.25174 -2.4387 0.85462 
1.25174 -2.33859 -0.86081 1.25174 -2.33859 0.85462 1.25194 -2.8341 -0.73763 
1.25194 -1.94319 0.73145 1.25306 -2.69213 -0.80604 1.25306 -2.69213 0.79985 
1.25306 -2.08516 -0.80604 1.25306 -2.08516 0.79985 1.25416 -2.38865 -0.86082 
1.25416 -2.38865 0.85464 1.25786 -3.12094 -0.44538 1.26106 -2.9164 -0.67394 
1.26106 -1.86089 0.66775 1.26399 -3.0602 -0.52702 1.26399 -1.71709 0.52084 
1.26501 -2.99205 -0.60337 1.26501 -1.78524 0.59718 1.26637 -2.64014 -0.81534 
1.26637 -2.64014 0.80915 1.26637 -2.13715 -0.81534 1.26637 -2.13715 0.80915 
1.26715 -2.78947 -0.75244 1.26715 -1.98782 0.74625 1.27346 -3.14299 -0.38578 
1.27811 -2.5874 -0.82223 1.27811 -2.5874 0.81605 1.27811 -2.18989 -0.82223 
1.27811 -2.18989 0.81605 1.27969 -2.87299 -0.69172 1.27969 -1.9043 0.68553 
1.28325 -2.73916 -0.76603 1.28325 -2.73916 0.75985 1.28325 -2.03813 0.75985 
1.28455 -2.53815 -0.82843 1.28455 -2.53815 0.82224 1.28455 -2.23914 -0.82843 
1.28455 -2.23914 0.82224 1.28535 -2.95217 -0.62365 1.28535 -1.82512 0.61747 
1.28666 -3.02304 -0.54969 1.28666 -1.75425 0.54351 1.28677 -3.16181 -0.32453 
1.28962 -2.48852 -0.83255 1.28962 -2.48852 0.82637 1.28962 -2.28877 -0.83255 
1.28962 -2.28877 0.82637 1.29332 -2.43865 -0.8346 1.29332 -2.43865 0.82841 
1.29332 -2.33864 -0.8346 1.29332 -2.33864 0.82841 1.29563 -3.06754 -0.48314 
1.29563 -2.38865 -0.83456 1.29563 -2.38865 0.82838 1.29596 -2.8293 -0.70793 
1.29596 -1.94799 0.70174 1.29801 -2.68755 -0.77726 1.29801 -2.68755 0.77108 
1.29801 -2.08974 -0.77726 1.29801 -2.08974 0.77108 1.30508 -2.90974 -0.64278 
1.30508 -1.86755 0.63659 1.30801 -2.98434 -0.57105 1.30801 -1.79295 0.56486 
1.31087 -2.78454 -0.72243 1.31087 -1.99275 0.71624 1.31107 -2.63534 -0.78609 
1.31107 -2.63534 0.7799 1.31107 -2.14195 -0.78609 1.31107 -2.14195 0.7799 
1.31277 -3.0917 -0.42465 1.3186 -3.03068 -0.50616 1.3186 -1.74661 0.49998 
1.31925 -2.58723 -0.79372 1.31925 -2.58723 0.78754 1.31925 -2.19006 -0.79372 
1.31925 -2.19006 0.78754 1.32252 -2.8672 -0.66015 1.32252 -1.91009 0.65397 
1.32569 -2.5379 -0.79981 1.32569 -2.5379 0.79362 1.32569 -2.23939 -0.79981 
1.32569 -2.23939 0.79362 1.32699 -2.73384 -0.73545 1.32699 -2.73384 0.72926 
1.32699 -2.04345 0.72926 1.32782 -3.11278 -0.36388 1.32799 -2.94422 -0.59103 
1.32799 -1.83307 0.58484 1.33087 -2.48795 -0.80376 1.33087 -2.48795 0.79758 
1.33087 -2.28934 -0.80376 1.33087 -2.28934 0.79758 1.33455 -2.43801 -0.80568 
1.33455 -2.43801 0.79949 1.33455 -2.33928 -0.80568 1.33455 -2.33928 0.79949 
1.33575 -2.38865 -0.8063 1.33575 -2.38865 0.80011 1.33859 -2.82325 -0.67605 
1.33859 -1.95404 0.66987 1.34033 -2.99205 -0.52805 1.34033 -1.78524 0.52186 
1.34037 -3.13045 -0.302 1.34136 -2.68212 -0.74627 1.34136 -2.68212 0.74008 
1.34136 -2.09517 0.74008 1.34656 -2.90275 -0.6096 1.34656 -1.87454 0.60341 
1.34882 -3.03642 -0.46114 1.35089 -2.63464 -0.75566 1.35089 -2.63464 0.74948 
1.35089 -2.14265 -0.75566 1.35089 -2.14265 0.74948 1.35297 -2.77849 -0.69037 
1.35297 -2.77849 0.68419 1.35297 -1.9988 0.68419 1.35894 -2.58656 -0.76323 
1.35894 -2.58656 0.75704 1.35894 -2.19073 -0.76323 1.35894 -2.19073 0.75704 
1.36062 -2.95217 -0.54839 1.36062 -1.82512 0.5422 1.36367 -2.86004 -0.62671 
1.36367 -1.91725 0.62052 1.36558 -2.53703 -0.76906 1.36558 -2.53703 0.76287 
1.36558 -2.24026 -0.76906 1.36558 -2.24026 0.76287 1.36558 -3.05937 -0.40164 
1.36882 -2.72752 -0.70296 1.36882 -2.72752 0.69678 1.36882 -2.04977 0.69678 
1.37063 -2.48713 -0.77295 1.37063 -2.48713 0.76676 1.37063 -2.29016 -0.77295 
1.37063 -2.29016 0.76676 1.37088 -2.99818 -0.48322 1.37331 -2.43795 -0.77547 
1.37331 -2.43795 0.76928 1.37331 -2.33934 -0.77547 1.37331 -2.33934 0.76928 
1.37445 -2.38865 -0.7761 1.37445 -2.38865 0.76992 1.37927 -2.8162 -0.64231 
1.37927 -1.96109 0.63612 1.37963 -3.07941 -0.34041 1.37974 -2.90974 -0.56812 
1.37974 -1.86755 0.56194 1.37985 -2.68089 -0.71391 1.37985 -2.68089 0.70772 
1.37985 -2.0964 0.70772 1.38936 -2.63332 -0.72319 1.38936 -2.63332 0.717 
1.38936 -2.14397 -0.72319 1.38936 -2.14397 0.717 1.39141 -1.81883 0.49795 
1.39334 -2.77133 -0.65637 1.39334 -2.77133 0.65019 1.39334 -2.00596 0.65019 
1.39708 -2.58539 -0.73083 1.39708 -2.58539 0.72465 1.39708 -2.1919 -0.73083 
1.39708 -2.1919 0.72465 1.39711 -1.91009 0.57937 1.40369 -2.53579 -0.73654 
1.40369 -2.53579 0.73035 1.40369 -2.2415 -0.73654 1.40369 -2.2415 0.73035 
1.40583 -2.72553 -0.66887 1.40583 -2.72553 0.66268 1.40583 -2.05176 0.66268 
1.40801 -2.48702 -0.74077 1.40801 -2.48702 0.73458 1.40801 -2.29027 -0.74077 
1.40801 -2.29027 0.73458 1.41072 -2.43777 -0.74323 1.41072 -2.43777 0.73704 
1.41072 -2.33952 -0.74323 1.41072 -2.33952 0.73704 1.4109 -1.86089 0.51791 
1.41161 -2.38865 -0.74404 1.41161 -2.38865 0.73786 1.41301 -1.95404 0.59544 
1.41671 -2.67893 0.67357 1.41671 -2.09836 0.67357 1.42597 -2.63163 0.68282 
1.42597 -2.14566 0.68282 1.42734 -2.77849 0.60982 1.42734 -1.9988 0.60982 
1.42868 -1.9043 0.53655 1.43357 -2.58374 0.69043 1.43357 -2.19355 -0.69661 
1.43357 -2.19355 0.69043 1.43951 -2.53538 0.69636 1.43951 -2.24191 -0.70255 
1.43951 -2.24191 0.69636 1.43992 -2.72752 0.62567 1.43992 -2.04977 0.62567 
1.44024 -1.85583 0.47214 1.44376 -2.48666 0.70061 1.44376 -2.29063 -0.70679 
1.44376 -2.29063 0.70061 1.44489 -1.94799 0.55281 1.44631 -2.43771 0.70316 
1.44631 -2.33958 -0.70935 1.44631 -2.33958 0.70316 1.44716 -2.38865 0.70401 
1.45087 -2.68089 0.6367 1.45087 -2.0964 0.6367 1.4584 -1.89901 0.49112 
1.45939 -2.78454 0.56772 1.45939 -1.99275 0.56772 1.46015 -2.63332 0.64621 
1.46015 -2.14397 0.64621 1.4678 -2.58539 0.65393 1.4678 -2.1919 -0.66012 
1.4678 -2.1919 0.65393 1.47241 -2.73384 0.58385 1.47241 -2.04345 0.58385 
1.4735 -2.53579 0.66054 1.4735 -2.2415 0.66054 1.47459 -1.94319 0.50879 
1.47773 -2.48702 0.66486 1.47773 -2.29027 0.66486 1.48019 -2.43777 0.66757 
1.48019 -2.33952 0.66757 1.48101 -2.38865 0.66847 1.48323 -2.09517 0.59821 
1.4894 -1.98782 0.524 1.49263 -2.14265 0.60775 1.50019 -2.19073 0.61579 
1.50259 -1.93904 0.46209 1.503 -2.03813 0.5401 1.50602 -2.24026 0.62243 
1.50991 -2.29016 0.62748 1.51243 -2.43795 0.63016 1.51243 -2.33934 0.63016 
1.51307 -2.38865 0.6313 1.51423 -2.08974 0.55486 1.51728 -1.98403 0.47878 
1.52305 -2.14195 0.56793 1.53068 -2.19006 0.5761 1.53132 -2.03407 0.49509 
1.54296 -1.98139 0.4322 1.543 -2.08516 0.50991 1.81867 -0.35565 0.19726 
1.81983 -0.05674 0.2737 1.82047 -0.10604 0.27256 1.82047 -0.00744 0.27256 
1.82299 -0.15523 0.26988 1.82299 0.04175 0.26988 1.82688 -0.20513 0.26483 
1.82688 0.09165 0.26483 1.8299 -0.40726 0.1825 1.83271 -0.25465 0.25819 
1.83271 0.14118 0.25819 1.84027 -0.30273 0.25014 1.84027 0.18925 0.25014 
1.84967 -0.35021 0.24061 1.84967 0.23673 0.24061 1.85189 -0.05674 0.31086 
1.85271 -0.10587 0.30997 1.85271 -0.00761 0.30997 1.85517 -0.15511 0.30726 
1.85517 0.04163 0.30726 1.8594 -0.20388 0.30294 1.8594 0.0904 0.30294 
1.86049 -0.40194 0.22624 1.86049 0.28846 0.22624 1.8651 -0.25349 0.29633 
1.8651 0.14001 0.29633 1.87275 -0.30142 0.28861 1.87275 0.18794 0.28861 
1.87351 0.33915 0.21012 1.88203 -0.34899 0.2791 1.88203 0.23551 0.2791 
1.88574 -0.05674 0.34641 1.88659 -0.10581 0.34556 1.88659 -0.00767 0.34556 
1.88914 -0.15476 0.34301 1.88914 0.04128 0.34301 1.89297 -0.39561 0.26807 
1.89297 0.28213 0.26807 1.89339 -0.20347 0.33876 1.89339 0.08999 0.33876 
1.89932 -0.25183 0.33282 1.89932 0.13835 0.33282 1.90556 -0.44658 0.25222 
1.90556 0.3331 0.25222 1.90693 -0.29972 0.32522 1.90693 0.18624 0.32522 
1.91618 -0.34702 0.31596 1.91618 0.23355 0.31596 1.91988 0.37787 0.23784 
1.92128 -0.05674 0.38026 1.92218 -0.10587 0.37944 1.92218 -0.00761 0.37944 
1.92489 -0.15511 0.37698 1.92489 0.04163 0.37698 1.92707 -0.39363 0.30508 
1.92707 0.28015 0.30508 1.92921 -0.20388 0.37275 1.92921 0.0904 0.37275 
1.93582 -0.25349 0.36705 1.93582 0.14001 0.36705 1.93956 -0.43942 0.29259 
1.93956 0.32594 0.29259 1.94354 -0.30142 0.3594 1.94354 0.18794 0.3594 
1.95305 -0.34899 0.35012 1.95305 0.23551 0.35012 1.95363 -0.48429 0.27852 
1.95363 0.37082 0.27852 1.95845 -0.05674 0.41232 1.95959 -0.10604 0.41168 
1.95959 -0.00744 0.41168 1.96227 -0.15523 0.40916 1.96227 0.04175 0.40916 
1.96407 -0.39561 0.33917 1.96407 0.28213 0.33917 1.96732 -0.20513 0.40527 
1.96732 0.09165 0.40527 1.96923 0.41466 0.26292 1.97395 -0.25465 0.39944 
1.97395 0.14118 0.39944 1.97992 -0.44658 0.32659 1.97992 0.3331 0.32659 
1.982 -0.30273 0.39188 1.982 0.18925 0.39188 1.98634 -0.57084 -0.9672 
1.99154 -0.35021 0.38248 1.99154 0.23673 0.38248 1.99431 -0.49134 -1.03365 
1.99431 -0.49134 0.31226 1.99431 0.37787 0.31226 1.99714 -0.05674 0.44251 
1.99835 -0.1061 0.44189 1.99835 -0.00738 0.44189 2.00202 -0.15605 0.43998 
2.00202 0.04257 0.43998 2.0059 -0.40194 -1.09305 2.0059 -0.40194 0.37166 
2.0059 0.28846 0.37166 2.00721 -0.20599 0.43602 2.00721 0.09252 0.43602 
2.01038 -0.53529 -1.01775 2.01038 -0.53529 0.29636 2.01038 0.42182 -1.01775 
2.01038 0.42182 0.29636 2.01364 -0.25532 -1.15132 2.01364 -0.25532 0.42993 
2.01364 0.14185 0.42993 2.02182 -0.30343 -1.14369 2.02182 -0.30343 0.4223 
2.02182 0.18995 -1.14369 2.02182 0.18995 0.4223 2.02203 -0.45263 -1.08003 
2.02203 -0.45263 0.35864 2.02203 0.33915 -1.08003 2.02203 0.33915 0.35864 
2.02781 -0.57784 -1.00038 2.02781 0.46436 -1.00038 2.03489 -0.35565 -1.13487 
2.03489 -0.35565 0.41348 2.03489 0.24217 -1.13487 2.03489 0.24217 0.41348 
2.03694 -0.49739 -1.06553 2.03694 -0.49739 0.34414 2.03694 0.38392 -1.06553 
2.03694 0.38392 0.34414 2.03727 -0.05674 -1.19216 2.03727 -0.05674 0.47077 
2.03958 -0.10674 -1.1922 2.03958 -0.10674 0.47081 2.03958 -0.00674 -1.1922 
2.03958 -0.00674 0.47081 2.04328 -0.15662 -1.19015 2.04328 -0.15662 0.46876 
2.04328 0.04314 -1.19015 2.04328 0.04314 0.46876 2.04755 -0.62026 -0.98126 
2.04835 -0.20624 -1.18603 2.04835 -0.20624 0.46464 2.04835 0.09277 -1.18603 
2.04835 0.09277 0.46464 2.04965 -0.40726 -1.12364 2.04965 -0.40726 0.40225 
2.04965 0.29378 -1.12364 2.04965 0.29378 0.40225 2.0532 -0.54108 -1.04932 
2.0532 -0.54108 0.32793 2.0532 0.4276 -1.04932 2.0532 0.4276 0.32793 
2.05479 -0.2555 -1.17984 2.05479 -0.2555 0.45845 2.05479 0.14202 -1.17984 
2.05479 0.14202 0.45845 2.06575 -0.45756 -1.11004 2.06575 -0.45756 0.38865 
2.06575 0.34408 -1.11004 2.06575 0.34408 0.38865 2.06653 -0.30823 -1.17294 
2.06653 -0.30823 0.45155 2.06653 0.19476 -1.17294 2.06653 0.19476 0.45155 
2.07184 -0.58449 -1.03154 2.07184 0.47101 -1.03154 2.07184 0.47101 0.31015 
2.07874 -0.05674 -1.21842 2.07874 -0.05674 0.49703 2.07984 -0.36022 -1.16364 
2.07984 -0.36022 0.44225 2.07984 0.24675 -1.16364 2.07984 0.24675 0.44225 
2.08096 -0.5022 -1.09523 2.08096 -0.5022 0.37384 2.08096 0.38872 -1.09523 
2.08096 0.38872 0.37384 2.08115 -0.1068 -1.21841 2.08115 -0.1068 0.49702 
2.08115 -0.00668 -1.21841 2.08115 -0.00668 0.49702 2.08508 -0.15696 -1.21634 
2.08508 -0.15696 0.49495 2.08508 0.04348 -1.21634 2.08508 0.04348 0.49495 
2.09027 -0.20663 -1.21214 2.09027 -0.20663 0.49075 2.09027 0.09315 -1.21214 
2.09027 0.09315 0.49075 2.0918 -0.62655 -1.01205 2.0918 0.51308 -1.01205 
2.09466 -0.41132 -1.15196 2.09466 -0.41132 0.43057 2.09466 0.29784 -1.15196 
2.09466 0.29784 0.43057 2.09863 -0.54637 -1.07904 2.09863 -0.54637 0.35765 
2.09863 0.43289 -1.07904 2.09863 0.43289 0.35765 2.1014 -0.25893 -1.20781 
2.1014 -0.25893 0.48642 2.1014 0.14545 -1.20781 2.1014 0.14545 0.48642 
2.11097 -0.46135 -1.13792 2.11097 -0.46135 0.41653 2.11097 0.34788 -1.13792 
2.11097 0.34788 0.41653 2.11271 -0.66627 -0.99152 2.11349 -0.31161 -1.20049 
2.11349 -0.31161 0.4791 2.11349 0.19813 -1.20049 2.11349 0.19813 0.4791 
2.11761 -0.58956 -1.06088 2.11761 -0.58956 0.33949 2.11761 0.47608 -1.06088 
2.11761 0.47608 0.33949 2.12145 -0.05674 -1.24262 2.12145 -0.05674 0.52123 
2.12419 -0.10696 -1.24265 2.12419 -0.10696 0.52126 2.12419 -0.00652 -1.24265 
2.12419 -0.00652 0.52126 2.1273 -0.3638 -1.19075 2.1273 -0.3638 0.46936 
2.1273 0.25032 -1.19075 2.1273 0.25032 0.46936 2.12766 -0.50635 -1.12323 
2.12766 -0.50635 0.40184 2.12766 0.39287 -1.12323 2.12766 0.39287 0.40184 
2.12812 -0.15706 -1.24045 2.12812 -0.15706 0.51906 2.12812 0.04358 -1.24045 
2.12812 0.04358 0.51906 2.13753 -0.63117 -1.04093 2.13753 0.51769 -1.04093 
2.13753 0.51769 0.31954 2.13814 -0.20963 -1.23812 2.13814 -0.20963 0.51673 
2.13814 0.09615 -1.23812 2.13814 0.09615 0.51673 2.14248 -0.41477 -1.17862 
2.14248 -0.41477 0.45723 2.14248 0.30129 -1.17862 2.14248 0.30129 0.45723 
2.14553 -0.55021 -1.10662 2.14553 -0.55021 0.38523 2.14553 0.43673 -1.10662 
2.14553 0.43673 0.38523 2.14946 -0.26176 -1.23327 2.14946 -0.26176 0.51188 
2.14946 0.14828 -1.23327 2.14946 0.14828 0.51188 2.15755 -0.464 -1.1636 
2.15755 -0.464 0.44221 2.15755 0.35052 -1.1636 2.15755 0.35052 0.44221 
2.15877 -0.67061 -1.02004 2.15877 0.55714 -1.02004 2.16217 -0.31449 -1.22561 
2.16217 -0.31449 0.50422 2.16217 0.20101 -1.22561 2.16217 0.20101 0.50422 
2.16452 -0.59282 -1.08813 2.16452 -0.59282 0.36674 2.16452 0.47934 -1.08813 
2.16452 0.47934 0.36674 2.16529 -0.05674 -1.26468 2.16529 -0.05674 0.54329 
2.16814 -0.10702 -1.26463 2.16814 -0.10702 0.54324 2.16814 -0.00646 -1.26463 
2.16814 -0.00646 0.54324 2.17455 -0.50882 -1.14851 2.17455 -0.50882 0.42712 
2.17455 0.39534 -1.14851 2.17455 0.39534 0.42712 2.17617 -0.36645 -1.21537 
2.17617 -0.36645 0.49398 2.17617 0.25297 -1.21537 2.17617 0.25297 0.49398 
2.17729 -0.15956 -1.26443 2.17729 -0.15956 0.54304 2.17729 0.04608 -1.26443 
2.17729 0.04608 0.54304 2.18459 -0.63409 -1.0678 2.18459 -0.63409 0.34641 
2.18459 0.52061 -1.0678 2.18459 0.52061 0.34641 2.18763 -0.21212 -1.26162 
2.18763 -0.21212 0.54023 2.18763 0.09865 -1.26162 2.18763 0.09865 0.54023 
2.19019 -0.41649 -1.20239 2.19019 -0.41649 0.481 2.19019 0.30301 -1.20239 
2.19019 0.30301 0.481 2.19288 -0.55271 -1.13144 2.19288 -0.55271 0.41005 
2.19288 0.43923 -1.13144 2.19288 0.43923 0.41005 2.19429 -0.72747 -0.98622 
2.19885 -0.26398 -1.25614 2.19885 -0.26398 0.53475 2.19885 0.1505 -1.25614 
2.19885 0.1505 0.53475 2.20537 -0.46549 -1.18701 2.20537 -0.46549 0.46562 
2.20537 0.35201 -1.18701 2.20537 0.35201 0.46562 2.21016 -0.05674 -1.28457 
2.21016 -0.05674 0.56318 2.21187 -0.31664 -1.248 2.21187 -0.31664 0.52661 
2.21187 0.20317 -1.248 2.21187 0.20317 0.52661 2.21217 -0.59509 -1.11253 
2.21217 -0.59509 0.39114 2.21217 0.48161 -1.11253 2.21217 0.48161 0.39114 
2.2184 -0.10932 -1.28645 2.2184 -0.10932 0.56506 2.2184 -0.00416 -1.28645 
2.2184 -0.00416 0.56506 2.21901 -0.69259 -1.03593 2.21901 0.57911 -1.03593 
2.21901 0.57911 0.31454 2.2229 -0.51022 -1.17156 2.2229 -0.51022 0.45017 
2.2229 0.39674 -1.17156 2.2229 0.39674 0.45017 2.22505 -0.36719 -1.23725 
2.22505 -0.36719 0.51586 2.22505 0.25372 -1.23725 2.22505 0.25372 0.51586 
2.22771 -0.16176 -1.28571 2.22771 -0.16176 0.56432 2.22771 0.04828 -1.28571 
2.22771 0.04828 0.56432 2.23805 -0.21389 -1.28234 2.23805 -0.21389 0.56095 
2.23805 0.10042 -1.28234 2.23805 0.10042 0.56095 2.23932 -0.41714 -1.2239 
2.23932 -0.41714 0.50251 2.23932 0.30366 -1.2239 2.23932 0.30366 0.50251 
2.24137 -0.55379 -1.15405 2.24137 -0.55379 0.43266 2.24137 0.44031 -1.15405 
2.24137 0.44031 0.43266 2.2469 -0.6538 -1.08446 2.2469 -0.6538 0.36307 
2.2469 0.54032 -1.08446 2.2469 0.54032 0.36307 2.2494 -0.26559 -1.27635 
2.2494 -0.26559 0.55496 2.2494 0.15211 -1.27635 2.2494 0.15211 0.55496 
2.25429 -0.46582 -1.20807 2.25429 -0.46582 0.48668 2.25429 0.35234 -1.20807 
2.25429 0.35234 0.48668 2.25552 -0.74751 -1.00027 2.25552 0.63403 -1.00027 
2.25595 -0.05674 -1.30224 2.25595 -0.05674 0.58085 2.26172 -0.31668 -1.26777 
2.26172 -0.31668 0.54638 2.26172 0.20321 -1.26777 2.26172 0.20321 0.54638 
2.26441 -0.10936 -1.30375 2.26441 -0.10936 0.58236 2.26441 -0.00411 -1.30375 
2.26441 -0.00411 0.58236 2.27208 -0.51036 -1.19216 2.27208 -0.51036 0.47077 
2.27208 0.39688 -1.19216 2.27208 0.39688 0.47077 2.27406 -0.16205 -1.30265 
2.27406 -0.16205 0.58126 2.27406 0.04857 -1.30265 2.27406 0.04857 0.58126 
2.27498 -0.36705 -1.25662 2.27498 -0.36705 0.53523 2.27498 0.25357 -1.25662 
2.27498 0.25357 0.53523 2.27521 -0.6138 -1.12802 2.27521 -0.6138 0.40663 
2.27521 0.50033 -1.12802 2.27521 0.50033 0.40663 2.28243 -0.71066 -1.05065 
2.28243 -0.71066 0.32926 2.28243 0.59718 -1.05065 2.28243 0.59718 0.32926 
2.28462 -0.21418 -1.29889 2.28462 -0.21418 0.5775 2.28462 0.1007 -1.29889 
2.28462 0.1007 0.5775 2.28914 -0.41653 -1.24292 2.28914 -0.41653 0.52153 
2.28914 0.30305 -1.24292 2.28914 0.30305 0.52153 2.29393 -0.79855 -0.96101 
2.2969 -0.267 -1.29247 2.2969 -0.267 0.57108 2.2969 0.15352 -1.29247 
2.2969 0.15352 0.57108 2.30256 -0.05674 -1.31764 2.30256 -0.05674 0.59625 
2.30417 -0.46499 -1.22672 2.30417 -0.46499 0.50533 2.30417 0.35151 -1.22672 
2.30417 0.35151 0.50533 2.3054 -0.57125 -1.16857 2.3054 -0.57125 0.44718 
2.3054 0.45777 -1.16857 2.3054 0.45777 0.44718 2.30946 -0.31803 -1.28342 
2.30946 -0.31803 0.56203 2.30946 0.20455 -1.28342 2.30946 0.20455 0.56203 
2.31078 -0.67079 -1.09784 2.31078 -0.67079 0.37645 2.31078 0.55732 -1.09784 
2.31078 0.55732 0.37645 2.31147 -0.10949 -1.31884 2.31147 -0.10949 0.59745 
2.31147 -0.00399 -1.31884 2.31147 -0.00399 0.59745 2.32022 -0.7641 -1.01286 
2.32022 0.65062 -1.01286 2.32119 -0.16209 -1.31731 2.32119 -0.16209 0.59592 
2.32119 0.04861 -1.31731 2.32119 0.04861 0.59592 2.3231 -0.36852 -1.27176 
2.3231 -0.36852 0.55037 2.3231 0.25504 -1.27176 2.3231 0.25504 0.55037 
2.33279 -0.21522 -1.31319 2.33279 -0.21522 0.5918 2.33279 0.10174 -1.31319 
2.33279 0.10174 0.5918 2.33677 -0.52692 -1.2053 2.33677 -0.52692 0.48391 
2.33677 0.41344 -1.2053 2.33677 0.41344 0.48391 2.33749 -0.41787 -1.25757 
2.33749 -0.41787 0.53618 2.33749 0.30439 -1.25757 2.33749 0.30439 0.53618 
2.34021 -0.62981 -1.14029 2.34021 -0.62981 0.4189 2.34021 0.51633 -1.14029 
2.34021 0.51633 0.4189 2.34516 -0.26789 -1.30625 2.34516 -0.26789 0.58486 
2.34516 0.15441 -1.30625 2.34516 0.15441 0.58486 2.34778 -0.72602 -1.06213 
2.34778 -0.72602 0.34074 2.34778 0.61254 -1.06213 2.34778 0.61254 0.34074 
2.34986 -0.05674 -1.33073 2.34986 -0.05674 0.60934 2.35819 -0.31892 -1.29675 
2.35819 -0.31892 0.57536 2.35819 0.20544 -1.29675 2.35819 0.20544 0.57536 
2.35896 -0.10953 -1.33153 2.35896 -0.10953 0.61014 2.35896 -0.00395 -1.33153 
2.35896 -0.00395 0.61014 2.35957 -0.81314 -0.97179 2.35957 0.69966 -0.97179 
2.37009 -0.16269 -1.3298 2.37009 -0.16269 0.60841 2.37009 0.04921 -1.3298 
2.37009 0.04921 0.60841 2.37075 -0.58633 -1.17936 2.37075 -0.58633 0.45797 
2.37075 0.47285 -1.17936 2.37075 0.47285 0.45797 2.3719 -0.3692 -1.28457 
2.3719 -0.3692 0.56318 2.3719 0.25572 -1.28457 2.3719 0.25572 0.56318 
2.37497 -0.4729 -1.2435 2.37497 -0.4729 0.52211 2.37497 0.35942 -1.2435 
2.37497 0.35942 0.52211 2.37594 -0.685 -1.10785 2.37594 -0.685 0.38646 
2.37594 0.57152 -1.10785 2.37594 0.57152 0.38646 2.38189 -0.21581 -1.32516 
2.38189 -0.21581 0.60377 2.38189 0.10233 -1.32516 2.38189 0.10233 0.60377 
2.38618 -0.77743 -1.02244 2.38618 -0.77743 0.30105 2.38618 0.66395 -1.02244 
2.38618 0.66395 0.30105 2.39403 -0.26824 -1.31764 2.39403 -0.26824 0.59625 
2.39403 0.15476 -1.31764 2.39403 0.15476 0.59625 2.39775 -0.85755 -0.92695 
2.39775 -0.05674 -1.34148 2.39775 -0.05674 0.62009 2.40592 -0.64291 -1.14903 
2.40592 -0.64291 0.42764 2.40592 0.52943 -1.14903 2.40592 0.52943 0.42764 
2.40726 -0.31919 -1.30763 2.40726 -0.31919 0.58624 2.40726 0.20572 -1.30763 
2.40726 0.20572 0.58624 2.40831 -0.53384 -1.21995 2.40831 -0.53384 0.49856 
2.40831 0.42036 -1.21995 2.40831 0.42036 0.49856 2.40839 -0.10996 -1.34209 
2.40839 -0.10996 0.6207 2.40839 -0.00352 -1.34209 2.40839 -0.00352 0.6207 
2.409 -0.42474 -1.27217 2.409 -0.42474 0.55078 2.409 0.31126 -1.27217 
2.409 0.31126 0.55078 2.41372 -0.73843 -1.07007 2.41372 -0.73843 0.34868 
2.41372 0.62496 -1.07007 2.41372 0.62496 0.34868 2.41956 -0.16303 -1.33982 
2.41956 -0.16303 0.61843 2.41956 0.04955 -1.33982 2.41956 0.04955 0.61843 
2.42379 -0.82392 -0.97945 2.42379 -0.82392 0.25806 2.42379 0.71044 -0.97945 
2.42379 0.71044 0.25806 2.42753 -0.88455 -0.89679 2.43125 -0.21578 -1.33465 
2.43125 -0.21578 0.61326 2.43125 0.1023 -1.33465 2.43125 0.1023 0.61326 
2.44209 -0.69634 -1.11447 2.44209 -0.69634 0.39308 2.44209 0.58286 -1.11447 
2.44209 0.58286 0.39308 2.44326 -0.59258 -1.19166 2.44326 -0.59258 0.47027 
2.44326 0.4791 -1.19166 2.44326 0.4791 0.47027 2.44341 -0.26806 -1.32662 
2.44341 -0.26806 0.60523 2.44341 0.15459 -1.32662 2.44341 0.15459 0.60523 
2.44427 -0.37472 -1.29708 2.44427 -0.37472 0.57569 2.44427 0.26125 -1.29708 
2.44427 0.26125 0.57569 2.44611 -0.05674 -1.34987 2.44611 -0.05674 0.62848 
2.44694 -0.47858 -1.25555 2.44694 -0.47858 0.53416 2.44694 0.3651 -1.25555 
2.44694 0.3651 0.53416 2.4511 -0.78663 -1.0294 2.4511 -0.78663 0.30801 
2.4511 0.67315 -1.0294 2.4511 0.67315 0.30801 2.4569 -0.11 -1.34998 
2.4569 -0.11 0.62859 2.4569 -0.00348 -1.34998 2.4569 -0.00348 0.62859 
2.46232 -0.86625 -0.93311 2.46232 -0.86625 0.21172 2.46232 0.75277 -0.93311 
2.46837 -0.1633 -1.34718 2.46837 -0.1633 0.62579 2.46837 0.04982 -1.34718 
2.46837 0.04982 0.62579 2.47901 -0.64781 -1.15924 2.47901 -0.64781 0.43785 
2.47901 0.53434 -1.15924 2.47901 0.53434 0.43785 2.47906 -0.74635 -1.07588 
2.47906 -0.74635 0.35449 2.47906 0.63287 -1.07588 2.47906 0.63287 0.35449 
2.48017 -0.3239 -1.31774 2.48017 -0.3239 0.59635 2.48017 0.21042 -1.31774 
2.48017 0.21042 0.59635 2.48021 -0.21603 -1.34148 2.48021 -0.21603 0.62009 
2.48021 0.10255 -1.34148 2.48021 0.10255 0.62009 2.48146 -0.53855 -1.22986 
2.48146 -0.53855 0.50847 2.48146 0.42507 -1.22986 2.48146 0.42507 0.50847 
2.48195 -0.42936 -1.28203 2.48195 -0.42936 0.56064 2.48195 0.31588 -1.28203 
2.48195 0.31588 0.56064 2.48924 -0.83124 -0.98472 2.48924 -0.83124 0.26333 
2.48924 0.71777 -0.98472 2.48924 0.71777 0.26333 2.49265 0.77822 -0.90181 
2.49482 -0.05674 -1.35588 2.49482 -0.05674 0.63449 2.50602 -0.11011 -1.35549 
2.50602 -0.11011 0.6341 2.50602 -0.00337 -1.35549 2.50602 -0.00337 0.6341 
2.51659 -0.5959 -1.19944 2.51659 -0.5959 0.47805 2.51659 0.48242 -1.19944 
2.51659 0.48242 0.47805 2.51665 -0.79266 -1.03346 2.51665 -0.79266 0.31207 
2.51665 0.67919 -1.03346 2.51665 0.67919 0.31207 2.51725 -0.70188 -1.12101 
2.51725 -0.70188 0.39962 2.51725 0.58841 -1.12101 2.51725 0.58841 0.39962 
2.51744 -0.37853 -1.3045 2.51744 -0.37853 0.58311 2.51744 0.26505 -1.3045 
2.51744 0.26505 0.58311 2.51748 -0.16331 -1.35214 2.51748 -0.16331 0.63075 
2.51748 0.04984 -1.35214 2.51748 0.04984 0.63075 2.51792 -0.26986 -1.33484 
2.51792 -0.26986 0.61345 2.51792 0.15638 -1.33484 2.51792 0.15638 0.61345 
2.5197 -0.482 -1.26281 2.5197 -0.482 0.54142 2.5197 0.36852 -1.26281 
2.5197 0.36852 0.54142 2.52323 0.80153 -0.86914 2.52744 -0.87149 -0.93681 
2.52744 0.75801 -0.93681 2.54377 -0.05674 -1.35949 2.54377 -0.05674 0.6381 
2.55461 -0.65155 -1.16365 2.55461 -0.65155 0.44226 2.55461 0.53807 -1.16365 
2.55461 0.53807 0.44226 2.55461 -0.54091 -1.23483 2.55461 -0.54091 0.51344 
2.55461 0.42743 -1.23483 2.55461 0.42743 0.51344 2.55464 -0.75009 -1.08028 
2.55464 -0.75009 0.35889 2.55464 0.63661 -1.08028 2.55464 0.63661 0.35889 
2.55464 -0.83503 -0.98743 2.55464 -0.83503 0.26604 2.55464 0.72156 -0.98743 
2.55505 -0.32511 -1.32327 2.55505 -0.32511 0.60188 2.55505 0.21164 -1.32327 
2.55505 0.21164 0.60188 2.55506 -0.43169 -1.28697 2.55506 -0.43169 0.56558 
2.55506 0.31821 -1.28697 2.55506 0.31821 0.56558 2.55508 -0.21724 -1.34701 
2.55508 -0.21724 0.62562 2.55508 0.10376 -1.34701 2.55508 0.10376 0.62562 
2.55508 -0.11014 -1.35855 2.55508 -0.11014 0.63716 2.55508 -0.00334 -1.35855 
2.55508 -0.00334 0.63716 2.55799 0.78184 -0.90437 2.59284 -0.79481 -1.03542 
2.59284 -0.79481 0.31403 2.59284 -0.70374 -1.12319 2.59284 -0.70374 0.4018 
2.59284 -0.59748 -1.20189 2.59284 -0.59748 0.4805 2.59284 -0.48314 -1.26523 
2.59284 -0.48314 0.54384 2.59284 -0.37944 -1.30719 2.59284 -0.37944 0.5858 
2.59284 -0.27046 -1.33759 2.59284 -0.27046 0.6162 2.59284 -0.16362 -1.35497 
2.59284 -0.16362 0.63358 2.59284 -0.05674 -1.3607 2.59284 -0.05674 0.63931 
2.59284 0.05014 -1.35497 2.59284 0.05014 0.63358 2.59284 0.15699 -1.33759 
2.59284 0.15699 0.6162 2.59284 0.26597 -1.30719 2.59284 0.26597 0.5858 
2.59284 0.36966 -1.26523 2.59284 0.36966 0.54384 2.59284 0.484 -1.20189 
2.59284 0.484 0.4805 2.59284 0.59026 -1.12319 2.59284 0.59026 0.4018 
2.59284 0.68133 -1.03542 2.59284 0.68133 0.31403 2.59284 0.75976 -0.93805 
2.6277 0.78184 -0.90437 2.6306 -0.11014 -1.35855 2.6306 -0.11014 0.63716 
2.6306 -0.00334 -1.35855 2.6306 -0.00334 0.63716 2.6306 -0.21724 -1.34701 
2.6306 -0.21724 0.62562 2.6306 0.10376 -1.34701 2.6306 0.10376 0.62562 
2.63063 -0.43169 -1.28697 2.63063 -0.43169 0.56558 2.63063 0.31821 -1.28697 
2.63063 0.31821 0.56558 2.63063 -0.32511 -1.32327 2.63063 -0.32511 0.60188 
2.63063 0.21164 -1.32327 2.63063 0.21164 0.60188 2.63104 -0.83503 -0.98743 
2.63104 0.72156 -0.98743 2.63104 -0.75009 -1.08028 2.63104 -0.75009 0.35889 
2.63104 0.63661 -1.08028 2.63104 0.63661 0.35889 2.63108 -0.54091 -1.23483 
2.63108 -0.54091 0.51344 2.63108 0.42743 -1.23483 2.63108 0.42743 0.51344 
2.63108 -0.65155 -1.16365 2.63108 -0.65155 0.44226 2.63108 0.53807 -1.16365 
2.63108 0.53807 0.44226 2.64191 -0.05674 -1.35949 2.64191 -0.05674 0.6381 
2.65825 0.75801 -0.93681 2.66599 -0.482 -1.26281 2.66599 -0.482 0.54142 
2.66599 0.36852 -1.26281 2.66599 0.36852 0.54142 2.66777 -0.26986 -1.33484 
2.66777 -0.26986 0.61345 2.66777 0.15638 -1.33484 2.66777 0.15638 0.61345 
2.6682 -0.16331 -1.35214 2.6682 -0.16331 0.63075 2.6682 0.04984 -1.35214 
2.6682 0.04984 0.63075 2.66824 -0.37853 -1.3045 2.66824 -0.37853 0.58311 
2.66824 0.26505 -1.3045 2.66824 0.26505 0.58311 2.66844 -0.70188 -1.12101 
2.66844 -0.70188 0.39962 2.66844 0.58841 -1.12101 2.66844 0.58841 0.39962 
2.66904 -0.79266 -1.03346 2.66904 -0.79266 0.31207 2.66904 0.67919 -1.03346 
2.66909 -0.5959 -1.19944 2.66909 -0.5959 0.47805 2.66909 0.48242 -1.19944 
2.66909 0.48242 0.47805 2.67966 -0.11011 -1.35549 2.67966 -0.11011 0.6341 
2.67966 -0.00337 -1.35549 2.67966 -0.00337 0.6341 2.69086 -0.05674 -1.35588 
2.69086 -0.05674 0.63449 2.69644 0.71777 -0.98472 2.70373 -0.42936 -1.28203 
2.70373 -0.42936 0.56064 2.70373 0.31588 -1.28203 2.70373 0.31588 0.56064 
2.70422 -0.53855 -1.22986 2.70422 -0.53855 0.50847 2.70422 0.42507 -1.22986 
2.70422 0.42507 0.50847 2.70548 -0.21603 -1.34148 2.70548 -0.21603 0.62009 
2.70548 0.10255 -1.34148 2.70548 0.10255 0.62009 2.70551 -0.3239 -1.31774 
2.70551 -0.3239 0.59635 2.70551 0.21042 -1.31774 2.70551 0.21042 0.59635 
2.70662 -0.74635 -1.07588 2.70662 -0.74635 0.35449 2.70662 0.63287 -1.07588 
2.70662 0.63287 0.35449 2.70667 -0.64781 -1.15924 2.70667 -0.64781 0.43785 
2.70667 0.53434 -1.15924 2.70667 0.53434 0.43785 2.71731 -0.1633 -1.34718 
2.71731 -0.1633 0.62579 2.71731 0.04982 -1.34718 2.71731 0.04982 0.62579 
2.72878 -0.11 -1.34998 2.72878 -0.11 0.62859 2.72878 -0.00348 -1.34998 
2.72878 -0.00348 0.62859 2.73458 -0.78663 -1.0294 2.73458 -0.78663 0.30801 
2.73458 0.67315 -1.0294 2.73874 -0.47858 -1.25555 2.73874 -0.47858 0.53416 
2.73874 0.3651 -1.25555 2.73874 0.3651 0.53416 2.73957 -0.05674 -1.34987 
2.73957 -0.05674 0.62848 2.74142 -0.37472 -1.29708 2.74142 -0.37472 0.57569 
2.74142 0.26125 -1.29708 2.74142 0.26125 0.57569 2.74227 -0.26806 -1.32662 
2.74227 -0.26806 0.60523 2.74227 0.15459 -1.32662 2.74227 0.15459 0.60523 
2.74242 -0.59258 -1.19166 2.74242 -0.59258 0.47027 2.74242 0.4791 -1.19166 
2.74242 0.4791 0.47027 2.7436 -0.69634 -1.11447 2.7436 -0.69634 0.39308 
2.7436 0.58286 -1.11447 2.7436 0.58286 0.39308 2.75443 -0.21578 -1.33465 
2.75443 -0.21578 0.61326 2.75443 0.1023 -1.33465 2.75443 0.1023 0.61326 
2.7619 0.71044 -0.97945 2.76612 -0.16303 -1.33982 2.76612 -0.16303 0.61843 
2.76612 0.04955 -1.33982 2.76612 0.04955 0.61843 2.77196 -0.73843 -1.07007 
2.77196 -0.73843 0.34868 2.77196 0.62496 -1.07007 2.77669 -0.42474 -1.27217 
2.77669 -0.42474 0.55078 2.77669 0.31126 -1.27217 2.77669 0.31126 0.55078 
2.7773 -0.10996 -1.34209 2.7773 -0.10996 0.6207 2.7773 -0.00352 -1.34209 
2.7773 -0.00352 0.6207 2.77737 -0.53384 -1.21995 2.77737 -0.53384 0.49856 
2.77737 0.42036 -1.21995 2.77737 0.42036 0.49856 2.77843 -0.31919 -1.30763 
2.77843 -0.31919 0.58624 2.77843 0.20572 -1.30763 2.77843 0.20572 0.58624 
2.77977 -0.64291 -1.14903 2.77977 -0.64291 0.42764 2.77977 0.52943 -1.14903 
2.77977 0.52943 0.42764 2.78793 -0.05674 -1.34148 2.78793 -0.05674 0.62009 
2.79165 -0.26824 -1.31764 2.79165 -0.26824 0.59625 2.79165 0.15476 -1.31764 
2.79165 0.15476 0.59625 2.79951 -0.77743 -1.02244 2.79951 0.66395 -1.02244 
2.80379 -0.21581 -1.32516 2.80379 -0.21581 0.60377 2.80379 0.10233 -1.32516 
2.80379 0.10233 0.60377 2.80975 -0.685 -1.10785 2.80975 -0.685 0.38646 
2.80975 0.57152 -1.10785 2.80975 0.57152 0.38646 2.81071 -0.4729 -1.2435 
2.81071 -0.4729 0.52211 2.81071 0.35942 -1.2435 2.81071 0.35942 0.52211 
2.81378 -0.3692 -1.28457 2.81378 -0.3692 0.56318 2.81378 0.25572 -1.28457 
2.81378 0.25572 0.56318 2.81493 -0.58633 -1.17936 2.81493 -0.58633 0.45797 
2.81493 0.47285 -1.17936 2.81493 0.47285 0.45797 2.81559 -0.16269 -1.3298 
2.81559 -0.16269 0.60841 2.81559 0.04921 -1.3298 2.81559 0.04921 0.60841 
2.82611 0.69966 -0.97179 2.82673 -0.10953 -1.33153 2.82673 -0.10953 0.61014 
2.82673 -0.00395 -1.33153 2.82673 -0.00395 0.61014 2.82749 -0.31892 -1.29675 
2.82749 -0.31892 0.57536 2.82749 0.20544 -1.29675 2.82749 0.20544 0.57536 
2.83582 -0.05674 -1.33073 2.83582 -0.05674 0.60934 2.8379 -0.72602 -1.06213 
2.8379 -0.72602 0.34074 2.8379 0.61254 -1.06213 2.84053 -0.26789 -1.30625 
2.84053 -0.26789 0.58486 2.84053 0.15441 -1.30625 2.84053 0.15441 0.58486 
2.84547 -0.62981 -1.14029 2.84547 -0.62981 0.4189 2.84547 0.51633 -1.14029 
2.84547 0.51633 0.4189 2.8482 -0.41787 -1.25757 2.8482 -0.41787 0.53618 
2.8482 0.30439 -1.25757 2.8482 0.30439 0.53618 2.84891 -0.52692 -1.2053 
2.84891 -0.52692 0.48391 2.84891 0.41344 -1.2053 2.84891 0.41344 0.48391 
2.8529 -0.21522 -1.31319 2.8529 -0.21522 0.5918 2.8529 0.10174 -1.31319 
2.8529 0.10174 0.5918 2.86259 -0.36852 -1.27176 2.86259 -0.36852 0.55037 
2.86259 0.25504 -1.27176 2.86259 0.25504 0.55037 2.86449 -0.16209 -1.31731 
2.86449 -0.16209 0.59592 2.86449 0.04861 -1.31731 2.86449 0.04861 0.59592 
2.86546 0.65062 -1.01286 2.87421 -0.10949 -1.31884 2.87421 -0.10949 0.59745 
2.87421 -0.00399 -1.31884 2.87421 -0.00399 0.59745 2.87491 -0.67079 -1.09784 
2.87491 -0.67079 0.37645 2.87491 0.55732 -1.09784 2.87491 0.55732 0.37645 
2.87623 -0.31803 -1.28342 2.87623 -0.31803 0.56203 2.87623 0.20455 -1.28342 
2.87623 0.20455 0.56203 2.88029 -0.57125 -1.16857 2.88029 -0.57125 0.44718 
2.88029 0.45777 -1.16857 2.88029 0.45777 0.44718 2.88152 -0.46499 -1.22672 
2.88152 -0.46499 0.50533 2.88152 0.35151 -1.22672 2.88152 0.35151 0.50533 
2.88313 -0.05674 -1.31764 2.88313 -0.05674 0.59625 2.88878 -0.267 -1.29247 
2.88878 -0.267 0.57108 2.88878 0.15352 -1.29247 2.88878 0.15352 0.57108 
2.89654 -0.41653 -1.24292 2.89654 -0.41653 0.52153 2.89654 0.30305 -1.24292 
2.89654 0.30305 0.52153 2.90107 -0.21418 -1.29889 2.90107 -0.21418 0.5775 
2.90107 0.1007 -1.29889 2.90107 0.1007 0.5775 2.90325 -0.71066 -1.05065 
2.90325 -0.71066 0.32926 2.90325 0.59718 -1.05065 2.91047 -0.6138 -1.12802 
2.91047 -0.6138 0.40663 2.91047 0.50033 -1.12802 2.91047 0.50033 0.40663 
2.9107 -0.36705 -1.25662 2.9107 -0.36705 0.53523 2.9107 0.25357 -1.25662 
2.9107 0.25357 0.53523 2.91162 -0.16205 -1.30265 2.91162 -0.16205 0.58126 
2.91162 0.04857 -1.30265 2.91162 0.04857 0.58126 2.9136 -0.51036 -1.19216 
2.9136 -0.51036 0.47077 2.9136 0.39688 -1.19216 2.9136 0.39688 0.47077 
2.92128 -0.10936 -1.30375 2.92128 -0.10936 0.58236 2.92128 -0.00411 -1.30375 
2.92128 -0.00411 0.58236 2.92397 -0.31668 -1.26777 2.92397 -0.31668 0.54638 
2.92397 0.20321 -1.26777 2.92397 0.20321 0.54638 2.92973 -0.05674 -1.30224 
2.92973 -0.05674 0.58085 2.93016 0.63403 -1.00027 2.9314 -0.46582 -1.20807 
2.9314 -0.46582 0.48668 2.9314 0.35234 -1.20807 2.9314 0.35234 0.48668 
2.93629 -0.26559 -1.27635 2.93629 -0.26559 0.55496 2.93629 0.15211 -1.27635 
2.93629 0.15211 0.55496 2.93879 -0.6538 -1.08446 2.93879 -0.6538 0.36307 
2.93879 0.54032 -1.08446 2.94431 -0.55379 -1.15405 2.94431 -0.55379 0.43266 
2.94431 0.44031 -1.15405 2.94431 0.44031 0.43266 2.94637 -0.41714 -1.2239 
2.94637 -0.41714 0.50251 2.94637 0.30366 -1.2239 2.94637 0.30366 0.50251 
2.94764 -0.21389 -1.28234 2.94764 -0.21389 0.56095 2.94764 0.10042 -1.28234 
2.94764 0.10042 0.56095 2.95798 -0.16176 -1.28571 2.95798 -0.16176 0.56432 
2.95798 0.04828 -1.28571 2.95798 0.04828 0.56432 2.96064 -0.36719 -1.23725 
2.96064 -0.36719 0.51586 2.96064 0.25372 -1.23725 2.96064 0.25372 0.51586 
2.96278 -0.51022 -1.17156 2.96278 -0.51022 0.45017 2.96278 0.39674 -1.17156 
2.96278 0.39674 0.45017 2.96668 -0.69259 -1.03593 2.96668 -0.69259 0.31454 
2.96668 0.57911 -1.03593 2.96728 -0.10932 -1.28645 2.96728 -0.10932 0.56506 
2.96728 -0.00416 -1.28645 2.96728 -0.00416 0.56506 2.97352 -0.59509 -1.11253 
2.97352 -0.59509 0.39114 2.97352 0.48161 -1.11253 2.97352 0.48161 0.39114 
2.97382 -0.31664 -1.248 2.97382 -0.31664 0.52661 2.97382 0.20317 -1.248 
2.97382 0.20317 0.52661 2.97553 -0.05674 -1.28457 2.97553 -0.05674 0.56318 
2.98031 -0.46549 -1.18701 2.98031 -0.46549 0.46562 2.98031 0.35201 -1.18701 
2.98031 0.35201 0.46562 2.98684 -0.26398 -1.25614 2.98684 -0.26398 0.53475 
2.98684 0.1505 -1.25614 2.98684 0.1505 0.53475 2.99139 0.61399 -0.98622 
2.99281 -0.55271 -1.13144 2.99281 -0.55271 0.41005 2.99281 0.43923 -1.13144 
2.99281 0.43923 0.41005 2.99549 -0.41649 -1.20239 2.99549 -0.41649 0.481 
2.99549 0.30301 -1.20239 2.99549 0.30301 0.481 2.99806 -0.21212 -1.26162 
2.99806 -0.21212 0.54023 2.99806 0.09865 -1.26162 2.99806 0.09865 0.54023 
3.00109 -0.63409 -1.0678 3.00109 -0.63409 0.34641 3.00109 0.52061 -1.0678 
3.00839 -0.15956 -1.26443 3.00839 -0.15956 0.54304 3.00839 0.04608 -1.26443 
3.00839 0.04608 0.54304 3.00951 -0.36645 -1.21537 3.00951 -0.36645 0.49398 
3.00951 0.25297 -1.21537 3.00951 0.25297 0.49398 3.01114 -0.50882 -1.14851 
3.01114 -0.50882 0.42712 3.01114 0.39534 -1.14851 3.01114 0.39534 0.42712 
3.01754 -0.10702 -1.26463 3.01754 -0.10702 0.54324 3.01754 -0.00646 -1.26463 
3.01754 -0.00646 0.54324 3.0204 -0.05674 -1.26468 3.0204 -0.05674 0.54329 
3.02116 -0.59282 -1.08813 3.02116 -0.59282 0.36674 3.02116 0.47934 -1.08813 
3.02116 0.47934 0.36674 3.02351 -0.31449 -1.22561 3.02351 -0.31449 0.50422 
3.02351 0.20101 -1.22561 3.02351 0.20101 0.50422 3.02692 -0.67061 -1.02004 
3.02692 -0.67061 0.29865 3.02692 0.55714 -1.02004 3.02813 -0.464 -1.1636 
3.02813 -0.464 0.44221 3.02813 0.35052 -1.1636 3.02813 0.35052 0.44221 
3.03622 -0.26176 -1.23327 3.03622 -0.26176 0.51188 3.03622 0.14828 -1.23327 
3.03622 0.14828 0.51188 3.04016 -0.55021 -1.10662 3.04016 -0.55021 0.38523 
3.04016 0.43673 -1.10662 3.04016 0.43673 0.38523 3.0432 -0.41477 -1.17862 
3.0432 -0.41477 0.45723 3.0432 0.30129 -1.17862 3.0432 0.30129 0.45723 
3.04755 -0.20963 -1.23812 3.04755 -0.20963 0.51673 3.04755 0.09615 -1.23812 
3.04755 0.09615 0.51673 3.04816 -0.63117 -1.04093 3.04816 -0.63117 0.31954 
3.04816 0.51769 -1.04093 3.05088 0.59103 -0.96946 3.05757 -0.15706 -1.24045 
3.05757 -0.15706 0.51906 3.05757 0.04358 -1.24045 3.05757 0.04358 0.51906 
3.05802 -0.50635 -1.12323 3.05802 -0.50635 0.40184 3.05802 0.39287 -1.12323 
3.05802 0.39287 0.40184 3.05838 -0.3638 -1.19075 3.05838 -0.3638 0.46936 
3.05838 0.25032 -1.19075 3.05838 0.25032 0.46936 3.0615 -0.10696 -1.24265 
3.0615 -0.10696 0.52126 3.0615 -0.00652 -1.24265 3.0615 -0.00652 0.52126 
3.06424 -0.05674 -1.24262 3.06424 -0.05674 0.52123 3.06807 -0.58956 -1.06088 
3.06807 -0.58956 0.33949 3.06807 0.47608 -1.06088 3.06807 0.47608 0.33949 
3.0722 -0.31161 -1.20049 3.0722 -0.31161 0.4791 3.0722 0.19813 -1.20049 
3.0722 0.19813 0.4791 3.07297 -0.66627 -0.99152 3.07297 -0.66627 0.27013 
3.07297 0.5528 -0.99152 3.07472 -0.46135 -1.13792 3.07472 -0.46135 0.41653 
3.07472 0.34788 -1.13792 3.07472 0.34788 0.41653 3.08429 -0.25893 -1.20781 
3.08429 -0.25893 0.48642 3.08429 0.14545 -1.20781 3.08429 0.14545 0.48642 
3.08705 -0.54637 -1.07904 3.08705 -0.54637 0.35765 3.08705 0.43289 -1.07904 
3.08705 0.43289 0.35765 3.09102 -0.41132 -1.15196 3.09102 -0.41132 0.43057 
3.09102 0.29784 -1.15196 3.09102 0.29784 0.43057 3.09389 -0.62655 -1.01205 
3.09389 -0.62655 0.29066 3.09389 0.51308 -1.01205 3.09541 -0.20663 -1.21214 
3.09541 -0.20663 0.49075 3.09541 0.09315 -1.21214 3.09541 0.09315 0.49075 
3.09591 0.5853 -0.93924 3.1006 -0.15696 -1.21634 3.1006 -0.15696 0.49495 
3.1006 0.04348 -1.21634 3.1006 0.04348 0.49495 3.10453 -0.1068 -1.21841 
3.10453 -0.1068 0.49702 3.10453 -0.00668 -1.21841 3.10453 -0.00668 0.49702 
3.10472 -0.5022 -1.09523 3.10472 -0.5022 0.37384 3.10472 0.38872 -1.09523 
3.10472 0.38872 0.37384 3.10585 -0.36022 -1.16364 3.10585 -0.36022 0.44225 
3.10585 0.24675 -1.16364 3.10585 0.24675 0.44225 3.10694 -0.05674 -1.21842 
3.10694 -0.05674 0.49703 3.11385 -0.58449 -1.03154 3.11385 -0.58449 0.31015 
3.11385 0.47101 -1.03154 3.1178 -0.66014 -0.96097 3.1178 -0.66014 0.23958 
3.1178 0.54667 -0.96097 3.11915 -0.30823 -1.17294 3.11915 -0.30823 0.45155 
3.11915 0.19476 -1.17294 3.11915 0.19476 0.45155 3.11993 -0.45756 -1.11004 
3.11993 -0.45756 0.38865 3.11993 0.34408 -1.11004 3.11993 0.34408 0.38865 
3.1309 -0.2555 -1.17984 3.1309 -0.2555 0.45845 3.1309 0.14202 -1.17984 
3.1309 0.14202 0.45845 3.13248 -0.54108 -1.04932 3.13248 -0.54108 0.32793 
3.13248 0.4276 -1.04932 3.13248 0.4276 0.32793 3.13604 -0.40726 -1.12364 
3.13604 -0.40726 0.40225 3.13604 0.29378 -1.12364 3.13604 0.29378 0.40225 
3.13733 -0.20624 -1.18603 3.13733 -0.20624 0.46464 3.13733 0.09277 -1.18603 
3.13733 0.09277 0.46464 3.13814 -0.62026 -0.98126 3.13814 -0.62026 0.25987 
3.13814 0.50678 -0.98126 3.14241 -0.15662 -1.19015 3.14241 -0.15662 0.46876 
3.14241 0.04314 -1.19015 3.14241 0.04314 0.46876 3.1461 -0.10674 -1.1922 
3.1461 -0.10674 0.47081 3.1461 -0.00674 -1.1922 3.1461 -0.00674 0.47081 
3.14841 -0.05674 -1.19216 3.14841 -0.05674 0.47077 3.14875 -0.49739 -1.06553 
3.14875 -0.49739 0.34414 3.14875 0.38392 -1.06553 3.14875 0.38392 0.34414 
3.1508 -0.35565 -1.13487 3.1508 -0.35565 0.41348 3.1508 0.24217 -1.13487 
3.1508 0.24217 0.41348 3.15787 -0.57784 -1.00038 3.15787 -0.57784 0.27899 
3.15787 0.46436 -1.00038 3.1608 -0.65244 -0.92865 3.1608 0.53896 -0.92865 
3.16366 -0.45263 -1.08003 3.16366 -0.45263 0.35864 3.16366 0.33915 -1.08003 
3.16366 0.33915 0.35864 3.16386 -0.30343 -1.14369 3.16386 -0.30343 0.4223 
3.16386 0.18995 -1.14369 3.16386 0.18995 0.4223 3.17204 -0.25532 -1.15132 
3.17204 -0.25532 0.42993 3.17204 0.14185 -1.15132 3.17204 0.14185 0.42993 
3.1753 -0.53529 -1.01775 3.1753 -0.53529 0.29636 3.1753 0.42182 -1.01775 
3.1753 0.42182 0.29636 3.17848 -0.20599 -1.15741 3.17848 -0.20599 0.43602 
3.17848 0.09252 -1.15741 3.17848 0.09252 0.43602 3.17978 -0.40194 -1.09305 
3.17978 -0.40194 0.37166 3.17978 0.28846 -1.09305 3.17978 0.28846 0.37166 
3.18078 -0.61231 -0.94863 3.18078 -0.61231 0.22724 3.18078 0.49883 -0.94863 
3.18366 -0.15605 -1.16137 3.18366 -0.15605 0.43998 3.18366 0.04257 -1.16137 
3.18366 0.04257 0.43998 3.18734 -0.1061 -1.16328 3.18734 -0.1061 0.44189 
3.18734 -0.00738 -1.16328 3.18734 -0.00738 0.44189 3.18854 -0.05674 -1.1639 
3.18854 -0.05674 0.44251 3.19138 -0.49134 -1.03365 3.19138 -0.49134 0.31226 
3.19138 0.37787 -1.03365 3.19138 0.37787 0.31226 3.19415 -0.35021 -1.10387 
3.19415 -0.35021 0.38248 3.19415 0.23673 -1.10387 3.19415 0.23673 0.38248 
3.19935 -0.57084 -0.9672 3.19935 -0.57084 0.24581 3.19935 0.45736 -0.9672 
3.20368 -0.30273 -1.11327 3.20368 -0.30273 0.39188 3.20368 0.18925 -1.11327 
3.20368 0.18925 0.39188 3.20576 -0.44658 -1.04798 3.20576 -0.44658 0.32659 
3.20576 0.3331 -1.04798 3.20576 0.3331 0.32659 3.21173 -0.25465 -1.12083 
3.21173 -0.25465 0.39944 3.21173 0.14118 -1.12083 3.21173 0.14118 0.39944 
3.2134 -0.62026 -0.90599 3.2134 -0.62026 0.1846 3.2134 0.50678 -0.90599 
3.21645 -0.52814 -0.98431 3.21645 -0.52814 0.26292 3.21645 0.41466 -0.98431 
3.21645 0.41466 0.26292 3.21836 -0.20513 -1.12666 3.21836 -0.20513 0.40527 
3.21836 0.09165 -1.12666 3.21836 0.09165 0.40527 3.22161 -0.39561 -1.06056 
3.22161 -0.39561 0.33917 3.22161 0.28213 -1.06056 3.22161 0.28213 0.33917 
3.22342 -0.15523 -1.13055 3.22342 -0.15523 0.40916 3.22342 0.04175 -1.13055 
3.22342 0.04175 0.40916 3.2261 -0.10604 -1.13307 3.2261 -0.10604 0.41168 
3.2261 -0.00744 -1.13307 3.2261 -0.00744 0.41168 3.22724 -0.05674 -1.13371 
3.22724 -0.05674 0.41232 3.23206 -0.48429 -0.99991 3.23206 -0.48429 0.27852 
3.23206 0.37082 -0.99991 3.23206 0.37082 0.27852 3.23253 -0.57784 -0.92572 
3.23253 -0.57784 0.20433 3.23253 0.46436 -0.92572 3.23263 -0.34899 -1.07151 
3.23263 -0.34899 0.35012 3.23263 0.23551 -1.07151 3.23263 0.23551 0.35012 
3.24215 -0.30142 -1.08079 3.24215 -0.30142 0.3594 3.24215 0.18794 -1.08079 
3.24215 0.18794 0.3594 3.2442 0.51308 -0.86174 3.24612 -0.43942 -1.01398 
3.24612 -0.43942 0.29259 3.24612 0.32594 -1.01398 3.24612 0.32594 0.29259 
3.24987 -0.25349 -1.08844 3.24987 -0.25349 0.36705 3.24987 0.14001 -1.08844 
3.24987 0.14001 0.36705 3.2499 -0.53529 -0.94316 3.2499 -0.53529 0.22177 
3.2499 0.42182 -0.94316 3.25648 -0.20388 -1.09414 3.25648 -0.20388 0.37275 
3.25648 0.0904 -1.09414 3.25648 0.0904 0.37275 3.25861 -0.39363 -1.02647 
3.25861 -0.39363 0.30508 3.25861 0.28015 -1.02647 3.25861 0.28015 0.30508 
3.26079 -0.15511 -1.09837 3.26079 -0.15511 0.37698 3.26079 0.04163 -1.09837 
3.26079 0.04163 0.37698 3.2635 -0.10587 -1.10083 3.2635 -0.10587 0.37944 
3.2635 -0.00761 -1.10083 3.2635 -0.00761 0.37944 3.26369 -0.58449 -0.8817 
3.26369 -0.58449 0.16031 3.26369 0.47101 -0.8817 3.2644 -0.05674 -1.10165 
3.2644 -0.05674 0.38026 3.2658 -0.49134 -0.95923 3.2658 -0.49134 0.23784 
3.2658 0.37787 -0.95923 3.2658 0.37787 0.23784 3.2695 -0.34702 -1.03735 
3.2695 -0.34702 0.31596 3.2695 0.23355 -1.03735 3.2695 0.23355 0.31596 
3.27876 -0.29972 -1.04661 3.27876 -0.29972 0.32522 3.27876 0.18624 -1.04661 
3.27876 0.18624 0.32522 3.28012 -0.44658 -0.97361 3.28012 -0.44658 0.25222 
3.28012 0.3331 -0.97361 3.28012 0.3331 0.25222 3.28147 -0.54108 -0.90033 
3.28147 -0.54108 0.17894 3.28147 0.4276 -0.90033 3.28636 -0.25183 0.33282 
3.28636 0.13835 -1.05421 3.28636 0.13835 0.33282 3.2923 -0.20347 0.33876 
3.2923 0.08999 -1.06015 3.2923 0.08999 0.33876 3.29271 -0.39561 0.26807 
3.29271 0.28213 -0.98946 3.29271 0.28213 0.26807 3.29303 -0.58956 0.11453 
3.29303 0.47608 -0.83592 3.29654 -0.15476 0.34301 3.29654 0.04128 -1.0644 
3.29654 0.04128 0.34301 3.29768 -0.49739 0.19521 3.29768 0.38392 -0.9166 
3.29768 0.38392 0.19521 3.2991 -0.10581 0.34556 3.2991 -0.00767 0.34556 
3.29995 -0.05674 0.34641 3.30366 -0.34899 0.2791 3.30366 0.23551 -1.00049 
3.30366 0.23551 0.2791 3.31118 -0.54637 0.13352 3.31118 0.43289 -0.85491 
3.31217 -0.45263 0.21012 3.31217 0.33915 -0.93151 3.31217 0.33915 0.21012 
3.31294 -0.30142 0.28861 3.31294 0.18794 0.28861 3.32027 0.47934 -0.78902 
3.32058 -0.25349 0.29633 3.32058 0.14001 0.29633 3.32519 -0.40194 0.22624 
3.32519 0.28846 0.22624 3.32628 -0.20388 0.30294 3.32628 0.0904 0.30294 
3.32738 -0.5022 0.15119 3.32738 0.38872 -0.87258 3.32738 0.38872 0.15119 
3.33052 -0.15511 0.30726 3.33052 0.04163 0.30726 3.33298 -0.10587 0.30997 
3.33298 -0.00761 0.30997 3.33379 -0.05674 0.31086 3.33602 -0.35021 0.24061 
3.33602 0.23673 0.24061 3.33876 -0.55021 0.08662 3.33876 0.43673 -0.80801 
3.34219 -0.45756 0.1664 3.34219 0.34408 0.1664 3.34541 -0.30273 0.25014 
3.34541 0.18925 0.25014 3.35298 -0.25465 0.25819 3.35298 0.14118 0.25819 
3.35538 -0.50635 0.10448 3.35578 -0.40726 0.1825 3.35578 0.29378 0.1825 
3.35881 -0.20513 0.26483 3.35881 0.09165 0.26483 3.3627 -0.15523 0.26988 
3.3627 0.04175 0.26988 3.36358 -0.55271 0.03927 3.36521 -0.10604 0.27256 
3.36521 -0.00744 0.27256 3.36585 -0.05674 0.2737 3.36701 -0.35565 0.19726 
3.36701 0.24217 0.19726 3.37007 -0.46135 0.12118 3.37007 0.34788 0.12118 
3.37584 -0.30343 0.21032 3.37584 0.18995 0.21032 3.38066 -0.50882 0.0576 
3.38347 -0.25532 0.2185 3.38347 0.14185 0.2185 3.3841 -0.41132 0.13748 
3.3841 0.29784 0.13748 3.38956 -0.20599 0.22494 3.38956 0.09252 0.22494 
3.39351 -0.15605 0.23012 3.39351 0.04257 0.23012 3.39543 -0.1061 0.2338 
3.39543 -0.00738 0.2338 3.39575 0.35052 0.0746 3.39579 -0.36022 0.15231 
3.39579 0.24675 0.15231 3.39605 -0.05674 0.235 3.40509 0.19476 0.16562 
3.41076 0.30129 0.08966 3.41198 0.14202 0.17736 3.41818 0.09277 0.1838 
3.41915 0.35201 0.02678 3.4229 0.25032 0.10484 -0.00712 2.6955 -0.63051 
0.01999 2.69192 -0.67798 0.02035 2.33908 0.42952 0.02226 2.28913 0.42585 
0.02622 2.23918 0.42066 0.03167 2.74302 -0.66315 0.0323 2.58702 -0.74417 
0.03994 2.63513 -0.73599 0.0457 2.79305 -0.64685 0.04876 2.68735 -0.72293 
0.04992 2.38844 0.46942 0.05056 2.33914 0.46828 0.05307 2.28995 0.4656 
0.05696 2.24005 0.46055 0.05696 2.53683 -0.79049 0.05999 2.73896 -0.70817 
0.06279 2.19052 0.45392 0.06279 2.58635 -0.78386 0.07036 2.14245 0.44587 
0.07036 2.63443 -0.77581 0.07359 2.78926 -0.69206 0.07975 2.09497 0.43633 
0.07975 2.68191 -0.76628 0.08198 2.38844 0.50659 0.08279 2.33931 0.50569 
0.08525 2.29007 0.50298 0.08525 2.48681 -0.83292 0.08839 2.8339 -0.67685 
0.08949 2.2413 0.49866 0.08949 2.53558 -0.82861 0.09058 2.04324 0.42197 
0.09058 2.73364 -0.75191 0.09519 2.19169 0.49205 0.09519 2.58519 -0.822 
0.10283 2.14376 0.48433 0.10283 2.63312 -0.81428 0.1036 1.99255 0.40584 
0.1036 2.78433 -0.73579 0.10459 2.87807 -0.65918 0.11211 2.09619 0.47482 
0.11211 2.68069 -0.80476 0.11582 2.38844 -0.87208 0.11582 2.38844 0.54213 
0.11667 2.33937 -0.87123 0.11667 2.33937 0.54128 0.11667 2.43751 -0.87123 
0.11667 2.43751 0.54128 0.11809 1.94778 0.39093 0.11809 2.82909 -0.72088 
0.11923 2.29042 0.53873 0.11923 2.48646 -0.86867 0.12306 2.04957 0.4638 
0.12306 2.72731 -0.79374 0.12348 2.24171 0.53448 0.12348 2.53517 -0.86443 
0.12941 2.19335 0.52855 0.12941 2.58353 -0.85849 0.13431 1.9041 0.37467 
0.13431 2.87278 -0.70461 0.13565 1.9986 0.44795 0.13565 2.77828 -0.77789 
0.13701 2.14546 0.52094 0.13701 2.63142 -0.85089 0.14627 2.09815 0.51169 
0.14627 2.67872 -0.84163 0.14997 1.95383 0.43356 0.14997 2.82304 -0.76351 
0.15137 2.38844 -0.90592 0.15137 2.38844 0.57598 0.15208 1.86069 0.35603 
0.15208 2.91619 -0.68598 0.15227 2.33931 -0.90511 0.15227 2.33931 0.57516 
0.15227 2.43757 -0.90511 0.15227 2.43757 0.57516 0.15498 2.29007 -0.90265 
0.15498 2.29007 0.5727 0.15498 2.48681 -0.90265 0.15498 2.48681 0.5727 
0.15716 2.05155 0.5008 0.15716 2.72533 -0.83074 0.1593 2.2413 -0.89841 
0.1593 2.2413 0.56847 0.1593 2.53558 -0.89841 0.16587 1.90988 0.41749 
0.16587 2.86699 -0.74743 0.1659 2.19169 -0.89271 0.1659 2.19169 0.56277 
0.1659 2.58519 -0.89271 0.16965 2.00576 0.48831 0.16965 2.77112 -0.81825 
0.17157 1.81862 0.33607 0.17157 2.95825 -0.66602 0.17363 2.14376 -0.88507 
0.17363 2.14376 0.55512 0.17363 2.63312 -0.88507 0.18314 2.09619 0.54584 
0.18314 2.68069 -0.87579 0.18324 1.86734 0.40006 0.18324 2.90954 -0.73 
0.18371 1.96088 0.47424 0.18371 2.81599 -0.80419 0.18854 2.38844 -0.93798 
0.18854 2.38844 0.60804 0.18968 2.33914 -0.93734 0.18968 2.33914 0.6074 
0.18968 2.43774 -0.93734 0.18968 2.43774 0.6074 0.1921 1.7789 0.31516 
0.1921 2.99797 -0.6451 0.19236 2.28995 -0.93483 0.19236 2.28995 0.60488 
0.19236 2.48693 -0.93483 0.19236 2.48693 0.60488 0.19416 2.04957 0.5349 
0.19416 2.72731 -0.86484 0.1974 1.71771 0.23358 0.19741 2.24005 -0.93094 
0.19741 2.24005 0.60099 0.19741 2.53683 -0.93094 0.19741 2.53683 0.60099 
0.19932 1.91704 0.45864 0.19932 2.85984 -0.78858 0.20237 1.82492 0.38032 
0.20237 2.95196 -0.71027 0.20404 2.19052 -0.92511 0.20404 2.19052 0.59517 
0.20404 2.58635 -0.92511 0.21001 1.9986 0.52231 0.21001 2.77828 -0.85225 
0.21209 2.14245 -0.91754 0.21209 2.14245 0.5876 0.21209 2.63443 -0.91754 
0.21417 1.74067 0.29307 0.21642 1.87434 0.44153 0.21642 2.90254 -0.77148 
0.22163 2.09497 -0.90815 0.22163 2.09497 0.5782 0.22163 2.68191 -0.90815 
0.22266 1.78503 0.35998 0.22266 2.99184 -0.68993 0.22439 1.95383 0.50799 
0.22439 2.82304 -0.83793 0.22723 2.38844 -0.96818 0.22723 2.38844 0.63824 
0.22844 2.33908 -0.96756 0.22844 2.33908 0.63761 0.22844 2.4378 -0.96756 
0.22844 2.4378 0.63761 0.23211 2.28913 -0.96564 0.23211 2.28913 0.6357 
0.23211 2.48775 -0.96564 0.23211 2.48775 0.6357 0.23499 1.83287 0.42297 
0.23499 2.94401 -0.75291 0.23599 2.04324 0.56738 0.23599 2.73364 -0.89732 
0.23729 2.23918 -0.96169 0.23729 2.23918 0.63174 0.23729 2.53769 -0.96169 
0.23729 2.53769 0.63174 0.24047 1.90988 0.49209 0.24047 2.86699 -0.82203 
0.24373 2.18985 -0.9556 0.24373 2.18985 0.62566 0.24373 2.58702 -0.9556 
0.24373 2.58702 0.62566 0.24439 1.7464 0.3381 0.24439 3.03048 -0.66804 
0.25022 1.68538 0.25659 0.25191 2.14175 -0.94797 0.25191 2.14175 0.61802 
0.25191 2.63513 -0.94797 0.25212 1.99255 0.55436 0.25212 2.78433 -0.8843 
0.25498 1.79274 0.40298 0.25498 2.98414 -0.73293 0.2579 1.86734 0.47471 
0.2579 2.90954 -0.80466 0.26497 2.08953 -0.93914 0.26497 2.08953 0.6092 
0.26497 2.68735 -0.93914 0.26703 1.94778 0.53986 0.26703 2.82909 -0.86981 
0.26736 1.70955 0.31508 0.26736 2.38844 -0.99644 0.26736 2.38844 0.6665 
0.26736 3.06733 -0.64502 0.26967 2.33844 -0.99648 0.26967 2.33844 0.66653 
0.26967 2.43844 -0.99648 0.26967 2.43844 0.66653 0.27336 2.28856 -0.99443 
0.27336 2.28856 0.66449 0.27336 2.48832 -0.99443 0.27336 2.48832 0.66449 
0.27633 1.75405 0.38163 0.27633 3.02283 -0.71157 0.27764 1.82492 0.45559 
0.27764 2.95196 -0.78553 0.27844 2.23893 -0.99031 0.27844 2.23893 0.66036 
0.27844 2.53794 -0.99031 0.27844 2.53794 0.66036 0.27974 2.03792 0.59797 
0.27974 2.73896 -0.92791 0.28329 1.9041 0.52365 0.28329 2.87278 -0.8536 
0.28487 2.18968 -0.98411 0.28487 2.18968 0.65417 0.28487 2.5872 -0.98411 
0.28487 2.5872 0.65417 0.29584 1.98762 0.58437 0.29584 2.78926 -0.91432 
0.29662 2.13694 -0.97722 0.29662 2.13694 0.64728 0.29662 2.63993 -0.97722 
0.29662 2.63993 0.64728 0.29798 1.78503 0.4353 0.29798 2.99184 -0.76524 
0.299 1.71688 0.35896 0.299 3.06 -0.6889 0.30192 1.86069 0.50587 
0.30192 2.91619 -0.83582 0.30512 3.12073 -0.60726 0.30883 2.38844 -1.0227 
0.30883 2.38844 0.69276 0.30992 2.08495 -0.96792 0.30992 2.08495 0.63797 
0.30992 2.69192 -0.96792 0.31105 1.94298 0.56957 0.31105 2.8339 -0.89951 
0.31124 2.33838 -1.02268 0.31124 2.33838 0.69274 0.31124 2.4385 -1.02268 
0.31124 2.4385 0.69274 0.31517 2.28822 -1.02062 0.31517 2.28822 0.69068 
0.31517 2.48866 -1.02062 0.31517 2.48866 0.69068 0.31986 1.7464 0.41357 
0.31986 3.03048 -0.74351 0.32036 2.23855 -1.01642 0.32036 2.23855 0.68647 
0.32036 2.53833 -1.01642 0.32036 2.53833 0.68647 0.32189 1.81862 0.48639 
0.32189 2.95825 -0.81633 0.32293 1.68133 0.33503 0.32293 3.09555 -0.66497 
0.32475 2.03386 0.62629 0.32475 2.74302 -0.95623 0.32872 1.89881 0.55337 
0.32872 2.87807 -0.88331 0.33121 3.15325 -0.58122 0.33148 2.18625 -1.01209 
0.33148 2.18625 0.68214 0.33148 2.59063 -1.01209 0.33148 2.59063 0.68214 
0.34106 1.98382 0.61226 0.34106 2.79305 -0.9422 0.3428 1.7789 0.46586 
0.3428 2.99797 -0.7958 0.34288 1.70955 0.3906 0.34288 3.06733 -0.72054 
0.34357 2.13357 -1.00477 0.34357 2.13357 0.67482 0.34357 2.64331 -1.00477 
0.34357 2.64331 0.67482 0.3477 1.85562 0.53522 0.3477 2.92126 -0.86516 
0.34807 1.64749 0.30989 0.34807 3.12939 -0.63984 0.35153 2.38844 -1.04689 
0.35153 2.38844 0.71695 0.35428 2.33822 -1.04693 0.35428 2.33822 0.71698 
0.35428 2.43866 -1.04693 0.35428 2.43866 0.71698 0.35739 2.08138 -0.99503 
0.35739 2.08138 0.66508 0.35739 2.6955 -0.99503 0.35739 2.6955 0.66508 
0.35775 1.93883 0.59756 0.35775 2.83805 -0.92751 0.35821 2.28812 -1.04473 
0.35821 2.28812 0.71478 0.35821 2.48876 -1.04473 0.35821 2.48876 0.71478 
0.3586 3.18409 -0.55398 0.36489 1.74067 0.44379 0.36489 3.03621 -0.77373 
0.36761 1.81401 0.51526 0.36761 2.96287 -0.84521 0.36823 2.23555 -1.04239 
0.36823 2.23555 0.71245 0.36823 2.54133 -1.04239 0.36823 2.54133 0.71245 
0.37257 2.03041 0.65295 0.37257 2.74647 -0.98289 0.37257 2.74647 0.65295 
0.37435 3.16145 -0.61356 0.37562 1.89497 0.58095 0.37562 2.88191 -0.91089 
0.37955 2.18342 -1.03754 0.37955 2.18342 0.7076 0.37955 2.59346 -1.03754 
0.37955 2.59346 0.7076 0.38064 1.65615 0.35284 0.38064 3.12073 -0.68278 
0.38683 3.21282 -0.52581 0.38764 1.98118 0.63794 0.38764 2.7957 -0.96788 
0.38886 1.77456 0.49437 0.38886 3.00231 -0.82432 0.39226 2.13069 -1.02989 
0.39226 2.13069 0.69995 0.39226 2.64619 -1.02989 0.39226 2.64619 0.69995 
0.39461 1.85236 0.56246 0.39461 2.92452 -0.8924 0.39537 2.38844 -1.06896 
0.39537 2.38844 0.73902 0.39823 2.33816 -1.06891 0.39823 2.33816 0.73896 
0.39823 2.43872 -1.06891 0.39823 2.43872 0.73896 0.40137 1.68538 0.40774 
0.40137 3.0915 -0.73768 0.40171 3.19165 -0.5862 0.40464 1.93636 0.62284 
0.40464 2.84052 -0.95279 0.40626 2.07873 -1.01964 0.40626 2.07873 0.6897 
0.40626 2.69815 -1.01964 0.40626 2.69815 0.6897 0.40668 1.62362 0.32675 
0.40668 3.15325 -0.6567 0.40738 2.28562 -1.06871 0.40738 2.28562 0.73877 
0.40738 2.49126 -1.06871 0.40738 2.49126 0.73877 0.41468 1.81109 0.54213 
0.41468 2.96579 -0.87208 0.41713 3.2403 -0.49612 0.41772 2.23305 -1.06589 
0.41772 2.23305 0.73595 0.41772 2.54382 -1.06589 0.41772 2.54382 0.73595 
0.42028 2.02869 0.67673 0.42028 2.74819 -1.00667 0.42028 2.74819 0.67673 
0.42297 1.89247 0.60577 0.42297 2.88441 -0.93571 0.42438 1.71771 0.46056 
0.42438 3.05917 -0.7905 0.42893 2.1812 -1.06042 0.42893 2.1812 0.73047 
0.42893 2.59568 -1.06042 0.42893 2.59568 0.73047 0.43008 3.21991 -0.55782 
0.43392 3.18409 -0.6293 0.43546 1.97969 0.66134 0.43546 2.79719 -0.99128 
0.43546 2.79719 0.66134 0.44025 1.63409 0.36843 0.44025 2.38844 -1.08885 
0.44025 2.38844 0.75891 0.44025 3.14278 -0.69837 0.44195 2.12853 -1.05227 
0.44195 2.12853 0.72233 0.44195 2.64834 -1.05227 0.44195 2.64834 0.72233 
0.44226 1.85009 0.58687 0.44226 2.92679 -0.91681 0.44724 3.26491 -0.46606 
0.44849 2.33586 -1.09073 0.44849 2.33586 0.76079 0.44849 2.44102 -1.09073 
0.44849 2.44102 0.76079 0.44909 1.75259 0.51027 0.44909 3.02429 -0.84021 
0.45299 1.93496 0.64589 0.45299 2.84192 -0.97584 0.45299 2.84192 0.64589 
0.45514 2.07798 -1.04152 0.45514 2.07798 0.71158 0.45514 2.69889 -1.04152 
0.45514 2.69889 0.71158 0.4578 2.28342 -1.08998 0.4578 2.28342 0.76004 
0.4578 2.49346 -1.08998 0.4578 2.49346 0.76004 0.4594 3.24617 -0.5285 
0.46209 3.21282 -0.60108 0.46214 1.66431 0.42279 0.46214 3.11257 -0.75274 
0.46727 1.60287 0.34138 0.46727 3.174 -0.67133 0.46814 2.23128 -1.08661 
0.46814 2.23128 0.75667 0.46814 2.54559 -1.08661 0.46814 2.54559 0.75667 
0.46941 2.02804 -1.02818 0.46941 2.02804 0.69824 0.46941 2.74884 -1.02818 
0.46941 2.74884 0.69824 0.47146 1.89139 0.62838 0.47146 2.88549 -0.95833 
0.47146 2.88549 0.62838 0.47699 1.79138 0.5588 0.47699 2.9855 -0.88874 
0.47841 3.28752 -0.43507 0.47948 2.17959 -1.08063 0.47948 2.17959 0.75069 
0.47948 2.59729 -1.08063 0.47948 2.59729 0.75069 0.48438 1.97936 0.6824 
0.48438 2.79752 -1.01234 0.48438 2.79752 0.6824 0.48561 1.69767 0.4746 
0.48561 3.07921 -0.80455 0.48604 2.38844 -1.10652 0.48604 2.38844 0.77657 
0.4896 3.27036 -0.4983 0.49178 3.2403 -0.57077 0.49181 2.12849 -1.07205 
0.49181 2.12849 0.7421 0.49181 2.64838 -1.07205 0.49181 2.64838 0.7421 
0.4945 2.33581 -1.10803 0.4945 2.33581 0.77809 0.4945 2.44106 -1.10803 
0.4945 2.44106 0.77809 0.49517 3.20331 -0.64305 0.50149 1.61527 0.38174 
0.50149 3.1616 -0.71168 0.50217 1.93482 0.6665 0.50217 2.84206 -0.99644 
0.50217 2.84206 0.6665 0.50415 2.28313 -1.10693 0.50415 2.28313 0.77699 
0.50415 2.49375 -1.10693 0.50415 2.49375 0.77699 0.50507 2.07813 -1.06089 
0.50507 2.07813 0.73095 0.50507 2.69875 -1.06089 0.50507 2.69875 0.73095 
0.5053 1.83137 0.60236 0.5053 2.9455 -0.9323 0.5053 2.9455 0.60236 
0.51009 3.30782 -0.40345 0.51252 1.73452 0.52498 0.51252 3.04236 -0.85492 
0.51471 2.231 -1.10317 0.51471 2.231 0.77322 0.51471 2.54588 -1.10317 
0.51471 2.54588 0.77322 0.51923 2.02865 -1.0472 0.51923 2.02865 0.71725 
0.51923 2.74823 -1.0472 0.51923 2.74823 0.71725 0.5206 3.29243 -0.4673 
0.52184 3.26491 -0.54066 0.52402 1.64663 0.43534 0.52402 3.13025 -0.76528 
0.52467 3.2312 -0.61307 0.52699 2.17818 -1.09675 0.52699 2.17818 0.76681 
0.52699 2.5987 -1.09675 0.52699 2.5987 0.76681 0.52921 1.58548 0.35367 
0.52921 3.19139 -0.68361 0.53265 2.38844 -1.12191 0.53265 2.38844 0.79197 
0.53425 1.98019 0.70105 0.53425 2.79669 -1.031 0.53425 2.79669 0.70105 
0.53549 1.87393 0.6429 0.53549 2.90295 -0.97284 0.53549 2.90295 0.6429 
0.53955 2.12715 -1.0877 0.53955 2.12715 0.75775 0.53955 2.64973 -1.0877 
0.53955 2.64973 0.75775 0.54087 1.77438 0.57217 0.54087 3.00249 -0.90211 
0.54087 3.00249 0.57217 0.54156 2.33569 -1.12312 0.54156 2.33569 0.79318 
0.54156 2.44119 -1.12312 0.54156 2.44119 0.79318 0.54448 3.33913 -0.30155 
0.54776 3.32793 -0.36904 0.55031 1.68108 0.48719 0.55031 3.0958 -0.81714 
0.55128 2.28309 -1.12158 0.55128 2.28309 0.79164 0.55128 2.49379 -1.12158 
0.55128 2.49379 0.79164 0.55233 3.31232 -0.43557 0.55283 3.28752 -0.5095 
0.55318 2.07666 -1.07603 0.55318 2.07666 0.74609 0.55318 2.70022 -1.07603 
0.55318 2.70022 0.74609 0.55494 3.25695 -0.58194 0.55865 3.21958 -0.65421 
0.56288 2.22996 -1.11747 0.56288 2.22996 0.78753 0.56288 2.54692 -1.11747 
0.56288 2.54692 0.78753 0.56411 1.59976 0.39271 0.56411 3.17711 -0.72265 
0.56686 1.91826 0.67963 0.56686 2.85862 -1.00958 0.56686 2.85862 0.67963 
0.56757 2.02731 -1.06184 0.56757 2.02731 0.7319 0.56757 2.74957 -1.06184 
0.56757 2.74957 0.7319 0.5703 1.81537 0.61462 0.5703 2.96151 -0.94457 
0.5703 2.96151 0.61462 0.57525 2.17729 -1.11052 0.57525 2.17729 0.78058 
0.57525 2.59959 -1.11052 0.57525 2.59959 0.78058 0.57787 1.71916 0.53646 
0.57787 3.05772 -0.86641 0.57787 3.05772 0.53646 0.57812 3.35252 -0.26805 
0.57995 2.38844 -1.135 0.57995 2.38844 0.80506 0.58077 3.34346 -0.33611 
0.58445 3.30782 -0.47781 0.58471 3.32998 -0.40319 0.58581 3.27992 -0.55103 
0.58828 2.12626 -1.10103 0.58828 2.12626 0.77108 0.58828 2.65062 -1.10103 
0.58828 2.65062 0.77108 0.58877 3.24584 -0.62326 0.58905 2.33565 -1.1358 
0.58905 2.33565 0.80586 0.58905 2.44123 -1.1358 0.58905 2.44123 0.80586 
0.58966 1.63204 0.44613 0.58966 3.14484 -0.77607 0.59342 1.5712 0.36365 
0.59342 3.20568 -0.6936 0.60018 2.28249 -1.13407 0.60018 2.28249 0.80413 
0.60018 2.49439 -1.13407 0.60018 2.49439 0.80413 0.60084 1.85885 0.65369 
0.60084 2.91803 -0.98363 0.60084 2.91803 0.65369 0.60199 2.07598 -1.08885 
0.60199 2.07598 0.75891 0.60199 2.7009 -1.08885 0.60199 2.7009 0.75891 
0.60506 1.97228 0.71783 0.60506 2.8046 -1.04778 0.60506 2.8046 0.71783 
0.60603 1.76018 0.58219 0.60603 3.0167 -0.91213 0.60603 3.0167 0.58219 
0.61198 2.22937 -1.12944 0.61198 2.22937 0.7995 0.61198 2.54751 -1.12944 
0.61198 2.54751 0.7995 0.61452 3.35675 -0.30259 0.61626 1.66775 0.49677 
0.61626 3.10913 -0.82671 0.61725 3.30071 -0.51917 0.61767 3.34538 -0.37023 
0.61886 3.32793 -0.44014 0.61927 3.26979 -0.59129 0.6233 1.54469 0.33327 
0.6233 3.23218 -0.66321 0.62412 2.17694 -1.12192 0.62412 2.17694 0.79197 
0.62412 2.59994 -1.12192 0.62412 2.59994 0.79197 0.62784 1.58763 0.40128 
0.62784 2.38844 -1.14576 0.62784 2.38844 0.81581 0.62784 3.18925 -0.73123 
0.63601 1.80227 0.62336 0.63601 2.97461 -0.9533 0.63601 2.97461 0.62336 
0.63735 2.12598 -1.1119 0.63735 2.12598 0.78196 0.63735 2.65089 -1.1119 
0.63735 2.65089 0.78196 0.6384 1.91134 0.69428 0.6384 2.86554 -1.02423 
0.6384 2.86554 0.69428 0.63847 2.33522 -1.14637 0.63847 2.33522 0.81643 
0.63847 2.44166 -1.14637 0.63847 2.44166 0.81643 0.63909 2.02044 -1.07644 
0.63909 2.02044 0.7465 0.63909 2.75644 -1.07644 0.63909 2.75644 0.7465 
0.64381 1.70674 0.5444 0.64381 3.07013 -0.87434 0.64965 2.28215 -1.14409 
0.64965 2.28215 0.81415 0.64965 2.49473 -1.14409 0.64965 2.49473 0.81415 
0.65063 3.29101 -0.55952 0.65112 3.35847 -0.33678 0.65154 3.32132 -0.48177 
0.65179 3.34346 -0.40713 0.65369 3.25657 -0.63157 0.65388 1.62126 0.45378 
0.65388 3.15562 -0.78373 0.65762 1.56063 0.37112 0.65762 3.21625 -0.70106 
0.66134 2.2294 -1.13893 0.66134 2.2294 0.80899 0.66134 2.54748 -1.13893 
0.66134 2.54748 0.80899 0.67217 1.74884 0.58881 0.67217 3.02804 -0.91875 
0.67335 1.8526 0.66599 0.67335 2.92428 -0.99594 0.67335 2.92428 0.66599 
0.6735 2.17711 -1.1309 0.6735 2.17711 0.80095 0.6735 2.59976 -1.1309 
0.6735 2.59976 0.80095 0.67436 2.07045 -1.10135 0.67436 2.07045 0.77141 
0.67436 2.70642 -1.10135 0.67436 2.70642 0.77141 0.6762 2.38844 -1.15415 
0.6762 2.38844 0.8242 0.67703 1.9666 -1.05983 0.67703 1.9666 0.72988 
0.67703 2.81028 -1.05983 0.67703 2.81028 0.72988 0.68119 1.65855 0.50373 
0.68119 3.11833 -0.83368 0.6845 3.27876 -0.59875 0.68495 3.31202 -0.5227 
0.68531 3.35675 -0.37338 0.68635 3.33913 -0.44342 0.68699 2.33518 -1.15426 
0.68699 2.33518 0.82431 0.68699 2.4417 -1.15426 0.68699 2.4417 0.82431 
0.68802 1.53559 0.33946 0.68802 3.24129 -0.6694 0.6924 1.57893 0.40744 
0.6924 3.19795 -0.73738 0.69846 2.28188 -1.15146 0.69846 2.28188 0.82151 
0.69846 2.495 -1.15146 0.69846 2.495 0.82151 0.7091 1.79736 0.63357 
0.7091 2.97951 -0.96352 0.7091 2.97951 0.63357 0.70915 1.69883 0.55021 
0.70915 3.07805 -0.88016 0.71026 2.12128 -1.12201 0.71026 2.12128 0.79207 
0.71026 2.6556 -1.12201 0.71026 2.6556 0.79207 0.71029 2.22915 -1.14576 
0.71029 2.22915 0.81581 0.71029 2.54773 -1.14576 0.71029 2.54773 0.81581 
0.71155 1.90663 0.70419 0.71155 2.87025 -1.03414 0.71155 2.87025 0.70419 
0.71204 2.01582 -1.08631 0.71204 2.01582 0.75636 0.71204 2.76106 -1.08631 
0.71204 2.76106 0.75636 0.71875 3.30021 -0.56224 0.71876 3.26398 -0.63676 
0.71933 1.61393 0.45905 0.71933 3.16294 -0.789 0.71968 3.33039 -0.48444 
0.71985 3.35252 -0.40978 0.72273 1.55348 0.37615 0.72273 3.22339 -0.70609 
0.72491 2.38844 -1.16016 0.72491 2.38844 0.83021 0.73611 2.33507 -1.15977 
0.73611 2.33507 0.82982 0.73611 2.44181 -1.15977 0.73611 2.44181 0.82982 
0.74668 1.84928 0.67377 0.74668 2.9276 -1.00371 0.74668 2.9276 0.67377 
0.74674 1.65251 0.50779 0.74674 3.12436 -0.83774 0.74734 1.74329 0.59534 
0.74734 3.03358 -0.92528 0.74753 2.06665 -1.10878 0.74753 2.06665 0.77883 
0.74753 2.71023 -1.10878 0.74753 2.71023 0.77883 0.74757 2.28186 -1.15642 
0.74757 2.28186 0.82647 0.74757 2.49501 -1.15642 0.74757 2.49501 0.82647 
0.748 2.17532 -1.13912 0.748 2.17532 0.80918 0.748 2.60156 -1.13912 
0.748 2.60156 0.80918 0.74978 1.96318 -1.06708 0.74978 1.96318 0.73714 
0.74978 2.8137 -1.06708 0.74978 2.8137 0.73714 0.7533 3.31896 -0.52454 
0.75332 1.53017 0.34348 0.75332 3.24671 -0.67342 0.75355 3.28525 -0.60192 
0.75448 3.34587 -0.4454 0.75753 1.57369 0.41114 0.75753 3.20319 -0.74109 
0.77386 2.38844 -1.16377 0.77386 2.38844 0.83382 0.78469 1.79363 0.63798 
0.78469 2.98325 -0.96793 0.7847 1.90427 0.70917 0.7847 2.87261 -1.03911 
0.7847 2.87261 0.70917 0.78473 1.69509 0.55462 0.78473 3.08179 -0.88456 
0.78473 1.61014 0.46176 0.78473 3.16673 -0.79171 0.78514 2.12006 -1.12754 
0.78514 2.12006 0.7976 0.78514 2.65681 -1.12754 0.78514 2.65681 0.7976 
0.78514 2.01349 -1.09125 0.78514 2.01349 0.7613 0.78514 2.76339 -1.09125 
0.78514 2.76339 0.7613 0.78517 2.22794 -1.15129 0.78517 2.22794 0.82134 
0.78517 2.54894 -1.15129 0.78517 2.54894 0.82134 0.78517 2.33504 -1.16283 
0.78517 2.33504 0.83289 0.78517 2.44184 -1.16283 0.78517 2.44184 0.83289 
0.78806 3.30456 -0.56435 0.78806 3.33494 -0.48577 0.78808 1.50855 0.30893 
0.78808 3.26833 -0.63888 0.78808 1.54986 0.3787 0.78808 3.22701 -0.70864 
0.82293 1.52808 0.34471 0.82293 1.57194 0.41238 0.82293 1.65037 0.50975 
0.82293 1.74144 0.59752 0.82293 1.8477 0.67622 0.82293 1.96204 -1.06951 
0.82293 1.96204 0.73956 0.82293 2.06573 -1.11147 0.82293 2.06573 0.78153 
0.82293 2.17471 -1.14187 0.82293 2.17471 0.81192 0.82293 2.28156 -1.15924 
0.82293 2.28156 0.8293 0.82293 2.38844 -1.16497 0.82293 2.38844 0.83503 
0.82293 2.49532 -1.15924 0.82293 2.49532 0.8293 0.82293 2.60216 -1.14187 
0.82293 2.60216 0.81192 0.82293 2.71114 -1.11147 0.82293 2.71114 0.78153 
0.82293 2.81484 -1.06951 0.82293 2.81484 0.73956 0.82293 2.92918 -1.00616 
0.82293 2.92918 0.67622 0.82293 3.03544 -0.92746 0.82293 3.12651 -0.8397 
0.82293 3.20494 -0.74232 0.82293 3.2488 -0.67466 0.82293 3.28741 -0.60297 
0.82293 3.32122 -0.52541 0.82293 3.34812 -0.44606 0.85778 1.54986 0.3787 
0.85778 3.22701 -0.70864 0.85778 1.50855 0.30893 0.85778 3.26833 -0.63888 
0.8578 3.33494 -0.48577 0.8578 3.30456 -0.56435 0.86069 2.33504 -1.16283 
0.86069 2.33504 0.83289 0.86069 2.44184 -1.16283 0.86069 2.44184 0.83289 
0.86069 2.22794 -1.15129 0.86069 2.22794 0.82134 0.86069 2.54894 -1.15129 
0.86069 2.54894 0.82134 0.86072 2.01349 -1.09125 0.86072 2.01349 0.7613 
0.86072 2.76339 -1.09125 0.86072 2.76339 0.7613 0.86072 2.12006 -1.12754 
0.86072 2.12006 0.7976 0.86072 2.65681 -1.12754 0.86072 2.65681 0.7976 
0.86113 1.61014 0.46176 0.86113 3.16673 -0.79171 0.86113 1.69509 0.55462 
0.86113 3.08179 -0.88456 0.86116 1.90427 -1.03911 0.86116 1.90427 0.70917 
0.86116 2.87261 -1.03911 0.86116 2.87261 0.70917 0.86117 1.79363 0.63798 
0.86117 2.98325 -0.96793 0.872 2.38844 -1.16377 0.872 2.38844 0.83382 
0.88833 1.57369 0.41114 0.88833 3.20319 -0.74109 0.89231 1.49163 0.27197 
0.89231 3.28525 -0.60192 0.89254 1.53017 0.34348 0.89254 3.24671 -0.67342 
0.89256 3.31896 -0.52454 0.89608 1.96318 -1.06708 0.89608 1.96318 0.73714 
0.89608 2.8137 -1.06708 0.89608 2.8137 0.73714 0.89786 2.17532 -1.13912 
0.89786 2.17532 0.80918 0.89786 2.60156 -1.13912 0.89786 2.60156 0.80918 
0.89829 2.28186 -1.15642 0.89829 2.28186 0.82647 0.89829 2.49501 -1.15642 
0.89829 2.49501 0.82647 0.89833 2.06665 -1.10878 0.89833 2.06665 0.77883 
0.89833 2.71023 -1.10878 0.89833 2.71023 0.77883 0.89852 1.74329 0.59534 
0.89852 3.03358 -0.92528 0.89912 1.65251 0.50779 0.89912 3.12436 -0.83774 
0.89918 1.84928 0.67377 0.89918 2.9276 -1.00371 0.90975 2.33507 -1.15977 
0.90975 2.33507 0.82982 0.90975 2.44181 -1.15977 0.90975 2.44181 0.82982 
0.92095 2.38844 -1.16016 0.92095 2.38844 0.83021 0.92313 1.55348 0.37615 
0.92313 3.22339 -0.70609 0.92618 3.33039 -0.48444 0.92653 1.61393 0.45905 
0.92653 3.16294 -0.789 0.9271 1.5129 0.30681 0.9271 3.26398 -0.63676 
0.92711 1.47667 0.23229 0.92711 3.30021 -0.56224 0.93382 2.01582 -1.08631 
0.93382 2.01582 0.75636 0.93382 2.76106 -1.08631 0.93382 2.76106 0.75636 
0.93431 1.90663 -1.03414 0.93431 1.90663 0.70419 0.93431 2.87025 -1.03414 
0.93431 2.87025 0.70419 0.93557 2.22915 -1.14576 0.93557 2.22915 0.81581 
0.93557 2.54773 -1.14576 0.93557 2.54773 0.81581 0.9356 2.12128 -1.12201 
0.9356 2.12128 0.79207 0.9356 2.6556 -1.12201 0.9356 2.6556 0.79207 
0.93671 1.69883 0.55021 0.93671 3.07805 -0.88016 0.93676 1.79736 0.63357 
0.93676 2.97951 -0.96352 0.9474 2.28188 -1.15146 0.9474 2.28188 0.82151 
0.9474 2.495 -1.15146 0.9474 2.495 0.82151 0.95346 1.57893 0.40744 
0.95346 3.19795 -0.73738 0.95784 1.53559 0.33946 0.95784 3.24129 -0.6694 
0.95887 2.33518 -1.15426 0.95887 2.33518 0.82431 0.95887 2.4417 -1.15426 
0.95887 2.4417 0.82431 0.96091 3.31202 -0.5227 0.96136 1.49812 0.26881 
0.96136 3.27876 -0.59875 0.96467 1.65855 0.50373 0.96467 3.11833 -0.83368 
0.96883 1.9666 -1.05983 0.96883 1.9666 0.72988 0.96883 2.81028 -1.05983 
0.96883 2.81028 0.72988 0.96966 2.38844 -1.15415 0.96966 2.38844 0.8242 
0.9715 2.07045 -1.10135 0.9715 2.07045 0.77141 0.9715 2.70642 -1.10135 
0.9715 2.70642 0.77141 0.97236 2.17711 -1.1309 0.97236 2.17711 0.80095 
0.97236 2.59976 -1.1309 0.97236 2.59976 0.80095 0.97251 1.8526 -0.99594 
0.97251 1.8526 0.66599 0.97251 2.92428 -0.99594 0.97369 1.74884 0.58881 
0.97369 3.02804 -0.91875 0.98452 2.2294 -1.13893 0.98452 2.2294 0.80899 
0.98452 2.54748 -1.13893 0.98452 2.54748 0.80899 0.98824 1.56063 0.37112 
0.98824 3.21625 -0.70106 0.99198 1.62126 0.45378 0.99198 3.15562 -0.78373 
0.99217 1.52031 0.30163 0.99217 3.25657 -0.63157 0.99523 3.29101 -0.55952 
0.99621 2.28215 -1.14409 0.99621 2.28215 0.81415 0.99621 2.49473 -1.14409 
0.99621 2.49473 0.81415 1.00205 1.70674 0.5444 1.00205 3.07013 -0.87434 
1.00677 2.02044 -1.07644 1.00677 2.02044 0.7465 1.00677 2.75644 -1.07644 
1.00677 2.75644 0.7465 1.00739 2.33522 -1.14637 1.00739 2.33522 0.81643 
1.00739 2.44166 -1.14637 1.00739 2.44166 0.81643 1.00746 1.91134 -1.02423 
1.00746 1.91134 0.69428 1.00746 2.86554 -1.02423 1.00746 2.86554 0.69428 
1.00851 2.12598 -1.1119 1.00851 2.12598 0.78196 1.00851 2.65089 -1.1119 
1.00851 2.65089 0.78196 1.00985 1.80227 0.62336 1.00985 2.97461 -0.9533 
1.01802 1.58763 0.40128 1.01802 2.38844 -1.14576 1.01802 2.38844 0.81581 
1.01802 3.18925 -0.73123 1.02174 2.17694 -1.12192 1.02174 2.17694 0.79197 
1.02174 2.59994 -1.12192 1.02174 2.59994 0.79197 1.02256 1.54469 0.33327 
1.02256 3.23218 -0.66321 1.02659 3.26979 -0.59129 1.02861 3.30071 -0.51917 
1.0296 1.66775 0.49677 1.0296 3.10913 -0.82671 1.03388 2.22937 -1.12944 
1.03388 2.22937 0.7995 1.03388 2.54751 -1.12944 1.03388 2.54751 0.7995 
1.03983 1.76018 0.58219 1.03983 3.0167 -0.91213 1.0408 1.97228 -1.04778 
1.0408 1.97228 0.71783 1.0408 2.8046 -1.04778 1.0408 2.8046 0.71783 
1.04387 2.07598 -1.08885 1.04387 2.07598 0.75891 1.04387 2.7009 -1.08885 
1.04387 2.7009 0.75891 1.04502 1.85885 -0.98363 1.04502 1.85885 0.65369 
1.04502 2.91803 -0.98363 1.04568 2.28249 -1.13407 1.04568 2.28249 0.80413 
1.04568 2.49439 -1.13407 1.04568 2.49439 0.80413 1.05244 1.5712 0.36365 
1.05244 3.20568 -0.6936 1.0562 1.63204 0.44613 1.0562 3.14484 -0.77607 
1.05681 2.33565 -1.1358 1.05681 2.33565 0.80586 1.05681 2.44123 -1.1358 
1.05681 2.44123 0.80586 1.05709 3.24584 -0.62326 1.05758 2.12626 -1.10103 
1.05758 2.12626 0.77108 1.05758 2.65062 -1.10103 1.05758 2.65062 0.77108 
1.06005 3.27992 -0.55103 1.06591 2.38844 -1.135 1.06591 2.38844 0.80506 
1.06799 1.71916 0.53646 1.06799 3.05772 -0.86641 1.07061 2.17729 -1.11052 
1.07061 2.17729 0.78058 1.07061 2.59959 -1.11052 1.07061 2.59959 0.78058 
1.07556 1.81537 -0.94457 1.07556 1.81537 0.61462 1.07556 2.96151 -0.94457 
1.07829 2.02731 -1.06184 1.07829 2.02731 0.7319 1.07829 2.74957 -1.06184 
1.07829 2.74957 0.7319 1.079 1.91826 -1.00958 1.079 1.91826 0.67963 
1.079 2.85862 -1.00958 1.08175 1.59976 0.39271 1.08175 3.17711 -0.72265 
1.08298 2.22996 -1.11747 1.08298 2.22996 0.78753 1.08298 2.54692 -1.11747 
1.08298 2.54692 0.78753 1.08721 3.21958 -0.65421 1.09092 3.25695 -0.58194 
1.09268 2.07666 -1.07603 1.09268 2.07666 0.74609 1.09268 2.70022 -1.07603 
1.09268 2.70022 0.74609 1.09303 3.28752 -0.5095 1.09458 2.28309 -1.12158 
1.09458 2.28309 0.79164 1.09458 2.49379 -1.12158 1.09458 2.49379 0.79164 
1.09555 1.68108 0.48719 1.09555 3.0958 -0.81714 1.1043 2.33569 -1.12312 
1.1043 2.33569 0.79318 1.1043 2.44119 -1.12312 1.1043 2.44119 0.79318 
1.10499 1.77438 0.57217 1.10499 3.00249 -0.90211 1.10631 2.12715 -1.0877 
1.10631 2.12715 0.75775 1.10631 2.64973 -1.0877 1.10631 2.64973 0.75775 
1.11037 1.87393 -0.97284 1.11037 1.87393 0.6429 1.11037 2.90295 -0.97284 
1.11161 1.98019 -1.031 1.11161 1.98019 0.70105 1.11161 2.79669 -1.031 
1.11161 2.79669 0.70105 1.11321 2.38844 -1.12191 1.11321 2.38844 0.79197 
1.11665 1.58548 0.35367 1.11665 3.19139 -0.68361 1.11887 2.17818 -1.09675 
1.11887 2.17818 0.76681 1.11887 2.5987 -1.09675 1.11887 2.5987 0.76681 
1.12119 3.2312 -0.61307 1.12184 1.64663 0.43534 1.12184 3.13025 -0.76528 
1.12402 3.26491 -0.54066 1.12663 2.02865 -1.0472 1.12663 2.02865 0.71725 
1.12663 2.74823 -1.0472 1.12663 2.74823 0.71725 1.13115 2.231 -1.10317 
1.13115 2.231 0.77322 1.13115 2.54588 -1.10317 1.13115 2.54588 0.77322 
1.13334 1.73452 0.52498 1.13334 3.04236 -0.85492 1.14056 1.83137 -0.9323 
1.14056 1.83137 0.60236 1.14056 2.9455 -0.9323 1.14079 2.07813 -1.06089 
1.14079 2.07813 0.73095 1.14079 2.69875 -1.06089 1.14079 2.69875 0.73095 
1.14171 2.28313 -1.10693 1.14171 2.28313 0.77699 1.14171 2.49375 -1.10693 
1.14171 2.49375 0.77699 1.14369 1.93482 -0.99644 1.14369 1.93482 0.6665 
1.14369 2.84206 -0.99644 1.14437 1.61527 0.38174 1.14437 3.1616 -0.71168 
1.15069 3.20331 -0.64305 1.15136 2.33581 -1.10803 1.15136 2.33581 0.77809 
1.15136 2.44106 -1.10803 1.15136 2.44106 0.77809 1.15405 2.12849 -1.07205 
1.15405 2.12849 0.7421 1.15405 2.64838 -1.07205 1.15405 2.64838 0.7421 
1.15408 3.2403 -0.57077 1.15982 2.38844 -1.10652 1.15982 2.38844 0.77657 
1.16025 1.69767 0.4746 1.16025 3.07921 -0.80455 1.16148 1.97936 -1.01234 
1.16148 1.97936 0.6824 1.16148 2.79752 -1.01234 1.16148 2.79752 0.6824 
1.16638 2.17959 -1.08063 1.16638 2.17959 0.75069 1.16638 2.59729 -1.08063 
1.16638 2.59729 0.75069 1.16887 1.79138 -0.88874 1.16887 1.79138 0.5588 
1.16887 2.9855 -0.88874 1.1744 1.89139 -0.95833 1.1744 1.89139 0.62838 
1.1744 2.88549 -0.95833 1.17645 2.02804 -1.02818 1.17645 2.02804 0.69824 
1.17645 2.74884 -1.02818 1.17645 2.74884 0.69824 1.17772 2.23128 -1.08661 
1.17772 2.23128 0.75667 1.17772 2.54559 -1.08661 1.17772 2.54559 0.75667 
1.17859 3.174 -0.67133 1.18372 1.66431 0.42279 1.18372 3.11257 -0.75274 
1.18377 3.21282 -0.60108 1.18646 3.24617 -0.5285 1.18806 2.28342 -1.08998 
1.18806 2.28342 0.76004 1.18806 2.49346 -1.08998 1.18806 2.49346 0.76004 
1.19072 2.07798 -1.04152 1.19072 2.07798 0.71158 1.19072 2.69889 -1.04152 
1.19072 2.69889 0.71158 1.19287 1.93496 -0.97584 1.19287 1.93496 0.64589 
1.19287 2.84192 -0.97584 1.19677 1.75259 0.51027 1.19677 3.02429 -0.84021 
1.19737 2.33586 -1.09073 1.19737 2.33586 0.76079 1.19737 2.44102 -1.09073 
1.19737 2.44102 0.76079 1.2036 1.85009 -0.91681 1.2036 1.85009 0.58687 
1.2036 2.92679 -0.91681 1.20391 2.12853 -1.05227 1.20391 2.12853 0.72233 
1.20391 2.64834 -1.05227 1.20391 2.64834 0.72233 1.20561 2.38844 -1.08885 
1.20561 2.38844 0.75891 1.20561 3.14278 -0.69837 1.2104 1.97969 -0.99128 
1.2104 1.97969 0.66134 1.2104 2.79719 -0.99128 1.2104 2.79719 0.66134 
1.21194 3.18409 -0.6293 1.21578 3.21991 -0.55782 1.21693 2.1812 -1.06042 
1.21693 2.1812 0.73047 1.21693 2.59568 -1.06042 1.21693 2.59568 0.73047 
1.22148 1.71771 0.46056 1.22148 3.05917 -0.7905 1.22289 1.89247 -0.93571 
1.22289 1.89247 0.60577 1.22289 2.88441 -0.93571 1.22558 2.02869 -1.00667 
1.22558 2.02869 0.67673 1.22558 2.74819 -1.00667 1.22558 2.74819 0.67673 
1.22814 2.23305 -1.06589 1.22814 2.23305 0.73595 1.22814 2.54382 -1.06589 
1.22814 2.54382 0.73595 1.23118 1.81109 0.54213 1.23118 2.96579 -0.87208 
1.23848 2.28562 -1.06871 1.23848 2.28562 0.73877 1.23848 2.49126 -1.06871 
1.23848 2.49126 0.73877 1.23918 3.15325 -0.6567 1.2396 2.07873 -1.01964 
1.2396 2.07873 0.6897 1.2396 2.69815 -1.01964 1.2396 2.69815 0.6897 
1.24122 1.93636 -0.95279 1.24122 1.93636 0.62284 1.24122 2.84052 -0.95279 
1.24415 3.19165 -0.5862 1.24449 1.68538 0.40774 1.24449 3.0915 -0.73768 
1.24763 2.33816 -1.06891 1.24763 2.33816 0.73896 1.24763 2.43872 -1.06891 
1.24763 2.43872 0.73896 1.25049 2.38844 -1.06896 1.25049 2.38844 0.73902 
1.25125 1.85236 -0.8924 1.25125 1.85236 0.56246 1.25125 2.92452 -0.8924 
1.2536 2.13069 -1.02989 1.2536 2.13069 0.69995 1.2536 2.64619 -1.02989 
1.2536 2.64619 0.69995 1.257 1.77456 0.49437 1.257 3.00231 -0.82432 
1.25822 1.98118 -0.96788 1.25822 1.98118 0.63794 1.25822 2.7957 -0.96788 
1.25822 2.7957 0.63794 1.25903 3.21282 -0.52581 1.26522 3.12073 -0.68278 
1.26631 2.18342 -1.03754 1.26631 2.18342 0.7076 1.26631 2.59346 -1.03754 
1.26631 2.59346 0.7076 1.27024 1.89497 -0.91089 1.27024 1.89497 0.58095 
1.27024 2.88191 -0.91089 1.27151 3.16145 -0.61356 1.27329 2.03041 -0.98289 
1.27329 2.03041 0.65295 1.27329 2.74647 -0.98289 1.27329 2.74647 0.65295 
1.27763 2.23555 -1.04239 1.27763 2.23555 0.71245 1.27763 2.54133 -1.04239 
1.27763 2.54133 0.71245 1.27825 1.81401 0.51526 1.27825 2.96287 -0.84521 
1.28097 1.74067 0.44379 1.28097 3.03621 -0.77373 1.28726 3.18409 -0.55398 
1.28765 2.28812 -1.04473 1.28765 2.28812 0.71478 1.28765 2.48876 -1.04473 
1.28765 2.48876 0.71478 1.28811 1.93883 -0.92751 1.28811 1.93883 0.59756 
1.28811 2.83805 -0.92751 1.28847 2.08138 -0.99503 1.28847 2.08138 0.66508 
1.28847 2.6955 -0.99503 1.28847 2.6955 0.66508 1.29158 2.33822 -1.04693 
1.29158 2.33822 0.71698 1.29158 2.43866 -1.04693 1.29158 2.43866 0.71698 
1.29433 2.38844 -1.04689 1.29433 2.38844 0.71695 1.29779 3.12939 -0.63984 
1.29816 1.85562 0.53522 1.29816 2.92126 -0.86516 1.30101 3.20331 -0.49274 
1.30229 2.13357 -1.00477 1.30229 2.13357 0.67482 1.30229 2.64331 -1.00477 
1.30229 2.64331 0.67482 1.30298 3.06733 -0.72054 1.30306 1.7789 0.46586 
1.30306 2.99797 -0.7958 1.3048 1.98382 -0.9422 1.3048 1.98382 0.61226 
1.3048 2.79305 -0.9422 1.3048 2.79305 0.61226 1.31438 2.18625 -1.01209 
1.31438 2.18625 0.68214 1.31438 2.59063 -1.01209 1.31438 2.59063 0.68214 
1.31465 3.15325 -0.58122 1.31714 1.89881 0.55337 1.31714 2.87807 -0.88331 
1.32111 2.03386 -0.95623 1.32111 2.03386 0.62629 1.32111 2.74302 -0.95623 
1.32111 2.74302 0.62629 1.32293 3.09555 -0.66497 1.32397 1.81862 0.48639 
1.32397 2.95825 -0.81633 1.3255 2.23855 -1.01642 1.3255 2.23855 0.68647 
1.3255 2.53833 -1.01642 1.3255 2.53833 0.68647 1.326 1.7464 0.41357 
1.326 3.03048 -0.74351 1.32929 3.174 -0.52063 1.33069 2.28822 -1.02062 
1.33069 2.28822 0.69068 1.33069 2.48866 -1.02062 1.33069 2.48866 0.69068 
1.33462 2.33838 -1.02268 1.33462 2.33838 0.69274 1.33462 2.4385 -1.02268 
1.33462 2.4385 0.69274 1.33481 1.94298 -0.89951 1.33481 1.94298 0.56957 
1.33481 2.8339 -0.89951 1.33594 2.08495 -0.96792 1.33594 2.08495 0.63797 
1.33594 2.69192 -0.96792 1.33594 2.69192 0.63797 1.33703 2.38844 -1.0227 
1.33703 2.38844 0.69276 1.34074 3.12073 -0.60726 1.34394 1.86069 0.50587 
1.34394 2.91619 -0.83582 1.34686 3.06 -0.6889 1.34788 1.78503 0.4353 
1.34788 2.99184 -0.76524 1.34924 2.13694 -0.97722 1.34924 2.13694 0.64728 
1.34924 2.63993 -0.97722 1.34924 2.63993 0.64728 1.35002 1.98762 -0.91432 
1.35002 1.98762 0.58437 1.35002 2.78926 -0.91432 1.35002 2.78926 0.58437 
1.35633 3.14278 -0.54766 1.36099 2.18968 -0.98411 1.36099 2.18968 0.65417 
1.36099 2.5872 -0.98411 1.36099 2.5872 0.65417 1.36257 1.9041 0.52365 
1.36257 2.87278 -0.8536 1.36612 2.03792 -0.92791 1.36612 2.03792 0.59797 
1.36612 2.73896 -0.92791 1.36612 2.73896 0.59797 1.36742 2.23893 -0.99031 
1.36742 2.23893 0.66036 1.36742 2.53794 -0.99031 1.36742 2.53794 0.66036 
1.36822 1.82492 0.45559 1.36822 2.95196 -0.78553 1.36953 3.02283 -0.71157 
1.36964 3.1616 -0.48641 1.3725 2.28856 -0.99443 1.3725 2.28856 0.66449 
1.3725 2.48832 -0.99443 1.3725 2.48832 0.66449 1.37619 2.33844 -0.99648 
1.37619 2.33844 0.66653 1.37619 2.43844 -0.99648 1.37619 2.43844 0.66653 
1.3785 2.38844 -0.99644 1.3785 2.38844 0.6665 1.3785 3.06733 -0.64502 
1.37883 1.94778 0.53986 1.37883 2.82909 -0.86981 1.38089 2.08953 -0.93914 
1.38089 2.08953 0.6092 1.38089 2.68735 -0.93914 1.38089 2.68735 0.6092 
1.38796 1.86734 0.47471 1.38796 2.90954 -0.80466 1.39088 1.79274 0.40298 
1.39088 2.98414 -0.73293 1.39374 1.99255 -0.8843 1.39374 1.99255 0.55436 
1.39374 2.78433 -0.8843 1.39374 2.78433 0.55436 1.39395 2.14175 -0.94797 
1.39395 2.14175 0.61802 1.39395 2.63513 -0.94797 1.39395 2.63513 0.61802 
1.39564 3.0915 -0.58653 1.40147 3.03048 -0.66804 1.40213 2.18985 -0.9556 
1.40213 2.18985 0.62566 1.40213 2.58702 -0.9556 1.40213 2.58702 0.62566 
1.40539 1.90988 0.49209 1.40539 2.86699 -0.82203 1.40857 2.23918 -0.96169 
1.40857 2.23918 0.63174 1.40857 2.53769 -0.96169 1.40857 2.53769 0.63174 
1.40987 2.04324 -0.89732 1.40987 2.04324 0.56738 1.40987 2.73364 -0.89732 
1.40987 2.73364 0.56738 1.4107 3.11257 -0.52576 1.41087 1.83287 0.42297 
1.41087 2.94401 -0.75291 1.41375 2.28913 -0.96564 1.41375 2.28913 0.6357 
1.41375 2.48775 -0.96564 1.41375 2.48775 0.6357 1.41742 2.33908 -0.96756 
1.41742 2.33908 0.63761 1.41742 2.4378 -0.96756 1.41742 2.4378 0.63761 
1.41863 2.38844 -0.96818 1.41863 2.38844 0.63824 1.42147 1.95383 0.50799 
1.42147 2.82304 -0.83793 1.4232 2.99184 -0.68993 1.42324 3.13025 -0.46388 
1.42423 2.09497 -0.90815 1.42423 2.09497 0.5782 1.42423 2.68191 -0.90815 
1.42423 2.68191 0.5782 1.42944 1.87434 0.44153 1.42944 2.90254 -0.77148 
1.43169 3.03621 -0.62301 1.43377 2.14245 -0.91754 1.43377 2.14245 0.5876 
1.43377 2.63443 -0.91754 1.43377 2.63443 0.5876 1.43585 1.9986 -0.85225 
1.43585 1.9986 0.52231 1.43585 2.77828 -0.85225 1.43585 2.77828 0.52231 
1.44182 2.19052 -0.92511 1.44182 2.19052 0.59517 1.44182 2.58635 -0.92511 
1.44182 2.58635 0.59517 1.44349 2.95196 -0.71027 1.44654 1.91704 0.45864 
1.44654 2.85984 -0.78858 1.44845 2.24005 -0.93094 1.44845 2.24005 0.60099 
1.44845 2.53683 -0.93094 1.44845 2.53683 0.60099 1.44846 3.05917 -0.56352 
1.4517 2.04957 -0.86484 1.4517 2.04957 0.5349 1.4517 2.72731 -0.86484 
1.4517 2.72731 0.5349 1.4535 2.28995 -0.93483 1.4535 2.28995 0.60488 
1.4535 2.48693 -0.93483 1.4535 2.48693 0.60488 1.45376 2.99797 -0.6451 
1.45618 2.33914 -0.93734 1.45618 2.33914 0.6074 1.45618 2.43774 -0.93734 
1.45618 2.43774 0.6074 1.45732 2.38844 -0.93798 1.45732 2.38844 0.60804 
1.46215 1.96088 0.47424 1.46215 2.81599 -0.80419 1.4625 3.07921 -0.50229 
1.46262 1.86734 0.40006 1.46262 2.90954 -0.73 1.46272 2.09619 -0.87579 
1.46272 2.09619 0.54584 1.46272 2.68069 -0.87579 1.46272 2.68069 0.54584 
1.47223 2.14376 -0.88507 1.47223 2.14376 0.55512 1.47223 2.63312 -0.88507 
1.47223 2.63312 0.55512 1.47429 2.95825 -0.66602 1.47509 3.0958 -0.43759 
1.47621 2.00576 0.48831 1.47621 2.77112 -0.81825 1.47621 2.77112 0.48831 
1.47996 2.19169 -0.89271 1.47996 2.19169 0.56277 1.47996 2.58519 -0.89271 
1.47996 2.58519 0.56277 1.47999 1.90988 0.41749 1.47999 2.86699 -0.74743 
1.48228 3.00231 -0.59905 1.48467 3.10913 -0.37164 1.48657 2.2413 -0.89841 
1.48657 2.2413 0.56847 1.48657 2.53558 -0.89841 1.48657 2.53558 0.56847 
1.4887 2.05155 -0.83074 1.4887 2.05155 0.5008 1.4887 2.72533 -0.83074 
1.4887 2.72533 0.5008 1.49088 2.29007 -0.90265 1.49088 2.29007 0.5727 
1.49088 2.48681 -0.90265 1.49088 2.48681 0.5727 1.49359 2.33931 -0.90511 
1.49359 2.33931 0.57516 1.49359 2.43757 -0.90511 1.49359 2.43757 0.57516 
1.49378 2.91619 -0.68598 1.49449 2.38844 -0.90592 1.49449 2.38844 0.57598 
1.49589 1.95383 0.43356 1.49589 2.82304 -0.76351 1.49817 3.02429 -0.53881 
1.49959 2.09815 -0.84163 1.49959 2.09815 0.51169 1.49959 2.67872 -0.84163 
1.49959 2.67872 0.51169 1.50316 2.96287 -0.62029 1.50885 2.14546 -0.85089 
1.50885 2.14546 0.52094 1.50885 2.63142 -0.85089 1.50885 2.63142 0.52094 
1.51021 1.9986 0.44795 1.51021 2.77828 -0.77789 1.51155 1.9041 0.37467 
1.51155 2.87278 -0.70461 1.51288 3.04236 -0.47538 1.51645 2.19335 -0.85849 
1.51645 2.19335 0.52855 1.51645 2.58353 -0.85849 1.52238 2.24171 -0.86443 
1.52238 2.24171 0.53448 1.52238 2.53517 -0.86443 1.5228 2.04957 0.4638 
1.5228 2.72731 -0.79374 1.52312 2.92126 -0.6402 1.52437 3.05772 -0.41003 
1.52663 2.29042 -0.86867 1.52663 2.29042 0.53873 1.52663 2.48646 -0.86867 
1.52777 1.94778 0.39093 1.52777 2.82909 -0.72088 1.52919 2.33937 -0.87123 
1.52919 2.43751 -0.87123 1.53004 2.38844 -0.87208 1.53004 2.96579 -0.57322 
1.5323 3.07013 -0.34409 1.53375 2.09619 -0.80476 1.53375 2.09619 0.47482 
1.53375 2.68069 -0.80476 1.54127 2.87807 -0.65918 1.54226 1.99255 0.40584 
1.54226 2.78433 -0.73579 1.54303 2.14376 -0.81428 1.54303 2.63312 -0.81428 
1.5467 2.9855 -0.51092 1.55036 2.92452 -0.59329 1.55067 2.19169 -0.822 
1.55067 2.58519 -0.822 1.55528 2.73364 -0.75191 1.55637 2.2413 -0.82861 
1.55637 2.53558 -0.82861 1.55747 1.94298 0.34691 1.55747 2.8339 -0.67685 
1.56061 2.29007 -0.83292 1.56061 2.48681 -0.83292 1.56307 2.33931 -0.83563 
1.56307 2.43757 -0.83563 1.56388 2.38844 -0.83653 1.56611 2.09497 -0.76628 
1.56611 2.68191 -0.76628 1.56885 2.88191 -0.61229 1.57227 2.78926 -0.69206 
1.5755 2.14245 -0.77581 1.5755 2.63443 -0.77581 1.58307 2.19052 -0.78386 
1.58307 2.58635 -0.78386 1.58587 2.73896 -0.70817 1.5889 2.24005 -0.79049 
1.5889 2.53683 -0.79049 1.59279 2.28995 -0.79555 1.59279 2.48693 -0.79555 
1.5953 2.33914 -0.79823 1.5953 2.43774 -0.79823 1.59594 2.38844 -0.79937 
1.60592 2.14175 -0.73599 1.61356 2.18985 -0.74417 1.61964 2.23918 -0.75061 
-2.94702 1.49782 -0.12917 -2.92713 1.49782 -0.0843 -2.92708 1.44755 -0.08716 
-2.9051 1.4476 -0.0432 -2.9051 1.54805 -0.0432 -2.90507 1.49782 -0.04046 
-2.9029 1.39751 -0.04713 -2.88087 1.49782 0.00225 -2.88086 1.44777 -0.00017 
-2.88086 1.54788 -0.00017 -2.87879 1.3976 -0.00409 -2.87879 1.59804 -0.00409 
-2.87459 1.34793 -0.00929 -2.85465 1.44782 0.0414 -2.85465 1.54783 0.0414 
-2.85461 1.49782 0.04371 -2.8526 1.39795 0.03771 -2.8526 1.5977 0.03771 
-2.84848 1.34832 0.03264 -2.84848 1.64733 0.03264 -2.84228 1.29907 0.0262 
-2.82635 1.49782 0.08384 -2.82573 1.44846 0.08264 -2.82573 1.54719 -1.10635 
-2.82573 1.54719 0.08264 -2.82381 1.39852 0.07896 -2.82381 1.59713 -1.10267 
-2.82381 1.59713 0.07896 -2.81986 1.34857 0.07378 -2.81986 1.64708 0.07378 
-2.81377 1.29924 0.06734 -2.81377 1.69641 0.06734 -2.80614 1.25113 0.05916 
-2.79731 1.19892 0.0461 -2.79615 1.49782 -1.14625 -2.79615 1.49782 0.12254 
-2.79552 1.44852 0.1214 -2.79552 1.54713 -1.14511 -2.79552 1.54713 0.1214 
-2.793 1.39934 0.11872 -2.793 1.59631 -1.14243 -2.793 1.59631 0.11872 
-2.78911 1.34944 0.11367 -2.78911 1.64621 -1.13738 -2.78911 1.64621 0.11367 
-2.78328 1.29991 0.10703 -2.78328 1.69574 0.10703 -2.77572 1.25183 0.09898 
-2.77572 1.74382 0.09898 -2.76632 1.20435 0.08945 -2.7641 1.49782 -1.18341 
-2.7641 1.49782 0.1597 -2.76328 1.4487 -1.18252 -2.76328 1.4487 0.1588 
-2.76328 1.54695 -1.18252 -2.76328 1.54695 0.1588 -2.76082 1.39945 0.15609 
-2.76082 1.5962 -1.17981 -2.76082 1.5962 0.15609 -2.75659 1.35068 0.15178 
-2.75659 1.64496 -1.17549 -2.75659 1.64496 0.15178 -2.7555 1.15262 0.07508 
-2.75088 1.30107 0.14517 -2.75088 1.69457 -1.16888 -2.75088 1.69457 0.14517 
-2.74324 1.25315 0.13745 -2.74324 1.7425 -1.16116 -2.74324 1.7425 0.13745 
-2.74248 1.10193 0.05896 -2.73396 1.20558 0.12793 -2.73396 1.79007 0.12793 
-2.73025 1.49782 -1.21896 -2.73025 1.49782 0.19525 -2.7294 1.44876 -1.21811 
-2.7294 1.44876 0.1944 -2.7294 1.54689 -1.21811 -2.7294 1.54689 0.1944 
-2.72685 1.39981 -1.21556 -2.72685 1.39981 0.19185 -2.72685 1.59584 -1.21556 
-2.72685 1.59584 0.19185 -2.72301 1.15895 0.11691 -2.72301 1.8367 0.11691 
-2.7226 1.35109 0.1876 -2.7226 1.64455 -1.21131 -2.7226 1.64455 0.1876 
-2.71666 1.30273 0.18166 -2.71666 1.69291 -1.20538 -2.71666 1.69291 0.18166 
-2.71043 1.10798 0.10106 -2.70906 1.25484 0.17406 -2.70906 1.7408 -1.19777 
-2.70906 1.7408 0.17406 -2.6998 1.20754 0.1648 -2.6998 1.78811 -1.18852 
-2.6998 1.78811 0.1648 -2.6961 1.06322 0.08668 -2.6947 1.49782 -1.25281 
-2.6947 1.49782 0.2291 -2.6938 1.4487 -1.25199 -2.6938 1.4487 0.22828 
-2.6938 1.54695 -1.25199 -2.6938 1.54695 0.22828 -2.69109 1.39945 -1.24953 
-2.69109 1.39945 0.22582 -2.69109 1.5962 -1.24953 -2.69109 1.5962 0.22582 
-2.68892 1.16093 0.15392 -2.68892 1.83471 0.15392 -2.68678 1.35068 -1.2453 
-2.68678 1.35068 0.22159 -2.68678 1.64496 -1.2453 -2.68678 1.64496 0.22159 
-2.6802 1.01927 0.0706 -2.68017 1.30107 0.21588 -2.68017 1.69457 -1.2396 
-2.68017 1.69457 0.21588 -2.67643 1.11514 0.14143 -2.67643 1.88051 0.14143 
-2.67245 1.25315 0.20824 -2.67245 1.7425 -1.23195 -2.67245 1.7425 0.20824 
-2.66293 1.20558 0.19896 -2.66293 1.79007 -1.22267 -2.66293 1.79007 0.19896 
-2.66283 0.97672 0.05317 -2.66236 1.07027 0.12736 -2.66236 1.92538 0.12736 
-2.65754 1.49782 -1.28487 -2.65754 1.49782 0.26115 -2.6564 1.44852 -1.28423 
-2.6564 1.44852 0.26052 -2.6564 1.54713 -1.28423 -2.6564 1.54713 0.26052 
-2.65372 1.39934 -1.28171 -2.65372 1.39934 0.258 -2.65372 1.59631 -1.28171 
-2.65372 1.59631 0.258 -2.65191 1.15895 0.18801 -2.65191 1.8367 -1.21173 
-2.65191 1.8367 0.18801 -2.64867 1.34944 -1.27782 -2.64867 1.34944 0.25411 
-2.64867 1.64621 -1.27782 -2.64867 1.64621 0.25411 -2.64676 1.02643 0.11176 
-2.64203 1.29991 -1.27199 -2.64203 1.29991 0.24828 -2.64203 1.69574 -1.27199 
-2.64203 1.69574 0.24828 -2.63606 1.10798 0.17543 -2.63606 1.88767 -1.19914 
-2.63606 1.88767 0.17543 -2.63398 1.25183 0.24072 -2.63398 1.74382 -1.26443 
-2.63398 1.74382 0.24072 -2.62965 0.98372 0.09465 -2.62445 1.20435 0.23132 
-2.62445 1.79129 -1.25503 -2.62445 1.79129 0.23132 -2.62168 1.06322 0.1611 
-2.62168 1.93243 0.1611 -2.61884 1.49782 -1.31506 -2.61884 1.49782 0.29135 
-2.61764 1.44846 -1.31444 -2.61764 1.44846 0.29073 -2.61764 1.54719 -1.31444 
-2.61764 1.54719 0.29073 -2.61396 1.39852 -1.31253 -2.61396 1.39852 0.28881 
-2.61396 1.59713 -1.31253 -2.61396 1.59713 0.28881 -2.61108 0.94225 0.07608 
-2.61008 1.15262 0.2205 -2.61008 1.84302 -1.24421 -2.61008 1.84302 0.2205 
-2.60878 1.34857 -1.30857 -2.60878 1.34857 0.28486 -2.60878 1.64708 -1.30857 
-2.60878 1.64708 0.28486 -2.6056 1.01927 0.1452 -2.6056 1.97638 0.1452 
-2.60234 1.29924 -1.30249 -2.60234 1.29924 0.27877 -2.60234 1.69641 -1.30249 
-2.60234 1.69641 0.27877 -2.59416 1.25113 -1.29485 -2.59416 1.25113 0.27114 
-2.59416 1.74452 -1.29485 -2.59416 1.74452 0.27114 -2.59396 1.10193 0.20748 
-2.59396 1.89372 -1.23119 -2.59396 1.89372 0.20748 -2.5911 0.90212 0.0561 
-2.58817 0.97672 0.12783 -2.58817 2.01892 0.12783 -2.5811 1.19892 -1.28603 
-2.5811 1.19892 0.26231 -2.5811 1.79673 -1.28603 -2.5811 1.79673 0.26231 
-2.57905 1.05717 0.19298 -2.57905 1.93848 -1.21669 -2.57905 1.93848 0.19298 
-2.57871 1.49782 -1.34333 -2.57871 1.49782 0.31961 -2.5764 1.44782 -1.34336 
-2.5764 1.44782 0.31965 -2.5764 1.54783 -1.34336 -2.5764 1.54783 0.31965 
-2.57271 1.39795 -1.34132 -2.57271 1.39795 0.3176 -2.57271 1.5977 -1.34132 
-2.57271 1.5977 0.3176 -2.56974 0.86343 0.03474 -2.56844 0.9343 0.10871 
-2.56844 2.06135 0.10871 -2.56764 1.34832 -1.33719 -2.56764 1.34832 0.31348 
-2.56764 1.64733 -1.33719 -2.56764 1.64733 0.31348 -2.56634 1.14731 0.25108 
-2.56634 1.84834 -1.2748 -2.56634 1.84834 0.25108 -2.56278 1.01348 0.17677 
-2.56278 1.98217 -1.20048 -2.56278 1.98217 0.17677 -2.5612 1.29907 -1.331 
-2.5612 1.29907 0.30728 -2.5612 1.69658 -1.331 -2.5612 1.69658 0.30728 
-2.55024 1.097 0.23749 -2.55024 1.89865 -1.2612 -2.55024 1.89865 0.23749 
-2.54946 1.24633 -1.3241 -2.54946 1.24633 0.30039 -2.54946 1.74932 -1.3241 
-2.54946 1.74932 0.30039 -2.5481 0.89442 0.08842 -2.54708 0.82627 0.01208 
-2.54415 0.97007 0.15899 -2.54415 2.02557 -1.1827 -2.54415 2.02557 0.15899 
-2.53725 1.49782 -1.36958 -2.53725 1.49782 0.34587 -2.53615 1.19434 -1.3148 
-2.53615 1.19434 0.29109 -2.53615 1.80131 -1.3148 -2.53615 1.80131 0.29109 
-2.53502 1.05237 0.22268 -2.53502 1.94328 -1.24639 -2.53502 1.94328 0.22268 
-2.53483 1.44777 -1.36957 -2.53483 1.44777 0.34586 -2.53483 1.54788 -1.36957 
-2.53483 1.54788 0.34586 -2.53091 1.3976 -1.3675 -2.53091 1.3976 0.34379 
-2.53091 1.59804 -1.3675 -2.53091 1.59804 0.34379 -2.52621 0.85579 0.06669 
-2.52571 1.34793 -1.3633 -2.52571 1.34793 0.33959 -2.52571 1.64771 -1.3633 
-2.52571 1.64771 0.33959 -2.52419 0.92801 0.1395 -2.52419 2.06764 0.1395 
-2.52314 0.79072 -0.01186 -2.52132 1.14325 -1.30312 -2.52132 1.14325 0.2794 
-2.52132 1.8524 -1.30312 -2.52132 1.8524 0.2794 -2.51736 1.00819 0.20649 
-2.51736 1.98746 -1.2302 -2.51736 1.98746 0.20649 -2.51459 1.29564 -1.35897 
-2.51459 1.29564 0.33526 -2.51459 1.70001 -1.35897 -2.51459 1.70001 0.33526 
-2.50502 1.09321 -1.28908 -2.50502 1.09321 0.26537 -2.50502 1.90244 -1.28908 
-2.50502 1.90244 0.26537 -2.50327 0.88829 0.11897 -2.50327 2.10736 0.11897 
-2.50319 0.81893 0.04371 -2.5025 1.24295 -1.35165 -2.5025 1.24295 0.32794 
-2.5025 1.75269 -1.35165 -2.5025 1.75269 0.32794 -2.49837 0.96501 0.18833 
-2.49837 2.03064 -1.21204 -2.49837 2.03064 0.18833 -2.49454 1.49782 -1.39378 
-2.49454 1.49782 0.37007 -2.4918 1.4476 -1.39381 -2.4918 1.4476 0.3701 
-2.4918 1.54805 -1.39381 -2.4918 1.54805 0.3701 -2.48868 1.19076 -1.34191 
-2.48868 1.19076 0.3182 -2.48868 1.80488 -1.34191 -2.48868 1.80488 0.3182 
-2.48832 1.04822 -1.27439 -2.48832 1.04822 0.25068 -2.48832 1.94743 -1.27439 
-2.48832 1.94743 0.25068 -2.48787 1.39751 -1.39161 -2.48787 1.39751 0.3679 
-2.48787 1.59814 -1.39161 -2.48787 1.59814 0.3679 -2.48119 0.85005 0.09691 
-2.48119 2.14559 0.09691 -2.47846 0.9234 0.16838 -2.47846 2.07225 -1.19209 
-2.47846 2.07225 0.16838 -2.47785 1.34494 -1.38928 -2.47785 1.34494 0.36557 
-2.47785 1.65071 -1.38928 -2.47785 1.65071 0.36557 -2.4735 1.1398 -1.32978 
-2.4735 1.1398 0.30606 -2.4735 1.85585 -1.32978 -2.4735 1.85585 0.30606 
-2.47046 1.00436 -1.25778 -2.47046 1.00436 0.23407 -2.47046 1.99129 -1.25778 
-2.47046 1.99129 0.23407 -2.46652 1.29281 -1.38443 -2.46652 1.29281 0.36072 
-2.46652 1.70284 -1.38443 -2.46652 1.70284 0.36072 -2.46543 0.76553 0.00595 
-2.45843 1.09056 -1.31476 -2.45843 1.09056 0.29105 -2.45843 1.90508 -1.31476 
-2.45843 1.90508 0.29105 -2.45722 0.88395 0.14749 -2.45722 2.1117 -1.1712 
-2.45722 2.1117 0.14749 -2.45382 1.24007 -1.37678 -2.45382 1.24007 0.35306 
-2.45382 1.75558 -1.37678 -2.45382 1.75558 0.35306 -2.45146 0.96174 -1.23929 
-2.45146 0.96174 0.21557 -2.45146 2.03391 -1.23929 -2.45146 2.03391 0.21557 
-2.4507 1.49782 -1.41585 -2.4507 1.49782 0.39213 -2.44784 1.44755 -1.41579 
-2.44784 1.44755 0.39208 -2.44784 1.5481 -1.41579 -2.44784 1.5481 0.39208 
-2.44471 0.79477 0.06085 -2.44144 1.04574 -1.29967 -2.44144 1.04574 0.27596 
-2.44144 1.94991 -1.29967 -2.44144 1.94991 0.27596 -2.43982 1.18811 -1.36653 
-2.43982 1.18811 0.34282 -2.43982 1.80754 -1.36653 -2.43982 1.80754 0.34282 
-2.4387 1.395 -1.41559 -2.4387 1.395 0.39188 -2.4387 1.60065 -1.41559 
-2.4387 1.60065 0.39188 -2.43139 0.92047 -1.21896 -2.43139 0.92047 0.19525 
-2.43139 2.07517 -1.21896 -2.43139 2.07517 0.19525 -2.42836 1.34244 -1.41278 
-2.42836 1.34244 0.38906 -2.42836 1.65321 -1.41278 -2.42836 1.65321 0.38906 
-2.42579 1.13808 -1.35355 -2.42579 1.13808 0.32984 -2.42579 1.85757 -1.35355 
-2.42579 1.85757 0.32984 -2.42311 1.00185 -1.2826 -2.42311 1.00185 0.25889 
-2.42311 1.99379 -1.2826 -2.42311 1.99379 0.25889 -2.42169 0.8271 0.11367 
-2.42169 2.16855 -1.13738 -2.42169 2.16855 0.11367 -2.41714 1.29058 -1.4073 
-2.41714 1.29058 0.38359 -2.41714 1.70506 -1.4073 -2.41714 1.70506 0.38359 
-2.41062 1.08908 -1.33817 -2.41062 1.08908 0.31446 -2.41062 1.90657 -1.33817 
-2.41062 1.90657 0.31446 -2.40583 1.49782 -1.43574 -2.40583 1.49782 0.41202 
-2.40412 1.23792 -1.39916 -2.40412 1.23792 0.37545 -2.40412 1.75773 -1.39916 
-2.40412 1.75773 0.37545 -2.40382 0.95947 -1.2637 -2.40382 0.95947 0.23998 
-2.40382 2.03618 -1.2637 -2.40382 2.03618 0.23998 -2.39758 1.44524 -1.43761 
-2.39758 1.44524 0.4139 -2.39758 1.55041 -1.43761 -2.39758 1.55041 0.4139 
-2.39698 0.86198 -1.18709 -2.39698 0.86198 0.16338 -2.39698 2.13367 -1.18709 
-2.39698 2.13367 0.16338 -2.39309 1.04435 -1.32272 -2.39309 1.04435 0.29901 
-2.39309 1.9513 -1.32272 -2.39309 1.9513 0.29901 -2.39094 1.18737 -1.38841 
-2.39094 1.18737 0.3647 -2.39094 1.80828 -1.38841 -2.39094 1.80828 0.3647 
-2.38828 1.39281 -1.43687 -2.38828 1.39281 0.41316 -2.38828 1.60284 -1.43687 
-2.38828 1.60284 0.41316 -2.38393 0.77369 0.07591 -2.38393 2.22195 -1.09962 
-2.37794 1.34067 -1.4335 -2.37794 1.34067 0.40979 -2.37794 1.65498 -1.4335 
-2.37794 1.65498 0.40979 -2.37667 1.13742 -1.37507 -2.37667 1.13742 0.35135 
-2.37667 1.85823 -1.37507 -2.37667 1.85823 0.35135 -2.37461 1.00077 -1.30521 
-2.37461 1.00077 0.2815 -2.37461 1.99488 -1.30521 -2.37461 1.99488 0.2815 
-2.36909 0.90076 -1.23563 -2.36909 0.90076 0.21191 -2.36909 2.09488 -1.23563 
-2.36909 2.09488 0.21191 -2.36659 1.28898 -1.42751 -2.36659 1.28898 0.4038 
-2.36659 1.70667 -1.42751 -2.36659 1.70667 0.4038 -2.3617 1.08875 -1.35923 
-2.3617 1.08875 0.33551 -2.3617 1.9069 -1.35923 -2.3617 1.9069 0.33551 
-2.36046 0.80706 -1.15143 -2.36046 0.80706 0.12772 -2.36046 2.18859 -1.15143 
-2.36003 1.49782 -1.4534 -2.36003 1.49782 0.42969 -2.35427 1.23788 -1.41893 
-2.35427 1.23788 0.39522 -2.35427 1.75777 -1.41893 -2.35427 1.75777 0.39522 
-2.35158 1.4452 -1.45492 -2.35158 1.4452 0.4312 -2.35158 1.55045 -1.45492 
-2.35158 1.55045 0.4312 -2.35091 2.31269 -0.98993 -2.34458 2.27099 -1.05857 
-2.3439 1.0442 -1.34333 -2.3439 1.0442 0.31961 -2.3439 1.95145 -1.34333 
-2.3439 1.95145 0.31961 -2.34192 1.39251 -1.45382 -2.34192 1.39251 0.4301 
-2.34192 1.60314 -1.45382 -2.34192 1.60314 0.4301 -2.34101 1.18752 -1.40778 
-2.34101 1.18752 0.38406 -2.34101 1.80813 -1.40778 -2.34101 1.80813 0.38406 
-2.34077 0.94076 -1.27918 -2.34077 0.94076 0.25547 -2.34077 2.05489 -1.27918 
-2.34077 2.05489 0.25547 -2.33355 0.8439 -1.20181 -2.33355 0.8439 0.17809 
-2.33355 2.15175 -1.20181 -2.33137 1.34038 -1.45005 -2.33137 1.34038 0.42634 
-2.33137 1.65527 -1.45005 -2.33137 1.65527 0.42634 -2.32684 1.13804 -1.39408 
-2.32684 1.13804 0.37037 -2.32684 1.85761 -1.39408 -2.32684 1.85761 0.37037 
-2.32205 0.75602 0.08846 -2.32205 2.23963 -1.11217 -2.3214 2.34059 -0.95995 
-2.31908 1.28756 -1.44363 -2.31908 1.28756 0.41992 -2.31908 1.70809 -1.44363 
-2.31908 1.70809 0.41992 -2.31687 2.30078 -1.0305 -2.31343 1.49782 -1.4688 
-2.31343 1.49782 0.44508 -2.31182 1.08958 -1.37788 -2.31182 1.08958 0.35417 
-2.31182 1.90607 -1.37788 -2.31182 1.90607 0.35417 -2.31059 0.98331 -1.31973 
-2.31059 0.98331 0.29602 -2.31059 2.01233 -1.31973 -2.31059 2.01233 0.29602 
-2.30653 1.23653 -1.43458 -2.30653 1.23653 0.41087 -2.30653 1.75911 -1.43458 
-2.30653 1.75911 0.41087 -2.30521 0.88377 -1.249 -2.30521 0.88377 0.22528 
-2.30521 2.11188 -1.249 -2.30451 1.44507 -1.47 -2.30451 1.44507 0.44629 
-2.30451 1.55057 -1.47 -2.30451 1.55057 0.44629 -2.29577 0.79046 -1.16402 
-2.29577 0.79046 0.14031 -2.29577 2.20519 -1.16402 -2.29479 1.39248 -1.46847 
-2.29479 1.39248 0.44476 -2.29479 1.60317 -1.46847 -2.29479 1.60317 0.44476 
-2.29324 2.39691 -0.85638 -2.29289 1.18604 -1.42292 -2.29289 1.18604 0.3992 
-2.29289 1.8096 -1.42292 -2.29289 1.8096 0.3992 -2.29113 2.36634 -0.92883 
-2.28742 2.32897 -1.0011 -2.2832 1.33934 -1.46436 -2.2832 1.33934 0.44064 
-2.2832 1.65631 -1.46436 -2.2832 1.65631 0.44064 -2.28196 2.2865 -1.06953 
-2.27921 1.02764 -1.35646 -2.27921 1.02764 0.33275 -2.27921 1.968 -1.35646 
-2.27921 1.968 0.33275 -2.2785 1.1367 -1.40873 -2.2785 1.1367 0.38502 
-2.2785 1.85895 -1.40873 -2.2785 1.85895 0.38502 -2.27577 0.92475 -1.29145 
-2.27577 0.92475 0.26774 -2.27577 2.07089 -1.29145 -2.27577 2.07089 0.26774 
-2.27083 1.28668 -1.45741 -2.27083 1.28668 0.4337 -2.27083 1.70897 -1.45741 
-2.27083 1.70897 0.4337 -2.26821 0.82855 -1.21329 -2.26821 0.82855 0.18958 
-2.26821 2.1671 -1.21329 -2.26612 1.49782 -1.48189 -2.26612 1.49782 0.45818 
-2.26162 2.4172 -0.8247 -2.26027 2.3893 -0.89791 -2.25779 1.23564 -1.44791 
-2.25779 1.23564 0.4242 -2.25779 1.76 -1.44791 -2.25779 1.76 0.4242 
-2.2573 2.35523 -0.97014 -2.25703 1.44503 -1.48269 -2.25703 1.44503 0.45897 
-2.25703 1.55061 -1.48269 -2.25703 1.55061 0.45897 -2.25642 2.25422 -1.12295 
-2.25266 2.31506 -1.04048 -2.24589 1.39187 -1.48096 -2.24589 1.39187 0.45725 
-2.24589 1.60378 -1.48096 -2.24589 1.60378 0.45725 -2.24524 0.96823 -1.33052 
-2.24524 0.96823 0.30681 -2.24524 2.02742 -1.33052 -2.24524 2.02742 0.30681 
-2.24409 1.18536 -1.43574 -2.24409 1.18536 0.41202 -2.24409 1.81028 -1.43574 
-2.24409 1.81028 0.41202 -2.24101 1.08167 -1.39466 -2.24101 1.08167 0.37095 
-2.24101 1.91398 -1.39466 -2.24101 1.91398 0.37095 -2.24005 0.86957 -1.25901 
-2.24005 0.86957 0.2353 -2.24005 2.12608 -1.25901 -2.23409 1.33875 -1.47632 
-2.23409 1.33875 0.45261 -2.23409 1.65689 -1.47632 -2.23409 1.65689 0.45261 
-2.22981 0.77714 0.14988 -2.22981 2.21851 -1.1736 -2.22882 2.4101 -0.86605 
-2.2268 2.37918 -0.93817 -2.22277 2.34157 -1.01009 -2.22195 1.28632 -1.4688 
-2.22195 1.28632 0.44509 -2.22195 1.70933 -1.4688 -2.22195 1.70933 0.44509 
-2.21823 1.49782 -1.49264 -2.21823 1.49782 0.46893 -2.21823 2.29863 -1.07811 
-2.21007 0.91166 -1.30019 -2.21007 0.91166 0.27648 -2.21007 2.08399 -1.30019 
-2.20873 1.23537 -1.45879 -2.20873 1.23537 0.43507 -2.20873 1.76028 -1.45879 
-2.20873 1.76028 0.43507 -2.20768 1.02072 -1.37111 -2.20768 1.02072 0.3474 
-2.20768 1.97493 -1.37111 -2.20768 1.97493 0.3474 -2.2076 1.4446 -1.49325 
-2.2076 1.4446 0.46954 -2.2076 1.55105 -1.49325 -2.2076 1.55105 0.46954 
-2.20699 1.12983 -1.42333 -2.20699 1.12983 0.39961 -2.20699 1.86582 -1.42333 
-2.20699 1.86582 0.39961 -2.20226 0.81613 -1.22123 -2.20226 0.81613 0.19752 
-2.20226 2.17952 -1.22123 -2.19642 1.39154 -1.49098 -2.19642 1.39154 0.46726 
-2.19642 1.60411 -1.49098 -2.19642 1.60411 0.46726 -2.19544 2.4004 -0.90641 
-2.19239 2.36595 -0.97845 -2.1922 2.265 -1.13061 -2.18846 2.32564 -1.04795 
-2.18474 1.33878 -1.48581 -2.18474 1.33878 0.4621 -2.18474 1.65686 -1.48581 
-2.18474 1.65686 0.4621 -2.1739 0.85822 -1.26563 -2.1739 0.85822 0.24192 
-2.1739 2.13743 -1.26563 -2.17272 0.96199 -1.34282 -2.17272 0.96199 0.31911 
-2.17272 2.03366 -1.34282 -2.17272 2.03366 0.31911 -2.17257 1.2865 -1.47778 
-2.17257 1.2865 0.45407 -2.17257 1.70915 -1.47778 -2.17257 1.70915 0.45407 
-2.17172 1.17984 -1.44824 -2.17172 1.17984 0.42453 -2.17172 1.81581 -1.44824 
-2.17172 1.81581 0.42453 -2.16987 1.49782 -1.50103 -2.16987 1.49782 0.47732 
-2.16904 1.07599 -1.40671 -2.16904 1.07599 0.383 -2.16904 1.91966 -1.40671 
-2.16904 1.91966 0.383 -2.16488 0.76793 0.15685 -2.16488 2.22772 -1.18056 
-2.16157 2.38814 -0.94564 -2.16112 2.4214 -0.86958 -2.15909 1.44457 -1.50114 
-2.15909 1.44457 0.47743 -2.15909 1.55108 -1.50114 -2.15909 1.55108 0.47743 
-2.15805 2.35067 -1.01629 -2.15367 2.30734 -1.08427 -2.14762 1.39126 -1.49834 
-2.14762 1.39126 0.47463 -2.14762 1.60439 -1.49834 -2.14762 1.60439 0.47463 
-2.13697 0.90675 -1.3104 -2.13697 0.90675 0.28669 -2.13697 2.0889 -1.3104 
-2.13692 0.80821 -1.22704 -2.13692 0.80821 0.20333 -2.13692 2.18743 -1.22704 
-2.13581 1.23066 -1.4689 -2.13581 1.23066 0.44519 -2.13581 1.76499 -1.4689 
-2.13581 1.76499 0.44519 -2.13578 1.33853 -1.49264 -2.13578 1.33853 0.46893 
-2.13578 1.65711 -1.49264 -2.13578 1.65711 0.46893 -2.13452 1.01601 -1.38102 
-2.13452 1.01601 0.35731 -2.13452 1.97964 -1.38102 -2.13452 1.97964 0.35731 
-2.13403 1.1252 -1.43319 -2.13403 1.1252 0.40948 -2.13403 1.87045 -1.43319 
-2.13403 1.87045 0.40948 -2.12733 2.4096 -0.90912 -2.12731 2.37336 -0.98364 
-2.12674 2.27233 -1.13588 -2.12334 2.33278 -1.05297 -2.12116 1.49782 -1.50704 
-2.12116 1.49782 0.48333 -2.10996 1.44446 -1.50665 -2.10996 1.44446 0.48294 
-2.10996 1.55119 -1.50665 -2.10996 1.55119 0.48294 -2.09939 0.95866 -1.3506 
-2.09939 0.95866 0.32689 -2.09939 2.03699 -1.3506 -2.09934 0.7619 0.16091 
-2.09934 2.23375 -1.18462 -2.09874 0.85268 -1.27217 -2.09874 0.85268 0.24846 
-2.09874 2.14297 -1.27217 -2.09854 1.17604 -1.45566 -2.09854 1.17604 0.43195 
-2.09854 1.81961 -1.45566 -2.09854 1.81961 0.43195 -2.0985 1.39125 -1.5033 
-2.0985 1.39125 0.47959 -2.0985 1.6044 -1.5033 -2.0985 1.6044 0.47959 
-2.09807 1.2847 -1.486 -2.09807 1.2847 0.46229 -2.09807 1.71095 -1.486 
-2.09807 1.71095 0.46229 -2.09629 1.07256 -1.41397 -2.09629 1.07256 0.39026 
-2.09629 1.92308 -1.41397 -2.09629 1.92308 0.39026 -2.09275 2.3561 -1.02031 
-2.09253 2.39463 -0.9488 -2.08855 2.31257 -1.08797 -2.07221 1.49782 -1.51065 
-2.07221 1.49782 0.48694 -2.06138 0.90301 -1.31481 -2.06138 0.90301 0.2911 
-2.06138 2.09264 -1.31481 -2.06138 1.01366 -1.386 -2.06138 1.01366 0.36228 
-2.06138 1.98199 -1.386 -2.06138 1.98199 0.36228 -2.06134 0.80447 -1.23144 
-2.06134 0.80447 0.20773 -2.06134 2.19117 -1.23144 -2.06134 2.27612 -1.13859 
-2.06093 1.22945 -1.47443 -2.06093 1.22945 0.45072 -2.06093 1.7662 -1.47443 
-2.06093 1.7662 0.45072 -2.06093 1.12288 -1.43813 -2.06093 1.12288 0.41442 
-2.06093 1.87277 -1.43813 -2.06093 1.87277 0.41442 -2.06091 1.33733 -1.49817 
-2.06091 1.33733 0.47446 -2.06091 1.65832 -1.49817 -2.06091 1.65832 0.47446 
-2.0609 1.44442 -1.50971 -2.0609 1.44442 0.486 -2.0609 1.55123 -1.50971 
-2.0609 1.55123 0.486 -2.05801 2.41395 -0.91124 -2.058 2.37771 -0.98576 
-2.058 2.3364 -1.05553 -2.02314 0.75975 0.16287 -2.02314 0.85083 -1.27435 
-2.02314 0.85083 0.25064 -2.02314 0.95709 -1.35305 -2.02314 0.95709 0.32934 
-2.02314 1.07142 -1.41639 -2.02314 1.07142 0.39268 -2.02314 1.17512 -1.45836 
-2.02314 1.17512 0.43464 -2.02314 1.2841 -1.48875 -2.02314 1.2841 0.46504 
-2.02314 1.39095 -1.50613 -2.02314 1.39095 0.48242 -2.02314 1.49782 -1.51186 
-2.02314 1.49782 0.48814 -2.02314 1.6047 -1.50613 -2.02314 1.6047 0.48242 
-2.02314 1.71155 -1.48875 -2.02314 1.71155 0.46504 -2.02314 1.82053 -1.45836 
-2.02314 1.82053 0.43464 -2.02314 1.92423 -1.41639 -2.02314 1.92423 0.39268 
-2.02314 2.03856 -1.35305 -2.02314 2.14482 -1.27435 -2.02314 2.23589 -1.18658 
-2.02314 2.31432 -1.08921 -2.02314 2.35818 -1.02154 -2.02314 2.3968 -0.94986 
-1.98829 2.3364 -1.05553 -1.98829 2.37771 -0.98576 -1.98538 1.44442 -1.50971 
-1.98538 1.44442 0.486 -1.98538 1.55123 -1.50971 -1.98538 1.55123 0.486 
-1.98538 1.33733 -1.49817 -1.98538 1.33733 0.47446 -1.98538 1.65832 -1.49817 
-1.98538 1.65832 0.47446 -1.98536 1.12288 -1.43813 -1.98536 1.12288 0.41442 
-1.98536 1.87277 -1.43813 -1.98536 1.87277 0.41442 -1.98536 1.22945 -1.47443 
-1.98536 1.22945 0.45072 -1.98536 1.7662 -1.47443 -1.98536 1.7662 0.45072 
-1.98495 2.27612 -1.13859 -1.98494 0.80447 -1.23144 -1.98494 0.80447 0.20773 
-1.98494 2.19117 -1.23144 -1.98491 1.01366 -1.386 -1.98491 1.01366 0.36228 
-1.98491 1.98199 -1.386 -1.98491 1.98199 0.36228 -1.98491 0.90301 -1.31481 
-1.98491 0.90301 0.2911 -1.98491 2.09264 -1.31481 -1.97408 1.49782 -1.51065 
-1.97408 1.49782 0.48694 -1.95774 2.31257 -1.08797 -1.95376 2.39463 -0.9488 
-1.95353 2.3561 -1.02031 -1.95 1.07256 -1.41397 -1.95 1.07256 0.39026 
-1.95 1.92308 -1.41397 -1.95 1.92308 0.39026 -1.94822 1.2847 -1.486 
-1.94822 1.2847 0.46229 -1.94822 1.71095 -1.486 -1.94822 1.71095 0.46229 
-1.94778 1.39125 -1.5033 -1.94778 1.39125 0.47959 -1.94778 1.6044 -1.5033 
-1.94778 1.6044 0.47959 -1.94774 1.17604 -1.45566 -1.94774 1.17604 0.43195 
-1.94774 1.81961 -1.45566 -1.94774 1.81961 0.43195 -1.94755 0.85268 -1.27217 
-1.94755 0.85268 0.24846 -1.94755 2.14297 -1.27217 -1.94695 0.7619 0.16091 
-1.94695 2.23375 -1.18462 -1.94689 0.95866 -1.3506 -1.94689 0.95866 0.32689 
-1.94689 2.03699 -1.3506 -1.93633 1.44446 -1.50665 -1.93633 1.44446 0.48294 
-1.93633 1.55119 -1.50665 -1.93633 1.55119 0.48294 -1.92513 1.49782 -1.50704 
-1.92513 1.49782 0.48333 -1.92295 2.33278 -1.05297 -1.91955 2.27233 -1.13588 
-1.91898 2.37336 -0.98364 -1.91225 1.1252 -1.43319 -1.91225 1.1252 0.40948 
-1.91225 1.87045 -1.43319 -1.91225 1.87045 0.40948 -1.91177 1.01601 -1.38102 
-1.91177 1.01601 0.35731 -1.91177 1.97964 -1.38102 -1.91051 1.33853 -1.49264 
-1.91051 1.33853 0.46893 -1.91051 1.65711 -1.49264 -1.91051 1.65711 0.46893 
-1.91047 1.23066 -1.4689 -1.91047 1.23066 0.44519 -1.91047 1.76499 -1.4689 
-1.91047 1.76499 0.44519 -1.90936 0.80821 -1.22704 -1.90936 0.80821 0.20333 
-1.90936 2.18743 -1.22704 -1.90932 0.90675 -1.3104 -1.90932 0.90675 0.28669 
-1.90932 2.0889 -1.3104 -1.89867 1.39126 -1.49834 -1.89867 1.39126 0.47463 
-1.89867 1.60439 -1.49834 -1.89867 1.60439 0.47463 -1.89262 2.30734 -1.08427 
-1.88823 2.35067 -1.01629 -1.8872 1.44457 -1.50114 -1.8872 1.44457 0.47743 
-1.8872 1.55108 -1.50114 -1.8872 1.55108 0.47743 -1.88141 0.76793 0.15685 
-1.88141 2.22772 -1.18056 -1.87725 1.07599 -1.40671 -1.87725 1.07599 0.383 
-1.87725 1.91966 -1.40671 -1.87725 1.91966 0.383 -1.87641 1.49782 -1.50103 
-1.87641 1.49782 0.47732 -1.87457 1.17984 -1.44824 -1.87457 1.17984 0.42453 
-1.87457 1.81581 -1.44824 -1.87457 1.81581 0.42453 -1.87371 1.2865 -1.47778 
-1.87371 1.2865 0.45407 -1.87371 1.70915 -1.47778 -1.87371 1.70915 0.45407 
-1.87357 0.96199 -1.34282 -1.87357 0.96199 0.31911 -1.87357 2.03366 -1.34282 
-1.87239 0.85822 -1.26563 -1.87239 0.85822 0.24192 -1.87239 2.13743 -1.26563 
-1.86155 1.33878 -1.48581 -1.86155 1.33878 0.4621 -1.86155 1.65686 -1.48581 
-1.86155 1.65686 0.4621 -1.85783 2.32564 -1.04795 -1.85409 0.73064 0.1069 
-1.85409 2.265 -1.13061 -1.8539 2.36595 -0.97845 -1.84986 1.39154 -1.49098 
-1.84986 1.39154 0.46726 -1.84986 1.60411 -1.49098 -1.84986 1.60411 0.46726 
-1.84403 0.81613 -1.22123 -1.84403 0.81613 0.19752 -1.84403 2.17952 -1.22123 
-1.8393 1.12983 -1.42333 -1.8393 1.12983 0.39961 -1.8393 1.86582 -1.42333 
-1.8393 1.86582 0.39961 -1.83869 1.4446 -1.49325 -1.83869 1.4446 0.46954 
-1.83869 1.55105 -1.49325 -1.83869 1.55105 0.46954 -1.83861 1.02072 -1.37111 
-1.83861 1.02072 0.3474 -1.83861 1.97493 -1.37111 -1.83756 1.23537 -1.45879 
-1.83756 1.23537 0.43507 -1.83756 1.76028 -1.45879 -1.83756 1.76028 0.43507 
-1.83622 0.91166 -1.30019 -1.83622 0.91166 0.27648 -1.83622 2.08399 -1.30019 
-1.82805 1.49782 -1.49264 -1.82805 1.49782 0.46893 -1.82805 2.29863 -1.07811 
-1.82434 1.28632 -1.4688 -1.82434 1.28632 0.44509 -1.82434 1.70933 -1.4688 
-1.82434 1.70933 0.44509 -1.82351 2.34157 -1.01009 -1.81648 0.77714 -1.1736 
-1.81648 0.77714 0.14988 -1.81648 2.21851 -1.1736 -1.8122 1.33875 -1.47632 
-1.8122 1.33875 0.45261 -1.8122 1.65689 -1.47632 -1.8122 1.65689 0.45261 
-1.80624 0.86957 -1.25901 -1.80624 0.86957 0.2353 -1.80624 2.12608 -1.25901 
-1.80527 1.08167 -1.39466 -1.80527 1.08167 0.37095 -1.80527 1.91398 -1.39466 
-1.80527 1.91398 0.37095 -1.8022 1.18536 -1.43574 -1.8022 1.18536 0.41202 
-1.8022 1.81028 -1.43574 -1.8022 1.81028 0.41202 -1.80105 0.96823 -1.33052 
-1.80105 0.96823 0.30681 -1.80105 2.02742 -1.33052 -1.80039 1.39187 -1.48096 
-1.80039 1.39187 0.45725 -1.80039 1.60378 -1.48096 -1.80039 1.60378 0.45725 
-1.79363 2.31506 -1.04048 -1.78987 0.74142 0.09924 -1.78987 2.25422 -1.12295 
-1.78926 1.44503 -1.48269 -1.78926 1.44503 0.45897 -1.78926 1.55061 -1.48269 
-1.78926 1.55061 0.45897 -1.78899 2.35523 -0.97014 -1.78849 1.23564 -1.44791 
-1.78849 1.23564 0.4242 -1.78849 1.76 -1.44791 -1.78849 1.76 0.4242 
-1.78016 1.49782 -1.48189 -1.78016 1.49782 0.45818 -1.77808 0.82855 -1.21329 
-1.77808 0.82855 0.18958 -1.77808 2.1671 -1.21329 -1.77546 1.28668 -1.45741 
-1.77546 1.28668 0.4337 -1.77546 1.70897 -1.45741 -1.77546 1.70897 0.4337 
-1.77052 0.92475 -1.29145 -1.77052 0.92475 0.26774 -1.77052 2.07089 -1.29145 
-1.76779 1.1367 -1.40873 -1.76779 1.1367 0.38502 -1.76779 1.85895 -1.40873 
-1.76779 1.85895 0.38502 -1.76707 1.02764 -1.35646 -1.76707 1.02764 0.33275 
-1.76707 1.968 -1.35646 -1.76432 2.2865 -1.06953 -1.76309 1.33934 -1.46436 
-1.76309 1.33934 0.44064 -1.76309 1.65631 -1.46436 -1.76309 1.65631 0.44064 
-1.75886 2.32897 -1.0011 -1.7534 1.18604 -1.42292 -1.7534 1.18604 0.3992 
-1.7534 1.8096 -1.42292 -1.7534 1.8096 0.3992 -1.75149 1.39248 -1.46847 
-1.75149 1.39248 0.44476 -1.75149 1.60317 -1.46847 -1.75149 1.60317 0.44476 
-1.75052 0.79046 0.14031 -1.75052 2.20519 -1.16402 -1.74177 1.44507 -1.47 
-1.74177 1.44507 0.44629 -1.74177 1.55057 -1.47 -1.74177 1.55057 0.44629 
-1.74108 0.88377 -1.249 -1.74108 0.88377 0.22528 -1.74108 2.11188 -1.249 
-1.73976 1.23653 -1.43458 -1.73976 1.23653 0.41087 -1.73976 1.75911 -1.43458 
-1.73976 1.75911 0.41087 -1.7357 0.98331 -1.31973 -1.7357 0.98331 0.29602 
-1.7357 2.01233 -1.31973 -1.73447 1.08958 -1.37788 -1.73447 1.08958 0.35417 
-1.73447 1.90607 -1.37788 -1.73447 1.90607 0.35417 -1.73286 1.49782 -1.4688 
-1.73286 1.49782 0.44508 -1.72942 2.30078 -1.0305 -1.72721 1.28756 -1.44363 
-1.72721 1.28756 0.41992 -1.72721 1.70809 -1.44363 -1.72721 1.70809 0.41992 
-1.72489 2.34059 -0.95995 -1.72423 0.75602 0.08846 -1.72423 2.23963 -1.11217 
-1.71944 1.13804 -1.39408 -1.71944 1.13804 0.37037 -1.71944 1.85761 -1.39408 
-1.71944 1.85761 0.37037 -1.71492 1.34038 -1.45005 -1.71492 1.34038 0.42634 
-1.71492 1.65527 -1.45005 -1.71492 1.65527 0.42634 -1.71273 0.8439 0.17809 
-1.71273 2.15175 -1.20181 -1.70552 0.94076 -1.27918 -1.70552 0.94076 0.25547 
-1.70552 2.05489 -1.27918 -1.70528 1.18752 -1.40778 -1.70528 1.18752 0.38406 
-1.70528 1.80813 -1.40778 -1.70528 1.80813 0.38406 -1.70436 1.39251 -1.45382 
-1.70436 1.39251 0.4301 -1.70436 1.60314 -1.45382 -1.70436 1.60314 0.4301 
-1.70239 1.0442 -1.34333 -1.70239 1.0442 0.31961 -1.70239 1.95145 -1.34333 
-1.7017 0.72466 0.03485 -1.7017 2.27099 -1.05857 -1.69538 2.31269 -0.98993 
-1.69471 1.4452 -1.45492 -1.69471 1.4452 0.4312 -1.69471 1.55045 -1.45492 
-1.69471 1.55045 0.4312 -1.69202 1.23788 -1.41893 -1.69202 1.23788 0.39522 
-1.69202 1.75777 -1.41893 -1.69202 1.75777 0.39522 -1.68625 1.49782 -1.4534 
-1.68625 1.49782 0.42969 -1.68582 0.80706 0.12772 -1.68582 2.18859 -1.15143 
-1.68459 1.08875 -1.35923 -1.68459 1.08875 0.33551 -1.68459 1.9069 -1.35923 
-1.68459 1.9069 0.33551 -1.6797 1.28898 -1.42751 -1.6797 1.28898 0.4038 
-1.6797 1.70667 -1.42751 -1.6797 1.70667 0.4038 -1.6772 0.90076 0.21191 
-1.6772 2.09488 -1.23563 -1.67168 1.00077 -1.30521 -1.67168 1.00077 0.2815 
-1.67168 1.99488 -1.30521 -1.66962 1.13742 -1.37507 -1.66962 1.13742 0.35135 
-1.66962 1.85823 -1.37507 -1.66962 1.85823 0.35135 -1.66835 1.34067 -1.4335 
-1.66835 1.34067 0.40979 -1.66835 1.65498 -1.4335 -1.66835 1.65498 0.40979 
-1.66749 2.28339 -1.01821 -1.66236 0.77369 0.07591 -1.66236 2.22195 -1.09962 
-1.66231 2.32221 -0.94796 -1.65801 1.39281 -1.43687 -1.65801 1.39281 0.41316 
-1.65801 1.60284 -1.43687 -1.65801 1.60284 0.41316 -1.65535 1.18737 -1.38841 
-1.65535 1.18737 0.3647 -1.65535 1.80828 -1.38841 -1.65535 1.80828 0.3647 
-1.6532 1.04435 -1.32272 -1.6532 1.04435 0.29901 -1.6532 1.9513 -1.32272 
-1.64931 0.86198 0.16338 -1.64931 2.13367 -1.18709 -1.6487 1.44524 -1.43761 
-1.6487 1.44524 0.4139 -1.6487 1.55041 -1.43761 -1.6487 1.55041 0.4139 
-1.64247 0.95947 0.23998 -1.64247 2.03618 -1.2637 -1.64217 1.23792 -1.39916 
-1.64217 1.23792 0.37545 -1.64217 1.75773 -1.39916 -1.64217 1.75773 0.37545 
-1.64046 0.74348 0.02155 -1.64046 1.49782 -1.43574 -1.64046 1.49782 0.41202 
-1.64046 2.25217 -1.04526 -1.63567 1.08908 -1.33817 -1.63567 1.08908 0.31446 
-1.63567 1.90657 -1.33817 -1.63567 1.90657 0.31446 -1.63413 2.29348 -0.97619 
-1.62915 1.29058 -1.4073 -1.62915 1.29058 0.38359 -1.62915 1.70506 -1.4073 
-1.62915 1.70506 0.38359 -1.6246 0.8271 0.11367 -1.6246 2.16855 -1.13738 
-1.62318 1.00185 0.25889 -1.62318 1.99379 -1.2826 -1.6205 1.13808 -1.35355 
-1.6205 1.13808 0.32984 -1.6205 1.85757 -1.35355 -1.6205 1.85757 0.32984 
-1.61793 1.34244 -1.41278 -1.61793 1.34244 0.38906 -1.61793 1.65321 -1.41278 
-1.61793 1.65321 0.38906 -1.6149 0.92047 0.19525 -1.6149 2.07517 -1.21896 
-1.60759 1.395 -1.41559 -1.60759 1.395 0.39188 -1.60759 1.60065 -1.41559 
-1.60759 1.60065 0.39188 -1.60689 2.26264 -1.00358 -1.60647 1.18811 -1.36653 
-1.60647 1.18811 0.34282 -1.60647 1.80754 -1.36653 -1.60647 1.80754 0.34282 
-1.60485 1.04574 0.27596 -1.60485 1.94991 -1.29967 -1.60192 2.30103 -0.93308 
-1.60158 0.79477 0.06085 -1.60158 2.20088 -1.08457 -1.59844 1.44755 -1.41579 
-1.59844 1.44755 0.39208 -1.59844 1.5481 -1.41579 -1.59844 1.5481 0.39208 
-1.59559 1.49782 -1.41585 -1.59559 1.49782 0.39213 -1.59482 0.96174 0.21557 
-1.59482 2.03391 -1.23929 -1.59247 1.24007 -1.37678 -1.59247 1.24007 0.35306 
-1.59247 1.75558 -1.37678 -1.59247 1.75558 0.35306 -1.58907 0.88395 0.14749 
-1.58907 2.1117 -1.1712 -1.58785 1.09056 0.29105 -1.58785 1.90508 -1.31476 
-1.58785 1.90508 0.29105 -1.58086 2.23012 -1.02967 -1.57976 1.29281 -1.38443 
-1.57976 1.29281 0.36072 -1.57976 1.70284 -1.38443 -1.57976 1.70284 0.36072 
-1.57583 1.00436 0.23407 -1.57583 1.99129 -1.25778 -1.57456 2.27083 -0.96044 
-1.57279 1.1398 -1.32978 -1.57279 1.1398 0.30606 -1.57279 1.85585 -1.32978 
-1.57279 1.85585 0.30606 -1.56844 1.34494 -1.38928 -1.56844 1.34494 0.36557 
-1.56844 1.65071 -1.38928 -1.56844 1.65071 0.36557 -1.56783 0.9234 0.16838 
-1.56783 2.07225 -1.19209 -1.5651 0.85005 0.09691 -1.5651 2.14559 -1.12062 
-1.55881 2.29348 -0.90087 -1.55842 1.39751 -1.39161 -1.55842 1.39751 0.3679 
-1.55842 1.59814 -1.39161 -1.55842 1.59814 0.3679 -1.55796 1.04822 0.25068 
-1.55796 1.94743 -1.27439 -1.55761 1.19076 -1.34191 -1.55761 1.19076 0.3182 
-1.55761 1.80488 -1.34191 -1.55761 1.80488 0.3182 -1.55449 1.4476 -1.39381 
-1.55449 1.4476 0.3701 -1.55449 1.54805 -1.39381 -1.55449 1.54805 0.3701 
-1.55175 1.49782 -1.39378 -1.55175 1.49782 0.37007 -1.54828 2.23878 -0.98672 
-1.54792 0.96501 0.18833 -1.54792 2.03064 -1.21204 -1.54379 1.24295 -1.35165 
-1.54379 1.24295 0.32794 -1.54379 1.75269 -1.35165 -1.54379 1.75269 0.32794 
-1.54309 2.17672 -1.06743 -1.54302 0.88829 0.11897 -1.54302 2.10736 -1.14268 
-1.54127 1.09321 0.26537 -1.54127 1.90244 -1.28908 -1.54127 1.90244 0.26537 
-1.5317 1.29564 -1.35897 -1.5317 1.29564 0.33526 -1.5317 1.70001 -1.35897 
-1.5317 1.70001 0.33526 -1.53142 2.26264 -0.92811 -1.52893 1.00819 0.20649 
-1.52893 1.98746 -1.2302 -1.52496 1.14325 0.2794 -1.52496 1.8524 -1.30312 
-1.52496 1.8524 0.2794 -1.52314 2.20493 -1.01186 -1.5221 0.92801 0.1395 
-1.5221 2.06764 -1.16321 -1.52057 1.34793 -1.3633 -1.52057 1.34793 0.33959 
-1.52057 1.64771 -1.3633 -1.52057 1.64771 0.33959 -1.52007 2.13986 -1.0904 
-1.51538 1.3976 -1.3675 -1.51538 1.3976 0.34379 -1.51538 1.59804 -1.3675 
-1.51538 1.59804 0.34379 -1.51146 1.44777 -1.36957 -1.51146 1.44777 0.34586 
-1.51146 1.54788 -1.36957 -1.51146 1.54788 0.34586 -1.51126 1.05237 0.22268 
-1.51126 1.94328 -1.24639 -1.51014 1.19434 0.29109 -1.51014 1.80131 -1.3148 
-1.51014 1.80131 0.29109 -1.50904 1.49782 -1.36958 -1.50904 1.49782 0.34587 
-1.50533 2.23012 -0.95414 -1.50214 0.97007 0.15899 -1.50214 2.02557 -1.1827 
-1.49921 2.16938 -1.03579 -1.49819 2.10123 -1.11213 -1.49683 1.24633 -1.3241 
-1.49683 1.24633 0.30039 -1.49683 1.74932 -1.3241 -1.49683 1.74932 0.30039 
-1.49605 1.097 0.23749 -1.49605 1.89865 -1.2612 -1.49605 1.89865 0.23749 
-1.48974 2.25217 -0.89454 -1.48509 1.29907 -1.331 -1.48509 1.29907 0.30728 
-1.48509 1.69658 -1.331 -1.48509 1.69658 0.30728 -1.4835 1.01348 0.17677 
-1.4835 1.98217 -1.20048 -1.47995 1.14731 0.25108 -1.47995 1.84834 -1.2748 
-1.47995 1.84834 0.25108 -1.47865 1.34832 -1.33719 -1.47865 1.34832 0.31348 
-1.47865 1.64733 -1.33719 -1.47865 1.64733 0.31348 -1.47785 2.06135 -1.13242 
-1.47654 2.13222 -1.05846 -1.47358 1.39795 -1.34132 -1.47358 1.39795 0.3176 
-1.47358 1.5977 -1.34132 -1.47358 1.5977 0.3176 -1.46988 1.44782 -1.34336 
-1.46988 1.44782 0.31965 -1.46988 1.54783 -1.34336 -1.46988 1.54783 0.31965 
-1.46757 1.49782 -1.34333 -1.46757 1.49782 0.31961 -1.46757 2.17672 -0.99191 
-1.46724 1.05717 0.19298 -1.46724 1.93848 -1.21669 -1.46519 1.19892 0.26231 
-1.46519 1.79673 -1.28603 -1.46519 1.79673 0.26231 -1.45811 0.97672 0.12783 
-1.45811 2.01892 -1.15154 -1.45519 2.09352 -1.07981 -1.45233 1.10193 0.20748 
-1.45233 1.89372 -1.23119 -1.45212 1.25113 0.27114 -1.45212 1.74452 -1.29485 
-1.45212 1.74452 0.27114 -1.45043 2.20088 -0.93342 -1.4446 2.13986 -1.01493 
-1.44395 1.29924 -1.30249 -1.44395 1.29924 0.27877 -1.44395 1.69641 -1.30249 
-1.44395 1.69641 0.27877 -1.44068 1.01927 0.1452 -1.44068 1.97638 -1.16891 
-1.43751 1.34857 -1.30857 -1.43751 1.34857 0.28486 -1.43751 1.64708 -1.30857 
-1.43751 1.64708 0.28486 -1.43621 1.15262 0.2205 -1.43621 1.84302 -1.24421 
-1.43538 2.22195 -0.87264 -1.43521 2.05339 -1.09979 -1.43233 1.39852 -1.31253 
-1.43233 1.39852 0.28881 -1.43233 1.59713 -1.31253 -1.43233 1.59713 0.28881 
-1.42865 1.44846 -1.31444 -1.42865 1.44846 0.29073 -1.42865 1.54719 -1.31444 
-1.42865 1.54719 0.29073 -1.42744 1.49782 -1.31506 -1.42744 1.49782 0.29135 
-1.42461 1.06322 0.1611 -1.42461 1.93243 -1.18482 -1.42287 2.10123 -1.03681 
-1.42184 1.20435 0.23132 -1.42184 1.79129 -1.25503 -1.41664 2.01193 -1.11836 
-1.41438 2.14559 -0.9699 -1.41231 1.25183 0.24072 -1.41231 1.74382 -1.26443 
-1.41023 1.10798 0.17543 -1.41023 1.88767 -1.19914 -1.40426 1.29991 0.24828 
-1.40426 1.69574 -1.27199 -1.40258 2.06135 -1.05715 -1.39953 1.96922 -1.13547 
-1.39762 1.34944 0.25411 -1.39762 1.64621 -1.27782 -1.39762 1.64621 0.25411 
-1.39762 2.16855 -0.9104 -1.39438 1.15895 0.18801 -1.39438 1.8367 -1.21173 
-1.39257 1.39934 -1.28171 -1.39257 1.39934 0.258 -1.39257 1.59631 -1.28171 
-1.39257 1.59631 0.258 -1.39232 2.10736 -0.99198 -1.38989 1.44852 -1.28423 
-1.38989 1.44852 0.26052 -1.38989 1.54713 -1.28423 -1.38989 1.54713 0.26052 
-1.38875 1.49782 -1.28487 -1.38875 1.49782 0.26115 -1.38393 1.92538 -1.15107 
-1.38346 2.01892 -1.07689 -1.38335 1.20558 0.19896 -1.38335 1.79007 -1.22267 
-1.37384 1.25315 0.20824 -1.37384 1.7425 -1.23195 -1.37179 2.06764 -1.0129 
-1.36986 1.11514 0.14143 -1.36986 1.88051 -1.16514 -1.36612 1.30107 0.21588 
-1.36612 1.69457 -1.2396 -1.36609 1.97638 -1.09432 -1.35951 1.35068 0.22159 
-1.35951 1.64496 -1.2453 -1.35737 1.16093 0.15392 -1.35737 1.83471 -1.17763 
-1.35519 1.39945 0.22582 -1.35519 1.5962 -1.24953 -1.35248 1.4487 -1.25199 
-1.35248 1.4487 0.22828 -1.35248 1.54695 -1.25199 -1.3523 2.02557 -1.03286 
-1.35159 1.49782 -1.25281 -1.35159 1.49782 0.2291 -1.35018 1.93243 -1.11039 
-1.34649 1.20754 0.1648 -1.34649 1.78811 -1.18852 -1.33723 1.25484 0.17406 
-1.33723 1.7408 -1.19777 -1.33586 1.88767 -1.12477 -1.33452 1.98217 -1.0515 
-1.32962 1.30273 0.18166 -1.32962 1.69291 -1.20538 -1.32369 1.35109 0.1876 
-1.32369 1.64455 -1.21131 -1.32327 1.8367 -1.14062 -1.31944 1.39981 0.19185 
-1.31944 1.59584 -1.21556 -1.31831 1.93848 -1.06776 -1.31689 1.44876 0.1944 
-1.31689 1.54689 -1.21811 -1.31604 1.49782 -1.21896 -1.31233 1.20558 0.12793 
-1.31233 1.79007 -1.15165 -1.30381 1.89372 -1.08267 -1.30305 1.25315 0.13745 
-1.30305 1.7425 -1.16116 -1.2954 1.30107 0.14517 -1.2954 1.69457 -1.16888 
-1.29079 1.84302 -1.09879 -1.2897 1.35068 0.15178 -1.2897 1.64496 -1.17549 
-1.28547 1.5962 -1.17981 -1.28301 1.54695 -1.18252 -1.28219 1.49782 -1.18341 
-1.27997 1.79129 -1.11316 -1.27057 1.25183 0.09898 -1.27057 1.74382 -1.12269 
-1.26301 1.29991 0.10703 -1.26301 1.69574 -1.13074 -1.25718 1.64621 -1.13738 
-1.25329 1.59631 -1.14243 -1.25077 1.54713 -1.14511 -1.24897 1.79673 -1.06981 
-1.24015 1.74452 -1.08288 -1.23251 1.69641 -1.09105 -1.22643 1.64708 -1.09749 
-1.22247 1.59713 -1.10267 -1.19781 1.64733 -1.05635 -1.19369 1.5977 -1.06142 
-2.9615 -1.34514 0.12402 -2.93752 -1.34765 0.17319 -2.93519 -1.29508 0.16317 
-2.91548 -1.39791 0.22015 -2.91341 -1.34775 0.21623 -2.90921 -1.59786 -0.79411 
-2.90921 -1.29808 0.21103 -2.90488 -1.65015 -0.78298 -2.90488 -1.24578 0.19991 
-2.88927 -1.39797 0.26172 -2.88722 -1.34809 0.25803 -2.8831 -1.59747 -0.83603 
-2.8831 -1.29846 0.25296 -2.8769 -1.64672 -0.82959 -2.8769 -1.24921 0.24652 
-2.87001 -1.69946 -0.81785 -2.87001 -1.19647 0.23478 -2.86097 -1.44797 0.30416 
-2.86071 -1.14448 0.22147 -2.86035 -1.39861 0.30296 -2.85843 -1.54728 -0.88235 
-2.85843 -1.34866 0.29928 -2.85448 -1.59722 -0.87717 -2.85448 -1.29871 0.2941 
-2.84839 -1.64655 -0.87073 -2.84839 -1.24938 0.28766 -2.84076 -1.69466 -0.86256 
-2.84076 -1.20127 0.27948 -2.83193 -1.74687 -0.84949 -2.83193 -1.14906 0.26642 
-2.83077 -1.44797 0.34286 -2.83014 -1.49727 0.34172 -2.83014 -1.39866 0.34172 
-2.82762 -1.54645 -0.92211 -2.82762 -1.34948 0.33904 -2.82373 -1.59636 -0.91706 
-2.82373 -1.29958 0.33399 -2.8207 -1.09745 0.25166 -2.8179 -1.64588 -0.91042 
-2.8179 -1.25005 0.32735 -2.81033 -1.69396 -0.90238 -2.81033 -1.20198 0.3193 
-2.80711 -1.04714 0.23555 -2.80094 -1.74144 -0.89284 -2.80094 -1.1545 0.30977 
-2.79871 -1.44797 0.38002 -2.7979 -1.49709 -0.9622 -2.7979 -1.49709 0.37912 
-2.7979 -1.39884 0.37912 -2.79544 -1.54634 -0.95949 -2.79544 -1.54634 0.37641 
-2.79544 -1.3496 0.37641 -2.79121 -1.59511 -0.95517 -2.79121 -1.30083 0.3721 
-2.79012 -1.79317 -0.87848 -2.79012 -1.10277 0.2954 -2.7855 -1.64472 -0.94856 
-2.7855 -1.25122 0.36549 -2.77786 -1.69264 -0.94084 -2.77786 -1.20329 0.35777 
-2.7771 -1.84386 -0.86235 -2.7771 -1.05207 0.27928 -2.76858 -1.74021 -0.93133 
-2.76858 -1.15572 0.34825 -2.76487 -1.44797 -0.99864 -2.76487 -1.44797 0.41557 
-2.76402 -1.49703 -0.99779 -2.76402 -1.49703 0.41472 -2.76402 -1.3989 0.41472 
-2.7626 -1.88862 -0.84744 -2.7626 -1.00731 0.26437 -2.76146 -1.54598 -0.99524 
-2.76146 -1.54598 0.41216 -2.76146 -1.34995 0.41216 -2.75763 -1.78684 -0.9203 
-2.75763 -1.1091 0.33723 -2.75722 -1.5947 -0.99099 -2.75722 -1.5947 0.40792 
-2.75722 -1.30124 0.40792 -2.75128 -1.64306 -0.98506 -2.75128 -1.25288 0.40198 
-2.74639 -0.96363 0.2481 -2.74504 -1.83781 -0.90445 -2.74504 -1.05813 0.32138 
-2.74368 -1.69095 -0.97745 -2.74368 -1.20499 0.39438 -2.73442 -1.73825 -0.9682 
-2.73442 -1.15768 0.38512 -2.73072 -1.88257 -0.89007 -2.73072 -1.01336 0.307 
-2.72932 -1.44797 -1.03249 -2.72932 -1.44797 0.44941 -2.72861 -0.92022 0.22947 
-2.72842 -1.49709 -1.03167 -2.72842 -1.49709 0.4486 -2.72842 -1.39884 -1.03167 
-2.72842 -1.39884 0.4486 -2.72571 -1.54634 -1.02921 -2.72571 -1.54634 0.44614 
-2.72571 -1.3496 0.44614 -2.72354 -1.78486 -0.95731 -2.72354 -1.11108 0.37424 
-2.7214 -1.59511 -1.02498 -2.7214 -1.59511 0.44191 -2.7214 -1.30083 0.44191 
-2.71482 -1.92652 -0.874 -2.71482 -0.96941 0.29092 -2.71479 -1.64472 -1.01928 
-2.71479 -1.64472 0.4362 -2.71479 -1.25122 0.4362 -2.71104 -1.83065 -0.94482 
-2.71104 -1.06528 0.36174 -2.70707 -1.69264 -1.01163 -2.70707 -1.20329 0.42856 
-2.69755 -1.74021 -1.00235 -2.69755 -1.15572 0.41928 -2.69745 -1.96907 -0.85657 
-2.69745 -0.92687 0.27349 -2.69698 -1.87552 -0.93075 -2.69698 -1.02041 0.34768 
-2.69216 -1.44797 -1.06455 -2.69216 -1.44797 0.48147 -2.69102 -1.49727 -1.06391 
-2.69102 -1.49727 0.48084 -2.69102 -1.39866 -1.06391 -2.69102 -1.39866 0.48084 
-2.68834 -1.54645 -1.06139 -2.68834 -1.54645 0.47832 -2.68834 -1.34948 -1.06139 
-2.68834 -1.34948 0.47832 -2.68653 -1.78684 -0.99141 -2.68653 -1.1091 0.40833 
-2.68329 -1.59636 -1.0575 -2.68329 -1.59636 0.47443 -2.68329 -1.29958 0.47443 
-2.68138 -1.91936 -0.91515 -2.68138 -0.97657 0.33208 -2.67832 -2.01149 -0.83683 
-2.67832 -0.88444 0.25376 -2.67665 -1.64588 -1.05167 -2.67665 -1.64588 0.4686 
-2.67665 -1.25005 0.4686 -2.67068 -1.83781 -0.97882 -2.67068 -1.05813 0.39574 
-2.6686 -1.69396 -1.04411 -2.6686 -1.69396 0.46103 -2.6686 -1.20198 0.46103 
-2.66427 -1.96207 -0.89804 -2.66427 -0.93386 0.31497 -2.65907 -1.74144 -1.03471 
-2.65907 -1.74144 0.45164 -2.65907 -1.1545 0.45164 -2.65804 -0.84456 0.23342 
-2.6563 -1.88257 -0.9645 -2.6563 -1.01336 0.38142 -2.65346 -1.44797 -1.09474 
-2.65346 -1.44797 0.51167 -2.65226 -1.49733 -1.09412 -2.65226 -1.49733 0.51105 
-2.65226 -1.39861 -1.09412 -2.65226 -1.39861 0.51105 -2.64858 -1.54728 -1.09221 
-2.64858 -1.54728 0.50913 -2.64858 -1.34866 -1.09221 -2.64858 -1.34866 0.50913 
-2.6457 -2.00354 -0.87947 -2.6457 -0.8924 0.2964 -2.6447 -1.79317 -1.02389 
-2.6447 -1.10277 0.44082 -2.6434 -1.59722 -1.08825 -2.6434 -1.59722 0.50518 
-2.6434 -1.29871 -1.08825 -2.6434 -1.29871 0.50518 -2.64022 -1.92652 -0.9486 
-2.64022 -0.96941 0.36552 -2.63696 -1.64655 -1.08217 -2.63696 -1.64655 0.49909 
-2.63696 -1.24938 0.49909 -2.6363 -0.80593 0.21153 -2.62878 -1.69466 -1.07453 
-2.62878 -1.69466 0.49146 -2.62878 -1.20127 0.49146 -2.62858 -1.84386 -1.01087 
-2.62858 -1.05207 0.4278 -2.62572 -2.04367 -0.85949 -2.62572 -0.85227 0.27642 
-2.62279 -1.96907 -0.93122 -2.62279 -0.92687 0.34815 -2.61572 -1.74687 -1.06571 
-2.61572 -1.74687 0.48263 -2.61572 -1.14906 0.48263 -2.61367 -1.88862 -0.99637 
-2.61367 -1.00731 0.4133 -2.61333 -1.44797 -1.12301 -2.61333 -1.44797 0.53993 
-2.61333 -0.76907 0.18851 -2.61102 -1.49797 -1.12304 -2.61102 -1.49797 0.53997 
-2.61102 -1.39797 -1.12304 -2.61102 -1.39797 0.53997 -2.60733 -1.54785 -1.121 
-2.60733 -1.54785 0.53792 -2.60733 -1.34809 -1.121 -2.60733 -1.34809 0.53792 
-2.60436 -2.08236 -0.83814 -2.60436 -0.81357 0.25506 -2.60306 -2.01149 -0.9121 
-2.60306 -0.88444 0.32902 -2.60226 -1.59747 -1.11687 -2.60226 -1.59747 0.5338 
-2.60226 -1.29846 -1.11687 -2.60226 -1.29846 0.5338 -2.60096 -1.79848 -1.05448 
-2.60096 -1.79848 0.4714 -2.60096 -1.09745 0.4714 -2.5974 -1.93231 -0.98016 
-2.5974 -0.96363 0.39709 -2.59582 -1.64672 -1.11068 -2.59582 -1.64672 0.5276 
-2.59582 -1.24921 -1.11068 -2.59582 -1.24921 0.5276 -2.58485 -1.84879 -1.04088 
-2.58485 -1.84879 0.45781 -2.58485 -1.04714 0.45781 -2.58408 -1.69946 -1.10378 
-2.58408 -1.69946 0.52071 -2.58408 -1.19647 -1.10378 -2.58408 -1.19647 0.52071 
-2.58272 -2.05137 -0.89181 -2.58272 -0.84456 0.30874 -2.58169 -2.11953 -0.81547 
-2.58169 -0.77641 0.23239 -2.57877 -1.97572 -0.96238 -2.57877 -0.92022 0.37931 
-2.57557 -0.71567 0.15075 -2.57187 -1.44797 -1.14927 -2.57187 -1.44797 0.56619 
-2.57077 -1.75145 -1.09448 -2.57077 -1.75145 0.51141 -2.57077 -1.14448 0.51141 
-2.56964 -1.89342 -1.02608 -2.56964 -1.89342 0.443 -2.56964 -1.00251 0.443 
-2.56945 -1.49802 -1.14925 -2.56945 -1.49802 0.56618 -2.56945 -1.39791 -1.14925 
-2.56945 -1.39791 0.56618 -2.56553 -1.54819 -1.14718 -2.56553 -1.54819 0.56411 
-2.56553 -1.34775 -1.14718 -2.56553 -1.34775 0.56411 -2.56083 -2.09 -0.87008 
-2.56083 -0.80593 0.287 -2.56033 -1.59786 -1.14298 -2.56033 -1.59786 0.55991 
-2.56033 -1.29808 -1.14298 -2.56033 -1.29808 0.55991 -2.55881 -2.01778 -0.94289 
-2.55881 -0.87815 0.35982 -2.55776 -2.15507 -0.79154 -2.55776 -0.74086 0.20846 
-2.55594 -1.80254 -1.0828 -2.55594 -1.80254 0.49972 -2.55594 -1.09339 0.49972 
-2.55197 -1.9376 -1.00988 -2.55197 -0.95833 0.4268 -2.54949 -0.68315 0.12472 
-2.54921 -1.65015 -1.13865 -2.54921 -1.65015 0.55558 -2.54921 -1.24578 -1.13865 
-2.54921 -1.24578 0.55558 -2.53964 -1.85258 -1.06877 -2.53964 -1.85258 0.48569 
-2.53964 -1.04335 0.48569 -2.53789 -2.0575 -0.92236 -2.53789 -0.83843 0.33929 
-2.53781 -2.12686 -0.84711 -2.53781 -0.76907 0.26403 -2.53712 -1.70284 -1.13133 
-2.53712 -1.70284 0.54826 -2.53712 -1.1931 -1.13133 -2.53712 -1.1931 0.54826 
-2.53299 -1.98079 -0.99172 -2.53299 -0.91515 0.40865 -2.53263 -2.18892 -0.7664 
-2.53263 -0.70702 0.18333 -2.52916 -1.44797 -1.17346 -2.52916 -1.44797 0.59038 
-2.52642 -1.49819 -1.17349 -2.52642 -1.49819 0.59042 -2.52642 -1.39774 -1.17349 
-2.52642 -1.39774 0.59042 -2.5233 -1.75503 -1.12159 -2.5233 -1.75503 0.53852 
-2.5233 -1.14091 -1.12159 -2.5233 -1.14091 0.53852 -2.52294 -1.89757 -1.05407 
-2.52294 -1.89757 0.471 -2.52294 -0.99836 0.471 -2.52249 -1.54829 -1.17129 
-2.52249 -1.54829 0.58822 -2.52249 -1.34765 -1.17129 -2.52249 -1.34765 0.58822 
-2.52209 -0.65231 0.09747 -2.51581 -2.09574 -0.9003 -2.51581 -0.8002 0.31722 
-2.51308 -2.0224 -0.97177 -2.51308 -0.87354 0.3887 -2.51247 -1.60085 -1.16896 
-2.51247 -1.60085 0.58589 -2.51247 -1.29508 -1.16896 -2.51247 -1.29508 0.58589 
-2.50812 -1.80599 -1.10946 -2.50812 -1.80599 0.52638 -2.50812 -1.08994 -1.10946 
-2.50812 -1.08994 0.52638 -2.50635 -2.22098 -0.74012 -2.50635 -0.67496 0.15705 
-2.50508 -1.94143 -1.03746 -2.50508 -1.94143 0.45439 -2.50508 -0.9545 0.45439 
-2.50114 -1.65298 -1.16411 -2.50114 -1.65298 0.58104 -2.50114 -1.24295 -1.16411 
-2.50114 -1.24295 0.58104 -2.50005 -2.18026 -0.80935 -2.50005 -0.71567 0.22627 
-2.49305 -1.85523 -1.09445 -2.49305 -1.85523 0.51137 -2.49305 -1.04071 -1.09445 
-2.49305 -1.04071 0.51137 -2.49184 -2.06184 -0.95088 -2.49184 -0.83409 0.36781 
-2.48843 -1.70572 -1.15646 -2.48843 -1.70572 0.57338 -2.48843 -1.19022 -1.15646 
-2.48843 -1.19022 0.57338 -2.48608 -1.98405 -1.01897 -2.48608 -1.98405 0.43589 
-2.48608 -0.91188 0.43589 -2.48532 -1.44797 -1.19553 -2.48532 -1.44797 0.61245 
-2.48246 -1.49824 -1.19547 -2.48246 -1.49824 0.6124 -2.48246 -1.39769 -1.19547 
-2.48246 -1.39769 0.6124 -2.47932 -2.15102 -0.86425 -2.47932 -0.74491 0.28117 
-2.47899 -2.25117 -0.71276 -2.47899 -0.64476 0.12969 -2.47606 -1.90005 -1.07935 
-2.47606 -1.90005 0.49628 -2.47606 -0.99588 -1.07935 -2.47606 -0.99588 0.49628 
-2.47443 -1.75768 -1.14621 -2.47443 -1.75768 0.56313 -2.47443 -1.13825 -1.14621 
-2.47443 -1.13825 0.56313 -2.47402 -2.21278 -0.78326 -2.47402 -0.68315 0.20019 
-2.47332 -1.55079 -1.19528 -2.47332 -1.55079 0.6122 -2.47332 -1.34514 -1.19528 
-2.47332 -1.34514 0.6122 -2.46601 -2.02532 -0.99864 -2.46601 -2.02532 0.41557 
-2.46601 -0.87062 0.41557 -2.46356 -2.29983 -0.62268 -2.46298 -1.60335 -1.19246 
-2.46298 -1.60335 0.60938 -2.46298 -1.29258 -1.19246 -2.46298 -1.29258 0.60938 
-2.46041 -1.80771 -1.13324 -2.46041 -1.80771 0.55016 -2.46041 -1.08822 -1.13324 
-2.46041 -1.08822 0.55016 -2.45773 -1.94394 -1.06228 -2.45773 -1.94394 0.4792 
-2.45773 -0.952 -1.06228 -2.45773 -0.952 0.4792 -2.45631 -2.11869 -0.91706 
-2.45631 -0.77724 0.33399 -2.45176 -1.65521 -1.18698 -2.45176 -1.65521 0.60391 
-2.45176 -1.24073 -1.18698 -2.45176 -1.24073 0.60391 -2.45061 -2.27944 -0.68438 
-2.44677 -2.24362 -0.75587 -2.44677 -0.65231 0.17279 -2.44523 -1.85672 -1.11785 
-2.44523 -1.85672 0.53477 -2.44523 -1.03922 -1.11785 -2.44523 -1.03922 0.53477 
-2.44045 -2.20231 -0.82494 -2.44045 -1.44797 -1.21542 -2.44045 -1.44797 0.63234 
-2.44045 -0.69362 0.24187 -2.43874 -1.70787 -1.17884 -2.43874 -1.70787 0.59577 
-2.43874 -1.18806 -1.17884 -2.43874 -1.18806 0.59577 -2.43844 -1.98632 -1.04338 
-2.43844 -1.98632 0.4603 -2.43844 -0.90961 0.4603 -2.43345 -2.32444 -0.59263 
-2.4322 -1.50055 -1.2173 -2.4322 -1.50055 0.63422 -2.4322 -1.39538 -1.2173 
-2.4322 -1.39538 0.63422 -2.4316 -2.08381 -0.96677 -2.4316 -0.81212 0.3837 
-2.4277 -1.90144 -1.1024 -2.4277 -1.90144 0.51933 -2.4277 -0.99449 -1.1024 
-2.4277 -0.99449 0.51933 -2.42556 -1.75842 -1.16809 -2.42556 -1.75842 0.58502 
-2.42556 -1.13751 -1.16809 -2.42556 -1.13751 0.58502 -2.4229 -1.55299 -1.21655 
-2.4229 -1.55299 0.63348 -2.4229 -1.34295 -1.21655 -2.4229 -1.34295 0.63348 
-2.42129 -2.3057 -0.65506 -2.4186 -2.27235 -0.72764 -2.4186 -0.62358 0.14457 
-2.41855 -2.1721 -0.8793 -2.41855 -0.72384 0.29623 -2.41342 -2.23353 -0.79789 
-2.41342 -0.6624 0.21482 -2.41256 -1.60512 -1.21318 -2.41256 -1.60512 0.63011 
-2.41256 -1.29081 -1.21318 -2.41256 -1.29081 0.63011 -2.41129 -1.80837 -1.15475 
-2.41129 -1.80837 0.57167 -2.41129 -1.08757 -1.15475 -2.41129 -1.08757 0.57167 
-2.40923 -1.94502 -1.08489 -2.40923 -1.94502 0.50182 -2.40923 -0.95092 -1.08489 
-2.40923 -0.95092 0.50182 -2.40371 -2.04503 -1.01531 -2.40371 -0.85091 -1.01531 
-2.40371 -0.85091 0.43223 -2.40229 -2.34705 -0.56164 -2.40121 -1.65681 -1.20719 
-2.40121 -1.65681 0.62412 -2.40121 -1.23912 -1.20719 -2.40121 -1.23912 0.62412 
-2.39632 -1.85705 -1.13891 -2.39632 -1.85705 0.55583 -2.39632 -1.03889 -1.13891 
-2.39632 -1.03889 0.55583 -2.39508 -2.13874 -0.93111 -2.39508 -0.7572 0.34804 
-2.39465 -1.44797 -1.23308 -2.39465 -1.44797 0.65001 -2.39109 -2.32989 -0.62486 
-2.38891 -2.29983 -0.69734 -2.38889 -1.70791 -1.19861 -2.38889 -1.70791 0.61554 
-2.38889 -1.18802 -1.19861 -2.38889 -1.18802 0.61554 -2.3862 -1.50059 -1.2346 
-2.3862 -1.50059 0.65152 -2.3862 -1.39534 -1.2346 -2.3862 -1.39534 0.65152 
-2.38553 -2.26284 -0.76961 -2.38553 -0.6331 0.18654 -2.3792 -2.22113 -0.83825 
-2.3792 -0.6748 0.25517 -2.37852 -1.90159 -1.12301 -2.37852 -1.90159 0.53993 
-2.37852 -0.99435 -1.12301 -2.37852 -0.99435 0.53993 -2.37654 -1.55328 -1.2335 
-2.37654 -1.55328 0.65042 -2.37654 -1.34266 -1.2335 -2.37654 -1.34266 0.65042 
-2.37563 -1.75827 -1.18746 -2.37563 -1.75827 0.60438 -2.37563 -1.13766 -1.18746 
-2.37563 -1.13766 0.60438 -2.37539 -2.00503 -1.05886 -2.37539 -0.8909 -1.05886 
-2.37539 -0.8909 0.47579 -2.37456 -2.38085 -0.46292 -2.3706 -2.36735 -0.53001 
-2.36817 -2.10189 -0.98149 -2.36817 -0.79404 0.39841 -2.36599 -1.60541 -1.22973 
-2.36599 -1.60541 0.64666 -2.36599 -1.29052 -1.22973 -2.36599 -1.29052 0.64666 
-2.36146 -1.80775 -1.17376 -2.36146 -1.80775 0.59069 -2.36146 -1.08818 -1.17376 
-2.36146 -1.08818 0.59069 -2.36009 -2.35196 -0.59386 -2.35885 -2.32444 -0.66723 
-2.35667 -2.18977 -0.89185 -2.35667 -0.70616 0.30878 -2.35602 -2.29073 -0.73963 
-2.3537 -1.65823 -1.22332 -2.3537 -1.65823 0.64024 -2.3537 -1.2377 -1.22332 
-2.3537 -1.2377 0.64024 -2.35149 -2.25092 -0.81018 -2.35149 -0.64501 0.2271 
-2.34805 -1.44797 -1.24848 -2.34805 -1.44797 0.6654 -2.34644 -1.85622 -1.15756 
-2.34644 -1.85622 0.57449 -2.34644 -1.03972 -1.15756 -2.34644 -1.03972 0.57449 
-2.34521 -1.96248 -1.09941 -2.34521 -0.93346 -1.09941 -2.34521 -0.93346 0.51633 
-2.34115 -1.70926 -1.21426 -2.34115 -1.70926 0.63119 -2.34115 -1.18668 -1.21426 
-2.34115 -1.18668 0.63119 -2.33983 -2.06202 -1.02868 -2.33983 -0.83391 -1.02868 
-2.33983 -0.83391 0.4456 -2.33913 -1.50072 -1.24969 -2.33913 -1.50072 0.66661 
-2.33913 -1.39522 -1.24969 -2.33913 -1.39522 0.66661 -2.33621 -2.39866 -0.42812 
-2.33293 -2.38746 -0.4956 -2.33039 -2.15533 -0.9437 -2.33039 -0.74061 0.36063 
-2.32941 -1.55331 -1.24815 -2.32941 -1.55331 0.66508 -2.32941 -1.34262 -1.24815 
-2.32941 -1.34262 0.66508 -2.32836 -2.37185 -0.56214 -2.32786 -2.34705 -0.63606 
-2.32751 -1.75975 -1.2026 -2.32751 -1.75975 0.61952 -2.32751 -1.13619 -1.2026 
-2.32751 -1.13619 0.61952 -2.32575 -2.31648 -0.70851 -2.32204 -2.27911 -0.78078 
-2.32204 -0.61682 0.1977 -2.31782 -1.60645 -1.24404 -2.31782 -1.60645 0.66096 
-2.31782 -1.28948 -1.24404 -2.31782 -1.28948 0.66096 -2.31658 -2.23664 -0.84921 
-2.31658 -0.65929 0.26614 -2.31383 -1.91815 -1.13614 -2.31383 -1.91815 0.55307 
-2.31383 -0.97779 -1.13614 -2.31383 -0.97779 0.55307 -2.31312 -1.80909 -1.18841 
-2.31312 -1.80909 0.60534 -2.31312 -1.08684 -1.18841 -2.31312 -1.08684 0.60534 
-2.31039 -2.02104 -1.07113 -2.31039 -0.8749 -1.07113 -2.31039 -0.8749 0.48806 
-2.30545 -1.65912 -1.23709 -2.30545 -1.65912 0.65402 -2.30545 -1.23682 -1.23709 
-2.30545 -1.23682 0.65402 -2.30283 -2.11724 -0.99297 -2.30283 -0.77869 0.4099 
-2.30074 -1.44797 -1.26157 -2.30074 -1.44797 0.67849 -2.29993 -2.40299 -0.46267 
-2.29624 -2.36735 -0.60438 -2.29598 -2.38951 -0.52975 -2.29489 -2.33945 -0.67759 
-2.29241 -1.71015 -1.22759 -2.29241 -1.71015 0.64452 -2.29241 -1.18579 -1.22759 
-2.29241 -1.18579 0.64452 -2.29192 -2.30537 -0.74982 -2.29165 -1.50076 -1.26237 
-2.29165 -1.50076 0.67929 -2.29165 -1.39518 -1.26237 -2.29165 -1.39518 0.67929 
-2.29104 -2.20437 -0.90264 -2.29104 -0.69157 0.31956 -2.28728 -2.26521 -0.82016 
-2.28728 -0.63073 0.23709 -2.28051 -1.55392 -1.26064 -2.28051 -1.55392 0.67756 
-2.28051 -1.34201 -1.26064 -2.28051 -1.34201 0.67756 -2.27985 -1.97756 -1.1102 
-2.27985 -0.91837 -1.1102 -2.27985 -0.91837 0.52712 -2.27871 -1.76043 -1.21542 
-2.27871 -1.76043 0.63234 -2.27871 -1.13551 -1.21542 -2.27871 -1.13551 0.63234 
-2.27563 -1.86413 -1.17434 -2.27563 -1.86413 0.59127 -2.27563 -1.03181 -1.17434 
-2.27563 -1.03181 0.59127 -2.27467 -2.07622 -1.0387 -2.27467 -0.81971 0.45562 
-2.26871 -1.60704 -1.256 -2.26871 -1.60704 0.67293 -2.26871 -1.2889 -1.256 
-2.26871 -1.2889 0.67293 -2.26443 -2.16865 -0.95328 -2.26443 -0.72728 0.3702 
-2.26344 -2.36024 -0.64574 -2.26303 -2.40491 -0.4968 -2.26183 -2.38746 -0.56671 
-2.26142 -2.32932 -0.71785 -2.25739 -2.29171 -0.78978 -2.25739 -0.60422 0.2067 
-2.25657 -1.65947 -1.24848 -2.25657 -1.65947 0.66541 -2.25657 -1.23646 -1.24848 
-2.25657 -1.23646 0.66541 -2.25285 -2.24877 -0.85779 -2.25285 -1.44797 -1.27232 
-2.25285 -1.44797 0.68925 -2.25285 -0.64716 0.27472 -2.24469 -2.03413 -1.07987 
-2.24469 -0.8618 -1.07987 -2.24469 -0.8618 0.49679 -2.24335 -1.71042 -1.23847 
-2.24335 -1.71042 0.65539 -2.24335 -1.18551 -1.23847 -2.24335 -1.18551 0.65539 
-2.24229 -1.92507 -1.15079 -2.24229 -0.97086 -1.15079 -2.24229 -0.97086 0.56772 
-2.24222 -1.50119 -1.27294 -2.24222 -1.50119 0.68986 -2.24222 -1.39474 -1.27294 
-2.24222 -1.39474 0.68986 -2.24161 -1.81597 -1.20301 -2.24161 -1.81597 0.61993 
-2.24161 -1.07997 -1.20301 -2.24161 -1.07997 0.61993 -2.23688 -2.12966 -1.00091 
-2.23688 -0.76627 0.41784 -2.23104 -1.55426 -1.27066 -2.23104 -1.55426 0.68758 
-2.23104 -1.34168 -1.27066 -2.23104 -1.34168 0.68758 -2.23006 -2.35054 -0.68609 
-2.22915 -2.38085 -0.60834 -2.2289 -2.40299 -0.5337 -2.22701 -2.31609 -0.75814 
-2.22682 -2.21515 -0.91029 -2.22682 -0.68079 0.32722 -2.22308 -2.27578 -0.82763 
-2.22308 -0.62015 0.24456 -2.21936 -1.60701 -1.26549 -2.21936 -1.60701 0.68242 
-2.21936 -1.28893 -1.26549 -2.21936 -1.28893 0.68242 -2.20852 -2.08757 -1.04532 
-2.20852 -0.80836 0.46224 -2.20734 -1.9838 -1.1225 -2.20734 -0.91213 -1.1225 
-2.20734 -0.91213 0.53943 -2.20719 -1.65929 -1.25746 -2.20719 -1.65929 0.67439 
-2.20719 -1.23664 -1.25746 -2.20719 -1.23664 0.67439 -2.20634 -1.76595 -1.22792 
-2.20634 -1.76595 0.64484 -2.20634 -1.12998 -1.22792 -2.20634 -1.12998 0.64484 
-2.20449 -1.44797 -1.28071 -2.20449 -1.44797 0.69764 -2.20366 -1.86981 -1.18639 
-2.20366 -1.86981 0.60332 -2.20366 -1.02613 -1.18639 -2.20366 -1.02613 0.60332 
-2.1995 -2.17786 -0.96024 -2.1995 -0.71807 0.37717 -2.19619 -2.33829 -0.72532 
-2.19574 -2.37154 -0.64926 -2.19434 -2.39866 -0.56999 -2.1937 -1.50123 -1.28082 
-2.1937 -1.50123 0.69775 -2.1937 -1.39471 -1.28082 -2.1937 -1.39471 0.69775 
-2.19267 -2.30081 -0.79597 -2.18829 -2.25748 -0.86395 -2.18829 -0.63846 0.28087 
-2.18223 -1.55453 -1.27802 -2.18223 -1.55453 0.69495 -2.18223 -1.34141 -1.27802 
-2.18223 -1.34141 0.69495 -2.17159 -2.03904 -1.09008 -2.17159 -0.85689 -1.09008 
-2.17159 -0.85689 0.50701 -2.17154 -2.13758 -1.00672 -2.17154 -0.75836 0.42365 
-2.17043 -1.71513 -1.24858 -2.17043 -1.71513 0.6655 -2.17043 -1.1808 -1.24858 
-2.17043 -1.1808 0.6655 -2.1704 -1.60726 -1.27232 -2.1704 -1.60726 0.68925 
-2.1704 -1.28868 -1.27232 -2.1704 -1.28868 0.68925 -2.16914 -1.92978 -1.1607 
-2.16914 -0.96615 -1.1607 -2.16914 -0.96615 0.57763 -2.16865 -1.82059 -1.21287 
-2.16865 -1.82059 0.6298 -2.16865 -1.07534 -1.21287 -2.16865 -1.07534 0.6298 
-2.16195 -2.35974 -0.6888 -2.16193 -2.32351 -0.76332 -2.16136 -2.22247 -0.91556 
-2.16136 -0.67346 0.33249 -2.16101 -2.38992 -0.611 -2.15796 -2.28292 -0.83266 
-2.15796 -0.61301 0.24958 -2.15578 -1.44797 -1.28672 -2.15578 -1.44797 0.70365 
-2.14458 -1.50133 -1.28633 -2.14458 -1.50133 0.70326 -2.14458 -1.3946 -1.28633 
-2.14458 -1.3946 0.70326 -2.13401 -1.98713 -1.13028 -2.13401 -0.9088 -1.13028 
-2.13401 -0.9088 0.54721 -2.13396 -2.18389 -0.9643 -2.13396 -0.71204 0.38123 
-2.13336 -2.09311 -1.05185 -2.13336 -0.80282 0.46877 -2.13316 -1.76975 -1.23534 
-2.13316 -1.76975 0.65227 -2.13316 -1.12618 -1.23534 -2.13316 -1.12618 0.65227 
-2.13312 -1.55454 -1.28298 -2.13312 -1.55454 0.69991 -2.13312 -1.34139 -1.28298 
-2.13312 -1.34139 0.69991 -2.13269 -1.66109 -1.26569 -2.13269 -1.66109 0.68261 
-2.13269 -1.23484 -1.26569 -2.13269 -1.23484 0.68261 -2.13091 -1.87323 -1.19365 
-2.13091 -1.02271 -1.19365 -2.13091 -1.02271 0.61057 -2.12739 -2.37849 -0.6511 
-2.12737 -2.30624 -0.79999 -2.12714 -2.34478 -0.72848 -2.12621 -2.4054 -0.57196 
-2.12317 -2.26272 -0.86765 -2.12317 -0.63322 0.28458 -2.10683 -1.44797 -1.29033 
-2.10683 -1.44797 0.70726 -2.096 -2.04278 -1.09449 -2.096 -0.85316 -1.09449 
-2.096 -0.85316 0.51142 -2.096 -1.93214 -1.16568 -2.096 -0.9638 -1.16568 
-2.096 -0.9638 0.5826 -2.09596 -2.14132 -1.01113 -2.09596 -0.75462 0.42805 
-2.09596 -2.22626 -0.91827 -2.09596 -0.66967 0.3352 -2.09555 -1.71634 -1.25411 
-2.09555 -1.71634 0.67104 -2.09555 -1.17959 -1.25411 -2.09555 -1.17959 0.67104 
-2.09555 -1.82291 -1.21781 -2.09555 -1.82291 0.63474 -2.09555 -1.07302 -1.21781 
-2.09555 -1.07302 0.63474 -2.09552 -1.60847 -1.27785 -2.09552 -1.60847 0.69478 
-2.09552 -1.28747 -1.27785 -2.09552 -1.28747 0.69478 -2.09552 -1.50137 -1.2894 
-2.09552 -1.50137 0.70632 -2.09552 -1.39457 -1.2894 -2.09552 -1.39457 0.70632 
-2.09263 -2.36409 -0.69092 -2.09263 -2.39447 -0.61234 -2.09262 -2.32785 -0.76544 
-2.09262 -2.28654 -0.83521 -2.09262 -0.60939 0.25213 -2.05776 -2.38075 -0.65198 
-2.05776 -2.34694 -0.72954 -2.05776 -2.30833 -0.80122 -2.05776 -2.26446 -0.86889 
-2.05776 -2.18604 -0.96626 -2.05776 -2.09496 -1.05403 -2.05776 -1.98871 -1.13273 
-2.05776 -1.87437 -1.19607 -2.05776 -1.77067 -1.23804 -2.05776 -1.77067 0.65496 
-2.05776 -1.66169 -1.26843 -2.05776 -1.66169 0.68536 -2.05776 -1.55485 -1.28581 
-2.05776 -1.55485 0.70274 -2.05776 -1.44797 -1.29154 -2.05776 -1.44797 0.70846 
-2.05776 -1.34109 -1.28581 -2.05776 -1.34109 0.70274 -2.05776 -1.23424 -1.26843 
-2.05776 -1.23424 0.68536 -2.05776 -1.12526 -1.23804 -2.05776 -1.12526 0.65496 
-2.05776 -1.02157 -1.19607 -2.05776 -1.02157 0.613 -2.05776 -0.90723 -1.13273 
-2.05776 -0.90723 0.54965 -2.05776 -0.80097 0.47096 -2.05776 -0.7099 0.38319 
-2.05776 -0.63147 0.28581 -2.02291 -2.28654 -0.83521 -2.02291 -0.60939 0.25213 
-2.02291 -2.32785 -0.76544 -2.0229 -2.39447 -0.61234 -2.0229 -2.36409 -0.69092 
-2.02 -1.50137 -1.2894 -2.02 -1.50137 0.70632 -2.02 -1.39457 -1.2894 
-2.02 -1.39457 0.70632 -2.02 -1.60847 -1.27785 -2.02 -1.60847 0.69478 
-2.02 -1.28747 -1.27785 -2.02 -1.28747 0.69478 -2.01998 -1.82291 -1.21781 
-2.01998 -1.82291 0.63474 -2.01998 -1.07302 -1.21781 -2.01998 -1.07302 0.63474 
-2.01998 -1.71634 -1.25411 -2.01998 -1.71634 0.67104 -2.01998 -1.17959 -1.25411 
-2.01998 -1.17959 0.67104 -2.01956 -2.22626 -0.91827 -2.01956 -0.66967 0.3352 
-2.01956 -2.14132 -1.01113 -2.01956 -0.75462 0.42805 -2.01953 -1.93214 -1.16568 
-2.01953 -0.9638 -1.16568 -2.01953 -0.9638 0.5826 -2.01953 -2.04278 -1.09449 
-2.01953 -0.85316 -1.09449 -2.01953 -0.85316 0.51142 -2.0087 -1.44797 -1.29033 
-2.0087 -1.44797 0.70726 -1.99236 -2.26272 -0.86765 -1.99236 -0.63322 0.28458 
-1.98838 -2.34478 -0.72848 -1.98815 -2.30624 -0.79999 -1.98814 -2.37849 -0.6511 
-1.98462 -1.87323 -1.19365 -1.98462 -1.02271 -1.19365 -1.98462 -1.02271 0.61057 
-1.98284 -1.66109 -1.26569 -1.98284 -1.66109 0.68261 -1.98284 -1.23484 -1.26569 
-1.98284 -1.23484 0.68261 -1.9824 -1.55454 -1.28298 -1.9824 -1.55454 0.69991 
-1.9824 -1.34139 -1.28298 -1.9824 -1.34139 0.69991 -1.98236 -1.76975 -1.23534 
-1.98236 -1.76975 0.65227 -1.98236 -1.12618 -1.23534 -1.98236 -1.12618 0.65227 
-1.98217 -2.09311 -1.05185 -1.98217 -0.80282 0.46877 -1.98157 -2.18389 -0.9643 
-1.98157 -0.71204 0.38123 -1.98151 -1.98713 -1.13028 -1.98151 -0.9088 -1.13028 
-1.98151 -0.9088 0.54721 -1.97095 -1.50133 -1.28633 -1.97095 -1.50133 0.70326 
-1.97095 -1.3946 -1.28633 -1.97095 -1.3946 0.70326 -1.95975 -1.44797 -1.28672 
-1.95975 -1.44797 0.70365 -1.95757 -2.28292 -0.83266 -1.95757 -0.61301 0.24958 
-1.95451 -2.38992 -0.611 -1.95416 -2.22247 -0.91556 -1.95416 -0.67346 0.33249 
-1.9536 -2.32351 -0.76332 -1.95358 -2.35974 -0.6888 -1.94687 -1.82059 -1.21287 
-1.94687 -1.07534 -1.21287 -1.94687 -1.07534 0.6298 -1.94639 -1.92978 -1.1607 
-1.94639 -0.96615 -1.1607 -1.94639 -0.96615 0.57763 -1.94513 -1.60726 -1.27232 
-1.94513 -1.60726 0.68925 -1.94513 -1.28868 -1.27232 -1.94513 -1.28868 0.68925 
-1.94509 -1.71513 -1.24858 -1.94509 -1.71513 0.6655 -1.94509 -1.1808 -1.24858 
-1.94509 -1.1808 0.6655 -1.94398 -2.13758 -1.00672 -1.94398 -0.75836 0.42365 
-1.94393 -2.03904 -1.09008 -1.94393 -0.85689 -1.09008 -1.94393 -0.85689 0.50701 
-1.93329 -1.55453 -1.27802 -1.93329 -1.55453 0.69495 -1.93329 -1.34141 -1.27802 
-1.93329 -1.34141 0.69495 -1.92724 -2.25748 -0.86395 -1.92724 -0.63846 0.28087 
-1.92285 -2.30081 -0.79597 -1.92182 -1.50123 -1.28082 -1.92182 -1.50123 0.69775 
-1.92182 -1.39471 -1.28082 -1.92182 -1.39471 0.69775 -1.91978 -2.37154 -0.64926 
-1.91933 -2.33829 -0.72532 -1.91603 -2.17786 -0.96024 -1.91603 -0.71807 0.37717 
-1.91186 -1.86981 -1.18639 -1.91186 -1.02613 -1.18639 -1.91186 -1.02613 0.60332 
-1.91103 -1.44797 -1.28071 -1.91103 -1.44797 0.69764 -1.90919 -1.76595 -1.22792 
-1.90919 -1.76595 0.64484 -1.90919 -1.12998 -1.22792 -1.90919 -1.12998 0.64484 
-1.90833 -1.65929 -1.25746 -1.90833 -1.65929 0.67439 -1.90833 -1.23664 -1.25746 
-1.90833 -1.23664 0.67439 -1.90818 -1.9838 -1.1225 -1.90818 -0.91213 -1.1225 
-1.90818 -0.91213 0.53943 -1.90701 -2.08757 -1.04532 -1.90701 -0.80836 0.46224 
-1.89617 -1.60701 -1.26549 -1.89617 -1.60701 0.68242 -1.89617 -1.28893 -1.26549 
-1.89617 -1.28893 0.68242 -1.89245 -2.27578 -0.82763 -1.89245 -0.62015 0.24456 
-1.88871 -2.21515 -0.91029 -1.88871 -0.68079 0.32722 -1.88852 -2.31609 -0.75814 
-1.88546 -2.35054 -0.68609 -1.88448 -1.55426 -1.27066 -1.88448 -1.55426 0.68758 
-1.88448 -1.34168 -1.27066 -1.88448 -1.34168 0.68758 -1.87865 -2.12966 -1.00091 
-1.87865 -0.76627 0.41784 -1.87392 -1.81597 -1.20301 -1.87392 -1.07997 -1.20301 
-1.87392 -1.07997 0.61993 -1.87331 -1.50119 -1.27294 -1.87331 -1.50119 0.68986 
-1.87331 -1.39474 -1.27294 -1.87331 -1.39474 0.68986 -1.87323 -1.92507 -1.15079 
-1.87323 -0.97086 -1.15079 -1.87323 -0.97086 0.56772 -1.87218 -1.71042 -1.23847 
-1.87218 -1.71042 0.65539 -1.87218 -1.18551 -1.23847 -1.87218 -1.18551 0.65539 
-1.87084 -2.03413 -1.07987 -1.87084 -0.8618 -1.07987 -1.87084 -0.8618 0.49679 
-1.86267 -2.24877 -0.85779 -1.86267 -1.44797 -1.27232 -1.86267 -1.44797 0.68925 
-1.86267 -0.64716 0.27472 -1.85896 -1.65947 -1.24848 -1.85896 -1.65947 0.66541 
-1.85896 -1.23646 -1.24848 -1.85896 -1.23646 0.66541 -1.85813 -2.29171 -0.78978 
-1.85813 -0.60422 0.2067 -1.85411 -2.32932 -0.71785 -1.85208 -2.36024 -0.64574 
-1.8511 -2.16865 -0.95328 -1.8511 -0.72728 0.3702 -1.84681 -1.60704 -1.256 
-1.84681 -1.60704 0.67293 -1.84681 -1.2889 -1.256 -1.84681 -1.2889 0.67293 
-1.84086 -2.07622 -1.0387 -1.84086 -0.81971 0.45562 -1.83989 -1.86413 -1.17434 
-1.83989 -1.03181 -1.17434 -1.83989 -1.03181 0.59127 -1.83682 -1.76043 -1.21542 
-1.83682 -1.76043 0.63234 -1.83682 -1.13551 -1.21542 -1.83682 -1.13551 0.63234 
-1.83567 -1.97756 -1.1102 -1.83567 -0.91837 -1.1102 -1.83567 -0.91837 0.52712 
-1.83501 -1.55392 -1.26064 -1.83501 -1.55392 0.67756 -1.83501 -1.34201 -1.26064 
-1.83501 -1.34201 0.67756 -1.82825 -2.26521 -0.82016 -1.82825 -0.63073 0.23709 
-1.82449 -2.20437 -0.90264 -1.82449 -0.69157 0.31956 -1.82388 -1.50076 -1.26237 
-1.82388 -1.50076 0.67929 -1.82388 -1.39518 -1.26237 -1.82388 -1.39518 0.67929 
-1.82361 -2.30537 -0.74982 -1.82311 -1.71015 -1.22759 -1.82311 -1.71015 0.64452 
-1.82311 -1.18579 -1.22759 -1.82311 -1.18579 0.64452 -1.82064 -2.33945 -0.67759 
-1.81478 -1.44797 -1.26157 -1.81478 -1.44797 0.67849 -1.8127 -2.11724 -0.99297 
-1.8127 -0.77869 0.4099 -1.81008 -1.65912 -1.23709 -1.81008 -1.65912 0.65402 
-1.81008 -1.23682 -1.23709 -1.81008 -1.23682 0.65402 -1.80514 -2.02104 -1.07113 
-1.80514 -0.8749 0.48806 -1.80241 -1.80909 -1.18841 -1.80241 -1.08684 -1.18841 
-1.80241 -1.08684 0.60534 -1.80169 -1.91815 -1.13614 -1.80169 -0.97779 -1.13614 
-1.80169 -0.97779 0.55307 -1.79894 -2.23664 -0.84921 -1.79894 -0.65929 0.26614 
-1.79771 -1.60645 -1.24404 -1.79771 -1.60645 0.66096 -1.79771 -1.28948 -1.24404 
-1.79771 -1.28948 0.66096 -1.79348 -2.27911 -0.78078 -1.79348 -0.61682 0.1977 
-1.78977 -2.31648 -0.70851 -1.78802 -1.75975 -1.2026 -1.78802 -1.75975 0.61952 
-1.78802 -1.13619 -1.2026 -1.78802 -1.13619 0.61952 -1.78766 -2.34705 -0.63606 
-1.78611 -1.55331 -1.24815 -1.78611 -1.55331 0.66508 -1.78611 -1.34262 -1.24815 
-1.78611 -1.34262 0.66508 -1.78514 -2.15533 -0.9437 -1.78514 -0.74061 0.36063 
-1.77639 -1.50072 -1.24969 -1.77639 -1.50072 0.66661 -1.77639 -1.39522 -1.24969 
-1.77639 -1.39522 0.66661 -1.7757 -2.06202 -1.02868 -1.7757 -0.83391 0.4456 
-1.77438 -1.70926 -1.21426 -1.77438 -1.70926 0.63119 -1.77438 -1.18668 -1.21426 
-1.77438 -1.18668 0.63119 -1.77032 -1.96248 -1.09941 -1.77032 -0.93346 0.51633 
-1.76909 -1.85622 -1.15756 -1.76909 -1.03972 -1.15756 -1.76909 -1.03972 0.57449 
-1.76748 -1.44797 -1.24848 -1.76748 -1.44797 0.6654 -1.76404 -2.25092 -0.81018 
-1.76404 -0.64501 0.2271 -1.76183 -1.65823 -1.22332 -1.76183 -1.65823 0.64024 
-1.76183 -1.2377 -1.22332 -1.76183 -1.2377 0.64024 -1.75951 -2.29073 -0.73963 
-1.75951 -0.6052 0.15656 -1.75885 -2.18977 -0.89185 -1.75885 -0.70616 0.30878 
-1.75667 -2.32444 -0.66723 -1.75406 -1.80775 -1.17376 -1.75406 -1.08818 -1.17376 
-1.75406 -1.08818 0.59069 -1.74954 -1.60541 -1.22973 -1.74954 -1.60541 0.64666 
-1.74954 -1.29052 -1.22973 -1.74954 -1.29052 0.64666 -1.74735 -2.10189 -0.98149 
-1.74735 -0.79404 0.39841 -1.74013 -2.00503 -1.05886 -1.74013 -0.8909 0.47579 
-1.7399 -1.75827 -1.18746 -1.7399 -1.75827 0.60438 -1.7399 -1.13766 -1.18746 
-1.7399 -1.13766 0.60438 -1.73898 -1.55328 -1.2335 -1.73898 -1.55328 0.65042 
-1.73898 -1.34266 -1.2335 -1.73898 -1.34266 0.65042 -1.737 -1.90159 -1.12301 
-1.737 -0.99435 0.53993 -1.73632 -2.22113 -0.83825 -1.73632 -0.6748 0.25517 
-1.73 -2.26284 -0.76961 -1.73 -0.6331 0.18654 -1.72933 -1.50059 -1.2346 
-1.72933 -1.50059 0.65152 -1.72933 -1.39534 -1.2346 -1.72933 -1.39534 0.65152 
-1.72664 -1.70791 -1.19861 -1.72664 -1.70791 0.61554 -1.72664 -1.18802 -1.19861 
-1.72664 -1.18802 0.61554 -1.72662 -2.29983 -0.69734 -1.72444 -2.32989 -0.62486 
-1.72087 -1.44797 -1.23308 -1.72087 -1.44797 0.65001 -1.72044 -2.13874 -0.93111 
-1.72044 -0.7572 0.34804 -1.71921 -1.85705 -1.13891 -1.71921 -1.03889 -1.13891 
-1.71921 -1.03889 0.55583 -1.71432 -1.65681 -1.20719 -1.71432 -1.65681 0.62412 
-1.71432 -1.23912 -1.20719 -1.71432 -1.23912 0.62412 -1.71182 -2.04503 -1.01531 
-1.71182 -0.85091 0.43223 -1.70629 -1.94502 -1.08489 -1.70629 -0.95092 0.50182 
-1.70424 -1.80837 -1.15475 -1.70424 -1.08757 -1.15475 -1.70424 -1.08757 0.57167 
-1.70297 -1.60512 -1.21318 -1.70297 -1.60512 0.63011 -1.70297 -1.29081 -1.21318 
-1.70297 -1.29081 0.63011 -1.70211 -2.23353 -0.79789 -1.70211 -0.6624 0.21482 
-1.69698 -2.1721 -0.8793 -1.69698 -0.72384 0.29623 -1.69693 -2.27235 -0.72764 
-1.69693 -0.62358 0.14457 -1.69424 -2.3057 -0.65506 -1.69263 -1.55299 -1.21655 
-1.69263 -1.55299 0.63348 -1.69263 -1.34295 -1.21655 -1.69263 -1.34295 0.63348 
-1.68997 -1.75842 -1.16809 -1.68997 -1.75842 0.58502 -1.68997 -1.13751 -1.16809 
-1.68997 -1.13751 0.58502 -1.68782 -1.90144 -1.1024 -1.68782 -0.99449 0.51933 
-1.68393 -2.08381 -0.96677 -1.68393 -0.81212 0.3837 -1.68332 -1.50055 -1.2173 
-1.68332 -1.50055 0.63422 -1.68332 -1.39538 -1.2173 -1.68332 -1.39538 0.63422 
-1.67709 -1.98632 -1.04338 -1.67709 -0.90961 0.4603 -1.67679 -1.70787 -1.17884 
-1.67679 -1.70787 0.59577 -1.67679 -1.18806 -1.17884 -1.67679 -1.18806 0.59577 
-1.67508 -2.20231 -0.82494 -1.67508 -1.44797 -1.21542 -1.67508 -1.44797 0.63234 
-1.67508 -0.69362 0.24187 -1.67029 -1.85672 -1.11785 -1.67029 -1.03922 0.53477 
-1.66875 -2.24362 -0.75587 -1.66875 -0.65231 0.17279 -1.66492 -2.27944 -0.68438 
-1.66492 -0.6165 0.10131 -1.66377 -1.65521 -1.18698 -1.66377 -1.65521 0.60391 
-1.66377 -1.24073 -1.18698 -1.66377 -1.24073 0.60391 -1.65921 -2.11869 -0.91706 
-1.65921 -0.77724 0.33399 -1.6578 -1.94394 -1.06228 -1.6578 -0.952 0.4792 
-1.65511 -1.80771 -1.13324 -1.65511 -1.08822 0.55016 -1.65255 -1.60335 -1.19246 
-1.65255 -1.60335 0.60938 -1.65255 -1.29258 -1.19246 -1.65255 -1.29258 0.60938 
-1.65196 -2.29983 -0.62268 -1.64951 -2.02532 -0.99864 -1.64951 -0.87062 0.41557 
-1.64221 -1.55079 -1.19528 -1.64221 -1.55079 0.6122 -1.64221 -1.34514 -1.19528 
-1.64221 -1.34514 0.6122 -1.64151 -2.21278 -0.78326 -1.64151 -0.68315 0.20019 
-1.64109 -1.75768 -1.14621 -1.64109 -1.75768 0.56313 -1.64109 -1.13825 0.56313 
-1.63947 -1.90005 -1.07935 -1.63947 -0.99588 0.49628 -1.63654 -2.25117 -0.71276 
-1.63654 -0.64476 0.12969 -1.6362 -2.15102 -0.86425 -1.6362 -0.74491 0.28117 
-1.63306 -1.49824 -1.19547 -1.63306 -1.49824 0.6124 -1.63306 -1.39769 -1.19547 
-1.63306 -1.39769 0.6124 -1.63021 -1.44797 -1.19553 -1.63021 -1.44797 0.61245 
-1.62944 -1.98405 -1.01897 -1.62944 -0.91188 0.43589 -1.62709 -1.70572 -1.15646 
-1.62709 -1.70572 0.57338 -1.62709 -1.19022 -1.15646 -1.62709 -1.19022 0.57338 
-1.62369 -2.06184 -0.95088 -1.62369 -0.83409 0.36781 -1.62247 -1.85523 -1.09445 
-1.62247 -1.04071 0.51137 -1.62166 -2.27235 -0.65237 -1.61547 -2.18026 -0.80935 
-1.61547 -0.71567 0.22627 -1.61438 -1.65298 -1.16411 -1.61438 -1.65298 0.58104 
-1.61438 -1.24295 -1.16411 -1.61438 -1.24295 0.58104 -1.61045 -1.94143 -1.03746 
-1.61045 -0.9545 0.45439 -1.60967 -2.29073 -0.58979 -1.60918 -2.22098 -0.74012 
-1.60918 -0.67496 0.15705 -1.6074 -1.80599 -1.10946 -1.6074 -1.08994 0.52638 
-1.60306 -1.60085 -1.16896 -1.60306 -1.60085 0.58589 -1.60306 -1.29508 -1.16896 
-1.60306 -1.29508 0.58589 -1.60245 -2.0224 -0.97177 -1.60245 -0.87354 0.3887 
-1.59972 -2.09574 -0.9003 -1.59972 -0.8002 0.31722 -1.59343 -2.24362 -0.68055 
-1.59304 -1.54829 -1.17129 -1.59304 -1.54829 0.58822 -1.59304 -1.34765 -1.17129 
-1.59304 -1.34765 0.58822 -1.59258 -1.89757 -1.05407 -1.59258 -0.99836 0.471 
-1.59223 -1.75503 -1.12159 -1.59223 -1.75503 0.53852 -1.59223 -1.14091 0.53852 
-1.58911 -1.49819 -1.17349 -1.58911 -1.49819 0.59042 -1.58911 -1.39774 -1.17349 
-1.58911 -1.39774 0.59042 -1.58637 -1.44797 -1.17346 -1.58637 -1.44797 0.59038 
-1.5829 -2.18892 -0.7664 -1.5829 -0.70702 0.18333 -1.58253 -1.98079 -0.99172 
-1.58253 -0.91515 0.40865 -1.57969 -2.26284 -0.6193 -1.57841 -1.70284 -1.13133 
-1.57841 -1.70284 0.54826 -1.57841 -1.1931 0.54826 -1.57771 -2.12686 -0.84711 
-1.57771 -0.76907 0.26403 -1.57764 -2.0575 -0.92236 -1.57764 -0.83843 0.33929 
-1.57589 -1.85258 -1.06877 -1.57589 -1.04335 0.48569 -1.56632 -1.65015 -1.13865 
-1.56632 -1.65015 0.55558 -1.56632 -1.24578 0.55558 -1.56604 -2.21278 -0.70779 
-1.56355 -1.9376 -1.00988 -1.56355 -0.95833 0.4268 -1.55958 -1.80254 -1.0828 
-1.55958 -1.09339 0.49972 -1.55776 -2.15507 -0.79154 -1.55776 -0.74086 0.20846 
-1.55672 -2.01778 -0.94289 -1.55672 -0.87815 0.35982 -1.55519 -1.59786 -1.14298 
-1.55519 -1.59786 0.55991 -1.55519 -1.29808 -1.14298 -1.55519 -1.29808 0.55991 
-1.55469 -2.09 -0.87008 -1.55469 -0.80593 0.287 -1.55141 -2.23353 -0.64719 
-1.55 -1.54819 -1.14718 -1.55 -1.54819 0.56411 -1.55 -1.34775 -1.14718 
-1.55 -1.34775 0.56411 -1.54608 -1.49802 -1.14925 -1.54608 -1.49802 0.56618 
-1.54608 -1.39791 -1.14925 -1.54608 -1.39791 0.56618 -1.54588 -1.89342 -1.02608 
-1.54588 -1.00251 0.443 -1.54476 -1.75145 -1.09448 -1.54476 -1.75145 0.51141 
-1.54476 -1.14448 0.51141 -1.54366 -1.44797 -1.14927 -1.54366 -1.44797 0.56619 
-1.53995 -2.18026 -0.73383 -1.53912 -2.25092 -0.58526 -1.53676 -1.97572 -0.96238 
-1.53676 -0.92022 0.37931 -1.53383 -2.11953 -0.81547 -1.53383 -0.77641 0.23239 
-1.53281 -2.05137 -0.89181 -1.53281 -0.84456 0.30874 -1.53145 -1.69946 -1.10378 
-1.53145 -1.69946 0.52071 -1.53145 -1.19647 0.52071 -1.53067 -1.84879 -1.04088 
-1.53067 -1.04714 0.45781 -1.52436 -2.20231 -0.67422 -1.51971 -1.64672 -1.11068 
-1.51971 -1.64672 0.5276 -1.51971 -1.24921 0.5276 -1.51812 -1.93231 -0.98016 
-1.51812 -0.96363 0.39709 -1.51457 -1.79848 -1.05448 -1.51457 -1.09745 0.4714 
-1.51327 -1.59747 -1.11687 -1.51327 -1.59747 0.5338 -1.51327 -1.29846 0.5338 
-1.51247 -2.01149 -0.9121 -1.51247 -0.88444 0.32902 -1.51116 -2.08236 -0.83814 
-1.51116 -0.81357 0.25506 -1.51105 -2.22113 -0.61298 -1.5082 -1.54785 -1.121 
-1.5082 -1.54785 0.53792 -1.5082 -1.34809 -1.121 -1.5082 -1.34809 0.53792 
-1.5045 -1.49797 -1.12304 -1.5045 -1.49797 0.53997 -1.5045 -1.39797 -1.12304 
-1.5045 -1.39797 0.53997 -1.50219 -2.12686 -0.77159 -1.50219 -1.44797 -1.12301 
-1.50219 -1.44797 0.53993 -1.50186 -1.88862 -0.99637 -1.50186 -1.00731 0.4133 
-1.49981 -1.74687 -1.06571 -1.49981 -1.74687 0.48263 -1.49981 -1.14906 0.48263 
-1.49273 -1.96907 -0.93122 -1.49273 -0.92687 0.34815 -1.48981 -2.04367 -0.85949 
-1.48981 -0.85227 0.27642 -1.48695 -1.84386 -1.01087 -1.48695 -1.05207 0.4278 
-1.48674 -1.69466 -1.07453 -1.48674 -1.69466 0.49146 -1.48674 -1.20127 0.49146 
-1.48505 -2.15102 -0.7131 -1.47922 -2.09 -0.79461 -1.47857 -1.64655 -1.08217 
-1.47857 -1.64655 0.49909 -1.47857 -1.24938 0.49909 -1.4753 -1.92652 -0.9486 
-1.4753 -0.96941 0.36552 -1.47213 -1.59722 -1.08825 -1.47213 -1.59722 0.50518 
-1.47213 -1.29871 0.50518 -1.47082 -1.79317 -1.02389 -1.47082 -1.10277 0.44082 
-1.47 -2.1721 -0.65232 -1.46983 -2.00354 -0.87947 -1.46983 -0.8924 0.2964 
-1.46695 -1.54728 -1.09221 -1.46695 -1.54728 0.50913 -1.46695 -1.34866 0.50913 
-1.46327 -1.49733 -1.09412 -1.46327 -1.49733 0.51105 -1.46327 -1.39861 0.51105 
-1.46206 -1.44797 -1.09474 -1.46206 -1.44797 0.51167 -1.45923 -1.88257 -0.9645 
-1.45923 -1.01336 0.38142 -1.45749 -2.05137 -0.81649 -1.45646 -1.74144 -1.03471 
-1.45646 -1.1545 0.45164 -1.45126 -1.96207 -0.89804 -1.45126 -0.93386 0.31497 
-1.449 -2.09574 -0.74958 -1.44692 -1.69396 -1.04411 -1.44692 -1.20198 0.46103 
-1.44485 -1.83781 -0.97882 -1.44485 -1.05813 0.39574 -1.43888 -1.64588 -1.05167 
-1.43888 -1.25005 0.4686 -1.4372 -2.01149 -0.83683 -1.43415 -1.91936 -0.91515 
-1.43415 -0.97657 0.33208 -1.43224 -1.59636 -1.0575 -1.43224 -1.59636 0.47443 
-1.43224 -1.29958 0.47443 -1.429 -1.78684 -0.99141 -1.429 -1.1091 0.40833 
-1.42719 -1.54645 -1.06139 -1.42719 -1.54645 0.47832 -1.42719 -1.34948 0.47832 
-1.42694 -2.0575 -0.77166 -1.42451 -1.49727 -1.06391 -1.42451 -1.49727 0.48084 
-1.42451 -1.39866 0.48084 -1.42337 -1.44797 0.48147 -1.41855 -1.87552 -0.93075 
-1.41855 -1.02041 0.34768 -1.41808 -1.96907 -0.85657 -1.41808 -0.92687 0.27349 
-1.41797 -1.74021 -1.00235 -1.41797 -1.15572 0.41928 -1.40846 -1.69264 -1.01163 
-1.40846 -1.20329 0.42856 -1.40641 -2.01778 -0.79258 -1.40448 -1.83065 -0.94482 
-1.40448 -1.06528 0.36174 -1.40074 -1.64472 -1.01928 -1.40074 -1.25122 0.4362 
-1.4007 -1.92652 -0.874 -1.4007 -0.96941 0.29092 -1.39413 -1.59511 -1.02498 
-1.39413 -1.30083 0.44191 -1.39199 -1.78486 -0.95731 -1.39199 -1.11108 0.37424 
-1.38981 -1.54634 -1.02921 -1.38981 -1.3496 0.44614 -1.3871 -1.49709 -1.03167 
-1.3871 -1.39884 0.4486 -1.38692 -1.97572 -0.81254 -1.3862 -1.44797 0.44941 
-1.3848 -1.88257 -0.89007 -1.3848 -1.01336 0.307 -1.3811 -1.73825 -0.9682 
-1.3811 -1.15768 0.38512 -1.37185 -1.69095 -0.97745 -1.37185 -1.20499 0.39438 
-1.37048 -1.83781 -0.90445 -1.37048 -1.05813 0.32138 -1.36914 -1.93231 -0.83118 
-1.36424 -1.64306 -0.98506 -1.36424 -1.25288 0.40198 -1.35831 -1.5947 -0.99099 
-1.35831 -1.30124 0.40792 -1.35789 -1.78684 -0.9203 -1.35789 -1.1091 0.33723 
-1.35406 -1.54598 -0.99524 -1.35406 -1.34995 0.41216 -1.35293 -1.88862 -0.84744 
-1.35293 -1.00731 0.26437 -1.35151 -1.3989 0.41472 -1.34695 -1.74021 -0.93133 
-1.34695 -1.15572 0.34825 -1.33843 -1.84386 -0.86235 -1.33843 -1.05207 0.27928 
-1.33767 -1.69264 -0.94084 -1.33767 -1.20329 0.35777 -1.33002 -1.64472 -0.94856 
-1.33002 -1.25122 0.36549 -1.32541 -1.79317 -0.87848 -1.32541 -1.10277 0.2954 
-1.32432 -1.59511 -0.95517 -1.32432 -1.30083 0.3721 -1.31459 -1.74144 -0.89284 
-1.31459 -1.1545 0.30977 -1.30519 -1.69396 -0.90238 -1.30519 -1.20198 0.3193 
-1.29763 -1.64588 -0.91042 -1.29763 -1.25005 0.32735 -1.2918 -1.59636 -0.91706 
-1.28359 -1.14906 0.26642 -1.27477 -1.69466 -0.86256 -1.27477 -1.20127 0.27948 
-1.26713 -1.64655 -0.87073 1.38355 -3.09569 -0.30465 1.39135 -3.01957 -0.4525 
1.39434 -3.0806 -0.37 1.39927 -2.86958 -0.59556 1.39931 -2.97335 -0.51785 
1.40886 -3.06315 -0.43402 1.41095 -2.92067 -0.58074 1.41159 -2.76468 -0.66175 
1.41388 -3.15226 -0.26948 1.4144 -3.01818 -0.50085 1.41922 -2.81279 -0.65358 
1.42262 -3.13916 -0.33518 1.42499 -2.97071 -0.56443 1.42804 -2.865 -0.64051 
1.4292 -2.5661 -0.71695 1.42984 -2.6154 -0.71581 1.42984 -2.51679 -0.71581 
1.43147 -3.06206 -0.48252 1.43236 -2.66458 -0.71313 1.43489 -3.12316 -0.40018 
1.43625 -2.71448 -0.70808 1.43927 -2.91661 -0.62575 1.43968 -3.0157 -0.54774 
1.44208 -2.76401 -0.70144 1.44964 -2.81209 -0.69339 1.45038 -3.10445 -0.46323 
1.45287 -2.96692 -0.60965 1.45506 -3.19435 -0.29946 1.45629 -3.05956 -0.52987 
1.45904 -2.85957 -0.68386 1.46126 -2.5661 -0.75411 1.46208 -2.61522 -0.75322 
1.46208 -2.51697 -0.75322 1.46454 -2.66447 -0.75051 1.46454 -2.46772 -0.75051 
1.46507 -3.18015 -0.36462 1.46768 -3.01155 -0.59444 1.46877 -2.71324 -0.74619 
1.46877 -2.41895 -0.74619 1.46986 -2.91129 -0.66949 1.46986 -2.2209 -0.66949 
1.47447 -2.76284 -0.73958 1.47447 -2.76284 0.57447 1.47447 -2.36935 -0.73958 
1.47478 -3.10218 -0.51088 1.47845 -3.16316 -0.4285 1.48212 -2.81077 -0.73186 
1.48212 -2.32142 -0.73186 1.48288 -2.96199 -0.65337 1.48387 -3.05573 -0.57677 
1.4914 -2.85834 -0.72235 1.4914 -2.27385 -0.72235 1.49511 -3.14345 -0.4908 
1.49511 -2.5661 -0.78966 1.49596 -2.61516 -0.78881 1.49596 -2.61516 0.6237 
1.49596 -2.51703 -0.78881 1.49738 -3.00675 -0.63846 1.49851 -2.66411 -0.78626 
1.49851 -2.66411 0.62115 1.49851 -2.46808 -0.78626 1.50078 -3.23537 -0.32762 
1.50203 -3.09891 -0.55778 1.50235 -2.90497 -0.71132 1.50235 -2.22722 -0.71132 
1.50276 -2.71283 -0.78201 1.50276 -2.71283 0.6169 1.50276 -2.41936 -0.78201 
1.5087 -2.76119 -0.77608 1.5087 -2.76119 0.61096 1.5087 -2.371 -0.77608 
1.51226 -3.22002 -0.39297 1.51359 -3.05044 -0.6222 1.51493 -2.95594 -0.69547 
1.5163 -2.80908 -0.76847 1.5163 -2.80908 0.60336 1.5163 -2.32311 -0.76847 
1.52198 -3.14052 -0.53787 1.52556 -2.85638 -0.75922 1.52556 -2.27581 -0.75922 
1.52698 -3.20194 -0.45639 1.52926 -3.0007 -0.68109 1.53066 -2.5661 -0.82351 
1.53066 -2.5661 0.6584 1.53137 -3.09385 -0.60356 1.53155 -2.61522 -0.82269 
1.53155 -2.61522 0.65758 1.53155 -2.51697 -0.82269 1.53155 -2.51697 0.65758 
1.53426 -2.66447 -0.82023 1.53426 -2.66447 0.65512 1.53426 -2.46772 -0.82023 
1.53426 -2.46772 0.65512 1.53644 -2.90298 -0.74833 1.53644 -2.22921 -0.74833 
1.53644 -2.22921 0.58322 1.53858 -2.71324 -0.816 1.53858 -2.71324 0.65089 
1.53858 -2.41895 -0.816 1.53858 -2.41895 0.65089 1.54287 -3.17997 -0.51663 
1.54516 -3.04465 -0.66502 1.54519 -2.76284 -0.8103 1.54519 -2.76284 0.64518 
1.54519 -2.36935 -0.8103 1.54519 -2.36935 0.64518 1.54893 -2.94878 -0.73584 
1.54893 -2.18341 -0.73584 1.54893 -2.18341 0.57073 1.55005 -3.27346 -0.35518 
1.55086 -3.13591 -0.5836 1.55291 -2.81077 -0.80265 1.55291 -2.81077 0.63754 
1.55291 -2.32142 -0.80265 1.55291 -2.32142 0.63754 1.56242 -2.85834 -0.79337 
1.56242 -2.27385 -0.79337 1.56242 -2.27385 0.62826 1.56253 -3.08719 -0.64759 
1.56253 -2.045 0.48247 1.56264 -3.25686 -0.41988 1.563 -2.99365 -0.72177 
1.563 -2.13854 0.55666 1.56782 -2.5661 -0.85557 1.56782 -2.5661 0.69045 
1.56896 -2.6154 -0.85493 1.56896 -2.6154 0.68982 1.56896 -2.51679 -0.85493 
1.56896 -2.51679 0.68982 1.57139 -3.17563 -0.56268 1.57164 -2.66458 -0.85241 
1.57164 -2.66458 0.6873 1.57164 -2.46761 -0.85241 1.57164 -2.46761 0.6873 
1.57345 -2.90497 -0.78243 1.57345 -2.22722 -0.78243 1.57345 -2.22722 0.61731 
1.57669 -3.23682 -0.4811 1.57669 -2.71448 -0.84852 1.57669 -2.71448 0.68341 
1.57669 -2.41771 -0.84852 1.57669 -2.41771 0.68341 1.5786 -3.03749 -0.70617 
1.5786 -2.0947 0.54106 1.58165 -3.12962 -0.62785 1.58165 -2.00257 0.46274 
1.58333 -2.76401 -0.84269 1.58333 -2.76401 0.67758 1.58333 -2.36818 -0.84269 
1.58333 -2.36818 0.67758 1.5893 -2.95594 -0.76984 1.5893 -2.17625 -0.76984 
1.5893 -2.17625 0.60473 1.59112 -3.3225 -0.31583 1.59138 -2.81209 -0.83513 
1.59138 -2.81209 0.67002 1.59138 -2.3201 -0.83513 1.59138 -2.3201 0.67002 
1.59345 -3.21387 -0.5406 1.59571 -3.0802 -0.68906 1.59571 -2.05199 0.52395 
1.60091 -2.85957 -0.82573 1.60091 -2.27262 -0.82573 1.60091 -2.27262 0.66062 
1.6019 -3.3079 -0.38147 1.60194 -3.1695 -0.60751 1.60194 -1.96269 0.4424 
1.60368 -3.0007 -0.75552 1.60368 -2.13149 0.5904 1.60652 -2.5661 -0.88576 
1.60652 -2.5661 0.72065 1.60772 -2.61546 -0.88514 1.60772 -2.61546 0.72003 
1.60772 -2.51673 -0.88514 1.60772 -2.51673 0.72003 1.6114 -2.6654 -0.88323 
1.6114 -2.6654 0.71811 1.6114 -2.46679 -0.88323 1.6114 -2.46679 0.71811 
1.61428 -3.12167 -0.67049 1.61428 -2.01052 0.50538 1.61445 -3.29023 -0.44334 
1.61528 -2.91129 -0.81491 1.61528 -2.2209 -0.81491 1.61528 -2.2209 0.6498 
1.61658 -2.71535 -0.87927 1.61658 -2.71535 0.71416 1.61658 -2.41684 -0.87927 
1.61658 -2.41684 0.71416 1.61975 -3.04465 -0.73961 1.61975 -2.08754 0.5745 
1.62302 -2.76468 -0.87319 1.62302 -2.76468 0.70807 1.62302 -2.36751 -0.87319 
1.62302 -2.36751 0.70807 1.62367 -3.20813 -0.58563 1.6295 -3.26915 -0.50412 
1.6312 -2.81279 -0.86555 1.6312 -2.81279 0.70044 1.6312 -2.3194 -0.86555 
1.6312 -2.3194 0.70044 1.6314 -2.96199 -0.80189 1.6314 -2.1702 -0.80189 
1.6314 -2.1702 0.63678 1.63426 -3.16179 -0.65051 1.63426 -1.9704 0.4854 
1.63719 -3.08719 -0.72224 1.63719 -2.045 0.55713 1.64426 -2.865 -0.85673 
1.64426 -2.865 0.69161 1.64426 -2.26719 -0.85673 1.64426 -2.26719 0.69161 
1.64454 -3.35477 -0.34138 1.64631 -3.00675 -0.78739 1.64631 -2.12544 0.62228 
1.64664 -3.24499 -0.56261 1.64664 -2.5661 -0.91403 1.64664 -2.5661 0.74891 
1.64895 -2.6161 -0.91406 1.64895 -2.6161 0.74895 1.64895 -2.51609 -0.91406 
1.64895 -2.51609 0.74895 1.65265 -2.66597 -0.91202 1.65265 -2.66597 0.7469 
1.65265 -2.46622 -0.91202 1.65265 -2.46622 0.7469 1.6555 -3.33926 -0.404 
1.65561 -3.20049 -0.62916 1.65561 -1.9317 0.46404 1.65692 -3.12962 -0.70312 
1.65692 -2.00257 0.53801 1.65772 -2.7156 -0.90789 1.65772 -2.7156 0.74278 
1.65772 -2.41659 -0.90789 1.65772 -2.41659 0.74278 1.65902 -2.91661 -0.8455 
1.65902 -2.21558 -0.8455 1.65902 -2.21558 0.68038 1.66258 -3.05044 -0.77118 
1.66258 -2.08175 0.60607 1.66416 -2.76485 -0.9017 1.66416 -2.76485 0.73658 
1.66416 -2.36734 -0.9017 1.66416 -2.36734 0.73658 1.66881 -3.32044 -0.46524 
1.67359 -3.38333 -0.31207 1.67512 -2.96692 -0.8319 1.67512 -2.16527 -0.8319 
1.67512 -2.16527 0.66679 1.6759 -2.81759 -0.8948 1.6759 -2.81759 0.72969 
1.6759 -2.3146 -0.8948 1.6759 -2.3146 0.72969 1.67726 -3.1695 -0.68283 
1.67726 -1.96269 0.51772 1.67828 -3.23765 -0.60649 1.68121 -3.09385 -0.7534 
1.68121 -2.03834 0.58829 1.68357 -3.36905 -0.37628 1.68441 -3.29839 -0.52484 
1.68811 -2.5661 -0.94028 1.68811 -2.5661 0.77517 1.68921 -2.86958 -0.8855 
1.68921 -2.86958 0.72039 1.68921 -2.26261 -0.8855 1.68921 -2.26261 0.72039 
1.69033 -3.01155 -0.81709 1.69033 -2.12064 0.65198 1.69053 -2.61615 -0.94027 
1.69053 -2.61615 0.77516 1.69053 -2.51604 -0.94027 1.69053 -2.51604 0.77516 
1.69445 -2.66632 -0.9382 1.69445 -2.66632 0.77309 1.69445 -2.46587 -0.9382 
1.69445 -2.46587 0.77309 1.69586 -3.35166 -0.43821 1.69915 -3.20813 -0.6611 
1.69915 -1.92406 0.49599 1.69965 -2.71598 -0.934 1.69965 -2.71598 0.76889 
1.69965 -2.41621 -0.934 1.69965 -2.41621 0.76889 1.70117 -3.13591 -0.73391 
1.70117 -1.99628 0.5688 1.70222 -3.2732 -0.58256 1.70398 -3.40984 -0.28219 
1.70404 -2.92067 -0.87382 1.70404 -2.21152 -0.87382 1.70404 -2.21152 0.7087 
1.708 -3.05573 -0.8009 1.708 -2.07646 0.63579 1.71049 -3.33091 -0.49881 
1.71077 -2.76828 -0.92967 1.71077 -2.76828 0.76456 1.71077 -2.36391 -0.92967 
1.71077 -2.36391 0.76456 1.71298 -3.39724 -0.34684 1.72034 -2.97071 -0.85978 
1.72034 -2.16148 -0.85978 1.72034 -2.16148 0.69467 1.72209 -3.17563 -0.71338 
1.72209 -1.95656 0.54827 1.72217 -3.24499 -0.63813 1.72286 -2.82096 -0.92235 
1.72286 -2.82096 0.75724 1.72286 -2.31123 -0.92235 1.72286 -2.31123 0.75724 
1.72414 -3.38097 -0.41032 1.72699 -3.09891 -0.78274 1.72699 -2.03328 0.61763 
1.72735 -3.30705 -0.55742 1.73082 -2.5661 -0.96448 1.73082 -2.5661 0.79937 
1.73356 -2.61632 -0.96451 1.73356 -2.61632 0.7994 1.73356 -2.51587 -0.96451 
1.73356 -2.51587 0.7994 1.73668 -2.87315 -0.91261 1.73668 -2.87315 0.7475 
1.73668 -2.25904 -0.91261 1.73668 -2.25904 0.7475 1.73704 -3.0157 -0.84509 
1.73704 -2.11649 0.67998 1.73749 -2.66641 -0.96231 1.73749 -2.66641 0.7972 
1.73749 -2.46578 -0.96231 1.73749 -2.46578 0.7972 1.73788 -3.36175 -0.47157 
1.74393 -3.4235 -0.31671 1.74417 -3.21387 -0.69132 1.74417 -1.91832 0.52621 
1.7469 -3.14052 -0.76279 1.7469 -1.99167 0.59768 1.74751 -2.71898 -0.95998 
1.74751 -2.71898 0.79487 1.74751 -2.41321 -0.95998 1.74751 -2.41321 0.79487 
1.75186 -2.92412 -0.90048 1.75186 -2.92412 0.73536 1.75186 -2.20807 -0.90048 
1.75186 -2.20807 0.73536 1.75363 -3.33911 -0.53114 1.75412 -3.40886 -0.38081 
1.7549 -3.05956 -0.82848 1.7549 -2.07263 0.66337 1.75884 -2.77111 -0.95513 
1.75884 -2.77111 0.79002 1.75884 -2.36108 -0.95513 1.75884 -2.36108 0.79002 
1.75993 -3.29839 -0.60037 1.76611 -3.39048 -0.44339 1.76692 -2.97335 -0.88546 
1.76692 -2.15884 -0.88546 1.76692 -2.15884 0.72035 1.76814 -3.17997 -0.7419 
1.76814 -1.95222 0.57679 1.77154 -2.82385 -0.94748 1.77154 -2.82385 0.78236 
1.77154 -2.30834 -0.94748 1.77154 -2.30834 0.78236 1.77389 -3.10218 -0.80999 
1.77389 -2.03001 0.64487 1.77466 -2.5661 -0.98655 1.77466 -2.5661 0.82143 
1.7759 -3.44745 -0.28621 1.77751 -2.61637 -0.98649 1.77751 -2.61637 0.82138 
1.77751 -2.51582 -0.98649 1.77751 -2.51582 0.82138 1.78065 -3.26915 -0.65527 
1.78099 -3.3693 -0.50378 1.78392 -3.01818 -0.87037 1.78392 -2.11401 -0.87037 
1.78392 -2.11401 0.70526 1.78524 -3.43461 -0.35055 1.78554 -2.87581 -0.93723 
1.78554 -2.87581 0.77212 1.78554 -2.25638 -0.93723 1.78554 -2.25638 0.77212 
1.78596 -3.33091 -0.57428 1.78666 -2.66892 -0.98629 1.78666 -2.66892 0.82118 
1.78666 -2.46327 -0.98629 1.78666 -2.46327 0.82118 1.79397 -3.14345 -0.78966 
1.79397 -1.98874 0.62455 1.79641 -3.41796 -0.4137 1.797 -2.72148 -0.98348 
1.797 -2.72148 0.81836 1.797 -2.41071 -0.98348 1.797 -2.41071 0.81836 
1.79957 -2.92584 -0.92425 1.79957 -2.92584 0.75914 1.79957 -2.20635 -0.92425 
1.79957 -2.20635 0.75914 1.80225 -3.06206 -0.8533 1.80225 -2.07013 0.68819 
1.80367 -3.23682 -0.70808 1.80367 -1.89537 0.54297 1.80822 -2.77333 -0.978 
1.80822 -2.77333 0.81289 1.80822 -2.35886 -0.978 1.80822 -2.35886 0.81289 
1.80937 -3.39756 -0.4754 1.8132 -3.36175 -0.54689 1.81474 -2.97484 -0.90887 
1.81474 -2.97484 0.74376 1.81474 -2.15735 -0.90887 1.81474 -2.15735 0.74376 
1.81953 -3.32044 -0.61596 1.81953 -2.5661 -1.00644 1.81953 -2.5661 0.84132 
1.82124 -2.826 -0.96986 1.82124 -2.826 0.80475 1.82124 -2.30619 -0.96986 
1.82124 -2.30619 0.80475 1.82154 -3.10445 -0.8344 1.82154 -2.02774 0.66928 
1.82653 -3.44257 -0.38365 1.82778 -2.61868 -1.00831 1.82778 -2.61868 0.8432 
1.82778 -2.51351 -1.00831 1.82778 -2.51351 0.8432 1.82838 -3.20194 -0.75779 
1.82838 -1.93025 0.59268 1.83227 -3.01957 -0.89342 1.83227 -3.01957 0.72831 
1.83227 -2.11262 -0.89342 1.83227 -2.11262 0.72831 1.83442 -2.87655 -0.95911 
1.83442 -2.87655 0.794 1.83442 -2.25564 -0.95911 1.83442 -2.25564 0.794 
1.83708 -2.67111 -1.00757 1.83708 -2.67111 0.84246 1.83708 -2.46108 -1.00757 
1.83708 -2.46108 0.84246 1.83869 -3.42382 -0.44608 1.84138 -3.39048 -0.51866 
1.84143 -3.29023 -0.67032 1.84656 -3.35166 -0.58891 1.84742 -2.72325 -1.0042 
1.84742 -2.72325 0.83909 1.84742 -2.40894 -1.0042 1.84742 -2.40894 0.83909 
1.84869 -2.9265 -0.94577 1.84869 -2.9265 0.78065 1.84869 -2.20569 -0.94577 
1.84869 -2.20569 0.78065 1.85075 -3.06315 -0.87591 1.85075 -2.06904 0.7108 
1.85627 -3.16316 -0.80633 1.85627 -1.96903 0.64121 1.85877 -2.77494 -0.99821 
1.85877 -2.77494 0.8331 1.85877 -2.35725 -0.99821 1.85877 -2.35725 0.8331 
1.86366 -2.97517 -0.92993 1.86366 -2.97517 0.76481 1.86366 -2.15702 -0.92993 
1.86366 -2.15702 0.76481 1.86489 -3.25686 -0.72213 1.86489 -1.87533 0.55702 
1.86533 -2.5661 -1.0241 1.86533 -2.5661 0.85899 1.87107 -3.41796 -0.48836 
1.87109 -2.82604 -0.98963 1.87109 -2.82604 0.82452 1.87109 -2.30615 -0.98963 
1.87109 -2.30615 0.82452 1.87378 -2.61872 -1.02562 1.87378 -2.61872 0.8605 
1.87378 -2.51347 -1.02562 1.87378 -2.51347 0.8605 1.87445 -3.38097 -0.56063 
1.88078 -3.33926 -0.62927 1.88146 -3.01972 -0.91403 1.88146 -3.01972 0.74891 
1.88146 -2.11247 -0.91403 1.88146 -2.11247 0.74891 1.88343 -2.67141 -1.02452 
1.88343 -2.67141 0.8594 1.88343 -2.46078 -1.02452 1.88343 -2.46078 0.8594 
1.88435 -2.8764 -0.97848 1.88435 -2.8764 0.81336 1.88435 -2.25579 -0.97848 
1.88435 -2.25579 0.81336 1.88459 -3.12316 -0.84988 1.88459 -2.00903 0.68477 
1.89181 -3.22002 -0.77251 1.89181 -1.91217 0.60739 1.89399 -2.72354 -1.02075 
1.89399 -2.72354 0.85564 1.89399 -2.40865 -1.02075 1.89399 -2.40865 0.85564 
1.89852 -2.92588 -0.96478 1.89852 -2.92588 0.79967 1.89852 -2.20631 -0.96478 
1.89852 -2.20631 0.79967 1.9033 -3.3079 -0.68287 1.9033 -1.82429 0.51776 
1.90628 -2.77636 -1.01433 1.90628 -2.77636 0.84922 1.90628 -2.35583 -1.01433 
1.90628 -2.35583 0.84922 1.90849 -3.36905 -0.6012 1.91193 -2.5661 -1.0395 
1.91193 -2.5661 0.87438 1.91354 -2.97434 -0.94858 1.91354 -2.97434 0.78347 
1.91354 -2.15785 -0.94858 1.91354 -2.15785 0.78347 1.91477 -3.0806 -0.89043 
1.91477 -3.0806 0.72532 1.91477 -2.05159 0.72532 1.91883 -2.82739 -1.00528 
1.91883 -2.82739 0.84017 1.91883 -2.3048 -1.00528 1.91883 -2.3048 0.84017 
1.92015 -3.18015 -0.8197 1.92015 -1.95204 0.65458 1.92084 -2.61884 -1.0407 
1.92084 -2.61884 0.87559 1.92084 -2.51335 -1.0407 1.92084 -2.51335 0.87559 
1.92959 -3.27346 -0.73472 1.92959 -1.85873 0.56961 1.93056 -2.67144 -1.03917 
1.93056 -2.67144 0.87406 1.93056 -2.46075 -1.03917 1.93056 -2.46075 0.87406 
1.93247 -2.87788 -0.99362 1.93247 -2.87788 0.8285 1.93247 -2.25431 -0.99362 
1.93247 -2.25431 0.8285 1.94216 -2.72458 -1.03506 1.94216 -2.72458 0.86994 
1.94216 -2.40761 -1.03506 1.94216 -2.40761 0.86994 1.9434 -3.35477 -0.64023 
1.94615 -3.03627 -0.92716 1.94615 -3.03627 0.76205 1.94615 -2.09592 -0.92716 
1.94615 -2.09592 0.76205 1.94686 -2.92722 -0.97943 1.94686 -2.92722 0.81432 
1.94686 -2.20497 -0.97943 1.94686 -2.20497 0.81432 1.94959 -3.13916 -0.86215 
1.94959 -1.99303 0.69704 1.95453 -2.77724 -1.02811 1.95453 -2.77724 0.863 
1.95453 -2.35495 -1.02811 1.95453 -2.35495 0.863 1.95715 -3.23537 -0.78399 
1.95715 -1.89682 0.61888 1.95923 -2.5661 -1.05259 1.95923 -2.5661 0.88748 
1.96757 -2.82827 -1.01861 1.96757 -2.82827 0.8535 1.96757 -2.30392 -1.01861 
1.96757 -2.30392 0.8535 1.96833 -2.61888 -1.05339 1.96833 -2.61888 0.88827 
1.96833 -2.51331 -1.05339 1.96833 -2.51331 0.88827 1.96894 -3.3225 -0.69365 
1.96894 -1.80969 0.52854 1.97947 -2.67205 -1.05166 1.97947 -2.67205 0.88655 
1.97947 -2.46014 -1.05166 1.97947 -2.46014 0.88655 1.98012 -3.09569 -0.90122 
1.98012 -3.09569 0.73611 1.98012 -2.0365 -0.90122 1.98012 -2.0365 0.73611 
1.98127 -2.87855 -1.00644 1.98127 -2.87855 0.84132 1.98127 -2.25364 -1.00644 
1.98127 -2.25364 0.84132 1.98434 -2.98225 -0.96536 1.98434 -2.98225 0.80025 
1.98434 -2.14994 -0.96536 1.98434 -2.14994 0.80025 1.98531 -3.19435 -0.82971 
1.98531 -1.93784 0.6646 1.99127 -2.72517 -1.04702 1.99127 -2.72517 0.88191 
1.99127 -2.40702 -1.04702 1.99127 -2.40702 0.88191 1.99555 -3.28678 -0.7443 
1.99555 -1.84541 0.57918 2.00341 -2.7776 -1.0395 2.00341 -2.7776 0.87439 
2.00341 -2.35459 -1.0395 2.00341 -2.35459 0.87439 2.00712 -2.5661 -1.06334 
2.00712 -2.5661 0.89823 2.01529 -3.15226 -0.87089 2.01529 -3.15226 0.70578 
2.01529 -1.97993 0.70578 2.01663 -2.82855 -1.02949 2.01663 -2.82855 0.86437 
2.01663 -2.30364 -1.02949 2.01663 -2.30364 0.86437 2.01768 -3.0432 -0.94181 
2.01768 -3.0432 0.7767 2.01768 -2.08899 -0.94181 2.01768 -2.08899 0.7767 
2.01776 -2.61932 -1.06395 2.01776 -2.61932 0.89884 2.01776 -2.51287 -1.06395 
2.01776 -2.51287 0.89884 2.01837 -2.93409 -0.99403 2.01837 -2.93409 0.82891 
2.01837 -2.1981 -0.99403 2.01837 -2.1981 0.82891 2.0231 -3.24779 -0.79193 
2.0231 -1.8844 0.62682 2.02893 -2.67238 -1.06168 2.02893 -2.67238 0.89656 
2.02893 -2.45981 -1.06168 2.02893 -2.45981 0.89656 2.03316 -3.33327 -0.70131 
2.03316 -1.79892 0.5362 2.04062 -2.72514 -1.05651 2.04062 -2.72514 0.8914 
2.04062 -2.40705 -1.05651 2.04062 -2.40705 0.8914 2.05146 -3.2057 -0.83633 
2.05146 -3.2057 0.67122 2.05146 -1.92649 0.67122 2.05264 -3.10193 -0.91352 
2.05264 -3.10193 0.74841 2.05264 -2.03026 -0.91352 2.05264 -2.03026 0.74841 
2.05279 -2.77742 -1.04848 2.05279 -2.77742 0.88337 2.05279 -2.35477 -1.04848 
2.05279 -2.35477 0.88337 2.05364 -2.88408 -1.01894 2.05364 -2.88408 0.85383 
2.05364 -2.24811 -1.01894 2.05364 -2.24811 0.85383 2.05548 -2.5661 -1.07173 
2.05548 -2.5661 0.90662 2.05632 -2.98793 -0.97741 2.05632 -2.98793 0.8123 
2.05632 -2.14426 -0.97741 2.05632 -2.14426 0.8123 2.06048 -3.29599 -0.75126 
2.06048 -1.8362 0.58615 2.06627 -2.61935 -1.07184 2.06627 -2.61935 0.90673 
2.06627 -2.51284 -1.07184 2.06627 -2.51284 0.90673 2.07774 -2.67266 -1.06904 
2.07774 -2.67266 0.90393 2.07774 -2.45953 -1.06904 2.07774 -2.45953 0.90393 
2.08839 -3.15717 -0.8811 2.08839 -3.15717 0.71599 2.08839 -1.97502 0.71599 
2.08844 -3.25571 -0.79774 2.08844 -3.25571 0.63263 2.08844 -1.87648 0.63263 
2.08954 -2.83326 -1.0396 2.08954 -2.83326 0.87449 2.08954 -2.29893 -1.0396 
2.08954 -2.29893 0.87449 2.08958 -2.72539 -1.06334 2.08958 -2.72539 0.89823 
2.08958 -2.4068 -1.06334 2.08958 -2.4068 0.89823 2.09084 -3.04791 -0.95172 
2.09084 -3.04791 0.78661 2.09084 -2.08428 -0.95172 2.09084 -2.08428 0.78661 
2.09132 -2.93872 -1.00389 2.09132 -2.93872 0.83878 2.09132 -2.19347 -1.00389 
2.09132 -2.19347 0.83878 2.09862 -3.3406 0.54147 2.09862 -1.79159 0.54147 
2.1042 -2.5661 -1.07774 2.1042 -2.5661 0.91263 2.1154 -2.61946 -1.07735 
2.1154 -2.61946 0.91224 2.1154 -2.51273 -1.07735 2.1154 -2.51273 0.91224 
2.12597 -3.10526 -0.9213 2.12597 -3.10526 0.75619 2.12597 -2.02693 -0.9213 
2.12597 -2.02693 0.75619 2.12602 -3.30202 0.59021 2.12602 -1.83017 0.59021 
2.12662 -3.21124 -0.84287 2.12662 -3.21124 0.67776 2.12662 -1.92095 0.67776 
2.12682 -2.88788 -1.02636 2.12682 -2.88788 0.86125 2.12682 -2.24431 -1.02636 
2.12682 -2.24431 0.86125 2.12686 -2.67267 -1.074 2.12686 -2.67267 0.90889 
2.12686 -2.45952 -1.074 2.12686 -2.45952 0.90889 2.12729 -2.77922 -1.0567 
2.12729 -2.77922 0.89159 2.12729 -2.35297 -1.0567 2.12729 -2.35297 0.89159 
2.12907 -2.99135 -0.98467 2.12907 -2.99135 0.81956 2.12907 -2.14084 -0.98467 
2.12907 -2.14084 0.81956 2.13681 -3.38084 0.49356 2.13681 -1.75135 0.49356 
2.15315 -2.5661 -1.08135 2.15315 -2.5661 0.91624 2.16398 -3.16091 -0.88551 
2.16398 -3.16091 0.7204 2.16398 -1.97128 -0.88551 2.16398 -1.97128 0.7204 
2.16398 -3.05026 -0.9567 2.16398 -3.05026 0.79158 2.16398 -2.08193 -0.9567 
2.16398 -2.08193 0.79158 2.16401 -3.25944 -0.80214 2.16401 -3.25944 0.63703 
2.16401 -1.87275 0.63703 2.16402 -3.34439 0.54418 2.16402 -1.7878 0.54418 
2.16443 -2.83447 -1.04513 2.16443 -2.83447 0.88002 2.16443 -2.29772 -1.04513 
2.16443 -2.29772 0.88002 2.16443 -2.94104 -1.00883 2.16443 -2.94104 0.84372 
2.16443 -2.19115 -1.00883 2.16443 -2.19115 0.84372 2.16445 -2.72659 -1.06887 
2.16445 -2.72659 0.90376 2.16445 -2.4056 -1.06887 2.16445 -2.4056 0.90376 
2.16445 -2.6195 -1.08041 2.16445 -2.6195 0.9153 2.16445 -2.51269 -1.08041 
2.16445 -2.51269 0.9153 2.16736 -3.40467 0.46111 2.16736 -1.72752 0.46111 
2.20222 -3.38259 0.49479 2.20222 -3.30416 0.59217 2.20222 -3.21309 -0.84505 
2.20222 -3.21309 0.67994 2.20222 -3.10683 -0.92375 2.20222 -3.10683 0.75864 
2.20222 -2.9925 -0.98709 2.20222 -2.9925 0.82198 2.20222 -2.8888 -1.02906 
2.20222 -2.8888 0.86394 2.20222 -2.77982 -1.05945 2.20222 -2.77982 0.89434 
2.20222 -2.67297 -1.07683 2.20222 -2.67297 0.91172 2.20222 -2.5661 -1.08256 
2.20222 -2.5661 0.91744 2.20222 -2.45922 -1.07683 2.20222 -2.45922 0.91172 
2.20222 -2.35237 -1.05945 2.20222 -2.35237 0.89434 2.20222 -2.24339 -1.02906 
2.20222 -2.24339 0.86394 2.20222 -2.13969 -0.98709 2.20222 -2.13969 0.82198 
2.20222 -2.02536 -0.92375 2.20222 -2.02536 0.75864 2.20222 -1.9191 0.67994 
2.20222 -1.82803 0.59217 2.20222 -1.7496 0.49479 2.23707 -1.72752 0.46111 
2.23998 -2.6195 -1.08041 2.23998 -2.6195 0.9153 2.23998 -2.51269 -1.08041 
2.23998 -2.51269 0.9153 2.23998 -2.72659 -1.06887 2.23998 -2.72659 0.90376 
2.23998 -2.4056 -1.06887 2.23998 -2.4056 0.90376 2.24 -2.94104 -1.00883 
2.24 -2.94104 0.84372 2.24 -2.19115 -1.00883 2.24 -2.19115 0.84372 
2.24 -2.83447 -1.04513 2.24 -2.83447 0.88002 2.24 -2.29772 -1.04513 
2.24 -2.29772 0.88002 2.24041 -3.34439 0.54418 2.24041 -1.7878 0.54418 
2.24042 -3.25944 0.63703 2.24042 -1.87275 0.63703 2.24045 -3.05026 -0.9567 
2.24045 -3.05026 0.79158 2.24045 -2.08193 -0.9567 2.24045 -2.08193 0.79158 
2.24045 -3.16091 -0.88551 2.24045 -3.16091 0.7204 2.24045 -1.97128 -0.88551 
2.24045 -1.97128 0.7204 2.25128 -2.5661 -1.08135 2.25128 -2.5661 0.91624 
2.26762 -3.38084 0.49356 2.26762 -1.75135 0.49356 2.27182 -1.70782 0.42589 
2.27536 -2.99135 -0.98467 2.27536 -2.99135 0.81956 2.27536 -2.14084 -0.98467 
2.27536 -2.14084 0.81956 2.27714 -2.77922 -1.0567 2.27714 -2.77922 0.89159 
2.27714 -2.35297 -1.0567 2.27714 -2.35297 0.89159 2.27757 -2.67267 -1.074 
2.27757 -2.67267 0.90889 2.27757 -2.45952 -1.074 2.27757 -2.45952 0.90889 
2.27761 -2.88788 -1.02636 2.27761 -2.88788 0.86125 2.27761 -2.24431 -1.02636 
2.27761 -2.24431 0.86125 2.27781 -3.21124 -0.84287 2.27781 -3.21124 0.67776 
2.27781 -1.92095 -0.84287 2.27781 -1.92095 0.67776 2.27841 -3.30202 0.59021 
2.27841 -1.83017 0.59021 2.27846 -3.10526 -0.9213 2.27846 -3.10526 0.75619 
2.27846 -2.02693 -0.9213 2.27846 -2.02693 0.75619 2.28903 -2.61946 -1.07735 
2.28903 -2.61946 0.91224 2.28903 -2.51273 -1.07735 2.28903 -2.51273 0.91224 
2.30023 -2.5661 -1.07774 2.30023 -2.5661 0.91263 2.30241 -1.73114 0.45856 
2.30581 -3.3406 0.54147 2.30581 -1.79159 0.54147 2.30638 -1.69056 0.38923 
2.31311 -2.93872 -1.00389 2.31311 -2.93872 0.83878 2.31311 -2.19347 -1.00389 
2.31311 -2.19347 0.83878 2.31359 -3.04791 -0.95172 2.31359 -3.04791 0.78661 
2.31359 -2.08428 -0.95172 2.31359 -2.08428 0.78661 2.31485 -2.72539 -1.06334 
2.31485 -2.72539 0.89823 2.31485 -2.4068 -1.06334 2.31485 -2.4068 0.89823 
2.31489 -2.83326 -1.0396 2.31489 -2.83326 0.87449 2.31489 -2.29893 -1.0396 
2.31489 -2.29893 0.87449 2.31599 -3.25571 0.63263 2.31599 -1.87648 0.63263 
2.31604 -3.15717 -0.8811 2.31604 -3.15717 0.71599 2.31604 -1.97502 -0.8811 
2.31604 -1.97502 0.71599 2.32669 -2.67266 -1.06904 2.32669 -2.67266 0.90393 
2.32669 -2.45953 -1.06904 2.32669 -2.45953 0.90393 2.33274 -1.75658 0.48985 
2.33712 -1.71325 0.42187 2.33816 -2.61935 -1.07184 2.33816 -2.61935 0.90673 
2.33816 -2.51284 -1.07184 2.33816 -2.51284 0.90673 2.34395 -3.29599 0.58615 
2.34395 -1.8362 0.58615 2.34811 -2.98793 -0.97741 2.34811 -2.98793 0.8123 
2.34811 -2.14426 -0.97741 2.34811 -2.14426 0.8123 2.34895 -2.5661 -1.07173 
2.34895 -2.5661 0.90662 2.35079 -2.88408 -1.01894 2.35079 -2.88408 0.85383 
2.35079 -2.24811 -1.01894 2.35079 -2.24811 0.85383 2.35164 -2.77742 -1.04848 
2.35164 -2.77742 0.88337 2.35164 -2.35477 -1.04848 2.35164 -2.35477 0.88337 
2.35179 -3.10193 -0.91352 2.35179 -3.10193 0.74841 2.35179 -2.03026 -0.91352 
2.35179 -2.03026 0.74841 2.35297 -3.2057 -0.83633 2.35297 -3.2057 0.67122 
2.35297 -1.92649 0.67122 2.36381 -2.72514 -1.05651 2.36381 -2.72514 0.8914 
2.36381 -2.40705 -1.05651 2.36381 -2.40705 0.8914 2.36753 -1.73828 0.45354 
2.37127 -3.33327 0.5362 2.37127 -1.79892 0.5362 2.37146 -1.69797 0.38404 
2.3755 -2.67238 -1.06168 2.3755 -2.67238 0.89656 2.3755 -2.45981 -1.06168 
2.3755 -2.45981 0.89656 2.38133 -3.24779 0.62682 2.38133 -1.8844 0.62682 
2.38606 -2.93409 -0.99403 2.38606 -2.93409 0.82891 2.38606 -2.1981 -0.99403 
2.38606 -2.1981 0.82891 2.38667 -2.61932 -1.06395 2.38667 -2.61932 0.89884 
2.38667 -2.51287 -1.06395 2.38667 -2.51287 0.89884 2.38675 -3.0432 -0.94181 
2.38675 -3.0432 0.7767 2.38675 -2.08899 -0.94181 2.38675 -2.08899 0.7767 
2.3878 -2.82855 -1.02949 2.3878 -2.82855 0.86437 2.3878 -2.30364 -1.02949 
2.3878 -2.30364 0.86437 2.38914 -3.15226 -0.87089 2.38914 -3.15226 0.70578 
2.38914 -1.97993 -0.87089 2.38914 -1.97993 0.70578 2.39731 -2.5661 -1.06334 
2.39731 -2.5661 0.89823 2.39731 -1.76529 0.4837 2.40102 -2.7776 -1.0395 
2.40102 -2.7776 0.87439 2.40102 -2.35459 -1.0395 2.40102 -2.35459 0.87439 
2.40184 -1.72235 0.41568 2.40888 -3.28678 0.57918 2.40888 -1.84541 0.57918 
2.41316 -2.72517 -1.04702 2.41316 -2.72517 0.88191 2.41316 -2.40702 -1.04702 
2.41316 -2.40702 0.88191 2.41912 -3.19435 0.6646 2.41912 -1.93784 0.6646 
2.42009 -2.98225 -0.96536 2.42009 -2.98225 0.80025 2.42009 -2.14994 -0.96536 
2.42009 -2.14994 0.80025 2.42316 -2.87855 -1.00644 2.42316 -2.87855 0.84132 
2.42316 -2.25364 -1.00644 2.42316 -2.25364 0.84132 2.42431 -3.09569 -0.90122 
2.42431 -3.09569 0.73611 2.42431 -2.0365 -0.90122 2.42431 -2.0365 0.73611 
2.42496 -2.67205 -1.05166 2.42496 -2.67205 0.88655 2.42496 -2.46014 -1.05166 
2.42496 -2.46014 0.88655 2.43173 -1.74886 0.44607 2.43549 -3.3225 0.52854 
2.43549 -1.80969 0.52854 2.4361 -2.61888 -1.05339 2.4361 -2.61888 0.88827 
2.4361 -2.51331 -1.05339 2.4361 -2.51331 0.88827 2.43637 -1.70869 0.37573 
2.43686 -2.82827 -1.01861 2.43686 -2.82827 0.8535 2.43686 -2.30392 -1.01861 
2.43686 -2.30392 0.8535 2.4452 -2.5661 -1.05259 2.4452 -2.5661 0.88748 
2.44728 -3.23537 0.61888 2.44728 -1.89682 0.61888 2.4499 -2.77724 -1.02811 
2.4499 -2.77724 0.863 2.4499 -2.35495 -1.02811 2.4499 -2.35495 0.863 
2.45484 -3.13916 -0.86215 2.45484 -3.13916 0.69704 2.45484 -1.99303 0.69704 
2.45757 -2.92722 -0.97943 2.45757 -2.92722 0.81432 2.45757 -2.20497 -0.97943 
2.45757 -2.20497 0.81432 2.45828 -3.03627 -0.92716 2.45828 -3.03627 0.76205 
2.45828 -2.09592 -0.92716 2.45828 -2.09592 0.76205 2.46103 -1.77742 0.47512 
2.46227 -2.72458 -1.03506 2.46227 -2.72458 0.86994 2.46227 -2.40761 -1.03506 
2.46227 -2.40761 0.86994 2.4665 -1.73495 0.40668 2.47196 -2.87788 -0.99362 
2.47196 -2.87788 0.8285 2.47196 -2.25431 -0.99362 2.47196 -2.25431 0.8285 
2.47387 -2.67144 -1.03917 2.47387 -2.67144 0.87406 2.47387 -2.46075 -1.03917 
2.47387 -2.46075 0.87406 2.47484 -3.27346 0.56961 2.47484 -1.85873 0.56961 
2.48359 -2.61884 -1.0407 2.48359 -2.61884 0.87559 2.48359 -2.51335 -1.0407 
2.48359 -2.51335 0.87559 2.48428 -3.18015 0.65458 2.48428 -1.95204 0.65458 
2.4856 -2.82739 -1.00528 2.4856 -2.82739 0.84017 2.4856 -2.3048 -1.00528 
2.4856 -2.3048 0.84017 2.48966 -3.0806 -0.89043 2.48966 -3.0806 0.72532 
2.48966 -2.05159 0.72532 2.49089 -2.97434 -0.94858 2.49089 -2.97434 0.78347 
2.49089 -2.15785 -0.94858 2.49089 -2.15785 0.78347 2.4925 -2.5661 -1.0395 
2.4925 -2.5661 0.87438 2.49594 -1.76314 0.43609 2.49815 -2.77636 -1.01433 
2.49815 -2.77636 0.84922 2.49815 -2.35583 -1.01433 2.49815 -2.35583 0.84922 
2.50113 -1.82429 0.51776 2.50591 -2.92588 0.79967 2.50591 -2.20631 -0.96478 
2.50591 -2.20631 0.79967 2.51044 -2.72354 0.85564 2.51044 -2.40865 -1.02075 
2.51044 -2.40865 0.85564 2.51262 -3.22002 0.60739 2.51262 -1.91217 0.60739 
2.51984 -3.12316 0.68477 2.51984 -2.00903 0.68477 2.52008 -2.8764 0.81336 
2.52008 -2.25579 -0.97848 2.52008 -2.25579 0.81336 2.521 -2.67141 0.8594 
2.521 -2.46078 -1.02452 2.521 -2.46078 0.8594 2.52297 -3.01972 0.74891 
2.52297 -2.11247 -0.91403 2.52297 -2.11247 0.74891 2.52365 -1.79293 0.46415 
2.53065 -2.61872 0.8605 2.53065 -2.51347 -1.02562 2.53065 -2.51347 0.8605 
2.53334 -2.82604 0.82452 2.53334 -2.30615 -0.98963 2.53334 -2.30615 0.82452 
2.5391 -2.5661 -1.0241 2.5391 -2.5661 0.85899 2.53954 -3.25686 0.55702 
2.53954 -1.87533 0.55702 2.54077 -2.97517 0.76481 2.54077 -2.15702 -0.92993 
2.54077 -2.15702 0.76481 2.54566 -2.77494 0.8331 2.54566 -2.35725 -0.99821 
2.54566 -2.35725 0.8331 2.54816 -3.16316 0.64121 2.54816 -1.96903 0.64121 
2.55368 -3.06315 0.7108 2.55368 -2.06904 0.7108 2.55574 -2.9265 0.78065 
2.55574 -2.20569 -0.94577 2.55574 -2.20569 0.78065 2.55701 -2.72325 0.83909 
2.55701 -2.40894 -1.0042 2.55701 -2.40894 0.83909 2.563 -1.84196 0.50521 
2.56735 -2.67111 0.84246 2.56735 -2.46108 -1.00757 2.56735 -2.46108 0.84246 
2.57001 -2.87655 0.794 2.57001 -2.25564 -0.95911 2.57001 -2.25564 0.794 
2.57216 -3.01957 0.72831 2.57216 -2.11262 0.72831 2.57605 -3.20194 0.59268 
2.57605 -1.93025 0.59268 2.57665 -2.61868 0.8432 2.57665 -2.51351 0.8432 
2.58289 -3.10445 0.66928 2.58289 -2.02774 0.66928 2.58319 -2.826 0.80475 
2.58319 -2.30619 -0.96986 2.58319 -2.30619 0.80475 2.5849 -2.5661 0.84132 
2.5849 -1.81175 0.45085 2.58969 -2.97484 0.74376 2.58969 -2.15735 -0.90887 
2.58969 -2.15735 0.74376 2.59621 -2.77333 0.81289 2.59621 -2.35886 -0.978 
2.59621 -2.35886 0.81289 2.60076 -3.23682 0.54297 2.60076 -1.89537 0.54297 
2.60218 -3.06206 0.68819 2.60218 -2.07013 0.68819 2.60486 -2.92584 0.75914 
2.60486 -2.20635 -0.92425 2.60486 -2.20635 0.75914 2.60743 -2.72148 0.81836 
2.60743 -2.41071 0.81836 2.61046 -3.14345 0.62455 2.61046 -1.98874 0.62455 
2.61777 -2.66892 0.82118 2.61777 -2.46327 0.82118 2.61889 -2.87581 0.77212 
2.61889 -2.25638 -0.93723 2.61889 -2.25638 0.77212 2.62051 -3.01818 0.70526 
2.62051 -2.11401 0.70526 2.62378 -1.86304 0.49015 2.62692 -2.61637 0.82138 
2.62692 -2.51582 0.82138 2.62977 -2.5661 0.82143 2.63054 -3.10218 0.64487 
2.63054 -2.03001 0.64487 2.63289 -2.82385 0.78236 2.63289 -2.30834 -0.94748 
2.63289 -2.30834 0.78236 2.63629 -3.17997 0.57679 2.63629 -1.95222 0.57679 
2.63751 -2.97335 0.72035 2.63751 -2.15884 0.72035 2.64559 -2.77111 0.79002 
2.64559 -2.36108 0.79002 2.64953 -3.05956 0.66337 2.64953 -2.07263 0.66337 
2.65257 -2.92412 0.73536 2.65257 -2.20807 -0.90048 2.65257 -2.20807 0.73536 
2.65692 -2.71898 0.79487 2.65692 -2.41321 0.79487 2.65753 -3.14052 0.59768 
2.65753 -1.99167 0.59768 2.66026 -3.21387 0.52621 2.66026 -1.91832 0.52621 
2.66694 -2.66641 0.7972 2.66694 -2.46578 0.7972 2.66739 -3.0157 0.67998 
2.66739 -2.11649 0.67998 2.66775 -2.87315 0.7475 2.66775 -2.25904 0.7475 
2.67087 -2.61632 0.7994 2.67087 -2.51587 0.7994 2.67361 -2.5661 0.79937 
2.67744 -3.09891 0.61763 2.67744 -2.03328 0.61763 2.68157 -2.82096 0.75724 
2.68157 -2.31123 0.75724 2.68226 -1.8872 0.47301 2.68234 -3.17563 0.54827 
2.68234 -1.95656 0.54827 2.68409 -2.97071 0.69467 2.68409 -2.16148 0.69467 
2.69366 -2.76828 0.76456 2.69366 -2.36391 0.76456 2.69643 -3.05573 0.63579 
2.69643 -2.07646 0.63579 2.70039 -2.92067 0.7087 2.70039 -2.21152 0.7087 
2.70326 -3.13591 0.5688 2.70326 -1.99628 0.5688 2.70478 -2.71598 0.76889 
2.70478 -2.41621 0.76889 2.70528 -3.20813 0.49599 2.70528 -1.92406 0.49599 
2.70998 -2.66632 0.77309 2.70998 -2.46587 0.77309 2.7139 -2.61615 0.77516 
2.7139 -2.51604 0.77516 2.7141 -3.01155 0.65198 2.7141 -2.12064 0.65198 
2.71522 -2.86958 0.72039 2.71522 -2.26261 0.72039 2.71632 -2.5661 0.77517 
2.72322 -3.09385 0.58829 2.72322 -2.03834 0.58829 2.72717 -3.1695 0.51772 
2.72717 -1.96269 0.51772 2.72853 -2.81759 0.72969 2.72853 -2.3146 0.72969 
2.72931 -2.96692 0.66679 2.72931 -2.16527 0.66679 2.74027 -2.76485 0.73658 
2.74027 -2.36734 0.73658 2.74185 -3.05044 0.60607 2.74185 -2.08175 0.60607 
2.74541 -2.91661 0.68038 2.74541 -2.21558 0.68038 2.74671 -2.7156 0.74278 
2.74671 -2.41659 0.74278 2.74751 -3.12962 0.53801 2.74751 -2.00257 0.53801 
2.74882 -3.20049 0.46404 2.75178 -2.66597 0.7469 2.75178 -2.46622 0.7469 
2.75548 -2.6161 0.74895 2.75548 -2.51609 0.74895 2.75779 -2.5661 0.74891 
2.75812 -3.00675 0.62228 2.75812 -2.12544 0.62228 2.76017 -2.865 0.69161 
2.76017 -2.26719 0.69161 2.76724 -3.08719 0.55713 2.76724 -2.045 0.55713 
2.77017 -3.16179 0.4854 2.77017 -1.9704 0.4854 2.77303 -2.96199 0.63678 
2.77303 -2.1702 0.63678 2.77323 -2.81279 0.70044 2.77323 -2.3194 0.70044 
2.78141 -2.76468 0.70807 2.78141 -2.36751 0.70807 2.78468 -3.04465 0.5745 
2.78468 -2.08754 0.5745 2.78785 -2.71535 0.71416 2.78785 -2.41684 0.71416 
2.78915 -2.91129 0.6498 2.78915 -2.2209 0.6498 2.79015 -3.12167 0.50538 
2.79015 -2.01052 0.50538 2.79303 -2.6654 0.71811 2.79303 -2.46679 0.71811 
2.79671 -2.61546 0.72003 2.79671 -2.51673 0.72003 2.79791 -2.5661 0.72065 
2.80075 -3.0007 0.5904 2.80075 -2.13149 0.5904 2.80249 -3.1695 0.4424 
2.80352 -2.85957 0.66062 2.80352 -2.27262 0.66062 2.80872 -3.0802 0.52395 
2.80872 -2.05199 0.52395 2.81305 -2.81209 0.67002 2.81305 -2.3201 0.67002 
2.81513 -2.95594 0.60473 2.81513 -2.17625 0.60473 2.8211 -2.76401 0.67758 
2.8211 -2.36818 0.67758 2.82278 -3.12962 0.46274 2.82278 -2.00257 0.46274 
2.82583 -3.03749 0.54106 2.82583 -2.0947 0.54106 2.82774 -2.71448 0.68341 
2.82774 -2.41771 0.68341 2.83098 -2.90497 0.61731 2.83098 -2.22722 0.61731 
2.83279 -2.66458 0.6873 2.83279 -2.46761 0.6873 2.83547 -2.6154 0.68982 
2.83547 -2.51679 0.68982 2.83661 -2.5661 0.69045 2.84143 -2.99365 0.55666 
2.84143 -2.13854 0.55666 2.8419 -3.08719 0.48247 2.8419 -2.045 0.48247 
2.84201 -2.85834 0.62826 2.84201 -2.27385 0.62826 2.85152 -2.81077 0.63754 
2.85152 -2.32142 0.63754 2.85357 -3.13591 0.41849 2.8555 -2.94878 0.57073 
2.8555 -2.18341 0.57073 2.85924 -2.76284 0.64518 2.85924 -2.36935 0.64518 
2.85927 -3.04465 0.4999 2.85927 -2.08754 0.4999 2.86585 -2.71324 0.65089 
2.86585 -2.41895 0.65089 2.86799 -2.90298 0.58322 2.86799 -2.22921 0.58322 
2.87017 -2.66447 0.65512 2.87017 -2.46772 0.65512 2.87288 -2.61522 0.65758 
2.87288 -2.51697 0.65758 2.87306 -3.09385 0.43845 2.87377 -2.5661 0.6584 
2.87517 -3.0007 0.51598 2.87517 -2.13149 0.51598 2.87887 -2.85638 0.5941 
2.87887 -2.27581 0.5941 2.88245 -3.14052 0.37276 2.88813 -2.80908 0.60336 
2.88813 -2.32311 0.60336 2.8895 -2.95594 0.53036 2.8895 -2.17625 0.53036 
2.89084 -3.05044 0.45708 2.89084 -2.08175 0.45708 2.89573 -2.76119 0.61096 
2.89573 -2.371 0.61096 2.90167 -2.71283 0.6169 2.90167 -2.41936 0.6169 
2.90208 -2.90497 0.54621 2.90208 -2.22722 0.54621 2.9024 -3.09891 0.39267 
2.90592 -2.66411 0.62115 2.90592 -2.46808 0.62115 2.90705 -3.00675 0.47335 
2.90705 -2.12544 0.47335 2.90847 -2.61516 0.6237 2.90847 -2.51703 0.6237 
2.90932 -2.5661 0.62455 2.91303 -2.85834 0.55723 2.91303 -2.27385 0.55723 
2.92056 -3.05573 0.41166 2.92155 -2.96199 0.48826 2.92155 -2.1702 0.48826 
2.92231 -2.81077 0.56675 2.92231 -2.32142 0.56675 2.92965 -3.10218 0.34576 
2.92996 -2.76284 0.57447 2.92996 -2.36935 0.57447 2.93457 -2.91129 0.50438 
2.93457 -2.2209 0.50438 2.93566 -2.71324 0.58108 2.93566 -2.41895 0.58108 
2.93675 -3.01155 0.42932 2.93675 -2.12064 0.42932 2.93989 -2.66447 0.58539 
2.93989 -2.46772 0.58539 2.94235 -2.61522 0.5881 2.94235 -2.51697 0.5881 
2.94317 -2.5661 0.589 2.94539 -2.85957 0.51875 2.94539 -2.27262 0.51875 
2.94814 -3.05956 0.36476 2.95156 -2.96692 0.44454 2.95156 -2.16527 0.44454 
2.95405 -3.10445 0.29812 2.95479 -2.81209 0.52828 2.95479 -2.3201 0.52828 
2.96235 -2.76401 0.53633 2.96235 -2.36818 0.53633 2.96475 -3.0157 0.38262 
2.96516 -2.91661 0.46064 2.96516 -2.21558 0.46064 2.96818 -2.71448 0.54297 
2.96818 -2.41771 0.54297 2.97207 -2.66458 0.54802 2.97207 -2.46761 0.54802 
2.97296 -3.06206 0.31741 2.97459 -2.6154 0.5507 2.97459 -2.51679 0.5507 
2.97523 -2.5661 0.55184 2.97639 -2.865 0.4754 2.97639 -2.26719 0.4754 
2.97944 -2.97071 0.39932 2.97944 -2.16148 0.39932 2.98521 -2.81279 0.48846 
2.98521 -2.3194 0.48846 2.99003 -3.01818 0.33574 2.99284 -2.76468 0.49664 
2.99284 -2.36751 0.49664 2.99348 -2.92067 0.41562 2.99348 -2.21152 0.41562 
2.99557 -3.06315 0.26891 2.99893 -2.71535 0.50308 2.99893 -2.41684 0.50308 
3.00289 -2.6654 0.50826 3.00289 -2.46679 0.50826 3.0048 -2.61546 0.51194 
3.0048 -2.51673 0.51194 3.00512 -2.97335 0.35273 3.00516 -2.86958 0.43045 
3.00516 -2.26261 0.43045 3.00542 -2.5661 0.51314 3.01009 -3.0806 0.20489 
3.01308 -3.01957 0.28739 3.01446 -2.81759 0.44376 3.01446 -2.3146 0.44376 
3.02014 -2.92412 0.3678 3.02014 -2.20807 0.3678 3.02136 -2.76485 0.4555 
3.02136 -2.36734 0.4555 3.02755 -2.7156 0.46194 3.02755 -2.41659 0.46194 
3.02853 -2.97484 0.30492 3.03167 -2.66597 0.46701 3.03167 -2.46622 0.46701 
3.03227 -2.87315 0.38298 3.03227 -2.25904 0.38298 3.03368 -3.01972 0.2382 
3.03368 -2.5661 0.47301 3.03372 -2.6161 0.4707 3.03372 -2.51609 0.4707 
3.04201 -2.82096 0.3968 3.04201 -2.31123 0.3968 3.04391 -2.92584 0.32009 
3.04933 -2.76828 0.40889 3.04933 -2.36391 0.40889 3.04959 -2.97517 0.256 
3.05366 -2.71598 0.42001 3.05366 -2.41621 0.42001 3.05689 -2.87581 0.33412 
3.05689 -2.25638 0.33412 3.05786 -2.66632 0.42521 3.05786 -2.46587 0.42521 
3.05993 -2.61615 0.42913 3.05993 -2.51604 0.42913 3.05994 -2.5661 0.43155 
3.06542 -2.9265 0.27097 3.06713 -2.82385 0.34812 3.06713 -2.30834 0.34812 
3.06824 -2.97434 0.20612 3.07479 -2.77111 0.36082 3.07479 -2.36108 0.36082 
3.07877 -2.87655 0.28524 3.07877 -2.25564 0.28524 3.07964 -2.71898 0.37215 
3.07964 -2.41321 0.37215 3.08197 -2.66641 0.38217 3.08197 -2.46578 0.38217 
3.08414 -2.5661 0.38884 3.08417 -2.61632 0.3861 3.08417 -2.51587 0.3861 
3.08444 -2.92588 0.22114 3.08952 -2.826 0.29842 3.08952 -2.30619 0.29842 
3.09766 -2.77333 0.31144 3.09766 -2.35886 0.31144 3.09814 -2.8764 0.23531 
3.10314 -2.72148 0.32266 3.10314 -2.41071 0.32266 3.10595 -2.66892 0.333 
3.10595 -2.46327 0.333 3.10615 -2.61637 0.34214 3.10615 -2.51582 0.34214 
3.1062 -2.5661 0.345 3.10929 -2.82604 0.24857 3.10929 -2.30615 0.24857 
3.11787 -2.77494 0.26089 3.11787 -2.35725 0.26089 3.12386 -2.72325 0.27224 
3.12386 -2.40894 0.27224 3.12494 -2.3048 0.20083 3.12609 -2.5661 0.30013 
3.12723 -2.67111 0.28258 3.12723 -2.46108 0.28258 3.12797 -2.61868 0.29188 
3.12797 -2.51351 0.29188 3.13399 -2.35583 0.21338 3.14041 -2.40865 0.22567 
3.14376 -2.5661 0.25433 3.14417 -2.67141 0.23622 3.14417 -2.46078 0.23622 
3.14527 -2.61872 0.24588 3.14527 -2.51347 0.24588 3.14777 -2.35495 0.16513 
3.15471 -2.40761 0.1775 3.15883 -2.46075 0.18909 3.15916 -2.5661 0.20773 
3.15916 -2.35459 0.11625 3.16036 -2.51335 0.19881 -1.25144 -3.65668 0.30944 
-1.23956 -3.58865 0.15542 -1.23679 -3.64975 0.23791 -1.22366 -3.63319 0.17322 
-1.2185 -3.58832 0.1065 -1.21085 -3.70917 0.27188 -1.21011 -3.5376 0.04362 
-1.20305 -3.63305 0.12403 -1.20006 -3.69408 0.20653 -1.1951 -3.58683 0.05868 
-1.18554 -3.67662 0.14251 -1.18345 -3.53415 -0.0042 -1.18052 -3.76574 0.30705 
-1.18 -3.63166 0.07568 -1.17178 -3.75264 0.24135 -1.16942 -3.58419 0.0121 
-1.16636 -3.47848 -0.06398 -1.16293 -3.67554 0.09401 -1.15951 -3.73664 0.17635 
-1.15513 -3.53009 -0.04922 -1.15472 -3.62918 0.0288 -1.14597 -3.81918 0.34322 
-1.14476 -3.42556 -0.11686 -1.14403 -3.71793 0.1133 -1.14153 -3.5804 -0.03312 
-1.13935 -3.80783 0.27707 -1.13811 -3.67304 0.04666 -1.13536 -3.47304 -0.10733 
-1.12933 -3.79363 0.21191 -1.12673 -3.62503 -0.01791 -1.12454 -3.52477 -0.09296 
-1.11993 -3.37632 -0.16305 -1.11962 -3.71566 0.06565 -1.11596 -3.77663 0.14803 
-1.11228 -3.42425 -0.15533 -1.11152 -3.57547 -0.07684 -1.11053 -3.66921 -0.00024 
-1.10737 -3.86918 0.3802 -1.103 -3.47182 -0.14582 -1.10156 -3.86127 0.31486 
-1.09929 -3.75692 0.08573 -1.09702 -3.62023 -0.06193 -1.09589 -3.27759 -0.20973 
-1.09362 -3.84885 0.24891 -1.09237 -3.71239 0.01875 -1.09206 -3.51844 -0.13479 
-1.09164 -3.3263 -0.20548 -1.08571 -3.37466 -0.19954 -1.08214 -3.8335 0.18357 
-1.08081 -3.66391 -0.04566 -1.07947 -3.56941 -0.11894 -1.07947 -2.78973 1.10689 
-1.0781 -3.42255 -0.19194 -1.07242 -3.754 0.03866 -1.06885 -3.46986 -0.18268 
-1.06742 -3.81542 0.12014 -1.06515 -3.61418 -0.10456 -1.06515 -2.74497 1.09251 
-1.06303 -3.70732 -0.02703 -1.06285 -3.2287 -0.24616 -1.06089 -3.90947 0.35224 
-1.06014 -3.27794 -0.2437 -1.05796 -3.51646 -0.1718 -1.05582 -3.32671 -0.23947 
-1.05393 -3.90026 0.28731 -1.05153 -3.79345 0.0599 -1.04925 -3.65813 -0.08849 
-1.04925 -2.70102 1.07644 -1.04921 -3.37632 -0.23377 -1.04547 -3.56226 -0.15931 
-1.04547 -2.79689 1.14726 -1.04435 -3.88693 0.22135 -1.04354 -3.74939 -0.00707 
-1.04149 -3.42425 -0.22612 -1.03198 -3.47182 -0.21684 -1.03187 -3.70067 -0.07105 
-1.03187 -2.65847 1.059 -1.03176 -3.87034 0.15665 -1.0314 -3.60713 -0.14524 
-1.0314 -2.75202 1.13319 -1.02658 -3.17957 -0.27904 -1.02544 -3.22888 -0.2784 
-1.02544 -3.13027 -0.2784 -1.02301 -3.78911 0.01385 -1.02276 -3.27806 -0.27588 
-1.02276 -3.08109 -0.27588 -1.02095 -3.51844 -0.20589 -1.01771 -3.8503 0.09543 
-1.01771 -3.32796 -0.27199 -1.01621 -3.95408 0.39038 -1.0158 -3.65097 -0.12964 
-1.0158 -2.70818 1.11759 -1.01275 -3.7431 -0.05132 -1.01275 -2.61605 1.03927 
-1.01107 -3.37749 -0.26616 -1.01094 -3.94675 0.32492 -1.0051 -3.56941 -0.19331 
-1.0051 -2.78973 1.18126 -1.00329 -3.93597 0.2607 -1.00303 -3.42556 -0.2586 
-1.00095 -3.82734 0.03593 -1.00095 -2.5318 0.95202 -0.99869 -3.69368 -0.11253 
-0.99869 -2.66547 1.10048 -0.99349 -3.47304 -0.2492 -0.9925 -3.92138 0.19506 
-0.99246 -3.78298 -0.03098 -0.99246 -2.57617 1.01893 -0.99072 -3.61418 -0.17898 
-0.99072 -2.74497 1.16693 -0.98789 -3.17957 -0.30923 -0.98668 -3.22893 -0.30861 
-0.98668 -3.13021 -0.30861 -0.983 -3.27888 -0.3067 -0.983 -3.08026 -0.3067 
-0.98012 -3.73514 -0.09396 -0.98012 -2.624 1.08191 -0.97995 -3.9037 0.13319 
-0.97913 -3.52477 -0.23838 -0.97913 -2.83437 1.22633 -0.97782 -3.32883 -0.30274 
-0.97782 -3.03032 -0.30274 -0.97465 -3.65813 -0.16308 -0.97465 -2.70102 1.15103 
-0.97138 -3.37816 -0.29665 -0.97138 -2.98099 -0.29665 -0.97073 -3.82161 -0.00909 
-0.97073 -2.53754 0.99704 -0.9683 -3.99432 0.42857 -0.9649 -3.88263 0.07241 
-0.9649 -2.47652 0.91554 -0.9646 -3.98908 0.36345 -0.96321 -3.42627 -0.28902 
-0.96321 -2.93288 -0.28902 -0.963 -3.57547 -0.22536 -0.963 -2.78368 1.21331 
-0.96014 -3.77527 -0.07398 -0.96014 -2.58387 1.06193 -0.95844 -3.98038 0.29888 
-0.95722 -3.70067 -0.14571 -0.95722 -2.65847 1.13366 -0.95014 -3.47848 -0.2802 
-0.95014 -2.88067 -0.2802 -0.94986 -3.96825 0.23516 -0.94809 -3.62023 -0.21086 
-0.94809 -2.73892 1.19881 -0.94776 -3.85847 0.01393 -0.94776 -3.17957 -0.33749 
-0.94776 -2.50068 0.97402 -0.94545 -3.22957 -0.33753 -0.94545 -3.12957 -0.33753 
-0.94175 -3.27945 -0.33548 -0.94175 -3.07969 -0.33548 -0.9389 -3.95274 0.17254 
-0.9389 -2.40641 0.81541 -0.93879 -3.81397 -0.05263 -0.93879 -2.54518 1.04058 
-0.93748 -3.7431 -0.12659 -0.93748 -2.61605 1.11454 -0.93668 -3.32908 -0.33136 
-0.93668 -3.03007 -0.33136 -0.93586 -4.01815 0.45912 -0.93538 -3.53009 -0.26897 
-0.93538 -2.82906 1.25692 -0.93331 -4.01453 0.39378 -0.93183 -3.66391 -0.19465 
-0.93183 -2.69523 1.1826 -0.93024 -3.37833 -0.32517 -0.93024 -2.98082 -0.32517 
-0.92828 -4.00739 0.32866 -0.92559 -3.93392 0.11129 -0.92559 -2.42523 0.87666 
-0.92081 -3.99681 0.26446 -0.91928 -3.5804 -0.25537 -0.91928 -2.77875 1.24332 
-0.9185 -3.43107 -0.31827 -0.9185 -2.92808 -0.31827 -0.91714 -3.78298 -0.1063 
-0.91714 -2.57617 1.09425 -0.91612 -3.85113 -0.02996 -0.91612 -2.50801 1.01791 
-0.91319 -3.70732 -0.17687 -0.91319 -2.65182 1.16482 -0.91083 -3.98253 0.20025 
-0.91083 -2.37662 0.7877 -0.91 -3.91187 0.05169 -0.91 -2.44728 0.93626 
-0.90629 -3.17957 -0.36375 -0.90519 -3.48306 -0.30897 -0.90519 -2.87609 1.29692 
-0.90407 -3.62503 -0.24056 -0.90407 -2.73412 1.22851 -0.90387 -3.22963 -0.36374 
-0.90387 -3.12952 -0.36374 -0.90187 -4.03993 0.49398 -0.90064 -4.03785 0.42437 
-0.89995 -3.27979 -0.36167 -0.89995 -3.07935 -0.36167 -0.89854 -3.96514 0.13832 
-0.89854 -2.39401 0.84963 -0.89662 -4.03242 0.35907 -0.89526 -3.82161 -0.08457 
-0.89526 -2.53754 1.07252 -0.89476 -3.32946 -0.35747 -0.89476 -3.02968 -0.35747 
-0.89323 -3.74939 -0.15738 -0.89323 -2.60976 1.14533 -0.89219 -3.88668 -0.00603 
-0.89219 -2.47247 0.99398 -0.89043 -4.02332 0.29435 -0.89037 -3.53415 -0.29729 
-0.89037 -2.825 1.28524 -0.8864 -3.66921 -0.22437 -0.8864 -2.68994 1.21232 
-0.88391 -3.94439 0.07772 -0.88391 -2.41476 0.91023 -0.88363 -3.38176 -0.35314 
-0.88363 -2.97739 -0.35314 -0.88143 -4.01072 0.22969 -0.87406 -3.58419 -0.28325 
-0.87406 -2.77496 1.2712 -0.87231 -3.78911 -0.13685 -0.87231 -2.57004 1.1248 
-0.87224 -3.85847 -0.0616 -0.87224 -2.50068 1.04955 -0.87154 -3.43444 -0.34582 
-0.87154 -2.9247 -0.34582 -0.87026 -3.99444 0.16621 -0.87026 -2.3647 0.82174 
-0.86742 -3.71239 -0.20621 -0.86742 -2.64675 1.19416 -0.86705 -3.92052 0.01911 
-0.86705 -2.43862 0.96884 -0.86609 -4.05946 0.45912 -0.86609 -4.05946 0.52883 
-0.86397 -4.05511 0.38981 -0.86358 -3.17957 -0.38795 -0.86084 -3.2298 -0.38798 
-0.86084 -3.12935 -0.38798 -0.85879 -4.0477 0.32473 -0.85772 -3.48663 -0.33608 
-0.85772 -2.87251 1.32403 -0.85737 -3.62918 -0.26856 -0.85737 -2.72997 1.25651 
-0.85691 -3.27989 -0.38578 -0.85691 -3.07925 -0.38578 -0.85652 -3.97523 0.10496 
-0.85652 -2.38392 0.88299 -0.85047 -4.03698 0.25982 -0.85023 -3.82734 -0.11479 
-0.85023 -2.5318 1.10274 -0.8475 -3.754 -0.18626 -0.8475 -2.60514 1.17421 
-0.84689 -3.33246 -0.38345 -0.84689 -3.02669 -0.38345 -0.84255 -3.5376 -0.32395 
-0.84255 -2.82155 1.3119 -0.84077 -3.95258 0.04539 -0.84077 -2.40656 0.94256 
-0.84028 -4.02234 0.19572 -0.8395 -3.67304 -0.25195 -0.8395 -2.68611 1.2399 
-0.83557 -3.38459 -0.3786 -0.83557 -2.97456 -0.3786 -0.83448 -3.91187 -0.02383 
-0.83448 -2.44728 1.01178 -0.83019 -4.07855 0.49398 -0.82913 -4.07638 0.42459 
-0.82913 -4.07638 0.56336 -0.82829 -4.00396 0.13314 -0.82829 -2.35519 0.85481 
-0.82748 -3.58683 -0.30893 -0.82748 -2.77231 1.29688 -0.82626 -3.79345 -0.16537 
-0.82626 -2.5657 1.15332 -0.82597 -4.06989 0.35555 -0.82286 -3.43732 -0.37094 
-0.82286 -2.92182 -0.37094 -0.82286 -2.92182 1.35889 -0.82051 -3.71566 -0.23346 
-0.82051 -2.64349 1.22141 -0.81974 -3.17957 -0.41001 -0.8185 -4.06092 0.29032 
-0.81689 -3.22985 -0.40996 -0.81689 -3.1293 -0.40996 -0.81375 -3.88263 -0.07874 
-0.81375 -2.47652 1.06669 -0.81341 -3.98278 0.07275 -0.81341 -2.37637 0.9152 
-0.81048 -3.63166 -0.29384 -0.81048 -2.72749 1.28179 -0.80916 -4.04809 0.22599 
-0.80886 -3.48929 -0.3607 -0.80886 -2.86986 1.34865 -0.80844 -3.94439 0.00225 
-0.80844 -2.41476 0.9857 -0.80774 -3.2824 -0.40976 -0.80774 -3.07675 -0.40976 
-0.80044 -3.75692 -0.21313 -0.80044 -2.60222 1.20108 -0.79799 -4.03143 0.16283 
-0.79799 -2.32771 0.82512 -0.7974 -3.33496 -0.40695 -0.7974 -3.02419 -0.40695 
-0.79484 -3.53932 -0.34772 -0.79484 -2.81983 1.33567 -0.79215 -3.67554 -0.27677 
-0.79215 -2.6836 1.26472 -0.79157 -4.09569 0.45911 -0.79157 -4.09569 0.52884 
-0.79074 -3.8503 -0.13155 -0.79074 -2.50885 1.1195 -0.78945 -4.09134 0.38979 
-0.78945 -4.09134 0.59816 -0.78674 -4.08215 0.32168 -0.78618 -3.38681 -0.40147 
-0.78618 -2.97233 -0.40147 -0.78618 -2.97233 1.38942 -0.78503 -4.01104 0.10113 
-0.78503 -2.3481 0.88682 -0.7812 -3.97523 0.02964 -0.7812 -2.38392 0.95831 
-0.77966 -3.58832 -0.33234 -0.77966 -2.77082 1.32029 -0.77824 -4.07105 0.25685 
-0.77487 -3.93392 -0.03943 -0.77487 -3.17957 -0.4299 -0.77487 -2.42523 1.02738 
-0.77316 -3.43948 -0.39333 -0.77316 -2.91967 -0.39333 -0.77316 -2.91967 1.38128 
-0.77286 -3.71793 -0.25786 -0.77286 -2.64122 1.24581 -0.76788 -4.05605 0.19289 
-0.76663 -3.23216 -0.43178 -0.76663 -3.12699 -0.43178 -0.76602 -3.81542 -0.18126 
-0.76602 -2.54373 1.16921 -0.76213 -3.63305 -0.31689 -0.76213 -2.7261 1.30484 
-0.75998 -3.49003 -0.38258 -0.75998 -2.86912 1.37053 -0.75732 -3.28459 -0.43104 
-0.75732 -3.07455 -0.43104 -0.75571 -4.0373 0.13045 -0.75571 -2.32184 0.8575 
-0.75302 -4.00396 0.05787 -0.75302 -2.35519 0.93008 -0.75297 -3.9037 -0.09379 
-0.75297 -2.45544 1.08174 -0.75263 -4.11236 0.49398 -0.75175 -4.11009 0.42435 
-0.75175 -4.11009 0.5636 -0.74991 -4.10315 0.356 -0.74991 -4.10315 0.63195 
-0.74784 -3.96514 -0.01238 -0.74784 -2.39401 1.00033 -0.74698 -3.33673 -0.42767 
-0.74698 -3.02242 -0.42767 -0.74698 -3.02242 1.41562 -0.74639 -4.09184 0.2883 
-0.74571 -3.53997 -0.36923 -0.74571 -2.81917 1.35718 -0.74366 -3.67662 -0.29938 
-0.74366 -2.68252 1.28733 -0.73813 -3.77663 -0.22979 -0.73813 -2.58251 1.21774 
-0.73671 -4.07866 0.22387 -0.73563 -3.38842 -0.42168 -0.73563 -2.97073 -0.42168 
-0.73563 -2.97073 1.40963 -0.73074 -3.58865 -0.3534 -0.73074 -2.77049 1.34135 
-0.72951 -3.87034 -0.1456 -0.72951 -2.4888 1.13355 -0.72908 -3.17957 -0.44757 
-0.72551 -4.06149 0.16065 -0.72333 -4.03143 0.08817 -0.72333 -2.32771 0.89978 
-0.72331 -3.43952 -0.4131 -0.72331 -2.91963 -0.4131 -0.72331 -2.91963 1.40105 
-0.72062 -3.2322 -0.44908 -0.72062 -3.12695 -0.44908 -0.71995 -3.99444 0.0159 
-0.71995 -2.3647 0.97205 -0.71363 -3.95274 -0.05274 -0.71363 -2.40641 1.04069 
-0.71299 -4.12608 0.45911 -0.71299 -4.12608 0.52884 -0.71295 -3.63319 -0.33749 
-0.71295 -2.72595 1.32544 -0.71165 -4.12153 0.39072 -0.71165 -4.12153 0.59723 
-0.71097 -3.28488 -0.44798 -0.71097 -3.07426 -0.44798 -0.71097 -3.07426 1.43593 
-0.71005 -3.48988 -0.40195 -0.71005 -2.86927 1.3899 -0.70982 -3.73664 -0.27335 
-0.70982 -2.62251 1.2613 -0.70899 -4.11245 0.32259 -0.70503 -4.09895 0.2555 
-0.7026 -3.8335 -0.19598 -0.7026 -2.52565 1.18393 -0.70041 -3.33702 -0.44422 
-0.70041 -3.02213 -0.44422 -0.70041 -3.02213 1.43217 -0.69589 -3.53936 -0.38825 
-0.69589 -2.81979 1.3762 -0.69451 -4.08356 0.19165 -0.69328 -4.05605 0.11829 
-0.69328 -2.3031 0.86966 -0.6911 -3.92138 -0.10634 -0.6911 -2.43777 1.09429 
-0.69044 -4.02234 0.04588 -0.69044 -2.33681 0.94207 -0.68812 -3.38984 -0.4378 
-0.68812 -2.96931 -0.4378 -0.68812 -2.96931 1.42575 -0.68591 -3.98253 -0.02467 
-0.68591 -2.37662 1.01262 -0.68247 -3.17957 -0.46297 -0.68086 -3.58782 -0.37205 
-0.68086 -2.77132 1.36 -0.67963 -3.69408 -0.3139 -0.67963 -2.66506 1.30185 
-0.67557 -3.44086 -0.42875 -0.67557 -2.91828 -0.42875 -0.67557 -2.91828 1.4167 
-0.67425 -3.79363 -0.24317 -0.67425 -2.56552 1.23112 -0.67356 -3.23232 -0.46417 
-0.67356 -3.12682 -0.46417 -0.67356 -3.12682 1.45212 -0.67327 -4.13926 0.49398 
-0.67261 -4.13701 0.42553 -0.67261 -4.13701 0.56242 -0.67064 -4.13026 0.3574 
-0.66736 -4.11906 0.28991 -0.66481 -3.88693 -0.15819 -0.66481 -2.47221 1.14614 
-0.66384 -3.28492 -0.46264 -0.66384 -3.07423 -0.46264 -0.66384 -3.07423 1.45059 
-0.66279 -4.10345 0.22338 -0.66229 -4.07866 0.14945 -0.66193 -3.49135 -0.41709 
-0.66193 -2.86779 1.40504 -0.66018 -4.04809 0.077 -0.66018 -2.31106 0.91095 
-0.65647 -4.01072 0.00474 -0.65647 -2.34843 0.98321 -0.65224 -3.33806 -0.45852 
-0.65224 -3.02109 -0.45852 -0.65224 -3.02109 1.44647 -0.65101 -3.96825 -0.0637 
-0.65101 -2.3909 1.05165 -0.64826 -3.64975 -0.35063 -0.64826 -2.70939 1.33858 
-0.64754 -3.5407 -0.4029 -0.64754 -2.81845 1.39085 -0.64481 -3.75264 -0.28562 
-0.64481 -2.6065 1.27357 -0.63987 -3.39072 -0.45158 -0.63987 -2.96842 -0.45158 
-0.63987 -2.96842 1.43953 -0.63832 -4.14819 0.45927 -0.63832 -4.14819 0.52868 
-0.63725 -3.84885 -0.20746 -0.63725 -2.5103 1.19541 -0.637 -4.14365 0.3909 
-0.637 -4.14365 0.59705 -0.63517 -3.17957 -0.47606 -0.63517 -3.17957 1.46401 
-0.63435 -4.1346 0.32284 -0.63066 -4.09895 0.18113 -0.6304 -4.12112 0.25576 
-0.62931 -4.07105 0.10792 -0.62931 -2.28809 0.88003 -0.62684 -3.44175 -0.44208 
-0.62684 -2.91739 -0.44208 -0.62684 -2.91739 1.43003 -0.62634 -4.03698 0.03569 
-0.62634 -2.32217 0.95226 -0.62607 -3.23236 -0.47686 -0.62607 -3.12678 -0.47686 
-0.62607 -3.12678 1.46481 -0.62546 -3.93597 -0.11712 -0.62546 -2.42317 1.10507 
-0.6217 -3.99681 -0.03465 -0.6217 -2.36233 1.0226 -0.61494 -3.28553 -0.47513 
-0.61494 -3.07362 -0.47513 -0.61494 -3.07362 1.46308 -0.61428 -3.70917 -0.32469 
-0.61428 -2.64998 1.31264 -0.61313 -3.49203 -0.4299 -0.61313 -2.86711 1.41785 
-0.61006 -3.59573 -0.38883 -0.61006 -2.76341 1.37678 -0.60909 -3.80783 -0.25318 
-0.60909 -2.55132 1.24113 -0.60327 -4.15704 0.49398 -0.60314 -3.33864 -0.47049 
-0.60314 -3.0205 -0.47049 -0.60314 -3.0205 1.45844 -0.60276 -4.15469 0.42465 
-0.60276 -4.15469 0.5633 -0.6006 -4.14788 0.35636 -0.59885 -3.90026 -0.16777 
-0.59885 -2.45889 1.15572 -0.59787 -4.09184 0.13978 -0.59787 -2.2673 0.84817 
-0.59745 -4.13651 0.28871 -0.59625 -4.11906 0.21881 -0.59584 -4.06092 0.06766 
-0.59584 -2.29822 0.92029 -0.59182 -4.02332 -0.00426 -0.59182 -2.33583 0.99221 
-0.59099 -3.39108 -0.46297 -0.59099 -2.96807 -0.46297 -0.59099 -2.96807 1.45092 
-0.58728 -3.98038 -0.07228 -0.58728 -3.17957 -0.48681 -0.58728 -3.17957 1.47476 
-0.58728 -2.37877 1.06023 -0.57911 -3.76574 -0.29436 -0.57911 -2.59341 1.28231 
-0.57777 -3.44203 -0.45296 -0.57777 -2.91712 -0.45296 -0.57777 -2.91712 1.44091 
-0.57672 -3.65668 -0.36528 -0.57672 -2.70247 1.35323 -0.57664 -3.2328 -0.48742 
-0.57664 -3.2328 1.47537 -0.57664 -3.12635 -0.48742 -0.57664 -3.12635 1.47537 
-0.57603 -3.54757 -0.4175 -0.57603 -2.81157 1.40545 -0.5713 -3.86127 -0.2154 
-0.5713 -2.49788 1.20335 -0.56734 -4.1635 0.45927 -0.56734 -4.1635 0.52868 
-0.56667 -4.15875 0.39021 -0.56547 -3.28586 -0.48515 -0.56547 -3.28586 1.4731 
-0.56547 -3.07328 -0.48515 -0.56547 -3.07328 1.4731 -0.56449 -4.08215 0.09942 
-0.56449 -2.277 0.88853 -0.564 -4.1496 0.32216 -0.56357 -4.11245 0.17718 
-0.56332 -4.1346 0.25181 -0.56143 -4.0477 0.02738 -0.56143 -2.31145 0.96057 
-0.56124 -3.94675 -0.12478 -0.56124 -2.41239 1.11273 -0.5575 -4.00739 -0.04212 
-0.5575 -2.35176 1.03007 -0.55378 -3.33861 -0.47998 -0.55378 -3.02053 -0.47998
[truncated: 11,309,900 more chars]
