# Supplementary material for: Visualizing electron delocalization in contorted polycyclic aromatic hydrocarbons
Source: Chem Sci. 2021 Sep 8;12(39):13092–100. doi: 10.1039/d1sc03368a (PMC8513938; doi:10.1039/d1sc03368a)
Supplement: SC-012-D1SC03368A-s018 [file SC-012-D1SC03368A-s018.vtk]

# vtk DataFile Version 5.1
vtk output
ASCII
DATASET POLYDATA
POINTS 164540 double
2.85185 1.61468 -0.48043 2.85646 1.46623 -0.55052 2.86411 1.02481 -0.54279 
2.86411 1.51416 -0.54279 2.86487 1.66538 -0.4643 2.86586 1.75912 -0.3877 
2.87339 0.97724 -0.53328 2.87339 1.56173 -0.53328 2.8771 1.26948 -0.6006 
2.87795 1.22042 -0.59975 2.87795 1.31855 -0.59975 2.87937 1.71014 -0.44939 
2.8805 1.17147 -0.59719 2.8805 1.3675 -0.59719 2.8805 1.3675 0.81021 
2.88402 1.8023 -0.36872 2.88433 0.93061 -0.52226 2.88433 1.60836 -0.52226 
2.88475 1.12275 -0.59294 2.88475 1.12275 0.80596 2.88475 1.41621 -0.59294 
2.88475 1.41621 0.80596 2.89068 1.07439 -0.58701 2.89068 1.07439 0.80003 
2.89068 1.46457 -0.58701 2.89068 1.46457 0.80003 2.89558 0.78514 0.64615 
2.89558 1.75383 -0.43313 2.89692 0.87964 -0.50641 2.89692 0.87964 0.71943 
2.89692 1.65933 -0.50641 2.89829 1.0265 -0.57941 2.89829 1.0265 0.79243 
2.89829 1.51246 -0.57941 2.89829 1.51246 0.79243 2.90755 0.9792 -0.57015 
2.90755 0.9792 0.78317 2.90755 1.55977 -0.57015 2.91124 0.83488 0.70505 
2.91124 1.70409 -0.49203 2.91265 1.26948 -0.63444 2.91265 1.26948 0.84746 
2.91336 1.79723 -0.4145 2.91354 1.22036 -0.63363 2.91354 1.22036 0.84665 
2.91354 1.31861 -0.63363 2.91354 1.31861 0.84665 2.91625 1.17111 -0.63117 
2.91625 1.17111 0.84419 2.91625 1.36786 -0.63117 2.91625 1.36786 0.84419 
2.91843 0.93259 -0.55926 2.91843 0.93259 0.77228 2.91843 1.60637 -0.55926 
2.92057 1.12234 -0.62693 2.92057 1.12234 0.83995 2.92057 1.41662 -0.62693 
2.92057 1.41662 0.83995 2.92715 0.79093 0.68897 2.92715 1.74804 -0.47595 
2.92718 1.07273 -0.62123 2.92718 1.07273 0.83425 2.92718 1.46623 -0.62123 
2.92718 1.46623 0.83425 2.93092 0.8868 -0.54677 2.93092 0.8868 0.75979 
2.93092 1.65217 -0.54677 2.93285 1.8393 -0.39453 2.9349 1.02481 -0.61359 
2.9349 1.02481 0.82661 2.9349 1.51416 -0.61359 2.9349 1.51416 0.82661 
2.94441 0.97724 -0.60431 2.94441 0.97724 0.81733 2.94441 1.56173 -0.60431 
2.94452 0.74838 0.67154 2.94452 1.79058 -0.45852 2.94499 0.84193 0.74573 
2.94499 1.69704 -0.53271 2.94981 1.26948 -0.6665 2.94981 1.26948 0.87952 
2.95095 1.22018 -0.66586 2.95095 1.22018 0.87888 2.95095 1.31879 -0.66586 
2.95095 1.31879 0.87888 2.95363 1.171 -0.66335 2.95363 1.171 0.87637 
2.95363 1.36797 -0.66335 2.95363 1.36797 0.87637 2.95544 0.93061 -0.59336 
2.95544 0.93061 0.80638 2.95544 1.60836 -0.59336 2.95868 1.1211 -0.65946 
2.95868 1.1211 0.87248 2.95868 1.41787 -0.65946 2.95868 1.41787 0.87248 
2.96059 0.79809 0.73012 2.96059 1.74088 -0.5171 2.96364 1.83301 -0.43878 
2.96532 1.07157 -0.65363 2.96532 1.07157 0.86665 2.96532 1.4674 -0.65363 
2.96532 1.4674 0.86665 2.97129 0.87964 -0.58077 2.97129 0.87964 0.79379 
2.97129 1.65933 -0.58077 2.97337 1.02349 -0.64606 2.97337 1.02349 0.85908 
2.97337 1.51548 -0.64606 2.97337 1.51548 0.85908 2.9777 0.75538 0.71302 
2.9777 1.78359 -0.5 2.9829 0.97601 -0.63667 2.9829 0.97601 0.84969 
2.9829 1.56295 -0.63667 2.98393 1.87289 -0.41844 2.98567 0.83488 -0.56645 
2.98567 0.83488 0.77947 2.98567 1.70409 -0.56645 2.9885 1.26948 -0.6967 
2.9885 1.26948 0.90972 2.98971 1.22012 -0.69607 2.98971 1.22012 0.90909 
2.98971 1.31885 -0.69607 2.98971 1.31885 0.90909 2.99339 1.17018 -0.69416 
2.99339 1.17018 0.90718 2.99339 1.36879 -0.69416 2.99339 1.36879 0.90718 
2.99627 0.71391 0.69445 2.99627 1.82505 -0.48143 2.99727 0.92428 -0.62584 
2.99727 0.92428 0.83886 2.99727 1.61468 -0.62584 2.99857 1.12023 -0.6902 
2.99857 1.12023 0.90322 2.99857 1.41874 -0.6902 2.99857 1.41874 0.90322 
3.00174 0.79093 0.76357 3.00174 1.74804 -0.55055 3.00501 1.0709 -0.68412 
3.00501 1.0709 0.89714 3.00501 1.46807 -0.68412 3.00501 1.46807 0.89714 
3.01318 1.02279 -0.67648 3.01318 1.02279 0.8895 3.01318 1.51618 -0.67648 
3.01318 1.51618 0.8895 3.01339 0.87359 -0.61282 3.01339 0.87359 0.82584 
3.01339 1.66538 -0.61282 3.01625 1.86518 -0.46144 3.01917 0.74838 0.7462 
3.01917 1.79058 -0.53318 3.02625 0.97058 -0.66766 3.02625 0.97058 0.88068 
3.02625 1.56839 -0.66766 3.02625 1.56839 0.88068 3.0283 0.82883 -0.59833 
3.0283 0.82883 0.81135 3.0283 1.71014 -0.59833 3.02863 1.26948 -0.72496 
3.02863 1.26948 0.93798 3.03094 1.21948 -0.725 3.03094 1.21948 0.93802 
3.03094 1.31949 -0.725 3.03094 1.31949 0.93802 3.03464 1.16961 -0.72295 
3.03464 1.16961 0.93597 3.03464 1.36936 -0.72295 3.03464 1.36936 0.93597 
3.0376 1.90388 -0.44009 3.03891 0.70596 0.72707 3.03891 1.83301 -0.51405 
3.03971 1.11998 -0.71882 3.03971 1.11998 0.93184 3.03971 1.41899 -0.71882 
3.03971 1.41899 0.93184 3.04101 0.91897 -0.65643 3.04101 0.91897 0.86945 
3.04101 1.62 -0.65643 3.04456 0.78514 0.79513 3.04456 1.75383 -0.58211 
3.04615 1.07073 -0.71263 3.04615 1.07073 0.92565 3.04615 1.46824 -0.71263 
3.04615 1.46824 0.92565 3.05711 0.86866 -0.64283 3.05711 0.86866 0.85585 
3.05711 1.67031 -0.64283 3.05789 1.01799 -0.70574 3.05789 1.01799 0.91876 
3.05789 1.52098 -0.70574 3.05789 1.52098 0.91876 3.05925 1.87289 -0.49376 
3.06027 1.94104 -0.41742 3.0632 0.74173 0.77736 3.0632 1.79723 -0.56434 
3.0701 1.26948 -0.75122 3.0701 1.26948 0.96424 3.0712 0.966 -0.69644 
3.0712 0.966 0.90946 3.0712 1.57297 -0.69644 3.0712 1.57297 0.90946 
3.07232 0.82403 -0.62803 3.07232 0.82403 0.84105 3.07232 1.71494 -0.62803 
3.07252 1.21943 -0.7512 3.07252 1.21943 0.96422 3.07252 1.31954 -0.7512 
3.07252 1.31954 0.96422 3.07644 1.16926 -0.74914 3.07644 1.16926 0.96216 
3.07644 1.3697 -0.74914 3.07644 1.3697 0.96216 3.08113 1.91152 -0.47203 
3.08163 1.11959 -0.74493 3.08163 1.11959 0.95795 3.08163 1.41937 -0.74493 
3.08163 1.41937 0.95795 3.08316 0.69967 0.75787 3.08316 1.8393 -0.54485 
3.08602 0.91491 -0.68475 3.08602 0.91491 0.89777 3.08602 1.62406 -0.68475 
3.08999 0.77985 -0.61183 3.08999 0.77985 0.82485 3.08999 1.75912 -0.61183 
3.09276 1.0673 -0.7406 3.09276 1.0673 0.95362 3.09276 1.47167 -0.7406 
3.09276 1.47167 0.95362 3.10233 0.86487 -0.67072 3.10233 0.86487 0.88374 
3.10233 1.6741 -0.67072 3.10408 0.65995 0.73734 3.10408 1.87902 -0.52432 
3.10415 1.94838 -0.44906 3.10485 1.01461 -0.73329 3.10485 1.01461 0.94631 
3.10485 1.52435 -0.73329 3.10485 1.52435 0.94631 3.10898 0.73667 0.8067 
3.10898 1.8023 -0.59368 3.11281 1.26948 -0.77541 3.11281 1.26948 0.98843 
3.11555 1.21926 -0.77544 3.11555 1.21926 0.98846 3.11555 1.31971 -0.77544 
3.11555 1.31971 0.98846 3.11867 0.96242 -0.72354 3.11867 0.96242 0.93656 
3.11867 1.57654 -0.72354 3.11867 1.57654 0.93656 3.11902 0.81988 -0.65603 
3.11902 0.81988 0.86905 3.11902 1.71909 -0.65603 3.11948 1.16917 -0.77324 
3.11948 1.16917 0.98626 3.11948 1.3698 -0.77324 3.11948 1.3698 0.98626 
3.12616 1.91725 -0.50225 3.12889 0.69506 0.78674 3.12889 1.84391 -0.57372 
3.1295 1.1166 -0.77091 3.1295 1.1166 0.98393 3.1295 1.42237 -0.77091 
3.1295 1.42237 0.98393 3.13385 0.91146 -0.71141 3.13385 0.91146 0.92443 
3.13385 1.62751 -0.71141 3.13385 1.62751 0.92443 3.13689 0.77602 -0.63941 
3.13689 0.77602 0.85243 3.13689 1.76295 -0.63941 3.14082 1.06447 -0.76606 
3.14082 1.06447 0.97908 3.14082 1.4745 -0.76606 3.14082 1.4745 0.97908 
3.14891 0.86222 -0.6964 3.14891 0.86222 0.90942 3.14891 1.67674 -0.6964 
3.15013 0.65561 0.76586 3.15013 1.88336 -0.55284 3.15353 1.01173 -0.75841 
3.15353 1.01173 0.97143 3.15353 1.52724 -0.75841 3.15353 1.52724 0.97143 
3.15588 0.7334 0.83394 3.15588 1.80557 -0.62092 3.15665 1.26948 -0.79748 
3.15665 1.26948 1.0105 3.1595 1.21921 -0.79743 3.1595 1.21921 1.01045 
3.1595 1.31976 -0.79743 3.1595 1.31976 1.01045 3.16264 1.97254 -0.4662 
3.16591 0.8174 -0.6813 3.16591 0.8174 0.89432 3.16591 1.72157 -0.6813 
3.16753 0.95977 -0.74816 3.16753 0.95977 0.96118 3.16753 1.5792 -0.74816 
3.16753 1.5792 0.96118 3.16865 1.16666 -0.79723 3.16865 1.16666 1.01025 
3.16865 1.37231 -0.79723 3.16865 1.37231 1.01025 3.17596 0.69213 0.81362 
3.17596 1.84683 -0.6006 3.17899 1.1141 -0.79441 3.17899 1.1141 1.00743 
3.17899 1.42487 -0.79441 3.17899 1.42487 1.00743 3.18156 0.90974 -0.73519 
3.18156 0.90974 0.94821 3.18156 1.62923 -0.73519 3.18156 1.62923 0.94821 
3.18424 0.77351 -0.66423 3.18424 0.77351 0.87725 3.18424 1.76545 -0.66423 
3.18566 1.94021 -0.51902 3.19021 1.06224 -0.78893 3.19021 1.06224 1.00195 
3.19021 1.47672 -0.78893 3.19021 1.47672 1.00195 3.19673 0.86074 -0.7198 
3.19673 0.86074 0.93282 3.19673 1.67823 -0.7198 3.20152 1.26948 -0.81737 
3.20152 1.26948 1.03039 3.20152 2.02383 -0.42689 3.20323 1.00958 -0.78079 
3.20323 1.00958 0.99381 3.20323 1.52939 -0.78079 3.20323 1.52939 0.99381 
3.20353 0.73113 -0.64533 3.20353 0.73113 0.85835 3.20353 1.80784 -0.64533 
3.20976 1.2169 -0.81925 3.20976 1.2169 1.03227 3.20976 1.32207 -0.81925 
3.20976 1.32207 1.03227 3.21037 0.63364 0.78175 3.21037 1.90533 -0.56873 
3.21426 0.81601 -0.70435 3.21426 0.81601 0.91737 3.21426 1.72296 -0.70435 
3.21641 0.95903 -0.77004 3.21641 0.95903 0.98306 3.21641 1.57994 -0.77004 
3.21641 1.57994 0.98306 3.21907 1.16447 -0.8185 3.21907 1.16447 1.03152 
3.21907 1.3745 -0.8185 3.21907 1.3745 1.03152 3.22342 1.99361 -0.48126 
3.22941 1.11233 -0.81513 3.22941 1.11233 1.02815 3.22941 1.42664 -0.81513 
3.22941 1.42664 1.02815 3.23068 0.90908 -0.7567 3.23068 0.90908 0.96972 
3.23068 1.62989 -0.7567 3.23068 1.62989 0.96972 3.23274 0.77243 -0.68684 
3.23274 0.77243 0.89986 3.23274 1.76654 -0.68684 3.23826 0.67242 0.83028 
3.23826 1.86654 -0.61726 3.24076 1.06064 -0.80915 3.24076 1.06064 1.02217 
3.24076 1.47833 -0.80915 3.24076 1.47833 1.02217 3.24565 0.86041 -0.74086 
3.24565 0.86041 0.95388 3.24565 1.67856 -0.74086 3.24565 1.67856 0.95388 
3.24688 0.57872 0.74608 3.24688 1.96025 -0.53306 3.24731 1.26948 -0.83503 
3.24731 1.26948 1.04805 3.25308 1.00954 -0.80057 3.25308 1.00954 1.01359 
3.25308 1.52943 -0.80057 3.25308 1.52943 1.01359 3.25577 1.21686 -0.83655 
3.25577 1.21686 1.04957 3.25577 1.32211 -0.83655 3.25577 1.32211 1.04957 
3.26276 2.04265 -0.4402 3.26345 0.81586 -0.72496 3.26345 0.81586 0.93798 
3.26345 1.72311 -0.72496 3.26542 1.16417 -0.83545 3.26542 1.16417 1.04847 
3.26542 1.3748 -0.83545 3.26542 1.3748 1.04847 3.26634 0.95918 -0.78941 
3.26634 0.95918 1.00243 3.26634 1.57979 -0.78941 3.26634 1.57979 1.00243 
3.26658 0.71242 -0.66082 3.26658 0.71242 0.87384 3.26658 1.82655 -0.66082 
3.27379 0.61556 0.79646 3.27379 1.92341 -0.58344 3.27598 1.11204 -0.83168 
3.27598 1.11204 1.0447 3.27598 1.42693 -0.83168 3.27598 1.42693 1.0447 
3.2805 0.9097 -0.77571 3.2805 0.9097 0.98873 3.2805 1.62927 -0.77571 
3.2805 1.62927 0.98873 3.28529 2.01129 -0.4938 3.28827 1.05922 -0.82527 
3.28827 1.05922 1.03829 3.28827 1.47975 -0.82527 3.28827 1.47975 1.03829 
3.29048 2.07244 -0.41213 3.29392 1.26948 -0.85043 3.29392 1.26948 1.06345 
3.29553 0.86124 -0.75952 3.29553 0.86124 0.97254 3.29553 1.67773 -0.75952 
3.29553 1.67773 0.97254 3.29676 0.75497 -0.70136 3.29676 0.75497 0.91438 
3.29676 1.78399 -0.70136 3.30082 1.00819 -0.81621 3.30082 1.00819 1.02923 
3.30082 1.53077 -0.81621 3.30082 1.53077 1.02923 3.30214 0.65543 0.84365 
3.30214 1.88354 -0.63063 3.30283 1.21673 -0.85164 3.30283 1.21673 1.06466 
3.30283 1.32223 -0.85164 3.30283 1.32223 1.06466 3.31158 0.56212 0.75867 
3.31158 1.97685 -0.54565 3.31255 1.16414 -0.8501 3.31255 1.16414 1.06312 
3.31255 1.37483 -0.8501 3.31255 1.37483 1.06312 3.31446 0.9577 -0.80455 
3.31446 0.9577 1.01757 3.31446 1.58126 -0.80455 3.31446 1.58126 1.01757 
3.31992 2.10063 -0.38273 3.32415 1.111 -0.84599 3.32415 1.111 1.05901 
3.32415 1.42797 -0.84599 3.32415 1.42797 1.05901 3.32538 2.05816 -0.45117 
3.32813 0.7993 -0.7381 3.32813 0.7993 0.95112 3.32813 1.73966 -0.7381 
3.32813 1.73966 0.95112 3.32885 0.90836 -0.79036 3.32885 0.90836 1.00338 
3.32885 1.63061 -0.79036 3.32885 1.63061 1.00338 3.33158 0.69641 0.88611 
3.33158 1.84255 -0.67309 3.33652 1.05834 -0.83904 3.33652 1.05834 1.05206 
3.33652 1.48063 -0.83904 3.33652 1.48063 1.05206 3.33914 0.60021 0.80795 
3.33914 1.93876 -0.59493 3.34122 1.26948 -0.86352 3.34122 1.26948 1.07654 
3.34955 1.0073 -0.82955 3.34955 1.0073 1.04257 3.34955 1.53166 -0.82955 
3.34955 1.53166 1.04257 3.35032 1.21669 -0.86432 3.35032 1.21669 1.07734 
3.35032 1.32227 -0.86432 3.35032 1.32227 1.07734 3.35093 2.02588 -0.50459 
3.35469 2.08672 -0.42211 3.36145 1.16353 -0.86259 3.36145 1.16353 1.07561 
3.36145 1.37544 -0.86259 3.36145 1.37544 1.07561 3.36211 0.73989 0.92517 
3.36211 1.79908 -0.71215 3.36326 0.95702 -0.81737 3.36326 0.95702 1.03039 
3.36326 1.58194 -0.81737 3.36326 1.58194 1.03039 3.36633 0.85333 -0.7763 
3.36633 0.85333 0.98932 3.36633 1.68564 -0.7763 3.36633 1.68564 0.98932 
3.3673 0.64123 0.85367 3.3673 1.89774 -0.64065 3.37326 1.11041 -0.85796 
3.37326 1.11041 1.07098 3.37326 1.42855 -0.85796 3.37326 1.42855 1.07098 
3.37754 0.5488 0.76825 3.37754 1.99017 -0.55523 3.38457 2.11323 -0.39173 
3.3854 1.05798 -0.85043 3.3854 1.05798 1.06345 3.3854 1.48099 -0.85043 
3.3854 1.48099 1.06345 3.38911 1.26948 -0.87428 3.38911 1.26948 1.0873 
3.38911 2.07029 -0.45975 3.39728 0.68332 0.89484 3.39728 1.85565 -0.68182 
3.39862 1.00703 -0.84042 3.39862 1.00703 1.05344 3.39862 1.53194 -0.84042 
3.39862 1.53194 1.05344 3.39967 0.79238 -0.75275 3.39967 0.79238 0.96577 
3.39967 1.74659 -0.75275 3.39967 1.74659 0.96577 3.39975 1.21626 -0.87489 
3.39975 1.21626 1.08791 3.39975 1.32271 -0.87489 3.39975 1.32271 1.08791 
3.40036 0.90149 -0.80496 3.40036 0.90149 1.01798 3.40036 1.63748 -0.80496 
3.40036 1.63748 1.01798 3.40509 0.58779 0.81588 3.40509 1.95118 -0.60286 
3.41092 1.1632 -0.87261 3.41092 1.1632 1.08563 3.41092 1.37577 -0.87261 
3.41092 1.37577 1.08563 3.41496 2.13761 -0.36009 3.41515 0.5023 0.72526 
3.41515 2.03666 -0.51224 3.41889 2.0973 -0.42958 3.42261 1.11044 -0.86745 
3.42261 1.11044 1.08047 3.42261 1.42852 -0.86745 3.42261 1.42852 1.08047 
3.43345 0.62988 0.86029 3.43345 1.90909 -0.64727 3.43463 0.73365 0.93748 
3.43463 1.80532 -0.72446 3.43463 1.80532 0.93748 3.43477 1.05816 -0.85942 
3.43477 1.05816 1.07244 3.43477 1.48081 -0.85942 3.43477 1.48081 1.07244 
3.43563 0.9515 -0.82987 3.43563 0.9515 1.04289 3.43563 1.58747 -0.82987 
3.43563 1.58747 1.04289 3.43747 1.26948 -0.88267 3.43747 1.26948 1.09569 
3.43831 0.84765 -0.78835 3.43831 0.84765 1.00137 3.43831 1.69132 -0.78835 
3.43831 1.69132 1.00137 3.44247 0.53959 0.77522 3.44247 1.99938 -0.5622 
3.44577 2.1598 -0.32727 3.44826 1.21623 -0.88277 3.44826 1.21623 1.09579 
3.44826 1.32274 -0.88277 3.44826 1.32274 1.09579 3.44929 2.12233 -0.39792 
3.45368 2.079 -0.4659 3.45973 1.16292 -0.87997 3.45973 1.16292 1.09299 
3.45973 1.37605 -0.87997 3.45973 1.37605 1.09299 3.47038 0.67841 0.90506 
3.47038 1.86056 -0.69204 3.47042 0.57987 0.8217 3.47042 1.95909 -0.60868 
3.47153 1.00232 -0.85053 3.47153 1.00232 1.06355 3.47153 1.53665 -0.85053 
3.47153 1.53665 1.06355 3.47157 1.11019 -0.87428 3.47157 1.11019 1.0873 
3.47157 1.42877 -0.87428 3.47157 1.42877 1.0873 3.47283 0.78767 0.97568 
3.47283 1.7513 -0.76266 3.47283 1.7513 0.97568 3.47331 0.89686 -0.81482 
3.47331 0.89686 1.02784 3.47331 1.64211 -0.81482 3.47331 1.64211 1.02784 
3.48004 2.14502 -0.36528 3.48061 0.49498 0.73054 3.48061 2.04399 -0.51752 
3.48401 2.10444 -0.43461 3.48619 1.26948 -0.88867 3.48619 1.26948 1.10169 
3.49739 1.21612 -0.88828 3.49739 1.21612 1.1013 3.49739 1.32285 -0.88828 
3.49739 1.32285 1.1013 3.50795 0.73032 0.94525 3.50795 1.80865 -0.73223 
3.50795 1.80865 0.94525 3.50801 0.53356 0.77927 3.50801 2.00541 -0.56625 
3.50861 0.62434 0.86682 3.50861 1.91463 -0.6538 3.5088 0.9477 -0.8373 
3.5088 0.9477 1.05032 3.5088 1.59127 -0.8373 3.5088 1.59127 1.05032 
3.50884 1.16291 -0.88493 3.50884 1.16291 1.09795 3.50884 1.37606 -0.88493 
3.50884 1.37606 1.09795 3.50928 1.05636 -0.86764 3.50928 1.05636 1.08066 
3.50928 1.48261 -0.86764 3.50928 1.48261 1.08066 3.51106 0.84422 1.00862 
3.51106 1.69474 -0.7956 3.51106 1.69474 1.00862 3.51459 2.12776 -0.40194 
3.51482 2.16629 -0.33043 3.5188 0.45474 0.68262 3.5188 2.08423 -0.4696 
3.53514 1.26948 -0.89229 3.53514 1.26948 1.10531 3.54597 0.67467 0.90947 
3.54597 1.8643 -0.69645 3.54597 1.8643 0.90947 3.54597 0.78532 0.98065 
3.54597 1.75365 -0.76763 3.54597 1.75365 0.98065 3.546 0.57613 0.8261 
3.546 1.96283 -0.61308 3.54601 0.49119 0.73325 3.54601 2.04778 -0.52023 
3.54642 1.00111 -0.85606 3.54642 1.00111 1.06908 3.54642 1.53786 -0.85606 
3.54642 1.53786 1.06908 3.54642 0.89454 1.03279 3.54642 1.64443 -0.81977 
3.54642 1.64443 1.03279 3.54644 1.10899 -0.8798 3.54644 1.10899 1.09282 
3.54644 1.42998 -0.8798 3.54644 1.42998 1.09282 3.54644 1.21608 -0.89135 
3.54644 1.21608 1.10437 3.54644 1.32289 -0.89135 3.54644 1.32289 1.10437 
3.54934 2.18561 -0.29287 3.54935 2.14937 -0.36739 3.54935 2.10806 -0.43716 
3.5842 0.53141 0.78123 3.5842 0.62249 0.869 3.5842 0.72875 0.9477 
3.5842 0.84308 1.01104 3.5842 0.94678 -0.83999 3.5842 0.94678 1.05301 
3.5842 1.05576 -0.87038 3.5842 1.05576 1.0834 3.5842 1.16261 -0.88776 
3.5842 1.16261 1.10078 3.5842 1.26948 -0.89349 3.5842 1.26948 1.10651 
3.5842 1.37636 -0.88776 3.5842 1.37636 1.10078 3.5842 1.48321 -0.87038 
3.5842 1.48321 1.0834 3.5842 1.59219 -0.83999 3.5842 1.59219 1.05301 
3.5842 1.69589 -0.79802 3.5842 1.69589 1.01104 3.5842 1.81022 -0.73468 
3.5842 1.81022 0.9477 3.5842 1.91648 -0.65598 3.5842 2.00755 -0.56821 
3.5842 2.08598 -0.47084 3.5842 2.12984 -0.40318 3.5842 2.16846 -0.33149 
3.61906 2.10806 -0.43716 3.61906 2.14937 -0.36739 3.62196 1.21608 -0.89135 
3.62196 1.21608 1.10437 3.62196 1.32289 -0.89135 3.62196 1.32289 1.10437 
3.62197 1.10899 -0.8798 3.62197 1.10899 1.09282 3.62197 1.42998 -0.8798 
3.62197 1.42998 1.09282 3.62199 0.89454 1.03279 3.62199 1.64443 -0.81977 
3.62199 1.64443 1.03279 3.62199 1.00111 -0.85606 3.62199 1.00111 1.06908 
3.62199 1.53786 -0.85606 3.62199 1.53786 1.06908 3.6224 0.49119 0.73325 
3.6224 2.04778 -0.52023 3.6224 0.57613 0.8261 3.6224 1.96283 -0.61308 
3.62244 0.78532 0.98065 3.62244 1.75365 -0.76763 3.62244 1.75365 0.98065 
3.62244 0.67467 0.90947 3.62244 1.8643 -0.69645 3.62244 1.8643 0.90947 
3.63327 1.26948 -0.89229 3.63327 1.26948 1.10531 3.64961 2.08423 -0.4696 
3.65359 2.16629 -0.33043 3.65381 2.12776 -0.40194 3.65735 0.84422 1.00862 
3.65735 1.69474 -0.7956 3.65735 1.69474 1.00862 3.65913 1.05636 -0.86764 
3.65913 1.05636 1.08066 3.65913 1.48261 -0.86764 3.65913 1.48261 1.08066 
3.65956 1.16291 -0.88493 3.65956 1.16291 1.09795 3.65956 1.37606 -0.88493 
3.65956 1.37606 1.09795 3.6596 0.9477 1.05032 3.6596 1.59127 -0.8373 
3.6596 1.59127 1.05032 3.6598 0.62434 0.86682 3.6598 1.91463 -0.6538 
3.6604 0.53356 0.77927 3.6604 2.00541 -0.56625 3.66045 0.73032 0.94525 
3.66045 1.80865 -0.73223 3.66045 1.80865 0.94525 3.67102 1.21612 -0.88828 
3.67102 1.21612 1.1013 3.67102 1.32285 -0.88828 3.67102 1.32285 1.1013 
3.68222 1.26948 -0.88867 3.68222 1.26948 1.10169 3.6844 2.10444 -0.43461 
3.6878 2.04399 -0.51752 3.68837 2.14502 -0.36528 3.69509 0.89686 1.02784 
3.69509 1.64211 -0.81482 3.69509 1.64211 1.02784 3.69558 0.78767 0.97568 
3.69558 1.7513 -0.76266 3.69558 1.7513 0.97568 3.69684 1.11019 -0.87428 
3.69684 1.11019 1.0873 3.69684 1.42877 -0.87428 3.69684 1.42877 1.0873 
3.69687 1.00232 -0.85053 3.69687 1.00232 1.06355 3.69687 1.53665 -0.85053 
3.69687 1.53665 1.06355 3.69798 0.57987 0.8217 3.69798 1.95909 -0.60868 
3.69803 0.67841 0.90506 3.69803 1.86056 -0.69204 3.70868 1.16292 -0.87997 
3.70868 1.16292 1.09299 3.70868 1.37605 -0.87997 3.70868 1.37605 1.09299 
3.71473 2.079 -0.4659 3.71911 2.12233 -0.39792 3.72015 1.21623 -0.88277 
3.72015 1.21623 1.09579 3.72015 1.32274 -0.88277 3.72015 1.32274 1.09579 
3.72594 0.53959 0.77522 3.72594 1.99938 -0.5622 3.7301 0.84765 1.00137 
3.7301 1.69132 -0.78835 3.7301 1.69132 1.00137 3.73093 1.26948 -0.88267 
3.73093 1.26948 1.09569 3.73278 0.9515 1.04289 3.73278 1.58747 -0.82987 
3.73278 1.58747 1.04289 3.73363 1.05816 -0.85942 3.73363 1.05816 1.07244 
3.73363 1.48081 -0.85942 3.73363 1.48081 1.07244 3.73378 0.73365 0.93748 
3.73378 1.80532 -0.72446 3.73378 1.80532 0.93748 3.73496 0.62988 0.86029 
3.73496 1.90909 -0.64727 3.7458 1.11044 -0.86745 3.7458 1.11044 1.08047 
3.7458 1.42852 -0.86745 3.7458 1.42852 1.08047 3.74952 2.0973 -0.42958 
3.75326 2.03666 -0.51224 3.75748 1.1632 -0.87261 3.75748 1.1632 1.08563 
3.75748 1.37577 -0.87261 3.75748 1.37577 1.08563 3.76332 0.58779 0.81588 
3.76332 1.95118 -0.60286 3.76805 0.90149 1.01798 3.76805 1.63748 -0.80496 
3.76805 1.63748 1.01798 3.76866 1.21626 -0.87489 3.76866 1.21626 1.08791 
3.76866 1.32271 -0.87489 3.76866 1.32271 1.08791 3.76874 0.79238 0.96577 
3.76874 1.74659 -0.75275 3.76874 1.74659 0.96577 3.76979 1.00703 1.05344 
3.76979 1.53194 -0.84042 3.76979 1.53194 1.05344 3.77113 0.68332 0.89484 
3.77113 1.85565 -0.68182 3.77929 1.26948 -0.87428 3.77929 1.26948 1.0873 
3.77929 2.07029 -0.45975 3.78301 1.05798 -0.85043 3.78301 1.05798 1.06345 
3.78301 1.48099 -0.85043 3.78301 1.48099 1.06345 3.78383 2.11323 -0.39173 
3.79087 1.99017 -0.55523 3.79515 1.11041 -0.85796 3.79515 1.11041 1.07098 
3.79515 1.42855 -0.85796 3.79515 1.42855 1.07098 3.80111 0.64123 0.85367 
3.80111 1.89774 -0.64065 3.80207 0.85333 0.98932 3.80207 1.68564 -0.7763 
3.80207 1.68564 0.98932 3.80515 0.95702 1.03039 3.80515 1.58194 -0.81737 
3.80515 1.58194 1.03039 3.8063 0.73989 0.92517 3.8063 1.79908 -0.71215 
3.80695 1.16353 -0.86259 3.80695 1.16353 1.07561 3.80695 1.37544 -0.86259 
3.80695 1.37544 1.07561 3.81372 2.08672 -0.42211 3.81748 2.02588 -0.50459 
3.81809 1.21669 -0.86432 3.81809 1.21669 1.07734 3.81809 1.32227 -0.86432 
3.81809 1.32227 1.07734 3.81885 1.0073 1.04257 3.81885 1.53166 -0.82955 
3.81885 1.53166 1.04257 3.82718 1.26948 -0.86352 3.82718 1.26948 1.07654 
3.82927 0.60021 0.80795 3.82927 1.93876 -0.59493 3.83189 1.05834 1.05206 
3.83189 1.48063 -0.83904 3.83189 1.48063 1.05206 3.83683 0.69641 0.88611 
3.83683 1.84255 -0.67309 3.83956 0.90836 1.00338 3.83956 1.63061 -0.79036 
3.83956 1.63061 1.00338 3.84027 0.7993 0.95112 3.84027 1.73966 -0.7381 
3.84027 1.73966 0.95112 3.84302 2.05816 -0.45117 3.84426 1.111 -0.84599 
3.84426 1.111 1.05901 3.84426 1.42797 -0.84599 3.84426 1.42797 1.05901 
3.85395 0.9577 1.01757 3.85395 1.58126 -0.80455 3.85395 1.58126 1.01757 
3.85585 1.16414 -0.8501 3.85585 1.16414 1.06312 3.85585 1.37483 -0.8501 
3.85585 1.37483 1.06312 3.85683 1.97685 -0.54565 3.86557 1.21673 -0.85164 
3.86557 1.21673 1.06466 3.86557 1.32223 -0.85164 3.86557 1.32223 1.06466 
3.86627 0.65543 0.84365 3.86627 1.88354 -0.63063 3.86759 1.00819 1.02923 
3.86759 1.53077 -0.81621 3.86759 1.53077 1.02923 3.87165 0.75497 0.91438 
3.87165 1.78399 -0.70136 3.87288 0.86124 0.97254 3.87288 1.67773 -0.75952 
3.87288 1.67773 0.97254 3.87449 1.26948 -0.85043 3.87449 1.26948 1.06345 
3.87793 2.07244 -0.41213 3.88014 1.05922 1.03829 3.88014 1.47975 -0.82527 
3.88014 1.47975 1.03829 3.88311 2.01129 -0.4938 3.8879 0.9097 0.98873 
3.8879 1.62927 -0.77571 3.8879 1.62927 0.98873 3.89243 1.11204 1.0447 
3.89243 1.42693 -0.83168 3.89243 1.42693 1.0447 3.89461 1.92341 -0.58344 
3.90183 0.71242 0.87384 3.90183 1.82655 -0.66082 3.90207 0.95918 1.00243 
3.90207 1.57979 -0.78941 3.90207 1.57979 1.00243 3.90298 1.16417 -0.83545 
3.90298 1.16417 1.04847 3.90298 1.3748 -0.83545 3.90298 1.3748 1.04847 
3.90496 0.81586 0.93798 3.90496 1.72311 -0.72496 3.90564 2.04265 -0.4402 
3.91264 1.21686 -0.83655 3.91264 1.21686 1.04957 3.91264 1.32211 -0.83655 
3.91264 1.32211 1.04957 3.91533 1.00954 1.01359 3.91533 1.52943 -0.80057 
3.91533 1.52943 1.01359 3.92109 1.26948 -0.83503 3.92109 1.26948 1.04805 
3.92152 1.96025 -0.53306 3.92276 0.86041 0.95388 3.92276 1.67856 -0.74086 
3.92276 1.67856 0.95388 3.92765 1.06064 1.02217 3.92765 1.47833 -0.80915 
3.92765 1.47833 1.02217 3.93015 0.67242 0.83028 3.93015 1.86654 -0.61726 
3.93567 0.77243 0.89986 3.93567 1.76654 -0.68684 3.93773 0.90908 0.96972 
3.93773 1.62989 -0.7567 3.93773 1.62989 0.96972 3.939 1.11233 1.02815 
3.939 1.42664 -0.81513 3.939 1.42664 1.02815 3.94499 1.99361 -0.48126 
3.94934 1.16447 -0.8185 3.94934 1.16447 1.03152 3.94934 1.3745 -0.8185 
3.94934 1.3745 1.03152 3.952 0.95903 0.98306 3.952 1.57994 -0.77004 
3.952 1.57994 0.98306 3.95415 0.81601 0.91737 3.95415 1.72296 -0.70435 
3.95804 1.90533 -0.56873 3.95864 1.2169 -0.81925 3.95864 1.2169 1.03227 
3.95864 1.32207 -0.81925 3.95864 1.32207 1.03227 3.96488 0.73113 0.85835 
3.96488 1.80784 -0.64533 3.96518 1.00958 0.99381 3.96518 1.52939 -0.78079 
3.96518 1.52939 0.99381 3.96689 1.26948 -0.81737 3.96689 1.26948 1.03039 
3.96689 2.02383 -0.42689 3.97168 0.86074 0.93282 3.97168 1.67823 -0.7198 
3.97168 1.67823 0.93282 3.9782 1.06224 1.00195 3.9782 1.47672 -0.78893 
3.9782 1.47672 1.00195 3.98275 1.94021 -0.51902 3.98417 0.77351 0.87725 
3.98417 1.76545 -0.66423 3.98685 0.90974 0.94821 3.98685 1.62923 -0.73519 
3.98685 1.62923 0.94821 3.98942 1.1141 1.00743 3.98942 1.42487 -0.79441 
3.98942 1.42487 1.00743 3.99245 0.69213 0.81362 3.99245 1.84683 -0.6006 
3.99976 1.16666 1.01025 3.99976 1.37231 -0.79723 3.99976 1.37231 1.01025 
4.00088 0.95977 0.96118 4.00088 1.5792 -0.74816 4.00088 1.5792 0.96118 
4.0025 0.8174 0.89432 4.0025 1.72157 -0.6813 4.00577 1.97254 -0.4662 
4.0089 1.21921 -0.79743 4.0089 1.21921 1.01045 4.0089 1.31976 -0.79743 
4.0089 1.31976 1.01045 4.01176 1.26948 -0.79748 4.01176 1.26948 1.0105 
4.01252 0.7334 0.83394 4.01252 1.80557 -0.62092 4.01488 1.01173 0.97143 
4.01488 1.52724 -0.75841 4.01488 1.52724 0.97143 4.01828 1.88336 -0.55284 
4.01949 0.86222 0.90942 4.01949 1.67674 -0.6964 4.02758 1.06447 0.97908 
4.02758 1.4745 -0.76606 4.02758 1.4745 0.97908 4.03152 0.77602 0.85243 
4.03152 1.76295 -0.63941 4.03456 0.91146 0.92443 4.03456 1.62751 -0.71141 
4.03456 1.62751 0.92443 4.03891 1.1166 0.98393 4.03891 1.42237 -0.77091 
4.03891 1.42237 0.98393 4.03952 1.84391 -0.57372 4.04225 1.91725 -0.50225 
4.04893 1.16917 0.98626 4.04893 1.3698 -0.77324 4.04893 1.3698 0.98626 
4.04938 0.81988 0.86905 4.04938 1.71909 -0.65603 4.04974 0.96242 0.93656 
4.04974 1.57654 -0.72354 4.04974 1.57654 0.93656 4.05286 1.21926 -0.77544 
4.05286 1.21926 0.98846 4.05286 1.31971 -0.77544 4.05286 1.31971 0.98846 
4.0556 1.26948 -0.77541 4.0556 1.26948 0.98843 4.05943 0.73667 0.8067 
4.05943 1.8023 -0.59368 4.06356 1.01461 0.94631 4.06356 1.52435 -0.73329 
4.06356 1.52435 0.94631 4.06425 1.94838 -0.44906 4.06433 1.87902 -0.52432 
4.06608 0.86487 0.88374 4.06608 1.6741 -0.67072 4.07565 1.0673 0.95362 
4.07565 1.47167 -0.7406 4.07565 1.47167 0.95362 4.07842 0.77985 0.82485 
4.07842 1.75912 -0.61183 4.08238 0.91491 0.89777 4.08238 1.62406 -0.68475 
4.08238 1.62406 0.89777 4.08525 1.8393 -0.54485 4.08677 1.11959 0.95795 
4.08677 1.41937 -0.74493 4.08677 1.41937 0.95795 4.08727 1.91152 -0.47203 
4.09197 1.16926 0.96216 4.09197 1.3697 -0.74914 4.09197 1.3697 0.96216 
4.09589 1.21943 0.96422 4.09589 1.31954 -0.7512 4.09589 1.31954 0.96422 
4.09608 0.82403 0.84105 4.09608 1.71494 -0.62803 4.09721 0.966 0.90946 
4.09721 1.57297 -0.69644 4.09721 1.57297 0.90946 4.09831 1.26948 -0.75122 
4.09831 1.26948 0.96424 4.10521 1.79723 -0.56434 4.10814 1.94104 -0.41742 
4.10916 1.87289 -0.49376 4.11052 1.01799 0.91876 4.11052 1.52098 -0.70574 
4.11052 1.52098 0.91876 4.1113 0.86866 0.85585 4.1113 1.67031 -0.64283 
4.12226 1.07073 0.92565 4.12226 1.46824 -0.71263 4.12226 1.46824 0.92565 
4.12384 0.78514 0.79513 4.12384 1.75383 -0.58211 4.1274 0.91897 0.86945 
4.1274 1.62 -0.65643 4.1287 1.11998 0.93184 4.1287 1.41899 -0.71882 
4.1287 1.41899 0.93184 4.1295 1.83301 -0.51405 4.1308 1.90388 -0.44009 
4.13377 1.16961 0.93597 4.13377 1.36936 -0.72295 4.13377 1.36936 0.93597 
4.13746 1.21948 0.93802 4.13746 1.31949 -0.725 4.13746 1.31949 0.93802 
4.13977 1.26948 -0.72496 4.13977 1.26948 0.93798 4.14011 0.82883 0.81135 
4.14011 1.71014 -0.59833 4.14216 0.97058 0.88068 4.14216 1.56839 -0.66766 
4.14216 1.56839 0.88068 4.15502 0.87359 0.82584 4.15522 1.02279 0.8895 
4.15522 1.51618 -0.67648 4.15522 1.51618 0.8895 4.1634 1.0709 0.89714 
4.1634 1.46807 0.89714 4.16984 1.12023 0.90322 4.16984 1.41874 0.90322 
4.17114 0.92428 0.83886 4.17502 1.17018 0.90718 4.17502 1.36879 0.90718 
4.1787 1.22012 0.90909 4.1787 1.31885 -0.69607 4.1787 1.31885 0.90909 
4.1799 1.26948 -0.6967 4.1799 1.26948 0.90972 4.18274 0.83488 0.77947 
4.18551 0.97601 0.84969 4.18551 1.56295 0.84969 4.19504 1.02349 0.85908 
4.19504 1.51548 0.85908 4.19712 0.87964 0.79379 4.20309 1.07157 0.86665 
4.20309 1.4674 0.86665 4.20973 1.1211 0.87248 4.20973 1.41787 0.87248 
4.21297 0.93061 0.80638 4.21478 1.171 0.87637 4.21478 1.36797 0.87637 
4.21746 1.22018 0.87888 4.21746 1.31879 0.87888 4.2186 1.26948 0.87952 
4.22399 0.97724 0.81733 4.22399 1.56173 0.81733 4.23351 1.02481 0.82661 
4.23351 1.51416 0.82661 4.23749 0.8868 0.75979 4.24123 1.07273 0.83425 
4.24123 1.46623 0.83425 4.24784 1.12234 0.83995 4.24784 1.41662 0.83995 
4.24998 0.93259 0.77228 4.25215 1.17111 0.84419 4.25215 1.36786 0.84419 
4.25486 1.22036 0.84665 4.25486 1.31861 0.84665 4.25576 1.26948 0.84746 
4.26086 0.9792 0.78317 4.26086 1.55977 0.78317 4.27012 1.0265 0.79243 
4.27012 1.51246 0.79243 4.27772 1.07439 0.80003 4.27772 1.46457 0.80003 
4.28366 1.12275 0.80596 4.28366 1.41621 0.80596 4.28407 0.93061 0.73528 
4.28791 1.17147 0.81021 4.28791 1.3675 0.81021 4.29046 1.22042 0.81277 
4.29046 1.31855 0.81277 4.29131 1.26948 0.81362 4.29502 0.97724 0.7463 
4.3043 1.02481 0.75581 4.3043 1.51416 0.75581 4.31194 1.07273 0.76354 
4.31194 1.46623 0.76354 4.31765 1.12234 0.77015 4.31765 1.41662 0.77015 
4.32188 1.17111 0.77446 4.32188 1.36786 0.77446 4.32434 1.22036 0.77717 
4.32434 1.31861 0.77717 4.32516 1.26948 0.77807 4.32738 0.97601 0.70781 
4.33678 1.02349 0.71735 4.33678 1.51548 0.71735 4.34434 1.07157 0.7254 
4.34434 1.4674 0.7254 4.35017 1.1211 0.73203 4.35017 1.41787 0.73203 
4.35406 1.171 0.73708 4.35406 1.36797 0.73708 4.35658 1.22018 0.73976 
4.35658 1.31879 0.73976 4.35721 1.26948 0.7409 4.35837 0.97058 0.66447 
4.3672 1.02279 0.67753 4.3672 1.51618 0.67753 4.37483 1.0709 0.68571 
4.37483 1.46807 0.68571 4.38092 1.12023 0.69215 4.38092 1.41874 0.69215 
4.38487 1.17018 0.69733 4.38487 1.36879 0.69733 4.38679 1.22012 0.701 
4.38679 1.31885 0.701 4.38741 1.26948 0.70221 4.39645 1.01799 0.63282 
4.40334 1.07073 0.64457 4.40954 1.11998 0.651 2.1749 -0.00019 -0.70738 
2.1749 -0.00019 0.70683 2.17575 -0.04925 -0.70653 2.17575 -0.04925 0.70598 
2.17575 0.04888 -0.70653 2.17575 0.04888 0.70598 2.17717 -0.44084 0.55563 
2.17717 0.44047 -0.55618 2.1783 -0.0982 -0.70398 2.1783 -0.0982 0.70343 
2.1783 0.09783 -0.70398 2.1783 0.09783 0.70343 2.18213 -0.33906 -0.62904 
2.18213 -0.33906 0.62849 2.18213 0.33869 -0.62904 2.18213 0.33869 0.62849 
2.18255 -0.14692 -0.69973 2.18255 -0.14692 0.69918 2.18255 0.14655 -0.69973 
2.18255 0.14655 0.69918 2.18848 -0.19528 -0.6938 2.18848 -0.19528 0.69324 
2.18848 0.19491 -0.6938 2.18848 0.19491 0.69324 2.19338 -0.48453 0.53936 
2.19338 0.48416 -0.53992 2.19472 -0.39003 0.61264 2.19472 0.38966 -0.61319 
2.19609 -0.24317 -0.68619 2.19609 -0.24317 0.68564 2.19609 0.2428 -0.68619 
2.19609 0.2428 0.68564 2.20534 -0.29047 -0.67694 2.20534 -0.29047 0.67638 
2.20534 0.2901 -0.67694 2.20534 0.2901 0.67638 2.20904 -0.43479 0.59826 
2.20904 0.43442 -0.59881 2.21044 -0.00019 -0.74123 2.21044 -0.00019 0.74068 
2.21134 -0.04931 -0.74041 2.21134 -0.04931 0.73986 2.21134 0.04894 -0.74041 
2.21134 0.04894 0.73986 2.21405 -0.09856 -0.73795 2.21405 -0.09856 0.7374 
2.21405 0.09819 -0.73795 2.21405 0.09819 0.7374 2.21623 -0.33707 -0.66605 
2.21623 -0.33707 0.6655 2.21623 0.3367 -0.66605 2.21623 0.3367 0.6655 
2.21837 -0.14733 -0.73372 2.21837 -0.14733 0.73317 2.21837 0.14696 -0.73372 
2.21837 0.14696 0.73317 2.22494 -0.47874 0.58218 2.22494 0.47837 -0.58274 
2.22498 -0.19693 -0.72802 2.22498 -0.19693 0.72746 2.22498 0.19656 -0.72802 
2.22498 0.19656 0.72746 2.22872 -0.38287 -0.65356 2.22872 -0.38287 0.65301 
2.22872 0.3825 -0.65356 2.22872 0.3825 0.65301 2.2327 -0.24486 -0.72037 
2.2327 -0.24486 0.71982 2.2327 0.24449 -0.72037 2.2327 0.24449 0.71982 
2.24221 -0.29243 -0.71109 2.24221 -0.29243 0.71054 2.24221 0.29206 -0.71109 
2.24221 0.29206 0.71054 2.24232 -0.52128 0.56475 2.24232 0.52091 -0.56531 
2.24279 -0.42774 0.63894 2.24279 0.42737 -0.63949 2.24761 -0.00019 -0.77329 
2.24761 -0.00019 0.77273 2.24875 -0.04949 -0.77265 2.24875 -0.04949 0.7721 
2.24875 0.04912 -0.77265 2.24875 0.04912 0.7721 2.25143 -0.09867 -0.77013 
2.25143 -0.09867 0.76958 2.25143 0.0983 -0.77013 2.25143 0.0983 0.76958 
2.25324 -0.33906 -0.70015 2.25324 -0.33906 0.69959 2.25324 0.33869 -0.70015 
2.25324 0.33869 0.69959 2.25648 -0.14857 -0.76624 2.25648 -0.14857 0.76569 
2.25648 0.1482 -0.76624 2.25648 0.1482 0.76569 2.25839 -0.47158 0.62334 
2.25839 0.47121 -0.62389 2.26312 -0.1981 -0.76041 2.26312 -0.1981 0.75986 
2.26312 0.19773 -0.76041 2.26312 0.19773 0.75986 2.26909 -0.39003 -0.68756 
2.26909 -0.39003 0.68701 2.26909 0.38966 -0.68756 2.26909 0.38966 0.68701 
2.27116 -0.24618 -0.75285 2.27116 -0.24618 0.7523 2.27116 0.24581 -0.75285 
2.27116 0.24581 0.7523 2.2755 -0.51429 0.60623 2.2755 0.51392 -0.60678 
2.2807 -0.29366 -0.74345 2.2807 -0.29366 0.7429 2.2807 0.29329 -0.74345 
2.2807 0.29329 0.7429 2.28347 -0.43479 0.67268 2.28347 0.43442 -0.67324 
2.2863 -0.00019 -0.80348 2.2863 -0.00019 0.80293 2.28751 -0.04955 -0.80286 
2.28751 -0.04955 0.80231 2.28751 0.04918 -0.80286 2.28751 0.04918 0.80231 
2.29119 -0.09949 -0.80095 2.29119 -0.09949 0.80039 2.29119 0.09912 -0.80095 
2.29119 0.09912 0.80039 2.29407 -0.55576 0.58766 2.29407 0.55539 -0.58821 
2.29506 -0.34538 -0.73263 2.29506 -0.34538 0.73208 2.29506 0.34501 -0.73263 
2.29506 0.34501 0.73208 2.29637 -0.14944 -0.79699 2.29637 -0.14944 0.79644 
2.29637 0.14907 -0.79699 2.29637 0.14907 0.79644 2.29954 -0.47874 0.65678 
2.29954 0.47837 -0.65733 2.30281 -0.19877 -0.79091 2.30281 -0.19877 0.79035 
2.30281 0.1984 -0.79091 2.30281 0.1984 0.79035 2.31098 -0.24688 -0.78327 
2.31098 -0.24688 0.78272 2.31098 0.24651 -0.78327 2.31098 0.24651 0.78272 
2.31119 -0.39608 -0.71961 2.31119 -0.39608 0.71906 2.31119 0.39571 -0.71961 
2.31119 0.39571 0.71906 2.31697 -0.52128 0.63941 2.31697 0.52091 -0.63996 
2.32405 -0.29909 -0.77445 2.32405 -0.29909 0.77389 2.32405 0.29872 -0.77445 
2.32405 0.29872 0.77389 2.3261 -0.44084 0.70456 2.3261 0.44047 -0.70511 
2.32643 -0.00019 -0.83175 2.32643 -0.00019 0.83119 2.32874 -0.05019 -0.83178 
2.32874 -0.05019 0.83123 2.32874 0.04982 -0.83178 2.32874 0.04982 0.83123 
2.33244 -0.10006 -0.82974 2.33244 -0.10006 0.82918 2.33244 0.09969 -0.82974 
2.33244 0.09969 0.82918 2.33671 -0.56371 0.62029 2.33671 0.56334 -0.62084 
2.33751 -0.14969 -0.82561 2.33751 -0.14969 0.82506 2.33751 0.14932 -0.82561 
2.33751 0.14932 0.82506 2.33881 -0.3507 -0.76322 2.33881 -0.3507 0.76266 
2.33881 0.35033 -0.76322 2.33881 0.35033 0.76266 2.34236 -0.48453 0.68835 
2.34236 0.48416 -0.6889 2.34395 -0.19894 -0.81942 2.34395 -0.19894 0.81886 
2.34395 0.19857 -0.81942 2.34395 0.19857 0.81886 2.35491 -0.40101 -0.74962 
2.35491 -0.40101 0.74907 2.35491 0.40064 -0.74962 2.35491 0.40064 0.74907 
2.35569 -0.25168 -0.81252 2.35569 -0.25168 0.81197 2.35569 0.25131 -0.81252 
2.35569 0.25131 0.81197 2.361 -0.52794 0.67057 2.361 0.52757 -0.67112 
2.3679 -0.00019 -0.858 2.3679 -0.00019 0.85745 2.369 -0.30367 -0.80322 
2.369 -0.30367 0.80267 2.369 0.3033 -0.80322 2.369 0.3033 0.80267 
2.37012 -0.44564 -0.73481 2.37012 -0.44564 0.73426 2.37012 0.44527 -0.73481 
2.37012 0.44527 0.73426 2.37032 -0.05024 -0.85799 2.37032 -0.05024 0.85744 
2.37032 0.04987 -0.85799 2.37032 0.04987 0.85744 2.37424 -0.10041 -0.85592 
2.37424 -0.10041 0.85537 2.37424 0.10004 -0.85592 2.37424 0.10004 0.85537 
2.37943 -0.15007 -0.85172 2.37943 -0.15007 0.85117 2.37943 0.1497 -0.85172 
2.37943 0.1497 0.85117 2.38096 -0.57 0.65108 2.38096 0.56963 -0.65163 
2.38382 -0.35476 -0.79154 2.38382 -0.35476 0.79098 2.38382 0.35439 -0.79154 
2.38382 0.35439 0.79098 2.38779 -0.48982 0.71807 2.38779 0.48945 -0.71862 
2.39056 -0.20237 -0.84739 2.39056 -0.20237 0.84684 2.39056 0.202 -0.84739 
2.39056 0.202 0.84684 2.40013 -0.4048 -0.7775 2.40013 -0.4048 0.77695 
2.40013 0.40443 -0.7775 2.40013 0.40443 0.77695 2.40188 -0.60972 0.63055 
2.40188 0.60935 -0.6311 2.40265 -0.25505 -0.84007 2.40265 -0.25505 0.83952 
2.40265 0.25468 -0.84007 2.40265 0.25468 0.83952 2.40677 -0.533 0.69991 
2.40677 0.53263 -0.70046 2.41061 -0.00019 -0.8822 2.41061 -0.00019 0.88165 
2.41335 -0.05041 -0.88223 2.41335 -0.05041 0.88168 2.41335 0.05004 -0.88223 
2.41335 0.05004 0.88168 2.41647 -0.30724 -0.83033 2.41647 -0.30724 0.82978 
2.41647 0.30687 -0.83033 2.41647 0.30687 0.82978 2.41682 -0.44979 -0.76281 
2.41682 -0.44979 0.76226 2.41682 0.44942 -0.76281 2.41682 0.44942 0.76226 
2.41728 -0.1005 -0.88003 2.41728 -0.1005 0.87948 2.41728 0.10013 -0.88003 
2.41728 0.10013 0.87948 2.42669 -0.57461 0.67996 2.42669 0.57424 -0.68051 
2.4273 -0.15307 -0.8777 2.4273 -0.15307 0.87715 2.4273 0.1527 -0.8777 
2.4273 0.1527 0.87715 2.43164 -0.35821 -0.8182 2.43164 -0.35821 0.81764 
2.43164 0.35784 -0.8182 2.43164 0.35784 0.81764 2.43469 -0.49365 -0.7462 
2.43469 -0.49365 0.74565 2.43469 0.49328 -0.7462 2.43469 0.49328 0.74565 
2.43862 -0.2052 -0.87285 2.43862 -0.2052 0.8723 2.43862 0.20483 -0.87285 
2.43862 0.20483 0.8723 2.44671 -0.40744 -0.80318 2.44671 -0.40744 0.80263 
2.44671 0.40707 -0.80318 2.44671 0.40707 0.80263 2.44793 -0.61406 0.65907 
2.44793 0.61369 -0.65962 2.45133 -0.25794 -0.8652 2.45133 -0.25794 0.86464 
2.45133 0.25757 -0.8652 2.45133 0.25757 0.86464 2.45368 -0.53627 0.72715 
2.45368 0.5359 -0.72771 2.45445 -0.00019 -0.90427 2.45445 -0.00019 0.90371 
2.4573 -0.05046 -0.90421 2.4573 -0.05046 0.90366 2.4573 0.05009 -0.90421 
2.4573 0.05009 0.90366 2.46371 -0.45227 -0.78809 2.46371 -0.45227 0.78754 
2.46371 0.4519 -0.78809 2.46371 0.4519 0.78754 2.46533 -0.3099 -0.85495 
2.46533 -0.3099 0.8544 2.46533 0.30953 -0.85495 2.46533 0.30953 0.8544 
2.46645 -0.10301 -0.90401 2.46645 -0.10301 0.90346 2.46645 0.10264 -0.90401 
2.46645 0.10264 0.90346 2.47375 -0.57754 0.70683 2.47375 0.57717 -0.70738 
2.47679 -0.15557 -0.9012 2.47679 -0.15557 0.90064 2.47679 0.1552 -0.9012 
2.47679 0.1552 0.90064 2.47935 -0.35993 -0.84197 2.47935 -0.35993 0.84142 
2.47935 0.35956 -0.84197 2.47935 0.35956 0.84142 2.48204 -0.49615 -0.77102 
2.48204 -0.49615 0.77047 2.48204 0.49578 -0.77102 2.48204 0.49578 0.77047 
2.48345 -0.67091 0.62525 2.48345 0.67054 -0.6258 2.48801 -0.20742 -0.89572 
2.48801 -0.20742 0.89517 2.48801 0.20705 -0.89572 2.48801 0.20705 0.89517 
2.49453 -0.40893 -0.82659 2.49453 -0.40893 0.82604 2.49453 0.40856 -0.82659 
2.49453 0.40856 0.82604 2.49932 -0.00019 -0.92416 2.49932 -0.00019 0.9236 
2.50103 -0.26009 -0.88758 2.50103 -0.26009 0.88703 2.50103 0.25972 -0.88758 
2.50103 0.25972 0.88703 2.50133 -0.53854 0.75156 2.50133 0.53817 -0.75212 
2.50756 -0.05277 -0.92603 2.50756 -0.05277 0.92548 2.50756 0.0524 -0.92603 
2.50756 0.0524 0.92548 2.50817 -0.63603 0.67496 2.50817 0.63566 -0.67551 
2.51206 -0.45366 -0.81114 2.51206 -0.45366 0.81059 2.51206 0.45329 -0.81114 
2.51206 0.45329 0.81059 2.51421 -0.31064 -0.87683 2.51421 -0.31064 0.87628 
2.51421 0.31027 -0.87683 2.51421 0.31027 0.87628 2.51687 -0.1052 -0.92529 
2.51687 -0.1052 0.92474 2.51687 0.10483 -0.92529 2.51687 0.10483 0.92474 
2.52721 -0.15734 -0.92192 2.52721 -0.15734 0.92137 2.52721 0.15697 -0.92192 
2.52721 0.15697 0.92137 2.52848 -0.36059 -0.86349 2.52848 -0.36059 0.86293 
2.52848 0.36022 -0.86349 2.52848 0.36022 0.86293 2.53053 -0.49724 -0.79363 
2.53053 -0.49724 0.79308 2.53053 0.49687 -0.79363 2.53053 0.49687 0.79308 
2.53606 -0.59725 0.72349 2.53606 0.59688 -0.72405 2.53856 -0.20903 -0.91593 
2.53856 -0.20903 0.91538 2.53856 0.20866 -0.91593 2.53856 0.20866 0.91538 
2.54345 -0.40926 -0.84765 2.54345 -0.40926 0.84709 2.54345 0.40889 -0.84765 
2.54345 0.40889 0.84709 2.54468 -0.69095 0.6393 2.54468 0.69058 -0.63985 
2.54511 -0.00019 -0.94182 2.54511 -0.00019 0.94127 2.55088 -0.26013 -0.90735 
2.55088 -0.26013 0.9068 2.55088 0.25976 -0.90735 2.55088 0.25976 0.9068 
2.55357 -0.05281 -0.94334 2.55357 -0.05281 0.94278 2.55357 0.05244 -0.94334 
2.55357 0.05244 0.94278 2.56124 -0.45381 -0.83175 2.56124 -0.45381 0.83119 
2.56124 0.45344 -0.83175 2.56124 0.45344 0.83119 2.56322 -0.1055 -0.94224 
2.56322 -0.1055 0.94168 2.56322 0.10513 -0.94224 2.56322 0.10513 0.94168 
2.56414 -0.31049 -0.8962 2.56414 -0.31049 0.89564 2.56414 0.31012 -0.8962 
2.56414 0.31012 0.89564 2.56437 -0.55725 -0.7676 2.56437 -0.55725 0.76705 
2.56437 0.55688 -0.7676 2.56437 0.55688 0.76705 2.57159 -0.65411 0.68967 
2.57159 0.65374 -0.69023 2.57378 -0.15763 -0.93847 2.57378 -0.15763 0.93792 
2.57378 0.15726 -0.93847 2.57378 0.15726 0.93792 2.5783 -0.35997 -0.8825 
2.5783 -0.35997 0.88195 2.5783 0.3596 -0.8825 2.5783 0.3596 0.88195 
2.58607 -0.21045 -0.93205 2.58607 -0.21045 0.9315 2.58607 0.21008 -0.93205 
2.58607 0.21008 0.9315 2.59172 -0.00019 -0.95722 2.59172 -0.00019 0.95666 
2.59333 -0.40843 -0.8663 2.59333 -0.40843 0.86575 2.59333 0.40806 -0.8663 
2.59333 0.40806 0.86575 2.59456 -0.51469 -0.80815 2.59456 -0.51469 0.8076 
2.59456 0.51432 -0.80815 2.59456 0.51432 0.8076 2.59862 -0.26148 -0.923 
2.59862 -0.26148 0.92245 2.59862 0.26111 -0.923 2.59862 0.26111 0.92245 
2.59994 -0.61424 0.73686 2.59994 0.61387 -0.73742 2.60063 -0.05293 -0.95842 
2.60063 -0.05293 0.95787 2.60063 0.05256 -0.95842 2.60063 0.05256 0.95787 
2.60938 -0.70755 0.65189 2.60938 0.70718 -0.65244 2.61035 -0.10553 -0.95689 
2.61035 -0.10553 0.95634 2.61035 0.10516 -0.95689 2.61035 0.10516 0.95634 
2.61226 -0.31197 -0.91134 2.61226 -0.31197 0.91078 2.61226 0.3116 -0.91134 
2.61226 0.3116 0.91078 2.62195 -0.15867 -0.95278 2.62195 -0.15867 0.95222 
2.62195 0.1583 -0.95278 2.62195 0.1583 0.95222 2.62593 -0.47036 -0.84488 
2.62593 -0.47036 0.84433 2.62593 0.46999 -0.84488 2.62593 0.46999 0.84433 
2.62665 -0.36131 -0.89715 2.62665 -0.36131 0.8966 2.62665 0.36094 -0.89715 
2.62665 0.36094 0.8966 2.62938 -0.57325 -0.77987 2.62938 -0.57325 0.77932 
2.62938 0.57288 -0.77987 2.62938 0.57288 0.77932 2.63432 -0.21133 -0.94583 
2.63432 -0.21133 0.94528 2.63432 0.21096 -0.94583 2.63432 0.21096 0.94528 
2.63694 -0.66946 0.70116 2.63694 0.66909 -0.70171 2.63902 -0.00019 -0.97031 
2.63902 -0.00019 0.96976 2.64735 -0.26236 -0.93633 2.64735 -0.26236 0.93578 
2.64735 0.26199 -0.93633 2.64735 0.26199 0.93578 2.64812 -0.05297 -0.97111 
2.64812 -0.05297 0.97055 2.64812 0.0526 -0.97111 2.64812 0.0526 0.97055 
2.64873 -0.75659 0.61082 2.64873 0.75622 -0.61137 2.65925 -0.10614 -0.96938 
2.65925 -0.10614 0.96883 2.65925 0.10577 -0.96938 2.65925 0.10577 0.96883 
2.65991 -0.52978 -0.81894 2.65991 -0.52978 0.81839 2.65991 0.52941 -0.81894 
2.65991 0.52941 0.81839 2.66106 -0.31264 -0.92416 2.66106 -0.31264 0.9236 
2.66106 0.31227 -0.92416 2.66106 0.31227 0.9236 2.66413 -0.41634 -0.88308 
2.66413 -0.41634 0.88253 2.66413 0.41597 -0.88308 2.66413 0.41597 0.88253 
2.6651 -0.62844 -0.74743 2.6651 -0.62844 0.74688 2.6651 0.62807 -0.74743 
2.6651 0.62807 0.74688 2.67105 -0.15926 -0.96474 2.67105 -0.15926 0.96419 
2.67105 0.15889 -0.96474 2.67105 0.15889 0.96419 2.67534 -0.72087 0.66146 
2.67534 0.7205 -0.66202 2.6832 -0.21169 -0.95722 2.6832 -0.21169 0.95667 
2.6832 0.21132 -0.95722 2.6832 0.21132 0.95667 2.68691 -0.00019 -0.98106 
2.68691 -0.00019 0.98051 2.69508 -0.58635 -0.78861 2.69508 -0.58635 0.78806 
2.69508 0.58598 -0.78861 2.69508 0.58598 0.78806 2.69642 -0.26264 -0.94721 
2.69642 -0.26264 0.94665 2.69642 0.26227 -0.94721 2.69642 0.26227 0.94665 
2.69747 -0.47729 -0.85953 2.69747 -0.47729 0.85898 2.69747 0.47692 -0.85953 
2.69747 0.47692 0.85898 2.69755 -0.05341 -0.98167 2.69755 -0.05341 0.98112 
2.69755 0.05304 -0.98167 2.69755 0.05304 0.98112 2.69816 -0.36818 -0.91175 
2.69816 -0.36818 0.91119 2.69816 0.36781 -0.91175 2.69816 0.36781 0.91119 
2.70289 -0.68188 0.7091 2.70289 0.68151 -0.70965 2.70872 -0.10647 -0.9794 
2.70872 -0.10647 0.97884 2.70872 0.1061 -0.9794 2.70872 0.1061 0.97884 
2.71295 -0.76736 0.61848 2.71295 0.76699 -0.61903 2.72041 -0.15923 -0.97423 
2.72041 -0.15923 0.97368 2.72041 0.15886 -0.97423 2.72041 0.15886 0.97368 
2.73125 -0.63979 -0.75405 2.73125 -0.63979 0.7535 2.73125 0.63942 -0.75405 
2.73125 0.63942 0.7535 2.73242 -0.53602 -0.83124 2.73242 -0.53602 0.83069 
2.73242 0.53565 -0.83124 2.73242 0.53565 0.83069 2.73257 -0.21151 -0.9662 
2.73257 -0.21151 0.96565 2.73257 0.21114 -0.9662 2.73257 0.21114 0.96565 
2.73343 -0.31817 -0.93666 2.73343 -0.31817 0.93611 2.73343 0.3178 -0.93666 
2.73343 0.3178 0.93611 2.73527 -0.00019 -0.98945 2.73527 -0.00019 0.9889 
2.7361 -0.42202 -0.89513 2.7361 -0.42202 0.89458 2.7361 0.42165 -0.89513 
2.7361 0.42165 0.89458 2.74027 -0.73008 0.66843 2.74027 0.72971 -0.66898 
2.74606 -0.05344 -0.98956 2.74606 -0.05344 0.98901 2.74606 0.05307 -0.98956 
2.74606 0.05307 0.98901 2.75148 -0.8097 0.57213 2.75148 0.80933 -0.57269 
2.75753 -0.10675 -0.98676 2.75753 -0.10675 0.98621 2.75753 0.10638 -0.98676 
2.75753 0.10638 0.98621 2.76817 -0.59126 -0.79882 2.76817 -0.59126 0.79827 
2.76817 0.59089 -0.79882 2.76817 0.59089 0.79827 2.76822 -0.6898 -0.71546 
2.76822 -0.6898 0.71491 2.76822 0.68943 -0.71546 2.76822 0.68943 0.71491 
2.76933 -0.26735 -0.95732 2.76933 -0.26735 0.95677 2.76933 0.26698 -0.95732 
2.76933 0.26698 0.95677 2.76937 -0.15948 -0.98106 2.76937 -0.15948 0.98051 
2.76937 0.15911 -0.98106 2.76937 0.15911 0.98051 2.77063 -0.482 -0.86944 
2.77063 -0.482 0.86889 2.77063 0.48163 -0.86944 2.77063 0.48163 0.86889 
2.77111 -0.37281 -0.92161 2.77111 -0.37281 0.92106 2.77111 0.37244 -0.92161 
2.77111 0.37244 0.92106 2.7784 -0.77469 0.62375 2.7784 0.77432 -0.6243 
2.78181 -0.83514 0.54084 2.78181 0.83477 -0.54139 2.78399 -0.00019 -0.99546 
2.78399 -0.00019 0.99491 2.79519 -0.05355 -0.99507 2.79519 -0.05355 0.99452 
2.79519 0.05318 -0.99507 2.79519 0.05318 0.99452 2.80575 -0.53935 -0.83902 
2.80575 -0.53935 0.83847 2.80575 0.53898 -0.83902 2.80575 0.53898 0.83847 
2.80581 -0.73611 0.67249 2.80581 0.73574 -0.67304 2.80641 -0.64533 -0.76059 
2.80641 -0.64533 0.76004 2.80641 0.64496 -0.76059 2.80641 0.64496 0.76004 
2.8066 -0.32197 -0.94408 2.8066 -0.32197 0.94353 2.8066 0.3216 -0.94408 
2.8066 0.3216 0.94353 2.80664 -0.10676 -0.99172 2.80664 -0.10676 0.99117 
2.80664 0.10639 -0.99172 2.80664 0.10639 0.99117 2.80708 -0.21331 -0.97442 
2.80708 -0.21331 0.97387 2.80708 0.21294 -0.97442 2.80708 0.21294 0.97387 
2.80886 -0.42544 -0.90239 2.80886 -0.42544 0.90184 2.80886 0.42507 -0.90239 
2.80886 0.42507 0.90184 2.8166 -0.81493 0.57584 2.8166 0.81456 -0.57639 
2.83294 -0.00019 -0.99907 2.83294 -0.00019 0.99852 2.84377 -0.595 -0.80323 
2.84377 -0.595 0.80268 2.84377 0.59463 -0.80323 2.84377 0.59463 0.80268 
2.84377 -0.48435 -0.87442 2.84377 -0.48435 0.87386 2.84377 0.48398 -0.87442 
2.84377 0.48398 0.87386 2.8438 -0.69353 -0.71986 2.8438 -0.69353 0.71931 
2.8438 0.69316 -0.71986 2.8438 0.69316 0.71931 2.8438 -0.77848 0.62646 
2.8438 0.77811 -0.62701 2.84422 -0.26856 -0.96285 2.84422 -0.26856 0.9623 
2.84422 0.26819 -0.96285 2.84422 0.26819 0.9623 2.84422 -0.37513 -0.92655 
2.84422 -0.37513 0.926 2.84422 0.37476 -0.92655 2.84422 0.37476 0.926 
2.84424 -0.16068 -0.98659 2.84424 -0.16068 0.98604 2.84424 0.16031 -0.98659 
2.84424 0.16031 0.98604 2.84424 -0.05359 -0.99813 2.84424 -0.05359 0.99758 
2.84424 0.05322 -0.99813 2.84424 0.05322 0.99758 2.84715 -0.83876 0.54339 
2.84715 0.83839 -0.54395 2.882 -0.86055 0.50941 2.882 -0.81668 0.57707 
2.882 -0.73825 -0.675 2.882 -0.73825 0.67445 2.882 -0.64718 -0.76277 
2.882 -0.64718 0.76222 2.882 -0.54092 -0.84147 2.882 -0.54092 0.84092 
2.882 -0.42659 -0.90481 2.882 -0.42659 0.90426 2.882 -0.32289 -0.94678 
2.882 -0.32289 0.94622 2.882 -0.21391 -0.97717 2.882 -0.21391 0.97662 
2.882 -0.10706 -0.99455 2.882 -0.10706 0.994 2.882 -0.00019 -1.00028 
2.882 -0.00019 0.99972 2.882 0.10669 -0.99455 2.882 0.10669 0.994 
2.882 0.21354 -0.97717 2.882 0.21354 0.97662 2.882 0.32252 -0.94678 
2.882 0.32252 0.94622 2.882 0.42622 -0.90481 2.882 0.42622 0.90426 
2.882 0.54055 -0.84147 2.882 0.54055 0.84092 2.882 0.64681 -0.76277 
2.882 0.64681 0.76222 2.882 0.73788 -0.675 2.882 0.73788 0.67445 
2.882 0.81631 -0.57763 2.882 0.86018 -0.50996 2.91686 -0.83876 0.54339 
2.91686 0.83839 -0.54395 2.91976 -0.05359 -0.99813 2.91976 -0.05359 0.99758 
2.91976 0.05322 -0.99813 2.91976 0.05322 0.99758 2.91976 -0.16068 -0.98659 
2.91976 -0.16068 0.98604 2.91976 0.16031 -0.98659 2.91976 0.16031 0.98604 
2.91979 -0.37513 -0.92655 2.91979 -0.37513 0.926 2.91979 0.37476 -0.92655 
2.91979 0.37476 0.926 2.91979 -0.26856 -0.96285 2.91979 -0.26856 0.9623 
2.91979 0.26819 -0.96285 2.91979 0.26819 0.9623 2.9202 -0.77848 0.62646 
2.9202 0.77811 -0.62701 2.9202 -0.69353 -0.71986 2.9202 -0.69353 0.71931 
2.9202 0.69316 -0.71986 2.9202 0.69316 0.71931 2.92024 -0.48435 -0.87442 
2.92024 -0.48435 0.87386 2.92024 0.48398 -0.87442 2.92024 0.48398 0.87386 
2.92024 -0.595 -0.80323 2.92024 -0.595 0.80268 2.92024 0.59463 -0.80323 
2.92024 0.59463 0.80268 2.93107 -0.00019 -0.99907 2.93107 -0.00019 0.99852 
2.94741 -0.81493 0.57584 2.94741 0.81456 -0.57639 2.95515 -0.42544 -0.90239 
2.95515 -0.42544 0.90184 2.95515 0.42507 -0.90239 2.95515 0.42507 0.90184 
2.95693 -0.21331 -0.97442 2.95693 -0.21331 0.97387 2.95693 0.21294 -0.97442 
2.95693 0.21294 0.97387 2.95736 -0.10676 -0.99172 2.95736 -0.10676 0.99117 
2.95736 0.10639 -0.99172 2.95736 0.10639 0.99117 2.9574 -0.32197 -0.94408 
2.9574 -0.32197 0.94353 2.9574 0.3216 -0.94408 2.9574 0.3216 0.94353 
2.9576 -0.64533 -0.76059 2.9576 -0.64533 0.76004 2.9576 0.64496 -0.76059 
2.9576 0.64496 0.76004 2.9582 -0.73611 0.67249 2.9582 0.73574 -0.67304 
2.95825 -0.53935 -0.83902 2.95825 -0.53935 0.83847 2.95825 0.53898 -0.83902 
2.95825 0.53898 0.83847 2.96882 -0.05355 -0.99507 2.96882 -0.05355 0.99452 
2.96882 0.05318 -0.99507 2.96882 0.05318 0.99452 2.98002 -0.00019 -0.99546 
2.98002 -0.00019 0.99491 2.9856 -0.77469 0.62375 2.9856 0.77432 -0.6243 
2.99289 -0.37281 -0.92161 2.99289 -0.37281 0.92106 2.99289 0.37244 -0.92161 
2.99289 0.37244 0.92106 2.99338 -0.482 -0.86944 2.99338 -0.482 0.86889 
2.99338 0.48163 -0.86944 2.99338 0.48163 0.86889 2.99464 -0.15948 -0.98106 
2.99464 -0.15948 0.98051 2.99464 0.15911 -0.98106 2.99464 0.15911 0.98051 
2.99467 -0.26735 -0.95732 2.99467 -0.26735 0.95677 2.99467 0.26698 -0.95732 
2.99467 0.26698 0.95677 2.99578 -0.6898 -0.71546 2.99578 -0.6898 0.71491 
2.99578 0.68943 -0.71546 2.99578 0.68943 0.71491 2.99583 -0.59126 -0.79882 
2.99583 -0.59126 0.79827 2.99583 0.59089 -0.79882 2.99583 0.59089 0.79827 
3.00647 -0.10675 -0.98676 3.00647 -0.10675 0.98621 3.00647 0.10638 -0.98676 
3.00647 0.10638 0.98621 3.01794 -0.05344 -0.98956 3.01794 -0.05344 0.98901 
3.01794 0.05307 -0.98956 3.01794 0.05307 0.98901 3.02374 -0.73008 0.66843 
3.02374 0.72971 -0.66898 3.0279 -0.42202 -0.89513 3.0279 -0.42202 0.89458 
3.0279 0.42165 -0.89513 3.0279 0.42165 0.89458 3.02873 -0.00019 -0.98945 
3.02873 -0.00019 0.9889 3.03058 -0.31817 -0.93666 3.03058 -0.31817 0.93611 
3.03058 0.3178 -0.93666 3.03058 0.3178 0.93611 3.03143 -0.21151 -0.9662 
3.03143 -0.21151 0.96565 3.03143 0.21114 -0.9662 3.03143 0.21114 0.96565 
3.03158 -0.53602 -0.83124 3.03158 -0.53602 0.83069 3.03158 0.53565 -0.83124 
3.03158 0.53565 0.83069 3.03276 -0.63979 -0.75405 3.03276 -0.63979 0.7535 
3.03276 0.63942 -0.75405 3.03276 0.63942 0.7535 3.0436 -0.15923 -0.97423 
3.0436 -0.15923 0.97368 3.0436 0.15886 -0.97423 3.0436 0.15886 0.97368 
3.05106 -0.76736 0.61848 3.05106 0.76699 -0.61903 3.05528 -0.10647 -0.9794 
3.05528 -0.10647 0.97884 3.05528 0.1061 -0.9794 3.05528 0.1061 0.97884 
3.06112 -0.68188 0.7091 3.06112 0.68151 -0.70965 3.06585 -0.36818 -0.91175 
3.06585 -0.36818 0.91119 3.06585 0.36781 -0.91175 3.06585 0.36781 0.91119 
3.06646 -0.05341 -0.98167 3.06646 -0.05341 0.98112 3.06646 0.05304 -0.98167 
3.06646 0.05304 0.98112 3.06653 -0.47729 -0.85953 3.06653 -0.47729 0.85898 
3.06653 0.47692 -0.85953 3.06653 0.47692 0.85898 3.06759 -0.26264 -0.94721 
3.06759 -0.26264 0.94665 3.06759 0.26227 -0.94721 3.06759 0.26227 0.94665 
3.06893 -0.58635 -0.78861 3.06893 -0.58635 0.78806 3.06893 0.58598 -0.78861 
3.06893 0.58598 0.78806 3.07709 -0.00019 -0.98106 3.07709 -0.00019 0.98051 
3.08081 -0.21169 -0.95722 3.08081 -0.21169 0.95667 3.08081 0.21132 -0.95722 
3.08081 0.21132 0.95667 3.08867 -0.72087 0.66146 3.08867 0.7205 -0.66202 
3.09295 -0.15926 -0.96474 3.09295 -0.15926 0.96419 3.09295 0.15889 -0.96474 
3.09295 0.15889 0.96419 3.09891 -0.62844 -0.74743 3.09891 -0.62844 0.74688 
3.09891 0.62807 -0.74743 3.09891 0.62807 0.74688 3.09987 -0.41634 -0.88308 
3.09987 -0.41634 0.88253 3.09987 0.41597 -0.88308 3.09987 0.41597 0.88253 
3.10295 -0.31264 -0.92416 3.10295 -0.31264 0.9236 3.10295 0.31227 -0.92416 
3.10295 0.31227 0.9236 3.10409 -0.52978 -0.81894 3.10409 -0.52978 0.81839 
3.10409 0.52941 -0.81894 3.10409 0.52941 0.81839 3.10475 -0.10614 -0.96938 
3.10475 -0.10614 0.96883 3.10475 0.10577 -0.96938 3.10475 0.10577 0.96883 
3.11589 -0.05297 -0.97111 3.11589 -0.05297 0.97055 3.11589 0.0526 -0.97111 
3.11589 0.0526 0.97055 3.11665 -0.26236 -0.93633 3.11665 -0.26236 0.93578 
3.11665 0.26199 -0.93633 3.11665 0.26199 0.93578 3.12498 -0.00019 -0.97031 
3.12498 -0.00019 0.96976 3.12707 -0.66946 0.70116 3.12707 0.66909 -0.70171 
3.12969 -0.21133 -0.94583 3.12969 -0.21133 0.94528 3.12969 0.21096 -0.94583 
3.12969 0.21096 0.94528 3.13463 -0.57325 -0.77987 3.13463 -0.57325 0.77932 
3.13463 0.57288 -0.77987 3.13463 0.57288 0.77932 3.13736 -0.36131 -0.89715 
3.13736 -0.36131 0.8966 3.13736 0.36094 -0.89715 3.13736 0.36094 0.8966 
3.13807 -0.47036 -0.84488 3.13807 -0.47036 0.84433 3.13807 0.46999 -0.84488 
3.13807 0.46999 0.84433 3.14206 -0.15867 -0.95278 3.14206 -0.15867 0.95222 
3.14206 0.1583 -0.95278 3.14206 0.1583 0.95222 3.15175 -0.31197 -0.91134 
3.15175 -0.31197 0.91078 3.15175 0.3116 -0.91134 3.15175 0.3116 0.91078 
3.15365 -0.10553 -0.95689 3.15365 -0.10553 0.95634 3.15365 0.10516 -0.95689 
3.15365 0.10516 0.95634 3.15463 -0.70755 0.65189 3.15463 0.70718 -0.65244 
3.16337 -0.05293 -0.95842 3.16337 -0.05293 0.95787 3.16337 0.05256 -0.95842 
3.16337 0.05256 0.95787 3.16407 -0.61424 -0.73742 3.16407 -0.61424 0.73686 
3.16407 0.61387 -0.73742 3.16407 0.61387 0.73686 3.16539 -0.26148 -0.923 
3.16539 -0.26148 0.92245 3.16539 0.26111 -0.923 3.16539 0.26111 0.92245 
3.16945 -0.51469 -0.80815 3.16945 -0.51469 0.8076 3.16945 0.51432 -0.80815 
3.16945 0.51432 0.8076 3.17068 -0.40843 -0.8663 3.17068 -0.40843 0.86575 
3.17068 0.40806 -0.8663 3.17068 0.40806 0.86575 3.17229 -0.00019 -0.95722 
3.17229 -0.00019 0.95666 3.17794 -0.21045 -0.93205 3.17794 -0.21045 0.9315 
3.17794 0.21008 -0.93205 3.17794 0.21008 0.9315 3.1857 -0.35997 -0.8825 
3.1857 -0.35997 0.88195 3.1857 0.3596 -0.8825 3.1857 0.3596 0.88195 
3.19023 -0.15763 -0.93847 3.19023 -0.15763 0.93792 3.19023 0.15726 -0.93847 
3.19023 0.15726 0.93792 3.19241 -0.65411 0.68967 3.19241 0.65374 -0.69023 
3.19963 -0.55725 -0.7676 3.19963 -0.55725 0.76705 3.19963 0.55688 -0.7676 
3.19963 0.55688 0.76705 3.19987 -0.31049 -0.8962 3.19987 -0.31049 0.89564 
3.19987 0.31012 -0.8962 3.19987 0.31012 0.89564 3.20078 -0.1055 -0.94224 
3.20078 -0.1055 0.94168 3.20078 0.10513 -0.94224 3.20078 0.10513 0.94168 
3.20276 -0.45381 -0.83175 3.20276 -0.45381 0.83119 3.20276 0.45344 -0.83175 
3.20276 0.45344 0.83119 3.21044 -0.05281 -0.94334 3.21044 -0.05281 0.94278 
3.21044 0.05244 -0.94334 3.21044 0.05244 0.94278 3.21313 -0.26013 -0.90735 
3.21313 -0.26013 0.9068 3.21313 0.25976 -0.90735 3.21313 0.25976 0.9068 
3.21889 -0.00019 -0.94182 3.21889 -0.00019 0.94127 3.21932 -0.69095 0.6393 
3.21932 0.69058 -0.63985 3.22056 -0.40926 -0.84765 3.22056 -0.40926 0.84709 
3.22056 0.40889 -0.84765 3.22056 0.40889 0.84709 3.22545 -0.20903 -0.91593 
3.22545 -0.20903 0.91538 3.22545 0.20866 -0.91593 3.22545 0.20866 0.91538 
3.22795 -0.59725 0.72349 3.22795 0.59688 -0.72405 3.23347 -0.49724 -0.79363 
3.23347 -0.49724 0.79308 3.23347 0.49687 -0.79363 3.23347 0.49687 0.79308 
3.23553 -0.36059 -0.86349 3.23553 -0.36059 0.86293 3.23553 0.36022 -0.86349 
3.23553 0.36022 0.86293 3.2368 -0.15734 -0.92192 3.2368 -0.15734 0.92137 
3.2368 0.15697 -0.92192 3.2368 0.15697 0.92137 3.24714 -0.1052 -0.92529 
3.24714 -0.1052 0.92474 3.24714 0.10483 -0.92529 3.24714 0.10483 0.92474 
3.2498 -0.31064 -0.87683 3.2498 -0.31064 0.87628 3.2498 0.31027 -0.87683 
3.2498 0.31027 0.87628 3.25194 -0.45366 -0.81114 3.25194 -0.45366 0.81059 
3.25194 0.45329 -0.81114 3.25194 0.45329 0.81059 3.25584 -0.63603 0.67496 
3.25584 0.63566 -0.67551 3.25644 -0.05277 -0.92603 3.25644 -0.05277 0.92548 
3.25644 0.0524 -0.92603 3.25644 0.0524 0.92548 3.26268 -0.53854 -0.75212 
3.26268 -0.53854 0.75156 3.26268 0.53817 -0.75212 3.26268 0.53817 0.75156 
3.26298 -0.26009 -0.88758 3.26298 -0.26009 0.88703 3.26298 0.25972 -0.88758 
3.26298 0.25972 0.88703 3.26469 -0.00019 -0.92416 3.26469 -0.00019 0.9236 
3.26947 -0.40893 -0.82659 3.26947 -0.40893 0.82604 3.26947 0.40856 -0.82659 
3.26947 0.40856 0.82604 3.276 -0.20742 -0.89572 3.276 -0.20742 0.89517 
3.276 0.20705 -0.89572 3.276 0.20705 0.89517 3.28197 -0.49615 -0.77102 
3.28197 -0.49615 0.77047 3.28197 0.49578 -0.77102 3.28197 0.49578 0.77047 
3.28465 -0.35993 -0.84197 3.28465 -0.35993 0.84142 3.28465 0.35956 -0.84197 
3.28465 0.35956 0.84142 3.28722 -0.15557 -0.9012 3.28722 -0.15557 0.90064 
3.28722 0.1552 -0.9012 3.28722 0.1552 0.90064 3.29025 -0.57754 0.70683 
3.29025 0.57717 -0.70738 3.29756 -0.10301 -0.90401 3.29756 -0.10301 0.90346 
3.29756 0.10264 -0.90401 3.29756 0.10264 0.90346 3.29867 -0.3099 -0.85495 
3.29867 -0.3099 0.8544 3.29867 0.30953 -0.85495 3.29867 0.30953 0.8544 
3.3003 -0.45227 -0.78809 3.3003 -0.45227 0.78754 3.3003 0.4519 -0.78809 
3.3003 0.4519 0.78754 3.3067 -0.05046 -0.90421 3.3067 -0.05046 0.90366 
3.3067 0.05009 -0.90421 3.3067 0.05009 0.90366 3.30956 -0.00019 -0.90427 
3.30956 -0.00019 0.90371 3.31032 -0.53627 0.72715 3.31032 0.5359 -0.72771 
3.31267 -0.25794 -0.8652 3.31267 -0.25794 0.86464 3.31267 0.25757 -0.8652 
3.31267 0.25757 0.86464 3.31729 -0.40744 -0.80318 3.31729 -0.40744 0.80263 
3.31729 0.40707 -0.80318 3.31729 0.40707 0.80263 3.32538 -0.2052 -0.87285 
3.32538 -0.2052 0.8723 3.32538 0.20483 -0.87285 3.32538 0.20483 0.8723 
3.32932 -0.49365 -0.7462 3.32932 0.49328 0.74565 3.33236 -0.35821 -0.8182 
3.33236 -0.35821 0.81764 3.33236 0.35784 -0.8182 3.33236 0.35784 0.81764 
3.33671 -0.15307 -0.8777 3.33671 -0.15307 0.87715 3.33671 0.1527 -0.8777 
3.33671 0.1527 0.87715 3.34673 -0.1005 -0.88003 3.34673 -0.1005 0.87948 
3.34673 0.10013 -0.88003 3.34673 0.10013 0.87948 3.34718 -0.44979 -0.76281 
3.34718 0.44942 0.76226 3.34754 -0.30724 -0.83033 3.34754 -0.30724 0.82978 
3.34754 0.30687 -0.83033 3.34754 0.30687 0.82978 3.35066 -0.05041 -0.88223 
3.35066 -0.05041 0.88168 3.35066 0.05004 -0.88223 3.35066 0.05004 0.88168 
3.3534 -0.00019 -0.8822 3.3534 -0.00019 0.88165 3.36136 -0.25505 -0.84007 
3.36136 -0.25505 0.83952 3.36136 0.25468 -0.84007 3.36136 0.25468 0.83952 
3.36388 -0.4048 -0.7775 3.36388 0.40443 0.77695 3.37345 -0.20237 -0.84739 
3.37345 -0.20237 0.84684 3.37345 0.202 -0.84739 3.37345 0.202 0.84684 
3.37621 -0.48982 -0.71862 3.37621 0.48945 0.71807 3.38018 -0.35476 -0.79154 
3.38018 0.35439 0.79098 3.38457 -0.15007 -0.85172 3.38457 -0.15007 0.85117 
3.38457 0.1497 -0.85172 3.38457 0.1497 0.85117 3.38977 -0.10041 -0.85592 
3.38977 -0.10041 0.85537 3.38977 0.10004 -0.85592 3.38977 0.10004 0.85537 
3.39369 -0.05024 -0.85799 3.39369 -0.05024 0.85744 3.39369 0.04987 -0.85799 
3.39369 0.04987 0.85744 3.39388 -0.44564 -0.73481 3.39388 0.44527 0.73426 
3.39501 -0.30367 -0.80322 3.39501 0.3033 0.80267 3.39611 -0.00019 -0.858 
3.39611 -0.00019 0.85745 3.40832 -0.25168 -0.81252 3.40832 0.25131 0.81197 
3.40909 -0.40101 -0.74962 3.40909 0.40064 0.74907 3.42006 -0.19894 -0.81942 
3.42006 0.19857 0.81886 3.4252 -0.3507 -0.76322 3.4252 0.35033 0.76266 
3.4265 -0.14969 -0.82561 3.4265 -0.14969 0.82506 3.4265 0.14932 -0.82561 
3.4265 0.14932 0.82506 3.43157 -0.10006 -0.82974 3.43157 -0.10006 0.82918 
3.43157 0.09969 -0.82974 3.43157 0.09969 0.82918 3.43526 -0.05019 -0.83178 
3.43526 -0.05019 0.83123 3.43526 0.04982 -0.83178 3.43526 0.04982 0.83123 
3.43757 -0.00019 -0.83175 3.43757 -0.00019 0.83119 3.43791 -0.44084 -0.70511 
3.43791 0.44047 0.70456 3.43996 -0.29909 -0.77445 3.43996 0.29872 0.77389 
3.45282 -0.39608 -0.71961 3.45282 0.39571 0.71906 3.45302 -0.24688 -0.78327 
3.45302 0.24651 0.78272 3.4612 -0.19877 -0.79091 3.4612 0.1984 0.79035 
3.46764 -0.14944 -0.79699 3.46764 0.14907 0.79644 3.46894 -0.34538 -0.73263 
3.46894 0.34501 0.73208 3.47282 -0.09949 -0.80095 3.47282 0.09912 0.80039 
3.4765 -0.04955 -0.80286 3.4765 0.04918 0.80231 3.4777 -0.00019 -0.80348 
3.4777 -0.00019 0.80293 3.48054 -0.43479 -0.67324 3.48054 0.43442 0.67268 
3.48331 -0.29366 -0.74345 3.48331 0.29329 0.7429 3.49284 -0.24618 -0.75285 
3.49284 0.24581 0.7523 3.49492 -0.39003 -0.68756 3.49492 0.38966 0.68701 
3.50089 -0.1981 -0.76041 3.50089 0.19773 0.75986 3.50753 -0.14857 -0.76624 
3.50753 0.1482 0.76569 3.51077 -0.33906 -0.70015 3.51077 0.33869 0.69959 
3.51258 -0.09867 -0.77013 3.51258 0.0983 0.76958 3.52179 -0.29243 -0.71109 
3.52179 0.29206 0.71054 3.53131 -0.24486 -0.72037 3.53131 0.24449 0.71982 
3.53903 -0.19693 -0.72802 3.53903 0.19656 0.72746 3.54564 -0.14733 -0.73372 
3.54564 0.14696 0.73317 3.55866 -0.29047 -0.67694 3.55866 0.2901 0.67638 
3.56792 -0.24317 -0.68619 3.56792 0.2428 0.68564 0.7347 -0.19685 -0.65713 
0.7347 -0.19685 0.65692 0.7347 0.19665 -0.65713 0.7347 0.19665 0.65692 
0.74234 -0.24478 -0.64941 0.74234 -0.24478 0.6492 0.74234 0.24457 -0.64941 
0.74234 0.24457 0.6492 0.74311 -0.396 0.57071 0.74311 0.39579 -0.57092 
0.75162 -0.29235 -0.6399 0.75162 -0.29235 0.63968 0.75162 0.29214 -0.6399 
0.75162 0.29214 0.63968 0.75533 -0.0001 -0.70721 0.75533 -0.0001 0.707 
0.75618 -0.04917 -0.70636 0.75618 -0.04917 0.70615 0.75618 0.04896 -0.70636 
0.75618 0.04896 0.70615 0.7576 -0.44076 0.5558 0.7576 0.44055 -0.55601 
0.75874 -0.09812 -0.70381 0.75874 -0.09812 0.70359 0.75874 0.09791 -0.70381 
0.75874 0.09791 0.70359 0.76257 -0.33898 -0.62888 0.76257 -0.33898 0.62866 
0.76257 0.33877 -0.62888 0.76257 0.33877 0.62866 0.76298 -0.14683 -0.69956 
0.76298 -0.14683 0.69935 0.76298 0.14663 -0.69956 0.76298 0.14663 0.69935 
0.76892 -0.19519 -0.69363 0.76892 -0.19519 0.69341 0.76892 0.19499 -0.69363 
0.76892 0.19499 0.69341 0.77516 -0.38995 -0.61303 0.77516 -0.38995 0.61281 
0.77516 0.38974 -0.61303 0.77516 0.38974 0.61281 0.77652 -0.24308 -0.68602 
0.77652 -0.24308 0.68581 0.77652 0.24288 -0.68602 0.77652 0.24288 0.68581 
0.78578 -0.29039 -0.67677 0.78578 -0.29039 0.67655 0.78578 0.29018 -0.67677 
0.78578 0.29018 0.67655 0.78948 -0.43471 0.59843 0.78948 0.4345 -0.59864 
0.79088 -0.0001 -0.74106 0.79088 -0.0001 0.74084 0.79178 -0.04923 -0.74024 
0.79178 -0.04923 0.74003 0.79178 0.04902 -0.74024 0.79178 0.04902 0.74003 
0.79449 -0.09848 -0.73778 0.79449 -0.09848 0.73757 0.79449 0.09827 -0.73778 
0.79449 0.09827 0.73757 0.79667 -0.33699 -0.66588 0.79667 -0.33699 0.66566 
0.79667 0.33679 -0.66588 0.79667 0.33679 0.66566 0.7988 -0.14724 -0.73355 
0.7988 -0.14724 0.73333 0.7988 0.14704 -0.73355 0.7988 0.14704 0.73333 
0.80538 -0.47866 0.58235 0.80538 0.47845 -0.58257 0.80541 -0.19685 -0.72785 
0.80541 -0.19685 0.72763 0.80541 0.19665 -0.72785 0.80541 0.19665 0.72763 
0.80916 -0.38279 -0.65339 0.80916 -0.38279 0.65317 0.80916 0.38258 -0.65339 
0.80916 0.38258 0.65317 0.81313 -0.24478 -0.7202 0.81313 -0.24478 0.71999 
0.81313 0.24457 -0.7202 0.81313 0.24457 0.71999 0.82265 -0.29235 -0.71092 
0.82265 -0.29235 0.71071 0.82265 0.29214 -0.71092 0.82265 0.29214 0.71071 
0.82322 -0.42766 0.63911 0.82322 0.42745 -0.63932 0.82804 -0.0001 -0.77312 
0.82804 -0.0001 0.7729 0.82918 -0.04941 -0.77248 0.82918 -0.04941 0.77226 
0.82918 0.0492 -0.77248 0.82918 0.0492 0.77226 0.83186 -0.09859 -0.76996 
0.83186 -0.09859 0.76975 0.83186 0.09838 -0.76996 0.83186 0.09838 0.76975 
0.83367 -0.33898 -0.69998 0.83367 -0.33898 0.69976 0.83367 0.33877 -0.69998 
0.83367 0.33877 0.69976 0.83692 -0.14849 -0.76607 0.83692 -0.14849 0.76586 
0.83692 0.14828 -0.76607 0.83692 0.14828 0.76586 0.83883 -0.4715 0.6235 
0.83883 0.47129 -0.62372 0.84355 -0.19802 -0.76025 0.84355 -0.19802 0.76003 
0.84355 0.19781 -0.76025 0.84355 0.19781 0.76003 0.84952 -0.38995 -0.68739 
0.84952 -0.38995 0.68717 0.84952 0.38974 -0.68739 0.84952 0.38974 0.68717 
0.8516 -0.2461 -0.75268 0.8516 -0.2461 0.75246 0.8516 0.24589 -0.75268 
0.8516 0.24589 0.75246 0.85593 0.514 -0.60661 0.86113 -0.29357 -0.74328 
0.86113 -0.29357 0.74307 0.86113 0.29337 -0.74328 0.86113 0.29337 0.74307 
0.8639 -0.43471 -0.67307 0.8639 -0.43471 0.67285 0.8639 0.4345 -0.67307 
0.8639 0.4345 0.67285 0.86674 -0.0001 -0.80332 0.86674 -0.0001 0.8031 
0.86794 -0.04947 -0.80269 0.86794 -0.04947 0.80248 0.86794 0.04926 -0.80269 
0.86794 0.04926 0.80248 0.87162 -0.09941 -0.80078 0.87162 -0.09941 0.80056 
0.87162 0.0992 -0.80078 0.87162 0.0992 0.80056 0.8755 -0.3453 -0.73246 
0.8755 -0.3453 0.73224 0.8755 0.3451 -0.73246 0.8755 0.3451 0.73224 
0.8768 -0.14936 -0.79682 0.8768 -0.14936 0.79661 0.8768 0.14915 -0.79682 
0.8768 0.14915 0.79661 0.87998 -0.47866 0.65695 0.87998 0.47845 -0.65717 
0.88324 -0.19869 -0.79074 0.88324 -0.19869 0.79052 0.88324 0.19848 -0.79074 
0.88324 0.19848 0.79052 0.89142 -0.2468 -0.7831 0.89142 -0.2468 0.78289 
0.89142 0.24659 -0.7831 0.89142 0.24659 0.78289 0.89162 -0.396 -0.71944 
0.89162 -0.396 0.71922 0.89162 0.39579 -0.71944 0.89162 0.39579 0.71922 
0.89741 -0.5212 0.63958 0.89741 0.521 -0.63979 0.90448 -0.29901 -0.77428 
0.90448 -0.29901 0.77406 0.90448 0.2988 -0.77428 0.90448 0.2988 0.77406 
0.90653 -0.44076 -0.70494 0.90653 -0.44076 0.70473 0.90653 0.44055 -0.70494 
0.90653 0.44055 0.70473 0.90687 -0.0001 -0.83158 0.90687 -0.0001 0.83136 
0.90918 -0.05011 -0.83161 0.90918 -0.05011 0.8314 0.90918 0.0499 -0.83161 
0.90918 0.0499 0.8314 0.91287 -0.09998 -0.82957 0.91287 -0.09998 0.82935 
0.91287 0.09977 -0.82957 0.91287 0.09977 0.82935 0.91795 -0.14961 -0.82544 
0.91795 -0.14961 0.82523 0.91795 0.1494 -0.82544 0.91795 0.1494 0.82523 
0.91924 -0.35062 -0.76305 0.91924 -0.35062 0.76283 0.91924 0.35041 -0.76305 
0.91924 0.35041 0.76283 0.9228 -0.48445 0.68852 0.9228 0.48424 -0.68873 
0.92438 -0.19886 -0.81925 0.92438 -0.19886 0.81903 0.92438 0.19865 -0.81925 
0.92438 0.19865 0.81903 0.93535 -0.40093 -0.74945 0.93535 -0.40093 0.74924 
0.93535 0.40072 -0.74945 0.93535 0.40072 0.74924 0.93613 -0.2516 -0.81236 
0.93613 -0.2516 0.81214 0.93613 0.25139 -0.81236 0.93613 0.25139 0.81214 
0.94143 -0.52785 0.67074 0.94143 0.52765 -0.67095 0.94834 -0.0001 -0.85784 
0.94834 -0.0001 0.85762 0.94943 -0.30359 -0.80305 0.94943 -0.30359 0.80284 
0.94943 0.30338 -0.80305 0.94943 0.30338 0.80284 0.95056 -0.44556 -0.73465 
0.95056 -0.44556 0.73443 0.95056 0.44535 -0.73465 0.95056 0.44535 0.73443 
0.95075 -0.05016 -0.85782 0.95075 -0.05016 0.8576 0.95075 0.04995 -0.85782 
0.95075 0.04995 0.8576 0.95468 -0.10032 -0.85576 0.95468 -0.10032 0.85554 
0.95468 0.10012 -0.85576 0.95468 0.10012 0.85554 0.95987 -0.14999 -0.85155 
0.95987 -0.14999 0.85134 0.95987 0.14979 -0.85155 0.95987 0.14979 0.85134 
0.96139 -0.56992 0.65125 0.96139 0.56971 -0.65147 0.96426 -0.35468 -0.79137 
0.96426 -0.35468 0.79115 0.96426 0.35447 -0.79137 0.96426 0.35447 0.79115 
0.96823 -0.48974 -0.71845 0.96823 -0.48974 0.71823 0.96823 0.48953 -0.71845 
0.96823 0.48953 0.71823 0.97099 -0.20229 -0.84722 0.97099 -0.20229 0.84701 
0.97099 0.20208 -0.84722 0.97099 0.20208 0.84701 0.98056 -0.40472 -0.77734 
0.98056 -0.40472 0.77712 0.98056 0.40451 -0.77734 0.98056 0.40451 0.77712 
0.98308 -0.25497 -0.8399 0.98308 -0.25497 0.83969 0.98308 0.25477 -0.8399 
0.98308 0.25477 0.83969 0.98721 -0.53292 0.70008 0.98721 0.53271 -0.7003 
0.99104 -0.0001 -0.88203 0.99104 -0.0001 0.88181 0.99378 -0.05033 -0.88206 
0.99378 -0.05033 0.88185 0.99378 0.05012 -0.88206 0.99378 0.05012 0.88185 
0.9969 -0.30716 -0.83016 0.9969 -0.30716 0.82995 0.9969 0.30696 -0.83016 
0.9969 0.30696 0.82995 0.99726 -0.44971 -0.76264 0.99726 -0.44971 0.76243 
0.99726 0.4495 -0.76264 0.99726 0.4495 0.76243 0.99771 -0.10042 -0.87986 
0.99771 -0.10042 0.87965 0.99771 0.10021 -0.87986 0.99771 0.10021 0.87965 
1.00712 -0.57453 0.68013 1.00712 0.57432 -0.68034 1.00773 -0.15299 -0.87753 
1.00773 -0.15299 0.87731 1.00773 0.15278 -0.87753 1.00773 0.15278 0.87731 
1.01208 -0.35813 -0.81803 1.01208 -0.35813 0.81781 1.01208 0.35792 -0.81803 
1.01208 0.35792 0.81781 1.01512 -0.49357 -0.74603 1.01512 -0.49357 0.74581 
1.01512 0.49336 -0.74603 1.01512 0.49336 0.74581 1.01906 -0.20512 -0.87268 
1.01906 -0.20512 0.87246 1.01906 0.20491 -0.87268 1.01906 0.20491 0.87246 
1.02715 -0.40736 -0.80302 1.02715 -0.40736 0.8028 1.02715 0.40716 -0.80302 
1.02715 0.40716 0.8028 1.02836 -0.61398 0.65924 1.02836 0.61377 -0.65945 
1.03177 -0.25786 -0.86503 1.03177 -0.25786 0.86481 1.03177 0.25765 -0.86503 
1.03177 0.25765 0.86481 1.03412 -0.53619 -0.72754 1.03412 -0.53619 0.72732 
1.03412 0.53598 -0.72754 1.03412 0.53598 0.72732 1.03488 -0.0001 -0.9041 
1.03488 -0.0001 0.90388 1.03774 -0.05038 -0.90404 1.03774 -0.05038 0.90383 
1.03774 0.05017 -0.90404 1.03774 0.05017 0.90383 1.04414 -0.45219 -0.78792 
1.04414 -0.45219 0.78771 1.04414 0.45198 -0.78792 1.04414 0.45198 0.78771 
1.04577 -0.30982 -0.85478 1.04577 -0.30982 0.85456 1.04577 0.30961 -0.85478 
1.04577 0.30961 0.85456 1.04689 -0.10293 -0.90385 1.04689 -0.10293 0.90363 
1.04689 0.10272 -0.90385 1.04689 0.10272 0.90363 1.05419 -0.57745 0.707 
1.05419 0.57725 -0.70721 1.05722 -0.15549 -0.90103 1.05722 -0.15549 0.90081 
1.05722 0.15528 -0.90103 1.05722 0.15528 0.90081 1.05979 -0.35985 -0.84181 
1.05979 -0.35985 0.84159 1.05979 0.35964 -0.84181 1.05979 0.35964 0.84159 
1.06247 -0.49607 -0.77085 1.06247 -0.49607 0.77063 1.06247 0.49587 -0.77085 
1.06247 0.49587 0.77063 1.06844 -0.20734 -0.89555 1.06844 -0.20734 0.89534 
1.06844 0.20714 -0.89555 1.06844 0.20714 0.89534 1.07497 -0.40885 -0.82642 
1.07497 -0.40885 0.8262 1.07497 0.40864 -0.82642 1.07497 0.40864 0.8262 
1.07975 -0.0001 -0.92399 1.07975 -0.0001 0.92377 1.08146 -0.26001 -0.88741 
1.08146 -0.26001 0.88719 1.08146 0.2598 -0.88741 1.08146 0.2598 0.88719 
1.08176 -0.53846 -0.75195 1.08176 -0.53846 0.75173 1.08176 0.53825 -0.75195 
1.08176 0.53825 0.75173 1.088 -0.05269 -0.92587 1.088 -0.05269 0.92565 
1.088 0.05248 -0.92587 1.088 0.05248 0.92565 1.0886 -0.63595 0.67513 
1.0886 0.63574 -0.67535 1.0925 -0.45358 -0.81097 1.0925 -0.45358 0.81076 
1.0925 0.45337 -0.81097 1.0925 0.45337 0.81076 1.09464 -0.31056 -0.87666 
1.09464 -0.31056 0.87644 1.09464 0.31035 -0.87666 1.09464 0.31035 0.87644 
1.0973 -0.10512 -0.92512 1.0973 -0.10512 0.9249 1.0973 0.10491 -0.92512 
1.0973 0.10491 0.9249 1.10764 -0.15726 -0.92175 1.10764 -0.15726 0.92153 
1.10764 0.15705 -0.92175 1.10764 0.15705 0.92153 1.10891 -0.36051 -0.86332 
1.10891 -0.36051 0.8631 1.10891 0.3603 -0.86332 1.10891 0.3603 0.8631 
1.11097 -0.49716 -0.79346 1.11097 -0.49716 0.79325 1.11097 0.49695 -0.79346 
1.11097 0.49695 0.79325 1.11649 -0.59716 0.72366 1.11649 0.59696 -0.72388 
1.11899 -0.20895 -0.91577 1.11899 -0.20895 0.91555 1.11899 0.20874 -0.91577 
1.11899 0.20874 0.91555 1.12388 -0.40918 -0.84748 1.12388 -0.40918 0.84726 
1.12388 0.40897 -0.84748 1.12388 0.40897 0.84726 1.12555 -0.0001 -0.94165 
1.12555 -0.0001 0.94144 1.13131 -0.26005 -0.90718 1.13131 -0.26005 0.90697 
1.13131 0.25984 -0.90718 1.13131 0.25984 0.90697 1.134 -0.05273 -0.94317 
1.134 -0.05273 0.94295 1.134 0.05252 -0.94317 1.134 0.05252 0.94295 
1.14168 -0.45373 -0.83158 1.14168 -0.45373 0.83136 1.14168 0.45352 -0.83158 
1.14168 0.45352 0.83136 1.14366 -0.10542 -0.94207 1.14366 -0.10542 0.94185 
1.14366 0.10521 -0.94207 1.14366 0.10521 0.94185 1.14458 -0.31041 -0.89603 
1.14458 -0.31041 0.89581 1.14458 0.3102 -0.89603 1.14458 0.3102 0.89581 
1.14481 -0.55717 -0.76744 1.14481 -0.55717 0.76722 1.14481 0.55696 -0.76744 
1.14481 0.55696 0.76722 1.15203 -0.65403 0.68984 1.15203 0.65382 -0.69006 
1.15421 -0.15755 -0.9383 1.15421 -0.15755 0.93809 1.15421 0.15734 -0.9383 
1.15421 0.15734 0.93809 1.15874 -0.35989 -0.88233 1.15874 -0.35989 0.88212 
1.15874 0.35968 -0.88233 1.15874 0.35968 0.88212 1.1665 -0.21037 -0.93189 
1.1665 -0.21037 0.93167 1.1665 0.21016 -0.93189 1.1665 0.21016 0.93167 
1.17215 -0.0001 -0.95705 1.17215 -0.0001 0.95683 1.17376 -0.40835 -0.86613 
1.17376 -0.40835 0.86592 1.17376 0.40814 -0.86613 1.17376 0.40814 0.86592 
1.17499 -0.51461 -0.80798 1.17499 -0.51461 0.80776 1.17499 0.51441 -0.80798 
1.17499 0.51441 0.80776 1.17905 -0.26139 -0.92283 1.17905 -0.26139 0.92262 
1.17905 0.26119 -0.92283 1.17905 0.26119 0.92262 1.18037 -0.61416 -0.73725 
1.18037 -0.61416 0.73703 1.18037 0.61395 -0.73725 1.18037 0.61395 0.73703 
1.18107 -0.05285 -0.95826 1.18107 -0.05285 0.95804 1.18107 0.05265 -0.95826 
1.18107 0.05265 0.95804 1.18982 -0.70747 0.65206 1.18982 0.70726 -0.65227 
1.19079 -0.10545 -0.95672 1.19079 -0.10545 0.9565 1.19079 0.10524 -0.95672 
1.19079 0.10524 0.9565 1.19269 -0.31188 -0.91117 1.19269 -0.31188 0.91095 
1.19269 0.31168 -0.91117 1.19269 0.31168 0.91095 1.20238 -0.15859 -0.95261 
1.20238 -0.15859 0.95239 1.20238 0.15838 -0.95261 1.20238 0.15838 0.95239 
1.20637 -0.47028 -0.84471 1.20637 -0.47028 0.8445 1.20637 0.47008 -0.84471 
1.20637 0.47008 0.8445 1.20708 -0.36123 -0.89698 1.20708 -0.36123 0.89676 
1.20708 0.36102 -0.89698 1.20708 0.36102 0.89676 1.20981 -0.57317 -0.7797 
1.20981 -0.57317 0.77949 1.20981 0.57297 -0.7797 1.20981 0.57297 0.77949 
1.21475 -0.21125 -0.94566 1.21475 -0.21125 0.94544 1.21475 0.21104 -0.94566 
1.21475 0.21104 0.94544 1.21738 -0.66938 0.70133 1.21738 0.66917 -0.70154 
1.21946 -0.0001 -0.97014 1.21946 -0.0001 0.96992 1.22779 -0.26228 -0.93616 
1.22779 -0.26228 0.93595 1.22779 0.26208 -0.93616 1.22779 0.26208 0.93595 
1.22855 -0.05289 -0.97094 1.22855 -0.05289 0.97072 1.22855 0.05269 -0.97094 
1.22855 0.05269 0.97072 1.23969 -0.10606 -0.96921 1.23969 -0.10606 0.96899 
1.23969 0.10585 -0.96921 1.23969 0.10585 0.96899 1.24035 -0.5297 -0.81877 
1.24035 -0.5297 0.81855 1.24035 0.52949 -0.81877 1.24035 0.52949 0.81855 
1.2415 -0.31256 -0.92399 1.2415 -0.31256 0.92377 1.2415 0.31236 -0.92399 
1.2415 0.31236 0.92377 1.24457 -0.41626 -0.88291 1.24457 -0.41626 0.8827 
1.24457 0.41605 -0.88291 1.24457 0.41605 0.8827 1.24553 -0.62836 -0.74727 
1.24553 -0.62836 0.74705 1.24553 0.62815 -0.74727 1.24553 0.62815 0.74705 
1.25149 -0.15917 -0.96458 1.25149 -0.15917 0.96436 1.25149 0.15897 -0.96458 
1.25149 0.15897 0.96436 1.25577 -0.72079 0.66163 1.25577 0.72058 -0.66185 
1.26363 -0.21161 -0.95705 1.26363 -0.21161 0.95684 1.26363 0.2114 -0.95705 
1.26363 0.2114 0.95684 1.26735 -0.0001 -0.98089 1.26735 -0.0001 0.98068 
1.27551 -0.58627 -0.78844 1.27551 -0.58627 0.78822 1.27551 0.58606 -0.78844 
1.27551 0.58606 0.78822 1.27685 -0.26256 -0.94704 1.27685 -0.26256 0.94682 
1.27685 0.26235 -0.94704 1.27685 0.26235 0.94682 1.27791 -0.47721 -0.85936 
1.27791 -0.47721 0.85915 1.27791 0.477 -0.85936 1.27791 0.477 0.85915 
1.27798 -0.05333 -0.98151 1.27798 -0.05333 0.98129 1.27798 0.05312 -0.98151 
1.27798 0.05312 0.98129 1.27859 -0.3681 -0.91158 1.27859 -0.3681 0.91136 
1.27859 0.36789 -0.91158 1.27859 0.36789 0.91136 1.28332 -0.6818 -0.70948 
1.28332 -0.6818 0.70926 1.28332 0.68159 -0.70948 1.28332 0.68159 0.70926 
1.28916 -0.10639 -0.97923 1.28916 -0.10639 0.97901 1.28916 0.10618 -0.97923 
1.28916 0.10618 0.97901 1.29338 -0.76728 0.61865 1.29338 0.76708 -0.61886 
1.30085 -0.15914 -0.97407 1.30085 -0.15914 0.97385 1.30085 0.15894 -0.97407 
1.30085 0.15894 0.97385 1.31168 -0.63971 -0.75389 1.31168 -0.63971 0.75367 
1.31168 0.6395 -0.75389 1.31168 0.6395 0.75367 1.31286 -0.53594 -0.83107 
1.31286 -0.53594 0.83086 1.31286 0.53573 -0.83107 1.31286 0.53573 0.83086 
1.31301 -0.21143 -0.96603 1.31301 -0.21143 0.96582 1.31301 0.21122 -0.96603 
1.31301 0.21122 0.96582 1.31386 -0.31809 -0.93649 1.31386 -0.31809 0.93627 
1.31386 0.31788 -0.93649 1.31386 0.31788 0.93627 1.31571 -0.0001 -0.98928 
1.31571 -0.0001 0.98907 1.31654 -0.42194 -0.89496 1.31654 -0.42194 0.89475 
1.31654 0.42173 -0.89496 1.31654 0.42173 0.89475 1.3207 -0.73 0.6686 
1.3207 0.72979 -0.66881 1.3265 -0.05336 -0.98939 1.3265 -0.05336 0.98918 
1.3265 0.05315 -0.98939 1.3265 0.05315 0.98918 1.33797 -0.10667 -0.98659 
1.33797 -0.10667 0.98638 1.33797 0.10646 -0.98659 1.33797 0.10646 0.98638 
1.34861 -0.59118 -0.79865 1.34861 -0.59118 0.79844 1.34861 0.59097 -0.79865 
1.34861 0.59097 0.79844 1.34866 -0.68971 -0.71529 1.34866 -0.68971 0.71508 
1.34866 0.68951 -0.71529 1.34866 0.68951 0.71508 1.34977 -0.26727 -0.95715 
1.34977 -0.26727 0.95693 1.34977 0.26706 -0.95715 1.34977 0.26706 0.95693 
1.3498 -0.15939 -0.98089 1.3498 -0.15939 0.98068 1.3498 0.15919 -0.98089 
1.3498 0.15919 0.98068 1.35106 -0.48192 -0.86927 1.35106 -0.48192 0.86906 
1.35106 0.48171 -0.86927 1.35106 0.48171 0.86906 1.35155 -0.37273 -0.92144 
1.35155 -0.37273 0.92123 1.35155 0.37252 -0.92144 1.35155 0.37252 0.92123 
1.35884 -0.77461 0.62392 1.35884 0.7744 -0.62413 1.36442 -0.0001 -0.99529 
1.36442 -0.0001 0.99508 1.37562 -0.05347 -0.9949 1.37562 -0.05347 0.99469 
1.37562 0.05326 -0.9949 1.37562 0.05326 0.99469 1.38619 -0.53927 -0.83885 
1.38619 -0.53927 0.83863 1.38619 0.53906 -0.83885 1.38619 0.53906 0.83863 
1.38624 -0.73603 -0.67287 1.38624 -0.73603 0.67266 1.38624 0.73582 -0.67287 
1.38624 0.73582 0.67266 1.38684 -0.64525 -0.76042 1.38684 -0.64525 0.7602 
1.38684 0.64504 -0.76042 1.38684 0.64504 0.7602 1.38704 -0.32189 -0.94391 
1.38704 -0.32189 0.9437 1.38704 0.32168 -0.94391 1.38704 0.32168 0.9437 
1.38708 -0.10668 -0.99155 1.38708 -0.10668 0.99134 1.38708 0.10647 -0.99155 
1.38708 0.10647 0.99134 1.38751 -0.21323 -0.97426 1.38751 -0.21323 0.97404 
1.38751 0.21302 -0.97426 1.38751 0.21302 0.97404 1.38929 -0.42536 -0.90222 
1.38929 -0.42536 0.902 1.38929 0.42516 -0.90222 1.38929 0.42516 0.902 
1.39703 -0.81485 0.57601 1.39703 0.81464 -0.57622 1.41337 -0.0001 -0.9989 
1.41337 -0.0001 0.99869 1.4242 -0.59492 -0.80306 1.4242 -0.59492 0.80285 
1.4242 0.59471 -0.80306 1.4242 0.59471 0.80285 1.4242 -0.48427 -0.87425 
1.4242 -0.48427 0.87403 1.4242 0.48406 -0.87425 1.4242 0.48406 0.87403 
1.42424 -0.69345 -0.7197 1.42424 -0.69345 0.71948 1.42424 0.69325 -0.7197 
1.42424 0.69325 0.71948 1.42424 -0.7784 0.62663 1.42424 0.77819 -0.62684 
1.42465 -0.26848 -0.96268 1.42465 -0.26848 0.96246 1.42465 0.26827 -0.96268 
1.42465 0.26827 0.96246 1.42465 -0.37505 -0.92638 1.42465 -0.37505 0.92617 
1.42465 0.37484 -0.92638 1.42465 0.37484 0.92617 1.42468 -0.1606 -0.98642 
1.42468 -0.1606 0.98621 1.42468 0.16039 -0.98642 1.42468 0.16039 0.98621 
1.42468 -0.05351 -0.99797 1.42468 -0.05351 0.99775 1.42468 0.0533 -0.99797 
1.42468 0.0533 0.99775 1.42758 -0.83868 0.54356 1.42758 0.83847 -0.54378 
1.46244 -0.86046 0.50958 1.46244 -0.8166 0.57724 1.46244 -0.73817 -0.67483 
1.46244 -0.73817 0.67462 1.46244 -0.6471 -0.7626 1.46244 -0.6471 0.76238 
1.46244 -0.54084 -0.8413 1.46244 -0.54084 0.84108 1.46244 -0.42651 -0.90464 
1.46244 -0.42651 0.90443 1.46244 -0.32281 -0.94661 1.46244 -0.32281 0.94639 
1.46244 -0.21383 -0.977 1.46244 -0.21383 0.97679 1.46244 -0.10698 -0.99438 
1.46244 -0.10698 0.99416 1.46244 -0.0001 -1.00011 1.46244 -0.0001 0.99989 
1.46244 0.10677 -0.99438 1.46244 0.10677 0.99416 1.46244 0.21362 -0.977 
1.46244 0.21362 0.97679 1.46244 0.3226 -0.94661 1.46244 0.3226 0.94639 
1.46244 0.4263 -0.90464 1.46244 0.4263 0.90443 1.46244 0.54063 -0.8413 
1.46244 0.54063 0.84108 1.46244 0.64689 -0.7626 1.46244 0.64689 0.76238 
1.46244 0.73797 -0.67483 1.46244 0.73797 0.67462 1.46244 0.81639 -0.57746 
1.46244 0.86026 -0.50979 1.49729 -0.83868 0.54356 1.49729 0.83847 -0.54378 
1.5002 -0.05351 -0.99797 1.5002 -0.05351 0.99775 1.5002 0.0533 -0.99797 
1.5002 0.0533 0.99775 1.5002 -0.1606 -0.98642 1.5002 -0.1606 0.98621 
1.5002 0.16039 -0.98642 1.5002 0.16039 0.98621 1.50022 -0.37505 -0.92638 
1.50022 -0.37505 0.92617 1.50022 0.37484 -0.92638 1.50022 0.37484 0.92617 
1.50023 -0.26848 -0.96268 1.50023 -0.26848 0.96246 1.50023 0.26827 -0.96268 
1.50023 0.26827 0.96246 1.50064 -0.7784 0.62663 1.50064 0.77819 -0.62684 
1.50064 -0.69345 -0.7197 1.50064 -0.69345 0.71948 1.50064 0.69325 -0.7197 
1.50064 0.69325 0.71948 1.50067 -0.48427 -0.87425 1.50067 -0.48427 0.87403 
1.50067 0.48406 -0.87425 1.50067 0.48406 0.87403 1.50067 -0.59492 -0.80306 
1.50067 -0.59492 0.80285 1.50067 0.59471 -0.80306 1.50067 0.59471 0.80285 
1.51151 -0.0001 -0.9989 1.51151 -0.0001 0.99869 1.52784 -0.81485 0.57601 
1.52784 0.81464 -0.57622 1.53558 -0.42536 -0.90222 1.53558 -0.42536 0.902 
1.53558 0.42516 -0.90222 1.53558 0.42516 0.902 1.53736 -0.21323 -0.97426 
1.53736 -0.21323 0.97404 1.53736 0.21302 -0.97426 1.53736 0.21302 0.97404 
1.5378 -0.10668 -0.99155 1.5378 -0.10668 0.99134 1.5378 0.10647 -0.99155 
1.5378 0.10647 0.99134 1.53784 -0.32189 -0.94391 1.53784 -0.32189 0.9437 
1.53784 0.32168 -0.94391 1.53784 0.32168 0.9437 1.53803 -0.64525 -0.76042 
1.53803 -0.64525 0.7602 1.53803 0.64504 -0.76042 1.53803 0.64504 0.7602 
1.53863 -0.73603 0.67266 1.53863 0.73582 -0.67287 1.53869 -0.53927 -0.83885 
1.53869 -0.53927 0.83863 1.53869 0.53906 -0.83885 1.53869 0.53906 0.83863 
1.54926 -0.05347 -0.9949 1.54926 -0.05347 0.99469 1.54926 0.05326 -0.9949 
1.54926 0.05326 0.99469 1.56046 -0.0001 -0.99529 1.56046 -0.0001 0.99508 
1.56604 -0.77461 0.62392 1.56604 0.7744 -0.62413 1.57333 -0.37273 -0.92144 
1.57333 -0.37273 0.92123 1.57333 0.37252 -0.92144 1.57333 0.37252 0.92123 
1.57382 -0.48192 -0.86927 1.57382 -0.48192 0.86906 1.57382 0.48171 -0.86927 
1.57382 0.48171 0.86906 1.57507 -0.15939 -0.98089 1.57507 -0.15939 0.98068 
1.57507 0.15919 -0.98089 1.57507 0.15919 0.98068 1.57511 -0.26727 -0.95715 
1.57511 -0.26727 0.95693 1.57511 0.26706 -0.95715 1.57511 0.26706 0.95693 
1.57622 -0.68971 0.71508 1.57622 0.68951 -0.71529 1.57627 -0.59118 -0.79865 
1.57627 -0.59118 0.79844 1.57627 0.59097 -0.79865 1.57627 0.59097 0.79844 
1.58691 -0.10667 -0.98659 1.58691 -0.10667 0.98638 1.58691 0.10646 -0.98659 
1.58691 0.10646 0.98638 1.59838 -0.05336 -0.98939 1.59838 -0.05336 0.98918 
1.59838 0.05315 -0.98939 1.59838 0.05315 0.98918 1.60418 -0.73 0.6686 
1.60418 0.72979 -0.66881 1.60834 -0.42194 -0.89496 1.60834 -0.42194 0.89475 
1.60834 0.42173 -0.89496 1.60834 0.42173 0.89475 1.60917 -0.0001 -0.98928 
1.60917 -0.0001 0.98907 1.61101 -0.31809 -0.93649 1.61101 -0.31809 0.93627 
1.61101 0.31788 -0.93649 1.61101 0.31788 0.93627 1.61187 -0.21143 -0.96603 
1.61187 -0.21143 0.96582 1.61187 0.21122 -0.96603 1.61187 0.21122 0.96582 
1.61202 -0.53594 -0.83107 1.61202 -0.53594 0.83086 1.61202 0.53573 -0.83107 
1.61202 0.53573 0.83086 1.61319 -0.63971 -0.75389 1.61319 -0.63971 0.75367 
1.61319 0.6395 -0.75389 1.61319 0.6395 0.75367 1.62403 -0.15914 -0.97407 
1.62403 -0.15914 0.97385 1.62403 0.15894 -0.97407 1.62403 0.15894 0.97385 
1.63149 -0.76728 0.61865 1.63149 0.76708 -0.61886 1.63572 -0.10639 -0.97923 
1.63572 -0.10639 0.97901 1.63572 0.10618 -0.97923 1.63572 0.10618 0.97901 
1.64156 -0.6818 0.70926 1.64156 0.68159 -0.70948 1.64628 -0.3681 -0.91158 
1.64628 -0.3681 0.91136 1.64628 0.36789 -0.91158 1.64628 0.36789 0.91136 
1.64689 -0.05333 -0.98151 1.64689 -0.05333 0.98129 1.64689 0.05312 -0.98151 
1.64689 0.05312 0.98129 1.64697 -0.47721 -0.85936 1.64697 -0.47721 0.85915 
1.64697 0.477 -0.85936 1.64697 0.477 0.85915 1.64802 -0.26256 -0.94704 
1.64802 -0.26256 0.94682 1.64802 0.26235 -0.94704 1.64802 0.26235 0.94682 
1.64936 -0.58627 -0.78844 1.64936 -0.58627 0.78822 1.64936 0.58606 -0.78844 
1.64936 0.58606 0.78822 1.65753 -0.0001 -0.98089 1.65753 -0.0001 0.98068 
1.66125 -0.21161 -0.95705 1.66125 -0.21161 0.95684 1.66125 0.2114 -0.95705 
1.66125 0.2114 0.95684 1.6691 -0.72079 0.66163 1.6691 0.72058 -0.66185 
1.67339 -0.15917 -0.96458 1.67339 -0.15917 0.96436 1.67339 0.15897 -0.96458 
1.67339 0.15897 0.96436 1.67934 -0.62836 0.74705 1.67934 0.62815 -0.74727 
1.68031 -0.41626 -0.88291 1.68031 -0.41626 0.8827 1.68031 0.41605 -0.88291 
1.68031 0.41605 0.8827 1.68338 -0.31256 -0.92399 1.68338 -0.31256 0.92377 
1.68338 0.31236 -0.92399 1.68338 0.31236 0.92377 1.68453 -0.5297 -0.81877 
1.68453 -0.5297 0.81855 1.68453 0.52949 -0.81877 1.68453 0.52949 0.81855 
1.68519 -0.10606 -0.96921 1.68519 -0.10606 0.96899 1.68519 0.10585 -0.96921 
1.68519 0.10585 0.96899 1.69632 -0.05289 -0.97094 1.69632 -0.05289 0.97072 
1.69632 0.05269 -0.97094 1.69632 0.05269 0.97072 1.69709 -0.26228 -0.93616 
1.69709 -0.26228 0.93595 1.69709 0.26208 -0.93616 1.69709 0.26208 0.93595 
1.70542 -0.0001 -0.97014 1.70542 -0.0001 0.96992 1.7075 -0.66938 0.70133 
1.7075 0.66917 -0.70154 1.71012 -0.21125 -0.94566 1.71012 -0.21125 0.94544 
1.71012 0.21104 -0.94566 1.71012 0.21104 0.94544 1.71507 -0.57317 -0.7797 
1.71507 -0.57317 0.77949 1.71507 0.57297 -0.7797 1.71507 0.57297 0.77949 
1.71779 -0.36123 -0.89698 1.71779 -0.36123 0.89676 1.71779 0.36102 -0.89698 
1.71779 0.36102 0.89676 1.71851 -0.47028 -0.84471 1.71851 -0.47028 0.8445 
1.71851 0.47008 -0.84471 1.71851 0.47008 0.8445 1.72249 -0.15859 -0.95261 
1.72249 -0.15859 0.95239 1.72249 0.15838 -0.95261 1.72249 0.15838 0.95239 
1.73218 -0.31188 -0.91117 1.73218 -0.31188 0.91095 1.73218 0.31168 -0.91117 
1.73218 0.31168 0.91095 1.73409 -0.10545 -0.95672 1.73409 -0.10545 0.9565 
1.73409 0.10524 -0.95672 1.73409 0.10524 0.9565 1.73506 -0.70747 0.65206 
1.73506 0.70726 -0.65227 1.74381 -0.05285 -0.95826 1.74381 -0.05285 0.95804 
1.74381 0.05265 -0.95826 1.74381 0.05265 0.95804 1.7445 -0.61416 0.73703 
1.7445 0.61395 -0.73725 1.74582 -0.26139 -0.92283 1.74582 -0.26139 0.92262 
1.74582 0.26119 -0.92283 1.74582 0.26119 0.92262 1.74988 -0.51461 -0.80798 
1.74988 -0.51461 0.80776 1.74988 0.51441 -0.80798 1.74988 0.51441 0.80776 
1.75111 -0.40835 -0.86613 1.75111 -0.40835 0.86592 1.75111 0.40814 -0.86613 
1.75111 0.40814 0.86592 1.75272 -0.0001 -0.95705 1.75272 -0.0001 0.95683 
1.75838 -0.21037 -0.93189 1.75838 -0.21037 0.93167 1.75838 0.21016 -0.93189 
1.75838 0.21016 0.93167 1.76614 -0.35989 -0.88233 1.76614 -0.35989 0.88212 
1.76614 0.35968 -0.88233 1.76614 0.35968 0.88212 1.77066 -0.15755 -0.9383 
1.77066 -0.15755 0.93809 1.77066 0.15734 -0.9383 1.77066 0.15734 0.93809 
1.77285 -0.65403 0.68984 1.77285 0.65382 -0.69006 1.78007 -0.55717 -0.76744 
1.78007 -0.55717 0.76722 1.78007 0.55696 -0.76744 1.78007 0.55696 0.76722 
1.7803 -0.31041 -0.89603 1.7803 -0.31041 0.89581 1.7803 0.3102 -0.89603 
1.7803 0.3102 0.89581 1.78122 -0.10542 -0.94207 1.78122 -0.10542 0.94185 
1.78122 0.10521 -0.94207 1.78122 0.10521 0.94185 1.7832 -0.45373 -0.83158 
1.7832 -0.45373 0.83136 1.7832 0.45352 -0.83158 1.7832 0.45352 0.83136 
1.79087 -0.05273 -0.94317 1.79087 -0.05273 0.94295 1.79087 0.05252 -0.94317 
1.79087 0.05252 0.94295 1.79356 -0.26005 -0.90718 1.79356 -0.26005 0.90697 
1.79356 0.25984 -0.90718 1.79356 0.25984 0.90697 1.79933 -0.0001 -0.94165 
1.79933 -0.0001 0.94144 1.79976 -0.69087 0.63947 1.79976 0.69066 -0.63968 
1.80099 -0.40918 -0.84748 1.80099 -0.40918 0.84726 1.80099 0.40897 -0.84748 
1.80099 0.40897 0.84726 1.80588 -0.20895 -0.91577 1.80588 -0.20895 0.91555 
1.80588 0.20874 -0.91577 1.80588 0.20874 0.91555 1.80838 -0.59716 0.72366 
1.80838 0.59696 -0.72388 1.81391 -0.49716 -0.79346 1.81391 -0.49716 0.79325 
1.81391 0.49695 -0.79346 1.81391 0.49695 0.79325 1.81596 -0.36051 -0.86332 
1.81596 -0.36051 0.8631 1.81596 0.3603 -0.86332 1.81596 0.3603 0.8631 
1.81723 -0.15726 -0.92175 1.81723 -0.15726 0.92153 1.81723 0.15705 -0.92175 
1.81723 0.15705 0.92153 1.82757 -0.10512 -0.92512 1.82757 -0.10512 0.9249 
1.82757 0.10491 -0.92512 1.82757 0.10491 0.9249 1.83023 -0.31056 -0.87666 
1.83023 -0.31056 0.87644 1.83023 0.31035 -0.87666 1.83023 0.31035 0.87644 
1.83238 -0.45358 -0.81097 1.83238 -0.45358 0.81076 1.83238 0.45337 -0.81097 
1.83238 0.45337 0.81076 1.83627 -0.63595 0.67513 1.83627 0.63574 -0.67535 
1.83688 -0.05269 -0.92587 1.83688 -0.05269 0.92565 1.83688 0.05248 -0.92587 
1.83688 0.05248 0.92565 1.84311 -0.53846 0.75173 1.84311 0.53825 -0.75195 
1.84341 -0.26001 -0.88741 1.84341 -0.26001 0.88719 1.84341 0.2598 -0.88741 
1.84341 0.2598 0.88719 1.84512 -0.0001 -0.92399 1.84512 -0.0001 0.92377 
1.84991 -0.40885 -0.82642 1.84991 -0.40885 0.8262 1.84991 0.40864 -0.82642 
1.84991 0.40864 0.8262 1.85643 -0.20734 -0.89555 1.85643 -0.20734 0.89534 
1.85643 0.20714 -0.89555 1.85643 0.20714 0.89534 1.8624 -0.49607 -0.77085 
1.8624 -0.49607 0.77063 1.8624 0.49587 -0.77085 1.8624 0.49587 0.77063 
1.86509 -0.35985 -0.84181 1.86509 -0.35985 0.84159 1.86509 0.35964 -0.84181 
1.86509 0.35964 0.84159 1.86765 -0.15549 -0.90103 1.86765 -0.15549 0.90081 
1.86765 0.15528 -0.90103 1.86765 0.15528 0.90081 1.87069 -0.57745 0.707 
1.87069 0.57725 -0.70721 1.87799 -0.10293 -0.90385 1.87799 -0.10293 0.90363 
1.87799 0.10272 -0.90385 1.87799 0.10272 0.90363 1.87911 -0.30982 -0.85478 
1.87911 -0.30982 0.85456 1.87911 0.30961 -0.85478 1.87911 0.30961 0.85456 
1.88073 -0.45219 -0.78792 1.88073 -0.45219 0.78771 1.88073 0.45198 -0.78792 
1.88073 0.45198 0.78771 1.88714 -0.05038 -0.90404 1.88714 -0.05038 0.90383 
1.88714 0.05017 -0.90404 1.88714 0.05017 0.90383 1.88999 -0.0001 -0.9041 
1.88999 -0.0001 0.90388 1.89076 -0.53619 0.72732 1.89076 0.53598 -0.72754 
1.89311 -0.25786 -0.86503 1.89311 -0.25786 0.86481 1.89311 0.25765 -0.86503 
1.89311 0.25765 0.86481 1.89651 -0.61398 0.65924 1.89651 0.61377 -0.65945 
1.89773 -0.40736 -0.80302 1.89773 -0.40736 0.8028 1.89773 0.40716 -0.80302 
1.89773 0.40716 0.8028 1.90582 -0.20512 -0.87268 1.90582 -0.20512 0.87246 
1.90582 0.20491 -0.87268 1.90582 0.20491 0.87246 1.90975 -0.49357 0.74581 
1.90975 0.49336 -0.74603 1.9128 -0.35813 -0.81803 1.9128 -0.35813 0.81781 
1.9128 0.35792 -0.81803 1.9128 0.35792 0.81781 1.91714 -0.15299 -0.87753 
1.91714 -0.15299 0.87731 1.91714 0.15278 -0.87753 1.91714 0.15278 0.87731 
1.91775 -0.57453 0.68013 1.91775 0.57432 -0.68034 1.92716 -0.10042 -0.87986 
1.92716 -0.10042 0.87965 1.92716 0.10021 -0.87986 1.92716 0.10021 0.87965 
1.92762 -0.44971 -0.76264 1.92762 -0.44971 0.76243 1.92762 0.4495 -0.76264 
1.92762 0.4495 0.76243 1.92798 -0.30716 -0.83016 1.92798 -0.30716 0.82995 
1.92798 0.30696 -0.83016 1.92798 0.30696 0.82995 1.93109 -0.05033 -0.88206 
1.93109 -0.05033 0.88185 1.93109 0.05012 -0.88206 1.93109 0.05012 0.88185 
1.93383 -0.0001 -0.88203 1.93383 -0.0001 0.88181 1.93767 -0.53292 0.70008 
1.93767 0.53271 -0.7003 1.94179 -0.25497 -0.8399 1.94179 -0.25497 0.83969 
1.94179 0.25477 -0.8399 1.94179 0.25477 0.83969 1.94257 -0.60964 0.63072 
1.94257 0.60943 -0.63094 1.94431 -0.40472 -0.77734 1.94431 -0.40472 0.77712 
1.94431 0.40451 -0.77734 1.94431 0.40451 0.77712 1.95388 -0.20229 -0.84722 
1.95388 -0.20229 0.84701 1.95388 0.20208 -0.84722 1.95388 0.20208 0.84701 
1.95665 -0.48974 0.71823 1.95665 0.48953 -0.71845 1.96062 -0.35468 -0.79137 
1.96062 -0.35468 0.79115 1.96062 0.35447 -0.79137 1.96062 0.35447 0.79115 
1.96348 -0.56992 0.65125 1.96348 0.56971 -0.65147 1.96501 -0.14999 -0.85155 
1.96501 -0.14999 0.85134 1.96501 0.14979 -0.85155 1.96501 0.14979 0.85134 
1.9702 -0.10032 -0.85576 1.9702 -0.10032 0.85554 1.9702 0.10012 -0.85576 
1.9702 0.10012 0.85554 1.97413 -0.05016 -0.85782 1.97413 -0.05016 0.8576 
1.97413 0.04995 -0.85782 1.97413 0.04995 0.8576 1.97432 -0.44556 -0.73465 
1.97432 -0.44556 0.73443 1.97432 0.44535 -0.73465 1.97432 0.44535 0.73443 
1.97544 -0.30359 -0.80305 1.97544 -0.30359 0.80284 1.97544 0.30338 -0.80305 
1.97544 0.30338 0.80284 1.97654 -0.0001 -0.85784 1.97654 -0.0001 0.85762 
1.98344 -0.52785 0.67074 1.98344 0.52765 -0.67095 1.98875 -0.2516 -0.81236 
1.98875 -0.2516 0.81214 1.98875 0.25139 -0.81236 1.98875 0.25139 0.81214 
1.98953 -0.40093 -0.74945 1.98953 -0.40093 0.74924 1.98953 0.40072 -0.74945 
1.98953 0.40072 0.74924 2.00049 -0.19886 -0.81925 2.00049 -0.19886 0.81903 
2.00049 0.19865 -0.81925 2.00049 0.19865 0.81903 2.00208 -0.48445 0.68852 
2.00208 0.48424 -0.68873 2.00563 -0.35062 -0.76305 2.00563 -0.35062 0.76283 
2.00563 0.35041 -0.76305 2.00563 0.35041 0.76283 2.00693 -0.14961 -0.82544 
2.00693 -0.14961 0.82523 2.00693 0.1494 -0.82544 2.00693 0.1494 0.82523 
2.00773 -0.56363 0.62045 2.00773 0.56342 -0.62067 2.012 -0.09998 -0.82957 
2.012 -0.09998 0.82935 2.012 0.09977 -0.82957 2.012 0.09977 0.82935 
2.0157 -0.05011 -0.83161 2.0157 -0.05011 0.8314 2.0157 0.0499 -0.83161 
2.0157 0.0499 0.8314 2.01801 -0.0001 -0.83158 2.01801 -0.0001 0.83136 
2.01834 -0.44076 0.70473 2.01834 0.44055 -0.70494 2.02039 -0.29901 -0.77428 
2.02039 -0.29901 0.77406 2.02039 0.2988 -0.77428 2.02039 0.2988 0.77406 
2.02747 -0.5212 0.63958 2.02747 0.521 -0.63979 2.03325 -0.396 -0.71944 
2.03325 -0.396 0.71922 2.03325 0.39579 -0.71944 2.03325 0.39579 0.71922 
2.03346 -0.2468 -0.7831 2.03346 -0.2468 0.78289 2.03346 0.24659 -0.7831 
2.03346 0.24659 0.78289 2.04164 -0.19869 -0.79074 2.04164 -0.19869 0.79052 
2.04164 0.19848 -0.79074 2.04164 0.19848 0.79052 2.0449 -0.47866 0.65695 
2.0449 0.47845 -0.65717 2.04807 -0.14936 -0.79682 2.04807 -0.14936 0.79661 
2.04807 0.14915 -0.79682 2.04807 0.14915 0.79661 2.04938 -0.3453 -0.73246 
2.04938 -0.3453 0.73224 2.04938 0.3451 -0.73246 2.04938 0.3451 0.73224 
2.05326 -0.09941 -0.80078 2.05326 -0.09941 0.80056 2.05326 0.0992 -0.80078 
2.05326 0.0992 0.80056 2.05693 -0.04947 -0.80269 2.05693 -0.04947 0.80248 
2.05693 0.04926 -0.80269 2.05693 0.04926 0.80248 2.05814 -0.0001 -0.80332 
2.05814 -0.0001 0.8031 2.06097 -0.43471 0.67285 2.06097 0.4345 -0.67307 
2.06374 -0.29357 -0.74328 2.06374 -0.29357 0.74307 2.06374 0.29337 -0.74328 
2.06374 0.29337 0.74307 2.06894 -0.51421 0.6064 2.06894 0.514 -0.60661 
2.07328 -0.2461 -0.75268 2.07328 -0.2461 0.75246 2.07328 0.24589 -0.75268 
2.07328 0.24589 0.75246 2.07536 -0.38995 -0.68739 2.07536 -0.38995 0.68717 
2.07536 0.38974 -0.68739 2.07536 0.38974 0.68717 2.08133 -0.19802 -0.76025 
2.08133 -0.19802 0.76003 2.08133 0.19781 -0.76025 2.08133 0.19781 0.76003 
2.08605 -0.4715 0.6235 2.08605 0.47129 -0.62372 2.08796 -0.14849 -0.76607 
2.08796 -0.14849 0.76586 2.08796 0.14828 -0.76607 2.08796 0.14828 0.76586 
2.09121 -0.33898 -0.69998 2.09121 -0.33898 0.69976 2.09121 0.33877 -0.69998 
2.09121 0.33877 0.69976 2.09301 -0.09859 -0.76996 2.09301 -0.09859 0.76975 
2.09301 0.09838 -0.76996 2.09301 0.09838 0.76975 2.09569 -0.04941 -0.77248 
2.09569 -0.04941 0.77226 2.09569 0.0492 -0.77248 2.09569 0.0492 0.77226 
2.09683 -0.0001 -0.77312 2.09683 -0.0001 0.7729 2.10165 -0.42766 0.63911 
2.10165 0.42745 -0.63932 2.10223 -0.29235 -0.71092 2.10223 -0.29235 0.71071 
2.10223 0.29214 -0.71092 2.10223 0.29214 0.71071 2.11174 -0.24478 -0.7202 
2.11174 -0.24478 0.71999 2.11174 0.24457 -0.7202 2.11174 0.24457 0.71999 
2.11572 -0.38279 -0.65339 2.11572 -0.38279 0.65317 2.11572 0.38258 -0.65339 
2.11572 0.38258 0.65317 2.11946 -0.19685 -0.72785 2.11946 -0.19685 0.72763 
2.11946 0.19665 -0.72785 2.11946 0.19665 0.72763 2.1195 -0.47866 0.58235 
2.1195 0.47845 -0.58257 2.12607 -0.14724 -0.73355 2.12607 -0.14724 0.73333 
2.12607 0.14704 -0.73355 2.12607 0.14704 0.73333 2.12821 -0.33699 -0.66588 
2.12821 -0.33699 0.66566 2.12821 0.33679 -0.66588 2.12821 0.33679 0.66566 
2.13039 -0.09848 -0.73778 2.13039 -0.09848 0.73757 2.13039 0.09827 -0.73778 
2.13039 0.09827 0.73757 2.1331 -0.04923 -0.74024 2.1331 -0.04923 0.74003 
2.1331 0.04902 -0.74024 2.1331 0.04902 0.74003 2.134 -0.0001 -0.74106 
2.134 -0.0001 0.74084 2.1354 -0.43471 0.59843 2.1354 0.4345 -0.59864 
2.1391 -0.29039 -0.67677 2.1391 -0.29039 0.67655 2.1391 0.29018 -0.67677 
2.1391 0.29018 0.67655 2.14835 -0.24308 -0.68602 2.14835 -0.24308 0.68581 
2.14835 0.24288 -0.68602 2.14835 0.24288 0.68581 2.14972 -0.38995 0.61281 
2.14972 0.38974 -0.61303 2.15106 -0.48445 0.53953 2.15106 0.48424 -0.53975 
2.15596 -0.19519 -0.69363 2.15596 -0.19519 0.69341 2.15596 0.19499 -0.69363 
2.15596 0.19499 0.69341 2.16189 -0.14683 -0.69956 2.16189 -0.14683 0.69935 
2.16189 0.14663 -0.69956 2.16189 0.14663 0.69935 2.16231 -0.33898 -0.62888 
2.16231 -0.33898 0.62866 2.16231 0.33877 -0.62888 2.16231 0.33877 0.62866 
2.16614 -0.09812 -0.70381 2.16614 -0.09812 0.70359 2.16614 0.09791 -0.70381 
2.16614 0.09791 0.70359 2.16727 -0.44076 0.5558 2.16727 0.44055 -0.55601 
2.16869 -0.04917 -0.70636 2.16869 -0.04917 0.70615 2.16869 0.04896 -0.70636 
2.16869 0.04896 0.70615 2.16954 -0.0001 -0.70721 2.16954 -0.0001 0.707 
0.00461 0.99659 -0.58198 0.00461 0.99659 0.71663 0.00461 1.48594 -0.58198 
0.00461 1.48594 0.71663 0.00537 0.84537 0.63814 0.00537 1.63716 -0.50349 
0.00537 1.63716 0.63814 0.01389 0.94902 -0.57247 0.01389 0.94902 0.70711 
0.01389 1.53351 -0.57247 0.01389 1.53351 0.70711 0.0176 1.24127 -0.63978 
0.0176 1.24127 0.77443 0.01845 1.1922 -0.63893 0.01845 1.1922 0.77358 
0.01845 1.29033 -0.63893 0.01845 1.29033 0.77358 0.01987 0.80061 0.62323 
0.021 1.14325 -0.63638 0.021 1.14325 0.77103 0.021 1.33928 -0.63638 
0.021 1.33928 0.77103 0.02483 0.9024 -0.56144 0.02483 0.9024 0.69609 
0.02483 1.58014 -0.56144 0.02483 1.58014 0.69609 0.02525 1.09454 -0.63213 
0.02525 1.09454 0.76678 0.02525 1.388 -0.63213 0.02525 1.388 0.76678 
0.03118 1.04618 -0.6262 0.03118 1.04618 0.76084 0.03118 1.43636 -0.6262 
0.03118 1.43636 0.76084 0.03742 0.85143 -0.54559 0.03742 0.85143 0.68024 
0.03742 1.63111 -0.54559 0.03742 1.63111 0.68024 0.03879 0.99829 -0.61859 
0.03879 0.99829 0.75324 0.03879 1.48425 -0.61859 0.03879 1.48425 0.75324 
0.04804 0.95098 -0.60934 0.04804 0.95098 0.74398 0.04804 1.53155 -0.60934 
0.04804 1.53155 0.74398 0.05174 0.80666 0.66586 0.05174 1.67587 0.66586 
0.05314 1.24127 -0.67363 0.05314 1.24127 0.80828 0.05404 1.19214 -0.67281 
0.05404 1.19214 0.80746 0.05404 1.29039 -0.67281 0.05404 1.29039 0.80746 
0.05675 1.1429 -0.67035 0.05675 1.1429 0.805 0.05675 1.33964 -0.67035 
0.05675 1.33964 0.805 0.05893 0.90438 -0.59845 0.05893 0.90438 0.7331 
0.05893 1.57816 -0.59845 0.05893 1.57816 0.7331 0.06107 1.09413 -0.66612 
0.06107 1.09413 0.80077 0.06107 1.38841 -0.66612 0.06107 1.38841 0.80077 
0.06764 0.76271 0.64978 0.06768 1.04452 -0.66042 0.06768 1.04452 0.79506 
0.06768 1.43802 -0.66042 0.06768 1.43802 0.79506 0.07142 0.85858 -0.58596 
0.07142 0.85858 0.72061 0.07142 1.62395 -0.58596 0.07142 1.62395 0.72061 
0.0754 0.99659 -0.65277 0.0754 0.99659 0.78742 0.0754 1.48594 -0.65277 
0.0754 1.48594 0.78742 0.08491 0.94902 -0.64349 0.08491 0.94902 0.77814 
0.08491 1.53351 -0.64349 0.08491 1.53351 0.77814 0.08549 0.81371 0.70654 
0.08549 1.66882 -0.57189 0.08549 1.66882 0.70654 0.09031 1.24127 -0.70569 
0.09031 1.24127 0.84033 0.09145 1.19196 -0.70505 0.09145 1.19196 0.8397 
0.09145 1.29057 -0.70505 0.09145 1.29057 0.8397 0.09413 1.14278 -0.70253 
0.09413 1.14278 0.83718 0.09413 1.33975 -0.70253 0.09413 1.33975 0.83718 
0.09594 0.9024 -0.63255 0.09594 0.9024 0.76719 0.09594 1.58014 -0.63255 
0.09594 1.58014 0.76719 0.09918 1.09288 -0.69864 0.09918 1.09288 0.83329 
0.09918 1.38966 -0.69864 0.09918 1.38966 0.83329 0.10109 0.76987 0.69094 
0.10582 1.04335 -0.69281 0.10582 1.04335 0.82746 0.10582 1.43918 -0.69281 
0.10582 1.43918 0.82746 0.11179 0.85143 -0.61996 0.11179 0.85143 0.75461 
0.11179 1.63111 -0.61996 0.11179 1.63111 0.75461 0.11386 0.99528 -0.68525 
0.11386 0.99528 0.8199 0.11386 1.48726 -0.68525 0.11386 1.48726 0.8199 
0.1234 0.9478 -0.67585 0.1234 0.9478 0.8105 0.1234 1.53474 -0.67585 
0.1234 1.53474 0.8105 0.12617 0.80666 -0.60564 0.12617 0.80666 0.74028 
0.12617 1.67587 -0.60564 0.12617 1.67587 0.74028 0.129 1.24127 -0.73588 
0.129 1.24127 0.87053 0.13021 1.19191 -0.73526 0.13021 1.19191 0.86991 
0.13021 1.29063 -0.73526 0.13021 1.29063 0.86991 0.13389 1.14196 -0.73335 
0.13389 1.14196 0.86799 0.13389 1.34058 -0.73335 0.13389 1.34058 0.86799 
0.13776 0.89607 -0.66503 0.13776 0.89607 0.79968 0.13776 1.58647 -0.66503 
0.13776 1.58647 0.79968 0.13907 1.09201 -0.72939 0.13907 1.09201 0.86404 
0.13907 1.39052 -0.72939 0.13907 1.39052 0.86404 0.14224 0.76271 0.72438 
0.14224 1.71982 0.72438 0.14551 1.04268 -0.72331 0.14551 1.04268 0.85795 
0.14551 1.43985 -0.72331 0.14551 1.43985 0.85795 0.15368 0.99457 -0.71567 
0.15368 0.99457 0.85032 0.15368 1.48796 -0.71567 0.15368 1.48796 0.85032 
0.15389 0.84537 -0.65201 0.15389 0.84537 0.78666 0.15389 1.63716 -0.65201 
0.15389 1.63716 0.78666 0.15967 0.72017 0.70701 0.16675 0.94236 -0.70685 
0.16675 0.94236 0.84149 0.16675 1.54017 -0.70685 0.16675 1.54017 0.84149 
0.1688 0.80061 -0.63751 0.1688 0.80061 0.77216 0.1688 1.68192 -0.63751 
0.1688 1.68192 0.77216 0.16913 1.24127 -0.76415 0.16913 1.24127 0.89879 
0.17144 1.19127 -0.76418 0.17144 1.19127 0.89883 0.17144 1.29127 -0.76418 
0.17144 1.29127 0.89883 0.17514 1.14139 -0.76214 0.17514 1.14139 0.89678 
0.17514 1.34115 -0.76214 0.17514 1.34115 0.89678 0.18021 1.09176 -0.75801 
0.18021 1.09176 0.89266 0.18021 1.39077 -0.75801 0.18021 1.39077 0.89266 
0.18151 0.89075 -0.69562 0.18151 0.89075 0.83026 0.18151 1.59178 -0.69562 
0.18151 1.59178 0.83026 0.18506 0.75693 0.75595 0.18506 1.72561 -0.6213 
0.18506 1.72561 0.75595 0.18665 1.04251 -0.75182 0.18665 1.04251 0.88646 
0.18665 1.44002 -0.75182 0.18665 1.44002 0.88646 0.19761 0.84044 -0.68202 
0.19761 0.84044 0.81667 0.19761 1.64209 -0.68202 0.19761 1.64209 0.81667 
0.19839 0.98977 -0.74492 0.19839 0.98977 0.87957 0.19839 1.49276 -0.74492 
0.19839 1.49276 0.87957 0.2037 0.71352 0.73817 0.2106 1.24127 -0.7904 
0.2106 1.24127 0.92505 0.2117 0.93778 -0.73562 0.2117 0.93778 0.87027 
0.2117 1.54475 -0.73562 0.2117 1.54475 0.87027 0.21282 0.79581 -0.66721 
0.21282 0.79581 0.80186 0.21282 1.68672 -0.66721 0.21282 1.68672 0.80186 
0.21302 1.19121 -0.79039 0.21302 1.19121 0.92504 0.21302 1.29132 -0.79039 
0.21302 1.29132 0.92504 0.21694 1.14105 -0.78832 0.21694 1.14105 0.92297 
0.21694 1.34149 -0.78832 0.21694 1.34149 0.92297 0.22213 1.09138 -0.78412 
0.22213 1.09138 0.91877 0.22213 1.39116 -0.78412 0.22213 1.39116 0.91877 
0.22366 0.67145 0.71868 0.22652 0.88669 -0.72394 0.22652 0.88669 0.85858 
0.22652 1.59584 -0.72394 0.22652 1.59584 0.85858 0.23049 0.75163 -0.65102 
0.23049 0.75163 0.78567 0.23049 1.7309 -0.65102 0.23049 1.7309 0.78567 
0.23326 1.03908 -0.77979 0.23326 1.03908 0.91444 0.23326 1.44345 -0.77979 
0.23326 1.44345 0.91444 0.24283 0.83665 -0.7099 0.24283 0.83665 0.84455 
0.24283 1.64588 -0.7099 0.24283 1.64588 0.84455 0.24535 0.9864 -0.77247 
0.24535 0.9864 0.90712 0.24535 1.49614 -0.77247 0.24535 1.49614 0.90712 
0.24947 0.70845 0.76751 0.24947 1.77409 -0.63286 0.24947 1.77409 0.76751 
0.25331 1.24127 -0.8146 0.25331 1.24127 0.94925 0.25605 1.19104 -0.81463 
0.25605 1.19104 0.94928 0.25605 1.29149 -0.81463 0.25605 1.29149 0.94928 
0.25917 0.93421 -0.76273 0.25917 0.93421 0.89738 0.25917 1.54833 -0.76273 
0.25917 1.54833 0.89738 0.25952 0.79166 -0.69521 0.25952 0.79166 0.82986 
0.25952 1.69087 -0.69521 0.25952 1.69087 0.82986 0.25998 1.14095 -0.81243 
0.25998 1.14095 0.94708 0.25998 1.34159 -0.81243 0.25998 1.34159 0.94708 
0.26939 0.66684 0.74756 0.27 1.08838 -0.8101 0.27 1.08838 0.94475 
0.27 1.39415 -0.8101 0.27 1.39415 0.94475 0.27434 0.88324 -0.7506 
0.27434 0.88324 0.88524 0.27434 1.59929 -0.7506 0.27434 1.59929 0.88524 
0.27739 0.7478 -0.6786 0.27739 0.7478 0.81325 0.27739 1.73473 -0.6786 
0.27739 1.73473 0.81325 0.28132 1.03625 -0.80525 0.28132 1.03625 0.9399 
0.28132 1.44628 -0.80525 0.28132 1.44628 0.9399 0.28941 0.83401 -0.73558 
0.28941 0.83401 0.87023 0.28941 1.64853 -0.73558 0.28941 1.64853 0.87023 
0.29063 0.62739 0.72667 0.29403 0.98352 -0.7976 0.29403 0.98352 0.93224 
0.29403 1.49902 -0.7976 0.29403 1.49902 0.93224 0.29638 0.70518 -0.66011 
0.29638 0.70518 0.79475 0.29638 1.77735 -0.66011 0.29638 1.77735 0.79475 
0.29715 1.24127 -0.83667 0.29715 1.24127 0.97131 0.3 1.19099 -0.83661 
0.3 1.19099 0.97126 0.3 1.29154 -0.83661 0.3 1.29154 0.97126 
0.30641 0.78918 -0.72049 0.30641 0.78918 0.85514 0.30641 1.69335 -0.72049 
0.30641 1.69335 0.85514 0.30803 0.93155 -0.78735 0.30803 0.93155 0.922 
0.30803 1.55098 -0.78735 0.30803 1.55098 0.922 0.30915 1.13844 -0.83641 
0.30915 1.13844 0.97106 0.30915 1.34409 -0.83641 0.30915 1.34409 0.97106 
0.31645 0.66392 0.77443 0.31645 1.81862 -0.63978 0.31645 1.81862 0.77443 
0.31949 1.08588 -0.8336 0.31949 1.08588 0.96824 0.31949 1.39665 -0.8336 
0.31949 1.39665 0.96824 0.32205 0.88152 -0.77437 0.32205 0.88152 0.90902 
0.32205 1.60101 -0.77437 0.32205 1.60101 0.90902 0.32474 0.7453 -0.70342 
0.32474 0.7453 0.83807 0.32474 1.73724 -0.70342 0.32474 1.73724 0.83807 
0.33071 1.03403 -0.82812 0.33071 1.03403 0.96277 0.33071 1.44851 -0.82812 
0.33071 1.44851 0.96277 0.33723 0.83252 -0.75899 0.33723 0.83252 0.89364 
0.33723 1.65002 -0.75899 0.33723 1.65002 0.89364 0.34202 1.24127 -0.85656 
0.34202 1.24127 0.9912 0.34373 0.98136 -0.81998 0.34373 0.98136 0.95463 
0.34373 1.50117 -0.81998 0.34373 1.50117 0.95463 0.34403 0.70291 -0.68452 
0.34403 0.70291 0.81916 0.34403 1.77962 -0.68452 0.34403 1.77962 0.81916 
0.35026 1.18868 -0.85843 0.35026 1.18868 0.99308 0.35026 1.29385 -0.85843 
0.35026 1.29385 0.99308 0.35087 0.60542 0.74256 0.35476 0.78779 -0.74354 
0.35476 0.78779 0.87819 0.35476 1.69474 -0.74354 0.35476 1.69474 0.87819 
0.35691 0.93081 -0.80923 0.35691 0.93081 0.94388 0.35691 1.55172 -0.80923 
0.35691 1.55172 0.94388 0.35957 1.13625 -0.85769 0.35957 1.13625 0.99234 
0.35957 1.34629 -0.85769 0.35957 1.34629 0.99234 0.36991 1.08411 -0.85432 
0.36991 1.08411 0.98897 0.36991 1.39842 -0.85432 0.36991 1.39842 0.98897 
0.37118 0.88087 -0.79589 0.37118 0.88087 0.93053 0.37118 1.60167 -0.79589 
0.37118 1.60167 0.93053 0.37323 0.74422 -0.72603 0.37323 0.74422 0.86068 
0.37323 1.73832 -0.72603 0.37323 1.73832 0.86068 0.37876 0.64421 0.79109 
0.37876 1.83833 -0.65645 0.37876 1.83833 0.79109 0.38126 1.03242 -0.84833 
0.38126 1.03242 0.98298 0.38126 1.45011 -0.84833 0.38126 1.45011 0.98298 
0.38615 0.83219 -0.78005 0.38615 0.83219 0.91469 0.38615 1.65035 -0.78005 
0.38615 1.65035 0.91469 0.38781 1.24127 -0.87422 0.38781 1.24127 1.00887 
0.39358 0.98132 -0.83975 0.39358 0.98132 0.9744 0.39358 1.50121 -0.83975 
0.39358 1.50121 0.9744 0.39627 1.18864 -0.87574 0.39627 1.18864 1.01038 
0.39627 1.29389 -0.87574 0.39627 1.29389 1.01038 0.40394 0.78765 -0.76415 
0.40394 0.78765 0.89879 0.40394 1.69489 -0.76415 0.40394 1.69489 0.89879 
0.40592 1.13596 -0.87464 0.40592 1.13596 1.00928 0.40592 1.34658 -0.87464 
0.40592 1.34658 1.00928 0.40684 0.93096 -0.8286 0.40684 0.93096 0.96324 
0.40684 1.55157 -0.8286 0.40684 1.55157 0.96324 0.40707 0.6842 -0.7 
0.40707 0.6842 0.83465 0.40707 1.79833 -0.7 0.40707 1.79833 0.83465 
0.41429 0.58734 0.75727 0.41648 1.08382 -0.87087 0.41648 1.08382 1.00552 
0.41648 1.39871 -0.87087 0.41648 1.39871 1.00552 0.421 0.88148 -0.8149 
0.421 0.88148 0.94955 0.421 1.60105 -0.8149 0.421 1.60105 0.94955 
0.42877 1.031 -0.86445 0.42877 1.031 0.9991 0.42877 1.45153 -0.86445 
0.42877 1.45153 0.9991 0.43442 1.24127 -0.88962 0.43442 1.24127 1.02426 
0.43603 0.83302 -0.7987 0.43603 0.83302 0.93335 0.43603 1.64952 -0.7987 
0.43603 1.64952 0.93335 0.43726 0.72676 -0.74055 0.43726 0.72676 0.8752 
0.43726 1.75578 -0.74055 0.43726 1.75578 0.8752 0.44132 0.97998 -0.8554 
0.44132 0.97998 0.99005 0.44132 1.50256 -0.8554 0.44132 1.50256 0.99005 
0.44264 0.62721 -0.66982 0.44264 0.62721 0.80446 0.44264 1.85532 -0.66982 
0.44264 1.85532 0.80446 0.44333 1.18852 -0.89082 0.44333 1.18852 1.02547 
0.44333 1.29402 -0.89082 0.44333 1.29402 1.02547 0.45208 0.53391 0.71949 
0.45305 1.13592 -0.88929 0.45305 1.13592 1.02394 0.45305 1.34661 -0.88929 
0.45305 1.34661 1.02394 0.45496 0.92949 -0.84374 0.45496 0.92949 0.97838 
0.45496 1.55305 -0.84374 0.45496 1.55305 0.97838 0.46465 1.08278 -0.88518 
0.46465 1.08278 1.01982 0.46465 1.39975 -0.88518 0.46465 1.39975 1.01982 
0.46863 0.77109 -0.77728 0.46863 0.77109 0.91193 0.46863 1.71145 -0.77728 
0.46863 1.71145 0.91193 0.46935 0.88014 -0.82955 0.46935 0.88014 0.9642 
0.46935 1.60239 -0.82955 0.46935 1.60239 0.9642 0.47208 0.6682 -0.71227 
0.47208 0.6682 0.84692 0.47208 1.81434 -0.71227 0.47208 1.81434 0.84692 
0.47702 1.03012 -0.87823 0.47702 1.03012 1.01288 0.47702 1.45242 -0.87823 
0.47702 1.45242 1.01288 0.47964 0.57199 0.76876 0.47964 1.91054 -0.63411 
0.47964 1.91054 0.76876 0.48172 1.24127 -0.90271 0.48172 1.24127 1.03736 
0.49005 0.97909 -0.86873 0.49005 0.97909 1.00338 0.49005 1.50345 -0.86873 
0.49005 1.50345 1.00338 0.49082 1.18848 -0.90351 0.49082 1.18848 1.03815 
0.49082 1.29406 -0.90351 0.49082 1.29406 1.03815 0.50195 1.13531 -0.90178 
0.50195 1.13531 1.03643 0.50195 1.34722 -0.90178 0.50195 1.34722 1.03643 
0.50261 0.71167 -0.75134 0.50261 0.71167 0.88599 0.50261 1.77086 -0.75134 
0.50261 1.77086 0.88599 0.50376 0.92881 -0.85656 0.50376 0.92881 0.9912 
0.50376 1.55373 -0.85656 0.50376 1.55373 0.9912 0.50683 0.82511 -0.81548 
0.50683 0.82511 0.95013 0.50683 1.65743 -0.81548 0.50683 1.65743 0.95013 
0.5078 0.61301 -0.67983 0.5078 0.61301 0.81448 0.5078 1.86952 -0.67983 
0.5078 1.86952 0.81448 0.51375 1.0822 -0.89714 0.51375 1.0822 1.03179 
0.51375 1.40034 -0.89714 0.51375 1.40034 1.03179 0.51804 0.52058 0.72906 
0.5259 1.02976 -0.88962 0.5259 1.02976 1.02427 0.5259 1.45277 -0.88962 
0.5259 1.45277 1.02427 0.52961 1.24127 -0.91346 0.52961 1.24127 1.04811 
0.53778 0.6551 -0.72101 0.53778 0.6551 0.85566 0.53778 1.82743 -0.72101 
0.53778 1.82743 0.85566 0.53912 0.97881 -0.87961 0.53912 0.97881 1.01425 
0.53912 1.50372 -0.87961 0.53912 1.50372 1.01425 0.54017 0.76416 -0.79193 
0.54017 0.76416 0.92658 0.54017 1.71837 -0.79193 0.54017 1.71837 0.92658 
0.54025 1.18804 -0.91407 0.54025 1.18804 1.04872 0.54025 1.29449 -0.91407 
0.54025 1.29449 1.04872 0.54086 0.87327 -0.84415 0.54086 0.87327 0.97879 
0.54086 1.60927 -0.84415 0.54086 1.60927 0.97879 0.54559 0.55957 -0.64205 
0.54559 0.55957 0.7767 0.54559 1.92296 -0.64205 0.54559 1.92296 0.7767 
0.55142 1.13498 -0.9118 0.55142 1.13498 1.04644 0.55142 1.34756 -0.9118 
0.55142 1.34756 1.04644 0.55565 0.47409 0.68608 0.56311 1.08223 -0.90663 
0.56311 1.08223 1.04128 0.56311 1.40031 -0.90663 0.56311 1.40031 1.04128 
0.57395 0.60166 -0.68645 0.57395 0.60166 0.8211 0.57395 1.88087 -0.68645 
0.57395 1.88087 0.8211 0.57512 0.70543 -0.76364 0.57512 0.70543 0.89829 
0.57512 1.7771 -0.76364 0.57512 1.7771 0.89829 0.57527 1.02994 -0.8986 
0.57527 1.02994 1.03325 0.57527 1.45259 -0.8986 0.57527 1.45259 1.03325 
0.57613 0.92328 -0.86906 0.57613 0.92328 1.00371 0.57613 1.55925 -0.86906 
0.57613 1.55925 1.00371 0.57797 1.24127 -0.92185 0.57797 1.24127 1.0565 
0.5788 0.81943 -0.82753 0.5788 0.81943 0.96218 0.5788 1.66311 -0.82753 
0.5788 1.66311 0.96218 0.58297 0.51137 0.73603 0.58297 1.97116 -0.60138 
0.58297 1.97116 0.73603 0.58876 1.18801 -0.92196 0.58876 1.18801 1.05661 
0.58876 1.29453 -0.92196 0.58876 1.29453 1.05661 0.60023 1.13471 -0.91916 
0.60023 1.13471 1.05381 0.60023 1.34783 -0.91916 0.60023 1.34783 1.05381 
0.61087 0.65019 -0.73122 0.61087 0.65019 0.86587 0.61087 1.83234 -0.73122 
0.61087 1.83234 0.86587 0.61092 0.55166 -0.64786 0.61092 0.55166 0.78251 
0.61092 1.93088 -0.64786 0.61092 1.93088 0.78251 0.61203 0.9741 -0.88972 
0.61203 0.9741 1.02437 0.61203 1.50843 -0.88972 0.61203 1.50843 1.02437 
0.61207 1.08198 -0.91346 0.61207 1.08198 1.04811 0.61207 1.40056 -0.91346 
0.61207 1.40056 1.04811 0.61333 0.75945 -0.80184 0.61333 0.75945 0.93649 
0.61333 1.72308 -0.80184 0.61333 1.72308 0.93649 0.61381 0.86864 -0.85401 
0.61381 0.86864 0.98866 0.61381 1.61389 -0.85401 0.61381 1.61389 0.98866 
0.6211 0.46676 0.69135 0.62669 1.24127 -0.92786 0.62669 1.24127 1.06251 
0.63789 1.1879 -0.92747 0.63789 1.1879 1.06212 0.63789 1.29463 -0.92747 
0.63789 1.29463 1.06212 0.64845 0.7021 -0.77142 0.64845 0.7021 0.90607 
0.64845 1.78043 -0.77142 0.64845 1.78043 0.90607 0.64851 0.50534 -0.60544 
0.64851 0.50534 0.74009 0.64851 1.97719 -0.60544 0.64851 1.97719 0.74009 
0.64911 0.59612 -0.69299 0.64911 0.59612 0.82764 0.64911 1.88641 -0.69299 
0.64911 1.88641 0.82764 0.6493 0.91948 -0.87648 0.6493 0.91948 1.01113 
0.6493 1.56305 -0.87648 0.6493 1.56305 1.01113 0.64934 1.13469 -0.92412 
0.64934 1.13469 1.05877 0.64934 1.34784 -0.92412 0.64934 1.34784 1.05877 
0.64978 1.02814 -0.90682 0.64978 1.02814 1.04147 0.64978 1.45439 -0.90682 
0.64978 1.45439 1.04147 0.65156 0.81601 -0.83479 0.65156 0.81601 0.96944 
0.65156 1.66653 -0.83479 0.65156 1.66653 0.96944 0.6593 0.42652 0.64344 
0.67564 1.24127 -0.93147 0.67564 1.24127 1.06612 0.68647 0.64646 -0.73563 
0.68647 0.64646 0.87028 0.68647 1.83608 -0.73563 0.68647 1.83608 0.87028 
0.68647 0.7571 -0.80682 0.68647 0.7571 0.94146 0.68647 1.72544 -0.80682 
0.68647 1.72544 0.94146 0.6865 0.54792 -0.65226 0.6865 0.54792 0.78691 
0.6865 1.93462 -0.65226 0.6865 1.93462 0.78691 0.6865 0.46297 0.69406 
0.6865 2.01956 -0.55941 0.68692 0.97289 -0.89525 0.68692 0.97289 1.0299 
0.68692 1.50964 -0.89525 0.68692 1.50964 1.0299 0.68692 0.86632 -0.85895 
0.68692 0.86632 0.9936 0.68692 1.61621 -0.85895 0.68692 1.61621 0.9936 
0.68694 1.08077 -0.91899 0.68694 1.08077 1.05364 0.68694 1.40177 -0.91899 
0.68694 1.40177 1.05364 0.68694 1.18787 -0.93053 0.68694 1.18787 1.06518 
0.68694 1.29467 -0.93053 0.68694 1.29467 1.06518 0.68985 0.40269 0.61099 
0.7247 0.38091 0.57701 0.7247 0.42477 0.64467 0.7247 0.5032 -0.6074 
0.7247 0.5032 0.74205 0.7247 0.59427 -0.69517 0.7247 0.59427 0.82982 
0.7247 0.70053 -0.77387 0.7247 0.70053 0.90852 0.7247 0.81487 -0.83721 
0.7247 0.81487 0.97186 0.7247 0.91856 -0.87918 0.7247 0.91856 1.01382 
0.7247 1.02754 -0.90957 0.7247 1.02754 1.04422 0.7247 1.13439 -0.92695 
0.7247 1.13439 1.0616 0.7247 1.24127 -0.93268 0.7247 1.24127 1.06732 
0.7247 1.34815 -0.92695 0.7247 1.34815 1.0616 0.7247 1.45499 -0.90957 
0.7247 1.45499 1.04422 0.7247 1.56397 -0.87918 0.7247 1.56397 1.01382 
0.7247 1.66767 -0.83721 0.7247 1.66767 0.97186 0.7247 1.78201 -0.77387 
0.7247 1.78201 0.90852 0.7247 1.88826 -0.69517 0.7247 1.88826 0.82982 
0.7247 1.97934 -0.6074 0.7247 1.97934 0.74205 0.7247 2.05776 -0.51003 
0.75956 0.40269 0.61099 0.75956 2.07984 -0.47635 0.76246 1.18787 -0.93053 
0.76246 1.18787 1.06518 0.76246 1.29467 -0.93053 0.76246 1.29467 1.06518 
0.76246 1.08077 -0.91899 0.76246 1.08077 1.05364 0.76246 1.40177 -0.91899 
0.76246 1.40177 1.05364 0.76249 0.86632 -0.85895 0.76249 0.86632 0.9936 
0.76249 1.61621 -0.85895 0.76249 1.61621 0.9936 0.76249 0.97289 -0.89525 
0.76249 0.97289 1.0299 0.76249 1.50964 -0.89525 0.76249 1.50964 1.0299 
0.7629 0.46297 -0.55941 0.7629 0.46297 0.69406 0.7629 2.01956 -0.55941 
0.7629 0.54792 -0.65226 0.7629 0.54792 0.78691 0.7629 1.93462 -0.65226 
0.7629 1.93462 0.78691 0.76294 0.7571 -0.80682 0.76294 0.7571 0.94146 
0.76294 1.72544 -0.80682 0.76294 1.72544 0.94146 0.76294 0.64646 -0.73563 
0.76294 0.64646 0.87028 0.76294 1.83608 -0.73563 0.76294 1.83608 0.87028 
0.77377 1.24127 -0.93147 0.77377 1.24127 1.06612 0.79011 0.42652 0.64344 
0.79011 2.05602 -0.50879 0.79785 0.81601 -0.83479 0.79785 0.81601 0.96944 
0.79785 1.66653 -0.83479 0.79785 1.66653 0.96944 0.79963 1.02814 -0.90682 
0.79963 1.02814 1.04147 0.79963 1.45439 -0.90682 0.79963 1.45439 1.04147 
0.80006 1.13469 -0.92412 0.80006 1.13469 1.05877 0.80006 1.34784 -0.92412 
0.80006 1.34784 1.05877 0.8001 0.91948 -0.87648 0.8001 0.91948 1.01113 
0.8001 1.56305 -0.87648 0.8001 1.56305 1.01113 0.8003 0.59612 -0.69299 
0.8003 0.59612 0.82764 0.8003 1.88641 -0.69299 0.8003 1.88641 0.82764 
0.8009 0.50534 -0.60544 0.8009 0.50534 0.74009 0.8009 1.97719 -0.60544 
0.80095 0.7021 -0.77142 0.80095 0.7021 0.90607 0.80095 1.78043 -0.77142 
0.80095 1.78043 0.90607 0.81152 1.1879 -0.92747 0.81152 1.1879 1.06212 
0.81152 1.29463 -0.92747 0.81152 1.29463 1.06212 0.82272 1.24127 -0.92786 
0.82272 1.24127 1.06251 0.8283 0.46676 0.69135 0.8283 2.01577 -0.5567 
0.83559 0.86864 -0.85401 0.83559 0.86864 0.98866 0.83559 1.61389 -0.85401 
0.83559 1.61389 0.98866 0.83608 0.75945 -0.80184 0.83608 0.75945 0.93649 
0.83608 1.72308 -0.80184 0.83608 1.72308 0.93649 0.83734 1.08198 -0.91346 
0.83734 1.08198 1.04811 0.83734 1.40056 -0.91346 0.83734 1.40056 1.04811 
0.83737 0.9741 -0.88972 0.83737 0.9741 1.02437 0.83737 1.50843 -0.88972 
0.83737 1.50843 1.02437 0.83848 0.55166 -0.64786 0.83848 0.55166 0.78251 
0.83848 1.93088 -0.64786 0.83853 0.65019 -0.73122 0.83853 0.65019 0.86587 
0.83853 1.83234 -0.73122 0.83853 1.83234 0.86587 0.84917 1.13471 -0.91916 
0.84917 1.13471 1.05381 0.84917 1.34783 -0.91916 0.84917 1.34783 1.05381 
0.86064 1.18801 -0.92196 0.86064 1.18801 1.05661 0.86064 1.29453 -0.92196 
0.86064 1.29453 1.05661 0.86644 0.51137 0.73603 0.86644 1.97116 -0.60138 
0.8706 0.81943 -0.82753 0.8706 0.81943 0.96218 0.8706 1.66311 -0.82753 
0.8706 1.66311 0.96218 0.87143 1.24127 -0.92185 0.87143 1.24127 1.0565 
0.87328 0.92328 -0.86906 0.87328 0.92328 1.00371 0.87328 1.55925 -0.86906 
0.87328 1.55925 1.00371 0.87413 1.02994 -0.8986 0.87413 1.02994 1.03325 
0.87413 1.45259 -0.8986 0.87413 1.45259 1.03325 0.87428 0.70543 -0.76364 
0.87428 0.70543 0.89829 0.87428 1.7771 -0.76364 0.87428 1.7771 0.89829 
0.87546 0.60166 -0.68645 0.87546 0.60166 0.8211 0.87546 1.88087 -0.68645 
0.87546 1.88087 0.8211 0.8863 1.08223 -0.90663 0.8863 1.08223 1.04128 
0.8863 1.40031 -0.90663 0.8863 1.40031 1.04128 0.89376 0.47409 0.68608 
0.89376 2.00845 -0.55143 0.89798 1.13498 -0.9118 0.89798 1.13498 1.04644 
0.89798 1.34756 -0.9118 0.89798 1.34756 1.04644 0.90382 0.55957 -0.64205 
0.90382 0.55957 0.7767 0.90382 1.92296 -0.64205 0.90855 0.87327 -0.84415 
0.90855 0.87327 0.97879 0.90855 1.60927 -0.84415 0.90855 1.60927 0.97879 
0.90916 1.18804 -0.91407 0.90916 1.18804 1.04872 0.90916 1.29449 -0.91407 
0.90916 1.29449 1.04872 0.90923 0.76416 -0.79193 0.90923 0.76416 0.92658 
0.90923 1.71837 -0.79193 0.90923 1.71837 0.92658 0.91029 0.97881 -0.87961 
0.91029 0.97881 1.01425 0.91029 1.50372 -0.87961 0.91029 1.50372 1.01425 
0.91163 0.6551 -0.72101 0.91163 0.6551 0.85566 0.91163 1.82743 -0.72101 
0.91163 1.82743 0.85566 0.91979 1.24127 -0.91346 0.91979 1.24127 1.04811 
0.92351 1.02976 -0.88962 0.92351 1.02976 1.02427 0.92351 1.45277 -0.88962 
0.92351 1.45277 1.02427 0.93137 0.52058 0.72906 0.93137 1.96195 -0.59442 
0.93565 1.0822 -0.89714 0.93565 1.0822 1.03179 0.93565 1.40034 -0.89714 
0.93565 1.40034 1.03179 0.94161 0.61301 -0.67983 0.94161 0.61301 0.81448 
0.94161 1.86952 -0.67983 0.94257 0.82511 -0.81548 0.94257 0.82511 0.95013 
0.94257 1.65743 -0.81548 0.94257 1.65743 0.95013 0.94565 0.92881 -0.85656 
0.94565 0.92881 0.9912 0.94565 1.55373 -0.85656 0.94565 1.55373 0.9912 
0.94679 0.71167 -0.75134 0.94679 0.71167 0.88599 0.94679 1.77086 -0.75134 
0.94679 1.77086 0.88599 0.94745 1.13531 -0.90178 0.94745 1.13531 1.03643 
0.94745 1.34722 -0.90178 0.94745 1.34722 1.03643 0.95859 1.18848 -0.90351 
0.95859 1.18848 1.03815 0.95859 1.29406 -0.90351 0.95859 1.29406 1.03815 
0.95935 0.97909 -0.86873 0.95935 0.97909 1.00338 0.95935 1.50345 -0.86873 
0.95935 1.50345 1.00338 0.96768 1.24127 -0.90271 0.96768 1.24127 1.03736 
0.96977 0.57199 0.76876 0.96977 1.91054 -0.63411 0.97239 1.03012 -0.87823 
0.97239 1.03012 1.01288 0.97239 1.45242 -0.87823 0.97239 1.45242 1.01288 
0.97733 0.6682 -0.71227 0.97733 0.6682 0.84692 0.97733 1.81434 -0.71227 
0.97733 1.81434 0.84692 0.98006 0.88014 -0.82955 0.98006 0.88014 0.9642 
0.98006 1.60239 -0.82955 0.98006 1.60239 0.9642 0.98077 0.77109 -0.77728 
0.98077 0.77109 0.91193 0.98077 1.71145 -0.77728 0.98077 1.71145 0.91193 
0.98476 1.08278 -0.88518 0.98476 1.08278 1.01982 0.98476 1.39975 -0.88518 
0.98476 1.39975 1.01982 0.99445 0.92949 -0.84374 0.99445 0.92949 0.97838 
0.99445 1.55305 -0.84374 0.99445 1.55305 0.97838 0.99635 1.13592 -0.88929 
0.99635 1.13592 1.02394 0.99635 1.34661 -0.88929 0.99635 1.34661 1.02394 
0.99733 0.53391 0.71949 0.99733 1.94863 -0.58484 1.00607 1.18852 -0.89082 
1.00607 1.18852 1.02547 1.00607 1.29402 -0.89082 1.00607 1.29402 1.02547 
1.00677 0.62721 -0.66982 1.00677 0.62721 0.80446 1.00677 1.85532 -0.66982 
1.00809 0.97998 -0.8554 1.00809 0.97998 0.99005 1.00809 1.50256 -0.8554 
1.00809 1.50256 0.99005 1.01215 0.72676 -0.74055 1.01215 0.72676 0.8752 
1.01215 1.75578 -0.74055 1.01215 1.75578 0.8752 1.01338 0.83302 -0.7987 
1.01338 0.83302 0.93335 1.01338 1.64952 -0.7987 1.01338 1.64952 0.93335 
1.01499 1.24127 -0.88962 1.01499 1.24127 1.02426 1.02064 1.031 -0.86445 
1.02064 1.031 0.9991 1.02064 1.45153 -0.86445 1.02064 1.45153 0.9991 
1.0284 0.88148 -0.8149 1.0284 0.88148 0.94955 1.0284 1.60105 -0.8149 
1.0284 1.60105 0.94955 1.03293 1.08382 -0.87087 1.03293 1.08382 1.00552 
1.03293 1.39871 -0.87087 1.03293 1.39871 1.00552 1.03511 0.58734 0.75727 
1.03511 1.89519 -0.62263 1.04233 0.6842 -0.7 1.04233 0.6842 0.83465 
1.04233 1.79833 -0.7 1.04257 0.93096 -0.8286 1.04257 0.93096 0.96324 
1.04257 1.55157 -0.8286 1.04257 1.55157 0.96324 1.04348 1.13596 -0.87464 
1.04348 1.13596 1.00928 1.04348 1.34658 -0.87464 1.04348 1.34658 1.00928 
1.04546 0.78765 -0.76415 1.04546 0.78765 0.89879 1.04546 1.69489 -0.76415 
1.04546 1.69489 0.89879 1.05314 1.18864 -0.87574 1.05314 1.18864 1.01038 
1.05314 1.29389 -0.87574 1.05314 1.29389 1.01038 1.05583 0.98132 -0.83975 
1.05583 0.98132 0.9744 1.05583 1.50121 -0.83975 1.05583 1.50121 0.9744 
1.06159 1.24127 -0.87422 1.06159 1.24127 1.00887 1.06326 0.83219 -0.78005 
1.06326 0.83219 0.91469 1.06326 1.65035 -0.78005 1.06326 1.65035 0.91469 
1.06815 1.03242 -0.84833 1.06815 1.03242 0.98298 1.06815 1.45011 -0.84833 
1.06815 1.45011 0.98298 1.07065 0.64421 0.79109 1.07065 1.83833 -0.65645 
1.07617 0.74422 -0.72603 1.07617 0.74422 0.86068 1.07617 1.73832 -0.72603 
1.07617 1.73832 0.86068 1.07823 0.88087 -0.79589 1.07823 0.88087 0.93053 
1.07823 1.60167 -0.79589 1.07823 1.60167 0.93053 1.0795 1.08411 -0.85432 
1.0795 1.08411 0.98897 1.0795 1.39842 -0.85432 1.0795 1.39842 0.98897 
1.08984 1.13625 -0.85769 1.08984 1.13625 0.99234 1.08984 1.34629 -0.85769 
1.08984 1.34629 0.99234 1.0925 0.93081 -0.80923 1.0925 0.93081 0.94388 
1.0925 1.55172 -0.80923 1.0925 1.55172 0.94388 1.09464 0.78779 -0.74354 
1.09464 0.78779 0.87819 1.09464 1.69474 -0.74354 1.09464 1.69474 0.87819 
1.09854 0.60542 0.74256 1.09854 1.87711 -0.60791 1.09914 1.18868 -0.85843 
1.09914 1.18868 0.99308 1.09914 1.29385 -0.85843 1.09914 1.29385 0.99308 
1.10538 0.70291 -0.68452 1.10538 0.70291 0.81916 1.10538 1.77962 -0.68452 
1.10568 0.98136 -0.81998 1.10568 0.98136 0.95463 1.10568 1.50117 -0.81998 
1.10568 1.50117 0.95463 1.10739 1.24127 -0.85656 1.10739 1.24127 0.9912 
1.11217 0.83252 -0.75899 1.11217 0.83252 0.89364 1.11217 1.65002 -0.75899 
1.11217 1.65002 0.89364 1.1187 1.03403 -0.82812 1.1187 1.03403 0.96277 
1.1187 1.44851 -0.82812 1.1187 1.44851 0.96277 1.12467 0.7453 -0.70342 
1.12467 0.7453 0.83807 1.12467 1.73724 -0.70342 1.12467 1.73724 0.83807 
1.12735 0.88152 -0.77437 1.12735 0.88152 0.90902 1.12735 1.60101 -0.77437 
1.12735 1.60101 0.90902 1.12992 1.08588 -0.8336 1.12992 1.08588 0.96824 
1.12992 1.39665 -0.8336 1.12992 1.39665 0.96824 1.13295 0.66392 0.77443 
1.13295 1.81862 -0.63978 1.14026 1.13844 -0.83641 1.14026 1.13844 0.97106 
1.14026 1.34409 -0.83641 1.14026 1.34409 0.97106 1.14137 0.93155 -0.78735 
1.14137 0.93155 0.922 1.14137 1.55098 -0.78735 1.14137 1.55098 0.922 
1.143 0.78918 -0.72049 1.143 0.78918 0.85514 1.143 1.69335 -0.72049 
1.143 1.69335 0.85514 1.1494 1.19099 -0.83661 1.1494 1.19099 0.97126 
1.1494 1.29154 -0.83661 1.1494 1.29154 0.97126 1.15226 1.24127 -0.83667 
1.15226 1.24127 0.97131 1.15302 0.70518 -0.66011 1.15302 0.70518 0.79475 
1.15302 1.77735 -0.66011 1.15537 0.98352 -0.7976 1.15537 0.98352 0.93224 
1.15537 1.49902 -0.7976 1.15537 1.49902 0.93224 1.15878 0.62739 0.72667 
1.15878 1.85514 -0.59202 1.15999 0.83401 -0.73558 1.15999 0.83401 0.87023 
1.15999 1.64853 -0.73558 1.15999 1.64853 0.87023 1.16808 1.03625 -0.80525 
1.16808 1.03625 0.9399 1.16808 1.44628 -0.80525 1.16808 1.44628 0.9399 
1.17202 0.7478 -0.6786 1.17202 0.7478 0.81325 1.17202 1.73473 -0.6786 
1.17506 0.88324 -0.7506 1.17506 0.88324 0.88524 1.17506 1.59929 -0.7506 
1.17506 1.59929 0.88524 1.17941 1.08838 -0.8101 1.17941 1.08838 0.94475 
1.17941 1.39415 -0.8101 1.17941 1.39415 0.94475 1.18002 0.66684 0.74756 
1.18002 1.8157 -0.61291 1.18943 1.14095 -0.81243 1.18943 1.14095 0.94708 
1.18943 1.34159 -0.81243 1.18943 1.34159 0.94708 1.18988 0.79166 -0.69521 
1.18988 0.79166 0.82986 1.18988 1.69087 -0.69521 1.18988 1.69087 0.82986 
1.19024 0.93421 -0.76273 1.19024 0.93421 0.89738 1.19024 1.54833 -0.76273 
1.19024 1.54833 0.89738 1.19336 1.19104 -0.81463 1.19336 1.19104 0.94928 
1.19336 1.29149 -0.81463 1.19336 1.29149 0.94928 1.1961 1.24127 -0.8146 
1.1961 1.24127 0.94925 1.19993 0.70845 0.76751 1.19993 1.77409 -0.63286 
1.20406 0.9864 -0.77247 1.20406 0.9864 0.90712 1.20406 1.49614 -0.77247 
1.20406 1.49614 0.90712 1.20658 0.83665 -0.7099 1.20658 0.83665 0.84455 
1.20658 1.64588 -0.7099 1.20658 1.64588 0.84455 1.21615 1.03908 -0.77979 
1.21615 1.03908 0.91444 1.21615 1.44345 -0.77979 1.21615 1.44345 0.91444 
1.21891 0.75163 -0.65102 1.21891 0.75163 0.78567 1.21891 1.7309 -0.65102 
1.22288 0.88669 -0.72394 1.22288 0.88669 0.85858 1.22288 1.59584 -0.72394 
1.22288 1.59584 0.85858 1.22575 0.67145 0.71868 1.22575 1.81108 -0.58403 
1.22727 1.09138 -0.78412 1.22727 1.09138 0.91877 1.22727 1.39116 -0.78412 
1.22727 1.39116 0.91877 1.23247 1.14105 -0.78832 1.23247 1.14105 0.92297 
1.23247 1.34149 -0.78832 1.23247 1.34149 0.92297 1.23639 1.19121 -0.79039 
1.23639 1.19121 0.92504 1.23639 1.29132 -0.79039 1.23639 1.29132 0.92504 
1.23658 0.79581 -0.66721 1.23658 0.79581 0.80186 1.23658 1.68672 -0.66721 
1.23658 1.68672 0.80186 1.23771 0.93778 -0.73562 1.23771 0.93778 0.87027 
1.23771 1.54475 -0.73562 1.23771 1.54475 0.87027 1.23881 1.24127 -0.7904 
1.23881 1.24127 0.92505 1.24571 0.71352 0.73817 1.24571 1.76902 -0.60352 
1.25102 0.98977 -0.74492 1.25102 0.98977 0.87957 1.25102 1.49276 -0.74492 
1.25102 1.49276 0.87957 1.25179 0.84044 -0.68202 1.25179 0.84044 0.81667 
1.25179 1.64209 -0.68202 1.25179 1.64209 0.81667 1.26276 1.04251 -0.75182 
1.26276 1.04251 0.88646 1.26276 1.44002 -0.75182 1.26276 1.44002 0.88646 
1.26434 0.75693 0.75595 1.26434 1.72561 -0.6213 1.2679 0.89075 -0.69562 
1.2679 0.89075 0.83026 1.2679 1.59178 -0.69562 1.2679 1.59178 0.83026 
1.2692 1.09176 -0.75801 1.2692 1.09176 0.89266 1.2692 1.39077 -0.75801 
1.2692 1.39077 0.89266 1.27 1.80479 -0.55324 1.27427 1.14139 -0.76214 
1.27427 1.14139 0.89678 1.27427 1.34115 -0.76214 1.27427 1.34115 0.89678 
1.27796 1.19127 -0.76418 1.27796 1.19127 0.89883 1.27796 1.29127 -0.76418 
1.27796 1.29127 0.89883 1.28027 1.24127 -0.76415 1.28027 1.24127 0.89879 
1.28061 0.80061 -0.63751 1.28061 0.80061 0.77216 1.28061 1.68192 -0.63751 
1.28266 0.94236 -0.70685 1.28266 0.94236 0.84149 1.28266 1.54017 -0.70685 
1.28266 1.54017 0.84149 1.28973 0.72017 0.70701 1.28973 1.76237 -0.57236 
1.29552 0.84537 -0.65201 1.29552 0.84537 0.78666 1.29552 1.63716 -0.65201 
1.29552 1.63716 0.78666 1.29572 0.99457 -0.71567 1.29572 0.99457 0.85032 
1.29572 1.48796 -0.71567 1.29572 1.48796 0.85032 1.3039 1.04268 -0.72331 
1.3039 1.04268 0.85795 1.3039 1.43985 -0.72331 1.3039 1.43985 0.85795 
1.30716 0.76271 0.72438 1.30716 1.71982 -0.58973 1.31034 1.09201 -0.72939 
1.31034 1.09201 0.86404 1.31034 1.39052 -0.72939 1.31034 1.39052 0.86404 
1.31164 0.89607 -0.66503 1.31164 0.89607 0.79968 1.31164 1.58647 -0.66503 
1.31164 1.58647 0.79968 1.31552 1.14196 -0.73335 1.31552 1.14196 0.86799 
1.31552 1.34058 -0.73335 1.31552 1.34058 0.86799 1.3192 1.19191 -0.73526 
1.3192 1.19191 0.86991 1.3192 1.29063 -0.73526 1.3192 1.29063 0.86991 
1.3204 1.24127 -0.73588 1.3204 1.24127 0.87053 1.32324 0.80666 -0.60564 
1.32324 0.80666 0.74028 1.32324 1.67587 -0.60564 1.32601 0.9478 -0.67585 
1.32601 0.9478 0.8105 1.32601 1.53474 -0.67585 1.32601 1.53474 0.8105 
1.33121 0.72716 0.67383 1.33121 1.75537 -0.53918 1.33554 0.99528 -0.68525 
1.33554 0.99528 0.8199 1.33554 1.48726 -0.68525 1.33554 1.48726 0.8199 
1.33762 0.85143 -0.61996 1.33762 0.85143 0.75461 1.33762 1.63111 -0.61996 
1.33762 1.63111 0.75461 1.34359 1.04335 -0.69281 1.34359 1.04335 0.82746 
1.34359 1.43918 -0.69281 1.34359 1.43918 0.82746 1.34832 0.76987 0.69094 
1.34832 1.71266 -0.55629 1.35023 1.09288 -0.69864 1.35023 1.09288 0.83329 
1.35023 1.38966 -0.69864 1.35023 1.38966 0.83329 1.35347 0.9024 -0.63255 
1.35347 0.9024 0.76719 1.35347 1.58014 -0.63255 1.35347 1.58014 0.76719 
1.35528 1.14278 -0.70253 1.35528 1.14278 0.83718 1.35528 1.33975 -0.70253 
1.35528 1.33975 0.83718 1.35796 1.19196 -0.70505 1.35796 1.19196 0.8397 
1.35796 1.29057 -0.70505 1.35796 1.29057 0.8397 1.3591 1.24127 -0.70569 
1.3591 1.24127 0.84033 1.36392 0.81371 0.70654 1.36392 1.66882 -0.57189 
1.36449 0.94902 -0.64349 1.36449 0.94902 0.77814 1.36449 1.53351 -0.64349 
1.36449 1.53351 0.77814 1.37401 0.99659 -0.65277 1.37401 0.99659 0.78742 
1.37401 1.48594 -0.65277 1.37401 1.48594 0.78742 1.37798 0.85858 -0.58596 
1.37798 0.85858 0.72061 1.37798 1.62395 -0.58596 1.38173 1.04452 -0.66042 
1.38173 1.04452 0.79506 1.38173 1.43802 -0.66042 1.38173 1.43802 0.79506 
1.38176 0.76271 0.64978 1.38176 1.71982 -0.51514 1.38834 1.09413 -0.66612 
1.38834 1.09413 0.80077 1.38834 1.38841 -0.66612 1.38834 1.38841 0.80077 
1.39048 0.90438 -0.59845 1.39048 0.90438 0.7331 1.39048 1.57816 -0.59845 
1.39048 1.57816 0.7331 1.39265 1.1429 -0.67035 1.39265 1.1429 0.805 
1.39265 1.33964 -0.67035 1.39265 1.33964 0.805 1.39536 1.19214 -0.67281 
1.39536 1.19214 0.80746 1.39536 1.29039 -0.67281 1.39536 1.29039 0.80746 
1.39626 1.24127 -0.67363 1.39626 1.24127 0.80828 1.39766 0.80666 0.66586 
1.39766 1.67587 -0.53121 1.40136 0.95098 -0.60934 1.40136 0.95098 0.74398 
1.40136 1.53155 -0.60934 1.40136 1.53155 0.74398 1.41062 0.99829 -0.61859 
1.41062 1.48425 -0.61859 1.41198 0.85143 -0.54559 1.41198 1.63111 -0.54559 
1.41822 1.04618 -0.6262 1.41822 1.43636 -0.6262 1.42416 1.09454 -0.63213 
1.42416 1.388 -0.63213 1.42457 0.9024 -0.56144 1.42457 1.58014 -0.56144 
1.4284 1.14325 -0.63638 1.4284 1.33928 -0.63638 1.42954 1.68192 -0.48858 
1.43096 1.1922 -0.63893 1.43096 1.29033 -0.63893 1.43181 1.24127 -0.63978 
1.43552 0.94902 -0.57247 1.43552 1.53351 -0.57247 1.44404 1.63716 -0.50349 
1.4448 0.99659 -0.58198 1.4448 1.48594 -0.58198 1.45244 1.04452 -0.5897 
1.45244 1.43802 -0.5897 1.45706 0.89607 -0.51961 1.45706 1.58647 -0.51961 
1.45815 1.09413 -0.59631 1.45815 1.38841 -0.59631 1.45924 1.68672 -0.44456 
1.46238 1.1429 -0.60063 1.46238 1.33964 -0.60063 1.46484 1.19214 -0.60334 
1.46484 1.29039 -0.60334 1.46565 1.24127 -0.60423 1.46788 1.53474 -0.53398 
0.64461 2.46091 0.82599 0.64525 2.41161 0.82485 0.64525 2.51022 0.82485 
0.64776 2.36243 0.82217 0.64776 2.5594 0.82217 0.65165 2.31252 0.81712 
0.65165 2.6093 0.81712 0.65468 2.11039 0.73479 0.65468 2.81143 0.73479 
0.65748 2.263 0.81048 0.65748 2.65883 0.81048 0.66505 2.21492 0.80243 
0.66505 2.7069 0.80243 0.66828 2.06009 0.71869 0.66828 2.86173 0.71869 
0.6717 2.95438 0.63891 0.67444 2.16744 0.7929 0.67444 2.75438 0.7929 
0.67667 2.46091 0.86315 0.67748 2.41179 0.86225 0.67748 2.51004 0.86225 
0.67994 2.36254 0.85954 0.67994 2.55928 0.85954 0.68308 2.01546 0.70347 
0.68308 2.90637 0.70347 0.68418 2.31377 0.85523 0.68418 2.60805 0.85523 
0.68527 2.11571 0.77853 0.68527 2.80611 0.77853 0.68988 2.26416 0.84862 
0.68988 2.65766 0.84862 0.69019 2.997 0.61991 0.69752 2.21624 0.8409 
0.69752 2.70559 0.8409 0.69829 2.06502 0.76241 0.69829 2.85681 0.76241 
0.69928 2.95054 0.68581 0.7068 2.16866 0.83138 0.7068 2.75316 0.83138 
0.71051 2.46091 0.8987 0.71136 2.41184 0.89785 0.71136 2.50998 0.89785 
0.71278 2.02026 0.7475 0.71278 2.90157 0.7475 0.71392 2.36289 0.8953 
0.71392 2.55893 0.8953 0.71743 2.99373 0.66682 0.71775 2.12204 0.82036 
0.71775 2.79978 0.82036 0.71817 2.31418 0.89105 0.71817 2.60764 0.89105 
0.7241 2.26582 0.88511 0.7241 2.656 0.88511 0.729 2.94525 0.73123 
0.73034 2.07107 0.80451 0.73034 2.85075 0.80451 0.7317 2.21793 0.87751 
0.7317 2.70389 0.87751 0.74096 2.17063 0.86825 0.74096 2.7512 0.86825 
0.74466 2.02631 0.79013 0.74466 2.89552 0.79013 0.74606 2.46091 0.93255 
0.74677 2.98866 0.7126 0.74696 2.41179 0.93173 0.74696 2.51004 0.93173 
0.74967 2.36254 0.92927 0.74967 2.55928 0.92927 0.75185 2.12402 0.85737 
0.75185 2.7978 0.85737 0.75398 2.31377 0.92504 0.75398 2.60805 0.92504 
0.76056 1.98236 0.77405 0.76056 2.93947 0.77405 0.76059 2.26416 0.91933 
0.76059 2.65766 0.91933 0.76434 2.07823 0.84488 0.76434 2.8436 0.84488 
0.76626 3.03073 0.69264 0.76832 2.21624 0.91169 0.76832 2.70559 0.91169 
0.77783 2.16866 -0.51922 0.77783 2.16866 0.90241 0.77783 2.75316 -0.51922 
0.77783 2.75316 0.90241 0.77793 2.98201 0.75662 0.7784 2.03336 0.83081 
0.7784 2.88847 0.83081 0.78323 2.46091 -0.58142 0.78323 2.46091 0.9646 
0.78437 2.41161 -0.58078 0.78437 2.41161 0.96397 0.78437 2.51022 -0.58078 
0.78437 2.51022 0.96397 0.78705 2.36243 -0.57826 0.78705 2.36243 0.96145 
0.78705 2.5594 -0.57826 0.78705 2.5594 0.96145 0.78885 2.12204 -0.50828 
0.78885 2.12204 0.89146 0.78885 2.79978 0.89146 0.7921 2.31252 -0.57437 
0.7921 2.31252 0.95756 0.7921 2.6093 -0.57437 0.7921 2.6093 0.95756 
0.79401 1.98952 0.81521 0.79401 2.93231 0.81521 0.79706 3.02443 0.73689 
0.79873 2.263 -0.56854 0.79873 2.263 0.95173 0.79873 2.65883 -0.56854 
0.79873 2.65883 0.95173 0.8047 2.07107 -0.49569 0.8047 2.07107 0.87888 
0.8047 2.85075 0.87888 0.80678 2.21492 -0.56098 0.80678 2.21492 0.94417 
0.80678 2.7069 -0.56098 0.80678 2.7069 0.94417 0.81111 1.94681 0.7981 
0.81111 2.97501 0.7981 0.81632 2.16744 -0.55158 0.81632 2.16744 0.93477 
0.81632 2.75438 -0.55158 0.81632 2.75438 0.93477 0.81735 3.06432 0.71655 
0.81908 2.02631 0.86455 0.81908 2.89552 0.86455 0.82192 2.46091 -0.61161 
0.82192 2.46091 0.9948 0.82312 2.41155 -0.61099 0.82312 2.41155 0.99418 
0.82312 2.51027 -0.61099 0.82312 2.51027 0.99418 0.8268 2.3616 -0.60908 
0.8268 2.3616 0.99226 0.8268 2.56022 -0.60908 0.8268 2.56022 0.99226 
0.82968 3.01648 0.77953 0.83068 2.11571 -0.54076 0.83068 2.11571 0.92395 
0.83068 2.80611 -0.54076 0.83068 2.80611 0.92395 0.83198 2.31166 -0.60512 
0.83198 2.31166 0.98831 0.83198 2.61017 -0.60512 0.83198 2.61017 0.98831 
0.83516 1.98236 0.84865 0.83516 2.93947 0.84865 0.83842 2.26233 -0.59904 
0.83842 2.26233 0.98222 0.83842 2.6595 -0.59904 0.83842 2.6595 0.98222 
0.8466 2.21422 -0.5914 0.8466 2.21422 0.97459 0.8466 2.7076 -0.5914 
0.8466 2.7076 0.97459 0.84681 2.06502 -0.52774 0.84681 2.06502 0.91093 
0.84681 2.85681 0.91093 0.84967 3.05661 0.75955 0.85259 1.93981 0.83128 
0.85259 2.98201 0.83128 0.85966 2.16201 -0.58258 0.85966 2.16201 0.96576 
0.85966 2.75982 -0.58258 0.85966 2.75982 0.96576 0.86172 2.02026 0.89643 
0.86172 2.90157 0.89643 0.86205 2.46091 -0.63988 0.86205 2.46091 1.02306 
0.86436 2.41091 -0.63991 0.86436 2.41091 1.0231 0.86436 2.51091 -0.63991 
0.86436 2.51091 1.0231 0.86805 2.36103 -0.63787 0.86805 2.36103 1.02105 
0.86805 2.56079 -0.63787 0.86805 2.56079 1.02105 0.87102 3.09531 0.73819 
0.87233 1.89739 0.81216 0.87233 3.02443 0.81216 0.87313 2.31141 -0.63374 
0.87313 2.31141 1.01693 0.87313 2.61042 -0.63374 0.87313 2.61042 1.01693 
0.87443 2.11039 -0.57135 0.87443 2.11039 0.95453 0.87443 2.81143 -0.57135 
0.87443 2.81143 0.95453 0.87798 1.97657 0.88022 0.87798 2.94525 0.88022 
0.87956 2.26216 -0.62755 0.87956 2.26216 1.01073 0.87956 2.65967 -0.62755 
0.87956 2.65967 1.01073 0.89053 2.06009 -0.55775 0.89053 2.06009 0.94094 
0.89053 2.86173 0.94094 0.89131 2.20942 -0.62065 0.89131 2.20942 1.00384 
0.89131 2.71241 -0.62065 0.89131 2.71241 1.00384 0.89267 3.06432 0.79187 
0.89369 3.13247 0.71553 0.89661 1.93316 0.86244 0.89661 2.98866 0.86244 
0.90352 2.46091 -0.66613 0.90352 2.46091 1.04932 0.90461 2.15743 -0.61135 
0.90461 2.15743 0.99454 0.90461 2.7644 -0.61135 0.90461 2.7644 0.99454 
0.90574 2.01546 -0.54294 0.90574 2.01546 0.92613 0.90574 2.90637 0.92613 
0.90593 2.41085 -0.66612 0.90593 2.41085 1.04931 0.90593 2.51097 -0.66612 
0.90593 2.51097 1.04931 0.90986 2.36069 -0.66405 0.90986 2.36069 1.04724 
0.90986 2.56113 -0.66405 0.90986 2.56113 1.04724 0.91455 3.10295 0.77014 
0.91505 2.31102 -0.65985 0.91505 2.31102 1.04304 0.91505 2.6108 -0.65985 
0.91505 2.6108 1.04304 0.91658 1.8911 0.84295 0.91658 3.03073 0.84295 
0.91944 2.10634 -0.59967 0.91944 2.10634 0.98285 0.91944 2.81549 -0.59967 
0.91944 2.81549 0.98285 0.92341 1.97128 0.90994 0.92341 2.95054 0.90994 
0.92617 2.25873 -0.65552 0.92617 2.25873 1.03871 0.92617 2.6631 -0.65552 
0.92617 2.6631 1.03871 0.93574 2.0563 -0.58563 0.93574 2.0563 0.96882 
0.93574 2.86553 0.96882 0.93749 3.07045 0.82242 0.93757 3.1398 0.74716 
0.93826 2.20604 -0.6482 0.93826 2.20604 1.03139 0.93826 2.71578 -0.6482 
0.93826 2.71578 1.03139 0.94239 1.92809 0.89178 0.94239 2.99373 0.89178 
0.94622 2.46091 -0.69033 0.94622 2.46091 1.07352 0.94897 2.41069 -0.69036 
0.94897 2.41069 1.07355 0.94897 2.51113 -0.69036 0.94897 2.51113 1.07355 
0.95208 2.15385 -0.63846 0.95208 2.15385 1.02165 0.95208 2.76797 -0.63846 
0.95208 2.76797 1.02165 0.95244 2.0113 -0.57094 0.95244 2.0113 0.95413 
0.95244 2.91052 0.95413 0.95289 2.36059 -0.68816 0.95289 2.36059 1.07135 
0.95289 2.56123 -0.68816 0.95289 2.56123 1.07135 0.95958 3.10868 0.80036 
0.9623 1.88648 0.87183 0.9623 3.03534 0.87183 0.96291 2.30802 -0.68583 
0.96291 2.30802 1.06902 0.96291 2.6138 -0.68583 0.96291 2.6138 1.06902 
0.96726 2.10289 -0.62633 0.96726 2.10289 1.00951 0.96726 2.81894 -0.62633 
0.96726 2.81894 1.00951 0.97031 1.96744 0.93752 0.97031 2.95438 0.93752 
0.97424 2.25589 -0.68098 0.97424 2.25589 1.06417 0.97424 2.66593 -0.68098 
0.97424 2.66593 1.06417 0.98233 2.05365 -0.61131 0.98233 2.05365 0.9945 
0.98233 2.86817 -0.61131 0.98233 2.86817 0.9945 0.98354 1.84704 0.85094 
0.98354 3.07479 0.85094 0.98695 2.20316 -0.67333 0.98695 2.20316 1.05651 
0.98695 2.71866 -0.67333 0.98695 2.71866 1.05651 0.9893 1.92483 0.91902 
0.9893 2.997 0.91902 0.99006 2.46091 -0.7124 0.99006 2.46091 1.09558 
0.99292 2.41063 -0.71234 0.99292 2.41063 1.09553 0.99292 2.51119 -0.71234 
0.99292 2.51119 1.09553 0.99606 3.16397 0.7643 0.99933 2.00883 -0.59622 
0.99933 2.00883 0.97941 0.99933 2.91299 0.97941 1.00095 2.1512 -0.66308 
1.00095 2.1512 1.04627 1.00095 2.77062 -0.66308 1.00095 2.77062 1.04627 
1.00207 2.35809 -0.71214 1.00207 2.35809 1.09533 1.00207 2.56373 -0.71214 
1.00207 2.56373 1.09533 1.00937 1.88356 0.8987 1.00937 3.03826 0.8987 
1.01241 2.30553 -0.70933 1.01241 2.30553 1.09251 1.01241 2.6163 -0.70933 
1.01241 2.6163 1.09251 1.01497 2.10117 -0.6501 1.01497 2.10117 1.03329 
1.01497 2.82066 -0.6501 1.01497 2.82066 1.03329 1.01766 1.96494 -0.57915 
1.01766 1.96494 0.96234 1.01766 2.95688 0.96234 1.01907 3.13164 0.81712 
1.02362 2.25367 -0.70385 1.02362 2.25367 1.08704 1.02362 2.66815 -0.70385 
1.02362 2.66815 1.08704 1.03015 2.05216 -0.63472 1.03015 2.05216 1.01791 
1.03015 2.86966 -0.63472 1.03015 2.86966 1.01791 1.03494 2.46091 -0.73229 
1.03494 2.46091 1.11547 1.03494 3.21526 0.725 1.03664 2.20101 -0.69571 
1.03664 2.20101 1.0789 1.03664 2.72082 -0.69571 1.03664 2.72082 1.0789 
1.03695 1.92256 0.94343 1.03695 2.99927 0.94343 1.04318 2.40833 -0.73416 
1.04318 2.40833 1.11735 1.04318 2.5135 -0.73416 1.04318 2.5135 1.11735 
1.04378 1.82507 0.86683 1.04378 3.09676 0.86683 1.04768 2.00743 -0.61927 
1.04768 2.00743 1.00246 1.04768 2.91439 -0.61927 1.04768 2.91439 1.00246 
1.04982 2.15046 -0.68496 1.04982 2.15046 1.06815 1.04982 2.77137 -0.68496 
1.04982 2.77137 1.06815 1.05248 2.35589 -0.73342 1.05248 2.35589 1.11661 
1.05248 2.56593 -0.73342 1.05248 2.56593 1.11661 1.05683 3.18504 0.77936 
1.06283 2.30376 -0.73005 1.06283 2.30376 1.11324 1.06283 2.61807 -0.73005 
1.06283 2.61807 1.11324 1.06409 2.10051 -0.67162 1.06409 2.10051 1.0548 
1.06409 2.82131 -0.67162 1.06409 2.82131 1.0548 1.06615 1.96386 -0.60176 
1.06615 1.96386 0.98495 1.06615 2.95796 0.98495 1.07168 1.86385 0.91536 
1.07168 3.05797 0.91536 1.07417 2.25207 -0.72406 1.07417 2.25207 1.10725 
1.07417 2.66976 -0.72406 1.07417 2.66976 1.10725 1.07907 2.05183 -0.65578 
1.07907 2.05183 1.03896 1.07907 2.86999 -0.65578 1.07907 2.86999 1.03896 
1.0803 3.15168 0.83117 1.08073 2.46091 -0.74995 1.08073 2.46091 1.13314 
1.0865 2.20097 -0.71548 1.0865 2.20097 1.09867 1.0865 2.72086 -0.71548 
1.0865 2.72086 1.09867 1.08918 2.40829 -0.75147 1.08918 2.40829 1.13465 
1.08918 2.51354 -0.75147 1.08918 2.51354 1.13465 1.09618 3.23408 0.7383 
1.09686 2.00729 -0.63988 1.09686 2.00729 1.02306 1.09686 2.91453 -0.63988 
1.09686 2.91453 1.02306 1.09884 2.3556 -0.75037 1.09884 2.3556 1.13355 
1.09884 2.56622 -0.75037 1.09884 2.56622 1.13355 1.09976 2.15061 -0.70433 
1.09976 2.15061 1.08751 1.09976 2.77122 -0.70433 1.09976 2.77122 1.08751 
1.09999 1.90385 0.95892 1.09999 3.01798 0.95892 1.10721 1.80699 0.88154 
1.10721 3.11483 0.88154 1.10939 2.30347 -0.7466 1.10939 2.30347 1.12979 
1.10939 2.61835 -0.7466 1.10939 2.61835 1.12979 1.11392 2.10112 -0.69063 
1.11392 2.10112 1.07382 1.11392 2.8207 -0.69063 1.11392 2.8207 1.07382 
1.11871 3.20272 0.79191 1.12168 2.25065 -0.74018 1.12168 2.25065 1.12337 
1.12168 2.67117 -0.74018 1.12168 2.67117 1.12337 1.1239 3.26387 0.71024 
1.12733 2.46091 -0.76535 1.12733 2.46091 1.14853 1.12894 2.05266 -0.67443 
1.12894 2.05266 1.05762 1.12894 2.86916 -0.67443 1.12894 2.86916 1.05762 
1.13018 1.9464 -0.61628 1.13018 1.9464 0.99947 1.13018 2.97542 0.99947 
1.13424 2.19962 -0.73113 1.13424 2.19962 1.11432 1.13424 2.7222 -0.73113 
1.13424 2.7222 1.11432 1.13555 1.84686 0.92873 1.13555 3.07497 0.92873 
1.13625 2.40816 -0.76655 1.13625 2.40816 1.14974 1.13625 2.51366 -0.76655 
1.13625 2.51366 1.14974 1.145 1.75355 0.84376 1.145 3.16827 0.84376 
1.14597 2.35556 -0.76502 1.14597 2.35556 1.14821 1.14597 2.56626 -0.76502 
1.14597 2.56626 1.14821 1.14787 2.14913 -0.71947 1.14787 2.14913 1.10265 
1.14787 2.77269 -0.71947 1.14787 2.77269 1.10265 1.15756 2.30243 -0.76091 
1.15756 2.30243 1.14409 1.15756 2.6194 -0.76091 1.15756 2.6194 1.14409 
1.1588 3.24959 0.74927 1.16155 1.99073 -0.65301 1.16155 1.99073 1.0362 
1.16155 2.93109 -0.65301 1.16155 2.93109 1.0362 1.16226 2.09978 -0.70528 
1.16226 2.09978 1.08847 1.16226 2.82204 -0.70528 1.16226 2.82204 1.08847 
1.16499 1.88784 -0.588 1.16499 1.88784 0.97119 1.16499 3.03398 0.97119 
1.16993 2.24976 -0.75396 1.16993 2.24976 1.13715 1.16993 2.67206 -0.75396 
1.16993 2.67206 1.13715 1.17256 1.79164 0.89303 1.17256 3.13019 0.89303 
1.17464 2.46091 -0.77844 1.17464 2.46091 1.16163 1.18297 2.19873 -0.74446 
1.18297 2.19873 1.12765 1.18297 2.72309 -0.74446 1.18297 2.72309 1.12765 
1.18374 2.40812 -0.77924 1.18374 2.40812 1.16242 1.18374 2.5137 -0.77924 
1.18374 2.5137 1.16242 1.18435 3.21731 0.80269 1.18811 3.27815 0.72022 
1.19487 2.35496 -0.77751 1.19487 2.35496 1.1607 1.19487 2.56686 -0.77751 
1.19487 2.56686 1.1607 1.19553 1.93132 -0.62707 1.19553 1.93132 1.01026 
1.19553 2.9905 -0.62707 1.19553 2.9905 1.01026 1.19668 2.14845 -0.73229 
1.19668 2.14845 1.11547 1.19668 2.77337 -0.73229 1.19668 2.77337 1.11547 
1.19975 2.04475 -0.69121 1.19975 2.04475 1.0744 1.19975 2.87707 -0.69121 
1.19975 2.87707 1.0744 1.20072 1.83265 0.93875 1.20072 3.08917 0.93875 
1.20667 2.30184 -0.77287 1.20667 2.30184 1.15606 1.20667 2.61998 -0.77287 
1.20667 2.61998 1.15606 1.21095 1.74023 0.85333 1.21095 3.1816 0.85333 
1.21799 3.30466 0.68983 1.21881 2.24941 -0.76535 1.21881 2.24941 1.14854 
1.21881 2.67242 -0.76535 1.21881 2.67242 1.14854 1.22253 2.46091 -0.78919 
1.22253 2.46091 1.17238 1.22253 3.26172 0.75785 1.23069 1.87474 -0.59674 
1.23069 1.87474 0.97993 1.23069 3.04708 0.97993 1.23204 2.19846 -0.75534 
1.23204 2.19846 1.13852 1.23204 2.72337 -0.75534 1.23204 2.72337 1.13852 
1.23309 1.98381 -0.66766 1.23309 1.98381 1.05085 1.23309 2.93801 -0.66766 
1.23309 2.93801 1.05085 1.23316 2.40769 -0.7898 1.23316 2.40769 1.17299 
1.23316 2.51413 -0.7898 1.23316 2.51413 1.17299 1.23377 2.09291 -0.71988 
1.23377 2.09291 1.10306 1.23377 2.82891 -0.71988 1.23377 2.82891 1.10306 
1.2385 1.77922 0.90097 1.2385 3.14261 0.90097 1.24434 2.35462 -0.78753 
1.24434 2.35462 1.17071 1.24434 2.5672 -0.78753 1.24434 2.5672 1.17071 
1.24856 1.69373 0.81035 1.24856 3.22809 0.81035 1.2523 3.28873 0.72769 
1.25603 2.30187 -0.78236 1.25603 2.30187 1.16555 1.25603 2.61995 -0.78236 
1.25603 2.61995 1.16555 1.26686 1.82131 -0.56218 1.26686 1.82131 0.94537 
1.26686 3.10051 0.94537 1.26804 1.92507 -0.63937 1.26804 1.92507 1.02256 
1.26804 2.99675 1.02256 1.26819 2.24959 -0.77433 1.26819 2.24959 1.15752 
1.26819 2.67224 -0.77433 1.26819 2.67224 1.15752 1.26905 2.14293 -0.74479 
1.26905 2.14293 1.12798 1.26905 2.7789 -0.74479 1.26905 2.7789 1.12798 
1.27089 2.46091 -0.79758 1.27089 2.46091 1.18077 1.27172 2.03907 -0.70326 
1.27172 2.03907 1.08645 1.27172 2.88275 -0.70326 1.27172 2.88275 1.08645 
1.27588 1.73102 0.8603 1.27588 3.1908 0.8603 1.28168 2.40765 -0.79769 
1.28168 2.40765 1.18088 1.28168 2.51417 -0.79769 1.28168 2.51417 1.18088 
1.28271 3.31376 0.69602 1.28709 3.27042 0.764 1.29315 2.35435 -0.79489 
1.29315 2.35435 1.17808 1.29315 2.56747 -0.79489 1.29315 2.56747 1.17808 
1.30379 1.86984 -0.60695 1.30379 1.86984 0.99014 1.30379 3.05199 0.99014 
1.30384 1.7713 0.90678 1.30384 3.15052 0.90678 1.30495 2.19375 -0.76545 
1.30495 2.19375 1.14864 1.30495 2.72808 -0.76545 1.30495 2.72808 1.14864 
1.30498 2.30162 -0.78919 1.30498 2.30162 1.17238 1.30498 2.6202 -0.78919 
1.30498 2.6202 1.17238 1.30624 1.9791 -0.67757 1.30624 1.9791 1.06076 
1.30624 2.94273 -0.67757 1.30624 2.94273 1.06076 1.30673 2.08829 -0.72974 
1.30673 2.08829 1.11293 1.30673 2.83354 -0.72974 1.30673 2.83354 1.11293 
1.31402 1.68641 0.81562 1.31402 3.23542 0.81562 1.3196 2.46091 -0.80359 
1.3196 2.46091 1.18678 1.3308 2.40755 -0.8032 1.3308 2.40755 1.18639 
1.3308 2.51428 -0.8032 1.3308 2.51428 1.18639 1.34137 1.92175 -0.64715 
1.34137 1.92175 1.03034 1.34137 3.00008 1.03034 1.34143 1.72499 0.86436 
1.34143 3.19684 0.86436 1.34202 1.81577 -0.56872 1.34202 1.81577 0.95191 
1.34202 3.10606 0.95191 1.34222 2.13913 -0.75221 1.34222 2.13913 1.1354 
1.34222 2.7827 -0.75221 1.34222 2.7827 1.1354 1.34226 2.35434 -0.79985 
1.34226 2.35434 1.18304 1.34226 2.56749 -0.79985 1.34226 2.56749 1.18304 
1.34269 2.24779 -0.78255 1.34269 2.24779 1.16574 1.34269 2.67404 -0.78255 
1.34269 2.67404 1.16574 1.34447 2.03565 -0.71052 1.34447 2.03565 1.09371 
1.34447 2.88617 -0.71052 1.34447 2.88617 1.09371 1.35222 1.64616 0.76771 
1.36855 2.46091 -0.8072 1.36855 2.46091 1.19039 1.37938 1.8661 -0.61136 
1.37938 1.8661 0.99455 1.37938 3.05572 0.99455 1.37938 1.97674 -0.68255 
1.37938 1.97674 1.06573 1.37938 2.94508 1.06573 1.37942 1.76756 -0.52799 
1.37942 1.76756 0.91118 1.37942 1.68262 0.81833 1.37983 2.19254 -0.77098 
1.37983 2.19254 1.15417 1.37983 2.72929 -0.77098 1.37983 2.72929 1.15417 
1.37983 2.08597 -0.73468 1.37983 2.08597 1.11787 1.37983 2.83586 -0.73468 
1.37983 2.83586 1.11787 1.37986 2.30041 -0.79472 1.37986 2.30041 1.17791 
1.37986 2.62141 -0.79472 1.37986 2.62141 1.17791 1.37986 2.40751 -0.80626 
1.37986 2.40751 1.18945 1.37986 2.51431 -0.80626 1.37986 2.51431 1.18945 
1.38276 1.62234 0.73526 1.41762 1.64442 0.76894 1.41762 1.72284 -0.48313 
1.41762 1.72284 0.86632 1.41762 1.81392 -0.5709 1.41762 1.81392 0.95409 
1.41762 1.92017 -0.6496 1.41762 1.92017 1.03279 1.41762 2.03451 -0.71294 
1.41762 2.03451 1.09613 1.41762 2.13821 -0.75491 1.41762 2.13821 1.13809 
1.41762 2.24719 -0.7853 1.41762 2.24719 1.16849 1.41762 2.35403 -0.80268 
1.41762 2.35403 1.18587 1.41762 2.46091 -0.80841 1.41762 2.46091 1.19159 
1.41762 2.56779 -0.80268 1.41762 2.56779 1.18587 1.41762 2.67464 -0.7853 
1.41762 2.67464 1.16849 1.41762 2.78362 -0.75491 1.41762 2.78362 1.13809 
1.41762 2.88731 -0.71294 1.41762 2.88731 1.09613 1.41762 3.00165 1.03279 
1.45247 1.62234 0.73526 1.45538 2.40751 -0.80626 1.45538 2.40751 1.18945 
1.45538 2.51431 -0.80626 1.45538 2.51431 1.18945 1.45538 2.30041 -0.79472 
1.45538 2.30041 1.17791 1.45538 2.62141 -0.79472 1.45538 2.62141 1.17791 
1.4554 2.08597 -0.73468 1.4554 2.08597 1.11787 1.4554 2.83586 -0.73468 
1.4554 2.83586 1.11787 1.45541 2.19254 -0.77098 1.45541 2.19254 1.15417 
1.45541 2.72929 -0.77098 1.45541 2.72929 1.15417 1.45582 1.68262 0.81833 
1.45582 1.76756 -0.52799 1.45582 1.76756 0.91118 1.45585 1.97674 -0.68255 
1.45585 1.97674 1.06573 1.45585 2.94508 1.06573 1.45585 1.8661 -0.61136 
1.45585 1.8661 0.99455 1.46669 2.46091 -0.8072 1.46669 2.46091 1.19039 
1.48302 1.64616 0.76771 1.49076 2.03565 -0.71052 1.49076 2.03565 1.09371 
1.49076 2.88617 -0.71052 1.49076 2.88617 1.09371 1.49254 2.24779 -0.78255 
1.49254 2.24779 1.16574 1.49254 2.67404 -0.78255 1.49254 2.67404 1.16574 
1.49298 2.35434 -0.79985 1.49298 2.35434 1.18304 1.49298 2.56749 -0.79985 
1.49298 2.56749 1.18304 1.49302 2.13913 -0.75221 1.49302 2.13913 1.1354 
1.49302 2.7827 -0.75221 1.49302 2.7827 1.1354 1.49321 1.81577 -0.56872 
1.49321 1.81577 0.95191 1.49381 1.72499 -0.48117 1.49381 1.72499 0.86436 
1.49387 1.92175 -0.64715 1.49387 1.92175 1.03034 1.50444 2.40755 -0.8032 
1.50444 2.40755 1.18639 1.50444 2.51428 -0.8032 1.50444 2.51428 1.18639 
1.51564 2.46091 -0.80359 1.51564 2.46091 1.18678 1.52122 1.68641 0.81562 
1.52851 2.08829 -0.72974 1.52851 2.08829 1.11293 1.52851 2.83354 -0.72974 
1.52851 2.83354 1.11293 1.529 1.9791 -0.67757 1.529 1.9791 1.06076 
1.53025 2.30162 -0.78919 1.53025 2.30162 1.17238 1.53025 2.6202 -0.78919 
1.53025 2.6202 1.17238 1.53029 2.19375 -0.76545 1.53029 2.19375 1.14864 
1.53029 2.72808 -0.76545 1.53029 2.72808 1.14864 1.5314 1.7713 -0.52359 
1.5314 1.7713 0.90678 1.53145 1.86984 -0.60695 1.53145 1.86984 0.99014 
1.54209 2.35435 -0.79489 1.54209 2.35435 1.17808 1.54209 2.56747 -0.79489 
1.54209 2.56747 1.17808 1.55356 2.40765 -0.79769 1.55356 2.40765 1.18088 
1.55356 2.51417 -0.79769 1.55356 2.51417 1.18088 1.55936 1.73102 0.8603 
1.56352 2.03907 -0.70326 1.56352 2.03907 1.08645 1.56435 2.46091 -0.79758 
1.56435 2.46091 1.18077 1.56619 2.14293 -0.74479 1.56619 2.14293 1.12798 
1.56619 2.7789 -0.74479 1.56619 2.7789 1.12798 1.56705 2.24959 -0.77433 
1.56705 2.24959 1.15752 1.56705 2.67224 -0.77433 1.56705 2.67224 1.15752 
1.5672 1.92507 -0.63937 1.5672 1.92507 1.02256 1.56837 1.82131 -0.56218 
1.56837 1.82131 0.94537 1.57921 2.30187 -0.78236 1.57921 2.30187 1.16555 
1.57921 2.61995 -0.78236 1.57921 2.61995 1.16555 1.5909 2.35462 -0.78753 
1.5909 2.35462 1.17071 1.5909 2.5672 -0.78753 1.5909 2.5672 1.17071 
1.59674 1.77922 -0.51778 1.59674 1.77922 0.90097 1.60146 2.09291 -0.71988 
1.60146 2.09291 1.10306 1.60146 2.82891 -0.71988 1.60146 2.82891 1.10306 
1.60208 2.40769 -0.7898 1.60208 2.40769 1.17299 1.60208 2.51413 -0.7898 
1.60208 2.51413 1.17299 1.60215 1.98381 -0.66766 1.60215 1.98381 1.05085 
1.6032 2.19846 -0.75534 1.6032 2.19846 1.13852 1.6032 2.72337 -0.75534 
1.6032 2.72337 1.13852 1.60454 1.87474 -0.59674 1.60454 1.87474 0.97993 
1.61271 2.46091 -0.78919 1.61271 2.46091 1.17238 1.61643 2.24941 -0.76535 
1.61643 2.24941 1.14854 1.61643 2.67242 -0.76535 1.61643 2.67242 1.14854 
1.62428 1.74023 0.85333 1.62857 2.30184 -0.77287 1.62857 2.30184 1.15606 
1.62857 2.61998 -0.77287 1.62857 2.61998 1.15606 1.63452 1.83265 -0.55556 
1.63452 1.83265 0.93875 1.63549 2.04475 -0.69121 1.63549 2.04475 1.0744 
1.63856 2.14845 -0.73229 1.63856 2.14845 1.11547 1.63856 2.77337 -0.73229 
1.63856 2.77337 1.11547 1.63971 1.93132 -0.62707 1.63971 1.93132 1.01026 
1.64037 2.35496 -0.77751 1.64037 2.35496 1.1607 1.64037 2.56686 -0.77751 
1.64037 2.56686 1.1607 1.6515 2.40812 -0.77924 1.6515 2.40812 1.16242 
1.6515 2.5137 -0.77924 1.6515 2.5137 1.16242 1.65227 2.19873 -0.74446 
1.65227 2.19873 1.12765 1.65227 2.72309 -0.74446 1.65227 2.72309 1.12765 
1.6606 2.46091 -0.77844 1.6606 2.46091 1.16163 1.66268 1.79164 0.89303 
1.6653 2.24976 -0.75396 1.6653 2.24976 1.13715 1.6653 2.67206 -0.75396 
1.6653 2.67206 1.13715 1.67025 1.88784 -0.588 1.67025 1.88784 0.97119 
1.67297 2.09978 -0.70528 1.67297 2.09978 1.08847 1.67297 2.82204 -0.70528 
1.67369 1.99073 -0.65301 1.67369 1.99073 1.0362 1.67767 2.30243 -0.76091 
1.67767 2.30243 1.14409 1.67767 2.6194 -0.76091 1.67767 2.6194 1.14409 
1.68736 2.14913 -0.71947 1.68736 2.14913 1.10265 1.68736 2.77269 -0.71947 
1.68927 2.35556 -0.76502 1.68927 2.35556 1.14821 1.68927 2.56626 -0.76502 
1.68927 2.56626 1.14821 1.69899 2.40816 -0.76655 1.69899 2.40816 1.14974 
1.69899 2.51366 -0.76655 1.69899 2.51366 1.14974 1.69968 1.84686 -0.54555 
1.69968 1.84686 0.92873 1.701 2.19962 -0.73113 1.701 2.19962 1.11432 
1.701 2.7222 -0.73113 1.701 2.7222 1.11432 1.70506 1.9464 -0.61628 
1.70506 1.9464 0.99947 1.70629 2.05266 -0.67443 1.70629 2.05266 1.05762 
1.7079 2.46091 -0.76535 1.7079 2.46091 1.14853 1.71356 2.25065 -0.74018 
1.71356 2.25065 1.12337 1.71356 2.67117 -0.74018 1.71356 2.67117 1.12337 
1.72132 2.10112 -0.69063 1.72132 2.10112 1.07382 1.72132 2.8207 -0.69063 
1.72584 2.30347 -0.7466 1.72584 2.30347 1.12979 1.72584 2.61835 -0.7466 
1.72584 2.61835 1.12979 1.72803 1.80699 0.88154 1.73525 1.90385 -0.57573 
1.73525 1.90385 0.95892 1.73548 2.15061 -0.70433 1.73548 2.15061 1.08751 
1.73548 2.77122 -0.70433 1.7364 2.3556 -0.75037 1.7364 2.3556 1.13355 
1.7364 2.56622 -0.75037 1.7364 2.56622 1.13355 1.73838 2.00729 -0.63988 
1.73838 2.00729 1.02306 1.74605 2.40829 -0.75147 1.74605 2.40829 1.13465 
1.74605 2.51354 -0.75147 1.74605 2.51354 1.13465 1.74874 2.20097 -0.71548 
1.74874 2.20097 1.09867 1.74874 2.72086 -0.71548 1.75451 2.46091 -0.74995 
1.75451 2.46091 1.13314 1.75617 2.05183 -0.65578 1.75617 2.05183 1.03896 
1.76106 2.25207 -0.72406 1.76106 2.25207 1.10725 1.76106 2.66976 -0.72406 
1.76106 2.66976 1.10725 1.76356 1.86385 0.91536 1.76909 1.96386 -0.60176 
1.76909 1.96386 0.98495 1.77114 2.10051 -0.67162 1.77114 2.10051 1.0548 
1.77241 2.30376 -0.73005 1.77241 2.30376 1.11324 1.77241 2.61807 -0.73005 
1.77241 2.61807 1.11324 1.78275 2.35589 -0.73342 1.78275 2.35589 1.11661 
1.78275 2.56593 -0.73342 1.78275 2.56593 1.11661 1.78541 2.15046 -0.68496 
1.78541 2.15046 1.06815 1.78541 2.77137 -0.68496 1.78756 2.00743 -0.61927 
1.78756 2.00743 1.00246 1.79145 1.82507 0.86683 1.79206 2.40833 -0.73416 
1.79206 2.40833 1.11735 1.79206 2.5135 -0.73416 1.79206 2.5135 1.11735 
1.79829 1.92256 -0.56025 1.79829 1.92256 0.94343 1.7986 2.20101 -0.69571 
1.7986 2.20101 1.0789 1.7986 2.72082 -0.69571 1.8003 2.46091 -0.73229 
1.8003 2.46091 1.11547 1.80509 2.05216 -0.63472 1.80509 2.05216 1.01791 
1.81162 2.25367 -0.70385 1.81162 2.25367 1.08704 1.81162 2.66815 -0.70385 
1.81758 1.96494 -0.57915 1.81758 1.96494 0.96234 1.82027 2.10117 -0.6501 
1.82027 2.10117 1.03329 1.82283 2.30553 -0.70933 1.82283 2.30553 1.09251 
1.82283 2.6163 -0.70933 1.82587 1.88356 0.8987 1.83317 2.35809 -0.71214 
1.83317 2.35809 1.09533 1.83317 2.56373 -0.71214 1.83317 2.56373 1.09533 
1.83429 2.1512 -0.66308 1.83429 2.1512 1.04627 1.83429 2.77062 -0.66308 
1.83591 2.00883 -0.59622 1.83591 2.00883 0.97941 1.84232 2.41063 -0.71234 
1.84232 2.41063 1.09553 1.84232 2.51119 -0.71234 1.84232 2.51119 1.09553 
1.84517 2.46091 -0.7124 1.84517 2.46091 1.09558 1.84594 1.92483 -0.53584 
1.84594 1.92483 0.91902 1.84829 2.20316 -0.67333 1.84829 2.20316 1.05651 
1.84829 2.71866 -0.67333 1.85291 2.05365 -0.61131 1.85291 2.05365 0.9945 
1.861 2.25589 -0.68098 1.861 2.25589 1.06417 1.861 2.66593 -0.68098 
1.86493 1.96744 -0.55433 1.86493 1.96744 0.93752 1.86798 2.10289 -0.62633 
1.86798 2.10289 1.00951 1.87232 2.30802 -0.68583 1.87232 2.30802 1.06902 
1.87232 2.6138 -0.68583 1.87294 1.88648 0.87183 1.88234 2.36059 -0.68816 
1.88234 2.36059 1.07135 1.88234 2.56123 -0.68816 1.8828 2.0113 -0.57094 
1.8828 2.0113 0.95413 1.88316 2.15385 -0.63846 1.88316 2.15385 1.02165 
1.88316 2.76797 -0.63846 1.88627 2.41069 -0.69036 1.88627 2.41069 1.07355 
1.88627 2.51113 -0.69036 1.88627 2.51113 1.07355 1.88902 2.46091 -0.69033 
1.88902 2.46091 1.07352 1.89285 1.92809 0.89178 1.89698 2.20604 -0.6482 
1.89698 2.20604 1.03139 1.89698 2.71578 -0.6482 1.89949 2.0563 -0.58563 
1.89949 2.0563 0.96882 1.90907 2.25873 -0.65552 1.90907 2.25873 1.03871 
1.90907 2.6631 -0.65552 1.91183 1.97128 -0.52675 1.91183 1.97128 0.90994 
1.9158 2.10634 -0.59967 1.9158 2.10634 0.98285 1.92019 2.31102 -0.65985 
1.92019 2.31102 1.04304 1.92019 2.6108 -0.65985 1.92538 2.36069 -0.66405 
1.92538 2.36069 1.04724 1.92538 2.56113 -0.66405 1.92931 2.41085 -0.66612 
1.92931 2.41085 1.04931 1.92931 2.51097 -0.66612 1.92931 2.51097 1.04931 
1.9295 2.01546 -0.54294 1.9295 2.01546 0.92613 1.93063 2.15743 -0.61135 
1.93063 2.15743 0.99454 1.93063 2.7644 -0.61135 1.93172 2.46091 -0.66613 
1.93172 2.46091 1.04932 1.93862 1.93316 0.86244 1.94393 2.20942 -0.62065 
1.94393 2.20942 1.00384 1.94393 2.71241 -0.62065 1.94471 2.06009 -0.55775 
1.94471 2.06009 0.94094 1.95568 2.26216 -0.62755 1.95568 2.26216 1.01073 
1.95568 2.65967 -0.62755 1.95726 1.97657 0.88022 1.96081 2.11039 -0.57135 
1.96081 2.11039 0.95453 1.96211 2.31141 -0.63374 1.96211 2.31141 1.01693 
1.96211 2.61042 -0.63374 1.96718 2.36103 -0.63787 1.96718 2.36103 1.02105 
1.96718 2.56079 -0.63787 1.97088 2.41091 -0.63991 1.97088 2.41091 1.0231 
1.97088 2.51091 -0.63991 1.97319 2.46091 -0.63988 1.97319 2.46091 1.02306 
1.97352 2.02026 -0.51324 1.97352 2.02026 0.89643 1.97557 2.16201 -0.58258 
1.97557 2.16201 0.96576 1.97557 2.75982 -0.58258 1.98265 1.93981 0.83128 
1.98843 2.06502 -0.52774 1.98843 2.06502 0.91093 1.98864 2.21422 -0.5914 
1.98864 2.21422 0.97459 1.98864 2.7076 -0.5914 1.99682 2.26233 -0.59904 
1.99682 2.26233 0.98222 1.99682 2.6595 -0.59904 2.00008 1.98236 0.84865 
2.00325 2.31166 -0.60512 2.00325 2.31166 0.98831 2.00325 2.61017 -0.60512 
2.00456 2.11571 -0.54076 2.00456 2.11571 0.92395 2.00844 2.3616 -0.60908 
2.00844 2.3616 0.99226 2.00844 2.56022 -0.60908 2.01211 2.41155 -0.61099 
2.01211 2.41155 0.99418 2.01211 2.51027 -0.61099 2.01332 2.46091 -0.61161 
2.01615 2.02631 -0.48137 2.01615 2.02631 0.86455 2.01892 2.16744 -0.55158 
2.01892 2.16744 0.93477 2.01892 2.75438 -0.55158 2.02846 2.21492 -0.56098 
2.02846 2.7069 -0.56098 2.03054 2.07107 -0.49569 2.03054 2.07107 0.87888 
2.03651 2.263 -0.56854 2.03651 2.65883 -0.56854 2.04314 2.31252 -0.57437 
2.04314 2.6093 -0.57437 2.04639 2.12204 -0.50828 2.04819 2.36243 -0.57826 
2.04819 2.5594 -0.57826 2.05087 2.41161 -0.58078 2.05087 2.51022 -0.58078 
2.05201 2.46091 -0.58142 2.05741 2.16866 -0.51922 2.05741 2.75316 -0.51922 
2.06692 2.21624 -0.5285 2.06692 2.70559 -0.5285 2.0709 2.07823 -0.46169 
2.07465 2.26416 -0.53615 2.07465 2.65766 -0.53615 2.08125 2.31377 -0.54185 
2.08125 2.60805 -0.54185 2.08339 2.12402 -0.47418 2.08557 2.36254 -0.54608 
2.08557 2.55928 -0.54608 2.08828 2.41179 -0.54854 2.08828 2.51004 -0.54854 
2.08918 2.46091 -0.54936 2.09428 2.17063 -0.48507 2.09428 2.7512 -0.48507 
2.10353 2.21793 -0.49432 2.10353 2.70389 -0.49432 2.1049 2.07107 -0.42132 
2.11114 2.26582 -0.50193 2.11114 2.656 -0.50193 2.11707 2.31418 -0.50786 
2.11707 2.60764 -0.50786 2.11749 2.12204 -0.43717 2.12132 2.36289 -0.51211 
2.12132 2.55893 -0.51211 2.12387 2.41184 -0.51466 2.12387 2.50998 -0.51466 
2.12473 2.46091 -0.51551 2.12844 2.16866 -0.4482 2.12844 2.75316 -0.4482 
2.13771 2.21624 -0.45771 2.13771 2.70559 -0.45771 2.14536 2.26416 -0.46543 
2.14536 2.65766 -0.46543 2.14997 2.11571 -0.39534 2.15106 2.31377 -0.47204 
2.15106 2.60805 -0.47204 2.15529 2.36254 -0.47636 2.15529 2.55928 -0.47636 
2.15775 2.41179 -0.47907 2.15775 2.51004 -0.47907 2.15857 2.46091 -0.47996 
2.16079 2.16744 -0.40971 2.16079 2.75438 -0.40971 2.17019 2.21492 -0.41924 
2.17019 2.7069 -0.41924 2.17776 2.263 -0.42729 2.17776 2.65883 -0.42729 
2.18358 2.31252 -0.43393 2.18358 2.6093 -0.43393 2.18747 2.36243 -0.43898 
2.18747 2.5594 -0.43898 2.18999 2.41161 -0.44166 2.18999 2.51022 -0.44166 
2.19063 2.46091 -0.4428 2.19179 2.16201 -0.36636 2.19179 2.75982 -0.36636 
2.20061 2.21422 -0.37943 2.20061 2.7076 -0.37943 2.20825 2.26233 -0.3876 
2.20825 2.6595 -0.3876 2.21433 2.31166 -0.39404 2.21433 2.61017 -0.39404 
2.21829 2.3616 -0.39922 2.21829 2.56022 -0.39922 2.2202 2.41155 -0.4029 
2.2202 2.51027 -0.4029 2.22056 2.15743 -0.32141 2.22056 2.7644 -0.32141 
2.22083 2.46091 -0.40411 2.22987 2.20942 -0.33472 2.22987 2.71241 -0.33472 
2.23676 2.65967 -0.34646 2.0224 2.2457 0.96357 2.02929 2.19296 0.95183 
2.03833 2.44446 1.02122 2.03859 2.14097 0.93852 2.03863 2.0372 0.86081 
2.03895 2.3951 1.02001 2.04087 2.34515 1.01634 2.04482 2.2952 1.01115 
2.05028 2.08988 0.9237 2.05091 2.24587 1.00472 2.05372 1.99238 0.84381 
2.05854 2.19777 0.99654 2.06431 2.03984 0.90739 2.06737 2.14555 0.98347 
2.06853 2.44446 1.05991 2.06917 2.39516 1.05877 2.07168 2.34597 1.05609 
2.07557 2.29607 1.05104 2.0786 2.09394 0.96871 2.079 1.99485 0.8907 
2.0814 2.24654 1.04441 2.08897 2.19847 1.03636 2.09219 2.04364 0.95261 
2.09562 1.95099 0.87283 2.09836 2.15099 1.02682 2.10059 2.44446 1.09708 
2.1014 2.39533 1.09618 2.10386 2.34609 1.09347 2.107 1.999 0.9374 
2.1081 2.29732 1.08915 2.10919 2.09926 1.01246 2.1138 2.24771 1.08254 
2.12144 2.19978 1.07482 2.12221 2.04857 0.99633 2.1232 1.95483 0.91973 
2.13072 2.15221 1.06531 2.13443 2.44446 1.13262 2.13528 2.39539 1.13177 
2.13528 2.49353 1.13177 2.1367 2.0038 0.98142 2.13784 2.34644 1.12922 
2.14135 1.91164 0.90075 2.14167 2.10559 1.05429 2.14208 2.29773 1.12497 
2.14802 2.24937 1.11904 2.15291 1.96012 0.96516 2.15426 2.05462 1.03844 
2.15562 2.20148 1.11143 2.16488 2.15417 1.10218 2.16858 2.00985 1.02405 
2.16998 2.44446 1.16647 2.17069 1.91671 0.94652 2.17088 2.39533 1.16565 
2.17088 2.49359 1.16565 2.17359 2.34609 1.16319 2.17577 2.10757 1.09129 
2.1779 2.29732 1.15896 2.18448 1.9659 1.00798 2.18451 2.24771 1.15326 
2.18826 2.06178 1.0788 2.19018 1.87464 0.92656 2.19223 2.19978 1.14561 
2.20175 2.15221 1.13633 2.20185 1.92336 0.99055 2.20232 2.0169 1.06473 
2.20714 2.44446 1.19853 2.20828 2.39516 1.19789 2.20828 2.49376 1.19789 
2.21096 2.34597 1.19537 2.21096 2.54295 1.19537 2.21277 2.10559 1.12539 
2.21602 2.29607 1.19148 2.21793 1.97306 1.04913 2.22098 1.88094 0.97081 
2.22265 2.24654 1.18566 2.22862 2.05462 1.1128 2.2307 2.19847 1.17809 
2.23503 1.93036 1.03202 2.24023 2.15099 -0.31766 2.24023 2.15099 1.16869 
2.24023 2.73793 -0.31766 2.24127 1.84105 0.95047 2.243 2.00985 1.09848 
2.24584 2.44446 -0.37769 2.24584 2.44446 1.22873 2.24704 2.3951 -0.37707 
2.24704 2.3951 1.2281 2.24704 2.49382 -0.37707 2.24704 2.49382 1.2281 
2.25072 2.34515 -0.37515 2.25072 2.34515 1.22619 2.25072 2.54377 -0.37515 
2.25072 2.54377 1.22619 2.2536 1.88889 1.01346 2.2546 2.09926 1.15787 
2.2546 2.78966 -0.30683 2.2559 2.2952 -0.3712 2.2559 2.2952 1.22223 
2.2559 2.59371 -0.3712 2.25908 1.9659 1.08258 2.26234 2.24587 -0.36511 
2.26234 2.24587 1.21615 2.26234 2.64304 -0.36511 2.27052 2.19777 -0.35748 
2.27052 2.19777 1.20851 2.27052 2.69115 -0.35748 2.27072 2.04857 1.14485 
2.27358 1.84876 0.99347 2.27651 1.92336 1.0652 2.28358 2.14555 -0.34865 
2.28358 2.14555 1.19969 2.28358 2.74337 -0.34865 2.28563 2.0038 1.13035 
2.28597 2.44446 -0.40595 2.28597 2.44446 1.25699 2.28828 2.39446 -0.40599 
2.28828 2.39446 1.25702 2.28828 2.49446 -0.40599 2.28828 2.49446 1.25702 
2.29197 2.34458 -0.40394 2.29197 2.34458 1.25498 2.29197 2.54434 -0.40394 
2.29197 2.54434 1.25498 2.29494 1.81007 0.97212 2.29624 1.88094 1.04608 
2.29705 2.29495 -0.39982 2.29705 2.29495 1.25085 2.29705 2.59396 -0.39982 
2.29834 2.09394 1.18846 2.29834 2.79498 -0.33742 2.3019 1.96012 1.11414 
2.30348 2.2457 -0.39362 2.30348 2.2457 1.24466 2.30348 2.64322 -0.39362 
2.31445 2.04364 1.17486 2.31445 2.84528 -0.32383 2.31523 2.19296 -0.38673 
2.31523 2.19296 1.23777 2.31523 2.69595 -0.38673 2.31658 1.84105 1.02579 
2.32053 1.91671 1.09636 2.32744 2.44446 -0.43221 2.32744 2.44446 1.28325 
2.32853 2.14097 -0.37743 2.32853 2.14097 1.22846 2.32853 2.74794 -0.37743 
2.32966 1.999 1.16006 2.32985 2.3944 -0.43219 2.32985 2.3944 1.28323 
2.32985 2.49452 -0.43219 2.32985 2.49452 1.28323 2.33378 2.34424 -0.43013 
2.33378 2.34424 1.28117 2.33378 2.54468 -0.43013 2.33378 2.54468 1.28117 
2.33847 1.80242 1.00406 2.33897 2.29457 -0.42593 2.33897 2.29457 1.27696 
2.33897 2.59435 -0.42593 2.33897 2.59435 1.27696 2.34049 1.87464 1.07688 
2.34336 2.08988 -0.36574 2.34336 2.08988 1.21678 2.34336 2.79904 -0.36574 
2.34733 1.95483 1.14386 2.35009 2.24227 -0.4216 2.35009 2.24227 1.27263 
2.35009 2.64665 -0.4216 2.35966 2.03984 1.20275 2.35966 2.84907 -0.35171 
2.36141 1.83492 1.05635 2.36149 1.76557 0.98109 2.36218 2.18959 -0.41428 
2.36218 2.18959 1.26531 2.36218 2.69933 -0.41428 2.36631 1.91164 1.12571 
2.37014 2.44446 -0.4564 2.37014 2.44446 1.30744 2.37288 2.39424 -0.45644 
2.37288 2.39424 1.30747 2.37288 2.49468 -0.45644 2.37288 2.49468 1.30747 
2.376 2.1374 -0.40454 2.376 2.1374 1.25557 2.376 2.75152 -0.40454 
2.37636 1.99485 1.18805 2.37681 2.34414 -0.45424 2.37681 2.34414 1.30527 
2.37681 2.54478 -0.45424 2.37681 2.54478 1.30527 2.3835 1.79669 1.03428 
2.38622 1.87003 1.10575 2.38683 2.29157 -0.4519 2.38683 2.29157 1.30294 
2.38683 2.59735 -0.4519 2.38683 2.59735 1.30294 2.39118 2.08643 -0.3924 
2.39118 2.08643 1.24344 2.39118 2.80249 -0.3924 2.39422 1.95099 1.17144 
2.39816 2.23944 -0.44705 2.39816 2.23944 1.29809 2.39816 2.64948 -0.44705 
2.40625 2.0372 1.22843 2.40625 2.85172 -0.37739 2.40746 1.83058 1.08486 
2.41087 2.18671 -0.4394 2.41087 2.18671 1.29044 2.41087 2.70221 -0.4394 
2.41322 1.90838 1.15295 2.41398 2.44446 -0.47847 2.41398 2.44446 1.32951 
2.41684 2.39418 -0.47842 2.41684 2.39418 1.32945 2.41684 2.49474 -0.47842 
2.41684 2.49474 1.32945 2.41998 1.7414 0.99823 2.42324 1.99238 1.21333 
2.42324 2.89654 -0.3623 2.42487 2.13475 -0.42915 2.42487 2.13475 1.28019 
2.42487 2.75417 -0.42915 2.42599 2.34164 -0.47822 2.42599 2.34164 1.32926 
2.42599 2.54728 -0.47822 2.42599 2.54728 1.32926 2.43329 1.86711 1.13262 
2.43632 2.28907 -0.4754 2.43632 2.28907 1.32644 2.43632 2.59984 -0.4754 
2.43632 2.59984 1.32644 2.43889 2.08471 -0.41618 2.43889 2.08471 1.26722 
2.43889 2.80421 -0.41618 2.44157 1.94849 1.19626 2.44299 1.77373 1.05105 
2.44754 2.23722 -0.46993 2.44754 2.23722 1.32096 2.44754 2.6517 -0.46993 
2.44754 2.6517 1.32096 2.45407 2.03571 -0.40079 2.45407 2.03571 1.25183 
2.45407 2.85321 -0.40079 2.45885 2.44446 -0.49836 2.45885 2.44446 1.3494 
2.46056 2.18455 -0.46178 2.46056 2.18455 1.31282 2.46056 2.70436 -0.46178 
2.46086 1.90611 1.17736 2.4671 2.39188 -0.50024 2.4671 2.39188 1.35128 
2.4671 2.49704 -0.50024 2.4671 2.49704 1.35128 2.4677 1.80861 1.10076 
2.4716 1.99098 1.23638 2.4716 2.89794 -0.38535 2.47374 2.134 -0.45103 
2.47374 2.134 1.30207 2.47374 2.75491 -0.45103 2.4764 2.33944 -0.49949 
2.4764 2.33944 1.35053 2.4764 2.54948 -0.49949 2.4764 2.54948 1.35053 
2.48075 1.72033 1.01328 2.48674 2.2873 -0.49612 2.48674 2.2873 1.34716 
2.48674 2.60161 -0.49612 2.48674 2.60161 1.34716 2.48801 2.08406 -0.43769 
2.48801 2.08406 1.28873 2.48801 2.80486 -0.43769 2.49007 1.94741 1.21887 
2.49007 2.94151 -0.36784 2.49559 1.8474 1.14929 2.49809 2.23561 -0.49014 
2.49809 2.23561 1.34118 2.49809 2.65331 -0.49014 2.49809 2.65331 1.34118 
2.50298 2.03538 -0.42185 2.50298 2.03538 1.27289 2.50298 2.85354 -0.42185 
2.50422 1.75369 1.06509 2.50465 2.44446 -0.51603 2.50465 2.44446 1.36706 
2.51041 2.18451 -0.48156 2.51041 2.18451 1.33259 2.51041 2.7044 -0.48156 
2.51041 2.7044 1.33259 2.5131 2.39183 -0.51754 2.5131 2.39183 1.36858 
2.5131 2.49708 -0.51754 2.5131 2.49708 1.36858 2.5201 1.67129 0.97223 
2.52078 1.99084 1.25699 2.52078 2.89808 -0.40595 2.52276 2.33915 -0.51644 
2.52276 2.33915 1.36748 2.52276 2.54977 -0.51644 2.52276 2.54977 1.36748 
2.52368 2.13415 -0.4704 2.52368 2.13415 1.32144 2.52368 2.75477 -0.4704 
2.52391 1.88739 1.19285 2.53113 1.79054 1.11547 2.53331 2.28702 -0.51268 
2.53331 2.28702 1.36371 2.53331 2.6019 -0.51268 2.53331 2.6019 1.36371 
2.53784 2.08467 -0.45671 2.53784 2.08467 1.30774 2.53784 2.80425 -0.45671 
2.54263 1.70265 1.02583 2.5456 2.2342 -0.50626 2.5456 2.2342 1.3573 
2.5456 2.65472 -0.50626 2.5456 2.65472 1.3573 2.55125 2.44446 -0.53142 
2.55125 2.44446 1.38246 2.55286 2.03621 -0.44051 2.55286 2.03621 1.29154 
2.55286 2.85271 -0.44051 2.55409 1.92995 1.23339 2.55409 2.95897 -0.38235 
2.55815 2.18317 -0.49721 2.55815 2.18317 1.34824 2.55815 2.70575 -0.49721 
2.55815 2.70575 1.34824 2.55947 1.8304 1.16266 2.56017 2.39171 -0.53263 
2.56017 2.39171 1.38367 2.56017 2.49721 -0.53263 2.56017 2.49721 1.38367 
2.56892 1.7371 1.07768 2.56989 2.33911 -0.53109 2.56989 2.33911 1.38213 
2.56989 2.54981 -0.53109 2.56989 2.54981 1.38213 2.57179 2.13268 -0.48554 
2.57179 2.13268 1.33658 2.57179 2.75624 -0.48554 2.58148 2.28598 -0.52698 
2.58148 2.28598 1.37802 2.58148 2.60294 -0.52698 2.58148 2.60294 1.37802 
2.58272 1.65578 0.9832 2.58547 1.97428 -0.41909 2.58547 1.97428 1.27012 
2.58547 2.91464 -0.41909 2.58618 2.08333 -0.47135 2.58618 2.08333 1.32239 
2.58618 2.80559 -0.47135 2.58891 1.87139 1.20511 2.58891 3.01753 -0.35408 
2.59385 2.23331 -0.52003 2.59385 2.23331 1.37107 2.59385 2.65561 -0.52003 
2.59385 2.65561 1.37107 2.59648 1.77518 1.12695 2.59856 2.44446 -0.54451 
2.59856 2.44446 1.39555 2.60689 2.18228 -0.51054 2.60689 2.18228 1.36157 
2.60689 2.70664 -0.51054 2.60689 2.70664 1.36157 2.60765 2.39167 -0.54531 
2.60765 2.39167 1.39635 2.60765 2.49725 -0.54531 2.60765 2.49725 1.39635 
2.60827 1.68806 1.03662 2.61202 1.62722 0.95414 2.61879 2.33851 -0.54358 
2.61879 2.33851 1.39462 2.61879 2.55041 -0.54358 2.61879 2.55041 1.39462 
2.61945 1.91487 1.24418 2.61945 2.97405 -0.39314 2.6206 2.132 -0.49836 
2.6206 2.132 1.3494 2.6206 2.75692 -0.49836 2.6206 2.75692 1.3494 
2.62367 2.0283 -0.45729 2.62367 2.0283 1.30832 2.62367 2.86062 -0.45729 
2.62463 1.8162 1.17268 2.63059 2.28539 -0.53895 2.63059 2.28539 1.38999 
2.63059 2.60353 -0.53895 2.63059 2.60353 1.38999 2.63487 1.72377 1.08726 
2.64191 1.60071 0.92376 2.64273 2.23296 -0.53143 2.64273 2.23296 1.38246 
2.64273 2.65596 -0.53143 2.64273 2.65596 1.38246 2.64645 1.64365 0.99177 
2.64645 2.44446 -0.55527 2.64645 2.44446 1.4063 2.65461 1.85829 1.21385 
2.65461 3.03063 -0.36281 2.65595 2.182 -0.52141 2.65595 2.182 1.37245 
2.65595 2.70691 -0.52141 2.65595 2.70691 1.37245 2.65701 1.96736 -0.43374 
2.65701 1.96736 1.28477 2.65701 2.92156 -0.43374 2.65708 2.39124 -0.55588 
2.65708 2.39124 1.40692 2.65708 2.49768 -0.55588 2.65708 2.49768 1.40692 
2.65769 2.07646 -0.48595 2.65769 2.07646 1.33699 2.65769 2.81246 -0.48595 
2.66242 1.76276 1.13489 2.66826 2.33817 -0.5536 2.66826 2.33817 1.40464 
2.66826 2.55075 -0.5536 2.66826 2.55075 1.40464 2.67248 1.67728 1.04427 
2.67622 1.61665 0.96161 2.67995 2.28542 -0.54844 2.67995 2.28542 1.39948 
2.67995 2.6035 -0.54844 2.67995 2.6035 1.39948 2.69078 1.80486 1.1793 
2.69078 3.08406 -0.32826 2.69196 1.90862 -0.40545 2.69196 1.90862 1.25648 
2.69196 2.9803 -0.40545 2.69211 2.23313 -0.54041 2.69211 2.23313 1.39144 
2.69211 2.65578 -0.54041 2.69211 2.65578 1.39144 2.69296 2.12647 -0.51086 
2.69296 2.12647 1.3619 2.69296 2.76244 -0.51086 2.69296 2.76244 1.3619 
2.69481 2.44446 -0.56366 2.69481 2.44446 1.41469 2.69564 2.02262 -0.46934 
2.69564 2.02262 1.32037 2.69564 2.8663 -0.46934 2.6998 1.71457 1.09422 
2.7056 2.3912 -0.56377 2.7056 2.3912 1.4148 2.7056 2.49772 -0.56377 
2.7056 2.49772 1.4148 2.70663 1.59161 0.92995 2.71101 1.63495 0.99793 
2.71707 2.3379 -0.56097 2.71707 2.3379 1.412 2.71707 2.55102 -0.56097 
2.71707 2.55102 1.412 2.72771 1.85338 1.22406 2.72771 3.03553 -0.37303 
2.72776 1.75485 1.1407 2.72887 2.1773 -0.53152 2.72887 2.1773 1.38256 
2.72887 2.71162 -0.53152 2.72887 2.71162 1.38256 2.7289 2.28517 -0.55527 
2.7289 2.28517 1.4063 2.7289 2.60375 -0.55527 2.7289 2.60375 1.4063 
2.73016 1.96265 -0.44365 2.73016 1.96265 1.29468 2.73016 2.92627 -0.44365 
2.73065 2.07184 -0.49582 2.73065 2.07184 1.34685 2.73065 2.81708 -0.49582 
2.73065 2.81708 1.34685 2.73737 1.56892 0.8973 2.73794 1.66995 1.04954 
2.74134 1.6095 0.96664 2.74352 2.44446 -0.56967 2.74352 2.44446 1.4207 
2.75472 2.39109 -0.56928 2.75472 2.39109 1.42031 2.75472 2.49783 -0.56928 
2.75472 2.49783 1.42031 2.76529 1.9053 -0.41322 2.76529 1.9053 1.26426 
2.76529 2.98362 -0.41322 2.76534 1.70853 1.09828 2.76594 1.79931 1.18583 
2.76594 3.0896 -0.33479 2.76614 2.12267 -0.51829 2.76614 2.12267 1.36932 
2.76614 2.76625 -0.51829 2.76614 2.76625 1.36932 2.76618 2.33788 -0.56593 
2.76618 2.33788 1.41696 2.76618 2.55103 -0.56593 2.76618 2.55103 1.41696 
2.76661 2.23134 -0.54863 2.76661 2.23134 1.39967 2.76661 2.65758 -0.54863 
2.76661 2.65758 1.39967 2.76839 2.0192 -0.47659 2.76839 2.0192 1.32763 
2.76839 2.86972 -0.47659 2.76839 2.86972 1.32763 2.77193 1.58619 0.93397 
2.77216 1.54765 0.86246 2.77613 1.62971 1.00163 2.79247 2.44446 -0.57328 
2.79247 2.44446 1.42431 2.8033 1.84965 -0.37744 2.8033 1.84965 1.22847 
2.8033 3.03927 -0.37744 2.8033 1.96029 -0.44862 2.8033 1.96029 1.29966 
2.8033 2.92863 -0.44862 2.80334 1.75111 1.14511 2.80334 3.13781 -0.29407 
2.80334 1.66616 1.05225 2.80375 2.17608 -0.53705 2.80375 2.17608 1.38809 
2.80375 2.71283 -0.53705 2.80375 2.71283 1.38809 2.80375 2.06951 -0.50076 
2.80375 2.06951 1.35179 2.80375 2.81941 -0.50076 2.80375 2.81941 1.35179 
2.80378 2.28396 -0.5608 2.80378 2.28396 1.41183 2.80378 2.60496 -0.5608 
2.80378 2.60496 1.41183 2.80378 2.39106 -0.57234 2.80378 2.39106 1.42338 
2.80378 2.49786 -0.57234 2.80378 2.49786 1.42338 2.80668 1.56457 0.89942 
2.80668 1.60588 0.96919 2.84154 1.54548 0.86352 2.84154 1.5841 0.9352 
2.84154 1.62796 1.00287 2.84154 1.70639 1.10024 2.84154 1.79746 -0.33697 
2.84154 1.79746 1.18801 2.84154 1.90372 -0.41567 2.84154 1.90372 1.26671 
2.84154 2.01806 -0.47902 2.84154 2.01806 1.33005 2.84154 2.12175 -0.52098 
2.84154 2.12175 1.37202 2.84154 2.23073 -0.55138 2.84154 2.23073 1.40241 
2.84154 2.33758 -0.56875 2.84154 2.33758 1.41979 2.84154 2.44446 -0.57448 
2.84154 2.44446 1.42552 2.84154 2.55134 -0.56875 2.84154 2.55134 1.41979 
2.84154 2.65818 -0.55138 2.84154 2.65818 1.40241 2.84154 2.76716 -0.52098 
2.84154 2.76716 1.37202 2.84154 2.87086 -0.47902 2.84154 2.87086 1.33005 
2.84154 2.9852 -0.41567 2.84154 3.09146 -0.33697 2.87639 1.60588 0.96919 
2.87639 1.56457 0.89942 2.8764 1.52834 0.8249 2.8793 2.39106 -0.57234 
2.8793 2.39106 1.42338 2.8793 2.49786 -0.57234 2.8793 2.49786 1.42338 
2.8793 2.28396 -0.5608 2.8793 2.28396 1.41183 2.8793 2.60496 -0.5608 
2.8793 2.60496 1.41183 2.87932 2.06951 -0.50076 2.87932 2.06951 1.35179 
2.87932 2.81941 -0.50076 2.87932 2.81941 1.35179 2.87933 2.17608 -0.53705 
2.87933 2.17608 1.38809 2.87933 2.71283 -0.53705 2.87933 2.71283 1.38809 
2.87974 1.66616 1.05225 2.87974 1.75111 1.14511 2.87974 3.13781 -0.29407 
2.87977 1.96029 -0.44862 2.87977 1.96029 1.29966 2.87977 2.92863 -0.44862 
2.87977 1.84965 -0.37744 2.87977 1.84965 1.22847 2.87977 3.03927 -0.37744 
2.89061 2.44446 -0.57328 2.89061 2.44446 1.42431 2.90694 1.62971 1.00163 
2.91092 1.54765 0.86246 2.91115 1.58619 0.93397 2.91468 2.0192 -0.47659 
2.91468 2.0192 1.32763 2.91468 2.86972 -0.47659 2.91468 2.86972 1.32763 
2.91646 2.23134 -0.54863 2.91646 2.23134 1.39967 2.91646 2.65758 -0.54863 
2.91646 2.65758 1.39967 2.9169 2.33788 -0.56593 2.9169 2.33788 1.41696 
2.9169 2.55103 -0.56593 2.9169 2.55103 1.41696 2.91694 2.12267 -0.51829 
2.91694 2.12267 1.36932 2.91694 2.76625 -0.51829 2.91694 2.76625 1.36932 
2.91713 1.79931 1.18583 2.91713 3.0896 -0.33479 2.91773 1.70853 1.09828 
2.91773 3.18038 -0.24725 2.91779 1.9053 -0.41322 2.91779 1.9053 1.26426 
2.91779 2.98362 -0.41322 2.92836 2.39109 -0.56928 2.92836 2.39109 1.42031 
2.92836 2.49783 -0.56928 2.92836 2.49783 1.42031 2.93956 2.44446 -0.56967 
2.93956 2.44446 1.4207 2.94173 1.6095 0.96664 2.94514 1.66995 1.04954 
2.94514 3.21896 -0.19851 2.9457 1.56892 0.8973 2.95243 2.07184 -0.49582 
2.95243 2.07184 1.34685 2.95243 2.81708 -0.49582 2.95243 2.81708 1.34685 
2.95292 1.96265 -0.44365 2.95292 1.96265 1.29468 2.95292 2.92627 -0.44365 
2.95417 2.28517 -0.55527 2.95417 2.28517 1.4063 2.95417 2.60375 -0.55527 
2.95417 2.60375 1.4063 2.95421 2.1773 -0.53152 2.95421 2.1773 1.38256 
2.95421 2.71162 -0.53152 2.95421 2.71162 1.38256 2.95532 1.75485 1.1407 
2.95532 3.13407 -0.28967 2.95537 1.85338 1.22406 2.95537 3.03553 -0.37303 
2.96601 2.3379 -0.56097 2.96601 2.3379 1.412 2.96601 2.55102 -0.56097 
2.96601 2.55102 1.412 2.97206 1.63495 0.99793 2.97645 1.59161 0.92995 
2.97748 2.3912 -0.56377 2.97748 2.3912 1.4148 2.97748 2.49772 -0.56377 
2.97748 2.49772 1.4148 2.97997 1.55414 0.8593 2.98328 1.71457 1.09422 
2.98328 3.17435 -0.24319 2.98744 2.02262 -0.46934 2.98744 2.02262 1.32037 
2.98744 2.8663 -0.46934 2.98827 2.44446 -0.56366 2.98827 2.44446 1.41469 
2.99011 2.12647 -0.51086 2.99011 2.12647 1.3619 2.99011 2.76244 -0.51086 
2.99011 2.76244 1.3619 2.99097 2.23313 -0.54041 2.99097 2.23313 1.39144 
2.99097 2.65578 -0.54041 2.99097 2.65578 1.39144 2.99112 1.90862 -0.40545 
2.99112 1.90862 1.25648 2.99112 2.9803 -0.40545 2.99229 1.80486 1.1793 
2.99229 3.08406 -0.32826 3.00313 2.28542 -0.54844 3.00313 2.28542 1.39948 
3.00313 2.6035 -0.54844 3.00313 2.6035 1.39948 3.00685 1.61665 0.96161 
3.01059 1.67728 1.04427 3.01059 3.21164 -0.19324 3.01078 1.57633 0.89212 
3.01482 2.33817 -0.5536 3.01482 2.33817 1.40464 3.01482 2.55075 -0.5536 
3.01482 2.55075 1.40464 3.02066 1.76276 1.13489 3.02066 3.12615 -0.28385 
3.02538 2.07646 -0.48595 3.02538 2.07646 1.33699 3.02538 2.81246 -0.48595 
3.02538 2.81246 1.33699 3.02599 2.39124 -0.55588 3.02599 2.39124 1.40692 
3.02599 2.49768 -0.55588 3.02599 2.49768 1.40692 3.02607 1.96736 -0.43374 
3.02607 1.96736 1.28477 3.02607 2.92156 -0.43374 3.02712 2.182 -0.52141 
3.02712 2.182 1.37245 3.02712 2.70691 -0.52141 3.02712 2.70691 1.37245 
3.02846 1.85829 1.21385 3.02846 3.03063 -0.36281 3.03663 1.64365 0.99177 
3.03663 2.44446 -0.55527 3.03663 2.44446 1.4063 3.03663 3.24527 -0.14074 
3.04035 2.23296 -0.53143 3.04035 2.23296 1.38246 3.04035 2.65596 -0.53143 
3.04035 2.65596 1.38246 3.04117 1.60071 0.92376 3.0482 1.72377 1.08726 
3.0482 3.16515 -0.23622 3.05249 2.28539 -0.53895 3.05249 2.28539 1.38999 
3.05249 2.60353 -0.53895 3.05249 2.60353 1.38999 3.05844 1.8162 1.17268 
3.05844 3.07272 -0.32164 3.05941 2.0283 -0.45729 3.05941 2.0283 1.30832 
3.05941 2.86062 -0.45729 3.06248 2.132 -0.49836 3.06248 2.132 1.3494 
3.06248 2.75692 -0.49836 3.06248 2.75692 1.3494 3.06363 1.91487 1.24418 
3.06363 2.97405 -0.39314 3.06429 2.33851 -0.54358 3.06429 2.33851 1.39462 
3.06429 2.55041 -0.54358 3.06429 2.55041 1.39462 3.07105 1.62722 0.95414 
3.07105 3.2617 -0.10311 3.07481 1.68806 1.03662 3.07481 3.20086 -0.18558 
3.07542 2.39167 -0.54531 3.07542 2.39167 1.39635 3.07542 2.49725 -0.54531 
3.07542 2.49725 1.39635 3.07619 2.18228 -0.51054 3.07619 2.18228 1.36157 
3.07619 2.70664 -0.51054 3.07619 2.70664 1.36157 3.08452 2.44446 -0.54451 
3.08452 2.44446 1.39555 3.0866 1.77518 1.12695 3.0866 3.11374 -0.27592 
3.08922 2.23331 -0.52003 3.08922 2.23331 1.37107 3.08922 2.65561 -0.52003 
3.08922 2.65561 1.37107 3.09417 1.87139 1.20511 3.09417 3.01753 -0.35408 
3.09689 2.08333 -0.47135 3.09689 2.08333 1.32239 3.09689 2.80559 -0.47135 
3.09761 1.97428 -0.41909 3.09761 1.97428 1.27012 3.09761 2.91464 -0.41909 
3.10036 1.65578 0.9832 3.10036 3.23313 -0.13216 3.10159 2.28598 -0.52698 
3.10159 2.28598 1.37802 3.10159 2.60294 -0.52698 3.10159 2.60294 1.37802 
3.10582 1.61331 0.91476 3.10582 3.2756 -0.06372 3.11128 2.13268 -0.48554 
3.11128 2.13268 1.33658 3.11128 2.75624 -0.48554 3.11128 2.75624 1.33658 
3.11319 2.33911 -0.53109 3.11319 2.33911 1.38213 3.11319 2.54981 -0.53109 
3.11319 2.54981 1.38213 3.11416 1.7371 1.07768 3.11416 3.15182 -0.22665 
3.12291 2.39171 -0.53263 3.12291 2.39171 1.38367 3.12291 2.49721 -0.53263 
3.12291 2.49721 1.38367 3.1236 1.8304 1.16266 3.1236 3.05851 -0.31162 
3.12492 2.18317 -0.49721 3.12492 2.18317 1.34824 3.12492 2.70575 -0.49721 
3.12492 2.70575 1.34824 3.12898 1.92995 1.23339 3.12898 2.95897 -0.38235 
3.13021 2.03621 -0.44051 3.13021 2.03621 1.29154 3.13021 2.85271 -0.44051 
3.13182 2.44446 -0.53142 3.13182 2.44446 1.38246 3.13526 1.6415 0.94416 
3.13526 3.24741 -0.09312 3.13748 2.2342 -0.50626 3.13748 2.2342 1.3573 
3.13748 2.65472 -0.50626 3.13748 2.65472 1.3573 3.13979 3.28722 -0.02258 
3.14045 1.70265 1.02583 3.14045 3.18627 -0.17479 3.14524 2.08467 -0.45671 
3.14524 2.08467 1.30774 3.14524 2.80425 -0.45671 3.14976 2.28702 -0.51268 
3.14976 2.28702 1.36371 3.14976 2.6019 -0.51268 3.14976 2.6019 1.36371 
3.15195 1.79054 1.11547 3.15195 3.09838 -0.26443 3.15917 1.88739 1.19285 
3.15917 3.00152 -0.34181 3.1594 2.13415 -0.4704 3.1594 2.13415 1.32144 
3.1594 2.75477 -0.4704 3.16032 2.33915 -0.51644 3.16032 2.33915 1.36748 
3.16032 2.54977 -0.51644 3.16032 2.54977 1.36748 3.1623 1.99084 1.25699 
3.1623 2.89808 -0.40595 3.16298 1.67129 0.97223 3.16298 3.21762 -0.12119 
3.1693 3.25933 -0.05256 3.16997 2.39183 -0.51754 3.16997 2.39183 1.36858 
3.16997 2.49708 -0.51754 3.16997 2.49708 1.36858 3.17266 2.18451 -0.48156 
3.17266 2.18451 1.33259 3.17266 2.7044 -0.48156 3.17266 2.7044 1.33259 
3.17268 3.29632 0.01972 3.17843 2.44446 -0.51603 3.17843 2.44446 1.36706 
3.17886 1.75369 1.06509 3.17886 3.13523 -0.21406 3.18009 2.03538 -0.42185 
3.18009 2.03538 1.27289 3.18009 2.85354 -0.42185 3.18498 2.23561 -0.49014 
3.18498 2.23561 1.34118 3.18498 2.65331 -0.49014 3.18498 2.65331 1.34118 
3.18748 1.8474 1.14929 3.18748 3.04152 -0.29825 3.19301 1.94741 1.21887 
3.19301 2.94151 -0.36784 3.19506 2.08406 -0.43769 3.19506 2.08406 1.28873 
3.19506 2.80486 -0.43769 3.19633 2.2873 -0.49612 3.19633 2.2873 1.34716 
3.19633 2.60161 -0.49612 3.19633 2.60161 1.34716 3.19719 3.23002 -0.08084 
3.20232 1.72033 1.01328 3.20232 3.16859 -0.16225 3.20237 3.26884 -0.01059 
3.20667 2.33944 -0.49949 3.20667 2.33944 1.35053 3.20667 2.54948 -0.49949 
3.20667 2.54948 1.35053 3.20933 2.134 -0.45103 3.20933 2.134 1.30207 
3.20933 2.75491 -0.45103 3.21148 1.99098 1.23638 3.21148 2.89794 -0.38535 
3.21537 1.80861 1.10076 3.21537 3.08031 -0.24972 3.21598 2.39188 -0.50024 
3.21598 2.39188 1.35128 3.21598 2.49704 -0.50024 3.21598 2.49704 1.35128 
3.22221 1.90611 1.17736 3.22221 2.98281 -0.32632 3.22251 2.18455 -0.46178 
3.22251 2.18455 1.31282 3.22251 2.70436 -0.46178 3.22251 2.70436 1.31282 
3.22422 1.69011 0.95892 3.22422 2.44446 -0.49836 3.22422 2.44446 1.3494 
3.22422 3.1988 -0.10788 3.22901 2.03571 1.25183 3.22901 2.85321 -0.40079 
3.23055 3.24011 -0.03881 3.23553 2.23722 -0.46993 3.23553 2.23722 1.32096 
3.23553 2.6517 -0.46993 3.23553 2.6517 1.32096 3.24009 1.77373 1.05105 
3.24009 3.11519 -0.20001 3.2415 1.94849 1.19626 3.2415 2.94043 -0.34522 
3.24419 2.08471 -0.41618 3.24419 2.08471 1.26722 3.24419 2.80421 -0.41618 
3.24675 2.28907 -0.4754 3.24675 2.28907 1.32644 3.24675 2.59984 -0.4754 
3.24675 2.59984 1.32644 3.24979 1.86711 1.13262 3.24979 3.02181 -0.28159 
3.25709 2.34164 -0.47822 3.25709 2.34164 1.32926 3.25709 2.54728 -0.47822 
3.25709 2.54728 1.32926 3.25779 3.20927 -0.06621 3.25821 2.13475 -0.42915 
3.25821 2.13475 1.28019 3.25821 2.75417 -0.42915 3.25983 1.99238 1.21333 
3.25983 2.89654 -0.3623 3.26276 3.24767 0.00429 3.2631 1.7414 0.99823 
3.2631 3.14752 -0.14719 3.26624 2.39418 -0.47842 3.26624 2.39418 1.32945 
3.26624 2.49474 -0.47842 3.26624 2.49474 1.32945 3.26909 2.44446 -0.47847 
3.26909 2.44446 1.32951 3.26986 1.90838 1.15295 3.26986 2.98054 -0.30191 
3.27221 2.18671 -0.4394 3.27221 2.18671 1.29044 3.27221 2.70221 -0.4394 
3.27561 1.83058 1.08486 3.27561 3.05833 -0.23383 3.27683 2.0372 1.22843 
3.27683 2.85172 -0.37739 3.28383 3.17675 -0.09229 3.28492 2.23944 -0.44705 
3.28492 2.23944 1.29809 3.28492 2.64948 -0.44705 3.28492 2.64948 1.29809 
3.28885 1.95099 1.17144 3.28885 2.93793 -0.3204 3.29012 3.21747 -0.02307 
3.2919 2.08643 -0.3924 3.2919 2.08643 1.24344 3.2919 2.80249 -0.3924 
3.29624 2.29157 -0.4519 3.29624 2.29157 1.30294 3.29624 2.59735 -0.4519 
3.29624 2.59735 1.30294 3.29685 1.87003 1.10575 3.29685 3.01889 -0.25472 
3.29958 1.79669 1.03428 3.29958 3.09223 -0.18324 3.30626 2.34414 -0.45424 
3.30626 2.34414 1.30527 3.30626 2.54478 -0.45424 3.30626 2.54478 1.30527 
3.30672 1.99485 1.18805 3.30672 2.89407 -0.33702 3.30708 2.1374 -0.40454 
3.30708 2.1374 1.25557 3.30708 2.75152 -0.40454 3.31019 2.39424 -0.45644 
3.31019 2.39424 1.30747 3.31019 2.49468 -0.45644 3.31019 2.49468 1.30747 
3.31293 2.44446 -0.4564 3.31293 2.44446 1.30744 3.3164 3.18541 -0.04935 
3.31677 1.91164 1.12571 3.31677 2.97728 -0.27467 3.32089 2.18959 -0.41428 
3.32089 2.18959 1.26531 3.32089 2.69933 -0.41428 3.32159 1.76557 0.98109 
3.32159 3.12335 -0.13005 3.32167 1.83492 1.05635 3.32167 3.05399 -0.20531 
3.32341 2.03984 1.20275 3.32341 2.84907 -0.35171 3.33298 2.24227 -0.4216 
3.33298 2.24227 1.27263 3.33298 2.64665 -0.4216 3.33298 2.64665 1.27263 
3.33326 3.20927 0.00927 3.33575 1.95483 1.14386 3.33575 2.93409 -0.29282 
3.33972 2.08988 1.21678 3.33972 2.79904 -0.36574 3.34154 3.15157 -0.07448 
3.34258 1.87464 1.07688 3.34258 3.01427 -0.22584 3.34411 2.29457 -0.42593 
3.34411 2.29457 1.27696 3.34411 2.59435 -0.42593 3.34411 2.59435 1.27696 
3.34461 1.80242 1.00406 3.34461 3.0865 -0.15302 3.3493 2.34424 -0.43013 
3.3493 2.34424 1.28117 3.3493 2.54468 -0.43013 3.3493 2.54468 1.28117 
3.35323 2.3944 -0.43219 3.35323 2.3944 1.28323 3.35323 2.49452 -0.43219 
3.35323 2.49452 1.28323 3.35342 1.999 1.16006 3.35342 2.88992 -0.30902 
3.35454 2.14097 -0.37743 3.35454 2.14097 1.22846 3.35454 2.74794 -0.37743 
3.35564 2.44446 -0.43221 3.35564 2.44446 1.28325 3.35935 3.17675 -0.01677 
3.36254 1.91671 1.09636 3.36254 2.97221 -0.24533 3.36547 1.7729 0.94945 
3.36547 3.11602 -0.09841 3.36649 1.84105 1.02579 3.36649 3.04786 -0.17475 
3.36785 2.19296 -0.38673 3.36785 2.19296 1.23777 3.36785 2.69595 -0.38673 
3.36863 2.04364 1.17486 3.36863 2.84528 -0.32383 3.37959 2.2457 -0.39362 
3.37959 2.2457 1.24466 3.37959 2.64322 -0.39362 3.38118 1.96012 1.11414 
3.38118 2.9288 -0.26311 3.38473 2.09394 1.18846 3.38473 2.79498 -0.33742 
3.38603 2.29495 -0.39982 3.38603 2.29495 1.25085 3.38603 2.59396 -0.39982 
3.38603 2.59396 1.25085 3.38683 1.88094 1.04608 3.38683 3.00798 -0.19504 
3.38814 1.81007 0.97212 3.38814 3.07885 -0.12108 3.3911 2.34458 -0.40394 
3.3911 2.34458 1.25498 3.3911 2.54434 -0.40394 3.3911 2.54434 1.25498 
3.3948 2.39446 -0.40599 3.3948 2.39446 1.25702 3.3948 2.49446 -0.40599 
3.3948 2.49446 1.25702 3.39711 2.44446 -0.40595 3.39711 2.44446 1.25699 
3.39711 3.12335 -0.05453 3.39744 2.0038 1.13035 3.39744 2.88511 -0.27932 
3.39949 2.14555 -0.34865 3.39949 2.14555 1.19969 3.39949 2.74337 -0.34865 
3.40657 1.92336 1.0652 3.40657 2.96556 -0.21417 3.40949 1.84876 0.99347 
3.40949 3.04016 -0.14244 3.41235 2.04857 1.14485 3.41235 2.84035 -0.29381 
3.41256 2.19777 -0.35748 3.41256 2.19777 1.20851 3.41256 2.69115 -0.35748 
3.41425 3.14752 0.00396 3.42008 3.0865 -0.07755 3.42074 2.24587 -0.36511 
3.42074 2.24587 1.21615 3.42074 2.64304 -0.36511 3.424 1.9659 1.08258 
3.424 2.92301 -0.23154 3.42717 2.2952 -0.3712 3.42717 2.2952 1.22223 
3.42717 2.59371 -0.3712 3.42717 2.59371 1.22223 3.42848 2.09926 1.15787 
3.42848 2.78966 -0.30683 3.42948 1.88889 1.01346 3.42948 3.00003 -0.16242 
3.43236 2.34515 -0.37515 3.43236 2.34515 1.22619 3.43236 2.54377 -0.37515 
3.43236 2.54377 1.22619 3.43603 2.3951 -0.37707 3.43603 2.3951 1.2281 
3.43603 2.49382 -0.37707 3.43603 2.49382 1.2281 3.43724 2.44446 -0.37769 
3.43724 2.44446 1.22873 3.44007 2.00985 1.09848 3.44007 2.87906 -0.24744 
3.44181 1.84105 0.95047 3.44181 3.04786 -0.09944 3.44284 2.15099 1.16869 
3.44284 2.73793 -0.31766 3.44804 1.93036 1.03202 3.44804 2.95856 -0.18099 
3.4503 3.09223 -0.03252 3.45238 2.19847 -0.32705 3.45238 2.19847 1.17809 
3.45238 2.69045 -0.32705 3.45446 2.05462 1.1128 3.45446 2.8343 -0.26176 
3.46043 2.24654 -0.33462 3.46043 2.24654 1.18566 3.46043 2.64237 -0.33462 
3.4621 1.88094 0.97081 3.4621 3.00798 -0.11978 3.46515 1.97306 1.04913 
3.46515 2.91586 -0.19809 3.46706 2.29607 -0.34045 3.46706 2.29607 1.19148 
3.46706 2.59285 -0.34045 3.46706 2.59285 1.19148 3.46707 3.11519 0.02697 
3.47031 2.10559 1.12539 3.47031 2.78333 -0.27435 3.47211 2.34597 -0.34434 
3.47211 2.34597 1.19537 3.47211 2.54295 -0.34434 3.47211 2.54295 1.19537 
3.47237 3.05399 -0.05461 3.47479 2.39516 -0.34685 3.47479 2.39516 1.19789 
3.47479 2.49376 -0.34685 3.47479 2.49376 1.19789 3.47593 2.44446 -0.34749 
3.47593 2.44446 1.19853 3.48075 2.0169 1.06473 3.48075 2.87201 -0.2137 
3.48122 1.92336 0.99055 3.48122 2.96556 -0.13951 3.48133 2.15221 1.13633 
3.48133 2.73671 -0.2853 3.49084 2.19978 -0.29458 3.49084 2.19978 1.14561 
3.49084 2.68914 -0.29458 3.4929 1.87464 0.92656 3.4929 3.01427 -0.07553 
3.49482 2.06178 1.0788 3.49482 2.82714 -0.22776 3.49856 2.24771 -0.30222 
3.49856 2.24771 1.15326 3.49856 2.64121 -0.30222 3.4986 1.9659 1.00798 
3.4986 2.92301 -0.15694 3.50088 3.05833 -0.00856 3.50517 2.29732 -0.30792 
3.50517 2.29732 1.15896 3.50517 2.5916 -0.30792 3.50517 2.5916 1.15896 
3.50731 2.10757 1.09129 3.50731 2.78135 -0.24025 3.50949 2.34609 -0.31216 
3.50949 2.34609 1.16319 3.50949 2.54283 -0.31216 3.50949 2.54283 1.16319 
3.5122 2.39533 -0.31462 3.5122 2.39533 1.16565 3.5122 2.49359 -0.31462 
3.5122 2.49359 1.16565 3.51238 1.91671 0.94652 3.51238 2.97221 -0.09549 
3.5131 2.44446 -0.31543 3.5131 2.44446 1.16647 3.5145 2.00985 1.02405 
3.5145 2.87906 -0.17302 3.51678 3.08031 0.05168 3.5182 2.15417 1.10218 
3.5182 2.73474 -0.25114 3.52745 2.20148 -0.2604 3.52745 2.20148 1.11143 
3.52745 2.68744 -0.2604 3.52882 2.05462 1.03844 3.53016 1.96012 0.96516 
3.53506 2.24937 -0.268 3.53506 2.24937 1.11904 3.54099 2.29773 -0.27394 
3.54099 2.29773 1.12497 3.54099 2.59119 1.12497 3.54141 2.10559 1.05429 
3.54173 1.91164 0.90075 3.54524 2.34644 -0.27818 3.54524 2.34644 1.12922 
3.54524 2.54248 1.12922 3.54637 2.0038 0.98142 3.54779 2.39539 1.13177 
3.54779 2.49353 1.13177 3.54864 2.44446 1.13262 3.55235 2.15221 1.06531 
3.55988 1.95483 0.91973 3.56087 2.04857 0.99633 3.56163 2.19978 1.07482 
0.00447 -1.48609 -0.71659 0.00447 -1.48609 0.58202 0.00447 -0.99674 -0.71659 
0.00447 -0.99674 0.58202 0.00524 -1.63731 -0.6381 0.00524 -1.63731 0.50353 
0.00524 -0.84552 -0.6381 0.01375 -1.53366 -0.70708 0.01375 -1.53366 0.5725 
0.01375 -0.94917 -0.70708 0.01375 -0.94917 0.5725 0.01746 -1.24142 -0.77439 
0.01746 -1.24142 0.63982 0.01831 -1.29048 -0.77354 0.01831 -1.29048 0.63897 
0.01831 -1.19235 -0.77354 0.01831 -1.19235 0.63897 0.01973 -0.80076 -0.62319 
0.02087 -1.33943 -0.77099 0.02087 -1.33943 0.63641 0.02087 -1.1434 -0.77099 
0.02087 -1.1434 0.63641 0.0247 -1.58029 -0.69606 0.0247 -1.58029 0.56148 
0.0247 -0.90254 -0.69606 0.0247 -0.90254 0.56148 0.02511 -1.38815 -0.76674 
0.02511 -1.38815 0.63217 0.02511 -1.09468 -0.76674 0.02511 -1.09468 0.63217 
0.03105 -1.43651 -0.76081 0.03105 -1.43651 0.62623 0.03105 -1.04632 -0.76081 
0.03105 -1.04632 0.62623 0.03729 -1.63126 -0.68021 0.03729 -1.63126 0.54563 
0.03729 -0.85157 -0.68021 0.03729 -0.85157 0.54563 0.03865 -1.4844 -0.7532 
0.03865 -1.4844 0.61863 0.03865 -0.99843 -0.7532 0.03865 -0.99843 0.61863 
0.04791 -1.5317 -0.74395 0.04791 -1.5317 0.60937 0.04791 -0.95113 -0.74395 
0.04791 -0.95113 0.60937 0.05161 -1.67602 -0.66582 0.05161 -0.80681 -0.66582 
0.05301 -1.24142 -0.80824 0.05301 -1.24142 0.67366 0.05391 -1.29054 -0.80742 
0.05391 -1.29054 0.67285 0.05391 -1.19229 -0.80742 0.05391 -1.19229 0.67285 
0.05662 -1.33979 -0.80496 0.05662 -1.33979 0.67039 0.05662 -1.14304 -0.80496 
0.05662 -1.14304 0.67039 0.0588 -1.5783 -0.73306 0.0588 -1.5783 0.59848 
0.0588 -0.90453 -0.73306 0.0588 -0.90453 0.59848 0.06093 -1.38856 -0.80073 
0.06093 -1.38856 0.66615 0.06093 -1.09427 -0.80073 0.06093 -1.09427 0.66615 
0.06751 -0.76286 -0.64975 0.06754 -1.43816 -0.79503 0.06754 -1.43816 0.66045 
0.06754 -1.04467 -0.79503 0.06754 -1.04467 0.66045 0.07129 -1.6241 -0.72057 
0.07129 -1.6241 0.58599 0.07129 -0.85873 -0.72057 0.07129 -0.85873 0.58599 
0.07526 -1.48609 -0.78738 0.07526 -1.48609 0.65281 0.07526 -0.99674 -0.78738 
0.07526 -0.99674 0.65281 0.08478 -1.53366 -0.7781 0.08478 -1.53366 0.64353 
0.08478 -0.94917 -0.7781 0.08478 -0.94917 0.64353 0.08535 -1.66897 -0.7065 
0.08535 -1.66897 0.57193 0.08535 -0.81386 -0.7065 0.09017 -1.24142 -0.8403 
0.09017 -1.24142 0.70572 0.09131 -1.29072 -0.83966 0.09131 -1.29072 0.70508 
0.09131 -1.19211 -0.83966 0.09131 -1.19211 0.70508 0.09399 -1.3399 -0.83714 
0.09399 -1.3399 0.70257 0.09399 -1.14293 -0.83714 0.09399 -1.14293 0.70257 
0.0958 -1.58029 -0.76716 0.0958 -1.58029 0.63258 0.0958 -0.90254 -0.76716 
0.0958 -0.90254 0.63258 0.09905 -1.3898 -0.83325 0.09905 -1.3898 0.69868 
0.09905 -1.09303 -0.83325 0.09905 -1.09303 0.69868 0.10096 -0.77002 -0.6909 
0.10568 -1.43933 -0.82743 0.10568 -1.43933 0.69285 0.10568 -1.0435 -0.82743 
0.10568 -1.0435 0.69285 0.11165 -1.63126 -0.75457 0.11165 -1.63126 0.61999 
0.11165 -0.85157 -0.75457 0.11165 -0.85157 0.61999 0.11373 -1.48741 -0.81986 
0.11373 -1.48741 0.68528 0.11373 -0.99542 -0.81986 0.11373 -0.99542 0.68528 
0.12326 -1.53489 -0.81046 0.12326 -1.53489 0.67589 0.12326 -0.94794 -0.81046 
0.12326 -0.94794 0.67589 0.12603 -1.67602 -0.74025 0.12603 -1.67602 0.60567 
0.12603 -0.80681 -0.74025 0.12603 -0.80681 0.60567 0.12887 -1.24142 -0.8705 
0.12887 -1.24142 0.73592 0.13007 -1.29078 -0.86987 0.13007 -1.29078 0.7353 
0.13007 -1.19205 -0.86987 0.13007 -1.19205 0.7353 0.13375 -1.34072 -0.86796 
0.13375 -1.34072 0.73338 0.13375 -1.14211 -0.86796 0.13375 -1.14211 0.73338 
0.13763 -1.58661 -0.79964 0.13763 -1.58661 0.66506 0.13763 -0.89622 -0.79964 
0.13763 -0.89622 0.66506 0.13893 -1.39067 -0.864 0.13893 -1.39067 0.72943 
0.13893 -1.09216 -0.864 0.13893 -1.09216 0.72943 0.14211 -1.71997 -0.72435 
0.14211 -0.76286 -0.72435 0.14537 -1.44 -0.85792 0.14537 -1.44 0.72334 
0.14537 -1.04283 -0.85792 0.14537 -1.04283 0.72334 0.15355 -1.48811 -0.85028 
0.15355 -1.48811 0.71571 0.15355 -0.99472 -0.85028 0.15355 -0.99472 0.71571 
0.15375 -1.63731 -0.78662 0.15375 -1.63731 0.65204 0.15375 -0.84552 -0.78662 
0.15375 -0.84552 0.65204 0.15954 -0.72032 -0.70697 0.16661 -1.54032 -0.84146 
0.16661 -1.54032 0.70688 0.16661 -0.94251 -0.84146 0.16661 -0.94251 0.70688 
0.16866 -1.68207 -0.77212 0.16866 -1.68207 0.63755 0.16866 -0.80076 -0.77212 
0.16866 -0.80076 0.63755 0.169 -1.24142 -0.89876 0.169 -1.24142 0.76418 
0.17131 -1.29142 -0.89879 0.17131 -1.29142 0.76422 0.17131 -1.19141 -0.89879 
0.17131 -1.19141 0.76422 0.175 -1.34129 -0.89675 0.175 -1.34129 0.76217 
0.175 -1.14154 -0.89675 0.175 -1.14154 0.76217 0.18008 -1.39092 -0.89262 
0.18008 -1.39092 0.75805 0.18008 -1.09191 -0.89262 0.18008 -1.09191 0.75805 
0.18137 -1.59193 -0.83023 0.18137 -1.59193 0.69565 0.18137 -0.8909 -0.83023 
0.18137 -0.8909 0.69565 0.18493 -1.72576 -0.75591 0.18493 -1.72576 0.62134 
0.18493 -0.75707 -0.75591 0.18651 -1.44017 -0.88643 0.18651 -1.44017 0.75185 
0.18651 -1.04266 -0.88643 0.18651 -1.04266 0.75185 0.19748 -1.64224 -0.81663 
0.19748 -1.64224 0.68206 0.19748 -0.84059 -0.81663 0.19748 -0.84059 0.68206 
0.19826 -1.49291 -0.87954 0.19826 -1.49291 0.74496 0.19826 -0.98992 -0.87954 
0.19826 -0.98992 0.74496 0.20356 -0.71366 -0.73813 0.21047 -1.24142 -0.92502 
0.21047 -1.24142 0.79044 0.21156 -1.5449 -0.87023 0.21156 -1.5449 0.73566 
0.21156 -0.93793 -0.87023 0.21156 -0.93793 0.73566 0.21269 -1.68687 -0.80183 
0.21269 -1.68687 0.66725 0.21269 -0.79596 -0.80183 0.21269 -0.79596 0.66725 
0.21288 -1.29147 -0.925 0.21288 -1.29147 0.79042 0.21288 -1.19136 -0.925 
0.21288 -1.19136 0.79042 0.21681 -1.34164 -0.92294 0.21681 -1.34164 0.78836 
0.21681 -1.14119 -0.92294 0.21681 -1.14119 0.78836 0.222 -1.3913 -0.91873 
0.222 -1.3913 0.78416 0.222 -1.09153 -0.91873 0.222 -1.09153 0.78416 
0.22352 -0.6716 -0.71865 0.22639 -1.59599 -0.85855 0.22639 -1.59599 0.72397 
0.22639 -0.88684 -0.85855 0.22639 -0.88684 0.72397 0.23036 -1.73105 -0.78563 
0.23036 -1.73105 0.65105 0.23036 -0.75178 -0.78563 0.23036 -0.75178 0.65105 
0.23312 -1.4436 -0.9144 0.23312 -1.4436 0.77983 0.23312 -1.03923 -0.9144 
0.23312 -1.03923 0.77983 0.24269 -1.64603 -0.84452 0.24269 -1.64603 0.70994 
0.24269 -0.8368 -0.84452 0.24269 -0.8368 0.70994 0.24521 -1.49628 -0.90708 
0.24521 -1.49628 0.77251 0.24521 -0.98655 -0.90708 0.24521 -0.98655 0.77251 
0.24934 -1.77423 -0.76748 0.24934 -1.77423 0.6329 0.24934 -0.7086 -0.76748 
0.25317 -1.24142 -0.94921 0.25317 -1.24142 0.81463 0.25591 -1.29164 -0.94924 
0.25591 -1.29164 0.81467 0.25591 -1.19119 -0.94924 0.25591 -1.19119 0.81467 
0.25903 -1.54847 -0.89734 0.25903 -1.54847 0.76277 0.25903 -0.93436 -0.89734 
0.25903 -0.93436 0.76277 0.25939 -1.69102 -0.82982 0.25939 -1.69102 0.69525 
0.25939 -0.79181 -0.82982 0.25939 -0.79181 0.69525 0.25984 -1.34173 -0.94704 
0.25984 -1.34173 0.81247 0.25984 -1.1411 -0.94704 0.25984 -1.1411 0.81247 
0.26925 -0.66699 -0.74752 0.26986 -1.3943 -0.94471 0.26986 -1.3943 0.81013 
0.26986 -1.08853 -0.94471 0.26986 -1.08853 0.81013 0.27421 -1.59944 -0.88521 
0.27421 -1.59944 0.75063 0.27421 -0.88339 -0.88521 0.27421 -0.88339 0.75063 
0.27725 -1.73488 -0.81321 0.27725 -1.73488 0.67863 0.27725 -0.74795 -0.81321 
0.27725 -0.74795 0.67863 0.28119 -1.44643 -0.93986 0.28119 -1.44643 0.80528 
0.28119 -1.0364 -0.93986 0.28119 -1.0364 0.80528 0.28928 -1.64867 -0.8702 
0.28928 -1.64867 0.73562 0.28928 -0.83416 -0.8702 0.28928 -0.83416 0.73562 
0.29049 -0.62754 -0.72663 0.2939 -1.49917 -0.93221 0.2939 -1.49917 0.79763 
0.2939 -0.98366 -0.93221 0.2939 -0.98366 0.79763 0.29625 -1.7775 -0.79472 
0.29625 -1.7775 0.66014 0.29625 -0.70533 -0.79472 0.29625 -0.70533 0.66014 
0.29701 -1.24142 -0.97128 0.29701 -1.24142 0.8367 0.29987 -1.29169 -0.97122 
0.29987 -1.29169 0.83665 0.29987 -1.19114 -0.97122 0.29987 -1.19114 0.83665 
0.30627 -1.6935 -0.8551 0.30627 -1.6935 0.72053 0.30627 -0.78933 -0.8551 
0.30627 -0.78933 0.72053 0.3079 -1.55113 -0.92196 0.3079 -1.55113 0.78738 
0.3079 -0.9317 -0.92196 0.3079 -0.9317 0.78738 0.30902 -1.34424 -0.97103 
0.30902 -1.34424 0.83645 0.30902 -1.13859 -0.97103 0.30902 -1.13859 0.83645 
0.31632 -1.81877 -0.77439 0.31632 -1.81877 0.63982 0.31632 -0.66406 -0.77439 
0.31935 -1.3968 -0.96821 0.31935 -1.3968 0.83363 0.31935 -1.08603 -0.96821 
0.31935 -1.08603 0.83363 0.32192 -1.60116 -0.90899 0.32192 -1.60116 0.77441 
0.32192 -0.88167 -0.90899 0.32192 -0.88167 0.77441 0.3246 -1.73738 -0.83803 
0.3246 -1.73738 0.70345 0.3246 -0.74545 -0.83803 0.3246 -0.74545 0.70345 
0.33057 -1.44865 -0.96273 0.33057 -1.44865 0.82816 0.33057 -1.03418 -0.96273 
0.33057 -1.03418 0.82816 0.3371 -1.65016 -0.8936 0.3371 -1.65016 0.75902 
0.3371 -0.83267 -0.8936 0.3371 -0.83267 0.75902 0.34188 -1.24142 -0.99117 
0.34188 -1.24142 0.85659 0.34359 -1.50132 -0.95459 0.34359 -1.50132 0.82001 
0.34359 -0.98151 -0.95459 0.34359 -0.98151 0.82001 0.34389 -1.77977 -0.81913 
0.34389 -1.77977 0.68455 0.34389 -0.70306 -0.81913 0.34389 -0.70306 0.68455 
0.35013 -1.294 -0.99305 0.35013 -1.294 0.85847 0.35013 -1.18883 -0.99305 
0.35013 -1.18883 0.85847 0.35073 -0.60557 -0.74253 0.35463 -1.69489 -0.87815 
0.35463 -1.69489 0.74358 0.35463 -0.78794 -0.87815 0.35463 -0.78794 0.74358 
0.35677 -1.55187 -0.94384 0.35677 -1.55187 0.80926 0.35677 -0.93096 -0.94384 
0.35677 -0.93096 0.80926 0.35943 -1.34643 -0.9923 0.35943 -1.34643 0.85772 
0.35943 -1.1364 -0.9923 0.35943 -1.1364 0.85772 0.36977 -1.39857 -0.98893 
0.36977 -1.39857 0.85435 0.36977 -1.08426 -0.98893 0.36977 -1.08426 0.85435 
0.37104 -1.60182 -0.9305 0.37104 -1.60182 0.79592 0.37104 -0.88101 -0.9305 
0.37104 -0.88101 0.79592 0.3731 -1.73847 -0.86064 0.3731 -1.73847 0.72607 
0.3731 -0.74436 -0.86064 0.3731 -0.74436 0.72607 0.37862 -1.83848 -0.79106 
0.37862 -1.83848 0.65648 0.37862 -0.64435 -0.79106 0.38112 -1.45026 -0.98295 
0.38112 -1.45026 0.84837 0.38112 -1.03257 -0.98295 0.38112 -1.03257 0.84837 
0.38601 -1.65049 -0.91466 0.38601 -1.65049 0.78008 0.38601 -0.83234 -0.91466 
0.38601 -0.83234 0.78008 0.38768 -1.24142 -1.00883 0.38768 -1.24142 0.87426 
0.39344 -1.50136 -0.97436 0.39344 -1.50136 0.83979 0.39344 -0.98147 -0.97436 
0.39344 -0.98147 0.83979 0.39613 -1.29404 -1.01035 0.39613 -1.29404 0.87577 
0.39613 -1.18879 -1.01035 0.39613 -1.18879 0.87577 0.40381 -1.69504 -0.89876 
0.40381 -1.69504 0.76418 0.40381 -0.78779 -0.89876 0.40381 -0.78779 0.76418 
0.40579 -1.34673 -1.00925 0.40579 -1.34673 0.87467 0.40579 -1.1361 -1.00925 
0.40579 -1.1361 0.87467 0.40671 -1.55172 -0.96321 0.40671 -1.55172 0.82863 
0.40671 -0.93111 -0.96321 0.40671 -0.93111 0.82863 0.40694 -1.79848 -0.83462 
0.40694 -1.79848 0.70004 0.40694 -0.68435 -0.83462 0.40694 -0.68435 0.70004 
0.41416 -0.58749 -0.75724 0.41634 -1.39886 -1.00548 0.41634 -1.39886 0.87091 
0.41634 -1.08397 -1.00548 0.41634 -1.08397 0.87091 0.42087 -1.6012 -0.94951 
0.42087 -1.6012 0.81494 0.42087 -0.88163 -0.94951 0.42087 -0.88163 0.81494 
0.42863 -1.45168 -0.99907 0.42863 -1.45168 0.86449 0.42863 -1.03115 -0.99907 
0.42863 -1.03115 0.86449 0.43428 -1.24142 -1.02423 0.43428 -1.24142 0.88965 
0.43589 -1.64966 -0.93331 0.43589 -1.64966 0.79874 0.43589 -0.83317 -0.93331 
0.43589 -0.83317 0.79874 0.43712 -1.75592 -0.87516 0.43712 -1.75592 0.74058 
0.43712 -0.72691 -0.87516 0.43712 -0.72691 0.74058 0.44118 -1.50271 -0.99001 
0.44118 -1.50271 0.85544 0.44118 -0.98012 -0.99001 0.44118 -0.98012 0.85544 
0.4425 -1.85547 -0.80443 0.4425 -1.85547 0.66985 0.4425 -0.62736 -0.80443 
0.4425 -0.62736 0.66985 0.4432 -1.29416 -1.02544 0.4432 -1.29416 0.89086 
0.4432 -1.18867 -1.02544 0.4432 -1.18867 0.89086 0.45195 -0.53405 -0.71945 
0.45292 -1.34676 -1.0239 0.45292 -1.34676 0.88932 0.45292 -1.13607 -1.0239 
0.45292 -1.13607 0.88932 0.45482 -1.5532 -0.97835 0.45482 -1.5532 0.84377 
0.45482 -0.92963 -0.97835 0.45482 -0.92963 0.84377 0.46451 -1.3999 -1.01979 
0.46451 -1.3999 0.88521 0.46451 -1.08293 -1.01979 0.46451 -1.08293 0.88521 
0.4685 -1.71159 -0.91189 0.4685 -1.71159 0.77732 0.4685 -0.77124 -0.91189 
0.4685 -0.77124 0.77732 0.46921 -1.60254 -0.96416 0.46921 -1.60254 0.82958 
0.46921 -0.88029 -0.96416 0.46921 -0.88029 0.82958 0.47194 -1.81448 -0.84688 
0.47194 -1.81448 0.71231 0.47194 -0.66835 -0.84688 0.47194 -0.66835 0.71231 
0.47688 -1.45256 -1.01284 0.47688 -1.45256 0.87826 0.47688 -1.03027 -1.01284 
0.47688 -1.03027 0.87826 0.47951 -1.91069 -0.76872 0.47951 -1.91069 0.63415 
0.47951 -0.57214 -0.76872 0.48159 -1.24142 -1.03732 0.48159 -1.24142 0.90274 
0.48992 -1.50359 -1.00334 0.48992 -1.50359 0.86877 0.48992 -0.97924 -1.00334 
0.48992 -0.97924 0.86877 0.49068 -1.2942 -1.03812 0.49068 -1.2942 0.90354 
0.49068 -1.18863 -1.03812 0.49068 -1.18863 0.90354 0.50182 -1.34737 -1.03639 
0.50182 -1.34737 0.90181 0.50182 -1.13546 -1.03639 0.50182 -1.13546 0.90181 
0.50248 -1.77101 -0.88595 0.50248 -1.77101 0.75137 0.50248 -0.71182 -0.88595 
0.50248 -0.71182 0.75137 0.50363 -1.55387 -0.99117 0.50363 -1.55387 0.85659 
0.50363 -0.92896 -0.99117 0.50363 -0.92896 0.85659 0.5067 -1.65757 -0.95009 
0.5067 -1.65757 0.81552 0.5067 -0.82526 -0.95009 0.5067 -0.82526 0.81552 
0.50766 -1.86967 -0.81445 0.50766 -1.86967 0.67987 0.50766 -0.61316 -0.81445 
0.50766 -0.61316 0.67987 0.51362 -1.40049 -1.03176 0.51362 -1.40049 0.89718 
0.51362 -1.08234 -1.03176 0.51362 -1.08234 0.89718 0.5179 -0.52073 -0.72903 
0.52576 -1.45292 -1.02423 0.52576 -1.45292 0.88966 0.52576 -1.02991 -1.02423 
0.52576 -1.02991 0.88966 0.52948 -1.24142 -1.04807 0.52948 -1.24142 0.9135 
0.53764 -1.82758 -0.85562 0.53764 -1.82758 0.72104 0.53764 -0.65525 -0.85562 
0.53764 -0.65525 0.72104 0.53898 -1.50387 -1.01422 0.53898 -1.50387 0.87964 
0.53898 -0.97896 -1.01422 0.53898 -0.97896 0.87964 0.54004 -1.71852 -0.92654 
0.54004 -1.71852 0.79197 0.54004 -0.76431 -0.92654 0.54004 -0.76431 0.79197 
0.54011 -1.29464 -1.04869 0.54011 -1.29464 0.91411 0.54011 -1.18819 -1.04869 
0.54011 -1.18819 0.91411 0.54072 -1.60941 -0.97876 0.54072 -1.60941 0.84418 
0.54072 -0.87342 -0.97876 0.54072 -0.87342 0.84418 0.54545 -1.92311 -0.77666 
0.54545 -1.92311 0.64208 0.54545 -0.55972 -0.77666 0.54545 -0.55972 0.64208 
0.55129 -1.3477 -1.04641 0.55129 -1.3477 0.91183 0.55129 -1.13513 -1.04641 
0.55129 -1.13513 0.91183 0.55551 -0.47424 -0.68604 0.56298 -1.40046 -1.04125 
0.56298 -1.40046 0.90667 0.56298 -1.08237 -1.04125 0.56298 -1.08237 0.90667 
0.57381 -1.88102 -0.82107 0.57381 -1.88102 0.68649 0.57381 -0.60181 -0.82107 
0.57381 -0.60181 0.68649 0.57499 -1.77725 -0.89825 0.57499 -1.77725 0.76368 
0.57499 -0.70558 -0.89825 0.57499 -0.70558 0.76368 0.57514 -1.45274 -1.03321 
0.57514 -1.45274 0.89864 0.57514 -1.03009 -1.03321 0.57514 -1.03009 0.89864 
0.57599 -1.5594 -1.00367 0.57599 -1.5594 0.86909 0.57599 -0.92343 -1.00367 
0.57599 -0.92343 0.86909 0.57784 -1.24142 -1.05646 0.57784 -1.24142 0.92189 
0.57867 -1.66325 -0.96214 0.57867 -1.66325 0.82757 0.57867 -0.81958 -0.96214 
0.57867 -0.81958 0.82757 0.58283 -1.97131 -0.73599 0.58283 -1.97131 0.60142 
0.58283 -0.51152 -0.73599 0.58863 -1.29467 -1.05657 0.58863 -1.29467 0.922 
0.58863 -1.18816 -1.05657 0.58863 -1.18816 0.922 0.6001 -1.34798 -1.05377 
0.6001 -1.34798 0.9192 0.6001 -1.13485 -1.05377 0.6001 -1.13485 0.9192 
0.61074 -1.83249 -0.86583 0.61074 -1.83249 0.73126 0.61074 -0.65034 -0.86583 
0.61074 -0.65034 0.73126 0.61079 -1.93103 -0.78247 0.61079 -1.93103 0.6479 
0.61079 -0.5518 -0.78247 0.61079 -0.5518 0.6479 0.6119 -1.50858 -1.02433 
0.6119 -1.50858 0.88975 0.6119 -0.97425 -1.02433 0.6119 -0.97425 0.88975 
0.61193 -1.40071 -1.04807 0.61193 -1.40071 0.9135 0.61193 -1.08212 -1.04807 
0.61193 -1.08212 0.9135 0.61319 -1.72323 -0.93645 0.61319 -1.72323 0.80188 
0.61319 -0.7596 -0.93645 0.61319 -0.7596 0.80188 0.61368 -1.61404 -0.98862 
0.61368 -1.61404 0.85405 0.61368 -0.86879 -0.98862 0.61368 -0.86879 0.85405 
0.62097 -0.46691 -0.69131 0.62655 -1.24142 -1.06247 0.62655 -1.24142 0.9279 
0.63775 -1.29478 -1.06208 0.63775 -1.29478 0.92751 0.63775 -1.18805 -1.06208 
0.63775 -1.18805 0.92751 0.64832 -1.78058 -0.90603 0.64832 -1.78058 0.77145 
0.64832 -0.70225 -0.90603 0.64832 -0.70225 0.77145 0.64837 -1.97734 -0.74005 
0.64837 -1.97734 0.60548 0.64837 -0.50549 -0.74005 0.64837 -0.50549 0.60548 
0.64897 -1.88656 -0.8276 0.64897 -1.88656 0.69302 0.64897 -0.59627 -0.8276 
0.64897 -0.59627 0.69302 0.64917 -1.5632 -1.01109 0.64917 -1.5632 0.87652 
0.64917 -0.91963 -1.01109 0.64917 -0.91963 0.87652 0.64921 -1.34799 -1.05873 
0.64921 -1.34799 0.92416 0.64921 -1.13484 -1.05873 0.64921 -1.13484 0.92416 
0.64964 -1.45454 -1.04144 0.64964 -1.45454 0.90686 0.64964 -1.02829 -1.04144 
0.64964 -1.02829 0.90686 0.65142 -1.66667 -0.9694 0.65142 -1.66667 0.83482 
0.65142 -0.81616 -0.9694 0.65142 -0.81616 0.83482 0.65916 -0.42667 -0.6434 
0.6755 -1.24142 -1.06608 0.6755 -1.24142 0.93151 0.68633 -1.83623 -0.87024 
0.68633 -1.83623 0.73567 0.68633 -0.6466 -0.87024 0.68633 -0.6466 0.73567 
0.68633 -1.72558 -0.94143 0.68633 -1.72558 0.80685 0.68633 -0.75725 -0.94143 
0.68633 -0.75725 0.80685 0.68637 -1.93476 -0.78688 0.68637 -1.93476 0.6523 
0.68637 -0.54807 -0.78688 0.68637 -0.54807 0.6523 0.68637 -2.01971 0.55945 
0.68637 -0.46312 -0.69402 0.68678 -1.50979 -1.02986 0.68678 -1.50979 0.89528 
0.68678 -0.97304 -1.02986 0.68678 -0.97304 0.89528 0.68678 -1.61636 -0.99356 
0.68678 -1.61636 0.85899 0.68678 -0.86647 -0.99356 0.68678 -0.86647 0.85899 
0.68681 -1.40191 -1.0536 0.68681 -1.40191 0.91903 0.68681 -1.08092 -1.0536 
0.68681 -1.08092 0.91903 0.68681 -1.29482 -1.06515 0.68681 -1.29482 0.93057 
0.68681 -1.18801 -1.06515 0.68681 -1.18801 0.93057 0.68971 -0.40284 -0.61096 
0.72457 -2.05791 0.51006 0.72457 -1.97948 -0.74201 0.72457 -1.97948 0.60744 
0.72457 -1.88841 -0.82978 0.72457 -1.88841 0.6952 0.72457 -1.78215 -0.90848 
0.72457 -1.78215 0.7739 0.72457 -1.66782 -0.97182 0.72457 -1.66782 0.83725 
0.72457 -1.56412 -1.01379 0.72457 -1.56412 0.87921 0.72457 -1.45514 -1.04418 
0.72457 -1.45514 0.90961 0.72457 -1.34829 -1.06156 0.72457 -1.34829 0.92698 
0.72457 -1.24142 -1.06729 0.72457 -1.24142 0.93271 0.72457 -1.13454 -1.06156 
0.72457 -1.13454 0.92698 0.72457 -1.02769 -1.04418 0.72457 -1.02769 0.90961 
0.72457 -0.91871 -1.01379 0.72457 -0.91871 0.87921 0.72457 -0.81501 -0.97182 
0.72457 -0.81501 0.83725 0.72457 -0.70068 -0.90848 0.72457 -0.70068 0.7739 
0.72457 -0.59442 -0.82978 0.72457 -0.59442 0.6952 0.72457 -0.50335 -0.74201 
0.72457 -0.50335 0.60744 0.72457 -0.42492 -0.64464 0.72457 -0.38105 -0.57697 
0.75942 -2.07999 0.47638 0.75942 -0.40284 -0.61096 0.76233 -1.29482 -1.06515 
0.76233 -1.29482 0.93057 0.76233 -1.18801 -1.06515 0.76233 -1.18801 0.93057 
0.76233 -1.40191 -1.0536 0.76233 -1.40191 0.91903 0.76233 -1.08092 -1.0536 
0.76233 -1.08092 0.91903 0.76235 -1.61636 -0.99356 0.76235 -1.61636 0.85899 
0.76235 -0.86647 -0.99356 0.76235 -0.86647 0.85899 0.76236 -1.50979 -1.02986 
0.76236 -1.50979 0.89528 0.76236 -0.97304 -1.02986 0.76236 -0.97304 0.89528 
0.76277 -2.01971 0.55945 0.76277 -0.46312 -0.69402 0.76277 -0.46312 0.55945 
0.76277 -1.93476 -0.78688 0.76277 -1.93476 0.6523 0.76277 -0.54807 -0.78688 
0.76277 -0.54807 0.6523 0.7628 -1.72558 -0.94143 0.7628 -1.72558 0.80685 
0.7628 -0.75725 -0.94143 0.7628 -0.75725 0.80685 0.7628 -1.83623 -0.87024 
0.7628 -1.83623 0.73567 0.7628 -0.6466 -0.87024 0.7628 -0.6466 0.73567 
0.77364 -1.24142 -1.06608 0.77364 -1.24142 0.93151 0.78997 -2.05616 0.50883 
0.78997 -0.42667 -0.6434 0.79771 -1.66667 -0.9694 0.79771 -1.66667 0.83482 
0.79771 -0.81616 -0.9694 0.79771 -0.81616 0.83482 0.79949 -1.45454 -1.04144 
0.79949 -1.45454 0.90686 0.79949 -1.02829 -1.04144 0.79949 -1.02829 0.90686 
0.79993 -1.34799 -1.05873 0.79993 -1.34799 0.92416 0.79993 -1.13484 -1.05873 
0.79993 -1.13484 0.92416 0.79997 -1.5632 -1.01109 0.79997 -1.5632 0.87652 
0.79997 -0.91963 -1.01109 0.79997 -0.91963 0.87652 0.80016 -1.88656 -0.8276 
0.80016 -1.88656 0.69302 0.80016 -0.59627 -0.8276 0.80016 -0.59627 0.69302 
0.80076 -1.97734 0.60548 0.80076 -0.50549 -0.74005 0.80076 -0.50549 0.60548 
0.80082 -1.78058 -0.90603 0.80082 -1.78058 0.77145 0.80082 -0.70225 -0.90603 
0.80082 -0.70225 0.77145 0.81139 -1.29478 -1.06208 0.81139 -1.29478 0.92751 
0.81139 -1.18805 -1.06208 0.81139 -1.18805 0.92751 0.82259 -1.24142 -1.06247 
0.82259 -1.24142 0.9279 0.82817 -2.01592 0.55674 0.82817 -0.46691 -0.69131 
0.83546 -1.61404 -0.98862 0.83546 -1.61404 0.85405 0.83546 -0.86879 -0.98862 
0.83546 -0.86879 0.85405 0.83595 -1.72323 -0.93645 0.83595 -1.72323 0.80188 
0.83595 -0.7596 -0.93645 0.83595 -0.7596 0.80188 0.8372 -1.40071 -1.04807 
0.8372 -1.40071 0.9135 0.8372 -1.08212 -1.04807 0.8372 -1.08212 0.9135 
0.83724 -1.50858 -1.02433 0.83724 -1.50858 0.88975 0.83724 -0.97425 -1.02433 
0.83724 -0.97425 0.88975 0.83835 -1.93103 0.6479 0.83835 -0.5518 -0.78247 
0.83835 -0.5518 0.6479 0.8384 -1.83249 -0.86583 0.8384 -1.83249 0.73126 
0.8384 -0.65034 -0.86583 0.8384 -0.65034 0.73126 0.84904 -1.34798 -1.05377 
0.84904 -1.34798 0.9192 0.84904 -1.13485 -1.05377 0.84904 -1.13485 0.9192 
0.86051 -1.29467 -1.05657 0.86051 -1.29467 0.922 0.86051 -1.18816 -1.05657 
0.86051 -1.18816 0.922 0.86631 -1.97131 0.60142 0.86631 -0.51152 -0.73599 
0.87047 -1.66325 -0.96214 0.87047 -1.66325 0.82757 0.87047 -0.81958 -0.96214 
0.87047 -0.81958 0.82757 0.8713 -1.24142 -1.05646 0.8713 -1.24142 0.92189 
0.87314 -1.5594 -1.00367 0.87314 -1.5594 0.86909 0.87314 -0.92343 -1.00367 
0.87314 -0.92343 0.86909 0.874 -1.45274 -1.03321 0.874 -1.45274 0.89864 
0.874 -1.03009 -1.03321 0.874 -1.03009 0.89864 0.87415 -1.77725 -0.89825 
0.87415 -1.77725 0.76368 0.87415 -0.70558 -0.89825 0.87415 -0.70558 0.76368 
0.87532 -1.88102 -0.82107 0.87532 -1.88102 0.68649 0.87532 -0.60181 -0.82107 
0.87532 -0.60181 0.68649 0.88616 -1.40046 -1.04125 0.88616 -1.40046 0.90667 
0.88616 -1.08237 -1.04125 0.88616 -1.08237 0.90667 0.89362 -2.00859 0.55147 
0.89362 -0.47424 -0.68604 0.89785 -1.3477 -1.04641 0.89785 -1.3477 0.91183 
0.89785 -1.13513 -1.04641 0.89785 -1.13513 0.91183 0.90369 -1.92311 0.64208 
0.90369 -0.55972 -0.77666 0.90369 -0.55972 0.64208 0.90841 -1.60941 -0.97876 
0.90841 -1.60941 0.84418 0.90841 -0.87342 -0.97876 0.90841 -0.87342 0.84418 
0.90902 -1.29464 -1.04869 0.90902 -1.29464 0.91411 0.90902 -1.18819 -1.04869 
0.90902 -1.18819 0.91411 0.9091 -1.71852 -0.92654 0.9091 -1.71852 0.79197 
0.9091 -0.76431 -0.92654 0.9091 -0.76431 0.79197 0.91015 -1.50387 -1.01422 
0.91015 -1.50387 0.87964 0.91015 -0.97896 -1.01422 0.91015 -0.97896 0.87964 
0.91149 -1.82758 -0.85562 0.91149 -1.82758 0.72104 0.91149 -0.65525 -0.85562 
0.91149 -0.65525 0.72104 0.91966 -1.24142 -1.04807 0.91966 -1.24142 0.9135 
0.92338 -1.45292 -1.02423 0.92338 -1.45292 0.88966 0.92338 -1.02991 -1.02423 
0.92338 -1.02991 0.88966 0.93123 -1.9621 0.59445 0.93123 -0.52073 -0.72903 
0.93552 -1.40049 -1.03176 0.93552 -1.40049 0.89718 0.93552 -1.08234 -1.03176 
0.93552 -1.08234 0.89718 0.94147 -1.86967 0.67987 0.94147 -0.61316 -0.81445 
0.94147 -0.61316 0.67987 0.94244 -1.65757 -0.95009 0.94244 -1.65757 0.81552 
0.94244 -0.82526 -0.95009 0.94244 -0.82526 0.81552 0.94551 -1.55387 -0.99117 
0.94551 -1.55387 0.85659 0.94551 -0.92896 -0.99117 0.94551 -0.92896 0.85659 
0.94666 -1.77101 -0.88595 0.94666 -1.77101 0.75137 0.94666 -0.71182 -0.88595 
0.94666 -0.71182 0.75137 0.94732 -1.34737 -1.03639 0.94732 -1.34737 0.90181 
0.94732 -1.13546 -1.03639 0.94732 -1.13546 0.90181 0.95845 -1.2942 -1.03812 
0.95845 -1.2942 0.90354 0.95845 -1.18863 -1.03812 0.95845 -1.18863 0.90354 
0.95922 -1.50359 -1.00334 0.95922 -1.50359 0.86877 0.95922 -0.97924 -1.00334 
0.95922 -0.97924 0.86877 0.96755 -1.24142 -1.03732 0.96755 -1.24142 0.90274 
0.96963 -1.91069 0.63415 0.96963 -0.57214 -0.76872 0.97225 -1.45256 -1.01284 
0.97225 -1.45256 0.87826 0.97225 -1.03027 -1.01284 0.97225 -1.03027 0.87826 
0.9772 -1.81448 -0.84688 0.9772 -1.81448 0.71231 0.9772 -0.66835 -0.84688 
0.9772 -0.66835 0.71231 0.97992 -1.60254 -0.96416 0.97992 -1.60254 0.82958 
0.97992 -0.88029 -0.96416 0.97992 -0.88029 0.82958 0.98064 -1.71159 -0.91189 
0.98064 -1.71159 0.77732 0.98064 -0.77124 -0.91189 0.98064 -0.77124 0.77732 
0.98462 -1.3999 -1.01979 0.98462 -1.3999 0.88521 0.98462 -1.08293 -1.01979 
0.98462 -1.08293 0.88521 0.99431 -1.5532 -0.97835 0.99431 -1.5532 0.84377 
0.99431 -0.92963 -0.97835 0.99431 -0.92963 0.84377 0.99622 -1.34676 -1.0239 
0.99622 -1.34676 0.88932 0.99622 -1.13607 -1.0239 0.99622 -1.13607 0.88932 
0.99719 -1.94878 0.58488 0.99719 -0.53405 -0.71945 1.00594 -1.29416 -1.02544 
1.00594 -1.29416 0.89086 1.00594 -1.18867 -1.02544 1.00594 -1.18867 0.89086 
1.00663 -1.85547 0.66985 1.00663 -0.62736 -0.80443 1.00663 -0.62736 0.66985 
1.00795 -1.50271 -0.99001 1.00795 -1.50271 0.85544 1.00795 -0.98012 -0.99001 
1.00795 -0.98012 0.85544 1.01201 -1.75592 -0.87516 1.01201 -1.75592 0.74058 
1.01201 -0.72691 -0.87516 1.01201 -0.72691 0.74058 1.01324 -1.64966 -0.93331 
1.01324 -1.64966 0.79874 1.01324 -0.83317 -0.93331 1.01324 -0.83317 0.79874 
1.01485 -1.24142 -1.02423 1.01485 -1.24142 0.88965 1.02051 -1.45168 -0.99907 
1.02051 -1.45168 0.86449 1.02051 -1.03115 -0.99907 1.02051 -1.03115 0.86449 
1.02827 -1.6012 -0.94951 1.02827 -1.6012 0.81494 1.02827 -0.88163 -0.94951 
1.02827 -0.88163 0.81494 1.03279 -1.39886 -1.00548 1.03279 -1.39886 0.87091 
1.03279 -1.08397 -1.00548 1.03279 -1.08397 0.87091 1.03498 -1.89534 0.62266 
1.03498 -0.58749 -0.75724 1.0422 -1.79848 0.70004 1.0422 -0.68435 -0.83462 
1.0422 -0.68435 0.70004 1.04243 -1.55172 -0.96321 1.04243 -1.55172 0.82863 
1.04243 -0.93111 -0.96321 1.04243 -0.93111 0.82863 1.04335 -1.34673 -1.00925 
1.04335 -1.34673 0.87467 1.04335 -1.1361 -1.00925 1.04335 -1.1361 0.87467 
1.04533 -1.69504 -0.89876 1.04533 -1.69504 0.76418 1.04533 -0.78779 -0.89876 
1.04533 -0.78779 0.76418 1.053 -1.29404 -1.01035 1.053 -1.29404 0.87577 
1.053 -1.18879 -1.01035 1.053 -1.18879 0.87577 1.05569 -1.50136 -0.97436 
1.05569 -1.50136 0.83979 1.05569 -0.98147 -0.97436 1.05569 -0.98147 0.83979 
1.06146 -1.24142 -1.00883 1.06146 -1.24142 0.87426 1.06312 -1.65049 -0.91466 
1.06312 -1.65049 0.78008 1.06312 -0.83234 -0.91466 1.06312 -0.83234 0.78008 
1.06801 -1.45026 -0.98295 1.06801 -1.45026 0.84837 1.06801 -1.03257 -0.98295 
1.06801 -1.03257 0.84837 1.07051 -1.83848 0.65648 1.07051 -0.64435 -0.79106 
1.07604 -1.73847 -0.86064 1.07604 -1.73847 0.72607 1.07604 -0.74436 -0.86064 
1.07604 -0.74436 0.72607 1.07809 -1.60182 -0.9305 1.07809 -1.60182 0.79592 
1.07809 -0.88101 -0.9305 1.07809 -0.88101 0.79592 1.07936 -1.39857 -0.98893 
1.07936 -1.39857 0.85435 1.07936 -1.08426 -0.98893 1.07936 -1.08426 0.85435 
1.0897 -1.34643 -0.9923 1.0897 -1.34643 0.85772 1.0897 -1.1364 -0.9923 
1.0897 -1.1364 0.85772 1.09236 -1.55187 -0.94384 1.09236 -1.55187 0.80926 
1.09236 -0.93096 -0.94384 1.09236 -0.93096 0.80926 1.09451 -1.69489 -0.87815 
1.09451 -1.69489 0.74358 1.09451 -0.78794 -0.87815 1.09451 -0.78794 0.74358 
1.0984 -1.87726 0.60795 1.0984 -0.60557 -0.74253 1.09901 -1.294 -0.99305 
1.09901 -1.294 0.85847 1.09901 -1.18883 -0.99305 1.09901 -1.18883 0.85847 
1.10524 -1.77977 0.68455 1.10524 -0.70306 -0.81913 1.10524 -0.70306 0.68455 
1.10554 -1.50132 -0.95459 1.10554 -1.50132 0.82001 1.10554 -0.98151 -0.95459 
1.10554 -0.98151 0.82001 1.10725 -1.24142 -0.99117 1.10725 -1.24142 0.85659 
1.11204 -1.65016 -0.8936 1.11204 -1.65016 0.75902 1.11204 -0.83267 -0.8936 
1.11204 -0.83267 0.75902 1.11856 -1.44865 -0.96273 1.11856 -1.44865 0.82816 
1.11856 -1.03418 -0.96273 1.11856 -1.03418 0.82816 1.12453 -1.73738 -0.83803 
1.12453 -1.73738 0.70345 1.12453 -0.74545 -0.83803 1.12453 -0.74545 0.70345 
1.12722 -1.60116 -0.90899 1.12722 -1.60116 0.77441 1.12722 -0.88167 -0.90899 
1.12722 -0.88167 0.77441 1.12978 -1.3968 -0.96821 1.12978 -1.3968 0.83363 
1.12978 -1.08603 -0.96821 1.12978 -1.08603 0.83363 1.13282 -1.81877 0.63982 
1.13282 -0.66406 -0.77439 1.14012 -1.34424 -0.97103 1.14012 -1.34424 0.83645 
1.14012 -1.13859 -0.97103 1.14012 -1.13859 0.83645 1.14124 -1.55113 -0.92196 
1.14124 -1.55113 0.78738 1.14124 -0.9317 -0.92196 1.14124 -0.9317 0.78738 
1.14286 -1.6935 -0.8551 1.14286 -1.6935 0.72053 1.14286 -0.78933 -0.8551 
1.14286 -0.78933 0.72053 1.14927 -1.29169 -0.97122 1.14927 -1.29169 0.83665 
1.14927 -1.19114 -0.97122 1.14927 -1.19114 0.83665 1.15212 -1.24142 -0.97128 
1.15212 -1.24142 0.8367 1.15289 -1.7775 0.66014 1.15289 -0.70533 -0.79472 
1.15289 -0.70533 0.66014 1.15524 -1.49917 -0.93221 1.15524 -1.49917 0.79763 
1.15524 -0.98366 -0.93221 1.15524 -0.98366 0.79763 1.15864 -1.85529 0.59206 
1.15864 -0.62754 -0.72663 1.15986 -1.64867 -0.8702 1.15986 -1.64867 0.73562 
1.15986 -0.83416 -0.8702 1.15986 -0.83416 0.73562 1.16795 -1.44643 -0.93986 
1.16795 -1.44643 0.80528 1.16795 -1.0364 -0.93986 1.16795 -1.0364 0.80528 
1.17188 -1.73488 0.67863 1.17188 -0.74795 -0.81321 1.17188 -0.74795 0.67863 
1.17493 -1.59944 -0.88521 1.17493 -1.59944 0.75063 1.17493 -0.88339 -0.88521 
1.17493 -0.88339 0.75063 1.17927 -1.3943 -0.94471 1.17927 -1.3943 0.81013 
1.17927 -1.08853 -0.94471 1.17927 -1.08853 0.81013 1.17988 -1.81584 0.61295 
1.17988 -0.66699 -0.74752 1.18929 -1.34173 -0.94704 1.18929 -1.34173 0.81247 
1.18929 -1.1411 -0.94704 1.18929 -1.1411 0.81247 1.18975 -1.69102 -0.82982 
1.18975 -1.69102 0.69525 1.18975 -0.79181 -0.82982 1.18975 -0.79181 0.69525 
1.19011 -1.54847 -0.89734 1.19011 -1.54847 0.76277 1.19011 -0.93436 -0.89734 
1.19011 -0.93436 0.76277 1.19322 -1.29164 -0.94924 1.19322 -1.29164 0.81467 
1.19322 -1.19119 -0.94924 1.19322 -1.19119 0.81467 1.19596 -1.24142 -0.94921 
1.19596 -1.24142 0.81463 1.1998 -1.77423 0.6329 1.1998 -0.7086 -0.76748 
1.20392 -1.49628 -0.90708 1.20392 -1.49628 0.77251 1.20392 -0.98655 -0.90708 
1.20392 -0.98655 0.77251 1.20644 -1.64603 -0.84452 1.20644 -1.64603 0.70994 
1.20644 -0.8368 -0.84452 1.20644 -0.8368 0.70994 1.21601 -1.4436 -0.9144 
1.21601 -1.4436 0.77983 1.21601 -1.03923 -0.9144 1.21601 -1.03923 0.77983 
1.21878 -1.73105 0.65105 1.21878 -0.75178 -0.78563 1.21878 -0.75178 0.65105 
1.22275 -1.59599 -0.85855 1.22275 -1.59599 0.72397 1.22275 -0.88684 -0.85855 
1.22275 -0.88684 0.72397 1.22561 -1.81123 0.58407 1.22561 -0.6716 -0.71865 
1.22714 -1.3913 -0.91873 1.22714 -1.3913 0.78416 1.22714 -1.09153 -0.91873 
1.22714 -1.09153 0.78416 1.23233 -1.34164 -0.92294 1.23233 -1.34164 0.78836 
1.23233 -1.14119 -0.92294 1.23233 -1.14119 0.78836 1.23626 -1.29147 -0.925 
1.23626 -1.29147 0.79042 1.23626 -1.19136 -0.925 1.23626 -1.19136 0.79042 
1.23645 -1.68687 -0.80183 1.23645 -1.68687 0.66725 1.23645 -0.79596 -0.80183 
1.23645 -0.79596 0.66725 1.23757 -1.5449 -0.87023 1.23757 -1.5449 0.73566 
1.23757 -0.93793 -0.87023 1.23757 -0.93793 0.73566 1.23867 -1.24142 -0.92502 
1.23867 -1.24142 0.79044 1.24557 -1.76917 0.60356 1.24557 -0.71366 -0.73813 
1.25088 -1.49291 -0.87954 1.25088 -1.49291 0.74496 1.25088 -0.98992 -0.87954 
1.25088 -0.98992 0.74496 1.25166 -1.64224 -0.81663 1.25166 -1.64224 0.68206 
1.25166 -0.84059 -0.81663 1.25166 -0.84059 0.68206 1.26262 -1.44017 -0.88643 
1.26262 -1.44017 0.75185 1.26262 -1.04266 -0.88643 1.26262 -1.04266 0.75185 
1.26421 -1.72576 0.62134 1.26421 -0.75707 -0.75591 1.26776 -1.59193 -0.83023 
1.26776 -1.59193 0.69565 1.26776 -0.8909 -0.83023 1.26776 -0.8909 0.69565 
1.26906 -1.39092 -0.89262 1.26906 -1.39092 0.75805 1.26906 -1.09191 -0.89262 
1.26906 -1.09191 0.75805 1.26986 -1.80494 0.55327 1.27413 -1.34129 -0.89675 
1.27413 -1.34129 0.76217 1.27413 -1.14154 -0.89675 1.27413 -1.14154 0.76217 
1.27783 -1.29142 -0.89879 1.27783 -1.29142 0.76422 1.27783 -1.19141 -0.89879 
1.27783 -1.19141 0.76422 1.28014 -1.24142 -0.89876 1.28014 -1.24142 0.76418 
1.28047 -1.68207 0.63755 1.28047 -0.80076 -0.77212 1.28047 -0.80076 0.63755 
1.28252 -1.54032 -0.84146 1.28252 -1.54032 0.70688 1.28252 -0.94251 -0.84146 
1.28252 -0.94251 0.70688 1.2896 -1.76251 0.5724 1.2896 -0.72032 -0.70697 
1.29538 -1.63731 -0.78662 1.29538 -1.63731 0.65204 1.29538 -0.84552 -0.78662 
1.29538 -0.84552 0.65204 1.29559 -1.48811 -0.85028 1.29559 -1.48811 0.71571 
1.29559 -0.99472 -0.85028 1.29559 -0.99472 0.71571 1.30377 -1.44 -0.85792 
1.30377 -1.44 0.72334 1.30377 -1.04283 -0.85792 1.30377 -1.04283 0.72334 
1.30703 -1.71997 0.58977 1.30703 -0.76286 -0.72435 1.3102 -1.39067 -0.864 
1.3102 -1.39067 0.72943 1.3102 -1.09216 -0.864 1.3102 -1.09216 0.72943 
1.31151 -1.58661 -0.79964 1.31151 -1.58661 0.66506 1.31151 -0.89622 -0.79964 
1.31151 -0.89622 0.66506 1.31539 -1.34072 -0.86796 1.31539 -1.34072 0.73338 
1.31539 -1.14211 -0.86796 1.31539 -1.14211 0.73338 1.31906 -1.29078 -0.86987 
1.31906 -1.29078 0.7353 1.31906 -1.19205 -0.86987 1.31906 -1.19205 0.7353 
1.32027 -1.24142 -0.8705 1.32027 -1.24142 0.73592 1.3231 -1.67602 0.60567 
1.3231 -0.80681 -0.74025 1.3231 -0.80681 0.60567 1.32587 -1.53489 -0.81046 
1.32587 -1.53489 0.67589 1.32587 -0.94794 -0.81046 1.32587 -0.94794 0.67589 
1.33107 -1.75552 0.53922 1.33541 -1.48741 -0.81986 1.33541 -1.48741 0.68528 
1.33541 -0.99542 -0.81986 1.33541 -0.99542 0.68528 1.33749 -1.63126 -0.75457 
1.33749 -1.63126 0.61999 1.33749 -0.85157 -0.75457 1.33749 -0.85157 0.61999 
1.34346 -1.43933 -0.82743 1.34346 -1.43933 0.69285 1.34346 -1.0435 -0.82743 
1.34346 -1.0435 0.69285 1.34818 -1.71281 0.55632 1.34818 -0.77002 -0.6909 
1.35009 -1.3898 -0.83325 1.35009 -1.3898 0.69868 1.35009 -1.09303 -0.83325 
1.35009 -1.09303 0.69868 1.35334 -1.58029 -0.76716 1.35334 -1.58029 0.63258 
1.35334 -0.90254 -0.76716 1.35334 -0.90254 0.63258 1.35514 -1.3399 -0.83714 
1.35514 -1.3399 0.70257 1.35514 -1.14293 -0.83714 1.35514 -1.14293 0.70257 
1.35782 -1.29072 -0.83966 1.35782 -1.29072 0.70508 1.35782 -1.19211 -0.83966 
1.35782 -1.19211 0.70508 1.35896 -1.24142 -0.8403 1.35896 -1.24142 0.70572 
1.36378 -1.66897 0.57193 1.36378 -0.81386 -0.7065 1.36436 -1.53366 -0.7781 
1.36436 -1.53366 0.64353 1.36436 -0.94917 -0.7781 1.36436 -0.94917 0.64353 
1.37387 -1.48609 -0.78738 1.37387 -1.48609 0.65281 1.37387 -0.99674 -0.78738 
1.37387 -0.99674 0.65281 1.37785 -1.6241 0.58599 1.37785 -0.85873 -0.72057 
1.37785 -0.85873 0.58599 1.38159 -1.43816 -0.79503 1.38159 -1.43816 0.66045 
1.38159 -1.04467 -0.79503 1.38159 -1.04467 0.66045 1.38163 -1.71997 0.51517 
1.38163 -0.76286 -0.64975 1.3882 -1.38856 -0.80073 1.3882 -1.38856 0.66615 
1.3882 -1.09427 -0.80073 1.3882 -1.09427 0.66615 1.39034 -1.5783 -0.73306 
1.39034 -1.5783 0.59848 1.39034 -0.90453 -0.73306 1.39034 -0.90453 0.59848 
1.39252 -1.33979 -0.80496 1.39252 -1.33979 0.67039 1.39252 -1.14304 -0.80496 
1.39252 -1.14304 0.67039 1.39523 -1.29054 -0.80742 1.39523 -1.29054 0.67285 
1.39523 -1.19229 -0.80742 1.39523 -1.19229 0.67285 1.39613 -1.24142 -0.80824 
1.39613 -1.24142 0.67366 1.39753 -1.67602 0.53125 1.39753 -0.80681 -0.66582 
1.40123 -1.5317 -0.74395 1.40123 -1.5317 0.60937 1.40123 -0.95113 -0.74395 
1.40123 -0.95113 0.60937 1.41048 -1.4844 0.61863 1.41048 -0.99843 0.61863 
1.41185 -1.63126 0.54563 1.41185 -0.85157 0.54563 1.41809 -1.43651 0.62623 
1.41809 -1.04632 0.62623 1.42402 -1.38815 0.63217 1.42402 -1.09468 0.63217 
1.42444 -1.58029 0.56148 1.42444 -0.90254 0.56148 1.42827 -1.33943 0.63641 
1.42827 -1.1434 0.63641 1.4294 -1.68207 0.48862 1.43082 -1.29048 0.63897 
1.43082 -1.19235 0.63897 1.43167 -1.24142 0.63982 1.43538 -1.53366 0.5725 
1.43538 -0.94917 0.5725 1.4439 -1.63731 0.50353 1.44466 -1.48609 0.58202 
1.44466 -0.99674 0.58202 1.45231 -1.43816 0.58974 1.45231 -1.04467 0.58974 
1.45692 -1.58661 0.51965 1.45692 -0.89622 0.51965 1.45801 -1.38856 0.59635 
1.45801 -1.09427 0.59635 1.45911 -1.68687 0.44459 1.46224 -1.33979 0.60066 
1.46224 -1.14304 0.60066 1.4647 -1.29054 0.60337 1.4647 -1.19229 0.60337 
1.46552 -1.24142 0.60427 1.46774 -1.53489 0.53402 -1.46775 1.53482 -0.53395 
-1.46553 1.24135 -0.6042 -1.46471 1.19222 -0.60331 -1.46471 1.29047 -0.60331 
-1.46225 1.14298 -0.6006 -1.46225 1.33972 -0.6006 -1.45912 1.6868 -0.44453 
-1.45802 1.09421 -0.59628 -1.45802 1.38849 -0.59628 -1.45693 0.89615 -0.51958 
-1.45693 1.58655 -0.51958 -1.45232 1.0446 -0.58967 -1.45232 1.4381 -0.58967 
-1.44467 0.99667 -0.58195 -1.44467 1.48602 -0.58195 -1.44391 1.63724 -0.50346 
-1.43539 0.9491 -0.57244 -1.43539 1.53359 -0.57244 -1.43168 1.24135 -0.63975 
-1.43083 1.19228 -0.6389 -1.43083 1.29041 -0.6389 -1.42941 1.682 -0.48855 
-1.42828 1.14333 -0.63635 -1.42828 1.33936 -0.63635 -1.42445 0.90248 -0.56141 
-1.42445 1.58022 -0.56141 -1.42403 1.09462 -0.6321 -1.42403 1.38808 -0.6321 
-1.4181 1.04626 -0.62617 -1.4181 1.43644 -0.62617 -1.41186 0.85151 -0.54556 
-1.41186 1.63119 -0.54556 -1.41049 0.99837 -0.61856 -1.41049 1.48433 -0.61856 
-1.40124 0.95106 -0.60931 -1.40124 0.95106 0.74401 -1.40124 1.53163 -0.60931 
-1.40124 1.53163 0.74401 -1.39754 0.80674 0.66589 -1.39754 1.67595 -0.53118 
-1.39614 1.24135 -0.6736 -1.39614 1.24135 0.80831 -1.39524 1.19222 -0.67278 
-1.39524 1.19222 0.80749 -1.39524 1.29047 -0.67278 -1.39524 1.29047 0.80749 
-1.39253 1.14298 -0.67032 -1.39253 1.14298 0.80503 -1.39253 1.33972 -0.67032 
-1.39253 1.33972 0.80503 -1.39035 0.90446 -0.59842 -1.39035 0.90446 0.73313 
-1.39035 1.57824 -0.59842 -1.39035 1.57824 0.73313 -1.38821 1.09421 -0.66609 
-1.38821 1.09421 0.8008 -1.38821 1.38849 -0.66609 -1.38821 1.38849 0.8008 
-1.38164 0.76279 0.64981 -1.38164 1.7199 -0.51511 -1.3816 1.0446 -0.66039 
-1.3816 1.0446 0.79509 -1.3816 1.4381 -0.66039 -1.3816 1.4381 0.79509 
-1.37786 0.85866 -0.58593 -1.37786 0.85866 0.72064 -1.37786 1.62403 -0.58593 
-1.37388 0.99667 -0.65274 -1.37388 0.99667 0.78745 -1.37388 1.48602 -0.65274 
-1.37388 1.48602 0.78745 -1.36437 0.9491 -0.64346 -1.36437 0.9491 0.77817 
-1.36437 1.53359 -0.64346 -1.36437 1.53359 0.77817 -1.36379 0.81379 0.70657 
-1.36379 1.6689 -0.57186 -1.35897 1.24135 -0.70566 -1.35897 1.24135 0.84036 
-1.35783 1.19204 -0.70502 -1.35783 1.19204 0.83973 -1.35783 1.29065 -0.70502 
-1.35783 1.29065 0.83973 -1.35515 1.14286 -0.7025 -1.35515 1.14286 0.83721 
-1.35515 1.33983 -0.7025 -1.35515 1.33983 0.83721 -1.35334 0.90248 -0.63252 
-1.35334 0.90248 0.76722 -1.35334 1.58022 -0.63252 -1.35334 1.58022 0.76722 
-1.3501 1.09296 -0.69861 -1.3501 1.09296 0.83332 -1.3501 1.38974 -0.69861 
-1.3501 1.38974 0.83332 -1.34819 0.76995 0.69097 -1.34819 1.71274 -0.55626 
-1.34346 1.04343 -0.69278 -1.34346 1.04343 0.82749 -1.34346 1.43926 -0.69278 
-1.34346 1.43926 0.82749 -1.33749 0.85151 -0.61993 -1.33749 0.85151 0.75464 
-1.33749 1.63119 -0.61993 -1.33749 1.63119 0.75464 -1.33542 0.99536 -0.68522 
-1.33542 0.99536 0.81993 -1.33542 1.48734 -0.68522 -1.33542 1.48734 0.81993 
-1.33108 0.72724 0.67386 -1.33108 1.75545 -0.53915 -1.32588 0.94788 -0.67582 
-1.32588 0.94788 0.81053 -1.32588 1.53482 -0.67582 -1.32588 1.53482 0.81053 
-1.32311 0.80674 -0.60561 -1.32311 0.80674 0.74031 -1.32311 1.67595 -0.60561 
-1.32028 1.24135 -0.73585 -1.32028 1.24135 0.87056 -1.31907 1.19199 -0.73523 
-1.31907 1.19199 0.86994 -1.31907 1.29071 -0.73523 -1.31907 1.29071 0.86994 
-1.31539 1.14204 -0.73332 -1.31539 1.14204 0.86802 -1.31539 1.34066 -0.73332 
-1.31539 1.34066 0.86802 -1.31152 0.89615 -0.665 -1.31152 0.89615 0.79971 
-1.31152 1.58655 -0.665 -1.31152 1.58655 0.79971 -1.31021 1.09209 -0.72936 
-1.31021 1.09209 0.86407 -1.31021 1.3906 -0.72936 -1.31021 1.3906 0.86407 
-1.30704 0.76279 0.72441 -1.30704 1.7199 -0.5897 -1.30377 1.04276 -0.72328 
-1.30377 1.04276 0.85798 -1.30377 1.43993 -0.72328 -1.30377 1.43993 0.85798 
-1.2956 0.99465 -0.71564 -1.2956 0.99465 0.85035 -1.2956 1.48804 -0.71564 
-1.2956 1.48804 0.85035 -1.29539 0.84545 -0.65198 -1.29539 0.84545 0.78669 
-1.29539 1.63724 -0.65198 -1.29539 1.63724 0.78669 -1.28961 0.72025 0.70704 
-1.28961 1.76245 -0.57233 -1.28253 0.94244 -0.70682 -1.28253 0.94244 0.84152 
-1.28253 1.54025 -0.70682 -1.28253 1.54025 0.84152 -1.28048 0.80069 -0.63748 
-1.28048 0.80069 0.77219 -1.28048 1.682 -0.63748 -1.28015 1.24135 -0.76412 
-1.28015 1.24135 0.89882 -1.27784 1.19135 -0.76415 -1.27784 1.19135 0.89886 
-1.27784 1.29135 -0.76415 -1.27784 1.29135 0.89886 -1.27414 1.14147 -0.76211 
-1.27414 1.14147 0.89681 -1.27414 1.34123 -0.76211 -1.27414 1.34123 0.89681 
-1.26987 1.80487 -0.55321 -1.26907 1.09184 -0.75798 -1.26907 1.09184 0.89269 
-1.26907 1.39085 -0.75798 -1.26907 1.39085 0.89269 -1.26777 0.89083 -0.69559 
-1.26777 0.89083 0.83029 -1.26777 1.59186 -0.69559 -1.26777 1.59186 0.83029 
-1.26422 0.75701 0.75598 -1.26422 1.72569 -0.62127 -1.26263 1.04259 -0.75179 
-1.26263 1.04259 0.88649 -1.26263 1.4401 -0.75179 -1.26263 1.4401 0.88649 
-1.25167 0.84052 -0.68199 -1.25167 0.84052 0.8167 -1.25167 1.64217 -0.68199 
-1.25167 1.64217 0.8167 -1.25089 0.98985 -0.74489 -1.25089 0.98985 0.8796 
-1.25089 1.49284 -0.74489 -1.25089 1.49284 0.8796 -1.24558 0.7136 0.7382 
-1.24558 1.7691 -0.60349 -1.23868 1.24135 -0.79037 -1.23868 1.24135 0.92508 
-1.23758 0.93786 -0.73559 -1.23758 0.93786 0.8703 -1.23758 1.54483 -0.73559 
-1.23758 1.54483 0.8703 -1.23646 0.79589 -0.66718 -1.23646 0.79589 0.80189 
-1.23646 1.6868 -0.66718 -1.23646 1.6868 0.80189 -1.23626 1.19129 -0.79036 
-1.23626 1.19129 0.92507 -1.23626 1.2914 -0.79036 -1.23626 1.2914 0.92507 
-1.23234 1.14113 -0.78829 -1.23234 1.14113 0.923 -1.23234 1.34157 -0.78829 
-1.23234 1.34157 0.923 -1.22715 1.09146 -0.78409 -1.22715 1.09146 0.9188 
-1.22715 1.39124 -0.78409 -1.22715 1.39124 0.9188 -1.22562 0.67153 0.71871 
-1.22562 1.81116 -0.584 -1.22276 0.88677 -0.72391 -1.22276 0.88677 0.85861 
-1.22276 1.59592 -0.72391 -1.22276 1.59592 0.85861 -1.21879 0.75171 -0.65099 
-1.21879 0.75171 0.7857 -1.21879 1.73098 -0.65099 -1.21602 1.03916 -0.77976 
-1.21602 1.03916 0.91447 -1.21602 1.44353 -0.77976 -1.21602 1.44353 0.91447 
-1.20645 0.83673 -0.70987 -1.20645 0.83673 0.84458 -1.20645 1.64596 -0.70987 
-1.20645 1.64596 0.84458 -1.20393 0.98648 -0.77244 -1.20393 0.98648 0.90715 
-1.20393 1.49622 -0.77244 -1.20393 1.49622 0.90715 -1.19981 0.70853 0.76754 
-1.19981 1.77417 -0.63283 -1.19597 1.24135 -0.81457 -1.19597 1.24135 0.94928 
-1.19323 1.19112 -0.8146 -1.19323 1.19112 0.94931 -1.19323 1.29157 -0.8146 
-1.19323 1.29157 0.94931 -1.19011 0.93429 -0.7627 -1.19011 0.93429 0.89741 
-1.19011 1.54841 -0.7627 -1.19011 1.54841 0.89741 -1.18976 0.79174 -0.69518 
-1.18976 0.79174 0.82989 -1.18976 1.69095 -0.69518 -1.18976 1.69095 0.82989 
-1.1893 1.14103 -0.8124 -1.1893 1.14103 0.94711 -1.1893 1.34167 -0.8124 
-1.1893 1.34167 0.94711 -1.17989 0.66692 0.74759 -1.17989 1.81578 -0.61288 
-1.17928 1.08846 -0.81007 -1.17928 1.08846 0.94478 -1.17928 1.39423 -0.81007 
-1.17928 1.39423 0.94478 -1.17494 0.88332 -0.75057 -1.17494 0.88332 0.88527 
-1.17494 1.59937 -0.75057 -1.17494 1.59937 0.88527 -1.17189 0.74788 -0.67857 
-1.17189 0.74788 0.81328 -1.17189 1.73481 -0.67857 -1.16796 1.03633 -0.80522 
-1.16796 1.03633 0.93993 -1.16796 1.44636 -0.80522 -1.16796 1.44636 0.93993 
-1.15987 0.83409 -0.73555 -1.15987 0.83409 0.87026 -1.15987 1.64861 -0.73555 
-1.15987 1.64861 0.87026 -1.15865 0.62747 0.7267 -1.15865 1.85522 -0.59199 
-1.15525 0.9836 -0.79757 -1.15525 0.9836 0.93227 -1.15525 1.4991 -0.79757 
-1.15525 1.4991 0.93227 -1.1529 0.70526 -0.66008 -1.1529 0.70526 0.79478 
-1.1529 1.77743 -0.66008 -1.15213 1.24135 -0.83664 -1.15213 1.24135 0.97134 
-1.14928 1.19107 -0.83658 -1.14928 1.19107 0.97129 -1.14928 1.29162 -0.83658 
-1.14928 1.29162 0.97129 -1.14287 0.78926 -0.72046 -1.14287 0.78926 0.85517 
-1.14287 1.69343 -0.72046 -1.14287 1.69343 0.85517 -1.14125 0.93163 -0.78732 
-1.14125 0.93163 0.92203 -1.14125 1.55106 -0.78732 -1.14125 1.55106 0.92203 
-1.14013 1.13852 -0.83638 -1.14013 1.13852 0.97109 -1.14013 1.34417 -0.83638 
-1.14013 1.34417 0.97109 -1.13283 0.664 0.77446 -1.13283 1.8187 -0.63975 
-1.12979 1.08596 -0.83357 -1.12979 1.08596 0.96827 -1.12979 1.39673 -0.83357 
-1.12979 1.39673 0.96827 -1.12723 0.8816 -0.77434 -1.12723 0.8816 0.90905 
-1.12723 1.60109 -0.77434 -1.12723 1.60109 0.90905 -1.12454 0.74538 -0.70339 
-1.12454 0.74538 0.8381 -1.12454 1.73732 -0.70339 -1.12454 1.73732 0.8381 
-1.11857 1.03411 -0.82809 -1.11857 1.03411 0.9628 -1.11857 1.44859 -0.82809 
-1.11857 1.44859 0.9628 -1.11205 0.8326 -0.75896 -1.11205 0.8326 0.89367 
-1.11205 1.6501 -0.75896 -1.11205 1.6501 0.89367 -1.10726 1.24135 -0.85653 
-1.10726 1.24135 0.99123 -1.10555 0.98144 -0.81995 -1.10555 0.98144 0.95466 
-1.10555 1.50125 -0.81995 -1.10555 1.50125 0.95466 -1.10525 0.70299 -0.68449 
-1.10525 0.70299 0.81919 -1.10525 1.7797 -0.68449 -1.09902 1.18876 -0.8584 
-1.09902 1.18876 0.99311 -1.09902 1.29393 -0.8584 -1.09902 1.29393 0.99311 
-1.09841 0.6055 0.74259 -1.09841 1.87719 -0.60788 -1.09452 0.78787 -0.74351 
-1.09452 0.78787 0.87822 -1.09452 1.69482 -0.74351 -1.09452 1.69482 0.87822 
-1.09237 0.93089 -0.8092 -1.09237 0.93089 0.94391 -1.09237 1.5518 -0.8092 
-1.09237 1.5518 0.94391 -1.08971 1.13633 -0.85766 -1.08971 1.13633 0.99237 
-1.08971 1.34637 -0.85766 -1.08971 1.34637 0.99237 -1.07937 1.08419 -0.85429 
-1.07937 1.08419 0.989 -1.07937 1.3985 -0.85429 -1.07937 1.3985 0.989 
-1.0781 0.88095 -0.79586 -1.0781 0.88095 0.93056 -1.0781 1.60175 -0.79586 
-1.0781 1.60175 0.93056 -1.07605 0.7443 -0.726 -1.07605 0.7443 0.86071 
-1.07605 1.7384 -0.726 -1.07605 1.7384 0.86071 -1.07052 0.64429 0.79112 
-1.07052 1.83841 -0.65642 -1.06802 1.0325 -0.8483 -1.06802 1.0325 0.98301 
-1.06802 1.45019 -0.8483 -1.06802 1.45019 0.98301 -1.06313 0.83227 -0.78002 
-1.06313 0.83227 0.91472 -1.06313 1.65043 -0.78002 -1.06313 1.65043 0.91472 
-1.06147 1.24135 -0.87419 -1.06147 1.24135 1.0089 -1.0557 0.9814 -0.83972 
-1.0557 0.9814 0.97443 -1.0557 1.50129 -0.83972 -1.0557 1.50129 0.97443 
-1.05301 1.18872 -0.87571 -1.05301 1.18872 1.01041 -1.05301 1.29397 -0.87571 
-1.05301 1.29397 1.01041 -1.04534 0.78773 -0.76412 -1.04534 0.78773 0.89882 
-1.04534 1.69497 -0.76412 -1.04534 1.69497 0.89882 -1.04336 1.13604 -0.87461 
-1.04336 1.13604 1.00931 -1.04336 1.34666 -0.87461 -1.04336 1.34666 1.00931 
-1.04244 0.93104 -0.82857 -1.04244 0.93104 0.96327 -1.04244 1.55165 -0.82857 
-1.04244 1.55165 0.96327 -1.04221 0.68428 -0.69997 -1.04221 0.68428 0.83468 
-1.04221 1.79841 -0.69997 -1.03499 0.58742 0.7573 -1.03499 1.89527 -0.6226 
-1.0328 1.0839 -0.87084 -1.0328 1.0839 1.00555 -1.0328 1.39879 -0.87084 
-1.0328 1.39879 1.00555 -1.02828 0.88156 -0.81487 -1.02828 0.88156 0.94958 
-1.02828 1.60113 -0.81487 -1.02828 1.60113 0.94958 -1.02051 1.03108 -0.86442 
-1.02051 1.03108 0.99913 -1.02051 1.45161 -0.86442 -1.02051 1.45161 0.99913 
-1.01486 1.24135 -0.88959 -1.01486 1.24135 1.02429 -1.01325 0.8331 -0.79867 
-1.01325 0.8331 0.93338 -1.01325 1.6496 -0.79867 -1.01325 1.6496 0.93338 
-1.01202 0.72684 -0.74052 -1.01202 0.72684 0.87523 -1.01202 1.75586 -0.74052 
-1.01202 1.75586 0.87523 -1.00796 0.98006 -0.85537 -1.00796 0.98006 0.99008 
-1.00796 1.50264 -0.85537 -1.00796 1.50264 0.99008 -1.00664 0.62729 -0.66979 
-1.00664 0.62729 0.80449 -1.00664 1.8554 -0.66979 -1.00595 1.1886 -0.89079 
-1.00595 1.1886 1.0255 -1.00595 1.2941 -0.89079 -1.00595 1.2941 1.0255 
-0.9972 0.53399 0.71952 -0.9972 1.94871 -0.58481 -0.99623 1.136 -0.88926 
-0.99623 1.136 1.02397 -0.99623 1.34669 -0.88926 -0.99623 1.34669 1.02397 
-0.99432 0.92957 -0.84371 -0.99432 0.92957 0.97841 -0.99432 1.55313 -0.84371 
-0.99432 1.55313 0.97841 -0.98463 1.08286 -0.88515 -0.98463 1.08286 1.01985 
-0.98463 1.39983 -0.88515 -0.98463 1.39983 1.01985 -0.98065 0.77117 -0.77725 
-0.98065 0.77117 0.91196 -0.98065 1.71153 -0.77725 -0.98065 1.71153 0.91196 
-0.97993 0.88022 -0.82952 -0.97993 0.88022 0.96423 -0.97993 1.60247 -0.82952 
-0.97993 1.60247 0.96423 -0.9772 0.66828 -0.71224 -0.9772 0.66828 0.84695 
-0.9772 1.81442 -0.71224 -0.9772 1.81442 0.84695 -0.97226 1.0302 -0.8782 
-0.97226 1.0302 1.01291 -0.97226 1.4525 -0.8782 -0.97226 1.4525 1.01291 
-0.96964 0.57207 0.76879 -0.96964 1.91062 -0.63408 -0.96756 1.24135 -0.90268 
-0.96756 1.24135 1.03739 -0.95923 0.97917 -0.8687 -0.95923 0.97917 1.00341 
-0.95923 1.50353 -0.8687 -0.95923 1.50353 1.00341 -0.95846 1.18856 -0.90348 
-0.95846 1.18856 1.03818 -0.95846 1.29414 -0.90348 -0.95846 1.29414 1.03818 
-0.94733 1.13539 -0.90175 -0.94733 1.13539 1.03646 -0.94733 1.3473 -0.90175 
-0.94733 1.3473 1.03646 -0.94667 0.71175 -0.75131 -0.94667 0.71175 0.88602 
-0.94667 1.77094 -0.75131 -0.94667 1.77094 0.88602 -0.94552 0.92889 -0.85653 
-0.94552 0.92889 0.99123 -0.94552 1.55381 -0.85653 -0.94552 1.55381 0.99123 
-0.94245 0.82519 -0.81545 -0.94245 0.82519 0.95016 -0.94245 1.65751 -0.81545 
-0.94245 1.65751 0.95016 -0.94148 0.61309 -0.6798 -0.94148 0.61309 0.81451 
-0.94148 1.8696 -0.6798 -0.93553 1.08228 -0.89711 -0.93553 1.08228 1.03182 
-0.93553 1.40042 -0.89711 -0.93553 1.40042 1.03182 -0.93124 0.52066 0.72909 
-0.93124 1.96203 -0.59439 -0.92338 1.02984 -0.88959 -0.92338 1.02984 1.0243 
-0.92338 1.45285 -0.88959 -0.92338 1.45285 1.0243 -0.91967 1.24135 -0.91343 
-0.91967 1.24135 1.04814 -0.9115 0.65518 -0.72098 -0.9115 0.65518 0.85569 
-0.9115 1.82751 -0.72098 -0.9115 1.82751 0.85569 -0.91016 0.97889 -0.87958 
-0.91016 0.97889 1.01428 -0.91016 1.5038 -0.87958 -0.91016 1.5038 1.01428 
-0.90911 0.76424 -0.7919 -0.90911 0.76424 0.92661 -0.90911 1.71845 -0.7919 
-0.90911 1.71845 0.92661 -0.90903 1.18812 -0.91404 -0.90903 1.18812 1.04875 
-0.90903 1.29457 -0.91404 -0.90903 1.29457 1.04875 -0.90842 0.87335 -0.84412 
-0.90842 0.87335 0.97882 -0.90842 1.60935 -0.84412 -0.90842 1.60935 0.97882 
-0.90369 0.55965 -0.64202 -0.90369 0.55965 0.77673 -0.90369 1.92304 -0.64202 
-0.89786 1.13506 -0.91177 -0.89786 1.13506 1.04647 -0.89786 1.34764 -0.91177 
-0.89786 1.34764 1.04647 -0.89363 0.47417 0.68611 -0.89363 2.00853 -0.5514 
-0.88617 1.08231 -0.9066 -0.88617 1.08231 1.04131 -0.88617 1.40039 -0.9066 
-0.88617 1.40039 1.04131 -0.87533 0.60174 -0.68642 -0.87533 0.60174 0.82113 
-0.87533 1.88095 -0.68642 -0.87533 1.88095 0.82113 -0.87416 0.70551 -0.76361 
-0.87416 0.70551 0.89832 -0.87416 1.77718 -0.76361 -0.87416 1.77718 0.89832 
-0.87401 1.03002 -0.89857 -0.87401 1.03002 1.03328 -0.87401 1.45267 -0.89857 
-0.87401 1.45267 1.03328 -0.87315 0.92336 -0.86903 -0.87315 0.92336 1.00374 
-0.87315 1.55933 -0.86903 -0.87315 1.55933 1.00374 -0.87131 1.24135 -0.92182 
-0.87131 1.24135 1.05653 -0.87048 0.81951 -0.8275 -0.87048 0.81951 0.96221 
-0.87048 1.66319 -0.8275 -0.87048 1.66319 0.96221 -0.86631 0.51145 0.73606 
-0.86631 1.97124 -0.60135 -0.86052 1.18809 -0.92193 -0.86052 1.18809 1.05664 
-0.86052 1.29461 -0.92193 -0.86052 1.29461 1.05664 -0.84905 1.13479 -0.91913 
-0.84905 1.13479 1.05384 -0.84905 1.34791 -0.91913 -0.84905 1.34791 1.05384 
-0.83841 0.65027 -0.73119 -0.83841 0.65027 0.8659 -0.83841 1.83242 -0.73119 
-0.83841 1.83242 0.8659 -0.83836 0.55174 -0.64783 -0.83836 0.55174 0.78254 
-0.83836 1.93096 -0.64783 -0.83725 0.97418 -0.88969 -0.83725 0.97418 1.0244 
-0.83725 1.50851 -0.88969 -0.83725 1.50851 1.0244 -0.83721 1.08206 -0.91343 
-0.83721 1.08206 1.04814 -0.83721 1.40064 -0.91343 -0.83721 1.40064 1.04814 
-0.83595 0.75953 -0.80181 -0.83595 0.75953 0.93652 -0.83595 1.72316 -0.80181 
-0.83595 1.72316 0.93652 -0.83547 0.86872 -0.85398 -0.83547 0.86872 0.98869 
-0.83547 1.61397 -0.85398 -0.83547 1.61397 0.98869 -0.82818 0.46684 0.69138 
-0.82818 2.01585 -0.55667 -0.82259 1.24135 -0.92783 -0.82259 1.24135 1.06254 
-0.81139 1.18798 -0.92744 -0.81139 1.18798 1.06215 -0.81139 1.29471 -0.92744 
-0.81139 1.29471 1.06215 -0.80083 0.70218 -0.77139 -0.80083 0.70218 0.9061 
-0.80083 1.78051 -0.77139 -0.80083 1.78051 0.9061 -0.80077 0.50542 -0.60541 
-0.80077 0.50542 0.74012 -0.80077 1.97727 -0.60541 -0.80017 0.5962 -0.69296 
-0.80017 0.5962 0.82767 -0.80017 1.88649 -0.69296 -0.80017 1.88649 0.82767 
-0.79998 0.91956 -0.87645 -0.79998 0.91956 1.01116 -0.79998 1.56313 -0.87645 
-0.79998 1.56313 1.01116 -0.79994 1.13477 -0.92409 -0.79994 1.13477 1.0588 
-0.79994 1.34792 -0.92409 -0.79994 1.34792 1.0588 -0.7995 1.02822 -0.90679 
-0.7995 1.02822 1.0415 -0.7995 1.45447 -0.90679 -0.7995 1.45447 1.0415 
-0.79772 0.81609 -0.83476 -0.79772 0.81609 0.96947 -0.79772 1.66661 -0.83476 
-0.79772 1.66661 0.96947 -0.78998 0.4266 0.64347 -0.78998 2.0561 -0.50876 
-0.77364 1.24135 -0.93144 -0.77364 1.24135 1.06615 -0.76281 0.64654 -0.7356 
-0.76281 0.64654 0.87031 -0.76281 1.83616 -0.7356 -0.76281 1.83616 0.87031 
-0.76281 0.75718 -0.80679 -0.76281 0.75718 0.94149 -0.76281 1.72552 -0.80679 
-0.76281 1.72552 0.94149 -0.76278 0.548 -0.65223 -0.76278 0.548 0.78694 
-0.76278 1.9347 -0.65223 -0.76278 1.9347 0.78694 -0.76278 0.46305 -0.55938 
-0.76278 0.46305 0.69409 -0.76278 2.01964 -0.55938 -0.76236 0.97297 -0.89522 
-0.76236 0.97297 1.02993 -0.76236 1.50972 -0.89522 -0.76236 1.50972 1.02993 
-0.76236 0.8664 -0.85892 -0.76236 0.8664 0.99363 -0.76236 1.61629 -0.85892 
-0.76236 1.61629 0.99363 -0.76234 1.08085 -0.91896 -0.76234 1.08085 1.05367 
-0.76234 1.40185 -0.91896 -0.76234 1.40185 1.05367 -0.76234 1.18795 -0.9305 
-0.76234 1.18795 1.06521 -0.76234 1.29475 -0.9305 -0.76234 1.29475 1.06521 
-0.75943 0.40277 0.61102 -0.75943 2.07992 -0.47632 -0.72458 0.38099 0.57704 
-0.72458 0.42485 0.6447 -0.72458 0.50328 -0.60737 -0.72458 0.50328 0.74208 
-0.72458 0.59435 -0.69514 -0.72458 0.59435 0.82985 -0.72458 0.70061 -0.77384 
-0.72458 0.70061 0.90855 -0.72458 0.81495 -0.83718 -0.72458 0.81495 0.97189 
-0.72458 0.91864 -0.87915 -0.72458 0.91864 1.01385 -0.72458 1.02762 -0.90954 
-0.72458 1.02762 1.04425 -0.72458 1.13447 -0.92692 -0.72458 1.13447 1.06163 
-0.72458 1.24135 -0.93265 -0.72458 1.24135 1.06735 -0.72458 1.34823 -0.92692 
-0.72458 1.34823 1.06163 -0.72458 1.45507 -0.90954 -0.72458 1.45507 1.04425 
-0.72458 1.56405 -0.87915 -0.72458 1.56405 1.01385 -0.72458 1.66775 -0.83718 
-0.72458 1.66775 0.97189 -0.72458 1.78209 -0.77384 -0.72458 1.78209 0.90855 
-0.72458 1.88834 -0.69514 -0.72458 1.88834 0.82985 -0.72458 1.97942 -0.60737 
-0.72458 1.97942 0.74208 -0.72458 2.05784 -0.51 -0.68972 0.40277 0.61102 
-0.68682 1.18795 -0.9305 -0.68682 1.18795 1.06521 -0.68682 1.29475 -0.9305 
-0.68682 1.29475 1.06521 -0.68682 1.08085 -0.91896 -0.68682 1.08085 1.05367 
-0.68682 1.40185 -0.91896 -0.68682 1.40185 1.05367 -0.68679 0.8664 -0.85892 
-0.68679 0.8664 0.99363 -0.68679 1.61629 -0.85892 -0.68679 1.61629 0.99363 
-0.68679 0.97297 -0.89522 -0.68679 0.97297 1.02993 -0.68679 1.50972 -0.89522 
-0.68679 1.50972 1.02993 -0.68638 0.46305 0.69409 -0.68638 2.01964 -0.55938 
-0.68638 0.548 -0.65223 -0.68638 0.548 0.78694 -0.68638 1.9347 -0.65223 
-0.68638 1.9347 0.78694 -0.68634 0.75718 -0.80679 -0.68634 0.75718 0.94149 
-0.68634 1.72552 -0.80679 -0.68634 1.72552 0.94149 -0.68634 0.64654 -0.7356 
-0.68634 0.64654 0.87031 -0.68634 1.83616 -0.7356 -0.68634 1.83616 0.87031 
-0.67551 1.24135 -0.93144 -0.67551 1.24135 1.06615 -0.65917 0.4266 0.64347 
-0.65143 0.81609 -0.83476 -0.65143 0.81609 0.96947 -0.65143 1.66661 -0.83476 
-0.65143 1.66661 0.96947 -0.64965 1.02822 -0.90679 -0.64965 1.02822 1.0415 
-0.64965 1.45447 -0.90679 -0.64965 1.45447 1.0415 -0.64922 1.13477 -0.92409 
-0.64922 1.13477 1.0588 -0.64922 1.34792 -0.92409 -0.64922 1.34792 1.0588 
-0.64918 0.91956 -0.87645 -0.64918 0.91956 1.01116 -0.64918 1.56313 -0.87645 
-0.64918 1.56313 1.01116 -0.64898 0.5962 -0.69296 -0.64898 0.5962 0.82767 
-0.64898 1.88649 -0.69296 -0.64898 1.88649 0.82767 -0.64838 0.50542 -0.60541 
-0.64838 0.50542 0.74012 -0.64838 1.97727 -0.60541 -0.64838 1.97727 0.74012 
-0.64833 0.70218 -0.77139 -0.64833 0.70218 0.9061 -0.64833 1.78051 -0.77139 
-0.64833 1.78051 0.9061 -0.63776 1.18798 -0.92744 -0.63776 1.18798 1.06215 
-0.63776 1.29471 -0.92744 -0.63776 1.29471 1.06215 -0.62656 1.24135 -0.92783 
-0.62656 1.24135 1.06254 -0.62098 0.46684 0.69138 -0.61369 0.86872 -0.85398 
-0.61369 0.86872 0.98869 -0.61369 1.61397 -0.85398 -0.61369 1.61397 0.98869 
-0.6132 0.75953 -0.80181 -0.6132 0.75953 0.93652 -0.6132 1.72316 -0.80181 
-0.6132 1.72316 0.93652 -0.61194 1.08206 -0.91343 -0.61194 1.08206 1.04814 
-0.61194 1.40064 -0.91343 -0.61194 1.40064 1.04814 -0.61191 0.97418 -0.88969 
-0.61191 0.97418 1.0244 -0.61191 1.50851 -0.88969 -0.61191 1.50851 1.0244 
-0.6108 0.55174 -0.64783 -0.6108 0.55174 0.78254 -0.6108 1.93096 -0.64783 
-0.6108 1.93096 0.78254 -0.61075 0.65027 -0.73119 -0.61075 0.65027 0.8659 
-0.61075 1.83242 -0.73119 -0.61075 1.83242 0.8659 -0.60011 1.13479 -0.91913 
-0.60011 1.13479 1.05384 -0.60011 1.34791 -0.91913 -0.60011 1.34791 1.05384 
-0.58864 1.18809 -0.92193 -0.58864 1.18809 1.05664 -0.58864 1.29461 -0.92193 
-0.58864 1.29461 1.05664 -0.58284 0.51145 0.73606 -0.58284 1.97124 -0.60135 
-0.58284 1.97124 0.73606 -0.57868 0.81951 -0.8275 -0.57868 0.81951 0.96221 
-0.57868 1.66319 -0.8275 -0.57868 1.66319 0.96221 -0.57785 1.24135 -0.92182 
-0.57785 1.24135 1.05653 -0.576 0.92336 -0.86903 -0.576 0.92336 1.00374 
-0.576 1.55933 -0.86903 -0.576 1.55933 1.00374 -0.57515 1.03002 -0.89857 
-0.57515 1.03002 1.03328 -0.57515 1.45267 -0.89857 -0.57515 1.45267 1.03328 
-0.575 0.70551 -0.76361 -0.575 0.70551 0.89832 -0.575 1.77718 -0.76361 
-0.575 1.77718 0.89832 -0.57382 0.60174 -0.68642 -0.57382 0.60174 0.82113 
-0.57382 1.88095 -0.68642 -0.57382 1.88095 0.82113 -0.56298 1.08231 -0.9066 
-0.56298 1.08231 1.04131 -0.56298 1.40039 -0.9066 -0.56298 1.40039 1.04131 
-0.55552 0.47417 0.68611 -0.5513 1.13506 -0.91177 -0.5513 1.13506 1.04647 
-0.5513 1.34764 -0.91177 -0.5513 1.34764 1.04647 -0.54546 0.55965 -0.64202 
-0.54546 0.55965 0.77673 -0.54546 1.92304 -0.64202 -0.54546 1.92304 0.77673 
-0.54073 0.87335 -0.84412 -0.54073 0.87335 0.97882 -0.54073 1.60935 -0.84412 
-0.54073 1.60935 0.97882 -0.54012 1.18812 -0.91404 -0.54012 1.18812 1.04875 
-0.54012 1.29457 -0.91404 -0.54012 1.29457 1.04875 -0.54005 0.76424 -0.7919 
-0.54005 0.76424 0.92661 -0.54005 1.71845 -0.7919 -0.54005 1.71845 0.92661 
-0.53899 0.97889 -0.87958 -0.53899 0.97889 1.01428 -0.53899 1.5038 -0.87958 
-0.53899 1.5038 1.01428 -0.53765 0.65518 -0.72098 -0.53765 0.65518 0.85569 
-0.53765 1.82751 -0.72098 -0.53765 1.82751 0.85569 -0.52949 1.24135 -0.91343 
-0.52949 1.24135 1.04814 -0.52577 1.02984 -0.88959 -0.52577 1.02984 1.0243 
-0.52577 1.45285 -0.88959 -0.52577 1.45285 1.0243 -0.51791 0.52066 0.72909 
-0.51363 1.08228 -0.89711 -0.51363 1.08228 1.03182 -0.51363 1.40042 -0.89711 
-0.51363 1.40042 1.03182 -0.50767 0.61309 -0.6798 -0.50767 0.61309 0.81451 
-0.50767 1.8696 -0.6798 -0.50767 1.8696 0.81451 -0.50671 0.82519 -0.81545 
-0.50671 0.82519 0.95016 -0.50671 1.65751 -0.81545 -0.50671 1.65751 0.95016 
-0.50363 0.92889 -0.85653 -0.50363 0.92889 0.99123 -0.50363 1.55381 -0.85653 
-0.50363 1.55381 0.99123 -0.50249 0.71175 -0.75131 -0.50249 0.71175 0.88602 
-0.50249 1.77094 -0.75131 -0.50249 1.77094 0.88602 -0.50183 1.13539 -0.90175 
-0.50183 1.13539 1.03646 -0.50183 1.3473 -0.90175 -0.50183 1.3473 1.03646 
-0.49069 1.18856 -0.90348 -0.49069 1.18856 1.03818 -0.49069 1.29414 -0.90348 
-0.49069 1.29414 1.03818 -0.48993 0.97917 -0.8687 -0.48993 0.97917 1.00341 
-0.48993 1.50353 -0.8687 -0.48993 1.50353 1.00341 -0.4816 1.24135 -0.90268 
-0.4816 1.24135 1.03739 -0.47951 0.57207 0.76879 -0.47951 1.91062 -0.63408 
-0.47951 1.91062 0.76879 -0.47689 1.0302 -0.8782 -0.47689 1.0302 1.01291 
-0.47689 1.4525 -0.8782 -0.47689 1.4525 1.01291 -0.47195 0.66828 -0.71224 
-0.47195 0.66828 0.84695 -0.47195 1.81442 -0.71224 -0.47195 1.81442 0.84695 
-0.46922 0.88022 -0.82952 -0.46922 0.88022 0.96423 -0.46922 1.60247 -0.82952 
-0.46922 1.60247 0.96423 -0.46851 0.77117 -0.77725 -0.46851 0.77117 0.91196 
-0.46851 1.71153 -0.77725 -0.46851 1.71153 0.91196 -0.46452 1.08286 -0.88515 
-0.46452 1.08286 1.01985 -0.46452 1.39983 -0.88515 -0.46452 1.39983 1.01985 
-0.45483 0.92957 -0.84371 -0.45483 0.92957 0.97841 -0.45483 1.55313 -0.84371 
-0.45483 1.55313 0.97841 -0.45293 1.136 -0.88926 -0.45293 1.136 1.02397 
-0.45293 1.34669 -0.88926 -0.45293 1.34669 1.02397 -0.45195 0.53399 0.71952 
-0.44321 1.1886 -0.89079 -0.44321 1.1886 1.0255 -0.44321 1.2941 -0.89079 
-0.44321 1.2941 1.0255 -0.44251 0.62729 -0.66979 -0.44251 0.62729 0.80449 
-0.44251 1.8554 -0.66979 -0.44251 1.8554 0.80449 -0.44119 0.98006 -0.85537 
-0.44119 0.98006 0.99008 -0.44119 1.50264 -0.85537 -0.44119 1.50264 0.99008 
-0.43713 0.72684 -0.74052 -0.43713 0.72684 0.87523 -0.43713 1.75586 -0.74052 
-0.43713 1.75586 0.87523 -0.4359 0.8331 -0.79867 -0.4359 0.8331 0.93338 
-0.4359 1.6496 -0.79867 -0.4359 1.6496 0.93338 -0.43429 1.24135 -0.88959 
-0.43429 1.24135 1.02429 -0.42864 1.03108 -0.86442 -0.42864 1.03108 0.99913 
-0.42864 1.45161 -0.86442 -0.42864 1.45161 0.99913 -0.42088 0.88156 -0.81487 
-0.42088 0.88156 0.94958 -0.42088 1.60113 -0.81487 -0.42088 1.60113 0.94958 
-0.41635 1.0839 -0.87084 -0.41635 1.0839 1.00555 -0.41635 1.39879 -0.87084 
-0.41635 1.39879 1.00555 -0.41417 0.58742 0.7573 -0.40695 0.68428 -0.69997 
-0.40695 0.68428 0.83468 -0.40695 1.79841 -0.69997 -0.40695 1.79841 0.83468 
-0.40671 0.93104 -0.82857 -0.40671 0.93104 0.96327 -0.40671 1.55165 -0.82857 
-0.40671 1.55165 0.96327 -0.4058 1.13604 -0.87461 -0.4058 1.13604 1.00931 
-0.4058 1.34666 -0.87461 -0.4058 1.34666 1.00931 -0.40382 0.78773 -0.76412 
-0.40382 0.78773 0.89882 -0.40382 1.69497 -0.76412 -0.40382 1.69497 0.89882 
-0.39614 1.18872 -0.87571 -0.39614 1.18872 1.01041 -0.39614 1.29397 -0.87571 
-0.39614 1.29397 1.01041 -0.39345 0.9814 -0.83972 -0.39345 0.9814 0.97443 
-0.39345 1.50129 -0.83972 -0.39345 1.50129 0.97443 -0.38769 1.24135 -0.87419 
-0.38769 1.24135 1.0089 -0.38602 0.83227 -0.78002 -0.38602 0.83227 0.91472 
-0.38602 1.65043 -0.78002 -0.38602 1.65043 0.91472 -0.38113 1.0325 -0.8483 
-0.38113 1.0325 0.98301 -0.38113 1.45019 -0.8483 -0.38113 1.45019 0.98301 
-0.37863 0.64429 0.79112 -0.37863 1.83841 -0.65642 -0.37863 1.83841 0.79112 
-0.37311 0.7443 -0.726 -0.37311 0.7443 0.86071 -0.37311 1.7384 -0.726 
-0.37311 1.7384 0.86071 -0.37105 0.88095 -0.79586 -0.37105 0.88095 0.93056 
-0.37105 1.60175 -0.79586 -0.37105 1.60175 0.93056 -0.36978 1.08419 -0.85429 
-0.36978 1.08419 0.989 -0.36978 1.3985 -0.85429 -0.36978 1.3985 0.989 
-0.35944 1.13633 -0.85766 -0.35944 1.13633 0.99237 -0.35944 1.34637 -0.85766 
-0.35944 1.34637 0.99237 -0.35678 0.93089 -0.8092 -0.35678 0.93089 0.94391 
-0.35678 1.5518 -0.8092 -0.35678 1.5518 0.94391 -0.35464 0.78787 -0.74351 
-0.35464 0.78787 0.87822 -0.35464 1.69482 -0.74351 -0.35464 1.69482 0.87822 
-0.35074 0.6055 0.74259 -0.35014 1.18876 -0.8584 -0.35014 1.18876 0.99311 
-0.35014 1.29393 -0.8584 -0.35014 1.29393 0.99311 -0.3439 0.70299 -0.68449 
-0.3439 0.70299 0.81919 -0.3439 1.7797 -0.68449 -0.3439 1.7797 0.81919 
-0.3436 0.98144 -0.81995 -0.3436 0.98144 0.95466 -0.3436 1.50125 -0.81995 
-0.3436 1.50125 0.95466 -0.34189 1.24135 -0.85653 -0.34189 1.24135 0.99123 
-0.33711 0.8326 -0.75896 -0.33711 0.8326 0.89367 -0.33711 1.6501 -0.75896 
-0.33711 1.6501 0.89367 -0.33058 1.03411 -0.82809 -0.33058 1.03411 0.9628 
-0.33058 1.44859 -0.82809 -0.33058 1.44859 0.9628 -0.32461 0.74538 -0.70339 
-0.32461 0.74538 0.8381 -0.32461 1.73732 -0.70339 -0.32461 1.73732 0.8381 
-0.32193 0.8816 -0.77434 -0.32193 0.8816 0.90905 -0.32193 1.60109 -0.77434 
-0.32193 1.60109 0.90905 -0.31936 1.08596 -0.83357 -0.31936 1.08596 0.96827 
-0.31936 1.39673 -0.83357 -0.31936 1.39673 0.96827 -0.31633 0.664 0.77446 
-0.31633 1.8187 -0.63975 -0.31633 1.8187 0.77446 -0.30902 1.13852 -0.83638 
-0.30902 1.13852 0.97109 -0.30902 1.34417 -0.83638 -0.30902 1.34417 0.97109 
-0.30791 0.93163 -0.78732 -0.30791 0.93163 0.92203 -0.30791 1.55106 -0.78732 
-0.30791 1.55106 0.92203 -0.30628 0.78926 -0.72046 -0.30628 0.78926 0.85517 
-0.30628 1.69343 -0.72046 -0.30628 1.69343 0.85517 -0.29988 1.19107 -0.83658 
-0.29988 1.19107 0.97129 -0.29988 1.29162 -0.83658 -0.29988 1.29162 0.97129 
-0.29702 1.24135 -0.83664 -0.29702 1.24135 0.97134 -0.29626 0.70526 -0.66008 
-0.29626 0.70526 0.79478 -0.29626 1.77743 -0.66008 -0.29626 1.77743 0.79478 
-0.29391 0.9836 -0.79757 -0.29391 0.9836 0.93227 -0.29391 1.4991 -0.79757 
-0.29391 1.4991 0.93227 -0.2905 0.62747 0.7267 -0.28929 0.83409 -0.73555 
-0.28929 0.83409 0.87026 -0.28929 1.64861 -0.73555 -0.28929 1.64861 0.87026 
-0.2812 1.03633 -0.80522 -0.2812 1.03633 0.93993 -0.2812 1.44636 -0.80522 
-0.2812 1.44636 0.93993 -0.27726 0.74788 -0.67857 -0.27726 0.74788 0.81328 
-0.27726 1.73481 -0.67857 -0.27726 1.73481 0.81328 -0.27422 0.88332 -0.75057 
-0.27422 0.88332 0.88527 -0.27422 1.59937 -0.75057 -0.27422 1.59937 0.88527 
-0.26987 1.08846 -0.81007 -0.26987 1.08846 0.94478 -0.26987 1.39423 -0.81007 
-0.26987 1.39423 0.94478 -0.26926 0.66692 0.74759 -0.25985 1.14103 -0.8124 
-0.25985 1.14103 0.94711 -0.25985 1.34167 -0.8124 -0.25985 1.34167 0.94711 
-0.2594 0.79174 -0.69518 -0.2594 0.79174 0.82989 -0.2594 1.69095 -0.69518 
-0.2594 1.69095 0.82989 -0.25904 0.93429 -0.7627 -0.25904 0.93429 0.89741 
-0.25904 1.54841 -0.7627 -0.25904 1.54841 0.89741 -0.25592 1.19112 -0.8146 
-0.25592 1.19112 0.94931 -0.25592 1.29157 -0.8146 -0.25592 1.29157 0.94931 
-0.25318 1.24135 -0.81457 -0.25318 1.24135 0.94928 -0.24935 0.70853 0.76754 
-0.24935 1.77417 -0.63283 -0.24935 1.77417 0.76754 -0.24522 0.98648 -0.77244 
-0.24522 0.98648 0.90715 -0.24522 1.49622 -0.77244 -0.24522 1.49622 0.90715 
-0.2427 0.83673 -0.70987 -0.2427 0.83673 0.84458 -0.2427 1.64596 -0.70987 
-0.2427 1.64596 0.84458 -0.23313 1.03916 -0.77976 -0.23313 1.03916 0.91447 
-0.23313 1.44353 -0.77976 -0.23313 1.44353 0.91447 -0.23037 0.75171 -0.65099 
-0.23037 0.75171 0.7857 -0.23037 1.73098 -0.65099 -0.23037 1.73098 0.7857 
-0.2264 0.88677 -0.72391 -0.2264 0.88677 0.85861 -0.2264 1.59592 -0.72391 
-0.2264 1.59592 0.85861 -0.22353 0.67153 0.71871 -0.22201 1.09146 -0.78409 
-0.22201 1.09146 0.9188 -0.22201 1.39124 -0.78409 -0.22201 1.39124 0.9188 
-0.21681 1.14113 -0.78829 -0.21681 1.14113 0.923 -0.21681 1.34157 -0.78829 
-0.21681 1.34157 0.923 -0.21289 1.19129 -0.79036 -0.21289 1.19129 0.92507 
-0.21289 1.2914 -0.79036 -0.21289 1.2914 0.92507 -0.2127 0.79589 -0.66718 
-0.2127 0.79589 0.80189 -0.2127 1.6868 -0.66718 -0.2127 1.6868 0.80189 
-0.21157 0.93786 -0.73559 -0.21157 0.93786 0.8703 -0.21157 1.54483 -0.73559 
-0.21157 1.54483 0.8703 -0.21047 1.24135 -0.79037 -0.21047 1.24135 0.92508 
-0.20357 0.7136 0.7382 -0.19826 0.98985 -0.74489 -0.19826 0.98985 0.8796 
-0.19826 1.49284 -0.74489 -0.19826 1.49284 0.8796 -0.19749 0.84052 -0.68199 
-0.19749 0.84052 0.8167 -0.19749 1.64217 -0.68199 -0.19749 1.64217 0.8167 
-0.18652 1.04259 -0.75179 -0.18652 1.04259 0.88649 -0.18652 1.4401 -0.75179 
-0.18652 1.4401 0.88649 -0.18494 0.75701 0.75598 -0.18494 1.72569 -0.62127 
-0.18494 1.72569 0.75598 -0.18138 0.89083 -0.69559 -0.18138 0.89083 0.83029 
-0.18138 1.59186 -0.69559 -0.18138 1.59186 0.83029 -0.18008 1.09184 -0.75798 
-0.18008 1.09184 0.89269 -0.18008 1.39085 -0.75798 -0.18008 1.39085 0.89269 
-0.17501 1.14147 -0.76211 -0.17501 1.14147 0.89681 -0.17501 1.34123 -0.76211 
-0.17501 1.34123 0.89681 -0.17132 1.19135 -0.76415 -0.17132 1.19135 0.89886 
-0.17132 1.29135 -0.76415 -0.17132 1.29135 0.89886 -0.16901 1.24135 -0.76412 
-0.16901 1.24135 0.89882 -0.16867 0.80069 -0.63748 -0.16867 0.80069 0.77219 
-0.16867 1.682 -0.63748 -0.16867 1.682 0.77219 -0.16662 0.94244 -0.70682 
-0.16662 0.94244 0.84152 -0.16662 1.54025 -0.70682 -0.16662 1.54025 0.84152 
-0.15955 0.72025 0.70704 -0.15376 0.84545 -0.65198 -0.15376 0.84545 0.78669 
-0.15376 1.63724 -0.65198 -0.15376 1.63724 0.78669 -0.15356 0.99465 -0.71564 
-0.15356 0.99465 0.85035 -0.15356 1.48804 -0.71564 -0.15356 1.48804 0.85035 
-0.14538 1.04276 -0.72328 -0.14538 1.04276 0.85798 -0.14538 1.43993 -0.72328 
-0.14538 1.43993 0.85798 -0.14212 0.76279 0.72441 -0.14212 1.7199 0.72441 
-0.13894 1.09209 -0.72936 -0.13894 1.09209 0.86407 -0.13894 1.3906 -0.72936 
-0.13894 1.3906 0.86407 -0.13764 0.89615 -0.665 -0.13764 0.89615 0.79971 
-0.13764 1.58655 -0.665 -0.13764 1.58655 0.79971 -0.13376 1.14204 -0.73332 
-0.13376 1.14204 0.86802 -0.13376 1.34066 -0.73332 -0.13376 1.34066 0.86802 
-0.13008 1.19199 -0.73523 -0.13008 1.19199 0.86994 -0.13008 1.29071 -0.73523 
-0.13008 1.29071 0.86994 -0.12888 1.24135 -0.73585 -0.12888 1.24135 0.87056 
-0.12604 0.80674 -0.60561 -0.12604 0.80674 0.74031 -0.12604 1.67595 -0.60561 
-0.12604 1.67595 0.74031 -0.12327 0.94788 -0.67582 -0.12327 0.94788 0.81053 
-0.12327 1.53482 -0.67582 -0.12327 1.53482 0.81053 -0.11374 0.99536 -0.68522 
-0.11374 0.99536 0.81993 -0.11374 1.48734 -0.68522 -0.11374 1.48734 0.81993 
-0.11166 0.85151 -0.61993 -0.11166 0.85151 0.75464 -0.11166 1.63119 -0.61993 
-0.11166 1.63119 0.75464 -0.10569 1.04343 -0.69278 -0.10569 1.04343 0.82749 
-0.10569 1.43926 -0.69278 -0.10569 1.43926 0.82749 -0.10096 0.76995 0.69097 
-0.09905 1.09296 -0.69861 -0.09905 1.09296 0.83332 -0.09905 1.38974 -0.69861 
-0.09905 1.38974 0.83332 -0.09581 0.90248 -0.63252 -0.09581 0.90248 0.76722 
-0.09581 1.58022 -0.63252 -0.09581 1.58022 0.76722 -0.094 1.14286 -0.7025 
-0.094 1.14286 0.83721 -0.094 1.33983 -0.7025 -0.094 1.33983 0.83721 
-0.09132 1.19204 -0.70502 -0.09132 1.19204 0.83973 -0.09132 1.29065 -0.70502 
-0.09132 1.29065 0.83973 -0.09018 1.24135 -0.70566 -0.09018 1.24135 0.84036 
-0.08536 0.81379 0.70657 -0.08536 1.6689 -0.57186 -0.08536 1.6689 0.70657 
-0.08479 0.9491 -0.64346 -0.08479 0.9491 0.77817 -0.08479 1.53359 -0.64346 
-0.08479 1.53359 0.77817 -0.07527 0.99667 -0.65274 -0.07527 0.99667 0.78745 
-0.07527 1.48602 -0.65274 -0.07527 1.48602 0.78745 -0.0713 0.85866 -0.58593 
-0.0713 0.85866 0.72064 -0.0713 1.62403 -0.58593 -0.0713 1.62403 0.72064 
-0.06755 1.0446 -0.66039 -0.06755 1.0446 0.79509 -0.06755 1.4381 -0.66039 
-0.06755 1.4381 0.79509 -0.06752 0.76279 0.64981 -0.06094 1.09421 -0.66609 
-0.06094 1.09421 0.8008 -0.06094 1.38849 -0.66609 -0.06094 1.38849 0.8008 
-0.0588 0.90446 -0.59842 -0.0588 0.90446 0.73313 -0.0588 1.57824 -0.59842 
-0.0588 1.57824 0.73313 -0.05663 1.14298 -0.67032 -0.05663 1.14298 0.80503 
-0.05663 1.33972 -0.67032 -0.05663 1.33972 0.80503 -0.05392 1.19222 -0.67278 
-0.05392 1.19222 0.80749 -0.05392 1.29047 -0.67278 -0.05392 1.29047 0.80749 
-0.05302 1.24135 -0.6736 -0.05302 1.24135 0.80831 -0.05162 0.80674 0.66589 
-0.05162 1.67595 0.66589 -0.04792 0.95106 -0.60931 -0.04792 0.95106 0.74401 
-0.04792 1.53163 -0.60931 -0.04792 1.53163 0.74401 -0.03866 0.99837 -0.61856 
-0.03866 0.99837 0.75327 -0.03866 1.48433 -0.61856 -0.03866 1.48433 0.75327 
-0.0373 0.85151 -0.54556 -0.0373 0.85151 0.68027 -0.0373 1.63119 -0.54556 
-0.0373 1.63119 0.68027 -0.03106 1.04626 -0.62617 -0.03106 1.04626 0.76087 
-0.03106 1.43644 -0.62617 -0.03106 1.43644 0.76087 -0.02512 1.09462 -0.6321 
-0.02512 1.09462 0.76681 -0.02512 1.38808 -0.6321 -0.02512 1.38808 0.76681 
-0.02471 0.90248 -0.56141 -0.02471 0.90248 0.69612 -0.02471 1.58022 -0.56141 
-0.02471 1.58022 0.69612 -0.02088 1.14333 -0.63635 -0.02088 1.14333 0.77106 
-0.02088 1.33936 -0.63635 -0.02088 1.33936 0.77106 -0.01974 0.80069 0.62326 
-0.01832 1.19228 -0.6389 -0.01832 1.19228 0.77361 -0.01832 1.29041 -0.6389 
-0.01832 1.29041 0.77361 -0.01747 1.24135 -0.63975 -0.01747 1.24135 0.77446 
-0.01376 0.9491 -0.57244 -0.01376 0.9491 0.70714 -0.01376 1.53359 -0.57244 
-0.01376 1.53359 0.70714 -0.00524 0.84545 0.63817 -0.00524 1.63724 -0.50346 
-0.00524 1.63724 0.63817 -0.00448 0.99667 -0.58195 -0.00448 0.99667 0.71666 
-0.00448 1.48602 -0.58195 -0.00448 1.48602 0.71666 -2.16951 4e-05 -0.70723 
-2.16951 4e-05 0.70698 -2.16866 -0.04902 -0.70638 -2.16866 -0.04902 0.70613 
-2.16866 0.04911 -0.70638 -2.16866 0.04911 0.70613 -2.16724 -0.44061 0.55578 
-2.16724 0.4407 -0.55603 -2.1661 -0.09797 -0.70383 -2.1661 -0.09797 0.70358 
-2.1661 0.09806 -0.70383 -2.1661 0.09806 0.70358 -2.16227 -0.33883 -0.62889 
-2.16227 -0.33883 0.62864 -2.16227 0.33892 -0.62889 -2.16227 0.33892 0.62864 
-2.16186 -0.14669 -0.69958 -2.16186 -0.14669 0.69933 -2.16186 0.14677 -0.69958 
-2.16186 0.14677 0.69933 -2.15592 -0.19505 -0.69364 -2.15592 -0.19505 0.6934 
-2.15592 0.19513 -0.69364 -2.15592 0.19513 0.6934 -2.15103 -0.4843 0.53952 
-2.15103 0.48439 -0.53976 -2.14968 -0.3898 0.61279 -2.14968 0.38989 -0.61304 
-2.14832 -0.24294 -0.68604 -2.14832 -0.24294 0.68579 -2.14832 0.24302 -0.68604 
-2.14832 0.24302 0.68579 -2.13906 -0.29024 -0.67678 -2.13906 -0.29024 0.67654 
-2.13906 0.29033 -0.67678 -2.13906 0.29033 0.67654 -2.13536 -0.43456 0.59841 
-2.13536 0.43465 -0.59866 -2.13396 4e-05 -0.74108 -2.13396 4e-05 0.74083 
-2.13306 -0.04908 -0.74026 -2.13306 -0.04908 0.74001 -2.13306 0.04917 -0.74026 
-2.13306 0.04917 0.74001 -2.13035 -0.09833 -0.7378 -2.13035 -0.09833 0.73755 
-2.13035 0.09842 -0.7378 -2.13035 0.09842 0.73755 -2.12818 -0.33685 -0.6659 
-2.12818 -0.33685 0.66565 -2.12818 0.33693 -0.6659 -2.12818 0.33693 0.66565 
-2.12604 -0.1471 -0.73357 -2.12604 -0.1471 0.73332 -2.12604 0.14718 -0.73357 
-2.12604 0.14718 0.73332 -2.11946 -0.47851 0.58234 -2.11946 0.4786 -0.58258 
-2.11943 -0.19671 -0.72786 -2.11943 -0.19671 0.72762 -2.11943 0.19679 -0.72786 
-2.11943 0.19679 0.72762 -2.11568 -0.38264 -0.65341 -2.11568 -0.38264 0.65316 
-2.11568 0.38273 -0.65341 -2.11568 0.38273 0.65316 -2.11171 -0.24463 -0.72022 
-2.11171 -0.24463 0.71997 -2.11171 0.24472 -0.72022 -2.11171 0.24472 0.71997 
-2.10219 -0.2922 -0.71094 -2.10219 -0.2922 0.71069 -2.10219 0.29229 -0.71094 
-2.10219 0.29229 0.71069 -2.10162 -0.42751 0.63909 -2.10162 0.4276 -0.63934 
-2.0968 4e-05 -0.77313 -2.0968 4e-05 0.77289 -2.09566 -0.04926 -0.7725 
-2.09566 -0.04926 0.77225 -2.09566 0.04935 -0.7725 -2.09566 0.04935 0.77225 
-2.09298 -0.09844 -0.76998 -2.09298 -0.09844 0.76973 -2.09298 0.09853 -0.76998 
-2.09298 0.09853 0.76973 -2.09117 -0.33883 -0.69999 -2.09117 -0.33883 0.69975 
-2.09117 0.33892 -0.69999 -2.09117 0.33892 0.69975 -2.08793 -0.14834 -0.76609 
-2.08793 -0.14834 0.76584 -2.08793 0.14843 -0.76609 -2.08793 0.14843 0.76584 
-2.08602 -0.47135 0.62349 -2.08602 0.47144 -0.62374 -2.08129 -0.19787 -0.76026 
-2.08129 -0.19787 0.76001 -2.08129 0.19796 -0.76026 -2.08129 0.19796 0.76001 
-2.07532 -0.3898 -0.68741 -2.07532 -0.3898 0.68716 -2.07532 0.38989 -0.68741 
-2.07532 0.38989 0.68716 -2.07324 -0.24595 -0.7527 -2.07324 -0.24595 0.75245 
-2.07324 0.24604 -0.7527 -2.07324 0.24604 0.75245 -2.06891 -0.51406 0.60638 
-2.06891 0.51415 -0.60663 -2.06371 -0.29343 -0.7433 -2.06371 -0.29343 0.74305 
-2.06371 0.29351 -0.7433 -2.06371 0.29351 0.74305 -2.06094 -0.43456 0.67284 
-2.06094 0.43465 -0.67308 -2.0581 4e-05 -0.80333 -2.0581 4e-05 0.80308 
-2.0569 -0.04932 -0.80271 -2.0569 -0.04932 0.80246 -2.0569 0.04941 -0.80271 
-2.0569 0.04941 0.80246 -2.05322 -0.09926 -0.80079 -2.05322 -0.09926 0.80055 
-2.05322 0.09935 -0.80079 -2.05322 0.09935 0.80055 -2.04934 -0.34516 -0.73248 
-2.04934 -0.34516 0.73223 -2.04934 0.34524 -0.73248 -2.04934 0.34524 0.73223 
-2.04804 -0.14921 -0.79684 -2.04804 -0.14921 0.79659 -2.04804 0.1493 -0.79684 
-2.04804 0.1493 0.79659 -2.04486 -0.47851 0.65693 -2.04486 0.4786 -0.65718 
-2.0416 -0.19854 -0.79075 -2.0416 -0.19854 0.79051 -2.0416 0.19863 -0.79075 
-2.0416 0.19863 0.79051 -2.03342 -0.24665 -0.78312 -2.03342 -0.24665 0.78287 
-2.03342 0.24674 -0.78312 -2.03342 0.24674 0.78287 -2.03322 -0.39585 -0.71946 
-2.03322 -0.39585 0.71921 -2.03322 0.39594 -0.71946 -2.03322 0.39594 0.71921 
-2.02743 -0.52106 0.63956 -2.02743 0.52114 -0.63981 -2.02036 -0.29886 -0.77429 
-2.02036 -0.29886 0.77405 -2.02036 0.29895 -0.77429 -2.02036 0.29895 0.77405 
-2.01831 -0.44061 0.70471 -2.01831 0.4407 -0.70496 -2.01797 4e-05 -0.83159 
-2.01797 4e-05 0.83135 -2.01566 -0.04996 -0.83163 -2.01566 -0.04996 0.83138 
-2.01566 0.05005 -0.83163 -2.01566 0.05005 0.83138 -2.01197 -0.09983 -0.82958 
-2.01197 -0.09983 0.82934 -2.01197 0.09992 -0.82958 -2.01197 0.09992 0.82934 
-2.0077 -0.56348 0.62044 -2.0077 0.56357 -0.62069 -2.0069 -0.14946 -0.82546 
-2.0069 -0.14946 0.82521 -2.0069 0.14955 -0.82546 -2.0069 0.14955 0.82521 
-2.0056 -0.35047 -0.76306 -2.0056 -0.35047 0.76282 -2.0056 0.35056 -0.76306 
-2.0056 0.35056 0.76282 -2.00204 -0.4843 0.6885 -2.00204 0.48439 -0.68875 
-2.00046 -0.19871 -0.81926 -2.00046 -0.19871 0.81902 -2.00046 0.1988 -0.81926 
-2.00046 0.1988 0.81902 -1.98949 -0.40078 -0.74947 -1.98949 -0.40078 0.74922 
-1.98949 0.40087 -0.74947 -1.98949 0.40087 0.74922 -1.98872 -0.25145 -0.81237 
-1.98872 -0.25145 0.81212 -1.98872 0.25154 -0.81237 -1.98872 0.25154 0.81212 
-1.98341 -0.52771 0.67072 -1.98341 0.52779 -0.67097 -1.97651 4e-05 -0.85785 
-1.97651 4e-05 0.8576 -1.97541 -0.30344 -0.80307 -1.97541 -0.30344 0.80282 
-1.97541 0.30353 -0.80307 -1.97541 0.30353 0.80282 -1.97428 -0.44541 -0.73466 
-1.97428 -0.44541 0.73441 -1.97428 0.4455 -0.73466 -1.97428 0.4455 0.73441 
-1.97409 -0.05001 -0.85784 -1.97409 -0.05001 0.85759 -1.97409 0.0501 -0.85784 
-1.97409 0.0501 0.85759 -1.97017 -0.10018 -0.85577 -1.97017 -0.10018 0.85552 
-1.97017 0.10026 -0.85577 -1.97017 0.10026 0.85552 -1.96497 -0.14985 -0.85157 
-1.96497 -0.14985 0.85132 -1.96497 0.14993 -0.85157 -1.96497 0.14993 0.85132 
-1.96345 -0.56977 0.65123 -1.96345 0.56986 -0.65148 -1.96058 -0.35453 -0.79138 
-1.96058 -0.35453 0.79114 -1.96058 0.35462 -0.79138 -1.96058 0.35462 0.79114 
-1.95661 -0.48959 0.71822 -1.95661 0.48968 -0.71847 -1.95385 -0.20214 -0.84724 
-1.95385 -0.20214 0.84699 -1.95385 0.20223 -0.84724 -1.95385 0.20223 0.84699 
-1.94428 -0.40457 -0.77735 -1.94428 -0.40457 0.7771 -1.94428 0.40466 -0.77735 
-1.94428 0.40466 0.7771 -1.94253 -0.60949 0.6307 -1.94253 0.60958 -0.63095 
-1.94176 -0.25483 -0.83992 -1.94176 -0.25483 0.83967 -1.94176 0.25491 -0.83992 
-1.94176 0.25491 0.83967 -1.93763 -0.53277 0.70006 -1.93763 0.53286 -0.70031 
-1.9338 4e-05 -0.88205 -1.9338 4e-05 0.8818 -1.93106 -0.05018 -0.88208 
-1.93106 -0.05018 0.88183 -1.93106 0.05027 -0.88208 -1.93106 0.05027 0.88183 
-1.92794 -0.30702 -0.83018 -1.92794 -0.30702 0.82993 -1.92794 0.3071 -0.83018 
-1.92794 0.3071 0.82993 -1.92758 -0.44956 -0.76266 -1.92758 -0.44956 0.76241 
-1.92758 0.44965 -0.76266 -1.92758 0.44965 0.76241 -1.92713 -0.10027 -0.87988 
-1.92713 -0.10027 0.87963 -1.92713 0.10036 -0.87988 -1.92713 0.10036 0.87963 
-1.91772 -0.57438 0.68011 -1.91772 0.57447 -0.68036 -1.91711 -0.15284 -0.87755 
-1.91711 -0.15284 0.8773 -1.91711 0.15293 -0.87755 -1.91711 0.15293 0.8773 
-1.91276 -0.35798 -0.81804 -1.91276 -0.35798 0.8178 -1.91276 0.35807 -0.81804 
-1.91276 0.35807 0.8178 -1.90972 -0.49342 0.7458 -1.90972 0.49351 -0.74605 
-1.90578 -0.20497 -0.8727 -1.90578 -0.20497 0.87245 -1.90578 0.20506 -0.8727 
-1.90578 0.20506 0.87245 -1.89769 -0.40722 -0.80303 -1.89769 -0.40722 0.80278 
-1.89769 0.4073 -0.80303 -1.89769 0.4073 0.80278 -1.89648 -0.61383 0.65922 
-1.89648 0.61392 -0.65947 -1.89307 -0.25771 -0.86504 -1.89307 -0.25771 0.8648 
-1.89307 0.2578 -0.86504 -1.89307 0.2578 0.8648 -1.89072 -0.53604 0.72731 
-1.89072 0.53613 -0.72755 -1.88996 4e-05 -0.90411 -1.88996 4e-05 0.90387 
-1.8871 -0.05023 -0.90406 -1.8871 -0.05023 0.90381 -1.8871 0.05032 -0.90406 
-1.8871 0.05032 0.90381 -1.8807 -0.45204 -0.78794 -1.8807 -0.45204 0.78769 
-1.8807 0.45213 -0.78794 -1.8807 0.45213 0.78769 -1.87907 -0.30967 -0.8548 
-1.87907 -0.30967 0.85455 -1.87907 0.30976 -0.8548 -1.87907 0.30976 0.85455 
-1.87796 -0.10278 -0.90386 -1.87796 -0.10278 0.90361 -1.87796 0.10287 -0.90386 
-1.87796 0.10287 0.90361 -1.87065 -0.57731 0.70698 -1.87065 0.57739 -0.70723 
-1.86762 -0.15534 -0.90104 -1.86762 -0.15534 0.9008 -1.86762 0.15543 -0.90104 
-1.86762 0.15543 0.9008 -1.86505 -0.3597 -0.84182 -1.86505 -0.3597 0.84157 
-1.86505 0.35979 -0.84182 -1.86505 0.35979 0.84157 -1.86237 -0.49593 -0.77087 
-1.86237 -0.49593 0.77062 -1.86237 0.49601 -0.77087 -1.86237 0.49601 0.77062 
-1.8564 -0.2072 -0.89557 -1.8564 -0.2072 0.89532 -1.8564 0.20728 -0.89557 
-1.8564 0.20728 0.89532 -1.84987 -0.4087 -0.82644 -1.84987 -0.4087 0.82619 
-1.84987 0.40879 -0.82644 -1.84987 0.40879 0.82619 -1.84509 4e-05 -0.924 
-1.84509 4e-05 0.92376 -1.84338 -0.25986 -0.88743 -1.84338 -0.25986 0.88718 
-1.84338 0.25995 -0.88743 -1.84338 0.25995 0.88718 -1.84308 -0.53831 0.75172 
-1.84308 0.5384 -0.75196 -1.83684 -0.05254 -0.92588 -1.83684 -0.05254 0.92563 
-1.83684 0.05263 -0.92588 -1.83684 0.05263 0.92563 -1.83624 -0.6358 0.67511 
-1.83624 0.63589 -0.67536 -1.83234 -0.45343 -0.81099 -1.83234 -0.45343 0.81074 
-1.83234 0.45352 -0.81099 -1.83234 0.45352 0.81074 -1.8302 -0.31041 -0.87668 
-1.8302 -0.31041 0.87643 -1.8302 0.3105 -0.87668 -1.8302 0.3105 0.87643 
-1.82754 -0.10497 -0.92514 -1.82754 -0.10497 0.92489 -1.82754 0.10506 -0.92514 
-1.82754 0.10506 0.92489 -1.8172 -0.15711 -0.92177 -1.8172 -0.15711 0.92152 
-1.8172 0.1572 -0.92177 -1.8172 0.1572 0.92152 -1.81593 -0.36036 -0.86333 
-1.81593 -0.36036 0.86309 -1.81593 0.36045 -0.86333 -1.81593 0.36045 0.86309 
-1.81387 -0.49701 -0.79348 -1.81387 -0.49701 0.79323 -1.81387 0.4971 -0.79348 
-1.81387 0.4971 0.79323 -1.80835 -0.59702 0.72365 -1.80835 0.5971 -0.72389 
-1.80585 -0.2088 -0.91578 -1.80585 -0.2088 0.91553 -1.80585 0.20889 -0.91578 
-1.80585 0.20889 0.91553 -1.80096 -0.40903 -0.84749 -1.80096 -0.40903 0.84725 
-1.80096 0.40912 -0.84749 -1.80096 0.40912 0.84725 -1.79972 -0.69072 0.63945 
-1.79972 0.69081 -0.6397 -1.79929 4e-05 -0.94167 -1.79929 4e-05 0.94142 
-1.79353 -0.2599 -0.9072 -1.79353 -0.2599 0.90695 -1.79353 0.25999 -0.9072 
-1.79353 0.25999 0.90695 -1.79084 -0.05258 -0.94318 -1.79084 -0.05258 0.94294 
-1.79084 0.05267 -0.94318 -1.79084 0.05267 0.94294 -1.78316 -0.45358 -0.83159 
-1.78316 -0.45358 0.83135 -1.78316 0.45367 -0.83159 -1.78316 0.45367 0.83135 
-1.78118 -0.10527 -0.94208 -1.78118 -0.10527 0.94184 -1.78118 0.10536 -0.94208 
-1.78118 0.10536 0.94184 -1.78027 -0.31026 -0.89604 -1.78027 -0.31026 0.8958 
-1.78027 0.31035 -0.89604 -1.78027 0.31035 0.8958 -1.78003 -0.55702 -0.76745 
-1.78003 -0.55702 0.7672 -1.78003 0.55711 -0.76745 -1.78003 0.55711 0.7672 
-1.77281 -0.65388 0.68983 -1.77281 0.65397 -0.69007 -1.77063 -0.1574 -0.93832 
-1.77063 -0.1574 0.93807 -1.77063 0.15749 -0.93832 -1.77063 0.15749 0.93807 
-1.7661 -0.35974 -0.88235 -1.7661 -0.35974 0.8821 -1.7661 0.35983 -0.88235 
-1.7661 0.35983 0.8821 -1.75834 -0.21022 -0.9319 -1.75834 -0.21022 0.93165 
-1.75834 0.21031 -0.9319 -1.75834 0.21031 0.93165 -1.75269 4e-05 -0.95706 
-1.75269 4e-05 0.95682 -1.75108 -0.4082 -0.86615 -1.75108 -0.4082 0.8659 
-1.75108 0.40829 -0.86615 -1.75108 0.40829 0.8659 -1.74985 -0.51447 -0.808 
-1.74985 -0.51447 0.80775 -1.74985 0.51455 -0.808 -1.74985 0.51455 0.80775 
-1.74579 -0.26125 -0.92285 -1.74579 -0.26125 0.9226 -1.74579 0.26133 -0.92285 
-1.74579 0.26133 0.9226 -1.74447 -0.61401 0.73702 -1.74447 0.6141 -0.73726 
-1.74377 -0.05271 -0.95827 -1.74377 -0.05271 0.95802 -1.74377 0.05279 -0.95827 
-1.74377 0.05279 0.95802 -1.73503 -0.70732 0.65204 -1.73503 0.70741 -0.65229 
-1.73405 -0.1053 -0.95674 -1.73405 -0.1053 0.95649 -1.73405 0.10539 -0.95674 
-1.73405 0.10539 0.95649 -1.73215 -0.31174 -0.91118 -1.73215 -0.31174 0.91094 
-1.73215 0.31182 -0.91118 -1.73215 0.31182 0.91094 -1.72246 -0.15844 -0.95262 
-1.72246 -0.15844 0.95238 -1.72246 0.15853 -0.95262 -1.72246 0.15853 0.95238 
-1.71847 -0.47014 -0.84473 -1.71847 -0.47014 0.84448 -1.71847 0.47022 -0.84473 
-1.71847 0.47022 0.84448 -1.71776 -0.36108 -0.897 -1.71776 -0.36108 0.89675 
-1.71776 0.36117 -0.897 -1.71776 0.36117 0.89675 -1.71503 -0.57303 -0.77972 
-1.71503 -0.57303 0.77947 -1.71503 0.57311 -0.77972 -1.71503 0.57311 0.77947 
-1.71009 -0.2111 -0.94568 -1.71009 -0.2111 0.94543 -1.71009 0.21119 -0.94568 
-1.71009 0.21119 0.94543 -1.70747 -0.66923 0.70131 -1.70747 0.66932 -0.70156 
-1.70538 4e-05 -0.97016 -1.70538 4e-05 0.96991 -1.69705 -0.26214 -0.93618 
-1.69705 -0.26214 0.93593 -1.69705 0.26222 -0.93618 -1.69705 0.26222 0.93593 
-1.69629 -0.05275 -0.97095 -1.69629 -0.05275 0.97071 -1.69629 0.05283 -0.97095 
-1.69629 0.05283 0.97071 -1.68515 -0.10591 -0.96923 -1.68515 -0.10591 0.96898 
-1.68515 0.106 -0.96923 -1.68515 0.106 0.96898 -1.68449 -0.52955 -0.81879 
-1.68449 -0.52955 0.81854 -1.68449 0.52964 -0.81879 -1.68449 0.52964 0.81854 
-1.68335 -0.31242 -0.924 -1.68335 -0.31242 0.92376 -1.68335 0.3125 -0.924 
-1.68335 0.3125 0.92376 -1.68027 -0.41611 -0.88293 -1.68027 -0.41611 0.88268 
-1.68027 0.4162 -0.88293 -1.68027 0.4162 0.88268 -1.67931 -0.62821 0.74703 
-1.67931 0.6283 -0.74728 -1.67335 -0.15903 -0.96459 -1.67335 -0.15903 0.96434 
-1.67335 0.15911 -0.96459 -1.67335 0.15911 0.96434 -1.66907 -0.72064 0.66162 
-1.66907 0.72073 -0.66186 -1.66121 -0.21146 -0.95707 -1.66121 -0.21146 0.95682 
-1.66121 0.21155 -0.95707 -1.66121 0.21155 0.95682 -1.65749 4e-05 -0.98091 
-1.65749 4e-05 0.98066 -1.64933 -0.58612 -0.78846 -1.64933 -0.58612 0.78821 
-1.64933 0.58621 -0.78846 -1.64933 0.58621 0.78821 -1.64799 -0.26241 -0.94705 
-1.64799 -0.26241 0.94681 -1.64799 0.2625 -0.94705 -1.64799 0.2625 0.94681 
-1.64693 -0.47706 -0.85938 -1.64693 -0.47706 0.85913 -1.64693 0.47715 -0.85938 
-1.64693 0.47715 0.85913 -1.64686 -0.05318 -0.98152 -1.64686 -0.05318 0.98127 
-1.64686 0.05327 -0.98152 -1.64686 0.05327 0.98127 -1.64625 -0.36795 -0.91159 
-1.64625 -0.36795 0.91135 -1.64625 0.36804 -0.91159 -1.64625 0.36804 0.91135 
-1.64152 -0.68165 0.70925 -1.64152 0.68174 -0.7095 -1.63568 -0.10624 -0.97924 
-1.63568 -0.10624 0.979 -1.63568 0.10633 -0.97924 -1.63568 0.10633 0.979 
-1.63146 -0.76714 0.61863 -1.63146 0.76722 -0.61888 -1.624 -0.159 -0.97408 
-1.624 -0.159 0.97383 -1.624 0.15908 -0.97408 -1.624 0.15908 0.97383 
-1.61316 -0.63956 -0.7539 -1.61316 -0.63956 0.75365 -1.61316 0.63965 -0.7539 
-1.61316 0.63965 0.75365 -1.61198 -0.53579 -0.83109 -1.61198 -0.53579 0.83084 
-1.61198 0.53588 -0.83109 -1.61198 0.53588 0.83084 -1.61183 -0.21128 -0.96605 
-1.61183 -0.21128 0.9658 -1.61183 0.21137 -0.96605 -1.61183 0.21137 0.9658 
-1.61098 -0.31794 -0.93651 -1.61098 -0.31794 0.93626 -1.61098 0.31803 -0.93651 
-1.61098 0.31803 0.93626 -1.60913 4e-05 -0.9893 -1.60913 4e-05 0.98905 
-1.6083 -0.42179 -0.89498 -1.6083 -0.42179 0.89473 -1.6083 0.42188 -0.89498 
-1.6083 0.42188 0.89473 -1.60414 -0.72985 0.66858 -1.60414 0.72994 -0.66883 
-1.59834 -0.05321 -0.98941 -1.59834 -0.05321 0.98916 -1.59834 0.0533 -0.98941 
-1.59834 0.0533 0.98916 -1.58687 -0.10652 -0.98661 -1.58687 -0.10652 0.98636 
-1.58687 0.10661 -0.98661 -1.58687 0.10661 0.98636 -1.57623 -0.59103 -0.79867 
-1.57623 -0.59103 0.79842 -1.57623 0.59112 -0.79867 -1.57623 0.59112 0.79842 
-1.57618 -0.68957 0.71506 -1.57618 0.68965 -0.71531 -1.57507 -0.26712 -0.95717 
-1.57507 -0.26712 0.95692 -1.57507 0.26721 -0.95717 -1.57507 0.26721 0.95692 
-1.57504 -0.15925 -0.98091 -1.57504 -0.15925 0.98066 -1.57504 0.15933 -0.98091 
-1.57504 0.15933 0.98066 -1.57378 -0.48177 -0.86929 -1.57378 -0.48177 0.86904 
-1.57378 0.48186 -0.86929 -1.57378 0.48186 0.86904 -1.57329 -0.37258 -0.92146 
-1.57329 -0.37258 0.92121 -1.57329 0.37267 -0.92146 -1.57329 0.37267 0.92121 
-1.566 -0.77446 0.6239 -1.566 0.77455 -0.62415 -1.56042 4e-05 -0.99531 
-1.56042 4e-05 0.99506 -1.54922 -0.05332 -0.99492 -1.54922 -0.05332 0.99467 
-1.54922 0.05341 -0.99492 -1.54922 0.05341 0.99467 -1.53865 -0.53912 -0.83887 
-1.53865 -0.53912 0.83862 -1.53865 0.53921 -0.83887 -1.53865 0.53921 0.83862 
-1.5386 -0.73588 0.67264 -1.5386 0.73597 -0.67289 -1.538 -0.6451 -0.76044 
-1.538 -0.6451 0.76019 -1.538 0.64519 -0.76044 -1.538 0.64519 0.76019 
-1.5378 -0.32174 -0.94393 -1.5378 -0.32174 0.94368 -1.5378 0.32183 -0.94393 
-1.5378 0.32183 0.94368 -1.53776 -0.10653 -0.99157 -1.53776 -0.10653 0.99132 
-1.53776 0.10662 -0.99157 -1.53776 0.10662 0.99132 -1.53733 -0.21308 -0.97427 
-1.53733 -0.21308 0.97402 -1.53733 0.21317 -0.97427 -1.53733 0.21317 0.97402 
-1.53555 -0.42522 -0.90224 -1.53555 -0.42522 0.90199 -1.53555 0.4253 -0.90224 
-1.53555 0.4253 0.90199 -1.52781 -0.8147 0.57599 -1.52781 0.81479 -0.57624 
-1.51147 4e-05 -0.99892 -1.51147 4e-05 0.99867 -1.50064 -0.59477 -0.80308 
-1.50064 -0.59477 0.80283 -1.50064 0.59486 -0.80308 -1.50064 0.59486 0.80283 
-1.50064 -0.48412 -0.87426 -1.50064 -0.48412 0.87402 -1.50064 0.48421 -0.87426 
-1.50064 0.48421 0.87402 -1.5006 -0.69331 -0.71971 -1.5006 -0.69331 0.71946 
-1.5006 0.69339 -0.71971 -1.5006 0.69339 0.71946 -1.5006 -0.77825 0.62661 
-1.5006 0.77834 -0.62686 -1.50019 -0.26833 -0.9627 -1.50019 -0.26833 0.96245 
-1.50019 0.26842 -0.9627 -1.50019 0.26842 0.96245 -1.50019 -0.3749 -0.9264 
-1.50019 -0.3749 0.92615 -1.50019 0.37499 -0.9264 -1.50019 0.37499 0.92615 
-1.50016 -0.16045 -0.98644 -1.50016 -0.16045 0.98619 -1.50016 0.16054 -0.98644 
-1.50016 0.16054 0.98619 -1.50016 -0.05336 -0.99798 -1.50016 -0.05336 0.99773 
-1.50016 0.05345 -0.99798 -1.50016 0.05345 0.99773 -1.49726 -0.83853 0.54355 
-1.49726 0.83862 -0.54379 -1.4624 -0.86032 0.50956 -1.4624 -0.81645 0.57723 
-1.4624 -0.73803 -0.67485 -1.4624 -0.73803 0.6746 -1.4624 -0.64695 -0.76262 
-1.4624 -0.64695 0.76237 -1.4624 -0.54069 -0.84132 -1.4624 -0.54069 0.84107 
-1.4624 -0.42636 -0.90466 -1.4624 -0.42636 0.90441 -1.4624 -0.32266 -0.94662 
-1.4624 -0.32266 0.94638 -1.4624 -0.21368 -0.97702 -1.4624 -0.21368 0.97677 
-1.4624 -0.10683 -0.9944 -1.4624 -0.10683 0.99415 -1.4624 4e-05 -1.00012 
-1.4624 4e-05 0.99988 -1.4624 0.10692 -0.9944 -1.4624 0.10692 0.99415 
-1.4624 0.21377 -0.97702 -1.4624 0.21377 0.97677 -1.4624 0.32275 -0.94662 
-1.4624 0.32275 0.94638 -1.4624 0.42645 -0.90466 -1.4624 0.42645 0.90441 
-1.4624 0.54078 -0.84132 -1.4624 0.54078 0.84107 -1.4624 0.64704 -0.76262 
-1.4624 0.64704 0.76237 -1.4624 0.73811 -0.67485 -1.4624 0.73811 0.6746 
-1.4624 0.81654 -0.57747 -1.4624 0.8604 -0.50981 -1.42755 -0.83853 0.54355 
-1.42755 0.83862 -0.54379 -1.42464 -0.05336 -0.99798 -1.42464 -0.05336 0.99773 
-1.42464 0.05345 -0.99798 -1.42464 0.05345 0.99773 -1.42464 -0.16045 -0.98644 
-1.42464 -0.16045 0.98619 -1.42464 0.16054 -0.98644 -1.42464 0.16054 0.98619 
-1.42462 -0.3749 -0.9264 -1.42462 -0.3749 0.92615 -1.42462 0.37499 -0.9264 
-1.42462 0.37499 0.92615 -1.42462 -0.26833 -0.9627 -1.42462 -0.26833 0.96245 
-1.42462 0.26842 -0.9627 -1.42462 0.26842 0.96245 -1.4242 -0.77825 0.62661 
-1.4242 0.77834 -0.62686 -1.4242 -0.69331 -0.71971 -1.4242 -0.69331 0.71946 
-1.4242 0.69339 -0.71971 -1.4242 0.69339 0.71946 -1.42417 -0.48412 -0.87426 
-1.42417 -0.48412 0.87402 -1.42417 0.48421 -0.87426 -1.42417 0.48421 0.87402 
-1.42417 -0.59477 -0.80308 -1.42417 -0.59477 0.80283 -1.42417 0.59486 -0.80308 
-1.42417 0.59486 0.80283 -1.41334 4e-05 -0.99892 -1.41334 4e-05 0.99867 
-1.397 -0.8147 0.57599 -1.397 0.81479 -0.57624 -1.38926 -0.42522 -0.90224 
-1.38926 -0.42522 0.90199 -1.38926 0.4253 -0.90224 -1.38926 0.4253 0.90199 
-1.38748 -0.21308 -0.97427 -1.38748 -0.21308 0.97402 -1.38748 0.21317 -0.97427 
-1.38748 0.21317 0.97402 -1.38704 -0.10653 -0.99157 -1.38704 -0.10653 0.99132 
-1.38704 0.10662 -0.99157 -1.38704 0.10662 0.99132 -1.387 -0.32174 -0.94393 
-1.387 -0.32174 0.94368 -1.387 0.32183 -0.94393 -1.387 0.32183 0.94368 
-1.38681 -0.6451 -0.76044 -1.38681 -0.6451 0.76019 -1.38681 0.64519 -0.76044 
-1.38681 0.64519 0.76019 -1.38621 -0.73588 -0.67289 -1.38621 -0.73588 0.67264 
-1.38621 0.73597 -0.67289 -1.38621 0.73597 0.67264 -1.38615 -0.53912 -0.83887 
-1.38615 -0.53912 0.83862 -1.38615 0.53921 -0.83887 -1.38615 0.53921 0.83862 
-1.37559 -0.05332 -0.99492 -1.37559 -0.05332 0.99467 -1.37559 0.05341 -0.99492 
-1.37559 0.05341 0.99467 -1.36439 4e-05 -0.99531 -1.36439 4e-05 0.99506 
-1.3588 -0.77446 0.6239 -1.3588 0.77455 -0.62415 -1.35151 -0.37258 -0.92146 
-1.35151 -0.37258 0.92121 -1.35151 0.37267 -0.92146 -1.35151 0.37267 0.92121 
-1.35103 -0.48177 -0.86929 -1.35103 -0.48177 0.86904 -1.35103 0.48186 -0.86929 
-1.35103 0.48186 0.86904 -1.34977 -0.15925 -0.98091 -1.34977 -0.15925 0.98066 
-1.34977 0.15933 -0.98091 -1.34977 0.15933 0.98066 -1.34973 -0.26712 -0.95717 
-1.34973 -0.26712 0.95692 -1.34973 0.26721 -0.95717 -1.34973 0.26721 0.95692 
-1.34862 -0.68957 -0.71531 -1.34862 -0.68957 0.71506 -1.34862 0.68965 -0.71531 
-1.34862 0.68965 0.71506 -1.34857 -0.59103 -0.79867 -1.34857 -0.59103 0.79842 
-1.34857 0.59112 -0.79867 -1.34857 0.59112 0.79842 -1.33793 -0.10652 -0.98661 
-1.33793 -0.10652 0.98636 -1.33793 0.10661 -0.98661 -1.33793 0.10661 0.98636 
-1.32646 -0.05321 -0.98941 -1.32646 -0.05321 0.98916 -1.32646 0.0533 -0.98941 
-1.32646 0.0533 0.98916 -1.32067 -0.72985 0.66858 -1.32067 0.72994 -0.66883 
-1.3165 -0.42179 -0.89498 -1.3165 -0.42179 0.89473 -1.3165 0.42188 -0.89498 
-1.3165 0.42188 0.89473 -1.31567 4e-05 -0.9893 -1.31567 4e-05 0.98905 
-1.31383 -0.31794 -0.93651 -1.31383 -0.31794 0.93626 -1.31383 0.31803 -0.93651 
-1.31383 0.31803 0.93626 -1.31297 -0.21128 -0.96605 -1.31297 -0.21128 0.9658 
-1.31297 0.21137 -0.96605 -1.31297 0.21137 0.9658 -1.31282 -0.53579 -0.83109 
-1.31282 -0.53579 0.83084 -1.31282 0.53588 -0.83109 -1.31282 0.53588 0.83084 
-1.31165 -0.63956 -0.7539 -1.31165 -0.63956 0.75365 -1.31165 0.63965 -0.7539 
-1.31165 0.63965 0.75365 -1.30081 -0.159 -0.97408 -1.30081 -0.159 0.97383 
-1.30081 0.15908 -0.97408 -1.30081 0.15908 0.97383 -1.29335 -0.76714 0.61863 
-1.29335 0.76722 -0.61888 -1.28912 -0.10624 -0.97924 -1.28912 -0.10624 0.979 
-1.28912 0.10633 -0.97924 -1.28912 0.10633 0.979 -1.28329 -0.68165 -0.7095 
-1.28329 -0.68165 0.70925 -1.28329 0.68174 -0.7095 -1.28329 0.68174 0.70925 
-1.27856 -0.36795 -0.91159 -1.27856 -0.36795 0.91135 -1.27856 0.36804 -0.91159 
-1.27856 0.36804 0.91135 -1.27795 -0.05318 -0.98152 -1.27795 -0.05318 0.98127 
-1.27795 0.05327 -0.98152 -1.27795 0.05327 0.98127 -1.27787 -0.47706 -0.85938 
-1.27787 -0.47706 0.85913 -1.27787 0.47715 -0.85938 -1.27787 0.47715 0.85913 
-1.27682 -0.26241 -0.94705 -1.27682 -0.26241 0.94681 -1.27682 0.2625 -0.94705 
-1.27682 0.2625 0.94681 -1.27548 -0.58612 -0.78846 -1.27548 -0.58612 0.78821 
-1.27548 0.58621 -0.78846 -1.27548 0.58621 0.78821 -1.26731 4e-05 -0.98091 
-1.26731 4e-05 0.98066 -1.2636 -0.21146 -0.95707 -1.2636 -0.21146 0.95682 
-1.2636 0.21155 -0.95707 -1.2636 0.21155 0.95682 -1.25574 -0.72064 0.66162 
-1.25574 0.72073 -0.66186 -1.25145 -0.15903 -0.96459 -1.25145 -0.15903 0.96434 
-1.25145 0.15911 -0.96459 -1.25145 0.15911 0.96434 -1.2455 -0.62821 -0.74728 
-1.2455 -0.62821 0.74703 -1.2455 0.6283 -0.74728 -1.2455 0.6283 0.74703 
-1.24453 -0.41611 -0.88293 -1.24453 -0.41611 0.88268 -1.24453 0.4162 -0.88293 
-1.24453 0.4162 0.88268 -1.24146 -0.31242 -0.924 -1.24146 -0.31242 0.92376 
-1.24146 0.3125 -0.924 -1.24146 0.3125 0.92376 -1.24031 -0.52955 -0.81879 
-1.24031 -0.52955 0.81854 -1.24031 0.52964 -0.81879 -1.24031 0.52964 0.81854 
-1.23965 -0.10591 -0.96923 -1.23965 -0.10591 0.96898 -1.23965 0.106 -0.96923 
-1.23965 0.106 0.96898 -1.22852 -0.05275 -0.97095 -1.22852 -0.05275 0.97071 
-1.22852 0.05283 -0.97095 -1.22852 0.05283 0.97071 -1.22775 -0.26214 -0.93618 
-1.22775 -0.26214 0.93593 -1.22775 0.26222 -0.93618 -1.22775 0.26222 0.93593 
-1.21942 4e-05 -0.97016 -1.21942 4e-05 0.96991 -1.21734 -0.66923 0.70131 
-1.21734 0.66932 -0.70156 -1.21472 -0.2111 -0.94568 -1.21472 -0.2111 0.94543 
-1.21472 0.21119 -0.94568 -1.21472 0.21119 0.94543 -1.20978 -0.57303 -0.77972 
-1.20978 -0.57303 0.77947 -1.20978 0.57311 -0.77972 -1.20978 0.57311 0.77947 
-1.20705 -0.36108 -0.897 -1.20705 -0.36108 0.89675 -1.20705 0.36117 -0.897 
-1.20705 0.36117 0.89675 -1.20633 -0.47014 -0.84473 -1.20633 -0.47014 0.84448 
-1.20633 0.47022 -0.84473 -1.20633 0.47022 0.84448 -1.20235 -0.15844 -0.95262 
-1.20235 -0.15844 0.95238 -1.20235 0.15853 -0.95262 -1.20235 0.15853 0.95238 
-1.19266 -0.31174 -0.91118 -1.19266 -0.31174 0.91094 -1.19266 0.31182 -0.91118 
-1.19266 0.31182 0.91094 -1.19075 -0.1053 -0.95674 -1.19075 -0.1053 0.95649 
-1.19075 0.10539 -0.95674 -1.19075 0.10539 0.95649 -1.18978 -0.70732 0.65204 
-1.18978 0.70741 -0.65229 -1.18103 -0.05271 -0.95827 -1.18103 -0.05271 0.95802 
-1.18103 0.05279 -0.95827 -1.18103 0.05279 0.95802 -1.18034 -0.61401 -0.73726 
-1.18034 -0.61401 0.73702 -1.18034 0.6141 -0.73726 -1.18034 0.6141 0.73702 
-1.17902 -0.26125 -0.92285 -1.17902 -0.26125 0.9226 -1.17902 0.26133 -0.92285 
-1.17902 0.26133 0.9226 -1.17496 -0.51447 -0.808 -1.17496 -0.51447 0.80775 
-1.17496 0.51455 -0.808 -1.17496 0.51455 0.80775 -1.17373 -0.4082 -0.86615 
-1.17373 -0.4082 0.8659 -1.17373 0.40829 -0.86615 -1.17373 0.40829 0.8659 
-1.17212 4e-05 -0.95706 -1.17212 4e-05 0.95682 -1.16647 -0.21022 -0.9319 
-1.16647 -0.21022 0.93165 -1.16647 0.21031 -0.9319 -1.16647 0.21031 0.93165 
-1.1587 -0.35974 -0.88235 -1.1587 -0.35974 0.8821 -1.1587 0.35983 -0.88235 
-1.1587 0.35983 0.8821 -1.15418 -0.1574 -0.93832 -1.15418 -0.1574 0.93807 
-1.15418 0.15749 -0.93832 -1.15418 0.15749 0.93807 -1.15199 -0.65388 0.68983 
-1.15199 0.65397 -0.69007 -1.14477 -0.55702 -0.76745 -1.14477 -0.55702 0.7672 
-1.14477 0.55711 -0.76745 -1.14477 0.55711 0.7672 -1.14454 -0.31026 -0.89604 
-1.14454 -0.31026 0.8958 -1.14454 0.31035 -0.89604 -1.14454 0.31035 0.8958 
-1.14362 -0.10527 -0.94208 -1.14362 -0.10527 0.94184 -1.14362 0.10536 -0.94208 
-1.14362 0.10536 0.94184 -1.14164 -0.45358 -0.83159 -1.14164 -0.45358 0.83135 
-1.14164 0.45367 -0.83159 -1.14164 0.45367 0.83135 -1.13397 -0.05258 -0.94318 
-1.13397 -0.05258 0.94294 -1.13397 0.05267 -0.94318 -1.13397 0.05267 0.94294 
-1.13128 -0.2599 -0.9072 -1.13128 -0.2599 0.90695 -1.13128 0.25999 -0.9072 
-1.13128 0.25999 0.90695 -1.12551 4e-05 -0.94167 -1.12551 4e-05 0.94142 
-1.12385 -0.40903 -0.84749 -1.12385 -0.40903 0.84725 -1.12385 0.40912 -0.84749 
-1.12385 0.40912 0.84725 -1.11896 -0.2088 -0.91578 -1.11896 -0.2088 0.91553 
-1.11896 0.20889 -0.91578 -1.11896 0.20889 0.91553 -1.11646 -0.59702 0.72365 
-1.11646 0.5971 -0.72389 -1.11093 -0.49701 -0.79348 -1.11093 -0.49701 0.79323 
-1.11093 0.4971 -0.79348 -1.11093 0.4971 0.79323 -1.10888 -0.36036 -0.86333 
-1.10888 -0.36036 0.86309 -1.10888 0.36045 -0.86333 -1.10888 0.36045 0.86309 
-1.10761 -0.15711 -0.92177 -1.10761 -0.15711 0.92152 -1.10761 0.1572 -0.92177 
-1.10761 0.1572 0.92152 -1.09727 -0.10497 -0.92514 -1.09727 -0.10497 0.92489 
-1.09727 0.10506 -0.92514 -1.09727 0.10506 0.92489 -1.09461 -0.31041 -0.87668 
-1.09461 -0.31041 0.87643 -1.09461 0.3105 -0.87668 -1.09461 0.3105 0.87643 
-1.09246 -0.45343 -0.81099 -1.09246 -0.45343 0.81074 -1.09246 0.45352 -0.81099 
-1.09246 0.45352 0.81074 -1.08857 -0.6358 0.67511 -1.08857 0.63589 -0.67536 
-1.08796 -0.05254 -0.92588 -1.08796 -0.05254 0.92563 -1.08796 0.05263 -0.92588 
-1.08796 0.05263 0.92563 -1.08173 -0.53831 -0.75196 -1.08173 -0.53831 0.75172 
-1.08173 0.5384 -0.75196 -1.08173 0.5384 0.75172 -1.08143 -0.25986 -0.88743 
-1.08143 -0.25986 0.88718 -1.08143 0.25995 -0.88743 -1.08143 0.25995 0.88718 
-1.07972 4e-05 -0.924 -1.07972 4e-05 0.92376 -1.07493 -0.4087 -0.82644 
-1.07493 -0.4087 0.82619 -1.07493 0.40879 -0.82644 -1.07493 0.40879 0.82619 
-1.06841 -0.2072 -0.89557 -1.06841 -0.2072 0.89532 -1.06841 0.20728 -0.89557 
-1.06841 0.20728 0.89532 -1.06244 -0.49593 -0.77087 -1.06244 -0.49593 0.77062 
-1.06244 0.49601 -0.77087 -1.06244 0.49601 0.77062 -1.05975 -0.3597 -0.84182 
-1.05975 -0.3597 0.84157 -1.05975 0.35979 -0.84182 -1.05975 0.35979 0.84157 
-1.05719 -0.15534 -0.90104 -1.05719 -0.15534 0.9008 -1.05719 0.15543 -0.90104 
-1.05719 0.15543 0.9008 -1.05415 -0.57731 0.70698 -1.05415 0.57739 -0.70723 
-1.04685 -0.10278 -0.90386 -1.04685 -0.10278 0.90361 -1.04685 0.10287 -0.90386 
-1.04685 0.10287 0.90361 -1.04573 -0.30967 -0.8548 -1.04573 -0.30967 0.85455 
-1.04573 0.30976 -0.8548 -1.04573 0.30976 0.85455 -1.04411 -0.45204 -0.78794 
-1.04411 -0.45204 0.78769 -1.04411 0.45213 -0.78794 -1.04411 0.45213 0.78769 
-1.0377 -0.05023 -0.90406 -1.0377 -0.05023 0.90381 -1.0377 0.05032 -0.90406 
-1.0377 0.05032 0.90381 -1.03485 4e-05 -0.90411 -1.03485 4e-05 0.90387 
-1.03408 -0.53604 -0.72755 -1.03408 -0.53604 0.72731 -1.03408 0.53613 -0.72755 
-1.03408 0.53613 0.72731 -1.03173 -0.25771 -0.86504 -1.03173 -0.25771 0.8648 
-1.03173 0.2578 -0.86504 -1.03173 0.2578 0.8648 -1.02833 -0.61383 0.65922 
-1.02833 0.61392 -0.65947 -1.02711 -0.40722 -0.80303 -1.02711 -0.40722 0.80278 
-1.02711 0.4073 -0.80303 -1.02711 0.4073 0.80278 -1.01902 -0.20497 -0.8727 
-1.01902 -0.20497 0.87245 -1.01902 0.20506 -0.8727 -1.01902 0.20506 0.87245 
-1.01509 -0.49342 -0.74605 -1.01509 -0.49342 0.7458 -1.01509 0.49351 -0.74605 
-1.01509 0.49351 0.7458 -1.01204 -0.35798 -0.81804 -1.01204 -0.35798 0.8178 
-1.01204 0.35807 -0.81804 -1.01204 0.35807 0.8178 -1.0077 -0.15284 -0.87755 
-1.0077 -0.15284 0.8773 -1.0077 0.15293 -0.87755 -1.0077 0.15293 0.8773 
-1.00709 -0.57438 0.68011 -1.00709 0.57447 -0.68036 -0.99768 -0.10027 -0.87988 
-0.99768 -0.10027 0.87963 -0.99768 0.10036 -0.87988 -0.99768 0.10036 0.87963 
-0.99722 -0.44956 -0.76266 -0.99722 -0.44956 0.76241 -0.99722 0.44965 -0.76266 
-0.99722 0.44965 0.76241 -0.99687 -0.30702 -0.83018 -0.99687 -0.30702 0.82993 
-0.99687 0.3071 -0.83018 -0.99687 0.3071 0.82993 -0.99375 -0.05018 -0.88208 
-0.99375 -0.05018 0.88183 -0.99375 0.05027 -0.88208 -0.99375 0.05027 0.88183 
-0.99101 4e-05 -0.88205 -0.99101 4e-05 0.8818 -0.98717 -0.53277 0.70006 
-0.98717 0.53286 -0.70031 -0.98305 -0.25483 -0.83992 -0.98305 -0.25483 0.83967 
-0.98305 0.25491 -0.83992 -0.98305 0.25491 0.83967 -0.98053 -0.40457 -0.77735 
-0.98053 -0.40457 0.7771 -0.98053 0.40466 -0.77735 -0.98053 0.40466 0.7771 
-0.97096 -0.20214 -0.84724 -0.97096 -0.20214 0.84699 -0.97096 0.20223 -0.84724 
-0.97096 0.20223 0.84699 -0.96819 -0.48959 -0.71847 -0.96819 -0.48959 0.71822 
-0.96819 0.48968 -0.71847 -0.96819 0.48968 0.71822 -0.96422 -0.35453 -0.79138 
-0.96422 -0.35453 0.79114 -0.96422 0.35462 -0.79138 -0.96422 0.35462 0.79114 
-0.96136 -0.56977 0.65123 -0.96136 0.56986 -0.65148 -0.95983 -0.14985 -0.85157 
-0.95983 -0.14985 0.85132 -0.95983 0.14993 -0.85157 -0.95983 0.14993 0.85132 
-0.95464 -0.10018 -0.85577 -0.95464 -0.10018 0.85552 -0.95464 0.10026 -0.85577 
-0.95464 0.10026 0.85552 -0.95072 -0.05001 -0.85784 -0.95072 -0.05001 0.85759 
-0.95072 0.0501 -0.85784 -0.95072 0.0501 0.85759 -0.95052 -0.44541 -0.73466 
-0.95052 -0.44541 0.73441 -0.95052 0.4455 -0.73466 -0.95052 0.4455 0.73441 
-0.9494 -0.30344 -0.80307 -0.9494 -0.30344 0.80282 -0.9494 0.30353 -0.80307 
-0.9494 0.30353 0.80282 -0.9483 4e-05 -0.85785 -0.9483 4e-05 0.8576 
-0.9414 -0.52771 0.67072 -0.9414 0.52779 -0.67097 -0.93609 -0.25145 -0.81237 
-0.93609 -0.25145 0.81212 -0.93609 0.25154 -0.81237 -0.93609 0.25154 0.81212 
-0.93531 -0.40078 -0.74947 -0.93531 -0.40078 0.74922 -0.93531 0.40087 -0.74947 
-0.93531 0.40087 0.74922 -0.92435 -0.19871 -0.81926 -0.92435 -0.19871 0.81902 
-0.92435 0.1988 -0.81926 -0.92435 0.1988 0.81902 -0.92276 -0.4843 0.6885 
-0.92276 0.48439 -0.68875 -0.91921 -0.35047 -0.76306 -0.91921 -0.35047 0.76282 
-0.91921 0.35056 -0.76306 -0.91921 0.35056 0.76282 -0.91791 -0.14946 -0.82546 
-0.91791 -0.14946 0.82521 -0.91791 0.14955 -0.82546 -0.91791 0.14955 0.82521 
-0.91284 -0.09983 -0.82958 -0.91284 -0.09983 0.82934 -0.91284 0.09992 -0.82958 
-0.91284 0.09992 0.82934 -0.90914 -0.04996 -0.83163 -0.90914 -0.04996 0.83138 
-0.90914 0.05005 -0.83163 -0.90914 0.05005 0.83138 -0.90683 4e-05 -0.83159 
-0.90683 4e-05 0.83135 -0.9065 -0.44061 -0.70496 -0.9065 -0.44061 0.70471 
-0.9065 0.4407 -0.70496 -0.9065 0.4407 0.70471 -0.90445 -0.29886 -0.77429 
-0.90445 -0.29886 0.77405 -0.90445 0.29895 -0.77429 -0.90445 0.29895 0.77405 
-0.89737 -0.52106 0.63956 -0.89737 0.52114 -0.63981 -0.89159 -0.39585 -0.71946 
-0.89159 -0.39585 0.71921 -0.89159 0.39594 -0.71946 -0.89159 0.39594 0.71921 
-0.89138 -0.24665 -0.78312 -0.89138 -0.24665 0.78287 -0.89138 0.24674 -0.78312 
-0.89138 0.24674 0.78287 -0.88321 -0.19854 -0.79075 -0.88321 -0.19854 0.79051 
-0.88321 0.19863 -0.79075 -0.88321 0.19863 0.79051 -0.87994 -0.47851 0.65693 
-0.87994 0.4786 -0.65718 -0.87677 -0.14921 -0.79684 -0.87677 -0.14921 0.79659 
-0.87677 0.1493 -0.79684 -0.87677 0.1493 0.79659 -0.87546 -0.34516 -0.73248 
-0.87546 -0.34516 0.73223 -0.87546 0.34524 -0.73248 -0.87546 0.34524 0.73223 
-0.87159 -0.09926 -0.80079 -0.87159 -0.09926 0.80055 -0.87159 0.09935 -0.80079 
-0.87159 0.09935 0.80055 -0.86791 -0.04932 -0.80271 -0.86791 -0.04932 0.80246 
-0.86791 0.04941 -0.80271 -0.86791 0.04941 0.80246 -0.8667 4e-05 -0.80333 
-0.8667 4e-05 0.80308 -0.86387 -0.43456 -0.67308 -0.86387 -0.43456 0.67284 
-0.86387 0.43465 -0.67308 -0.86387 0.43465 0.67284 -0.8611 -0.29343 -0.7433 
-0.8611 -0.29343 0.74305 -0.8611 0.29351 -0.7433 -0.8611 0.29351 0.74305 
-0.8559 0.51415 -0.60663 -0.85156 -0.24595 -0.7527 -0.85156 -0.24595 0.75245 
-0.85156 0.24604 -0.7527 -0.85156 0.24604 0.75245 -0.84949 -0.3898 -0.68741 
-0.84949 -0.3898 0.68716 -0.84949 0.38989 -0.68741 -0.84949 0.38989 0.68716 
-0.84352 -0.19787 -0.76026 -0.84352 -0.19787 0.76001 -0.84352 0.19796 -0.76026 
-0.84352 0.19796 0.76001 -0.83879 -0.47135 0.62349 -0.83879 0.47144 -0.62374 
-0.83688 -0.14834 -0.76609 -0.83688 -0.14834 0.76584 -0.83688 0.14843 -0.76609 
-0.83688 0.14843 0.76584 -0.83364 -0.33883 -0.69999 -0.83364 -0.33883 0.69975 
-0.83364 0.33892 -0.69999 -0.83364 0.33892 0.69975 -0.83183 -0.09844 -0.76998 
-0.83183 -0.09844 0.76973 -0.83183 0.09853 -0.76998 -0.83183 0.09853 0.76973 
-0.82915 -0.04926 -0.7725 -0.82915 -0.04926 0.77225 -0.82915 0.04935 -0.7725 
-0.82915 0.04935 0.77225 -0.82801 4e-05 -0.77313 -0.82801 4e-05 0.77289 
-0.82319 -0.42751 0.63909 -0.82319 0.4276 -0.63934 -0.82261 -0.2922 -0.71094 
-0.82261 -0.2922 0.71069 -0.82261 0.29229 -0.71094 -0.82261 0.29229 0.71069 
-0.8131 -0.24463 -0.72022 -0.8131 -0.24463 0.71997 -0.8131 0.24472 -0.72022 
-0.8131 0.24472 0.71997 -0.80912 -0.38264 -0.65341 -0.80912 -0.38264 0.65316 
-0.80912 0.38273 -0.65341 -0.80912 0.38273 0.65316 -0.80538 -0.19671 -0.72786 
-0.80538 -0.19671 0.72762 -0.80538 0.19679 -0.72786 -0.80538 0.19679 0.72762 
-0.80534 -0.47851 0.58234 -0.80534 0.4786 -0.58258 -0.79877 -0.1471 -0.73357 
-0.79877 -0.1471 0.73332 -0.79877 0.14718 -0.73357 -0.79877 0.14718 0.73332 
-0.79663 -0.33685 -0.6659 -0.79663 -0.33685 0.66565 -0.79663 0.33693 -0.6659 
-0.79663 0.33693 0.66565 -0.79445 -0.09833 -0.7378 -0.79445 -0.09833 0.73755 
-0.79445 0.09842 -0.7378 -0.79445 0.09842 0.73755 -0.79174 -0.04908 -0.74026 
-0.79174 -0.04908 0.74001 -0.79174 0.04917 -0.74026 -0.79174 0.04917 0.74001 
-0.79084 4e-05 -0.74108 -0.79084 4e-05 0.74083 -0.78944 -0.43456 0.59841 
-0.78944 0.43465 -0.59866 -0.78574 -0.29024 -0.67678 -0.78574 -0.29024 0.67654 
-0.78574 0.29033 -0.67678 -0.78574 0.29033 0.67654 -0.77649 -0.24294 -0.68604 
-0.77649 -0.24294 0.68579 -0.77649 0.24302 -0.68604 -0.77649 0.24302 0.68579 
-0.77512 -0.3898 -0.61304 -0.77512 -0.3898 0.61279 -0.77512 0.38989 -0.61304 
-0.77512 0.38989 0.61279 -0.76888 -0.19505 -0.69364 -0.76888 -0.19505 0.6934 
-0.76888 0.19513 -0.69364 -0.76888 0.19513 0.6934 -0.76295 -0.14669 -0.69958 
-0.76295 -0.14669 0.69933 -0.76295 0.14677 -0.69958 -0.76295 0.14677 0.69933 
-0.76253 -0.33883 -0.62889 -0.76253 -0.33883 0.62864 -0.76253 0.33892 -0.62889 
-0.76253 0.33892 0.62864 -0.7587 -0.09797 -0.70383 -0.7587 -0.09797 0.70358 
-0.7587 0.09806 -0.70383 -0.7587 0.09806 0.70358 -0.75757 -0.44061 0.55578 
-0.75757 0.4407 -0.55603 -0.75615 -0.04902 -0.70638 -0.75615 -0.04902 0.70613 
-0.75615 0.04911 -0.70638 -0.75615 0.04911 0.70613 -0.7553 4e-05 -0.70723 
-0.7553 4e-05 0.70698 -0.75159 -0.2922 -0.63991 -0.75159 -0.2922 0.63967 
-0.75159 0.29229 -0.63991 -0.75159 0.29229 0.63967 -0.74307 -0.39585 0.57069 
-0.74307 0.39594 -0.57094 -0.74231 -0.24463 -0.64943 -0.74231 -0.24463 0.64918 
-0.74231 0.24472 -0.64943 -0.74231 0.24472 0.64918 -0.73466 -0.19671 -0.65715 
-0.73466 -0.19671 0.6569 -0.73466 0.19679 -0.65715 -0.73466 0.19679 0.6569 
-1.46789 -1.5348 0.53403 -1.46566 -1.24133 0.60429 -1.46485 -1.29045 0.60339 
-1.46485 -1.1922 0.60339 -1.46239 -1.3397 0.60068 -1.46239 -1.14295 0.60068 
-1.45925 -1.68678 0.44461 -1.45815 -1.38847 0.59636 -1.45815 -1.09419 0.59636 
-1.45706 -1.58653 0.51967 -1.45706 -0.89613 0.51967 -1.45245 -1.43808 0.58976 
-1.45245 -1.04458 0.58976 -1.44481 -1.486 0.58203 -1.44481 -0.99665 0.58203 
-1.44404 -1.63722 0.50354 -1.43553 -1.53357 0.57252 -1.43553 -0.94908 0.57252 
-1.43182 -1.24133 0.63984 -1.43097 -1.29039 0.63898 -1.43097 -1.19226 0.63898 
-1.42955 -1.68198 0.48863 -1.42841 -1.33934 0.63643 -1.42841 -1.14331 0.63643 
-1.42458 -1.5802 0.5615 -1.42458 -0.90245 0.5615 -1.42416 -1.38806 0.63218 
-1.42416 -1.0946 0.63218 -1.41823 -1.43642 0.62625 -1.41823 -1.04624 0.62625 
-1.41199 -1.63117 0.54565 -1.41199 -0.85148 0.54565 -1.41063 -1.48431 0.61864 
-1.41063 -0.99835 0.61864 -1.40137 -1.53161 -0.74393 -1.40137 -1.53161 0.60939 
-1.40137 -0.95104 -0.74393 -1.40137 -0.95104 0.60939 -1.39767 -1.67593 0.53126 
-1.39767 -0.80672 -0.66581 -1.39627 -1.24133 -0.80822 -1.39627 -1.24133 0.67368 
-1.39537 -1.29045 -0.80741 -1.39537 -1.29045 0.67286 -1.39537 -1.1922 -0.80741 
-1.39537 -1.1922 0.67286 -1.39266 -1.3397 -0.80495 -1.39266 -1.3397 0.6704 
-1.39266 -1.14295 -0.80495 -1.39266 -1.14295 0.6704 -1.39048 -1.57822 -0.73304 
-1.39048 -1.57822 0.5985 -1.39048 -0.90444 -0.73304 -1.39048 -0.90444 0.5985 
-1.38835 -1.38847 -0.80071 -1.38835 -1.38847 0.66617 -1.38835 -1.09419 -0.80071 
-1.38835 -1.09419 0.66617 -1.38177 -1.71988 0.51519 -1.38177 -0.76277 -0.64973 
-1.38174 -1.43808 -0.79501 -1.38174 -1.43808 0.66047 -1.38174 -1.04458 -0.79501 
-1.38174 -1.04458 0.66047 -1.37799 -1.62401 0.58601 -1.37799 -0.85864 -0.72055 
-1.37799 -0.85864 0.58601 -1.37401 -1.486 -0.78737 -1.37401 -1.486 0.65282 
-1.37401 -0.99665 -0.78737 -1.37401 -0.99665 0.65282 -1.3645 -1.53357 -0.77809 
-1.3645 -1.53357 0.64355 -1.3645 -0.94908 -0.77809 -1.3645 -0.94908 0.64355 
-1.36393 -1.66888 0.57195 -1.36393 -0.81377 -0.70649 -1.3591 -1.24133 -0.84028 
-1.3591 -1.24133 0.70574 -1.35796 -1.29063 -0.83964 -1.35796 -1.29063 0.7051 
-1.35796 -1.19202 -0.83964 -1.35796 -1.19202 0.7051 -1.35528 -1.33981 -0.83713 
-1.35528 -1.33981 0.70258 -1.35528 -1.14284 -0.83713 -1.35528 -1.14284 0.70258 
-1.35348 -1.5802 -0.76714 -1.35348 -1.5802 0.6326 -1.35348 -0.90245 -0.76714 
-1.35348 -0.90245 0.6326 -1.35023 -1.38971 -0.83324 -1.35023 -1.38971 0.69869 
-1.35023 -1.09294 -0.83324 -1.35023 -1.09294 0.69869 -1.34832 -1.71272 0.55634 
-1.34832 -0.76993 -0.69088 -1.3436 -1.43924 -0.82741 -1.3436 -1.43924 0.69287 
-1.3436 -1.04341 -0.82741 -1.3436 -1.04341 0.69287 -1.33763 -1.63117 -0.75455 
-1.33763 -1.63117 0.62001 -1.33763 -0.85148 -0.75455 -1.33763 -0.85148 0.62001 
-1.33555 -1.48732 -0.81984 -1.33555 -1.48732 0.6853 -1.33555 -0.99533 -0.81984 
-1.33555 -0.99533 0.6853 -1.33122 -1.75543 0.53923 -1.32601 -1.5348 -0.81045 
-1.32601 -1.5348 0.6759 -1.32601 -0.94786 -0.81045 -1.32601 -0.94786 0.6759 
-1.32325 -1.67593 0.60569 -1.32325 -0.80672 -0.74023 -1.32325 -0.80672 0.60569 
-1.32041 -1.24133 -0.87048 -1.32041 -1.24133 0.73594 -1.3192 -1.29069 -0.86985 
-1.3192 -1.29069 0.73531 -1.3192 -1.19196 -0.86985 -1.3192 -1.19196 0.73531 
-1.31553 -1.34063 -0.86794 -1.31553 -1.34063 0.7334 -1.31553 -1.14202 -0.86794 
-1.31553 -1.14202 0.7334 -1.31165 -1.58653 -0.79962 -1.31165 -1.58653 0.66508 
-1.31165 -0.89613 -0.79962 -1.31165 -0.89613 0.66508 -1.31035 -1.39058 -0.86399 
-1.31035 -1.39058 0.72944 -1.31035 -1.09207 -0.86399 -1.31035 -1.09207 0.72944 
-1.30717 -1.71988 0.58979 -1.30717 -0.76277 -0.72433 -1.30391 -1.43991 -0.8579 
-1.30391 -1.43991 0.72336 -1.30391 -1.04274 -0.8579 -1.30391 -1.04274 0.72336 
-1.29573 -1.48802 -0.85027 -1.29573 -1.48802 0.71572 -1.29573 -0.99463 -0.85027 
-1.29573 -0.99463 0.71572 -1.29552 -1.63722 -0.7866 -1.29552 -1.63722 0.65206 
-1.29552 -0.84543 -0.7866 -1.29552 -0.84543 0.65206 -1.28974 -1.76243 0.57241 
-1.28974 -0.72023 -0.70696 -1.28267 -1.54023 -0.84144 -1.28267 -1.54023 0.7069 
-1.28267 -0.94242 -0.84144 -1.28267 -0.94242 0.7069 -1.28061 -1.68198 0.63757 
-1.28061 -0.80067 -0.77211 -1.28061 -0.80067 0.63757 -1.28028 -1.24133 -0.89874 
-1.28028 -1.24133 0.7642 -1.27797 -1.29133 -0.89878 -1.27797 -1.29133 0.76423 
-1.27797 -1.19132 -0.89878 -1.27797 -1.19132 0.76423 -1.27428 -1.3412 -0.89673 
-1.27428 -1.3412 0.76219 -1.27428 -1.14145 -0.89673 -1.27428 -1.14145 0.76219 
-1.27 -1.80485 0.55329 -1.2692 -1.39083 -0.8926 -1.2692 -1.39083 0.75806 
-1.2692 -1.09182 -0.8926 -1.2692 -1.09182 0.75806 -1.2679 -1.59184 -0.83021 
-1.2679 -1.59184 0.69567 -1.2679 -0.89081 -0.83021 -1.2679 -0.89081 0.69567 
-1.26435 -1.72567 0.62135 -1.26435 -0.75698 -0.75589 -1.26277 -1.44008 -0.88641 
-1.26277 -1.44008 0.75187 -1.26277 -1.04257 -0.88641 -1.26277 -1.04257 0.75187 
-1.2518 -1.64215 -0.81661 -1.2518 -1.64215 0.68207 -1.2518 -0.8405 -0.81661 
-1.2518 -0.8405 0.68207 -1.25102 -1.49282 -0.87952 -1.25102 -1.49282 0.74498 
-1.25102 -0.98983 -0.87952 -1.25102 -0.98983 0.74498 -1.24572 -1.76908 0.60357 
-1.24572 -0.71358 -0.73812 -1.23881 -1.24133 -0.925 -1.23881 -1.24133 0.79046 
-1.23772 -1.54481 -0.87022 -1.23772 -1.54481 0.73567 -1.23772 -0.93784 -0.87022 
-1.23772 -0.93784 0.73567 -1.23659 -1.68678 -0.80181 -1.23659 -1.68678 0.66727 
-1.23659 -0.79587 -0.80181 -1.23659 -0.79587 0.66727 -1.2364 -1.29138 -0.92498 
-1.2364 -1.29138 0.79044 -1.2364 -1.19127 -0.92498 -1.2364 -1.19127 0.79044 
-1.23247 -1.34155 -0.92292 -1.23247 -1.34155 0.78838 -1.23247 -1.14111 -0.92292 
-1.23247 -1.14111 0.78838 -1.22728 -1.39122 -0.91872 -1.22728 -1.39122 0.78417 
-1.22728 -1.09144 -0.91872 -1.22728 -1.09144 0.78417 -1.22575 -1.81114 0.58409 
-1.22575 -0.67151 -0.71863 -1.22289 -1.5959 -0.85853 -1.22289 -1.5959 0.72399 
-1.22289 -0.88675 -0.85853 -1.22289 -0.88675 0.72399 -1.21892 -1.73096 0.65107 
-1.21892 -0.75169 -0.78561 -1.21892 -0.75169 0.65107 -1.21616 -1.44351 -0.91438 
-1.21616 -1.44351 0.77984 -1.21616 -1.03914 -0.91438 -1.21616 -1.03914 0.77984 
-1.20658 -1.64594 -0.8445 -1.20658 -1.64594 0.70996 -1.20658 -0.83671 -0.8445 
-1.20658 -0.83671 0.70996 -1.20407 -1.4962 -0.90707 -1.20407 -1.4962 0.77253 
-1.20407 -0.98646 -0.90707 -1.20407 -0.98646 0.77253 -1.19994 -1.77414 0.63292 
-1.19994 -0.70851 -0.76746 -1.19611 -1.24133 -0.94919 -1.19611 -1.24133 0.81465 
-1.19336 -1.29155 -0.94922 -1.19336 -1.29155 0.81468 -1.19336 -1.1911 -0.94922 
-1.19336 -1.1911 0.81468 -1.19025 -1.54839 -0.89732 -1.19025 -1.54839 0.76278 
-1.19025 -0.93427 -0.89732 -1.19025 -0.93427 0.76278 -1.18989 -1.69093 -0.82981 
-1.18989 -1.69093 0.69526 -1.18989 -0.79172 -0.82981 -1.18989 -0.79172 0.69526 
-1.18943 -1.34164 -0.94703 -1.18943 -1.34164 0.81248 -1.18943 -1.14101 -0.94703 
-1.18943 -1.14101 0.81248 -1.18003 -1.81575 0.61296 -1.18003 -0.6669 -0.74751 
-1.17941 -1.39421 -0.94469 -1.17941 -1.39421 0.81015 -1.17941 -1.08844 -0.94469 
-1.17941 -1.08844 0.81015 -1.17507 -1.59935 -0.88519 -1.17507 -1.59935 0.75065 
-1.17507 -0.8833 -0.88519 -1.17507 -0.8833 0.75065 -1.17202 -1.73479 0.67865 
-1.17202 -0.74786 -0.81319 -1.17202 -0.74786 0.67865 -1.16809 -1.44634 -0.93984 
-1.16809 -1.44634 0.8053 -1.16809 -1.03631 -0.93984 -1.16809 -1.03631 0.8053 
-1.16 -1.64859 -0.87018 -1.16 -1.64859 0.73564 -1.16 -0.83407 -0.87018 
-1.16 -0.83407 0.73564 -1.15878 -1.8552 0.59207 -1.15878 -0.62745 -0.72662 
-1.15538 -1.49908 -0.93219 -1.15538 -1.49908 0.79765 -1.15538 -0.98357 -0.93219 
-1.15538 -0.98357 0.79765 -1.15303 -1.77741 0.66016 -1.15303 -0.70524 -0.7947 
-1.15303 -0.70524 0.66016 -1.15227 -1.24133 -0.97126 -1.15227 -1.24133 0.83672 
-1.14941 -1.2916 -0.97121 -1.14941 -1.2916 0.83667 -1.14941 -1.19105 -0.97121 
-1.14941 -1.19105 0.83667 -1.143 -1.69341 -0.85509 -1.143 -1.69341 0.72054 
-1.143 -0.78924 -0.85509 -1.143 -0.78924 0.72054 -1.14138 -1.55104 -0.92194 
-1.14138 -1.55104 0.7874 -1.14138 -0.93161 -0.92194 -1.14138 -0.93161 0.7874 
-1.14026 -1.34415 -0.97101 -1.14026 -1.34415 0.83647 -1.14026 -1.1385 -0.97101 
-1.14026 -1.1385 0.83647 -1.13296 -1.81868 0.63984 -1.13296 -0.66398 -0.77438 
-1.12992 -1.39671 -0.96819 -1.12992 -1.39671 0.83365 -1.12992 -1.08594 -0.96819 
-1.12992 -1.08594 0.83365 -1.12736 -1.60107 -0.90897 -1.12736 -1.60107 0.77443 
-1.12736 -0.88158 -0.90897 -1.12736 -0.88158 0.77443 -1.12467 -1.7373 -0.83801 
-1.12467 -1.7373 0.70347 -1.12467 -0.74536 -0.83801 -1.12467 -0.74536 0.70347 
-1.11871 -1.44857 -0.96271 -1.11871 -1.44857 0.82817 -1.11871 -1.03409 -0.96271 
-1.11871 -1.03409 0.82817 -1.11218 -1.65007 -0.89358 -1.11218 -1.65007 0.75904 
-1.11218 -0.83258 -0.89358 -1.11218 -0.83258 0.75904 -1.10739 -1.24133 -0.99115 
-1.10739 -1.24133 0.85661 -1.10569 -1.50123 -0.95457 -1.10569 -1.50123 0.82003 
-1.10569 -0.98142 -0.95457 -1.10569 -0.98142 0.82003 -1.10538 -1.77968 0.68457 
-1.10538 -0.70297 -0.81911 -1.10538 -0.70297 0.68457 -1.09915 -1.29391 -0.99303 
-1.09915 -1.29391 0.85849 -1.09915 -1.18874 -0.99303 -1.09915 -1.18874 0.85849 
-1.09855 -1.87717 0.60797 -1.09855 -0.60548 -0.74251 -1.09465 -1.6948 -0.87814 
-1.09465 -1.6948 0.74359 -1.09465 -0.78785 -0.87814 -1.09465 -0.78785 0.74359 
-1.0925 -1.55178 -0.94382 -1.0925 -1.55178 0.80928 -1.0925 -0.93087 -0.94382 
-1.0925 -0.93087 0.80928 -1.08984 -1.34634 -0.99228 -1.08984 -1.34634 0.85774 
-1.08984 -1.13631 -0.99228 -1.08984 -1.13631 0.85774 -1.0795 -1.39848 -0.98891 
-1.0795 -1.39848 0.85437 -1.0795 -1.08417 -0.98891 -1.0795 -1.08417 0.85437 
-1.07823 -1.60173 -0.93048 -1.07823 -1.60173 0.79594 -1.07823 -0.88092 -0.93048 
-1.07823 -0.88092 0.79594 -1.07618 -1.73838 -0.86062 -1.07618 -1.73838 0.72608 
-1.07618 -0.74427 -0.86062 -1.07618 -0.74427 0.72608 -1.07065 -1.83839 0.6565 
-1.07065 -0.64427 -0.79104 -1.06816 -1.45017 -0.98293 -1.06816 -1.45017 0.84839 
-1.06816 -1.03248 -0.98293 -1.06816 -1.03248 0.84839 -1.06326 -1.6504 -0.91464 
-1.06326 -1.6504 0.7801 -1.06326 -0.83225 -0.91464 -1.06326 -0.83225 0.7801 
-1.0616 -1.24133 -1.00882 -1.0616 -1.24133 0.87427 -1.05583 -1.50127 -0.97435 
-1.05583 -1.50127 0.8398 -1.05583 -0.98138 -0.97435 -1.05583 -0.98138 0.8398 
-1.05314 -1.29395 -1.01033 -1.05314 -1.29395 0.87579 -1.05314 -1.1887 -1.01033 
-1.05314 -1.1887 0.87579 -1.04547 -1.69495 -0.89874 -1.04547 -1.69495 0.7642 
-1.04547 -0.7877 -0.89874 -1.04547 -0.7877 0.7642 -1.04349 -1.34664 -1.00923 
-1.04349 -1.34664 0.87469 -1.04349 -1.13601 -1.00923 -1.04349 -1.13601 0.87469 
-1.04257 -1.55163 -0.96319 -1.04257 -1.55163 0.82865 -1.04257 -0.93102 -0.96319 
-1.04257 -0.93102 0.82865 -1.04234 -1.79839 0.70006 -1.04234 -0.68426 -0.8346 
-1.04234 -0.68426 0.70006 -1.03512 -1.89525 0.62268 -1.03512 -0.5874 -0.75722 
-1.03293 -1.39877 -1.00547 -1.03293 -1.39877 0.87092 -1.03293 -1.08388 -1.00547 
-1.03293 -1.08388 0.87092 -1.02841 -1.60111 -0.9495 -1.02841 -1.60111 0.81495 
-1.02841 -0.88154 -0.9495 -1.02841 -0.88154 0.81495 -1.02065 -1.45159 -0.99905 
-1.02065 -1.45159 0.86451 -1.02065 -1.03106 -0.99905 -1.02065 -1.03106 0.86451 
-1.01499 -1.24133 -1.02421 -1.01499 -1.24133 0.88967 -1.01339 -1.64957 -0.9333 
-1.01339 -1.64957 0.79875 -1.01339 -0.83308 -0.9333 -1.01339 -0.83308 0.79875 
-1.01215 -1.75584 -0.87514 -1.01215 -1.75584 0.7406 -1.01215 -0.72682 -0.87514 
-1.01215 -0.72682 0.7406 -1.00809 -1.50262 -0.99 -1.00809 -1.50262 0.85545 
-1.00809 -0.98004 -0.99 -1.00809 -0.98004 0.85545 -1.00677 -1.85538 0.66987 
-1.00677 -0.62727 -0.80441 -1.00677 -0.62727 0.66987 -1.00608 -1.29408 -1.02542 
-1.00608 -1.29408 0.89088 -1.00608 -1.18858 -1.02542 -1.00608 -1.18858 0.89088 
-0.99733 -1.94869 0.58489 -0.99733 -0.53396 -0.71943 -0.99636 -1.34667 -1.02388 
-0.99636 -1.34667 0.88934 -0.99636 -1.13598 -1.02388 -0.99636 -1.13598 0.88934 
-0.99446 -1.55311 -0.97833 -0.99446 -1.55311 0.84379 -0.99446 -0.92955 -0.97833 
-0.99446 -0.92955 0.84379 -0.98476 -1.39981 -1.01977 -0.98476 -1.39981 0.88523 
-0.98476 -1.08284 -1.01977 -0.98476 -1.08284 0.88523 -0.98078 -1.71151 -0.91188 
-0.98078 -1.71151 0.77734 -0.98078 -0.77115 -0.91188 -0.98078 -0.77115 0.77734 
-0.98007 -1.60245 -0.96414 -0.98007 -1.60245 0.8296 -0.98007 -0.8802 -0.96414 
-0.98007 -0.8802 0.8296 -0.97734 -1.8144 -0.84687 -0.97734 -1.8144 0.71233 
-0.97734 -0.66826 -0.84687 -0.97734 -0.66826 0.71233 -0.97239 -1.45247 -1.01282 
-0.97239 -1.45247 0.87828 -0.97239 -1.03018 -1.01282 -0.97239 -1.03018 0.87828 
-0.96977 -1.9106 0.63417 -0.96977 -0.57205 -0.76871 -0.96769 -1.24133 -1.0373 
-0.96769 -1.24133 0.90276 -0.95936 -1.50351 -1.00333 -0.95936 -1.50351 0.86879 
-0.95936 -0.97915 -1.00333 -0.95936 -0.97915 0.86879 -0.95859 -1.29412 -1.0381 
-0.95859 -1.29412 0.90356 -0.95859 -1.18854 -1.0381 -0.95859 -1.18854 0.90356 
-0.94746 -1.34728 -1.03637 -0.94746 -1.34728 0.90183 -0.94746 -1.13537 -1.03637 
-0.94746 -1.13537 0.90183 -0.9468 -1.77092 -0.88593 -0.9468 -1.77092 0.75139 
-0.9468 -0.71173 -0.88593 -0.9468 -0.71173 0.75139 -0.94565 -1.55379 -0.99115 
-0.94565 -1.55379 0.85661 -0.94565 -0.92887 -0.99115 -0.94565 -0.92887 0.85661 
-0.94258 -1.65748 -0.95008 -0.94258 -1.65748 0.81553 -0.94258 -0.82517 -0.95008 
-0.94258 -0.82517 0.81553 -0.94161 -1.86958 0.67989 -0.94161 -0.61307 -0.81443 
-0.94161 -0.61307 0.67989 -0.93566 -1.4004 -1.03174 -0.93566 -1.4004 0.8972 
-0.93566 -1.08226 -1.03174 -0.93566 -1.08226 0.8972 -0.93138 -1.96201 0.59447 
-0.93138 -0.52064 -0.72901 -0.92352 -1.45283 -1.02422 -0.92352 -1.45283 0.88967 
-0.92352 -1.02982 -1.02422 -0.92352 -1.02982 0.88967 -0.9198 -1.24133 -1.04806 
-0.9198 -1.24133 0.91351 -0.91163 -1.82749 -0.8556 -0.91163 -1.82749 0.72106 
-0.91163 -0.65516 -0.8556 -0.91163 -0.65516 0.72106 -0.91029 -1.50378 -1.0142 
-0.91029 -1.50378 0.87966 -0.91029 -0.97887 -1.0142 -0.91029 -0.97887 0.87966 
-0.90924 -1.71843 -0.92653 -0.90924 -1.71843 0.79199 -0.90924 -0.76422 -0.92653 
-0.90924 -0.76422 0.79199 -0.90917 -1.29455 -1.04867 -0.90917 -1.29455 0.91413 
-0.90917 -1.1881 -1.04867 -0.90917 -1.1881 0.91413 -0.90855 -1.60932 -0.97874 
-0.90855 -1.60932 0.8442 -0.90855 -0.87333 -0.97874 -0.90855 -0.87333 0.8442 
-0.90383 -1.92302 0.6421 -0.90383 -0.55963 -0.77664 -0.90383 -0.55963 0.6421 
-0.89799 -1.34761 -1.04639 -0.89799 -1.34761 0.91185 -0.89799 -1.13504 -1.04639 
-0.89799 -1.13504 0.91185 -0.89376 -2.00851 0.55148 -0.89376 -0.47415 -0.68602 
-0.8863 -1.40037 -1.04123 -0.8863 -1.40037 0.90669 -0.8863 -1.08229 -1.04123 
-0.8863 -1.08229 0.90669 -0.87547 -1.88093 -0.82105 -0.87547 -1.88093 0.68651 
-0.87547 -0.60172 -0.82105 -0.87547 -0.60172 0.68651 -0.87429 -1.77716 -0.89824 
-0.87429 -1.77716 0.76369 -0.87429 -0.70549 -0.89824 -0.87429 -0.70549 0.76369 
-0.87414 -1.45265 -1.0332 -0.87414 -1.45265 0.89865 -0.87414 -1.03 -1.0332 
-0.87414 -1.03 0.89865 -0.87328 -1.55931 -1.00365 -0.87328 -1.55931 0.86911 
-0.87328 -0.92334 -1.00365 -0.87328 -0.92334 0.86911 -0.87144 -1.24133 -1.05645 
-0.87144 -1.24133 0.92191 -0.87061 -1.66316 -0.96213 -0.87061 -1.66316 0.82758 
-0.87061 -0.81949 -0.96213 -0.87061 -0.81949 0.82758 -0.86645 -1.97122 0.60143 
-0.86645 -0.51143 -0.73598 -0.86065 -1.29458 -1.05656 -0.86065 -1.29458 0.92201 
-0.86065 -1.18807 -1.05656 -0.86065 -1.18807 0.92201 -0.84918 -1.34789 -1.05376 
-0.84918 -1.34789 0.91921 -0.84918 -1.13476 -1.05376 -0.84918 -1.13476 0.91921 
-0.83854 -1.8324 -0.86582 -0.83854 -1.8324 0.73127 -0.83854 -0.65025 -0.86582 
-0.83854 -0.65025 0.73127 -0.83849 -1.93094 0.64792 -0.83849 -0.55172 -0.78246 
-0.83849 -0.55172 0.64792 -0.83738 -1.50849 -1.02431 -0.83738 -1.50849 0.88977 
-0.83738 -0.97416 -1.02431 -0.83738 -0.97416 0.88977 -0.83735 -1.40062 -1.04806 
-0.83735 -1.40062 0.91351 -0.83735 -1.08204 -1.04806 -0.83735 -1.08204 0.91351 
-0.83609 -1.72314 -0.93644 -0.83609 -1.72314 0.8019 -0.83609 -0.75951 -0.93644 
-0.83609 -0.75951 0.8019 -0.8356 -1.61395 -0.9886 -0.8356 -1.61395 0.85406 
-0.8356 -0.8687 -0.9886 -0.8356 -0.8687 0.85406 -0.82831 -2.01583 0.55676 
-0.82831 -0.46682 -0.6913 -0.82273 -1.24133 -1.06246 -0.82273 -1.24133 0.92791 
-0.81153 -1.29469 -1.06206 -0.81153 -1.29469 0.92752 -0.81153 -1.18796 -1.06206 
-0.81153 -1.18796 0.92752 -0.80096 -1.78049 -0.90601 -0.80096 -1.78049 0.77147 
-0.80096 -0.70216 -0.90601 -0.80096 -0.70216 0.77147 -0.8009 -1.97725 0.60549 
-0.8009 -0.5054 -0.74003 -0.8009 -0.5054 0.60549 -0.8003 -1.88647 -0.82758 
-0.8003 -1.88647 0.69304 -0.8003 -0.59618 -0.82758 -0.8003 -0.59618 0.69304 
-0.80011 -1.56311 -1.01108 -0.80011 -1.56311 0.87653 -0.80011 -0.91954 -1.01108 
-0.80011 -0.91954 0.87653 -0.80007 -1.3479 -1.05872 -0.80007 -1.3479 0.92417 
-0.80007 -1.13475 -1.05872 -0.80007 -1.13475 0.92417 -0.79964 -1.45445 -1.04142 
-0.79964 -1.45445 0.90688 -0.79964 -1.0282 -1.04142 -0.79964 -1.0282 0.90688 
-0.79786 -1.66659 -0.96938 -0.79786 -1.66659 0.83484 -0.79786 -0.81607 -0.96938 
-0.79786 -0.81607 0.83484 -0.79011 -2.05607 0.50884 -0.79011 -0.42658 -0.64339 
-0.77378 -1.24133 -1.06607 -0.77378 -1.24133 0.93152 -0.76295 -1.83614 -0.87023 
-0.76295 -1.83614 0.73568 -0.76295 -0.64651 -0.87023 -0.76295 -0.64651 0.73568 
-0.76294 -1.72549 -0.94141 -0.76294 -1.72549 0.80687 -0.76294 -0.75716 -0.94141 
-0.76294 -0.75716 0.80687 -0.76291 -1.93468 -0.78686 -0.76291 -1.93468 0.65232 
-0.76291 -0.54798 -0.78686 -0.76291 -0.54798 0.65232 -0.76291 -2.01962 0.55946 
-0.76291 -0.46303 -0.69401 -0.76291 -0.46303 0.55946 -0.7625 -1.5097 -1.02984 
-0.7625 -1.5097 0.8953 -0.7625 -0.97295 -1.02984 -0.7625 -0.97295 0.8953 
-0.7625 -1.61627 -0.99355 -0.7625 -1.61627 0.859 -0.7625 -0.86638 -0.99355 
-0.7625 -0.86638 0.859 -0.76247 -1.40182 -1.05358 -0.76247 -1.40182 0.91904 
-0.76247 -1.08083 -1.05358 -0.76247 -1.08083 0.91904 -0.76247 -1.29473 -1.06513 
-0.76247 -1.29473 0.93059 -0.76247 -1.18792 -1.06513 -0.76247 -1.18792 0.93059 
-0.75956 -2.0799 0.4764 -0.75956 -0.40275 -0.61094 -0.72471 -2.05782 0.51008 
-0.72471 -1.9794 -0.742 -0.72471 -1.9794 0.60745 -0.72471 -1.88832 -0.82976 
-0.72471 -1.88832 0.69522 -0.72471 -1.78206 -0.90846 -0.72471 -1.78206 0.77392 
-0.72471 -1.66773 -0.97181 -0.72471 -1.66773 0.83726 -0.72471 -1.56403 -1.01377 
-0.72471 -1.56403 0.87923 -0.72471 -1.45505 -1.04416 -0.72471 -1.45505 0.90962 
-0.72471 -1.3482 -1.06154 -0.72471 -1.3482 0.927 -0.72471 -1.24133 -1.06727 
-0.72471 -1.24133 0.93273 -0.72471 -1.13445 -1.06154 -0.72471 -1.13445 0.927 
-0.72471 -1.0276 -1.04416 -0.72471 -1.0276 0.90962 -0.72471 -0.91862 -1.01377 
-0.72471 -0.91862 0.87923 -0.72471 -0.81492 -0.97181 -0.72471 -0.81492 0.83726 
-0.72471 -0.70059 -0.90846 -0.72471 -0.70059 0.77392 -0.72471 -0.59433 -0.82976 
-0.72471 -0.59433 0.69522 -0.72471 -0.50326 -0.742 -0.72471 -0.50326 0.60745 
-0.72471 -0.42483 -0.64462 -0.72471 -0.38097 -0.57696 -0.68986 -0.40275 -0.61094 
-0.68695 -1.29473 -1.06513 -0.68695 -1.29473 0.93059 -0.68695 -1.18792 -1.06513 
-0.68695 -1.18792 0.93059 -0.68695 -1.40182 -1.05358 -0.68695 -1.40182 0.91904 
-0.68695 -1.08083 -1.05358 -0.68695 -1.08083 0.91904 -0.68692 -1.61627 -0.99355 
-0.68692 -1.61627 0.859 -0.68692 -0.86638 -0.99355 -0.68692 -0.86638 0.859 
-0.68692 -1.5097 -1.02984 -0.68692 -1.5097 0.8953 -0.68692 -0.97295 -1.02984 
-0.68692 -0.97295 0.8953 -0.68651 -2.01962 0.55946 -0.68651 -0.46303 -0.69401 
-0.68651 -1.93468 -0.78686 -0.68651 -1.93468 0.65232 -0.68651 -0.54798 -0.78686 
-0.68651 -0.54798 0.65232 -0.68648 -1.72549 -0.94141 -0.68648 -1.72549 0.80687 
-0.68648 -0.75716 -0.94141 -0.68648 -0.75716 0.80687 -0.68647 -1.83614 -0.87023 
-0.68647 -1.83614 0.73568 -0.68647 -0.64651 -0.87023 -0.68647 -0.64651 0.73568 
-0.67564 -1.24133 -1.06607 -0.67564 -1.24133 0.93152 -0.65931 -0.42658 -0.64339 
-0.65156 -1.66659 -0.96938 -0.65156 -1.66659 0.83484 -0.65156 -0.81607 -0.96938 
-0.65156 -0.81607 0.83484 -0.64978 -1.45445 -1.04142 -0.64978 -1.45445 0.90688 
-0.64978 -1.0282 -1.04142 -0.64978 -1.0282 0.90688 -0.64935 -1.3479 -1.05872 
-0.64935 -1.3479 0.92417 -0.64935 -1.13475 -1.05872 -0.64935 -1.13475 0.92417 
-0.64931 -1.56311 -1.01108 -0.64931 -1.56311 0.87653 -0.64931 -0.91954 -1.01108 
-0.64931 -0.91954 0.87653 -0.64912 -1.88647 -0.82758 -0.64912 -1.88647 0.69304 
-0.64912 -0.59618 -0.82758 -0.64912 -0.59618 0.69304 -0.64852 -1.97725 -0.74003 
-0.64852 -1.97725 0.60549 -0.64852 -0.5054 -0.74003 -0.64852 -0.5054 0.60549 
-0.64846 -1.78049 -0.90601 -0.64846 -1.78049 0.77147 -0.64846 -0.70216 -0.90601 
-0.64846 -0.70216 0.77147 -0.63789 -1.29469 -1.06206 -0.63789 -1.29469 0.92752 
-0.63789 -1.18796 -1.06206 -0.63789 -1.18796 0.92752 -0.62669 -1.24133 -1.06246 
-0.62669 -1.24133 0.92791 -0.62111 -0.46682 -0.6913 -0.61382 -1.61395 -0.9886 
-0.61382 -1.61395 0.85406 -0.61382 -0.8687 -0.9886 -0.61382 -0.8687 0.85406 
-0.61333 -1.72314 -0.93644 -0.61333 -1.72314 0.8019 -0.61333 -0.75951 -0.93644 
-0.61333 -0.75951 0.8019 -0.61207 -1.40062 -1.04806 -0.61207 -1.40062 0.91351 
-0.61207 -1.08204 -1.04806 -0.61207 -1.08204 0.91351 -0.61204 -1.50849 -1.02431 
-0.61204 -1.50849 0.88977 -0.61204 -0.97416 -1.02431 -0.61204 -0.97416 0.88977 
-0.61093 -1.93094 -0.78246 -0.61093 -1.93094 0.64792 -0.61093 -0.55172 -0.78246 
-0.61093 -0.55172 0.64792 -0.61088 -1.8324 -0.86582 -0.61088 -1.8324 0.73127 
-0.61088 -0.65025 -0.86582 -0.61088 -0.65025 0.73127 -0.60024 -1.34789 -1.05376 
-0.60024 -1.34789 0.91921 -0.60024 -1.13476 -1.05376 -0.60024 -1.13476 0.91921 
-0.58877 -1.29458 -1.05656 -0.58877 -1.29458 0.92201 -0.58877 -1.18807 -1.05656 
-0.58877 -1.18807 0.92201 -0.58297 -1.97122 -0.73598 -0.58297 -1.97122 0.60143 
-0.58297 -0.51143 -0.73598 -0.57881 -1.66316 -0.96213 -0.57881 -1.66316 0.82758 
-0.57881 -0.81949 -0.96213 -0.57881 -0.81949 0.82758 -0.57798 -1.24133 -1.05645 
-0.57798 -1.24133 0.92191 -0.57614 -1.55931 -1.00365 -0.57614 -1.55931 0.86911 
-0.57614 -0.92334 -1.00365 -0.57614 -0.92334 0.86911 -0.57528 -1.45265 -1.0332 
-0.57528 -1.45265 0.89865 -0.57528 -1.03 -1.0332 -0.57528 -1.03 0.89865 
-0.57513 -1.77716 -0.89824 -0.57513 -1.77716 0.76369 -0.57513 -0.70549 -0.89824 
-0.57513 -0.70549 0.76369 -0.57395 -1.88093 -0.82105 -0.57395 -1.88093 0.68651 
-0.57395 -0.60172 -0.82105 -0.57395 -0.60172 0.68651 -0.56312 -1.40037 -1.04123 
-0.56312 -1.40037 0.90669 -0.56312 -1.08229 -1.04123 -0.56312 -1.08229 0.90669 
-0.55566 -0.47415 -0.68602 -0.55143 -1.34761 -1.04639 -0.55143 -1.34761 0.91185 
-0.55143 -1.13504 -1.04639 -0.55143 -1.13504 0.91185 -0.54559 -1.92302 -0.77664 
-0.54559 -1.92302 0.6421 -0.54559 -0.55963 -0.77664 -0.54559 -0.55963 0.6421 
-0.54087 -1.60932 -0.97874 -0.54087 -1.60932 0.8442 -0.54087 -0.87333 -0.97874 
-0.54087 -0.87333 0.8442 -0.54025 -1.29455 -1.04867 -0.54025 -1.29455 0.91413 
-0.54025 -1.1881 -1.04867 -0.54025 -1.1881 0.91413 -0.54018 -1.71843 -0.92653 
-0.54018 -1.71843 0.79199 -0.54018 -0.76422 -0.92653 -0.54018 -0.76422 0.79199 
-0.53913 -1.50378 -1.0142 -0.53913 -1.50378 0.87966 -0.53913 -0.97887 -1.0142 
-0.53913 -0.97887 0.87966 -0.53779 -1.82749 -0.8556 -0.53779 -1.82749 0.72106 
-0.53779 -0.65516 -0.8556 -0.53779 -0.65516 0.72106 -0.52962 -1.24133 -1.04806 
-0.52962 -1.24133 0.91351 -0.5259 -1.45283 -1.02422 -0.5259 -1.45283 0.88967 
-0.5259 -1.02982 -1.02422 -0.5259 -1.02982 0.88967 -0.51804 -0.52064 -0.72901 
-0.51376 -1.4004 -1.03174 -0.51376 -1.4004 0.8972 -0.51376 -1.08226 -1.03174 
-0.51376 -1.08226 0.8972 -0.50781 -1.86958 -0.81443 -0.50781 -1.86958 0.67989 
-0.50781 -0.61307 -0.81443 -0.50781 -0.61307 0.67989 -0.50684 -1.65748 -0.95008 
-0.50684 -1.65748 0.81553 -0.50684 -0.82517 -0.95008 -0.50684 -0.82517 0.81553 
-0.50377 -1.55379 -0.99115 -0.50377 -1.55379 0.85661 -0.50377 -0.92887 -0.99115 
-0.50377 -0.92887 0.85661 -0.50262 -1.77092 -0.88593 -0.50262 -1.77092 0.75139 
-0.50262 -0.71173 -0.88593 -0.50262 -0.71173 0.75139 -0.50196 -1.34728 -1.03637 
-0.50196 -1.34728 0.90183 -0.50196 -1.13537 -1.03637 -0.50196 -1.13537 0.90183 
-0.49083 -1.29412 -1.0381 -0.49083 -1.29412 0.90356 -0.49083 -1.18854 -1.0381 
-0.49083 -1.18854 0.90356 -0.49006 -1.50351 -1.00333 -0.49006 -1.50351 0.86879 
-0.49006 -0.97915 -1.00333 -0.49006 -0.97915 0.86879 -0.48173 -1.24133 -1.0373 
-0.48173 -1.24133 0.90276 -0.47965 -1.9106 -0.76871 -0.47965 -1.9106 0.63417 
-0.47965 -0.57205 -0.76871 -0.47703 -1.45247 -1.01282 -0.47703 -1.45247 0.87828 
-0.47703 -1.03018 -1.01282 -0.47703 -1.03018 0.87828 -0.47208 -1.8144 -0.84687 
-0.47208 -1.8144 0.71233 -0.47208 -0.66826 -0.84687 -0.47208 -0.66826 0.71233 
-0.46935 -1.60245 -0.96414 -0.46935 -1.60245 0.8296 -0.46935 -0.8802 -0.96414 
-0.46935 -0.8802 0.8296 -0.46864 -1.71151 -0.91188 -0.46864 -1.71151 0.77734 
-0.46864 -0.77115 -0.91188 -0.46864 -0.77115 0.77734 -0.46466 -1.39981 -1.01977 
-0.46466 -1.39981 0.88523 -0.46466 -1.08284 -1.01977 -0.46466 -1.08284 0.88523 
-0.45496 -1.55311 -0.97833 -0.45496 -1.55311 0.84379 -0.45496 -0.92955 -0.97833 
-0.45496 -0.92955 0.84379 -0.45306 -1.34667 -1.02388 -0.45306 -1.34667 0.88934 
-0.45306 -1.13598 -1.02388 -0.45306 -1.13598 0.88934 -0.45209 -0.53396 -0.71943 
-0.44334 -1.29408 -1.02542 -0.44334 -1.29408 0.89088 -0.44334 -1.18858 -1.02542 
-0.44334 -1.18858 0.89088 -0.44265 -1.85538 -0.80441 -0.44265 -1.85538 0.66987 
-0.44265 -0.62727 -0.80441 -0.44265 -0.62727 0.66987 -0.44133 -1.50262 -0.99 
-0.44133 -1.50262 0.85545 -0.44133 -0.98004 -0.99 -0.44133 -0.98004 0.85545 
-0.43727 -1.75584 -0.87514 -0.43727 -1.75584 0.7406 -0.43727 -0.72682 -0.87514 
-0.43727 -0.72682 0.7406 -0.43603 -1.64957 -0.9333 -0.43603 -1.64957 0.79875 
-0.43603 -0.83308 -0.9333 -0.43603 -0.83308 0.79875 -0.43443 -1.24133 -1.02421 
-0.43443 -1.24133 0.88967 -0.42877 -1.45159 -0.99905 -0.42877 -1.45159 0.86451 
-0.42877 -1.03106 -0.99905 -0.42877 -1.03106 0.86451 -0.42101 -1.60111 -0.9495 
-0.42101 -1.60111 0.81495 -0.42101 -0.88154 -0.9495 -0.42101 -0.88154 0.81495 
-0.41649 -1.39877 -1.00547 -0.41649 -1.39877 0.87092 -0.41649 -1.08388 -1.00547 
-0.41649 -1.08388 0.87092 -0.4143 -0.5874 -0.75722 -0.40708 -1.79839 -0.8346 
-0.40708 -1.79839 0.70006 -0.40708 -0.68426 -0.8346 -0.40708 -0.68426 0.70006 
-0.40685 -1.55163 -0.96319 -0.40685 -1.55163 0.82865 -0.40685 -0.93102 -0.96319 
-0.40685 -0.93102 0.82865 -0.40593 -1.34664 -1.00923 -0.40593 -1.34664 0.87469 
-0.40593 -1.13601 -1.00923 -0.40593 -1.13601 0.87469 -0.40395 -1.69495 -0.89874 
-0.40395 -1.69495 0.7642 -0.40395 -0.7877 -0.89874 -0.40395 -0.7877 0.7642 
-0.39628 -1.29395 -1.01033 -0.39628 -1.29395 0.87579 -0.39628 -1.1887 -1.01033 
-0.39628 -1.1887 0.87579 -0.39359 -1.50127 -0.97435 -0.39359 -1.50127 0.8398 
-0.39359 -0.98138 -0.97435 -0.39359 -0.98138 0.8398 -0.38782 -1.24133 -1.00882 
-0.38782 -1.24133 0.87427 -0.38616 -1.6504 -0.91464 -0.38616 -1.6504 0.7801 
-0.38616 -0.83225 -0.91464 -0.38616 -0.83225 0.7801 -0.38126 -1.45017 -0.98293 
-0.38126 -1.45017 0.84839 -0.38126 -1.03248 -0.98293 -0.38126 -1.03248 0.84839 
-0.37877 -1.83839 -0.79104 -0.37877 -1.83839 0.6565 -0.37877 -0.64427 -0.79104 
-0.37324 -1.73838 -0.86062 -0.37324 -1.73838 0.72608 -0.37324 -0.74427 -0.86062 
-0.37324 -0.74427 0.72608 -0.37119 -1.60173 -0.93048 -0.37119 -1.60173 0.79594 
-0.37119 -0.88092 -0.93048 -0.37119 -0.88092 0.79594 -0.36992 -1.39848 -0.98891 
-0.36992 -1.39848 0.85437 -0.36992 -1.08417 -0.98891 -0.36992 -1.08417 0.85437 
-0.35958 -1.34634 -0.99228 -0.35958 -1.34634 0.85774 -0.35958 -1.13631 -0.99228 
-0.35958 -1.13631 0.85774 -0.35692 -1.55178 -0.94382 -0.35692 -1.55178 0.80928 
-0.35692 -0.93087 -0.94382 -0.35692 -0.93087 0.80928 -0.35477 -1.6948 -0.87814 
-0.35477 -1.6948 0.74359 -0.35477 -0.78785 -0.87814 -0.35477 -0.78785 0.74359 
-0.35087 -0.60548 -0.74251 -0.35027 -1.29391 -0.99303 -0.35027 -1.29391 0.85849 
-0.35027 -1.18874 -0.99303 -0.35027 -1.18874 0.85849 -0.34404 -1.77968 -0.81911 
-0.34404 -1.77968 0.68457 -0.34404 -0.70297 -0.81911 -0.34404 -0.70297 0.68457 
-0.34373 -1.50123 -0.95457 -0.34373 -1.50123 0.82003 -0.34373 -0.98142 -0.95457 
-0.34373 -0.98142 0.82003 -0.34203 -1.24133 -0.99115 -0.34203 -1.24133 0.85661 
-0.33724 -1.65007 -0.89358 -0.33724 -1.65007 0.75904 -0.33724 -0.83258 -0.89358 
-0.33724 -0.83258 0.75904 -0.33071 -1.44857 -0.96271 -0.33071 -1.44857 0.82817 
-0.33071 -1.03409 -0.96271 -0.33071 -1.03409 0.82817 -0.32475 -1.7373 -0.83801 
-0.32475 -1.7373 0.70347 -0.32475 -0.74536 -0.83801 -0.32475 -0.74536 0.70347 
-0.32206 -1.60107 -0.90897 -0.32206 -1.60107 0.77443 -0.32206 -0.88158 -0.90897 
-0.32206 -0.88158 0.77443 -0.3195 -1.39671 -0.96819 -0.3195 -1.39671 0.83365 
-0.3195 -1.08594 -0.96819 -0.3195 -1.08594 0.83365 -0.31646 -1.81868 -0.77438 
-0.31646 -1.81868 0.63984 -0.31646 -0.66398 -0.77438 -0.30916 -1.34415 -0.97101 
-0.30916 -1.34415 0.83647 -0.30916 -1.1385 -0.97101 -0.30916 -1.1385 0.83647 
-0.30804 -1.55104 -0.92194 -0.30804 -1.55104 0.7874 -0.30804 -0.93161 -0.92194 
-0.30804 -0.93161 0.7874 -0.30642 -1.69341 -0.85509 -0.30642 -1.69341 0.72054 
-0.30642 -0.78924 -0.85509 -0.30642 -0.78924 0.72054 -0.30001 -1.2916 -0.97121 
-0.30001 -1.2916 0.83667 -0.30001 -1.19105 -0.97121 -0.30001 -1.19105 0.83667 
-0.29715 -1.24133 -0.97126 -0.29715 -1.24133 0.83672 -0.29639 -1.77741 -0.7947 
-0.29639 -1.77741 0.66016 -0.29639 -0.70524 -0.7947 -0.29639 -0.70524 0.66016 
-0.29404 -1.49908 -0.93219 -0.29404 -1.49908 0.79765 -0.29404 -0.98357 -0.93219 
-0.29404 -0.98357 0.79765 -0.29064 -0.62745 -0.72662 -0.28942 -1.64859 -0.87018 
-0.28942 -1.64859 0.73564 -0.28942 -0.83407 -0.87018 -0.28942 -0.83407 0.73564 
-0.28133 -1.44634 -0.93984 -0.28133 -1.44634 0.8053 -0.28133 -1.03631 -0.93984 
-0.28133 -1.03631 0.8053 -0.2774 -1.73479 -0.81319 -0.2774 -1.73479 0.67865 
-0.2774 -0.74786 -0.81319 -0.2774 -0.74786 0.67865 -0.27435 -1.59935 -0.88519 
-0.27435 -1.59935 0.75065 -0.27435 -0.8833 -0.88519 -0.27435 -0.8833 0.75065 
-0.27001 -1.39421 -0.94469 -0.27001 -1.39421 0.81015 -0.27001 -1.08844 -0.94469 
-0.27001 -1.08844 0.81015 -0.26939 -0.6669 -0.74751 -0.25999 -1.34164 -0.94703 
-0.25999 -1.34164 0.81248 -0.25999 -1.14101 -0.94703 -0.25999 -1.14101 0.81248 
-0.25953 -1.69093 -0.82981 -0.25953 -1.69093 0.69526 -0.25953 -0.79172 -0.82981 
-0.25953 -0.79172 0.69526 -0.25917 -1.54839 -0.89732 -0.25917 -1.54839 0.76278 
-0.25917 -0.93427 -0.89732 -0.25917 -0.93427 0.76278 -0.25606 -1.29155 -0.94922 
-0.25606 -1.29155 0.81468 -0.25606 -1.1911 -0.94922 -0.25606 -1.1911 0.81468 
-0.25331 -1.24133 -0.94919 -0.25331 -1.24133 0.81465 -0.24948 -1.77414 -0.76746 
-0.24948 -1.77414 0.63292 -0.24948 -0.70851 -0.76746 -0.24535 -1.4962 -0.90707 
-0.24535 -1.4962 0.77253 -0.24535 -0.98646 -0.90707 -0.24535 -0.98646 0.77253 
-0.24284 -1.64594 -0.8445 -0.24284 -1.64594 0.70996 -0.24284 -0.83671 -0.8445 
-0.24284 -0.83671 0.70996 -0.23326 -1.44351 -0.91438 -0.23326 -1.44351 0.77984 
-0.23326 -1.03914 -0.91438 -0.23326 -1.03914 0.77984 -0.2305 -1.73096 -0.78561 
-0.2305 -1.73096 0.65107 -0.2305 -0.75169 -0.78561 -0.2305 -0.75169 0.65107 
-0.22653 -1.5959 -0.85853 -0.22653 -1.5959 0.72399 -0.22653 -0.88675 -0.85853 
-0.22653 -0.88675 0.72399 -0.22367 -0.67151 -0.71863 -0.22214 -1.39122 -0.91872 
-0.22214 -1.39122 0.78417 -0.22214 -1.09144 -0.91872 -0.22214 -1.09144 0.78417 
-0.21695 -1.34155 -0.92292 -0.21695 -1.34155 0.78838 -0.21695 -1.14111 -0.92292 
-0.21695 -1.14111 0.78838 -0.21302 -1.29138 -0.92498 -0.21302 -1.29138 0.79044 
-0.21302 -1.19127 -0.92498 -0.21302 -1.19127 0.79044 -0.21283 -1.68678 -0.80181 
-0.21283 -1.68678 0.66727 -0.21283 -0.79587 -0.80181 -0.21283 -0.79587 0.66727 
-0.2117 -1.54481 -0.87022 -0.2117 -1.54481 0.73567 -0.2117 -0.93784 -0.87022 
-0.2117 -0.93784 0.73567 -0.21061 -1.24133 -0.925 -0.21061 -1.24133 0.79046 
-0.2037 -0.71358 -0.73812 -0.1984 -1.49282 -0.87952 -0.1984 -1.49282 0.74498 
-0.1984 -0.98983 -0.87952 -0.1984 -0.98983 0.74498 -0.19762 -1.64215 -0.81661 
-0.19762 -1.64215 0.68207 -0.19762 -0.8405 -0.81661 -0.19762 -0.8405 0.68207 
-0.18665 -1.44008 -0.88641 -0.18665 -1.44008 0.75187 -0.18665 -1.04257 -0.88641 
-0.18665 -1.04257 0.75187 -0.18507 -1.72567 -0.75589 -0.18507 -1.72567 0.62135 
-0.18507 -0.75698 -0.75589 -0.18152 -1.59184 -0.83021 -0.18152 -1.59184 0.69567 
-0.18152 -0.89081 -0.83021 -0.18152 -0.89081 0.69567 -0.18022 -1.39083 -0.8926 
-0.18022 -1.39083 0.75806 -0.18022 -1.09182 -0.8926 -0.18022 -1.09182 0.75806 
-0.17514 -1.3412 -0.89673 -0.17514 -1.3412 0.76219 -0.17514 -1.14145 -0.89673 
-0.17514 -1.14145 0.76219 -0.17145 -1.29133 -0.89878 -0.17145 -1.29133 0.76423 
-0.17145 -1.19132 -0.89878 -0.17145 -1.19132 0.76423 -0.16914 -1.24133 -0.89874 
-0.16914 -1.24133 0.7642 -0.16881 -1.68198 -0.77211 -0.16881 -1.68198 0.63757 
-0.16881 -0.80067 -0.77211 -0.16881 -0.80067 0.63757 -0.16675 -1.54023 -0.84144 
-0.16675 -1.54023 0.7069 -0.16675 -0.94242 -0.84144 -0.16675 -0.94242 0.7069 
-0.15968 -0.72023 -0.70696 -0.1539 -1.63722 -0.7866 -0.1539 -1.63722 0.65206 
-0.1539 -0.84543 -0.7866 -0.1539 -0.84543 0.65206 -0.15369 -1.48802 -0.85027 
-0.15369 -1.48802 0.71572 -0.15369 -0.99463 -0.85027 -0.15369 -0.99463 0.71572 
-0.14551 -1.43991 -0.8579 -0.14551 -1.43991 0.72336 -0.14551 -1.04274 -0.8579 
-0.14551 -1.04274 0.72336 -0.14225 -1.71988 -0.72433 -0.14225 -0.76277 -0.72433 
-0.13907 -1.39058 -0.86399 -0.13907 -1.39058 0.72944 -0.13907 -1.09207 -0.86399 
-0.13907 -1.09207 0.72944 -0.13777 -1.58653 -0.79962 -0.13777 -1.58653 0.66508 
-0.13777 -0.89613 -0.79962 -0.13777 -0.89613 0.66508 -0.13389 -1.34063 -0.86794 
-0.13389 -1.34063 0.7334 -0.13389 -1.14202 -0.86794 -0.13389 -1.14202 0.7334 
-0.13022 -1.29069 -0.86985 -0.13022 -1.29069 0.73531 -0.13022 -1.19196 -0.86985 
-0.13022 -1.19196 0.73531 -0.12901 -1.24133 -0.87048 -0.12901 -1.24133 0.73594 
-0.12617 -1.67593 -0.74023 -0.12617 -1.67593 0.60569 -0.12617 -0.80672 -0.74023 
-0.12617 -0.80672 0.60569 -0.12341 -1.5348 -0.81045 -0.12341 -1.5348 0.6759 
-0.12341 -0.94786 -0.81045 -0.12341 -0.94786 0.6759 -0.11387 -1.48732 -0.81984 
-0.11387 -1.48732 0.6853 -0.11387 -0.99533 -0.81984 -0.11387 -0.99533 0.6853 
-0.11179 -1.63117 -0.75455 -0.11179 -1.63117 0.62001 -0.11179 -0.85148 -0.75455 
-0.11179 -0.85148 0.62001 -0.10582 -1.43924 -0.82741 -0.10582 -1.43924 0.69287 
-0.10582 -1.04341 -0.82741 -0.10582 -1.04341 0.69287 -0.1011 -0.76993 -0.69088 
-0.09919 -1.38971 -0.83324 -0.09919 -1.38971 0.69869 -0.09919 -1.09294 -0.83324 
-0.09919 -1.09294 0.69869 -0.09594 -1.5802 -0.76714 -0.09594 -1.5802 0.6326 
-0.09594 -0.90245 -0.76714 -0.09594 -0.90245 0.6326 -0.09414 -1.33981 -0.83713 
-0.09414 -1.33981 0.70258 -0.09414 -1.14284 -0.83713 -0.09414 -1.14284 0.70258 
-0.09146 -1.29063 -0.83964 -0.09146 -1.29063 0.7051 -0.09146 -1.19202 -0.83964 
-0.09146 -1.19202 0.7051 -0.09032 -1.24133 -0.84028 -0.09032 -1.24133 0.70574 
-0.08549 -1.66888 -0.70649 -0.08549 -1.66888 0.57195 -0.08549 -0.81377 -0.70649 
-0.08492 -1.53357 -0.77809 -0.08492 -1.53357 0.64355 -0.08492 -0.94908 -0.77809 
-0.08492 -0.94908 0.64355 -0.07541 -1.486 -0.78737 -0.07541 -1.486 0.65282 
-0.07541 -0.99665 -0.78737 -0.07541 -0.99665 0.65282 -0.07143 -1.62401 -0.72055 
-0.07143 -1.62401 0.58601 -0.07143 -0.85864 -0.72055 -0.07143 -0.85864 0.58601 
-0.06768 -1.43808 -0.79501 -0.06768 -1.43808 0.66047 -0.06768 -1.04458 -0.79501 
-0.06768 -1.04458 0.66047 -0.06765 -0.76277 -0.64973 -0.06108 -1.38847 -0.80071 
-0.06108 -1.38847 0.66617 -0.06108 -1.09419 -0.80071 -0.06108 -1.09419 0.66617 
-0.05894 -1.57822 -0.73304 -0.05894 -1.57822 0.5985 -0.05894 -0.90444 -0.73304 
-0.05894 -0.90444 0.5985 -0.05676 -1.3397 -0.80495 -0.05676 -1.3397 0.6704 
-0.05676 -1.14295 -0.80495 -0.05676 -1.14295 0.6704 -0.05405 -1.29045 -0.80741 
-0.05405 -1.29045 0.67286 -0.05405 -1.1922 -0.80741 -0.05405 -1.1922 0.67286 
-0.05315 -1.24133 -0.80822 -0.05315 -1.24133 0.67368 -0.05175 -1.67593 -0.66581 
-0.05175 -0.80672 -0.66581 -0.04805 -1.53161 -0.74393 -0.04805 -1.53161 0.60939 
-0.04805 -0.95104 -0.74393 -0.04805 -0.95104 0.60939 -0.03879 -1.48431 -0.75319 
-0.03879 -1.48431 0.61864 -0.03879 -0.99835 -0.75319 -0.03879 -0.99835 0.61864 
-0.03743 -1.63117 -0.68019 -0.03743 -1.63117 0.54565 -0.03743 -0.85148 -0.68019 
-0.03743 -0.85148 0.54565 -0.03119 -1.43642 -0.76079 -0.03119 -1.43642 0.62625 
-0.03119 -1.04624 -0.76079 -0.03119 -1.04624 0.62625 -0.02526 -1.38806 -0.76672 
-0.02526 -1.38806 0.63218 -0.02526 -1.0946 -0.76672 -0.02526 -1.0946 0.63218 
-0.02484 -1.5802 -0.69604 -0.02484 -1.5802 0.5615 -0.02484 -0.90245 -0.69604 
-0.02484 -0.90245 0.5615 -0.02101 -1.33934 -0.77097 -0.02101 -1.33934 0.63643 
-0.02101 -1.14331 -0.77097 -0.02101 -1.14331 0.63643 -0.01987 -0.80067 -0.62317 
-0.01845 -1.29039 -0.77353 -0.01845 -1.29039 0.63898 -0.01845 -1.19226 -0.77353 
-0.01845 -1.19226 0.63898 -0.0176 -1.24133 -0.77438 -0.0176 -1.24133 0.63984 
-0.01389 -1.53357 -0.70706 -0.01389 -1.53357 0.57252 -0.01389 -0.94908 -0.70706 
-0.01389 -0.94908 0.57252 -0.00538 -1.63722 -0.63808 -0.00538 -1.63722 0.50354 
-0.00538 -0.84543 -0.63808 -0.00461 -1.486 -0.71657 -0.00461 -1.486 0.58203 
-0.00461 -0.99665 -0.71657 -0.00461 -0.99665 0.58203 -3.56791 -0.24282 -0.68629 
-3.56791 0.24314 0.68554 -3.55865 -0.29012 -0.67703 -3.55865 0.29045 0.67628 
-3.54563 -0.14698 -0.73382 -3.54563 0.1473 0.73307 -3.53902 -0.19659 -0.72812 
-3.53902 0.19691 0.72737 -3.53129 -0.24451 -0.72047 -3.53129 0.24484 0.71972 
-3.52178 -0.29208 -0.71119 -3.52178 0.29241 0.71044 -3.51256 -0.09832 -0.77023 
-3.51256 0.09865 0.76948 -3.51076 -0.33871 -0.70024 -3.51076 0.33903 0.69949 
-3.50751 -0.14823 -0.76634 -3.50751 0.14855 0.76559 -3.50088 -0.19775 -0.76051 
-3.50088 0.19808 0.75976 -3.49491 -0.38968 -0.68766 -3.49491 0.39 0.68691 
-3.49283 -0.24583 -0.75295 -3.49283 0.24615 0.7522 -3.48329 -0.29331 -0.74355 
-3.48329 0.29363 0.7428 -3.48053 -0.43444 -0.67333 -3.48053 0.43477 0.67258 
-3.47769 0.00016 -0.80358 -3.47769 0.00016 0.80283 -3.47649 -0.0492 -0.80296 
-3.47649 0.04952 0.80221 -3.47281 -0.09915 -0.80105 -3.47281 0.09947 0.8003 
-3.46893 -0.34504 -0.73273 -3.46893 0.34536 0.73198 -3.46763 -0.14909 -0.79709 
-3.46763 0.14942 0.79634 -3.46119 -0.19842 -0.791 -3.46119 0.19875 0.79025 
-3.45301 -0.24653 -0.78337 -3.45301 0.24686 0.78262 -3.4528 -0.39573 -0.71971 
-3.4528 0.39606 0.71896 -3.43995 -0.29874 -0.77455 -3.43995 0.29907 0.7738 
-3.43789 -0.44049 -0.70521 -3.43789 0.44082 0.70446 -3.43756 0.00016 -0.83184 
-3.43756 0.00016 0.83109 -3.43525 -0.04984 -0.83188 -3.43525 -0.04984 0.83113 
-3.43525 0.05016 -0.83188 -3.43525 0.05016 0.83113 -3.43156 -0.09972 -0.82983 
-3.43156 -0.09972 0.82908 -3.43156 0.10004 -0.82983 -3.43156 0.10004 0.82908 
-3.42648 -0.14934 -0.82571 -3.42648 -0.14934 0.82496 -3.42648 0.14967 -0.82571 
-3.42648 0.14967 0.82496 -3.42518 -0.35035 -0.76332 -3.42518 0.35068 0.76257 
-3.42005 -0.19859 -0.81952 -3.42005 0.19892 0.81877 -3.40908 -0.40066 -0.74972 
-3.40908 0.40099 0.74897 -3.4083 -0.25133 -0.81262 -3.4083 0.25166 0.81187 
-3.39609 0.00016 -0.8581 -3.39609 0.00016 0.85735 -3.395 -0.30332 -0.80332 
-3.395 0.30365 0.80257 -3.39387 -0.44529 -0.73491 -3.39387 0.44562 0.73416 
-3.39368 -0.04989 -0.85809 -3.39368 -0.04989 0.85734 -3.39368 0.05022 -0.85809 
-3.39368 0.05022 0.85734 -3.38975 -0.10006 -0.85602 -3.38975 -0.10006 0.85527 
-3.38975 0.10038 -0.85602 -3.38975 0.10038 0.85527 -3.38456 -0.14973 -0.85182 
-3.38456 -0.14973 0.85107 -3.38456 0.15005 -0.85182 -3.38456 0.15005 0.85107 
-3.38017 -0.35441 -0.79164 -3.38017 0.35474 0.79089 -3.3762 -0.48947 -0.71872 
-3.3762 0.4898 0.71797 -3.37344 -0.20202 -0.84749 -3.37344 -0.20202 0.84674 
-3.37344 0.20235 -0.84749 -3.37344 0.20235 0.84674 -3.36387 -0.40445 -0.7776 
-3.36387 0.40478 0.77685 -3.36135 -0.25471 -0.84017 -3.36135 -0.25471 0.83942 
-3.36135 0.25503 -0.84017 -3.36135 0.25503 0.83942 -3.35339 0.00016 -0.8823 
-3.35339 0.00016 0.88155 -3.35064 -0.05006 -0.88233 -3.35064 -0.05006 0.88158 
-3.35064 0.05039 -0.88233 -3.35064 0.05039 0.88158 -3.34753 -0.3069 -0.83043 
-3.34753 -0.3069 0.82968 -3.34753 0.30722 -0.83043 -3.34753 0.30722 0.82968 
-3.34717 -0.44944 -0.76291 -3.34717 0.44977 0.76216 -3.34672 -0.10016 -0.88013 
-3.34672 -0.10016 0.87938 -3.34672 0.10048 -0.88013 -3.34672 0.10048 0.87938 
-3.3367 -0.15272 -0.8778 -3.3367 -0.15272 0.87705 -3.3367 0.15305 -0.8778 
-3.3367 0.15305 0.87705 -3.33235 -0.35786 -0.8183 -3.33235 -0.35786 0.81755 
-3.33235 0.35819 -0.8183 -3.33235 0.35819 0.81755 -3.3293 -0.4933 -0.7463 
-3.3293 0.49363 0.74555 -3.32537 -0.20485 -0.87295 -3.32537 -0.20485 0.8722 
-3.32537 0.20518 -0.87295 -3.32537 0.20518 0.8722 -3.31728 -0.4071 -0.80328 
-3.31728 -0.4071 0.80253 -3.31728 0.40742 -0.80328 -3.31728 0.40742 0.80253 
-3.31266 -0.25759 -0.86529 -3.31266 -0.25759 0.86454 -3.31266 0.25791 -0.86529 
-3.31266 0.25791 0.86454 -3.31031 -0.53592 0.72706 -3.30955 0.00016 -0.90436 
-3.30955 0.00016 0.90361 -3.30669 -0.05011 -0.90431 -3.30669 -0.05011 0.90356 
-3.30669 0.05044 -0.90431 -3.30669 0.05044 0.90356 -3.30028 -0.45192 -0.78819 
-3.30028 -0.45192 0.78744 -3.30028 0.45225 -0.78819 -3.30028 0.45225 0.78744 
-3.29866 -0.30955 -0.85505 -3.29866 -0.30955 0.8543 -3.29866 0.30988 -0.85505 
-3.29866 0.30988 0.8543 -3.29754 -0.10266 -0.90411 -3.29754 -0.10266 0.90336 
-3.29754 0.10299 -0.90411 -3.29754 0.10299 0.90336 -3.29024 -0.57719 0.70673 
-3.29024 0.57751 -0.70748 -3.2872 -0.15522 -0.9013 -3.2872 -0.15522 0.90055 
-3.2872 0.15555 -0.9013 -3.2872 0.15555 0.90055 -3.28464 -0.35958 -0.84207 
-3.28464 -0.35958 0.84132 -3.28464 0.35991 -0.84207 -3.28464 0.35991 0.84132 
-3.28195 -0.49581 -0.77112 -3.28195 -0.49581 0.77037 -3.28195 0.49613 -0.77112 
-3.28195 0.49613 0.77037 -3.27599 -0.20708 -0.89582 -3.27599 -0.20708 0.89507 
-3.27599 0.2074 -0.89582 -3.27599 0.2074 0.89507 -3.26946 -0.40859 -0.82669 
-3.26946 -0.40859 0.82594 -3.26946 0.40891 -0.82669 -3.26946 0.40891 0.82594 
-3.26467 0.00016 -0.92425 -3.26467 0.00016 0.9235 -3.26297 -0.25974 -0.88768 
-3.26297 -0.25974 0.88693 -3.26297 0.26007 -0.88768 -3.26297 0.26007 0.88693 
-3.26266 -0.53819 -0.75221 -3.26266 -0.53819 0.75146 -3.26266 0.53852 -0.75221 
-3.26266 0.53852 0.75146 -3.25643 -0.05242 -0.92613 -3.25643 -0.05242 0.92538 
-3.25643 0.05275 -0.92613 -3.25643 0.05275 0.92538 -3.25583 -0.63568 0.67486 
-3.25583 0.63601 -0.67561 -3.25193 -0.45331 -0.81124 -3.25193 -0.45331 0.81049 
-3.25193 0.45364 -0.81124 -3.25193 0.45364 0.81049 -3.24979 -0.31029 -0.87693 
-3.24979 -0.31029 0.87618 -3.24979 0.31062 -0.87693 -3.24979 0.31062 0.87618 
-3.24713 -0.10486 -0.92539 -3.24713 -0.10486 0.92464 -3.24713 0.10518 -0.92539 
-3.24713 0.10518 0.92464 -3.23678 -0.15699 -0.92202 -3.23678 -0.15699 0.92127 
-3.23678 0.15732 -0.92202 -3.23678 0.15732 0.92127 -3.23552 -0.36024 -0.86358 
-3.23552 -0.36024 0.86283 -3.23552 0.36056 -0.86358 -3.23552 0.36056 0.86283 
-3.23346 -0.49689 -0.79373 -3.23346 -0.49689 0.79298 -3.23346 0.49721 -0.79373 
-3.23346 0.49721 0.79298 -3.22793 -0.5969 0.72339 -3.22793 0.59722 -0.72414 
-3.22544 -0.20868 -0.91603 -3.22544 -0.20868 0.91528 -3.22544 0.20901 -0.91603 
-3.22544 0.20901 0.91528 -3.22054 -0.40892 -0.84775 -3.22054 -0.40892 0.847 
-3.22054 0.40924 -0.84775 -3.22054 0.40924 0.847 -3.21931 -0.69061 0.6392 
-3.21931 0.69093 -0.63995 -3.21888 0.00016 -0.94192 -3.21888 0.00016 0.94117 
-3.21311 -0.25978 -0.90745 -3.21311 -0.25978 0.9067 -3.21311 0.26011 -0.90745 
-3.21311 0.26011 0.9067 -3.21043 -0.05246 -0.94343 -3.21043 -0.05246 0.94268 
-3.21043 0.05279 -0.94343 -3.21043 0.05279 0.94268 -3.20275 -0.45346 -0.83184 
-3.20275 -0.45346 0.83109 -3.20275 0.45378 -0.83184 -3.20275 0.45378 0.83109 
-3.20077 -0.10515 -0.94233 -3.20077 -0.10515 0.94158 -3.20077 0.10547 -0.94233 
-3.20077 0.10547 0.94158 -3.19985 -0.31014 -0.8963 -3.19985 -0.31014 0.89555 
-3.19985 0.31047 -0.8963 -3.19985 0.31047 0.89555 -3.19962 -0.5569 -0.7677 
-3.19962 -0.5569 0.76695 -3.19962 0.55723 -0.7677 -3.19962 0.55723 0.76695 
-3.1924 -0.65376 0.68958 -3.1924 0.65409 -0.69033 -3.19022 -0.15728 -0.93857 
-3.19022 -0.15728 0.93782 -3.19022 0.15761 -0.93857 -3.19022 0.15761 0.93782 
-3.18569 -0.35962 -0.8826 -3.18569 -0.35962 0.88185 -3.18569 0.35995 -0.8826 
-3.18569 0.35995 0.88185 -3.17793 -0.2101 -0.93215 -3.17793 -0.2101 0.9314 
-3.17793 0.21043 -0.93215 -3.17793 0.21043 0.9314 -3.17228 0.00016 -0.95732 
-3.17228 0.00016 0.95657 -3.17067 -0.40809 -0.8664 -3.17067 -0.40809 0.86565 
-3.17067 0.40841 -0.8664 -3.17067 0.40841 0.86565 -3.16943 -0.51435 -0.80825 
-3.16943 -0.51435 0.8075 -3.16943 0.51467 -0.80825 -3.16943 0.51467 0.8075 
-3.16537 -0.26113 -0.9231 -3.16537 -0.26113 0.92235 -3.16537 0.26145 -0.9231 
-3.16537 0.26145 0.92235 -3.16406 -0.61389 -0.73752 -3.16406 -0.61389 0.73677 
-3.16406 0.61422 -0.73752 -3.16406 0.61422 0.73677 -3.16336 -0.05259 -0.95852 
-3.16336 -0.05259 0.95777 -3.16336 0.05291 -0.95852 -3.16336 0.05291 0.95777 
-3.15461 -0.7072 0.65179 -3.15461 0.70752 -0.65254 -3.15364 -0.10518 -0.95699 
-3.15364 -0.10518 0.95624 -3.15364 0.10551 -0.95699 -3.15364 0.10551 0.95624 
-3.15174 -0.31162 -0.91144 -3.15174 -0.31162 0.91069 -3.15174 0.31194 -0.91144 
-3.15174 0.31194 0.91069 -3.14205 -0.15832 -0.95287 -3.14205 -0.15832 0.95212 
-3.14205 0.15865 -0.95287 -3.14205 0.15865 0.95212 -3.13806 -0.47002 -0.84498 
-3.13806 -0.47002 0.84423 -3.13806 0.47034 -0.84498 -3.13806 0.47034 0.84423 
-3.13735 -0.36096 -0.89725 -3.13735 -0.36096 0.8965 -3.13735 0.36129 -0.89725 
-3.13735 0.36129 0.8965 -3.13462 -0.57291 -0.77997 -3.13462 -0.57291 0.77922 
-3.13462 0.57323 -0.77997 -3.13462 0.57323 0.77922 -3.12968 -0.21099 -0.94593 
-3.12968 -0.21099 0.94518 -3.12968 0.21131 -0.94593 -3.12968 0.21131 0.94518 
-3.12705 -0.66911 0.70106 -3.12705 0.66944 -0.70181 -3.12497 0.00016 -0.97041 
-3.12497 0.00016 0.96966 -3.11664 -0.26202 -0.93643 -3.11664 -0.26202 0.93568 
-3.11664 0.26234 -0.93643 -3.11664 0.26234 0.93568 -3.11587 -0.05263 -0.97121 
-3.11587 -0.05263 0.97046 -3.11587 0.05295 -0.97121 -3.11587 0.05295 0.97046 
-3.10474 -0.10579 -0.96948 -3.10474 -0.10579 0.96873 -3.10474 0.10612 -0.96948 
-3.10474 0.10612 0.96873 -3.10408 -0.52943 -0.81904 -3.10408 -0.52943 0.81829 
-3.10408 0.52976 -0.81904 -3.10408 0.52976 0.81829 -3.10293 -0.3123 -0.92425 
-3.10293 -0.3123 0.9235 -3.10293 0.31262 -0.92425 -3.10293 0.31262 0.9235 
-3.09986 -0.416 -0.88318 -3.09986 -0.416 0.88243 -3.09986 0.41632 -0.88318 
-3.09986 0.41632 0.88243 -3.09889 -0.62809 -0.74753 -3.09889 -0.62809 0.74678 
-3.09889 0.62842 -0.74753 -3.09889 0.62842 0.74678 -3.09294 -0.15891 -0.96484 
-3.09294 -0.15891 0.96409 -3.09294 0.15923 -0.96484 -3.09294 0.15923 0.96409 
-3.08866 -0.72052 0.66137 -3.08866 0.72085 -0.66212 -3.0808 -0.21134 -0.95732 
-3.0808 -0.21134 0.95657 -3.0808 0.21167 -0.95732 -3.0808 0.21167 0.95657 
-3.07708 0.00016 -0.98116 -3.07708 0.00016 0.98041 -3.06892 -0.586 -0.78871 
-3.06892 -0.586 0.78796 -3.06892 0.58633 -0.78871 -3.06892 0.58633 0.78796 
-3.06757 -0.26229 -0.94731 -3.06757 -0.26229 0.94656 -3.06757 0.26262 -0.94731 
-3.06757 0.26262 0.94656 -3.06652 -0.47694 -0.85963 -3.06652 -0.47694 0.85888 
-3.06652 0.47727 -0.85963 -3.06652 0.47727 0.85888 -3.06645 -0.05306 -0.98177 
-3.06645 -0.05306 0.98102 -3.06645 0.05339 -0.98177 -3.06645 0.05339 0.98102 
-3.06584 -0.36784 -0.91185 -3.06584 -0.36784 0.9111 -3.06584 0.36816 -0.91185 
-3.06584 0.36816 0.9111 -3.06111 -0.68153 0.709 -3.06111 0.68186 -0.70975 
-3.05527 -0.10613 -0.9795 -3.05527 -0.10613 0.97875 -3.05527 0.10645 -0.9795 
-3.05527 0.10645 0.97875 -3.05105 -0.76702 0.61838 -3.05105 0.76734 -0.61913 
-3.04358 -0.15888 -0.97433 -3.04358 -0.15888 0.97358 -3.04358 0.1592 -0.97433 
-3.04358 0.1592 0.97358 -3.03275 -0.63944 -0.75415 -3.03275 -0.63944 0.7534 
-3.03275 0.63977 -0.75415 -3.03275 0.63977 0.7534 -3.03157 -0.53567 -0.83134 
-3.03157 -0.53567 0.83059 -3.03157 0.536 -0.83134 -3.03157 0.536 0.83059 
-3.03142 -0.21116 -0.9663 -3.03142 -0.21116 0.96555 -3.03142 0.21149 -0.9663 
-3.03142 0.21149 0.96555 -3.03056 -0.31782 -0.93676 -3.03056 -0.31782 0.93601 
-3.03056 0.31815 -0.93676 -3.03056 0.31815 0.93601 -3.02872 0.00016 -0.98955 
-3.02872 0.00016 0.9888 -3.02789 -0.42168 -0.89523 -3.02789 -0.42168 0.89448 
-3.02789 0.422 -0.89523 -3.02789 0.422 0.89448 -3.02373 -0.72973 0.66833 
-3.02373 0.73006 -0.66908 -3.01793 -0.0531 -0.98966 -3.01793 -0.0531 0.98891 
-3.01793 0.05342 -0.98966 -3.01793 0.05342 0.98891 -3.00646 -0.1064 -0.98686 
-3.00646 -0.1064 0.98611 -3.00646 0.10672 -0.98686 -3.00646 0.10672 0.98611 
-2.99582 -0.59091 -0.79892 -2.99582 -0.59091 0.79817 -2.99582 0.59124 -0.79892 
-2.99582 0.59124 0.79817 -2.99577 -0.68945 -0.71556 -2.99577 -0.68945 0.71481 
-2.99577 0.68977 -0.71556 -2.99577 0.68977 0.71481 -2.99466 -0.267 -0.95742 
-2.99466 -0.267 0.95667 -2.99466 0.26733 -0.95742 -2.99466 0.26733 0.95667 
-2.99463 -0.15913 -0.98116 -2.99463 -0.15913 0.98041 -2.99463 0.15945 -0.98116 
-2.99463 0.15945 0.98041 -2.99337 -0.48165 -0.86954 -2.99337 -0.48165 0.86879 
-2.99337 0.48198 -0.86954 -2.99337 0.48198 0.86879 -2.99288 -0.37246 -0.92171 
-2.99288 -0.37246 0.92096 -2.99288 0.37279 -0.92171 -2.99288 0.37279 0.92096 
-2.98559 -0.77434 0.62365 -2.98559 0.77467 -0.6244 -2.98001 0.00016 -0.99556 
-2.98001 0.00016 0.99481 -2.96881 -0.0532 -0.99517 -2.96881 -0.0532 0.99442 
-2.96881 0.05353 -0.99517 -2.96881 0.05353 0.99442 -2.95824 -0.539 -0.83912 
-2.95824 -0.539 0.83837 -2.95824 0.53933 -0.83912 -2.95824 0.53933 0.83837 
-2.95818 -0.73576 0.67239 -2.95818 0.73609 -0.67314 -2.95759 -0.64498 -0.76069 
-2.95759 -0.64498 0.75994 -2.95759 0.64531 -0.76069 -2.95759 0.64531 0.75994 
-2.95739 -0.32162 -0.94418 -2.95739 -0.32162 0.94343 -2.95739 0.32195 -0.94418 
-2.95739 0.32195 0.94343 -2.95735 -0.10641 -0.99182 -2.95735 -0.10641 0.99107 
-2.95735 0.10674 -0.99182 -2.95735 0.10674 0.99107 -2.95692 -0.21296 -0.97452 
-2.95692 -0.21296 0.97377 -2.95692 0.21329 -0.97452 -2.95692 0.21329 0.97377 
-2.95514 -0.4251 -0.90249 -2.95514 -0.4251 0.90174 -2.95514 0.42542 -0.90249 
-2.95514 0.42542 0.90174 -2.94739 -0.81459 0.57574 -2.94739 0.81491 -0.57649 
-2.93106 0.00016 -0.99917 -2.93106 0.00016 0.99842 -2.92023 -0.59465 -0.80333 
-2.92023 -0.59465 0.80258 -2.92023 0.59497 -0.80333 -2.92023 0.59497 0.80258 
-2.92023 -0.48401 -0.87451 -2.92023 -0.48401 0.87376 -2.92023 0.48433 -0.87451 
-2.92023 0.48433 0.87376 -2.92019 -0.69319 -0.71996 -2.92019 -0.69319 0.71921 
-2.92019 0.69351 -0.71996 -2.92019 0.69351 0.71921 -2.92019 -0.77813 0.62636 
-2.92019 0.77846 -0.62711 -2.91978 -0.26821 -0.96295 -2.91978 -0.26821 0.9622 
-2.91978 0.26854 -0.96295 -2.91978 0.26854 0.9622 -2.91978 -0.37478 -0.92665 
-2.91978 -0.37478 0.9259 -2.91978 0.37511 -0.92665 -2.91978 0.37511 0.9259 
-2.91975 -0.16034 -0.98669 -2.91975 -0.16034 0.98594 -2.91975 0.16066 -0.98669 
-2.91975 0.16066 0.98594 -2.91975 -0.05324 -0.99823 -2.91975 -0.05324 0.99748 
-2.91975 0.05356 -0.99823 -2.91975 0.05356 0.99748 -2.91685 -0.83841 0.5433 
-2.91685 0.83874 -0.54405 -2.88199 -0.8602 0.50931 -2.88199 -0.81633 0.57698 
-2.88199 -0.73791 -0.6751 -2.88199 -0.73791 0.67435 -2.88199 -0.64683 -0.76287 
-2.88199 -0.64683 0.76212 -2.88199 -0.54058 -0.84157 -2.88199 -0.54058 0.84082 
-2.88199 -0.42624 -0.90491 -2.88199 -0.42624 0.90416 -2.88199 -0.32254 -0.94687 
-2.88199 -0.32254 0.94612 -2.88199 -0.21356 -0.97727 -2.88199 -0.21356 0.97652 
-2.88199 -0.10672 -0.99465 -2.88199 -0.10672 0.9939 -2.88199 0.00016 -1.00038 
-2.88199 0.00016 0.99963 -2.88199 0.10704 -0.99465 -2.88199 0.10704 0.9939 
-2.88199 0.21389 -0.97727 -2.88199 0.21389 0.97652 -2.88199 0.32287 -0.94687 
-2.88199 0.32287 0.94612 -2.88199 0.42656 -0.90491 -2.88199 0.42656 0.90416 
-2.88199 0.5409 -0.84157 -2.88199 0.5409 0.84082 -2.88199 0.64716 -0.76287 
-2.88199 0.64716 0.76212 -2.88199 0.73823 -0.6751 -2.88199 0.73823 0.67435 
-2.88199 0.81666 -0.57773 -2.88199 0.86052 -0.51006 -2.84714 -0.83841 0.5433 
-2.84714 0.83874 -0.54405 -2.84423 -0.05324 -0.99823 -2.84423 -0.05324 0.99748 
-2.84423 0.05356 -0.99823 -2.84423 0.05356 0.99748 -2.84423 -0.16034 -0.98669 
-2.84423 -0.16034 0.98594 -2.84423 0.16066 -0.98669 -2.84423 0.16066 0.98594 
-2.84421 -0.37478 -0.92665 -2.84421 -0.37478 0.9259 -2.84421 0.37511 -0.92665 
-2.84421 0.37511 0.9259 -2.8442 -0.26821 -0.96295 -2.8442 -0.26821 0.9622 
-2.8442 0.26854 -0.96295 -2.8442 0.26854 0.9622 -2.84379 -0.77813 0.62636 
-2.84379 0.77846 -0.62711 -2.84379 -0.69319 -0.71996 -2.84379 -0.69319 0.71921 
-2.84379 0.69351 -0.71996 -2.84379 0.69351 0.71921 -2.84376 -0.48401 -0.87451 
-2.84376 -0.48401 0.87376 -2.84376 0.48433 -0.87451 -2.84376 0.48433 0.87376 
-2.84376 -0.59465 -0.80333 -2.84376 -0.59465 0.80258 -2.84376 0.59497 -0.80333 
-2.84376 0.59497 0.80258 -2.83292 0.00016 -0.99917 -2.83292 0.00016 0.99842 
-2.81659 -0.81459 0.57574 -2.81659 0.81491 -0.57649 -2.80885 -0.4251 -0.90249 
-2.80885 -0.4251 0.90174 -2.80885 0.42542 -0.90249 -2.80885 0.42542 0.90174 
-2.80707 -0.21296 -0.97452 -2.80707 -0.21296 0.97377 -2.80707 0.21329 -0.97452 
-2.80707 0.21329 0.97377 -2.80663 -0.10641 -0.99182 -2.80663 -0.10641 0.99107 
-2.80663 0.10674 -0.99182 -2.80663 0.10674 0.99107 -2.80659 -0.32162 -0.94418 
-2.80659 -0.32162 0.94343 -2.80659 0.32195 -0.94418 -2.80659 0.32195 0.94343 
-2.8064 -0.64498 -0.76069 -2.8064 -0.64498 0.75994 -2.8064 0.64531 -0.76069 
-2.8064 0.64531 0.75994 -2.8058 -0.73576 0.67239 -2.8058 0.73609 -0.67314 
-2.80574 -0.539 -0.83912 -2.80574 -0.539 0.83837 -2.80574 0.53933 -0.83912 
-2.80574 0.53933 0.83837 -2.79517 -0.0532 -0.99517 -2.79517 -0.0532 0.99442 
-2.79517 0.05353 -0.99517 -2.79517 0.05353 0.99442 -2.78397 0.00016 -0.99556 
-2.78397 0.00016 0.99481 -2.7818 -0.83479 0.54074 -2.7818 0.83512 -0.54149 
-2.77839 -0.77434 0.62365 -2.77839 0.77467 -0.6244 -2.7711 -0.37246 -0.92171 
-2.7711 -0.37246 0.92096 -2.7711 0.37279 -0.92171 -2.7711 0.37279 0.92096 
-2.77061 -0.48165 -0.86954 -2.77061 -0.48165 0.86879 -2.77061 0.48198 -0.86954 
-2.77061 0.48198 0.86879 -2.76936 -0.15913 -0.98116 -2.76936 -0.15913 0.98041 
-2.76936 0.15945 -0.98116 -2.76936 0.15945 0.98041 -2.76932 -0.267 -0.95742 
-2.76932 -0.267 0.95667 -2.76932 0.26733 -0.95742 -2.76932 0.26733 0.95667 
-2.76821 -0.68945 -0.71556 -2.76821 -0.68945 0.71481 -2.76821 0.68977 -0.71556 
-2.76821 0.68977 0.71481 -2.76816 -0.59091 -0.79892 -2.76816 -0.59091 0.79817 
-2.76816 0.59124 -0.79892 -2.76816 0.59124 0.79817 -2.75752 -0.1064 -0.98686 
-2.75752 -0.1064 0.98611 -2.75752 0.10672 -0.98686 -2.75752 0.10672 0.98611 
-2.75146 -0.80935 0.57204 -2.75146 0.80967 -0.57279 -2.74605 -0.0531 -0.98966 
-2.74605 -0.0531 0.98891 -2.74605 0.05342 -0.98966 -2.74605 0.05342 0.98891 
-2.74025 -0.72973 0.66833 -2.74025 0.73006 -0.66908 -2.73609 -0.42168 -0.89523 
-2.73609 -0.42168 0.89448 -2.73609 0.422 -0.89523 -2.73609 0.422 0.89448 
-2.73526 0.00016 -0.98955 -2.73526 0.00016 0.9888 -2.73342 -0.31782 -0.93676 
-2.73342 -0.31782 0.93601 -2.73342 0.31815 -0.93676 -2.73342 0.31815 0.93601 
-2.73256 -0.21116 -0.9663 -2.73256 -0.21116 0.96555 -2.73256 0.21149 -0.9663 
-2.73256 0.21149 0.96555 -2.73241 -0.53567 -0.83134 -2.73241 -0.53567 0.83059 
-2.73241 0.536 -0.83134 -2.73241 0.536 0.83059 -2.73124 -0.63944 -0.75415 
-2.73124 -0.63944 0.7534 -2.73124 0.63977 -0.75415 -2.73124 0.63977 0.7534 
-2.7204 -0.15888 -0.97433 -2.7204 -0.15888 0.97358 -2.7204 0.1592 -0.97433 
-2.7204 0.1592 0.97358 -2.71294 -0.76702 0.61838 -2.71294 0.76734 -0.61913 
-2.70871 -0.10613 -0.9795 -2.70871 -0.10613 0.97875 -2.70871 0.10645 -0.9795 
-2.70871 0.10645 0.97875 -2.70287 -0.68153 0.709 -2.70287 0.68186 -0.70975 
-2.69815 -0.36784 -0.91185 -2.69815 -0.36784 0.9111 -2.69815 0.36816 -0.91185 
-2.69815 0.36816 0.9111 -2.69753 -0.05306 -0.98177 -2.69753 -0.05306 0.98102 
-2.69753 0.05339 -0.98177 -2.69753 0.05339 0.98102 -2.69746 -0.47694 -0.85963 
-2.69746 -0.47694 0.85888 -2.69746 0.47727 -0.85963 -2.69746 0.47727 0.85888 
-2.69641 -0.26229 -0.94731 -2.69641 -0.26229 0.94656 -2.69641 0.26262 -0.94731 
-2.69641 0.26262 0.94656 -2.69507 -0.586 -0.78871 -2.69507 -0.586 0.78796 
-2.69507 0.58633 -0.78871 -2.69507 0.58633 0.78796 -2.6869 0.00016 -0.98116 
-2.6869 0.00016 0.98041 -2.68318 -0.21134 -0.95732 -2.68318 -0.21134 0.95657 
-2.68318 0.21167 -0.95732 -2.68318 0.21167 0.95657 -2.67533 -0.72052 0.66137 
-2.67533 0.72085 -0.66212 -2.67104 -0.15891 -0.96484 -2.67104 -0.15891 0.96409 
-2.67104 0.15923 -0.96484 -2.67104 0.15923 0.96409 -2.66509 -0.62809 -0.74753 
-2.66509 -0.62809 0.74678 -2.66509 0.62842 -0.74753 -2.66509 0.62842 0.74678 
-2.66412 -0.416 -0.88318 -2.66412 -0.416 0.88243 -2.66412 0.41632 -0.88318 
-2.66412 0.41632 0.88243 -2.66105 -0.3123 -0.92425 -2.66105 -0.3123 0.9235 
-2.66105 0.31262 -0.92425 -2.66105 0.31262 0.9235 -2.6599 -0.52943 -0.81904 
-2.6599 -0.52943 0.81829 -2.6599 0.52976 -0.81904 -2.6599 0.52976 0.81829 
-2.65924 -0.10579 -0.96948 -2.65924 -0.10579 0.96873 -2.65924 0.10612 -0.96948 
-2.65924 0.10612 0.96873 -2.64872 -0.75624 0.61072 -2.64872 0.75656 -0.61147 
-2.64811 -0.05263 -0.97121 -2.64811 -0.05263 0.97046 -2.64811 0.05295 -0.97121 
-2.64811 0.05295 0.97046 -2.64734 -0.26202 -0.93643 -2.64734 -0.26202 0.93568 
-2.64734 0.26234 -0.93643 -2.64734 0.26234 0.93568 -2.63901 0.00016 -0.97041 
-2.63901 0.00016 0.96966 -2.63693 -0.66911 0.70106 -2.63693 0.66944 -0.70181 
-2.63431 -0.21099 -0.94593 -2.63431 -0.21099 0.94518 -2.63431 0.21131 -0.94593 
-2.63431 0.21131 0.94518 -2.62936 -0.57291 -0.77997 -2.62936 -0.57291 0.77922 
-2.62936 0.57323 -0.77997 -2.62936 0.57323 0.77922 -2.62664 -0.36096 -0.89725 
-2.62664 -0.36096 0.8965 -2.62664 0.36129 -0.89725 -2.62664 0.36129 0.8965 
-2.62592 -0.47002 -0.84498 -2.62592 -0.47002 0.84423 -2.62592 0.47034 -0.84498 
-2.62592 0.47034 0.84423 -2.62194 -0.15832 -0.95287 -2.62194 -0.15832 0.95212 
-2.62194 0.15865 -0.95287 -2.62194 0.15865 0.95212 -2.61225 -0.31162 -0.91144 
-2.61225 -0.31162 0.91069 -2.61225 0.31194 -0.91144 -2.61225 0.31194 0.91069 
-2.61034 -0.10518 -0.95699 -2.61034 -0.10518 0.95624 -2.61034 0.10551 -0.95699 
-2.61034 0.10551 0.95624 -2.60937 -0.7072 0.65179 -2.60937 0.70752 -0.65254 
-2.60062 -0.05259 -0.95852 -2.60062 -0.05259 0.95777 -2.60062 0.05291 -0.95852 
-2.60062 0.05291 0.95777 -2.59993 -0.61389 0.73677 -2.59993 0.61422 -0.73752 
-2.59861 -0.26113 -0.9231 -2.59861 -0.26113 0.92235 -2.59861 0.26145 -0.9231 
-2.59861 0.26145 0.92235 -2.59455 -0.51435 -0.80825 -2.59455 -0.51435 0.8075 
-2.59455 0.51467 -0.80825 -2.59455 0.51467 0.8075 -2.59332 -0.40809 -0.8664 
-2.59332 -0.40809 0.86565 -2.59332 0.40841 -0.8664 -2.59332 0.40841 0.86565 
-2.59171 0.00016 -0.95732 -2.59171 0.00016 0.95657 -2.58605 -0.2101 -0.93215 
-2.58605 -0.2101 0.9314 -2.58605 0.21043 -0.93215 -2.58605 0.21043 0.9314 
-2.57829 -0.35962 -0.8826 -2.57829 -0.35962 0.88185 -2.57829 0.35995 -0.8826 
-2.57829 0.35995 0.88185 -2.57377 -0.15728 -0.93857 -2.57377 -0.15728 0.93782 
-2.57377 0.15761 -0.93857 -2.57377 0.15761 0.93782 -2.57158 -0.65376 0.68958 
-2.57158 0.65409 -0.69033 -2.56436 -0.5569 -0.7677 -2.56436 -0.5569 0.76695 
-2.56436 0.55723 -0.7677 -2.56436 0.55723 0.76695 -2.56413 -0.31014 -0.8963 
-2.56413 -0.31014 0.89555 -2.56413 0.31047 -0.8963 -2.56413 0.31047 0.89555 
-2.56321 -0.10515 -0.94233 -2.56321 -0.10515 0.94158 -2.56321 0.10547 -0.94233 
-2.56321 0.10547 0.94158 -2.56123 -0.45346 -0.83184 -2.56123 -0.45346 0.83109 
-2.56123 0.45378 -0.83184 -2.56123 0.45378 0.83109 -2.55356 -0.05246 -0.94343 
-2.55356 -0.05246 0.94268 -2.55356 0.05279 -0.94343 -2.55356 0.05279 0.94268 
-2.55087 -0.25978 -0.90745 -2.55087 -0.25978 0.9067 -2.55087 0.26011 -0.90745 
-2.55087 0.26011 0.9067 -2.5451 0.00016 -0.94192 -2.5451 0.00016 0.94117 
-2.54467 -0.69061 0.6392 -2.54467 0.69093 -0.63995 -2.54344 -0.40892 -0.84775 
-2.54344 -0.40892 0.847 -2.54344 0.40924 -0.84775 -2.54344 0.40924 0.847 
-2.53855 -0.20868 -0.91603 -2.53855 -0.20868 0.91528 -2.53855 0.20901 -0.91603 
-2.53855 0.20901 0.91528 -2.53605 -0.5969 0.72339 -2.53605 0.59722 -0.72414 
-2.53052 -0.49689 -0.79373 -2.53052 -0.49689 0.79298 -2.53052 0.49721 -0.79373 
-2.53052 0.49721 0.79298 -2.52847 -0.36024 -0.86358 -2.52847 -0.36024 0.86283 
-2.52847 0.36056 -0.86358 -2.52847 0.36056 0.86283 -2.5272 -0.15699 -0.92202 
-2.5272 -0.15699 0.92127 -2.5272 0.15732 -0.92202 -2.5272 0.15732 0.92127 
-2.51686 -0.10486 -0.92539 -2.51686 -0.10486 0.92464 -2.51686 0.10518 -0.92539 
-2.51686 0.10518 0.92464 -2.5142 -0.31029 -0.87693 -2.5142 -0.31029 0.87618 
-2.5142 0.31062 -0.87693 -2.5142 0.31062 0.87618 -2.51205 -0.45331 -0.81124 
-2.51205 -0.45331 0.81049 -2.51205 0.45364 -0.81124 -2.51205 0.45364 0.81049 
-2.50816 -0.63568 0.67486 -2.50816 0.63601 -0.67561 -2.50755 -0.05242 -0.92613 
-2.50755 -0.05242 0.92538 -2.50755 0.05275 -0.92613 -2.50755 0.05275 0.92538 
-2.50132 -0.53819 0.75146 -2.50132 0.53852 -0.75221 -2.50101 -0.25974 -0.88768 
-2.50101 -0.25974 0.88693 -2.50101 0.26007 -0.88768 -2.50101 0.26007 0.88693 
-2.49931 0.00016 -0.92425 -2.49931 0.00016 0.9235 -2.49452 -0.40859 -0.82669 
-2.49452 -0.40859 0.82594 -2.49452 0.40891 -0.82669 -2.49452 0.40891 0.82594 
-2.48799 -0.20708 -0.89582 -2.48799 -0.20708 0.89507 -2.48799 0.2074 -0.89582 
-2.48799 0.2074 0.89507 -2.48344 -0.67056 0.62515 -2.48344 0.67089 -0.6259 
-2.48203 -0.49581 -0.77112 -2.48203 -0.49581 0.77037 -2.48203 0.49613 -0.77112 
-2.48203 0.49613 0.77037 -2.47934 -0.35958 -0.84207 -2.47934 -0.35958 0.84132 
-2.47934 0.35991 -0.84207 -2.47934 0.35991 0.84132 -2.47678 -0.15522 -0.9013 
-2.47678 -0.15522 0.90055 -2.47678 0.15555 -0.9013 -2.47678 0.15555 0.90055 
-2.47374 -0.57719 0.70673 -2.47374 0.57751 -0.70748 -2.46644 -0.10266 -0.90411 
-2.46644 -0.10266 0.90336 -2.46644 0.10299 -0.90411 -2.46644 0.10299 0.90336 
-2.46532 -0.30955 -0.85505 -2.46532 -0.30955 0.8543 -2.46532 0.30988 -0.85505 
-2.46532 0.30988 0.8543 -2.4637 -0.45192 -0.78819 -2.4637 -0.45192 0.78744 
-2.4637 0.45225 -0.78819 -2.4637 0.45225 0.78744 -2.45729 -0.05011 -0.90431 
-2.45729 -0.05011 0.90356 -2.45729 0.05044 -0.90431 -2.45729 0.05044 0.90356 
-2.45444 0.00016 -0.90436 -2.45444 0.00016 0.90361 -2.45367 -0.53592 0.72706 
-2.45367 0.53625 -0.72781 -2.45132 -0.25759 -0.86529 -2.45132 -0.25759 0.86454 
-2.45132 0.25791 -0.86529 -2.45132 0.25791 0.86454 -2.44792 -0.61371 0.65897 
-2.44792 0.61404 -0.65972 -2.4467 -0.4071 -0.80328 -2.4467 -0.4071 0.80253 
-2.4467 0.40742 -0.80328 -2.4467 0.40742 0.80253 -2.43861 -0.20485 -0.87295 
-2.43861 -0.20485 0.8722 -2.43861 0.20518 -0.87295 -2.43861 0.20518 0.8722 
-2.43468 -0.4933 -0.7463 -2.43468 -0.4933 0.74555 -2.43468 0.49363 -0.7463 
-2.43468 0.49363 0.74555 -2.43163 -0.35786 -0.8183 -2.43163 -0.35786 0.81755 
-2.43163 0.35819 -0.8183 -2.43163 0.35819 0.81755 -2.42729 -0.15272 -0.8778 
-2.42729 -0.15272 0.87705 -2.42729 0.15305 -0.8778 -2.42729 0.15305 0.87705 
-2.42667 -0.57427 0.67986 -2.42667 0.57459 -0.68061 -2.41727 -0.10016 -0.88013 
-2.41727 -0.10016 0.87938 -2.41727 0.10048 -0.88013 -2.41727 0.10048 0.87938 
-2.41681 -0.44944 -0.76291 -2.41681 -0.44944 0.76216 -2.41681 0.44977 -0.76291 
-2.41681 0.44977 0.76216 -2.41645 -0.3069 -0.83043 -2.41645 -0.3069 0.82968 
-2.41645 0.30722 -0.83043 -2.41645 0.30722 0.82968 -2.41334 -0.05006 -0.88233 
-2.41334 -0.05006 0.88158 -2.41334 0.05039 -0.88233 -2.41334 0.05039 0.88158 
-2.41059 0.00016 -0.8823 -2.41059 0.00016 0.88155 -2.40676 -0.53266 0.69981 
-2.40676 0.53298 -0.70056 -2.40263 -0.25471 -0.84017 -2.40263 -0.25471 0.83942 
-2.40263 0.25503 -0.84017 -2.40263 0.25503 0.83942 -2.40186 -0.60937 0.63045 
-2.40186 0.6097 -0.6312 -2.40012 -0.40445 -0.7776 -2.40012 -0.40445 0.77685 
-2.40012 0.40478 -0.7776 -2.40012 0.40478 0.77685 -2.39054 -0.20202 -0.84749 
-2.39054 -0.20202 0.84674 -2.39054 0.20235 -0.84749 -2.39054 0.20235 0.84674 
-2.38778 -0.48947 0.71797 -2.38778 0.4898 -0.71872 -2.38381 -0.35441 -0.79164 
-2.38381 -0.35441 0.79089 -2.38381 0.35474 -0.79164 -2.38381 0.35474 0.79089 
-2.38095 -0.56965 0.65098 -2.38095 0.56998 -0.65173 -2.37942 -0.14973 -0.85182 
-2.37942 -0.14973 0.85107 -2.37942 0.15005 -0.85182 -2.37942 0.15005 0.85107 
-2.37423 -0.10006 -0.85602 -2.37423 -0.10006 0.85527 -2.37423 0.10038 -0.85602 
-2.37423 0.10038 0.85527 -2.3703 -0.04989 -0.85809 -2.3703 -0.04989 0.85734 
-2.3703 0.05022 -0.85809 -2.3703 0.05022 0.85734 -2.37011 -0.44529 -0.73491 
-2.37011 -0.44529 0.73416 -2.37011 0.44562 -0.73491 -2.37011 0.44562 0.73416 
-2.36898 -0.30332 -0.80332 -2.36898 -0.30332 0.80257 -2.36898 0.30365 -0.80332 
-2.36898 0.30365 0.80257 -2.36789 0.00016 -0.8581 -2.36789 0.00016 0.85735 
-2.36099 -0.52759 0.67047 -2.36099 0.52791 -0.67122 -2.35568 -0.25133 -0.81262 
-2.35568 -0.25133 0.81187 -2.35568 0.25166 -0.81262 -2.35568 0.25166 0.81187 
-2.3549 -0.40066 -0.74972 -2.3549 -0.40066 0.74897 -2.3549 0.40099 -0.74972 
-2.3549 0.40099 0.74897 -2.34393 -0.19859 -0.81952 -2.34393 -0.19859 0.81877 
-2.34393 0.19892 -0.81952 -2.34393 0.19892 0.81877 -2.34235 -0.48418 0.68825 
-2.34235 0.4845 -0.689 -2.3388 -0.35035 -0.76332 -2.3388 -0.35035 0.76257 
-2.3388 0.35068 -0.76332 -2.3388 0.35068 0.76257 -2.3375 -0.14934 -0.82571 
-2.3375 -0.14934 0.82496 -2.3375 0.14967 -0.82571 -2.3375 0.14967 0.82496 
-2.3367 -0.56336 0.62019 -2.3367 0.56369 -0.62094 -2.33243 -0.09972 -0.82983 
-2.33243 -0.09972 0.82908 -2.33243 0.10004 -0.82983 -2.33243 0.10004 0.82908 
-2.32873 -0.04984 -0.83188 -2.32873 -0.04984 0.83113 -2.32873 0.05016 -0.83188 
-2.32873 0.05016 0.83113 -2.32642 0.00016 -0.83184 -2.32642 0.00016 0.83109 
-2.32609 -0.44049 0.70446 -2.32609 0.44082 -0.70521 -2.32404 -0.29874 -0.77455 
-2.32404 -0.29874 0.7738 -2.32404 0.29907 -0.77455 -2.32404 0.29907 0.7738 
-2.31696 -0.52094 0.63931 -2.31696 0.52126 -0.64006 -2.31118 -0.39573 -0.71971 
-2.31118 -0.39573 0.71896 -2.31118 0.39606 -0.71971 -2.31118 0.39606 0.71896 
-2.31097 -0.24653 -0.78337 -2.31097 -0.24653 0.78262 -2.31097 0.24686 -0.78337 
-2.31097 0.24686 0.78262 -2.30279 -0.19842 -0.791 -2.30279 -0.19842 0.79025 
-2.30279 0.19875 -0.791 -2.30279 0.19875 0.79025 -2.29953 -0.47839 0.65668 
-2.29953 0.47872 -0.65743 -2.29636 -0.14909 -0.79709 -2.29636 -0.14909 0.79634 
-2.29636 0.14942 -0.79709 -2.29636 0.14942 0.79634 -2.29505 -0.34504 -0.73273 
-2.29505 -0.34504 0.73198 -2.29505 0.34536 -0.73273 -2.29505 0.34536 0.73198 
-2.29405 -0.55541 0.58756 -2.29405 0.55573 -0.58831 -2.29117 -0.09915 -0.80105 
-2.29117 -0.09915 0.8003 -2.29117 0.09947 -0.80105 -2.29117 0.09947 0.8003 
-2.2875 -0.0492 -0.80296 -2.2875 -0.0492 0.80221 -2.2875 0.04952 -0.80296 
-2.2875 0.04952 0.80221 -2.28629 0.00016 -0.80358 -2.28629 0.00016 0.80283 
-2.28346 -0.43444 0.67258 -2.28346 0.43477 -0.67333 -2.28069 -0.29331 -0.74355 
-2.28069 -0.29331 0.7428 -2.28069 0.29363 -0.74355 -2.28069 0.29363 0.7428 
-2.27549 -0.51394 0.60613 -2.27549 0.51427 -0.60688 -2.27115 -0.24583 -0.75295 
-2.27115 -0.24583 0.7522 -2.27115 0.24615 -0.75295 -2.27115 0.24615 0.7522 
-2.26907 -0.38968 -0.68766 -2.26907 -0.38968 0.68691 -2.26907 0.39 -0.68766 
-2.26907 0.39 0.68691 -2.2631 -0.19775 -0.76051 -2.2631 -0.19775 0.75976 
-2.2631 0.19808 -0.76051 -2.2631 0.19808 0.75976 -2.25838 -0.47123 0.62324 
-2.25838 0.47156 -0.62399 -2.25647 -0.14823 -0.76634 -2.25647 -0.14823 0.76559 
-2.25647 0.14855 -0.76634 -2.25647 0.14855 0.76559 -2.25322 -0.33871 -0.70024 
-2.25322 -0.33871 0.69949 -2.25322 0.33903 -0.70024 -2.25322 0.33903 0.69949 
-2.25142 -0.09832 -0.77023 -2.25142 -0.09832 0.76948 -2.25142 0.09865 -0.77023 
-2.25142 0.09865 0.76948 -2.24874 -0.04914 -0.77275 -2.24874 -0.04914 0.772 
-2.24874 0.04947 -0.77275 -2.24874 0.04947 0.772 -2.2476 0.00016 -0.77339 
-2.2476 0.00016 0.77264 -2.24277 -0.42739 0.63884 -2.24277 0.42772 -0.63959 
-2.24231 -0.52094 0.56465 -2.24231 0.52126 -0.5654 -2.2422 -0.29208 -0.71119 
-2.2422 -0.29208 0.71044 -2.2422 0.29241 -0.71119 -2.2422 0.29241 0.71044 
-2.23269 -0.24451 -0.72047 -2.23269 -0.24451 0.71972 -2.23269 0.24484 -0.72047 
-2.23269 0.24484 0.71972 -2.22871 -0.38252 -0.65366 -2.22871 -0.38252 0.65291 
-2.22871 0.38285 -0.65366 -2.22871 0.38285 0.65291 -2.22496 -0.19659 -0.72812 
-2.22496 -0.19659 0.72737 -2.22496 0.19691 -0.72812 -2.22496 0.19691 0.72737 
-2.22493 -0.47839 0.58209 -2.22493 0.47872 -0.58284 -2.21836 -0.14698 -0.73382 
-2.21836 -0.14698 0.73307 -2.21836 0.1473 -0.73382 -2.21836 0.1473 0.73307 
-2.21622 -0.33673 -0.66615 -2.21622 -0.33673 0.6654 -2.21622 0.33705 -0.66615 
-2.21622 0.33705 0.6654 -2.21404 -0.09821 -0.73805 -2.21404 -0.09821 0.7373 
-2.21404 0.09853 -0.73805 -2.21404 0.09853 0.7373 -2.21133 -0.04896 -0.74051 
-2.21133 -0.04896 0.73976 -2.21133 0.04929 -0.74051 -2.21133 0.04929 0.73976 
-2.21043 0.00016 -0.74133 -2.21043 0.00016 0.74058 -2.20903 -0.43444 0.59816 
-2.20903 0.43477 -0.59891 -2.20533 -0.29012 -0.67703 -2.20533 -0.29012 0.67628 
-2.20533 0.29045 -0.67703 -2.20533 0.29045 0.67628 -2.19608 -0.24282 -0.68629 
-2.19608 -0.24282 0.68554 -2.19608 0.24314 -0.68629 -2.19608 0.24314 0.68554 
-2.19471 -0.38968 0.61254 -2.19471 0.39 -0.61329 -2.19337 -0.48418 0.53926 
-2.19337 0.4845 -0.54001 -2.18847 -0.19493 -0.69389 -2.18847 -0.19493 0.69314 
-2.18847 0.19525 -0.69389 -2.18847 0.19525 0.69314 -2.18254 -0.14657 -0.69983 
-2.18254 -0.14657 0.69908 -2.18254 0.14689 -0.69983 -2.18254 0.14689 0.69908 
-2.18212 -0.33871 -0.62914 -2.18212 -0.33871 0.62839 -2.18212 0.33903 -0.62914 
-2.18212 0.33903 0.62839 -2.17829 -0.09785 -0.70408 -2.17829 -0.09785 0.70333 
-2.17829 0.09818 -0.70408 -2.17829 0.09818 0.70333 -2.17715 -0.44049 0.55553 
-2.17715 0.44082 -0.55628 -2.17574 -0.0489 -0.70663 -2.17574 -0.0489 0.70588 
-2.17574 0.04923 -0.70663 -2.17574 0.04923 0.70588 -2.17488 0.00016 -0.70748 
-2.17488 0.00016 0.70673 -4.40933 1.1204 0.65085 -4.40314 1.07115 0.64442 
-4.39625 1.01841 0.63267 -4.38721 1.2699 0.70206 -4.38658 1.22054 0.70085 
-4.38658 1.31926 0.70085 -4.38467 1.17059 0.69718 -4.38467 1.36921 0.69718 
-4.38072 1.12065 0.692 -4.38072 1.41916 0.692 -4.37463 1.07132 0.68556 
-4.37463 1.46849 0.68556 -4.367 1.02321 0.67738 -4.367 1.5166 0.67738 
-4.35817 0.971 0.66432 -4.35701 1.2699 0.74075 -4.35637 1.2206 0.73961 
-4.35637 1.31921 0.73961 -4.35386 1.17142 0.73693 -4.35386 1.36839 0.73693 
-4.34997 1.12151 0.73188 -4.34997 1.41829 0.73188 -4.34414 1.07199 0.72525 
-4.34414 1.46782 0.72525 -4.33657 1.02391 0.7172 -4.33657 1.51589 0.7172 
-4.32718 0.97643 0.70766 -4.32495 1.2699 0.77792 -4.32414 1.22078 0.77702 
-4.32414 1.31903 0.77702 -4.32168 1.17153 0.77431 -4.32168 1.36827 0.77431 
-4.31744 1.12276 0.77 -4.31744 1.41704 0.77 -4.31174 1.07315 0.76339 
-4.31174 1.46665 0.76339 -4.3041 1.02523 0.75566 -4.3041 1.51458 0.75566 
-4.29482 0.97766 0.74615 -4.29111 1.2699 0.81347 -4.29026 1.22084 0.81262 
-4.29026 1.31897 0.81262 -4.2877 1.17189 0.81006 -4.2877 1.36792 0.81006 
-4.28387 0.93103 0.73513 -4.28345 1.12317 0.80581 -4.28345 1.41663 0.80581 
-4.27752 1.07481 0.79988 -4.27752 1.46499 0.79988 -4.26992 1.02692 0.79228 
-4.26992 1.51288 0.79228 -4.26066 0.97962 0.78302 -4.26066 1.56019 0.78302 
-4.25556 1.2699 0.84731 -4.25466 1.22078 0.8465 -4.25466 1.31903 0.8465 
-4.25195 1.17153 0.84404 -4.25195 1.36827 0.84404 -4.24977 0.93301 0.77213 
-4.24764 1.12276 0.8398 -4.24764 1.41704 0.8398 -4.24103 1.07315 0.8341 
-4.24103 1.46665 0.8341 -4.23728 0.88722 0.75964 -4.2333 1.02523 0.82646 
-4.2333 1.51458 0.82646 -4.22379 0.97766 0.81718 -4.22379 1.56215 0.81718 
-4.21839 1.2699 0.87937 -4.21725 1.2206 0.87873 -4.21725 1.31921 0.87873 
-4.21457 1.17142 0.87622 -4.21457 1.36839 0.87622 -4.21277 0.93103 0.80623 
-4.20952 1.12151 0.87233 -4.20952 1.41829 0.87233 -4.20289 1.07199 0.8665 
-4.20289 1.46782 0.8665 -4.19692 0.88006 0.79364 -4.19484 1.02391 0.85893 
-4.19484 1.51589 0.85893 -4.1853 0.97643 0.84954 -4.1853 1.56337 0.84954 
-4.18254 0.8353 0.77932 -4.1797 1.2699 -0.69685 -4.1797 1.2699 0.90957 
-4.1785 1.22054 0.90894 -4.1785 1.31926 -0.69622 -4.1785 1.31926 0.90894 
-4.17482 1.17059 0.90703 -4.17482 1.36921 0.90703 -4.17094 0.9247 0.83871 
-4.16964 1.12065 0.90307 -4.16964 1.41916 0.90307 -4.1632 1.07132 0.89699 
-4.1632 1.46849 0.89699 -4.15502 1.02321 0.88935 -4.15502 1.5166 -0.67663 
-4.15502 1.5166 0.88935 -4.15481 0.87401 0.82569 -4.14196 0.971 0.88053 
-4.14196 1.56881 -0.66781 -4.14196 1.56881 0.88053 -4.1399 0.82925 0.8112 
-4.1399 1.71056 -0.59848 -4.13957 1.2699 -0.72511 -4.13957 1.2699 0.93783 
-4.13726 1.2199 0.93787 -4.13726 1.3199 -0.72515 -4.13726 1.3199 0.93787 
-4.13357 1.17002 0.93582 -4.13357 1.36978 -0.7231 -4.13357 1.36978 0.93582 
-4.1306 1.9043 -0.44024 -4.12929 1.83343 -0.5142 -4.12849 1.1204 0.93169 
-4.12849 1.41941 -0.71897 -4.12849 1.41941 0.93169 -4.12719 0.91939 0.8693 
-4.12719 1.62042 -0.65658 -4.12364 0.78556 0.79498 -4.12364 1.75424 -0.58226 
-4.12206 1.07115 0.9255 -4.12206 1.46866 -0.71278 -4.12206 1.46866 0.9255 
-4.11109 0.86908 0.8557 -4.11109 1.67073 -0.64298 -4.11031 1.01841 0.91861 
-4.11031 1.5214 -0.70589 -4.11031 1.5214 0.91861 -4.10895 1.87331 -0.49391 
-4.10793 1.94146 -0.41757 -4.10501 1.79765 -0.56449 -4.0981 1.2699 -0.75137 
-4.0981 1.2699 0.96409 -4.09701 0.96642 0.90931 -4.09701 1.57339 -0.69659 
-4.09701 1.57339 0.90931 -4.09588 0.82445 0.8409 -4.09588 1.71536 -0.62818 
-4.09569 1.21985 0.96407 -4.09569 1.31996 -0.75135 -4.09569 1.31996 0.96407 
-4.09176 1.16968 0.96201 -4.09176 1.37012 -0.74929 -4.09176 1.37012 0.96201 
-4.08707 1.91194 -0.47218 -4.08657 1.12001 0.9578 -4.08657 1.41979 -0.74508 
-4.08657 1.41979 0.9578 -4.08504 1.83972 -0.545 -4.08218 0.91533 0.89762 
-4.08218 1.62448 -0.6849 -4.08218 1.62448 0.89762 -4.07821 0.78027 0.8247 
-4.07821 1.75954 -0.61198 -4.07545 1.06772 0.95347 -4.07545 1.47209 -0.74075 
-4.07545 1.47209 0.95347 -4.06588 0.86529 0.88359 -4.06588 1.67452 -0.67087 
-4.06413 1.87944 -0.52447 -4.06405 1.9488 -0.44921 -4.06336 1.01503 0.94616 
-4.06336 1.52477 -0.73344 -4.06336 1.52477 0.94616 -4.05923 0.73708 0.80655 
-4.05923 1.80272 -0.59383 -4.0554 1.2699 -0.77556 -4.0554 1.2699 0.98828 
-4.05265 1.21968 -0.77559 -4.05265 1.21968 0.98831 -4.05265 1.32013 -0.77559 
-4.05265 1.32013 0.98831 -4.04954 0.96284 0.93641 -4.04954 1.57696 -0.72369 
-4.04954 1.57696 0.93641 -4.04918 0.8203 0.8689 -4.04918 1.71951 -0.65618 
-4.04873 1.16958 0.98611 -4.04873 1.37022 -0.77339 -4.04873 1.37022 0.98611 
-4.04204 1.91767 -0.5024 -4.03932 1.84433 -0.57387 -4.03871 1.11702 0.98378 
-4.03871 1.42279 -0.77106 -4.03871 1.42279 0.98378 -4.03436 0.91188 0.92428 
-4.03436 1.62793 -0.71156 -4.03436 1.62793 0.92428 -4.03131 0.77644 0.85228 
-4.03131 1.76337 -0.63956 -4.02738 1.06489 0.97893 -4.02738 1.47492 -0.76621 
-4.02738 1.47492 0.97893 -4.01929 0.86264 0.90927 -4.01929 1.67716 -0.69655 
-4.01808 1.88378 -0.55299 -4.01467 1.01215 0.97128 -4.01467 1.52765 -0.75856 
-4.01467 1.52765 0.97128 -4.01232 0.73382 0.83379 -4.01232 1.80599 -0.62107 
-4.01156 1.2699 -0.79763 -4.01156 1.2699 1.01035 -4.0087 1.21963 -0.79758 
-4.0087 1.21963 1.0103 -4.0087 1.32018 -0.79758 -4.0087 1.32018 1.0103 
-4.00556 1.97296 -0.46635 -4.00229 0.81782 0.89417 -4.00229 1.72199 -0.68145 
-4.00067 0.96019 0.96103 -4.00067 1.57962 -0.74831 -4.00067 1.57962 0.96103 
-3.99955 1.16708 1.0101 -3.99955 1.37273 -0.79738 -3.99955 1.37273 1.0101 
-3.99225 0.69255 0.81347 -3.99225 1.84725 -0.60075 -3.98921 1.11452 1.00728 
-3.98921 1.42529 -0.79456 -3.98921 1.42529 1.00728 -3.98665 0.91016 0.94806 
-3.98665 1.62965 -0.73534 -3.98665 1.62965 0.94806 -3.98396 0.77393 0.8771 
-3.98396 1.76587 -0.66438 -3.98255 1.94063 -0.51917 -3.978 1.06266 1.0018 
-3.978 1.47714 -0.78908 -3.978 1.47714 1.0018 -3.97147 0.86115 0.93267 
-3.97147 1.67865 -0.71995 -3.97147 1.67865 0.93267 -3.96668 1.2699 -0.81752 
-3.96668 1.2699 1.03024 -3.96668 2.02425 -0.42704 -3.96498 1.01 0.99366 
-3.96498 1.52981 -0.78094 -3.96498 1.52981 0.99366 -3.96467 0.73155 0.8582 
-3.96467 1.80826 -0.64548 -3.95844 1.21732 -0.8194 -3.95844 1.21732 1.03212 
-3.95844 1.32249 -0.8194 -3.95844 1.32249 1.03212 -3.95784 1.90575 -0.56888 
-3.95394 0.81643 0.91722 -3.95394 1.72338 -0.7045 -3.9518 0.95945 0.98291 
-3.9518 1.58036 -0.77019 -3.9518 1.58036 0.98291 -3.94914 1.16488 -0.81865 
-3.94914 1.16488 1.03137 -3.94914 1.37492 -0.81865 -3.94914 1.37492 1.03137 
-3.94479 1.99403 -0.48141 -3.93879 1.11275 1.028 -3.93879 1.42706 -0.81528 
-3.93879 1.42706 1.028 -3.93753 0.9095 0.96957 -3.93753 1.6303 -0.75685 
-3.93753 1.6303 0.96957 -3.93547 0.77285 0.89971 -3.93547 1.76695 -0.68699 
-3.92994 0.67284 0.83013 -3.92994 1.86696 -0.61741 -3.92745 1.06106 1.02202 
-3.92745 1.47875 -0.8093 -3.92745 1.47875 1.02202 -3.92255 0.86082 0.95373 
-3.92255 1.67898 -0.74101 -3.92255 1.67898 0.95373 -3.92132 1.96067 -0.53321 
-3.92089 1.2699 -0.83518 -3.92089 1.2699 1.0479 -3.91512 1.00996 1.01344 
-3.91512 1.52985 -0.80072 -3.91512 1.52985 1.01344 -3.91244 1.21728 -0.8367 
-3.91244 1.21728 1.04942 -3.91244 1.32253 -0.8367 -3.91244 1.32253 1.04942 
-3.90544 2.04307 -0.44035 -3.90476 0.81628 0.93783 -3.90476 1.72352 -0.72511 
-3.90278 1.16459 -0.8356 -3.90278 1.16459 1.04832 -3.90278 1.37521 -0.8356 
-3.90278 1.37521 1.04832 -3.90186 0.9596 1.00228 -3.90186 1.58021 -0.78956 
-3.90186 1.58021 1.00228 -3.90163 0.71284 0.87369 -3.90163 1.82697 -0.66097 
-3.89441 1.92383 -0.58359 -3.89223 1.11246 1.04455 -3.89223 1.42735 -0.83183 
-3.89223 1.42735 1.04455 -3.8877 0.91012 0.98858 -3.8877 1.62969 -0.77586 
-3.8877 1.62969 0.98858 -3.88291 2.01171 -0.49395 -3.87994 1.05964 1.03814 
-3.87994 1.48017 -0.82542 -3.87994 1.48017 1.03814 -3.87772 2.07286 -0.41228 
-3.87429 1.2699 -0.85058 -3.87429 1.2699 1.0633 -3.87268 0.86165 0.97239 
-3.87268 1.67815 -0.75967 -3.87268 1.67815 0.97239 -3.87144 0.75539 0.91423 
-3.87144 1.78441 -0.70151 -3.86738 1.00861 1.02908 -3.86738 1.53119 -0.81636 
-3.86738 1.53119 1.02908 -3.86607 0.65585 0.8435 -3.86607 1.88396 -0.63078 
-3.86537 1.21715 -0.85179 -3.86537 1.21715 1.06451 -3.86537 1.32265 -0.85179 
-3.86537 1.32265 1.06451 -3.85662 1.97726 -0.5458 -3.85565 1.16456 -0.85025 
-3.85565 1.16456 1.06297 -3.85565 1.37525 -0.85025 -3.85565 1.37525 1.06297 
-3.85375 0.95812 1.01742 -3.85375 1.58168 -0.8047 -3.85375 1.58168 1.01742 
-3.84406 1.11142 -0.84614 -3.84406 1.11142 1.05886 -3.84406 1.42839 -0.84614 
-3.84406 1.42839 1.05886 -3.84282 2.05858 -0.45132 -3.84007 0.79972 0.95097 
-3.84007 1.74008 -0.73825 -3.84007 1.74008 0.95097 -3.83936 0.90878 1.00323 
-3.83936 1.63103 -0.79051 -3.83936 1.63103 1.00323 -3.83663 0.69683 0.88596 
-3.83663 1.84297 -0.67324 -3.83169 1.05875 1.05191 -3.83169 1.48105 -0.83919 
-3.83169 1.48105 1.05191 -3.82906 0.60063 0.8078 -3.82906 1.93918 -0.59508 
-3.82698 1.2699 -0.86367 -3.82698 1.2699 1.07639 -3.81865 1.00772 1.04242 
-3.81865 1.53208 -0.8297 -3.81865 1.53208 1.04242 -3.81788 1.21711 -0.86447 
-3.81788 1.21711 1.07719 -3.81788 1.32269 -0.86447 -3.81788 1.32269 1.07719 
-3.81727 2.0263 -0.50474 -3.81351 2.08714 -0.42226 -3.80675 1.16395 -0.86274 
-3.80675 1.16395 1.07546 -3.80675 1.37586 -0.86274 -3.80675 1.37586 1.07546 
-3.80609 0.74031 0.92502 -3.80609 1.7995 -0.7123 -3.80494 0.95744 1.03024 
-3.80494 1.58236 -0.81752 -3.80494 1.58236 1.03024 -3.80187 0.85374 0.98917 
-3.80187 1.68606 -0.77645 -3.80187 1.68606 0.98917 -3.8009 0.64165 0.85352 
-3.8009 1.89816 -0.6408 -3.79495 1.11083 -0.85811 -3.79495 1.11083 1.07083 
-3.79495 1.42897 -0.85811 -3.79495 1.42897 1.07083 -3.79067 1.99059 -0.55538 
-3.78363 2.11365 -0.39188 -3.78281 1.0584 -0.85058 -3.78281 1.0584 1.0633 
-3.78281 1.48141 -0.85058 -3.78281 1.48141 1.0633 -3.77909 1.2699 -0.87443 
-3.77909 1.2699 1.08715 -3.77909 2.07071 -0.4599 -3.77093 0.68374 0.89469 
-3.77093 1.85607 -0.68197 -3.76958 1.00745 1.05329 -3.76958 1.53236 -0.84057 
-3.76958 1.53236 1.05329 -3.76853 0.7928 0.96562 -3.76853 1.74701 -0.7529 
-3.76853 1.74701 0.96562 -3.76846 1.21668 -0.87504 -3.76846 1.21668 1.08776 
-3.76846 1.32313 -0.87504 -3.76846 1.32313 1.08776 -3.76785 0.9019 1.01783 
-3.76785 1.6379 -0.80511 -3.76785 1.6379 1.01783 -3.76312 0.58821 0.81573 
-3.76312 1.9516 -0.60301 -3.75728 1.16361 -0.87276 -3.75728 1.16361 1.08548 
-3.75728 1.37619 -0.87276 -3.75728 1.37619 1.08548 -3.75306 2.03708 -0.51239 
-3.74932 2.09772 -0.42973 -3.74559 1.11086 -0.8676 -3.74559 1.11086 1.08032 
-3.74559 1.42894 -0.8676 -3.74559 1.42894 1.08032 -3.73476 0.6303 0.86014 
-3.73476 1.90951 -0.64742 -3.73358 0.73407 0.93733 -3.73358 1.80574 -0.72461 
-3.73358 1.80574 0.93733 -3.73343 1.05858 -0.85957 -3.73343 1.05858 1.07229 
-3.73343 1.48123 -0.85957 -3.73343 1.48123 1.07229 -3.73257 0.95192 1.04274 
-3.73257 1.58789 -0.83002 -3.73257 1.58789 1.04274 -3.73073 1.2699 -0.88282 
-3.73073 1.2699 1.09554 -3.7299 0.84806 1.00122 -3.7299 1.69174 -0.7885 
-3.7299 1.69174 1.00122 -3.72574 0.54001 0.77507 -3.72574 1.9998 -0.56235 
-3.71994 1.21664 -0.88292 -3.71994 1.21664 1.09564 -3.71994 1.32316 -0.88292 
-3.71994 1.32316 1.09564 -3.71891 2.12275 -0.39807 -3.71453 2.07941 -0.46605 
-3.70847 1.16334 -0.88012 -3.70847 1.16334 1.09284 -3.70847 1.37646 -0.88012 
-3.70847 1.37646 1.09284 -3.69783 0.67883 0.90491 -3.69783 1.86098 -0.69219 
-3.69778 0.58029 0.82155 -3.69778 1.95951 -0.60883 -3.69667 1.00274 -0.85068 
-3.69667 1.00274 1.0634 -3.69667 1.53707 -0.85068 -3.69667 1.53707 1.0634 
-3.69664 1.11061 -0.87443 -3.69664 1.11061 1.08715 -3.69664 1.42919 -0.87443 
-3.69664 1.42919 1.08715 -3.69538 0.78809 0.97553 -3.69538 1.75172 -0.76281 
-3.69538 1.75172 0.97553 -3.69489 0.89728 1.02769 -3.69489 1.64253 -0.81497 
-3.69489 1.64253 1.02769 -3.68817 2.14544 -0.36543 -3.6876 2.04441 -0.51767 
-3.6842 2.10486 -0.43476 -3.68202 1.2699 -0.88882 -3.68202 1.2699 1.10154 
-3.67082 1.21654 -0.88843 -3.67082 1.21654 1.10115 -3.67082 1.32327 -0.88843 
-3.67082 1.32327 1.10115 -3.66025 0.73074 0.9451 -3.66025 1.80907 -0.73238 
-3.66025 1.80907 0.9451 -3.66019 0.53398 0.77912 -3.66019 2.00583 -0.5664 
-3.6596 0.62476 0.86667 -3.6596 1.91505 -0.65395 -3.6594 0.94812 1.05017 
-3.6594 1.59169 -0.83745 -3.6594 1.59169 1.05017 -3.65936 1.16333 -0.88508 
-3.65936 1.16333 1.0978 -3.65936 1.37648 -0.88508 -3.65936 1.37648 1.0978 
-3.65893 1.05678 -0.86779 -3.65893 1.05678 1.08051 -3.65893 1.48303 -0.86779 
-3.65893 1.48303 1.08051 -3.65715 0.84464 1.00847 -3.65715 1.69516 -0.79575 
-3.65715 1.69516 1.00847 -3.65361 2.12818 -0.40209 -3.65338 2.16671 -0.33058 
-3.6494 2.08465 -0.46975 -3.63307 1.2699 -0.89244 -3.63307 1.2699 1.10516 
-3.62224 0.67509 0.90932 -3.62224 1.86471 -0.6966 -3.62224 1.86471 0.90932 
-3.62224 0.78573 0.9805 -3.62224 1.75407 -0.76778 -3.62224 1.75407 0.9805 
-3.6222 0.57655 0.82595 -3.6222 1.96325 -0.61323 -3.6222 0.49161 0.7331 
-3.6222 2.0482 -0.52038 -3.62179 1.00153 -0.85621 -3.62179 1.00153 1.06893 
-3.62179 1.53828 -0.85621 -3.62179 1.53828 1.06893 -3.62179 0.89496 1.03264 
-3.62179 1.64485 -0.81992 -3.62179 1.64485 1.03264 -3.62176 1.1094 -0.87995 
-3.62176 1.1094 1.09267 -3.62176 1.4304 -0.87995 -3.62176 1.4304 1.09267 
-3.62176 1.2165 -0.8915 -3.62176 1.2165 1.10422 -3.62176 1.3233 -0.8915 
-3.62176 1.3233 1.10422 -3.61886 2.14979 -0.36754 -3.61886 2.10848 -0.43731 
-3.584 0.53183 0.78108 -3.584 0.62291 0.86885 -3.584 0.72916 0.94755 
-3.584 0.8435 1.01089 -3.584 0.9472 -0.84014 -3.584 0.9472 1.05286 
-3.584 1.05618 -0.87053 -3.584 1.05618 1.08325 -3.584 1.16302 -0.88791 
-3.584 1.16302 1.10063 -3.584 1.2699 -0.89364 -3.584 1.2699 1.10636 
-3.584 1.37678 -0.88791 -3.584 1.37678 1.10063 -3.584 1.48363 -0.87053 
-3.584 1.48363 1.08325 -3.584 1.59261 -0.84014 -3.584 1.59261 1.05286 
-3.584 1.6963 -0.79817 -3.584 1.6963 1.01089 -3.584 1.81064 -0.73483 
-3.584 1.81064 0.94755 -3.584 1.9169 -0.65613 -3.584 2.00797 -0.56836 
-3.584 2.0864 -0.47099 -3.584 2.13026 -0.40333 -3.584 2.16888 -0.33164 
-3.54915 2.10848 -0.43731 -3.54915 2.14979 -0.36754 -3.54913 2.18602 -0.29302 
-3.54624 1.2165 -0.8915 -3.54624 1.2165 1.10422 -3.54624 1.3233 -0.8915 
-3.54624 1.3233 1.10422 -3.54624 1.1094 -0.87995 -3.54624 1.1094 1.09267 
-3.54624 1.4304 -0.87995 -3.54624 1.4304 1.09267 -3.54622 0.89496 1.03264 
-3.54622 1.64485 -0.81992 -3.54622 1.64485 1.03264 -3.54621 1.00153 -0.85621 
-3.54621 1.00153 1.06893 -3.54621 1.53828 -0.85621 -3.54621 1.53828 1.06893 
-3.5458 0.49161 0.7331 -3.5458 2.0482 -0.52038 -3.5458 0.57655 0.82595 
-3.5458 1.96325 -0.61323 -3.54577 0.78573 0.9805 -3.54577 1.75407 -0.76778 
-3.54577 1.75407 0.9805 -3.54577 0.67509 0.90932 -3.54577 1.86471 -0.6966 
-3.54577 1.86471 0.90932 -3.53493 1.2699 -0.89244 -3.53493 1.2699 1.10516 
-3.5186 0.45515 0.68247 -3.5186 2.08465 -0.46975 -3.51462 2.16671 -0.33058 
-3.51439 2.12818 -0.40209 -3.51086 0.84464 1.00847 -3.51086 1.69516 -0.79575 
-3.51086 1.69516 1.00847 -3.50908 1.05678 -0.86779 -3.50908 1.05678 1.08051 
-3.50908 1.48303 -0.86779 -3.50908 1.48303 1.08051 -3.50864 1.16333 -0.88508 
-3.50864 1.16333 1.0978 -3.50864 1.37648 -0.88508 -3.50864 1.37648 1.0978 
-3.5086 0.94812 -0.83745 -3.5086 0.94812 1.05017 -3.5086 1.59169 -0.83745 
-3.5086 1.59169 1.05017 -3.50841 0.62476 0.86667 -3.50841 1.91505 -0.65395 
-3.50781 0.53398 0.77912 -3.50781 2.00583 -0.5664 -3.50775 0.73074 0.9451 
-3.50775 1.80907 -0.73238 -3.50775 1.80907 0.9451 -3.49718 1.21654 -0.88843 
-3.49718 1.21654 1.10115 -3.49718 1.32327 -0.88843 -3.49718 1.32327 1.10115 
-3.48598 1.2699 -0.88882 -3.48598 1.2699 1.10154 -3.48381 2.10486 -0.43476 
-3.4804 0.4954 0.73039 -3.4804 2.04441 -0.51767 -3.47983 2.14544 -0.36543 
-3.47311 0.89728 -0.81497 -3.47311 0.89728 1.02769 -3.47311 1.64253 -0.81497 
-3.47311 1.64253 1.02769 -3.47262 0.78809 0.97553 -3.47262 1.75172 -0.76281 
-3.47262 1.75172 0.97553 -3.47137 1.11061 -0.87443 -3.47137 1.11061 1.08715 
-3.47137 1.42919 -0.87443 -3.47137 1.42919 1.08715 -3.47133 1.00274 -0.85068 
-3.47133 1.00274 1.0634 -3.47133 1.53707 -0.85068 -3.47133 1.53707 1.0634 
-3.47022 0.58029 0.82155 -3.47022 1.95951 -0.60883 -3.47017 0.67883 0.90491 
-3.47017 1.86098 -0.69219 -3.45953 1.16334 -0.88012 -3.45953 1.16334 1.09284 
-3.45953 1.37646 -0.88012 -3.45953 1.37646 1.09284 -3.45347 2.07941 -0.46605 
-3.44909 2.12275 -0.39807 -3.44806 1.21664 -0.88292 -3.44806 1.21664 1.09564 
-3.44806 1.32316 -0.88292 -3.44806 1.32316 1.09564 -3.44557 2.16022 -0.32742 
-3.44226 0.54001 0.77507 -3.44226 1.9998 -0.56235 -3.4381 0.84806 -0.7885 
-3.4381 0.84806 1.00122 -3.4381 1.69174 -0.7885 -3.4381 1.69174 1.00122 
-3.43727 1.2699 -0.88282 -3.43727 1.2699 1.09554 -3.43543 0.95192 -0.83002 
-3.43543 0.95192 1.04274 -3.43543 1.58789 -0.83002 -3.43543 1.58789 1.04274 
-3.43457 1.05858 -0.85957 -3.43457 1.05858 1.07229 -3.43457 1.48123 -0.85957 
-3.43457 1.48123 1.07229 -3.43442 0.73407 0.93733 -3.43442 1.80574 -0.72461 
-3.43442 1.80574 0.93733 -3.43325 0.6303 0.86014 -3.43325 1.90951 -0.64742 
-3.42241 1.11086 -0.8676 -3.42241 1.11086 1.08032 -3.42241 1.42894 -0.8676 
-3.42241 1.42894 1.08032 -3.41869 2.09772 -0.42973 -3.41495 0.50272 0.72511 
-3.41495 2.03708 -0.51239 -3.41476 2.13803 -0.36024 -3.41072 1.16361 -0.87276 
-3.41072 1.16361 1.08548 -3.41072 1.37619 -0.87276 -3.41072 1.37619 1.08548 
-3.40488 0.58821 0.81573 -3.40488 1.9516 -0.60301 -3.40016 0.9019 -0.80511 
-3.40016 0.9019 1.01783 -3.40016 1.6379 -0.80511 -3.40016 1.6379 1.01783 
-3.39954 1.21668 -0.87504 -3.39954 1.21668 1.08776 -3.39954 1.32313 -0.87504 
-3.39954 1.32313 1.08776 -3.39947 0.7928 -0.7529 -3.39947 0.7928 0.96562 
-3.39947 1.74701 -0.7529 -3.39947 1.74701 0.96562 -3.39842 1.00745 -0.84057 
-3.39842 1.00745 1.05329 -3.39842 1.53236 -0.84057 -3.39842 1.53236 1.05329 
-3.39708 0.68374 0.89469 -3.39708 1.85607 -0.68197 -3.38891 1.2699 -0.87443 
-3.38891 1.2699 1.08715 -3.38891 2.07071 -0.4599 -3.38519 1.0584 -0.85058 
-3.38519 1.0584 1.0633 -3.38519 1.48141 -0.85058 -3.38519 1.48141 1.0633 
-3.38437 2.11365 -0.39188 -3.37734 0.54922 0.7681 -3.37734 1.99059 -0.55538 
-3.37305 1.11083 -0.85811 -3.37305 1.11083 1.07083 -3.37305 1.42897 -0.85811 
-3.37305 1.42897 1.07083 -3.3671 0.64165 0.85352 -3.3671 1.89816 -0.6408 
-3.36613 0.85374 -0.77645 -3.36613 0.85374 0.98917 -3.36613 1.68606 -0.77645 
-3.36613 1.68606 0.98917 -3.36306 0.95744 -0.81752 -3.36306 0.95744 1.03024 
-3.36306 1.58236 -0.81752 -3.36306 1.58236 1.03024 -3.36191 0.74031 0.92502 
-3.36191 1.7995 -0.7123 -3.36125 1.16395 -0.86274 -3.36125 1.16395 1.07546 
-3.36125 1.37586 -0.86274 -3.36125 1.37586 1.07546 -3.35449 2.08714 -0.42226 
-3.35073 2.0263 -0.50474 -3.35012 1.21711 -0.86447 -3.35012 1.21711 1.07719 
-3.35012 1.32269 -0.86447 -3.35012 1.32269 1.07719 -3.34935 1.00772 -0.8297 
-3.34935 1.00772 1.04242 -3.34935 1.53208 -0.8297 -3.34935 1.53208 1.04242 
-3.34102 1.2699 -0.86367 -3.34102 1.2699 1.07639 -3.33894 0.60063 0.8078 
-3.33894 1.93918 -0.59508 -3.33632 1.05875 -0.83919 -3.33632 1.05875 1.05191 
-3.33632 1.48105 -0.83919 -3.33632 1.48105 1.05191 -3.33137 0.69683 0.88596 
-3.33137 1.84297 -0.67324 -3.32865 0.90878 -0.79051 -3.32865 0.90878 1.00323 
-3.32865 1.63103 -0.79051 -3.32865 1.63103 1.00323 -3.32793 0.79972 -0.73825 
-3.32793 0.79972 0.95097 -3.32793 1.74008 -0.73825 -3.32793 1.74008 0.95097 
-3.32518 2.05858 -0.45132 -3.32395 1.11142 -0.84614 -3.32395 1.11142 1.05886 
-3.32395 1.42839 -0.84614 -3.32395 1.42839 1.05886 -3.31972 2.10105 -0.38288 
-3.31426 0.95812 -0.8047 -3.31426 0.95812 1.01742 -3.31426 1.58168 -0.8047 
-3.31426 1.58168 1.01742 -3.31235 1.16456 -0.85025 -3.31235 1.16456 1.06297 
-3.31235 1.37525 -0.85025 -3.31235 1.37525 1.06297 -3.31138 0.56254 0.75852 
-3.31138 1.97726 -0.5458 -3.30263 1.21715 -0.85179 -3.30263 1.21715 1.06451 
-3.30263 1.32265 -0.85179 -3.30263 1.32265 1.06451 -3.30194 0.65585 0.8435 
-3.30194 1.88396 -0.63078 -3.30062 1.00861 -0.81636 -3.30062 1.00861 1.02908 
-3.30062 1.53119 -0.81636 -3.30062 1.53119 1.02908 -3.29656 0.75539 -0.70151 
-3.29656 0.75539 0.91423 -3.29656 1.78441 -0.70151 -3.29533 0.86165 -0.75967 
-3.29533 0.86165 0.97239 -3.29533 1.67815 -0.75967 -3.29533 1.67815 0.97239 
-3.29372 1.2699 -0.85058 -3.29372 1.2699 1.0633 -3.29028 2.07286 -0.41228 
-3.28806 1.05964 -0.82542 -3.28806 1.05964 1.03814 -3.28806 1.48017 -0.82542 
-3.28806 1.48017 1.03814 -3.28509 2.01171 -0.49395 -3.2803 0.91012 -0.77586 
-3.2803 0.91012 0.98858 -3.2803 1.62969 -0.77586 -3.2803 1.62969 0.98858 
-3.27578 1.11246 -0.83183 -3.27578 1.11246 1.04455 -3.27578 1.42735 -0.83183 
-3.27578 1.42735 1.04455 -3.27359 0.61598 0.79631 -3.27359 1.92383 -0.58359 
-3.26637 0.71284 -0.66097 -3.26637 0.71284 0.87369 -3.26637 1.82697 -0.66097 
-3.26614 0.9596 -0.78956 -3.26614 0.9596 1.00228 -3.26614 1.58021 -0.78956 
-3.26614 1.58021 1.00228 -3.26522 1.16459 -0.8356 -3.26522 1.16459 1.04832 
-3.26522 1.37521 -0.8356 -3.26522 1.37521 1.04832 -3.26324 0.81628 -0.72511 
-3.26324 0.81628 0.93783 -3.26324 1.72352 -0.72511 -3.26256 2.04307 -0.44035 
-3.25557 1.21728 -0.8367 -3.25557 1.21728 1.04942 -3.25557 1.32253 -0.8367 
-3.25557 1.32253 1.04942 -3.25288 1.00996 -0.80072 -3.25288 1.00996 1.01344 
-3.25288 1.52985 -0.80072 -3.25288 1.52985 1.01344 -3.24711 1.2699 -0.83518 
-3.24711 1.2699 1.0479 -3.24668 0.57913 0.74593 -3.24668 1.96067 -0.53321 
-3.24545 0.86082 -0.74101 -3.24545 0.86082 0.95373 -3.24545 1.67898 -0.74101 
-3.24545 1.67898 0.95373 -3.24056 1.06106 -0.8093 -3.24056 1.06106 1.02202 
-3.24056 1.47875 -0.8093 -3.24056 1.47875 1.02202 -3.23806 0.67284 0.83013 
-3.23806 1.86696 -0.61741 -3.23253 0.77285 -0.68699 -3.23253 0.77285 0.89971 
-3.23253 1.76695 -0.68699 -3.23048 0.9095 -0.75685 -3.23048 0.9095 0.96957 
-3.23048 1.6303 -0.75685 -3.23048 1.6303 0.96957 -3.22921 1.11275 -0.81528 
-3.22921 1.11275 1.028 -3.22921 1.42706 -0.81528 -3.22921 1.42706 1.028 
-3.22321 1.99403 -0.48141 -3.21887 1.16488 -0.81865 -3.21887 1.16488 1.03137 
-3.21887 1.37492 -0.81865 -3.21887 1.37492 1.03137 -3.21621 0.95945 -0.77019 
-3.21621 0.95945 0.98291 -3.21621 1.58036 -0.77019 -3.21621 1.58036 0.98291 
-3.21406 0.81643 -0.7045 -3.21406 0.81643 0.91722 -3.21406 1.72338 -0.7045 
-3.21017 0.63406 0.7816 -3.21017 1.90575 -0.56888 -3.20956 1.21732 -0.8194 
-3.20956 1.21732 1.03212 -3.20956 1.32249 -0.8194 -3.20956 1.32249 1.03212 
-3.20333 0.73155 -0.64548 -3.20333 0.73155 0.8582 -3.20333 1.80826 -0.64548 
-3.20302 1.01 -0.78094 -3.20302 1.01 0.99366 -3.20302 1.52981 -0.78094 
-3.20302 1.52981 0.99366 -3.20132 1.2699 -0.81752 -3.20132 1.2699 1.03024 
-3.20132 2.02425 -0.42704 -3.19653 0.86115 -0.71995 -3.19653 0.86115 0.93267 
-3.19653 1.67865 -0.71995 -3.19 1.06266 -0.78908 -3.19 1.06266 1.0018 
-3.19 1.47714 -0.78908 -3.19 1.47714 1.0018 -3.18545 1.94063 -0.51917 
-3.18404 0.77393 -0.66438 -3.18404 0.77393 0.8771 -3.18404 1.76587 -0.66438 
-3.18135 0.91016 -0.73534 -3.18135 0.91016 0.94806 -3.18135 1.62965 -0.73534 
-3.18135 1.62965 0.94806 -3.17879 1.11452 -0.79456 -3.17879 1.11452 1.00728 
-3.17879 1.42529 -0.79456 -3.17879 1.42529 1.00728 -3.17575 0.69255 0.81347 
-3.17575 1.84725 -0.60075 -3.16845 1.16708 -0.79738 -3.16845 1.16708 1.0101 
-3.16845 1.37273 -0.79738 -3.16845 1.37273 1.0101 -3.16733 0.96019 -0.74831 
-3.16733 0.96019 0.96103 -3.16733 1.57962 -0.74831 -3.16733 1.57962 0.96103 
-3.16571 0.81782 -0.68145 -3.16571 0.81782 0.89417 -3.16571 1.72199 -0.68145 
-3.16244 1.97296 -0.46635 -3.1593 1.21963 -0.79758 -3.1593 1.21963 1.0103 
-3.1593 1.32018 -0.79758 -3.1593 1.32018 1.0103 -3.15645 1.2699 -0.79763 
-3.15645 1.2699 1.01035 -3.15568 0.73382 0.83379 -3.15568 1.80599 -0.62107 
-3.15333 1.01215 -0.75856 -3.15333 1.01215 0.97128 -3.15333 1.52765 -0.75856 
-3.15333 1.52765 0.97128 -3.14993 0.65603 0.76571 -3.14993 1.88378 -0.55299 
-3.14871 0.86264 -0.69655 -3.14871 0.86264 0.90927 -3.14871 1.67716 -0.69655 
-3.14062 1.06489 -0.76621 -3.14062 1.06489 0.97893 -3.14062 1.47492 -0.76621 
-3.14062 1.47492 0.97893 -3.13669 0.77644 -0.63956 -3.13669 0.77644 0.85228 
-3.13669 1.76337 -0.63956 -3.13364 0.91188 -0.71156 -3.13364 0.91188 0.92428 
-3.13364 1.62793 -0.71156 -3.13364 1.62793 0.92428 -3.1293 1.11702 -0.77106 
-3.1293 1.11702 0.98378 -3.1293 1.42279 -0.77106 -3.1293 1.42279 0.98378 
-3.12868 0.69547 0.78659 -3.12868 1.84433 -0.57387 -3.12596 1.91767 -0.5024 
-3.11928 1.16958 -0.77339 -3.11928 1.16958 0.98611 -3.11928 1.37022 -0.77339 
-3.11928 1.37022 0.98611 -3.11882 0.8203 -0.65618 -3.11882 0.8203 0.8689 
-3.11882 1.71951 -0.65618 -3.11846 0.96284 -0.72369 -3.11846 0.96284 0.93641 
-3.11846 1.57696 -0.72369 -3.11846 1.57696 0.93641 -3.11535 1.21968 -0.77559 
-3.11535 1.21968 0.98831 -3.11535 1.32013 -0.77559 -3.11535 1.32013 0.98831 
-3.1126 1.2699 -0.77556 -3.1126 1.2699 0.98828 -3.10877 0.73708 0.80655 
-3.10877 1.80272 -0.59383 -3.10464 1.01503 -0.73344 -3.10464 1.01503 0.94616 
-3.10464 1.52477 -0.73344 -3.10464 1.52477 0.94616 -3.10395 1.9488 -0.44921 
-3.10387 0.66037 0.73719 -3.10387 1.87944 -0.52447 -3.10213 0.86529 -0.67087 
-3.10213 0.86529 0.88359 -3.10213 1.67452 -0.67087 -3.09255 1.06772 -0.74075 
-3.09255 1.06772 0.95347 -3.09255 1.47209 -0.74075 -3.09255 1.47209 0.95347 
-3.08979 0.78027 -0.61198 -3.08979 0.78027 0.8247 -3.08979 1.75954 -0.61198 
-3.08582 0.91533 -0.6849 -3.08582 0.91533 0.89762 -3.08582 1.62448 -0.6849 
-3.08296 0.70009 0.75772 -3.08296 1.83972 -0.545 -3.08143 1.12001 -0.74508 
-3.08143 1.12001 0.9578 -3.08143 1.41979 -0.74508 -3.08143 1.41979 0.9578 
-3.08093 1.91194 -0.47218 -3.07624 1.16968 -0.74929 -3.07624 1.16968 0.96201 
-3.07624 1.37012 -0.74929 -3.07624 1.37012 0.96201 -3.07231 1.21985 -0.75135 
-3.07231 1.21985 0.96407 -3.07231 1.31996 -0.75135 -3.07231 1.31996 0.96407 
-3.07212 0.82445 -0.62818 -3.07212 0.82445 0.8409 -3.07212 1.71536 -0.62818 
-3.07099 0.96642 -0.69659 -3.07099 0.96642 0.90931 -3.07099 1.57339 -0.69659 
-3.07099 1.57339 0.90931 -3.0699 1.2699 -0.75137 -3.0699 1.2699 0.96409 
-3.063 0.74215 0.77721 -3.063 1.79765 -0.56449 -3.06007 1.94146 -0.41757 
-3.05905 1.87331 -0.49391 -3.05769 1.01841 -0.70589 -3.05769 1.01841 0.91861 
-3.05769 1.5214 -0.70589 -3.05769 1.5214 0.91861 -3.05691 0.86908 -0.64298 
-3.05691 0.86908 0.8557 -3.05691 1.67073 -0.64298 -3.04594 1.07115 -0.71278 
-3.04594 1.07115 0.9255 -3.04594 1.46866 -0.71278 -3.04594 1.46866 0.9255 
-3.04436 0.78556 0.79498 -3.04436 1.75424 -0.58226 -3.04081 0.91939 -0.65658 
-3.04081 0.91939 0.8693 -3.04081 1.62042 -0.65658 -3.03951 1.1204 -0.71897 
-3.03951 1.1204 0.93169 -3.03951 1.41941 -0.71897 -3.03951 1.41941 0.93169 
-3.03871 0.70638 0.72692 -3.03871 1.83343 -0.5142 -3.0374 1.9043 -0.44024 
-3.03444 1.17002 -0.7231 -3.03444 1.17002 0.93582 -3.03444 1.36978 -0.7231 
-3.03444 1.36978 0.93582 -3.03074 1.2199 -0.72515 -3.03074 1.2199 0.93787 
-3.03074 1.3199 -0.72515 -3.03074 1.3199 0.93787 -3.02843 1.2699 -0.72511 
-3.02843 1.2699 0.93783 -3.0281 0.82925 -0.59848 -3.0281 0.82925 0.8112 
-3.0281 1.71056 -0.59848 -3.02605 0.971 -0.66781 -3.02605 0.971 0.88053 
-3.02605 1.56881 -0.66781 -3.02605 1.56881 0.88053 -3.01897 0.7488 0.74605 
-3.01897 1.791 -0.53333 -3.01605 1.8656 -0.46159 -3.01319 0.87401 -0.61297 
-3.01319 0.87401 0.82569 -3.01319 1.6658 -0.61297 -3.01298 1.02321 -0.67663 
-3.01298 1.02321 0.88935 -3.01298 1.5166 -0.67663 -3.01298 1.5166 0.88935 
-3.0048 1.07132 -0.68427 -3.0048 1.07132 0.89699 -3.0048 1.46849 -0.68427 
-3.0048 1.46849 0.89699 -3.00154 0.79135 0.76342 -3.00154 1.74846 -0.5507 
-2.99837 1.12065 -0.69035 -2.99837 1.12065 0.90307 -2.99837 1.41916 -0.69035 
-2.99837 1.41916 0.90307 -2.99706 0.9247 -0.62599 -2.99706 0.9247 0.83871 
-2.99706 1.6151 -0.62599 -2.99606 0.71433 0.6943 -2.99606 1.82547 -0.48158 
-2.99318 1.17059 -0.69431 -2.99318 1.17059 0.90703 -2.99318 1.36921 -0.69431 
-2.99318 1.36921 0.90703 -2.98951 1.22054 -0.69622 -2.98951 1.22054 0.90894 
-2.98951 1.31926 -0.69622 -2.98951 1.31926 0.90894 -2.9883 1.2699 -0.69685 
-2.9883 1.2699 0.90957 -2.98547 0.8353 -0.5666 -2.98547 0.8353 0.77932 
-2.98547 1.70451 -0.5666 -2.98373 1.87331 -0.41859 -2.9827 0.97643 -0.63682 
-2.9827 0.97643 0.84954 -2.9827 1.56337 -0.63682 -2.9775 0.7558 0.71287 
-2.9775 1.78401 -0.50015 -2.97316 1.02391 -0.64621 -2.97316 1.02391 0.85893 
-2.97316 1.51589 -0.64621 -2.97316 1.51589 0.85893 -2.97108 0.88006 -0.58092 
-2.97108 0.88006 0.79364 -2.97108 1.65974 -0.58092 -2.96511 1.07199 -0.65378 
-2.96511 1.07199 0.8665 -2.96511 1.46782 -0.65378 -2.96511 1.46782 0.8665 
-2.96344 1.83343 -0.43893 -2.96039 0.79851 0.72997 -2.96039 1.7413 -0.51725 
-2.95848 1.12151 -0.65961 -2.95848 1.12151 0.87233 -2.95848 1.41829 -0.65961 
-2.95848 1.41829 0.87233 -2.95523 0.93103 -0.59351 -2.95523 0.93103 0.80623 
-2.95523 1.60877 -0.59351 -2.95343 1.17142 -0.6635 -2.95343 1.17142 0.87622 
-2.95343 1.36839 -0.6635 -2.95343 1.36839 0.87622 -2.95075 1.2206 -0.66601 
-2.95075 1.2206 0.87873 -2.95075 1.31921 -0.66601 -2.95075 1.31921 0.87873 
-2.94961 1.2699 -0.66665 -2.94961 1.2699 0.87937 -2.94478 0.84235 0.74558 
-2.94478 1.69746 -0.53286 -2.94432 0.7488 0.67139 -2.94432 1.791 -0.45867 
-2.94421 0.97766 -0.60446 -2.94421 0.97766 0.81718 -2.94421 1.56215 -0.60446 
-2.9347 1.02523 -0.61374 -2.9347 1.02523 0.82646 -2.9347 1.51458 -0.61374 
-2.9347 1.51458 0.82646 -2.93264 1.83972 -0.39468 -2.93072 0.88722 -0.54692 
-2.93072 0.88722 0.75964 -2.93072 1.65259 -0.54692 -2.92697 1.07315 -0.62138 
-2.92697 1.07315 0.8341 -2.92697 1.46665 -0.62138 -2.92697 1.46665 0.8341 
-2.92694 0.79135 0.68882 -2.92694 1.74846 -0.4761 -2.92037 1.12276 -0.62708 
-2.92037 1.12276 0.8398 -2.92037 1.41704 -0.62708 -2.92037 1.41704 0.8398 
-2.91823 0.93301 -0.55941 -2.91823 0.93301 0.77213 -2.91823 1.60679 -0.55941 
-2.91605 1.17153 -0.63132 -2.91605 1.17153 0.84404 -2.91605 1.36827 -0.63132 
-2.91605 1.36827 0.84404 -2.91334 1.22078 -0.63378 -2.91334 1.22078 0.8465 
-2.91334 1.31903 -0.63378 -2.91334 1.31903 0.8465 -2.91316 1.79765 -0.41465 
-2.91244 1.2699 -0.63459 -2.91244 1.2699 0.84731 -2.91104 0.8353 0.7049 
-2.91104 1.70451 -0.49218 -2.90734 0.97962 -0.5703 -2.90734 0.97962 0.78302 
-2.90734 1.56019 -0.5703 -2.89809 1.02692 -0.57956 -2.89809 1.02692 0.79228 
-2.89809 1.51288 -0.57956 -2.89809 1.51288 0.79228 -2.89672 0.88006 -0.50656 
-2.89672 0.88006 0.71928 -2.89672 1.65974 -0.50656 -2.89538 0.78556 0.646 
-2.89538 1.75424 -0.43328 -2.89048 1.07481 -0.58716 -2.89048 1.07481 0.79988 
-2.89048 1.46499 -0.58716 -2.89048 1.46499 0.79988 -2.88455 1.12317 -0.59309 
-2.88455 1.12317 0.80581 -2.88455 1.41663 -0.59309 -2.88455 1.41663 0.80581 
-2.88413 0.93103 -0.52241 -2.88413 1.60877 -0.52241 -2.88381 1.80272 -0.36887 
-2.8803 1.17189 -0.59734 -2.8803 1.36792 -0.59734 -2.8803 1.36792 0.81006 
-2.87916 1.71056 -0.44954 -2.87775 1.22084 -0.5999 -2.87775 1.31897 -0.5999 
-2.87689 1.2699 -0.60075 -2.87318 0.97766 -0.53343 -2.87318 1.56215 -0.53343 
-2.86566 1.75954 -0.38785 -2.86467 1.6658 -0.46445 -2.86391 1.02523 -0.54294 
-2.86391 1.51458 -0.54294 -2.85626 1.46665 -0.55067 -2.85165 1.6151 -0.48058 
-2.84946 1.71536 -0.40552 -3.56138 2.20009 1.07488 -3.56062 2.04887 0.99639 
-3.55963 1.95514 0.91979 -3.55211 2.15252 1.06537 -3.5484 2.44477 1.13269 
-3.54754 2.3957 1.13184 -3.54754 2.49384 1.13184 -3.54613 2.00411 0.98148 
-3.54499 2.34675 -0.27812 -3.54499 2.34675 1.12928 -3.54499 2.54279 1.12928 
-3.54148 1.91195 0.90081 -3.54116 2.1059 1.05435 -3.54074 2.29804 -0.27387 
-3.54074 2.29804 1.12503 -3.54074 2.5915 1.12503 -3.53481 2.24968 -0.26794 
-3.53481 2.24968 1.1191 -3.52991 1.96043 0.96522 -3.52857 2.05493 1.0385 
-3.5272 2.20179 -0.26033 -3.5272 2.20179 1.1115 -3.5272 2.68775 -0.26033 
-3.51795 2.15448 1.10224 -3.51795 2.73505 -0.25108 -3.51653 3.08061 0.05175 
-3.51425 2.01016 1.02412 -3.51425 2.87937 -0.17295 -3.51285 2.44477 -0.31537 
-3.51285 2.44477 1.16653 -3.51213 1.91702 0.94659 -3.51213 2.97252 -0.09542 
-3.51195 2.39564 -0.31455 -3.51195 2.39564 1.16572 -3.51195 2.49389 -0.31455 
-3.51195 2.49389 1.16572 -3.50924 2.3464 -0.31209 -3.50924 2.3464 1.16326 
-3.50924 2.54314 -0.31209 -3.50924 2.54314 1.16326 -3.50706 2.10788 1.09135 
-3.50706 2.78166 -0.24019 -3.50492 2.29763 -0.30786 -3.50492 2.29763 1.15902 
-3.50492 2.59191 -0.30786 -3.50492 2.59191 1.15902 -3.50063 3.05864 -0.00849 
-3.49835 1.96621 1.00804 -3.49835 2.92332 -0.15688 -3.49832 2.24802 -0.30216 
-3.49832 2.24802 1.15332 -3.49832 2.64152 -0.30216 -3.49457 2.06208 1.07886 
-3.49457 2.82745 -0.2277 -3.49265 1.87495 0.92662 -3.49265 3.01458 -0.07546 
-3.49059 2.20009 -0.29451 -3.49059 2.20009 1.14568 -3.49059 2.68944 -0.29451 
-3.48108 2.15252 1.1364 -3.48108 2.73702 -0.28524 -3.48097 1.92367 0.99061 
-3.48097 2.96587 -0.13945 -3.48051 2.01721 1.0648 -3.48051 2.87232 -0.21364 
-3.47568 2.44477 -0.34743 -3.47568 2.44477 1.19859 -3.47454 2.39546 -0.34679 
-3.47454 2.39546 1.19795 -3.47454 2.49407 -0.34679 -3.47454 2.49407 1.19795 
-3.47212 3.0543 -0.05455 -3.47186 2.34628 -0.34427 -3.47186 2.34628 1.19544 
-3.47186 2.54325 -0.34427 -3.47186 2.54325 1.19544 -3.47006 2.1059 1.12545 
-3.47006 2.78364 -0.27429 -3.46682 3.1155 0.02703 -3.46681 2.29638 -0.34038 
-3.46681 2.29638 1.19155 -3.46681 2.59316 -0.34038 -3.46681 2.59316 1.19155 
-3.4649 1.97337 1.04919 -3.4649 2.91616 -0.19803 -3.46185 1.88125 0.97087 
-3.46185 3.00829 -0.11971 -3.46018 2.24685 -0.33456 -3.46018 2.24685 1.18572 
-3.46018 2.64268 -0.33456 -3.45421 2.05493 1.11286 -3.45421 2.83461 -0.2617 
-3.45213 2.19878 -0.32699 -3.45213 2.19878 1.17815 -3.45213 2.69076 -0.32699 
-3.45005 3.09254 -0.03246 -3.44779 1.93067 1.03209 -3.44779 2.95887 -0.18092 
-3.44259 2.1513 1.16876 -3.44259 2.73824 -0.31759 -3.44156 1.84136 0.95053 
-3.44156 3.04817 -0.09937 -3.43982 2.01016 1.09854 -3.43982 2.87937 -0.24738 
-3.43699 2.44477 -0.37763 -3.43699 2.44477 1.22879 -3.43578 2.39541 -0.377 
-3.43578 2.39541 1.22816 -3.43578 2.49413 -0.377 -3.43578 2.49413 1.22816 
-3.43211 2.34546 -0.37509 -3.43211 2.34546 1.22625 -3.43211 2.54408 -0.37509 
-3.43211 2.54408 1.22625 -3.42923 1.8892 1.01352 -3.42923 3.00034 -0.16236 
-3.42823 2.09957 1.15793 -3.42823 2.78997 -0.30677 -3.42692 2.29551 -0.37113 
-3.42692 2.29551 1.2223 -3.42692 2.59402 -0.37113 -3.42692 2.59402 1.2223 
-3.42375 1.96621 1.08264 -3.42375 2.92332 -0.23148 -3.42049 2.24618 -0.36505 
-3.42049 2.24618 1.21621 -3.42049 2.64335 -0.36505 -3.41983 3.0868 -0.07749 
-3.414 3.14782 0.00402 -3.41231 2.19808 -0.35741 -3.41231 2.19808 1.20858 
-3.41231 2.69146 -0.35741 -3.4121 2.04887 1.14491 -3.4121 2.84066 -0.29375 
-3.40924 1.84907 0.99353 -3.40924 3.04047 -0.14237 -3.40632 1.92367 1.06527 
-3.40632 2.96587 -0.2141 -3.39924 2.14586 -0.34859 -3.39924 2.14586 1.19975 
-3.39924 2.74367 -0.34859 -3.39719 2.00411 1.13042 -3.39719 2.88542 -0.27926 
-3.39686 2.44477 -0.40589 -3.39686 2.44477 1.25705 -3.39686 3.12366 -0.05447 
-3.39455 2.39477 -0.40592 -3.39455 2.39477 1.25709 -3.39455 2.49477 -0.40592 
-3.39455 2.49477 1.25709 -3.39085 2.34489 -0.40388 -3.39085 2.34489 1.25504 
-3.39085 2.54465 -0.40388 -3.39085 2.54465 1.25504 -3.38789 1.81037 0.97218 
-3.38789 3.07916 -0.12102 -3.38658 1.88125 1.04614 -3.38658 3.00829 -0.19498 
-3.38578 2.29526 -0.39975 -3.38578 2.29526 1.25091 -3.38578 2.59427 -0.39975 
-3.38578 2.59427 1.25091 -3.38448 2.09425 1.18852 -3.38448 2.79529 -0.33736 
-3.38093 1.96043 1.1142 -3.38093 2.92911 -0.26304 -3.37935 2.24601 -0.39356 
-3.37935 2.24601 1.24472 -3.37935 2.64352 -0.39356 -3.36838 2.04395 1.17492 
-3.36838 2.84559 -0.32376 -3.3676 2.19327 -0.38667 -3.3676 2.19327 1.23783 
-3.3676 2.69626 -0.38667 -3.36624 1.84136 1.02585 -3.36624 3.04817 -0.17469 
-3.36522 1.77321 0.94951 -3.36522 3.11633 -0.09835 -3.36229 1.91702 1.09643 
-3.36229 2.97252 -0.24526 -3.3591 3.17706 -0.01671 -3.35539 2.44477 -0.43215 
-3.35539 2.44477 1.28331 -3.3543 2.14128 -0.37736 -3.3543 2.14128 1.22853 
-3.3543 2.74825 -0.37736 -3.35317 1.99931 1.16012 -3.35317 2.89022 -0.30896 
-3.35298 2.39471 -0.43213 -3.35298 2.39471 1.28329 -3.35298 2.49483 -0.43213 
-3.35298 2.49483 1.28329 -3.34905 2.34455 -0.43007 -3.34905 2.34455 1.28123 
-3.34905 2.54499 -0.43007 -3.34905 2.54499 1.28123 -3.34436 1.80273 1.00412 
-3.34436 3.0868 -0.15296 -3.34386 2.29488 -0.42586 -3.34386 2.29488 1.27703 
-3.34386 2.59466 -0.42586 -3.34386 2.59466 1.27703 -3.34233 1.87495 1.07694 
-3.34233 3.01458 -0.22578 -3.34129 3.15187 -0.07442 -3.33947 2.09019 1.21684 
-3.33947 2.79934 -0.36568 -3.3355 1.95514 1.14392 -3.3355 2.9344 -0.29276 
-3.33301 3.20958 0.00933 -3.33274 2.24258 -0.42153 -3.33274 2.24258 1.27269 
-3.33274 2.64695 -0.42153 -3.33274 2.64695 1.27269 -3.32316 2.04015 1.20281 
-3.32316 2.84938 -0.35165 -3.32142 1.83523 1.05641 -3.32142 3.0543 -0.20525 
-3.32134 1.76588 0.98115 -3.32134 3.12366 -0.12999 -3.32065 2.1899 -0.41422 
-3.32065 2.1899 1.26538 -3.32065 2.69964 -0.41422 -3.31652 1.91195 1.12577 
-3.31652 2.97759 -0.27461 -3.31615 3.18572 -0.04928 -3.31269 2.44477 -0.45634 
-3.31269 2.44477 1.3075 -3.30994 2.39455 -0.45637 -3.30994 2.39455 1.30753 
-3.30994 2.49499 -0.45637 -3.30994 2.49499 1.30753 -3.30683 2.13771 -0.40447 
-3.30683 2.13771 1.25563 -3.30683 2.75183 -0.40447 -3.30647 1.99516 1.18812
[truncated: 7,172,732 more chars]
