# Supplementary material for: Visualizing electron delocalization in contorted polycyclic aromatic hydrocarbons
Source: Chem Sci. 2021 Sep 8;12(39):13092–100. doi: 10.1039/d1sc03368a (PMC8513938; doi:10.1039/d1sc03368a)
Supplement: SC-012-D1SC03368A-s019 [file SC-012-D1SC03368A-s019.vtk]

# vtk DataFile Version 5.1
vtk output
ASCII
DATASET POLYDATA
POINTS 232796 double
4.06368 2.52869 0.66452 4.06372 2.47847 0.66726 4.06588 2.37815 0.66059 
4.06588 2.57879 0.66059 4.06821 2.32558 0.65057 4.06821 2.63136 0.65057 
4.07306 2.27345 0.63925 4.07306 2.68349 0.63925 4.08072 2.22072 0.62654 
4.08072 2.73622 0.62654 4.08791 2.47847 0.70997 4.08792 2.42841 0.70755 
4.08792 2.52853 0.70755 4.08999 2.37825 0.70363 4.08999 2.57869 0.70363 
4.09097 2.16876 0.61254 4.09097 2.78818 0.61254 4.09419 2.32858 0.69844 
4.09419 2.62836 0.69844 4.09827 2.88755 0.53442 4.09852 2.27628 0.68731 
4.09852 2.68066 0.68731 4.10394 2.11872 0.59852 4.10394 2.83822 0.59852 
4.10584 2.2236 0.67522 4.10584 2.73334 0.67522 4.11413 2.42847 0.74913 
4.11413 2.52847 0.74913 4.11417 2.47847 0.75144 4.11417 2.93209 0.51663 
4.11558 2.17141 0.6614 4.11558 2.78553 0.6614 4.11618 2.37859 0.74543 
4.11618 2.57835 0.74543 4.11933 2.06972 0.58334 4.11933 2.88722 0.58334 
4.1203 2.32897 0.74036 4.1203 2.62798 0.74036 4.1265 2.27971 0.73392 
4.1265 2.67723 0.73392 4.12698 3.00806 0.41796 4.12772 2.12044 0.64623 
4.12772 2.8365 0.64623 4.13339 2.22698 0.72218 4.13339 2.72997 0.72218 
4.13477 2.93195 0.56581 4.13777 2.99298 0.48331 4.14243 2.47847 0.79157 
4.14269 2.17499 0.70887 4.14269 2.78196 0.70887 4.14273 2.07121 0.63116 
4.14273 2.88573 0.63116 4.14305 2.42911 0.79036 4.14305 2.52783 0.79036 
4.14497 2.37916 0.78668 4.14497 2.57778 0.78668 4.14892 2.32922 0.7815 
4.14892 2.62773 0.7815 4.15228 2.97552 0.54734 4.15438 2.12389 0.69405 
4.15438 2.83305 0.69405 4.15501 2.27989 0.77506 4.15501 2.67706 0.77506 
4.15782 2.93055 0.61416 4.16264 2.23178 0.76689 4.16264 2.72516 0.76689 
4.16604 3.05154 0.44849 4.16841 2.07386 0.67774 4.16841 2.88309 0.67774 
4.17147 2.17956 0.75382 4.17147 2.77738 0.75382 4.17263 2.47847 0.83026 
4.17326 2.42917 0.82912 4.17326 2.52777 0.82912 4.1749 2.97444 0.59583 
4.17578 2.37998 0.82644 4.17578 2.57696 0.82644 4.17831 3.03554 0.5135 
4.17967 2.33008 0.82139 4.17967 2.62686 0.82139 4.1827 2.12795 0.73906 
4.1827 2.82899 0.73906 4.1831 2.02886 0.66105 4.1831 2.92808 0.66105 
4.1855 2.28056 0.81475 4.1855 2.67639 0.81475 4.19307 2.23248 0.80671 
4.19307 2.72446 0.80671 4.1938 3.01682 0.57654 4.19629 2.07765 0.72296 
4.19629 2.87929 0.72296 4.19971 2.97194 0.64318 4.20246 2.185 0.79717 
4.20246 2.77194 0.79717 4.20469 2.47847 0.86743 4.2055 2.42934 0.86653 
4.2055 2.5276 0.86653 4.20796 2.3801 0.86382 4.20796 2.57684 0.86382 
4.2085 3.09253 0.47793 4.2111 2.03301 0.70775 4.2111 2.92393 0.70775 
4.21219 2.33133 0.8595 4.21219 2.62561 0.8595 4.21328 2.13327 0.78281 
4.21328 2.82367 0.78281 4.2179 2.28172 0.85289 4.2179 2.67522 0.85289 
4.21821 3.01455 0.62419 4.22187 3.07553 0.54181 4.22554 2.23379 0.84517 
4.22554 2.72315 0.84517 4.2263 2.08258 0.76668 4.2263 2.87436 0.76668 
4.2273 1.98884 0.69008 4.2273 2.9681 0.69008 4.23482 2.18622 0.83566 
4.23482 2.77072 0.83566 4.23853 2.47847 0.90297 4.23853 3.05582 0.60412 
4.23938 2.4294 0.90212 4.23938 2.52754 0.90212 4.2408 2.03782 0.75177 
4.2408 2.91913 0.75177 4.24194 2.38045 0.89957 4.24194 2.57649 0.89957 
4.24545 3.01129 0.6711 4.24577 2.1396 0.82463 4.24577 2.81734 0.82463 
4.24618 2.33174 0.89532 4.24618 2.6252 0.89532 4.25212 2.28338 0.88939 
4.25212 2.67356 0.88939 4.25569 3.13239 0.50628 4.25701 1.99413 0.73551 
4.25701 2.96281 0.73551 4.25836 2.08863 0.80878 4.25836 2.86831 0.80878 
4.25972 2.23549 0.88178 4.25972 2.72145 0.88178 4.2654 3.0529 0.65118 
4.26898 2.18819 0.87253 4.26898 2.76876 0.87253 4.2704 3.11432 0.5697 
4.27268 2.04387 0.7944 4.27268 2.91308 0.7944 4.27408 2.47847 0.93682 
4.27479 3.00622 0.71687 4.27498 2.42934 0.936 4.27498 2.5276 0.936 
4.27769 2.3801 0.93354 4.27769 2.57684 0.93354 4.27986 2.14158 0.86164 
4.27986 2.81536 0.86164 4.282 2.33133 0.92931 4.282 2.62561 0.92931 
4.28629 3.09235 0.62994 4.28858 1.99992 0.77833 4.28858 2.95703 0.77833 
4.28861 2.28172 0.92361 4.28861 2.67522 0.92361 4.29236 2.09579 0.84915 
4.29236 2.86115 0.84915 4.29428 3.04829 0.69691 4.29633 2.23379 0.91596 
4.29633 2.72315 0.91596 4.30585 2.18622 0.90668 4.30585 2.77072 0.90668 
4.30595 1.95737 0.7609 4.30595 2.99957 0.7609 4.30606 3.16924 0.53319 
4.30642 2.05092 0.83508 4.30642 2.90603 0.83508 4.31124 2.47847 0.96888 
4.31238 2.42917 0.96824 4.31238 2.52777 0.96824 4.31481 3.08801 0.67599 
4.31506 2.37998 0.96572 4.31506 2.57696 0.96572 4.31687 2.1396 0.89574 
4.31687 2.81734 0.89574 4.32011 3.1492 0.59442 4.32011 2.33008 0.96183 
4.32011 2.62686 0.96183 4.32202 2.00707 0.81948 4.32202 2.94987 0.81948 
4.32508 3.04199 0.74116 4.32675 2.28056 0.956 4.32675 2.67639 0.956 
4.33272 2.08863 0.88315 4.33272 2.86831 0.88315 4.3348 2.23248 0.94844 
4.3348 2.72446 0.94844 4.33688 3.12624 0.65391 4.33913 1.96437 0.80237 
4.33913 2.99257 0.80237 4.34433 2.185 0.93904 4.34433 2.77194 0.93904 
4.34536 3.08188 0.72082 4.3471 2.04387 0.86883 4.3471 2.91308 0.86883 
4.34994 2.47847 0.99907 4.35114 2.42911 0.99845 4.35114 2.52783 0.99845 
4.35482 2.37916 0.99654 4.35482 2.57778 0.99654 4.3577 1.9229 0.7838 
4.3577 3.03404 0.7838 4.35787 3.2026 0.55665 4.3587 2.13327 0.92822 
4.3587 2.82367 0.92822 4.36 2.32922 0.99258 4.36 2.62773 0.99258 
4.36318 1.99992 0.85293 4.36318 2.95703 0.85293 4.36644 2.27989 0.9865 
4.36644 2.67706 0.9865 4.3671 3.12051 0.69894 4.37293 3.18153 0.61743 
4.37462 2.23178 0.97886 4.37462 2.72516 0.97886 4.37482 2.08258 0.9152 
4.37482 2.87436 0.9152 4.37768 3.07417 0.76382 4.38061 1.95737 0.83555 
4.38061 2.99957 0.83555 4.38768 2.17956 0.97004 4.38768 2.77738 0.97004 
4.38973 2.03782 0.9007 4.38973 2.91913 0.9007 4.39007 2.47847 1.02734 
4.39007 3.15736 0.67592 4.39238 2.42847 1.02737 4.39238 2.52847 1.02737 
4.39607 2.37859 1.02533 4.39607 2.57835 1.02533 4.39904 3.11286 0.74247 
4.40034 1.91495 0.81643 4.40034 3.04199 0.81643 4.40114 2.32897 1.0212 
4.40114 2.62798 1.0212 4.40244 2.12795 0.95881 4.40244 2.82899 0.95881 
4.406 1.99413 0.88449 4.406 2.96281 0.88449 4.40758 2.27971 1.01501 
4.40758 2.67723 1.01501 4.41223 3.23282 0.57855 4.41855 2.07765 -0.55348 
4.41855 2.07765 0.94521 4.41855 2.87929 0.94521 4.41932 2.22698 1.00811 
4.41932 2.72997 1.00811 4.42068 1.87507 0.79614 4.42068 3.08188 0.79614 
4.42171 3.15003 0.7198 4.42463 1.95072 0.86671 4.42463 3.00622 0.86671 
4.42783 3.21076 0.63816 4.43153 2.47847 1.0536 4.43263 2.17499 -0.60708 
4.43263 2.17499 0.99881 4.43263 2.78196 -0.60708 4.43263 2.78196 0.99881 
4.43376 2.03301 0.93041 4.43376 2.92393 0.93041 4.43395 2.42841 1.05358 
4.43395 2.52853 1.05358 4.43787 2.37825 1.05151 4.43787 2.57869 1.05151 
4.43928 3.26404 0.55152 4.44257 3.12051 0.77441 4.44307 2.32858 -0.65558 
4.44307 2.32858 1.04731 4.44307 2.62836 -0.65558 4.44307 2.62836 1.04731 
4.44459 1.90866 0.84722 4.44459 3.04829 0.84722 4.44564 3.18558 0.69587 
4.44746 2.12389 -0.59539 4.44746 2.12389 0.98713 4.44746 2.83305 0.98713 
4.45143 1.98884 0.91421 4.45143 2.9681 0.91421 4.45391 3.24329 0.61212 
4.45419 2.27628 -0.65125 4.45419 2.27628 1.04298 4.45419 2.68066 -0.65125 
4.45419 2.68066 1.04298 4.46376 2.07386 -0.58136 4.46376 2.07386 0.9731 
4.46376 2.88309 0.9731 4.46551 1.86894 0.82669 4.46551 3.08801 0.82669 
4.46559 3.15736 0.75144 4.46628 2.2236 -0.64393 4.46628 2.2236 1.03566 
4.46628 2.73334 -0.64393 4.46628 2.73334 1.03566 4.47041 1.94565 0.89605 
4.47041 3.01129 0.89605 4.47077 3.21942 0.67073 4.47424 2.47847 -0.68605 
4.47424 2.47847 1.07779 4.47698 2.42825 -0.68609 4.47698 2.42825 1.07782 
4.47698 2.52869 -0.68609 4.47698 2.52869 1.07782 4.4801 2.17141 -0.63419 
4.4801 2.17141 1.02592 4.4801 2.78553 -0.63419 4.4801 2.78553 1.02592 
4.48046 2.02886 -0.56667 4.48046 2.02886 0.9584 4.48046 2.92808 0.9584 
4.48091 2.37815 -0.68389 4.48091 2.37815 1.07562 4.48091 2.57879 -0.68389 
4.48091 2.57879 1.07562 4.48131 3.27413 0.58488 4.48759 1.8307 0.80463 
4.48759 3.12624 0.80463 4.49032 1.90404 0.8761 4.49032 3.0529 0.8761 
4.49093 2.32558 -0.68156 4.49093 2.32558 1.07329 4.49093 2.63136 -0.68156 
4.49093 2.63136 1.07329 4.49528 2.12044 -0.62205 4.49528 2.12044 1.01379 
4.49528 2.8365 1.01379 4.49705 3.25148 0.64445 4.49832 1.985 0.94179 
4.49832 2.97194 0.94179 4.50226 2.27345 -0.67671 4.50226 2.27345 1.06844 
4.50226 2.68349 -0.67671 4.50226 2.68349 1.06844 4.50335 3.21076 0.71368 
4.50953 3.30286 0.5567 4.51035 2.07121 -0.60704 4.51035 2.07121 0.99878 
4.51035 2.88573 0.99878 4.51156 1.8646 0.85521 4.51156 3.09235 0.85521 
4.51497 2.22072 -0.66905 4.51497 2.22072 1.06079 4.51497 2.73622 -0.66905 
4.51497 2.73622 1.06079 4.51732 1.94239 0.9233 4.51732 3.01455 0.9233 
4.51808 2.47847 -0.70812 4.51808 2.47847 1.09986 4.52094 2.42819 -0.70807 
4.52094 2.42819 1.0998 4.52094 2.52875 -0.70807 4.52094 2.52875 1.0998 
4.52408 3.18153 0.76858 4.52441 3.28168 0.61709 4.52734 2.02639 -0.59195 
4.52734 2.02639 0.98368 4.52734 2.93055 0.98368 4.52897 2.16876 -0.6588 
4.52897 2.16876 1.05054 4.52897 2.78818 -0.6588 4.52897 2.78818 1.05054 
4.52938 3.24329 0.68759 4.53008 2.37565 -0.70787 4.53008 2.37565 1.09961 
4.53008 2.58129 -0.70787 4.53008 2.58129 1.09961 4.53739 1.90112 0.90297 
4.53739 3.05582 0.90297 4.54042 2.32309 -0.70505 4.54042 2.32309 1.09679 
4.54042 2.63386 -0.70505 4.54042 2.63386 1.09679 4.54299 2.11872 -0.64583 
4.54299 2.11872 1.03757 4.54299 2.83822 1.03757 4.54567 1.9825 -0.57487 
4.54567 1.9825 0.96661 4.54567 2.97444 0.96661 4.54709 1.80774 0.82139 
4.54709 3.1492 0.82139 4.55164 2.27123 -0.69958 4.55164 2.27123 1.09131 
4.55164 2.68571 -0.69958 4.55164 2.68571 1.09131 4.55279 3.30994 0.58871 
4.55663 3.27413 0.6602 4.55817 2.06972 -0.63044 4.55817 2.06972 1.02218 
4.55817 2.88722 1.02218 4.56295 2.47847 -0.72801 4.56295 2.47847 1.11975 
4.56295 3.23282 0.72927 4.56466 2.21857 -0.69144 4.56466 2.21857 1.08317 
4.56466 2.73838 -0.69144 4.56466 2.73838 1.08317 4.56496 1.94012 0.94771 
4.56496 3.01682 0.94771 4.5712 2.42589 -0.72989 4.5712 2.42589 1.12163 
4.5712 2.53105 -0.72989 4.5712 2.53105 1.12163 4.5718 1.84262 0.8711 
4.5718 3.11432 0.8711 4.5757 2.02499 -0.615 4.5757 2.02499 1.00673 
4.5757 2.93195 1.00673 4.57784 2.16802 -0.68069 4.57784 2.16802 1.07242 
4.57784 2.78893 -0.68069 4.57784 2.78893 1.07242 4.5805 2.37345 -0.72915 
4.5805 2.37345 1.12088 4.5805 2.58349 -0.72915 4.5805 2.58349 1.12088 
4.58211 3.3362 0.55939 4.5848 3.30286 0.63197 4.58485 3.2026 0.78363 
4.58998 3.26404 0.70222 4.59084 2.32132 -0.72578 4.59084 2.32132 1.11751 
4.59084 2.63563 -0.72578 4.59084 2.63563 1.11751 4.59211 2.11807 -0.66734 
4.59211 2.11807 1.05908 4.59211 2.83887 -0.66734 4.59211 2.83887 1.05908 
4.59417 1.98142 -0.59749 4.59417 1.98142 0.98922 4.59417 2.97552 0.98922 
4.59969 1.88141 0.91964 4.59969 3.07553 0.91964 4.60219 2.26962 -0.71979 
4.60219 2.26962 1.11152 4.60219 2.68732 -0.71979 4.60219 2.68732 1.11152 
4.60708 2.06939 -0.6515 4.60708 2.06939 1.04324 4.60708 2.88755 1.04324 
4.60832 1.7877 0.83544 4.60832 3.16924 0.83544 4.60875 2.47847 -0.74568 
4.60875 2.47847 1.13741 4.61449 3.33033 0.60167 4.61451 2.21853 -0.71121 
4.61451 2.21853 1.10294 4.61451 2.73842 -0.71121 4.61451 2.73842 1.10294 
4.6172 2.42585 -0.74719 4.6172 2.42585 1.13893 4.6172 2.5311 -0.74719 
4.6172 2.5311 1.13893 4.61787 3.29334 0.67394 4.6242 3.25164 0.74258 
4.62488 2.02485 -0.6356 4.62488 2.02485 1.02734 4.62488 2.93209 1.02734 
4.62686 2.37316 -0.74609 4.62686 2.37316 1.13783 4.62686 2.58378 -0.74609 
4.62686 2.58378 1.13783 4.62777 2.16816 -0.70005 4.62777 2.16816 1.09179 
4.62777 2.78878 -0.70005 4.62777 2.78878 1.09179 4.62801 1.92141 0.96319 
4.62801 3.03554 0.96319 4.63523 1.82455 0.88582 4.63523 3.13239 0.88582 
4.63741 2.32103 -0.74233 4.63741 2.32103 1.13406 4.63741 2.63591 -0.74233 
4.63741 2.63591 1.13406 4.64194 2.11868 -0.68636 4.64194 2.11868 1.07809 
4.64194 2.83826 -0.68636 4.64194 2.83826 1.07809 4.64673 3.22028 0.79618 
4.64738 3.32124 0.64396 4.6497 2.26821 -0.73591 4.6497 2.26821 1.12765 
4.6497 2.68873 -0.73591 4.6497 2.68873 1.12765 4.65191 3.28143 0.71451 
4.65535 2.47847 -0.76107 4.65535 2.47847 1.15281 4.65696 2.07022 -0.67016 
4.65696 2.07022 1.06189 4.65696 2.88672 1.06189 4.65819 1.96396 -0.612 
4.65819 1.96396 1.00374 4.65819 2.99298 1.00374 4.66225 2.21718 -0.72686 
4.66225 2.21718 1.11859 4.66225 2.73976 -0.72686 4.66225 2.73976 1.11859 
4.66357 1.86442 0.93301 4.66357 3.09253 0.93301 4.66427 2.42572 -0.76228 
4.66427 2.42572 1.15402 4.66427 2.53122 -0.76228 4.66427 2.53122 1.15402 
4.67301 1.77111 0.84803 4.67301 3.18583 0.84803 4.67399 2.37312 -0.76075 
4.67399 2.37312 1.15248 4.67399 2.58382 -0.76075 4.67399 2.58382 1.15248 
4.67589 2.16669 -0.71519 4.67589 2.16669 1.10693 4.67589 2.79025 -0.71519 
4.67589 2.79025 1.10693 4.68558 2.31999 -0.75663 4.68558 2.31999 1.14837 
4.68558 2.63695 -0.75663 4.68558 2.63695 1.14837 4.68957 2.00829 -0.64874 
4.68957 2.00829 1.04047 4.68957 2.94865 1.04047 4.69028 2.11734 -0.70101 
4.69028 2.11734 1.09274 4.69028 2.8396 -0.70101 4.69028 2.8396 1.09274 
4.69301 1.9054 -0.58373 4.69301 1.9054 0.97546 4.69301 3.05154 0.97546 
4.69795 2.26732 -0.74969 4.69795 2.26732 1.14142 4.69795 2.68962 -0.74969 
4.69795 2.68962 1.14142 4.70057 1.80919 0.8973 4.70057 3.14775 0.8973 
4.70266 2.47847 -0.77416 4.70266 2.47847 1.1659 4.71099 2.21629 -0.74019 
4.71099 2.21629 1.13192 4.71099 2.74065 -0.74019 4.71099 2.74065 1.13192 
4.71175 2.42568 -0.77496 4.71175 2.42568 1.1667 4.71175 2.53126 -0.77496 
4.71175 2.53126 1.1667 4.71236 1.72207 0.80697 4.72289 2.37252 -0.77323 
4.72289 2.37252 1.16497 4.72289 2.58442 -0.77323 4.72289 2.58442 1.16497 
4.72355 1.94888 -0.62279 4.72355 1.94888 1.01453 4.72355 3.00806 1.01453 
4.72469 2.16601 -0.72801 4.72469 2.16601 1.11975 4.72469 2.79093 -0.72801 
4.72469 2.79093 1.11975 4.72777 2.06231 -0.68694 4.72777 2.06231 1.07867 
4.72777 2.89463 -0.68694 4.72777 2.89463 1.07867 4.72873 1.85021 0.94303 
4.72873 3.10673 0.94303 4.73469 2.3194 -0.7686 4.73469 2.3194 1.16033 
4.73469 2.63754 -0.7686 4.73469 2.63754 1.16033 4.73897 1.75778 0.85761 
4.73897 3.19916 0.85761 4.74683 2.26697 -0.76108 4.74683 2.26697 1.15281 
4.74683 2.68997 -0.76108 4.74683 2.68997 1.15281 4.75055 2.47847 -0.78492 
4.75055 2.47847 1.17665 4.75871 1.8923 -0.59246 4.75871 1.8923 0.9842 
4.75871 3.06464 0.9842 4.76005 2.21602 -0.75106 4.76005 2.21602 1.1428 
4.76005 2.74093 -0.75106 4.76005 2.74093 1.1428 4.76111 2.00137 -0.66339 
4.76111 2.00137 1.05512 4.76111 2.95557 1.05512 4.76118 2.42525 -0.78553 
4.76118 2.42525 1.17727 4.76118 2.53169 -0.78553 4.76118 2.53169 1.17727 
4.76179 2.11047 -0.7156 4.76179 2.11047 1.10734 4.76179 2.84647 -0.7156 
4.76179 2.84647 1.10734 4.76652 1.79678 0.90524 4.76652 3.16017 0.90524 
4.77236 2.37218 -0.78325 4.77236 2.37218 1.17499 4.77236 2.58476 -0.78325 
4.77236 2.58476 1.17499 4.77658 1.71129 0.81462 4.78404 2.31943 -0.77809 
4.78404 2.31943 1.16982 4.78404 2.63751 -0.77809 4.78404 2.63751 1.16982 
4.79488 1.83887 0.94965 4.79488 3.11807 0.94965 4.79606 1.94263 -0.6351 
4.79606 1.94263 1.02683 4.79606 3.01431 1.02683 4.79621 2.26715 -0.77006 
4.79621 2.26715 1.16179 4.79621 2.6898 -0.77006 4.79621 2.6898 1.16179 
4.79706 2.16049 -0.74051 4.79706 2.16049 1.13225 4.79706 2.79646 -0.74051 
4.79706 2.79646 1.13225 4.79891 2.47847 -0.79331 4.79891 2.47847 1.18504 
4.79974 2.05663 -0.69899 4.79974 2.05663 1.09072 4.79974 2.90031 -0.69899 
4.79974 2.90031 1.09072 4.8039 1.74858 0.86457 4.8097 2.42521 -0.79342 
4.8097 2.42521 1.18515 4.8097 2.53173 -0.79342 4.8097 2.53173 1.18515 
4.81511 1.66896 0.76828 4.82117 2.37191 -0.79062 4.82117 2.37191 1.18235 
4.82117 2.58503 -0.79062 4.82117 2.58503 1.18235 4.83181 1.8874 -0.60268 
4.83181 1.8874 0.99441 4.83181 3.06955 0.99441 4.83186 1.78886 0.91105 
4.83297 2.21131 -0.76117 4.83297 2.21131 1.15291 4.83297 2.74563 -0.76117 
4.83297 2.74563 1.15291 4.833 2.31918 -0.78492 4.833 2.31918 1.17665 
4.833 2.63776 -0.78492 4.833 2.63776 1.17665 4.83426 1.99666 -0.6733 
4.83426 1.99666 1.06503 4.83426 2.96028 -0.6733 4.83426 2.96028 1.06503 
4.83475 2.10585 -0.72547 4.83475 2.10585 1.1172 4.83475 2.85109 -0.72547 
4.83475 2.85109 1.1172 4.84204 1.70397 0.81989 4.84544 1.64352 0.73699 
4.84762 2.47847 -0.79932 4.84762 2.47847 1.19105 4.85882 2.4251 -0.79893 
4.85882 2.4251 1.19066 4.85882 2.53184 -0.79893 4.85882 2.53184 1.19066 
4.86939 1.93931 -0.64288 4.86939 1.93931 1.03461 4.86939 3.01763 1.03461 
4.86944 1.74255 0.86863 4.87004 1.83333 -0.56444 4.87004 1.83333 0.95618 
4.87024 2.15668 -0.74794 4.87024 2.15668 1.13967 4.87024 2.80026 -0.74794 
4.87024 2.80026 1.13967 4.87028 2.3719 -0.79558 4.87028 2.3719 1.18731 
4.87028 2.58505 -0.79558 4.87028 2.58505 1.18731 4.87071 2.26535 -0.77828 
4.87071 2.26535 1.17002 4.87071 2.69159 -0.77828 4.87071 2.69159 1.17002 
4.87249 2.05321 -0.70624 4.87249 2.05321 1.09798 4.87249 2.90373 -0.70624 
4.87249 2.90373 1.09798 4.88023 1.66372 0.77198 4.89657 2.47847 -0.80293 
4.89657 2.47847 1.19466 4.9074 1.88366 -0.60709 4.9074 1.88366 0.99882 
4.9074 1.9943 -0.67827 4.9074 1.9943 1.07001 4.9074 2.96264 -0.67827 
4.9074 2.96264 1.07001 4.90744 1.78512 -0.52372 4.90744 1.78512 0.91546 
4.90744 1.70018 0.8226 4.90785 2.2101 -0.76671 4.90785 2.2101 1.15844 
4.90785 2.74685 -0.76671 4.90785 2.74685 1.15844 4.90785 2.10352 -0.73041 
4.90785 2.10352 1.12214 4.90785 2.85342 -0.73041 4.90785 2.85342 1.12214 
4.90788 2.31797 -0.79045 4.90788 2.31797 1.18218 4.90788 2.63897 -0.79045 
4.90788 2.63897 1.18218 4.90788 2.42507 -0.80199 4.90788 2.42507 1.19373 
4.90788 2.53187 -0.80199 4.90788 2.53187 1.19373 4.94564 1.7404 0.87059 
4.94564 1.83147 -0.56663 4.94564 1.83147 0.95836 4.94564 1.93773 -0.64532 
4.94564 1.93773 1.03706 4.94564 2.05207 -0.70867 4.94564 2.05207 1.1004 
4.94564 2.15577 -0.75063 4.94564 2.15577 1.14237 4.94564 2.26475 -0.78103 
4.94564 2.26475 1.17276 4.94564 2.37159 -0.79841 4.94564 2.37159 1.19014 
4.94564 2.47847 -0.80413 4.94564 2.47847 1.19587 4.94564 2.58535 -0.79841 
4.94564 2.58535 1.19014 4.94564 2.6922 -0.78103 4.94564 2.6922 1.17276 
4.94564 2.80118 -0.75063 4.94564 2.80118 1.14237 4.94564 2.90487 -0.70867 
4.94564 2.90487 1.1004 4.94564 3.01921 -0.64532 4.94564 3.01921 1.03706 
4.9834 2.42507 -0.80199 4.9834 2.42507 1.19373 4.9834 2.53187 -0.80199 
4.9834 2.53187 1.19373 4.9834 2.31797 -0.79045 4.9834 2.31797 1.18218 
4.9834 2.63897 -0.79045 4.9834 2.63897 1.18218 4.98342 2.10352 -0.73041 
4.98342 2.10352 1.12214 4.98342 2.85342 -0.73041 4.98342 2.85342 1.12214 
4.98342 2.2101 -0.76671 4.98342 2.2101 1.15844 4.98342 2.74685 -0.76671 
4.98342 2.74685 1.15844 4.98384 1.78512 -0.52372 4.98384 1.78512 0.91546 
4.98387 1.9943 -0.67827 4.98387 1.9943 1.07001 4.98387 2.96264 -0.67827 
4.98387 2.96264 1.07001 4.98387 1.88366 -0.60709 4.98387 1.88366 0.99882 
4.9947 2.47847 -0.80293 4.9947 2.47847 1.19466 5.01878 2.05321 -0.70624 
5.01878 2.05321 1.09798 5.01878 2.90373 -0.70624 5.01878 2.90373 1.09798 
5.02056 2.26535 -0.77828 5.02056 2.26535 1.17002 5.02056 2.69159 -0.77828 
5.02056 2.69159 1.17002 5.021 2.3719 -0.79558 5.021 2.3719 1.18731 
5.021 2.58505 -0.79558 5.021 2.58505 1.18731 5.02104 2.15668 -0.74794 
5.02104 2.15668 1.13967 5.02104 2.80026 -0.74794 5.02104 2.80026 1.13967 
5.02123 1.83333 -0.56444 5.02123 1.83333 0.95618 5.02183 1.74255 -0.4769 
5.02189 1.93931 -0.64288 5.02189 1.93931 1.03461 5.02189 3.01763 -0.64288 
5.03245 2.4251 -0.79893 5.03245 2.4251 1.19066 5.03245 2.53184 -0.79893 
5.03245 2.53184 1.19066 5.04365 2.47847 -0.79932 5.04365 2.47847 1.19105 
5.04924 1.70397 -0.42816 5.05653 2.10585 -0.72547 5.05653 2.10585 1.1172 
5.05653 2.85109 -0.72547 5.05653 2.85109 1.1172 5.05701 1.99666 -0.6733 
5.05701 1.99666 1.06503 5.05701 2.96028 -0.6733 5.05827 2.31918 -0.78492 
5.05827 2.31918 1.17665 5.05827 2.63776 -0.78492 5.05827 2.63776 1.17665 
5.05831 2.21131 -0.76117 5.05831 2.21131 1.15291 5.05831 2.74563 -0.76117 
5.05831 2.74563 1.15291 5.05942 1.78886 -0.51932 5.05942 1.78886 0.91105 
5.05947 1.8874 -0.60268 5.05947 1.8874 0.99441 5.05947 3.06955 -0.60268 
5.07011 2.37191 -0.79062 5.07011 2.37191 1.18235 5.07011 2.58503 -0.79062 
5.07011 2.58503 1.18235 5.08158 2.42521 -0.79342 5.08158 2.42521 1.18515 
5.08158 2.53173 -0.79342 5.08158 2.53173 1.18515 5.08737 1.74858 -0.47284 
5.09154 2.05663 -0.69899 5.09154 2.05663 1.09072 5.09154 2.90031 -0.69899 
5.09154 2.90031 1.09072 5.09237 2.47847 -0.79331 5.09237 2.47847 1.18504 
5.09421 2.16049 -0.74051 5.09421 2.16049 1.13225 5.09421 2.79646 -0.74051 
5.09421 2.79646 1.13225 5.09507 2.26715 -0.77006 5.09507 2.26715 1.16179 
5.09507 2.6898 -0.77006 5.09507 2.6898 1.16179 5.09522 1.94263 -0.6351 
5.09522 1.94263 1.02683 5.09522 3.01431 -0.6351 5.09639 1.83887 -0.55791 
5.09639 1.83887 0.94965 5.09639 3.11807 -0.55791 5.10723 2.31943 -0.77809 
5.10723 2.31943 1.16982 5.10723 2.63751 -0.77809 5.10723 2.63751 1.16982 
5.11469 1.71129 -0.42289 5.11892 2.37218 -0.78325 5.11892 2.37218 1.17499 
5.11892 2.58476 -0.78325 5.11892 2.58476 1.17499 5.12475 1.79678 -0.51351 
5.12475 3.16017 -0.51351 5.12948 2.11047 -0.7156 5.12948 2.11047 1.10734 
5.12948 2.84647 -0.7156 5.12948 2.84647 1.10734 5.13009 2.42525 -0.78553 
5.13009 2.42525 1.17727 5.13009 2.53169 -0.78553 5.13009 2.53169 1.17727 
5.13017 2.00137 -0.66339 5.13017 2.00137 1.05512 5.13017 2.95557 -0.66339 
5.13122 2.21602 -0.75106 5.13122 2.21602 1.1428 5.13122 2.74093 -0.75106 
5.13122 2.74093 1.1428 5.13256 1.8923 -0.59246 5.13256 1.8923 0.9842 
5.13256 3.06464 -0.59246 5.14073 2.47847 -0.78492 5.14073 2.47847 1.17665 
5.14444 2.26697 -0.76108 5.14444 2.26697 1.15281 5.14444 2.68997 -0.76108 
5.14444 2.68997 1.15281 5.1523 1.75778 -0.46587 5.1523 3.19916 -0.46587 
5.15659 2.3194 -0.7686 5.15659 2.3194 1.16033 5.15659 2.63754 -0.7686 
5.15659 2.63754 1.16033 5.16254 1.85021 -0.55129 5.16254 1.85021 0.94303 
5.16254 3.10673 -0.55129 5.16351 2.06231 -0.68694 5.16351 2.06231 1.07867 
5.16351 2.89463 -0.68694 5.16658 2.16601 -0.72801 5.16658 2.16601 1.11975 
5.16658 2.79093 -0.72801 5.16658 2.79093 1.11975 5.16773 1.94888 -0.62279 
5.16773 1.94888 1.01453 5.16773 3.00806 -0.62279 5.16839 2.37252 -0.77323 
5.16839 2.37252 1.16497 5.16839 2.58442 -0.77323 5.16839 2.58442 1.16497 
5.17891 3.23487 -0.41523 5.17952 2.42568 -0.77496 5.17952 2.42568 1.1667 
5.17952 2.53126 -0.77496 5.17952 2.53126 1.1667 5.18029 2.21629 -0.74019 
5.18029 2.21629 1.13192 5.18029 2.74065 -0.74019 5.18029 2.74065 1.13192 
5.18862 2.47847 -0.77416 5.18862 2.47847 1.1659 5.1907 1.80919 -0.50557 
5.1907 3.14775 -0.50557 5.19332 2.26732 -0.74969 5.19332 2.26732 1.14142 
5.19332 2.68962 -0.74969 5.19332 2.68962 1.14142 5.19826 1.9054 -0.58373 
5.19826 1.9054 0.97546 5.19826 3.05154 -0.58373 5.20099 2.11734 -0.70101 
5.20099 2.11734 1.09274 5.20099 2.8396 -0.70101 5.20099 2.8396 1.09274 
5.20171 2.00829 -0.64874 5.20171 2.00829 1.04047 5.20171 2.94865 -0.64874 
5.20446 3.26715 -0.36181 5.20569 2.31999 -0.75663 5.20569 2.31999 1.14837 
5.20569 2.63695 -0.75663 5.20569 2.63695 1.14837 5.20992 3.30962 -0.29337 
5.21538 2.16669 -0.71519 5.21538 2.16669 1.10693 5.21538 2.79025 -0.71519 
5.21538 2.79025 1.10693 5.21729 2.37312 -0.76075 5.21729 2.37312 1.15248 
5.21729 2.58382 -0.76075 5.21729 2.58382 1.15248 5.21826 1.77111 -0.4563 
5.21826 3.18583 -0.4563 5.22701 2.42572 -0.76228 5.22701 2.42572 1.15402 
5.22701 2.53122 -0.76228 5.22701 2.53122 1.15402 5.2277 1.86442 -0.54127 
5.2277 3.09253 -0.54127 5.22902 2.21718 -0.72686 5.22902 2.21718 1.11859 
5.22902 2.73976 -0.72686 5.22902 2.73976 1.11859 5.23308 1.96396 -0.612 
5.23308 1.96396 1.00374 5.23308 2.99298 -0.612 5.23431 2.07022 -0.67016 
5.23431 2.07022 1.06189 5.23431 2.88672 -0.67016 5.23592 2.47847 -0.76107 
5.23592 2.47847 1.15281 5.23936 3.28143 -0.32277 5.24157 2.26821 -0.73591 
5.24157 2.26821 1.12765 5.24157 2.68873 -0.73591 5.24157 2.68873 1.12765 
5.24455 3.22028 -0.40445 5.24934 2.11868 -0.68636 5.24934 2.11868 1.07809 
5.24934 2.83826 -0.68636 5.24934 2.83826 1.07809 5.25386 2.32103 -0.74233 
5.25386 2.32103 1.13406 5.25386 2.63591 -0.74233 5.25386 2.63591 1.13406 
5.25605 1.82455 -0.49408 5.25605 3.13239 -0.49408 5.26327 1.92141 -0.57146 
5.26327 1.92141 0.96319 5.26327 3.03554 -0.57146 5.2635 2.16816 -0.70005 
5.2635 2.16816 1.09179 5.2635 2.78878 -0.70005 5.2635 2.78878 1.09179 
5.26442 2.37316 -0.74609 5.26442 2.37316 1.13783 5.26442 2.58378 -0.74609 
5.26442 2.58378 1.13783 5.2664 2.02485 -0.6356 5.2664 2.02485 1.02734 
5.2664 2.93209 -0.6356 5.26708 3.25164 -0.35084 5.2734 3.29334 -0.28221 
5.27407 2.42585 -0.74719 5.27407 2.42585 1.13893 5.27407 2.5311 -0.74719 
5.27407 2.5311 1.13893 5.27676 2.21853 -0.71121 5.27676 2.21853 1.10294 
5.27676 2.73842 -0.71121 5.27676 2.73842 1.10294 5.28253 2.47847 -0.74568 
5.28253 2.47847 1.13741 5.28296 3.16924 -0.44371 5.28419 2.06939 -0.6515 
5.28419 2.06939 1.04324 5.28419 2.88755 -0.6515 5.28908 2.26962 -0.71979 
5.28908 2.26962 1.11152 5.28908 2.68732 -0.71979 5.28908 2.68732 1.11152 
5.29158 1.88141 -0.5279 5.29158 3.07553 -0.5279 5.29711 1.98142 -0.59749 
5.29711 1.98142 0.98922 5.29711 2.97552 -0.59749 5.29916 2.11807 -0.66734 
5.29916 2.11807 1.05908 5.29916 2.83887 -0.66734 5.30043 2.32132 -0.72578 
5.30043 2.32132 1.11751 5.30043 2.63563 -0.72578 5.30043 2.63563 1.11751 
5.30129 3.26404 -0.31049 5.30642 3.2026 -0.3919 5.31077 2.37345 -0.72915 
5.31077 2.37345 1.12088 5.31077 2.58349 -0.72915 5.31077 2.58349 1.12088 
5.31343 2.16802 -0.68069 5.31343 2.16802 1.07242 5.31343 2.78893 -0.68069 
5.31343 2.78893 1.07242 5.31558 2.02499 -0.615 5.31558 2.02499 1.00673 
5.31558 2.93195 -0.615 5.31947 1.84262 -0.47937 5.31947 3.11432 -0.47937 
5.32008 2.42589 -0.72989 5.32008 2.42589 1.12163 5.32008 2.53105 -0.72989 
5.32008 2.53105 1.12163 5.32631 1.94012 -0.55597 5.32631 1.94012 0.94771 
5.32631 3.01682 -0.55597 5.32661 2.21857 -0.69144 5.32661 2.21857 1.08317 
5.32661 2.73838 -0.69144 5.32661 2.73838 1.08317 5.32832 2.47847 -0.72801 
5.32832 2.47847 1.11975 5.32832 3.23282 -0.33754 5.33311 2.06972 -0.63044 
5.33311 2.06972 1.02218 5.33311 2.88722 -0.63044 5.33465 3.27413 -0.26846 
5.33963 2.27123 -0.69958 5.33963 2.27123 1.09131 5.33963 2.68571 -0.69958 
5.33963 2.68571 1.09131 5.34419 3.1492 -0.42966 5.3456 1.9825 -0.57487 
5.3456 1.9825 0.96661 5.3456 2.97444 -0.57487 5.34829 2.11872 -0.64583 
5.34829 2.11872 1.03757 5.34829 2.83822 -0.64583 5.35085 2.32309 -0.70505 
5.35085 2.32309 1.09679 5.35085 2.63386 -0.70505 5.35085 2.63386 1.09679 
5.35389 1.90112 -0.51124 5.35389 3.05582 -0.51124 5.36119 2.37565 -0.70787 
5.36119 2.58129 -0.70787 5.36119 2.58129 1.09961 5.36189 3.24329 -0.29586 
5.36231 2.16876 -0.6588 5.36231 2.16876 1.05054 5.36231 2.78818 -0.6588 
5.36231 2.78818 1.05054 5.36393 2.02639 -0.59195 5.36393 2.02639 0.98368 
5.36393 2.93055 -0.59195 5.3672 3.18153 -0.37684 5.37034 2.42819 -0.70807 
5.37034 2.52875 -0.70807 5.37319 2.47847 -0.70812 5.37396 1.94239 -0.53156 
5.37396 3.01455 -0.53156 5.37631 2.22072 -0.66905 5.37631 2.73622 -0.66905 
5.37631 2.73622 1.06079 5.37971 1.8646 -0.46348 5.37971 3.09235 -0.46348 
5.38093 2.07121 -0.60704 5.38093 2.07121 0.99878 5.38093 2.88573 -0.60704 
5.38793 3.21076 -0.32194 5.38902 2.27345 -0.67671 5.38902 2.68349 -0.67671 
5.39295 1.985 -0.55006 5.39295 1.985 0.94179 5.39295 2.97194 -0.55006 
5.396 2.12044 -0.62205 5.396 2.8365 -0.62205 5.40034 2.32558 -0.68156 
5.40034 2.63136 -0.68156 5.40095 1.90404 -0.48437 5.40095 3.0529 -0.48437 
5.40368 3.12624 -0.41289 5.41036 2.37815 -0.68389 5.41036 2.57879 -0.68389 
5.41082 2.02886 -0.56667 5.41082 2.92808 -0.56667 5.41117 2.17141 -0.63419 
5.41117 2.78553 -0.63419 5.41429 2.42825 -0.68609 5.41429 2.52869 -0.68609 
5.41703 2.47847 -0.68605 5.4205 3.21942 -0.279 5.42087 1.94565 -0.50432 
5.42087 3.01129 -0.50432 5.42499 2.2236 -0.64393 5.42499 2.73334 -0.64393 
5.42569 3.15736 -0.3597 5.42576 3.08801 -0.43496 5.42751 2.07386 -0.58136 
5.42751 2.88309 -0.58136 5.43708 2.27628 -0.65125 5.43708 2.68066 -0.65125 
5.43985 1.98884 -0.52247 5.43985 2.9681 -0.52247 5.44382 2.12389 -0.59539 
5.44382 2.83305 -0.59539 5.44564 3.18558 -0.30413 5.44668 1.90866 -0.45549 
5.44668 3.04829 -0.45549 5.44821 2.32858 -0.65558 5.44821 2.62836 -0.65558 
5.44871 3.12051 -0.38267 5.4534 2.37825 -0.65978 5.4534 2.57869 -0.65978 
5.45732 2.42841 -0.66185 5.45732 2.52853 -0.66185 5.45752 2.03301 -0.53867 
5.45752 2.92393 -0.53867 5.45864 2.17499 -0.60708 5.45864 2.78196 -0.60708 
5.45974 2.47847 -0.66186 5.46664 1.95072 -0.47498 5.46664 3.00622 -0.47498 
5.46957 3.15003 -0.32806 5.47059 3.08188 -0.40441 5.47195 2.22698 -0.61638 
5.47195 2.72997 -0.61638 5.47273 2.07765 -0.55348 5.47273 2.87929 -0.55348 
5.48369 2.27971 -0.62327 5.48369 2.67723 -0.62327 5.48528 1.99413 -0.49276 
5.48528 2.96281 -0.49276 5.48883 2.12795 -0.56707 5.48883 2.82899 -0.56707 
5.49013 2.32897 -0.62947 5.49013 2.62798 -0.62947 5.49093 1.91495 -0.42469 
5.49093 3.04199 -0.42469 5.49224 3.11286 -0.35073 5.4952 2.37859 -0.63359 
5.4952 2.57835 -0.63359 5.4989 2.42847 -0.63564 5.4989 2.52847 -0.63564 
5.50121 2.47847 -0.6356 5.50121 3.15736 -0.28418 5.50154 2.03782 -0.50897 
5.50154 2.91913 -0.50897 5.50359 2.17956 -0.5783 5.50359 2.77738 -0.5783 
5.51067 1.95737 -0.44382 5.51067 2.99957 -0.44382 5.51359 3.07417 -0.37209 
5.51645 2.08258 -0.52347 5.51645 2.87436 -0.52347 5.51666 2.23178 -0.58713 
5.51666 2.72516 -0.58713 5.52418 3.12051 -0.3072 5.52483 2.27989 -0.59476 
5.52483 2.67706 -0.59476 5.5281 1.99992 -0.46119 5.5281 2.95703 -0.46119 
5.53127 2.32922 -0.60085 5.53127 2.62773 -0.60085 5.53258 2.13327 -0.53649 
5.53258 2.82367 -0.53649 5.53357 3.03404 -0.39207 5.53645 2.37916 -0.6048 
5.53645 2.57778 -0.6048 5.54013 2.42911 -0.60672 5.54013 2.52783 -0.60672 
5.54134 2.47847 -0.60734 5.54417 2.04387 -0.47709 5.54417 2.91308 -0.47709 
5.54591 3.08188 -0.32909 5.54694 2.185 -0.54731 5.54694 2.77194 -0.54731 
5.55214 1.96437 -0.41064 5.55214 2.99257 -0.41064 5.5544 3.12624 -0.26218 
5.55648 2.23248 -0.5567 5.55648 2.72446 -0.5567 5.55855 2.08863 -0.49141 
5.55855 2.86831 -0.49141 5.56452 2.28056 -0.56427 5.56452 2.67639 -0.56427 
5.5662 3.04199 -0.34943 5.56925 2.00707 -0.42775 5.56925 2.94987 -0.42775 
5.57116 2.33008 -0.5701 5.57116 2.62686 -0.5701 5.5744 2.1396 -0.504 
5.5744 2.81734 -0.504 5.57621 2.37998 -0.57399 5.57621 2.57696 -0.57399 
5.57646 3.08801 -0.28426 5.57889 2.42917 -0.57651 5.57889 2.52777 -0.57651 
5.58003 2.47847 -0.57714 5.58485 2.05092 -0.44335 5.58485 2.90603 -0.44335 
5.58532 2.99957 -0.36916 5.58543 2.18622 -0.51495 5.58543 2.77072 -0.51495 
5.59494 2.23379 -0.52423 5.59494 2.72315 -0.52423 5.59699 3.04829 -0.30518 
5.59892 2.09579 -0.45741 5.59892 2.86115 -0.45741 5.60266 2.28172 -0.53187 
5.60266 2.67522 -0.53187 5.6027 1.99992 -0.38659 5.6027 2.95703 -0.38659 
5.60498 3.09235 -0.23821 5.60927 2.33133 -0.53758 5.60927 2.62561 -0.53758 
5.61141 2.14158 -0.46991 5.61141 2.81536 -0.46991 5.61359 2.3801 -0.54181 
5.61359 2.57684 -0.54181 5.6163 2.42934 -0.54427 5.6163 2.5276 -0.54427 
5.61648 3.00622 -0.32514 5.6172 2.47847 -0.54508 5.6186 2.04387 -0.40267 
5.6186 2.91308 -0.40267 5.6223 2.18819 -0.48079 5.6223 2.76876 -0.48079 
5.62587 3.0529 -0.25945 5.63155 2.23549 -0.49005 5.63155 2.72145 -0.49005 
5.63292 2.08863 -0.41705 5.63292 2.86831 -0.41705 5.63426 2.96281 -0.34377 
5.63916 2.28338 -0.49765 5.63916 2.67356 -0.49765 5.64509 2.33174 -0.50359 
5.64509 2.6252 -0.50359 5.64551 2.1396 -0.4329 5.64551 2.81734 -0.4329 
5.64582 3.01129 -0.27936 5.64934 2.38045 -0.50783 5.64934 2.57649 -0.50783 
5.65047 2.03782 -0.36004 5.65047 2.91913 -0.36004 5.65189 2.4294 -0.51039 
5.65189 2.52754 -0.51039 5.65274 2.47847 -0.51124 5.65274 3.05582 -0.21238 
5.65645 2.18622 -0.44392 5.65645 2.77072 -0.44392 5.66398 2.9681 -0.29834 
5.66497 2.08258 -0.37495 5.66497 2.87436 -0.37495 5.66573 2.23379 -0.45344 
5.66573 2.72315 -0.45344 5.67307 3.01455 -0.23245 5.67338 2.28172 -0.46116 
5.67338 2.67522 -0.46116 5.67799 2.13327 -0.39107 5.67799 2.82367 -0.39107 
5.67908 2.33133 -0.46777 5.67908 2.62561 -0.46777 5.68018 2.03301 -0.31601 
5.68018 2.92393 -0.31601 5.68331 2.3801 -0.47208 5.68331 2.57684 -0.47208 
5.68577 2.42934 -0.47479 5.68577 2.5276 -0.47479 5.68659 2.47847 -0.47569 
5.68881 2.185 -0.40544 5.68881 2.77194 -0.40544 5.69156 2.97194 -0.25145 
5.69498 2.07765 -0.33122 5.69498 2.87929 -0.33122 5.69748 3.01682 -0.18481 
5.69821 2.23248 -0.41497 5.69821 2.72446 -0.41497 5.70577 2.28056 -0.42302 
5.70577 2.67639 -0.42302 5.70817 2.92808 -0.26931 5.70858 2.12795 -0.34733 
5.70858 2.82899 -0.34733 5.7116 2.33008 -0.42966 5.7116 2.62686 -0.42966 
5.71549 2.37998 -0.43471 5.71549 2.57696 -0.43471 5.71638 2.97444 -0.2041 
5.71801 2.42917 -0.43739 5.71801 2.52777 -0.43739 5.71865 2.47847 -0.43853 
5.71981 2.17956 -0.36209 5.71981 2.77738 -0.36209 5.72287 2.07386 -0.28601 
5.72287 2.88309 -0.28601 5.72863 2.23178 -0.37515 5.72863 2.72516 -0.37515 
5.73345 2.93055 -0.22243 5.73627 2.27989 -0.38333 5.73627 2.67706 -0.38333 
5.7369 2.12389 -0.30231 5.7369 2.83305 -0.30231 5.73899 2.97552 -0.1556 
5.74235 2.32922 -0.38977 5.74235 2.62773 -0.38977 5.74631 2.37916 -0.39495 
5.74631 2.57778 -0.39495 5.74822 2.42911 -0.39863 5.74822 2.52783 -0.39863 
5.74855 2.88573 -0.23942 5.74858 2.17499 -0.31714 5.74858 2.78196 -0.31714 
5.74884 2.47847 -0.39983 5.7565 2.93195 -0.17407 5.75788 2.22698 -0.33045 
5.75788 2.72997 -0.33045 5.76356 2.12044 -0.25449 5.76356 2.8365 -0.25449 
5.76478 2.27971 -0.34219 5.76478 2.67723 -0.34219 5.77097 2.32897 -0.34863 
5.77097 2.62798 -0.34863 5.77195 2.88722 -0.1916 5.7751 2.37859 -0.3537 
5.7751 2.57835 -0.3537 5.77569 2.17141 -0.26967 5.77569 2.78553 -0.26967 
5.77711 2.47847 -0.3597 5.77711 2.93209 -0.12489 5.77714 2.42847 -0.35739 
5.77714 2.52847 -0.35739 5.78543 2.2236 -0.28349 5.78543 2.73334 -0.28349 
5.78734 2.11872 -0.20678 5.78734 2.83822 -0.20678 5.79024 2.94865 -0.0602 
5.79275 2.27628 -0.29558 5.79275 2.68066 -0.29558 5.79301 2.88755 -0.14269 
5.79708 2.32858 -0.3067 5.79708 2.62836 -0.3067 5.80031 2.16876 -0.2208 
5.80031 2.78818 -0.2208 5.80128 2.37825 -0.3119 5.80128 2.57869 -0.3119 
5.80335 2.42841 -0.31582 5.80335 2.52853 -0.31582 5.80337 2.47847 -0.31824 
5.80885 2.83887 -0.15766 5.81056 2.22072 -0.2348 5.81056 2.73622 -0.2348 
5.81166 2.88672 -0.09281 5.81821 2.27345 -0.24751 5.81821 2.68349 -0.24751 
5.82219 2.16802 -0.17193 5.82219 2.78893 -0.17193 5.82306 2.32558 -0.25884 
5.82306 2.63136 -0.25884 5.82539 2.37815 -0.26886 5.82539 2.57879 -0.26886 
5.82756 2.47847 -0.27553 5.82759 2.42825 -0.27279 5.82759 2.52869 -0.27279 
5.82786 2.83826 -0.10783 5.83294 2.21857 -0.18511 5.83294 2.73838 -0.18511 
5.84108 2.27123 -0.19813 5.84108 2.68571 -0.19813 5.84656 2.32309 -0.20935 
5.84656 2.63386 -0.20935 5.84938 2.37565 -0.21969 5.84938 2.58129 -0.21969 
5.84957 2.42819 -0.22883 5.84957 2.52875 -0.22883 5.84963 2.47847 -0.23169 
2.78204 2.4579 0.42821 2.78268 2.4086 0.42707 2.78268 2.50721 0.42707 
2.78519 2.35942 0.42439 2.78519 2.55639 0.42439 2.78908 2.30951 0.41934 
2.78908 2.60629 0.41934 2.79211 2.80842 0.33701 2.79251 2.90751 0.259 
2.79491 2.25999 0.41271 2.79491 2.65582 0.41271 2.80248 2.21191 0.40466 
2.80248 2.70389 0.40466 2.80321 2.99626 0.17449 2.80571 2.85873 0.32091 
2.80913 2.95137 0.24113 2.81187 2.16443 0.39512 2.81187 2.75137 0.39512 
2.8141 2.4579 0.46538 2.81491 2.40878 0.46448 2.81491 2.50703 0.46448 
2.81737 2.35953 0.46177 2.81737 2.55627 0.46177 2.82051 2.90336 0.3057 
2.82161 2.31076 0.45746 2.82161 2.60504 0.45746 2.8227 2.8031 0.38076 
2.82731 2.26115 0.45085 2.82731 2.65465 0.45085 2.82762 2.99399 0.22214 
2.83128 3.05496 0.13976 2.83495 2.21323 0.44312 2.83495 2.70258 0.44312 
2.83572 2.8538 0.36463 2.83671 2.94754 0.28803 2.84423 2.16566 0.43361 
2.84423 2.75015 0.43361 2.84794 2.4579 0.50093 2.84794 3.03525 0.20207 
2.84879 2.40884 0.50008 2.84879 2.50697 0.50008 2.85021 2.89856 0.34972 
2.85135 2.35989 0.49752 2.85135 2.55592 0.49752 2.85486 2.99072 0.26905 
2.85518 2.11903 0.42259 2.85518 2.79677 0.42259 2.8556 2.31117 0.49327 
2.8556 2.60463 0.49327 2.86153 2.26281 0.48734 2.86153 2.65299 0.48734 
2.86643 2.94224 0.33346 2.86777 2.84774 0.40674 2.86913 2.21492 0.47974 
2.86913 2.70088 0.47974 2.87481 3.03233 0.24914 2.87839 2.16762 0.47048 
2.87839 2.74819 0.47048 2.87981 3.09375 0.16766 2.88209 2.89251 0.39236 
2.88349 2.4579 0.53477 2.8842 2.98565 0.31483 2.88439 2.40878 0.53396 
2.88439 2.50703 0.53396 2.8871 2.35953 0.5315 2.8871 2.55627 0.5315 
2.88928 2.12101 0.45959 2.88928 2.79479 0.45959 2.89141 2.31076 0.52726 
2.89141 2.60504 0.52726 2.8957 3.07178 0.22789 2.89799 1.97935 -0.78864 
2.89799 2.93646 0.37628 2.89802 2.26115 0.52156 2.89802 2.65465 0.52156 
2.90177 2.07522 -0.85946 2.90177 2.07522 0.4471 2.90177 2.84059 0.4471 
2.90369 3.02772 0.29486 2.90575 2.21323 -0.92628 2.90575 2.21323 0.51392 
2.90575 2.70258 0.51392 2.91526 2.16566 -0.917 2.91526 2.16566 0.50464 
2.91526 2.75015 0.50464 2.91536 2.979 0.35885 2.91583 2.03035 -0.8454 
2.91583 2.88546 0.43304 2.92066 2.4579 -0.97919 2.92066 2.4579 0.56683 
2.9218 2.4086 -0.97855 2.9218 2.4086 0.56619 2.9218 2.50721 -0.97855 
2.9218 2.50721 0.56619 2.92422 3.06744 0.27395 2.92448 2.35942 -0.97604 
2.92448 2.35942 0.56368 2.92448 2.55639 -0.97604 2.92448 2.55639 0.56368 
2.92628 2.11903 -0.90605 2.92628 2.11903 0.49369 2.92628 2.79677 0.49369 
2.92952 3.12863 0.19237 2.92953 2.30951 -0.97215 2.92953 2.30951 0.55979 
2.92953 2.60629 -0.97215 2.92953 2.60629 0.55979 2.93144 1.98651 -0.82979 
2.93144 2.9293 0.41743 2.93449 3.02143 0.33911 2.93616 2.25999 -0.96632 
2.93616 2.25999 0.55396 2.93616 2.65582 0.55396 2.94213 2.06806 -0.89346 
2.94213 2.06806 0.4811 2.94213 2.84774 0.4811 2.94421 2.21191 -0.95875 
2.94421 2.21191 0.54639 2.94421 2.70389 0.54639 2.94629 3.10567 0.25186 
2.94854 2.97201 0.40033 2.95375 2.16443 -0.94936 2.95375 2.16443 0.537 
2.95375 2.75137 0.537 2.95478 3.06131 0.31877 2.95651 2.0233 -0.87914 
2.95651 2.89251 0.46678 2.95935 2.4579 -1.00939 2.95935 2.4579 0.59703 
2.96055 2.40854 -1.00876 2.96055 2.40854 0.5964 2.96055 2.50726 -1.00876 
2.96055 2.50726 0.5964 2.96423 2.35859 -1.00685 2.96423 2.35859 0.59449 
2.96423 2.55721 -1.00685 2.96423 2.55721 0.59449 2.96711 3.01347 0.38176 
2.96811 2.1127 -0.93853 2.96811 2.1127 0.52617 2.96811 2.8031 0.52617 
2.96941 2.30865 -1.00289 2.96941 2.30865 0.59053 2.96941 2.60716 -1.00289 
2.96941 2.60716 0.59053 2.97259 1.97935 -0.86324 2.97259 2.93646 0.45088 
2.97585 2.25932 -0.99681 2.97585 2.25932 0.58445 2.97585 2.65649 -0.99681 
2.97585 2.65649 0.58445 2.97651 3.09994 0.29689 2.98234 3.16096 0.21538 
2.98403 2.21121 -0.98917 2.98403 2.21121 0.57681 2.98403 2.7046 0.57681 
2.98424 2.06201 -0.92551 2.98424 2.06201 0.51315 2.98424 2.8538 0.51315 
2.9871 3.0536 0.36177 2.99002 1.9368 -0.84587 2.99002 2.979 0.43351 
2.99709 2.159 -0.98035 2.99709 2.159 0.56799 2.99709 2.75681 0.56799 
2.99915 2.01725 -0.91102 2.99915 2.89856 0.49866 2.99948 2.4579 -1.03765 
2.99948 2.4579 0.62529 2.99948 3.1368 0.27387 3.00179 2.4079 -1.03769 
3.00179 2.4079 0.62533 3.00179 2.5079 -1.03769 3.00179 2.5079 0.62533 
3.00548 2.35802 -1.03564 3.00548 2.35802 0.62328 3.00548 2.55778 -1.03564 
3.00548 2.55778 0.62328 3.00845 3.0923 0.34042 3.00976 3.02143 0.41438 
3.01056 2.3084 -1.03151 3.01056 2.3084 0.61915 3.01056 2.60741 -1.03151 
3.01056 2.60741 0.61915 3.01186 2.10739 -0.96912 3.01186 2.10739 0.55676 
3.01186 2.80842 0.55676 3.01541 1.97356 -0.8948 3.01541 2.94224 0.48244 
3.01699 2.25915 -1.02532 3.01699 2.25915 0.61296 3.01699 2.65666 -1.02532 
3.01699 2.65666 0.61296 3.02796 2.05708 -0.95552 3.02796 2.05708 0.54316 
3.02796 2.85873 0.54316 3.02874 2.20641 -1.01843 3.02874 2.20641 0.60607 
3.02874 2.7094 0.60607 3.0301 3.06131 0.39409 3.03112 3.12946 0.31775 
3.03404 1.93015 -0.87703 3.03404 2.98565 0.46467 3.03724 3.1902 0.23611 
3.04095 2.4579 -1.06391 3.04095 2.4579 0.65155 3.04204 2.15442 -1.00913 
3.04204 2.15442 0.59677 3.04204 2.76139 0.59677 3.04317 2.01245 -0.94072 
3.04317 2.01245 0.52836 3.04317 2.90336 0.52836 3.04336 2.40785 -1.06389 
3.04336 2.40785 0.65153 3.04336 2.50796 -1.06389 3.04336 2.50796 0.65153 
3.04729 2.35768 -1.06183 3.04729 2.35768 0.64947 3.04729 2.55812 -1.06183 
3.04729 2.55812 0.64947 3.05198 3.09994 0.37236 3.05248 2.30801 -1.05762 
3.05248 2.30801 0.64526 3.05248 2.60779 -1.05762 3.05248 2.60779 0.64526 
3.05401 1.88809 -0.85754 3.05401 3.02772 0.44518 3.05505 3.16501 0.29382 
3.05687 2.10333 -0.99744 3.05687 2.10333 0.58508 3.05687 2.81248 0.58508 
3.06084 1.96827 -0.92452 3.06084 2.94754 0.51216 3.06332 3.22272 0.21007 
3.0636 2.25572 -1.05329 3.0636 2.25572 0.64093 3.0636 2.66009 -1.05329 
3.0636 2.66009 0.64093 3.07317 2.05329 -0.98341 3.07317 2.05329 0.57105 
3.07317 2.86252 0.57105 3.07492 3.06744 0.42465 3.075 3.1368 0.34939 
3.07569 2.20303 -1.04598 3.07569 2.20303 0.63362 3.07569 2.71277 0.63362 
3.07982 1.92508 -0.90637 3.07982 2.99072 0.49401 3.08019 3.19885 0.26868 
3.08365 2.4579 -1.0881 3.08365 2.4579 0.67574 3.0864 2.40768 -1.08813 
3.0864 2.40768 0.67577 3.0864 2.50813 -1.08813 3.0864 2.50813 0.67577 
3.08951 2.15084 -1.03623 3.08951 2.15084 0.62387 3.08951 2.76496 0.62387 
3.08987 2.0083 -0.96872 3.08987 2.0083 0.55636 3.08987 2.90751 0.55636 
3.09032 2.35758 -1.08593 3.09032 2.35758 0.67357 3.09032 2.55822 -1.08593 
3.09032 2.55822 0.67357 3.09701 3.10567 0.40258 3.09973 1.88347 -0.88641 
3.09973 3.03233 0.47405 3.10034 2.30502 -1.0836 3.10034 2.30502 0.67124 
3.10034 2.61079 -1.0836 3.10034 2.61079 0.67124 3.10469 2.09988 -1.0241 
3.10469 2.09988 0.61174 3.10469 2.81593 0.61174 3.10647 3.23091 0.2424 
3.10774 1.96444 -0.9521 3.10774 1.96444 0.53974 3.10774 2.95137 0.53974 
3.11167 2.25289 -1.07875 3.11167 2.25289 0.66639 3.11167 2.66292 -1.07875 
3.11167 2.66292 0.66639 3.11276 3.1902 0.31163 3.11976 2.05064 -1.00909 
3.11976 2.05064 0.59673 3.11976 2.86516 0.59673 3.12097 1.84403 -0.86553 
3.12097 3.07178 0.45317 3.12438 2.20015 -1.0711 3.12438 2.20015 0.65874 
3.12438 2.71565 -1.0711 3.12438 2.71565 0.65874 3.12673 1.92182 -0.93361 
3.12673 2.99399 0.52125 3.12749 2.4579 -1.11017 3.12749 2.4579 0.69781 
3.13035 2.40763 -1.11012 3.13035 2.40763 0.69776 3.13035 2.50818 -1.11012 
3.13035 2.50818 0.69776 3.13349 3.16096 0.36653 3.13383 3.26111 0.21504 
3.13676 2.00582 -0.99399 3.13676 2.00582 0.58163 3.13676 2.90999 0.58163 
3.13838 2.14819 -1.06085 3.13838 2.14819 0.64849 3.13838 2.76762 0.64849 
3.1388 3.22272 0.28554 3.1395 2.35508 -1.10992 3.1395 2.35508 0.69756 
3.1395 2.56073 -1.10992 3.1395 2.56073 0.69756 3.1468 1.88055 -0.91329 
3.1468 3.03525 0.50093 3.14984 2.30252 -1.1071 3.14984 2.30252 0.69474 
3.14984 2.61329 -1.1071 3.14984 2.61329 0.69474 3.1524 2.09816 -1.04788 
3.1524 2.09816 0.63552 3.1524 2.81765 0.63552 3.15509 1.96193 -0.97692 
3.15509 1.96193 0.56456 3.15509 2.95387 0.56456 3.1565 3.12863 0.41935 
3.16105 2.25066 -1.10162 3.16105 2.25066 0.68926 3.16105 2.66514 -1.10162 
3.16105 2.66514 0.68926 3.1622 3.28937 0.18667 3.16604 3.25356 0.25815 
3.16758 2.04915 -1.03249 3.16758 2.04915 0.62013 3.16758 2.86665 0.62013 
3.17237 2.4579 -1.13006 3.17237 2.4579 0.7177 3.17237 3.21225 0.32722 
3.17407 2.198 -1.09348 3.17407 2.198 0.68112 3.17407 2.71781 -1.09348 
3.17407 2.71781 0.68112 3.17438 1.91955 -0.95802 3.17438 2.99626 0.54566 
3.18061 2.40532 -1.13194 3.18061 2.40532 0.71958 3.18061 2.51049 -1.13194 
3.18061 2.51049 0.71958 3.18121 1.82206 -0.88142 3.18121 3.09375 0.46906 
3.18511 2.00443 -1.01704 3.18511 2.00443 0.60468 3.18511 2.91138 0.60468 
3.18725 2.14745 -1.08273 3.18725 2.14745 0.67037 3.18725 2.76836 0.67037 
3.18991 2.35288 -1.13119 3.18991 2.35288 0.71883 3.18991 2.56292 -1.13119 
3.18991 2.56292 0.71883 3.19421 3.28229 0.22992 3.19426 3.18203 0.38159 
3.19939 3.24347 0.30018 3.20026 2.30075 -1.12782 3.20026 2.30075 0.71546 
3.20026 2.61506 -1.12782 3.20026 2.61506 0.71546 3.20152 2.0975 -1.06939 
3.20152 2.0975 0.65703 3.20152 2.8183 0.65703 3.20358 1.96085 -0.99953 
3.20358 1.96085 0.58717 3.20358 2.95495 0.58717 3.20911 1.86084 -0.92995 
3.20911 3.05496 0.51759 3.2116 2.24906 -1.12184 3.2116 2.24906 0.70948 
3.2116 2.66675 -1.12184 3.2116 2.66675 0.70948 3.2165 2.04882 -1.05355 
3.2165 2.04882 0.64119 3.2165 2.86698 0.64119 3.21773 3.14867 0.43339 
3.21816 2.4579 -1.14772 3.21816 2.4579 0.73536 3.2239 3.30976 0.19962 
3.22393 2.19796 -1.11326 3.22393 2.19796 0.7009 3.22393 2.71785 -1.11326 
3.22393 2.71785 0.7009 3.22661 2.40528 -1.14924 3.22661 2.40528 0.73688 
3.22661 2.51053 -1.14924 3.22661 2.51053 0.73688 3.22729 3.27277 0.2719 
3.23361 3.23107 0.34053 3.23429 2.00428 -1.03765 3.23429 2.00428 0.62529 
3.23429 2.91152 0.62529 3.23627 2.35259 -1.14814 3.23627 2.35259 0.73578 
3.23627 2.56321 -1.14814 3.23627 2.56321 0.73578 3.23719 2.1476 -1.1021 
3.23719 2.1476 0.68974 3.23719 2.76821 -1.1021 3.23719 2.76821 0.68974 
3.23742 1.90084 -0.97351 3.23742 1.90084 0.56115 3.23742 3.01497 0.56115 
3.24464 1.80398 -0.89613 3.24464 3.11183 0.48377 3.24682 2.30046 -1.14437 
3.24682 2.30046 0.73201 3.24682 2.61535 -1.14437 3.24682 2.61535 0.73201 
3.25135 2.09812 -1.0884 3.25135 2.09812 0.67604 3.25135 2.81769 0.67604 
3.25396 3.33438 0.16951 3.25614 3.19971 0.39413 3.25679 3.30067 0.24192 
3.25911 2.24764 -1.13796 3.25911 2.24764 0.7256 3.25911 2.66817 -1.13796 
3.25911 2.66817 0.7256 3.26133 3.26086 0.31246 3.26476 2.4579 -1.16312 
3.26476 2.4579 0.75076 3.26637 2.04965 -1.07221 3.26637 2.04965 0.65985 
3.26637 2.86615 0.65985 3.26761 1.94339 -1.01405 3.26761 1.94339 0.60169 
3.26761 2.97241 0.60169 3.27167 2.19661 -1.1289 3.27167 2.19661 0.71654 
3.27167 2.71919 -1.1289 3.27167 2.71919 0.71654 3.27298 1.84385 -0.94332 
3.27298 3.07196 0.53096 3.27368 2.40515 -1.16433 3.27368 2.40515 0.75197 
3.27368 2.51065 -1.16433 3.27368 2.51065 0.75197 3.28243 1.75054 -0.85834 
3.28243 3.16526 0.44598 3.2834 2.35256 -1.16279 3.2834 2.35256 0.75043 
3.2834 2.56325 -1.16279 3.2834 2.56325 0.75043 3.2853 2.14612 -1.11724 
3.2853 2.14612 0.70488 3.2853 2.76968 -1.11724 3.2853 2.76968 0.70488 
3.28706 3.32642 0.21079 3.29077 3.28905 0.28306 3.29499 2.29942 -1.15868 
3.29499 2.29942 0.74632 3.29499 2.61639 -1.15868 3.29499 2.61639 0.74632 
3.29623 3.24658 0.3515 3.29898 1.98772 -1.05079 3.29898 1.98772 0.63843 
3.29898 2.92808 0.63843 3.29969 2.09678 -1.10305 3.29969 2.09678 0.69069 
3.29969 2.81903 0.69069 3.30242 1.88483 -0.98578 3.30242 1.88483 0.57342 
3.30242 3.03097 0.57342 3.30736 2.24675 -1.15173 3.30736 2.24675 0.73937 
3.30736 2.66905 -1.15173 3.30736 2.66905 0.73937 3.30999 1.78863 -0.90762 
3.30999 3.12718 0.49526 3.31207 2.4579 -1.17621 3.31207 2.4579 0.76385 
3.31793 3.34938 0.17988 3.3204 2.19572 -1.14224 3.3204 2.19572 0.72988 
3.3204 2.72008 -1.14224 3.3204 2.72008 0.72988 3.32089 3.31531 0.25211 
3.32117 2.40511 -1.17701 3.32117 2.40511 0.76465 3.32117 2.51069 -1.17701 
3.32117 2.51069 0.76465 3.32178 3.2143 0.40492 3.32554 3.27514 0.32244 
3.3323 2.35195 -1.17528 3.3323 2.35195 0.76292 3.3323 2.56386 -1.17528 
3.3323 2.56386 0.76292 3.33296 1.92831 -1.02484 3.33296 1.92831 0.61248 
3.33296 2.9875 0.61248 3.33411 2.14544 -1.13006 3.33411 2.14544 0.7177 
3.33411 2.77036 -1.13006 3.33411 2.77036 0.7177 3.33718 2.04174 -1.08899 
3.33718 2.04174 0.67663 3.33718 2.87406 0.67663 3.33815 1.82965 -0.95334 
3.33815 3.08616 0.54098 3.3441 2.29883 -1.17065 3.3441 2.29883 0.75829 
3.3441 2.61697 -1.17065 3.3441 2.61697 0.75829 3.34838 1.73722 -0.86792 
3.34838 3.17859 0.45556 3.34937 3.37017 0.14802 3.35139 3.33925 0.22013 
3.35542 3.30165 0.29206 3.35624 2.2464 -1.16312 3.35624 2.2464 0.75076 
3.35624 2.66941 -1.16312 3.35624 2.66941 0.75076 3.35996 2.4579 -1.18697 
3.35996 2.4579 0.77461 3.35996 3.25871 0.36008 3.36812 1.87174 -0.99451 
3.36812 1.87174 0.58215 3.36812 3.04407 0.58215 3.36947 2.19545 -1.15311 
3.36947 2.19545 0.74075 3.36947 2.72036 -1.15311 3.36947 2.72036 0.74075 
3.37052 1.9808 -1.06544 3.37052 1.9808 0.65308 3.37052 2.93501 0.65308 
3.37059 2.40468 -1.18758 3.37059 2.40468 0.77522 3.37059 2.51113 -1.18758 
3.37059 2.51113 0.77522 3.3712 2.0899 -1.11765 3.3712 2.0899 0.70529 
3.3712 2.8259 -1.11765 3.3712 2.8259 0.70529 3.37593 1.77621 -0.91555 
3.37593 3.1396 0.50319 3.38177 2.35161 -1.1853 3.38177 2.35161 0.77294 
3.38177 2.56419 -1.1853 3.38177 2.56419 0.77294 3.38275 3.36048 0.18837 
3.38366 3.39078 0.11062 3.38581 3.32603 0.26042 3.38599 3.22508 0.41257 
3.38973 3.28572 0.32991 3.39346 2.29886 -1.18014 3.39346 2.29886 0.76778 
3.39346 2.61694 -1.18014 3.39346 2.61694 0.76778 3.40429 1.8183 -0.95996 
3.40429 1.8183 0.5476 3.40429 3.09751 0.5476 3.40547 1.92207 -1.03715 
3.40547 1.92207 0.62479 3.40547 2.99374 0.62479 3.40562 2.24658 -1.17211 
3.40562 2.24658 0.75975 3.40562 2.66923 -1.17211 3.40562 2.66923 0.75975 
3.40648 2.13992 -1.14256 3.40648 2.13992 0.7302 3.40648 2.77589 -1.14256 
3.40648 2.77589 0.7302 3.40832 2.4579 -1.19536 3.40832 2.4579 0.783 
3.40915 2.03606 -1.10104 3.40915 2.03606 0.68868 3.40915 2.87974 -1.10104 
3.40915 2.87974 0.68868 3.41331 1.72801 -0.87489 3.41331 3.1878 0.46253 
3.41662 3.34822 0.2276 3.41707 3.38148 0.15155 3.41911 2.40464 -1.19546 
3.41911 2.40464 0.7831 3.41911 2.51116 -1.19546 3.41911 2.51116 0.7831 
3.42014 3.31075 0.29825 3.42452 3.26741 0.36623 3.43058 2.35134 -1.19266 
3.43058 2.35134 0.7803 3.43058 2.56446 -1.19266 3.43058 2.56446 0.7803 
3.44122 1.86683 -1.00473 3.44122 1.86683 0.59237 3.44122 3.04898 0.59237 
3.44127 1.76829 -0.92137 3.44127 3.14751 0.50901 3.44238 2.19074 -1.16322 
3.44238 2.19074 0.75086 3.44238 2.72507 -1.16322 3.44238 2.72507 0.75086 
3.44241 2.29861 -1.18697 3.44241 2.29861 0.77461 3.44241 2.61719 -1.18697 
3.44241 2.61719 0.77461 3.44367 1.97609 -1.07535 3.44367 1.97609 0.66299 
3.44367 2.93972 0.66299 3.44416 2.08528 -1.12751 3.44416 2.08528 0.71515 
3.44416 2.83053 -1.12751 3.44416 2.83053 0.71515 3.45087 3.36967 0.19108 
3.45088 3.33344 0.26561 3.45145 1.6834 -0.83021 3.45145 3.23241 0.41785 
3.4518 3.39986 0.11329 3.45485 3.29286 0.33494 3.45703 2.4579 -1.20136 
3.45703 2.4579 0.789 3.46823 2.40454 -1.20097 3.46823 2.40454 0.78861 
3.46823 2.51127 -1.20097 3.46823 2.51127 0.78861 3.4788 1.91874 -1.04492 
3.4788 1.91874 0.63256 3.4788 2.99707 0.63256 3.47886 1.72198 -0.87894 
3.47886 3.19383 0.46658 3.47945 1.81276 -0.96649 3.47945 1.81276 0.55413 
3.47945 3.10305 0.55413 3.47965 2.13612 -1.14999 3.47965 2.13612 0.73763 
3.47965 2.77969 -1.14999 3.47965 2.77969 0.73763 3.47969 2.35133 -1.19762 
3.47969 2.35133 0.78526 3.47969 2.56448 -1.19762 3.47969 2.56448 0.78526 
3.48012 2.24478 -1.18033 3.48012 2.24478 0.76797 3.48012 2.67103 -1.18033 
3.48012 2.67103 0.76797 3.4819 2.03264 -1.10829 3.4819 2.03264 0.69593 
3.4819 2.88316 -1.10829 3.4819 2.88316 0.69593 3.48542 3.38842 0.15339 
3.48544 3.31618 0.30227 3.48567 3.35471 0.23076 3.48965 1.64315 -0.78229 
3.48965 3.27265 0.36993 3.50598 2.4579 -1.20498 3.50598 2.4579 0.79262 
3.51681 1.86309 -1.00914 3.51681 1.86309 0.59678 3.51681 3.05271 0.59678 
3.51681 1.97373 -1.08032 3.51681 1.97373 0.66796 3.51681 2.94207 -1.08032 
3.51681 2.94207 0.66796 3.51685 1.76455 -0.92577 3.51685 1.76455 0.51341 
3.51685 3.15125 0.51341 3.51685 1.67961 -0.83292 3.51685 3.2362 0.42056 
3.51726 2.18953 -1.16875 3.51726 2.18953 0.75639 3.51726 2.72628 -1.16875 
3.51726 2.72628 0.75639 3.51726 2.08296 -1.13246 3.51726 2.08296 0.7201 
3.51726 2.83285 -1.13246 3.51726 2.83285 0.7201 3.51729 2.2974 -1.19249 
3.51729 2.2974 0.78013 3.51729 2.6184 -1.19249 3.51729 2.6184 0.78013 
3.51729 2.4045 -1.20404 3.51729 2.4045 0.79168 3.51729 2.5113 -1.20404 
3.51729 2.5113 0.79168 3.52018 3.37402 0.1932 3.52019 3.33779 0.26772 
3.52019 3.29648 0.33749 3.55505 1.64141 -0.78353 3.55505 1.71983 -0.8809 
3.55505 1.81091 -0.96867 3.55505 1.81091 0.55631 3.55505 1.91716 -1.04737 
3.55505 1.91716 0.63501 3.55505 2.0315 -1.11071 3.55505 2.0315 0.69835 
3.55505 2.1352 -1.15268 3.55505 2.1352 0.74032 3.55505 2.24418 -1.18307 
3.55505 2.24418 0.77071 3.55505 2.35102 -1.20045 3.55505 2.35102 0.78809 
3.55505 2.4579 -1.20618 3.55505 2.4579 0.79382 3.55505 2.56478 -1.20045 
3.55505 2.56478 0.78809 3.55505 2.67163 -1.18307 3.55505 2.67163 0.77071 
3.55505 2.78061 -1.15268 3.55505 2.78061 0.74032 3.55505 2.8843 -1.11071 
3.55505 2.8843 0.69835 3.55505 2.99864 -1.04737 3.55505 2.99864 0.63501 
3.55505 3.1049 0.55631 3.55505 3.19597 0.46854 3.55505 3.2744 0.37117 
3.55505 3.31826 0.30351 3.55505 3.35688 0.23182 3.5899 1.61933 -0.74985 
3.5899 3.29648 0.33749 3.5899 3.33779 0.26772 3.59281 2.4045 -1.20404 
3.59281 2.4045 0.79168 3.59281 2.5113 -1.20404 3.59281 2.5113 0.79168 
3.59281 2.2974 -1.19249 3.59281 2.2974 0.78013 3.59281 2.6184 -1.19249 
3.59281 2.6184 0.78013 3.59283 2.08296 -1.13246 3.59283 2.08296 0.7201 
3.59283 2.83285 -1.13246 3.59283 2.83285 0.7201 3.59284 2.18953 -1.16875 
3.59284 2.18953 0.75639 3.59284 2.72628 -1.16875 3.59284 2.72628 0.75639 
3.59325 1.67961 -0.83292 3.59325 3.2362 0.42056 3.59325 1.76455 -0.92577 
3.59325 3.15125 0.51341 3.59328 1.97373 -1.08032 3.59328 1.97373 0.66796 
3.59328 2.94207 -1.08032 3.59328 2.94207 0.66796 3.59328 1.86309 -1.00914 
3.59328 1.86309 0.59678 3.59328 3.05271 0.59678 3.60412 2.4579 -1.20498 
3.60412 2.4579 0.79262 3.62045 1.64315 -0.78229 3.62045 3.27265 0.36993 
3.62466 1.59963 -0.71463 3.62466 3.31618 0.30227 3.62819 2.03264 -1.10829 
3.62819 2.03264 0.69593 3.62819 2.88316 -1.10829 3.62819 2.88316 0.69593 
3.62997 2.24478 -1.18033 3.62997 2.24478 0.76797 3.62997 2.67103 -1.18033 
3.62997 2.67103 0.76797 3.63041 2.35133 -1.19762 3.63041 2.35133 0.78526 
3.63041 2.56448 -1.19762 3.63041 2.56448 0.78526 3.63045 2.13612 -1.14999 
3.63045 2.13612 0.73763 3.63045 2.77969 -1.14999 3.63045 2.77969 0.73763 
3.63064 1.81276 -0.96649 3.63064 1.81276 0.55413 3.63064 3.10305 0.55413 
3.63124 1.72198 -0.87894 3.63124 3.19383 0.46658 3.6313 1.91874 -1.04492 
3.6313 1.91874 0.63256 3.6313 2.99707 -1.04492 3.6313 2.99707 0.63256 
3.64187 2.40454 -1.20097 3.64187 2.40454 0.78861 3.64187 2.51127 -1.20097 
3.64187 2.51127 0.78861 3.65307 2.4579 -1.20136 3.65307 2.4579 0.789 
3.65524 1.62295 -0.7473 3.65524 3.29286 0.33494 3.65865 1.6834 -0.83021 
3.65865 3.23241 0.41785 3.66594 2.08528 -1.12751 3.66594 2.08528 0.71515 
3.66594 2.83053 -1.12751 3.66594 2.83053 0.71515 3.66643 1.97609 -1.07535 
3.66643 1.97609 0.66299 3.66643 2.93972 -1.07535 3.66643 2.93972 0.66299 
3.66768 2.29861 -1.18697 3.66768 2.29861 0.77461 3.66768 2.61719 -1.18697 
3.66768 2.61719 0.77461 3.66772 2.19074 -1.16322 3.66772 2.19074 0.75086 
3.66772 2.72507 -1.16322 3.66772 2.72507 0.75086 3.66883 1.76829 -0.92137 
3.66883 3.14751 0.50901 3.66888 1.86683 -1.00473 3.66888 1.86683 0.59237 
3.66888 3.04898 -1.00473 3.66888 3.04898 0.59237 3.67952 2.35134 -1.19266 
3.67952 2.35134 0.7803 3.67952 2.56446 -1.19266 3.67952 2.56446 0.7803 
3.68558 1.64839 -0.77859 3.68558 3.26741 0.36623 3.68996 1.60506 -0.71061 
3.69099 2.40464 -1.19546 3.69099 2.40464 0.7831 3.69099 2.51116 -1.19546 
3.69099 2.51116 0.7831 3.69679 1.72801 -0.87489 3.69679 3.1878 0.46253 
3.70095 2.03606 -1.10104 3.70095 2.03606 0.68868 3.70095 2.87974 -1.10104 
3.70095 2.87974 0.68868 3.70178 2.4579 -1.19536 3.70178 2.4579 0.783 
3.70362 2.13992 -1.14256 3.70362 2.13992 0.7302 3.70362 2.77589 -1.14256 
3.70362 2.77589 0.7302 3.70448 2.24658 -1.17211 3.70448 2.24658 0.75975 
3.70448 2.66923 -1.17211 3.70448 2.66923 0.75975 3.70463 1.92207 -1.03715 
3.70463 1.92207 0.62479 3.70463 2.99374 -1.03715 3.70463 2.99374 0.62479 
3.7058 1.8183 -0.95996 3.7058 3.09751 -0.95996 3.7058 3.09751 0.5476 
3.71664 2.29886 -1.18014 3.71664 2.29886 0.76778 3.71664 2.61694 -1.18014 
3.71664 2.61694 0.76778 3.72036 1.63009 -0.74227 3.7241 1.69072 -0.82493 
3.7241 3.22508 0.41257 3.72833 2.35161 -1.1853 3.72833 2.35161 0.77294 
3.72833 2.56419 -1.1853 3.72833 2.56419 0.77294 3.73417 1.77621 -0.91555 
3.73417 3.1396 -0.91555 3.73417 3.1396 0.50319 3.73889 2.0899 -1.11765 
3.73889 2.0899 0.70529 3.73889 2.8259 -1.11765 3.73889 2.8259 0.70529 
3.73951 2.40468 -1.18758 3.73951 2.40468 0.77522 3.73951 2.51113 -1.18758 
3.73951 2.51113 0.77522 3.73958 1.9808 -1.06544 3.73958 1.9808 0.65308 
3.73958 2.93501 -1.06544 3.73958 2.93501 0.65308 3.74063 2.19545 -1.15311 
3.74063 2.19545 0.74075 3.74063 2.72036 -1.15311 3.74063 2.72036 0.74075 
3.74197 1.87174 -0.99451 3.74197 3.04407 -0.99451 3.74197 3.04407 0.58215 
3.75014 1.6571 -0.77244 3.75014 2.4579 -1.18697 3.75014 2.4579 0.77461 
3.75386 2.2464 -1.16312 3.75386 2.2464 0.75076 3.75386 2.66941 -1.16312 
3.75386 2.66941 0.75076 3.76171 1.73722 -0.86792 3.76171 3.17859 0.45556 
3.766 2.29883 -1.17065 3.766 2.29883 0.75829 3.766 2.61697 -1.17065 
3.766 2.61697 0.75829 3.77195 1.82965 -0.95334 3.77195 3.08616 -0.95334 
3.77195 3.08616 0.54098 3.77292 2.04174 -1.08899 3.77292 2.04174 0.67663 
3.77292 2.87406 -1.08899 3.77292 2.87406 0.67663 3.77599 2.14544 -1.13006 
3.77599 2.14544 0.7177 3.77599 2.77036 -1.13006 3.77599 2.77036 0.7177 
3.77714 1.92831 -1.02484 3.77714 1.92831 0.61248 3.77714 2.9875 -1.02484 
3.77714 2.9875 0.61248 3.7778 2.35195 -1.17528 3.7778 2.35195 0.76292 
3.7778 2.56386 -1.17528 3.7778 2.56386 0.76292 3.78832 1.7015 -0.81728 
3.78832 3.2143 0.40492 3.78893 2.40511 -1.17701 3.78893 2.40511 0.76465 
3.78893 2.51069 -1.17701 3.78893 2.51069 0.76465 3.7897 2.19572 -1.14224 
3.7897 2.19572 0.72988 3.7897 2.72008 -1.14224 3.7897 2.72008 0.72988 
3.79803 2.4579 -1.17621 3.79803 2.4579 0.76385 3.80011 1.78863 -0.90762 
3.80011 3.12718 0.49526 3.80273 2.24675 -1.15173 3.80273 2.24675 0.73937 
3.80273 2.66905 -1.15173 3.80273 2.66905 0.73937 3.80768 1.88483 -0.98578 
3.80768 3.03097 -0.98578 3.80768 3.03097 0.57342 3.8104 2.09678 -1.10305 
3.8104 2.09678 0.69069 3.8104 2.81903 -1.10305 3.8104 2.81903 0.69069 
3.81112 1.98772 -1.05079 3.81112 1.98772 0.63843 3.81112 2.92808 -1.05079 
3.81112 2.92808 0.63843 3.81387 1.66923 -0.76386 3.8151 2.29942 -1.15868 
3.8151 2.29942 0.74632 3.8151 2.61639 -1.15868 3.8151 2.61639 0.74632 
3.82479 2.14612 -1.11724 3.82479 2.14612 0.70488 3.82479 2.76968 -1.11724 
3.82479 2.76968 0.70488 3.8267 2.35256 -1.16279 3.8267 2.35256 0.75043 
3.8267 2.56325 -1.16279 3.8267 2.56325 0.75043 3.82767 1.75054 -0.85834 
3.82767 3.16526 0.44598 3.83642 2.40515 -1.16433 3.83642 2.40515 0.75197 
3.83642 2.51065 -1.16433 3.83642 2.51065 0.75197 3.83711 1.84385 -0.94332 
3.83711 3.07196 -0.94332 3.83711 3.07196 0.53096 3.83843 2.19661 -1.1289 
3.83843 2.19661 0.71654 3.83843 2.71919 -1.1289 3.83843 2.71919 0.71654 
3.84249 1.94339 -1.01405 3.84249 1.94339 0.60169 3.84249 2.97241 -1.01405 
3.84249 2.97241 0.60169 3.84372 2.04965 -1.07221 3.84372 2.04965 0.65985 
3.84372 2.86615 -1.07221 3.84372 2.86615 0.65985 3.84533 2.4579 -1.16312 
3.84533 2.4579 0.75076 3.85099 2.24764 -1.13796 3.85099 2.24764 0.7256 
3.85099 2.66817 -1.13796 3.85099 2.66817 0.7256 3.85396 1.7161 -0.80649 
3.85396 3.19971 0.39413 3.85875 2.09812 -1.0884 3.85875 2.09812 0.67604 
3.85875 2.81769 -1.0884 3.85875 2.81769 0.67604 3.86327 2.30046 -1.14437 
3.86327 2.30046 0.73201 3.86327 2.61535 -1.14437 3.86327 2.61535 0.73201 
3.86546 1.80398 -0.89613 3.86546 3.11183 0.48377 3.87268 1.90084 -0.97351 
3.87268 3.01497 -0.97351 3.87268 3.01497 0.56115 3.87291 2.1476 -1.1021 
3.87291 2.1476 0.68974 3.87291 2.76821 -1.1021 3.87291 2.76821 0.68974 
3.87383 2.35259 -1.14814 3.87383 2.35259 0.73578 3.87383 2.56321 -1.14814 
3.87383 2.56321 0.73578 3.87581 2.00428 -1.03765 3.87581 2.00428 0.62529 
3.87581 2.91152 -1.03765 3.87581 2.91152 0.62529 3.88348 2.40528 -1.14924 
3.88348 2.40528 0.73688 3.88348 2.51053 -1.14924 3.88348 2.51053 0.73688 
3.88617 2.19796 -1.11326 3.88617 2.19796 0.7009 3.88617 2.71785 -1.11326 
3.88617 2.71785 0.7009 3.89194 2.4579 -1.14772 3.89194 2.4579 0.73536 
3.89237 1.76713 -0.84575 3.89237 3.14867 0.43339 3.8936 2.04882 -1.05355 
3.8936 2.04882 0.64119 3.8936 2.86698 -1.05355 3.8936 2.86698 0.64119 
3.89849 2.24906 -1.12184 3.89849 2.24906 0.70948 3.89849 2.66675 -1.12184 
3.89849 2.66675 0.70948 3.90099 1.86084 -0.92995 3.90099 3.05496 0.51759 
3.90652 1.96085 -0.99953 3.90652 2.95495 -0.99953 3.90652 2.95495 0.58717 
3.90857 2.0975 -1.06939 3.90857 2.0975 0.65703 3.90857 2.8183 -1.06939 
3.90857 2.8183 0.65703 3.90984 2.30075 -1.12782 3.90984 2.30075 0.71546 
3.90984 2.61506 -1.12782 3.90984 2.61506 0.71546 3.91584 1.73377 -0.79395 
3.92018 2.35288 -1.13119 3.92018 2.35288 0.71883 3.92018 2.56292 -1.13119 
3.92018 2.56292 0.71883 3.92284 2.14745 -1.08273 3.92284 2.14745 0.67037 
3.92284 2.76836 -1.08273 3.92284 2.76836 0.67037 3.92499 2.00443 -1.01704 
3.92499 2.00443 0.60468 3.92499 2.91138 -1.01704 3.92499 2.91138 0.60468 
3.92888 1.82206 -0.88142 3.92888 3.09375 0.46906 3.92949 2.40532 -1.13194 
3.92949 2.40532 0.71958 3.92949 2.51049 -1.13194 3.92949 2.51049 0.71958 
3.93572 1.91955 -0.95802 3.93572 2.99626 -0.95802 3.93572 2.99626 0.54566 
3.93603 2.198 -1.09348 3.93603 2.198 0.68112 3.93603 2.71781 -1.09348 
3.93603 2.71781 0.68112 3.93773 2.4579 -1.13006 3.93773 2.4579 0.7177 
3.94252 2.04915 -1.03249 3.94252 2.04915 0.62013 3.94252 2.86665 -1.03249 
3.94252 2.86665 0.62013 3.94905 2.25066 -1.10162 3.94905 2.25066 0.68926 
3.94905 2.66514 -1.10162 3.94905 2.66514 0.68926 3.9536 1.78718 -0.83171 
3.9536 3.12863 0.41935 3.95501 1.96193 -0.97692 3.95501 2.95387 -0.97692 
3.95501 2.95387 0.56456 3.9577 2.09816 -1.04788 3.9577 2.09816 0.63552 
3.9577 2.81765 -1.04788 3.9577 2.81765 0.63552 3.96026 2.30252 -1.1071 
3.96026 2.30252 0.69474 3.96026 2.61329 -1.1071 3.96026 2.61329 0.69474 
3.9633 1.88055 -0.91329 3.9633 3.03525 0.50093 3.9706 2.35508 -1.10992 
3.9706 2.35508 0.69756 3.9706 2.56073 -1.10992 3.9706 2.56073 0.69756 
3.97172 2.14819 -1.06085 3.97172 2.14819 0.64849 3.97172 2.76762 -1.06085 
3.97172 2.76762 0.64849 3.97334 2.00582 -0.99399 3.97334 2.90999 -0.99399 
3.97334 2.90999 0.58163 3.97661 1.75485 -0.77889 3.97975 2.40763 -1.11012 
3.97975 2.40763 0.69776 3.97975 2.50818 -1.11012 3.97975 2.50818 0.69776 
3.9826 2.4579 -1.11017 3.9826 2.4579 0.69781 3.98337 1.92182 -0.93361 
3.98337 2.99399 -0.93361 3.98337 2.99399 0.52125 3.98572 2.20015 -1.0711 
3.98572 2.20015 0.65874 3.98572 2.71565 -1.0711 3.98572 2.71565 0.65874 
3.98912 1.84403 -0.86553 3.98912 3.07178 0.45317 3.99034 2.05064 -1.00909 
3.99034 2.05064 0.59673 3.99034 2.86516 -1.00909 3.99034 2.86516 0.59673 
3.99843 2.25289 -1.07875 3.99843 2.25289 0.66639 3.99843 2.66292 -1.07875 
3.99843 2.66292 0.66639 4.00236 1.96444 -0.9521 4.00236 2.95137 -0.9521 
4.00236 2.95137 0.53974 4.00541 2.09988 -1.0241 4.00541 2.09988 0.61174 
4.00541 2.81593 -1.0241 4.00541 2.81593 0.61174 4.00975 2.30502 -1.0836 
4.00975 2.30502 0.67124 4.00975 2.61079 -1.0836 4.00975 2.61079 0.67124 
4.01037 1.88347 -0.88641 4.01037 3.03233 0.47405 4.01309 1.81013 -0.81494 
4.01309 3.10567 0.40258 4.01977 2.35758 -1.08593 4.01977 2.35758 0.67357 
4.01977 2.55822 -1.08593 4.01977 2.55822 0.67357 4.02023 2.0083 -0.96872 
4.02023 2.90751 -0.96872 4.02023 2.90751 0.55636 4.02059 2.15084 -1.03623 
4.02059 2.15084 0.62387 4.02059 2.76496 -1.03623 4.02059 2.76496 0.62387 
4.0237 2.40768 -1.08813 4.0237 2.40768 0.67577 4.0237 2.50813 -1.08813 
4.0237 2.50813 0.67577 4.02645 2.4579 -1.0881 4.02645 2.4579 0.67574 
4.03028 1.92508 -0.90637 4.03028 2.99072 0.49401 4.03441 2.20303 -1.04598 
4.03441 2.20303 0.63362 4.03441 2.71277 -1.04598 4.03441 2.71277 0.63362 
4.03518 1.84837 -0.83701 4.03518 3.06744 0.42465 4.03692 2.05329 -0.98341 
4.03692 2.05329 0.57105 4.03692 2.86252 -0.98341 4.03692 2.86252 0.57105 
4.0465 2.25572 -1.05329 4.0465 2.25572 0.64093 4.0465 2.66009 -1.05329 
4.0465 2.66009 0.64093 4.04926 1.96827 -0.92452 4.04926 2.94754 -0.92452 
4.04926 2.94754 0.51216 4.05323 2.10333 -0.99744 4.05323 2.10333 0.58508 
4.05323 2.81248 -0.99744 4.05323 2.81248 0.58508 4.05609 1.88809 -0.85754 
4.05609 3.02772 0.44518 4.05762 2.30801 -1.05762 4.05762 2.30801 0.64526 
4.05762 2.60779 -1.05762 4.05762 2.60779 0.64526 4.05812 1.81587 -0.78472 
4.06281 2.35768 -1.06183 4.06281 2.55812 -1.06183 4.06674 2.40785 -1.06389 
4.06674 2.50796 -1.06389 4.06693 2.01245 -0.94072 4.06693 2.90336 -0.94072 
4.06693 2.90336 0.52836 4.06806 2.15442 -1.00913 4.06806 2.15442 0.59677 
4.06806 2.76139 -1.00913 4.06806 2.76139 0.59677 4.06915 2.4579 -1.06391 
4.07605 1.93015 -0.87703 4.07605 2.98565 0.46467 4.08 1.8545 -0.80645 
4.08 3.06131 0.39409 4.08136 2.20641 -1.01843 4.08136 2.7094 -1.01843 
4.08214 2.05708 -0.95552 4.08214 2.85873 -0.95552 4.08214 2.85873 0.54316 
4.09311 2.25915 -1.02532 4.09311 2.65666 -1.02532 4.09469 1.97356 -0.8948 
4.09469 2.94224 0.48244 4.09824 2.10739 -0.96912 4.09824 2.80842 -0.96912 
4.09954 2.3084 -1.03151 4.09954 2.60741 -1.03151 4.10034 1.89438 -0.82674 
4.10034 3.02143 0.41438 4.10461 2.35802 -1.03564 4.10461 2.55778 -1.03564 
4.10831 2.4079 -1.03769 4.10831 2.5079 -1.03769 4.11062 2.4579 -1.03765 
4.11095 2.01725 -0.91102 4.11095 2.89856 -0.91102 4.113 2.159 -0.98035 
4.113 2.75681 -0.98035 4.12008 1.9368 -0.84587 4.123 1.8622 -0.77413 
4.12586 2.06201 -0.92551 4.12586 2.8538 -0.92551 4.12607 2.21121 -0.98917 
4.12607 2.7046 -0.98917 4.13425 2.25932 -0.99681 4.13425 2.65649 -0.99681 
4.13751 1.97935 -0.86324 4.14068 2.30865 -1.00289 4.14068 2.60716 -1.00289 
4.14199 2.1127 -0.93853 4.14199 2.8031 -0.93853 4.14299 1.90233 -0.79412 
4.14587 2.35859 -1.00685 4.14587 2.55721 -1.00685 4.14954 2.40854 -1.00876 
4.14954 2.50726 -1.00876 4.15075 2.4579 -1.00939 4.15358 2.0233 -0.87914 
4.15358 2.89251 -0.87914 4.15635 2.16443 -0.94936 4.15635 2.75137 -0.94936 
4.16155 1.9438 -0.81269 4.16589 2.21191 -0.95875 4.16589 2.70389 -0.95875 
4.16797 2.06806 -0.89346 4.16797 2.84774 -0.89346 4.17394 2.25999 -0.96632 
4.17394 2.65582 -0.96632 4.17561 1.89438 -0.75147 4.17866 1.98651 -0.82979 
4.18057 2.30951 -0.97215 4.18057 2.60629 -0.97215 4.18382 2.11903 -0.90605 
4.18382 2.79677 -0.90605 4.18562 2.35942 -0.97604 4.18562 2.55639 -0.97604 
4.1883 2.4086 -0.97855 4.1883 2.50721 -0.97855 4.18944 2.4579 -0.97919 
4.19427 2.03035 -0.8454 4.19427 2.88546 -0.8454 4.19473 1.9368 -0.77121 
4.19484 2.16566 -0.917 4.19484 2.75015 -0.917 4.20435 2.21323 -0.92628 
4.20435 2.70258 -0.92628 4.20833 2.07522 -0.85946 4.20833 2.84059 -0.85946 
4.21208 2.26115 -0.93392 4.21208 2.65465 -0.93392 4.21211 1.97935 -0.78864 
4.21868 2.31076 -0.93962 4.21868 2.60504 -0.93962 4.22082 2.12101 -0.87195 
4.22082 2.79479 -0.87195 4.223 2.35953 -0.94386 4.223 2.55627 -0.94386 
4.22571 2.40878 -0.94632 4.22571 2.50703 -0.94632 4.22589 1.93015 -0.72719 
4.22661 2.4579 -0.94713 4.22801 2.0233 -0.80472 4.23171 2.16762 -0.88284 
4.23171 2.74819 -0.88284 4.24096 2.21492 -0.8921 4.24096 2.70088 -0.8921 
4.24233 2.06806 -0.8191 4.24233 2.84774 -0.8191 4.24367 1.97356 -0.74582 
4.24857 2.26281 -0.8997 4.24857 2.65299 -0.8997 4.2545 2.31117 -0.90563 
4.2545 2.60463 -0.90563 4.25492 2.11903 -0.83495 4.25492 2.79677 -0.83495 
4.25875 2.35989 -0.90988 4.25875 2.55592 -0.90988 4.25989 2.01725 -0.76208 
4.2613 2.40884 -0.91244 4.2613 2.50697 -0.91244 4.26216 2.4579 -0.91329 
4.26587 2.16566 -0.84597 4.26587 2.75015 -0.84597 4.27339 1.96827 -0.70039 
4.27438 2.06201 -0.77699 4.27514 2.21323 -0.85548 4.27514 2.70258 -0.85548 
4.28279 2.26115 -0.86321 4.28279 2.65465 -0.86321 4.2874 2.1127 -0.79312 
4.2874 2.8031 -0.79312 4.28849 2.31076 -0.86982 4.28849 2.60504 -0.86982 
4.28959 2.01245 -0.71806 4.29272 2.35953 -0.87413 4.29272 2.55627 -0.87413 
4.29518 2.40878 -0.87684 4.29518 2.50703 -0.87684 4.296 2.4579 -0.87774 
4.29822 2.16443 -0.80748 4.29822 2.75137 -0.80748 4.30439 2.05708 -0.73327 
4.30762 2.21191 -0.81702 4.30762 2.70389 -0.81702 4.31519 2.25999 -0.82507 
4.31519 2.65582 -0.82507 4.31758 2.0083 -0.67136 4.31799 2.10739 -0.74937 
4.31799 2.80842 -0.74937 4.32101 2.30951 -0.8317 4.32101 2.60629 -0.8317 
4.3249 2.35942 -0.83675 4.3249 2.55639 -0.83675 4.32742 2.4086 -0.83943 
4.32742 2.50721 -0.83943 4.32806 2.4579 -0.84057 4.32922 2.159 -0.76414 
4.32922 2.75681 -0.76414 4.33228 2.05329 -0.68805 4.33804 2.21121 -0.7772 
4.33804 2.7046 -0.7772 4.34286 2.00582 -0.62447 4.34568 2.25932 -0.78538 
4.34568 2.65649 -0.78538 4.34631 2.10333 -0.70436 4.34631 2.81248 -0.70436 
4.35176 2.30865 -0.79182 4.35176 2.60716 -0.79182 4.35572 2.35859 -0.797 
4.35572 2.55721 -0.797 4.35763 2.40854 -0.80067 4.35763 2.50726 -0.80067 
4.35796 2.05064 -0.64147 4.35799 2.15442 -0.71919 4.35799 2.76139 -0.71919 
4.35826 2.4579 -0.80188 4.3673 2.20641 -0.73249 4.3673 2.7094 -0.73249 
4.37297 2.09988 -0.65654 4.37419 2.25915 -0.74424 4.37419 2.65666 -0.74424 
4.38038 2.3084 -0.75067 4.38038 2.60741 -0.75067 4.38136 2.04915 -0.59365 
4.38451 2.35802 -0.75575 4.38451 2.55778 -0.75575 4.3851 2.15084 -0.67172 
4.3851 2.76496 -0.67172 4.38652 2.4579 -0.76175 4.38655 2.4079 -0.75944 
4.38655 2.5079 -0.75944 4.39485 2.20303 -0.68554 4.39485 2.71277 -0.68554 
4.39675 2.09816 -0.60883 4.40216 2.25572 -0.69763 4.40216 2.66009 -0.69763 
4.40242 2.04882 -0.54473 4.40649 2.30801 -0.70875 4.40649 2.60779 -0.70875 
4.40972 2.14819 -0.62285 4.40972 2.76762 -0.62285 4.4107 2.35768 -0.71394 
4.4107 2.55812 -0.71394 4.41276 2.40785 -0.71787 4.41276 2.50796 -0.71787 
4.41278 2.4579 -0.72028 4.41997 2.20015 -0.63685 4.41997 2.71565 -0.63685 
4.42762 2.25289 -0.64956 4.42762 2.66292 -0.64956 4.43247 2.30502 -0.66088 
4.43247 2.61079 -0.66088 4.4348 2.35758 -0.6709 4.4348 2.55822 -0.6709 
4.43697 2.4579 -0.67758 4.437 2.40768 -0.67483 4.437 2.50813 -0.67483 
2.13491 0.99864 -0.75639 2.13491 1.48799 -0.75639 2.13491 1.48799 0.54222 
2.13567 0.84742 -0.6779 2.13567 1.63921 0.46373 2.13667 1.73295 0.38712 
2.14419 0.95107 -0.74688 2.14419 0.95107 0.5327 2.14419 1.53556 0.5327 
2.1479 1.24331 -0.81419 2.1479 1.24331 0.60002 2.14875 1.19425 -0.81334 
2.14875 1.19425 0.59917 2.14875 1.29238 -0.81334 2.14875 1.29238 0.59917 
2.15017 0.80266 -0.66299 2.15017 1.68397 0.44882 2.15131 1.1453 -0.81079 
2.15131 1.1453 0.59661 2.15131 1.34133 -0.81079 2.15131 1.34133 0.59661 
2.15514 0.90444 -0.73585 2.15514 0.90444 0.52168 2.15514 1.58218 0.52168 
2.15555 1.09658 -0.80654 2.15555 1.09658 0.59237 2.15555 1.39004 -0.80654 
2.15555 1.39004 0.59237 2.16149 1.04822 -0.80061 2.16149 1.04822 0.58643 
2.16149 1.4384 -0.80061 2.16149 1.4384 0.58643 2.16638 1.72765 0.43255 
2.16773 0.85347 -0.72 2.16773 1.63315 0.50583 2.16909 1.00033 -0.793 
2.16909 1.00033 0.57883 2.16909 1.48629 -0.793 2.16909 1.48629 0.57883 
2.17835 0.95303 -0.78375 2.17835 0.95303 0.56957 2.17835 1.5336 -0.78375 
2.17835 1.5336 0.56957 2.18205 0.80871 -0.70562 2.18205 1.67792 0.49145 
2.18345 1.24331 -0.84804 2.18345 1.24331 0.63386 2.18416 1.77106 0.41392 
2.18435 1.19419 -0.84722 2.18435 1.19419 0.63305 2.18435 1.29244 -0.84722 
2.18435 1.29244 0.63305 2.18706 1.14494 -0.84476 2.18706 1.14494 0.63059 
2.18706 1.34168 -0.84476 2.18706 1.34168 0.63059 2.18923 0.90642 -0.77286 
2.18923 0.90642 0.55869 2.18923 1.5802 0.55869 2.19137 1.09617 -0.84053 
2.19137 1.09617 0.62636 2.19137 1.39045 -0.84053 2.19137 1.39045 0.62636 
2.19795 0.76476 -0.68955 2.19795 1.72187 0.47537 2.19798 1.04656 -0.83483 
2.19798 1.04656 0.62065 2.19798 1.44006 -0.83483 2.19798 1.44006 0.62065 
2.20173 0.86063 -0.76037 2.20173 0.86063 0.54619 2.20173 1.626 0.54619 
2.2057 0.99864 -0.82718 2.2057 0.99864 0.61301 2.2057 1.48799 -0.82718 
2.2057 1.48799 0.61301 2.21522 0.95107 -0.8179 2.21522 0.95107 0.60373 
2.21522 1.53556 -0.8179 2.21522 1.53556 0.60373 2.21532 1.76441 0.45794 
2.21579 0.81576 -0.7463 2.21579 1.67087 0.53213 2.22061 1.24331 -0.8801 
2.22061 1.24331 0.66592 2.22175 1.19401 -0.87946 2.22175 1.19401 0.66529 
2.22175 1.29262 -0.87946 2.22175 1.29262 0.66529 2.22443 1.14483 -0.87694 
2.22443 1.14483 0.66277 2.22443 1.3418 -0.87694 2.22443 1.3418 0.66277 
2.22624 0.90444 -0.80696 2.22624 0.90444 0.59278 2.22624 1.58218 0.59278 
2.22948 1.09492 -0.87305 2.22948 1.09492 0.65888 2.22948 1.3917 -0.87305 
2.22948 1.3917 0.65888 2.23139 0.77192 -0.7307 2.23139 1.71471 0.51653 
2.23445 1.80684 0.43821 2.23612 1.0454 -0.86722 2.23612 1.0454 0.65305 
2.23612 1.44123 -0.86722 2.23612 1.44123 0.65305 2.24209 0.85347 -0.79437 
2.24209 0.85347 0.58019 2.24209 1.63315 0.58019 2.24417 0.99732 -0.85966 
2.24417 0.99732 0.64548 2.24417 1.4893 -0.85966 2.24417 1.4893 0.64548 
2.2485 0.72921 -0.71359 2.2485 1.75742 0.49942 2.2537 0.94984 -0.85026 
2.2537 0.94984 0.63609 2.2537 1.53678 -0.85026 2.2537 1.53678 0.63609 
2.25647 0.80871 -0.78005 2.25647 1.67792 0.56587 2.25931 1.24331 -0.91029 
2.25931 1.24331 0.69612 2.26051 1.19395 -0.90967 2.26051 1.19395 0.6955 
2.26051 1.29267 -0.90967 2.26051 1.29267 0.6955 2.26419 1.144 -0.90776 
2.26419 1.144 0.69358 2.26419 1.34262 -0.90776 2.26419 1.34262 0.69358 
2.26707 1.79888 0.48085 2.26807 0.89811 -0.83944 2.26807 0.89811 0.62527 
2.26807 1.58851 0.62527 2.26937 1.09406 -0.9038 2.26937 1.09406 0.68963 
2.26937 1.39257 -0.9038 2.26937 1.39257 0.68963 2.27255 0.76476 -0.76415 
2.27255 1.72187 0.54997 2.27581 1.04473 -0.89772 2.27581 1.04473 0.68354 
2.27581 1.4419 -0.89772 2.27581 1.4419 0.68354 2.28399 0.99662 -0.89008 
2.28399 0.99662 0.67591 2.28399 1.49001 -0.89008 2.28399 1.49001 0.67591 
2.28419 0.84742 -0.82642 2.28419 0.84742 0.61225 2.28419 1.63921 0.61225 
2.28705 1.83901 0.46087 2.28998 0.72221 -0.74677 2.28998 1.76441 0.5326 
2.29705 0.94441 -0.88126 2.29705 0.94441 0.66708 2.29705 1.54222 -0.88126 
2.29705 1.54222 0.66708 2.2991 0.80266 -0.81192 2.2991 0.80266 0.59775 
2.2991 1.68397 0.59775 2.29944 1.24331 -0.93856 2.29944 1.24331 0.72438 
2.30175 1.19331 -0.93859 2.30175 1.19331 0.72442 2.30175 1.29331 -0.93859 
2.30175 1.29331 0.72442 2.30544 1.14343 -0.93655 2.30544 1.14343 0.72237 
2.30544 1.34319 -0.93655 2.30544 1.34319 0.72237 2.30971 0.67979 -0.72765 
2.30971 1.80684 0.51347 2.31051 1.09381 -0.93242 2.31051 1.09381 0.71825 
2.31051 1.39282 -0.93242 2.31051 1.39282 0.71825 2.31181 0.8928 -0.87003 
2.31181 0.8928 0.65585 2.31181 1.59383 -0.87003 2.31181 1.59383 0.65585 
2.31537 0.75897 -0.79571 2.31537 1.72765 0.58154 2.31695 1.04456 -0.92623 
2.31695 1.04456 0.71205 2.31695 1.44207 -0.92623 2.31695 1.44207 0.71205 
2.32792 0.84249 -0.85643 2.32792 0.84249 0.64226 2.32792 1.64414 0.64226 
2.32869 0.99182 -0.91933 2.32869 0.99182 0.70516 2.32869 1.49481 -0.91933 
2.32869 1.49481 0.70516 2.33005 1.84672 0.49319 2.334 0.71556 -0.77793 
2.334 1.77106 0.56376 2.3409 1.24331 -0.96482 2.3409 1.24331 0.75064 
2.342 0.93983 -0.91003 2.342 0.93983 0.69586 2.342 1.5468 -0.91003 
2.342 1.5468 0.69586 2.34313 0.79786 -0.84163 2.34313 0.79786 0.62745 
2.34313 1.68877 0.62745 2.34332 1.19326 -0.9648 2.34332 1.19326 0.75063 
2.34332 1.29337 -0.9648 2.34332 1.29337 0.75063 2.34724 1.14309 -0.96273 
2.34724 1.14309 0.74856 2.34724 1.34353 -0.96273 2.34724 1.34353 0.74856 
2.35244 1.09342 -0.95853 2.35244 1.09342 0.74436 2.35244 1.3932 -0.95853 
2.35244 1.3932 0.74436 2.35396 0.6735 -0.75844 2.35396 1.81313 0.54427 
2.35683 0.88874 -0.89835 2.35683 0.88874 0.68417 2.35683 1.59789 -0.89835 
2.35683 1.59789 0.68417 2.3608 0.75368 -0.82543 2.3608 1.73295 0.61125 
2.36356 1.04113 -0.9542 2.36356 1.04113 0.74003 2.36356 1.4455 -0.9542 
2.36356 1.4455 0.74003 2.37313 0.8387 -0.88432 2.37313 0.8387 0.67014 
2.37313 1.64793 0.67014 2.37488 0.63378 -0.73791 2.37488 1.85285 0.52374 
2.37565 0.98844 -0.94688 2.37565 0.98844 0.73271 2.37565 1.49818 -0.94688 
2.37565 1.49818 0.73271 2.37978 0.71049 -0.80727 2.37978 1.77613 0.5931 
2.38361 1.24331 -0.98901 2.38361 1.24331 0.77483 2.38635 1.19309 -0.98904 
2.38635 1.19309 0.77487 2.38635 1.29354 -0.98904 2.38635 1.29354 0.77487 
2.38947 0.93625 -0.93714 2.38947 0.93625 0.72297 2.38947 1.55037 -0.93714 
2.38947 1.55037 0.72297 2.38983 0.79371 -0.86962 2.38983 0.79371 0.65545 
2.38983 1.69292 0.65545 2.39028 1.14299 -0.98684 2.39028 1.14299 0.77267 
2.39028 1.34363 -0.98684 2.39028 1.34363 0.77267 2.39696 1.89108 0.50167 
2.39969 0.66888 -0.78732 2.39969 1.81774 0.57315 2.4003 1.09043 -0.98451 
2.4003 1.09043 0.77034 2.4003 1.3962 -0.98451 2.4003 1.3962 0.77034 
2.40465 0.88529 -0.92501 2.40465 0.88529 0.71083 2.40465 1.60134 -0.92501 
2.40465 1.60134 0.71083 2.40769 0.74985 -0.85301 2.40769 0.74985 0.63884 
2.40769 1.73678 0.63884 2.41163 1.0383 -0.97966 2.41163 1.0383 0.76549 
2.41163 1.44833 -0.97966 2.41163 1.44833 0.76549 2.41972 0.83605 -0.91 
2.41972 0.83605 0.69582 2.41972 1.65057 -0.91 2.41972 1.65057 0.69582 
2.42093 0.62944 -0.76643 2.42093 1.85719 0.55226 2.42434 0.98556 -0.97201 
2.42434 0.98556 0.75783 2.42434 1.50106 -0.97201 2.42434 1.50106 0.75783 
2.42669 0.70723 -0.83452 2.42669 1.7794 0.62034 2.42745 1.24331 -1.01108 
2.42745 1.24331 0.7969 2.43031 1.19304 -1.01102 2.43031 1.19304 0.79685 
2.43031 1.29359 -1.01102 2.43031 1.29359 0.79685 2.43671 0.79123 -0.8949 
2.43671 0.79123 0.68073 2.43671 1.6954 0.68073 2.43834 0.9336 -0.96176 
2.43834 0.9336 0.74758 2.43834 1.55303 -0.96176 2.43834 1.55303 0.74758 
2.43945 1.14049 -1.01083 2.43945 1.14049 0.79665 2.43945 1.34614 -1.01083 
2.43945 1.34614 0.79665 2.44676 0.66596 -0.81419 2.44676 1.82066 0.60002 
2.44979 1.08793 -1.00801 2.44979 1.08793 0.79383 2.44979 1.3987 -1.00801 
2.44979 1.3987 0.79383 2.45236 0.88357 -0.94879 2.45236 0.88357 0.73461 
2.45236 1.60306 -0.94879 2.45236 1.60306 0.73461 2.45504 0.74734 -0.87783 
2.45504 0.74734 0.66365 2.45504 1.73928 0.66365 2.45646 1.91404 0.51844 
2.46101 1.03607 -1.00253 2.46101 1.03607 0.78836 2.46101 1.45055 -1.00253 
2.46101 1.45055 0.78836 2.46754 0.83456 -0.9334 2.46754 0.83456 0.71922 
2.46754 1.65206 -0.9334 2.46754 1.65206 0.71922 2.47232 1.24331 -1.03097 
2.47232 1.24331 0.81679 2.47403 0.98341 -0.99439 2.47403 0.98341 0.78022 
2.47403 1.50322 -0.99439 2.47403 1.50322 0.78022 2.47433 0.70496 -0.85893 
2.47433 0.70496 0.64475 2.47433 1.78167 0.64475 2.48057 1.19073 -1.03285 
2.48057 1.19073 0.81867 2.48057 1.2959 -1.03285 2.48057 1.2959 0.81867 
2.48117 0.60747 -0.78232 2.48117 1.87916 0.56815 2.48507 0.78984 -0.91795 
2.48507 0.78984 0.70378 2.48507 1.69679 -0.91795 2.48507 1.69679 0.70378 
2.48721 0.93286 -0.98364 2.48721 0.93286 0.76947 2.48721 1.55377 -0.98364 
2.48721 1.55377 0.76947 2.48987 1.13829 -1.0321 2.48987 1.13829 0.81793 
2.48987 1.34833 -1.0321 2.48987 1.34833 0.81793 2.49422 1.96744 0.48068 
2.50021 1.08616 -1.02873 2.50021 1.08616 0.81456 2.50021 1.40047 -1.02873 
2.50021 1.40047 0.81456 2.50148 0.88291 -0.9703 2.50148 0.88291 0.75612 
2.50148 1.60371 -0.9703 2.50148 1.60371 0.75612 2.50354 0.74626 -0.90044 
2.50354 0.74626 0.68627 2.50354 1.74036 0.68627 2.50906 0.64625 -0.83086 
2.50906 1.84037 0.61668 2.51156 1.03447 -1.02274 2.51156 1.03447 0.80857 
2.51156 1.45216 -1.02274 2.51156 1.45216 0.80857 2.51645 0.83423 -0.95446 
2.51645 0.83423 0.74028 2.51645 1.65239 -0.95446 2.51645 1.65239 0.74028 
2.51769 0.55254 -0.74666 2.51769 1.93408 0.53249 2.51812 1.24331 -1.04863 
2.51812 1.24331 0.83446 2.52388 0.98337 -1.01416 2.52388 0.98337 0.79999 
2.52388 1.50326 -1.01416 2.52388 1.50326 0.79999 2.52657 1.19069 -1.05015 
2.52657 1.19069 0.83597 2.52657 1.29594 -1.05015 2.52657 1.29594 0.83597 
2.53425 0.78969 -0.93856 2.53425 0.78969 0.72438 2.53425 1.69693 -0.93856 
2.53425 1.69693 0.72438 2.53623 1.138 -1.04905 2.53623 1.138 0.83487 
2.53623 1.34862 -1.04905 2.53623 1.34862 0.83487 2.53714 0.93301 -1.00301 
2.53714 0.93301 0.78883 2.53714 1.55362 -1.00301 2.53714 1.55362 0.78883 
2.53738 0.68625 -0.87441 2.53738 0.68625 0.66024 2.53738 1.80038 0.66024 
2.5446 0.58939 -0.79704 2.5446 1.89724 0.58286 2.54678 1.08587 -1.04528 
2.54678 1.08587 0.83111 2.54678 1.40076 -1.04528 2.54678 1.40076 0.83111 
2.55131 0.88353 -0.98931 2.55131 0.88353 0.77514 2.55131 1.6031 -0.98931 
2.55131 1.6031 0.77514 2.5561 1.98512 0.49323 2.55907 1.03305 -1.03887 
2.55907 1.03305 0.82469 2.55907 1.45358 -1.03887 2.55907 1.45358 0.82469 
2.56472 1.24331 -1.06403 2.56472 1.24331 0.84985 2.56633 0.83506 -0.97311 
2.56633 0.83506 0.75894 2.56633 1.65156 -0.97311 2.56633 1.65156 0.75894 
2.56756 0.7288 -0.91496 2.56756 0.7288 0.70078 2.56756 1.75782 0.70078 
2.57162 0.98202 -1.02981 2.57162 0.98202 0.81564 2.57162 1.5046 -1.02981 
2.57162 1.5046 0.81564 2.57294 0.62926 -0.84423 2.57294 1.85737 0.63005 
2.57364 1.19056 -1.06524 2.57364 1.19056 0.85106 2.57364 1.29606 -1.06524 
2.57364 1.29606 0.85106 2.58238 0.53595 -0.75925 2.58238 1.95067 0.54508 
2.58336 1.13797 -1.0637 2.58336 1.13797 0.84953 2.58336 1.34866 -1.0637 
2.58336 1.34866 0.84953 2.58526 0.93153 -1.01815 2.58526 0.93153 0.80397 
2.58526 1.55509 -1.01815 2.58526 1.55509 0.80397 2.59495 1.08483 -1.05959 
2.59495 1.08483 0.84541 2.59495 1.4018 -1.05959 2.59495 1.4018 0.84541 
2.59894 0.77313 -0.95169 2.59894 0.77313 0.73752 2.59894 1.71349 -0.95169 
2.59894 1.71349 0.73752 2.59965 0.88219 -1.00396 2.59965 0.88219 0.78979 
2.59965 1.60444 -1.00396 2.59965 1.60444 0.78979 2.60238 0.67024 -0.88668 
2.60238 0.67024 0.67251 2.60238 1.81638 0.67251 2.60732 1.03216 -1.05264 
2.60732 1.03216 0.83847 2.60732 1.45446 -1.05264 2.60732 1.45446 0.83847 
2.60994 0.57404 -0.80852 2.60994 1.91259 0.59435 2.61203 1.24331 -1.07712 
2.61203 1.24331 0.86294 2.62036 0.98113 -1.04314 2.62036 0.98113 0.82897 
2.62036 1.50549 -1.04314 2.62036 1.50549 0.82897 2.62112 1.19052 -1.07792 
2.62112 1.19052 0.86374 2.62112 1.2961 -1.07792 2.62112 1.2961 0.86374 
2.62173 1.99971 0.50401 2.63226 1.13736 -1.07619 2.63226 1.13736 0.86201 
2.63226 1.34927 -1.07619 2.63226 1.34927 0.86201 2.63292 0.71372 -0.92575 
2.63292 0.71372 0.71157 2.63292 1.77291 -0.92575 2.63292 1.77291 0.71157 
2.63406 0.93085 -1.03097 2.63406 0.93085 0.81679 2.63406 1.55577 -1.03097 
2.63406 1.55577 0.81679 2.63714 0.82715 -0.98989 2.63714 0.82715 0.77572 
2.63714 1.65947 -0.98989 2.63714 1.65947 0.77572 2.6381 0.61506 -0.85425 
2.6381 0.61506 0.64007 2.6381 1.87157 0.64007 2.64406 1.08424 -1.07155 
2.64406 1.08424 0.85738 2.64406 1.40238 -1.07155 2.64406 1.40238 0.85738 
2.64834 0.52263 -0.76883 2.64834 1.964 0.55465 2.6562 1.03181 -1.06403 
2.6562 1.03181 0.84986 2.6562 1.45482 -1.06403 2.6562 1.45482 0.84986 
2.65992 1.24331 -1.08787 2.65992 1.24331 0.8737 2.65992 2.04412 0.45917 
2.66808 0.65715 -0.89542 2.66808 0.65715 0.68124 2.66808 1.82948 0.68124 
2.66942 0.98086 -1.05402 2.66942 0.98086 0.83984 2.66942 1.50577 -1.05402 
2.66942 1.50577 0.83984 2.67048 0.76621 -0.96634 2.67048 0.76621 0.75217 
2.67048 1.72042 -0.96634 2.67048 1.72042 0.75217 2.67055 1.19009 -1.08849 
2.67055 1.19009 0.87431 2.67055 1.29654 -1.08849 2.67055 1.29654 0.87431 
2.67116 0.87531 -1.01856 2.67116 0.87531 0.80438 2.67116 1.61131 -1.01856 
2.67116 1.61131 0.80438 2.67589 0.56162 -0.81646 2.67589 1.92501 0.60229 
2.68173 1.13702 -1.08621 2.68173 1.13702 0.87203 2.68173 1.3496 -1.08621 
2.68173 1.3496 0.87203 2.68595 0.47613 -0.72584 2.68595 2.01049 0.51167 
2.68969 2.07113 0.42901 2.69341 1.08427 -1.08104 2.69341 1.08427 0.86687 
2.69341 1.40235 -1.08104 2.69341 1.40235 0.86687 2.70425 0.60371 -0.86087 
2.70425 0.60371 0.64669 2.70425 1.88292 0.64669 2.70543 0.70748 -0.93805 
2.70543 0.70748 0.72388 2.70543 1.77915 -0.93805 2.70543 1.77915 0.72388 
2.70558 1.03199 -1.07301 2.70558 1.03199 0.85884 2.70558 1.45464 -1.07301 
2.70558 1.45464 0.85884 2.70643 0.92533 -1.04347 2.70643 0.92533 0.82929 
2.70643 1.5613 -1.04347 2.70643 1.5613 0.82929 2.70828 1.24331 -1.09626 
2.70828 1.24331 0.88209 2.70911 0.82147 -1.00194 2.70911 0.82147 0.78777 
2.70911 1.66515 -1.00194 2.70911 1.66515 0.78777 2.71327 0.51342 -0.77579 
2.71327 1.97321 0.56162 2.71907 1.19005 -1.09637 2.71907 1.19005 0.8822 
2.71907 1.29657 -1.09637 2.71907 1.29657 0.8822 2.72448 2.05282 0.46532 
2.73054 1.13675 -1.09357 2.73054 1.13675 0.8794 2.73054 1.34987 -1.09357 
2.73054 1.34987 0.8794 2.74118 0.65224 -0.90563 2.74118 0.65224 0.69146 
2.74118 1.83439 -0.90563 2.74118 1.83439 0.69146 2.74123 0.5537 -0.82227 
2.74123 0.5537 0.6081 2.74123 1.93292 0.6081 2.74234 0.97615 -1.06413 
2.74234 0.97615 0.84995 2.74234 1.51048 -1.06413 2.74234 1.51048 0.84995 
2.74237 1.08402 -1.08787 2.74237 1.08402 0.8737 2.74237 1.4026 -1.08787 
2.74237 1.4026 0.8737 2.74363 0.7615 -0.97625 2.74363 0.7615 0.76208 
2.74363 1.72513 -0.97625 2.74363 1.72513 0.76208 2.74412 0.87069 -1.02842 
2.74412 0.87069 0.81425 2.74412 1.61594 -1.02842 2.74412 1.61594 0.81425 
2.75141 0.46881 -0.73111 2.75141 2.01782 0.51694 2.75481 2.07827 0.43403 
2.75699 1.24331 -1.10227 2.75699 1.24331 0.8881 2.76819 1.18995 -1.10188 
2.76819 1.18995 0.88771 2.76819 1.29668 -1.10188 2.76819 1.29668 0.88771 
2.77876 0.70415 -0.94583 2.77876 0.70415 0.73166 2.77876 1.78248 -0.94583 
2.77876 1.78248 0.73166 2.77881 0.50739 -0.77985 2.77881 1.97924 0.56568 
2.77941 0.59817 -0.8674 2.77941 0.59817 0.65322 2.77941 1.88846 -0.8674 
2.77941 1.88846 0.65322 2.77961 0.92153 -1.05089 2.77961 0.92153 0.83672 
2.77961 1.5651 -1.05089 2.77961 1.5651 0.83672 2.77965 1.13674 -1.09853 
2.77965 1.13674 0.88436 2.77965 1.34989 -1.09853 2.77965 1.34989 0.88436 
2.78008 1.03019 -1.08124 2.78008 1.03019 0.86706 2.78008 1.45644 -1.08124 
2.78008 1.45644 0.86706 2.78186 0.81805 -1.0092 2.78186 0.81805 0.79502 
2.78186 1.66857 -1.0092 2.78186 1.66857 0.79502 2.7854 2.10159 0.40136 
2.7896 0.42856 -0.6832 2.7896 2.05806 0.46903 2.80594 1.24331 -1.10588 
2.80594 1.24331 0.89171 2.81677 0.6485 -0.91004 2.81677 0.6485 0.69587 
2.81677 1.83812 -0.91004 2.81677 1.83812 0.69587 2.81677 0.75914 -0.98123 
2.81677 0.75914 0.76705 2.81677 1.72748 -0.98123 2.81677 1.72748 0.76705 
2.81681 0.54996 -0.82668 2.81681 0.54996 0.6125 2.81681 1.93666 0.6125 
2.81681 0.46502 -0.73382 2.81681 2.02161 0.51965 2.81722 0.97494 -1.06966 
2.81722 0.97494 0.85549 2.81722 1.51169 -1.06966 2.81722 1.51169 0.85549 
2.81722 0.86837 -1.03336 2.81722 0.86837 0.81919 2.81722 1.61826 -1.03336 
2.81722 1.61826 0.81919 2.81725 1.08281 -1.0934 2.81725 1.08281 0.87923 
2.81725 1.40381 -1.0934 2.81725 1.40381 0.87923 2.81725 1.18991 -1.10495 
2.81725 1.18991 0.89077 2.81725 1.29671 -1.10495 2.81725 1.29671 0.89077 
2.82015 0.40474 -0.65076 2.82015 2.08189 0.43658 2.85501 0.38295 -0.61677 
2.85501 0.42682 -0.68444 2.85501 0.50524 -0.78181 2.85501 0.50524 0.56764 
2.85501 0.59632 -0.86958 2.85501 0.59632 0.65541 2.85501 0.70257 -0.94828 
2.85501 0.70257 0.7341 2.85501 0.81691 -1.01162 2.85501 0.81691 0.79745 
2.85501 0.92061 -1.05359 2.85501 0.92061 0.83941 2.85501 1.02959 -1.08398 
2.85501 1.02959 0.86981 2.85501 1.13643 -1.10136 2.85501 1.13643 0.88719 
2.85501 1.24331 -1.10709 2.85501 1.24331 0.89291 2.85501 1.35019 -1.10136 
2.85501 1.35019 0.88719 2.85501 1.45704 -1.08398 2.85501 1.45704 0.86981 
2.85501 1.56602 -1.05359 2.85501 1.56602 0.83941 2.85501 1.66971 -1.01162 
2.85501 1.66971 0.79745 2.85501 1.78405 -0.94828 2.85501 1.78405 0.7341 
2.85501 1.89031 -0.86958 2.85501 1.89031 0.65541 2.85501 1.98138 0.56764 
2.85501 2.05981 0.47026 2.88986 0.40474 -0.65076 2.89277 1.18991 -1.10495 
2.89277 1.18991 0.89077 2.89277 1.29671 -1.10495 2.89277 1.29671 0.89077 
2.89277 1.08281 -1.0934 2.89277 1.08281 0.87923 2.89277 1.40381 -1.0934 
2.89277 1.40381 0.87923 2.89279 0.86837 -1.03336 2.89279 0.86837 0.81919 
2.89279 1.61826 -1.03336 2.89279 1.61826 0.81919 2.89279 0.97494 -1.06966 
2.89279 0.97494 0.85549 2.89279 1.51169 -1.06966 2.89279 1.51169 0.85549 
2.89321 0.46502 -0.73382 2.89321 2.02161 0.51965 2.89321 0.54996 -0.82668 
2.89321 0.54996 0.6125 2.89321 1.93666 -0.82668 2.89321 1.93666 0.6125 
2.89324 0.75914 -0.98123 2.89324 0.75914 0.76705 2.89324 1.72748 -0.98123 
2.89324 1.72748 0.76705 2.89324 0.6485 -0.91004 2.89324 0.6485 0.69587 
2.89324 1.83812 -0.91004 2.89324 1.83812 0.69587 2.90407 1.24331 -1.10588 
2.90407 1.24331 0.89171 2.92041 0.42856 -0.6832 2.92041 2.05806 0.46903 
2.92815 0.81805 -1.0092 2.92815 0.81805 0.79502 2.92815 1.66857 -1.0092 
2.92815 1.66857 0.79502 2.92993 1.03019 -1.08124 2.92993 1.03019 0.86706 
2.92993 1.45644 -1.08124 2.92993 1.45644 0.86706 2.93037 1.13674 -1.09853 
2.93037 1.13674 0.88436 2.93037 1.34989 -1.09853 2.93037 1.34989 0.88436 
2.93041 0.92153 -1.05089 2.93041 0.92153 0.83672 2.93041 1.5651 -1.05089 
2.93041 1.5651 0.83672 2.9306 0.59817 -0.8674 2.9306 0.59817 0.65322 
2.9306 1.88846 -0.8674 2.9306 1.88846 0.65322 2.9312 0.50739 -0.77985 
2.9312 1.97924 0.56568 2.93126 0.70415 -0.94583 2.93126 0.70415 0.73166 
2.93126 1.78248 -0.94583 2.93126 1.78248 0.73166 2.94182 1.18995 -1.10188 
2.94182 1.18995 0.88771 2.94182 1.29668 -1.10188 2.94182 1.29668 0.88771 
2.95302 1.24331 -1.10227 2.95302 1.24331 0.8881 2.95861 0.46881 -0.73111 
2.95861 2.01782 0.51694 2.9659 0.87069 -1.02842 2.9659 0.87069 0.81425 
2.9659 1.61594 -1.02842 2.9659 1.61594 0.81425 2.96638 0.7615 -0.97625 
2.96638 0.7615 0.76208 2.96638 1.72513 -0.97625 2.96638 1.72513 0.76208 
2.96764 1.08402 -1.08787 2.96764 1.08402 0.8737 2.96764 1.4026 -1.08787 
2.96764 1.4026 0.8737 2.96768 0.97615 -1.06413 2.96768 0.97615 0.84995 
2.96768 1.51048 -1.06413 2.96768 1.51048 0.84995 2.96879 0.5537 -0.82227 
2.96879 0.5537 0.6081 2.96879 1.93292 0.6081 2.96884 0.65224 -0.90563 
2.96884 0.65224 0.69146 2.96884 1.83439 -0.90563 2.96884 1.83439 0.69146 
2.97948 1.13675 -1.09357 2.97948 1.13675 0.8794 2.97948 1.34987 -1.09357 
2.97948 1.34987 0.8794 2.99095 1.19005 -1.09637 2.99095 1.19005 0.8822 
2.99095 1.29657 -1.09637 2.99095 1.29657 0.8822 2.99674 0.51342 -0.77579 
2.99674 1.97321 0.56162 3.00091 0.82147 -1.00194 3.00091 0.82147 0.78777 
3.00091 1.66515 -1.00194 3.00091 1.66515 0.78777 3.00174 1.24331 -1.09626 
3.00174 1.24331 0.88209 3.00358 0.92533 -1.04347 3.00358 0.92533 0.82929 
3.00358 1.5613 -1.04347 3.00358 1.5613 0.82929 3.00444 1.03199 -1.07301 
3.00444 1.03199 0.85884 3.00444 1.45464 -1.07301 3.00444 1.45464 0.85884 
3.00459 0.70748 -0.93805 3.00459 0.70748 0.72388 3.00459 1.77915 -0.93805 
3.00459 1.77915 0.72388 3.00576 0.60371 -0.86087 3.00576 0.60371 0.64669 
3.00576 1.88292 -0.86087 3.00576 1.88292 0.64669 3.0166 1.08427 -1.08104 
3.0166 1.08427 0.86687 3.0166 1.40235 -1.08104 3.0166 1.40235 0.86687 
3.02406 0.47613 -0.72584 3.02829 1.13702 -1.08621 3.02829 1.13702 0.87203 
3.02829 1.3496 -1.08621 3.02829 1.3496 0.87203 3.03412 0.56162 -0.81646 
3.03412 1.92501 0.60229 3.03885 0.87531 -1.01856 3.03885 0.87531 0.80438 
3.03885 1.61131 -1.01856 3.03885 1.61131 0.80438 3.03946 1.19009 -1.08849 
3.03946 1.19009 0.87431 3.03946 1.29654 -1.08849 3.03946 1.29654 0.87431 
3.03954 0.76621 -0.96634 3.03954 0.76621 0.75217 3.03954 1.72042 -0.96634 
3.03954 1.72042 0.75217 3.04059 0.98086 -1.05402 3.04059 0.98086 0.83984 
3.04059 1.50577 -1.05402 3.04059 1.50577 0.83984 3.04193 0.65715 -0.89542 
3.04193 0.65715 0.68124 3.04193 1.82948 -0.89542 3.04193 1.82948 0.68124 
3.0501 1.24331 -1.08787 3.0501 1.24331 0.8737 3.05381 1.03181 -1.06403 
3.05381 1.03181 0.84986 3.05381 1.45482 -1.06403 3.05381 1.45482 0.84986 
3.06167 0.52263 -0.76883 3.06167 1.964 0.55465 3.06596 1.08424 -1.07155 
3.06596 1.08424 0.85738 3.06596 1.40238 -1.07155 3.06596 1.40238 0.85738 
3.07191 0.61506 -0.85425 3.07191 0.61506 0.64007 3.07191 1.87157 0.64007 
3.07288 0.82715 -0.98989 3.07288 0.82715 0.77572 3.07288 1.65947 -0.98989 
3.07288 1.65947 0.77572 3.07595 0.93085 -1.03097 3.07595 0.93085 0.81679 
3.07595 1.55577 -1.03097 3.07595 1.55577 0.81679 3.0771 0.71372 -0.92575 
3.0771 0.71372 0.71157 3.0771 1.77291 -0.92575 3.0771 1.77291 0.71157 
3.07776 1.13736 -1.07619 3.07776 1.13736 0.86201 3.07776 1.34927 -1.07619 
3.07776 1.34927 0.86201 3.08889 1.19052 -1.07792 3.08889 1.19052 0.86374 
3.08889 1.2961 -1.07792 3.08889 1.2961 0.86374 3.08966 0.98113 -1.04314 
3.08966 0.98113 0.82897 3.08966 1.50549 -1.04314 3.08966 1.50549 0.82897 
3.09799 1.24331 -1.07712 3.09799 1.24331 0.86294 3.10007 0.57404 -0.80852 
3.10007 1.91259 0.59435 3.10269 1.03216 -1.05264 3.10269 1.03216 0.83847 
3.10269 1.45446 -1.05264 3.10269 1.45446 0.83847 3.10763 0.67024 -0.88668 
3.10763 0.67024 0.67251 3.10763 1.81638 -0.88668 3.10763 1.81638 0.67251 
3.11036 0.88219 -1.00396 3.11036 0.88219 0.78979 3.11036 1.60444 -1.00396 
3.11036 1.60444 0.78979 3.11108 0.77313 -0.95169 3.11108 0.77313 0.73752 
3.11108 1.71349 -0.95169 3.11108 1.71349 0.73752 3.11506 1.08483 -1.05959 
3.11506 1.08483 0.84541 3.11506 1.4018 -1.05959 3.11506 1.4018 0.84541 
3.12475 0.93153 -1.01815 3.12475 0.93153 0.80397 3.12475 1.55509 -1.01815 
3.12475 1.55509 0.80397 3.12666 1.13797 -1.0637 3.12666 1.13797 0.84953 
3.12666 1.34866 -1.0637 3.12666 1.34866 0.84953 3.12763 0.53595 -0.75925 
3.12763 1.95067 0.54508 3.13638 1.19056 -1.06524 3.13638 1.19056 0.85106 
3.13638 1.29606 -1.06524 3.13638 1.29606 0.85106 3.13707 0.62926 -0.84423 
3.13707 1.85737 0.63005 3.13839 0.98202 -1.02981 3.13839 0.98202 0.81564 
3.13839 1.5046 -1.02981 3.13839 1.5046 0.81564 3.14245 0.7288 -0.91496 
3.14245 0.7288 0.70078 3.14245 1.75782 -0.91496 3.14245 1.75782 0.70078 
3.14368 0.83506 -0.97311 3.14368 0.83506 0.75894 3.14368 1.65156 -0.97311 
3.14368 1.65156 0.75894 3.14529 1.24331 -1.06403 3.14529 1.24331 0.84985 
3.15094 1.03305 -1.03887 3.15094 1.03305 0.82469 3.15094 1.45358 -1.03887 
3.15094 1.45358 0.82469 3.15871 0.88353 -0.98931 3.15871 0.88353 0.77514 
3.15871 1.6031 -0.98931 3.15871 1.6031 0.77514 3.16323 1.08587 -1.04528 
3.16323 1.08587 0.83111 3.16323 1.40076 -1.04528 3.16323 1.40076 0.83111 
3.16542 0.58939 -0.79704 3.16542 1.89724 0.58286 3.17264 0.68625 -0.87441 
3.17264 0.68625 0.66024 3.17264 1.80038 -0.87441 3.17264 1.80038 0.66024 
3.17287 0.93301 -1.00301 3.17287 0.93301 0.78883 3.17287 1.55362 -1.00301 
3.17287 1.55362 0.78883 3.17379 1.138 -1.04905 3.17379 1.138 0.83487 
3.17379 1.34862 -1.04905 3.17379 1.34862 0.83487 3.17577 0.78969 -0.93856 
3.17577 0.78969 0.72438 3.17577 1.69693 -0.93856 3.17577 1.69693 0.72438 
3.18344 1.19069 -1.05015 3.18344 1.19069 0.83597 3.18344 1.29594 -1.05015 
3.18344 1.29594 0.83597 3.18613 0.98337 -1.01416 3.18613 0.98337 0.79999 
3.18613 1.50326 -1.01416 3.18613 1.50326 0.79999 3.1919 1.24331 -1.04863 
3.1919 1.24331 0.83446 3.19233 0.55254 -0.74666 3.19356 0.83423 -0.95446 
3.19356 0.83423 0.74028 3.19356 1.65239 -0.95446 3.19356 1.65239 0.74028 
3.19845 1.03447 -1.02274 3.19845 1.03447 0.80857 3.19845 1.45216 -1.02274 
3.19845 1.45216 0.80857 3.20095 0.64625 -0.83086 3.20095 1.84037 0.61668 
3.20648 0.74626 -0.90044 3.20648 0.74626 0.68627 3.20648 1.74036 -0.90044 
3.20648 1.74036 0.68627 3.20853 0.88291 -0.9703 3.20853 0.88291 0.75612 
3.20853 1.60371 -0.9703 3.20853 1.60371 0.75612 3.2098 1.08616 -1.02873 
3.2098 1.08616 0.81456 3.2098 1.40047 -1.02873 3.2098 1.40047 0.81456 
3.22014 1.13829 -1.0321 3.22014 1.13829 0.81793 3.22014 1.34833 -1.0321 
3.22014 1.34833 0.81793 3.2228 0.93286 -0.98364 3.2228 0.93286 0.76947 
3.2228 1.55377 -0.98364 3.2228 1.55377 0.76947 3.22495 0.78984 -0.91795 
3.22495 0.78984 0.70378 3.22495 1.69679 -0.91795 3.22495 1.69679 0.70378 
3.22884 0.60747 -0.78232 3.22884 1.87916 0.56815 3.22945 1.19073 -1.03285 
3.22945 1.19073 0.81867 3.22945 1.2959 -1.03285 3.22945 1.2959 0.81867 
3.23568 0.70496 -0.85893 3.23568 0.70496 0.64475 3.23568 1.78167 0.64475 
3.23598 0.98341 -0.99439 3.23598 0.98341 0.78022 3.23598 1.50322 -0.99439 
3.23598 1.50322 0.78022 3.23769 1.24331 -1.03097 3.23769 1.24331 0.81679 
3.24248 0.83456 -0.9334 3.24248 0.83456 0.71922 3.24248 1.65206 -0.9334 
3.24248 1.65206 0.71922 3.249 1.03607 -1.00253 3.249 1.03607 0.78836 
3.249 1.45055 -1.00253 3.249 1.45055 0.78836 3.25497 0.74734 -0.87783 
3.25497 0.74734 0.66365 3.25497 1.73928 -0.87783 3.25497 1.73928 0.66365 
3.25766 0.88357 -0.94879 3.25766 0.88357 0.73461 3.25766 1.60306 -0.94879 
3.25766 1.60306 0.73461 3.26022 1.08793 -1.00801 3.26022 1.08793 0.79383 
3.26022 1.3987 -1.00801 3.26022 1.3987 0.79383 3.26326 0.66596 -0.81419 
3.26326 1.82066 0.60002 3.27056 1.14049 -1.01083 3.27056 1.14049 0.79665 
3.27056 1.34614 -1.01083 3.27056 1.34614 0.79665 3.27168 0.9336 -0.96176 
3.27168 0.9336 0.74758 3.27168 1.55303 -0.96176 3.27168 1.55303 0.74758 
3.2733 0.79123 -0.8949 3.2733 0.79123 0.68073 3.2733 1.6954 -0.8949 
3.2733 1.6954 0.68073 3.27971 1.19304 -1.01102 3.27971 1.19304 0.79685 
3.27971 1.29359 -1.01102 3.27971 1.29359 0.79685 3.28256 1.24331 -1.01108 
3.28256 1.24331 0.7969 3.28333 0.70723 -0.83452 3.28333 1.7794 0.62034 
3.28568 0.98556 -0.97201 3.28568 0.98556 0.75783 3.28568 1.50106 -0.97201 
3.28568 1.50106 0.75783 3.28908 0.62944 -0.76643 3.28908 1.85719 0.55226 
3.2903 0.83605 -0.91 3.2903 0.83605 0.69582 3.2903 1.65057 -0.91 
3.2903 1.65057 0.69582 3.29839 1.0383 -0.97966 3.29839 1.0383 0.76549 
3.29839 1.44833 -0.97966 3.29839 1.44833 0.76549 3.30232 0.74985 -0.85301 
3.30232 0.74985 0.63884 3.30232 1.73678 -0.85301 3.30232 1.73678 0.63884 
3.30537 0.88529 -0.92501 3.30537 0.88529 0.71083 3.30537 1.60134 -0.92501 
3.30537 1.60134 0.71083 3.30971 1.09043 -0.98451 3.30971 1.09043 0.77034 
3.30971 1.3962 -0.98451 3.30971 1.3962 0.77034 3.31032 0.66888 -0.78732 
3.31032 1.81774 0.57315 3.31973 1.14299 -0.98684 3.31973 1.14299 0.77267 
3.31973 1.34363 -0.98684 3.31973 1.34363 0.77267 3.32019 0.79371 -0.86962 
3.32019 0.79371 0.65545 3.32019 1.69292 -0.86962 3.32019 1.69292 0.65545 
3.32054 0.93625 -0.93714 3.32054 0.93625 0.72297 3.32054 1.55037 -0.93714 
3.32054 1.55037 0.72297 3.32366 1.19309 -0.98904 3.32366 1.19309 0.77487 
3.32366 1.29354 -0.98904 3.32366 1.29354 0.77487 3.3264 1.24331 -0.98901 
3.3264 1.24331 0.77483 3.33024 0.71049 -0.80727 3.33024 1.77613 0.5931 
3.33436 0.98844 -0.94688 3.33436 0.98844 0.73271 3.33436 1.49818 -0.94688 
3.33436 1.49818 0.73271 3.33513 0.63378 -0.73791 3.33688 0.8387 -0.88432 
3.33688 0.8387 0.67014 3.33688 1.64793 -0.88432 3.33688 1.64793 0.67014 
3.34645 1.04113 -0.9542 3.34645 1.04113 0.74003 3.34645 1.4455 -0.9542 
3.34645 1.4455 0.74003 3.34922 0.75368 -0.82543 3.34922 1.73295 0.61125 
3.35319 0.88874 -0.89835 3.35319 0.88874 0.68417 3.35319 1.59789 -0.89835 
3.35319 1.59789 0.68417 3.35605 0.6735 -0.75844 3.35605 1.81313 0.54427 
3.35758 1.09342 -0.95853 3.35758 1.09342 0.74436 3.35758 1.3932 -0.95853 
3.35758 1.3932 0.74436 3.36277 1.14309 -0.96273 3.36277 1.14309 0.74856 
3.36277 1.34353 -0.96273 3.36277 1.34353 0.74856 3.36669 1.19326 -0.9648 
3.36669 1.19326 0.75063 3.36669 1.29337 -0.9648 3.36669 1.29337 0.75063 
3.36689 0.79786 -0.84163 3.36689 0.79786 0.62745 3.36689 1.68877 -0.84163 
3.36689 1.68877 0.62745 3.36801 0.93983 -0.91003 3.36801 0.93983 0.69586 
3.36801 1.5468 -0.91003 3.36801 1.5468 0.69586 3.36911 1.24331 -0.96482 
3.36911 1.24331 0.75064 3.37601 0.71556 -0.77793 3.37601 1.77106 0.56376 
3.38132 0.99182 -0.91933 3.38132 0.99182 0.70516 3.38132 1.49481 -0.91933 
3.38132 1.49481 0.70516 3.3821 0.84249 -0.85643 3.3821 0.84249 0.64226 
3.3821 1.64414 -0.85643 3.3821 1.64414 0.64226 3.39306 1.04456 -0.92623 
3.39306 1.04456 0.71205 3.39306 1.44207 -0.92623 3.39306 1.44207 0.71205 
3.39465 0.75897 -0.79571 3.39465 1.72765 0.58154 3.3982 0.8928 -0.87003 
3.3982 0.8928 0.65585 3.3982 1.59383 -0.87003 3.3982 1.59383 0.65585 
3.3995 1.09381 -0.93242 3.3995 1.09381 0.71825 3.3995 1.39282 -0.93242 
3.3995 1.39282 0.71825 3.4003 0.67979 -0.72765 3.40457 1.14343 -0.93655 
3.40457 1.14343 0.72237 3.40457 1.34319 -0.93655 3.40457 1.34319 0.72237 
3.40827 1.19331 -0.93859 3.40827 1.19331 0.72442 3.40827 1.29331 -0.93859 
3.40827 1.29331 0.72442 3.41058 1.24331 -0.93856 3.41058 1.24331 0.72438 
3.41091 0.80266 -0.81192 3.41091 0.80266 0.59775 3.41091 1.68397 0.59775 
3.41296 0.94441 -0.88126 3.41296 0.94441 0.66708 3.41296 1.54222 -0.88126 
3.41296 1.54222 0.66708 3.42004 0.72221 -0.74677 3.42004 1.76441 0.5326 
3.42582 0.84742 -0.82642 3.42582 0.84742 0.61225 3.42582 1.63921 -0.82642 
3.42582 1.63921 0.61225 3.42603 0.99662 -0.89008 3.42603 0.99662 0.67591 
3.42603 1.49001 -0.89008 3.42603 1.49001 0.67591 3.4342 1.04473 -0.89772 
3.4342 1.04473 0.68354 3.4342 1.4419 -0.89772 3.4342 1.4419 0.68354 
3.43747 0.76476 -0.76415 3.43747 1.72187 0.54997 3.44064 1.09406 -0.9038 
3.44064 1.09406 0.68963 3.44064 1.39257 -0.9038 3.44064 1.39257 0.68963 
3.44195 0.89811 -0.83944 3.44195 0.89811 0.62527 3.44195 1.58851 -0.83944 
3.44195 1.58851 0.62527 3.44582 1.144 -0.90776 3.44582 1.144 0.69358 
3.44582 1.34262 -0.90776 3.44582 1.34262 0.69358 3.4495 1.19395 -0.90967 
3.4495 1.19395 0.6955 3.4495 1.29267 -0.90967 3.4495 1.29267 0.6955 
3.45071 1.24331 -0.91029 3.45071 1.24331 0.69612 3.45354 0.80871 -0.78005 
3.45354 1.67792 0.56587 3.45631 0.94984 -0.85026 3.45631 0.94984 0.63609 
3.45631 1.53678 -0.85026 3.45631 1.53678 0.63609 3.46151 0.72921 -0.71359 
3.46585 0.99732 -0.85966 3.46585 0.99732 0.64548 3.46585 1.4893 -0.85966 
3.46585 1.4893 0.64548 3.46792 0.85347 -0.79437 3.46792 0.85347 0.58019 
3.46792 1.63315 -0.79437 3.46792 1.63315 0.58019 3.47389 1.0454 -0.86722 
3.47389 1.0454 0.65305 3.47389 1.44123 -0.86722 3.47389 1.44123 0.65305 
3.47862 0.77192 -0.7307 3.47862 1.71471 0.51653 3.48053 1.09492 -0.87305 
3.48053 1.09492 0.65888 3.48053 1.3917 -0.87305 3.48053 1.3917 0.65888 
3.48377 0.90444 -0.80696 3.48377 0.90444 0.59278 3.48377 1.58218 -0.80696 
3.48377 1.58218 0.59278 3.48558 1.14483 -0.87694 3.48558 1.14483 0.66277 
3.48558 1.3418 -0.87694 3.48558 1.3418 0.66277 3.48826 1.19401 -0.87946 
3.48826 1.19401 0.66529 3.48826 1.29262 -0.87946 3.48826 1.29262 0.66529 
3.4894 1.24331 -0.8801 3.4894 1.24331 0.66592 3.49422 0.81576 -0.7463 
3.49422 1.67087 0.53213 3.4948 0.95107 -0.8179 3.4948 1.53556 -0.8179 
3.4948 1.53556 0.60373 3.50431 0.99864 -0.82718 3.50431 1.48799 -0.82718 
3.50829 0.86063 -0.76037 3.50829 1.626 -0.76037 3.51203 1.04656 -0.83483 
3.51203 1.44006 -0.83483 3.51207 0.76476 -0.68955 3.51864 1.09617 -0.84053 
3.51864 1.39045 -0.84053 3.52078 0.90642 -0.77286 3.52078 1.5802 -0.77286 
3.52296 1.14494 -0.84476 3.52296 1.34168 -0.84476 3.52567 1.19419 -0.84722 
3.52567 1.29244 -0.84722 3.52657 1.24331 -0.84804 3.52797 0.80871 -0.70562 
3.53167 0.95303 -0.78375 3.53167 1.5336 -0.78375 3.54092 1.00033 -0.793 
3.54092 1.48629 -0.793 3.54229 0.85347 -0.72 3.54853 1.04822 -0.80061 
3.54853 1.4384 -0.80061 3.55446 1.09658 -0.80654 3.55446 1.39004 -0.80654 
3.55488 0.90444 -0.73585 3.55488 1.58218 -0.73585 3.55871 1.1453 -0.81079 
3.55871 1.34133 -0.81079 3.55984 0.80266 -0.66299 3.56126 1.19425 -0.81334 
3.56126 1.29238 -0.81334 3.56211 1.24331 -0.81419 3.56582 0.95107 -0.74688 
3.56582 1.53556 -0.74688 3.57434 0.84742 -0.6779 3.5751 0.99864 -0.75639 
3.5751 1.48799 -0.75639 3.58275 1.04656 -0.76411 3.58275 1.44006 -0.76411 
3.58736 0.89811 -0.69403 3.58845 1.09617 -0.77072 3.58845 1.39045 -0.77072 
3.58955 0.79786 -0.61897 3.59268 1.14494 -0.77504 3.59268 1.34168 -0.77504 
3.59514 1.19419 -0.77775 3.59514 1.29244 -0.77775 3.59596 1.24331 -0.77865 
3.59818 0.94984 -0.70839 3.59818 1.53678 -0.70839 3.60435 0.84249 -0.63418 
3.60758 0.99732 -0.71793 3.60758 1.4893 -0.71793 3.61514 1.0454 -0.72597 
3.61514 1.44123 -0.72597 3.62097 1.09492 -0.73261 3.62097 1.3917 -0.73261 
3.62486 1.14483 -0.73766 3.62486 1.3418 -0.73766 3.62738 1.29262 -0.74034 
2.86417 -0.29222 -0.63984 2.86417 -0.29222 0.63974 2.86417 0.29228 -0.63984 
2.86417 0.29228 0.63974 2.86788 3e-05 -0.70716 2.86788 3e-05 0.70706 
2.86873 -0.04904 -0.70631 2.86873 -0.04904 0.7062 2.86873 0.0491 -0.70631 
2.86873 0.0491 0.7062 2.87015 -0.44062 -0.55595 2.87015 0.44069 0.55585 
2.87128 -0.09799 -0.70375 2.87128 -0.09799 0.70365 2.87128 0.09805 -0.70375 
2.87128 0.09805 0.70365 2.87512 -0.33884 -0.62882 2.87512 -0.33884 0.62872 
2.87512 0.3389 -0.62882 2.87512 0.3389 0.62872 2.87553 -0.1467 -0.6995 
2.87553 -0.1467 0.6994 2.87553 0.14676 -0.6995 2.87553 0.14676 0.6994 
2.88147 -0.19506 -0.69357 2.88147 -0.19506 0.69347 2.88147 0.19512 -0.69357 
2.88147 0.19512 0.69347 2.8877 -0.38981 -0.61297 2.8877 0.38987 0.61287 
2.88907 -0.24295 -0.68597 2.88907 -0.24295 0.68586 2.88907 0.24301 -0.68597 
2.88907 0.24301 0.68586 2.89833 -0.29025 -0.67671 2.89833 -0.29025 0.67661 
2.89833 0.29032 -0.67671 2.89833 0.29032 0.67661 2.90203 -0.43457 -0.59859 
2.90203 0.43464 0.59848 2.90343 3e-05 -0.741 2.90343 3e-05 0.7409 
2.90432 -0.04909 -0.74019 2.90432 -0.04909 0.74008 2.90432 0.04916 -0.74019 
2.90432 0.04916 0.74008 2.90703 -0.09834 -0.73773 2.90703 -0.09834 0.73762 
2.90703 0.0984 -0.73773 2.90703 0.0984 0.73762 2.90921 -0.33686 -0.66582 
2.90921 -0.33686 0.66572 2.90921 0.33692 -0.66582 2.90921 0.33692 0.66572 
2.91135 -0.14711 -0.73349 2.91135 -0.14711 0.73339 2.91135 0.14717 -0.73349 
2.91135 0.14717 0.73339 2.91793 -0.47852 -0.58251 2.91793 0.47859 0.58241 
2.91796 -0.19672 -0.72779 2.91796 -0.19672 0.72769 2.91796 0.19678 -0.72779 
2.91796 0.19678 0.72769 2.9217 -0.38265 -0.65333 2.9217 -0.38265 0.65323 
2.9217 0.38272 -0.65333 2.9217 0.38272 0.65323 2.92568 -0.24464 -0.72015 
2.92568 -0.24464 0.72004 2.92568 0.24471 -0.72015 2.92568 0.24471 0.72004 
2.93519 -0.29222 -0.71087 2.93519 -0.29222 0.71077 2.93519 0.29228 -0.71087 
2.93519 0.29228 0.71077 2.93577 -0.42752 -0.63927 2.93577 0.42759 0.63917 
2.94059 3e-05 -0.77306 2.94059 3e-05 0.77296 2.94173 -0.04927 -0.77242 
2.94173 -0.04927 0.77232 2.94173 0.04934 -0.77242 2.94173 0.04934 0.77232 
2.94441 -0.09845 -0.76991 2.94441 -0.09845 0.7698 2.94441 0.09852 -0.76991 
2.94441 0.09852 0.7698 2.94622 -0.33884 -0.69992 2.94622 -0.33884 0.69982 
2.94622 0.3389 -0.69992 2.94622 0.3389 0.69982 2.94946 -0.14836 -0.76602 
2.94946 -0.14836 0.76591 2.94946 0.14842 -0.76602 2.94946 0.14842 0.76591 
2.95137 -0.47136 -0.62366 2.95137 0.47143 0.62356 2.9561 -0.19788 -0.76019 
2.9561 -0.19788 0.76009 2.9561 0.19795 -0.76019 2.9561 0.19795 0.76009 
2.96207 -0.38981 -0.68733 2.96207 -0.38981 0.68723 2.96207 0.38987 -0.68733 
2.96207 0.38987 0.68723 2.96415 -0.24596 -0.75262 2.96415 -0.24596 0.75252 
2.96415 0.24602 -0.75262 2.96415 0.24602 0.75252 2.96848 -0.51407 -0.60656 
2.96848 0.51413 0.60645 2.97368 -0.29344 -0.74323 2.97368 -0.29344 0.74312 
2.97368 0.2935 -0.74323 2.97368 0.2935 0.74312 2.97645 -0.43457 -0.67301 
2.97645 0.43464 0.67291 2.97929 3e-05 -0.80326 2.97929 3e-05 0.80316 
2.98049 -0.04933 -0.80263 2.98049 -0.04933 0.80253 2.98049 0.04939 -0.80263 
2.98049 0.04939 0.80253 2.98417 -0.09928 -0.80072 2.98417 -0.09928 0.80062 
2.98417 0.09934 -0.80072 2.98417 0.09934 0.80062 2.98805 -0.34517 -0.7324 
2.98805 -0.34517 0.7323 2.98805 0.34523 -0.7324 2.98805 0.34523 0.7323 
2.98935 -0.14922 -0.79677 2.98935 -0.14922 0.79666 2.98935 0.14929 -0.79677 
2.98935 0.14929 0.79666 2.99252 -0.47852 -0.65711 2.99252 0.47859 0.65701 
2.99579 -0.19855 -0.79068 2.99579 -0.19855 0.79058 2.99579 0.19862 -0.79068 
2.99579 0.19862 0.79058 3.00397 -0.24666 -0.78305 3.00397 -0.24666 0.78294 
3.00397 0.24672 -0.78305 3.00397 0.24672 0.78294 3.00417 -0.39586 -0.71938 
3.00417 -0.39586 0.71928 3.00417 0.39593 -0.71938 3.00417 0.39593 0.71928 
3.00996 -0.52107 -0.63974 3.00996 0.52113 0.63963 3.01703 -0.29887 -0.77422 
3.01703 -0.29887 0.77412 3.01703 0.29894 -0.77422 3.01703 0.29894 0.77412 
3.01908 -0.44062 -0.70489 3.01908 -0.44062 0.70479 3.01908 0.44069 -0.70489 
3.01908 0.44069 0.70479 3.01941 3e-05 -0.83152 3.01941 3e-05 0.83142 
3.02172 -0.04997 -0.83156 3.02172 -0.04997 0.83145 3.02172 0.05003 -0.83156 
3.02172 0.05003 0.83145 3.02542 -0.09985 -0.82951 3.02542 -0.09985 0.82941 
3.02542 0.09991 -0.82951 3.02542 0.09991 0.82941 3.02969 -0.56349 -0.62061 
3.02969 0.56355 0.62051 3.03049 -0.14947 -0.82538 3.03049 -0.14947 0.82528 
3.03049 0.14954 -0.82538 3.03049 0.14954 0.82528 3.03179 -0.35049 -0.76299 
3.03179 -0.35049 0.76289 3.03179 0.35055 -0.76299 3.03179 0.35055 0.76289 
3.03535 -0.48431 -0.68867 3.03535 0.48437 0.68857 3.03693 -0.19872 -0.81919 
3.03693 -0.19872 0.81909 3.03693 0.19879 -0.81919 3.03693 0.19879 0.81909 
3.04789 -0.40079 -0.74939 3.04789 -0.40079 0.74929 3.04789 0.40085 -0.74939 
3.04789 0.40085 0.74929 3.04867 -0.25146 -0.8123 3.04867 -0.25146 0.8122 
3.04867 0.25153 -0.8123 3.04867 0.25153 0.8122 3.05398 -0.52772 -0.6709 
3.05398 0.52778 0.67079 3.06088 3e-05 -0.85778 3.06088 3e-05 0.85768 
3.06198 -0.30345 -0.803 3.06198 -0.30345 0.80289 3.06198 0.30352 -0.803 
3.06198 0.30352 0.80289 3.0631 -0.44542 -0.73459 3.0631 -0.44542 0.73449 
3.0631 0.44549 -0.73459 3.0631 0.44549 0.73449 3.0633 -0.05003 -0.85776 
3.0633 -0.05003 0.85766 3.0633 0.05009 -0.85776 3.0633 0.05009 0.85766 
3.06722 -0.10019 -0.8557 3.06722 -0.10019 0.8556 3.06722 0.10025 -0.8557 
3.06722 0.10025 0.8556 3.07242 -0.14986 -0.8515 3.07242 -0.14986 0.85139 
3.07242 0.14992 -0.8515 3.07242 0.14992 0.85139 3.07394 -0.56978 -0.65141 
3.07394 0.56985 0.65131 3.07681 -0.35454 -0.79131 3.07681 -0.35454 0.79121 
3.07681 0.35461 -0.79131 3.07681 0.35461 0.79121 3.08077 -0.4896 -0.71839 
3.08077 0.48966 0.71829 3.08354 -0.20215 -0.84716 3.08354 -0.20215 0.84706 
3.08354 0.20222 -0.84716 3.08354 0.20222 0.84706 3.09311 -0.40458 -0.77728 
3.09311 -0.40458 0.77718 3.09311 0.40465 -0.77728 3.09311 0.40465 0.77718 
3.09486 -0.6095 -0.63088 3.09486 0.60957 0.63078 3.09563 -0.25484 -0.83985 
3.09563 -0.25484 0.83975 3.09563 0.2549 -0.83985 3.09563 0.2549 0.83975 
3.09976 -0.53279 -0.70024 3.09976 0.53285 0.70014 3.10359 3e-05 -0.88197 
3.10359 3e-05 0.88187 3.10633 -0.05019 -0.882 3.10633 -0.05019 0.8819 
3.10633 0.05025 -0.882 3.10633 0.05025 0.8819 3.10945 -0.30703 -0.8301 
3.10945 -0.30703 0.83 3.10945 0.30709 -0.8301 3.10945 0.30709 0.83 
3.10981 -0.44958 -0.76259 3.10981 -0.44958 0.76248 3.10981 0.44964 -0.76259 
3.10981 0.44964 0.76248 3.11026 -0.10029 -0.87981 3.11026 -0.10029 0.8797 
3.11026 0.10035 -0.87981 3.11026 0.10035 0.8797 3.11967 -0.5744 -0.68029 
3.11967 0.57446 0.68018 3.12028 -0.15286 -0.87747 3.12028 -0.15286 0.87737 
3.12028 0.15292 -0.87747 3.12028 0.15292 0.87737 3.12463 -0.35799 -0.81797 
3.12463 -0.35799 0.81787 3.12463 0.35806 -0.81797 3.12463 0.35806 0.81787 
3.12767 -0.49344 -0.74597 3.12767 -0.49344 0.74587 3.12767 0.4935 -0.74597 
3.12767 0.4935 0.74587 3.13161 -0.20499 -0.87262 3.13161 -0.20499 0.87252 
3.13161 0.20505 -0.87262 3.13161 0.20505 0.87252 3.13969 -0.40723 -0.80296 
3.13969 -0.40723 0.80286 3.13969 0.40729 -0.80296 3.13969 0.40729 0.80286 
3.14091 -0.61384 -0.6594 3.14091 0.61391 0.65929 3.14431 -0.25772 -0.86497 
3.14431 -0.25772 0.86487 3.14431 0.25778 -0.86497 3.14431 0.25778 0.86487 
3.14666 -0.53605 -0.72748 3.14666 0.53612 0.72738 3.14743 3e-05 -0.90404 
3.14743 3e-05 0.90394 3.15028 -0.05025 -0.90399 3.15028 -0.05025 0.90389 
3.15028 0.05031 -0.90399 3.15028 0.05031 0.90389 3.15669 -0.45205 -0.78787 
3.15669 -0.45205 0.78776 3.15669 0.45211 -0.78787 3.15669 0.45211 0.78776 
3.15831 -0.30968 -0.85472 3.15831 -0.30968 0.85462 3.15831 0.30974 -0.85472 
3.15831 0.30974 0.85462 3.15943 -0.10279 -0.90379 3.15943 -0.10279 0.90369 
3.15943 0.10285 -0.90379 3.15943 0.10285 0.90369 3.16674 -0.57732 -0.70716 
3.16674 0.57738 0.70706 3.16977 -0.15535 -0.90097 3.16977 -0.15535 0.90087 
3.16977 0.15542 -0.90097 3.16977 0.15542 0.90087 3.17234 -0.35971 -0.84175 
3.17234 -0.35971 0.84165 3.17234 0.35978 -0.84175 3.17234 0.35978 0.84165 
3.17502 -0.49594 -0.77079 3.17502 -0.49594 0.77069 3.17502 0.496 -0.77079 
3.17502 0.496 0.77069 3.18099 -0.20721 -0.89549 3.18099 -0.20721 0.89539 
3.18099 0.20727 -0.89549 3.18099 0.20727 0.89539 3.18751 -0.40872 -0.82636 
3.18751 -0.40872 0.82626 3.18751 0.40878 -0.82636 3.18751 0.40878 0.82626 
3.1923 3e-05 -0.92393 3.1923 3e-05 0.92383 3.19401 -0.25987 -0.88735 
3.19401 -0.25987 0.88725 3.19401 0.25994 -0.88735 3.19401 0.25994 0.88725 
3.19431 -0.53832 -0.75189 3.19431 -0.53832 0.75179 3.19431 0.53839 -0.75189 
3.19431 0.53839 0.75179 3.20055 -0.05255 -0.92581 3.20055 -0.05255 0.92571 
3.20055 0.05262 -0.92581 3.20055 0.05262 0.92571 3.20115 -0.63581 -0.67529 
3.20115 0.63588 0.67519 3.20504 -0.45345 -0.81092 3.20504 -0.45345 0.81081 
3.20504 0.45351 -0.81092 3.20504 0.45351 0.81081 3.20719 -0.31042 -0.8766 
3.20719 -0.31042 0.8765 3.20719 0.31049 -0.8766 3.20719 0.31049 0.8765 
3.20985 -0.10499 -0.92506 3.20985 -0.10499 0.92496 3.20985 0.10505 -0.92506 
3.20985 0.10505 0.92496 3.22019 -0.15712 -0.92169 3.22019 -0.15712 0.92159 
3.22019 0.15719 -0.92169 3.22019 0.15719 0.92159 3.22146 -0.36037 -0.86326 
3.22146 -0.36037 0.86316 3.22146 0.36043 -0.86326 3.22146 0.36043 0.86316 
3.22352 -0.49702 -0.7934 3.22352 -0.49702 0.7933 3.22352 0.49708 -0.7934 
3.22352 0.49708 0.7933 3.22904 -0.59703 -0.72382 3.22904 0.59709 0.72372 
3.23154 -0.20881 -0.91571 3.23154 -0.20881 0.91561 3.23154 0.20888 -0.91571 
3.23154 0.20888 0.91561 3.23643 -0.40905 -0.84742 3.23643 -0.40905 0.84732 
3.23643 0.40911 -0.84742 3.23643 0.40911 0.84732 3.23766 -0.69074 -0.63962 
3.23766 0.6908 0.63952 3.2381 3e-05 -0.9416 3.2381 3e-05 0.94149 
3.24386 -0.25991 -0.90713 3.24386 -0.25991 0.90702 3.24386 0.25998 -0.90713 
3.24386 0.25998 0.90702 3.24655 -0.05259 -0.94311 3.24655 -0.05259 0.94301 
3.24655 0.05266 -0.94311 3.24655 0.05266 0.94301 3.25423 -0.45359 -0.83152 
3.25423 -0.45359 0.83142 3.25423 0.45365 -0.83152 3.25423 0.45365 0.83142 
3.2562 -0.10528 -0.94201 3.2562 -0.10528 0.94191 3.2562 0.10534 -0.94201 
3.2562 0.10534 0.94191 3.25712 -0.31027 -0.89597 3.25712 -0.31027 0.89587 
3.25712 0.31034 -0.89597 3.25712 0.31034 0.89587 3.25736 -0.55703 -0.76738 
3.25736 -0.55703 0.76728 3.25736 0.5571 -0.76738 3.25736 0.5571 0.76728 
3.26458 -0.65389 -0.69 3.26458 0.65395 0.6899 3.26676 -0.15741 -0.93825 
3.26676 -0.15741 0.93814 3.26676 0.15747 -0.93825 3.26676 0.15747 0.93814 
3.27129 -0.35976 -0.88228 3.27129 -0.35976 0.88217 3.27129 0.35982 -0.88228 
3.27129 0.35982 0.88217 3.27905 -0.21023 -0.93183 3.27905 -0.21023 0.93173 
3.27905 0.21029 -0.93183 3.27905 0.21029 0.93173 3.2847 3e-05 -0.95699 
3.2847 3e-05 0.95689 3.28631 -0.40822 -0.86608 3.28631 -0.40822 0.86597 
3.28631 0.40828 -0.86608 3.28631 0.40828 0.86597 3.28754 -0.51448 -0.80792 
3.28754 -0.51448 0.80782 3.28754 0.51454 -0.80792 3.28754 0.51454 0.80782 
3.2916 -0.26126 -0.92278 3.2916 -0.26126 0.92267 3.2916 0.26132 -0.92278 
3.2916 0.26132 0.92267 3.29292 -0.61402 -0.73719 3.29292 0.61409 0.73709 
3.29361 -0.05272 -0.9582 3.29361 -0.05272 0.9581 3.29361 0.05278 -0.9582 
3.29361 0.05278 0.9581 3.30236 -0.70733 -0.65221 3.30236 0.70739 0.65211 
3.30333 -0.10532 -0.95666 3.30333 -0.10532 0.95656 3.30333 0.10538 -0.95666 
3.30333 0.10538 0.95656 3.30524 -0.31175 -0.91111 3.30524 -0.31175 0.91101 
3.30524 0.31181 -0.91111 3.30524 0.31181 0.91101 3.31493 -0.15845 -0.95255 
3.31493 -0.15845 0.95245 3.31493 0.15852 -0.95255 3.31493 0.15852 0.95245 
3.31892 -0.47015 -0.84466 3.31892 -0.47015 0.84456 3.31892 0.47021 -0.84466 
3.31892 0.47021 0.84456 3.31963 -0.3611 -0.89692 3.31963 -0.3611 0.89682 
3.31963 0.36116 -0.89692 3.31963 0.36116 0.89682 3.32236 -0.57304 -0.77965 
3.32236 -0.57304 0.77955 3.32236 0.5731 -0.77965 3.32236 0.5731 0.77955 
3.3273 -0.21112 -0.9456 3.3273 -0.21112 0.9455 3.3273 0.21118 -0.9456 
3.3273 0.21118 0.9455 3.32992 -0.66924 -0.70149 3.32992 0.66931 0.70139 
3.332 3e-05 -0.97008 3.332 3e-05 0.96998 3.34034 -0.26215 -0.93611 
3.34034 -0.26215 0.93601 3.34034 0.26221 -0.93611 3.34034 0.26221 0.93601 
3.3411 -0.05276 -0.97088 3.3411 -0.05276 0.97078 3.3411 0.05282 -0.97088 
3.3411 0.05282 0.97078 3.35224 -0.10592 -0.96915 3.35224 -0.10592 0.96905 
3.35224 0.10598 -0.96915 3.35224 0.10598 0.96905 3.35289 -0.52956 -0.81871 
3.35289 -0.52956 0.81861 3.35289 0.52962 -0.81871 3.35289 0.52962 0.81861 
3.35404 -0.31243 -0.92393 3.35404 -0.31243 0.92383 3.35404 0.31249 -0.92393 
3.35404 0.31249 0.92383 3.35711 -0.41613 -0.88286 3.35711 -0.41613 0.88275 
3.35711 0.41619 -0.88286 3.35711 0.41619 0.88275 3.35808 -0.62823 -0.74721 
3.35808 -0.62823 0.74711 3.35808 0.62829 -0.74721 3.35808 0.62829 0.74711 
3.36404 -0.15904 -0.96452 3.36404 -0.15904 0.96442 3.36404 0.1591 -0.96452 
3.36404 0.1591 0.96442 3.36832 -0.72065 -0.66179 3.36832 0.72072 0.66169 
3.37618 -0.21147 -0.957 3.37618 -0.21147 0.95689 3.37618 0.21154 -0.957 
3.37618 0.21154 0.95689 3.37989 3e-05 -0.98084 3.37989 3e-05 0.98073 
3.38806 -0.58614 -0.78838 3.38806 -0.58614 0.78828 3.38806 0.5862 -0.78838 
3.38806 0.5862 0.78828 3.3894 -0.26242 -0.94698 3.3894 -0.26242 0.94688 
3.3894 0.26249 -0.94698 3.3894 0.26249 0.94688 3.39045 -0.47707 -0.85931 
3.39045 -0.47707 0.85921 3.39045 0.47713 -0.85931 3.39045 0.47713 0.85921 
3.39053 -0.05319 -0.98145 3.39053 -0.05319 0.98135 3.39053 0.05325 -0.98145 
3.39053 0.05325 0.98135 3.39114 -0.36797 -0.91152 3.39114 -0.36797 0.91142 
3.39114 0.36803 -0.91152 3.39114 0.36803 0.91142 3.39587 -0.68166 -0.70942 
3.39587 0.68173 0.70932 3.4017 -0.10626 -0.97917 3.4017 -0.10626 0.97907 
3.4017 0.10632 -0.97917 3.4017 0.10632 0.97907 3.40593 -0.76715 -0.6188 
3.40593 0.76721 0.6187 3.41339 -0.15901 -0.97401 3.41339 -0.15901 0.97391 
3.41339 0.15907 -0.97401 3.41339 0.15907 0.97391 3.42423 -0.63957 -0.75383 
3.42423 -0.63957 0.75373 3.42423 0.63963 -0.75383 3.42423 0.63963 0.75373 
3.42541 -0.53581 -0.83102 3.42541 -0.53581 0.83091 3.42541 0.53587 -0.83102 
3.42541 0.53587 0.83091 3.42556 -0.21129 -0.96598 3.42556 -0.21129 0.96587 
3.42556 0.21136 -0.96598 3.42556 0.21136 0.96587 3.42641 -0.31795 -0.93643 
3.42641 -0.31795 0.93633 3.42641 0.31802 -0.93643 3.42641 0.31802 0.93633 
3.42825 3e-05 -0.98923 3.42825 3e-05 0.98913 3.42909 -0.42181 -0.89491 
3.42909 -0.42181 0.8948 3.42909 0.42187 -0.89491 3.42909 0.42187 0.8948 
3.43325 -0.72986 -0.66876 3.43325 0.72992 0.66865 3.43904 -0.05323 -0.98934 
3.43904 -0.05323 0.98923 3.43904 0.05329 -0.98934 3.43904 0.05329 0.98923 
3.45051 -0.10653 -0.98654 3.45051 -0.10653 0.98643 3.45051 0.10659 -0.98654 
3.45051 0.10659 0.98643 3.46116 -0.59104 -0.7986 3.46116 -0.59104 0.79849 
3.46116 0.59111 -0.7986 3.46116 0.59111 0.79849 3.46121 -0.68958 -0.71524 
3.46121 -0.68958 0.71514 3.46121 0.68964 -0.71524 3.46121 0.68964 0.71514 
3.46231 -0.26713 -0.95709 3.46231 -0.26713 0.95699 3.46231 0.2672 -0.95709 
3.46231 0.2672 0.95699 3.46235 -0.15926 -0.98084 3.46235 -0.15926 0.98073 
3.46235 0.15932 -0.98084 3.46235 0.15932 0.98073 3.46361 -0.48178 -0.86922 
3.46361 -0.48178 0.86912 3.46361 0.48185 -0.86922 3.46361 0.48185 0.86912 
3.46409 -0.37259 -0.92138 3.46409 -0.37259 0.92128 3.46409 0.37266 -0.92138 
3.46409 0.37266 0.92128 3.47139 -0.77447 -0.62408 3.47139 0.77454 0.62398 
3.47697 3e-05 -0.99524 3.47697 3e-05 0.99513 3.48817 -0.05333 -0.99484 
3.48817 -0.05333 0.99474 3.48817 0.0534 -0.99484 3.48817 0.0534 0.99474 
3.49874 -0.53913 -0.83879 3.49874 -0.53913 0.83869 3.49874 0.5392 -0.83879 
3.49874 0.5392 0.83869 3.49879 -0.73589 -0.67281 3.49879 0.73596 0.67271 
3.49939 -0.64511 -0.76036 3.49939 -0.64511 0.76026 3.49939 0.64518 -0.76036 
3.49939 0.64518 0.76026 3.49959 -0.32175 -0.94386 3.49959 -0.32175 0.94375 
3.49959 0.32182 -0.94386 3.49959 0.32182 0.94375 3.49963 -0.10654 -0.9915 
3.49963 -0.10654 0.99139 3.49963 0.10661 -0.9915 3.49963 0.10661 0.99139 
3.50006 -0.21309 -0.9742 3.50006 -0.21309 0.9741 3.50006 0.21316 -0.9742 
3.50006 0.21316 0.9741 3.50184 -0.42523 -0.90216 3.50184 -0.42523 0.90206 
3.50184 0.42529 -0.90216 3.50184 0.42529 0.90206 3.50958 -0.81472 -0.57617 
3.50958 0.81478 0.57606 3.52592 3e-05 -0.99885 3.52592 3e-05 0.99874 
3.53675 -0.59478 -0.80301 3.53675 -0.59478 0.8029 3.53675 0.59484 -0.80301 
3.53675 0.59484 0.8029 3.53675 -0.48414 -0.87419 3.53675 -0.48414 0.87409 
3.53675 0.4842 -0.87419 3.53675 0.4842 0.87409 3.53678 -0.69332 -0.71964 
3.53678 -0.69332 0.71954 3.53678 0.69338 -0.71964 3.53678 0.69338 0.71954 
3.53679 -0.77826 -0.62679 3.53679 0.77833 0.62668 3.5372 -0.26834 -0.96262 
3.5372 -0.26834 0.96252 3.5372 0.26841 -0.96262 3.5372 0.26841 0.96252 
3.5372 -0.37491 -0.92633 3.5372 -0.37491 0.92622 3.5372 0.37498 -0.92633 
3.5372 0.37498 0.92622 3.53722 -0.16047 -0.98636 3.53722 -0.16047 0.98626 
3.53722 0.16053 -0.98636 3.53722 0.16053 0.98626 3.53722 -0.05337 -0.99791 
3.53722 -0.05337 0.99781 3.53722 0.05343 -0.99791 3.53722 0.05343 0.99781 
3.57499 -0.73804 -0.67478 3.57499 -0.73804 0.67467 3.57499 -0.64696 -0.76254 
3.57499 -0.64696 0.76244 3.57499 -0.54071 -0.84124 3.57499 -0.54071 0.84114 
3.57499 -0.42637 -0.90459 3.57499 -0.42637 0.90448 3.57499 -0.32267 -0.94655 
3.57499 -0.32267 0.94645 3.57499 -0.21369 -0.97694 3.57499 -0.21369 0.97684 
3.57499 -0.10685 -0.99432 3.57499 -0.10685 0.99422 3.57499 3e-05 -1.00005 
3.57499 3e-05 0.99995 3.57499 0.10691 -0.99432 3.57499 0.10691 0.99422 
3.57499 0.21376 -0.97694 3.57499 0.21376 0.97684 3.57499 0.32274 -0.94655 
3.57499 0.32274 0.94645 3.57499 0.42643 -0.90459 3.57499 0.42643 0.90448 
3.57499 0.54077 -0.84124 3.57499 0.54077 0.84114 3.57499 0.64703 -0.76254 
3.57499 0.64703 0.76244 3.57499 0.7381 -0.67478 3.57499 0.7381 0.67467 
3.61275 -0.05337 -0.99791 3.61275 -0.05337 0.99781 3.61275 0.05343 -0.99791 
3.61275 0.05343 0.99781 3.61275 -0.16047 -0.98636 3.61275 -0.16047 0.98626 
3.61275 0.16053 -0.98636 3.61275 0.16053 0.98626 3.61277 -0.37491 -0.92633 
3.61277 -0.37491 0.92622 3.61277 0.37498 -0.92633 3.61277 0.37498 0.92622 
3.61277 -0.26834 -0.96262 3.61277 -0.26834 0.96252 3.61277 0.26841 -0.96262 
3.61277 0.26841 0.96252 3.61318 -0.77826 0.62668 3.61318 0.77833 -0.62679 
3.61319 -0.69332 -0.71964 3.61319 -0.69332 0.71954 3.61319 0.69338 -0.71964 
3.61319 0.69338 0.71954 3.61322 -0.48414 -0.87419 3.61322 -0.48414 0.87409 
3.61322 0.4842 -0.87419 3.61322 0.4842 0.87409 3.61322 -0.59478 -0.80301 
3.61322 -0.59478 0.8029 3.61322 0.59484 -0.80301 3.61322 0.59484 0.8029 
3.62405 3e-05 -0.99885 3.62405 3e-05 0.99874 3.64813 -0.42523 -0.90216 
3.64813 -0.42523 0.90206 3.64813 0.42529 -0.90216 3.64813 0.42529 0.90206 
3.64991 -0.21309 -0.9742 3.64991 -0.21309 0.9741 3.64991 0.21316 -0.9742 
3.64991 0.21316 0.9741 3.65034 -0.10654 -0.9915 3.65034 -0.10654 0.99139 
3.65034 0.10661 -0.9915 3.65034 0.10661 0.99139 3.65038 -0.32175 -0.94386 
3.65038 -0.32175 0.94375 3.65038 0.32182 -0.94386 3.65038 0.32182 0.94375 
3.65058 -0.64511 -0.76036 3.65058 -0.64511 0.76026 3.65058 0.64518 -0.76036 
3.65058 0.64518 0.76026 3.65118 -0.73589 -0.67281 3.65118 -0.73589 0.67271 
3.65118 0.73596 -0.67281 3.65118 0.73596 0.67271 3.65123 -0.53913 -0.83879 
3.65123 -0.53913 0.83869 3.65123 0.5392 -0.83879 3.65123 0.5392 0.83869 
3.6618 -0.05333 -0.99484 3.6618 -0.05333 0.99474 3.6618 0.0534 -0.99484 
3.6618 0.0534 0.99474 3.673 3e-05 -0.99524 3.673 3e-05 0.99513 
3.68588 -0.37259 -0.92138 3.68588 -0.37259 0.92128 3.68588 0.37266 -0.92138 
3.68588 0.37266 0.92128 3.68636 -0.48178 -0.86922 3.68636 -0.48178 0.86912 
3.68636 0.48185 -0.86922 3.68636 0.48185 0.86912 3.68762 -0.15926 -0.98084 
3.68762 -0.15926 0.98073 3.68762 0.15932 -0.98084 3.68762 0.15932 0.98073 
3.68766 -0.26713 -0.95709 3.68766 -0.26713 0.95699 3.68766 0.2672 -0.95709 
3.68766 0.2672 0.95699 3.68876 -0.68958 -0.71524 3.68876 -0.68958 0.71514 
3.68876 0.68964 -0.71524 3.68876 0.68964 0.71514 3.68881 -0.59104 -0.7986 
3.68881 -0.59104 0.79849 3.68881 0.59111 -0.7986 3.68881 0.59111 0.79849 
3.69946 -0.10653 -0.98654 3.69946 -0.10653 0.98643 3.69946 0.10659 -0.98654 
3.69946 0.10659 0.98643 3.71093 -0.05323 -0.98934 3.71093 -0.05323 0.98923 
3.71093 0.05329 -0.98934 3.71093 0.05329 0.98923 3.71672 -0.72986 0.66865 
3.71672 0.72992 -0.66876 3.72088 -0.42181 -0.89491 3.72088 -0.42181 0.8948 
3.72088 0.42187 -0.89491 3.72088 0.42187 0.8948 3.72172 3e-05 -0.98923 
3.72172 3e-05 0.98913 3.72356 -0.31795 -0.93643 3.72356 -0.31795 0.93633 
3.72356 0.31802 -0.93643 3.72356 0.31802 0.93633 3.72441 -0.21129 -0.96598 
3.72441 -0.21129 0.96587 3.72441 0.21136 -0.96598 3.72441 0.21136 0.96587 
3.72456 -0.53581 -0.83102 3.72456 -0.53581 0.83091 3.72456 0.53587 -0.83102 
3.72456 0.53587 0.83091 3.72574 -0.63957 -0.75383 3.72574 -0.63957 0.75373 
3.72574 0.63963 -0.75383 3.72574 0.63963 0.75373 3.73658 -0.15901 -0.97401 
3.73658 -0.15901 0.97391 3.73658 0.15907 -0.97401 3.73658 0.15907 0.97391 
3.74827 -0.10626 -0.97917 3.74827 -0.10626 0.97907 3.74827 0.10632 -0.97917 
3.74827 0.10632 0.97907 3.7541 -0.68166 -0.70942 3.7541 -0.68166 0.70932 
3.7541 0.68173 -0.70942 3.7541 0.68173 0.70932 3.75883 -0.36797 -0.91152 
3.75883 -0.36797 0.91142 3.75883 0.36803 -0.91152 3.75883 0.36803 0.91142 
3.75944 -0.05319 -0.98145 3.75944 -0.05319 0.98135 3.75944 0.05325 -0.98145 
3.75944 0.05325 0.98135 3.75952 -0.47707 -0.85931 3.75952 -0.47707 0.85921 
3.75952 0.47713 -0.85931 3.75952 0.47713 0.85921 3.76057 -0.26242 -0.94698 
3.76057 -0.26242 0.94688 3.76057 0.26249 -0.94698 3.76057 0.26249 0.94688 
3.76191 -0.58614 -0.78838 3.76191 -0.58614 0.78828 3.76191 0.5862 -0.78838 
3.76191 0.5862 0.78828 3.77008 3e-05 -0.98084 3.77008 3e-05 0.98073 
3.77379 -0.21147 -0.957 3.77379 -0.21147 0.95689 3.77379 0.21154 -0.957 
3.77379 0.21154 0.95689 3.78593 -0.15904 -0.96452 3.78593 -0.15904 0.96442 
3.78593 0.1591 -0.96452 3.78593 0.1591 0.96442 3.79189 -0.62823 -0.74721 
3.79189 -0.62823 0.74711 3.79189 0.62829 -0.74721 3.79189 0.62829 0.74711 
3.79286 -0.41613 -0.88286 3.79286 -0.41613 0.88275 3.79286 0.41619 -0.88286 
3.79286 0.41619 0.88275 3.79593 -0.31243 -0.92393 3.79593 -0.31243 0.92383 
3.79593 0.31249 -0.92393 3.79593 0.31249 0.92383 3.79708 -0.52956 -0.81871 
3.79708 -0.52956 0.81861 3.79708 0.52962 -0.81871 3.79708 0.52962 0.81861 
3.79773 -0.10592 -0.96915 3.79773 -0.10592 0.96905 3.79773 0.10598 -0.96915 
3.79773 0.10598 0.96905 3.80887 -0.05276 -0.97088 3.80887 -0.05276 0.97078 
3.80887 0.05282 -0.97088 3.80887 0.05282 0.97078 3.80963 -0.26215 -0.93611 
3.80963 -0.26215 0.93601 3.80963 0.26221 -0.93611 3.80963 0.26221 0.93601 
3.81797 3e-05 -0.97008 3.81797 3e-05 0.96998 3.82005 -0.66924 0.70139 
3.82005 0.66931 -0.70149 3.82267 -0.21112 -0.9456 3.82267 -0.21112 0.9455 
3.82267 0.21118 -0.9456 3.82267 0.21118 0.9455 3.82761 -0.57304 -0.77965 
3.82761 -0.57304 0.77955 3.82761 0.5731 -0.77965 3.82761 0.5731 0.77955 
3.83034 -0.3611 -0.89692 3.83034 -0.3611 0.89682 3.83034 0.36116 -0.89692 
3.83034 0.36116 0.89682 3.83105 -0.47015 -0.84466 3.83105 -0.47015 0.84456 
3.83105 0.47021 -0.84466 3.83105 0.47021 0.84456 3.83504 -0.15845 -0.95255 
3.83504 -0.15845 0.95245 3.83504 0.15852 -0.95255 3.83504 0.15852 0.95245 
3.84473 -0.31175 -0.91111 3.84473 -0.31175 0.91101 3.84473 0.31181 -0.91111 
3.84473 0.31181 0.91101 3.84664 -0.10532 -0.95666 3.84664 -0.10532 0.95656 
3.84664 0.10538 -0.95666 3.84664 0.10538 0.95656 3.85636 -0.05272 -0.9582 
3.85636 -0.05272 0.9581 3.85636 0.05278 -0.9582 3.85636 0.05278 0.9581 
3.85705 -0.61402 -0.73719 3.85705 -0.61402 0.73709 3.85705 0.61409 -0.73719 
3.85705 0.61409 0.73709 3.85837 -0.26126 -0.92278 3.85837 -0.26126 0.92267 
3.85837 0.26132 -0.92278 3.85837 0.26132 0.92267 3.86243 -0.51448 -0.80792 
3.86243 -0.51448 0.80782 3.86243 0.51454 -0.80792 3.86243 0.51454 0.80782 
3.86366 -0.40822 -0.86608 3.86366 -0.40822 0.86597 3.86366 0.40828 -0.86608 
3.86366 0.40828 0.86597 3.86527 3e-05 -0.95699 3.86527 3e-05 0.95689 
3.87092 -0.21023 -0.93183 3.87092 -0.21023 0.93173 3.87092 0.21029 -0.93183 
3.87092 0.21029 0.93173 3.87868 -0.35976 -0.88228 3.87868 -0.35976 0.88217 
3.87868 0.35982 -0.88228 3.87868 0.35982 0.88217 3.88321 -0.15741 -0.93825 
3.88321 -0.15741 0.93814 3.88321 0.15747 -0.93825 3.88321 0.15747 0.93814 
3.88539 -0.65389 0.6899 3.88539 0.65395 -0.69 3.89261 -0.55703 -0.76738 
3.89261 -0.55703 0.76728 3.89261 0.5571 -0.76738 3.89261 0.5571 0.76728 
3.89285 -0.31027 -0.89597 3.89285 -0.31027 0.89587 3.89285 0.31034 -0.89597 
3.89285 0.31034 0.89587 3.89377 -0.10528 -0.94201 3.89377 -0.10528 0.94191 
3.89377 0.10534 -0.94201 3.89377 0.10534 0.94191 3.89574 -0.45359 -0.83152 
3.89574 -0.45359 0.83142 3.89574 0.45365 -0.83152 3.89574 0.45365 0.83142 
3.90342 -0.05259 -0.94311 3.90342 -0.05259 0.94301 3.90342 0.05266 -0.94311 
3.90342 0.05266 0.94301 3.90611 -0.25991 -0.90713 3.90611 -0.25991 0.90702 
3.90611 0.25998 -0.90713 3.90611 0.25998 0.90702 3.91187 3e-05 -0.9416 
3.91187 3e-05 0.94149 3.91354 -0.40905 -0.84742 3.91354 -0.40905 0.84732 
3.91354 0.40911 -0.84742 3.91354 0.40911 0.84732 3.91843 -0.20881 -0.91571 
3.91843 -0.20881 0.91561 3.91843 0.20888 -0.91571 3.91843 0.20888 0.91561 
3.92093 -0.59703 -0.72382 3.92093 -0.59703 0.72372 3.92093 0.59709 -0.72382 
3.92093 0.59709 0.72372 3.92645 -0.49702 -0.7934 3.92645 -0.49702 0.7933 
3.92645 0.49708 -0.7934 3.92645 0.49708 0.7933 3.92851 -0.36037 -0.86326 
3.92851 -0.36037 0.86316 3.92851 0.36043 -0.86326 3.92851 0.36043 0.86316 
3.92978 -0.15712 -0.92169 3.92978 -0.15712 0.92159 3.92978 0.15719 -0.92169 
3.92978 0.15719 0.92159 3.94012 -0.10499 -0.92506 3.94012 -0.10499 0.92496 
3.94012 0.10505 -0.92506 3.94012 0.10505 0.92496 3.94278 -0.31042 -0.8766 
3.94278 -0.31042 0.8765 3.94278 0.31049 -0.8766 3.94278 0.31049 0.8765 
3.94493 -0.45345 -0.81092 3.94493 -0.45345 0.81081 3.94493 0.45351 -0.81092 
3.94493 0.45351 0.81081 3.94942 -0.05255 -0.92581 3.94942 -0.05255 0.92571 
3.94942 0.05262 -0.92581 3.94942 0.05262 0.92571 3.95566 -0.53832 -0.75189 
3.95566 -0.53832 0.75179 3.95566 0.53839 -0.75189 3.95566 0.53839 0.75179 
3.95596 -0.25987 -0.88735 3.95596 -0.25987 0.88725 3.95596 0.25994 -0.88735 
3.95596 0.25994 0.88725 3.95767 3e-05 -0.92393 3.95767 3e-05 0.92383 
3.96246 -0.40872 -0.82636 3.96246 -0.40872 0.82626 3.96246 0.40878 -0.82636 
3.96246 0.40878 0.82626 3.96898 -0.20721 -0.89549 3.96898 -0.20721 0.89539 
3.96898 0.20727 -0.89549 3.96898 0.20727 0.89539 3.97495 -0.49594 -0.77079 
3.97495 -0.49594 0.77069 3.97495 0.496 -0.77079 3.97495 0.496 0.77069 
3.97763 -0.35971 -0.84175 3.97763 -0.35971 0.84165 3.97763 0.35978 -0.84175 
3.97763 0.35978 0.84165 3.9802 -0.15535 -0.90097 3.9802 -0.15535 0.90087 
3.9802 0.15542 -0.90097 3.9802 0.15542 0.90087 3.98323 -0.57732 0.70706 
3.98323 0.57738 -0.70716 3.99054 -0.10279 -0.90379 3.99054 -0.10279 0.90369 
3.99054 0.10285 -0.90379 3.99054 0.10285 0.90369 3.99166 -0.30968 -0.85472 
3.99166 -0.30968 0.85462 3.99166 0.30974 -0.85472 3.99166 0.30974 0.85462 
3.99328 -0.45205 -0.78787 3.99328 -0.45205 0.78776 3.99328 0.45211 -0.78787 
3.99328 0.45211 0.78776 3.99969 -0.05025 -0.90399 3.99969 -0.05025 0.90389 
3.99969 0.05031 -0.90399 3.99969 0.05031 0.90389 4.00254 3e-05 -0.90404 
4.00254 3e-05 0.90394 4.00331 -0.53605 -0.72748 4.00331 -0.53605 0.72738 
4.00331 0.53612 -0.72748 4.00331 0.53612 0.72738 4.00566 -0.25772 -0.86497 
4.00566 -0.25772 0.86487 4.00566 0.25778 -0.86497 4.00566 0.25778 0.86487 
4.01028 -0.40723 -0.80296 4.01028 -0.40723 0.80286 4.01028 0.40729 -0.80296 
4.01028 0.40729 0.80286 4.01836 -0.20499 -0.87262 4.01836 -0.20499 0.87252 
4.01836 0.20505 -0.87262 4.01836 0.20505 0.87252 4.0223 -0.49344 -0.74597 
4.0223 -0.49344 0.74587 4.0223 0.4935 -0.74597 4.0223 0.4935 0.74587 
4.02534 -0.35799 -0.81797 4.02534 -0.35799 0.81787 4.02534 0.35806 -0.81797 
4.02534 0.35806 0.81787 4.02969 -0.15286 -0.87747 4.02969 -0.15286 0.87737 
4.02969 0.15292 -0.87747 4.02969 0.15292 0.87737 4.03971 -0.10029 -0.87981 
4.03971 -0.10029 0.8797 4.03971 0.10035 -0.87981 4.03971 0.10035 0.8797 
4.04016 -0.44958 -0.76259 4.04016 -0.44958 0.76248 4.04016 0.44964 -0.76259 
4.04016 0.44964 0.76248 4.04052 -0.30703 -0.8301 4.04052 -0.30703 0.83 
4.04052 0.30709 -0.8301 4.04052 0.30709 0.83 4.04364 -0.05019 -0.882 
4.04364 -0.05019 0.8819 4.04364 0.05025 -0.882 4.04364 0.05025 0.8819 
4.04638 3e-05 -0.88197 4.04638 3e-05 0.88187 4.05021 -0.53279 0.70014 
4.05021 0.53285 -0.70024 4.05434 -0.25484 -0.83985 4.05434 -0.25484 0.83975 
4.05434 0.2549 -0.83985 4.05434 0.2549 0.83975 4.05686 -0.40458 -0.77728 
4.05686 -0.40458 0.77718 4.05686 0.40465 -0.77728 4.05686 0.40465 0.77718 
4.06643 -0.20215 -0.84716 4.06643 -0.20215 0.84706 4.06643 0.20222 -0.84716 
4.06643 0.20222 0.84706 4.0692 -0.4896 -0.71839 4.0692 -0.4896 0.71829 
4.0692 0.48966 -0.71839 4.0692 0.48966 0.71829 4.07316 -0.35454 -0.79131 
4.07316 -0.35454 0.79121 4.07316 0.35461 -0.79131 4.07316 0.35461 0.79121 
4.07755 -0.14986 -0.8515 4.07755 -0.14986 0.85139 4.07755 0.14992 -0.8515 
4.07755 0.14992 0.85139 4.08275 -0.10019 -0.8557 4.08275 -0.10019 0.8556 
4.08275 0.10025 -0.8557 4.08275 0.10025 0.8556 4.08667 -0.05003 -0.85776 
4.08667 -0.05003 0.85766 4.08667 0.05009 -0.85776 4.08667 0.05009 0.85766 
4.08687 -0.44542 -0.73459 4.08687 -0.44542 0.73449 4.08687 0.44549 -0.73459 
4.08687 0.44549 0.73449 4.08799 -0.30345 -0.803 4.08799 -0.30345 0.80289 
4.08799 0.30352 -0.803 4.08799 0.30352 0.80289 4.08909 3e-05 -0.85778 
4.08909 3e-05 0.85768 4.09599 -0.52772 0.67079 4.09599 0.52778 -0.6709 
4.1013 -0.25146 -0.8123 4.1013 -0.25146 0.8122 4.1013 0.25153 -0.8123 
4.1013 0.25153 0.8122 4.10208 -0.40079 -0.74939 4.10208 -0.40079 0.74929 
4.10208 0.40085 -0.74939 4.10208 0.40085 0.74929 4.11304 -0.19872 -0.81919 
4.11304 -0.19872 0.81909 4.11304 0.19879 -0.81919 4.11304 0.19879 0.81909 
4.11462 -0.48431 -0.68867 4.11462 -0.48431 0.68857 4.11462 0.48437 -0.68867 
4.11462 0.48437 0.68857 4.11818 -0.35049 -0.76299 4.11818 -0.35049 0.76289 
4.11818 0.35055 -0.76299 4.11818 0.35055 0.76289 4.11948 -0.14947 -0.82538 
4.11948 -0.14947 0.82528 4.11948 0.14954 -0.82538 4.11948 0.14954 0.82528 
4.12455 -0.09985 -0.82951 4.12455 -0.09985 0.82941 4.12455 0.09991 -0.82951 
4.12455 0.09991 0.82941 4.12825 -0.04997 -0.83156 4.12825 -0.04997 0.83145 
4.12825 0.05003 -0.83156 4.12825 0.05003 0.83145 4.13056 3e-05 -0.83152 
4.13056 3e-05 0.83142 4.13089 -0.44062 -0.70489 4.13089 -0.44062 0.70479 
4.13089 0.44069 -0.70489 4.13089 0.44069 0.70479 4.13294 -0.29887 -0.77422 
4.13294 -0.29887 0.77412 4.13294 0.29894 -0.77422 4.13294 0.29894 0.77412 
4.1458 -0.39586 -0.71938 4.1458 -0.39586 0.71928 4.1458 0.39593 -0.71938 
4.1458 0.39593 0.71928 4.146 -0.24666 -0.78305 4.146 -0.24666 0.78294 
4.146 0.24672 -0.78305 4.146 0.24672 0.78294 4.15418 -0.19855 -0.79068 
4.15418 -0.19855 0.79058 4.15418 0.19862 -0.79068 4.15418 0.19862 0.79058 
4.15745 -0.47852 0.65701 4.15745 0.47859 -0.65711 4.16062 -0.14922 -0.79677 
4.16062 -0.14922 0.79666 4.16062 0.14929 -0.79677 4.16062 0.14929 0.79666 
4.16192 -0.34517 -0.7324 4.16192 -0.34517 0.7323 4.16192 0.34523 -0.7324 
4.16192 0.34523 0.7323 4.1658 -0.09928 -0.80072 4.1658 -0.09928 0.80062 
4.1658 0.09934 -0.80072 4.1658 0.09934 0.80062 4.16948 -0.04933 -0.80263 
4.16948 -0.04933 0.80253 4.16948 0.04939 -0.80263 4.16948 0.04939 0.80253 
4.17068 3e-05 -0.80326 4.17068 3e-05 0.80316 4.17352 -0.43457 -0.67301 
4.17352 -0.43457 0.67291 4.17352 0.43464 -0.67301 4.17352 0.43464 0.67291 
4.17629 -0.29344 -0.74323 4.17629 -0.29344 0.74312 4.17629 0.2935 -0.74323 
4.17629 0.2935 0.74312 4.18582 -0.24596 -0.75262 4.18582 -0.24596 0.75252 
4.18582 0.24602 -0.75262 4.18582 0.24602 0.75252 4.1879 -0.38981 -0.68733 
4.1879 -0.38981 0.68723 4.1879 0.38987 -0.68733 4.1879 0.38987 0.68723 
4.19387 -0.19788 -0.76019 4.19387 -0.19788 0.76009 4.19387 0.19795 -0.76019 
4.19387 0.19795 0.76009 4.1986 -0.47136 0.62356 4.1986 0.47143 -0.62366 
4.20051 -0.14836 -0.76602 4.20051 -0.14836 0.76591 4.20051 0.14842 -0.76602 
4.20051 0.14842 0.76591 4.20375 -0.33884 -0.69992 4.20375 -0.33884 0.69982 
4.20375 0.3389 -0.69992 4.20375 0.3389 0.69982 4.20556 -0.09845 -0.76991 
4.20556 -0.09845 0.7698 4.20556 0.09852 -0.76991 4.20556 0.09852 0.7698 
4.20824 -0.04927 -0.77242 4.20824 -0.04927 0.77232 4.20824 0.04934 -0.77242 
4.20824 0.04934 0.77232 4.20938 3e-05 -0.77306 4.20938 3e-05 0.77296 
4.2142 -0.42752 -0.63927 4.2142 -0.42752 0.63917 4.2142 0.42759 -0.63927 
4.2142 0.42759 0.63917 4.21478 -0.29222 -0.71087 4.21478 -0.29222 0.71077 
4.21478 0.29228 -0.71087 4.21478 0.29228 0.71077 4.22429 -0.24464 -0.72015 
4.22429 -0.24464 0.72004 4.22429 0.24471 -0.72015 4.22429 0.24471 0.72004 
4.22827 -0.38265 -0.65333 4.22827 -0.38265 0.65323 4.22827 0.38272 -0.65333 
4.22827 0.38272 0.65323 4.23201 -0.19672 -0.72779 4.23201 -0.19672 0.72769 
4.23201 0.19678 -0.72779 4.23201 0.19678 0.72769 4.23862 -0.14711 -0.73349 
4.23862 -0.14711 0.73339 4.23862 0.14717 -0.73349 4.23862 0.14717 0.73339 
4.24076 -0.33686 -0.66582 4.24076 -0.33686 0.66572 4.24076 0.33692 -0.66582 
4.24076 0.33692 0.66572 4.24294 -0.09834 -0.73773 4.24294 -0.09834 0.73762 
4.24294 0.0984 -0.73773 4.24294 0.0984 0.73762 4.24565 -0.04909 -0.74019 
4.24565 -0.04909 0.74008 4.24565 0.04916 -0.74019 4.24565 0.04916 0.74008 
4.24654 3e-05 -0.741 4.24654 3e-05 0.7409 4.24794 -0.43457 0.59848 
4.24794 0.43464 -0.59859 4.25164 -0.29025 -0.67671 4.25164 -0.29025 0.67661 
4.25164 0.29032 -0.67671 4.25164 0.29032 0.67661 4.2609 -0.24295 -0.68597 
4.2609 -0.24295 0.68586 4.2609 0.24301 -0.68597 4.2609 0.24301 0.68586 
4.26227 -0.38981 -0.61297 4.26227 -0.38981 0.61287 4.26227 0.38987 -0.61297 
4.26227 0.38987 0.61287 4.2685 -0.19506 -0.69357 4.2685 -0.19506 0.69347 
4.2685 0.19512 -0.69357 4.2685 0.19512 0.69347 4.27444 -0.1467 -0.6995 
4.27444 -0.1467 0.6994 4.27444 0.14676 -0.6995 4.27444 0.14676 0.6994 
4.27485 -0.33884 -0.62882 4.27485 -0.33884 0.62872 4.27485 0.3389 -0.62882 
4.27485 0.3389 0.62872 4.27869 -0.09799 0.70365 4.27869 0.09805 0.70365 
4.27874 -0.09798 -0.70386 4.27874 0.09805 -0.70386 4.28257 -0.33884 -0.62892 
4.28257 -0.33884 0.62861 4.28257 0.33891 -0.62892 4.28257 0.33891 0.62861 
4.28299 -0.1467 -0.69961 4.28299 -0.1467 0.6993 4.28299 0.14677 -0.69961 
4.28299 0.14677 0.6993 4.28892 -0.19506 -0.69367 4.28892 -0.19506 0.69336 
4.28892 0.19513 -0.69367 4.28892 0.19513 0.69336 4.29516 -0.38981 -0.61307 
4.29516 -0.38981 0.61276 4.29516 0.38988 -0.61307 4.29516 0.38988 0.61276 
4.29652 -0.24295 -0.68607 4.29652 -0.24295 0.68576 4.29652 0.24302 -0.68607 
4.29652 0.24302 0.68576 4.30578 -0.29025 -0.67681 4.30578 -0.29025 0.6765 
4.30578 0.29032 -0.67681 4.30578 0.29032 0.6765 4.30948 -0.43457 0.59838 
4.30948 0.43464 -0.59869 4.31088 4e-05 -0.74111 4.31088 4e-05 0.7408 
4.31178 -0.04909 -0.74029 4.31178 -0.04909 0.73998 4.31178 0.04916 -0.74029 
4.31178 0.04916 0.73998 4.31449 -0.09834 -0.73783 4.31449 -0.09834 0.73752 
4.31449 0.09841 -0.73783 4.31449 0.09841 0.73752 4.31667 -0.33685 -0.66593 
4.31667 -0.33685 0.66562 4.31667 0.33692 -0.66593 4.31667 0.33692 0.66562 
4.31881 -0.14711 -0.7336 4.31881 -0.14711 0.73329 4.31881 0.14718 -0.7336 
4.31881 0.14718 0.73329 4.32541 -0.19671 -0.7279 4.32541 -0.19671 0.72759 
4.32541 0.19678 -0.7279 4.32541 0.19678 0.72759 4.32916 -0.38265 -0.65344 
4.32916 -0.38265 0.65313 4.32916 0.38272 -0.65344 4.32916 0.38272 0.65313 
4.33314 -0.24464 -0.72025 4.33314 -0.24464 0.71994 4.33314 0.24471 -0.72025 
4.33314 0.24471 0.71994 4.34265 -0.29221 -0.71097 4.34265 -0.29221 0.71066 
4.34265 0.29228 -0.71097 4.34265 0.29228 0.71066 4.34322 -0.42752 -0.63937 
4.34322 -0.42752 0.63906 4.34322 0.42759 -0.63937 4.34322 0.42759 0.63906 
4.34805 4e-05 -0.77317 4.34805 4e-05 0.77286 4.34919 -0.04927 -0.77253 
4.34919 -0.04927 0.77222 4.34919 0.04934 -0.77253 4.34919 0.04934 0.77222 
4.35187 -0.09845 -0.77001 4.35187 -0.09845 0.7697 4.35187 0.09852 -0.77001 
4.35187 0.09852 0.7697 4.35367 -0.33884 -0.70002 4.35367 -0.33884 0.69971 
4.35367 0.33891 -0.70002 4.35367 0.33891 0.69971 4.35692 -0.14835 -0.76612 
4.35692 -0.14835 0.76581 4.35692 0.14842 -0.76612 4.35692 0.14842 0.76581 
4.35883 -0.47136 0.62346 4.35883 0.47143 -0.62377 4.36355 -0.19788 -0.76029 
4.36355 -0.19788 0.75998 4.36355 0.19795 -0.76029 4.36355 0.19795 0.75998 
4.36952 -0.38981 -0.68744 4.36952 -0.38981 0.68713 4.36952 0.38988 -0.68744 
4.36952 0.38988 0.68713 4.3716 -0.24596 -0.75273 4.3716 -0.24596 0.75242 
4.3716 0.24603 -0.75273 4.3716 0.24603 0.75242 4.38114 -0.29344 -0.74333 
4.38114 -0.29344 0.74302 4.38114 0.29351 -0.74333 4.38114 0.29351 0.74302 
4.3839 -0.43457 -0.67311 4.3839 -0.43457 0.6728 4.3839 0.43464 -0.67311 
4.3839 0.43464 0.6728 4.38674 4e-05 -0.80336 4.38674 4e-05 0.80305 
4.38795 -0.04933 -0.80274 4.38795 -0.04933 0.80243 4.38795 0.0494 -0.80274 
4.38795 0.0494 0.80243 4.39162 -0.09927 -0.80083 4.39162 -0.09927 0.80052 
4.39162 0.09934 -0.80083 4.39162 0.09934 0.80052 4.3955 -0.34516 -0.73251 
4.3955 -0.34516 0.7322 4.3955 0.34523 -0.73251 4.3955 0.34523 0.7322 
4.3968 -0.14922 -0.79687 4.3968 -0.14922 0.79656 4.3968 0.14929 -0.79687 
4.3968 0.14929 0.79656 4.39998 -0.47852 0.6569 4.39998 0.47859 -0.65721 
4.40324 -0.19855 -0.79078 4.40324 -0.19855 0.79047 4.40324 0.19862 -0.79078 
4.40324 0.19862 0.79047 4.41142 -0.24666 -0.78315 4.41142 -0.24666 0.78284 
4.41142 0.24673 -0.78315 4.41142 0.24673 0.78284 4.41163 -0.39586 -0.71949 
4.41163 -0.39586 0.71918 4.41163 0.39593 -0.71949 4.41163 0.39593 0.71918 
4.42448 -0.29887 -0.77433 4.42448 -0.29887 0.77402 4.42448 0.29894 -0.77433 
4.42448 0.29894 0.77402 4.42654 -0.44062 -0.70499 4.42654 -0.44062 0.70468 
4.42654 0.44069 -0.70499 4.42654 0.44069 0.70468 4.42687 4e-05 -0.83162 
4.42687 4e-05 0.83131 4.42918 -0.04997 -0.83166 4.42918 -0.04997 0.83135 
4.42918 0.05004 -0.83166 4.42918 0.05004 0.83135 4.43287 -0.09984 -0.82961 
4.43287 -0.09984 0.8293 4.43287 0.09991 -0.82961 4.43287 0.09991 0.8293 
4.43795 -0.14947 -0.82549 4.43795 -0.14947 0.82518 4.43795 0.14954 -0.82549 
4.43795 0.14954 0.82518 4.43925 -0.35048 -0.7631 4.43925 -0.35048 0.76279 
4.43925 0.35055 -0.7631 4.43925 0.35055 0.76279 4.4428 -0.48431 -0.68878 
4.4428 -0.48431 0.68847 4.4428 0.48438 -0.68878 4.4428 0.48438 0.68847 
4.44438 -0.19872 -0.8193 4.44438 -0.19872 0.81899 4.44438 0.19879 -0.8193 
4.44438 0.19879 0.81899 4.45535 -0.40079 -0.7495 4.45535 -0.40079 0.74919 
4.45535 0.40086 -0.7495 4.45535 0.40086 0.74919 4.45613 -0.25146 -0.8124 
4.45613 -0.25146 0.81209 4.45613 0.25153 -0.8124 4.45613 0.25153 0.81209 
4.46143 -0.52772 0.67069 4.46143 0.52779 -0.671 4.46834 4e-05 -0.85788 
4.46834 4e-05 0.85757 4.46943 -0.30345 -0.8031 4.46943 -0.30345 0.80279 
4.46943 0.30352 -0.8031 4.46943 0.30352 0.80279 4.47056 -0.44542 -0.73469 
4.47056 -0.44542 0.73438 4.47056 0.44549 -0.73469 4.47056 0.44549 0.73438 
4.47075 -0.05002 -0.85787 4.47075 -0.05002 0.85756 4.47075 0.05009 -0.85787 
4.47075 0.05009 0.85756 4.47468 -0.10019 -0.8558 4.47468 -0.10019 0.85549 
4.47468 0.10026 -0.8558 4.47468 0.10026 0.85549 4.47987 -0.14985 -0.8516 
4.47987 -0.14985 0.85129 4.47987 0.14992 -0.8516 4.47987 0.14992 0.85129 
4.48426 -0.35454 -0.79142 4.48426 -0.35454 0.79111 4.48426 0.35461 -0.79142 
4.48426 0.35461 0.79111 4.48823 -0.4896 -0.7185 4.48823 -0.4896 0.71819 
4.48823 0.48967 -0.7185 4.48823 0.48967 0.71819 4.49099 -0.20215 -0.84727 
4.49099 -0.20215 0.84696 4.49099 0.20222 -0.84727 4.49099 0.20222 0.84696 
4.50057 -0.40458 -0.77738 4.50057 -0.40458 0.77707 4.50057 0.40465 -0.77738 
4.50057 0.40465 0.77707 4.50308 -0.25483 -0.83995 4.50308 -0.25483 0.83964 
4.50308 0.2549 -0.83995 4.50308 0.2549 0.83964 4.50721 -0.53278 -0.70034 
4.50721 -0.53278 0.70003 4.50721 0.53285 -0.70034 4.50721 0.53285 0.70003 
4.51104 4e-05 -0.88208 4.51104 4e-05 0.88177 4.51379 -0.05019 -0.88211 
4.51379 -0.05019 0.8818 4.51379 0.05026 -0.88211 4.51379 0.05026 0.8818 
4.5169 -0.30702 -0.83021 4.5169 -0.30702 0.8299 4.5169 0.30709 -0.83021 
4.5169 0.30709 0.8299 4.51726 -0.44957 -0.76269 4.51726 -0.44957 0.76238 
4.51726 0.44964 -0.76269 4.51726 0.44964 0.76238 4.51772 -0.10028 -0.87991 
4.51772 -0.10028 0.8796 4.51772 0.10035 -0.87991 4.51772 0.10035 0.8796 
4.52712 -0.57439 0.68008 4.52712 0.57446 -0.68039 4.52774 -0.15285 -0.87758 
4.52774 -0.15285 0.87727 4.52774 0.15292 -0.87758 4.52774 0.15292 0.87727 
4.53208 -0.35799 -0.81808 4.53208 -0.35799 0.81777 4.53208 0.35806 -0.81808 
4.53208 0.35806 0.81777 4.53513 -0.49343 -0.74608 4.53513 -0.49343 0.74577 
4.53513 0.4935 -0.74608 4.53513 0.4935 0.74577 4.53906 -0.20498 -0.87273 
4.53906 -0.20498 0.87242 4.53906 0.20505 -0.87273 4.53906 0.20505 0.87242 
4.54715 -0.40722 -0.80306 4.54715 -0.40722 0.80275 4.54715 0.40729 -0.80306 
4.54715 0.40729 0.80275 4.55177 -0.25772 -0.86507 4.55177 -0.25772 0.86476 
4.55177 0.25779 -0.86507 4.55177 0.25779 0.86476 4.55412 -0.53605 -0.72759 
4.55412 -0.53605 0.72728 4.55412 0.53612 -0.72759 4.55412 0.53612 0.72728 
4.55488 4e-05 -0.90414 4.55488 4e-05 0.90383 4.55774 -0.05024 -0.90409 
4.55774 -0.05024 0.90378 4.55774 0.05031 -0.90409 4.55774 0.05031 0.90378 
4.56415 -0.45205 -0.78797 4.56415 -0.45205 0.78766 4.56415 0.45212 -0.78797 
4.56415 0.45212 0.78766 4.56577 -0.30968 -0.85483 4.56577 -0.30968 0.85452 
4.56577 0.30975 -0.85483 4.56577 0.30975 0.85452 4.56689 -0.10279 -0.90389 
4.56689 -0.10279 0.90358 4.56689 0.10286 -0.90389 4.56689 0.10286 0.90358 
4.57419 -0.57732 0.70695 4.57419 0.57739 -0.70726 4.57723 -0.15535 -0.90108 
4.57723 -0.15535 0.90077 4.57723 0.15542 -0.90108 4.57723 0.15542 0.90077 
4.57979 -0.35971 -0.84185 4.57979 -0.35971 0.84154 4.57979 0.35978 -0.84185 
4.57979 0.35978 0.84154 4.58248 -0.49593 -0.7709 4.58248 -0.49593 0.77059 
4.58248 0.496 -0.7709 4.58248 0.496 0.77059 4.58844 -0.2072 -0.8956 
4.58844 -0.2072 0.89529 4.58844 0.20727 -0.8956 4.58844 0.20727 0.89529 
4.59497 -0.40871 -0.82647 4.59497 -0.40871 0.82616 4.59497 0.40878 -0.82647 
4.59497 0.40878 0.82616 4.59976 4e-05 -0.92403 4.59976 4e-05 0.92372 
4.60146 -0.25987 -0.88746 4.60146 -0.25987 0.88715 4.60146 0.25994 -0.88746 
4.60146 0.25994 0.88715 4.60177 -0.53832 -0.75199 4.60177 -0.53832 0.75168 
4.60177 0.53839 -0.75199 4.60177 0.53839 0.75168 4.608 -0.05255 -0.92591 
4.608 -0.05255 0.9256 4.608 0.05262 -0.92591 4.608 0.05262 0.9256 
4.6125 -0.45344 -0.81102 4.6125 -0.45344 0.81071 4.6125 0.45351 -0.81102 
4.6125 0.45351 0.81071 4.61465 -0.31042 -0.87671 4.61465 -0.31042 0.8764 
4.61465 0.31049 -0.87671 4.61465 0.31049 0.8764 4.61731 -0.10498 -0.92517 
4.61731 -0.10498 0.92486 4.61731 0.10505 -0.92517 4.61731 0.10505 0.92486 
4.62765 -0.15712 -0.9218 4.62765 -0.15712 0.92149 4.62765 0.15719 -0.9218 
4.62765 0.15719 0.92149 4.62892 -0.36037 -0.86336 4.62892 -0.36037 0.86305 
4.62892 0.36044 -0.86336 4.62892 0.36044 0.86305 4.63097 -0.49702 -0.79351 
4.63097 -0.49702 0.7932 4.63097 0.49709 -0.79351 4.63097 0.49709 0.7932 
4.6365 -0.59703 -0.72392 4.6365 -0.59703 0.72361 4.6365 0.5971 -0.72392 
4.6365 0.5971 0.72361 4.63899 -0.20881 -0.91581 4.63899 -0.20881 0.9155 
4.63899 0.20888 -0.91581 4.63899 0.20888 0.9155 4.64389 -0.40904 -0.84753 
4.64389 -0.40904 0.84722 4.64389 0.40911 -0.84753 4.64389 0.40911 0.84722 
4.64555 4e-05 -0.9417 4.64555 4e-05 0.94139 4.65132 -0.25991 -0.90723 
4.65132 -0.25991 0.90692 4.65132 0.25998 -0.90723 4.65132 0.25998 0.90692 
4.65401 -0.05259 -0.94321 4.65401 -0.05259 0.9429 4.65401 0.05266 -0.94321 
4.65401 0.05266 0.9429 4.66168 -0.45359 -0.83162 4.66168 -0.45359 0.83131 
4.66168 0.45366 -0.83162 4.66168 0.45366 0.83131 4.66366 -0.10528 -0.94211 
4.66366 -0.10528 0.9418 4.66366 0.10535 -0.94211 4.66366 0.10535 0.9418 
4.66458 -0.31027 -0.89608 4.66458 -0.31027 0.89577 4.66458 0.31034 -0.89608 
4.66458 0.31034 0.89577 4.66481 -0.55703 -0.76748 4.66481 -0.55703 0.76717 
4.66481 0.5571 -0.76748 4.66481 0.5571 0.76717 4.67203 -0.65389 0.6898 
4.67203 0.65396 -0.69011 4.67422 -0.15741 -0.93835 4.67422 -0.15741 0.93804 
4.67422 0.15748 -0.93835 4.67422 0.15748 0.93804 4.67874 -0.35975 -0.88238 
4.67874 -0.35975 0.88207 4.67874 0.35982 -0.88238 4.67874 0.35982 0.88207 
4.6865 -0.21023 -0.93193 4.6865 -0.21023 0.93162 4.6865 0.2103 -0.93193 
4.6865 0.2103 0.93162 4.69216 4e-05 -0.9571 4.69216 4e-05 0.95679 
4.69376 -0.40821 -0.86618 4.69376 -0.40821 0.86587 4.69376 0.40828 -0.86618 
4.69376 0.40828 0.86587 4.695 -0.51447 -0.80803 4.695 -0.51447 0.80772 
4.695 0.51454 -0.80803 4.695 0.51454 0.80772 4.69906 -0.26126 -0.92288 
4.69906 -0.26126 0.92257 4.69906 0.26133 -0.92288 4.69906 0.26133 0.92257 
4.70038 -0.61402 -0.7373 4.70038 -0.61402 0.73699 4.70038 0.61409 -0.7373 
4.70038 0.61409 0.73699 4.70107 -0.05271 -0.9583 4.70107 -0.05271 0.95799 
4.70107 0.05278 -0.9583 4.70107 0.05278 0.95799 4.71079 -0.10531 -0.95677 
4.71079 -0.10531 0.95646 4.71079 0.10538 -0.95677 4.71079 0.10538 0.95646 
4.71269 -0.31175 -0.91122 4.71269 -0.31175 0.91091 4.71269 0.31182 -0.91122 
4.71269 0.31182 0.91091 4.72239 -0.15845 -0.95265 4.72239 -0.15845 0.95234 
4.72239 0.15852 -0.95265 4.72239 0.15852 0.95234 4.72637 -0.47014 -0.84476 
4.72637 -0.47014 0.84445 4.72637 0.47021 -0.84476 4.72637 0.47021 0.84445 
4.72708 -0.36109 -0.89703 4.72708 -0.36109 0.89672 4.72708 0.36116 -0.89703 
4.72708 0.36116 0.89672 4.72981 -0.57303 -0.77975 4.72981 -0.57303 0.77944 
4.72981 0.5731 -0.77975 4.72981 0.5731 0.77944 4.73476 -0.21111 -0.94571 
4.73476 -0.21111 0.9454 4.73476 0.21118 -0.94571 4.73476 0.21118 0.9454 
4.73738 -0.66924 0.70128 4.73738 0.66931 -0.70159 4.73946 4e-05 -0.97019 
4.73946 4e-05 0.96988 4.74779 -0.26214 -0.93621 4.74779 -0.26214 0.9359 
4.74779 0.26221 -0.93621 4.74779 0.26221 0.9359 4.74856 -0.05275 -0.97099 
4.74856 -0.05275 0.97068 4.74856 0.05282 -0.97099 4.74856 0.05282 0.97068 
4.75969 -0.10592 -0.96926 4.75969 -0.10592 0.96895 4.75969 0.10599 -0.96926 
4.75969 0.10599 0.96895 4.76035 -0.52956 -0.81882 4.76035 -0.52956 0.81851 
4.76035 0.52963 -0.81882 4.76035 0.52963 0.81851 4.7615 -0.31242 -0.92403 
4.7615 -0.31242 0.92372 4.7615 0.31249 -0.92403 4.7615 0.31249 0.92372 
4.76457 -0.41612 -0.88296 4.76457 -0.41612 0.88265 4.76457 0.41619 -0.88296 
4.76457 0.41619 0.88265 4.76554 -0.62822 -0.74731 4.76554 -0.62822 0.747 
4.76554 0.62829 -0.74731 4.76554 0.62829 0.747 4.77149 -0.15904 -0.96462 
4.77149 -0.15904 0.96431 4.77149 0.15911 -0.96462 4.77149 0.15911 0.96431 
4.77577 -0.72065 0.66159 4.77577 0.72072 -0.6619 4.78363 -0.21147 -0.9571 
4.78363 -0.21147 0.95679 4.78363 0.21154 -0.9571 4.78363 0.21154 0.95679 
4.78735 4e-05 -0.98094 4.78735 4e-05 0.98063 4.79552 -0.58613 -0.78849 
4.79552 -0.58613 0.78818 4.79552 0.5862 -0.78849 4.79552 0.5862 0.78818 
4.79686 -0.26242 -0.94709 4.79686 -0.26242 0.94678 4.79686 0.26249 -0.94709 
4.79686 0.26249 0.94678 4.79791 -0.47707 -0.85941 4.79791 -0.47707 0.8591 
4.79791 0.47714 -0.85941 4.79791 0.47714 0.8591 4.79798 -0.05319 -0.98155 
4.79798 -0.05319 0.98124 4.79798 0.05326 -0.98155 4.79798 0.05326 0.98124 
4.7986 -0.36796 -0.91163 4.7986 -0.36796 0.91132 4.7986 0.36803 -0.91163 
4.7986 0.36803 0.91132 4.80332 -0.68166 -0.70953 4.80332 -0.68166 0.70922 
4.80332 0.68173 -0.70953 4.80332 0.68173 0.70922 4.80916 -0.10625 -0.97928 
4.80916 -0.10625 0.97897 4.80916 0.10632 -0.97928 4.80916 0.10632 0.97897 
4.82085 -0.15901 -0.97411 4.82085 -0.15901 0.9738 4.82085 0.15908 -0.97411 
4.82085 0.15908 0.9738 4.83168 -0.63957 -0.75393 4.83168 -0.63957 0.75362 
4.83168 0.63964 -0.75393 4.83168 0.63964 0.75362 4.83286 -0.5358 -0.83112 
4.83286 -0.5358 0.83081 4.83286 0.53587 -0.83112 4.83286 0.53587 0.83081 
4.83301 -0.21129 -0.96608 4.83301 -0.21129 0.96577 4.83301 0.21136 -0.96608 
4.83301 0.21136 0.96577 4.83387 -0.31795 -0.93654 4.83387 -0.31795 0.93623 
4.83387 0.31802 -0.93654 4.83387 0.31802 0.93623 4.83571 4e-05 -0.98933 
4.83571 4e-05 0.98902 4.83654 -0.4218 -0.89501 4.83654 -0.4218 0.8947 
4.83654 0.42187 -0.89501 4.83654 0.42187 0.8947 4.8407 -0.72986 0.66855 
4.8407 0.72993 -0.66886 4.8465 -0.05322 -0.98944 4.8465 -0.05322 0.98913 
4.8465 0.05329 -0.98944 4.8465 0.05329 0.98913 4.85797 -0.10653 -0.98664 
4.85797 -0.10653 0.98633 4.85797 0.1066 -0.98664 4.85797 0.1066 0.98633 
4.86861 -0.59104 -0.7987 4.86861 -0.59104 0.79839 4.86861 0.59111 -0.7987 
4.86861 0.59111 0.79839 4.86866 -0.68958 -0.71534 4.86866 -0.68958 0.71503 
4.86866 0.68965 -0.71534 4.86866 0.68965 0.71503 4.86977 -0.26713 -0.9572 
4.86977 -0.26713 0.95689 4.86977 0.2672 -0.9572 4.86977 0.2672 0.95689 
4.8698 -0.15926 -0.98094 4.8698 -0.15926 0.98063 4.8698 0.15933 -0.98094 
4.8698 0.15933 0.98063 4.87106 -0.48178 -0.86932 4.87106 -0.48178 0.86901 
4.87106 0.48185 -0.86932 4.87106 0.48185 0.86901 4.87155 -0.37259 -0.92149 
4.87155 -0.37259 0.92118 4.87155 0.37266 -0.92149 4.87155 0.37266 0.92118 
4.87884 -0.77447 0.62387 4.87884 0.77454 -0.62418 4.88442 4e-05 -0.99534 
4.88442 4e-05 0.99503 4.89562 -0.05333 -0.99495 4.89562 -0.05333 0.99464 
4.89562 0.0534 -0.99495 4.89562 0.0534 0.99464 4.90619 -0.53913 -0.8389 
4.90619 -0.53913 0.83859 4.90619 0.5392 -0.8389 4.90619 0.5392 0.83859 
4.90625 -0.73589 0.67261 4.90625 0.73596 -0.67292 4.90685 -0.64511 -0.76047 
4.90685 -0.64511 0.76016 4.90685 0.64518 -0.76047 4.90685 0.64518 0.76016 
4.90704 -0.32175 -0.94396 4.90704 -0.32175 0.94365 4.90704 0.32182 -0.94396 
4.90704 0.32182 0.94365 4.90708 -0.10654 -0.9916 4.90708 -0.10654 0.99129 
4.90708 0.10661 -0.9916 4.90708 0.10661 0.99129 4.90751 -0.21309 -0.9743 
4.90751 -0.21309 0.97399 4.90751 0.21316 -0.9743 4.90751 0.21316 0.97399 
4.90929 -0.42522 -0.90227 4.90929 -0.42522 0.90196 4.90929 0.42529 -0.90227 
4.90929 0.42529 0.90196 4.93337 4e-05 -0.99895 4.93337 4e-05 0.99864 
4.9442 -0.59478 -0.80311 4.9442 -0.59478 0.8028 4.9442 0.59485 -0.80311 
4.9442 0.59485 0.8028 4.94421 -0.48413 -0.87429 4.94421 -0.48413 0.87398 
4.94421 0.4842 -0.87429 4.94421 0.4842 0.87398 4.94424 -0.69331 0.71943 
4.94424 0.69338 -0.71974 4.94424 -0.77826 0.62658 4.94424 0.77833 -0.62689 
4.94465 -0.26834 -0.96273 4.94465 -0.26834 0.96242 4.94465 0.26841 -0.96273 
4.94465 0.26841 0.96242 4.94465 -0.37491 -0.92643 4.94465 -0.37491 0.92612 
4.94465 0.37498 -0.92643 4.94465 0.37498 0.92612 4.94468 -0.16046 -0.98647 
4.94468 -0.16046 0.98616 4.94468 0.16053 -0.98647 4.94468 0.16053 0.98616 
4.94468 -0.05337 -0.99801 4.94468 -0.05337 0.9977 4.94468 0.05344 -0.99801 
4.94468 0.05344 0.9977 4.98244 -0.81646 0.5772 4.98244 -0.73803 0.67457 
4.98244 -0.64696 -0.76265 4.98244 -0.64696 0.76234 4.98244 -0.5407 -0.84135 
4.98244 -0.5407 0.84104 4.98244 -0.42637 -0.90469 4.98244 -0.42637 0.90438 
4.98244 -0.32267 -0.94665 4.98244 -0.32267 0.94634 4.98244 -0.21369 -0.97705 
4.98244 -0.21369 0.97674 4.98244 -0.10684 -0.99443 4.98244 -0.10684 0.99412 
4.98244 4e-05 -1.00015 4.98244 4e-05 0.99985 4.98244 0.10691 -0.99443 
4.98244 0.10691 0.99412 4.98244 0.21376 -0.97705 4.98244 0.21376 0.97674 
4.98244 0.32274 -0.94665 4.98244 0.32274 0.94634 4.98244 0.42644 -0.90469 
4.98244 0.42644 0.90438 4.98244 0.54077 -0.84135 4.98244 0.54077 0.84104 
4.98244 0.64703 -0.76265 4.98244 0.64703 0.76234 4.98244 0.7381 -0.67488 
4.98244 0.81653 -0.57751 5.01729 -0.83854 0.54352 5.01729 0.83861 -0.54383 
5.0202 -0.05337 -0.99801 5.0202 -0.05337 0.9977 5.0202 0.05344 -0.99801 
5.0202 0.05344 0.9977 5.0202 -0.16046 -0.98647 5.0202 -0.16046 0.98616 
5.0202 0.16053 -0.98647 5.0202 0.16053 0.98616 5.02023 -0.37491 -0.92643 
5.02023 -0.37491 0.92612 5.02023 0.37498 -0.92643 5.02023 0.37498 0.92612 
5.02023 -0.26834 -0.96273 5.02023 -0.26834 0.96242 5.02023 0.26841 -0.96273 
5.02023 0.26841 0.96242 5.02064 -0.77826 0.62658 5.02064 0.77833 -0.62689 
5.02064 -0.69331 0.71943 5.02064 0.69338 -0.71974 5.02067 -0.48413 -0.87429 
5.02067 -0.48413 0.87398 5.02067 0.4842 -0.87429 5.02067 0.4842 0.87398 
5.02068 -0.59478 -0.80311 5.02068 -0.59478 0.8028 5.02068 0.59485 -0.80311 
5.02068 0.59485 0.8028 5.03151 4e-05 -0.99895 5.03151 4e-05 0.99864 
5.04784 -0.81471 0.57596 5.04784 0.81478 -0.57627 5.05205 -0.85824 0.50829 
5.05205 0.85831 -0.5086 5.05559 -0.42522 -0.90227 5.05559 -0.42522 0.90196 
5.05559 0.42529 -0.90227 5.05559 0.42529 0.90196 5.05737 -0.21309 -0.9743 
5.05737 -0.21309 0.97399 5.05737 0.21316 -0.9743 5.05737 0.21316 0.97399 
5.0578 -0.10654 -0.9916 5.0578 -0.10654 0.99129 5.0578 0.10661 -0.9916 
5.0578 0.10661 0.99129 5.05784 -0.32175 -0.94396 5.05784 -0.32175 0.94365 
5.05784 0.32182 -0.94396 5.05784 0.32182 0.94365 5.05803 -0.64511 0.76016 
5.05803 0.64518 -0.76047 5.05863 -0.73589 0.67261 5.05863 0.73596 -0.67292 
5.05869 -0.53913 -0.8389 5.05869 -0.53913 0.83859 5.05869 0.5392 -0.8389 
5.05869 0.5392 0.83859 5.06926 -0.05333 -0.99495 5.06926 -0.05333 0.99464 
5.06926 0.0534 -0.99495 5.06926 0.0534 0.99464 5.08046 4e-05 -0.99534 
5.08046 4e-05 0.99503 5.08264 -0.83492 0.54096 5.08264 0.83499 -0.54127 
5.08604 -0.77447 0.62387 5.08604 0.77454 -0.62418 5.08661 -0.8755 0.47163 
5.08661 0.87557 -0.47194 5.09333 -0.37259 -0.92149 5.09333 -0.37259 0.92118 
5.09333 0.37266 -0.92149 5.09333 0.37266 0.92118 5.09382 -0.48178 -0.86932 
5.09382 -0.48178 0.86901 5.09382 0.48185 -0.86932 5.09382 0.48185 0.86901 
5.09508 -0.15926 -0.98094 5.09508 -0.15926 0.98063 5.09508 0.15933 -0.98094 
5.09508 0.15933 0.98063 5.09511 -0.26713 -0.9572 5.09511 -0.26713 0.95689 
5.09511 0.2672 -0.9572 5.09511 0.2672 0.95689 5.09622 -0.68958 0.71503 
5.09622 0.68965 -0.71534 5.09627 -0.59104 0.79839 5.09627 0.59111 -0.7987 
5.10691 -0.10653 -0.98664 5.10691 -0.10653 0.98633 5.10691 0.1066 -0.98664 
5.10691 0.1066 0.98633 5.11297 -0.80948 0.57226 5.11297 0.80955 -0.57257 
5.11735 -0.85281 0.50428 5.11735 0.85288 -0.50459 5.11838 -0.05322 -0.98944 
5.11838 -0.05322 0.98913 5.11838 0.05329 -0.98944 5.11838 0.05329 0.98913 
5.12418 -0.72986 0.66855 5.12418 0.72993 -0.66886 5.12834 -0.4218 -0.89501 
5.12834 -0.4218 0.8947 5.12834 0.42187 -0.89501 5.12834 0.42187 0.8947 
5.12917 4e-05 -0.98933 5.12917 4e-05 0.98902 5.13101 -0.31795 -0.93654 
5.13101 -0.31795 0.93623 5.13101 0.31802 -0.93654 5.13101 0.31802 0.93623 
5.13187 -0.21129 -0.96608 5.13187 -0.21129 0.96577 5.13187 0.21136 -0.96608 
5.13187 0.21136 0.96577 5.13202 -0.5358 -0.83112 5.13202 -0.5358 0.83081 
5.13202 0.53587 -0.83112 5.13202 0.53587 0.83081 5.1332 -0.63957 0.75362 
5.1332 0.63964 -0.75393 5.14403 -0.15901 -0.97411 5.14403 -0.15901 0.9738 
5.14403 0.15908 -0.97411 5.14403 0.15908 0.9738 5.14775 -0.82778 0.53594 
5.14775 0.82785 -0.53625 5.15149 -0.76714 0.6186 5.15149 0.76721 -0.61891 
5.15572 -0.10625 -0.97928 5.15572 -0.10625 0.97897 5.15572 0.10632 -0.97928 
5.15572 0.10632 0.97897 5.16156 -0.68166 0.70922 5.16156 0.68173 -0.70953 
5.16628 -0.36796 -0.91163 5.16628 -0.36796 0.91132 5.16628 0.36803 -0.91163 
5.16628 0.36803 0.91132 5.1669 -0.05319 -0.98155 5.1669 -0.05319 0.98124 
5.1669 0.05326 -0.98155 5.1669 0.05326 0.98124 5.16697 -0.47707 -0.85941 
5.16697 -0.47707 0.8591 5.16697 0.47714 -0.85941 5.16697 0.47714 0.8591 
5.16802 -0.26242 -0.94709 5.16802 -0.26242 0.94678 5.16802 0.26249 -0.94709 
5.16802 0.26249 0.94678 5.16936 -0.58613 0.78818 5.16936 0.5862 -0.78849 
5.17753 -0.80077 0.5661 5.17753 4e-05 -0.98094 5.17753 4e-05 0.98063 
5.17753 0.80084 -0.56641 5.18125 -0.21147 -0.9571 5.18125 -0.21147 0.95679 
5.18125 0.21154 -0.9571 5.18125 0.21154 0.95679 5.18207 -0.84371 0.49808 
5.18207 0.84378 -0.49839 5.18911 -0.72065 0.66159 5.18911 0.72072 -0.6619 
5.19339 -0.15904 -0.96462 5.19339 -0.15904 0.96431 5.19339 0.15911 -0.96462 
5.19339 0.15911 0.96431 5.19934 -0.62822 0.747 5.19934 0.62829 -0.74731 
5.20031 -0.41612 -0.88296 5.20031 -0.41612 0.88265 5.20031 0.41619 -0.88296 
5.20031 0.41619 0.88265 5.20338 -0.31242 -0.92403 5.20338 -0.31242 0.92372 
5.20338 0.31249 -0.92403 5.20338 0.31249 0.92372 5.20453 -0.52956 0.81851 
5.20453 0.52963 -0.81882 5.20519 -0.10592 -0.96926 5.20519 -0.10592 0.96895 
5.20519 0.10599 -0.96926 5.20519 0.10599 0.96895 5.21195 -0.8172 0.52847 
5.21195 0.81727 -0.52878 5.21571 -0.75637 0.61094 5.21571 0.75644 -0.61125 
5.21632 -0.05275 -0.97099 5.21632 -0.05275 0.97068 5.21632 0.05282 -0.97099 
5.21632 0.05282 0.97068 5.21709 -0.26214 -0.93621 5.21709 -0.26214 0.9359 
5.21709 0.26221 -0.93621 5.21709 0.26221 0.9359 5.22542 4e-05 -0.97019 
5.22542 4e-05 0.96988 5.2275 -0.66924 0.70128 5.2275 0.66931 -0.70159 
5.23012 -0.21111 -0.94571 5.23012 -0.21111 0.9454 5.23012 0.21118 -0.94571 
5.23012 0.21118 0.9454 5.23507 -0.57303 0.77944 5.23507 0.5731 -0.77975 
5.2378 -0.36109 -0.89703 5.2378 -0.36109 0.89672 5.2378 0.36116 -0.89703 
5.2378 0.36116 0.89672 5.23851 -0.47014 -0.84476 5.23851 -0.47014 0.84445 
5.23851 0.47021 -0.84476 5.23851 0.47021 0.84445 5.24126 -0.78864 0.55752 
5.24126 0.78871 -0.55783 5.24249 -0.15845 -0.95265 5.24249 -0.15845 0.95234 
5.24249 0.15852 -0.95265 5.24249 0.15852 0.95234 5.25219 -0.31175 -0.91122 
5.25219 -0.31175 0.91091 5.25219 0.31182 -0.91122 5.25219 0.31182 0.91091 
5.25409 -0.10531 -0.95677 5.25409 -0.10531 0.95646 5.25409 0.10538 -0.95677 
5.25409 0.10538 0.95646 5.25506 -0.70733 0.65201 5.25506 0.7074 -0.65232 
5.26381 -0.05271 -0.9583 5.26381 -0.05271 0.95799 5.26381 0.05278 -0.9583 
5.26381 0.05278 0.95799 5.2645 -0.61402 0.73699 5.2645 0.61409 -0.7373 
5.26582 -0.26126 -0.92288 5.26582 -0.26126 0.92257 5.26582 0.26133 -0.92288 
5.26582 0.26133 0.92257 5.26988 -0.51447 0.80772 5.26988 0.51454 -0.80803 
5.27112 -0.40821 -0.86618 5.27112 -0.40821 0.86587 5.27112 0.40828 -0.86618 
5.27112 0.40828 0.86587 5.27272 4e-05 -0.9571 5.27272 4e-05 0.95679 
5.27616 -0.80292 0.51849 5.27616 0.80299 -0.5188 5.27838 -0.21023 -0.93193 
5.27838 -0.21023 0.93162 5.27838 0.2103 -0.93193 5.27838 0.2103 0.93162 
5.28135 -0.74177 0.60016 5.28135 0.74184 -0.60047 5.28614 -0.35975 -0.88238 
5.28614 -0.35975 0.88207 5.28614 0.35982 -0.88238 5.28614 0.35982 0.88207 
5.29066 -0.15741 -0.93835 5.29066 -0.15741 0.93804 5.29066 0.15748 -0.93835 
5.29066 0.15748 0.93804 5.29285 -0.65389 0.6898 5.29285 0.65396 -0.69011 
5.30007 -0.55703 0.76717 5.30007 0.5571 -0.76748 5.3003 -0.31027 -0.89608 
5.3003 -0.31027 0.89577 5.3003 0.31034 -0.89608 5.3003 0.31034 0.89577 
5.30122 -0.10528 -0.94211 5.30122 -0.10528 0.9418 5.30122 0.10535 -0.94211 
5.30122 0.10535 0.9418 5.3032 -0.45359 -0.83162 5.3032 -0.45359 0.83131 
5.3032 0.45366 -0.83162 5.3032 0.45366 0.83131 5.30388 -0.77313 0.54656 
5.30388 0.7732 -0.54687 5.31087 -0.05259 -0.94321 5.31087 -0.05259 0.9429 
5.31087 0.05266 -0.94321 5.31087 0.05266 0.9429 5.31356 -0.25991 -0.90723 
5.31356 -0.25991 0.90692 5.31356 0.25998 -0.90723 5.31356 0.25998 0.90692 
5.31933 4e-05 -0.9417 5.31933 4e-05 0.94139 5.31976 -0.69073 0.63942 
5.31976 0.6908 -0.63973 5.32099 -0.40904 -0.84753 5.32099 -0.40904 0.84722 
5.32099 0.40911 -0.84753 5.32099 0.40911 0.84722 5.32589 -0.20881 -0.91581 
5.32589 -0.20881 0.9155 5.32589 0.20888 -0.91581 5.32589 0.20888 0.9155 
5.32838 -0.59703 0.72361 5.32838 0.5971 -0.72392 5.33391 -0.49702 0.7932 
5.33391 0.49709 -0.79351 5.33596 -0.36037 -0.86336 5.33596 -0.36037 0.86305 
5.33596 0.36044 -0.86336 5.33596 0.36044 0.86305 5.33723 -0.15712 -0.9218 
5.33723 -0.15712 0.92149 5.33723 0.15719 -0.9218 5.33723 0.15719 0.92149 
5.34323 -0.7241 0.58761 5.34323 0.72417 -0.58792 5.34757 -0.10498 -0.92517 
5.34757 -0.10498 0.92486 5.34757 0.10505 -0.92517 5.34757 0.10505 0.92486 
5.35023 -0.31042 -0.87671 5.35023 -0.31042 0.8764 5.35023 0.31049 -0.87671 
5.35023 0.31049 0.8764 5.35238 -0.45344 0.81071 5.35238 0.45351 -0.81102 
5.35628 -0.63581 0.67508 5.35628 0.63588 -0.67539 5.35688 -0.05255 -0.92591 
5.35688 -0.05255 0.9256 5.35688 0.05262 -0.92591 5.35688 0.05262 0.9256 
5.36311 -0.53832 0.75168 5.36311 0.53839 -0.75199 5.36342 -0.25987 -0.88746 
5.36342 -0.25987 0.88715 5.36342 0.25994 -0.88746 5.36342 0.25994 0.88715 
5.36512 -0.75431 0.53325 5.36512 4e-05 -0.92403 5.36512 4e-05 0.92372 
5.36512 0.75438 -0.53356 5.36991 -0.40871 -0.82647 5.36991 -0.40871 0.82616 
5.36991 0.40878 -0.82647 5.36991 0.40878 0.82616 5.37644 -0.2072 -0.8956 
5.37644 -0.2072 0.89529 5.37644 0.20727 -0.8956 5.37644 0.20727 0.89529 
5.38099 -0.67069 0.62537 5.38099 0.67076 -0.62568 5.3824 -0.49593 0.77059 
5.3824 0.496 -0.7709 5.38509 -0.35971 -0.84185 5.38509 -0.35971 0.84154 
5.38509 0.35978 -0.84185 5.38509 0.35978 0.84154 5.38765 -0.15535 -0.90108 
5.38765 -0.15535 0.90077 5.38765 0.15542 -0.90108 5.38765 0.15542 0.90077 
5.39069 -0.57732 0.70695 5.39069 0.57739 -0.70726 5.39799 -0.10279 -0.90389 
5.39799 -0.10279 0.90358 5.39799 0.10286 -0.90389 5.39799 0.10286 0.90358 
5.39911 -0.30968 -0.85483 5.39911 -0.30968 0.85452 5.39911 0.30975 -0.85483 
5.39911 0.30975 0.85452 5.40073 -0.45205 0.78766 5.40073 0.45212 -0.78797 
5.404 -0.70302 0.57256 5.404 0.70309 -0.57287 5.40714 -0.05024 -0.90409 
5.40714 -0.05024 0.90378 5.40714 0.05031 -0.90409 5.40714 0.05031 0.90378 
5.41 4e-05 -0.90414 5.41 4e-05 0.90383 5.41076 -0.53605 0.72728 
5.41076 0.53612 -0.72759 5.41311 -0.25772 -0.86507 5.41311 -0.25772 0.86476 
5.41311 0.25779 -0.86507 5.41311 0.25779 0.86476 5.41651 -0.61384 0.65919 
5.41651 0.61391 -0.6595 5.41773 -0.40722 -0.80306 5.41773 -0.40722 0.80275 
5.41773 0.40729 -0.80306 5.41773 0.40729 0.80275 5.42582 -0.20498 -0.87273 
5.42582 -0.20498 0.87242 5.42582 0.20505 -0.87273 5.42582 0.20505 0.87242 
5.42975 -0.49343 0.74577 5.42975 0.4935 -0.74608 5.4328 -0.35799 -0.81808 
5.4328 -0.35799 0.81777 5.4328 0.35806 -0.81808 5.4328 0.35806 0.81777 
5.43714 -0.15285 -0.87758 5.43714 -0.15285 0.87727 5.43714 0.15292 -0.87758 
5.43714 0.15292 0.87727 5.43776 -0.57439 0.68008 5.43776 0.57446 -0.68039 
5.44048 -0.64774 0.60861 5.44048 0.64781 -0.60892 5.44716 -0.10028 -0.87991 
5.44716 -0.10028 0.8796 5.44716 0.10035 -0.87991 5.44716 0.10035 0.8796 
5.44762 -0.44957 0.76238 5.44762 0.44964 -0.76269 5.44798 -0.30702 -0.83021 
5.44798 -0.30702 0.8299 5.44798 0.30709 -0.83021 5.44798 0.30709 0.8299 
5.45109 -0.05019 -0.88211 5.45109 -0.05019 0.8818 5.45109 0.05026 -0.88211 
5.45109 0.05026 0.8818 5.45384 4e-05 -0.88208 5.45384 4e-05 0.88177 
5.45767 -0.53278 0.70003 5.45767 0.53285 -0.70034 5.4618 -0.25483 -0.83995 
5.4618 -0.25483 0.83964 5.4618 0.2549 -0.83995 5.4618 0.2549 0.83964 
5.46249 -0.67886 0.55542 5.46249 0.67893 -0.55573 5.46257 -0.6095 0.63067 
5.46257 0.60957 -0.63098 5.46431 -0.40458 0.77707 5.46431 0.40465 -0.77738 
5.47389 -0.20215 -0.84727 5.47389 -0.20215 0.84696 5.47389 0.20222 -0.84727 
5.47389 0.20222 0.84696 5.47665 -0.4896 0.71819 5.47665 0.48967 -0.7185 
5.48062 -0.35454 -0.79142 5.48062 -0.35454 0.79111 5.48062 0.35461 -0.79142 
5.48062 0.35461 0.79111 5.48348 -0.56978 0.6512 5.48348 0.56985 -0.65151 
5.48501 -0.14985 -0.8516 5.48501 -0.14985 0.85129 5.48501 0.14992 -0.8516 
5.48501 0.14992 0.85129 5.48551 -0.642 0.57839 5.48551 0.64207 -0.5787 
5.4902 -0.10019 -0.8558 5.4902 -0.10019 0.85549 5.4902 0.10026 -0.8558 
5.4902 0.10026 0.85549 5.49413 -0.05002 -0.85787 5.49413 -0.05002 0.85756 
5.49413 0.05009 -0.85787 5.49413 0.05009 0.85756 5.49432 -0.44542 0.73438 
5.49432 0.44549 -0.73469 5.49545 -0.30345 -0.8031 5.49545 -0.30345 0.80279 
5.49545 0.30352 -0.8031 5.49545 0.30352 0.80279 5.49654 4e-05 -0.85788 
5.49654 4e-05 0.85757 5.50345 -0.52772 0.67069 5.50345 0.52779 -0.671 
5.50637 -0.67152 0.52378 5.50637 0.67159 -0.52409 5.50739 -0.60337 0.60012 
5.50739 0.60344 -0.60043 5.50875 -0.25146 -0.8124 5.50875 -0.25146 0.81209 
5.50875 0.25153 -0.8124 5.50875 0.25153 0.81209 5.50953 -0.40079 0.74919 
5.50953 0.40086 -0.7495 5.5205 -0.19872 -0.8193 5.5205 -0.19872 0.81899 
5.5205 0.19879 -0.8193 5.5205 0.19879 0.81899 5.52208 -0.48431 0.68847 
5.52208 0.48438 -0.68878 5.52563 -0.35048 -0.7631 5.52563 -0.35048 0.76279 
5.52563 0.35055 -0.7631 5.52563 0.35055 0.76279 5.52693 -0.14947 -0.82549 
5.52693 -0.14947 0.82518 5.52693 0.14954 -0.82549 5.52693 0.14954 0.82518 
5.52773 -0.56349 0.62041 5.52773 0.56356 -0.62072 5.52904 -0.63436 0.54645 
5.52904 0.63443 -0.54676 5.53201 -0.09984 -0.82961 5.53201 -0.09984 0.8293 
5.53201 0.09991 -0.82961 5.53201 0.09991 0.8293 5.5357 -0.04997 -0.83166 
5.5357 -0.04997 0.83135 5.5357 0.05004 -0.83166 5.5357 0.05004 0.83135 
5.53801 4e-05 -0.83162 5.53801 4e-05 0.83131 5.53834 -0.44062 0.70468 
5.53834 0.44069 -0.70499 5.5404 -0.29887 -0.77433 5.5404 -0.29887 0.77402 
5.5404 0.29894 -0.77433 5.5404 0.29894 0.77402 5.54747 -0.52106 0.63953 
5.54747 0.52113 -0.63984 5.55039 -0.59566 0.5678 5.55039 0.59573 -0.56811 
5.55325 -0.39586 0.71918 5.55325 0.39593 -0.71949 5.55346 -0.24666 -0.78315 
5.55346 -0.24666 0.78284 5.55346 0.24673 -0.78315 5.55346 0.24673 0.78284 
5.56098 -0.642 0.50291 5.56098 0.64207 -0.50322 5.56164 -0.19855 -0.79078 
5.56164 -0.19855 0.79047 5.56164 0.19862 -0.79078 5.56164 0.19862 0.79047 
5.5649 -0.47852 0.6569 5.5649 0.47859 -0.65721 5.56808 -0.14922 -0.79687 
5.56808 -0.14922 0.79656 5.56808 0.14929 -0.79687 5.56808 0.14929 0.79656 
5.56938 -0.34516 -0.73251 5.56938 -0.34516 0.7322 5.56938 0.34523 -0.73251 
5.56938 0.34523 0.7322 5.57038 -0.55554 0.58778 5.57038 0.55561 -0.58809 
5.57326 -0.09927 -0.80083 5.57326 -0.09927 0.80052 5.57326 0.09934 -0.80083 
5.57326 0.09934 0.80052 5.57693 -0.04933 -0.80274 5.57693 -0.04933 0.80243 
5.57693 0.0494 -0.80274 5.57693 0.0494 0.80243 5.57814 4e-05 -0.80336 
5.57814 4e-05 0.80305 5.58098 -0.43457 0.6728 5.58098 0.43464 -0.67311 
5.58271 -0.60337 0.5248 5.58271 0.60344 -0.52511 5.58374 -0.29344 -0.74333 
5.58374 -0.29344 0.74302 5.58374 0.29351 -0.74333 5.58374 0.29351 0.74302 
5.58895 -0.51407 0.60635 5.58895 0.51414 -0.60666 5.59328 -0.24596 -0.75273 
5.59328 -0.24596 0.75242 5.59328 0.24603 -0.75273 5.59328 0.24603 0.75242 
5.59536 -0.38981 0.68713 5.59536 0.38988 -0.68744 5.60133 -0.19788 -0.76029 
5.60133 -0.19788 0.75998 5.60133 0.19795 -0.76029 5.60133 0.19795 0.75998 
5.603 -0.56349 0.54514 5.603 0.56356 -0.54545 5.60605 -0.47136 0.62346 
5.60605 0.47143 -0.62377 5.60796 -0.14835 -0.76612 5.60796 -0.14835 0.76581 
5.60796 0.14842 -0.76612 5.60796 0.14842 0.76581 5.61121 -0.33884 0.69971 
5.61121 0.33891 -0.70002 5.61301 -0.09845 -0.77001 5.61301 -0.09845 0.7697 
5.61301 0.09852 -0.77001 5.61301 0.09852 0.7697 5.61327 -0.6095 0.47997 
5.61327 0.60957 -0.48028 5.61569 -0.04927 -0.77253 5.61569 -0.04927 0.77222 
5.61569 0.04934 -0.77253 5.61569 0.04934 0.77222 5.61683 4e-05 -0.77317 
5.61683 4e-05 0.77286 5.62166 -0.42752 0.63906 5.62166 0.42759 -0.63937 
5.62213 -0.52106 0.56487 5.62213 0.52113 -0.56518 5.62223 -0.29221 -0.71097 
5.62223 -0.29221 0.71066 5.62223 0.29228 -0.71097 5.62223 0.29228 0.71066 
5.63174 -0.24464 -0.72025 5.63174 -0.24464 0.71994 5.63174 0.24471 -0.72025 
5.63174 0.24471 0.71994 5.6338 -0.56978 0.50089 5.6338 0.56985 -0.5012 
5.63572 -0.38265 0.65313 5.63572 0.38272 -0.65344 5.63947 -0.19671 -0.7279 
5.63947 -0.19671 0.72759 5.63947 0.19678 -0.7279 5.63947 0.19678 0.72759 
5.6395 -0.47852 0.58231 5.6395 0.47859 -0.58262 5.64608 -0.14711 -0.7336 
5.64608 -0.14711 0.73329 5.64608 0.14718 -0.7336 5.64608 0.14718 0.73329 
5.64821 -0.33685 0.66562 5.64821 0.33692 -0.66593 5.65039 -0.09834 -0.73783 
5.65039 -0.09834 0.73752 5.65039 0.09841 -0.73783 5.65039 0.09841 0.73752 
5.6531 -0.04909 -0.74029 5.6531 -0.04909 0.73998 5.6531 0.04916 -0.74029 
5.6531 0.04916 0.73998 5.65329 -0.52772 0.52085 5.65329 0.52779 -0.52116 
5.654 4e-05 -0.74111 5.654 4e-05 0.7408 5.6554 -0.43457 0.59838 
5.6554 0.43464 -0.59869 5.6591 -0.29025 -0.67681 5.6591 -0.29025 0.6765 
5.6591 0.29032 -0.67681 5.6591 0.29032 0.6765 5.66267 -0.57439 0.45516 
5.66267 0.57446 -0.45547 5.66836 -0.24295 -0.68607 5.66836 -0.24295 0.68576 
5.66836 0.24302 -0.68607 5.66836 0.24302 0.68576 5.66972 -0.38981 0.61276 
5.66972 0.38988 -0.61307 5.67106 -0.48431 0.53948 5.67106 0.48438 -0.53979 
5.67596 -0.19506 -0.69367 5.67596 -0.19506 0.69336 5.67596 0.19513 -0.69367 
5.67596 0.19513 0.69336 5.68189 -0.1467 -0.69961 5.68189 -0.1467 0.6993 
5.68189 0.14677 -0.69961 5.68189 0.14677 0.6993 5.68231 -0.33884 0.62861 
5.68231 0.33891 -0.62892 5.68263 -0.53278 0.47507 5.68263 0.53285 -0.47538 
5.68614 -0.09798 -0.70386 5.68614 -0.09798 0.70355 5.68614 0.09805 -0.70386 
5.68614 0.09805 0.70355 5.68728 -0.44062 0.55575 5.68728 0.44069 -0.55606 
5.6887 -0.04903 -0.70641 5.6887 -0.04903 0.7061 5.6887 0.0491 -0.70641 
5.6887 0.0491 0.7061 5.68955 4e-05 -0.70726 5.68955 4e-05 0.70695 
5.69326 -0.29221 -0.63995 5.69326 -0.29221 0.63964 5.69326 0.29228 -0.63995 
5.69326 0.29228 0.63964 5.70078 -0.4896 0.49406 5.70078 0.48967 -0.49437 
5.70177 -0.39586 0.57066 5.70177 0.39593 -0.57097 5.70254 -0.24464 -0.64946 
5.70254 -0.24464 0.64915 5.70254 0.24471 -0.64946 5.70254 0.24471 0.64915 
5.70987 -0.53605 0.42817 5.70987 0.53612 -0.42848 5.71018 -0.19671 -0.65718 
5.71018 -0.19671 0.65687 5.71018 0.19678 -0.65718 5.71018 0.19678 0.65687 
5.71479 -0.34516 0.58678 5.71479 0.34523 -0.58709 5.71588 -0.14711 -0.66379 
5.71588 -0.14711 0.66348 5.71588 0.14718 -0.66379 5.71588 0.14718 0.66348 
5.71698 -0.44542 0.51173 5.71698 0.44549 -0.51204 5.72012 -0.09834 -0.66811 
5.72012 -0.09834 0.6678 5.72012 0.09841 -0.66811 5.72012 0.09841 0.6678 
5.72258 -0.04909 -0.67082 5.72258 -0.04909 0.67051 5.72258 0.04916 -0.67082 
5.72258 0.04916 0.67051 5.72339 4e-05 -0.67171 5.72339 4e-05 0.6714 
4.83109 1.19335 0.85511 4.83109 1.29335 0.85511 4.83113 1.24335 0.85742 
4.83314 1.14347 0.85142 4.83314 1.34323 0.85142 4.83727 1.09385 0.84634 
4.83727 1.39286 0.84634 4.84346 1.0446 0.83991 4.84346 1.44211 0.83991 
4.85035 0.99186 0.82816 4.85035 1.49485 0.82816 4.85939 1.24335 0.89755 
4.85966 0.93987 0.81486 4.85966 1.54684 0.81486 4.85969 0.83609 0.73714 
4.86002 1.19399 0.89635 4.86002 1.29271 0.89635 4.86193 1.14404 0.89267 
4.86193 1.34266 0.89267 4.86589 1.0941 0.88749 4.86589 1.39261 0.88749 
4.87134 0.88878 0.80003 4.87134 1.59793 0.80003 4.87197 1.04477 0.88105 
4.87197 1.44194 0.88105 4.87479 0.79127 0.72015 4.87961 0.99666 0.87287 
4.87961 1.49005 0.87287 4.88537 0.83874 0.78373 4.88537 1.64797 0.78373 
4.88843 0.94445 0.85981 4.88843 1.54226 0.85981 4.88959 1.24335 0.93625 
4.89023 1.19405 0.93511 4.89023 1.29266 0.93511 4.89186 0.74738 0.70182 
4.89274 1.14487 0.93243 4.89274 1.34184 0.93243 4.89663 1.09496 0.92737 
4.89663 1.39174 0.92737 4.89966 0.89284 0.84505 4.89966 1.59387 0.84505 
4.90006 0.79375 0.76703 4.90246 1.04544 0.92074 4.90246 1.44127 0.92074 
4.91003 0.99736 0.91269 4.91003 1.48934 0.91269 4.91326 0.84253 0.82894 
4.91326 1.64418 0.82894 4.91668 0.74989 0.74917 4.91942 0.94988 0.90316 
4.91942 1.53682 0.90316 4.92165 1.24335 0.97341 4.92246 1.19423 0.97251 
4.92246 1.29248 0.97251 4.92492 1.14498 0.9698 4.92492 1.34172 0.9698 
4.92806 0.7979 0.81373 4.92806 1.68881 0.81373 4.92916 1.09621 0.96549 
4.92916 1.39049 0.96549 4.93025 0.89815 0.88879 4.93025 1.58855 0.88879 
4.93486 1.0466 0.95888 4.93486 1.4401 0.95888 4.93517 0.70727 0.73017 
4.9425 0.99868 0.95116 4.9425 1.48803 0.95116 4.94327 0.84746 0.87267 
4.94327 1.63925 0.87267 4.94426 0.75372 0.79606 4.95178 0.95111 0.94164 
4.95178 1.5356 0.94164 4.95549 1.24335 1.00896 4.95634 1.19429 1.00811 
4.95634 1.29242 1.00811 4.95776 0.8027 0.85776 4.95776 1.68401 0.85776 
4.9589 1.14534 1.00555 4.9589 1.34137 1.00555 4.96241 0.71053 0.77708 
4.96273 0.90448 0.93062 4.96273 1.58222 0.93062 4.96315 1.09662 1.00131 
4.96315 1.39008 1.00131 4.96908 1.04826 0.99537 4.96908 1.43844 0.99537 
4.97398 0.75901 0.84149 4.97532 0.85351 0.91477 4.97532 1.63319 0.91477 
4.97668 1.00037 0.98777 4.97668 1.48633 0.98777 4.98237 0.66892 0.75717 
4.98594 0.95307 0.97851 4.98594 1.53364 0.97851 4.98964 0.80875 0.90039 
4.98964 1.67796 0.90039 4.99104 1.24335 1.0428 4.99175 0.7156 0.82286 
4.99194 1.19423 1.04199 4.99194 1.29248 1.04199 4.99465 1.14498 1.03953 
4.99465 1.34172 1.03953 4.99683 0.90646 0.96762 4.99683 1.58024 0.96762 
4.99897 1.09621 1.03529 4.99897 1.39049 1.03529 5.00554 0.7648 0.88431 
5.00554 1.72191 0.88431 5.00557 1.0466 1.02959 5.00557 1.4401 1.02959 
5.00932 0.86067 0.95513 5.00932 1.62604 0.95513 5.01124 0.67354 0.8029 
5.0133 0.99868 1.02195 5.0133 1.48803 1.02195 5.02281 0.95111 1.01267 
5.02281 1.5356 1.01267 5.02291 0.72225 0.86688 5.02338 0.8158 0.94107 
5.02338 1.67091 0.94107 5.02821 1.24335 1.07486 5.02935 1.19405 1.07422 
5.02935 1.29266 1.07422 5.03177 0.63382 0.78198 5.03203 1.14487 1.07171 
5.03203 1.34184 1.07171 5.03383 0.90448 1.00172 5.03383 1.58222 1.00172 
5.03708 1.09496 1.06782 5.03708 1.39174 1.06782 5.03899 0.77196 0.92546 
5.03899 1.71475 0.92546 5.04204 0.67983 0.84715 5.04371 1.04544 1.06199 
5.04371 1.44127 1.06199 5.04968 0.85351 0.98913 5.04968 1.63319 0.98913 
5.05176 0.99736 1.05442 5.05176 1.48934 1.05442 5.05609 0.72925 0.90836 
5.05609 1.75746 0.90836 5.0613 0.94988 1.04503 5.0613 1.53682 1.04503 
5.06233 0.63995 0.82681 5.06406 0.80875 0.97481 5.06406 1.67796 0.97481 
5.0669 1.24335 1.10506 5.06811 1.19399 1.10444 5.06811 1.29271 1.10444 
5.07178 1.14404 1.10252 5.07178 1.34266 1.10252 5.07466 0.68778 0.88979 
5.07566 0.89815 1.0342 5.07566 1.58855 1.0342 5.07696 1.0941 1.09857 
5.07696 1.39261 1.09857 5.08014 0.7648 0.95891 5.08014 1.72191 0.95891 
5.0834 1.04477 1.09248 5.0834 1.44194 1.09248 5.08406 0.60132 0.80492 
5.09158 0.99666 -0.48114 5.09158 0.99666 1.08485 5.09158 1.49005 -0.48114 
5.09158 1.49005 1.08485 5.09179 0.84746 1.02118 5.09179 1.63925 -0.41748 
5.09179 1.63925 1.02118 5.09465 0.64765 0.86981 5.09757 0.72225 0.94154 
5.09757 1.76445 0.94154 5.10464 0.94445 -0.47232 5.10464 0.94445 1.07602 
5.10464 1.54226 -0.47232 5.10464 1.54226 1.07602 5.1067 0.8027 1.00669 
5.1067 1.68401 -0.40298 5.1067 1.68401 1.00669 5.10703 1.24335 -0.52962 
5.10703 1.24335 1.13332 5.10934 1.19335 -0.52965 5.10934 1.19335 1.13336 
5.10934 1.29335 -0.52965 5.10934 1.29335 1.13336 5.11303 1.14347 -0.52761 
5.11303 1.14347 1.13131 5.11303 1.34323 -0.52761 5.11303 1.34323 1.13131 
5.116 0.60896 0.84845 5.11731 0.67983 0.92241 5.11731 1.80688 0.92241 
5.11811 1.09385 -0.52348 5.11811 1.09385 1.12719 5.11811 1.39286 -0.52348 
5.11811 1.39286 1.12719 5.11941 0.89284 -0.46109 5.11941 0.89284 1.06479 
5.11941 1.59387 -0.46109 5.11941 1.59387 1.06479 5.12296 0.75901 0.99048 
5.12296 1.72769 0.99048 5.12454 1.0446 -0.51729 5.12454 1.0446 1.12099 
5.12454 1.44211 -0.51729 5.12454 1.44211 1.12099 5.13551 0.84253 1.0512 
5.13551 1.64418 -0.44749 5.13551 1.64418 1.0512 5.13629 0.99186 -0.5104 
5.13629 0.99186 1.1141 5.13629 1.49485 -0.5104 5.13629 1.49485 1.1141 
5.13765 0.63995 0.90212 5.13867 0.57179 0.82578 5.14159 0.7156 0.9727 
5.14159 1.7711 0.9727 5.1485 1.24335 -0.55588 5.1485 1.24335 1.15958 
5.14959 0.93987 -0.50109 5.14959 0.93987 1.1048 5.14959 1.54684 -0.50109 
5.14959 1.54684 1.1048 5.15072 0.7979 1.03639 5.15072 1.68881 -0.43269 
5.15072 1.68881 1.03639 5.15091 1.1933 -0.55586 5.15091 1.1933 1.15956 
5.15091 1.29341 -0.55586 5.15091 1.29341 1.15956 5.15484 1.14313 -0.5538 
5.15484 1.14313 1.1575 5.15484 1.34357 -0.5538 5.15484 1.34357 1.1575 
5.15953 0.60132 0.88039 5.16003 1.09346 -0.54959 5.16003 1.09346 1.1533 
5.16003 1.39324 -0.54959 5.16003 1.39324 1.1533 5.16156 0.67354 0.95321 
5.16156 1.81317 0.95321 5.16442 0.88878 -0.48941 5.16442 0.88878 1.09311 
5.16442 1.59793 -0.48941 5.16442 1.59793 1.09311 5.16839 0.75372 1.02019 
5.16839 1.73299 1.02019 5.17115 1.04117 -0.54526 5.17115 1.04117 1.14897 
5.17115 1.44554 -0.54526 5.17115 1.44554 1.14897 5.18073 0.83874 1.07908 
5.18073 1.64797 -0.47538 5.18073 1.64797 1.07908 5.18247 0.63382 0.93268 
5.18255 0.56446 0.85742 5.18324 0.98848 -0.53794 5.18324 0.98848 1.14165 
5.18324 1.49822 -0.53794 5.18324 1.49822 1.14165 5.18737 0.71053 1.00204 
5.18737 1.77617 1.00204 5.1912 1.24335 -0.58007 5.1912 1.24335 1.18377 
5.19395 1.19313 -0.5801 5.19395 1.19313 1.18381 5.19395 1.29358 -0.5801 
5.19395 1.29358 1.18381 5.19706 0.93629 -0.5282 5.19706 0.93629 1.13191 
5.19706 1.55041 -0.5282 5.19706 1.55041 1.13191 5.19742 0.79375 1.06439 
5.19742 1.69296 -0.46068 5.19742 1.69296 1.06439 5.19788 1.14303 -0.5779 
5.19788 1.14303 1.18161 5.19788 1.34367 -0.5779 5.19788 1.34367 1.18161 
5.20456 0.59558 0.91061 5.20728 0.66892 0.98209 5.20728 1.81778 0.98209 
5.2079 1.09047 -0.57557 5.2079 1.09047 1.17927 5.2079 1.39624 -0.57557 
5.2079 1.39624 1.17927 5.21224 0.88533 -0.51607 5.21224 0.88533 1.11977 
5.21224 1.60138 -0.51607 5.21224 1.60138 1.11977 5.21529 0.74989 1.04777 
5.21529 1.73682 -0.44407 5.21529 1.73682 1.04777 5.21922 1.03834 -0.57072 
5.21922 1.03834 1.17442 5.21922 1.44837 -0.57072 5.21922 1.44837 1.17442 
5.22731 0.83609 -0.50106 5.22731 0.83609 1.10476 5.22731 1.65061 -0.50106 
5.22731 1.65061 1.10476 5.22853 0.62948 0.9612 5.22853 1.85723 0.9612 
5.23193 0.9856 -0.56307 5.23193 0.9856 1.16677 5.23193 1.5011 -0.56307 
5.23193 1.5011 1.16677 5.23428 0.70727 1.02928 5.23428 1.77944 1.02928 
5.23504 1.24335 -0.60214 5.23504 1.24335 1.20584 5.2379 1.19308 -0.60208 
5.2379 1.19308 1.20579 5.2379 1.29363 -0.60208 5.2379 1.29363 1.20579 
5.24104 0.5403 0.87456 5.24431 0.79127 1.08967 5.24431 1.69544 -0.48596 
5.24431 1.69544 1.08967 5.24593 0.93364 -0.55282 5.24593 0.93364 1.15652 
5.24593 1.55307 -0.55282 5.24593 1.55307 1.15652 5.24705 1.14053 -0.60189 
5.24705 1.14053 1.20559 5.24705 1.34618 -0.60189 5.24705 1.34618 1.20559 
5.25435 0.666 1.00896 5.25435 1.8207 1.00896 5.25739 1.08797 -0.59907 
5.25739 1.08797 1.20277 5.25739 1.39874 -0.59907 5.25739 1.39874 1.20277 
5.25995 0.88361 -0.53985 5.25995 0.88361 1.14355 5.25995 1.6031 -0.53985 
5.25995 1.6031 1.14355 5.26264 0.74738 1.07259 5.26264 1.73932 -0.46889 
5.26264 1.73932 1.07259 5.26405 0.57263 0.92738 5.2686 1.03611 -0.59359 
5.2686 1.03611 1.1973 5.2686 1.45059 -0.59359 5.2686 1.45059 1.1973 
5.27513 0.8346 -0.52446 5.27513 0.8346 1.12816 5.27513 1.6521 -0.52446 
5.27513 1.6521 1.12816 5.27992 0.48901 0.83525 5.27992 1.24335 -0.62203 
5.27992 1.24335 1.22573 5.28162 0.98345 -0.58545 5.28162 0.98345 1.18915 
5.28162 1.50326 -0.58545 5.28162 1.50326 1.18915 5.28193 0.705 1.05369 
5.28193 1.78171 -0.44999 5.28193 1.78171 1.05369 5.28816 1.19077 -0.62391 
5.28816 1.19077 1.22761 5.28816 1.29594 -0.62391 5.28816 1.29594 1.22761 
5.28876 0.60751 0.97709 5.28876 1.8792 0.97709 5.29266 0.78988 1.11272 
5.29266 1.69683 -0.50901 5.29266 1.69683 1.11272 5.29481 0.9329 -0.5747 
5.29481 0.9329 1.1784 5.29481 1.55381 -0.5747 5.29481 1.55381 1.1784 
5.29747 1.13833 -0.62316 5.29747 1.13833 1.22686 5.29747 1.34837 -0.62316 
5.29747 1.34837 1.22686 5.30181 0.51922 0.88962 5.30781 1.0862 -0.61979 
5.30781 1.0862 1.22349 5.30781 1.40051 -0.61979 5.30781 1.40051 1.22349 
5.30908 0.88295 -0.56136 5.30908 0.88295 1.16506 5.30908 1.60375 -0.56136 
5.30908 1.60375 1.16506 5.31113 0.7463 1.09521 5.31113 1.7404 -0.4915 
5.31113 1.7404 1.09521 5.31666 0.64629 1.02562 5.31666 1.84041 1.02562 
5.31915 1.03451 -0.61381 5.31915 1.03451 1.21751 5.31915 1.4522 -0.61381 
5.31915 1.4522 1.21751 5.32405 0.83427 -0.54552 5.32405 0.83427 1.14922 
5.32405 1.65243 -0.54552 5.32405 1.65243 1.14922 5.32528 0.55258 0.94143 
5.32571 1.24335 -0.63969 5.32571 1.24335 1.2434 5.33148 0.98341 -0.60522 
5.33148 0.98341 1.20893 5.33148 1.5033 -0.60522 5.33148 1.5033 1.20893 
5.33417 1.19073 -0.64121 5.33417 1.19073 1.24491 5.33417 1.29598 -0.64121 
5.33417 1.29598 1.24491 5.34116 0.47019 0.84856 5.34184 0.78973 -0.52962 
5.34184 0.78973 1.13332 5.34184 1.69697 -0.52962 5.34184 1.69697 1.13332 
5.34382 1.13804 -0.64011 5.34382 1.13804 1.24381 5.34382 1.34866 -0.64011 
5.34382 1.34866 1.24381 5.34474 0.93305 -0.59407 5.34474 0.93305 1.19777 
5.34474 1.55366 -0.59407 5.34474 1.55366 1.19777 5.34497 0.68629 1.06918 
5.34497 1.80042 -0.46548 5.34497 1.80042 1.06918 5.35219 0.58943 0.9918 
5.35219 1.89728 0.9918 5.35438 1.08591 -0.63634 5.35438 1.08591 1.24005 
5.35438 1.4008 -0.63634 5.35438 1.4008 1.24005 5.3589 0.88357 -0.58037 
5.3589 0.88357 1.18408 5.3589 1.60314 -0.58037 5.3589 1.60314 1.18408 
5.36369 0.50155 0.90216 5.36666 1.03309 -0.62993 5.36666 1.03309 1.23363 
5.36666 1.45362 -0.62993 5.36666 1.45362 1.23363 5.36888 0.4404 0.82049 
5.37232 1.24335 -0.65509 5.37232 1.24335 1.25879 5.37392 0.8351 -0.56417 
5.37392 0.8351 1.16788 5.37392 1.6516 -0.56417 5.37392 1.6516 1.16788 
5.37516 0.72884 1.10972 5.37516 1.75786 -0.50602 5.37516 1.75786 1.10972 
5.37922 0.98206 -0.62087 5.37922 0.98206 1.22458 5.37922 1.50464 -0.62087 
5.37922 1.50464 1.22458 5.38054 0.6293 1.03899 5.38054 1.85741 1.03899 
5.38123 1.1906 -0.6563 5.38123 1.1906 1.26 5.38123 1.2961 -0.6563 
5.38123 1.2961 1.26 5.38998 0.53599 0.95402 5.38998 1.95071 0.95402 
5.39095 1.13801 -0.65476 5.39095 1.13801 1.25846 5.39095 1.3487 -0.65476 
5.39095 1.3487 1.25846 5.39285 0.93157 -0.60921 5.39285 0.93157 1.21291 
5.39285 1.55513 -0.60921 5.39285 1.55513 1.21291 5.40255 1.08487 -0.65065 
5.40255 1.08487 1.25435 5.40255 1.40184 -0.65065 5.40255 1.40184 1.25435 
5.40378 0.45468 0.85953 5.40653 0.77317 -0.54275 5.40653 0.77317 1.14646 
5.40653 1.71353 -0.54275 5.40653 1.71353 1.14646 5.40724 0.88223 -0.59502 
5.40724 0.88223 1.19872 5.40724 1.60448 -0.59502 5.40724 1.60448 1.19872 
5.40997 0.67028 1.08145 5.40997 1.81642 -0.47774 5.40997 1.81642 1.08145 
5.41492 1.0322 -0.6437 5.41492 1.0322 1.2474 5.41492 1.4545 -0.6437 
5.41492 1.4545 1.2474 5.41754 0.57408 1.00329 5.41754 1.91263 1.00329 
5.41962 1.24335 -0.66818 5.41962 1.24335 1.27188 5.42795 0.98117 -0.6342 
5.42795 0.98117 1.23791 5.42795 1.50553 -0.6342 5.42795 1.50553 1.23791 
5.42872 1.19056 -0.66898 5.42872 1.19056 1.27268 5.42872 1.29614 -0.66898 
5.42872 1.29614 1.27268 5.42933 0.48695 0.91295 5.43309 0.42611 0.83048 
5.43985 1.1374 -0.66725 5.43985 1.1374 1.27095 5.43985 1.34931 -0.66725 
5.43985 1.34931 1.27095 5.44051 0.71376 1.12051 5.44051 1.77295 -0.51681 
5.44051 1.77295 1.12051 5.44166 0.93089 -0.62203 5.44166 0.93089 1.22573 
5.44166 1.55581 -0.62203 5.44166 1.55581 1.22573 5.44473 0.82719 -0.58095 
5.44473 0.82719 1.18466 5.44473 1.65951 -0.58095 5.44473 1.65951 1.18466 
5.4457 0.6151 1.04901 5.4457 1.87161 -0.44531 5.4457 1.87161 1.04901 
5.45165 1.08428 -0.66262 5.45165 1.08428 1.26632 5.45165 1.40242 -0.66262 
5.45165 1.40242 1.26632 5.45593 0.52267 0.96359 5.46297 0.39961 0.80009 
5.46379 1.03185 -0.65509 5.46379 1.03185 1.2588 5.46379 1.45486 -0.65509 
5.46379 1.45486 1.2588 5.46751 0.44255 0.86811 5.46751 1.24335 -0.67893 
5.46751 1.24335 1.28264 5.47568 0.65719 1.09018 5.47568 1.82952 -0.48648 
5.47568 1.82952 1.09018 5.47702 0.9809 -0.64508 5.47702 0.9809 1.24878 
5.47702 1.50581 -0.64508 5.47702 1.50581 1.24878 5.47807 0.76625 -0.5574 
5.47807 0.76625 1.16111 5.47807 1.72046 -0.5574 5.47807 1.72046 1.16111 
5.47814 1.19013 -0.67955 5.47814 1.19013 1.28325 5.47814 1.29658 -0.67955 
5.47814 1.29658 1.28325 5.47876 0.87535 -0.60962 5.47876 0.87535 1.21332 
5.47876 1.61135 -0.60962 5.47876 1.61135 1.21332 5.48348 0.56166 1.01122 
5.48348 1.92505 1.01122 5.48932 1.13706 -0.67727 5.48932 1.13706 1.28097 
5.48932 1.34964 -0.67727 5.48932 1.34964 1.28097 5.49355 0.47617 0.92061 
5.49729 0.41554 0.83794 5.50101 1.08431 -0.67211 5.50101 1.08431 1.27581 
5.50101 1.40239 -0.67211 5.50101 1.40239 1.27581 5.51184 0.60375 1.05563 
5.51184 1.88296 -0.45193 5.51184 1.88296 1.05563 5.51302 0.70752 -0.52911 
5.51302 0.70752 1.13282 5.51302 1.77919 -0.52911 5.51302 1.77919 1.13282 
5.51317 1.03203 -0.66407 5.51317 1.03203 1.26778 5.51317 1.45468 -0.66407 
5.51317 1.45468 1.26778 5.51403 0.92537 -0.63453 5.51403 0.92537 1.23823 
5.51403 1.56134 -0.63453 5.51403 1.56134 1.23823 5.51587 1.24335 -0.68732 
5.51587 1.24335 1.29103 5.5167 0.82151 -0.593 5.5167 0.82151 1.19671 
5.5167 1.66519 -0.593 5.5167 1.66519 1.19671 5.52086 0.51346 0.97056 
5.52666 1.19009 -0.68743 5.52666 1.19009 1.29114 5.52666 1.29661 -0.68743 
5.52666 1.29661 1.29114 5.52769 0.39051 0.80628 5.53207 0.43384 0.87426 
5.53813 1.13679 -0.68463 5.53813 1.13679 1.28834 5.53813 1.34991 -0.68463 
5.53813 1.34991 1.28834 5.54877 0.65228 1.1004 5.54877 1.83443 -0.49669 
5.54877 1.83443 1.1004 5.54882 0.55374 1.01704 5.54882 1.93296 -0.41333 
5.54993 0.97619 -0.65519 5.54993 0.97619 1.25889 5.54993 1.51052 -0.65519 
5.54993 1.51052 1.25889 5.54996 1.08406 -0.67893 5.54996 1.08406 1.28264 
5.54996 1.40264 -0.67893 5.54996 1.40264 1.28264 5.55122 0.76154 -0.56731 
5.55122 0.76154 1.17102 5.55122 1.72517 -0.56731 5.55122 1.72517 1.17102 
5.55171 0.87073 -0.61948 5.55171 0.87073 1.22319 5.55171 1.61598 -0.61948 
5.55171 1.61598 1.22319 5.55843 0.36781 0.77364 5.559 0.46885 0.92588 
5.5624 0.4084 0.84297 5.56458 1.24335 -0.69333 5.56458 1.24335 1.29704 
5.57578 1.18999 -0.69294 5.57578 1.18999 1.29665 5.57578 1.29672 -0.69294 
5.57578 1.29672 1.29665 5.58635 0.70419 -0.53689 5.58635 0.70419 1.14059 
5.58635 1.78252 -0.53689 5.58635 1.78252 1.14059 5.58641 0.50743 0.97462 
5.58701 0.59821 1.06216 5.58701 1.8885 -0.45846 5.5872 0.92157 -0.64195 
5.5872 0.92157 1.24566 5.5872 1.56514 -0.64195 5.5872 1.56514 1.24566 
5.58724 1.13678 -0.68959 5.58724 1.13678 1.2933 5.58724 1.34993 -0.68959 
5.58724 1.34993 1.2933 5.58767 1.03023 -0.6723 5.58767 1.03023 1.276 
5.58767 1.45648 -0.6723 5.58767 1.45648 1.276 5.58945 0.81809 -0.60026 
5.58945 0.81809 1.20396 5.58945 1.66861 -0.60026 5.58945 1.66861 1.20396 
5.59299 0.38508 0.8103 5.59322 0.34654 0.7388 5.5972 0.4286 0.87797 
5.61353 1.24335 -0.69694 5.61353 1.24335 1.30065 5.62436 0.64854 -0.5011 
5.62436 0.64854 1.10481 5.62436 1.83816 -0.5011 5.62437 0.75918 -0.57229 
5.62437 0.75918 1.17599 5.62437 1.72752 -0.57229 5.62437 1.72752 1.17599 
5.6244 0.55 1.02144 5.6244 1.9367 -0.41774 5.6244 0.46506 0.92859 
5.62481 0.97498 -0.66072 5.62481 0.97498 1.26442 5.62481 1.51173 -0.66072 
5.62481 1.51173 1.26442 5.62481 0.86841 -0.62442 5.62481 0.86841 1.22813 
5.62481 1.6183 -0.62442 5.62481 1.6183 1.22813 5.62484 1.08285 -0.68446 
5.62484 1.08285 1.28817 5.62484 1.40385 -0.68446 5.62484 1.40385 1.28817 
5.62484 1.18995 -0.69601 5.62484 1.18995 1.29971 5.62484 1.29675 -0.69601 
5.62484 1.29675 1.29971 5.62773 0.32723 0.70123 5.62775 0.36347 0.77576 
5.62775 0.40478 0.84552 5.6626 0.34438 0.73985 5.6626 0.38299 0.81154 
5.6626 0.42686 0.8792 5.6626 0.50528 0.97658 5.6626 0.59636 -0.46064 
5.6626 0.59636 1.06434 5.6626 0.70261 -0.53934 5.6626 0.70261 1.14304 
5.6626 0.81695 -0.60268 5.6626 0.81695 1.20639 5.6626 0.92065 -0.64465 
5.6626 0.92065 1.24835 5.6626 1.02963 -0.67504 5.6626 1.02963 1.27875 
5.6626 1.13647 -0.69242 5.6626 1.13647 1.29612 5.6626 1.24335 -0.69815 
5.6626 1.24335 1.30185 5.6626 1.35023 -0.69242 5.6626 1.35023 1.29612 
5.6626 1.45708 -0.67504 5.6626 1.45708 1.27875 5.6626 1.56606 -0.64465 
5.6626 1.56606 1.24835 5.6626 1.66975 -0.60268 5.6626 1.66975 1.20639 
5.6626 1.78409 -0.53934 5.6626 1.78409 1.14304 5.6626 1.89035 -0.46064 
5.6626 1.98142 -0.37287 5.69745 0.40478 0.84552 5.69745 0.36347 0.77576 
5.69747 0.32723 0.70123 5.70036 1.18995 -0.69601 5.70036 1.18995 1.29971 
5.70036 1.29675 -0.69601 5.70036 1.29675 1.29971 5.70036 1.08285 -0.68446 
5.70036 1.08285 1.28817 5.70036 1.40385 -0.68446 5.70036 1.40385 1.28817 
5.70039 0.86841 -0.62442 5.70039 0.86841 1.22813 5.70039 1.6183 -0.62442 
5.70039 1.6183 1.22813 5.70039 0.97498 -0.66072 5.70039 0.97498 1.26442 
5.70039 1.51173 -0.66072 5.70039 1.51173 1.26442 5.7008 0.46506 0.92859 
5.7008 2.02165 -0.32488 5.7008 0.55 1.02144 5.7008 1.9367 -0.41774 
5.70083 0.75918 -0.57229 5.70083 0.75918 1.17599 5.70083 1.72752 -0.57229 
5.70083 1.72752 1.17599 5.70084 0.64854 -0.5011 5.70084 0.64854 1.10481 
5.70084 1.83816 -0.5011 5.71167 1.24335 -0.69694 5.71167 1.24335 1.30065 
5.728 0.4286 0.87797 5.728 2.0581 -0.27426 5.73198 0.34654 0.7388 
5.73221 0.38508 0.8103 5.73223 0.31283 0.66142 5.73575 0.81809 -0.60026 
5.73575 0.81809 1.20396 5.73575 1.66861 -0.60026 5.73575 1.66861 1.20396 
5.73753 1.03023 -0.6723 5.73753 1.03023 1.276 5.73753 1.45648 -0.6723 
5.73753 1.45648 1.276 5.73796 1.13678 -0.68959 5.73796 1.13678 1.2933 
5.73796 1.34993 -0.68959 5.73796 1.34993 1.2933 5.738 0.92157 -0.64195 
5.738 0.92157 1.24566 5.738 1.56514 -0.64195 5.738 1.56514 1.24566 
5.73819 0.59821 -0.45846 5.73819 0.59821 1.06216 5.73819 1.8885 -0.45846 
5.73879 0.50743 0.97462 5.73879 1.97928 -0.37091 5.73885 0.70419 -0.53689 
5.73885 0.70419 1.14059 5.73885 1.78252 -0.53689 5.74942 1.18999 -0.69294 
5.74942 1.18999 1.29665 5.74942 1.29672 -0.69294 5.74942 1.29672 1.29665 
5.76062 1.24335 -0.69333 5.76062 1.24335 1.29704 5.7628 0.4084 0.84297 
5.7628 2.07831 -0.23927 5.7662 0.46885 0.92588 5.7662 2.01786 -0.32217 
5.76677 0.36781 0.77364 5.76678 0.33158 0.69912 5.77349 0.87073 -0.61948 
5.77349 0.87073 1.22319 5.77349 1.61598 -0.61948 5.77349 1.61598 1.22319 
5.77398 0.76154 -0.56731 5.77398 0.76154 1.17102 5.77398 1.72517 -0.56731 
5.77398 1.72517 1.17102 5.77524 1.08406 -0.67893 5.77524 1.08406 1.28264 
5.77524 1.40264 -0.67893 5.77524 1.40264 1.28264 5.77527 0.97619 -0.65519 
5.77527 0.97619 1.25889 5.77527 1.51052 -0.65519 5.77527 1.51052 1.25889 
5.77638 0.55374 1.01704 5.77638 1.93296 -0.41333 5.77643 0.65228 -0.49669 
5.77643 0.65228 1.1004 5.77643 1.83443 -0.49669 5.78707 1.13679 -0.68463 
5.78707 1.13679 1.28834 5.78707 1.34991 -0.68463 5.78707 1.34991 1.28834 
5.79313 0.43384 0.87426 5.79313 2.05286 -0.27056 5.79751 0.39051 0.80628 
5.79751 2.0962 -0.20258 5.79854 1.19009 -0.68743 5.79854 1.19009 1.29114 
5.79854 1.29661 -0.68743 5.79854 1.29661 1.29114 5.80103 0.35303 0.73563 
5.80434 0.51346 0.97056 5.80434 1.97325 -0.36685 5.8085 0.82151 -0.593 
5.8085 0.82151 1.19671 5.8085 1.66519 -0.593 5.8085 1.66519 1.19671 
5.80933 1.24335 -0.68732 5.80933 1.24335 1.29103 5.81117 0.92537 -0.63453 
5.81117 0.92537 1.23823 5.81117 1.56134 -0.63453 5.81117 1.56134 1.23823 
5.81203 1.03203 -0.66407 5.81203 1.03203 1.26778 5.81203 1.45468 -0.66407 
5.81203 1.45468 1.26778 5.81218 0.70752 -0.52911 5.81218 0.70752 1.13282 
5.81218 1.77919 -0.52911 5.81336 0.60375 1.05563 5.81336 1.88296 -0.45193 
5.82419 1.08431 -0.67211 5.82419 1.08431 1.27581 5.82419 1.40239 -0.67211 
5.82419 1.40239 1.27581 5.82791 0.41554 0.83794 5.82791 2.07117 -0.23424 
5.83165 0.47617 0.92061 5.83165 2.01053 -0.3169 5.83184 0.37523 0.76845 
5.83184 2.11148 -0.16475 5.8349 0.34078 0.6964 5.83588 1.13706 -0.67727 
5.83588 1.13706 1.28097 5.83588 1.34964 -0.67727 5.83588 1.34964 1.28097 
5.84172 0.56166 1.01122 5.84172 1.92505 -0.40752 5.84644 0.87535 -0.60962 
5.84644 0.87535 1.21332 5.84644 1.61135 -0.60962 5.84644 1.61135 1.21332 
5.84706 1.19013 -0.67955 5.84706 1.19013 1.28325 5.84706 1.29658 -0.67955 
5.84706 1.29658 1.28325 5.84713 0.76625 -0.5574 5.84713 0.76625 1.16111 
5.84713 1.72046 -0.5574 5.84818 0.9809 -0.64508 5.84818 0.9809 1.24878 
5.84818 1.50581 -0.64508 5.84818 1.50581 1.24878 5.84952 0.65719 -0.48648 
5.84952 0.65719 1.09018 5.84952 1.82952 -0.48648 5.85769 0.44255 0.86811 
5.85769 1.24335 -0.67893 5.85769 1.24335 1.28264 5.85769 2.04416 -0.2644 
5.86141 1.03185 -0.65509 5.86141 1.03185 1.2588 5.86141 1.45486 -0.65509 
5.86141 1.45486 1.2588 5.86223 0.39961 0.80009 5.86223 2.0871 -0.19639 
5.86626 0.362 0.72817 5.86927 0.52267 0.96359 5.86927 1.96404 -0.35989 
5.87355 1.08428 -0.66262 5.87355 1.08428 1.26632 5.87355 1.40242 -0.66262 
5.87355 1.40242 1.26632 5.8795 0.6151 1.04901 5.8795 1.87161 -0.44531 
5.88047 0.82719 -0.58095 5.88047 0.82719 1.18466 5.88047 1.65951 -0.58095 
5.88047 1.65951 1.18466 5.88354 0.93089 -0.62203 5.88354 0.93089 1.22573 
5.88354 1.55581 -0.62203 5.88354 1.55581 1.22573 5.88469 0.71376 -0.51681 
5.88469 0.71376 1.12051 5.88469 1.77295 -0.51681 5.88535 1.1374 -0.66725 
5.88535 1.1374 1.27095 5.88535 1.34931 -0.66725 5.88535 1.34931 1.27095 
5.89211 0.42611 0.83048 5.89211 2.06059 -0.22677 5.89587 0.48695 0.91295 
5.89587 1.99975 -0.30925 5.89648 1.19056 -0.66898 5.89648 1.19056 1.27268 
5.89648 1.29614 -0.66898 5.89648 1.29614 1.27268 5.89676 0.38595 0.76014 
5.89676 2.10076 -0.15644 5.89725 0.98117 -0.6342 5.89725 0.98117 1.23791 
5.89725 1.50553 -0.6342 5.89725 1.50553 1.23791 5.90558 1.24335 -0.66818 
5.90558 1.24335 1.27188 5.90766 0.57408 1.00329 5.90766 1.91263 -0.39958 
5.91028 1.0322 -0.6437 5.91028 1.0322 1.2474 5.91028 1.4545 -0.6437 
5.91028 1.4545 1.2474 5.91523 0.67028 1.08145 5.91523 1.81642 -0.47774 
5.91796 0.88223 -0.59502 5.91796 0.88223 1.19872 5.91796 1.60448 -0.59502 
5.91796 1.60448 1.19872 5.91867 0.77317 -0.54275 5.91867 0.77317 1.14646 
5.91867 1.71353 -0.54275 5.92142 0.45468 0.85953 5.92142 2.03203 -0.25583 
5.92265 1.08487 -0.65065 5.92265 1.08487 1.25435 5.92265 1.40184 -0.65065 
5.92265 1.40184 1.25435 5.92688 0.41221 0.79109 5.92688 2.0745 -0.18739 
5.93235 0.93157 -0.60921 5.93235 0.93157 1.21291 5.93235 1.55513 -0.60921 
5.93235 1.55513 1.21291 5.93425 1.13801 -0.65476 5.93425 1.13801 1.25846 
5.93425 1.3487 -0.65476 5.93425 1.3487 1.25846 5.93522 0.53599 0.95402 
5.93522 1.95071 -0.35031 5.94397 1.1906 -0.6563 5.94397 1.1906 1.26 
5.94397 1.2961 -0.6563 5.94397 1.2961 1.26 5.94466 0.6293 1.03899 
5.94466 1.85741 -0.43529 5.94598 0.98206 -0.62087 5.94598 0.98206 1.22458 
5.94598 1.50464 -0.62087 5.94598 1.50464 1.22458 5.95004 0.72884 -0.50602 
5.95004 0.72884 1.10972 5.95004 1.75786 -0.50602 5.95128 0.8351 -0.56417 
5.95128 0.8351 1.16788 5.95128 1.6516 -0.56417 5.95288 1.24335 -0.65509 
5.95288 1.24335 1.25879 5.95632 0.4404 0.82049 5.95632 2.04631 -0.21679 
5.95854 1.03309 -0.62993 5.95854 1.03309 1.23363 5.95854 1.45362 -0.62993 
5.95854 1.45362 1.23363 5.96151 0.50155 0.90216 5.96151 1.98516 -0.29846 
5.9663 0.88357 -0.58037 5.9663 0.88357 1.18408 5.9663 1.60314 -0.58037 
5.9663 1.60314 1.18408 5.97082 1.08591 -0.63634 5.97082 1.08591 1.24005 
5.97082 1.4008 -0.63634 5.97082 1.4008 1.24005 5.97301 0.58943 0.9918 
5.97301 1.89728 -0.3881 5.98023 0.68629 1.06918 5.98023 1.80042 -0.46548 
5.98046 0.93305 -0.59407 5.98046 0.93305 1.19777 5.98046 1.55366 -0.59407 
5.98046 1.55366 1.19777 5.98138 1.13804 -0.64011 5.98138 1.13804 1.24381 
5.98138 1.34866 -0.64011 5.98138 1.34866 1.24381 5.98336 0.78973 -0.52962 
5.98336 0.78973 1.13332 5.98336 1.69697 -0.52962 5.98404 0.47019 0.84856 
5.98404 2.01652 -0.24486 5.99036 0.42848 0.77993 5.99036 2.05822 -0.17623 
5.99103 1.19073 -0.64121 5.99103 1.19073 1.24491 5.99103 1.29598 -0.64121 
5.99103 1.29598 1.24491 5.99372 0.98341 -0.60522 5.99372 0.98341 1.20893 
5.99372 1.5033 -0.60522 5.99372 1.5033 1.20893 5.99949 1.24335 -0.63969 
5.99949 1.24335 1.2434 5.99992 0.55258 0.94143 5.99992 1.93412 -0.33772 
6.00115 0.83427 -0.54552 6.00115 0.83427 1.14922 6.00115 1.65243 -0.54552 
6.00605 1.03451 -0.61381 6.00605 1.03451 1.21751 6.00605 1.4522 -0.61381 
6.00605 1.4522 1.21751 6.00854 0.64629 1.02562 6.00854 1.84041 -0.42192 
6.01407 0.7463 -0.4915 6.01407 0.7463 1.09521 6.01407 1.7404 -0.4915 
6.01612 0.88295 -0.56136 6.01612 0.88295 1.16506 6.01612 1.60375 -0.56136 
6.01612 1.60375 1.16506 6.01739 1.0862 -0.61979 6.01739 1.0862 1.22349 
6.01739 1.40051 -0.61979 6.01739 1.40051 1.22349 6.01826 0.45779 0.80821 
6.01826 2.02892 -0.2045 6.02339 0.51922 0.88962 6.02339 1.96748 -0.28591 
6.02773 1.13833 -0.62316 6.02773 1.13833 1.22686 6.02773 1.34837 -0.62316 
6.02773 1.34837 1.22686 6.03039 0.9329 -0.5747 6.03039 0.9329 1.1784 
6.03039 1.55381 -0.5747 6.03039 1.55381 1.1784 6.03254 0.78988 -0.50901 
6.03254 0.78988 1.11272 6.03254 1.69683 -0.50901 6.03644 0.60751 0.97709 
6.03644 1.8792 -0.37339 6.03704 1.19077 -0.62391 6.03704 1.19077 1.22761 
6.03704 1.29594 -0.62391 6.03704 1.29594 1.22761 6.04327 0.705 1.05369 
6.04327 1.78171 -0.44999 6.04358 0.98345 -0.58545 6.04358 0.98345 1.18915 
6.04358 1.50326 -0.58545 6.04358 1.50326 1.18915 6.04528 0.48901 0.83525 
6.04528 1.24335 -0.62203 6.04528 1.24335 1.22573 6.04528 1.9977 -0.23155 
6.05007 0.8346 -0.52446 6.05007 0.8346 1.12816 6.05007 1.6521 -0.52446 
6.0566 1.03611 -0.59359 6.0566 1.03611 1.1973 6.0566 1.45059 -0.59359 
6.0566 1.45059 1.1973 6.06115 0.57263 0.92738 6.06115 1.91408 -0.32368 
6.06256 0.74738 1.07259 6.06256 1.73932 -0.46889 6.06525 0.88361 -0.53985 
6.06525 0.88361 1.14355 6.06525 1.6031 -0.53985 6.06781 1.08797 -0.59907 
6.06781 1.08797 1.20277 6.06781 1.39874 -0.59907 6.07085 0.666 1.00896 
6.07085 1.8207 -0.40525 6.07815 1.14053 -0.60189 6.07815 1.34618 -0.60189 
6.07885 0.47854 0.79358 6.07885 2.00817 -0.18987 6.07927 0.93364 -0.55282 
6.07927 0.93364 1.15652 6.07927 1.55307 -0.55282 6.08089 0.79127 -0.48596 
6.08089 0.79127 1.08967 6.08089 1.69544 -0.48596 6.08416 0.5403 0.87456 
6.08416 1.94641 -0.27086 6.0873 1.19308 -0.60208 6.0873 1.29363 -0.60208 
6.09016 1.24335 -0.60214 6.09092 0.70727 1.02928 6.09092 1.77944 -0.42558 
6.09327 0.9856 -0.56307 6.09327 1.5011 -0.56307 6.09667 0.62948 0.9612 
6.09667 1.85723 -0.35749 6.09789 0.83609 -0.50106 6.09789 0.83609 1.10476 
6.09789 1.65061 -0.50106 6.10489 0.51106 0.81966 6.10489 1.97565 -0.21596 
6.10598 1.03834 -0.57072 6.10598 1.44837 -0.57072 6.10991 0.74989 1.04777 
6.10991 1.73682 -0.44407 6.11296 0.88533 -0.51607 6.11296 1.60138 -0.51607 
6.1173 1.09047 -0.57557 6.1173 1.39624 -0.57557 6.11792 0.66892 0.98209 
6.11792 1.81778 -0.37838 6.12064 0.59558 0.91061 6.12064 1.89112 -0.30691 
6.12732 1.14303 -0.5779 6.12732 1.34367 -0.5779 6.12778 0.79375 1.06439 
6.12778 1.69296 -0.46068 6.12814 0.93629 -0.5282 6.12814 1.55041 -0.5282 
6.13125 1.19313 -0.5801 6.13125 1.29358 -0.5801 6.134 1.24335 -0.58007 
6.13746 1.9843 -0.17301 6.13783 0.71053 1.00204 6.13783 1.77617 -0.39834 
6.14196 0.98848 -0.53794 6.14196 1.49822 -0.53794 6.14265 0.56446 0.85742 
6.14265 1.92225 -0.25372 6.14273 0.63382 0.93268 6.14273 1.85289 -0.32898 
6.14447 0.83874 -0.47538 6.14447 1.64797 -0.47538 6.15405 1.04117 -0.54526 
6.15405 1.44554 -0.54526 6.15681 1.73299 -0.41649 6.16078 0.88878 -0.48941 
6.16078 1.59793 -0.48941 6.1626 0.53625 0.80185 6.1626 1.95046 -0.19815 
6.16364 0.67354 0.95321 6.16364 1.81317 -0.34951 6.16517 1.09346 -0.54959 
6.16517 1.39324 -0.54959 6.16567 0.60132 0.88039 6.16567 1.88539 -0.27669 
6.17036 1.14313 -0.5538 6.17036 1.34357 -0.5538 6.17429 1.1933 -0.55586 
6.17429 1.29341 -0.55586 6.17448 1.68881 -0.43269 6.17561 0.93987 -0.50109 
6.17561 1.54684 -0.50109 6.1767 1.24335 -0.55588 6.18361 1.7711 -0.36899 
6.18653 0.57179 0.82578 6.18653 1.91491 -0.22208 6.18755 0.63995 0.90212 
6.18755 1.84676 -0.29842 6.18891 0.99186 -0.5104 6.18891 1.49485 -0.5104 
6.18969 1.64418 -0.44749 6.20066 1.0446 -0.51729 6.20066 1.44211 -0.51729 
6.20224 1.72769 -0.38677 6.20579 0.89284 -0.46109 6.20579 1.59387 -0.46109 
6.20709 1.09385 -0.52348 6.20709 1.39286 -0.52348 6.20789 1.80688 -0.31871 
6.2092 0.60896 0.84845 6.2092 1.87775 -0.24475 6.21217 1.14347 -0.52761 
6.21217 1.34323 -0.52761 6.21586 1.19335 -0.52965 6.21586 1.29335 -0.52965 
6.21817 1.24335 -0.52962 6.21817 1.92225 -0.1782 6.2185 1.68401 -0.40298 
6.22056 0.94445 -0.47232 6.22056 1.54226 -0.47232 6.22763 1.76445 -0.33783 
6.23055 1.83905 -0.2661 6.23341 1.63925 -0.41748 6.23362 0.99666 -0.48114 
6.23362 1.49005 -0.48114 6.24114 1.88539 -0.20122 6.2418 1.04477 -0.48878 
6.2418 1.44194 -0.48878 6.24506 1.72191 -0.35521 6.24824 1.0941 -0.49486 
6.24824 1.39261 -0.49486 6.24954 0.89815 -0.4305 6.24954 1.58855 -0.4305 
6.25054 1.79892 -0.28609 6.25342 1.14404 -0.49882 6.25342 1.34266 -0.49882 
6.25709 1.19399 -0.50073 6.25709 1.29271 -0.50073 6.2583 1.24335 -0.50136 
6.26114 1.67796 -0.37111 6.26287 1.84676 -0.2231 6.2639 0.94988 -0.44132 
6.2639 1.53682 -0.44132 6.26911 1.75746 -0.30465 6.27136 1.89112 -0.15619 
6.27344 0.99736 -0.45072 6.27344 1.48934 -0.45072 6.27552 1.63319 -0.38543 
6.28149 1.04544 -0.45829 6.28149 1.44127 -0.45829 6.28316 1.80688 -0.24344 
6.28621 1.71475 -0.32176 6.28812 1.09496 -0.46411 6.28812 1.39174 -0.46411 
6.29137 0.90448 -0.39802 6.29137 1.58222 -0.39802 6.29317 1.14487 -0.468 
6.29317 1.34184 -0.468 6.29343 1.85289 -0.17828 6.29585 1.19405 -0.47052 
6.29585 1.29266 -0.47052 6.29699 1.24335 -0.47116 6.30182 1.67091 -0.33736 
6.30229 1.76445 -0.26318 6.30239 0.95111 -0.40896 6.30239 1.5356 -0.40896 
6.3119 0.99868 -0.41824 6.3119 1.48803 -0.41824 6.31396 1.81317 -0.19919 
6.31588 1.62604 -0.35143 6.31963 1.0466 -0.42589 6.31963 1.4401 -0.42589 
6.31966 1.72191 -0.28061 6.32195 1.85723 -0.13222 6.32624 1.09621 -0.43159 
6.32624 1.39049 -0.43159 6.32837 1.58024 -0.36392 6.33055 1.14498 -0.43582 
6.33055 1.34172 -0.43582 6.33326 1.19423 -0.43828 6.33326 1.29248 -0.43828 
6.33345 1.7711 -0.21915 6.33416 1.24335 -0.4391 6.33556 1.67796 -0.29668 
6.33926 0.95307 -0.37481 6.33926 1.53364 -0.37481 6.34283 1.81778 -0.15346 
6.34852 1.00037 -0.38406 6.34852 1.48633 -0.38406 6.34988 1.63319 -0.31107 
6.35122 1.72769 -0.23779 6.35612 1.04826 -0.39167 6.35612 1.43844 -0.39167 
6.36205 1.09662 -0.3976 6.36205 1.39008 -0.3976 6.36247 1.58222 -0.32692 
6.36279 1.77617 -0.17338 6.3663 1.14534 -0.40185 6.3663 1.34137 -0.40185 
6.36744 1.68401 -0.25405 6.36886 1.19429 -0.4044 6.36886 1.29242 -0.4044 
6.36971 1.24335 -0.40525 6.36971 1.8207 -0.1064 6.37342 0.95111 -0.33794 
6.37342 1.5356 -0.33794 6.38094 1.73299 -0.19236 6.38193 1.63925 -0.26896 
6.3827 0.99868 -0.34745 6.3827 1.48803 -0.34745 6.39003 1.77944 -0.12647 
6.39034 1.0466 -0.35517 6.39034 1.4401 -0.35517 6.39495 1.58855 -0.28509 
6.39604 1.09621 -0.36178 6.39604 1.39049 -0.36178 6.39714 1.68881 -0.21003 
6.40028 1.14498 -0.3661 6.40028 1.34172 -0.3661 6.40274 1.19423 -0.36881 
6.40274 1.29248 -0.36881 6.40355 1.24335 -0.36971 6.40578 1.53682 -0.29945 
6.40852 1.73682 -0.14546 6.41194 1.64418 -0.22524 6.41444 1.78171 -0.07882 
6.41517 0.99736 -0.30899 6.41517 1.48934 -0.30899 6.42274 1.04544 -0.31704 
6.42274 1.44127 -0.31704 6.42514 1.69296 -0.16333 6.42554 1.59387 -0.24134 
6.42857 1.09496 -0.32367 6.42857 1.39174 -0.32367 6.43246 1.14487 -0.32872 
6.43246 1.34184 -0.32872 6.43334 1.73932 -0.09811 6.43497 1.19405 -0.3314 
6.43497 1.29266 -0.3314 6.43561 1.24335 -0.33254 6.43677 1.54226 -0.2561 
6.43983 1.64797 -0.18002 6.44559 0.99666 -0.26917 6.44559 1.49005 -0.26917 
6.45041 1.69544 -0.11644 6.45323 1.04477 -0.27735 6.45323 1.44194 -0.27735 
6.45386 1.59793 -0.19633 6.45595 1.7404 -0.04962 6.45931 1.0941 -0.28378 
6.45931 1.39261 -0.28378 6.46327 1.14404 -0.28897 6.46327 1.34266 -0.28897 
6.46518 1.19399 -0.29264 6.46518 1.29271 -0.29264 6.46551 1.65061 -0.13344 
6.46555 1.54684 -0.21115 6.46581 1.24335 -0.29385 6.47047 1.75786 0.01441 
6.47346 1.69683 -0.06809 6.47485 0.99186 -0.22446 6.47485 1.49485 -0.22446 
6.48052 1.60138 -0.14851 6.48174 1.0446 -0.2362 6.48174 1.44211 -0.2362 
6.48793 1.09385 -0.24264 6.48793 1.39286 -0.24264 6.48891 1.6521 -0.08562 
6.49206 1.14347 -0.24771 6.49206 1.34323 -0.24771 6.49265 1.55041 -0.16369 
6.49407 1.24335 -0.25372 6.49407 1.69697 -0.01891 6.49411 1.19335 -0.25141 
6.49411 1.29335 -0.25141 6.5024 0.98848 -0.1775 6.5024 1.49822 -0.1775 
6.5043 1.6031 -0.1008 6.50721 1.71353 0.04578 6.50971 1.04117 -0.18959 
6.50971 1.44554 -0.18959 6.50997 1.65243 -0.0367 6.51404 1.09346 -0.20072 
6.51404 1.39324 -0.20072 6.51727 1.55307 -0.11482 6.51825 1.14313 -0.20591 
6.51825 1.34357 -0.20591 6.52031 1.1933 -0.20984 6.52031 1.29341 -0.20984 
6.52033 1.24335 -0.21225 6.52581 1.60375 -0.05167 6.52752 1.5011 -0.12882 
6.52863 1.6516 0.01318 6.53517 1.03834 -0.14153 6.53517 1.44837 -0.14153 
6.53915 1.55381 -0.06594 6.54002 1.09047 -0.15285 6.54002 1.39624 -0.15285 
6.54235 1.14303 -0.16287 6.54235 1.34367 -0.16287 6.54452 1.24335 -0.16954 
6.54455 1.19313 -0.1668 6.54455 1.29358 -0.1668 6.5499 1.50326 -0.07912 
6.55804 1.03611 -0.09214 6.55804 1.45059 -0.09214 6.56352 1.08797 -0.10336 
6.56352 1.39874 -0.10336 6.56634 1.14053 -0.1137 6.56634 1.34618 -0.1137 
6.56654 1.19308 -0.12285 6.56654 1.29363 -0.12285 6.56659 1.24335 -0.1257 
0.66092 0.99239 -0.71682 0.66092 1.48438 -0.71682 0.67031 0.94492 -0.70729 
0.67031 1.53186 -0.70729 0.67254 1.23839 -0.77754 0.67335 1.18926 -0.77664 
0.67335 1.28751 -0.77664 0.67581 1.14001 -0.77393 0.67581 1.33676 -0.77393 
0.67895 0.79293 -0.61786 0.68005 1.09125 -0.76962 0.68005 1.38553 -0.76962 
0.68114 0.89319 -0.69292 0.68114 1.58359 -0.69292 0.68575 1.04164 -0.76301 
0.68575 1.43514 -0.76301 0.69339 0.99371 -0.75529 0.69339 1.48306 -0.75529 
0.69416 0.84249 -0.6768 0.70267 0.94614 -0.74577 0.70267 1.53063 -0.74577 
0.70638 1.23839 -0.81309 0.70723 1.18932 -0.81224 0.70723 1.28745 -0.81224 
0.70865 0.79773 -0.66189 0.70979 1.14037 -0.80968 0.70979 1.3364 -0.80968 
0.71362 0.89951 -0.73475 0.71362 1.57726 -0.73475 0.71404 1.09166 -0.80544 
0.71404 1.38512 -0.80544 0.71997 1.0433 -0.7995 0.71997 1.43348 -0.7995 
0.72621 0.84854 -0.7189 0.72757 0.99541 -0.7919 0.72757 1.48137 -0.7919 
0.73683 0.9481 -0.78264 0.73683 1.52867 -0.78264 0.74053 0.80378 -0.70452 
0.74193 1.23839 -0.84693 0.74283 1.18926 -0.84612 0.74283 1.28751 -0.84612 
0.74554 1.14001 -0.84366 0.74554 1.33676 -0.84366 0.74772 0.9015 -0.77175 
0.74772 1.57528 -0.77175 0.74986 1.09125 -0.83942 0.74986 1.38553 -0.83942 
0.75643 0.75983 -0.68844 0.75646 1.04164 -0.83372 0.75646 1.43514 -0.83372 
0.75646 1.43514 0.62176 0.76021 0.8557 -0.75926 0.76021 0.8557 0.5473 
0.76021 1.62107 -0.75926 0.76021 1.62107 0.5473 0.76419 0.99371 -0.82608 
0.76419 0.99371 0.61411 0.76419 1.48306 -0.82608 0.76419 1.48306 0.61411 
0.7737 0.94614 -0.8168 0.7737 0.94614 0.60483 0.7737 1.53063 -0.8168 
0.7737 1.53063 0.60483 0.77427 0.81083 -0.7452 0.77427 1.66594 0.53323 
0.7791 1.23839 -0.87899 0.7791 1.23839 0.66703 0.78024 1.18908 -0.87835 
0.78024 1.18908 0.66639 0.78024 1.28769 -0.87835 0.78024 1.28769 0.66639 
0.78292 1.1399 -0.87584 0.78292 1.1399 0.66387 0.78292 1.33687 -0.87584 
0.78292 1.33687 0.66387 0.78472 0.89951 -0.80585 0.78472 0.89951 0.59389 
0.78472 1.57726 -0.80585 0.78472 1.57726 0.59389 0.78797 1.09 -0.87195 
0.78797 1.09 0.65998 0.78797 1.38677 -0.87195 0.78797 1.38677 0.65998 
0.78988 0.76699 -0.72959 0.78988 1.70978 0.51763 0.7946 1.04047 -0.86612 
0.7946 1.04047 0.65416 0.7946 1.4363 -0.86612 0.7946 1.4363 0.65416 
0.80057 0.84854 -0.79326 0.80057 0.84854 0.5813 0.80057 1.62823 -0.79326 
0.80057 1.62823 0.5813 0.80265 0.99239 -0.85855 0.80265 0.99239 0.64659 
0.80265 1.48438 -0.85855 0.80265 1.48438 0.64659 0.80698 0.72428 -0.71249 
0.81219 0.94492 -0.84916 0.81219 0.94492 0.63719 0.81219 1.53186 -0.84916 
0.81219 1.53186 0.63719 0.81495 0.80378 -0.77894 0.81495 1.67299 -0.77894 
0.81495 1.67299 0.56698 0.81779 1.23839 -0.90919 0.81779 1.23839 0.69723 
0.819 1.18902 -0.90857 0.819 1.18902 0.6966 0.819 1.28775 -0.90857 
0.819 1.28775 0.6966 0.82267 1.13908 -0.90665 0.82267 1.13908 0.69469 
0.82267 1.33769 -0.90665 0.82267 1.33769 0.69469 0.82655 0.89319 -0.83833 
0.82655 0.89319 0.62637 0.82655 1.58359 -0.83833 0.82655 1.58359 0.62637 
0.82785 1.08913 -0.9027 0.82785 1.08913 0.69073 0.82785 1.38764 -0.9027 
0.82785 1.38764 0.69073 0.83103 0.75983 -0.76304 0.83103 1.71694 0.55108 
0.83429 1.0398 -0.89661 0.83429 1.0398 0.68465 0.83429 1.43697 -0.89661 
0.83429 1.43697 0.68465 0.84247 0.99169 -0.88898 0.84247 0.99169 0.67701 
0.84247 1.48508 -0.88898 0.84247 1.48508 0.67701 0.84268 0.84249 -0.82531 
0.84268 0.84249 0.61335 0.84268 1.63428 -0.82531 0.84268 1.63428 0.61335 
0.84846 0.71729 -0.74567 0.85553 0.93948 -0.88015 0.85553 0.93948 0.66819 
0.85553 1.53729 -0.88015 0.85553 1.53729 0.66819 0.85759 0.79773 -0.81082 
0.85759 0.79773 0.59885 0.85759 1.67904 -0.81082 0.85759 1.67904 0.59885 
0.85792 1.23839 -0.93745 0.85792 1.23839 0.72549 0.86023 1.18838 -0.93749 
0.86023 1.18838 0.72552 0.86023 1.28839 -0.93749 0.86023 1.28839 0.72552 
0.86392 1.13851 -0.93544 0.86392 1.13851 0.72348 0.86392 1.33826 -0.93544 
0.86392 1.33826 0.72348 0.8682 0.67486 -0.72654 0.869 1.08888 -0.93132 
0.869 1.08888 0.71935 0.869 1.38789 -0.93132 0.869 1.38789 0.71935 
0.8703 0.88787 -0.86892 0.8703 0.88787 0.65696 0.8703 1.5889 -0.86892 
0.8703 1.5889 0.65696 0.87385 0.75404 -0.79461 0.87385 1.72273 0.58264 
0.87543 1.03963 -0.92512 0.87543 1.03963 0.71316 0.87543 1.43714 -0.92512 
0.87543 1.43714 0.71316 0.8864 0.83756 -0.85533 0.8864 0.83756 0.64336 
0.8864 1.63921 -0.85533 0.8864 1.63921 0.64336 0.88718 0.98689 -0.91823 
0.88718 0.98689 0.70627 0.88718 1.48988 -0.91823 0.88718 1.48988 0.70627 
0.89248 0.71064 -0.77683 0.89248 1.76614 0.56486 0.89939 1.23839 -0.96371 
0.89939 1.23839 0.75175 0.90048 0.9349 -0.90893 0.90048 0.9349 0.69696 
0.90048 1.54187 -0.90893 0.90048 1.54187 0.69696 0.90161 0.79293 -0.84052 
0.90161 0.79293 0.62856 0.90161 1.68384 -0.84052 0.90161 1.68384 0.62856 
0.9018 1.18833 -0.96369 0.9018 1.18833 0.75173 0.9018 1.28844 -0.96369 
0.9018 1.28844 0.75173 0.90573 1.13817 -0.96163 0.90573 1.13817 0.74967 
0.90573 1.33861 -0.96163 0.90573 1.33861 0.74967 0.91092 1.0885 -0.95743 
0.91092 1.0885 0.74546 0.91092 1.38828 -0.95743 0.91092 1.38828 0.74546 
0.91245 0.66857 -0.75734 0.91531 0.88381 -0.89724 0.91531 0.88381 0.68528 
0.91531 1.59296 -0.89724 0.91531 1.59296 0.68528 0.91928 0.74875 -0.82432 
0.91928 1.72802 -0.82432 0.91928 1.72802 0.61236 0.92204 1.0362 -0.9531 
0.92204 1.0362 0.74113 0.92204 1.44057 -0.9531 0.92204 1.44057 0.74113 
0.93162 0.83377 -0.88321 0.93162 0.83377 0.67125 0.93162 1.643 -0.88321 
0.93162 1.643 0.67125 0.93413 0.98352 -0.94578 0.93413 0.98352 0.73381 
0.93413 1.49326 -0.94578 0.93413 1.49326 0.73381 0.93826 0.70557 -0.80617 
0.93826 1.7712 0.59421 0.94209 1.23839 -0.9879 0.94209 1.23839 0.77594 
0.94484 1.18816 -0.98794 0.94484 1.18816 0.77597 0.94484 1.28861 -0.98794 
0.94484 1.28861 0.77597 0.94795 0.93133 -0.93604 0.94795 0.93133 0.72407 
0.94795 1.54545 -0.93604 0.94795 1.54545 0.72407 0.94831 0.78878 -0.86852 
0.94831 0.78878 0.65655 0.94831 1.68799 -0.86852 0.94831 1.68799 0.65655 
0.94877 1.13807 -0.98574 0.94877 1.13807 0.77377 0.94877 1.3387 -0.98574 
0.94877 1.3387 0.77377 0.95817 0.66396 -0.78622 0.95817 1.81281 0.57425 
0.95879 1.0855 -0.9834 0.95879 1.0855 0.77144 0.95879 1.39127 -0.9834 
0.95879 1.39127 0.77144 0.96313 0.88036 -0.9239 0.96313 0.88036 0.71194 
0.96313 1.59641 -0.9239 0.96313 1.59641 0.71194 0.96618 0.74492 -0.8519 
0.96618 0.74492 0.63994 0.96618 1.73185 -0.8519 0.96618 1.73185 0.63994 
0.97011 1.03337 -0.97855 0.97011 1.03337 0.76659 0.97011 1.4434 -0.97855 
0.97011 1.4434 0.76659 0.9782 0.83113 -0.90889 0.9782 0.83113 0.69693 
0.9782 1.64565 -0.90889 0.9782 1.64565 0.69693 0.97942 0.62451 -0.76533 
0.98282 0.98063 -0.9709 0.98282 0.98063 0.75894 0.98282 1.49614 -0.9709 
0.98282 1.49614 0.75894 0.98517 0.7023 -0.83341 0.98517 1.77447 0.62145 
0.98593 1.23839 -1.00997 0.98593 1.23839 0.79801 0.98879 1.18811 -1.00992 
0.98879 1.18811 0.79795 0.98879 1.28866 -1.00992 0.98879 1.28866 0.79795 
0.9952 0.7863 -0.8938 0.9952 0.7863 0.68183 0.9952 1.69047 -0.8938 
0.9952 1.69047 0.68183 0.99682 0.92867 -0.96065 0.99682 0.92867 0.74869 
0.99682 1.5481 -0.96065 0.99682 1.5481 0.74869 0.99794 1.13556 -1.00972 
0.99794 1.13556 0.79776 0.99794 1.34121 -1.00972 0.99794 1.34121 0.79776 
1.00524 0.66104 -0.81309 1.00524 1.81574 0.60112 1.00828 1.083 -1.0069 
1.00828 1.083 0.79494 1.00828 1.39377 -1.0069 1.00828 1.39377 0.79494 
1.01084 0.87864 -0.94768 1.01084 0.87864 0.73572 1.01084 1.59813 -0.94768 
1.01084 1.59813 0.73572 1.01353 0.74242 -0.87672 1.01353 0.74242 0.66476 
1.01353 1.73436 -0.87672 1.01353 1.73436 0.66476 1.01949 1.03115 -1.00143 
1.01949 1.03115 0.78946 1.01949 1.44563 -1.00143 1.01949 1.44563 0.78946 
1.02602 0.82964 -0.93229 1.02602 0.82964 0.72033 1.02602 1.64713 -0.93229 
1.02602 1.64713 0.72033 1.03081 1.23839 -1.02986 1.03081 1.23839 0.8179 
1.03251 0.97848 -0.99328 1.03251 0.97848 0.78132 1.03251 1.49829 -0.99328 
1.03251 1.49829 0.78132 1.03282 0.70003 -0.85782 1.03282 0.70003 0.64586 
1.03282 1.77674 -0.85782 1.03282 1.77674 0.64586 1.03905 1.1858 -1.03174 
1.03905 1.1858 0.81978 1.03905 1.29097 -1.03174 1.03905 1.29097 0.81978 
1.03965 0.60254 -0.78122 1.04355 0.78491 -0.91685 1.04355 0.78491 0.70488 
1.04355 1.69186 -0.91685 1.04355 1.69186 0.70488 1.0457 0.92793 -0.98253 
1.0457 0.92793 0.77057 1.0457 1.54884 -0.98253 1.0457 1.54884 0.77057 
1.04836 1.13337 -1.03099 1.04836 1.13337 0.81903 1.04836 1.3434 -1.03099 
1.04836 1.3434 0.81903 1.0587 1.08123 -1.02762 1.0587 1.08123 0.81566 
1.0587 1.39554 -1.02762 1.0587 1.39554 0.81566 1.05997 0.87798 -0.96919 
1.05997 0.87798 0.75723 1.05997 1.59879 -0.96919 1.05997 1.59879 0.75723 
1.06202 0.74133 -0.89934 1.06202 0.74133 0.68737 1.06202 1.73544 -0.89934 
1.06202 1.73544 0.68737 1.06755 0.64133 -0.82975 1.06755 1.83545 0.61779 
1.07004 1.02954 -1.02164 1.07004 1.02954 0.80968 1.07004 1.44723 -1.02164 
1.07004 1.44723 0.80968 1.07494 0.82931 -0.95335 1.07494 0.82931 0.74139 
1.07494 1.64746 -0.95335 1.07494 1.64746 0.74139 1.0766 1.23839 -1.04753 
1.0766 1.23839 0.83556 1.08237 0.97844 -1.01306 1.08237 0.97844 0.80109 
1.08237 1.49833 -1.01306 1.08237 1.49833 0.80109 1.08506 1.18576 -1.04904 
1.08506 1.18576 0.83708 1.08506 1.29101 -1.04904 1.08506 1.29101 0.83708 
1.09273 0.78476 -0.93745 1.09273 0.78476 0.72549 1.09273 1.69201 -0.93745 
1.09273 1.69201 0.72549 1.09471 1.13307 -1.04794 1.09471 1.13307 0.83598 
1.09471 1.3437 -1.04794 1.09471 1.3437 0.83598 1.09563 0.92808 -1.0019 
1.09563 0.92808 0.78994 1.09563 1.54869 -1.0019 1.09563 1.54869 0.78994 
1.09586 0.68132 -0.87331 1.09586 0.68132 0.66135 1.09586 1.79545 -0.87331 
1.09586 1.79545 0.66135 1.10308 0.58446 -0.79593 1.10308 1.89231 0.58397 
1.10527 1.08094 -1.04418 1.10527 1.08094 0.83221 1.10527 1.39583 -1.04418 
1.10527 1.39583 0.83221 1.10979 0.8786 -0.98821 1.10979 0.8786 0.77624 
1.10979 1.59817 -0.98821 1.10979 1.59817 0.77624 1.11755 1.02812 -1.03776 
1.11755 1.02812 0.8258 1.11755 1.44865 -1.03776 1.11755 1.44865 0.8258 
1.12321 1.23839 -1.06292 1.12321 1.23839 0.85096 1.12481 0.83014 -0.97201 
1.12481 0.83014 0.76004 1.12481 1.64663 -0.97201 1.12481 1.64663 0.76004 
1.12605 0.72388 -0.91385 1.12605 0.72388 0.70189 1.12605 1.7529 -0.91385 
1.12605 1.7529 0.70189 1.13011 0.9771 -1.02871 1.13011 0.9771 0.81674 
1.13011 1.49968 -1.02871 1.13011 1.49968 0.81674 1.13143 0.62433 -0.84312 
1.13143 1.85244 -0.84312 1.13143 1.85244 0.63116 1.13212 1.18564 -1.06413 
1.13212 1.18564 0.85217 1.13212 1.29114 -1.06413 1.13212 1.29114 0.85217 
1.14087 0.53102 -0.75815 1.14184 1.13304 -1.06259 1.14184 1.13304 0.85063 
1.14184 1.34373 -1.06259 1.14184 1.34373 0.85063 1.14374 0.92661 -1.01704 
1.14374 0.92661 0.80508 1.14374 1.55017 -1.01704 1.14374 1.55017 0.80508 
1.15344 1.0799 -1.05848 1.15344 1.0799 0.84652 1.15344 1.39687 -1.05848 
1.15344 1.39687 0.84652 1.15742 0.76821 -0.95059 1.15742 0.76821 0.73862 
1.15742 1.70857 -0.95059 1.15742 1.70857 0.73862 1.15813 0.87726 -1.00285 
1.15813 0.87726 0.79089 1.15813 1.59951 -1.00285 1.15813 1.59951 0.79089 
1.16086 0.66532 -0.88558 1.16086 0.66532 0.67361 1.16086 1.81146 -0.88558 
1.16086 1.81146 0.67361 1.16581 1.02724 -1.05153 1.16581 1.02724 0.83957 
1.16581 1.44953 -1.05153 1.16581 1.44953 0.83957 1.16843 0.56911 -0.80742 
1.16843 1.90766 0.59545 1.17051 1.23839 -1.07601 1.17051 1.23839 0.86405 
1.17884 0.97621 -1.04204 1.17884 0.97621 0.83007 1.17884 1.50057 -1.04204 
1.17884 1.50057 0.83007 1.17961 1.1856 -1.07681 1.17961 1.1856 0.86485 
1.17961 1.29118 -1.07681 1.17961 1.29118 0.86485 1.19074 1.13243 -1.07508 
1.19074 1.13243 0.86312 1.19074 1.34434 -1.07508 1.19074 1.34434 0.86312 
1.1914 0.70879 -0.92464 1.1914 0.70879 0.71268 1.1914 1.76798 -0.92464 
1.1914 1.76798 0.71268 1.19255 0.92593 -1.02986 1.19255 0.92593 0.8179 
1.19255 1.55085 -1.02986 1.19255 1.55085 0.8179 1.19562 0.82223 -0.98879 
1.19562 0.82223 0.77682 1.19562 1.65454 -0.98879 1.19562 1.65454 0.77682 
1.19659 0.61013 -0.85314 1.19659 0.61013 0.64118 1.19659 1.86664 -0.85314 
1.19659 1.86664 0.64118 1.20254 1.07932 -1.07045 1.20254 1.07932 0.85849 
1.20254 1.39746 -1.07045 1.20254 1.39746 0.85849 1.20682 0.5177 -0.76772 
1.20682 1.95907 0.55576 1.21468 1.02688 -1.06293 1.21468 1.02688 0.85096 
1.21468 1.44989 -1.06293 1.21468 1.44989 0.85096 1.2184 1.23839 -1.08677 
1.2184 1.23839 0.8748 1.22657 0.65222 -0.89431 1.22657 0.65222 0.68235 
1.22657 1.82455 -0.89431 1.22657 1.82455 0.68235 1.22791 0.97593 -1.05291 
1.22791 0.97593 0.84095 1.22791 1.50084 -1.05291 1.22791 1.50084 0.84095 
1.22896 0.76128 -0.96524 1.22896 0.76128 0.75327 1.22896 1.71549 -0.96524 
1.22896 1.71549 0.75327 1.22903 1.18516 -1.08738 1.22903 1.18516 0.87542 
1.22903 1.29161 -1.08738 1.22903 1.29161 0.87542 1.22965 0.87039 -1.01745 
1.22965 0.87039 0.80549 1.22965 1.60638 -1.01745 1.22965 1.60638 0.80549 
1.23437 0.55669 -0.81535 1.23437 1.92008 0.60339 1.24021 1.1321 -1.0851 
1.24021 1.1321 0.87314 1.24021 1.34467 -1.0851 1.24021 1.34467 0.87314 
1.24444 0.47121 -0.72474 1.2519 1.07935 -1.07994 1.2519 1.07935 0.86798 
1.2519 1.39743 -1.07994 1.2519 1.39743 0.86798 1.26273 0.59878 -0.85976 
1.26273 0.59878 0.6478 1.26273 1.87799 -0.85976 1.26273 1.87799 0.6478 
1.26391 0.70255 -0.93695 1.26391 0.70255 0.72498 1.26391 1.77422 -0.93695 
1.26391 1.77422 0.72498 1.26406 1.02706 -1.07191 1.26406 1.02706 0.85994 
1.26406 1.44971 -1.07191 1.26406 1.44971 0.85994 1.26492 0.9204 -1.04236 
1.26492 0.9204 0.8304 1.26492 1.55637 -1.04236 1.26492 1.55637 0.8304 
1.26676 1.23839 -1.09516 1.26676 1.23839 0.88319 1.26759 0.81655 -1.00084 
1.26759 0.81655 0.78887 1.26759 1.66022 -1.00084 1.26759 1.66022 0.78887 
1.27175 0.50849 -0.77469 1.27175 1.96828 0.56272 1.27755 1.18513 -1.09527 
1.27755 1.18513 0.8833 1.27755 1.29164 -1.09527 1.27755 1.29164 0.8833 
1.28902 1.13182 -1.09247 1.28902 1.13182 0.8805 1.28902 1.34495 -1.09247 
1.28902 1.34495 0.8805 1.29966 0.64731 -0.90453 1.29966 0.64731 0.69256 
1.29966 1.82946 -0.90453 1.29966 1.82946 0.69256 1.29971 0.54878 -0.82117 
1.29971 0.54878 0.6092 1.29971 1.928 -0.82117 1.29971 1.928 0.6092 
1.30082 0.97122 -1.06302 1.30082 0.97122 0.85106 1.30082 1.50555 -1.06302 
1.30082 1.50555 0.85106 1.30085 1.0791 -1.08677 1.30085 1.0791 0.8748 
1.30085 1.39768 -1.08677 1.30085 1.39768 0.8748 1.30211 0.75657 -0.97515 
1.30211 0.75657 0.76318 1.30211 1.7202 -0.97515 1.30211 1.7202 0.76318 
1.3026 0.86576 -1.02732 1.3026 0.86576 0.81535 1.3026 1.61101 -1.02732 
1.3026 1.61101 0.81535 1.30989 0.46388 -0.73001 1.30989 2.01289 0.51804 
1.31547 1.23839 -1.10117 1.31547 1.23839 0.8892 1.32667 1.18502 -1.10078 
1.32667 1.18502 0.88881 1.32667 1.29175 -1.10078 1.32667 1.29175 0.88881 
1.33724 0.69922 -0.94472 1.33724 0.69922 0.73276 1.33724 1.77755 -0.94472 
1.33724 1.77755 0.73276 1.3373 0.50246 -0.77875 1.3373 1.97431 -0.77875 
1.3373 1.97431 0.56678 1.3379 0.59324 -0.86629 1.3379 0.59324 0.65433 
1.3379 1.88353 -0.86629 1.3379 1.88353 0.65433 1.33809 0.9166 -1.04979 
1.33809 0.9166 0.83782 1.33809 1.56017 -1.04979 1.33809 1.56017 0.83782 
1.33813 1.13181 -1.09743 1.33813 1.13181 0.88546 1.33813 1.34496 -1.09743 
1.33813 1.34496 0.88546 1.33856 1.02526 -1.08013 1.33856 1.02526 0.86817 
1.33856 1.45151 -1.08013 1.33856 1.45151 0.86817 1.34034 0.81313 -1.00809 
1.34034 0.81313 0.79613 1.34034 1.66365 -1.00809 1.34034 1.66365 0.79613 
1.34809 0.42364 -0.6821 1.36442 1.23839 -1.10478 1.36442 1.23839 0.89281 
1.37525 0.64357 -0.90894 1.37525 0.64357 0.69697 1.37525 1.8332 -0.90894 
1.37525 1.8332 0.69697 1.37526 0.75422 -0.98012 1.37526 0.75422 0.76816 
1.37526 1.72255 -0.98012 1.37526 1.72255 0.76816 1.37529 0.54504 -0.82557 
1.37529 0.54504 0.61361 1.37529 1.93174 -0.82557 1.37529 1.93174 0.61361 
1.37529 0.46009 -0.73272 1.37529 2.01668 0.52075 1.3757 0.97001 -1.06855 
1.3757 0.97001 0.85659 1.3757 1.50676 -1.06855 1.3757 1.50676 0.85659 
1.3757 0.86344 -1.03226 1.3757 0.86344 0.82029 1.3757 1.61333 -1.03226 
1.3757 1.61333 0.82029 1.37573 1.07789 -1.0923 1.37573 1.07789 0.88033 
1.37573 1.39888 -1.0923 1.37573 1.39888 0.88033 1.37573 1.18498 -1.10384 
1.37573 1.18498 0.89188 1.37573 1.29179 -1.10384 1.37573 1.29179 0.89188 
1.37864 0.39981 -0.64965 1.41349 0.37803 -0.61567 1.41349 0.42189 -0.68333 
1.41349 0.50032 -0.78071 1.41349 0.50032 0.56874 1.41349 0.59139 -0.86847 
1.41349 0.59139 0.65651 1.41349 0.69765 -0.94717 1.41349 0.69765 0.73521 
1.41349 0.81198 -1.01052 1.41349 0.81198 0.79855 1.41349 0.91568 -1.05248 
1.41349 0.91568 0.84052 1.41349 1.02466 -1.08288 1.41349 1.02466 0.87091 
1.41349 1.13151 -1.10025 1.41349 1.13151 0.88829 1.41349 1.23839 -1.10598 
1.41349 1.23839 0.89402 1.41349 1.34526 -1.10025 1.41349 1.34526 0.88829 
1.41349 1.45211 -1.08288 1.41349 1.45211 0.87091 1.41349 1.56109 -1.05248 
1.41349 1.56109 0.84052 1.41349 1.66479 -1.01052 1.41349 1.66479 0.79855 
1.41349 1.77912 -0.94717 1.41349 1.77912 0.73521 1.41349 1.88538 -0.86847 
1.41349 1.88538 0.65651 1.41349 1.97646 0.56874 1.41349 2.05488 0.47137 
1.44834 0.39981 -0.64965 1.44834 2.07696 0.43769 1.45125 1.18498 -1.10384 
1.45125 1.18498 0.89188 1.45125 1.29179 -1.10384 1.45125 1.29179 0.89188 
1.45125 1.07789 -1.0923 1.45125 1.07789 0.88033 1.45125 1.39888 -1.0923 
1.45125 1.39888 0.88033 1.45128 0.86344 -1.03226 1.45128 0.86344 0.82029 
1.45128 1.61333 -1.03226 1.45128 1.61333 0.82029 1.45128 0.97001 -1.06855 
1.45128 0.97001 0.85659 1.45128 1.50676 -1.06855 1.45128 1.50676 0.85659 
1.45169 0.46009 -0.73272 1.45169 2.01668 0.52075 1.45169 0.54504 -0.82557 
1.45169 0.54504 0.61361 1.45169 1.93174 0.61361 1.45172 0.75422 -0.98012 
1.45172 0.75422 0.76816 1.45172 1.72255 -0.98012 1.45172 1.72255 0.76816 
1.45173 0.64357 -0.90894 1.45173 0.64357 0.69697 1.45173 1.8332 -0.90894 
1.45173 1.8332 0.69697 1.46256 1.23839 -1.10478 1.46256 1.23839 0.89281 
1.47889 0.42364 -0.6821 1.47889 2.05313 0.47013 1.4831 2.09666 0.40247 
1.48664 0.81313 -1.00809 1.48664 0.81313 0.79613 1.48664 1.66365 -1.00809 
1.48664 1.66365 0.79613 1.48842 1.02526 -1.08013 1.48842 1.02526 0.86817 
1.48842 1.45151 -1.08013 1.48842 1.45151 0.86817 1.48885 1.13181 -1.09743 
1.48885 1.13181 0.88546 1.48885 1.34496 -1.09743 1.48885 1.34496 0.88546 
1.48889 0.9166 -1.04979 1.48889 0.9166 0.83782 1.48889 1.56017 -1.04979 
1.48889 1.56017 0.83782 1.48908 0.59324 -0.86629 1.48908 0.59324 0.65433 
1.48908 1.88353 -0.86629 1.48908 1.88353 0.65433 1.48968 0.50246 -0.77875 
1.48968 1.97431 0.56678 1.48974 0.69922 -0.94472 1.48974 0.69922 0.73276 
1.48974 1.77755 -0.94472 1.48974 1.77755 0.73276 1.50031 1.18502 -1.10078 
1.50031 1.18502 0.88881 1.50031 1.29175 -1.10078 1.50031 1.29175 0.88881 
1.51151 1.23839 -1.10117 1.51151 1.23839 0.8892 1.51369 2.07334 0.43514 
1.51709 0.46388 -0.73001 1.51709 2.01289 0.51804 1.52438 0.86576 -1.02732 
1.52438 0.86576 0.81535 1.52438 1.61101 -1.02732 1.52438 1.61101 0.81535 
1.52487 0.75657 -0.97515 1.52487 0.75657 0.76318 1.52487 1.7202 -0.97515 
1.52487 1.7202 0.76318 1.52613 1.0791 -1.08677 1.52613 1.0791 0.8748 
1.52613 1.39768 -1.08677 1.52613 1.39768 0.8748 1.52616 0.97122 -1.06302 
1.52616 0.97122 0.85106 1.52616 1.50555 -1.06302 1.52616 1.50555 0.85106 
1.52727 0.54878 -0.82117 1.52727 0.54878 0.6092 1.52727 1.928 0.6092 
1.52732 0.64731 -0.90453 1.52732 0.64731 0.69256 1.52732 1.82946 -0.90453 
1.52732 1.82946 0.69256 1.53796 1.13182 -1.09247 1.53796 1.13182 0.8805 
1.53796 1.34495 -1.09247 1.53796 1.34495 0.8805 1.54402 2.0479 0.46643 
1.54943 1.18513 -1.09527 1.54943 1.18513 0.8833 1.54943 1.29164 -1.09527 
1.54943 1.29164 0.8833 1.55523 0.50849 -0.77469 1.55523 1.96828 0.56272 
1.55939 0.81655 -1.00084 1.55939 0.81655 0.78887 1.55939 1.66022 -1.00084 
1.55939 1.66022 0.78887 1.56022 1.23839 -1.09516 1.56022 1.23839 0.88319 
1.56206 0.9204 -1.04236 1.56206 0.9204 0.8304 1.56206 1.55637 -1.04236 
1.56206 1.55637 0.8304 1.56292 1.02706 -1.07191 1.56292 1.02706 0.85994 
1.56292 1.44971 -1.07191 1.56292 1.44971 0.85994 1.56307 0.70255 -0.93695 
1.56307 0.70255 0.72498 1.56307 1.77422 -0.93695 1.56307 1.77422 0.72498 
1.56425 0.59878 -0.85976 1.56425 0.59878 0.6478 1.56425 1.87799 0.6478 
1.57508 1.07935 -1.07994 1.57508 1.07935 0.86798 1.57508 1.39743 -1.07994 
1.57508 1.39743 0.86798 1.5788 2.0662 0.43011 1.58254 0.47121 -0.72474 
1.58254 2.00557 0.51277 1.58677 1.1321 -1.0851 1.58677 1.1321 0.87314 
1.58677 1.34467 -1.0851 1.58677 1.34467 0.87314 1.59261 0.55669 -0.81535 
1.59261 1.92008 0.60339 1.59733 0.87039 -1.01745 1.59733 0.87039 0.80549 
1.59733 1.60638 -1.01745 1.59733 1.60638 0.80549 1.59795 1.18516 -1.08738 
1.59795 1.18516 0.87542 1.59795 1.29161 -1.08738 1.59795 1.29161 0.87542 
1.59802 0.76128 -0.96524 1.59802 0.76128 0.75327 1.59802 1.71549 -0.96524 
1.59802 1.71549 0.75327 1.59907 0.97593 -1.05291 1.59907 0.97593 0.84095 
1.59907 1.50084 -1.05291 1.59907 1.50084 0.84095 1.60041 0.65222 -0.89431 
1.60041 0.65222 0.68235 1.60041 1.82455 0.68235 1.60858 1.23839 -1.08677 
1.60858 1.23839 0.8748 1.60858 2.03919 0.46027 1.6123 1.02688 -1.06293 
1.6123 1.02688 0.85096 1.6123 1.44989 -1.06293 1.6123 1.44989 0.85096 
1.62016 0.5177 -0.76772 1.62016 1.95907 0.55576 1.62444 1.07932 -1.07045 
1.62444 1.07932 0.85849 1.62444 1.39746 -1.07045 1.62444 1.39746 0.85849 
1.63039 0.61013 -0.85314 1.63039 0.61013 0.64118 1.63039 1.86664 0.64118 
1.63136 0.82223 -0.98879 1.63136 0.82223 0.77682 1.63136 1.65454 -0.98879 
1.63136 1.65454 0.77682 1.63443 0.92593 -1.02986 1.63443 0.92593 0.8179 
1.63443 1.55085 -1.02986 1.63443 1.55085 0.8179 1.63558 0.70879 -0.92464 
1.63558 0.70879 0.71268 1.63558 1.76798 -0.92464 1.63558 1.76798 0.71268 
1.63624 1.13243 -1.07508 1.63624 1.13243 0.86312 1.63624 1.34434 -1.07508 
1.63624 1.34434 0.86312 1.64676 1.99479 0.50512 1.64737 1.1856 -1.07681 
1.64737 1.1856 0.86485 1.64737 1.29118 -1.07681 1.64737 1.29118 0.86485 
1.64814 0.97621 -1.04204 1.64814 0.97621 0.83007 1.64814 1.50057 -1.04204 
1.64814 1.50057 0.83007 1.65647 1.23839 -1.07601 1.65647 1.23839 0.86405 
1.65855 0.56911 -0.80742 1.65855 1.90766 0.59545 1.66117 1.02724 -1.05153 
1.66117 1.02724 0.83957 1.66117 1.44953 -1.05153 1.66117 1.44953 0.83957 
1.66612 0.66532 -0.88558 1.66612 0.66532 0.67361 1.66612 1.81146 0.67361 
1.66885 0.87726 -1.00285 1.66885 0.87726 0.79089 1.66885 1.59951 -1.00285 
1.66885 1.59951 0.79089 1.66956 0.76821 -0.95059 1.66956 0.76821 0.73862 
1.66956 1.70857 -0.95059 1.66956 1.70857 0.73862 1.67354 1.0799 -1.05848 
1.67354 1.0799 0.84652 1.67354 1.39687 -1.05848 1.67354 1.39687 0.84652 
1.68324 0.92661 -1.01704 1.68324 0.92661 0.80508 1.68324 1.55017 -1.01704 
1.68324 1.55017 0.80508 1.68514 1.13304 -1.06259 1.68514 1.13304 0.85063 
1.68514 1.34373 -1.06259 1.68514 1.34373 0.85063 1.68611 0.53102 -0.75815 
1.68611 1.94575 0.54618 1.69486 1.18564 -1.06413 1.69486 1.18564 0.85217 
1.69486 1.29114 -1.06413 1.69486 1.29114 0.85217 1.69555 0.62433 -0.84312 
1.69555 1.85244 0.63116 1.69687 0.9771 -1.02871 1.69687 0.9771 0.81674 
1.69687 1.49968 -1.02871 1.69687 1.49968 0.81674 1.70093 0.72388 -0.91385 
1.70093 0.72388 0.70189 1.70093 1.7529 0.70189 1.70217 0.83014 -0.97201 
1.70217 0.83014 0.76004 1.70217 1.64663 -0.97201 1.70217 1.64663 0.76004 
1.70377 1.23839 -1.06292 1.70377 1.23839 0.85096 1.70943 1.02812 -1.03776 
1.70943 1.02812 0.8258 1.70943 1.44865 -1.03776 1.70943 1.44865 0.8258 
1.7124 1.98019 0.49433 1.71719 0.8786 -0.98821 1.71719 0.8786 0.77624 
1.71719 1.59817 -0.98821 1.71719 1.59817 0.77624 1.72171 1.08094 -1.04418 
1.72171 1.08094 0.83221 1.72171 1.39583 -1.04418 1.72171 1.39583 0.83221 
1.7239 0.58446 -0.79593 1.7239 1.89231 0.58397 1.73112 0.68132 -0.87331 
1.73112 0.68132 0.66135 1.73112 1.79545 0.66135 1.73135 0.92808 -1.0019 
1.73135 0.92808 0.78994 1.73135 1.54869 -1.0019 1.73135 1.54869 0.78994 
1.73227 1.13307 -1.04794 1.73227 1.13307 0.83598 1.73227 1.3437 -1.04794 
1.73227 1.3437 0.83598 1.73425 0.78476 -0.93745 1.73425 0.78476 0.72549 
1.73425 1.69201 -0.93745 1.73425 1.69201 0.72549 1.74192 1.18576 -1.04904 
1.74192 1.18576 0.83708 1.74192 1.29101 -1.04904 1.74192 1.29101 0.83708 
1.74461 0.97844 -1.01306 1.74461 0.97844 0.80109 1.74461 1.49833 -1.01306 
1.74461 1.49833 0.80109 1.75038 1.23839 -1.04753 1.75038 1.23839 0.83556 
1.75081 0.54762 -0.74556 1.75081 1.92915 0.53359 1.75204 0.82931 -0.95335 
1.75204 0.82931 0.74139 1.75204 1.64746 -0.95335 1.75204 1.64746 0.74139 
1.75694 1.02954 -1.02164 1.75694 1.02954 0.80968 1.75694 1.44723 -1.02164 
1.75694 1.44723 0.80968 1.75943 0.64133 -0.82975 1.75943 1.83545 0.61779 
1.76496 0.74133 -0.89934 1.76496 0.74133 0.68737 1.76496 1.73544 0.68737 
1.76701 0.87798 -0.96919 1.76701 0.87798 0.75723 1.76701 1.59879 -0.96919 
1.76701 1.59879 0.75723 1.76828 1.08123 -1.02762 1.76828 1.08123 0.81566 
1.76828 1.39554 -1.02762 1.76828 1.39554 0.81566 1.77428 1.96252 0.48178 
1.77862 1.13337 -1.03099 1.77862 1.13337 0.81903 1.77862 1.3434 -1.03099 
1.77862 1.3434 0.81903 1.78128 0.92793 -0.98253 1.78128 0.92793 0.77057 
1.78128 1.54884 -0.98253 1.78128 1.54884 0.77057 1.78343 0.78491 -0.91685 
1.78343 0.78491 0.70488 1.78343 1.69186 -0.91685 1.78343 1.69186 0.70488 
1.78733 0.60254 -0.78122 1.78733 1.87423 0.56926 1.78793 1.1858 -1.03174 
1.78793 1.1858 0.81978 1.78793 1.29097 -1.03174 1.78793 1.29097 0.81978 
1.79416 0.70003 -0.85782 1.79416 0.70003 0.64586 1.79416 1.77674 0.64586 
1.79447 0.97848 -0.99328 1.79447 0.97848 0.78132 1.79447 1.49829 -0.99328 
1.79447 1.49829 0.78132 1.79617 1.23839 -1.02986 1.79617 1.23839 0.8179 
1.80096 0.82964 -0.93229 1.80096 0.82964 0.72033 1.80096 1.64713 -0.93229 
1.80096 1.64713 0.72033 1.80749 1.03115 -1.00143 1.80749 1.03115 0.78946 
1.80749 1.44563 -1.00143 1.80749 1.44563 0.78946 1.81204 1.90911 0.51955 
1.81345 0.74242 -0.87672 1.81345 0.74242 0.66476 1.81345 1.73436 0.66476 
1.81614 0.87864 -0.94768 1.81614 0.87864 0.73572 1.81614 1.59813 -0.94768 
1.81614 1.59813 0.73572 1.8187 1.083 -1.0069 1.8187 1.083 0.79494 
1.8187 1.39377 -1.0069 1.8187 1.39377 0.79494 1.82174 0.66104 -0.81309 
1.82174 1.81574 0.60112 1.82904 1.13556 -1.00972 1.82904 1.13556 0.79776 
1.82904 1.34121 -1.00972 1.82904 1.34121 0.79776 1.83016 0.92867 -0.96065 
1.83016 0.92867 0.74869 1.83016 1.5481 -0.96065 1.83016 1.5481 0.74869 
1.83178 0.7863 -0.8938 1.83178 0.7863 0.68183 1.83178 1.69047 0.68183 
1.83819 1.18811 -1.00992 1.83819 1.18811 0.79795 1.83819 1.28866 -1.00992 
1.83819 1.28866 0.79795 1.84105 1.23839 -1.00997 1.84105 1.23839 0.79801 
1.84181 0.7023 -0.83341 1.84181 1.77447 0.62145 1.84416 0.98063 -0.9709 
1.84416 0.98063 0.75894 1.84416 1.49614 -0.9709 1.84416 1.49614 0.75894 
1.84756 0.62451 -0.76533 1.84756 1.85226 0.55336 1.84878 0.83113 -0.90889 
1.84878 0.83113 0.69693 1.84878 1.64565 -0.90889 1.84878 1.64565 0.69693 
1.85687 1.03337 -0.97855 1.85687 1.03337 0.76659 1.85687 1.4434 -0.97855 
1.85687 1.4434 0.76659 1.8608 0.74492 -0.8519 1.8608 0.74492 0.63994 
1.8608 1.73185 0.63994 1.86385 0.88036 -0.9239 1.86385 0.88036 0.71194 
1.86385 1.59641 -0.9239 1.86385 1.59641 0.71194 1.86819 1.0855 -0.9834 
1.86819 1.0855 0.77144 1.86819 1.39127 -0.9834 1.86819 1.39127 0.77144 
1.86881 0.66396 -0.78622 1.86881 1.81281 0.57425 1.87153 1.88616 0.50278 
1.87821 1.13807 -0.98574 1.87821 1.13807 0.77377 1.87821 1.3387 -0.98574 
1.87821 1.3387 0.77377 1.87867 0.78878 -0.86852 1.87867 0.78878 0.65655 
1.87867 1.68799 0.65655 1.87903 0.93133 -0.93604 1.87903 0.93133 0.72407 
1.87903 1.54545 -0.93604 1.87903 1.54545 0.72407 1.88214 1.18816 -0.98794 
1.88214 1.18816 0.77597 1.88214 1.28861 -0.98794 1.88214 1.28861 0.77597 
1.88489 1.23839 -0.9879 1.88489 1.23839 0.77594 1.88872 0.70557 -0.80617 
1.88872 1.7712 0.59421 1.89285 0.98352 -0.94578 1.89285 0.98352 0.73381 
1.89285 1.49326 -0.94578 1.89285 1.49326 0.73381 1.89362 1.84792 0.52485 
1.89536 0.83377 -0.88321 1.89536 0.83377 0.67125 1.89536 1.643 0.67125 
1.90494 1.0362 -0.9531 1.90494 1.0362 0.74113 1.90494 1.44057 -0.9531 
1.90494 1.44057 0.74113 1.9077 0.74875 -0.82432 1.9077 1.72802 0.61236 
1.91167 0.88381 -0.89724 1.91167 0.88381 0.68528 1.91167 1.59296 -0.89724 
1.91167 1.59296 0.68528 1.91453 0.66857 -0.75734 1.91453 1.8082 0.54538 
1.91606 1.0885 -0.95743 1.91606 1.0885 0.74546 1.91606 1.38828 -0.95743 
1.91606 1.38828 0.74546 1.91656 1.88042 0.47256 1.92125 1.13817 -0.96163 
1.92125 1.13817 0.74967 1.92125 1.33861 -0.96163 1.92125 1.33861 0.74967 
1.92518 1.18833 -0.96369 1.92518 1.18833 0.75173 1.92518 1.28844 -0.96369 
1.92518 1.28844 0.75173 1.92537 0.79293 -0.84052 1.92537 0.79293 0.62856 
1.92537 1.68384 0.62856 1.9265 0.9349 -0.90893 1.9265 0.9349 0.69696 
1.9265 1.54187 -0.90893 1.9265 1.54187 0.69696 1.92759 1.23839 -0.96371 
1.92759 1.23839 0.75175 1.9345 0.71064 -0.77683 1.9345 1.76614 0.56486 
1.93844 1.84179 0.49429 1.9398 0.98689 -0.91823 1.9398 0.98689 0.70627 
1.9398 1.48988 -0.91823 1.9398 1.48988 0.70627 1.94058 0.83756 -0.85533 
1.94058 0.83756 0.64336 1.94058 1.63921 0.64336 1.95155 1.03963 -0.92512 
1.95155 1.03963 0.71316 1.95155 1.43714 -0.92512 1.95155 1.43714 0.71316 
1.95313 0.75404 -0.79461 1.95313 1.72273 0.58264 1.95668 0.88787 -0.86892 
1.95668 0.88787 0.65696 1.95668 1.5889 -0.86892 1.95668 1.5889 0.65696 
1.95798 1.08888 -0.93132 1.95798 1.08888 0.71935 1.95798 1.38789 -0.93132 
1.95798 1.38789 0.71935 1.95878 0.67486 -0.72654 1.95878 1.80191 0.51458 
1.96306 1.13851 -0.93544 1.96306 1.13851 0.72348 1.96306 1.33826 -0.93544 
1.96306 1.33826 0.72348 1.96675 1.18838 -0.93749 1.96675 1.18838 0.72552 
1.96675 1.28839 -0.93749 1.96675 1.28839 0.72552 1.96906 1.23839 -0.93745 
1.96906 1.23839 0.72549 1.96939 0.79773 -0.81082 1.96939 0.79773 0.59885 
1.96939 1.67904 0.59885 1.97145 0.93948 -0.88015 1.97145 0.93948 0.66819 
1.97145 1.53729 -0.88015 1.97145 1.53729 0.66819 1.97852 0.71729 -0.74567 
1.97852 1.75949 0.5337 1.98144 1.83409 0.46197 1.9843 0.84249 -0.82531 
1.9843 0.84249 0.61335 1.9843 1.63428 0.61335 1.98451 0.99169 -0.88898 
1.98451 0.99169 0.67701 1.98451 1.48508 -0.88898 1.98451 1.48508 0.67701 
1.99269 1.0398 -0.89661 1.99269 1.0398 0.68465 1.99269 1.43697 -0.89661 
1.99269 1.43697 0.68465 1.99595 0.75983 -0.76304 1.99595 1.71694 0.55108 
1.99913 1.08913 -0.9027 1.99913 1.08913 0.69073 1.99913 1.38764 -0.9027 
1.99913 1.38764 0.69073 2.00043 0.89319 -0.83833 2.00043 0.89319 0.62637 
2.00043 1.58359 -0.83833 2.00043 1.58359 0.62637 2.00143 1.79396 0.48196 
2.00431 1.13908 -0.90665 2.00431 1.13908 0.69469 2.00431 1.33769 -0.90665 
2.00431 1.33769 0.69469 2.00798 1.18902 -0.90857 2.00798 1.18902 0.6966 
2.00798 1.28775 -0.90857 2.00798 1.28775 0.6966 2.00919 1.23839 -0.90919 
2.00919 1.23839 0.69723 2.01203 0.80378 -0.77894 2.01203 1.67299 0.56698 
2.01479 0.94492 -0.84916 2.01479 0.94492 0.63719 2.01479 1.53186 -0.84916 
2.01479 1.53186 0.63719 2.02 0.72428 -0.71249 2.02 1.75249 0.50052 
2.02433 0.99239 -0.85855 2.02433 0.99239 0.64659 2.02433 1.48438 -0.85855 
2.02433 1.48438 0.64659 2.02641 0.84854 -0.79326 2.02641 0.84854 0.5813 
2.02641 1.62823 0.5813 2.03238 1.04047 -0.86612 2.03238 1.04047 0.65416 
2.03238 1.4363 -0.86612 2.03238 1.4363 0.65416 2.03405 1.80191 0.43931 
2.0371 0.76699 -0.72959 2.0371 1.70978 0.51763 2.03901 1.09 -0.87195 
2.03901 1.09 0.65998 2.03901 1.38677 -0.87195 2.03901 1.38677 0.65998 
2.04226 0.89951 -0.80585 2.04226 0.89951 0.59389 2.04226 1.57726 0.59389 
2.04406 1.1399 -0.87584 2.04406 1.1399 0.66387 2.04406 1.33687 -0.87584 
2.04406 1.33687 0.66387 2.04674 1.18908 -0.87835 2.04674 1.18908 0.66639 
2.04674 1.28769 -0.87835 2.04674 1.28769 0.66639 2.04788 1.23839 -0.87899 
2.04788 1.23839 0.66703 2.05271 0.81083 -0.7452 2.05271 1.66594 0.53323 
2.05318 1.75949 0.45905 2.05328 0.94614 -0.8168 2.05328 0.94614 0.60483 
2.05328 1.53063 -0.8168 2.05328 1.53063 0.60483 2.06279 0.99371 -0.82608 
2.06279 0.99371 0.61411 2.06279 1.48306 -0.82608 2.06279 1.48306 0.61411 
2.06677 0.8557 -0.75926 2.06677 0.8557 0.5473 2.06677 1.62107 0.5473 
2.07052 1.04164 -0.83372 2.07052 1.04164 0.62176 2.07052 1.43514 -0.83372 
2.07052 1.43514 0.62176 2.07055 0.75983 -0.68844 2.07055 1.71694 0.47648 
2.07713 1.09125 -0.83942 2.07713 1.09125 0.62746 2.07713 1.38553 -0.83942 
2.07713 1.38553 0.62746 2.07926 0.9015 -0.77175 2.07926 0.9015 0.55979 
2.07926 1.57528 0.55979 2.08144 1.14001 -0.84366 2.08144 1.14001 0.63169 
2.08144 1.33676 -0.84366 2.08144 1.33676 0.63169 2.08415 1.18926 -0.84612 
2.08415 1.18926 0.63415 2.08415 1.28751 -0.84612 2.08415 1.28751 0.63415 
2.08434 1.76614 0.41502 2.08505 1.23839 -0.84693 2.08505 1.23839 0.63497 
2.08645 0.80378 -0.70452 2.08645 1.67299 0.49255 2.09015 0.9481 -0.78264 
2.09015 0.9481 0.57068 2.09015 1.52867 -0.78264 2.09015 1.52867 0.57068 
2.09941 0.99541 -0.7919 2.09941 0.99541 0.57993 2.09941 1.48137 -0.7919 
2.09941 1.48137 0.57993 2.10077 0.84854 -0.7189 2.10077 1.62823 0.50694 
2.10211 1.72273 0.43366 2.10701 1.0433 -0.7995 2.10701 1.0433 0.58754 
2.10701 1.43348 -0.7995 2.10701 1.43348 0.58754 2.11294 1.09166 -0.80544 
2.11294 1.09166 0.59347 2.11294 1.38512 -0.80544 2.11294 1.38512 0.59347 
2.11336 0.89951 -0.73475 2.11336 0.89951 0.52279 2.11336 1.57726 0.52279 
2.11719 1.14037 -0.80968 2.11719 1.14037 0.59772 2.11719 1.3364 -0.80968 
2.11719 1.3364 0.59772 2.11833 0.79773 -0.66189 2.11833 1.67904 0.44992 
2.11975 1.18932 -0.81224 2.11975 1.18932 0.60027 2.11975 1.28745 -0.81224 
2.11975 1.28745 0.60027 2.1206 1.23839 -0.81309 2.1206 1.23839 0.60112 
2.12431 0.94614 -0.74577 2.12431 0.94614 0.53381 2.12431 1.53063 0.53381 
2.13183 1.72802 0.38823 2.13282 0.84249 -0.6768 2.13282 1.63428 0.46483 
2.13359 0.99371 -0.75529 2.13359 0.99371 0.54332 2.13359 1.48306 0.54332 
2.13495 -1.48793 -0.5422 2.13495 -1.48793 0.75641 2.13495 -0.99858 0.75641 
2.13571 -1.63915 -0.46371 2.13571 -0.84736 0.67792 2.1367 -1.73288 -0.38711 
2.14422 -1.5355 -0.53269 2.14422 -0.951 -0.53269 2.14422 -0.951 0.7469 
2.14793 -1.24325 -0.6 2.14793 -1.24325 0.81421 2.14879 -1.29232 -0.59915 
2.14879 -1.29232 0.81336 2.14879 -1.19418 -0.59915 2.14879 -1.19418 0.81336 
2.1502 -1.68391 -0.4488 2.1502 -0.8026 0.66301 2.15134 -1.34127 -0.5966 
2.15134 -1.34127 0.81081 2.15134 -1.14523 -0.5966 2.15134 -1.14523 0.81081 
2.15517 -1.58212 -0.52166 2.15517 -0.90438 -0.52166 2.15517 -0.90438 0.73587 
2.15559 -1.38998 -0.59235 2.15559 -1.38998 0.80656 2.15559 -1.09652 -0.59235 
2.15559 -1.09652 0.80656 2.16152 -1.43834 -0.58641 2.16152 -1.43834 0.80062 
2.16152 -1.04816 -0.58641 2.16152 -1.04816 0.80062 2.16642 -1.72759 -0.43253 
2.16776 -1.63309 -0.50581 2.16776 -0.85341 0.72002 2.16913 -1.48623 -0.57881 
2.16913 -1.48623 0.79302 2.16913 -1.00027 -0.57881 2.16913 -1.00027 0.79302 
2.17838 -1.53354 -0.56955 2.17838 -1.53354 0.78376 2.17838 -0.95297 -0.56955 
2.17838 -0.95297 0.78376 2.18208 -1.67786 -0.49143 2.18208 -0.80865 0.70564 
2.18348 -1.24325 -0.63385 2.18348 -1.24325 0.84806 2.1842 -1.771 -0.4139 
2.18438 -1.29238 -0.63303 2.18438 -1.29238 0.84724 2.18438 -1.19413 -0.63303 
2.18438 -1.19413 0.84724 2.18709 -1.34162 -0.63057 2.18709 -1.34162 0.84478 
2.18709 -1.14488 -0.63057 2.18709 -1.14488 0.84478 2.18927 -1.58014 -0.55867 
2.18927 -0.90636 -0.55867 2.18927 -0.90636 0.77288 2.19141 -1.39039 -0.62634 
2.19141 -1.39039 0.84055 2.19141 -1.09611 -0.62634 2.19141 -1.09611 0.84055 
2.19798 -1.72181 -0.47536 2.19798 -0.7647 0.68957 2.19801 -1.44 -0.62064 
2.19801 -1.44 0.83485 2.19801 -1.0465 -0.62064 2.19801 -1.0465 0.83485 
2.20176 -1.62594 -0.54618 2.20176 -0.86057 -0.54618 2.20176 -0.86057 0.76039 
2.20574 -1.48793 -0.61299 2.20574 -1.48793 0.8272 2.20574 -0.99858 -0.61299 
2.20574 -0.99858 0.8272 2.21525 -1.5355 -0.60371 2.21525 -1.5355 0.81792 
2.21525 -0.951 -0.60371 2.21525 -0.951 0.81792 2.21536 -1.76435 -0.45792 
2.21582 -1.67081 -0.53211 2.21582 -0.8157 0.74632 2.22065 -1.24325 -0.66591 
2.22065 -1.24325 0.88012 2.22179 -1.29256 -0.66527 2.22179 -1.29256 0.87948 
2.22179 -1.19395 -0.66527 2.22179 -1.19395 0.87948 2.22447 -1.34174 -0.66275 
2.22447 -1.34174 0.87696 2.22447 -1.14477 -0.66275 2.22447 -1.14477 0.87696 
2.22627 -1.58212 -0.59276 2.22627 -0.90438 -0.59276 2.22627 -0.90438 0.80697 
2.22952 -1.39164 -0.65886 2.22952 -1.39164 0.87307 2.22952 -1.09486 -0.65886 
2.22952 -1.09486 0.87307 2.23143 -1.71465 -0.51651 2.23143 -0.77186 0.73072 
2.23448 -1.80677 -0.43819 2.23615 -1.44117 -0.65303 2.23615 -1.44117 0.86724 
2.23615 -1.04534 -0.65303 2.23615 -1.04534 0.86724 2.24212 -1.63309 -0.58018 
2.24212 -0.85341 -0.58018 2.24212 -0.85341 0.79439 2.2442 -1.48924 -0.64547 
2.2442 -1.48924 0.85968 2.2442 -0.99726 -0.64547 2.2442 -0.99726 0.85968 
2.24854 -1.75735 -0.4994 2.24854 -0.72915 0.71361 2.25374 -1.53672 -0.63607 
2.25374 -1.53672 0.85028 2.25374 -0.94978 -0.63607 2.25374 -0.94978 0.85028 
2.25651 -1.67786 -0.56585 2.25651 -0.80865 0.78006 2.25934 -1.24325 -0.6961 
2.25934 -1.24325 0.91031 2.26055 -1.29261 -0.69548 2.26055 -1.29261 0.90969 
2.26055 -1.19389 -0.69548 2.26055 -1.19389 0.90969 2.26422 -1.34256 -0.69357 
2.26422 -1.34256 0.90778 2.26422 -1.14394 -0.69357 2.26422 -1.14394 0.90778 
2.2671 -1.79882 -0.48083 2.2681 -1.58845 -0.62525 2.2681 -0.89805 -0.62525 
2.2681 -0.89805 0.83946 2.26941 -1.39251 -0.68961 2.26941 -1.39251 0.90382 
2.26941 -1.094 -0.68961 2.26941 -1.094 0.90382 2.27258 -1.72181 -0.54995 
2.27258 -0.7647 0.76416 2.27584 -1.44184 -0.68352 2.27584 -1.44184 0.89773 
2.27584 -1.04467 -0.68352 2.27584 -1.04467 0.89773 2.28402 -1.48994 -0.67589 
2.28402 -1.48994 0.8901 2.28402 -0.99656 -0.67589 2.28402 -0.99656 0.8901 
2.28423 -1.63915 -0.61223 2.28423 -0.84736 -0.61223 2.28423 -0.84736 0.82644 
2.28709 -1.83895 -0.46085 2.29001 -1.76435 -0.53258 2.29001 -0.72215 0.74679 
2.29709 -1.54216 -0.66707 2.29709 -1.54216 0.88128 2.29709 -0.94435 -0.66707 
2.29709 -0.94435 0.88128 2.29914 -1.68391 -0.59773 2.29914 -0.8026 -0.59773 
2.29914 -0.8026 0.81194 2.29947 -1.24325 -0.72436 2.29947 -1.24325 0.93857 
2.30178 -1.29325 -0.7244 2.30178 -1.29325 0.93861 2.30178 -1.19325 -0.7244 
2.30178 -1.19325 0.93861 2.30548 -1.34313 -0.72235 2.30548 -1.34313 0.93656 
2.30548 -1.14337 -0.72235 2.30548 -1.14337 0.93656 2.30975 -1.80677 -0.51346 
2.30975 -0.67973 0.72767 2.31055 -1.39276 -0.71823 2.31055 -1.39276 0.93244 
2.31055 -1.09375 -0.71823 2.31055 -1.09375 0.93244 2.31185 -1.59377 -0.65584 
2.31185 -1.59377 0.87005 2.31185 -0.89273 -0.65584 2.31185 -0.89273 0.87005 
2.3154 -1.72759 -0.58152 2.3154 -0.75891 0.79573 2.31698 -1.44201 -0.71204 
2.31698 -1.44201 0.92625 2.31698 -1.0445 -0.71204 2.31698 -1.0445 0.92625 
2.32795 -1.64407 -0.64224 2.32795 -0.84243 -0.64224 2.32795 -0.84243 0.85645 
2.32873 -1.49475 -0.70514 2.32873 -1.49475 0.91935 2.32873 -0.99176 -0.70514 
2.32873 -0.99176 0.91935 2.33009 -1.84666 -0.49317 2.33404 -1.771 -0.56374 
2.33404 -0.7155 0.77795 2.34094 -1.24325 -0.75062 2.34094 -1.24325 0.96483 
2.34203 -1.54674 -0.69584 2.34203 -1.54674 0.91005 2.34203 -0.93977 -0.69584 
2.34203 -0.93977 0.91005 2.34316 -1.68871 -0.62743 2.34316 -0.7978 -0.62743 
2.34316 -0.7978 0.84164 2.34335 -1.29331 -0.75061 2.34335 -1.29331 0.96482 
2.34335 -1.19319 -0.75061 2.34335 -1.19319 0.96482 2.34728 -1.34347 -0.74854 
2.34728 -1.34347 0.96275 2.34728 -1.14303 -0.74854 2.34728 -1.14303 0.96275 
2.35247 -1.39314 -0.74434 2.35247 -1.39314 0.95855 2.35247 -1.09336 -0.74434 
2.35247 -1.09336 0.95855 2.354 -1.81307 -0.54425 2.354 -0.67344 0.75846 
2.35686 -1.59783 -0.68416 2.35686 -1.59783 0.89837 2.35686 -0.88868 -0.68416 
2.35686 -0.88868 0.89837 2.36083 -1.73288 -0.61124 2.36083 -0.75362 0.82545 
2.36359 -1.44544 -0.74001 2.36359 -1.44544 0.95422 2.36359 -1.04107 -0.74001 
2.36359 -1.04107 0.95422 2.37317 -1.64787 -0.67012 2.37317 -0.83864 -0.67012 
2.37317 -0.83864 0.88433 2.37491 -1.85279 -0.52372 2.37491 -0.63372 0.73793 
2.37568 -1.49812 -0.73269 2.37568 -1.49812 0.9469 2.37568 -0.98838 -0.73269 
2.37568 -0.98838 0.9469 2.37981 -1.77607 -0.59308 2.37981 -0.71043 0.80729 
2.38364 -1.24325 -0.77482 2.38364 -1.24325 0.98903 2.38639 -1.29347 -0.77485 
2.38639 -1.29347 0.98906 2.38639 -1.19303 -0.77485 2.38639 -1.19303 0.98906 
2.3895 -1.55031 -0.72295 2.3895 -1.55031 0.93716 2.3895 -0.93619 -0.72295 
2.3895 -0.93619 0.93716 2.38986 -1.69286 -0.65543 2.38986 -0.79364 -0.65543 
2.38986 -0.79364 0.86964 2.39032 -1.34357 -0.77265 2.39032 -1.34357 0.98686 
2.39032 -1.14293 -0.77265 2.39032 -1.14293 0.98686 2.397 -1.89102 -0.50166 
2.39972 -1.81768 -0.57313 2.39972 -0.66882 0.78734 2.40034 -1.39614 -0.77032 
2.40034 -1.39614 0.98453 2.40034 -1.09036 -0.77032 2.40034 -1.09036 0.98453 
2.40468 -1.60128 -0.71082 2.40468 -1.60128 0.92503 2.40468 -0.88523 -0.71082 
2.40468 -0.88523 0.92503 2.40773 -1.73672 -0.63882 2.40773 -0.74978 -0.63882 
2.40773 -0.74978 0.85303 2.41166 -1.44827 -0.76547 2.41166 -1.44827 0.97968 
2.41166 -1.03823 -0.76547 2.41166 -1.03823 0.97968 2.41975 -1.65051 -0.6958 
2.41975 -1.65051 0.91001 2.41975 -0.83599 -0.6958 2.41975 -0.83599 0.91001 
2.42097 -1.85713 -0.55224 2.42097 -0.62938 0.76645 2.42437 -1.501 -0.75781 
2.42437 -1.501 0.97202 2.42437 -0.9855 -0.75781 2.42437 -0.9855 0.97202 
2.42672 -1.77934 -0.62033 2.42672 -0.70717 0.83454 2.42749 -1.24325 -0.79688 
2.42749 -1.24325 1.01109 2.43034 -1.29353 -0.79683 2.43034 -1.29353 1.01104 
2.43034 -1.19297 -0.79683 2.43034 -1.19297 1.01104 2.43675 -1.69533 -0.68071 
2.43675 -0.79117 -0.68071 2.43675 -0.79117 0.89492 2.43837 -1.55296 -0.74757 
2.43837 -1.55296 0.96178 2.43837 -0.93354 -0.74757 2.43837 -0.93354 0.96178 
2.43949 -1.34607 -0.79663 2.43949 -1.34607 1.01084 2.43949 -1.14043 -0.79663 
2.43949 -1.14043 1.01084 2.44679 -1.8206 -0.6 2.44679 -0.6659 0.81421 
2.44983 -1.39864 -0.79382 2.44983 -1.39864 1.00803 2.44983 -1.08787 -0.79382 
2.44983 -1.08787 1.00803 2.45239 -1.603 -0.73459 2.45239 -1.603 0.9488 
2.45239 -0.88351 -0.73459 2.45239 -0.88351 0.9488 2.45508 -1.73922 -0.66364 
2.45508 -0.74728 -0.66364 2.45508 -0.74728 0.87785 2.45649 -1.91398 -0.51842 
2.46104 -1.45049 -0.78834 2.46104 -1.45049 1.00255 2.46104 -1.03601 -0.78834 
2.46104 -1.03601 1.00255 2.46757 -1.652 -0.71921 2.46757 -1.652 0.93342 
2.46757 -0.8345 -0.71921 2.46757 -0.8345 0.93342 2.47236 -1.24325 -0.81677 
2.47236 -1.24325 1.03098 2.47406 -1.50316 -0.7802 2.47406 -1.50316 0.99441 
2.47406 -0.98335 -0.7802 2.47406 -0.98335 0.99441 2.47437 -1.78161 -0.64473 
2.47437 -0.7049 -0.64473 2.47437 -0.7049 0.85894 2.4806 -1.29584 -0.81865 
2.4806 -1.29584 1.03286 2.4806 -1.19067 -0.81865 2.4806 -1.19067 1.03286 
2.48121 -1.8791 -0.56813 2.48121 -0.60741 0.78234 2.4851 -1.69673 -0.70376 
2.4851 -1.69673 0.91797 2.4851 -0.78977 -0.70376 2.4851 -0.78977 0.91797 
2.48725 -1.55371 -0.76945 2.48725 -1.55371 0.98366 2.48725 -0.9328 -0.76945 
2.48725 -0.9328 0.98366 2.48991 -1.34827 -0.81791 2.48991 -1.34827 1.03212 
2.48991 -1.13823 -0.81791 2.48991 -1.13823 1.03212 2.49425 -1.96738 -0.48066 
2.50025 -1.40041 -0.81454 2.50025 -1.40041 1.02875 2.50025 -1.0861 -0.81454 
2.50025 -1.0861 1.02875 2.50152 -1.60365 -0.7561 2.50152 -1.60365 0.97031 
2.50152 -0.88285 -0.7561 2.50152 -0.88285 0.97031 2.50357 -1.7403 -0.68625 
2.50357 -0.7462 -0.68625 2.50357 -0.7462 0.90046 2.5091 -1.84031 -0.61666 
2.5091 -0.64619 0.83087 2.5116 -1.4521 -0.80855 2.5116 -1.4521 1.02276 
2.5116 -1.03441 -0.80855 2.5116 -1.03441 1.02276 2.51649 -1.65233 -0.74027 
2.51649 -1.65233 0.95448 2.51649 -0.83417 -0.74027 2.51649 -0.83417 0.95448 
2.51772 -1.93402 -0.53247 2.51772 -0.55248 0.74668 2.51815 -1.24325 -0.83444 
2.51815 -1.24325 1.04865 2.52392 -1.5032 -0.79997 2.52392 -1.5032 1.01418 
2.52392 -0.98331 -0.79997 2.52392 -0.98331 1.01418 2.52661 -1.29588 -0.83595 
2.52661 -1.29588 1.05016 2.52661 -1.19063 -0.83595 2.52661 -1.19063 1.05016 
2.53428 -1.69687 -0.72436 2.53428 -1.69687 0.93857 2.53428 -0.78963 -0.72436 
2.53428 -0.78963 0.93857 2.53626 -1.34856 -0.83485 2.53626 -1.34856 1.04906 
2.53626 -1.13794 -0.83485 2.53626 -1.13794 1.04906 2.53718 -1.55356 -0.78882 
2.53718 -1.55356 1.00303 2.53718 -0.93295 -0.78882 2.53718 -0.93295 1.00303 
2.53741 -1.80032 -0.66022 2.53741 -0.68619 -0.66022 2.53741 -0.68619 0.87443 
2.54463 -1.89717 -0.58285 2.54463 -0.58933 0.79706 2.54682 -1.40069 -0.83109 
2.54682 -1.40069 1.0453 2.54682 -1.08581 -0.83109 2.54682 -1.08581 1.0453 
2.55134 -1.60304 -0.77512 2.55134 -1.60304 0.98933 2.55134 -0.88346 -0.77512 
2.55134 -0.88346 0.98933 2.55613 -1.98506 -0.49321 2.5591 -1.45351 -0.82467 
2.5591 -1.45351 1.03888 2.5591 -1.03299 -0.82467 2.5591 -1.03299 1.03888 
2.56476 -1.24325 -0.84984 2.56476 -1.24325 1.06405 2.56637 -1.6515 -0.75892 
2.56637 -1.6515 0.97313 2.56637 -0.835 -0.75892 2.56637 -0.835 0.97313 
2.5676 -1.75776 -0.70077 2.5676 -0.72874 -0.70077 2.5676 -0.72874 0.91498 
2.57166 -1.50454 -0.81562 2.57166 -1.50454 1.02983 2.57166 -0.98196 -0.81562 
2.57166 -0.98196 1.02983 2.57298 -1.85731 -0.63004 2.57298 -0.6292 0.84425 
2.57367 -1.296 -0.85104 2.57367 -1.296 1.06525 2.57367 -1.1905 -0.85104 
2.57367 -1.1905 1.06525 2.58242 -1.95061 -0.54506 2.58242 -0.53589 0.75927 
2.58339 -1.3486 -0.84951 2.58339 -1.3486 1.06372 2.58339 -1.1379 -0.84951 
2.58339 -1.1379 1.06372 2.5853 -1.55503 -0.80396 2.5853 -1.55503 1.01817 
2.5853 -0.93147 -0.80396 2.5853 -0.93147 1.01817 2.59499 -1.40174 -0.84539 
2.59499 -1.40174 1.0596 2.59499 -1.08477 -0.84539 2.59499 -1.08477 1.0596 
2.59897 -1.71343 -0.7375 2.59897 -1.71343 0.95171 2.59897 -0.77307 -0.7375 
2.59897 -0.77307 0.95171 2.59969 -1.60438 -0.78977 2.59969 -1.60438 1.00398 
2.59969 -0.88212 -0.78977 2.59969 -0.88212 1.00398 2.60241 -1.81632 -0.67249 
2.60241 -0.67018 -0.67249 2.60241 -0.67018 0.8867 2.60736 -1.4544 -0.83845 
2.60736 -1.4544 1.05266 2.60736 -1.0321 -0.83845 2.60736 -1.0321 1.05266 
2.60998 -1.91253 -0.59433 2.60998 -0.57398 0.80854 2.61206 -1.24325 -0.86293 
2.61206 -1.24325 1.07714 2.62039 -1.50543 -0.82895 2.62039 -1.50543 1.04316 
2.62039 -0.98107 -0.82895 2.62039 -0.98107 1.04316 2.62116 -1.29604 -0.86373 
2.62116 -1.29604 1.07794 2.62116 -1.19046 -0.86373 2.62116 -1.19046 1.07794 
2.62177 -1.99965 -0.50399 2.63229 -1.3492 -0.862 2.63229 -1.3492 1.07621 
2.63229 -1.1373 -0.862 2.63229 -1.1373 1.07621 2.63295 -1.77284 -0.71156 
2.63295 -1.77284 0.92577 2.63295 -0.71366 -0.71156 2.63295 -0.71366 0.92577 
2.6341 -1.55571 -0.81677 2.6341 -1.55571 1.03098 2.6341 -0.93079 -0.81677 
2.6341 -0.93079 1.03098 2.63717 -1.65941 -0.7757 2.63717 -1.65941 0.98991 
2.63717 -0.82709 -0.7757 2.63717 -0.82709 0.98991 2.63814 -1.87151 -0.64005 
2.63814 -0.61499 -0.64005 2.63814 -0.61499 0.85426 2.64409 -1.40232 -0.85736 
2.64409 -1.40232 1.07157 2.64409 -1.08418 -0.85736 2.64409 -1.08418 1.07157 
2.64838 -1.96394 -0.55464 2.64838 -0.52257 0.76885 2.65623 -1.45476 -0.84984 
2.65623 -1.45476 1.06405 2.65623 -1.03175 -0.84984 2.65623 -1.03175 1.06405 
2.65995 -2.04406 -0.45915 2.65995 -1.24325 -0.87368 2.65995 -1.24325 1.08789 
2.66812 -1.82942 -0.68123 2.66812 -0.65708 -0.68123 2.66812 -0.65708 0.89544 
2.66946 -1.50571 -0.83983 2.66946 -1.50571 1.05404 2.66946 -0.9808 -0.83983 
2.66946 -0.9808 1.05404 2.67051 -1.72035 -0.75215 2.67051 -1.72035 0.96636 
2.67051 -0.76615 -0.75215 2.67051 -0.76615 0.96636 2.67058 -1.29647 -0.87429 
2.67058 -1.29647 1.0885 2.67058 -1.19003 -0.87429 2.67058 -1.19003 1.0885 
2.6712 -1.61125 -0.80437 2.6712 -1.61125 1.01858 2.6712 -0.87525 -0.80437 
2.6712 -0.87525 1.01858 2.67592 -1.92495 -0.60227 2.67592 -0.56156 0.81648 
2.68176 -1.34954 -0.87202 2.68176 -1.34954 1.08623 2.68176 -1.13696 -0.87202 
2.68176 -1.13696 1.08623 2.68599 -2.01043 -0.51165 2.68599 -0.47607 0.72586 
2.68973 -2.07107 -0.42899 2.69345 -1.40229 -0.86685 2.69345 -1.40229 1.08106 
2.69345 -1.08421 -0.86685 2.69345 -1.08421 1.08106 2.70429 -1.88285 -0.64667 
2.70429 -0.60365 -0.64667 2.70429 -0.60365 0.86088 2.70546 -1.77909 -0.72386 
2.70546 -1.77909 0.93807 2.70546 -0.70741 -0.72386 2.70546 -0.70741 0.93807 
2.70561 -1.45458 -0.85882 2.70561 -1.45458 1.07303 2.70561 -1.03193 -0.85882 
2.70561 -1.03193 1.07303 2.70647 -1.56124 -0.82928 2.70647 -1.56124 1.04349 
2.70647 -0.92527 -0.82928 2.70647 -0.92527 1.04349 2.70831 -1.24325 -0.88207 
2.70831 -1.24325 1.09628 2.70914 -1.66509 -0.78775 2.70914 -1.66509 1.00196 
2.70914 -0.82141 -0.78775 2.70914 -0.82141 1.00196 2.7133 -1.97314 -0.5616 
2.7133 -0.51336 0.77581 2.7191 -1.29651 -0.88218 2.7191 -1.29651 1.09639 
2.7191 -1.18999 -0.88218 2.7191 -1.18999 1.09639 2.72451 -2.05276 -0.46531 
2.73057 -1.34981 -0.87938 2.73057 -1.34981 1.09359 2.73057 -1.13669 -0.87938 
2.73057 -1.13669 1.09359 2.74121 -1.83433 -0.69144 2.74121 -1.83433 0.90565 
2.74121 -0.65218 -0.69144 2.74121 -0.65218 0.90565 2.74126 -1.93286 -0.60808 
2.74126 -0.55364 -0.60808 2.74126 -0.55364 0.82229 2.74237 -1.51042 -0.84994 
2.74237 -1.51042 1.06415 2.74237 -0.97609 -0.84994 2.74237 -0.97609 1.06415 
2.74241 -1.40254 -0.87368 2.74241 -1.40254 1.08789 2.74241 -1.08396 -0.87368 
2.74241 -1.08396 1.08789 2.74366 -1.72507 -0.76206 2.74366 -1.72507 0.97627 
2.74366 -0.76144 -0.76206 2.74366 -0.76144 0.97627 2.74415 -1.61588 -0.81423 
2.74415 -1.61588 1.02844 2.74415 -0.87063 -0.81423 2.74415 -0.87063 1.02844 
2.75144 -2.01776 -0.51692 2.75144 -0.46875 0.73113 2.75485 -2.07821 -0.43401 
2.75702 -1.24325 -0.88808 2.75702 -1.24325 1.10229 2.76822 -1.29662 -0.88769 
2.76822 -1.29662 1.1019 2.76822 -1.18989 -0.88769 2.76822 -1.18989 1.1019 
2.77879 -1.78242 -0.73164 2.77879 -1.78242 0.94585 2.77879 -0.70409 -0.73164 
2.77879 -0.70409 0.94585 2.77885 -1.97918 -0.56566 2.77885 -0.50733 0.77987 
2.77945 -1.8884 -0.65321 2.77945 -1.8884 0.86742 2.77945 -0.59811 -0.65321 
2.77945 -0.59811 0.86742 2.77964 -1.56504 -0.8367 2.77964 -1.56504 1.05091 
2.77964 -0.92147 -0.8367 2.77964 -0.92147 1.05091 2.77968 -1.34983 -0.88434 
2.77968 -1.34983 1.09855 2.77968 -1.13668 -0.88434 2.77968 -1.13668 1.09855 
2.78012 -1.45638 -0.86704 2.78012 -1.45638 1.08125 2.78012 -1.03013 -0.86704 
2.78012 -1.03013 1.08125 2.7819 -1.66851 -0.79501 2.7819 -1.66851 1.00922 
2.7819 -0.81799 -0.79501 2.7819 -0.81799 1.00922 2.78543 -2.10153 -0.40134 
2.78964 -2.058 -0.46901 2.78964 -0.4285 0.68322 2.80597 -1.24325 -0.89169 
2.80597 -1.24325 1.1059 2.81681 -1.83806 -0.69585 2.81681 -1.83806 0.91006 
2.81681 -0.64844 -0.69585 2.81681 -0.64844 0.91006 2.81681 -1.72742 -0.76703 
2.81681 -1.72742 0.98124 2.81681 -0.75908 -0.76703 2.81681 -0.75908 0.98124 
2.81684 -1.9366 -0.61248 2.81684 -0.5499 -0.61248 2.81684 -0.5499 0.82669 
2.81684 -2.02155 -0.51963 2.81684 -0.46496 0.73384 2.81725 -1.51163 -0.85547 
2.81725 -1.51163 1.06968 2.81725 -0.97488 -0.85547 2.81725 -0.97488 1.06968 
2.81726 -1.6182 -0.81917 2.81726 -1.6182 1.03338 2.81726 -0.86831 -0.81917 
2.81726 -0.86831 1.03338 2.81728 -1.40375 -0.87921 2.81728 -1.40375 1.09342 
2.81728 -1.08275 -0.87921 2.81728 -1.08275 1.09342 2.81728 -1.29665 -0.89075 
2.81728 -1.29665 1.10496 2.81728 -1.18985 -0.89075 2.81728 -1.18985 1.10496 
2.82019 -2.08183 -0.43657 2.82019 -0.40468 0.65078 2.85504 -2.05975 -0.47025 
2.85504 -1.98132 -0.56762 2.85504 -1.89025 -0.65539 2.85504 -1.89025 0.8696 
2.85504 -1.78399 -0.73409 2.85504 -1.78399 0.9483 2.85504 -1.66965 -0.79743 
2.85504 -1.66965 1.01164 2.85504 -1.56596 -0.83939 2.85504 -1.56596 1.0536 
2.85504 -1.45698 -0.86979 2.85504 -1.45698 1.084 2.85504 -1.35013 -0.88717 
2.85504 -1.35013 1.10138 2.85504 -1.24325 -0.8929 2.85504 -1.24325 1.10711 
2.85504 -1.13637 -0.88717 2.85504 -1.13637 1.10138 2.85504 -1.02953 -0.86979 
2.85504 -1.02953 1.084 2.85504 -0.92055 -0.83939 2.85504 -0.92055 1.0536 
2.85504 -0.81685 -0.79743 2.85504 -0.81685 1.01164 2.85504 -0.70251 -0.73409 
2.85504 -0.70251 0.9483 2.85504 -0.59626 -0.65539 2.85504 -0.59626 0.8696 
2.85504 -0.50518 -0.56762 2.85504 -0.50518 0.78183 2.85504 -0.42676 0.68446 
2.85504 -0.38289 0.61679 2.8899 -0.40468 0.65078 2.8928 -1.29665 -0.89075 
2.8928 -1.29665 1.10496 2.8928 -1.18985 -0.89075 2.8928 -1.18985 1.10496 
2.8928 -1.40375 -0.87921 2.8928 -1.40375 1.09342 2.8928 -1.08275 -0.87921 
2.8928 -1.08275 1.09342 2.89283 -1.6182 -0.81917 2.89283 -1.6182 1.03338 
2.89283 -0.86831 -0.81917 2.89283 -0.86831 1.03338 2.89283 -1.51163 -0.85547 
2.89283 -1.51163 1.06968 2.89283 -0.97488 -0.85547 2.89283 -0.97488 1.06968 
2.89324 -2.02155 -0.51963 2.89324 -0.46496 0.73384 2.89324 -1.9366 -0.61248 
2.89324 -1.9366 0.82669 2.89324 -0.5499 -0.61248 2.89324 -0.5499 0.82669 
2.89328 -1.72742 -0.76703 2.89328 -1.72742 0.98124 2.89328 -0.75908 -0.76703 
2.89328 -0.75908 0.98124 2.89328 -1.83806 -0.69585 2.89328 -1.83806 0.91006 
2.89328 -0.64844 -0.69585 2.89328 -0.64844 0.91006 2.90411 -1.24325 -0.89169 
2.90411 -1.24325 1.1059 2.92044 -2.058 -0.46901 2.92044 -0.4285 0.68322 
2.92819 -1.66851 -0.79501 2.92819 -1.66851 1.00922 2.92819 -0.81799 -0.79501 
2.92819 -0.81799 1.00922 2.92997 -1.45638 -0.86704 2.92997 -1.45638 1.08125 
2.92997 -1.03013 -0.86704 2.92997 -1.03013 1.08125 2.9304 -1.34983 -0.88434 
2.9304 -1.34983 1.09855 2.9304 -1.13668 -0.88434 2.9304 -1.13668 1.09855 
2.93044 -1.56504 -0.8367 2.93044 -1.56504 1.05091 2.93044 -0.92147 -0.8367 
2.93044 -0.92147 1.05091 2.93064 -1.8884 -0.65321 2.93064 -1.8884 0.86742 
2.93064 -0.59811 -0.65321 2.93064 -0.59811 0.86742 2.93123 -1.97918 -0.56566 
2.93123 -0.50733 0.77987 2.93129 -1.78242 -0.73164 2.93129 -1.78242 0.94585 
2.93129 -0.70409 -0.73164 2.93129 -0.70409 0.94585 2.94186 -1.29662 -0.88769 
2.94186 -1.29662 1.1019 2.94186 -1.18989 -0.88769 2.94186 -1.18989 1.1019 
2.95306 -1.24325 -0.88808 2.95306 -1.24325 1.10229 2.95864 -2.01776 -0.51692 
2.95864 -0.46875 0.73113 2.96593 -1.61588 -0.81423 2.96593 -1.61588 1.02844 
2.96593 -0.87063 -0.81423 2.96593 -0.87063 1.02844 2.96642 -1.72507 -0.76206 
2.96642 -1.72507 0.97627 2.96642 -0.76144 -0.76206 2.96642 -0.76144 0.97627 
2.96768 -1.40254 -0.87368 2.96768 -1.40254 1.08789 2.96768 -1.08396 -0.87368 
2.96768 -1.08396 1.08789 2.96771 -1.51042 -0.84994 2.96771 -1.51042 1.06415 
2.96771 -0.97609 -0.84994 2.96771 -0.97609 1.06415 2.96882 -1.93286 -0.60808 
2.96882 -0.55364 -0.60808 2.96882 -0.55364 0.82229 2.96887 -1.83433 -0.69144 
2.96887 -1.83433 0.90565 2.96887 -0.65218 -0.69144 2.96887 -0.65218 0.90565 
2.97951 -1.34981 -0.87938 2.97951 -1.34981 1.09359 2.97951 -1.13669 -0.87938 
2.97951 -1.13669 1.09359 2.99098 -1.29651 -0.88218 2.99098 -1.29651 1.09639 
2.99098 -1.18999 -0.88218 2.99098 -1.18999 1.09639 2.99678 -1.97314 -0.5616 
2.99678 -0.51336 0.77581 3.00094 -1.66509 -0.78775 3.00094 -1.66509 1.00196 
3.00094 -0.82141 -0.78775 3.00094 -0.82141 1.00196 3.00177 -1.24325 -0.88207 
3.00177 -1.24325 1.09628 3.00361 -1.56124 -0.82928 3.00361 -1.56124 1.04349 
3.00361 -0.92527 -0.82928 3.00361 -0.92527 1.04349 3.00447 -1.45458 -0.85882 
3.00447 -1.45458 1.07303 3.00447 -1.03193 -0.85882 3.00447 -1.03193 1.07303 
3.00462 -1.77909 -0.72386 3.00462 -1.77909 0.93807 3.00462 -0.70741 -0.72386 
3.00462 -0.70741 0.93807 3.0058 -1.88285 -0.64667 3.0058 -1.88285 0.86088 
3.0058 -0.60365 -0.64667 3.0058 -0.60365 0.86088 3.01663 -1.40229 -0.86685 
3.01663 -1.40229 1.08106 3.01663 -1.08421 -0.86685 3.01663 -1.08421 1.08106 
3.0241 -0.47607 0.72586 3.02832 -1.34954 -0.87202 3.02832 -1.34954 1.08623 
3.02832 -1.13696 -0.87202 3.02832 -1.13696 1.08623 3.03416 -1.92495 -0.60227 
3.03416 -0.56156 0.81648 3.03889 -1.61125 -0.80437 3.03889 -1.61125 1.01858 
3.03889 -0.87525 -0.80437 3.03889 -0.87525 1.01858 3.0395 -1.29647 -0.87429 
3.0395 -1.29647 1.0885 3.0395 -1.19003 -0.87429 3.0395 -1.19003 1.0885 
3.03957 -1.72035 -0.75215 3.03957 -1.72035 0.96636 3.03957 -0.76615 -0.75215 
3.03957 -0.76615 0.96636 3.04062 -1.50571 -0.83983 3.04062 -1.50571 1.05404 
3.04062 -0.9808 -0.83983 3.04062 -0.9808 1.05404 3.04197 -1.82942 -0.68123 
3.04197 -1.82942 0.89544 3.04197 -0.65708 -0.68123 3.04197 -0.65708 0.89544 
3.05013 -1.24325 -0.87368 3.05013 -1.24325 1.08789 3.05385 -1.45476 -0.84984 
3.05385 -1.45476 1.06405 3.05385 -1.03175 -0.84984 3.05385 -1.03175 1.06405 
3.06171 -1.96394 -0.55464 3.06171 -0.52257 0.76885 3.06599 -1.40232 -0.85736 
3.06599 -1.40232 1.07157 3.06599 -1.08418 -0.85736 3.06599 -1.08418 1.07157 
3.07194 -1.87151 -0.64005 3.07194 -0.61499 -0.64005 3.07194 -0.61499 0.85426 
3.07291 -1.65941 -0.7757 3.07291 -1.65941 0.98991 3.07291 -0.82709 -0.7757 
3.07291 -0.82709 0.98991 3.07598 -1.55571 -0.81677 3.07598 -1.55571 1.03098 
3.07598 -0.93079 -0.81677 3.07598 -0.93079 1.03098 3.07713 -1.77284 -0.71156 
3.07713 -1.77284 0.92577 3.07713 -0.71366 -0.71156 3.07713 -0.71366 0.92577 
3.07779 -1.3492 -0.862 3.07779 -1.3492 1.07621 3.07779 -1.1373 -0.862 
3.07779 -1.1373 1.07621 3.08892 -1.29604 -0.86373 3.08892 -1.29604 1.07794 
3.08892 -1.19046 -0.86373 3.08892 -1.19046 1.07794 3.08969 -1.50543 -0.82895 
3.08969 -1.50543 1.04316 3.08969 -0.98107 -0.82895 3.08969 -0.98107 1.04316 
3.09802 -1.24325 -0.86293 3.09802 -1.24325 1.07714 3.1001 -1.91253 -0.59433 
3.1001 -0.57398 0.80854 3.10273 -1.4544 -0.83845 3.10273 -1.4544 1.05266 
3.10273 -1.0321 -0.83845 3.10273 -1.0321 1.05266 3.10767 -1.81632 -0.67249 
3.10767 -1.81632 0.8867 3.10767 -0.67018 -0.67249 3.10767 -0.67018 0.8867 
3.1104 -1.60438 -0.78977 3.1104 -1.60438 1.00398 3.1104 -0.88212 -0.78977 
3.1104 -0.88212 1.00398 3.11111 -1.71343 -0.7375 3.11111 -1.71343 0.95171 
3.11111 -0.77307 -0.7375 3.11111 -0.77307 0.95171 3.1151 -1.40174 -0.84539 
3.1151 -1.40174 1.0596 3.1151 -1.08477 -0.84539 3.1151 -1.08477 1.0596 
3.12479 -1.55503 -0.80396 3.12479 -1.55503 1.01817 3.12479 -0.93147 -0.80396 
3.12479 -0.93147 1.01817 3.12669 -1.3486 -0.84951 3.12669 -1.3486 1.06372 
3.12669 -1.1379 -0.84951 3.12669 -1.1379 1.06372 3.12766 -1.95061 -0.54506 
3.12766 -0.53589 0.75927 3.13641 -1.296 -0.85104 3.13641 -1.296 1.06525 
3.13641 -1.1905 -0.85104 3.13641 -1.1905 1.06525 3.13711 -1.85731 -0.63004 
3.13711 -0.6292 0.84425 3.13842 -1.50454 -0.81562 3.13842 -1.50454 1.02983 
3.13842 -0.98196 -0.81562 3.13842 -0.98196 1.02983 3.14248 -1.75776 -0.70077 
3.14248 -1.75776 0.91498 3.14248 -0.72874 -0.70077 3.14248 -0.72874 0.91498 
3.14372 -1.6515 -0.75892 3.14372 -1.6515 0.97313 3.14372 -0.835 -0.75892 
3.14372 -0.835 0.97313 3.14533 -1.24325 -0.84984 3.14533 -1.24325 1.06405 
3.15098 -1.45351 -0.82467 3.15098 -1.45351 1.03888 3.15098 -1.03299 -0.82467 
3.15098 -1.03299 1.03888 3.15874 -1.60304 -0.77512 3.15874 -1.60304 0.98933 
3.15874 -0.88346 -0.77512 3.15874 -0.88346 0.98933 3.16327 -1.40069 -0.83109 
3.16327 -1.40069 1.0453 3.16327 -1.08581 -0.83109 3.16327 -1.08581 1.0453 
3.16545 -1.89717 -0.58285 3.16545 -0.58933 0.79706 3.17267 -1.80032 -0.66022 
3.17267 -1.80032 0.87443 3.17267 -0.68619 -0.66022 3.17267 -0.68619 0.87443 
3.1729 -1.55356 -0.78882 3.1729 -1.55356 1.00303 3.1729 -0.93295 -0.78882 
3.1729 -0.93295 1.00303 3.17382 -1.34856 -0.83485 3.17382 -1.34856 1.04906 
3.17382 -1.13794 -0.83485 3.17382 -1.13794 1.04906 3.1758 -1.69687 -0.72436 
3.1758 -1.69687 0.93857 3.1758 -0.78963 -0.72436 3.1758 -0.78963 0.93857 
3.18348 -1.29588 -0.83595 3.18348 -1.29588 1.05016 3.18348 -1.19063 -0.83595 
3.18348 -1.19063 1.05016 3.18616 -1.5032 -0.79997 3.18616 -1.5032 1.01418 
3.18616 -0.98331 -0.79997 3.18616 -0.98331 1.01418 3.19193 -1.24325 -0.83444 
3.19193 -1.24325 1.04865 3.19236 -0.55248 0.74668 3.19359 -1.65233 -0.74027 
3.19359 -1.65233 0.95448 3.19359 -0.83417 -0.74027 3.19359 -0.83417 0.95448 
3.19849 -1.4521 -0.80855 3.19849 -1.4521 1.02276 3.19849 -1.03441 -0.80855 
3.19849 -1.03441 1.02276 3.20098 -1.84031 -0.61666 3.20098 -0.64619 0.83087 
3.20651 -1.7403 -0.68625 3.20651 -1.7403 0.90046 3.20651 -0.7462 -0.68625 
3.20651 -0.7462 0.90046 3.20857 -1.60365 -0.7561 3.20857 -1.60365 0.97031 
3.20857 -0.88285 -0.7561 3.20857 -0.88285 0.97031 3.20983 -1.40041 -0.81454 
3.20983 -1.40041 1.02875 3.20983 -1.0861 -0.81454 3.20983 -1.0861 1.02875 
3.22018 -1.34827 -0.81791 3.22018 -1.34827 1.03212 3.22018 -1.13823 -0.81791 
3.22018 -1.13823 1.03212 3.22284 -1.55371 -0.76945 3.22284 -1.55371 0.98366 
3.22284 -0.9328 -0.76945 3.22284 -0.9328 0.98366 3.22498 -1.69673 -0.70376 
3.22498 -1.69673 0.91797 3.22498 -0.78977 -0.70376 3.22498 -0.78977 0.91797 
3.22888 -1.8791 -0.56813 3.22888 -0.60741 0.78234 3.22948 -1.29584 -0.81865 
3.22948 -1.29584 1.03286 3.22948 -1.19067 -0.81865 3.22948 -1.19067 1.03286 
3.23571 -1.78161 -0.64473 3.23571 -0.7049 -0.64473 3.23571 -0.7049 0.85894 
3.23602 -1.50316 -0.7802 3.23602 -1.50316 0.99441 3.23602 -0.98335 -0.7802 
3.23602 -0.98335 0.99441 3.23772 -1.24325 -0.81677 3.23772 -1.24325 1.03098 
3.24251 -1.652 -0.71921 3.24251 -1.652 0.93342 3.24251 -0.8345 -0.71921 
3.24251 -0.8345 0.93342 3.24904 -1.45049 -0.78834 3.24904 -1.45049 1.00255 
3.24904 -1.03601 -0.78834 3.24904 -1.03601 1.00255 3.255 -1.73922 -0.66364 
3.255 -1.73922 0.87785 3.255 -0.74728 -0.66364 3.255 -0.74728 0.87785 
3.25769 -1.603 -0.73459 3.25769 -1.603 0.9488 3.25769 -0.88351 -0.73459 
3.25769 -0.88351 0.9488 3.26025 -1.39864 -0.79382 3.26025 -1.39864 1.00803 
3.26025 -1.08787 -0.79382 3.26025 -1.08787 1.00803 3.26329 -1.8206 -0.6 
3.26329 -0.6659 0.81421 3.27059 -1.34607 -0.79663 3.27059 -1.34607 1.01084 
3.27059 -1.14043 -0.79663 3.27059 -1.14043 1.01084 3.27171 -1.55296 -0.74757 
3.27171 -1.55296 0.96178 3.27171 -0.93354 -0.74757 3.27171 -0.93354 0.96178 
3.27333 -1.69533 -0.68071 3.27333 -1.69533 0.89492 3.27333 -0.79117 -0.68071 
3.27333 -0.79117 0.89492 3.27974 -1.29353 -0.79683 3.27974 -1.29353 1.01104 
3.27974 -1.19297 -0.79683 3.27974 -1.19297 1.01104 3.2826 -1.24325 -0.79688 
3.2826 -1.24325 1.01109 3.28336 -1.77934 -0.62033 3.28336 -0.70717 0.83454 
3.28571 -1.501 -0.75781 3.28571 -1.501 0.97202 3.28571 -0.9855 -0.75781 
3.28571 -0.9855 0.97202 3.28912 -1.85713 -0.55224 3.28912 -0.62938 0.76645 
3.29033 -1.65051 -0.6958 3.29033 -1.65051 0.91001 3.29033 -0.83599 -0.6958 
3.29033 -0.83599 0.91001 3.29842 -1.44827 -0.76547 3.29842 -1.44827 0.97968 
3.29842 -1.03823 -0.76547 3.29842 -1.03823 0.97968 3.30235 -1.73672 -0.63882 
3.30235 -1.73672 0.85303 3.30235 -0.74978 -0.63882 3.30235 -0.74978 0.85303 
3.3054 -1.60128 -0.71082 3.3054 -1.60128 0.92503 3.3054 -0.88523 -0.71082 
3.3054 -0.88523 0.92503 3.30975 -1.39614 -0.77032 3.30975 -1.39614 0.98453 
3.30975 -1.09036 -0.77032 3.30975 -1.09036 0.98453 3.31036 -1.81768 -0.57313 
3.31036 -0.66882 0.78734 3.31977 -1.34357 -0.77265 3.31977 -1.34357 0.98686 
3.31977 -1.14293 -0.77265 3.31977 -1.14293 0.98686 3.32022 -1.69286 -0.65543 
3.32022 -1.69286 0.86964 3.32022 -0.79364 -0.65543 3.32022 -0.79364 0.86964 
3.32058 -1.55031 -0.72295 3.32058 -1.55031 0.93716 3.32058 -0.93619 -0.72295 
3.32058 -0.93619 0.93716 3.32369 -1.29347 -0.77485 3.32369 -1.29347 0.98906 
3.32369 -1.19303 -0.77485 3.32369 -1.19303 0.98906 3.32644 -1.24325 -0.77482 
3.32644 -1.24325 0.98903 3.33027 -1.77607 -0.59308 3.33027 -0.71043 0.80729 
3.3344 -1.49812 -0.73269 3.3344 -1.49812 0.9469 3.3344 -0.98838 -0.73269 
3.3344 -0.98838 0.9469 3.33517 -0.63372 0.73793 3.33692 -1.64787 -0.67012 
3.33692 -1.64787 0.88433 3.33692 -0.83864 -0.67012 3.33692 -0.83864 0.88433 
3.34649 -1.44544 -0.74001 3.34649 -1.44544 0.95422 3.34649 -1.04107 -0.74001 
3.34649 -1.04107 0.95422 3.34925 -1.73288 -0.61124 3.34925 -0.75362 0.82545 
3.35322 -1.59783 -0.68416 3.35322 -1.59783 0.89837 3.35322 -0.88868 -0.68416 
3.35322 -0.88868 0.89837 3.35608 -1.81307 -0.54425 3.35608 -0.67344 0.75846 
3.35761 -1.39314 -0.74434 3.35761 -1.39314 0.95855 3.35761 -1.09336 -0.74434 
3.35761 -1.09336 0.95855 3.3628 -1.34347 -0.74854 3.3628 -1.34347 0.96275 
3.3628 -1.14303 -0.74854 3.3628 -1.14303 0.96275 3.36673 -1.29331 -0.75061 
3.36673 -1.29331 0.96482 3.36673 -1.19319 -0.75061 3.36673 -1.19319 0.96482 
3.36692 -1.68871 -0.62743 3.36692 -1.68871 0.84164 3.36692 -0.7978 -0.62743 
3.36692 -0.7978 0.84164 3.36805 -1.54674 -0.69584 3.36805 -1.54674 0.91005 
3.36805 -0.93977 -0.69584 3.36805 -0.93977 0.91005 3.36914 -1.24325 -0.75062 
3.36914 -1.24325 0.96483 3.37605 -1.771 -0.56374 3.37605 -0.7155 0.77795 
3.38135 -1.49475 -0.70514 3.38135 -1.49475 0.91935 3.38135 -0.99176 -0.70514 
3.38135 -0.99176 0.91935 3.38213 -1.64407 -0.64224 3.38213 -1.64407 0.85645 
3.38213 -0.84243 -0.64224 3.38213 -0.84243 0.85645 3.3931 -1.44201 -0.71204 
3.3931 -1.44201 0.92625 3.3931 -1.0445 -0.71204 3.3931 -1.0445 0.92625 
3.39468 -1.72759 -0.58152 3.39468 -0.75891 0.79573 3.39823 -1.59377 -0.65584 
3.39823 -1.59377 0.87005 3.39823 -0.89273 -0.65584 3.39823 -0.89273 0.87005 
3.39953 -1.39276 -0.71823 3.39953 -1.39276 0.93244 3.39953 -1.09375 -0.71823 
3.39953 -1.09375 0.93244 3.40033 -0.67973 0.72767 3.40461 -1.34313 -0.72235 
3.40461 -1.34313 0.93656 3.40461 -1.14337 -0.72235 3.40461 -1.14337 0.93656 
3.4083 -1.29325 -0.7244 3.4083 -1.29325 0.93861 3.4083 -1.19325 -0.7244 
3.4083 -1.19325 0.93861 3.41061 -1.24325 -0.72436 3.41061 -1.24325 0.93857 
3.41094 -1.68391 -0.59773 3.41094 -0.8026 -0.59773 3.41094 -0.8026 0.81194 
3.413 -1.54216 -0.66707 3.413 -1.54216 0.88128 3.413 -0.94435 -0.66707 
3.413 -0.94435 0.88128 3.42007 -1.76435 -0.53258 3.42007 -0.72215 0.74679 
3.42585 -1.63915 -0.61223 3.42585 -1.63915 0.82644 3.42585 -0.84736 -0.61223 
3.42585 -0.84736 0.82644 3.42606 -1.48994 -0.67589 3.42606 -1.48994 0.8901 
3.42606 -0.99656 -0.67589 3.42606 -0.99656 0.8901 3.43424 -1.44184 -0.68352 
3.43424 -1.44184 0.89773 3.43424 -1.04467 -0.68352 3.43424 -1.04467 0.89773 
3.4375 -1.72181 -0.54995 3.4375 -0.7647 0.76416 3.44068 -1.39251 -0.68961 
3.44068 -1.39251 0.90382 3.44068 -1.094 -0.68961 3.44068 -1.094 0.90382 
3.44198 -1.58845 -0.62525 3.44198 -1.58845 0.83946 3.44198 -0.89805 -0.62525 
3.44198 -0.89805 0.83946 3.44586 -1.34256 -0.69357 3.44586 -1.34256 0.90778 
3.44586 -1.14394 -0.69357 3.44586 -1.14394 0.90778 3.44954 -1.29261 -0.69548 
3.44954 -1.29261 0.90969 3.44954 -1.19389 -0.69548 3.44954 -1.19389 0.90969 
3.45074 -1.24325 -0.6961 3.45074 -1.24325 0.91031 3.45358 -1.67786 -0.56585 
3.45358 -0.80865 0.78006 3.45634 -1.53672 -0.63607 3.45634 -1.53672 0.85028 
3.45634 -0.94978 -0.63607 3.45634 -0.94978 0.85028 3.46155 -0.72915 0.71361 
3.46588 -1.48924 -0.64547 3.46588 -1.48924 0.85968 3.46588 -0.99726 -0.64547 
3.46588 -0.99726 0.85968 3.46796 -1.63309 -0.58018 3.46796 -1.63309 0.79439 
3.46796 -0.85341 -0.58018 3.46796 -0.85341 0.79439 3.47393 -1.44117 -0.65303 
3.47393 -1.44117 0.86724 3.47393 -1.04534 -0.65303 3.47393 -1.04534 0.86724 
3.47865 -1.71465 -0.51651 3.47865 -0.77186 0.73072 3.48056 -1.39164 -0.65886 
3.48056 -1.39164 0.87307 3.48056 -1.09486 -0.65886 3.48056 -1.09486 0.87307 
3.48381 -1.58212 -0.59276 3.48381 -1.58212 0.80697 3.48381 -0.90438 -0.59276 
3.48381 -0.90438 0.80697 3.48561 -1.34174 -0.66275 3.48561 -1.34174 0.87696 
3.48561 -1.14477 -0.66275 3.48561 -1.14477 0.87696 3.48829 -1.29256 -0.66527 
3.48829 -1.29256 0.87948 3.48829 -1.19395 -0.66527 3.48829 -1.19395 0.87948 
3.48943 -1.24325 -0.66591 3.48943 -1.24325 0.88012 3.49426 -1.67081 -0.53211 
3.49426 -0.8157 0.74632 3.49483 -1.5355 -0.60371 3.49483 -1.5355 0.81792 
3.49483 -0.951 0.81792 3.50434 -1.48793 0.8272 3.50434 -0.99858 0.8272 
3.50832 -1.62594 0.76039 3.50832 -0.86057 0.76039 3.51207 -1.44 0.83485 
3.51207 -1.0465 0.83485 3.5121 -0.7647 0.68957 3.51868 -1.39039 0.84055 
3.51868 -1.09611 0.84055 3.52081 -1.58014 0.77288 3.52081 -0.90636 0.77288 
3.52299 -1.34162 0.84478 3.52299 -1.14488 0.84478 3.5257 -1.29238 0.84724 
3.5257 -1.19413 0.84724 3.5266 -1.24325 0.84806 3.528 -0.80865 0.70564 
3.5317 -1.53354 0.78376 3.5317 -0.95297 0.78376 3.54096 -1.48623 0.79302 
3.54096 -1.00027 0.79302 3.54232 -0.85341 0.72002 3.54856 -1.43834 0.80062 
3.54856 -1.04816 0.80062 3.55449 -1.38998 0.80656 3.55449 -1.09652 0.80656 
3.55491 -1.58212 0.73587 3.55491 -0.90438 0.73587 3.55874 -1.34127 0.81081 
3.55874 -1.14523 0.81081 3.55988 -0.8026 0.66301 3.5613 -1.29232 0.81336 
3.5613 -1.19418 0.81336 3.56215 -1.24325 0.81421 3.56586 -1.5355 0.7469 
3.56586 -0.951 0.7469 3.57437 -0.84736 0.67792 3.57514 -1.48793 0.75641 
3.57514 -0.99858 0.75641 3.58278 -1.44 0.76413 3.58278 -1.0465 0.76413 
3.58739 -0.89805 0.69404 3.58848 -1.39039 0.77074 3.58848 -1.09611 0.77074 
3.58958 -0.7978 0.61899 3.59272 -1.34162 0.77506 3.59272 -1.14488 0.77506 
3.59518 -1.29238 0.77777 3.59518 -1.19413 0.77777 3.59599 -1.24325 0.77866 
3.59822 -1.53672 0.70841 3.59822 -0.94978 0.70841 3.60438 -0.84243 0.6342 
3.60761 -1.48924 0.71794 3.60761 -0.99726 0.71794 3.61518 -1.44117 0.72599 
3.61518 -1.04534 0.72599 3.62101 -1.39164 0.73263 3.62101 -1.09486 0.73263 
3.6249 -1.34174 0.73768 3.6249 -1.14477 0.73768 3.62741 -1.29256 0.74036 
3.62741 -1.19395 0.74036 0.66096 -1.48435 0.717 0.66096 -0.99237 0.717 
0.67035 -1.53183 0.70746 0.67035 -0.94489 0.70746 0.67258 -1.23836 0.77772 
0.67339 -1.28749 0.77682 0.67339 -1.18924 0.77682 0.67585 -1.33673 0.77411 
0.67585 -1.13999 0.77411 0.67899 -0.79291 0.61804 0.68009 -1.3855 0.76979 
0.68009 -1.09122 0.76979 0.68118 -1.58356 0.6931 0.68118 -0.89316 0.6931 
0.68579 -1.43511 0.76318 0.68579 -1.04161 0.76318 0.69343 -1.48304 0.75546 
0.69343 -0.99369 0.75546 0.6942 -0.84247 0.67697 0.70271 -1.53061 0.74595 
0.70271 -0.94611 0.74595 0.70642 -1.23836 0.81326 0.70727 -1.28743 0.81241 
0.70727 -1.18929 0.81241 0.70869 -0.79771 0.66206 0.70983 -1.33638 0.80986 
0.70983 -1.14034 0.80986 0.71366 -1.57723 0.73492 0.71366 -0.89949 0.73492 
0.71407 -1.38509 0.80561 0.71407 -1.09163 0.80561 0.72001 -1.43345 0.79968 
0.72001 -1.04327 0.79968 0.72625 -0.84852 0.71907 0.72761 -1.48134 0.79207 
0.72761 -0.99538 0.79207 0.73687 -1.52865 0.78282 0.73687 -0.94808 0.78282 
0.74057 -0.80376 0.70469 0.74197 -1.23836 0.84711 0.74287 -1.28749 0.84629 
0.74287 -1.18924 0.84629 0.74558 -1.33673 0.84383 0.74558 -1.13999 0.84383 
0.74776 -1.57525 0.77193 0.74776 -0.90147 0.77193 0.74989 -1.3855 0.8396 
0.74989 -1.09122 0.8396 0.75647 -0.75981 0.68862 0.7565 -1.43511 -0.62158 
0.7565 -1.43511 0.8339 0.7565 -1.04161 0.8339 0.76025 -1.62105 -0.54712 
0.76025 -1.62105 0.75944 0.76025 -0.85568 -0.54712 0.76025 -0.85568 0.75944 
0.76422 -1.48304 -0.61394 0.76422 -1.48304 0.82625 0.76422 -0.99369 -0.61394 
0.76422 -0.99369 0.82625 0.77374 -1.53061 -0.60466 0.77374 -1.53061 0.81697 
0.77374 -0.94611 -0.60466 0.77374 -0.94611 0.81697 0.77431 -1.66592 -0.53306 
0.77431 -0.81081 0.74537 0.77913 -1.23836 -0.66685 0.77913 -1.23836 0.87917 
0.78027 -1.28767 -0.66622 0.78027 -1.28767 0.87853 0.78027 -1.18906 -0.66622 
0.78027 -1.18906 0.87853 0.78295 -1.33685 -0.6637 0.78295 -1.33685 0.87601 
0.78295 -1.13988 -0.6637 0.78295 -1.13988 0.87601 0.78476 -1.57723 -0.59371 
0.78476 -1.57723 0.80603 0.78476 -0.89949 -0.59371 0.78476 -0.89949 0.80603 
0.78801 -1.38675 -0.65981 0.78801 -1.38675 0.87212 0.78801 -1.08997 -0.65981 
0.78801 -1.08997 0.87212 0.78992 -1.70976 -0.51746 0.78992 -0.76697 0.72977 
0.79464 -1.43628 -0.65398 0.79464 -1.43628 0.86629 0.79464 -1.04045 -0.65398 
0.79464 -1.04045 0.86629 0.80061 -1.6282 -0.58112 0.80061 -1.6282 0.79344 
0.80061 -0.84852 -0.58112 0.80061 -0.84852 0.79344 0.80269 -1.48435 -0.64641 
0.80269 -1.48435 0.85873 0.80269 -0.99237 -0.64641 0.80269 -0.99237 0.85873 
0.80702 -0.72426 0.71266 0.81222 -1.53183 -0.63702 0.81222 -1.53183 0.84933 
0.81222 -0.94489 -0.63702 0.81222 -0.94489 0.84933 0.81499 -1.67297 -0.5668 
0.81499 -1.67297 0.77912 0.81499 -0.80376 0.77912 0.81783 -1.23836 -0.69705 
0.81783 -1.23836 0.90936 0.81903 -1.28772 -0.69643 0.81903 -1.28772 0.90874 
0.81903 -1.189 -0.69643 0.81903 -1.189 0.90874 0.82271 -1.33767 -0.69451 
0.82271 -1.33767 0.90683 0.82271 -1.13905 -0.69451 0.82271 -1.13905 0.90683 
0.82659 -1.58356 -0.6262 0.82659 -1.58356 0.83851 0.82659 -0.89316 -0.6262 
0.82659 -0.89316 0.83851 0.82789 -1.38762 -0.69056 0.82789 -1.38762 0.90287 
0.82789 -1.08911 -0.69056 0.82789 -1.08911 0.90287 0.83107 -1.71692 -0.5509 
0.83107 -0.75981 0.76322 0.83433 -1.43695 -0.68447 0.83433 -1.43695 0.89679 
0.83433 -1.03978 -0.68447 0.83433 -1.03978 0.89679 0.84251 -1.48505 -0.67684 
0.84251 -1.48505 0.88915 0.84251 -0.99167 -0.67684 0.84251 -0.99167 0.88915 
0.84271 -1.63426 -0.61318 0.84271 -1.63426 0.82549 0.84271 -0.84247 -0.61318 
0.84271 -0.84247 0.82549 0.8485 -0.71726 0.74584 0.85557 -1.53727 -0.66801 
0.85557 -1.53727 0.88033 0.85557 -0.93946 -0.66801 0.85557 -0.93946 0.88033 
0.85762 -1.67902 -0.59868 0.85762 -1.67902 0.81099 0.85762 -0.79771 -0.59868 
0.85762 -0.79771 0.81099 0.85796 -1.23836 -0.72531 0.85796 -1.23836 0.93763 
0.86027 -1.28836 -0.72535 0.86027 -1.28836 0.93766 0.86027 -1.18836 -0.72535 
0.86027 -1.18836 0.93766 0.86396 -1.33824 -0.7233 0.86396 -1.33824 0.93562 
0.86396 -1.13848 -0.7233 0.86396 -1.13848 0.93562 0.86823 -0.67484 0.72672 
0.86904 -1.38787 -0.71918 0.86904 -1.38787 0.93149 0.86904 -1.08886 -0.71918 
0.86904 -1.08886 0.93149 0.87033 -1.58888 -0.65678 0.87033 -1.58888 0.8691 
0.87033 -0.88784 -0.65678 0.87033 -0.88784 0.8691 0.87389 -1.7227 -0.58247 
0.87389 -0.75402 0.79478 0.87547 -1.43712 -0.71298 0.87547 -1.43712 0.9253 
0.87547 -1.03961 -0.71298 0.87547 -1.03961 0.9253 0.88644 -1.63918 -0.64319 
0.88644 -1.63918 0.8555 0.88644 -0.83754 -0.64319 0.88644 -0.83754 0.8555 
0.88722 -1.48986 -0.70609 0.88722 -1.48986 0.9184 0.88722 -0.98687 -0.70609 
0.88722 -0.98687 0.9184 0.89252 -1.76611 -0.56469 0.89252 -0.71061 0.777 
0.89943 -1.23836 -0.75157 0.89943 -1.23836 0.96389 0.90052 -1.54185 -0.69679 
0.90052 -1.54185 0.9091 0.90052 -0.93488 -0.69679 0.90052 -0.93488 0.9091 
0.90165 -1.68382 -0.62838 0.90165 -1.68382 0.8407 0.90165 -0.79291 -0.62838 
0.90165 -0.79291 0.8407 0.90184 -1.28842 -0.75156 0.90184 -1.28842 0.96387 
0.90184 -1.1883 -0.75156 0.90184 -1.1883 0.96387 0.90577 -1.33858 -0.74949 
0.90577 -1.33858 0.9618 0.90577 -1.13814 -0.74949 0.90577 -1.13814 0.9618 
0.91096 -1.38825 -0.74529 0.91096 -1.38825 0.9576 0.91096 -1.08847 -0.74529 
0.91096 -1.08847 0.9576 0.91248 -0.66855 0.75751 0.91535 -1.59294 -0.6851 
0.91535 -1.59294 0.89742 0.91535 -0.88379 -0.6851 0.91535 -0.88379 0.89742 
0.91932 -1.72799 -0.61218 0.91932 -1.72799 0.8245 0.91932 -0.74873 0.8245 
0.92208 -1.44055 -0.74096 0.92208 -1.44055 0.95327 0.92208 -1.03618 -0.74096 
0.92208 -1.03618 0.95327 0.93165 -1.64298 -0.67107 0.93165 -1.64298 0.88339 
0.93165 -0.83375 -0.67107 0.93165 -0.83375 0.88339 0.93417 -1.49323 -0.73364 
0.93417 -1.49323 0.94595 0.93417 -0.98349 -0.73364 0.93417 -0.98349 0.94595 
0.9383 -1.77118 -0.59403 0.9383 -0.70554 0.80634 0.94213 -1.23836 -0.77576 
0.94213 -1.23836 0.98808 0.94487 -1.28858 -0.7758 0.94487 -1.28858 0.98811 
0.94487 -1.18814 -0.7758 0.94487 -1.18814 0.98811 0.94799 -1.54542 -0.7239 
0.94799 -1.54542 0.93621 0.94799 -0.9313 -0.7239 0.94799 -0.9313 0.93621 
0.94835 -1.68797 -0.65638 0.94835 -1.68797 0.86869 0.94835 -0.78875 -0.65638 
0.94835 -0.78875 0.86869 0.9488 -1.33868 -0.7736 0.9488 -1.33868 0.98591 
0.9488 -1.13804 -0.7736 0.9488 -1.13804 0.98591 0.95821 -1.81279 -0.57408 
0.95821 -0.66393 0.78639 0.95882 -1.39125 -0.77127 0.95882 -1.39125 0.98358 
0.95882 -1.08547 -0.77127 0.95882 -1.08547 0.98358 0.96317 -1.59639 -0.71176 
0.96317 -1.59639 0.92408 0.96317 -0.88034 -0.71176 0.96317 -0.88034 0.92408 
0.96621 -1.73183 -0.63977 0.96621 -1.73183 0.85208 0.96621 -0.74489 -0.63977 
0.96621 -0.74489 0.85208 0.97015 -1.44338 -0.76642 0.97015 -1.44338 0.97873 
0.97015 -1.03334 -0.76642 0.97015 -1.03334 0.97873 0.97824 -1.64562 -0.69675 
0.97824 -1.64562 0.90907 0.97824 -0.8311 -0.69675 0.97824 -0.8311 0.90907 
0.97945 -0.62449 0.7655 0.98286 -1.49611 -0.75876 0.98286 -1.49611 0.97108 
0.98286 -0.98061 -0.75876 0.98286 -0.98061 0.97108 0.98521 -1.77445 -0.62127 
0.98521 -0.70228 0.83359 0.98597 -1.23836 -0.79783 0.98597 -1.23836 1.01015 
0.98883 -1.28864 -0.79778 0.98883 -1.28864 1.01009 0.98883 -1.18808 -0.79778 
0.98883 -1.18808 1.01009 0.99523 -1.69044 -0.68166 0.99523 -1.69044 0.89397 
0.99523 -0.78628 -0.68166 0.99523 -0.78628 0.89397 0.99686 -1.54807 -0.74851 
0.99686 -1.54807 0.96083 0.99686 -0.92865 -0.74851 0.99686 -0.92865 0.96083 
0.99798 -1.34118 -0.79758 0.99798 -1.34118 1.0099 0.99798 -1.13554 -0.79758 
0.99798 -1.13554 1.0099 1.00528 -1.81571 -0.60095 1.00528 -0.66101 0.81326 
1.00831 -1.39375 -0.79476 1.00831 -1.39375 1.00708 1.00831 -1.08298 -0.79476 
1.00831 -1.08298 1.00708 1.01088 -1.59811 -0.73554 1.01088 -1.59811 0.94786 
1.01088 -0.87862 -0.73554 1.01088 -0.87862 0.94786 1.01356 -1.73433 -0.66458 
1.01356 -1.73433 0.8769 1.01356 -0.74239 -0.66458 1.01356 -0.74239 0.8769 
1.01953 -1.4456 -0.78929 1.01953 -1.4456 1.0016 1.01953 -1.03112 -0.78929 
1.01953 -1.03112 1.0016 1.02606 -1.64711 -0.72015 1.02606 -1.64711 0.93247 
1.02606 -0.82961 -0.72015 1.02606 -0.82961 0.93247 1.03084 -1.23836 -0.81772 
1.03084 -1.23836 1.03004 1.03255 -1.49827 -0.78115 1.03255 -1.49827 0.99346 
1.03255 -0.97846 -0.78115 1.03255 -0.97846 0.99346 1.03285 -1.77672 -0.64568 
1.03285 -1.77672 0.858 1.03285 -0.70001 -0.64568 1.03285 -0.70001 0.858 
1.03909 -1.29095 -0.8196 1.03909 -1.29095 1.03192 1.03909 -1.18578 -0.8196 
1.03909 -1.18578 1.03192 1.03969 -0.60252 0.78139 1.04359 -1.69184 -0.70471 
1.04359 -1.69184 0.91702 1.04359 -0.78488 -0.70471 1.04359 -0.78488 0.91702 
1.04573 -1.54882 -0.7704 1.04573 -1.54882 0.98271 1.04573 -0.92791 -0.7704 
1.04573 -0.92791 0.98271 1.04839 -1.34338 -0.81886 1.04839 -1.34338 1.03117 
1.04839 -1.13334 -0.81886 1.04839 -1.13334 1.03117 1.05873 -1.39552 -0.81549 
1.05873 -1.39552 1.0278 1.05873 -1.08121 -0.81549 1.05873 -1.08121 1.0278 
1.06 -1.59876 -0.75705 1.06 -1.59876 0.96937 1.06 -0.87796 -0.75705 
1.06 -0.87796 0.96937 1.06206 -1.73541 -0.6872 1.06206 -1.73541 0.89951 
1.06206 -0.74131 -0.6872 1.06206 -0.74131 0.89951 1.06758 -1.83542 -0.61761 
1.06758 -0.6413 0.82993 1.07008 -1.44721 -0.8095 1.07008 -1.44721 1.02181 
1.07008 -1.02952 -0.8095 1.07008 -1.02952 1.02181 1.07497 -1.64744 -0.74121 
1.07497 -1.64744 0.95353 1.07497 -0.82928 -0.74121 1.07497 -0.82928 0.95353 
1.07664 -1.23836 -0.83539 1.07664 -1.23836 1.0477 1.0824 -1.49831 -0.80092 
1.0824 -1.49831 1.01323 1.0824 -0.97842 -0.80092 1.0824 -0.97842 1.01323 
1.08509 -1.29099 -0.8369 1.08509 -1.29099 1.04922 1.08509 -1.18574 -0.8369 
1.08509 -1.18574 1.04922 1.09277 -1.69198 -0.72531 1.09277 -1.69198 0.93763 
1.09277 -0.78474 -0.72531 1.09277 -0.78474 0.93763 1.09475 -1.34367 -0.8358 
1.09475 -1.34367 1.04812 1.09475 -1.13305 -0.8358 1.09475 -1.13305 1.04812 
1.09567 -1.54867 -0.78976 1.09567 -1.54867 1.00208 1.09567 -0.92806 -0.78976 
1.09567 -0.92806 1.00208 1.0959 -1.79543 -0.66117 1.0959 -1.79543 0.87348 
1.0959 -0.6813 -0.66117 1.0959 -0.6813 0.87348 1.10312 -1.89228 -0.58379 
1.10312 -0.58444 0.79611 1.1053 -1.3958 -0.83204 1.1053 -1.3958 1.04435 
1.1053 -1.08092 -0.83204 1.1053 -1.08092 1.04435 1.10983 -1.59815 -0.77607 
1.10983 -1.59815 0.98838 1.10983 -0.87857 -0.77607 1.10983 -0.87857 0.98838 
1.11759 -1.44862 -0.82562 1.11759 -1.44862 1.03794 1.11759 -1.0281 -0.82562 
1.11759 -1.0281 1.03794 1.12324 -1.23836 -0.85078 1.12324 -1.23836 1.0631 
1.12485 -1.64661 -0.75987 1.12485 -1.64661 0.97218 1.12485 -0.83011 -0.75987 
1.12485 -0.83011 0.97218 1.12608 -1.75287 -0.70171 1.12608 -1.75287 0.91403 
1.12608 -0.72385 -0.70171 1.12608 -0.72385 0.91403 1.13014 -1.49965 -0.81657 
1.13014 -1.49965 1.02888 1.13014 -0.97707 -0.81657 1.13014 -0.97707 1.02888 
1.13146 -1.85242 -0.63098 1.13146 -1.85242 0.8433 1.13146 -0.62431 0.8433 
1.13216 -1.29111 -0.85199 1.13216 -1.29111 1.06431 1.13216 -1.18561 -0.85199 
1.13216 -1.18561 1.06431 1.14091 -0.531 0.75832 1.14188 -1.34371 -0.85046 
1.14188 -1.34371 1.06277 1.14188 -1.13301 -0.85046 1.14188 -1.13301 1.06277 
1.14378 -1.55014 -0.8049 1.14378 -1.55014 1.01722 1.14378 -0.92658 -0.8049 
1.14378 -0.92658 1.01722 1.15347 -1.39685 -0.84634 1.15347 -1.39685 1.05866 
1.15347 -1.07988 -0.84634 1.15347 -1.07988 1.05866 1.15746 -1.70854 -0.73845 
1.15746 -1.70854 0.95076 1.15746 -0.76818 -0.73845 1.15746 -0.76818 0.95076 
1.15817 -1.59949 -0.79072 1.15817 -1.59949 1.00303 1.15817 -0.87723 -0.79072 
1.15817 -0.87723 1.00303 1.1609 -1.81143 -0.67344 1.1609 -1.81143 0.88575 
1.1609 -0.66529 -0.67344 1.1609 -0.66529 0.88575 1.16584 -1.44951 -0.8394 
1.16584 -1.44951 1.05171 1.16584 -1.02721 -0.8394 1.16584 -1.02721 1.05171 
1.16847 -1.90764 -0.59528 1.16847 -0.56909 0.80759 1.17055 -1.23836 -0.86387 
1.17055 -1.23836 1.07619 1.17888 -1.50054 -0.8299 1.17888 -1.50054 1.04221 
1.17888 -0.97618 -0.8299 1.17888 -0.97618 1.04221 1.17964 -1.29115 -0.86467 
1.17964 -1.29115 1.07699 1.17964 -1.18557 -0.86467 1.17964 -1.18557 1.07699 
1.19078 -1.34431 -0.86294 1.19078 -1.34431 1.07526 1.19078 -1.13241 -0.86294 
1.19078 -1.13241 1.07526 1.19144 -1.76795 -0.7125 1.19144 -1.76795 0.92482 
1.19144 -0.70877 -0.7125 1.19144 -0.70877 0.92482 1.19259 -1.55082 -0.81772 
1.19259 -1.55082 1.03004 1.19259 -0.9259 -0.81772 1.19259 -0.9259 1.03004 
1.19566 -1.65452 -0.77665 1.19566 -1.65452 0.98896 1.19566 -0.8222 -0.77665 
1.19566 -0.8222 0.98896 1.19662 -1.86662 -0.641 1.19662 -1.86662 0.85332 
1.19662 -0.6101 -0.641 1.19662 -0.6101 0.85332 1.20258 -1.39743 -0.85831 
1.20258 -1.39743 1.07062 1.20258 -1.07929 -0.85831 1.20258 -1.07929 1.07062 
1.20686 -1.95905 -0.55558 1.20686 -0.51768 0.7679 1.21472 -1.44987 -0.85079 
1.21472 -1.44987 1.0631 1.21472 -1.02686 -0.85079 1.21472 -1.02686 1.0631 
1.21844 -1.23836 -0.87463 1.21844 -1.23836 1.08694 1.2266 -1.82453 -0.68217 
1.2266 -1.82453 0.89449 1.2266 -0.65219 -0.68217 1.2266 -0.65219 0.89449 
1.22794 -1.50082 -0.84077 1.22794 -1.50082 1.05309 1.22794 -0.97591 -0.84077 
1.22794 -0.97591 1.05309 1.229 -1.71546 -0.7531 1.229 -1.71546 0.96541 
1.229 -0.76126 -0.7531 1.229 -0.76126 0.96541 1.22907 -1.29158 -0.87524 
1.22907 -1.29158 1.08756 1.22907 -1.18514 -0.87524 1.22907 -1.18514 1.08756 
1.22968 -1.60636 -0.80531 1.22968 -1.60636 1.01763 1.22968 -0.87036 -0.80531 
1.22968 -0.87036 1.01763 1.23441 -1.92006 -0.60322 1.23441 -0.55667 0.81553 
1.24025 -1.34465 -0.87296 1.24025 -1.34465 1.08528 1.24025 -1.13207 -0.87296 
1.24025 -1.13207 1.08528 1.24447 -0.47118 0.72491 1.25194 -1.3974 -0.8678 
1.25194 -1.3974 1.08011 1.25194 -1.07932 -0.8678 1.25194 -1.07932 1.08011 
1.26277 -1.87796 -0.64762 1.26277 -1.87796 0.85994 1.26277 -0.59876 -0.64762 
1.26277 -0.59876 0.85994 1.26395 -1.7742 -0.72481 1.26395 -1.7742 0.93712 
1.26395 -0.70252 -0.72481 1.26395 -0.70252 0.93712 1.2641 -1.44969 -0.85977 
1.2641 -1.44969 1.07208 1.2641 -1.02704 -0.85977 1.2641 -1.02704 1.07208 
1.26495 -1.55635 -0.83022 1.26495 -1.55635 1.04254 1.26495 -0.92038 -0.83022 
1.26495 -0.92038 1.04254 1.2668 -1.23836 -0.88302 1.2668 -1.23836 1.09533 
1.26763 -1.6602 -0.7887 1.26763 -1.6602 1.00101 1.26763 -0.81652 -0.7887 
1.26763 -0.81652 1.00101 1.27179 -1.96825 -0.56255 1.27179 -0.50847 0.77486 
1.27759 -1.29162 -0.88313 1.27759 -1.29162 1.09544 1.27759 -1.1851 -0.88313 
1.27759 -1.1851 1.09544 1.28906 -1.34492 -0.88033 1.28906 -1.34492 1.09264 
1.28906 -1.1318 -0.88033 1.28906 -1.1318 1.09264 1.2997 -1.82944 -0.69239 
1.2997 -1.82944 0.9047 1.2997 -0.64729 -0.69239 1.2997 -0.64729 0.9047 
1.29975 -1.92797 -0.60903 1.29975 -1.92797 0.82134 1.29975 -0.54875 -0.60903 
1.29975 -0.54875 0.82134 1.30086 -1.50553 -0.85088 1.30086 -1.50553 1.0632 
1.30086 -0.9712 -0.85088 1.30086 -0.9712 1.0632 1.30089 -1.39765 -0.87463 
1.30089 -1.39765 1.08694 1.30089 -1.07907 -0.87463 1.30089 -1.07907 1.08694 
1.30215 -1.72018 -0.76301 1.30215 -1.72018 0.97532 1.30215 -0.75655 -0.76301 
1.30215 -0.75655 0.97532 1.30264 -1.61099 -0.81518 1.30264 -1.61099 1.02749 
1.30264 -0.86574 -0.81518 1.30264 -0.86574 1.02749 1.30993 -2.01287 -0.51787 
1.30993 -0.46386 0.73018 1.31551 -1.23836 -0.88903 1.31551 -1.23836 1.10134 
1.32671 -1.29173 -0.88864 1.32671 -1.29173 1.10095 1.32671 -1.185 -0.88864 
1.32671 -1.185 1.10095 1.33728 -1.77753 -0.73259 1.33728 -1.77753 0.9449 
1.33728 -0.6992 -0.73259 1.33728 -0.6992 0.9449 1.33733 -1.97429 -0.56661 
1.33733 -1.97429 0.77892 1.33733 -0.50244 0.77892 1.33793 -1.88351 -0.65415 
1.33793 -1.88351 0.86647 1.33793 -0.59322 -0.65415 1.33793 -0.59322 0.86647 
1.33813 -1.56015 -0.83765 1.33813 -1.56015 1.04996 1.33813 -0.91658 -0.83765 
1.33813 -0.91658 1.04996 1.33817 -1.34494 -0.88529 1.33817 -1.34494 1.0976 
1.33817 -1.13179 -0.88529 1.33817 -1.13179 1.0976 1.3386 -1.45149 -0.86799 
1.3386 -1.45149 1.08031 1.3386 -1.02524 -0.86799 1.3386 -1.02524 1.08031 
1.34038 -1.66362 -0.79595 1.34038 -1.66362 1.00827 1.34038 -0.8131 -0.79595 
1.34038 -0.8131 1.00827 1.34812 -0.42361 0.68227 1.36446 -1.23836 -0.89264 
1.36446 -1.23836 1.10495 1.37529 -1.83317 -0.6968 1.37529 -1.83317 0.90911 
1.37529 -0.64355 -0.6968 1.37529 -0.64355 0.90911 1.37529 -1.72253 -0.76798 
1.37529 -1.72253 0.9803 1.37529 -0.75419 -0.76798 1.37529 -0.75419 0.9803 
1.37533 -1.93171 -0.61343 1.37533 -1.93171 0.82575 1.37533 -0.54501 -0.61343 
1.37533 -0.54501 0.82575 1.37533 -2.01666 -0.52058 1.37533 -0.46007 0.73289 
1.37574 -1.50674 -0.85642 1.37574 -1.50674 1.06873 1.37574 -0.96999 -0.85642 
1.37574 -0.96999 1.06873 1.37574 -1.61331 -0.82012 1.37574 -1.61331 1.03243 
1.37574 -0.86342 -0.82012 1.37574 -0.86342 1.03243 1.37577 -1.39886 -0.88016 
1.37577 -1.39886 1.09247 1.37577 -1.07786 -0.88016 1.37577 -1.07786 1.09247 
1.37577 -1.29176 -0.8917 1.37577 -1.29176 1.10402 1.37577 -1.18496 -0.8917 
1.37577 -1.18496 1.10402 1.37867 -0.39979 0.64983 1.41353 -2.05486 -0.47119 
1.41353 -1.97643 -0.56857 1.41353 -1.88536 -0.65634 1.41353 -1.88536 0.86865 
1.41353 -1.7791 -0.73503 1.41353 -1.7791 0.94735 1.41353 -1.66476 -0.79838 
1.41353 -1.66476 1.01069 1.41353 -1.56107 -0.84034 1.41353 -1.56107 1.05266 
1.41353 -1.45209 -0.87074 1.41353 -1.45209 1.08305 1.41353 -1.34524 -0.88812 
1.41353 -1.34524 1.10043 1.41353 -1.23836 -0.89384 1.41353 -1.23836 1.10616 
1.41353 -1.13148 -0.88812 1.41353 -1.13148 1.10043 1.41353 -1.02464 -0.87074 
1.41353 -1.02464 1.08305 1.41353 -0.91566 -0.84034 1.41353 -0.91566 1.05266 
1.41353 -0.81196 -0.79838 1.41353 -0.81196 1.01069 1.41353 -0.69762 -0.73503 
1.41353 -0.69762 0.94735 1.41353 -0.59137 -0.65634 1.41353 -0.59137 0.86865 
1.41353 -0.50029 -0.56857 1.41353 -0.50029 0.78088 1.41353 -0.42187 0.68351 
1.41353 -0.378 0.61584 1.44838 -2.07694 -0.43751 1.44838 -0.39979 0.64983 
1.45129 -1.29176 -0.8917 1.45129 -1.29176 1.10402 1.45129 -1.18496 -0.8917 
1.45129 -1.18496 1.10402 1.45129 -1.39886 -0.88016 1.45129 -1.39886 1.09247 
1.45129 -1.07786 -0.88016 1.45129 -1.07786 1.09247 1.45131 -1.61331 -0.82012 
1.45131 -1.61331 1.03243 1.45131 -0.86342 -0.82012 1.45131 -0.86342 1.03243 
1.45132 -1.50674 -0.85642 1.45132 -1.50674 1.06873 1.45132 -0.96999 -0.85642 
1.45132 -0.96999 1.06873 1.45173 -2.01666 -0.52058 1.45173 -0.46007 0.73289 
1.45173 -1.93171 -0.61343 1.45173 -0.54501 -0.61343 1.45173 -0.54501 0.82575 
1.45176 -1.72253 -0.76798 1.45176 -1.72253 0.9803 1.45176 -0.75419 -0.76798 
1.45176 -0.75419 0.9803 1.45176 -1.83317 -0.6968 1.45176 -1.83317 0.90911 
1.45176 -0.64355 -0.6968 1.45176 -0.64355 0.90911 1.4626 -1.23836 -0.89264 
1.4626 -1.23836 1.10495 1.47893 -2.05311 -0.46996 1.47893 -0.42361 0.68227 
1.48314 -2.09664 -0.40229 1.48667 -1.66362 -0.79595 1.48667 -1.66362 1.00827 
1.48667 -0.8131 -0.79595 1.48667 -0.8131 1.00827 1.48845 -1.45149 -0.86799 
1.48845 -1.45149 1.08031 1.48845 -1.02524 -0.86799 1.48845 -1.02524 1.08031 
1.48889 -1.34494 -0.88529 1.48889 -1.34494 1.0976 1.48889 -1.13179 -0.88529 
1.48889 -1.13179 1.0976 1.48893 -1.56015 -0.83765 1.48893 -1.56015 1.04996 
1.48893 -0.91658 -0.83765 1.48893 -0.91658 1.04996 1.48912 -1.88351 -0.65415 
1.48912 -1.88351 0.86647 1.48912 -0.59322 -0.65415 1.48912 -0.59322 0.86647 
1.48972 -1.97429 -0.56661 1.48972 -0.50244 0.77892 1.48978 -1.77753 -0.73259 
1.48978 -1.77753 0.9449 1.48978 -0.6992 -0.73259 1.48978 -0.6992 0.9449 
1.50035 -1.29173 -0.88864 1.50035 -1.29173 1.10095 1.50035 -1.185 -0.88864 
1.50035 -1.185 1.10095 1.51155 -1.23836 -0.88903 1.51155 -1.23836 1.10134 
1.51372 -2.07332 -0.43496 1.51713 -2.01287 -0.51787 1.51713 -0.46386 0.73018 
1.52442 -1.61099 -0.81518 1.52442 -1.61099 1.02749 1.52442 -0.86574 -0.81518 
1.52442 -0.86574 1.02749 1.52491 -1.72018 -0.76301 1.52491 -1.72018 0.97532 
1.52491 -0.75655 -0.76301 1.52491 -0.75655 0.97532 1.52616 -1.39765 -0.87463 
1.52616 -1.39765 1.08694 1.52616 -1.07907 -0.87463 1.52616 -1.07907 1.08694 
1.5262 -1.50553 -0.85088 1.5262 -1.50553 1.0632 1.5262 -0.9712 -0.85088 
1.5262 -0.9712 1.0632 1.52731 -1.92797 -0.60903 1.52731 -0.54875 -0.60903 
1.52731 -0.54875 0.82134 1.52736 -1.82944 -0.69239 1.52736 -1.82944 0.9047 
1.52736 -0.64729 -0.69239 1.52736 -0.64729 0.9047 1.538 -1.34492 -0.88033 
1.538 -1.34492 1.09264 1.538 -1.1318 -0.88033 1.538 -1.1318 1.09264 
1.54405 -2.04787 -0.46625 1.54947 -1.29162 -0.88313 1.54947 -1.29162 1.09544 
1.54947 -1.1851 -0.88313 1.54947 -1.1851 1.09544 1.55527 -1.96825 -0.56255 
1.55527 -0.50847 0.77486 1.55943 -1.6602 -0.7887 1.55943 -1.6602 1.00101 
1.55943 -0.81652 -0.7887 1.55943 -0.81652 1.00101 1.56026 -1.23836 -0.88302 
1.56026 -1.23836 1.09533 1.5621 -1.55635 -0.83022 1.5621 -1.55635 1.04254 
1.5621 -0.92038 -0.83022 1.5621 -0.92038 1.04254 1.56296 -1.44969 -0.85977 
1.56296 -1.44969 1.07208 1.56296 -1.02704 -0.85977 1.56296 -1.02704 1.07208 
1.56311 -1.7742 -0.72481 1.56311 -1.7742 0.93712 1.56311 -0.70252 -0.72481 
1.56311 -0.70252 0.93712 1.56428 -1.87796 -0.64762 1.56428 -0.59876 -0.64762 
1.56428 -0.59876 0.85994 1.57512 -1.3974 -0.8678 1.57512 -1.3974 1.08011 
1.57512 -1.07932 -0.8678 1.57512 -1.07932 1.08011 1.57884 -2.06618 -0.42994 
1.58258 -2.00554 -0.5126 1.58258 -0.47118 0.72491 1.58681 -1.34465 -0.87296 
1.58681 -1.34465 1.08528 1.58681 -1.13207 -0.87296 1.58681 -1.13207 1.08528 
1.59265 -1.92006 -0.60322 1.59265 -0.55667 0.81553 1.59737 -1.60636 -0.80531 
1.59737 -1.60636 1.01763 1.59737 -0.87036 -0.80531 1.59737 -0.87036 1.01763 
1.59798 -1.29158 -0.87524 1.59798 -1.29158 1.08756 1.59798 -1.18514 -0.87524 
1.59798 -1.18514 1.08756 1.59806 -1.71546 -0.7531 1.59806 -1.71546 0.96541 
1.59806 -0.76126 -0.7531 1.59806 -0.76126 0.96541 1.59911 -1.50082 -0.84077 
1.59911 -1.50082 1.05309 1.59911 -0.97591 -0.84077 1.59911 -0.97591 1.05309 
1.60045 -1.82453 -0.68217 1.60045 -0.65219 -0.68217 1.60045 -0.65219 0.89449 
1.60862 -2.03917 -0.4601 1.60862 -1.23836 -0.87463 1.60862 -1.23836 1.08694 
1.61234 -1.44987 -0.85079 1.61234 -1.44987 1.0631 1.61234 -1.02686 -0.85079 
1.61234 -1.02686 1.0631 1.62019 -1.95905 -0.55558 1.62019 -0.51768 0.7679 
1.62448 -1.39743 -0.85831 1.62448 -1.39743 1.07062 1.62448 -1.07929 -0.85831 
1.62448 -1.07929 1.07062 1.63043 -1.86662 -0.641 1.63043 -0.6101 -0.641 
1.63043 -0.6101 0.85332 1.6314 -1.65452 -0.77665 1.6314 -1.65452 0.98896 
1.6314 -0.8222 -0.77665 1.6314 -0.8222 0.98896 1.63447 -1.55082 -0.81772 
1.63447 -1.55082 1.03004 1.63447 -0.9259 -0.81772 1.63447 -0.9259 1.03004 
1.63562 -1.76795 -0.7125 1.63562 -1.76795 0.92482 1.63562 -0.70877 -0.7125 
1.63562 -0.70877 0.92482 1.63628 -1.34431 -0.86294 1.63628 -1.34431 1.07526 
1.63628 -1.13241 -0.86294 1.63628 -1.13241 1.07526 1.6468 -1.99476 -0.50494 
1.64741 -1.29115 -0.86467 1.64741 -1.29115 1.07699 1.64741 -1.18557 -0.86467 
1.64741 -1.18557 1.07699 1.64818 -1.50054 -0.8299 1.64818 -1.50054 1.04221 
1.64818 -0.97618 -0.8299 1.64818 -0.97618 1.04221 1.65651 -1.23836 -0.86387 
1.65651 -1.23836 1.07619 1.65859 -1.90764 -0.59528 1.65859 -0.56909 0.80759 
1.66121 -1.44951 -0.8394 1.66121 -1.44951 1.05171 1.66121 -1.02721 -0.8394 
1.66121 -1.02721 1.05171 1.66616 -1.81143 -0.67344 1.66616 -0.66529 -0.67344 
1.66616 -0.66529 0.88575 1.66888 -1.59949 -0.79072 1.66888 -1.59949 1.00303 
1.66888 -0.87723 -0.79072 1.66888 -0.87723 1.00303 1.6696 -1.70854 -0.73845 
1.6696 -1.70854 0.95076 1.6696 -0.76818 -0.73845 1.6696 -0.76818 0.95076 
1.67358 -1.39685 -0.84634 1.67358 -1.39685 1.05866 1.67358 -1.07988 -0.84634 
1.67358 -1.07988 1.05866 1.68327 -1.55014 -0.8049 1.68327 -1.55014 1.01722 
1.68327 -0.92658 -0.8049 1.68327 -0.92658 1.01722 1.68518 -1.34371 -0.85046 
1.68518 -1.34371 1.06277 1.68518 -1.13301 -0.85046 1.68518 -1.13301 1.06277 
1.68615 -1.94572 -0.54601 1.68615 -0.531 0.75832 1.6949 -1.29111 -0.85199 
1.6949 -1.29111 1.06431 1.6949 -1.18561 -0.85199 1.6949 -1.18561 1.06431 
1.69559 -1.85242 -0.63098 1.69559 -0.62431 0.8433 1.69691 -1.49965 -0.81657 
1.69691 -1.49965 1.02888 1.69691 -0.97707 -0.81657 1.69691 -0.97707 1.02888 
1.70097 -1.75287 -0.70171 1.70097 -0.72385 -0.70171 1.70097 -0.72385 0.91403 
1.7022 -1.64661 -0.75987 1.7022 -1.64661 0.97218 1.7022 -0.83011 -0.75987 
1.7022 -0.83011 0.97218 1.70381 -1.23836 -0.85078 1.70381 -1.23836 1.0631 
1.70947 -1.44862 -0.82562 1.70947 -1.44862 1.03794 1.70947 -1.0281 -0.82562 
1.70947 -1.0281 1.03794 1.71244 -1.98017 -0.49416 1.71723 -1.59815 -0.77607 
1.71723 -1.59815 0.98838 1.71723 -0.87857 -0.77607 1.71723 -0.87857 0.98838 
1.72175 -1.3958 -0.83204 1.72175 -1.3958 1.04435 1.72175 -1.08092 -0.83204 
1.72175 -1.08092 1.04435 1.72394 -1.89228 -0.58379 1.72394 -0.58444 0.79611 
1.73116 -1.79543 -0.66117 1.73116 -0.6813 -0.66117 1.73116 -0.6813 0.87348 
1.73139 -1.54867 -0.78976 1.73139 -1.54867 1.00208 1.73139 -0.92806 -0.78976 
1.73139 -0.92806 1.00208 1.73231 -1.34367 -0.8358 1.73231 -1.34367 1.04812 
1.73231 -1.13305 -0.8358 1.73231 -1.13305 1.04812 1.73429 -1.69198 -0.72531 
1.73429 -1.69198 0.93763 1.73429 -0.78474 -0.72531 1.73429 -0.78474 0.93763 
1.74196 -1.29099 -0.8369 1.74196 -1.29099 1.04922 1.74196 -1.18574 -0.8369 
1.74196 -1.18574 1.04922 1.74465 -1.49831 -0.80092 1.74465 -1.49831 1.01323 
1.74465 -0.97842 -0.80092 1.74465 -0.97842 1.01323 1.75042 -1.23836 -0.83539 
1.75042 -1.23836 1.0477 1.75085 -1.92913 -0.53342 1.75085 -0.54759 0.74573 
1.75208 -1.64744 -0.74121 1.75208 -1.64744 0.95353 1.75208 -0.82928 -0.74121 
1.75208 -0.82928 0.95353 1.75697 -1.44721 -0.8095 1.75697 -1.44721 1.02181 
1.75697 -1.02952 -0.8095 1.75697 -1.02952 1.02181 1.75947 -1.83542 -0.61761 
1.75947 -0.6413 0.82993 1.765 -1.73541 -0.6872 1.765 -0.74131 -0.6872 
1.765 -0.74131 0.89951 1.76705 -1.59876 -0.75705 1.76705 -1.59876 0.96937 
1.76705 -0.87796 -0.75705 1.76705 -0.87796 0.96937 1.76832 -1.39552 -0.81549 
1.76832 -1.39552 1.0278 1.76832 -1.08121 -0.81549 1.76832 -1.08121 1.0278 
1.77431 -1.96249 -0.48161 1.77866 -1.34338 -0.81886 1.77866 -1.34338 1.03117 
1.77866 -1.13334 -0.81886 1.77866 -1.13334 1.03117 1.78132 -1.54882 -0.7704 
1.78132 -1.54882 0.98271 1.78132 -0.92791 -0.7704 1.78132 -0.92791 0.98271 
1.78347 -1.69184 -0.70471 1.78347 -1.69184 0.91702 1.78347 -0.78488 -0.70471 
1.78347 -0.78488 0.91702 1.78736 -1.87421 -0.56908 1.78736 -0.60252 0.78139 
1.78797 -1.29095 -0.8196 1.78797 -1.29095 1.03192 1.78797 -1.18578 -0.8196 
1.78797 -1.18578 1.03192 1.7942 -1.77672 -0.64568 1.7942 -0.70001 -0.64568 
1.7942 -0.70001 0.858 1.7945 -1.49827 -0.78115 1.7945 -1.49827 0.99346 
1.7945 -0.97846 -0.78115 1.7945 -0.97846 0.99346 1.79621 -1.23836 -0.81772 
1.79621 -1.23836 1.03004 1.801 -1.64711 -0.72015 1.801 -1.64711 0.93247 
1.801 -0.82961 -0.72015 1.801 -0.82961 0.93247 1.80752 -1.4456 -0.78929 
1.80752 -1.4456 1.0016 1.80752 -1.03112 -0.78929 1.80752 -1.03112 1.0016 
1.81208 -1.90909 -0.51937 1.81349 -1.73433 -0.66458 1.81349 -0.74239 -0.66458 
1.81349 -0.74239 0.8769 1.81618 -1.59811 -0.73554 1.81618 -1.59811 0.94786 
1.81618 -0.87862 -0.73554 1.81618 -0.87862 0.94786 1.81874 -1.39375 -0.79476 
1.81874 -1.39375 1.00708 1.81874 -1.08298 -0.79476 1.81874 -1.08298 1.00708 
1.82178 -1.81571 -0.60095 1.82178 -0.66101 0.81326 1.82908 -1.34118 -0.79758 
1.82908 -1.34118 1.0099 1.82908 -1.13554 -0.79758 1.82908 -1.13554 1.0099 
1.8302 -1.54807 -0.74851 1.8302 -1.54807 0.96083 1.8302 -0.92865 -0.74851 
1.8302 -0.92865 0.96083 1.83182 -1.69044 -0.68166 1.83182 -0.78628 -0.68166 
1.83182 -0.78628 0.89397 1.83823 -1.28864 -0.79778 1.83823 -1.28864 1.01009 
1.83823 -1.18808 -0.79778 1.83823 -1.18808 1.01009 1.84108 -1.23836 -0.79783 
1.84108 -1.23836 1.01015 1.84185 -1.77445 -0.62127 1.84185 -0.70228 0.83359 
1.8442 -1.49611 -0.75876 1.8442 -1.49611 0.97108 1.8442 -0.98061 -0.75876 
1.8442 -0.98061 0.97108 1.8476 -1.85224 -0.55319 1.8476 -0.62449 0.7655 
1.84882 -1.64562 -0.69675 1.84882 -1.64562 0.90907 1.84882 -0.8311 -0.69675 
1.84882 -0.8311 0.90907 1.85691 -1.44338 -0.76642 1.85691 -1.44338 0.97873 
1.85691 -1.03334 -0.76642 1.85691 -1.03334 0.97873 1.86084 -1.73183 -0.63977 
1.86084 -0.74489 -0.63977 1.86084 -0.74489 0.85208 1.86389 -1.59639 -0.71176 
1.86389 -1.59639 0.92408 1.86389 -0.88034 -0.71176 1.86389 -0.88034 0.92408 
1.86823 -1.39125 -0.77127 1.86823 -1.39125 0.98358 1.86823 -1.08547 -0.77127 
1.86823 -1.08547 0.98358 1.86884 -1.81279 -0.57408 1.86884 -0.66393 0.78639 
1.87157 -1.88613 -0.5026 1.87825 -1.33868 -0.7736 1.87825 -1.33868 0.98591 
1.87825 -1.13804 -0.7736 1.87825 -1.13804 0.98591 1.87871 -1.68797 -0.65638 
1.87871 -0.78875 -0.65638 1.87871 -0.78875 0.86869 1.87907 -1.54542 -0.7239 
1.87907 -1.54542 0.93621 1.87907 -0.9313 -0.7239 1.87907 -0.9313 0.93621 
1.88218 -1.28858 -0.7758 1.88218 -1.28858 0.98811 1.88218 -1.18814 -0.7758 
1.88218 -1.18814 0.98811 1.88492 -1.23836 -0.77576 1.88492 -1.23836 0.98808 
1.88876 -1.77118 -0.59403 1.88876 -0.70554 0.80634 1.89288 -1.49323 -0.73364 
1.89288 -1.49323 0.94595 1.89288 -0.98349 -0.73364 1.89288 -0.98349 0.94595 
1.89366 -1.8479 -0.52467 1.8954 -1.64298 -0.67107 1.8954 -0.83375 -0.67107 
1.8954 -0.83375 0.88339 1.90497 -1.44055 -0.74096 1.90497 -1.44055 0.95327 
1.90497 -1.03618 -0.74096 1.90497 -1.03618 0.95327 1.90774 -1.72799 -0.61218 
1.90774 -0.74873 0.8245 1.91171 -1.59294 -0.6851 1.91171 -1.59294 0.89742 
1.91171 -0.88379 -0.6851 1.91171 -0.88379 0.89742 1.91457 -1.80818 -0.5452 
1.91457 -0.66855 0.75751 1.9161 -1.38825 -0.74529 1.9161 -1.38825 0.9576 
1.9161 -1.08847 -0.74529 1.9161 -1.08847 0.9576 1.9166 -1.8804 -0.47238 
1.92129 -1.33858 -0.74949 1.92129 -1.33858 0.9618 1.92129 -1.13814 -0.74949 
1.92129 -1.13814 0.9618 1.92522 -1.28842 -0.75156 1.92522 -1.28842 0.96387 
1.92522 -1.1883 -0.75156 1.92522 -1.1883 0.96387 1.92541 -1.68382 -0.62838 
1.92541 -0.79291 -0.62838 1.92541 -0.79291 0.8407 1.92653 -1.54185 -0.69679 
1.92653 -1.54185 0.9091 1.92653 -0.93488 -0.69679 1.92653 -0.93488 0.9091 
1.92763 -1.23836 -0.75157 1.92763 -1.23836 0.96389 1.93453 -1.76611 -0.56469 
1.93453 -0.71061 0.777 1.93848 -1.84177 -0.49412 1.93984 -1.48986 -0.70609 
1.93984 -1.48986 0.9184 1.93984 -0.98687 -0.70609 1.93984 -0.98687 0.9184 
1.94062 -1.63918 -0.64319 1.94062 -0.83754 -0.64319 1.94062 -0.83754 0.8555 
1.95158 -1.43712 -0.71298 1.95158 -1.43712 0.9253 1.95158 -1.03961 -0.71298 
1.95158 -1.03961 0.9253 1.95317 -1.7227 -0.58247 1.95317 -0.75402 0.79478 
1.95672 -1.58888 -0.65678 1.95672 -1.58888 0.8691 1.95672 -0.88784 -0.65678 
1.95672 -0.88784 0.8691 1.95802 -1.38787 -0.71918 1.95802 -1.38787 0.93149 
1.95802 -1.08886 -0.71918 1.95802 -1.08886 0.93149 1.95882 -1.80188 -0.5144 
1.95882 -0.67484 0.72672 1.96309 -1.33824 -0.7233 1.96309 -1.33824 0.93562 
1.96309 -1.13848 -0.7233 1.96309 -1.13848 0.93562 1.96679 -1.28836 -0.72535 
1.96679 -1.28836 0.93766 1.96679 -1.18836 -0.72535 1.96679 -1.18836 0.93766 
1.9691 -1.23836 -0.72531 1.9691 -1.23836 0.93763 1.96943 -1.67902 -0.59868 
1.96943 -0.79771 -0.59868 1.96943 -0.79771 0.81099 1.97148 -1.53727 -0.66801 
1.97148 -1.53727 0.88033 1.97148 -0.93946 -0.66801 1.97148 -0.93946 0.88033 
1.97856 -1.75946 -0.53353 1.97856 -0.71726 0.74584 1.98148 -1.83406 -0.4618 
1.98434 -1.63426 -0.61318 1.98434 -0.84247 -0.61318 1.98434 -0.84247 0.82549 
1.98455 -1.48505 -0.67684 1.98455 -1.48505 0.88915 1.98455 -0.99167 -0.67684 
1.98455 -0.99167 0.88915 1.99273 -1.43695 -0.68447 1.99273 -1.43695 0.89679 
1.99273 -1.03978 -0.68447 1.99273 -1.03978 0.89679 1.99599 -1.71692 -0.5509 
1.99599 -0.75981 0.76322 1.99916 -1.38762 -0.69056 1.99916 -1.38762 0.90287 
1.99916 -1.08911 -0.69056 1.99916 -1.08911 0.90287 2.00047 -1.58356 -0.6262 
2.00047 -1.58356 0.83851 2.00047 -0.89316 -0.6262 2.00047 -0.89316 0.83851 
2.00147 -1.79393 -0.48178 2.00435 -1.33767 -0.69451 2.00435 -1.33767 0.90683 
2.00435 -1.13905 -0.69451 2.00435 -1.13905 0.90683 2.00802 -1.28772 -0.69643 
2.00802 -1.28772 0.90874 2.00802 -1.189 -0.69643 2.00802 -1.189 0.90874 
2.00923 -1.23836 -0.69705 2.00923 -1.23836 0.90936 2.01206 -1.67297 -0.5668 
2.01206 -0.80376 0.77912 2.01483 -1.53183 -0.63702 2.01483 -1.53183 0.84933 
2.01483 -0.94489 -0.63702 2.01483 -0.94489 0.84933 2.02003 -1.75246 -0.50035 
2.02003 -0.72426 0.71266 2.02437 -1.48435 -0.64641 2.02437 -1.48435 0.85873 
2.02437 -0.99237 -0.64641 2.02437 -0.99237 0.85873 2.02645 -1.6282 -0.58112 
2.02645 -0.84852 -0.58112 2.02645 -0.84852 0.79344 2.03242 -1.43628 -0.65398 
2.03242 -1.43628 0.86629 2.03242 -1.04045 -0.65398 2.03242 -1.04045 0.86629 
2.03409 -1.80188 -0.43914 2.03714 -1.70976 -0.51746 2.03714 -0.76697 0.72977 
2.03905 -1.38675 -0.65981 2.03905 -1.38675 0.87212 2.03905 -1.08997 -0.65981 
2.03905 -1.08997 0.87212 2.0423 -1.57723 -0.59371 2.0423 -0.89949 -0.59371 
2.0423 -0.89949 0.80603 2.0441 -1.33685 -0.6637 2.0441 -1.33685 0.87601 
2.0441 -1.13988 -0.6637 2.0441 -1.13988 0.87601 2.04678 -1.28767 -0.66622 
2.04678 -1.28767 0.87853 2.04678 -1.18906 -0.66622 2.04678 -1.18906 0.87853 
2.04792 -1.23836 -0.66685 2.04792 -1.23836 0.87917 2.05274 -1.66592 -0.53306 
2.05274 -0.81081 0.74537 2.05321 -1.75946 -0.45887 2.05332 -1.53061 -0.60466 
2.05332 -1.53061 0.81697 2.05332 -0.94611 -0.60466 2.05332 -0.94611 0.81697 
2.06283 -1.48304 -0.61394 2.06283 -1.48304 0.82625 2.06283 -0.99369 -0.61394 
2.06283 -0.99369 0.82625 2.06681 -1.62105 -0.54712 2.06681 -0.85568 -0.54712 
2.06681 -0.85568 0.75944 2.07055 -1.43511 -0.62158 2.07055 -1.43511 0.8339 
2.07055 -1.04161 -0.62158 2.07055 -1.04161 0.8339 2.07059 -1.71692 -0.4763 
2.07059 -0.75981 0.68862 2.07716 -1.3855 -0.62729 2.07716 -1.3855 0.8396 
2.07716 -1.09122 -0.62729 2.07716 -1.09122 0.8396 2.0793 -1.57525 -0.55962 
2.0793 -0.90147 -0.55962 2.0793 -0.90147 0.77193 2.08148 -1.33673 -0.63152 
2.08148 -1.33673 0.84383 2.08148 -1.13999 -0.63152 2.08148 -1.13999 0.84383 
2.08419 -1.28749 -0.63398 2.08419 -1.28749 0.84629 2.08419 -1.18924 -0.63398 
2.08419 -1.18924 0.84629 2.08437 -1.76611 -0.41485 2.08509 -1.23836 -0.63479 
2.08509 -1.23836 0.84711 2.08649 -1.67297 -0.49238 2.08649 -0.80376 0.70469 
2.09019 -1.52865 -0.5705 2.09019 -1.52865 0.78282 2.09019 -0.94808 -0.5705 
2.09019 -0.94808 0.78282 2.09944 -1.48134 -0.57976 2.09944 -1.48134 0.79207 
2.09944 -0.99538 -0.57976 2.09944 -0.99538 0.79207 2.10081 -1.6282 -0.50676 
2.10081 -0.84852 0.71907 2.10215 -1.7227 -0.43348 2.10705 -1.43345 -0.58736 
2.10705 -1.43345 0.79968 2.10705 -1.04327 -0.58736 2.10705 -1.04327 0.79968 
2.11298 -1.38509 -0.5933 2.11298 -1.38509 0.80561 2.11298 -1.09163 -0.5933 
2.11298 -1.09163 0.80561 2.1134 -1.57723 -0.52261 2.1134 -0.89949 -0.52261 
2.1134 -0.89949 0.73492 2.11723 -1.33638 -0.59754 2.11723 -1.33638 0.80986 
2.11723 -1.14034 -0.59754 2.11723 -1.14034 0.80986 2.11836 -1.67902 -0.44975 
2.11836 -0.79771 0.66206 2.11978 -1.28743 -0.6001 2.11978 -1.28743 0.81241 
2.11978 -1.18929 -0.6001 2.11978 -1.18929 0.81241 2.12063 -1.23836 -0.60095 
2.12063 -1.23836 0.81326 2.12434 -1.53061 -0.53363 2.12434 -0.94611 -0.53363 
2.12434 -0.94611 0.74595 2.13187 -1.72799 -0.38805 2.13286 -1.63426 -0.46466 
2.13286 -0.84247 0.67697 2.13362 -1.48304 -0.54315 2.13362 -0.99369 -0.54315 
2.13362 -0.99369 0.75546 0.00027 -0.04907 -0.70614 0.00027 -0.04907 0.70637 
0.00027 0.04907 -0.70614 0.00027 0.04907 0.70637 0.00283 -0.09802 -0.70359 
0.00283 -0.09802 0.70381 0.00283 0.09802 -0.70359 0.00283 0.09802 0.70381 
0.00666 -0.33887 -0.62866 0.00666 -0.33887 0.62888 0.00666 0.33887 -0.62866 
0.00666 0.33887 0.62888 0.00708 -0.14673 -0.69934 0.00708 -0.14673 0.69956 
0.00708 0.14673 -0.69934 0.00708 0.14673 0.69956 0.01301 -0.19509 -0.69341 
0.01301 -0.19509 0.69363 0.01301 0.19509 -0.69341 0.01301 0.19509 0.69363 
0.01925 -0.38984 -0.61281 0.01925 -0.38984 0.61303 0.01925 0.38984 -0.61281 
0.01925 0.38984 0.61303 0.02061 -0.24298 -0.6858 0.02061 -0.24298 0.68603 
0.02061 0.24298 -0.6858 0.02061 0.24298 0.68603 0.02987 -0.29028 -0.67655 
0.02987 -0.29028 0.67677 0.02987 0.29029 -0.67655 0.02987 0.29029 0.67677 
0.03497 0 -0.74084 0.03497 0 0.74106 0.03587 -0.04913 -0.74002 
0.03587 -0.04913 0.74025 0.03587 0.04913 -0.74002 0.03587 0.04913 0.74025 
0.03858 -0.09837 -0.73756 0.03858 -0.09837 0.73779 0.03858 0.09837 -0.73756 
0.03858 0.09837 0.73779 0.04076 -0.33689 -0.66566 0.04076 -0.33689 0.66588 
0.04076 0.33689 -0.66566 0.04076 0.33689 0.66588 0.0429 -0.14714 -0.73333 
0.0429 -0.14714 0.73355 0.0429 0.14714 -0.73333 0.0429 0.14714 0.73355 
0.0495 -0.19675 -0.72763 0.0495 -0.19675 0.72785 0.0495 0.19675 -0.72763 
0.0495 0.19675 0.72785 0.05325 -0.38268 -0.65317 0.05325 -0.38268 0.65339 
0.05325 0.38268 -0.65317 0.05325 0.38268 0.65339 0.05723 -0.24468 -0.71998 
0.05723 -0.24468 0.72021 0.05723 0.24468 -0.71998 0.05723 0.24468 0.72021 
0.06674 -0.29225 -0.71071 0.06674 -0.29225 0.71093 0.06674 0.29225 -0.71071 
0.06674 0.29225 0.71093 0.06731 -0.42755 -0.63911 0.06731 -0.42755 0.63933 
0.06731 0.42756 -0.63911 0.06731 0.42756 0.63933 0.07214 0 -0.7729 
0.07214 0 0.77312 0.07328 -0.0493 -0.77226 0.07328 -0.0493 0.77248 
0.07328 0.0493 -0.77226 0.07328 0.0493 0.77248 0.07596 -0.09849 -0.76974 
0.07596 -0.09849 0.76997 0.07596 0.09849 -0.76974 0.07596 0.09849 0.76997 
0.07776 -0.33887 -0.69976 0.07776 -0.33887 0.69998 0.07776 0.33887 -0.69976 
0.07776 0.33887 0.69998 0.08101 -0.14839 -0.76585 0.08101 -0.14839 0.76608 
0.08101 0.14839 -0.76585 0.08101 0.14839 0.76608 0.08764 -0.19791 -0.76003 
0.08764 -0.19791 0.76025 0.08764 0.19792 -0.76003 0.08764 0.19792 0.76025 
0.09361 -0.38984 -0.68717 0.09361 -0.38984 0.68739 0.09361 0.38984 -0.68717 
0.09361 0.38984 0.68739 0.09569 -0.24599 -0.75246 0.09569 -0.24599 0.75268 
0.09569 0.24599 -0.75246 0.09569 0.24599 0.75268 0.10523 -0.29347 -0.74306 
0.10523 -0.29347 0.74329 0.10523 0.29347 -0.74306 0.10523 0.29347 0.74329 
0.10799 -0.4346 -0.67285 0.10799 -0.4346 0.67307 0.10799 0.43461 -0.67285 
0.10799 0.43461 0.67307 0.11083 0 -0.8031 0.11083 0 0.80332 
0.11204 -0.04936 -0.80247 0.11204 -0.04936 0.80269 0.11204 0.04936 -0.80247 
0.11204 0.04936 0.80269 0.11571 -0.09931 -0.80056 0.11571 -0.09931 0.80078 
0.11571 0.09931 -0.80056 0.11571 0.09931 0.80078 0.11959 -0.3452 -0.73224 
0.11959 -0.3452 0.73246 0.11959 0.3452 -0.73224 0.11959 0.3452 0.73246 
0.12089 -0.14925 -0.7966 0.12089 -0.14925 0.79683 0.12089 0.14926 -0.7966 
0.12089 0.14926 0.79683 0.12407 -0.47855 -0.65695 0.12407 -0.47855 0.65717 
0.12407 0.47856 -0.65695 0.12407 0.47856 0.65717 0.12733 -0.19858 -0.79052 
0.12733 -0.19858 0.79074 0.12733 0.19859 -0.79052 0.12733 0.19859 0.79074 
0.13551 -0.24669 -0.78288 0.13551 -0.24669 0.78311 0.13551 0.24669 -0.78288 
0.13551 0.24669 0.78311 0.13572 -0.39589 -0.71922 0.13572 -0.39589 0.71944 
0.13572 0.39589 -0.71922 0.13572 0.39589 0.71944 0.14857 -0.29891 -0.77406 
0.14857 -0.29891 0.77428 0.14857 0.29891 -0.77406 0.14857 0.29891 0.77428 
0.15063 -0.44065 -0.70473 0.15063 -0.44065 0.70495 0.15063 0.44066 -0.70473 
0.15063 0.44066 0.70495 0.15096 0 -0.83136 0.15096 0 0.83158 
0.15327 -0.05 -0.83139 0.15327 -0.05 0.83162 0.15327 0.05 -0.83139 
0.15327 0.05 0.83162 0.15696 -0.09988 -0.82935 0.15696 -0.09988 0.82957 
0.15696 0.09988 -0.82935 0.15696 0.09988 0.82957 0.16204 -0.1495 -0.82522 
0.16204 -0.1495 0.82544 0.16204 0.14951 -0.82522 0.16204 0.14951 0.82544 
0.16334 -0.35052 -0.76283 0.16334 -0.35052 0.76305 0.16334 0.35052 -0.76283 
0.16334 0.35052 0.76305 0.16689 -0.48434 -0.68851 0.16689 -0.48434 0.68873 
0.16689 0.48434 -0.68851 0.16689 0.48434 0.68873 0.16847 -0.19876 -0.81903 
0.16847 -0.19876 0.81925 0.16847 0.19876 -0.81903 0.16847 0.19876 0.81925 
0.17944 -0.40082 -0.74923 0.17944 -0.40082 0.74945 0.17944 0.40082 -0.74923 
0.17944 0.40082 0.74945 0.18022 -0.25149 -0.81214 0.18022 -0.25149 0.81236 
0.18022 0.2515 -0.81214 0.18022 0.2515 0.81236 0.19243 0 -0.85762 
0.19243 0 0.85784 0.19352 -0.30348 -0.80283 0.19352 -0.30348 0.80306 
0.19352 0.30349 -0.80283 0.19352 0.30349 0.80306 0.19465 -0.44546 -0.73443 
0.19465 -0.44546 0.73465 0.19465 0.44546 -0.73443 0.19465 0.44546 0.73465 
0.19484 -0.05006 -0.8576 0.19484 -0.05006 0.85782 0.19484 0.05006 -0.8576 
0.19484 0.05006 0.85782 0.19877 -0.10022 -0.85554 0.19877 -0.10022 0.85576 
0.19877 0.10022 -0.85554 0.19877 0.10022 0.85576 0.20396 -0.14989 -0.85133 
0.20396 -0.14989 0.85156 0.20396 0.14989 -0.85133 0.20396 0.14989 0.85156 
0.20835 -0.35458 -0.79115 0.20835 -0.35458 0.79137 0.20835 0.35458 -0.79115 
0.20835 0.35458 0.79137 0.21232 -0.48963 -0.71823 0.21232 -0.48963 0.71845 
0.21232 0.48963 -0.71823 0.21232 0.48963 0.71845 0.21508 -0.20219 -0.847 
0.21508 -0.20219 0.84722 0.21508 0.20219 -0.847 0.21508 0.20219 0.84722 
0.22466 -0.40461 -0.77712 0.22466 -0.40461 0.77734 0.22466 0.40462 -0.77712 
0.22466 0.40462 0.77734 0.22717 -0.25487 -0.83969 0.22717 -0.25487 0.83991 
0.22717 0.25487 -0.83969 0.22717 0.25487 0.83991 0.2313 -0.53282 -0.70008 
0.2313 -0.53282 0.7003 0.2313 0.53282 -0.70008 0.2313 0.53282 0.7003 
0.23513 0 -0.88181 0.23513 0 0.88203 0.23788 -0.05022 -0.88184 
0.23788 -0.05022 0.88206 0.23788 0.05022 -0.88184 0.23788 0.05022 0.88206 
0.24099 -0.30706 -0.82994 0.24099 -0.30706 0.83016 0.24099 0.30706 -0.82994 
0.24099 0.30706 0.83016 0.24135 -0.44961 -0.76242 0.24135 -0.44961 0.76265 
0.24135 0.44961 -0.76242 0.24135 0.44961 0.76265 0.24181 -0.10032 -0.87964 
0.24181 -0.10032 0.87987 0.24181 0.10032 -0.87964 0.24181 0.10032 0.87987 
0.25183 -0.15289 -0.87731 0.25183 -0.15289 0.87753 0.25183 0.15289 -0.87731 
0.25183 0.15289 0.87753 0.25617 -0.35803 -0.81781 0.25617 -0.35803 0.81803 
0.25617 0.35803 -0.81781 0.25617 0.35803 0.81803 0.25922 -0.49347 -0.74581 
0.25922 -0.49347 0.74603 0.25922 0.49347 -0.74581 0.25922 0.49347 0.74603 
0.26315 -0.20502 -0.87246 0.26315 -0.20502 0.87268 0.26315 0.20502 -0.87246 
0.26315 0.20502 0.87268 0.27124 -0.40726 -0.8028 0.27124 -0.40726 0.80302 
0.27124 0.40726 -0.8028 0.27124 0.40726 0.80302 0.27586 -0.25775 -0.86481 
0.27586 -0.25775 0.86503 0.27586 0.25775 -0.86481 0.27586 0.25775 0.86503 
0.27821 -0.53608 -0.72732 0.27821 -0.53608 0.72754 0.27821 0.53608 -0.72732 
0.27821 0.53608 0.72754 0.27897 0 -0.90388 0.27897 0 0.9041 
0.28183 -0.05028 -0.90383 0.28183 -0.05028 0.90405 0.28183 0.05028 -0.90383 
0.28183 0.05028 0.90405 0.28824 -0.45208 -0.7877 0.28824 -0.45208 0.78793 
0.28824 0.45208 -0.7877 0.28824 0.45208 0.78793 0.28986 -0.30971 -0.85456 
0.28986 -0.30971 0.85478 0.28986 0.30971 -0.85456 0.28986 0.30971 0.85478 
0.29098 -0.10282 -0.90363 0.29098 -0.10282 0.90385 0.29098 0.10282 -0.90363 
0.29098 0.10282 0.90385 0.29828 -0.57735 -0.707 0.29828 -0.57735 0.70722 
0.29828 0.57735 -0.707 0.29828 0.57735 0.70722 0.30132 -0.15538 -0.90081 
0.30132 -0.15538 0.90103 0.30132 0.15539 -0.90081 0.30132 0.15539 0.90103 
0.30388 -0.35975 -0.84159 0.30388 -0.35975 0.84181 0.30388 0.35975 -0.84159 
0.30388 0.35975 0.84181 0.30657 -0.49597 -0.77063 0.30657 -0.49597 0.77085 
0.30657 0.49597 -0.77063 0.30657 0.49597 0.77085 0.31253 -0.20724 -0.89533 
0.31253 -0.20724 0.89555 0.31253 0.20724 -0.89533 0.31253 0.20724 0.89555 
0.31906 -0.40875 -0.8262 0.31906 -0.40875 0.82642 0.31906 0.40875 -0.8262 
0.31906 0.40875 0.82642 0.32385 0 -0.92377 0.32385 0 0.92399 
0.32555 -0.2599 -0.88719 0.32555 -0.2599 0.88741 0.32555 0.25991 -0.88719 
0.32555 0.25991 0.88741 0.32586 -0.53835 -0.75173 0.32586 -0.53835 0.75195 
0.32586 0.53835 -0.75173 0.32586 0.53835 0.75195 0.33209 -0.05258 -0.92565 
0.33209 -0.05258 0.92587 0.33209 0.05258 -0.92565 0.33209 0.05258 0.92587 
0.33659 -0.45348 -0.81075 0.33659 -0.45348 0.81098 0.33659 0.45348 -0.81075 
0.33659 0.45348 0.81098 0.33874 -0.31045 -0.87644 0.33874 -0.31045 0.87666 
0.33874 0.31046 -0.87644 0.33874 0.31046 0.87666 0.3414 -0.10502 -0.9249 
0.3414 -0.10502 0.92512 0.3414 0.10502 -0.9249 0.3414 0.10502 0.92512 
0.35174 -0.15715 -0.92153 0.35174 -0.15715 0.92175 0.35174 0.15716 -0.92153 
0.35174 0.15716 0.92175 0.35301 -0.3604 -0.8631 0.35301 -0.3604 0.86332 
0.35301 0.3604 -0.8631 0.35301 0.3604 0.86332 0.35506 -0.49705 -0.79324 
0.35506 -0.49705 0.79346 0.35506 0.49705 -0.79324 0.35506 0.49705 0.79346 
0.36059 -0.59706 -0.72366 0.36059 -0.59706 0.72388 0.36059 0.59706 -0.72366 
0.36059 0.59706 0.72388 0.36308 -0.20885 -0.91555 0.36308 -0.20885 0.91577 
0.36308 0.20885 -0.91555 0.36308 0.20885 0.91577 0.36798 -0.40908 -0.84726 
0.36798 -0.40908 0.84748 0.36798 0.40908 -0.84726 0.36798 0.40908 0.84748 
0.36964 0 -0.94143 0.36964 0 0.94166 0.37541 -0.25994 -0.90696 
0.37541 -0.25994 0.90719 0.37541 0.25995 -0.90696 0.37541 0.25995 0.90719 
0.3781 -0.05262 -0.94295 0.3781 -0.05262 0.94317 0.3781 0.05263 -0.94295 
0.3781 0.05263 0.94317 0.38577 -0.45362 -0.83136 0.38577 -0.45362 0.83158 
0.38577 0.45362 -0.83136 0.38577 0.45362 0.83158 0.38775 -0.10531 -0.94185 
0.38775 -0.10531 0.94207 0.38775 0.10531 -0.94185 0.38775 0.10531 0.94207 
0.38867 -0.31031 -0.89581 0.38867 -0.31031 0.89603 0.38867 0.31031 -0.89581 
0.38867 0.31031 0.89603 0.3889 -0.55706 -0.76722 0.3889 -0.55706 0.76744 
0.3889 0.55707 -0.76722 0.3889 0.55707 0.76744 0.39831 -0.15744 -0.93808 
0.39831 -0.15744 0.93831 0.39831 0.15744 -0.93808 0.39831 0.15744 0.93831 
0.40283 -0.35979 -0.88211 0.40283 -0.35979 0.88234 0.40283 0.35979 -0.88211 
0.40283 0.35979 0.88234 0.41059 -0.21026 -0.93167 0.41059 -0.21026 0.93189 
0.41059 0.21026 -0.93167 0.41059 0.21026 0.93189 0.41625 0 -0.95683 
0.41625 0 0.95705 0.41785 -0.40825 -0.86591 0.41785 -0.40825 0.86614 
0.41785 0.40825 -0.86591 0.41785 0.40825 0.86614 0.41909 -0.51451 -0.80776 
0.41909 -0.51451 0.80798 0.41909 0.51451 -0.80776 0.41909 0.51451 0.80798 
0.42315 -0.26129 -0.92261 0.42315 -0.26129 0.92284 0.42315 0.26129 -0.92261 
0.42315 0.26129 0.92284 0.42447 -0.61405 -0.73703 0.42447 -0.61405 0.73725 
0.42447 0.61406 -0.73703 0.42447 0.61406 0.73725 0.42516 -0.05275 -0.95804 
0.42516 -0.05275 0.95826 0.42516 0.05275 -0.95804 0.42516 0.05275 0.95826 
0.43488 -0.10535 -0.9565 0.43488 -0.10535 0.95672 0.43488 0.10535 -0.9565 
0.43488 0.10535 0.95672 0.43678 -0.31178 -0.91095 0.43678 -0.31178 0.91117 
0.43678 0.31178 -0.91095 0.43678 0.31178 0.91117 0.44648 -0.15848 -0.95239 
0.44648 -0.15848 0.95261 0.44648 0.15848 -0.95239 0.44648 0.15848 0.95261 
0.45046 -0.47018 -0.8445 0.45046 -0.47018 0.84472 0.45046 0.47018 -0.8445 
0.45046 0.47018 0.84472 0.45117 -0.36113 -0.89676 0.45117 -0.36113 0.89698 
0.45117 0.36113 -0.89676 0.45117 0.36113 0.89698 0.4539 -0.57307 -0.77949 
0.4539 -0.57307 0.77971 0.4539 0.57307 -0.77949 0.4539 0.57307 0.77971 
0.45885 -0.21115 -0.94544 0.45885 -0.21115 0.94566 0.45885 0.21115 -0.94544 
0.45885 0.21115 0.94566 0.46147 -0.66928 -0.70133 0.46147 -0.66928 0.70155 
0.46147 0.66928 -0.70133 0.46147 0.66928 0.70155 0.46355 0 -0.96992 
0.46355 0 0.97014 0.47188 -0.26218 -0.93595 0.47188 -0.26218 0.93617 
0.47188 0.26218 -0.93595 0.47188 0.26218 0.93617 0.47265 -0.05279 -0.97072 
0.47265 -0.05279 0.97094 0.47265 0.05279 -0.97072 0.47265 0.05279 0.97094 
0.48378 -0.10595 -0.96899 0.48378 -0.10595 0.96921 0.48378 0.10595 -0.96899 
0.48378 0.10595 0.96921 0.48444 -0.52959 -0.81855 0.48444 -0.52959 0.81877 
0.48444 0.52959 -0.81855 0.48444 0.52959 0.81877 0.48559 -0.31246 -0.92377 
0.48559 -0.31246 0.92399 0.48559 0.31246 -0.92377 0.48559 0.31246 0.92399 
0.48866 -0.41616 -0.88269 0.48866 -0.41616 0.88292 0.48866 0.41616 -0.88269 
0.48866 0.41616 0.88292 0.48963 -0.62826 -0.74705 0.48963 -0.62826 0.74727 
0.48963 0.62826 -0.74705 0.48963 0.62826 0.74727 0.49558 -0.15907 -0.96436 
0.49558 -0.15907 0.96458 0.49558 0.15907 -0.96436 0.49558 0.15907 0.96458 
0.50772 -0.2115 -0.95683 0.50772 -0.2115 0.95706 0.50772 0.2115 -0.95683 
0.50772 0.2115 0.95706 0.51144 0 -0.98067 0.51144 0 0.9809 
0.51961 -0.58617 -0.78822 0.51961 -0.58617 0.78844 0.51961 0.58617 -0.78822 
0.51961 0.58617 0.78844 0.52095 -0.26245 -0.94682 0.52095 -0.26245 0.94704 
0.52095 0.26246 -0.94682 0.52095 0.26246 0.94704 0.522 -0.4771 -0.85915 
0.522 -0.4771 0.85937 0.522 0.4771 -0.85915 0.522 0.4771 0.85937 
0.52207 -0.05322 -0.98129 0.52207 -0.05322 0.98151 0.52207 0.05322 -0.98129 
0.52207 0.05322 0.98151 0.52269 -0.368 -0.91136 0.52269 -0.368 0.91158 
0.52269 0.368 -0.91136 0.52269 0.368 0.91158 0.52741 -0.68169 -0.70926 
0.52741 -0.68169 0.70948 0.52741 0.6817 -0.70926 0.52741 0.6817 0.70948 
0.53325 -0.10629 -0.97901 0.53325 -0.10629 0.97923 0.53325 0.10629 -0.97901 
0.53325 0.10629 0.97923 0.54494 -0.15904 -0.97385 0.54494 -0.15904 0.97407 
0.54494 0.15904 -0.97385 0.54494 0.15904 0.97407 0.55577 -0.6396 -0.75367 
0.55577 -0.6396 0.75389 0.55577 0.6396 -0.75367 0.55577 0.6396 0.75389 
0.55695 -0.53584 -0.83085 0.55695 -0.53584 0.83108 0.55695 0.53584 -0.83085 
0.55695 0.53584 0.83108 0.5571 -0.21132 -0.96581 0.5571 -0.21132 0.96604 
0.5571 0.21133 -0.96581 0.5571 0.21133 0.96604 0.55796 -0.31798 -0.93627 
0.55796 -0.31798 0.93649 0.55796 0.31799 -0.93627 0.55796 0.31799 0.93649 
0.5598 0 -0.98907 0.5598 0 0.98929 0.56063 -0.42184 -0.89474 
0.56063 -0.42184 0.89497 0.56063 0.42184 -0.89474 0.56063 0.42184 0.89497 
0.56479 -0.72989 -0.66859 0.56479 -0.72989 0.66882 0.56479 0.72989 -0.66859 
0.56479 0.72989 0.66882 0.57059 -0.05326 -0.98917 0.57059 -0.05326 0.9894 
0.57059 0.05326 -0.98917 0.57059 0.05326 0.9894 0.58206 -0.10656 -0.98637 
0.58206 -0.10656 0.9866 0.58206 0.10656 -0.98637 0.58206 0.10656 0.9866 
0.5927 -0.59107 -0.79843 0.5927 -0.59107 0.79866 0.5927 0.59108 -0.79843 
0.5927 0.59108 0.79866 0.59275 -0.68961 -0.71508 0.59275 -0.68961 0.7153 
0.59275 0.68961 -0.71508 0.59275 0.68961 0.7153 0.59386 -0.26716 -0.95693 
0.59386 -0.26716 0.95715 0.59386 0.26716 -0.95693 0.59386 0.26716 0.95715 
0.59389 -0.15929 -0.98067 0.59389 -0.15929 0.9809 0.59389 0.15929 -0.98067 
0.59389 0.15929 0.9809 0.59515 -0.48181 -0.86906 0.59515 -0.48181 0.86928 
0.59515 0.48181 -0.86906 0.59515 0.48181 0.86928 0.59564 -0.37262 -0.92122 
0.59564 -0.37262 0.92144 0.59564 0.37262 -0.92122 0.59564 0.37262 0.92144 
0.60851 0 -0.99507 0.60851 0 0.9953 0.61971 -0.05337 -0.99468 
0.61971 -0.05337 0.9949 0.61971 0.05337 -0.99468 0.61971 0.05337 0.9949 
0.63028 -0.53916 -0.83863 0.63028 -0.53916 0.83885 0.63028 0.53916 -0.83863 
0.63028 0.53916 0.83885 0.63034 -0.73592 -0.67265 0.63034 -0.73592 0.67287 
0.63034 0.73593 -0.67265 0.63034 0.73593 0.67287 0.63094 -0.64514 -0.7602 
0.63094 -0.64514 0.76042 0.63094 0.64515 -0.7602 0.63094 0.64515 0.76042 
0.63113 -0.32179 -0.94369 0.63113 -0.32179 0.94392 0.63113 0.32179 -0.94369 
0.63113 0.32179 0.94392 0.63117 -0.10657 -0.99133 0.63117 -0.10657 0.99156 
0.63117 0.10658 -0.99133 0.63117 0.10658 0.99156 0.6316 -0.21312 -0.97404 
0.6316 -0.21312 0.97426 0.6316 0.21312 -0.97404 0.6316 0.21312 0.97426 
0.63338 -0.42526 -0.902 0.63338 -0.42526 0.90222 0.63338 0.42526 -0.902 
0.63338 0.42526 0.90222 0.65746 0 -0.99868 0.65746 0 0.99891 
0.66829 -0.59481 -0.80284 0.66829 -0.59481 0.80307 0.66829 0.59481 -0.80284 
0.66829 0.59481 0.80307 0.6683 -0.48417 -0.87403 0.6683 -0.48417 0.87425 
0.6683 0.48417 -0.87403 0.6683 0.48417 0.87425 0.66833 -0.69335 -0.71948 
0.66833 -0.69335 0.7197 0.66833 0.69335 -0.71948 0.66833 0.69335 0.7197 
0.66833 -0.77829 -0.62662 0.66833 -0.77829 0.62685 0.66833 0.7783 -0.62662 
0.66833 0.7783 0.62685 0.66874 -0.26837 -0.96246 0.66874 -0.26837 0.96268 
0.66874 0.26838 -0.96246 0.66874 0.26838 0.96268 0.66874 -0.37495 -0.92616 
0.66874 -0.37495 0.92639 0.66874 0.37495 -0.92616 0.66874 0.37495 0.92639 
0.66877 -0.1605 -0.9862 0.66877 -0.1605 0.98642 0.66877 0.1605 -0.9862 
0.66877 0.1605 0.98642 0.66877 -0.0534 -0.99775 0.66877 -0.0534 0.99797 
0.66877 0.0534 -0.99775 0.66877 0.0534 0.99797 0.70653 -0.8165 -0.57724 
0.70653 -0.73807 -0.67461 0.70653 -0.73807 0.67484 0.70653 -0.647 -0.76238 
0.70653 -0.647 0.7626 0.70653 -0.54074 -0.84108 0.70653 -0.54074 0.8413 
0.70653 -0.4264 -0.90442 0.70653 -0.4264 0.90465 0.70653 -0.3227 -0.94639 
0.70653 -0.3227 0.94661 0.70653 -0.21372 -0.97678 0.70653 -0.21372 0.977 
0.70653 -0.10688 -0.99416 0.70653 -0.10688 0.99438 0.70653 0 -0.99989 
0.70653 0 1.00011 0.70653 0.10688 -0.99416 0.70653 0.10688 0.99438 
0.70653 0.21373 -0.97678 0.70653 0.21373 0.977 0.70653 0.32271 -0.94639 
0.70653 0.32271 0.94661 0.70653 0.4264 -0.90442 0.70653 0.4264 0.90465 
0.70653 0.54074 -0.84108 0.70653 0.54074 0.8413 0.70653 0.647 -0.76238 
0.70653 0.647 0.7626 0.70653 0.73807 -0.67461 0.70653 0.73807 0.67484 
0.70653 0.8165 0.57746 0.74429 -0.0534 -0.99775 0.74429 -0.0534 0.99797 
0.74429 0.0534 -0.99775 0.74429 0.0534 0.99797 0.74429 -0.1605 -0.9862 
0.74429 -0.1605 0.98642 0.74429 0.1605 -0.9862 0.74429 0.1605 0.98642 
0.74432 -0.37495 -0.92616 0.74432 -0.37495 0.92639 0.74432 0.37495 -0.92616 
0.74432 0.37495 0.92639 0.74432 -0.26837 -0.96246 0.74432 -0.26837 0.96268 
0.74432 0.26838 -0.96246 0.74432 0.26838 0.96268 0.74473 -0.77829 -0.62662 
0.74473 0.7783 0.62685 0.74473 -0.69335 -0.71948 0.74473 -0.69335 0.7197 
0.74473 0.69335 -0.71948 0.74473 0.69335 0.7197 0.74476 -0.48417 -0.87403 
0.74476 -0.48417 0.87425 0.74476 0.48417 -0.87403 0.74476 0.48417 0.87425 
0.74477 -0.59481 -0.80284 0.74477 -0.59481 0.80307 0.74477 0.59481 -0.80284 
0.74477 0.59481 0.80307 0.7556 0 -0.99868 0.7556 0 0.99891 
0.77193 -0.81475 -0.576 0.77193 0.81475 0.57623 0.77968 -0.42526 -0.902 
0.77968 -0.42526 0.90222 0.77968 0.42526 -0.902 0.77968 0.42526 0.90222 
0.78146 -0.21312 -0.97404 0.78146 -0.21312 0.97426 0.78146 0.21312 -0.97404 
0.78146 0.21312 0.97426 0.78189 -0.10657 -0.99133 0.78189 -0.10657 0.99156 
0.78189 0.10658 -0.99133 0.78189 0.10658 0.99156 0.78193 -0.32179 -0.94369 
0.78193 -0.32179 0.94392 0.78193 0.32179 -0.94369 0.78193 0.32179 0.94392 
0.78212 -0.64514 -0.7602 0.78212 -0.64514 0.76042 0.78212 0.64515 -0.7602 
0.78212 0.64515 0.76042 0.78272 -0.73592 -0.67265 0.78272 0.73593 0.67287 
0.78278 -0.53916 -0.83863 0.78278 -0.53916 0.83885 0.78278 0.53916 -0.83863 
0.78278 0.53916 0.83885 0.79335 -0.05337 -0.99468 0.79335 -0.05337 0.9949 
0.79335 0.05337 -0.99468 0.79335 0.05337 0.9949 0.80455 0 -0.99507 
0.80455 0 0.9953 0.81013 -0.7745 -0.62392 0.81013 0.77451 0.62414 
0.81742 -0.37262 -0.92122 0.81742 -0.37262 0.92144 0.81742 0.37262 -0.92122 
0.81742 0.37262 0.92144 0.81791 -0.48181 -0.86906 0.81791 -0.48181 0.86928 
0.81791 0.48181 -0.86906 0.81791 0.48181 0.86928 0.81917 -0.15929 -0.98067 
0.81917 -0.15929 0.9809 0.81917 0.15929 -0.98067 0.81917 0.15929 0.9809 
0.8192 -0.26716 -0.95693 0.8192 -0.26716 0.95715 0.8192 0.26716 -0.95693 
0.8192 0.26716 0.95715 0.82031 -0.68961 -0.71508 0.82031 -0.68961 0.7153 
0.82031 0.68961 -0.71508 0.82031 0.68961 0.7153 0.82036 -0.59107 -0.79843 
0.82036 -0.59107 0.79866 0.82036 0.59108 -0.79843 0.82036 0.59108 0.79866 
0.831 -0.10656 -0.98637 0.831 -0.10656 0.9866 0.831 0.10656 -0.98637 
0.831 0.10656 0.9866 0.84247 -0.05326 -0.98917 0.84247 -0.05326 0.9894 
0.84247 0.05326 -0.98917 0.84247 0.05326 0.9894 0.84827 -0.72989 -0.66859 
0.84827 0.72989 0.66882 0.85243 -0.42184 -0.89474 0.85243 -0.42184 0.89497 
0.85243 0.42184 -0.89474 0.85243 0.42184 0.89497 0.85326 0 -0.98907 
0.85326 0 0.98929 0.8551 -0.31798 -0.93627 0.8551 -0.31798 0.93649 
0.8551 0.31799 -0.93627 0.8551 0.31799 0.93649 0.85596 -0.21132 -0.96581 
0.85596 -0.21132 0.96604 0.85596 0.21133 -0.96581 0.85596 0.21133 0.96604 
0.85611 -0.53584 -0.83085 0.85611 -0.53584 0.83108 0.85611 0.53584 -0.83085 
0.85611 0.53584 0.83108 0.85729 -0.6396 -0.75367 0.85729 -0.6396 0.75389 
0.85729 0.6396 -0.75367 0.85729 0.6396 0.75389 0.86812 -0.15904 -0.97385 
0.86812 -0.15904 0.97407 0.86812 0.15904 -0.97385 0.86812 0.15904 0.97407 
0.87558 -0.76718 -0.61864 0.87558 0.76718 0.61886 0.87981 -0.10629 -0.97901 
0.87981 -0.10629 0.97923 0.87981 0.10629 -0.97901 0.87981 0.10629 0.97923 
0.88565 -0.68169 -0.70926 0.88565 0.6817 0.70948 0.89037 -0.368 -0.91136 
0.89037 -0.368 0.91158 0.89037 0.368 -0.91136 0.89037 0.368 0.91158 
0.89099 -0.05322 -0.98129 0.89099 -0.05322 0.98151 0.89099 0.05322 -0.98129 
0.89099 0.05322 0.98151 0.89106 -0.4771 -0.85915 0.89106 -0.4771 0.85937 
0.89106 0.4771 -0.85915 0.89106 0.4771 0.85937 0.89211 -0.26245 -0.94682 
0.89211 -0.26245 0.94704 0.89211 0.26246 -0.94682 0.89211 0.26246 0.94704 
0.89345 -0.58617 -0.78822 0.89345 -0.58617 0.78844 0.89345 0.58617 -0.78822 
0.89345 0.58617 0.78844 0.90162 0 -0.98067 0.90162 0 0.9809 
0.90534 -0.2115 -0.95683 0.90534 -0.2115 0.95706 0.90534 0.2115 -0.95683 
0.90534 0.2115 0.95706 0.9132 -0.72069 -0.66163 0.9132 0.72069 0.66185 
0.91748 -0.15907 -0.96436 0.91748 -0.15907 0.96458 0.91748 0.15907 -0.96436 
0.91748 0.15907 0.96458 0.92343 -0.62826 -0.74705 0.92343 -0.62826 0.74727 
0.92343 0.62826 -0.74705 0.92343 0.62826 0.74727 0.9244 -0.41616 -0.88269 
0.9244 -0.41616 0.88292 0.9244 0.41616 -0.88269 0.9244 0.41616 0.88292 
0.92747 -0.31246 -0.92377 0.92747 -0.31246 0.92399 0.92747 0.31246 -0.92377 
0.92747 0.31246 0.92399 0.92862 -0.52959 -0.81855 0.92862 -0.52959 0.81877 
0.92862 0.52959 -0.81855 0.92862 0.52959 0.81877 0.92928 -0.10595 -0.96899 
0.92928 -0.10595 0.96921 0.92928 0.10595 -0.96899 0.92928 0.10595 0.96921 
0.94041 -0.05279 -0.97072 0.94041 -0.05279 0.97094 0.94041 0.05279 -0.97072 
0.94041 0.05279 0.97094 0.94118 -0.26218 -0.93595 0.94118 -0.26218 0.93617 
0.94118 0.26218 -0.93595 0.94118 0.26218 0.93617 0.94951 0 -0.96992 
0.94951 0 0.97014 0.95159 -0.66928 -0.70133 0.95159 0.66928 0.70155 
0.95421 -0.21115 -0.94544 0.95421 -0.21115 0.94566 0.95421 0.21115 -0.94544 
0.95421 0.21115 0.94566 0.95916 -0.57307 -0.77949 0.95916 -0.57307 0.77971 
0.95916 0.57307 -0.77949 0.95916 0.57307 0.77971 0.96189 -0.36113 -0.89676 
0.96189 -0.36113 0.89698 0.96189 0.36113 -0.89676 0.96189 0.36113 0.89698 
0.9626 -0.47018 -0.8445 0.9626 -0.47018 0.84472 0.9626 0.47018 -0.8445 
0.9626 0.47018 0.84472 0.96658 -0.15848 -0.95239 0.96658 -0.15848 0.95261 
0.96658 0.15848 -0.95239 0.96658 0.15848 0.95261 0.97628 -0.31178 -0.91095 
0.97628 -0.31178 0.91117 0.97628 0.31178 -0.91095 0.97628 0.31178 0.91117 
0.97818 -0.10535 -0.9565 0.97818 -0.10535 0.95672 0.97818 0.10535 -0.9565 
0.97818 0.10535 0.95672 0.97915 -0.70736 -0.65205 0.97915 0.70736 0.65227 
0.9879 -0.05275 -0.95804 0.9879 -0.05275 0.95826 0.9879 0.05275 -0.95804 
0.9879 0.05275 0.95826 0.98859 -0.61405 -0.73703 0.98859 0.61406 0.73725 
0.98991 -0.26129 -0.92261 0.98991 -0.26129 0.92284 0.98991 0.26129 -0.92261 
0.98991 0.26129 0.92284 0.99397 -0.51451 -0.80776 0.99397 -0.51451 0.80798 
0.99397 0.51451 -0.80776 0.99397 0.51451 0.80798 0.99521 -0.40825 -0.86591 
0.99521 -0.40825 0.86614 0.99521 0.40825 -0.86591 0.99521 0.40825 0.86614 
0.99681 0 -0.95683 0.99681 0 0.95705 1.00247 -0.21026 -0.93167 
1.00247 -0.21026 0.93189 1.00247 0.21026 -0.93167 1.00247 0.21026 0.93189 
1.01023 -0.35979 -0.88211 1.01023 -0.35979 0.88234 1.01023 0.35979 -0.88211 
1.01023 0.35979 0.88234 1.01475 -0.15744 -0.93808 1.01475 -0.15744 0.93831 
1.01475 0.15744 -0.93808 1.01475 0.15744 0.93831 1.01694 -0.65392 -0.68984 
1.01694 0.65392 0.69006 1.02416 -0.55706 -0.76722 1.02416 -0.55706 0.76744 
1.02416 0.55707 -0.76722 1.02416 0.55707 0.76744 1.02439 -0.31031 -0.89581 
1.02439 -0.31031 0.89603 1.02439 0.31031 -0.89581 1.02439 0.31031 0.89603 
1.02531 -0.10531 -0.94185 1.02531 -0.10531 0.94207 1.02531 0.10531 -0.94185 
1.02531 0.10531 0.94207 1.02729 -0.45362 -0.83136 1.02729 -0.45362 0.83158 
1.02729 0.45362 -0.83136 1.02729 0.45362 0.83158 1.03496 -0.05262 -0.94295 
1.03496 -0.05262 0.94317 1.03496 0.05263 -0.94295 1.03496 0.05263 0.94317 
1.03765 -0.25994 -0.90696 1.03765 -0.25994 0.90719 1.03765 0.25995 -0.90696 
1.03765 0.25995 0.90719 1.04342 0 -0.94143 1.04342 0 0.94166 
1.04508 -0.40908 -0.84726 1.04508 -0.40908 0.84748 1.04508 0.40908 -0.84726 
1.04508 0.40908 0.84748 1.04998 -0.20885 -0.91555 1.04998 -0.20885 0.91577 
1.04998 0.20885 -0.91555 1.04998 0.20885 0.91577 1.05247 -0.59706 -0.72366 
1.05247 0.59706 0.72388 1.058 -0.49705 -0.79324 1.058 -0.49705 0.79346 
1.058 0.49705 -0.79324 1.058 0.49705 0.79346 1.06005 -0.3604 -0.8631 
1.06005 -0.3604 0.86332 1.06005 0.3604 -0.8631 1.06005 0.3604 0.86332 
1.06132 -0.15715 -0.92153 1.06132 -0.15715 0.92175 1.06132 0.15716 -0.92153 
1.06132 0.15716 0.92175 1.07166 -0.10502 -0.9249 1.07166 -0.10502 0.92512 
1.07166 0.10502 -0.9249 1.07166 0.10502 0.92512 1.07432 -0.31045 -0.87644 
1.07432 -0.31045 0.87666 1.07432 0.31046 -0.87644 1.07432 0.31046 0.87666 
1.07647 -0.45348 -0.81075 1.07647 -0.45348 0.81098 1.07647 0.45348 -0.81075 
1.07647 0.45348 0.81098 1.08037 -0.63585 -0.67513 1.08037 0.63585 0.67535 
1.08097 -0.05258 -0.92565 1.08097 -0.05258 0.92587 1.08097 0.05258 -0.92565 
1.08097 0.05258 0.92587 1.0872 -0.53835 -0.75173 1.0872 -0.53835 0.75195 
1.0872 0.53835 -0.75173 1.0872 0.53835 0.75195 1.08751 -0.2599 -0.88719 
1.08751 -0.2599 0.88741 1.08751 0.25991 -0.88719 1.08751 0.25991 0.88741 
1.08921 0 -0.92377 1.08921 0 0.92399 1.094 -0.40875 -0.8262 
1.094 -0.40875 0.82642 1.094 0.40875 -0.8262 1.094 0.40875 0.82642 
1.10053 -0.20724 -0.89533 1.10053 -0.20724 0.89555 1.10053 0.20724 -0.89533 
1.10053 0.20724 0.89555 1.10649 -0.49597 -0.77063 1.10649 -0.49597 0.77085 
1.10649 0.49597 -0.77063 1.10649 0.49597 0.77085 1.10918 -0.35975 -0.84159 
1.10918 -0.35975 0.84181 1.10918 0.35975 -0.84159 1.10918 0.35975 0.84181 
1.11174 -0.15538 -0.90081 1.11174 -0.15538 0.90103 1.11174 0.15539 -0.90081 
1.11174 0.15539 0.90103 1.11478 -0.57735 -0.707 1.11478 0.57735 0.70722 
1.12208 -0.10282 -0.90363 1.12208 -0.10282 0.90385 1.12208 0.10282 -0.90363 
1.12208 0.10282 0.90385 1.1232 -0.30971 -0.85456 1.1232 -0.30971 0.85478 
1.1232 0.30971 -0.85456 1.1232 0.30971 0.85478 1.12482 -0.45208 -0.7877 
1.12482 -0.45208 0.78793 1.12482 0.45208 -0.7877 1.12482 0.45208 0.78793 
1.13123 -0.05028 -0.90383 1.13123 -0.05028 0.90405 1.13123 0.05028 -0.90383 
1.13123 0.05028 0.90405 1.13409 0 -0.90388 1.13409 0 0.9041 
1.13485 -0.53608 -0.72732 1.13485 0.53608 0.72754 1.1372 -0.25775 -0.86481 
1.1372 -0.25775 0.86503 1.1372 0.25775 -0.86481 1.1372 0.25775 0.86503 
1.1406 -0.61387 -0.65923 1.1406 0.61388 0.65946 1.14182 -0.40726 -0.8028 
1.14182 -0.40726 0.80302 1.14182 0.40726 -0.8028 1.14182 0.40726 0.80302 
1.14991 -0.20502 -0.87246 1.14991 -0.20502 0.87268 1.14991 0.20502 -0.87246 
1.14991 0.20502 0.87268 1.15384 -0.49347 -0.74581 1.15384 -0.49347 0.74603 
1.15384 0.49347 -0.74581 1.15384 0.49347 0.74603 1.15689 -0.35803 -0.81781 
1.15689 -0.35803 0.81803 1.15689 0.35803 -0.81781 1.15689 0.35803 0.81803 
1.16123 -0.15289 -0.87731 1.16123 -0.15289 0.87753 1.16123 0.15289 -0.87731 
1.16123 0.15289 0.87753 1.16185 -0.57443 -0.68012 1.16185 0.57443 0.68035 
1.17125 -0.10032 -0.87964 1.17125 -0.10032 0.87987 1.17125 0.10032 -0.87964 
1.17125 0.10032 0.87987 1.17171 -0.44961 -0.76242 1.17171 -0.44961 0.76265 
1.17171 0.44961 -0.76242 1.17171 0.44961 0.76265 1.17207 -0.30706 -0.82994 
1.17207 -0.30706 0.83016 1.17207 0.30706 -0.82994 1.17207 0.30706 0.83016 
1.17518 -0.05022 -0.88184 1.17518 -0.05022 0.88206 1.17518 0.05022 -0.88184 
1.17518 0.05022 0.88206 1.17793 0 -0.88181 1.17793 0 0.88203 
1.18176 -0.53282 -0.70008 1.18176 0.53282 0.7003 1.18589 -0.25487 -0.83969 
1.18589 -0.25487 0.83991 1.18589 0.25487 -0.83969 1.18589 0.25487 0.83991 
1.1884 -0.40461 -0.77712 1.1884 -0.40461 0.77734 1.1884 0.40462 -0.77712 
1.1884 0.40462 0.77734 1.19798 -0.20219 -0.847 1.19798 -0.20219 0.84722 
1.19798 0.20219 -0.847 1.19798 0.20219 0.84722 1.20074 -0.48963 -0.71823 
1.20074 0.48963 0.71845 1.20471 -0.35458 -0.79115 1.20471 -0.35458 0.79137 
1.20471 0.35458 -0.79115 1.20471 0.35458 0.79137 1.20757 -0.56981 -0.65125 
1.20757 0.56982 0.65147 1.2091 -0.14989 -0.85133 1.2091 -0.14989 0.85156 
1.2091 0.14989 -0.85133 1.2091 0.14989 0.85156 1.21429 -0.10022 -0.85554 
1.21429 -0.10022 0.85576 1.21429 0.10022 -0.85554 1.21429 0.10022 0.85576 
1.21822 -0.05006 -0.8576 1.21822 -0.05006 0.85782 1.21822 0.05006 -0.8576 
1.21822 0.05006 0.85782 1.21841 -0.44546 -0.73443 1.21841 -0.44546 0.73465 
1.21841 0.44546 -0.73443 1.21841 0.44546 0.73465 1.21954 -0.30348 -0.80283 
1.21954 -0.30348 0.80306 1.21954 0.30349 -0.80283 1.21954 0.30349 0.80306 
1.22063 0 -0.85762 1.22063 0 0.85784 1.22754 -0.52775 -0.67073 
1.22754 0.52775 0.67096 1.23284 -0.25149 -0.81214 1.23284 -0.25149 0.81236 
1.23284 0.2515 -0.81214 1.23284 0.2515 0.81236 1.23362 -0.40082 -0.74923 
1.23362 -0.40082 0.74945 1.23362 0.40082 -0.74923 1.23362 0.40082 0.74945 
1.24459 -0.19876 -0.81903 1.24459 -0.19876 0.81925 1.24459 0.19876 -0.81903 
1.24459 0.19876 0.81925 1.24617 -0.48434 -0.68851 1.24617 0.48434 0.68873 
1.24972 -0.35052 -0.76283 1.24972 -0.35052 0.76305 1.24972 0.35052 -0.76283 
1.24972 0.35052 0.76305 1.25102 -0.1495 -0.82522 1.25102 -0.1495 0.82544 
1.25102 0.14951 -0.82522 1.25102 0.14951 0.82544 1.25182 -0.56352 -0.62045 
1.25182 0.56352 0.62067 1.2561 -0.09988 -0.82935 1.2561 -0.09988 0.82957 
1.2561 0.09988 -0.82935 1.2561 0.09988 0.82957 1.25979 -0.05 -0.83139 
1.25979 -0.05 0.83162 1.25979 0.05 -0.83139 1.25979 0.05 0.83162 
1.2621 0 -0.83136 1.2621 0 0.83158 1.26243 -0.44065 -0.70473 
1.26243 -0.44065 0.70495 1.26243 0.44066 -0.70473 1.26243 0.44066 0.70495 
1.26449 -0.29891 -0.77406 1.26449 -0.29891 0.77428 1.26449 0.29891 -0.77406 
1.26449 0.29891 0.77428 1.27156 -0.5211 -0.63957 1.27156 0.5211 0.6398 
1.27734 -0.39589 -0.71922 1.27734 -0.39589 0.71944 1.27734 0.39589 -0.71922 
1.27734 0.39589 0.71944 1.27755 -0.24669 -0.78288 1.27755 -0.24669 0.78311 
1.27755 0.24669 -0.78288 1.27755 0.24669 0.78311 1.28573 -0.19858 -0.79052 
1.28573 -0.19858 0.79074 1.28573 0.19859 -0.79052 1.28573 0.19859 0.79074 
1.28899 -0.47855 -0.65695 1.28899 0.47856 0.65717 1.29217 -0.14925 -0.7966 
1.29217 -0.14925 0.79683 1.29217 0.14926 -0.7966 1.29217 0.14926 0.79683 
1.29347 -0.3452 -0.73224 1.29347 -0.3452 0.73246 1.29347 0.3452 -0.73224 
1.29347 0.3452 0.73246 1.29735 -0.09931 -0.80056 1.29735 -0.09931 0.80078 
1.29735 0.09931 -0.80056 1.29735 0.09931 0.80078 1.30102 -0.04936 -0.80247 
1.30102 -0.04936 0.80269 1.30102 0.04936 -0.80247 1.30102 0.04936 0.80269 
1.30223 0 -0.8031 1.30223 0 0.80332 1.30507 -0.4346 -0.67285 
1.30507 0.43461 0.67307 1.30783 -0.29347 -0.74306 1.30783 -0.29347 0.74329 
1.30783 0.29347 -0.74306 1.30783 0.29347 0.74329 1.31304 -0.5141 -0.60639 
1.31304 0.5141 0.60662 1.31737 -0.24599 -0.75246 1.31737 -0.24599 0.75268 
1.31737 0.24599 -0.75246 1.31737 0.24599 0.75268 1.31945 -0.38984 -0.68717 
1.31945 -0.38984 0.68739 1.31945 0.38984 -0.68717 1.31945 0.38984 0.68739 
1.32542 -0.19791 -0.76003 1.32542 -0.19791 0.76025 1.32542 0.19792 -0.76003 
1.32542 0.19792 0.76025 1.33014 -0.4714 -0.6235 1.33014 0.4714 0.62372 
1.33205 -0.14839 -0.76585 1.33205 -0.14839 0.76608 1.33205 0.14839 -0.76585 
1.33205 0.14839 0.76608 1.3353 -0.33887 -0.69976 1.3353 -0.33887 0.69998 
1.3353 0.33887 -0.69976 1.3353 0.33887 0.69998 1.3371 -0.09849 -0.76974 
1.3371 -0.09849 0.76997 1.3371 0.09849 -0.76974 1.3371 0.09849 0.76997 
1.33978 -0.0493 -0.77226 1.33978 -0.0493 0.77248 1.33978 0.0493 -0.77226 
1.33978 0.0493 0.77248 1.34092 0 -0.7729 1.34092 0 0.77312 
1.34575 -0.42755 -0.63911 1.34575 0.42756 0.63933 1.34632 -0.29225 -0.71071 
1.34632 -0.29225 0.71093 1.34632 0.29225 -0.71071 1.34632 0.29225 0.71093 
1.35583 -0.24468 -0.71998 1.35583 -0.24468 0.72021 1.35583 0.24468 -0.71998 
1.35583 0.24468 0.72021 1.35981 -0.38268 -0.65317 1.35981 -0.38268 0.65339 
1.35981 0.38268 -0.65317 1.35981 0.38268 0.65339 1.36356 -0.19675 -0.72763 
1.36356 -0.19675 0.72785 1.36356 0.19675 -0.72763 1.36356 0.19675 0.72785 
1.36359 -0.47855 -0.58235 1.36359 0.47856 0.58257 1.37017 -0.14714 -0.73333 
1.37017 -0.14714 0.73355 1.37017 0.14714 -0.73333 1.37017 0.14714 0.73355 
1.3723 -0.33689 -0.66566 1.3723 -0.33689 0.66588 1.3723 0.33689 -0.66566 
1.3723 0.33689 0.66588 1.37448 -0.09837 -0.73756 1.37448 -0.09837 0.73779 
1.37448 0.09837 -0.73756 1.37448 0.09837 0.73779 1.37719 -0.04913 -0.74002 
1.37719 -0.04913 0.74025 1.37719 0.04913 -0.74002 1.37719 0.04913 0.74025 
1.37809 0 -0.74084 1.37809 0 0.74106 1.37949 -0.4346 -0.59842 
1.37949 0.43461 0.59865 1.38319 -0.29028 -0.67655 1.38319 -0.29028 0.67677 
1.38319 0.29029 -0.67655 1.38319 0.29029 0.67677 1.39245 -0.24298 -0.6858 
1.39245 -0.24298 0.68603 1.39245 0.24298 -0.6858 1.39245 0.24298 0.68603 
1.39381 -0.38984 -0.61281 1.39381 0.38984 0.61303 1.40005 -0.19509 -0.69341 
1.40005 -0.19509 0.69363 1.40005 0.19509 -0.69341 1.40005 0.19509 0.69363 
1.40598 -0.14673 -0.69934 1.40598 -0.14673 0.69956 1.40598 0.14673 -0.69934 
1.40598 0.14673 0.69956 1.4064 -0.33887 -0.62866 1.4064 -0.33887 0.62888 
1.4064 0.33887 -0.62866 1.4064 0.33887 0.62888 1.41023 -0.09802 -0.70359 
1.41023 -0.09802 0.70381 1.41023 0.09802 -0.70359 1.41023 0.09802 0.70381 
1.41137 -0.44065 -0.55579 1.41137 0.44066 0.55601 1.41279 -0.04907 -0.70614 
1.41279 -0.04907 0.70637 1.41279 0.04907 -0.70614 1.41279 0.04907 0.70637 
1.41364 0 -0.707 1.41364 0 0.70722 1.41735 -0.29225 -0.63968 
1.41735 -0.29225 0.6399 1.41735 0.29225 -0.63968 1.41735 0.29225 0.6399 
-0.15137 -2.30603 0.67027 -0.14704 -2.25374 0.65915 -0.13973 -2.20105 0.64706 
-0.12998 -2.14886 0.63324 -0.12526 -2.30642 0.71219 -0.11907 -2.25717 0.70576 
-0.11785 -2.0979 0.61806 -0.11218 -2.20443 0.69401 -0.10288 -2.15244 0.68071 
-0.10284 -2.04866 0.60299 -0.1006 -2.35661 0.75852 -0.09664 -2.30667 0.75334 
-0.09119 -2.10135 0.66588 -0.09056 -2.25734 0.7469 -0.08292 -2.20923 0.73872 
-0.07716 -2.05131 0.64958 -0.0741 -2.15702 0.72566 -0.0723 -2.40662 0.80095 
-0.06979 -2.35744 0.79827 -0.0659 -2.30753 0.79322 -0.06287 -2.10541 0.71089 
-0.06247 -2.00632 0.63288 -0.06007 -2.25801 0.78659 -0.0525 -2.20993 0.77854 
-0.04927 -2.0551 0.69479 -0.04311 -2.16245 0.769 -0.04088 -2.45592 0.83926 
-0.04007 -2.4068 0.83836 -0.03761 -2.35755 0.83565 -0.03447 -2.01047 0.67958 
-0.03337 -2.30878 0.83134 -0.03228 -2.11072 0.75464 -0.02767 -2.25917 0.82473 
-0.02003 -2.21125 0.817 -0.01926 -2.06003 0.73851 -0.01075 -2.16368 0.80749 
-0.00704 -2.45592 0.87481 -0.00619 -2.50499 0.87396 -0.00619 -2.40686 0.87396 
-0.00477 -2.01527 0.7236 -0.00363 -2.35791 0.8714 0.0002 -2.11705 0.79647 
0.00062 -2.30919 0.86715 0.00655 -2.26083 0.86122 0.01145 -1.97158 0.70734 
0.01279 -2.06608 0.78062 0.01415 -2.21294 0.85362 0.02341 -2.16564 0.84436 
0.02711 -2.02132 0.76624 0.02851 -2.45592 0.90865 0.02941 -2.50505 0.90784 
0.02941 -2.4068 0.90784 0.03212 -2.55429 0.90538 0.03212 -2.35755 0.90538 
0.0343 -2.11903 0.83347 0.03644 -2.30878 0.90114 0.04301 -1.97737 0.75016 
0.04304 -2.25917 0.89544 0.04679 -2.07324 0.82098 0.05077 -2.21125 0.8878 
0.06028 -2.16368 0.87852 0.06038 -1.93482 0.73273 0.06085 -2.02837 0.80692 
0.06568 -2.45592 0.94071 0.06682 -2.50523 0.94007 0.06682 -2.40662 0.94007 
0.0695 -2.55441 0.93756 0.0695 -2.35744 0.93756 0.0713 -2.11705 0.86757 
0.07455 -2.60431 0.93367 0.07455 -2.30753 0.93367 0.07646 -1.98453 0.79131 
0.08118 -2.25801 0.92784 0.08715 -2.06608 0.85498 0.08923 -2.20993 0.92027 
0.09356 -1.94182 0.77421 0.09877 -2.16245 0.91088 0.10153 -2.02132 0.84066 
0.10437 -2.45592 0.97091 0.10558 -2.50528 0.97028 0.10558 -2.40656 0.97028 
0.10925 -2.55523 0.96837 0.10925 -2.35661 0.96837 0.11213 -1.90035 0.75564 
0.11313 -2.11072 0.90005 0.11443 -2.60518 0.96442 0.11443 -2.30667 0.96442 
0.11761 -1.97737 0.82476 0.12087 -2.25734 0.95833 0.12905 -2.20923 0.9507 
0.12926 -2.06003 0.88703 0.13504 -1.93482 0.80739 0.14211 -2.15702 0.94187 
0.14417 -2.01527 0.87254 0.1445 -2.45592 0.99917 0.14681 -2.50592 0.99921 
0.14681 -2.40592 0.99921 0.1505 -2.5558 0.99716 0.1505 -2.35604 0.99716 
0.15478 -1.8924 0.78826 0.15558 -2.60543 0.99303 0.15558 -2.30642 0.99303 
0.15688 -2.10541 -0.59524 0.15688 -2.10541 0.93064 0.16043 -1.97158 0.85632 
0.16201 -2.25717 -0.65144 0.16201 -2.25717 0.98684 0.17298 -2.0551 -0.58164 
0.17298 -2.0551 0.91704 0.17376 -2.20443 -0.64455 0.17376 -2.20443 0.97995 
0.17512 -1.85252 0.76797 0.17906 -1.92817 0.83855 0.18597 -2.45592 1.02543 
0.18706 -2.15244 -0.63524 0.18706 -2.15244 0.97065 0.18819 -2.01047 0.90224 
0.18838 -2.50598 1.02541 0.18838 -2.40587 1.02541 0.19231 -2.55614 1.02335 
0.19231 -2.3557 1.02335 0.1975 -2.60581 1.01915 0.1975 -2.30603 -0.68374 
0.1975 -2.30603 1.01915 0.19903 -1.88611 0.81906 0.20189 -2.10135 -0.62356 
0.20189 -2.10135 0.95896 0.20586 -1.96629 0.88604 0.20862 -2.25374 -0.67941 
0.20862 -2.25374 1.01481 0.2182 -2.05131 -0.60953 0.2182 -2.05131 0.94493 
0.21994 -1.84639 0.79853 0.22071 -2.20105 -0.6721 0.22071 -2.20105 1.0075 
0.22484 -1.9231 0.86789 0.22867 -2.45592 1.04962 0.23142 -2.50615 1.04965 
0.23142 -2.4057 1.04965 0.23453 -2.14886 -0.66235 0.23453 -2.14886 0.99775 
0.23489 -2.00632 -0.59483 0.23489 -2.00632 0.93024 0.23535 -2.55624 1.04746 
0.23535 -2.3556 -0.71205 0.23535 -2.3556 1.04746 0.24475 -1.88149 0.84794 
0.24537 -2.60881 1.04512 0.24537 -2.30304 -0.70972 0.24537 -2.30304 1.04512 
0.24971 -2.0979 -0.65022 0.24971 -2.0979 0.98562 0.25276 -1.96246 0.91362 
0.25669 -2.25091 -0.70487 0.25669 -2.25091 1.04027 0.26478 -2.04866 -0.63521 
0.26478 -2.04866 0.97061 0.266 -1.84205 0.82705 0.2694 -2.19817 -0.69722 
0.2694 -2.19817 1.03262 0.27175 -1.91984 0.89513 0.27251 -2.45592 1.07169 
0.27537 -2.5062 1.07164 0.27537 -2.40565 -0.73624 0.27537 -2.40565 1.07164 
0.28178 -2.00384 -0.62011 0.28178 -2.00384 0.95552 0.2834 -2.14621 -0.68697 
0.2834 -2.14621 1.02237 0.28452 -2.55875 1.07144 0.28452 -2.3531 -0.73604 
0.28452 -2.3531 1.07144 0.29182 -1.87857 0.87481 0.29486 -2.61131 1.06862 
0.29486 -2.30054 -0.73322 0.29486 -2.30054 1.06862 0.29742 -2.09618 -0.674 
0.29742 -2.09618 1.0094 0.30011 -1.95995 0.93844 0.30152 -1.7852 0.79323 
0.30607 -2.24868 -0.72774 0.30607 -2.24868 1.06314 0.3126 -2.04717 -0.65861 
0.3126 -2.04717 0.99401 0.31739 -2.45592 -0.75618 0.31739 -2.45592 1.09158 
0.31909 -2.19602 -0.7196 0.31909 -2.19602 1.055 0.3194 -1.91757 0.91954 
0.32563 -2.50851 1.09346 0.32563 -2.40334 -0.75806 0.32563 -2.40334 1.09346 
0.32623 -1.82008 0.84294 0.33013 -2.00245 -0.64316 0.33013 -2.00245 0.97857 
0.33228 -2.14547 -0.70885 0.33228 -2.14547 1.04425 0.33494 -2.56094 1.09271 
0.33494 -2.3509 -0.75731 0.33494 -2.3509 1.09271 0.34528 -2.61308 1.08934 
0.34528 -2.29877 -0.75394 0.34528 -2.29877 1.08934 0.34655 -2.09552 -0.69551 
0.34655 -2.09552 1.03091 0.3486 -1.95887 -0.62565 0.3486 -1.95887 0.96105 
0.35413 -1.85886 0.89147 0.35662 -2.24708 -0.74796 0.35662 -2.24708 1.08336 
0.36152 -2.04684 -0.67967 0.36152 -2.04684 1.01507 0.36275 -1.76515 0.80727 
0.36318 -2.45592 -0.77384 0.36318 -2.45592 1.10925 0.36895 -2.19598 -0.73937 
0.36895 -2.19598 1.07478 0.37164 -2.50855 -0.77536 0.37164 -2.50855 1.11076 
0.37164 -2.4033 -0.77536 0.37164 -2.4033 1.11076 0.37931 -2.0023 -0.66377 
0.37931 -2.0023 0.99917 0.38129 -2.56123 1.10966 0.38129 -2.35061 -0.77426 
0.38129 -2.35061 1.10966 0.38221 -2.14562 -0.72822 0.38221 -2.14562 1.06362 
0.38244 -1.89886 0.93503 0.38966 -1.802 0.85765 0.39185 -2.61337 1.1059 
0.39185 -2.29848 -0.77049 0.39185 -2.29848 1.1059 0.39637 -2.09614 -0.71452 
0.39637 -2.09614 1.04993 0.40413 -2.66619 1.09948 0.40413 -2.24566 -0.76408 
0.40413 -2.24566 1.09948 0.40979 -2.45592 -0.78924 0.40979 -2.45592 1.12464 
0.41139 -2.04767 -0.69832 0.41139 -2.04767 1.03373 0.41263 -1.94141 -0.64017 
0.41263 -1.94141 0.97557 0.41669 -2.19463 -0.75502 0.41669 -2.19463 1.09043 
0.41801 -1.84187 0.90484 0.4187 -2.50867 -0.79045 0.4187 -2.50867 1.12585 
0.4187 -2.40317 -0.79045 0.4187 -2.40317 1.12585 0.42745 -1.74856 0.81986 
0.42842 -2.56127 -0.78891 0.42842 -2.56127 1.12431 0.42842 -2.35058 -0.78891 
0.42842 -2.35058 1.12431 0.43032 -2.14414 -0.74336 0.43032 -2.14414 1.07876 
0.44002 -2.61441 1.1202 0.44002 -2.29744 -0.7848 0.44002 -2.29744 1.1202 
0.444 -1.98574 -0.67691 0.444 -1.98574 1.01231 0.44471 -2.0948 -0.72917 
0.44471 -2.0948 1.06457 0.44744 -1.88285 0.9473 0.45239 -2.66707 1.11325 
0.45239 -2.24477 -0.77785 0.45239 -2.24477 1.11325 0.45501 -1.78665 0.86914 
0.45709 -2.45592 -0.80233 0.45709 -2.45592 1.13773 0.46542 -2.19374 -0.76836 
0.46542 -2.19374 1.10376 0.46619 -2.50871 -0.80313 0.46619 -2.50871 1.13853 
0.46619 -2.40313 -0.80313 0.46619 -2.40313 1.13853 0.4668 -1.69952 0.7788 
0.47732 -2.56188 -0.8014 0.47732 -2.56188 1.1368 0.47732 -2.34997 -0.8014 
0.47732 -2.34997 1.1368 0.47798 -1.92633 -0.65096 0.47798 -1.92633 0.98636 
0.47913 -2.14346 -0.75618 0.47913 -2.14346 1.09158 0.4822 -2.03976 -0.7151 
0.4822 -2.03976 1.05051 0.48317 -1.82767 0.91486 0.48912 -2.61499 -0.79677 
0.48912 -2.61499 1.13217 0.48912 -2.29685 -0.79677 0.48912 -2.29685 1.13217 
0.4934 -1.73524 0.82944 0.50126 -2.66743 -0.78924 0.50126 -2.66743 1.12465 
0.50126 -2.24442 -0.78924 0.50126 -2.24442 1.12465 0.50498 -2.45592 -0.81308 
0.50498 -2.45592 1.14849 0.51315 -1.86976 -0.62063 0.51315 -1.86976 0.95603 
0.51449 -2.19347 -0.77923 0.51449 -2.19347 1.11463 0.51554 -1.97882 -0.69156 
0.51554 -1.97882 1.02696 0.51561 -2.50915 -0.8137 0.51561 -2.50915 1.1491 
0.51561 -2.4027 -0.8137 0.51561 -2.4027 1.1491 0.51623 -2.08792 -0.74377 
0.51623 -2.08792 1.07917 0.52095 -1.77423 0.87707 0.52679 -2.56221 -0.81142 
0.52679 -2.56221 1.14682 0.52679 -2.34963 -0.81142 0.52679 -2.34963 1.14682 
0.53102 -1.68874 0.78645 0.53848 -2.61496 -0.80626 0.53848 -2.61496 1.14166 
0.53848 -2.29688 -0.80626 0.53848 -2.29688 1.14166 0.54931 -1.81632 0.92148 
0.55049 -1.92009 -0.66326 0.55049 -1.92009 0.99867 0.55064 -2.66725 -0.79822 
0.55064 -2.66725 1.13363 0.55064 -2.2446 -0.79822 0.55064 -2.2446 1.13363 
0.5515 -2.13794 -0.76868 0.5515 -2.13794 1.10408 0.55334 -2.45592 -0.82148 
0.55334 -2.45592 1.15688 0.55417 -2.03408 -0.72715 0.55417 -2.03408 1.06256 
0.55833 -1.72603 0.83641 0.56413 -2.50918 -0.82158 0.56413 -2.50918 1.15699 
0.56413 -2.40266 -0.82158 0.56413 -2.40266 1.15699 0.56954 -1.64641 0.74011 
0.5756 -2.56248 -0.81878 0.5756 -2.56248 1.15419 0.5756 -2.34936 -0.81878 
0.5756 -2.34936 1.15419 0.58624 -1.86485 -0.63084 0.58624 -1.86485 0.96625 
0.58629 -1.76631 0.88289 0.5874 -2.72309 -0.78934 0.5874 -2.18876 -0.78934 
0.5874 -2.18876 1.12474 0.58743 -2.61521 -0.81308 0.58743 -2.61521 1.14849 
0.58743 -2.29663 -0.81308 0.58743 -2.29663 1.14849 0.58869 -1.97411 -0.70147 
0.58869 -1.97411 1.03687 0.58918 -2.0833 -0.75363 0.58918 -2.0833 1.08903 
0.59647 -1.68142 0.79173 0.59987 -1.62097 0.70882 0.60205 -2.45592 -0.82748 
0.60205 -2.45592 1.16289 0.61325 -2.50929 -0.82709 0.61325 -2.50929 1.16249 
0.61325 -2.40256 -0.82709 0.61325 -2.40256 1.16249 0.62382 -1.91676 -0.67104 
0.62382 -1.91676 1.00644 0.62388 -1.72 0.84046 0.62448 -1.81078 -0.59261 
0.62448 -1.81078 0.92801 0.62467 -2.77771 -0.7761 0.62467 -2.13414 -0.7761 
0.62467 -2.13414 1.11151 0.62471 -2.5625 -0.82374 0.62471 -2.5625 1.15915 
0.62471 -2.34935 -0.82374 0.62471 -2.34935 1.15915 0.62514 -2.66905 -0.80645 
0.62514 -2.66905 1.14185 0.62514 -2.2428 -0.80645 0.62514 -2.2428 1.14185 
0.62692 -2.03066 -0.73441 0.62692 -2.03066 1.06981 0.63467 -1.64117 0.74382 
0.651 -2.45592 -0.83109 0.651 -2.45592 1.1665 0.66183 -1.86111 -0.63525 
0.66183 -1.86111 0.97066 0.66184 -1.97175 -0.70644 0.66184 -1.97175 1.04184 
0.66187 -1.76257 -0.55189 0.66187 -1.76257 0.88729 0.66187 -1.67763 0.79444 
0.66228 -2.7243 -0.79487 0.66228 -2.7243 1.13027 0.66228 -2.18755 -0.79487 
0.66228 -2.18755 1.13027 0.66228 -2.83087 -0.75857 0.66228 -2.08098 -0.75857 
0.66228 -2.08098 1.09398 0.66231 -2.61642 -0.81861 0.66231 -2.61642 1.15401 
0.66231 -2.29542 -0.81861 0.66231 -2.29542 1.15401 0.66231 -2.50932 -0.83016 
0.66231 -2.50932 1.16556 0.66231 -2.40252 -0.83016 0.66231 -2.40252 1.16556 
0.66522 -1.61735 0.71137 0.70007 -2.88232 -0.73683 0.70007 -2.77863 -0.7788 
0.70007 -2.66965 -0.80919 0.70007 -2.66965 1.14459 0.70007 -2.5628 -0.82657 
0.70007 -2.5628 1.16197 0.70007 -2.45592 -0.8323 0.70007 -2.45592 1.1677 
0.70007 -2.34904 -0.82657 0.70007 -2.34904 1.16197 0.70007 -2.2422 -0.80919 
0.70007 -2.2422 1.14459 0.70007 -2.13322 -0.7788 0.70007 -2.13322 1.1142 
0.70007 -2.02952 -0.73683 0.70007 -2.02952 1.07224 0.70007 -1.91518 -0.67349 
0.70007 -1.91518 1.00889 0.70007 -1.80893 -0.59479 0.70007 -1.80893 0.93019 
0.70007 -1.71785 0.84243 0.70007 -1.63943 0.74505 0.73783 -2.50932 -0.83016 
0.73783 -2.50932 1.16556 0.73783 -2.40252 -0.83016 0.73783 -2.40252 1.16556 
0.73783 -2.61642 -0.81861 0.73783 -2.61642 1.15401 0.73783 -2.29542 -0.81861 
0.73783 -2.29542 1.15401 0.73786 -2.83087 -0.75857 0.73786 -2.08098 -0.75857 
0.73786 -2.08098 1.09398 0.73786 -2.7243 -0.79487 0.73786 -2.7243 1.13027 
0.73786 -2.18755 -0.79487 0.73786 -2.18755 1.13027 0.73827 -1.67763 0.79444 
0.73827 -1.76257 -0.55189 0.73827 -1.76257 0.88729 0.7383 -2.94009 -0.70644 
0.7383 -1.97175 -0.70644 0.7383 -1.97175 1.04184 0.73831 -1.86111 -0.63525 
0.73831 -1.86111 0.97066 0.74914 -2.45592 -0.83109 0.74914 -2.45592 1.1665 
0.77322 -2.88118 -0.73441 0.77322 -2.03066 -0.73441 0.77322 -2.03066 1.06981 
0.775 -2.66905 -0.80645 0.775 -2.66905 1.14185 0.775 -2.2428 -0.80645 
0.775 -2.2428 1.14185 0.77543 -2.5625 -0.82374 0.77543 -2.5625 1.15915 
0.77543 -2.34935 -0.82374 0.77543 -2.34935 1.15915 0.77547 -2.77771 -0.7761 
0.77547 -2.77771 1.11151 0.77547 -2.13414 -0.7761 0.77547 -2.13414 1.11151 
0.77566 -1.81078 -0.59261 0.77566 -1.81078 0.92801 0.77626 -1.72 -0.50506 
0.77626 -1.72 0.84046 0.77632 -2.99509 -0.67104 0.77632 -1.91676 -0.67104 
0.77632 -1.91676 1.00644 0.78689 -2.50929 -0.82709 0.78689 -2.50929 1.16249 
0.78689 -2.40256 -0.82709 0.78689 -2.40256 1.16249 0.79809 -2.45592 -0.82748 
0.79809 -2.45592 1.16289 0.80367 -1.68142 0.79173 0.81096 -2.82855 -0.75363 
0.81096 -2.0833 -0.75363 0.81096 -2.0833 1.08903 0.81145 -2.93774 -0.70147 
0.81145 -1.97411 -0.70147 0.81145 -1.97411 1.03687 0.81271 -2.61521 -0.81308 
0.81271 -2.61521 1.14849 0.81271 -2.29663 -0.81308 0.81271 -2.29663 1.14849 
0.81274 -2.72309 -0.78934 0.81274 -2.72309 1.12474 0.81274 -2.18876 -0.78934 
0.81274 -2.18876 1.12474 0.81385 -1.76631 -0.54749 0.81385 -1.76631 0.88289 
0.8139 -3.047 -0.63084 0.8139 -1.86485 -0.63084 0.8139 -1.86485 0.96625 
0.82454 -2.56248 -0.81878 0.82454 -2.56248 1.15419 0.82454 -2.34936 -0.81878 
0.82454 -2.34936 1.15419 0.83601 -2.50918 -0.82158 0.83601 -2.50918 1.15699 
0.83601 -2.40266 -0.82158 0.83601 -2.40266 1.15699 0.84181 -1.72603 0.83641 
0.84597 -2.87776 -0.72715 0.84597 -2.03408 -0.72715 0.84597 -2.03408 1.06256 
0.8468 -2.45592 -0.82148 0.8468 -2.45592 1.15688 0.84864 -2.77391 -0.76868 
0.84864 -2.77391 1.10408 0.84864 -2.13794 -0.76868 0.84864 -2.13794 1.10408 
0.8495 -2.66725 -0.79822 0.8495 -2.66725 1.13363 0.8495 -2.2446 -0.79822 
0.8495 -2.2446 1.13363 0.84965 -2.99176 -0.66326 0.84965 -1.92009 -0.66326 
0.84965 -1.92009 0.99867 0.85083 -3.09553 -0.58608 0.85083 -1.81632 -0.58608 
0.85083 -1.81632 0.92148 0.86166 -2.61496 -0.80626 0.86166 -2.61496 1.14166 
0.86166 -2.29688 -0.80626 0.86166 -2.29688 1.14166 0.87335 -2.56221 -0.81142 
0.87335 -2.56221 1.14682 0.87335 -2.34963 -0.81142 0.87335 -2.34963 1.14682 
0.87919 -3.13762 -0.54167 0.87919 -1.77423 0.87707 0.88391 -2.82392 -0.74377 
0.88391 -2.82392 1.07917 0.88391 -2.08792 -0.74377 0.88391 -2.08792 1.07917 
0.88453 -2.50915 -0.8137 0.88453 -2.50915 1.1491 0.88453 -2.4027 -0.8137 
0.88453 -2.4027 1.1491 0.8846 -2.93303 -0.69156 0.8846 -1.97882 -0.69156 
0.8846 -1.97882 1.02696 0.88565 -2.71838 -0.77923 0.88565 -2.71838 1.11463 
0.88565 -2.19347 -0.77923 0.88565 -2.19347 1.11463 0.88699 -3.04209 -0.62063 
0.88699 -1.86976 -0.62063 0.88699 -1.86976 0.95603 0.89516 -3.25673 -0.39856 
0.89516 -2.45592 -0.81308 0.89516 -2.45592 1.14849 0.89888 -2.66743 -0.78924 
0.89888 -2.66743 1.12465 0.89888 -2.24442 -0.78924 0.89888 -2.24442 1.12465 
0.90674 -3.17661 -0.49404 0.90674 -1.73524 0.82944 0.91102 -2.61499 -0.79677 
0.91102 -2.61499 1.13217 0.91102 -2.29685 -0.79677 0.91102 -2.29685 1.13217 
0.91697 -3.08418 -0.57946 0.91697 -1.82767 -0.57946 0.91697 -1.82767 0.91486 
0.91794 -2.87208 -0.7151 0.91794 -2.03976 -0.7151 0.91794 -2.03976 1.05051 
0.92101 -2.76838 -0.75618 0.92101 -2.76838 1.09158 0.92101 -2.14346 -0.75618 
0.92101 -2.14346 1.09158 0.92216 -2.98552 -0.65096 0.92216 -1.92633 -0.65096 
0.92216 -1.92633 0.98636 0.92282 -2.56188 -0.8014 0.92282 -2.56188 1.1368 
0.92282 -2.34997 -0.8014 0.92282 -2.34997 1.1368 0.92958 -3.27316 -0.36092 
0.93334 -3.21232 -0.4434 0.93395 -2.50871 -0.80313 0.93395 -2.50871 1.13853 
0.93395 -2.40313 -0.80313 0.93395 -2.40313 1.13853 0.93423 -3.31333 -0.29059 
0.93472 -2.7181 -0.76836 0.93472 -2.7181 1.10376 0.93472 -2.19374 -0.76836 
0.93472 -2.19374 1.10376 0.93719 -3.3474 -0.21835 0.94305 -2.45592 -0.80233 
0.94305 -2.45592 1.13773 0.94513 -3.1252 -0.53374 0.94513 -1.78665 0.86914 
0.94775 -2.66707 -0.77785 0.94775 -2.66707 1.11325 0.94775 -2.24477 -0.77785 
0.94775 -2.24477 1.11325 0.9527 -3.02899 -0.6119 0.9527 -1.88285 -0.6119 
0.9527 -1.88285 0.9473 0.95543 -2.81705 -0.72917 0.95543 -2.0948 -0.72917 
0.95543 -2.0948 1.06457 0.95614 -2.9261 -0.67691 0.95614 -1.98574 -0.67691 
0.95614 -1.98574 1.01231 0.95889 -3.2446 -0.38998 0.96012 -2.61441 -0.7848 
0.96012 -2.61441 1.1202 0.96012 -2.29744 -0.7848 0.96012 -2.29744 1.1202 
0.96435 -3.28707 -0.32154 0.96806 -3.32444 -0.24927 0.96982 -2.7677 -0.74336 
0.96982 -2.7677 1.07876 0.96982 -2.14414 -0.74336 0.96982 -2.14414 1.07876 
0.97017 -3.35501 -0.17682 0.97172 -2.56127 -0.78891 0.97172 -2.56127 1.12431 
0.97172 -2.35058 -0.78891 0.97172 -2.35058 1.12431 0.97269 -3.16328 -0.48446 
0.98144 -2.50867 -0.79045 0.98144 -2.50867 1.12585 0.98144 -2.40317 -0.79045 
0.98144 -2.40317 1.12585 0.98213 -3.06998 -0.56944 0.98213 -1.84187 -0.56944 
0.98213 -1.84187 0.90484 0.98345 -2.71721 -0.75502 0.98345 -2.71721 1.09043 
0.98345 -2.19463 -0.75502 0.98345 -2.19463 1.09043 0.98751 -2.97043 -0.64017 
0.98751 -1.94141 -0.64017 0.98751 -1.94141 0.97557 0.98875 -2.86417 -0.69832 
0.98875 -2.04767 -0.69832 0.98875 -2.04767 1.03373 0.99035 -2.45592 -0.78924 
0.99035 -2.45592 1.12464 0.99379 -3.25888 -0.35094 0.99601 -2.66619 -0.76408 
0.99601 -2.66619 1.09948 0.99601 -2.24566 -0.76408 0.99601 -2.24566 1.09948 
0.99833 -3.29869 -0.28039 0.99898 -3.19773 -0.43261 1.00116 -3.3324 -0.20799 
1.00377 -2.81571 -0.71452 1.00377 -2.09614 -0.71452 1.00377 -2.09614 1.04993 
1.00829 -2.61337 -0.77049 1.00829 -2.61337 1.1059 1.00829 -2.29848 -0.77049 
1.00829 -2.29848 1.1059 1.01048 -3.10985 -0.52225 1.01048 -1.802 0.85765 
1.0177 -3.01299 -0.59963 1.0177 -1.89886 -0.59963 1.0177 -1.89886 0.93503 
1.01793 -2.76623 -0.72822 1.01793 -2.76623 1.06362 1.01793 -2.14562 -0.72822 
1.01793 -2.14562 1.06362 1.01885 -2.56123 -0.77426 1.01885 -2.56123 1.10966 
1.01885 -2.35061 -0.77426 1.01885 -2.35061 1.10966 1.02083 -2.90954 -0.66377 
1.02083 -2.0023 -0.66377 1.02083 -2.0023 0.99917 1.02151 -3.22909 -0.37901 
1.02783 -3.27079 -0.31038 1.0285 -2.50855 -0.77536 1.0285 -2.50855 1.11076 
1.0285 -2.4033 -0.77536 1.0285 -2.4033 1.11076 1.03119 -2.71587 -0.73937 
1.03119 -2.71587 1.07478 1.03119 -2.19598 -0.73937 1.03119 -2.19598 1.07478 
1.03122 -3.30778 -0.2381 1.03696 -2.45592 -0.77384 1.03696 -2.45592 1.10925 
1.03739 -3.14669 -0.47187 1.03862 -2.865 -0.67967 1.03862 -2.04684 -0.67967 
1.03862 -2.04684 1.01507 1.04352 -2.66477 -0.74796 1.04352 -2.66477 1.08336 
1.04352 -2.24708 -0.74796 1.04352 -2.24708 1.08336 1.04601 -3.05298 -0.55607 
1.04601 -1.85886 0.89147 1.05154 -2.95297 -0.62565 1.05154 -1.95887 -0.62565 
1.05154 -1.95887 0.96105 1.05359 -2.81632 -0.69551 1.05359 -2.09552 -0.69551 
1.05359 -2.09552 1.03091 1.05486 -2.61308 -0.75394 1.05486 -2.61308 1.08934 
1.05486 -2.29877 -0.75394 1.05486 -2.29877 1.08934 1.05573 -3.24149 -0.33866 
1.06086 -3.18005 -0.42006 1.06091 -3.28031 -0.2684 1.0652 -2.56094 -0.75731 
1.0652 -2.56094 1.09271 1.0652 -2.3509 -0.75731 1.0652 -2.3509 1.09271 
1.06786 -2.76638 -0.70885 1.06786 -2.14547 -0.70885 1.06786 -2.14547 1.04425 
1.07001 -2.9094 -0.64316 1.07001 -2.00245 -0.64316 1.07001 -2.00245 0.97857 
1.07391 -3.09177 -0.50754 1.07451 -2.50851 -0.75806 1.07451 -2.50851 1.09346 
1.07451 -2.40334 -0.75806 1.07451 -2.40334 1.09346 1.08074 -2.99428 -0.58414 
1.08074 -1.91757 -0.58414 1.08074 -1.91757 0.91954 1.08105 -2.71583 -0.7196 
1.08105 -2.71583 1.055 1.08105 -2.19602 -0.7196 1.08105 -2.19602 1.055 
1.08275 -3.21027 -0.3657 1.08275 -2.45592 -0.75618 1.08275 -2.45592 1.09158 
1.08754 -2.86467 -0.65861 1.08754 -2.04717 -0.65861 1.08754 -2.04717 0.99401 
1.08908 -3.25158 -0.29663 1.09292 -3.28739 -0.22515 1.09407 -2.66316 -0.72774 
1.09407 -2.66316 1.06314 1.09407 -2.24868 -0.72774 1.09407 -2.24868 1.06314 
1.09862 -3.12665 -0.45783 1.10003 -2.95189 -0.60304 1.10003 -1.95995 -0.60304 
1.10003 -1.95995 0.93844 1.10272 -2.81567 -0.674 1.10272 -2.09618 -0.674 
1.10272 -2.09618 1.0094 1.10528 -2.61131 -0.73322 1.10528 -2.61131 1.06862 
1.10528 -2.30054 -0.73322 1.10528 -2.30054 1.06862 1.10832 -3.03327 -0.53941 
1.10832 -1.87857 0.87481 1.11562 -2.55875 -0.73604 1.11562 -2.55875 1.07144 
1.11562 -2.3531 -0.73604 1.11562 -2.3531 1.07144 1.11632 -3.22074 -0.32402 
1.11674 -2.76564 -0.68697 1.11674 -2.14621 -0.68697 1.11674 -2.14621 1.02237 
1.11836 -2.90801 -0.62011 1.11836 -2.00384 -0.62011 1.11836 -2.00384 0.95552 
1.12129 -3.25913 -0.25352 1.12163 -3.15898 -0.40501 1.12477 -2.5062 -0.73624 
1.12477 -2.5062 1.07164 1.12477 -2.40565 -0.73624 1.12477 -2.40565 1.07164 
1.12763 -2.45592 -0.73629 1.12763 -2.45592 1.07169 1.12839 -2.99201 -0.55973 
1.12839 -1.91984 0.89513 1.13074 -2.71367 -0.69722 1.13074 -2.71367 1.03262 
1.13074 -2.19817 -0.69722 1.13074 -2.19817 1.03262 1.13414 -3.0698 -0.49164 
1.13536 -2.86318 -0.63521 1.13536 -2.04866 -0.63521 1.13536 -2.04866 0.97061 
1.14236 -3.18822 -0.35011 1.14345 -2.66094 -0.70487 1.14345 -2.66094 1.04027 
1.14345 -2.25091 -0.70487 1.14345 -2.25091 1.04027 1.14738 -2.94939 -0.57822 
1.14738 -1.96246 -0.57822 1.14738 -1.96246 0.91362 1.14865 -3.22893 -0.28088 
1.15043 -2.81395 -0.65022 1.15043 -2.0979 -0.65022 1.15043 -2.0979 0.98562 
1.15477 -2.60881 -0.70972 1.15477 -2.60881 1.04512 1.15477 -2.30304 -0.70972 
1.15477 -2.30304 1.04512 1.15539 -3.03035 -0.51253 1.15539 -1.88149 0.84794 
1.15811 -3.10369 -0.44106 1.1644 -3.25158 -0.22131 1.16479 -2.55624 -0.71205 
1.16479 -2.55624 1.04746 1.16479 -2.3556 -0.71205 1.16479 -2.3556 1.04746 
1.16525 -2.90553 -0.59483 1.16525 -2.00632 -0.59483 1.16525 -2.00632 0.93024 
1.16561 -2.76298 -0.66235 1.16561 -2.14886 -0.66235 1.16561 -2.14886 0.99775 
1.16872 -2.50615 -0.71425 1.16872 -2.50615 1.04965 1.16872 -2.4057 -0.71425 
1.16872 -2.4057 1.04965 1.17147 -2.45592 -0.71422 1.17147 -2.45592 1.04962 
1.17493 -3.19687 -0.30716 1.1753 -2.98874 -0.53249 1.1753 -1.9231 0.86789 
1.17943 -2.71079 -0.6721 1.17943 -2.20105 -0.6721 1.17943 -2.20105 1.0075 
1.18012 -3.13482 -0.38787 1.1802 -3.06546 -0.46313 1.18194 -2.86054 -0.60953 
1.18194 -2.05131 -0.60953 1.18194 -2.05131 0.94493 1.19152 -2.65811 -0.67941 
1.19152 -2.65811 1.01481 1.19152 -2.25374 -0.67941 1.19152 -2.25374 1.01481 
1.19179 -3.22074 -0.24855 1.19428 -2.94556 -0.55064 1.19428 -1.96629 -0.55064 
1.19428 -1.96629 0.88604 1.19825 -2.8105 -0.62356 1.19825 -2.10135 -0.62356 
1.19825 -2.10135 0.95896 1.20007 -3.16303 -0.3323 1.20111 -3.02574 -0.48366 
1.20264 -2.60581 -0.68374 1.20264 -2.60581 1.01915 1.20264 -2.30603 -0.68374 
1.20264 -2.30603 1.01915 1.20314 -3.09796 -0.41084 1.20783 -2.55614 -0.68795 
1.20783 -2.55614 1.02335 1.20783 -2.3557 -0.68795 1.20783 -2.3557 1.02335 
1.21176 -2.50598 -0.69001 1.21176 -2.50598 1.02541 1.21176 -2.40587 -0.69001 
1.21176 -2.40587 1.02541 1.21195 -2.90138 -0.56684 1.21195 -2.01047 -0.56684 
1.21195 -2.01047 0.90224 1.21308 -2.75941 -0.63524 1.21308 -2.15244 -0.63524 
1.21308 -2.15244 0.97065 1.21417 -2.45592 -0.69003 1.21417 -2.45592 1.02543 
1.21788 -3.18822 -0.27459 1.22108 -2.98367 -0.50314 1.22108 -1.92817 0.83855 
1.224 -3.12748 -0.35623 1.22502 -3.05933 -0.43257 1.22638 -2.70742 -0.64455 
1.22638 -2.20443 -0.64455 1.22638 -2.20443 0.97995 1.22716 -2.85675 -0.58164 
1.22716 -2.0551 -0.58164 1.22716 -2.0551 0.91704 1.23347 -3.21027 -0.21498 
1.23813 -2.65468 -0.65144 1.23813 -2.65468 0.98684 1.23813 -2.25717 -0.65144 
1.23813 -2.25717 0.98684 1.23971 -2.94026 -0.52092 1.23971 -1.97158 0.85632 
1.24326 -2.80644 -0.59524 1.24326 -2.10541 -0.59524 1.24326 -2.10541 0.93064 
1.24456 -2.60543 -0.65763 1.24456 -2.60543 0.99303 1.24456 -2.30642 -0.65763 
1.24456 -2.30642 0.99303 1.24536 -3.01945 -0.45286 1.24667 -3.09032 -0.3789 
1.24964 -2.5558 -0.66176 1.24964 -2.5558 0.99716 1.24964 -2.35604 -0.66176 
1.24964 -2.35604 0.99716 1.25333 -2.50592 -0.6638 1.25333 -2.50592 0.99921 
1.25333 -2.40592 -0.6638 1.25333 -2.40592 0.99921 1.25564 -3.13482 -0.31235 
1.25564 -2.45592 -0.66377 1.25564 -2.45592 0.99917 1.25597 -2.89658 -0.53714 
1.25597 -2.01527 -0.53714 1.25597 -2.01527 0.87254 1.25803 -2.75483 -0.60647 
1.25803 -2.15702 -0.60647 1.25803 -2.15702 0.94187 1.2651 -2.97702 -0.47198 
1.26802 -3.05162 -0.40025 1.27088 -2.85182 -0.55163 1.27088 -2.06003 -0.55163 
1.27088 -2.06003 0.88703 1.27109 -2.70262 -0.61529 1.27109 -2.20923 -0.61529 
1.27109 -2.20923 0.9507 1.27278 -3.15898 -0.25386 1.27861 -3.09796 -0.33537 
1.27927 -2.65451 -0.62293 1.27927 -2.65451 0.95833 1.27927 -2.25734 -0.62293 
1.27927 -2.25734 0.95833 1.28253 -2.93448 -0.48936 1.28253 -1.97737 0.82476 
1.28571 -2.60518 -0.62901 1.28571 -2.60518 0.96442 1.28571 -2.30667 -0.62901 
1.28571 -2.30667 0.96442 1.28701 -2.80112 -0.56465 1.28701 -2.11072 -0.56465 
1.28701 -2.11072 0.90005 1.28801 -3.01149 -0.42024 1.29089 -2.55523 -0.63297 
1.29089 -2.55523 0.96837 1.29089 -2.35661 -0.63297 1.29089 -2.35661 0.96837 
1.29456 -2.50528 -0.63488 1.29456 -2.50528 0.97028 1.29456 -2.40656 -0.63488 
1.29456 -2.40656 0.97028 1.29577 -2.45592 -0.63551 1.29577 -2.45592 0.97091 
1.29861 -2.89053 -0.50526 1.29861 -2.02132 -0.50526 1.29861 -2.02132 0.84066 
1.30034 -3.05933 -0.35725 1.30137 -2.74939 -0.57547 1.30137 -2.16245 -0.57547 
1.30137 -2.16245 0.91088 1.30658 -2.97003 -0.4388 1.30883 -3.10369 -0.29034 
1.31091 -2.70191 -0.58487 1.31091 -2.20993 -0.58487 1.31091 -2.20993 0.92027 
1.31299 -2.84576 -0.51958 1.31299 -2.06608 -0.51958 1.31299 -2.06608 0.85498 
1.31896 -2.65384 -0.59244 1.31896 -2.25801 -0.59244 1.31896 -2.25801 0.92784 
1.32063 -3.01945 -0.37759 1.32368 -2.92732 -0.45591 1.32368 -1.98453 0.79131 
1.32559 -2.60431 -0.59826 1.32559 -2.60431 0.93367 1.32559 -2.30753 -0.59826 
1.32559 -2.30753 0.93367 1.3256 -3.12665 -0.23085 1.32884 -2.79479 -0.53217 
1.32884 -2.11705 -0.53217 1.32884 -2.11705 0.86757 1.33064 -2.55441 -0.60215 
1.33064 -2.55441 0.93756 1.33064 -2.35744 -0.60215 1.33064 -2.35744 0.93756 
1.3309 -3.06546 -0.31243 1.33332 -2.50523 -0.60467 1.33332 -2.50523 0.94007 
1.33332 -2.40662 -0.60467 1.33332 -2.40662 0.94007 1.33446 -2.45592 -0.60531 
1.33446 -2.45592 0.94071 1.33929 -2.88348 -0.47152 1.33929 -2.02837 0.80692 
1.33976 -2.97702 -0.39733 1.33986 -2.74817 -0.54312 1.33986 -2.16368 -0.54312 
1.34937 -2.7006 -0.55239 1.34937 -2.21125 -0.55239 1.35143 -3.02574 -0.33334 
1.35335 -2.83861 -0.48558 1.35335 -2.07324 -0.48558 1.3571 -2.65267 -0.56004 
1.3571 -2.25917 -0.56004 1.35713 -2.93448 -0.41476 1.35942 -3.0698 -0.26637 
1.36371 -2.60306 -0.56574 1.36371 -2.30878 -0.56574 1.36584 -2.79281 -0.49807 
1.36584 -2.11903 -0.49807 1.36802 -2.55429 -0.56997 1.36802 -2.35755 -0.56997 
1.37073 -2.50505 -0.57243 1.37073 -2.4068 -0.57243 1.37092 -2.98367 -0.3533 
1.37163 -2.45592 -0.57325 1.37303 -2.89053 -0.43083 1.37531 -3.09177 -0.20613 
1.37673 -2.74621 -0.50896 1.37673 -2.16564 -0.50896 1.3803 -3.03035 -0.28762 
1.38599 -2.6989 -0.51821 1.38599 -2.21294 -0.51821 1.38735 -2.84576 -0.44522 
1.38869 -2.94026 -0.37194 1.39359 -2.65101 -0.52582 1.39359 -2.26083 -0.52582 
1.39952 -2.60265 -0.53175 1.39952 -2.30919 -0.53175 1.39994 -2.79479 -0.46107 
1.39994 -2.11705 -0.46107 1.40026 -2.98874 -0.30753 1.40377 -2.55394 -0.536 
1.40377 -2.35791 -0.536 1.40491 -2.89658 -0.3882 1.40633 -2.50499 -0.53855 
1.40633 -2.40686 -0.53855 1.40718 -3.03327 -0.24055 1.40718 -2.45592 -0.53941 
1.41089 -2.74817 -0.47209 1.41089 -2.16368 -0.47209 1.41841 -2.94556 -0.32651 
1.4194 -2.85182 -0.40311 1.42017 -2.7006 -0.4816 1.42017 -2.21125 -0.4816 
1.42384 -3.05298 -0.17824 1.4275 -2.99201 -0.26062 1.42781 -2.65267 -0.48933 
1.42781 -2.25917 -0.48933 1.43242 -2.80112 -0.41924 1.43242 -2.11072 -0.41924 
1.43351 -2.60306 -0.49593 1.43351 -2.30878 -0.49593 1.43461 -2.90138 -0.34418 
1.43775 -2.55429 -0.50025 1.43775 -2.35755 -0.50025 1.44021 -2.50505 -0.50296 
1.44021 -2.4068 -0.50296 1.44102 -2.45592 -0.50386 1.44325 -2.74939 -0.4336 
1.44325 -2.16245 -0.4336 1.44599 -2.94939 -0.27961 1.44941 -2.85675 -0.35939 
1.45191 -2.99428 -0.21297 1.45264 -2.70191 -0.44314 1.45264 -2.20993 -0.44314 
1.46021 -2.65384 -0.45119 1.46021 -2.25801 -0.45119 1.46261 -2.90553 -0.29748 
1.46301 -2.80644 -0.37549 1.46604 -2.60431 -0.45782 1.46604 -2.30753 -0.45782 
1.4674 -3.01299 -0.14993 1.46993 -2.55441 -0.46287 1.46993 -2.35744 -0.46287 
1.47081 -2.95189 -0.23226 1.47244 -2.50523 -0.46555 1.47244 -2.40662 -0.46555 
1.47308 -2.45592 -0.46669 1.47424 -2.75483 -0.39025 1.47424 -2.15702 -0.39025 
1.4773 -2.86054 -0.31417 1.48306 -2.70262 -0.40332 1.48306 -2.20923 -0.40332 
1.4907 -2.65451 -0.4115 0.86291 -4.38736 0.36843 0.87622 -4.36854 0.30719 
0.88253 -4.01502 -0.05947 0.88331 -3.86569 -0.12238 0.88331 -3.3627 1.50212 
0.88467 -4.2176 0.0896 0.88569 -4.28576 0.16594 0.88861 -4.14195 0.01902 
0.89181 -4.34649 0.24758 0.89552 -3.6142 -0.16786 0.89552 -3.6142 1.5476 
0.89661 -3.91768 -0.11308 0.89661 -3.31071 1.49282 0.89774 -4.05966 -0.04467 
0.89774 -3.16874 1.42441 0.89793 -3.66426 -0.16784 0.89793 -3.66426 1.54758 
0.89793 -3.56414 -0.16784 0.89793 -3.56414 1.54758 0.90186 -3.71442 -0.16578 
0.90186 -3.71442 1.54552 0.90186 -3.51398 -0.16578 0.90186 -3.51398 1.54552 
0.90326 -4.39976 0.33421 0.90655 -4.25624 0.11133 0.90655 -2.97216 1.26841 
0.90705 -3.76409 -0.16157 0.90705 -3.46431 -0.16157 0.90705 -3.46431 1.54131 
0.90858 -4.18401 0.03851 0.90858 -3.04438 1.34123 0.90962 -4.32131 0.18987 
0.90962 -2.90709 1.18987 0.91144 -3.96878 -0.10139 0.91144 -3.25962 1.48113 
0.91541 -4.10383 -0.02847 0.91541 -3.12457 1.40821 0.91789 -4.37901 0.27362 
0.91789 -2.84938 1.10612 0.91817 -3.81639 -0.15724 0.91817 -3.41201 -0.15724 
0.91817 -3.41201 1.53698 0.92774 -4.01881 -0.08736 0.92774 -3.20958 1.4671 
0.92949 -4.22373 0.05904 0.92949 -3.00466 1.3207 0.92957 -4.29309 0.1343 
0.92957 -2.93531 1.24544 0.93026 -3.86907 -0.14993 0.93026 -3.35933 1.52967 
0.93154 -4.42907 0.36211 0.93439 -4.14702 -0.01032 0.93439 -3.08138 1.39006 
0.93476 -4.35515 0.21501 0.93476 -2.87325 1.16473 0.93822 -3.6142 -0.19205 
0.93822 -3.6142 1.57179 0.94097 -3.66442 -0.19208 0.94097 -3.66442 1.57182 
0.94097 -3.56398 -0.19208 0.94097 -3.56398 1.57182 0.94408 -3.92126 -0.14018 
0.94408 -3.30714 1.51992 0.94444 -4.06381 -0.07267 0.94444 -3.16459 1.45241 
0.94489 -3.71452 -0.18988 0.94489 -3.71452 1.56962 0.94489 -3.51388 -0.18988 
0.94489 -3.51388 1.56962 0.94529 -4.40985 0.30086 0.94529 -2.81854 1.07888 
0.95158 -4.26197 0.08111 0.95158 -2.96643 1.29863 0.9543 -4.18863 0.00964 
0.9543 -3.03977 1.3701 0.95491 -3.76709 -0.18755 0.95491 -3.46131 -0.18755 
0.95491 -3.46131 1.56729 0.95926 -3.97223 -0.12805 0.95926 -3.25617 1.50779 
0.96104 -4.38721 0.24129 0.96104 -2.84119 1.13845 0.96231 -4.10767 -0.05605 
0.96231 -3.12073 1.43579 0.96624 -3.81922 -0.1827 0.96624 -3.40918 -0.1827 
0.96624 -3.40918 1.56244 0.96733 -4.34649 0.17206 0.96733 -2.88191 1.20768 
0.97351 -4.43858 0.32903 0.97433 -4.02146 -0.11304 0.97433 -3.20694 1.49278 
0.97554 -4.22807 0.03052 0.97554 -3.00032 1.34922 0.97895 -3.87195 -0.17505 
0.97895 -3.35645 -0.17505 0.97895 -3.35645 1.55479 0.9813 -4.15028 -0.03756 
0.9813 -3.07812 1.4173 0.98206 -3.6142 -0.21412 0.98206 -3.6142 1.59386 
0.98492 -3.66448 -0.21407 0.98492 -3.66448 1.59381 0.98492 -3.56392 -0.21407 
0.98492 -3.56392 1.59381 0.98806 -4.31726 0.11716 0.98806 -2.91114 1.26258 
0.9884 -4.41741 0.26865 0.9884 -2.81099 1.11109 0.99133 -4.06628 -0.09794 
0.99133 -3.16212 1.47768 0.99295 -3.92391 -0.1648 0.99295 -3.30449 1.54454 
0.99337 -4.37901 0.19815 0.99337 -2.84938 1.18159 0.99407 -3.71702 -0.21387 
0.99407 -3.71702 1.59361 0.99407 -3.51138 -0.21387 0.99407 -3.51138 1.59361 
1.00137 -4.19155 -0.01724 1.00137 -3.03685 1.39698 1.00382 -4.46606 0.35872 
1.00441 -3.76958 -0.21105 1.00441 -3.45881 -0.21105 1.00441 -3.45881 1.59079 
1.00697 -3.97395 -0.15183 1.00697 -3.25445 1.53157 1.00966 -4.11017 -0.08087 
1.00966 -3.11823 1.46061 1.01107 -4.28493 0.06434 1.01107 -2.94347 1.3154 
1.01562 -3.82144 -0.20557 1.01562 -3.40696 -0.20557 1.01562 -3.40696 1.58531 
1.01677 -4.44567 0.29702 1.01677 -2.78273 1.08272 1.02061 -4.40985 0.22554 
1.02061 -2.81854 1.1542 1.02215 -4.02295 -0.13644 1.02215 -3.20545 1.51618 
1.02694 -4.36854 0.15647 1.02694 -3.6142 -0.23401 1.02694 -3.6142 1.61375 
1.02694 -2.85985 1.22327 1.02864 -3.8741 -0.19743 1.02864 -3.35429 -0.19743 
1.02864 -3.35429 1.57717 1.02895 -4.15255 -0.06197 1.02895 -3.07585 1.44171 
1.03393 -4.49067 0.38878 1.03518 -3.66678 -0.23589 1.03518 -3.66678 1.61563 
1.03518 -3.56162 -0.23589 1.03518 -3.56162 1.61563 1.03578 -4.25005 0.01463 
1.03578 -2.97835 1.36511 1.03968 -4.06768 -0.12099 1.03968 -3.16072 1.50073 
1.04182 -3.92465 -0.18668 1.04182 -3.30374 1.56642 1.04448 -3.71922 -0.23514 
1.04448 -3.71922 1.61488 1.04448 -3.50918 -0.23514 1.04448 -3.50918 1.61488 
1.04609 -4.47193 0.32634 1.04878 -4.43858 0.25377 1.04878 -2.78981 1.12597 
1.04883 -4.33833 0.1021 1.04883 -2.89007 1.27764 1.05396 -4.39976 0.18351 
1.05396 -2.82863 1.19623 1.05483 -3.77135 -0.23177 1.05483 -3.77135 1.61151 
1.05483 -3.45704 -0.23177 1.05483 -3.45704 1.61151 1.05609 -3.9746 -0.17334 
1.05609 -3.2538 1.55308 1.05815 -4.11125 -0.10348 1.05815 -3.11715 1.48322 
1.06368 -4.21126 -0.0339 1.06368 -3.01714 1.41364 1.06617 -3.82305 -0.22579 
1.06617 -3.40535 -0.22579 1.06617 -3.40535 1.60553 1.07107 -4.02328 -0.1575 
1.07107 -3.20512 1.53724 1.0723 -4.30497 0.0503 1.0723 -2.92343 1.32944 
1.07273 -3.6142 -0.25167 1.07273 -3.6142 1.63141 1.07629 -4.49612 0.35654 
1.07847 -4.46606 0.28407 1.07847 -2.76234 1.09567 1.0785 -3.87414 -0.21721 
1.0785 -3.35425 -0.21721 1.0785 -3.35425 1.59695 1.08118 -3.66682 -0.25319 
1.08118 -3.66682 1.63293 1.08118 -3.56157 -0.25319 1.08118 -3.56157 1.63293 
1.08186 -4.42907 0.21179 1.08186 -2.79933 1.16795 1.08818 -4.38736 0.14316 
1.08818 -2.84103 1.23658 1.08886 -4.06782 -0.1416 1.08886 -3.16058 1.52134 
1.09084 -3.71951 -0.25209 1.09084 -3.71951 1.63183 1.09084 -3.50889 -0.25209 
1.09084 -3.50889 1.63183 1.09176 -3.92451 -0.20605 1.09176 -3.30389 -0.20605 
1.09176 -3.30389 1.58579 1.09199 -4.17126 -0.07746 1.09199 -3.05713 1.4572 
1.09921 -4.26812 -8e-05 1.09921 -2.96028 1.37982 1.10139 -3.77164 -0.24832 
1.10139 -3.77164 1.62806 1.10139 -3.45676 -0.24832 1.10139 -3.45676 1.62806 
1.10592 -3.97399 -0.19235 1.10592 -3.25441 1.57209 1.10729 -4.51819 0.38754 
1.10853 -4.49067 0.31418 1.10853 -2.73773 1.06556 1.11071 -4.35601 0.08956 
1.11071 -2.87239 1.29018 1.11136 -4.45696 0.24177 1.11136 -2.77143 1.13797 
1.11368 -3.82446 -0.24191 1.11368 -3.40394 -0.24191 1.11368 -3.40394 1.62165 
1.1159 -4.41715 0.17123 1.1159 -2.81124 1.20851 1.11933 -3.6142 -0.26707 
1.11933 -3.6142 1.64681 1.12094 -4.02245 -0.17616 1.12094 -3.20595 1.5559 
1.12218 -4.12871 -0.118 1.12218 -3.09969 1.49774 1.12624 -3.87549 -0.23285 
1.12624 -3.35291 -0.23285 1.12624 -3.35291 1.61259 1.12755 -4.22825 -0.04727 
1.12755 -3.00014 1.42701 1.12825 -3.66695 -0.26828 1.12825 -3.66695 1.64802 
1.12825 -3.56145 -0.26828 1.12825 -3.56145 1.64802 1.137 -4.32156 0.03771 
1.137 -2.90684 1.34203 1.13797 -3.71955 -0.26674 1.13797 -3.71955 1.64648 
1.13797 -3.50885 -0.26674 1.13797 -3.50885 1.64648 1.13902 -4.53808 0.41927 
1.13952 -4.51328 0.34535 1.13952 -2.71512 1.03439 1.13987 -3.92598 -0.22119 
1.13987 -3.30242 -0.22119 1.13987 -3.30242 1.60093 1.14163 -4.48271 0.2729 
1.14163 -2.74569 1.10684 1.14534 -4.44534 0.20063 1.14534 -2.78305 1.17911 
1.14956 -3.77268 -0.26263 1.14956 -3.77268 1.64237 1.14956 -3.45572 -0.26263 
1.14956 -3.45572 1.64237 1.1508 -4.40287 0.13219 1.1508 -2.82552 1.24755 
1.15355 -4.08438 -0.15474 1.15355 -3.14402 1.53448 1.15426 -3.97533 -0.207 
1.15426 -3.25307 1.58674 1.15699 -4.18727 -0.08973 1.15699 -3.04113 1.46947 
1.16193 -3.82535 -0.25568 1.16193 -3.82535 1.63542 1.16193 -3.40305 -0.25568 
1.16193 -3.40305 1.63542 1.16456 -4.28348 -0.01157 1.16456 -2.94492 1.39131 
1.16664 -3.6142 -0.28016 1.16664 -3.6142 1.6599 1.17114 -4.53358 0.37703 
1.1725 -4.50568 0.30381 1.1725 -2.72272 1.07593 1.17497 -3.87638 -0.24619 
1.17497 -3.35202 -0.24619 1.17497 -3.35202 1.62593 1.17546 -4.4716 0.23158 
1.17546 -2.75679 1.14816 1.17574 -3.66699 -0.28096 1.17574 -3.66699 1.6607 
1.17574 -3.56141 -0.28096 1.17574 -3.56141 1.6607 1.17635 -4.3706 0.07877 
1.17635 -2.8578 1.30097 1.18011 -4.43144 0.16125 1.18011 -2.79696 1.21849 
1.18687 -3.72015 -0.27923 1.18687 -3.72015 1.65897 1.18687 -3.50825 -0.27923 
1.18687 -3.50825 1.65897 1.18753 -4.14379 -0.12879 1.18753 -3.08461 1.50853 
1.18868 -3.92666 -0.23401 1.18868 -3.30174 -0.23401 1.18868 -3.30174 1.61375 
1.19175 -4.03036 -0.19294 1.19175 -3.19804 1.57268 1.19272 -4.24246 -0.05729 
1.19272 -2.98594 1.43703 1.19867 -3.77327 -0.2746 1.19867 -3.77327 1.65434 
1.19867 -3.45513 -0.2746 1.19867 -3.45513 1.65434 1.20295 -4.33489 0.02813 
1.20295 -2.89351 1.35161 1.20394 -4.52647 0.33567 1.20394 -2.70193 1.04407 
1.20555 -4.55369 0.4147 1.20596 -4.49555 0.26356 1.20596 -2.73285 1.11618 
1.20999 -4.45794 0.19163 1.20999 -2.77045 1.18811 1.21081 -3.8257 -0.26707 
1.21081 -3.8257 1.64681 1.21081 -3.4027 -0.26707 1.21081 -3.4027 1.64681 
1.21453 -4.41501 0.12361 1.21453 -3.6142 -0.29092 1.21453 -3.6142 1.67066 
1.21453 -2.81339 1.25613 1.22269 -4.20037 -0.09846 1.22269 -3.02803 1.4782 
1.22404 -3.87665 -0.25706 1.22404 -3.87665 1.6368 1.22404 -3.35174 -0.25706 
1.22404 -3.35174 1.6368 1.22509 -4.0913 -0.16939 1.22509 -3.1371 1.54913 
1.22516 -3.66742 -0.29153 1.22516 -3.66742 1.67127 1.22516 -3.56098 -0.29153 
1.22516 -3.56098 1.67127 1.22577 -3.9822 -0.2216 1.22577 -3.2462 -0.2216 
1.22577 -3.2462 1.60134 1.2305 -4.29589 -0.0195 1.2305 -2.9325 1.39924 
1.23634 -3.72049 -0.28925 1.23634 -3.72049 1.66899 1.23634 -3.50791 -0.28925 
1.23634 -3.50791 1.66899 1.23732 -4.51677 0.29532 1.23732 -2.71162 1.08442 
1.23823 -4.54708 0.37307 1.23823 -2.68132 1.00667 1.23848 -4.56922 0.44771 
1.24038 -4.48233 0.22327 1.24038 -2.74607 1.15647 1.24056 -4.38138 0.07112 
1.24056 -2.84702 1.30862 1.2443 -4.44201 0.15378 1.2443 -2.78639 1.22596 
1.24803 -3.77324 -0.28409 1.24803 -3.77324 1.66383 1.24803 -3.45516 -0.28409 
1.24803 -3.45516 1.66383 1.25886 -4.2538 -0.06391 1.25886 -2.9746 1.44365 
1.26004 -4.15004 -0.1411 1.26004 -3.07836 1.52084 1.26019 -3.82552 -0.27606 
1.26019 -3.82552 1.6558 1.26019 -3.40287 -0.27606 1.26019 -3.40287 1.6558 
1.26105 -3.93218 -0.24651 1.26105 -3.29621 -0.24651 1.26105 -3.29621 1.62625 
1.26289 -3.6142 -0.29931 1.26289 -3.6142 1.67905 1.26372 -4.03604 -0.20499 
1.26372 -3.19236 1.58473 1.26788 -4.34409 0.02116 1.26788 -2.88431 1.35858 
1.27119 -4.50452 0.25609 1.27119 -2.72388 1.12365 1.27164 -4.53778 0.33214 
1.27164 -2.69062 1.0476 1.272 -4.58251 0.48146 1.27304 -4.56489 0.41142 
1.27304 -2.66351 0.96832 1.27368 -3.66746 -0.29941 1.27368 -3.66746 1.67915 
1.27368 -3.56094 -0.29941 1.27368 -3.56094 1.67915 1.27471 -4.46705 0.18544 
1.27471 -2.76135 1.1943 1.27909 -4.42371 0.11746 1.27909 -2.80469 1.26228 
1.28515 -3.72076 -0.29661 1.28515 -3.72076 1.67635 1.28515 -3.50764 -0.29661 
1.28515 -3.50764 1.67635 1.29579 -4.20527 -0.10868 1.29579 -3.02312 1.48842 
1.29584 -4.30381 -0.02532 1.29584 -2.92459 1.40506 1.29695 -3.88136 -0.26717 
1.29695 -3.88136 1.64691 1.29695 -3.34704 -0.26717 1.29695 -3.34704 1.64691 
1.29698 -3.77349 -0.29092 1.29698 -3.77349 1.67066 1.29698 -3.45491 -0.29092 
1.29698 -3.45491 1.67066 1.29824 -4.09601 -0.1793 1.29824 -3.13239 1.55904 
1.29873 -3.98682 -0.23146 1.29873 -3.24158 -0.23146 1.29873 -3.24158 1.6112 
1.30544 -4.52597 0.29261 1.30544 -2.70243 1.08713 1.30545 -4.48974 0.21808 
1.30545 -2.73866 1.16166 1.30602 -4.3887 0.06584 1.30602 -2.83969 1.3139 
1.30637 -4.55615 0.3704 1.30637 -2.67224 1.00934 1.30654 -4.57828 0.44506 
1.30942 -4.44915 0.14875 1.30942 -2.77924 1.23099 1.3116 -3.6142 -0.30531 
1.3116 -3.6142 1.68505 1.3228 -3.66757 -0.30492 1.3228 -3.66757 1.68466 
1.3228 -3.56083 -0.30492 1.3228 -3.56083 1.68466 1.33337 -4.15336 -0.14887 
1.33337 -3.07504 1.52861 1.33343 -4.35012 0.01711 1.33343 -2.87827 1.36263 
1.33402 -4.25934 -0.07044 1.33402 -2.96905 1.45018 1.33422 -3.93599 -0.25394 
1.33422 -3.93599 1.63368 1.33422 -3.29241 -0.25394 1.33422 -3.29241 1.63368 
1.33426 -3.72077 -0.30157 1.33426 -3.72077 1.68131 1.33426 -3.50762 -0.30157 
1.33426 -3.50762 1.68131 1.33469 -3.82732 -0.28428 1.33469 -3.82732 1.66402 
1.33469 -3.40108 -0.28428 1.33469 -3.40108 1.66402 1.33647 -4.03946 -0.21224 
1.33647 -3.18894 -0.21224 1.33647 -3.18894 1.59198 1.33999 -4.54472 0.3303 
1.33999 -2.68368 1.04944 1.34001 -4.47247 0.18142 1.34001 -2.75593 1.19832 
1.34024 -4.51101 0.25293 1.34024 -2.71739 1.12681 1.3403 -4.58932 0.4793 
1.34117 -4.57163 0.40944 1.34117 -2.65677 0.9703 1.34422 -4.42895 0.11376 
1.34422 -2.79945 1.26598 1.36055 -3.6142 -0.30893 1.36055 -3.6142 1.68867 
1.37138 -4.20901 -0.11309 1.37138 -3.01939 1.49283 1.37138 -4.09837 -0.18427 
1.37138 -3.13003 -0.18427 1.37138 -3.13003 1.56401 1.37142 -4.30755 -0.02972 
1.37142 -2.92085 1.40946 1.37142 -4.39249 0.06313 1.37142 -2.8359 1.31661 
1.37183 -3.88257 -0.2727 1.37183 -3.88257 1.65244 1.37183 -3.34582 -0.2727 
1.37183 -3.34582 1.65244 1.37183 -3.98915 -0.23641 1.37183 -3.23925 -0.23641 
1.37183 -3.23925 1.61615 1.37186 -3.7747 -0.29644 1.37186 -3.7747 1.67618 
1.37186 -3.4537 -0.29644 1.37186 -3.4537 1.67618 1.37186 -3.6676 -0.30799 
1.37186 -3.6676 1.68773 1.37186 -3.5608 -0.30799 1.37186 -3.5608 1.68773 
1.37475 -4.53032 0.29049 1.37475 -2.69808 1.08925 1.37475 -4.5607 0.36907 
1.37475 -2.66769 1.01067 1.37476 -4.49409 0.21597 1.37476 -2.73431 1.16377 
1.37476 -4.45277 0.1462 1.37476 -2.77562 1.23354 1.37491 -4.59813 0.51472 
1.37491 -4.58281 0.44373 1.40962 -4.60445 0.55059 1.40962 -4.59167 0.47879 
1.40962 -4.57388 0.40879 1.40962 -4.54698 0.32943 1.40962 -4.51317 0.25187 
1.40962 -4.47456 0.18018 1.40962 -4.4307 0.11252 1.40962 -4.35227 0.01515 
1.40962 -4.2612 -0.07262 1.40962 -4.15494 -0.15132 1.40962 -4.0406 -0.21466 
1.40962 -3.9369 -0.25663 1.40962 -3.9369 1.63637 1.40962 -3.82792 -0.28702 
1.40962 -3.82792 1.66676 1.40962 -3.72108 -0.3044 1.40962 -3.72108 1.68414 
1.40962 -3.6142 -0.31013 1.40962 -3.6142 1.68987 1.40962 -3.50732 -0.3044 
1.40962 -3.50732 1.68414 1.40962 -3.40047 -0.28702 1.40962 -3.40047 1.66676 
1.40962 -3.29149 -0.25663 1.40962 -3.29149 1.63637 1.40962 -3.1878 -0.21466 
1.40962 -3.1878 1.5944 1.40962 -3.07346 1.53106 1.40962 -2.9672 1.45236 
1.40962 -2.87613 1.36459 1.40962 -2.7977 1.26722 1.40962 -2.75384 1.19956 
1.40962 -2.71522 1.12787 1.40962 -2.68142 1.05031 1.44432 -4.58281 0.44373 
1.44432 -4.59813 0.51472 1.44447 -4.45277 0.1462 1.44447 -2.77562 1.23354 
1.44447 -4.49409 0.21597 1.44447 -2.73431 1.16377 1.44448 -4.5607 0.36907 
1.44449 -4.53032 0.29049 1.44449 -2.69808 1.08925 1.44738 -3.6676 -0.30799 
1.44738 -3.6676 1.68773 1.44738 -3.5608 -0.30799 1.44738 -3.5608 1.68773 
1.44738 -3.7747 -0.29644 1.44738 -3.7747 1.67618 1.44738 -3.4537 -0.29644 
1.44738 -3.4537 1.67618 1.4474 -3.98915 -0.23641 1.4474 -3.98915 1.61615 
1.4474 -3.23925 -0.23641 1.4474 -3.23925 1.61615 1.44741 -3.88257 -0.2727 
1.44741 -3.88257 1.65244 1.44741 -3.34582 -0.2727 1.44741 -3.34582 1.65244 
1.44782 -4.39249 0.06313 1.44782 -2.8359 1.31661 1.44782 -4.30755 -0.02972 
1.44782 -2.92085 1.40946 1.44785 -4.09837 -0.18427 1.44785 -3.13003 -0.18427 
1.44785 -3.13003 1.56401 1.44785 -4.20901 -0.11309 1.44785 -3.01939 1.49283 
1.45869 -3.6142 -0.30893 1.45869 -3.6142 1.68867 1.47502 -4.42895 0.11376 
1.47502 -2.79945 1.26598 1.47807 -4.57163 0.40944 1.47876 -4.60208 0.55092 
1.47894 -4.58932 0.4793 1.479 -4.51101 0.25293 1.479 -2.71739 1.12681 
1.47923 -4.47247 0.18142 1.47923 -2.75593 1.19832 1.47925 -4.54472 0.3303 
1.48276 -4.03946 -0.21224 1.48276 -3.18894 -0.21224 1.48276 -3.18894 1.59198 
1.48454 -3.82732 -0.28428 1.48454 -3.82732 1.66402 1.48454 -3.40108 -0.28428 
1.48454 -3.40108 1.66402 1.48498 -3.72077 -0.30157 1.48498 -3.72077 1.68131 
1.48498 -3.50762 -0.30157 1.48498 -3.50762 1.68131 1.48502 -3.93599 -0.25394 
1.48502 -3.93599 1.63368 1.48502 -3.29241 -0.25394 1.48502 -3.29241 1.63368 
1.48521 -4.25934 -0.07044 1.48521 -2.96905 1.45018 1.48581 -4.35012 0.01711 
1.48581 -2.87827 1.36263 1.48587 -4.15336 -0.14887 1.48587 -3.07504 -0.14887 
1.48587 -3.07504 1.52861 1.49644 -3.66757 -0.30492 1.49644 -3.66757 1.68466 
1.49644 -3.56083 -0.30492 1.49644 -3.56083 1.68466 1.50764 -3.6142 -0.30531 
1.50764 -3.6142 1.68505 1.50981 -4.44915 0.14875 1.50981 -2.77924 1.23099 
1.51269 -4.57828 0.44506 1.51287 -4.55615 0.3704 1.51322 -4.3887 0.06584 
1.51322 -2.83969 1.3139 1.51338 -4.59338 0.51539 1.51379 -4.48974 0.21808 
1.51379 -2.73866 1.16166 1.5138 -4.52597 0.29261 1.5138 -2.70243 1.08713 
1.52051 -3.98682 -0.23146 1.52051 -3.24158 -0.23146 1.52051 -3.24158 1.6112 
1.521 -4.09601 -0.1793 1.521 -3.13239 -0.1793 1.521 -3.13239 1.55904 
1.52225 -3.77349 -0.29092 1.52225 -3.77349 1.67066 1.52225 -3.45491 -0.29092 
1.52225 -3.45491 1.67066 1.52229 -3.88136 -0.26717 1.52229 -3.88136 1.64691 
1.52229 -3.34704 -0.26717 1.52229 -3.34704 1.64691 1.5234 -4.30381 -0.02532 
1.5234 -2.92459 1.40506 1.52345 -4.20527 -0.10868 1.52345 -3.02312 1.48842 
1.53409 -3.72076 -0.29661 1.53409 -3.72076 1.67635 1.53409 -3.50764 -0.29661 
1.53409 -3.50764 1.67635 1.54015 -4.42371 0.11746 1.54015 -2.80469 1.26228 
1.54453 -4.46705 0.18544 1.54453 -2.76135 1.1943 1.54556 -3.66746 -0.29941 
1.54556 -3.66746 1.67915 1.54556 -3.56094 -0.29941 1.54556 -3.56094 1.67915 
1.5462 -4.56489 0.41142 1.54724 -4.58251 0.48146 1.5476 -4.53778 0.33214 
1.54805 -4.50452 0.25609 1.54805 -2.72388 1.12365 1.55136 -4.34409 0.02116 
1.55136 -2.88431 1.35858 1.55552 -4.03604 -0.20499 1.55552 -3.19236 -0.20499 
1.55552 -3.19236 1.58473 1.55635 -3.6142 -0.29931 1.55635 -3.6142 1.67905 
1.55819 -3.93218 -0.24651 1.55819 -3.29621 -0.24651 1.55819 -3.29621 1.62625 
1.55905 -3.82552 -0.27606 1.55905 -3.82552 1.6558 1.55905 -3.40287 -0.27606 
1.55905 -3.40287 1.6558 1.5592 -4.15004 -0.1411 1.5592 -3.07836 1.52084 
1.56037 -4.2538 -0.06391 1.56037 -2.9746 1.44365 1.57121 -3.77324 -0.28409 
1.57121 -3.77324 1.66383 1.57121 -3.45516 -0.28409 1.57121 -3.45516 1.66383 
1.57493 -4.44201 0.15378 1.57493 -2.78639 1.22596 1.57867 -4.38138 0.07112 
1.57867 -2.84702 1.30862 1.57886 -4.48233 0.22327 1.57886 -2.74607 1.15647 
1.58076 -4.56922 0.44771 1.58101 -4.54708 0.37307 1.58192 -4.51677 0.29532 
1.5829 -3.72049 -0.28925 1.5829 -3.72049 1.66899 1.5829 -3.50791 -0.28925 
1.5829 -3.50791 1.66899 1.58874 -4.29589 -0.0195 1.58874 -2.9325 1.39924 
1.59346 -3.9822 -0.2216 1.59346 -3.2462 -0.2216 1.59346 -3.2462 1.60134 
1.59408 -3.66742 -0.29153 1.59408 -3.66742 1.67127 1.59408 -3.56098 -0.29153 
1.59408 -3.56098 1.67127 1.59415 -4.0913 -0.16939 1.59415 -3.1371 -0.16939 
1.59415 -3.1371 1.54913 1.5952 -3.87665 -0.25706 1.5952 -3.87665 1.6368 
1.5952 -3.35174 -0.25706 1.5952 -3.35174 1.6368 1.59654 -4.20037 -0.09846 
1.59654 -3.02803 1.4782 1.60471 -4.41501 0.12361 1.60471 -3.6142 -0.29092 
1.60471 -3.6142 1.67066 1.60471 -2.81339 1.25613 1.60843 -3.8257 -0.26707 
1.60843 -3.8257 1.64681 1.60843 -3.4027 -0.26707 1.60843 -3.4027 1.64681 
1.60925 -4.45794 0.19163 1.60925 -2.77045 1.18811 1.61328 -4.49555 0.26356 
1.61369 -4.55369 0.4147 1.6153 -4.52647 0.33567 1.61628 -4.33489 0.02813 
1.61628 -2.89351 1.35161 1.62057 -3.77327 -0.2746 1.62057 -3.77327 1.65434 
1.62057 -3.45513 -0.2746 1.62057 -3.45513 1.65434 1.62652 -4.24246 -0.05729 
1.62652 -2.98594 1.43703 1.62749 -4.03036 -0.19294 1.62749 -3.19804 -0.19294 
1.62749 -3.19804 1.57268 1.63056 -3.92666 -0.23401 1.63056 -3.30174 -0.23401 
1.63056 -3.30174 1.61375 1.63171 -4.14379 -0.12879 1.63171 -3.08461 1.50853 
1.63237 -3.72015 -0.27923 1.63237 -3.72015 1.65897 1.63237 -3.50825 -0.27923 
1.63237 -3.50825 1.65897 1.63913 -4.43144 0.16125 1.63913 -2.79696 1.21849 
1.64289 -4.3706 0.07877 1.64289 -2.8578 1.30097 1.6435 -3.66699 -0.28096 
1.6435 -3.66699 1.6607 1.6435 -3.56141 -0.28096 1.6435 -3.56141 1.6607 
1.64378 -4.4716 0.23158 1.64378 -2.75679 1.14816 1.64427 -3.87638 -0.24619 
1.64427 -3.35202 -0.24619 1.64427 -3.35202 1.62593 1.64674 -4.50568 0.30381 
1.6481 -4.53358 0.37703 1.6526 -3.6142 -0.28016 1.6526 -3.6142 1.6599 
1.65468 -4.28348 -0.01157 1.65468 -2.94492 1.39131 1.6573 -3.82535 -0.25568 
1.6573 -3.82535 1.63542 1.6573 -3.40305 -0.25568 1.6573 -3.40305 1.63542 
1.66225 -4.18727 -0.08973 1.66225 -3.04113 1.46947 1.66497 -3.97533 -0.207 
1.66497 -3.25307 -0.207 1.66497 -3.25307 1.58674 1.66569 -4.08438 -0.15474 
1.66569 -3.14402 1.53448 1.66844 -4.40287 0.13219 1.66844 -2.82552 1.24755 
1.66967 -3.77268 -0.26263 1.66967 -3.77268 1.64237 1.66967 -3.45572 -0.26263 
1.66967 -3.45572 1.64237 1.6739 -4.44534 0.20063 1.6739 -2.78305 1.17911 
1.67761 -4.48271 0.2729 1.67936 -3.92598 -0.22119 1.67936 -3.30242 -0.22119 
1.67936 -3.30242 1.60093 1.67972 -4.51328 0.34535 1.68022 -4.53808 0.41927 
1.68127 -3.71955 -0.26674 1.68127 -3.71955 1.64648 1.68127 -3.50885 -0.26674 
1.68127 -3.50885 1.64648 1.68224 -4.32156 0.03771 1.68224 -2.90684 1.34203 
1.69099 -3.66695 -0.26828 1.69099 -3.66695 1.64802 1.69099 -3.56145 -0.26828 
1.69099 -3.56145 1.64802 1.69168 -4.22825 -0.04727 1.69168 -3.00014 1.42701 
1.693 -3.87549 -0.23285 1.693 -3.35291 -0.23285 1.693 -3.35291 1.61259 
1.69706 -4.12871 -0.118 1.69706 -3.09969 1.49774 1.69829 -4.02245 -0.17616 
1.69829 -3.20595 -0.17616 1.69829 -3.20595 1.5559 1.6999 -3.6142 -0.26707 
1.6999 -3.6142 1.64681 1.70334 -4.41715 0.17123 1.70334 -2.81124 1.20851 
1.70556 -3.82446 -0.24191 1.70556 -3.40394 -0.24191 1.70556 -3.40394 1.62165 
1.70788 -4.45696 0.24177 1.70853 -4.35601 0.08956 1.70853 -2.87239 1.29018 
1.71071 -4.49067 0.31418 1.71195 -4.51819 0.38754 1.71332 -3.97399 -0.19235 
1.71332 -3.25441 -0.19235 1.71332 -3.25441 1.57209 1.71784 -3.77164 -0.24832 
1.71784 -3.77164 1.62806 1.71784 -3.45676 -0.24832 1.71784 -3.45676 1.62806 
1.72003 -4.26812 -8e-05 1.72003 -2.96028 1.37982 1.72725 -4.17126 -0.07746 
1.72725 -3.05713 1.4572 1.72748 -3.92451 -0.20605 1.72748 -3.30389 -0.20605 
1.72748 -3.30389 1.58579 1.7284 -3.71951 -0.25209 1.7284 -3.71951 1.63183 
1.7284 -3.50889 -0.25209 1.7284 -3.50889 1.63183 1.73038 -4.06782 -0.1416 
1.73038 -3.16058 1.52134 1.73106 -4.38736 0.14316 1.73106 -2.84103 1.23658 
1.73738 -4.42907 0.21179 1.73805 -3.66682 -0.25319 1.73805 -3.66682 1.63293 
1.73805 -3.56157 -0.25319 1.73805 -3.56157 1.63293 1.74074 -3.87414 -0.21721 
1.74074 -3.35425 -0.21721 1.74074 -3.35425 1.59695 1.74076 -4.46606 0.28407 
1.74295 -4.49612 0.35654 1.74651 -3.6142 -0.25167 1.74651 -3.6142 1.63141 
1.74694 -4.30497 0.0503 1.74694 -2.92343 1.32944 1.74817 -4.02328 -0.1575 
1.74817 -3.20512 1.53724 1.75306 -3.82305 -0.22579 1.75306 -3.40535 -0.22579 
1.75306 -3.40535 1.60553 1.75556 -4.21126 -0.0339 1.75556 -3.01714 1.41364 
1.76109 -4.11125 -0.10348 1.76109 -3.11715 1.48322 1.76314 -3.9746 -0.17334 
1.76314 -3.2538 -0.17334 1.76314 -3.2538 1.55308 1.76441 -3.77135 -0.23177 
1.76441 -3.77135 1.61151 1.76441 -3.45704 -0.23177 1.76441 -3.45704 1.61151 
1.76528 -4.39976 0.18351 1.76528 -2.82863 1.19623 1.77041 -4.33833 0.1021 
1.77041 -2.89007 1.27764 1.77046 -4.43858 0.25377 1.77314 -4.47193 0.32634 
1.77475 -3.71922 -0.23514 1.77475 -3.71922 1.61488 1.77475 -3.50918 -0.23514 
1.77475 -3.50918 1.61488 1.77741 -3.92465 -0.18668 1.77741 -3.30374 -0.18668 
1.77741 -3.30374 1.56642 1.77956 -4.06768 -0.12099 1.77956 -3.16072 1.50073 
1.78345 -4.25005 0.01463 1.78345 -2.97835 1.36511 1.78406 -3.66678 -0.23589 
1.78406 -3.66678 1.61563 1.78406 -3.56162 -0.23589 1.78406 -3.56162 1.61563 
1.78531 -4.49067 0.38878 1.79029 -4.15255 -0.06197 1.79029 -3.07585 1.44171 
1.7906 -3.8741 -0.19743 1.7906 -3.35429 -0.19743 1.7906 -3.35429 1.57717 
1.7923 -4.36854 0.15647 1.7923 -3.6142 -0.23401 1.7923 -3.6142 1.61375 
1.7923 -2.85985 1.22327 1.79709 -4.02295 -0.13644 1.79709 -3.20545 1.51618 
1.79863 -4.40985 0.22554 1.80247 -4.44567 0.29702 1.80362 -3.82144 -0.20557 
1.80362 -3.40696 -0.20557 1.80362 -3.40696 1.58531 1.80817 -4.28493 0.06434 
1.80817 -2.94347 1.3154 1.80958 -4.11017 -0.08087 1.80958 -3.11823 1.46061 
1.81227 -3.97395 -0.15183 1.81227 -3.25445 -0.15183 1.81227 -3.25445 1.53157 
1.81483 -3.76958 -0.21105 1.81483 -3.45881 -0.21105 1.81483 -3.45881 1.59079 
1.81542 -4.46606 0.35872 1.81787 -4.19155 -0.01724 1.81787 -3.03685 1.39698 
1.82517 -3.71702 -0.21387 1.82517 -3.71702 1.59361 1.82517 -3.51138 -0.21387 
1.82517 -3.51138 1.59361 1.82587 -4.37901 0.19815 1.82629 -3.92391 -0.1648 
1.82629 -3.30449 -0.1648 1.82629 -3.30449 1.54454 1.82791 -4.06628 -0.09794 
1.82791 -3.16212 1.47768 1.83084 -4.41741 0.26865 1.83118 -4.31726 0.11716 
1.83118 -2.91114 1.26258 1.83432 -3.66448 -0.21407 1.83432 -3.66448 1.59381 
1.83432 -3.56392 -0.21407 1.83432 -3.56392 1.59381 1.83717 -3.6142 -0.21412 
1.83717 -3.6142 1.59386 1.83794 -4.15028 -0.03756 1.83794 -3.07812 1.4173 
1.84029 -3.87195 -0.17505 1.84029 -3.35645 -0.17505 1.84029 -3.35645 1.55479 
1.84369 -4.22807 0.03052 1.84369 -3.00032 1.34922 1.84491 -4.02146 -0.11304 
1.84491 -3.20694 1.49278 1.84572 -4.43858 0.32903 1.85191 -4.34649 0.17206 
1.85191 -2.88191 1.20768 1.853 -3.81922 -0.1827 1.853 -3.40918 -0.1827 
1.853 -3.40918 1.56244 1.85693 -4.10767 -0.05605 1.85693 -3.12073 1.43579 
1.8582 -4.38721 0.24129 1.85998 -3.97223 -0.12805 1.85998 -3.25617 1.50779 
1.86432 -3.76709 -0.18755 1.86432 -3.46131 -0.18755 1.86432 -3.46131 1.56729 
1.86494 -4.18863 0.00964 1.86494 -3.03977 1.3701 1.86766 -4.26197 0.08111 
1.86766 -2.96643 1.29863 1.87395 -4.40985 0.30086 1.87434 -3.71452 -0.18988 
1.87434 -3.71452 1.56962 1.87434 -3.51388 -0.18988 1.87434 -3.51388 1.56962 
1.8748 -4.06381 -0.07267 1.8748 -3.16459 1.45241 1.87516 -3.92126 -0.14018 
1.87516 -3.30714 -0.14018 1.87516 -3.30714 1.51992 1.87827 -3.66442 -0.19208 
1.87827 -3.66442 1.57182 1.87827 -3.56398 -0.19208 1.87827 -3.56398 1.57182 
1.88102 -3.6142 -0.19205 1.88102 -3.6142 1.57179 1.88448 -4.35515 0.21501 
1.88485 -4.14702 -0.01032 1.88485 -3.08138 1.39006 1.8877 -4.42907 0.36211 
1.88898 -3.86907 -0.14993 1.88898 -3.35933 -0.14993 1.88898 -3.35933 1.52967 
1.88967 -4.29309 0.1343 1.88967 -2.93531 1.24544 1.88975 -4.22373 0.05904 
1.88975 -3.00466 1.3207 1.89149 -4.01881 -0.08736 1.89149 -3.20958 1.4671 
1.90107 -3.81639 -0.15724 1.90107 -3.41201 -0.15724 1.90107 -3.41201 1.53698 
1.90134 -4.37901 0.27362 1.90383 -4.10383 -0.02847 1.90383 -3.12457 1.40821 
1.9078 -3.96878 -0.10139 1.9078 -3.25962 1.48113 1.90962 -4.32131 0.18987 
1.90962 -2.90709 1.18987 1.91066 -4.18401 0.03851 1.91066 -3.04438 1.34123 
1.91219 -3.76409 -0.16157 1.91219 -3.46431 -0.16157 1.91219 -3.46431 1.54131 
1.91269 -4.25624 0.11133 1.91269 -2.97216 1.26841 1.91598 -4.39976 0.33421 
1.91738 -3.71442 -0.16578 1.91738 -3.71442 1.54552 1.91738 -3.51398 -0.16578 
1.91738 -3.51398 1.54552 1.92131 -3.66426 -0.16784 1.92131 -3.66426 1.54758 
1.92131 -3.56414 -0.16784 1.92131 -3.56414 1.54758 1.9215 -4.05966 -0.04467 
1.9215 -3.16874 1.42441 1.92263 -3.91768 -0.11308 1.92263 -3.31071 -0.11308 
1.92263 -3.31071 1.49282 1.92372 -3.6142 -0.16786 1.92372 -3.6142 1.5476 
1.92743 -4.34649 0.24758 1.93062 -4.14195 0.01902 1.93062 -3.08645 1.36072 
1.93355 -4.28576 0.16594 1.93355 -2.94264 1.2138 1.93457 -4.2176 0.0896 
1.93457 -3.01079 1.29014 1.93593 -3.86569 -0.12238 1.93593 -3.3627 -0.12238 
1.93593 -3.3627 1.50212 1.93671 -4.01502 -0.05947 1.93671 -3.21338 1.43921 
1.94302 -4.36854 0.30719 1.94768 -3.81296 -0.12927 1.94768 -3.41544 -0.12927 
1.94768 -3.41544 1.50901 1.94926 -4.09854 0.00125 1.94926 -3.12986 1.37849 
1.95281 -3.96472 -0.07307 1.95281 -3.26368 1.45281 1.95411 -3.7637 -0.13546 
1.95411 -3.46469 -0.13546 1.95411 -3.46469 1.5152 1.95491 -4.17772 0.06931 
1.95491 -3.05068 1.31043 1.95622 -4.24859 0.14327 1.95622 -2.97981 1.23647 
1.95633 -4.38736 0.36843 1.95918 -3.71408 -0.13959 1.95918 -3.51432 -0.13959 
1.95918 -3.51432 1.51933 1.96288 -3.6642 -0.14164 1.96288 -3.6642 1.52138 
1.96288 -3.5642 -0.14164 1.96288 -3.5642 1.52138 1.96519 -4.29309 0.20982 
1.96519 -3.6142 -0.1416 1.96519 -3.6142 1.52134 1.96552 -4.05485 -0.01497 
1.96552 -3.17354 1.39471 1.96757 -3.91311 -0.0843 1.96757 -3.31529 1.46404 
1.97465 -4.1353 0.05018 1.97465 -3.0931 1.32956 1.97757 -4.2099 0.12192 
1.97757 -3.0185 1.25782 1.98043 -4.01009 -0.02946 1.98043 -3.21831 1.4092 
1.98064 -3.86089 -0.09312 1.98064 -3.36751 -0.09312 1.98064 -3.36751 1.47286 
1.98233 -4.31726 0.26831 1.98816 -4.25624 0.1868 1.98816 -2.97216 1.19294 
1.98882 -3.81278 -0.10076 1.98882 -3.41561 -0.10076 1.98882 -3.41561 1.4805 
1.99208 -4.09275 0.03281 1.99208 -3.13564 1.34693 1.99525 -3.76345 -0.10684 
1.99525 -3.46494 -0.10684 1.99525 -3.46494 1.48658 1.99656 -3.9594 -0.04248 
1.99656 -3.269 1.42222 1.99738 -4.33833 0.32908 1.99756 -4.16977 0.10193 
1.99756 -3.05863 1.27781 2.00044 -3.71351 -0.1108 2.00044 -3.51489 -0.1108 
2.00044 -3.51489 1.49054 2.00411 -3.66356 -0.11271 2.00411 -3.66356 1.49245 
2.00411 -3.56484 -0.11271 2.00411 -3.56484 1.49245 2.00532 -3.6142 -0.11334 
2.00532 -3.6142 1.49308 2.00815 -4.0488 0.01691 2.00815 -3.17959 1.36283 
2.00989 -4.2176 0.16492 2.00989 -3.01079 1.21482 2.01092 -3.90767 -0.05331 
2.01092 -3.32073 1.43305 2.01612 -4.1283 0.08336 2.01612 -3.1001 1.29638 
2.01838 -4.26197 0.23183 2.02046 -3.86019 -0.0627 2.02046 -3.36821 -0.0627 
2.02046 -3.36821 1.44244 2.02254 -4.00404 0.00259 2.02254 -3.22436 1.37715 
2.02851 -3.81211 -0.07027 2.02851 -3.41628 -0.07027 2.02851 -3.41628 1.45001 
2.03018 -4.17772 0.14458 2.03018 -3.05068 1.23516 2.03323 -4.0856 0.06626 
2.03323 -3.1428 1.31348 2.03514 -3.76259 -0.0761 2.03514 -3.46581 -0.0761 
2.03514 -3.46581 1.45584 2.03515 -4.28493 0.29132 2.03839 -3.95307 -0.01 
2.03839 -3.27533 1.38974 2.04019 -3.71269 -0.07999 2.04019 -3.51571 -0.07999 
2.04019 -3.51571 1.45973 2.04045 -4.22373 0.20974 2.04045 -3.00466 1.17 
2.04287 -3.6635 -0.0825 2.04287 -3.6635 1.46224 2.04287 -3.5649 -0.0825 
2.04287 -3.5649 1.46224 2.04401 -3.6142 -0.08314 2.04401 -3.6142 1.46288 
2.04884 -4.04175 0.05065 2.04884 -3.18664 1.32909 2.04919 -4.30497 0.35255 
2.0493 -4.1353 0.12484 2.0493 -3.0931 1.2549 2.04941 -3.90645 -0.02095 
2.04941 -3.32195 1.40069 2.05892 -3.85888 -0.03023 2.05892 -3.36952 -0.03023 
2.05892 -3.36952 1.40997 2.06098 -4.18401 0.18883 2.06098 -3.04438 1.19091 
2.0629 -3.99688 0.03659 2.0629 -3.23152 1.34315 2.06665 -3.81095 -0.03787 
2.06665 -3.41745 -0.03787 2.06665 -3.41745 1.41761 2.06668 -4.09275 0.10741 
2.06668 -3.13564 1.27233 2.06896 -4.22807 0.2558 2.07325 -3.76134 -0.04357 
2.07325 -3.46706 -0.04357 2.07325 -3.46706 1.42331 2.07539 -3.95109 0.0241 
2.07539 -3.27731 1.35564 2.07757 -3.71257 -0.04781 2.07757 -3.51583 -0.04781 
2.07757 -3.51583 1.42755 2.08028 -3.66333 -0.05027 2.08028 -3.66333 1.43001 
2.08028 -3.56507 -0.05027 2.08028 -3.56507 1.43001 2.08046 -4.14195 0.16886 
2.08046 -3.08645 1.21088 2.08118 -3.6142 -0.05108 2.08118 -3.6142 1.43082 
2.08258 -4.0488 0.09133 2.08258 -3.17959 1.28841 2.08486 -4.25005 0.31603 
2.08628 -3.90448 0.01321 2.08628 -3.32391 1.36653 2.08985 -4.18863 0.23455 
2.08985 -3.03977 1.14519 2.09553 -3.85718 0.00395 2.09553 -3.37122 1.37579 
2.0969 -4.00404 0.07695 2.0969 -3.22436 1.30279 2.09824 -4.09854 0.15023 
2.09824 -3.12986 1.22951 2.09957 -4.26812 0.37946 2.10314 -3.80929 -0.00365 
2.10314 -3.41911 -0.00365 2.10314 -3.41911 1.38339 2.10907 -3.76093 -0.00958 
2.10907 -3.46747 -0.00958 2.10907 -3.46747 1.38932 2.10949 -3.95307 0.0611 
2.10949 -3.27533 1.31864 2.10981 -4.14702 0.21464 2.10981 -3.08138 1.1651 
2.11332 -3.71222 -0.01383 2.11332 -3.51618 -0.01383 2.11332 -3.51618 1.39357 
2.11446 -4.05485 0.13397 2.11446 -3.17354 1.24577 2.11587 -3.66327 -0.01639 
2.11587 -3.56513 -0.01639 2.11673 -4.19155 0.28162 2.11673 -3.6142 -0.01724 
2.12044 -3.90645 0.05008 2.12796 -4.10383 0.19566 2.12895 -4.01009 0.11906 
2.12971 -3.85888 0.04057 2.1177 -3.36911 1.36013 2.11846 -3.21789 1.28164
[truncated: 10,401,911 more chars]
