# Supplementary material for: Visualizing electron delocalization in contorted polycyclic aromatic hydrocarbons
Source: Chem Sci. 2021 Sep 8;12(39):13092–100. doi: 10.1039/d1sc03368a (PMC8513938; doi:10.1039/d1sc03368a)
Supplement: SC-012-D1SC03368A-s020 [file SC-012-D1SC03368A-s020.vtk]

# vtk DataFile Version 5.1
vtk output
ASCII
DATASET POLYDATA
POINTS 347797 double
0.00327 1.13789 -0.23654 0.00327 1.13789 1.17768 0.00327 1.71524 0.06232 
0.00412 1.08882 -0.23569 0.00412 1.08882 1.17683 0.00412 1.18695 -0.23569 
0.00412 1.18695 1.17683 0.00554 0.69723 1.02647 0.00554 1.57854 -0.08533 
0.00668 1.03987 -0.23313 0.00668 1.03987 1.17427 0.00668 1.2359 -0.23313 
0.00668 1.2359 1.17427 0.01019 0.60507 0.9458 0.01019 1.6707 -0.00466 
0.01051 0.79901 1.09934 0.01051 1.47676 -0.1582 0.01092 0.99116 -0.22888 
0.01092 0.99116 1.17002 0.01092 1.28462 -0.22888 0.01686 0.9428 1.16409 
0.01686 1.33298 -0.22295 0.02043 1.79181 0.16016 0.02175 0.65354 1.01021 
0.02175 1.62223 -0.06907 0.0231 0.74804 1.08349 0.0231 1.52773 -0.14235 
0.02446 0.89491 1.15649 0.02446 1.38087 -0.21535 0.03014 0.56346 0.92589 
0.03014 1.71231 0.01525 0.03372 0.8476 1.14723 0.03372 1.42817 -0.20609 
0.03514 1.77373 0.09673 0.03742 0.70328 1.06911 0.03742 1.57249 -0.12797 
0.03882 1.13789 -0.27038 0.03882 1.13789 1.21152 0.03953 0.61014 0.99158 
0.03953 1.66564 -0.05044 0.03972 1.08876 -0.26957 0.03972 1.08876 1.21071 
0.03972 1.18701 -0.26957 0.03972 1.18701 1.21071 0.04243 1.03951 -0.26711 
0.04243 1.03951 1.20825 0.04243 1.23626 -0.26711 0.04243 1.23626 1.20825 
0.04461 0.801 1.13634 0.04461 1.47478 -0.1952 0.04674 0.99075 -0.26287 
0.04674 0.99075 1.20401 0.04674 1.28503 -0.26287 0.05103 0.52401 0.90464 
0.05103 1.75176 0.0365 0.05332 0.65933 1.05303 0.05332 1.61644 -0.11189 
0.05335 0.94114 1.19831 0.05335 1.33464 -0.25717 0.0571 0.7552 1.12385 
0.0571 1.52057 -0.18271 0.05902 0.56807 0.97161 0.05902 1.7077 -0.03047 
0.06107 0.89321 1.19067 0.06107 1.38256 -0.24953 0.07059 0.84564 1.18139 
0.07059 1.43013 -0.24025 0.07069 0.61679 1.0356 0.07069 1.65899 -0.09446 
0.0708 1.82865 0.13325 0.07116 0.71033 1.10979 0.07116 1.56544 -0.16865 
0.07598 1.13789 -0.30244 0.07598 1.13789 1.24358 0.07712 1.08858 -0.3018 
0.07712 1.08858 1.24294 0.07712 1.18719 -0.3018 0.07712 1.18719 1.24294 
0.07955 0.52835 0.9507 0.07955 1.74742 -0.00956 0.0798 1.0394 -0.29929 
0.0798 1.0394 1.24043 0.0798 1.23637 -0.29929 0.0798 1.23637 1.24043 
0.08161 0.79901 1.17044 0.08161 1.47676 -0.2293 0.08485 1.80861 0.07202 
0.08486 0.9895 -0.2954 0.08486 0.9895 1.23654 0.08486 1.28627 -0.2954 
0.08677 0.66649 1.09418 0.08677 1.60928 -0.15304 0.08982 0.57436 1.01586 
0.08982 1.70141 -0.07472 0.09149 0.93997 1.23071 0.09149 1.3358 -0.28957 
0.09746 0.74804 1.15785 0.09746 1.52773 -0.21671 0.09954 0.89189 1.22314 
0.09954 1.38388 -0.282 0.10162 0.49012 0.92861 0.10162 1.78566 0.01253 
0.10387 0.62378 1.07708 0.10387 1.65199 -0.13594 0.10907 0.84442 1.21375 
0.10907 1.43136 -0.27261 0.11011 0.53448 0.99552 0.11011 1.74129 -0.05438 
0.11184 0.70328 1.14353 0.11184 1.57249 -0.20239 0.11468 1.13789 -0.33264 
0.11468 1.13789 1.27378 0.11588 1.08852 -0.33201 0.11588 1.08852 1.27315 
0.11588 1.18725 -0.33201 0.11588 1.18725 1.27315 0.11956 1.03858 -0.3301 
0.11956 1.03858 1.27124 0.11956 1.23719 -0.3301 0.11956 1.23719 1.27124 
0.12244 0.58232 1.05851 0.12244 1.69346 -0.11737 0.12261 1.86202 0.10978 
0.12344 0.79269 1.20292 0.12344 1.48309 -0.26178 0.12474 0.98863 -0.32614 
0.12474 0.98863 1.26728 0.12474 1.28714 -0.32614 0.12792 0.65933 1.12763 
0.12792 1.61644 -0.18649 0.13118 0.9393 -0.32006 0.13118 0.9393 1.2612 
0.13118 1.33647 -0.32006 0.13184 0.49585 0.97364 0.13184 1.77992 -0.0325 
0.13767 0.43483 0.89213 0.13767 1.84094 0.04901 0.13936 0.89119 1.25356 
0.13936 1.38458 -0.31242 0.13956 0.74199 1.1899 0.13956 1.53378 -0.24876 
0.14242 0.54219 1.03852 0.14242 1.73359 -0.09738 0.14535 0.61679 1.11026 
0.14535 1.65899 -0.16912 0.15242 0.83898 1.24474 0.15242 1.43679 -0.3036 
0.15447 0.69723 1.17541 0.15447 1.57854 -0.23427 0.15481 0.45899 0.95062 
0.15481 1.13789 -0.3609 0.15481 1.13789 1.30204 0.15481 1.81678 -0.00948 
0.15712 1.08788 -0.36094 0.15712 1.08788 1.30208 0.15712 1.18789 -0.36094 
0.15712 1.18789 1.30208 0.16081 1.03801 -0.35889 0.16081 1.03801 1.30003 
0.16081 1.23776 -0.35889 0.16081 1.23776 1.30003 0.16378 0.50349 1.01717 
0.16378 1.77228 -0.07603 0.16508 0.57436 1.09113 0.16508 1.70141 -0.14999 
0.16589 0.98838 -0.35476 0.16589 0.98838 1.2959 0.16589 1.28739 -0.35476 
0.16718 0.78737 1.23351 0.16718 1.4884 -0.29237 0.17074 0.65354 1.15919 
0.17074 1.62223 -0.21805 0.17232 0.93913 -0.34857 0.17232 0.93913 1.28971 
0.17232 1.33664 -0.34857 0.17698 1.89223 0.08789 0.18329 0.73706 1.21991 
0.18329 1.53871 -0.27877 0.18407 0.88639 1.28282 0.18407 1.38938 -0.34168 
0.18542 0.53448 1.07084 0.18542 1.74129 -0.1297 0.18645 0.46633 0.9945 
0.18645 1.80944 -0.05336 0.18937 0.61014 1.14142 0.18937 1.66564 -0.20028 
0.19257 0.40559 0.91286 0.19257 1.87018 0.02828 0.19628 1.13789 -0.38716 
0.19628 1.13789 1.3283 0.19737 0.8344 1.27352 0.19737 1.44137 -0.33238 
0.1985 0.69243 1.20511 0.1985 1.58334 -0.26397 0.19869 1.08783 -0.38714 
0.19869 1.08783 1.32828 0.19869 1.18794 -0.38714 0.19869 1.18794 1.32828 
0.20262 1.03767 -0.38508 0.20262 1.03767 1.32622 0.20262 1.23811 -0.38508 
0.20262 1.23811 1.32622 0.20402 1.92345 0.11491 0.20731 0.49585 1.04911 
0.20731 1.77992 -0.10797 0.20781 0.988 -0.38087 0.20781 0.988 1.32201 
0.20781 1.28778 -0.38087 0.20781 1.28778 1.32201 0.20933 0.56807 1.12193 
0.20933 1.7077 -0.18079 0.21038 0.43078 0.97057 0.21038 1.84499 -0.02943 
0.2122 0.78331 1.26183 0.2122 1.49246 -0.32069 0.21617 0.64825 1.18891 
0.21617 1.62752 -0.24777 0.21865 1.9027 0.05432 0.21893 0.9357 -0.37654 
0.21893 0.9357 1.31768 0.21893 1.34007 -0.37654 0.2285 0.73327 1.2478 
0.2285 1.5425 -0.30666 0.23025 0.52835 1.1014 0.23025 1.74742 -0.16026 
0.23033 0.45899 1.02614 0.23033 1.81678 -0.085 0.23102 0.88302 1.31037 
0.23102 1.39276 -0.36923 0.23515 0.60507 1.17076 0.23515 1.6707 -0.22962 
0.23551 0.39693 0.94543 0.23551 1.87884 -0.00429 0.23898 1.13789 -0.41135 
0.23898 1.13789 1.35249 0.24172 1.08766 -0.41138 0.24172 1.08766 1.35252 
0.24172 1.18811 -0.41138 0.24172 1.18811 1.35252 0.24484 0.83083 1.30062 
0.24484 1.44495 -0.35948 0.2452 0.68828 1.23311 0.2452 1.58749 -0.29197 
0.24565 1.03757 -0.40918 0.24565 1.03757 1.35032 0.24565 1.2382 -0.40918 
0.24565 1.2382 1.35032 0.24605 1.93354 0.08156 0.25234 0.49012 1.07933 
0.25234 1.78566 -0.13819 0.25506 0.56346 1.1508 0.25506 1.71231 -0.20966 
0.25567 0.985 -0.40685 0.25567 0.985 1.34799 0.25567 1.29077 -0.40685 
0.25567 1.29077 1.34799 0.26002 0.77986 1.28849 0.26002 1.49591 -0.34735 
0.26179 0.36488 0.91915 0.26179 1.9109 0.02199 0.26306 0.64442 1.21649 
0.26306 1.63135 -0.27535 0.267 0.93287 -0.402 0.267 0.93287 1.34314 
0.267 1.3429 -0.402 0.26809 0.40559 0.98838 0.26809 1.87018 -0.04724 
0.27427 1.96227 0.10973 0.27509 0.73063 1.27348 0.27509 1.54515 -0.33234 
0.2763 0.52401 1.12992 0.2763 1.75176 -0.18878 0.27971 0.88013 -0.39435 
0.27971 0.88013 1.33549 0.27971 1.39564 -0.39435 0.28206 0.6018 1.198 
0.28206 1.67397 -0.25686 0.28282 1.13789 -0.43342 0.28282 1.13789 1.37456 
0.28568 1.08761 -0.43337 0.28568 1.08761 1.37451 0.28568 1.18816 -0.43337 
0.28568 1.18816 1.37451 0.28882 0.43483 1.04328 0.28882 1.84094 -0.10214 
0.28915 1.94109 0.04935 0.29208 0.6858 1.25838 0.29208 1.58997 -0.31724 
0.29371 0.82817 1.32524 0.29371 1.4476 -0.3841 0.29413 0.37307 0.96229 
0.29413 1.9027 -0.02115 0.29483 1.03506 -0.43317 0.29483 1.03506 1.37431 
0.29483 1.24071 -0.43317 0.29483 1.24071 1.37431 0.30213 0.56054 1.17768 
0.30213 1.71524 -0.23654 0.30458 1.98975 0.13942 0.30516 0.9825 -0.43035 
0.30516 0.9825 1.37149 0.30516 1.29327 -0.43035 0.30516 1.29327 1.37149 
0.30773 0.77814 1.31227 0.30773 1.49763 -0.37113 0.31041 0.64192 1.24131 
0.31041 1.63386 -0.30017 0.31183 0.46716 1.0961 0.31183 1.80861 -0.15496 
0.31638 0.93065 -0.42487 0.31638 0.93065 1.36601 0.31638 1.34513 -0.42487 
0.31753 1.96936 0.07772 0.32137 0.34223 0.9349 0.32137 1.93354 0.00624 
0.32291 0.72914 1.29688 0.32291 1.54663 -0.35574 0.32769 0.38354 1.00397 
0.32769 1.13789 -0.45331 0.32769 1.13789 1.39445 0.32769 1.89223 -0.06283 
0.3294 0.87798 -0.41673 0.3294 0.87798 1.35787 0.3294 1.39779 -0.41673 
0.3297 0.59953 1.22241 0.3297 1.67624 -0.28127 0.33594 1.0853 -0.45519 
0.33594 1.0853 1.39633 0.33594 1.19047 -0.45519 0.33594 1.19047 1.39633 
0.33654 0.50204 1.14581 0.33654 1.77373 -0.20467 0.34044 0.68441 1.28143 
0.34044 1.59136 -0.34029 0.34258 0.82743 1.34712 0.34258 1.44834 -0.40598 
0.34524 1.03287 -0.45444 0.34524 1.03287 1.39558 0.34524 1.2429 -0.45444 
0.34524 1.2429 1.39558 0.34685 1.99561 0.10704 0.34954 0.3135 0.90667 
0.34954 1.96227 0.03447 0.34959 0.41376 1.05834 0.34959 1.86202 -0.1172 
0.35472 0.35232 0.97693 0.35472 1.92345 -0.03579 0.35558 0.98073 -0.45107 
0.35558 0.98073 1.39221 0.35558 1.29504 -0.45107 0.35558 1.29504 1.39221 
0.35685 0.77748 1.33378 0.35685 1.49829 -0.39264 0.35891 0.64083 1.26392 
0.35891 1.63494 -0.32278 0.36443 0.54083 1.19434 0.36443 1.73495 -0.2532 
0.36693 0.92904 -0.44509 0.36693 0.92904 1.38623 0.36693 1.34673 -0.44509 
0.36693 1.34673 1.38623 0.37182 0.72881 1.31794 0.37182 1.54696 -0.3768 
0.37306 0.44712 1.11014 0.37306 1.82865 -0.169 0.37349 1.13789 -0.47097 
0.37349 1.13789 1.41211 0.37705 2.01981 0.13724 0.37923 1.98975 0.06477 
0.37925 0.87794 -0.43651 0.37925 0.87794 1.37765 0.37925 1.39783 -0.43651 
0.38194 1.08526 -0.47249 0.38194 1.08526 1.41363 0.38194 1.19051 -0.47249 
0.38194 1.19051 1.41363 0.38261 0.32302 0.94865 0.38261 1.95276 -0.00751 
0.38894 0.36472 1.01728 0.38894 1.91105 -0.07614 0.38962 0.68426 1.30204 
0.38962 1.59151 -0.3609 0.3916 1.03257 -0.47139 0.3916 1.03257 1.41253 
0.3916 1.2432 -0.47139 0.3916 1.2432 1.41253 0.39252 0.82758 -0.42535 
0.39252 0.82758 1.36649 0.39252 1.44819 -0.42535 0.39275 0.58082 1.2379 
0.39275 1.69495 -0.29676 0.39997 0.48396 1.16052 0.39997 1.79181 -0.21938 
0.40215 0.98044 -0.46762 0.40215 0.98044 1.40876 0.40215 1.29533 -0.46762 
0.40215 1.29533 1.40876 0.40668 0.7781 1.35279 0.40668 1.49767 -0.41165 
0.40805 2.04188 0.16824 0.40929 2.01436 0.09488 0.41147 0.39608 1.07088 
0.41147 1.87969 -0.12974 0.41212 0.29512 0.91867 0.41212 1.98065 0.02247 
0.41444 0.92762 -0.46121 0.41444 0.92762 1.40235 0.41444 1.34815 -0.46121 
0.41444 1.34815 1.40235 0.41665 0.33493 0.98921 0.41665 1.94084 -0.04807 
0.42009 1.13789 -0.48637 0.42009 1.13789 1.42751 0.4217 0.72964 1.3366 
0.4217 1.54613 -0.39546 0.42293 0.62338 1.27844 0.42293 1.6524 -0.3373 
0.42699 0.8766 -0.45215 0.42699 0.8766 1.39329 0.42699 1.39918 -0.45215 
0.42831 0.52383 1.20771 0.42831 1.75194 -0.26657 0.42901 1.08514 -0.48758 
0.42901 1.08514 1.42872 0.42901 1.19064 -0.48758 0.42901 1.19064 1.42872 
0.43776 0.43052 1.12273 0.43776 1.84525 -0.18159 0.43873 1.03254 -0.48604 
0.43873 1.03254 1.42718 0.43873 1.24323 -0.48604 0.43873 1.24323 1.42718 
0.44028 2.03697 0.12605 0.44063 0.82611 -0.44049 0.44063 0.82611 1.38163 
0.44063 1.44967 -0.44049 0.44239 0.26937 0.88754 0.44239 2.0064 0.0536 
0.4461 0.30674 0.95981 0.4461 1.96903 -0.01867 0.45032 0.9794 -0.48193 
0.45032 0.9794 1.42307 0.45032 1.29637 -0.48193 0.45032 1.29637 1.42307 
0.45156 0.34921 1.02825 0.45156 1.92656 -0.08711 0.45431 0.66771 1.31518 
0.45431 1.60807 -0.37404 0.45502 0.77676 1.36744 0.45502 1.49901 -0.4263 
0.45775 0.56482 1.25017 0.45775 1.71096 -0.30903 0.46269 0.92674 -0.47498 
0.46269 0.92674 1.41612 0.46269 1.34903 -0.47498 0.46269 1.34903 1.41612 
0.46532 0.46861 1.17201 0.46532 1.80716 -0.23087 0.4674 1.13789 -0.49946 
0.4674 1.13789 1.4406 0.4719 2.05727 0.15773 0.47325 0.24641 0.85663 
0.47325 2.02936 0.08451 0.47573 0.87571 -0.46549 0.47573 0.87571 1.40663 
0.47573 1.40007 -0.46549 0.47573 1.40007 1.40663 0.47622 0.28048 0.92886 
0.47622 1.99529 0.01228 0.47649 1.0851 -0.50026 0.47649 1.0851 1.4414 
0.47649 1.19068 -0.50026 0.47649 1.19068 1.4414 0.47711 0.38149 1.08167 
0.47711 1.89429 -0.14053 0.48086 0.32065 0.99919 0.48086 1.95513 -0.05805 
0.48763 1.03193 -0.49853 0.48763 1.03193 1.43967 0.48763 1.24384 -0.49853 
0.48763 1.24384 1.43967 0.48829 0.60829 1.28923 0.48829 1.66748 -0.34809 
0.48944 0.82543 -0.45331 0.48944 0.82543 1.39445 0.48944 1.45035 -0.45331 
0.49251 0.72173 1.35338 0.49251 1.55404 -0.41224 0.49347 0.50963 1.21773 
0.49347 1.76614 -0.27659 0.49943 0.97882 -0.4939 0.49943 0.97882 1.43504 
0.49943 1.29696 -0.4939 0.49943 1.29696 1.43504 0.50371 0.4172 1.13231 
0.50371 1.85857 -0.19117 0.5047 2.05016 0.11637 0.50631 2.07737 0.1954 
0.50672 0.25653 0.89688 0.50672 2.01924 0.04426 0.51075 0.29414 0.96881 
0.51075 1.98163 -0.02767 0.51157 0.92638 -0.48637 0.51157 0.92638 1.42751 
0.51157 1.34939 -0.48637 0.51157 1.34939 1.42751 0.51529 0.33708 1.03683 
0.51529 1.13789 -0.51022 0.51529 1.13789 1.45136 0.51529 1.93869 -0.09569 
0.52345 0.55172 1.2589 0.52345 1.72405 -0.31776 0.52479 0.87543 -0.47636 
0.52479 0.87543 1.4175 0.52479 1.40034 -0.47636 0.52479 1.40034 1.4175 
0.52585 0.66078 1.32983 0.52585 1.61499 -0.38869 0.52592 1.08466 -0.51083 
0.52592 1.08466 1.45197 0.52592 1.19111 -0.51083 0.52592 1.19111 1.45197 
0.52653 0.76989 -0.4409 0.52653 0.76989 1.38204 0.52653 1.50588 -0.4409 
0.53126 0.45619 1.17994 0.53126 1.81958 -0.2388 0.5371 1.0316 -0.50855 
0.5371 1.0316 1.44969 0.5371 1.24417 -0.50855 0.5371 1.24417 1.44969 
0.53808 0.23531 0.86512 0.53808 2.04046 0.07602 0.53899 2.07077 0.15377 
0.53924 2.09291 0.22841 0.54114 0.26976 0.93717 0.54114 2.00601 0.00397 
0.54132 0.37071 1.08932 0.54132 1.90507 -0.14818 0.54506 0.31007 1.00666 
0.54506 1.9657 -0.06552 0.54879 0.97885 -0.50339 0.54879 0.97885 1.44453 
0.54879 1.29693 -0.50339 0.54879 1.29693 1.44453 0.55962 0.49828 1.22435 
0.55962 1.77749 -0.28321 0.5608 0.60205 1.30154 0.5608 1.67372 -0.3604 
0.56095 0.92656 -0.49536 0.56095 0.92656 1.4365 0.56095 1.34921 -0.49536 
0.56095 1.34921 1.4365 0.5618 0.8199 -0.46581 0.5618 0.8199 1.40695 
0.5618 1.45587 -0.46581 0.5618 1.45587 1.40695 0.56365 1.13789 -0.51861 
0.56365 1.13789 1.45975 0.56448 0.71605 -0.42429 0.56448 0.71605 1.36543 
0.56448 1.55972 -0.42429 0.56864 0.40799 1.13928 0.56864 1.86778 -0.19814 
0.57195 0.24757 0.90435 0.57195 2.02821 0.03679 0.5724 0.21431 0.8283 
0.5724 2.06146 0.11284 0.5738 2.08858 0.19212 0.57444 1.08463 -0.51871 
0.57444 1.08463 1.45985 0.57444 1.19114 -0.51871 0.57444 1.19114 1.45985 
0.57547 0.28504 0.975 0.57547 1.99073 -0.03386 0.57985 0.32837 1.04298 
0.57985 1.9474 -0.10184 0.58591 1.03132 -0.51591 0.58591 1.03132 1.45705 
0.58591 1.24445 -0.51591 0.58591 1.24445 1.45705 0.59655 0.54681 1.26912 
0.59655 1.72896 -0.32798 0.5966 0.44828 1.18576 0.5966 1.8275 -0.24462 
0.59771 0.87072 -0.48647 0.59771 0.87072 1.42761 0.59771 1.40505 -0.48647 
0.59771 1.40505 1.42761 0.59774 0.9786 -0.51022 0.59774 0.9786 1.45136 
0.59774 1.29718 -0.51022 0.59774 1.29718 1.45136 0.599 0.65607 1.33974 
0.599 1.6197 -0.3986 0.59949 0.76526 -0.45076 0.59949 0.76526 1.3919 
0.59949 1.51051 -0.45076 0.6062 0.22611 0.86783 0.6062 2.04966 0.07331 
0.60621 0.26235 0.94236 0.60621 2.01342 -0.00122 0.60678 0.36338 1.0946 
0.60678 1.91239 -0.15346 0.60713 0.19593 0.79004 0.60713 2.07984 0.1511 
0.6073 2.10196 0.22576 0.61018 0.30293 1.01169 0.61018 1.97284 -0.07055 
0.61236 1.13789 -0.52461 0.61236 1.13789 1.46575 0.62356 1.08452 -0.52422 
0.62356 1.08452 1.46536 0.62356 1.19125 -0.52422 0.62356 1.19125 1.46536 
0.63413 0.59872 1.30931 0.63413 1.67705 -0.36817 0.63418 0.40196 1.14333 
0.63418 1.87381 -0.20219 0.63478 0.49274 1.23088 0.63478 1.78303 -0.28974 
0.63498 0.8161 -0.47324 0.63498 0.8161 1.41438 0.63498 1.45967 -0.47324 
0.63498 1.45967 1.41438 0.63502 1.03131 -0.52087 0.63502 1.03131 1.46201 
0.63502 1.24446 -0.52087 0.63502 1.24446 1.46201 0.63545 0.92476 -0.50358 
0.63545 0.92476 1.44472 0.63545 1.35101 -0.50358 0.63545 1.35101 1.44472 
0.63723 0.71263 -0.43154 0.63723 0.71263 1.37268 0.63723 1.56315 -0.43154 
0.64075 0.20737 0.83014 0.64075 2.0684 0.111 0.64077 0.27961 0.97902 
0.64077 1.99616 -0.03788 0.641 0.24108 0.90751 0.641 2.03469 0.03363 
0.64106 2.113 0.26 0.64193 0.18045 0.751 0.64193 2.09532 0.19014 
0.64497 0.32314 1.04668 0.64497 1.95263 -0.10554 0.66131 1.13789 -0.52823 
0.66131 1.13789 1.46937 0.67214 0.54307 1.27353 0.67214 1.7327 -0.33239 
0.67214 0.65372 -0.40357 0.67214 0.65372 1.34471 0.67214 1.62205 -0.40357 
0.67218 0.44454 1.19016 0.67218 1.83124 -0.24902 0.67218 0.35959 1.09731 
0.67218 1.91618 -0.15617 0.67259 0.86951 -0.492 0.67259 0.86951 1.43314 
0.67259 1.40626 -0.492 0.67259 1.40626 1.43314 0.67259 0.76294 -0.45571 
0.67259 0.76294 1.39685 0.67259 1.51283 -0.45571 0.67259 1.51283 1.39685 
0.67262 0.97739 -0.51574 0.67262 0.97739 1.45688 0.67262 1.29838 -0.51574 
0.67262 1.29838 1.45688 0.67262 1.08448 -0.52729 0.67262 1.08448 1.46843 
0.67262 1.19129 -0.52729 0.67262 1.19129 1.46843 0.67551 0.22176 0.86995 
0.67551 2.05401 0.07119 0.67551 0.19138 0.79137 0.67551 2.08439 0.14977 
0.67552 0.258 0.94447 0.67552 2.01777 -0.00333 0.67552 0.29931 1.01424 
0.67552 1.97646 -0.0731 0.67567 2.12182 0.29542 0.67567 2.1065 0.22443 
0.71038 0.1782 0.75165 0.71038 0.2051 0.83101 0.71038 0.23891 0.90857 
0.71038 0.27753 0.98026 0.71038 0.32139 1.04792 0.71038 0.39982 1.14529 
0.71038 0.49089 1.23306 0.71038 0.59715 1.31176 0.71038 0.71148 -0.43396 
0.71038 0.71148 1.3751 0.71038 0.81518 -0.47593 0.71038 0.81518 1.41707 
0.71038 0.92416 -0.50632 0.71038 0.92416 1.44746 0.71038 1.03101 -0.5237 
0.71038 1.03101 1.46484 0.71038 1.13789 -0.52943 0.71038 1.13789 1.47057 
0.71038 1.24476 -0.5237 0.71038 1.24476 1.46484 0.71038 1.35161 -0.50632 
0.71038 1.35161 1.44746 0.71038 1.46059 -0.47593 0.71038 1.46059 1.41707 
0.71038 1.56429 -0.43396 0.71038 1.56429 1.3751 0.71038 1.67862 -0.37062 
0.71038 1.78488 -0.29192 0.71038 1.87596 -0.20415 0.71038 1.95438 -0.10678 
0.71038 1.99825 -0.03912 0.71038 2.03686 0.03257 0.71038 2.07067 0.11013 
0.71038 2.09757 0.18949 0.71038 2.11535 0.25949 0.71038 2.12814 0.33129 
0.74508 2.1065 0.22443 0.74508 2.12182 0.29542 0.74523 0.29931 1.01424 
0.74523 1.97646 -0.0731 0.74523 0.258 0.94447 0.74523 2.01777 -0.00333 
0.74524 0.19138 0.79137 0.74524 2.08439 0.14977 0.74524 0.22176 0.86995 
0.74524 2.05401 0.07119 0.74814 1.08448 -0.52729 0.74814 1.08448 1.46843 
0.74814 1.19129 -0.52729 0.74814 1.19129 1.46843 0.74814 0.97739 -0.51574 
0.74814 0.97739 1.45688 0.74814 1.29838 -0.51574 0.74814 1.29838 1.45688 
0.74816 0.76294 -0.45571 0.74816 0.76294 1.39685 0.74816 1.51283 -0.45571 
0.74816 1.51283 1.39685 0.74817 0.86951 -0.492 0.74817 0.86951 1.43314 
0.74817 1.40626 -0.492 0.74817 1.40626 1.43314 0.74858 0.35959 1.09731 
0.74858 1.91618 -0.15617 0.74858 0.44454 1.19016 0.74858 1.83124 -0.24902 
0.74861 0.65372 -0.40357 0.74861 0.65372 1.34471 0.74861 1.62205 -0.40357 
0.74861 0.54307 1.27353 0.74861 1.7327 -0.33239 0.75945 1.13789 -0.52823 
0.75945 1.13789 1.46937 0.77578 0.32314 1.04668 0.77578 1.95263 -0.10554 
0.77883 0.18045 0.751 0.77883 2.09532 0.19014 0.7797 2.113 0.26 
0.77976 0.24108 0.90751 0.77976 2.03469 0.03363 0.77999 0.27961 0.97902 
0.77999 1.99616 -0.03788 0.78001 0.20737 0.83014 0.78001 2.0684 0.111 
0.78352 0.71263 -0.43154 0.78352 0.71263 1.37268 0.78352 1.56315 -0.43154 
0.78352 1.56315 1.37268 0.7853 0.92476 -0.50358 0.7853 0.92476 1.44472 
0.7853 1.35101 -0.50358 0.7853 1.35101 1.44472 0.78574 1.03131 -0.52087 
0.78574 1.03131 1.46201 0.78574 1.24446 -0.52087 0.78574 1.24446 1.46201 
0.78578 0.8161 -0.47324 0.78578 0.8161 1.41438 0.78578 1.45967 -0.47324 
0.78578 1.45967 1.41438 0.78597 0.49274 1.23088 0.78597 1.78303 -0.28974 
0.78657 0.40196 1.14333 0.78657 1.87381 -0.20219 0.78663 0.59872 1.30931 
0.78663 1.67705 -0.36817 0.7972 1.08452 -0.52422 0.7972 1.08452 1.46536 
0.7972 1.19125 -0.52422 0.7972 1.19125 1.46536 0.8084 1.13789 -0.52461 
0.8084 1.13789 1.46575 0.81057 0.30293 1.01169 0.81057 1.97284 -0.07055 
0.81345 2.10196 0.22576 0.81363 0.19593 0.79004 0.81363 2.07984 0.1511 
0.81398 0.36338 1.0946 0.81398 1.91239 -0.15346 0.81454 0.26235 0.94236 
0.81454 2.01342 -0.00122 0.81456 0.22611 0.86783 0.81456 2.04966 0.07331 
0.82127 0.76526 -0.45076 0.82127 0.76526 1.3919 0.82127 1.51051 -0.45076 
0.82127 1.51051 1.3919 0.82176 0.65607 1.33974 0.82176 1.6197 -0.3986 
0.82301 0.9786 -0.51022 0.82301 0.9786 1.45136 0.82301 1.29718 -0.51022 
0.82301 1.29718 1.45136 0.82305 0.87072 -0.48647 0.82305 0.87072 1.42761 
0.82305 1.40505 -0.48647 0.82305 1.40505 1.42761 0.82416 0.44828 1.18576 
0.82416 1.8275 -0.24462 0.82421 0.54681 1.26912 0.82421 1.72896 -0.32798 
0.83485 1.03132 -0.51591 0.83485 1.03132 1.45705 0.83485 1.24445 -0.51591 
0.83485 1.24445 1.45705 0.8409 0.32837 1.04298 0.8409 1.9474 -0.10184 
0.84529 0.28504 0.975 0.84529 1.99073 -0.03386 0.84632 1.08463 -0.51871 
0.84632 1.08463 1.45985 0.84632 1.19114 -0.51871 0.84632 1.19114 1.45985 
0.84696 2.08858 0.19212 0.84836 0.21431 0.8283 0.84836 2.06146 0.11284 
0.84881 0.24757 0.90435 0.84881 2.02821 0.03679 0.85212 0.40799 1.13928 
0.85212 1.86778 -0.19814 0.85628 0.71605 -0.42429 0.85628 0.71605 1.36543 
0.85628 1.55972 -0.42429 0.85711 1.13789 -0.51861 0.85711 1.13789 1.45975 
0.85895 0.8199 -0.46581 0.85895 0.8199 1.40695 0.85895 1.45587 -0.46581 
0.85895 1.45587 1.40695 0.85981 0.92656 -0.49536 0.85981 0.92656 1.4365 
0.85981 1.34921 -0.49536 0.85981 1.34921 1.4365 0.85996 0.60205 1.30154 
0.85996 1.67372 -0.3604 0.86113 0.49828 1.22435 0.86113 1.77749 -0.28321 
0.87197 0.97885 -0.50339 0.87197 0.97885 1.44453 0.87197 1.29693 -0.50339 
0.87197 1.29693 1.44453 0.87569 0.31007 1.00666 0.87569 1.9657 -0.06552 
0.87943 0.37071 1.08932 0.87943 1.90507 -0.14818 0.87962 0.26976 0.93717 
0.87962 2.00601 0.00397 0.88176 2.07077 0.15377 0.88268 0.23531 0.86512 
0.88268 2.04046 0.07602 0.88366 1.0316 -0.50855 0.88366 1.0316 1.44969 
0.88366 1.24417 -0.50855 0.88366 1.24417 1.44969 0.8895 0.45619 1.17994 
0.8895 1.81958 -0.2388 0.89422 0.76989 -0.4409 0.89422 0.76989 1.38204 
0.89422 1.50588 -0.4409 0.89483 1.08466 -0.51083 0.89483 1.08466 1.45197 
0.89483 1.19111 -0.51083 0.89483 1.19111 1.45197 0.89491 0.66078 1.32983 
0.89491 1.61499 -0.38869 0.89596 0.87543 -0.47636 0.89596 0.87543 1.4175 
0.89596 1.40034 -0.47636 0.89596 1.40034 1.4175 0.8973 0.55172 1.2589 
0.8973 1.72405 -0.31776 0.90547 0.33708 1.03683 0.90547 1.13789 -0.51022 
0.90547 1.13789 1.45136 0.90547 1.93869 -0.09569 0.90919 0.92638 -0.48637 
0.90919 0.92638 1.42751 0.90919 1.34939 -0.48637 0.90919 1.34939 1.42751 
0.91001 0.29414 0.96881 0.91001 1.98163 -0.02767 0.91403 0.25653 0.89688 
0.91403 2.01924 0.04426 0.91606 2.05016 0.11637 0.91704 0.4172 1.13231 
0.91704 1.85857 -0.19117 0.92133 0.97882 -0.4939 0.92133 0.97882 1.43504 
0.92133 1.29696 -0.4939 0.92133 1.29696 1.43504 0.92728 0.50963 1.21773 
0.92728 1.76614 -0.27659 0.92825 0.72173 1.35338 0.92825 1.55404 -0.41224 
0.93132 0.82543 -0.45331 0.93132 0.82543 1.39445 0.93132 1.45035 -0.45331 
0.93132 1.45035 1.39445 0.93247 0.60829 1.28923 0.93247 1.66748 -0.34809 
0.93313 1.03193 -0.49853 0.93313 1.03193 1.43967 0.93313 1.24384 -0.49853 
0.93313 1.24384 1.43967 0.93989 0.32065 0.99919 0.93989 1.95513 -0.05805 
0.94365 0.38149 1.08167 0.94365 1.89429 -0.14053 0.94426 1.0851 -0.50026 
0.94426 1.0851 1.4414 0.94426 1.19068 -0.50026 0.94426 1.19068 1.4414 
0.94454 0.28048 0.92886 0.94454 1.99529 0.01228 0.94503 0.87571 -0.46549 
0.94503 0.87571 1.40663 0.94503 1.40007 -0.46549 0.94503 1.40007 1.40663 
0.9475 0.24641 0.85663 0.9475 2.02936 0.08451 0.94886 2.05727 0.15773 
0.95336 1.13789 -0.49946 0.95336 1.13789 1.4406 0.95544 0.46861 1.17201 
0.95544 1.80716 -0.23087 0.95806 0.92674 -0.47498 0.95806 0.92674 1.41612 
0.95806 1.34903 -0.47498 0.95806 1.34903 1.41612 0.96301 0.56482 1.25017 
0.96301 1.71096 -0.30903 0.96573 0.77676 1.36744 0.96573 1.49901 -0.4263 
0.96645 0.66771 1.31518 0.96645 1.60807 -0.37404 0.9692 0.34921 1.02825 
0.9692 1.92656 -0.08711 0.97043 0.9794 -0.48193 0.97043 0.9794 1.42307 
0.97043 1.29637 -0.48193 0.97043 1.29637 1.42307 0.97466 0.30674 0.95981 
0.97466 1.96903 -0.01867 0.97837 0.26937 0.88754 0.97837 2.0064 0.0536 
0.98012 0.82611 -0.44049 0.98012 0.82611 1.38163 0.98012 1.44967 -0.44049 
0.98048 2.03697 0.12605 0.98203 1.03254 -0.48604 0.98203 1.03254 1.42718 
0.98203 1.24323 -0.48604 0.98203 1.24323 1.42718 0.983 0.43052 1.12273 
0.983 1.84525 -0.18159 0.99175 1.08514 -0.48758 0.99175 1.08514 1.42872 
0.99175 1.19064 -0.48758 0.99175 1.19064 1.42872 0.99244 0.52383 1.20771 
0.99244 1.75194 -0.26657 0.99376 0.8766 -0.45215 0.99376 0.8766 1.39329 
0.99376 1.39918 -0.45215 0.99376 1.39918 1.39329 0.99782 0.62338 1.27844 
0.99782 1.6524 -0.3373 0.99905 0.72964 1.3366 0.99905 1.54613 -0.39546 
1.00066 1.13789 -0.48637 1.00066 1.13789 1.42751 1.0041 0.33493 0.98921 
1.0041 1.94084 -0.04807 1.00632 0.92762 -0.46121 1.00632 0.92762 1.40235 
1.00632 1.34815 -0.46121 1.00632 1.34815 1.40235 1.00863 0.29512 0.91867 
1.00863 1.98065 0.02247 1.00929 0.39608 1.07088 1.00929 1.87969 -0.12974 
1.01147 2.01436 0.09488 1.01408 0.7781 1.35279 1.01408 1.49767 -0.41165 
1.0186 0.98044 -0.46762 1.0186 0.98044 1.40876 1.0186 1.29533 -0.46762 
1.0186 1.29533 1.40876 1.02079 0.48396 1.16052 1.02079 1.79181 -0.21938 
1.02801 0.58082 1.2379 1.02801 1.69495 -0.29676 1.02824 0.82758 -0.42535 
1.02824 0.82758 1.36649 1.02824 1.44819 -0.42535 1.02916 1.03257 -0.47139 
1.02916 1.03257 1.41253 1.02916 1.2432 -0.47139 1.02916 1.2432 1.41253 
1.03114 0.68426 1.30204 1.03114 1.59151 -0.3609 1.03182 0.36472 1.01728 
1.03182 1.91105 -0.07614 1.03814 0.32302 0.94865 1.03814 1.95276 -0.00751 
1.03881 1.08526 -0.47249 1.03881 1.08526 1.41363 1.03881 1.19051 -0.47249 
1.03881 1.19051 1.41363 1.0415 0.87794 -0.43651 1.0415 0.87794 1.37765 
1.0415 1.39783 -0.43651 1.0415 1.39783 1.37765 1.04152 1.98975 0.06477 
1.04371 2.01981 0.13724 1.04727 1.13789 -0.47097 1.04727 1.13789 1.41211 
1.0477 0.44712 1.11014 1.0477 1.82865 -0.169 1.04893 0.72881 1.31794 
1.04893 1.54696 -0.3768 1.05382 0.92904 -0.44509 1.05382 0.92904 1.38623 
1.05382 1.34673 -0.44509 1.05382 1.34673 1.38623 1.05632 0.54083 1.19434 
1.05632 1.73495 -0.2532 1.06185 0.64083 1.26392 1.06185 1.63494 -0.32278 
1.0639 0.77748 1.33378 1.0639 1.49829 -0.39264 1.06517 0.98073 -0.45107 
1.06517 0.98073 1.39221 1.06517 1.29504 -0.45107 1.06517 1.29504 1.39221 
1.06603 0.35232 0.97693 1.06603 1.92345 -0.03579 1.07116 0.41376 1.05834 
1.07116 1.86202 -0.1172 1.07121 0.3135 0.90667 1.07121 1.96227 0.03447 
1.0739 1.99561 0.10704 1.07551 1.03287 -0.45444 1.07551 1.03287 1.39558 
1.07551 1.2429 -0.45444 1.07551 1.2429 1.39558 1.07817 0.82743 1.34712 
1.07817 1.44834 -0.40598 1.08032 0.68441 1.28143 1.08032 1.59136 -0.34029 
1.08421 0.50204 1.14581 1.08421 1.77373 -0.20467 1.08482 1.0853 -0.45519 
1.08482 1.0853 1.39633 1.08482 1.19047 -0.45519 1.08482 1.19047 1.39633 
1.09105 0.59953 1.22241 1.09105 1.67624 -0.28127 1.09135 0.87798 -0.41673 
1.09135 0.87798 1.35787 1.09135 1.39779 -0.41673 1.09306 0.38354 1.00397 
1.09306 1.13789 -0.45331 1.09306 1.13789 1.39445 1.09306 1.89223 -0.06283 
1.09785 0.72914 1.29688 1.09785 1.54663 -0.35574 1.09939 0.34223 0.9349 
1.09939 1.93354 0.00624 1.10323 1.96936 0.07772 1.10437 0.93065 -0.42487 
1.10437 0.93065 1.36601 1.10437 1.34513 -0.42487 1.10437 1.34513 1.36601 
1.10893 0.46716 1.0961 1.10893 1.80861 -0.15496 1.11034 0.64192 1.24131 
1.11034 1.63386 -0.30017 1.11303 0.77814 1.31227 1.11303 1.49763 -0.37113 
1.11559 0.9825 -0.43035 1.11559 0.9825 1.37149 1.11559 1.29327 -0.43035 
1.11559 1.29327 1.37149 1.11863 0.56054 1.17768 1.11863 1.71524 -0.23654 
1.12593 1.03506 -0.43317 1.12593 1.03506 1.37431 1.12593 1.24071 -0.43317 
1.12593 1.24071 1.37431 1.12663 0.37307 0.96229 1.12663 1.9027 -0.02115 
1.12705 0.82817 1.32524 1.12705 1.4476 -0.3841 1.12867 0.6858 1.25838 
1.12867 1.58997 -0.31724 1.1316 1.94109 0.04935 1.13194 0.43483 1.04328 
1.13194 1.84094 -0.10214 1.13508 1.08761 -0.43337 1.13508 1.08761 1.37451 
1.13508 1.18816 -0.43337 1.13508 1.18816 1.37451 1.13793 1.13789 -0.43342 
1.13793 1.13789 1.37456 1.1387 0.6018 1.198 1.1387 1.67397 -0.25686 
1.14105 0.88013 -0.39435 1.14105 0.88013 1.33549 1.14105 1.39564 -0.39435 
1.14445 0.52401 1.12992 1.14445 1.75176 -0.18878 1.14567 0.73063 1.27348 
1.14567 1.54515 -0.33234 1.14648 1.96227 0.10973 1.15267 0.40559 0.98838 
1.15267 1.87018 -0.04724 1.15376 0.93287 -0.402 1.15376 0.93287 1.34314 
1.15376 1.3429 -0.402 1.15376 1.3429 1.34314 1.15769 0.64442 1.21649 
1.15769 1.63135 -0.27535 1.15896 0.36488 0.91915 1.15896 1.9109 0.02199 
1.16074 0.77986 1.28849 1.16074 1.49591 -0.34735 1.16508 0.985 -0.40685 
1.16508 0.985 1.34799 1.16508 1.29077 -0.40685 1.16508 1.29077 1.34799 
1.16569 0.56346 1.1508 1.16569 1.71231 -0.20966 1.16842 0.49012 1.07933 
1.16842 1.78566 -0.13819 1.17471 1.93354 0.08156 1.1751 1.03757 -0.40918 
1.1751 1.03757 1.35032 1.1751 1.2382 -0.40918 1.1751 1.2382 1.35032 
1.17556 0.68828 1.23311 1.17556 1.58749 -0.29197 1.17592 0.83083 1.30062 
1.17592 1.44495 -0.35948 1.17903 1.08766 -0.41138 1.17903 1.08766 1.35252 
1.17903 1.18811 -0.41138 1.17903 1.18811 1.35252 1.18177 1.13789 -0.41135 
1.18177 1.13789 1.35249 1.18524 0.39693 0.94543 1.18524 1.87884 -0.00429 
1.18561 0.60507 1.17076 1.18561 1.6707 -0.22962 1.18973 0.88302 1.31037 
1.18973 1.39276 -0.36923 1.19043 0.45899 1.02614 1.19043 1.81678 -0.085 
1.19051 0.52835 1.1014 1.19051 1.74742 -0.16026 1.19225 0.73327 1.2478 
1.19225 1.5425 -0.30666 1.20182 0.9357 -0.37654 1.20182 0.9357 1.31768 
1.20182 1.34007 -0.37654 1.2021 1.9027 0.05432 1.20459 0.64825 1.18891 
1.20459 1.62752 -0.24777 1.20856 0.78331 1.26183 1.20856 1.49246 -0.32069 
1.21038 0.43078 0.97057 1.21038 1.84499 -0.02943 1.21142 0.56807 1.12193 
1.21142 1.7077 -0.18079 1.21295 0.988 -0.38087 1.21295 0.988 1.32201 
1.21295 1.28778 -0.38087 1.21295 1.28778 1.32201 1.21345 0.49585 1.04911 
1.21345 1.77992 -0.10797 1.21814 1.03767 -0.38508 1.21814 1.03767 1.32622 
1.21814 1.23811 -0.38508 1.21814 1.23811 1.32622 1.22207 1.08783 -0.38714 
1.22207 1.08783 1.32828 1.22207 1.18794 -0.38714 1.22207 1.18794 1.32828 
1.22226 0.69243 1.20511 1.22226 1.58334 -0.26397 1.22338 0.8344 1.27352 
1.22338 1.44137 -0.33238 1.22448 1.13789 -0.38716 1.22448 1.13789 1.3283 
1.22819 0.40559 0.91286 1.22819 1.87018 0.02828 1.23138 0.61014 1.14142 
1.23138 1.66564 -0.20028 1.23431 0.46633 0.9945 1.23431 1.80944 -0.05336 
1.23533 0.53448 1.07084 1.23533 1.74129 -0.1297 1.23669 0.88639 1.28282 
1.23669 1.38938 -0.34168 1.23747 0.73706 1.21991 1.23747 1.53871 -0.27877 
1.24378 1.89223 0.08789 1.24843 0.93913 -0.34857 1.24843 0.93913 1.28971 
1.24843 1.33664 -0.34857 1.25002 0.65354 1.15919 1.25002 1.62223 -0.21805 
1.25357 0.78737 1.23351 1.25357 1.4884 -0.29237 1.25487 0.98838 -0.35476 
1.25487 0.98838 1.2959 1.25487 1.28739 -0.35476 1.25487 1.28739 1.2959 
1.25567 0.57436 1.09113 1.25567 1.70141 -0.14999 1.25698 0.50349 1.01717 
1.25698 1.77228 -0.07603 1.25994 1.03801 -0.35889 1.25994 1.03801 1.30003 
1.25994 1.23776 -0.35889 1.25994 1.23776 1.30003 1.26364 1.08788 -0.36094 
1.26364 1.08788 1.30208 1.26364 1.18789 -0.36094 1.26364 1.18789 1.30208 
1.26595 0.45899 0.95062 1.26595 1.13789 -0.3609 1.26595 1.13789 1.30204 
1.26595 1.81678 -0.00948 1.26628 0.69723 1.17541 1.26628 1.57854 -0.23427 
1.26833 0.83898 1.24474 1.26833 1.43679 -0.3036 1.27541 0.61679 1.11026 
1.27541 1.65899 -0.16912 1.27833 0.54219 1.03852 1.27833 1.73359 -0.09738 
1.28119 0.74199 1.1899 1.28119 1.53378 -0.24876 1.2814 0.89119 1.25356 
1.2814 1.38458 -0.31242 1.28309 0.43483 0.89213 1.28309 1.84094 0.04901 
1.28892 0.49585 0.97364 1.28892 1.77992 -0.0325 1.28958 0.9393 -0.32006 
1.28958 0.9393 1.2612 1.28958 1.33647 -0.32006 1.29284 0.65933 1.12763 
1.29284 1.61644 -0.18649 1.29601 0.98863 -0.32614 1.29601 0.98863 1.26728 
1.29601 1.28714 -0.32614 1.29601 1.28714 1.26728 1.29732 0.79269 1.20292 
1.29732 1.48309 -0.26178 1.29814 1.86202 0.10978 1.29832 0.58232 1.05851 
1.29832 1.69346 -0.11737 1.3012 1.03858 -0.3301 1.3012 1.03858 1.27124 
1.3012 1.23719 -0.3301 1.3012 1.23719 1.27124 1.30487 1.08852 -0.33201 
1.30487 1.08852 1.27315 1.30487 1.18725 -0.33201 1.30487 1.18725 1.27315 
1.30608 1.13789 -0.33264 1.30608 1.13789 1.27378 1.30891 0.70328 1.14353 
1.30891 1.57249 -0.20239 1.31065 0.53448 0.99552 1.31065 1.74129 -0.05438 
1.31168 0.84442 1.21375 1.31168 1.43136 -0.27261 1.31688 0.62378 1.07708 
1.31688 1.65199 -0.13594 1.31914 0.49012 0.92861 1.31914 1.78566 0.01253 
1.32122 0.89189 1.22314 1.32122 1.38388 -0.282 1.3233 0.74804 1.15785 
1.3233 1.52773 -0.21671 1.32927 0.93997 1.23071 1.32927 1.3358 -0.28957 
1.33094 0.57436 1.01586 1.33094 1.70141 -0.07472 1.33399 0.66649 1.09418 
1.33399 1.60928 -0.15304 1.3359 0.9895 -0.2954 1.3359 0.9895 1.23654 
1.3359 1.28627 -0.2954 1.33591 1.80861 0.07202 1.33915 0.79901 1.17044 
1.33915 1.47676 -0.2293 1.34095 1.0394 -0.29929 1.34095 1.0394 1.24043 
1.34095 1.23637 -0.29929 1.34095 1.23637 1.24043 1.34121 0.52835 0.9507 
1.34121 1.74742 -0.00956 1.34363 1.08858 -0.3018 1.34363 1.08858 1.24294 
1.34363 1.18719 -0.3018 1.34363 1.18719 1.24294 1.34477 1.13789 -0.30244 
1.34477 1.13789 1.24358 1.34959 0.71033 1.10979 1.34959 1.56544 -0.16865 
1.35006 0.61679 1.0356 1.35006 1.65899 -0.09446 1.35017 0.84564 1.18139 
1.35017 1.43013 -0.24025 1.35968 0.89321 1.19067 1.35968 1.38256 -0.24953 
1.36174 0.56807 0.97161 1.36174 1.7077 -0.03047 1.36366 0.7552 1.12385 
1.36366 1.52057 -0.18271 1.3674 0.94114 1.19831 1.3674 1.33464 -0.25717 
1.36744 0.65933 1.05303 1.36744 1.61644 -0.11189 1.36972 0.52401 0.90464 
1.36972 1.75176 0.0365 1.37401 0.99075 -0.26287 1.37401 0.99075 1.20401 
1.37401 1.28503 -0.26287 1.37615 0.801 1.13634 1.37615 1.47478 -0.1952 
1.37833 1.03951 -0.26711 1.37833 1.03951 1.20825 1.37833 1.23626 -0.26711 
1.37833 1.23626 1.20825 1.38104 1.08876 -0.26957 1.38104 1.08876 1.21071 
1.38104 1.18701 -0.26957 1.38104 1.18701 1.21071 1.38122 0.61014 0.99158 
1.38122 1.66564 -0.05044 1.38194 1.13789 -0.27038 1.38194 1.13789 1.21152 
1.38334 0.70328 1.06911 1.38334 1.57249 -0.12797 1.38562 1.77373 0.09673 
1.38704 0.8476 1.14723 1.38704 1.42817 -0.20609 1.39061 0.56346 0.92589 
1.39061 1.71231 0.01525 1.39629 0.89491 1.15649 1.39629 1.38087 -0.21535 
1.39766 0.74804 1.08349 1.39766 1.52773 -0.14235 1.399 0.65354 1.01021 
1.399 1.62223 -0.06907 1.4039 0.9428 1.16409 1.4039 1.33298 -0.22295 
1.40983 0.99116 -0.22888 1.40983 0.99116 1.17002 1.40983 1.28462 -0.22888 
1.41025 0.79901 1.09934 1.41025 1.47676 -0.1582 1.41057 0.60507 0.9458 
1.41057 1.6707 -0.00466 1.41408 1.03987 -0.23313 1.41408 1.03987 1.17427 
1.41408 1.2359 -0.23313 1.41408 1.2359 1.17427 1.41521 0.69723 1.02647 
1.41521 1.57854 -0.08533 1.41663 1.08882 -0.23569 1.41663 1.08882 1.17683 
1.41663 1.18695 -0.23569 1.41663 1.18695 1.17683 1.41748 0.56054 0.87882 
1.41748 1.13789 -0.23654 1.41748 1.13789 1.17768 1.41748 1.71524 0.06232 
1.42119 0.84564 1.11036 1.42119 1.43013 -0.16922 1.42872 0.64825 0.96478 
1.42971 0.74199 1.04138 -1.42971 0.742 1.04136 -1.42872 0.64826 0.96476 
-1.4212 0.84564 1.11034 -1.4212 1.43014 -0.16924 -1.41749 0.56054 0.8788 
-1.41749 1.13789 -0.23656 -1.41749 1.13789 1.17765 -1.41749 1.71524 0.0623 
-1.41664 1.08882 -0.23571 -1.41664 1.08882 1.1768 -1.41664 1.18696 -0.23571 
-1.41664 1.18696 1.1768 -1.41522 0.69724 1.02645 -1.41522 1.57854 -0.08536 
-1.41408 1.03987 -0.23315 -1.41408 1.03987 1.17425 -1.41408 1.23591 -0.23315 
-1.41408 1.23591 1.17425 -1.41057 0.60507 0.94578 -1.41057 1.67071 -0.00468 
-1.41025 0.79902 1.09931 -1.41025 1.47676 -0.15822 -1.40983 0.99116 -0.22891 
-1.40983 0.99116 1.17 -1.40983 1.28462 -0.22891 -1.4039 0.9428 1.16407 
-1.4039 1.33298 -0.22297 -1.399 0.65355 1.01019 -1.399 1.62223 -0.06909 
-1.39766 0.74805 1.08346 -1.39766 1.52773 -0.14237 -1.3963 0.89491 1.15646 
-1.3963 1.38087 -0.21537 -1.39061 0.56346 0.92586 -1.39061 1.71232 0.01523 
-1.38704 0.84761 1.14721 -1.38704 1.42817 -0.20611 -1.38562 1.77374 0.09671 
-1.38334 0.70328 1.06908 -1.38334 1.5725 -0.12799 -1.38194 1.13789 -0.2704 
-1.38194 1.13789 1.2115 -1.38123 0.61014 0.99155 -1.38123 1.66564 -0.05046 
-1.38104 1.08876 -0.26959 -1.38104 1.08876 1.21068 -1.38104 1.18702 -0.26959 
-1.38104 1.18702 1.21068 -1.37833 1.03952 -0.26713 -1.37833 1.03952 1.20822 
-1.37833 1.23626 -0.26713 -1.37833 1.23626 1.20822 -1.37615 0.801 1.13632 
-1.37615 1.47478 -0.19523 -1.37402 0.99075 -0.2629 -1.37402 0.99075 1.20399 
-1.37402 1.28503 -0.2629 -1.36973 0.52402 0.90462 -1.36973 1.75176 0.03647 
-1.36744 0.65934 1.05301 -1.36744 1.61644 -0.11191 -1.36741 0.94114 1.19829 
-1.36741 1.33464 -0.25719 -1.36366 0.75521 1.12383 -1.36366 1.52057 -0.18273 
-1.36174 0.56807 0.97159 -1.36174 1.70771 -0.0305 -1.35968 0.89321 1.19064 
-1.35968 1.38257 -0.24955 -1.35017 0.84564 1.18136 -1.35017 1.43014 -0.24027 
-1.35007 0.61679 1.03558 -1.35007 1.65899 -0.09448 -1.3496 0.71033 1.10976 
-1.3496 1.56545 -0.16867 -1.34477 1.13789 -0.30246 -1.34477 1.13789 1.24356 
-1.34363 1.08859 -0.30183 -1.34363 1.08859 1.24292 -1.34363 1.18719 -0.30183 
-1.34363 1.18719 1.24292 -1.34121 0.52835 0.95067 -1.34121 1.74743 -0.00958 
-1.34095 1.0394 -0.29931 -1.34095 1.0394 1.2404 -1.34095 1.23638 -0.29931 
-1.34095 1.23638 1.2404 -1.33915 0.79902 1.17042 -1.33915 1.47676 -0.22932 
-1.33591 1.80862 0.072 -1.3359 0.9895 -0.29542 -1.3359 0.9895 1.23651 
-1.3359 1.28628 -0.29542 -1.33399 0.66649 1.09416 -1.33399 1.60929 -0.15307 
-1.33094 0.57437 1.01584 -1.33094 1.70141 -0.07475 -1.32927 0.93998 1.23068 
-1.32927 1.3358 -0.28959 -1.3233 0.74805 1.15783 -1.3233 1.52773 -0.21673 
-1.32122 0.8919 1.22312 -1.32122 1.38388 -0.28202 -1.31914 0.49012 0.92859 
-1.31914 1.78566 0.0125 -1.31689 0.62379 1.07705 -1.31689 1.65199 -0.13596 
-1.31168 0.84442 1.21372 -1.31168 1.43136 -0.27263 -1.31065 0.53449 0.9955 
-1.31065 1.74129 -0.05441 -1.30892 0.70328 1.14351 -1.30892 1.5725 -0.20241 
-1.30608 1.13789 -0.33266 -1.30608 1.13789 1.27375 -1.30487 1.08853 -0.33204 
-1.30487 1.08853 1.27313 -1.30487 1.18725 -0.33204 -1.30487 1.18725 1.27313 
-1.3012 1.03858 -0.33012 -1.3012 1.03858 1.27122 -1.3012 1.2372 -0.33012 
-1.3012 1.2372 1.27122 -1.29832 0.58232 1.05848 -1.29832 1.69346 -0.11739 
-1.29815 1.86202 0.10976 -1.29732 0.79269 1.2029 -1.29732 1.48309 -0.26181 
-1.29602 0.98863 -0.32617 -1.29602 0.98863 1.26726 -1.29602 1.28715 -0.32617 
-1.29602 1.28715 1.26726 -1.29284 0.65934 1.12761 -1.29284 1.61644 -0.18651 
-1.28958 0.93931 -0.32008 -1.28958 0.93931 1.26118 -1.28958 1.33647 -0.32008 
-1.28892 0.49585 0.97362 -1.28892 1.77993 -0.03252 -1.28309 0.43483 0.89211 
-1.28309 1.84095 0.04899 -1.2814 0.8912 1.25354 -1.2814 1.38458 -0.31245 
-1.28119 0.742 1.18988 -1.28119 1.53378 -0.24879 -1.27833 0.54219 1.0385 
-1.27833 1.73359 -0.09741 -1.27541 0.61679 1.11023 -1.27541 1.65899 -0.16914 
-1.26834 0.83898 1.24472 -1.26834 1.4368 -0.30362 -1.26628 0.69724 1.17538 
-1.26628 1.57854 -0.23429 -1.26595 0.459 0.9506 -1.26595 1.13789 -0.36092 
-1.26595 1.13789 1.30202 -1.26595 1.81678 -0.0095 -1.26364 1.08789 -0.36096 
-1.26364 1.08789 1.30205 -1.26364 1.18789 -0.36096 -1.26364 1.18789 1.30205 
-1.25995 1.03801 -0.35891 -1.25995 1.03801 1.30001 -1.25995 1.23777 -0.35891 
-1.25995 1.23777 1.30001 -1.25698 0.5035 1.01715 -1.25698 1.77228 -0.07605 
-1.25567 0.57437 1.09111 -1.25567 1.70141 -0.15001 -1.25487 0.98838 -0.35479 
-1.25487 0.98838 1.29588 -1.25487 1.2874 -0.35479 -1.25487 1.2874 1.29588 
-1.25357 0.78737 1.23349 -1.25357 1.48841 -0.29239 -1.25002 0.65355 1.15917 
-1.25002 1.62223 -0.21808 -1.24844 0.93913 -0.34859 -1.24844 0.93913 1.28969 
-1.24844 1.33665 -0.34859 -1.24378 1.89223 0.08786 -1.23747 0.73707 1.21989 
-1.23747 1.53871 -0.2788 -1.23669 0.8864 1.28279 -1.23669 1.38938 -0.3417 
-1.23533 0.53449 1.07082 -1.23533 1.74129 -0.12973 -1.23431 0.46633 0.99448 
-1.23431 1.80945 -0.05338 -1.23139 0.61014 1.14139 -1.23139 1.66564 -0.2003 
-1.22819 0.4056 0.91284 -1.22819 1.87018 0.02826 -1.22448 1.13789 -0.38718 
-1.22448 1.13789 1.32828 -1.22339 0.8344 1.27349 -1.22339 1.44138 -0.3324 
-1.22226 0.69243 1.20509 -1.22226 1.58335 -0.26399 -1.22207 1.08783 -0.38717 
-1.22207 1.08783 1.32826 -1.22207 1.18795 -0.38717 -1.22207 1.18795 1.32826 
-1.21814 1.03767 -0.3851 -1.21814 1.03767 1.32619 -1.21814 1.23811 -0.3851 
-1.21814 1.23811 1.32619 -1.21345 0.49585 1.04909 -1.21345 1.77993 -0.10799 
-1.21295 0.988 -0.3809 -1.21295 0.988 1.32199 -1.21295 1.28778 -0.3809 
-1.21295 1.28778 1.32199 -1.21142 0.56807 1.1219 -1.21142 1.70771 -0.18081 
-1.21038 0.43078 0.97055 -1.21038 1.845 -0.02945 -1.20856 0.78331 1.26181 
-1.20856 1.49247 -0.32071 -1.20459 0.64826 1.18889 -1.20459 1.62752 -0.24779 
-1.2021 1.9027 0.05429 -1.20183 0.9357 -0.37657 -1.20183 0.9357 1.31766 
-1.20183 1.34008 -0.37657 -1.19225 0.73327 1.24778 -1.19225 1.54251 -0.30668 
-1.19051 0.52835 1.10137 -1.19051 1.74743 -0.16028 -1.19043 0.459 1.02612 
-1.19043 1.81678 -0.08502 -1.18974 0.88302 1.31034 -1.18974 1.39276 -0.36925 
-1.18561 0.60507 1.17073 -1.18561 1.67071 -0.22964 -1.18524 0.39694 0.94541 
-1.18524 1.87884 -0.00432 -1.18178 1.13789 -0.41137 -1.18178 1.13789 1.35247 
-1.17903 1.08767 -0.41141 -1.17903 1.08767 1.3525 -1.17903 1.18811 -0.41141 
-1.17903 1.18811 1.3525 -1.17592 0.83083 1.3006 -1.17592 1.44495 -0.35951 
-1.17556 0.68828 1.23308 -1.17556 1.5875 -0.29199 -1.1751 1.03757 -0.40921 
-1.1751 1.03757 1.3503 -1.1751 1.23821 -0.40921 -1.1751 1.23821 1.3503 
-1.17471 1.93354 0.08154 -1.16842 0.49012 1.07931 -1.16842 1.78566 -0.13821 
-1.1657 0.56346 1.15078 -1.1657 1.71232 -0.20969 -1.16508 0.985 -0.40688 
-1.16508 0.985 1.34797 -1.16508 1.29078 -0.40688 -1.16508 1.29078 1.34797 
-1.16074 0.77986 1.28847 -1.16074 1.49592 -0.34737 -1.15896 0.36488 0.91913 
-1.15896 1.9109 0.02196 -1.15769 0.64442 1.21647 -1.15769 1.63136 -0.27538 
-1.15376 0.93287 -0.40203 -1.15376 0.93287 1.34312 -1.15376 1.34291 -0.40203 
-1.15376 1.34291 1.34312 -1.15267 0.4056 0.98836 -1.15267 1.87018 -0.04726 
-1.14648 1.96227 0.10971 -1.14567 0.73063 1.27346 -1.14567 1.54515 -0.33236 
-1.14445 0.52402 1.12989 -1.14445 1.75176 -0.1888 -1.14105 0.88014 -0.39437 
-1.14105 0.88014 1.33547 -1.14105 1.39564 -0.39437 -1.1387 0.60181 1.19798 
-1.1387 1.67397 -0.25688 -1.13794 1.13789 -0.43344 -1.13794 1.13789 1.37454 
-1.13508 1.08761 -0.43339 -1.13508 1.08761 1.37448 -1.13508 1.18817 -0.43339 
-1.13508 1.18817 1.37448 -1.13194 0.43483 1.04326 -1.13194 1.84095 -0.10216 
-1.1316 1.9411 0.04932 -1.12867 0.68581 1.25836 -1.12867 1.58997 -0.31727 
-1.12705 0.82818 1.32522 -1.12705 1.4476 -0.38412 -1.12663 0.37308 0.96227 
-1.12663 1.9027 -0.02118 -1.12593 1.03507 -0.43319 -1.12593 1.03507 1.37429 
-1.12593 1.24071 -0.43319 -1.12593 1.24071 1.37429 -1.11863 0.56054 1.17765 
-1.11863 1.71524 -0.23656 -1.11559 0.98251 -0.43037 -1.11559 0.98251 1.37147 
-1.11559 1.29327 -0.43037 -1.11559 1.29327 1.37147 -1.11303 0.77814 1.31225 
-1.11303 1.49764 -0.37115 -1.11034 0.64192 1.24129 -1.11034 1.63386 -0.30019 
-1.10893 0.46716 1.09607 -1.10893 1.80862 -0.15498 -1.10438 0.93065 -0.4249 
-1.10438 0.93065 1.36599 -1.10438 1.34513 -0.4249 -1.10438 1.34513 1.36599 
-1.10323 1.96936 0.0777 -1.09939 0.34224 0.93488 -1.09939 1.93354 0.00622 
-1.09785 0.72914 1.29686 -1.09785 1.54664 -0.35576 -1.09306 0.38355 1.00395 
-1.09306 1.13789 -0.45333 -1.09306 1.13789 1.39443 -1.09306 1.89223 -0.06286 
-1.09136 0.87798 -0.41676 -1.09136 0.87798 1.35785 -1.09136 1.3978 -0.41676 
-1.09105 0.59954 1.22239 -1.09105 1.67624 -0.28129 -1.08482 1.08531 -0.45521 
-1.08482 1.08531 1.39631 -1.08482 1.19047 -0.45521 -1.08482 1.19047 1.39631 
-1.08422 0.50204 1.14578 -1.08422 1.77374 -0.20469 -1.08032 0.68441 1.28141 
-1.08032 1.59137 -0.34032 -1.07817 0.82744 1.3471 -1.07817 1.44834 -0.40601 
-1.07551 1.03287 -0.45447 -1.07551 1.03287 1.39556 -1.07551 1.24291 -0.45447 
-1.07551 1.24291 1.39556 -1.07391 1.99562 0.10702 -1.07122 0.31351 0.90665 
-1.07122 1.96227 0.03444 -1.07117 0.41376 1.05831 -1.07117 1.86202 -0.11722 
-1.06604 0.35233 0.9769 -1.06604 1.92345 -0.03581 -1.06517 0.98073 -0.4511 
-1.06517 0.98073 1.39219 -1.06517 1.29505 -0.4511 -1.06517 1.29505 1.39219 
-1.0639 0.77749 1.33376 -1.0639 1.49829 -0.39266 -1.06185 0.64084 1.2639 
-1.06185 1.63494 -0.32281 -1.05632 0.54083 1.19432 -1.05632 1.73495 -0.25322 
-1.05383 0.92904 -0.44511 -1.05383 0.92904 1.3862 -1.05383 1.34674 -0.44511 
-1.05383 1.34674 1.3862 -1.04893 0.72881 1.31792 -1.04893 1.54697 -0.37682 
-1.0477 0.44712 1.11012 -1.0477 1.82866 -0.16903 -1.04727 1.13789 -0.471 
-1.04727 1.13789 1.41209 -1.04371 2.01981 0.13722 -1.04153 1.98975 0.06475 
-1.0415 0.87794 -0.43653 -1.0415 0.87794 1.37762 -1.0415 1.39784 -0.43653 
-1.0415 1.39784 1.37762 -1.03881 1.08526 -0.47251 -1.03881 1.08526 1.41361 
-1.03881 1.19052 -0.47251 -1.03881 1.19052 1.41361 -1.03814 0.32302 0.94862 
-1.03814 1.95276 -0.00753 -1.03182 0.36472 1.01726 -1.03182 1.91106 -0.07616 
-1.03114 0.68427 1.30202 -1.03114 1.59151 -0.36092 -1.02916 1.03258 -0.47141 
-1.02916 1.03258 1.41251 -1.02916 1.2432 -0.47141 -1.02916 1.2432 1.41251 
-1.02824 0.82758 -0.42537 -1.02824 0.82758 1.36647 -1.02824 1.4482 -0.42537 
-1.02801 0.58083 1.23787 -1.02801 1.69495 -0.29678 -1.02079 0.48397 1.1605 
-1.02079 1.79181 -0.2194 -1.0186 0.98045 -0.46765 -1.0186 0.98045 1.40874 
-1.0186 1.29533 -0.46765 -1.0186 1.29533 1.40874 -1.01408 0.7781 1.35277 
-1.01408 1.49768 -0.41168 -1.01147 2.01436 0.09486 -1.00929 0.39608 1.07086 
-1.00929 1.8797 -0.12977 -1.00864 0.29512 0.91864 -1.00864 1.98066 0.02245 
-1.00632 0.92763 -0.46123 -1.00632 0.92763 1.40233 -1.00632 1.34815 -0.46123 
-1.00632 1.34815 1.40233 -1.0041 0.33493 0.98919 -1.0041 1.94085 -0.04809 
-1.00066 1.13789 -0.48639 -1.00066 1.13789 1.42749 -0.99906 0.72964 1.33657 
-0.99906 1.54614 -0.39548 -0.99782 0.62338 1.27842 -0.99782 1.6524 -0.33732 
-0.99376 0.8766 -0.45218 -0.99376 0.8766 1.39327 -0.99376 1.39918 -0.45218 
-0.99376 1.39918 1.39327 -0.99244 0.52383 1.20769 -0.99244 1.75195 -0.26659 
-0.99175 1.08514 -0.4876 -0.99175 1.08514 1.4287 -0.99175 1.19064 -0.4876 
-0.99175 1.19064 1.4287 -0.983 0.43053 1.12271 -0.983 1.84525 -0.18162 
-0.98203 1.03254 -0.48607 -0.98203 1.03254 1.42716 -0.98203 1.24324 -0.48607 
-0.98203 1.24324 1.42716 -0.98048 2.03697 0.12602 -0.98013 0.82611 -0.44051 
-0.98013 0.82611 1.38161 -0.98013 1.44967 -0.44051 -0.97837 0.26938 0.88752 
-0.97837 2.0064 0.05357 -0.97466 0.30675 0.95979 -0.97466 1.96903 -0.01869 
-0.97043 0.97941 -0.48195 -0.97043 0.97941 1.42305 -0.97043 1.29637 -0.48195 
-0.97043 1.29637 1.42305 -0.9692 0.34921 1.02822 -0.9692 1.92657 -0.08713 
-0.96645 0.66771 1.31515 -0.96645 1.60807 -0.37406 -0.96574 0.77676 1.36742 
-0.96574 1.49902 -0.42633 -0.96301 0.56482 1.25014 -0.96301 1.71096 -0.30905 
-0.95806 0.92674 -0.47501 -0.95806 0.92674 1.4161 -0.95806 1.34904 -0.47501 
-0.95806 1.34904 1.4161 -0.95544 0.46861 1.17198 -0.95544 1.80717 -0.23089 
-0.95336 1.13789 -0.49948 -0.95336 1.13789 1.44058 -0.94886 2.05727 0.15771 
-0.9475 0.24641 0.8566 -0.9475 2.02937 0.08449 -0.94503 0.87571 -0.46551 
-0.94503 0.87571 1.4066 -0.94503 1.40007 -0.46551 -0.94503 1.40007 1.4066 
-0.94454 0.28049 0.92883 -0.94454 1.99529 0.01226 -0.94426 1.0851 -0.50028 
-0.94426 1.0851 1.44138 -0.94426 1.19068 -0.50028 -0.94426 1.19068 1.44138 
-0.94365 0.38149 1.08165 -0.94365 1.89429 -0.14055 -0.93989 0.32065 0.99917 
-0.93989 1.95513 -0.05808 -0.93313 1.03194 -0.49855 -0.93313 1.03194 1.43965 
-0.93313 1.24384 -0.49855 -0.93313 1.24384 1.43965 -0.93247 0.6083 1.28921 
-0.93247 1.66748 -0.34811 -0.93132 0.82543 -0.45333 -0.93132 0.82543 1.39443 
-0.93132 1.45035 -0.45333 -0.93132 1.45035 1.39443 -0.92825 0.72173 1.35335 
-0.92825 1.55405 -0.41226 -0.92728 0.50963 1.21771 -0.92728 1.76615 -0.27661 
-0.92133 0.97882 -0.49392 -0.92133 0.97882 1.43501 -0.92133 1.29696 -0.49392 
-0.92133 1.29696 1.43501 -0.91705 0.4172 1.13229 -0.91705 1.85858 -0.19119 
-0.91606 2.05016 0.11635 -0.91404 0.25654 0.89686 -0.91404 2.01924 0.04423 
-0.91001 0.29414 0.96879 -0.91001 1.98164 -0.02769 -0.90919 0.92639 -0.4864 
-0.90919 0.92639 1.42749 -0.90919 1.34939 -0.4864 -0.90919 1.34939 1.42749 
-0.90547 0.33708 1.0368 -0.90547 1.13789 -0.51024 -0.90547 1.13789 1.45133 
-0.90547 1.9387 -0.09571 -0.8973 0.55172 1.25888 -0.8973 1.72406 -0.31778 
-0.89596 0.87544 -0.47638 -0.89596 0.87544 1.41748 -0.89596 1.40034 -0.47638 
-0.89596 1.40034 1.41748 -0.89491 0.66079 1.3298 -0.89491 1.61499 -0.38871 
-0.89484 1.08467 -0.51085 -0.89484 1.08467 1.45195 -0.89484 1.19111 -0.51085 
-0.89484 1.19111 1.45195 -0.89422 0.76989 -0.44092 -0.89422 0.76989 1.38202 
-0.89422 1.50589 -0.44092 -0.8895 0.4562 1.17992 -0.8895 1.81958 -0.23883 
-0.88366 1.0316 -0.50857 -0.88366 1.0316 1.44967 -0.88366 1.24418 -0.50857 
-0.88366 1.24418 1.44967 -0.88268 0.23531 0.8651 -0.88268 2.04047 0.076 
-0.88177 2.07077 0.15375 -0.87962 0.26976 0.93715 -0.87962 2.00602 0.00395 
-0.87943 0.37071 1.0893 -0.87943 1.90507 -0.14821 -0.87569 0.31008 1.00664 
-0.87569 1.9657 -0.06555 -0.87197 0.97885 -0.50341 -0.87197 0.97885 1.4445 
-0.87197 1.29693 -0.50341 -0.87197 1.29693 1.4445 -0.86114 0.49829 1.22433 
-0.86114 1.77749 -0.28323 -0.85996 0.60205 1.30151 -0.85996 1.67373 -0.36042 
-0.85981 0.92657 -0.49538 -0.85981 0.92657 1.43647 -0.85981 1.34921 -0.49538 
-0.85981 1.34921 1.43647 -0.85895 0.8199 -0.46583 -0.85895 0.8199 1.40693 
-0.85895 1.45588 -0.46583 -0.85895 1.45588 1.40693 -0.85711 1.13789 -0.51863 
-0.85711 1.13789 1.45972 -0.85628 0.71605 -0.42431 -0.85628 0.71605 1.3654 
-0.85628 1.55973 -0.42431 -0.85212 0.408 1.13925 -0.85212 1.86778 -0.19816 
-0.84881 0.24757 0.90433 -0.84881 2.02821 0.03676 -0.84836 0.21431 0.82827 
-0.84836 2.06147 0.11282 -0.84696 2.08858 0.1921 -0.84632 1.08463 -0.51874 
-0.84632 1.08463 1.45983 -0.84632 1.19115 -0.51874 -0.84632 1.19115 1.45983 
-0.84529 0.28504 0.97498 -0.84529 1.99074 -0.03388 -0.84091 0.32838 1.04296 
-0.84091 1.9474 -0.10186 -0.83485 1.03133 -0.51594 -0.83485 1.03133 1.45703 
-0.83485 1.24445 -0.51594 -0.83485 1.24445 1.45703 -0.82421 0.54682 1.26909 
-0.82421 1.72896 -0.328 -0.82416 0.44828 1.18573 -0.82416 1.8275 -0.24464 
-0.82305 0.87073 -0.48649 -0.82305 0.87073 1.42759 -0.82305 1.40505 -0.48649 
-0.82305 1.40505 1.42759 -0.82302 0.9786 -0.51024 -0.82302 0.9786 1.45133 
-0.82302 1.29718 -0.51024 -0.82302 1.29718 1.45133 -0.82176 0.65608 1.33971 
-0.82176 1.6197 -0.39862 -0.82127 0.76527 -0.45079 -0.82127 0.76527 1.39188 
-0.82127 1.51051 -0.45079 -0.82127 1.51051 1.39188 -0.81456 0.22612 0.86781 
-0.81456 2.04966 0.07328 -0.81455 0.26235 0.94233 -0.81455 2.01343 -0.00124 
-0.81398 0.36339 1.09457 -0.81398 1.91239 -0.15348 -0.81363 0.19593 0.79001 
-0.81363 2.07985 0.15108 -0.81346 2.10197 0.22574 -0.81058 0.30293 1.01167 
-0.81058 1.97285 -0.07057 -0.8084 1.13789 -0.52464 -0.8084 1.13789 1.46573 
-0.7972 1.08452 -0.52425 -0.7972 1.08452 1.46534 -0.7972 1.19126 -0.52425 
-0.7972 1.19126 1.46534 -0.78663 0.59873 1.30929 -0.78663 1.67705 -0.3682 
-0.78657 0.40197 1.14331 -0.78657 1.87381 -0.20222 -0.78597 0.49274 1.23086 
-0.78597 1.78304 -0.28976 -0.78578 0.8161 -0.47326 -0.78578 0.8161 1.41435 
-0.78578 1.45968 -0.47326 -0.78578 1.45968 1.41435 -0.78574 1.03132 -0.5209 
-0.78574 1.03132 1.46199 -0.78574 1.24446 -0.5209 -0.78574 1.24446 1.46199 
-0.78531 0.92477 -0.5036 -0.78531 0.92477 1.4447 -0.78531 1.35101 -0.5036 
-0.78531 1.35101 1.4447 -0.78353 0.71263 -0.43156 -0.78353 0.71263 1.37266 
-0.78353 1.56315 -0.43156 -0.78353 1.56315 1.37266 -0.78001 0.20737 0.83011 
-0.78001 2.06841 0.11098 -0.77999 0.27962 0.979 -0.77999 1.99616 -0.0379 
-0.77976 0.24108 0.90749 -0.77976 2.0347 0.0336 -0.7797 2.11301 0.25998 
-0.77883 0.18046 0.75097 -0.77883 2.09532 0.19012 -0.77578 0.32314 1.04666 
-0.77578 1.95264 -0.10557 -0.75945 1.13789 -0.52825 -0.75945 1.13789 1.46934 
-0.74862 0.54308 1.2735 -0.74862 1.7327 -0.33241 -0.74861 0.65372 -0.40359 
-0.74861 0.65372 1.34469 -0.74861 1.62206 -0.40359 -0.74858 0.44454 1.19014 
-0.74858 1.83124 -0.24904 -0.74858 0.35959 1.09728 -0.74858 1.91619 -0.15619 
-0.74817 0.86951 -0.49203 -0.74817 0.86951 1.43312 -0.74817 1.40627 -0.49203 
-0.74817 1.40627 1.43312 -0.74817 0.76294 -0.45573 -0.74817 0.76294 1.39682 
-0.74817 1.51284 -0.45573 -0.74817 1.51284 1.39682 -0.74814 0.97739 -0.51577 
-0.74814 0.97739 1.45686 -0.74814 1.29839 -0.51577 -0.74814 1.29839 1.45686 
-0.74814 1.08449 -0.52731 -0.74814 1.08449 1.46841 -0.74814 1.19129 -0.52731 
-0.74814 1.19129 1.46841 -0.74525 0.22177 0.86993 -0.74525 2.05401 0.07117 
-0.74525 0.19139 0.79135 -0.74525 2.08439 0.14975 -0.74523 0.258 0.94445 
-0.74523 2.01778 -0.00336 -0.74523 0.29932 1.01422 -0.74523 1.97646 -0.07312 
-0.74508 2.12182 0.2954 -0.74508 2.1065 0.22441 -0.71038 0.17821 0.75163 
-0.71038 0.20511 0.83099 -0.71038 0.23891 0.90855 -0.71038 0.27753 0.98023 
-0.71038 0.32139 1.0479 -0.71038 0.39982 1.14527 -0.71038 0.49089 1.23304 
-0.71038 0.59715 1.31174 -0.71038 0.71149 -0.43399 -0.71038 0.71149 1.37508 
-0.71038 0.81518 -0.47595 -0.71038 0.81518 1.41705 -0.71038 0.92417 -0.50635 
-0.71038 0.92417 1.44744 -0.71038 1.03101 -0.52373 -0.71038 1.03101 1.46482 
-0.71038 1.13789 -0.52945 -0.71038 1.13789 1.47055 -0.71038 1.24477 -0.52373 
-0.71038 1.24477 1.46482 -0.71038 1.35161 -0.50635 -0.71038 1.35161 1.44744 
-0.71038 1.4606 -0.47595 -0.71038 1.4606 1.41705 -0.71038 1.56429 -0.43399 
-0.71038 1.56429 1.37508 -0.71038 1.67863 -0.37064 -0.71038 1.78489 -0.29195 
-0.71038 1.87596 -0.20418 -0.71038 1.95439 -0.1068 -0.71038 1.99825 -0.03914 
-0.71038 2.03687 0.03255 -0.71038 2.07067 0.11011 -0.71038 2.09757 0.18946 
-0.71038 2.11536 0.25947 -0.71038 2.12814 0.33127 -0.67568 2.1065 0.22441 
-0.67568 2.12182 0.2954 -0.67553 0.29932 1.01422 -0.67553 1.97646 -0.07312 
-0.67553 0.258 0.94445 -0.67553 2.01778 -0.00336 -0.67551 0.19139 0.79135 
-0.67551 2.08439 0.14975 -0.67551 0.22177 0.86993 -0.67551 2.05401 0.07117 
-0.67262 1.08449 -0.52731 -0.67262 1.08449 1.46841 -0.67262 1.19129 -0.52731 
-0.67262 1.19129 1.46841 -0.67262 0.97739 -0.51577 -0.67262 0.97739 1.45686 
-0.67262 1.29839 -0.51577 -0.67262 1.29839 1.45686 -0.67259 0.76294 -0.45573 
-0.67259 0.76294 1.39682 -0.67259 1.51284 -0.45573 -0.67259 1.51284 1.39682 
-0.67259 0.86951 -0.49203 -0.67259 0.86951 1.43312 -0.67259 1.40627 -0.49203 
-0.67259 1.40627 1.43312 -0.67218 0.35959 1.09728 -0.67218 1.91619 -0.15619 
-0.67218 0.44454 1.19014 -0.67218 1.83124 -0.24904 -0.67215 0.65372 -0.40359 
-0.67215 0.65372 1.34469 -0.67215 1.62206 -0.40359 -0.67214 0.54308 1.2735 
-0.67214 1.7327 -0.33241 -0.66131 1.13789 -0.52825 -0.66131 1.13789 1.46934 
-0.64498 0.32314 1.04666 -0.64498 1.95264 -0.10557 -0.64193 0.18046 0.75097 
-0.64193 2.09532 0.19012 -0.64106 2.11301 0.25998 -0.641 0.24108 0.90749 
-0.641 2.0347 0.0336 -0.64077 0.27962 0.979 -0.64077 1.99616 -0.0379 
-0.64075 0.20737 0.83011 -0.64075 2.06841 0.11098 -0.63723 0.71263 -0.43156 
-0.63723 0.71263 1.37266 -0.63723 1.56315 -0.43156 -0.63545 0.92477 -0.5036 
-0.63545 0.92477 1.4447 -0.63545 1.35101 -0.5036 -0.63545 1.35101 1.4447 
-0.63502 1.03132 -0.5209 -0.63502 1.03132 1.46199 -0.63502 1.24446 -0.5209 
-0.63502 1.24446 1.46199 -0.63498 0.8161 -0.47326 -0.63498 0.8161 1.41435 
-0.63498 1.45968 -0.47326 -0.63498 1.45968 1.41435 -0.63479 0.49274 1.23086 
-0.63479 1.78304 -0.28976 -0.63419 0.40197 1.14331 -0.63419 1.87381 -0.20222 
-0.63413 0.59873 1.30929 -0.63413 1.67705 -0.3682 -0.62356 1.08452 -0.52425 
-0.62356 1.08452 1.46534 -0.62356 1.19126 -0.52425 -0.62356 1.19126 1.46534 
-0.61236 1.13789 -0.52464 -0.61236 1.13789 1.46573 -0.61018 0.30293 1.01167 
-0.61018 1.97285 -0.07057 -0.6073 2.10197 0.22574 -0.60713 0.19593 0.79001 
-0.60713 2.07985 0.15108 -0.60678 0.36339 1.09457 -0.60678 1.91239 -0.15348 
-0.60621 0.26235 0.94233 -0.60621 2.01343 -0.00124 -0.6062 0.22612 0.86781 
-0.6062 2.04966 0.07328 -0.59949 0.76527 -0.45079 -0.59949 0.76527 1.39188 
-0.59949 1.51051 -0.45079 -0.599 0.65608 1.33971 -0.599 1.6197 -0.39862 
-0.59774 0.9786 -0.51024 -0.59774 0.9786 1.45133 -0.59774 1.29718 -0.51024 
-0.59774 1.29718 1.45133 -0.59771 0.87073 -0.48649 -0.59771 0.87073 1.42759 
-0.59771 1.40505 -0.48649 -0.59771 1.40505 1.42759 -0.5966 0.44828 1.18573 
-0.5966 1.8275 -0.24464 -0.59655 0.54682 1.26909 -0.59655 1.72896 -0.328 
-0.58591 1.03133 -0.51594 -0.58591 1.03133 1.45703 -0.58591 1.24445 -0.51594 
-0.58591 1.24445 1.45703 -0.57985 0.32838 1.04296 -0.57985 1.9474 -0.10186 
-0.57547 0.28504 0.97498 -0.57547 1.99074 -0.03388 -0.57444 1.08463 -0.51874 
-0.57444 1.08463 1.45983 -0.57444 1.19115 -0.51874 -0.57444 1.19115 1.45983 
-0.5738 2.08858 0.1921 -0.5724 0.21431 0.82827 -0.5724 2.06147 0.11282 
-0.57195 0.24757 0.90433 -0.57195 2.02821 0.03676 -0.56864 0.408 1.13925 
-0.56864 1.86778 -0.19816 -0.56448 0.71605 -0.42431 -0.56448 0.71605 1.3654 
-0.56448 1.55973 -0.42431 -0.56365 1.13789 -0.51863 -0.56365 1.13789 1.45972 
-0.56181 0.8199 -0.46583 -0.56181 0.8199 1.40693 -0.56181 1.45588 -0.46583 
-0.56181 1.45588 1.40693 -0.56095 0.92657 -0.49538 -0.56095 0.92657 1.43647 
-0.56095 1.34921 -0.49538 -0.56095 1.34921 1.43647 -0.5608 0.60205 1.30151 
-0.5608 1.67373 -0.36042 -0.55962 0.49829 1.22433 -0.55962 1.77749 -0.28323 
-0.54879 0.97885 -0.50341 -0.54879 0.97885 1.4445 -0.54879 1.29693 -0.50341 
-0.54879 1.29693 1.4445 -0.54507 0.31008 1.00664 -0.54507 1.9657 -0.06555 
-0.54133 0.37071 1.0893 -0.54133 1.90507 -0.14821 -0.54114 0.26976 0.93715 
-0.54114 2.00602 0.00395 -0.53924 2.09291 0.22838 -0.53899 2.07077 0.15375 
-0.53808 0.23531 0.8651 -0.53808 2.04047 0.076 -0.5371 1.0316 -0.50857 
-0.5371 1.0316 1.44967 -0.5371 1.24418 -0.50857 -0.5371 1.24418 1.44967 
-0.53126 0.4562 1.17992 -0.53126 1.81958 -0.23883 -0.52654 0.76989 -0.44092 
-0.52654 0.76989 1.38202 -0.52654 1.50589 -0.44092 -0.52592 1.08467 -0.51085 
-0.52592 1.08467 1.45195 -0.52592 1.19111 -0.51085 -0.52592 1.19111 1.45195 
-0.52585 0.66079 1.3298 -0.52585 1.61499 -0.38871 -0.5248 0.87544 -0.47638 
-0.5248 0.87544 1.41748 -0.5248 1.40034 -0.47638 -0.5248 1.40034 1.41748 
-0.52346 0.55172 1.25888 -0.52346 1.72406 -0.31778 -0.51529 0.33708 1.0368 
-0.51529 1.13789 -0.51024 -0.51529 1.13789 1.45133 -0.51529 1.9387 -0.09571 
-0.51157 0.92639 -0.4864 -0.51157 0.92639 1.42749 -0.51157 1.34939 -0.4864 
-0.51157 1.34939 1.42749 -0.51075 0.29414 0.96879 -0.51075 1.98164 -0.02769 
-0.50672 0.25654 0.89686 -0.50672 2.01924 0.04423 -0.50631 2.07738 0.19538 
-0.5047 2.05016 0.11635 -0.50371 0.4172 1.13229 -0.50371 1.85858 -0.19119 
-0.49943 0.97882 -0.49392 -0.49943 0.97882 1.43501 -0.49943 1.29696 -0.49392 
-0.49943 1.29696 1.43501 -0.49348 0.50963 1.21771 -0.49348 1.76615 -0.27661 
-0.49251 0.72173 1.35335 -0.49251 1.55405 -0.41226 -0.48944 0.82543 -0.45333 
-0.48944 0.82543 1.39443 -0.48944 1.45035 -0.45333 -0.48829 0.6083 1.28921 
-0.48829 1.66748 -0.34811 -0.48763 1.03194 -0.49855 -0.48763 1.03194 1.43965 
-0.48763 1.24384 -0.49855 -0.48763 1.24384 1.43965 -0.48087 0.32065 0.99917 
-0.48087 1.95513 -0.05808 -0.47711 0.38149 1.08165 -0.47711 1.89429 -0.14055 
-0.4765 1.0851 -0.50028 -0.4765 1.0851 1.44138 -0.4765 1.19068 -0.50028 
-0.4765 1.19068 1.44138 -0.47622 0.28049 0.92883 -0.47622 1.99529 0.01226 
-0.47573 0.87571 -0.46551 -0.47573 0.87571 1.4066 -0.47573 1.40007 -0.46551 
-0.47573 1.40007 1.4066 -0.47326 0.24641 0.8566 -0.47326 2.02937 0.08449 
-0.4719 2.05727 0.15771 -0.4674 1.13789 -0.49948 -0.4674 1.13789 1.44058 
-0.46532 0.46861 1.17198 -0.46532 1.80717 -0.23089 -0.4627 0.92674 -0.47501 
-0.4627 0.92674 1.4161 -0.4627 1.34904 -0.47501 -0.4627 1.34904 1.4161 
-0.45775 0.56482 1.25014 -0.45775 1.71096 -0.30905 -0.45502 0.77676 1.36742 
-0.45502 1.49902 -0.42633 -0.45431 0.66771 1.31515 -0.45431 1.60807 -0.37406 
-0.45156 0.34921 1.02822 -0.45156 1.92657 -0.08713 -0.45033 0.97941 -0.48195 
-0.45033 0.97941 1.42305 -0.45033 1.29637 -0.48195 -0.45033 1.29637 1.42305 
-0.4461 0.30675 0.95979 -0.4461 1.96903 -0.01869 -0.44239 0.26938 0.88752 
-0.44239 2.0064 0.05357 -0.44063 0.82611 -0.44051 -0.44063 0.82611 1.38161 
-0.44063 1.44967 -0.44051 -0.44028 2.03697 0.12602 -0.43873 1.03254 -0.48607 
-0.43873 1.03254 1.42716 -0.43873 1.24324 -0.48607 -0.43873 1.24324 1.42716 
-0.43776 0.43053 1.12271 -0.43776 1.84525 -0.18162 -0.42901 1.08514 -0.4876 
-0.42901 1.08514 1.4287 -0.42901 1.19064 -0.4876 -0.42901 1.19064 1.4287 
-0.42832 0.52383 1.20769 -0.42832 1.75195 -0.26659 -0.427 0.8766 -0.45218 
-0.427 0.8766 1.39327 -0.427 1.39918 -0.45218 -0.42294 0.62338 1.27842 
-0.42294 1.6524 -0.33732 -0.4217 0.72964 1.33657 -0.4217 1.54614 -0.39548 
-0.4201 1.13789 -0.48639 -0.4201 1.13789 1.42749 -0.41666 0.33493 0.98919 
-0.41666 1.94085 -0.04809 -0.41444 0.92763 -0.46123 -0.41444 0.92763 1.40233 
-0.41444 1.34815 -0.46123 -0.41444 1.34815 1.40233 -0.41212 0.29512 0.91864 
-0.41212 1.98066 0.02245 -0.41147 0.39608 1.07086 -0.41147 1.8797 -0.12977 
-0.40929 2.01436 0.09486 -0.40805 2.04188 0.16822 -0.40668 0.7781 1.35277 
-0.40668 1.49768 -0.41168 -0.40216 0.98045 -0.46765 -0.40216 0.98045 1.40874 
-0.40216 1.29533 -0.46765 -0.40216 1.29533 1.40874 -0.39997 0.48397 1.1605 
-0.39997 1.79181 -0.2194 -0.39275 0.58083 1.23787 -0.39275 1.69495 -0.29678 
-0.39252 0.82758 -0.42537 -0.39252 0.82758 1.36647 -0.39252 1.4482 -0.42537 
-0.3916 1.03258 -0.47141 -0.3916 1.03258 1.41251 -0.3916 1.2432 -0.47141 
-0.3916 1.2432 1.41251 -0.38962 0.68427 1.30202 -0.38962 1.59151 -0.36092 
-0.38894 0.36472 1.01726 -0.38894 1.91106 -0.07616 -0.38262 0.32302 0.94862 
-0.38262 1.95276 -0.00753 -0.38195 1.08526 -0.47251 -0.38195 1.08526 1.41361 
-0.38195 1.19052 -0.47251 -0.38195 1.19052 1.41361 -0.37926 0.87794 -0.43653 
-0.37926 0.87794 1.37762 -0.37926 1.39784 -0.43653 -0.37923 1.98975 0.06475 
-0.37705 2.01981 0.13722 -0.37349 1.13789 -0.471 -0.37349 1.13789 1.41209 
-0.37306 0.44712 1.11012 -0.37306 1.82866 -0.16903 -0.37183 0.72881 1.31792 
-0.37183 1.54697 -0.37682 -0.36693 0.92904 -0.44511 -0.36693 0.92904 1.3862 
-0.36693 1.34674 -0.44511 -0.36693 1.34674 1.3862 -0.36444 0.54083 1.19432 
-0.36444 1.73495 -0.25322 -0.35891 0.64084 1.2639 -0.35891 1.63494 -0.32281 
-0.35686 0.77749 1.33376 -0.35686 1.49829 -0.39266 -0.35559 0.98073 -0.4511 
-0.35559 0.98073 1.39219 -0.35559 1.29505 -0.4511 -0.35559 1.29505 1.39219 
-0.35472 0.35233 0.9769 -0.35472 1.92345 -0.03581 -0.34959 0.41376 1.05831 
-0.34959 1.86202 -0.11722 -0.34954 0.31351 0.90665 -0.34954 1.96227 0.03444 
-0.34685 1.99562 0.10702 -0.34525 1.03287 -0.45447 -0.34525 1.03287 1.39556 
-0.34525 1.24291 -0.45447 -0.34525 1.24291 1.39556 -0.34259 0.82744 1.3471 
-0.34259 1.44834 -0.40601 -0.34044 0.68441 1.28141 -0.34044 1.59137 -0.34032 
-0.33654 0.50204 1.14578 -0.33654 1.77374 -0.20469 -0.33594 1.08531 -0.45521 
-0.33594 1.08531 1.39631 -0.33594 1.19047 -0.45521 -0.33594 1.19047 1.39631 
-0.32971 0.59954 1.22239 -0.32971 1.67624 -0.28129 -0.3294 0.87798 -0.41676 
-0.3294 0.87798 1.35785 -0.3294 1.3978 -0.41676 -0.3277 0.38355 1.00395 
-0.3277 1.13789 -0.45333 -0.3277 1.13789 1.39443 -0.3277 1.89223 -0.06286 
-0.32291 0.72914 1.29686 -0.32291 1.54664 -0.35576 -0.32137 0.34224 0.93488 
-0.32137 1.93354 0.00622 -0.31753 1.96936 0.0777 -0.31638 0.93065 -0.4249 
-0.31638 0.93065 1.36599 -0.31638 1.34513 -0.4249 -0.31183 0.46716 1.09607 
-0.31183 1.80862 -0.15498 -0.31042 0.64192 1.24129 -0.31042 1.63386 -0.30019 
-0.30773 0.77814 1.31225 -0.30773 1.49764 -0.37115 -0.30517 0.98251 -0.43037 
-0.30517 0.98251 1.37147 -0.30517 1.29327 -0.43037 -0.30517 1.29327 1.37147 
-0.30458 1.98975 0.1394 -0.30213 0.56054 1.17765 -0.30213 1.71524 -0.23656 
-0.29483 1.03507 -0.43319 -0.29483 1.03507 1.37429 -0.29483 1.24071 -0.43319 
-0.29483 1.24071 1.37429 -0.29413 0.37308 0.96227 -0.29413 1.9027 -0.02118 
-0.29371 0.82818 1.32522 -0.29371 1.4476 -0.38412 -0.29209 0.68581 1.25836 
-0.29209 1.58997 -0.31727 -0.28916 1.9411 0.04932 -0.28882 0.43483 1.04326 
-0.28882 1.84095 -0.10216 -0.28568 1.08761 -0.43339 -0.28568 1.08761 1.37448 
-0.28568 1.18817 -0.43339 -0.28568 1.18817 1.37448 -0.28282 1.13789 -0.43344 
-0.28282 1.13789 1.37454 -0.28206 0.60181 1.19798 -0.28206 1.67397 -0.25688 
-0.27971 0.88014 -0.39437 -0.27971 0.88014 1.33547 -0.27971 1.39564 -0.39437 
-0.27631 0.52402 1.12989 -0.27631 1.75176 -0.1888 -0.27509 0.73063 1.27346 
-0.27509 1.54515 -0.33236 -0.27428 1.96227 0.10971 -0.26809 0.4056 0.98836 
-0.26809 1.87018 -0.04726 -0.267 0.93287 -0.40203 -0.267 0.93287 1.34312 
-0.267 1.34291 -0.40203 -0.26307 0.64442 1.21647 -0.26307 1.63136 -0.27538 
-0.2618 0.36488 0.91913 -0.2618 1.9109 0.02196 -0.26002 0.77986 1.28847 
-0.26002 1.49592 -0.34737 -0.25568 0.985 -0.40688 -0.25568 0.985 1.34797 
-0.25568 1.29078 -0.40688 -0.25568 1.29078 1.34797 -0.25506 0.56346 1.15078 
-0.25506 1.71232 -0.20969 -0.25234 0.49012 1.07931 -0.25234 1.78566 -0.13821 
-0.24605 1.93354 0.08154 -0.24566 1.03757 -0.40921 -0.24566 1.03757 1.3503 
-0.24566 1.23821 -0.40921 -0.24566 1.23821 1.3503 -0.2452 0.68828 1.23308 
-0.2452 1.5875 -0.29199 -0.24484 0.83083 1.3006 -0.24484 1.44495 -0.35951 
-0.24173 1.08767 -0.41141 -0.24173 1.08767 1.3525 -0.24173 1.18811 -0.41141 
-0.24173 1.18811 1.3525 -0.23898 1.13789 -0.41137 -0.23898 1.13789 1.35247 
-0.23552 0.39694 0.94541 -0.23552 1.87884 -0.00432 -0.23515 0.60507 1.17073 
-0.23515 1.67071 -0.22964 -0.23102 0.88302 1.31034 -0.23102 1.39276 -0.36925 
-0.23033 0.459 1.02612 -0.23033 1.81678 -0.08502 -0.23025 0.52835 1.10137 
-0.23025 1.74743 -0.16028 -0.22851 0.73327 1.24778 -0.22851 1.54251 -0.30668 
-0.21893 0.9357 -0.37657 -0.21893 0.9357 1.31766 -0.21893 1.34008 -0.37657 
-0.21866 1.9027 0.05429 -0.21617 0.64826 1.18889 -0.21617 1.62752 -0.24779 
-0.2122 0.78331 1.26181 -0.2122 1.49247 -0.32071 -0.21038 0.43078 0.97055 
-0.21038 1.845 -0.02945 -0.20934 0.56807 1.1219 -0.20934 1.70771 -0.18081 
-0.20781 0.988 -0.3809 -0.20781 0.988 1.32199 -0.20781 1.28778 -0.3809 
-0.20781 1.28778 1.32199 -0.20731 0.49585 1.04909 -0.20731 1.77993 -0.10799 
-0.20402 1.92345 0.11489 -0.20262 1.03767 -0.3851 -0.20262 1.03767 1.32619 
-0.20262 1.23811 -0.3851 -0.20262 1.23811 1.32619 -0.19869 1.08783 -0.38717 
-0.19869 1.08783 1.32826 -0.19869 1.18795 -0.38717 -0.19869 1.18795 1.32826 
-0.1985 0.69243 1.20509 -0.1985 1.58335 -0.26399 -0.19737 0.8344 1.27349 
-0.19737 1.44138 -0.3324 -0.19628 1.13789 -0.38718 -0.19628 1.13789 1.32828 
-0.19257 0.4056 0.91284 -0.19257 1.87018 0.02826 -0.18937 0.61014 1.14139 
-0.18937 1.66564 -0.2003 -0.18645 0.46633 0.99448 -0.18645 1.80945 -0.05338 
-0.18543 0.53449 1.07082 -0.18543 1.74129 -0.12973 -0.18407 0.8864 1.28279 
-0.18407 1.38938 -0.3417 -0.18329 0.73707 1.21989 -0.18329 1.53871 -0.2788 
-0.17698 1.89223 0.08786 -0.17232 0.93913 -0.34859 -0.17232 0.93913 1.28969 
-0.17232 1.33665 -0.34859 -0.17074 0.65355 1.15917 -0.17074 1.62223 -0.21808 
-0.16719 0.78737 1.23349 -0.16719 1.48841 -0.29239 -0.16589 0.98838 -0.35479 
-0.16589 0.98838 1.29588 -0.16589 1.2874 -0.35479 -0.16509 0.57437 1.09111 
-0.16509 1.70141 -0.15001 -0.16378 0.5035 1.01715 -0.16378 1.77228 -0.07605 
-0.16081 1.03801 -0.35891 -0.16081 1.03801 1.30001 -0.16081 1.23777 -0.35891 
-0.16081 1.23777 1.30001 -0.15712 1.08789 -0.36096 -0.15712 1.08789 1.30205 
-0.15712 1.18789 -0.36096 -0.15712 1.18789 1.30205 -0.15481 0.459 0.9506 
-0.15481 1.13789 -0.36092 -0.15481 1.13789 1.30202 -0.15481 1.81678 -0.0095 
-0.15448 0.69724 1.17538 -0.15448 1.57854 -0.23429 -0.15242 0.83898 1.24472 
-0.15242 1.4368 -0.30362 -0.14535 0.61679 1.11023 -0.14535 1.65899 -0.16914 
-0.14243 0.54219 1.0385 -0.14243 1.73359 -0.09741 -0.13957 0.742 1.18988 
-0.13957 1.53378 -0.24879 -0.13936 0.8912 1.25354 -0.13936 1.38458 -0.31245 
-0.13767 0.43483 0.89211 -0.13767 1.84095 0.04899 -0.13184 0.49585 0.97362 
-0.13184 1.77993 -0.03252 -0.13118 0.93931 -0.32008 -0.13118 0.93931 1.26118 
-0.13118 1.33647 -0.32008 -0.12792 0.65934 1.12761 -0.12792 1.61644 -0.18651 
-0.12474 0.98863 -0.32617 -0.12474 0.98863 1.26726 -0.12474 1.28715 -0.32617 
-0.12344 0.79269 1.2029 -0.12344 1.48309 -0.26181 -0.12261 1.86202 0.10976 
-0.12244 0.58232 1.05848 -0.12244 1.69346 -0.11739 -0.11956 1.03858 -0.33012 
-0.11956 1.03858 1.27122 -0.11956 1.2372 -0.33012 -0.11956 1.2372 1.27122 
-0.11589 1.08853 -0.33204 -0.11589 1.08853 1.27313 -0.11589 1.18725 -0.33204 
-0.11589 1.18725 1.27313 -0.11468 1.13789 -0.33266 -0.11468 1.13789 1.27375 
-0.11184 0.70328 1.14351 -0.11184 1.5725 -0.20241 -0.11011 0.53449 0.9955 
-0.11011 1.74129 -0.05441 -0.10908 0.84442 1.21372 -0.10908 1.43136 -0.27263 
-0.10387 0.62379 1.07705 -0.10387 1.65199 -0.13596 -0.10162 0.49012 0.92859 
-0.10162 1.78566 0.0125 -0.09954 0.8919 1.22312 -0.09954 1.38388 -0.28202 
-0.09746 0.74805 1.15783 -0.09746 1.52773 -0.21673 -0.09149 0.93998 1.23068 
-0.09149 1.3358 -0.28959 -0.08982 0.57437 1.01584 -0.08982 1.70141 -0.07475 
-0.08677 0.66649 1.09416 -0.08677 1.60929 -0.15307 -0.08486 0.9895 -0.29542 
-0.08486 0.9895 1.23651 -0.08486 1.28628 -0.29542 -0.08485 1.80862 0.072 
-0.08161 0.79902 1.17042 -0.08161 1.47676 -0.22932 -0.07981 1.0394 -0.29931 
-0.07981 1.0394 1.2404 -0.07981 1.23638 -0.29931 -0.07981 1.23638 1.2404 
-0.07955 0.52835 0.95067 -0.07955 1.74743 -0.00958 -0.07713 1.08859 -0.30183 
-0.07713 1.08859 1.24292 -0.07713 1.18719 -0.30183 -0.07713 1.18719 1.24292 
-0.07599 1.13789 -0.30246 -0.07599 1.13789 1.24356 -0.07116 0.71033 1.10976 
-0.07116 1.56545 -0.16867 -0.07081 1.82866 0.13323 -0.07069 0.61679 1.03558 
-0.07069 1.65899 -0.09448 -0.07059 0.84564 1.18136 -0.07059 1.43014 -0.24027 
-0.06108 0.89321 1.19064 -0.06108 1.38257 -0.24955 -0.05902 0.56807 0.97159 
-0.05902 1.70771 -0.0305 -0.0571 0.75521 1.12383 -0.0571 1.52057 -0.18273 
-0.05335 0.94114 1.19829 -0.05335 1.33464 -0.25719 -0.05332 0.65934 1.05301 
-0.05332 1.61644 -0.11191 -0.05103 0.52402 0.90462 -0.05103 1.75176 0.03647 
-0.04675 0.99075 -0.2629 -0.04675 0.99075 1.20399 -0.04675 1.28503 -0.2629 
-0.04461 0.801 1.13632 -0.04461 1.47478 -0.19523 -0.04243 1.03952 -0.26713 
-0.04243 1.03952 1.20822 -0.04243 1.23626 -0.26713 -0.04243 1.23626 1.20822 
-0.03972 1.08876 -0.26959 -0.03972 1.08876 1.21068 -0.03972 1.18702 -0.26959 
-0.03972 1.18702 1.21068 -0.03953 0.61014 0.99155 -0.03953 1.66564 -0.05046 
-0.03882 1.13789 -0.2704 -0.03882 1.13789 1.2115 -0.03742 0.70328 1.06908 
-0.03742 1.5725 -0.12799 -0.03514 1.77374 0.09671 -0.03372 0.84761 1.14721 
-0.03372 1.42817 -0.20611 -0.03015 0.56346 0.92586 -0.03015 1.71232 0.01523 
-0.02446 0.89491 1.15646 -0.02446 1.38087 -0.21537 -0.0231 0.74805 1.08346 
-0.0231 1.52773 -0.14237 -0.02176 0.65355 1.01019 -0.02176 1.62223 -0.06909 
-0.02043 1.79181 0.16014 -0.01686 0.9428 1.16407 -0.01686 1.33298 -0.22297 
-0.01093 0.99116 -0.22891 -0.01093 0.99116 1.17 -0.01093 1.28462 -0.22891 
-0.01051 0.79902 1.09931 -0.01051 1.47676 -0.15822 -0.01019 0.60507 0.94578 
-0.01019 1.67071 -0.00468 -0.00668 1.03987 -0.23315 -0.00668 1.03987 1.17425 
-0.00668 1.23591 -0.23315 -0.00668 1.23591 1.17425 -0.00554 0.69724 1.02645 
-0.00554 1.57854 -0.08536 -0.00412 1.08882 -0.23571 -0.00412 1.08882 1.1768 
-0.00412 1.18696 -0.23571 -0.00412 1.18696 1.1768 -0.00327 0.56054 0.8788 
-0.00327 1.13789 -0.23656 -0.00327 1.13789 1.17765 -0.00327 1.71524 0.0623 
-2.1399 -0.24471 0.64935 -2.1399 0.24465 -0.64925 -2.13913 -0.39592 0.57086 
-2.13913 0.39586 -0.57076 -2.13814 -0.48966 0.49426 -2.13814 0.4896 -0.49416 
-2.13062 -0.29228 0.63984 -2.13062 0.29222 -0.63974 -2.12691 -0.57738 0.4083 
-2.12691 -3e-05 -0.70706 -2.12691 -3e-05 0.70716 -2.12691 0.57732 -0.4082 
-2.12606 -0.0491 -0.70621 -2.12606 -0.0491 0.70631 -2.12606 0.04904 -0.70621 
-2.12606 0.04904 0.70631 -2.12464 -0.44068 0.55595 -2.12464 0.44063 -0.55585 
-2.1235 -0.09805 -0.70365 -2.1235 -0.09805 0.70375 -2.1235 0.09799 -0.70365 
-2.1235 0.09799 0.70375 -2.11999 -0.53285 0.47528 -2.11999 0.53279 -0.47518 
-2.11967 -0.3389 0.62882 -2.11967 0.33884 -0.62872 -2.11925 -0.14676 -0.6994 
-2.11925 -0.14676 0.6995 -2.11925 0.1467 -0.6994 -2.11925 0.1467 0.6995 
-2.11332 -0.19512 0.69357 -2.11332 0.19506 -0.69347 -2.10842 -0.48437 0.53969 
-2.10842 0.48431 -0.53959 -2.10708 -0.38987 0.61297 -2.10708 0.38981 -0.61287 
-2.10572 -0.24301 0.68597 -2.10572 0.24295 -0.68587 -2.10003 -0.57446 0.45537 
-2.10003 0.5744 -0.45527 -2.09646 -0.29031 0.67671 -2.09646 0.29026 -0.67661 
-2.09276 -0.43463 0.59859 -2.09276 0.43458 -0.59849 -2.09136 -3e-05 -0.7409 
-2.09136 -3e-05 0.741 -2.09065 -0.52778 0.52106 -2.09065 0.52772 -0.52096 
-2.09046 -0.04916 -0.74009 -2.09046 -0.04916 0.74019 -2.09046 0.0491 -0.74009 
-2.09046 0.0491 0.74019 -2.08775 -0.0984 -0.73763 -2.08775 -0.0984 0.73773 
-2.08775 0.09834 -0.73763 -2.08775 0.09834 0.73773 -2.08557 -0.33692 0.66582 
-2.08557 0.33686 -0.66572 -2.08344 -0.14717 -0.73339 -2.08344 -0.14717 0.73349 
-2.08344 0.14711 -0.73339 -2.08344 0.14711 0.73349 -2.07915 -0.6139 0.43412 
-2.07915 0.61385 -0.43402 -2.07686 -0.47858 0.58251 -2.07686 0.47853 -0.58241 
-2.07683 -0.19678 0.72779 -2.07683 0.19672 -0.72769 -2.07308 -0.38271 0.65333 
-2.07308 0.38265 -0.65323 -2.07116 -0.56984 0.50109 -2.07116 0.56979 -0.50099 
-2.0691 -0.24471 0.72015 -2.0691 0.24465 -0.72005 -2.05959 -0.29228 0.71087 
-2.05959 0.29222 -0.71077 -2.05949 -0.52113 0.56508 -2.05949 0.52107 -0.56498 
-2.05902 -0.42758 0.63927 -2.05902 0.42753 -0.63917 -2.05419 -3e-05 -0.77296 
-2.05419 -3e-05 0.77306 -2.05305 -0.04933 -0.77232 -2.05305 -0.04933 0.77242 
-2.05305 0.04927 -0.77232 -2.05305 0.04927 0.77242 -2.05063 -0.60956 0.48018 
-2.05063 0.60951 -0.48008 -2.05037 -0.09852 -0.76981 -2.05037 -0.09852 0.76991 
-2.05037 0.09846 -0.76981 -2.05037 0.09846 0.76991 -2.04857 -0.3389 0.69992 
-2.04857 0.33884 -0.69982 -2.04532 -0.14842 -0.76592 -2.04532 -0.14842 0.76602 
-2.04532 0.14836 -0.76592 -2.04532 0.14836 0.76602 -2.04341 -0.47143 0.62366 
-2.04341 0.47137 -0.62356 -2.04036 -0.56355 0.54534 -2.04036 0.56349 -0.54524 
-2.03869 -0.19794 0.76019 -2.03869 0.19789 -0.76009 -2.03272 -0.38987 0.68733 
-2.03272 0.38981 -0.68723 -2.03064 -0.24602 0.75262 -2.03064 0.24596 -0.75252 
-2.02856 -0.6478 0.45809 -2.02856 0.64774 -0.45799 -2.02631 -0.51413 0.60656 
-2.02631 0.51407 -0.60646 -2.0211 -0.2935 0.74323 -2.0211 0.29344 -0.74313 
-2.02007 -0.60343 0.525 -2.02007 0.60338 -0.5249 -2.01834 -0.43463 0.67301 
-2.01834 0.43458 -0.67291 -2.0155 -3e-05 -0.80316 -2.0155 -3e-05 0.80326 
-2.01429 -0.04939 -0.80253 -2.01429 -0.04939 0.80263 -2.01429 0.04933 -0.80253 
-2.01429 0.04933 0.80263 -2.01062 -0.09934 -0.80062 -2.01062 -0.09934 0.80072 
-2.01062 0.09928 -0.80062 -2.01062 0.09928 0.80072 -2.00774 -0.5556 0.58799 
-2.00774 0.55554 -0.58789 -2.00674 -0.34523 0.7324 -2.00674 0.34517 -0.7323 
-2.00544 -0.14928 -0.79666 -2.00544 -0.14928 0.79676 -2.00544 0.14923 -0.79666 
-2.00544 0.14923 0.79676 -2.00226 -0.47858 0.65711 -2.00226 0.47853 -0.65701 
-1.999 -0.19861 -0.79058 -1.999 -0.19861 0.79068 -1.999 0.19856 -0.79058 
-1.999 0.19856 0.79068 -1.99834 -0.64207 0.50312 -1.99834 0.64201 -0.50302 
-1.99251 -0.70309 0.42161 -1.99251 0.70303 -0.42151 -1.99082 -0.24672 0.78304 
-1.99082 0.24666 -0.78294 -1.99061 -0.39592 0.71938 -1.99061 0.39586 -0.71928 
-1.98775 -0.59573 0.568 -1.98775 0.59567 -0.5679 -1.98483 -0.52113 0.63974 
-1.98483 0.52107 -0.63964 -1.97776 -0.29894 0.77422 -1.97776 0.29888 -0.77412 
-1.9757 -0.44068 0.70489 -1.9757 0.44063 -0.70479 -1.97537 -0.67892 0.4801 
-1.97537 -3e-05 -0.83142 -1.97537 -3e-05 0.83152 -1.97537 0.67886 -0.48 
-1.97306 -0.05003 -0.83146 -1.97306 -0.05003 0.83156 -1.97306 0.04997 -0.83146 
-1.97306 0.04997 0.83156 -1.96937 -0.09991 -0.82941 -1.96937 -0.09991 0.82951 
-1.96937 0.09985 -0.82941 -1.96937 0.09985 0.82951 -1.9664 -0.63442 0.54665 
-1.9664 0.63436 -0.54655 -1.96509 -0.56355 0.62061 -1.96509 0.56349 -0.62051 
-1.96429 -0.14953 -0.82528 -1.96429 -0.14953 0.82538 -1.96429 0.14948 -0.82528 
-1.96429 0.14948 0.82538 -1.96299 -0.35055 0.76299 -1.96299 0.35049 -0.76289 
-1.95944 -0.48437 0.68867 -1.95944 0.48431 -0.68857 -1.95786 -0.19879 -0.81909 
-1.95786 -0.19879 0.81919 -1.95786 0.19873 -0.81909 -1.95786 0.19873 0.81919 
-1.94689 -0.40085 0.74939 -1.94689 0.40079 -0.74929 -1.94611 -0.25152 0.8123 
-1.94611 0.25147 -0.8122 -1.94475 -0.60343 0.60032 -1.94475 0.60338 -0.60022 
-1.94373 -0.67159 0.52398 -1.94373 0.67153 -0.52388 -1.94081 -0.52778 0.6709 
-1.94081 0.52772 -0.6708 -1.93761 -0.73232 0.44234 -1.93761 0.73226 -0.44224 
-1.9339 -3e-05 -0.85768 -1.9339 -3e-05 0.85778 -1.93281 -0.30351 0.803 
-1.93281 0.30346 -0.8029 -1.93168 -0.44549 0.73459 -1.93168 0.44543 -0.73449 
-1.93149 -0.05009 -0.85766 -1.93149 -0.05009 0.85776 -1.93149 0.05003 -0.85766 
-1.93149 0.05003 0.85776 -1.92756 -0.10025 -0.8556 -1.92756 -0.10025 0.8557 
-1.92756 0.10019 -0.8556 -1.92756 0.10019 0.8557 -1.92287 -0.64207 0.57859 
-1.92287 0.64201 -0.57849 -1.92237 -0.14992 -0.85139 -1.92237 -0.14992 0.85149 
-1.92237 0.14986 -0.85139 -1.92237 0.14986 0.85149 -1.92084 -0.56984 0.65141 
-1.92084 0.56979 -0.65131 -1.9198 -0.70714 0.50005 -1.9198 0.70708 -0.49995 
-1.91798 -0.35461 0.79131 -1.91798 0.35455 -0.79121 -1.91401 -0.48966 0.71839 
-1.91401 0.4896 -0.71829 -1.91125 -0.20222 -0.84706 -1.91125 -0.20222 0.84716 
-1.91125 0.20216 -0.84706 -1.91125 0.20216 0.84716 -1.90167 -0.40464 0.77728 
-1.90167 0.40459 -0.77718 -1.89993 -0.60956 0.63088 -1.89993 0.60951 -0.63078 
-1.89985 -0.67892 0.55562 -1.89985 0.67886 -0.55552 -1.89916 -0.2549 0.83985 
-1.89916 0.25484 -0.83975 -1.89503 -0.53285 0.70024 -1.89503 0.53279 -0.70014 
-1.89466 -0.74098 0.47491 -1.89466 0.74092 -0.47481 -1.8912 -3e-05 -0.88187 
-1.8912 -3e-05 0.88197 -1.88845 -0.05025 -0.8819 -1.88845 -0.05025 0.882 
-1.88845 0.05019 -0.8819 -1.88845 0.05019 0.882 -1.88534 -0.30709 0.8301 
-1.88534 0.30703 -0.83 -1.88498 -0.44964 0.76259 -1.88498 0.44958 -0.76249 
-1.88452 -0.10035 -0.8797 -1.88452 -0.10035 0.8798 -1.88452 0.10029 -0.8797 
-1.88452 0.10029 0.8798 -1.87784 -0.6478 0.60881 -1.87784 0.64774 -0.60871 
-1.87512 -0.57446 0.68028 -1.87512 0.5744 -0.68018 -1.8745 -0.15292 -0.87737 
-1.8745 -0.15292 0.87747 -1.8745 0.15286 -0.87737 -1.8745 0.15286 0.87747 
-1.87016 -0.35806 0.81797 -1.87016 0.358 -0.81787 -1.86838 -0.77304 0.44863 
-1.86838 0.77298 -0.44853 -1.86711 -0.4935 0.74597 -1.86711 0.49344 -0.74587 
-1.86318 -0.20505 -0.87252 -1.86318 -0.20505 0.87262 -1.86318 0.20499 -0.87252 
-1.86318 0.20499 0.87262 -1.86209 -0.73232 0.51786 -1.86209 0.73226 -0.51776 
-1.85509 -0.40729 0.80296 -1.85509 0.40723 -0.80286 -1.85387 -0.6139 0.6594 
-1.85387 0.61385 -0.6593 -1.85047 -0.25778 -0.86487 -1.85047 -0.25778 0.86497 
-1.85047 0.25772 -0.86487 -1.85047 0.25772 0.86497 -1.84812 -0.53611 0.72748 
-1.84812 0.53605 -0.72738 -1.84736 -3e-05 -0.90394 -1.84736 -3e-05 0.90404 
-1.8445 -0.05031 -0.90389 -1.8445 -0.05031 0.90399 -1.8445 0.05025 -0.90389 
-1.8445 0.05025 0.90399 -1.84136 -0.70309 0.57276 -1.84136 0.70303 -0.57266 
-1.83809 -0.45211 0.78786 -1.83809 0.45205 -0.78776 -1.83647 -0.30974 0.85472 
-1.83647 0.30968 -0.85462 -1.83605 -0.76484 0.49177 -1.83605 0.76479 -0.49167 
-1.83535 -0.10285 -0.90369 -1.83535 -0.10285 0.90379 -1.83535 0.10279 -0.90369 
-1.83535 0.10279 0.90379 -1.82805 -0.57738 0.70716 -1.82805 0.57732 -0.70706 
-1.82501 -0.15541 -0.90087 -1.82501 -0.15541 0.90097 -1.82501 0.15536 -0.90087 
-1.82501 0.15536 0.90097 -1.82245 -0.35978 0.84175 -1.82245 0.35972 -0.84165 
-1.81976 -0.496 0.77079 -1.81976 0.49594 -0.77069 -1.81835 -0.67076 0.62558 
-1.81835 0.6707 -0.62548 -1.8138 -0.20727 -0.89539 -1.8138 -0.20727 0.89549 
-1.8138 0.20721 -0.89539 -1.8138 0.20721 0.89549 -1.80881 -0.79568 0.46438 
-1.80881 0.79563 -0.46428 -1.80727 -0.40878 0.82636 -1.80727 0.40872 -0.82626 
-1.80248 -0.75437 0.53345 -1.80248 -3e-05 -0.92383 -1.80248 -3e-05 0.92393 
-1.80248 0.75432 -0.53335 -1.80078 -0.25993 -0.88725 -1.80078 -0.25993 0.88735 
-1.80078 0.25988 -0.88725 -1.80078 0.25988 0.88735 -1.80047 -0.53838 0.75189 
-1.80047 0.53832 -0.75179 -1.79424 -0.05261 -0.92571 -1.79424 -0.05261 0.92581 
-1.79424 0.05255 -0.92571 -1.79424 0.05255 0.92581 -1.79364 -0.63588 0.67529 
-1.79364 0.63582 -0.67519 -1.78974 -0.45351 0.81091 -1.78974 0.45345 -0.81081 
-1.78759 -0.31048 0.8766 -1.78759 0.31043 -0.8765 -1.78493 -0.10505 -0.92496 
-1.78493 -0.10505 0.92506 -1.78493 0.10499 -0.92496 -1.78493 0.10499 0.92506 
-1.78064 -0.82441 0.43615 -1.78064 0.82436 -0.43605 -1.78059 -0.72416 0.58782 
-1.78059 0.7241 -0.58772 -1.77546 -0.78559 0.50641 -1.77546 0.78554 -0.50631 
-1.77459 -0.15718 -0.92159 -1.77459 -0.15718 0.92169 -1.77459 0.15713 -0.92159 
-1.77459 0.15713 0.92169 -1.77332 -0.36043 0.86326 -1.77332 0.36037 -0.86316 
-1.77127 -0.49708 0.7934 -1.77127 0.49702 -0.7933 -1.76574 -0.59709 0.72382 
-1.76574 0.59703 -0.72372 -1.76325 -0.20888 -0.91561 -1.76325 -0.20888 0.91571 
-1.76325 0.20882 -0.91561 -1.76325 0.20882 0.91571 -1.75835 -0.40911 0.84742 
-1.75835 0.40905 -0.84732 -1.75712 -0.6908 0.63962 -1.75712 0.69074 -0.63952 
-1.75669 -3e-05 -0.94149 -1.75669 -3e-05 0.94159 -1.75092 -0.25997 -0.90703 
-1.75092 -0.25997 0.90713 -1.75092 0.25992 -0.90703 -1.75092 0.25992 0.90713 
-1.74823 -0.05265 -0.94301 -1.74823 -0.05265 0.94311 -1.74823 0.0526 -0.94301 
-1.74823 0.0526 0.94311 -1.74756 -0.8149 0.47813 -1.74756 0.81484 -0.47803 
-1.74124 -0.77319 0.54676 -1.74124 0.77314 -0.54666 -1.74056 -0.45365 0.83152 
-1.74056 0.45359 -0.83142 -1.73858 -0.10534 -0.94191 -1.73858 -0.10534 0.94201 
-1.73858 0.10528 -0.94191 -1.73858 0.10528 0.94201 -1.73766 -0.31034 -0.89587 
-1.73766 -0.31034 0.89597 -1.73766 0.31028 -0.89587 -1.73766 0.31028 0.89597 
-1.73743 -0.55709 0.76738 -1.73743 0.55704 -0.76728 -1.73021 -0.65395 0.69 
-1.73021 0.65389 -0.6899 -1.72802 -0.15747 -0.93814 -1.72802 -0.15747 0.93824 
-1.72802 0.15741 -0.93814 -1.72802 0.15741 0.93824 -1.7235 -0.35982 0.88227 
-1.7235 0.35976 -0.88217 -1.71871 -0.74184 0.60036 -1.71871 0.74178 -0.60026 
-1.71806 -0.84279 0.44815 -1.71806 0.84274 -0.44805 -1.71574 -0.21029 -0.93173 
-1.71574 -0.21029 0.93183 -1.71574 0.21023 -0.93173 -1.71574 0.21023 0.93183 
-1.71352 -0.80298 0.51869 -1.71352 0.80293 -0.51859 -1.71008 -3e-05 -0.95689 
-1.71008 -3e-05 0.95699 -1.70848 -0.40828 0.86608 -1.70848 0.40822 -0.86598 
-1.70724 -0.51454 0.80792 -1.70724 0.51448 -0.80782 -1.70318 -0.26132 -0.92267 
-1.70318 -0.26132 0.92277 -1.70318 0.26126 -0.92267 -1.70318 0.26126 0.92277 
-1.70186 -0.61408 0.73719 -1.70186 0.61403 -0.73709 -1.70117 -0.05278 -0.9581 
-1.70117 -0.05278 0.9582 -1.70117 0.05272 -0.9581 -1.70117 0.05272 0.9582 
-1.69242 -0.70739 0.65221 -1.69242 0.70733 -0.65211 -1.69145 -0.10538 -0.95656 
-1.69145 -0.10538 0.95666 -1.69145 0.10532 -0.95656 -1.69145 0.10532 0.95666 
-1.68955 -0.31181 -0.91101 -1.68955 -0.31181 0.91111 -1.68955 0.31175 -0.91101 
-1.68955 0.31175 0.91111 -1.68779 -0.86854 0.41702 -1.68779 0.86848 -0.41692 
-1.68408 -0.83117 0.48929 -1.68408 0.83112 -0.48919 -1.67985 -0.15851 -0.95245 
-1.67985 -0.15851 0.95255 -1.67985 0.15845 -0.95245 -1.67985 0.15845 0.95255 
-1.67862 -0.7887 0.55773 -1.67862 0.78865 -0.55763 -1.67587 -0.47021 0.84466 
-1.67587 0.47015 -0.84456 -1.67516 -0.36116 -0.89682 -1.67516 -0.36116 0.89692 
-1.67516 0.3611 -0.89682 -1.67516 0.3611 0.89692 -1.67243 -0.5731 0.77965 
-1.67243 0.57304 -0.77955 -1.66748 -0.21118 -0.9455 -1.66748 -0.21118 0.9456 
-1.66748 0.21112 -0.9455 -1.66748 0.21112 0.9456 -1.66486 -0.66931 0.70149 
-1.66486 0.66925 -0.70139 -1.66278 -3e-05 -0.96998 -1.66278 -3e-05 0.97008 
-1.65692 -0.89151 0.38611 -1.65692 0.89145 -0.38601 -1.65445 -0.26221 -0.93601 
-1.65445 -0.26221 0.93611 -1.65445 0.26215 -0.93601 -1.65445 0.26215 0.93611 
-1.65396 -0.85743 0.45834 -1.65396 0.85738 -0.45824 -1.65368 -0.05282 -0.97078 
-1.65368 -0.05282 0.97088 -1.65368 0.05276 -0.97078 -1.65368 0.05276 0.97088 
-1.65307 -0.75643 0.61115 -1.65307 0.75637 -0.61105 -1.64931 -0.81727 0.52867 
-1.64931 0.81721 -0.52857 -1.64255 -0.10598 -0.96905 -1.64255 -0.10598 0.96915 
-1.64255 0.10592 -0.96905 -1.64255 0.10592 0.96915 -1.64189 -0.52962 0.81871 
-1.64189 0.52956 -0.81861 -1.64074 -0.31249 -0.92383 -1.64074 -0.31249 0.92393 
-1.64074 0.31243 -0.92383 -1.64074 0.31243 0.92393 -1.63767 -0.41619 0.88286 
-1.63767 0.41613 -0.88276 -1.6367 -0.62829 0.74721 -1.6367 0.62823 -0.74711 
-1.63075 -0.1591 -0.96442 -1.63075 -0.1591 0.96452 -1.63075 0.15904 -0.96442 
-1.63075 0.15904 0.96452 -1.62647 -0.72072 0.66179 -1.62647 0.72066 -0.66169 
-1.62346 -0.88138 0.42636 -1.62346 0.88132 -0.42626 -1.61943 -0.84377 0.49829 
-1.61943 0.84372 -0.49819 -1.61861 -0.21153 -0.95689 -1.61861 -0.21153 0.95699 
-1.61861 0.21147 -0.95689 -1.61861 0.21147 0.95699 -1.61489 -0.80084 0.56631 
-1.61489 -3e-05 -0.98074 -1.61489 -3e-05 0.98084 -1.61489 0.80078 -0.56621 
-1.60672 -0.5862 0.78838 -1.60672 0.58614 -0.78828 -1.60538 -0.26248 -0.94688 
-1.60538 -0.26248 0.94698 -1.60538 0.26243 -0.94688 -1.60538 0.26243 0.94698 
-1.60433 -0.47713 0.85931 -1.60433 0.47707 -0.85921 -1.60426 -0.05325 -0.98135 
-1.60426 -0.05325 0.98145 -1.60426 0.05319 -0.98135 -1.60426 0.05319 0.98145 
-1.60364 -0.36803 -0.91142 -1.60364 -0.36803 0.91152 -1.60364 0.36797 -0.91142 
-1.60364 0.36797 0.91152 -1.59892 -0.68172 0.70942 -1.59892 0.68167 -0.70932 
-1.59308 -0.10632 -0.97907 -1.59308 -0.10632 0.97917 -1.59308 0.10626 -0.97907 
-1.59308 0.10626 0.97917 -1.5921 -0.9026 0.3946 -1.5921 0.90255 -0.3945 
-1.58904 -0.86816 0.46665 -1.58904 0.8681 -0.46655 -1.58885 -0.76721 0.6188 
-1.58885 0.76715 -0.6187 -1.58511 -0.82784 0.53614 -1.58511 0.82778 -0.53604 
-1.58139 -0.15907 -0.97391 -1.58139 -0.15907 0.97401 -1.58139 0.15901 -0.97391 
-1.58139 0.15901 0.97401 -1.57056 -0.63963 0.75383 -1.57056 0.63957 -0.75373 
-1.56938 -0.53587 0.83102 -1.56938 0.53581 -0.83092 -1.56923 -0.21135 -0.96588 
-1.56923 -0.21135 0.96598 -1.56923 0.2113 -0.96588 -1.56923 0.2113 0.96598 
-1.56837 -0.31801 -0.93633 -1.56837 -0.31801 0.93643 -1.56837 0.31796 -0.93633 
-1.56837 0.31796 0.93643 -1.56653 -3e-05 -0.98913 -1.56653 -3e-05 0.98923 
-1.5657 -0.42187 -0.89481 -1.5657 -0.42187 0.89491 -1.5657 0.42181 -0.89481 
-1.5657 0.42181 0.89491 -1.56154 -0.72992 0.66876 -1.56154 0.72986 -0.66866 
-1.55823 -0.89035 0.43383 -1.55823 0.89029 -0.43373 -1.55778 -0.92361 0.35778 
-1.55778 0.92355 -0.35768 -1.55574 -0.05329 -0.98923 -1.55574 -0.05329 0.98933 
-1.55574 0.05323 -0.98923 -1.55574 0.05323 0.98933 -1.55471 -0.85288 0.50448 
-1.55471 0.85282 -0.50438 -1.55033 -0.80954 0.57246 -1.55033 0.80948 -0.57236 
-1.54427 -0.10659 -0.98643 -1.54427 -0.10659 0.98653 -1.54427 0.10653 -0.98643 
-1.54427 0.10653 0.98653 -1.53363 -0.5911 0.7986 -1.53363 0.59105 -0.7985 
-1.53358 -0.68964 0.71524 -1.53358 0.68958 -0.71514 -1.53247 -0.26719 -0.95699 
-1.53247 -0.26719 0.95709 -1.53247 0.26713 -0.95699 -1.53247 0.26713 0.95709 
-1.53244 -0.15932 -0.98074 -1.53244 -0.15932 0.98084 -1.53244 0.15926 -0.98074 
-1.53244 0.15926 0.98084 -1.53118 -0.48184 0.86922 -1.53118 0.48178 -0.86912 
-1.53069 -0.37265 -0.92128 -1.53069 -0.37265 0.92138 -1.53069 0.37259 -0.92128 
-1.53069 0.37259 0.92138 -1.52398 -0.9118 0.39731 -1.52398 0.91174 -0.39721 
-1.52397 -0.87557 0.47184 -1.52397 0.87551 -0.47174 -1.5234 -0.77453 0.62408 
-1.5234 0.77448 -0.62398 -1.52305 -0.94198 0.31952 -1.52305 0.94193 -0.31942 
-1.52 -0.83498 0.54117 -1.52 0.83493 -0.54107 -1.51782 -3e-05 -0.99513 
-1.51782 -3e-05 0.99523 -1.50662 -0.0534 -0.99474 -1.50662 -0.0534 0.99484 
-1.50662 0.05334 -0.99474 -1.50662 0.05334 0.99484 -1.49605 -0.53919 0.83879 
-1.49605 0.53913 -0.83869 -1.49599 -0.73595 0.67281 -1.49599 0.7359 -0.67271 
-1.49539 -0.64517 0.76036 -1.49539 0.64512 -0.76026 -1.4952 -0.32182 -0.94376 
-1.4952 -0.32182 0.94386 -1.4952 0.32176 -0.94376 -1.4952 0.32176 0.94386 
-1.49516 -0.1066 -0.99139 -1.49516 -0.1066 0.99149 -1.49516 0.10655 -0.99139 
-1.49516 0.10655 0.99149 -1.49473 -0.21315 -0.9741 -1.49473 -0.21315 0.9742 
-1.49473 0.21309 -0.9741 -1.49473 0.21309 0.9742 -1.49295 -0.42529 -0.90206 
-1.49295 -0.42529 0.90216 -1.49295 0.42523 -0.90206 -1.49295 0.42523 0.90216 
-1.48943 -0.93055 0.35962 -1.48943 0.93049 -0.35952 -1.48941 -0.8583 0.5085 
-1.48941 0.85824 -0.5084 -1.48918 -0.89684 0.43699 -1.48918 0.89678 -0.43689 
-1.48825 -0.95746 0.28048 -1.48825 0.9574 -0.28038 -1.4852 -0.81478 0.57616 
-1.4852 0.81472 -0.57606 -1.46887 -3e-05 -0.99875 -1.46887 -3e-05 0.99885 
-1.45804 -0.59484 0.80301 -1.45804 0.59478 -0.80291 -1.45803 -0.4842 -0.87409 
-1.45803 -0.4842 0.87419 -1.45803 0.48414 -0.87409 -1.45803 0.48414 0.87419 
-1.458 -0.69338 0.71964 -1.458 0.69332 -0.71954 -1.458 -0.77832 0.62679 
-1.458 0.77827 -0.62669 -1.45759 -0.2684 -0.96252 -1.45759 -0.2684 0.96262 
-1.45759 0.26835 -0.96252 -1.45759 0.26835 0.96262 -1.45759 -0.37498 -0.92623 
-1.45759 -0.37498 0.92633 -1.45759 0.37492 -0.92623 -1.45759 0.37492 0.92633 
-1.45756 -0.16053 -0.98626 -1.45756 -0.16053 0.98636 -1.45756 0.16047 -0.98626 
-1.45756 0.16047 0.98636 -1.45756 -0.05343 -0.99781 -1.45756 -0.05343 0.99791 
-1.45756 0.05337 -0.99781 -1.45756 0.05337 0.99791 -1.45467 -0.91615 0.39943 
-1.45467 0.91609 -0.39933 -1.45467 -0.94653 0.32085 -1.45467 0.94648 -0.32075 
-1.45465 -0.87992 0.47395 -1.45465 0.87986 -0.47385 -1.45465 -0.8386 0.54372 
-1.45465 0.83855 -0.54362 -1.4545 -0.96864 0.24619 -1.4545 0.96858 -0.24609 
-1.4198 -0.95971 0.28113 -1.4198 -0.93281 0.36049 -1.4198 -0.899 0.43805 
-1.4198 -0.86039 0.50974 -1.4198 -0.81653 0.5774 -1.4198 -0.7381 0.67477 
-1.4198 -0.64703 0.76254 -1.4198 -0.54077 0.84124 -1.4198 -0.42643 -0.90448 
-1.4198 -0.42643 0.90458 -1.4198 -0.32273 -0.94645 -1.4198 -0.32273 0.94655 
-1.4198 -0.21375 -0.97684 -1.4198 -0.21375 0.97694 -1.4198 -0.10691 -0.99422 
-1.4198 -0.10691 0.99432 -1.4198 -3e-05 -0.99995 -1.4198 -3e-05 1.00005 
-1.4198 0.10685 -0.99422 -1.4198 0.10685 0.99432 -1.4198 0.2137 -0.97684 
-1.4198 0.2137 0.97694 -1.4198 0.32268 -0.94645 -1.4198 0.32268 0.94655 
-1.4198 0.42637 -0.90448 -1.4198 0.42637 0.90458 -1.4198 0.54071 -0.84114 
-1.4198 0.64697 -0.76244 -1.4198 0.73804 -0.67467 -1.4198 0.81647 -0.5773 
-1.4198 0.86033 -0.50964 -1.4198 0.89895 -0.43795 -1.4198 0.93275 -0.36039 
-1.4198 0.95965 -0.28103 -1.38495 -0.8386 0.54372 -1.38495 0.83855 -0.54362 
-1.38495 -0.87992 0.47395 -1.38495 0.87986 -0.47385 -1.38493 -0.94653 0.32085 
-1.38493 0.94648 -0.32075 -1.38493 -0.91615 0.39943 -1.38493 0.91609 -0.39933 
-1.38204 -0.05343 -0.99781 -1.38204 -0.05343 0.99791 -1.38204 0.05337 -0.99781 
-1.38204 0.05337 0.99791 -1.38204 -0.16053 -0.98626 -1.38204 -0.16053 0.98636 
-1.38204 0.16047 -0.98626 -1.38204 0.16047 0.98636 -1.38201 -0.37498 -0.92623 
-1.38201 -0.37498 0.92633 -1.38201 0.37492 -0.92623 -1.38201 0.37492 0.92633 
-1.38201 -0.2684 -0.96252 -1.38201 -0.2684 0.96262 -1.38201 0.26835 -0.96252 
-1.38201 0.26835 0.96262 -1.3816 -0.77832 0.62679 -1.3816 0.77827 -0.62669 
-1.3816 -0.69338 0.71964 -1.3816 0.69332 -0.71954 -1.38157 -0.4842 -0.87409 
-1.38157 -0.4842 0.87419 -1.38157 0.48414 -0.87409 -1.38157 0.48414 0.87419 
-1.38156 -0.59484 0.80301 -1.38156 0.59478 -0.80291 -1.37073 -3e-05 -0.99875 
-1.37073 -3e-05 0.99885 -1.3544 -0.81478 0.57616 -1.3544 0.81472 -0.57606 
-1.35135 -0.95746 0.28048 -1.35135 0.9574 -0.28038 -1.35042 -0.89684 0.43699 
-1.35042 0.89678 -0.43689 -1.35019 -0.8583 0.5085 -1.35019 0.85824 -0.5084 
-1.35017 -0.93055 0.35962 -1.35017 0.93049 -0.35952 -1.34665 -0.42529 -0.90206 
-1.34665 -0.42529 0.90216 -1.34665 0.42523 -0.90206 -1.34665 0.42523 0.90216 
-1.34487 -0.21315 -0.9741 -1.34487 -0.21315 0.9742 -1.34487 0.21309 -0.9741 
-1.34487 0.21309 0.9742 -1.34444 -0.1066 -0.99139 -1.34444 -0.1066 0.99149 
-1.34444 0.10655 -0.99139 -1.34444 0.10655 0.99149 -1.3444 -0.32182 -0.94376 
-1.3444 -0.32182 0.94386 -1.3444 0.32176 -0.94376 -1.3444 0.32176 0.94386 
-1.34421 -0.64517 0.76036 -1.34421 0.64512 -0.76026 -1.34361 -0.73595 0.67281 
-1.34361 0.7359 -0.67271 -1.34355 -0.53919 0.83879 -1.34355 0.53913 -0.83869 
-1.33298 -0.0534 -0.99474 -1.33298 -0.0534 0.99484 -1.33298 0.05334 -0.99474 
-1.33298 0.05334 0.99484 -1.32178 -3e-05 -0.99513 -1.32178 -3e-05 0.99523 
-1.3196 -0.83498 0.54117 -1.3196 0.83493 -0.54107 -1.31655 -0.94198 0.31952 
-1.31655 0.94193 -0.31942 -1.3162 -0.77453 0.62408 -1.3162 0.77448 -0.62398 
-1.31563 -0.87557 0.47184 -1.31563 0.87551 -0.47174 -1.31562 -0.9118 0.39731 
-1.31562 0.91174 -0.39721 -1.30891 -0.37265 -0.92128 -1.30891 -0.37265 0.92138 
-1.30891 0.37259 -0.92128 -1.30891 0.37259 0.92138 -1.30842 -0.48184 0.86922 
-1.30842 0.48178 -0.86912 -1.30716 -0.15932 -0.98074 -1.30716 -0.15932 0.98084 
-1.30716 0.15926 -0.98074 -1.30716 0.15926 0.98084 -1.30713 -0.26719 -0.95699 
-1.30713 -0.26719 0.95709 -1.30713 0.26713 -0.95699 -1.30713 0.26713 0.95709 
-1.30602 -0.68964 0.71524 -1.30602 0.68958 -0.71514 -1.30597 -0.5911 0.7986 
-1.30597 0.59105 -0.7985 -1.29533 -0.10659 -0.98643 -1.29533 -0.10659 0.98653 
-1.29533 0.10653 -0.98643 -1.29533 0.10653 0.98653 -1.28927 -0.80954 0.57246 
-1.28927 0.80948 -0.57236 -1.28489 -0.85288 0.50448 -1.28489 0.85282 -0.50438 
-1.28386 -0.05329 -0.98923 -1.28386 -0.05329 0.98933 -1.28386 0.05323 -0.98923 
-1.28386 0.05323 0.98933 -1.28182 -0.92361 0.35778 -1.28182 0.92355 -0.35768 
-1.28137 -0.89035 0.43383 -1.28137 0.89029 -0.43373 -1.27806 -0.72992 0.66876 
-1.27806 0.72986 -0.66866 -1.2739 -0.42187 -0.89481 -1.2739 -0.42187 0.89491 
-1.2739 0.42181 -0.89481 -1.2739 0.42181 0.89491 -1.27307 -3e-05 -0.98913 
-1.27307 -3e-05 0.98923 -1.27123 -0.31801 -0.93633 -1.27123 -0.31801 0.93643 
-1.27123 0.31796 -0.93633 -1.27123 0.31796 0.93643 -1.27037 -0.21135 -0.96588 
-1.27037 -0.21135 0.96598 -1.27037 0.2113 -0.96588 -1.27037 0.2113 0.96598 
-1.27022 -0.53587 0.83102 -1.27022 0.53581 -0.83092 -1.26904 -0.63963 0.75383 
-1.26904 0.63957 -0.75373 -1.25821 -0.15907 -0.97391 -1.25821 -0.15907 0.97401 
-1.25821 0.15901 -0.97391 -1.25821 0.15901 0.97401 -1.25449 -0.82784 0.53614 
-1.25449 0.82778 -0.53604 -1.25075 -0.76721 0.6188 -1.25075 0.76715 -0.6187 
-1.25056 -0.86816 0.46665 -1.25056 0.8681 -0.46655 -1.2475 -0.9026 0.3946 
-1.2475 0.90255 -0.3945 -1.24652 -0.10632 -0.97907 -1.24652 -0.10632 0.97917 
-1.24652 0.10626 -0.97907 -1.24652 0.10626 0.97917 -1.24068 -0.68172 0.70942 
-1.24068 0.68167 -0.70932 -1.23596 -0.36803 -0.91142 -1.23596 -0.36803 0.91152 
-1.23596 0.36797 -0.91142 -1.23596 0.36797 0.91152 -1.23534 -0.05325 -0.98135 
-1.23534 -0.05325 0.98145 -1.23534 0.05319 -0.98135 -1.23534 0.05319 0.98145 
-1.23527 -0.47713 0.85931 -1.23527 0.47707 -0.85921 -1.23422 -0.26248 -0.94688 
-1.23422 -0.26248 0.94698 -1.23422 0.26243 -0.94688 -1.23422 0.26243 0.94698 
-1.23288 -0.5862 0.78838 -1.23288 0.58614 -0.78828 -1.22471 -0.80084 0.56631 
-1.22471 -3e-05 -0.98074 -1.22471 -3e-05 0.98084 -1.22471 0.80078 -0.56621 
-1.22099 -0.21153 -0.95689 -1.22099 -0.21153 0.95699 -1.22099 0.21147 -0.95689 
-1.22099 0.21147 0.95699 -1.22017 -0.84377 0.49829 -1.22017 0.84372 -0.49819 
-1.21614 -0.88138 0.42636 -1.21614 0.88132 -0.42626 -1.21313 -0.72072 0.66179 
-1.21313 0.72066 -0.66169 -1.20885 -0.1591 -0.96442 -1.20885 -0.1591 0.96452 
-1.20885 0.15904 -0.96442 -1.20885 0.15904 0.96452 -1.2029 -0.62829 0.74721 
-1.2029 0.62823 -0.74711 -1.20193 -0.41619 0.88286 -1.20193 0.41613 -0.88276 
-1.19886 -0.31249 -0.92383 -1.19886 -0.31249 0.92393 -1.19886 0.31243 -0.92383 
-1.19886 0.31243 0.92393 -1.19771 -0.52962 0.81871 -1.19771 0.52956 -0.81861 
-1.19705 -0.10598 -0.96905 -1.19705 -0.10598 0.96915 -1.19705 0.10592 -0.96905 
-1.19705 0.10592 0.96915 -1.19029 -0.81727 0.52867 -1.19029 0.81721 -0.52857 
-1.18653 -0.75643 0.61115 -1.18653 0.75637 -0.61105 -1.18592 -0.05282 -0.97078 
-1.18592 -0.05282 0.97088 -1.18592 0.05276 -0.97078 -1.18592 0.05276 0.97088 
-1.18564 -0.85743 0.45834 -1.18564 0.85738 -0.45824 -1.18515 -0.26221 -0.93601 
-1.18515 -0.26221 0.93611 -1.18515 0.26215 -0.93601 -1.18515 0.26215 0.93611 
-1.18268 -0.89151 0.38611 -1.18268 0.89145 -0.38601 -1.17682 -3e-05 -0.96998 
-1.17682 -3e-05 0.97008 -1.17474 -0.66931 0.70149 -1.17474 0.66925 -0.70139 
-1.17212 -0.21118 -0.9455 -1.17212 -0.21118 0.9456 -1.17212 0.21112 -0.9455 
-1.17212 0.21112 0.9456 -1.16717 -0.5731 0.77965 -1.16717 0.57304 -0.77955 
-1.16444 -0.36116 0.89692 -1.16444 0.3611 -0.89682 -1.16373 -0.47021 0.84466 
-1.16373 0.47015 -0.84456 -1.16098 -0.7887 0.55773 -1.16098 0.78865 -0.55763 
-1.15975 -0.15851 -0.95245 -1.15975 -0.15851 0.95255 -1.15975 0.15845 -0.95245 
-1.15975 0.15845 0.95255 -1.15552 -0.83117 0.48929 -1.15552 0.83112 -0.48919 
-1.15181 -0.86854 0.41702 -1.15181 0.86848 -0.41692 -1.15005 -0.31181 -0.91101 
-1.15005 -0.31181 0.91111 -1.15005 0.31175 -0.91101 -1.15005 0.31175 0.91111 
-1.14815 -0.10538 -0.95656 -1.14815 -0.10538 0.95666 -1.14815 0.10532 -0.95656 
-1.14815 0.10532 0.95666 -1.14718 -0.70739 0.65221 -1.14718 0.70733 -0.65211 
-1.13843 -0.05278 -0.9581 -1.13843 -0.05278 0.9582 -1.13843 0.05272 -0.9581 
-1.13843 0.05272 0.9582 -1.13774 -0.61408 0.73719 -1.13774 0.61403 -0.73709 
-1.13642 -0.26132 -0.92267 -1.13642 -0.26132 0.92277 -1.13642 0.26126 -0.92267 
-1.13642 0.26126 0.92277 -1.13236 -0.51454 0.80792 -1.13236 0.51448 -0.80782 
-1.13112 -0.40828 0.86608 -1.13112 0.40822 -0.86598 -1.12952 -3e-05 -0.95689 
-1.12952 -3e-05 0.95699 -1.12608 -0.80298 0.51869 -1.12608 0.80293 -0.51859 
-1.12386 -0.21029 -0.93173 -1.12386 -0.21029 0.93183 -1.12386 0.21023 -0.93173 
-1.12386 0.21023 0.93183 -1.12154 -0.84279 0.44815 -1.12154 0.84274 -0.44805 
-1.12089 -0.74184 0.60036 -1.12089 0.74178 -0.60026 -1.1161 -0.35982 0.88227 
-1.1161 0.35976 -0.88217 -1.11158 -0.15747 -0.93814 -1.11158 -0.15747 0.93824 
-1.11158 0.15741 -0.93814 -1.11158 0.15741 0.93824 -1.10939 -0.65395 0.69 
-1.10939 0.65389 -0.6899 -1.10217 -0.55709 0.76738 -1.10217 0.55704 -0.76728 
-1.10194 -0.31034 -0.89587 -1.10194 -0.31034 0.89597 -1.10194 0.31028 -0.89587 
-1.10194 0.31028 0.89597 -1.10102 -0.10534 -0.94191 -1.10102 -0.10534 0.94201 
-1.10102 0.10528 -0.94191 -1.10102 0.10528 0.94201 -1.09904 -0.45365 0.83152 
-1.09904 0.45359 -0.83142 -1.09836 -0.77319 0.54676 -1.09836 0.77314 -0.54666 
-1.09204 -0.8149 0.47813 -1.09204 0.81484 -0.47803 -1.09137 -0.05265 -0.94301 
-1.09137 -0.05265 0.94311 -1.09137 0.0526 -0.94301 -1.09137 0.0526 0.94311 
-1.08868 -0.25997 -0.90703 -1.08868 -0.25997 0.90713 -1.08868 0.25992 -0.90703 
-1.08868 0.25992 0.90713 -1.08291 -3e-05 -0.94149 -1.08291 -3e-05 0.94159 
-1.08248 -0.6908 0.63962 -1.08248 0.69074 -0.63952 -1.08125 -0.40911 0.84742 
-1.08125 0.40905 -0.84732 -1.07635 -0.20888 -0.91561 -1.07635 -0.20888 0.91571 
-1.07635 0.20882 -0.91561 -1.07635 0.20882 0.91571 -1.07386 -0.59709 0.72382 
-1.07386 0.59703 -0.72372 -1.06833 -0.49708 0.7934 -1.06833 0.49702 -0.7933 
-1.06628 -0.36043 0.86326 -1.06628 0.36037 -0.86316 -1.06501 -0.15718 -0.92159 
-1.06501 -0.15718 0.92169 -1.06501 0.15713 -0.92159 -1.06501 0.15713 0.92169 
-1.06414 -0.78559 0.50641 -1.06414 0.78554 -0.50631 -1.05901 -0.72416 0.58782 
-1.05901 0.7241 -0.58772 -1.05896 -0.82441 0.43615 -1.05896 0.82436 -0.43605 
-1.05467 -0.10505 -0.92496 -1.05467 -0.10505 0.92506 -1.05467 0.10499 -0.92496 
-1.05467 0.10499 0.92506 -1.05201 -0.31048 0.8766 -1.05201 0.31043 -0.8765 
-1.04986 -0.45351 0.81091 -1.04986 0.45345 -0.81081 -1.04596 -0.63588 0.67529 
-1.04596 0.63582 -0.67519 -1.04536 -0.05261 -0.92571 -1.04536 -0.05261 0.92581 
-1.04536 0.05255 -0.92571 -1.04536 0.05255 0.92581 -1.03913 -0.53838 0.75189 
-1.03913 0.53832 -0.75179 -1.03882 -0.25993 -0.88725 -1.03882 -0.25993 0.88735 
-1.03882 0.25988 -0.88725 -1.03882 0.25988 0.88735 -1.03712 -0.75437 0.53345 
-1.03712 -3e-05 -0.92383 -1.03712 -3e-05 0.92393 -1.03712 0.75432 -0.53335 
-1.03233 -0.40878 0.82636 -1.03233 0.40872 -0.82626 -1.03079 -0.79568 0.46438 
-1.03079 0.79563 -0.46428 -1.0258 -0.20727 -0.89539 -1.0258 -0.20727 0.89549 
-1.0258 0.20721 -0.89539 -1.0258 0.20721 0.89549 -1.02125 -0.67076 0.62558 
-1.02125 0.6707 -0.62548 -1.01984 -0.496 0.77079 -1.01984 0.49594 -0.77069 
-1.01715 -0.35978 0.84175 -1.01715 0.35972 -0.84165 -1.01459 -0.15541 -0.90087 
-1.01459 -0.15541 0.90097 -1.01459 0.15536 -0.90087 -1.01459 0.15536 0.90097 
-1.01155 -0.57738 0.70716 -1.01155 0.57732 -0.70706 -1.00425 -0.10285 -0.90369 
-1.00425 -0.10285 0.90379 -1.00425 0.10279 -0.90369 -1.00425 0.10279 0.90379 
-1.00355 -0.76484 0.49177 -1.00355 0.76479 -0.49167 -1.00313 -0.30974 0.85472 
-1.00313 0.30968 -0.85462 -1.00151 -0.45211 0.78786 -1.00151 0.45205 -0.78776 
-0.99824 -0.70309 0.57276 -0.99824 0.70303 -0.57266 -0.9951 -0.05031 -0.90389 
-0.9951 -0.05031 0.90399 -0.9951 0.05025 -0.90389 -0.9951 0.05025 0.90399 
-0.99224 -3e-05 -0.90394 -0.99224 -3e-05 0.90404 -0.99148 -0.53611 0.72748 
-0.99148 0.53605 -0.72738 -0.98913 -0.25778 -0.86487 -0.98913 -0.25778 0.86497 
-0.98913 0.25772 -0.86487 -0.98913 0.25772 0.86497 -0.98573 -0.6139 0.6594 
-0.98573 0.61385 -0.6593 -0.98451 -0.40729 0.80296 -0.98451 0.40723 -0.80286 
-0.97751 -0.73232 0.51786 -0.97751 0.73226 -0.51776 -0.97642 -0.20505 -0.87252 
-0.97642 -0.20505 0.87262 -0.97642 0.20499 -0.87252 -0.97642 0.20499 0.87262 
-0.97249 -0.4935 0.74597 -0.97249 0.49344 -0.74587 -0.97122 -0.77304 0.44863 
-0.97122 0.77298 -0.44853 -0.96944 -0.35806 0.81797 -0.96944 0.358 -0.81787 
-0.9651 -0.15292 -0.87737 -0.9651 -0.15292 0.87747 -0.9651 0.15286 -0.87737 
-0.9651 0.15286 0.87747 -0.96448 -0.57446 0.68028 -0.96448 0.5744 -0.68018 
-0.96176 -0.6478 0.60881 -0.96176 0.64774 -0.60871 -0.95508 -0.10035 -0.8797 
-0.95508 -0.10035 0.8798 -0.95508 0.10029 -0.8797 -0.95508 0.10029 0.8798 
-0.95462 -0.44964 0.76259 -0.95462 0.44958 -0.76249 -0.95426 -0.30709 0.8301 
-0.95426 0.30703 -0.83 -0.95115 -0.05025 -0.8819 -0.95115 -0.05025 0.882 
-0.95115 0.05019 -0.8819 -0.95115 0.05019 0.882 -0.9484 -3e-05 -0.88187 
-0.9484 -3e-05 0.88197 -0.94494 -0.74098 0.47491 -0.94494 0.74092 -0.47481 
-0.94457 -0.53285 0.70024 -0.94457 0.53279 -0.70014 -0.94044 -0.2549 0.83985 
-0.94044 0.25484 -0.83975 -0.93975 -0.67892 0.55562 -0.93975 0.67886 -0.55552 
-0.93967 -0.60956 0.63088 -0.93967 0.60951 -0.63078 -0.93793 -0.40464 0.77728 
-0.93793 0.40459 -0.77718 -0.92835 -0.20222 -0.84706 -0.92835 -0.20222 0.84716 
-0.92835 0.20216 -0.84706 -0.92835 0.20216 0.84716 -0.92559 -0.48966 0.71839 
-0.92559 0.4896 -0.71829 -0.92162 -0.35461 0.79131 -0.92162 0.35455 -0.79121 
-0.9198 -0.70714 0.50005 -0.9198 0.70708 -0.49995 -0.91876 -0.56984 0.65141 
-0.91876 0.56979 -0.65131 -0.91723 -0.14992 -0.85139 -0.91723 -0.14992 0.85149 
-0.91723 0.14986 -0.85139 -0.91723 0.14986 0.85149 -0.91673 -0.64207 0.57859 
-0.91673 0.64201 -0.57849 -0.91204 -0.10025 -0.8556 -0.91204 -0.10025 0.8557 
-0.91204 0.10019 -0.8556 -0.91204 0.10019 0.8557 -0.90811 -0.05009 -0.85766 
-0.90811 -0.05009 0.85776 -0.90811 0.05003 -0.85766 -0.90811 0.05003 0.85776 
-0.90792 -0.44549 0.73459 -0.90792 0.44543 -0.73449 -0.90679 -0.30351 0.803 
-0.90679 0.30346 -0.8029 -0.9057 -3e-05 -0.85768 -0.9057 -3e-05 0.85778 
-0.90199 -0.73232 0.44234 -0.90199 0.73226 -0.44224 -0.89879 -0.52778 0.6709 
-0.89879 0.52772 -0.6708 -0.89587 -0.67159 0.52398 -0.89587 0.67153 -0.52388 
-0.89485 -0.60343 0.60032 -0.89485 0.60338 -0.60022 -0.89349 -0.25152 0.8123 
-0.89349 0.25147 -0.8122 -0.89271 -0.40085 0.74939 -0.89271 0.40079 -0.74929 
-0.88174 -0.19879 -0.81909 -0.88174 -0.19879 0.81919 -0.88174 0.19873 -0.81909 
-0.88174 0.19873 0.81919 -0.88016 -0.48437 0.68867 -0.88016 0.48431 -0.68857 
-0.87661 -0.35055 0.76299 -0.87661 0.35049 -0.76289 -0.87531 -0.14953 -0.82528 
-0.87531 -0.14953 0.82538 -0.87531 0.14948 -0.82528 -0.87531 0.14948 0.82538 
-0.87451 -0.56355 0.62061 -0.87451 0.56349 -0.62051 -0.8732 -0.63442 0.54665 
-0.8732 0.63436 -0.54655 -0.87023 -0.09991 -0.82941 -0.87023 -0.09991 0.82951 
-0.87023 0.09985 -0.82941 -0.87023 0.09985 0.82951 -0.86654 -0.05003 -0.83146 
-0.86654 -0.05003 0.83156 -0.86654 0.04997 -0.83146 -0.86654 0.04997 0.83156 
-0.86423 -0.67892 0.4801 -0.86423 -3e-05 -0.83142 -0.86423 -3e-05 0.83152 
-0.86423 0.67886 -0.48 -0.8639 -0.44068 0.70489 -0.8639 0.44063 -0.70479 
-0.86184 -0.29894 0.77422 -0.86184 0.29888 -0.77412 -0.85477 -0.52113 0.63974 
-0.85477 0.52107 -0.63964 -0.85185 -0.59573 0.568 -0.85185 0.59567 -0.5679 
-0.84899 -0.39592 0.71938 -0.84899 0.39586 -0.71928 -0.84878 -0.24672 0.78304 
-0.84878 0.24666 -0.78294 -0.84709 -0.70309 0.42161 -0.84709 0.70303 -0.42151 
-0.84126 -0.64207 0.50312 -0.84126 0.64201 -0.50302 -0.8406 -0.19861 -0.79058 
-0.8406 -0.19861 0.79068 -0.8406 0.19856 -0.79058 -0.8406 0.19856 0.79068 
-0.83734 -0.47858 0.65711 -0.83734 0.47853 -0.65701 -0.83416 -0.14928 -0.79666 
-0.83416 -0.14928 0.79676 -0.83416 0.14923 -0.79666 -0.83416 0.14923 0.79676 
-0.83286 -0.34523 0.7324 -0.83286 0.34517 -0.7323 -0.83186 -0.5556 0.58799 
-0.83186 0.55554 -0.58789 -0.82898 -0.09934 -0.80062 -0.82898 -0.09934 0.80072 
-0.82898 0.09928 -0.80062 -0.82898 0.09928 0.80072 -0.82531 -0.04939 -0.80253 
-0.82531 -0.04939 0.80263 -0.82531 0.04933 -0.80253 -0.82531 0.04933 0.80263 
-0.8241 -3e-05 -0.80316 -0.8241 -3e-05 0.80326 -0.82126 -0.43463 0.67301 
-0.82126 0.43458 -0.67291 -0.81953 -0.60343 0.525 -0.81953 0.60338 -0.5249 
-0.8185 -0.2935 0.74323 -0.8185 0.29344 -0.74313 -0.81329 -0.51413 0.60656 
-0.81329 0.51407 -0.60646 -0.81104 -0.6478 0.45809 -0.81104 0.64774 -0.45799 
-0.80896 -0.24602 0.75262 -0.80896 0.24596 -0.75252 -0.80688 -0.38987 0.68733 
-0.80688 0.38981 -0.68723 -0.80091 -0.19794 0.76019 -0.80091 0.19789 -0.76009 
-0.79924 -0.56355 0.54534 -0.79924 0.56349 -0.54524 -0.79619 -0.47143 0.62366 
-0.79619 0.47137 -0.62356 -0.79428 -0.14842 -0.76592 -0.79428 -0.14842 0.76602 
-0.79428 0.14836 -0.76592 -0.79428 0.14836 0.76602 -0.79103 -0.3389 0.69992 
-0.79103 0.33884 -0.69982 -0.78923 -0.09852 -0.76981 -0.78923 -0.09852 0.76991 
-0.78923 0.09846 -0.76981 -0.78923 0.09846 0.76991 -0.78897 -0.60956 0.48018 
-0.78897 0.60951 -0.48008 -0.78655 -0.04933 -0.77232 -0.78655 -0.04933 0.77242 
-0.78655 0.04927 -0.77232 -0.78655 0.04927 0.77242 -0.78541 -3e-05 -0.77296 
-0.78541 -3e-05 0.77306 -0.78058 -0.42758 0.63927 -0.78058 0.42753 -0.63917 
-0.78011 -0.52113 0.56508 -0.78011 0.52107 -0.56498 -0.78001 -0.29228 0.71087 
-0.78001 0.29222 -0.71077 -0.7705 -0.24471 0.72015 -0.7705 0.24465 -0.72005 
-0.76844 -0.56984 0.50109 -0.76844 0.56979 -0.50099 -0.76652 -0.38271 0.65333 
-0.76652 0.38265 -0.65323 -0.76277 -0.19678 0.72779 -0.76277 0.19672 -0.72769 
-0.76274 -0.47858 0.58251 -0.76274 0.47853 -0.58241 -0.76045 -0.6139 0.43412 
-0.76045 0.61385 -0.43402 -0.75617 -0.14717 -0.73339 -0.75617 -0.14717 0.73349 
-0.75617 0.14711 -0.73339 -0.75617 0.14711 0.73349 -0.75403 -0.33692 0.66582 
-0.75403 0.33686 -0.66572 -0.75185 -0.0984 -0.73763 -0.75185 -0.0984 0.73773 
-0.75185 0.09834 -0.73763 -0.75185 0.09834 0.73773 -0.74914 -0.04916 -0.74009 
-0.74914 -0.04916 0.74019 -0.74914 0.0491 -0.74009 -0.74914 0.0491 0.74019 
-0.74895 -0.52778 0.52106 -0.74895 0.52772 -0.52096 -0.74824 -3e-05 -0.7409 
-0.74824 -3e-05 0.741 -0.74684 -0.43463 0.59859 -0.74684 0.43458 -0.59849 
-0.74314 -0.29031 0.67671 -0.74314 0.29026 -0.67661 -0.73957 -0.57446 0.45537 
-0.73957 0.5744 -0.45527 -0.73388 -0.24301 0.68597 -0.73388 0.24295 -0.68587 
-0.73252 -0.38987 0.61297 -0.73252 0.38981 -0.61287 -0.73118 -0.48437 0.53969 
-0.73118 0.48431 -0.53959 -0.72628 -0.19512 0.69357 -0.72628 0.19506 -0.69347 
-0.72035 -0.14676 -0.6994 -0.72035 -0.14676 0.6995 -0.72035 0.1467 -0.6994 
-0.72035 0.1467 0.6995 -0.71993 -0.3389 0.62882 -0.71993 0.33884 -0.62872 
-0.71961 -0.53285 0.47528 -0.71961 0.53279 -0.47518 -0.7161 -0.09805 -0.70365 
-0.7161 -0.09805 0.70375 -0.7161 0.09799 -0.70365 -0.7161 0.09799 0.70375 
-0.71496 -0.44068 0.55595 -0.71496 0.44063 -0.55585 -0.71354 -0.0491 -0.70621 
-0.71354 -0.0491 0.70631 -0.71354 0.04904 -0.70621 -0.71354 0.04904 0.70631 
-0.71269 -0.57738 0.4083 -0.71269 -3e-05 -0.70706 -0.71269 -3e-05 0.70716 
-0.71269 0.57732 -0.4082 -1.42971 -0.74207 -1.04122 -1.42872 -0.64833 -0.96462 
-1.42119 -1.43021 0.16938 -1.42119 -0.84571 -1.1102 -1.41748 -1.71531 -0.06216 
-1.41748 -1.13796 -1.17751 -1.41748 -1.13796 0.2367 -1.41748 -0.56061 -0.87866 
-1.41663 -1.18703 -1.17666 -1.41663 -1.18703 0.23585 -1.41663 -1.08889 -1.17666 
-1.41663 -1.08889 0.23585 -1.41521 -1.57861 0.0855 -1.41521 -0.69731 -1.02631 
-1.41408 -1.23598 -1.17411 -1.41408 -1.23598 0.23329 -1.41408 -1.03994 -1.17411 
-1.41408 -1.03994 0.23329 -1.41056 -1.67078 0.00482 -1.41056 -0.60514 -0.94564 
-1.41025 -1.47683 0.15836 -1.41025 -0.79909 -1.09918 -1.40983 -1.28469 0.22905 
-1.40983 -0.99123 -1.16986 -1.40983 -0.99123 0.22905 -1.4039 -1.33305 0.22311 
-1.4039 -0.94287 -1.16393 -1.399 -1.6223 0.06923 -1.399 -0.65362 -1.01005 
-1.39766 -1.5278 0.14251 -1.39766 -0.74812 -1.08333 -1.39629 -1.38094 0.21551 
-1.39629 -0.89498 -1.15632 -1.39061 -1.71239 -0.01509 -1.39061 -0.56353 -0.92572 
-1.38704 -1.42824 0.20625 -1.38704 -0.84768 -1.14707 -1.38561 -1.77381 -0.09657 
-1.38334 -1.57257 0.12813 -1.38334 -0.70335 -1.06894 -1.38193 -1.13796 -1.21136 
-1.38193 -1.13796 0.27054 -1.38122 -1.66571 0.0506 -1.38122 -0.61021 -0.99141 
-1.38104 -1.18709 -1.21054 -1.38104 -1.18709 0.26973 -1.38104 -1.08883 -1.21054 
-1.38104 -1.08883 0.26973 -1.37833 -1.23633 -1.20808 -1.37833 -1.23633 0.26727 
-1.37833 -1.03959 -1.20808 -1.37833 -1.03959 0.26727 -1.37615 -1.47485 0.19536 
-1.37615 -0.80107 -1.13618 -1.37401 -1.2851 0.26303 -1.37401 -0.99082 -1.20385 
-1.37401 -0.99082 0.26303 -1.36972 -1.75183 -0.03633 -1.36972 -0.52409 -0.90448 
-1.36743 -1.61651 0.11205 -1.36743 -0.65941 -1.05287 -1.3674 -1.33471 0.25733 
-1.3674 -0.94121 -1.19815 -1.36366 -1.52064 0.18287 -1.36366 -0.75528 -1.12369 
-1.36173 -1.70778 0.03064 -1.36173 -0.56814 -0.97145 -1.35968 -1.38264 0.24969 
-1.35968 -0.89328 -1.1905 -1.35017 -1.43021 0.24041 -1.35017 -0.84571 -1.18122 
-1.35006 -1.65906 0.09462 -1.35006 -0.61686 -1.03544 -1.34959 -1.56552 0.16881 
-1.34959 -0.7104 -1.10962 -1.34477 -1.13796 -1.24342 -1.34477 -1.13796 0.3026 
-1.34363 -1.18726 -1.24278 -1.34363 -1.18726 0.30196 -1.34363 -1.08866 -1.24278 
-1.34363 -1.08866 0.30196 -1.3412 -1.7475 0.00972 -1.3412 -0.52842 -0.95054 
-1.34095 -1.23645 -1.24026 -1.34095 -1.23645 0.29945 -1.34095 -1.03947 -1.24026 
-1.34095 -1.03947 0.29945 -1.33914 -1.47683 0.22946 -1.33914 -0.79909 -1.17028 
-1.3359 -1.80869 -0.07186 -1.3359 -1.28635 0.29556 -1.3359 -0.98957 -1.23637 
-1.3359 -0.98957 0.29556 -1.33399 -1.60936 0.1532 -1.33399 -0.66656 -1.09402 
-1.33094 -1.70148 0.07489 -1.33094 -0.57444 -1.0157 -1.32926 -1.33587 0.28973 
-1.32926 -0.94005 -1.23055 -1.32329 -1.5278 0.21687 -1.32329 -0.74812 -1.15769 
-1.32121 -1.38395 0.28216 -1.32121 -0.89197 -1.22298 -1.31914 -1.78573 -0.01237 
-1.31914 -0.49019 -0.92845 -1.31688 -1.65206 0.1361 -1.31688 -0.62386 -1.07691 
-1.31168 -1.43143 0.27277 -1.31168 -0.84449 -1.21358 -1.31065 -1.74136 0.05455 
-1.31065 -0.53456 -0.99536 -1.30891 -1.57257 0.20255 -1.30891 -0.70335 -1.14337 
-1.30608 -1.13796 -1.27362 -1.30608 -1.13796 0.3328 -1.30487 -1.18732 -1.27299 
-1.30487 -1.18732 0.33218 -1.30487 -1.0886 -1.27299 -1.30487 -1.0886 0.33218 
-1.30119 -1.23727 -1.27108 -1.30119 -1.23727 0.33026 -1.30119 -1.03865 -1.27108 
-1.30119 -1.03865 0.33026 -1.29831 -1.69353 0.11753 -1.29831 -0.58239 -1.05835 
-1.29814 -1.86209 -0.10962 -1.29731 -1.48316 0.26194 -1.29731 -0.79276 -1.20276 
-1.29601 -1.28722 -1.26712 -1.29601 -1.28722 0.32631 -1.29601 -0.9887 -1.26712 
-1.29601 -0.9887 0.32631 -1.29284 -1.61651 0.18665 -1.29284 -0.65941 -1.12747 
-1.28957 -1.33654 0.32022 -1.28957 -0.93938 -1.26104 -1.28957 -0.93938 0.32022 
-1.28892 -1.78 0.03266 -1.28892 -0.49592 -0.97348 -1.28309 -1.84102 -0.04885 
-1.28309 -0.4349 -0.89197 -1.2814 -1.38465 0.31259 -1.2814 -0.89127 -1.2534 
-1.28119 -1.53385 0.24892 -1.28119 -0.74207 -1.18974 -1.27833 -1.73366 0.09755 
-1.27833 -0.54226 -1.03836 -1.27541 -1.65906 0.16928 -1.27541 -0.61686 -1.11009 
-1.26833 -1.43687 0.30376 -1.26833 -0.83905 -1.24458 -1.26628 -1.57861 0.23443 
-1.26628 -0.69731 -1.17524 -1.26595 -1.81685 0.00964 -1.26595 -1.13796 -1.30188 
-1.26595 -1.13796 0.36106 -1.26595 -0.45907 -0.95046 -1.26364 -1.18796 -1.30191 
-1.26364 -1.18796 0.3611 -1.26364 -1.08796 -1.30191 -1.26364 -1.08796 0.3611 
-1.25994 -1.23784 -1.29987 -1.25994 -1.23784 0.35905 -1.25994 -1.03808 -1.29987 
-1.25994 -1.03808 0.35905 -1.25698 -1.77235 0.07619 -1.25698 -0.50357 -1.01701 
-1.25567 -1.70148 0.15015 -1.25567 -0.57444 -1.09097 -1.25487 -1.28747 -1.29574 
-1.25487 -1.28747 0.35493 -1.25487 -0.98845 -1.29574 -1.25487 -0.98845 0.35493 
-1.25357 -1.48848 0.29253 -1.25357 -0.78744 -1.23335 -1.25002 -1.6223 0.21822 
-1.25002 -0.65362 -1.15903 -1.24843 -1.33672 0.34873 -1.24843 -0.9392 -1.28955 
-1.24843 -0.9392 0.34873 -1.24378 -1.8923 -0.08772 -1.23747 -1.53878 0.27894 
-1.23747 -0.73714 -1.21975 -1.23669 -1.38945 0.34184 -1.23669 -0.88647 -1.28266 
-1.23533 -1.74136 0.12986 -1.23533 -0.53456 -1.07068 -1.23431 -1.80952 0.05352 
-1.23431 -0.4664 -0.99434 -1.23138 -1.66571 0.20044 -1.23138 -0.61021 -1.14125 
-1.22819 -1.87025 -0.02812 -1.22819 -0.40567 -0.9127 -1.22448 -1.13796 -1.32814 
-1.22448 -1.13796 0.38732 -1.22338 -1.44145 0.33254 -1.22338 -0.83447 -1.27335 
-1.22226 -1.58342 0.26413 -1.22226 -0.6925 -1.20495 -1.22206 -1.18802 -1.32812 
-1.22206 -1.18802 0.3873 -1.22206 -1.0879 -1.32812 -1.22206 -1.0879 0.3873 
-1.21814 -1.23818 -1.32606 -1.21814 -1.23818 0.38524 -1.21814 -1.03774 -1.32606 
-1.21814 -1.03774 0.38524 -1.21345 -1.78 0.10813 -1.21345 -0.49592 -1.04895 
-1.21295 -1.28785 -1.32185 -1.21295 -1.28785 0.38104 -1.21295 -0.98807 -1.32185 
-1.21295 -0.98807 0.38104 -1.21142 -1.70778 0.18095 -1.21142 -0.56814 -1.12177 
-1.21038 -1.84507 0.02959 -1.21038 -0.43085 -0.97041 -1.20856 -1.49254 0.32085 
-1.20856 -0.78338 -1.26167 -1.20459 -1.62759 0.24793 -1.20459 -0.64833 -1.18875 
-1.2021 -1.90277 -0.05416 -1.20182 -1.34015 0.37671 -1.20182 -0.93577 -1.31752 
-1.20182 -0.93577 0.37671 -1.19225 -1.54258 0.30682 -1.19225 -0.73334 -1.24764 
-1.1905 -1.7475 0.16042 -1.1905 -0.52842 -1.10124 -1.19043 -1.81685 0.08516 
-1.19043 -0.45907 -1.02598 -1.18973 -1.39283 0.36939 -1.18973 -0.88309 -1.3102 
-1.1856 -1.67078 0.22978 -1.1856 -0.60514 -1.1706 -1.18524 -1.87891 0.00446 
-1.18524 -0.39701 -0.94527 -1.18177 -1.13796 -1.35233 -1.18177 -1.13796 0.41151 
-1.17903 -1.18818 -1.35236 -1.17903 -1.18818 0.41155 -1.17903 -1.08774 -1.35236 
-1.17903 -1.08774 0.41155 -1.17591 -1.44502 0.35965 -1.17591 -0.8309 -1.30046 
-1.17556 -1.58757 0.29213 -1.17556 -0.68835 -1.23294 -1.1751 -1.23828 -1.35016 
-1.1751 -1.23828 0.40935 -1.1751 -1.03764 -1.35016 -1.1751 -1.03764 0.40935 
-1.17471 -1.93361 -0.0814 -1.16842 -1.78573 0.13835 -1.16842 -0.49019 -1.07917 
-1.16569 -1.71239 0.20983 -1.16569 -0.56353 -1.15064 -1.16508 -1.29085 -1.34783 
-1.16508 -1.29085 0.40701 -1.16508 -0.98507 -1.34783 -1.16508 -0.98507 0.40701 
-1.16073 -1.49599 0.34751 -1.16073 -0.77993 -1.28833 -1.15896 -1.91097 -0.02182 
-1.15896 -0.36495 -0.91899 -1.15769 -1.63143 0.27551 -1.15769 -0.64449 -1.21633 
-1.15376 -1.34298 -1.34298 -1.15376 -1.34298 0.40216 -1.15376 -0.93294 -1.34298 
-1.15376 -0.93294 0.40216 -1.15266 -1.87025 0.0474 -1.15266 -0.40567 -0.98822 
-1.14648 -1.96234 -0.10957 -1.14567 -1.54522 0.3325 -1.14567 -0.7307 -1.27332 
-1.14445 -1.75183 0.18894 -1.14445 -0.52409 -1.12975 -1.14105 -1.39571 0.39451 
-1.14105 -0.88021 -1.33533 -1.14105 -0.88021 0.39451 -1.1387 -1.67404 0.25702 
-1.1387 -0.60188 -1.19784 -1.13793 -1.13796 -1.3744 -1.13793 -1.13796 0.43358 
-1.13508 -1.18824 -1.37434 -1.13508 -1.18824 0.43353 -1.13508 -1.08768 -1.37434 
-1.13508 -1.08768 0.43353 -1.13194 -1.84102 0.1023 -1.13194 -0.4349 -1.04312 
-1.1316 -1.94117 -0.04918 -1.12867 -1.59004 0.31741 -1.12867 -0.68588 -1.25822 
-1.12705 -1.44767 0.38426 -1.12705 -0.82825 -1.32508 -1.12663 -1.90277 0.02132 
-1.12663 -0.37315 -0.96213 -1.12593 -1.24078 -1.37415 -1.12593 -1.24078 0.43333 
-1.12593 -1.03514 -1.37415 -1.12593 -1.03514 0.43333 -1.11862 -1.71531 0.2367 
-1.11862 -0.56061 -1.17751 -1.11559 -1.29334 -1.37133 -1.11559 -1.29334 0.43051 
-1.11559 -0.98258 -1.37133 -1.11559 -0.98258 0.43051 -1.11302 -1.49771 0.37129 
-1.11302 -0.77821 -1.31211 -1.11034 -1.63393 0.30033 -1.11034 -0.64199 -1.24115 
-1.10892 -1.80869 0.15512 -1.10892 -0.46723 -1.09594 -1.10437 -1.3452 -1.36585 
-1.10437 -1.3452 0.42504 -1.10437 -0.93072 -1.36585 -1.10437 -0.93072 0.42504 
-1.10322 -1.96943 -0.07756 -1.09939 -1.93361 -0.00608 -1.09939 -0.34231 -0.93474 
-1.09785 -1.54671 0.3559 -1.09785 -0.72921 -1.29672 -1.09306 -1.8923 0.06299 
-1.09306 -1.13796 -1.39429 -1.09306 -1.13796 0.45347 -1.09306 -0.38362 -1.00381 
-1.09135 -1.39787 0.41689 -1.09135 -0.87805 -1.35771 -1.09135 -0.87805 0.41689 
-1.09105 -1.67631 0.28143 -1.09105 -0.59961 -1.22225 -1.08482 -1.19054 -1.39617 
-1.08482 -1.19054 0.45535 -1.08482 -1.08538 -1.39617 -1.08482 -1.08538 0.45535 
-1.08421 -1.77381 0.20483 -1.08421 -0.50211 -1.14565 -1.08032 -1.59144 0.34046 
-1.08032 -0.68448 -1.28127 -1.07817 -1.44841 0.40614 -1.07817 -0.82751 -1.34696 
-1.07551 -1.24298 -1.39542 -1.07551 -1.24298 0.4546 -1.07551 -1.03294 -1.39542 
-1.07551 -1.03294 0.4546 -1.0739 -1.99569 -0.10688 -1.07121 -1.96234 -0.0343 
-1.07121 -0.31358 -0.90651 -1.07116 -1.86209 0.11736 -1.07116 -0.41383 -1.05817 
-1.06603 -1.92352 0.03595 -1.06603 -0.3524 -0.97676 -1.06517 -1.29512 -1.39205 
-1.06517 -1.29512 0.45123 -1.06517 -0.9808 -1.39205 -1.06517 -0.9808 0.45123 
-1.0639 -1.49836 0.3928 -1.0639 -0.77756 -1.33362 -1.06184 -1.63501 0.32295 
-1.06184 -0.64091 -1.26376 -1.05632 -1.73502 0.25336 -1.05632 -0.5409 -1.19418 
-1.05382 -1.34681 -1.38607 -1.05382 -1.34681 0.44525 -1.05382 -0.92911 -1.38607 
-1.05382 -0.92911 0.44525 -1.04893 -1.54704 0.37696 -1.04893 -0.72888 -1.31778 
-1.0477 -1.82873 0.16917 -1.0477 -0.44719 -1.10998 -1.04727 -1.13796 -1.41195 
-1.04727 -1.13796 0.47114 -1.0437 -2.01988 -0.13708 -1.04152 -1.98982 -0.06461 
-1.0415 -1.39791 -1.37748 -1.0415 -1.39791 0.43667 -1.0415 -0.87801 -1.37748 
-1.0415 -0.87801 0.43667 -1.03881 -1.19059 -1.41347 -1.03881 -1.19059 0.47265 
-1.03881 -1.08533 -1.41347 -1.03881 -1.08533 0.47265 -1.03814 -1.95283 0.00767 
-1.03814 -0.32309 -0.94849 -1.03182 -1.91113 0.0763 -1.03182 -0.36479 -1.01712 
-1.03113 -1.59158 0.36106 -1.03113 -0.68434 -1.30188 -1.02916 -1.24327 -1.41237 
-1.02916 -1.24327 0.47155 -1.02916 -1.03265 -1.41237 -1.02916 -1.03265 0.47155 
-1.02824 -1.44827 0.42551 -1.02824 -0.82765 -1.36633 -1.02824 -0.82765 0.42551 
-1.028 -1.69502 0.29692 -1.028 -0.5809 -1.23774 -1.02079 -1.79188 0.21954 
-1.02079 -0.48404 -1.16036 -1.0186 -1.2954 -1.4086 -1.0186 -1.2954 0.46779 
-1.0186 -0.98052 -1.4086 -1.0186 -0.98052 0.46779 -1.01408 -1.49775 0.41182 
-1.01408 -0.77817 -1.35263 -1.01147 -2.01443 -0.09472 -1.00929 -1.87977 0.1299 
-1.00929 -0.39615 -1.07072 -1.00863 -1.98073 -0.02231 -1.00863 -0.29519 -0.9185 
-1.00631 -1.34822 -1.40219 -1.00631 -1.34822 0.46137 -1.00631 -0.9277 -1.40219 
-1.00631 -0.9277 0.46137 -1.0041 -1.94092 0.04823 -1.0041 -0.335 -0.98905 
-1.00066 -1.13796 -1.42735 -1.00066 -1.13796 0.48653 -0.99905 -1.54621 0.39562 
-0.99905 -0.72971 -1.33643 -0.99782 -1.65247 0.33746 -0.99782 -0.62345 -1.27828 
-0.99376 -1.39925 -1.39313 -0.99376 -1.39925 0.45232 -0.99376 -0.87667 -1.39313 
-0.99376 -0.87667 0.45232 -0.99244 -1.75202 0.26673 -0.99244 -0.5239 -1.20755 
-0.99175 -1.19071 -1.42856 -0.99175 -1.19071 0.48774 -0.99175 -1.08521 -1.42856 
-0.99175 -1.08521 0.48774 -0.983 -1.84532 0.18176 -0.983 -0.4306 -1.12257 
-0.98203 -1.24331 -1.42702 -0.98203 -1.24331 0.4862 -0.98203 -1.03261 -1.42702 
-0.98203 -1.03261 0.4862 -0.98048 -2.03704 -0.12588 -0.98012 -1.44974 0.44065 
-0.98012 -0.82618 -1.38147 -0.98012 -0.82618 0.44065 -0.97837 -2.00647 -0.05344 
-0.97837 -0.26945 -0.88738 -0.97466 -1.9691 0.01883 -0.97466 -0.30682 -0.95965 
-0.97043 -1.29644 -1.42291 -0.97043 -1.29644 0.48209 -0.97043 -0.97948 -1.42291 
-0.97043 -0.97948 0.48209 -0.9692 -1.92664 0.08727 -0.9692 -0.34928 -1.02809 
-0.96645 -1.60814 0.3742 -0.96645 -0.66778 -1.31501 -0.96573 -1.49909 0.42646 
-0.96573 -0.77683 -1.36728 -0.963 -1.71103 0.30919 -0.963 -0.56489 -1.25 
-0.95806 -1.34911 -1.41596 -0.95806 -1.34911 0.47514 -0.95806 -0.92681 -1.41596 
-0.95806 -0.92681 0.47514 -0.95544 -1.80724 0.23103 -0.95544 -0.46868 -1.17184 
-0.95336 -1.13796 -1.44044 -0.95336 -1.13796 0.49962 -0.94885 -2.05734 -0.15757 
-0.9475 -2.02944 -0.08435 -0.9475 -0.24648 -0.85646 -0.94503 -1.40014 -1.40646 
-0.94503 -1.40014 0.46565 -0.94503 -0.87578 -1.40646 -0.94503 -0.87578 0.46565 
-0.94453 -1.99536 -0.01212 -0.94453 -0.28056 -0.9287 -0.94426 -1.19075 -1.44124 
-0.94426 -1.19075 0.50042 -0.94426 -1.08517 -1.44124 -0.94426 -1.08517 0.50042 
-0.94365 -1.89436 0.14069 -0.94365 -0.38156 -1.08151 -0.93989 -1.9552 0.05822 
-0.93989 -0.32072 -0.99903 -0.93313 -1.24391 -1.43951 -0.93313 -1.24391 0.49869 
-0.93313 -1.03201 -1.43951 -0.93313 -1.03201 0.49869 -0.93247 -1.66755 0.34825 
-0.93247 -0.60837 -1.28907 -0.93132 -1.45042 -1.39429 -0.93132 -1.45042 0.45347 
-0.93132 -0.8255 -1.39429 -0.93132 -0.8255 0.45347 -0.92825 -1.55412 0.4124 
-0.92825 -0.7218 -1.35321 -0.92728 -1.76622 0.27675 -0.92728 -0.5097 -1.21757 
-0.92132 -1.29703 -1.43488 -0.92132 -1.29703 0.49406 -0.92132 -0.97889 -1.43488 
-0.92132 -0.97889 0.49406 -0.91704 -1.85865 0.19133 -0.91704 -0.41727 -1.13215 
-0.91606 -2.05023 -0.11621 -0.91403 -2.01931 -0.04409 -0.91403 -0.25661 -0.89672 
-0.91001 -1.98171 0.02783 -0.91001 -0.29421 -0.96865 -0.90918 -1.34946 -1.42735 
-0.90918 -1.34946 0.48654 -0.90918 -0.92646 -1.42735 -0.90918 -0.92646 0.48654 
-0.90547 -1.93877 0.09585 -0.90547 -1.13796 -1.45119 -0.90547 -1.13796 0.51038 
-0.90547 -0.33715 -1.03666 -0.8973 -1.72413 0.31792 -0.8973 -0.55179 -1.25874 
-0.89596 -1.40041 -1.41734 -0.89596 -1.40041 0.47652 -0.89596 -0.87551 -1.41734 
-0.89596 -0.87551 0.47652 -0.89491 -1.61506 0.38885 -0.89491 -0.66086 -1.32966 
-0.89483 -1.19118 -1.45181 -0.89483 -1.19118 0.51099 -0.89483 -1.08474 -1.45181 
-0.89483 -1.08474 0.51099 -0.89422 -1.50596 0.44106 -0.89422 -0.76996 -1.38188 
-0.89422 -0.76996 0.44106 -0.88949 -1.81965 0.23896 -0.88949 -0.45627 -1.17978 
-0.88366 -1.24425 -1.44953 -0.88366 -1.24425 0.50871 -0.88366 -1.03167 -1.44953 
-0.88366 -1.03167 0.50871 -0.88267 -2.04054 -0.07586 -0.88267 -0.23538 -0.86496 
-0.88176 -2.07084 -0.15361 -0.87962 -2.00609 -0.00381 -0.87962 -0.26983 -0.93701 
-0.87943 -1.90514 0.14835 -0.87943 -0.37078 -1.08916 -0.87569 -1.96577 0.06568 
-0.87569 -0.31015 -1.0065 -0.87197 -1.297 -1.44437 -0.87197 -1.297 0.50355 
-0.87197 -0.97892 -1.44437 -0.87197 -0.97892 0.50355 -0.86113 -1.77756 0.28337 
-0.86113 -0.49836 -1.22419 -0.85995 -1.6738 0.36056 -0.85995 -0.60212 -1.30137 
-0.85981 -1.34928 -1.43633 -0.85981 -1.34928 0.49552 -0.85981 -0.92664 -1.43633 
-0.85981 -0.92664 0.49552 -0.85895 -1.45595 -1.40679 -0.85895 -1.45595 0.46597 
-0.85895 -0.81997 -1.40679 -0.85895 -0.81997 0.46597 -0.85711 -1.13796 -1.45958 
-0.85711 -1.13796 0.51877 -0.85627 -1.5598 0.42445 -0.85627 -0.71612 -1.36526 
-0.85627 -0.71612 0.42445 -0.85211 -1.86785 0.1983 -0.85211 -0.40807 -1.13911 
-0.84881 -2.02828 -0.03663 -0.84881 -0.24764 -0.90419 -0.84836 -2.06154 -0.11268 
-0.84836 -0.21438 -0.82813 -0.84695 -2.08865 -0.19196 -0.84632 -1.19122 -1.45969 
-0.84632 -1.19122 0.51888 -0.84632 -1.0847 -1.45969 -0.84632 -1.0847 0.51888 
-0.84529 -1.99081 0.03402 -0.84529 -0.28511 -0.97484 -0.8409 -1.94747 0.102 
-0.8409 -0.32845 -1.04282 -0.83485 -1.24452 -1.45689 -0.83485 -1.24452 0.51608 
-0.83485 -1.0314 -1.45689 -0.83485 -1.0314 0.51608 -0.8242 -1.72903 0.32814 
-0.8242 -0.54689 -1.26895 -0.82416 -1.82757 0.24478 -0.82416 -0.44835 -1.18559 
-0.82305 -1.40512 -1.42745 -0.82305 -1.40512 0.48663 -0.82305 -0.8708 -1.42745 
-0.82305 -0.8708 0.48663 -0.82301 -1.29725 -1.45119 -0.82301 -1.29725 0.51038 
-0.82301 -0.97867 -1.45119 -0.82301 -0.97867 0.51038 -0.82175 -1.61977 0.39876 
-0.82175 -0.65615 -1.33957 -0.82127 -1.51058 -1.39174 -0.82127 -1.51058 0.45093 
-0.82127 -0.76534 -1.39174 -0.82127 -0.76534 0.45093 -0.81456 -2.04973 -0.07314 
-0.81456 -0.22619 -0.86767 -0.81454 -2.0135 0.00138 -0.81454 -0.26242 -0.94219 
-0.81397 -1.91246 0.15362 -0.81397 -0.36346 -1.09443 -0.81363 -2.07992 -0.15094 
-0.81363 -0.196 -0.78987 -0.81345 -2.10204 -0.2256 -0.81057 -1.97292 0.07071 
-0.81057 -0.303 -1.01153 -0.80839 -1.13796 -1.46559 -0.80839 -1.13796 0.52478 
-0.79719 -1.19133 -1.4652 -0.79719 -1.19133 0.52439 -0.79719 -1.08459 -1.4652 
-0.79719 -1.08459 0.52439 -0.78663 -1.67712 0.36833 -0.78663 -0.5988 -1.30915 
-0.78657 -1.87388 0.20236 -0.78657 -0.40204 -1.14317 -0.78597 -1.78311 0.2899 
-0.78597 -0.49281 -1.23072 -0.78578 -1.45975 -1.41421 -0.78578 -1.45975 0.4734 
-0.78578 -0.81617 -1.41421 -0.78578 -0.81617 0.4734 -0.78574 -1.24453 -1.46185 
-0.78574 -1.24453 0.52104 -0.78574 -1.03139 -1.46185 -0.78574 -1.03139 0.52104 
-0.7853 -1.35108 -1.44456 -0.7853 -1.35108 0.50374 -0.7853 -0.92484 -1.44456 
-0.7853 -0.92484 0.50374 -0.78352 -1.56322 -1.37252 -0.78352 -1.56322 0.4317 
-0.78352 -0.7127 -1.37252 -0.78352 -0.7127 0.4317 -0.78 -2.06848 -0.11084 
-0.78 -0.20744 -0.82997 -0.77999 -1.99623 0.03804 -0.77999 -0.27969 -0.97886 
-0.77976 -2.03477 -0.03346 -0.77976 -0.24115 -0.90735 -0.7797 -2.11308 -0.25984 
-0.77883 -2.09539 -0.18998 -0.77883 -0.18053 -0.75083 -0.77578 -1.95271 0.10571 
-0.77578 -0.32321 -1.04652 -0.75944 -1.13796 -1.4692 -0.75944 -1.13796 0.52839 
-0.74861 -1.73277 0.33255 -0.74861 -0.54315 -1.27336 -0.74861 -1.62213 0.40373 
-0.74861 -0.65379 -1.34455 -0.74861 -0.65379 0.40373 -0.74858 -1.83131 0.24918 
-0.74858 -0.44461 -1.19 -0.74857 -1.91626 0.15633 -0.74857 -0.35966 -1.09714 
-0.74816 -1.40634 -1.43298 -0.74816 -1.40634 0.49216 -0.74816 -0.86958 -1.43298 
-0.74816 -0.86958 0.49216 -0.74816 -1.51291 -1.39668 -0.74816 -1.51291 0.45587 
-0.74816 -0.76301 -1.39668 -0.74816 -0.76301 0.45587 -0.74814 -1.29846 -1.45672 
-0.74814 -1.29846 0.51591 -0.74814 -0.97746 -1.45672 -0.74814 -0.97746 0.51591 
-0.74814 -1.19136 -1.46827 -0.74814 -1.19136 0.52745 -0.74814 -1.08456 -1.46827 
-0.74814 -1.08456 0.52745 -0.74524 -2.05408 -0.07103 -0.74524 -0.22184 -0.86979 
-0.74524 -2.08446 -0.14961 -0.74524 -0.19146 -0.79121 -0.74523 -2.01785 0.0035 
-0.74523 -0.25807 -0.94431 -0.74523 -1.97653 0.07326 -0.74523 -0.29939 -1.01408 
-0.74508 -2.12189 -0.29526 -0.74508 -2.10657 -0.22427 -0.71038 -2.12821 -0.33113 
-0.71038 -2.11543 -0.25933 -0.71038 -2.09764 -0.18932 -0.71038 -2.07074 -0.10997 
-0.71038 -2.03694 -0.03241 -0.71038 -1.99832 0.03928 -0.71038 -1.95446 0.10694 
-0.71038 -1.87603 0.20432 -0.71038 -1.78496 0.29208 -0.71038 -1.6787 0.37078 
-0.71038 -1.56436 -1.37494 -0.71038 -1.56436 0.43413 -0.71038 -1.46067 -1.41691 
-0.71038 -1.46067 0.47609 -0.71038 -1.35168 -1.4473 -0.71038 -1.35168 0.50649 
-0.71038 -1.24484 -1.46468 -0.71038 -1.24484 0.52386 -0.71038 -1.13796 -1.47041 
-0.71038 -1.13796 0.52959 -0.71038 -1.03108 -1.46468 -0.71038 -1.03108 0.52386 
-0.71038 -0.92424 -1.4473 -0.71038 -0.92424 0.50649 -0.71038 -0.81525 -1.41691 
-0.71038 -0.81525 0.47609 -0.71038 -0.71156 -1.37494 -0.71038 -0.71156 0.43413 
-0.71038 -0.59722 -1.3116 -0.71038 -0.49096 -1.2329 -0.71038 -0.39989 -1.14513 
-0.71038 -0.32146 -1.04776 -0.71038 -0.2776 -0.98009 -0.71038 -0.23898 -0.90841 
-0.71038 -0.20518 -0.83085 -0.71038 -0.17828 -0.75149 -0.67567 -2.10657 -0.22427 
-0.67567 -2.12189 -0.29526 -0.67552 -1.97653 0.07326 -0.67552 -0.29939 -1.01408 
-0.67552 -2.01785 0.0035 -0.67552 -0.25807 -0.94431 -0.67551 -2.08446 -0.14961 
-0.67551 -0.19146 -0.79121 -0.67551 -2.05408 -0.07103 -0.67551 -0.22184 -0.86979 
-0.67262 -1.19136 -1.46827 -0.67262 -1.19136 0.52745 -0.67262 -1.08456 -1.46827 
-0.67262 -1.08456 0.52745 -0.67261 -1.29846 -1.45672 -0.67261 -1.29846 0.51591 
-0.67261 -0.97746 -1.45672 -0.67261 -0.97746 0.51591 -0.67259 -1.51291 -1.39668 
-0.67259 -1.51291 0.45587 -0.67259 -0.76301 -1.39668 -0.67259 -0.76301 0.45587 
-0.67259 -1.40634 -1.43298 -0.67259 -1.40634 0.49216 -0.67259 -0.86958 -1.43298 
-0.67259 -0.86958 0.49216 -0.67218 -1.91626 0.15633 -0.67218 -0.35966 -1.09714 
-0.67218 -1.83131 0.24918 -0.67218 -0.44461 -1.19 -0.67214 -1.62213 0.40373 
-0.67214 -0.65379 -1.34455 -0.67214 -0.65379 0.40373 -0.67214 -1.73277 0.33255 
-0.67214 -0.54315 -1.27336 -0.66131 -1.13796 -1.4692 -0.66131 -1.13796 0.52839 
-0.64497 -1.95271 0.10571 -0.64497 -0.32321 -1.04652 -0.64193 -2.09539 -0.18998 
-0.64193 -0.18053 -0.75083 -0.64105 -2.11308 -0.25984 -0.64099 -2.03477 -0.03346 
-0.64099 -0.24115 -0.90735 -0.64077 -1.99623 0.03804 -0.64077 -0.27969 -0.97886 
-0.64075 -2.06848 -0.11084 -0.64075 -0.20744 -0.82997 -0.63723 -1.56322 0.4317 
-0.63723 -0.7127 -1.37252 -0.63723 -0.7127 0.4317 -0.63545 -1.35108 -1.44456 
-0.63545 -1.35108 0.50374 -0.63545 -0.92484 -1.44456 -0.63545 -0.92484 0.50374 
-0.63502 -1.24453 -1.46185 -0.63502 -1.24453 0.52104 -0.63502 -1.03139 -1.46185 
-0.63502 -1.03139 0.52104 -0.63498 -1.45975 -1.41421 -0.63498 -1.45975 0.4734 
-0.63498 -0.81617 -1.41421 -0.63498 -0.81617 0.4734 -0.63478 -1.78311 0.2899 
-0.63478 -0.49281 -1.23072 -0.63418 -1.87388 0.20236 -0.63418 -0.40204 -1.14317 
-0.63413 -1.67712 0.36833 -0.63413 -0.5988 -1.30915 -0.62356 -1.19133 -1.4652 
-0.62356 -1.19133 0.52439 -0.62356 -1.08459 -1.4652 -0.62356 -1.08459 0.52439 
-0.61236 -1.13796 -1.46559 -0.61236 -1.13796 0.52478 -0.61018 -1.97292 0.07071 
-0.61018 -0.303 -1.01153 -0.6073 -2.10204 -0.2256 -0.60712 -2.07992 -0.15094 
-0.60712 -0.196 -0.78987 -0.60678 -1.91246 0.15362 -0.60678 -0.36346 -1.09443 
-0.60621 -2.0135 0.00138 -0.60621 -0.26242 -0.94219 -0.60619 -2.04973 -0.07314 
-0.60619 -0.22619 -0.86767 -0.59949 -1.51058 0.45093 -0.59949 -0.76534 -1.39174 
-0.59949 -0.76534 0.45093 -0.599 -1.61977 0.39876 -0.599 -0.65615 -1.33957 
-0.59774 -1.29725 -1.45119 -0.59774 -1.29725 0.51038 -0.59774 -0.97867 -1.45119 
-0.59774 -0.97867 0.51038 -0.59771 -1.40512 -1.42745 -0.59771 -1.40512 0.48663 
-0.59771 -0.8708 -1.42745 -0.59771 -0.8708 0.48663 -0.5966 -1.82757 0.24478 
-0.5966 -0.44835 -1.18559 -0.59655 -1.72903 0.32814 -0.59655 -0.54689 -1.26895 
-0.5859 -1.24452 -1.45689 -0.5859 -1.24452 0.51608 -0.5859 -1.0314 -1.45689 
-0.5859 -1.0314 0.51608 -0.57985 -1.94747 0.102 -0.57985 -0.32845 -1.04282 
-0.57547 -1.99081 0.03402 -0.57547 -0.28511 -0.97484 -0.57443 -1.19122 -1.45969 
-0.57443 -1.19122 0.51888 -0.57443 -1.0847 -1.45969 -0.57443 -1.0847 0.51888 
-0.5738 -2.08865 -0.19196 -0.5724 -2.06154 -0.11268 -0.5724 -0.21438 -0.82813 
-0.57195 -2.02828 -0.03663 -0.57195 -0.24764 -0.90419 -0.56864 -1.86785 0.1983 
-0.56864 -0.40807 -1.13911 -0.56448 -1.5598 0.42445 -0.56448 -0.71612 -1.36526 
-0.56448 -0.71612 0.42445 -0.56365 -1.13796 -1.45958 -0.56365 -1.13796 0.51877 
-0.5618 -1.45595 -1.40679 -0.5618 -1.45595 0.46597 -0.5618 -0.81997 -1.40679 
-0.5618 -0.81997 0.46597 -0.56095 -1.34928 -1.43633 -0.56095 -1.34928 0.49552 
-0.56095 -0.92664 -1.43633 -0.56095 -0.92664 0.49552 -0.5608 -1.6738 0.36056 
-0.5608 -0.60212 -1.30137 -0.55962 -1.77756 0.28337 -0.55962 -0.49836 -1.22419 
-0.54878 -1.297 -1.44437 -0.54878 -1.297 0.50355 -0.54878 -0.97892 -1.44437 
-0.54878 -0.97892 0.50355 -0.54506 -1.96577 0.06568 -0.54506 -0.31015 -1.0065 
-0.54132 -1.90514 0.14835 -0.54132 -0.37078 -1.08916 -0.54113 -2.00609 -0.00381 
-0.54113 -0.26983 -0.93701 -0.53924 -2.09298 -0.22825 -0.53899 -2.07084 -0.15361 
-0.53808 -2.04054 -0.07586 -0.53808 -0.23538 -0.86496 -0.5371 -1.24425 -1.44953 
-0.5371 -1.24425 0.50871 -0.5371 -1.03167 -1.44953 -0.5371 -1.03167 0.50871 
-0.53126 -1.81965 0.23896 -0.53126 -0.45627 -1.17978 -0.52653 -1.50596 0.44106 
-0.52653 -0.76996 -1.38188 -0.52653 -0.76996 0.44106 -0.52592 -1.19118 -1.45181 
-0.52592 -1.19118 0.51099 -0.52592 -1.08474 -1.45181 -0.52592 -1.08474 0.51099 
-0.52584 -1.61506 0.38885 -0.52584 -0.66086 -1.32966 -0.52479 -1.40041 -1.41734 
-0.52479 -1.40041 0.47652 -0.52479 -0.87551 -1.41734 -0.52479 -0.87551 0.47652 
-0.52345 -1.72413 0.31792 -0.52345 -0.55179 -1.25874 -0.51529 -1.93877 0.09585 
-0.51529 -1.13796 -1.45119 -0.51529 -1.13796 0.51038 -0.51529 -0.33715 -1.03666 
-0.51157 -1.34946 -1.42735 -0.51157 -1.34946 0.48654 -0.51157 -0.92646 -1.42735 
-0.51157 -0.92646 0.48654 -0.51075 -1.98171 0.02783 -0.51075 -0.29421 -0.96865 
-0.50672 -2.01931 -0.04409 -0.50672 -0.25661 -0.89672 -0.50631 -2.07745 -0.19524 
-0.5047 -2.05023 -0.11621 -0.50371 -1.85865 0.19133 -0.50371 -0.41727 -1.13215 
-0.49943 -1.29703 -1.43488 -0.49943 -1.29703 0.49406 -0.49943 -0.97889 -1.43488 
-0.49943 -0.97889 0.49406 -0.49347 -1.76622 0.27675 -0.49347 -0.5097 -1.21757 
-0.49251 -1.55412 0.4124 -0.49251 -0.7218 -1.35321 -0.48943 -1.45042 0.45347 
-0.48943 -0.8255 -1.39429 -0.48943 -0.8255 0.45347 -0.48828 -1.66755 0.34825 
-0.48828 -0.60837 -1.28907 -0.48763 -1.24391 -1.43951 -0.48763 -1.24391 0.49869 
-0.48763 -1.03201 -1.43951 -0.48763 -1.03201 0.49869 -0.48086 -1.9552 0.05822 
-0.48086 -0.32072 -0.99903 -0.4771 -1.89436 0.14069 -0.4771 -0.38156 -1.08151 
-0.47649 -1.19075 -1.44124 -0.47649 -1.19075 0.50042 -0.47649 -1.08517 -1.44124 
-0.47649 -1.08517 0.50042 -0.47622 -1.99536 -0.01212 -0.47622 -0.28056 -0.9287 
-0.47573 -1.40014 -1.40646 -0.47573 -1.40014 0.46565 -0.47573 -0.87578 -1.40646 
-0.47573 -0.87578 0.46565 -0.47325 -2.02944 -0.08435 -0.47325 -0.24648 -0.85646 
-0.4719 -2.05734 -0.15757 -0.4674 -1.13796 -1.44044 -0.4674 -1.13796 0.49962 
-0.46531 -1.80724 0.23103 -0.46531 -0.46868 -1.17184 -0.46269 -1.34911 -1.41596 
-0.46269 -1.34911 0.47514 -0.46269 -0.92681 -1.41596 -0.46269 -0.92681 0.47514 
-0.45775 -1.71103 0.30919 -0.45775 -0.56489 -1.25 -0.45502 -1.49909 0.42646 
-0.45502 -0.77683 -1.36728 -0.45431 -1.60814 0.3742 -0.45431 -0.66778 -1.31501 
-0.45156 -1.92664 0.08727 -0.45156 -0.34928 -1.02809 -0.45032 -1.29644 -1.42291 
-0.45032 -1.29644 0.48209 -0.45032 -0.97948 -1.42291 -0.45032 -0.97948 0.48209 
-0.4461 -1.9691 0.01883 -0.4461 -0.30682 -0.95965 -0.44239 -2.00647 -0.05344 
-0.44239 -0.26945 -0.88738 -0.44063 -1.44974 0.44065 -0.44063 -0.82618 -1.38147 
-0.44063 -0.82618 0.44065 -0.44028 -2.03704 -0.12588 -0.43873 -1.24331 -1.42702 
-0.43873 -1.24331 0.4862 -0.43873 -1.03261 -1.42702 -0.43873 -1.03261 0.4862 
-0.43775 -1.84532 0.18176 -0.43775 -0.4306 -1.12257 -0.42901 -1.19071 -1.42856 
-0.42901 -1.19071 0.48774 -0.42901 -1.08521 -1.42856 -0.42901 -1.08521 0.48774 
-0.42831 -1.75202 0.26673 -0.42831 -0.5239 -1.20755 -0.42699 -1.39925 0.45232 
-0.42699 -0.87667 -1.39313 -0.42699 -0.87667 0.45232 -0.42293 -1.65247 0.33746 
-0.42293 -0.62345 -1.27828 -0.4217 -1.54621 0.39562 -0.4217 -0.72971 -1.33643 
-0.42009 -1.13796 -1.42735 -0.42009 -1.13796 0.48653 -0.41665 -1.94092 0.04823 
-0.41665 -0.335 -0.98905 -0.41444 -1.34822 -1.40219 -0.41444 -1.34822 0.46137 
-0.41444 -0.9277 -1.40219 -0.41444 -0.9277 0.46137 -0.41212 -1.98073 -0.02231 
-0.41212 -0.29519 -0.9185 -0.41147 -1.87977 0.1299 -0.41147 -0.39615 -1.07072 
-0.40929 -2.01443 -0.09472 -0.40805 -2.04195 -0.16808 -0.40668 -1.49775 0.41182 
-0.40668 -0.77817 -1.35263 -0.40215 -1.2954 -1.4086 -0.40215 -1.2954 0.46779 
-0.40215 -0.98052 -1.4086 -0.40215 -0.98052 0.46779 -0.39997 -1.79188 0.21954 
-0.39997 -0.48404 -1.16036 -0.39275 -1.69502 0.29692 -0.39275 -0.5809 -1.23774 
-0.39251 -1.44827 0.42551 -0.39251 -0.82765 -1.36633 -0.39251 -0.82765 0.42551 
-0.3916 -1.24327 -1.41237 -0.3916 -1.24327 0.47155 -0.3916 -1.03265 -1.41237 
-0.3916 -1.03265 0.47155 -0.38962 -1.59158 0.36106 -0.38962 -0.68434 -1.30188 
-0.38894 -1.91113 0.0763 -0.38894 -0.36479 -1.01712 -0.38261 -1.95283 0.00767 
-0.38261 -0.32309 -0.94849 -0.38194 -1.19059 -1.41347 -0.38194 -1.19059 0.47265 
-0.38194 -1.08533 -1.41347 -0.38194 -1.08533 0.47265 -0.37925 -1.39791 0.43667 
-0.37925 -0.87801 -1.37748 -0.37925 -0.87801 0.43667 -0.37923 -1.98982 -0.06461 
-0.37705 -2.01988 -0.13708 -0.37349 -1.13796 -1.41195 -0.37349 -1.13796 0.47114 
-0.37306 -1.82873 0.16917 -0.37306 -0.44719 -1.10998 -0.37182 -1.54704 0.37696 
-0.37182 -0.72888 -1.31778 -0.36693 -1.34681 -1.38607 -0.36693 -1.34681 0.44525 
-0.36693 -0.92911 -1.38607 -0.36693 -0.92911 0.44525 -0.36443 -1.73502 0.25336 
-0.36443 -0.5409 -1.19418 -0.35891 -1.63501 0.32295 -0.35891 -0.64091 -1.26376 
-0.35685 -1.49836 0.3928 -0.35685 -0.77756 -1.33362 -0.35558 -1.29512 -1.39205 
-0.35558 -1.29512 0.45123 -0.35558 -0.9808 -1.39205 -0.35558 -0.9808 0.45123 
-0.35472 -1.92352 0.03595 -0.35472 -0.3524 -0.97676 -0.34959 -1.86209 0.11736 
-0.34959 -0.41383 -1.05817 -0.34954 -1.96234 -0.0343 -0.34954 -0.31358 -0.90651 
-0.34685 -1.99569 -0.10688 -0.34524 -1.24298 -1.39542 -0.34524 -1.24298 0.4546 
-0.34524 -1.03294 -1.39542 -0.34524 -1.03294 0.4546 -0.34258 -1.44841 0.40614 
-0.34258 -0.82751 -1.34696 -0.34043 -1.59144 0.34046 -0.34043 -0.68448 -1.28127 
-0.33654 -1.77381 0.20483 -0.33654 -0.50211 -1.14565 -0.33594 -1.19054 -1.39617 
-0.33594 -1.19054 0.45535 -0.33594 -1.08538 -1.39617 -0.33594 -1.08538 0.45535 
-0.3297 -1.67631 0.28143 -0.3297 -0.59961 -1.22225 -0.3294 -1.39787 0.41689 
-0.3294 -0.87805 -1.35771 -0.3294 -0.87805 0.41689 -0.32769 -1.8923 0.06299 
-0.32769 -1.13796 -1.39429 -0.32769 -1.13796 0.45347 -0.32769 -0.38362 -1.00381 
-0.3229 -1.54671 0.3559 -0.3229 -0.72921 -1.29672 -0.32136 -1.93361 -0.00608 
-0.32136 -0.34231 -0.93474 -0.31753 -1.96943 -0.07756 -0.31638 -1.3452 0.42504 
-0.31638 -0.93072 -1.36585 -0.31638 -0.93072 0.42504 -0.31183 -1.80869 0.15512 
-0.31183 -0.46723 -1.09594 -0.31041 -1.63393 0.30033 -0.31041 -0.64199 -1.24115 
-0.30773 -1.49771 0.37129 -0.30773 -0.77821 -1.31211 -0.30516 -1.29334 -1.37133 
-0.30516 -1.29334 0.43051 -0.30516 -0.98258 -1.37133 -0.30516 -0.98258 0.43051 
-0.30457 -1.98982 -0.13926 -0.30213 -1.71531 0.2367 -0.30213 -0.56061 -1.17751 
-0.29482 -1.24078 -1.37415 -0.29482 -1.24078 0.43333 -0.29482 -1.03514 -1.37415 
-0.29482 -1.03514 0.43333 -0.29412 -1.90277 0.02132 -0.29412 -0.37315 -0.96213 
-0.2937 -1.44767 0.38426 -0.2937 -0.82825 -1.32508 -0.29208 -1.59004 0.31741 
-0.29208 -0.68588 -1.25822 -0.28915 -1.94117 -0.04918 -0.28881 -1.84102 0.1023 
-0.28881 -0.4349 -1.04312 -0.28568 -1.18824 -1.37434 -0.28568 -1.18824 0.43353 
-0.28568 -1.08768 -1.37434 -0.28568 -1.08768 0.43353 -0.28282 -1.13796 -1.3744 
-0.28282 -1.13796 0.43358 -0.28206 -1.67404 0.25702 -0.28206 -0.60188 -1.19784 
-0.2797 -1.39571 0.39451 -0.2797 -0.88021 -1.33533 -0.2797 -0.88021 0.39451 
-0.2763 -1.75183 0.18894 -0.2763 -0.52409 -1.12975 -0.27509 -1.54522 0.3325 
-0.27509 -0.7307 -1.27332 -0.27427 -1.96234 -0.10957 -0.26809 -1.87025 0.0474 
-0.26809 -0.40567 -0.98822 -0.267 -1.34298 0.40216 -0.267 -0.93294 -1.34298 
-0.267 -0.93294 0.40216 -0.26306 -1.63143 0.27551 -0.26306 -0.64449 -1.21633 
-0.26179 -1.91097 -0.02182 -0.26179 -0.36495 -0.91899 -0.26002 -1.49599 0.34751 
-0.26002 -0.77993 -1.28833 -0.25567 -1.29085 -1.34783 -0.25567 -1.29085 0.40701 
-0.25567 -0.98507 -1.34783 -0.25567 -0.98507 0.40701 -0.25506 -1.71239 0.20983 
-0.25506 -0.56353 -1.15064 -0.25233 -1.78573 0.13835 -0.25233 -0.49019 -1.07917 
-0.24604 -1.93361 -0.0814 -0.24565 -1.23828 -1.35016 -0.24565 -1.23828 0.40935 
-0.24565 -1.03764 -1.35016 -0.24565 -1.03764 0.40935 -0.2452 -1.58757 0.29213 
-0.2452 -0.68835 -1.23294 -0.24484 -1.44502 0.35965 -0.24484 -0.8309 -1.30046 
-0.24172 -1.18818 -1.35236 -0.24172 -1.18818 0.41155 -0.24172 -1.08774 -1.35236 
-0.24172 -1.08774 0.41155 -0.23898 -1.13796 -1.35233 -0.23898 -1.13796 0.41151 
-0.23551 -1.87891 0.00446 -0.23551 -0.39701 -0.94527 -0.23515 -1.67078 0.22978 
-0.23515 -0.60514 -1.1706 -0.23102 -1.39283 0.36939 -0.23102 -0.88309 -1.3102 
-0.23033 -1.81685 0.08516 -0.23033 -0.45907 -1.02598 -0.23025 -1.7475 0.16042 
-0.23025 -0.52842 -1.10124 -0.2285 -1.54258 0.30682 -0.2285 -0.73334 -1.24764 
-0.21893 -1.34015 0.37671 -0.21893 -0.93577 -1.31752 -0.21893 -0.93577 0.37671 
-0.21865 -1.90277 -0.05416 -0.21616 -1.62759 0.24793 -0.21616 -0.64833 -1.18875 
-0.2122 -1.49254 0.32085 -0.2122 -0.78338 -1.26167 -0.21038 -1.84507 0.02959 
-0.21038 -0.43085 -0.97041 -0.20933 -1.70778 0.18095 -0.20933 -0.56814 -1.12177 
-0.20781 -1.28785 -1.32185 -0.20781 -1.28785 0.38104 -0.20781 -0.98807 -1.32185 
-0.20781 -0.98807 0.38104 -0.20731 -1.78 0.10813 -0.20731 -0.49592 -1.04895 
-0.20402 -1.92352 -0.11475 -0.20261 -1.23818 -1.32606 -0.20261 -1.23818 0.38524 
-0.20261 -1.03774 -1.32606 -0.20261 -1.03774 0.38524 -0.19869 -1.18802 -1.32812 
-0.19869 -1.18802 0.3873 -0.19869 -1.0879 -1.32812 -0.19869 -1.0879 0.3873 
-0.1985 -1.58342 0.26413 -0.1985 -0.6925 -1.20495 -0.19737 -1.44145 0.33254 
-0.19737 -0.83447 -1.27335 -0.19627 -1.13796 -1.32814 -0.19627 -1.13796 0.38732 
-0.19257 -1.87025 -0.02812 -0.19257 -0.40567 -0.9127 -0.18937 -1.66571 0.20044 
-0.18937 -0.61021 -1.14125 -0.18644 -1.80952 0.05352 -0.18644 -0.4664 -0.99434 
-0.18542 -1.74136 0.12986 -0.18542 -0.53456 -1.07068 -0.18406 -1.38945 0.34184 
-0.18406 -0.88647 -1.28266 -0.18328 -1.53878 0.27894 -0.18328 -0.73714 -1.21975 
-0.17697 -1.8923 -0.08772 -0.17232 -1.33672 0.34873 -0.17232 -0.9392 -1.28955 
-0.17232 -0.9392 0.34873 -0.17074 -1.6223 0.21822 -0.17074 -0.65362 -1.15903 
-0.16718 -1.48848 0.29253 -0.16718 -0.78744 -1.23335 -0.16588 -1.28747 0.35493 
-0.16588 -0.98845 -1.29574 -0.16588 -0.98845 0.35493 -0.16508 -1.70148 0.15015 
-0.16508 -0.57444 -1.09097 -0.16378 -1.77235 0.07619 -0.16378 -0.50357 -1.01701 
-0.16081 -1.23784 -1.29987 -0.16081 -1.23784 0.35905 -0.16081 -1.03808 -1.29987 
-0.16081 -1.03808 0.35905 -0.15712 -1.18796 -1.30191 -0.15712 -1.18796 0.3611 
-0.15712 -1.08796 -1.30191 -0.15712 -1.08796 0.3611 -0.15481 -1.81685 0.00964 
-0.15481 -1.13796 -1.30188 -0.15481 -1.13796 0.36106 -0.15481 -0.45907 -0.95046 
-0.15447 -1.57861 0.23443 -0.15447 -0.69731 -1.17524 -0.15242 -1.43687 0.30376 
-0.15242 -0.83905 -1.24458 -0.14535 -1.65906 0.16928 -0.14535 -0.61686 -1.11009 
-0.14242 -1.73366 0.09755 -0.14242 -0.54226 -1.03836 -0.13956 -1.53385 0.24892 
-0.13956 -0.74207 -1.18974 -0.13936 -1.38465 0.31259 -0.13936 -0.89127 -1.2534 
-0.13767 -1.84102 -0.04885 -0.13767 -0.4349 -0.89197 -0.13183 -1.78 0.03266 
-0.13183 -0.49592 -0.97348 -0.13118 -1.33654 0.32022 -0.13118 -0.93938 -1.26104 
-0.13118 -0.93938 0.32022 -0.12792 -1.61651 0.18665 -0.12792 -0.65941 -1.12747 
-0.12474 -1.28722 0.32631 -0.12474 -0.9887 -1.26712 -0.12474 -0.9887 0.32631 
-0.12344 -1.48316 0.26194 -0.12344 -0.79276 -1.20276 -0.12261 -1.86209 -0.10962 
-0.12244 -1.69353 0.11753 -0.12244 -0.58239 -1.05835 -0.11956 -1.23727 -1.27108 
-0.11956 -1.23727 0.33026 -0.11956 -1.03865 -1.27108 -0.11956 -1.03865 0.33026 
-0.11588 -1.18732 -1.27299 -0.11588 -1.18732 0.33218 -0.11588 -1.0886 -1.27299 
-0.11588 -1.0886 0.33218 -0.11468 -1.13796 -1.27362 -0.11468 -1.13796 0.3328 
-0.11184 -1.57257 0.20255 -0.11184 -0.70335 -1.14337 -0.1101 -1.74136 0.05455 
-0.1101 -0.53456 -0.99536 -0.10907 -1.43143 0.27277 -0.10907 -0.84449 -1.21358 
-0.10387 -1.65206 0.1361 -0.10387 -0.62386 -1.07691 -0.10161 -1.78573 -0.01237 
-0.10161 -0.49019 -0.92845 -0.09954 -1.38395 0.28216 -0.09954 -0.89197 -1.22298 
-0.09746 -1.5278 0.21687 -0.09746 -0.74812 -1.15769 -0.09149 -1.33587 0.28973 
-0.09149 -0.94005 -1.23055 -0.08981 -1.70148 0.07489 -0.08981 -0.57444 -1.0157 
-0.08676 -1.60936 0.1532 -0.08676 -0.66656 -1.09402 -0.08485 -1.28635 0.29556 
-0.08485 -0.98957 -1.23637 -0.08485 -0.98957 0.29556 -0.08485 -1.80869 -0.07186 
-0.08161 -1.47683 0.22946 -0.08161 -0.79909 -1.17028 -0.0798 -1.23645 -1.24026 
-0.0798 -1.23645 0.29945 -0.0798 -1.03947 -1.24026 -0.0798 -1.03947 0.29945 
-0.07955 -1.7475 0.00972 -0.07955 -0.52842 -0.95054 -0.07712 -1.18726 -1.24278 
-0.07712 -1.18726 0.30196 -0.07712 -1.08866 -1.24278 -0.07712 -1.08866 0.30196 
-0.07598 -1.13796 -1.24342 -0.07598 -1.13796 0.3026 -0.07116 -1.56552 0.16881 
-0.07116 -0.7104 -1.10962 -0.0708 -1.82873 -0.13309 -0.07069 -1.65906 0.09462 
-0.07069 -0.61686 -1.03544 -0.07059 -1.43021 0.24041 -0.07059 -0.84571 -1.18122 
-0.06107 -1.38264 0.24969 -0.06107 -0.89328 -1.1905 -0.05902 -1.70778 0.03064 
-0.05902 -0.56814 -0.97145 -0.05709 -1.52064 0.18287 -0.05709 -0.75528 -1.12369 
-0.05335 -1.33471 0.25733 -0.05335 -0.94121 -1.19815 -0.05332 -1.61651 0.11205 
-0.05332 -0.65941 -1.05287 -0.05103 -1.75183 -0.03633 -0.05103 -0.52409 -0.90448 
-0.04674 -1.2851 0.26303 -0.04674 -0.99082 -1.20385 -0.04674 -0.99082 0.26303 
-0.0446 -1.47485 0.19536 -0.0446 -0.80107 -1.13618 -0.04243 -1.23633 -1.20808 
-0.04243 -1.23633 0.26727 -0.04243 -1.03959 -1.20808 -0.04243 -1.03959 0.26727 
-0.03972 -1.18709 -1.21054 -0.03972 -1.18709 0.26973 -0.03972 -1.08883 -1.21054 
-0.03972 -1.08883 0.26973 -0.03953 -1.66571 0.0506 -0.03953 -0.61021 -0.99141 
-0.03882 -1.13796 -1.21136 -0.03882 -1.13796 0.27054 -0.03742 -1.57257 0.12813 
-0.03742 -0.70335 -1.06894 -0.03514 -1.77381 -0.09657 -0.03372 -1.42824 0.20625 
-0.03372 -0.84768 -1.14707 -0.03014 -1.71239 -0.01509 -0.03014 -0.56353 -0.92572 
-0.02446 -1.38094 0.21551 -0.02446 -0.89498 -1.15632 -0.02309 -1.5278 0.14251 
-0.02309 -0.74812 -1.08333 -0.02175 -1.6223 0.06923 -0.02175 -0.65362 -1.01005 
-0.02043 -1.79188 -0.16 -0.01686 -1.33305 0.22311 -0.01686 -0.94287 -1.16393 
-0.01092 -1.28469 0.22905 -0.01092 -0.99123 -1.16986 -0.01092 -0.99123 0.22905 
-0.01051 -1.47683 0.15836 -0.01051 -0.79909 -1.09918 -0.01019 -1.67078 0.00482 
-0.01019 -0.60514 -0.94564 -0.00667 -1.23598 -1.17411 -0.00667 -1.23598 0.23329 
-0.00667 -1.03994 -1.17411 -0.00667 -1.03994 0.23329 -0.00554 -1.57861 0.0855 
-0.00554 -0.69731 -1.02631 -0.00412 -1.18703 -1.17666 -0.00412 -1.18703 0.23585 
-0.00412 -1.08889 -1.17666 -0.00412 -1.08889 0.23585 -0.00327 -1.71531 -0.06216 
-0.00327 -1.13796 -1.17751 -0.00327 -1.13796 0.2367 -0.00327 -0.56061 -0.87866 
0.00328 -1.71532 -0.06213 0.00328 -1.13797 -1.17749 0.00328 -1.13797 0.23672 
0.00328 -0.56061 -0.87863 0.00413 -1.18703 -1.17664 0.00413 -1.18703 0.23587 
0.00413 -1.0889 -1.17664 0.00413 -1.0889 0.23587 0.00555 -1.57862 0.08552 
0.00555 -0.69731 -1.02629 0.00668 -1.23598 -1.17408 0.00668 -1.23598 0.23332 
0.00668 -1.03995 -1.17408 0.00668 -1.03995 0.23332 0.0102 -1.67078 0.00485 
0.0102 -0.60515 -0.94561 0.01052 -1.47684 0.15838 0.01052 -0.79909 -1.09915 
0.01093 -1.2847 0.22907 0.01093 -0.99123 -1.16984 0.01093 -0.99123 0.22907 
0.01687 -1.33306 0.22314 0.01687 -0.94287 -1.1639 0.02044 -1.79189 -0.15997 
0.02176 -1.62231 0.06926 0.02176 -0.65362 -1.01002 0.0231 -1.52781 0.14253 
0.0231 -0.74812 -1.0833 0.02447 -1.38095 0.21553 0.02447 -0.89498 -1.1563 
0.03015 -1.71239 -0.01507 0.03015 -0.56354 -0.9257 0.03373 -1.42825 0.20628 
0.03373 -0.84768 -1.14704 0.03515 -1.77381 -0.09655 0.03743 -1.57257 0.12815 
0.03743 -0.70336 -1.06892 0.03883 -1.13797 -1.21133 0.03883 -1.13797 0.27057 
0.03954 -1.66572 0.05062 0.03954 -0.61021 -0.99139 0.03973 -1.18709 -1.21052 
0.03973 -1.18709 0.26975 0.03973 -1.08884 -1.21052 0.03973 -1.08884 0.26975 
0.04244 -1.23634 -1.20806 0.04244 -1.23634 0.26729 0.04244 -1.03959 -1.20806 
0.04244 -1.03959 0.26729 0.04461 -1.47485 0.19539 0.04461 -0.80108 -1.13616 
0.04675 -1.28511 0.26306 0.04675 -0.99082 -1.20383 0.04675 -0.99082 0.26306 
0.05104 -1.75184 -0.03631 0.05104 -0.52409 -0.90446 0.05333 -1.61652 0.11208 
0.05333 -0.65941 -1.05284 0.05336 -1.33471 0.25736 0.05336 -0.94122 -1.19812 
0.0571 -1.52065 0.1829 0.0571 -0.75528 -1.12366 0.05903 -1.70778 0.03066 
0.05903 -0.56815 -0.97143 0.06108 -1.38264 0.24971 0.06108 -0.89329 -1.19048 
0.0706 -1.43021 0.24043 0.0706 -0.84572 -1.1812 0.0707 -1.65906 0.09465 
0.0707 -0.61687 -1.03541 0.07081 -1.82873 -0.13306 0.07117 -1.56552 0.16883 
0.07117 -0.71041 -1.1096 0.07599 -1.13797 -1.24339 0.07599 -1.13797 0.30263 
0.07713 -1.18727 -1.24276 0.07713 -1.18727 0.30199 0.07713 -1.08866 -1.24276 
0.07713 -1.08866 0.30199 0.07956 -1.7475 0.00974 0.07956 -0.52843 -0.95051 
0.07981 -1.23645 -1.24024 0.07981 -1.23645 0.29947 0.07981 -1.03948 -1.24024 
0.07981 -1.03948 0.29947 0.08162 -1.47684 0.22949 0.08162 -0.79909 -1.17025 
0.08486 -1.80869 -0.07183 0.08486 -1.28635 0.29558 0.08486 -0.98958 -1.23635 
0.08486 -0.98958 0.29558 0.08677 -1.60936 0.15323 0.08677 -0.66657 -1.094 
0.08982 -1.70149 0.07491 0.08982 -0.57444 -1.01568 0.0915 -1.33588 0.28975 
0.0915 -0.94005 -1.23052 0.09747 -1.52781 0.2169 0.09747 -0.74812 -1.15766 
0.09955 -1.38396 0.28219 0.09955 -0.89197 -1.22295 0.10162 -1.78574 -0.01234 
0.10162 -0.49019 -0.92843 0.10388 -1.65207 0.13612 0.10388 -0.62386 -1.07689 
0.10908 -1.43144 0.27279 0.10908 -0.84449 -1.21356 0.11011 -1.74137 0.05457 
0.11011 -0.53456 -0.99534 0.11185 -1.57257 0.20258 0.11185 -0.70336 -1.14334 
0.11469 -1.13797 -1.27359 0.11469 -1.13797 0.33282 0.11589 -1.18733 -1.27297 
0.11589 -1.18733 0.3322 0.11589 -1.0886 -1.27297 0.11589 -1.0886 0.3322 
0.11957 -1.23727 -1.27105 0.11957 -1.23727 0.33029 0.11957 -1.03866 -1.27105 
0.11957 -1.03866 0.33029 0.12245 -1.69354 0.11755 0.12245 -0.58239 -1.05832 
0.12262 -1.8621 -0.1096 0.12345 -1.48316 0.26197 0.12345 -0.79277 -1.20274 
0.12475 -1.28722 0.32633 0.12475 -0.98871 -1.2671 0.12475 -0.98871 0.32633 
0.12793 -1.61652 0.18668 0.12793 -0.65941 -1.12744 0.13119 -1.33655 0.32025 
0.13119 -0.93938 -1.26101 0.13119 -0.93938 0.32025 0.13184 -1.78 0.03269 
0.13184 -0.49593 -0.97345 0.13768 -1.84102 -0.04882 0.13768 -0.43491 -0.89194 
0.13937 -1.38466 0.31261 0.13937 -0.89127 -1.25338 0.13957 -1.53386 0.24895 
0.13957 -0.74207 -1.18972 0.14243 -1.73366 0.09757 0.14243 -0.54227 -1.03834 
0.14536 -1.65906 0.1693 0.14536 -0.61687 -1.11007 0.15243 -1.43687 0.30379 
0.15243 -0.83906 -1.24455 0.15448 -1.57862 0.23445 0.15448 -0.69731 -1.17522 
0.15482 -1.81686 0.00967 0.15482 -1.13797 -1.30185 0.15482 -1.13797 0.36109 
0.15482 -0.45907 -0.95043 0.15713 -1.18797 -1.30189 0.15713 -1.18797 0.36112 
0.15713 -1.08796 -1.30189 0.15713 -1.08796 0.36112 0.16082 -1.23784 -1.29984 
0.16082 -1.23784 0.35908 0.16082 -1.03809 -1.29984 0.16082 -1.03809 0.35908 
0.16379 -1.77236 0.07622 0.16379 -0.50357 -1.01698 0.16509 -1.70149 0.15018 
0.16509 -0.57444 -1.09094 0.16589 -1.28747 0.35495 0.16589 -0.98846 -1.29572 
0.16589 -0.98846 0.35495 0.16719 -1.48848 0.29256 0.16719 -0.78745 -1.23332 
0.17075 -1.62231 0.21824 0.17075 -0.65362 -1.15901 0.17233 -1.33672 0.34876 
0.17233 -0.93921 -1.28952 0.17233 -0.93921 0.34876 0.17698 -1.89231 -0.0877 
0.18329 -1.53879 0.27896 0.18329 -0.73714 -1.21973 0.18407 -1.38946 0.34186 
0.18407 -0.88647 -1.28263 0.18543 -1.74137 0.12989 0.18543 -0.53456 -1.07066 
0.18645 -1.80952 0.05355 0.18645 -0.46641 -0.99431 0.18938 -1.66572 0.20046 
0.18938 -0.61021 -1.14123 0.19258 -1.87026 -0.02809 0.19258 -0.40567 -0.91267 
0.19628 -1.13797 -1.32811 0.19628 -1.13797 0.38735 0.19738 -1.44145 0.33256 
0.19738 -0.83448 -1.27333 0.19851 -1.58342 0.26416 0.19851 -0.69251 -1.20492 
0.1987 -1.18802 -1.3281 0.1987 -1.18802 0.38733 0.1987 -1.08791 -1.3281 
0.1987 -1.08791 0.38733 0.20262 -1.23819 -1.32603 0.20262 -1.23819 0.38526 
0.20262 -1.03774 -1.32603 0.20262 -1.03774 0.38526 0.20403 -1.92353 -0.11473 
0.20732 -1.78 0.10816 0.20732 -0.49593 -1.04892 0.20782 -1.28785 -1.32183 
0.20782 -1.28785 0.38106 0.20782 -0.98808 -1.32183 0.20782 -0.98808 0.38106 
0.20934 -1.70778 0.18097 0.20934 -0.56815 -1.12174 0.21039 -1.84507 0.02962 
0.21039 -0.43086 -0.97038 0.21221 -1.49254 0.32088 0.21221 -0.78339 -1.26164 
0.21617 -1.6276 0.24796 0.21617 -0.64833 -1.18872 0.21866 -1.90278 -0.05413 
0.21894 -1.34015 0.37673 0.21894 -0.93578 -1.3175 0.21894 -0.93578 0.37673 
0.22851 -1.54258 0.30685 0.22851 -0.73335 -1.24761 0.23026 -1.7475 0.16044 
0.23026 -0.52843 -1.10121 0.23034 -1.81686 0.08519 0.23034 -0.45907 -1.02595 
0.23103 -1.39283 0.36941 0.23103 -0.8831 -1.31018 0.23516 -1.67078 0.2298 
0.23516 -0.60515 -1.17057 0.23552 -1.87892 0.00448 0.23552 -0.39701 -0.94525 
0.23899 -1.13797 -1.3523 0.23899 -1.13797 0.41154 0.24173 -1.18819 -1.35234 
0.24173 -1.18819 0.41157 0.24173 -1.08774 -1.35234 0.24173 -1.08774 0.41157 
0.24485 -1.44502 0.35967 0.24485 -0.83091 -1.30044 0.24521 -1.58757 0.29215 
0.24521 -0.68836 -1.23292 0.24566 -1.23828 -1.35014 0.24566 -1.23828 0.40937 
0.24566 -1.03765 -1.35014 0.24566 -1.03765 0.40937 0.24605 -1.93362 -0.08137 
0.25234 -1.78574 0.13838 0.25234 -0.49019 -1.07914 0.25507 -1.71239 0.20985 
0.25507 -0.56354 -1.15062 0.25568 -1.29085 -1.34781 0.25568 -1.29085 0.40704 
0.25568 -0.98508 -1.34781 0.25568 -0.98508 0.40704 0.26003 -1.49599 0.34754 
0.26003 -0.77994 -1.2883 0.2618 -1.91098 -0.0218 0.2618 -0.36495 -0.91897 
0.26307 -1.63143 0.27554 0.26307 -0.6445 -1.21631 0.26701 -1.34298 0.40219 
0.26701 -0.93295 -1.34296 0.26701 -0.93295 0.40219 0.2681 -1.87026 0.04743 
0.2681 -0.40567 -0.98819 0.27428 -1.96235 -0.10955 0.2751 -1.54522 0.33253 
0.2751 -0.73071 -1.27329 0.27631 -1.75184 0.18896 0.27631 -0.52409 -1.12973 
0.27971 -1.39572 0.39454 0.27971 -0.88021 -1.3353 0.27971 -0.88021 0.39454 
0.28207 -1.67405 0.25705 0.28207 -0.60188 -1.19781 0.28283 -1.13797 -1.37437 
0.28283 -1.13797 0.43361 0.28569 -1.18824 -1.37432 0.28569 -1.18824 0.43355 
0.28569 -1.08769 -1.37432 0.28569 -1.08769 0.43355 0.28882 -1.84102 0.10233 
0.28882 -0.43491 -1.04309 0.28916 -1.94117 -0.04916 0.29209 -1.59005 0.31743 
0.29209 -0.68588 -1.2582 0.29371 -1.44768 0.38429 0.29371 -0.82825 -1.32505 
0.29413 -1.90278 0.02134 0.29413 -0.37315 -0.96211 0.29483 -1.24079 -1.37412 
0.29483 -1.24079 0.43336 0.29483 -1.03514 -1.37412 0.29483 -1.03514 0.43336 
0.30214 -1.71532 0.23672 0.30214 -0.56061 -1.17749 0.30458 -1.98983 -0.13924 
0.30517 -1.29335 -1.3713 0.30517 -1.29335 0.43054 0.30517 -0.98258 -1.3713 
0.30517 -0.98258 0.43054 0.30774 -1.49771 0.37132 0.30774 -0.77822 -1.31208 
0.31042 -1.63393 0.30036 0.31042 -0.642 -1.24112 0.31184 -1.80869 0.15514 
0.31184 -0.46724 -1.09591 0.31639 -1.3452 0.42506 0.31639 -0.93073 -1.36583 
0.31639 -0.93073 0.42506 0.31754 -1.96943 -0.07754 0.32137 -1.93362 -0.00605 
0.32137 -0.34231 -0.93471 0.32291 -1.54671 0.35593 0.32291 -0.72922 -1.29669 
0.3277 -1.89231 0.06302 0.3277 -1.13797 -1.39426 0.3277 -1.13797 0.4535 
0.3277 -0.38362 -1.00379 0.32941 -1.39787 0.41692 0.32941 -0.87806 -1.35769 
0.32941 -0.87806 0.41692 0.32971 -1.67632 0.28146 0.32971 -0.59961 -1.22222 
0.33595 -1.19055 -1.39614 0.33595 -1.19055 0.45538 0.33595 -1.08538 -1.39614 
0.33595 -1.08538 0.45538 0.33655 -1.77381 0.20485 0.33655 -0.50212 -1.14562 
0.34044 -1.59144 0.34048 0.34044 -0.68449 -1.28125 0.34259 -1.44842 0.40617 
0.34259 -0.82751 -1.34694 0.34525 -1.24298 -1.3954 0.34525 -1.24298 0.45463 
0.34525 -1.03295 -1.3954 0.34525 -1.03295 0.45463 0.34686 -1.99569 -0.10686 
0.34955 -1.96235 -0.03428 0.34955 -0.31358 -0.90649 0.3496 -1.8621 0.11738 
0.3496 -0.41383 -1.05815 0.35473 -1.92353 0.03597 0.35473 -0.3524 -0.97674 
0.35559 -1.29512 -1.39203 0.35559 -1.29512 0.45126 0.35559 -0.98081 -1.39203 
0.35559 -0.98081 0.45126 0.35686 -1.49837 0.39283 0.35686 -0.77756 -1.33359 
0.35892 -1.63502 0.32297 0.35892 -0.64091 -1.26374 0.36444 -1.73503 0.25339 
0.36444 -0.5409 -1.19415 0.36694 -1.34681 -1.38604 0.36694 -1.34681 0.44527 
0.36694 -0.92912 -1.38604 0.36694 -0.92912 0.44527 0.37183 -1.54704 0.37699 
0.37183 -0.72889 -1.31775 0.37307 -1.82873 0.16919 0.37307 -0.4472 -1.10996 
0.3735 -1.13797 -1.41193 0.3735 -1.13797 0.47116 0.37706 -2.01989 -0.13706 
0.37924 -1.98983 -0.06458 0.37926 -1.39791 0.43669 0.37926 -0.87802 -1.37746 
0.37926 -0.87802 0.43669 0.38195 -1.19059 -1.41344 0.38195 -1.19059 0.47268 
0.38195 -1.08534 -1.41344 0.38195 -1.08534 0.47268 0.38262 -1.95284 0.00769 
0.38262 -0.32309 -0.94846 0.38895 -1.91113 0.07633 0.38895 -0.3648 -1.01709 
0.38963 -1.59159 0.36109 0.38963 -0.68434 -1.30185 0.39161 -1.24328 -1.41234 
0.39161 -1.24328 0.47158 0.39161 -1.03265 -1.41234 0.39161 -1.03265 0.47158 
0.39252 -1.44827 0.42554 0.39252 -0.82766 -1.3663 0.39252 -0.82766 0.42554 
0.39276 -1.69503 0.29694 0.39276 -0.5809 -1.23771 0.39998 -1.79189 0.21957 
0.39998 -0.48404 -1.16033 0.40216 -1.29541 -1.40858 0.40216 -1.29541 0.46781 
0.40216 -0.98052 -1.40858 0.40216 -0.98052 0.46781 0.40669 -1.49775 0.41184 
0.40669 -0.77818 -1.35261 0.40806 -2.04195 -0.16806 0.4093 -2.01444 -0.09469 
0.41148 -1.87977 0.12993 0.41148 -0.39616 -1.0707 0.41213 -1.98073 -0.02229 
0.41213 -0.2952 -0.91848 0.41445 -1.34823 -1.40216 0.41445 -1.34823 0.4614 
0.41445 -0.9277 -1.40216 0.41445 -0.9277 0.4614 0.41666 -1.94092 0.04826 
0.41666 -0.33501 -0.98902 0.4201 -1.13797 -1.42732 0.4201 -1.13797 0.48656 
0.42171 -1.54621 0.39564 0.42171 -0.72972 -1.33641 0.42294 -1.65247 0.33749 
0.42294 -0.62346 -1.27825 0.427 -1.39926 0.45234 0.427 -0.87667 -1.39311 
0.427 -0.87667 0.45234 0.42832 -1.75202 0.26676 0.42832 -0.52391 -1.20752 
0.42902 -1.19071 -1.42853 0.42902 -1.19071 0.48777 0.42902 -1.08522 -1.42853 
0.42902 -1.08522 0.48777 0.43776 -1.84533 0.18178 0.43776 -0.4306 -1.12255 
0.43874 -1.24331 -1.427 0.43874 -1.24331 0.48623 0.43874 -1.03262 -1.427 
0.43874 -1.03262 0.48623 0.44029 -2.03705 -0.12586 0.44064 -1.44975 0.44068 
0.44064 -0.82618 -1.38144 0.44064 -0.82618 0.44068 0.4424 -2.00648 -0.05341 
0.4424 -0.26945 -0.88736 0.44611 -1.96911 0.01886 0.44611 -0.30682 -0.95962 
0.45033 -1.29645 -1.42288 0.45033 -1.29645 0.48212 0.45033 -0.97948 -1.42288 
0.45033 -0.97948 0.48212 0.45157 -1.92664 0.08729 0.45157 -0.34929 -1.02806 
0.45432 -1.60814 0.37422 0.45432 -0.66779 -1.31499 0.45503 -1.49909 0.42649 
0.45503 -0.77684 -1.36726 0.45776 -1.71103 0.30921 0.45776 -0.5649 -1.24998 
0.4627 -1.34911 -1.41594 0.4627 -1.34911 0.47517 0.4627 -0.92682 -1.41594 
0.4627 -0.92682 0.47517 0.46532 -1.80724 0.23105 0.46532 -0.46869 -1.17182 
0.46741 -1.13797 -1.44041 0.46741 -1.13797 0.49965 0.47191 -2.05734 -0.15754 
0.47326 -2.02944 -0.08433 0.47326 -0.24649 -0.85644 0.47574 -1.40014 -1.40644 
0.47574 -1.40014 0.46567 0.47574 -0.87579 -1.40644 0.47574 -0.87579 0.46567 
0.47623 -1.99537 -0.0121 0.47623 -0.28056 -0.92867 0.4765 -1.19075 -1.44121 
0.4765 -1.19075 0.50045 0.4765 -1.08518 -1.44121 0.4765 -1.08518 0.50045 
0.47711 -1.89437 0.14072 0.47711 -0.38156 -1.08148 0.48087 -1.9552 0.05824 
0.48087 -0.32073 -0.99901 0.48764 -1.24392 -1.43948 0.48764 -1.24392 0.49872 
0.48764 -1.03201 -1.43948 0.48764 -1.03201 0.49872 0.48829 -1.66756 0.34828 
0.48829 -0.60837 -1.28904 0.48944 -1.45042 0.4535 0.48944 -0.82551 -1.39426 
0.48944 -0.82551 0.4535 0.49252 -1.55412 0.41242 0.49252 -0.72181 -1.35319 
0.49348 -1.76622 0.27678 0.49348 -0.50971 -1.21754 0.49944 -1.29704 -1.43485 
0.49944 -1.29704 0.49408 0.49944 -0.97889 -1.43485 0.49944 -0.97889 0.49408 
0.50372 -1.85865 0.19136 0.50372 -0.41728 -1.13212 0.50471 -2.05024 -0.11618 
0.50632 -2.07745 -0.19521 0.50673 -2.01932 -0.04407 0.50673 -0.25661 -0.8967 
0.51076 -1.98171 0.02786 0.51076 -0.29422 -0.96862 0.51158 -1.34947 -1.42733 
0.51158 -1.34947 0.48656 0.51158 -0.92646 -1.42733 0.51158 -0.92646 0.48656 
0.5153 -1.93877 0.09587 0.5153 -1.13797 -1.45117 0.5153 -1.13797 0.5104 
0.5153 -0.33716 -1.03664 0.52346 -1.72413 0.31795 0.52346 -0.5518 -1.25871 
0.5248 -1.40042 -1.41731 0.5248 -1.40042 0.47655 0.5248 -0.87551 -1.41731 
0.5248 -0.87551 0.47655 0.52585 -1.61507 0.38887 0.52585 -0.66086 -1.32964 
0.52593 -1.19119 -1.45178 0.52593 -1.19119 0.51102 0.52593 -1.08474 -1.45178 
0.52593 -1.08474 0.51102 0.52654 -1.50596 0.44109 0.52654 -0.76997 -1.38185 
0.52654 -0.76997 0.44109 0.53127 -1.81966 0.23899 0.53127 -0.45627 -1.17976 
0.53711 -1.24425 -1.4495 0.53711 -1.24425 0.50874 0.53711 -1.03168 -1.4495 
0.53711 -1.03168 0.50874 0.53809 -2.04054 -0.07583 0.53809 -0.23539 -0.86493 
0.539 -2.07084 -0.15358 0.53925 -2.09299 -0.22822 0.54114 -2.00609 -0.00378 
0.54114 -0.26984 -0.93698 0.54133 -1.90514 0.14837 0.54133 -0.37079 -1.08914 
0.54507 -1.96578 0.06571 0.54507 -0.31015 -1.00648 0.54879 -1.29701 -1.44434 
0.54879 -1.29701 0.50357 0.54879 -0.97892 -1.44434 0.54879 -0.97892 0.50357 
0.55963 -1.77757 0.2834 0.55963 -0.49836 -1.22416 0.56081 -1.6738 0.36058 
0.56081 -0.60213 -1.30135 0.56096 -1.34929 -1.43631 0.56096 -1.34929 0.49554 
0.56096 -0.92664 -1.43631 0.56096 -0.92664 0.49554 0.56181 -1.45595 -1.40676 
0.56181 -1.45595 0.466 0.56181 -0.81998 -1.40676 0.56181 -0.81998 0.466 
0.56366 -1.13797 -1.45956 0.56366 -1.13797 0.51879 0.56449 -1.5598 0.42447 
0.56449 -0.71613 -1.36524 0.56449 -0.71613 0.42447 0.56865 -1.86786 0.19832 
0.56865 -0.40807 -1.13909 0.57196 -2.02829 -0.0366 0.57196 -0.24764 -0.90417 
0.57241 -2.06154 -0.11266 0.57241 -0.21439 -0.82811 0.57381 -2.08865 -0.19193 
0.57444 -1.19122 -1.45967 0.57444 -1.19122 0.5189 0.57444 -1.08471 -1.45967 
0.57444 -1.08471 0.5189 0.57548 -1.99081 0.03405 0.57548 -0.28512 -0.97481 
0.57986 -1.94748 0.10203 0.57986 -0.32845 -1.04279 0.58591 -1.24453 -1.45687 
0.58591 -1.24453 0.5161 0.58591 -1.0314 -1.45687 0.58591 -1.0314 0.5161 
0.59656 -1.72904 0.32816 0.59656 -0.54689 -1.26893 0.59661 -1.82758 0.2448 
0.59661 -0.44835 -1.18557 0.59772 -1.40513 -1.42742 0.59772 -1.40513 0.48666 
0.59772 -0.8708 -1.42742 0.59772 -0.8708 0.48666 0.59775 -1.29726 -1.45117 
0.59775 -1.29726 0.5104 0.59775 -0.97867 -1.45117 0.59775 -0.97867 0.5104 
0.59901 -1.61978 0.39878 0.59901 -0.65615 -1.33955 0.5995 -1.51059 0.45095 
0.5995 -0.76534 -1.39172 0.5995 -0.76534 0.45095 0.6062 -2.04974 -0.07312 
0.6062 -0.22619 -0.86765 0.60622 -2.0135 0.0014 0.60622 -0.26243 -0.94217 
0.60679 -1.91247 0.15364 0.60679 -0.36346 -1.09441 0.60713 -2.07992 -0.15092 
0.60713 -0.19601 -0.78985 0.60731 -2.10204 -0.22557 0.61019 -1.97292 0.07074 
0.61019 -0.30301 -1.0115 0.61237 -1.13797 -1.46557 0.61237 -1.13797 0.5248 
0.62357 -1.19133 -1.46518 0.62357 -1.19133 0.52441 0.62357 -1.0846 -1.46518 
0.62357 -1.0846 0.52441 0.63414 -1.67713 0.36836 0.63414 -0.5988 -1.30913 
0.63419 -1.87389 0.20238 0.63419 -0.40204 -1.14315 0.63479 -1.78311 0.28993 
0.63479 -0.49282 -1.23069 0.63499 -1.45975 -1.41419 0.63499 -1.45975 0.47342 
0.63499 -0.81618 -1.41419 0.63499 -0.81618 0.47342 0.63503 -1.24454 -1.46183 
0.63503 -1.24454 0.52106 0.63503 -1.03139 -1.46183 0.63503 -1.03139 0.52106 
0.63546 -1.35109 -1.44453 0.63546 -1.35109 0.50377 0.63546 -0.92484 -1.44453 
0.63546 -0.92484 0.50377 0.63724 -1.56322 0.43173 0.63724 -0.71271 -1.37249 
0.63724 -0.71271 0.43173 0.64076 -2.06848 -0.11082 0.64076 -0.20745 -0.82995 
0.64078 -1.99624 0.03807 0.64078 -0.27969 -0.97883 0.641 -2.03477 -0.03344 
0.641 -0.24116 -0.90733 0.64106 -2.11308 -0.25981 0.64194 -2.0954 -0.18996 
0.64194 -0.18053 -0.75081 0.64498 -1.95271 0.10573 0.64498 -0.32322 -1.0465 
0.66132 -1.13797 -1.46918 0.66132 -1.13797 0.52841 0.67215 -1.73278 0.33257 
0.67215 -0.54315 -1.27334 0.67215 -1.62213 0.40376 0.67215 -0.6538 -1.34452 
0.67215 -0.6538 0.40376 0.67219 -1.83131 0.24921 0.67219 -0.44462 -1.18997 
0.67219 -1.91626 0.15635 0.67219 -0.35967 -1.09712 0.6726 -1.40634 -1.43296 
0.6726 -1.40634 0.49219 0.6726 -0.86959 -1.43296 0.6726 -0.86959 0.49219 
0.6726 -1.51291 -1.39666 0.6726 -1.51291 0.45589 0.6726 -0.76302 -1.39666 
0.6726 -0.76302 0.45589 0.67262 -1.29846 -1.4567 0.67262 -1.29846 0.51593 
0.67262 -0.97747 -1.4567 0.67262 -0.97747 0.51593 0.67263 -1.19137 -1.46824 
0.67263 -1.19137 0.52748 0.67263 -1.08456 -1.46824 0.67263 -1.08456 0.52748 
0.67552 -2.05409 -0.071 0.67552 -0.22184 -0.86976 0.67552 -2.08447 -0.14958 
0.67552 -0.19146 -0.79118 0.67553 -2.01785 0.00352 0.67553 -0.25808 -0.94429 
0.67553 -1.97654 0.07329 0.67553 -0.29939 -1.01405 0.67568 -2.1219 -0.29523 
0.67568 -2.10658 -0.22425 0.71039 -2.12822 -0.3311 0.71039 -2.11543 -0.2593 
0.71039 -2.09765 -0.1893 0.71039 -2.07075 -0.10994 0.71039 -2.03694 -0.03238 
0.71039 -1.99833 0.0393 0.71039 -1.95446 0.10697 0.71039 -1.87603 0.20434 
0.71039 -1.78496 0.29211 0.71039 -1.6787 0.37081 0.71039 -1.56437 -1.37492 
0.71039 -1.56437 0.43415 0.71039 -1.46067 -1.41688 0.71039 -1.46067 0.47612 
0.71039 -1.35169 -1.44728 0.71039 -1.35169 0.50651 0.71039 -1.24484 -1.46466 
0.71039 -1.24484 0.52389 0.71039 -1.13797 -1.47038 0.71039 -1.13797 0.52962 
0.71039 -1.03109 -1.46466 0.71039 -1.03109 0.52389 0.71039 -0.92424 -1.44728 
0.71039 -0.92424 0.50651 0.71039 -0.81526 -1.41688 0.71039 -0.81526 0.47612 
0.71039 -0.71156 -1.37492 0.71039 -0.71156 0.43415 0.71039 -0.59723 -1.31157 
0.71039 -0.49097 -1.23288 0.71039 -0.3999 -1.14511 0.71039 -0.32147 -1.04773 
0.71039 -0.2776 -0.98007 0.71039 -0.23899 -0.90838 0.71039 -0.20518 -0.83082 
0.71039 -0.17828 -0.75147 0.74509 -2.10658 -0.22425 0.74509 -2.1219 -0.29523 
0.74524 -1.97654 0.07329 0.74524 -0.29939 -1.01405 0.74524 -2.01785 0.00352 
0.74524 -0.25808 -0.94429 0.74525 -2.08447 -0.14958 0.74525 -0.19146 -0.79118 
0.74525 -2.05409 -0.071 0.74525 -0.22184 -0.86976 0.74815 -1.19137 -1.46824 
0.74815 -1.19137 0.52748 0.74815 -1.08456 -1.46824 0.74815 -1.08456 0.52748 
0.74815 -1.29846 -1.4567 0.74815 -1.29846 0.51593 0.74815 -0.97747 -1.4567 
0.74815 -0.97747 0.51593 0.74817 -1.51291 -1.39666 0.74817 -1.51291 0.45589 
0.74817 -0.76302 -1.39666 0.74817 -0.76302 0.45589 0.74817 -1.40634 -1.43296 
0.74817 -1.40634 0.49219 0.74817 -0.86959 -1.43296 0.74817 -0.86959 0.49219 
0.74858 -1.91626 0.15635 0.74858 -0.35967 -1.09712 0.74859 -1.83131 0.24921 
0.74859 -0.44462 -1.18997 0.74862 -1.62213 0.40376 0.74862 -0.6538 -1.34452 
0.74862 -0.6538 0.40376 0.74862 -1.73278 0.33257 0.74862 -0.54315 -1.27334 
0.75945 -1.13797 -1.46918 0.75945 -1.13797 0.52841 0.77579 -1.95271 0.10573 
0.77579 -0.32322 -1.0465 0.77884 -2.0954 -0.18996 0.77884 -0.18053 -0.75081 
0.77971 -2.11308 -0.25981 0.77977 -2.03477 -0.03344 0.77977 -0.24116 -0.90733 
0.78 -1.99624 0.03807 0.78 -0.27969 -0.97883 0.78001 -2.06848 -0.11082 
0.78001 -0.20745 -0.82995 0.78353 -1.56322 -1.37249 0.78353 -1.56322 0.43173 
0.78353 -0.71271 -1.37249 0.78353 -0.71271 0.43173 0.78531 -1.35109 -1.44453 
0.78531 -1.35109 0.50377 0.78531 -0.92484 -1.44453 0.78531 -0.92484 0.50377 
0.78575 -1.24454 -1.46183 0.78575 -1.24454 0.52106 0.78575 -1.03139 -1.46183 
0.78575 -1.03139 0.52106 0.78579 -1.45975 -1.41419 0.78579 -1.45975 0.47342 
0.78579 -0.81618 -1.41419 0.78579 -0.81618 0.47342 0.78598 -1.78311 0.28993 
0.78598 -0.49282 -1.23069 0.78658 -1.87389 0.20238 0.78658 -0.40204 -1.14315 
0.78664 -1.67713 0.36836 0.78664 -0.5988 -1.30913 0.7972 -1.19133 -1.46518 
0.7972 -1.19133 0.52441 0.7972 -1.0846 -1.46518 0.7972 -1.0846 0.52441 
0.8084 -1.13797 -1.46557 0.8084 -1.13797 0.5248 0.81058 -1.97292 0.07074 
0.81058 -0.30301 -1.0115 0.81346 -2.10204 -0.22557 0.81364 -2.07992 -0.15092 
0.81364 -0.19601 -0.78985 0.81398 -1.91247 0.15364 0.81398 -0.36346 -1.09441 
0.81455 -2.0135 0.0014 0.81455 -0.26243 -0.94217 0.81457 -2.04974 -0.07312 
0.81457 -0.22619 -0.86765 0.82128 -1.51059 -1.39172 0.82128 -1.51059 0.45095 
0.82128 -0.76534 -1.39172 0.82128 -0.76534 0.45095 0.82176 -1.61978 0.39878 
0.82176 -0.65615 -1.33955 0.82302 -1.29726 -1.45117 0.82302 -1.29726 0.5104 
0.82302 -0.97867 -1.45117 0.82302 -0.97867 0.5104 0.82306 -1.40513 -1.42742 
0.82306 -1.40513 0.48666 0.82306 -0.8708 -1.42742 0.82306 -0.8708 0.48666 
0.82417 -1.82758 0.2448 0.82417 -0.44835 -1.18557 0.82421 -1.72904 0.32816 
0.82421 -0.54689 -1.26893 0.83486 -1.24453 -1.45687 0.83486 -1.24453 0.5161 
0.83486 -1.0314 -1.45687 0.83486 -1.0314 0.5161 0.84091 -1.94748 0.10203 
0.84091 -0.32845 -1.04279 0.8453 -1.99081 0.03405 0.8453 -0.28512 -0.97481 
0.84633 -1.19122 -1.45967 0.84633 -1.19122 0.5189 0.84633 -1.08471 -1.45967 
0.84633 -1.08471 0.5189 0.84696 -2.08865 -0.19193 0.84837 -2.06154 -0.11266 
0.84837 -0.21439 -0.82811 0.84882 -2.02829 -0.0366 0.84882 -0.24764 -0.90417 
0.85212 -1.86786 0.19832 0.85212 -0.40807 -1.13909 0.85628 -1.5598 0.42447 
0.85628 -0.71613 -1.36524 0.85628 -0.71613 0.42447 0.85712 -1.13797 -1.45956 
0.85712 -1.13797 0.51879 0.85896 -1.45595 -1.40676 0.85896 -1.45595 0.466 
0.85896 -0.81998 -1.40676 0.85896 -0.81998 0.466 0.85982 -1.34929 -1.43631 
0.85982 -1.34929 0.49554 0.85982 -0.92664 -1.43631 0.85982 -0.92664 0.49554 
0.85996 -1.6738 0.36058 0.85996 -0.60213 -1.30135 0.86114 -1.77757 0.2834 
0.86114 -0.49836 -1.22416 0.87198 -1.29701 -1.44434 0.87198 -1.29701 0.50357 
0.87198 -0.97892 -1.44434 0.87198 -0.97892 0.50357 0.8757 -1.96578 0.06571 
0.8757 -0.31015 -1.00648 0.87944 -1.90514 0.14837 0.87944 -0.37079 -1.08914 
0.87963 -2.00609 -0.00378 0.87963 -0.26984 -0.93698 0.88177 -2.07084 -0.15358 
0.88268 -2.04054 -0.07583 0.88268 -0.23539 -0.86493 0.88367 -1.24425 -1.4495 
0.88367 -1.24425 0.50874 0.88367 -1.03168 -1.4495 0.88367 -1.03168 0.50874 
0.8895 -1.81966 0.23899 0.8895 -0.45627 -1.17976 0.89423 -1.50596 0.44109 
0.89423 -0.76997 -1.38185 0.89423 -0.76997 0.44109 0.89484 -1.19119 -1.45178 
0.89484 -1.19119 0.51102 0.89484 -1.08474 -1.45178 0.89484 -1.08474 0.51102 
0.89492 -1.61507 0.38887 0.89492 -0.66086 -1.32964 0.89597 -1.40042 -1.41731 
0.89597 -1.40042 0.47655 0.89597 -0.87551 -1.41731 0.89597 -0.87551 0.47655 
0.89731 -1.72413 0.31795 0.89731 -0.5518 -1.25871 0.90548 -1.93877 0.09587 
0.90548 -1.13797 -1.45117 0.90548 -1.13797 0.5104 0.90548 -0.33716 -1.03664 
0.90919 -1.34947 -1.42733 0.90919 -1.34947 0.48656 0.90919 -0.92646 -1.42733 
0.90919 -0.92646 0.48656 0.91002 -1.98171 0.02786 0.91002 -0.29422 -0.96862 
0.91404 -2.01932 -0.04407 0.91404 -0.25661 -0.8967 0.91607 -2.05024 -0.11618 
0.91705 -1.85865 0.19136 0.91705 -0.41728 -1.13212 0.92133 -1.29704 -1.43485 
0.92133 -1.29704 0.49408 0.92133 -0.97889 -1.43485 0.92133 -0.97889 0.49408 
0.92729 -1.76622 0.27678 0.92729 -0.50971 -1.21754 0.92826 -1.55412 0.41242 
0.92826 -0.72181 -1.35319 0.93133 -1.45042 -1.39426 0.93133 -1.45042 0.4535 
0.93133 -0.82551 -1.39426 0.93133 -0.82551 0.4535 0.93248 -1.66756 0.34828 
0.93248 -0.60837 -1.28904 0.93314 -1.24392 -1.43948 0.93314 -1.24392 0.49872 
0.93314 -1.03201 -1.43948 0.93314 -1.03201 0.49872 0.9399 -1.9552 0.05824 
0.9399 -0.32073 -0.99901 0.94366 -1.89437 0.14072 0.94366 -0.38156 -1.08148 
0.94427 -1.19075 -1.44121 0.94427 -1.19075 0.50045 0.94427 -1.08518 -1.44121 
0.94427 -1.08518 0.50045 0.94454 -1.99537 -0.0121 0.94454 -0.28056 -0.92867 
0.94504 -1.40014 -1.40644 0.94504 -1.40014 0.46567 0.94504 -0.87579 -1.40644 
0.94504 -0.87579 0.46567 0.94751 -2.02944 -0.08433 0.94751 -0.24649 -0.85644 
0.94886 -2.05734 -0.15754 0.95337 -1.13797 -1.44041 0.95337 -1.13797 0.49965 
0.95545 -1.80724 0.23105 0.95545 -0.46869 -1.17182 0.95807 -1.34911 -1.41594 
0.95807 -1.34911 0.47517 0.95807 -0.92682 -1.41594 0.95807 -0.92682 0.47517 
0.96301 -1.71103 0.30921 0.96301 -0.5649 -1.24998 0.96574 -1.49909 0.42649 
0.96574 -0.77684 -1.36726 0.96646 -1.60814 0.37422 0.96646 -0.66779 -1.31499 
0.96921 -1.92664 0.08729 0.96921 -0.34929 -1.02806 0.97044 -1.29645 -1.42288 
0.97044 -1.29645 0.48212 0.97044 -0.97948 -1.42288 0.97044 -0.97948 0.48212 
0.97467 -1.96911 0.01886 0.97467 -0.30682 -0.95962 0.97838 -2.00648 -0.05341 
0.97838 -0.26945 -0.88736 0.98013 -1.44975 0.44068 0.98013 -0.82618 -1.38144 
0.98013 -0.82618 0.44068 0.98049 -2.03705 -0.12586 0.98204 -1.24331 -1.427 
0.98204 -1.24331 0.48623 0.98204 -1.03262 -1.427 0.98204 -1.03262 0.48623 
0.98301 -1.84533 0.18178 0.98301 -0.4306 -1.12255 0.99176 -1.19071 -1.42853 
0.99176 -1.19071 0.48777 0.99176 -1.08522 -1.42853 0.99176 -1.08522 0.48777 
0.99245 -1.75202 0.26676 0.99245 -0.52391 -1.20752 0.99377 -1.39926 -1.39311 
0.99377 -1.39926 0.45234 0.99377 -0.87667 -1.39311 0.99377 -0.87667 0.45234 
0.99783 -1.65247 0.33749 0.99783 -0.62346 -1.27825 0.99906 -1.54621 0.39564 
0.99906 -0.72972 -1.33641 1.00067 -1.13797 -1.42732 1.00067 -1.13797 0.48656 
1.00411 -1.94092 0.04826 1.00411 -0.33501 -0.98902 1.00632 -1.34823 -1.40216 
1.00632 -1.34823 0.4614 1.00632 -0.9277 -1.40216 1.00632 -0.9277 0.4614 
1.00864 -1.98073 -0.02229 1.00864 -0.2952 -0.91848 1.0093 -1.87977 0.12993 
1.0093 -0.39616 -1.0707 1.01148 -2.01444 -0.09469 1.01409 -1.49775 0.41184 
1.01409 -0.77818 -1.35261 1.01861 -1.29541 -1.40858 1.01861 -1.29541 0.46781 
1.01861 -0.98052 -1.40858 1.01861 -0.98052 0.46781 1.0208 -1.79189 0.21957 
1.0208 -0.48404 -1.16033 1.02801 -1.69503 0.29694 1.02801 -0.5809 -1.23771 
1.02825 -1.44827 0.42554 1.02825 -0.82766 -1.3663 1.02825 -0.82766 0.42554 
1.02917 -1.24328 -1.41234 1.02917 -1.24328 0.47158 1.02917 -1.03265 -1.41234 
1.02917 -1.03265 0.47158 1.03114 -1.59159 0.36109 1.03114 -0.68434 -1.30185 
1.03183 -1.91113 0.07633 1.03183 -0.3648 -1.01709 1.03815 -1.95284 0.00769 
1.03815 -0.32309 -0.94846 1.03882 -1.19059 -1.41344 1.03882 -1.19059 0.47268 
1.03882 -1.08534 -1.41344 1.03882 -1.08534 0.47268 1.04151 -1.39791 -1.37746 
1.04151 -1.39791 0.43669 1.04151 -0.87802 -1.37746 1.04151 -0.87802 0.43669 
1.04153 -1.98983 -0.06458 1.04371 -2.01989 -0.13706 1.04728 -1.13797 -1.41193 
1.04728 -1.13797 0.47116 1.04771 -1.82873 0.16919 1.04771 -0.4472 -1.10996 
1.04894 -1.54704 0.37699 1.04894 -0.72889 -1.31775 1.05383 -1.34681 -1.38604 
1.05383 -1.34681 0.44527 1.05383 -0.92912 -1.38604 1.05383 -0.92912 0.44527 
1.05633 -1.73503 0.25339 1.05633 -0.5409 -1.19415 1.06185 -1.63502 0.32297 
1.06185 -0.64091 -1.26374 1.06391 -1.49837 0.39283 1.06391 -0.77756 -1.33359 
1.06518 -1.29512 -1.39203 1.06518 -1.29512 0.45126 1.06518 -0.98081 -1.39203 
1.06518 -0.98081 0.45126 1.06604 -1.92353 0.03597 1.06604 -0.3524 -0.97674 
1.07117 -1.8621 0.11738 1.07117 -0.41383 -1.05815 1.07122 -1.96235 -0.03428 
1.07122 -0.31358 -0.90649 1.07391 -1.99569 -0.10686 1.07552 -1.24298 -1.3954 
1.07552 -1.24298 0.45463 1.07552 -1.03295 -1.3954 1.07552 -1.03295 0.45463 
1.07818 -1.44842 0.40617 1.07818 -0.82751 -1.34694 1.08033 -1.59144 0.34048 
1.08033 -0.68449 -1.28125 1.08422 -1.77381 0.20485 1.08422 -0.50212 -1.14562 
1.08483 -1.19055 -1.39614 1.08483 -1.19055 0.45538 1.08483 -1.08538 -1.39614 
1.08483 -1.08538 0.45538 1.09106 -1.67632 0.28146 1.09106 -0.59961 -1.22222 
1.09136 -1.39787 0.41692 1.09136 -0.87806 -1.35769 1.09136 -0.87806 0.41692 
1.09307 -1.89231 0.06302 1.09307 -1.13797 -1.39426 1.09307 -1.13797 0.4535 
1.09307 -0.38362 -1.00379 1.09786 -1.54671 0.35593 1.09786 -0.72922 -1.29669 
1.0994 -1.93362 -0.00605 1.0994 -0.34231 -0.93471 1.10323 -1.96943 -0.07754 
1.10438 -1.3452 -1.36583 1.10438 -1.3452 0.42506 1.10438 -0.93073 -1.36583 
1.10438 -0.93073 0.42506 1.10893 -1.80869 0.15514 1.10893 -0.46724 -1.09591 
1.11035 -1.63393 0.30036 1.11035 -0.642 -1.24112 1.11303 -1.49771 0.37132 
1.11303 -0.77822 -1.31208 1.1156 -1.29335 -1.3713 1.1156 -1.29335 0.43054 
1.1156 -0.98258 -1.3713 1.1156 -0.98258 0.43054 1.11863 -1.71532 0.23672 
1.11863 -0.56061 -1.17749 1.12594 -1.24079 -1.37412 1.12594 -1.24079 0.43336 
1.12594 -1.03514 -1.37412 1.12594 -1.03514 0.43336 1.12664 -1.90278 0.02134 
1.12664 -0.37315 -0.96211 1.12706 -1.44768 0.38429 1.12706 -0.82825 -1.32505 
1.12868 -1.59005 0.31743 1.12868 -0.68588 -1.2582 1.13161 -1.94117 -0.04916 
1.13195 -1.84102 0.10233 1.13195 -0.43491 -1.04309 1.13509 -1.18824 -1.37432 
1.13509 -1.18824 0.43355 1.13509 -1.08769 -1.37432 1.13509 -1.08769 0.43355 
1.13794 -1.13797 -1.37437 1.13794 -1.13797 0.43361 1.13871 -1.67405 0.25705 
1.13871 -0.60188 -1.19781 1.14106 -1.39572 0.39454 1.14106 -0.88021 -1.3353 
1.14106 -0.88021 0.39454 1.14446 -1.75184 0.18896 1.14446 -0.52409 -1.12973 
1.14568 -1.54522 0.33253 1.14568 -0.73071 -1.27329 1.14649 -1.96235 -0.10955 
1.15267 -1.87026 0.04743 1.15267 -0.40567 -0.98819 1.15377 -1.34298 -1.34296 
1.15377 -1.34298 0.40219 1.15377 -0.93295 -1.34296 1.15377 -0.93295 0.40219 
1.1577 -1.63143 0.27554 1.1577 -0.6445 -1.21631 1.15897 -1.91098 -0.0218 
1.15897 -0.36495 -0.91897 1.16074 -1.49599 0.34754 1.16074 -0.77994 -1.2883 
1.16509 -1.29085 -1.34781 1.16509 -1.29085 0.40704 1.16509 -0.98508 -1.34781 
1.16509 -0.98508 0.40704 1.1657 -1.71239 0.20985 1.1657 -0.56354 -1.15062 
1.16843 -1.78574 0.13838 1.16843 -0.49019 -1.07914 1.17472 -1.93362 -0.08137 
1.17511 -1.23828 -1.35014 1.17511 -1.23828 0.40937 1.17511 -1.03765 -1.35014 
1.17511 -1.03765 0.40937 1.17557 -1.58757 0.29215 1.17557 -0.68836 -1.23292 
1.17592 -1.44502 0.35967 1.17592 -0.83091 -1.30044 1.17904 -1.18819 -1.35234 
1.17904 -1.18819 0.41157 1.17904 -1.08774 -1.35234 1.17904 -1.08774 0.41157 
1.18178 -1.13797 -1.3523 1.18178 -1.13797 0.41154 1.18525 -1.87892 0.00448 
1.18525 -0.39701 -0.94525 1.18561 -1.67078 0.2298 1.18561 -0.60515 -1.17057 
1.18974 -1.39283 0.36941 1.18974 -0.8831 -1.31018 1.19044 -1.81686 0.08519 
1.19044 -0.45907 -1.02595 1.19051 -1.7475 0.16044 1.19051 -0.52843 -1.10121 
1.19226 -1.54258 0.30685 1.19226 -0.73335 -1.24761 1.20183 -1.34015 0.37673 
1.20183 -0.93578 -1.3175 1.20183 -0.93578 0.37673 1.20211 -1.90278 -0.05413 
1.2046 -1.6276 0.24796 1.2046 -0.64833 -1.18872 1.20857 -1.49254 0.32088 
1.20857 -0.78339 -1.26164 1.21039 -1.84507 0.02962 1.21039 -0.43086 -0.97038 
1.21143 -1.70778 0.18097 1.21143 -0.56815 -1.12174 1.21296 -1.28785 -1.32183 
1.21296 -1.28785 0.38106 1.21296 -0.98808 -1.32183 1.21296 -0.98808 0.38106 
1.21346 -1.78 0.10816 1.21346 -0.49593 -1.04892 1.21815 -1.23819 -1.32603 
1.21815 -1.23819 0.38526 1.21815 -1.03774 -1.32603 1.21815 -1.03774 0.38526 
1.22207 -1.18802 -1.3281 1.22207 -1.18802 0.38733 1.22207 -1.08791 -1.3281 
1.22207 -1.08791 0.38733 1.22227 -1.58342 0.26416 1.22227 -0.69251 -1.20492 
1.22339 -1.44145 0.33256 1.22339 -0.83448 -1.27333 1.22449 -1.13797 -1.32811 
1.22449 -1.13797 0.38735 1.2282 -1.87026 -0.02809 1.2282 -0.40567 -0.91267 
1.23139 -1.66572 0.20046 1.23139 -0.61021 -1.14123 1.23432 -1.80952 0.05355 
1.23432 -0.46641 -0.99431 1.23534 -1.74137 0.12989 1.23534 -0.53456 -1.07066 
1.2367 -1.38946 0.34186 1.2367 -0.88647 -1.28263 1.23748 -1.53879 0.27896 
1.23748 -0.73714 -1.21973 1.24379 -1.89231 -0.0877 1.24844 -1.33672 0.34876 
1.24844 -0.93921 -1.28952 1.24844 -0.93921 0.34876 1.25003 -1.62231 0.21824 
1.25003 -0.65362 -1.15901 1.25358 -1.48848 0.29256 1.25358 -0.78745 -1.23332 
1.25488 -1.28747 -1.29572 1.25488 -1.28747 0.35495 1.25488 -0.98846 -1.29572 
1.25488 -0.98846 0.35495 1.25568 -1.70149 0.15018 1.25568 -0.57444 -1.09094 
1.25699 -1.77236 0.07622 1.25699 -0.50357 -1.01698 1.25995 -1.23784 -1.29984 
1.25995 -1.23784 0.35908 1.25995 -1.03809 -1.29984 1.25995 -1.03809 0.35908 
1.26365 -1.18797 -1.30189 1.26365 -1.18797 0.36112 1.26365 -1.08796 -1.30189 
1.26365 -1.08796 0.36112 1.26596 -1.81686 0.00967 1.26596 -1.13797 -1.30185 
1.26596 -1.13797 0.36109 1.26596 -0.45907 -0.95043 1.26629 -1.57862 0.23445 
1.26629 -0.69731 -1.17522 1.26834 -1.43687 0.30379 1.26834 -0.83906 -1.24455 
1.27542 -1.65906 0.1693 1.27542 -0.61687 -1.11007 1.27834 -1.73366 0.09757 
1.27834 -0.54227 -1.03834 1.2812 -1.53386 0.24895 1.2812 -0.74207 -1.18972 
1.28141 -1.38466 0.31261 1.28141 -0.89127 -1.25338 1.2831 -1.84102 -0.04882 
1.2831 -0.43491 -0.89194 1.28893 -1.78 0.03269 1.28893 -0.49593 -0.97345 
1.28958 -1.33655 0.32025 1.28958 -0.93938 -1.26101 1.28958 -0.93938 0.32025 
1.29285 -1.61652 0.18668 1.29285 -0.65941 -1.12744 1.29602 -1.28722 -1.2671 
1.29602 -1.28722 0.32633 1.29602 -0.98871 -1.2671 1.29602 -0.98871 0.32633 
1.29732 -1.48316 0.26197 1.29732 -0.79277 -1.20274 1.29815 -1.8621 -0.1096 
1.29832 -1.69354 0.11755 1.29832 -0.58239 -1.05832 1.3012 -1.23727 -1.27105 
1.3012 -1.23727 0.33029 1.3012 -1.03866 -1.27105 1.3012 -1.03866 0.33029 
1.30488 -1.18733 -1.27297 1.30488 -1.18733 0.3322 1.30488 -1.0886 -1.27297 
1.30488 -1.0886 0.3322 1.30609 -1.13797 -1.27359 1.30609 -1.13797 0.33282 
1.30892 -1.57257 0.20258 1.30892 -0.70336 -1.14334 1.31066 -1.74137 0.05457 
1.31066 -0.53456 -0.99534 1.31169 -1.43144 0.27279 1.31169 -0.84449 -1.21356 
1.31689 -1.65207 0.13612 1.31689 -0.62386 -1.07689 1.31915 -1.78574 -0.01234 
1.31915 -0.49019 -0.92843 1.32122 -1.38396 0.28219 1.32122 -0.89197 -1.22295 
1.3233 -1.52781 0.2169 1.3233 -0.74812 -1.15766 1.32927 -1.33588 0.28975 
1.32927 -0.94005 -1.23052 1.33095 -1.70149 0.07491 1.33095 -0.57444 -1.01568 
1.334 -1.60936 0.15323 1.334 -0.66657 -1.094 1.33591 -1.28635 0.29558 
1.33591 -0.98958 -1.23635 1.33591 -0.98958 0.29558 1.33591 -1.80869 -0.07183 
1.33915 -1.47684 0.22949 1.33915 -0.79909 -1.17025 1.34096 -1.23645 -1.24024 
1.34096 -1.23645 0.29947 1.34096 -1.03948 -1.24024 1.34096 -1.03948 0.29947 
1.34121 -1.7475 0.00974 1.34121 -0.52843 -0.95051 1.34364 -1.18727 -1.24276 
1.34364 -1.18727 0.30199 1.34364 -1.08866 -1.24276 1.34364 -1.08866 0.30199 
1.34478 -1.13797 -1.24339 1.34478 -1.13797 0.30263 1.3496 -1.56552 0.16883 
1.3496 -0.71041 -1.1096 1.35007 -1.65906 0.09465 1.35007 -0.61687 -1.03541 
1.35018 -1.43021 0.24043 1.35018 -0.84572 -1.1812 1.35969 -1.38264 0.24971 
1.35969 -0.89329 -1.19048 1.36174 -1.70778 0.03066 1.36174 -0.56815 -0.97143 
1.36367 -1.52065 0.1829 1.36367 -0.75528 -1.12366 1.36741 -1.33471 0.25736 
1.36741 -0.94122 -1.19812 1.36744 -1.61652 0.11208 1.36744 -0.65941 -1.05284 
1.36973 -1.75184 -0.03631 1.36973 -0.52409 -0.90446 1.37402 -1.28511 0.26306 
1.37402 -0.99082 -1.20383 1.37402 -0.99082 0.26306 1.37616 -1.47485 0.19539 
1.37616 -0.80108 -1.13616 1.37834 -1.23634 -1.20806 1.37834 -1.23634 0.26729 
1.37834 -1.03959 -1.20806 1.37834 -1.03959 0.26729 1.38105 -1.18709 -1.21052 
1.38105 -1.18709 0.26975 1.38105 -1.08884 -1.21052 1.38105 -1.08884 0.26975 
1.38123 -1.66572 0.05062 1.38123 -0.61021 -0.99139 1.38194 -1.13797 -1.21133 
1.38194 -1.13797 0.27057 1.38335 -1.57257 0.12815 1.38335 -0.70336 -1.06892 
1.38562 -1.77381 -0.09655 1.38705 -1.42825 0.20628 1.38705 -0.84768 -1.14704 
1.39062 -1.71239 -0.01507 1.39062 -0.56354 -0.9257 1.3963 -1.38095 0.21553 
1.3963 -0.89498 -1.1563 1.39767 -1.52781 0.14253 1.39767 -0.74812 -1.0833 
1.39901 -1.62231 0.06926 1.39901 -0.65362 -1.01002 1.40391 -1.33306 0.22314 
1.40391 -0.94287 -1.1639 1.40984 -1.2847 0.22907 1.40984 -0.99123 -1.16984 
1.40984 -0.99123 0.22907 1.41026 -1.47684 0.15838 1.41026 -0.79909 -1.09915 
1.41057 -1.67078 0.00485 1.41057 -0.60515 -0.94561 1.41409 -1.23598 -1.17408 
1.41409 -1.23598 0.23332 1.41409 -1.03995 -1.17408 1.41409 -1.03995 0.23332 
1.41522 -1.57862 0.08552 1.41522 -0.69731 -1.02629 1.41664 -1.18703 -1.17664 
1.41664 -1.18703 0.23587 1.41664 -1.0889 -1.17664 1.41664 -1.0889 0.23587 
1.41749 -1.71532 -0.06213 1.41749 -1.13797 -1.17749 1.41749 -1.13797 0.23672 
1.41749 -0.56061 -0.87863 1.4212 -1.43021 0.16941 1.4212 -0.84572 -1.11017 
1.42873 -0.64833 -0.96459 1.42972 -0.74207 -1.0412 0.7127 -0.57739 0.40834 
0.7127 -4e-05 -0.70701 0.7127 -4e-05 0.7072 0.7127 0.57731 -0.40815 
0.71355 -0.04911 -0.70616 0.71355 -0.04911 0.70635 0.71355 0.04903 -0.70616 
0.71355 0.04903 0.70635 0.71497 -0.44069 0.556 0.71497 0.44062 -0.55581 
0.7161 -0.09806 -0.70361 0.7161 -0.09806 0.7038 0.7161 0.09798 -0.70361 
0.7161 0.09798 0.7038 0.71962 -0.53286 0.47532 0.71962 0.53278 -0.47513 
0.71993 -0.33891 0.62886 0.71993 0.33883 -0.62867 0.72035 -0.14677 -0.69936 
0.72035 -0.14677 0.69955 0.72035 0.14669 -0.69936 0.72035 0.14669 0.69955 
0.72628 -0.19513 0.69362 0.72628 0.19505 -0.69342 0.73118 -0.48438 0.53974 
0.73118 0.4843 -0.53954 0.73252 -0.38988 0.61301 0.73252 0.3898 -0.61282 
0.73389 -0.24302 0.68601 0.73389 0.24294 -0.68582 0.73957 -0.57447 0.45541 
0.73957 0.57439 -0.45522 0.74315 -0.29032 0.67676 0.74315 0.29025 -0.67656 
0.74684 -0.43464 0.59863 0.74684 0.43457 -0.59844 0.74825 -4e-05 -0.74086 
0.74825 -4e-05 0.74105 0.74896 -0.52779 0.5211 0.74896 0.52771 -0.52091 
0.74914 -0.04916 -0.74004 0.74914 -0.04916 0.74023 0.74914 0.04909 -0.74004 
0.74914 0.04909 0.74023 0.75185 -0.09841 -0.73758 0.75185 -0.09841 0.73777 
0.75185 0.09833 -0.73758 0.75185 0.09833 0.73777 0.75403 -0.33693 0.66587 
0.75403 0.33685 -0.66568 0.75617 -0.14718 -0.73335 0.75617 -0.14718 0.73354 
0.75617 0.1471 -0.73335 0.75617 0.1471 0.73354 0.76046 -0.61391 0.43417 
0.76046 0.61384 -0.43398 0.76275 -0.47859 0.58256 0.76275 0.47852 -0.58236 
0.76278 -0.19679 0.72784 0.76278 0.19671 -0.72764 0.76652 -0.38272 0.65338 
0.76652 0.38265 -0.65319 0.76845 -0.56985 0.50114 0.76845 0.56978 -0.50095 
0.7705 -0.24471 0.72019 0.7705 0.24464 -0.72 0.78001 -0.29229 0.71091 
0.78001 0.29221 -0.71072 0.78012 -0.52114 0.56513 0.78012 0.52106 -0.56493 
0.78059 -0.42759 0.63931 0.78059 0.42752 -0.63912 0.78541 -4e-05 -0.77291 
0.78541 -4e-05 0.77311 0.78655 -0.04934 -0.77228 0.78655 -0.04934 0.77247 
0.78655 0.04927 -0.77228 0.78655 0.04927 0.77247 0.78898 -0.60957 0.48022 
0.78898 0.6095 -0.48003 0.78923 -0.09852 -0.76976 0.78923 -0.09852 0.76995 
0.78923 0.09845 -0.76976 0.78923 0.09845 0.76995 0.79104 -0.33891 0.69997 
0.79104 0.33883 -0.69977 0.79428 -0.14843 -0.76587 0.79428 -0.14843 0.76606 
0.79428 0.14835 -0.76587 0.79428 0.14835 0.76606 0.79619 -0.47143 0.62371 
0.79619 0.47136 -0.62352 0.79924 -0.56356 0.54539 0.79924 0.56348 -0.5452 
0.80092 -0.19795 0.76023 0.80092 0.19788 -0.76004 0.80689 -0.38988 0.68738 
0.80689 0.3898 -0.68719 0.80897 -0.24603 0.75267 0.80897 0.24595 -0.75248 
0.81104 -0.64781 0.45814 0.81104 0.64773 -0.45795 0.8133 -0.51414 0.6066 
0.8133 0.51406 -0.60641 0.8185 -0.29351 0.74327 0.8185 0.29343 -0.74308 
0.81953 -0.60344 0.52505 0.81953 0.60337 -0.52486 0.82127 -0.43464 0.67306 
0.82127 0.43457 -0.67286 0.8241 -4e-05 -0.80311 0.8241 -4e-05 0.8033 
0.82531 -0.0494 -0.80249 0.82531 -0.0494 0.80268 0.82531 0.04932 -0.80249 
0.82531 0.04932 0.80268 0.82899 -0.09935 -0.80057 0.82899 -0.09935 0.80077 
0.82899 0.09927 -0.80057 0.82899 0.09927 0.80077 0.83187 -0.55561 0.58803 
0.83187 0.55553 -0.58784 0.83287 -0.34524 0.73245 0.83287 0.34516 -0.73226 
0.83417 -0.14929 -0.79662 0.83417 -0.14929 0.79681 0.83417 0.14922 -0.79662 
0.83417 0.14922 0.79681 0.83734 -0.47859 0.65715 0.83734 0.47852 -0.65696 
0.84061 -0.19862 -0.79053 0.84061 -0.19862 0.79073 0.84061 0.19855 -0.79053 
0.84061 0.19855 0.79073 0.84126 -0.64207 0.50317 0.84126 0.642 -0.50297 
0.84709 -0.70309 0.42166 0.84709 0.70302 -0.42147 0.84878 -0.24673 0.78309 
0.84878 0.24665 -0.7829 0.84899 -0.39593 0.71943 0.84899 0.39586 -0.71924 
0.85185 -0.59574 0.56805 0.85185 0.59566 -0.56786 0.85477 -0.52114 0.63978 
0.85477 0.52106 -0.63959 0.86185 -0.29894 0.77427 0.86185 0.29887 -0.77407 
0.8639 -0.44069 0.70493 0.8639 0.44062 -0.70474 0.86423 -0.67893 0.48015 
0.86423 -4e-05 -0.83137 0.86423 -4e-05 0.83157 0.86423 0.67885 -0.47995 
0.86654 -0.05004 -0.83141 0.86654 -0.05004 0.8316 0.86654 0.04996 -0.83141 
0.86654 0.04996 0.8316 0.87024 -0.09992 -0.82936 0.87024 -0.09992 0.82956 
0.87024 0.09984 -0.82936 0.87024 0.09984 0.82956 0.8732 -0.63443 0.5467 
0.8732 0.63436 -0.5465 0.87451 -0.56356 0.62066 0.87451 0.56348 -0.62047 
0.87531 -0.14954 -0.82524 0.87531 -0.14954 0.82543 0.87531 0.14947 -0.82524 
0.87531 0.14947 0.82543 0.87661 -0.35056 0.76304 0.87661 0.35048 -0.76284 
0.88016 -0.48438 0.68872 0.88016 0.4843 -0.68853 0.88175 -0.19879 -0.81904 
0.88175 -0.19879 0.81924 0.88175 0.19872 -0.81904 0.88175 0.19872 0.81924 
0.89271 -0.40086 0.74944 0.89271 0.40078 -0.74925 0.89349 -0.25153 0.81234 
0.89349 0.25146 -0.81215 0.89485 -0.60344 0.60037 0.89485 0.60337 -0.60018 
0.89587 -0.6716 0.52403 0.89587 0.67152 -0.52384 0.8988 -0.52779 0.67094 
0.8988 0.52771 -0.67075 0.90199 -0.73233 0.44238 0.90199 0.73226 -0.44219 
0.9057 -4e-05 -0.85763 0.9057 -4e-05 0.85782 0.9068 -0.30352 0.80304 
0.9068 0.30345 -0.80285 0.90792 -0.44549 0.73463 0.90792 0.44542 -0.73444 
0.90812 -0.0501 -0.85762 0.90812 -0.0501 0.85781 0.90812 0.05002 -0.85762 
0.90812 0.05002 0.85781 0.91204 -0.10026 -0.85555 0.91204 -0.10026 0.85574 
0.91204 0.10018 -0.85555 0.91204 0.10018 0.85574 0.91673 -0.64207 0.57864 
0.91673 0.642 -0.57845 0.91723 -0.14993 -0.85135 0.91723 -0.14993 0.85154 
0.91723 0.14985 -0.85135 0.91723 0.14985 0.85154 0.91876 -0.56985 0.65145 
0.91876 0.56978 -0.65126 0.9198 -0.70714 0.5001 0.9198 0.70707 -0.4999 
0.92162 -0.35461 0.79136 0.92162 0.35454 -0.79116 0.92559 -0.48967 0.71844 
0.92559 0.48959 -0.71825 0.92836 -0.20222 -0.84702 0.92836 -0.20222 0.84721 
0.92836 0.20215 -0.84702 0.92836 0.20215 0.84721 0.93793 -0.40465 0.77732 
0.93793 0.40458 -0.77713 0.93968 -0.60957 0.63092 0.93968 0.6095 -0.63073 
0.93975 -0.67893 0.55567 0.93975 0.67885 -0.55547 0.94045 -0.25491 0.83989 
0.94045 0.25483 -0.8397 0.94458 -0.53286 0.70028 0.94458 0.53278 -0.70009 
0.94494 -0.74099 0.47496 0.94494 0.74091 -0.47477 0.94841 -4e-05 -0.88183 
0.94841 -4e-05 0.88202 0.95115 -0.05026 -0.88186 0.95115 -0.05026 0.88205 
0.95115 0.05018 -0.88186 0.95115 0.05018 0.88205 0.95427 -0.3071 0.83015 
0.95427 0.30702 -0.82996 0.95462 -0.44965 0.76263 0.95462 0.44957 -0.76244 
0.95508 -0.10036 -0.87966 0.95508 -0.10036 0.87985 0.95508 0.10028 -0.87966 
0.95508 0.10028 0.87985 0.96176 -0.64781 0.60886 0.96176 0.64773 -0.60867 
0.96449 -0.57447 0.68033 0.96449 0.57439 -0.68014 0.9651 -0.15293 -0.87733 
0.9651 -0.15293 0.87752 0.9651 0.15285 -0.87733 0.9651 0.15285 0.87752 
0.96945 -0.35806 0.81802 0.96945 0.35799 -0.81782 0.97122 -0.77305 0.44868 
0.97122 0.77297 -0.44849 0.97249 -0.49351 0.74602 0.97249 0.49343 -0.74583 
0.97642 -0.20506 -0.87248 0.97642 -0.20506 0.87267 0.97642 0.20498 -0.87248 
0.97642 0.20498 0.87267 0.97752 -0.73233 0.51791 0.97752 0.73226 -0.51771 
0.98451 -0.4073 0.803 0.98451 0.40722 -0.80281 0.98573 -0.61391 0.65944 
0.98573 0.61384 -0.65925 0.98913 -0.25779 -0.86482 0.98913 -0.25779 0.86502 
0.98913 0.25771 -0.86482 0.98913 0.25771 0.86502 0.99148 -0.53612 0.72753 
0.99148 0.53605 -0.72733 0.99225 -4e-05 -0.90389 0.99225 -4e-05 0.90409 
0.9951 -0.05032 -0.90384 0.9951 -0.05032 0.90403 0.9951 0.05024 -0.90384 
0.9951 0.05024 0.90403 0.99824 -0.70309 0.57281 0.99824 0.70302 -0.57261 
1.00151 -0.45212 0.78791 1.00151 0.45204 -0.78772 1.00313 -0.30975 0.85477 
1.00313 0.30967 -0.85458 1.00355 -0.76485 0.49182 1.00355 0.76478 -0.49163 
1.00425 -0.10286 -0.90364 1.00425 -0.10286 0.90383 1.00425 0.10278 -0.90364 
1.00425 0.10278 0.90383 1.01156 -0.57739 0.7072 1.01156 0.57731 -0.70701 
1.01459 -0.15542 -0.90082 1.01459 -0.15542 0.90102 1.01459 0.15535 -0.90082 
1.01459 0.15535 0.90102 1.01716 -0.35978 0.84179 1.01716 0.35971 -0.8416 
1.01984 -0.49601 0.77084 1.01984 0.49593 -0.77065 1.02126 -0.67077 0.62562 
1.02126 0.67069 -0.62543 1.02581 -0.20728 -0.89535 1.02581 -0.20728 0.89554 
1.02581 0.2072 -0.89535 1.02581 0.2072 0.89554 1.03079 -0.79569 0.46443 
1.03079 0.79562 -0.46424 1.03233 -0.40879 0.82641 1.03233 0.40871 -0.82622 
1.03712 -0.75438 0.5335 1.03712 -4e-05 -0.92378 1.03712 -4e-05 0.92398 
1.03712 0.75431 -0.53331 1.03883 -0.25994 -0.88721 1.03883 -0.25994 0.8874 
1.03883 0.25987 -0.88721 1.03883 0.25987 0.8874 1.03913 -0.53839 0.75194 
1.03913 0.53832 -0.75174 1.04536 -0.05262 -0.92566 1.04536 -0.05262 0.92585 
1.04536 0.05255 -0.92566 1.04536 0.05255 0.92585 1.04597 -0.63588 0.67533 
1.04597 0.63581 -0.67514 1.04986 -0.45352 0.81096 1.04986 0.45344 -0.81077 
1.05201 -0.31049 0.87665 1.05201 0.31042 -0.87646 1.05467 -0.10506 -0.92492 
1.05467 -0.10506 0.92511 1.05467 0.10498 -0.92492 1.05467 0.10498 0.92511 
1.05897 -0.82442 0.4362 1.05897 0.82435 -0.43601 1.05902 -0.72417 0.58786 
1.05902 0.72409 -0.58767 1.06415 -0.7856 0.50645 1.06415 0.78553 -0.50626 
1.06501 -0.15719 -0.92155 1.06501 -0.15719 0.92174 1.06501 0.15712 -0.92155 
1.06501 0.15712 0.92174 1.06628 -0.36044 0.86331 1.06628 0.36036 -0.86311 
1.06834 -0.49709 0.79345 1.06834 0.49701 -0.79326 1.07386 -0.5971 0.72387 
1.07386 0.59702 -0.72367 1.07636 -0.20888 -0.91556 1.07636 -0.20888 0.91575 
1.07636 0.20881 -0.91556 1.07636 0.20881 0.91575 1.08125 -0.40912 0.84747 
1.08125 0.40904 -0.84727 1.08248 -0.69081 0.63967 1.08248 0.69073 -0.63948 
1.08291 -4e-05 -0.94145 1.08291 -4e-05 0.94164 1.08868 -0.25998 -0.90698 
1.08868 -0.25998 0.90717 1.08868 0.25991 -0.90698 1.08868 0.25991 0.90717 
1.09137 -0.05266 -0.94296 1.09137 -0.05266 0.94316 1.09137 0.05259 -0.94296 
1.09137 0.05259 0.94316 1.09204 -0.81491 0.47817 1.09204 0.81483 -0.47798 
1.09836 -0.7732 0.54681 1.09836 0.77313 -0.54661 1.09905 -0.45366 0.83157 
1.09905 0.45358 -0.83137 1.10102 -0.10535 -0.94186 1.10102 -0.10535 0.94206 
1.10102 0.10527 -0.94186 1.10102 0.10527 0.94206 1.10194 -0.31034 -0.89582 
1.10194 -0.31034 0.89602 1.10194 0.31027 -0.89582 1.10194 0.31027 0.89602 
1.10218 -0.5571 0.76742 1.10218 0.55703 -0.76723 1.10939 -0.65396 0.69005 
1.10939 0.65388 -0.68985 1.11158 -0.15748 -0.9381 1.11158 -0.15748 0.93829 
1.11158 0.1574 -0.9381 1.11158 0.1574 0.93829 1.1161 -0.35983 0.88232 
1.1161 0.35975 -0.88213 1.12089 -0.74184 0.60041 1.12089 0.74177 -0.60022 
1.12155 -0.8428 0.44819 1.12155 0.84273 -0.448 1.12387 -0.2103 -0.93168 
1.12387 -0.2103 0.93187 1.12387 0.21022 -0.93168 1.12387 0.21022 0.93187 
1.12608 -0.80299 0.51874 1.12608 0.80292 -0.51855 1.12952 -4e-05 -0.95684 
1.12952 -4e-05 0.95704 1.13113 -0.40829 0.86612 1.13113 0.40821 -0.86593 
1.13236 -0.51455 0.80797 1.13236 0.51447 -0.80778 1.13642 -0.26133 -0.92263 
1.13642 -0.26133 0.92282 1.13642 0.26125 -0.92263 1.13642 0.26125 0.92282 
1.13774 -0.61409 0.73724 1.13774 0.61402 -0.73704 1.13843 -0.05279 -0.95805 
1.13843 -0.05279 0.95824 1.13843 0.05271 -0.95805 1.13843 0.05271 0.95824 
1.14718 -0.7074 0.65226 1.14718 0.70732 -0.65207 1.14815 -0.10539 -0.95652 
1.14815 -0.10539 0.95671 1.14815 0.10531 -0.95652 1.14815 0.10531 0.95671 
1.15006 -0.31182 -0.91096 1.15006 -0.31182 0.91116 1.15006 0.31174 -0.91096 
1.15006 0.31174 0.91116 1.15181 -0.86855 0.41707 1.15181 0.86848 -0.41688 
1.15552 -0.83118 0.48934 1.15552 0.83111 -0.48914 1.15975 -0.15852 -0.9524 
1.15975 -0.15852 0.9526 1.15975 0.15845 -0.9524 1.15975 0.15845 0.9526 
1.16098 -0.78871 0.55777 1.16098 0.78864 -0.55758 1.16373 -0.47022 0.8447 
1.16373 0.47014 -0.84451 1.16445 -0.36117 0.89697 1.16445 0.36109 -0.89678 
1.16718 -0.57311 0.77969 1.16718 0.57303 -0.7795 1.17212 -0.21119 -0.94546 
1.17212 -0.21119 0.94565 1.17212 0.21111 -0.94546 1.17212 0.21111 0.94565 
1.17474 -0.66931 0.70153 1.17474 0.66924 -0.70134 1.17682 -4e-05 -0.96994 
1.17682 -4e-05 0.97013 1.18268 -0.89152 0.38615 1.18268 0.89144 -0.38596 
1.18515 -0.26222 -0.93596 1.18515 -0.26222 0.93615 1.18515 0.26214 -0.93596 
1.18515 0.26214 0.93615 1.18565 -0.85744 0.45838 1.18565 0.85737 -0.45819 
1.18592 -0.05283 -0.97073 1.18592 -0.05283 0.97093 1.18592 0.05275 -0.97073 
1.18592 0.05275 0.97093 1.18653 -0.75644 0.61119 1.18653 0.75636 -0.611 
1.19029 -0.81728 0.52872 1.19029 0.8172 -0.52853 1.19705 -0.10599 -0.96901 
1.19705 -0.10599 0.9692 1.19705 0.10591 -0.96901 1.19705 0.10591 0.9692 
1.19771 -0.52963 0.81876 1.19771 0.52955 -0.81857 1.19886 -0.3125 -0.92378 
1.19886 -0.3125 0.92398 1.19886 0.31242 -0.92378 1.19886 0.31242 0.92398 
1.20193 -0.4162 0.8829 1.20193 0.41612 -0.88271 1.2029 -0.6283 0.74725 
1.2029 0.62822 -0.74706 1.20886 -0.15911 -0.96437 1.20886 -0.15911 0.96456 
1.20886 0.15903 -0.96437 1.20886 0.15903 0.96456 1.21314 -0.72072 0.66184 
1.21314 0.72065 -0.66164 1.21615 -0.88139 0.42641 1.21615 0.88131 -0.42622 
1.22017 -0.84378 0.49833 1.22017 0.84371 -0.49814 1.221 -0.21154 -0.95685 
1.221 -0.21154 0.95704 1.221 0.21147 -0.95685 1.221 0.21147 0.95704 
1.22471 -0.80085 0.56635 1.22471 -4e-05 -0.98069 1.22471 -4e-05 0.98088 
1.22471 0.80077 -0.56616 1.23288 -0.58621 0.78843 1.23288 0.58613 -0.78824 
1.23422 -0.26249 -0.94683 1.23422 -0.26249 0.94703 1.23422 0.26242 -0.94683 
1.23422 0.26242 0.94703 1.23527 -0.47714 0.85935 1.23527 0.47706 -0.85916 
1.23535 -0.05326 -0.9813 1.23535 -0.05326 0.98149 1.23535 0.05318 -0.9813 
1.23535 0.05318 0.98149 1.23596 -0.36804 -0.91137 1.23596 -0.36804 0.91157 
1.23596 0.36796 -0.91137 1.23596 0.36796 0.91157 1.24069 -0.68173 0.70947 
1.24069 0.68166 -0.70928 1.24652 -0.10633 -0.97902 1.24652 -0.10633 0.97922 
1.24652 0.10625 -0.97902 1.24652 0.10625 0.97922 1.24751 -0.90261 0.39465 
1.24751 0.90254 -0.39445 1.25056 -0.86816 0.46669 1.25056 0.86809 -0.4665 
1.25075 -0.76722 0.61885 1.25075 0.76714 -0.61866 1.25449 -0.82785 0.53619 
1.25449 0.82778 -0.536 1.25821 -0.15908 -0.97386 1.25821 -0.15908 0.97405 
1.25821 0.159 -0.97386 1.25821 0.159 0.97405 1.26905 -0.63964 0.75387 
1.26905 0.63956 -0.75368 1.27023 -0.53588 0.83106 1.27023 0.5358 -0.83087 
1.27037 -0.21136 -0.96583 1.27037 -0.21136 0.96602 1.27037 0.21129 -0.96583 
1.27037 0.21129 0.96602 1.27123 -0.31802 -0.93629 1.27123 -0.31802 0.93648 
1.27123 0.31795 -0.93629 1.27123 0.31795 0.93648 1.27307 -4e-05 -0.98908 
1.27307 -4e-05 0.98927 1.27391 -0.42188 -0.89476 1.27391 -0.42188 0.89495 
1.27391 0.4218 -0.89476 1.27391 0.4218 0.89495 1.27807 -0.72993 0.6688 
1.27807 0.72985 -0.66861 1.28137 -0.89036 0.43388 1.28137 0.89028 -0.43369 
1.28182 -0.92361 0.35782 1.28182 0.92354 -0.35763 1.28386 -0.0533 -0.98919 
1.28386 -0.0533 0.98938 1.28386 0.05322 -0.98919 1.28386 0.05322 0.98938 
1.28489 -0.85289 0.50453 1.28489 0.85281 -0.50433 1.28928 -0.80955 0.57251 
1.28928 0.80947 -0.57231 1.29533 -0.1066 -0.98639 1.29533 -0.1066 0.98658 
1.29533 0.10652 -0.98639 1.29533 0.10652 0.98658 1.30598 -0.59111 0.79864 
1.30598 0.59104 -0.79845 1.30602 -0.68965 0.71528 1.30602 0.68957 -0.71509 
1.30713 -0.2672 -0.95695 1.30713 -0.2672 0.95714 1.30713 0.26713 -0.95695 
1.30713 0.26713 0.95714 1.30717 -0.15933 -0.98069 1.30717 -0.15933 0.98088 
1.30717 0.15925 -0.98069 1.30717 0.15925 0.98088 1.30843 -0.48185 0.86926 
1.30843 0.48178 -0.86907 1.30891 -0.37266 -0.92124 1.30891 -0.37266 0.92143 
1.30891 0.37259 -0.92124 1.30891 0.37259 0.92143 1.31562 -0.91181 0.39736 
1.31562 0.91173 -0.39717 1.31564 -0.87558 0.47188 1.31564 0.8755 -0.47169 
1.31621 -0.77454 0.62412 1.31621 0.77447 -0.62393 1.31655 -0.94199 0.31956 
1.31655 0.94192 -0.31937 1.31961 -0.83499 0.54121 1.31961 0.83492 -0.54102 
1.32179 -4e-05 -0.99509 1.32179 -4e-05 0.99528 1.33299 -0.0534 -0.9947 
1.33299 -0.0534 0.99489 1.33299 0.05333 -0.9947 1.33299 0.05333 0.99489 
1.34355 -0.5392 0.83884 1.34355 0.53913 -0.83865 1.34361 -0.73596 0.67286 
1.34361 0.73589 -0.67267 1.34421 -0.64518 0.76041 1.34421 0.64511 -0.76022 
1.3444 -0.32182 -0.94371 1.3444 -0.32182 0.9439 1.3444 0.32175 -0.94371 
1.3444 0.32175 0.9439 1.34444 -0.10661 -0.99135 1.34444 -0.10661 0.99154 
1.34444 0.10654 -0.99135 1.34444 0.10654 0.99154 1.34488 -0.21316 -0.97405 
1.34488 -0.21316 0.97424 1.34488 0.21309 -0.97405 1.34488 0.21309 0.97424 
1.34666 -0.4253 -0.90202 1.34666 -0.4253 0.90221 1.34666 0.42522 -0.90202 
1.34666 0.42522 0.90221 1.35018 -0.93056 0.35966 1.35018 0.93048 -0.35947 
1.35019 -0.85831 0.50855 1.35019 0.85824 -0.50835 1.35042 -0.89685 0.43704 
1.35042 0.89677 -0.43685 1.35135 -0.95747 0.28052 1.35135 0.95739 -0.28033 
1.3544 -0.81479 0.57621 1.3544 0.81471 -0.57602 1.37074 -4e-05 -0.9987 
1.37074 -4e-05 0.99889 1.38157 -0.59485 0.80305 1.38157 0.59477 -0.80286 
1.38157 -0.48421 -0.87404 1.38157 -0.48421 0.87424 1.38157 0.48413 -0.87404 
1.38157 0.48413 0.87424 1.3816 -0.69339 0.71968 1.3816 0.69331 -0.71949 
1.38161 -0.77833 0.62683 1.38161 0.77826 -0.62664 1.38202 -0.26841 -0.96248 
1.38202 -0.26841 0.96267 1.38202 0.26834 -0.96248 1.38202 0.26834 0.96267 
1.38202 -0.37498 -0.92618 1.38202 -0.37498 0.92637 1.38202 0.37491 -0.92618 
1.38202 0.37491 0.92637 1.38204 -0.16054 -0.98622 1.38204 -0.16054 0.98641 
1.38204 0.16046 -0.98622 1.38204 0.16046 0.98641 1.38204 -0.05344 -0.99776 
1.38204 -0.05344 0.99795 1.38204 0.05336 -0.99776 1.38204 0.05336 0.99795 
1.38494 -0.91616 0.39948 1.38494 0.91608 -0.39929 1.38494 -0.94654 0.3209 
1.38494 0.94647 -0.3207 1.38495 -0.87992 0.474 1.38495 0.87985 -0.47381 
1.38495 -0.83861 0.54377 1.38495 0.83854 -0.54357 1.4198 -0.95972 0.28118 
1.4198 -0.93282 0.36054 1.4198 -0.89901 0.4381 1.4198 -0.8604 0.50978 
1.4198 -0.81653 0.57745 1.4198 -0.73811 0.67482 1.4198 -0.64703 0.76259 
1.4198 -0.54078 0.84129 1.4198 -0.42644 -0.90444 1.4198 -0.42644 0.90463 
1.4198 -0.32274 -0.9464 1.4198 -0.32274 0.9466 1.4198 -0.21376 -0.9768 
1.4198 -0.21376 0.97699 1.4198 -0.10692 -0.99418 1.4198 -0.10692 0.99437 
1.4198 -4e-05 -0.9999 1.4198 -4e-05 1.0001 1.4198 0.10684 -0.99418 
1.4198 0.10684 0.99437 1.4198 0.21369 -0.9768 1.4198 0.21369 0.97699 
1.4198 0.32267 -0.9464 1.4198 0.32267 0.9466 1.4198 0.42636 -0.90444 
1.4198 0.42636 0.90463 1.4198 0.5407 -0.8411 1.4198 0.64696 -0.7624 
1.4198 0.73803 -0.67463 1.4198 0.81646 -0.57725 1.4198 0.86032 -0.50959 
1.4198 0.89894 -0.4379 1.4198 0.93274 -0.36034 1.4198 0.95964 -0.28099 
1.45451 -0.96865 0.24623 1.45451 0.96858 -0.24604 1.45466 -0.83861 0.54377 
1.45466 0.83854 -0.54357 1.45466 -0.87992 0.474 1.45466 0.87985 -0.47381 
1.45467 -0.94654 0.3209 1.45467 0.94647 -0.3207 1.45467 -0.91616 0.39948 
1.45467 0.91608 -0.39929 1.45756 -0.05344 -0.99776 1.45756 -0.05344 0.99795 
1.45756 0.05336 -0.99776 1.45756 0.05336 0.99795 1.45757 -0.16054 -0.98622 
1.45757 -0.16054 0.98641 1.45757 0.16046 -0.98622 1.45757 0.16046 0.98641 
1.45759 -0.37498 -0.92618 1.45759 -0.37498 0.92637 1.45759 0.37491 -0.92618 
1.45759 0.37491 0.92637 1.45759 -0.26841 -0.96248 1.45759 -0.26841 0.96267 
1.45759 0.26834 -0.96248 1.45759 0.26834 0.96267 1.458 -0.77833 0.62683 
1.458 0.77826 -0.62664 1.458 -0.69339 0.71968 1.458 0.69331 -0.71949 
1.45804 -0.48421 -0.87404 1.45804 -0.48421 0.87424 1.45804 0.48413 -0.87404 
1.45804 0.48413 0.87424 1.45804 -0.59485 0.80305 1.45804 0.59477 -0.80286 
1.46887 -4e-05 -0.9987 1.46887 -4e-05 0.99889 1.48521 -0.81479 0.57621 
1.48521 0.81471 -0.57602 1.48825 -0.95747 0.28052 1.48825 0.95739 -0.28033 
1.48919 -0.89685 0.43704 1.48919 0.89677 -0.43685 1.48941 -0.85831 0.50855 
1.48941 0.85824 -0.50835 1.48943 -0.93056 0.35966 1.48943 0.93048 -0.35947 
1.49295 -0.4253 -0.90202 1.49295 -0.4253 0.90221 1.49295 0.42522 -0.90202 
1.49295 0.42522 0.90221 1.49473 -0.21316 -0.97405 1.49473 -0.21316 0.97424 
1.49473 0.21309 -0.97405 1.49473 0.21309 0.97424 1.49516 -0.10661 -0.99135 
1.49516 -0.10661 0.99154 1.49516 0.10654 -0.99135 1.49516 0.10654 0.99154 
1.4952 -0.32182 -0.94371 1.4952 -0.32182 0.9439 1.4952 0.32175 -0.94371 
1.4952 0.32175 0.9439 1.4954 -0.64518 0.76041 1.4954 0.64511 -0.76022 
1.496 -0.73596 0.67286 1.496 0.73589 -0.67267 1.49605 -0.5392 0.83884 
1.49605 0.53913 -0.83865 1.50662 -0.0534 -0.9947 1.50662 -0.0534 0.99489 
1.50662 0.05333 -0.9947 1.50662 0.05333 0.99489 1.51782 -4e-05 -0.99509 
1.51782 -4e-05 0.99528 1.52 -0.83499 0.54121 1.52 0.83492 -0.54102 
1.52306 -0.94199 0.31956 1.52306 0.94192 -0.31937 1.5234 -0.77454 0.62412 
1.5234 0.77447 -0.62393 1.52397 -0.87558 0.47188 1.52397 0.8755 -0.47169 
1.52399 -0.91181 0.39736 1.52399 0.91173 -0.39717 1.53069 -0.37266 -0.92124 
1.53069 -0.37266 0.92143 1.53069 0.37259 -0.92124 1.53069 0.37259 0.92143 
1.53118 -0.48185 0.86926 1.53118 0.48178 -0.86907 1.53244 -0.15933 -0.98069 
1.53244 -0.15933 0.98088 1.53244 0.15925 -0.98069 1.53244 0.15925 0.98088 
1.53247 -0.2672 -0.95695 1.53247 -0.2672 0.95714 1.53247 0.26713 -0.95695 
1.53247 0.26713 0.95714 1.53358 -0.68965 0.71528 1.53358 0.68957 -0.71509 
1.53363 -0.59111 0.79864 1.53363 0.59104 -0.79845 1.54428 -0.1066 -0.98639 
1.54428 -0.1066 0.98658 1.54428 0.10652 -0.98639 1.54428 0.10652 0.98658 
1.55033 -0.80955 0.57251 1.55033 0.80947 -0.57231 1.55471 -0.85289 0.50453 
1.55471 0.85281 -0.50433 1.55575 -0.0533 -0.98919 1.55575 -0.0533 0.98938 
1.55575 0.05322 -0.98919 1.55575 0.05322 0.98938 1.55778 -0.92361 0.35782 
1.55778 0.92354 -0.35763 1.55823 -0.89036 0.43388 1.55823 0.89028 -0.43369 
1.56154 -0.72993 0.6688 1.56154 0.72985 -0.66861 1.5657 -0.42188 -0.89476 
1.5657 -0.42188 0.89495 1.5657 0.4218 -0.89476 1.5657 0.4218 0.89495 
1.56653 -4e-05 -0.98908 1.56653 -4e-05 0.98927 1.56838 -0.31802 -0.93629 
1.56838 -0.31802 0.93648 1.56838 0.31795 -0.93629 1.56838 0.31795 0.93648 
1.56923 -0.21136 -0.96583 1.56923 -0.21136 0.96602 1.56923 0.21129 -0.96583 
1.56923 0.21129 0.96602 1.56938 -0.53588 0.83106 1.56938 0.5358 -0.83087 
1.57056 -0.63964 0.75387 1.57056 0.63956 -0.75368 1.5814 -0.15908 -0.97386 
1.5814 -0.15908 0.97405 1.5814 0.159 -0.97386 1.5814 0.159 0.97405 
1.58512 -0.82785 0.53619 1.58512 0.82778 -0.536 1.58886 -0.76722 0.61885 
1.58886 0.76714 -0.61866 1.58905 -0.86816 0.46669 1.58905 0.86809 -0.4665 
1.5921 -0.90261 0.39465 1.5921 0.90254 -0.39445 1.59308 -0.10633 -0.97902 
1.59308 -0.10633 0.97922 1.59308 0.10625 -0.97902 1.59308 0.10625 0.97922 
1.59892 -0.68173 0.70947 1.59892 0.68166 -0.70928 1.60365 -0.36804 -0.91137 
1.60365 -0.36804 0.91157 1.60365 0.36796 -0.91137 1.60365 0.36796 0.91157 
1.60426 -0.05326 -0.9813 1.60426 -0.05326 0.98149 1.60426 0.05318 -0.9813 
1.60426 0.05318 0.98149 1.60434 -0.47714 0.85935 1.60434 0.47706 -0.85916 
1.60539 -0.26249 -0.94683 1.60539 -0.26249 0.94703 1.60539 0.26242 -0.94683 
1.60539 0.26242 0.94703 1.60673 -0.58621 0.78843 1.60673 0.58613 -0.78824 
1.61489 -0.80085 0.56635 1.61489 -4e-05 -0.98069 1.61489 -4e-05 0.98088 
1.61489 0.80077 -0.56616 1.61861 -0.21154 -0.95685 1.61861 -0.21154 0.95704 
1.61861 0.21147 -0.95685 1.61861 0.21147 0.95704 1.61943 -0.84378 0.49833 
1.61943 0.84371 -0.49814 1.62346 -0.88139 0.42641 1.62346 0.88131 -0.42622 
1.62647 -0.72072 0.66184 1.62647 0.72065 -0.66164 1.63075 -0.15911 -0.96437 
1.63075 -0.15911 0.96456 1.63075 0.15903 -0.96437 1.63075 0.15903 0.96456 
1.63671 -0.6283 0.74725 1.63671 0.62822 -0.74706 1.63767 -0.4162 0.8829 
1.63767 0.41612 -0.88271 1.64075 -0.3125 -0.92378 1.64075 -0.3125 0.92398 
1.64075 0.31242 -0.92378 1.64075 0.31242 0.92398 1.6419 -0.52963 0.81876 
1.6419 0.52955 -0.81857 1.64255 -0.10599 -0.96901 1.64255 -0.10599 0.9692 
1.64255 0.10591 -0.96901 1.64255 0.10591 0.9692 1.64932 -0.81728 0.52872 
1.64932 0.8172 -0.52853 1.65308 -0.75644 0.61119 1.65308 0.75636 -0.611 
1.65369 -0.05283 -0.97073 1.65369 -0.05283 0.97093 1.65369 0.05275 -0.97073 
1.65369 0.05275 0.97093 1.65396 -0.85744 0.45838 1.65396 0.85737 -0.45819 
1.65445 -0.26222 -0.93596 1.65445 -0.26222 0.93615 1.65445 0.26214 -0.93596 
1.65445 0.26214 0.93615 1.65693 -0.89152 0.38615 1.65693 0.89144 -0.38596 
1.66278 -4e-05 -0.96994 1.66278 -4e-05 0.97013 1.66487 -0.66931 0.70153 
1.66487 0.66924 -0.70134 1.66749 -0.21119 -0.94546 1.66749 -0.21119 0.94565 
1.66749 0.21111 -0.94546 1.66749 0.21111 0.94565 1.67243 -0.57311 0.77969 
1.67243 0.57303 -0.7795 1.67516 -0.36117 -0.89678 1.67516 -0.36117 0.89697 
1.67516 0.36109 -0.89678 1.67516 0.36109 0.89697 1.67587 -0.47022 0.8447 
1.67587 0.47014 -0.84451 1.67862 -0.78871 0.55777 1.67862 0.78864 -0.55758 
1.67986 -0.15852 -0.9524 1.67986 -0.15852 0.9526 1.67986 0.15845 -0.9524 
1.67986 0.15845 0.9526 1.68408 -0.83118 0.48934 1.68408 0.83111 -0.48914 
1.68779 -0.86855 0.41707 1.68779 0.86848 -0.41688 1.68955 -0.31182 -0.91096 
1.68955 -0.31182 0.91116 1.68955 0.31174 -0.91096 1.68955 0.31174 0.91116 
1.69145 -0.10539 -0.95652 1.69145 -0.10539 0.95671 1.69145 0.10531 -0.95652 
1.69145 0.10531 0.95671 1.69243 -0.7074 0.65226 1.69243 0.70732 -0.65207 
1.70117 -0.05279 -0.95805 1.70117 -0.05279 0.95824 1.70117 0.05271 -0.95805 
1.70117 0.05271 0.95824 1.70187 -0.61409 0.73724 1.70187 0.61402 -0.73704 
1.70319 -0.26133 -0.92263 1.70319 -0.26133 0.92282 1.70319 0.26125 -0.92263 
1.70319 0.26125 0.92282 1.70725 -0.51455 0.80797 1.70725 0.51447 -0.80778 
1.70848 -0.40829 0.86612 1.70848 0.40821 -0.86593 1.71009 -4e-05 -0.95684 
1.71009 -4e-05 0.95704 1.71353 -0.80299 0.51874 1.71353 0.80292 -0.51855 
1.71574 -0.2103 -0.93168 1.71574 -0.2103 0.93187 1.71574 0.21022 -0.93168 
1.71574 0.21022 0.93187 1.71806 -0.8428 0.44819 1.71806 0.84273 -0.448 
1.71871 -0.74184 0.60041 1.71871 0.74177 -0.60022 1.7235 -0.35983 0.88232 
1.7235 0.35975 -0.88213 1.72803 -0.15748 -0.9381 1.72803 -0.15748 0.93829 
1.72803 0.1574 -0.9381 1.72803 0.1574 0.93829 1.73021 -0.65396 0.69005 
1.73021 0.65388 -0.68985 1.73743 -0.5571 0.76742 1.73743 0.55703 -0.76723 
1.73767 -0.31034 -0.89582 1.73767 -0.31034 0.89602 1.73767 0.31027 -0.89582 
1.73767 0.31027 0.89602 1.73858 -0.10535 -0.94186 1.73858 -0.10535 0.94206 
1.73858 0.10527 -0.94186 1.73858 0.10527 0.94206 1.74056 -0.45366 0.83157 
1.74056 0.45358 -0.83137 1.74124 -0.7732 0.54681 1.74124 0.77313 -0.54661 
1.74757 -0.81491 0.47817 1.74757 0.81483 -0.47798 1.74824 -0.05266 -0.94296 
1.74824 -0.05266 0.94316 1.74824 0.05259 -0.94296 1.74824 0.05259 0.94316 
1.75093 -0.25998 -0.90698 1.75093 -0.25998 0.90717 1.75093 0.25991 -0.90698 
1.75093 0.25991 0.90717 1.75669 -4e-05 -0.94145 1.75669 -4e-05 0.94164 
1.75712 -0.69081 0.63967 1.75712 0.69073 -0.63948 1.75836 -0.40912 0.84747 
1.75836 0.40904 -0.84727 1.76325 -0.20888 -0.91556 1.76325 -0.20888 0.91575 
1.76325 0.20881 -0.91556 1.76325 0.20881 0.91575 1.76575 -0.5971 0.72387 
1.76575 0.59702 -0.72367 1.77127 -0.49709 0.79345 1.77127 0.49701 -0.79326 
1.77333 -0.36044 0.86331 1.77333 0.36036 -0.86311 1.7746 -0.15719 -0.92155 
1.7746 -0.15719 0.92174 1.7746 0.15712 -0.92155 1.7746 0.15712 0.92174 
1.77546 -0.7856 0.50645 1.77546 0.78553 -0.50626 1.78059 -0.72417 0.58786 
1.78059 0.72409 -0.58767 1.78064 -0.82442 0.4362 1.78064 0.82435 -0.43601 
1.78494 -0.10506 -0.92492 1.78494 -0.10506 0.92511 1.78494 0.10498 -0.92492 
1.78494 0.10498 0.92511 1.7876 -0.31049 0.87665 1.7876 0.31042 -0.87646 
1.78975 -0.45352 0.81096 1.78975 0.45344 -0.81077 1.79364 -0.63588 0.67533 
1.79364 0.63581 -0.67514 1.79424 -0.05262 -0.92566 1.79424 -0.05262 0.92585 
1.79424 0.05255 -0.92566 1.79424 0.05255 0.92585 1.80048 -0.53839 0.75194 
1.80048 0.53832 -0.75174 1.80078 -0.25994 -0.88721 1.80078 -0.25994 0.8874 
1.80078 0.25987 -0.88721 1.80078 0.25987 0.8874 1.80249 -0.75438 0.5335 
1.80249 -4e-05 -0.92378 1.80249 -4e-05 0.92398 1.80249 0.75431 -0.53331 
1.80728 -0.40879 0.82641 1.80728 0.40871 -0.82622 1.80882 -0.79569 0.46443 
1.80882 0.79562 -0.46424 1.8138 -0.20728 -0.89535 1.8138 -0.20728 0.89554 
1.8138 0.2072 -0.89535 1.8138 0.2072 0.89554 1.81835 -0.67077 0.62562 
1.81835 0.67069 -0.62543 1.81977 -0.49601 0.77084 1.81977 0.49593 -0.77065 
1.82245 -0.35978 0.84179 1.82245 0.35971 -0.8416 1.82502 -0.15542 -0.90082 
1.82502 -0.15542 0.90102 1.82502 0.15535 -0.90082 1.82502 0.15535 0.90102 
1.82805 -0.57739 0.7072 1.82805 0.57731 -0.70701 1.83536 -0.10286 -0.90364 
1.83536 -0.10286 0.90383 1.83536 0.10278 -0.90364 1.83536 0.10278 0.90383 
1.83606 -0.76485 0.49182 1.83606 0.76478 -0.49163 1.83648 -0.30975 0.85477 
1.83648 0.30967 -0.85458 1.8381 -0.45212 0.78791 1.8381 0.45204 -0.78772 
1.84137 -0.70309 0.57281 1.84137 0.70302 -0.57261 1.8445 -0.05032 -0.90384 
1.8445 -0.05032 0.90403 1.8445 0.05024 -0.90384 1.8445 0.05024 0.90403 
1.84736 -4e-05 -0.90389 1.84736 -4e-05 0.90409 1.84812 -0.53612 0.72753 
1.84812 0.53605 -0.72733 1.85048 -0.25779 -0.86482 1.85048 -0.25779 0.86502 
1.85048 0.25771 -0.86482 1.85048 0.25771 0.86502 1.85388 -0.61391 0.65944 
1.85388 0.61384 -0.65925 1.85509 -0.4073 0.803 1.85509 0.40722 -0.80281 
1.86209 -0.73233 0.51791 1.86209 0.73226 -0.51771 1.86318 -0.20506 -0.87248 
1.86318 -0.20506 0.87267 1.86318 0.20498 -0.87248 1.86318 0.20498 0.87267 
1.86712 -0.49351 0.74602 1.86712 0.49343 -0.74583 1.86839 -0.77305 0.44868 
1.86839 0.77297 -0.44849 1.87016 -0.35806 0.81802 1.87016 0.35799 -0.81782 
1.87451 -0.15293 -0.87733 1.87451 -0.15293 0.87752 1.87451 0.15285 -0.87733 
1.87451 0.15285 0.87752 1.87512 -0.57447 0.68033 1.87512 0.57439 -0.68014 
1.87785 -0.64781 0.60886 1.87785 0.64773 -0.60867 1.88453 -0.10036 -0.87966 
1.88453 -0.10036 0.87985 1.88453 0.10028 -0.87966 1.88453 0.10028 0.87985 
1.88498 -0.44965 0.76263 1.88498 0.44957 -0.76244 1.88534 -0.3071 0.83015 
1.88534 0.30702 -0.82996 1.88846 -0.05026 -0.88186 1.88846 -0.05026 0.88205 
1.88846 0.05018 -0.88186 1.88846 0.05018 0.88205 1.8912 -4e-05 -0.88183 
1.8912 -4e-05 0.88202 1.89467 -0.74099 0.47496 1.89467 0.74091 -0.47477 
1.89503 -0.53286 0.70028 1.89503 0.53278 -0.70009 1.89916 -0.25491 0.83989 
1.89916 0.25483 -0.8397 1.89985 -0.67893 0.55567 1.89985 0.67885 -0.55547 
1.89993 -0.60957 0.63092 1.89993 0.6095 -0.63073 1.90168 -0.40465 0.77732 
1.90168 0.40458 -0.77713 1.91125 -0.20222 -0.84702 1.91125 -0.20222 0.84721 
1.91125 0.20215 -0.84702 1.91125 0.20215 0.84721 1.91402 -0.48967 0.71844 
1.91402 0.48959 -0.71825 1.91798 -0.35461 0.79136 1.91798 0.35454 -0.79116 
1.9198 -0.70714 0.5001 1.9198 0.70707 -0.4999 1.92085 -0.56985 0.65145 
1.92085 0.56978 -0.65126 1.92237 -0.14993 -0.85135 1.92237 -0.14993 0.85154 
1.92237 0.14985 -0.85135 1.92237 0.14985 0.85154 1.92287 -0.64207 0.57864 
1.92287 0.642 -0.57845 1.92757 -0.10026 -0.85555 1.92757 -0.10026 0.85574 
1.92757 0.10018 -0.85555 1.92757 0.10018 0.85574 1.93149 -0.0501 -0.85762 
1.93149 -0.0501 0.85781 1.93149 0.05002 -0.85762 1.93149 0.05002 0.85781 
1.93168 -0.44549 0.73463 1.93168 0.44542 -0.73444 1.93281 -0.30352 0.80304 
1.93281 0.30345 -0.80285 1.93391 -4e-05 -0.85763 1.93391 -4e-05 0.85782 
1.93761 -0.73233 0.44238 1.93761 0.73226 -0.44219 1.94081 -0.52779 0.67094 
1.94081 0.52771 -0.67075 1.94374 -0.6716 0.52403 1.94374 0.67152 -0.52384 
1.94476 -0.60344 0.60037 1.94476 0.60337 -0.60018 1.94612 -0.25153 0.81234 
1.94612 0.25146 -0.81215 1.9469 -0.40086 0.74944 1.9469 0.40078 -0.74925 
1.95786 -0.19879 -0.81904 1.95786 -0.19879 0.81924 1.95786 0.19872 -0.81904 
1.95786 0.19872 0.81924 1.95944 -0.48438 0.68872 1.95944 0.4843 -0.68853 
1.963 -0.35056 0.76304 1.963 0.35048 -0.76284 1.9643 -0.14954 -0.82524 
1.9643 -0.14954 0.82543 1.9643 0.14947 -0.82524 1.9643 0.14947 0.82543 
1.9651 -0.56356 0.62066 1.9651 0.56348 -0.62047 1.9664 -0.63443 0.5467 
1.9664 0.63436 -0.5465 1.96937 -0.09992 -0.82936 1.96937 -0.09992 0.82956 
1.96937 0.09984 -0.82936 1.96937 0.09984 0.82956 1.97306 -0.05004 -0.83141 
1.97306 -0.05004 0.8316 1.97306 0.04996 -0.83141 1.97306 0.04996 0.8316 
1.97537 -0.67893 0.48015 1.97537 -4e-05 -0.83137 1.97537 -4e-05 0.83157 
1.97537 0.67885 -0.47995 1.97571 -0.44069 0.70493 1.97571 0.44062 -0.70474 
1.97776 -0.29894 0.77427 1.97776 0.29887 -0.77407 1.98483 -0.52114 0.63978 
1.98483 0.52106 -0.63959 1.98776 -0.59574 0.56805 1.98776 0.59566 -0.56786 
1.99062 -0.39593 0.71943 1.99062 0.39586 -0.71924 1.99082 -0.24673 0.78309 
1.99082 0.24665 -0.7829 1.99251 -0.70309 0.42166 1.99251 0.70302 -0.42147 
1.99835 -0.64207 0.50317 1.99835 0.642 -0.50297 1.999 -0.19862 -0.79053 
1.999 -0.19862 0.79073 1.999 0.19855 -0.79053 1.999 0.19855 0.79073 
2.00226 -0.47859 0.65715 2.00226 0.47852 -0.65696 2.00544 -0.14929 -0.79662 
2.00544 -0.14929 0.79681 2.00544 0.14922 -0.79662 2.00544 0.14922 0.79681 
2.00674 -0.34524 0.73245 2.00674 0.34516 -0.73226 2.00774 -0.55561 0.58803 
2.00774 0.55553 -0.58784 2.01062 -0.09935 -0.80057 2.01062 -0.09935 0.80077 
2.01062 0.09927 -0.80057 2.01062 0.09927 0.80077 2.0143 -0.0494 -0.80249 
2.0143 -0.0494 0.80268 2.0143 0.04932 -0.80249 2.0143 0.04932 0.80268 
2.0155 -4e-05 -0.80311 2.0155 -4e-05 0.8033 2.01834 -0.43464 0.67306 
2.01834 0.43457 -0.67286 2.02008 -0.60344 0.52505 2.02008 0.60337 -0.52486 
2.02111 -0.29351 0.74327 2.02111 0.29343 -0.74308 2.02631 -0.51414 0.6066 
2.02631 0.51406 -0.60641 2.02857 -0.64781 0.45814 2.02857 0.64773 -0.45795 
2.03064 -0.24603 0.75267 2.03064 0.24595 -0.75248 2.03272 -0.38988 0.68738 
2.03272 0.3898 -0.68719 2.03869 -0.19795 0.76023 2.03869 0.19788 -0.76004 
2.04037 -0.56356 0.54539 2.04037 0.56348 -0.5452 2.04342 -0.47143 0.62371 
2.04342 0.47136 -0.62352 2.04533 -0.14843 -0.76587 2.04533 -0.14843 0.76606 
2.04533 0.14835 -0.76587 2.04533 0.14835 0.76606 2.04857 -0.33891 0.69997 
2.04857 0.33883 -0.69977 2.05038 -0.09852 -0.76976 2.05038 -0.09852 0.76995 
2.05038 0.09845 -0.76976 2.05038 0.09845 0.76995 2.05063 -0.60957 0.48022 
2.05063 0.6095 -0.48003 2.05306 -0.04934 -0.77228 2.05306 -0.04934 0.77247 
2.05306 0.04927 -0.77228 2.05306 0.04927 0.77247 2.0542 -4e-05 -0.77291 
2.0542 -4e-05 0.77311 2.05902 -0.42759 0.63931 2.05902 0.42752 -0.63912 
2.05949 -0.52114 0.56513 2.05949 0.52106 -0.56493 2.05959 -0.29229 0.71091 
2.05959 0.29221 -0.71072 2.06911 -0.24471 0.72019 2.06911 0.24464 -0.72 
2.07116 -0.56985 0.50114 2.07116 0.56978 -0.50095 2.07309 -0.38272 0.65338 
2.07309 0.38265 -0.65319 2.07683 -0.19679 0.72784 2.07683 0.19671 -0.72764 
2.07686 -0.47859 0.58256 2.07686 0.47852 -0.58236 2.07915 -0.61391 0.43417 
2.07915 0.61384 -0.43398 2.08344 -0.14718 -0.73335 2.08344 -0.14718 0.73354 
2.08344 0.1471 -0.73335 2.08344 0.1471 0.73354 2.08558 -0.33693 0.66587 
2.08558 0.33685 -0.66568 2.08775 -0.09841 -0.73758 2.08775 -0.09841 0.73777 
2.08775 0.09833 -0.73758 2.08775 0.09833 0.73777 2.09046 -0.04916 -0.74004 
2.09046 -0.04916 0.74023 2.09046 0.04909 -0.74004 2.09046 0.04909 0.74023 
2.09065 -0.52779 0.5211 2.09065 0.52771 -0.52091 2.09136 -4e-05 -0.74086 
2.09136 -4e-05 0.74105 2.09276 -0.43464 0.59863 2.09276 0.43457 -0.59844 
2.09646 -0.29032 0.67676 2.09646 0.29025 -0.67656 2.10004 -0.57447 0.45541 
2.10004 0.57439 -0.45522 2.10572 -0.24302 0.68601 2.10572 0.24294 -0.68582 
2.10709 -0.38988 0.61301 2.10709 0.3898 -0.61282 2.10843 -0.48438 0.53974 
2.10843 0.4843 -0.53954 2.11332 -0.19513 0.69362 2.11332 0.19505 -0.69342 
2.11926 -0.14677 -0.69936 2.11926 -0.14677 0.69955 2.11926 0.14669 -0.69936 
2.11926 0.14669 0.69955 2.11967 -0.33891 0.62886 2.11967 0.33883 -0.62867 
2.11999 -0.53286 0.47532 2.11999 0.53278 -0.47513 2.12351 -0.09806 -0.70361 
2.12351 -0.09806 0.7038 2.12351 0.09798 -0.70361 2.12351 0.09798 0.7038 
2.12464 -0.44069 0.556 2.12464 0.44062 -0.55581 2.12606 -0.04911 -0.70616 
2.12606 -0.04911 0.70635 2.12606 0.04903 -0.70616 2.12606 0.04903 0.70635 
2.12691 -0.57739 0.40834 2.12691 -4e-05 -0.70701 2.12691 -4e-05 0.7072 
2.12691 0.57731 -0.40815 2.13062 -0.29229 0.63989 2.13062 0.29221 -0.63969 
2.13815 -0.48967 0.49431 2.13815 0.48959 -0.49412 2.13914 -0.39593 0.57091 
2.13914 0.39586 -0.57072 2.1399 -0.24471 0.6494 2.1399 0.24464 -0.64921 
-2.16844 -2.10624 -1.6931 -2.16735 -1.90818 -1.6164 -2.16273 -2.05663 -1.68649 
-2.16242 -1.7173 -1.45778 -2.15876 -1.65632 -1.37541 -2.15509 -2.00871 -1.67877 
-2.15433 -1.85749 -1.60028 -2.15334 -1.76375 -1.52367 -2.14581 -1.96114 -1.66925 
-2.1421 -2.25338 -1.73657 -2.1421 -1.67603 -1.43771 -2.14125 -2.20432 -1.73572 
-2.13983 -1.81273 -1.58537 -2.1387 -2.15537 -1.73316 -2.13518 -1.72057 -1.50469 
-2.13486 -1.91451 -1.65823 -2.13445 -2.10665 -1.72892 -2.12851 -2.05829 -1.72298 
-2.12494 -2.90731 -0.71905 -2.12362 -2.73773 -0.48982 -2.12362 -1.76904 -1.5691 
-2.12228 -2.64323 -0.41654 -2.12228 -1.86354 -1.64238 -2.12091 -2.49636 -0.34355 
-2.12091 -2.0104 -1.71538 -2.11523 -2.82781 -0.57415 -2.11523 -1.67896 -1.48478 
-2.11165 -2.54367 -0.3528 -2.11165 -1.9631 -1.70612 -2.11023 -2.88923 -0.65563 
-2.11023 -1.61754 -1.4033 -2.10795 -2.68799 -0.43093 -2.10795 -1.81878 -1.628 
-2.10655 -2.25338 -1.77041 -2.10655 -2.25338 -0.28851 -2.10584 -2.78113 -0.50846 
-2.10584 -1.72563 -1.55047 -2.10565 -2.30251 -0.28933 -2.10565 -2.20426 -1.7696 
-2.10565 -2.20426 -0.28933 -2.10294 -2.35176 -0.29179 -2.10294 -2.15501 -1.76714 
-2.10294 -2.15501 -0.29179 -2.10077 -2.59027 -0.36369 -2.10077 -1.91649 -1.69523 
-2.09863 -2.40052 -0.29602 -2.09863 -2.10624 -1.7629 -2.09434 -2.86726 -0.59539 
-2.09434 -1.63951 -1.46354 -2.09205 -2.73194 -0.447 -2.09205 -1.77483 -1.61192 
-2.09202 -2.45013 -0.30172 -2.09202 -2.05663 -1.7572 -2.08828 -2.63607 -0.37618 
-2.08828 -1.8707 -1.68274 -2.08635 -2.8232 -0.52842 -2.08635 -1.68357 -1.53051 
-2.0843 -2.49806 -0.30937 -2.0843 -2.00871 -1.74956 -2.07478 -2.54563 -0.31865 
-2.07478 -1.96114 -1.74028 -2.07468 -2.77448 -0.46443 -2.07468 -1.73228 -1.59449 
-2.07457 -2.94415 -0.69214 -2.07421 -2.68094 -0.39025 -2.07421 -1.82583 -1.66868 
-2.06939 -2.25338 -1.80247 -2.06939 -2.25338 -0.25645 -2.06825 -2.30269 -0.25709 
-2.06825 -2.20408 -1.80183 -2.06825 -2.20408 -0.25709 -2.06582 -2.86292 -0.54933 
-2.06582 -1.64385 -1.50959 -2.06557 -2.35187 -0.25961 -2.06557 -2.1549 -1.79932 
-2.06557 -2.1549 -0.25961 -2.06376 -2.59226 -0.32959 -2.06376 -1.91451 -1.72933 
-2.06052 -2.92411 -0.63091 -2.06052 -1.58266 -1.42801 -2.06052 -2.40177 -0.2635 
-2.06052 -2.105 -1.79543 -2.05861 -2.72478 -0.40585 -2.05861 -1.78199 -1.65307 
-2.05556 -2.81691 -0.48417 -2.05556 -1.68986 -1.57476 -2.05388 -2.4513 -0.26933 
-2.05388 -2.05547 -1.7896 -2.04791 -2.64323 -0.34218 -2.04791 -1.86354 -1.71674 
-2.04583 -2.49938 -0.27689 -2.04583 -2.00739 -1.78203 -2.04376 -2.90115 -0.57142 
-2.04376 -1.60561 -1.4875 -2.0415 -2.76749 -0.42296 -2.0415 -1.73928 -1.63597 
-2.0363 -2.54685 -0.28629 -2.0363 -1.95991 -1.77264 -2.03531 -2.99519 -0.73055 
-2.03527 -2.85679 -0.50451 -2.03527 -1.64998 -1.55442 -2.03353 -2.68799 -0.3565 
-2.03353 -1.81878 -1.70242 -2.03069 -2.25338 -1.83267 -2.03069 -2.25338 -0.22625 
-2.02949 -2.30275 -0.22688 -2.02949 -2.20402 -1.83205 -2.02949 -2.20402 -0.22688 
-2.02581 -2.35269 -0.22879 -2.02581 -2.15408 -1.83013 -2.02581 -2.15408 -0.22879 
-2.02293 -2.80895 -0.44152 -2.02293 -1.69781 -1.6174 -2.02276 -2.97751 -0.66868 
-2.02276 -1.52925 -1.39025 -2.02193 -2.59858 -0.29711 -2.02193 -1.90818 -1.76181 
-2.02063 -2.40264 -0.23275 -2.02063 -2.10413 -1.82618 -2.01745 -2.73194 -0.3724 
-2.01745 -1.77483 -1.68652 -2.01419 -2.45197 -0.23883 -2.01419 -2.0548 -1.82009 
-2.01354 -2.89542 -0.52639 -2.01354 -1.61135 -1.53253 -2.0077 -2.95644 -0.6079 
-2.0077 -1.55033 -1.45102 -2.00601 -2.50008 -0.24647 -2.00601 -2.00669 -1.81246 
-2.00581 -2.64928 -0.31013 -2.00581 -1.85749 -1.74879 -2.00295 -2.84908 -0.46151 
-2.00295 -1.65768 -1.59742 -2.00002 -2.77448 -0.38978 -2.00002 -1.73228 -1.66915 
-1.99295 -2.55229 -0.25529 -1.99295 -1.95448 -1.80363 -1.9909 -2.69404 -0.32463 
-1.9909 -1.81273 -1.7343 -1.99056 -2.93228 -0.54941 -1.99056 -2.25338 -1.86093 
-1.99056 -2.25338 -0.19799 -1.99056 -1.57449 -1.50951 -1.98825 -2.30339 -1.86097 
-1.98825 -2.30339 -0.19796 -1.98825 -2.20338 -1.86097 -1.98825 -2.20338 -0.19796 
-1.98456 -2.35326 -0.2 -1.98456 -2.15351 -1.85892 -1.98456 -2.15351 -0.2 
-1.9817 -3.02655 -0.70802 -1.98159 -2.88778 -0.48286 -1.98159 -1.61899 -1.57606 
-1.98029 -2.81691 -0.4089 -1.98029 -1.68986 -1.65002 -1.97949 -2.40289 -0.20413 
-1.97949 -2.10388 -1.8548 -1.97949 -2.10388 -0.20413 -1.97819 -2.6039 -0.26652 
-1.97819 -1.90287 -1.7924 -1.97463 -2.73773 -0.34084 -1.97463 -1.76904 -1.71809 
-1.97305 -2.45214 -0.21032 -1.97305 -2.05463 -1.8486 -1.9684 -3.00773 -0.64678 
-1.9684 -1.49904 -1.41215 -1.96209 -2.65421 -0.28012 -1.96209 -1.85256 -1.77881 
-1.96131 -2.50488 -0.21721 -1.96131 -2.00189 -1.84171 -1.95995 -2.85679 -0.42919 
-1.95995 -1.64998 -1.62973 -1.95893 -2.92494 -0.50553 -1.95893 -1.58183 -1.55339 
-1.956 -2.78113 -0.35862 -1.956 -1.72563 -1.70031 -1.9528 -2.98568 -0.58717 
-1.9528 -1.52109 -1.47175 -1.9491 -2.25338 -1.88719 -1.9491 -2.25338 -0.17173 
-1.948 -2.55687 -0.22652 -1.948 -1.9499 -1.83241 -1.94687 -2.69884 -0.29492 
-1.94687 -1.80793 -1.764 -1.94668 -2.30344 -1.88717 -1.94668 -2.30344 -0.17175 
-1.94668 -2.20333 -1.88717 -1.94668 -2.20333 -0.17175 -1.94276 -2.3536 -0.17381 
-1.94276 -2.15316 -1.88511 -1.94276 -2.15316 -0.17381 -1.94135 -3.03895 -0.67381 
-1.93806 -2.89542 -0.45092 -1.93806 -1.61135 -1.608 -1.93756 -2.40327 -0.17802 
-1.93756 -2.10349 -1.88091 -1.93756 -2.10349 -0.17802 -1.93604 -2.8232 -0.3781 
-1.93604 -1.68357 -1.68082 -1.93499 -2.96049 -0.52946 -1.93499 -1.54628 -1.52946 
-1.93317 -2.60796 -0.2382 -1.93317 -1.89881 -1.82072 -1.92921 -2.74302 -0.31112 
-1.92921 -1.76375 -1.7478 -1.92672 -3.0182 -0.61321 -1.92672 -1.48857 -1.44571 
-1.92644 -2.45557 -0.18235 -1.92644 -2.0512 -1.87658 -1.91687 -2.658 -0.25223 
-1.91687 -1.84877 -1.80669 -1.91512 -2.86292 -0.39863 -1.91512 -1.64385 -1.66029 
-1.91504 -2.93228 -0.47389 -1.91504 -1.57449 -1.58503 -1.91435 -2.50825 -0.18967 
-1.91435 -1.99851 -1.86926 -1.91307 -3.06825 -0.7017 -1.91022 -2.7862 -0.32927 
-1.91022 -1.72057 -1.72965 -1.90986 -2.99434 -0.5546 -1.90986 -1.51243 -1.50433 
-1.90639 -2.25338 -1.91138 -1.90639 -2.25338 -0.14754 -1.90365 -2.30361 -1.91142 
-1.90365 -2.30361 -0.14751 -1.90365 -2.20316 -1.91142 -1.90365 -2.20316 -0.14751 
-1.90053 -2.56044 -0.19941 -1.90053 -1.94632 -1.85952 -1.90017 -2.70299 -0.26693 
-1.90017 -1.80378 -1.792 -1.89972 -2.3537 -0.14971 -1.89972 -2.15307 -1.90922 
-1.89972 -2.15307 -0.14971 -1.89933 -3.04904 -0.64045 -1.89933 -1.45773 -1.41847 
-1.89304 -2.90115 -0.4207 -1.89304 -1.60561 -1.63822 -1.89031 -2.82781 -0.34923 
-1.89031 -1.67896 -1.7097 -1.8897 -2.40627 -0.15204 -1.8897 -2.1005 -1.90688 
-1.8897 -2.1005 -0.15204 -1.88535 -2.61141 -0.21154 -1.88535 -1.89536 -1.84738 
-1.88358 -3.02639 -0.58088 -1.88358 -1.48037 -1.47805 -1.88309 -3.09615 -0.73121 
-1.88231 -2.74685 -0.28354 -1.88231 -1.75992 -1.77538 -1.87837 -2.4584 -0.15689 
-1.87837 -2.04837 -1.90203 -1.87728 -2.98568 -0.51165 -1.87728 -1.52109 -1.54727 
-1.8711 -3.07777 -0.66863 -1.8711 -1.429 -1.3903 -1.87028 -2.66064 -0.22655 
-1.87028 -1.84612 -1.83237 -1.86907 -2.86726 -0.37012 -1.86907 -1.63951 -1.68881 
-1.86567 -2.51114 -0.16454 -1.86567 -1.99563 -1.89438 -1.86331 -2.78947 -0.30203 
-1.86331 -1.7173 -1.75689 -1.86255 -2.25338 -1.93345 -1.86255 -2.25338 -0.12547 
-1.85969 -2.30366 -1.9334 -1.85969 -2.30366 -0.12553 -1.85969 -2.20311 -1.9334 
-1.85969 -2.20311 -0.12553 -1.85656 -2.95644 -0.45675 -1.85656 -1.55033 -1.60217 
-1.85622 -3.05659 -0.60824 -1.85622 -1.45018 -1.45069 -1.85329 -2.70547 -0.24165 
-1.85329 -1.8013 -1.81728 -1.85167 -2.5631 -0.17479 -1.85167 -1.94367 -1.88413 
-1.85125 -3.0182 -0.53774 -1.85125 -1.48857 -1.52119 -1.85055 -2.35621 -1.9332 
-1.85055 -2.35621 -0.12572 -1.85055 -2.15056 -1.9332 -1.85055 -2.15056 -0.12572 
-1.84324 -2.83073 -0.32236 -1.84324 -1.67603 -1.73657 -1.8408 -3.10525 -0.69832 
-1.84021 -2.40877 -0.12854 -1.84021 -2.098 -1.93038 -1.84021 -2.098 -0.12854 
-1.83764 -2.61313 -0.18776 -1.83764 -1.89364 -1.87116 -1.83496 -2.74935 -0.25872 
-1.83496 -1.75741 -1.8002 -1.83354 -2.92411 -0.40393 -1.83354 -1.58266 -1.65499 
-1.82899 -2.46062 -0.13402 -1.82899 -2.04614 -1.92491 -1.82899 -2.04614 -0.13402 
-1.82784 -3.08485 -0.63661 -1.82784 -1.42191 -1.42231 -1.82401 -3.04904 -0.56513 
-1.82401 -1.45773 -1.49379 -1.82247 -2.66213 -0.20315 -1.82247 -1.84464 -1.85577 
-1.81768 -3.00773 -0.49606 -1.81768 -2.25338 -1.95334 -1.81768 -2.25338 -0.10558 
-1.81768 -1.49904 -1.56286 -1.81597 -2.51329 -0.14216 -1.81597 -1.99348 -1.91676 
-1.81567 -2.79174 -0.27762 -1.81567 -1.71503 -1.7813 -1.81068 -3.12986 -0.72837 
-1.80943 -2.30597 -1.95522 -1.80943 -2.30597 -0.1037 -1.80943 -2.2008 -1.95522 
-1.80943 -2.2008 -0.1037 -1.80883 -2.88923 -0.35422 -1.80883 -1.61754 -1.7047 
-1.80494 -2.70686 -0.2186 -1.80494 -1.79991 -1.84033 -1.80279 -2.56384 -0.15291 
-1.80279 -1.94293 -1.90601 -1.80013 -2.3584 -1.95447 -1.80013 -2.3584 -0.10445 
-1.80013 -2.14837 -1.95447 -1.80013 -2.14837 -0.10445 -1.79852 -3.11111 -0.66594 
-1.79852 -1.39566 -1.39299 -1.79583 -3.07777 -0.59336 -1.79583 -1.429 -1.46557 
-1.79578 -2.97751 -0.4417 -1.79578 -1.52925 -1.61723 -1.79065 -3.03895 -0.52311 
-1.79065 -1.46782 -1.53582 -1.78979 -2.41054 -0.10782 -1.78979 -2.09623 -1.9511 
-1.78979 -2.09623 -0.10782 -1.78852 -2.61379 -0.16625 -1.78852 -1.89298 -1.89267 
-1.78646 -2.75044 -0.23611 -1.78646 -1.75633 -1.82282 -1.78094 -2.85044 -0.30569 
-1.78094 -1.65632 -1.75323 -1.77952 -3.15247 -0.75936 -1.77844 -2.46223 -0.1138 
-1.77844 -2.04454 -1.94512 -1.77844 -2.04454 -0.1138 -1.77355 -2.66246 -0.18209 
-1.77355 -1.84431 -1.87683 -1.77231 -2.94415 -0.38989 -1.77231 -1.56262 -1.66904 
-1.77188 -2.25338 -1.97101 -1.77188 -2.25338 -0.08792 -1.76832 -3.13531 -0.69613 
-1.76614 -3.10525 -0.62366 -1.76614 -1.40152 -1.43526 -1.76612 -2.51333 -0.12239 
-1.76612 -1.99344 -1.93654 -1.76343 -2.30601 -1.97252 -1.76343 -2.30601 -0.0864 
-1.76343 -2.20076 -1.97252 -1.76343 -2.20076 -0.0864 -1.76276 -3.06825 -0.55138 
-1.76276 -1.43851 -1.50754 -1.75643 -3.02655 -0.48275 -1.75643 -1.48022 -1.57617 
-1.75575 -2.70701 -0.19799 -1.75575 -1.79976 -1.86093 -1.75377 -2.3587 -1.97142 
-1.75377 -2.3587 -0.0875 -1.75377 -2.14807 -1.97142 -1.75377 -2.14807 -0.0875 
-1.75286 -2.56369 -0.13354 -1.75286 -1.94308 -1.92538 -1.75262 -2.81045 -0.26213 
-1.75262 -1.69632 -1.79679 -1.7454 -2.90731 -0.33951 -1.7454 -1.59946 -1.71941 
-1.74322 -2.41083 -0.09127 -1.74322 -2.09594 -1.96766 -1.74322 -2.09594 -0.09127 
-1.73869 -2.61317 -0.14724 -1.73869 -1.8936 -1.91169 -1.73732 -3.15737 -0.72713 
-1.73608 -3.12986 -0.65377 -1.73608 -1.37691 -1.40515 -1.7339 -2.99519 -0.42915 
-1.7339 -1.51158 -1.62977 -1.73325 -3.09615 -0.58137 -1.73325 -1.41062 -1.47756 
-1.73093 -2.46365 -0.09768 -1.73093 -2.04312 -1.96124 -1.73093 -2.04312 -0.09768 
-1.72872 -3.05634 -0.51082 -1.72872 -1.45043 -1.5481 -1.72528 -2.25338 -1.9864 
-1.72528 -2.25338 -0.07252 -1.72367 -2.66163 -0.16344 -1.72367 -1.84514 -1.89549 
-1.72244 -2.76789 -0.22159 -1.72244 -1.73887 -1.83733 -1.71838 -2.51467 -0.10674 
-1.71838 -1.99209 -1.95219 -1.71838 -1.99209 -0.10674 -1.71706 -2.86744 -0.29232 
-1.71706 -1.63933 -1.7666 -1.71636 -2.30613 -1.98761 -1.71636 -2.30613 -0.07131 
-1.71636 -2.20063 -1.98761 -1.71636 -2.20063 -0.07131 -1.70762 -2.96075 -0.3773 
-1.70762 -1.54602 -1.68163 -1.70664 -2.35873 -1.98607 -1.70664 -2.35873 -0.07285 
-1.70664 -2.14804 -1.98607 -1.70664 -2.14804 -0.07285 -1.70559 -3.17726 -0.75886 
-1.70509 -3.15247 -0.68494 -1.70509 -1.3543 -1.37399 -1.70474 -2.56516 -0.1184 
-1.70474 -1.9416 -1.94052 -1.70298 -3.1219 -0.61249 -1.70298 -1.38487 -1.44643 
-1.69927 -3.08453 -0.54022 -1.69927 -1.42224 -1.5187 -1.69505 -2.41187 -1.98196 
-1.69505 -2.41187 -0.07696 -1.69505 -2.0949 -1.98196 -1.69505 -2.0949 -0.07696 
-1.69381 -3.04206 -0.47178 -1.69381 -1.46471 -1.58714 -1.69106 -2.72356 -0.18486 
-1.69106 -1.7832 -1.87407 -1.69035 -2.61451 -0.13259 -1.69035 -1.89226 -1.92633 
-1.68762 -2.82645 -0.24987 -1.68762 -1.68031 -1.80906 -1.68268 -2.46453 -0.08391 
-1.68268 -2.04224 -1.97501 -1.68268 -2.04224 -0.08391 -1.68006 -2.92266 -0.32803 
-1.68006 -1.58411 -1.7309 -1.67797 -2.25338 -1.99949 -1.67797 -2.25338 -0.05943 
-1.67347 -3.17276 -0.71662 -1.67347 -1.334 -1.3423 -1.67321 -3.19493 -0.79124 
-1.67212 -3.14486 -0.64341 -1.67212 -1.36191 -1.41552 -1.66964 -2.51556 -0.09341 
-1.66964 -1.9912 -1.96552 -1.66964 -1.9912 -0.09341 -1.66915 -3.11079 -0.57117 
-1.66915 -1.39598 -1.48775 -1.66888 -2.30617 -2.00029 -1.66888 -2.30617 -0.05863 
-1.66888 -2.20059 -2.00029 -1.66888 -2.20059 -0.05863 -1.66827 -3.00978 -0.41836 
-1.66827 -1.49698 -1.64056 -1.66451 -3.07062 -0.50084 -1.66451 -1.43614 -1.55809 
-1.65774 -2.35934 -1.99856 -1.65774 -2.35934 -0.06036 -1.65774 -2.14743 -1.99856 
-1.65774 -2.14743 -0.06036 -1.65709 -2.78298 -0.2108 -1.65709 -1.72379 -1.84812 
-1.65594 -2.56584 -0.10558 -1.65594 -1.94092 -1.95334 -1.65594 -1.94092 -0.10558 
-1.65286 -2.66954 -0.14666 -1.65286 -1.83723 -1.91227 -1.6519 -2.88164 -0.2823 
-1.6519 -1.62513 -1.77662 -1.64594 -2.41245 -1.99393 -1.64594 -2.41245 -0.06499 
-1.64594 -2.09431 -1.99393 -1.64594 -2.09431 -0.06499 -1.64166 -2.97407 -0.36772 
-1.64166 -1.5327 -1.6912 -1.64067 -3.16566 -0.67526 -1.64067 -1.34111 -1.38366 
-1.64026 -3.21032 -0.8242 -1.63906 -3.19287 -0.75429 -1.63865 -3.13474 -0.60315 
-1.63865 -1.37203 -1.45578 -1.63462 -3.09713 -0.53122 -1.63462 -1.40964 -1.5277 
-1.6338 -2.46489 -1.98641 -1.6338 -2.46489 -0.07252 -1.6338 -2.04188 -1.98641 
-1.6338 -2.04188 -0.07252 -1.63008 -3.05419 -0.46321 -1.63008 -2.25338 -2.01025 
-1.63008 -2.25338 -0.04868 -1.63008 -1.45258 -1.59572 -1.62192 -2.83955 -0.24113 
-1.62192 -1.66722 -1.81779 -1.62058 -2.51584 -0.08253 -1.62058 -1.99093 -1.97639 
-1.62058 -1.99093 -0.08253 -1.61953 -2.73049 -0.17021 -1.61953 -1.77628 -1.88872 
-1.61945 -2.30661 -2.01086 -1.61945 -2.30661 -0.04806 -1.61945 -2.20016 -2.01086 
-1.61945 -2.20016 -0.04806 -1.61884 -2.62138 -0.11799 -1.61884 -1.88539 -1.94093 
-1.61411 -2.93508 -0.32009 -1.61411 -1.57169 -1.73883 -1.60827 -2.35967 -2.00858 
-1.60827 -2.35967 -0.05034 -1.60827 -2.1471 -2.00858 -1.60827 -2.1471 -0.05034 
-1.60729 -3.15596 -0.63491 -1.60729 -1.35081 -1.42401 -1.60638 -3.18626 -0.71266 
-1.60638 -1.3205 -1.34626 -1.60613 -3.20841 -0.7873 -1.60424 -3.12151 -0.56286 
-1.60424 -1.38526 -1.49606 -1.60405 -3.02056 -0.41071 -1.60405 -1.4862 -1.64822 
-1.60031 -3.0812 -0.49337 -1.60031 -1.42557 -1.56555 -1.59659 -2.41242 -2.00342 
-1.59659 -2.41242 -0.0555 -1.59659 -2.09434 -2.00342 -1.59659 -2.09434 -0.0555 
-1.58575 -2.89299 -0.27568 -1.58575 -1.61378 -1.78324 -1.58457 -2.78922 -0.1985 
-1.58457 -1.71755 -1.86043 -1.58442 -2.46471 -1.99539 -1.58442 -2.46471 -0.06354 
-1.58442 -2.04206 -1.99539 -1.58442 -2.04206 -0.06354 -1.58357 -2.57137 -0.09308 
-1.58357 -1.9354 -1.96584 -1.58357 -1.9354 -0.09308 -1.58172 -2.25338 -2.01864 
-1.58172 -2.25338 -0.04029 -1.58089 -2.67522 -0.13461 -1.58089 -1.83155 -1.92432 
-1.57673 -2.98328 -0.36076 -1.57673 -1.52349 -1.69817 -1.57342 -3.1437 -0.59568 
-1.57342 -1.36306 -1.46324 -1.57297 -3.17696 -0.67174 -1.57297 -1.32981 -1.38719 
-1.57261 -3.2217 -0.82105 -1.57157 -3.20407 -0.75101 -1.57157 -1.30269 -1.30791 
-1.57094 -2.30664 -2.01875 -1.57094 -2.30664 -0.04018 -1.57094 -2.20013 -2.01875 
-1.57094 -2.20013 -0.04018 -1.5699 -3.10623 -0.52503 -1.5699 -1.40054 -1.53389 
-1.56552 -3.0629 -0.45705 -1.56552 -1.44387 -1.60187 -1.55947 -2.35995 -2.01595 
-1.55947 -2.35995 -0.04298 -1.55947 -2.14682 -2.01595 -1.55947 -2.14682 -0.04298 
-1.54882 -2.84446 -0.23092 -1.54882 -1.66231 -1.82801 -1.54877 -2.94299 -0.31428 
-1.54877 -1.56377 -1.74465 -1.54766 -2.52055 -1.9865 -1.54766 -2.52055 -0.07242 
-1.54766 -1.98622 -1.9865 -1.54766 -1.98622 -0.07242 -1.54763 -2.41267 -2.01025 
-1.54763 -2.41267 -0.04868 -1.54763 -2.09409 -2.01025 -1.54763 -2.09409 -0.04868 
-1.54637 -2.7352 -0.1603 -1.54637 -1.77157 -1.89863 -1.54588 -2.62601 -0.10813 
-1.54588 -1.88076 -1.9508 -1.54588 -1.88076 -0.10813 -1.53918 -3.16516 -0.6322 
-1.53918 -1.34161 -1.42673 -1.53916 -3.12892 -0.55768 -1.53916 -1.37785 -1.50125 
-1.53876 -3.23256 -0.85498 -1.53859 -3.02789 -0.40544 -1.53859 -1.47888 -1.65349 
-1.53825 -3.19534 -0.71 -1.53825 -1.31143 -1.34893 -1.53807 -3.21746 -0.78465 
-1.53807 -1.28931 -1.27427 -1.53519 -3.08834 -0.48834 -1.53519 -1.41843 -1.57058 
-1.53301 -2.25338 -2.02465 -1.53301 -2.25338 -0.03428 -1.52181 -2.30675 -2.02426 
-1.52181 -2.30675 -0.03467 -1.52181 -2.20002 -2.02426 -1.52181 -2.20002 -0.03467 
-1.51124 -2.79255 -0.19072 -1.51124 -1.71422 -1.8682 -1.51119 -2.98931 -0.3567 
-1.51119 -1.51746 -1.70223 -1.51059 -2.89853 -0.26915 -1.51059 -1.60824 -1.78977 
-1.51039 -2.57517 -0.08566 -1.51039 -1.9316 -1.97327 -1.51039 -1.9316 -0.08566 
-1.51035 -2.35996 -2.02091 -1.51035 -2.35996 -0.03802 -1.51035 -2.14681 -2.02091 
-1.51035 -2.14681 -0.03802 -1.50992 -2.46651 -2.00361 -1.50992 -2.46651 -0.05531 
-1.50992 -2.04026 -2.00361 -1.50992 -2.04026 -0.05531 -1.50814 -2.67864 -0.12735 
-1.50814 -1.82812 -1.93157 -1.50462 -3.1839 -0.6699 -1.50462 -1.32287 -1.38903 
-1.5046 -3.11166 -0.52101 -1.5046 -1.39511 -1.53791 -1.50438 -3.15019 -0.59252 
-1.50438 -1.35658 -1.46641 -1.50432 -3.2285 -0.81889 -1.50432 -1.27827 -1.24003 
-1.50413 -3.24127 -0.89051 -1.50344 -3.21082 -0.74904 -1.50344 -1.29595 -1.30989 
-1.5004 -3.06813 -0.45335 -1.5004 -1.43864 -1.60558 -1.48406 -2.25338 -2.02826 
-1.48406 -2.25338 -0.03067 -1.47323 -2.8482 -0.22651 -1.47323 -1.65857 -1.83242 
-1.47323 -2.73755 -0.15532 -1.47323 -1.76922 -1.9036 -1.47319 -2.94673 -0.30987 
-1.47319 -1.56003 -1.74905 -1.47319 -3.03168 -0.40273 -1.47319 -1.47509 -1.6562 
-1.47278 -2.52176 -1.99203 -1.47278 -2.52176 -0.06689 -1.47278 -1.98501 -1.99203 
-1.47278 -1.98501 -0.06689 -1.47278 -2.62833 -0.10319 -1.47278 -1.87844 -1.95574 
-1.47278 -1.87844 -0.10319 -1.47276 -2.41388 -2.01578 -1.47276 -2.41388 -0.04315 
-1.47276 -2.09289 -2.01578 -1.47276 -2.09289 -0.04315 -1.47275 -2.30679 -2.02732 
-1.47275 -2.30679 -0.0316 -1.47275 -2.19998 -2.02732 -1.47275 -2.19998 -0.0316 
-1.46986 -3.16951 -0.63008 -1.46986 -1.33726 -1.42884 -1.46986 -3.19989 -0.70866 
-1.46986 -1.30688 -1.35026 -1.46985 -3.13327 -0.55556 -1.46985 -1.3735 -1.50337 
-1.46985 -3.09196 -0.48579 -1.46985 -1.41481 -1.57313 -1.4697 -3.23731 -0.85431 
-1.4697 -1.26945 -1.20461 -1.4697 -3.222 -0.78333 -1.4697 -1.28477 -1.2756 
-1.46969 -3.24731 -0.92504 -1.43499 -3.25097 -0.95999 -1.43499 -3.24364 -0.89018 
-1.43499 -3.23085 -0.81838 -1.43499 -3.21307 -0.74838 -1.43499 -3.18617 -0.66902 
-1.43499 -3.15236 -0.59146 -1.43499 -3.11374 -0.51978 -1.43499 -3.06988 -0.45211 
-1.43499 -2.99145 -0.35474 -1.43499 -2.90038 -0.26697 -1.43499 -2.79412 -0.18827 
-1.43499 -2.67979 -0.12493 -1.43499 -2.57609 -1.97596 -1.43499 -2.57609 -0.08296 
-1.43499 -2.46711 -2.00636 -1.43499 -2.46711 -0.05257 -1.43499 -2.36026 -2.02373 
-1.43499 -2.36026 -0.03519 -1.43499 -2.25338 -2.02946 -1.43499 -2.25338 -0.02946 
-1.43499 -2.14651 -2.02373 -1.43499 -2.14651 -0.03519 -1.43499 -2.03966 -2.00636 
-1.43499 -2.03966 -0.05257 -1.43499 -1.93068 -1.97596 -1.43499 -1.93068 -0.08296 
-1.43499 -1.82698 -1.934 -1.43499 -1.82698 -0.12493 -1.43499 -1.71265 -1.87065 
-1.43499 -1.60639 -1.79195 -1.43499 -1.51531 -1.70419 -1.43499 -1.43689 -1.60681 
-1.43499 -1.39302 -1.53915 -1.43499 -1.35441 -1.46746 -1.43499 -1.3206 -1.3899 
-1.43499 -1.2937 -1.31055 -1.43499 -1.27592 -1.24054 -1.43499 -1.26313 -1.16874 
-1.4003 -3.24731 -0.92504 -1.40029 -3.222 -0.78333 -1.40029 -1.28477 -1.2756 
-1.40029 -3.23731 -0.85431 -1.40029 -1.26945 -1.20461 -1.40014 -3.09196 -0.48579 
-1.40014 -1.41481 -1.57313 -1.40014 -3.13327 -0.55556 -1.40014 -1.3735 -1.50337 
-1.40013 -3.19989 -0.70866 -1.40013 -1.30688 -1.35026 -1.40013 -3.16951 -0.63008 
-1.40013 -1.33726 -1.42884 -1.39723 -2.30679 -2.02732 -1.39723 -2.30679 -0.0316 
-1.39723 -2.19998 -2.02732 -1.39723 -2.19998 -0.0316 -1.39723 -2.41388 -2.01578 
-1.39723 -2.41388 -0.04315 -1.39723 -2.09289 -2.01578 -1.39723 -2.09289 -0.04315 
-1.39721 -2.62833 -0.10319 -1.39721 -1.87844 -1.95574 -1.39721 -1.87844 -0.10319 
-1.39721 -2.52176 -1.99203 -1.39721 -2.52176 -0.06689 -1.39721 -1.98501 -1.99203 
-1.39721 -1.98501 -0.06689 -1.3968 -3.03168 -0.40273 -1.3968 -1.47509 -1.6562 
-1.39679 -2.94673 -0.30987 -1.39679 -1.56003 -1.74905 -1.39676 -2.73755 -0.15532 
-1.39676 -1.76922 -1.9036 -1.39676 -2.8482 -0.22651 -1.39676 -1.65857 -1.83242 
-1.38593 -2.25338 -2.02826 -1.38593 -2.25338 -0.03067 -1.36959 -3.06813 -0.45335 
-1.36959 -1.43864 -1.60558 -1.36654 -3.21082 -0.74904 -1.36654 -1.29595 -1.30989 
-1.36585 -3.24127 -0.89051 -1.36567 -3.2285 -0.81889 -1.36567 -1.27827 -1.24003 
-1.36561 -3.15019 -0.59252 -1.36561 -1.35658 -1.46641 -1.36538 -3.11166 -0.52101 
-1.36538 -1.39511 -1.53791 -1.36537 -3.1839 -0.6699 -1.36537 -1.32287 -1.38903 
-1.36185 -2.67864 -0.12735 -1.36185 -1.82812 -1.93157 -1.36185 -1.82812 -0.12735 
-1.36007 -2.46651 -2.00361 -1.36007 -2.46651 -0.05531 -1.36007 -2.04026 -2.00361 
-1.36007 -2.04026 -0.05531 -1.35963 -2.35996 -2.02091 -1.35963 -2.35996 -0.03802 
-1.35963 -2.14681 -2.02091 -1.35963 -2.14681 -0.03802 -1.35959 -2.57517 -1.97327 
-1.35959 -2.57517 -0.08566 -1.35959 -1.9316 -1.97327 -1.35959 -1.9316 -0.08566 
-1.3594 -2.89853 -0.26915 -1.3594 -1.60824 -1.78977 -1.3588 -2.98931 -0.3567 
-1.3588 -1.51746 -1.70223 -1.35874 -2.79255 -0.19072 -1.35874 -1.71422 -1.8682 
-1.34818 -2.30675 -2.02426 -1.34818 -2.30675 -0.03467 -1.34818 -2.20002 -2.02426 
-1.34818 -2.20002 -0.03467 -1.33698 -2.25338 -2.02465 -1.33698 -2.25338 -0.03428 
-1.3348 -3.08834 -0.48834 -1.3348 -1.41843 -1.57058 -1.33192 -3.21746 -0.78465 
-1.33192 -1.28931 -1.27427 -1.33174 -3.19534 -0.71 -1.33174 -1.31143 -1.34893 
-1.3314 -3.02789 -0.40544 -1.3314 -1.47888 -1.65349 -1.33123 -3.23256 -0.85498 
-1.33083 -3.12892 -0.55768 -1.33083 -1.37785 -1.50125 -1.33081 -3.16516 -0.6322 
-1.33081 -1.34161 -1.42673 -1.3241 -2.62601 -0.10813 -1.3241 -1.88076 -1.9508 
-1.3241 -1.88076 -0.10813 -1.32362 -2.7352 -0.1603 -1.32362 -1.77157 -1.89863 
-1.32236 -2.41267 -2.01025 -1.32236 -2.41267 -0.04868 -1.32236 -2.09409 -2.01025 
-1.32236 -2.09409 -0.04868 -1.32232 -2.52055 -1.9865 -1.32232 -2.52055 -0.07242 
-1.32232 -1.98622 -1.9865 -1.32232 -1.98622 -0.07242 -1.32121 -2.94299 -0.31428 
-1.32121 -1.56377 -1.74465 -1.32117 -2.84446 -0.23092 -1.32117 -1.66231 -1.82801 
-1.31052 -2.35995 -2.01595 -1.31052 -2.35995 -0.04298 -1.31052 -2.14682 -2.01595 
-1.31052 -2.14682 -0.04298 -1.30447 -3.0629 -0.45705 -1.30447 -1.44387 -1.60187 
-1.30008 -3.10623 -0.52503 -1.30008 -1.40054 -1.53389 -1.29905 -2.30664 -2.01875 
-1.29905 -2.30664 -0.04018 -1.29905 -2.20013 -2.01875 -1.29905 -2.20013 -0.04018 
-1.29842 -3.20407 -0.75101 -1.29842 -1.30269 -1.30791 -1.29738 -3.2217 -0.82105 
-1.29701 -3.17696 -0.67174 -1.29701 -1.32981 -1.38719 -1.29656 -3.1437 -0.59568 
-1.29656 -1.36306 -1.46324 -1.29326 -2.98328 -0.36076 -1.29326 -1.52349 -1.69817 
-1.2891 -2.67522 -0.13461 -1.2891 -1.83155 -1.92432 -1.28826 -2.25338 -2.01864 
-1.28826 -2.25338 -0.04029 -1.28642 -2.57137 -0.09308 -1.28642 -1.9354 -1.96584 
-1.28642 -1.9354 -0.09308 -1.28556 -2.46471 -1.99539 -1.28556 -2.46471 -0.06354 
-1.28556 -2.04206 -1.99539 -1.28556 -2.04206 -0.06354 -1.28542 -2.78922 -0.1985 
-1.28542 -1.71755 -1.86043 -1.28424 -2.89299 -0.27568 -1.28424 -1.61378 -1.78324 
-1.2734 -2.41242 -2.00342 -1.2734 -2.41242 -0.0555 -1.2734 -2.09434 -2.00342 
-1.2734 -2.09434 -0.0555 -1.26968 -3.0812 -0.49337 -1.26968 -1.42557 -1.56555 
-1.26594 -3.02056 -0.41071 -1.26594 -1.4862 -1.64822 -1.26575 -3.12151 -0.56286 
-1.26575 -1.38526 -1.49606 -1.26386 -3.20841 -0.7873 -1.26361 -3.18626 -0.71266 
-1.26361 -1.3205 -1.34626 -1.2627 -3.15596 -0.63491 -1.2627 -1.35081 -1.42401 
-1.26171 -2.35967 -2.00858 -1.26171 -2.35967 -0.05034 -1.26171 -2.1471 -2.00858 
-1.26171 -2.1471 -0.05034 -1.25588 -2.93508 -0.32009 -1.25588 -1.57169 -1.73883 
-1.25115 -2.62138 -0.11799 -1.25115 -1.88539 -1.94093 -1.25054 -2.30661 -2.01086 
-1.25054 -2.30661 -0.04806 -1.25054 -2.20016 -2.01086 -1.25054 -2.20016 -0.04806 
-1.25046 -2.73049 -0.17021 -1.25046 -1.77628 -1.88872 -1.24941 -2.51584 -0.08253 
-1.24941 -1.99093 -1.97639 -1.24941 -1.99093 -0.08253 -1.24807 -2.83955 -0.24113 
-1.24807 -1.66722 -1.81779 -1.2399 -3.05419 -0.46321 -1.2399 -2.25338 -2.01025 
-1.2399 -2.25338 -0.04868 -1.2399 -1.45258 -1.59572 -1.23619 -2.46489 -1.98641 
-1.23619 -2.46489 -0.07252 -1.23619 -2.04188 -1.98641 -1.23619 -2.04188 -0.07252 
-1.23536 -3.09713 -0.53122 -1.23536 -1.40964 -1.5277 -1.23134 -3.13474 -0.60315 
-1.23134 -1.37203 -1.45578 -1.23093 -3.19287 -0.75429 -1.22931 -3.16566 -0.67526 
-1.22931 -1.34111 -1.38366 -1.22833 -2.97407 -0.36772 -1.22833 -1.5327 -1.6912 
-1.22405 -2.41245 -1.99393 -1.22405 -2.41245 -0.06499 -1.22405 -2.09431 -1.99393 
-1.22405 -2.09431 -0.06499 -1.21809 -2.88164 -0.2823 -1.21809 -1.62513 -1.77662 
-1.21712 -2.66954 -0.14666 -1.21712 -1.83723 -1.91227 -1.21405 -2.56584 -0.10558 
-1.21405 -1.94092 -1.95334 -1.21405 -1.94092 -0.10558 -1.2129 -2.78298 -0.2108 
-1.2129 -1.72379 -1.84812 -1.21224 -2.35934 -1.99856 -1.21224 -2.35934 -0.06036 
-1.21224 -2.14743 -1.99856 -1.21224 -2.14743 -0.06036 -1.20548 -3.07062 -0.50084 
-1.20548 -1.43614 -1.55809 -1.20172 -3.00978 -0.41836 -1.20172 -1.49698 -1.64056 
-1.20111 -2.30617 -2.00029 -1.20111 -2.30617 -0.05863 -1.20111 -2.20059 -2.00029 
-1.20111 -2.20059 -0.05863 -1.20084 -3.11079 -0.57117 -1.20084 -1.39598 -1.48775 
-1.20034 -2.51556 -0.09341 -1.20034 -1.9912 -1.96552 -1.20034 -1.9912 -0.09341 
-1.19787 -3.14486 -0.64341 -1.19787 -1.36191 -1.41552 -1.19678 -3.19493 -0.79124 
-1.19652 -3.17276 -0.71662 -1.19652 -1.334 -1.3423 -1.19201 -2.25338 -1.99949 
-1.19201 -2.25338 -0.05943 -1.18993 -2.92266 -0.32803 -1.18993 -1.58411 -1.7309 
-1.18731 -2.46453 -1.97501 -1.18731 -2.46453 -0.08391 -1.18731 -2.04224 -1.97501 
-1.18731 -2.04224 -0.08391 -1.18237 -2.82645 -0.24987 -1.18237 -1.68031 -1.80906 
-1.17964 -2.61451 -0.13259 -1.17964 -1.89226 -1.92633 -1.17892 -2.72356 -0.18486 
-1.17892 -1.7832 -1.87407 -1.17617 -3.04206 -0.47178 -1.17617 -1.46471 -1.58714 
-1.17494 -2.41187 -1.98196 -1.17494 -2.41187 -0.07696 -1.17494 -2.0949 -1.98196 
-1.17494 -2.0949 -0.07696 -1.17071 -3.08453 -0.54022 -1.17071 -1.42224 -1.5187 
-1.167 -3.1219 -0.61249 -1.167 -1.38487 -1.44643 -1.16525 -2.56516 -0.1184 
-1.16525 -1.9416 -1.94052 -1.16489 -3.15247 -0.68494 -1.16489 -1.3543 -1.37399 
-1.1644 -3.17726 -0.75886 -1.16334 -2.35873 -1.98607 -1.16334 -2.35873 -0.07285 
-1.16334 -2.14804 -1.98607 -1.16334 -2.14804 -0.07285 -1.16237 -2.96075 -0.3773 
-1.16237 -1.54602 -1.68163 -1.15362 -2.30613 -1.98761 -1.15362 -2.30613 -0.07131 
-1.15362 -2.20063 -1.98761 -1.15362 -2.20063 -0.07131 -1.15293 -2.86744 -0.29232 
-1.15293 -1.63933 -1.7666 -1.15161 -2.51467 -0.10674 -1.15161 -1.99209 -1.95219 
-1.15161 -1.99209 -0.10674 -1.14755 -2.76789 -0.22159 -1.14755 -1.73887 -1.83733 
-1.14632 -2.66163 -0.16344 -1.14632 -1.84514 -1.89549 -1.14471 -2.25338 -1.9864 
-1.14471 -2.25338 -0.07252 -1.14127 -3.05634 -0.51082 -1.14127 -1.45043 -1.5481 
-1.13906 -2.46365 -0.09768 -1.13906 -2.04312 -1.96124 -1.13906 -2.04312 -0.09768 
-1.13674 -3.09615 -0.58137 -1.13674 -1.41062 -1.47756 -1.13608 -2.99519 -0.42915 
-1.13608 -1.51158 -1.62977 -1.1339 -3.12986 -0.65377 -1.1339 -1.37691 -1.40515 
-1.13267 -3.15737 -0.72713 -1.13129 -2.61317 -0.14724 -1.13129 -1.8936 -1.91169 
-1.12677 -2.41083 -1.96766 -1.12677 -2.41083 -0.09127 -1.12677 -2.09594 -1.96766 
-1.12677 -2.09594 -0.09127 -1.12458 -2.90731 -0.33951 -1.12458 -1.59946 -1.71941 
-1.11737 -2.81045 -0.26213 -1.11737 -1.69632 -1.79679 -1.11713 -2.56369 -0.13354 
-1.11713 -1.94308 -1.92538 -1.11621 -2.3587 -1.97142 -1.11621 -2.3587 -0.0875 
-1.11621 -2.14807 -1.97142 -1.11621 -2.14807 -0.0875 -1.11424 -2.70701 -0.19799 
-1.11424 -1.79976 -1.86093 -1.11355 -3.02655 -0.48275 -1.11355 -1.48022 -1.57617 
-1.10723 -3.06825 -0.55138 -1.10723 -1.43851 -1.50754 -1.10656 -2.30601 -1.97252 
-1.10656 -2.30601 -0.0864 -1.10656 -2.20076 -1.97252 -1.10656 -2.20076 -0.0864 
-1.10387 -2.51333 -0.12239 -1.10387 -1.99344 -1.93654 -1.10387 -1.99344 -0.12239 
-1.10385 -3.10525 -0.62366 -1.10385 -1.40152 -1.43526 -1.10167 -3.13531 -0.69613 
-1.10167 -1.37146 -1.36279 -1.0981 -2.25338 -1.97101 -1.0981 -2.25338 -0.08792 
-1.09767 -2.94415 -0.38989 -1.09767 -1.56262 -1.66904 -1.09644 -2.66246 -0.18209 
-1.09644 -1.84431 -1.87683 -1.09155 -2.46223 -0.1138 -1.09155 -2.04454 -1.94512 
-1.09155 -2.04454 -0.1138 -1.09047 -3.15247 -0.75936 -1.08905 -2.85044 -0.30569 
-1.08905 -1.65632 -1.75323 -1.08353 -2.75044 -0.23611 -1.08353 -1.75633 -1.82282 
-1.08147 -2.61379 -0.16625 -1.08147 -1.89298 -1.89267 -1.0802 -2.41054 -0.10782 
-1.0802 -2.09623 -1.9511 -1.0802 -2.09623 -0.10782 -1.07934 -3.03895 -0.52311 
-1.07934 -1.46782 -1.53582 -1.07421 -2.97751 -0.4417 -1.07421 -1.52925 -1.61723 
-1.07416 -3.07777 -0.59336 -1.07416 -1.429 -1.46557 -1.07147 -3.11111 -0.66594 
-1.07147 -1.39566 -1.39299 -1.06986 -2.3584 -1.95447 -1.06986 -2.3584 -0.10445 
-1.06986 -2.14837 -1.95447 -1.06986 -2.14837 -0.10445 -1.0672 -2.56384 -0.15291 
-1.0672 -1.94293 -1.90601 -1.06505 -2.70686 -0.2186 -1.06505 -1.79991 -1.84033 
-1.06116 -2.88923 -0.35422 -1.06116 -1.61754 -1.7047 -1.06055 -2.30597 -1.95522 
-1.06055 -2.30597 -0.1037 -1.06055 -2.2008 -1.95522 -1.06055 -2.2008 -0.1037 
-1.05931 -3.12986 -0.72837 -1.05432 -2.79174 -0.27762 -1.05432 -1.71503 -1.7813 
-1.05402 -2.51329 -0.14216 -1.05402 -1.99348 -1.91676 -1.05231 -3.00773 -0.49606 
-1.05231 -2.25338 -1.95334 -1.05231 -2.25338 -0.10558 -1.05231 -1.49904 -1.56286 
-1.04752 -2.66213 -0.20315 -1.04752 -1.84464 -1.85577 -1.04598 -3.04904 -0.56513 
-1.04598 -1.45773 -1.49379 -1.04215 -3.08485 -0.63661 -1.04215 -1.42191 -1.42231 
-1.041 -2.46062 -0.13402 -1.041 -2.04614 -1.92491 -1.041 -2.04614 -0.13402 
-1.03645 -2.92411 -0.40393 -1.03645 -1.58266 -1.65499 -1.03503 -2.74935 -0.25872 
-1.03503 -1.75741 -1.8002 -1.03235 -2.61313 -0.18776 -1.03235 -1.89364 -1.87116 
-1.02978 -2.40877 -0.12854 -1.02978 -2.098 -1.93038 -1.02978 -2.098 -0.12854 
-1.02919 -3.10525 -0.69832 -1.02675 -2.83073 -0.32236 -1.02675 -1.67603 -1.73657 
-1.01944 -2.35621 -1.9332 -1.01944 -2.35621 -0.12572 -1.01944 -2.15056 -1.9332 
-1.01944 -2.15056 -0.12572 -1.01874 -3.0182 -0.53774 -1.01874 -1.48857 -1.52119 
-1.01832 -2.5631 -0.17479 -1.01832 -1.94367 -1.88413 -1.0167 -2.70547 -0.24165 
-1.0167 -1.8013 -1.81728 -1.01377 -3.05659 -0.60824 -1.01377 -1.45018 -1.45069 
-1.01343 -2.95644 -0.45675 -1.01343 -1.55033 -1.60217 -1.01029 -2.30366 -1.9334 
-1.01029 -2.30366 -0.12553 -1.01029 -2.20311 -1.9334 -1.01029 -2.20311 -0.12553 
-1.00744 -2.25338 -1.93345 -1.00744 -2.25338 -0.12547 -1.00667 -2.78947 -0.30203 
-1.00667 -1.7173 -1.75689 -1.00432 -2.51114 -0.16454 -1.00432 -1.99563 -1.89438 
-1.00092 -2.86726 -0.37012 -1.00092 -1.63951 -1.68881 -0.9997 -2.66064 -0.22655 
-0.9997 -1.84612 -1.83237 -0.99889 -3.07777 -0.66863 -0.99889 -1.429 -1.3903 
-0.99271 -2.98568 -0.51165 -0.99271 -1.52109 -1.54727 -0.99161 -2.4584 -0.15689 
-0.99161 -2.04837 -1.90203 -0.99161 -2.04837 -0.15689 -0.98768 -2.74685 -0.28354 
-0.98768 -1.75992 -1.77538 -0.9869 -3.09615 -0.73121 -0.98641 -3.02639 -0.58088 
-0.98641 -1.48037 -1.47805 -0.98464 -2.61141 -0.21154 -0.98464 -1.89536 -1.84738 
-0.98029 -2.40627 -0.15204 -0.98029 -2.1005 -1.90688 -0.98029 -2.1005 -0.15204 
-0.97968 -2.82781 -0.34923 -0.97968 -1.67896 -1.7097 -0.97695 -2.90115 -0.4207 
-0.97695 -1.60561 -1.63822 -0.97066 -3.04904 -0.64045 -0.97066 -1.45773 -1.41847 
-0.97027 -2.3537 -1.90922 -0.97027 -2.3537 -0.14971 -0.97027 -2.15307 -1.90922 
-0.97027 -2.15307 -0.14971 -0.96981 -2.70299 -0.26693 -0.96981 -1.80378 -1.792 
-0.96946 -2.56044 -0.19941 -0.96946 -1.94632 -1.85952 -0.96634 -2.30361 -1.91142 
-0.96634 -2.30361 -0.14751 -0.96634 -2.20316 -1.91142 -0.96634 -2.20316 -0.14751 
-0.9636 -2.25338 -1.91138 -0.9636 -2.25338 -0.14754 -0.96013 -2.99434 -0.5546 
-0.96013 -1.51243 -1.50433 -0.95977 -2.7862 -0.32927 -0.95977 -1.72057 -1.72965 
-0.95692 -3.06825 -0.7017 -0.95564 -2.50825 -0.18967 -0.95564 -1.99851 -1.86926 
-0.95494 -2.93228 -0.47389 -0.95494 -1.57449 -1.58503 -0.95487 -2.86292 -0.39863 
-0.95487 -1.64385 -1.66029 -0.95312 -2.658 -0.25223 -0.95312 -1.84877 -1.80669 
-0.94355 -2.45557 -0.18235 -0.94355 -2.0512 -1.87658 -0.94327 -3.0182 -0.61321 
-0.94327 -1.48857 -1.44571 -0.94078 -2.74302 -0.31112 -0.94078 -1.76375 -1.7478 
-0.93681 -2.60796 -0.2382 -0.93681 -1.89881 -1.82072 -0.93499 -2.96049 -0.52946 
-0.93499 -1.54628 -1.52946 -0.93395 -2.8232 -0.3781 -0.93395 -1.68357 -1.68082 
-0.93242 -2.40327 -0.17802 -0.93242 -2.10349 -1.88091 -0.93242 -2.10349 -0.17802 
-0.93192 -2.89542 -0.45092 -0.93192 -1.61135 -1.608 -0.92864 -3.03895 -0.67381 
-0.92723 -2.3536 -0.17381 -0.92723 -2.15316 -1.88511 -0.92723 -2.15316 -0.17381 
-0.92331 -2.30344 -1.88717 -0.92331 -2.30344 -0.17175 -0.92331 -2.20333 -1.88717 
-0.92331 -2.20333 -0.17175 -0.92311 -2.69884 -0.29492 -0.92311 -1.80793 -1.764 
-0.92199 -2.55687 -0.22652 -0.92199 -1.9499 -1.83241 -0.92089 -2.25338 -1.88719 
-0.92089 -2.25338 -0.17173 -0.91718 -2.98568 -0.58717 -0.91718 -1.52109 -1.47175 
-0.91399 -2.78113 -0.35862 -0.91399 -1.72563 -1.70031 -0.91106 -2.92494 -0.50553 
-0.91106 -1.58183 -1.55339 -0.91004 -2.85679 -0.42919 -0.91004 -1.64998 -1.62973 
-0.90868 -2.50488 -0.21721 -0.90868 -2.00189 -1.84171 -0.9079 -2.65421 -0.28012 
-0.9079 -1.85256 -1.77881 -0.90159 -3.00773 -0.64678 -0.90159 -1.49904 -1.41215 
-0.89694 -2.45214 -0.21032 -0.89694 -2.05463 -1.8486 -0.89535 -2.73773 -0.34084 
-0.89535 -1.76904 -1.71809 -0.8918 -2.6039 -0.26652 -0.8918 -1.90287 -1.7924 
-0.8905 -2.40289 -0.20413 -0.8905 -2.10388 -1.8548 -0.8905 -2.10388 -0.20413 
-0.8897 -2.81691 -0.4089 -0.8897 -1.68986 -1.65002 -0.88839 -2.88778 -0.48286 
-0.88839 -1.61899 -1.57606 -0.88828 -3.02655 -0.70802 -0.88543 -2.35326 -0.2 
-0.88543 -2.15351 -1.85892 -0.88543 -2.15351 -0.2 -0.88173 -2.30339 -1.86097 
-0.88173 -2.30339 -0.19796 -0.88173 -2.20338 -1.86097 -0.88173 -2.20338 -0.19796 
-0.87942 -2.93228 -0.54941 -0.87942 -2.25338 -1.86093 -0.87942 -2.25338 -0.19799 
-0.87942 -1.57449 -1.50951 -0.87909 -2.69404 -0.32463 -0.87909 -1.81273 -1.7343 
-0.87704 -2.55229 -0.25529 -0.87704 -1.95448 -1.80363 -0.86996 -2.77448 -0.38978 
-0.86996 -1.73228 -1.66915 -0.86704 -2.84908 -0.46151 -0.86704 -1.65768 -1.59742 
-0.86418 -2.64928 -0.31013 -0.86418 -1.85749 -1.74879 -0.86397 -2.50008 -0.24647 
-0.86397 -2.00669 -1.81246 -0.86228 -2.95644 -0.6079 -0.86228 -1.55033 -1.45102 
-0.85645 -2.89542 -0.52639 -0.85645 -1.61135 -1.53253 -0.8558 -2.45197 -0.23883 
-0.8558 -2.0548 -1.82009 -0.85253 -2.73194 -0.3724 -0.85253 -1.77483 -1.68652 
-0.84936 -2.40264 -0.23275 -0.84936 -2.10413 -1.82618 -0.84936 -2.10413 -0.23275 
-0.84806 -2.59858 -0.29711 -0.84806 -1.90818 -1.76181 -0.84723 -2.97751 -0.66868 
-0.84723 -1.52925 -1.39025 -0.84706 -2.80895 -0.44152 -0.84706 -1.69781 -1.6174 
-0.84418 -2.35269 -0.22879 -0.84418 -2.15408 -1.83013 -0.84418 -2.15408 -0.22879 
-0.8405 -2.30275 -1.83205 -0.8405 -2.30275 -0.22688 -0.8405 -2.20402 -1.83205 
-0.8405 -2.20402 -0.22688 -0.83929 -2.25338 -1.83267 -0.83929 -2.25338 -0.22625 
-0.83646 -2.68799 -0.3565 -0.83646 -1.81878 -1.70242 -0.83472 -2.85679 -0.50451 
-0.83472 -1.64998 -1.55442 -0.83468 -2.99519 -0.73055 -0.83369 -2.54685 -0.28629 
-0.83369 -1.95991 -1.77264 -0.82849 -2.76749 -0.42296 -0.82849 -1.73928 -1.63597 
-0.82623 -2.90115 -0.57142 -0.82623 -1.60561 -1.4875 -0.82416 -2.49938 -0.27689 
-0.82416 -2.00739 -1.78203 -0.82208 -2.64323 -0.34218 -0.82208 -1.86354 -1.71674 
-0.81611 -2.4513 -0.26933 -0.81611 -2.05547 -1.7896 -0.81443 -2.81691 -0.48417 
-0.81443 -1.68986 -1.57476 -0.81138 -2.72478 -0.40585 -0.81138 -1.78199 -1.65307 
-0.80947 -2.40177 -0.2635 -0.80947 -2.105 -1.79543 -0.80947 -2.92411 -0.63091 
-0.80947 -1.58266 -1.42801 -0.80623 -2.59226 -0.32959 -0.80623 -1.91451 -1.72933 
-0.80442 -2.35187 -0.25961 -0.80442 -2.1549 -1.79932 -0.80442 -2.1549 -0.25961 
-0.80417 -2.86292 -0.54933 -0.80417 -1.64385 -1.50959 -0.80174 -2.30269 -1.80183 
-0.80174 -2.30269 -0.25709 -0.80174 -2.20408 -1.80183 -0.80174 -2.20408 -0.25709 
-0.8006 -2.25338 -1.80247 -0.8006 -2.25338 -0.25645 -0.79578 -2.68094 -0.39025 
-0.79578 -1.82583 -1.66868 -0.79542 -2.94415 -0.69214 -0.79531 -2.77448 -0.46443 
-0.79531 -1.73228 -1.59449 -0.7952 -2.54563 -0.31865 -0.7952 -1.96114 -1.74028 
-0.78569 -2.49806 -0.30937 -0.78569 -2.00871 -1.74956 -0.78364 -2.8232 -0.52842 
-0.78364 -1.68357 -1.53051 -0.78171 -2.63607 -0.37618 -0.78171 -1.8707 -1.68274 
-0.77797 -2.45013 -0.30172 -0.77797 -2.05663 -1.7572 -0.77794 -2.73194 -0.447 
-0.77794 -1.77483 -1.61192 -0.77565 -2.86726 -0.59539 -0.77565 -1.63951 -1.46354 
-0.77136 -2.40052 -0.29602 -0.77136 -2.10624 -1.7629 -0.76922 -2.59027 -0.36369 
-0.76922 -1.91649 -1.69523 -0.76704 -2.35176 -0.29179 -0.76704 -2.15501 -1.76714 
-0.76704 -2.15501 -0.29179 -0.76433 -2.30251 -1.7696 -0.76433 -2.30251 -0.28933 
-0.76433 -2.20426 -1.7696 -0.76433 -2.20426 -0.28933 -0.76415 -2.78113 -0.50846 
-0.76415 -1.72563 -1.55047 -0.76344 -2.25338 -1.77041 -0.76344 -2.25338 -0.28851 
-0.76203 -2.68799 -0.43093 -0.76203 -1.81878 -1.628 -0.75976 -2.88923 -0.65563 
-0.75976 -1.61754 -1.4033 -0.75834 -2.54367 -0.3528 -0.75834 -1.9631 -1.70612 
-0.75476 -2.82781 -0.57415 -0.75476 -1.67896 -1.48478 -0.74908 -2.49636 -0.34355 
-0.74908 -2.0104 -1.71538 -0.74771 -2.64323 -0.41654 -0.74771 -1.86354 -1.64238 
-0.74637 -2.73773 -0.48982 -0.74637 -1.76904 -1.5691 -0.74504 -2.90731 -0.71905 
-0.74147 -2.44847 -0.33594 -0.74147 -2.05829 -1.72298 -0.73554 -2.40011 -0.33001 
-0.73554 -2.10665 -1.72892 -0.73512 -2.59226 -0.40069 -0.73481 -2.7862 -0.55423 
-0.73129 -2.3514 -0.32576 -0.73129 -2.15537 -0.32576 -0.73016 -2.69404 -0.47356 
-0.72874 -2.30245 -0.32321 -0.72874 -2.20432 -0.32321 -0.72789 -2.83073 -0.62121 
-0.72789 -2.25338 -0.32236 -0.72418 -2.54563 -0.38967 -0.71665 -2.74302 -0.53525 
-0.71566 -2.64928 -0.45865 -0.7149 -2.49806 -0.38016 -0.71122 -2.85044 -0.68352 
-0.70756 -2.78947 -0.60114 -0.70725 -2.45013 -0.37244 -0.70264 -2.59858 -0.44252 
-0.70155 -2.40052 -0.36583 -0.70046 -2.69884 -0.51758 -1.45075 -3.79864 -1.1891 
-1.44323 -3.60125 -1.04352 -1.43952 -3.88635 -1.27506 -1.43952 -3.309 -2.39042 
-1.43952 -3.309 -0.9762 -1.43867 -3.35807 -0.97705 -1.43867 -3.25994 -2.38956 
-1.43867 -3.25994 -0.97705 -1.43725 -3.74966 -1.12741 -1.43611 -3.40702 -0.97961 
-1.43611 -3.21099 -2.38701 -1.4326 -3.84182 -1.20808 -1.43228 -3.64787 -1.05454 
-1.43228 -2.97013 -2.31208 -1.43186 -3.45573 -0.98386 -1.43186 -3.16227 -2.38276 
-1.42593 -3.50409 -0.98979 -1.42593 -3.11391 -2.37683 -1.42236 -3.96293 -1.3729 
-1.42236 -2.65508 -1.99372 -1.42103 -3.79334 -1.14367 -1.42103 -2.82466 -2.22295 
-1.41969 -3.69884 -1.07039 -1.41969 -2.91916 -2.29623 -1.41833 -3.55198 -0.99739 
-1.41833 -3.06602 -2.36922 -1.41264 -3.88343 -1.22799 -1.41264 -2.73457 -2.13863 
-1.40907 -3.59929 -1.00665 -1.40907 -3.01872 -2.35997 -1.40765 -3.94485 -1.30947 
-1.40765 -2.67316 -2.05714 -1.40537 -3.74361 -1.08477 -1.40537 -2.8744 -2.28184 
-1.40397 -3.309 -2.42426 -1.40397 -3.309 -0.94236 -1.40326 -3.83675 -1.1623 
-1.40326 -2.78125 -2.20431 -1.40307 -3.35813 -0.94317 -1.40307 -3.25988 -2.42344 
-1.40307 -3.25988 -0.94317 -1.40036 -3.40737 -0.94563 -1.40036 -3.21063 -2.42098 
-1.39818 -3.64589 -1.01754 -1.39818 -2.97211 -2.34908 -1.39605 -3.45614 -0.94987 
-1.39605 -3.16186 -2.41675 -1.39176 -3.92288 -1.24923 -1.39176 -2.69513 -2.11738 
-1.38947 -3.78756 -1.10085 -1.38947 -2.83045 -2.26577 -1.38944 -3.50575 -0.95557 
-1.38944 -3.11225 -2.41105 -1.38569 -3.69169 -1.03003 -1.38569 -2.92632 -2.33659 
-1.38377 -3.87882 -1.18227 -1.38377 -2.73919 -2.18435 -1.38171 -3.55368 -0.96321 
-1.38171 -3.06433 -2.4034 -1.3722 -3.60125 -0.97249 -1.3722 -3.01676 -2.39413 
-1.3721 -3.8301 -1.11828 -1.3721 -2.7879 -2.24834 -1.37198 -3.99977 -1.34599 
-1.37198 -2.61823 -2.02063 -1.37163 -3.73656 -1.04409 -1.37163 -2.88145 -2.32253 
-1.3668 -3.309 -2.45632 -1.3668 -3.309 -0.9103 -1.36566 -3.35831 -0.91094 
-1.36566 -3.2597 -2.45568 -1.36566 -3.2597 -0.91094 -1.36324 -3.91854 -1.20318 
-1.36324 -2.69947 -2.16344 -1.36298 -3.40749 -0.91345 -1.36298 -3.21052 -2.45316 
-1.36118 -3.64787 -0.98344 -1.36118 -2.97013 -2.38318 -1.35794 -3.97973 -1.28476 
-1.35794 -2.63828 -2.08186 -1.35793 -3.45739 -0.91734 -1.35793 -3.16061 -2.44927 
-1.35602 -3.7804 -1.0597 -1.35602 -2.83761 -2.30692 -1.35297 -3.87253 -1.13802 
-1.35297 -2.74548 -2.2286 -1.3513 -3.50692 -0.92317 -1.3513 -3.11109 -2.44345 
-1.34533 -3.69884 -0.99603 -1.34533 -2.91916 -2.37059 -1.34325 -3.55499 -0.93074 
-1.34325 -3.06301 -2.43588 -1.34117 -3.95677 -1.22527 -1.34117 -2.66123 -2.14135 
-1.33892 -3.82311 -1.0768 -1.33892 -2.7949 -2.28981 -1.33371 -3.60247 -0.94013 
-1.33371 -3.01553 -2.42648 -1.33272 -2.5672 -1.98222 -1.33268 -3.91241 -1.15836 
-1.33268 -2.7056 -2.20826 -1.33095 -3.74361 -1.01035 -1.33095 -2.8744 -2.35627 
-1.32811 -3.309 -2.48652 -1.32811 -3.309 -0.8801 -1.3269 -3.35836 -0.88073 
-1.3269 -3.25964 -2.48589 -1.3269 -3.25964 -0.88073 -1.32323 -3.40831 -0.88264 
-1.32323 -3.20969 -2.48398 -1.32035 -3.86457 -1.09537 -1.32035 -2.75343 -2.27125 
-1.32018 -4.03313 -1.32252 -1.32018 -2.58487 -2.0441 -1.31935 -3.6542 -0.95096 
-1.31935 -2.9638 -2.41566 -1.31805 -3.45826 -0.88659 -1.31805 -3.15975 -2.48002 
-1.31487 -3.78756 -1.02625 -1.31487 -2.83045 -2.34037 -1.31161 -3.50759 -0.89268 
-1.31161 -3.11042 -2.47394 -1.31095 -3.95104 -1.18024 -1.31095 -2.66697 -2.18638 
-1.30512 -4.01206 -1.26175 -1.30512 -2.60595 -2.10487 -1.30343 -3.5557 -0.90031 
-1.30343 -3.06231 -2.4663 -1.30322 -3.7049 -0.96398 -1.30322 -2.91311 -2.40264 
-1.30036 -3.9047 -1.11536 -1.30036 -2.7133 -2.25126 -1.29744 -3.8301 -1.04362 
-1.29744 -2.7879 -2.32299 -1.29037 -3.60791 -0.90914 -1.29037 -3.0101 -2.45748 
-1.28831 -3.74966 -0.97847 -1.28831 -2.86835 -2.38815 -1.28798 -3.9879 -1.20326 
-1.28798 -3.309 -2.51478 -1.28798 -3.309 -0.85184 -1.28798 -2.63011 -2.16336 
-1.28567 -3.359 -0.8518 -1.28567 -3.259 -2.51481 -1.28567 -3.259 -0.8518 
-1.28198 -3.40888 -0.85385 -1.28198 -3.20912 -2.51277 -1.27912 -4.08217 -1.36187 
-1.27912 -2.53584 -2.00475 -1.27901 -3.9434 -1.13671 -1.27901 -2.67461 -2.22991 
-1.2777 -3.87253 -1.06275 -1.2777 -2.74548 -2.30387 -1.2769 -3.45851 -0.85798 
-1.2769 -3.1595 -2.50864 -1.2756 -3.65952 -0.92037 -1.2756 -2.95849 -2.44625 
-1.27205 -3.79334 -0.99469 -1.27205 -2.82466 -2.37193 -1.27047 -3.50776 -0.86417 
-1.27047 -3.11025 -2.50245 -1.26581 -4.06335 -1.30063 -1.26581 -2.55466 -2.06599 
-1.2595 -3.70983 -0.93397 -1.2595 -2.90818 -2.43265 -1.25872 -3.5605 -0.87106 
-1.25872 -3.05751 -2.49556 -1.25736 -3.91241 -1.08304 -1.25736 -2.7056 -2.28358 
-1.25634 -3.98056 -1.15938 -1.25634 -2.63744 -2.20724 -1.25342 -3.83675 -1.01246 
-1.25342 -2.78125 -2.35415 -1.25022 -4.0413 -1.24102 -1.25022 -2.57671 -2.1256 
-1.24651 -3.309 -2.54104 -1.24651 -3.309 -0.82558 -1.24542 -3.61249 -0.88036 
-1.24542 -3.00552 -2.48625 -1.24429 -3.75446 -0.94877 -1.24429 -2.86355 -2.41785 
-1.2441 -3.35906 -2.54102 -1.2441 -3.35906 -0.8256 -1.2441 -3.25895 -2.54102 
-1.2441 -3.25895 -0.8256 -1.24017 -3.40922 -0.82766 -1.24017 -3.20878 -2.53896 
-1.23877 -4.09457 -1.32765 -1.23877 -2.52344 -2.03897 -1.23548 -3.95104 -1.10477 
-1.23548 -2.66697 -2.26185 -1.23498 -3.45889 -0.83186 -1.23498 -3.15911 -2.53475 
-1.23345 -3.87882 -1.03195 -1.23345 -2.73919 -2.33467 -1.23241 -4.01611 -1.18331 
-1.23241 -2.6019 -2.18331 -1.23059 -3.66358 -0.89205 -1.23059 -2.95443 -2.47457 
-1.22662 -3.79864 -0.96497 -1.22662 -2.81937 -2.40165 -1.22413 -4.07382 -1.26706 
-1.22413 -2.54419 -2.09956 -1.22386 -3.51119 -0.8362 -1.22386 -3.10682 -2.53042 
-1.21428 -3.71362 -0.90608 -1.21428 -2.90439 -2.46054 -1.21254 -3.91854 -1.05248 
-1.21254 -2.69947 -2.31414 -1.21246 -3.9879 -1.12774 -1.21246 -2.63011 -2.23888 
-1.21177 -3.56387 -0.84351 -1.21177 -3.05413 -2.52311 -1.21049 -4.12387 -1.35555 
-1.21049 -2.49413 -2.01107 -1.20764 -3.84182 -0.98312 -1.20764 -2.77618 -2.3835 
-1.20727 -4.04995 -1.20845 -1.20727 -2.56805 -2.15817 -1.20381 -3.309 -2.56523 
-1.20381 -3.309 -0.80139 -1.20106 -3.35923 -2.56526 -1.20106 -3.35923 -0.80136 
-1.20106 -3.25878 -2.56526 -1.20106 -3.25878 -0.80136 -1.19795 -3.61606 -0.85326 
-1.19795 -3.00194 -2.51336 -1.19759 -3.75861 -0.92077 -1.19759 -2.8594 -2.44584 
-1.19713 -3.40932 -0.80355 -1.19713 -3.20868 -2.56306 -1.19713 -3.20868 -0.80355 
-1.19674 -4.10466 -1.2943 -1.19674 -2.51335 -2.07232 -1.19045 -3.95677 -1.07455 
-1.19045 -2.66123 -2.29207 -1.18773 -3.88343 -1.00307 -1.18773 -2.73457 -2.36354 
-1.18711 -3.46189 -0.80589 -1.18711 -3.15612 -2.56073 -1.18277 -3.66703 -0.86539 
-1.18277 -2.95098 -2.50123 -1.18099 -4.08201 -1.23473 -1.18099 -2.53599 -2.13189 
-1.18051 -4.15177 -1.38505 -1.18051 -2.46624 -1.98157 -1.17972 -3.80247 -0.93739 
-1.17972 -2.81554 -2.42923 -1.17579 -3.51402 -0.81074 -1.17579 -3.10399 -2.55588 
-1.1747 -4.0413 -1.1655 -1.1747 -2.57671 -2.20112 -1.16851 -4.13339 -1.32247 
-1.16851 -2.48462 -2.04415 -1.1677 -3.71626 -0.8804 -1.1677 -2.90174 -2.48622 
-1.16648 -3.92288 -1.02396 -1.16648 -2.69513 -2.34265 -1.16308 -3.56675 -0.81839 
-1.16308 -3.05125 -2.54823 -1.16073 -3.84509 -0.95588 -1.16073 -2.77292 -2.41074 
-1.15997 -3.309 -2.5873 -1.15997 -3.309 -0.77932 -1.15711 -3.35928 -2.58725 
-1.15711 -3.35928 -0.77937 -1.15711 -3.25873 -2.58725 -1.15711 -3.25873 -0.77937 
-1.15397 -4.01206 -1.1106 -1.15397 -2.60595 -2.25602 -1.15363 -4.11221 -1.26209 
-1.15363 -2.5058 -2.10453 -1.1507 -3.76109 -0.89549 -1.1507 -2.85692 -2.47112 
-1.14908 -3.61872 -0.82864 -1.14908 -2.99929 -2.53798 -1.14866 -4.07382 -1.19158 
-1.14866 -2.54419 -2.17503 -1.14796 -3.41183 -0.77957 -1.14796 -3.20618 -2.58705 
-1.14796 -3.20618 -0.77957 -1.14066 -3.88635 -0.9762 -1.14066 -2.73165 -2.39042 
-1.13821 -4.16086 -1.35216 -1.13821 -2.45714 -2.01445 -1.13762 -3.46439 -0.78239 
-1.13762 -3.15362 -2.58423 -1.13506 -3.66875 -0.84161 -1.13506 -2.94926 -2.52501 
-1.13237 -3.80497 -0.91257 -1.13237 -2.81303 -2.45405 -1.13096 -3.97973 -1.05778 
-1.13096 -2.63828 -2.30884 -1.12641 -3.51624 -0.78787 -1.12641 -3.10176 -2.57875 
-1.12526 -4.14047 -1.29046 -1.12526 -2.47753 -2.07616 -1.12142 -4.10466 -1.21898 
-1.12142 -2.51335 -2.14764 -1.11988 -3.71775 -0.857 -1.11988 -2.90025 -2.50962 
-1.11509 -4.06335 -1.14991 -1.11509 -3.309 -2.60719 -1.11509 -3.309 -0.75943 
-1.11509 -2.55466 -2.21671 -1.11339 -3.56891 -0.79601 -1.11339 -3.0491 -2.57061 
-1.11308 -3.84736 -0.93147 -1.11308 -2.77065 -2.43515 -1.1081 -4.18548 -1.38222 
-1.1081 -2.43253 -1.9844 -1.10685 -3.36159 -2.60907 -1.10685 -3.36159 -0.75755 
-1.10685 -3.25642 -2.60907 -1.10685 -3.25642 -0.75755 -1.10625 -3.94485 -1.00807 
-1.10625 -2.67316 -2.35855 -1.10235 -3.76248 -0.87244 -1.10235 -2.85553 -2.49417 
-1.1002 -3.61946 -0.80676 -1.1002 -2.99855 -2.55986 -1.09754 -3.41402 -2.60832 
-1.09754 -3.41402 -0.7583 -1.09754 -3.20398 -2.60832 -1.09754 -3.20398 -0.7583 
-1.09594 -4.16673 -1.31978 -1.09594 -2.45127 -2.04683 -1.09325 -4.13339 -1.2472 
-1.09325 -2.48462 -2.11941 -1.0932 -4.03313 -1.09554 -1.0932 -2.58487 -2.27107 
-1.08807 -4.09457 -1.17695 -1.08807 -2.52344 -2.18967 -1.0872 -3.46616 -0.76167 
-1.0872 -3.15185 -2.60495 -1.08593 -3.6694 -0.8201 -1.08593 -2.9486 -2.54652 
-1.08388 -3.80605 -0.88996 -1.08388 -2.81195 -2.47666 -1.07835 -3.90606 -0.95954 
-1.07835 -2.71194 -2.40708 -1.07693 -4.20809 -1.41321 -1.07693 -2.40992 -1.95341 
-1.07586 -3.51785 -0.76765 -1.07586 -3.10016 -2.59897 -1.07096 -3.71808 -0.83594 
-1.07096 -2.89992 -2.53068 -1.06973 -3.99977 -1.04374 -1.06973 -2.61823 -2.32288 
-1.0693 -3.309 -2.62485 -1.0693 -3.309 -0.74176 -1.06574 -4.19092 -1.34998 
-1.06574 -2.42708 -2.01664 -1.06356 -4.16086 -1.27751 -1.06356 -2.45714 -2.08911 
-1.06353 -3.56895 -0.77623 -1.06353 -3.04906 -2.59038 -1.06084 -3.36163 -2.62637 
-1.06084 -3.36163 -0.74025 -1.06084 -3.25638 -2.62637 -1.06084 -3.25638 -0.74025 
-1.06017 -4.12387 -1.20523 -1.06017 -2.49413 -2.16139 -1.05385 -4.08217 -1.1366 
-1.05385 -2.53584 -2.23002 -1.05317 -3.76262 -0.85184 -1.05317 -2.85538 -2.51478 
-1.05119 -3.41431 -2.62527 -1.05119 -3.41431 -0.74135 -1.05119 -3.20369 -2.62527 
-1.05119 -3.20369 -0.74135 -1.05027 -3.61931 -0.78739 -1.05027 -2.9987 -2.57923 
-1.05004 -3.86607 -0.91598 -1.05004 -2.75194 -2.45064 -1.04282 -3.96293 -0.99336 
-1.04282 -2.65508 -2.37326 -1.04063 -3.46645 -0.74511 -1.04063 -3.15156 -2.6215 
-1.04063 -3.15156 -0.74511 -1.03611 -3.66879 -0.80108 -1.03611 -2.94922 -2.56553 
-1.03474 -4.21299 -1.38098 -1.03474 -2.40501 -1.98564 -1.0335 -4.18548 -1.30762 
-1.0335 -2.43253 -2.059 -1.03132 -4.05081 -1.083 -1.03132 -2.5672 -2.28362 
-1.03067 -4.15177 -1.23521 -1.03067 -2.46624 -2.1314 -1.02835 -3.51927 -0.75153 
-1.02835 -3.09874 -2.61509 -1.02613 -4.11196 -1.16467 -1.02613 -2.50605 -2.20195 
-1.02269 -3.309 -2.64025 -1.02269 -3.309 -0.72637 -1.02109 -3.71725 -0.81728 
-1.02109 -2.90075 -2.54933 -1.01985 -3.82351 -0.87544 -1.01985 -2.79449 -2.49118 
-1.01579 -3.57029 -0.76058 -1.01579 -3.04771 -2.60603 -1.01447 -3.92306 -0.94617 
-1.01447 -2.69495 -2.42045 -1.01378 -3.36175 -2.64146 -1.01378 -3.36175 -0.72516 
-1.01378 -3.25625 -2.64146 -1.01378 -3.25625 -0.72516 -1.00503 -4.01636 -1.03115 
-1.00503 -2.60164 -2.33547 -1.00406 -3.41435 -2.63992 -1.00406 -3.41435 -0.7267 
-1.00406 -3.20366 -2.63992 -1.00406 -3.20366 -0.7267 -1.00301 -4.23288 -1.41271 
-1.00301 -2.38512 -1.95391 -1.00251 -4.20809 -1.33878 -1.00251 -2.40992 -2.02783 
-1.00216 -3.62078 -0.77225 -1.00216 -2.99722 -2.59437 -1.0004 -4.17752 -1.26634 
-1.0004 -2.44049 -2.10028 -0.99669 -4.14015 -1.19407 -0.99669 -2.47786 -2.17255 
-0.99246 -3.46749 -2.63581 -0.99246 -3.46749 -0.73081 -0.99246 -3.15052 -2.63581 
-0.99246 -3.15052 -0.73081 -0.99123 -4.09768 -1.12563 -0.99123 -2.52033 -2.24099 
-0.98848 -3.77918 -0.8387 -0.98848 -2.83882 -2.52792 -0.98777 -3.67013 -0.78644 
-0.98777 -2.94788 -2.58018 -0.98504 -3.88207 -0.90371 -0.98504 -2.73593 -2.46291 
-0.98009 -3.52015 -0.73776 -0.98009 -3.09785 -2.62886 -0.98009 -3.09785 -0.73776 
-0.97747 -3.97828 -0.98187 -0.97747 -2.63973 -2.38475 -0.97539 -3.309 -2.65334 
-0.97539 -3.309 -0.71328 -0.97089 -4.22838 -1.37047 -0.97089 -2.38962 -1.99615 
-0.97063 -4.25055 -1.44509 -0.97063 -2.36746 -1.92153 -0.96953 -4.20048 -1.29725 
-0.96953 -2.41752 -2.06936 -0.96706 -3.57118 -0.74725 -0.96706 -3.04682 -2.61937 
-0.96657 -4.16641 -1.22502 -0.96657 -2.4516 -2.1416 -0.96629 -3.36179 -2.65414 
-0.96629 -3.36179 -0.71248 -0.96629 -3.25621 -2.65414 -0.96629 -3.25621 -0.71248 
-0.96568 -4.0654 -1.07221 -0.96568 -2.5526 -2.29441 -0.96192 -4.12624 -1.15469 
-0.96192 -2.49176 -2.21193 -0.95516 -3.41496 -2.65241 -0.95516 -3.41496 -0.71421 
-0.95516 -3.20305 -2.65241 -0.95516 -3.20305 -0.71421 -0.9545 -3.8386 -0.86465 
-0.9545 -2.77941 -2.50197 -0.95335 -3.62146 -0.75943 -0.95335 -2.99654 -2.60719 
-0.95028 -3.72516 -0.8005 -0.95028 -2.89284 -2.56611 -0.94931 -3.93726 -0.93615 
-0.94931 -2.68075 -2.43047 -0.94336 -3.46807 -2.64778 -0.94336 -3.46807 -0.71884 
-0.94336 -3.14993 -2.64778 -0.94336 -3.14993 -0.71884 -0.93908 -4.02969 -1.02157 
-0.93908 -2.58832 -2.34505 -0.93809 -4.22127 -1.32911 -0.93809 -2.39673 -2.03751 
-0.93767 -4.26594 -1.47805 -0.93648 -4.24849 -1.40814 -0.93648 -2.36951 -1.95848 
-0.93607 -4.19035 -1.257 -0.93607 -2.42765 -2.10962 -0.93204 -4.15275 -1.18507 
-0.93204 -2.46526 -2.18155 -0.93122 -3.52051 -2.64025 -0.93122 -3.52051 -0.72636 
-0.93122 -3.0975 -2.64025 -0.93122 -3.0975 -0.72636 -0.9275 -4.10981 -1.11705 
-0.9275 -3.309 -2.66409 -0.9275 -3.309 -0.70252 -0.9275 -2.5082 -2.24957 
-0.91933 -3.89517 -0.89498 -0.91933 -2.72284 -2.47164 -0.91799 -3.57146 -0.73638 
-0.91799 -3.04655 -2.63024 -0.91694 -3.78611 -0.82405 -0.91694 -2.8319 -2.54257 
-0.91687 -3.36223 -2.66471 -0.91687 -3.36223 -0.70191 -0.91687 -3.25578 -2.66471 
-0.91687 -3.25578 -0.70191 -0.91625 -3.677 -0.77184 -0.91625 -2.941 -2.59478 
-0.91153 -3.9907 -0.97394 -0.91153 -2.62731 -2.39268 -0.90569 -3.41529 -2.66243 
-0.90569 -3.41529 -0.70419 -0.90569 -3.20271 -2.66243 -0.90569 -3.20271 -0.70419 
-0.90471 -4.21158 -1.28876 -0.90471 -2.40643 -2.07786 -0.9038 -4.24188 -1.36651 
-0.9038 -2.37612 -2.00011 -0.90355 -4.26403 -1.44115 -0.90355 -2.35398 -1.92547 
-0.90165 -4.17713 -1.21671 -0.90165 -2.44088 -2.14991 -0.90146 -4.07618 -1.06456 
-0.90146 -2.54182 -2.30206 -0.89772 -4.13682 -1.14722 -0.89772 -2.48119 -2.2194 
-0.894 -3.46804 -2.65727 -0.894 -3.46804 -0.70935 -0.894 -3.14996 -2.65727 
-0.894 -3.14996 -0.70935 -0.88317 -3.94861 -0.92953 -0.88317 -2.6694 -2.43709 
-0.88199 -3.84484 -0.85234 -0.88199 -2.77317 -2.51427 -0.88184 -3.52033 -2.64923 
-0.88184 -3.52033 -0.71738 -0.88184 -3.09768 -2.64923 -0.88184 -3.09768 -0.71738 
-0.88098 -3.62699 -0.74693 -0.88098 -2.99102 -2.61969 -0.87914 -3.309 -2.67249 
-0.87914 -3.309 -0.69413 -0.87831 -3.73084 -0.78845 -0.87831 -2.88716 -2.57816 
-0.87415 -4.0389 -1.0146 -0.87415 -2.57911 -2.35201 -0.87084 -4.19932 -1.24953 
-0.87084 -2.41868 -2.11709 -0.87039 -4.23258 -1.32558 -0.87039 -2.38543 -2.04104 
-0.87003 -4.27731 -1.4749 -0.87003 -2.34069 -1.89172 -0.86899 -4.25969 -1.40486 
-0.86899 -2.35831 -1.96176 -0.86835 -3.36226 -2.67259 -0.86835 -3.36226 -0.69402 
-0.86835 -3.25574 -2.67259 -0.86835 -3.25574 -0.69402 -0.86732 -4.16185 -1.17888 
-0.86732 -2.45616 -2.18774 -0.86294 -4.11851 -1.1109 -0.86294 -2.49949 -2.25572 
-0.85688 -3.41556 -2.66979 -0.85688 -3.41556 -0.69682 -0.85688 -3.20244 -2.66979 
-0.85688 -3.20244 -0.69682 -0.84624 -3.90008 -0.88476 -0.84624 -2.71793 -2.48185 
-0.84619 -3.99861 -0.96812 -0.84619 -2.61939 -2.3985 -0.84508 -3.57617 -2.64035 
-0.84508 -3.57617 -0.72627 -0.84508 -3.04184 -2.64035 -0.84508 -3.04184 -0.72627 
-0.84505 -3.46829 -2.66409 -0.84505 -3.46829 -0.70252 -0.84505 -3.14971 -2.66409 
-0.84505 -3.14971 -0.70252 -0.84379 -3.79082 -0.81414 -0.84379 -2.82719 -2.55248 
-0.8433 -3.68163 -0.76198 -0.8433 -2.93638 -2.60464 -0.83659 -4.22077 -1.28605 
-0.83659 -2.39723 -2.08057 -0.83658 -4.18454 -1.21152 -0.83658 -2.43346 -2.15509 
-0.83618 -4.28818 -1.50883 -0.83618 -2.32982 -1.85779 -0.83601 -4.08351 -1.05928 
-0.83601 -2.5345 -2.30734 -0.83566 -4.25096 -1.36384 -0.83566 -2.36705 -2.00278 
-0.83549 -4.27308 -1.4385 -0.83549 -2.34493 -1.92812 -0.83261 -4.14396 -1.14219 
-0.83261 -2.47405 -2.22443 -0.83043 -3.309 -2.67849 -0.83043 -3.309 -0.68812 
-0.81923 -3.36237 -2.6781 -0.81923 -3.36237 -0.68852 -0.81923 -3.25564 -2.6781 
-0.81923 -3.25564 -0.68852 -0.80866 -3.84817 -0.84457 -0.80866 -2.76984 -2.52205 
-0.8086 -4.04493 -1.01055 -0.8086 -2.57308 -2.35607 -0.808 -3.95415 -0.923 
-0.808 -2.66386 -2.44362 -0.80781 -3.63079 -0.7395 -0.80781 -2.98722 -2.62711 
-0.80781 -2.98722 -0.7395 -0.80777 -3.41558 -2.67475 -0.80777 -3.41558 -0.69186 
-0.80777 -3.20243 -2.67475 -0.80777 -3.20243 -0.69186 -0.80734 -3.52213 -2.65746 
-0.80734 -3.52213 -0.70916 -0.80734 -3.09588 -2.65746 -0.80734 -3.09588 -0.70916 
-0.80556 -3.73426 -0.7812 -0.80556 -2.88374 -2.58542 -0.80204 -4.23952 -1.32374 
-0.80204 -2.37848 -2.04287 -0.80202 -4.16728 -1.17486 -0.80202 -2.45073 -2.19176 
-0.80179 -4.20581 -1.24636 -0.80179 -2.41219 -2.12025 -0.80173 -4.28412 -1.47274 
-0.80173 -2.33389 -1.89388 -0.80155 -4.29689 -1.54436 -0.80155 -2.32112 -1.82226 
-0.80086 -4.26644 -1.40288 -0.80086 -2.35157 -1.96373 -0.79781 -4.12375 -1.10719 
-0.79781 -2.49425 -2.25942 -0.78148 -3.309 -2.6821 -0.78148 -3.309 -0.68451 
-0.77065 -3.90381 -0.88035 -0.77065 -2.71419 -2.48626 -0.77064 -3.79317 -0.80917 
-0.77064 -2.82483 -2.55745 -0.77061 -4.00235 -0.96372 -0.77061 -2.61565 -2.4029 
-0.77061 -4.0873 -1.05657 -0.77061 -2.53071 -2.31004 -0.7702 -3.57738 -2.64588 
-0.7702 -3.57738 -0.72074 -0.7702 -3.04063 -2.64588 -0.7702 -3.04063 -0.72074 
-0.7702 -3.68395 -0.75703 -0.7702 -2.93406 -2.60958 -0.77017 -3.4695 -2.66962 
-0.77017 -3.4695 -0.697 -0.77017 -3.1485 -2.66962 -0.77017 -3.1485 -0.697 
-0.77017 -3.3624 -2.68117 -0.77017 -3.3624 -0.68545 -0.77017 -3.2556 -2.68117 
-0.77017 -3.2556 -0.68545 -0.76728 -4.22512 -1.28393 -0.76728 -2.39288 -2.08269 
-0.76728 -4.25551 -1.36251 -0.76728 -2.3625 -2.00411 -0.76726 -4.18889 -1.2094 
-0.76726 -2.42912 -2.15721 -0.76726 -4.14758 -1.13964 -0.76726 -2.47043 -2.22698 
-0.76711 -4.29293 -1.50816 -0.76711 -2.32507 -1.85846 -0.76711 -4.27762 -1.43717 
-0.76711 -2.34039 -1.92945 -0.76711 -4.30293 -1.57889 -0.76711 -2.31508 -1.78773 
-0.73241 -4.29926 -1.54403 -0.73241 -4.28647 -1.47223 -0.73241 -4.26869 -1.40222 
-0.73241 -4.24179 -1.32287 -0.73241 -4.20798 -1.24531 -0.73241 -4.16936 -1.17362 
-0.73241 -4.1255 -1.10596 -0.73241 -4.04707 -1.00858 -0.73241 -3.956 -0.92082 
-0.73241 -3.84974 -0.84212 -0.73241 -3.7354 -0.77877 -0.73241 -3.63171 -2.62981 
-0.73241 -3.63171 -0.73681 -0.73241 -3.52273 -2.6602 -0.73241 -3.52273 -0.70642 
-0.73241 -3.41588 -2.67758 -0.73241 -3.41588 -0.68904 -0.73241 -3.309 -2.68331 
-0.73241 -3.309 -0.68331 -0.73241 -3.20212 -2.67758 -0.73241 -3.20212 -0.68904 
-0.73241 -3.09528 -2.6602 -0.73241 -3.09528 -0.70642 -0.73241 -2.9863 -2.62981 
-0.73241 -2.9863 -0.73681 -0.73241 -2.8826 -2.58784 -0.73241 -2.76826 -2.5245 
-0.73241 -2.66201 -2.4458 -0.73241 -2.57093 -2.35803 -0.73241 -2.49251 -2.26066 
-0.73241 -2.44864 -2.19299 -0.73241 -2.41003 -2.12131 -0.73241 -2.37622 -2.04375 
-0.73241 -2.34932 -1.96439 -0.73241 -2.33153 -1.89439 -0.73241 -2.31875 -1.82259 
-0.73241 -2.31142 -1.75278 -0.69771 -2.31508 -1.78773 -0.69771 -4.27762 -1.43717 
-0.69771 -2.34039 -1.92945 -0.69771 -4.29293 -1.50816 -0.69771 -2.32507 -1.85846 
-0.69756 -4.14758 -1.13964 -0.69756 -2.47043 -2.22698 -0.69756 -4.18889 -1.2094 
-0.69756 -2.42912 -2.15721 -0.69754 -4.25551 -1.36251 -0.69754 -2.3625 -2.00411 
-0.69754 -4.22512 -1.28393 -0.69754 -2.39288 -2.08269 -0.69465 -3.3624 -2.68117 
-0.69465 -3.3624 -0.68545 -0.69465 -3.2556 -2.68117 -0.69465 -3.2556 -0.68545 
-0.69465 -3.4695 -2.66962 -0.69465 -3.4695 -0.697 -0.69465 -3.1485 -2.66962 
-0.69465 -3.1485 -0.697 -0.69462 -3.68395 -0.75703 -0.69462 -2.93406 -2.60958 
-0.69462 -2.93406 -0.75703 -0.69462 -3.57738 -2.64588 -0.69462 -3.57738 -0.72074 
-0.69462 -3.04063 -2.64588 -0.69462 -3.04063 -0.72074 -0.69421 -4.0873 -1.05657 
-0.69421 -2.53071 -2.31004 -0.69421 -4.00235 -0.96372 -0.69421 -2.61565 -2.4029 
-0.69418 -3.79317 -0.80917 -0.69418 -2.82483 -2.55745 -0.69417 -3.90381 -0.88035 
-0.69417 -2.71419 -2.48626 -0.68334 -3.309 -2.6821 -0.68334 -3.309 -0.68451 
-0.66701 -4.12375 -1.10719 -0.66701 -2.49425 -2.25942 -0.66396 -4.26644 -1.40288 
-0.66396 -2.35157 -1.96373 -0.66327 -2.32112 -1.82226 -0.66309 -4.28412 -1.47274 
-0.66309 -2.33389 -1.89388 -0.66303 -4.20581 -1.24636 -0.66303 -2.41219 -2.12025 
-0.6628 -4.16728 -1.17486 -0.6628 -2.45073 -2.19176 -0.66278 -4.23952 -1.32374 
-0.66278 -2.37848 -2.04287 -0.65926 -3.73426 -0.7812 -0.65926 -2.88374 -2.58542 
-0.65748 -3.52213 -2.65746 -0.65748 -3.52213 -0.70916 -0.65748 -3.09588 -2.65746 
-0.65748 -3.09588 -0.70916 -0.65705 -3.41558 -2.67475 -0.65705 -3.41558 -0.69186 
-0.65705 -3.20243 -2.67475 -0.65705 -3.20243 -0.69186 -0.65701 -3.63079 -0.7395 
-0.65701 -2.98722 -2.62711 -0.65701 -2.98722 -0.7395 -0.65682 -3.95415 -0.923 
-0.65682 -2.66386 -2.44362 -0.65622 -4.04493 -1.01055 -0.65622 -2.57308 -2.35607 
-0.65616 -3.84817 -0.84457 -0.65616 -2.76984 -2.52205 -0.64559 -3.36237 -2.6781 
-0.64559 -3.36237 -0.68852 -0.64559 -3.25564 -2.6781 -0.64559 -3.25564 -0.68852 
-0.63439 -3.309 -2.67849 -0.63439 -3.309 -0.68812 -0.63221 -4.14396 -1.14219 
-0.63221 -2.47405 -2.22443 -0.62933 -4.27308 -1.4385 -0.62933 -2.34493 -1.92812 
-0.62916 -4.25096 -1.36384 -0.62916 -2.36705 -2.00278 -0.62881 -4.08351 -1.05928 
-0.62881 -2.5345 -2.30734 -0.62864 -2.32982 -1.85779 -0.62824 -4.18454 -1.21152 
-0.62824 -2.43346 -2.15509 -0.62823 -4.22077 -1.28605 -0.62823 -2.39723 -2.08057 
-0.62152 -3.68163 -0.76198 -0.62152 -2.93638 -2.60464 -0.62103 -3.79082 -0.81414 
-0.62103 -2.82719 -2.55248 -0.61977 -3.46829 -2.66409 -0.61977 -3.46829 -0.70252 
-0.61977 -3.14971 -2.66409 -0.61977 -3.14971 -0.70252 -0.61974 -3.57617 -0.72627 
-0.61974 -3.04184 -2.64035 -0.61974 -3.04184 -0.72627 -0.61863 -3.99861 -0.96812 
-0.61863 -2.61939 -2.3985 -0.61858 -3.90008 -0.88476 -0.61858 -2.71793 -2.48185 
-0.60794 -3.41556 -2.66979 -0.60794 -3.41556 -0.69682 -0.60794 -3.20244 -2.66979 
-0.60794 -3.20244 -0.69682 -0.60188 -4.11851 -1.1109 -0.60188 -2.49949 -2.25572 
-0.5975 -4.16185 -1.17888 -0.5975 -2.45616 -2.18774 -0.59647 -3.36226 -2.67259 
-0.59647 -3.36226 -0.69402 -0.59647 -3.25574 -2.67259 -0.59647 -3.25574 -0.69402 
-0.59583 -4.25969 -1.40486 -0.59583 -2.35831 -1.96176 -0.59479 -4.27731 -1.4749 
-0.59479 -2.34069 -1.89172 -0.59443 -4.23258 -1.32558 -0.59443 -2.38543 -2.04104 
-0.59398 -4.19932 -1.24953 -0.59398 -2.41868 -2.11709 -0.59067 -4.0389 -1.0146 
-0.59067 -2.57911 -2.35201 -0.58651 -3.73084 -0.78845 -0.58651 -2.88716 -2.57816 
-0.58568 -3.309 -2.67249 -0.58568 -3.309 -0.69413 -0.58384 -3.62699 -0.74693 
-0.58384 -2.99102 -2.61969 -0.58384 -2.99102 -0.74693 -0.58298 -3.52033 -2.64923 
-0.58298 -3.52033 -0.71738 -0.58298 -3.09768 -2.64923 -0.58298 -3.09768 -0.71738 
-0.58283 -3.84484 -0.85234 -0.58283 -2.77317 -2.51427 -0.58165 -3.94861 -0.92953 
-0.58165 -2.6694 -2.43709 -0.57082 -3.46804 -2.65727 -0.57082 -3.46804 -0.70935 
-0.57082 -3.14996 -2.65727 -0.57082 -3.14996 -0.70935 -0.5671 -4.13682 -1.14722 
-0.5671 -2.48119 -2.2194 -0.56336 -4.07618 -1.06456 -0.56336 -2.54182 -2.30206 
-0.56317 -4.17713 -1.21671 -0.56317 -2.44088 -2.14991 -0.56127 -4.26403 -1.44115 
-0.56127 -2.35398 -1.92547 -0.56102 -4.24188 -1.36651 -0.56102 -2.37612 -2.00011 
-0.56011 -4.21158 -1.28876 -0.56011 -2.40643 -2.07786 -0.55913 -3.41529 -2.66243 
-0.55913 -3.41529 -0.70419 -0.55913 -3.20271 -2.66243 -0.55913 -3.20271 -0.70419 
-0.55329 -3.9907 -0.97394 -0.55329 -2.62731 -2.39268 -0.54857 -3.677 -0.77184 
-0.54857 -2.941 -2.59478 -0.54795 -3.36223 -2.66471 -0.54795 -3.36223 -0.70191 
-0.54795 -3.25578 -2.66471 -0.54795 -3.25578 -0.70191 -0.54788 -3.78611 -0.82405 
-0.54788 -2.8319 -2.54257 -0.54683 -3.57146 -0.73638 -0.54683 -3.04655 -2.63024 
-0.54683 -3.04655 -0.73638 -0.54549 -3.89517 -0.89498 -0.54549 -2.72284 -2.47164 
-0.53732 -4.10981 -1.11705 -0.53732 -3.309 -2.66409 -0.53732 -3.309 -0.70252 
-0.53732 -2.5082 -2.24957 -0.5336 -3.52051 -0.72636 -0.5336 -3.0975 -2.64025 
-0.5336 -3.0975 -0.72636 -0.53278 -4.15275 -1.18507 -0.53278 -2.46526 -2.18155 
-0.52875 -4.19035 -1.257 -0.52875 -2.42765 -2.10962 -0.52834 -4.24849 -1.40814 
-0.52834 -2.36951 -1.95848 -0.52673 -4.22127 -1.32911 -0.52673 -2.39673 -2.03751 
-0.52574 -4.02969 -1.02157 -0.52574 -2.58832 -2.34505 -0.52146 -3.46807 -2.64778 
-0.52146 -3.46807 -0.71884 -0.52146 -3.14993 -2.64778 -0.52146 -3.14993 -0.71884 
-0.51551 -3.93726 -0.93615 -0.51551 -2.68075 -2.43047 -0.51454 -3.72516 -0.8005 
-0.51454 -2.89284 -2.56611 -0.51147 -3.62146 -0.75943 -0.51147 -2.99654 -2.60719 
-0.51032 -3.8386 -0.86465 -0.51032 -2.77941 -2.50197 -0.50966 -3.41496 -2.65241 
-0.50966 -3.41496 -0.71421 -0.50966 -3.20305 -2.65241 -0.50966 -3.20305 -0.71421 
-0.5029 -4.12624 -1.15469 -0.5029 -2.49176 -2.21193 -0.49914 -4.0654 -1.07221 
-0.49914 -2.5526 -2.29441 -0.49853 -3.36179 -2.65414 -0.49853 -3.36179 -0.71248 
-0.49853 -3.25621 -2.65414 -0.49853 -3.25621 -0.71248 -0.49825 -4.16641 -1.22502 
-0.49825 -2.4516 -2.1416 -0.49776 -3.57118 -0.74725 -0.49776 -3.04682 -2.61937 
-0.49776 -3.04682 -0.74725 -0.49529 -4.20048 -1.29725 -0.49529 -2.41752 -2.06936 
-0.49419 -2.36746 -1.92153 -0.49393 -4.22838 -1.37047 -0.49393 -2.38962 -1.99615 
-0.48943 -3.309 -2.65334 -0.48943 -3.309 -0.71328 -0.48735 -3.97828 -0.98187 
-0.48735 -2.63973 -2.38475 -0.48473 -3.52015 -0.73776 -0.48473 -3.09785 -2.62886 
-0.48473 -3.09785 -0.73776 -0.47978 -3.88207 -0.90371 -0.47978 -2.73593 -2.46291 
-0.47705 -3.67013 -0.78644 -0.47705 -2.94788 -2.58018 -0.47634 -3.77918 -0.8387 
-0.47634 -2.83882 -2.52792 -0.47359 -4.09768 -1.12563 -0.47359 -2.52033 -2.24099 
-0.47236 -3.46749 -0.73081 -0.47236 -3.15052 -2.63581 -0.47236 -3.15052 -0.73081 
-0.46813 -4.14015 -1.19407 -0.46813 -2.47786 -2.17255 -0.46442 -4.17752 -1.26634 
-0.46442 -2.44049 -2.10028 -0.46266 -3.62078 -0.77225 -0.46266 -2.99722 -2.59437 
-0.46231 -4.20809 -1.33878 -0.46231 -2.40992 -2.02783 -0.46181 -2.38512 -1.95391 
-0.46076 -3.41435 -2.63992 -0.46076 -3.41435 -0.7267 -0.46076 -3.20366 -2.63992 
-0.46076 -3.20366 -0.7267 -0.45979 -4.01636 -1.03115 -0.45979 -2.60164 -2.33547 
-0.45104 -3.36175 -2.64146 -0.45104 -3.36175 -0.72516 -0.45104 -3.25625 -2.64146 
-0.45104 -3.25625 -0.72516 -0.45035 -3.92306 -0.94617 -0.45035 -2.69495 -2.42045 
-0.44903 -3.57029 -0.76058 -0.44903 -3.04771 -2.60603 -0.44497 -3.82351 -0.87544 
-0.44497 -2.79449 -2.49118 -0.44373 -3.71725 -0.81728 -0.44373 -2.90075 -2.54933 
-0.44213 -3.309 -2.64025 -0.44213 -3.309 -0.72637 -0.43869 -4.11196 -1.16467 
-0.43869 -2.50605 -2.20195 -0.43647 -3.51927 -0.75153 -0.43647 -3.09874 -2.61509 
-0.43647 -3.09874 -0.75153 -0.43415 -4.15177 -1.23521 -0.43415 -2.46624 -2.1314 
-0.4335 -4.05081 -1.083 -0.4335 -2.5672 -2.28362 -0.43132 -4.18548 -1.30762 
-0.43132 -2.43253 -2.059 -0.43008 -4.21299 -1.38098 -0.43008 -2.40501 -1.98564 
-0.42871 -3.66879 -0.80108 -0.42871 -2.94922 -2.56553 -0.42419 -3.46645 -0.74511 
-0.42419 -3.15156 -2.6215 -0.42419 -3.15156 -0.74511 -0.422 -3.96293 -0.99336 
-0.422 -2.65508 -2.37326 -0.41478 -3.86607 -0.91598 -0.41478 -2.75194 -2.45064 
-0.41455 -3.61931 -0.78739 -0.41455 -2.9987 -2.57923 -0.41363 -3.41431 -0.74135 
-0.41363 -3.20369 -2.62527 -0.41363 -3.20369 -0.74135 -0.41165 -3.76262 -0.85184 
-0.41165 -2.85538 -2.51478 -0.41097 -4.08217 -1.1366 -0.41097 -2.53584 -2.23002 
-0.40465 -4.12387 -1.20523 -0.40465 -2.49413 -2.16139 -0.40398 -3.36163 -2.62637 
-0.40398 -3.36163 -0.74025 -0.40398 -3.25638 -2.62637 -0.40398 -3.25638 -0.74025 
-0.40129 -3.56895 -0.77623 -0.40129 -3.04906 -2.59038 -0.40126 -4.16086 -1.27751 
-0.40126 -2.45714 -2.08911 -0.39908 -4.19092 -1.34998 -0.39908 -2.42708 -2.01664 
-0.39552 -3.309 -2.62485 -0.39552 -3.309 -0.74176 -0.39509 -3.99977 -1.04374 
-0.39509 -2.61823 -2.32288 -0.39386 -3.71808 -0.83594 -0.39386 -2.89992 -2.53068 
-0.38896 -3.51785 -0.76765 -0.38896 -3.10016 -2.59897 -0.38647 -3.90606 -0.95954 
-0.38647 -2.71194 -2.40708 -0.38094 -3.80605 -0.88996 -0.38094 -2.81195 -2.47666 
-0.37889 -3.6694 -0.8201 -0.37889 -2.9486 -2.54652 -0.37762 -3.46616 -0.76167 
-0.37762 -3.15185 -2.60495 -0.37762 -3.15185 -0.76167 -0.37675 -4.09457 -1.17695 
-0.37675 -2.52344 -2.18967 -0.37162 -4.03313 -1.09554 -0.37162 -2.58487 -2.27107 
-0.37157 -4.13339 -1.2472 -0.37157 -2.48462 -2.11941 -0.36888 -4.16673 -1.31978 
-0.36888 -2.45127 -2.04683 -0.36728 -3.41402 -0.7583 -0.36728 -3.20398 -2.60832 
-0.36728 -3.20398 -0.7583 -0.36462 -3.61946 -0.80676 -0.36462 -2.99855 -2.55986 
-0.36247 -3.76248 -0.87244 -0.36247 -2.85553 -2.49417 -0.35857 -3.94485 -1.00807 
-0.35857 -2.67316 -2.35855 -0.35797 -3.36159 -2.60907 -0.35797 -3.36159 -0.75755 
-0.35797 -3.25642 -2.60907 -0.35797 -3.25642 -0.75755 -0.35672 -2.43253 -1.9844 
-0.35174 -3.84736 -0.93147 -0.35174 -2.77065 -2.43515 -0.35143 -3.56891 -0.79601 
-0.35143 -3.0491 -2.57061 -0.34973 -4.06335 -1.14991 -0.34973 -3.309 -2.60719 
-0.34973 -3.309 -0.75943 -0.34973 -2.55466 -2.21671 -0.34494 -3.71775 -0.857 
-0.34494 -2.90025 -2.50962 -0.3434 -4.10466 -1.21898 -0.3434 -2.51335 -2.14764 
-0.33956 -4.14047 -1.29046 -0.33956 -2.47753 -2.07616 -0.33841 -3.51624 -0.78787 
-0.33841 -3.10176 -2.57875 -0.33386 -3.97973 -1.05778 -0.33386 -2.63828 -2.30884 
-0.33245 -3.80497 -0.91257 -0.33245 -2.81303 -2.45405 -0.32976 -3.66875 -0.84161 
-0.32976 -2.94926 -2.52501 -0.3272 -3.46439 -0.78239 -0.3272 -3.15362 -2.58423 
-0.3272 -3.15362 -0.78239 -0.32661 -2.45714 -2.01445 -0.32416 -3.88635 -0.9762 
-0.32416 -2.73165 -2.39042 -0.31686 -3.41183 -0.77957 -0.31686 -3.20618 -2.58705 
-0.31686 -3.20618 -0.77957 -0.31616 -4.07382 -1.19158 -0.31616 -2.54419 -2.17503 
-0.31574 -3.61872 -0.82864 -0.31574 -2.99929 -2.53798 -0.31412 -3.76109 -0.89549 
-0.31412 -2.85692 -2.47112 -0.31119 -4.11221 -1.26209 -0.31119 -2.5058 -2.10453 
-0.31085 -4.01206 -1.1106 -0.31085 -2.60595 -2.25602 -0.30771 -3.35928 -0.77937 
-0.30771 -3.25873 -2.58725 -0.30771 -3.25873 -0.77937 -0.30485 -3.309 -2.5873 
-0.30485 -3.309 -0.77932 -0.30409 -3.84509 -0.95588 -0.30409 -2.77292 -2.41074 
-0.30174 -3.56675 -0.81839 -0.30174 -3.05125 -2.54823 -0.29834 -3.92288 -1.02396 
-0.29834 -2.69513 -2.34265 -0.29712 -3.71626 -0.8804 -0.29712 -2.90174 -2.48622 
-0.29631 -4.13339 -1.32247 -0.29631 -2.48462 -2.04415 -0.29012 -4.0413 -1.1655 
-0.29012 -2.57671 -2.20112 -0.28903 -3.51402 -0.81074 -0.28903 -3.10399 -2.55588 
-0.2851 -3.80247 -0.93739 -0.2851 -2.81554 -2.42923 -0.28383 -4.08201 -1.23473 
-0.28383 -2.53599 -2.13189 -0.28205 -3.66703 -0.86539 -0.28205 -2.95098 -2.50123 
-0.27771 -3.46189 -0.80589 -0.27771 -3.15612 -2.56073 -0.27709 -3.88343 -1.00307 
-0.27709 -2.73457 -2.36354 -0.27437 -3.95677 -1.07455 -0.27437 -2.66123 -2.29207 
-0.26808 -4.10466 -1.2943 -0.26808 -2.51335 -2.07232 -0.26769 -3.40932 -0.80355 
-0.26769 -3.20868 -2.56306 -0.26769 -3.20868 -0.80355 -0.26723 -3.75861 -0.92077 
-0.26723 -2.8594 -2.44584 -0.26687 -3.61606 -0.85326 -0.26687 -3.00194 -2.51336 
-0.26376 -3.35923 -0.80136 -0.26376 -3.25878 -2.56526 -0.26376 -3.25878 -0.80136 
-0.26101 -3.309 -2.56523 -0.26101 -3.309 -0.80139 -0.25755 -4.04995 -1.20845 
-0.25755 -2.56805 -2.15817 -0.25718 -3.84182 -0.98312 -0.25718 -2.77618 -2.3835 
-0.25433 -2.49413 -2.01107 -0.25305 -3.56387 -0.84351 -0.25305 -3.05413 -2.52311 
-0.25236 -3.9879 -1.12774 -0.25236 -2.63011 -2.23888 -0.25228 -3.91854 -1.05248 
-0.25228 -2.69947 -2.31414 -0.25054 -3.71362 -0.90608 -0.25054 -2.90439 -2.46054 
-0.24096 -3.51119 -0.8362 -0.24096 -3.10682 -2.53042 -0.24069 -4.07382 -1.26706 
-0.24069 -2.54419 -2.09956 -0.2382 -3.79864 -0.96497 -0.2382 -2.81937 -2.40165 
-0.23423 -3.66358 -0.89205 -0.23423 -2.95443 -2.47457 -0.23241 -4.01611 -1.18331 
-0.23241 -2.6019 -2.18331 -0.23137 -3.87882 -1.03195 -0.23137 -2.73919 -2.33467 
-0.22984 -3.45889 -0.83186 -0.22984 -3.15911 -2.53475 -0.22934 -3.95104 -1.10477 
-0.22934 -2.66697 -2.26185 -0.22605 -2.52344 -2.03897 -0.22465 -3.40922 -0.82766 
-0.22465 -3.20878 -2.53896 -0.22465 -3.20878 -0.82766 -0.22072 -3.35906 -0.8256 
-0.22072 -3.25895 -2.54102 -0.22072 -3.25895 -0.8256 -0.22053 -3.75446 -0.94877 
-0.22053 -2.86355 -2.41785 -0.2194 -3.61249 -0.88036 -0.2194 -3.00552 -2.48625 
-0.21831 -3.309 -0.82558 -0.2146 -4.0413 -1.24102 -0.2146 -2.57671 -2.1256 
-0.2114 -3.83675 -1.01246 -0.2114 -2.78125 -2.35415 -0.20848 -3.98056 -1.15938 
-0.20848 -2.63744 -2.20724 -0.20746 -3.91241 -1.08304 -0.20746 -2.7056 -2.28358 
-0.2061 -3.5605 -0.87106 -0.2061 -3.05751 -2.49556 -0.20532 -3.70983 -0.93397 
-0.20532 -2.90818 -2.43265 -0.19901 -4.06335 -1.30063 -0.19901 -2.55466 -2.06599 
-0.19435 -3.50776 -0.86417 -0.19435 -3.11025 -2.50245 -0.19277 -3.79334 -0.99469 
-0.19277 -2.82466 -2.37193 -0.18922 -3.65952 -0.92037 -0.18922 -2.95849 -2.44625 
-0.18792 -3.45851 -0.85798 -0.18792 -3.1595 -2.50864 -0.18712 -3.87253 -1.06275 
-0.18712 -2.74548 -2.30387 -0.18581 -3.9434 -1.13671 -0.18581 -2.67461 -2.22991 
-0.1857 -2.53584 -2.00475 -0.18284 -3.40888 -0.85385 -0.18284 -3.20912 -2.51277 
-0.18284 -3.20912 -0.85385 -0.17915 -3.359 -0.8518 -0.17915 -3.259 -2.51481 
-0.17915 -3.259 -0.8518 -0.17684 -3.9879 -1.20326 -0.17684 -3.309 -0.85184 
-0.17684 -2.63011 -2.16336 -0.17651 -3.74966 -0.97847 -0.17651 -2.86835 -2.38815 
-0.17445 -3.60791 -0.90914 -0.17445 -3.0101 -2.45748 -0.16738 -3.8301 -1.04362 
-0.16738 -2.7879 -2.32299 -0.16446 -3.9047 -1.11536 -0.16446 -2.7133 -2.25126 
-0.1616 -3.7049 -0.96398 -0.1616 -2.91311 -2.40264 -0.16139 -3.5557 -0.90031 
-0.16139 -3.06231 -2.4663 -0.1597 -4.01206 -1.26175 -0.1597 -2.60595 -2.10487 
-0.15387 -3.95104 -1.18024 -0.15387 -2.66697 -2.18638 -0.15321 -3.50759 -0.89268 
-0.15321 -3.11042 -2.47394 -0.14995 -3.78756 -1.02625 -0.14995 -2.83045 -2.34037 
-0.14677 -3.45826 -0.88659 -0.14677 -3.15975 -2.48002 -0.14547 -3.6542 -0.95096 
-0.14547 -2.9638 -2.41566 -0.14464 -2.58487 -2.0441 -0.14447 -3.86457 -1.09537 
-0.14447 -2.75343 -2.27125 -0.14159 -3.40831 -0.88264 -0.14159 -3.20969 -2.48398 
-0.14159 -3.20969 -0.88264 -0.13792 -3.35836 -0.88073 -0.13792 -3.25964 -2.48589 
-0.13792 -3.25964 -0.88073 -0.13671 -3.309 -0.8801 -0.13387 -3.74361 -1.01035 
-0.13387 -2.8744 -2.35627 -0.13214 -3.91241 -1.15836 -0.13214 -2.7056 -2.20826 
-0.13111 -3.60247 -0.94013 -0.13111 -3.01553 -2.42648 -0.1259 -3.82311 -1.0768 
-0.1259 -2.7949 -2.28981 -0.12365 -3.95677 -1.22527 -0.12365 -2.66123 -2.14135 
-0.12157 -3.55499 -0.93074 -0.12157 -3.06301 -2.43588 -0.11949 -3.69884 -0.99603 
-0.11949 -2.91916 -2.37059 -0.11352 -3.50692 -0.92317 -0.11352 -3.11109 -2.44345 
-0.11185 -3.87253 -1.13802 -0.11185 -2.74548 -2.2286 -0.1088 -3.7804 -1.0597 
-0.1088 -2.83761 -2.30692 -0.10689 -3.45739 -0.91734 -0.10689 -3.16061 -2.44927 
-0.10688 -3.97973 -1.28476 -0.10688 -2.63828 -2.08186 -0.10364 -3.64787 -0.98344 
-0.10364 -2.97013 -2.38318 -0.10184 -3.40749 -0.91345 -0.10184 -3.21052 -2.45316 
-0.10158 -3.91854 -1.20318 -0.10158 -2.69947 -2.16344 -0.09916 -3.35831 -0.91094 
-0.09916 -3.2597 -2.45568 -0.09916 -3.2597 -0.91094 -0.09802 -3.309 -0.9103 
-0.09319 -3.73656 -1.04409 -0.09319 -2.88145 -2.32253 -0.09284 -2.61823 -2.02063 
-0.09272 -3.8301 -1.11828 -0.09272 -2.7879 -2.24834 -0.09262 -3.60125 -0.97249 
-0.09262 -3.01676 -2.39413 -0.08311 -3.55368 -0.96321 -0.08311 -3.06433 -2.4034 
-0.08105 -3.87882 -1.18227 -0.08105 -2.73919 -2.18435 -0.07913 -3.69169 -1.03003 
-0.07913 -2.92632 -2.33659 -0.07538 -3.50575 -0.95557 -0.07538 -3.11225 -2.41105 
-0.07535 -3.78756 -1.10085 -0.07535 -2.83045 -2.26577 -0.07306 -3.92288 -1.24923 
-0.07306 -2.69513 -2.11738 -0.06878 -3.45614 -0.94987 -0.06878 -3.16186 -2.41675 
-0.06664 -3.64589 -1.01754 -0.06664 -2.97211 -2.34908 -0.06446 -3.40737 -0.94563 
-0.06446 -3.21063 -2.42098 -0.06175 -3.35813 -0.94317 -0.06175 -3.25988 -2.42344 
-0.06175 -3.25988 -0.94317 -0.06156 -3.83675 -1.1623 -0.06156 -2.78125 -2.20431 
-0.06085 -3.309 -0.94236 -0.05945 -3.74361 -1.08477 -0.05945 -2.8744 -2.28184 
-0.05717 -3.94485 -1.30947 -0.05717 -2.67316 -2.05714 -0.05575 -3.59929 -1.00665 
-0.05575 -3.01872 -2.35997 -0.05218 -3.88343 -1.22799 -0.05218 -2.73457 -2.13863 
-0.04649 -3.55198 -0.99739 -0.04649 -3.06602 -2.36922 -0.04513 -3.69884 -1.07039 
-0.04513 -2.91916 -2.29623 -0.04379 -3.79334 -1.14367 -0.04379 -2.82466 -2.22295 
-0.04246 -2.65508 -1.99372 -0.03889 -3.50409 -0.98979 -0.03889 -3.11391 -2.37683 
-0.03296 -3.45573 -0.98386 -0.03296 -3.16227 -2.38276 -0.03254 -3.64787 -1.05454 
-0.03254 -2.97013 -2.31208 -0.03222 -3.84182 -1.20808 -0.03222 -2.77618 -2.15854 
-0.02871 -3.40702 -0.97961 -0.02871 -3.21099 -2.38701 -0.02757 -3.74966 -1.12741 
-0.02757 -2.86835 -2.23921 -0.02615 -3.35807 -0.97705 -0.02615 -3.25994 -0.97705 
-0.0253 -3.88635 -1.27506 -0.0253 -3.309 -0.9762 -0.0253 -2.73165 -2.09156 
-0.02159 -3.60125 -1.04352 -0.02159 -3.01676 -2.3231 -0.01407 -3.79864 -1.1891 
-0.01407 -2.81937 -2.17752 -0.01308 -3.7049 -1.1125 -0.01308 -2.91311 -2.25412 
-0.01231 -3.55368 -1.03401 -0.01231 -3.06433 -2.33261 -0.00864 -3.90606 -1.33737 
-0.00864 -2.71194 -2.02925 -0.00498 -3.84509 -1.25499 -0.00498 -2.77292 -2.11163 
-0.00467 -3.50575 -1.02628 -0.00467 -3.11225 -2.34034 -6e-05 -3.6542 -1.09637 
-6e-05 -2.9638 -2.27025 0.0001 -3.65417 -1.09641 0.0001 -2.96377 -2.27029 
0.00471 -3.50572 -1.02632 0.00471 -3.11222 -2.34038 0.00502 -3.84505 -1.25503 
0.00502 -2.77288 -2.11167 0.00868 -3.90603 -1.33741 0.00868 -2.71191 -2.02929 
0.01235 -3.55364 -1.03405 0.01235 -3.06429 -2.33265 0.01312 -3.70486 -1.11254 
0.01312 -2.91307 -2.25416 0.01411 -3.7986 -1.18914 0.01411 -2.81934 -2.17756 
0.02163 -3.60122 -1.04356 0.02163 -3.01672 -2.32314 0.02534 -3.88632 -1.2751 
0.02534 -3.30897 -0.97624 0.02534 -2.73162 -2.0916 0.02619 -3.35804 -0.9771 
0.02619 -3.2599 -0.9771 0.02761 -3.74962 -1.12745 0.02761 -2.86831 -2.23925 
0.02875 -3.40699 -0.97965 0.02875 -3.21095 -2.38705 0.03226 -3.84179 -1.20812 
0.03226 -2.77615 -2.15858 0.03258 -3.64784 -1.05458 0.03258 -2.9701 -2.31212 
0.033 -3.4557 -0.9839 0.033 -3.16224 -2.3828 0.03893 -3.50406 -0.98983 
0.03893 -3.11388 -2.37687 0.0425 -2.65505 -1.99376 0.04383 -3.79331 -1.14371 
0.04383 -2.82463 -2.22299 0.04517 -3.69881 -1.07043 0.04517 -2.91913 -2.29627 
0.04653 -3.55195 -0.99744 0.04653 -3.06599 -2.36927 0.05221 -3.8834 -1.22803 
0.05221 -2.73454 -2.13867 0.05579 -3.59925 -1.00669 0.05579 -3.01868 -2.36001 
0.05721 -3.94481 -1.30952 0.05721 -2.67312 -2.05719 0.05949 -3.74357 -1.08482 
0.05949 -2.87436 -2.28189 0.06089 -3.30897 -0.9424 0.0616 -3.83672 -1.16235 
0.0616 -2.78122 -2.20436 0.06179 -3.35809 -0.94322 0.06179 -3.25984 -2.42349 
0.06179 -3.25984 -0.94322 0.0645 -3.40734 -0.94568 0.0645 -3.2106 -2.42103 
0.06668 -3.64586 -1.01758 0.06668 -2.97208 -2.34912 0.06881 -3.45611 -0.94991 
0.06881 -3.16183 -2.41679 0.0731 -3.92284 -1.24928 0.0731 -2.69509 -2.11743 
0.07539 -3.78752 -1.10089 0.07539 -2.83041 -2.26581 0.07542 -3.50572 -0.95561 
0.07542 -3.11222 -2.41109 0.07917 -3.69165 -1.03007 0.07917 -2.92628 -2.33663 
0.08109 -3.87878 -1.18231 0.08109 -2.73915 -2.18439 0.08315 -3.55364 -0.96326 
0.08315 -3.06429 -2.40345 0.09266 -3.60122 -0.97253 0.09266 -3.01672 -2.39417 
0.09276 -3.83007 -1.11832 0.09276 -2.78787 -2.24838 0.09288 -2.6182 -2.02067 
0.09323 -3.73652 -1.04413 0.09323 -2.88141 -2.32257 0.09806 -3.30897 -0.91034 
0.0992 -3.35827 -0.91098 0.0992 -3.25966 -2.45572 0.0992 -3.25966 -0.91098 
0.10162 -3.9185 -1.20322 0.10162 -2.69943 -2.16348 0.10188 -3.40745 -0.9135 
0.10188 -3.21048 -2.45321 0.10368 -3.64784 -0.98348 0.10368 -2.9701 -2.38322 
0.10692 -3.9797 -1.2848 0.10692 -2.63824 -2.0819 0.10693 -3.45736 -0.91739 
0.10693 -3.16058 -2.44932 0.10884 -3.78036 -1.05974 0.10884 -2.83757 -2.30696 
0.11189 -3.87249 -1.13806 0.11189 -2.74545 -2.22864 0.11356 -3.50688 -0.92321 
0.11356 -3.11105 -2.44349 0.11953 -3.69881 -0.99607 0.11953 -2.91913 -2.37063 
0.12161 -3.55496 -0.93078 0.12161 -3.06298 -2.43592 0.12369 -3.95674 -1.22531 
0.12369 -2.6612 -2.14139 0.12594 -3.82307 -1.07685 0.12594 -2.79487 -2.28986 
0.13115 -3.60244 -0.94018 0.13115 -3.0155 -2.42653 0.13218 -3.91237 -1.1584 
0.13218 -2.70556 -2.2083 0.13391 -3.74357 -1.01039 0.13391 -2.87436 -2.35631 
0.13675 -3.30897 -0.88014 0.13795 -3.35833 -0.88077 0.13795 -3.25961 -2.48593 
0.13795 -3.25961 -0.88077 0.14163 -3.40828 -0.88268 0.14163 -3.20966 -2.48402 
0.14163 -3.20966 -0.88268 0.14451 -3.86454 -1.09541 0.14451 -2.7534 -2.27129 
0.14468 -2.58484 -2.04414 0.14551 -3.65417 -0.951 0.14551 -2.96377 -2.4157 
0.14681 -3.45822 -0.88664 0.14681 -3.15971 -2.48007 0.14999 -3.78752 -1.02629 
0.14999 -2.83041 -2.34041 0.15325 -3.50755 -0.89272 0.15325 -3.11038 -2.47398 
0.15391 -3.951 -1.18028 0.15391 -2.66693 -2.18642 0.15974 -4.01202 -1.26179 
0.15974 -2.60591 -2.10491 0.16143 -3.55566 -0.90036 0.16143 -3.06228 -2.46635 
0.16164 -3.70486 -0.96402 0.16164 -2.91307 -2.40268 0.1645 -3.90467 -1.1154 
0.1645 -2.71327 -2.2513 0.16742 -3.83007 -1.04367 0.16742 -2.78787 -2.32304 
0.17449 -3.60787 -0.90918 0.17449 -3.01006 -2.45752 0.17655 -3.74962 -0.97851 
0.17655 -2.86831 -2.38819 0.17688 -3.98786 -1.2033 0.17688 -3.30897 -0.85188 
0.17688 -2.63008 -2.1634 0.17919 -3.35897 -0.85185 0.17919 -3.25897 -2.51486 
0.17919 -3.25897 -0.85185 0.18288 -3.40885 -0.85389 0.18288 -3.20909 -2.51281 
0.18288 -3.20909 -0.85389 0.18574 -2.5358 -2.00479 0.18585 -3.94336 -1.13675 
0.18585 -2.67457 -2.22995 0.18716 -3.87249 -1.06279 0.18716 -2.74545 -2.30391 
0.18796 -3.45847 -0.85802 0.18796 -3.15946 -2.50868 0.18926 -3.65949 -0.92041 
0.18926 -2.95845 -2.44629 0.19281 -3.79331 -0.99473 0.19281 -2.82463 -2.37197 
0.19439 -3.50772 -0.86421 0.19439 -3.11021 -2.50249 0.19905 -4.06331 -1.30067 
0.19905 -2.55462 -2.06603 0.20536 -3.70979 -0.93401 0.20536 -2.90815 -2.43269 
0.20614 -3.56046 -0.8711 0.20614 -3.05747 -2.4956 0.2075 -3.91237 -1.08308 
0.2075 -2.70556 -2.28362 0.20852 -3.98053 -1.15942 0.20852 -2.63741 -2.20728 
0.21144 -3.83672 -1.01251 0.21144 -2.78122 -2.3542 0.21464 -4.04126 -1.24106 
0.21464 -2.57667 -2.12564 0.21835 -3.30897 -0.82562 0.21944 -3.61245 -0.88041 
0.21944 -3.00548 -2.4863 0.22057 -3.75442 -0.94881 0.22057 -2.86351 -2.41789 
0.22076 -3.35903 -0.82564 0.22076 -3.25891 -2.54106 0.22076 -3.25891 -0.82564 
0.22469 -3.40919 -0.8277 0.22469 -3.20875 -2.539 0.22469 -3.20875 -0.8277 
0.22609 -2.5234 -2.03901 0.22938 -3.951 -1.10481 0.22938 -2.66693 -2.26189 
0.22988 -3.45886 -0.83191 0.22988 -3.15908 -2.5348 0.23141 -3.87878 -1.03199 
0.23141 -2.73915 -2.33471 0.23245 -4.01607 -1.18335 0.23245 -2.60186 -2.18335 
0.23427 -3.66354 -0.89209 0.23427 -2.95439 -2.47461 0.23824 -3.7986 -0.96501 
0.23824 -2.81934 -2.40169 0.24072 -4.07378 -1.2671 0.24072 -2.54415 -2.0996 
0.241 -3.51115 -0.83624 0.241 -3.10678 -2.53046 0.25057 -3.71358 -0.90612 
0.25057 -2.90435 -2.46058 0.25232 -3.9185 -1.05252 0.25232 -2.69943 -2.31418 
0.2524 -3.98786 -1.12778 0.2524 -2.63008 -2.23892 0.25309 -3.56384 -0.84355 
0.25309 -3.0541 -2.52315 0.25437 -2.4941 -2.01111 0.25722 -3.84179 -0.98316 
0.25722 -2.77615 -2.38354 0.25759 -4.04992 -1.20849 0.25759 -2.56802 -2.15821 
0.26105 -3.30897 -2.56527 0.26105 -3.30897 -0.80143 0.2638 -3.35919 -0.8014 
0.2638 -3.25875 -2.5653 0.2638 -3.25875 -0.8014 0.26691 -3.61603 -0.8533 
0.26691 -3.00191 -2.5134 0.26727 -3.75858 -0.92082 0.26727 -2.85936 -2.44589 
0.26772 -3.40929 -0.8036 0.26772 -3.20865 -2.56311 0.26772 -3.20865 -0.8036 
0.26812 -4.10462 -1.29434 0.26812 -2.51331 -2.07236 0.27441 -3.95674 -1.07459 
0.27441 -2.6612 -2.29211 0.27713 -3.8834 -1.00312 0.27713 -2.73454 -2.36359 
0.27774 -3.46186 -0.80593 0.27774 -3.15608 -2.56077 0.28209 -3.66699 -0.86543 
0.28209 -2.95094 -2.50127 0.28387 -4.08198 -1.23477 0.28387 -2.53596 -2.13193 
0.28514 -3.80244 -0.93743 0.28514 -2.8155 -2.42927 0.28907 -3.51399 -0.81078 
0.28907 -3.10395 -2.55592 0.29016 -4.04126 -1.16554 0.29016 -2.57667 -2.20116 
0.29634 -4.13335 -1.32251 0.29634 -2.48458 -2.04419 0.29716 -3.71623 -0.88044 
0.29716 -2.90171 -2.48626 0.29837 -3.92284 -1.02401 0.29837 -2.69509 -2.3427 
0.30178 -3.56672 -0.81843 0.30178 -3.05122 -2.54827 0.30413 -3.84505 -0.95592 
0.30413 -2.77288 -2.41078 0.30489 -3.30897 -2.58734 0.30489 -3.30897 -0.77936 
0.30775 -3.35925 -0.77941 0.30775 -3.25869 -2.58729 0.30775 -3.25869 -0.77941 
0.31089 -4.01202 -1.11064 0.31089 -2.60591 -2.25606 0.31123 -4.11218 -1.26213 
0.31123 -2.50576 -2.10457 0.31416 -3.76105 -0.89554 0.31416 -2.85689 -2.47117 
0.31578 -3.61868 -0.82868 0.31578 -2.99926 -2.53802 0.3162 -4.07378 -1.19163 
0.3162 -2.54415 -2.17508 0.3169 -3.41179 -0.77961 0.3169 -3.20615 -2.58709 
0.3169 -3.20615 -0.77961 0.3242 -3.88632 -0.97624 0.3242 -2.73162 -2.39046 
0.32665 -2.45711 -2.0145 0.32724 -3.46435 -0.78243 0.32724 -3.15358 -2.58427 
0.32724 -3.15358 -0.78243 0.3298 -3.66871 -0.84165 0.3298 -2.94922 -2.52505 
0.33249 -3.80494 -0.91261 0.33249 -2.813 -2.45409 0.3339 -3.9797 -1.05782 
0.3339 -2.63824 -2.30888 0.33845 -3.51621 -0.78791 0.33845 -3.10173 -2.57879 
0.3396 -4.14044 -1.2905 0.3396 -2.4775 -2.0762 0.34344 -4.10462 -1.21902 
0.34344 -2.51331 -2.14768 0.34498 -3.71772 -0.85704 0.34498 -2.90022 -2.50966 
0.34977 -4.06331 -1.14995 0.34977 -3.30897 -2.60723 0.34977 -3.30897 -0.75947 
0.34977 -2.55462 -2.21675 0.35147 -3.56887 -0.79605 0.35147 -3.04906 -2.57065 
0.35178 -3.84732 -0.93151 0.35178 -2.77061 -2.43519 0.35676 -2.4325 -1.98444 
0.35801 -3.36155 -2.60911 0.35801 -3.36155 -0.75759 0.35801 -3.25638 -2.60911 
0.35801 -3.25638 -0.75759 0.35861 -3.94481 -1.00811 0.35861 -2.67312 -2.35859 
0.36251 -3.76245 -0.87249 0.36251 -2.85549 -2.49422 0.36465 -3.61942 -0.8068 
0.36465 -2.99851 -2.5599 0.36731 -3.41399 -0.75834 0.36731 -3.20395 -2.60836 
0.36731 -3.20395 -0.75834 0.36892 -4.1667 -1.31983 0.36892 -2.45124 -2.04688 
0.37161 -4.13335 -1.24725 0.37161 -2.48458 -2.11946 0.37166 -4.0331 -1.09559 
0.37166 -2.58484 -2.27112 0.37679 -4.09453 -1.17699 0.37679 -2.5234 -2.18971 
0.37766 -3.46612 -0.76171 0.37766 -3.15181 -2.60499 0.37766 -3.15181 -0.76171 
0.37892 -3.66937 -0.82014 0.37892 -2.94857 -2.54656 0.38098 -3.80602 -0.89 
0.38098 -2.81192 -2.4767 0.38651 -3.90603 -0.95958 0.38651 -2.71191 -2.40712 
0.389 -3.51781 -0.76769 0.389 -3.10012 -2.59901 0.3939 -3.71805 -0.83598 
0.3939 -2.89989 -2.53072 0.39513 -3.99974 -1.04378 0.39513 -2.6182 -2.32292 
0.39556 -3.30897 -2.6249 0.39556 -3.30897 -0.74181 0.39912 -4.19089 -1.35002 
0.39912 -2.42705 -2.01668 0.4013 -4.16083 -1.27755 0.4013 -2.45711 -2.08915 
0.40133 -3.56891 -0.77628 0.40133 -3.04902 -2.59043 0.40401 -3.36159 -2.62641 
0.40401 -3.36159 -0.74029 0.40401 -3.25634 -2.62641 0.40401 -3.25634 -0.74029 
0.40469 -4.12384 -1.20527 0.40469 -2.4941 -2.16143 0.41101 -4.08213 -1.13664 
0.41101 -2.5358 -2.23006 0.41169 -3.76259 -0.85188 0.41169 -2.85535 -2.51482 
0.41367 -3.41428 -0.74139 0.41367 -3.20366 -2.62531 0.41367 -3.20366 -0.74139 
0.41459 -3.61927 -0.78743 0.41459 -2.99866 -2.57927 0.41482 -3.86603 -0.91602 
0.41482 -2.7519 -2.45068 0.42204 -3.96289 -0.9934 0.42204 -2.65505 -2.3733 
0.42422 -3.46641 -0.74516 0.42422 -3.15153 -2.62155 0.42422 -3.15153 -0.74516 
0.42875 -3.66876 -0.80113 0.42875 -2.94918 -2.56558 0.43012 -4.21296 -1.38102 
0.43012 -2.40498 -1.98568 0.43136 -4.18544 -1.30766 0.43136 -2.4325 -2.05904 
0.43354 -4.05077 -1.08304 0.43354 -2.56716 -2.28366 0.43419 -4.15173 -1.23526 
0.43419 -2.4662 -2.13145 0.43651 -3.51923 -0.75157 0.43651 -3.09871 -2.61513 
0.43651 -3.09871 -0.75157 0.43873 -4.11192 -1.16471 0.43873 -2.50601 -2.20199 
0.44216 -3.30897 -2.64029 0.44216 -3.30897 -0.72641 0.44377 -3.71722 -0.81733 
0.44377 -2.90072 -2.54938 0.44501 -3.82348 -0.87548 0.44501 -2.79446 -2.49122 
0.44907 -3.57026 -0.76063 0.44907 -3.04768 -2.60608 0.45038 -3.92302 -0.94621 
0.45038 -2.69491 -2.42049 0.45108 -3.36172 -2.6415 0.45108 -3.36172 -0.7252 
0.45108 -3.25622 -2.6415 0.45108 -3.25622 -0.7252 0.45983 -4.01633 -1.03119 
0.45983 -2.60161 -2.33551 0.4608 -3.41432 -2.63996 0.4608 -3.41432 -0.72674 
0.4608 -3.20362 -2.63996 0.4608 -3.20362 -0.72674 0.46185 -2.38509 -1.95395 
0.46235 -4.20805 -1.33883 0.46235 -2.40989 -2.02788 0.4627 -3.62075 -0.77229 
0.4627 -2.99719 -2.59441 0.46446 -4.17748 -1.26638 0.46446 -2.44045 -2.10032 
0.46817 -4.14011 -1.19411 0.46817 -2.47782 -2.17259 0.47239 -3.46745 -0.73085 
0.47239 -3.15048 -2.63585 0.47239 -3.15048 -0.73085 0.47363 -4.09764 -1.12567 
0.47363 -2.52029 -2.24103 0.47638 -3.77915 -0.83874 0.47638 -2.83879 -2.52796 
0.47709 -3.6701 -0.78648 0.47709 -2.94784 -2.58022 0.47982 -3.88204 -0.90375 
0.47982 -2.7359 -2.46295 0.48476 -3.52012 -0.7378 0.48476 -3.09782 -2.6289 
0.48476 -3.09782 -0.7378 0.48739 -3.97824 -0.98191 0.48739 -2.63969 -2.38479 
0.48947 -3.30897 -2.65338 0.48947 -3.30897 -0.71332 0.49397 -4.22835 -1.37051 
0.49397 -2.38959 -1.99619 0.49423 -2.36742 -1.92157 0.49533 -4.20045 -1.2973 
0.49533 -2.41749 -2.06941 0.4978 -3.57115 -0.74729 0.4978 -3.04679 -2.61941 
0.4978 -3.04679 -0.74729 0.49829 -4.16637 -1.22506 0.49829 -2.45156 -2.14164 
0.49857 -3.36176 -2.65418 0.49857 -3.36176 -0.71252 0.49857 -3.25618 -2.65418 
0.49857 -3.25618 -0.71252 0.49918 -4.06537 -1.07225 0.49918 -2.55257 -2.29445 
0.50294 -4.12621 -1.15473 0.50294 -2.49173 -2.21197 0.5097 -3.41492 -2.65245 
0.5097 -3.41492 -0.71425 0.5097 -3.20302 -2.65245 0.5097 -3.20302 -0.71425 
0.51036 -3.83856 -0.86469 0.51036 -2.77938 -2.50201 0.51151 -3.62143 -0.75947 
0.51151 -2.99651 -2.60723 0.51458 -3.72513 -0.80055 0.51458 -2.89281 -2.56616 
0.51555 -3.93723 -0.93619 0.51555 -2.68071 -2.43051 0.5215 -3.46804 -2.64782 
0.5215 -3.46804 -0.71888 0.5215 -3.1499 -2.64782 0.5215 -3.1499 -0.71888 
0.52578 -4.02965 -1.02161 0.52578 -2.58828 -2.34509 0.52677 -4.22124 -1.32915 
0.52677 -2.3967 -2.03755 0.52838 -4.24846 -1.40818 0.52838 -2.36948 -1.95852 
0.52879 -4.19032 -1.25704 0.52879 -2.42762 -2.10966 0.53282 -4.15271 -1.18511 
0.53282 -2.46522 -2.18159 0.53364 -3.52047 -0.72641 0.53364 -3.09746 -2.6403 
0.53364 -3.09746 -0.72641 0.53736 -4.10978 -1.11709 0.53736 -3.30897 -2.66414 
0.53736 -3.30897 -0.70257 0.53736 -2.50816 -2.24961 0.54552 -3.89514 -0.89502 
0.54552 -2.7228 -2.47168 0.54687 -3.57142 -0.73642 0.54687 -3.04651 -2.63028 
0.54687 -3.04651 -0.73642 0.54792 -3.78607 -0.82409 0.54792 -2.83187 -2.54261 
0.54799 -3.36219 -2.66475 0.54799 -3.36219 -0.70195 0.54799 -3.25575 -2.66475 
0.54799 -3.25575 -0.70195 0.5486 -3.67697 -0.77188 0.5486 -2.94097 -2.59482 
0.55333 -3.99066 -0.97398 0.55333 -2.62727 -2.39272 0.55917 -3.41526 -2.66247 
0.55917 -3.41526 -0.70423 0.55917 -3.20268 -2.66247 0.55917 -3.20268 -0.70423 
0.56015 -4.21154 -1.2888 0.56015 -2.40639 -2.0779 0.56106 -4.24185 -1.36655 
0.56106 -2.37609 -2.00015 0.56131 -4.26399 -1.44119 0.56131 -2.35394 -1.92551 
0.56321 -4.17709 -1.21675 0.56321 -2.44084 -2.14995 0.56339 -4.07615 -1.0646 
0.56339 -2.54179 -2.3021 0.56713 -4.13678 -1.14726 0.56713 -2.48115 -2.21944 
0.57086 -3.46801 -2.65731 0.57086 -3.46801 -0.70939 0.57086 -3.14993 -2.65731 
0.57086 -3.14993 -0.70939 0.58169 -3.94857 -0.92957 0.58169 -2.66937 -2.43713 
0.58287 -3.84481 -0.85239 0.58287 -2.77313 -2.51432 0.58302 -3.52029 -2.64928 
0.58302 -3.52029 -0.71743 0.58302 -3.09764 -2.64928 0.58302 -3.09764 -0.71743 
0.58388 -3.62695 -0.74697 0.58388 -2.99098 -2.61973 0.58388 -2.99098 -0.74697 
0.58572 -3.30897 -2.67253 0.58572 -3.30897 -0.69417 0.58655 -3.73081 -0.7885 
0.58655 -2.88713 -2.57821 0.59071 -4.03886 -1.01465 0.59071 -2.57908 -2.35206 
0.59402 -4.19929 -1.24957 0.59402 -2.41865 -2.11713 0.59447 -4.23254 -1.32562 
0.59447 -2.38539 -2.04108 0.59483 -4.27728 -1.47494 0.59483 -2.34066 -1.89176 
0.59587 -4.25966 -1.4049 0.59587 -2.35828 -1.9618 0.59651 -3.36223 -2.67264 
0.59651 -3.36223 -0.69407 0.59651 -3.25571 -2.67264 0.59651 -3.25571 -0.69407 
0.59754 -4.16182 -1.17892 0.59754 -2.45612 -2.18778 0.60192 -4.11848 -1.11094 
0.60192 -2.49946 -2.25576 0.60798 -3.41553 -2.66984 0.60798 -3.41553 -0.69687 
0.60798 -3.20241 -2.66984 0.60798 -3.20241 -0.69687 0.61862 -3.90004 -0.88481 
0.61862 -2.71789 -2.4819 0.61867 -3.99858 -0.96816 0.61867 -2.61936 -2.39854 
0.61978 -3.57613 -0.72631 0.61978 -3.0418 -2.64039 0.61978 -3.0418 -0.72631 
0.61981 -3.46826 -2.66414 0.61981 -3.46826 -0.70257 0.61981 -3.14968 -2.66414 
0.61981 -3.14968 -0.70257 0.62107 -3.79078 -0.81418 0.62107 -2.82715 -2.55252 
0.62156 -3.68159 -0.76202 0.62156 -2.93634 -2.60468 0.62827 -4.22074 -1.28609 
0.62827 -2.3972 -2.08061 0.62828 -4.18451 -1.21157 0.62828 -2.43343 -2.15514 
0.62868 -2.32979 -1.85783 0.62885 -4.08347 -1.05932 0.62885 -2.53446 -2.30738 
0.6292 -4.25092 -1.36388 0.6292 -2.36701 -2.00282 0.62937 -4.27304 -1.43854 
0.62937 -2.34489 -1.92816 0.63225 -4.14392 -1.14223 0.63225 -2.47401 -2.22447 
0.63443 -3.30897 -2.67854 0.63443 -3.30897 -0.68817 0.64563 -3.36233 -2.67814 
0.64563 -3.36233 -0.68856 0.64563 -3.2556 -2.67814 0.64563 -3.2556 -0.68856 
0.6562 -3.84813 -0.84461 0.6562 -2.7698 -2.52209 0.65626 -4.04489 -1.01059 
0.65626 -2.57304 -2.35611 0.65685 -3.95411 -0.92304 0.65685 -2.66382 -2.44366 
0.65705 -3.63075 -0.73955 0.65705 -2.98718 -2.62716 0.65705 -2.98718 -0.73955 
0.65709 -3.41554 -2.6748 0.65709 -3.41554 -0.69191 0.65709 -3.20239 -2.6748 
0.65709 -3.20239 -0.69191 0.65752 -3.52209 -2.6575 0.65752 -3.52209 -0.7092 
0.65752 -3.09584 -2.6575 0.65752 -3.09584 -0.7092 0.6593 -3.73423 -0.78124 
0.6593 -2.88371 -2.58546 0.66282 -4.23949 -1.32379 0.66282 -2.37845 -2.04292 
0.66284 -4.16724 -1.1749 0.66284 -2.45069 -2.1918 0.66307 -4.20578 -1.24641 
0.66307 -2.41216 -2.1203 0.66313 -4.28409 -1.47278 0.66313 -2.33385 -1.89392 
0.66331 -2.32108 -1.8223 0.664 -4.2664 -1.40293 0.664 -2.35154 -1.96378 
0.66705 -4.12372 -1.10724 0.66705 -2.49422 -2.25947 0.68338 -3.30897 -2.68215 
0.68338 -3.30897 -0.68456 0.69421 -3.90378 -0.8804 0.69421 -2.71416 -2.48631 
0.69421 -3.79314 -0.80921 0.69421 -2.8248 -2.55749 0.69425 -4.00232 -0.96376 
0.69425 -2.61562 -2.40294 0.69425 -4.08726 -1.05662 0.69425 -2.53067 -2.31009 
0.69466 -3.57734 -2.64592 0.69466 -3.57734 -0.72078 0.69466 -3.04059 -2.64592 
0.69466 -3.04059 -0.72078 0.69466 -3.68391 -0.75708 0.69466 -2.93402 -2.60963 
0.69466 -2.93402 -0.75708 0.69469 -3.46947 -2.66966 0.69469 -3.46947 -0.69704 
0.69469 -3.14847 -2.66966 0.69469 -3.14847 -0.69704 0.69469 -3.36237 -2.68121 
0.69469 -3.36237 -0.68549 0.69469 -3.25557 -2.68121 0.69469 -3.25557 -0.68549 
0.69758 -4.22509 -1.28397 0.69758 -2.39285 -2.08273 0.69758 -4.25547 -1.36255 
0.69758 -2.36246 -2.00415 0.69759 -4.18885 -1.20945 0.69759 -2.42908 -2.15726 
0.69759 -4.14754 -1.13968 0.69759 -2.47039 -2.22702 0.69774 -4.2929 -1.5082 
0.69774 -2.32504 -1.8585 0.69774 -4.27758 -1.43721 0.69774 -2.34035 -1.92949 
0.69775 -2.31504 -1.78777 0.73245 -4.29922 -1.54407 0.73245 -4.28644 -1.47227 
0.73245 -4.26865 -1.40227 0.73245 -4.24175 -1.32291 0.73245 -4.20794 -1.24535 
0.73245 -4.16933 -1.17367 0.73245 -4.12546 -1.106 0.73245 -4.04704 -1.00863 
0.73245 -3.95596 -0.92086 0.73245 -3.84971 -0.84216 0.73245 -3.73537 -0.77882 
0.73245 -3.63167 -2.62985 0.73245 -3.63167 -0.73685 0.73245 -3.52269 -2.66024 
0.73245 -3.52269 -0.70646 0.73245 -3.41585 -2.67762 0.73245 -3.41585 -0.68908 
0.73245 -3.30897 -2.68335 0.73245 -3.30897 -0.68335 0.73245 -3.20209 -2.67762 
0.73245 -3.20209 -0.68908 0.73245 -3.09524 -2.66024 0.73245 -3.09524 -0.70646 
0.73245 -2.98626 -2.62985 0.73245 -2.98626 -0.73685 0.73245 -2.88257 -2.58789 
0.73245 -2.76823 -2.52454 0.73245 -2.66197 -2.44584 0.73245 -2.5709 -2.35808 
0.73245 -2.49247 -2.2607 0.73245 -2.44861 -2.19304 0.73245 -2.40999 -2.12135 
0.73245 -2.37619 -2.04379 0.73245 -2.34929 -1.96444 0.73245 -2.3315 -1.89443 
0.73245 -2.31872 -1.82263 0.73245 -2.31138 -1.75283 0.76715 -4.3029 -1.57893 
0.76715 -2.31504 -1.78777 0.76715 -4.27758 -1.43721 0.76715 -2.34035 -1.92949 
0.76715 -4.2929 -1.5082 0.76715 -2.32504 -1.8585 0.7673 -4.14754 -1.13968 
0.7673 -2.47039 -2.22702 0.7673 -4.18885 -1.20945 0.7673 -2.42908 -2.15726 
0.76731 -4.25547 -1.36255 0.76731 -2.36246 -2.00415 0.76732 -4.22509 -1.28397 
0.76732 -2.39285 -2.08273 0.77021 -3.36237 -2.68121 0.77021 -3.36237 -0.68549 
0.77021 -3.25557 -2.68121 0.77021 -3.25557 -0.68549 0.77021 -3.46947 -2.66966 
0.77021 -3.46947 -0.69704 0.77021 -3.14847 -2.66966 0.77021 -3.14847 -0.69704 
0.77023 -3.68391 -0.75708 0.77023 -2.93402 -2.60963 0.77024 -3.57734 -2.64592 
0.77024 -3.57734 -0.72078 0.77024 -3.04059 -2.64592 0.77024 -3.04059 -0.72078 
0.77065 -4.08726 -1.05662 0.77065 -2.53067 -2.31009 0.77065 -4.00232 -0.96376 
0.77065 -2.61562 -2.40294 0.77068 -3.79314 -0.80921 0.77068 -2.8248 -2.55749 
0.77068 -3.90378 -0.8804 0.77068 -2.71416 -2.48631 0.78152 -3.30897 -2.68215 
0.78152 -3.30897 -0.68456 0.79785 -4.12372 -1.10724 0.79785 -2.49422 -2.25947 
0.8009 -4.2664 -1.40293 0.8009 -2.35154 -1.96378 0.80159 -4.29685 -1.5444 
0.80159 -2.32108 -1.8223 0.80177 -4.28409 -1.47278 0.80177 -2.33385 -1.89392 
0.80183 -4.20578 -1.24641 0.80183 -2.41216 -2.1203 0.80206 -4.16724 -1.1749 
0.80206 -2.45069 -2.1918 0.80208 -4.23949 -1.32379 0.80208 -2.37845 -2.04292 
0.80559 -3.73423 -0.78124 0.80559 -2.88371 -2.58546 0.80737 -3.52209 -2.6575 
0.80737 -3.52209 -0.7092 0.80737 -3.09584 -2.6575 0.80737 -3.09584 -0.7092 
0.80781 -3.41554 -2.6748 0.80781 -3.41554 -0.69191 0.80781 -3.20239 -2.6748 
0.80781 -3.20239 -0.69191 0.80785 -3.63075 -0.73955 0.80785 -2.98718 -2.62716 
0.80785 -2.98718 -0.73955 0.80804 -3.95411 -0.92304 0.80804 -2.66382 -2.44366 
0.80864 -4.04489 -1.01059 0.80864 -2.57304 -2.35611 0.8087 -3.84813 -0.84461 
0.8087 -2.7698 -2.52209 0.81927 -3.36233 -2.67814 0.81927 -3.36233 -0.68856 
0.81927 -3.2556 -2.67814 0.81927 -3.2556 -0.68856 0.83047 -3.30897 -2.67854 
0.83047 -3.30897 -0.68817 0.83264 -4.14392 -1.14223 0.83264 -2.47401 -2.22447 
0.83552 -4.27304 -1.43854 0.83552 -2.34489 -1.92816 0.8357 -4.25092 -1.36388 
0.8357 -2.36701 -2.00282 0.83605 -4.08347 -1.05932 0.83605 -2.53446 -2.30738 
0.83621 -4.28815 -1.50887 0.83621 -2.32979 -1.85783 0.83662 -4.18451 -1.21157 
0.83662 -2.43343 -2.15514 0.83663 -4.22074 -1.28609 0.83663 -2.3972 -2.08061 
0.84334 -3.68159 -0.76202 0.84334 -2.93634 -2.60468 0.84383 -3.79078 -0.81418 
0.84383 -2.82715 -2.55252 0.84508 -3.46826 -2.66414 0.84508 -3.46826 -0.70257 
0.84508 -3.14968 -2.66414 0.84508 -3.14968 -0.70257 0.84512 -3.57613 -2.64039 
0.84512 -3.57613 -0.72631 0.84512 -3.0418 -2.64039 0.84512 -3.0418 -0.72631 
0.84623 -3.99858 -0.96816 0.84623 -2.61936 -2.39854 0.84628 -3.90004 -0.88481 
0.84628 -2.71789 -2.4819 0.85692 -3.41553 -2.66984 0.85692 -3.41553 -0.69687 
0.85692 -3.20241 -2.66984 0.85692 -3.20241 -0.69687 0.86298 -4.11848 -1.11094 
0.86298 -2.49946 -2.25576 0.86736 -4.16182 -1.17892 0.86736 -2.45612 -2.18778 
0.86839 -3.36223 -2.67264 0.86839 -3.36223 -0.69407 0.86839 -3.25571 -2.67264 
0.86839 -3.25571 -0.69407 0.86903 -4.25966 -1.4049 0.86903 -2.35828 -1.9618 
0.87007 -4.27728 -1.47494 0.87007 -2.34066 -1.89176 0.87043 -4.23254 -1.32562 
0.87043 -2.38539 -2.04108 0.87088 -4.19929 -1.24957 0.87088 -2.41865 -2.11713 
0.87419 -4.03886 -1.01465 0.87419 -2.57908 -2.35206 0.87835 -3.73081 -0.7885 
0.87835 -2.88713 -2.57821 0.87918 -3.30897 -2.67253 0.87918 -3.30897 -0.69417 
0.88102 -3.62695 -0.74697 0.88102 -2.99098 -2.61973 0.88188 -3.52029 -2.64928 
0.88188 -3.52029 -0.71743 0.88188 -3.09764 -2.64928 0.88188 -3.09764 -0.71743 
0.88203 -3.84481 -0.85239 0.88203 -2.77313 -2.51432 0.8832 -3.94857 -0.92957 
0.8832 -2.66937 -2.43713 0.89404 -3.46801 -2.65731 0.89404 -3.46801 -0.70939 
0.89404 -3.14993 -2.65731 0.89404 -3.14993 -0.70939 0.89776 -4.13678 -1.14726 
0.89776 -2.48115 -2.21944 0.9015 -4.07615 -1.0646 0.9015 -2.54179 -2.3021 
0.90169 -4.17709 -1.21675 0.90169 -2.44084 -2.14995 0.90359 -4.26399 -1.44119 
0.90359 -2.35394 -1.92551 0.90384 -4.24185 -1.36655 0.90384 -2.37609 -2.00015 
0.90475 -4.21154 -1.2888 0.90475 -2.40639 -2.0779 0.90573 -3.41526 -2.66247 
0.90573 -3.41526 -0.70423 0.90573 -3.20268 -2.66247 0.90573 -3.20268 -0.70423 
0.91157 -3.99066 -0.97398 0.91157 -2.62727 -2.39272 0.91629 -3.67697 -0.77188 
0.91629 -2.94097 -2.59482 0.91691 -3.36219 -2.66475 0.91691 -3.36219 -0.70195 
0.91691 -3.25575 -2.66475 0.91691 -3.25575 -0.70195 0.91698 -3.78607 -0.82409 
0.91698 -2.83187 -2.54261 0.91803 -3.57142 -0.73642 0.91803 -3.04651 -2.63028 
0.91937 -3.89514 -0.89502 0.91937 -2.7228 -2.47168 0.92754 -4.10978 -1.11709 
0.92754 -3.30897 -2.66414 0.92754 -3.30897 -0.70257 0.92754 -2.50816 -2.24961 
0.93126 -3.52047 -2.6403 0.93126 -3.52047 -0.72641 0.93126 -3.09746 -2.6403 
0.93126 -3.09746 -0.72641 0.93208 -4.15271 -1.18511 0.93208 -2.46522 -2.18159 
0.93611 -4.19032 -1.25704 0.93611 -2.42762 -2.10966 0.93652 -4.24846 -1.40818 
0.93652 -2.36948 -1.95852 0.93771 -4.26591 -1.47809 0.93813 -4.22124 -1.32915 
0.93813 -2.3967 -2.03755 0.93911 -4.02965 -1.02161 0.93911 -2.58828 -2.34509 
0.9434 -3.46804 -2.64782 0.9434 -3.46804 -0.71888 0.9434 -3.1499 -2.64782 
0.9434 -3.1499 -0.71888 0.94935 -3.93723 -0.93619 0.94935 -2.68071 -2.43051 
0.95032 -3.72513 -0.80055 0.95032 -2.89281 -2.56616 0.95339 -3.62143 -0.75947 
0.95339 -2.99651 -2.60723 0.95454 -3.83856 -0.86469 0.95454 -2.77938 -2.50201 
0.9552 -3.41492 -2.65245 0.9552 -3.41492 -0.71425 0.9552 -3.20302 -2.65245 
0.9552 -3.20302 -0.71425 0.96196 -4.12621 -1.15473 0.96196 -2.49173 -2.21197 
0.96572 -4.06537 -1.07225 0.96572 -2.55257 -2.29445 0.96633 -3.36176 -2.65418 
0.96633 -3.36176 -0.71252 0.96633 -3.25618 -2.65418 0.96633 -3.25618 -0.71252 
0.96661 -4.16637 -1.22506 0.96661 -2.45156 -2.14164 0.9671 -3.57115 -0.74729 
0.9671 -3.04679 -2.61941 0.96957 -4.20045 -1.2973 0.96957 -2.41749 -2.06941 
0.97067 -4.25051 -1.44513 0.97067 -2.36742 -1.92157 0.97093 -4.22835 -1.37051 
0.97093 -2.38959 -1.99619 0.97543 -3.30897 -2.65338 0.97543 -3.30897 -0.71332 
0.97751 -3.97824 -0.98191 0.97751 -2.63969 -2.38479 0.98013 -3.52012 -0.7378 
0.98013 -3.09782 -2.6289 0.98013 -3.09782 -0.7378 0.98508 -3.88204 -0.90375 
0.98508 -2.7359 -2.46295 0.9878 -3.6701 -0.78648 0.9878 -2.94784 -2.58022 
0.98852 -3.77915 -0.83874 0.98852 -2.83879 -2.52796 0.99127 -4.09764 -1.12567 
0.99127 -2.52029 -2.24103 0.9925 -3.46745 -2.63585 0.9925 -3.46745 -0.73085 
0.9925 -3.15048 -2.63585 0.9925 -3.15048 -0.73085 0.99673 -4.14011 -1.19411 
0.99673 -2.47782 -2.17259 1.00044 -4.17748 -1.26638 1.00044 -2.44045 -2.10032 
1.00219 -3.62075 -0.77229 1.00219 -2.99719 -2.59441 1.00255 -4.20805 -1.33883 
1.00255 -2.40989 -2.02788 1.00305 -4.23285 -1.41275 1.00305 -2.38509 -1.95395 
1.0041 -3.41432 -2.63996 1.0041 -3.41432 -0.72674 1.0041 -3.20362 -2.63996 
1.0041 -3.20362 -0.72674 1.00507 -4.01633 -1.03119 1.00507 -2.60161 -2.33551 
1.01382 -3.36172 -2.6415 1.01382 -3.36172 -0.7252 1.01382 -3.25622 -2.6415 
1.01382 -3.25622 -0.7252 1.01451 -3.92302 -0.94621 1.01451 -2.69491 -2.42049 
1.01583 -3.57026 -0.76063 1.01583 -3.04768 -2.60608 1.01989 -3.82348 -0.87548 
1.01989 -2.79446 -2.49122 1.02112 -3.71722 -0.81733 1.02112 -2.90072 -2.54938 
1.02273 -3.30897 -2.64029 1.02273 -3.30897 -0.72641 1.02617 -4.11192 -1.16471 
1.02617 -2.50601 -2.20199 1.02839 -3.51923 -0.75157 1.02839 -3.09871 -2.61513 
1.03071 -4.15173 -1.23526 1.03071 -2.4662 -2.13145 1.03136 -4.05077 -1.08304 
1.03136 -2.56716 -2.28366 1.03354 -4.18544 -1.30766 1.03354 -2.4325 -2.05904 
1.03478 -4.21296 -1.38102 1.03478 -2.40498 -1.98568 1.03615 -3.66876 -0.80113 
1.03615 -2.94918 -2.56558 1.04067 -3.46641 -0.74516 1.04067 -3.15153 -2.62155 
1.04067 -3.15153 -0.74516 1.04286 -3.96289 -0.9934 1.04286 -2.65505 -2.3733 
1.05008 -3.86603 -0.91602 1.05008 -2.7519 -2.45068 1.05031 -3.61927 -0.78743 
1.05031 -2.99866 -2.57927 1.05123 -3.41428 -2.62531 1.05123 -3.41428 -0.74139 
1.05123 -3.20366 -2.62531 1.05123 -3.20366 -0.74139 1.05321 -3.76259 -0.85188 
1.05321 -2.85535 -2.51482 1.05389 -4.08213 -1.13664 1.05389 -2.5358 -2.23006 
1.06021 -4.12384 -1.20527 1.06021 -2.4941 -2.16143 1.06088 -3.36159 -2.62641 
1.06088 -3.36159 -0.74029 1.06088 -3.25634 -2.62641 1.06088 -3.25634 -0.74029 
1.06357 -3.56891 -0.77628 1.06357 -3.04902 -2.59043 1.06359 -4.16083 -1.27755 
1.06359 -2.45711 -2.08915 1.06578 -4.19089 -1.35002 1.06578 -2.42705 -2.01668 
1.06934 -3.30897 -2.6249 1.06934 -3.30897 -0.74181 1.06977 -3.99974 -1.04378 
1.06977 -2.6182 -2.32292 1.071 -3.71805 -0.83598 1.071 -2.89989 -2.53072 
1.07589 -3.51781 -0.76769 1.07589 -3.10012 -2.59901 1.07697 -4.20805 -1.41325 
1.07697 -2.40989 -1.95345 1.07839 -3.90603 -0.95958 1.07839 -2.71191 -2.40712 
1.08392 -3.80602 -0.89 1.08392 -2.81192 -2.4767 1.08597 -3.66937 -0.82014 
1.08597 -2.94857 -2.54656 1.08724 -3.46612 -0.76171 1.08724 -3.15181 -2.60499 
1.08811 -4.09453 -1.17699 1.08811 -2.5234 -2.18971 1.09324 -4.0331 -1.09559 
1.09324 -2.58484 -2.27112 1.09329 -4.13335 -1.24725 1.09329 -2.48458 -2.11946 
1.09597 -4.1667 -1.31983 1.09597 -2.45124 -2.04688 1.09758 -3.41399 -2.60836 
1.09758 -3.41399 -0.75834 1.09758 -3.20395 -2.60836 1.09758 -3.20395 -0.75834 
1.10024 -3.61942 -0.8068 1.10024 -2.99851 -2.5599 1.10239 -3.76245 -0.87249 
1.10239 -2.85549 -2.49422 1.10628 -3.94481 -1.00811 1.10628 -2.67312 -2.35859 
1.10689 -3.36155 -2.60911 1.10689 -3.36155 -0.75759 1.10689 -3.25638 -2.60911 
1.10689 -3.25638 -0.75759 1.10814 -4.18544 -1.38226 1.10814 -2.4325 -1.98444 
1.11312 -3.84732 -0.93151 1.11312 -2.77061 -2.43519 1.11343 -3.56887 -0.79605 
1.11343 -3.04906 -2.57065 1.11513 -4.06331 -1.14995 1.11513 -3.30897 -2.60723 
1.11513 -3.30897 -0.75947 1.11513 -2.55462 -2.21675 1.11992 -3.71772 -0.85704 
1.11992 -2.90022 -2.50966 1.12146 -4.10462 -1.21902 1.12146 -2.51331 -2.14768 
1.1253 -4.14044 -1.2905 1.1253 -2.4775 -2.0762 1.12645 -3.51621 -0.78791 
1.12645 -3.10173 -2.57879 1.131 -3.9797 -1.05782 1.131 -2.63824 -2.30888 
1.13241 -3.80494 -0.91261 1.13241 -2.813 -2.45409 1.1351 -3.66871 -0.84165 
1.1351 -2.94922 -2.52505 1.13766 -3.46435 -0.78243 1.13766 -3.15358 -2.58427 
1.13825 -4.16083 -1.35221 1.13825 -2.45711 -2.0145 1.1407 -3.88632 -0.97624 
1.1407 -2.73162 -2.39046 1.148 -3.41179 -0.77961 1.148 -3.20615 -2.58709 
1.148 -3.20615 -0.77961 1.1487 -4.07378 -1.19163 1.1487 -2.54415 -2.17508 
1.14912 -3.61868 -0.82868 1.14912 -2.99926 -2.53802 1.15074 -3.76105 -0.89554 
1.15074 -2.85689 -2.47117 1.15367 -4.11218 -1.26213 1.15367 -2.50576 -2.10457 
1.15401 -4.01202 -1.11064 1.15401 -2.60591 -2.25606 1.15715 -3.35925 -2.58729 
1.15715 -3.35925 -0.77941 1.15715 -3.25869 -2.58729 1.15715 -3.25869 -0.77941 
1.16 -3.30897 -2.58734 1.16 -3.30897 -0.77936 1.16077 -3.84505 -0.95592 
1.16077 -2.77288 -2.41078 1.16312 -3.56672 -0.81843 1.16312 -3.05122 -2.54827 
1.16652 -3.92284 -1.02401 1.16652 -2.69509 -2.3427 1.16774 -3.71623 -0.88044 
1.16774 -2.90171 -2.48626 1.16855 -4.13335 -1.32251 1.16855 -2.48458 -2.04419 
1.17474 -4.04126 -1.16554 1.17474 -2.57667 -2.20116 1.17583 -3.51399 -0.81078 
1.17583 -3.10395 -2.55592 1.17976 -3.80244 -0.93743 1.17976 -2.8155 -2.42927 
1.18054 -4.15173 -1.38509 1.18054 -2.4662 -1.98161 1.18103 -4.08198 -1.23477 
1.18103 -2.53596 -2.13193 1.18281 -3.66699 -0.86543 1.18281 -2.95094 -2.50127 
1.18715 -3.46186 -0.80593 1.18715 -3.15608 -2.56077 1.18777 -3.8834 -1.00312 
1.18777 -2.73454 -2.36359 1.19049 -3.95674 -1.07459 1.19049 -2.6612 -2.29211 
1.19678 -4.10462 -1.29434 1.19678 -2.51331 -2.07236 1.19717 -3.40929 -0.8036 
1.19717 -3.20865 -2.56311 1.19717 -3.20865 -0.8036 1.19763 -3.75858 -0.92082 
1.19763 -2.85936 -2.44589 1.19799 -3.61603 -0.8533 1.19799 -3.00191 -2.5134 
1.2011 -3.35919 -2.5653 1.2011 -3.35919 -0.8014 1.2011 -3.25875 -2.5653 
1.2011 -3.25875 -0.8014 1.20385 -3.30897 -2.56527 1.20385 -3.30897 -0.80143 
1.20731 -4.04992 -1.20849 1.20731 -2.56802 -2.15821 1.20768 -3.84179 -0.98316 
1.20768 -2.77615 -2.38354 1.21053 -4.12384 -1.35559 1.21053 -2.4941 -2.01111 
1.21181 -3.56384 -0.84355 1.21181 -3.0541 -2.52315 1.2125 -3.98786 -1.12778 
1.2125 -2.63008 -2.23892 1.21258 -3.9185 -1.05252 1.21258 -2.69943 -2.31418 
1.21432 -3.71358 -0.90612 1.21432 -2.90435 -2.46058 1.2239 -3.51115 -0.83624 
1.2239 -3.10678 -2.53046 1.22417 -4.07378 -1.2671 1.22417 -2.54415 -2.0996 
1.22666 -3.7986 -0.96501 1.22666 -2.81934 -2.40169 1.23063 -3.66354 -0.89209 
1.23063 -2.95439 -2.47461 1.23245 -4.01607 -1.18335 1.23245 -2.60186 -2.18335 
1.23349 -3.87878 -1.03199 1.23349 -2.73915 -2.33471 1.23502 -3.45886 -0.83191 
1.23502 -3.15908 -2.5348 1.23552 -3.951 -1.10481 1.23552 -2.66693 -2.26189 
1.23881 -4.09453 -1.32769 1.23881 -2.5234 -2.03901 1.24021 -3.40919 -0.8277 
1.24021 -3.20875 -2.539 1.24414 -3.35903 -2.54106 1.24414 -3.35903 -0.82564 
1.24414 -3.25891 -2.54106 1.24414 -3.25891 -0.82564 1.24433 -3.75442 -0.94881 
1.24433 -2.86351 -2.41789 1.24546 -3.61245 -0.88041 1.24546 -3.00548 -2.4863 
1.24655 -3.30897 -2.54108 1.24655 -3.30897 -0.82562 1.25026 -4.04126 -1.24106 
1.25026 -2.57667 -2.12564 1.25345 -3.83672 -1.01251 1.25345 -2.78122 -2.3542 
1.25638 -3.98053 -1.15942 1.25638 -2.63741 -2.20728 1.2574 -3.91237 -1.08308 
1.2574 -2.70556 -2.28362 1.25876 -3.56046 -0.8711 1.25876 -3.05747 -2.4956 
1.25954 -3.70979 -0.93401 1.25954 -2.90815 -2.43269 1.26585 -4.06331 -1.30067 
1.26585 -2.55462 -2.06603 1.27051 -3.50772 -0.86421 1.27051 -3.11021 -2.50249 
1.27209 -3.79331 -0.99473 1.27209 -2.82463 -2.37197 1.27564 -3.65949 -0.92041 
1.27564 -2.95845 -2.44629 1.27694 -3.45847 -0.85802 1.27694 -3.15946 -2.50868 
1.27774 -3.87249 -1.06279 1.27774 -2.74545 -2.30391 1.27905 -3.94336 -1.13675 
1.27905 -2.67457 -2.22995 1.27916 -4.08213 -1.36191 1.27916 -2.5358 -2.00479 
1.28201 -3.40885 -0.85389 1.28201 -3.20909 -2.51281 1.28571 -3.35897 -0.85185 
1.28571 -3.25897 -2.51486 1.28571 -3.25897 -0.85185 1.28802 -3.98786 -1.2033 
1.28802 -3.30897 -2.51482 1.28802 -3.30897 -0.85188 1.28802 -2.63008 -2.1634 
1.28835 -3.74962 -0.97851 1.28835 -2.86831 -2.38819 1.2904 -3.60787 -0.90918 
1.2904 -3.01006 -2.45752 1.29748 -3.83007 -1.04367 1.29748 -2.78787 -2.32304 
1.3004 -3.90467 -1.1154 1.3004 -2.71327 -2.2513 1.30326 -3.70486 -0.96402 
1.30326 -2.91307 -2.40268 1.30347 -3.55566 -0.90036 1.30347 -3.06228 -2.46635 
1.30516 -4.01202 -1.26179 1.30516 -2.60591 -2.10491 1.31099 -3.951 -1.18028 
1.31099 -2.66693 -2.18642 1.31165 -3.50755 -0.89272 1.31165 -3.11038 -2.47398 
1.31491 -3.78752 -1.02629 1.31491 -2.83041 -2.34041 1.31808 -3.45822 -0.88664 
1.31808 -3.15971 -2.48007 1.31939 -3.65417 -0.951 1.31939 -2.96377 -2.4157 
1.32021 -4.0331 -1.32256 1.32021 -2.58484 -2.04414 1.32039 -3.86454 -1.09541 
1.32039 -2.7534 -2.27129 1.32327 -3.40828 -0.88268 1.32327 -3.20966 -2.48402 
1.32694 -3.35833 -0.88077 1.32694 -3.25961 -2.48593 1.32694 -3.25961 -0.88077 
1.32815 -3.30897 -2.48656 1.32815 -3.30897 -0.88014 1.33098 -3.74357 -1.01039 
1.33098 -2.87436 -2.35631 1.33272 -3.91237 -1.1584 1.33272 -2.70556 -2.2083 
1.33276 -2.56716 -1.98226 1.33375 -3.60244 -0.94018 1.33375 -3.0155 -2.42653 
1.33895 -3.82307 -1.07685 1.33895 -2.79487 -2.28986 1.34121 -3.95674 -1.22531 
1.34121 -2.6612 -2.14139 1.34329 -3.55496 -0.93078 1.34329 -3.06298 -2.43592 
1.34537 -3.69881 -0.99607 1.34537 -2.91913 -2.37063 1.35134 -3.50688 -0.92321 
1.35134 -3.11105 -2.44349 1.35301 -3.87249 -1.13806 1.35301 -2.74545 -2.22864 
1.35606 -3.78036 -1.05974 1.35606 -2.83757 -2.30696 1.35797 -3.45736 -0.91739 
1.35797 -3.16058 -2.44932 1.35798 -3.9797 -1.2848 1.35798 -2.63824 -2.0819 
1.36122 -3.64784 -0.98348 1.36122 -2.9701 -2.38322 1.36302 -3.40745 -0.9135 
1.36302 -3.21048 -2.45321 1.36328 -3.9185 -1.20322 1.36328 -2.69943 -2.16348 
1.3657 -3.35827 -0.91098 1.3657 -3.25966 -2.45572 1.3657 -3.25966 -0.91098 
1.36684 -3.30897 -2.45636 1.36684 -3.30897 -0.91034 1.37167 -3.73652 -1.04413 
1.37167 -2.88141 -2.32257 1.37202 -3.99974 -1.34603 1.37202 -2.6182 -2.02067 
1.37213 -3.83007 -1.11832 1.37213 -2.78787 -2.24838 1.37224 -3.60122 -0.97253 
1.37224 -3.01672 -2.39417 1.38175 -3.55364 -0.96326 1.38175 -3.06429 -2.40345 
1.38381 -3.87878 -1.18231 1.38381 -2.73915 -2.18439 1.38573 -3.69165 -1.03007 
1.38573 -2.92628 -2.33663 1.38948 -3.50572 -0.95561 1.38948 -3.11222 -2.41109 
1.38951 -3.78752 -1.10089 1.38951 -2.83041 -2.26581 1.39179 -3.92284 -1.24928 
1.39179 -2.69509 -2.11743 1.39608 -3.45611 -0.94991 1.39608 -3.16183 -2.41679 
1.39822 -3.64586 -1.01758 1.39822 -2.97208 -2.34912 1.4004 -3.40734 -0.94568 
1.4004 -3.2106 -2.42103 1.40311 -3.35809 -0.94322 1.40311 -3.25984 -2.42349 
1.40311 -3.25984 -0.94322 1.40329 -3.83672 -1.16235 1.40329 -2.78122 -2.20436 
1.40401 -3.30897 -2.4243 1.40401 -3.30897 -0.9424 1.40541 -3.74357 -1.08482 
1.40541 -2.87436 -2.28189 1.40769 -3.94481 -1.30952 1.40769 -2.67312 -2.05719 
1.40911 -3.59925 -1.00669 1.40911 -3.01868 -2.36001 1.41268 -3.8834 -1.22803 
1.41268 -2.73454 -2.13867 1.41836 -3.55195 -0.99744 1.41836 -3.06599 -2.36927 
1.41973 -3.69881 -1.07043 1.41973 -2.91913 -2.29627 1.42107 -3.79331 -1.14371 
1.42107 -2.82463 -2.22299 1.4224 -3.96289 -1.37294 1.4224 -2.65505 -1.99376 
1.42597 -3.50406 -0.98983 1.42597 -3.11388 -2.37687 1.4319 -3.4557 -0.9839 
1.4319 -3.16224 -2.3828 1.43232 -3.64784 -1.05458 1.43232 -2.9701 -2.31212 
1.43264 -3.84179 -1.20812 1.43615 -3.40699 -0.97965 1.43615 -3.21095 -2.38705 
1.43729 -3.74962 -1.12745 1.4387 -3.35804 -0.9771 1.4387 -3.2599 -2.38961 
1.4387 -3.2599 -0.9771 1.43956 -3.88632 -1.2751 1.43956 -3.30897 -2.39046 
1.43956 -3.30897 -0.97624 1.44327 -3.60122 -1.04356 1.45079 -3.7986 -1.18914 
0.70048 -2.69883 -0.51756 0.70158 -2.40052 -0.36581 0.70267 -2.59858 -0.4425 
0.70728 -2.45013 -0.37242 0.70759 -2.78946 -0.60112 0.71125 -2.85044 -0.6835 
0.71492 -2.49805 -0.38014 0.71569 -2.64927 -0.45863 0.71668 -2.74301 -0.53523 
0.7242 -2.54562 -0.38965 0.72791 -2.83073 -0.62119 0.72791 -2.25338 -0.32234 
0.72876 -2.30244 -0.32319 0.72876 -2.20431 -0.32319 0.73018 -2.69403 -0.47354 
0.73132 -2.35139 -0.32574 0.73132 -2.15536 -0.32574 0.73483 -2.7862 -0.55421 
0.73515 -2.59225 -0.40067 0.73556 -2.40011 -0.32999 0.73556 -2.10665 -1.7289 
0.7415 -2.44847 -0.33592 0.7415 -2.05829 -1.72296 0.74507 -2.9073 -0.71903 
0.74639 -2.73772 -0.4898 0.74639 -1.76904 -1.56908 0.74774 -2.64322 -0.41652 
0.74774 -1.86354 -1.64236 0.7491 -2.49636 -0.34353 0.7491 -2.0104 -1.71536 
0.75478 -2.82781 -0.57413 0.75478 -1.67895 -1.48476 0.75836 -2.54366 -0.35278 
0.75836 -1.96309 -1.7061 0.75978 -2.88922 -0.65561 0.75978 -1.61753 -1.40328 
0.76206 -2.68798 -0.43091 0.76206 -1.81877 -1.62798 0.76346 -2.25338 -1.77039 
0.76346 -2.25338 -0.28849 0.76417 -2.78113 -0.50844 0.76417 -1.72563 -1.55045 
0.76436 -2.3025 -1.76958 0.76436 -2.3025 -0.28931 0.76436 -2.20425 -1.76958 
0.76436 -2.20425 -0.28931 0.76707 -2.35175 -0.29177 0.76707 -2.15501 -1.76712 
0.76707 -2.15501 -0.29177 0.76925 -2.59027 -0.36367 0.76925 -1.91649 -1.69521 
0.77138 -2.40052 -0.296 0.77138 -2.10624 -1.76288 0.77567 -2.86725 -0.59537 
0.77567 -1.6395 -1.46352 0.77796 -2.73193 -0.44698 0.77796 -1.77482 -1.6119 
0.77799 -2.45013 -0.3017 0.77799 -2.05663 -1.75718 0.78174 -2.63606 -0.37616 
0.78174 -1.87069 -1.68272 0.78366 -2.82319 -0.5284 0.78366 -1.68356 -1.53049 
0.78571 -2.49805 -0.30935 0.78571 -2.0087 -1.74954 0.79523 -2.54562 -0.31863 
0.79523 -1.96113 -1.74026 0.79533 -2.77448 -0.46441 0.79533 -1.73228 -1.59447 
0.79544 -2.94415 -0.69212 0.7958 -2.68093 -0.39023 0.7958 -1.82582 -1.66866 
0.80062 -2.25338 -1.80245 0.80062 -2.25338 -0.25643 0.80176 -2.30268 -1.80181 
0.80176 -2.30268 -0.25707 0.80176 -2.20407 -1.80181 0.80176 -2.20407 -0.25707 
0.80419 -2.86291 -0.54931 0.80419 -1.64384 -1.50957 0.80444 -2.35186 -0.25959 
0.80444 -2.15489 -1.7993 0.80444 -2.15489 -0.25959 0.80625 -2.59225 -0.32957 
0.80625 -1.91451 -1.72931 0.80949 -2.9241 -0.63089 0.80949 -1.58265 -1.42799 
0.8095 -2.40177 -0.26348 0.8095 -2.10499 -1.79541 0.81141 -2.72477 -0.40583 
0.81141 -1.78198 -1.65305 0.81446 -2.8169 -0.48415 0.81446 -1.68985 -1.57474 
0.81613 -2.45129 -0.26931 0.81613 -2.05546 -1.78958 0.8221 -2.64322 -0.34216 
0.8221 -1.86354 -1.71672 0.82418 -2.49937 -0.27687 0.82418 -2.00739 -1.78201 
0.82626 -2.90115 -0.5714 0.82626 -1.60561 -1.48748 0.82851 -2.76748 -0.42294 
0.82851 -1.73927 -1.63595 0.83371 -2.54685 -0.28627 0.83371 -1.95991 -1.77262 
0.83471 -2.99518 -0.73053 0.83475 -2.85678 -0.50449 0.83475 -1.64997 -1.5544 
0.83648 -2.68798 -0.35648 0.83648 -1.81877 -1.7024 0.83932 -2.25338 -1.83265 
0.83932 -2.25338 -0.22623 0.84052 -2.30274 -1.83203 0.84052 -2.30274 -0.22686 
0.84052 -2.20402 -1.83203 0.84052 -2.20402 -0.22686 0.8442 -2.35269 -0.22877 
0.8442 -2.15407 -1.83011 0.8442 -2.15407 -0.22877 0.84708 -2.80895 -0.4415 
0.84708 -1.69781 -1.61738 0.84725 -2.97751 -0.66866 0.84725 -1.52925 -1.39023 
0.84808 -2.59858 -0.29709 0.84808 -1.90818 -1.76179 0.84938 -2.40263 -0.23273 
0.84938 -2.10412 -1.82616 0.84938 -2.10412 -0.23273 0.85256 -2.73193 -0.37238 
0.85256 -1.77482 -1.6865 0.85582 -2.45196 -0.23881 0.85582 -2.05479 -1.82007 
0.85648 -2.89541 -0.52637 0.85648 -1.61134 -1.53251 0.86231 -2.95643 -0.60788 
0.86231 -1.55032 -1.451 0.864 -2.50007 -0.24645 0.864 -2.00668 -1.81244 
0.8642 -2.64927 -0.31011 0.8642 -1.85748 -1.74877 0.86706 -2.84908 -0.46149 
0.86706 -1.65768 -1.5974 0.86999 -2.77448 -0.38976 0.86999 -1.73228 -1.66913 
0.87706 -2.55228 -0.25527 0.87706 -1.95447 -1.80361 0.87911 -2.69403 -0.32461 
0.87911 -1.81272 -1.73428 0.87945 -2.93227 -0.54939 0.87945 -2.25338 -1.86091 
0.87945 -2.25338 -0.19797 0.87945 -1.57448 -1.50949 0.88176 -2.30338 -1.86095 
0.88176 -2.30338 -0.19794 0.88176 -2.20338 -1.86095 0.88176 -2.20338 -0.19794 
0.88545 -2.35326 -0.19998 0.88545 -2.1535 -1.8589 0.88545 -2.1535 -0.19998 
0.88831 -3.02654 -0.708 0.88842 -2.88777 -0.48284 0.88842 -1.61898 -1.57604 
0.88972 -2.8169 -0.40888 0.88972 -1.68985 -1.65 0.89053 -2.40288 -0.20411 
0.89053 -2.10387 -1.85478 0.89053 -2.10387 -0.20411 0.89182 -2.60389 -0.2665 
0.89182 -1.90286 -1.79238 0.89538 -2.73772 -0.34082 0.89538 -1.76904 -1.71807 
0.89696 -2.45213 -0.2103 0.89696 -2.05462 -1.84858 0.90162 -3.00772 -0.64676 
0.90162 -1.49903 -1.41213 0.90793 -2.6542 -0.2801 0.90793 -1.85255 -1.77879 
0.90871 -2.50487 -0.21719 0.90871 -2.00188 -1.84169 0.91006 -2.85678 -0.42917 
0.91006 -1.64997 -1.62971 0.91109 -2.92494 -0.50551 0.91109 -1.58182 -1.55337 
0.91401 -2.78113 -0.3586 0.91401 -1.72563 -1.70029 0.91721 -2.98567 -0.58715 
0.91721 -1.52108 -1.47173 0.92092 -2.25338 -1.88717 0.92092 -2.25338 -0.17171 
0.92201 -2.55686 -0.2265 0.92201 -1.94989 -1.83239 0.92314 -2.69883 -0.2949 
0.92314 -1.80792 -1.76398 0.92333 -2.30343 -1.88715 0.92333 -2.30343 -0.17173 
0.92333 -2.20332 -1.88715 0.92333 -2.20332 -0.17173 0.92726 -2.3536 -0.17379 
0.92726 -2.15316 -1.88509 0.92726 -2.15316 -0.17379 0.92866 -3.03894 -0.67379 
0.93195 -2.89541 -0.4509 0.93195 -1.61134 -1.60798 0.93245 -2.40327 -0.178 
0.93245 -2.10349 -1.88089 0.93245 -2.10349 -0.178 0.93397 -2.82319 -0.37808 
0.93397 -1.68356 -1.6808 0.93502 -2.96048 -0.52944 0.93502 -1.54627 -1.52944 
0.93684 -2.60795 -0.23818 0.93684 -1.8988 -1.8207 0.94081 -2.74301 -0.3111 
0.94081 -1.76374 -1.74778 0.94329 -3.01819 -0.61319 0.94329 -1.48856 -1.44569 
0.94357 -2.45556 -0.18233 0.94357 -2.05119 -1.87656 0.95314 -2.65799 -0.25221 
0.95314 -1.84876 -1.80667 0.95489 -2.86291 -0.39861 0.95489 -1.64384 -1.66027 
0.95497 -2.93227 -0.47387 0.95497 -1.57448 -1.58501 0.95566 -2.50825 -0.18965 
0.95566 -1.99851 -1.86924 0.95694 -3.06825 -0.70168 0.95979 -2.7862 -0.32925 
0.95979 -1.72056 -1.72963 0.96015 -2.99433 -0.55458 0.96015 -1.51243 -1.50431 
0.96362 -2.25338 -1.91136 0.96362 -2.25338 -0.14752 0.96636 -2.3036 -1.9114 
0.96636 -2.3036 -0.14749 0.96636 -2.20315 -1.9114 0.96636 -2.20315 -0.14749 
0.96948 -2.56044 -0.19939 0.96948 -1.94632 -1.8595 0.96984 -2.70298 -0.26691 
0.96984 -1.80377 -1.79198 0.97029 -2.3537 -1.9092 0.97029 -2.3537 -0.14969 
0.97029 -2.15306 -1.9092 0.97029 -2.15306 -0.14969 0.97069 -3.04903 -0.64043 
0.97069 -1.45772 -1.41845 0.97698 -2.90115 -0.42068 0.97698 -1.60561 -1.6382 
0.9797 -2.82781 -0.34921 0.9797 -1.67895 -1.70968 0.98031 -2.40626 -0.15202 
0.98031 -2.10049 -1.90686 0.98031 -2.10049 -0.15202 0.98466 -2.6114 -0.21152 
0.98466 -1.89535 -1.84736 0.98643 -3.02639 -0.58086 0.98643 -1.48037 -1.47803 
0.98692 -3.09614 -0.73119 0.9877 -2.74684 -0.28352 0.9877 -1.75991 -1.77536 
0.99164 -2.45839 -0.15687 0.99164 -2.04836 -1.90201 0.99164 -2.04836 -0.15687 
0.99273 -2.98567 -0.51163 0.99273 -1.52108 -1.54725 0.99891 -3.07776 -0.66861 
0.99891 -1.42899 -1.39028 0.99973 -2.66064 -0.22653 0.99973 -1.84612 -1.83235 
1.00094 -2.86725 -0.3701 1.00094 -1.6395 -1.68879 1.00435 -2.51113 -0.16452 
1.00435 -1.99563 -1.89436 1.0067 -2.78946 -0.30201 1.0067 -1.71729 -1.75687 
1.00746 -2.25338 -1.93343 1.00746 -2.25338 -0.12545 1.01032 -2.30365 -1.93338 
1.01032 -2.30365 -0.12551 1.01032 -2.2031 -1.93338 1.01032 -2.2031 -0.12551 
1.01346 -2.95643 -0.45673 1.01346 -1.55032 -1.60215 1.01379 -3.05658 -0.60822 
1.01379 -1.45017 -1.45067 1.01672 -2.70546 -0.24163 1.01672 -1.80129 -1.81726 
1.01835 -2.56309 -0.17477 1.01835 -1.94366 -1.88411 1.01877 -3.01819 -0.53772 
1.01877 -1.48856 -1.52117 1.01947 -2.3562 -1.93318 1.01947 -2.3562 -0.1257 
1.01947 -2.15055 -1.93318 1.01947 -2.15055 -0.1257 1.02677 -2.83073 -0.32234 
1.02677 -1.67603 -1.73655 1.02922 -3.10524 -0.6983 1.0298 -2.40876 -0.12852 
1.0298 -2.09799 -1.93036 1.0298 -2.09799 -0.12852 1.03237 -2.61312 -0.18774 
1.03237 -1.89363 -1.87114 1.03505 -2.74935 -0.2587 1.03505 -1.75741 -1.80018 
1.03647 -2.9241 -0.40391 1.03647 -1.58265 -1.65497 1.04102 -2.46062 -0.134 
1.04102 -2.04614 -1.92489 1.04102 -2.04614 -0.134 1.04217 -3.08485 -0.63659 
1.04217 -1.42191 -1.42229 1.04601 -3.04903 -0.56511 1.04601 -1.45772 -1.49377 
1.04755 -2.66213 -0.20313 1.04755 -1.84463 -1.85575 1.05233 -3.00772 -0.49604 
1.05233 -2.25338 -1.95332 1.05233 -2.25338 -0.10556 1.05233 -1.49903 -1.56284 
1.05404 -2.51328 -0.14214 1.05404 -1.99347 -1.91674 1.05434 -2.79173 -0.2776 
1.05434 -1.71502 -1.78128 1.05933 -3.12985 -0.72835 1.06058 -2.30596 -1.9552 
1.06058 -2.30596 -0.10368 1.06058 -2.20079 -1.9552 1.06058 -2.20079 -0.10368 
1.06118 -2.88922 -0.3542 1.06118 -1.61753 -1.70468 1.06508 -2.70685 -0.21858 
1.06508 -1.7999 -1.84031 1.06722 -2.56383 -0.15289 1.06722 -1.94292 -1.90599 
1.06988 -2.3584 -1.95445 1.06988 -2.3584 -0.10443 1.06988 -2.14836 -1.95445 
1.06988 -2.14836 -0.10443 1.07149 -3.11111 -0.66592 1.07149 -1.39565 -1.39297 
1.07418 -3.07776 -0.59334 1.07418 -1.42899 -1.46555 1.07423 -2.97751 -0.44168 
1.07423 -1.52925 -1.61721 1.07936 -3.03894 -0.52309 1.07936 -1.46781 -1.5358 
1.08022 -2.41053 -0.1078 1.08022 -2.09622 -1.95108 1.08022 -2.09622 -0.1078 
1.08149 -2.61378 -0.16623 1.08149 -1.89298 -1.89265 1.08355 -2.75043 -0.23609 
1.08355 -1.75633 -1.8228 1.08907 -2.85044 -0.30567 1.08907 -1.65632 -1.75321 
1.09049 -3.15246 -0.75934 1.09157 -2.46222 -0.11378 1.09157 -2.04453 -1.9451 
1.09157 -2.04453 -0.11378 1.09646 -2.66246 -0.18207 1.09646 -1.8443 -1.87681 
1.0977 -2.94415 -0.38987 1.0977 -1.56261 -1.66902 1.09813 -2.25338 -1.97099 
1.09813 -2.25338 -0.0879 1.10169 -3.1353 -0.69611 1.10169 -1.37146 -1.36277 
1.10387 -3.10524 -0.62364 1.10387 -1.40152 -1.43524 1.10389 -2.51332 -0.12237 
1.10389 -1.99343 -1.93652 1.10389 -1.99343 -0.12237 1.10658 -2.306 -1.9725 
1.10658 -2.306 -0.08638 1.10658 -2.20075 -1.9725 1.10658 -2.20075 -0.08638 
1.10725 -3.06825 -0.55136 1.10725 -1.43851 -1.50752 1.11358 -3.02654 -0.48273 
1.11358 -1.48021 -1.57615 1.11426 -2.707 -0.19797 1.11426 -1.79976 -1.86091 
1.11624 -2.35869 -1.9714 1.11624 -2.35869 -0.08748 1.11624 -2.14807 -1.9714 
1.11624 -2.14807 -0.08748 1.11716 -2.56368 -0.13352 1.11716 -1.94307 -1.92536 
1.11739 -2.81044 -0.26211 1.11739 -1.69631 -1.79677 1.12461 -2.9073 -0.33949 
1.12461 -1.59945 -1.71939 1.12679 -2.41082 -1.96764 1.12679 -2.41082 -0.09125 
1.12679 -2.09593 -1.96764 1.12679 -2.09593 -0.09125 1.13132 -2.61316 -0.14722 
1.13132 -1.89359 -1.91167 1.13269 -3.15737 -0.72711 1.13393 -3.12985 -0.65375 
1.13393 -1.3769 -1.40513 1.13611 -2.99518 -0.42913 1.13611 -1.51157 -1.62975 
1.13676 -3.09614 -0.58135 1.13676 -1.41061 -1.47754 1.13908 -2.46364 -0.09766 
1.13908 -2.04311 -1.96122 1.13908 -2.04311 -0.09766 1.14129 -3.05633 -0.5108 
1.14129 -1.45042 -1.54808 1.14473 -2.25338 -1.98638 1.14473 -2.25338 -0.0725 
1.14634 -2.66163 -0.16342 1.14634 -1.84513 -1.89547 1.14757 -2.76789 -0.22157 
1.14757 -1.73887 -1.83731 1.15163 -2.51467 -0.10672 1.15163 -1.99209 -1.95217 
1.15163 -1.99209 -0.10672 1.15295 -2.86743 -0.2923 1.15295 -1.63932 -1.76658 
1.15365 -2.30613 -1.98759 1.15365 -2.30613 -0.07129 1.15365 -2.20063 -1.98759 
1.15365 -2.20063 -0.07129 1.1624 -2.96074 -0.37728 1.1624 -1.54602 -1.68161 
1.16337 -2.35872 -1.98605 1.16337 -2.35872 -0.07283 1.16337 -2.14803 -1.98605 
1.16337 -2.14803 -0.07283 1.16442 -3.17726 -0.75884 1.16492 -3.15246 -0.68492 
1.16492 -1.35429 -1.37397 1.16527 -2.56516 -0.11838 1.16527 -1.9416 -1.9405 
1.16703 -3.12189 -0.61247 1.16703 -1.38486 -1.44641 1.17074 -3.08452 -0.5402 
1.17074 -1.42223 -1.51868 1.17496 -2.41186 -1.98194 1.17496 -2.41186 -0.07694 
1.17496 -2.09489 -1.98194 1.17496 -2.09489 -0.07694 1.1762 -3.04205 -0.47176 
1.1762 -1.4647 -1.58712 1.17895 -2.72356 -0.18484 1.17895 -1.7832 -1.87405 
1.17966 -2.6145 -0.13257 1.17966 -1.89225 -1.92631 1.18239 -2.82645 -0.24985 
1.18239 -1.68031 -1.80904 1.18733 -2.46453 -1.97499 1.18733 -2.46453 -0.08389 
1.18733 -2.04223 -1.97499 1.18733 -2.04223 -0.08389 1.18996 -2.92265 -0.32801 
1.18996 -1.5841 -1.73088 1.19204 -2.25338 -1.99947 1.19204 -2.25338 -0.05941 
1.19654 -3.17276 -0.7166 1.19654 -1.334 -1.34228 1.1968 -3.19492 -0.79122 
1.19789 -3.14486 -0.64339 1.19789 -1.3619 -1.4155 1.20037 -2.51556 -0.09339 
1.20037 -1.9912 -1.9655 1.20037 -1.9912 -0.09339 1.20086 -3.11078 -0.57115 
1.20086 -1.39597 -1.48773 1.20113 -2.30617 -2.00027 1.20113 -2.30617 -0.05861 
1.20113 -2.20059 -2.00027 1.20113 -2.20059 -0.05861 1.20175 -3.00978 -0.41834 
1.20175 -1.49698 -1.64054 1.2055 -3.07062 -0.50082 1.2055 -1.43614 -1.55807 
1.21227 -2.35933 -1.99854 1.21227 -2.35933 -0.06034 1.21227 -2.14742 -1.99854 
1.21227 -2.14742 -0.06034 1.21293 -2.78297 -0.21078 1.21293 -1.72378 -1.8481 
1.21408 -2.56584 -0.10556 1.21408 -1.94092 -1.95332 1.21408 -1.94092 -0.10556 
1.21715 -2.66954 -0.14664 1.21715 -1.83722 -1.91225 1.21811 -2.88163 -0.28228 
1.21811 -1.62512 -1.7766 1.22407 -2.41245 -1.99391 1.22407 -2.41245 -0.06497 
1.22407 -2.09431 -1.99391 1.22407 -2.09431 -0.06497 1.22835 -2.97406 -0.3677 
1.22835 -1.53269 -1.69118 1.22934 -3.16565 -0.67524 1.22934 -1.34111 -1.38364 
1.23095 -3.19287 -0.75427 1.23136 -3.13473 -0.60313 1.23136 -1.37203 -1.45576 
1.23539 -3.09712 -0.5312 1.23539 -1.40963 -1.52768 1.23621 -2.46488 -1.98639 
1.23621 -2.46488 -0.0725 1.23621 -2.04187 -1.98639 1.23621 -2.04187 -0.0725 
1.23993 -3.05418 -0.46319 1.23993 -2.25338 -2.01023 1.23993 -2.25338 -0.04866 
1.23993 -1.45257 -1.5957 1.24809 -2.83954 -0.24111 1.24809 -1.66721 -1.81777 
1.24943 -2.51583 -0.08251 1.24943 -1.99092 -1.97637 1.24943 -1.99092 -0.08251 
1.25049 -2.73048 -0.17019 1.25049 -1.77627 -1.8887 1.25056 -2.3066 -2.01084 
1.25056 -2.3066 -0.04804 1.25056 -2.20015 -2.01084 1.25056 -2.20015 -0.04804 
1.25117 -2.62138 -0.11797 1.25117 -1.88538 -1.94091 1.2559 -2.93507 -0.32007 
1.2559 -1.57168 -1.73881 1.26174 -2.35967 -2.00856 1.26174 -2.35967 -0.05032 
1.26174 -2.14709 -2.00856 1.26174 -2.14709 -0.05032 1.26272 -3.15595 -0.63489 
1.26272 -1.3508 -1.42399 1.26363 -3.18626 -0.71264 1.26363 -1.3205 -1.34624 
1.26388 -3.2084 -0.78728 1.26578 -3.1215 -0.56284 1.26578 -1.38525 -1.49604 
1.26596 -3.02056 -0.41069 1.26596 -1.4862 -1.6482 1.2697 -3.08119 -0.49335 
1.2697 -1.42556 -1.56553 1.27343 -2.41242 -2.0034 1.27343 -2.41242 -0.05548 
1.27343 -2.09434 -2.0034 1.27343 -2.09434 -0.05548 1.28426 -2.89298 -0.27566 
1.28426 -1.61377 -1.78322 1.28544 -2.78921 -0.19848 1.28544 -1.71754 -1.86041 
1.28559 -2.4647 -1.99537 1.28559 -2.4647 -0.06352 1.28559 -2.04205 -1.99537 
1.28559 -2.04205 -0.06352 1.28644 -2.57136 -0.09306 1.28644 -1.93539 -1.96582 
1.28644 -1.93539 -0.09306 1.28829 -2.25338 -2.01862 1.28829 -2.25338 -0.04027 
1.28912 -2.67522 -0.13459 1.28912 -1.83154 -1.9243 1.29328 -2.98327 -0.36074 
1.29328 -1.52348 -1.69815 1.29659 -3.1437 -0.59566 1.29659 -1.36306 -1.46322 
1.29704 -3.17695 -0.67172 1.29704 -1.3298 -1.38717 1.2974 -3.22169 -0.82103 
1.29844 -3.20407 -0.75099 1.29844 -1.30269 -1.30789 1.29908 -2.30664 -2.01873 
1.29908 -2.30664 -0.04016 1.29908 -2.20012 -2.01873 1.29908 -2.20012 -0.04016 
1.30011 -3.10622 -0.52501 1.30011 -1.40053 -1.53387 1.30449 -3.06289 -0.45703 
1.30449 -1.44387 -1.60185 1.31055 -2.35994 -2.01593 1.31055 -2.35994 -0.04296 
1.31055 -2.14682 -2.01593 1.31055 -2.14682 -0.04296 1.32119 -2.84445 -0.2309 
1.32119 -1.6623 -1.82799 1.32124 -2.94299 -0.31426 1.32124 -1.56377 -1.74463 
1.32235 -2.52054 -1.98648 1.32235 -2.52054 -0.0724 1.32235 -1.98621 -1.98648 
1.32235 -1.98621 -0.0724 1.32238 -2.41267 -2.01023 1.32238 -2.41267 -0.04866 
1.32238 -2.09409 -2.01023 1.32238 -2.09409 -0.04866 1.32364 -2.73519 -0.16028 
1.32364 -1.77156 -1.89861 1.32413 -2.626 -0.10811 1.32413 -1.88075 -1.95078 
1.32413 -1.88075 -0.10811 1.33084 -3.16515 -0.63218 1.33084 -1.34161 -1.42671 
1.33085 -3.12892 -0.55766 1.33085 -1.37784 -1.50123 1.33125 -3.23256 -0.85496 
1.33142 -3.02788 -0.40542 1.33142 -1.47887 -1.65347 1.33177 -3.19533 -0.70998 
1.33177 -1.31142 -1.34891 1.33194 -3.21745 -0.78463 1.33194 -1.2893 -1.27425 
1.33482 -3.08833 -0.48832 1.33482 -1.41842 -1.57056 1.337 -2.25338 -2.02463 
1.337 -2.25338 -0.03426 1.3482 -2.30674 -2.02424 1.3482 -2.30674 -0.03465 
1.3482 -2.20001 -2.02424 1.3482 -2.20001 -0.03465 1.35877 -2.79254 -0.1907 
1.35877 -1.71421 -1.86818 1.35882 -2.9893 -0.35668 1.35882 -1.51745 -1.70221 
1.35942 -2.89852 -0.26913 1.35942 -1.60823 -1.78975 1.35962 -2.57516 -1.97325 
1.35962 -2.57516 -0.08564 1.35962 -1.93159 -1.97325 1.35962 -1.93159 -0.08564 
1.35966 -2.35995 -2.02089 1.35966 -2.35995 -0.038 1.35966 -2.1468 -2.02089 
1.35966 -2.1468 -0.038 1.36009 -2.4665 -2.00359 1.36009 -2.4665 -0.05529 
1.36009 -2.04025 -2.00359 1.36009 -2.04025 -0.05529 1.36187 -2.67864 -0.12733 
1.36187 -1.82812 -1.93155 1.36187 -1.82812 -0.12733 1.36539 -3.1839 -0.66988 
1.36539 -1.32286 -1.38901 1.36541 -3.11165 -0.52099 1.36541 -1.3951 -1.53789 
1.36564 -3.15019 -0.5925 1.36564 -1.35657 -1.46639 1.3657 -3.22849 -0.81887 
1.3657 -1.27826 -1.24001 1.36588 -3.24126 -0.89049 1.36657 -3.21081 -0.74902 
1.36657 -1.29594 -1.30987 1.36961 -3.06813 -0.45333 1.36961 -1.43863 -1.60556 
1.38595 -2.25338 -2.02824 1.38595 -2.25338 -0.03065 1.39678 -2.84819 -0.22649 
1.39678 -1.65857 -1.8324 1.39678 -2.73755 -0.1553 1.39678 -1.76921 -1.90358 
1.39682 -2.94673 -0.30985 1.39682 -1.56003 -1.74903 1.39682 -3.03167 -0.40271 
1.39682 -1.47508 -1.65618 1.39723 -2.52175 -1.99201 1.39723 -2.52175 -0.06687 
1.39723 -1.985 -1.99201 1.39723 -1.985 -0.06687 1.39723 -2.62832 -0.10317 
1.39723 -1.87843 -1.95572 1.39723 -1.87843 -0.10317 1.39726 -2.41388 -2.01576 
1.39726 -2.41388 -0.04313 1.39726 -2.09288 -2.01576 1.39726 -2.09288 -0.04313 
1.39726 -2.30678 -2.0273 1.39726 -2.30678 -0.03158 1.39726 -2.19998 -2.0273 
1.39726 -2.19998 -0.03158 1.40015 -3.1695 -0.63006 1.40015 -1.33726 -1.42882 
1.40015 -3.19988 -0.70864 1.40015 -1.30687 -1.35024 1.40016 -3.13326 -0.55554 
1.40016 -1.37349 -1.50335 1.40016 -3.09195 -0.48577 1.40016 -1.4148 -1.57311 
1.40031 -3.23731 -0.85429 1.40031 -1.26945 -1.20459 1.40031 -3.22199 -0.78331 
1.40031 -1.28476 -1.27558 1.40032 -3.2473 -0.92502 1.43502 -3.25096 -0.95997 
1.43502 -3.24363 -0.89016 1.43502 -3.23085 -0.81836 1.43502 -3.21306 -0.74836 
1.43502 -3.18616 -0.669 1.43502 -3.15235 -0.59144 1.43502 -3.11374 -0.51976 
1.43502 -3.06987 -0.45209 1.43502 -2.99145 -0.35472 1.43502 -2.90037 -0.26695 
1.43502 -2.79412 -0.18825 1.43502 -2.67978 -0.12491 1.43502 -2.57608 -1.97594 
1.43502 -2.57608 -0.08294 1.43502 -2.4671 -2.00634 1.43502 -2.4671 -0.05255 
1.43502 -2.36026 -2.02371 1.43502 -2.36026 -0.03517 1.43502 -2.25338 -2.02944 
1.43502 -2.25338 -0.02944 1.43502 -2.1465 -2.02371 1.43502 -2.1465 -0.03517 
1.43502 -2.03965 -2.00634 1.43502 -2.03965 -0.05255 1.43502 -1.93067 -1.97594 
1.43502 -1.93067 -0.08294 1.43502 -1.82698 -1.93398 1.43502 -1.82698 -0.12491 
1.43502 -1.71264 -1.87063 1.43502 -1.60638 -1.79193 1.43502 -1.51531 -1.70417 
1.43502 -1.43688 -1.60679 1.43502 -1.39302 -1.53913 1.43502 -1.3544 -1.46744 
1.43502 -1.32059 -1.38988 1.43502 -1.29369 -1.31053 1.43502 -1.27591 -1.24052 
1.43502 -1.26312 -1.16872 1.46971 -3.2473 -0.92502 1.46972 -3.22199 -0.78331 
1.46972 -1.28476 -1.27558 1.46972 -3.23731 -0.85429 1.46972 -1.26945 -1.20459 
1.46987 -3.09195 -0.48577 1.46987 -1.4148 -1.57311 1.46987 -3.13326 -0.55554 
1.46987 -1.37349 -1.50335 1.46988 -3.19988 -0.70864 1.46988 -1.30687 -1.35024 
1.46988 -3.1695 -0.63006 1.46988 -1.33726 -1.42882 1.47278 -2.30678 -2.0273 
1.47278 -2.30678 -0.03158 1.47278 -2.19998 -2.0273 1.47278 -2.19998 -0.03158 
1.47278 -2.41388 -2.01576 1.47278 -2.41388 -0.04313 1.47278 -2.09288 -2.01576 
1.47278 -2.09288 -0.04313 1.4728 -2.62832 -0.10317 1.4728 -1.87843 -1.95572 
1.4728 -1.87843 -0.10317 1.47281 -2.52175 -1.99201 1.47281 -2.52175 -0.06687 
1.47281 -1.985 -1.99201 1.47281 -1.985 -0.06687 1.47322 -3.03167 -0.40271 
1.47322 -1.47508 -1.65618 1.47322 -2.94673 -0.30985 1.47322 -1.56003 -1.74903 
1.47325 -2.73755 -0.1553 1.47325 -1.76921 -1.90358 1.47325 -2.84819 -0.22649 
1.47325 -1.65857 -1.8324 1.48409 -2.25338 -2.02824 1.48409 -2.25338 -0.03065 
1.50042 -3.06813 -0.45333 1.50042 -1.43863 -1.60556 1.50347 -3.21081 -0.74902 
1.50347 -1.29594 -1.30987 1.50416 -3.24126 -0.89049 1.50434 -3.22849 -0.81887 
1.50434 -1.27826 -1.24001 1.5044 -3.15019 -0.5925 1.5044 -1.35657 -1.46639 
1.50463 -3.11165 -0.52099 1.50463 -1.3951 -1.53789 1.50465 -3.1839 -0.66988 
1.50465 -1.32286 -1.38901 1.50816 -2.67864 -0.12733 1.50816 -1.82812 -1.93155 
1.50994 -2.4665 -2.00359 1.50994 -2.4665 -0.05529 1.50994 -2.04025 -2.00359 
1.50994 -2.04025 -0.05529 1.51038 -2.35995 -2.02089 1.51038 -2.35995 -0.038 
1.51038 -2.1468 -2.02089 1.51038 -2.1468 -0.038 1.51042 -2.57516 -0.08564 
1.51042 -1.93159 -1.97325 1.51042 -1.93159 -0.08564 1.51061 -2.89852 -0.26913 
1.51061 -1.60823 -1.78975 1.51121 -2.9893 -0.35668 1.51121 -1.51745 -1.70221 
1.51127 -2.79254 -0.1907 1.51127 -1.71421 -1.86818 1.52184 -2.30674 -2.02424 
1.52184 -2.30674 -0.03465 1.52184 -2.20001 -2.02424 1.52184 -2.20001 -0.03465 
1.53304 -2.25338 -2.02463 1.53304 -2.25338 -0.03426 1.53521 -3.08833 -0.48832 
1.53521 -1.41842 -1.57056 1.53809 -3.21745 -0.78463 1.53809 -1.2893 -1.27425 
1.53827 -3.19533 -0.70998 1.53827 -1.31142 -1.34891 1.53862 -3.02788 -0.40542 
1.53862 -1.47887 -1.65347 1.53878 -3.23256 -0.85496 1.53918 -3.12892 -0.55766 
1.53918 -1.37784 -1.50123 1.5392 -3.16515 -0.63218 1.5392 -1.34161 -1.42671 
1.54591 -2.626 -0.10811 1.54591 -1.88075 -1.95078 1.54591 -1.88075 -0.10811 
1.5464 -2.73519 -0.16028 1.5464 -1.77156 -1.89861 1.54765 -2.41267 -2.01023 
1.54765 -2.41267 -0.04866 1.54765 -2.09409 -2.01023 1.54765 -2.09409 -0.04866 
1.54769 -2.52054 -1.98648 1.54769 -2.52054 -0.0724 1.54769 -1.98621 -1.98648 
1.54769 -1.98621 -0.0724 1.5488 -2.94299 -0.31426 1.5488 -1.56377 -1.74463 
1.54885 -2.84445 -0.2309 1.54885 -1.6623 -1.82799 1.55949 -2.35994 -2.01593 
1.55949 -2.35994 -0.04296 1.55949 -2.14682 -2.01593 1.55949 -2.14682 -0.04296 
1.56554 -3.06289 -0.45703 1.56554 -1.44387 -1.60185 1.56993 -3.10622 -0.52501 
1.56993 -1.40053 -1.53387 1.57096 -2.30664 -2.01873 1.57096 -2.30664 -0.04016 
1.57096 -2.20012 -2.01873 1.57096 -2.20012 -0.04016 1.5716 -3.20407 -0.75099 
1.5716 -1.30269 -1.30789 1.57263 -3.22169 -0.82103 1.573 -3.17695 -0.67172 
1.573 -1.3298 -1.38717 1.57345 -3.1437 -0.59566 1.57345 -1.36306 -1.46322 
1.57676 -2.98327 -0.36074 1.57676 -1.52348 -1.69815 1.58092 -2.67522 -0.13459 
1.58092 -1.83154 -1.9243 1.58175 -2.25338 -2.01862 1.58175 -2.25338 -0.04027 
1.58359 -2.57136 -0.09306 1.58359 -1.93539 -1.96582 1.58359 -1.93539 -0.09306 
1.58445 -2.4647 -1.99537 1.58445 -2.4647 -0.06352 1.58445 -2.04205 -1.99537 
1.58445 -2.04205 -0.06352 1.5846 -2.78921 -0.19848 1.5846 -1.71754 -1.86041 
1.58577 -2.89298 -0.27566 1.58577 -1.61377 -1.78322 1.59661 -2.41242 -2.0034 
1.59661 -2.41242 -0.05548 1.59661 -2.09434 -2.0034 1.59661 -2.09434 -0.05548 
1.60033 -3.08119 -0.49335 1.60033 -1.42556 -1.56553 1.60407 -3.02056 -0.41069 
1.60407 -1.4862 -1.6482 1.60426 -3.1215 -0.56284 1.60426 -1.38525 -1.49604 
1.60616 -3.2084 -0.78728 1.6064 -3.18626 -0.71264 1.6064 -1.3205 -1.34624 
1.60732 -3.15595 -0.63489 1.60732 -1.3508 -1.42399 1.6083 -2.35967 -2.00856 
1.6083 -2.35967 -0.05032 1.6083 -2.14709 -2.00856 1.6083 -2.14709 -0.05032 
1.61414 -2.93507 -0.32007 1.61414 -1.57168 -1.73881 1.61886 -2.62138 -0.11797 
1.61886 -1.88538 -1.94091 1.61947 -2.3066 -2.01084 1.61947 -2.3066 -0.04804 
1.61947 -2.20015 -2.01084 1.61947 -2.20015 -0.04804 1.61955 -2.73048 -0.17019 
1.61955 -1.77627 -1.8887 1.6206 -2.51583 -0.08251 1.6206 -1.99092 -1.97637 
1.6206 -1.99092 -0.08251 1.62194 -2.83954 -0.24111 1.62194 -1.66721 -1.81777 
1.63011 -3.05418 -0.46319 1.63011 -2.25338 -2.01023 1.63011 -2.25338 -0.04866 
1.63011 -1.45257 -1.5957 1.63383 -2.46488 -1.98639 1.63383 -2.46488 -0.0725 
1.63383 -2.04187 -1.98639 1.63383 -2.04187 -0.0725 1.63465 -3.09712 -0.5312 
1.63465 -1.40963 -1.52768 1.63867 -3.13473 -0.60313 1.63867 -1.37203 -1.45576 
1.63909 -3.19287 -0.75427 1.64028 -3.21032 -0.82418 1.6407 -3.16565 -0.67524 
1.6407 -1.34111 -1.38364 1.64168 -2.97406 -0.3677 1.64168 -1.53269 -1.69118 
1.64597 -2.41245 -1.99391 1.64597 -2.41245 -0.06497 1.64597 -2.09431 -1.99391 
1.64597 -2.09431 -0.06497 1.65192 -2.88163 -0.28228 1.65192 -1.62512 -1.7766 
1.65289 -2.66954 -0.14664 1.65289 -1.83722 -1.91225 1.65596 -2.56584 -0.10556 
1.65596 -1.94092 -1.95332 1.65596 -1.94092 -0.10556 1.65711 -2.78297 -0.21078 
1.65711 -1.72378 -1.8481 1.65777 -2.35933 -1.99854 1.65777 -2.35933 -0.06034 
1.65777 -2.14742 -1.99854 1.65777 -2.14742 -0.06034 1.66453 -3.07062 -0.50082 
1.66453 -1.43614 -1.55807 1.66829 -3.00978 -0.41834 1.66829 -1.49698 -1.64054 
1.6689 -2.30617 -2.00027 1.6689 -2.30617 -0.05861 1.6689 -2.20059 -2.00027 
1.6689 -2.20059 -0.05861 1.66918 -3.11078 -0.57115 1.66918 -1.39597 -1.48773 
1.66967 -2.51556 -0.09339 1.66967 -1.9912 -1.9655 1.66967 -1.9912 -0.09339 
1.67214 -3.14486 -0.64339 1.67214 -1.3619 -1.4155 1.67324 -3.19492 -0.79122 
1.6735 -3.17276 -0.7166 1.6735 -1.334 -1.34228 1.678 -2.25338 -1.99947 
1.678 -2.25338 -0.05941 1.68008 -2.92265 -0.32801 1.68008 -1.5841 -1.73088 
1.6827 -2.46453 -0.08389 1.6827 -2.04223 -1.97499 1.6827 -2.04223 -0.08389 
1.68765 -2.82645 -0.24985 1.68765 -1.68031 -1.80904 1.69037 -2.6145 -0.13257 
1.69037 -1.89225 -1.92631 1.69109 -2.72356 -0.18484 1.69109 -1.7832 -1.87405 
1.69384 -3.04205 -0.47176 1.69384 -1.4647 -1.58712 1.69507 -2.41186 -1.98194 
1.69507 -2.41186 -0.07694 1.69507 -2.09489 -1.98194 1.69507 -2.09489 -0.07694 
1.6993 -3.08452 -0.5402 1.6993 -1.42223 -1.51868 1.70301 -3.12189 -0.61247 
1.70301 -1.38486 -1.44641 1.70476 -2.56516 -0.11838 1.70476 -1.9416 -1.9405 
1.70512 -3.15246 -0.68492 1.70512 -1.35429 -1.37397 1.70562 -3.17726 -0.75884 
1.70667 -2.35872 -1.98605 1.70667 -2.35872 -0.07283 1.70667 -2.14803 -1.98605 
1.70667 -2.14803 -0.07283 1.70764 -2.96074 -0.37728 1.70764 -1.54602 -1.68161 
1.71639 -2.30613 -1.98759 1.71639 -2.30613 -0.07129 1.71639 -2.20063 -1.98759 
1.71639 -2.20063 -0.07129 1.71708 -2.86743 -0.2923 1.71708 -1.63932 -1.76658 
1.7184 -2.51467 -0.10672 1.7184 -1.99209 -1.95217 1.7184 -1.99209 -0.10672 
1.72246 -2.76789 -0.22157 1.72246 -1.73887 -1.83731 1.72369 -2.66163 -0.16342 
1.72369 -1.84513 -1.89547 1.7253 -2.25338 -1.98638 1.7253 -2.25338 -0.0725 
1.72874 -3.05633 -0.5108 1.72874 -1.45042 -1.54808 1.73096 -2.46364 -0.09766 
1.73096 -2.04311 -1.96122 1.73096 -2.04311 -0.09766 1.73327 -3.09614 -0.58135 
1.73327 -1.41061 -1.47754 1.73393 -2.99518 -0.42913 1.73393 -1.51157 -1.62975 
1.73611 -3.12985 -0.65375 1.73611 -1.3769 -1.40513 1.73735 -3.15737 -0.72711 
1.73872 -2.61316 -0.14722 1.73872 -1.89359 -1.91167 1.74324 -2.41082 -0.09125 
1.74324 -2.09593 -1.96764 1.74324 -2.09593 -0.09125 1.74543 -2.9073 -0.33949 
1.74543 -1.59945 -1.71939 1.75265 -2.81044 -0.26211 1.75265 -1.69631 -1.79677 
1.75288 -2.56368 -0.13352 1.75288 -1.94307 -1.92536 1.7538 -2.35869 -1.9714 
1.7538 -2.35869 -0.08748 1.7538 -2.14807 -1.9714 1.7538 -2.14807 -0.08748 
1.75578 -2.707 -0.19797 1.75578 -1.79976 -1.86091 1.75646 -3.02654 -0.48273 
1.75646 -1.48021 -1.57615 1.76278 -3.06825 -0.55136 1.76278 -1.43851 -1.50752 
1.76345 -2.306 -1.9725 1.76345 -2.306 -0.08638 1.76345 -2.20075 -1.9725 
1.76345 -2.20075 -0.08638 1.76614 -2.51332 -0.12237 1.76614 -1.99343 -1.93652 
1.76616 -3.10524 -0.62364 1.76616 -1.40152 -1.43524 1.76835 -3.1353 -0.69611 
1.77191 -2.25338 -1.97099 1.77191 -2.25338 -0.0879 1.77234 -2.94415 -0.38987 
1.77234 -1.56261 -1.66902 1.77357 -2.66246 -0.18207 1.77357 -1.8443 -1.87681 
1.77846 -2.46222 -0.11378 1.77846 -2.04453 -1.9451 1.77846 -2.04453 -0.11378 
1.77954 -3.15246 -0.75934 1.78096 -2.85044 -0.30567 1.78096 -1.65632 -1.75321 
1.78649 -2.75043 -0.23609 1.78649 -1.75633 -1.8228 1.78854 -2.61378 -0.16623 
1.78854 -1.89298 -1.89265 1.78981 -2.41053 -0.1078 1.78981 -2.09622 -1.95108 
1.78981 -2.09622 -0.1078 1.79067 -3.03894 -0.52309 1.79067 -1.46781 -1.5358 
1.7958 -2.97751 -0.44168 1.7958 -1.52925 -1.61721 1.79585 -3.07776 -0.59334 
1.79585 -1.42899 -1.46555 1.79854 -3.11111 -0.66592 1.79854 -1.39565 -1.39297 
1.80015 -2.3584 -1.95445 1.80015 -2.3584 -0.10443 1.80015 -2.14836 -1.95445 
1.80015 -2.14836 -0.10443 1.80281 -2.56383 -0.15289 1.80281 -1.94292 -1.90599 
1.80496 -2.70685 -0.21858 1.80496 -1.7999 -1.84031 1.80885 -2.88922 -0.3542 
1.80885 -1.61753 -1.70468 1.80946 -2.30596 -1.9552 1.80946 -2.30596 -0.10368 
1.80946 -2.20079 -1.9552 1.80946 -2.20079 -0.10368 1.81071 -3.12985 -0.72835 
1.81569 -2.79173 -0.2776 1.81569 -1.71502 -1.78128 1.81599 -2.51328 -0.14214 
1.81599 -1.99347 -1.91674 1.8177 -3.00772 -0.49604 1.8177 -2.25338 -1.95332 
1.8177 -2.25338 -0.10556 1.8177 -1.49903 -1.56284 1.82249 -2.66213 -0.20313 
1.82249 -1.84463 -1.85575 1.82403 -3.04903 -0.56511 1.82403 -1.45772 -1.49377 
1.82787 -3.08485 -0.63659 1.82787 -1.42191 -1.42229 1.82901 -2.46062 -0.134 
1.82901 -2.04614 -1.92489 1.82901 -2.04614 -0.134 1.83357 -2.9241 -0.40391 
1.83357 -1.58265 -1.65497 1.83498 -2.74935 -0.2587 1.83498 -1.75741 -1.80018 
1.83767 -2.61312 -0.18774 1.83767 -1.89363 -1.87114 1.84023 -2.40876 -0.12852 
1.84023 -2.09799 -1.93036 1.84023 -2.09799 -0.12852 1.84082 -3.10524 -0.6983 
1.84327 -2.83073 -0.32234 1.84327 -1.67603 -1.73655 1.85057 -2.3562 -1.93318 
1.85057 -2.3562 -0.1257 1.85057 -2.15055 -1.93318 1.85057 -2.15055 -0.1257 
1.85127 -3.01819 -0.53772 1.85127 -1.48856 -1.52117 1.85169 -2.56309 -0.17477 
1.85169 -1.94366 -1.88411 1.85331 -2.70546 -0.24163 1.85331 -1.80129 -1.81726 
1.85624 -3.05658 -0.60822 1.85624 -1.45017 -1.45067 1.85658 -2.95643 -0.45673 
1.85658 -1.55032 -1.60215 1.85972 -2.30365 -1.93338 1.85972 -2.30365 -0.12551 
1.85972 -2.2031 -1.93338 1.85972 -2.2031 -0.12551 1.86257 -2.25338 -1.93343 
1.86257 -2.25338 -0.12545 1.86334 -2.78946 -0.30201 1.86334 -1.71729 -1.75687 
1.86569 -2.51113 -0.16452 1.86569 -1.99563 -1.89436 1.86909 -2.86725 -0.3701 
1.86909 -1.6395 -1.68879 1.87031 -2.66064 -0.22653 1.87031 -1.84612 -1.83235 
1.87112 -3.07776 -0.66861 1.87112 -1.42899 -1.39028 1.87731 -2.98567 -0.51163 
1.87731 -1.52108 -1.54725 1.8784 -2.45839 -0.15687 1.8784 -2.04836 -1.90201 
1.88233 -2.74684 -0.28352 1.88233 -1.75991 -1.77536 1.88311 -3.09614 -0.73119 
1.8836 -3.02639 -0.58086 1.8836 -1.48037 -1.47803 1.88538 -2.6114 -0.21152 
1.88538 -1.89535 -1.84736 1.88972 -2.40626 -0.15202 1.88972 -2.10049 -1.90686 
1.88972 -2.10049 -0.15202 1.89033 -2.82781 -0.34921 1.89033 -1.67895 -1.70968 
1.89306 -2.90115 -0.42068 1.89306 -1.60561 -1.6382 1.89935 -3.04903 -0.64043 
1.89935 -1.45772 -1.41845 1.89974 -2.3537 -0.14969 1.89974 -2.15306 -1.9092 
1.89974 -2.15306 -0.14969 1.9002 -2.70298 -0.26691 1.9002 -1.80377 -1.79198 
1.90056 -2.56044 -0.19939 1.90056 -1.94632 -1.8595 1.90367 -2.3036 -1.9114 
1.90367 -2.3036 -0.14749 1.90367 -2.20315 -1.9114 1.90367 -2.20315 -0.14749 
1.90641 -2.25338 -1.91136 1.90641 -2.25338 -0.14752 1.90988 -2.99433 -0.55458 
1.90988 -1.51243 -1.50431 1.91025 -2.7862 -0.32925 1.91025 -1.72056 -1.72963 
1.9131 -3.06825 -0.70168 1.91437 -2.50825 -0.18965 1.91437 -1.99851 -1.86924 
1.91507 -2.93227 -0.47387 1.91507 -1.57448 -1.58501 1.91515 -2.86291 -0.39861 
1.91515 -1.64384 -1.66027 1.91689 -2.65799 -0.25221 1.91689 -1.84876 -1.80667 
1.92646 -2.45556 -0.18233 1.92646 -2.05119 -1.87656 1.92674 -3.01819 -0.61319 
1.92674 -1.48856 -1.44569 1.92923 -2.74301 -0.3111 1.92923 -1.76374 -1.74778 
1.9332 -2.60795 -0.23818 1.9332 -1.8988 -1.8207 1.93502 -2.96048 -0.52944 
1.93502 -1.54627 -1.52944 1.93606 -2.82319 -0.37808 1.93606 -1.68356 -1.6808 
1.93759 -2.40327 -0.178 1.93759 -2.10349 -1.88089 1.93759 -2.10349 -0.178 
1.93809 -2.89541 -0.4509 1.93809 -1.61134 -1.60798 1.94137 -3.03894 -0.67379 
1.94278 -2.3536 -0.17379 1.94278 -2.15316 -1.88509 1.94278 -2.15316 -0.17379 
1.94671 -2.30343 -1.88715 1.94671 -2.30343 -0.17173 1.94671 -2.20332 -1.88715 
1.94671 -2.20332 -0.17173 1.9469 -2.69883 -0.2949 1.9469 -1.80792 -1.76398 
1.94802 -2.55686 -0.2265 1.94802 -1.94989 -1.83239 1.94912 -2.25338 -1.88717 
1.94912 -2.25338 -0.17171 1.95283 -2.98567 -0.58715 1.95283 -1.52108 -1.47173 
1.95602 -2.78113 -0.3586 1.95602 -1.72563 -1.70029 1.95895 -2.92494 -0.50551 
1.95895 -1.58182 -1.55337 1.95997 -2.85678 -0.42917 1.95997 -1.64997 -1.62971 
1.96133 -2.50487 -0.21719 1.96133 -2.00188 -1.84169 1.96211 -2.6542 -0.2801 
1.96211 -1.85255 -1.77879 1.96842 -3.00772 -0.64676 1.96842 -1.49903 -1.41213 
1.97307 -2.45213 -0.2103 1.97307 -2.05462 -1.84858 1.97466 -2.73772 -0.34082 
1.97466 -1.76904 -1.71807 1.97821 -2.60389 -0.2665 1.97821 -1.90286 -1.79238 
1.97951 -2.40288 -0.20411 1.97951 -2.10387 -1.85478 1.97951 -2.10387 -0.20411 
1.98031 -2.8169 -0.40888 1.98031 -1.68985 -1.65 1.98162 -2.88777 -0.48284 
1.98162 -1.61898 -1.57604 1.98173 -3.02654 -0.708 1.98458 -2.35326 -0.19998 
1.98458 -2.1535 -1.8589 1.98458 -2.1535 -0.19998 1.98828 -2.30338 -1.86095 
1.98828 -2.30338 -0.19794 1.98828 -2.20338 -1.86095 1.98828 -2.20338 -0.19794 
1.99059 -2.93227 -0.54939 1.99059 -2.25338 -1.86091 1.99059 -2.25338 -0.19797 
1.99059 -1.57448 -1.50949 1.99092 -2.69403 -0.32461 1.99092 -1.81272 -1.73428 
1.99297 -2.55228 -0.25527 1.99297 -1.95447 -1.80361 2.00005 -2.77448 -0.38976 
2.00005 -1.73228 -1.66913 2.00297 -2.84908 -0.46149 2.00297 -1.65768 -1.5974 
2.00583 -2.64927 -0.31011 2.00583 -1.85748 -1.74877 2.00604 -2.50007 -0.24645 
2.00604 -2.00668 -1.81244 2.00773 -2.95643 -0.60788 2.00773 -1.55032 -1.451 
2.01356 -2.89541 -0.52637 2.01356 -1.61134 -1.53251 2.01422 -2.45196 -0.23881 
2.01422 -2.05479 -1.82007 2.01748 -2.73193 -0.37238 2.01748 -1.77482 -1.6865 
2.02065 -2.40263 -0.23273 2.02065 -2.10412 -1.82616 2.02196 -2.59858 -0.29709 
2.02196 -1.90818 -1.76179 2.02278 -2.97751 -0.66866 2.02278 -1.52925 -1.39023 
2.02296 -2.80895 -0.4415 2.02296 -1.69781 -1.61738 2.02584 -2.35269 -0.22877 
2.02584 -2.15407 -1.83011 2.02584 -2.15407 -0.22877 2.02951 -2.30274 -0.22686 
2.02951 -2.20402 -1.83203 2.02951 -2.20402 -0.22686 2.03072 -2.25338 -1.83265 
2.03072 -2.25338 -0.22623 2.03355 -2.68798 -0.35648 2.03355 -1.81877 -1.7024 
2.03529 -2.85678 -0.50449 2.03529 -1.64997 -1.5544 2.03533 -2.99518 -0.73053 
2.03632 -2.54685 -0.28627 2.03632 -1.95991 -1.77262 2.04152 -2.76748 -0.42294 
2.04152 -1.73927 -1.63595 2.04378 -2.90115 -0.5714 2.04378 -1.60561 -1.48748 
2.04586 -2.49937 -0.27687 2.04586 -2.00739 -1.78201 2.04794 -2.64322 -0.34216 
2.04794 -1.86354 -1.71672 2.05391 -2.45129 -0.26931 2.05391 -2.05546 -1.78958 
2.05558 -2.8169 -0.48415 2.05558 -1.68985 -1.57474 2.05863 -2.72477 -0.40583 
2.05863 -1.78198 -1.65305 2.06054 -2.40177 -0.26348 2.06054 -2.10499 -1.79541 
2.06055 -2.9241 -0.63089 2.06055 -1.58265 -1.42799 2.06379 -2.59225 -0.32957 
2.06379 -1.91451 -1.72931 2.06559 -2.35186 -0.25959 2.06559 -2.15489 -1.7993 
2.06559 -2.15489 -0.25959 2.06585 -2.86291 -0.54931 2.06585 -1.64384 -1.50957 
2.06827 -2.30268 -0.25707 2.06827 -2.20407 -1.80181 2.06827 -2.20407 -0.25707 
2.06941 -2.25338 -1.80245 2.06941 -2.25338 -0.25643 2.07423 -2.68093 -0.39023 
2.07423 -1.82582 -1.66866 2.07459 -2.94415 -0.69212 2.0747 -2.77448 -0.46441 
2.0747 -1.73228 -1.59447 2.07481 -2.54562 -0.31863 2.07481 -1.96113 -1.74026 
2.08432 -2.49805 -0.30935 2.08432 -2.0087 -1.74954 2.08638 -2.82319 -0.5284 
2.08638 -1.68356 -1.53049 2.0883 -2.63606 -0.37616 2.0883 -1.87069 -1.68272 
2.09204 -2.45013 -0.3017 2.09204 -2.05663 -1.75718 2.09208 -2.73193 -0.44698 
2.09208 -1.77482 -1.6119 2.09436 -2.86725 -0.59537 2.09436 -1.6395 -1.46352 
2.09865 -2.40052 -0.296 2.09865 -2.10624 -1.76288 2.10079 -2.59027 -0.36367 
2.10079 -1.91649 -1.69521 2.10297 -2.35175 -0.29177 2.10297 -2.15501 -1.76712 
2.10297 -2.15501 -0.29177 2.10568 -2.3025 -0.28931 2.10568 -2.20425 -1.76958 
2.10568 -2.20425 -0.28931 2.10586 -2.78113 -0.50844 2.10586 -1.72563 -1.55045 
2.10658 -2.25338 -1.77039 2.10658 -2.25338 -0.28849 2.10798 -2.68798 -0.43091 
2.10798 -1.81877 -1.62798 2.11026 -2.88922 -0.65561 2.11026 -1.61753 -1.40328 
2.11168 -2.54366 -0.35278 2.11168 -1.96309 -1.7061 2.11525 -2.82781 -0.57413 
2.11525 -1.67895 -1.48476 2.12093 -2.49636 -0.34353 2.12093 -2.0104 -1.71536 
2.1223 -2.64322 -0.41652 2.1223 -1.86354 -1.64236 2.12364 -2.73772 -0.4898 
2.12364 -1.76904 -1.56908 2.12497 -2.9073 -0.71903 2.12854 -2.05829 -1.72296 
2.13447 -2.10665 -1.7289 2.13489 -1.91451 -1.65821 2.13521 -1.72056 -1.50467 
2.13872 -2.15536 -1.73314 2.13985 -1.81272 -1.58535 2.14127 -2.20431 -1.7357 
2.14212 -2.25338 -1.73655 2.14212 -1.67603 -1.43769 2.14583 -1.96113 -1.66923 
2.15336 -1.76374 -1.52365 2.15435 -1.85748 -1.60026 2.15511 -2.0087 -1.67875 
2.15879 -1.65632 -1.37539 2.16245 -1.71729 -1.45776 2.16276 -2.05663 -1.68647 
2.16737 -1.90818 -1.61638 2.16846 -2.10624 -1.69308 0.72723 -4.01849 -2.93203 
0.73587 -4.75742 -1.81885 0.73806 -4.65716 -1.74379 0.73806 -3.96677 -2.91767 
0.74267 -4.11522 -2.98776 0.74298 -4.84805 -1.90241 0.74298 -3.77588 -2.75905 
0.75031 -4.55664 -1.68143 0.75031 -4.06729 -2.98003 0.75108 -4.70786 -1.75992 
0.75108 -3.91607 -2.90154 0.75207 -4.8016 -1.83652 0.75207 -3.82233 -2.82494 
0.75959 -4.60421 -1.69094 0.75959 -4.01972 -2.97052 0.7633 -4.31196 -1.62362 
0.7633 -3.73461 -2.73898 0.76415 -4.36103 -1.62447 0.76557 -4.75262 -1.77483 
0.76557 -3.87131 -2.88663 0.76671 -4.40998 -1.62703 0.77022 -4.84478 -1.8555 
0.77022 -3.77915 -2.80596 0.77054 -4.65084 -1.70196 0.77054 -3.97309 -2.9595 
0.77096 -4.4587 -1.63128 0.77689 -4.50706 -1.63721 0.77689 -4.11687 -3.02425 
0.78046 -3.65804 -2.64114 0.78179 -4.79631 -1.79109 0.78179 -3.82762 -2.87037 
0.78313 -4.70181 -1.71781 0.78313 -3.92212 -2.94365 0.78449 -4.55495 -1.64481 
0.78449 -4.06898 -3.01664 0.79018 -4.88639 -1.87541 0.79018 -3.73754 -2.78605 
0.79375 -4.60225 -1.65407 0.79375 -4.02168 -3.00739 0.79517 -3.67612 -2.70456 
0.79745 -4.74657 -1.73219 0.79745 -3.87736 -2.92926 0.79885 -4.31196 -1.58978 
0.79956 -4.83972 -1.80972 0.79956 -3.78421 -2.85173 0.79975 -4.36109 -1.59059 
0.80246 -4.41034 -1.59305 0.80464 -4.64885 -1.66496 0.80464 -3.97508 -2.9965 
0.80678 -4.45911 -1.59729 0.81106 -3.69809 -2.7648 0.81335 -4.79052 -1.74827 
0.81335 -3.83341 -2.91319 0.81338 -4.50871 -1.60299 0.81338 -4.11522 -3.05847 
0.81713 -4.69465 -1.67745 0.81713 -3.92928 -2.98401 0.81905 -4.88178 -1.82969 
0.81905 -3.74215 -2.83177 0.82111 -4.55664 -1.61063 0.82111 -4.06729 -3.05082 
0.83062 -4.60421 -1.61991 0.83062 -4.01972 -3.04155 0.83072 -4.83306 -1.7657 
0.83072 -3.79087 -2.89576 0.83084 -3.6212 -2.66805 0.83119 -4.73952 -1.69151 
0.83119 -3.88441 -2.96995 0.83602 -4.31196 -1.55772 0.83716 -4.36127 -1.55836 
0.83958 -4.9215 -1.8506 0.83958 -3.70243 -2.81086 0.83984 -4.41045 -1.56087 
0.84164 -4.65084 -1.63086 0.84164 -3.97309 -3.0306 0.84488 -3.64124 -2.72928 
0.84489 -4.46035 -1.56476 0.84489 -4.16358 -3.09669 0.8468 -4.78336 -1.70712 
0.8468 -3.84057 -2.95434 0.84985 -4.87549 -1.78544 0.84985 -3.74844 -2.87602 
0.85152 -4.50988 -1.57059 0.85152 -4.11405 -3.09087 0.85749 -4.70181 -1.64345 
0.85749 -3.92212 -3.01801 0.85957 -4.55796 -1.57816 0.85957 -4.06597 -3.0833 
0.86165 -3.66419 -2.78877 0.8639 -4.82607 -1.72422 0.8639 -3.79786 -2.93723 
0.86911 -4.60544 -1.58755 0.86911 -4.01849 -3.0739 0.87014 -4.91537 -1.80578 
0.87014 -3.70856 -2.85568 0.87187 -4.74657 -1.65777 0.87187 -3.87736 -3.00369 
0.87471 -4.31196 -1.52752 0.87592 -4.36133 -1.52815 0.87959 -4.41127 -1.53006 
0.88247 -4.86754 -1.74279 0.88247 -3.75639 -2.91867 0.88264 -3.58783 -2.69152 
0.88347 -4.65716 -1.59838 0.88347 -3.96677 -3.06308 0.88477 -4.46122 -1.53401 
0.88477 -4.16271 -3.12744 0.88795 -4.79052 -1.67367 0.88795 -3.83341 -2.98779 
0.89121 -4.51055 -1.5401 0.89121 -4.11338 -3.12136 0.89187 -4.954 -1.82766 
0.89187 -3.66993 -2.8338 0.8977 -3.60891 -2.75229 0.89939 -4.55866 -1.54773 
0.89939 -4.06527 -3.11372 0.8996 -4.70786 -1.6114 0.8996 -3.91607 -3.05006 
0.90246 -4.90766 -1.76278 0.90246 -3.71627 -2.89868 0.90538 -4.83306 -1.69104 
0.90538 -3.79087 -2.97041 0.91245 -4.61087 -1.55656 0.91245 -4.01306 -3.1049 
0.91451 -4.75262 -1.62589 0.91451 -3.87131 -3.03557 0.91484 -4.99086 -1.85068 
0.91484 -4.31196 -1.49926 0.91484 -3.63307 -2.81078 0.91715 -4.36197 -1.49922 
0.92084 -4.41184 -1.50127 0.9237 -3.5388 -2.65217 0.92381 -4.94636 -1.78413 
0.92381 -3.67757 -2.87733 0.92512 -4.87549 -1.71017 0.92512 -3.74844 -2.95129 
0.92592 -4.46147 -1.5054 0.92592 -4.16246 -3.15606 0.92722 -4.66248 -1.56779 
0.92722 -3.96145 -3.09367 0.93077 -4.79631 -1.64211 0.93077 -3.82762 -3.01935 
0.93235 -4.51072 -1.51159 0.93235 -4.11321 -3.14987 0.93701 -3.55762 -2.71341 
0.94332 -4.71279 -1.58139 0.94332 -3.91114 -3.08007 0.9441 -4.56346 -1.51848 
0.9441 -4.06047 -3.14298 0.94546 -4.91537 -1.73046 0.94546 -3.70856 -2.931 
0.94648 -4.98352 -1.8068 0.94648 -3.64041 -2.85466 0.9494 -4.83972 -1.65988 
0.9494 -3.78421 -3.00157 0.9526 -3.57967 -2.77302 0.95631 -4.31196 -1.473 
0.9574 -4.61545 -1.52778 0.9574 -4.00848 -3.13367 0.95853 -4.75742 -1.59619 
0.95853 -3.86651 -3.06527 0.95872 -4.36202 -1.47302 0.95872 -4.26191 -1.47302 
0.96265 -4.41219 -1.47508 0.96405 -3.5264 -2.68639 0.96734 -4.954 -1.75219 
0.96734 -3.66993 -2.90927 0.96784 -4.46185 -1.47928 0.96784 -4.16208 -3.18217 
0.96937 -4.88178 -1.67937 0.96937 -3.74215 -2.98209 0.97041 -5.01907 -1.83073 
0.97041 -3.60486 -2.83073 0.97223 -4.66654 -1.53947 0.97223 -3.95739 -3.12199 
0.9762 -4.8016 -1.61239 0.9762 -3.82233 -3.04907 0.97869 -3.54715 -2.74698 
0.97896 -4.51415 -1.48362 0.97896 -4.10978 -3.17784 0.98854 -4.71658 -1.5535 
0.98854 -3.90735 -3.10796 0.99028 -4.9215 -1.6999 0.99028 -3.70243 -2.96156 
0.99036 -4.99086 -1.77516 0.99036 -3.63307 -2.8863 0.99105 -4.56683 -1.49093 
0.99105 -4.0571 -3.17053 0.99233 -3.49709 -2.65849 0.99518 -4.84478 -1.63054 
0.99518 -3.77915 -3.03092 0.99555 -3.57101 -2.80559 0.99901 -4.31196 -1.44881 
1.00176 -4.36219 -1.44878 1.00176 -4.26174 -1.44878 1.00487 -4.61902 -1.50068 
1.00487 -4.00491 -3.16078 1.00523 -4.76157 -1.56819 1.00523 -3.86236 -3.09326 
1.00569 -4.41228 -1.45097 1.00608 -3.51631 -2.71974 1.01237 -4.95974 -1.72197 
1.01237 -3.66419 -2.93949 1.01509 -4.88639 -1.65049 1.01509 -3.73754 -3.01096 
1.01571 -4.46485 -1.45331 1.01571 -4.15908 -3.20815 1.02005 -4.66999 -1.51281 
1.02005 -3.95394 -3.14865 1.02183 -3.53895 -2.77931 1.02231 -3.4692 -2.62899 
1.0231 -4.80543 -1.58481 1.0231 -3.8185 -3.07665 1.02703 -4.51698 -1.45816 
1.02703 -4.10695 -3.2033 1.02812 -5.04426 -1.81292 1.02812 -3.57967 -2.84854 
1.03431 -3.48758 -2.69157 1.03512 -4.71922 -1.52782 1.03512 -3.90471 -3.13364 
1.03634 -4.92584 -1.67138 1.03634 -3.69809 -2.99007 1.03974 -4.56972 -1.46581 
1.03974 -4.05421 -3.19565 1.04209 -4.84805 -1.6033 1.04209 -3.77588 -3.05816 
1.04285 -4.31196 -1.42674 1.04571 -4.36224 -1.42679 1.04571 -4.26169 -1.42679 
1.04885 -5.01502 -1.75802 1.04885 -3.60891 -2.90344 1.04919 -3.50876 -2.75195 
1.05212 -4.76405 -1.54291 1.05212 -3.85988 -3.11854 1.05374 -4.62168 -1.47606 
1.05374 -4.00225 -3.1854 1.05416 -5.07678 -1.839 1.05416 -3.54715 -2.82245 
1.05486 -4.41479 -1.42699 1.05486 -4.20914 -3.23447 1.06216 -4.88932 -1.62362 
1.06216 -3.73461 -3.03784 1.06461 -3.4601 -2.66187 1.0652 -4.46735 -1.42981 
1.0652 -4.15658 -3.23165 1.06776 -4.67171 -1.48903 1.06776 -3.95222 -3.17243 
1.07045 -4.80793 -1.55999 1.07045 -3.816 -3.10147 1.07186 -4.98269 -1.7052 
1.07186 -3.64124 -2.95626 1.07641 -4.5192 -1.43529 1.07641 -4.10473 -3.22617 
1.07756 -3.4805 -2.72358 1.0814 -3.51631 -2.79506 1.08294 -4.72071 -1.50442 
1.08294 -3.90322 -3.15704 1.08773 -5.06631 -1.79733 1.08773 -4.31196 -1.40685 
1.08773 -3.55762 -2.86413 1.08943 -4.57187 -1.44343 1.08943 -4.05206 -3.21803 
1.08974 -4.85032 -1.57889 1.08974 -3.77361 -3.08257 1.09472 -3.43549 -2.63182 
1.09597 -4.36455 -1.40497 1.09597 -4.25938 -1.40497 1.09657 -4.94781 -1.65549 
1.09657 -3.67612 -3.00597 1.10047 -4.76544 -1.51986 1.10047 -3.85849 -3.14159 
1.10262 -4.62242 -1.45418 1.10262 -4.00151 -3.20728 1.10528 -4.41698 -1.40572 
1.10528 -4.20695 -3.25574 1.10528 -4.20695 -1.40572 1.10688 -3.45424 -2.69425 
1.10957 -3.48758 -2.76683 1.10962 -5.0361 -1.74296 1.10962 -3.58783 -2.91849 
1.11475 -5.09753 -1.82437 1.11475 -3.5264 -2.83709 1.11562 -4.46912 -1.40909 
1.11562 -4.15481 -3.25237 1.11689 -4.67237 -1.46752 1.11689 -3.95156 -3.19394 
1.11894 -4.80902 -1.53738 1.11894 -3.81491 -3.12408 1.12447 -4.90903 -1.60696 
1.12447 -3.7149 -3.0545 1.12589 -3.41288 -2.60083 1.12696 -4.52081 -1.41507 
1.12696 -4.10312 -3.24639 1.13186 -4.72104 -1.48336 1.13186 -3.90289 -3.1781 
1.13309 -5.00273 -1.69116 1.13309 -3.6212 -2.9703 1.13352 -4.31196 -1.38918 
1.13708 -3.43004 -2.66406 1.13926 -3.4601 -2.73653 1.13929 -4.57191 -1.42365 
1.13929 -4.05202 -3.2378 1.14198 -4.36459 -1.38767 1.14198 -4.25934 -1.38767 
1.14265 -5.12684 -1.85265 1.14265 -3.49709 -2.80881 1.14897 -5.08513 -1.78402 
1.14897 -3.5388 -2.87744 1.14965 -4.76559 -1.49926 1.14965 -3.85834 -3.1622 
1.15163 -4.41728 -1.38877 1.15163 -4.20665 -3.27269 1.15163 -4.20665 -1.38877 
1.15255 -4.62227 -1.43481 1.15255 -4.00166 -3.22665 1.15278 -4.86903 -1.5634 
1.15278 -3.7549 -3.09806 1.16 -4.96589 -1.64078 1.16 -3.65804 -3.02068 
1.16219 -4.46941 -1.39253 1.16219 -4.15452 -3.26892 1.16671 -4.67175 -1.4485 
1.16671 -3.95218 -3.21295 1.16808 -3.40798 -2.63306 1.16932 -3.43549 -2.70642 
1.1715 -5.05377 -1.73042 1.1715 -3.57016 -2.93104 1.17215 -3.4692 -2.77882 
1.17447 -4.52223 -1.39895 1.17447 -4.1017 -3.26251 1.17669 -5.11492 -1.81209 
1.17669 -3.50901 -2.84937 1.18013 -4.31196 -1.37379 1.18173 -4.72021 -1.4647 
1.18173 -3.90372 -3.19675 1.18297 -4.82647 -1.52286 1.18297 -3.79746 -3.1386 
1.18703 -4.57326 -1.408 1.18703 -4.05067 -3.25345 1.18835 -4.92602 -1.59359 
1.18835 -3.69791 -3.06787 1.18904 -4.36471 -1.37258 1.18904 -4.25922 -3.28888 
1.18904 -4.25922 -1.37258 1.19779 -5.01933 -1.67857 1.19779 -3.6046 -2.98289 
1.19876 -4.41731 -1.37412 1.19876 -4.20662 -3.28734 1.19876 -4.20662 -1.37412 
1.19981 -3.38809 -2.60133 1.20031 -3.41288 -2.67525 1.20066 -4.62375 -1.41967 
1.20066 -4.00018 -3.24179 1.20242 -3.44345 -2.7477 1.20613 -5.14311 -1.84149 
1.20613 -3.48082 -2.81997 1.21036 -4.47045 -1.37823 1.21036 -4.15348 -3.28323 
1.21036 -4.15348 -1.37823 1.21159 -5.10064 -1.77305 1.21159 -3.52329 -2.88841 
1.21434 -4.78214 -1.48612 1.21434 -3.84179 -3.17534 1.21505 -4.67309 -1.43386 
1.21505 -3.95084 -3.2276 1.21778 -4.88503 -1.55113 1.21778 -3.7389 -3.11033 
1.22273 -4.52311 -1.38518 1.22273 -4.10082 -3.27628 1.22535 -4.98124 -1.62929 
1.22535 -3.64269 -3.03217 1.22743 -4.31196 -1.3607 1.23193 -3.39259 -2.64357 
1.23219 -3.37042 -2.56895 1.23329 -3.42049 -2.71678 1.23576 -4.57414 -1.39467 
1.23576 -4.04979 -3.26679 1.23625 -5.16937 -1.87244 1.23625 -3.45456 -2.78902 
1.23653 -4.36475 -1.3599 1.23653 -4.25918 -3.30156 1.23653 -4.25918 -1.3599 
1.23714 -5.06837 -1.71963 1.23714 -3.55556 -2.94183 1.2409 -5.1292 -1.80211 
1.2409 -3.49473 -2.85935 1.24766 -4.41792 -1.36163 1.24766 -4.20601 -3.29983 
1.24766 -4.20601 -1.36163 1.24832 -4.84156 -1.51207 1.24832 -3.78237 -3.14939 
1.24947 -4.62442 -1.40685 1.24947 -3.99951 -3.25461 1.25254 -4.72812 -1.44792 
1.25254 -3.89581 -3.21353 1.25351 -4.94022 -1.58357 1.25351 -3.68371 -3.07789 
1.25946 -4.47104 -1.36626 1.25946 -4.15289 -3.2952 1.25946 -4.15289 -1.36626 
1.26374 -5.03265 -1.66899 1.26374 -3.59128 -2.99247 1.26473 -3.39969 -2.68493 
1.26515 -3.35502 -2.53599 1.26634 -3.37248 -2.6059 1.26675 -3.43061 -2.75704 
1.27078 -5.15571 -1.83249 1.27078 -3.46822 -2.82897 1.2716 -4.52347 -1.37378 
1.2716 -4.10046 -3.28767 1.2716 -4.10046 -1.37378 1.27532 -5.11277 -1.76447 
1.27532 -4.31196 -1.34994 1.27532 -3.51116 -2.89699 1.28349 -4.89813 -1.5424 
1.28349 -3.7258 -3.11906 1.28483 -4.57442 -1.3838 1.28483 -4.04951 -3.27766 
1.28588 -4.78907 -1.47147 1.28588 -3.83486 -3.18999 1.28595 -4.36519 -1.34933 
1.28595 -4.25874 -3.31213 1.28595 -4.25874 -1.34933 1.28657 -4.67996 -1.41926 
1.28657 -3.94397 -3.2422 1.29129 -4.99366 -1.62136 1.29129 -3.63027 -3.0401 
1.29713 -4.41825 -1.35161 1.29713 -4.20568 -3.30985 1.29713 -4.20568 -1.35161 
1.29811 -3.40939 -2.72528 1.29902 -3.37909 -2.64753 1.29927 -3.35694 -2.57289 
1.30117 -5.18009 -1.86413 1.30117 -3.44384 -2.79733 1.30136 -5.07914 -1.71198 
1.30136 -3.54479 -2.94948 1.3051 -5.13978 -1.79464 1.3051 -3.48415 -2.86682 
1.30882 -4.47101 -1.35677 1.30882 -4.15292 -3.30469 1.30882 -4.15292 -1.35677 
1.31965 -4.95157 -1.57695 1.31965 -3.67236 -3.08451 1.32083 -4.8478 -1.49976 
1.32083 -3.77613 -3.16169 1.32098 -4.52329 -1.3648 1.32098 -4.10064 -3.29665 
1.32098 -4.10064 -1.3648 1.32184 -4.62995 -1.39435 1.32184 -3.99398 -3.26711 
1.32368 -4.31196 -3.31991 1.32368 -4.31196 -1.34155 1.32451 -4.7338 -1.43587 
1.32451 -3.89013 -3.22558 1.32867 -5.04186 -1.66202 1.32867 -3.58207 -2.99943 
1.33198 -5.20229 -1.89695 1.33198 -3.42164 -2.76451 1.33243 -3.38839 -2.68846 
1.33279 -3.34365 -2.53914 1.33383 -3.36128 -2.60918 1.33447 -4.36522 -1.34144 
1.33447 -4.25871 -3.32001 1.33447 -4.25871 -1.34144 1.3355 -5.16481 -1.8263 
1.3355 -3.45912 -2.83516 1.33988 -5.12148 -1.75832 1.33988 -3.50245 -2.90314 
1.34594 -4.41853 -1.34424 1.34594 -4.2054 -3.31721 1.34594 -4.2054 -1.34424 
1.35658 -4.90304 -1.53218 1.35658 -3.72089 -3.12927 1.35663 -5.00158 -1.61554 
1.35663 -3.62235 -3.04592 1.35774 -4.57913 -1.37369 1.35774 -4.0448 -3.28777 
1.35774 -4.0448 -1.37369 1.35777 -4.47126 -1.34994 1.35777 -4.15267 -3.31151 
1.35777 -4.15267 -1.34994 1.35903 -4.79378 -1.46156 1.35903 -3.83015 -3.1999 
1.35952 -4.68459 -1.4094 1.35952 -3.93934 -3.25206 1.36623 -3.40019 -2.72799 
1.36624 -5.1875 -1.85894 1.36624 -3.43643 -2.80251 1.36664 -3.33279 -2.50521 
1.36681 -5.08647 -1.7067 1.36681 -3.53746 -2.95476 1.36716 -3.37001 -2.6502 
1.36733 -3.34789 -2.57554 1.37021 -5.14692 -1.78961 1.37021 -3.47701 -2.87185 
1.37239 -4.31196 -3.32591 1.37239 -4.31196 -1.33554 1.38359 -4.36533 -1.33594 
1.38359 -4.2586 -3.32552 1.38359 -4.2586 -1.33594 1.39416 -4.85113 -1.49199 
1.39416 -3.7728 -3.16947 1.39422 -5.04789 -1.65797 1.39422 -3.57604 -3.00349 
1.39482 -4.95711 -1.57042 1.39482 -3.66682 -3.09104 1.39501 -4.63375 -1.38692 
1.39501 -3.99018 -3.27453 1.39505 -4.41854 -1.33928 1.39505 -4.20539 -3.32217 
1.39505 -4.20539 -1.33928 1.39548 -4.52509 -1.35658 1.39548 -4.09884 -3.30488 
1.39548 -4.09884 -1.35658 1.39726 -4.73722 -1.42862 1.39726 -3.88671 -3.23284 
1.40078 -3.38145 -2.69029 1.4008 -5.17024 -1.82228 1.4008 -3.45369 -2.83918 
1.40103 -5.20877 -1.89378 1.40103 -3.41516 -2.76767 1.40109 -3.33685 -2.5413 
1.40127 -3.32408 -2.46968 1.40196 -3.35453 -2.61115 1.40501 -5.12671 -1.75461 
1.40501 -3.49722 -2.90684 1.42134 -4.31196 -3.32952 1.42134 -4.31196 -1.33193 
1.43217 -4.90678 -1.52777 1.43217 -3.71715 -3.13368 1.43218 -4.79613 -1.45659 
1.43218 -3.8278 -3.20487 1.43221 -5.00531 -1.61114 1.43221 -3.61862 -3.05032 
1.43221 -5.09026 -1.70399 1.43221 -3.53367 -2.95746 1.43262 -4.58034 -1.36816 
1.43262 -4.04359 -3.2933 1.43262 -4.04359 -1.36816 1.43262 -4.68691 -1.40445 
1.43262 -3.93702 -3.257 1.43265 -4.47246 -1.34442 1.43265 -4.15147 -3.31704 
1.43265 -4.15147 -1.34442 1.43265 -4.36537 -3.32859 1.43265 -4.36537 -1.33287 
1.43265 -4.25856 -3.32859 1.43265 -4.25856 -1.33287 1.43554 -5.22809 -1.93135 
1.43554 -3.39584 -2.73011 1.43554 -3.36546 -2.65153 1.43556 -5.19185 -1.85682 
1.43556 -3.43208 -2.80463 1.43556 -5.15054 -1.78706 1.43556 -3.47339 -2.8744 
1.43571 -3.32803 -2.50588 1.43571 -3.34335 -2.57687 1.43571 -3.31804 -2.43515 
1.47041 -5.24475 -1.97029 1.47041 -5.21094 -1.89273 1.47041 -5.17233 -1.82104 
1.47041 -5.12846 -1.75338 1.47041 -5.05003 -1.656 1.47041 -4.95896 -1.56824 
1.47041 -4.8527 -1.48954 1.47041 -4.73837 -1.42619 1.47041 -4.63467 -1.38423 
1.47041 -4.52569 -1.35384 1.47041 -4.41884 -1.33646 1.47041 -4.31196 -3.33073 
1.47041 -4.31196 -1.33073 1.47041 -4.20509 -3.325 1.47041 -4.20509 -1.33646 
1.47041 -4.09824 -3.30762 1.47041 -4.09824 -1.35384 1.47041 -3.98926 -3.27723 
1.47041 -3.98926 -1.38423 1.47041 -3.88556 -3.23526 1.47041 -3.77123 -3.17192 
1.47041 -3.66497 -3.09322 1.47041 -3.5739 -3.00545 1.47041 -3.49547 -2.90808 
1.47041 -3.4516 -2.84041 1.47041 -3.41299 -2.76873 1.47041 -3.37918 -2.69117 
1.47041 -3.35228 -2.61181 1.47041 -3.3345 -2.54181 1.47041 -3.32171 -2.47001 
1.50511 -3.34335 -2.57687 1.50511 -3.32803 -2.50588 1.50526 -5.15054 -1.78706 
1.50526 -3.47339 -2.8744 1.50526 -5.19185 -1.85682 1.50526 -3.43208 -2.80463 
1.50528 -5.25847 -2.00993 1.50528 -3.36546 -2.65153 1.50528 -5.22809 -1.93135 
1.50528 -3.39584 -2.73011 1.50817 -4.36537 -3.32859 1.50817 -4.36537 -1.33287 
1.50817 -4.25856 -3.32859 1.50817 -4.25856 -1.33287 1.50817 -4.47246 -1.34442 
1.50817 -4.15147 -3.31704 1.50817 -4.15147 -1.34442 1.5082 -4.68691 -1.40445 
1.5082 -3.93702 -3.257 1.5082 -4.58034 -1.36816 1.5082 -4.04359 -3.2933 
1.5082 -4.04359 -1.36816 1.50861 -5.09026 -1.70399 1.50861 -3.53367 -2.95746 
1.50861 -5.00531 -1.61114 1.50861 -3.61862 -3.05032 1.50864 -4.79613 -1.45659 
1.50864 -3.8278 -3.20487 1.50865 -4.90678 -1.52777 1.50865 -3.71715 -3.13368 
1.51948 -4.31196 -3.32952 1.51948 -4.31196 -1.33193 1.53581 -5.12671 -1.75461 
1.53581 -3.49722 -2.90684 1.53886 -3.35453 -2.61115 1.53973 -3.33685 -2.5413 
1.53979 -5.20877 -1.89378 1.53979 -3.41516 -2.76767 1.54002 -5.17024 -1.82228 
1.54002 -3.45369 -2.83918 1.54004 -5.24248 -1.97116 1.54004 -3.38145 -2.69029 
1.54356 -4.73722 -1.42862 1.54356 -3.88671 -3.23284 1.54534 -4.52509 -1.35658 
1.54534 -4.09884 -3.30488 1.54534 -4.09884 -1.35658 1.54577 -4.41854 -1.33928 
1.54577 -4.20539 -3.32217 1.54577 -4.20539 -1.33928 1.54581 -4.63375 -1.38692 
1.54581 -3.99018 -3.27453 1.546 -4.95711 -1.57042 1.546 -3.66682 -3.09104 
1.5466 -5.04789 -1.65797 1.5466 -3.57604 -3.00349 1.54666 -4.85113 -1.49199 
1.54666 -3.7728 -3.16947 1.55723 -4.36533 -1.33594 1.55723 -4.2586 -3.32552 
1.55723 -4.2586 -1.33594 1.56843 -4.31196 -3.32591 1.56843 -4.31196 -1.33554 
1.57061 -5.14692 -1.78961 1.57061 -3.47701 -2.87185 1.57349 -3.34789 -2.57554 
1.57366 -5.25392 -2.01126 1.57366 -3.37001 -2.6502 1.57401 -5.08647 -1.7067 
1.57401 -3.53746 -2.95476 1.57418 -3.33279 -2.50521 1.57458 -5.1875 -1.85894 
1.57458 -3.43643 -2.80251 1.57459 -5.22374 -1.93347 1.57459 -3.40019 -2.72799 
1.5813 -4.68459 -1.4094 1.5813 -3.93934 -3.25206 1.58179 -4.79378 -1.46156 
1.58179 -3.83015 -3.1999 1.58305 -4.47126 -1.34994 1.58305 -4.15267 -3.31151 
1.58305 -4.15267 -1.34994 1.58308 -4.57913 -1.37369 1.58308 -4.0448 -3.28777 
1.58308 -4.0448 -1.37369 1.58419 -5.00158 -1.61554 1.58419 -3.62235 -3.04592 
1.58424 -4.90304 -1.53218 1.58424 -3.72089 -3.12927 1.59488 -4.41853 -1.34424 
1.59488 -4.2054 -3.31721 1.59488 -4.2054 -1.34424 1.60094 -5.12148 -1.75832 
1.60094 -3.50245 -2.90314 1.60532 -5.16481 -1.8263 1.60532 -3.45912 -2.83516 
1.60635 -4.36522 -1.34144 1.60635 -4.25871 -3.32001 1.60635 -4.25871 -1.34144 
1.60699 -3.36128 -2.60918 1.60803 -3.34365 -2.53914 1.60839 -5.23554 -1.973 
1.60839 -3.38839 -2.68846 1.60884 -5.20229 -1.89695 1.60884 -3.42164 -2.76451 
1.61215 -5.04186 -1.66202 1.61215 -3.58207 -2.99943 1.61631 -4.7338 -1.43587 
1.61631 -3.89013 -3.22558 1.61714 -4.31196 -1.34155 1.61898 -4.62995 -1.39435 
1.61898 -3.99398 -3.26711 1.61984 -4.52329 -1.3648 1.61984 -4.10064 -3.29665 
1.61984 -4.10064 -1.3648 1.61999 -4.8478 -1.49976 1.61999 -3.77613 -3.16169 
1.62117 -4.95157 -1.57695 1.62117 -3.67236 -3.08451 1.632 -4.47101 -1.35677 
1.632 -4.15292 -3.30469 1.632 -4.15292 -1.35677 1.63572 -5.13978 -1.79464 
1.63572 -3.48415 -2.86682 1.63946 -5.07914 -1.71198 1.63946 -3.54479 -2.94948 
1.63965 -5.18009 -1.86413 1.63965 -3.44384 -2.79733 1.64155 -3.35694 -2.57289 
1.6418 -3.37909 -2.64753 1.64271 -5.21454 -1.93618 1.64271 -3.40939 -2.72528 
1.64369 -4.41825 -1.35161 1.64369 -4.20568 -1.35161 1.64953 -4.99366 -1.62136 
1.64953 -3.63027 -3.0401 1.65425 -4.67996 -1.41926 1.65425 -3.94397 -3.2422 
1.65487 -4.36519 -1.34933 1.65487 -4.25874 -1.34933 1.65494 -4.78907 -1.47147 
1.65494 -3.83486 -3.18999 1.65599 -4.57442 -1.3838 1.65599 -4.04951 -3.27766 
1.65733 -4.89813 -1.5424 1.65733 -3.7258 -3.11906 1.6655 -5.11277 -1.76447 
1.6655 -4.31196 -1.34994 1.6655 -3.51116 -2.89699 1.66922 -4.52347 -1.37378 
1.66922 -4.10046 -3.28767 1.66922 -4.10046 -1.37378 1.67004 -5.15571 -1.83249 
1.67004 -3.46822 -2.82897 1.67407 -5.19332 -1.90442 1.67407 -3.43061 -2.75704 
1.67448 -3.37248 -2.6059 1.67609 -3.39969 -2.68493 1.67708 -5.03265 -1.66899 
1.67708 -3.59128 -2.99247 1.68136 -4.47104 -1.36626 1.68136 -4.15289 -1.36626 
1.68731 -4.94022 -1.58357 1.68731 -3.68371 -3.07789 1.68828 -4.72812 -1.44792 
1.68828 -3.89581 -3.21353 1.69135 -4.62442 -1.40685 1.69135 -3.99951 -3.25461 
1.6925 -4.84156 -1.51207 1.6925 -3.78237 -3.14939 1.69316 -4.41792 -1.36163 
1.69316 -4.20601 -1.36163 1.69992 -5.1292 -1.80211 1.69992 -3.49473 -2.85935 
1.70368 -5.06837 -1.71963 1.70368 -3.55556 -2.94183 1.70429 -4.36475 -1.3599 
1.70429 -4.25918 -1.3599 1.70457 -5.16937 -1.87244 1.70457 -3.45456 -2.78902 
1.70506 -4.57414 -1.39467 1.70506 -4.04979 -3.26679 1.70753 -3.42049 -2.71678 
1.70889 -3.39259 -2.64357 1.71339 -4.31196 -1.3607 1.71547 -4.98124 -1.62929 
1.71547 -3.64269 -3.03217 1.71809 -4.52311 -1.38518 1.72304 -4.88503 -1.55113 
1.72304 -3.7389 -3.11033 1.72577 -4.67309 -1.43386 1.72577 -3.95084 -3.2276 
1.72648 -4.78214 -1.48612 1.72648 -3.84179 -3.17534 1.72923 -5.10064 -1.77305 
1.72923 -3.52329 -2.88841 1.73046 -4.47045 -1.37823 1.73046 -4.15348 -1.37823 
1.73469 -5.14311 -1.84149 1.73469 -3.48082 -2.81997 1.7384 -3.44345 -2.7477 
1.74016 -4.62375 -1.41967 1.74016 -4.00018 -3.24179 1.74051 -3.41288 -2.67525 
1.74101 -3.38809 -2.60133 1.74206 -4.41731 -1.37412 1.74206 -4.20662 -1.37412 
1.74303 -5.01933 -1.67857 1.74303 -3.6046 -2.98289 1.75178 -4.36471 -1.37258 
1.75178 -4.25922 -1.37258 1.75247 -4.92602 -1.59359 1.75247 -3.69791 -3.06787 
1.75379 -4.57326 -1.408 1.75785 -4.82647 -1.52286 1.75785 -3.79746 -3.1386 
1.75909 -4.72021 -1.4647 1.75909 -3.90372 -3.19675 1.76069 -4.31196 -1.37379 
1.76413 -3.50901 -2.84937 1.76635 -4.52223 -1.39895 1.76867 -3.4692 -2.77882 
1.76932 -5.05377 -1.73042 1.76932 -3.57016 -2.93104 1.7715 -3.43549 -2.70642 
1.77274 -3.40798 -2.63306 1.77411 -4.67175 -1.4485 1.77411 -3.95218 -3.21295 
1.77863 -4.46941 -1.39253 1.78082 -4.96589 -1.64078 1.78082 -3.65804 -3.02068 
1.78804 -4.86903 -1.5634 1.78804 -3.7549 -3.09806 1.78827 -4.62227 -1.43481 
1.78919 -4.41728 -1.38877 1.78919 -4.20665 -1.38877 1.79117 -4.76559 -1.49926 
1.79117 -3.85834 -3.1622 1.79185 -3.5388 -2.87744 1.79817 -3.49709 -2.80881 
1.79884 -4.36459 -1.38767 1.79884 -4.25934 -1.38767 1.80153 -4.57191 -1.42365 
1.80156 -3.4601 -2.73653 1.80374 -3.43004 -2.66406 1.8073 -4.31196 -1.38918 
1.80773 -5.00273 -1.69116 1.80773 -3.6212 -2.9703 1.80896 -4.72104 -1.48336 
1.80896 -3.90289 -3.1781 1.81386 -4.52081 -1.41507 1.81635 -4.90903 -1.60696 
1.81635 -3.7149 -3.0545 1.82188 -4.80902 -1.53738 1.82188 -3.81491 -3.12408 
1.82393 -4.67237 -1.46752 1.8252 -4.46912 -1.40909 1.82607 -3.5264 -2.83709 
1.8312 -5.0361 -1.74296 1.8312 -3.58783 -2.91849 1.83125 -3.48758 -2.76683 
1.83394 -3.45424 -2.69425 1.83554 -4.41698 -1.40572 1.83554 -4.20695 -1.40572 
1.8382 -4.62242 -1.45418 1.84035 -4.76544 -1.51986 1.84035 -3.85849 -3.14159 
1.84425 -4.94781 -1.65549 1.84425 -3.67612 -3.00597 1.84485 -4.36455 -1.40497 
1.84485 -4.25938 -1.40497 1.8461 -3.43549 -2.63182 1.85108 -4.85032 -1.57889 
1.85108 -3.77361 -3.08257 1.85139 -4.57187 -1.44343 1.85309 -4.31196 -1.40685 
1.85309 -3.55762 -2.86413 1.85788 -4.72071 -1.50442 1.85788 -3.90322 -3.15704 
1.85942 -3.51631 -2.79506 1.86326 -3.4805 -2.72358 1.86441 -4.5192 -1.43529 
1.86896 -4.98269 -1.7052 1.86896 -3.64124 -2.95626 1.87037 -4.80793 -1.55999 
1.87037 -3.816 -3.10147 1.87306 -4.67171 -1.48903 1.87562 -4.46735 -1.42981 
1.87621 -3.4601 -2.66187 1.87866 -4.88932 -1.62362 1.87866 -3.73461 -3.03784 
1.88596 -4.41479 -1.42699 1.88596 -4.20914 -1.42699 1.88666 -3.54715 -2.82245 
1.88708 -4.62168 -1.47606 1.8887 -4.76405 -1.54291 1.8887 -3.85988 -3.11854 
1.89163 -3.50876 -2.75195 1.89197 -3.60891 -2.90344 1.89511 -4.36224 -1.42679 
1.89511 -4.26169 -1.42679 1.89797 -4.31196 -1.42674 1.89873 -4.84805 -1.6033 
1.89873 -3.77588 -3.05816 1.90108 -4.56972 -1.46581 1.90448 -4.92584 -1.67138 
1.90448 -3.69809 -2.99007 1.9057 -4.71922 -1.52782 1.90651 -3.48758 -2.69157 
1.9127 -3.57967 -2.84854 1.91379 -4.51698 -1.45816 1.91772 -4.80543 -1.58481 
1.91772 -3.8185 -3.07665 1.91899 -3.53895 -2.77931 1.92077 -4.66999 -1.51281 
1.92511 -4.46485 -1.45331 1.92573 -4.88639 -1.65049 1.92573 -3.73754 -3.01096 
1.92845 -3.66419 -2.93949 1.93474 -3.51631 -2.71974 1.93513 -4.41228 -1.45097 
1.93559 -4.76157 -1.56819 1.93595 -4.61902 -1.50068 1.93906 -4.36219 -1.44878 
1.93906 -4.26174 -1.44878 1.94181 -4.31196 -1.44881 1.94527 -3.57101 -2.80559 
1.94564 -4.84478 -1.63054 1.94564 -3.77915 -3.03092 1.94849 -3.49709 -2.65849 
1.94977 -4.56683 -1.49093 1.95046 -3.63307 -2.8863 1.95054 -3.70243 -2.96156 
1.95228 -4.71658 -1.5535 1.96186 -4.51415 -1.48362 1.96213 -3.54715 -2.74698 
1.96462 -4.8016 -1.61239 1.96859 -4.66654 -1.53947 1.97041 -3.60486 -2.83073 
1.97145 -3.74215 -2.98209 1.97298 -4.46185 -1.47928 1.97348 -3.66993 -2.90927 
1.97677 -3.5264 -2.68639 1.97817 -4.41219 -1.47508 1.9821 -4.36202 -1.47302 
1.9821 -4.26191 -1.47302 1.98229 -4.75742 -1.59619 1.98342 -4.61545 -1.52778 
1.98451 -4.31196 -1.473 1.98822 -3.57967 -2.77302 1.99434 -3.64041 -2.85466 
1.99536 -3.70856 -2.931 1.99672 -4.56346 -1.51848 1.9975 -4.71279 -1.58139 
2.00381 -3.55762 -2.71341 2.00847 -4.51072 -1.51159 2.0136 -4.66248 -1.56779 
2.0149 -4.46147 -1.5054 2.0157 -3.74844 -2.95129 2.01701 -3.67757 -2.87733 
2.01712 -3.5388 -2.65217 2.01998 -4.41184 -1.50127 2.02367 -4.36197 -1.49922 
2.02367 -4.26196 -1.49922 2.02598 -4.31196 -1.49926 2.02598 -3.63307 -2.81078 
2.02631 -4.75262 -1.62589 2.02837 -4.61087 -1.55656 2.03836 -3.71627 -2.89868 
2.04122 -4.70786 -1.6114 2.04143 -4.55866 -1.54773 2.04312 -3.60891 -2.75229 
2.04895 -3.66993 -2.8338 2.04961 -4.51055 -1.5401 2.05605 -4.46122 -1.53401 
2.05735 -4.65716 -1.59838 2.05818 -3.58783 -2.69152 2.06123 -4.41127 -1.53006 
2.0649 -4.36133 -1.52815 2.0649 -4.2626 -1.52815 2.06611 -4.31196 -1.52752 
2.07068 -3.70856 -2.85568 2.07171 -4.60544 -1.58755 2.07917 -3.66419 -2.78877 
2.08125 -4.55796 -1.57816 2.0893 -4.50988 -1.57059 2.09593 -4.46035 -1.56476 
2.09594 -3.64124 -2.72928 2.10098 -4.41045 -1.56087 2.10124 -3.70243 -2.81086 
2.10366 -4.36127 -1.55836 2.1048 -4.31196 -1.55772 2.10998 -3.6212 -2.66805 
2.1102 -4.60421 -1.61991 2.11971 -4.55664 -1.61063 2.12744 -4.50871 -1.60299 
2.13404 -4.45911 -1.59729 2.13836 -4.41034 -1.59305 2.14107 -4.36109 -1.59059 
2.14197 -4.31196 -1.58978 2.16986 -4.4587 -1.63128 2.17411 -4.40998 -1.62703 
2.17667 -4.36103 -1.62447 2.17752 -4.31196 -1.62362 2.13845 -3.67257 -2.71358 
2.15511 -3.69228 -2.77588 2.17226 -3.61571 -2.67804 2.18198 -3.6952 -2.82295 
2.18698 -3.63378 -2.74147 2.19155 -4.31876 -1.6275 2.19426 -4.368 -1.62996 
2.19858 -4.41677 -1.63419 2.20287 -3.65576 -2.80171 2.21086 -3.69981 -2.86868 
2.22264 -3.57886 -2.70495 2.22896 -4.31893 -1.59526 2.23139 -3.66009 -2.84776 
2.23164 -4.36812 -1.59778 2.23669 -3.5989 -2.76618 2.23669 -4.41802 -1.60167 
2.24165 -3.70611 -2.91293 2.24333 -4.46754 -1.6075 2.25138 -4.51562 -1.61506 
2.25345 -3.62186 -2.82568 2.26091 -4.5631 -1.62446 2.2619 -3.52782 -2.66654 
2.26194 -3.66623 -2.89259 2.26652 -4.26963 -1.56443 2.26772 -4.31899 -1.56505 
2.2714 -4.36894 -1.56696 2.27428 -3.71406 -2.95557 2.27445 -3.5455 -2.72842 
2.27658 -4.41889 -1.57092 2.28302 -4.46821 -1.577 2.28367 -3.62759 -2.8707 
2.2895 -3.56657 -2.7892 2.2912 -4.51632 -1.58464 2.29426 -3.67393 -2.93559 
2.29719 -3.74853 -3.00732 2.30426 -4.56854 -1.59346 2.30664 -4.26963 -1.53616 
2.30664 -3.59074 -2.84768 2.30895 -4.31963 -1.53613 2.31265 -4.36951 -1.53818 
2.3155 -3.49646 -2.68907 2.31561 -3.63524 -2.91423 2.31692 -3.70611 -2.9882 
2.31772 -4.41914 -1.5423 2.31902 -4.62015 -1.60469 2.32258 -3.78529 -3.05626 
2.32416 -4.46839 -1.54849 2.32881 -3.51529 -2.75032 2.33512 -4.67045 -1.61829 
2.3359 -4.52112 -1.55539 2.33726 -3.66623 -2.96791 2.33828 -3.59807 -2.89157 
2.34121 -3.74188 -3.03848 2.34357 -3.46667 -2.66136 2.34441 -3.53734 -2.80992 
2.34811 -4.26963 -1.50991 2.34921 -4.57312 -1.56469 2.35033 -3.82417 -3.10217 
2.35053 -4.31969 -1.50992 2.35445 -4.36985 -1.51199 2.35586 -3.48407 -2.72329 
2.35915 -3.62759 -2.94618 2.35965 -4.41952 -1.51619 2.36117 -3.69981 -3.01899 
2.36221 -3.56252 -2.86763 2.36404 -4.62421 -1.57637 2.368 -3.78 -3.08598 
2.37049 -3.50482 -2.78389 2.37077 -4.47182 -1.52052 2.38034 -4.67425 -1.59041 
2.38209 -3.66009 -2.99846 2.38217 -3.59074 -2.9232 2.38286 -4.5245 -1.52784 
2.38414 -3.45476 -2.6954 2.38699 -3.73681 -3.06782 2.38735 -3.52868 -2.8425 
2.39082 -4.26963 -1.48571 2.39356 -4.31985 -1.48568 2.39668 -4.57669 -1.53758 
2.39704 -4.71924 -1.6051 2.39704 -3.82002 -3.13017 2.39749 -4.36995 -1.48788 
2.39788 -3.47398 -2.75665 2.40417 -3.62186 -2.9764 2.4069 -3.6952 -3.04787 
2.40751 -4.42252 -1.49021 2.41186 -4.62766 -1.54971 2.41363 -3.49662 -2.81622 
2.41412 -3.42686 -2.66589 2.4149 -4.7631 -1.62171 2.4149 -3.77616 -3.11356 
2.41884 -4.47465 -1.49506 2.41993 -3.53734 -2.88544 2.42611 -3.44525 -2.72847 
2.42692 -4.67689 -1.56473 2.42692 -3.86237 -3.17054 2.42814 -3.65576 -3.02698 
2.43154 -4.52738 -1.50271 2.43389 -4.80571 -1.6402 2.43389 -3.73355 -3.09506 
2.43466 -4.26963 -1.46364 2.43751 -4.31991 -1.4637 2.43751 -4.21935 -1.4637 
2.44065 -3.56657 -2.94034 2.44099 -3.46642 -2.78886 2.44392 -4.72171 -1.57982 
2.44392 -3.81755 -3.15545 2.44524 -3.40112 -2.63562 2.44554 -4.57934 -1.51296 
2.44596 -3.50482 -2.85936 2.44666 -4.37245 -1.4639 2.45397 -4.84698 -1.66053 
2.45397 -3.69228 -3.07474 2.45641 -3.41777 -2.69878 2.457 -4.42501 -1.46671 
2.45957 -4.62938 -1.52594 2.45957 -3.90988 -3.20933 2.46225 -4.7656 -1.59689 
2.46225 -3.77366 -3.13838 2.46367 -3.5989 -2.99316 2.46822 -4.47687 -1.47219 
2.46937 -3.43816 -2.76048 2.4732 -3.47398 -2.83197 2.47474 -4.67838 -1.54132 
2.47474 -3.86088 -3.19395 2.47953 -4.26963 -1.44375 2.47953 -3.51529 -2.90104 
2.48124 -4.52954 -1.48033 2.48154 -4.80798 -1.61579 2.48154 -3.73128 -3.11947 
2.48653 -3.39316 -2.66872 2.48778 -4.32221 -1.44188 2.48778 -4.21705 -1.44188 
2.48838 -3.63378 -3.04287 2.49227 -4.72311 -1.55677 2.49227 -3.81615 -3.1785 
2.49442 -4.58008 -1.49108 2.49442 -3.95918 -3.24419 2.49708 -4.37465 -1.44262 
2.49869 -3.4119 -2.73116 2.50138 -3.44525 -2.80374 2.50143 -3.5455 -2.9554 
2.50656 -3.48407 -2.87399 2.50742 -4.42679 -1.44599 2.50869 -4.63003 -1.50442 
2.50869 -3.90923 -3.23084 2.51075 -4.76668 -1.57428 2.51075 -3.77258 -3.16099 
2.51627 -4.86669 -1.64386 2.51627 -3.67257 -3.0914 2.51769 -3.37055 -2.63773 
2.51877 -4.47848 -1.45198 2.52366 -4.67871 -1.52026 2.52366 -3.86055 -3.215 
2.52489 -3.57886 -3.00721 2.52533 -4.26963 -1.42609 2.52889 -3.38771 -2.70096 
2.53107 -3.41777 -2.77344 2.53109 -4.52958 -1.46056 2.53109 -4.00968 -3.27471 
2.53378 -4.32226 -1.42457 2.53378 -4.217 -1.42457 2.53445 -3.45476 -2.84571 
2.54078 -3.49646 -2.91434 2.54146 -4.72325 -1.53616 2.54146 -3.81601 -3.1991 
2.54343 -4.37494 -1.42567 2.54343 -4.16432 -1.42567 2.54435 -4.57994 -1.47171 
2.54435 -3.95932 -3.26355 2.54459 -4.82669 -1.60031 2.54459 -3.71257 -3.13496 
2.54937 -3.35025 -2.60611 2.55181 -4.92355 -1.67768 2.55181 -3.61571 -3.05758 
2.55399 -4.42707 -1.42944 2.55852 -4.62942 -1.48541 2.55852 -3.90984 -3.24986 
2.55989 -3.36564 -2.66996 2.56113 -3.39316 -2.74332 2.5633 -3.52782 -2.96795 
2.56396 -3.42686 -2.81573 2.56628 -4.47989 -1.43586 2.56628 -4.05937 -3.29941 
2.56849 -3.46667 -2.88628 2.57193 -4.26963 -1.41069 2.57354 -4.67788 -1.50161 
2.57354 -3.86138 -3.23366 2.57477 -4.78414 -1.55976 2.57477 -3.75512 -3.17551 
2.57883 -4.53092 -1.44491 2.57883 -4.00834 -3.29036 2.58015 -4.88369 -1.63049 
2.58015 -3.65557 -3.10477 2.58084 -4.32238 -1.40949 2.58084 -4.21688 -1.40949 
2.58959 -4.97699 -1.71547 2.58959 -3.56227 -3.0198 2.59056 -4.37498 -1.41102 
2.59056 -4.16428 -1.41102 2.59162 -3.34575 -2.63823 2.59211 -3.37055 -2.71216 
2.59247 -4.58141 -1.45657 2.59247 -3.95785 -3.27869 2.59423 -3.40112 -2.78461 
2.59793 -3.43849 -2.85687 2.60216 -4.42811 -1.41513 2.60216 -4.11115 -3.32013 
2.6034 -3.48095 -2.92531 2.60615 -4.73981 -1.52303 2.60615 -3.79945 -3.21224 
2.60686 -4.63076 -1.47076 2.60686 -3.9085 -3.26451 2.60959 -4.8427 -1.58804 
2.60959 -3.69656 -3.14723 2.61453 -4.48078 -1.42208 2.61453 -4.05848 -3.31319 
2.61715 -4.93891 -1.6662 2.61715 -3.60035 -3.06907 2.61923 -4.26963 -1.3976 
2.62374 -3.35025 -2.68048 2.624 -3.32809 -2.60585 2.62509 -3.37815 -2.75369 
2.62757 -4.53181 -1.43158 2.62757 -4.00745 -3.30369 2.62806 -3.41223 -2.82592 
2.62833 -4.32242 -1.3968 2.62833 -4.21684 -1.3968 2.62894 -5.02603 -1.75654 
2.62894 -3.51323 -2.97873 2.6327 -3.45239 -2.89626 2.63947 -4.37558 -1.39853 
2.63947 -4.16368 -3.33674 2.63947 -4.16368 -1.39853 2.64012 -4.79922 -1.54897 
2.64012 -3.74004 -3.1863 2.64127 -4.58209 -1.44375 2.64127 -3.95717 -3.29151 
2.64434 -4.68579 -1.48483 2.64434 -3.85347 -3.25044 2.64531 -4.89789 -1.62048 
2.64531 -3.64137 -3.11479 2.65127 -4.4287 -1.40317 2.65127 -4.11056 -3.3321 
2.65127 -4.11056 -1.40317 2.65555 -4.99032 -1.70589 2.65555 -3.54894 -3.02937 
2.65654 -3.35736 -2.72183 2.65695 -3.31269 -2.5729 2.65815 -3.33014 -2.6428 
2.65856 -3.38828 -2.79395 2.66259 -3.42588 -2.86587 2.66341 -4.48113 -1.41069 
2.66341 -4.05813 -3.32458 2.66712 -5.07044 -1.80138 2.66712 -4.26963 -1.38685 
2.66712 -3.46882 -2.93389 2.67529 -4.8558 -1.5793 2.67529 -3.68346 -3.15597 
2.67663 -4.53208 -1.4207 2.67663 -4.00718 -3.31456 2.67768 -4.74673 -1.50838 
2.67768 -3.79253 -3.22689 2.67776 -4.32285 -1.38624 2.67776 -4.21641 -3.34903 
2.67776 -4.21641 -1.38624 2.67837 -4.63763 -1.45616 2.67837 -3.90163 -3.2791 
2.6831 -4.95132 -1.65826 2.6831 -3.58794 -3.07701 2.68893 -4.37592 -1.38851 
2.68893 -4.16334 -3.34675 2.68893 -4.16334 -1.38851 2.68992 -3.36705 -2.76218 
2.6904 -3.2996 -2.53945 2.69083 -3.33675 -2.68443 2.69108 -3.31461 -2.6098 
2.69297 -3.4015 -2.83423 2.69316 -5.03681 -1.74888 2.69316 -3.50245 -2.98639 
2.6969 -5.09744 -1.83154 2.6969 -3.44182 -2.90373 2.70062 -4.42867 -1.39368 
2.70062 -4.11059 -3.34159 2.70062 -4.11059 -1.39368 2.71146 -4.90923 -1.61386 
2.71146 -3.63003 -3.12141 2.71264 -4.80547 -1.53667 2.71264 -3.73379 -3.1986 
2.71279 -4.48095 -1.40171 2.71279 -4.05831 -3.33356 2.71279 -4.05831 -1.40171 
2.71364 -4.58762 -1.43125 2.71364 -3.95164 -3.30402 2.71548 -4.26963 -3.35681 
2.71548 -4.26963 -1.37846 2.71632 -4.69147 -1.47278 2.71632 -3.84779 -3.26249 
2.72048 -4.99952 -1.69893 2.72048 -3.53974 -3.03634 2.72379 -3.37931 -2.80142 
2.72424 -3.34605 -2.72536 2.72427 -3.28884 -2.50558 2.7246 -3.30132 -2.57604 
2.72564 -3.31894 -2.64608 2.72627 -4.32289 -1.37835 2.72627 -4.21637 -3.35692 
2.72627 -4.21637 -1.37835 2.72731 -5.12248 -1.8632 2.72731 -3.41678 -2.87206 
2.73169 -5.07914 -1.79522 2.73169 -3.46012 -2.94004 2.73774 -4.37619 -1.38115 
2.73774 -4.16307 -3.35412 2.73774 -4.16307 -1.38115 2.74839 -4.8607 -1.56909 
2.74839 -3.67856 -3.16618 2.74844 -4.95924 -1.65245 2.74844 -3.58002 -3.08282 
2.74954 -4.53679 -1.41059 2.74954 -4.00247 -3.32468 2.74958 -4.42892 -1.38685 
2.74958 -4.11034 -3.34842 2.74958 -4.11034 -1.38685 2.75084 -4.75144 -1.49847 
2.75084 -3.78782 -3.2368 2.75132 -4.64225 -1.4463 2.75132 -3.89701 -3.28897 
2.75803 -5.1814 -1.97037 2.75803 -3.35786 -2.7649 2.75805 -5.14517 -1.89585 
2.75805 -3.39409 -2.83942 2.75845 -3.29045 -2.54211 2.75862 -5.04413 -1.74361 
2.75862 -3.49513 -2.99166 2.75896 -3.32767 -2.6871 2.75914 -3.30555 -2.61244 
2.76202 -5.10459 -1.82652 2.76202 -3.43467 -2.90875 2.7642 -4.26963 -3.36282 
2.7642 -4.26963 -1.37245 2.7754 -4.323 -3.36243 2.7754 -4.323 -1.37284 
2.7754 -4.21626 -3.36243 2.7754 -4.21626 -1.37284 2.78597 -4.80879 -1.52889 
2.78597 -3.73047 -3.20638 2.78602 -5.00555 -1.69487 2.78602 -3.53371 -3.0404 
2.78662 -4.91478 -1.60732 2.78662 -3.62448 -3.12795 2.78682 -4.59142 -1.42383 
2.78682 -3.94784 -3.31144 2.78686 -4.3762 -3.35908 2.78686 -4.3762 -1.37619 
2.78686 -4.16306 -3.35908 2.78686 -4.16306 -1.37619 2.78729 -4.48275 -1.39349 
2.78729 -4.05651 -3.34178 2.78729 -4.05651 -1.39349 2.78907 -4.69489 -1.46552 
2.78907 -3.84437 -3.26975 2.79259 -5.20015 -2.00807 2.79259 -3.33911 -2.7272 
2.79261 -5.1279 -1.85918 2.79261 -3.41136 -2.87608 2.79283 -5.16644 -1.93069 
2.79283 -3.37282 -2.80458 2.79289 -3.29451 -2.57821 2.79307 -3.28175 -2.50658 
2.79377 -3.3122 -2.64806 2.79681 -5.08438 -1.79152 2.79681 -3.45488 -2.94375 
2.81315 -4.26963 -3.36643 2.81315 -4.26963 -1.36884 2.82398 -4.86444 -1.56468 
2.82398 -3.67482 -3.17059 2.82398 -4.7538 -1.49349 2.82398 -3.78546 -3.24177 
2.82401 -4.96298 -1.64805 2.82401 -3.57628 -3.08722 2.82402 -5.04793 -1.7409 
2.82402 -3.49133 -2.99437 2.82443 -4.53801 -1.40506 2.82443 -4.00125 -3.33021 
2.82443 -4.00125 -1.40506 2.82443 -4.64458 -1.44136 2.82443 -3.89468 -3.29391 
2.82445 -4.43013 -1.38132 2.82445 -4.10913 -3.35395 2.82445 -4.10913 -1.38132 
2.82445 -4.32303 -3.36549 2.82445 -4.32303 -1.36978 2.82445 -4.21623 -3.36549 
2.82445 -4.21623 -1.36978 2.82735 -5.18575 -1.96825 2.82735 -3.35351 -2.76702 
2.82735 -5.21613 -2.04683 2.82735 -3.32313 -2.68843 2.82736 -5.14952 -1.89373 
2.82736 -3.38974 -2.84154 2.82736 -5.1082 -1.82396 2.82736 -3.43106 -2.9113 
2.82751 -3.2857 -2.54278 2.82751 -3.30102 -2.61377 2.82752 -3.2757 -2.47206 
2.86222 -5.22931 -2.08655 2.86222 -5.20241 -2.00719 2.86222 -5.16861 -1.92963 
2.86222 -5.12999 -1.85795 2.86222 -5.08613 -1.79028 2.86222 -5.0077 -1.69291 
2.86222 -4.91663 -1.60514 2.86222 -4.81037 -1.52644 2.86222 -4.69603 -1.4631 
2.86222 -4.59234 -1.42113 2.86222 -4.48335 -1.39074 2.86222 -4.37651 -1.37336 
2.86222 -4.26963 -3.36763 2.86222 -4.26963 -1.36763 2.86222 -4.16275 -3.36191 
2.86222 -4.16275 -1.37336 2.86222 -4.05591 -3.34453 2.86222 -4.05591 -1.39074 
2.86222 -3.94692 -3.31413 2.86222 -3.94692 -1.42113 2.86222 -3.84323 -3.27217
[truncated: 15,952,960 more chars]
