# Supplementary material for: Visualizing electron delocalization in contorted polycyclic aromatic hydrocarbons
Source: Chem Sci. 2021 Sep 8;12(39):13092–100. doi: 10.1039/d1sc03368a (PMC8513938; doi:10.1039/d1sc03368a)
Supplement: SC-012-D1SC03368A-s021 [file SC-012-D1SC03368A-s021.vtk]

# vtk DataFile Version 5.1
vtk output
ASCII
DATASET POLYDATA
POINTS 71247 double
-1.37943 -1.36474 1.02001 -1.37408 -1.15505 1.10769 -1.37408 -1.05461 1.10769 
-1.37405 -1.10483 1.11043 -1.37188 -1.20515 1.10376 -1.37188 -1.00451 1.10376 
-1.36955 -1.25772 1.09374 -1.36955 -0.95194 1.09374 -1.36868 -1.41529 1.00683 
-1.3647 -1.30985 1.08241 -1.3647 -0.89981 1.08241 -1.35815 -1.51308 0.92771 
-1.35704 -1.36258 1.0697 -1.35704 -0.84708 1.0697 -1.35533 -1.46523 0.99256 
-1.34985 -1.10483 1.15313 -1.34984 -1.15489 1.15072 -1.34984 -1.05477 1.15072 
-1.34777 -1.20505 1.14679 -1.34777 -1.00461 1.14679 -1.3468 -1.41454 1.0557 
-1.3468 -0.79512 1.0557 -1.34357 -1.25472 1.1416 -1.34357 -0.95494 1.1416 
-1.33949 -1.51391 0.97759 -1.33924 -1.30702 1.13048 -1.33924 -0.90264 1.13048 
-1.33673 -1.57501 0.8951 -1.33382 -1.46458 1.04168 -1.33192 -1.3597 1.11839 
-1.33192 -0.84996 1.11839 -1.32363 -1.15483 1.19229 -1.32363 -1.05483 1.19229 
-1.32359 -1.55845 0.95979 -1.32359 -1.10483 1.1946 -1.32218 -1.41189 1.10457 
-1.32218 -0.79777 1.10457 -1.32158 -1.20471 1.1886 -1.32158 -1.00495 1.1886 
-1.31844 -1.51358 1.0265 -1.31746 -1.25434 1.18352 -1.31746 -0.95533 1.18352 
-1.31126 -1.30359 1.17709 -1.31126 -0.90607 1.17709 -1.31079 -1.63442 0.86112 
-1.31004 -1.46286 1.08939 -1.30437 -1.35633 1.16534 -1.30437 -0.85334 1.16534 
-1.30299 -1.55831 1.00897 -1.3 -1.61934 0.92648 -1.29533 -1.10483 1.23473 
-1.29507 -1.40832 1.15204 -1.29507 -0.80135 1.15204 -1.29503 -1.51209 1.07432 
-1.29471 -1.15419 1.23353 -1.29471 -1.05547 1.23353 -1.29279 -1.20414 1.22985 
-1.29279 -1.00552 1.22985 -1.28884 -1.25409 1.22467 -1.28884 -0.95558 1.22467 
-1.28548 -1.60188 0.9905 -1.28338 -1.45941 1.13721 -1.28338 -0.75025 1.13721 
-1.28275 -1.30342 1.21823 -1.28275 -0.90625 1.21823 -1.27994 -1.55691 1.05733 
-1.27512 -1.35152 1.21005 -1.27512 -0.85814 1.21005 -1.27172 -1.6779 0.89166 
-1.26935 -1.50945 1.12091 -1.26629 -1.40374 1.19699 -1.26629 -0.80592 1.19699 
-1.26513 -1.10483 1.27343 -1.2645 -1.15413 1.27229 -1.2645 -1.05553 1.27229 
-1.26287 -1.6008 1.039 -1.26198 -1.20332 1.26961 -1.26198 -1.00634 1.26961 
-1.25945 -1.6619 0.95666 -1.25809 -1.25322 1.26455 -1.25809 -0.95644 1.26455 
-1.25506 -1.45535 1.18223 -1.25506 -0.75431 1.18223 -1.25466 -1.55444 1.10421 
-1.25226 -1.30275 1.25792 -1.25226 -0.90692 1.25792 -1.2447 -1.35082 1.24987 
-1.2447 -0.85884 1.24987 -1.24396 -1.64318 1.01971 -1.24147 -1.50565 1.16612 
-1.23805 -1.5983 1.08635 -1.2353 -1.3983 1.24034 -1.2353 -0.81136 1.24034 
-1.23308 -1.10483 1.31059 -1.23226 -1.15396 1.30969 -1.23226 -1.0557 1.30969 
-1.2298 -1.2032 1.30698 -1.2298 -1.00646 1.30698 -1.22926 -1.71889 0.9211 
-1.22666 -1.55029 1.15091 -1.22557 -1.25197 1.30267 -1.22557 -0.95769 1.30267 
-1.22448 -1.45003 1.22597 -1.22448 -0.75963 1.22597 -1.21986 -1.30158 1.29606 
-1.21986 -0.90808 1.29606 -1.21955 -1.64091 1.06735 -1.21589 -1.70189 0.98498 
-1.21222 -1.34951 1.28834 -1.21222 -0.86015 1.28834 -1.21146 -1.50072 1.20985 
-1.21146 -0.70894 1.20985 -1.21047 -1.59446 1.13324 -1.20294 -1.39708 1.27882 
-1.20294 -0.81258 1.27882 -1.19923 -1.68218 1.04728 -1.19923 -1.10483 1.34614 
-1.19838 -1.1539 1.34529 -1.19838 -1.05576 1.34529 -1.19696 -1.54549 1.19494 
-1.19583 -1.20285 1.34273 -1.19583 -1.00681 1.34273 -1.19231 -1.63765 1.11426 
-1.19199 -1.4437 1.2678 -1.19199 -0.76596 1.2678 -1.19158 -1.25156 1.33849 
-1.19158 -0.9581 1.33849 -1.18564 -1.29992 1.33255 -1.18564 -0.90974 1.33255 
-1.18207 -1.75875 0.94944 -1.18075 -1.58917 1.17867 -1.17941 -1.49467 1.25195 
-1.17941 -0.71499 1.25195 -1.17804 -1.34781 1.32495 -1.17804 -0.86185 1.32495 
-1.17236 -1.67926 1.09435 -1.16878 -1.39512 1.31569 -1.16878 -0.81455 1.31569 
-1.16736 -1.74068 1.01287 -1.16508 -1.53944 1.23757 -1.16368 -1.10483 1.37998 
-1.16297 -1.63258 1.16004 -1.16278 -1.15396 1.37917 -1.16278 -1.0557 1.37917 
-1.16007 -1.2032 1.37671 -1.16007 -1.00646 1.37671 -1.1579 -1.44172 1.3048 
-1.1579 -0.76794 1.3048 -1.15576 -1.25197 1.37247 -1.15576 -0.95769 1.37247 
-1.15147 -1.71871 1.07311 -1.14918 -1.58339 1.22149 -1.14915 -1.30158 1.36677 
-1.14915 -0.90808 1.36677 -1.14541 -1.48751 1.29231 -1.14541 -0.72215 1.29231 
-1.14348 -1.67465 1.14008 -1.14143 -1.34951 1.35913 -1.14143 -0.86015 1.35913 
-1.13191 -1.39708 1.34985 -1.13191 -0.81258 1.34985 -1.13181 -1.62593 1.20406 
-1.1317 -1.7956 0.97635 -1.13134 -1.53239 1.27825 -1.13134 -0.67728 1.27825 
-1.12652 -1.10483 1.41204 -1.12538 -1.15413 1.4114 -1.12538 -1.05553 1.4114 
-1.12295 -1.71437 1.11916 -1.1227 -1.20332 1.40889 -1.1227 -1.00634 1.40889 
-1.12089 -1.4437 1.3389 -1.12089 -0.76596 1.3389 -1.11765 -1.77556 1.03758 
-1.11765 -1.25322 1.405 -1.11765 -0.95644 1.405 -1.11574 -1.57623 1.26264 
-1.11269 -1.66835 1.18433 -1.11101 -1.30275 1.39917 -1.11101 -0.90692 1.39917 
-1.10504 -1.49467 1.32631 -1.10504 -0.71499 1.32631 -1.10296 -1.35082 1.3916 
-1.10296 -0.85884 1.3916 -1.10089 -1.7526 1.09707 -1.09863 -1.61893 1.24554 
-1.09343 -1.3983 1.38221 -1.09343 -0.81136 1.38221 -1.0924 -1.70824 1.16399 
-1.09066 -1.53944 1.31199 -1.09066 -0.67023 1.31199 -1.08782 -1.10483 1.44224 
-1.08662 -1.15419 1.44162 -1.08662 -1.05547 1.44162 -1.08294 -1.20414 1.4397 
-1.08294 -1.00552 1.4397 -1.08006 -1.6604 1.22697 -1.07989 -1.82896 0.99982 
-1.07906 -1.45003 1.37138 -1.07906 -0.75963 1.37138 -1.07776 -1.25409 1.43575 
-1.07776 -0.95558 1.43575 -1.07458 -1.58339 1.29609 -1.07458 -0.62628 1.29609 
-1.07132 -1.30342 1.42966 -1.07132 -0.90625 1.42966 -1.07067 -1.74687 1.1421 
-1.06483 -1.80789 1.06059 -1.06314 -1.35152 1.42203 -1.06314 -0.85814 1.42203 
-1.06294 -1.50072 1.35836 -1.06294 -0.70894 1.35836 -1.06008 -1.70053 1.20699 
-1.05715 -1.62593 1.27872 -1.05008 -1.40374 1.4132 -1.05008 -0.80592 1.4132 
-1.04803 -1.54549 1.34387 -1.04803 -0.66418 1.34387 -1.04769 -1.78372 1.11908 
-1.04769 -1.10483 1.4705 -1.04538 -1.15483 1.47054 -1.04538 -1.05483 1.47054 
-1.04169 -1.20471 1.46849 -1.04169 -1.00495 1.46849 -1.03872 -1.73922 1.18563 
-1.03742 -1.66835 1.25959 -1.03662 -1.25434 1.46437 -1.03662 -0.95533 1.46437 
-1.03532 -1.45535 1.40197 -1.03532 -0.75431 1.40197 -1.03176 -1.58917 1.32766 
-1.03176 -0.62049 1.32766 -1.03018 -1.30359 1.45817 -1.03018 -0.90607 1.45817 
-1.02553 -1.85918 1.02172 -1.01922 -1.50565 1.38838 -1.01922 -0.70401 1.38838 
-1.01844 -1.35633 1.45128 -1.01844 -0.85334 1.45128 -1.01708 -1.70824 1.2393 
-1.01606 -1.77639 1.16296 -1.01313 -1.63258 1.30988 -1.00993 -1.83712 1.08132 
-1.00623 -1.10483 1.49676 -1.00513 -1.40832 1.44198 -1.00513 -0.80135 1.44198 
-1.004 -1.55029 1.37357 -1.004 -0.65937 1.37357 -1.00381 -1.15489 1.49674 
-1.00381 -1.05477 1.49674 -0.99989 -1.20505 1.49468 -0.99989 -1.00461 1.49468 
-0.99519 -1.74687 1.21757 -0.99469 -1.25472 1.49048 -0.99469 -0.95494 1.49048 
-0.99317 -1.67465 1.29039 -0.99212 -1.81194 1.13903 -0.9903 -1.45941 1.43029 
-0.9903 -0.75025 1.43029 -0.98634 -1.59446 1.35737 -0.98634 -0.6152 1.35737 
-0.98385 -1.86965 1.05528 -0.98357 -1.30702 1.48615 -0.98357 -0.90264 1.48615 
-0.974 -1.50945 1.41626 -0.974 -0.70022 1.41626 -0.97225 -1.71437 1.26986 
-0.97217 -1.78372 1.1946 -0.97148 -1.3597 1.47883 -0.97148 -0.84996 1.47883 
-0.96735 -1.63765 1.33922 -0.96735 -0.57201 1.33922 -0.96699 -1.84578 1.1139 
-0.96352 -1.10483 1.52095 -0.96078 -1.15505 1.52099 -0.96078 -1.05461 1.52099 
-0.95766 -1.41189 1.46909 -0.95766 -0.79777 1.46909 -0.9573 -1.55444 1.40157 
-0.9573 -0.65522 1.40157 -0.95685 -1.20515 1.51879 -0.95685 -1.00451 1.51879 
-0.95646 -1.90049 1.02804 -0.95017 -1.7526 1.24779 -0.94744 -1.67926 1.31927 
-0.94683 -1.25772 1.51645 -0.94683 -0.95194 1.51645 -0.94248 -1.46286 1.45695 
-0.94248 -0.7468 1.45695 -0.94071 -1.87784 1.08762 -0.93944 -1.5983 1.38495 
-0.93944 -0.61136 1.38495 -0.9355 -1.30985 1.5116 -0.9355 -0.89981 1.5116 
-0.93441 -1.83712 1.15684 -0.92741 -1.51209 1.44194 -0.92741 -0.69757 1.44194 
-0.9262 -1.71871 1.29838 -0.9228 -1.36258 1.50395 -0.9228 -0.84708 1.50395 
-0.92044 -1.64091 1.36646 -0.92044 -0.56875 -0.0884 -0.92044 -0.56875 1.36646 
-0.91968 -1.10483 1.54302 -0.91682 -1.15511 1.54297 -0.91682 -1.05455 1.54297 
-0.91369 -1.80789 1.21174 -0.91335 -1.90804 1.06026 -0.91042 -1.55691 1.42685 
-0.91042 -0.65275 1.42685 -0.9088 -1.41454 1.4937 -0.9088 -0.79512 1.4937 
-0.90838 -1.86965 1.13076 -0.90768 -1.20765 1.54277 -0.90768 -1.00201 1.54277 
-0.90037 -1.68218 1.34614 -0.90037 -0.52748 -0.06807 -0.90037 -0.52748 1.34614 
-0.89734 -1.26022 -0.26189 -0.89734 -1.26022 1.53995 -0.89734 -0.94945 1.53995 
-0.89477 -1.46458 1.48073 -0.89477 -0.74508 -0.20267 -0.89477 -0.74508 1.48073 
-0.89209 -1.6008 1.40977 -0.89209 -0.60886 -0.13171 -0.89209 -0.60886 1.40977 
-0.89067 -1.77556 1.26456 -0.88612 -1.31207 -0.25641 -0.88612 -1.31207 1.53448 
-0.88612 -0.89759 1.53448 -0.88497 -1.9363 1.03188 -0.88114 -1.90049 1.10336 
-0.8796 -1.51358 1.46534 -0.8796 -0.69608 -0.18728 -0.8796 -0.69608 1.46534 
-0.87481 -1.85918 1.17243 -0.87481 -1.10483 -0.28485 -0.87481 -1.10483 1.56291 
-0.8731 -1.36474 1.52633 -0.8731 -0.84493 -0.24827 -0.8731 -0.84493 1.52633 
-0.8728 -1.64318 1.39087 -0.8728 -0.56648 -0.11281 -0.8728 -0.56648 1.39087 
-0.86656 -1.15741 -0.28673 -0.86656 -1.15741 1.56479 -0.86656 -1.05225 -0.28673 
-0.86656 -1.05225 1.56479 -0.86596 -1.74068 1.31427 -0.86207 -1.55831 1.4499 
-0.86207 -0.65135 -0.17183 -0.86207 -0.65135 1.4499 -0.85992 -1.41529 1.51558 
-0.85992 -0.79438 -0.23752 -0.85992 -0.79438 1.51558 -0.85726 -1.20985 -0.28598 
-0.85726 -1.20985 1.56404 -0.85726 -0.99981 -0.28598 -0.85726 -0.99981 1.56404 
-0.85296 -1.92922 1.07514 -0.85291 -1.82896 1.2268 -0.84778 -1.8904 1.14539 
-0.84692 -1.26199 -0.28261 -0.84692 -1.26199 1.56067 -0.84692 -0.94768 -0.28261 
-0.84692 -0.94768 1.56067 -0.84565 -1.46523 1.50224 -0.84565 -0.74443 -0.22418 
-0.84565 -0.74443 1.50224 -0.84359 -1.60188 1.43239 -0.84359 -0.60778 -0.15432 
-0.84359 -0.60778 1.43239 -0.83807 -1.70189 1.3628 -0.83807 -0.50777 -0.08474 
-0.83807 -0.50777 1.3628 -0.83557 -1.31368 -0.27663 -0.83557 -1.31368 1.55469 
-0.83557 -0.89598 -0.27663 -0.83557 -0.89598 1.55469 -0.83068 -1.51391 1.4864 
-0.83068 -0.69575 -0.20834 -0.83068 -0.69575 1.4864 -0.82944 -1.7956 1.27861 
-0.82901 -1.10483 -0.30251 -0.82901 -1.10483 1.58058 -0.82327 -1.95669 1.04483 
-0.82325 -1.36478 1.54611 -0.82325 -0.84489 -0.26804 -0.82325 -0.84489 1.54611 
-0.82056 -1.15746 -0.30403 -0.82056 -1.15746 1.58209 -0.82056 -1.05221 -0.30403 
-0.82056 -1.05221 1.58209 -0.81989 -1.9197 1.11711 -0.81356 -1.878 1.18574 
-0.81288 -1.55845 1.4705 -0.81288 -0.65121 -0.19244 -0.81288 -0.65121 1.4705 
-0.8109 -1.21014 -0.30293 -0.8109 -1.21014 1.58099 -0.8109 -0.99952 -0.30293 
-0.8109 -0.99952 1.58099 -0.80999 -1.41514 1.53495 -0.80999 -0.79452 -0.25689 
-0.80999 -0.79452 1.53495 -0.80975 -1.6619 1.40636 -0.80975 -0.54777 -0.1283 
-0.80975 -0.54777 1.40636 -0.80253 -1.75875 1.32898 -0.80035 -1.26227 -0.29916 
-0.80035 -1.26227 1.57723 -0.80035 -0.94739 -0.29916 -0.80035 -0.94739 1.57723 
-0.79582 -1.46462 1.52126 -0.79582 -0.74504 -0.24319 -0.79582 -0.74504 1.52126 
-0.79103 -1.84664 1.23934 -0.79038 -1.9476 1.08713 -0.78806 -1.31509 -0.29275 
-0.78806 -1.31509 1.57081 -0.78806 -0.89457 -0.29275 -0.78806 -0.89457 1.57081 
-0.78585 -1.90779 1.15767 -0.78241 -1.10483 -0.31791 -0.78241 -1.10483 1.59597 
-0.7808 -1.51308 1.50506 -0.7808 -0.69658 -0.22699 -0.7808 -0.69658 1.50506 
-0.77957 -1.61934 1.4469 -0.77957 -0.59032 -0.16884 -0.77957 -0.59032 1.4469 
-0.77551 -1.36612 -0.28369 -0.77551 -1.36612 1.56176 -0.77551 -0.84354 -0.28369 
-0.77551 -0.84354 1.56176 -0.77419 -1.71889 1.37617 -0.77419 -0.49078 -0.09811 
-0.77419 -0.49078 1.37617 -0.77349 -1.15758 -0.31912 -0.77349 -1.15758 1.59718 
-0.77349 -1.05208 -0.31912 -0.77349 -1.05208 1.59718 -0.76475 -1.81219 1.2912 
-0.76377 -1.21018 -0.31758 -0.76377 -1.21018 1.59564 -0.76377 -0.99948 -0.31758 
-0.76377 -0.99948 1.59564 -0.76187 -1.41661 1.55009 -0.76187 -0.79305 -0.27203 
-0.76187 -0.79305 1.55009 -0.76011 -1.97334 1.056 -0.7564 -1.93598 1.12827 
-0.75218 -1.26331 -0.31347 -0.75218 -1.26331 1.59153 -0.75218 -0.94635 -0.31347 
-0.75218 -0.94635 1.59153 -0.75094 -1.89351 1.19671 -0.74819 -1.57501 1.48364 
-0.74819 -0.63465 -0.20557 -0.74819 -0.63465 1.48364 -0.74748 -1.46596 1.5359 
-0.74748 -0.7437 -0.25784 -0.74748 -0.7437 1.5359 -0.74475 -1.6779 1.41863 
-0.74475 -0.53176 -0.14056 -0.74475 -0.53176 1.41863 -0.73981 -1.31598 -0.30652 
-0.73981 -1.31598 1.58458 -0.73981 -0.89368 -0.30652 -0.73981 -0.89368 1.58458 
-0.73719 -1.77411 1.34047 -0.73719 -0.43555 -0.0624 -0.73719 -0.43555 1.34047 
-0.7351 -1.10483 -0.331 -0.7351 -1.10483 1.60906 -0.72925 -1.99631 1.02509 
-0.72677 -1.36701 -0.29702 -0.72677 -1.36701 1.57509 -0.72677 -0.84265 -0.29702 
-0.72677 -0.84265 1.57509 -0.72628 -1.96224 1.09732 -0.72601 -1.15762 -0.3318 
-0.72601 -1.15762 1.60986 -0.72601 -1.05204 -0.3318 -0.72601 -1.05204 1.60986 
-0.7254 -1.86123 1.25013 -0.72164 -1.92207 1.16766 -0.71487 -1.21078 -0.33007 
-0.71487 -1.21078 1.60813 -0.71487 -0.99888 -0.33007 -0.71487 -0.99888 1.60813 
-0.71422 -1.63442 1.45769 -0.71422 -0.57524 -0.17963 -0.71422 -0.57524 1.45769 
-0.71307 -1.41729 1.56291 -0.71307 -0.79237 -0.28485 -0.71307 -0.79237 1.56291 
-0.70999 -1.52099 1.52184 -0.70999 -0.68867 -0.24377 -0.70999 -0.68867 1.52184 
-0.70903 -1.73309 1.38619 -0.70903 -0.47657 -0.10813 -0.70903 -0.47657 1.38619 
-0.70307 -1.2639 -0.32544 -0.70307 -1.2639 1.6035 -0.70307 -0.94576 -0.32544 
-0.70307 -0.94576 1.6035 -0.69879 -1.82552 1.30077 -0.69578 -1.98618 1.06535 
-0.69175 -1.94858 1.13727 -0.69093 -1.31633 -0.31791 -0.69093 -1.31633 1.59598 
-0.69093 -0.89333 -0.31791 -0.69093 -0.89333 1.59598 -0.68721 -1.90564 1.20529 
-0.68721 -1.10483 -0.34175 -0.68721 -1.10483 1.61982 -0.67905 -1.691 1.42736 
-0.67905 -0.51866 -0.1493 -0.67905 -0.51866 1.42736 -0.67771 -1.36729 -0.3079 
-0.67771 -1.36729 1.58596 -0.67771 -0.84238 -0.3079 -0.67771 -0.84238 1.58596 
-0.67666 -1.58193 1.49829 -0.67666 -0.62773 -0.22022 -0.67666 -0.62773 1.49829 
-0.67658 -1.15805 -0.34237 -0.67658 -1.15805 1.62043 -0.67658 -1.05161 -0.34237 
-0.67658 -1.05161 1.62043 -0.67597 -1.47283 1.5505 -0.67597 -0.73683 -0.27244 
-0.67597 -0.73683 1.5505 -0.67124 -1.78653 1.3484 -0.67124 -0.42314 -0.07034 
-0.67124 -0.42314 1.3484 -0.6654 -1.21112 -0.34009 -0.6654 -1.21112 1.61815 
-0.6654 -0.99854 -0.34009 -0.6654 -0.99854 1.61815 -0.66442 -2.00741 1.03358 
-0.66137 -1.97296 1.10563 -0.66118 -1.87201 1.25779 -0.65744 -1.93264 1.17512 
-0.65372 -1.26387 -0.33493 -0.65372 -1.26387 1.61299 -0.65372 -0.94579 -0.33493 
-0.65372 -0.94579 1.61299 -0.64288 -1.74443 1.39281 -0.64288 -0.46523 -0.11475 
-0.64288 -0.46523 1.39281 -0.6417 -1.64067 1.47 -0.6417 -0.56899 -0.19193 
-0.6417 -0.56899 1.47 -0.64155 -1.31616 -0.32689 -0.64155 -1.31616 1.60496 
-0.64155 -0.89351 -0.32689 -0.64155 -0.89351 1.60496 -0.6407 -1.42282 -0.29735 
-0.6407 -1.42282 1.57541 -0.6407 -0.78685 -0.29735 -0.6407 -0.78685 1.57541 
-0.63885 -1.10483 -0.35014 -0.63885 -1.10483 1.62821 -0.63802 -1.52667 1.53389 
-0.63802 -0.68299 -0.25582 -0.63802 -0.68299 1.53389 -0.63386 -1.83472 1.30774 
-0.63055 -1.99515 1.07281 -0.6301 -2.02841 0.99676 -0.62807 -1.15809 -0.35025 
-0.62807 -1.15809 1.62832 -0.62807 -1.05157 -0.35025 -0.62807 -1.05157 1.62832 
-0.62703 -1.95768 1.14346 -0.62265 -1.91434 1.21144 -0.6166 -1.21139 -0.34745 
-0.6166 -1.21139 1.62552 -0.6166 -0.99827 -0.34745 -0.6166 -0.99827 1.62552 
-0.60595 -1.69591 1.43758 -0.60595 -0.51376 -0.15951 -0.60595 -0.51376 1.43758 
-0.6059 -1.79444 1.35422 -0.6059 -0.41522 -0.07615 -0.6059 -0.41522 1.35422 
-0.60479 -1.37199 -0.31801 -0.60479 -1.37199 1.59607 -0.60479 -0.83767 -0.31801 
-0.60479 -0.83767 1.59607 -0.60476 -1.26412 -0.34175 -0.60476 -1.26412 1.61982 
-0.60476 -0.94554 -0.34175 -0.60476 -0.94554 1.61982 -0.6035 -1.58664 1.5082 
-0.6035 -0.62302 -0.23013 -0.6035 -0.62302 1.5082 -0.60301 -1.47745 1.56037 
-0.60301 -0.73221 -0.2823 -0.60301 -0.73221 1.56037 -0.59631 -2.0166 1.0363 
-0.59629 -1.98037 1.11082 -0.59572 -1.87934 1.26306 -0.59232 -1.93979 1.18015 
-0.59014 -1.10483 -0.35615 -0.59014 -1.10483 1.63422 -0.57894 -1.1582 -0.35576 
-0.57894 -1.1582 1.63383 -0.57894 -1.05146 -0.35576 -0.57894 -1.05146 1.63383 
-0.56837 -1.64399 1.47777 -0.56837 -0.56567 -0.19971 -0.56837 -0.56567 1.47777 
-0.56832 -1.84076 1.3118 -0.56772 -1.74998 1.39934 -0.56772 -0.45969 -0.12128 
-0.56772 -0.45969 1.39934 -0.56752 -1.42662 -0.30477 -0.56752 -1.42662 1.58284 
-0.56752 -0.78304 -0.30477 -0.56752 -0.78304 1.58284 -0.56748 -1.21141 -0.35241 
-0.56748 -1.21141 1.63048 -0.56748 -0.99826 -0.35241 -0.56748 -0.99826 1.63048 
-0.56705 -1.31795 -0.33512 -0.56705 -1.31795 1.61318 -0.56705 -0.89171 -0.33512 
-0.56705 -0.89171 1.61318 -0.56527 -1.53009 1.54114 -0.56527 -0.67957 -0.26308 
-0.56527 -0.67957 1.54114 -0.56175 -2.03535 0.9986 -0.56173 -1.9631 1.14748 
-0.56151 -2.00164 1.07598 -0.55753 -1.91958 1.21515 -0.54119 -1.10483 -0.35976 
-0.54119 -1.10483 1.63783 -0.53036 -1.69964 1.44199 -0.53036 -0.51002 -0.16392 
-0.53036 -0.51002 1.44199 -0.53036 -1.589 1.51317 -0.53036 -0.62066 -0.23511 
-0.53036 -0.62066 1.51317 -0.53032 -1.79818 1.35862 -0.53032 -1.88313 1.26577 
-0.52991 -1.37321 -0.32354 -0.52991 -1.37321 1.6016 -0.52991 -0.83646 -0.32354 
-0.52991 -0.83646 1.6016 -0.52991 -1.47978 -0.28724 -0.52991 -1.47978 1.56531 
-0.52991 -0.72988 -0.28724 -0.52991 -0.72988 1.56531 -0.52989 -1.26533 -0.34728 
-0.52989 -1.26533 1.62535 -0.52989 -0.94433 -0.34728 -0.52989 -0.94433 1.62535 
-0.52988 -1.15823 -0.35883 -0.52988 -1.15823 1.63689 -0.52988 -1.05143 -0.35883 
-0.52988 -1.05143 1.63689 -0.52699 -2.02095 1.03841 -0.52699 -2.05134 0.95983 
-0.52698 -1.98472 1.11294 -0.52698 -1.94341 1.1827 -0.49212 -2.03761 0.99947 
-0.49212 -2.00381 1.07703 -0.49212 -1.96519 1.14872 -0.49212 -1.92133 1.21638 
-0.49212 -1.8429 1.31376 -0.49212 -1.75183 1.40152 -0.49212 -1.64557 1.48022 
-0.49212 -1.53123 1.54357 -0.49212 -1.42754 -0.30747 -0.49212 -1.42754 1.58553 
-0.49212 -1.31856 -0.33786 -0.49212 -1.31856 1.61593 -0.49212 -1.21171 -0.35524 
-0.49212 -1.21171 1.6333 -0.49212 -1.10483 -0.36097 -0.49212 -1.10483 1.63903 
-0.49212 -0.99795 -0.35524 -0.49212 -0.99795 1.6333 -0.49212 -0.89111 -0.33786 
-0.49212 -0.89111 1.61593 -0.49212 -0.78213 -0.30747 -0.49212 -0.78213 1.58553 
-0.49212 -0.67843 -0.2655 -0.49212 -0.67843 1.54357 -0.49212 -0.56409 -0.20216 
-0.49212 -0.56409 1.48022 -0.49212 -0.45783 -0.12346 -0.49212 -0.45783 1.40152 
-0.45727 -1.94341 1.1827 -0.45727 -1.98472 1.11294 -0.45726 -2.05134 0.95983 
-0.45726 -2.02095 1.03841 -0.45436 -1.15823 -0.35883 -0.45436 -1.15823 1.63689 
-0.45436 -1.05143 -0.35883 -0.45436 -1.05143 1.63689 -0.45436 -1.26533 -0.34728 
-0.45436 -1.26533 1.62535 -0.45436 -0.94433 -0.34728 -0.45436 -0.94433 1.62535 
-0.45434 -1.47978 -0.28724 -0.45434 -1.47978 1.56531 -0.45434 -0.72988 -0.28724 
-0.45434 -0.72988 1.56531 -0.45434 -1.37321 -0.32354 -0.45434 -1.37321 1.6016 
-0.45434 -0.83646 -0.32354 -0.45434 -0.83646 1.6016 -0.45393 -1.88313 1.26577 
-0.45392 -1.79818 1.35862 -0.45389 -1.589 1.51317 -0.45389 -0.62066 -0.23511 
-0.45389 -0.62066 1.51317 -0.45389 -1.69964 1.44199 -0.45389 -0.51002 -0.16392 
-0.45389 -0.51002 1.44199 -0.44306 -1.10483 -0.35976 -0.44306 -1.10483 1.63783 
-0.42672 -1.91958 1.21515 -0.42367 -2.06226 0.91946 -0.42274 -2.00164 1.07598 
-0.42251 -1.9631 1.14748 -0.4225 -2.03535 0.9986 -0.41898 -1.53009 -0.26308 
-0.41898 -1.53009 1.54114 -0.41898 -0.67957 -0.26308 -0.41898 -0.67957 1.54114 
-0.4172 -1.31795 -0.33512 -0.4172 -1.31795 1.61318 -0.4172 -0.89171 -0.33512 
-0.4172 -0.89171 1.61318 -0.41676 -1.21141 -0.35241 -0.41676 -1.21141 1.63048 
-0.41676 -0.99826 -0.35241 -0.41676 -0.99826 1.63048 -0.41672 -1.42662 -0.30477 
-0.41672 -1.42662 1.58284 -0.41672 -0.78304 -0.30477 -0.41672 -0.78304 1.58284 
-0.41653 -1.74998 1.39934 -0.41593 -1.84076 1.3118 -0.41587 -1.64399 1.47777 
-0.41587 -0.56567 -0.19971 -0.41587 -0.56567 1.47777 -0.40531 -1.1582 -0.35576 
-0.40531 -1.1582 1.63383 -0.40531 -1.05146 -0.35576 -0.40531 -1.05146 1.63383 
-0.39411 -1.10483 -0.35615 -0.39411 -1.10483 1.63422 -0.39193 -1.93979 1.18015 
-0.38905 -2.06891 0.88384 -0.38887 -2.04679 0.9585 -0.38853 -1.87934 1.26306 
-0.38796 -1.98037 1.11082 -0.38794 -2.0166 1.0363 -0.38123 -1.47745 -0.2823 
-0.38123 -1.47745 1.56037 -0.38123 -0.73221 -0.2823 -0.38123 -0.73221 1.56037 
-0.38075 -1.58664 1.5082 -0.38075 -0.62302 -0.23013 -0.38075 -0.62302 1.5082 
-0.37949 -1.26412 -0.34175 -0.37949 -1.26412 1.61982 -0.37949 -0.94554 -0.34175 
-0.37949 -0.94554 1.61982 -0.37945 -1.37199 -0.31801 -0.37945 -1.37199 1.59607 
-0.37945 -0.83767 -0.31801 -0.37945 -0.83767 1.59607 -0.37834 -1.79444 1.35422 
-0.3783 -1.69591 1.43758 -0.3783 -0.51376 -0.15951 -0.3783 -0.51376 1.43758 
-0.36765 -1.21139 -0.34745 -0.36765 -1.21139 1.62552 -0.36765 -0.99827 -0.34745 
-0.36765 -0.99827 1.62552 -0.3616 -1.91434 1.21144 -0.35721 -1.95768 1.14346 
-0.35618 -1.15809 -0.35025 -0.35618 -1.15809 1.62832 -0.35618 -1.05157 -0.35025 
-0.35618 -1.05157 1.62832 -0.35555 -2.05552 0.91748 -0.35451 -2.07314 0.84744 
-0.35414 -2.02841 0.99676 -0.35369 -1.99515 1.07281 -0.35039 -1.83472 1.30774 
-0.34623 -1.52667 -0.25582 -0.34623 -1.52667 1.53389 -0.34623 -0.68299 -0.25582 
-0.34623 -0.68299 1.53389 -0.34539 -1.10483 -0.35014 -0.34539 -1.10483 1.62821 
-0.34355 -1.42282 -0.29735 -0.34355 -1.42282 1.57541 -0.34355 -0.78685 -0.29735 
-0.34355 -0.78685 1.57541 -0.34269 -1.31616 -0.32689 -0.34269 -1.31616 1.60496 
-0.34269 -0.89351 -0.32689 -0.34269 -0.89351 1.60496 -0.34255 -1.64067 1.47 
-0.34255 -0.56899 -0.19193 -0.34255 -0.56899 1.47 -0.34137 -1.74443 1.39281 
-0.33053 -1.26387 -0.33493 -0.33053 -1.26387 1.61299 -0.33053 -0.94579 -0.33493 
-0.33053 -0.94579 1.61299 -0.32681 -1.93264 1.17512 -0.32307 -1.87201 1.25779 
-0.32288 -1.97296 1.10563 -0.32099 -2.05985 0.88119 -0.32074 -2.03771 0.95583 
-0.31983 -2.00741 1.03358 -0.31884 -1.21112 -0.34009 -0.31884 -1.21112 1.61815 
-0.31884 -0.99854 -0.34009 -0.31884 -0.99854 1.61815 -0.31301 -1.78653 1.3484 
-0.30828 -1.47283 -0.27244 -0.30828 -1.47283 1.5505 -0.30828 -0.73683 -0.27244 
-0.30828 -0.73683 1.5505 -0.30767 -1.15805 -0.34237 -0.30767 -1.15805 1.62043 
-0.30767 -1.05161 -0.34237 -0.30767 -1.05161 1.62043 -0.30759 -1.58193 1.49829 
-0.30759 -0.62773 -0.22022 -0.30759 -0.62773 1.49829 -0.30654 -1.36729 -0.3079 
-0.30654 -1.36729 1.58596 -0.30654 -0.84238 -0.3079 -0.30654 -0.84238 1.58596 
-0.3052 -1.691 1.42736 -0.29703 -1.90564 1.20529 -0.29703 -1.10483 -0.34175 
-0.29703 -1.10483 1.61982 -0.29332 -1.31633 -0.31791 -0.29332 -1.31633 1.59598 
-0.29332 -0.89333 -0.31791 -0.29332 -0.89333 1.59598 -0.29249 -1.94858 1.13727 
-0.28847 -1.98618 1.06535 -0.28806 -2.04432 0.9142 -0.28644 -2.0171 0.99323 
-0.28546 -1.82552 1.30077 -0.28118 -1.2639 -0.32544 -0.28118 -1.2639 1.6035 
-0.28118 -0.94576 -0.32544 -0.28118 -0.94576 1.6035 -0.27522 -1.73309 1.38619 
-0.27425 -1.52099 1.52184 -0.27425 -0.68867 -0.24377 -0.27425 -0.68867 1.52184 
-0.27118 -1.41729 -0.28485 -0.27118 -1.41729 1.56291 -0.27118 -0.79237 -0.28485 
-0.27118 -0.79237 1.56291 -0.27003 -1.63442 1.45769 -0.27003 -0.57524 -0.17963 
-0.27003 -0.57524 1.45769 -0.26937 -1.21078 -0.33007 -0.26937 -1.21078 1.60813 
-0.26937 -0.99888 -0.33007 -0.26937 -0.99888 1.60813 -0.26261 -1.92207 1.16766 
-0.25885 -1.86123 1.25013 -0.25824 -1.15762 -0.3318 -0.25824 -1.15762 1.60986 
-0.25824 -1.05204 -0.3318 -0.25824 -1.05204 1.60986 -0.25797 -1.96224 1.09732 
-0.25747 -1.36701 -0.29702 -0.25747 -1.36701 1.57509 -0.25747 -0.84265 -0.29702 
-0.25747 -0.84265 1.57509 -0.255 -1.99631 1.02509 -0.25365 -2.02421 0.95187 
-0.24914 -1.10483 -0.331 -0.24914 -1.10483 1.60906 -0.24706 -1.77411 1.34047 
-0.24444 -1.31598 -0.30652 -0.24444 -1.31598 1.58458 -0.24444 -0.89368 -0.30652 
-0.24444 -0.89368 1.58458 -0.2395 -1.6779 1.41863 -0.23677 -1.46596 1.5359 
-0.23677 -0.7437 -0.25784 -0.23677 -0.7437 1.5359 -0.23605 -1.57501 1.48364 
-0.23605 -0.63465 -0.20557 -0.23605 -0.63465 1.48364 -0.2333 -1.89351 1.19671 
-0.23207 -1.26331 -0.31347 -0.23207 -1.26331 1.59153 -0.23207 -0.94635 -0.31347 
-0.23207 -0.94635 1.59153 -0.22784 -1.93598 1.12827 -0.22413 -1.97334 1.056 
-0.22238 -1.41661 1.55009 -0.22238 -0.79305 -0.27203 -0.22238 -0.79305 1.55009 
-0.22202 -2.00391 0.98356 -0.22047 -1.21018 -0.31758 -0.22047 -1.21018 1.59564 
-0.22047 -0.99948 -0.31758 -0.22047 -0.99948 1.59564 -0.2195 -1.81219 1.2912 
-0.21075 -1.15758 -0.31912 -0.21075 -1.15758 1.59718 -0.21075 -1.05208 -0.31912 
-0.21075 -1.05208 1.59718 -0.21006 -1.71889 1.37617 -0.20874 -1.36612 -0.28369 
-0.20874 -1.36612 1.56176 -0.20874 -0.84354 -0.28369 -0.20874 -0.84354 1.56176 
-0.20468 -1.61934 1.4469 -0.20468 -0.59032 -0.16884 -0.20468 -0.59032 1.4469 
-0.20345 -1.51308 1.50506 -0.20345 -0.69658 -0.22699 -0.20345 -0.69658 1.50506 
-0.20184 -1.10483 -0.31791 -0.20184 -1.10483 1.59597 -0.1984 -1.90779 1.15767 
-0.19619 -1.31509 -0.29275 -0.19619 -1.31509 1.57081 -0.19619 -0.89457 -0.29275 
-0.19619 -0.89457 1.57081 -0.19387 -1.9476 1.08713 -0.19321 -1.84664 1.23934 
-0.19103 -1.9813 1.01472 -0.18842 -1.46462 1.52126 -0.18842 -0.74504 -0.24319 
-0.18842 -0.74504 1.52126 -0.1839 -1.26227 -0.29916 -0.1839 -1.26227 1.57723 
-0.1839 -0.94739 -0.29916 -0.1839 -0.94739 1.57723 -0.18171 -1.75875 1.32898 
-0.1745 -1.6619 1.40636 -0.17426 -1.41514 1.53495 -0.17426 -0.79452 -0.25689 
-0.17426 -0.79452 1.53495 -0.17334 -1.21014 -0.30293 -0.17334 -1.21014 1.58099 
-0.17334 -0.99952 -0.30293 -0.17334 -0.99952 1.58099 -0.17137 -1.55845 1.4705 
-0.17137 -0.65121 -0.19244 -0.17137 -0.65121 1.4705 -0.17068 -1.878 1.18574 
-0.16436 -1.9197 1.11711 -0.16369 -1.15746 -0.30403 -0.16369 -1.15746 1.58209 
-0.16369 -1.05221 -0.30403 -0.16369 -1.05221 1.58209 -0.161 -1.36478 1.54611 
-0.161 -0.84489 -0.26804 -0.161 -0.84489 1.54611 -0.16098 -1.95669 1.04483 
-0.1588 -1.98675 0.97236 -0.15523 -1.10483 -0.30251 -0.15523 -1.10483 1.58058 
-0.1548 -1.7956 1.27861 -0.15357 -1.51391 1.4864 -0.15357 -0.69575 -0.20834 
-0.15357 -0.69575 1.4864 -0.14868 -1.31368 -0.27663 -0.14868 -1.31368 1.55469 
-0.14868 -0.89598 -0.27663 -0.14868 -0.89598 1.55469 -0.14618 -1.70189 1.3628 
-0.14066 -1.60188 1.43239 -0.14066 -0.60778 -0.15432 -0.14066 -0.60778 1.43239 
-0.1386 -1.46523 1.50224 -0.1386 -0.74443 -0.22418 -0.1386 -0.74443 1.50224 
-0.13733 -1.26199 -0.28261 -0.13733 -1.26199 1.56067 -0.13733 -0.94768 -0.28261 
-0.13733 -0.94768 1.56067 -0.13647 -1.8904 1.14539 -0.13134 -1.82896 1.2268 
-0.13129 -1.92922 1.07514 -0.1286 -1.96256 1.00256 -0.12699 -1.20985 -0.28598 
-0.12699 -1.20985 1.56404 -0.12699 -0.99981 -0.28598 -0.12699 -0.99981 1.56404 
-0.12433 -1.41529 1.51558 -0.12433 -0.79438 -0.23752 -0.12433 -0.79438 1.51558 
-0.12218 -1.55831 1.4499 -0.12218 -0.65135 -0.17183 -0.12218 -0.65135 1.4499 
-0.11829 -1.74068 1.31427 -0.11768 -1.15741 -0.28673 -0.11768 -1.15741 1.56479 
-0.11768 -1.05225 -0.28673 -0.11768 -1.05225 1.56479 -0.11145 -1.64318 1.39087 
-0.11115 -1.36474 1.52633 -0.11115 -0.84493 -0.24827 -0.11115 -0.84493 1.52633 
-0.10944 -1.85918 1.17243 -0.10944 -1.10483 -0.28485 -0.10944 -1.10483 1.56291 
-0.10465 -1.51358 1.46534 -0.10465 -0.69608 -0.18728 -0.10465 -0.69608 1.46534 
-0.10311 -1.90049 1.10336 -0.09928 -1.9363 1.03188 -0.09813 -1.31207 1.53448 
-0.09813 -0.89759 -0.25641 -0.09813 -0.89759 1.53448 -0.09358 -1.77556 1.26456 
-0.09216 -1.6008 1.40977 -0.08948 -1.46458 1.48073 -0.08948 -0.74508 -0.20267 
-0.08948 -0.74508 1.48073 -0.08691 -1.26022 -0.26189 -0.08691 -1.26022 1.53995 
-0.08691 -0.94945 -0.26189 -0.08691 -0.94945 1.53995 -0.08388 -1.68218 1.34614 
-0.07657 -1.20765 -0.26471 -0.07657 -1.20765 1.54277 -0.07657 -1.00201 -0.26471 
-0.07657 -1.00201 1.54277 -0.07587 -1.86965 1.13076 -0.07545 -1.41454 1.4937 
-0.07545 -0.79512 -0.21564 -0.07545 -0.79512 1.4937 -0.07383 -1.55691 1.42685 
-0.07383 -0.65275 -0.14878 -0.07383 -0.65275 1.42685 -0.0709 -1.90804 1.06026 
-0.07056 -1.80789 1.21174 -0.06742 -1.15511 -0.2649 -0.06742 -1.15511 1.54297 
-0.06742 -1.05455 -0.2649 -0.06742 -1.05455 1.54297 -0.06457 -1.10483 -0.26496 
-0.06457 -1.10483 1.54302 -0.0638 -1.64091 1.36646 -0.06145 -1.36258 1.50395 
-0.06145 -0.84708 -0.22589 -0.06145 -0.84708 1.50395 -0.05805 -1.71871 1.29838 
-0.05683 -1.51209 1.44194 -0.05683 -0.69757 -0.16388 -0.05683 -0.69757 1.44194 
-0.04984 -1.83712 1.15684 -0.04874 -1.30985 1.5116 -0.04874 -0.89981 -0.23354 
-0.04874 -0.89981 1.5116 -0.04481 -1.5983 1.38495 -0.04354 -1.87784 1.08762 
-0.04177 -1.46286 1.45695 -0.04177 -0.7468 -0.17889 -0.04177 -0.7468 1.45695 
-0.03742 -1.25772 1.51645 -0.03742 -0.95194 -0.23839 -0.03742 -0.95194 1.51645 
-0.03681 -1.67926 1.31927 -0.03408 -1.7526 1.24779 -0.0274 -1.20515 -0.24072 
-0.0274 -1.20515 1.51879 -0.0274 -1.00451 -0.24072 -0.0274 -1.00451 1.51879 
-0.02694 -1.55444 1.40157 -0.02694 -0.65522 -0.1235 -0.02694 -0.65522 1.40157 
-0.02659 -1.41189 1.46909 -0.02659 -0.79777 -0.19102 -0.02659 -0.79777 1.46909 
-0.02347 -1.15505 -0.24292 -0.02347 -1.15505 1.52099 -0.02347 -1.05461 -0.24292 
-0.02347 -1.05461 1.52099 -0.02073 -1.10483 -0.24289 -0.02073 -1.10483 1.52095 
-0.01726 -1.84578 1.1139 -0.0169 -1.63765 1.33922 -0.01277 -1.3597 1.47883 
-0.01277 -0.84996 -0.20076 -0.01277 -0.84996 1.47883 -0.01207 -1.78372 1.1946 
-0.012 -1.71437 1.26986 -0.01025 -1.50945 1.41626 -0.01025 -0.70022 -0.1382 
-0.01025 -0.70022 1.41626 -0.00068 -1.30702 1.48615 -0.00068 -0.90264 -0.20808 
-0.00068 -0.90264 1.48615 -0.0004 -1.86965 1.05528 0.00209 -1.59446 1.35737 
0.00606 -1.45941 1.43029 0.00606 -0.75025 -0.15223 0.00606 -0.75025 1.43029 
0.00788 -1.81194 1.13903 0.00892 -1.67465 1.29039 0.01045 -1.25472 1.49048 
0.01045 -0.95494 -0.21241 0.01045 -0.95494 1.49048 0.01095 -1.74687 1.21757 
0.01564 -1.20505 1.49468 0.01564 -1.00461 -0.21662 0.01564 -1.00461 1.49468 
0.01956 -1.15489 -0.21868 0.01956 -1.15489 1.49674 0.01956 -1.05477 -0.21868 
0.01956 -1.05477 1.49674 0.01976 -1.55029 1.37357 0.02088 -1.40832 1.44198 
0.02088 -0.80135 -0.16391 0.02088 -0.80135 1.44198 0.02198 -1.10483 -0.2187 
0.02198 -1.10483 1.49676 0.02569 -1.83712 1.08132 0.02888 -1.63258 1.30988 
0.03181 -1.77639 1.16296 0.03283 -1.70824 1.2393 0.03419 -1.35633 1.45128 
0.03419 -0.85334 -0.17322 0.03419 -0.85334 1.45128 0.03497 -1.50565 1.38838 
0.03497 -0.70401 -0.11031 0.03497 -0.70401 1.38838 0.04593 -1.30359 1.45817 
0.04593 -0.90607 -0.18011 0.04593 -0.90607 1.45817 0.04752 -1.58917 1.32766 
0.05107 -1.45535 1.40197 0.05107 -0.75431 -0.12391 0.05107 -0.75431 1.40197 
0.05237 -1.25434 1.46437 0.05237 -0.95533 -0.1863 0.05237 -0.95533 1.46437 
0.05317 -1.66835 1.25959 0.05448 -1.73922 1.18563 0.05744 -1.20471 1.46849 
0.05744 -1.00495 -0.19043 0.05744 -1.00495 1.46849 0.06114 -1.15483 1.47054 
0.06114 -1.05483 -0.19247 0.06114 -1.05483 1.47054 0.06345 -1.78372 1.11908 
0.06345 -1.10483 -0.19244 0.06345 -1.10483 1.4705 0.06378 -1.54549 1.34387 
0.06583 -1.40374 1.4132 0.06583 -0.80592 -0.13514 0.06583 -0.80592 1.4132 
0.07291 -1.62593 1.27872 0.07583 -1.70053 1.20699 0.07869 -1.50072 1.35836 
0.07869 -0.70894 -0.0803 0.07869 -0.70894 1.35836 0.0789 -1.35152 1.42203 
0.0789 -0.85814 -0.14396 0.0789 -0.85814 1.42203 0.08642 -1.74687 1.1421 
0.08707 -1.30342 1.42966 0.08707 -0.90625 -0.1516 0.08707 -0.90625 1.42966 
0.09034 -1.58339 1.29609 0.09351 -1.25409 1.43575 0.09351 -0.95558 -0.15768 
0.09351 -0.95558 1.43575 0.09481 -1.45003 1.37138 0.09481 -0.75963 -0.09332 
0.09481 -0.75963 1.37138 0.09581 -1.6604 1.22697 0.09869 -1.20414 1.4397 
0.09869 -1.00552 -0.16164 0.09869 -1.00552 1.4397 0.10237 -1.15419 1.44162 
0.10237 -1.05547 -0.16355 0.10237 -1.05547 1.44162 0.10358 -1.10483 -0.16418 
0.10358 -1.10483 1.44224 0.10641 -1.53944 1.31199 0.10815 -1.70824 1.16399 
0.10918 -1.3983 1.38221 0.10918 -0.81136 -0.10414 0.10918 -0.81136 1.38221 
0.11438 -1.61893 1.24554 0.11664 -1.7526 1.09707 0.11871 -1.35082 1.3916 
0.11871 -0.85884 -0.11354 0.11871 -0.85884 1.3916 0.12079 -1.49467 1.32631 
0.12676 -1.30275 1.39917 0.12676 -0.90692 -0.12111 0.12676 -0.90692 1.39917 
0.12844 -1.66835 1.18433 0.13149 -1.57623 1.26264 0.1334 -1.25322 1.405 
0.1334 -0.95644 -0.12693 0.1334 -0.95644 1.405 0.13664 -1.4437 1.3389 
0.13664 -0.76596 -0.06084 0.13664 -0.76596 1.3389 0.13845 -1.20332 1.40889 
0.13845 -1.00634 -0.13082 0.13845 -1.00634 1.40889 0.1387 -1.71437 1.11916 
0.14113 -1.15413 1.4114 0.14113 -1.05553 -0.13334 0.14113 -1.05553 1.4114 
0.14227 -1.10483 1.41204 0.14709 -1.53239 1.27825 0.14756 -1.62593 1.20406 
0.14767 -1.39708 1.34985 0.14767 -0.81258 -0.07178 0.14767 -0.81258 1.34985 
0.15718 -1.34951 1.35913 0.15718 -0.86015 -0.08106 0.15718 -0.86015 1.35913 
0.15923 -1.67465 1.14008 0.16116 -1.48751 1.29231 0.1649 -1.30158 1.36677 
0.1649 -0.90808 -0.08871 0.1649 -0.90808 1.36677 0.16493 -1.58339 1.22149 
0.17151 -1.25197 1.37247 0.17151 -0.95769 -0.09441 0.17151 -0.95769 1.37247 
0.17365 -1.44172 1.3048 0.17583 -1.2032 1.37671 0.17583 -1.00646 -0.09864 
0.17583 -1.00646 1.37671 0.17854 -1.15396 1.37917 0.17854 -1.0557 -0.1011 
0.17854 -1.0557 1.37917 0.17872 -1.63258 1.16004 0.17943 -1.10483 1.37998 
0.18084 -1.53944 1.23757 0.18454 -1.39512 1.31569 0.18811 -1.67926 1.09435 
0.19379 -1.34781 1.32495 0.19516 -1.49467 1.25195 0.1965 -1.58917 1.17867 
0.2014 -1.29992 1.33255 0.20733 -1.25156 1.33849 0.20775 -1.4437 1.2678 
0.20806 -1.63765 1.11426 0.21158 -1.20285 1.34273 0.21158 -1.00681 -0.06467 
0.21158 -1.00681 1.34273 0.21271 -1.54549 1.19494 0.21413 -1.1539 1.34529 
0.21413 -1.05576 -0.06722 0.21413 -1.05576 1.34529 0.21498 -1.10483 1.34614 
0.21869 -1.39708 1.27882 0.22622 -1.59446 1.13324 0.22721 -1.50072 1.20985 
0.22797 -1.34951 1.28834 0.23531 -1.64091 1.06735 0.23562 -1.30158 1.29606 
0.24023 -1.45003 1.22597 0.24132 -1.25197 1.30267 0.24241 -1.55029 1.15091 
0.24555 -1.2032 1.30698 0.25105 -1.3983 1.24034 0.2538 -1.5983 1.08635 
0.25722 -1.50565 1.16612 0.26045 -1.35082 1.24987 0.26801 -1.30275 1.25792 
0.27041 -1.55444 1.10421 0.27082 -1.45535 1.18223 0.28205 -1.40374 1.19699 
0.2851 -1.50945 1.12091 0.29569 -1.55691 1.05733 0.29914 -1.45941 1.13721 
0.31078 -1.51209 1.07432 -1.88514 -2.47783 0.54145 -1.87749 -2.53057 0.52874 
-1.8703 -2.27282 0.61217 -1.87028 -2.32287 0.60976 -1.87028 -2.22276 0.60976 
-1.86822 -2.37304 0.60583 -1.86822 -2.17259 0.60583 -1.86724 -2.58253 0.51474 
-1.86402 -2.4227 0.60064 -1.86402 -2.12293 0.60064 -1.85968 -2.475 0.58952 
-1.85968 -2.07063 0.58952 -1.85427 -2.63256 0.50072 -1.85237 -2.52768 0.57743 
-1.85237 -2.01795 0.57743 -1.84408 -2.32282 0.65133 -1.84408 -2.22281 0.65133 
-1.84404 -2.27282 0.65364 -1.84262 -2.57987 0.56361 -1.84262 -1.96576 0.56361 
-1.84203 -2.37269 0.64764 -1.84203 -2.17294 0.64764 -1.83888 -2.68156 0.48554 
-1.8379 -2.42232 0.64256 -1.8379 -2.12331 0.64256 -1.83171 -2.47157 0.63613 
-1.83171 -2.07406 0.63613 -1.83049 -2.63084 0.54843 -1.82482 -2.52431 0.62438 
-1.82482 -2.02132 0.62438 -1.81578 -2.27282 0.69377 -1.81552 -2.5763 0.61108 
-1.81552 -1.96933 0.61108 -1.81548 -2.68007 0.53336 -1.81515 -2.32218 0.69257 
-1.81515 -2.22345 0.69257 -1.81324 -2.37212 0.68889 -1.81324 -2.17351 0.68889 
-1.80929 -2.42207 0.68371 -1.80929 -2.12356 0.68371 -1.80383 -2.62739 0.59625 
-1.8032 -2.4714 0.67727 -1.8032 -2.07423 0.67727 -1.80039 -2.7249 0.51636 
-1.79557 -2.51951 0.66909 -1.79557 -2.02612 0.66909 -1.7898 -2.67743 0.57995 
-1.78674 -2.57172 0.65603 -1.78674 -1.97391 0.65603 -1.78558 -2.27282 0.73246 
-1.78494 -2.32212 0.73132 -1.78494 -2.22351 0.73132 -1.78243 -2.3713 0.72864 
-1.78243 -2.17433 0.72864 -1.77854 -2.4212 0.72359 -1.77854 -2.12443 0.72359 
-1.77551 -2.62333 0.64126 -1.77551 -1.9223 0.64126 -1.77511 -2.72242 0.56325 
-1.77271 -2.47073 0.71696 -1.77271 -2.0749 0.71696 -1.76514 -2.51881 0.70891 
-1.76514 -2.02682 0.70891 -1.76191 -2.67364 0.62516 -1.75849 -2.76628 0.54538 
-1.75575 -2.56629 0.69937 -1.75575 -1.97934 0.69937 -1.75352 -2.27282 0.76963 
-1.75271 -2.32194 0.76873 -1.75271 -2.22369 0.76873 -1.75025 -2.37119 0.76602 
-1.75025 -2.17444 0.76602 -1.74711 -2.71827 0.60995 -1.74601 -2.41996 0.76171 
-1.74601 -2.12567 0.76171 -1.74492 -2.61801 0.68501 -1.74492 -1.92762 0.68501 
-1.74031 -2.46956 0.7551 -1.74031 -2.07607 0.7551 -1.73267 -2.51749 0.74737 
-1.73267 -2.02814 0.74737 -1.7319 -2.66871 0.66888 -1.73091 -2.76245 0.59228 
-1.72339 -2.56506 0.73786 -1.72339 -1.98057 0.73786 -1.71968 -2.27282 0.80518 
-1.71883 -2.32188 0.80433 -1.71883 -2.22375 0.80433 -1.71741 -2.71347 0.65397 
-1.71627 -2.37083 0.80177 -1.71627 -2.1748 0.80177 -1.71276 -2.80563 0.5733 
-1.71244 -2.61169 0.72684 -1.71244 -1.93394 0.72684 -1.71202 -2.41955 0.79752 
-1.71202 -2.12608 0.79752 -1.70609 -2.46791 0.79159 -1.70609 -2.07772 0.79159 
-1.70119 -2.75716 0.63771 -1.69985 -2.66266 0.71099 -1.69985 -1.88297 0.71099 
-1.69849 -2.5158 0.78399 -1.69849 -2.02983 0.78399 -1.68923 -2.5631 0.77473 
-1.68923 -1.98253 0.77473 -1.68553 -2.70742 0.69661 -1.68413 -2.27282 0.83902 
-1.68342 -2.80057 0.61908 -1.68323 -2.32194 0.83821 -1.68323 -2.22369 0.83821 
-1.68052 -2.37119 0.83575 -1.68052 -2.17444 0.83575 -1.67834 -2.6097 0.76384 
-1.67834 -1.93593 0.76384 -1.67621 -2.41996 0.83151 -1.67621 -2.12567 0.83151 
-1.66963 -2.75137 0.68053 -1.6696 -2.46956 0.82581 -1.6696 -2.07607 0.82581 
-1.66585 -2.6555 0.75135 -1.66585 -1.89013 0.75135 -1.66393 -2.84263 0.59911 
-1.66187 -2.51749 0.81817 -1.66187 -2.02814 0.81817 -1.65236 -2.56506 0.80889 
-1.65236 -1.98057 0.80889 -1.65226 -2.79391 0.6631 -1.65179 -2.70037 0.73729 
-1.65179 -1.84526 0.73729 -1.64696 -2.27282 0.87108 -1.64582 -2.32212 0.87044 
-1.64582 -2.22351 0.87044 -1.64314 -2.3713 0.86793 -1.64314 -2.17433 0.86793 
-1.64134 -2.61169 0.79794 -1.64134 -1.93394 0.79794 -1.63809 -2.4212 0.86404 
-1.63809 -2.12443 0.86404 -1.63618 -2.74421 0.72168 -1.63313 -2.83634 0.64336 
-1.63146 -2.47073 0.85821 -1.63146 -2.0749 0.85821 -1.62549 -2.66266 0.78535 
-1.62549 -1.88297 0.78535 -1.62341 -2.51881 0.85064 -1.62341 -2.02682 0.85064 
-1.61908 -2.78692 0.70458 -1.61387 -2.56629 0.84125 -1.61387 -1.97934 0.84125 
-1.61284 -2.87622 0.62302 -1.61111 -2.70742 0.77103 -1.61111 -1.83821 0.77103 
-1.60827 -2.27282 0.90128 -1.60707 -2.32218 0.90065 -1.60707 -2.22345 0.90065 
-1.60339 -2.37212 0.89874 -1.60339 -2.17351 0.89874 -1.60051 -2.82839 0.68601 
-1.59951 -2.61801 0.83042 -1.59951 -1.92762 0.83042 -1.59821 -2.42207 0.89479 
-1.59821 -2.12356 0.89479 -1.59503 -2.75137 0.75513 -1.59177 -2.4714 0.8887 
-1.59177 -2.07423 0.8887 -1.58359 -2.51951 0.88107 -1.58359 -2.02612 0.88107 
-1.58338 -2.66871 0.8174 -1.58338 -1.87692 0.8174 -1.58052 -2.86851 0.66602 
-1.5776 -2.79391 0.73776 -1.57053 -2.57172 0.87224 -1.57053 -1.97391 0.87224 
-1.56847 -2.71347 0.80291 -1.56847 -1.83216 0.80291 -1.56814 -2.27282 0.92954 
-1.56583 -2.32282 0.92958 -1.56583 -2.22281 0.92958 -1.56214 -2.37269 0.92753 
-1.56214 -2.17294 0.92753 -1.55917 -2.90721 0.64467 -1.55786 -2.83634 0.71863 
-1.55706 -2.42232 0.9234 -1.55706 -2.12331 0.9234 -1.55576 -2.62333 0.86101 
-1.55576 -1.9223 0.86101 -1.55221 -2.75716 0.78669 -1.55221 -1.78847 -0.59055 
-1.55221 -1.78847 0.78669 -1.55063 -2.47157 0.91721 -1.55063 -2.07406 0.91721 
-1.53966 -2.67364 0.84741 -1.53966 -1.87199 -0.65127 -1.53966 -1.87199 0.84741 
-1.53888 -2.52431 0.91032 -1.53888 -2.02132 0.91032 -1.53752 -2.87622 0.69834 
-1.53358 -2.80057 0.76892 -1.53358 -1.74506 -0.57277 -1.52667 -2.27282 0.9558 
-1.52558 -2.5763 0.90102 -1.52558 -1.96933 -0.70487 -1.52558 -1.96933 0.90102 
-1.52445 -2.71827 0.83261 -1.52445 -1.82736 -0.63647 -1.52445 -1.82736 0.83261 
-1.52426 -2.32287 0.95578 -1.52426 -2.22276 0.95578 -1.52033 -2.37304 0.95372 
-1.52033 -2.17259 0.95372 -1.51564 -2.91485 0.67661 -1.51514 -2.4227 0.94952 
-1.51514 -2.12293 0.94952 -1.51361 -2.84263 0.74943 -1.51361 -1.703 -0.55329 
-1.51075 -2.62739 0.88933 -1.51075 -1.91824 -0.69319 -1.51075 -1.91824 0.88933 
-1.50678 -2.76245 0.81641 -1.50678 -1.78318 -0.62027 -1.50678 -1.78318 0.81641 
-1.50402 -2.475 0.94518 -1.50402 -2.07063 -0.74904 -1.50402 -2.07063 0.94518 
-1.49445 -2.67743 0.8753 -1.49445 -1.8682 -0.67916 -1.49445 -1.8682 0.8753 
-1.4927 -2.88235 0.7289 -1.49262 -2.95171 0.65364 -1.49193 -2.52768 0.93787 
-1.49193 -2.01795 -0.74173 -1.49193 -2.01795 0.93787 -1.4878 -2.80563 0.79826 
-1.4878 -1.74 -0.60212 -1.4878 -1.74 0.79826 -1.48397 -2.27282 0.97999 
-1.48122 -2.32304 0.98002 -1.48122 -2.22259 0.98002 -1.47811 -2.57987 0.92812 
-1.47811 -1.96576 -0.73198 -1.47811 -1.96576 0.92812 -1.47775 -2.72242 0.86061 
-1.47775 -1.82321 -0.66446 -1.47775 -1.82321 0.86061 -1.4773 -2.37313 0.97783 
-1.4773 -2.1725 0.97783 -1.47061 -2.92059 0.70683 -1.46789 -2.84724 0.77831 
-1.46789 -1.69839 -0.58216 -1.46728 -2.4257 0.97549 -1.46728 -2.11993 -0.77935 
-1.46728 -2.11993 0.97549 -1.46293 -2.63084 0.91599 -1.46293 -1.91479 -0.71985 
-1.46293 -1.91479 0.91599 -1.45988 -2.76628 0.84399 -1.45988 -1.77935 -0.64785 
-1.45988 -1.77935 0.84399 -1.45595 -2.47783 0.97064 -1.45595 -2.0678 -0.7745 
-1.45595 -2.0678 0.97064 -1.44786 -2.68007 0.90098 -1.44786 -1.86556 -0.70484 
-1.44786 -1.86556 0.90098 -1.44665 -2.88669 0.75742 -1.44665 -1.65894 -0.56127 
-1.44324 -2.53057 0.96299 -1.44324 -2.01506 -0.76685 -1.44324 -2.01506 0.96299 
-1.44089 -2.8089 0.8255 -1.44089 -1.73673 -0.62936 -1.44089 -1.73673 0.8255 
-1.44013 -2.27282 1.00206 -1.43727 -2.32309 1.00201 -1.43727 -2.22254 1.00201 
-1.43413 -2.97587 0.67078 -1.43086 -2.7249 0.88589 -1.43086 -1.82073 -0.68974 
-1.43086 -1.82073 0.88589 -1.42924 -2.58253 0.95274 -1.42924 -1.9631 -0.7566 
-1.42924 -1.9631 0.95274 -1.42812 -2.37564 1.00181 -1.42812 -2.16999 1.00181 
-1.42082 -2.85017 0.80518 -1.42082 -1.69546 -0.60904 -1.41778 -2.4282 0.99899 
-1.41778 -2.11743 -0.80285 -1.41778 -2.11743 0.99899 -1.41522 -2.63256 0.93977 
-1.41522 -1.91307 -0.74363 -1.41522 -1.91307 0.93977 -1.41253 -2.76878 0.86881 
-1.41253 -1.77685 -0.67267 -1.41253 -1.77685 0.86881 -1.41112 -2.94354 0.7236 
-1.40657 -2.48005 0.99351 -1.40657 -2.06558 -0.79737 -1.40657 -2.06558 0.99351 
-1.40004 -2.68156 0.92438 -1.40004 -1.86407 -0.72824 -1.40004 -1.86407 0.92438 
-1.39525 -2.27282 1.02195 -1.39355 -2.53272 0.98537 -1.39355 -2.01291 -0.78923 
-1.39355 -2.01291 0.98537 -1.39324 -2.81117 0.84991 -1.39324 -1.73446 -0.65377 
-1.39324 -1.73446 0.84991 -1.38701 -2.3254 1.02383 -1.38701 -2.22023 1.02383 
-1.38641 -2.90866 0.77331 -1.38641 -1.63697 -0.57717 -1.38251 -2.72629 0.90894 
-1.38251 -1.81934 -0.71279 -1.38251 -1.81934 0.90894 -1.38037 -2.58327 0.97462 
-1.38037 -1.96236 -0.77848 -1.38037 -1.96236 0.97462 -1.37771 -2.37783 1.02308 
-1.37771 -2.1678 1.02308 -1.37336 -2.99695 0.68584 -1.36736 -2.42997 1.01971 
-1.36736 -2.11566 -0.82357 -1.36736 -2.11566 1.01971 -1.3661 -2.63322 0.96128 
-1.3661 -1.91241 -0.76514 -1.3661 -1.91241 0.96128 -1.36404 -2.76987 0.89142 
-1.36404 -1.77576 -0.69528 -1.36404 -1.77576 0.89142 -1.35851 -2.86988 0.82184 
-1.35851 -1.67575 -0.6257 -1.35851 -1.67575 0.82184 -1.35602 -2.48166 1.01373 
-1.35602 -2.06397 -0.81759 -1.35602 -2.06397 1.01373 -1.35112 -2.68189 0.94544 
-1.35112 -1.86374 -0.7493 -1.35112 -1.86374 0.94544 -1.34989 -2.96358 0.73764 
-1.34946 -2.27282 1.03962 -1.34369 -2.53276 1.00515 -1.34369 -2.01287 -0.809 
-1.34369 -2.01287 1.00515 -1.34101 -2.32544 1.04113 -1.34101 -2.22019 1.04113 
-1.33333 -2.72644 0.92954 -1.33333 -1.81919 -0.7334 -1.33333 -1.81919 0.92954 
-1.33135 -2.37813 1.04003 -1.33135 -2.1675 1.04003 -1.33043 -2.58312 0.99399 
-1.33043 -1.96251 -0.79785 -1.33043 -1.96251 0.99399 -1.3302 -2.82988 0.8654 
-1.3302 -1.71575 -0.66926 -1.3302 -1.71575 0.8654 -1.32298 -2.92674 0.78802 
-1.32298 -1.61889 -0.59188 -1.3208 -2.43026 1.03627 -1.3208 -2.11537 -0.84012 
-1.3208 -2.11537 1.03627 -1.31627 -2.6326 0.9803 -1.31627 -1.91303 -0.78415 
-1.31627 -1.91303 0.9803 -1.31148 -3.01462 0.69838 -1.30851 -2.48308 1.02985 
-1.30851 -2.06255 -0.83371 -1.30851 -2.06255 1.02985 -1.30286 -2.27282 1.05501 
-1.30125 -2.68106 0.9641 -1.30125 -1.86457 -0.76795 -1.30125 -1.86457 0.9641 
-1.30001 -2.78732 0.90594 -1.30001 -1.75831 -0.7098 -1.30001 -1.75831 0.90594 
-1.29595 -2.53411 1.0208 -1.29595 -2.01152 -0.82465 -1.29595 -2.01152 1.0208 
-1.29464 -2.88687 0.83521 -1.29464 -1.65876 -0.63907 -1.29394 -2.32556 1.05622 
-1.29394 -2.22007 1.05622 -1.28519 -2.98018 0.75023 -1.28519 -1.56545 -0.55409 
-1.28422 -2.37816 1.05468 -1.28422 -2.16747 1.05468 -1.28232 -2.5846 1.00913 
-1.28232 -1.96103 -0.81299 -1.28232 -1.96103 1.00913 -1.27263 -2.4313 1.05057 
-1.27263 -2.11433 -0.85443 -1.27263 -2.11433 1.05057 -1.26864 -2.74299 0.94268 
-1.26864 -1.80264 -0.74654 -1.26864 -1.80264 0.94268 -1.26793 -2.63394 0.99494 
-1.26793 -1.91169 -0.7988 -1.26793 -1.91169 0.99494 -1.2652 -2.84588 0.87767 
-1.2652 -1.69975 -0.68153 -1.2652 -1.69975 0.87767 -1.26026 -2.48396 1.04362 
-1.26026 -2.06167 -0.84748 -1.26026 -2.06167 1.04362 -1.25763 -2.94209 0.79951 
-1.25763 -1.60354 -0.60337 -1.25555 -2.27282 1.0681 -1.24722 -2.53499 1.03413 
-1.24722 -2.01064 -0.83799 -1.24722 -2.01064 1.03413 -1.24645 -2.3256 1.0689 
-1.24645 -2.22003 1.0689 -1.24584 -3.02922 0.70917 -1.23532 -2.37877 1.06717 
-1.23532 -2.16686 -0.87103 -1.23532 -2.16686 1.06717 -1.23466 -2.80241 0.91673 
-1.23466 -1.74322 -0.72059 -1.23466 -1.74322 0.91673 -1.23351 -2.58527 1.02195 
-1.23351 -1.96036 -0.82581 -1.23351 -1.96036 1.02195 -1.23044 -2.68897 0.98088 
-1.23044 -1.85666 -0.78473 -1.23044 -1.85666 0.98088 -1.22947 -2.90107 0.84523 
-1.22947 -1.64456 -0.64909 -1.22352 -2.43189 1.06254 -1.22352 -2.11374 -0.8664 
-1.22352 -2.11374 1.06254 -1.21924 -2.9935 0.75981 -1.21924 -1.55213 -0.56367 
-1.21138 -2.48432 1.05502 -1.21138 -2.06131 -0.85887 -1.21138 -2.06131 1.05502 
-1.20766 -3.07362 0.66433 -1.20766 -2.27282 1.07886 -1.1995 -2.85898 0.8864 
-1.1995 -1.68665 -0.69026 -1.19815 -2.53527 1.045 -1.19815 -2.01036 -0.84886 
-1.19815 -2.01036 1.045 -1.1971 -2.74992 0.95733 -1.1971 -1.79571 -0.76119 
-1.1971 -1.79571 0.95733 -1.19703 -2.32604 1.07947 -1.19703 -2.21959 1.07947 
-1.19642 -2.64081 1.00954 -1.19642 -1.90482 -0.8134 -1.19642 -1.90482 1.00954 
-1.19169 -2.95451 0.80744 -1.19169 -1.59112 -0.6113 -1.18585 -2.3791 1.07719 
-1.18585 -2.16653 -0.88105 -1.18585 -2.16653 1.07719 -1.18163 -3.03999 0.71682 
-1.18163 -1.50564 -0.52068 -1.17416 -2.43186 1.07203 -1.17416 -2.11377 -0.87589 
-1.17416 -2.11377 1.07203 -1.16333 -2.91242 0.85185 -1.16333 -1.63321 -0.65571 
-1.16215 -2.80865 0.92904 -1.16215 -1.73698 -0.73289 -1.162 -2.48414 1.064 
-1.162 -2.06149 -0.86785 -1.162 -2.06149 1.064 -1.16114 -2.5908 1.03445 
-1.16114 -1.95483 -0.83831 -1.16114 -1.95483 1.03445 -1.1593 -2.27282 1.08725 
-1.15847 -2.69465 0.99293 -1.15847 -1.85098 -0.79678 -1.15847 -1.85098 0.99293 
-1.15431 -3.00271 0.76678 -1.15431 -1.54292 -0.57063 -1.14851 -2.32607 1.08736 
-1.14851 -2.21956 1.08736 -1.1431 -3.08233 0.67048 -1.13704 -2.37938 1.08456 
-1.13704 -2.16625 -0.88841 -1.13704 -2.16625 1.08456 -1.1264 -2.86389 0.89662 
-1.1264 -1.68174 -0.70047 -1.12635 -2.96243 0.81326 -1.12635 -1.5832 -0.61712 
-1.12524 -2.53998 1.05511 -1.12524 -2.00565 -0.85897 -1.12524 -2.00565 1.05511 
-1.12521 -2.43211 1.07886 -1.12521 -2.11352 -0.88271 -1.12521 -2.11352 1.07886 
-1.12395 -2.75463 0.96724 -1.12395 -1.791 -0.7711 -1.12346 -2.64544 1.0194 
-1.12346 -1.90019 -0.82326 -1.12346 -1.90019 1.0194 -1.11617 -3.04732 0.7221 
-1.11617 -1.49831 -0.52596 -1.11277 -3.10777 0.63919 -1.11059 -2.27282 1.09326 
-1.09939 -2.32618 1.09286 -1.09939 -2.21945 1.09286 -1.08882 -2.81198 0.93681 
-1.08882 -1.73365 -0.74067 -1.08876 -3.00874 0.77083 -1.08876 -1.53689 -0.57469 
-1.08817 -2.91796 0.85838 -1.08817 -1.62767 -0.66224 -1.08797 -2.5946 1.04188 
-1.08797 -1.95103 -0.84573 -1.08797 -1.95103 1.04188 -1.08793 -2.37939 1.08952 
-1.08793 -2.16624 -0.89337 -1.08793 -2.16624 1.08952 -1.0875 -2.48594 1.07222 
-1.0875 -2.05969 -0.87608 -1.0875 -2.05969 1.07222 -1.08572 -2.69807 1.00018 
-1.08572 -1.84756 -0.80404 -1.08572 -1.84756 1.00018 -1.07797 -3.08756 0.67419 
-1.07797 -1.45807 -0.47804 -1.06164 -2.27282 1.09687 -1.05081 -2.86763 0.90103 
-1.05081 -1.678 -0.70488 -1.05081 -2.75698 0.97221 -1.05081 -1.78865 -0.77607 
-1.05077 -2.96616 0.81766 -1.05077 -1.57947 -0.62152 -1.05077 -3.05111 0.72481 
-1.05077 -1.49452 -0.52866 -1.05036 -2.54119 1.06064 -1.05036 -2.00444 -0.8645 
-1.05036 -2.00444 1.06064 -1.05036 -2.64776 1.02435 -1.05036 -1.89787 -0.8282 
-1.05036 -1.89787 1.02435 -1.05033 -2.43331 1.08438 -1.05033 -2.11232 -0.88824 
-1.05033 -2.11232 1.08438 -1.05033 -2.32622 1.09593 -1.05033 -2.21941 -0.89979 
-1.05033 -2.21941 1.09593 -1.04743 -3.11139 0.64174 -1.04743 -1.43424 -0.4456 
-1.01257 -3.13318 0.60776 -1.01257 -3.08931 0.67542 -1.01257 -3.01088 0.7728 
-1.01257 -2.91981 0.86056 -1.01257 -2.81355 0.93926 -1.01257 -2.69922 1.00261 
-1.01257 -2.59552 1.04457 -1.01257 -2.48654 1.07496 -1.01257 -2.37969 1.09234 
-1.01257 -2.27282 1.09807 -1.01257 -2.16594 -0.8962 -1.01257 -2.16594 1.09234 
-1.01257 -2.05909 -0.87882 -1.01257 -2.05909 1.07496 -1.01257 -1.95011 -0.84843 
-1.01257 -1.95011 1.04457 -1.01257 -1.84641 -0.80646 -1.01257 -1.73208 -0.74312 
-1.01257 -1.62582 -0.66442 -1.01257 -1.53475 -0.57665 -1.01257 -1.45632 -0.47928 
-1.01257 -1.41245 -0.41161 -0.97772 -3.11139 0.64174 -0.97772 -1.43424 -0.4456 
-0.97772 -1.39293 -0.37583 -0.97481 -2.32622 1.09593 -0.97481 -2.21941 -0.89979 
-0.97481 -2.21941 1.09593 -0.97481 -2.43331 1.08438 -0.97481 -2.11232 -0.88824 
-0.97481 -2.11232 1.08438 -0.97479 -2.64776 1.02435 -0.97479 -1.89787 -0.8282 
-0.97479 -1.89787 1.02435 -0.97478 -2.54119 1.06064 -0.97478 -2.00444 -0.8645 
-0.97478 -2.00444 1.06064 -0.97437 -3.05111 0.72481 -0.97437 -1.49452 -0.52866 
-0.97437 -2.96616 0.81766 -0.97437 -1.57947 -0.62152 -0.97434 -2.75698 0.97221 
-0.97434 -1.78865 -0.77607 -0.97434 -2.86763 0.90103 -0.97434 -1.678 -0.70488 
-0.9635 -2.27282 -0.90072 -0.9635 -2.27282 1.09687 -0.94717 -3.08756 0.67419 
-0.94717 -1.45807 -0.47804 -0.94319 -1.37601 -0.33887 -0.94296 -3.13109 0.60652 
-0.94296 -1.41454 -0.41038 -0.93943 -2.69807 1.00018 -0.93943 -1.84756 -0.80404 
-0.93765 -2.48594 1.07222 -0.93765 -2.05969 -0.87608 -0.93765 -2.05969 1.07222 
-0.93721 -2.37939 1.08952 -0.93721 -2.16624 -0.89337 -0.93721 -2.16624 1.08952 
-0.93717 -2.5946 1.04188 -0.93717 -1.95103 -0.84573 -0.93717 -1.95103 1.04188 
-0.93698 -2.91796 0.85838 -0.93698 -1.62767 -0.66224 -0.93638 -3.00874 0.77083 
-0.93638 -1.53689 -0.57469 -0.93632 -2.81198 0.93681 -0.93632 -1.73365 -0.74067 
-0.92575 -2.32618 1.09286 -0.92575 -2.21945 -0.89672 -0.92575 -2.21945 1.09286 
-0.91455 -2.27282 -0.89711 -0.91455 -2.27282 1.09326 -0.91238 -3.10777 0.63919 
-0.91238 -1.43786 -0.44305 -0.90897 -3.04732 0.7221 -0.90897 -1.49831 -0.52596 
-0.9084 -3.14835 0.56986 -0.9084 -1.39728 -0.37371 -0.90839 -1.36104 -0.29919 
-0.90168 -2.64544 1.0194 -0.90168 -1.90019 -0.82326 -0.90119 -2.75463 0.96724 
-0.90119 -1.791 -0.7711 -0.89994 -2.43211 1.07886 -0.89994 -2.11352 -0.88271 
-0.89994 -2.11352 1.07886 -0.8999 -2.53998 1.05511 -0.8999 -2.00565 -0.85897 
-0.8999 -2.00565 1.05511 -0.89879 -2.96243 0.81326 -0.89879 -1.5832 -0.61712 
-0.89874 -2.86389 0.89662 -0.89874 -1.68174 -0.70047 -0.8881 -2.37938 1.08456 
-0.8881 -2.16625 -0.88841 -0.8881 -2.16625 1.08456 -0.88204 -3.08233 0.67048 
-0.88204 -1.4633 -0.47434 -0.87766 -3.12566 0.6025 -0.87766 -1.41997 -0.40636 
-0.87663 -2.32607 1.08736 -0.87663 -2.21956 -0.89121 -0.87663 -2.21956 1.08736 
-0.87459 -1.34924 -0.25966 -0.87414 -3.16314 0.53185 -0.87414 -1.38249 -0.33571 
-0.87083 -3.00271 0.76678 -0.87083 -1.54292 -0.57063 -0.86667 -2.69465 0.99293 
-0.86667 -1.85098 -0.79678 -0.86584 -2.27282 -0.89111 -0.86584 -2.27282 1.08725 
-0.864 -2.5908 1.03445 -0.864 -1.95483 -0.83831 -0.864 -1.95483 1.03445 
-0.86314 -2.48414 1.064 -0.86314 -2.06149 -0.86785 -0.86314 -2.06149 1.064 
-0.86299 -2.80865 0.92904 -0.86299 -1.73698 -0.73289 -0.86182 -2.91242 0.85185 
-0.86182 -1.63321 -0.65571 -0.85098 -2.43186 1.07203 -0.85098 -2.11377 -0.87589 
-0.85098 -2.11377 1.07203 -0.84726 -3.10063 0.63416 -0.84726 -1.445 -0.43802 
-0.84352 -3.03999 0.71682 -0.84352 -1.50564 -0.52068 -0.84333 -3.14094 0.56467 
-0.84333 -1.40469 -0.36853 -0.84027 -1.37024 -0.29648 -0.83929 -2.3791 1.07719 
-0.83929 -2.16653 -0.88105 -0.83929 -2.16653 1.07719 -0.83345 -2.95451 0.80744 
-0.83345 -1.59112 -0.6113 -0.82873 -2.64081 1.00954 -0.82873 -1.90482 -0.8134 
-0.82811 -2.32604 -0.88333 -0.82811 -2.32604 1.07947 -0.82811 -2.21959 -0.88333 
-0.82811 -2.21959 1.07947 -0.82804 -2.74992 0.95733 -0.82804 -1.79571 -0.76119 
-0.82699 -2.53527 1.045 -0.82699 -2.01036 -0.84886 -0.82699 -2.01036 1.045 
-0.82565 -2.85898 0.8864 -0.82565 -1.68665 -0.69026 -0.81748 -3.07362 0.66433 
-0.81748 -2.27282 -0.88271 -0.81748 -2.27282 1.07886 -0.81748 -1.47201 -0.46819 
-0.81376 -2.48432 1.05502 -0.81376 -2.06131 -0.85887 -0.81376 -2.06131 1.05502 
-0.81294 -3.11656 0.59631 -0.81294 -1.42907 -0.40017 -0.80891 -3.15417 0.52438 
-0.80891 -1.39146 -0.32824 -0.80591 -2.9935 0.75981 -0.80591 -1.55213 -0.56367 
-0.80162 -2.43189 1.06254 -0.80162 -2.11374 -0.8664 -0.80162 -2.11374 1.06254 
-0.79567 -2.90107 0.84523 -0.79567 -1.64456 -0.64909 -0.7947 -2.68897 0.98088 
-0.7947 -1.85666 -0.78473 -0.79163 -2.58527 1.02195 -0.79163 -1.96036 -0.82581 
-0.79048 -2.80241 0.91673 -0.79048 -1.74322 -0.72059 -0.78982 -2.37877 1.06717 
-0.78982 -2.16686 -0.87103 -0.78982 -2.16686 1.06717 -0.78306 -3.09005 0.62669 
-0.78306 -1.45558 -0.43055 -0.7793 -3.02922 0.70917 -0.7793 -1.51641 -0.51303 
-0.77869 -2.3256 -0.87276 -0.77869 -2.3256 1.0689 -0.77869 -2.22003 -0.87276 
-0.77869 -2.22003 1.0689 -0.77841 -3.13022 0.55636 -0.77841 -1.41541 -0.36022 
-0.77792 -2.53499 1.03413 -0.77792 -2.01064 -0.83799 -0.77792 -2.01064 1.03413 
-0.77545 -3.16429 0.48413 -0.77545 -1.38134 -0.28798 -0.76959 -2.27282 -0.87196 
-0.76959 -2.27282 1.0681 -0.76751 -2.94209 0.79951 -0.76751 -1.60354 -0.60337 
-0.76489 -2.48396 1.04362 -0.76489 -2.06167 -0.84748 -0.76489 -2.06167 1.04362 
-0.75994 -2.84588 0.87767 -0.75994 -1.69975 -0.68153 -0.75722 -2.63394 0.99494 
-0.75722 -1.91169 -0.7988 -0.7565 -2.74299 0.94268 -0.7565 -1.80264 -0.74654 
-0.75375 -3.06149 0.65575 -0.75375 -1.48414 -0.45961 -0.75252 -2.4313 1.05057 
-0.75252 -2.11433 -0.85443 -0.75252 -2.11433 1.05057 -0.74829 -3.10396 0.58731 
-0.74829 -1.44167 -0.39117 -0.74458 -3.14133 0.51504 -0.74458 -1.4043 -0.3189 
-0.74283 -2.5846 1.00913 -0.74283 -1.96103 -0.81299 -0.74092 -2.37816 -0.85854 
-0.74092 -2.37816 1.05468 -0.74092 -2.16747 -0.85854 -0.74092 -2.16747 1.05468 
-0.73995 -2.98018 0.75023 -0.73995 -1.56545 -0.55409 -0.7312 -2.32556 -0.86008 
-0.7312 -2.32556 1.05622 -0.7312 -2.22007 -0.86008 -0.7312 -2.22007 1.05622 
-0.73051 -2.88687 0.83521 -0.73051 -1.65876 -0.63907 -0.72919 -2.53411 1.0208 
-0.72919 -2.01152 -0.82465 -0.72919 -2.01152 1.0208 -0.72513 -2.78732 0.90594 
-0.72513 -1.75831 -0.7098 -0.7239 -2.68106 0.9641 -0.7239 -1.86457 -0.76795 
-0.72229 -2.27282 -0.85887 -0.72229 -2.27282 1.05501 -0.71885 -3.07577 0.61671 
-0.71885 -1.46986 -0.42057 -0.71663 -2.48308 1.02985 -0.71663 -2.06255 -0.83371 
-0.71663 -2.06255 1.02985 -0.71431 -3.11558 0.54617 -0.71431 -1.43005 -0.35002 
-0.71366 -3.01462 0.69838 -0.71366 -1.53101 -0.50224 -0.71148 -3.14929 0.47376 
-0.70887 -2.6326 0.9803 -0.70887 -1.91303 -0.78415 -0.70435 -2.43026 1.03627 
-0.70435 -2.11537 -0.84012 -0.70435 -2.11537 1.03627 -0.70216 -2.92674 0.78802 
-0.70216 -1.61889 -0.59188 -0.69494 -2.82988 0.8654 -0.69494 -1.71575 -0.66926 
-0.69471 -2.58312 0.99399 -0.69471 -1.96251 -0.79785 -0.69379 -2.37813 -0.84389 
-0.69379 -2.37813 1.04003 -0.69379 -2.1675 -0.84389 -0.69379 -2.1675 1.04003 
-0.69181 -2.72644 0.92954 -0.69181 -1.81919 -0.7334 -0.69113 -3.04598 0.64478 
-0.69113 -1.49965 -0.44864 -0.68481 -3.08769 0.57615 -0.68481 -1.45794 -0.38001 
-0.68414 -2.32544 -0.84499 -0.68414 -2.32544 1.04113 -0.68414 -2.22019 -0.84499 
-0.68414 -2.22019 1.04113 -0.68145 -2.53276 1.00515 -0.68145 -2.01287 -0.809 
-0.68143 -3.12468 0.50387 -0.68143 -1.42095 -0.30773 -0.67568 -2.27282 -0.84347 
-0.67568 -2.27282 1.03962 -0.67525 -2.96358 0.73764 -0.67525 -1.58205 -0.5415 
-0.67402 -2.68189 0.94544 -0.67402 -1.86374 -0.7493 -0.66913 -2.48166 1.01373 
-0.66913 -2.06397 -0.81759 -0.66913 -2.06397 1.01373 -0.66663 -2.86988 0.82184 
-0.66663 -1.67575 -0.6257 -0.6611 -2.76987 0.89142 -0.6611 -1.77576 -0.69528 
-0.65905 -2.63322 0.96128 -0.65905 -1.91241 -0.76514 -0.65778 -2.42997 -0.82357 
-0.65778 -2.42997 1.01971 -0.65778 -2.11566 -0.82357 -0.65778 -2.11566 1.01971 
-0.65691 -3.05838 0.60443 -0.65691 -1.48725 -0.40829 -0.65178 -2.99695 0.68584 
-0.65178 -1.54868 -0.48969 -0.65173 -3.0972 0.53418 -0.65173 -1.44843 -0.33803 
-0.64744 -2.37783 -0.82694 -0.64744 -2.37783 1.02308 -0.64744 -2.1678 -0.82694 
-0.64744 -2.1678 1.02308 -0.64478 -2.58327 0.97462 -0.64478 -1.96236 -0.77848 
-0.64263 -2.72629 0.90894 -0.64263 -1.81934 -0.71279 -0.63874 -2.90866 0.77331 
-0.63874 -1.63697 -0.57717 -0.63813 -2.3254 -0.82769 -0.63813 -2.3254 1.02383 
-0.63813 -2.22023 -0.82769 -0.63813 -2.22023 1.02383 -0.6319 -2.81117 0.84991 
-0.6319 -1.73446 -0.65377 -0.63159 -2.53272 0.98537 -0.63159 -2.01291 -0.78923 
-0.62989 -3.02716 0.63147 -0.62989 -2.27282 -0.82581 -0.62989 -2.27282 1.02195 
-0.62989 -1.51847 -0.43533 -0.6251 -2.68156 0.92438 -0.6251 -1.86407 -0.72824 
-0.62356 -3.06847 0.5624 -0.62356 -1.47716 -0.36626 -0.61972 -1.44135 -0.29478 
-0.61857 -2.48005 -0.79737 -0.61857 -2.48005 0.99351 -0.61857 -2.06558 -0.79737 
-0.61857 -2.06558 0.99351 -0.61402 -2.94354 0.7236 -0.61402 -1.60209 -0.52746 
-0.61261 -2.76878 0.86881 -0.61261 -1.77685 -0.67267 -0.60992 -2.63256 0.93977 
-0.60992 -1.91307 -0.74363 -0.60736 -2.4282 -0.80285 -0.60736 -2.4282 0.99899 
-0.60736 -2.11743 -0.80285 -0.60736 -2.11743 0.99899 -0.60432 -2.85017 0.80518 
-0.60432 -1.69546 -0.60904 -0.59702 -2.37564 -0.80567 -0.59702 -2.37564 1.00181 
-0.59702 -2.16999 -0.80567 -0.59702 -2.16999 1.00181 -0.59632 -3.03763 0.5898 
-0.59632 -1.508 -0.39365 -0.5959 -2.58253 0.95274 -0.5959 -1.9631 -0.7566 
-0.59428 -2.7249 0.88589 -0.59428 -1.82073 -0.68974 -0.59135 -1.46961 -0.32315 
-0.59101 -2.97587 0.67078 -0.59101 -1.56976 -0.47464 -0.58787 -2.32309 -0.80587 
-0.58787 -2.32309 1.00201 -0.58787 -2.22254 -0.80587 -0.58787 -2.22254 1.00201 
-0.58502 -2.27282 -0.80592 -0.58502 -2.27282 1.00206 -0.58425 -2.8089 0.8255 
-0.58425 -1.73673 -0.62936 -0.5819 -2.53057 0.96299 -0.5819 -2.01506 -0.76685 
-0.5785 -2.88669 0.75742 -0.5785 -1.65894 -0.56127 -0.57728 -2.68007 0.90098 
-0.57728 -1.86556 -0.70484 -0.57028 -3.00511 0.61588 -0.57028 -1.54052 -0.41974 
-0.56919 -2.47783 -0.7745 -0.56919 -2.47783 0.97064 -0.56919 -2.0678 -0.7745 
-0.56919 -2.0678 0.97064 -0.56526 -2.76628 0.84399 -0.56526 -1.77935 -0.64785 
-0.56399 -1.4998 -0.35051 -0.56221 -2.63084 0.91599 -0.56221 -1.91479 -0.71985 
-0.55787 -2.4257 -0.77935 -0.55787 -2.4257 0.97549 -0.55787 -2.11993 -0.77935 
-0.55787 -2.11993 0.97549 -0.55725 -2.84724 0.77831 -0.55725 -1.69839 -0.58216 
-0.55453 -2.92059 0.70683 -0.55453 -1.62504 -0.51069 -0.54824 -1.47716 -0.29094 
-0.54785 -2.37313 -0.78168 -0.54785 -2.37313 0.97783 -0.54785 -2.1725 -0.78168 
-0.54785 -2.1725 0.97783 -0.54739 -2.72242 0.86061 -0.54739 -1.82321 -0.66446 
-0.54703 -2.57987 0.92812 -0.54703 -1.96576 -0.73198 -0.54392 -2.32304 -0.78388 
-0.54392 -2.32304 0.98002 -0.54392 -2.22259 -0.78388 -0.54392 -2.22259 0.98002 
-0.54117 -2.27282 -0.78385 -0.54117 -2.27282 0.97999 -0.53771 -3.01377 0.57293 
-0.53771 -1.53186 -0.37679 -0.53734 -2.80563 0.79826 -0.53734 -1.74 -0.60212 
-0.53321 -2.52768 -0.74173 -0.53321 -2.52768 0.93787 -0.53321 -2.01795 -0.74173 
-0.53252 -2.95171 0.65364 -0.53252 -1.59392 -0.4575 -0.53244 -2.88235 0.7289 
-0.53244 -1.66328 -0.53276 -0.5307 -2.67743 0.8753 -0.5307 -1.8682 -0.67916 
-0.52112 -2.475 -0.74904 -0.52112 -2.475 0.94518 -0.52112 -2.07063 -0.74904 
-0.52112 -2.07063 0.94518 -0.52085 -1.508 -0.31818 -0.51836 -2.76245 0.81641 
-0.51836 -1.78318 -0.62027 -0.51439 -2.62739 0.88933 -0.51439 -1.91824 -0.69319 
-0.51257 -2.97992 0.59807 -0.51257 -1.56571 -0.40193 -0.51153 -2.84263 0.74943 
-0.51153 -1.703 -0.55329 -0.51 -2.4227 -0.75337 -0.51 -2.4227 0.94952 
-0.51 -2.12293 -0.75337 -0.51 -2.12293 0.94952 -0.5095 -2.91485 0.67661 
-0.5095 -1.63078 -0.48047 -0.50481 -2.37304 -0.75758 -0.50481 -2.37304 0.95372 
-0.50481 -2.17259 -0.75758 -0.50481 -2.17259 0.95372 -0.50088 -2.32287 -0.75964 
-0.50088 -2.32287 0.95578 -0.50088 -2.22276 -0.75964 -0.50088 -2.22276 0.95578 
-0.50069 -2.71827 0.83261 -0.50069 -1.82736 -0.63647 -0.49956 -2.5763 0.90102 
-0.49956 -1.96933 -0.70487 -0.49847 -2.27282 -0.75966 -0.49847 -2.27282 0.9558 
-0.49476 -1.54052 -0.34422 -0.49157 -2.80057 0.76892 -0.49157 -1.74506 -0.57277 
-0.48864 -2.94437 0.622 -0.48864 -1.60126 -0.42586 -0.48762 -2.87622 0.69834 
-0.48762 -1.66941 -0.5022 -0.48626 -2.52431 0.91032 -0.48626 -2.02132 -0.71418 
-0.48548 -2.67364 0.84741 -0.48548 -1.87199 -0.65127 -0.47917 -1.51847 -0.28461 
-0.47451 -2.47157 -0.72107 -0.47451 -2.47157 0.91721 -0.47451 -2.07406 -0.72107 
-0.47451 -2.07406 0.91721 -0.47293 -2.75716 0.78669 -0.47293 -1.78847 -0.59055 
-0.46938 -2.62333 0.86101 -0.46938 -1.9223 -0.66487 -0.46808 -2.42232 -0.72726 
-0.46808 -2.42232 0.9234 -0.46808 -2.12331 -0.72726 -0.46808 -2.12331 0.9234 
-0.46728 -2.83634 0.71863 -0.46728 -1.70929 -0.52249 -0.46597 -2.90721 0.64467 
-0.46597 -1.63842 -0.44853 -0.46301 -2.37269 -0.73139 -0.46301 -2.37269 0.92753 
-0.46301 -2.17294 -0.73139 -0.46301 -2.17294 0.92753 -0.45931 -2.32282 -0.73343 
-0.45931 -2.32282 0.92958 -0.45931 -2.22281 -0.73343 -0.45931 -2.22281 0.92958 
-0.457 -2.27282 -0.7334 -0.457 -2.27282 0.92954 -0.457 -1.59392 -0.38198 
-0.45667 -2.71347 0.80291 -0.45667 -1.83216 -0.60677 -0.45462 -2.57172 0.87224 
-0.45462 -1.97391 -0.6761 -0.44754 -2.79391 0.73776 -0.44754 -1.75172 -0.54161 
-0.44462 -2.86851 0.66602 -0.44462 -1.67712 -0.46988 -0.44176 -2.66871 0.8174 
-0.44176 -1.87692 -0.62126 -0.44155 -2.51951 0.88107 -0.44155 -2.02612 -0.68492 
-0.43986 -1.56976 -0.32349 -0.43403 -2.91485 0.60114 -0.43403 -1.63078 -0.405 
-0.43337 -2.4714 0.8887 -0.43337 -2.07423 -0.69256 -0.43337 -2.07423 0.8887 
-0.43011 -2.75137 0.75513 -0.43011 -1.79426 -0.55899 -0.42694 -2.42207 -0.69864 
-0.42694 -2.42207 0.89479 -0.42694 -2.12356 -0.69864 -0.42694 -2.12356 0.89479 
-0.42563 -2.61801 0.83042 -0.42563 -1.92762 -0.63428 -0.42481 -1.54868 -0.26272 
-0.42463 -2.82839 0.68601 -0.42463 -1.71724 -0.48987 -0.42175 -2.37212 -0.7026 
-0.42175 -2.37212 0.89874 -0.42175 -2.17351 -0.7026 -0.42175 -2.17351 0.89874 
-0.41808 -2.32218 -0.70451 -0.41808 -2.32218 0.90065 -0.41808 -2.22345 -0.70451 
-0.41808 -2.22345 0.90065 -0.41687 -2.27282 -0.70514 -0.41687 -2.27282 0.90128 
-0.41404 -2.70742 0.77103 -0.41404 -1.83821 -0.57489 -0.4123 -2.87622 0.62302 
-0.4123 -1.66941 -0.42688 -0.41127 -2.56629 0.84125 -0.41127 -1.97934 -0.6451 
-0.40607 -2.78692 0.70458 -0.40607 -1.75871 -0.50843 -0.40381 -1.62504 -0.35997 
-0.40173 -2.51881 0.85064 -0.40173 -2.02682 -0.6545 -0.39965 -2.66266 0.78535 
-0.39965 -1.88297 -0.58921 -0.39368 -2.47073 0.85821 -0.39368 -2.0749 -0.66207 
-0.39201 -2.83634 0.64336 -0.39201 -1.70929 -0.44722 -0.38896 -2.74421 0.72168 
-0.38896 -1.80142 -0.52554 -0.38705 -2.4212 -0.66789 -0.38705 -2.4212 0.86404 
-0.38705 -2.12443 -0.66789 -0.38705 -2.12443 0.86404 -0.38704 -1.60209 -0.30048 
-0.3838 -2.61169 0.79794 -0.3838 -1.93394 -0.6018 -0.382 -2.3713 -0.67178 
-0.382 -2.3713 0.86793 -0.382 -2.17433 -0.67178 -0.382 -2.17433 0.86793 
-0.38174 -1.66328 -0.38206 -0.37932 -2.32212 -0.6743 -0.37932 -2.32212 0.87044 
-0.37932 -2.22351 -0.6743 -0.37932 -2.22351 0.87044 -0.37818 -2.27282 -0.67494 
-0.37818 -2.27282 0.87108 -0.37335 -2.70037 0.73729 -0.37335 -1.84526 -0.54115 
-0.37289 -2.79391 0.6631 -0.37289 -1.75172 -0.46696 -0.37278 -2.56506 0.80889 
-0.37278 -1.98057 -0.61275 -0.36327 -2.51749 0.81817 -0.36327 -2.02814 -0.62202 
-0.36121 -2.84263 0.59911 -0.36121 -1.703 -0.40297 -0.35929 -2.6555 0.75135 
-0.35929 -1.89013 -0.55521 -0.35554 -2.46956 0.82581 -0.35554 -2.07607 -0.62967 
-0.35551 -2.75137 0.68053 -0.35551 -1.79426 -0.48439 -0.34894 -2.41996 0.83151 
-0.34894 -2.12567 -0.63537 -0.34894 -2.12567 0.83151 -0.3468 -2.6097 0.76384 
-0.3468 -1.93593 -0.5677 -0.34462 -2.37119 -0.6396 -0.34462 -2.37119 0.83575 
-0.34462 -2.17444 -0.6396 -0.34462 -2.17444 0.83575 -0.34191 -2.32194 -0.64206 
-0.34191 -2.32194 0.83821 -0.34191 -2.22369 -0.64206 -0.34191 -2.22369 0.83821 
-0.34173 -2.80057 0.61908 -0.34173 -1.74506 -0.42293 -0.34101 -2.27282 -0.64288 
-0.34101 -2.27282 0.83902 -0.33961 -2.70742 0.69661 -0.33961 -1.83821 -0.50046 
-0.33591 -2.5631 0.77473 -0.33591 -1.98253 -0.57859 -0.32666 -2.5158 0.78399 
-0.32666 -2.02983 -0.58784 -0.32529 -2.66266 0.71099 -0.32529 -1.88297 -0.51485 
-0.32395 -2.75716 0.63771 -0.31905 -2.46791 0.79159 -0.31905 -2.07772 -0.59545 
-0.31312 -2.41955 0.79752 -0.31312 -2.12608 -0.60138 -0.3127 -2.61169 0.72684 
-0.3127 -1.93394 -0.5307 -0.30887 -2.37083 0.80177 -0.30887 -2.1748 -0.60563 
-0.30773 -2.71347 0.65397 -0.30632 -2.32188 -0.60818 -0.30632 -2.32188 0.80433 
-0.30632 -2.22375 -0.60818 -0.30632 -2.22375 0.80433 -0.30546 -2.27282 -0.60904 
-0.30546 -2.27282 0.80518 -0.30175 -2.56506 0.73786 -0.30175 -1.98057 -0.54172 
-0.29423 -2.76245 0.59228 -0.29324 -2.66871 0.66888 -0.29248 -2.51749 0.74737 
-0.29248 -2.02814 -0.55123 -0.28483 -2.46956 0.7551 -0.28483 -2.07607 -0.55896 
-0.28022 -2.61801 0.68501 -0.27913 -2.41996 0.76171 -0.27913 -2.12567 -0.56556 
-0.27803 -2.71827 0.60995 -0.2749 -2.17444 -0.56988 -0.27244 -2.32194 -0.57259 
-0.27244 -2.22369 -0.57259 -0.27162 -2.27282 -0.57349 -0.2694 -2.56629 0.69937 
-0.26323 -2.67364 0.62516 -0.26 -2.51881 0.70891 -0.25004 -2.72242 0.56325 
-0.24963 -2.62333 0.64126 -0.2402 -2.32212 -0.53518 -0.2384 -2.57172 0.65603 
-0.23534 -2.67743 0.57995 -3.20462 -2.55003 0.23594 -3.19059 -2.60006 0.21963 
-3.18753 -2.49436 0.29572 -3.1763 -2.54597 0.28095 -3.16593 -2.44144 0.3486 
-3.16271 -2.59627 0.26485 -3.15654 -2.48892 0.33906 -3.1479 -2.64091 0.24964 
-3.14681 -2.34259 0.4014 -3.14572 -2.54065 0.3247 -3.1411 -2.3922 0.39479 
-3.13346 -2.44013 0.38706 -3.1327 -2.59134 0.30857 -3.12418 -2.4877 0.37755 
-3.1182 -2.6361 0.29366 -3.11706 -2.29347 0.44146 -3.11323 -2.53432 0.36653 
-3.11282 -2.34218 0.43721 -3.10688 -2.39054 0.43128 -3.10199 -2.67979 0.2774 
-3.10064 -2.58529 0.35068 -3.09928 -2.43843 0.42368 -3.09002 -2.48573 0.41442 
-3.08632 -2.63005 0.3363 -3.08492 -2.19545 0.47871 -3.08402 -2.24458 0.4779 
-3.08131 -2.29382 0.47544 -3.07914 -2.53234 0.40353 -3.077 -2.34259 0.4712 
-3.07042 -2.674 0.32022 -3.07039 -2.3922 0.4655 -3.06664 -2.57813 0.39104 
-3.06267 -2.44013 0.45786 -3.05315 -2.4877 0.44858 -3.05305 -2.71655 0.30279 
-3.05258 -2.623 0.37698 -3.04776 -2.19545 0.51077 -3.04662 -2.24475 0.51013 
-3.04662 -2.14615 0.51013 -3.04394 -2.29394 0.50762 -3.04394 -2.09696 0.50762 
-3.04213 -2.53432 0.43763 -3.03889 -2.34384 0.50373 -3.03698 -2.66685 0.36137 
-3.03225 -2.39336 0.4979 -3.02628 -2.58529 0.42504 -3.0242 -2.44144 0.49033 
-3.01987 -2.70955 0.34427 -3.01467 -2.48892 0.48094 -3.0119 -2.63005 0.41072 
-3.00906 -2.19545 0.54097 -3.00786 -2.24481 0.54034 -3.00786 -2.14609 0.54034 
-3.00418 -2.29476 0.53843 -3.00418 -2.09614 0.53843 -3.0013 -2.75102 0.3257 
-3.0003 -2.54065 0.47011 -2.999 -2.3447 0.53447 -2.999 -2.04619 0.53447 
-2.99582 -2.674 0.39482 -2.99256 -2.39403 0.52839 -2.99256 -1.99686 0.52839 
-2.98438 -2.44214 0.52075 -2.98418 -2.59134 0.45709 -2.97839 -2.71655 0.37745 
-2.97132 -2.49436 0.51193 -2.96927 -2.6361 0.4426 -2.96893 -2.19545 0.56923 
-2.96662 -2.24545 0.56927 -2.96662 -2.14545 0.56927 -2.96293 -2.29533 0.56722 
-2.96293 -2.09557 0.56722 -2.95866 -2.75897 0.35832 -2.95786 -2.34495 0.56309 
-2.95786 -2.04594 0.56309 -2.95656 -2.54597 0.5007 -2.953 -2.67979 0.42638 
-2.95142 -2.39421 0.5569 -2.95142 -1.99669 0.5569 -2.94045 -2.59627 0.4871 
-2.93968 -2.44694 0.55001 -2.93968 -1.94395 0.55001 -2.93832 -2.79885 0.33803 
-2.93437 -2.7232 0.40861 -2.92747 -2.19545 0.59549 -2.92637 -2.49893 0.54071 
-2.92637 -1.89196 0.54071 -2.92524 -2.64091 0.4723 -2.92505 -2.24551 0.59547 
-2.92505 -2.14539 0.59547 -2.92113 -2.29567 0.59341 -2.92113 -2.09523 0.59341 
-2.91593 -2.34534 0.5892 -2.91593 -2.04556 0.5892 -2.91441 -2.76526 0.38912 
-2.91154 -2.55003 0.52902 -2.91154 -1.84087 0.52902 -2.90757 -2.68508 0.4561 
-2.90481 -2.39764 0.58487 -2.90481 -1.99326 0.58487 -2.89524 -2.60006 0.51499 
-2.89349 -2.80498 0.36859 -2.89272 -2.45032 0.57756 -2.89272 -1.94058 0.57756 
-2.88859 -2.72827 0.43795 -2.88476 -2.19545 0.61968 -2.88202 -2.24567 0.61971 
-2.88202 -2.14523 0.61971 -2.8789 -2.50251 0.56781 -2.8789 -1.88839 0.56781 
-2.87854 -2.64506 0.5003 -2.87809 -2.29577 0.61751 -2.87809 -2.09513 0.61751 
-2.87141 -2.84322 0.34652 -2.86868 -2.76988 0.41799 -2.86807 -2.34834 0.61518 
-2.86807 -2.04256 0.61518 -2.86372 -2.55348 0.55568 -2.86372 -1.83742 0.55568 
-2.86068 -2.68892 0.48368 -2.85674 -2.40047 0.61033 -2.85674 -1.99043 0.61033 
-2.84865 -2.60271 0.54067 -2.84865 -1.78819 0.54067 -2.84744 -2.80932 0.39711 
-2.84403 -2.4532 0.60268 -2.84403 -1.9377 0.60268 -2.84168 -2.73153 0.46519 
-2.84092 -2.19545 0.64175 -2.83806 -2.24573 0.6417 -2.83806 -2.14517 0.6417 
-2.83166 -2.64753 0.52557 -2.83166 -1.74337 0.52557 -2.83003 -2.50516 0.59243 
-2.83003 -1.88574 0.59243 -2.82892 -2.29827 0.6415 -2.82892 -2.09263 0.6415 
-2.82161 -2.7728 0.44487 -2.81858 -2.35083 0.63868 -2.81858 -2.04006 0.63868 
-2.81601 -2.5552 0.57946 -2.81601 -1.8357 0.57946 -2.81333 -2.69142 0.5085 
-2.81333 -1.69948 0.5085 -2.81191 -2.86618 0.36329 -2.80736 -2.40269 0.6332 
-2.80736 -1.98821 0.6332 -2.80083 -2.6042 0.56407 -2.80083 -1.7867 0.56407 
-2.79605 -2.19545 0.66164 -2.79434 -2.45535 0.62506 -2.79434 -1.93554 0.62506 
-2.79404 -2.7338 0.4896 -2.79404 -1.6571 0.4896 -2.7878 -2.24803 0.66352 
-2.7878 -2.14287 0.66352 -2.7872 -2.8313 0.413 -2.7833 -2.64893 0.54862 
-2.7833 -1.74197 0.54862 -2.78116 -2.5059 0.61431 -2.78116 -1.88499 0.61431 
-2.7785 -2.30047 0.66277 -2.7785 -2.09043 0.66277 -2.76816 -2.3526 0.6594 
-2.76816 -2.03829 0.6594 -2.76689 -2.55585 0.60097 -2.76689 -1.83505 0.60097 
-2.76483 -2.6925 0.53111 -2.76483 -1.6984 0.53111 -2.75931 -2.79251 0.46153 
-2.75931 -1.59839 0.46153 -2.75681 -2.4043 0.65342 -2.75681 -1.9866 0.65342 
-2.75192 -2.60453 0.58513 -2.75192 -1.78637 0.58513 -2.75068 -2.88622 0.37733 
-2.75025 -2.19545 0.6793 -2.74449 -2.45539 0.64484 -2.74449 -1.9355 0.64484 
-2.7418 -2.24807 0.68082 -2.7418 -2.14282 0.68082 -2.73412 -2.64907 0.56923 
-2.73412 -1.74183 0.56923 -2.73214 -2.30076 0.67972 -2.73214 -2.09014 0.67972 
-2.73123 -2.50576 0.63368 -2.73123 -1.88514 0.63368 -2.73099 -2.75251 0.50509 
-2.73099 -1.63838 0.50509 -2.72377 -2.84937 0.42771 -2.72159 -2.35289 0.67595 
-2.72159 -2.03801 0.67595 -2.71706 -2.55524 0.61998 -2.71706 -1.83566 0.61998 
-2.71227 -2.93726 0.33807 -2.7093 -2.40571 0.66954 -2.7093 -1.98519 0.66954 
-2.70365 -2.19545 0.6947 -2.70204 -2.6037 0.60379 -2.70204 -1.7872 0.60379 
-2.70081 -2.70996 0.54563 -2.70081 -1.68094 0.54563 -2.69675 -2.45674 0.66048 
-2.69675 -1.93416 0.66048 -2.69543 -2.8095 0.4749 -2.69543 -1.58139 0.4749 
-2.69473 -2.2482 0.69591 -2.69473 -2.1427 0.69591 -2.68599 -2.90281 0.38992 
-2.68501 -2.3008 -1.21885 -2.68501 -2.3008 0.69437 -2.68501 -2.0901 0.69437 
-2.68311 -2.50723 0.64882 -2.68311 -1.88367 0.64882 -2.67342 -2.35393 0.69026 
-2.67342 -2.03697 0.69026 -2.66943 -2.66563 0.58237 -2.66943 -1.72527 0.58237 
-2.66872 -2.55658 0.63463 -2.66872 -1.83432 0.63463 -2.66599 -2.76852 0.51736 
-2.66599 -1.62238 0.51736 -2.66105 -2.4066 0.68331 -2.66105 -1.9843 0.68331 
-2.65843 -2.86473 0.4392 -2.65634 -2.19545 0.70779 -2.64801 -2.45763 0.67382 
-2.64801 -1.93327 0.67382 -2.64725 -2.24824 -1.23307 -2.64725 -2.24824 0.70859 
-2.64725 -2.14266 0.70859 -2.64664 -2.95185 0.34886 -2.63611 -2.3014 -1.23134 
-2.63611 -2.3014 0.70686 -2.63611 -2.0895 0.70686 -2.63545 -2.72504 0.55642 
-2.63545 -1.66586 0.55642 -2.63431 -2.50791 0.66164 -2.63431 -1.88299 0.66164 
-2.63123 -2.61161 0.62057 -2.63123 -1.77929 0.62057 -2.63027 -2.82371 0.48492 
-2.63027 -1.56719 0.48492 -2.62431 -2.35452 0.70223 -2.62431 -2.03638 0.70223 
-2.62003 -2.91614 0.3995 -2.61217 -2.40695 0.6947 -2.61217 -1.98395 0.6947 
-2.60845 -2.19545 -1.24303 -2.60845 -2.19545 0.71855 -2.60029 -2.78162 0.52609 
-2.60029 -1.60928 0.52609 -2.59895 -2.4579 0.68469 -2.59895 -1.93299 0.68469 
-2.59789 -2.67255 0.59702 -2.59789 -1.71835 0.59702 -2.59782 -2.24867 -1.24364 
-2.59782 -2.24867 0.71916 -2.59782 -2.14223 -1.24364 -2.59782 -2.14223 0.71916 
-2.59721 -2.56345 0.64923 -2.59721 -1.82745 0.64923 -2.59248 -2.87714 0.44713 
-2.58664 -2.30174 -1.24136 -2.58664 -2.30174 0.71688 -2.58664 -2.08916 -1.24136 
-2.58664 -2.08916 0.71688 -2.58242 -2.96263 0.35651 -2.57496 -2.35449 -1.2362 
-2.57496 -2.35449 0.71172 -2.57496 -2.03641 0.71172 -2.56412 -2.83505 0.49154 
-2.56294 -2.73129 0.56873 -2.56294 -1.65961 0.56873 -2.56279 -2.40677 0.70369 
-2.56279 -1.98412 0.70369 -2.56194 -2.51343 0.67414 -2.56194 -1.87746 0.67414 
-2.56009 -2.19545 -1.25142 -2.56009 -2.19545 0.72694 -2.55926 -2.61729 0.63262 
-2.55926 -1.77361 0.63262 -2.5551 -2.92534 0.40647 -2.5493 -2.24871 -1.25152 
-2.5493 -2.24871 0.72704 -2.5493 -2.14219 -1.25152 -2.5493 -2.14219 0.72704 
-2.54389 -3.00496 0.31017 -2.53783 -2.30201 -1.24872 -2.53783 -2.30201 0.72424 
-2.53783 -2.08889 -1.24872 -2.53783 -2.08889 0.72424 -2.52719 -2.78652 0.53631 
-2.52719 -1.60437 0.53631 -2.52714 -2.88506 0.45295 -2.52603 -2.46261 0.6948 
-2.52603 -1.92829 0.6948 -2.526 -2.35474 -1.24303 -2.526 -2.35474 0.71855 
-2.526 -2.03616 -1.24303 -2.526 -2.03616 0.71855 -2.52474 -2.67726 0.60693 
-2.52474 -1.71364 0.60693 -2.52425 -2.56807 0.65909 -2.52425 -1.82283 0.65909 
-2.51696 -2.96995 0.36179 -2.51356 -3.0304 0.27888 -2.51138 -2.19545 -1.25742 
-2.51138 -2.19545 0.73294 -2.50018 -2.24882 -1.25703 -2.50018 -2.24882 0.73255 
-2.50018 -2.14208 -1.25703 -2.50018 -2.14208 0.73255 -2.48961 -2.73461 0.5765 
-2.48961 -1.65629 0.5765 -2.48956 -2.93137 0.41052 -2.48896 -2.84059 0.49807 
-2.48876 -2.51724 0.68157 -2.48876 -1.87366 -1.20605 -2.48876 -1.87366 0.68157 
-2.48872 -2.30202 -1.25368 -2.48872 -2.30202 0.7292 -2.48872 -2.08887 -1.25368 
-2.48872 -2.08887 0.7292 -2.48829 -2.40857 -1.23639 -2.48829 -2.40857 0.71191 
-2.48829 -1.98233 -1.23639 -2.48829 -1.98233 0.71191 -2.48651 -2.62071 0.63987 
-2.48651 -1.77019 0.63987 -2.47877 -3.0102 0.31387 -2.46243 -2.19545 -1.26104 
-2.46243 -2.19545 0.73656 -2.4516 -2.79026 0.54072 -2.4516 -2.67962 0.6119 
-2.4516 -1.71128 0.6119 -2.45156 -2.8888 0.45735 -2.45156 -2.97374 0.3645 
-2.45115 -2.46382 0.70033 -2.45115 -1.92707 -1.22481 -2.45115 -1.92707 0.70033 
-2.45115 -2.5704 0.66404 -2.45115 -1.8205 -1.18852 -2.45115 -1.8205 0.66404 
-2.45112 -2.35595 -1.24855 -2.45112 -2.35595 0.72407 -2.45112 -2.03495 -1.24855 
-2.45112 -2.03495 0.72407 -2.45112 -2.24885 -1.2601 -2.45112 -2.24885 0.73562 
-2.45112 -2.14205 -1.2601 -2.45112 -2.14205 0.73562 -2.44822 -3.03402 0.28143 
-2.41336 -3.05581 0.24745 -2.41336 -3.01195 0.31511 -2.41336 -2.93352 0.41248 
-2.41336 -2.84245 0.50025 -2.41336 -2.73619 0.57895 -2.41336 -2.62185 0.64229 
-2.41336 -2.51815 0.68426 -2.41336 -2.40917 -1.23913 -2.41336 -2.40917 0.71465 
-2.41336 -2.30233 -1.25651 -2.41336 -2.30233 0.73203 -2.41336 -2.19545 -1.26224 
-2.41336 -2.19545 0.73776 -2.41336 -2.08857 -1.25651 -2.41336 -2.08857 0.73203 
-2.41336 -1.98172 -1.23913 -2.41336 -1.98172 0.71465 -2.41336 -1.87274 -1.20874 
-2.41336 -1.87274 0.68426 -2.41336 -1.76905 -1.16677 -2.41336 -1.76905 0.64229 
-2.37851 -3.03402 0.28143 -2.37851 -3.07534 0.21166 -2.3756 -2.24885 -1.2601 
-2.3756 -2.24885 0.73562 -2.3756 -2.14205 -1.2601 -2.3756 -2.14205 0.73562 
-2.3756 -2.35595 -1.24855 -2.3756 -2.35595 0.72407 -2.3756 -2.03495 -1.24855 
-2.3756 -2.03495 0.72407 -2.37558 -2.5704 0.66404 -2.37558 -1.8205 -1.18852 
-2.37558 -1.8205 0.66404 -2.37558 -2.46382 -1.22481 -2.37558 -2.46382 0.70033 
-2.37558 -1.92707 -1.22481 -2.37558 -1.92707 0.70033 -2.37516 -2.97374 0.3645 
-2.37516 -2.8888 0.45735 -2.37513 -2.67962 0.6119 -2.37513 -1.71128 -1.13638 
-2.37513 -1.71128 0.6119 -2.37513 -2.79026 0.54072 -2.37513 -1.60064 -1.0652 
-2.3643 -2.19545 -1.26104 -2.3643 -2.19545 0.73656 -2.34796 -3.0102 0.31387 
-2.34375 -3.05372 0.24621 -2.34022 -2.62071 0.63987 -2.34022 -1.77019 -1.16435 
-2.34022 -1.77019 0.63987 -2.33844 -2.40857 -1.23639 -2.33844 -2.40857 0.71191 
-2.33844 -1.98233 -1.23639 -2.33844 -1.98233 0.71191 -2.338 -2.30202 -1.25368 
-2.338 -2.30202 0.7292 -2.338 -2.08887 -1.25368 -2.338 -2.08887 0.7292 
-2.33796 -2.51724 0.68157 -2.33796 -1.87366 -1.20605 -2.33796 -1.87366 0.68157 
-2.33777 -2.84059 0.49807 -2.33777 -1.5503 -1.02255 -2.33717 -2.93137 0.41052 
-2.33717 -1.45952 -0.935 -2.33711 -2.73461 0.5765 -2.33711 -1.65629 -1.10098 
-2.32655 -2.24882 -1.25703 -2.32655 -2.24882 0.73255 -2.32655 -2.14208 -1.25703 
-2.32655 -2.14208 0.73255 -2.31535 -2.19545 -1.25742 -2.31535 -2.19545 0.73294 
-2.31317 -3.0304 0.27888 -2.31317 -1.36049 -0.80336 -2.30976 -2.96995 0.36179 
-2.30976 -1.42094 -0.88627 -2.3092 -3.07099 0.20955 -2.30247 -2.56807 0.65909 
-2.30247 -1.82283 -1.18357 -2.30247 -1.82283 0.65909 -2.30199 -2.67726 0.60693 
-2.30199 -1.71364 -1.13141 -2.30073 -2.35474 -1.24303 -2.30073 -2.35474 0.71855 
-2.30073 -2.03616 -1.24303 -2.30073 -2.03616 0.71855 -2.30069 -2.46261 -1.21928 
-2.30069 -2.46261 0.6948 -2.30069 -1.92829 -1.21928 -2.30069 -1.92829 0.6948 
-2.29958 -2.88506 0.45295 -2.29958 -1.50584 -0.97743 -2.29953 -2.78652 0.53631 
-2.29953 -1.60437 -1.06079 -2.28889 -2.30201 -1.24872 -2.28889 -2.30201 0.72424 
-2.28889 -2.08889 -1.24872 -2.28889 -2.08889 0.72424 -2.28284 -3.00496 0.31017 
-2.28284 -1.38594 -0.83465 -2.27845 -3.0483 0.24219 -2.27845 -1.3426 -0.76667 
-2.27742 -2.24871 -1.25152 -2.27742 -2.24871 0.72704 -2.27742 -2.14219 -1.25152 
-2.27742 -2.14219 0.72704 -2.27493 -3.08577 0.17154 -2.27163 -2.92534 0.40647 
-2.27163 -1.46556 -0.93095 -2.26746 -2.61729 0.63262 -2.26746 -1.77361 -1.1571 
-2.26746 -1.77361 0.63262 -2.26663 -2.19545 -1.25142 -2.26663 -2.19545 0.72694 
-2.26479 -2.51343 -1.19862 -2.26479 -2.51343 0.67414 -2.26479 -1.87746 -1.19862 
-2.26479 -1.87746 0.67414 -2.26393 -2.40677 -1.22817 -2.26393 -2.40677 0.70369 
-2.26393 -1.98412 -1.22817 -2.26393 -1.98412 0.70369 -2.26378 -2.73129 0.56873 
-2.26378 -1.65961 -1.09321 -2.26261 -2.83505 0.49154 -2.26261 -1.55585 -1.01602 
-2.25177 -2.35449 -1.2362 -2.25177 -2.35449 0.71172 -2.25177 -2.03641 -1.2362 
-2.25177 -2.03641 0.71172 -2.24805 -3.02326 0.27385 -2.24805 -1.36764 -0.79833 
-2.24431 -2.96263 0.35651 -2.24431 -1.42827 -0.88099 -2.24412 -3.06358 0.20436 
-2.24412 -1.32732 -0.72884 -2.24106 -3.09802 0.13231 -2.24008 -2.30174 -1.24136 
-2.24008 -2.30174 0.71688 -2.24008 -2.08916 -1.24136 -2.24008 -2.08916 0.71688 
-2.23425 -2.87714 0.44713 -2.23425 -1.51375 -0.97161 -2.22952 -2.56345 -1.17371 
-2.22952 -2.56345 0.64923 -2.22952 -1.82745 -1.17371 -2.22952 -1.82745 0.64923 
-2.22891 -2.24867 -1.24364 -2.22891 -2.24867 0.71916 -2.22891 -2.14223 -1.24364 
-2.22891 -2.14223 0.71916 -2.22883 -2.67255 0.59702 -2.22883 -1.71835 -1.1215 
-2.22778 -2.4579 -1.20917 -2.22778 -2.4579 0.68469 -2.22778 -1.93299 -1.20917 
-2.22778 -1.93299 0.68469 -2.22644 -2.78162 0.52609 -2.22644 -1.60928 -1.05057 
-2.21827 -2.99626 0.30402 -2.21827 -2.19545 -1.24303 -2.21827 -2.19545 0.71855 
-2.21827 -1.39464 -0.8285 -2.21456 -2.40695 -1.21918 -2.21456 -2.40695 0.6947 
-2.21456 -1.98395 -1.21918 -2.21456 -1.98395 0.6947 -2.21373 -3.03919 0.236 
-2.21373 -1.3517 -0.76048 -2.20971 -3.0768 0.16407 -2.2067 -2.91614 0.3995 
-2.2067 -1.47476 -0.92398 -2.20241 -2.35452 -1.22671 -2.20241 -2.35452 0.70223 
-2.20241 -2.03638 -1.22671 -2.20241 -2.03638 0.70223 -2.19646 -2.82371 0.48492 
-2.19646 -1.56719 -1.0094 -2.19549 -2.61161 -1.14505 -2.19549 -2.61161 0.62057 
-2.19549 -1.77929 -1.14505 -2.19242 -2.50791 -1.18612 -2.19242 -2.50791 0.66164 
-2.19242 -1.88299 -1.18612 -2.19242 -1.88299 0.66164 -2.19127 -2.72504 0.55642 
-2.19127 -1.66586 -1.0809 -2.19061 -2.3014 -1.23134 -2.19061 -2.3014 0.70686 
-2.19061 -2.0895 -1.23134 -2.19061 -2.0895 0.70686 -2.18385 -3.01269 0.26638 
-2.18385 -1.37821 -0.79086 -2.18009 -2.95185 0.34886 -2.18009 -1.43905 -0.87334 
-2.17948 -2.24824 -1.23307 -2.17948 -2.24824 0.70859 -2.17948 -2.14266 -1.23307 
-2.17948 -2.14266 0.70859 -2.17921 -1.33804 -0.72053 -2.17871 -2.45763 -1.1983 
-2.17871 -2.45763 0.67382 -2.17871 -1.93327 -1.1983 -2.17871 -1.93327 0.67382 
-2.17038 -2.19545 -1.23227 -2.17038 -2.19545 0.70779 -2.1683 -2.86473 0.4392 
-2.1683 -1.52617 -0.96368 -2.16568 -2.4066 -1.20779 -2.16568 -2.4066 0.68331 
-2.16568 -1.9843 -1.20779 -2.16568 -1.9843 0.68331 -2.16074 -2.76852 0.51736 
-2.16074 -1.62238 -1.04184 -2.15801 -2.55658 -1.15911 -2.15801 -2.55658 0.63463 
-2.15801 -1.83432 -1.15911 -2.15801 -1.83432 0.63463 -2.15729 -2.66563 0.58237 
-2.15729 -1.72527 -1.10685 -2.15454 -2.98412 0.29544 -2.15454 -1.40677 -0.81992 
-2.15331 -2.35393 -1.21474 -2.15331 -2.35393 0.69026 -2.15331 -2.03697 -1.21474 
-2.15331 -2.03697 0.69026 -2.14908 -1.3643 -0.75148 -2.14362 -2.50723 -1.1733 
-2.14362 -2.50723 0.64882 -2.14362 -1.88367 -1.1733 -2.14362 -1.88367 0.64882 
-2.14171 -2.3008 -1.21885 -2.14171 -2.3008 0.69437 -2.14171 -2.0901 -1.21885 
-2.14171 -2.0901 0.69437 -2.14074 -2.90281 0.38992 -2.14074 -1.48809 -0.9144 
-2.13199 -2.2482 -1.22039 -2.13199 -2.2482 0.69591 -2.13199 -2.1427 -1.22039 
-2.13199 -2.1427 0.69591 -2.1313 -2.8095 0.4749 -2.1313 -1.58139 -0.99938 
-2.12998 -2.45674 -1.18496 -2.12998 -2.45674 0.66048 -2.12998 -1.93416 -1.18496 
-2.12998 -1.93416 0.66048 -2.12592 -2.70996 0.54563 -2.12592 -1.68094 -1.07011 
-2.12469 -2.6037 -1.12827 -2.12469 -2.6037 0.60379 -2.12469 -1.7872 -1.12827 
-2.12308 -2.19545 -1.21918 -2.12308 -2.19545 0.6947 -2.11964 -1.39249 -0.78088 
-2.11743 -2.40571 -1.19402 -2.11743 -2.40571 0.66954 -2.11743 -1.98519 -1.19402 
-2.11743 -1.98519 0.66954 -2.11445 -2.93726 0.33807 -2.11445 -1.45364 -0.86255 
-2.10966 -2.55524 -1.14446 -2.10966 -2.55524 0.61998 -2.10966 -1.83566 -1.14446 
-2.10514 -2.35289 -1.20043 -2.10514 -2.35289 0.67595 -2.10514 -2.03801 -1.20043 
-2.10514 -2.03801 0.67595 -2.10295 -2.84937 0.42771 -2.10295 -1.54153 -0.95219 
-2.09573 -2.75251 0.50509 -2.09573 -1.63838 -1.02957 -2.0955 -2.50576 -1.15816 
-2.0955 -2.50576 0.63368 -2.0955 -1.88514 -1.15816 -2.0955 -1.88514 0.63368 
-2.09458 -2.30076 -1.2042 -2.09458 -2.30076 0.67972 -2.09458 -2.09014 -1.2042 
-2.09458 -2.09014 0.67972 -2.0926 -2.64907 -1.09371 -2.0926 -2.64907 0.56923 
-2.0926 -1.74183 -1.09371 -2.09192 -1.42228 -0.80895 -2.0856 -1.38058 -0.74032 
-2.08493 -2.24807 -1.2053 -2.08493 -2.24807 0.68082 -2.08493 -2.14282 -1.2053 
-2.08493 -2.14282 0.68082 -2.08224 -2.45539 -1.16932 -2.08224 -2.45539 0.64484 
-2.08224 -1.9355 -1.16932 -2.08224 -1.9355 0.64484 -2.07647 -2.19545 -1.20378 
-2.07647 -2.19545 0.6793 -2.07604 -2.88622 0.37733 -2.07604 -1.50468 -0.90181 
-2.07481 -2.60453 -1.10961 -2.07481 -2.60453 0.58513 -2.07481 -1.78637 -1.10961 
-2.06992 -2.4043 -1.1779 -2.06992 -2.4043 0.65342 -2.06992 -1.9866 -1.1779 
-2.06992 -1.9866 0.65342 -2.06742 -2.79251 0.46153 -2.06742 -1.59839 -0.98601 
-2.06189 -2.6925 -1.05559 -2.06189 -2.6925 0.53111 -2.06189 -1.6984 -1.05559 
-2.05984 -2.55585 -1.12545 -2.05984 -2.55585 0.60097 -2.05984 -1.83505 -1.12545 
-2.05857 -2.3526 -1.18388 -2.05857 -2.3526 0.6594 -2.05857 -2.03829 -1.18388 
-2.05857 -2.03829 0.6594 -2.05771 -1.40988 -0.7686 -2.05258 -1.47132 -0.85001 
-2.04823 -2.30047 -1.18725 -2.04823 -2.30047 0.66277 -2.04823 -2.09043 -1.18725 
-2.04823 -2.09043 0.66277 -2.04557 -2.5059 -1.13879 -2.04557 -2.5059 0.61431 
-2.04557 -1.88499 -1.13879 -2.04557 -1.88499 0.61431 -2.04342 -2.64893 -1.0731 
-2.04342 -2.64893 0.54862 -2.04342 -1.74197 -1.0731 -2.03953 -2.8313 0.413 
-2.03953 -1.5596 -0.93748 -2.03892 -2.24803 -1.188 -2.03892 -2.24803 0.66352 
-2.03892 -2.14287 -1.188 -2.03892 -2.14287 0.66352 -2.03269 -2.7338 -1.01408 
-2.03269 -2.7338 0.4896 -2.03269 -1.6571 -1.01408 -2.03239 -2.45535 -1.14954 
-2.03239 -2.45535 0.62506 -2.03239 -1.93554 -1.14954 -2.03239 -1.93554 0.62506 
-2.03068 -2.19545 -1.18612 -2.03068 -2.19545 0.66164 -2.03068 -1.4411 -0.79564 
-2.02589 -2.6042 -1.08855 -2.02589 -2.6042 0.56407 -2.02589 -1.7867 -1.08855 
-2.01937 -2.40269 -1.15768 -2.01937 -2.40269 0.6332 -2.01937 -1.98821 -1.15768 
-2.01937 -1.98821 0.6332 -2.01481 -1.52472 -0.88777 -2.0134 -2.69142 -1.03298 
-2.0134 -2.69142 0.5085 -2.0134 -1.69948 -1.03298 -2.01071 -2.5552 -1.10394 
-2.01071 -2.5552 0.57946 -2.01071 -1.8357 -1.10394 -2.00815 -2.35083 -1.16316 
-2.00815 -2.35083 0.63868 -2.00815 -2.04006 -1.16316 -2.00815 -2.04006 0.63868 
-2.00511 -2.7728 0.44487 -2.00511 -1.6181 -0.96935 -1.99781 -2.29827 -1.16598 
-1.99781 -2.29827 0.6415 -1.99781 -2.09263 -1.16598 -1.99781 -2.09263 0.6415 
-1.99711 -1.43063 -0.75396 -1.99669 -2.50516 -1.11691 -1.99669 -2.50516 0.59243 
-1.99669 -1.88574 -1.11691 -1.99507 -2.64753 -1.05005 -1.99507 -2.64753 0.52557 
-1.99507 -1.74337 -1.05005 -1.9918 -1.49239 -0.83495 -1.98866 -2.24573 -1.16618 
-1.98866 -2.24573 0.6417 -1.98866 -2.14517 -1.16618 -1.98866 -2.14517 0.6417 
-1.98581 -2.19545 -1.16623 -1.98581 -2.19545 0.64175 -1.98504 -2.73153 0.46519 
-1.98504 -1.65937 -0.98967 -1.98269 -2.4532 -1.12716 -1.98269 -2.4532 0.60268 
-1.98269 -1.9377 -1.12716 -1.98269 -1.9377 0.60268 -1.97929 -1.58157 -0.92159 
-1.97807 -2.60271 -1.06515 -1.97807 -2.60271 0.54067 -1.97807 -1.78819 -1.06515 
-1.97107 -1.46316 -0.78005 -1.96998 -2.40047 -1.13481 -1.96998 -2.40047 0.61033 
-1.96998 -1.99043 -1.13481 -1.96998 -1.99043 0.61033 -1.96605 -2.68892 0.48368 
-1.96605 -1.70198 -1.00816 -1.963 -2.55348 -1.08016 -1.963 -2.55348 0.55568 
-1.963 -1.83742 -1.08016 -1.95866 -2.34834 -1.13966 -1.95866 -2.34834 0.61518 
-1.95866 -2.04256 -1.13966 -1.95866 -2.04256 0.61518 -1.95805 -2.76988 0.41799 
-1.95805 -1.62102 -0.94247 -1.95532 -1.54768 -0.871 -1.94864 -2.29577 -1.14199 
-1.94864 -2.29577 0.61751 -1.94864 -2.09513 -1.14199 -1.94864 -2.09513 0.61751 
-1.94818 -2.64506 0.5003 -1.94818 -1.74584 -1.02478 -1.94783 -2.50251 -1.09229 
-1.94783 -2.50251 0.56781 -1.94783 -1.88839 -1.09229 -1.94471 -2.24567 -1.14419 
-1.94471 -2.24567 0.61971 -1.94471 -2.14523 -1.14419 -1.94471 -2.14523 0.61971 
-1.94197 -2.19545 -1.14416 -1.94197 -2.19545 0.61968 -1.9385 -1.4545 -0.7371 
-1.93813 -2.72827 0.43795 -1.93813 -1.66263 -0.96243 -1.93401 -2.45032 -1.10204 
-1.93401 -2.45032 0.57756 -1.93401 -1.94058 -1.10204 -1.93401 -1.94058 0.57756 
-1.93331 -1.51656 -0.81781 -1.93324 -1.58591 -0.89307 -1.93149 -2.60006 -1.03947 
-1.93149 -2.60006 0.51499 -1.93149 -1.79083 -1.03947 -1.92192 -2.39764 -1.10935 
-1.92192 -2.39764 0.58487 -1.92192 -1.99326 -1.10935 -1.92192 -1.99326 0.58487 
-1.91915 -2.68508 0.4561 -1.91915 -1.70582 -0.98058 -1.91518 -2.55003 -1.0535 
-1.91518 -2.55003 0.52902 -1.91518 -1.84087 -1.0535 -1.91336 -1.48834 -0.76224 
-1.91232 -1.62563 -0.9136 -1.91079 -2.34534 -1.11368 -1.91079 -2.34534 0.5892 
-1.91079 -2.04556 -1.11368 -1.91079 -2.04556 0.5892 -1.91029 -1.55341 -0.84078 
-1.9056 -2.29567 -1.11789 -1.9056 -2.29567 0.59341 -1.9056 -2.09523 -1.11789 
-1.9056 -2.09523 0.59341 -1.90168 -2.24551 -1.11995 -1.90168 -2.24551 0.59547 
-1.90168 -2.14539 -1.11995 -1.90168 -2.14539 0.59547 -1.90148 -2.64091 0.4723 
-1.90148 -1.74999 -0.99678 -1.90036 -2.49893 -1.06519 -1.90036 -2.49893 0.54071 
-1.90036 -1.89196 -1.06519 -1.89926 -2.19545 -1.11997 -1.89926 -2.19545 0.59549 
-1.89236 -1.6677 -0.93309 -1.88943 -1.52389 -0.78617 -1.88841 -1.59204 -0.86251 
-1.88705 -2.44694 -1.07449 -1.88705 -1.94395 -1.07449 -1.88705 -1.94395 0.55001 
-1.88627 -2.59627 0.4871 -1.88627 -1.79463 -1.01158 -1.87531 -2.39421 -1.08138 
-1.87531 -1.99669 -1.08138 -1.87531 -1.99669 0.5569 -1.87372 -1.71111 -0.95086 
-1.87017 -1.84493 -1.02518 -1.86887 -2.34495 -1.08757 -1.86887 -2.04594 -1.08757 
-1.86887 -2.04594 0.56309 -1.86807 -1.63193 -0.8828 -1.86676 -1.56106 -0.80884 
-1.8638 -2.29533 -1.0917 -1.8638 -2.09557 -1.0917 -1.8601 -2.24545 -1.09375 
-1.8601 -2.14545 -1.09375 -1.85779 -2.19545 -1.09371 -1.85779 -1.51656 -0.74229 
-1.85746 -1.75479 -0.96708 -1.85541 -2.49436 -1.03641 -1.85541 -1.89654 -1.03641 
-1.84833 -1.67435 -0.90193 -1.84541 -1.59975 -0.83019 -1.84255 -1.79956 -0.98157 
-1.84234 -2.44214 -1.04523 -1.84234 -1.94876 -1.04523 -1.83482 -1.55341 -0.76531 
-1.83417 -2.39403 -1.05287 -1.83417 -1.99686 -1.05287 -1.8309 -1.71689 -0.9193 
-1.82773 -2.3447 -1.05895 -1.82773 -2.04619 -1.05895 -1.82642 -1.85025 -0.99459 
-1.82543 -1.63988 -0.85018 -1.82255 -2.29476 -1.06291 -1.82255 -2.09614 -1.06291 
-1.81887 -2.24481 -1.06482 -1.81887 -2.14609 -1.06482 -1.81766 -2.19545 -1.06545 
-1.81483 -1.76084 -0.9352 -1.81309 -1.59204 -0.78719 -1.81206 -1.90198 -1.00542 
-1.80686 -1.68135 -0.86875 -1.8046 -1.54768 -0.72028 -1.80252 -1.94946 -1.01481 
-1.80045 -1.80561 -0.94952 -1.79448 -2.39336 -1.02238 -1.79448 -1.99753 -1.02238 
-1.7928 -1.63193 -0.80753 -1.78975 -1.72405 -0.88585 -1.78784 -2.34384 -1.02821 
-1.78784 -2.04706 -1.02821 -1.7846 -1.85658 -0.96211 -1.78279 -2.29394 -1.0321 
-1.78279 -2.09696 -1.0321 -1.78254 -1.58591 -0.74237 -1.78011 -2.24475 -1.03461 
-1.78011 -2.14615 -1.03461 -1.77897 -2.19545 -1.03525 -1.77415 -1.76789 -0.90146 
-1.77368 -1.67435 -0.82727 -1.77357 -1.9032 -0.97306 -1.76406 -1.95077 -0.98234 
-1.76201 -1.62563 -0.76328 -1.76008 -1.81277 -0.91552 -1.75634 -1.9987 -0.98998 
-1.7563 -1.71689 -0.8447 -1.75402 -1.58157 -0.69631 -1.74973 -2.34259 -0.99568 
-1.74973 -2.04831 -0.99568 -1.74759 -1.85856 -0.92801 -1.74541 -2.29382 -0.99992 
-1.74541 -2.09708 -0.99992 -1.7427 -2.24458 -1.00238 -1.7427 -2.14632 -1.00238 
-1.74252 -1.6677 -0.78325 -1.7418 -2.19545 -1.00319 -1.7404 -1.76084 -0.86078 
-1.7367 -1.90516 -0.9389 -1.73313 -1.62102 -0.71756 -1.72745 -1.95247 -0.94816 
-1.72608 -1.80561 -0.87516 -1.72474 -1.71111 -0.80188 -1.71984 -2.00036 -0.95576 
-1.71391 -2.04872 -0.96169 -1.71349 -1.85658 -0.89101 -1.71318 -1.66263 -0.73747 
-1.70966 -2.29347 -0.96594 -1.70966 -2.09743 -0.96594 -1.70853 -1.75479 -0.81814 
-1.70711 -2.24452 -0.9685 -1.70711 -2.14638 -0.9685 -1.70626 -2.19545 -0.96935 
-1.70626 -1.6181 -0.67049 -1.70255 -1.9032 -0.90203 -1.69502 -1.70582 -0.75645 
-1.69403 -1.79956 -0.83305 -1.69327 -1.95077 -0.91154 -1.68593 -1.65937 -0.69056 
-1.68562 -1.9987 -0.91927 -1.68101 -1.85025 -0.84918 -1.67992 -2.04831 -0.92588 
-1.67882 -1.74999 -0.77412 -1.67569 -2.09708 -0.93019 -1.67323 -2.24458 -0.9329 
-1.67323 -2.14632 -0.9329 -1.67241 -2.19545 -0.9338 -1.67019 -1.90198 -0.86354 
-1.66744 -1.70198 -0.70955 -1.66402 -1.79463 -0.78933 -1.66152 -1.6571 -0.64291 
-1.66079 -1.94946 -0.87308 -1.65323 -1.99753 -0.88113 -1.65083 -1.74584 -0.72742 
-1.65042 -1.84493 -0.80543 -1.6474 -2.04706 -0.88776 -1.64351 -2.09696 -0.89281 
-1.64262 -1.69948 -0.6622 -1.64099 -2.14615 -0.89549 -1.64035 -2.19545 -0.89663 
-1.63919 -1.89654 -0.8202 -1.63613 -1.79083 -0.74411 -1.63037 -1.94876 -0.83326 
-1.62555 -1.74337 -0.68053 -1.62273 -1.99686 -0.84144 -1.6221 -1.84087 -0.76042 
-1.62001 -1.6984 -0.61371 -1.61665 -2.04619 -0.84788 -1.61269 -2.09614 -0.85306 
-1.61078 -2.14609 -0.85673 -1.61045 -1.78819 -0.69753 -1.61042 -1.89196 -0.77525 
-1.61016 -2.19545 -0.85794 -1.6025 -1.74197 -0.63218 -1.60112 -1.94395 -0.78855 
-1.59544 -1.83742 -0.7126 -1.59422 -1.99669 -0.8003 -1.58803 -2.04594 -0.80673 
-1.58705 -1.7867 -0.64971 -1.5839 -2.09557 -0.81181 -1.58331 -1.88839 -0.72778 
-1.58189 -1.74183 -0.583 -1.58186 -2.14545 -0.8155 -1.57357 -1.94058 -0.7416 
-1.57166 -1.8357 -0.66489 -1.56625 -1.99326 -0.75369 -1.56599 -1.78637 -0.60079 
-1.56192 -2.04556 -0.76481 -1.55869 -1.88574 -0.67891 -1.55772 -2.09523 -0.77 
-1.54844 -1.9377 -0.69291 -1.54079 -1.99043 -0.70562 -3.89913 -1.18954 0.31689 
-3.89913 -0.79237 0.31689 -3.8915 -1.23765 0.30871 -3.8915 -0.74426 0.30871 
-3.88267 -1.28986 0.29565 -3.88267 -0.69205 0.29565 -3.88151 -0.99095 0.37209 
-3.88087 -1.04026 0.37095 -3.88087 -0.94165 0.37095 -3.87836 -1.08944 0.36827 
-3.87836 -0.89247 0.36827 -3.87447 -1.13934 0.36322 -3.87447 -0.84257 0.36322 
-3.87144 -1.34147 0.28089 -3.87144 -0.64044 0.28089 -3.86864 -1.18887 0.35658 
-3.86864 -0.79304 0.35658 -3.86107 -1.23695 0.34853 -3.86107 -0.74496 0.34853 
-3.85785 -1.39178 0.26479 -3.85785 -0.59013 0.26479 -3.85442 -1.48442 0.18501 
-3.85168 -1.28442 0.339 -3.85168 -0.69748 0.339 -3.84945 -0.99095 0.40925 
-3.84864 -1.04008 0.40835 -3.84864 -0.94183 0.40835 -3.84618 -1.08933 0.40564 
-3.84618 -0.89258 0.40564 -3.84304 -1.43641 0.24957 -3.84304 -0.5455 0.24957 
-3.84194 -1.13809 0.40133 -3.84194 -0.84381 0.40133 -3.84085 -1.33615 0.32463 
-3.84085 -0.64575 0.32463 -3.83624 -1.1877 0.39472 -3.83624 -0.7942 0.39472 
-3.83593 -0.45487 0.16601 -3.8286 -1.23563 0.387 -3.8286 -0.74628 0.387 
-3.82783 -1.38685 0.30851 -3.82783 -0.59506 0.30851 -3.82684 -1.48059 0.23191 
-3.82684 -0.50132 0.23191 -3.81932 -1.2832 0.37748 -3.81932 -0.69871 0.37748 
-3.81561 -0.99095 0.4448 -3.81561 -0.4136 0.14594 -3.81476 -1.04002 0.44395 
-3.81476 -0.94189 0.44395 -3.81334 -1.43161 0.2936 -3.81334 -0.5503 0.2936 
-3.8122 -1.08897 0.4414 -3.8122 -0.89294 0.4414 -3.80869 -0.45814 0.21292 
-3.80837 -1.32983 0.36646 -3.80837 -0.65208 0.36646 -3.80796 -1.13768 0.43715 
-3.80796 -0.84422 0.43715 -3.80202 -1.18604 0.43121 -3.80202 -0.79586 0.43121 
-3.79713 -1.4753 0.27733 -3.79713 -0.50661 0.27733 -3.79578 -1.3808 0.35061 
-3.79578 -0.60111 0.35061 -3.79442 -1.23393 0.42361 -3.79442 -0.74797 0.42361 
-3.78874 -0.41653 0.19301 -3.78516 -1.28124 0.41435 -3.78516 -0.70067 0.41435 
-3.78146 -1.42556 0.33623 -3.78146 -0.55635 0.33623 -3.78006 -0.99095 0.47865 
-3.77935 -0.4632 0.2587 -3.77916 -1.04008 0.47783 -3.77916 -0.94183 0.47783 
-3.77645 -1.08933 0.47537 -3.77645 -0.89258 0.47537 -3.77427 -1.32784 0.40347 
-3.77427 -0.65406 0.40347 -3.77214 -1.13809 0.47114 -3.77214 -0.84381 0.47114 
-3.76785 -0.37708 0.17177 -3.76556 -1.46951 0.32015 -3.76556 -0.5124 0.32015 
-3.76553 -1.1877 0.46543 -3.76553 -0.7942 0.46543 -3.76178 -1.37364 0.39098 
-3.76178 -0.60827 0.39098 -3.75986 -0.42114 0.23874 -3.75781 -1.23563 0.45779 
-3.75781 -0.74628 0.45779 -3.74829 -1.2832 0.44851 -3.74829 -0.69871 0.44851 
-3.74819 -1.51205 0.30272 -3.74819 -0.46985 0.30272 -3.74772 -1.41851 0.37691 
-3.74772 -0.5634 0.37691 -3.7429 -0.99095 0.5107 -3.74176 -1.04026 0.51007 
-3.74176 -0.94165 0.51007 -3.73933 -0.38142 0.21782 -3.73908 -1.08944 0.50755 
-3.73908 -0.89247 0.50755 -3.73727 -1.32983 0.43756 -3.73727 -0.65208 0.43756 
-3.73402 -1.13934 0.50366 -3.73402 -0.84257 0.50366 -3.73211 -1.46235 0.36131 
-3.73211 -0.51956 0.36131 -3.72906 -0.42743 0.28299 -3.72739 -1.18887 0.49783 
-3.72739 -0.79304 0.49783 -3.72142 -1.3808 0.42498 -3.72142 -0.60111 0.42498 
-3.71934 -1.23695 0.49027 -3.71934 -0.74496 0.49027 -3.71501 -1.50506 0.3442 
-3.71501 -0.47685 0.3442 -3.70981 -1.28442 0.48087 -3.70981 -0.69748 0.48087 
-3.70877 -0.38755 0.26265 -3.70704 -1.42556 0.41065 -3.70704 -0.55635 0.41065 
-3.7042 -0.99095 0.5409 -3.703 -1.04032 0.54028 -3.703 -0.94159 0.54028 
-3.69932 -1.09026 0.53836 -3.69932 -0.89165 0.53836 -3.69644 -0.43538 0.32563 
-3.69544 -1.33615 0.47005 -3.69544 -0.64575 0.47005 -3.69414 -1.14021 0.53441 
-3.69414 -0.8417 0.53441 -3.69096 -1.46951 0.39475 -3.69096 -0.5124 0.39475 
-3.6877 -1.18954 0.52832 -3.6877 -0.79237 0.52832 -3.67952 -1.23765 0.52069 
-3.67952 -0.74426 0.52069 -3.67932 -1.38685 0.45703 -3.67932 -0.59506 0.45703 
-3.67646 -0.39525 0.30565 -3.67353 -1.51205 0.37738 -3.67353 -0.46985 0.37738 
-3.66646 -1.28986 0.51186 -3.66646 -0.69205 0.51186 -3.66441 -1.43161 0.44253 
-3.66441 -0.5503 0.44253 -3.66407 -0.99095 0.56916 -3.66176 -1.04096 0.5692 
-3.66176 -0.94095 0.5692 -3.65807 -1.09083 0.56715 -3.65807 -0.89108 0.56715 
-3.6551 -0.35656 0.28429 -3.6538 -0.42743 0.35826 -3.65299 -1.14046 0.56303 
-3.65299 -0.84145 0.56303 -3.6517 -1.34147 0.50063 -3.6517 -0.64044 0.50063 
-3.64814 -1.4753 0.42632 -3.64814 -0.50661 0.42632 -3.64656 -1.18971 0.55683 
-3.64656 -0.7922 0.55683 -3.63559 -1.39178 0.48704 -3.63559 -0.59013 0.48704 
-3.63481 -1.24245 0.54994 -3.63481 -0.73946 0.54994 -3.63346 -0.38755 0.33797 
-3.62951 -1.5187 0.40854 -3.62951 -0.4632 0.40854 -3.6226 -0.99095 0.59542 
-3.62151 -1.29444 0.54064 -3.62151 -0.68747 0.54064 -3.62038 -1.43641 0.47223 
-3.62038 -0.5455 0.47223 -3.62019 -1.04101 0.59541 -3.62019 -0.9409 0.59541 
-3.61626 -1.09117 0.59334 -3.61626 -0.89073 0.59334 -3.61157 -0.34892 0.31624 
-3.61107 -1.14084 0.58914 -3.61107 -0.84106 0.58914 -3.60955 -0.42114 0.38905 
-3.60668 -1.34553 0.52895 -3.60668 -0.63638 0.52895 -3.60271 -1.48059 0.45604 
-3.60271 -0.50132 0.45604 -3.59995 -1.19314 0.58481 -3.59995 -0.78877 0.58481 
-3.59038 -1.39557 0.51492 -3.59038 -0.58634 0.51492 -3.58863 -0.38142 0.36852 
-3.58786 -1.24582 0.57749 -3.58786 -0.73608 0.57749 -3.58373 -1.52377 0.43788 
-3.58373 -0.45814 0.43788 -3.5799 -0.99095 0.61962 -3.57716 -1.04118 0.61965 
-3.57716 -0.94073 0.61965 -3.57404 -1.29801 0.56775 -3.57404 -0.68389 0.56775 
-3.57368 -1.44056 0.50023 -3.57368 -0.54135 0.50023 -3.57323 -1.09127 0.61745 
-3.57323 -0.89064 0.61745 -3.56654 -0.34318 0.34646 -3.56382 -0.41653 0.41793 
-3.56321 -1.14384 0.61512 -3.56321 -0.83807 0.61512 -3.55886 -1.34898 0.55561 
-3.55886 -0.63293 0.55561 -3.55582 -1.48442 0.48362 -3.55582 -0.49749 0.48362 
-3.55188 -1.19597 0.61027 -3.55188 -0.78594 0.61027 -3.54379 -1.39821 0.5406 
-3.54379 -0.58369 0.5406 -3.54258 -0.37708 0.39704 -3.53917 -1.24871 0.60261 
-3.53917 -0.7332 0.60261 -3.53682 -1.52704 0.46512 -3.53682 -0.45487 0.46512 
-3.53606 -0.99095 0.64168 -3.5332 -1.04123 0.64163 -3.5332 -0.94068 0.64163 
-3.5268 -1.44304 0.52551 -3.5268 -0.53887 0.52551 -3.52517 -1.30067 0.59237 
-3.52517 -0.68124 0.59237 -3.52405 -1.09378 0.64143 -3.52405 -0.88813 0.64143 
-3.51675 -0.4136 0.4448 -3.51372 -1.14634 0.63861 -3.51372 -0.83557 0.63861 
-3.51115 -1.3507 0.57939 -3.51115 -0.63121 0.57939 -3.50847 -1.48692 0.50844 
-3.50847 -0.49498 0.50844 -3.5025 -1.19819 0.63314 -3.5025 -0.78371 0.63314 
-3.49597 -1.3997 0.56401 -3.49597 -0.58221 0.56401 -3.49119 -0.99095 0.66157 
-3.48948 -1.25086 0.625 -3.48948 -0.73105 0.625 -3.48918 -1.52931 0.48953 
-3.48918 -0.4526 0.48953 -3.48294 -1.04354 0.66345 -3.48294 -0.93837 0.66345 
-3.48234 -0.35511 0.41293 -3.47844 -1.44443 0.54856 -3.47844 -0.53748 0.54856 
-3.4763 -1.30141 0.61425 -3.4763 -0.6805 0.61425 -3.47364 -1.09597 0.66271 
-3.47364 -0.88594 0.66271 -3.4633 -1.14811 0.65934 -3.4633 -0.8338 0.65934 
-3.46203 -1.35136 0.6009 -3.46203 -0.63055 0.6009 -3.45997 -1.48801 0.53105 
-3.45997 -0.4939 0.53105 -3.45445 -0.39389 0.46146 -3.45195 -1.1998 0.65335 
-3.45195 -0.78211 0.65335 -3.44706 -1.40003 0.58506 -3.44706 -0.58188 0.58506 
-3.44539 -0.99095 0.67924 -3.43963 -1.2509 0.64477 -3.43963 -0.73101 0.64477 
-3.43694 -1.04358 0.68075 -3.43694 -0.93833 0.68075 -3.42926 -1.44458 0.56916 
-3.42926 -0.53733 0.56916 -3.42728 -1.09627 0.67965 -3.42728 -0.88564 0.67965 
-3.42636 -1.30126 0.63361 -3.42636 -0.68065 0.63361 -3.42613 -1.54802 0.50502 
-3.42613 -0.43389 0.50502 -3.41891 -0.33703 0.42764 -3.41673 -1.1484 0.67589 
-3.41673 -0.83351 0.67589 -3.4122 -1.35074 0.61992 -3.4122 -0.63117 0.61992 
-3.40444 -1.20122 0.66947 -3.40444 -0.78069 0.66947 -3.39879 -0.99095 0.69463 
-3.39718 -1.3992 0.60372 -3.39718 -0.58271 0.60372 -3.39595 -1.50546 0.54557 
-3.39595 -0.47644 0.54557 -3.39189 -1.25224 0.66042 -3.39189 -0.72966 0.66042 
-3.39057 -0.3769 0.47483 -3.38987 -1.0437 0.69584 -3.38987 -0.9382 0.69584 
-3.38015 -1.0963 0.69431 -3.38015 -0.88561 0.69431 -3.37825 -1.30273 0.64875 
-3.37825 -0.67917 0.64875 -3.36856 -1.14944 0.69019 -3.36856 -0.83247 0.69019 
-3.36457 -1.46113 0.5823 -3.36457 -0.52077 -1.10691 -3.36457 -0.52077 0.5823 
-3.36386 -1.35208 0.63457 -3.36386 -0.62983 0.63457 -3.36113 -1.56402 0.51729 
-3.36113 -0.41788 -1.0419 -3.36113 -0.41788 0.51729 -3.35619 -1.2021 0.68325 
-3.35619 -0.77981 0.68325 -3.35356 -0.32168 0.43913 -3.35148 -0.99095 0.70773 
-3.34315 -1.25313 0.67375 -3.34315 -0.72877 -1.19836 -3.34315 -0.72877 0.67375 
-3.34239 -1.04374 0.70852 -3.34239 -0.93816 0.70852 -3.33125 -1.09691 -1.23141 
-3.33125 -1.09691 0.7068 -3.33125 -0.885 -1.23141 -3.33125 -0.885 0.7068 
-3.33059 -1.52055 0.55636 -3.33059 -0.46136 -1.08097 -3.33059 -0.46136 0.55636 
-3.32944 -1.30341 0.66157 -3.32944 -0.67849 -1.18619 -3.32944 -0.67849 0.66157 
-3.32637 -1.40711 0.6205 -3.32637 -0.5748 -1.14511 -3.32637 -0.5748 0.6205 
-3.32541 -0.3627 0.48485 -3.31945 -1.15002 -1.22677 -3.31945 -1.15002 0.70216 
-3.31945 -0.83188 -1.22677 -3.31945 -0.83188 0.70216 -3.30731 -1.20246 0.69464 
-3.30731 -0.77945 -1.21925 -3.30731 -0.77945 0.69464 -3.30359 -0.99095 -1.24309 
-3.30359 -0.99095 0.71848 -3.29543 -1.57712 0.52603 -3.29543 -0.40479 -1.05064 
-3.29543 -0.40479 0.52603 -3.29409 -1.25341 0.68462 -3.29409 -0.7285 -1.20924 
-3.29409 -0.7285 0.68462 -3.29303 -1.46806 0.59695 -3.29303 -0.51385 -1.12156 
-3.29303 -0.51385 0.59695 -3.29296 -1.04418 -1.2437 -3.29296 -1.04418 0.71909 
-3.29296 -0.93773 -1.2437 -3.29296 -0.93773 0.71909 -3.29235 -1.35895 0.64916 
-3.29235 -0.62296 -1.17378 -3.29235 -0.62296 0.64916 -3.28762 -0.30926 0.44707 
-3.28178 -1.09724 -1.24143 -3.28178 -1.09724 0.71681 -3.28178 -0.88467 -1.24143 
-3.28178 -0.88467 0.71681 -3.27009 -1.14999 -1.23626 -3.27009 -1.14999 0.71165 
-3.27009 -0.83191 -1.23626 -3.27009 -0.83191 0.71165 -3.25926 -0.35135 0.49147 
-3.25808 -1.52679 0.56866 -3.25808 -0.45512 -1.09327 -3.25808 -0.45512 0.56866 
-3.25793 -1.20228 0.70362 -3.25793 -0.77963 -1.22823 -3.25793 -0.77963 0.70362 
-3.25708 -1.30894 0.67408 -3.25708 -0.67297 -1.19869 -3.25708 -0.67297 0.67408 
-3.25523 -0.99095 -1.25148 -3.25523 -0.99095 0.72687 -3.2544 -1.41279 0.63255 
-3.2544 -0.56912 -1.15716 -3.2544 -0.56912 0.63255 -3.24444 -1.04421 -1.25159 
-3.24444 -1.04421 0.72698 -3.24444 -0.9377 -1.25159 -3.24444 -0.9377 0.72698 
-3.23297 -1.09752 -1.24879 -3.23297 -1.09752 0.72418 -3.23297 -0.88439 -1.24879 
-3.23297 -0.88439 0.72418 -3.22233 -1.58203 0.53624 -3.22233 -0.39988 -1.06085 
-3.22233 -0.39988 0.53624 -3.22228 -0.30134 0.45288 -3.22117 -1.25812 0.69474 
-3.22117 -0.72379 -1.21935 -3.22117 -0.72379 0.69474 -3.22114 -1.15024 -1.24309 
-3.22114 -1.15024 0.71848 -3.22114 -0.83166 -1.24309 -3.22114 -0.83166 0.71848 
-3.21988 -1.47277 0.60686 -3.21988 -0.50914 -1.13147 -3.21988 -0.50914 0.60686 
-3.21939 -1.36358 0.65903 -3.21939 -0.61833 -1.18364 -3.21939 -0.61833 0.65903 
-3.20652 -0.99095 -1.25749 -3.20652 -0.99095 0.73288 -3.19532 -1.04432 -1.2571 
-3.19532 -1.04432 0.73249 -3.19532 -0.93759 -1.2571 -3.19532 -0.93759 0.73249 
-3.18475 -1.53012 0.57644 -3.18475 -0.45179 -1.10105 -3.18475 -0.45179 0.57644 
-3.1841 -0.34581 0.49801 -3.1839 -1.31274 0.6815 -3.1839 -0.66917 -1.20611 
-3.1839 -0.66917 0.6815 -3.18386 -1.09753 -1.25375 -3.18386 -1.09753 0.72914 
-3.18386 -0.88438 -1.25375 -3.18386 -0.88438 0.72914 -3.18343 -1.20408 0.71184 
-3.18343 -0.77783 -1.23645 -3.18343 -0.77783 0.71184 -3.18165 -1.41621 0.63981 
-3.18165 -0.56569 -1.16442 -3.18165 -0.56569 0.63981 -3.15757 -0.99095 -1.2611 
-3.15757 -0.99095 0.73649 -3.14674 -1.58577 0.54065 -3.14674 -0.39614 -1.06526 
-3.14674 -0.39614 0.54065 -3.14674 -1.47512 0.61183 -3.14674 -0.50679 -1.13645 
-3.14674 -0.50679 0.61183 -3.14629 -1.25933 0.70027 -3.14629 -0.72258 -1.22488 
-3.14629 -0.72258 0.70027 -3.14629 -1.3659 0.66397 -3.14629 -0.61601 -1.18858 
-3.14629 -0.61601 0.66397 -3.14626 -1.15145 -1.24862 -3.14626 -1.15145 0.72401 
-3.14626 -0.83046 -1.24862 -3.14626 -0.83046 0.72401 -3.14626 -1.04436 -1.26016 
-3.14626 -1.04436 0.73555 -3.14626 -0.93755 -1.26016 -3.14626 -0.93755 0.73555 
-3.1085 -1.53169 0.57889 -3.1085 -1.41736 0.64223 -3.1085 -1.31366 0.68419 
-3.1085 -1.20468 0.71459 -3.1085 -1.09783 -1.25658 -3.1085 -1.09783 0.73197 
-3.1085 -0.99095 -1.26231 -3.1085 -0.99095 0.73769 -3.1085 -0.88408 -1.25658 
-3.1085 -0.88408 0.73197 -3.1085 -0.77723 -1.2392 -3.1085 -0.77723 0.71459 
-3.1085 -0.66825 -1.20881 -3.1085 -0.66825 0.68419 -3.1085 -0.56455 -1.16684 
-3.1085 -0.56455 0.64223 -3.1085 -0.45022 -1.1035 -3.1085 -0.45022 0.57889 
-3.07074 -1.04436 -1.26016 -3.07074 -1.04436 0.73555 -3.07074 -0.93755 -1.26016 
-3.07074 -0.93755 0.73555 -3.07074 -1.15145 -1.24862 -3.07074 -1.15145 0.72401 
-3.07074 -0.83046 -1.24862 -3.07074 -0.83046 0.72401 -3.07072 -1.3659 0.66397 
-3.07072 -0.61601 -1.18858 -3.07072 -0.61601 0.66397 -3.07071 -1.25933 0.70027 
-3.07071 -0.72258 -1.22488 -3.07071 -0.72258 0.70027 -3.07027 -1.47512 0.61183 
-3.07027 -0.50679 -1.13645 -3.07027 -0.50679 0.61183 -3.07027 -1.58577 0.54065 
-3.07027 -0.39614 -1.06526 -3.05943 -0.99095 -1.2611 -3.05943 -0.99095 0.73649 
-3.03536 -1.41621 0.63981 -3.03536 -0.56569 -1.16442 -3.03536 -0.56569 0.63981 
-3.03358 -1.20408 -1.23645 -3.03358 -1.20408 0.71184 -3.03358 -0.77783 -1.23645 
-3.03358 -0.77783 0.71184 -3.03314 -1.09753 -1.25375 -3.03314 -1.09753 0.72914 
-3.03314 -0.88438 -1.25375 -3.03314 -0.88438 0.72914 -3.0331 -1.31274 0.6815 
-3.0331 -0.66917 -1.20611 -3.0331 -0.66917 0.6815 -3.03291 -0.34581 -1.02262 
-3.03225 -1.53012 0.57644 -3.03225 -0.45179 -1.10105 -3.03225 -0.45179 0.57644 
-3.02168 -1.04432 -1.2571 -3.02168 -1.04432 0.73249 -3.02168 -0.93759 -1.2571 
-3.02168 -0.93759 0.73249 -3.01048 -0.99095 -1.25749 -3.01048 -0.99095 0.73288 
-2.99761 -1.36358 0.65903 -2.99761 -0.61833 -1.18364 -2.99761 -0.61833 0.65903 
-2.99712 -1.47277 0.60686 -2.99712 -0.50914 -1.13147 -2.99712 -0.50914 0.60686 
-2.99587 -1.15024 -1.24309 -2.99587 -1.15024 0.71848 -2.99587 -0.83166 -1.24309 
-2.99587 -0.83166 0.71848 -2.99583 -1.25812 0.69474 -2.99583 -0.72379 -1.21935 
-2.99583 -0.72379 0.69474 -2.99467 -1.58203 0.53624 -2.99467 -0.39988 -1.06085 
-2.98403 -1.09752 -1.24879 -2.98403 -1.09752 0.72418 -2.98403 -0.88439 -1.24879 
-2.98403 -0.88439 0.72418 -2.97256 -1.04421 -1.25159 -2.97256 -1.04421 0.72698 
-2.97256 -0.9377 -1.25159 -2.97256 -0.9377 0.72698 -2.9626 -1.41279 0.63255 
-2.9626 -0.56912 -1.15716 -2.9626 -0.56912 0.63255 -2.96177 -0.99095 -1.25148 
-2.96177 -0.99095 0.72687 -2.95993 -1.30894 0.67408 -2.95993 -0.67297 -1.19869 
-2.95993 -0.67297 0.67408 -2.95907 -1.20228 -1.22823 -2.95907 -1.20228 0.70362 
-2.95907 -0.77963 -1.22823 -2.95907 -0.77963 0.70362 -2.95892 -1.52679 0.56866 
-2.95892 -0.45512 -1.09327 -2.95775 -0.35135 -1.01608 -2.94691 -1.14999 -1.23626 
-2.94691 -1.14999 0.71165 -2.94691 -0.83191 -1.23626 -2.94691 -0.83191 0.71165 
-2.93522 -1.09724 -1.24143 -2.93522 -1.09724 0.71681 -2.93522 -0.88467 -1.24143 
-2.93522 -0.88467 0.71681 -2.92466 -1.35895 0.64916 -2.92466 -0.62296 -1.17378 
-2.92466 -0.62296 0.64916 -2.92405 -1.04418 -1.2437 -2.92405 -1.04418 0.71909 
-2.92405 -0.93773 -1.2437 -2.92405 -0.93773 0.71909 -2.92397 -1.46806 0.59695 
-2.92397 -0.51385 -1.12156 -2.92397 -0.51385 0.59695 -2.92292 -1.25341 0.68462 
-2.92292 -0.7285 -1.20924 -2.92292 -0.7285 0.68462 -2.92158 -1.57712 0.52603 
-2.92158 -0.40479 -1.05064 -2.91341 -0.99095 -1.24309 -2.91341 -0.99095 0.71848 
-2.90969 -1.20246 -1.21925 -2.90969 -1.20246 0.69464 -2.90969 -0.77945 -1.21925 
-2.90969 -0.77945 0.69464 -2.89755 -1.15002 -1.22677 -2.89755 -1.15002 0.70216 
-2.89755 -0.83188 -1.22677 -2.89755 -0.83188 0.70216 -2.8916 -0.3627 -1.00946 
-2.89063 -1.40711 0.6205 -2.89063 -0.5748 -1.14511 -2.89063 -0.5748 0.6205 
-2.88756 -1.30341 0.66157 -2.88756 -0.67849 -1.18619 -2.88756 -0.67849 0.66157 
-2.88641 -1.52055 0.55636 -2.88641 -0.46136 -1.08097 -2.88575 -1.09691 -1.23141 
-2.88575 -1.09691 0.7068 -2.88575 -0.885 -1.23141 -2.88575 -0.885 0.7068 
-2.87462 -1.04374 -1.23314 -2.87462 -1.04374 0.70852 -2.87462 -0.93816 -1.23314 
-2.87462 -0.93816 0.70852 -2.87385 -1.25313 0.67375 -2.87385 -0.72877 -1.19836 
-2.87385 -0.72877 0.67375 -2.86552 -0.99095 -1.23234 -2.86552 -0.99095 0.70773 
-2.86344 -0.32168 -0.96374 -2.86082 -1.2021 -1.20786 -2.86082 -1.2021 0.68325 
-2.86082 -0.77981 -1.20786 -2.86082 -0.77981 0.68325 -2.85587 -1.56402 0.51729 
-2.85587 -0.41788 -1.0419 -2.85315 -1.35208 0.63457 -2.85315 -0.62983 -1.15918 
-2.85315 -0.62983 0.63457 -2.85243 -1.46113 0.5823 -2.85243 -0.52077 -1.10691 
-2.84845 -1.14944 -1.21481 -2.84845 -1.14944 0.69019 -2.84845 -0.83247 -1.21481 
-2.84845 -0.83247 0.69019 -2.83876 -1.30273 0.64875 -2.83876 -0.67917 -1.17337 
-2.83876 -0.67917 0.64875 -2.83685 -1.0963 -1.21892 -2.83685 -1.0963 0.69431 
-2.83685 -0.88561 -1.21892 -2.83685 -0.88561 0.69431 -2.82713 -1.0437 -1.22045 
-2.82713 -1.0437 0.69584 -2.82713 -0.9382 -1.22045 -2.82713 -0.9382 0.69584 
-2.82644 -0.3769 -0.99945 -2.82512 -1.25224 0.66042 -2.82512 -0.72966 -1.18503 
-2.82512 -0.72966 0.66042 -2.82106 -1.50546 0.54557 -2.82106 -0.47644 -1.07018 
-2.81983 -1.3992 0.60372 -2.81983 -0.58271 -1.12833 -2.81983 -0.58271 0.60372 
-2.81822 -0.99095 -1.21925 -2.81822 -0.99095 0.69463 -2.81256 -1.20122 -1.19408 
-2.81256 -1.20122 0.66947 -2.81256 -0.78069 -1.19408 -2.81256 -0.78069 0.66947 
-2.8048 -1.35074 0.61992 -2.8048 -0.63117 -1.14453 -2.8048 -0.63117 0.61992 
-2.80028 -1.1484 -1.2005 -2.80028 -1.1484 0.67589 -2.80028 -0.83351 -1.2005 
-2.80028 -0.83351 0.67589 -2.79809 -0.33703 -0.95226 -2.79087 -1.54802 0.50502 
-2.79087 -0.43389 -1.02963 -2.79064 -1.30126 0.63361 -2.79064 -0.68065 -1.15823 
-2.79064 -0.68065 0.63361 -2.78972 -1.09627 -1.20427 -2.78972 -1.09627 0.67965 
-2.78972 -0.88564 -1.20427 -2.78972 -0.88564 0.67965 -2.78774 -1.44458 0.56916 
-2.78774 -0.53733 -1.09378 -2.78007 -1.04358 -1.20537 -2.78007 -1.04358 0.68075 
-2.78007 -0.93833 -1.20537 -2.78007 -0.93833 0.68075 -2.77738 -1.2509 0.64477 
-2.77738 -0.73101 -1.16938 -2.77738 -0.73101 0.64477 -2.77161 -0.99095 -1.20385 
-2.77161 -0.99095 0.67924 -2.76995 -1.40003 0.58506 -2.76995 -0.58188 -1.10968 
-2.76995 -0.58188 0.58506 -2.76506 -1.1998 -1.17796 -2.76506 -1.1998 0.65335 
-2.76506 -0.78211 -1.17796 -2.76506 -0.78211 0.65335 -2.76256 -1.58801 0.46146 
-2.76256 -0.39389 -0.98608 -2.75703 -1.48801 0.53105 -2.75703 -0.4939 -1.05566 
-2.75498 -1.35136 0.6009 -2.75498 -0.63055 -1.12552 -2.75498 -0.63055 0.6009 
-2.75371 -1.14811 -1.18395 -2.75371 -1.14811 0.65934 -2.75371 -0.8338 -1.18395 
-2.75371 -0.8338 0.65934 -2.74337 -1.09597 -1.18732 -2.74337 -1.09597 0.66271 
-2.74337 -0.88594 -1.18732 -2.74337 -0.88594 0.66271 -2.74071 -1.30141 0.61425 
-2.74071 -0.6805 -1.13886 -2.74071 -0.6805 0.61425 -2.73856 -1.44443 0.54856 
-2.73856 -0.53748 -1.07317 -2.73467 -0.35511 -0.93754 -2.73406 -1.04354 -1.18806 
-2.73406 -1.04354 0.66345 -2.73406 -0.93837 -1.18806 -2.73406 -0.93837 0.66345 
-2.72783 -1.52931 0.48953 -2.72783 -0.4526 -1.01415 -2.72753 -1.25086 0.625 
-2.72753 -0.73105 -1.14961 -2.72753 -0.73105 0.625 -2.72582 -0.99095 -1.18619 
-2.72582 -0.99095 0.66157 -2.72103 -1.3997 0.56401 -2.72103 -0.58221 -1.08862 
-2.71451 -1.19819 -1.15775 -2.71451 -1.19819 0.63314 -2.71451 -0.78371 -1.15775 
-2.71451 -0.78371 0.63314 -2.70995 -0.32023 -0.88783 -2.70854 -1.48692 0.50844 
-2.70854 -0.49498 -1.03305 -2.70585 -1.3507 0.57939 -2.70585 -0.63121 -1.104 
-2.70585 -0.63121 0.57939 -2.70329 -1.14634 -1.16323 -2.70329 -1.14634 0.63861 
-2.70329 -0.83557 -1.16323 -2.70329 -0.83557 0.63861 -2.70025 -0.4136 -0.96941 
-2.69295 -1.09378 -1.16604 -2.69295 -1.09378 0.64143 -2.69295 -0.88813 -1.16604 
-2.69295 -0.88813 0.64143 -2.69183 -1.30067 0.59237 -2.69183 -0.68124 -1.11698 
-2.69183 -0.68124 0.59237 -2.69021 -1.44304 0.52551 -2.69021 -0.53887 -1.05012 
-2.6838 -1.04123 -1.16624 -2.6838 -1.04123 0.64163 -2.6838 -0.94068 -1.16624 
-2.6838 -0.94068 0.64163 -2.68095 -0.99095 -1.1663 -2.68095 -0.99095 0.64168 
-2.68018 -1.52704 0.46512 -2.68018 -0.45487 -0.98974 -2.67783 -1.24871 0.60261 
-2.67783 -0.7332 -1.12723 -2.67783 -0.7332 0.60261 -2.67443 -0.37708 -0.92165 
-2.67321 -1.39821 0.5406 -2.67321 -0.58369 -1.06521 -2.66512 -1.19597 -1.13488 
-2.66512 -1.19597 0.61027 -2.66512 -0.78594 -1.13488 -2.66512 -0.78594 0.61027 
-2.66119 -1.48442 0.48362 -2.66119 -0.49749 -1.00823 -2.65814 -1.34898 0.55561 
-2.65814 -0.63293 -1.08023 -2.65814 -0.63293 0.55561 -2.6538 -1.14384 -1.13973 
-2.6538 -0.83807 -1.13973 -2.6538 -0.83807 0.61512 -2.65319 -0.41653 -0.94254 
-2.65046 -0.34318 -0.87107 -2.64378 -1.09127 -1.14206 -2.64378 -0.89064 -1.14206 
-2.64332 -1.44056 0.50023 -2.64332 -0.54135 -1.02484 -2.64296 -0.68389 -1.09236 
-2.64296 -0.68389 0.56775 -2.63985 -1.04118 -1.14426 -2.63985 -0.94073 -1.14426 
-2.63711 -0.99095 -1.14423 -2.63327 -0.45814 -0.96249 -2.62915 -1.24582 -1.1021 
-2.62915 -0.73608 -1.1021 -2.62845 -0.31206 -0.81788 -2.62837 -0.38142 -0.89313 
-2.62663 -0.58634 -1.03953 -2.61706 -1.19314 -1.10942 -2.61706 -0.78877 -1.10942 
-2.61429 -0.50132 -0.98065 -2.61032 -0.63638 -1.05357 -2.6085 -0.28385 -0.76231 
-2.60746 -0.42114 -0.91366 -2.60593 -1.14084 -1.11375 -2.60593 -0.84106 -1.11375 
-2.60543 -0.34892 -0.84085 -2.60074 -1.09117 -1.11795 -2.60074 -0.89073 -1.11795 
-2.59681 -1.04101 -1.12002 -2.59681 -0.9409 -1.12002 -2.59662 -0.5455 -0.99684 
-2.5955 -0.68747 -1.06525 -2.5944 -0.99095 -1.12003 -2.5875 -0.4632 -0.93315 
-2.58457 -0.3194 -0.78624 -2.58355 -0.38755 -0.86258 -2.58219 -1.24245 -1.07455 
-2.58219 -0.73946 -1.07455 -2.58141 -0.59013 -1.01165 -2.57045 -1.18971 -1.08145 
-2.57045 -0.7922 -1.08145 -2.56886 -0.50661 -0.95093 -2.56531 -0.64044 -1.02525 
-2.56401 -1.14046 -1.08764 -2.56401 -0.84145 -1.08764 -2.56321 -0.42743 -0.88287 
-2.5619 -0.35656 -0.80891 -2.55894 -1.09083 -1.09177 -2.55894 -0.89108 -1.09177 
-2.55524 -1.04096 -1.09381 -2.55524 -0.94095 -1.09381 -2.55293 -0.99095 -1.09378 
-2.55293 -0.31206 -0.74236 -2.5526 -0.5503 -0.96714 -2.55055 -0.69205 -1.03648 
-2.54347 -0.46985 -0.90199 -2.54055 -0.39525 -0.83026 -2.53769 -0.59506 -0.98164 
-2.53748 -1.23765 -1.0453 -2.53748 -0.74426 -1.0453 -2.52996 -0.34892 -0.76538 
-2.5293 -1.18954 -1.05294 -2.5293 -0.79237 -1.05294 -2.52604 -0.5124 -0.91936 
-2.52287 -1.14021 -1.05902 -2.52287 -0.8417 -1.05902 -2.52156 -0.64575 -0.99466 
-2.52056 -0.43538 -0.85024 -2.51768 -1.09026 -1.06298 -2.51768 -0.89165 -1.06298 
-2.51401 -1.04032 -1.06489 -2.51401 -0.94159 -1.06489 -2.5128 -0.99095 -1.06551 
-2.50997 -0.55635 -0.93527 -2.50823 -0.38755 -0.78726 -2.5072 -0.69748 -1.00548 
-2.502 -0.47685 -0.86881 -2.49974 -0.34318 -0.72035 -2.49766 -1.23695 -1.01488 
-2.49766 -0.74496 -1.01488 -2.49558 -0.60111 -0.94959 -2.48961 -1.18887 -1.02244 
-2.48961 -0.79304 -1.02244 -2.48794 -0.42743 -0.8076 -2.48489 -0.51956 -0.88592 
-2.48298 -1.13934 -1.02827 -2.48298 -0.84257 -1.02827 -2.47973 -0.65208 -0.96218 
-2.47793 -1.08944 -1.03216 -2.47793 -0.89247 -1.03216 -2.47767 -0.38142 -0.74243 
-2.47525 -1.04026 -1.03468 -2.47525 -0.94165 -1.03468 -2.47411 -0.99095 -1.03532 
-2.46929 -0.5634 -0.90152 -2.46882 -0.46985 -0.82734 -2.46871 -1.2832 -0.97312 
-2.46871 -0.69871 -0.97312 -2.4592 -1.23563 -0.9824 -2.4592 -0.74628 -0.9824 
-2.45714 -0.42114 -0.76335 -2.45522 -0.60827 -0.91559 -2.45148 -1.1877 -0.99005 
-2.45148 -0.7942 -0.99005 -2.45144 -0.5124 -0.84477 -2.44916 -0.37708 -0.69638 
-2.44487 -1.13809 -0.99575 -2.44487 -0.84381 -0.99575 -2.44273 -0.65406 -0.92808 
-2.44055 -1.08933 -0.99998 -2.44055 -0.89258 -0.99998 -2.43784 -1.04008 -1.00244 
-2.43784 -0.94183 -1.00244 -2.43766 -0.4632 -0.78331 -2.43694 -0.99095 -1.00326 
-2.43554 -0.55635 -0.86084 -2.43184 -1.28124 -0.93897 -2.43184 -0.70067 -0.93897 
-2.42827 -0.41653 -0.71762 -2.42259 -1.23393 -0.94822 -2.42259 -0.74797 -0.94822 
-2.42122 -0.60111 -0.87522 -2.41988 -0.50661 -0.80195 -2.41498 -1.18604 -0.95583 
-2.41498 -0.79586 -0.95583 -2.40905 -1.13768 -0.96176 -2.40905 -0.84422 -0.96176 
-2.40863 -0.65208 -0.89107 -2.40831 -0.45814 -0.73753 -2.4048 -1.08897 -0.96601 
-2.4048 -0.89294 -0.96601 -2.40367 -0.5503 -0.81821 -2.40225 -1.04002 -0.96856 
-2.40225 -0.94189 -0.96856 -2.4014 -0.99095 -0.96941 -2.4014 -0.4136 -0.67055 
-2.39769 -1.2832 -0.9021 -2.39769 -0.69871 -0.9021 -2.39016 -0.50132 -0.75652 
-2.38917 -0.59506 -0.83312 -2.38841 -1.23563 -0.91161 -2.38841 -0.74628 -0.91161 
-2.38107 -0.45487 -0.69063 -2.38076 -1.1877 -0.91933 -2.38076 -0.7942 -0.91933 
-2.37615 -0.64575 -0.84924 -2.37506 -1.13809 -0.92594 -2.37506 -0.84381 -0.92594 
-2.37396 -0.5455 -0.77419 -2.37083 -1.08933 -0.93026 -2.37083 -0.89258 -0.93026 
-2.36837 -1.04008 -0.93297 -2.36837 -0.94183 -0.93297 -2.36755 -0.99095 -0.93386 
-2.36533 -1.28442 -0.86361 -2.36533 -0.69748 -0.86361 -2.36258 -0.49749 -0.70962 
-2.35916 -0.59013 -0.7894 -2.35666 -0.4526 -0.64298 -2.35593 -1.23695 -0.87314 
-2.35593 -0.74496 -0.87314 -2.34837 -1.18887 -0.88119 -2.34837 -0.79304 -0.88119 
-2.34597 -0.54135 -0.72749 -2.34556 -0.64044 -0.8055 -2.34254 -1.13934 -0.88783 
-2.34254 -0.84257 -0.88783 -2.33865 -1.08944 -0.89288 -2.33865 -0.89247 -0.89288 
-2.33776 -0.49498 -0.66227 -2.33613 -1.04026 -0.89556 -2.33613 -0.94165 -0.89556 
-2.33549 -0.99095 -0.8967 -2.33433 -1.28986 -0.82026 -2.33433 -0.69205 -0.82026 
-2.33127 -0.58634 -0.74418 -2.32551 -1.23765 -0.83333 -2.32551 -0.74426 -0.83333 
-2.32069 -0.53887 -0.6806 -2.31787 -1.18954 -0.8415 -2.31787 -0.79237 -0.8415 
-2.31724 -0.63638 -0.76049 -2.31515 -0.4939 -0.61377 -2.31179 -1.14021 -0.84794 
-2.31179 -0.8417 -0.84794 -2.30783 -1.09026 -0.85312 -2.30783 -0.89165 -0.85312 
-2.30592 -1.04032 -0.8568 -2.30592 -0.94159 -0.8568 -2.30559 -0.58369 -0.6976 
-2.30556 -1.29444 -0.77531 -2.30556 -0.68747 -0.77531 -2.30529 -0.99095 -0.85801 
-2.29764 -0.53748 -0.63225 -2.29625 -1.24245 -0.78862 -2.29625 -0.73946 -0.78862 
-2.29058 -0.63293 -0.71266 -2.28936 -1.18971 -0.80036 -2.28936 -0.7922 -0.80036 
-2.28317 -1.14046 -0.8068 -2.28317 -0.84145 -0.8068 -2.28219 -0.58221 -0.64978 
-2.27904 -1.09083 -0.81187 -2.27904 -0.89108 -0.81187 -2.27845 -1.29801 -0.72784 
-2.27845 -0.68389 -0.72784 -2.27703 -0.99095 -0.81788 -2.27703 -0.53733 -0.58306 
-2.277 -1.04096 -0.81557 -2.277 -0.94095 -0.81557 -2.26871 -1.24582 -0.74166 
-2.26871 -0.73608 -0.74166 -2.2668 -0.63121 -0.66495 -2.26139 -1.19314 -0.75375 
-2.26139 -0.78877 -0.75375 -2.26113 -0.58188 -0.60086 -2.25706 -1.14084 -0.76488 
-2.25706 -0.84106 -0.76488 -2.25383 -0.68124 -0.67898 -2.25285 -1.09117 -0.77007 
-2.25285 -0.89073 -0.77007 -2.25079 -1.04101 -0.77399 -2.25079 -0.9409 -0.77399 
-2.25077 -0.99095 -0.77641 -2.24358 -0.7332 -0.69298 -2.23593 -0.78594 -0.70569 
-2.23108 -0.83807 -0.71701 -2.22875 -0.89064 -0.72703 -3.30605 0.21058 0.65125 
-3.304 0.16071 0.64755 -3.29988 0.11108 0.64248 -3.29369 0.06183 0.63604 
-3.28679 0.00909 0.6243 -3.27775 0.26058 0.69368 -3.27749 -0.0429 0.61099 
-3.27745 -0.14668 0.53328 -3.27713 0.21122 0.69248 -3.27713 0.30995 0.69248 
-3.27522 0.16128 0.6888 -3.27522 0.35989 0.6888 -3.27126 0.11133 0.68362 
-3.27126 0.40984 0.68362 -3.26581 -0.09399 0.59616 -3.26517 0.062 0.67718 
-3.26517 0.45917 0.67718 -3.26236 -0.1915 0.51628 -3.25754 0.01389 0.669 
-3.25754 0.50728 0.669 -3.25177 -0.14403 0.57986 -3.24872 -0.03832 0.65594 
-3.24872 0.55949 0.65594 -3.24756 0.26058 0.73238 -3.24692 0.21128 0.73124 
-3.24692 0.30989 0.73124 -3.24529 -0.23539 0.49795 -3.2444 0.1621 0.72856 
-3.2444 0.35907 0.72856 -3.24051 0.1122 0.72351 -3.24051 0.40897 0.72351 
-3.23749 -0.08993 0.64118 -3.23749 0.6111 0.64118 -3.23708 -0.18902 0.56316 
-3.23468 0.06267 0.71687 -3.23468 0.4585 0.71687 -3.22712 0.01459 0.70882 
-3.22712 0.50658 0.70882 -3.22638 -0.27777 0.47866 -3.22389 -0.14024 0.62508 
-3.22389 0.66141 0.62508 -3.22047 -0.23288 0.5453 -3.21772 -0.03289 0.69929 
-3.21772 0.55405 0.69929 -3.2155 0.26058 0.76954 -3.21468 0.21146 0.76865 
-3.21468 0.30971 0.76865 -3.21222 0.16221 0.76594 -3.21222 0.35896 0.76594 
-3.20908 -0.18487 0.60987 -3.20908 0.70604 0.60987 -3.20799 0.11344 0.76162 
-3.20799 0.40772 0.76162 -3.2069 -0.08462 0.68492 -3.2069 0.60578 0.68492 
-3.20229 0.06383 0.75501 -3.20229 0.45733 0.75501 -3.20198 -0.2755 0.52631 
-3.19464 0.01591 0.74729 -3.19464 0.50526 0.74729 -3.19388 -0.13531 0.6688 
-3.19388 0.65648 0.6688 -3.19289 -0.22905 0.5922 -3.19289 0.75022 0.5922 
-3.18536 -0.03166 0.73778 -3.18536 0.55283 0.73778 -3.18165 -0.31677 0.50623 
-3.18165 0.26058 0.80509 -3.1808 0.21152 0.80424 -3.1808 0.30965 0.80424 
-3.17938 -0.18007 0.65389 -3.17938 0.70124 0.65389 -3.17825 0.16257 0.80169 
-3.17825 0.3586 0.80169 -3.17473 -0.27223 0.57321 -3.17473 0.7934 0.57321 
-3.17441 -0.07829 0.72675 -3.17441 0.59946 0.72675 -3.174 0.11385 0.79744 
-3.174 0.40731 0.79744 -3.16806 0.06549 0.7915 -3.16806 0.45567 0.7915 
-3.16317 -0.22376 0.63762 -3.16317 0.74493 0.63762 -3.16183 -0.12926 0.7109 
-3.16183 0.65043 0.7109 -3.16046 0.0176 0.7839 -3.16046 0.50356 0.7839 
-3.15478 -0.31384 0.5533 -3.15478 0.83501 0.5533 -3.1512 -0.0297 0.77464 
-3.1512 0.55087 0.77464 -3.1475 -0.17402 0.69652 -3.1475 0.69519 0.69652 
-3.1461 0.26058 0.83894 -3.14539 -0.26717 0.61899 -3.14539 0.78833 0.61899 
-3.14521 0.21146 0.83812 -3.14521 0.30971 0.83812 -3.1425 0.16221 0.83566 
-3.1425 0.35896 0.83566 -3.14032 -0.07631 0.76376 -3.14032 0.59747 0.76376 
-3.13818 0.11344 0.83143 -3.13818 0.40772 0.83143 -3.13389 -0.35329 0.53206 
-3.13389 0.87446 0.53206 -3.1316 -0.21797 0.68045 -3.1316 0.73914 0.68045 
-3.13157 0.06383 0.82573 -3.13157 0.45733 0.82573 -3.12783 -0.1221 0.75127 
-3.12783 0.64327 0.75127 -3.1259 -0.30923 0.59903 -3.1259 0.8304 0.59903 
-3.12385 0.01591 0.81808 -3.12385 0.50526 0.81808 -3.11434 -0.03166 0.8088 
-3.11434 0.55283 0.8088 -3.11423 -0.26052 0.66301 -3.11423 0.78168 0.66301 
-3.11376 -0.16697 0.7372 -3.11376 0.68814 0.7372 -3.10894 0.26058 0.871 
-3.1078 0.21128 0.87036 -3.1078 0.30989 0.87036 -3.10537 -0.34895 0.57811 
-3.10537 0.87012 0.57811 -3.10512 0.1621 0.86784 -3.10512 0.35907 0.86784 
-3.10331 -0.07829 0.79785 -3.10331 0.59946 0.79785 -3.10007 0.93131 0.49653 
-3.10007 0.1122 0.86395 -3.10007 0.40897 0.86395 -3.09816 -0.21081 0.7216 
-3.09816 0.73198 0.7216 -3.09511 -0.30294 0.64328 -3.09511 0.82411 0.64328 
-3.09343 0.06267 0.85812 -3.09343 0.4585 0.85812 -3.08746 -0.12926 0.78527 
-3.08746 0.65043 0.78527 -3.08538 0.01459 0.85056 -3.08538 0.50658 0.85056 
-3.08331 -0.38719 0.55603 -3.08331 0.90835 0.55603 -3.08105 -0.25352 0.70449 
-3.08105 0.77469 0.70449 -3.07585 -0.03289 0.84116 -3.07585 0.55405 0.84116 
-3.07482 -0.34282 0.62294 -3.07482 0.86399 0.62294 -3.07308 -0.17402 0.77094 
-3.07308 0.69519 0.77094 -3.07024 0.26058 0.90119 -3.06904 0.21122 0.90057 
-3.06904 0.30995 0.90057 -3.06536 0.16128 0.89866 -3.06536 0.35989 0.89866 
-3.06248 -0.29499 0.68592 -3.06248 0.81615 0.68592 -3.06148 -0.08462 0.83034 
-3.06148 0.60578 0.83034 -3.06018 0.11133 0.8947 -3.06018 0.40984 0.8947 
-3.05701 -0.21797 0.75504 -3.05701 0.73914 0.75504 -3.05374 0.062 0.88861 
-3.05374 0.45917 0.88861 -3.05309 -0.38145 0.60105 -3.05309 0.90262 0.60105 
-3.04726 0.96364 0.51955 -3.04556 0.01389 0.88098 -3.04556 0.50728 0.88098 
-3.04536 -0.13531 0.81732 -3.04536 0.65648 0.81732 -3.0425 -0.33512 0.66594 
-3.0425 0.85628 0.66594 -3.03957 -0.26052 0.73767 -3.03957 0.78168 0.73767 
-3.0325 -0.03832 0.87216 -3.0325 0.55949 0.87216 -3.03045 -0.18007 0.80282 
-3.03045 0.70124 0.80282 -3.03012 -0.41831 0.57803 -3.03012 0.26058 0.92945 
-3.03012 0.93948 0.57803 -3.02781 0.21058 0.92949 -3.02781 0.31059 0.92949 
-3.02411 0.16071 0.92744 -3.02411 0.36046 0.92744 -3.02115 -0.37381 0.64459 
-3.02115 0.89498 0.64459 -3.01984 -0.30294 0.71855 -3.01984 0.82411 0.71855 
-3.01904 0.11108 0.92332 -3.01904 0.41009 0.92332 -3.01774 -0.08993 0.86093 
-3.01774 0.6111 0.86093 -3.01418 -0.22376 0.78661 -3.01418 0.74493 0.78661 
-3.0126 0.06183 0.91713 -3.0126 0.45934 0.91713 -3.00164 -0.14024 0.84733 
-3.00164 0.66141 0.84733 -3.00086 0.00909 0.91023 -3.00086 0.51208 0.91023 
-2.9995 -0.34282 0.69826 -2.9995 0.86399 0.69826 -2.99848 -0.41097 0.62192 
-2.99848 0.93214 0.62192 -2.99555 -0.26717 0.76883 -2.99555 0.78833 0.76883 
-2.99235 0.99288 0.54027 -2.98865 0.26058 0.95571 -2.98755 -0.0429 0.90093 
-2.98755 0.56407 0.90093 -2.98643 -0.18487 0.83252 -2.98643 0.70604 0.83252 
-2.98623 0.21053 0.9557 -2.98623 0.31064 0.9557 -2.98231 0.16036 0.95363 
-2.98231 0.3608 0.95363 -2.97761 -0.38145 0.67653 -2.97761 0.90262 0.67653 
-2.97711 0.11069 0.94943 -2.97711 0.41047 0.94943 -2.97559 -0.30923 0.74934 
-2.97559 0.8304 0.74934 -2.97455 -0.44652 0.59799 -2.97455 0.96769 0.59799 
-2.97272 -0.09399 0.88925 -2.97272 0.61516 0.88925 -2.96876 -0.22905 0.81633 
-2.96876 0.75022 0.81633 -2.96599 0.0584 0.9451 -2.96599 0.46277 0.9451 
-2.95642 -0.14403 0.87521 -2.95642 0.6652 0.87521 -2.95467 -0.34895 0.72881 
-2.95467 0.87012 0.72881 -2.95459 -0.41831 0.65356 -2.95459 0.93948 0.65356 
-2.9539 0.00571 0.93778 -2.9539 0.51545 0.93778 -2.94977 -0.27223 0.79817 
-2.94977 0.7934 0.79817 -2.94941 1.00154 0.57285 -2.94594 0.26058 0.97991 
-2.9432 0.21036 0.97994 -2.9432 0.31081 0.97994 -2.94008 -0.04648 0.92804 
-2.94008 0.56764 0.92804 -2.93972 -0.18902 0.86052 -2.93972 0.71019 0.86052 
-2.93927 0.16027 0.97774 -2.93927 0.3609 0.97774 -2.93259 -0.38719 0.70675 
-2.93259 0.90835 0.70675 -2.92986 -0.31384 0.77822 -2.92986 0.83501 0.77822 
-2.92925 0.1077 0.97541 -2.92925 0.41347 0.97541 -2.9249 -0.09744 0.91591 
-2.9249 0.61861 0.91591 -2.92313 1.03359 0.54657 -2.92186 -0.23288 0.84391 
-2.92186 0.75405 0.84391 -2.91792 0.05557 0.97056 -2.91792 0.4656 0.97056 
-2.91683 -0.47171 0.61579 -2.91683 0.99288 0.61579 -2.90984 -0.14668 0.90089 
-2.90984 0.66784 0.90089 -2.90862 -0.35329 0.75733 -2.90862 0.87446 0.75733 
-2.90522 0.00283 0.9629 -2.90522 0.51834 0.9629 -2.90287 -0.2755 0.82542 
-2.90287 0.79667 0.82542 -2.9021 0.26058 1.00197 -2.89925 0.21031 1.00192 
-2.89925 0.31086 1.00192 -2.89611 -0.44247 0.6707 -2.89611 0.96364 0.6707 
-2.89284 -0.1915 0.8858 -2.89284 0.71267 0.8858 -2.89122 -0.04913 0.95266 
-2.89122 0.5703 0.95266 -2.8908 -0.50423 0.58971 -2.8908 1.0254 0.58971 
-2.8901 0.15776 1.00172 -2.8901 0.36341 1.00172 -2.88279 -0.31677 0.80509 
-2.88279 0.83793 0.80509 -2.87976 0.1052 0.99891 -2.87976 0.41597 0.99891 
-2.87719 -0.09916 0.93968 -2.87719 0.62033 0.93968 -2.87451 -0.23539 0.86873 
-2.87451 0.75655 0.86873 -2.87309 -0.41014 0.72351 -2.87309 0.93131 0.72351 
-2.86854 0.05334 0.99343 -2.86854 0.46782 0.99343 -2.86202 -0.14816 0.9243 
-2.86202 0.66933 0.9243 -2.85723 -0.49376 0.63139 -2.85723 0.26058 1.02186 
-2.85723 1.01493 0.63139 -2.85552 0.00068 0.98529 -2.85552 0.52049 0.98529 
-2.85522 -0.27777 0.84982 -2.85522 0.79894 0.84982 -2.84898 0.208 1.02374 
-2.84898 0.31317 1.02374 -2.84838 -0.37526 0.77322 -2.84838 0.89643 0.77322 
-2.84449 -0.19289 0.90885 -2.84449 0.71406 0.90885 -2.84234 -0.04987 0.97454 
-2.84234 0.57104 0.97454 -2.83968 0.15557 1.023 -2.83968 0.3656 1.023 
-2.83533 -0.46355 0.68575 -2.83533 0.98471 0.68575 -2.8302 -0.52498 0.60434 
-2.8302 1.04615 0.60434 -2.82934 0.10343 1.01963 -2.82934 0.41774 1.01963 
-2.82807 -0.09982 0.96119 -2.82807 0.62099 0.96119 -2.82601 -0.23647 0.89134 
-2.82601 0.75764 0.89134 -2.82049 -0.33648 0.82175 -2.82049 0.85764 0.82175 
-2.81799 0.05174 1.01364 -2.81799 0.46943 1.01364 -2.8131 -0.14849 0.94536 
-2.8131 0.66966 0.94536 -2.81187 -0.43018 0.73756 -2.81187 0.95135 0.73756 
-2.81143 0.26058 1.03953 -2.80567 0.00064 1.00506 -2.80567 0.52053 1.00506 
-2.80298 0.20796 1.04104 -2.80298 0.31321 1.04104 -2.79598 -0.51258 0.6447 
-2.79598 1.03375 0.6447 -2.7953 -0.19304 0.92945 -2.7953 0.71421 0.92945 
-2.79333 0.15527 1.03994 -2.79333 0.3659 1.03994 -2.79241 -0.04972 0.99391 
-2.79241 0.57089 0.99391 -2.79217 -0.29648 0.86531 -2.79217 0.81765 0.86531 
-2.78495 -0.39334 0.78794 -2.78495 0.91451 0.78794 -2.78277 0.10314 1.03618 
-2.78277 0.41803 1.03618 -2.77824 -0.0992 0.98021 -2.77824 0.62037 0.98021 
-2.77346 -0.48122 0.6983 -2.77346 1.00239 0.6983 -2.77048 0.05032 1.02976 
-2.77048 0.47085 1.02976 -2.76827 -0.54237 0.61663 -2.76827 1.06354 0.61663 
-2.76483 0.26058 1.05493 -2.76322 -0.14766 0.96401 -2.76322 0.66883 0.96401 
-2.76199 -0.25393 0.90586 -2.76199 0.77509 0.90586 -2.75793 -0.00071 1.02071 
-2.75793 0.52187 1.02071 -2.75661 -0.35347 0.83513 -2.75661 0.87464 0.83513 
-2.75592 0.20783 1.05613 -2.75592 0.31333 1.05613 -2.74717 -0.44678 0.75015 
-2.74717 0.96795 0.75015 -2.7462 0.15524 1.0546 -2.7462 0.36593 1.0546 
-2.74429 -0.0512 1.00905 -2.74429 0.57236 1.00905 -2.73883 -0.57056 0.58722 
-2.73883 1.09173 0.58722 -2.7346 0.1021 1.05048 -2.7346 0.41907 1.05048 
-2.73336 -0.52809 0.65566 -2.73336 1.04926 0.65566 -2.73061 -0.2096 0.94259 
-2.73061 0.73076 0.94259 -2.7299 -0.10054 0.99486 -2.7299 0.62171 0.99486 
-2.72717 -0.31249 0.87758 -2.72717 0.83365 0.87758 -2.72223 0.04944 1.04354 
-2.72223 0.47173 1.04354 -2.71961 -0.40869 0.79942 -2.71961 0.92986 0.79942 
-2.71753 0.26058 1.06802 -2.70919 -0.0016 1.03404 -2.70919 0.52276 1.03404 
-2.70843 0.20779 1.06882 -2.70843 0.31337 1.06882 -2.70782 -0.49582 0.70908 
-2.70782 1.01698 0.70908 -2.70406 -0.55666 0.62661 -2.70406 1.07782 0.62661 
-2.69729 0.15463 1.06709 -2.69729 0.36654 1.06709 -2.69664 -0.26901 0.91665 
-2.69664 0.79018 0.91665 -2.69549 -0.05188 1.02186 -2.69549 0.57304 1.02186 
-2.69242 -0.15557 0.98079 -2.69242 0.67674 0.98079 -2.69145 -0.36767 0.84514 
-2.69145 0.88884 0.84514 -2.68549 0.10151 1.06245 -2.68549 0.41965 1.06245 
-2.68121 -0.4601 0.75973 -2.68121 0.98127 0.75973 -2.67417 -0.58316 0.59622 
-2.67417 1.10433 0.59622 -2.67335 0.04908 1.05493 -2.67335 0.47209 1.05493 
-2.66964 -0.54022 0.66424 -2.66964 0.26058 1.07877 -2.66964 1.06139 0.66424 
-2.66147 -0.32558 0.88632 -2.66147 0.84675 0.88632 -2.66013 -0.00187 1.04492 
-2.66013 0.52304 1.04492 -2.65908 -0.21652 0.95724 -2.65908 0.73769 0.95724 
-2.659 0.20736 1.07938 -2.659 0.31381 1.07938 -2.65839 -0.10741 1.00946 
-2.65839 0.62858 1.00946 -2.65366 -0.42111 0.80736 -2.65366 0.94228 0.80736 
-2.64783 0.1543 1.07711 -2.64783 0.36687 1.07711 -2.64379 -0.60754 0.56458 
-2.6436 -0.5066 0.71674 -2.6436 1.02776 0.71674 -2.63986 -0.56723 0.63408 
-2.63986 1.0884 0.63408 -2.63614 0.10154 1.07194 -2.63614 0.41962 1.07194 
-2.6253 -0.37902 0.85176 -2.6253 0.90019 0.85176 -2.62412 -0.27525 0.92895 
-2.62412 0.79642 0.92895 -2.62397 0.04926 1.06391 -2.62397 0.47191 1.06391 
-2.62312 -0.0574 1.03437 -2.62312 0.57857 1.03437 -2.62128 0.26058 1.08716 
-2.62044 -0.16125 0.99284 -2.62044 0.68242 0.99284 -2.61628 -0.46931 0.76669 
-2.61628 0.99048 0.76669 -2.61049 0.20733 1.08727 -2.61049 0.31384 1.08727 
-2.60945 -0.59226 0.60242 -2.60945 1.11343 0.60242 -2.60507 -0.54893 0.6704 
-2.60507 1.0701 0.6704 -2.59902 0.15402 1.08447 -2.59902 0.36715 1.08447 
-2.58837 -0.33049 0.89653 -2.58837 0.85166 0.89653 -2.58832 -0.42903 0.81317 
-2.58832 0.95019 0.81317 -2.58722 -0.00658 1.05503 -2.58722 0.52775 1.05503 
-2.58718 0.10129 1.07877 -2.58718 0.41987 1.07877 -2.58592 -0.22123 0.96715 
-2.58592 0.7424 0.96715 -2.58544 -0.11204 1.01932 -2.58544 0.63321 1.01932 
-2.57814 -0.51392 0.72201 -2.57814 1.03509 0.72201 -2.57474 -0.57437 0.6391 
-2.57474 1.09554 0.6391 -2.57256 0.26058 1.09317 -2.56136 0.20722 1.09278 
-2.56136 0.31395 1.09278 -2.55079 -0.27858 -0.74076 -2.55079 -0.27858 0.93673 
-2.55079 0.79975 0.93673 -2.55074 -0.47534 0.77075 -2.55074 0.99651 0.77075 
-2.55014 -0.38456 0.8583 -2.55014 0.90573 0.8583 -2.54994 -0.0612 1.04179 
-2.54994 0.58237 1.04179 -2.5499 0.15401 1.08943 -2.5499 0.36716 1.08943 
-2.54947 0.04746 1.07213 -2.54947 0.47371 1.07213 -2.54769 -0.16468 -0.80413 
-2.54769 -0.16468 1.0001 -2.54769 0.68584 1.0001 -2.54415 1.11886 0.60643 
-2.53995 -0.55416 0.6741 -2.53995 1.07533 0.6741 -2.52361 0.26058 1.09678 
-2.51278 -0.33423 0.90094 -2.51278 0.8554 0.90094 -2.51278 -0.22358 -0.77615 
-2.51278 -0.22358 0.97212 -2.51278 0.74475 0.97212 -2.51275 -0.43277 0.81757 
-2.51275 0.95393 0.81757 -2.51274 -0.51771 0.72472 -2.51274 1.03888 0.72472 
-2.51233 -0.00779 1.06056 -2.51233 0.52896 1.06056 -2.51233 -0.11436 -0.82829 
-2.51233 -0.11436 1.02426 -2.51233 0.63553 1.02426 -2.51231 0.10009 1.0843 
-2.51231 0.42108 1.0843 -2.51231 0.20718 1.09584 -2.51231 0.31399 1.09584 
-2.5094 1.14047 0.57189 -2.5094 1.09916 0.64166 -2.47455 -0.47749 0.77271 
-2.47455 -0.38641 0.86048 -2.47455 -0.28015 -0.74321 -2.47455 -0.28015 0.93918 
-2.47455 -0.16582 -0.80655 -2.47455 -0.16582 1.00252 -2.47455 -0.06212 -0.84851 
-2.47455 -0.06212 1.04448 -2.47455 0.04686 -0.87891 -2.47455 0.04686 1.07488 
-2.47455 0.15371 1.09226 -2.47455 0.26058 1.09798 -2.47455 0.36746 1.09226 
-2.47455 0.47431 1.07488 -2.47455 0.58329 1.04448 -2.47455 0.68699 1.00252 
-2.47455 0.80132 -0.74321 -2.47455 0.80132 0.93918 -2.47455 0.90758 0.86048 
-2.47455 0.99865 0.77271 -2.47455 1.07708 0.67534 -2.47455 1.12094 0.60767 
-2.43969 1.09916 0.64166 -2.43969 1.14047 0.57189 -2.43678 0.20718 -0.89987 
-2.43678 0.20718 1.09584 -2.43678 0.31399 -0.89987 -2.43678 0.31399 1.09584 
-2.43678 0.10009 -0.88833 -2.43678 0.10009 1.0843 -2.43678 0.42108 -0.88833 
-2.43678 0.42108 1.0843 -2.43676 -0.11436 -0.82829 -2.43676 -0.11436 1.02426 
-2.43676 0.63553 -0.82829 -2.43676 0.63553 1.02426 -2.43676 -0.00779 -0.86459 
-2.43676 -0.00779 1.06056 -2.43676 0.52896 -0.86459 -2.43676 0.52896 1.06056 
-2.43635 -0.51771 0.72472 -2.43635 1.03888 0.72472 -2.43634 -0.43277 0.81757 
-2.43634 0.95393 0.81757 -2.43631 -0.22358 -0.77615 -2.43631 -0.22358 0.97212 
-2.43631 0.74475 -0.77615 -2.43631 0.74475 0.97212 -2.43631 -0.33423 -0.70497 
-2.43631 -0.33423 0.90094 -2.43631 0.8554 0.90094 -2.42548 0.26058 -0.90081 
-2.42548 0.26058 1.09678 -2.40914 1.07533 0.6741 -2.40494 1.11886 0.60643 
-2.4014 -0.16468 -0.80413 -2.4014 -0.16468 1.0001 -2.4014 0.68584 -0.80413 
-2.4014 0.68584 1.0001 -2.39962 0.04746 -0.87616 -2.39962 0.04746 1.07213 
-2.39962 0.47371 -0.87616 -2.39962 0.47371 1.07213 -2.39919 0.15401 -0.89346 
-2.39919 0.15401 1.08943 -2.39919 0.36716 -0.89346 -2.39919 0.36716 1.08943 
-2.39915 -0.0612 -0.84582 -2.39915 -0.0612 1.04179 -2.39915 0.58237 -0.84582 
-2.39915 0.58237 1.04179 -2.39895 -0.38456 -0.66233 -2.39895 -0.38456 0.8583 
-2.39895 0.90573 0.8583 -2.39835 -0.47534 0.77075 -2.39835 0.99651 0.77075 
-2.3983 -0.27858 -0.74076 -2.3983 -0.27858 0.93673 -2.3983 0.79975 -0.74076 
-2.3983 0.79975 0.93673 -2.38773 0.20722 -0.89681 -2.38773 0.20722 1.09278 
-2.38773 0.31395 -0.89681 -2.38773 0.31395 1.09278 -2.37653 0.26058 -0.8972 
-2.37653 0.26058 1.09317 -2.37435 1.09554 0.6391 -2.37095 1.03509 0.72201 
-2.36365 -0.11204 -0.82335 -2.36365 -0.11204 1.01932 -2.36365 0.63321 -0.82335 
-2.36365 0.63321 1.01932 -2.36317 -0.22123 -0.77118 -2.36317 -0.22123 0.96715 
-2.36317 0.7424 -0.77118 -2.36317 0.7424 0.96715 -2.36191 0.10129 -0.8828 
-2.36191 0.10129 1.07877 -2.36191 0.41987 -0.8828 -2.36191 0.41987 1.07877 
-2.36187 -0.00658 -0.85906 -2.36187 -0.00658 1.05503 -2.36187 0.52775 -0.85906 
-2.36187 0.52775 1.05503 -2.36077 -0.42903 -0.6172 -2.36077 -0.42903 0.81317 
-2.36077 0.95019 0.81317 -2.36072 -0.33049 -0.70056 -2.36072 -0.33049 0.89653 
-2.36072 0.85166 -0.70056 -2.36072 0.85166 0.89653 -2.35007 0.15402 -0.8885 
-2.35007 0.15402 1.08447 -2.35007 0.36715 -0.8885 -2.35007 0.36715 1.08447 
-2.34402 1.0701 0.6704 -2.3386 0.20733 -0.8913 -2.3386 0.20733 1.08727 
-2.3386 0.31384 -0.8913 -2.3386 0.31384 1.08727 -2.33281 0.99048 0.76669 
-2.32865 -0.16125 -0.79687 -2.32865 -0.16125 0.99284 -2.32865 0.68242 -0.79687 
-2.32865 0.68242 0.99284 -2.32781 0.26058 -0.89119 -2.32781 0.26058 1.08716 
-2.32597 -0.0574 -0.8384 -2.32597 -0.0574 1.03437 -2.32597 0.57857 -0.8384 
-2.32597 0.57857 1.03437 -2.32512 0.04926 -0.86794 -2.32512 0.04926 1.06391 
-2.32512 0.47191 -0.86794 -2.32512 0.47191 1.06391 -2.32497 -0.27525 -0.73298 
-2.32497 -0.27525 0.92895 -2.32497 0.79642 -0.73298 -2.32497 0.79642 0.92895 
-2.32379 -0.37902 -0.65579 -2.32379 -0.37902 0.85176 -2.32379 0.90019 0.85176 
-2.31295 0.10154 -0.87597 -2.31295 0.10154 1.07194 -2.31295 0.41962 -0.87597 
-2.31295 0.41962 1.07194 -2.30549 1.02776 0.71674 -2.30126 0.1543 -0.88114 
-2.30126 0.1543 1.07711 -2.30126 0.36687 -0.88114 -2.30126 0.36687 1.07711 
-2.29543 -0.42111 -0.61139 -2.29543 -0.42111 0.80736 -2.29543 0.94228 0.80736 
-2.2907 -0.10741 -0.81349 -2.2907 -0.10741 1.00946 -2.2907 0.62858 -0.81349 
-2.2907 0.62858 1.00946 -2.29009 0.20736 -0.88341 -2.29009 0.20736 1.07938 
-2.29009 0.31381 -0.88341 -2.29009 0.31381 1.07938 -2.29001 -0.21652 -0.76127 
-2.29001 -0.21652 0.95724 -2.29001 0.73769 -0.76127 -2.29001 0.73769 0.95724 
-2.28896 -0.00187 -0.84895 -2.28896 -0.00187 1.04492 -2.28896 0.52304 -0.84895 
-2.28896 0.52304 1.04492 -2.28762 -0.32558 -0.69035 -2.28762 -0.32558 0.88632 
-2.28762 0.84675 -0.69035 -2.28762 0.84675 0.88632 -2.27945 0.26058 -0.8828 
-2.27945 0.26058 1.07877 -2.27574 0.04908 -0.85896 -2.27574 0.04908 1.05493 
-2.27574 0.47209 -0.85896 -2.27574 0.47209 1.05493 -2.26788 -0.4601 -0.56376 
-2.26788 0.98127 0.75973 -2.2636 0.10151 -0.86648 -2.2636 0.10151 1.06245 
-2.2636 0.41965 -0.86648 -2.2636 0.41965 1.06245 -2.25764 -0.36767 -0.64917 
-2.25764 -0.36767 0.84514 -2.25764 0.88884 -0.64917 -2.25764 0.88884 0.84514 
-2.25667 -0.15557 -0.78482 -2.25667 -0.15557 0.98079 -2.25667 0.67674 -0.78482 
-2.25667 0.67674 0.98079 -2.2536 -0.05188 -0.82589 -2.2536 -0.05188 1.02186 
-2.2536 0.57304 -0.82589 -2.2536 0.57304 1.02186 -2.25245 -0.26901 -0.72068 
-2.25245 -0.26901 0.91665 -2.25245 0.79018 -0.72068 -2.25245 0.79018 0.91665 
-2.2518 0.15463 -0.87112 -2.2518 0.15463 1.06709 -2.2518 0.36654 -0.87112 
-2.2518 0.36654 1.06709 -2.24066 0.20779 -0.87285 -2.24066 0.20779 1.06882 
-2.24066 0.31337 -0.87285 -2.24066 0.31337 1.06882 -2.2399 -0.0016 -0.83807 
-2.2399 -0.0016 1.03404 -2.2399 0.52276 -0.83807 -2.2399 0.52276 1.03404 
-2.23156 0.26058 -0.87205 -2.23156 0.26058 1.06802 -2.22948 -0.40869 -0.60345 
-2.22948 0.92986 0.79942 -2.22686 0.04944 -0.84757 -2.22686 0.04944 1.04354 
-2.22686 0.47173 -0.84757 -2.22686 0.47173 1.04354 -2.22192 -0.31249 -0.68161 
-2.22192 -0.31249 0.87758 -2.22192 0.83365 -0.68161 -2.22192 0.83365 0.87758 
-2.21919 -0.10054 -0.79889 -2.21919 -0.10054 0.99486 -2.21919 0.62171 -0.79889 
-2.21919 0.62171 0.99486 -2.21848 -0.2096 -0.74662 -2.21848 -0.2096 0.94259 
-2.21848 0.73076 -0.74662 -2.21848 0.73076 0.94259 -2.21449 0.1021 -0.85451 
-2.21449 0.1021 1.05048 -2.21449 0.41907 -0.85451 -2.21449 0.41907 1.05048 
-2.2048 -0.0512 -0.81308 -2.2048 -0.0512 1.00905 -2.2048 0.57236 -0.81308 
-2.2048 0.57236 1.00905 -2.20289 0.15524 -0.85863 -2.20289 0.15524 1.0546 
-2.20289 0.36593 -0.85863 -2.20289 0.36593 1.0546 -2.20192 -0.44678 -0.55418 
-2.19317 0.20783 -0.86016 -2.19317 0.20783 1.05613 -2.19317 0.31333 -0.86016 
-2.19317 0.31333 1.05613 -2.19248 -0.35347 -0.63916 -2.19248 -0.35347 0.83513 
-2.19248 0.87464 -0.63916 -2.19248 0.87464 0.83513 -2.19116 -0.00071 -0.82474 
-2.19116 -0.00071 1.02071 -2.19116 0.52187 -0.82474 -2.19116 0.52187 1.02071 
-2.1871 -0.25393 -0.70989 -2.1871 -0.25393 0.90586 -2.1871 0.77509 -0.70989 
-2.1871 0.77509 0.90586 -2.18587 -0.14766 -0.76804 -2.18587 -0.14766 0.96401 
-2.18587 0.66883 -0.76804 -2.18587 0.66883 0.96401 -2.18426 0.26058 -0.85896 
-2.18426 0.26058 1.05493 -2.17861 0.05032 -0.83379 -2.17861 0.05032 1.02976 
-2.17861 0.47085 -0.83379 -2.17861 0.47085 1.02976 -2.17085 -0.0992 -0.78424 
-2.17085 -0.0992 0.98021 -2.17085 0.62037 -0.78424 -2.17085 0.62037 0.98021 
-2.16632 0.10314 -0.84021 -2.16632 0.10314 1.03618 -2.16632 0.41803 -0.84021 
-2.16632 0.41803 1.03618 -2.16414 -0.39334 -0.59197 -2.16414 0.91451 -0.59197 
-2.16414 0.91451 0.78794 -2.15692 -0.29648 -0.66934 -2.15692 -0.29648 0.86531 
-2.15692 0.81765 -0.66934 -2.15692 0.81765 0.86531 -2.15668 -0.04972 -0.79794 
-2.15668 -0.04972 0.99391 -2.15668 0.57089 -0.79794 -2.15668 0.57089 0.99391 
-2.15576 0.15527 -0.84397 -2.15576 0.15527 1.03994 -2.15576 0.3659 -0.84397 
-2.15576 0.3659 1.03994 -2.15379 -0.19304 -0.73348 -2.15379 -0.19304 0.92945 
-2.15379 0.71421 -0.73348 -2.15379 0.71421 0.92945 -2.14611 0.20796 -0.84507 
-2.14611 0.20796 1.04104 -2.14611 0.31321 -0.84507 -2.14611 0.31321 1.04104 
-2.14342 0.00064 -0.80909 -2.14342 0.00064 1.00506 -2.14342 0.52053 -0.80909 
-2.14342 0.52053 1.00506 -2.13766 0.26058 -0.84356 -2.13766 0.26058 1.03953 
-2.13722 0.95135 -0.54159 -2.13599 -0.14849 -0.74939 -2.13599 -0.14849 0.94536 
-2.13599 0.66966 -0.74939 -2.13599 0.66966 0.94536 -2.1311 0.05174 -0.81767 
-2.1311 0.05174 1.01364 -2.1311 0.46943 -0.81767 -2.1311 0.46943 1.01364 
-2.1286 -0.33648 -0.62578 -2.1286 -0.33648 0.82175 -2.1286 0.85764 -0.62578 
-2.1286 0.85764 0.82175 -2.12308 -0.23647 -0.69537 -2.12308 -0.23647 0.89134 
-2.12308 0.75764 -0.69537 -2.12308 0.75764 0.89134 -2.12102 -0.09982 -0.76522 
-2.12102 0.62099 -0.76522 -2.12102 0.62099 0.96119 -2.11975 0.10343 -0.82366 
-2.11975 0.41774 -0.82366 -2.11975 0.41774 1.01963 -2.10941 0.15557 -0.82703 
-2.10941 0.3656 -0.82703 -2.10941 0.3656 1.023 -2.10675 -0.04987 -0.77857 
-2.10675 0.57104 -0.77857 -2.10675 0.57104 0.97454 -2.1046 -0.19289 -0.71288 
-2.1046 0.71406 -0.71288 -2.1046 0.71406 0.90885 -2.10071 -0.37526 -0.57725 
-2.10071 0.89643 -0.57725 -2.10011 0.208 -0.82777 -2.10011 0.31317 -0.82777 
-2.09387 -0.27777 -0.65385 -2.09387 -0.27777 0.84982 -2.09387 0.79894 -0.65385 
-2.09387 0.79894 0.84982 -2.09357 0.00068 -0.78932 -2.09357 0.52049 -0.78932 
-2.09357 0.52049 0.98529 -2.09186 0.26058 -0.82589 -2.08707 -0.14816 -0.72833 
-2.08707 0.66933 -0.72833 -2.08707 0.66933 0.9243 -2.08055 0.05334 -0.79746 
-2.08055 0.46782 -0.79746 -2.08055 0.46782 0.99343 -2.07458 -0.23539 -0.67276 
-2.07458 0.75655 -0.67276 -2.07458 0.75655 0.86873 -2.0719 -0.09916 -0.74371 
-2.0719 0.62033 -0.74371 -2.0719 0.62033 0.93968 -2.06933 0.1052 -0.80294 
-2.06933 0.41597 -0.80294 -2.0663 -0.31677 -0.60912 -2.0663 0.83793 -0.60912 
-2.05899 0.15776 -0.80575 -2.05899 0.36341 -0.80575 -2.05787 -0.04913 -0.75669 
-2.05787 0.5703 -0.75669 -2.05787 0.5703 0.95266 -2.05625 -0.1915 -0.68983 
-2.05625 0.71267 -0.68983 -2.05625 0.71267 0.8858 -2.04984 0.21031 -0.80595 
-2.04984 0.31086 -0.80595 -2.04699 0.26058 -0.806 -2.04622 -0.2755 -0.62945 
-2.04622 0.79667 -0.62945 -2.04622 0.79667 0.82542 -2.04387 0.00283 -0.76693 
-2.04387 0.51834 -0.76693 -2.04047 -0.35329 -0.56136 -2.04047 0.87446 -0.56136 
-2.03925 -0.14668 -0.70492 -2.03925 0.66784 -0.70492 -2.03925 0.66784 0.90089 
-2.03117 0.05557 -0.77459 -2.03117 0.4656 -0.77459 -2.02723 -0.23288 -0.64794 
-2.02723 0.75405 -0.64794 -2.02723 0.75405 0.84391 -2.02419 -0.09744 -0.71994 
-2.02419 0.61861 -0.71994 -2.01984 0.1077 -0.77944 -2.01984 0.41347 -0.77944 
-2.01923 -0.31384 -0.58225 -2.01923 0.83501 -0.58225 -2.00982 0.16027 -0.78177 
-2.00982 0.3609 -0.78177 -2.00937 -0.18902 -0.66455 -2.00937 0.71019 -0.66455 
-2.00937 0.71019 0.86052 -2.00901 -0.04648 -0.73207 -2.00901 0.56764 -0.73207 
-2.00589 0.21036 -0.78397 -2.00589 0.31081 -0.78397 -2.00315 0.26058 -0.78394 
-1.99932 -0.27223 -0.6022 -1.99932 0.7934 -0.6022 -1.99519 0.00571 -0.74181 
-1.99519 0.51545 -0.74181 -1.99267 -0.14403 -0.67924 -1.99267 0.6652 -0.67924 
-1.9831 0.0584 -0.74913 -1.9831 0.46277 -0.74913 -1.98033 -0.22905 -0.62036 
-1.98033 0.75022 -0.62036 -1.98033 0.75022 0.81633 -1.97637 -0.09399 -0.69328 
-1.97637 0.61516 -0.69328 -1.9735 -0.30923 -0.55337 -1.9735 0.8304 -0.55337 
-1.97198 0.11069 -0.75346 -1.97198 0.41047 -0.75346 -1.96678 0.16036 -0.75766 
-1.96678 0.3608 -0.75766 -1.96286 0.21053 -0.75973 -1.96286 0.31064 -0.75973 
-1.96266 -0.18487 -0.63655 -1.96266 0.70604 -0.63655 -1.96154 -0.0429 -0.70496 
-1.96154 0.56407 -0.70496 -1.96044 0.26058 -0.75974 -1.95354 -0.26717 -0.57286 
-1.95354 0.78833 -0.57286 -1.94823 0.00909 -0.71426 -1.94823 0.51208 -0.71426 
-1.94745 -0.14024 -0.65136 -1.94745 0.66141 -0.65136 -1.93649 0.06183 -0.72116 
-1.93649 0.45934 -0.72116 -1.93491 -0.22376 -0.59064 -1.93491 0.74493 -0.59064 
-1.93135 -0.08993 -0.66496 -1.93135 0.6111 -0.66496 -1.93005 0.11108 -0.72735 
-1.93005 0.41009 -0.72735 -1.92925 -0.30294 -0.52258 -1.92498 0.16071 -0.73147 
-1.92498 0.36046 -0.73147 -1.92128 0.21058 -0.73352 -1.92128 0.31059 -0.73352 
-1.91897 0.26058 -0.73348 -1.91864 -0.18007 -0.60685 -1.91864 0.70124 -0.60685 
-1.91659 -0.03832 -0.67619 -1.91659 0.55949 -0.67619 -1.90952 -0.26052 -0.5417 
-1.90373 -0.13531 -0.62135 -1.90373 0.65648 -0.62135 -1.90353 0.01389 -0.68501 
-1.90353 0.50728 -0.68501 -1.89535 0.062 -0.69264 -1.89535 0.45917 -0.69264 
-1.89208 -0.21797 -0.55907 -1.89208 0.73914 -0.55907 -1.88891 0.11133 -0.69873 
-1.88891 0.40984 -0.69873 -1.88761 -0.08462 -0.63437 -1.88761 0.60578 -0.63437 
-1.88373 0.16128 -0.70269 -1.88373 0.35989 -0.70269 -1.88005 0.21122 -0.7046 
-1.88005 0.30995 -0.7046 -1.87885 0.26058 -0.70522 -1.87601 -0.17402 -0.57497 
-1.87601 0.69519 -0.57497 -1.87324 -0.03289 -0.64519 -1.87324 0.55405 -0.64519 
-1.86804 -0.25352 -0.50852 -1.86371 0.01459 -0.65459 -1.86371 0.50658 -0.65459 
-1.86163 -0.12926 -0.5893 -1.86163 0.65043 -0.5893 -1.85566 0.06267 -0.66215 
-1.85566 0.4585 -0.66215 -1.85093 -0.21081 -0.52563 -1.84902 0.1122 -0.66798 
-1.84902 0.40897 -0.66798 -1.84578 -0.07829 -0.60188 -1.84578 0.59946 -0.60188 
-1.84397 0.1621 -0.67187 -1.84397 0.35907 -0.67187 -1.84129 0.21128 -0.67439 
-1.84129 0.30989 -0.67439 -1.84015 0.26058 -0.67503 -1.83533 -0.16697 -0.54123 
-1.83533 0.68814 -0.54123 -1.83475 -0.03166 -0.61283 -1.83475 0.55283 -0.61283 
-1.82524 0.01591 -0.62211 -1.82524 0.50526 -0.62211 -1.82126 -0.1221 -0.5553 
-1.82126 0.64327 -0.5553 -1.81752 0.06383 -0.62976 -1.81752 0.45733 -0.62976 
-1.81749 -0.21797 -0.48448 -1.81091 0.11344 -0.63546 -1.81091 0.40772 -0.63546 
-1.80877 -0.07631 -0.56779 -1.80877 0.59747 -0.56779 -1.80659 0.16221 -0.63969 
-1.80659 0.35896 -0.63969 -1.80388 0.21146 -0.64215 -1.80388 0.30971 -0.64215 
-1.80299 0.26058 -0.64297 -1.80159 -0.17402 -0.50055 -1.79789 -0.0297 -0.57867 
-1.79789 0.55087 -0.57867 -1.78863 0.0176 -0.58793 -1.78863 0.50356 -0.58793 
-1.78726 -0.12926 -0.51493 -1.78726 0.65043 -0.51493 -1.78592 -0.22376 -0.44165 
-1.78103 0.06549 -0.59553 -1.78103 0.45567 -0.59553 -1.77509 0.11385 -0.60147 
-1.77509 0.40731 -0.60147 -1.77468 -0.07829 -0.53078 -1.77468 0.59946 -0.53078 
-1.77084 0.16257 -0.60572 -1.77084 0.3586 -0.60572 -1.76971 -0.18007 -0.45792 
-1.76829 0.21152 -0.60827 -1.76829 0.30965 -0.60827 -1.76744 0.26058 -0.60912 
-1.76373 -0.03166 -0.54181 -1.76373 0.55283 -0.54181 -1.75521 -0.13531 -0.47283 
-1.75445 0.01591 -0.55132 -1.75445 0.50526 -0.55132 -1.7468 0.06383 -0.55904 
-1.7468 0.45733 -0.55904 -1.74219 -0.08462 -0.48895 -1.74219 0.60578 -0.48895 
-1.7411 0.11344 -0.56565 -1.7411 0.40772 -0.56565 -1.74001 -0.18487 -0.4139 
-1.73687 0.16221 -0.56997 -1.73687 0.35896 -0.56997 -1.73441 0.21146 -0.57268 
-1.73441 0.30971 -0.57268 -1.73359 0.26058 -0.57357 -1.73137 -0.03289 -0.50332 
-1.73137 0.55405 -0.50332 -1.7252 -0.14024 -0.42911 -1.72197 0.01459 -0.51285 
-1.72197 0.50658 -0.51285 -1.71441 0.06267 -0.5209 -1.71441 0.4585 -0.5209 
-1.7116 -0.08993 -0.44521 -1.70858 0.1122 -0.52754 -1.70858 0.40897 -0.52754 
-1.70469 0.1621 -0.53259 -1.70469 0.35907 -0.53259 -1.70217 0.21128 -0.53527 
-1.70217 0.30989 -0.53527 -1.70153 0.26058 -0.53641 -1.70037 -0.03832 -0.45997 
-1.70037 0.55949 -0.45997 -1.69732 -0.14403 -0.38389 -1.69155 0.01389 -0.47303 
-1.69155 0.50728 -0.47303 -1.68392 0.062 -0.48121 -1.68392 0.45917 -0.48121 
-1.68328 -0.09399 -0.40019 -1.67783 0.11133 -0.48765 -1.67783 0.40984 -0.48765 
-1.67387 0.16128 -0.49283 -1.67387 0.35989 -0.49283 -1.67196 0.21122 -0.49651 
-1.67196 0.30995 -0.49651 -1.67164 -0.14668 -0.33731 -1.6716 -0.0429 -0.41502 
-1.6716 0.56407 -0.41502 -1.67134 0.26058 -0.49771 -1.6623 0.00909 -0.42833 
-1.6623 0.51208 -0.42833 -1.65662 -0.09744 -0.35237 -1.6554 0.06183 -0.44007 
-1.6554 0.45934 -0.44007 -1.64921 0.11108 -0.44651 -1.64921 0.41009 -0.44651 
-1.64509 0.16071 -0.45158 -1.64509 0.36046 -0.45158 -1.64449 -0.04648 -0.36755 
-1.64308 0.26058 -0.45759 -1.64304 0.21058 -0.45528 -1.64304 0.31059 -0.45528 
-1.63475 0.00571 -0.38137 -1.63475 0.51545 -0.38137 -1.63285 -0.09916 -0.30466 
-1.62743 0.0584 -0.39346 -1.62743 0.46277 -0.39346 -1.6231 0.11069 -0.40458 
-1.6231 0.41047 -0.40458 -1.61987 -0.04913 -0.31869 -1.6189 0.16036 -0.40978 
-1.6189 0.3608 -0.40978 -1.61683 0.21053 -0.4137 -1.61683 0.31064 -0.4137 
-1.61682 0.26058 -0.41612 -1.61134 -0.09982 -0.25554 -1.60963 0.00283 -0.33269 
-1.60197 0.05557 -0.34539 -1.60197 0.4656 -0.34539 -1.59799 -0.04987 -0.26981 
-1.59712 0.1077 -0.35672 -1.59712 0.41347 -0.35672 -1.59479 0.16027 -0.36674 
-1.59479 0.3609 -0.36674 -1.59262 0.26058 -0.37341 -1.59259 0.21036 -0.37067 
-1.59259 0.31081 -0.37067 -1.58724 0.00068 -0.28299 -1.5791 0.05334 -0.29601 
-1.5791 0.46782 -0.29601 -1.57362 0.1052 -0.30723 -1.57362 0.41597 -0.30723 
-1.57081 0.15776 -0.31757 -1.57081 0.36341 -0.31757 -1.57061 0.21031 -0.32672 
-1.57061 0.31086 -0.32672 -1.57056 0.26058 -0.32957 -1.5529 0.41774 -0.25681 
-2.12459 -0.03048 0.99401 -2.11861 -0.08217 0.98266 -2.11003 -0.13327 0.97034 
-2.10694 0.12668 1.06677 -2.10689 0.0764 1.06391 -2.10689 0.17695 1.06391 
-2.10669 0.02385 1.05477 -2.10669 0.2295 1.05477 -2.10387 -0.02871 1.04443 
-2.10387 0.28206 1.04443 -2.09982 -0.23445 0.89457 -2.09887 -0.18363 0.95708 
-2.09839 -0.08056 1.03321 -2.09839 0.33392 1.03321 -2.09025 -0.13323 1.02019 
-2.09025 0.38658 1.02019 -2.08576 -0.28948 0.85708 -2.08517 -0.23311 0.94291 
-2.0849 0.07645 1.10787 -2.0849 0.1769 1.10787 -2.08487 0.12668 1.11061 
-2.0827 0.02636 1.10394 -2.0827 0.227 1.10394 -2.08037 -0.02621 1.09392 
-2.08037 0.27956 1.09392 -2.0795 -0.18378 1.00701 -2.0795 0.43713 1.00701 
-2.07552 -0.07834 1.08259 -2.07552 0.33169 1.08259 -2.06898 -0.28157 0.92789 
-2.06787 -0.13107 1.06988 -2.06787 0.38443 1.06988 -2.06616 -0.23372 0.99274 
-2.06616 0.48708 0.99274 -2.06068 0.12668 1.15332 -2.06066 0.07662 1.1509 
-2.06066 0.17673 1.1509 -2.0586 0.02646 1.14698 -2.0586 0.2269 1.14698 
-2.05762 -0.18304 1.05588 -2.05762 0.43639 1.05588 -2.05439 -0.02321 1.14178 
-2.05439 0.27657 1.14178 -2.05032 -0.2824 0.97777 -2.05032 0.53576 0.97777 
-2.05006 -0.07551 1.13066 -2.05006 0.32886 1.13066 -2.04756 -0.3435 0.89528 
-2.04465 -0.23307 1.04186 -2.04465 0.48642 1.04186 -2.04275 -0.12819 1.11857 
-2.04275 0.38155 1.11857 -2.03446 0.07668 1.19247 -2.03446 0.17668 1.19247 
-2.03442 -0.32694 0.95997 -2.03442 0.12668 1.19478 -2.03442 0.5803 0.95997 
-2.033 -0.18038 1.10475 -2.033 0.43374 1.10475 -2.03241 0.0268 1.18878 
-2.03241 0.22656 1.18878 -2.02926 -0.28207 1.02668 -2.02926 0.53543 1.02668 
-2.02828 -0.02283 1.18371 -2.02828 0.27618 1.18371 -2.02209 -0.07208 1.17727 
-2.02209 0.32543 1.17727 -2.02087 -0.23135 1.08957 -2.02087 0.4847 1.08957 
-2.0152 -0.12482 1.16553 -2.0152 0.37817 1.16553 -2.01381 -0.3268 1.00915 
-2.01381 0.58015 1.00915 -2.01082 -0.38783 0.92666 -2.01082 0.64119 0.92666 
-2.00616 0.12668 1.23491 -2.0059 -0.17681 1.15222 -2.0059 0.43016 1.15222 
-2.00586 -0.28058 1.0745 -2.00586 0.53394 1.0745 -2.00553 0.07732 1.23371 
-2.00553 0.17604 1.23371 -2.00362 0.02737 1.23003 -2.00362 0.22599 1.23003 
-1.99966 -0.02258 1.22485 -1.99966 0.27593 1.22485 -1.9963 -0.37037 0.99068 
-1.9963 0.62373 0.99068 -1.99421 -0.2279 1.13739 -1.99421 0.48125 1.13739 
-1.99358 -0.07191 1.21841 -1.99358 0.32526 1.21841 -1.99076 -0.32541 1.05751 
-1.99076 0.57876 1.05751 -1.98594 -0.12002 1.21023 -1.98594 0.37337 1.21023 
-1.98255 0.69975 0.89184 -1.98018 -0.27794 1.12109 -1.98018 0.53129 1.12109 
-1.97712 -0.17223 1.19717 -1.97712 0.42558 1.19717 -1.97596 0.12668 1.27361 
-1.97532 0.07737 1.27247 -1.97532 0.17598 1.27247 -1.97369 -0.36929 1.03918 
-1.97369 0.62265 1.03918 -1.97281 0.02819 1.26979 -1.97281 0.22516 1.26979 
-1.97028 -0.43039 0.95684 -1.97028 0.68374 0.95684 -1.96892 -0.02171 1.26474 
-1.96892 0.27507 1.26474 -1.96589 -0.22384 1.18241 -1.96589 0.47719 1.18241 
-1.96549 -0.32293 1.10439 -1.96549 0.57628 1.10439 -1.96309 -0.07124 1.2581 
-1.96309 0.32459 1.2581 -1.95552 -0.11931 1.25005 -1.95552 0.37267 1.25005 
-1.95479 -0.41168 1.01989 -1.95479 0.66503 1.01989 -1.95229 -0.27415 1.1663 
-1.95229 0.5275 1.1663 -1.95011 0.75493 0.85612 -1.94887 -0.36679 1.08653 
-1.94887 0.62014 1.08653 -1.94613 -0.16679 1.24052 -1.94613 0.42015 1.24052 
-1.9439 0.12668 1.31077 -1.94309 0.07755 1.30987 -1.94309 0.1758 1.30987 
-1.94063 0.02831 1.30716 -1.94063 0.22505 1.30716 -1.94009 0.74073 0.92128 
-1.93749 -0.31878 1.15109 -1.93749 0.57213 1.15109 -1.93639 -0.02046 1.30285 
-1.93639 0.27382 1.30285 -1.9353 -0.21852 1.22615 -1.9353 0.47188 1.22615 
-1.93069 -0.07007 1.29624 -1.93069 0.32343 1.29624 -1.93038 -0.40941 1.06753 
-1.93038 0.66276 1.06753 -1.92672 -0.47038 0.98516 -1.92672 0.72374 0.98516 
-1.92305 -0.118 1.28852 -1.92305 0.37135 1.28852 -1.92228 -0.26922 1.21003 
-1.92228 0.52257 1.21003 -1.92129 -0.36296 1.13342 -1.92129 0.61631 1.13342 
-1.91377 -0.16557 1.279 -1.91377 0.41892 1.279 -1.91006 -0.45067 1.04746 
-1.91006 0.12668 1.34632 -1.91006 0.70403 1.04746 -1.90921 0.07761 1.34547 
-1.90921 0.17574 1.34547 -1.90779 -0.31398 1.19512 -1.90779 0.56733 1.19512 
-1.90665 0.02866 1.34291 -1.90665 0.22469 1.34291 -1.90439 0.79595 0.88428 
-1.90314 -0.40614 1.11444 -1.90314 0.6595 1.11444 -1.90282 -0.21219 1.26798 
-1.90282 0.46555 1.26798 -1.9024 -0.02005 1.33867 -1.9024 0.27341 1.33867 
-1.89647 -0.06841 1.33273 -1.89647 0.32177 1.33273 -1.8929 0.7806 0.94962 
-1.89157 -0.35766 1.17885 -1.89157 0.61102 1.17885 -1.89023 -0.26316 1.25213 
-1.89023 0.51652 1.25213 -1.88887 -0.1163 1.32513 -1.88887 0.36966 1.32513 
-1.88318 -0.44775 1.09453 -1.88318 0.70111 1.09453 -1.87961 -0.16361 1.31587 
-1.87961 0.41696 1.31587 -1.87819 -0.50917 1.01305 -1.87819 0.76252 1.01305 
-1.87591 -0.30793 1.23775 -1.87591 0.56128 1.23775 -1.87451 0.12668 1.38016 
-1.8738 -0.40107 1.16022 -1.8738 0.65443 1.16022 -1.87361 0.07755 1.37935 
-1.87361 0.1758 1.37935 -1.8709 0.02831 1.37689 -1.8709 0.22505 1.37689 
-1.86872 -0.21021 1.30499 -1.86872 0.46357 1.30499 -1.86659 -0.02046 1.37266 
-1.86659 0.27382 1.37266 -1.8623 -0.4872 1.07329 -1.8623 0.74055 1.07329 
-1.86001 -0.35188 1.22167 -1.86001 0.60523 1.22167 -1.85998 -0.07007 1.36695 
-1.85998 0.32343 1.36695 -1.85623 -0.25601 1.29249 -1.85623 0.50936 1.29249 
-1.85431 -0.44314 1.14026 -1.85431 0.69649 1.14026 -1.85225 -0.118 1.35931 
-1.85225 0.37135 1.35931 -1.84274 -0.16557 1.35003 -1.84274 0.41892 1.35003 
-1.84264 -0.39442 1.20424 -1.84264 0.64778 1.20424 -1.84252 0.81745 0.97653 
-1.84217 -0.30088 1.27843 -1.84217 0.55423 1.27843 -1.83734 0.12668 1.41222 
-1.8362 0.07737 1.41159 -1.8362 0.17598 1.41159 -1.83378 -0.48286 1.11934 
-1.83378 0.73621 1.11934 -1.83352 0.02819 1.40907 -1.83352 0.22516 1.40907 
-1.83172 -0.21219 1.33908 -1.83172 0.46555 1.33908 -1.82848 -0.54405 1.03776 
-1.82848 0.7974 1.03776 -1.82847 -0.02171 1.40518 -1.82847 0.27507 1.40518 
-1.82656 -0.34472 1.26283 -1.82656 0.59807 1.26283 -1.82351 -0.43685 1.18451 
-1.82351 0.6902 1.18451 -1.82184 -0.07124 1.39935 -1.82184 0.32459 1.39935 
-1.81587 -0.26316 1.32649 -1.81587 0.51652 1.32649 -1.81379 -0.11931 1.39178 
-1.81379 0.37267 1.39178 -1.81171 -0.52109 1.09726 -1.81171 0.77445 1.09726 
-1.80946 -0.38743 1.24572 -1.80946 0.64078 1.24572 -1.80425 -0.16679 1.38239 
-1.80425 0.42015 1.38239 -1.80322 -0.47673 1.16417 -1.80322 0.73008 1.16417 
-1.80149 -0.30793 1.31217 -1.80149 0.56128 1.31217 -1.79865 0.12668 1.44242 
-1.79744 0.07732 1.4418 -1.79744 0.17604 1.4418 -1.79377 0.02737 1.43988 
-1.79377 0.22599 1.43988 -1.79089 -0.42889 1.22715 -1.79089 0.68225 1.22715 
-1.79072 0.85081 1 -1.78989 -0.21852 1.37157 -1.78989 0.47188 1.37157 
-1.78859 -0.02258 1.43593 -1.78859 0.27593 1.43593 -1.78541 -0.35188 1.29627 
-1.78541 0.60523 1.29627 -1.78215 -0.07191 1.42984 -1.78215 0.32526 1.42984 
-1.78149 -0.51536 1.14228 -1.78149 0.76871 1.14228 -1.77566 -0.57638 1.06077 
-1.77566 0.82973 1.06077 -1.77397 -0.12002 1.42221 -1.77397 0.37337 1.42221 
-1.77376 -0.26922 1.35855 -1.77376 0.52257 1.35855 -1.7709 -0.46902 1.20717 
-1.7709 0.72238 1.20717 -1.76798 -0.39442 1.2789 -1.76798 0.64778 1.2789 
-1.76091 -0.17223 1.41338 -1.76091 0.42558 1.41338 -1.75885 -0.31398 1.34405 
-1.75885 0.56733 1.34405 -1.75852 -0.55222 1.11926 -1.75852 0.12668 1.47068 
-1.75852 0.80557 1.11926 -1.75621 0.07668 1.47072 -1.75621 0.17668 1.47072 
-1.75252 0.0268 1.46867 -1.75252 0.22656 1.46867 -1.74955 -0.50772 1.18581 
-1.74955 0.76107 1.18581 -1.74824 -0.43685 1.25977 -1.74824 0.6902 1.25977 
-1.74744 -0.02283 1.46455 -1.74744 0.27618 1.46455 -1.74614 -0.22384 1.40215 
-1.74614 0.47719 1.40215 -1.74259 -0.35766 1.32784 -1.74259 0.61102 1.32784 
-1.74101 -0.07208 1.45835 -1.74101 0.32543 1.45835 -1.73635 0.88102 1.0219 
-1.73004 -0.27415 1.38856 -1.73004 0.5275 1.38856 -1.72926 -0.12482 1.45146 
-1.72926 0.37817 1.45146 -1.7279 -0.47673 1.23949 -1.7279 0.73008 1.23949 
-1.72688 -0.54488 1.16314 -1.72688 0.79824 1.16314 -1.72396 -0.40107 1.31006 
-1.72396 0.65443 1.31006 -1.72076 -0.60562 1.0815 -1.72076 0.85897 1.0815 
-1.71705 0.12668 1.49694 -1.71596 -0.17681 1.44216 -1.71596 0.43016 1.44216 
-1.71483 -0.31878 1.37375 -1.71483 0.57213 1.37375 -1.71464 0.07662 1.49693 
-1.71464 0.17673 1.49693 -1.71071 0.02646 1.49486 -1.71071 0.2269 1.49486 
-1.70602 -0.51536 1.21775 -1.70602 0.76871 1.21775 -1.70552 -0.02321 1.49066 
-1.70552 0.27657 1.49066 -1.70399 -0.44314 1.29057 -1.70399 0.69649 1.29057 
-1.70295 -0.58043 1.13921 -1.70295 0.83378 1.13921 -1.70113 -0.2279 1.43047 
-1.70113 0.48125 1.43047 -1.69716 -0.36296 1.35755 -1.69716 0.61631 1.35755 
-1.69467 0.89149 1.05547 -1.6944 -0.07551 1.48633 -1.6944 0.32886 1.48633 
-1.68482 -0.27794 1.41644 -1.68482 0.53129 1.41644 -1.68308 -0.48286 1.27004 
-1.68308 0.73621 1.27004 -1.683 -0.55222 1.19478 -1.683 0.80557 1.19478 
-1.68231 -0.12819 1.47901 -1.68231 0.38155 1.47901 -1.67818 -0.40614 1.3394 
-1.67818 0.6595 1.3394 -1.67781 -0.61427 1.11408 -1.67781 0.86763 1.11408 
-1.67435 0.12668 1.52113 -1.6716 0.07645 1.52117 -1.6716 0.1769 1.52117 
-1.66849 -0.18038 1.46927 -1.66849 0.43374 1.46927 -1.66813 -0.32293 1.40175 
-1.66813 0.57628 1.40175 -1.66767 0.02636 1.51897 -1.66767 0.227 1.51897 
-1.66099 -0.52109 1.24797 -1.66099 0.77445 1.24797 -1.65827 -0.44775 1.31945 
-1.65827 0.70111 1.31945 -1.65765 -0.02621 1.51664 -1.65765 0.27956 1.51664 
-1.65331 -0.23135 1.45713 -1.65331 0.4847 1.45713 -1.65153 -0.64633 1.0878 
-1.65153 0.89969 1.0878 -1.65026 -0.36679 1.38514 -1.65026 0.62014 1.38514 
-1.64633 -0.07834 1.51179 -1.64633 0.33169 1.51179 -1.64524 -0.60562 1.15702 
-1.64524 0.85897 1.15702 -1.63824 -0.28058 1.44212 -1.63824 0.53394 1.44212 
-1.63702 -0.4872 1.29856 -1.63702 0.74055 1.29856 -1.63362 -0.13107 1.50413 
-1.63362 0.38443 1.50413 -1.63127 -0.40941 1.36664 -1.63127 0.66276 1.36664 
-1.63051 0.12668 1.5432 -1.62765 0.0764 1.54315 -1.62765 0.17695 1.54315 
-1.62451 -0.57638 1.21192 -1.62451 0.82973 1.21192 -1.62417 0.92988 1.06044 
-1.62124 -0.32541 1.42703 -1.62124 0.57876 1.42703 -1.61962 -0.18304 1.49388 
-1.61962 0.43639 1.49388 -1.6192 -0.63814 1.13094 -1.6192 0.89149 1.13094 
-1.6185 0.02385 1.54295 -1.6185 0.2295 1.54295 -1.6112 -0.45067 1.34632 
-1.6112 0.70403 1.34632 -1.60816 -0.02871 1.54013 -1.60816 0.28206 1.54013 
-1.6056 -0.23307 1.48091 -1.6056 0.48642 1.48091 -1.60291 -0.36929 1.40995 
-1.60291 0.62265 1.40995 -1.6015 -0.54405 1.26474 -1.6015 0.7974 1.26474 
-1.59695 -0.08056 -0.25623 -1.59695 -0.08056 1.53466 -1.59695 0.33392 1.53466 
-1.59196 -0.66898 1.10354 -1.59196 0.92233 1.10354 -1.59042 -0.28207 1.46552 
-1.59042 0.53543 1.46552 -1.58563 -0.62767 1.17262 -1.58563 0.12668 1.56309 
-1.58563 0.88102 1.17262 -1.58393 -0.13323 -0.24809 -1.58393 -0.13323 1.52652 
-1.58393 0.38658 1.52652 -1.58362 -0.41168 1.39105 -1.58362 0.66503 1.39105 
-1.57739 0.07409 1.56497 -1.57739 0.17926 1.56497 -1.57679 -0.50917 1.31445 
-1.57679 0.76252 1.31445 -1.57289 -0.3268 1.45008 -1.57289 0.58015 1.45008 
-1.57074 -0.18378 1.51577 -1.57074 0.43713 1.51577 -1.56808 0.02166 -0.2858 
-1.56808 0.02166 1.56423 -1.56808 0.2317 1.56423 -1.56379 0.95106 1.07532 
-1.56374 -0.59745 1.22698 -1.56374 0.85081 1.22698 -1.55861 -0.65889 1.14557 
-1.55861 0.91224 1.14557 -1.55774 -0.03048 -0.28243 -1.55774 -0.03048 1.56086 
-1.55774 0.28383 1.56086 -1.55647 -0.23372 1.50242 -1.55647 0.48708 1.50242 
-1.55442 -0.37037 1.43257 -1.55442 0.62373 1.43257 -1.54889 -0.47038 1.36298 
-1.54889 0.72374 1.36298 -1.5464 -0.08217 -0.27644 -1.5464 -0.08217 1.55487 
-1.5464 0.33552 -0.27644 -1.5464 0.33552 1.55487 -1.5415 -0.2824 1.48658 
-1.5415 0.53576 1.48658 -1.54027 -0.56409 1.27879 -1.54027 0.81745 1.27879 
-1.53984 0.12668 -0.30233 -1.53984 0.12668 1.58076 -1.53407 -0.13327 -0.26786 
-1.53407 -0.13327 1.54629 -1.53407 0.38662 -0.26786 -1.53407 0.38662 1.54629 
-1.53138 0.07405 -0.30385 -1.53138 0.07405 1.58227 -1.53138 0.1793 -0.30385 
-1.53138 0.1793 1.58227 -1.53071 -0.68819 1.11729 -1.53071 0.94155 1.11729 
-1.52439 -0.64649 1.18592 -1.52439 0.89984 1.18592 -1.52371 -0.32694 1.47068 
-1.52371 0.5803 1.47068 -1.52173 0.02137 -0.30275 -1.52173 0.02137 1.58117 
-1.52173 0.23199 -0.30275 -1.52173 0.23199 1.58117 -1.52081 -0.18363 1.53513 
-1.52081 0.43698 -0.25671 -1.52081 0.43698 1.53513 -1.52058 -0.43039 1.40654 
-1.52058 0.68374 1.40654 -1.51336 -0.52725 1.32916 -1.51336 0.7806 1.32916 
-1.51117 -0.03077 -0.29898 -1.51117 -0.03077 1.57741 -1.51117 0.28412 -0.29898 
-1.51117 0.28412 1.57741 -1.50665 -0.23311 1.52144 -1.50665 0.48646 1.52144 
-1.50186 -0.61513 1.23953 -1.50186 0.86848 1.23953 -1.50121 -0.71609 1.08731 
-1.50121 0.96944 1.08731 -1.49889 -0.08359 -0.29257 -1.49889 -0.08359 1.57099 
-1.49889 0.33694 -0.29257 -1.49889 0.33694 1.57099 -1.49667 -0.67628 1.15785 
-1.49667 0.92963 1.15785 -1.49323 0.12668 -0.31773 -1.49323 0.12668 1.59615 
-1.49163 -0.28157 1.50524 -1.49163 0.53493 1.50524 -1.49039 -0.38783 1.44708 
-1.49039 0.64119 1.44708 -1.48633 -0.13461 -0.28351 -1.48633 -0.13461 1.56194 
-1.48633 0.38797 -0.28351 -1.48633 0.38797 1.56194 -1.48501 -0.48738 1.37635 
-1.48501 0.74073 1.37635 -1.48432 0.07393 -0.31894 -1.48432 0.07393 1.59736 
-1.48432 0.17943 -0.31894 -1.48432 0.17943 1.59736 -1.47557 -0.58068 1.29138 
-1.47557 0.83404 1.29138 -1.4746 0.02133 -0.3174 -1.4746 0.02133 1.59583 
-1.4746 0.23202 -0.3174 -1.4746 0.23202 1.59583 -1.4727 -0.1851 1.55027 
-1.4727 0.43846 -0.27185 -1.4727 0.43846 1.55027 -1.46723 -0.70447 1.12845 
-1.46723 0.95782 1.12845 -1.463 -0.03181 -0.31329 -1.463 -0.03181 1.59171 
-1.463 0.28516 -0.31329 -1.463 0.28516 1.59171 -1.46177 -0.662 1.19689 
-1.46177 0.91535 1.19689 -1.45902 -0.3435 1.48382 -1.45902 0.59686 1.48382 
-1.45831 -0.23445 1.53609 -1.45831 0.4878 1.53609 -1.45558 -0.44639 1.41881 
-1.45558 0.69975 1.41881 -1.45063 -0.08447 -0.30634 -1.45063 -0.08447 1.58477 
-1.45063 0.33783 -0.30634 -1.45063 0.33783 1.58477 -1.44801 -0.5426 1.34065 
-1.44801 0.79595 1.34065 -1.44593 0.12668 -0.33082 -1.44593 0.12668 1.60924 
-1.4376 -0.1355 -0.29684 -1.4376 -0.1355 1.57527 -1.4376 0.38886 -0.29684 
-1.4376 0.38886 1.57527 -1.43711 -0.73073 1.0975 -1.43711 0.98408 1.0975 
-1.43683 0.07389 -0.33162 -1.43683 0.07389 1.61004 -1.43683 0.17947 -0.33162 
-1.43683 0.17947 1.61004 -1.43622 -0.62972 1.25031 -1.43622 0.88308 1.25031 
-1.43246 -0.69056 1.16784 -1.43246 0.94392 1.16784 -1.4257 0.02072 -0.32989 
-1.4257 0.02072 1.60831 -1.4257 0.23263 -0.32989 -1.4257 0.23263 1.60831 
-1.42504 -0.40292 1.45787 -1.42504 0.65627 1.45787 -1.42389 -0.18578 -0.28467 
-1.42389 -0.18578 1.56309 -1.42389 0.43914 -0.28467 -1.42389 0.43914 1.56309 
-1.42082 -0.28948 1.52202 -1.42082 0.54284 1.52202 -1.41985 -0.50158 1.38637 
-1.41985 0.75493 1.38637 -1.4139 -0.03239 -0.32525 -1.4139 -0.03239 1.60368 
-1.4139 0.28575 -0.32525 -1.4139 0.28575 1.60368 -1.40962 -0.59401 1.30095 
-1.40962 0.84736 1.30095 -1.40661 -0.75467 1.06553 -1.40258 -0.71707 1.13745 
-1.40258 0.97042 1.13745 -1.40176 -0.08483 -0.31773 -1.40176 -0.08483 1.59616 
-1.40176 0.33818 -0.31773 -1.40176 0.33818 1.59616 -1.39804 -0.67413 1.20547 
-1.39804 0.12668 -0.34157 -1.39804 0.12668 1.62 -1.39804 0.92748 1.20547 
-1.38987 -0.45949 1.42754 -1.38987 0.71284 1.42754 -1.38853 -0.13578 -0.30772 
-1.38853 -0.13578 1.58614 -1.38853 0.38913 -0.30772 -1.38853 0.38913 1.58614 
-1.38748 -0.35043 1.49847 -1.38748 0.60378 1.49847 -1.38741 0.07345 -0.34219 
-1.38741 0.07345 1.62061 -1.38741 0.1799 -0.34219 -1.38741 0.1799 1.62061 
-1.38679 -0.24132 1.55068 -1.38679 0.49468 1.55068 -1.38207 -0.55502 1.34859 
-1.38207 0.80837 1.34859 -1.37623 0.02039 -0.33991 -1.37623 0.02039 1.61833 
-1.37623 0.23297 -0.33991 -1.37623 0.23297 1.61833 -1.37219 -0.74145 1.10581 
-1.37219 0.9948 1.10581 -1.372 -0.6405 1.25797 -1.372 0.89386 1.25797 
-1.36826 -0.70114 1.17531 -1.36826 0.95449 1.17531 -1.36454 -0.03236 -0.33474 
-1.36454 -0.03236 1.61317 -1.36454 0.28572 -0.33474 -1.36454 0.28572 1.61317 
-1.35371 -0.51293 1.39299 -1.35371 0.76628 1.39299 -1.35253 -0.40916 1.47018 
-1.35253 0.66251 1.47018 -1.35238 -0.08465 -0.32671 -1.35238 -0.08465 1.60514 
-1.35238 0.338 -0.32671 -1.35238 0.338 1.60514 -1.35152 -0.19131 -0.29717 
-1.35152 -0.19131 1.57559 -1.35152 0.44466 -0.29717 -1.35152 0.44466 1.57559 
-1.34968 0.12668 -0.34996 -1.34968 0.12668 1.62839 -1.34885 -0.29516 1.53407 
-1.34885 0.54852 1.53407 -1.34469 -0.60322 1.30792 -1.34469 0.85657 1.30792 
-1.34138 -0.76364 1.073 -1.34138 1.017 1.073 -1.33889 0.07342 -0.35007 
-1.33889 0.07342 1.6285 -1.33889 0.17994 -0.35007 -1.33889 0.17994 1.6285 
-1.33786 -0.72617 1.14364 -1.33786 0.97952 1.14364 -1.33348 -0.68283 1.21162 
-1.33348 0.93619 1.21162 -1.32742 0.02012 -0.34727 -1.32742 0.02012 1.6257 
-1.32742 0.23324 -0.34727 -1.32742 0.23324 1.6257 -1.31678 -0.4644 1.43776 
-1.31678 0.71775 1.43776 -1.31673 -0.56293 1.3544 -1.31673 0.81629 1.3544 
-1.31562 -0.14049 -0.31783 -1.31562 -0.14049 1.59625 -1.31562 0.39384 -0.31783 
-1.31562 0.39384 1.59625 -1.31559 -0.03261 -0.34157 -1.31559 -0.03261 1.62 
-1.31559 0.28597 -0.34157 -1.31559 0.28597 1.62 -1.31433 -0.35514 1.50838 
-1.31433 0.60849 1.50838 -1.31384 -0.24595 -0.28212 -1.31384 -0.24595 1.56055 
-1.31384 0.4993 -0.28212 -1.31384 0.4993 1.56055 -1.30712 -0.74886 1.111 
-1.30712 1.00222 1.111 -1.30655 -0.64783 1.26324 -1.30655 0.90118 1.26324 
-1.30315 -0.70828 1.18033 -1.30315 0.96163 1.18033 -1.30097 0.12668 -0.35597 
-1.30097 0.12668 1.6344 -1.28977 0.07331 -0.35558 -1.28977 0.07331 1.63401 
-1.28977 0.18004 -0.35558 -1.28977 0.18004 1.63401 -1.2792 -0.41249 1.47796 
-1.2792 0.66584 1.47796 -1.27914 -0.60925 1.31198 -1.27914 0.8626 1.31198 
-1.27854 -0.51847 1.39952 -1.27854 0.77182 1.39952 -1.27835 -0.19511 -0.30459 
-1.27835 -0.19511 1.58302 -1.27835 0.44846 -0.30459 -1.27835 0.44846 1.58302 
-1.27831 0.0201 -0.35223 -1.27831 0.0201 1.63066 -1.27831 0.23325 -0.35223 
-1.27831 0.23325 1.63066 -1.27788 -0.08645 -0.33494 -1.27788 -0.08645 1.61336 
-1.27788 0.3398 -0.33494 -1.27788 0.3398 1.61336 -1.2761 -0.29858 1.54132 
-1.2761 0.55194 1.54132 -1.27256 -0.7316 1.14766 -1.27256 0.98495 1.14766 
-1.27233 1.02349 1.07616 -1.26835 -0.68807 1.21533 -1.26835 0.94143 1.21533 
-1.25202 0.12668 -0.35958 -1.25202 0.12668 1.63801 -1.24119 -0.46813 1.44217 
-1.24119 0.72149 1.44217 -1.24118 -0.35749 1.51335 -1.24118 0.61085 1.51335 
-1.24115 -0.56667 1.3588 -1.24115 0.82003 1.3588 -1.24115 -0.65162 1.26595 
-1.24115 0.90497 1.26595 -1.24074 -0.1417 -0.32336 -1.24074 -0.1417 1.60179 
-1.24074 0.39505 -0.32336 -1.24074 0.39505 1.60179 -1.24074 -0.24827 -0.28706 
-1.24074 -0.24827 1.56549 -1.24074 0.50162 -0.28706 -1.24074 0.50162 1.56549 
-1.24071 -0.03382 -0.3471 -1.24071 -0.03382 1.62553 -1.24071 0.28718 -0.3471 
-1.24071 0.28718 1.62553 -1.24071 0.07328 -0.35865 -1.24071 0.07328 1.63707 
-1.24071 0.18008 -0.35865 -1.24071 0.18008 1.63707 -1.2378 1.00656 1.11312 
-1.2378 -0.7119 1.18288 -1.2378 0.96525 1.18288 -1.20295 -0.68982 1.21656 
-1.20295 -0.61139 1.31394 -1.20295 -0.52032 1.40171 -1.20295 -0.41406 1.4804 
-1.20295 -0.29972 -0.26532 -1.20295 -0.29972 1.54375 -1.20295 -0.19603 -0.30729 
-1.20295 -0.19603 1.58571 -1.20295 -0.08705 -0.33768 -1.20295 -0.08705 1.61611 
-1.20295 0.0198 -0.35506 -1.20295 0.0198 1.63349 -1.20295 0.12668 -0.36079 
-1.20295 0.12668 1.63921 -1.20295 0.23356 -0.35506 -1.20295 0.23356 1.63349 
-1.20295 0.3404 -0.33768 -1.20295 0.3404 1.61611 -1.20295 0.44938 -0.30729 
-1.20295 0.44938 1.58571 -1.20295 0.55308 1.54375 -1.20295 0.66742 1.4804 
-1.20295 0.77367 1.40171 -1.20295 0.86475 1.31394 -1.20295 0.94317 1.21656 
-1.20295 0.98704 1.1489 -1.20295 1.02565 1.07721 -1.1681 0.96525 1.18288 
-1.1681 1.00656 1.11312 -1.16808 1.0428 1.03859 -1.16519 0.07328 -0.35865 
-1.16519 0.07328 1.63707 -1.16519 0.18008 -0.35865 -1.16519 0.18008 1.63707 
-1.16519 -0.03382 -0.3471 -1.16519 -0.03382 1.62553 -1.16519 0.28718 -0.3471 
-1.16519 0.28718 1.62553 -1.16516 -0.24827 -0.28706 -1.16516 -0.24827 1.56549 
-1.16516 0.50162 -0.28706 -1.16516 0.50162 1.56549 -1.16516 -0.1417 -0.32336 
-1.16516 -0.1417 1.60179 -1.16516 0.39505 -0.32336 -1.16516 0.39505 1.60179 
-1.16475 -0.65162 1.26595 -1.16475 0.90497 1.26595 -1.16475 -0.56667 1.3588 
-1.16475 0.82003 1.3588 -1.16472 -0.35749 1.51335 -1.16472 0.61085 1.51335 
-1.16471 -0.46813 1.44217 -1.16471 0.72149 1.44217 -1.15388 0.12668 -0.35958 
-1.15388 0.12668 1.63801 -1.13755 0.94143 1.21533 -1.13334 0.98495 1.14766 
-1.1298 -0.29858 -0.2629 -1.1298 -0.29858 1.54132 -1.1298 0.55194 -0.2629 
-1.1298 0.55194 1.54132 -1.12802 -0.08645 -0.33494 -1.12802 -0.08645 1.61336 
-1.12802 0.3398 -0.33494 -1.12802 0.3398 1.61336 -1.12759 0.0201 -0.35223 
-1.12759 0.0201 1.63066 -1.12759 0.23325 -0.35223 -1.12759 0.23325 1.63066 
-1.12755 -0.19511 -0.30459 -1.12755 -0.19511 1.58302 -1.12755 0.44846 -0.30459 
-1.12755 0.44846 1.58302 -1.12736 -0.51847 1.39952 -1.12736 0.77182 1.39952 
-1.12676 -0.60925 1.31198 -1.12676 0.8626 1.31198 -1.1267 -0.41249 1.47796 
-1.1267 0.66584 1.47796 -1.11613 0.07331 -0.35558 -1.11613 0.07331 1.63401 
-1.11613 0.18004 -0.35558 -1.11613 0.18004 1.63401 -1.10493 0.12668 -0.35597 
-1.10493 0.12668 1.6344 -1.10275 0.96163 1.18033 -1.09935 0.90118 1.26324 
-1.09206 -0.24595 -0.28212 -1.09206 -0.24595 1.56055 -1.09206 0.4993 -0.28212 
-1.09206 0.4993 1.56055 -1.09157 -0.35514 -0.22995 -1.09157 -0.35514 1.50838 
-1.09157 0.60849 1.50838 -1.09031 -0.03261 -0.34157 -1.09031 -0.03261 1.62 
-1.09031 0.28597 -0.34157 -1.09031 0.28597 1.62 -1.09028 -0.14049 -0.31783 
-1.09028 -0.14049 1.59625 -1.09028 0.39384 -0.31783 -1.09028 0.39384 1.59625 
-1.08917 -0.56293 1.3544 -1.08917 0.81629 1.3544 -1.08912 -0.4644 1.43776 
-1.08912 0.71775 1.43776 -1.07848 0.02012 -0.34727 -1.07848 0.02012 1.6257 
-1.07848 0.23324 -0.34727 -1.07848 0.23324 1.6257 -1.07242 0.93619 1.21162 
-1.06701 0.07342 -0.35007 -1.06701 0.07342 1.6285 -1.06701 0.17994 -0.35007 
-1.06701 0.17994 1.6285 -1.06121 -0.60322 1.30792 -1.06121 0.85657 1.30792 
-1.05705 -0.29516 -0.25564 -1.05705 -0.29516 1.53407 -1.05705 0.54852 -0.25564 
-1.05705 0.54852 1.53407 -1.05622 0.12668 -0.34996 -1.05622 0.12668 1.62839 
-1.05438 -0.19131 -0.29717 -1.05438 -0.19131 1.57559 -1.05438 0.44466 -0.29717 
-1.05438 0.44466 1.57559 -1.05352 -0.08465 -0.32671 -1.05352 -0.08465 1.60514 
-1.05352 0.338 -0.32671 -1.05352 0.338 1.60514 -1.05337 -0.40916 -0.19175 
-1.05337 -0.40916 1.47018 -1.05337 0.66251 1.47018 -1.05219 -0.51293 1.39299 
-1.05219 0.76628 1.39299 -1.04136 -0.03236 -0.33474 -1.04136 -0.03236 1.61317 
-1.04136 0.28572 -0.33474 -1.04136 0.28572 1.61317 -1.0339 0.89386 1.25797 
-1.02967 0.02039 -0.33991 -1.02967 0.02039 1.61833 -1.02967 0.23297 -0.33991 
-1.02967 0.23297 1.61833 -1.02383 -0.55502 1.34859 -1.02383 0.80837 1.34859 
-1.01911 -0.24132 -0.27226 -1.01911 -0.24132 1.55068 -1.01911 0.49468 -0.27226 
-1.01911 0.49468 1.55068 -1.01849 0.07345 -0.34219 -1.01849 0.07345 1.62061 
-1.01849 0.1799 -0.34219 -1.01849 0.1799 1.62061 -1.01842 -0.35043 -0.22004 
-1.01842 -0.35043 1.49847 -1.01842 0.60378 -0.22004 -1.01842 0.60378 1.49847 
-1.01737 -0.13578 -0.30772 -1.01737 -0.13578 1.58614 -1.01737 0.38913 -0.30772 
-1.01737 0.38913 1.58614 -1.01603 -0.45949 -0.14912 -1.01603 -0.45949 1.42754 
-1.01603 0.71284 1.42754 -1.00786 0.12668 -0.34157 -1.00786 0.12668 1.62 
-1.00414 -0.08483 -0.31773 -1.00414 -0.08483 1.59616 -1.00414 0.33818 -0.31773 
-1.00414 0.33818 1.59616 -0.99628 0.84736 1.30095 -0.992 -0.03239 -0.32525 
-0.992 -0.03239 1.60368 -0.992 0.28575 -0.32525 -0.992 0.28575 1.60368 
-0.98605 -0.50158 1.38637 -0.98605 0.75493 1.38637 -0.98508 -0.28948 -0.24359 
-0.98508 -0.28948 1.52202 -0.98508 0.54284 -0.24359 -0.98508 0.54284 1.52202 
-0.98201 -0.18578 -0.28467 -0.98201 -0.18578 1.56309 -0.98201 0.43914 -0.28467 
-0.98201 0.43914 1.56309 -0.98086 -0.40292 -0.17945 -0.98086 -0.40292 1.45787 
-0.98086 0.65627 1.45787 -0.9802 0.02072 -0.32989 -0.9802 0.02072 1.60831 
-0.9802 0.23263 -0.32989 -0.9802 0.23263 1.60831 -0.96907 0.07389 -0.33162 
-0.96907 0.07389 1.61004 -0.96907 0.17947 -0.33162 -0.96907 0.17947 1.61004 
-0.9683 -0.1355 -0.29684 -0.9683 -0.1355 1.57527 -0.9683 0.38886 -0.29684 
-0.9683 0.38886 1.57527 -0.95997 0.12668 -0.33082 -0.95997 0.12668 1.60924 
-0.95789 -0.5426 1.34065 -0.95789 0.79595 1.34065 -0.95527 -0.08447 -0.30634 
-0.95527 -0.08447 1.58477 -0.95527 0.33783 -0.30634 -0.95527 0.33783 1.58477 
-0.95032 -0.44639 -0.14038 -0.95032 -0.44639 1.41881 -0.95032 0.69975 1.41881 
-0.94759 -0.23445 -0.25766 -0.94759 -0.23445 1.53609 -0.94759 0.4878 -0.25766 
-0.94759 0.4878 1.53609 -0.94688 -0.3435 -0.20539 -0.94688 -0.3435 1.48382 
-0.94688 0.59686 -0.20539 -0.94688 0.59686 1.48382 -0.9429 -0.03181 -0.31329 
-0.9429 -0.03181 1.59171 -0.9429 0.28516 -0.31329 -0.9429 0.28516 1.59171 
-0.9332 -0.1851 -0.27185 -0.9332 -0.1851 1.55027 -0.9332 0.43846 -0.27185 
-0.9332 0.43846 1.55027 -0.9313 0.02133 -0.3174 -0.9313 0.02133 1.59583 
-0.9313 0.23202 -0.3174 -0.9313 0.23202 1.59583 -0.93033 0.83404 1.29138 
-0.92158 0.07393 -0.31894 -0.92158 0.07393 1.59736 -0.92158 0.17943 -0.31894 
-0.92158 0.17943 1.59736 -0.92089 -0.48738 -0.09793 -0.92089 -0.48738 1.37635 
-0.92089 0.74073 1.37635 -0.91957 -0.13461 -0.28351 -0.91957 -0.13461 1.56194 
-0.91957 0.38797 -0.28351 -0.91957 0.38797 1.56194 -0.91551 -0.38783 -0.16866 
-0.91551 -0.38783 1.44708 -0.91551 0.64119 -0.16866 -0.91551 0.64119 1.44708 
-0.91427 -0.28157 -0.22681 -0.91427 -0.28157 1.50524 -0.91427 0.53493 -0.22681 
-0.91427 0.53493 1.50524 -0.91267 0.12668 -0.31773 -0.91267 0.12668 1.59615 
-0.90701 -0.08359 -0.29257 -0.90701 -0.08359 1.57099 -0.90701 0.33694 -0.29257 
-0.90701 0.33694 1.57099 -0.89925 -0.23311 -0.24301 -0.89925 -0.23311 1.52144 
-0.89925 0.48646 -0.24301 -0.89925 0.48646 1.52144 -0.89473 -0.03077 -0.29898 
-0.89473 -0.03077 1.57741 -0.89473 0.28412 -0.29898 -0.89473 0.28412 1.57741 
-0.89254 0.7806 1.32916 -0.88532 -0.43039 -0.12811 -0.88532 -0.43039 1.40654 
-0.88532 0.68374 1.40654 -0.88509 -0.18363 -0.25671 -0.88509 -0.18363 1.53513 
-0.88509 0.43698 -0.25671 -0.88509 0.43698 1.53513 -0.88417 0.02137 -0.30275 
-0.88417 0.02137 1.58117 -0.88417 0.23199 -0.30275 -0.88417 0.23199 1.58117 
-0.88219 -0.32694 -0.19226 -0.88219 -0.32694 1.47068 -0.88219 0.5803 -0.19226 
-0.88219 0.5803 1.47068 -0.87452 0.07405 -0.30385 -0.87452 0.07405 1.58227 
-0.87452 0.1793 -0.30385 -0.87452 0.1793 1.58227 -0.87183 -0.13327 -0.26786 
-0.87183 -0.13327 1.54629 -0.87183 0.38662 -0.26786 -0.87183 0.38662 1.54629 
-0.86606 0.12668 -0.30233 -0.86606 0.12668 1.58076 -0.8644 -0.2824 -0.20816 
-0.8644 -0.2824 1.48658 -0.8644 0.53576 -0.20816 -0.8644 0.53576 1.48658 
-0.8595 -0.08217 -0.27644 -0.8595 -0.08217 1.55487 -0.8595 0.33552 -0.27644 
-0.8595 0.33552 1.55487 -0.85701 -0.47038 -0.08456 -0.85701 -0.47038 1.36298 
-0.85701 0.72374 1.36298 -0.85148 -0.37037 -0.15414 -0.85148 -0.37037 1.43257 
-0.85148 0.62373 -0.15414 -0.85148 0.62373 1.43257 -0.84943 -0.23372 -0.224 
-0.84943 -0.23372 1.50242 -0.84943 0.48708 -0.224 -0.84943 0.48708 1.50242 
-0.84816 -0.03048 -0.28243 -0.84816 -0.03048 1.56086 -0.84816 0.28383 -0.28243 
-0.84816 0.28383 1.56086 -0.83782 0.02166 -0.2858 -0.83782 0.02166 1.56423 
-0.83782 0.2317 -0.2858 -0.83782 0.2317 1.56423 -0.83516 -0.18378 -0.23734 
-0.83516 -0.18378 1.51577 -0.83516 0.43713 -0.23734 -0.83516 0.43713 1.51577 
-0.83301 -0.3268 -0.17165 -0.83301 -0.3268 1.45008 -0.83301 0.58015 -0.17165 
-0.83301 0.58015 1.45008 -0.82851 0.07409 -0.28655 -0.82851 0.07409 1.56497 
-0.82851 0.17926 -0.28655 -0.82851 0.17926 1.56497 -0.82228 -0.41168 -0.11263 
-0.82228 -0.41168 1.39105 -0.82228 0.66503 -0.11263 -0.82228 0.66503 1.39105 
-0.82197 -0.13323 -0.24809 -0.82197 -0.13323 1.52652 -0.82197 0.38658 -0.24809 
-0.82197 0.38658 1.52652 -0.82027 0.12668 -0.28467 -0.82027 0.12668 1.56309 
-0.81548 -0.28207 -0.1871 -0.81548 -0.28207 1.46552 -0.81548 0.53543 -0.1871 
-0.81548 0.53543 1.46552 -0.80895 -0.08056 -0.25623 -0.80895 -0.08056 1.53466 
-0.80895 0.33392 -0.25623 -0.80895 0.33392 1.53466 -0.80299 -0.36929 -0.13153 
-0.80299 -0.36929 1.40995 -0.80299 0.62265 -0.13153 -0.80299 0.62265 1.40995 
-0.8003 -0.23307 -0.20249 -0.8003 -0.23307 1.48091 -0.8003 0.48642 -0.20249 
-0.8003 0.48642 1.48091 -0.79774 -0.02871 -0.26171 -0.79774 -0.02871 1.54013 
-0.79774 0.28206 -0.26171 -0.79774 0.28206 1.54013 -0.7947 -0.45067 -0.06789 
-0.7947 -0.45067 1.34632 -0.7947 0.70403 -0.06789 -0.7947 0.70403 1.34632 
-0.7874 0.02385 -0.26453 -0.7874 0.02385 1.54295 -0.7874 0.2295 -0.26453 
-0.7874 0.2295 1.54295 -0.78628 -0.18304 -0.21546 -0.78628 -0.18304 1.49388 
-0.78628 0.43639 -0.21546 -0.78628 0.43639 1.49388 -0.78466 -0.32541 -0.1486 
-0.78466 -0.32541 1.42703 -0.78466 0.57876 -0.1486 -0.78466 0.57876 1.42703 
-0.77825 0.0764 -0.26472 -0.77825 0.0764 1.54315 -0.77825 0.17695 -0.26472 
-0.77825 0.17695 1.54315 -0.77539 0.12668 -0.26478 -0.77539 0.12668 1.5432 
-0.77463 -0.40941 -0.08822 -0.77463 -0.40941 1.36664 -0.77463 0.66276 -0.08822 
-0.77463 0.66276 1.36664 -0.77228 -0.13107 -0.22571 -0.77228 -0.13107 1.50413 
-0.77228 0.38443 -0.22571 -0.77228 0.38443 1.50413 -0.76766 -0.28058 -0.1637 
-0.76766 -0.28058 1.44212 -0.76766 0.53394 -0.1637 -0.76766 0.53394 1.44212 
-0.75957 -0.07834 -0.23336 -0.75957 -0.07834 1.51179 -0.75957 0.33169 -0.23336 
-0.75957 0.33169 1.51179 -0.75564 -0.36679 -0.10671 -0.75564 -0.36679 1.38514 
-0.75564 0.62014 -0.10671 -0.75564 0.62014 1.38514 -0.75259 -0.23135 -0.17871 
-0.75259 -0.23135 1.45713 -0.75259 0.4847 -0.17871 -0.75259 0.4847 1.45713 
-0.74825 -0.02621 -0.23821 -0.74825 -0.02621 1.51664 -0.74825 0.27956 -0.23821 
-0.74825 0.27956 1.51664 -0.73823 0.02636 -0.24054 -0.73823 0.02636 1.51897 
-0.73823 0.227 -0.24054 -0.73823 0.227 1.51897 -0.73777 -0.32293 -0.12332 
-0.73777 -0.32293 1.40175 -0.73777 0.57628 -0.12332 -0.73777 0.57628 1.40175 
-0.73741 -0.18038 -0.19084 -0.73741 -0.18038 1.46927 -0.73741 0.43374 -0.19084 
-0.73741 0.43374 1.46927 -0.7343 0.07645 -0.24274 -0.7343 0.07645 1.52117 
-0.7343 0.1769 -0.24274 -0.7343 0.1769 1.52117 -0.73155 0.12668 -0.24271 
-0.73155 0.12668 1.52113 -0.72772 -0.40614 -0.06097 -0.72772 -0.40614 1.3394 
-0.72359 -0.12819 -0.20058 -0.72359 -0.12819 1.47901 -0.72359 0.38155 -0.20058 
-0.72359 0.38155 1.47901 -0.72108 -0.27794 -0.13802 -0.72108 -0.27794 1.41644 
-0.72108 0.53129 -0.13802 -0.72108 0.53129 1.41644 -0.7115 -0.07551 -0.2079 
-0.7115 -0.07551 1.48633 -0.7115 0.32886 -0.2079 -0.7115 0.32886 1.48633 
-0.70874 -0.36296 -0.07913 -0.70874 -0.36296 1.35755 -0.70874 0.61631 -0.07913 
-0.70874 0.61631 1.35755 -0.70477 -0.2279 -0.15205 -0.70477 -0.2279 1.43047 
-0.70477 0.48125 -0.15205 -0.70477 0.48125 1.43047 -0.70038 -0.02321 -0.21223 
-0.70038 -0.02321 1.49066 -0.70038 0.27657 -0.21223 -0.70038 0.27657 1.49066 
-0.69519 0.02646 -0.21643 -0.69519 0.02646 1.49486 -0.69519 0.2269 -0.21643 
-0.69519 0.2269 1.49486 -0.69126 0.07662 -0.2185 -0.69126 0.07662 1.49693 
-0.69126 0.17673 -0.2185 -0.69126 0.17673 1.49693 -0.69107 -0.31878 -0.09533 
-0.69107 -0.31878 1.37375 -0.69107 0.57213 -0.09533 -0.69107 0.57213 1.37375 
-0.68994 -0.17681 -0.16373 -0.68994 -0.17681 1.44216 -0.68994 0.43016 -0.16373 
-0.68994 0.43016 1.44216 -0.68885 0.12668 -0.21852 -0.68885 0.12668 1.49694 
-0.67664 -0.12482 -0.17303 -0.67664 -0.12482 1.45146 -0.67664 0.37817 -0.17303 
-0.67664 0.37817 1.45146 -0.67586 -0.27415 -0.11013 -0.67586 -0.27415 1.38856 
-0.67586 0.5275 -0.11013 -0.67586 0.5275 1.38856 -0.66489 -0.07208 -0.17993 
-0.66489 -0.07208 1.45835 -0.66489 0.32543 -0.17993 -0.66489 0.32543 1.45835 
-0.66331 -0.35766 -0.04941 -0.66331 -0.35766 1.32784 -0.65976 -0.22384 -0.12373 
-0.65976 -0.22384 1.40215 -0.65976 0.47719 -0.12373 -0.65976 0.47719 1.40215 
-0.65846 -0.02283 -0.18612 -0.65846 -0.02283 1.46455 -0.65846 0.27618 -0.18612 
-0.65846 0.27618 1.46455 -0.65338 0.0268 -0.19025 -0.65338 0.0268 1.46867 
-0.65338 0.22656 -0.19025 -0.65338 0.22656 1.46867 -0.64969 0.07668 -0.19229 
-0.64969 0.07668 1.47072 -0.64969 0.17668 -0.19229 -0.64969 0.17668 1.47072 
-0.64738 0.12668 -0.19226 -0.64738 0.12668 1.47068 -0.64705 -0.31398 -0.06562 
-0.64705 -0.31398 1.34405 -0.64705 0.56733 -0.06562 -0.64705 0.56733 1.34405 
-0.64499 -0.17223 -0.13496 -0.64499 -0.17223 1.41338 -0.64499 0.42558 -0.13496 
-0.64499 0.42558 1.41338 -0.63214 0.52257 -0.08012 -0.63214 0.52257 1.35855 
-0.63193 -0.12002 -0.14378 -0.63193 -0.12002 1.42221 -0.63193 0.37337 -0.14378 
-0.63193 0.37337 1.42221 -0.62375 -0.07191 -0.15142 -0.62375 -0.07191 1.42984 
-0.62375 0.32526 -0.15142 -0.62375 0.32526 1.42984 -0.61731 -0.02258 -0.1575 
-0.61731 -0.02258 1.43593 -0.61731 0.27593 -0.1575 -0.61731 0.27593 1.43593 
-0.61601 0.47188 -0.09314 -0.61601 0.47188 1.37157 -0.61213 0.02737 -0.16146 
-0.61213 0.02737 1.43988 -0.61213 0.22599 -0.16146 -0.61213 0.22599 1.43988 
-0.60846 0.07732 -0.16337 -0.60846 0.07732 1.4418 -0.60846 0.17604 -0.16337 
-0.60846 0.17604 1.4418 -0.60725 0.12668 -0.16399 -0.60725 0.12668 1.44242 
-0.60165 0.42015 -0.10396 -0.60165 0.42015 1.38239 -0.59211 0.37267 -0.11336 
-0.59211 0.37267 1.39178 -0.59003 0.51652 -0.04807 -0.59003 0.51652 1.32649 
-0.58406 0.32459 -0.12092 -0.58406 0.32459 1.39935 -0.57418 0.46555 -0.06066 
-0.57418 0.46555 1.33908 -1.15519 1.18317 1.06681 -1.15514 1.13289 1.06395 
-1.15494 1.08035 1.0548 -1.13316 1.13295 1.10791 -1.13316 1.23339 1.10791 
-1.13312 1.18317 1.11065 -1.13096 1.08285 1.10398 -1.13096 1.28349 1.10398 
-1.12862 1.03028 1.09396 -1.12862 1.33606 1.09396 -1.12377 1.38819 1.08263 
-1.11612 1.44092 1.06992 -1.10893 1.18317 1.15335 -1.10891 1.13311 1.15094 
-1.10891 1.23323 1.15094 -1.10685 1.08295 1.14701 -1.10685 1.28339 1.14701 
-1.10265 1.03328 1.14182 -1.10265 1.33306 1.14182 -1.09832 1.38536 1.1307 
-1.091 1.43804 1.11861 -1.08271 1.13317 1.19251 -1.08271 1.23317 1.19251 
-1.08267 1.18317 1.19482 -1.08126 1.49023 1.10479 -1.08066 1.08329 1.18882 
-1.08066 1.28305 1.18882 -1.07751 1.59192 1.02672 -1.07654 1.03366 1.18374 
-1.07654 1.33268 1.18374 -1.07034 0.98441 1.17731 -1.07034 1.38193 1.17731 
-1.06912 1.5412 1.08961 -1.06345 1.43466 1.16556 -1.06207 1.63665 1.00919 
-1.05441 1.18317 1.23495 -1.05415 1.48666 1.15226 -1.05411 1.59043 1.07454 
-1.05379 1.13381 1.23375 -1.05379 1.23253 1.23375 -1.05187 1.08386 1.23007 
-1.05187 1.28248 1.23007 -1.04792 1.03391 1.22489 -1.04792 1.33243 1.22489 
-1.04456 1.68022 0.99072 -1.04246 1.53775 1.13743 -1.04183 0.98459 1.21845 
-1.04183 1.38175 1.21845 -1.03902 1.63525 1.05755 -1.0342 0.93648 1.21027 
-1.0342 1.42986 1.21027 -1.02843 1.58779 1.12113 -1.02537 1.48208 1.19721 
-1.02421 1.18317 1.27365 -1.02357 1.13387 1.27251 -1.02357 1.23247 1.27251 
-1.02194 1.67914 1.03922 -1.02106 1.08468 1.26983 -1.02106 1.28166 1.26983 
-1.01853 1.74023 0.95688 -1.01717 1.03478 1.26477 -1.01717 1.33156 1.26477 
-1.01414 1.53369 1.18245 -1.01374 1.63278 1.10443 -1.01134 0.98526 1.25814 
-1.01134 1.38108 1.25814 -1.00377 0.93718 1.25009 -1.00377 1.42916 1.25009 
-1.00304 1.72152 1.01993 -1.00055 1.58399 1.16634 -0.99712 1.67664 1.08657 
-0.99438 1.47664 1.24056 -0.99215 1.18317 1.31081 -0.99134 1.13404 1.30991 
-0.99134 1.2323 1.30991 -0.98888 1.0848 1.3072 -0.98888 1.28154 1.3072 
-0.98834 1.79723 0.92132 -0.98574 1.62863 1.15113 -0.98464 1.03603 1.30289 
-0.98464 1.33031 1.30289 -0.98355 1.52837 1.22619 -0.97894 0.98642 1.29628 
-0.97894 1.37992 1.29628 -0.97863 1.71925 1.06757 -0.97497 1.78023 0.9852 
-0.9713 0.93849 1.28856 -0.9713 1.42785 1.28856 -0.97053 1.57906 1.21007 
-0.96954 1.6728 1.13346 -0.96202 0.89092 1.27904 -0.96202 1.47542 1.27904 
-0.95831 1.18317 1.34636 -0.95831 1.76052 1.0475 -0.95746 1.1341 1.34551 
-0.95746 1.23224 1.34551 -0.95604 1.62382 1.19516 -0.9549 1.08515 1.34295 
-0.9549 1.28119 1.34295 -0.95264 1.85245 0.88431 -0.95139 1.71599 1.11448 
-0.95107 1.52204 1.26802 -0.95066 1.03644 1.33871 -0.95066 1.3299 1.33871 
-0.94472 0.98808 1.33277 -0.94472 1.37826 1.33277 -0.94115 1.83709 0.94966 
-0.93983 1.66751 1.17889 -0.93848 1.57301 1.25217 -0.93712 0.94019 1.32517 
-0.93712 1.42615 1.32517 -0.93144 1.7576 1.09457 -0.92786 0.89289 1.31591 
-0.92786 1.47345 1.31591 -0.92644 1.81902 1.01309 -0.92416 1.61778 1.23779 
-0.92276 1.18317 1.3802 -0.92205 1.71092 1.16026 -0.92186 1.13404 1.37939 
-0.92186 1.2323 1.37939 -0.91915 1.0848 1.37693 -0.91915 1.28154 1.37693 
-0.91697 0.84628 1.30502 -0.91697 1.52006 1.30502 -0.91484 1.03603 1.37269 
-0.91484 1.33031 1.37269 -0.91055 1.79704 1.07333 -0.90826 1.66172 1.22171 
-0.90823 0.98642 1.36699 -0.90823 1.37992 1.36699 -0.90448 1.56585 1.29253 
-0.90337 1.89053 0.91187 -0.90256 1.75299 1.1403 -0.90051 0.93849 1.35935 
-0.90051 1.42785 1.35935 -0.89099 0.89092 1.35007 -0.89099 1.47542 1.35007 
-0.89089 1.70427 1.20428 -0.89078 1.87394 0.97657 -0.89042 1.61073 1.27847 
-0.8856 1.18317 1.41226 -0.88446 1.13387 1.41162 -0.88446 1.23247 1.41162 
-0.88203 1.79271 1.11938 -0.88178 1.08468 1.40911 -0.88178 1.28166 1.40911 
-0.87997 0.8443 1.33912 -0.87997 1.52204 1.33912 -0.87673 1.8539 1.0378 
-0.87672 1.03478 1.40522 -0.87672 1.33156 1.40522 -0.87481 1.65457 1.26286 
-0.87176 1.74669 1.18455 -0.87009 0.98526 1.39939 -0.87009 1.38108 1.39939 
-0.86412 0.79333 1.32653 -0.86412 1.57301 1.32653 -0.86204 0.93718 1.39182 
-0.86204 1.42916 1.39182 -0.85996 1.83094 1.09729 -0.85771 1.69727 1.24576 
-0.85251 0.8897 1.38243 -0.85251 1.47664 1.38243 -0.85151 1.92498 0.93816 
-0.85147 1.78657 1.16421 -0.84974 1.61778 1.31221 -0.8469 1.18317 1.44246 
-0.8457 1.13381 1.44184 -0.8457 1.23253 1.44184 -0.84202 1.08386 1.43992 
-0.84202 1.28248 1.43992 -0.83914 1.73874 1.22719 -0.83897 1.9073 1.00004 
-0.83814 0.83797 1.3716 -0.83814 1.52837 1.3716 -0.83684 1.03391 1.43597 
-0.83684 1.33243 1.43597 -0.83366 1.66172 1.29631 -0.8304 0.98459 1.42988 
-0.8304 1.38175 1.42988 -0.82974 1.82521 1.14232 -0.82391 1.88623 1.06081 
-0.82222 0.93648 1.42225 -0.82222 1.42986 1.42225 -0.82202 0.78728 1.35858 
-0.82202 1.57906 1.35858 -0.81916 1.77887 1.20721 -0.81623 1.70427 1.27894 
-0.80916 0.88426 1.41342 -0.80916 1.48208 1.41342 -0.80711 0.74252 1.34409 
-0.80711 1.62382 1.34409 -0.80677 1.18317 1.47072 -0.80677 1.86206 1.1193 
-0.80446 1.13317 1.47076 -0.80446 1.23317 1.47076 -0.80077 1.08329 1.46871 
-0.80077 1.28305 1.46871 -0.79791 1.95634 0.96069 -0.7978 1.81756 1.18585 
-0.7965 1.74669 1.25981 -0.79569 1.03366 1.46459 -0.79569 1.33268 1.46459 
-0.7944 0.83265 1.40219 -0.7944 1.53369 1.40219 -0.79084 1.66751 1.32788 
-0.78926 0.98441 1.45839 -0.78926 1.38193 1.45839 -0.7846 1.93751 1.02194 
-0.77829 0.78235 1.3886 -0.77829 1.58399 1.3886 -0.77751 0.93168 1.4515 
-0.77751 1.43466 1.4515 -0.77616 1.78657 1.23952 -0.77513 1.85473 1.16318 
-0.77221 1.71092 1.3101 -0.76901 1.91546 1.08154 -0.7653 1.18317 1.49698 
-0.76421 0.87968 1.4422 -0.76421 1.48666 1.4422 -0.76308 0.73771 -0.09529 
-0.76308 0.73771 1.37379 -0.76308 1.62863 1.37379 -0.76289 1.13311 1.49696 
-0.76289 1.23323 1.49696 -0.75896 1.08295 1.4949 -0.75896 1.28339 1.4949 
-0.75756 1.96873 0.99491 -0.75427 1.82521 1.21779 -0.75377 1.03328 1.4907 
-0.75377 1.33306 1.4907 -0.75225 1.75299 1.29061 -0.7512 1.89028 1.13925 
-0.74938 0.82859 -0.15201 -0.74938 0.82859 1.43051 -0.74938 1.53775 1.43051 
-0.74541 0.69354 -0.07909 -0.74541 0.69354 1.35759 -0.74541 1.6728 1.35759 
-0.74293 1.94798 1.0555 -0.74265 0.98098 1.48637 -0.74265 1.38536 1.48637 
-0.73308 0.77855 -0.13798 -0.73308 0.77855 1.41648 -0.73308 1.58779 1.41648 
-0.73133 1.79271 1.27008 -0.73125 1.86206 1.19482 -0.73056 0.9283 1.47905 
-0.73056 1.43804 1.47905 -0.72643 1.71599 1.33944 -0.72607 1.92412 1.11412 
-0.7226 1.18317 1.52117 -0.71986 1.13295 1.52121 -0.71986 1.23339 1.52121 
-0.71674 0.87611 -0.1908 -0.71674 0.87611 1.46931 -0.71674 1.49023 1.46931 
-0.71638 0.73356 -0.12328 -0.71638 0.73356 1.40179 -0.71638 1.63278 1.40179 
-0.71593 1.08285 1.51901 -0.71593 1.28349 1.51901 -0.71553 1.97882 1.02826 
-0.70924 1.83094 1.24801 -0.70652 1.7576 1.31949 -0.70591 1.03028 1.51667 
-0.70591 1.33606 1.51667 -0.70156 0.82514 -0.17867 -0.70156 0.82514 1.45717 
-0.70156 1.5412 1.45717 -0.69979 1.95618 1.08784 -0.69852 0.6897 -0.10667 
-0.69852 0.6897 1.38517 -0.69852 1.67664 1.38517 -0.69458 0.97815 -0.23332 
-0.69458 0.97815 1.51182 -0.69458 1.38819 1.51182 -0.69349 1.91546 1.15706 
-0.68731 2.00755 1.00009 -0.68649 0.77591 -0.16366 -0.68649 0.77591 1.44216 
-0.68649 1.59043 1.44216 -0.68528 1.79704 1.2986 -0.68187 0.92542 -0.22567 
-0.68187 0.92542 1.50417 -0.68187 1.44092 1.50417 -0.67952 0.64709 -0.08818 
-0.67952 0.64709 1.36668 -0.67952 1.71925 1.36668 -0.67876 1.18317 1.54324 
-0.6759 1.13289 1.54319 -0.6759 1.23345 1.54319 -0.67276 1.88623 1.21196 
-0.67243 1.98638 1.06048 -0.6695 0.73109 -0.14856 -0.6695 0.73109 1.42707 
-0.6695 1.63525 1.42707 -0.66787 0.87346 -0.21542 -0.66787 0.87346 1.49392 
-0.66787 1.49288 1.49392 -0.66745 1.94798 1.13098 -0.66675 1.08035 -0.26449 
-0.66675 1.08035 1.54299 -0.66675 1.28599 1.54299 -0.65945 0.60582 -0.06785 
-0.65945 0.60582 1.34636 -0.65945 1.76052 1.34636 -0.65642 1.02779 -0.26167 
-0.65642 1.02779 1.54017 -0.65642 1.33855 1.54017 -0.65385 0.82342 -0.20245 
-0.65385 0.82342 1.48095 -0.65385 1.54292 1.48095 -0.65117 0.6872 -0.13149 
-0.65117 0.6872 1.40999 -0.65117 1.67914 1.40999 -0.64975 1.8539 1.26478 
-0.6452 0.97593 -0.25619 -0.6452 0.97593 1.5347 -0.6452 1.39041 1.5347 
-0.64405 2.01464 1.0321 -0.64021 1.97882 1.10358 -0.63867 0.77442 -0.18706 
-0.63867 0.77442 1.46556 -0.63867 1.59192 1.46556 -0.63389 1.18317 -0.28463 
-0.63389 1.18317 1.56313 -0.63389 1.93751 1.17265 -0.63218 0.92326 -0.24805 
-0.63218 0.92326 1.52655 -0.63218 1.44308 1.52655 -0.63188 0.64482 -0.11259 
-0.63188 0.64482 1.39109 -0.63188 1.72152 1.39109 -0.62564 1.13059 -0.28651 
-0.62564 1.13059 1.56501 -0.62564 1.23575 -0.28651 -0.62564 1.23575 1.56501 
-0.62504 1.81902 1.31449 -0.62114 0.72969 -0.17161 -0.62114 0.72969 1.45012 
-0.62114 1.63665 1.45012 -0.619 0.87272 -0.2373 -0.619 0.87272 1.5158 
-0.619 1.49362 -0.2373 -0.619 1.49362 1.5158 -0.61634 1.07815 -0.28576 
-0.61634 1.07815 1.56426 -0.61634 1.28819 -0.28576 -0.61634 1.28819 1.56426 
-0.61204 2.00755 1.07536 -0.61199 1.9073 1.22702 -0.60686 1.96873 1.14561 
-0.606 1.02601 -0.28239 -0.606 1.02601 1.56089 -0.606 1.34033 -0.28239 
-0.606 1.34033 1.56089 -0.60473 0.82277 -0.22396 -0.60473 0.82277 1.50246 
-0.60473 1.54357 1.50246 -0.60267 0.68612 -0.1541 -0.60267 0.68612 1.43261 
-0.60267 1.68022 1.43261 -0.59715 0.58611 -0.08452 -0.59715 0.58611 1.36302 
-0.59715 1.78023 1.36302 -0.59465 0.97432 -0.27641 -0.59465 0.97432 1.55491 
-0.59465 1.39202 -0.27641 -0.59465 1.39202 1.55491 -0.58976 0.77409 -0.20812 
-0.58976 0.77409 1.48662 -0.58976 1.59225 1.48662 -0.58852 1.87394 1.27883 
-0.58809 1.18317 -0.30229 -0.58809 1.18317 1.5808 -0.58235 2.03503 1.04505 
-0.58233 0.92322 -0.26782 -0.58233 0.92322 1.54633 -0.58233 1.44312 -0.26782 
-0.58233 1.44312 1.54633 -0.57964 1.13054 -0.30381 -0.57964 1.13054 1.58231 
-0.57964 1.2358 -0.30381 -0.57964 1.2358 1.58231 -0.57897 1.99804 1.11733 
-0.57264 1.95634 1.18596 -0.57196 0.72955 -0.19222 -0.57196 0.72955 1.47072 
-0.57196 1.63679 1.47072 -0.56998 1.07786 -0.30271 -0.56998 1.07786 1.58121 
-0.56998 1.28848 -0.30271 -0.56998 1.28848 1.58121 -0.56906 0.87286 -0.25667 
-0.56906 0.87286 1.53517 -0.56906 1.49348 -0.25667 -0.56906 1.49348 1.53517 
-0.56883 0.62611 -0.12808 -0.56883 0.62611 1.40658 -0.56883 1.74023 1.40658 
-0.56161 0.52925 -0.0507 -0.56161 0.52925 1.3292 -0.56161 1.83709 1.3292 
-0.55943 1.02573 -0.29894 -0.55943 1.02573 1.57745 -0.55943 1.34061 -0.29894 
-0.55943 1.34061 1.57745 -0.5549 0.82338 -0.24297 -0.5549 0.82338 1.52148 
-0.5549 1.54296 1.52148 -0.55011 1.92498 1.23956 -0.54946 2.02594 1.08735 
-0.54714 0.97291 -0.29253 -0.54714 0.97291 1.57103 -0.54714 1.39343 -0.29253 
-0.54714 1.39343 1.57103 -0.54493 1.98613 1.15789 -0.54149 1.18317 -0.31769 
-0.54149 1.18317 1.59619 -0.53988 0.77492 -0.22677 -0.53988 0.77492 1.50528 
-0.53988 1.59142 1.50528 -0.53865 0.66866 -0.16862 -0.53865 0.66866 1.44712 
-0.53865 1.69768 1.44712 -0.53459 0.92188 -0.28347 -0.53459 0.92188 1.56198 
-0.53459 1.44446 -0.28347 -0.53459 1.44446 1.56198 -0.53327 0.56911 -0.09789 
-0.53327 0.56911 1.37639 -0.53327 1.79723 1.37639 -0.53257 1.13042 -0.3189 
-0.53257 1.13042 1.5974 -0.53257 1.23592 -0.3189 -0.53257 1.23592 1.5974 
-0.52382 1.89053 1.29142 -0.52285 1.07782 -0.31736 -0.52285 1.07782 1.59586 
-0.52285 1.28852 -0.31736 -0.52285 1.28852 1.59586 -0.52095 0.87139 -0.27181 
-0.52095 0.87139 1.55031 -0.52095 1.49495 -0.27181 -0.52095 1.49495 1.55031 
-0.51919 2.05168 1.05622 -0.51548 2.01431 1.12849 -0.51126 1.02469 -0.31325 
-0.51126 1.02469 1.59175 -0.51126 1.34165 -0.31325 -0.51126 1.34165 1.59175 
-0.51002 1.97185 1.19693 -0.50727 0.71299 -0.20535 -0.50727 0.71299 1.48386 
-0.50727 1.65335 1.48386 -0.50656 0.82204 -0.25762 -0.50656 0.82204 1.53612 
-0.50656 1.5443 1.53612 -0.50383 0.6101 -0.14034 -0.50383 0.6101 1.41885 
-0.50383 1.75624 1.41885 -0.49889 0.97202 -0.3063 -0.49889 0.97202 1.5848 
-0.49889 1.39432 -0.3063 -0.49889 1.39432 1.5848 -0.49626 0.51389 -0.06218 
-0.49626 0.51389 1.34069 -0.49626 1.85245 1.34069 -0.49418 1.18317 -0.33078 
-0.49418 1.18317 1.60928 -0.48585 0.92099 -0.2968 -0.48585 0.92099 1.57531 
-0.48585 1.44535 -0.2968 -0.48585 1.44535 1.57531 -0.48536 2.04057 1.09754 
-0.48509 1.13038 -0.33158 -0.48509 1.13038 1.61008 -0.48509 1.23596 -0.33158 
-0.48509 1.23596 1.61008 -0.48447 1.93957 1.25035 -0.48072 2.00041 1.16788 
-0.47395 1.07722 -0.32985 -0.47395 1.07722 1.60835 -0.47395 1.28912 -0.32985 
-0.47395 1.28912 1.60835 -0.47329 0.65358 -0.17941 -0.47329 0.65358 1.45791 
-0.47329 1.71276 1.45791 -0.47214 0.87071 -0.28463 -0.47214 0.87071 1.56313 
-0.47214 1.49563 -0.28463 -0.47214 1.49563 1.56313 -0.46907 0.76701 -0.24355 
-0.46907 0.76701 1.52206 -0.46907 1.59933 1.52206 -0.46811 0.55491 -0.10791 
-0.46811 0.55491 1.38641 -0.46811 1.81143 1.38641 -0.46215 1.0241 -0.32522 
-0.46215 1.0241 1.60372 -0.46215 1.34224 -0.32522 -0.46215 1.34224 1.60372 
-0.45787 1.90386 1.30099 -0.45486 2.06452 1.06557 -0.45083 2.02692 1.13749 
-0.45001 0.97167 -0.31769 -0.45001 0.97167 1.5962 -0.45001 1.39467 -0.31769 
-0.45001 1.39467 1.5962 -0.44629 1.18317 -0.34153 -0.44629 1.18317 1.62004 
-0.44629 1.98398 1.20551 -0.43813 0.597 -0.14908 -0.43813 0.597 1.42758 
-0.43813 1.76934 1.42758 -0.43679 0.92072 -0.30768 -0.43679 0.92072 1.58618 
-0.43679 1.44562 -0.30768 -0.43679 1.44562 1.58618 -0.43573 0.70607 -0.22 
-0.43573 0.70607 1.49851 -0.43573 1.66027 1.49851 -0.43566 1.12995 -0.34215 
-0.43566 1.12995 1.62065 -0.43566 1.23639 -0.34215 -0.43566 1.23639 1.62065 
-0.43505 0.81517 -0.27222 -0.43505 0.81517 1.55072 -0.43505 1.55117 1.55072 
-0.43032 1.86486 1.34862 -0.42448 1.07688 -0.33987 -0.42448 1.07688 1.61837 
-0.42448 1.28946 -0.33987 -0.42448 1.28946 1.61837 -0.4235 2.08575 1.0338 
-0.42044 2.0513 1.10585 -0.42026 1.95035 1.25801 -0.41652 2.01098 1.17534 
-0.41279 1.02413 -0.33471 -0.41279 1.02413 1.61321 -0.41279 1.34221 -0.33471 
-0.41279 1.34221 1.61321 -0.40196 0.54357 -0.11453 -0.40196 0.54357 1.39303 
-0.40196 1.82277 1.39303 -0.40078 0.64733 -0.19171 -0.40078 0.64733 1.47022 
-0.40078 1.71901 1.47022 -0.40063 0.97185 -0.32667 -0.40063 0.97185 1.60518 
-0.40063 1.39449 -0.32667 -0.40063 1.39449 1.60518 -0.39978 0.86518 -0.29713 
-0.39978 0.86518 1.57563 -0.39978 1.50116 -0.29713 -0.39978 1.50116 1.57563 
-0.39793 1.18317 -0.34992 -0.39793 1.18317 1.62843 -0.3971 0.76133 -0.2556 
-0.3971 0.76133 1.53411 -0.3971 1.60501 1.53411 -0.39294 1.91306 1.30796 
-0.38963 2.07349 1.07303 -0.38714 1.12991 -0.35003 -0.38714 1.12991 1.62854 
-0.38714 1.23643 -0.35003 -0.38714 1.23643 1.62854 -0.38611 2.03602 1.14368 
-0.38173 1.99268 1.21166 -0.37567 1.07661 -0.34723 -0.37567 1.07661 1.62574 
-0.37567 1.28973 -0.34723 -0.37567 1.28973 1.62574 -0.36503 0.5921 -0.15929 
-0.36503 0.5921 1.4378 -0.36503 1.77424 1.4378 -0.36498 1.87278 1.35444 
-0.36387 0.91601 -0.31779 -0.36387 0.91601 1.59629 -0.36387 1.45033 -0.31779 
-0.36387 1.45033 1.59629 -0.36384 1.02388 -0.34153 -0.36384 1.02388 1.62004 
-0.36384 1.34246 -0.34153 -0.36384 1.34246 1.62004 -0.36258 0.70136 -0.22991 
-0.36258 0.70136 1.50842 -0.36258 1.66498 1.50842 -0.36209 0.81055 -0.28208 
-0.36209 0.81055 1.56059 -0.36209 1.55579 1.56059 -0.35538 2.09494 1.03652 
-0.35537 2.05871 1.11104 -0.3548 1.95767 1.26328 -0.3514 2.01813 1.18037 
-0.34922 1.18317 -0.35593 -0.34922 1.18317 1.63444 -0.33802 1.1298 -0.35554 
-0.33802 1.1298 1.63405 -0.33802 1.23654 -0.35554 -0.33802 1.23654 1.63405 
-0.32745 0.64401 -0.19949 -0.32745 0.64401 1.47799 -0.32745 1.72233 1.47799 
-0.3274 1.91909 1.31202 -0.3268 1.82832 1.39956 -0.3266 0.86138 -0.30455 
-0.3266 0.86138 1.58306 -0.3266 1.50496 -0.30455 -0.3266 1.50496 1.58306 
-0.32656 1.0766 -0.35219 -0.32656 1.0766 1.6307 -0.32656 1.28974 -0.35219 
-0.32656 1.28974 1.6307 -0.32613 0.97005 -0.3349 -0.32613 0.97005 1.6134 
-0.32613 1.39629 -0.3349 -0.32613 1.39629 1.6134 -0.32435 0.75791 -0.26286 
-0.32435 0.75791 1.54136 -0.32435 1.60843 1.54136 -0.32081 2.04144 1.1477 
-0.32058 2.07998 1.0762 -0.31661 1.99792 1.21537 -0.30027 1.18317 -0.35954 
-0.30027 1.18317 1.63805 -0.28944 0.58836 -0.1637 -0.28944 0.58836 1.44221 
-0.28944 1.77798 1.44221 -0.28944 0.699 -0.23489 -0.28944 0.699 1.51339 
-0.28944 1.66734 1.51339 -0.2894 1.87652 1.35884 -0.2894 1.96147 1.26599 
-0.28899 0.91479 -0.32332 -0.28899 0.91479 1.60182 -0.28899 1.45155 -0.32332 
-0.28899 1.45155 1.60182 -0.28899 0.80822 -0.28702 -0.28899 0.80822 1.56553 
-0.28899 1.55812 1.56553 -0.28896 1.02267 -0.34706 -0.28896 1.02267 1.62557 
-0.28896 1.34367 -0.34706 -0.28896 1.34367 1.62557 -0.28896 1.12977 -0.35861 
-0.28896 1.12977 1.63711 -0.28896 1.23657 -0.35861 -0.28896 1.23657 1.63711 
-0.28607 2.09929 1.03863 -0.28606 2.06306 1.11316 -0.28606 2.02174 1.18292 
-0.2512 0.64243 -0.20194 -0.2512 0.64243 1.48044 -0.2512 0.75677 -0.26528 
-0.2512 0.75677 1.54379 -0.2512 0.86046 -0.30725 -0.2512 0.86046 1.58575 
-0.2512 0.96945 -0.33764 -0.2512 0.96945 1.61615 -0.2512 1.07629 -0.35502 
-0.2512 1.07629 1.63352 -0.2512 1.18317 -0.36075 -0.2512 1.18317 1.63925 
-0.2512 1.29005 -0.35502 -0.2512 1.29005 1.63352 -0.2512 1.39689 -0.33764 
-0.2512 1.39689 1.61615 -0.2512 1.50588 -0.30725 -0.2512 1.50588 1.58575 
-0.2512 1.60957 1.54379 -0.2512 1.72391 1.48044 -0.2512 1.83017 1.40174 
-0.2512 1.92124 1.31398 -0.2512 1.99967 1.2166 -0.2512 2.04353 1.14894 
-0.2512 2.08215 1.07725 -0.21635 2.02174 1.18292 -0.21635 2.06306 1.11316 
-0.21634 2.09929 1.03863 -0.21344 1.12977 -0.35861 -0.21344 1.12977 1.63711 
-0.21344 1.23657 -0.35861 -0.21344 1.23657 1.63711 -0.21344 1.02267 -0.34706 
-0.21344 1.02267 1.62557 -0.21344 1.34367 -0.34706 -0.21344 1.34367 1.62557 
-0.21342 0.80822 -0.28702 -0.21342 0.80822 1.56553 -0.21342 1.55812 -0.28702 
-0.21342 1.55812 1.56553 -0.21341 0.91479 -0.32332 -0.21341 0.91479 1.60182 
-0.21341 1.45155 -0.32332 -0.21341 1.45155 1.60182 -0.213 1.96147 1.26599 
-0.213 1.87652 1.35884 -0.21297 0.699 -0.23489 -0.21297 0.699 1.51339 
-0.21297 1.66734 1.51339 -0.21297 0.58836 -0.1637 -0.21297 0.58836 1.44221 
-0.21297 1.77798 1.44221 -0.20213 1.18317 -0.35954 -0.20213 1.18317 1.63805 
-0.1858 1.99792 1.21537 -0.18182 2.07998 1.0762 -0.18159 2.04144 1.1477 
-0.18157 2.11369 0.99882 -0.17806 0.75791 -0.26286 -0.17806 0.75791 1.54136 
-0.17806 1.60843 1.54136 -0.17628 0.97005 -0.3349 -0.17628 0.97005 1.6134 
-0.17628 1.39629 -0.3349 -0.17628 1.39629 1.6134 -0.17584 1.0766 -0.35219 
-0.17584 1.0766 1.6307 -0.17584 1.28974 -0.35219 -0.17584 1.28974 1.6307 
-0.1758 0.86138 -0.30455 -0.1758 0.86138 1.58306 -0.1758 1.50496 -0.30455 
-0.1758 1.50496 1.58306 -0.17561 1.82832 1.39956 -0.17501 1.91909 1.31202 
-0.17495 0.64401 -0.19949 -0.17495 0.64401 1.47799 -0.17495 1.72233 1.47799 
-0.16438 1.1298 -0.35554 -0.16438 1.1298 1.63405 -0.16438 1.23654 -0.35554 
-0.16438 1.23654 1.63405 -0.15318 1.18317 -0.35593 -0.15318 1.18317 1.63444 
-0.15101 2.01813 1.18037 -0.1476 1.95767 1.26328 -0.14704 2.05871 1.11104 
-0.14702 2.09494 1.03652 -0.14031 0.81055 -0.28208 -0.14031 0.81055 1.56059 
-0.14031 1.55579 -0.28208 -0.14031 1.55579 1.56059 -0.13982 0.70136 -0.22991 
-0.13982 0.70136 1.50842 -0.13982 1.66498 1.50842 -0.13857 1.02388 -0.34153 
-0.13857 1.02388 1.62004 -0.13857 1.34246 -0.34153 -0.13857 1.34246 1.62004 
-0.13853 0.91601 -0.31779 -0.13853 0.91601 1.59629 -0.13853 1.45033 -0.31779 
-0.13853 1.45033 1.59629 -0.13742 1.87278 1.35444 -0.13737 0.5921 -0.15929 
-0.13737 0.5921 1.4378 -0.13737 1.77424 1.4378 -0.12673 1.07661 -0.34723 
-0.12673 1.07661 1.62574 -0.12673 1.28973 -0.34723 -0.12673 1.28973 1.62574 
-0.12068 1.99268 1.21166 -0.11629 2.03602 1.14368 -0.11526 1.12991 -0.35003 
-0.11526 1.12991 1.62854 -0.11526 1.23643 -0.35003 -0.11526 1.23643 1.62854 
-0.11322 2.10675 0.99698 -0.11277 2.07349 1.07303 -0.10946 1.91306 1.30796 
-0.1053 0.76133 -0.2556 -0.1053 0.76133 1.53411 -0.1053 1.60501 1.53411 
-0.10447 1.18317 -0.34992 -0.10447 1.18317 1.62843 -0.10263 0.86518 -0.29713 
-0.10263 0.86518 1.57563 -0.10263 1.50116 -0.29713 -0.10263 1.50116 1.57563 
-0.10177 0.97185 -0.32667 -0.10177 0.97185 1.60518 -0.10177 1.39449 -0.32667 
-0.10177 1.39449 1.60518 -0.10162 0.64733 -0.19171 -0.10162 0.64733 1.47022 
-0.10162 1.71901 1.47022 -0.10045 1.82277 1.39303 -0.08961 1.02413 -0.33471 
-0.08961 1.02413 1.61321 -0.08961 1.34221 -0.33471 -0.08961 1.34221 1.61321 
-0.08589 2.01098 1.17534 -0.08215 1.95035 1.25801 -0.08196 2.0513 1.10585 
-0.07982 2.11605 0.95605 -0.0789 2.08575 1.0338 -0.07792 1.07688 -0.33987 
-0.07792 1.07688 1.61837 -0.07792 1.28946 -0.33987 -0.07792 1.28946 1.61837 
-0.07208 1.86486 1.34862 -0.06736 0.81517 -0.27222 -0.06736 0.81517 1.55072 
-0.06736 1.55117 -0.27222 -0.06736 1.55117 1.55072 -0.06675 1.12995 -0.34215 
-0.06675 1.12995 1.62065 -0.06675 1.23639 -0.34215 -0.06675 1.23639 1.62065 
-0.06667 0.70607 -0.22 -0.06667 0.70607 1.49851 -0.06667 1.66027 1.49851 
-0.06562 0.92072 -0.30768 -0.06562 0.92072 1.58618 -0.06562 1.44562 -0.30768 
-0.06562 1.44562 1.58618 -0.06428 1.76934 1.42758 -0.05611 1.18317 -0.34153 
-0.05611 1.18317 1.62004 -0.05611 1.98398 1.20551 -0.05239 0.97167 -0.31769 
-0.05239 0.97167 1.5962 -0.05239 1.39467 -0.31769 -0.05239 1.39467 1.5962 
-0.05157 2.02692 1.13749 -0.04755 2.06452 1.06557 -0.04552 2.09544 0.99345 
-0.04454 1.90386 1.30099 -0.04025 1.0241 -0.32522 -0.04025 1.0241 1.60372 
-0.04025 1.34224 -0.32522 -0.04025 1.34224 1.60372 -0.0343 1.81143 1.38641 
-0.03333 0.76701 -0.24355 -0.03333 0.76701 1.52206 -0.03333 1.59933 -0.24355 
-0.03333 1.59933 1.52206 -0.03026 0.87071 -0.28463 -0.03026 0.87071 1.56313 
-0.03026 1.49563 -0.28463 -0.03026 1.49563 1.56313 -0.02911 0.65358 -0.17941 
-0.02911 0.65358 1.45791 -0.02911 1.71276 1.45791 -0.02845 1.07722 -0.32985 
-0.02845 1.07722 1.60835 -0.02845 1.28912 -0.32985 -0.02845 1.28912 1.60835 
-0.02169 2.00041 1.16788 -0.01793 1.93957 1.25035 -0.01732 1.13038 -0.33158 
-0.01732 1.13038 1.61008 -0.01732 1.23596 -0.33158 -0.01732 1.23596 1.61008 
-0.01704 2.04057 1.09754 -0.01655 0.92099 -0.2968 -0.01655 0.92099 1.57531 
-0.01655 1.44535 -0.2968 -0.01655 1.44535 1.57531 -0.01408 2.07465 1.02531 
-0.01272 2.10255 0.95209 -0.00822 1.18317 -0.33078 -0.00822 1.18317 1.60928 
-0.00614 1.85245 1.34069 -0.00352 0.97202 -0.3063 -0.00352 0.97202 1.5848 
-0.00352 1.39432 -0.3063 -0.00352 1.39432 1.5848 0.00143 1.75624 1.41885 
0.00415 0.82204 -0.25762 0.00415 0.82204 1.53612 0.00415 1.5443 1.53612 
0.00487 0.71299 -0.20535 0.00487 0.71299 1.48386 0.00487 1.65335 1.48386 
0.00762 1.97185 1.19693 0.00885 1.02469 -0.31325 0.00885 1.02469 1.59175 
0.00885 1.34165 -0.31325 0.00885 1.34165 1.59175 0.01308 2.01431 1.12849 
0.01679 2.05168 1.05622 0.01854 0.87139 -0.27181 0.01854 0.87139 1.55031 
0.01854 1.49495 -0.27181 0.01854 1.49495 1.55031 0.0189 2.08225 0.98378 
0.0194 2.10705 0.90985 0.02045 1.07782 -0.31736 0.02045 1.07782 1.59586 
0.02045 1.28852 -0.31736 0.02045 1.28852 1.59586 0.02142 1.89053 1.29142 
0.03017 1.13042 -0.3189 0.03017 1.13042 1.5974 0.03017 1.23592 -0.3189 
0.03017 1.23592 1.5974 0.03086 1.79723 1.37639 0.03218 0.92188 -0.28347 
0.03218 0.92188 1.56198 0.03218 1.44446 -0.28347 0.03218 1.44446 1.56198 
0.03624 0.66866 -0.16862 0.03624 0.66866 1.44712 0.03624 1.69768 1.44712 
0.03747 0.77492 -0.22677 0.03747 0.77492 1.50528 0.03747 1.59142 1.50528 
0.03908 1.18317 -0.31769 0.03908 1.18317 1.59619 0.04252 1.98613 1.15789 
0.04474 0.97291 -0.29253 0.04474 0.97291 1.57103 0.04474 1.39343 -0.29253 
0.04474 1.39343 1.57103 0.04705 2.02594 1.08735 0.04771 1.92498 1.23956 
0.04989 2.05964 1.01494 0.05113 2.08716 0.94158 0.0525 0.82338 -0.24297 
0.0525 0.82338 1.52148 0.0525 1.54296 1.52148 0.05702 1.02573 -0.29894 
0.05702 1.02573 1.57745 0.05702 1.34061 -0.29894 0.05702 1.34061 1.57745 
0.05921 1.83709 1.3292 0.06164 2.10255 0.87773 0.06643 1.74023 1.40658 
0.06666 0.87286 -0.25667 0.06666 0.87286 1.53517 0.06666 1.49348 1.53517 
0.06758 1.07786 -0.30271 0.06758 1.07786 1.58121 0.06758 1.28848 -0.30271 
0.06758 1.28848 1.58121 0.06956 0.72955 -0.19222 0.06956 0.72955 1.47072 
0.06956 1.63679 1.47072 0.07024 1.95634 1.18596 0.07656 1.99804 1.11733 
0.07723 1.13054 -0.30381 0.07723 1.13054 1.58231 0.07723 1.2358 -0.30381 
0.07723 1.2358 1.58231 0.07992 0.92322 -0.26782 0.07992 0.92322 1.54633 
0.07992 1.44312 1.54633 0.07994 2.03503 1.04505 0.08213 2.06509 0.97258 
0.08569 1.18317 -0.30229 0.08569 1.18317 1.5808 0.08612 1.87394 1.27883 
0.08735 0.77409 -0.20812 0.08735 0.77409 1.48662 0.08735 1.59225 1.48662 
0.09224 0.97432 -0.27641 0.09224 0.97432 1.55491 0.09224 1.39202 1.55491 
0.09332 2.08225 0.90935 0.09474 1.78023 1.36302 0.10027 0.68612 -0.1541 
0.10027 0.68612 1.43261 0.10027 1.68022 1.43261 0.10232 0.82277 -0.22396 
0.10232 0.82277 1.50246 0.10232 1.54357 1.50246 0.103 2.09544 0.84493 
0.10359 1.02601 -0.28239 0.10359 1.02601 1.56089 0.10359 1.34033 -0.28239 
0.10359 1.34033 1.56089 0.10445 1.96873 1.14561 0.10958 1.9073 1.22702 
0.10963 2.00755 1.07536 0.11232 2.0409 1.00278 0.11393 1.07815 -0.28576 
0.11393 1.07815 1.56426 0.11393 1.28819 -0.28576 0.11393 1.28819 1.56426 
0.11659 0.87272 -0.2373 0.11659 0.87272 1.5158 0.11659 1.49362 1.5158 
0.11874 0.72969 -0.17161 0.11874 0.72969 1.45012 0.11874 1.63665 1.45012 
0.12263 1.81902 1.31449 0.12324 1.13059 -0.28651 0.12324 1.13059 1.56501 
0.12324 1.23575 -0.28651 0.12324 1.23575 1.56501 0.12449 2.05964 0.94034 
0.12947 1.72152 1.39109 0.12977 0.92326 -0.24805 0.12977 0.92326 1.52655 
0.12977 1.44308 1.52655 0.13148 1.18317 -0.28463 0.13148 1.18317 1.56313 
0.13148 1.93751 1.17265 0.13485 2.07465 0.87638 0.13627 0.77442 -0.18706 
0.13627 0.77442 1.46556 0.13627 1.59192 1.46556 0.13781 1.97882 1.10358 
0.14165 2.01464 1.0321 0.14279 0.97593 -0.25619 0.14279 0.97593 1.5347 
0.14279 1.39041 1.5347 0.14735 1.8539 1.26478 0.14876 0.6872 -0.13149 
0.14876 0.6872 1.40999 0.14876 1.67914 1.40999 0.15145 0.82342 -0.20245 
0.15145 0.82342 1.48095 0.15145 1.54292 1.48095 0.15401 1.02779 -0.26167 
0.15401 1.02779 1.54017 0.15401 1.33855 1.54017 0.1546 2.03503 0.9704 
0.15705 1.76052 1.34636 0.16435 1.08035 -0.26449 0.16435 1.08035 1.54299 
0.16435 1.28599 1.54299 0.16505 1.94798 1.13098 0.16547 0.87346 -0.21542 
0.16547 0.87346 1.49392 0.16547 1.49288 1.49392 0.16577 2.05168 0.90724 
0.16709 0.73109 -0.14856 0.16709 0.73109 1.42707 0.16709 1.63525 1.42707 
0.17002 1.98638 1.06048 0.17036 1.88623 1.21196 0.1735 1.13289 -0.26468 
0.1735 1.13289 1.54319 0.1735 1.23345 -0.26468 0.1735 1.23345 1.54319 
0.17635 1.18317 -0.26474 0.17635 1.18317 1.54324 0.17712 1.71925 1.36668 
0.17947 0.92542 -0.22567 0.17947 0.92542 1.50417 0.17947 1.44092 1.50417 
0.18287 1.79704 1.2986 0.18409 0.77591 -0.16366 0.18409 0.77591 1.44216 
0.18409 1.59043 1.44216 0.1849 2.00755 1.00009 0.19109 1.91546 1.15706 
0.19218 0.97815 -0.23332 0.19218 0.97815 1.51182 0.19218 1.38819 1.51182 
0.19611 0.6897 -0.10667 0.19611 0.6897 1.38517 0.19611 1.67664 1.38517 
0.19689 2.02594 0.93751 0.19738 1.95618 1.08784 0.19916 0.82514 -0.17867 
0.19916 0.82514 1.45717 0.19916 1.5412 1.45717 0.2035 1.03028 -0.23817 
0.2035 1.03028 1.51667 0.2035 1.33606 1.51667 0.20411 1.7576 1.31949 
0.20684 1.83094 1.24801 0.21313 1.97882 1.02826 0.21352 1.08285 -0.2405 
0.21352 1.08285 1.51901 0.21352 1.28349 1.51901 0.21398 0.73356 -0.12328 
0.21398 0.73356 1.40179 0.21398 1.63278 1.40179 0.21434 0.87611 -0.1908 
0.21434 0.87611 1.46931 0.21434 1.49023 1.46931 0.21745 1.13295 -0.2427 
0.21745 1.13295 1.52121 0.21745 1.23339 1.52121 0.22019 1.18317 -0.24267 
0.22019 1.18317 1.52117 0.22366 1.92412 1.11412 0.22403 1.71599 1.33944 
0.22688 1.99804 0.96702 0.22815 0.9283 -0.20054 0.22815 0.9283 1.47905 
0.22815 1.43804 1.47905 0.22885 1.86206 1.19482 0.22893 1.79271 1.27008 
0.23067 0.77855 -0.13798 0.23067 0.77855 1.41648 0.23067 1.58779 1.41648 
0.24024 0.98098 -0.20786 0.24024 0.98098 1.48637 0.24024 1.38536 1.48637 
0.24052 1.94798 1.0555 0.24301 0.69354 -0.07909 0.24301 0.69354 1.35759 
0.24301 1.6728 1.35759 0.24698 0.82859 -0.15201 0.24698 0.82859 1.43051 
0.24698 1.53775 1.43051 0.2488 1.89028 1.13925 0.24984 1.75299 1.29061 
0.25137 1.03328 -0.21219 0.25137 1.03328 1.4907 0.25137 1.33306 1.4907 
0.25187 1.82521 1.21779 0.25515 1.96873 0.99491 0.25656 1.08295 -0.2164 
0.25656 1.08295 1.4949 0.25656 1.28339 1.4949 0.26049 1.13311 -0.21846 
0.26049 1.13311 1.49696 0.26049 1.23323 1.49696 0.26068 0.73771 -0.09529 
0.26068 0.73771 1.37379 0.26068 1.62863 1.37379 0.2618 0.87968 -0.16369 
0.2618 0.87968 1.4422 0.2618 1.48666 1.4422 0.2629 1.18317 1.49698 
0.26661 1.91546 1.08154 0.2698 1.71092 1.3101 0.27273 1.85473 1.16318 
0.27375 1.78657 1.23952 0.27511 0.93168 -0.173 0.27511 0.93168 1.4515 
0.27511 1.43466 1.4515 0.27589 0.78235 -0.11009 0.27589 0.78235 1.3886 
0.27589 1.58399 1.3886 0.2822 1.93751 1.02194 0.28685 0.98441 -0.17989 
0.28685 0.98441 1.45839 0.28685 1.38193 1.45839 0.28844 0.69883 -0.04937 
0.28844 0.69883 1.32788 0.28844 1.66751 1.32788 0.29199 0.83265 -0.12369 
0.29199 0.83265 1.40219 0.29199 1.53369 1.40219 0.29329 1.03366 -0.18608 
0.29329 1.03366 1.46459 0.29329 1.33268 1.46459 0.29409 1.74669 1.25981 
0.2954 1.81756 1.18585 0.29836 1.08329 -0.19021 0.29836 1.08329 1.46871 
0.29836 1.28305 1.46871 0.30206 1.13317 1.47076 0.30206 1.23317 1.47076 
0.30437 1.18317 1.47072 0.30437 1.86206 1.1193 0.3047 0.74252 -0.06558 
0.3047 0.74252 1.34409 0.3047 1.62382 1.34409 0.30675 0.88426 -0.13492 
0.30675 0.88426 1.41342 0.30675 1.48208 1.41342 0.31383 1.70427 1.27894 
0.31675 1.77887 1.20721 0.31961 0.78728 -0.08008 0.31961 0.78728 1.35858 
0.31961 1.57906 1.35858 0.31982 0.93648 -0.14374 0.31982 0.93648 1.42225 
0.31982 1.42986 1.42225 0.32151 1.88623 1.06081 0.32734 1.82521 1.14232 
0.328 0.98459 -0.15138 0.328 0.98459 1.42988 0.328 1.38175 1.42988 
0.33126 1.66172 1.29631 0.33443 1.03391 -0.15746 0.33443 1.03391 1.43597 
0.33443 1.33243 1.43597 0.33574 0.83797 -0.0931 0.33574 0.83797 1.3716 
0.33574 1.52837 1.3716 0.33674 1.73874 1.22719 0.33962 1.08386 1.43992 
0.33962 1.28248 1.43992 0.34329 1.13381 1.44184 0.34329 1.23253 1.44184 
0.3445 1.18317 1.44246 0.34733 1.61778 1.31221 0.34907 1.78657 1.16421 
0.3501 0.8897 -0.10392 0.3501 0.8897 1.38243 0.3501 1.47664 1.38243 
0.3553 1.69727 1.24576 0.35756 1.83094 1.09729 0.35964 0.93718 -0.11332 
0.35964 0.93718 1.39182 0.35964 1.42916 1.39182 0.36172 1.57301 1.32653 
0.36769 0.98526 -0.12089 0.36769 0.98526 1.39939 0.36769 1.38108 1.39939 
0.36936 1.74669 1.18455 0.37241 1.65457 1.26286 0.37432 1.03478 -0.12671 
0.37432 1.03478 1.40522 0.37432 1.33156 1.40522 0.37757 1.52204 1.33912 
0.37937 1.08468 1.40911 0.37937 1.28166 1.40911 0.37963 1.79271 1.11938 
0.38205 1.13387 1.41162 0.38205 1.23247 1.41162 0.38319 1.18317 1.41226 
0.38801 1.61073 1.27847 0.38848 1.70427 1.20428 0.38859 0.89092 -0.07156 
0.38859 0.89092 1.35007 0.38859 1.47542 1.35007 0.3981 0.93849 -0.08084 
0.3981 0.93849 1.35935 0.3981 1.42785 1.35935 0.40016 1.75299 1.1403 
0.40208 1.56585 1.29253 0.40582 0.98642 -0.08849 0.40582 0.98642 1.36699 
0.40582 1.37992 1.36699 0.40586 1.66172 1.22171 0.40814 1.79704 1.07333 
0.41243 1.03603 1.37269 0.41243 1.33031 1.37269 0.41457 1.52006 1.30502 
0.41675 1.0848 1.37693 0.41675 1.28154 1.37693 0.41946 1.13404 1.37939 
0.41946 1.2323 1.37939 0.41964 1.71092 1.16026 0.42036 1.18317 1.3802 
0.42176 1.61778 1.23779 0.42546 1.47345 1.31591 0.42903 1.7576 1.09457 
0.43471 1.42615 1.32517 0.43608 1.57301 1.25217 0.43742 1.66751 1.17889 
0.44232 1.37826 1.33277 0.44825 1.03644 1.33871 0.44825 1.3299 1.33871 
0.44867 1.52204 1.26802 0.44899 1.71599 1.11448 0.4525 1.08515 1.34295 
0.4525 1.28119 1.34295 0.45363 1.62382 1.19516 0.45505 1.1341 1.34551 
0.45505 1.23224 1.34551 0.4559 1.18317 1.34636 0.45961 1.47542 1.27904 
0.46714 1.6728 1.13346 0.46813 1.57906 1.21007 0.46889 1.42785 1.28856 
0.47654 1.37992 1.29628 0.48115 1.52837 1.22619 0.48224 1.33031 1.30289 
0.48334 1.62863 1.15113 0.48647 1.28154 1.3072 0.48893 1.13404 1.30991 
0.48893 1.2323 1.30991 0.48975 1.18317 1.31081 0.49197 1.47664 1.24056 
0.49472 1.67664 1.08657 0.49814 1.58399 1.16634 0.50137 1.42916 1.25009 
0.50894 1.38108 1.25814 0.51133 1.63278 1.10443 0.51174 1.53369 1.18245 
0.51476 1.33156 1.26477 0.51865 1.28166 1.26983 0.52117 1.23247 1.27251 
0.52181 1.18317 1.27365 0.52297 1.48208 1.19721 0.52603 1.58779 1.12113 
0.53179 1.42986 1.21027 0.53943 1.38175 1.21845 0.54006 1.53775 1.13743 
0.54551 1.33243 1.22489 0.54947 1.28248 1.23007 0.55171 1.59043 1.07454 
0.55174 1.48666 1.15226 0.56105 1.43466 1.16556 0.56672 1.5412 1.08961 
0.56794 1.38193 1.17731 0.57413 1.33268 1.18374 0.57885 1.49023 1.10479 
0.58859 1.43804 1.11861 0.59591 1.38536 1.1307 0.60347 1.49288 1.05592 
0.61372 1.44092 1.06992 -1.3988 2.38352 0.56656 -1.3966 2.33343 0.56263 
-1.37457 2.43374 0.612 -1.37456 2.38369 0.60959 -1.37456 2.4838 0.60959 
-1.37249 2.33352 0.60566 -1.37249 2.53396 0.60566 -1.36829 2.28385 0.60047 
-1.36829 2.58363 0.60047 -1.36396 2.63593 0.58935 -1.35664 2.68861 0.57726 
-1.34835 2.38374 0.65116 -1.34835 2.48375 0.65116 -1.34832 2.43374 0.65347 
-1.34631 2.33387 0.64747 -1.34631 2.53362 0.64747 -1.34218 2.28424 0.64239 
-1.34218 2.58325 0.64239 -1.33599 2.6325 0.63596 -1.33477 2.79177 0.54826 
-1.32909 2.68524 0.62421 -1.32005 2.43374 0.6936 -1.31979 2.73723 0.61091 
-1.31975 2.841 0.53319 -1.31943 2.38438 0.6924 -1.31943 2.48311 0.6924 
-1.31752 2.33444 0.68872 -1.31752 2.53305 0.68872 -1.31356 2.28449 0.68354 
-1.31356 2.583 0.68354 -1.30811 2.78832 0.59608 -1.30748 2.23516 0.6771 
-1.30748 2.63233 0.6771 -1.30466 2.88583 0.5162 -1.29984 2.68044 0.66892 
-1.29407 2.83836 0.57978 -1.29102 2.73265 0.65586 -1.28986 2.43374 0.7323 
-1.28922 2.38444 0.73116 -1.28922 2.48305 0.73116 -1.28759 2.92971 0.49787 
-1.2867 2.33526 0.72848 -1.2867 2.53223 0.72848 -1.28281 2.28536 0.72342 
-1.28281 2.58213 0.72342 -1.27979 2.78426 0.6411 -1.27938 2.88335 0.56308 
-1.27698 2.23583 0.71679 -1.27698 2.63166 0.71679 -1.26942 2.18775 0.70874 
-1.26942 2.67974 0.70874 -1.26869 2.9721 0.47858 -1.26619 2.83457 0.62499 
-1.26277 2.92721 0.54522 -1.26002 2.72721 0.69921 -1.2578 2.43374 0.76946 
-1.25698 2.38462 0.76856 -1.25698 2.48287 0.76856 -1.25452 2.33537 0.76585 
-1.25452 2.53212 0.76585 -1.25138 2.8792 0.60978 -1.25029 2.2866 0.76154 
-1.25029 2.58088 0.76154 -1.2492 2.77894 0.68484 -1.24459 2.23699 0.75493 
-1.24459 2.63049 0.75493 -1.24428 2.96983 0.52622 -1.23694 2.18907 0.74721 
-1.23694 2.67842 0.74721 -1.23618 2.82964 0.66872 -1.23519 2.92338 0.59211 
-1.22766 2.1415 0.73769 -1.22766 2.72599 0.73769 -1.22395 2.43374 0.80501 
-1.22395 3.01109 0.50615 -1.2231 2.38468 0.80416 -1.2231 2.48281 0.80416 
-1.22168 2.8744 0.65381 -1.22055 2.33573 0.8016 -1.22055 2.53176 0.8016 
-1.21703 2.96656 0.57313 -1.21672 2.77262 0.72667 -1.2163 2.28701 0.79736 
-1.2163 2.58047 0.79736 -1.21037 2.23865 0.79142 -1.21037 2.62883 0.79142 
-1.20547 2.91809 0.63754 -1.20413 2.82359 0.71082 -1.20276 2.19076 0.78382 
-1.20276 2.67672 0.78382 -1.19708 3.00817 0.55322 -1.19351 2.14346 0.77456 
-1.19351 2.72403 0.77456 -1.18981 2.86835 0.69644 -1.1884 2.43374 0.83885 
-1.18769 2.96149 0.61891 -1.18751 2.38462 0.83804 -1.18751 2.48287 0.83804 
-1.1848 2.33537 0.83558 -1.1848 2.53212 0.83558 -1.18262 2.09685 0.76367 
-1.18262 2.77063 0.76367 -1.18048 2.2866 0.83134 -1.18048 2.58088 0.83134 
-1.17619 3.04762 0.53198 -1.1739 2.9123 0.68036 -1.17387 2.23699 0.82564 
-1.17387 2.63049 0.82564 -1.17013 2.81643 0.75118 -1.1682 3.00356 0.59895 
-1.16615 2.18907 0.818 -1.16615 2.67842 0.818 -1.15664 2.1415 0.80872 
-1.15664 2.72599 0.80872 -1.15653 2.95484 0.66293 -1.15606 2.00619 -0.54131 
-1.15606 2.8613 0.73712 -1.15124 2.43374 0.87091 -1.1501 2.38444 0.87027 
-1.1501 2.48305 0.87027 -1.14767 3.04328 0.57803 -1.14742 2.33526 0.86776 
-1.14742 2.53223 0.86776 -1.14561 2.09487 0.79777 -1.14561 2.77262 0.79777 
-1.14237 2.28536 0.86387 -1.14237 2.58213 0.86387 -1.14046 2.90514 0.72151 
-1.13741 2.99727 0.6432 -1.13573 2.23583 0.85804 -1.13573 2.63166 0.85804 
-1.12976 2.0439 -0.58938 -1.12976 2.82359 0.78518 -1.12768 2.18775 0.85047 
-1.12768 2.67974 0.85047 -1.12561 3.08151 0.55594 -1.12335 2.94785 0.70441 
-1.11815 2.14027 -0.64527 -1.11815 2.14027 0.84108 -1.11815 2.72721 0.84108 
-1.11712 3.03715 0.62286 -1.11538 1.99914 -0.57506 -1.11538 2.86835 0.77086 
-1.11255 2.43374 0.90111 -1.11134 2.38438 0.90049 -1.11134 2.48311 0.90049 
-1.10766 2.33444 0.89857 -1.10766 2.53305 0.89857 -1.10478 2.98931 0.68584 
-1.10378 2.08854 -0.63445 -1.10378 2.08854 0.83025 -1.10378 2.77894 0.83025 
-1.10248 2.28449 0.89462 -1.10248 2.583 0.89462 -1.09931 1.95519 -0.55916 
-1.09931 2.9123 0.75496 -1.09604 2.23516 -0.69273 -1.09604 2.23516 0.88853 
-1.09604 2.63233 0.88853 -1.09539 3.07578 0.60097 -1.08787 2.18705 -0.68509 
-1.08787 2.18705 0.8809 -1.08787 2.68044 0.8809 -1.08766 2.03785 -0.62143 
-1.08766 2.03785 0.81723 -1.08766 2.82964 0.81723 -1.0848 3.02944 0.66586 
-1.08188 2.95484 0.73759 -1.0748 2.13484 -0.67627 -1.0748 2.13484 0.87207 
-1.0748 2.73265 0.87207 -1.07275 1.99309 -0.60693 -1.07275 1.99309 0.80274 
-1.07275 2.8744 0.80274 -1.07242 2.43374 0.92937 -1.07242 3.11264 0.57795 
-1.07011 2.38374 0.92941 -1.07011 2.48375 0.92941 -1.06641 2.33387 -0.73156 
-1.06641 2.33387 0.92736 -1.06641 2.53362 0.92736 -1.06345 3.06814 0.6445 
-1.06214 2.99727 0.71846 -1.06134 2.28424 -0.72743 -1.06134 2.28424 0.92324 
-1.06134 2.58325 0.92324 -1.06004 2.08323 -0.66504 -1.06004 2.08323 0.86084 
-1.06004 2.78426 0.86084 -1.05649 1.9494 -0.59072 -1.05649 2.91809 0.78653 
-1.0549 2.23499 -0.72124 -1.0549 2.23499 0.91704 -1.0549 2.6325 0.91704 
-1.04394 2.03292 -0.65144 -1.04394 2.03292 0.84725 -1.04394 2.83457 0.84725 
-1.04316 2.18225 -0.71435 -1.04316 2.18225 0.91015 -1.04316 2.68524 0.91015 
-1.0418 3.03715 0.69817 -1.04078 3.1053 0.62183 -1.03785 1.90599 -0.57294 
-1.03785 2.96149 0.76875 -1.03095 2.43374 0.95563 -1.02985 2.13026 -0.70504 
-1.02985 2.13026 0.90085 -1.02985 2.73723 0.90085 -1.02873 1.98829 -0.63664 
-1.02873 1.98829 0.83244 -1.02873 2.8792 0.83244 -1.02853 2.38369 -0.75981 
-1.02853 2.38369 0.95561 -1.02853 2.4838 0.95561 -1.02461 2.33352 -0.75775 
-1.02461 2.33352 0.95355 -1.02461 2.53396 0.95355 -1.01992 3.07578 0.67644 
-1.01942 2.28385 -0.75354 -1.01942 2.28385 0.94935 -1.01942 2.58363 0.94935 
-1.01789 1.86393 -0.55346 -1.01789 3.00356 0.74926 -1.01503 2.07917 -0.69336 
-1.01503 2.07917 0.88916 -1.01503 2.78832 0.88916 -1.01106 1.94411 -0.62044 
-1.01106 1.94411 0.81624 -1.01106 2.92338 0.81624 -1.00829 2.23156 -0.74921 
-1.00829 2.23156 0.94502 -1.00829 2.63593 0.94502 -0.99872 2.02913 -0.67933 
-0.99872 2.02913 0.87513 -0.99872 2.83836 0.87513 -0.99697 3.04328 0.72873 
-0.9969 3.11264 0.65347 -0.9962 2.17887 -0.74189 -0.9962 2.17887 0.9377 
-0.9962 2.68861 0.9377 -0.99207 1.90093 -0.60229 -0.99207 2.96656 0.79809 
-0.98824 2.43374 0.97982 -0.9855 2.38352 0.97986 -0.9855 2.48397 0.97986 
-0.98238 2.12668 -0.73215 -0.98238 2.12668 0.92796 -0.98238 2.7408 0.92796 
-0.98203 1.98414 -0.66463 -0.98203 1.98414 0.86044 -0.98203 2.88335 0.86044 
-0.98157 2.33343 -0.78185 -0.98157 2.33343 0.97766 -0.98157 2.53406 0.97766 
-0.97489 3.08151 0.70666 -0.97216 1.85932 -0.58233 -0.97216 3.00817 0.77814 
-0.97155 2.28086 -0.77952 -0.97155 2.28086 0.97532 -0.97155 2.58663 0.97532 
-0.9672 2.07572 -0.72002 -0.9672 2.07572 0.91582 -0.9672 2.79177 0.91582 
-0.96416 1.94028 -0.64802 -0.96416 1.94028 0.84382 -0.96416 2.92721 0.84382 
-0.96023 2.22873 -0.77467 -0.96023 2.22873 0.97047 -0.96023 2.63876 0.97047 
-0.95214 2.02648 -0.70501 -0.95214 2.02648 0.90081 -0.95214 2.841 0.90081 
-0.95092 1.81987 -0.56144 -0.95092 3.04762 0.75725 -0.94752 2.17599 -0.76702 
-0.94752 2.17599 0.96282 -0.94752 2.6915 0.96282 -0.94517 1.89766 -0.62953 
-0.94517 1.89766 0.82533 -0.94517 2.96983 0.82533 -0.9444 2.43374 1.00189 
-0.94155 2.38347 1.00184 -0.94155 2.48402 1.00184 -0.93841 3.1368 0.67061 
-0.93514 1.98166 -0.68991 -0.93514 1.98166 0.88572 -0.93514 2.88583 0.88572 
-0.93352 2.12403 -0.75677 -0.93352 2.12403 0.95257 -0.93352 2.74346 0.95257 
-0.9324 2.33092 -0.80584 -0.9324 2.33092 1.00164 -0.9324 2.53657 1.00164 
-0.92509 1.85639 -0.6092 -0.92509 3.01109 0.80501 -0.92206 2.27836 -0.80302 
-0.92206 2.27836 0.99882 -0.92206 2.58913 0.99882 -0.91949 2.074 -0.7438 
-0.91949 2.074 0.9396 -0.91949 2.79349 0.9396 -0.91681 1.93777 -0.67284 
-0.91681 1.93777 0.86864 -0.91681 2.92971 0.86864 -0.91539 3.10447 0.72343 
-0.91084 2.2265 -0.79754 -0.91084 2.2265 0.99335 -0.91084 2.64098 0.99335 
-0.90432 2.025 -0.72841 -0.90432 2.025 0.92421 -0.90432 2.84249 0.92421 
-0.89953 2.43374 1.02178 -0.89782 2.17384 -0.7894 -0.89782 2.17384 0.9852 
-0.89782 2.69365 0.9852 -0.89752 1.89539 -0.65394 -0.89752 2.9721 0.84974 
-0.89129 2.38116 1.02366 -0.89129 2.48633 1.02366 -0.89068 1.7979 -0.57734 
-0.89068 3.06959 0.77314 -0.88679 1.98027 -0.71296 -0.88679 1.98027 0.90877 
-0.88679 2.88722 0.90877 -0.88464 2.12329 -0.77865 -0.88464 2.12329 0.97445 
-0.88464 2.7442 0.97445 -0.88198 2.32873 -0.82711 -0.88198 2.32873 1.02291 
-0.88198 2.53876 1.02291 -0.87763 3.15787 0.68567 -0.87164 2.27659 -0.82374 
-0.87164 2.27659 1.01954 -0.87164 2.5909 1.01954 -0.87037 2.07334 -0.76531 
-0.87037 2.07334 0.96111 -0.87037 2.79415 0.96111 -0.86831 1.93669 -0.69545 
-0.86831 1.93669 0.89126 -0.86831 2.9308 0.89126 -0.86279 1.83668 -0.62587 
-0.86279 3.0308 0.82167 -0.86029 2.2249 -0.81776 -0.86029 2.2249 1.01356 
-0.86029 2.64259 1.01356 -0.8554 2.02467 -0.74947 -0.8554 2.02467 0.94527 
-0.8554 2.84282 0.94527 -0.85417 1.74298 -0.54167 -0.85417 3.12451 0.73748 
-0.85374 2.43374 1.03945 -0.84797 2.1738 -0.80917 -0.84797 2.1738 1.00498 
-0.84797 2.69369 1.00498 -0.84528 2.38112 1.04096 -0.84528 2.48637 1.04096 
-0.8376 1.98012 -0.73357 -0.8376 1.98012 0.92937 -0.8376 2.88737 0.92937 
-0.83563 2.32843 -0.84406 -0.83563 2.32843 1.03986 -0.83563 2.53906 1.03986 
-0.83471 2.12344 -0.79802 -0.83471 2.12344 0.99382 -0.83471 2.74405 0.99382 
-0.83447 1.87668 -0.66943 -0.83447 2.99081 0.86523 -0.82726 1.77982 -0.59205 
-0.82726 3.08767 0.78785 -0.82507 2.2763 -0.84029 -0.82507 2.2763 1.0361 
-0.82507 2.59119 1.0361 -0.82055 2.07396 -0.78432 -0.82055 2.07396 0.98013 
-0.82055 2.79353 0.98013 -0.81576 1.69194 -0.50241 -0.81576 3.17555 0.69821 
-0.81278 2.22348 -0.83388 -0.81278 2.22348 1.02968 -0.81278 2.64401 1.02968 
-0.80713 2.43374 1.05484 -0.80552 2.0255 -0.76812 -0.80552 2.0255 0.96393 
-0.80552 2.84199 0.96393 -0.80429 1.91923 -0.70997 -0.80429 2.94825 0.90577 
-0.80023 2.17245 -0.82482 -0.80023 2.17245 1.02063 -0.80023 2.69503 1.02063 
-0.79891 1.81969 -0.63924 -0.79891 3.0478 0.83504 -0.79822 2.38099 1.05605 
-0.79822 2.48649 1.05605 -0.78947 1.72638 -0.55426 -0.78947 3.14111 0.75007 
-0.7885 2.3284 -0.85871 -0.7885 2.3284 1.05451 -0.7885 2.53909 1.05451 
-0.78659 2.12196 -0.81316 -0.78659 2.12196 1.00896 -0.78659 2.74552 1.00896 
-0.7769 2.27526 -0.8546 -0.7769 2.27526 1.0504 -0.7769 2.59223 1.0504 
-0.77567 1.64507 -0.45978 -0.77292 1.96356 -0.7467 -0.77292 2.90392 0.94251 
-0.7722 2.07262 -0.79897 -0.7722 2.07262 0.99477 -0.7722 2.79487 0.99477 
-0.76947 1.86067 -0.68169 -0.76947 3.00681 0.8775 -0.76453 2.2226 -0.84765 
-0.76453 2.2226 1.04345 -0.76453 2.64489 1.04345 -0.76191 1.76447 -0.60353 
-0.76191 3.10302 0.79934 -0.75983 2.43374 1.06793 -0.7515 2.17156 -0.83815 
-0.7515 2.17156 1.03396 -0.7515 2.69592 1.03396 -0.75073 2.38095 -0.87293 
-0.75073 2.38095 1.06873 -0.75073 2.48653 1.06873 -0.75012 1.67734 -0.5132 
-0.75012 3.19014 0.709 -0.74636 1.6165 -0.43072 -0.7396 2.32779 -0.8712 
-0.7396 2.32779 1.067 -0.7396 2.5397 1.067 -0.73894 1.90415 -0.72076 
-0.73894 2.96334 0.91656 -0.73779 2.12128 -0.82598 -0.73779 2.12128 1.02178 
-0.73779 2.7462 1.02178 -0.73472 2.01759 -0.7849 -0.73472 2.01759 0.98071 
-0.73472 2.8499 0.98071 -0.73375 1.80549 -0.64926 -0.73375 3.062 0.84506 
-0.72779 2.27467 -0.86657 -0.72779 2.27467 1.06237 -0.72779 2.59281 1.06237 
-0.72351 1.71306 -0.56384 -0.72351 3.15443 0.75964 -0.71648 1.59 -0.40034 
-0.71565 2.22224 -0.85904 -0.71565 2.22224 1.05485 -0.71565 2.64525 1.05485 
-0.71194 1.63294 -0.46835 -0.71194 2.43374 1.07869 -0.71194 3.23455 0.66416 
-0.70377 1.84758 -0.69043 -0.70377 3.01991 0.88623 -0.70243 2.17129 -0.84903 
-0.70243 2.17129 1.04483 -0.70243 2.6962 1.04483 -0.70138 1.95664 -0.76135 
-0.70138 2.91085 0.95716 -0.7013 2.38052 -0.8835 -0.7013 2.38052 1.0793 
-0.7013 2.48697 1.0793 -0.70069 2.06575 -0.81357 -0.70069 2.06575 1.00937 
-0.70069 2.80174 1.00937 -0.69596 1.75205 -0.61147 -0.69596 3.11544 0.80727 
-0.69013 2.32746 -0.88122 -0.69013 2.32746 1.07702 -0.69013 2.54003 1.07702 
-0.68609 1.56562 -0.3687 -0.6859 1.66656 -0.52085 -0.6859 3.20092 0.71666 
-0.68216 1.60593 -0.43819 -0.67844 2.2747 -0.87606 -0.67844 2.2747 1.07186 
-0.67844 2.59278 1.07186 -0.6676 1.79414 -0.65588 -0.6676 3.07335 0.85168 
-0.66642 1.89791 -0.73306 -0.66642 2.96958 0.92887 -0.66628 2.22242 -0.86802 
-0.66628 2.22242 1.06383 -0.66628 2.64507 1.06383 -0.66542 2.11576 -0.83848 
-0.66542 2.11576 1.03428 -0.66542 2.75173 1.03428 -0.66358 2.43374 1.08708 
-0.66274 2.01191 -0.79695 -0.66274 2.85558 0.99276 -0.65858 1.70385 -0.5708 
-0.65858 3.16364 0.76661 -0.65528 1.54342 -0.33588 -0.65279 2.38049 -0.89138 
-0.65279 2.38049 1.08719 -0.65279 2.487 1.08719 -0.65176 1.5809 -0.40653 
-0.64737 1.62423 -0.47451 -0.64737 3.24326 0.67031 -0.64132 2.32718 -0.88858 
-0.64132 2.32718 1.08439 -0.64132 2.54031 1.08439 -0.63067 1.84267 -0.70064 
-0.63067 3.02482 0.89645 -0.63063 1.74413 -0.61728 -0.63063 3.12335 0.81309 
-0.62952 2.16658 -0.85914 -0.62952 2.16658 1.05494 -0.62952 2.70091 1.05494 
-0.62948 2.27445 -0.88288 -0.62948 2.27445 1.07869 -0.62948 2.59303 1.07869 
-0.62822 1.95193 -0.77126 -0.62822 2.91556 0.96707 -0.62774 2.06112 -0.82343 
-0.62774 2.06112 1.01924 -0.62774 2.80637 1.01924 -0.62103 1.52197 -0.29936 
-0.62101 1.55821 -0.37388 -0.62044 1.65924 -0.52612 -0.62044 3.20825 0.72193 
-0.61704 1.59879 -0.44322 -0.61486 2.43374 1.09309 -0.60366 2.38038 -0.89689 
-0.60366 2.38038 1.0927 -0.60366 2.48711 1.0927 -0.5931 1.89458 -0.74084 
-0.5931 2.97291 0.93664 -0.59304 1.69782 -0.57486 -0.59304 3.16967 0.77067 
-0.59244 1.7886 -0.66241 -0.59244 3.07889 0.85821 -0.59225 2.11196 -0.8459 
-0.59225 2.11196 1.04171 -0.59225 2.75553 1.04171 -0.59221 2.32717 -0.89354 
-0.59221 2.32717 1.08935 -0.59221 2.54032 1.08935 -0.59177 2.22062 -0.87625 
-0.59177 2.22062 1.07205 -0.59177 2.64687 1.07205 -0.58999 2.00848 -0.80421 
-0.58999 2.859 1.00001 -0.58647 1.50323 -0.26166 -0.58646 1.57547 -0.41055 
-0.58623 1.53694 -0.33904 -0.58225 1.619 -0.47821 -0.58225 3.24849 0.67402 
-0.56591 2.43374 1.0967 -0.55508 1.83893 -0.70505 -0.55508 3.02856 0.90086 
-0.55508 1.94958 -0.77624 -0.55508 2.91791 0.97204 -0.55505 1.74039 -0.62169 
-0.55505 3.12709 0.81749 -0.55504 1.65545 -0.52883 -0.55504 3.21204 0.72464 
-0.55463 2.16537 -0.86467 -0.55463 2.16537 1.06047 -0.55463 2.70212 1.06047 
-0.55463 2.0588 -0.82837 -0.55463 2.0588 1.02418 -0.55463 2.80869 1.02418 
-0.55461 2.27325 -0.88841 -0.55461 2.27325 1.08422 -0.55461 2.59424 1.08422 
-0.55461 2.38034 -0.89996 -0.55461 2.38034 1.09576 -0.55461 2.48715 1.09576 
-0.55171 1.51762 -0.30148 -0.5517 1.55386 -0.376 -0.5517 1.59517 -0.44577 
-0.51685 1.53477 -0.3401 -0.51685 1.57338 -0.41178 -0.51685 1.61725 -0.47945 
-0.51685 1.69567 -0.57682 -0.51685 1.78675 -0.66459 -0.51685 1.89301 -0.74329 
-0.51685 2.00734 -0.80663 -0.51685 2.11104 -0.8486 -0.51685 2.11104 1.0444 
-0.51685 2.22002 -0.87899 -0.51685 2.22002 1.0748 -0.51685 2.32687 -0.89637 
-0.51685 2.32687 1.09217 -0.51685 2.43374 1.0979 -0.51685 2.54062 1.09217 
-0.51685 2.64747 1.0748 -0.51685 2.75645 1.0444 -0.51685 2.86015 1.00244 
-0.51685 2.97448 0.93909 -0.51685 3.08074 0.86039 -0.51685 3.17181 0.77263 
-0.51685 3.25024 0.67525 -0.48199 1.59517 -0.44577 -0.48199 3.27232 0.64157 
-0.48199 1.55386 -0.376 -0.48198 1.51762 -0.30148 -0.47909 2.38034 -0.89996 
-0.47909 2.38034 1.09576 -0.47909 2.48715 1.09576 -0.47908 2.27325 -0.88841 
-0.47908 2.27325 1.08422 -0.47908 2.59424 1.08422 -0.47906 2.0588 -0.82837 
-0.47906 2.80869 1.02418 -0.47906 2.16537 -0.86467 -0.47906 2.16537 1.06047 
-0.47906 2.70212 1.06047 -0.47865 1.65545 -0.52883 -0.47865 3.21204 0.72464 
-0.47865 1.74039 -0.62169 -0.47865 3.12709 0.81749 -0.47861 1.94958 -0.77624 
-0.47861 2.91791 0.97204 -0.47861 1.83893 -0.70505 -0.47861 3.02856 0.90086 
-0.46778 2.43374 1.0967 -0.45144 1.619 -0.47821 -0.45144 3.24849 0.67402 
-0.44746 1.53694 -0.33904 -0.44724 1.57547 -0.41055 -0.4437 2.00848 -0.80421 
-0.4437 2.859 1.00001 -0.44192 2.22062 -0.87625 -0.44192 2.22062 1.07205 
-0.44192 2.64687 1.07205 -0.44149 2.32717 -0.89354 -0.44149 2.32717 1.08935 
-0.44149 2.54032 1.08935 -0.44145 2.11196 -0.8459 -0.44145 2.11196 1.04171 
-0.44145 2.75553 1.04171 -0.44125 1.7886 -0.66241 -0.44125 3.07889 0.85821 
-0.44065 1.69782 -0.57486 -0.44065 3.16967 0.77067 -0.4406 1.89458 -0.74084 
-0.4406 2.97291 0.93664 -0.43003 2.38038 -0.89689 -0.43003 2.38038 1.0927 
-0.43003 2.48711 1.0927 -0.41883 2.43374 -0.89728 -0.41883 2.43374 1.09309 
-0.41665 1.59879 -0.44322 -0.41665 3.2687 0.63902 -0.41325 1.65924 -0.52612 
-0.41325 3.20825 0.72193 -0.41268 1.55821 -0.37388 -0.41266 1.52197 -0.29936 
-0.40596 2.06112 -0.82343 -0.40596 2.80637 1.01924 -0.40547 1.95193 -0.77126 
-0.40547 2.91556 0.96707 -0.40421 2.27445 -0.88288 -0.40421 2.27445 1.07869 
-0.40421 2.59303 1.07869 -0.40418 2.16658 -0.85914 -0.40418 2.16658 1.05494 
-0.40418 2.70091 1.05494 -0.40307 1.74413 -0.61728 -0.40307 3.12335 0.81309 
-0.40302 1.84267 -0.70064 -0.40302 3.02482 0.89645 -0.39237 2.32718 -0.88858 
-0.39237 2.32718 1.08439 -0.39237 2.54031 1.08439 -0.38632 1.62423 -0.47451 
-0.38632 3.24326 0.67031 -0.38194 1.5809 -0.40653 -0.3809 2.38049 -0.89138 
-0.3809 2.38049 1.08719 -0.3809 2.487 1.08719 -0.37842 1.54342 -0.33588 
-0.37511 1.70385 -0.5708 -0.37511 3.16364 0.76661 -0.37095 2.01191 -0.79695 
-0.37095 2.85558 0.99276 -0.37012 2.43374 -0.89127 -0.37012 2.43374 1.08708 
-0.36827 2.11576 -0.83848 -0.36827 2.11576 1.03428 -0.36827 2.75173 1.03428 
-0.36742 2.22242 -0.86802 -0.36742 2.22242 1.06383 -0.36742 2.64507 1.06383 
-0.36727 1.89791 -0.73306 -0.36727 2.96958 0.92887 -0.36609 1.79414 -0.65588 
-0.36609 3.07335 0.85168 -0.35525 2.2747 -0.87606 -0.35525 2.2747 1.07186 
-0.35525 2.59278 1.07186 -0.35153 1.60593 -0.43819 -0.35153 3.26156 0.63399 
-0.34779 1.66656 -0.52085 -0.34779 3.20092 0.71666 -0.3476 1.56562 -0.3687 
-0.34455 1.53117 -0.29665 -0.34357 2.32746 -0.88122 -0.34357 2.32746 1.07702 
-0.34357 2.54003 1.07702 -0.33773 1.75205 -0.61147 -0.33773 3.11544 0.80727 
-0.333 2.06575 -0.81357 -0.333 2.80174 1.00937 -0.33239 2.38052 -0.8835 
-0.33239 2.38052 1.0793 -0.33239 2.48697 1.0793 -0.33231 1.95664 -0.76135 
-0.33231 2.91085 0.95716 -0.33126 2.17129 -0.84903 -0.33126 2.17129 1.04483 
-0.33126 2.6962 1.04483 -0.32992 1.84758 -0.69043 -0.32992 3.01991 0.88623 
-0.32176 1.63294 -0.46835 -0.32176 2.43374 -0.88288 -0.32176 2.43374 1.07869 
-0.32176 3.23455 0.66416 -0.31804 2.22224 -0.85904 -0.31804 2.22224 1.05485 
-0.31804 2.64525 1.05485 -0.31722 1.59 -0.40034 -0.31722 3.27749 0.59614 
-0.31319 1.55239 -0.32841 -0.31018 1.71306 -0.56384 -0.31018 3.15443 0.75964 
-0.3059 2.27467 -0.86657 -0.3059 2.27467 1.06237 -0.3059 2.59281 1.06237 
-0.29994 1.80549 -0.64926 -0.29994 3.062 0.84506 -0.29898 2.01759 -0.7849 
-0.29898 2.8499 0.98071 -0.2959 2.12128 -0.82598 -0.2959 2.12128 1.02178 
-0.2959 2.7462 1.02178 -0.29475 1.90415 -0.72076 -0.29475 2.96334 0.91656 
-0.2941 2.32779 -0.8712 -0.2941 2.32779 1.067 -0.2941 2.5397 1.067 
-0.28733 1.6165 -0.43072 -0.28733 3.25098 0.62653 -0.28357 1.67734 -0.5132 
-0.28357 3.19014 0.709 -0.28296 2.38095 -0.87293 -0.28296 2.38095 1.06873 
-0.28296 2.48653 1.06873 -0.28269 1.57634 -0.36039 -0.2822 2.17156 -0.83815 
-0.2822 2.17156 1.03396 -0.2822 2.69592 1.03396 -0.27387 2.43374 -0.87213 
-0.27387 2.43374 1.06793 -0.27178 1.76447 -0.60353 -0.27178 3.10302 0.79934 
-0.26916 2.2226 -0.84765 -0.26916 2.2226 1.04345 -0.26916 2.64489 1.04345 
-0.26422 1.86067 -0.68169 -0.26422 3.00681 0.8775 -0.26149 2.07262 -0.79897 
-0.26149 2.79487 0.99477 -0.26078 1.96356 -0.7467 -0.26078 2.90392 0.94251 
-0.25803 1.64507 -0.45978 -0.25803 3.22242 0.65558 -0.25679 2.27526 -0.8546 
-0.25679 2.27526 1.0504 -0.25679 2.59223 1.0504 -0.25257 1.6026 -0.39134 
-0.25257 3.26489 0.58714 -0.24886 1.56523 -0.31907 -0.2471 2.12196 -0.81316 
-0.2471 2.12196 1.00896 -0.2471 2.74552 1.00896 -0.2452 2.3284 -0.85871 
-0.2452 2.3284 1.05451 -0.2452 2.53909 1.05451 -0.24422 1.72638 -0.55426 
-0.24422 3.14111 0.75007 -0.23548 2.38099 -0.86025 -0.23548 2.38099 1.05605 
-0.23548 2.48649 -0.86025 -0.23548 2.48649 1.05605 -0.23478 1.81969 -0.63924 
-0.23478 3.0478 0.83504 -0.23346 2.17245 -0.82482 -0.23346 2.17245 1.02063 
-0.23346 2.69503 1.02063 -0.2294 1.91923 -0.70997 -0.2294 2.94825 0.90577 
-0.22817 2.0255 -0.76812 -0.22817 2.84199 0.96393 -0.22656 2.43374 -0.85904 
-0.22656 2.43374 1.05484 -0.22312 1.63079 -0.42074 -0.22312 3.2367 0.61654 
-0.22091 2.22348 -0.83388 -0.22091 2.22348 1.02968 -0.22091 2.64401 1.02968 
-0.21859 1.59098 -0.35019 -0.21859 3.27651 0.546 -0.21794 1.69194 -0.50241 
-0.21794 3.17555 0.69821 -0.21315 2.07396 -0.78432 -0.21315 2.79353 0.98013 
-0.20862 2.2763 -0.84029 -0.20862 2.2763 1.0361 -0.20862 2.59119 1.0361 
-0.20644 1.77982 -0.59205 -0.20644 3.08767 0.78785 -0.19922 1.87668 -0.66943 
-0.19922 2.99081 0.86523 -0.19898 2.12344 -0.79802 -0.19898 2.12344 0.99382 
-0.19898 2.74405 0.99382 -0.19807 2.32843 -0.84406 -0.19807 2.32843 1.03986 
-0.19807 2.53906 1.03986 -0.19609 1.98012 -0.73357 -0.19609 2.88737 0.92937 
-0.19541 1.66058 -0.44881 -0.19541 3.20691 0.64461 -0.18908 1.61887 -0.38018 
-0.18908 3.24861 0.57598 -0.18841 2.38112 -0.84516 -0.18841 2.38112 1.04096 
-0.18841 2.48637 -0.84516 -0.18841 2.48637 1.04096 -0.18572 2.1738 -0.80917 
-0.18572 2.1738 1.00498 -0.18572 2.69369 1.00498 -0.1857 1.58188 -0.3079 
-0.17996 2.43374 -0.84364 -0.17996 2.43374 1.03945 -0.17953 1.74298 -0.54167 
-0.17953 3.12451 0.73748 -0.17829 2.02467 -0.74947 -0.17829 2.84282 0.94527 
-0.1734 2.2249 -0.81776 -0.1734 2.2249 1.01356 -0.1734 2.64259 1.01356 
-0.1709 1.83668 -0.62587 -0.1709 3.0308 0.82167 -0.16538 1.93669 -0.69545 
-0.16538 2.9308 0.89126 -0.16332 2.07334 -0.76531 -0.16332 2.79415 0.96111 
-0.16205 2.27659 -0.82374 -0.16205 2.27659 1.01954 -0.16205 2.5909 1.01954 
-0.16119 1.64818 -0.40845 -0.16119 3.21931 0.60426 -0.15606 1.70961 -0.48986 
-0.15606 3.15787 0.68567 -0.15601 1.60936 -0.3382 -0.15601 3.25813 0.53401 
-0.15171 2.32873 -0.82711 -0.15171 2.32873 1.02291 -0.15171 2.53876 1.02291 
-0.14905 2.12329 -0.77865 -0.14905 2.12329 0.97445 -0.14905 2.7442 0.97445 
-0.1469 1.98027 -0.71296 -0.1469 2.88722 0.90877 -0.14301 1.7979 -0.57734 
-0.14301 3.06959 0.77314 -0.14241 2.38116 -0.82786 -0.14241 2.38116 1.02366 
-0.14241 2.48633 -0.82786 -0.14241 2.48633 1.02366 -0.13617 1.89539 -0.65394 
-0.13617 2.9721 0.84974 -0.13587 2.17384 -0.7894 -0.13587 2.17384 0.9852 
-0.13587 2.69365 0.9852 -0.13416 1.6794 -0.4355 -0.13416 2.43374 -0.82598 
-0.13416 2.43374 1.02178 -0.13416 3.18809 0.6313 -0.12937 2.025 -0.72841 
-0.12937 2.84249 0.92421 -0.12783 1.63809 -0.36643 -0.12783 3.2294 0.56223 
-0.124 1.60227 -0.29495 -0.124 3.26521 0.49075 -0.12285 2.2265 -0.79754 
-0.12285 2.2265 0.99335 -0.12285 2.64098 0.99335 -0.1183 1.76302 -0.52763 
-0.1183 3.10447 0.72343 -0.11688 1.93777 -0.67284 -0.11688 2.92971 0.86864 
-0.1142 2.074 -0.7438 -0.1142 2.79349 0.9396 -0.11163 2.27836 -0.80302 
-0.11163 2.27836 0.99882 -0.11163 2.58913 0.99882 -0.1086 1.85639 -0.6092 
-0.1086 3.01109 0.80501 -0.10129 2.33092 -0.80584 -0.10129 2.33092 1.00164 
-0.10129 2.53657 -0.80584 -0.10129 2.53657 1.00164 -0.10059 1.66893 -0.39382 
-0.10059 3.19856 0.58963 -0.10017 2.12403 -0.75677 -0.10017 2.12403 0.95257 
-0.10017 2.74346 0.95257 -0.09855 1.98166 -0.68991 -0.09855 2.88583 0.88572 
-0.09562 1.63054 -0.32332 -0.09562 3.23695 0.51913 -0.09528 1.73069 -0.47481 
-0.09528 3.1368 0.67061 -0.09215 2.38347 -0.80603 -0.09215 2.38347 1.00184 
-0.09215 2.48402 -0.80603 -0.09215 2.48402 1.00184 -0.08929 2.43374 -0.80609 
-0.08929 2.43374 1.00189 -0.08853 1.89766 -0.62953 -0.08853 2.96983 0.82533 
-0.08617 2.17599 -0.76702 -0.08617 2.17599 0.96282 -0.08617 2.6915 0.96282 
-0.08277 1.81987 -0.56144 -0.08277 3.04762 0.75725 -0.08156 2.02648 -0.70501 
-0.08156 2.841 0.90081 -0.08074 1.60936 -0.26293 -0.08074 3.25813 0.45874 
-0.07456 1.70145 -0.41991 -0.07456 3.16604 0.61571 -0.07347 2.22873 -0.77467 
-0.07347 2.22873 0.97047 -0.07347 2.63876 0.97047 -0.06953 1.94028 -0.64802 
-0.06953 2.92721 0.84382 -0.06826 1.66073 -0.35068 -0.06826 3.20675 0.54649 
-0.06649 2.07572 -0.72002 -0.06649 2.79177 0.91582 -0.06214 2.28086 -0.77952 
-0.06214 2.28086 0.97532 -0.06214 2.58663 0.97532 -0.06153 1.85932 -0.58233 
-0.06153 3.00817 0.77814 -0.0588 1.78597 -0.51086 -0.0588 3.08151 0.70666 
-0.05251 1.63809 -0.29111 -0.05251 3.2294 0.48691 -0.05212 2.33343 -0.78185 
-0.05212 2.33343 0.97766 -0.05212 2.53406 -0.78185 -0.05212 2.53406 0.97766 
-0.05167 1.98414 -0.66463 -0.05167 2.88335 0.86044 -0.05131 2.12668 -0.73215 
-0.05131 2.12668 0.92796 -0.05131 2.7408 0.92796 -0.04819 2.38352 -0.78405 
-0.04819 2.38352 0.97986 -0.04819 2.48397 -0.78405 -0.04819 2.48397 0.97986 
-0.04545 2.43374 -0.78402 -0.04545 2.43374 0.97982 -0.04198 1.69279 -0.37696 
-0.04198 3.1747 0.57277 -0.04162 1.90093 -0.60229 -0.04162 2.96656 0.79809 
-0.03749 2.17887 -0.74189 -0.03749 2.17887 0.9377 -0.03749 2.68861 0.9377 
-0.0368 1.75485 -0.45767 -0.0368 3.11264 0.65347 -0.03672 1.82421 -0.53293 
-0.03672 3.04328 0.72873 -0.03497 2.02913 -0.67933 -0.03497 2.83836 0.87513 
-0.0254 2.23156 -0.74921 -0.0254 2.23156 0.94502 -0.0254 2.63593 0.94502 
-0.02512 1.66893 -0.31835 -0.02512 3.19856 0.51415 -0.02263 1.94411 -0.62044 
-0.02263 2.92338 0.81624 -0.01867 2.07917 -0.69336 -0.01867 2.78832 0.88916 
-0.01685 1.72664 -0.4021 -0.01685 3.14085 0.5979 -0.0158 1.86393 -0.55346 
-0.0158 3.00356 0.74926 -0.01428 2.28385 -0.75354 -0.01428 2.28385 0.94935 
-0.01428 2.58363 -0.75354 -0.01428 2.58363 0.94935 -0.01378 1.79171 -0.48064 
-0.01378 3.07578 0.67644 -0.00908 2.33352 -0.75775 -0.00908 2.33352 0.95355 
-0.00908 2.53396 -0.75775 -0.00908 2.53396 0.95355 -0.00516 2.38369 -0.75981 
-0.00516 2.38369 0.95561 -0.00516 2.4838 -0.75981 -0.00516 2.4838 0.95561 
-0.00497 1.98829 -0.63664 -0.00497 2.8792 0.83244 -0.00384 2.13026 -0.70504 
-0.00384 2.13026 0.90085 -0.00384 2.73723 0.90085 -0.00274 2.43374 -0.75983 
-0.00274 2.43374 0.95563 0.00096 3.16604 0.54019 0.00416 1.90599 -0.57294 
0.00416 2.96149 0.76875 0.00709 1.76219 -0.42603 0.00709 3.1053 0.62183 
0.00811 1.83034 -0.50237 0.00811 3.03715 0.69817 0.00947 2.18225 -0.71435 
0.00947 2.18225 0.91015 0.00947 2.68524 0.91015 0.01025 2.03292 -0.65144 
0.01025 2.83457 0.84725 0.02121 2.23499 -0.72124 0.02121 2.23499 0.91704 
0.02121 2.6325 0.91704 0.02279 1.9494 -0.59072 0.02279 2.91809 0.78653 
0.02635 2.08323 -0.66504 0.02635 2.78426 0.86084 0.02765 2.28424 -0.72743 
0.02765 2.28424 0.92324 0.02765 2.58325 0.92324 0.02845 1.87022 -0.52266 
0.02845 2.99727 0.71846 0.02975 1.79935 -0.4487 0.02975 3.06814 0.6445 
0.03272 2.33387 -0.73156 0.03272 2.33387 0.92736 0.03272 2.53362 -0.73156 
0.03272 2.53362 0.92736 0.03641 2.38374 -0.7336 0.03641 2.38374 0.92941 
0.03641 2.48375 -0.7336 0.03641 2.48375 0.92941 0.03872 2.43374 -0.73357 
0.03872 2.43374 0.92937 0.03872 3.11264 0.57795 0.03906 1.99309 -0.60693 
0.03906 2.8744 0.80274 0.04111 2.13484 -0.67627 0.04111 2.13484 0.87207 
0.04111 2.73265 0.87207 0.04818 1.91264 -0.54178 0.04818 2.95484 0.73759 
0.05111 1.83804 -0.47005 0.05111 3.02944 0.66586 0.05397 2.03785 -0.62143 
0.05397 2.82964 0.81723 0.05417 2.18705 -0.68509 0.05417 2.18705 0.8809 
0.05417 2.68044 0.8809 0.0617 3.07578 0.60097 0.06235 2.23516 -0.69273 
0.06235 2.23516 0.88853 0.06235 2.63233 0.88853 0.06561 1.95519 -0.55916 
0.06561 2.9123 0.75496 0.06879 2.28449 -0.69881 0.06879 2.28449 0.89462 
0.06879 2.583 0.89462 0.07009 2.08854 -0.63445 0.07009 2.77894 0.83025 
0.07109 1.87817 -0.49004 0.07109 2.98931 0.68584 0.07397 2.33444 -0.70277 
0.07397 2.33444 0.89857 0.07397 2.53305 0.89857 0.07765 2.38438 -0.70468 
0.07765 2.38438 0.90049 0.07765 2.48311 -0.70468 0.07765 2.48311 0.90049 
0.07885 2.43374 -0.70531 0.07885 2.43374 0.90111 0.08169 1.99914 -0.57506 
0.08169 2.86835 0.77086 0.08343 3.03715 0.62286 0.08446 2.14027 -0.64527 
0.08446 2.14027 0.84108 0.08446 2.72721 0.84108 0.08966 1.91964 -0.5086 
0.08966 2.94785 0.70441 0.09192 3.08151 0.55594 0.09399 2.18775 -0.65467 
0.09399 2.18775 0.85047 0.09399 2.67974 0.85047 0.09607 2.0439 -0.58938 
0.09607 2.82359 0.78518 0.10204 2.23583 -0.66224 0.10204 2.23583 0.85804 
0.10204 2.63166 0.85804 0.10372 2.99727 0.6432 0.10677 1.96235 -0.52571 
0.10677 2.90514 0.72151 0.10868 2.28536 -0.66806 0.10868 2.28536 0.86387 
0.10868 2.58213 0.86387 0.11192 2.09487 -0.60197 0.11192 2.77262 0.79777 
0.11373 2.33526 -0.67195 0.11373 2.33526 0.86776 0.11373 2.53223 0.86776 
0.11398 3.04328 0.57803 0.11641 2.38444 -0.67447 0.11641 2.38444 0.87027 
0.11641 2.48305 0.87027 0.11755 2.43374 -0.67511 0.11755 2.43374 0.87091 
0.12237 2.00619 -0.54131 0.12237 2.8613 0.73712 0.12284 2.95484 0.66293 
0.12294 2.1415 -0.61291 0.12294 2.1415 0.80872 0.12294 2.72599 0.80872 
0.13246 2.18907 -0.62219 0.13246 2.18907 0.818 0.13246 2.67842 0.818 
0.13451 3.00356 0.59895 0.13644 2.05106 -0.55538 0.13644 2.81643 0.75118 
0.14018 2.23699 -0.62984 0.14018 2.23699 0.82564 0.14018 2.63049 0.82564 
0.14021 2.9123 0.68036 0.14679 2.2866 -0.63554 0.14679 2.2866 0.83134 
0.14679 2.58088 0.83134 0.14893 2.09685 -0.56787 0.14893 2.77063 0.76367 
0.1511 2.33537 -0.63977 0.1511 2.33537 0.83558 0.1511 2.53212 0.83558 
0.15381 2.38462 -0.64223 0.15381 2.38462 0.83804 0.15381 2.48287 0.83804 
0.154 2.96149 0.61891 0.15471 2.43374 0.83885 0.15611 2.86835 0.69644 
0.15981 2.14346 -0.57876 0.15981 2.72403 0.77456 0.16907 2.19076 -0.58801 
0.16907 2.67672 0.78382 0.17044 2.82359 0.71082 0.17178 2.91809 0.63754 
0.17667 2.23865 -0.59562 0.17667 2.62883 0.79142 0.18261 2.28701 -0.60155 
0.18261 2.28701 0.79736 0.18261 2.58047 0.79736 0.18302 2.77262 0.72667 
0.18686 2.33573 -0.6058 0.18686 2.33573 0.8016 0.18686 2.53176 0.8016 
0.18799 2.8744 0.65381 0.18941 2.38468 0.80416 0.18941 2.48281 0.80416 
0.19026 2.43374 0.80501 0.19397 2.72599 0.73769 0.2015 2.92338 0.59211 
0.20249 2.82964 0.66872 0.20325 2.18907 -0.5514 0.20325 2.67842 0.74721 
0.21089 2.23699 -0.55912 0.21089 2.63049 0.75493 0.21551 2.77894 0.68484 
0.2166 2.2866 -0.56573 0.2166 2.58088 0.76154 0.21769 2.8792 0.60978 
0.22083 2.33537 -0.57005 0.22083 2.53212 0.76585 0.22329 2.38462 0.76856 
0.22329 2.48287 0.76856 0.22411 2.43374 0.76946 0.22633 2.72721 0.69921 
0.2325 2.83457 0.62499 0.23573 2.67974 0.70874 0.24329 2.63166 0.71679 
0.24609 2.78426 0.6411 0.24912 2.58213 0.72342 0.25301 2.53223 0.72848 
0.25553 2.48305 0.73116 0.25732 2.73265 0.65586 0.26615 2.68044 0.66892 
0.27378 2.63233 0.6771 0.27441 2.78832 0.59608 0.27987 2.583 0.68354 
0.28382 2.53305 0.68872 0.2861 2.73723 0.61091 0.2954 2.68524 0.62421 
0.30229 2.6325 0.63596 0.30849 2.58325 0.64239 0.31321 2.7408 0.56344 
0.32295 2.68861 0.57726 0.33027 2.63593 0.58935 -2.60319 3.18269 0.21266 
-2.59163 3.13422 0.27707 -2.59028 3.03972 0.35035 -2.57966 2.94016 0.41409 
-2.57596 3.08448 0.33597 -2.57385 3.17762 0.25844 -2.56877 2.98676 0.40321 
-2.56006 3.12843 0.3199 -2.56003 2.84662 0.46518 -2.55628 3.03256 0.39072 
-2.55436 3.21969 0.23848 -2.55231 2.89455 0.45753 -2.54279 2.94212 0.44825 
-2.54269 3.17097 0.30246 -2.54222 3.07743 0.37665 -2.53626 2.69918 0.50981 
-2.53358 2.74836 0.50729 -2.53177 2.98875 0.4373 -2.52852 2.79826 0.5034 
-2.52661 3.12127 0.36105 -2.52356 3.2134 0.28273 -2.52189 2.84779 0.49757 
-2.51592 3.03972 0.42472 -2.51384 2.89587 0.49001 -2.50951 3.16398 0.34394 
-2.50431 2.94334 0.48061 -2.50327 3.25328 0.26239 -2.50154 3.08448 0.41039 
-2.4987 2.64987 0.54064 -2.4975 2.60051 0.54002 -2.4975 2.69924 0.54002 
-2.49382 2.55057 0.53811 -2.49382 2.74918 0.53811 -2.49094 3.20544 0.32537 
-2.48994 2.99507 0.46979 -2.48864 2.50062 0.53415 -2.48864 2.79913 0.53415 
-2.48546 3.12843 0.39449 -2.4822 2.45129 0.52806 -2.4822 2.84846 0.52806 
-2.47402 2.89657 0.52043 -2.47382 3.04577 0.45677 -2.47096 3.24557 0.30539 
-2.46803 3.17097 0.37712 -2.46096 2.94878 0.51161 -2.45891 3.09053 0.44227 
-2.45857 2.64987 0.5689 -2.45626 2.59987 0.56894 -2.45626 2.69988 0.56894 
-2.45257 2.55 0.56689 -2.45257 2.74975 0.56689 -2.4496 3.28427 0.28404 
-2.4483 3.2134 0.358 -2.44749 2.50037 0.56277 -2.44749 2.79938 0.56277 
-2.4462 3.00039 0.50038 -2.44264 3.13422 0.42606 -2.44106 2.45112 0.55658 
-2.44106 2.84863 0.55658 -2.43009 3.0507 0.48678 -2.42931 2.39838 0.54968 
-2.42931 2.90137 0.54968 -2.42796 3.25328 0.33771 -2.42401 3.17762 0.40828 
-2.4171 2.64987 0.59516 -2.41601 2.34639 0.54038 -2.41601 2.95336 0.54038 
-2.41488 3.09533 0.47197 -2.41469 2.59982 0.59515 -2.41469 2.69993 0.59515 
-2.41076 2.54965 0.59308 -2.41076 2.75009 0.59308 -2.40607 3.29191 0.31598 
-2.40557 2.49998 0.58888 -2.40557 2.79976 0.58888 -2.40405 3.21969 0.38879 
-2.40118 2.2953 0.5287 -2.40118 3.00445 0.5287 -2.39721 3.13951 0.45578 
-2.39445 2.44769 0.58455 -2.39445 2.85206 0.58455 -2.38488 2.24526 0.51466 
-2.38488 3.05449 0.51466 -2.38313 3.25941 0.36826 -2.38236 2.395 0.57723 
-2.38236 2.90474 0.57723 -2.37823 3.18269 0.43762 -2.3744 2.64987 0.61936 
-2.37166 2.59965 0.61939 -2.37166 2.7001 0.61939 -2.36854 2.34281 0.56749 
-2.36854 2.95693 0.56749 -2.36818 2.20027 0.49997 -2.36818 3.09948 0.49997 
-2.36773 2.54956 0.61719 -2.36773 2.75019 0.61719 -2.36104 3.29764 0.3462 
-2.35832 3.2243 0.41767 -2.35771 2.49699 0.61486 -2.35771 2.80276 0.61486 
-2.35336 2.29185 0.55536 -2.35336 3.0079 0.55536 -2.35032 2.15641 0.48336 
-2.35032 3.14334 0.48336 -2.34638 2.44486 0.61001 -2.34638 2.85489 0.61001 
-2.33829 2.24261 0.54034 -2.33829 3.05713 0.54034 -2.33708 3.26375 0.39678 
-2.33367 2.39212 0.60235 -2.33367 2.90763 0.60235 -2.33132 2.11379 0.46487 
-2.33132 3.18596 0.46487 -2.33056 2.64987 0.64142 -2.3277 2.5996 0.64137 
-2.3277 2.70015 0.64137 -2.3213 2.19779 0.52525 -2.3213 3.10196 0.52525 
-2.31967 2.34016 0.59211 -2.31967 2.95959 0.59211 -2.31855 2.54705 0.64117 
-2.31855 2.7527 0.64117 -2.31125 3.22722 0.44454 -2.30822 2.49449 0.63836 
-2.30822 2.80526 0.63836 -2.30565 2.29013 0.57913 -2.30565 3.00962 0.57913 
-2.30297 2.1539 0.50818 -2.30297 3.14584 0.50818 -2.30155 3.3206 0.36296 
-2.297 2.44263 0.63288 -2.297 2.85711 0.63288 -2.29047 2.24113 0.56375 
-2.29047 3.05862 0.56375 -2.28569 2.64987 0.66131 -2.28398 2.38997 0.62474 
-2.28398 2.90978 0.62474 -2.28368 2.11152 0.48927 -2.28368 3.18823 0.48927 
-2.27744 2.59729 0.66319 -2.27744 2.70246 0.66319 -2.27684 3.28572 0.41267 
-2.27294 2.1964 0.5483 -2.27294 3.10335 0.5483 -2.2708 2.33942 0.61399 
-2.2708 2.96033 0.61399 -2.26814 2.54486 0.66245 -2.26814 2.75489 0.66245 
-2.2578 2.49272 0.65908 -2.2578 2.80703 0.65908 -2.25653 2.28947 0.60064 
-2.25653 3.01028 0.60064 -2.25447 2.15282 0.53079 -2.25447 3.14693 0.53079 
-2.24895 2.05281 0.4612 -2.24895 3.24693 0.4612 -2.24645 2.44103 0.65309 
-2.24645 2.85872 0.65309 -2.24156 2.2408 0.58481 -2.24156 3.05895 0.58481 
-2.24032 3.34064 0.37701 -2.23989 2.64987 0.67898 -2.23413 2.38993 0.64451 
-2.23413 2.90982 0.64451 -2.23144 2.59725 0.68049 -2.23144 2.7025 0.68049 
-2.22376 2.19625 0.5689 -2.22376 3.1035 0.5689 -2.22178 2.54456 0.67939 
-2.22178 2.75519 0.67939 -2.22086 2.33957 0.63336 -2.22086 2.96018 0.63336 
-2.22063 2.09281 0.50476 -2.22063 3.20694 0.50476 -2.21341 3.3038 0.42739 
-2.21123 2.49243 0.67563 -2.21123 2.80732 0.67563 -2.2067 2.29009 0.61966 
-2.2067 3.00966 0.61966 -2.20191 3.39168 0.33775 -2.19894 2.43961 0.66921 
-2.19894 2.86014 0.66921 -2.19329 2.64987 0.69438 -2.19168 2.24163 0.60346 
-2.19168 3.05812 0.60346 -2.19045 2.13536 0.54531 -2.19045 3.16438 0.54531 
-2.18639 2.38858 0.66016 -2.18639 2.91116 0.66016 -2.18507 3.26393 0.47458 
-2.18437 2.59712 0.69558 -2.18437 2.70262 0.69558 -2.17562 3.35724 0.3896 
-2.17465 2.54453 0.69405 -2.17465 2.75522 0.69405 -2.17275 2.33809 0.6485 
-2.17275 2.96165 0.6485 -2.16306 2.49139 0.68993 -2.16306 2.80836 -1.21506 
-2.16306 2.80836 0.68993 -2.15907 2.17969 0.58204 -2.15907 3.12005 0.58204 
-2.15836 2.28875 0.63431 -2.15836 3.011 0.63431 -2.15563 2.0768 0.51703 
-2.15563 3.22294 0.51703 -2.15069 2.43873 0.68299 -2.15069 2.86102 0.68299 
-2.14806 3.31915 0.43887 -2.14598 2.64987 0.70747 -2.13765 2.38769 0.67349 
-2.13765 2.91205 0.67349 -2.13689 2.59708 0.70827 -2.13689 2.70266 -1.2334 
-2.13689 2.70266 0.70827 -2.13627 3.40627 0.34853 -2.12575 2.54392 0.70654 
-2.12575 2.75583 -1.23167 -2.12575 2.75583 0.70654 -2.12509 2.12028 0.5561 
-2.12509 3.17947 0.5561 -2.12394 2.33741 0.66131 -2.12394 2.96233 0.66131 
-2.12087 2.23372 0.62024 -2.12087 3.06603 0.62024 -2.11991 3.27813 0.48459 
-2.11395 2.4908 0.7019 -2.11395 2.80894 -1.22703 -2.11395 2.80894 0.7019 
-2.10967 3.37056 0.39918 -2.10181 2.43837 0.69438 -2.10181 2.86138 0.69438 
-2.09809 2.64987 -1.24335 -2.09809 2.64987 0.71822 -2.08993 3.23604 0.52577 
-2.08859 2.38742 0.68437 -2.08859 2.91233 0.68437 -2.08753 2.17277 0.59669 
-2.08753 3.12698 0.59669 -2.08746 2.59665 -1.24396 -2.08746 2.59665 0.71883 
-2.08746 2.7031 -1.24396 -2.08746 2.7031 0.71883 -2.08685 2.28188 0.64891 
-2.08685 3.01787 0.64891 -2.08212 3.33157 0.44681 -2.07628 2.54359 -1.24169 
-2.07628 2.54359 0.71656 -2.07628 2.75616 -1.24169 -2.07628 2.75616 0.71656 
-2.07206 3.41705 0.35619 -2.06459 2.49083 -1.23652 -2.06459 2.49083 0.71139 
-2.06459 2.80891 -1.23652 -2.06459 2.80891 0.71139 -2.05376 3.28948 0.49121 
-2.05258 3.18571 0.5684 -2.05243 2.43855 -1.22849 -2.05243 2.43855 0.70336 
-2.05243 2.8612 0.70336 -2.05158 2.33189 0.67382 -2.05158 2.96786 0.67382 
-2.04973 2.64987 -1.25174 -2.04973 2.64987 0.72661 -2.0489 2.22804 0.63229 
-2.0489 3.07171 0.63229 -2.04474 3.37977 0.40614 -2.03894 2.59662 -1.25185 
-2.03894 2.59662 0.72672 -2.03894 2.70313 -1.25185 -2.03894 2.70313 0.72672 
-2.02747 2.54331 -1.24905 -2.02747 2.54331 0.72392 -2.02747 2.75644 -1.24905 
-2.02747 2.75644 0.72392 -2.01683 3.24095 0.53598 -2.01678 3.33948 0.45262 
-2.01567 2.38271 -1.21961 -2.01567 2.38271 0.69448 -2.01567 2.91704 0.69448 
-2.01564 2.49058 -1.24335 -2.01564 2.49058 0.71822 -2.01564 2.80916 -1.24335 
-2.01564 2.80916 0.71822 -2.01438 2.16806 -1.13173 -2.01438 2.16806 0.6066 
-2.01438 3.13169 0.6066 -2.01389 2.27725 -1.1839 -2.01389 2.27725 0.65877 
-2.01389 3.0225 0.65877 -2.0066 3.42438 0.36146 -2.00102 2.64987 -1.25775 
-2.00102 2.64987 0.73262 -1.98982 2.59651 -1.25736 -1.98982 2.59651 0.73223 
-1.98982 2.70324 -1.25736 -1.98982 2.70324 0.73223 -1.97925 2.11071 -1.10131 
-1.97925 3.18904 0.57618 -1.9792 1.91395 -0.93533 -1.9792 3.3858 0.4102 
-1.9786 2.00473 -1.02288 -1.9786 3.29502 0.49775 -1.9784 2.32809 -1.20637 
-1.9784 2.32809 0.68124 -1.9784 2.97166 0.68124 -1.97836 2.5433 -1.25401 
-1.97836 2.5433 0.72888 -1.97836 2.75645 -1.25401 -1.97836 2.75645 0.72888 
-1.97793 2.43675 -1.23671 -1.97793 2.43675 0.71158 -1.97793 2.863 -1.23671 
-1.97793 2.863 0.71158 -1.97615 2.22461 -1.16468 -1.97615 2.22461 0.63955 
-1.97615 3.07513 0.63955 -1.97261 1.7916 -0.77101 -1.96841 1.83513 -0.83868 
-1.95207 2.64987 -1.26136 -1.95207 2.64987 0.73623 -1.94124 2.05506 -1.06552 
-1.94124 3.24469 0.54039 -1.94124 2.16571 -1.1367 -1.94124 3.13404 0.61157 
-1.9412 1.95652 -0.98215 -1.9412 3.34322 0.45702 -1.9412 1.87158 -0.8893 
-1.9412 3.42817 0.36417 -1.94079 2.3815 -1.22514 -1.94079 2.3815 0.70001 
-1.94079 2.91825 0.70001 -1.94079 2.27493 -1.18884 -1.94079 2.27493 0.66371 
-1.94079 3.02482 0.66371 -1.94076 2.48938 -1.24888 -1.94076 2.48938 0.72375 
-1.94076 2.81037 -1.24888 -1.94076 2.81037 0.72375 -1.94076 2.59647 -1.26042 
-1.94076 2.59647 0.73529 -1.94076 2.70328 -1.26042 -1.94076 2.70328 0.73529 
-1.93786 1.76999 -0.73647 -1.93786 1.8113 -0.80624 -1.903 1.7509 -0.70056 
-1.903 1.78951 -0.77225 -1.903 1.83338 -0.83992 -1.903 1.9118 -0.93729 
-1.903 2.00288 -1.02506 -1.903 2.10914 -1.10376 -1.903 2.22347 -1.1671 
-1.903 2.22347 0.64197 -1.903 2.32717 -1.20906 -1.903 2.32717 0.68393 
-1.903 2.43615 -1.23946 -1.903 2.43615 0.71433 -1.903 2.543 -1.25684 
-1.903 2.543 0.73171 -1.903 2.64987 -1.26257 -1.903 2.64987 0.73744 
-1.903 2.75675 -1.25684 -1.903 2.75675 0.73171 -1.903 2.8636 -1.23946 
-1.903 2.8636 0.71433 -1.903 2.97258 0.68393 -1.903 3.07628 0.64197 
-1.903 3.19061 0.57863 -1.903 3.29687 0.49993 -1.903 3.38794 0.41216 
-1.903 3.46637 0.31479 -1.86815 1.8113 -0.80624 -1.86815 1.76999 -0.73647 
-1.86524 2.59647 -1.26042 -1.86524 2.59647 0.73529 -1.86524 2.70328 -1.26042 
-1.86524 2.70328 0.73529 -1.86524 2.48938 -1.24888 -1.86524 2.48938 0.72375 
-1.86524 2.81037 -1.24888 -1.86524 2.81037 0.72375 -1.86522 2.27493 -1.18884 
-1.86522 2.27493 0.66371 -1.86522 3.02482 0.66371 -1.86521 2.3815 -1.22514 
-1.86521 2.3815 0.70001 -1.86521 2.91825 0.70001 -1.8648 1.87158 -0.8893 
-1.8648 3.42817 0.36417 -1.8648 1.95652 -0.98215 -1.8648 3.34322 0.45702 
-1.86477 2.16571 -1.1367 -1.86477 3.13404 0.61157 -1.86477 2.05506 -1.06552 
-1.86477 3.24469 0.54039 -1.85393 2.64987 -1.26136 -1.85393 2.64987 0.73623 
-1.8376 1.83513 -0.83868 -1.8376 3.46462 0.31355 -1.83339 1.7916 -0.77101 
-1.82986 2.22461 -1.16468 -1.82986 2.22461 0.63955 -1.82986 3.07513 0.63955 
-1.82808 2.43675 -1.23671 -1.82808 2.43675 0.71158 -1.82808 2.863 -1.23671 
-1.82808 2.863 0.71158 -1.82764 2.5433 -1.25401 -1.82764 2.5433 0.72888 
-1.82764 2.75645 -1.25401 -1.82764 2.75645 0.72888 -1.8276 2.32809 -1.20637 
-1.8276 2.32809 0.68124 -1.8276 2.97166 0.68124 -1.82741 2.00473 -1.02288 
-1.82741 3.29502 0.49775 -1.82681 1.91395 -0.93533 -1.82681 3.3858 0.4102 
-1.82675 2.11071 -1.10131 -1.82675 3.18904 0.57618 -1.81618 2.59651 -1.25736 
-1.81618 2.59651 0.73223 -1.81618 2.70324 -1.25736 -1.81618 2.70324 0.73223 
-1.80498 2.64987 -1.25775 -1.80498 2.64987 0.73262 -1.80281 1.81492 -0.80368 
-1.80281 3.48483 0.27855 -1.7994 1.87537 -0.88659 -1.7994 3.42438 0.36146 
-1.79884 1.77434 -0.73435 -1.79211 2.27725 -1.1839 -1.79211 2.27725 0.65877 
-1.79211 3.0225 0.65877 -1.79162 2.16806 -1.13173 -1.79162 3.13169 0.6066 
-1.79037 2.49058 -1.24335 -1.79037 2.49058 0.71822 -1.79037 2.80916 -1.24335 
-1.79037 2.80916 0.71822 -1.79033 2.38271 -1.21961 -1.79033 2.38271 0.69448 
-1.79033 2.91704 -1.21961 -1.79033 2.91704 0.69448 -1.78922 1.96026 -0.97775 
-1.78922 3.33948 0.45262 -1.78917 2.0588 -1.06111 -1.78917 3.24095 0.53598 
-1.77853 2.54331 -1.24905 -1.77853 2.54331 0.72392 -1.77853 2.75644 -1.24905 
-1.77853 2.75644 0.72392 -1.77248 1.84036 -0.83498 -1.77248 3.45939 0.30985 
-1.76809 1.79703 -0.767 -1.76706 2.59662 -1.25185 -1.76706 2.59662 0.72672 
-1.76706 2.70313 -1.25185 -1.76706 2.70313 0.72672 -1.76126 1.91998 -0.93127 
-1.76126 3.37977 0.40614 -1.7571 2.22804 -1.15742 -1.7571 3.07171 0.63229 
-1.75627 2.64987 -1.25174 -1.75627 2.64987 0.72661 -1.75443 2.33189 -1.19895 
-1.75443 2.33189 0.67382 -1.75443 2.96786 0.67382 -1.75357 2.43855 -1.22849 
-1.75357 2.43855 0.70336 -1.75357 2.8612 -1.22849 -1.75357 2.8612 0.70336 
-1.75342 2.11404 -1.09353 -1.75342 3.18571 0.5684 -1.75225 2.01027 -1.01634 
-1.75225 3.28948 0.49121 -1.74141 2.49083 -1.23652 -1.74141 2.49083 0.71139 
-1.74141 2.80891 -1.23652 -1.74141 2.80891 0.71139 -1.73769 1.82206 -0.79866 
-1.73769 3.47769 0.27353 -1.73395 1.88269 -0.88132 -1.73395 3.41705 0.35619 
-1.72972 2.54359 -1.24169 -1.72972 2.54359 0.71656 -1.72972 2.75616 -1.24169 
-1.72972 2.75616 0.71656 -1.72388 1.96818 -0.97194 -1.72388 3.33157 0.44681 
-1.71916 2.28188 -1.17404 -1.71916 2.28188 0.64891 -1.71916 3.01787 0.64891 
-1.71855 2.59665 -1.24396 -1.71855 2.59665 0.71883 -1.71855 2.7031 -1.24396 
-1.71855 2.7031 0.71883 -1.71847 2.17277 -1.12182 -1.71847 3.12698 0.59669 
-1.71742 2.38742 -1.2095 -1.71742 2.38742 0.68437 -1.71742 2.91233 -1.2095 
-1.71742 2.91233 0.68437 -1.71608 2.06371 -1.0509 -1.71608 3.23604 0.52577 
-1.70791 1.84907 -0.82882 -1.70791 2.64987 -1.24335 -1.70791 2.64987 0.71822 
-1.70791 3.45068 0.30369 -1.70419 2.43837 -1.21951 -1.70419 2.43837 0.69438 
-1.70419 2.86138 -1.21951 -1.70419 2.86138 0.69438 -1.70337 1.80613 -0.7608 
-1.70337 3.49362 0.23567 -1.69634 1.92919 -0.92431 -1.69634 3.37056 0.39918 
-1.69205 2.4908 -1.22703 -1.69205 2.4908 0.7019 -1.69205 2.80894 -1.22703 
-1.69205 2.80894 0.7019 -1.6861 2.02162 -1.00972 -1.6861 3.27813 0.48459 
-1.68513 2.23372 -1.14537 -1.68513 3.06603 0.62024 -1.68206 2.33741 -1.18644 
-1.68206 2.33741 0.66131 -1.68206 2.96233 -1.18644 -1.68206 2.96233 0.66131 
-1.68091 2.12028 -1.08123 -1.68091 3.17947 0.5561 -1.68025 2.54392 -1.23167 
-1.68025 2.54392 0.70654 -1.68025 2.75583 -1.23167 -1.68025 2.75583 0.70654 
-1.67349 1.83263 -0.79119 -1.67349 3.46711 0.26606 -1.66973 1.89347 -0.87366 
-1.66973 3.40627 0.34853 -1.66912 2.59708 -1.2334 -1.66912 2.59708 0.70827 
-1.66912 2.70266 -1.2334 -1.66912 2.70266 0.70827 -1.66884 3.50728 0.19572 
-1.66835 2.38769 -1.19862 -1.66835 2.38769 0.67349 -1.66835 2.91205 -1.19862 
-1.66835 2.91205 0.67349 -1.66002 2.64987 -1.2326 -1.66002 2.64987 0.70747 
-1.65794 1.9806 -0.964 -1.65794 3.31915 0.43887 -1.65532 2.43873 -1.20812 
-1.65532 2.43873 0.68299 -1.65532 2.86102 -1.20812 -1.65532 2.86102 0.68299 
-1.65037 2.0768 -1.04216 -1.65037 3.22294 0.51703 -1.64765 2.28875 -1.15944 
-1.64765 2.28875 0.63431 -1.64765 3.011 0.63431 -1.64693 2.17969 -1.10717 
-1.64693 3.12005 0.58204 -1.64418 1.8612 -0.82024 -1.64418 3.43855 0.29511 
-1.64295 2.49139 -1.21506 -1.64295 2.49139 0.68993 -1.64295 2.80836 -1.21506 
-1.64295 2.80836 0.68993 -1.63872 1.81873 -0.7518 -1.63872 3.48102 0.22667 
-1.63326 2.33809 -1.17363 -1.63326 2.33809 0.6485 -1.63326 2.96165 -1.17363 
-1.63326 2.96165 0.6485 -1.63135 2.54453 -1.21918 -1.63135 2.54453 0.69405 
-1.63135 2.75522 -1.21918 -1.63135 2.75522 0.69405 -1.63038 1.94251 -0.91473 
-1.63038 3.35724 0.3896 -1.62163 2.59712 -1.22071 -1.62163 2.59712 0.69558 
-1.62163 2.70262 -1.22071 -1.62163 2.70262 0.69558 -1.62094 2.03582 -0.99971 
-1.62094 3.26393 0.47458 -1.61962 2.38858 -1.18529 -1.61962 2.38858 0.66016 
-1.61962 2.91116 -1.18529 -1.61962 2.91116 0.66016 -1.61556 2.13536 -1.07044 
-1.61556 3.16438 0.54531 -1.61433 2.24163 -1.12859 -1.61433 3.05812 0.60346 
-1.61272 2.64987 -1.21951 -1.61272 2.64987 0.69438 -1.60928 1.84692 -0.78121 
-1.60928 3.45283 0.25608 -1.60706 2.43961 -1.19434 -1.60706 2.43961 0.66921 
-1.60706 2.86014 -1.19434 -1.60706 2.86014 0.66921 -1.60475 3.49264 0.18553 
-1.60409 1.90807 -0.86288 -1.60409 3.39168 0.33775 -1.5993 2.29009 -1.14479 
-1.5993 2.29009 0.61966 -1.5993 3.00966 -1.14479 -1.5993 3.00966 0.61966 
-1.59478 2.49243 -1.20076 -1.59478 2.49243 0.67563 -1.59478 2.80732 -1.20076 
-1.59478 2.80732 0.67563 -1.59259 1.99595 -0.95252 -1.59259 3.3038 0.42739 
-1.58537 2.09281 -1.02989 -1.58537 3.20694 0.50476 -1.58514 2.33957 -1.15849 
-1.58514 2.33957 0.63336 -1.58514 2.96018 -1.15849 -1.58514 2.96018 0.63336 
-1.58422 2.54456 -1.20452 -1.58422 2.54456 0.67939 -1.58422 2.75519 -1.20452 
-1.58422 2.75519 0.67939 -1.58224 2.19625 -1.09403 -1.58224 3.1035 0.5689 
-1.58156 1.87671 -0.80928 -1.58156 3.42304 0.28415 -1.57524 1.835 -0.74064 
-1.57524 3.46474 0.21551 -1.57457 2.59725 -1.20562 -1.57457 2.59725 0.68049 
-1.57457 2.7025 -1.20562 -1.57457 2.7025 0.68049 -1.57188 2.38993 -1.16964 
-1.57188 2.38993 0.64451 -1.57188 2.90982 -1.16964 -1.57188 2.90982 0.64451 
-1.57186 3.50174 0.14324 -1.56611 2.64987 -1.20411 -1.56611 2.64987 0.67898 
-1.56568 1.95911 -0.90214 -1.56568 3.34064 0.37701 -1.56445 2.2408 -1.10994 
-1.56445 3.05895 0.58481 -1.55956 2.44103 -1.17822 -1.55956 2.44103 0.65309 
-1.55956 2.85872 -1.17822 -1.55956 2.85872 0.65309 -1.55706 2.05281 -0.98633 
-1.55706 3.24693 0.4612 -1.55153 2.15282 -1.05592 -1.55153 3.14693 0.53079 
-1.54948 2.28947 -1.12577 -1.54948 2.28947 0.60064 -1.54948 3.01028 -1.12577 
-1.54948 3.01028 0.60064 -1.54821 2.49272 -1.18421 -1.54821 2.49272 0.65908 
-1.54821 2.80703 -1.18421 -1.54821 2.80703 0.65908 -1.54735 1.86431 -0.76892 
-1.54735 3.43544 0.24379 -1.54222 1.92574 -0.85033 -1.54222 3.374 0.3252 
-1.54217 3.47426 0.17354 -1.53948 3.5076 0.10096 -1.53787 2.54486 -1.18758 
-1.53787 2.54486 0.66245 -1.53787 2.75489 -1.18758 -1.53787 2.75489 0.66245 
-1.53521 2.33942 -1.13912 -1.53521 2.33942 0.61399 -1.53521 2.96033 -1.13912 
-1.53521 2.96033 0.61399 -1.53306 2.1964 -1.07343 -1.53306 3.10335 0.5483 
-1.52917 2.01403 -0.9378 -1.52917 3.28572 0.41267 -1.52856 2.59729 -1.18832 
-1.52856 2.59729 0.66319 -1.52856 2.70246 -1.18832 -1.52856 2.70246 0.66319 
-1.52233 2.11152 -1.0144 -1.52233 3.18823 0.48927 -1.52203 2.38997 -1.14987 
-1.52203 2.38997 0.62474 -1.52203 2.90978 -1.14987 -1.52203 2.90978 0.62474 
-1.52032 1.89553 -0.79597 -1.52032 2.64987 -1.18644 -1.52032 2.64987 0.66131 
-1.52032 3.40422 0.27084 -1.51553 2.24113 -1.08888 -1.51553 3.05862 -1.08888 
-1.51553 3.05862 0.56375 -1.51399 1.85422 -0.7269 -1.51399 3.44553 0.20177 
-1.50901 2.44263 -1.15801 -1.50901 2.44263 0.63288 -1.50901 2.85711 -1.15801 
-1.50901 2.85711 0.63288 -1.50445 1.97915 -0.88809 -1.50445 3.3206 0.36296 
-1.50304 2.1539 -1.03331 -1.50304 3.14584 0.50818 -1.50035 2.29013 -1.10426 
-1.50035 2.29013 0.57913 -1.50035 3.00962 -1.10426 -1.50035 3.00962 0.57913 
-1.49779 2.49449 -1.16349 -1.49779 2.49449 0.63836 -1.49779 2.80526 -1.16349 
-1.49779 2.80526 0.63836 -1.49475 2.07252 -0.96967 -1.49475 3.22722 0.44454 
-1.48745 2.54705 -1.1663 -1.48745 2.54705 0.64117 -1.48745 2.7527 -1.1663 
-1.48745 2.7527 0.64117 -1.48675 1.88506 -0.75429 -1.48675 3.41469 0.22916 
-1.48633 2.34016 -1.11724 -1.48633 2.34016 0.59211 -1.48633 2.95959 -1.11724 
-1.48633 2.95959 0.59211 -1.48471 2.19779 -1.05038 -1.48471 3.10196 0.52525 
-1.48144 1.94682 -0.83528 -1.48144 3.35293 0.31015 -1.4783 2.5996 -1.1665 
-1.4783 2.5996 0.64137 -1.4783 2.70015 -1.1665 -1.4783 2.70015 0.64137 
-1.47545 2.64987 -1.16655 -1.47545 2.64987 0.64142 -1.47468 2.11379 -0.99 
-1.47468 3.18596 0.46487 -1.47233 2.39212 -1.12748 -1.47233 2.39212 0.60235 
-1.47233 2.90763 -1.12748 -1.47233 2.90763 0.60235 -1.46893 2.036 -0.92191 
-1.46893 3.26375 0.39678 -1.46771 2.24261 -1.06547 -1.46771 3.05713 -1.06547 
-1.46771 3.05713 0.54034 -1.46071 1.91758 -0.78037 -1.45962 2.44486 -1.13514 
-1.45962 2.44486 0.61001 -1.45962 2.85489 -1.13514 -1.45962 2.85489 0.61001 
-1.45569 2.15641 -1.00849 -1.45569 3.14334 0.48336 -1.45442 1.87686 -0.71115 
-1.45264 2.29185 -1.08049 -1.45264 3.0079 -1.08049 -1.45264 3.0079 0.55536 
-1.4483 2.49699 -1.13999 -1.4483 2.49699 0.61486 -1.4483 2.80276 -1.13999 
-1.4483 2.80276 0.61486 -1.44769 2.07545 -0.9428 -1.44769 3.2243 0.41767 
-1.44496 2.0021 -0.87133 -1.44496 3.29764 0.3462 -1.43828 2.54956 -1.14232 
-1.43828 2.54956 0.61719 -1.43828 2.75019 -1.14232 -1.43828 2.75019 0.61719 
-1.43782 2.20027 -1.0251 -1.43782 3.09948 -1.0251 -1.43782 3.09948 0.49997 
-1.43746 2.34281 -1.09262 -1.43746 2.34281 0.56749 -1.43746 2.95693 -1.09262 
-1.43746 2.95693 0.56749 -1.43435 2.59965 -1.14452 -1.43435 2.59965 0.61939 
-1.43435 2.7001 -1.14452 -1.43435 2.7001 0.61939 -1.43161 2.64987 -1.14449 
-1.43161 2.64987 0.61936 -1.42814 1.90892 -0.73743 -1.42777 2.11706 -0.96275 
-1.42777 3.18269 0.43762 -1.42365 2.395 -1.10236 -1.42365 2.395 0.57723 
-1.42365 2.90474 -1.10236 -1.42365 2.90474 0.57723 -1.42295 1.97098 -0.81814 
-1.42287 2.04034 -0.89339 -1.42287 3.25941 0.36826 -1.42113 2.24526 -1.03979 
-1.42113 3.05449 -1.03979 -1.42113 3.05449 0.51466 -1.41156 2.44769 -1.10968 
-1.41156 2.44769 0.58455 -1.41156 2.85206 -1.10968 -1.41156 2.85206 0.58455 
-1.40879 2.16024 -0.98091 -1.40879 3.13951 0.45578 -1.40482 2.2953 -1.05383 
-1.40482 3.00445 -1.05383 -1.40482 3.00445 0.5287 -1.403 1.94277 -0.76257 
-1.40196 2.08006 -0.91392 -1.40196 3.21969 0.38879 -1.40043 2.49998 -1.11401 
-1.40043 2.49998 0.58888 -1.40043 2.79976 -1.11401 -1.40043 2.79976 0.58888 
-1.39993 2.00784 -0.84111 -1.39524 2.54965 -1.11821 -1.39524 2.54965 0.59308 
-1.39524 2.75009 -1.11821 -1.39524 2.75009 0.59308 -1.39131 2.59982 -1.12028 
-1.39131 2.59982 0.59515 -1.39131 2.69993 -1.12028 -1.39131 2.69993 0.59515 
-1.39112 2.20442 -0.9971 -1.39112 3.09533 0.47197 -1.39 2.34639 -1.06551 
-1.39 2.95336 -1.06551 -1.39 2.95336 0.54038 -1.3889 2.64987 -1.12029 
-1.3889 2.64987 0.59516 -1.38519 1.91758 -0.70485 -1.382 2.12212 -0.93341 
-1.382 3.17762 0.40828 -1.37907 1.97832 -0.7865 -1.37805 2.04647 -0.86284 
-1.37669 2.39838 -1.07481 -1.37669 2.90137 -1.07481 -1.37669 2.90137 0.54968 
-1.37591 2.24905 -1.01191 -1.37591 3.0507 0.48678 -1.36495 2.45112 -1.08171 
-1.36495 2.84863 -1.08171 -1.36495 2.84863 0.55658 -1.36336 2.16553 -0.95119 
-1.36336 3.13422 0.42606 -1.35981 2.29936 -1.02551 -1.35981 3.00039 0.50038 
-1.35851 2.50037 -1.0879 -1.35851 2.79938 -1.0879 -1.35851 2.79938 0.56277 
-1.35771 2.08635 -0.88313 -1.3564 2.01548 -0.80917 -1.35344 2.55 -1.09202 
-1.35344 2.74975 -1.09202 -1.35344 2.74975 0.56689 -1.34974 2.59987 -1.09407 
-1.34974 2.69988 -1.09407 -1.34743 1.97098 -0.74261 -1.34743 2.64987 -1.09403 
-1.3471 2.20922 -0.9674 -1.3471 3.09053 0.44227 -1.34505 2.35097 -1.03674 
-1.34505 2.94878 0.51161 -1.33797 2.12877 -0.90225 -1.33505 2.05417 -0.83052 
-1.33219 2.25398 -0.9819 -1.33219 3.04577 0.45677 -1.33198 2.40318 -1.04556 
-1.33198 2.89657 -1.04556 -1.33198 2.89657 0.52043 -1.33029 1.94682 -0.68413 
-1.32446 2.00784 -0.76563 -1.3238 2.45129 -1.05319 -1.3238 2.84846 -1.05319 
-1.3238 2.84846 0.52806 -1.32054 2.17132 -0.91962 -1.31737 2.50062 -1.05928 
-1.31737 2.79913 -1.05928 -1.31606 2.30467 -0.99492 -1.31606 2.99507 0.46979 
-1.31506 2.0943 -0.8505 -1.31218 2.55057 -1.06324 -1.31218 2.74918 -1.06324 
-1.30851 2.60051 -1.06515 -1.30851 2.69924 -1.06515 -1.3073 2.64987 -1.06577 
-1.30447 2.21527 -0.93552 -1.30273 2.04647 -0.78752 -1.3017 2.3564 -1.00574 
-1.3017 2.94334 0.48061 -1.2965 2.13577 -0.86907 -1.29424 2.0021 -0.72061 
-1.29216 2.40388 -1.01514 -1.29008 2.26003 -0.94985 -1.28411 2.45196 -1.0227 
-1.28244 2.08635 -0.80786 -1.27939 2.17848 -0.88618 -1.27748 2.50149 -1.02853 
-1.27748 2.79826 -1.02853 -1.27747 1.97915 -0.66111 -1.27423 2.311 -0.96243 
-1.27243 2.55139 -1.03242 -1.27243 2.74836 -1.03242 -1.27217 2.04034 -0.74269 
-1.26975 2.60057 -1.03494 -1.26975 2.69918 -1.03494 -1.26861 2.64987 -1.03558 
-1.26379 2.22232 -0.90178 -1.26332 2.12877 -0.82759 -1.26321 2.35763 -0.97338 
-1.2537 2.4052 -0.98266 -1.25164 2.08006 -0.76361 -1.24972 2.26719 -0.91585 
-1.24598 2.45312 -0.99031 -1.24594 2.17132 -0.84503 -1.24366 2.036 -0.69664 
-1.23937 2.50273 -0.99601 -1.23723 2.31298 -0.92834 -1.23505 2.5515 -1.00024 
-1.23234 2.60075 -1.0027 -1.23234 2.699 -1.0027 -1.23216 2.12212 -0.78357 
-1.23144 2.64987 -1.00352 -1.23004 2.21527 -0.8611 -1.22776 2.01403 -0.6364 
-1.22634 2.35959 -0.93922 -1.22277 2.07545 -0.71788 -1.21709 2.40689 -0.94848 
-1.21572 2.26003 -0.87548 -1.21438 2.16553 -0.8022 -1.21305 1.99595 -0.57297 
-1.20948 2.45478 -0.95608 -1.20355 2.50314 -0.96202 -1.20313 2.311 -0.89133 
-1.20281 2.11706 -0.73779 -1.1993 2.55186 -0.96627 -1.19817 2.20922 -0.81847 
-1.19675 2.60081 -0.96882 -1.1959 2.07252 -0.67081 -1.19219 2.35763 -0.90236 
-1.18466 2.16024 -0.75678 -1.18367 2.25398 -0.83338 -1.18291 2.4052 -0.91187 
-1.17923 2.05281 -0.60851 -1.17557 2.11379 -0.69089 -1.17526 2.45312 -0.91959 
-1.17065 2.30467 -0.8495 -1.16956 2.50273 -0.9262 -1.16846 2.20442 -0.77445 
-1.16533 2.5515 -0.93052 -1.15983 2.3564 -0.86387 -1.15708 2.15641 -0.70988 
-1.15366 2.24905 -0.78966 -1.15116 2.11152 -0.64324 -1.15043 2.40388 -0.8734 
-1.14287 2.45196 -0.88145 -1.14047 2.20027 -0.72774 -1.14006 2.29936 -0.80576 
-1.13704 2.50149 -0.88809 -1.13226 2.1539 -0.66253 -1.12883 2.35097 -0.82052 
-1.12577 2.24526 -0.74444 -1.12001 2.40318 -0.83358 -1.11519 2.19779 -0.68086 
-1.11237 2.45129 -0.84176 -1.11174 2.2953 -0.76074 -1.10009 2.24261 -0.69786 
-1.10006 2.34639 -0.77557 -1.09075 2.39838 -0.78888 -1.08508 2.29185 -0.71292 
-3.65922 1.46717 0.28209 -3.65303 1.41792 0.27565 -3.65181 1.25865 0.18796 
-3.64613 1.36519 0.26391 -3.64475 1.1632 0.10754 -3.63709 1.61668 0.3333 
-3.63683 1.31319 0.2506 -3.63679 1.20942 0.17289 -3.63647 1.56732 0.33209 
-3.63647 1.66604 0.33209 -3.63456 1.51737 0.32842 -3.6306 1.46742 0.32323 
-3.62515 1.2621 0.23578 -3.62451 1.4181 0.3168 -3.6217 1.1646 0.15589 
-3.61688 1.36999 0.30862 -3.61111 1.21206 0.21947 -3.60806 1.31777 0.29555 
-3.6069 1.61668 0.37199 -3.60626 1.56738 0.37085 -3.60626 1.66598 0.37085 
-3.60374 1.51819 0.36817 -3.60374 1.71517 0.36817 -3.59985 1.46829 0.36312 
-3.59985 1.76507 0.36312 -3.59683 1.26616 0.28079 -3.59642 1.16707 0.20278 
-3.59402 1.41877 0.35649 -3.59402 1.81459 0.35649 -3.58646 1.37069 0.34844 
-3.58646 1.86267 0.34844 -3.58323 1.21586 0.26469 -3.57706 1.32321 0.3389 
-3.57706 1.91015 0.3389 -3.57484 1.61668 0.40916 -3.57402 1.56755 0.40826 
-3.57402 1.66581 0.40826 -3.57156 1.51831 0.40555 -3.57156 1.71505 0.40555 
-3.56842 1.17122 0.24948 -3.56733 1.46954 0.40123 -3.56733 1.76382 0.40123 
-3.56624 1.27148 0.32454 -3.56624 1.96188 0.32454 -3.56163 1.41993 0.39462 
-3.56163 1.81343 0.39462 -3.55398 1.372 0.3869 -3.55398 1.86136 0.3869 
-3.55322 1.22079 0.30841 -3.55322 2.01257 0.30841 -3.55223 1.12705 0.23181 
-3.5447 1.32443 0.37739 -3.5447 1.90893 0.37739 -3.54099 1.61668 0.4447 
-3.54014 1.56761 0.44385 -3.54014 1.66575 0.44385 -3.53872 1.17603 0.2935 
-3.53872 2.05733 0.2935 -3.53759 1.51866 0.4413 -3.53759 1.7147 0.4413 
-3.53375 1.27781 0.36637 -3.53375 1.95555 0.36637 -3.53334 1.46995 0.43705 
-3.53334 1.76341 0.43705 -3.5274 1.42159 0.43112 -3.5274 1.81177 0.43112 
-3.52251 1.13234 0.27724 -3.52251 2.10102 0.27724 -3.52117 1.22684 0.35052 
-3.52117 2.00652 0.35052 -3.5198 1.3737 0.42351 -3.5198 1.85966 0.42351 
-3.51054 1.3264 0.41426 -3.51054 1.90696 0.41426 -3.50684 1.18207 0.33613 
-3.50684 2.05129 0.33613 -3.50544 1.61668 0.47855 -3.50473 2.14443 0.2586 
-3.50455 1.56755 0.47773 -3.50455 1.66581 0.47773 -3.50184 1.51831 0.47527 
-3.50184 1.71505 0.47527 -3.49966 1.27979 0.40337 -3.49966 1.95357 0.40337 
-3.49752 1.46954 0.47104 -3.49752 1.76382 0.47104 -3.49094 1.13813 0.32006 
-3.49094 2.09523 0.32006 -3.49091 1.41993 0.46534 -3.49091 1.81343 0.46534 
-3.48717 1.234 0.39088 -3.48717 1.99936 0.39088 -3.48524 2.1865 0.23864 
-3.48319 1.372 0.45769 -3.48319 1.86136 0.45769 -3.47368 1.32443 0.44841 
-3.47368 1.90893 0.44841 -3.47357 1.09558 0.30263 -3.47357 2.13778 0.30263 
-3.4731 1.18912 0.37681 -3.4731 2.04424 0.37681 -3.46828 1.61668 0.51061 
-3.46714 1.56738 0.50997 -3.46714 1.66598 0.50997 -3.46471 2.22622 0.21773 
-3.46446 1.51819 0.50745 -3.46446 1.71517 0.50745 -3.46265 1.27781 0.43747 
-3.46265 1.95555 0.43747 -3.45941 1.46829 0.50356 -3.45941 1.76507 0.50356 
-3.4575 1.14528 0.36121 -3.4575 2.08808 0.36121 -3.45445 2.1802 0.28289 
-3.45277 1.41877 0.49774 -3.45277 1.81459 0.49774 -3.4468 1.22684 0.42488 
-3.4468 2.00652 0.42488 -3.44472 1.37069 0.49017 -3.44472 1.86267 0.49017 
-3.44039 1.10258 0.3441 -3.44039 2.13078 0.3441 -3.43519 1.32321 0.48077 
-3.43519 1.91015 0.48077 -3.43416 2.22008 0.26255 -3.43242 1.18207 0.41056 
-3.43242 2.05129 0.41056 -3.42958 1.61668 0.54081 -3.42838 1.56732 0.54018 
-3.42838 1.66604 0.54018 -3.4247 1.51737 0.53827 -3.4247 1.71599 0.53827 
-3.42182 2.17225 0.32554 -3.42082 1.27148 0.46995 -3.42082 1.96188 0.46995 
-3.41952 1.46742 0.53431 -3.41952 1.76594 0.53431 -3.41635 1.13813 0.39466 
-3.41635 2.09523 0.39466 -3.41308 1.4181 0.52823 -3.41308 1.81526 0.52823 
-3.41243 2.25872 0.24067 -3.4049 1.36999 0.52059 -3.4049 1.86337 0.52059 
-3.4047 1.22079 0.45693 -3.4047 2.01257 0.45693 -3.40184 2.21238 0.30555 
-3.39891 1.09558 0.37728 -3.39891 2.13778 0.37728 -3.39184 1.31777 0.51177 
-3.39184 1.91559 0.51177 -3.38979 1.17603 0.44243 -3.38979 2.05733 0.44243 
-3.38946 1.61668 0.56907 -3.38715 1.56668 0.5691 -3.38715 1.66668 0.5691 
-3.38345 1.5168 0.56706 -3.38345 1.71656 0.56706 -3.38049 2.25107 0.2842 
-3.37918 2.1802 0.35816 -3.37838 1.46717 0.56293 -3.37838 1.76619 0.56293 
-3.37708 1.26616 0.50054 -3.37708 1.9672 0.50054 -3.37352 1.13234 0.42622 
-3.37352 2.10102 0.42622 -3.37194 1.41792 0.55674 -3.37194 1.81544 0.55674 
-3.36098 1.21586 0.48694 -3.36098 2.0175 0.48694 -3.3602 1.36519 0.54985 
-3.3602 1.86817 0.54985 -3.35884 2.22008 0.33787 -3.35489 1.08893 0.40844 
-3.35489 2.14443 0.40844 -3.34799 1.61668 0.59533 -3.34689 1.31319 0.54054 
-3.34689 1.92017 0.54054 -3.34577 1.17122 0.47214 -3.34577 2.06214 0.47214 
-3.34557 1.56662 0.59531 -3.34557 1.66674 0.59531 -3.34165 1.51646 0.59325 
-3.34165 1.7169 0.59325 -3.33695 2.25872 0.31614 -3.33645 1.46679 0.58904 
-3.33645 1.76657 0.58904 -3.33493 1.04686 0.38896 -3.33493 2.1865 0.38896 
-3.33206 1.2621 0.52886 -3.33206 1.97126 0.52886 -3.3281 1.12705 0.45594 
-3.3281 2.10631 0.45594 -3.32533 1.41449 0.58471 -3.32533 1.81887 0.58471 
-3.31576 1.21206 0.51483 -3.31576 2.0213 0.51483 -3.31401 2.22622 0.36843 
-3.31324 1.36181 0.57739 -3.31324 1.87155 0.57739 -3.30911 1.08386 0.43779 
-3.30911 2.1495 0.43779 -3.30528 1.61668 0.61952 -3.30254 1.56646 0.61955 
-3.30254 1.6669 0.61955 -3.29942 1.30962 0.56765 -3.29942 1.92374 0.56765 
-3.29906 1.16707 0.50013 -3.29906 2.06629 0.50013 -3.29861 1.51636 0.61735 
-3.29861 1.717 0.61735 -3.29193 2.26445 0.34636 -3.2892 1.04225 0.41783 
-3.2892 2.19111 0.41783 -3.28859 1.46379 0.61502 -3.28859 1.76957 0.61502 
-3.28424 1.25865 0.55552 -3.28424 1.97471 0.55552 -3.2812 1.12321 0.48352 
-3.2812 2.11015 0.48352 -3.27726 1.41166 0.61017 -3.27726 1.8217 0.61017 
-3.26918 1.20942 0.54051 -3.26918 2.02394 0.54051 -3.26796 2.23055 0.39694 
-3.26456 1.35893 0.60252 -3.26456 1.87443 0.60252 -3.26221 1.0806 0.46503 
-3.26221 2.15276 0.46503 -3.26144 1.61668 0.64159 -3.25859 1.5664 0.64153 
-3.25859 1.66696 0.64153 -3.25218 1.1646 0.52541 -3.25218 2.06876 0.52541 
-3.25056 1.30697 0.59227 -3.25056 1.92639 0.59227 -3.24944 1.51386 0.64134 
-3.24944 1.7195 0.64134 -3.24213 1.03933 0.4447 -3.24213 2.19403 0.4447 
-3.2391 1.4613 0.63852 -3.2391 1.77206 0.63852 -3.23653 1.25693 0.5793 
-3.23653 1.97643 0.5793 -3.23385 1.12071 -1.03314 -3.23385 1.12071 0.50834 
-3.23385 2.11265 0.50834 -3.22788 1.40944 0.63304 -3.22788 1.82392 0.63304 
-3.22136 1.20793 0.56391 -3.22136 2.02543 0.56391 -3.21657 1.61668 0.66148 
-3.21486 1.35677 0.6249 -3.21486 1.87659 0.6249 -3.21456 1.07833 0.48944 
-3.21456 2.15503 0.48944 -3.20832 1.5641 0.66336 -3.20832 1.66926 0.66336 
-3.20772 2.25253 0.41284 -3.20383 1.1632 -1.07327 -3.20383 1.1632 0.54846 
-3.20383 2.07016 0.54846 -3.20168 1.30623 0.61415 -3.20168 1.92713 0.61415 
-3.19902 1.51166 0.66261 -3.19902 1.7217 0.66261 -3.18868 1.45952 0.65924 
-3.18868 1.77384 0.65924 -3.18741 1.25628 0.60081 -3.18741 1.97708 0.60081 
-3.18535 1.11963 -1.05576 -3.18535 1.11963 0.53095 -3.18535 2.11373 0.53095 
-3.17983 1.01962 0.46137 -3.17983 2.21374 0.46137 -3.17733 1.40783 0.65326 
-3.17733 1.82553 0.65326 -3.17244 1.2076 -1.10977 -3.17244 1.2076 0.58497 
-3.17244 2.02576 0.58497 -3.17077 1.61668 0.67914 -3.16501 1.35673 0.64467 
-3.16501 1.87663 0.64467 -3.16232 1.56405 0.68066 -3.16232 1.66931 0.68066 
-3.15464 1.16306 -1.09387 -3.15464 1.16306 0.56907 -3.15464 2.0703 0.56907 
-3.15267 1.51137 0.67956 -3.15267 1.72199 0.67956 -3.15175 1.30637 -1.15832 
-3.15175 1.30637 0.63352 -3.15175 1.92699 0.63352 -3.15151 1.05962 -1.02973 
-3.15151 1.05962 0.50493 -3.15151 2.17374 0.50493 -3.14211 1.45924 0.67579 
-3.14211 1.77412 0.67579 -3.13758 1.25689 -1.14463 -3.13758 1.25689 0.61982 
-3.13758 1.97647 0.61982 -3.12982 1.40642 0.66938 -3.12982 1.82694 0.66938 
-3.12417 1.61668 0.69454 -3.12256 1.20843 -1.12843 -3.12256 1.20843 0.60362 
-3.12256 2.02493 0.60362 -3.12133 1.10217 -1.07027 -3.12133 1.10217 0.54547 
-3.12133 2.13119 0.54547 -3.11727 1.35539 -1.18513 -3.11727 1.35539 0.66032 
-3.11727 1.87797 0.66032 -3.11595 1.00262 0.47474 -3.11595 2.23074 0.47474 
-3.11526 1.56393 0.69575 -3.11526 1.66943 0.69575 -3.10554 1.51133 0.69421 
-3.10554 1.72203 0.69421 -3.10363 1.3049 -1.17346 -3.10363 1.3049 0.64866 
-3.10363 1.92846 0.64866 -3.09394 1.4582 -1.2149 -3.09394 1.4582 0.6901 
-3.09394 1.77516 0.6901 -3.08995 1.1465 -1.10701 -3.08995 1.1465 0.5822 
-3.08995 2.08686 0.5822 -3.08924 1.25555 -1.15927 -3.08924 1.25555 0.63447 
-3.08924 1.97781 0.63447 -3.08651 1.04361 -1.042 -3.08651 1.04361 0.51719 
-3.08651 2.18975 0.51719 -3.08157 1.40553 -1.20795 -3.08157 1.40553 0.68315 
-3.08157 1.82783 0.68315 -3.07687 1.61668 0.70763 -3.06853 1.3545 -1.19846 
-3.06853 1.3545 0.67365 -3.06853 1.87886 0.67365 -3.06777 1.56389 -1.23323 
-3.06777 1.56389 0.70843 -3.06777 1.66947 0.70843 -3.05663 1.51073 -1.2315 
-3.05663 1.51073 0.7067 -3.05663 1.72263 0.7067 -3.05598 1.08709 -1.08106 
-3.05598 1.08709 0.55626 -3.05598 2.14627 0.55626 -3.05483 1.30422 -1.18628 
-3.05483 1.30422 0.66148 -3.05483 1.92914 0.66148 -3.05176 1.20052 -1.14521 
-3.05176 1.20052 0.6204 -3.05176 2.03284 0.6204 -3.05079 0.98842 0.48476 
-3.05079 2.24494 0.48476 -3.04483 1.45761 -1.22687 -3.04483 1.45761 0.70207 
-3.04483 1.77575 0.70207 -3.03269 1.40518 -1.21935 -3.03269 1.40518 0.69454 
-3.03269 1.82818 0.69454 -3.02898 1.61668 -1.24319 -3.02898 1.61668 0.71838 
-3.02081 1.03051 -1.05073 -3.02081 1.03051 0.52593 -3.02081 2.20285 0.52593 
-3.01947 1.35423 -1.20933 -3.01947 1.35423 0.68453 -3.01947 1.87913 0.68453 
-3.01842 1.13958 -1.12166 -3.01842 1.13958 0.59685 -3.01842 2.09378 0.59685 
-3.01834 1.56346 -1.2438 -3.01834 1.56346 0.719 -3.01834 1.6699 -1.2438 
-3.01834 1.6699 0.719 -3.01773 1.24868 -1.17387 -3.01773 1.24868 0.64907 
-3.01773 1.98468 0.64907 -3.00717 1.51039 -1.24152 -3.00717 1.51039 0.71672 
-3.00717 1.72297 -1.24152 -3.00717 1.72297 0.71672 -2.99548 1.45764 -1.23636 
-2.99548 1.45764 0.71156 -2.99548 1.77572 -1.23636 -2.99548 1.77572 0.71156 
-2.98346 1.08084 -1.09337 -2.98346 1.08084 0.56856 -2.98346 2.15252 0.56856 
-2.98331 1.40536 -1.22833 -2.98331 1.40536 0.70352 -2.98331 1.828 -1.22833 
-2.98331 1.828 0.70352 -2.98246 1.29869 -1.19878 -2.98246 1.29869 0.67398 
-2.98246 1.93467 0.67398 -2.98062 1.61668 -1.25158 -2.98062 1.61668 0.72677 
-2.97978 1.19484 -1.15726 -2.97978 1.19484 0.63245 -2.97978 2.03852 0.63245 
-2.96983 1.56342 -1.25169 -2.96983 1.56342 0.72688 -2.96983 1.66994 -1.25169 
-2.96983 1.66994 0.72688 -2.95836 1.51012 -1.24889 -2.95836 1.51012 0.72408 
-2.95836 1.72324 -1.24889 -2.95836 1.72324 0.72408 -2.94771 1.02561 -1.06095 
-2.94771 1.02561 0.53614 -2.94771 2.20775 0.53614 -2.94656 1.34952 -1.21944 
-2.94656 1.34952 0.69464 -2.94656 1.88384 0.69464 -2.94652 1.45739 -1.24319 
-2.94652 1.45739 0.71838 -2.94652 1.77597 -1.24319 -2.94652 1.77597 0.71838 
-2.94526 1.13487 -1.13157 -2.94526 1.13487 0.60676 -2.94526 2.09849 0.60676 
-2.94478 1.24406 -1.18374 -2.94478 1.24406 0.65893 -2.94478 1.9893 0.65893 
-2.9319 1.61668 -1.25759 -2.9319 1.61668 0.73278 -2.9207 1.56331 -1.2572 
-2.9207 1.56331 0.73239 -2.9207 1.67005 -1.2572 -2.9207 1.67005 0.73239 
-2.91013 1.07752 -1.10114 -2.91013 1.07752 0.57634 -2.91013 2.15584 0.57634 
-2.90928 1.29489 -1.20621 -2.90928 1.29489 0.6814 -2.90928 1.93847 0.6814 
-2.90924 1.51011 -1.25385 -2.90924 1.51011 0.72904 -2.90924 1.72325 -1.25385 
-2.90924 1.72325 0.72904 -2.90881 1.40356 -1.23655 -2.90881 1.40356 0.71175 
-2.90881 1.8298 -1.23655 -2.90881 1.8298 0.71175 -2.90703 1.19142 -1.16451 
-2.90703 1.19142 0.63971 -2.90703 2.04194 0.63971 -2.88295 1.61668 -1.2612 
-2.88295 1.61668 0.73639 -2.87212 1.02187 -1.06536 -2.87212 2.21149 0.54055 
-2.87212 1.13251 -1.13654 -2.87212 1.13251 0.61174 -2.87212 2.10085 0.61174 
-2.87167 1.3483 -1.22497 -2.87167 1.3483 0.70017 -2.87167 1.88506 0.70017 
-2.87167 1.24173 -1.18868 -2.87167 1.24173 0.66387 -2.87167 1.99163 0.66387 
-2.87165 1.45618 -1.24872 -2.87165 1.45618 0.72391 -2.87165 1.77718 -1.24872 
-2.87165 1.77718 0.72391 -2.87165 1.56328 -1.26026 -2.87165 1.56328 0.73546 
-2.87165 1.67008 -1.26026 -2.87165 1.67008 0.73546 -2.83389 0.96968 -1.02489 
-2.83389 1.07594 -1.10359 -2.83389 1.07594 0.57879 -2.83389 1.19028 -1.16694 
-2.83389 1.19028 0.64213 -2.83389 1.29397 -1.2089 -2.83389 1.29397 0.6841 
-2.83389 1.40296 -1.2393 -2.83389 1.40296 0.71449 -2.83389 1.5098 -1.25667 
-2.83389 1.5098 0.73187 -2.83389 1.61668 -1.2624 -2.83389 1.61668 0.7376 
-2.83389 1.72356 -1.25667 -2.83389 1.72356 0.73187 -2.83389 1.8304 -1.2393 
-2.83389 1.8304 0.71449 -2.83389 1.93939 0.6841 -2.83389 2.04308 0.64213 
-2.83389 2.15742 0.57879 -2.79612 1.56328 -1.26026 -2.79612 1.56328 0.73546 
-2.79612 1.67008 -1.26026 -2.79612 1.67008 0.73546 -2.79612 1.45618 -1.24872 
-2.79612 1.45618 0.72391 -2.79612 1.77718 -1.24872 -2.79612 1.77718 0.72391 
-2.7961 1.24173 -1.18868 -2.7961 1.24173 0.66387 -2.7961 1.99163 0.66387 
-2.7961 1.3483 -1.22497 -2.7961 1.3483 0.70017 -2.7961 1.88506 0.70017 
-2.79565 1.13251 -1.13654 -2.79565 1.13251 0.61174 -2.79565 2.10085 0.61174 
-2.79565 1.02187 -1.06536 -2.79565 2.21149 0.54055 -2.78482 1.61668 -1.2612 
-2.78482 1.61668 0.73639 -2.76074 1.19142 -1.16451 -2.76074 1.19142 0.63971 
-2.76074 2.04194 0.63971 -2.75896 1.40356 -1.23655 -2.75896 1.40356 0.71175 
-2.75896 1.8298 0.71175 -2.75853 1.51011 -1.25385 -2.75853 1.51011 0.72904 
-2.75853 1.72325 -1.25385 -2.75853 1.72325 0.72904 -2.75849 1.29489 -1.20621 
-2.75849 1.29489 0.6814 -2.75849 1.93847 0.6814 -2.75829 0.97153 -1.02271 
-2.75764 1.07752 -1.10114 -2.75764 2.15584 0.57634 -2.74707 1.56331 -1.2572 
-2.74707 1.56331 0.73239 -2.74707 1.67005 -1.2572 -2.74707 1.67005 0.73239 
-2.73587 1.61668 -1.25759 -2.73587 1.61668 0.73278 -2.72299 1.24406 -1.18374 
-2.72299 1.24406 0.65893 -2.72299 1.9893 0.65893 -2.72251 1.13487 -1.13157 
-2.72251 1.13487 0.60676 -2.72251 2.09849 0.60676 -2.72125 1.45739 -1.24319 
-2.72125 1.45739 0.71838 -2.72125 1.77597 -1.24319 -2.72125 1.77597 0.71838 
-2.72121 1.34952 -1.21944 -2.72121 1.34952 0.69464 -2.72121 1.88384 0.69464 
-2.72011 0.92707 -0.97759 -2.72006 1.02561 -1.06095 -2.72006 2.20775 0.53614 
-2.70941 1.51012 -1.24889 -2.70941 1.51012 0.72408 -2.70941 1.72324 -1.24889 
-2.70941 1.72324 0.72408 -2.69794 1.56342 -1.25169 -2.69794 1.56342 0.72688 
-2.69794 1.66994 -1.25169 -2.69794 1.66994 0.72688 -2.68799 1.19484 -1.15726 
-2.68799 1.19484 0.63245 -2.68799 2.03852 0.63245 -2.68715 1.61668 -1.25158 
-2.68715 1.61668 0.72677 -2.68531 1.29869 -1.19878 -2.68531 1.29869 0.67398 
-2.68531 1.93467 0.67398 -2.68446 1.40536 -1.22833 -2.68446 1.40536 0.70352 
-2.68446 1.828 0.70352 -2.68431 1.08084 -1.09337 -2.68431 2.15252 0.56856 
-2.68313 0.97708 -1.01618 -2.67229 1.45764 -1.23636 -2.67229 1.45764 0.71156 
-2.67229 1.77572 -1.23636 -2.67229 1.77572 0.71156 -2.6606 1.51039 -1.24152 
-2.6606 1.51039 0.71672 -2.6606 1.72297 -1.24152 -2.6606 1.72297 0.71672 
-2.65477 0.93499 -0.97177 -2.65004 1.24868 -1.17387 -2.65004 1.24868 0.64907 
-2.65004 1.98468 0.64907 -2.64943 1.56346 -1.2438 -2.64943 1.56346 0.719 
-2.64943 1.6699 -1.2438 -2.64943 1.6699 0.719 -2.64935 1.13958 -1.12166 
-2.64935 1.13958 0.59685 -2.64935 2.09378 0.59685 -2.6483 1.35423 -1.20933 
-2.6483 1.35423 0.68453 -2.6483 1.87913 0.68453 -2.64696 1.03051 -1.05073 
-2.64696 2.20285 0.52593 -2.63879 1.61668 -1.24319 -2.63879 1.61668 0.71838 
-2.63508 1.40518 -1.21935 -2.63508 1.40518 0.69454 -2.63508 1.82818 0.69454 
-2.62722 0.89599 -0.92414 -2.62294 1.45761 -1.22687 -2.62294 1.45761 0.70207 
-2.62294 1.77575 -1.22687 -2.62294 1.77575 0.70207 -2.61698 0.98842 -1.00956 
-2.61601 1.20052 -1.14521 -2.61601 1.20052 0.6204 -2.61601 2.03284 0.6204 
-2.61294 1.30422 -1.18628 -2.61294 1.30422 0.66148 -2.61294 1.92914 0.66148 
-2.61179 1.08709 -1.08106 -2.61179 2.14627 0.55626 -2.61114 1.51073 -1.2315 
-2.61114 1.51073 0.7067 -2.61114 1.72263 -1.2315 -2.61114 1.72263 0.7067 
-2.60061 0.86028 -0.8735 -2.6 1.56389 -1.23323 -2.6 1.56389 0.70843 
-2.6 1.66947 -1.23323 -2.6 1.66947 0.70843 -2.59924 1.3545 -1.19846 
-2.59924 1.3545 0.67365 -2.59924 1.87886 0.67365 -2.5909 1.61668 -1.23243 
-2.5909 1.61668 0.70763 -2.58882 0.9474 -0.96384 -2.5862 1.40553 -1.20795 
-2.5862 1.40553 0.68315 -2.5862 1.82783 0.68315 -2.58126 1.04361 -1.042 
-2.58126 2.18975 0.51719 -2.57853 1.25555 -1.15927 -2.57853 1.25555 0.63447 
-2.57853 1.97781 0.63447 -2.57782 1.1465 -1.10701 -2.57782 1.1465 0.5822 
-2.57782 2.08686 0.5822 -2.57383 1.4582 -1.2149 -2.57383 1.4582 0.6901 
-2.57383 1.77516 -1.2149 -2.57383 1.77516 0.6901 -2.56414 1.3049 -1.17346 
-2.56414 1.3049 0.64866 -2.56414 1.92846 0.64866 -2.56223 1.51133 -1.21901 
-2.56223 1.51133 0.69421 -2.56223 1.72203 -1.21901 -2.56223 1.72203 0.69421 
-2.56126 0.90932 -0.91457 -2.55251 1.56393 -1.22055 -2.55251 1.56393 0.69575 
-2.55251 1.66943 -1.22055 -2.55251 1.66943 0.69575 -2.55182 1.00262 -0.99954 
-2.5505 1.35539 -1.18513 -2.5505 1.35539 0.66032 -2.5505 1.87797 0.66032 
-2.54644 1.10217 -1.07027 -2.54644 2.13119 0.54547 -2.54521 1.20843 -1.12843 
-2.54521 1.20843 0.60362 -2.54521 2.02493 0.60362 -2.5436 1.61668 -1.21934 
-2.5436 1.61668 0.69454 -2.53795 1.40642 -1.19418 -2.53795 1.40642 0.66938 
-2.53795 1.82694 0.66938 -2.53497 0.87487 -0.86271 -2.53019 1.25689 -1.14463 
-2.53019 1.25689 0.61982 -2.53019 1.97647 0.61982 -2.52566 1.45924 -1.2006 
-2.52566 1.45924 0.67579 -2.52566 1.77412 -1.2006 -2.52566 1.77412 0.67579 
-2.52348 0.96276 -0.95235 -2.51626 1.05962 -1.02973 -2.51626 2.17374 0.50493 
-2.51602 1.30637 -1.15832 -2.51602 1.30637 0.63352 -2.51602 1.92699 0.63352 
-2.5151 1.51137 -1.20436 -2.5151 1.51137 0.67956 -2.5151 1.72199 -1.20436 
-2.5151 1.72199 0.67956 -2.51313 1.16306 -1.09387 -2.51313 1.16306 0.56907 
-2.51313 2.0703 0.56907 -2.51245 0.84351 -0.80911 -2.50545 1.56405 -1.20546 
-2.50545 1.56405 0.68066 -2.50545 1.66931 -1.20546 -2.50545 1.66931 0.68066 
-2.50276 1.35673 -1.16948 -2.50276 1.35673 0.64467 -2.50276 1.87663 0.64467 
-2.497 1.61668 -1.20395 -2.497 1.61668 0.67914 -2.49656 0.92591 -0.90198 
-2.49533 1.2076 -1.10977 -2.49533 1.2076 0.58497 -2.49533 2.02576 0.58497 
-2.49044 1.40783 -1.17806 -2.49044 1.40783 0.65326 -2.49044 1.82553 0.65326 
-2.48794 1.01962 -0.98617 -2.48242 1.11963 -1.05576 -2.48242 2.11373 0.53095 
-2.48036 1.25628 -1.12561 -2.48036 1.25628 0.60081 -2.48036 1.97708 0.60081 
-2.47909 1.45952 -1.18404 -2.47909 1.45952 0.65924 -2.47909 1.77384 -1.18404 
-2.47909 1.77384 0.65924 -2.47823 0.83112 -0.76876 -2.4731 0.89255 -0.85017 
-2.46875 1.51166 -1.18741 -2.46875 1.51166 0.66261 -2.46875 1.7217 -1.18741 
-2.46875 1.7217 0.66261 -2.46609 1.30623 -1.13895 -2.46609 1.30623 0.61415 
-2.46609 1.92713 0.61415 -2.46394 1.1632 -1.07327 -2.46394 1.1632 0.54846 
-2.46394 2.07016 0.54846 -2.46005 0.98083 -0.93764 -2.45945 1.5641 -1.18816 
-2.45945 1.5641 0.66336 -2.45945 1.66926 -1.18816 -2.45945 1.66926 0.66336 
-2.45321 1.07833 -1.01424 -2.45321 2.15503 0.48944 -2.45291 1.35677 -1.1497 
-2.45291 1.35677 0.6249 -2.45291 1.87659 0.6249 -2.4512 0.86234 -0.7958 
-2.4512 1.61668 -1.18628 -2.4512 1.61668 0.66148 -2.44641 1.20793 -1.08871 
-2.44641 1.20793 0.56391 -2.44641 2.02543 0.56391 -2.43989 1.40944 -1.15785 
-2.43989 1.40944 0.63304 -2.43989 1.82392 0.63304 -2.43534 0.94595 -0.88793 
-2.43392 1.12071 -1.03314 -2.43392 2.11265 0.50834 -2.43124 1.25693 -1.1041 
-2.43124 1.25693 0.5793 -2.43124 1.97643 0.5793 -2.42867 1.4613 -1.16332 
-2.42867 1.4613 0.63852 -2.42867 1.77206 -1.16332 -2.42867 1.77206 0.63852 
-2.42564 1.03933 -0.96951 -2.41833 1.51386 -1.16614 -2.41833 1.51386 0.64134 
-2.41833 1.7195 -1.16614 -2.41833 1.7195 0.64134 -2.41763 0.85187 -0.75413 
-2.41721 1.30697 -1.11707 -2.41721 1.92639 0.59227 -2.41559 1.1646 -1.05022 
-2.41559 2.06876 0.52541 -2.41232 0.91362 -0.83511 -2.40918 1.5664 -1.16634 
-2.40918 1.5664 0.64153 -2.40918 1.66696 -1.16634 -2.40918 1.66696 0.64153 
-2.40633 1.61668 -1.16639 -2.40633 1.61668 0.64159 -2.40556 1.0806 -0.98983 
-2.40321 1.35893 -1.12732 -2.40321 1.87443 0.60252 -2.39981 1.00281 -0.92175 
-2.39859 1.20942 -1.06531 -2.39859 2.02394 0.54051 -2.3916 0.88439 -0.78021 
-2.39051 1.41166 -1.13497 -2.39051 1.8217 0.61017 -2.38657 1.12321 -1.00832 
-2.38657 2.11015 0.48352 -2.3853 0.84367 -0.71099 -2.38353 1.25865 -1.08032 
-2.38353 1.97471 0.55552 -2.37918 1.46379 -1.13982 -2.37918 1.76957 -1.13982 
-2.37918 1.76957 0.61502 -2.37857 1.04225 -0.94264 -2.37584 0.96891 -0.87116 
-2.36916 1.51636 -1.14216 -2.36916 1.717 -1.14216 -2.36916 1.717 0.61735 
-2.36871 1.16707 -1.02494 -2.36871 2.06629 0.50013 -2.36835 1.30962 -1.09246 
-2.36835 1.92374 0.56765 -2.36523 1.56646 -1.14436 -2.36523 1.6669 -1.14436 
-2.36249 1.61668 -1.14432 -2.35902 0.87573 -0.73727 -2.35866 1.08386 -0.96259 
-2.35453 1.36181 -1.1022 -2.35453 1.87155 0.57739 -2.35384 0.93779 -0.81797 
-2.35376 1.00714 -0.89323 -2.35201 1.21206 -1.03963 -2.35201 2.0213 0.51483 
-2.34244 1.41449 -1.10952 -2.34244 1.81887 0.58471 -2.33967 1.12705 -0.98074 
-2.33967 2.10631 0.45594 -2.33571 1.2621 -1.05366 -2.33571 1.97126 0.52886 
-2.33389 0.90957 -0.7624 -2.33284 1.04686 -0.91376 -2.33132 1.46679 -1.11385 
-2.33132 1.76657 -1.11385 -2.33082 0.97464 -0.84094 -2.32612 1.51646 -1.11805 
-2.32612 1.7169 -1.11805 -2.3222 1.56662 -1.12011 -2.3222 1.66674 -1.12011 
-2.322 1.17122 -0.99694 -2.322 2.06214 0.47214 -2.32088 1.31319 -1.06535 
-2.32088 1.92017 0.54054 -2.31978 1.61668 -1.12013 -2.31608 0.88439 -0.70469 
-2.31288 1.08893 -0.93325 -2.30995 0.94512 -0.78633 -2.30893 1.01328 -0.86267 
-2.30757 1.36519 -1.07465 -2.30679 1.21586 -1.01175 -2.30679 2.0175 0.48694 
-2.29583 1.41792 -1.08154 -2.29425 1.13234 -0.95103 -2.29069 1.26616 -1.02534 
-2.29069 1.9672 0.50054 -2.28939 1.46717 -1.08774 -2.28939 1.76619 -1.08774 
-2.28859 1.05316 -0.88296 -2.28728 0.98229 -0.809 -2.28432 1.5168 -1.09186 
-2.28432 1.71656 -1.09186 -2.28062 1.56668 -1.09391 -2.28062 1.66668 -1.09391 
-2.27831 0.93779 -0.74245 -2.27831 1.61668 -1.09387 -2.27798 1.17603 -0.96724 
-2.27593 1.31777 -1.03657 -2.26886 1.09558 -0.90209 -2.26593 1.02098 -0.83036 
-2.26307 1.22079 -0.98173 -2.26307 2.01257 0.45693 -2.26287 1.36999 -1.0454 
-2.26117 0.91362 -0.68396 -2.25534 0.97464 -0.76547 -2.25469 1.4181 -1.05303 
-2.25142 1.13813 -0.91946 -2.24825 1.46742 -1.05912 -2.24825 1.76594 -1.05912 
-2.24695 1.27148 -0.99475 -2.24595 1.06111 -0.85034 -2.24307 1.51737 -1.06307 
-2.24307 1.71599 -1.06307 -2.23939 1.56732 -1.06499 -2.23939 1.66604 -1.06499 
-2.23819 1.61668 -1.06561 -2.23535 1.18207 -0.93536 -2.23361 1.01328 -0.78736 
-2.23258 1.32321 -1.00558 -2.22738 1.10258 -0.86891 -2.22512 0.96891 -0.72044 
-2.22305 1.37069 -1.01497 -2.22097 1.22684 -0.94968 -2.215 1.41877 -1.02254 
-2.21332 1.05316 -0.8077 -2.21027 1.14528 -0.88601 -2.20836 1.46829 -1.02837 
-2.20836 1.76507 -1.02837 -2.20836 0.94595 -0.66095 -2.20512 1.27781 -0.96227 
-2.20331 1.51819 -1.03226 -2.20331 1.71517 -1.03226 -2.20306 1.00714 -0.74253 
-2.20063 1.56738 -1.03477 -2.20063 1.66598 -1.03477 -2.19949 1.61668 -1.03541 
-2.19467 1.18912 -0.90162 -2.19431 0.92591 -0.59972 -2.1942 1.09558 -0.82743 
-2.19409 1.32443 -0.97322 -2.18458 1.372 -0.9825 -2.18253 1.04686 -0.76345 
-2.1806 1.234 -0.91568 -2.17686 1.41993 -0.99014 -2.17683 1.13813 -0.84486 
-2.17454 1.00281 -0.69648 -2.17025 1.46954 -0.99584 -2.17025 1.76382 -0.99584 
-2.16811 1.27979 -0.92817 -2.16593 1.51831 -1.00008 -2.16593 1.71505 -1.00008 
-2.16322 1.56755 -1.00254 -2.16322 1.66581 -1.00254 -2.16304 1.08893 -0.78341 
-2.16233 1.61668 -1.00335 -2.16093 1.18207 -0.86094 -2.15865 0.98083 -0.63624 
-2.15723 1.3264 -0.93906 -2.15365 1.04225 -0.71772 -2.14797 1.3737 -0.94832 
-2.1466 1.22684 -0.87532 -2.14526 1.13234 -0.80204 -2.14393 0.96276 -0.57281 
-2.14037 1.42159 -0.95592 -2.13443 1.46995 -0.96186 -2.13443 1.76341 -0.96186 
-2.13402 1.27781 -0.89117 -2.1337 1.08386 -0.73763 -2.13018 1.51866 -0.9661 
-2.13018 1.7147 -0.9661 -2.12905 1.17603 -0.81831 -2.12763 1.56761 -0.96866 
-2.12763 1.66575 -0.96866 -2.12678 1.03933 -0.67065 -2.12678 1.61668 -0.96951 
-2.12307 1.32443 -0.90219 -2.11554 1.12705 -0.75661 -2.11455 1.22079 -0.83322 
-2.11379 1.372 -0.91171 -2.11012 1.01962 -0.60835 -2.10645 1.0806 -0.69072 
-2.10614 1.41993 -0.91943 -2.10153 1.27148 -0.84934 -2.10044 1.46954 -0.92604 
-2.10044 1.76382 -0.92604 -2.09935 1.17122 -0.77428 -2.09621 1.51831 -0.93035 
-2.09621 1.71505 -0.93035 -2.09375 1.56755 -0.93306 -2.09375 1.66581 -0.93306 
-2.09293 1.61668 -0.93396 -2.09071 1.32321 -0.86371 -2.08796 1.12321 -0.70972 
-2.08454 1.21586 -0.78949 -2.08205 1.07833 -0.64308 -2.08131 1.37069 -0.87324 
-2.07375 1.41877 -0.88129 -2.07135 1.16707 -0.72758 -2.07094 1.26616 -0.8056 
-2.06792 1.46829 -0.88792 -2.06792 1.76507 -0.88792 -2.06403 1.51819 -0.89298 
-2.06403 1.71517 -0.89298 -2.06314 1.12071 -0.66237 -2.06151 1.56738 -0.89566 
-2.06151 1.66598 -0.89566 -2.06087 1.61668 -0.8968 -2.05971 1.31777 -0.82036 
-2.05666 1.21206 -0.74428 -2.05089 1.36999 -0.83342 -2.04607 1.1646 -0.6807 
-2.04326 1.4181 -0.8416 -2.04262 1.2621 -0.76058 -2.03717 1.46742 -0.84804 
-2.03717 1.76594 -0.84804 -2.03321 1.51737 -0.85322 -2.03321 1.71599 -0.85322 
-2.0313 1.56732 -0.8569 -2.0313 1.66604 -0.8569 -2.03098 1.20942 -0.69769 
-2.03094 1.31319 -0.77541 -2.03068 1.61668 -0.8581 -2.02164 1.36519 -0.78871 
-2.01596 1.25865 -0.71276 -2.01474 1.41792 -0.80046 -2.00855 1.46717 -0.80689 
-2.00855 1.76619 -0.80689 -2.00443 1.5168 -0.81197 -2.00443 1.71656 -0.81197 
-2.00383 1.30962 -0.72794 -2.00242 1.61668 -0.81797 -2.00238 1.56668 -0.81566 
-2.00238 1.66668 -0.81566 -1.99409 1.36181 -0.74176 -1.98677 1.41449 -0.75385 
-1.98244 1.46679 -0.76497 -1.98244 1.76657 -0.76497 -1.97824 1.51646 -0.77016 
-1.97824 1.7169 -0.77016 -1.97617 1.56662 -0.77409 -1.97617 1.66674 -0.77409 
-1.97616 1.61668 -0.7765 -1.95413 1.717 -0.72713 -1.95196 1.61668 -0.7338 
-1.95193 1.56646 -0.73106 -1.95193 1.6669 -0.73106 -3.91975 -3.08974 -0.63645 
-3.91854 -3.08974 -0.68552 -3.91854 -3.08974 -0.58738 -3.9176 -3.14315 -0.67421 
-3.9176 -3.14315 -0.59869 -3.9176 -3.03634 -0.67421 -3.9176 -3.03634 -0.59869 
-3.91493 -3.08974 -0.73447 -3.91493 -3.08974 -0.53843 -3.91454 -3.14311 -0.72327 
-3.91454 -3.14311 -0.54963 -3.91454 -3.03638 -0.72327 -3.91454 -3.03638 -0.54963 
-3.91402 -3.19662 -0.63645 -3.91402 -2.98287 -0.63645 -3.91119 -3.19632 -0.71181 
-3.91119 -3.19632 -0.56109 -3.91119 -2.98317 -0.71181 -3.91119 -2.98317 -0.56109 
-3.90903 -3.143 -0.77239 -3.90903 -3.143 -0.50051 -3.90903 -3.03649 -0.77239 
-3.90903 -3.03649 -0.50051 -3.90892 -3.08974 -0.78318 -3.90892 -3.08974 -0.48972 
-3.90623 -3.19631 -0.76092 -3.90623 -3.19631 -0.51198 -3.90623 -2.98318 -0.76092 
-3.90623 -2.98318 -0.51198 -3.90606 -3.25024 -0.67421 -3.90606 -3.25024 -0.59869 
-3.90606 -2.92925 -0.67421 -3.90606 -2.92925 -0.59869 -3.90114 -3.14297 -0.82091 
-3.90114 -3.14297 -0.45199 -3.90114 -3.03652 -0.82091 -3.90114 -3.03652 -0.45199 
-3.90053 -3.24903 -0.74909 -3.90053 -3.24903 -0.52382 -3.90053 -3.08974 -0.83154 
-3.90053 -3.08974 -0.44136 -3.90053 -2.93045 -0.74909 -3.90053 -2.93045 -0.52382 
-3.89887 -3.19603 -0.80973 -3.89887 -3.19603 -0.46317 -3.89887 -2.98346 -0.80973 
-3.89887 -2.98346 -0.46317 -3.89664 -3.30347 -0.63645 -3.89664 -2.87602 -0.63645 
-3.89389 -3.30287 -0.71138 -3.89389 -3.30287 -0.56153 -3.89389 -2.87662 -0.71138 
-3.89389 -2.87662 -0.56153 -3.8937 -3.24878 -0.79804 -3.8937 -3.24878 -0.47486 
-3.8937 -2.9307 -0.79804 -3.8937 -2.9307 -0.47486 -3.89058 -3.14253 -0.87033 
-3.89058 -3.14253 -0.40257 -3.89058 -3.03695 -0.87033 -3.89058 -3.03695 -0.40257 
-3.88978 -3.08974 -0.87943 -3.88978 -3.08974 -0.39347 -3.88885 -3.1957 -0.8592 
-3.88885 -3.1957 -0.4137 -3.88885 -2.98379 -0.8592 -3.88885 -2.98379 -0.4137 
-3.88567 -3.30107 -0.78588 -3.88567 -3.30107 -0.48702 -3.88567 -2.87842 -0.78588 
-3.88567 -2.87842 -0.48702 -3.88421 -3.24881 -0.8474 -3.88421 -3.24881 -0.4255 
-3.88421 -2.93067 -0.8474 -3.88421 -2.93067 -0.4255 -3.88232 -3.35812 -0.67424 
-3.88232 -3.35812 -0.59866 -3.88232 -2.82137 -0.67424 -3.88232 -2.82137 -0.59866 
-3.87789 -3.14249 -0.91782 -3.87789 -3.14249 -0.35508 -3.87789 -3.03699 -0.91782 
-3.87789 -3.03699 -0.35508 -3.87679 -3.35691 -0.74912 -3.87679 -3.35691 -0.52378 
-3.87679 -2.82258 -0.74912 -3.87679 -2.82258 -0.52378 -3.87669 -3.30125 -0.83526 
-3.87669 -3.30125 -0.43764 -3.87669 -2.87824 -0.83526 -3.87669 -2.87824 -0.43764 
-3.87669 -3.08974 -0.92674 -3.87669 -3.08974 -0.34617 -3.87636 -3.19509 -0.9081 
-3.87636 -3.19509 -0.3648 -3.87636 -2.9844 -0.9081 -3.87636 -2.9844 -0.3648 
-3.87225 -3.24823 -0.89651 -3.87225 -3.24823 -0.3764 -3.87225 -2.93126 -0.89651 
-3.87225 -2.93126 -0.3764 -3.86668 -3.3522 -0.82203 -3.86668 -3.3522 -0.45087 
-3.86668 -2.82729 -0.82203 -3.86668 -2.82729 -0.45087 -3.86625 -3.41245 -0.63645 
-3.86625 -2.76704 -0.63645 -3.8653 -3.30089 -0.88414 -3.8653 -3.30089 -0.38877 
-3.8653 -2.8786 -0.88414 -3.8653 -2.8786 -0.38877 -3.86355 -3.41153 -0.71185 
-3.86355 -3.41153 -0.56105 -3.86355 -2.76796 -0.71185 -3.86355 -2.76796 -0.56105 
-3.86281 -3.14237 -0.96489 -3.86281 -3.14237 -0.30802 -3.86281 -3.03712 -0.96489 
-3.86281 -3.03712 -0.30802 -3.86171 -3.19506 -0.95523 -3.86171 -3.19506 -0.31767 
-3.86171 -2.98443 -0.95523 -3.86171 -2.98443 -0.31767 -3.86129 -3.08974 -0.97334 
-3.86129 -3.08974 -0.29956 -3.85794 -3.24719 -0.94468 -3.85794 -3.24719 -0.32823 
-3.85794 -2.9323 -0.94468 -3.85794 -2.9323 -0.32823 -3.85613 -3.40773 -0.78502 
-3.85613 -3.40773 -0.48788 -3.85613 -2.77176 -0.78502 -3.85613 -2.77176 -0.48788 
-3.8558 -3.35192 -0.8711 -3.8558 -3.35192 -0.4018 -3.8558 -2.82756 -0.8711 
-3.8558 -2.82756 -0.4018 -3.85152 -3.30001 -0.93239 -3.85152 -3.30001 -0.34051 
-3.85152 -2.87948 -0.93239 -3.85152 -2.87948 -0.34051 -3.84602 -3.46469 -0.67424 
-3.84602 -3.46469 -0.59867 -3.84602 -2.7148 -0.67424 -3.84602 -2.7148 -0.59867 
-3.8455 -3.14233 -1.01089 -3.8455 -3.14233 -0.26201 -3.8455 -3.03716 -1.01089 
-3.8455 -3.03716 -0.26201 -3.84476 -3.19476 -1.00159 -3.84476 -3.19476 -0.27132 
-3.84476 -2.98473 -1.00159 -3.84476 -2.98473 -0.27132 -3.84363 -3.4022 -0.85739 
-3.84363 -3.4022 -0.41551 -3.84363 -3.08974 -1.01913 -3.84363 -3.08974 -0.25377 
-3.84363 -2.77728 -0.85739 -3.84363 -2.77728 -0.41551 -3.84247 -3.35103 -0.91983 
-3.84247 -3.35103 -0.35307 -3.84247 -2.82845 -0.91983 -3.84247 -2.82845 -0.35307 
-3.84139 -3.2469 -0.99124 -3.84139 -3.2469 -0.28166 -3.84139 -2.93259 -0.99124 
-3.84139 -2.93259 -0.28166 -3.84108 -3.46237 -0.74734 -3.84108 -3.46237 -0.52556 
-3.84108 -2.71712 -0.74734 -3.84108 -2.71712 -0.52556 -3.8354 -3.29859 -0.9799 
-3.8354 -3.29859 -0.29301 -3.8354 -2.8809 -0.9799 -3.8354 -2.8809 -0.29301 
-3.83122 -3.45774 -0.8203 -3.83122 -3.45774 -0.45261 -3.83122 -2.72175 -0.8203 
-3.83122 -2.72175 -0.45261 -3.83081 -3.40152 -0.9062 -3.83081 -3.40152 -0.36671 
-3.83081 -2.77796 -0.9062 -3.83081 -2.77796 -0.36671 -3.82682 -3.34969 -0.96757 
-3.82682 -3.34969 -0.30533 -3.82682 -2.8298 -0.96757 -3.82682 -2.8298 -0.30533 
-3.82428 -3.51615 -0.63645 -3.82428 -2.66334 -0.63645 -3.82374 -3.08974 -1.06401 
-3.82374 -3.08974 -0.2089 -3.82368 -3.14002 -1.06115 -3.82368 -3.14002 -0.21175 
-3.82368 -3.03947 -1.06115 -3.82368 -3.03947 -0.21175 -3.82348 -3.19257 -1.052 
-3.82348 -3.19257 -0.2209 -3.82348 -2.98692 -1.052 -3.82348 -2.98692 -0.2209 
-3.82186 -3.515 -0.7096 -3.82186 -3.515 -0.56331 -3.82186 -2.66448 -0.7096 
-3.82186 -2.66448 -0.56331 -3.82067 -3.24513 -1.04166 -3.82067 -3.24513 -0.23124 
-3.82067 -2.93436 -1.04166 -3.82067 -2.93436 -0.23124 -3.81662 -3.45087 -0.89181 
-3.81662 -3.45087 -0.3811 -3.81662 -2.72862 -0.89181 -3.81662 -2.72862 -0.3811 
-3.81567 -3.40005 -0.95431 -3.81567 -3.40005 -0.31859 -3.81567 -2.77944 -0.95431 
-3.81567 -2.77944 -0.31859 -3.81519 -3.29698 -1.03045 -3.81519 -3.29698 -0.24245 
-3.81519 -2.8825 -1.03045 -3.81519 -2.8825 -0.24245 -3.8146 -3.51158 -0.78235 
-3.8146 -3.51158 -0.49055 -3.8146 -2.66791 -0.78235 -3.8146 -2.66791 -0.49055 
-3.80705 -3.34965 -1.01743 -3.80705 -3.34965 -0.25547 -3.80705 -2.82984 -1.01743 
-3.80705 -2.82984 -0.25547 -3.80255 -3.5059 -0.85432 -3.80255 -3.5059 -0.41858 
-3.80255 -2.67359 -0.85432 -3.80255 -2.67359 -0.41858 -3.80197 -3.44953 -0.94015 
-3.80197 -3.44953 -0.33275 -3.80197 -2.72996 -0.94015 -3.80197 -2.72996 -0.33275 
-3.8017 -3.13997 -1.1051 -3.8017 -3.13997 -0.1678 -3.8017 -3.03952 -1.1051 
-3.8017 -3.03952 -0.1678 -3.80167 -3.08974 -1.10785 -3.80167 -3.08974 -0.16505 
-3.7995 -3.19006 -1.10118 -3.7995 -3.19006 -0.17173 -3.7995 -2.98943 -1.10118 
-3.7995 -2.98943 -0.17173 -3.79717 -3.24263 -1.09116 -3.79717 -3.24263 -0.18175 
-3.79717 -2.93686 -1.09116 -3.79717 -2.93686 -0.18175 -3.7963 -3.4002 -1.00425 
-3.7963 -3.4002 -0.26866 -3.7963 -2.77929 -1.00425 -3.7963 -2.77929 -0.26866 
-3.79389 -3.57391 -0.67469 -3.79389 -3.57391 -0.59822 -3.79389 -2.60558 -0.67469 
-3.79389 -2.60558 -0.59822 -3.79232 -3.29476 -1.07983 -3.79232 -3.29476 -0.19307 
-3.79232 -2.88473 -1.07983 -3.79232 -2.88473 -0.19307 -3.78891 -3.57156 -0.74783 
-3.78891 -3.57156 -0.52507 -3.78891 -2.60793 -0.74783 -3.78891 -2.60793 -0.52507 
-3.78577 -3.49799 -0.92513 -3.78577 -3.49799 -0.34778 -3.78577 -2.6815 -0.92513 
-3.78577 -2.6815 -0.34778 -3.78467 -3.3475 -1.06712 -3.78467 -3.3475 -0.20578 
-3.78467 -2.83199 -1.06712 -3.78467 -2.83199 -0.20578 -3.78296 -3.45015 -0.98998 
-3.78296 -3.45015 -0.28293 -3.78296 -2.72934 -0.98998 -3.78296 -2.72934 -0.28293 
-3.779 -3.56685 -0.82098 -3.779 -3.56685 -0.45192 -3.779 -2.61264 -0.82098 
-3.779 -2.61264 -0.45192 -3.77747 -3.08974 -1.15055 -3.77747 -3.08974 -0.12235 
-3.77746 -3.1398 -1.14814 -3.77746 -3.1398 -0.12476 -3.77746 -3.03969 -1.14814 
-3.77746 -3.03969 -0.12476 -3.77539 -3.18996 -1.14421 -3.77539 -3.18996 -0.12869 
-3.77539 -2.98952 -1.14421 -3.77539 -2.98952 -0.12869 -3.77442 -3.39946 -1.05312 
-3.77442 -3.39946 -0.21978 -3.77442 -2.78003 -1.05312 -3.77442 -2.78003 -0.21978 
-3.77119 -3.23963 -1.13902 -3.77119 -3.23963 -0.13388 -3.77119 -2.93985 -1.13902 
-3.77119 -2.93985 -0.13388 -3.76712 -3.49882 -0.975 -3.76712 -3.49882 -0.2979 
-3.76712 -2.68067 -0.975 -3.76712 -2.68067 -0.2979 -3.76686 -3.29193 -1.1279 
-3.76686 -3.29193 -0.145 -3.76686 -2.88756 -1.1279 -3.76686 -2.88756 -0.145 
-3.76435 -3.55992 -0.89252 -3.76435 -3.55992 -0.38038 -3.76435 -2.61956 -0.89252 
-3.76435 -2.61956 -0.38038 -3.76144 -3.44949 -1.0391 -3.76144 -3.44949 -0.2338 
-3.76144 -2.73 -1.0391 -3.76144 -2.73 -0.2338 -3.76094 -3.63048 -0.63645 
-3.75954 -3.34461 -1.11581 -3.75954 -3.34461 -0.15709 -3.75954 -2.83487 -1.11581 
-3.75954 -2.83487 -0.15709 -3.75849 -3.62891 -0.7127 -3.75849 -3.62891 -0.5602 
-3.75125 -3.13975 -1.18971 -3.75125 -3.13975 -0.08319 -3.75125 -3.03974 -1.18971 
-3.75125 -3.03974 -0.08319 -3.75122 -3.54337 -0.95721 -3.75122 -3.54337 -0.31569 
-3.75122 -3.08974 -1.19202 -3.75122 -3.08974 -0.08088 -3.75122 -2.63612 -0.95721 
-3.75122 -2.63612 -0.31569 -3.75071 -3.62558 -0.78603 -3.75071 -3.62558 -0.48687 
-3.75071 -2.55391 -0.78603 -3.7498 -3.3968 -1.10199 -3.7498 -3.3968 -0.17091 
-3.7498 -2.78268 -1.10199 -3.7498 -2.78268 -0.17091 -3.74921 -3.18962 -1.18602 
-3.74921 -3.18962 -0.08689 -3.74921 -2.98987 -1.18602 -3.74921 -2.98987 -0.08689 
-3.74606 -3.49849 -1.02392 -3.74606 -3.49849 -0.24898 -3.74606 -2.681 -1.02392 
-3.74606 -2.681 -0.24898 -3.74508 -3.23925 -1.18094 -3.74508 -3.23925 -0.09196 
-3.74508 -2.94024 -1.18094 -3.74508 -2.94024 -0.09196 -3.73889 -3.2885 -1.17451 
-3.73889 -3.2885 -0.09839 -3.73889 -2.89099 -1.17451 -3.73889 -2.89099 -0.09839 
-3.73841 -3.61934 -0.85854 -3.73841 -3.61934 -0.41436 -3.73841 -2.56015 -0.85854 
-3.73767 -3.44777 -1.08681 -3.73767 -3.44777 -0.18609 -3.73767 -2.73172 -1.08681 
-3.73767 -2.73172 -0.18609 -3.73199 -3.34124 -1.16276 -3.73199 -3.34124 -0.11014 
-3.73199 -2.83825 -1.16276 -3.73199 -2.83825 -0.11014 -3.73061 -3.54322 -1.00639 
-3.73061 -3.54322 -0.26651 -3.73061 -2.63627 -1.00639 -3.73061 -2.63627 -0.26651 
-3.72762 -3.60425 -0.92389 -3.72762 -3.60425 -0.34901 -3.72762 -2.57523 -0.92389 
-3.72295 -3.08974 -1.23215 -3.72295 -3.08974 -0.04075 -3.7227 -3.68456 -0.67469 
-3.7227 -3.68456 -0.59822 -3.72269 -3.39323 -1.14946 -3.72269 -3.39323 -0.12344 
-3.72269 -2.78626 -1.14946 -3.72269 -2.78626 -0.12344 -3.72265 -3.497 -1.07174 
-3.72265 -3.497 -0.20116 -3.72265 -2.68248 -1.07174 -3.72265 -2.68248 -0.20116 
-3.72233 -3.13911 -1.23095 -3.72233 -3.13911 -0.04196 -3.72233 -3.04038 -1.23095 
-3.72233 -3.04038 -0.04196 -3.72042 -3.18905 -1.22727 -3.72042 -3.18905 -0.04563 
-3.72042 -2.99044 -1.22727 -3.72042 -2.99044 -0.04563 -3.71829 -3.68082 -0.75028 
-3.71829 -3.68082 -0.52262 -3.71646 -3.239 -1.22209 -3.71646 -3.239 -0.05082 
-3.71646 -2.94049 -1.22209 -3.71646 -2.94049 -0.05082 -3.7131 -3.5868 -0.98792 
-3.7131 -3.5868 -0.28498 -3.7131 -2.59269 -0.98792 -3.71101 -3.44432 -1.13463 
-3.71101 -3.44432 -0.13827 -3.71101 -2.73517 -1.13463 -3.71101 -2.73517 -0.13827 
-3.71038 -3.28833 -1.21565 -3.71038 -3.28833 -0.05725 -3.71038 -2.89116 -1.21565 
-3.71038 -2.89116 -0.05725 -3.70808 -3.67591 -0.82338 -3.70808 -3.67591 -0.44953 
-3.70756 -3.54183 -1.05474 -3.70756 -3.54183 -0.21816 -3.70756 -2.63766 -1.05474 
-3.70756 -2.63766 -0.21816 -3.70274 -3.33644 -1.20747 -3.70274 -3.33644 -0.06543 
-3.70274 -2.84305 -1.20747 -3.70274 -2.84305 -0.06543 -3.69934 -3.66281 -0.88908 
-3.69934 -3.66281 -0.38382 -3.69697 -3.49436 -1.11833 -3.69697 -3.49436 -0.15458 
-3.69697 -2.68513 -1.11833 -3.69697 -2.68513 -0.15458 -3.69392 -3.38865 -1.19441 
-3.69392 -3.38865 -0.0785 -3.69392 -2.79084 -1.19441 -3.69392 -2.79084 -0.0785 
-3.69276 -3.08974 -1.27084 -3.69276 -3.08974 -0.00206 -3.69212 -3.13905 -1.2697 
-3.69212 -3.13905 -0.0032 -3.69212 -3.04044 -1.2697 -3.69212 -3.04044 -0.0032 
-3.69049 -3.58571 -1.03641 -3.69049 -3.58571 -0.23649 -3.69049 -2.59377 -1.03641 
-3.6896 -3.18823 -1.26702 -3.6896 -3.18823 -0.00588 -3.6896 -2.99126 -1.26702 
-3.6896 -2.99126 -0.00588 -3.68707 -3.64681 -0.95408 -3.68707 -3.64681 -0.31882 
-3.68707 -2.53268 -0.95408 -3.68571 -3.23813 -1.26197 -3.68571 -3.23813 -0.01093 
-3.68571 -2.94136 -1.26197 -3.68571 -2.94136 -0.01093 -3.68269 -3.44026 -1.17964 
-3.68269 -3.44026 -0.09326 -3.68269 -2.73923 -1.17964 -3.68269 -2.73923 -0.09326 
-3.68228 -3.53935 -1.10163 -3.68228 -3.53935 -0.17127 -3.68228 -2.64014 -1.10163 
-3.68228 -2.64014 -0.17127 -3.68224 -3.73674 -0.63645 -3.68006 -3.73489 -0.71205 
-3.68006 -3.73489 -0.56086 -3.67988 -3.28766 -1.25534 -3.67988 -3.28766 -0.01756 
-3.67988 -2.89183 -1.25534 -3.67988 -2.89183 -0.01756 -3.67352 -3.72935 -0.78721 
-3.67352 -3.72935 -0.4857 -3.67232 -3.33574 -1.24729 -3.67232 -3.33574 -0.02561 
-3.67232 -2.84375 -1.24729 -3.67232 -2.84375 -0.02561 -3.67159 -3.6281 -1.01712 
-3.67159 -3.6281 -0.25578 -3.67159 -2.55139 -1.01712 -3.66909 -3.49057 -1.16354 
-3.66909 -3.49057 -0.10936 -3.66909 -2.68892 -1.16354 -3.66909 -2.68892 -0.10936 
-3.6669 -3.718 -0.85335 -3.6669 -3.718 -0.41955 -3.66567 -3.58321 -1.08376 
-3.66567 -3.58321 -0.18914 -3.66567 -2.59628 -1.08376 -3.66292 -3.38321 -1.23775 
-3.66292 -3.38321 -0.03515 -3.66292 -2.79627 -1.23775 -3.66292 -2.79627 -0.03515 
-3.6607 -3.08974 -1.30801 -3.6607 -3.08974 0.03511 -3.65988 -3.13887 -1.30711 
-3.65988 -3.13887 0.03421 -3.65988 -3.04062 -1.30711 -3.65988 -3.04062 0.03421 
-3.65742 -3.18812 -1.3044 -3.65742 -3.18812 0.0315 -3.65742 -2.99137 -1.3044 
-3.65742 -2.99137 0.0315 -3.65689 -3.7038 -0.91852 -3.65689 -3.7038 -0.35439 
-3.65428 -3.5352 -1.14833 -3.65428 -3.5352 -0.12457 -3.65428 -2.64429 -1.14833 
-3.65428 -2.64429 -0.12457 -3.65319 -3.23688 -1.30009 -3.65319 -3.23688 0.02718 
-3.65319 -2.9426 -1.30009 -3.65319 -2.9426 0.02718 -3.6521 -3.43494 -1.22339 
-3.6521 -3.43494 -0.04951 -3.6521 -2.74454 -1.22339 -3.6521 -2.74454 -0.04951 
-3.64749 -3.28649 -1.29348 -3.64749 -3.28649 0.02058 -3.64749 -2.89299 -1.29348 
-3.64749 -2.89299 0.02058 -3.64718 -3.62583 -1.06477 -3.64718 -3.62583 -0.20813 
-3.64718 -2.55366 -1.06477 -3.64352 -3.6868 -0.98239 -3.64352 -3.6868 -0.29051 
-3.63984 -3.33442 -1.28575 -3.63984 -3.33442 0.01285 -3.63984 -2.84507 -1.28575 
-3.63984 -2.84507 0.01285 -3.63933 -3.78309 -0.67465 -3.63933 -3.78309 -0.59825 
-3.63908 -3.48564 -1.20726 -3.63908 -3.48564 -0.06564 -3.63908 -2.69385 -1.20726 
-3.63908 -2.69385 -0.06564 -3.63809 -3.57938 -1.13066 -3.63809 -3.57938 -0.14224 
-3.63809 -2.60011 -1.13066 -3.63493 -3.77935 -0.75023 -3.63493 -3.77935 -0.52267 
-3.63056 -3.38199 -1.27624 -3.63056 -3.38199 0.00334 -3.63056 -2.7975 -1.27624 
-3.63056 -2.7975 0.00334 -3.62912 -3.77144 -0.81557 -3.62912 -3.77144 -0.45733 
-3.62685 -3.66709 -1.0447 -3.62685 -3.66709 -0.2282 -3.62685 -3.08974 -1.34356 
-3.62685 -3.08974 0.07066 -3.62685 -2.51239 -1.0447 -3.626 -3.13881 -1.34271 
-3.626 -3.13881 0.0698 -3.626 -3.04068 -1.34271 -3.626 -3.04068 0.0698 
-3.62458 -3.5304 -1.19235 -3.62458 -3.5304 -0.08055 -3.62458 -2.64909 -1.19235 
-3.62458 -2.64909 -0.08055 -3.62345 -3.18776 -1.34015 -3.62345 -3.18776 0.06725 
-3.62345 -2.99173 -1.34015 -3.62345 -2.99173 0.06725 -3.62118 -3.75902 -0.88151 
-3.62118 -3.75902 -0.39139 -3.61993 -3.62256 -1.11168 -3.61993 -3.62256 -0.16122 
-3.61993 -2.55693 -1.11168 -3.61962 -3.42862 -1.26522 -3.61962 -3.42862 -0.00768 
-3.61962 -2.75087 -1.26522 -3.61962 -2.75087 -0.00768 -3.6192 -3.23647 -1.3359 
-3.6192 -3.23647 0.063 -3.6192 -2.94301 -1.3359 -3.6192 -2.94301 0.063 
-3.61327 -3.28483 -1.32997 -3.61327 -3.28483 0.05707 -3.61327 -2.89465 -1.32997 
-3.61327 -2.89465 0.05707 -3.6097 -3.74367 -0.94686 -3.6097 -3.74367 -0.32604 
-3.60837 -3.57409 -1.17609 -3.60837 -3.57409 -0.09681 -3.60837 -2.6054 -1.17609 
-3.60703 -3.47959 -1.24937 -3.60703 -3.47959 -0.02353 -3.60703 -2.6999 -1.24937 
-3.60703 -2.6999 -0.02353 -3.60566 -3.33272 -1.32237 -3.60566 -3.33272 0.04946 
-3.60566 -2.84676 -1.32237 -3.60566 -2.84676 0.04946 -3.59998 -3.66417 -1.09177 
-3.59998 -3.66417 -0.18113 -3.59998 -2.51532 -1.09177 -3.59641 -3.38003 -1.31311 
-3.59641 -3.38003 0.04021 -3.59641 -2.79946 -1.31311 -3.59641 -2.79946 0.04021 
-3.59498 -3.72559 -1.01029 -3.59498 -3.72559 -0.26262 -3.59447 -3.82781 -0.63645 
-3.59271 -3.52435 -1.23499 -3.59271 -3.52435 -0.03792 -3.59271 -2.65514 -1.23499 
-3.59271 -2.65514 -0.03792 -3.59251 -3.82567 -0.71264 -3.59251 -3.82567 -0.56026 
-3.5913 -3.08974 -1.3774 -3.5913 -3.08974 0.1045 -3.59059 -3.61749 -1.15746 
-3.59059 -3.61749 -0.11545 -3.59059 -2.56199 -1.15746 -3.59041 -3.13887 -1.37659 
-3.59041 -3.13887 0.10368 -3.59041 -3.04062 -1.37659 -3.59041 -3.04062 0.10368 
-3.58845 -3.81964 -0.77819 -3.58845 -3.81964 -0.49471 -3.5877 -3.18812 -1.37413 
-3.5877 -3.18812 0.10122 -3.5877 -2.99137 -1.37413 -3.5877 -2.99137 0.10122 
-3.58552 -3.42663 -1.30222 -3.58552 -3.42663 0.02932 -3.58552 -2.75285 -1.30222 
-3.58552 -2.75285 0.02932 -3.58338 -3.23688 -1.36989 -3.58338 -3.23688 0.09699 
-3.58338 -2.9426 -1.36989 -3.58338 -2.9426 0.09699 -3.58149 -3.81043 -0.84312 
-3.58149 -3.81043 -0.42979 -3.57909 -3.70362 -1.07053 -3.57909 -3.70362 -0.20238 
-3.57909 -2.47587 -1.07053 -3.5768 -3.5683 -1.21891 -3.5768 -3.5683 -0.05399 
-3.5768 -2.61119 -1.21891 -3.57677 -3.28649 -1.36419 -3.57677 -3.28649 0.09129 
-3.57677 -2.89299 -1.36419 -3.57677 -2.89299 0.09129 -3.57303 -3.47243 -1.28973 
-3.57303 -3.47243 0.01683 -3.57303 -2.70706 -1.28973 -3.57303 -2.70706 0.01683 
-3.57191 -3.79711 -0.90907 -3.57191 -3.79711 -0.36383 -3.5711 -3.65956 -1.13749 
-3.5711 -3.65956 -0.13541 -3.5711 -2.51993 -1.13749 -3.56905 -3.33442 -1.35655 
-3.56905 -3.33442 0.08364 -3.56905 -2.84507 -1.35655 -3.56905 -2.84507 0.08364 
-3.55954 -3.38199 -1.34727 -3.55954 -3.38199 0.07437 -3.55954 -2.7975 -1.34727 
-3.55954 -2.7975 0.07437 -3.55943 -3.61084 -1.20148 -3.55943 -3.61084 -0.07142 
-3.55943 -2.56864 -1.20148 -3.55932 -3.78051 -0.97377 -3.55932 -3.78051 -0.29913 
-3.55896 -3.5173 -1.27567 -3.55896 -3.5173 0.00277 -3.55896 -2.66219 -1.27567 
-3.55896 -2.66219 0.00277 -3.55414 -3.08974 -1.40946 -3.55414 -3.08974 0.13656 
-3.553 -3.13905 -1.40882 -3.553 -3.13905 0.13592 -3.553 -3.04044 -1.40882 
-3.553 -3.04044 0.13592 -3.55057 -3.69928 -1.11658 -3.55057 -3.69928 -0.15632 
-3.55057 -2.48021 -1.11658 -3.55032 -3.18823 -1.40631 -3.55032 -3.18823 0.1334 
-3.55032 -2.99126 -1.40631 -3.55032 -2.99126 0.1334 -3.54851 -3.42862 -1.33632 
-3.54851 -3.42862 0.06342 -3.54851 -2.75087 -1.33632 -3.54851 -2.75087 0.06342 
-3.54648 -3.86804 -0.67465 -3.54648 -3.86804 -0.59825 -3.54527 -3.76047 -1.035 
-3.54527 -3.76047 -0.2379 -3.54527 -3.23813 -1.40242 -3.54527 -3.23813 0.12951 
-3.54527 -2.94136 -1.40242 -3.54527 -2.94136 0.12951 -3.54377 -3.86425 -0.74005 
-3.54377 -3.86425 -0.53285 -3.54336 -3.56114 -1.26006 -3.54336 -3.56114 -0.01284 
-3.54336 -2.61835 -1.26006 -3.54031 -3.65327 -1.18174 -3.54031 -3.65327 -0.09116 
-3.54031 -2.52622 -1.18174 -3.53863 -3.28766 -1.39659 -3.53863 -3.28766 0.12369 
-3.53863 -2.89183 -1.39659 -3.53863 -2.89183 0.12369 -3.5385 -3.85692 -0.80551 
-3.5385 -3.85692 -0.4674 -3.53266 -3.47959 -1.32373 -3.53266 -3.47959 0.05083 
-3.53266 -2.6999 -1.32373 -3.53266 -2.6999 0.05083 -3.53084 -3.84614 -0.86972 
-3.53084 -3.84614 -0.40318 -3.53058 -3.33574 -1.38902 -3.53058 -3.33574 0.11612 
-3.53058 -2.84375 -1.38902 -3.53058 -2.84375 0.11612 -3.52851 -3.73751 -1.09449 
-3.52851 -3.73751 -0.17841 -3.52625 -3.60385 -1.24296 -3.52625 -3.60385 -0.02995 
-3.52625 -2.57564 -1.24296 -3.52105 -3.38321 -1.37963 -3.52105 -3.38321 0.10672 
-3.52105 -2.79627 -1.37963 -3.52105 -2.79627 0.10672 -3.52006 -3.83155 -0.93536 
-3.52006 -3.83155 -0.33754 -3.52002 -3.69315 -1.1614 -3.52002 -3.69315 -0.1115 
-3.52002 -2.48634 -1.1614 -3.51828 -3.52435 -1.30941 -3.51828 -3.52435 0.03651 
-3.51828 -2.65514 -1.30941 -3.51828 -2.65514 0.03651 -3.51545 -3.08974 -1.43966 
-3.51545 -3.08974 0.16676 -3.51424 -3.13911 -1.43903 -3.51424 -3.13911 0.16613 
-3.51424 -3.04038 -1.43903 -3.51424 -3.04038 0.16613 -3.51056 -3.18905 -1.43712 
-3.51056 -3.18905 0.16422 -3.51056 -2.99044 -1.43712 -3.51056 -2.99044 0.16422 
-3.50768 -3.64531 -1.22439 -3.50768 -3.64531 -0.04851 -3.50768 -2.53417 -1.22439 
-3.50751 -3.81387 -0.99724 -3.50751 -3.81387 -0.27566 -3.50668 -3.43494 -1.3688 
-3.50668 -3.43494 0.0959 -3.50668 -2.74454 -1.3688 -3.50668 -2.74454 0.0959 
-3.50538 -3.239 -1.43317 -3.50538 -3.239 0.16026 -3.50538 -2.94049 -1.43317 
-3.50538 -2.94049 0.16026 -3.50221 -3.5683 -1.29351 -3.50221 -3.5683 0.02061 
-3.50221 -2.61119 -1.29351 -3.49894 -3.28833 -1.42708 -3.49894 -3.28833 0.15418 
-3.49894 -2.89116 -1.42708 -3.49894 -2.89116 0.15418 -3.49829 -3.73178 -1.13952 
-3.49829 -3.73178 -0.13338 -3.49829 -2.44771 -1.13952 -3.4971 -3.90624 -0.63645 
-3.49586 -3.90449 -0.70185 -3.49586 -3.90449 -0.57105 -3.49246 -3.7928 -1.05801 
-3.49246 -3.7928 -0.21489 -3.49216 -3.89926 -0.76698 -3.49216 -3.89926 -0.50592 
-3.49077 -3.33644 -1.41945 -3.49077 -3.33644 0.14654 -3.49077 -2.84305 -1.41945 
-3.49077 -2.84305 0.14654 -3.49056 -3.48564 -1.35578 -3.49056 -3.48564 0.08288 
-3.49056 -2.69385 -1.35578 -3.49056 -2.69385 0.08288 -3.4877 -3.68544 -1.2044 
-3.4877 -3.68544 -0.0685 -3.4877 -2.49404 -1.2044 -3.486 -3.89055 -0.83154 
-3.486 -3.89055 -0.44136 -3.48478 -3.61084 -1.27614 -3.48478 -3.61084 0.00323 
-3.48478 -2.56864 -1.27614 -3.4777 -3.38865 -1.41062 -3.4777 -3.38865 0.13772 
-3.4777 -2.79084 -1.41062 -3.4777 -2.79084 0.13772 -3.47742 -3.87842 -0.89527 
-3.47742 -3.87842 -0.37763 -3.47565 -3.5304 -1.34129 -3.47565 -3.5304 0.06839 
-3.47565 -2.64909 -1.34129 -3.47565 -2.64909 0.06839 -3.47532 -3.76864 -1.1165 
-3.47532 -3.76864 -0.1564 -3.47532 -3.08974 -1.46792 -3.47532 -3.08974 0.19502 
-3.47301 -3.13975 -1.46796 -3.47301 -3.13975 0.19505 -3.47301 -3.03974 -1.46796 
-3.47301 -3.03974 0.19505 -3.46931 -3.18962 -1.46591 -3.46931 -3.18962 0.19301 
-3.46931 -2.98987 -1.46591 -3.46931 -2.98987 0.19301 -3.46646 -3.86291 -0.95789 
-3.46646 -3.86291 -0.31501 -3.46635 -3.72414 -1.18305 -3.46635 -3.72414 -0.08985 
-3.46635 -2.45535 -1.18305 -3.46504 -3.65327 -1.25701 -3.46504 -3.65327 -0.01589 
-3.46504 -2.52622 -1.25701 -3.46424 -3.23925 -1.46178 -3.46424 -3.23925 0.18888 
-3.46424 -2.94024 -1.46178 -3.46424 -2.94024 0.18888 -3.46342 -3.92832 -0.67131 
-3.46342 -3.92832 -0.6016 -3.46294 -3.44026 -1.39939 -3.46294 -3.44026 0.12649 
-3.46294 -2.73923 -1.39939 -3.46294 -2.73923 0.12649 -3.46086 -3.9247 -0.73665 
-3.46086 -3.9247 -0.53626 -3.45939 -3.57409 -1.32507 -3.45939 -3.57409 0.05217 
-3.45939 -2.6054 -1.32507 -3.4578 -3.2885 -1.45559 -3.4578 -3.2885 0.18269 
-3.4578 -2.89099 -1.45559 -3.4578 -2.89099 0.18269 -3.45584 -3.91756 -0.80177 
-3.45584 -3.91756 -0.47114 -3.45315 -3.84409 -1.01913 -3.45315 -3.84409 -0.25377 
-3.44837 -3.90698 -0.86596 -3.44837 -3.90698 -0.40694 -3.44684 -3.49057 -1.38579 
-3.44684 -3.49057 0.11289 -3.44684 -2.68892 -1.38579 -3.44684 -2.68892 0.11289 
-3.44606 -3.34124 -1.4487 -3.44606 -3.34124 0.1758 -3.44606 -2.83825 -1.4487 
-3.44606 -2.83825 0.1758 -3.4447 -3.69315 -1.23672 -3.4447 -3.69315 -0.03618 
-3.4447 -2.48634 -1.23672 -3.44368 -3.7613 -1.16038 -3.44368 -3.7613 -0.11252 
-3.44075 -3.61749 -1.3073 -3.44075 -3.61749 0.03439 -3.44075 -2.56199 -1.3073 
-3.43839 -3.8927 -0.93017 -3.43839 -3.8927 -0.34273 -3.43756 -3.82204 -1.07874 
-3.43756 -3.82204 -0.19416 -3.43385 -3.08974 -1.49418 -3.43385 -3.08974 0.22128 
-3.43275 -3.39323 -1.4394 -3.43275 -3.39323 0.16649 -3.43275 -2.78626 -1.4394 
-3.43275 -2.78626 0.16649 -3.43163 -3.5352 -1.37099 -3.43163 -3.5352 0.09809 
-3.43163 -2.64429 -1.37099 -3.43163 -2.64429 0.09809 -3.43143 -3.1398 -1.49416 
-3.43143 -3.1398 0.22126 -3.43143 -3.03969 -1.49416 -3.43143 -3.03969 0.22126 
-3.42943 -3.9501 -0.63645 -3.4282 -3.94802 -0.70606 -3.4282 -3.94802 -0.56684 
-3.42751 -3.18996 -1.4921 -3.42751 -3.18996 0.2192 -3.42751 -2.98952 -1.4921 
-3.42751 -2.98952 0.2192 -3.4261 -3.87531 -0.99211 -3.4261 -3.87531 -0.28079 
-3.42418 -3.94259 -0.77136 -3.42418 -3.94259 -0.50154 -3.42282 -3.73178 -1.21499 
-3.42282 -3.73178 -0.05791 -3.42282 -2.44771 -1.21499 -3.42232 -3.23963 -1.4879 
-3.42232 -3.23963 0.21499 -3.42232 -2.93985 -1.4879 -3.42232 -2.93985 0.21499 
-3.42079 -3.65956 -1.28781 -3.42079 -3.65956 0.01491 -3.42079 -2.51993 -1.28781 
-3.41975 -3.79685 -1.13645 -3.41975 -3.79685 -0.13645 -3.41798 -3.93349 -0.83608 
-3.41798 -3.93349 -0.43682 -3.41793 -3.44432 -1.42771 -3.41793 -3.44432 0.15481 
-3.41793 -2.73517 -1.42771 -3.41793 -2.73517 0.15481 -3.41396 -3.57938 -1.35479 
-3.41396 -3.57938 0.08189 -3.41396 -2.60011 -1.35479 -3.41147 -3.85456 -1.0527 
-3.41147 -3.85456 -0.2202 -3.41119 -3.29193 -1.48356 -3.41119 -3.29193 0.21066 
-3.41119 -2.88756 -1.48356 -3.41119 -2.88756 0.21066 -3.40899 -3.92089 -0.90073 
-3.40899 -3.92089 -0.37217 -3.40162 -3.49436 -1.41368 -3.40162 -3.49436 0.14078 
-3.40162 -2.68513 -1.41368 -3.40162 -2.68513 0.14078 -3.39987 -3.69928 -1.26728 
-3.39987 -3.69928 -0.00562 -3.39987 -2.48021 -1.26728 -3.3998 -3.76864 -1.19202 
-3.3998 -3.76864 -0.08088 -3.3991 -3.34461 -1.47625 -3.3991 -3.34461 0.20335 
-3.3991 -2.83487 -1.47625 -3.3991 -2.83487 0.20335 -3.39782 -3.90461 -0.96421 
-3.39782 -3.90461 -0.30869 -3.39497 -3.62256 -1.33664 -3.39497 -3.62256 0.06374 
-3.39497 -2.55693 -1.33664 -3.39461 -3.8307 -1.11131 -3.39461 -3.8307 -0.16159 
-3.39365 -3.96963 -0.67131 -3.39365 -3.96963 -0.6016 -3.39153 -3.96528 -0.74062 
-3.39153 -3.96528 -0.53228 -3.39114 -3.08974 -1.51837 -3.39114 -3.08974 0.24547 
-3.3884 -3.13997 -1.5184 -3.3884 -3.13997 0.2455 -3.3884 -3.03952 -1.5184 
-3.3884 -3.03952 0.2455 -3.38634 -3.95787 -0.80569 -3.38634 -3.95787 -0.46721 
-3.38528 -3.3968 -1.4665 -3.38528 -3.3968 0.1936 -3.38528 -2.78268 -1.4665 
-3.38528 -2.78268 0.1936 -3.38493 -3.53935 -1.39899 -3.38493 -3.53935 0.12608 
-3.38493 -2.64014 -1.39899 -3.38493 -2.64014 0.12608 -3.38447 -3.19006 -1.51621 
-3.38447 -3.19006 0.2433 -3.38447 -2.98943 -1.51621 -3.38447 -2.98943 0.2433 
-3.38408 -3.8854 -1.02546 -3.38408 -3.8854 -0.24744 -3.37803 -3.94715 -0.87061 
-3.37803 -3.94715 -0.40229 -3.37779 -3.73751 -1.24521 -3.37779 -3.73751 -0.02769 
-3.37779 -2.44197 -1.24521 -3.37506 -3.66417 -1.31669 -3.37506 -3.66417 0.04378 
-3.37506 -2.51532 -1.31669 -3.37445 -3.24263 -1.51387 -3.37445 -3.24263 0.24097 
-3.37445 -2.93686 -1.51387 -3.37445 -2.93686 0.24097 -3.3701 -3.44777 -1.45437 
-3.3701 -3.44777 0.18147 -3.3701 -2.73172 -1.45437 -3.3701 -2.73172 0.18147 
-3.36833 -3.86275 -1.08503 -3.36833 -3.86275 -0.18787 -3.36784 -3.93251 -0.93471 
-3.36784 -3.93251 -0.33819 -3.36706 -3.58321 -1.38237 -3.36706 -3.58321 0.10947 
-3.36706 -2.59628 -1.38237 -3.36313 -3.29476 -1.50902 -3.36313 -3.29476 0.23612 
-3.36313 -2.88473 -1.50902 -3.36313 -2.88473 0.23612 -3.36203 -3.82204 -1.15426 
-3.36203 -3.82204 -0.11864 -3.35775 -3.98872 -0.63645 -3.35669 -3.98655 -0.70583 
-3.35669 -3.98655 -0.56707 -3.35585 -3.91413 -0.99729 -3.35585 -3.91413 -0.27561 
-3.35504 -3.497 -1.43936 -3.35504 -3.497 0.16646 -3.35504 -2.68248 -1.43936 
-3.35504 -2.68248 0.16646 -3.35382 -3.70362 -1.2958 -3.35382 -3.70362 0.02289 
-3.35382 -2.47587 -1.2958 -3.35353 -3.98006 -0.77488 -3.35353 -3.98006 -0.49802 
-3.35042 -3.3475 -1.50137 -3.35042 -3.3475 0.22847 -3.35042 -2.83199 -1.50137 
-3.35042 -2.83199 0.22847 -3.34807 -3.62583 -1.36388 -3.34807 -3.62583 0.09098 
-3.34807 -2.55366 -1.36388 -3.3473 -3.08974 -1.54044 -3.3473 -3.08974 0.26754 
-3.34606 -3.9711 -0.84011 -3.34606 -3.9711 -0.43279 -3.34445 -3.14002 -1.54039 
-3.34445 -3.14002 0.26749 -3.34445 -3.03947 -1.54039 -3.34445 -3.03947 0.26749 
-3.34131 -3.7928 -1.20916 -3.34131 -3.7928 -0.06374 -3.34097 -3.89295 -1.05767 
-3.34097 -3.89295 -0.21523 -3.33804 -3.54183 -1.42427 -3.33804 -3.54183 0.15136 
-3.33804 -2.63766 -1.42427 -3.33804 -2.63766 0.15136 -3.33672 -3.95826 -0.90444 
-3.33672 -3.95826 -0.36846 -3.33642 -3.39946 -1.49112 -3.33642 -3.39946 0.21822 
-3.33642 -2.78003 -1.49112 -3.33642 -2.78003 0.21822 -3.336 -3.85456 -1.12818 
-3.336 -3.85456 -0.14473 -3.3353 -3.19257 -1.54019 -3.3353 -3.19257 0.26729 
-3.3353 -2.98692 -1.54019 -3.3353 -2.98692 0.26729 -3.32799 -3.66709 -1.34356 
-3.32799 -3.66709 0.07066 -3.32799 -2.51239 -1.34356 -3.32555 -3.94161 -0.9676 
-3.32555 -3.94161 -0.30531 -3.32496 -3.24513 -1.53737 -3.32496 -3.24513 0.26447 
-3.32496 -2.93436 -1.53737 -3.32496 -2.93436 0.26447 -3.32239 -3.44949 -1.47815 
-3.32239 -3.44949 0.20525 -3.32239 -2.73 -1.47815 -3.32239 -2.73 0.20525 
-3.31971 -3.58571 -1.40719 -3.31971 -3.58571 0.13429 -3.31971 -2.59377 -1.40719 
-3.31913 -4.00587 -0.67132 -3.31913 -4.00587 -0.60158 -3.31829 -3.76047 -1.26198 
-3.31829 -3.76047 -0.01092 -3.31829 -2.41902 -1.26198 -3.31701 -4.00152 -0.74063 
-3.31701 -4.00152 -0.53227 -3.3143 -3.99232 -0.80875 -3.3143 -3.99232 -0.46415 
-3.31374 -3.29698 -1.53189 -3.31374 -3.29698 0.25899 -3.31374 -2.8825 -1.53189 
-3.31374 -2.8825 0.25899 -3.31259 -3.92121 -1.0293 -3.31259 -3.92121 -0.2436 
-3.30876 -3.8854 -1.10078 -3.30876 -3.8854 -0.17212 -3.30722 -3.49849 -1.46276 
-3.30722 -3.49849 0.18986 -3.30722 -2.681 -1.46276 -3.30722 -2.681 0.18986 
-3.3058 -3.98122 -0.87357 -3.3058 -3.98122 -0.39933 -3.30243 -3.84409 -1.16985 
-3.30243 -3.84409 -0.10305 -3.30243 -3.08974 -1.56033 -3.30243 -3.08974 0.28743 
-3.30072 -3.34965 -1.52375 -3.30072 -3.34965 0.25085 -3.30072 -2.82984 -1.52375 
-3.30072 -2.82984 0.25085 -3.30042 -3.6281 -1.38829 -3.30042 -3.6281 0.11539 
-3.30042 -2.55139 -1.38829 -3.29543 -3.96622 -0.93754 -3.29543 -3.96622 -0.33536 
-3.29419 -3.14233 -1.56221 -3.29419 -3.14233 0.28931 -3.29419 -3.03716 -1.56221 
-3.29419 -3.03716 0.28931 -3.29358 -3.72559 -1.31169 -3.29358 -3.72559 0.03879 
-3.29358 -2.4539 -1.31169 -3.28969 -3.54322 -1.44732 -3.28969 -3.54322 0.17441 
-3.28969 -2.63627 -1.44732 -3.28969 -2.63627 0.17441 -3.28754 -3.4002 -1.513 
-3.28754 -3.4002 0.2401 -3.28754 -2.77929 -1.513 -3.28754 -2.77929 0.2401 
-3.28488 -3.19476 -1.56146 -3.28488 -3.19476 0.28856 -3.28488 -2.98473 -1.56146 
-3.28488 -2.98473 0.28856 -3.28327 -3.94747 -0.99998 -3.28327 -3.94747 -0.27293 
-3.28058 -3.91413 -1.07256 -3.28058 -3.91413 -0.20035 -3.28053 -3.81387 -1.22422 
-3.28053 -3.81387 -0.04869 -3.28019 -4.02253 -0.63645 -3.27931 -4.02026 -0.70608 
-3.27931 -4.02026 -0.56682 -3.27747 -4.01332 -0.77443 -3.27747 -4.01332 -0.49847 
-3.2754 -3.87531 -1.14281 -3.2754 -3.87531 -0.13009 -3.27454 -3.2469 -1.55809 
-3.27454 -3.2469 0.28519 -3.27454 -2.93259 -1.55809 -3.27454 -2.93259 0.28519 
-3.27394 -4.00202 -0.84213 -3.27394 -4.00202 -0.43077 -3.27327 -3.45015 -1.49966 
-3.27327 -3.45015 0.22676 -3.27327 -2.72934 -1.49966 -3.27327 -2.72934 0.22676 
-3.27121 -3.5868 -1.4298 -3.27121 -3.5868 0.1569 -3.27121 -2.59269 -1.4298 
-3.26569 -3.6868 -1.36022 -3.26569 -3.6868 0.08732 -3.26569 -2.49268 -1.36022 
-3.26427 -3.98883 -0.90655 -3.26427 -3.98883 -0.36635 -3.26319 -3.29859 -1.55211 
-3.26319 -3.29859 0.27921 -3.26319 -2.8809 -1.55211 -3.26319 -2.8809 0.27921 
-3.2583 -3.49882 -1.48382 -3.2583 -3.49882 0.21092 -3.2583 -2.68067 -1.48382 
-3.2583 -2.68067 0.21092 -3.25707 -3.78051 -1.27602 -3.25707 -3.78051 0.00312 
-3.25707 -2.39898 -1.27602 -3.25664 -3.08974 -1.578 -3.25664 -3.08974 0.30509 
-3.25307 -3.97167 -0.96978 -3.25307 -3.97167 -0.30312 -3.25089 -3.94161 -1.04225 
-3.25089 -3.94161 -0.23065 -3.25087 -3.34969 -1.54353 -3.25087 -3.34969 0.27062 
-3.25087 -2.8298 -1.54353 -3.25087 -2.8298 0.27062 -3.24818 -3.14237 -1.57951 
-3.24818 -3.14237 0.30661 -3.24818 -3.03712 -1.57951 -3.24818 -3.03712 0.30661 
-3.24751 -3.90461 -1.11453 -3.24751 -3.90461 -0.15837 -3.24119 -3.86291 -1.18316 
-3.24119 -3.86291 -0.08974 -3.24055 -4.03625 -0.67132 -3.24055 -4.03625 -0.60159 
-3.2405 -3.54337 -1.46792 -3.2405 -3.54337 0.19502 -3.2405 -2.63612 -1.46792 
-3.2405 -2.63612 0.19502 -3.23921 -4.0317 -0.7397 -3.23921 -4.0317 -0.5332 
-3.23853 -3.19506 -1.57841 -3.23853 -3.19506 0.30551 -3.23853 -2.98443 -1.57841 
-3.23853 -2.98443 0.30551 -3.23761 -3.40005 -1.53237 -3.23761 -3.40005 0.25947 
-3.23761 -2.77944 -1.53237 -3.23761 -2.77944 0.25947 -3.23737 -3.64681 -1.40378 
-3.23737 -3.64681 0.13088 -3.23737 -2.53268 -1.40378 -3.23655 -4.02262 -0.80784 
-3.23655 -4.02262 -0.46506 -3.23259 -4.00912 -0.87493 -3.23259 -4.00912 -0.39797 
-3.23016 -3.74367 -1.3264 -3.23016 -3.74367 0.0535 -3.23016 -2.43582 -1.3264 
-3.22797 -3.24719 -1.57465 -3.22797 -3.24719 0.30174 -3.22797 -2.9323 -1.57465 
-3.22797 -2.9323 0.30174 -3.22345 -3.44953 -1.51868 -3.22345 -3.44953 0.24577 
-3.22345 -2.72996 -1.51868 -3.22345 -2.72996 0.24577 -3.22207 -3.99373 -0.93878 
-3.22207 -3.99373 -0.33412 -3.22084 -3.96622 -1.01214 -3.22084 -3.96622 -0.26076 
-3.21866 -3.83155 -1.23676 -3.21866 -3.83155 -0.03614 -3.218 -3.93251 -1.08455 
-3.218 -3.93251 -0.18836 -3.21568 -3.30001 -1.56823 -3.21568 -3.30001 0.29533 
-3.21568 -2.87948 -1.56823 -3.21568 -2.87948 0.29533 -3.21347 -3.8927 -1.15509 
-3.21347 -3.8927 -0.11781 -3.21003 -3.08974 -1.59339 -3.21003 -3.08974 0.32049 
-3.20842 -3.49799 -1.50248 -3.20842 -3.49799 0.22957 -3.20842 -2.6815 -1.50248 
-3.20842 -2.6815 0.22957 -3.20719 -3.60425 -1.44432 -3.20719 -3.60425 0.17142 
-3.20719 -2.57523 -1.44432 -3.20313 -3.35103 -1.55918 -3.20313 -3.35103 0.28627 
-3.20313 -2.82845 -1.55918 -3.20313 -2.82845 0.28627 -3.20181 -3.7038 -1.37359 
-3.20181 -3.7038 0.10069 -3.20181 -2.47569 -1.37359 -3.20112 -3.14249 -1.5946 
-3.20112 -3.14249 0.3217 -3.20112 -3.03699 -1.5946 -3.20112 -3.03699 0.3217 
-3.20083 -4.04943 -0.63645 -3.20017 -4.04718 -0.7049 -3.20017 -4.04718 -0.568 
-3.1982 -4.04043 -0.77303 -3.1982 -4.04043 -0.49987 -3.19492 -4.02923 -0.84052 
-3.19492 -4.02923 -0.43238 -3.19237 -3.79711 -1.28861 -3.19237 -3.79711 0.01571 
-3.19237 -2.38238 -1.28861 -3.1914 -3.19509 -1.59306 -3.1914 -3.19509 0.32016 
-3.1914 -2.9844 -1.59306 -3.1914 -2.9844 0.32016 -3.19034 -4.01362 -0.90705 
-3.19034 -4.01362 -0.36585 -3.18985 -3.98883 -0.98098 -3.18985 -3.98883 -0.29193 
-3.18949 -3.40152 -1.54751 -3.18949 -3.40152 0.27461 -3.18949 -2.77796 -1.54751 
-3.18949 -2.77796 0.27461 -3.18774 -3.95826 -1.05342 -3.18774 -3.95826 -0.21948 
-3.18403 -3.92089 -1.12569 -3.18403 -3.92089 -0.14721 -3.1798 -3.24823 -1.58895 
-3.1798 -3.24823 0.31605 -3.1798 -2.93126 -1.58895 -3.1798 -2.93126 0.31605 
-3.17857 -3.87842 -1.19413 -3.17857 -3.87842 -0.07877 -3.17582 -3.55992 -1.48106 
-3.17582 -3.55992 0.20816 -3.17582 -2.61956 -1.48106 -3.1751 -3.45087 -1.53332 
-3.1751 -3.45087 0.26042 -3.1751 -2.72862 -1.53332 -3.1751 -2.72862 0.26042 
-3.17237 -3.66281 -1.41605 -3.17237 -3.66281 0.14315 -3.17237 -2.51667 -1.41605 
-3.16743 -3.30089 -1.582 -3.16743 -3.30089 0.3091 -3.16743 -2.8786 -1.582 
-3.16743 -2.8786 0.3091 -3.16588 -4.05836 -0.67116 -3.16588 -4.05836 -0.60175 
-3.16481 -3.75902 -1.33789 -3.16481 -3.75902 0.06499 -3.16481 -2.42047 -1.33789 
-3.16456 -4.05382 -0.73953 -3.16456 -4.05382 -0.53338 -3.16273 -3.08974 -1.60648 
-3.16273 -3.08974 0.33358 -3.16191 -4.04477 -0.80759 -3.16191 -4.04477 -0.46531 
-3.15822 -4.00912 -0.94929 -3.15822 -4.00912 -0.32361 -3.15796 -4.03129 -0.87467 
-3.15796 -4.03129 -0.39823 -3.15687 -3.98122 -1.02251 -3.15687 -3.98122 -0.2504 
-3.1544 -3.35192 -1.57251 -3.1544 -3.35192 0.29961 -3.1544 -2.82756 -1.57251 
-3.1544 -2.82756 0.29961 -3.1539 -3.94715 -1.09474 -3.1539 -3.94715 -0.17816 
-3.15363 -3.14253 -1.60728 -3.15363 -3.14253 0.33438 -3.15363 -3.03695 -1.60728 
-3.15363 -3.03695 0.33438 -3.15302 -3.84614 -1.24755 -3.15302 -3.84614 -0.02535 
-3.14926 -3.90698 -1.16507 -3.14926 -3.90698 -0.10783 -3.1425 -3.1957 -1.60555 
-3.1425 -3.1957 0.33265 -3.1425 -2.98379 -1.60555 -3.1425 -2.98379 0.33265 
-3.14184 -3.61934 -1.45511 -3.14184 -3.61934 0.18221 -3.14184 -2.56015 -1.45511 
-3.14069 -3.4022 -1.56033 -3.14069 -3.4022 0.28743 -3.14069 -2.77728 -1.56033 
-3.14069 -2.77728 0.28743 -3.13762 -3.5059 -1.51926 -3.13762 -3.5059 0.24635 
-3.13762 -2.67359 -1.51926 -3.13762 -2.67359 0.24635 -3.13665 -3.718 -1.38361 
-3.13665 -3.718 0.11071 -3.13665 -2.46149 -1.38361 -3.13083 -4.06721 -0.63645 
-3.13069 -3.24881 -1.60092 -3.13069 -3.24881 0.32802 -3.13069 -2.93067 -1.60092 
-3.13069 -2.93067 0.32802 -3.13032 -4.06486 -0.70577 -3.13032 -4.06486 -0.56713 
-3.12815 -4.05806 -0.77407 -3.12815 -4.05806 -0.49883 -3.12641 -3.81043 -1.29819 
-3.12641 -3.81043 0.02529 -3.12641 -2.36906 -1.29819 -3.12543 -4.00202 -0.99065 
-3.12543 -4.00202 -0.28225 -3.12501 -4.04668 -0.84171 -3.12501 -4.04668 -0.43119 
-3.12381 -4.02923 -0.91162 -3.12381 -4.02923 -0.36128 -3.1234 -3.9711 -1.06276 
-3.1234 -3.9711 -0.21014 -3.11938 -3.93349 -1.13469 -3.11938 -3.93349 -0.13821 
-3.11855 -3.30125 -1.5934 -3.11855 -3.30125 0.32049 -3.11855 -2.87824 -1.5934 
-3.11855 -2.87824 0.32049 -3.11484 -3.89055 -1.20271 -3.11484 -3.89055 -0.07019 
-3.11484 -3.08974 -1.61724 -3.11484 -3.08974 0.34433 -3.10667 -3.67591 -1.42478 
-3.10667 -3.67591 0.15188 -3.10667 -2.50358 -1.42478 -3.10533 -3.3522 -1.58338 
-3.10533 -3.3522 0.31048 -3.10533 -2.82729 -1.58338 -3.10533 -2.82729 0.31048 
-3.10428 -3.56685 -1.49571 -3.10428 -3.56685 0.22281 -3.10428 -2.61264 -1.49571 
-3.1042 -3.14297 -1.61785 -3.1042 -3.14297 0.34495 -3.1042 -3.03652 -1.61785 
-3.1042 -3.03652 0.34495 -3.10359 -3.45774 -1.54792 -3.10359 -3.45774 0.27502 
-3.10359 -2.72175 -1.54792 -3.10359 -2.72175 0.27502 -3.09886 -3.77144 -1.34582 
-3.09886 -3.77144 0.07292 -3.09886 -2.40805 -1.34582 -3.09489 -4.07367 -0.67116 
-3.09489 -4.07367 -0.60175 -3.09423 -4.06892 -0.74022 -3.09423 -4.06892 -0.53269 
-3.09303 -3.19603 -1.61557 -3.09303 -3.19603 0.34267 -3.09303 -2.98346 -1.61557 
-3.09303 -2.98346 0.34267 -3.09204 -3.99232 -1.031 -3.09204 -3.99232 -0.2419 
-3.09156 -4.05978 -0.80826 -3.09156 -4.05978 -0.46464 -3.09113 -4.02262 -0.95325 
-3.09113 -4.02262 -0.31965 -3.09088 -4.04477 -0.87861 -3.09088 -4.04477 -0.39429 
-3.08899 -3.95787 -1.10305 -3.08899 -3.95787 -0.16985 -3.0888 -3.85692 -1.2552 
-3.0888 -3.85692 -0.0177 -3.08506 -3.91756 -1.17254 -3.08506 -3.91756 -0.10036 
-3.08134 -3.24878 -1.61041 -3.08134 -3.24878 0.33751 -3.08134 -2.9307 -1.61041 
-3.08134 -2.9307 0.33751 -3.0705 -3.72935 -1.39023 -3.0705 -3.72935 0.11733 
-3.0705 -2.45014 -1.39023 -3.06932 -3.62558 -1.46742 -3.06932 -3.62558 0.19451 
-3.06932 -2.55391 -1.46742 -3.06918 -3.30107 -1.60238 -3.06918 -3.30107 0.32947 
-3.06918 -2.87842 -1.60238 -3.06918 -2.87842 0.32947 -3.06832 -3.40773 -1.57283 
-3.06832 -3.40773 0.29993 -3.06832 -2.77176 -1.57283 -3.06832 -2.77176 0.29993 
-3.06648 -3.08974 -1.62563 -3.06648 -3.08974 0.35273 -3.06564 -3.51158 -1.53131 
-3.06564 -3.51158 0.2584 -3.06564 -2.66791 -1.53131 -3.06148 -3.81964 -1.30516 
-3.06148 -3.81964 0.03225 -3.06148 -2.35985 -1.30516 -3.05903 -4.08 -0.63645 
-3.05869 -4.07763 -0.70559 -3.05869 -4.07763 -0.56731 -3.05818 -3.98006 -1.07023 
-3.05818 -3.98006 -0.20267 -3.05773 -4.01332 -0.99418 -3.05773 -4.01332 -0.27872 
-3.0577 -4.07053 -0.7744 -3.0577 -4.07053 -0.4985 -3.05736 -4.05806 -0.84486 
-3.05736 -4.05806 -0.42804 -3.05632 -4.04043 -0.9149 -3.05632 -4.04043 -0.358 
-3.05569 -3.143 -1.62574 -3.05569 -3.143 0.35283 -3.05569 -3.03649 -1.62574 
-3.05569 -3.03649 0.35283 -3.05466 -3.94259 -1.14088 -3.05466 -3.94259 -0.13202 
-3.05027 -3.89926 -1.20886 -3.05027 -3.89926 -0.06404 -3.04422 -3.19631 -1.62294 
-3.04422 -3.19631 0.35003 -3.04422 -2.98318 -1.62294 -3.04422 -2.98318 0.35003 
-3.03357 -3.68082 -1.435 -3.03357 -3.68082 0.16209 -3.03357 -2.49867 -1.435 
-3.03353 -3.77935 -1.35164 -3.03353 -3.77935 0.07874 -3.03353 -2.40013 -1.35164 
-3.03242 -3.35691 -1.59349 -3.03242 -3.35691 0.32059 -3.03242 -2.82258 -1.59349 
-3.03242 -2.82258 0.32059 -3.03238 -3.24903 -1.61724 -3.03238 -3.24903 0.34433 
-3.03238 -2.93045 -1.61724 -3.03238 -2.93045 0.34433 -3.03112 -3.57156 -1.50562 
-3.03112 -3.57156 0.23272 -3.03112 -2.60793 -1.50562 -3.03064 -3.46237 -1.55778 
-3.03064 -3.46237 0.28488 -3.03064 -2.71712 -1.55778 -3.02417 -4.08367 -0.67115 
-3.02417 -4.08367 -0.60175 -3.02393 -4.00152 -1.03371 -3.02393 -4.00152 -0.23919 
-3.02391 -3.96528 -1.10824 -3.02391 -3.96528 -0.16467 -3.02351 -4.06892 -0.81093 
-3.02351 -4.06892 -0.46197 -3.0235 -4.07892 -0.74021 -3.0235 -4.07892 -0.5327 
-3.02334 -3.86425 -1.26048 -3.02334 -3.86425 -0.01242 -3.023 -4.0317 -0.95592 
-3.023 -4.0317 -0.31698 -3.02282 -4.05382 -0.88126 -3.02282 -4.05382 -0.39164 
-3.01994 -3.9247 -1.17757 -3.01994 -3.9247 -0.09533 -3.01776 -3.08974 -1.63164 
-3.01776 -3.08974 0.35873 -3.00656 -3.14311 -1.63124 -3.00656 -3.14311 0.35834 
-3.00656 -3.03638 -1.63124 -3.00656 -3.03638 0.35834 -2.996 -3.62891 -1.47519 
-2.996 -3.62891 0.20229 -2.996 -2.55058 -1.47519 -2.99594 -3.82567 -1.30921 
-2.99594 -3.82567 0.03631 -2.99594 -2.35382 -1.30921 -2.99534 -3.73489 -1.39676 
-2.99534 -3.73489 0.12386 -2.99534 -2.4446 -1.39676 -2.99515 -3.41153 -1.58026 
-2.99515 -3.41153 0.30735 -2.99515 -2.76796 -1.58026 -2.99511 -3.19632 -1.6279 
-2.99511 -3.19632 0.35499 -2.99511 -2.98317 -1.6279 -2.99511 -2.98317 0.35499 
-2.99467 -3.30287 -1.6106 -2.99467 -3.30287 0.3377 -2.99467 -2.87662 -1.6106 
-2.99467 -2.87662 0.3377 -2.99289 -3.515 -1.53856 -2.99289 -3.515 0.26566 
-2.99289 -2.66448 -1.53856 -2.98937 -4.02026 -0.99602 -2.98937 -4.02026 -0.27689 
-2.98936 -3.94802 -1.1449 -2.98936 -3.94802 -0.128 -2.98922 -4.08733 -0.63645 
-2.98913 -3.98655 -1.0734 -2.98913 -3.98655 -0.19951 -2.98907 -4.06486 -0.84702 
-2.98907 -4.06486 -0.42588 -2.98905 -4.08493 -0.70576 -2.98905 -4.08493 -0.56714 
-2.98889 -4.07763 -0.7754 -2.98889 -4.07763 -0.4975 -2.9882 -4.04718 -0.91688 
-2.9882 -4.04718 -0.35603 -2.98515 -3.90449 -1.21257 -2.98515 -3.90449 -0.06034 
-2.96881 -3.08974 -1.63525 -2.96881 -3.08974 0.36234 -2.95798 -3.68456 -1.43941 
-2.95798 -3.68456 0.1665 -2.95798 -2.49493 -1.43941 -2.95798 -3.57391 -1.51059 
-2.95798 -3.57391 0.23769 -2.95798 -2.60558 -1.51059 -2.95795 -3.78309 -1.35604 
-2.95795 -3.78309 0.08314 -2.95795 -2.39639 -1.35604 -2.95794 -3.86804 -1.26319 
-2.95794 -3.86804 -0.00972 -2.95753 -3.35812 -1.59902 -2.95753 -3.35812 0.32612 
-2.95753 -2.82137 -1.59902 -2.95753 -2.82137 0.32612 -2.95753 -3.46469 -1.56273 
-2.95753 -3.46469 0.28982 -2.95753 -2.7148 -1.56273 -2.95751 -3.25024 -1.62276 
-2.95751 -3.25024 0.34986 -2.95751 -2.92925 -1.62276 -2.95751 -2.92925 0.34986 
-2.95751 -3.14315 -1.63431 -2.95751 -3.14315 0.36141 -2.95751 -3.03634 -1.63431 
-2.95751 -3.03634 0.36141 -2.95461 -4.00587 -1.03583 -2.95461 -4.00587 -0.23707 
-2.95461 -4.03625 -0.95725 -2.95461 -4.03625 -0.31565 -2.9546 -3.96963 -1.11036 
-2.9546 -3.96963 -0.16255 -2.9546 -3.92832 -1.18012 -2.9546 -3.92832 -0.09278 
-2.95445 -4.07367 -0.8116 -2.95445 -4.07367 -0.4613 -2.95445 -4.05836 -0.88259 
-2.95445 -4.05836 -0.39031 -2.95444 -4.08367 -0.74087 -2.95444 -4.08367 -0.53203 
-2.95444 -4.08854 -0.67115 -2.95444 -4.08854 -0.60175 -2.91975 -4.08974 -0.63645 
-2.91975 -4.08733 -0.70593 -2.91975 -4.08733 -0.56698 -2.91975 -4.08 -0.77573 
-2.91975 -4.08 -0.49717 -2.91975 -4.06721 -0.84753 -2.91975 -4.06721 -0.42537 
-2.91975 -4.04943 -0.91754 -2.91975 -4.04943 -0.35537 -2.91975 -4.02253 -0.99689 
-2.91975 -4.02253 -0.27601 -2.91975 -3.98872 -1.07445 -2.91975 -3.98872 -0.19845 
-2.91975 -3.9501 -1.14614 -2.91975 -3.9501 -0.12677 -2.91975 -3.90624 -1.2138 
-2.91975 -3.90624 -0.0591 -2.91975 -3.82781 -1.31118 -2.91975 -3.82781 0.03827 
-2.91975 -3.73674 -1.39894 -2.91975 -3.73674 0.12604 -2.91975 -3.63048 -1.47764 
-2.91975 -3.63048 0.20474 -2.91975 -3.51615 -1.54099 -2.91975 -3.51615 0.26808 
-2.91975 -3.41245 -1.58295 -2.91975 -3.41245 0.31005 -2.91975 -3.30347 -1.61334 
-2.91975 -3.30347 0.34044 -2.91975 -3.19662 -1.63072 -2.91975 -3.19662 0.35782 
-2.91975 -3.08974 -1.63645 -2.91975 -3.08974 0.36355 -2.91975 -2.98287 -1.63072 
-2.91975 -2.98287 0.35782 -2.91975 -2.87602 -1.61334 -2.91975 -2.87602 0.34044 
-2.91975 -2.76704 -1.58295 -2.91975 -2.66334 -1.54099 -2.91975 -2.54901 -1.47764 
-2.91975 -2.44275 -1.39894 -2.91975 -2.35167 -1.31118 -2.88505 -4.08854 -0.67115 
-2.88505 -4.08854 -0.60175 -2.88505 -4.08367 -0.74087 -2.88505 -4.08367 -0.53203 
-2.88504 -4.05836 -0.88259 -2.88504 -4.05836 -0.39031 -2.88504 -4.07367 -0.8116 
-2.88504 -4.07367 -0.4613 -2.88489 -3.92832 -1.18012 -2.88489 -3.92832 -0.09278 
-2.88489 -3.96963 -1.11036 -2.88489 -3.96963 -0.16255 -2.88488 -4.03625 -0.95725 
-2.88488 -4.03625 -0.31565 -2.88488 -4.00587 -1.03583 -2.88488 -4.00587 -0.23707 
-2.88199 -3.14315 -1.63431 -2.88199 -3.14315 0.36141 -2.88199 -3.03634 -1.63431 
-2.88199 -3.03634 0.36141 -2.88198 -3.25024 -1.62276 -2.88198 -3.25024 0.34986 
-2.88198 -2.92925 -1.62276 -2.88198 -2.92925 0.34986 -2.88196 -3.46469 -1.56273 
-2.88196 -3.46469 0.28982 -2.88196 -2.7148 -1.56273 -2.88196 -3.35812 -1.59902 
-2.88196 -3.35812 0.32612 -2.88196 -2.82137 -1.59902 -2.88155 -3.86804 -1.26319 
-2.88155 -3.86804 -0.00972 -2.88155 -3.78309 -1.35604 -2.88155 -3.78309 0.08314 
-2.88155 -2.39639 -1.35604 -2.88151 -3.57391 -1.51059 -2.88151 -3.57391 0.23769 
-2.88151 -2.60558 -1.51059 -2.88151 -3.68456 -1.43941 -2.88151 -3.68456 0.1665 
-2.88151 -2.49493 -1.43941 -2.87068 -3.08974 -1.63525 -2.87068 -3.08974 0.36234 
-2.85434 -3.90449 -1.21257 -2.85434 -3.90449 -0.06034 -2.8513 -4.04718 -0.91688 
-2.8513 -4.04718 -0.35603 -2.85061 -4.07763 -0.7754 -2.85061 -4.07763 -0.4975 
-2.85044 -4.08493 -0.70576 -2.85044 -4.08493 -0.56714 -2.85042 -4.06486 -0.84702 
-2.85042 -4.06486 -0.42588 -2.85036 -3.98655 -1.0734 -2.85036 -3.98655 -0.19951 
-2.85027 -4.08733 -0.63645 -2.85014 -3.94802 -1.1449 -2.85014 -3.94802 -0.128 
-2.85012 -4.02026 -0.99602 -2.85012 -4.02026 -0.27689 -2.8466 -3.515 -1.53856 
-2.8466 -3.515 0.26566 -2.8466 -2.66448 -1.53856 -2.84482 -3.30287 -1.6106 
-2.84482 -3.30287 0.3377 -2.84482 -2.87662 -1.6106 -2.84482 -2.87662 0.3377 
-2.84439 -3.19632 -1.6279 -2.84439 -3.19632 0.35499 -2.84439 -2.98317 -1.6279 
-2.84439 -2.98317 0.35499 -2.84435 -3.41153 -1.58026 -2.84435 -3.41153 0.30735 
-2.84435 -2.76796 -1.58026 -2.84415 -3.73489 -1.39676 -2.84415 -3.73489 0.12386 
-2.84415 -2.4446 -1.39676 -2.84355 -3.82567 -1.30921 -2.84355 -3.82567 0.03631 
-2.84355 -2.35382 -1.30921 -2.8435 -3.62891 -1.47519 -2.8435 -3.62891 0.20229 
-2.8435 -2.55058 -1.47519 -2.83293 -3.14311 -1.63124 -2.83293 -3.14311 0.35834 
-2.83293 -3.03638 -1.63124 -2.83293 -3.03638 0.35834 -2.82173 -3.08974 -1.63164 
-2.82173 -3.08974 0.35873 -2.81955 -3.9247 -1.17757 -2.81955 -3.9247 -0.09533 
-2.81667 -4.05382 -0.88126 -2.81667 -4.05382 -0.39164 -2.81649 -4.0317 -0.95592 
-2.81649 -4.0317 -0.31698 -2.81615 -3.86425 -1.26048 -2.81615 -3.86425 -0.01242 
-2.81615 -2.31524 -1.26048 -2.81599 -4.07892 -0.74021 -2.81599 -4.07892 -0.5327 
-2.81598 -4.06892 -0.81093 -2.81598 -4.06892 -0.46197 -2.81558 -3.96528 -1.10824 
-2.81558 -3.96528 -0.16467 -2.81556 -4.00152 -1.03371 -2.81556 -4.00152 -0.23919 
-2.81532 -4.08367 -0.67115 -2.81532 -4.08367 -0.60175 -2.80886 -3.46237 -1.55778 
-2.80886 -3.46237 0.28488 -2.80886 -2.71712 -1.55778 -2.80837 -3.57156 -1.50562 
-2.80837 -3.57156 0.23272 -2.80837 -2.60793 -1.50562 -2.80711 -3.24903 -1.61724 
-2.80711 -3.24903 0.34433 -2.80711 -2.93045 -1.61724 -2.80711 -2.93045 0.34433 
-2.80708 -3.35691 -1.59349 -2.80708 -3.35691 0.32059 -2.80708 -2.82258 -1.59349 
-2.80597 -3.77935 -1.35164 -2.80597 -3.77935 0.07874 -2.80597 -2.40013 -1.35164 
-2.80592 -3.68082 -1.435 -2.80592 -3.68082 0.16209 -2.80592 -2.49867 -1.435 
-2.79527 -3.19631 -1.62294 -2.79527 -3.19631 0.35003 -2.79527 -2.98318 -1.62294 
-2.79527 -2.98318 0.35003 -2.78922 -3.89926 -1.20886 -2.78922 -3.89926 -0.06404 
-2.78484 -3.94259 -1.14088 -2.78484 -3.94259 -0.13202 -2.7838 -3.143 -1.62574 
-2.7838 -3.143 0.35283 -2.7838 -3.03649 -1.62574 -2.7838 -3.03649 0.35283 
-2.78317 -4.04043 -0.9149 -2.78317 -4.04043 -0.358 -2.78213 -4.05806 -0.84486 
-2.78213 -4.05806 -0.42804 -2.7818 -4.07053 -0.7744 -2.7818 -4.07053 -0.4985 
-2.78177 -4.01332 -0.99418 -2.78177 -4.01332 -0.27872 -2.78132 -3.98006 -1.07023 
-2.78132 -3.98006 -0.20267 -2.7808 -4.07763 -0.70559 -2.7808 -4.07763 -0.56731 
-2.78046 -4.08 -0.63645 -2.77801 -3.81964 -1.30516 -2.77801 -3.81964 0.03225 
-2.77801 -2.35985 -1.30516 -2.77385 -3.51158 -1.53131 -2.77385 -3.51158 0.2584 
-2.77385 -2.66791 -1.53131 -2.77302 -3.08974 -1.62563 -2.77302 -3.08974 0.35273 
-2.77117 -3.40773 -1.57283 -2.77117 -3.40773 0.29993 -2.77117 -2.77176 -1.57283 
-2.77032 -3.30107 -1.60238 -2.77032 -3.30107 0.32947 -2.77032 -2.87842 -1.60238 
-2.77017 -3.62558 -1.46742 -2.77017 -3.62558 0.19451 -2.77017 -2.55391 -1.46742 
-2.76899 -3.72935 -1.39023 -2.76899 -3.72935 0.11733 -2.76899 -2.45014 -1.39023 
-2.75815 -3.24878 -1.61041 -2.75815 -3.24878 0.33751 -2.75815 -2.9307 -1.61041 
-2.75815 -2.9307 0.33751 -2.75443 -3.91756 -1.17254 -2.75443 -3.91756 -0.10036 
-2.75069 -3.85692 -1.2552 -2.75069 -3.85692 -0.0177 -2.75069 -2.32256 -1.2552 
-2.7505 -3.95787 -1.10305 -2.7505 -3.95787 -0.16985 -2.74861 -4.04477 -0.87861 
-2.74861 -4.04477 -0.39429 -2.74836 -4.02262 -0.95325 -2.74836 -4.02262 -0.31965 
-2.74793 -4.05978 -0.80826 -2.74793 -4.05978 -0.46464 -2.74745 -3.99232 -1.031 
-2.74745 -3.99232 -0.2419 -2.74647 -3.19603 -1.61557 -2.74647 -3.19603 0.34267 
-2.74647 -2.98346 -1.61557 -2.74647 -2.98346 0.34267 -2.74527 -4.06892 -0.74022 
-2.74527 -4.06892 -0.53269 -2.7446 -4.07367 -0.67116 -2.7446 -4.07367 -0.60175 
-2.74063 -3.77144 -1.34582 -2.74063 -3.77144 0.07292 -2.74063 -2.40805 -1.34582 
-2.7359 -3.45774 -1.54792 -2.7359 -3.45774 0.27502 -2.7359 -2.72175 -1.54792 
-2.73529 -3.14297 -1.61785 -2.73529 -3.14297 0.34495 -2.73529 -3.03652 -1.61785 
-2.73529 -3.03652 0.34495 -2.73521 -3.56685 -1.49571 -2.73521 -3.56685 0.22281 
-2.73521 -2.61264 -1.49571 -2.73416 -3.3522 -1.58338 -2.73416 -3.3522 0.31048 
-2.73416 -2.82729 -1.58338 -2.73282 -3.67591 -1.42478 -2.73282 -3.67591 0.15188 
-2.73282 -2.50358 -1.42478 -2.72466 -3.89055 -1.20271 -2.72466 -3.89055 -0.07019 
-2.72466 -3.08974 -1.61724 -2.72466 -3.08974 0.34433 -2.72094 -3.30125 -1.5934 
-2.72094 -3.30125 0.32049 -2.72094 -2.87824 -1.5934 -2.72012 -3.93349 -1.13469 
-2.72012 -3.93349 -0.13821 -2.71609 -3.9711 -1.06276 -2.71609 -3.9711 -0.21014 
-2.71568 -4.02923 -0.91162 -2.71568 -4.02923 -0.36128 -2.71448 -4.04668 -0.84171 
-2.71448 -4.04668 -0.43119 -2.71407 -4.00202 -0.99065 -2.71407 -4.00202 -0.28225 
-2.71308 -3.81043 -1.29819 -2.71308 -3.81043 0.02529 -2.71308 -2.36906 -1.29819 
-2.71134 -4.05806 -0.77407 -2.71134 -4.05806 -0.49883 -2.70917 -4.06486 -0.70577 
-2.70917 -4.06486 -0.56713 -2.7088 -3.24881 -1.60092 -2.7088 -3.24881 0.32802 
-2.7088 -2.93067 -1.60092 -2.70867 -4.06721 -0.63645 -2.70284 -3.718 -1.38361 
-2.70284 -3.718 0.11071 -2.70284 -2.46149 -1.38361 -2.70188 -3.5059 -1.51926 
-2.70188 -3.5059 0.24635 -2.70188 -2.67359 -1.51926 -2.6988 -3.4022 -1.56033 
-2.6988 -3.4022 0.28743 -2.6988 -2.77728 -1.56033 -2.69765 -3.61934 -1.45511 
-2.69765 -3.61934 0.18221 -2.69765 -2.56015 -1.45511 -2.697 -3.1957 -1.60555 
-2.697 -3.1957 0.33265 -2.697 -2.98379 -1.60555 -2.697 -2.98379 0.33265 
-2.69023 -3.90698 -1.16507 -2.69023 -3.90698 -0.10783 -2.68647 -3.84614 -1.24755 
-2.68647 -3.84614 -0.02535 -2.68647 -2.33334 -1.24755 -2.68586 -3.14253 -1.60728 
-2.68586 -3.14253 0.33438 -2.68586 -3.03695 -1.60728 -2.68586 -3.03695 0.33438 
-2.68559 -3.94715 -1.09474 -2.68559 -3.94715 -0.17816 -2.6851 -3.35192 -1.57251 
-2.6851 -3.35192 0.29961 -2.6851 -2.82756 -1.57251 -2.68262 -3.98122 -1.02251 
-2.68262 -3.98122 -0.2504 -2.68153 -4.03129 -0.87467 -2.68153 -4.03129 -0.39823 
-2.68127 -4.00912 -0.94929 -2.68127 -4.00912 -0.32361 -2.67758 -4.04477 -0.80759 
-2.67758 -4.04477 -0.46531 -2.67677 -3.08974 -1.60648 -2.67677 -3.08974 0.33358 
-2.67494 -4.05382 -0.73953 -2.67494 -4.05382 -0.53338 -2.67468 -3.75902 -1.33789 
-2.67468 -3.75902 0.06499 -2.67468 -2.42047 -1.33789 -2.67361 -4.05836 -0.67116 
-2.67361 -4.05836 -0.60175 -2.67206 -3.30089 -1.582 -2.67206 -3.30089 0.3091 
-2.67206 -2.8786 -1.582 -2.66712 -3.66281 -1.41605 -2.66712 -3.66281 0.14315 
-2.66712 -2.51667 -1.41605 -2.66439 -3.45087 -1.53332 -2.66439 -3.45087 0.26042 
-2.66439 -2.72862 -1.53332 -2.66368 -3.55992 -1.48106 -2.66368 -3.55992 0.20816 
-2.66368 -2.61956 -1.48106 -2.66093 -3.87842 -1.19413 -2.66093 -3.87842 -0.07877 
-2.65969 -3.24823 -1.58895 -2.65969 -3.24823 0.31605 -2.65969 -2.93126 -1.58895 
-2.65547 -3.92089 -1.12569 -2.65547 -3.92089 -0.14721 -2.65176 -3.95826 -1.05342 
-2.65176 -3.95826 -0.21948 -2.65 -3.40152 -1.54751 -2.65 -3.40152 0.27461 
-2.65 -2.77796 -1.54751 -2.64965 -3.98883 -0.98098 -2.64965 -3.98883 -0.29193 
-2.64915 -4.01362 -0.90705 -2.64915 -4.01362 -0.36585 -2.6481 -3.19509 -1.59306 
-2.6481 -3.19509 0.32016 -2.6481 -2.9844 -1.59306 -2.6481 -2.9844 0.32016 
-2.64712 -3.79711 -1.28861 -2.64712 -3.79711 0.01571 -2.64712 -2.38238 -1.28861 
-2.64458 -4.02923 -0.84052 -2.64458 -4.02923 -0.43238 -2.6413 -4.04043 -0.77303 
-2.6413 -4.04043 -0.49987 -2.63932 -4.04718 -0.7049 -2.63932 -4.04718 -0.568 
-2.63866 -4.04943 -0.63645 -2.63838 -3.14249 -1.5946 -2.63838 -3.14249 0.3217 
-2.63838 -3.03699 -1.5946 -2.63838 -3.03699 0.3217 -2.63768 -3.7038 -1.37359 
-2.63768 -3.7038 0.10069 -2.63768 -2.47569 -1.37359 -2.63636 -3.35103 -1.55918 
-2.63636 -3.35103 0.28627 -2.63636 -2.82845 -1.55918 -2.6323 -3.60425 -1.44432 
-2.6323 -3.60425 0.17142 -2.6323 -2.57523 -1.44432 -2.63107 -3.49799 -1.50248 
-2.63107 -3.49799 0.22957 -2.63107 -2.6815 -1.50248 -2.62946 -3.08974 -1.59339 
-2.62946 -3.08974 0.32049 -2.62602 -3.8927 -1.15509 -2.62602 -3.8927 -0.11781 
-2.62381 -3.30001 -1.56823 -2.62381 -3.30001 0.29533 -2.62381 -2.87948 -1.56823 
-2.62149 -3.93251 -1.08455 -2.62149 -3.93251 -0.18836 -2.62084 -3.83155 -1.23676 
-2.62084 -3.83155 -0.03614 -2.62084 -2.34794 -1.23676 -2.61866 -3.96622 -1.01214 
-2.61866 -3.96622 -0.26076 -2.61742 -3.99373 -0.93878 -2.61742 -3.99373 -0.33412 
-2.61605 -3.44953 -1.51868 -2.61605 -3.44953 0.24577 -2.61605 -2.72996 -1.51868 
-2.61152 -3.24719 -1.57465 -2.61152 -3.24719 0.30174 -2.61152 -2.9323 -1.57465 
-2.60934 -3.74367 -1.3264 -2.60934 -3.74367 0.0535 -2.60934 -2.43582 -1.3264 
-2.6069 -4.00912 -0.87493 -2.6069 -4.00912 -0.39797 -2.60295 -4.02262 -0.80784 
-2.60295 -4.02262 -0.46506 -2.60212 -3.64681 -1.40378 -2.60212 -3.64681 0.13088 
-2.60212 -2.53268 -1.40378 -2.60188 -3.40005 -1.53237 -2.60188 -3.40005 0.25947 
-2.60188 -2.77944 -1.53237 -2.60097 -3.19506 -1.57841 -2.60097 -3.19506 0.30551 
-2.60097 -2.98443 -1.57841 -2.60028 -4.0317 -0.7397 -2.60028 -4.0317 -0.5332 
-2.59899 -3.54337 -1.46792 -2.59899 -3.54337 0.19502 -2.59899 -2.63612 -1.46792 
-2.59895 -4.03625 -0.67132 -2.59895 -4.03625 -0.60159 -2.59831 -3.86291 -1.18316 
-2.59831 -3.86291 -0.08974 -2.59198 -3.90461 -1.11453 -2.59198 -3.90461 -0.15837 
-2.59131 -3.14237 -1.57951 -2.59131 -3.14237 0.30661 -2.59131 -3.03712 -1.57951 
-2.59131 -3.03712 0.30661 -2.58862 -3.34969 -1.54353 -2.58862 -3.34969 0.27062 
-2.58862 -2.8298 -1.54353 -2.5886 -3.94161 -1.04225 -2.5886 -3.94161 -0.23065 
-2.58642 -3.97167 -0.96978 -2.58642 -3.97167 -0.30312 -2.58286 -3.08974 -1.578 
-2.58286 -3.08974 0.30509 -2.58243 -3.78051 -1.27602 -2.58243 -3.78051 0.00312 
-2.58243 -2.39898 -1.27602 -2.58119 -3.49882 -1.48382 -2.58119 -3.49882 0.21092 
-2.58119 -2.68067 -1.48382 -2.5763 -3.29859 -1.55211 -2.5763 -3.29859 0.27921 
-2.5763 -2.8809 -1.55211 -2.57522 -3.98883 -0.90655 -2.57522 -3.98883 -0.36635 
-2.5738 -3.6868 -1.36022 -2.5738 -3.6868 0.08732 -2.5738 -2.49268 -1.36022 
-2.56828 -3.5868 -1.4298 -2.56828 -3.5868 0.1569 -2.56828 -2.59269 -1.4298 
-2.56622 -3.45015 -1.49966 -2.56622 -3.45015 0.22676 -2.56622 -2.72934 -1.49966 
-2.56555 -4.00202 -0.84213 -2.56555 -4.00202 -0.43077 -2.56495 -3.2469 -1.55809 
-2.56495 -3.2469 0.28519 -2.56495 -2.93259 -1.55809 -2.56409 -3.87531 -1.14281 
-2.56409 -3.87531 -0.13009 -2.56202 -4.01332 -0.77443 -2.56202 -4.01332 -0.49847 
-2.56018 -4.02026 -0.70608 -2.56018 -4.02026 -0.56682 -2.55931 -4.02253 -0.63645 
-2.55896 -3.81387 -1.22422 -2.55896 -3.81387 -0.04869 -2.55891 -3.91413 -1.07256 
-2.55891 -3.91413 -0.20035 -2.55622 -3.94747 -0.99998 -2.55622 -3.94747 -0.27293 
-2.55461 -3.19476 -1.56146 -2.55461 -3.19476 0.28856 -2.55461 -2.98473 -1.56146 
-2.55195 -3.4002 -1.513 -2.55195 -3.4002 0.2401 -2.55195 -2.77929 -1.513 
-2.5498 -3.54322 -1.44732 -2.5498 -3.54322 0.17441 -2.5498 -2.63627 -1.44732 
-2.54591 -3.72559 -1.31169 -2.54591 -3.72559 0.03879 -2.54591 -2.4539 -1.31169 
-2.54531 -3.14233 -1.56221 -2.54531 -3.14233 0.28931 -2.54531 -3.03716 -1.56221 
-2.54531 -3.03716 0.28931 -2.54406 -3.96622 -0.93754 -2.54406 -3.96622 -0.33536 
-2.53907 -3.6281 -1.38829 -2.53907 -3.6281 0.11539 -2.53907 -2.55139 -1.38829 
-2.53877 -3.34965 -1.52375 -2.53877 -3.34965 0.25085 -2.53877 -2.82984 -1.52375 
-2.53706 -3.84409 -1.16985 -2.53706 -3.84409 -0.10305 -2.53706 -3.08974 -1.56033 
-2.53706 -3.08974 0.28743 -2.53369 -3.98122 -0.87357 -2.53369 -3.98122 -0.39933 
-2.53227 -3.49849 -1.46276 -2.53227 -3.49849 0.18986 -2.53227 -2.681 -1.46276 
-2.53073 -3.8854 -1.10078 -2.53073 -3.8854 -0.17212 -2.5269 -3.92121 -1.0293 
-2.5269 -3.92121 -0.2436 -2.52575 -3.29698 -1.53189 -2.52575 -3.29698 0.25899 
-2.52575 -2.8825 -1.53189 -2.5252 -3.99232 -0.80875 -2.5252 -3.99232 -0.46415 
-2.52248 -4.00152 -0.74063 -2.52248 -4.00152 -0.53227 -2.5212 -3.76047 -1.26198 
-2.5212 -3.76047 -0.01092 -2.5212 -2.41902 -1.26198 -2.52036 -4.00587 -0.67132 
-2.52036 -4.00587 -0.60158 -2.51978 -3.58571 -1.40719 -2.51978 -3.58571 0.13429 
-2.51978 -2.59377 -1.40719 -2.5171 -3.44949 -1.47815 -2.5171 -3.44949 0.20525 
-2.5171 -2.73 -1.47815 -2.51453 -3.24513 -1.53737 -2.51453 -3.24513 0.26447 
-2.51453 -2.93436 -1.53737 -2.51394 -3.94161 -0.9676 -2.51394 -3.94161 -0.30531 
-2.5115 -3.66709 -1.34356 -2.5115 -3.66709 0.07066 -2.5115 -2.51239 -1.34356 
-2.50419 -3.19257 -1.54019 -2.50419 -3.19257 0.26729 -2.50419 -2.98692 -1.54019 
-2.50349 -3.85456 -1.12818 -2.50349 -3.85456 -0.14473 -2.50307 -3.39946 -1.49112 
-2.50307 -3.39946 0.21822 -2.50307 -2.78003 -1.49112 -2.50277 -3.95826 -0.90444 
-2.50277 -3.95826 -0.36846 -2.50145 -3.54183 -1.42427 -2.50145 -3.54183 0.15136 
-2.50145 -2.63766 -1.42427 -2.49852 -3.89295 -1.05767 -2.49852 -3.89295 -0.21523 
-2.49818 -3.7928 -1.20916 -2.49818 -3.7928 -0.06374 -2.49505 -3.14002 -1.54039 
-2.49505 -3.14002 0.26749 -2.49505 -3.03947 -1.54039 -2.49343 -3.9711 -0.84011 
-2.49343 -3.9711 -0.43279 -2.49219 -3.08974 -1.54044 -2.49219 -3.08974 0.26754 
-2.49143 -3.62583 -1.36388 -2.49143 -3.62583 0.09098 -2.49143 -2.55366 -1.36388 
-2.48907 -3.3475 -1.50137 -2.48907 -3.3475 0.22847 -2.48907 -2.83199 -1.50137 
-2.48596 -3.98006 -0.77488 -2.48596 -3.98006 -0.49802 -2.48567 -3.70362 -1.2958 
-2.48567 -3.70362 0.02289 -2.48567 -2.47587 -1.2958 -2.48446 -3.497 -1.43936 
-2.48446 -3.497 0.16646 -2.48446 -2.68248 -1.43936 -2.48364 -3.91413 -0.99729 
-2.48364 -3.91413 -0.27561 -2.4828 -3.98655 -0.70583 -2.4828 -3.98655 -0.56707 
-2.48175 -3.98872 -0.63645 -2.47746 -3.82204 -1.15426 -2.47746 -3.82204 -0.11864 
-2.47637 -3.29476 -1.50902 -2.47637 -3.29476 0.23612 -2.47637 -2.88473 -1.50902 
-2.47243 -3.58321 -1.38237 -2.47243 -3.58321 0.10947 -2.47243 -2.59628 -1.38237 
-2.47165 -3.93251 -0.93471 -2.47165 -3.93251 -0.33819 -2.47116 -3.86275 -1.08503 
-2.47116 -3.86275 -0.18787 -2.46939 -3.44777 -1.45437 -2.46939 -3.44777 0.18147 
-2.46939 -2.73172 -1.45437 -2.46504 -3.24263 -1.51387 -2.46504 -3.24263 0.24097 
-2.46504 -2.93686 -1.51387 -2.46443 -3.66417 -1.31669 -2.46443 -3.66417 0.04378 
-2.46443 -2.51532 -1.31669 -2.4617 -3.73751 -1.24521 -2.4617 -3.73751 -0.02769 
-2.4617 -2.44197 -1.24521 -2.46146 -3.94715 -0.87061 -2.46146 -3.94715 -0.40229 
-2.45541 -3.8854 -1.02546 -2.45541 -3.8854 -0.24744 -2.45502 -3.19006 -1.51621 
-2.45502 -3.19006 0.2433 -2.45502 -2.98943 -1.51621 -2.45457 -3.53935 -1.39899 
-2.45457 -3.53935 0.12608 -2.45457 -2.64014 -1.39899 -2.45421 -3.3968 -1.4665 
-2.45421 -3.3968 0.1936 -2.45421 -2.78268 -1.4665 -2.45315 -3.95787 -0.80569 
-2.45315 -3.95787 -0.46721 -2.45109 -3.13997 -1.5184 -2.45109 -3.13997 0.2455 
-2.45109 -3.03952 -1.5184 -2.44835 -3.08974 -1.51837 -2.44835 -3.08974 0.24547 
-2.44796 -3.96528 -0.74062 -2.44796 -3.96528 -0.53228 -2.44584 -3.96963 -0.67131 
-2.44584 -3.96963 -0.6016 -2.44488 -3.8307 -1.11131 -2.44488 -3.8307 -0.16159 
-2.44452 -3.62256 -1.33664 -2.44452 -3.62256 0.06374 -2.44452 -2.55693 -1.33664 
-2.44167 -3.90461 -0.96421 -2.44167 -3.90461 -0.30869 -2.44039 -3.34461 -1.47625 
-2.44039 -3.34461 0.20335 -2.44039 -2.83487 -1.47625 -2.4397 -3.76864 -1.19202 
-2.4397 -3.76864 -0.08088 -2.43962 -3.69928 -1.26728 -2.43962 -3.69928 -0.00562 
-2.43962 -2.48021 -1.26728 -2.43787 -3.49436 -1.41368 -2.43787 -3.49436 0.14078 
-2.43787 -2.68513 -1.41368 -2.43051 -3.92089 -0.90073 -2.43051 -3.92089 -0.37217 
-2.4283 -3.29193 -1.48356 -2.4283 -3.29193 0.21066 -2.4283 -2.88756 -1.48356 
-2.42802 -3.85456 -1.0527 -2.42802 -3.85456 -0.2202 -2.42553 -3.57938 -1.35479 
-2.42553 -3.57938 0.08189 -2.42553 -2.60011 -1.35479 -2.42157 -3.44432 -1.42771 
-2.42157 -3.44432 0.15481 -2.42157 -2.73517 -1.42771 -2.42151 -3.93349 -0.83608 
-2.42151 -3.93349 -0.43682 -2.41975 -3.79685 -1.13645 -2.41975 -3.79685 -0.13645 
-2.4187 -3.65956 -1.28781 -2.4187 -3.65956 0.01491 -2.4187 -2.51993 -1.28781 
-2.41718 -3.23963 -1.4879 -2.41718 -3.23963 0.21499 -2.41718 -2.93985 -1.4879 
-2.41668 -3.73178 -1.21499 -2.41668 -3.73178 -0.05791 -2.41532 -3.94259 -0.77136 
-2.41532 -3.94259 -0.50154 -2.41339 -3.87531 -0.99211 -2.41339 -3.87531 -0.28079 
-2.41198 -3.18996 -1.4921 -2.41198 -3.18996 0.2192 -2.41198 -2.98952 -1.4921 
-2.4113 -3.94802 -0.70606 -2.4113 -3.94802 -0.56684 -2.41006 -3.9501 -0.63645 
-2.40806 -3.1398 -1.49416 -2.40806 -3.1398 0.22126 -2.40806 -3.03969 -1.49416 
-2.40787 -3.5352 -1.37099 -2.40787 -3.5352 0.09809 -2.40787 -2.64429 -1.37099 
-2.40674 -3.39323 -1.4394 -2.40674 -3.39323 0.16649 -2.40674 -2.78626 -1.4394 
-2.40564 -3.08974 -1.49418 -2.40564 -3.08974 0.22128 -2.40194 -3.82204 -1.07874 
-2.40194 -3.82204 -0.19416 -2.4011 -3.8927 -0.93017 -2.4011 -3.8927 -0.34273 
-2.39874 -3.61749 -1.3073 -2.39874 -3.61749 0.03439 -2.39874 -2.56199 -1.3073 
-2.39581 -3.7613 -1.16038 -2.39581 -3.7613 -0.11252 -2.39479 -3.69315 -1.23672 
-2.39479 -3.69315 -0.03618 -2.39479 -2.48634 -1.23672 -2.39343 -3.34124 -1.4487 
-2.39343 -3.34124 0.1758 -2.39343 -2.83825 -1.4487 -2.39265 -3.49057 -1.38579 
-2.39265 -3.49057 0.11289 -2.39265 -2.68892 -1.38579 -2.39112 -3.90698 -0.86596 
-2.39112 -3.90698 -0.40694 -2.38634 -3.84409 -1.01913 -2.38634 -3.84409 -0.25377 
-2.38365 -3.91756 -0.80177 -2.38365 -3.91756 -0.47114 -2.38169 -3.2885 -1.45559 
-2.38169 -3.2885 0.18269 -2.38169 -2.89099 -1.45559 -2.38011 -3.57409 -1.32507 
-2.38011 -3.57409 0.05217 -2.38011 -2.6054 -1.32507 -2.37863 -3.9247 -0.73665 
-2.37863 -3.9247 -0.53626 -2.37655 -3.44026 -1.39939 -2.37655 -3.44026 0.12649 
-2.37655 -2.73923 -1.39939 -2.37608 -3.92832 -0.67131 -2.37608 -3.92832 -0.6016 
-2.37525 -3.23925 -1.46178 -2.37525 -3.23925 0.18888 -2.37525 -2.94024 -1.46178 
-2.37445 -3.65327 -1.25701 -2.37445 -3.65327 -0.01589 -2.37445 -2.52622 -1.25701 
-2.37315 -3.72414 -1.18305 -2.37315 -3.72414 -0.08985 -2.37304 -3.86291 -0.95789 
-2.37304 -3.86291 -0.31501 -2.37018 -3.18962 -1.46591 -2.37018 -3.18962 0.19301 
-2.37018 -2.98987 -1.46591 -2.36649 -3.13975 -1.46796 -2.36649 -3.13975 0.19505 
-2.36649 -3.03974 -1.46796 -2.36418 -3.76864 -1.1165 -2.36418 -3.76864 -0.1564 
-2.36418 -3.08974 -1.46792 -2.36418 -3.08974 0.19502 -2.36384 -3.5304 -1.34129 
-2.36384 -3.5304 0.06839 -2.36384 -2.64909 -1.34129 -2.36207 -3.87842 -0.89527 
-2.36207 -3.87842 -0.37763 -2.36179 -3.38865 -1.41062 -2.36179 -3.38865 0.13772 
-2.36179 -2.79084 -1.41062 -2.35472 -3.61084 -1.27614 -2.35472 -3.61084 0.00323 
-2.35472 -2.56864 -1.27614 -2.35349 -3.89055 -0.83154 -2.35349 -3.89055 -0.44136 
-2.35179 -3.68544 -1.2044 -2.35179 -3.68544 -0.0685 -2.34893 -3.48564 -1.35578 
-2.34893 -3.48564 0.08288 -2.34893 -2.69385 -1.35578 -2.34873 -3.33644 -1.41945 
-2.34873 -3.33644 0.14654 -2.34873 -2.84305 -1.41945 -2.34734 -3.89926 -0.76698 
-2.34734 -3.89926 -0.50592 -2.34704 -3.7928 -1.05801 -2.34704 -3.7928 -0.21489 
-2.34363 -3.90449 -0.70185 -2.34363 -3.90449 -0.57105 -2.3424 -3.90624 -0.63645 
-2.3412 -3.73178 -1.13952 -2.3412 -3.73178 -0.13338 -2.34055 -3.28833 -1.42708 
-2.34055 -3.28833 0.15418 -2.34055 -2.89116 -1.42708 -2.33729 -3.5683 -1.29351 
-2.33729 -3.5683 0.02061 -2.33729 -2.61119 -1.29351 -2.33411 -3.239 -1.43317 
-2.33411 -3.239 0.16026 -2.33411 -2.94049 -1.43317 -2.33281 -3.43494 -1.3688 
-2.33281 -3.43494 0.0959 -2.33281 -2.74454 -1.3688 -2.33198 -3.81387 -0.99724 
-2.33198 -3.81387 -0.27566 -2.33181 -3.64531 -1.22439 -2.33181 -3.64531 -0.04851 
-2.33181 -2.53417 -1.22439 -2.32893 -3.18905 -1.43712 -2.32893 -3.18905 0.16422 
-2.32893 -2.99044 -1.43712 -2.32525 -3.13911 -1.43903 -2.32525 -3.13911 0.16613 
-2.32525 -3.04038 -1.43903 -2.32405 -3.08974 -1.43966 -2.32121 -3.52435 -1.30941 
-2.32121 -3.52435 0.03651 -2.32121 -2.65514 -1.30941 -2.31947 -3.69315 -1.1614 
-2.31947 -3.69315 -0.1115 -2.31943 -3.83155 -0.93536 -2.31943 -3.83155 -0.33754 
-2.31844 -3.38321 -1.37963 -2.31844 -3.38321 0.10672 -2.31844 -2.79627 -1.37963 
-2.31324 -3.60385 -1.24296 -2.31324 -3.60385 -0.02995 -2.31324 -2.57564 -1.24296 
-2.31098 -3.73751 -1.09449 -2.31098 -3.73751 -0.17841 -2.30891 -3.33574 -1.38902 
-2.30891 -3.33574 0.11612 -2.30891 -2.84375 -1.38902 -2.30865 -3.84614 -0.86972 
-2.30865 -3.84614 -0.40318 -2.30683 -3.47959 -1.32373 -2.30683 -3.47959 0.05083 
-2.30683 -2.6999 -1.32373 -2.30099 -3.85692 -0.80551 -2.30099 -3.85692 -0.4674 
-2.30086 -3.28766 -1.39659 -2.30086 -3.28766 0.12369 -2.30086 -2.89183 -1.39659 
-2.29918 -3.65327 -1.18174 -2.29918 -3.65327 -0.09116 -2.29613 -3.56114 -1.26006 
-2.29613 -3.56114 -0.01284 -2.29613 -2.61835 -1.26006 -2.29572 -3.86425 -0.74005 
-2.29572 -3.86425 -0.53285 -2.29422 -3.23813 -1.40242 -2.29422 -3.23813 0.12951 
-2.29422 -2.94136 -1.40242 -2.29422 -3.76047 -1.035 -2.29422 -3.76047 -0.2379 
-2.29301 -3.86804 -0.67465 -2.29301 -3.86804 -0.59825 -2.29098 -3.42862 -1.33632 
-2.29098 -3.42862 0.06342 -2.29098 -2.75087 -1.33632 -2.28917 -3.18823 -1.40631 
-2.28917 -3.18823 0.1334 -2.28917 -2.99126 -1.40631 -2.28892 -3.69928 -1.11658 
-2.28892 -3.69928 -0.15632 -2.28649 -3.13905 -1.40882 -2.28649 -3.13905 0.13592 
-2.28649 -3.04044 -1.40882 -2.28535 -3.08974 -1.40946 -2.28053 -3.5173 -1.27567 
-2.28053 -3.5173 0.00277 -2.28053 -2.66219 -1.27567 -2.28017 -3.78051 -0.97377 
-2.28017 -3.78051 -0.29913 -2.28006 -3.61084 -1.20148 -2.28006 -3.61084 -0.07142 
-2.28006 -2.56864 -1.20148 -2.27996 -3.38199 -1.34727 -2.27996 -3.38199 0.07437 
-2.27996 -2.7975 -1.34727 -2.27044 -3.33442 -1.35655 -2.27044 -3.33442 0.08364 
-2.27044 -2.84507 -1.35655 -2.26839 -3.65956 -1.13749 -2.26839 -3.65956 -0.13541 
-2.26758 -3.79711 -0.90907 -2.26758 -3.79711 -0.36383 -2.26646 -3.47243 -1.28973 
-2.26646 -3.47243 0.01683 -2.26646 -2.70706 -1.28973 -2.26272 -3.28649 -1.36419 
-2.26272 -3.28649 0.09129 -2.26272 -2.89299 -1.36419 -2.26269 -3.5683 -1.21891 
-2.26269 -3.5683 -0.05399 -2.26269 -2.61119 -1.21891 -2.2604 -3.70362 -1.07053 
-2.2604 -3.70362 -0.20238 -2.25801 -3.81043 -0.84312 -2.25801 -3.81043 -0.42979 
-2.25611 -3.23688 -1.36989 -2.25611 -3.23688 0.09699 -2.25611 -2.9426 -1.36989 
-2.25397 -3.42663 -1.30222 -2.25397 -3.42663 0.02932 -2.25397 -2.75285 -1.30222 
-2.2518 -3.18812 -1.37413 -2.2518 -3.18812 0.10122 -2.2518 -2.99137 -1.37413 
-2.25104 -3.81964 -0.77819 -2.25104 -3.81964 -0.49471 -2.24909 -3.13887 -1.37659 
-2.24909 -3.13887 0.10368 -2.24909 -3.04062 -1.37659 -2.2489 -3.61749 -1.15746 
-2.2489 -3.61749 -0.11545 -2.24819 -3.08974 -1.3774 -2.24698 -3.82567 -0.71264 
-2.24698 -3.82567 -0.56026 -2.24679 -3.52435 -1.23499 -2.24679 -3.52435 -0.03792 
-2.24679 -2.65514 -1.23499 -2.24502 -3.82781 -0.63645 -2.24451 -3.72559 -1.01029 
-2.24451 -3.72559 -0.26262 -2.24309 -3.38003 -1.31311 -2.24309 -3.38003 0.04021 
-2.24309 -2.79946 -1.31311 -2.23951 -3.66417 -1.09177 -2.23951 -3.66417 -0.18113 
-2.23383 -3.33272 -1.32237 -2.23383 -3.33272 0.04946 -2.23383 -2.84676 -1.32237 
-2.23246 -3.47959 -1.24937 -2.23246 -3.47959 -0.02353 -2.23246 -2.6999 -1.24937 
-2.23112 -3.57409 -1.17609 -2.23112 -3.57409 -0.09681 -2.23112 -2.6054 -1.17609 
-2.2298 -3.74367 -0.94686 -2.2298 -3.74367 -0.32604 -2.22623 -3.28483 -1.32997 
-2.22623 -3.28483 0.05707 -2.22623 -2.89465 -1.32997 -2.22029 -3.23647 -1.3359 
-2.22029 -2.94301 -1.3359 -2.21988 -3.42862 -1.26522 -2.21988 -3.42862 -0.00768 
-2.21988 -2.75087 -1.26522 -2.21956 -3.62256 -1.11168 -2.21956 -3.62256 -0.16122 
-2.21831 -3.75902 -0.88151 -2.21831 -3.75902 -0.39139 -2.21604 -3.18776 -1.34015 
-2.21604 -2.99173 -1.34015 -2.21491 -3.5304 -1.19235 -2.21491 -3.5304 -0.08055 
-2.21491 -2.64909 -1.19235 -2.21349 -3.13881 -1.34271 -2.21349 -3.04068 -1.34271 
-2.21264 -3.66709 -1.0447 -2.21264 -3.66709 -0.2282 -2.21264 -3.08974 -1.34356 
-2.21037 -3.77144 -0.81557 -2.21037 -3.77144 -0.45733 -2.20893 -3.38199 -1.27624 
-2.20893 -3.38199 0.00334 -2.20893 -2.7975 -1.27624 -2.20456 -3.77935 -0.75023 
-2.20456 -3.77935 -0.52267 -2.2014 -3.57938 -1.13066 -2.2014 -3.57938 -0.14224 
-2.20041 -3.48564 -1.20726 -2.20041 -3.48564 -0.06564 -2.20041 -2.69385 -1.20726 
-2.20016 -3.78309 -0.67465 -2.20016 -3.78309 -0.59825 -2.19965 -3.33442 -1.28575 
-2.19965 -2.84507 -1.28575 -2.19598 -3.6868 -0.98239 -2.19598 -3.6868 -0.29051 
-2.19232 -3.62583 -1.06477 -2.19232 -3.62583 -0.20813 -2.19201 -3.28649 -1.29348 
-2.19201 -2.89299 -1.29348 -2.18739 -3.43494 -1.22339 -2.18739 -2.74454 -1.22339 
-2.1863 -3.23688 -1.30009 -2.1863 -2.9426 -1.30009 -2.18521 -3.5352 -1.14833 
-2.18521 -3.5352 -0.12457 -2.18521 -2.64429 -1.14833 -2.18261 -3.7038 -0.91852 
-2.18261 -3.7038 -0.35439 -2.18207 -3.18812 -1.3044 -2.18207 -2.99137 -1.3044 
-2.17961 -3.13887 -1.30711 -2.17961 -3.04062 -1.30711 -2.17879 -3.08974 -1.30801 
-2.17657 -3.38321 -1.23775 -2.17657 -2.79627 -1.23775 -2.17382 -3.58321 -1.08376 
-2.17382 -3.58321 -0.18914 -2.17259 -3.718 -0.85335 -2.17259 -3.718 -0.41955 
-2.1704 -3.49057 -1.16354 -2.1704 -2.68892 -1.16354 -2.16791 -3.6281 -1.01712 
-2.16791 -3.6281 -0.25578 -2.16717 -3.33574 -1.24729 -2.16717 -2.84375 -1.24729 
-2.16597 -3.72935 -0.78721 -2.16597 -3.72935 -0.4857 -2.15961 -3.28766 -1.25534 
-2.15961 -2.89183 -1.25534 -2.15943 -3.73489 -0.71205 -2.15943 -3.73489 -0.56086 
-2.15725 -3.73674 -0.63645 -2.15721 -3.53935 -1.10163 -2.15681 -3.44026 -1.17964 
-2.15681 -2.73923 -1.17964 -2.15378 -3.23813 -1.26197 -2.15378 -2.94136 -1.26197 
-2.15242 -3.64681 -0.95408 -2.15242 -3.64681 -0.31882 -2.14989 -3.18823 -1.26702 
-2.14989 -2.99126 -1.26702 -2.149 -3.58571 -1.03641 -2.14737 -3.13905 -1.2697 
-2.14737 -3.04044 -1.2697 -2.14674 -3.08974 -1.27084 -2.14558 -3.38865 -1.19441 
-2.14558 -2.79084 -1.19441 -2.14252 -3.49436 -1.11833 -2.14252 -2.68513 -1.11833 
-2.14015 -3.66281 -0.88908 -2.14015 -3.66281 -0.38382 -2.13675 -3.33644 -1.20747 
-2.13675 -2.84305 -1.20747 -2.13193 -3.54183 -1.05474 -2.13141 -3.67591 -0.82338 
-2.13141 -3.67591 -0.44953 -2.12912 -3.28833 -1.21565 -2.12912 -2.89116 -1.21565 
-2.12849 -3.44432 -1.13463 -2.12849 -2.73517 -1.13463 -2.12639 -3.5868 -0.98792 
-2.12303 -3.239 -1.22209 -2.12303 -2.94049 -1.22209 -2.1212 -3.68082 -0.75028 
-2.1212 -3.68082 -0.52262 -2.11908 -3.18905 -1.22727 -2.11908 -2.99044 -1.22727 
-2.11716 -3.13911 -1.23095 -2.11716 -3.04038 -1.23095 -2.11684 -3.497 -1.07174 
-2.1168 -3.39323 -1.14946 -2.1168 -2.78626 -1.14946 -2.11679 -3.68456 -0.67469 
-2.11679 -3.68456 -0.59822 -2.11654 -3.08974 -1.23215 -2.11187 -3.60425 -0.92389 
-2.10888 -3.54322 -1.00639 -2.1075 -3.34124 -1.16276 -2.1075 -2.83825 -1.16276 
-2.10183 -3.44777 -1.08681 -2.10183 -2.73172 -1.08681 -2.10108 -3.61934 -0.85854 
-2.10061 -3.2885 -1.17451 -2.10061 -2.89099 -1.17451 -2.09441 -3.23925 -1.18094 
-2.09441 -2.94024 -1.18094 -2.09343 -3.49849 -1.02392 -2.09029 -3.18962 -1.18602 
-2.09029 -2.98987 -1.18602 -2.08969 -3.3968 -1.10199 -2.08969 -2.78268 -1.10199 
-2.08878 -3.62558 -0.78603 -2.08828 -3.54337 -0.95721 -2.08828 -3.08974 -1.19202 
-2.08824 -3.13975 -1.18971 -2.08824 -3.03974 -1.18971 -2.081 -3.62891 -0.7127 
-2.07995 -3.34461 -1.11581 -2.07995 -2.83487 -1.11581 -2.07855 -3.63048 -0.63645 
-2.07805 -3.44949 -1.0391 -2.07805 -2.73 -1.0391 -2.07514 -3.55992 -0.89252 
-2.07263 -3.29193 -1.1279 -2.07263 -2.88756 -1.1279 -2.07238 -3.49882 -0.975 
-2.0683 -3.23963 -1.13902 -2.0683 -2.93985 -1.13902 -2.06507 -3.39946 -1.05312 
-2.06507 -2.78003 -1.05312 -2.0641 -3.18996 -1.14421 -2.0641 -2.98952 -1.14421 
-2.06203 -3.1398 -1.14814 -2.06203 -3.03969 -1.14814 -2.06202 -3.08974 -1.15055 
-2.06049 -3.56685 -0.82098 -2.05654 -3.45015 -0.98998 -2.05483 -3.3475 -1.06712 
-2.05483 -2.83199 -1.06712 -2.05372 -3.49799 -0.92513 -2.04717 -3.29476 -1.07983 
-2.04717 -2.88473 -1.07983 -2.04319 -3.4002 -1.00425 -2.04232 -3.24263 -1.09116 
-2.04232 -2.93686 -1.09116 -2.03999 -3.19006 -1.10118 -2.03999 -2.98943 -1.10118 
-2.03782 -3.08974 -1.10785 -2.03779 -3.13997 -1.1051 -2.03779 -3.03952 -1.1051 
-2.03752 -3.44953 -0.94015 -2.03244 -3.34965 -1.01743 -2.0243 -3.29698 -1.03045 
-2.01883 -3.24513 -1.04166 -5.13622 -0.98201 -0.63641 -5.13501 -0.98201 -0.68548 
-5.13501 -0.98201 -0.58734 -5.13407 -1.03541 -0.67417 -5.13407 -1.03541 -0.59865 
-5.13407 -0.92861 -0.67417 -5.13407 -0.92861 -0.59865 -5.1314 -0.98201 -0.73443 
-5.1314 -0.98201 -0.53839 -5.13101 -1.03538 -0.72323 -5.13101 -1.03538 -0.54959 
-5.13101 -0.92865 -0.72323 -5.13101 -0.92865 -0.54959 -5.13049 -1.08889 -0.63641 
-5.13049 -0.87513 -0.63641 -5.12766 -1.08859 -0.71177 -5.12766 -1.08859 -0.56105 
-5.12766 -0.87544 -0.71177 -5.12766 -0.87544 -0.56105 -5.1255 -1.03527 -0.77235 
-5.1255 -1.03527 -0.50047 -5.1255 -0.92875 -0.77235 -5.1255 -0.92875 -0.50047 
-5.12539 -0.98201 -0.78314 -5.12539 -0.98201 -0.48968 -5.1227 -1.08857 -0.76088 
-5.1227 -1.08857 -0.51194 -5.1227 -0.87545 -0.76088 -5.1227 -0.87545 -0.51194 
-5.12253 -1.14251 -0.67417 -5.12253 -1.14251 -0.59865 -5.12253 -0.82151 -0.67417 
-5.12253 -0.82151 -0.59865 -5.11761 -1.03524 -0.82087 -5.11761 -1.03524 -0.45195 
-5.11761 -0.92879 -0.82087 -5.11761 -0.92879 -0.45195 -5.117 -1.1413 -0.74905 
-5.117 -1.1413 -0.52377 -5.117 -0.98201 -0.8315 -5.117 -0.98201 -0.44132 
-5.117 -0.82272 -0.74905 -5.117 -0.82272 -0.52377 -5.11534 -1.0883 -0.80969 
-5.11534 -1.0883 -0.46313 -5.11534 -0.87572 -0.80969 -5.11534 -0.87572 -0.46313 
-5.11311 -1.19574 -0.63641 -5.11311 -0.76829 -0.63641 -5.11036 -1.19514 -0.71134 
-5.11036 -1.19514 -0.56148 -5.11036 -0.76889 -0.71134 -5.11036 -0.76889 -0.56148 
-5.11017 -1.14105 -0.798 -5.11017 -1.14105 -0.47482 -5.11017 -0.82297 -0.798 
-5.11017 -0.82297 -0.47482 -5.10705 -1.0348 -0.87029 -5.10705 -1.0348 -0.40253 
-5.10705 -0.92922 -0.87029 -5.10705 -0.92922 -0.40253 -5.10625 -0.98201 -0.87939 
-5.10625 -0.98201 -0.39343 -5.10532 -1.08797 -0.85916 -5.10532 -1.08797 -0.41366 
-5.10532 -0.87606 -0.85916 -5.10532 -0.87606 -0.41366 -5.10214 -1.19334 -0.78584 
-5.10214 -1.19334 -0.48698 -5.10214 -0.77069 -0.78584 -5.10214 -0.77069 -0.48698 
-5.10068 -1.14108 -0.84736 -5.10068 -1.14108 -0.42546 -5.10068 -0.82294 -0.84736 
-5.10068 -0.82294 -0.42546 -5.09879 -1.25039 -0.6742 -5.09879 -1.25039 -0.59862 
-5.09879 -0.71364 -0.6742 -5.09879 -0.71364 -0.59862 -5.09436 -1.03476 -0.91778 
-5.09436 -1.03476 -0.35504 -5.09436 -0.92926 -0.91778 -5.09436 -0.92926 -0.35504 
-5.09326 -1.24918 -0.74908 -5.09326 -1.24918 -0.52374 -5.09326 -0.71485 -0.74908 
-5.09326 -0.71485 -0.52374 -5.09316 -1.19352 -0.83522 -5.09316 -1.19352 -0.4376 
-5.09316 -0.77051 -0.83522 -5.09316 -0.77051 -0.4376 -5.09316 -0.98201 -0.92669 
-5.09316 -0.98201 -0.34613 -5.09283 -1.08736 -0.90806 -5.09283 -1.08736 -0.36476 
-5.09283 -0.87667 -0.90806 -5.09283 -0.87667 -0.36476 -5.08872 -1.1405 -0.89646 
-5.08872 -1.1405 -0.37636 -5.08872 -0.82353 -0.89646 -5.08872 -0.82353 -0.37636 
-5.08315 -1.24447 -0.82199 -5.08315 -1.24447 -0.45083 -5.08315 -0.71956 -0.82199 
-5.08315 -0.71956 -0.45083 -5.08272 -1.30472 -0.63641 -5.08272 -0.65931 -0.63641 
-5.08177 -1.19316 -0.88409 -5.08177 -1.19316 -0.38873 -5.08177 -0.77086 -0.88409 
-5.08177 -0.77086 -0.38873 -5.08002 -1.3038 -0.71181 -5.08002 -1.3038 -0.56101 
-5.08002 -0.66023 -0.71181 -5.08002 -0.66023 -0.56101 -5.07928 -1.03464 -0.96484 
-5.07928 -1.03464 -0.30798 -5.07928 -0.92939 -0.96484 -5.07928 -0.92939 -0.30798 
-5.07818 -1.08732 -0.95519 -5.07818 -1.08732 -0.31763 -5.07818 -0.8767 -0.95519 
-5.07818 -0.8767 -0.31763 -5.07776 -0.98201 -0.9733 -5.07776 -0.98201 -0.29952 
-5.07441 -1.13946 -0.94463 -5.07441 -1.13946 -0.32819 -5.07441 -0.82457 -0.94463 
-5.07441 -0.82457 -0.32819 -5.0726 -1.3 -0.78498 -5.0726 -1.3 -0.48784 
-5.0726 -0.66403 -0.78498 -5.0726 -0.66403 -0.48784 -5.07227 -1.24419 -0.87106 
-5.07227 -1.24419 -0.40176 -5.07227 -0.71983 -0.87106 -5.07227 -0.71983 -0.40176 
-5.06799 -1.19228 -0.93235 -5.06799 -1.19228 -0.34047 -5.06799 -0.77175 -0.93235 
-5.06799 -0.77175 -0.34047 -5.06249 -1.35696 -0.6742 -5.06249 -1.35696 -0.59862 
-5.06249 -0.60707 -0.6742 -5.06249 -0.60707 -0.59862 -5.06197 -1.0346 -1.01085 
-5.06197 -1.0346 -0.26197 -5.06197 -0.92943 -1.01085 -5.06197 -0.92943 -0.26197 
-5.06123 -1.08703 -1.00154 -5.06123 -1.08703 -0.27128 -5.06123 -0.87699 -1.00154 
-5.06123 -0.87699 -0.27128 -5.0601 -1.29447 -0.85735 -5.0601 -1.29447 -0.41547 
-5.0601 -0.98201 -1.01909 -5.0601 -0.98201 -0.25373 -5.0601 -0.66955 -0.85735 
-5.0601 -0.66955 -0.41547 -5.05894 -1.2433 -0.91979 -5.05894 -1.2433 -0.35303 
-5.05894 -0.72072 -0.91979 -5.05894 -0.72072 -0.35303 -5.05786 -1.13917 -0.9912 
-5.05786 -1.13917 -0.28162 -5.05786 -0.82486 -0.9912 -5.05786 -0.82486 -0.28162 
-5.05755 -1.35464 -0.7473 -5.05755 -1.35464 -0.52552 -5.05755 -0.60939 -0.7473 
-5.05755 -0.60939 -0.52552 -5.05187 -1.19086 -0.97986 -5.05187 -1.19086 -0.29296 
-5.05187 -0.77317 -0.97986 -5.05187 -0.77317 -0.29296 -5.04769 -1.35001 -0.82025 
-5.04769 -1.35001 -0.45257 -5.04769 -0.61401 -0.82025 -5.04769 -0.61401 -0.45257 
-5.04728 -1.29379 -0.90616 -5.04728 -1.29379 -0.36666 -5.04728 -0.67023 -0.90616 
-5.04728 -0.67023 -0.36666 -5.04329 -1.24196 -0.96753 -5.04329 -1.24196 -0.30529 
-5.04329 -0.72207 -0.96753 -5.04329 -0.72207 -0.30529 -5.04075 -1.40841 -0.63641 
-5.04075 -0.55561 -0.63641 -5.04021 -0.98201 -1.06397 -5.04021 -0.98201 -0.20885 
-5.04015 -1.03229 -1.06111 -5.04015 -1.03229 -0.21171 -5.04015 -0.93174 -1.06111 
-5.04015 -0.93174 -0.21171 -5.03995 -1.08484 -1.05196 -5.03995 -1.08484 -0.22086 
-5.03995 -0.87919 -1.05196 -5.03995 -0.87919 -0.22086 -5.03833 -1.40727 -0.70956 
-5.03833 -1.40727 -0.56326 -5.03833 -0.55675 -0.70956 -5.03833 -0.55675 -0.56326 
-5.03714 -1.1374 -1.04162 -5.03714 -1.1374 -0.2312 -5.03714 -0.82663 -1.04162 
-5.03714 -0.82663 -0.2312 -5.03309 -1.34314 -0.89177 -5.03309 -1.34314 -0.38105 
-5.03309 -0.62089 -0.89177 -5.03309 -0.62089 -0.38105 -5.03214 -1.29232 -0.95427 
-5.03214 -1.29232 -0.31855 -5.03214 -0.67171 -0.95427 -5.03214 -0.67171 -0.31855 
-5.03166 -1.18925 -1.03041 -5.03166 -1.18925 -0.24241 -5.03166 -0.77477 -1.03041 
-5.03166 -0.77477 -0.24241 -5.03107 -1.40385 -0.78231 -5.03107 -1.40385 -0.49051 
-5.03107 -0.56017 -0.78231 -5.03107 -0.56017 -0.49051 -5.02352 -1.24192 -1.01739 
-5.02352 -1.24192 -0.25543 -5.02352 -0.72211 -1.01739 -5.02352 -0.72211 -0.25543 
-5.01902 -1.39817 -0.85428 -5.01902 -1.39817 -0.41854 -5.01902 -0.56585 -0.85428 
-5.01902 -0.56585 -0.41854 -5.01844 -1.3418 -0.94011 -5.01844 -1.3418 -0.33271 
-5.01844 -0.62223 -0.94011 -5.01844 -0.62223 -0.33271 -5.01817 -1.03224 -1.10506 
-5.01817 -1.03224 -0.16776 -5.01817 -0.93179 -1.10506 -5.01817 -0.93179 -0.16776 
-5.01814 -0.98201 -1.10781 -5.01814 -0.98201 -0.16501 -5.01597 -1.08233 -1.10113 
-5.01597 -1.08233 -0.17169 -5.01597 -0.88169 -1.10113 -5.01597 -0.88169 -0.17169 
-5.01364 -1.1349 -1.09111 -5.01364 -1.1349 -0.18171 -5.01364 -0.82913 -1.09111 
-5.01364 -0.82913 -0.18171 -5.01277 -1.29247 -1.0042 -5.01277 -1.29247 -0.26862 
-5.01277 -0.67156 -1.0042 -5.01277 -0.67156 -0.26862 -5.01036 -1.46618 -0.67464 
-5.01036 -1.46618 -0.59818 -5.01036 -0.49784 -0.67464 -5.01036 -0.49784 -0.59818 
-5.00879 -1.18703 -1.07979 -5.00879 -1.18703 -0.19303 -5.00879 -0.777 -1.07979 
-5.00879 -0.777 -0.19303 -5.00538 -1.46383 -0.74779 -5.00538 -1.46383 -0.52503 
-5.00538 -0.5002 -0.74779 -5.00538 -0.5002 -0.52503 -5.00224 -1.39026 -0.92509 
-5.00224 -1.39026 -0.34773 -5.00224 -0.57376 -0.92509 -5.00224 -0.57376 -0.34773 
-5.00114 -1.23976 -1.06708 -5.00114 -1.23976 -0.20574 -5.00114 -0.72426 -1.06708 
-5.00114 -0.72426 -0.20574 -4.99943 -1.34241 -0.98993 -4.99943 -1.34241 -0.28289 
-4.99943 -0.62161 -0.98993 -4.99943 -0.62161 -0.28289 -4.99547 -1.45912 -0.82094 
-4.99547 -1.45912 -0.45188 -4.99547 -0.50491 -0.82094 -4.99547 -0.50491 -0.45188 
-4.99394 -0.98201 -1.15051 -4.99394 -0.98201 -0.12231 -4.99393 -1.03207 -1.1481 
-4.99393 -1.03207 -0.12472 -4.99393 -0.93196 -1.1481 -4.99393 -0.93196 -0.12472 
-4.99186 -1.08223 -1.14417 -4.99186 -1.08223 -0.12865 -4.99186 -0.88179 -1.14417 
-4.99186 -0.88179 -0.12865 -4.99089 -1.29173 -1.05308 -4.99089 -1.29173 -0.21974 
-4.99089 -0.6723 -1.05308 -4.99089 -0.6723 -0.21974 -4.98766 -1.1319 -1.13898 
-4.98766 -1.1319 -0.13384 -4.98766 -0.83212 -1.13898 -4.98766 -0.83212 -0.13384 
-4.98359 -1.39109 -0.97496 -4.98359 -1.39109 -0.29786 -4.98359 -0.57293 -0.97496 
-4.98359 -0.57293 -0.29786 -4.98333 -1.1842 -1.12786 -4.98333 -1.1842 -0.14496 
-4.98333 -0.77983 -1.12786 -4.98333 -0.77983 -0.14496 -4.98082 -1.45219 -0.89248 
-4.98082 -1.45219 -0.38034 -4.98082 -0.51183 -0.89248 -4.98082 -0.51183 -0.38034 
-4.97791 -1.34176 -1.03906 -4.97791 -1.34176 -0.23376 -4.97791 -0.62227 -1.03906 
-4.97791 -0.62227 -0.23376 -4.97741 -1.52275 -0.63641 -4.97741 -0.44127 -0.63641 
-4.97601 -1.23688 -1.11577 -4.97601 -1.23688 -0.15705 -4.97601 -0.72714 -1.11577 
-4.97601 -0.72714 -0.15705 -4.97496 -1.52118 -0.71266 -4.97496 -1.52118 -0.56016 
-4.97496 -0.44285 -0.71266 -4.97496 -0.44285 -0.56016 -4.96772 -1.03201 -1.18967 
-4.96772 -1.03201 -0.08315 -4.96772 -0.93201 -1.18967 -4.96772 -0.93201 -0.08315 
-4.96769 -1.43563 -0.95717 -4.96769 -1.43563 -0.31565 -4.96769 -0.98201 -1.19198 
-4.96769 -0.98201 -0.08084 -4.96769 -0.52839 -0.95717 -4.96769 -0.52839 -0.31565 
-4.96718 -1.51785 -0.78599 -4.96718 -1.51785 -0.48683 -4.96718 -0.44618 -0.78599 
-4.96718 -0.44618 -0.48683 -4.96627 -1.28907 -1.10195 -4.96627 -1.28907 -0.17087 
-4.96627 -0.67495 -1.10195 -4.96627 -0.67495 -0.17087 -4.96568 -1.08189 -1.18598 
-4.96568 -1.08189 -0.08684 -4.96568 -0.88213 -1.18598 -4.96568 -0.88213 -0.08684 
-4.96253 -1.39076 -1.02388 -4.96253 -1.39076 -0.24894 -4.96253 -0.57326 -1.02388 
-4.96253 -0.57326 -0.24894 -4.96155 -1.13152 -1.1809 -4.96155 -1.13152 -0.09192 
-4.96155 -0.83251 -1.1809 -4.96155 -0.83251 -0.09192 -4.95536 -1.18077 -1.17447 
-4.95536 -1.18077 -0.09835 -4.95536 -0.78326 -1.17447 -4.95536 -0.78326 -0.09835 
-4.95488 -1.51161 -0.8585 -4.95488 -1.51161 -0.41432 -4.95488 -0.45242 -0.8585 
-4.95488 -0.45242 -0.41432 -4.95414 -1.34004 -1.08677 -4.95414 -1.34004 -0.18605 
-4.95414 -0.62399 -1.08677 -4.95414 -0.62399 -0.18605 -4.94846 -1.23351 -1.16272 
-4.94846 -1.23351 -0.1101 -4.94846 -0.73052 -1.16272 -4.94846 -0.73052 -0.1101 
-4.94708 -1.43549 -1.00635 -4.94708 -1.43549 -0.26647 -4.94708 -0.52854 -1.00635 
-4.94708 -0.52854 -0.26647 -4.94409 -1.49652 -0.92385 -4.94409 -1.49652 -0.34897 
-4.94409 -0.4675 -0.92385 -4.94409 -0.4675 -0.34897 -4.93942 -0.98201 -1.23211 
-4.93942 -0.98201 -0.04071 -4.93917 -1.57682 -0.67465 -4.93917 -1.57682 -0.59817 
-4.93917 -0.3872 -0.67465 -4.93917 -0.3872 -0.59817 -4.93916 -1.2855 -1.14942 
-4.93916 -1.2855 -0.1234 -4.93916 -0.67853 -1.14942 -4.93916 -0.67853 -0.1234 
-4.93912 -1.38927 -1.0717 -4.93912 -1.38927 -0.20112 -4.93912 -0.57475 -1.0717 
-4.93912 -0.57475 -0.20112 -4.9388 -1.03137 -1.2309 -4.9388 -1.03137 -0.04192 
-4.9388 -0.93265 -1.2309 -4.9388 -0.93265 -0.04192 -4.93689 -1.08132 -1.22723 
-4.93689 -1.08132 -0.04559 -4.93689 -0.8827 -1.22723 -4.93689 -0.8827 -0.04559 
-4.93476 -1.57309 -0.75024 -4.93476 -1.57309 -0.52258 -4.93476 -0.39094 -0.75024 
-4.93476 -0.39094 -0.52258 -4.93293 -1.13127 -1.22205 -4.93293 -1.13127 -0.05077 
-4.93293 -0.83276 -1.22205 -4.93293 -0.83276 -0.05077 -4.92957 -1.47906 -0.98788 
-4.92957 -1.47906 -0.28494 -4.92957 -0.48496 -0.98788 -4.92957 -0.48496 -0.28494 
-4.92748 -1.33659 -1.13459 -4.92748 -1.33659 -0.13823 -4.92748 -0.62744 -1.13459 
-4.92748 -0.62744 -0.13823 -4.92685 -1.1806 -1.21561 -4.92685 -1.1806 -0.05721 
-4.92685 -0.78343 -1.21561 -4.92685 -0.78343 -0.05721 -4.92455 -1.56818 -0.82333 
-4.92455 -1.56818 -0.44949 -4.92455 -0.39585 -0.82333 -4.92455 -0.39585 -0.44949 
-4.92403 -1.4341 -1.0547 -4.92403 -1.4341 -0.21812 -4.92403 -0.52993 -1.0547 
-4.92403 -0.52993 -0.21812 -4.91921 -1.22871 -1.20743 -4.91921 -1.22871 -0.06539 
-4.91921 -0.73532 -1.20743 -4.91921 -0.73532 -0.06539 -4.91581 -1.55508 -0.88904 
-4.91581 -1.55508 -0.38378 -4.91581 -0.40894 -0.88904 -4.91581 -0.40894 -0.38378 
-4.91344 -1.38663 -1.11828 -4.91344 -1.38663 -0.15454 -4.91344 -0.5774 -1.11828 
-4.91344 -0.5774 -0.15454 -4.91039 -1.28092 -1.19437 -4.91039 -1.28092 -0.07845 
-4.91039 -0.68311 -1.19437 -4.91039 -0.68311 -0.07845 -4.90923 -0.98201 -1.2708 
-4.90923 -0.98201 -0.00202 -4.90859 -1.03132 -1.26966 -4.90859 -1.03132 -0.00316 
-4.90859 -0.93271 -1.26966 -4.90859 -0.93271 -0.00316 -4.90696 -1.47798 -1.03637 
-4.90696 -1.47798 -0.23645 -4.90696 -0.48604 -1.03637 -4.90696 -0.48604 -0.23645 
-4.90607 -1.0805 -1.26698 -4.90607 -1.0805 -0.00584 -4.90607 -0.88353 -1.26698 
-4.90607 -0.88353 -0.00584 -4.90354 -1.53908 -0.95404 -4.90354 -1.53908 -0.31878 
-4.90354 -0.42495 -0.95404 -4.90354 -0.42495 -0.31878 -4.90218 -1.1304 -1.26193 
-4.90218 -1.1304 -0.01089 -4.90218 -0.83362 -1.26193 -4.90218 -0.83362 -0.01089 
-4.89916 -1.33253 -1.1796 -4.89916 -1.33253 -0.09322 -4.89916 -0.6315 -1.1796 
-4.89916 -0.6315 -0.09322 -4.89875 -1.43162 -1.10159 -4.89875 -1.43162 -0.17123 
-4.89875 -0.53241 -1.10159 -4.89875 -0.53241 -0.17123 -4.89871 -1.62901 -0.63641 
-4.89871 -0.33502 -0.63641 -4.89653 -1.62716 -0.712 -4.89653 -1.62716 -0.56082 
-4.89653 -0.33687 -0.712 -4.89653 -0.33687 -0.56082 -4.89635 -1.17993 -1.2553 
-4.89635 -1.17993 -0.01752 -4.89635 -0.7841 -1.2553 -4.89635 -0.7841 -0.01752 
-4.88999 -1.62162 -0.78717 -4.88999 -1.62162 -0.48565 -4.88999 -0.34241 -0.78717 
-4.88999 -0.34241 -0.48565 -4.88879 -1.228 -1.24725 -4.88879 -1.228 -0.02557 
-4.88879 -0.73602 -1.24725 -4.88879 -0.73602 -0.02557 -4.88806 -1.52037 -1.01708 
-4.88806 -1.52037 -0.25574 -4.88806 -0.44366 -1.01708 -4.88806 -0.44366 -0.25574 
-4.88556 -1.38284 -1.1635 -4.88556 -1.38284 -0.10932 -4.88556 -0.58119 -1.1635 
-4.88556 -0.58119 -0.10932 -4.88337 -1.61027 -0.85331 -4.88337 -1.61027 -0.41951 
-4.88337 -0.35376 -0.85331 -4.88337 -0.35376 -0.41951 -4.88214 -1.47548 -1.08372 
-4.88214 -1.47548 -0.1891 -4.88214 -0.48855 -1.08372 -4.88214 -0.48855 -0.1891 
-4.87939 -1.27548 -1.23771 -4.87939 -1.27548 -0.03511 -4.87939 -0.68854 -1.23771 
-4.87939 -0.68854 -0.03511 -4.87717 -0.98201 -1.30797 -4.87717 -0.98201 0.03515 
-4.87635 -1.03114 -1.30707 -4.87635 -1.03114 0.03425 -4.87635 -0.93289 -1.30707 
-4.87635 -0.93289 0.03425 -4.87389 -1.08038 -1.30436 -4.87389 -1.08038 0.03154 
-4.87389 -0.88364 -1.30436 -4.87389 -0.88364 0.03154 -4.87336 -1.59607 -0.91847 
-4.87336 -1.59607 -0.35435 -4.87336 -0.36796 -0.91847 -4.87336 -0.36796 -0.35435 
-4.87075 -1.42747 -1.14829 -4.87075 -1.42747 -0.12453 -4.87075 -0.53656 -1.14829 
-4.87075 -0.53656 -0.12453 -4.86966 -1.12915 -1.30005 -4.86966 -1.12915 0.02723 
-4.86966 -0.83487 -1.30005 -4.86966 -0.83487 0.02723 -4.86857 -1.32721 -1.22335 
-4.86857 -1.32721 -0.04947 -4.86857 -0.63681 -1.22335 -4.86857 -0.63681 -0.04947 
-4.86396 -1.17876 -1.29344 -4.86396 -1.17876 0.02062 -4.86396 -0.78526 -1.29344 
-4.86396 -0.78526 0.02062 -4.86365 -1.5181 -1.06473 -4.86365 -1.5181 -0.20809 
-4.86365 -0.44593 -1.06473 -4.86365 -0.44593 -0.20809 -4.85999 -1.57907 -0.98235 
-4.85999 -1.57907 -0.29047 -4.85999 -0.38495 -0.98235 -4.85999 -0.38495 -0.29047 
-4.85631 -1.22669 -1.28571 -4.85631 -1.22669 0.01289 -4.85631 -0.73734 -1.28571 
-4.85631 -0.73734 0.01289 -4.8558 -1.67536 -0.67461 -4.8558 -1.67536 -0.59821 
-4.8558 -0.28866 -0.67461 -4.8558 -0.28866 -0.59821 -4.85555 -1.37791 -1.20722 
-4.85555 -1.37791 -0.0656 -4.85555 -0.58612 -1.20722 -4.85555 -0.58612 -0.0656 
-4.85456 -1.47165 -1.13062 -4.85456 -1.47165 -0.1422 -4.85456 -0.49238 -1.13062 
-4.85456 -0.49238 -0.1422 -4.8514 -1.67162 -0.75019 -4.8514 -1.67162 -0.52263 
-4.8514 -0.2924 -0.75019 -4.8514 -0.2924 -0.52263 -4.84703 -1.27426 -1.2762 
-4.84703 -1.27426 0.00338 -4.84703 -0.68977 -1.2762 -4.84703 -0.68977 0.00338 
-4.84559 -1.66371 -0.81553 -4.84559 -1.66371 -0.45729 -4.84559 -0.30032 -0.81553 
-4.84559 -0.30032 -0.45729 -4.84332 -1.55936 -1.04466 -4.84332 -1.55936 -0.22816 
-4.84332 -0.98201 -1.34352 -4.84332 -0.98201 0.0707 -4.84332 -0.40466 -1.04466 
-4.84332 -0.40466 -0.22816 -4.84247 -1.03108 -1.34267 -4.84247 -1.03108 0.06985 
-4.84247 -0.93295 -1.34267 -4.84247 -0.93295 0.06985 -4.84105 -1.42267 -1.19231 
-4.84105 -1.42267 -0.08051 -4.84105 -0.54136 -1.19231 -4.84105 -0.54136 -0.08051 
-4.83992 -1.08003 -1.34011 -4.83992 -1.08003 0.06729 -4.83992 -0.884 -1.34011 
-4.83992 -0.884 0.06729 -4.83765 -1.65129 -0.88147 -4.83765 -1.65129 -0.39135 
-4.83765 -0.31274 -0.88147 -4.83765 -0.31274 -0.39135 -4.8364 -1.51483 -1.11164 
-4.8364 -1.51483 -0.16118 -4.8364 -0.44919 -1.11164 -4.8364 -0.44919 -0.16118 
-4.83609 -1.32088 -1.26518 -4.83609 -1.32088 -0.00764 -4.83609 -0.64314 -1.26518 
-4.83609 -0.64314 -0.00764 -4.83567 -1.12874 -1.33586 -4.83567 -1.12874 0.06304 
-4.83567 -0.83528 -1.33586 -4.83567 -0.83528 0.06304 -4.82974 -1.1771 -1.32993 
-4.82974 -1.1771 0.05711 -4.82974 -0.78692 -1.32993 -4.82974 -0.78692 0.05711 
-4.82617 -1.63594 -0.94682 -4.82617 -1.63594 -0.326 -4.82617 -0.32809 -0.94682 
-4.82617 -0.32809 -0.326 -4.82484 -1.46635 -1.17605 -4.82484 -1.46635 -0.09677 
-4.82484 -0.49767 -1.17605 -4.82484 -0.49767 -0.09677 -4.8235 -1.37185 -1.24933 
-4.8235 -1.37185 -0.02349 -4.8235 -0.59217 -1.24933 -4.8235 -0.59217 -0.02349 
-4.82213 -1.22499 -1.32233 -4.82213 -1.22499 0.04951 -4.82213 -0.73903 -1.32233 
-4.82213 -0.73903 0.04951 -4.81645 -1.55644 -1.09173 -4.81645 -1.55644 -0.18109 
-4.81645 -0.40758 -1.09173 -4.81645 -0.40758 -0.18109 -4.81288 -1.2723 -1.31307 
-4.81288 -1.2723 0.04025 -4.81288 -0.69173 -1.31307 -4.81288 -0.69173 0.04025 
-4.81145 -1.61786 -1.01025 -4.81145 -1.61786 -0.26257 -4.81145 -0.34617 -1.01025 
-4.81145 -0.34617 -0.26257 -4.81094 -1.72008 -0.63641 -4.81094 -0.24394 -0.63641 
-4.80918 -1.41662 -1.23495 -4.80918 -1.41662 -0.03787 -4.80918 -0.54741 -1.23495 
-4.80918 -0.54741 -0.03787 -4.80898 -1.71794 -0.7126 -4.80898 -1.71794 -0.56022 
-4.80898 -0.24609 -0.7126 -4.80898 -0.24609 -0.56022 -4.80777 -0.98201 -1.37736 
-4.80777 -0.98201 0.10454 -4.80706 -1.50976 -1.15742 -4.80706 -1.50976 -0.1154 
-4.80706 -0.45426 -1.15742 -4.80706 -0.45426 -0.1154 -4.80688 -1.03114 -1.37655 
-4.80688 -1.03114 0.10373 -4.80688 -0.93289 -1.37655 -4.80688 -0.93289 0.10373 
-4.80492 -1.71191 -0.77815 -4.80492 -1.71191 -0.49467 -4.80492 -0.25212 -0.77815 
-4.80492 -0.25212 -0.49467 -4.80417 -1.08038 -1.37409 -4.80417 -1.08038 0.10127 
-4.80417 -0.88364 -1.37409 -4.80417 -0.88364 0.10127 -4.80199 -1.3189 -1.30218 
-4.80199 -1.3189 0.02936 -4.80199 -0.64512 -1.30218 -4.80199 -0.64512 0.02936 
-4.79985 -1.12915 -1.36985 -4.79985 -1.12915 0.09703 -4.79985 -0.83487 -1.36985 
-4.79985 -0.83487 0.09703 -4.79796 -1.7027 -0.84308 -4.79796 -1.7027 -0.42974 
-4.79796 -0.26133 -0.84308 -4.79796 -0.26133 -0.42974 -4.79556 -1.59589 -1.07048 
-4.79556 -1.59589 -0.20234 -4.79556 -0.36814 -1.07048 -4.79556 -0.36814 -0.20234 
-4.79327 -1.46057 -1.21887 -4.79327 -1.46057 -0.05395 -4.79327 -0.50346 -1.21887 
-4.79327 -0.50346 -0.05395 -4.79324 -1.17876 -1.36415 -4.79324 -1.17876 0.09133 
-4.79324 -0.78526 -1.36415 -4.79324 -0.78526 0.09133 -4.7895 -1.3647 -1.28969 
-4.7895 -1.3647 0.01687 -4.7895 -0.59933 -1.28969 -4.7895 -0.59933 0.01687 
-4.78838 -1.68937 -0.90903 -4.78838 -1.68937 -0.36379 -4.78838 -0.27465 -0.90903 
-4.78838 -0.27465 -0.36379 -4.78757 -1.55183 -1.13745 -4.78757 -1.55183 -0.13537 
-4.78757 -0.4122 -1.13745 -4.78757 -0.4122 -0.13537 -4.78552 -1.22669 -1.35651 
-4.78552 -1.22669 0.08369 -4.78552 -0.73734 -1.35651 -4.78552 -0.73734 0.08369 
-4.77601 -1.27426 -1.34723 -4.77601 -1.27426 0.07441 -4.77601 -0.68977 -1.34723 
-4.77601 -0.68977 0.07441 -4.7759 -1.50311 -1.20144 -4.7759 -1.50311 -0.07138 
-4.7759 -0.46091 -1.20144 -4.7759 -0.46091 -0.07138 -4.77579 -1.67278 -0.97373 
-4.77579 -1.67278 -0.29909 -4.77579 -0.29124 -0.97373 -4.77579 -0.29124 -0.29909 
-4.77543 -1.40957 -1.27563 -4.77543 -1.40957 0.00281 -4.77543 -0.55446 -1.27563 
-4.77543 -0.55446 0.00281 -4.77061 -0.98201 -1.40942 -4.77061 -0.98201 0.1366 
-4.76947 -1.03132 -1.40878 -4.76947 -1.03132 0.13596 -4.76947 -0.93271 -1.40878 
-4.76947 -0.93271 0.13596 -4.76704 -1.59155 -1.11654 -4.76704 -1.59155 -0.15628 
-4.76704 -0.37248 -1.11654 -4.76704 -0.37248 -0.15628 -4.76679 -1.0805 -1.40627 
-4.76679 -1.0805 0.13345 -4.76679 -0.88353 -1.40627 -4.76679 -0.88353 0.13345 
-4.76498 -1.32088 -1.33628 -4.76498 -1.32088 0.06346 -4.76498 -0.64314 -1.33628 
-4.76498 -0.64314 0.06346 -4.76295 -1.76031 -0.67461 -4.76295 -1.76031 -0.59821 
-4.76295 -0.20372 -0.67461 -4.76295 -0.20372 -0.59821 -4.76174 -1.65274 -1.03496 
-4.76174 -1.65274 -0.23786 -4.76174 -0.31129 -1.03496 -4.76174 -0.31129 -0.23786 
-4.76174 -1.1304 -1.40238 -4.76174 -1.1304 0.12956 -4.76174 -0.83362 -1.40238 
-4.76174 -0.83362 0.12956 -4.76024 -1.75652 -0.74001 -4.76024 -1.75652 -0.53281 
-4.76024 -0.20751 -0.74001 -4.76024 -0.20751 -0.53281 -4.75983 -1.45341 -1.26002 
-4.75983 -1.45341 -0.0128 -4.75983 -0.51062 -1.26002 -4.75983 -0.51062 -0.0128 
-4.75678 -1.54554 -1.1817 -4.75678 -1.54554 -0.09112 -4.75678 -0.41849 -1.1817 
-4.75678 -0.41849 -0.09112 -4.7551 -1.17993 -1.39655 -4.7551 -1.17993 0.12373 
-4.7551 -0.7841 -1.39655 -4.7551 -0.7841 0.12373 -4.75497 -1.74919 -0.80546 
-4.75497 -1.74919 -0.46736 -4.75497 -0.21483 -0.80546 -4.75497 -0.21483 -0.46736 
-4.74913 -1.37185 -1.32369 -4.74913 -1.37185 0.05087 -4.74913 -0.59217 -1.32369 
-4.74913 -0.59217 0.05087 -4.74731 -1.73841 -0.86968 -4.74731 -1.73841 -0.40314 
-4.74731 -0.22561 -0.86968 -4.74731 -0.22561 -0.40314 -4.74705 -1.228 -1.38898 
-4.74705 -1.228 0.11616 -4.74705 -0.73602 -1.38898 -4.74705 -0.73602 0.11616 
-4.74498 -1.62978 -1.09445 -4.74498 -1.62978 -0.17837 -4.74498 -0.33424 -1.09445 
-4.74498 -0.33424 -0.17837 -4.74272 -1.49612 -1.24292 -4.74272 -1.49612 -0.0299 
-4.74272 -0.46791 -1.24292 -4.74272 -0.46791 -0.0299 -4.73752 -1.27548 -1.37959 
-4.73752 -1.27548 0.10677 -4.73752 -0.68854 -1.37959 -4.73752 -0.68854 0.10677 
-4.73653 -1.72382 -0.93532 -4.73653 -1.72382 -0.3375 -4.73653 -0.24021 -0.93532 
-4.73653 -0.24021 -0.3375 -4.73649 -1.58542 -1.16136 -4.73649 -1.58542 -0.11146 
-4.73649 -0.37861 -1.16136 -4.73649 -0.37861 -0.11146 -4.73475 -1.41662 -1.30937 
-4.73475 -1.41662 0.03655 -4.73475 -0.54741 -1.30937 -4.73475 -0.54741 0.03655 
-4.73192 -0.98201 -1.43962 -4.73192 -0.98201 0.1668 -4.73071 -1.03137 -1.43899 
-4.73071 -1.03137 0.16617 -4.73071 -0.93265 -1.43899 -4.73071 -0.93265 0.16617 
-4.72703 -1.08132 -1.43708 -4.72703 -1.08132 0.16426 -4.72703 -0.8827 -1.43708 
-4.72703 -0.8827 0.16426 -4.72415 -1.53758 -1.22435 -4.72415 -1.53758 -0.04847 
-4.72415 -0.42644 -1.22435 -4.72415 -0.42644 -0.04847 -4.72398 -1.70614 -0.9972 
-4.72398 -1.70614 -0.27562 -4.72398 -0.25788 -0.9972 -4.72398 -0.25788 -0.27562 
-4.72315 -1.32721 -1.36876 -4.72315 -1.32721 0.09594 -4.72315 -0.63681 -1.36876 
-4.72315 -0.63681 0.09594 -4.72185 -1.13127 -1.43312 -4.72185 -1.13127 0.1603 
-4.72185 -0.83276 -1.43312 -4.72185 -0.83276 0.1603 -4.71868 -1.46057 -1.29347 
-4.71868 -1.46057 0.02065 -4.71868 -0.50346 -1.29347 -4.71868 -0.50346 0.02065 
-4.71541 -1.1806 -1.42704 -4.71541 -1.1806 0.15422 -4.71541 -0.78343 -1.42704 
-4.71541 -0.78343 0.15422 -4.71476 -1.62405 -1.13948 -4.71476 -1.62405 -0.13334 
-4.71476 -0.33998 -1.13948 -4.71476 -0.33998 -0.13334 -4.71357 -1.79851 -0.63641 
-4.71357 -0.16552 -0.63641 -4.71233 -1.79676 -0.70181 -4.71233 -1.79676 -0.57101 
-4.71233 -0.16726 -0.70181 -4.71233 -0.16726 -0.57101 -4.70893 -1.68507 -1.05797 
-4.70893 -1.68507 -0.21485 -4.70893 -0.27896 -1.05797 -4.70893 -0.27896 -0.21485 
-4.70863 -1.79152 -0.76694 -4.70863 -1.79152 -0.50588 -4.70863 -0.1725 -0.76694 
-4.70863 -0.1725 -0.50588 -4.70724 -1.22871 -1.4194 -4.70724 -1.22871 0.14658 
-4.70724 -0.73532 -1.4194 -4.70724 -0.73532 0.14658 -4.70703 -1.37791 -1.35574 
-4.70703 -1.37791 0.08292 -4.70703 -0.58612 -1.35574 -4.70703 -0.58612 0.08292 
-4.70417 -1.57771 -1.20436 -4.70417 -1.57771 -0.06846 -4.70417 -0.38631 -1.20436 
-4.70417 -0.38631 -0.06846 -4.70247 -1.78282 -0.8315 -4.70247 -1.78282 -0.44132 
-4.70247 -0.18121 -0.8315 -4.70247 -0.18121 -0.44132 -4.70125 -1.50311 -1.2761 
-4.70125 -1.50311 0.00328 -4.70125 -0.46091 -1.2761 -4.70125 -0.46091 0.00328 
-4.69417 -1.28092 -1.41058 -4.69417 -1.28092 0.13776 -4.69417 -0.68311 -1.41058 
-4.69417 -0.68311 0.13776 -4.69389 -1.77069 -0.89523 -4.69389 -1.77069 -0.37759 
-4.69389 -0.19334 -0.89523 -4.69389 -0.19334 -0.37759 -4.69212 -1.42267 -1.34125 
-4.69212 -1.42267 0.06843 -4.69212 -0.54136 -1.34125 -4.69212 -0.54136 0.06843 
-4.69179 -1.66091 -1.11646 -4.69179 -1.66091 -0.15636 -4.69179 -0.98201 -1.46788 
-4.69179 -0.98201 0.19506 -4.69179 -0.30312 -1.11646 -4.69179 -0.30312 -0.15636 
-4.68948 -1.03201 -1.46792 -4.68948 -1.03201 0.1951 -4.68948 -0.93201 -1.46792 
-4.68948 -0.93201 0.1951 -4.68578 -1.08189 -1.46587 -4.68578 -1.08189 0.19305 
-4.68578 -0.88213 -1.46587 -4.68578 -0.88213 0.19305 -4.68293 -1.75518 -0.95785 
-4.68293 -1.75518 -0.31497 -4.68293 -0.20885 -0.95785 -4.68293 -0.20885 -0.31497 
-4.68282 -1.61641 -1.18301 -4.68282 -1.61641 -0.08981 -4.68282 -0.34762 -1.18301 
-4.68282 -0.34762 -0.08981 -4.68151 -1.54554 -1.25697 -4.68151 -1.54554 -0.01585 
-4.68151 -0.41849 -1.25697 -4.68151 -0.41849 -0.01585 -4.68071 -1.13152 -1.46174 
-4.68071 -1.13152 0.18892 -4.68071 -0.83251 -1.46174 -4.68071 -0.83251 0.18892 
-4.67989 -1.82059 -0.67126 -4.67989 -1.82059 -0.60156 -4.67989 -0.14344 -0.67126 
-4.67989 -0.14344 -0.60156 -4.67941 -1.33253 -1.39935 -4.67941 -1.33253 0.12653 
-4.67941 -0.6315 -1.39935 -4.67941 -0.6315 0.12653 -4.67733 -1.81697 -0.73661 
-4.67733 -1.81697 -0.53621 -4.67733 -0.14706 -0.73661 -4.67733 -0.14706 -0.53621 
-4.67586 -1.46635 -1.32503 -4.67586 -1.46635 0.05221 -4.67586 -0.49767 -1.32503 
-4.67586 -0.49767 0.05221 -4.67427 -1.18077 -1.45555 -4.67427 -1.18077 0.18273 
-4.67427 -0.78326 -1.45555 -4.67427 -0.78326 0.18273 -4.67231 -1.80983 -0.80172 
-4.67231 -1.80983 -0.4711 -4.67231 -0.1542 -0.80172 -4.67231 -0.1542 -0.4711 
-4.66962 -1.73636 -1.01909 -4.66962 -1.73636 -0.25373 -4.66962 -0.22767 -1.01909 
-4.66962 -0.22767 -0.25373 -4.66484 -1.79925 -0.86592 -4.66484 -1.79925 -0.4069 
-4.66484 -0.16477 -0.86592 -4.66484 -0.16477 -0.4069 -4.66331 -1.38284 -1.38575 
-4.66331 -1.38284 0.11293 -4.66331 -0.58119 -1.38575 -4.66331 -0.58119 0.11293 
-4.66253 -1.23351 -1.44866 -4.66253 -1.23351 0.17584 -4.66253 -0.73052 -1.44866 
-4.66253 -0.73052 0.17584 -4.66117 -1.58542 -1.23668 -4.66117 -1.58542 -0.03614 
-4.66117 -0.37861 -1.23668 -4.66117 -0.37861 -0.03614 -4.66015 -1.65357 -1.16034 
-4.66015 -1.65357 -0.11248 -4.66015 -0.31045 -1.16034 -4.66015 -0.31045 -0.11248 
-4.65722 -1.50976 -1.30726 -4.65722 -1.50976 0.03444 -4.65722 -0.45426 -1.30726 
-4.65722 -0.45426 0.03444 -4.65486 -1.78497 -0.93013 -4.65486 -1.78497 -0.34269 
-4.65486 -0.17906 -0.93013 -4.65486 -0.17906 -0.34269 -4.65403 -1.71431 -1.0787 
-4.65403 -1.71431 -0.19412 -4.65403 -0.24972 -1.0787 -4.65403 -0.24972 -0.19412 
-4.65032 -0.98201 -1.49414 -4.65032 -0.98201 0.22132 -4.64922 -1.2855 -1.43936 
-4.64922 -1.2855 0.16654 -4.64922 -0.67853 -1.43936 -4.64922 -0.67853 0.16654 
-4.6481 -1.42747 -1.37095 -4.6481 -1.42747 0.09813 -4.6481 -0.53656 -1.37095 
-4.6481 -0.53656 0.09813 -4.6479 -1.03207 -1.49412 -4.6479 -1.03207 0.2213 
-4.6479 -0.93196 -1.49412 -4.6479 -0.93196 0.2213 -4.6459 -1.84237 -0.63641 
-4.6459 -0.12165 -0.63641 -4.64467 -1.84029 -0.70602 -4.64467 -1.84029 -0.5668 
-4.64467 -0.12374 -0.70602 -4.64467 -0.12374 -0.5668 -4.64398 -1.08223 -1.49206 
-4.64398 -1.08223 0.21924 -4.64398 -0.88179 -1.49206 -4.64398 -0.88179 0.21924 
-4.64257 -1.76758 -0.99207 -4.64257 -1.76758 -0.28075 -4.64257 -0.19645 -0.99207 
-4.64257 -0.19645 -0.28075 -4.64065 -1.83486 -0.77132 -4.64065 -1.83486 -0.5015 
-4.64065 -0.12917 -0.77132 -4.64065 -0.12917 -0.5015 -4.63929 -1.62405 -1.21495 
-4.63929 -1.62405 -0.05787 -4.63929 -0.33998 -1.21495 -4.63929 -0.33998 -0.05787 
-4.63879 -1.1319 -1.48785 -4.63879 -1.1319 0.21503 -4.63879 -0.83212 -1.48785 
-4.63879 -0.83212 0.21503 -4.63726 -1.55183 -1.28777 -4.63726 -1.55183 0.01495 
-4.63726 -0.4122 -1.28777 -4.63726 -0.4122 0.01495 -4.63622 -1.68912 -1.13641 
-4.63622 -1.68912 -0.13641 -4.63622 -0.27491 -1.13641 -4.63622 -0.27491 -0.13641 
-4.63445 -1.82576 -0.83604 -4.63445 -1.82576 -0.43678 -4.63445 -0.13827 -0.83604 
-4.63445 -0.13827 -0.43678 -4.6344 -1.33659 -1.42767 -4.6344 -1.33659 0.15485 
-4.6344 -0.62744 -1.42767 -4.6344 -0.62744 0.15485 -4.63043 -1.47165 -1.35475 
-4.63043 -1.47165 0.08193 -4.63043 -0.49238 -1.35475 -4.63043 -0.49238 0.08193 
-4.62794 -1.74683 -1.05266 -4.62794 -1.74683 -0.22016 -4.62794 -0.2172 -1.05266 
-4.62794 -0.2172 -0.22016 -4.62766 -1.1842 -1.48352 -4.62766 -1.1842 0.2107 
-4.62766 -0.77983 -1.48352 -4.62766 -0.77983 0.2107 -4.62546 -1.81316 -0.90069 
-4.62546 -1.81316 -0.37213 -4.62546 -0.15087 -0.90069 -4.62546 -0.15087 -0.37213 
-4.61809 -1.38663 -1.41364 -4.61809 -1.38663 0.14082 -4.61809 -0.5774 -1.41364 
-4.61809 -0.5774 0.14082 -4.61634 -1.59155 -1.26724 -4.61634 -1.59155 -0.00558 
-4.61634 -0.37248 -1.26724 -4.61634 -0.37248 -0.00558 -4.61627 -1.66091 -1.19198 
-4.61627 -1.66091 -0.08084 -4.61627 -0.30312 -1.19198 -4.61627 -0.30312 -0.08084 
-4.61557 -1.23688 -1.47621 -4.61557 -1.23688 0.20339 -4.61557 -0.72714 -1.47621 
-4.61557 -0.72714 0.20339 -4.61429 -1.79688 -0.96417 -4.61429 -1.79688 -0.30865 
-4.61429 -0.16714 -0.96417 -4.61429 -0.16714 -0.30865 -4.61144 -1.51483 -1.3366 
-4.61144 -1.51483 0.06378 -4.61144 -0.44919 -1.3366 -4.61144 -0.44919 0.06378 
-4.61108 -1.72296 -1.11127 -4.61108 -1.72296 -0.16155 -4.61108 -0.24106 -1.11127 
-4.61108 -0.24106 -0.16155 -4.61012 -1.8619 -0.67126 -4.61012 -1.8619 -0.60156 
-4.61012 -0.10213 -0.67126 -4.61012 -0.10213 -0.60156 -4.608 -1.85755 -0.74058 
-4.608 -1.85755 -0.53224 -4.608 -0.10647 -0.74058 -4.608 -0.10647 -0.53224 
-4.60761 -0.98201 -1.51833 -4.60761 -0.98201 0.24551 -4.60487 -1.03224 -1.51836 
-4.60487 -1.03224 0.24554 -4.60487 -0.93179 -1.51836 -4.60487 -0.93179 0.24554 
-4.60281 -1.85014 -0.80565 -4.60281 -1.85014 -0.46717 -4.60281 -0.11389 -0.80565 
-4.60281 -0.11389 -0.46717 -4.60175 -1.28907 -1.46646 -4.60175 -1.28907 0.19364 
-4.60175 -0.67495 -1.46646 -4.60175 -0.67495 0.19364 -4.6014 -1.43162 -1.39895 
-4.6014 -1.43162 0.12613 -4.6014 -0.53241 -1.39895 -4.6014 -0.53241 0.12613 
-4.60094 -1.08233 -1.51616 -4.60094 -1.08233 0.24334 -4.60094 -0.88169 -1.51616 
-4.60094 -0.88169 0.24334 -4.60055 -1.77767 -1.02542 -4.60055 -1.77767 -0.2474 
-4.60055 -0.18636 -1.02542 -4.60055 -0.18636 -0.2474 -4.5945 -1.83942 -0.87057 
-4.5945 -1.83942 -0.40225 -4.5945 -0.12461 -0.87057 -4.5945 -0.12461 -0.40225 
-4.59426 -1.62978 -1.24517 -4.59426 -1.62978 -0.02765 -4.59426 -0.33424 -1.24517 
-4.59426 -0.33424 -0.02765 -4.59153 -1.55644 -1.31664 -4.59153 -1.55644 0.04382 
-4.59153 -0.40758 -1.31664 -4.59153 -0.40758 0.04382 -4.59092 -1.1349 -1.51383 
-4.59092 -1.1349 0.24101 -4.59092 -0.82913 -1.51383 -4.59092 -0.82913 0.24101 
-4.58657 -1.34004 -1.45433 -4.58657 -1.34004 0.18151 -4.58657 -0.62399 -1.45433 
-4.58657 -0.62399 0.18151 -4.5848 -1.75502 -1.08499 -4.5848 -1.75502 -0.18783 
-4.5848 -0.209 -1.08499 -4.5848 -0.209 -0.18783 -4.58431 -1.82478 -0.93467 
-4.58431 -1.82478 -0.33815 -4.58431 -0.13925 -0.93467 -4.58431 -0.13925 -0.33815 
-4.58353 -1.47548 -1.38233 -4.58353 -1.47548 0.10951 -4.58353 -0.48855 -1.38233 
-4.58353 -0.48855 0.10951 -4.5796 -1.18703 -1.50898 -4.5796 -1.18703 0.23616 
-4.5796 -0.777 -1.50898 -4.5796 -0.777 0.23616 -4.5785 -1.71431 -1.15422 
-4.5785 -1.71431 -0.1186 -4.5785 -0.24972 -1.15422 -4.5785 -0.24972 -0.1186 
-4.57422 -1.88099 -0.63641 -4.57422 -0.08304 -0.63641 -4.57316 -1.87882 -0.70579 
-4.57316 -1.87882 -0.56703 -4.57316 -0.0852 -0.70579 -4.57316 -0.0852 -0.56703 
-4.57232 -1.8064 -0.99725 -4.57232 -1.8064 -0.27557 -4.57232 -0.15763 -0.99725 
-4.57232 -0.15763 -0.27557 -4.57151 -1.38927 -1.43932 -4.57151 -1.38927 0.1665 
-4.57151 -0.57475 -1.43932 -4.57151 -0.57475 0.1665 -4.57029 -1.59589 -1.29576 
-4.57029 -1.59589 0.02294 -4.57029 -0.36814 -1.29576 -4.57029 -0.36814 0.02294 
-4.57 -1.87233 -0.77484 -4.57 -1.87233 -0.49798 -4.57 -0.09169 -0.77484 
-4.57 -0.09169 -0.49798 -4.56689 -1.23976 -1.50133 -4.56689 -1.23976 0.22851 
-4.56689 -0.72426 -1.50133 -4.56689 -0.72426 0.22851 -4.56454 -1.5181 -1.36384 
-4.56454 -1.5181 0.09102 -4.56454 -0.44593 -1.36384 -4.56454 -0.44593 0.09102 
-4.56377 -0.98201 -1.5404 -4.56377 -0.98201 0.26758 -4.56253 -1.86336 -0.84007 
-4.56253 -1.86336 -0.43275 -4.56253 -0.10066 -0.84007 -4.56253 -0.10066 -0.43275 
-4.56092 -1.03229 -1.54035 -4.56092 -1.03229 0.26753 -4.56092 -0.93174 -1.54035 
-4.56092 -0.93174 0.26753 -4.55778 -1.68507 -1.20912 -4.55778 -1.68507 -0.0637 
-4.55778 -0.27896 -1.20912 -4.55778 -0.27896 -0.0637 -4.55744 -1.78522 -1.05763 
-4.55744 -1.78522 -0.21519 -4.55744 -0.17881 -1.05763 -4.55744 -0.17881 -0.21519 
-4.55451 -1.4341 -1.42422 -4.55451 -1.4341 0.1514 -4.55451 -0.52993 -1.42422 
-4.55451 -0.52993 0.1514 -4.55319 -1.85053 -0.9044 -4.55319 -1.85053 -0.36842 
-4.55319 -0.1135 -0.9044 -4.55319 -0.1135 -0.36842 -4.55289 -1.29173 -1.49108 
-4.55289 -1.29173 0.21826 -4.55289 -0.6723 -1.49108 -4.55289 -0.6723 0.21826 
-4.55247 -1.74683 -1.12813 -4.55247 -1.74683 -0.14469 -4.55247 -0.2172 -1.12813 
-4.55247 -0.2172 -0.14469 -4.55177 -1.08484 -1.54015 -4.55177 -1.08484 0.26733 
-4.55177 -0.87919 -1.54015 -4.55177 -0.87919 0.26733 -4.54446 -1.55936 -1.34352 
-4.54446 -1.55936 0.0707 -4.54446 -0.40466 -1.34352 -4.54446 -0.40466 0.0707 
-4.54202 -1.83387 -0.96756 -4.54202 -1.83387 -0.30526 -4.54202 -0.13015 -0.96756
[truncated: 2,817,484 more chars]
