# Supplementary material for: Visualizing electron delocalization in contorted polycyclic aromatic hydrocarbons
Source: Chem Sci. 2021 Sep 8;12(39):13092–100. doi: 10.1039/d1sc03368a (PMC8513938; doi:10.1039/d1sc03368a)
Supplement: SC-012-D1SC03368A-s022 [file SC-012-D1SC03368A-s022.vtk]

# vtk DataFile Version 5.1
vtk output
ASCII
DATASET POLYDATA
POINTS 83317 double
3.33307 -1.76531 -6.08482 3.33307 -1.76531 -5.98668 3.334 -1.81871 -6.07351 
3.334 -1.81871 -5.99799 3.334 -1.71191 -6.07351 3.334 -1.71191 -5.99799 
3.33668 -1.76531 -6.13377 3.33668 -1.76531 -5.93773 3.33707 -1.81867 -6.12257 
3.33707 -1.81867 -5.94893 3.33707 -1.71194 -6.12257 3.33707 -1.71194 -5.94893 
3.33759 -1.87219 -6.03575 3.33759 -1.65843 -6.03575 3.34042 -1.87188 -6.11111 
3.34042 -1.87188 -5.96039 3.34042 -1.65873 -6.11111 3.34042 -1.65873 -5.96039 
3.34258 -1.81857 -6.17169 3.34258 -1.81857 -5.89981 3.34258 -1.71205 -6.17169 
3.34258 -1.71205 -5.89981 3.34269 -1.76531 -6.18248 3.34269 -1.76531 -5.88902 
3.34538 -1.87187 -6.16022 3.34538 -1.87187 -5.91128 3.34538 -1.65875 -6.16022 
3.34538 -1.65875 -5.91128 3.34555 -1.92581 -6.07351 3.34555 -1.92581 -5.99799 
3.34555 -1.60481 -6.07351 3.34555 -1.60481 -5.99799 3.35046 -1.81853 -6.22021 
3.35046 -1.81853 -5.85129 3.35046 -1.71208 -6.22021 3.35046 -1.71208 -5.85129 
3.35108 -1.9246 -6.14839 3.35108 -1.9246 -5.92311 3.35108 -1.76531 -6.23084 
3.35108 -1.76531 -5.84066 3.35108 -1.60602 -6.14839 3.35108 -1.60602 -5.92311 
3.35274 -1.8716 -6.20903 3.35274 -1.8716 -5.86247 3.35274 -1.65902 -6.20903 
3.35274 -1.65902 -5.86247 3.35497 -1.97903 -6.03575 3.35497 -1.55158 -6.03575 
3.35771 -1.97843 -6.11068 3.35771 -1.97843 -5.96082 3.35771 -1.55218 -6.11068 
3.35771 -1.55218 -5.96082 3.3579 -1.92435 -6.19734 3.3579 -1.92435 -5.87416 
3.3579 -1.60627 -6.19734 3.3579 -1.60627 -5.87416 3.36103 -1.8181 -6.26963 
3.36103 -1.8181 -5.80187 3.36103 -1.71252 -6.26963 3.36103 -1.71252 -5.80187 
3.36183 -1.76531 -6.27873 3.36183 -1.76531 -5.79277 3.36276 -1.87126 -6.2585 
3.36276 -1.87126 -5.813 3.36276 -1.65935 -6.2585 3.36276 -1.65935 -5.813 
3.36594 -1.97663 -6.18518 3.36594 -1.97663 -5.88632 3.36594 -1.55398 -6.18518 
3.36594 -1.55398 -5.88632 3.36739 -1.92438 -6.2467 3.36739 -1.92438 -5.8248 
3.36739 -1.60624 -6.2467 3.36739 -1.60624 -5.8248 3.36929 -2.03368 -6.07354 
3.36929 -2.03368 -5.99796 3.36929 -1.49693 -6.07354 3.36929 -1.49693 -5.99796 
3.37371 -1.81806 -6.31712 3.37371 -1.81806 -5.75438 3.37371 -1.71256 -6.31712 
3.37371 -1.71256 -5.75438 3.37482 -2.03247 -6.14842 3.37482 -2.03247 -5.92308 
3.37482 -1.49814 -6.14842 3.37482 -1.49814 -5.92308 3.37492 -1.97681 -6.23456 
3.37492 -1.97681 -5.83694 3.37492 -1.5538 -6.23456 3.37492 -1.5538 -5.83694 
3.37492 -1.76531 -6.32603 3.37492 -1.76531 -5.74547 3.37525 -1.87065 -6.3074 
3.37525 -1.87065 -5.7641 3.37525 -1.65996 -6.3074 3.37525 -1.65996 -5.7641 
3.37936 -1.92379 -6.2958 3.37936 -1.92379 -5.7757 3.37936 -1.60682 -6.2958 
3.37936 -1.60682 -5.7757 3.38493 -2.02776 -6.22133 3.38493 -2.02776 -5.85017 
3.38493 -1.50285 -6.22133 3.38493 -1.50285 -5.85017 3.38536 -2.08801 -6.03575 
3.38536 -1.4426 -6.03575 3.38631 -1.97646 -6.28343 3.38631 -1.97646 -5.78807 
3.38631 -1.55416 -6.28343 3.38631 -1.55416 -5.78807 3.38806 -2.08709 -6.11115 
3.38806 -2.08709 -5.96035 3.38806 -1.44352 -6.11115 3.38806 -1.44352 -5.96035 
3.3888 -1.81793 -6.36418 3.3888 -1.81793 -5.70732 3.3888 -1.71268 -6.36418 
3.3888 -1.71268 -5.70732 3.3899 -1.87062 -6.35453 3.3899 -1.87062 -5.71697 
3.3899 -1.66 -6.35453 3.3899 -1.66 -5.71697 3.39032 -1.76531 -6.37264 
3.39032 -1.76531 -5.69886 3.39367 -1.92275 -6.34397 3.39367 -1.92275 -5.72753 
3.39367 -1.60786 -6.34397 3.39367 -1.60786 -5.72753 3.39548 -2.08329 -6.18432 
3.39548 -2.08329 -5.88718 3.39548 -1.44732 -6.18432 3.39548 -1.44732 -5.88718 
3.39581 -2.02749 -6.2704 3.39581 -2.02749 -5.8011 3.39581 -1.50313 -6.2704 
3.39581 -1.50313 -5.8011 3.40008 -1.97557 -6.33169 3.40008 -1.97557 -5.73981 
3.40008 -1.55504 -6.33169 3.40008 -1.55504 -5.73981 3.40559 -2.14025 -6.07354 
3.40559 -2.14025 -5.99796 3.40559 -1.39036 -6.07354 3.40559 -1.39036 -5.99796 
3.4061 -1.81789 -6.41019 3.4061 -1.81789 -5.66131 3.4061 -1.71272 -6.41019 
3.4061 -1.71272 -5.66131 3.40685 -1.87033 -6.40088 3.40685 -1.87033 -5.67062 
3.40685 -1.66029 -6.40088 3.40685 -1.66029 -5.67062 3.40798 -2.07777 -6.25669 
3.40798 -2.07777 -5.81481 3.40798 -1.76531 -6.41843 3.40798 -1.76531 -5.65307 
3.40798 -1.45285 -6.25669 3.40798 -1.45285 -5.81481 3.40914 -2.0266 -6.31913 
3.40914 -2.0266 -5.75237 3.40914 -1.50402 -6.31913 3.40914 -1.50402 -5.75237 
3.41022 -1.92246 -6.39054 3.41022 -1.92246 -5.68096 3.41022 -1.60815 -6.39054 
3.41022 -1.60815 -5.68096 3.41053 -2.13793 -6.14664 3.41053 -2.13793 -5.92486 
3.41053 -1.39268 -6.14664 3.41053 -1.39268 -5.92486 3.4162 -1.97415 -6.3792 
3.4162 -1.97415 -5.6923 3.4162 -1.55646 -6.3792 3.4162 -1.55646 -5.6923 
3.42039 -2.13331 -6.21959 3.42039 -2.13331 -5.85191 3.42039 -1.39731 -6.21959 
3.42039 -1.39731 -5.85191 3.4208 -2.07709 -6.3055 3.4208 -2.07709 -5.766 
3.4208 -1.45353 -6.3055 3.4208 -1.45353 -5.766 3.42479 -2.02525 -6.36687 
3.42479 -2.02525 -5.70463 3.42479 -1.50536 -6.36687 3.42479 -1.50536 -5.70463 
3.42733 -2.19171 -6.03575 3.42733 -1.33891 -6.03575 3.42787 -1.76531 -6.46331 
3.42787 -1.76531 -5.60819 3.42793 -1.81558 -6.46045 3.42793 -1.81558 -5.61105 
3.42793 -1.71503 -6.46045 3.42793 -1.71503 -5.61105 3.42812 -1.86813 -6.4513 
3.42812 -1.86813 -5.6202 3.42812 -1.66248 -6.4513 3.42812 -1.66248 -5.6202 
3.42975 -2.19057 -5.9626 3.42975 -1.34005 -6.1089 3.42975 -1.34005 -5.9626 
3.43094 -1.92069 -6.44096 3.43094 -1.92069 -5.63054 3.43094 -1.60992 -6.44096 
3.43094 -1.60992 -5.63054 3.43499 -2.12643 -5.78039 3.43499 -1.40418 -6.29111 
3.43499 -1.40418 -5.78039 3.43594 -2.07561 -6.35361 3.43594 -2.07561 -5.71789 
3.43594 -1.455 -6.35361 3.43594 -1.455 -5.71789 3.43642 -1.97255 -6.42975 
3.43642 -1.97255 -5.64175 3.43642 -1.55807 -6.42975 3.43642 -1.55807 -5.64175 
3.43701 -2.18715 -5.88985 3.43701 -1.34347 -6.18165 3.43701 -1.34347 -5.88985 
3.44456 -2.02521 -6.41673 3.44456 -2.02521 -5.65477 3.44456 -1.5054 -6.41673 
3.44456 -1.5054 -5.65477 3.44906 -2.18147 -5.81788 3.44906 -1.34915 -6.25362 
3.44906 -1.34915 -5.81788 3.44964 -2.12509 -5.73205 3.44964 -1.40552 -6.33945 
3.44964 -1.40552 -5.73205 3.44991 -1.81553 -6.5044 3.44991 -1.81553 -5.5671 
3.44991 -1.71508 -6.5044 3.44991 -1.71508 -5.5671 3.44994 -1.76531 -6.50715 
3.44994 -1.76531 -5.56435 3.45211 -1.86563 -6.50047 3.45211 -1.86563 -5.57103 
3.45211 -1.66499 -6.50047 3.45211 -1.66499 -5.57103 3.45444 -1.91819 -6.49045 
3.45444 -1.91819 -5.58105 3.45444 -1.61242 -6.49045 3.45444 -1.61242 -5.58105 
3.45531 -2.07576 -5.66796 3.45531 -1.45485 -6.40354 3.45531 -1.45485 -5.66796 
3.45772 -1.28114 -6.07398 3.45772 -1.28114 -5.99752 3.45929 -1.97032 -6.47913 
3.45929 -1.97032 -5.59237 3.45929 -1.56029 -6.47913 3.45929 -1.56029 -5.59237 
3.4627 -2.24712 -5.92437 3.4627 -1.28349 -6.14713 3.4627 -1.28349 -5.92437 
3.46584 -2.17356 -5.74707 3.46584 -1.35706 -6.32443 3.46584 -1.35706 -5.74707 
3.46694 -2.02306 -6.46642 3.46694 -2.02306 -5.60508 3.46694 -1.50756 -6.46642 
3.46694 -1.50756 -5.60508 3.46865 -2.12571 -5.68223 3.46865 -1.40491 -6.38927 
3.46865 -1.40491 -5.68223 3.47261 -2.24241 -5.85122 3.47261 -1.2882 -6.22028 
3.47261 -1.2882 -5.85122 3.47413 -1.76531 -6.54985 3.47413 -1.76531 -5.52165 
3.47415 -1.81536 -6.54744 3.47415 -1.81536 -5.52406 3.47415 -1.71525 -6.54744 
3.47415 -1.71525 -5.52406 3.47621 -1.86553 -6.54351 3.47621 -1.86553 -5.52799 
3.47621 -1.66509 -6.54351 3.47621 -1.66509 -5.52799 3.47719 -2.07502 -5.61908 
3.47719 -1.45559 -6.45242 3.47719 -1.45559 -5.61908 3.48042 -1.9152 -6.53832 
3.48042 -1.9152 -5.53318 3.48042 -1.61542 -6.53832 3.48042 -1.61542 -5.53318 
3.48449 -2.17439 -5.6972 3.48449 -1.35623 -6.3743 3.48449 -1.35623 -5.6972 
3.48475 -1.96749 -6.5272 3.48475 -1.96749 -5.5443 3.48475 -1.56312 -6.5272 
3.48475 -1.56312 -5.5443 3.48726 -2.23549 -5.77968 3.48726 -1.29513 -6.29182 
3.48726 -1.29513 -5.77968 3.49016 -2.12505 -5.6331 3.49016 -1.40556 -6.4384 
3.49016 -1.40556 -5.6331 3.49067 -1.22457 -6.03575 3.49207 -2.02018 -5.55639 
3.49207 -1.51044 -6.51511 3.49207 -1.51044 -5.55639 3.49312 -1.22614 -6.112 
3.49312 -1.22614 -5.9595 3.50036 -1.81531 -6.58901 3.50036 -1.81531 -5.48249 
3.50036 -1.71531 -6.58901 3.50036 -1.71531 -5.48249 3.50039 -2.21893 -5.71499 
3.50039 -1.76531 -6.59132 3.50039 -1.76531 -5.48018 3.50039 -1.31169 -6.35651 
3.50039 -1.31169 -5.71499 3.5009 -1.22947 -6.18533 3.5009 -1.22947 -5.88617 
3.50181 -2.07237 -5.57021 3.50181 -1.45825 -6.50129 3.50181 -1.45825 -5.57021 
3.5024 -1.86519 -6.58532 3.5024 -1.86519 -5.48618 3.5024 -1.66543 -5.48618 
3.50555 -2.17406 -5.64828 3.50555 -1.35656 -6.42322 3.50555 -1.35656 -5.64828 
3.50653 -1.91481 -6.58024 3.50653 -1.91481 -5.49126 3.50653 -1.6158 -5.49126 
3.51272 -1.96406 -6.57381 3.51272 -1.96406 -5.49769 3.51272 -1.56655 -5.49769 
3.5132 -2.2949 -5.81366 3.5132 -1.23571 -6.25784 3.5132 -1.23571 -5.81366 
3.51394 -2.12333 -5.58539 3.51394 -1.40728 -6.48611 3.51394 -1.40728 -5.58539 
3.51961 -2.0168 -5.50944 3.51961 -1.51381 -5.50944 3.521 -2.21878 -5.66581 
3.521 -1.31183 -6.40569 3.521 -1.31183 -5.66581 3.52399 -2.27982 -5.74831 
3.52399 -1.2508 -6.32319 3.52399 -1.2508 -5.74831 3.52865 -1.76531 -5.44005 
3.52891 -1.1705 -6.07399 3.52891 -1.1705 -5.99751 3.52892 -2.06879 -5.52274 
3.52892 -1.46182 -5.52274 3.52895 -2.17257 -5.60046 3.52895 -1.35805 -5.60046 
3.52928 -1.81467 -6.63024 3.52928 -1.81467 -5.44126 3.52928 -1.71595 -5.44126 
3.53119 -1.86462 -6.62657 3.53119 -1.86462 -5.44493 3.53119 -1.666 -5.44493 
3.53332 -1.17423 -6.14958 3.53332 -1.17423 -5.92192 3.53515 -1.91456 -6.62139 
3.53515 -1.91456 -5.45011 3.53515 -1.61605 -5.45011 3.53851 -2.26236 -5.68428 
3.53851 -1.26826 -6.38722 3.53851 -1.26826 -5.68428 3.5406 -2.11988 -5.53757 
3.5406 -1.41073 -5.53757 3.54123 -1.96389 -6.61495 3.54123 -1.96389 -5.45655 
3.54123 -1.56672 -5.45655 3.54353 -1.17914 -6.22267 3.54353 -1.17914 -5.84883 
3.54405 -2.21739 -5.61746 3.54405 -1.31322 -6.45404 3.54405 -1.31322 -5.61746 
3.54887 -2.012 -5.46473 3.54887 -1.51861 -5.46473 3.55227 -1.19224 -6.28838 
3.55227 -1.19224 -5.78312 3.55463 -2.16992 -5.55388 3.55463 -1.36069 -5.55388 
3.55769 -2.06421 -5.47779 3.55769 -1.4664 -5.47779 3.55885 -1.76531 -5.40136 
3.55949 -1.81461 -5.4025 3.55949 -1.716 -5.4025 3.56112 -2.26128 -5.63579 
3.56112 -1.26934 -6.43571 3.56112 -1.26934 -5.63579 3.56201 -1.86379 -5.40518 
3.56201 -1.66682 -5.40518 3.56453 -2.32237 -5.71812 3.56453 -1.20824 -6.35338 
3.56453 -1.20824 -5.71812 3.5659 -1.9137 -6.66127 3.5659 -1.9137 -5.41023 
3.5659 -1.61692 -5.41023 3.56892 -2.11582 -5.49256 3.56892 -1.41479 -5.49256 
3.56933 -2.21491 -5.57057 3.56933 -1.3157 -5.57057 3.57155 -1.12016 -6.11134 
3.57173 -1.96322 -5.41686 3.57173 -1.56739 -5.41686 3.57808 -1.1257 -6.18651 
3.57929 -2.0113 -5.42491 3.57929 -1.51932 -5.42491 3.58002 -2.30366 -5.65508 
3.58002 -1.22695 -6.41642 3.58002 -1.22695 -5.65508 3.58252 -2.16613 -5.50866 
3.58252 -1.36448 -5.50866 3.5847 -1.13705 -6.25265 3.58594 -2.25877 -5.58844 
3.58594 -1.27184 -5.58844 3.58869 -2.05878 -5.43445 3.58869 -1.47184 -5.43445 
3.59091 -1.76531 -5.36419 3.59173 -1.81443 -5.36509 3.59173 -1.71618 -5.36509 
3.59419 -1.86368 -5.3678 3.59419 -1.66694 -5.3678 3.59472 -1.15125 -6.31781 
3.59472 -1.15125 -5.75369 3.59732 -2.21076 -5.52387 3.59732 -1.31985 -5.52387 
3.59842 -1.91245 -5.37211 3.59842 -1.61817 -5.37211 3.59951 -2.11051 -5.44881 
3.59951 -1.42011 -5.44881 3.60412 -1.96206 -5.37872 3.60412 -1.56856 -5.37872 
3.60443 -2.30139 -5.60743 3.60443 -1.22922 -5.60743 3.60809 -2.36237 -5.68981 
3.60809 -1.16825 -6.38169 3.60809 -1.16825 -5.68981 3.61177 -2.00998 -5.38645 
3.61177 -1.52063 -5.38645 3.61253 -2.1612 -5.46494 3.61253 -1.36941 -5.46494 
3.61352 -2.25494 -5.54154 3.61352 -1.27567 -5.54154 3.62105 -2.05755 -5.39596 
3.62105 -1.47306 -5.39596 3.62476 -2.34266 -5.6275 3.62476 -1.76531 -5.32864 
3.62476 -1.18796 -5.6275 3.62561 -1.81437 -5.32949 3.62561 -1.71624 -5.32949 
3.62703 -2.20596 -5.47985 3.62703 -1.32465 -5.47985 3.62816 -1.86332 -5.33205 
3.62816 -1.66729 -5.33205 3.63043 -1.09603 -6.28081 3.63167 -2.29813 -5.56052 
3.63167 -1.23249 -5.56052 3.63199 -1.42644 -5.40698 3.63241 -1.61858 -5.3363 
3.63834 -1.57022 -5.34223 3.64191 -1.11138 -6.34616 3.64324 -2.24965 -5.49611 
3.64595 -1.52233 -5.34983 3.65163 -2.33974 -5.58043 3.6552 -1.47502 -5.35909 
3.6603 -1.76531 -5.2948 3.66102 -2.29306 -5.51474 3.6612 -1.71618 -5.29561 
3.66391 -1.66694 -5.29807 3.66823 -1.61817 -5.30231 3.67252 -2.37918 -5.60168 
3.67484 -1.56856 -5.30801 3.6805 -2.33512 -5.53471 3.68256 -1.52063 -5.31565 
3.70103 -2.37484 -5.55562 3.70129 -1.66682 -5.26589 3.70634 -1.61692 -5.26978 
3.7113 -2.32883 -5.49046 3.71297 -1.56739 -5.27561 4.95075 -1.56739 -5.27561 
4.95242 -2.32883 -5.49046 4.95738 -1.61692 -5.26978 4.96244 -1.66682 -5.26589 
4.96269 -2.37484 -5.55562 4.98117 -1.52063 -5.31565 4.98322 -2.33512 -5.53471 
4.98889 -1.56856 -5.30801 4.99121 -2.37918 -5.60168 4.9955 -1.61817 -5.30231 
4.99981 -1.66694 -5.29807 5.00252 -1.71618 -5.29561 5.00271 -2.29306 -5.51474 
5.00342 -1.76531 -5.2948 5.00852 -1.47502 -5.35909 5.0121 -2.33974 -5.58043 
5.01778 -1.52233 -5.34983 5.02049 -2.24965 -5.49611 5.02181 -1.11138 -6.34616 
5.02538 -1.57022 -5.34223 5.03132 -1.61858 -5.3363 5.03173 -1.42644 -5.40698 
5.03205 -2.29813 -5.56052 5.03205 -1.23249 -5.56052 5.0333 -1.09603 -6.28081 
5.03556 -1.86332 -5.33205 5.03556 -1.66729 -5.33205 5.0367 -2.20596 -5.47985 
5.0367 -1.32465 -5.47985 5.03812 -1.81437 -5.32949 5.03812 -1.71624 -5.32949 
5.03897 -2.34266 -5.6275 5.03897 -1.76531 -5.32864 5.03897 -1.18796 -5.6275 
5.04268 -2.05755 -5.39596 5.04268 -1.47306 -5.39596 5.0502 -2.25494 -5.54154 
5.0502 -1.27567 -5.54154 5.05119 -2.1612 -5.46494 5.05119 -1.36941 -5.46494 
5.05196 -2.00998 -5.38645 5.05196 -1.52063 -5.38645 5.05563 -2.36237 -5.68981 
5.05563 -1.16825 -6.38169 5.05563 -1.16825 -5.68981 5.05929 -2.30139 -5.60743 
5.05929 -1.22922 -5.60743 5.0596 -1.96206 -5.37872 5.0596 -1.56856 -5.37872 
5.06421 -2.11051 -5.44881 5.06421 -1.42011 -5.44881 5.0653 -1.91245 -5.37211 
5.0653 -1.61817 -5.37211 5.0664 -2.21076 -5.52387 5.0664 -1.31985 -5.52387 
5.069 -1.15125 -6.31781 5.069 -1.15125 -5.75369 5.06954 -1.86368 -5.3678 
5.06954 -1.66694 -5.3678 5.072 -1.81443 -5.36509 5.072 -1.71618 -5.36509 
5.07281 -1.76531 -5.36419 5.07504 -2.05878 -5.43445 5.07504 -1.47184 -5.43445 
5.07778 -2.25877 -5.58844 5.07778 -1.27184 -5.58844 5.07902 -1.13705 -6.25265 
5.08121 -2.16613 -5.50866 5.08121 -1.36448 -5.50866 5.0837 -2.30366 -5.65508 
5.0837 -1.22695 -6.41642 5.0837 -1.22695 -5.65508 5.08443 -2.0113 -5.42491 
5.08443 -1.51932 -5.42491 5.08564 -1.1257 -6.18651 5.092 -1.96322 -5.41686 
5.092 -1.56739 -5.41686 5.09217 -1.12016 -6.11134 5.0944 -2.21491 -5.57057 
5.0944 -1.3157 -5.57057 5.0948 -2.11582 -5.49256 5.0948 -1.41479 -5.49256 
5.09783 -1.9137 -6.66127 5.09783 -1.9137 -5.41023 5.09783 -1.61692 -5.41023 
5.09919 -2.32237 -5.71812 5.09919 -1.20824 -6.35338 5.09919 -1.20824 -5.71812 
5.10172 -1.86379 -5.40518 5.10172 -1.66682 -5.40518 5.1026 -2.26128 -5.63579 
5.1026 -1.26934 -6.43571 5.1026 -1.26934 -5.63579 5.10423 -1.81461 -5.4025 
5.10423 -1.716 -5.4025 5.10487 -1.76531 -5.40136 5.10603 -2.06421 -5.47779 
5.10603 -1.4664 -5.47779 5.10909 -2.16992 -5.55388 5.10909 -1.36069 -5.55388 
5.11146 -1.19224 -6.28838 5.11146 -1.19224 -5.78312 5.11486 -2.012 -5.46473 
5.11486 -1.51861 -5.46473 5.11968 -2.21739 -5.61746 5.11968 -1.31322 -6.45404 
5.11968 -1.31322 -5.61746 5.12019 -1.17914 -6.22267 5.12019 -1.17914 -5.84883 
5.12249 -1.96389 -6.61495 5.12249 -1.96389 -5.45655 5.12249 -1.56672 -5.45655 
5.12312 -2.11988 -5.53757 5.12312 -1.41073 -5.53757 5.12522 -2.26236 -5.68428 
5.12522 -1.26826 -6.38722 5.12522 -1.26826 -5.68428 5.12858 -1.91456 -6.62139 
5.12858 -1.91456 -5.45011 5.12858 -1.61605 -5.45011 5.13041 -1.17423 -6.14958 
5.13041 -1.17423 -5.92192 5.13253 -1.86462 -6.62657 5.13253 -1.86462 -5.44493 
5.13253 -1.666 -5.44493 5.13445 -1.81467 -6.63024 5.13445 -1.81467 -5.44126 
5.13445 -1.71595 -5.44126 5.13477 -2.17257 -5.60046 5.13477 -1.35805 -5.60046 
5.13481 -2.06879 -5.52274 5.13481 -1.46182 -5.52274 5.13482 -1.1705 -6.07399 
5.13482 -1.1705 -5.99751 5.13507 -1.76531 -5.44005 5.13973 -2.27982 -5.74831 
5.13973 -1.2508 -6.32319 5.13973 -1.2508 -5.74831 5.14273 -2.21878 -5.66581 
5.14273 -1.31183 -6.40569 5.14273 -1.31183 -5.66581 5.14411 -2.0168 -5.50944 
5.14411 -1.51381 -5.50944 5.14978 -2.12333 -5.58539 5.14978 -1.40728 -6.48611 
5.14978 -1.40728 -5.58539 5.15052 -2.2949 -5.81366 5.15052 -1.23571 -6.25784 
5.15052 -1.23571 -5.81366 5.151 -1.96406 -6.57381 5.151 -1.96406 -5.49769 
5.151 -1.56655 -5.49769 5.1572 -1.91481 -6.58024 5.1572 -1.91481 -5.49126 
5.1572 -1.6158 -5.49126 5.15817 -2.17406 -5.64828 5.15817 -1.35656 -6.42322 
5.15817 -1.35656 -5.64828 5.16132 -1.86519 -6.58532 5.16132 -1.86519 -5.48618 
5.16132 -1.66543 -5.48618 5.16192 -2.07237 -5.57021 5.16192 -1.45825 -6.50129 
5.16192 -1.45825 -5.57021 5.16283 -1.22947 -6.18533 5.16283 -1.22947 -5.88617 
5.16333 -2.21893 -5.71499 5.16333 -1.76531 -6.59132 5.16333 -1.76531 -5.48018 
5.16333 -1.31169 -6.35651 5.16333 -1.31169 -5.71499 5.16337 -1.81531 -6.58901 
5.16337 -1.81531 -5.48249 5.16337 -1.71531 -6.58901 5.16337 -1.71531 -5.48249 
5.1706 -1.22614 -6.112 5.1706 -1.22614 -5.9595 5.17166 -2.02018 -5.55639 
5.17166 -1.51044 -6.51511 5.17166 -1.51044 -5.55639 5.17305 -1.22457 -6.03575 
5.17356 -2.12505 -5.6331 5.17356 -1.40556 -6.4384 5.17356 -1.40556 -5.6331 
5.17647 -2.23549 -5.77968 5.17647 -1.29513 -6.29182 5.17647 -1.29513 -5.77968 
5.17898 -1.96749 -6.5272 5.17898 -1.96749 -5.5443 5.17898 -1.56312 -6.5272 
5.17898 -1.56312 -5.5443 5.17923 -2.17439 -5.6972 5.17923 -1.35623 -6.3743 
5.17923 -1.35623 -5.6972 5.18331 -1.9152 -6.53832 5.18331 -1.9152 -5.53318 
5.18331 -1.61542 -6.53832 5.18331 -1.61542 -5.53318 5.18653 -2.07502 -5.61908 
5.18653 -1.45559 -6.45242 5.18653 -1.45559 -5.61908 5.18751 -1.86553 -6.54351 
5.18751 -1.86553 -5.52799 5.18751 -1.66509 -6.54351 5.18751 -1.66509 -5.52799 
5.18957 -1.81536 -6.54744 5.18957 -1.81536 -5.52406 5.18957 -1.71525 -6.54744 
5.18957 -1.71525 -5.52406 5.18959 -1.76531 -6.54985 5.18959 -1.76531 -5.52165 
5.19112 -2.24241 -5.85122 5.19112 -1.2882 -6.22028 5.19112 -1.2882 -5.85122 
5.19507 -2.12571 -5.68223 5.19507 -1.40491 -6.38927 5.19507 -1.40491 -5.68223 
5.19678 -2.02306 -6.46642 5.19678 -2.02306 -5.60508 5.19678 -1.50756 -6.46642 
5.19678 -1.50756 -5.60508 5.19789 -2.17356 -5.74707 5.19789 -1.35706 -6.32443 
5.19789 -1.35706 -5.74707 5.20103 -2.24712 -5.92437 5.20103 -1.28349 -6.14713 
5.20103 -1.28349 -5.92437 5.20443 -1.97032 -6.47913 5.20443 -1.97032 -5.59237 
5.20443 -1.56029 -6.47913 5.20443 -1.56029 -5.59237 5.206 -1.28114 -6.07398 
5.206 -1.28114 -5.99752 5.20841 -2.07576 -5.66796 5.20841 -1.45485 -6.40354 
5.20841 -1.45485 -5.66796 5.20928 -1.91819 -6.49045 5.20928 -1.91819 -5.58105 
5.20928 -1.61242 -6.49045 5.20928 -1.61242 -5.58105 5.21162 -1.86563 -6.50047 
5.21162 -1.86563 -5.57103 5.21162 -1.66499 -6.50047 5.21162 -1.66499 -5.57103 
5.21378 -1.76531 -6.50715 5.21378 -1.76531 -5.56435 5.21382 -1.81553 -6.5044 
5.21382 -1.81553 -5.5671 5.21382 -1.71508 -6.5044 5.21382 -1.71508 -5.5671 
5.21409 -2.12509 -5.73205 5.21409 -1.40552 -6.33945 5.21409 -1.40552 -5.73205 
5.21467 -2.18147 -5.81788 5.21467 -1.34915 -6.25362 5.21467 -1.34915 -5.81788 
5.21916 -2.02521 -6.41673 5.21916 -2.02521 -5.65477 5.21916 -1.5054 -6.41673 
5.21916 -1.5054 -5.65477 5.22672 -2.18715 -5.88985 5.22672 -1.34347 -6.18165 
5.22672 -1.34347 -5.88985 5.22731 -1.97255 -6.42975 5.22731 -1.97255 -5.64175 
5.22731 -1.55807 -6.42975 5.22731 -1.55807 -5.64175 5.22778 -2.07561 -6.35361 
5.22778 -2.07561 -5.71789 5.22778 -1.455 -6.35361 5.22778 -1.455 -5.71789 
5.22873 -2.12643 -5.78039 5.22873 -1.40418 -6.29111 5.22873 -1.40418 -5.78039 
5.23278 -1.92069 -6.44096 5.23278 -1.92069 -5.63054 5.23278 -1.60992 -6.44096 
5.23278 -1.60992 -5.63054 5.23397 -2.19057 -5.9626 5.23397 -1.34005 -6.1089 
5.23397 -1.34005 -5.9626 5.2356 -1.86813 -6.4513 5.2356 -1.86813 -5.6202 
5.2356 -1.66248 -6.4513 5.2356 -1.66248 -5.6202 5.2358 -1.81558 -6.46045 
5.2358 -1.81558 -5.61105 5.2358 -1.71503 -6.46045 5.2358 -1.71503 -5.61105 
5.23585 -1.76531 -6.46331 5.23585 -1.76531 -5.60819 5.2364 -2.19171 -6.03575 
5.2364 -1.33891 -6.03575 5.23894 -2.02525 -6.36687 5.23894 -2.02525 -5.70463 
5.23894 -1.50536 -6.36687 5.23894 -1.50536 -5.70463 5.24292 -2.07709 -6.3055 
5.24292 -2.07709 -5.766 5.24292 -1.45353 -6.3055 5.24292 -1.45353 -5.766 
5.24333 -2.13331 -6.21959 5.24333 -2.13331 -5.85191 5.24333 -1.39731 -6.21959 
5.24333 -1.39731 -5.85191 5.24752 -1.97415 -6.3792 5.24752 -1.97415 -5.6923 
5.24752 -1.55646 -6.3792 5.24752 -1.55646 -5.6923 5.2532 -2.13793 -6.14664 
5.2532 -2.13793 -5.92486 5.2532 -1.39268 -6.14664 5.2532 -1.39268 -5.92486 
5.2535 -1.92246 -6.39054 5.2535 -1.92246 -5.68096 5.2535 -1.60815 -6.39054 
5.2535 -1.60815 -5.68096 5.25459 -2.0266 -6.31913 5.25459 -2.0266 -5.75237 
5.25459 -1.50402 -6.31913 5.25459 -1.50402 -5.75237 5.25574 -2.07777 -6.25669 
5.25574 -2.07777 -5.81481 5.25574 -1.76531 -6.41843 5.25574 -1.76531 -5.65307 
5.25574 -1.45285 -6.25669 5.25574 -1.45285 -5.81481 5.25687 -1.87033 -6.40088 
5.25687 -1.87033 -5.67062 5.25687 -1.66029 -6.40088 5.25687 -1.66029 -5.67062 
5.25762 -1.81789 -6.41019 5.25762 -1.81789 -5.66131 5.25762 -1.71272 -6.41019 
5.25762 -1.71272 -5.66131 5.25814 -2.14025 -6.07354 5.25814 -2.14025 -5.99796 
5.25814 -1.39036 -6.07354 5.25814 -1.39036 -5.99796 5.26364 -1.97557 -6.33169 
5.26364 -1.97557 -5.73981 5.26364 -1.55504 -6.33169 5.26364 -1.55504 -5.73981 
5.26792 -2.02749 -6.2704 5.26792 -2.02749 -5.8011 5.26792 -1.50313 -6.2704 
5.26792 -1.50313 -5.8011 5.26824 -2.08329 -6.18432 5.26824 -2.08329 -5.88718 
5.26824 -1.44732 -6.18432 5.26824 -1.44732 -5.88718 5.27006 -1.92275 -6.34397 
5.27006 -1.92275 -5.72753 5.27006 -1.60786 -6.34397 5.27006 -1.60786 -5.72753 
5.27341 -1.76531 -6.37264 5.27341 -1.76531 -5.69886 5.27382 -1.87062 -6.35453 
5.27382 -1.87062 -5.71697 5.27382 -1.66 -6.35453 5.27382 -1.66 -5.71697 
5.27492 -1.81793 -6.36418 5.27492 -1.81793 -5.70732 5.27492 -1.71268 -6.36418 
5.27492 -1.71268 -5.70732 5.27567 -2.08709 -6.11115 5.27567 -2.08709 -5.96035 
5.27567 -1.44352 -6.11115 5.27567 -1.44352 -5.96035 5.27741 -1.97646 -6.28343 
5.27741 -1.97646 -5.78807 5.27741 -1.55416 -6.28343 5.27741 -1.55416 -5.78807 
5.27836 -2.08801 -6.03575 5.27836 -1.4426 -6.03575 5.27879 -2.02776 -6.22133 
5.27879 -2.02776 -5.85017 5.27879 -1.50285 -6.22133 5.27879 -1.50285 -5.85017 
5.28436 -1.92379 -6.2958 5.28436 -1.92379 -5.7757 5.28436 -1.60682 -6.2958 
5.28436 -1.60682 -5.7757 5.28847 -1.87065 -6.3074 5.28847 -1.87065 -5.7641 
5.28847 -1.65996 -6.3074 5.28847 -1.65996 -5.7641 5.2888 -1.76531 -6.32603 
5.2888 -1.76531 -5.74547 5.28881 -1.97681 -6.23456 5.28881 -1.97681 -5.83694 
5.28881 -1.5538 -6.23456 5.28881 -1.5538 -5.83694 5.2889 -2.03247 -6.14842 
5.2889 -2.03247 -5.92308 5.2889 -1.49814 -6.14842 5.2889 -1.49814 -5.92308 
5.29001 -1.81806 -6.31712 5.29001 -1.81806 -5.75438 5.29001 -1.71256 -6.31712 
5.29001 -1.71256 -5.75438 5.29443 -2.03368 -6.07354 5.29443 -2.03368 -5.99796 
5.29443 -1.49693 -6.07354 5.29443 -1.49693 -5.99796 5.29633 -1.92438 -6.2467 
5.29633 -1.92438 -5.8248 5.29633 -1.60624 -6.2467 5.29633 -1.60624 -5.8248 
5.29779 -1.97663 -6.18518 5.29779 -1.97663 -5.88632 5.29779 -1.55398 -6.18518 
5.29779 -1.55398 -5.88632 5.30096 -1.87126 -6.2585 5.30096 -1.87126 -5.813 
5.30096 -1.65935 -6.2585 5.30096 -1.65935 -5.813 5.30189 -1.76531 -6.27873 
5.30189 -1.76531 -5.79277 5.30269 -1.8181 -6.26963 5.30269 -1.8181 -5.80187 
5.30269 -1.71252 -6.26963 5.30269 -1.71252 -5.80187 5.30582 -1.92435 -6.19734 
5.30582 -1.92435 -5.87416 5.30582 -1.60627 -6.19734 5.30582 -1.60627 -5.87416 
5.30601 -1.97843 -6.11068 5.30601 -1.97843 -5.96082 5.30601 -1.55218 -6.11068 
5.30601 -1.55218 -5.96082 5.30876 -1.97903 -6.03575 5.30876 -1.55158 -6.03575 
5.31098 -1.8716 -6.20903 5.31098 -1.8716 -5.86247 5.31098 -1.65902 -6.20903 
5.31098 -1.65902 -5.86247 5.31265 -1.9246 -6.14839 5.31265 -1.9246 -5.92311 
5.31265 -1.76531 -6.23084 5.31265 -1.76531 -5.84066 5.31265 -1.60602 -6.14839 
5.31265 -1.60602 -5.92311 5.31326 -1.81853 -6.22021 5.31326 -1.81853 -5.85129 
5.31326 -1.71208 -6.22021 5.31326 -1.71208 -5.85129 5.31818 -1.92581 -6.07351 
5.31818 -1.92581 -5.99799 5.31818 -1.60481 -6.07351 5.31818 -1.60481 -5.99799 
5.31835 -1.87187 -6.16022 5.31835 -1.87187 -5.91128 5.31835 -1.65875 -6.16022 
5.31835 -1.65875 -5.91128 5.32104 -1.76531 -6.18248 5.32104 -1.76531 -5.88902 
5.32115 -1.81857 -6.17169 5.32115 -1.81857 -5.89981 5.32115 -1.71205 -6.17169 
5.32115 -1.71205 -5.89981 5.32331 -1.87188 -6.11111 5.32331 -1.87188 -5.96039 
5.32331 -1.65873 -6.11111 5.32331 -1.65873 -5.96039 5.32613 -1.87219 -6.03575 
5.32613 -1.65843 -6.03575 5.32666 -1.81867 -6.12257 5.32666 -1.81867 -5.94893 
5.32666 -1.71194 -6.12257 5.32666 -1.71194 -5.94893 5.32705 -1.76531 -6.13377 
5.32705 -1.76531 -5.93773 5.32972 -1.81871 -6.07351 5.32972 -1.81871 -5.99799 
5.32972 -1.71191 -6.07351 5.32972 -1.71191 -5.99799 5.33066 -1.76531 -6.08482 
5.33066 -1.76531 -5.98668 5.33186 -1.76531 -6.03575 3.33186 -0.81599 -4.9726 
3.33307 -0.81599 -5.02166 3.33307 -0.81599 -4.92353 3.334 -0.86939 -5.01036 
3.334 -0.86939 -4.93484 3.334 -0.76259 -5.01036 3.334 -0.76259 -4.93484 
3.33668 -0.81599 -5.07061 3.33668 -0.81599 -4.87458 3.33707 -0.86936 -5.05941 
3.33707 -0.86936 -4.88578 3.33707 -0.76262 -5.05941 3.33707 -0.76262 -4.88578 
3.33759 -0.92287 -4.9726 3.33759 -0.70911 -4.9726 3.34042 -0.92256 -5.04796 
3.34042 -0.92256 -4.89724 3.34042 -0.70942 -5.04796 3.34042 -0.70942 -4.89724 
3.34258 -0.86925 -5.10854 3.34258 -0.86925 -4.83666 3.34258 -0.76273 -5.10854 
3.34258 -0.76273 -4.83666 3.34269 -0.81599 -5.11933 3.34269 -0.81599 -4.82587 
3.34538 -0.92255 -5.09707 3.34538 -0.92255 -4.84813 3.34538 -0.70943 -5.09707 
3.34538 -0.70943 -4.84813 3.34555 -0.97649 -5.01036 3.34555 -0.97649 -4.93484 
3.34555 -0.65549 -5.01036 3.34555 -0.65549 -4.93484 3.35046 -0.86921 -5.15705 
3.35046 -0.86921 -4.78814 3.35046 -0.76277 -5.15705 3.35046 -0.76277 -4.78814 
3.35108 -0.97528 -5.08523 3.35108 -0.97528 -4.85996 3.35108 -0.81599 -5.16769 
3.35108 -0.81599 -4.77751 3.35108 -0.6567 -5.08523 3.35108 -0.6567 -4.85996 
3.35274 -0.92228 -5.14588 3.35274 -0.92228 -4.79932 3.35274 -0.7097 -5.14588 
3.35274 -0.7097 -4.79932 3.35497 -1.02971 -4.9726 3.35497 -0.60227 -4.9726 
3.35771 -1.02911 -5.04752 3.35771 -1.02911 -4.89767 3.35771 -0.60287 -5.04752 
3.35771 -0.60287 -4.89767 3.3579 -0.97503 -5.13419 3.3579 -0.97503 -4.811 
3.3579 -0.65695 -5.13419 3.3579 -0.65695 -4.811 3.36103 -0.86878 -5.20648 
3.36103 -0.86878 -4.73871 3.36103 -0.7632 -5.20648 3.36103 -0.7632 -4.73871 
3.36183 -0.81599 -5.21558 3.36183 -0.81599 -4.72962 3.36276 -0.92194 -5.19535 
3.36276 -0.92194 -4.74985 3.36276 -0.71004 -5.19535 3.36276 -0.71004 -4.74985 
3.36594 -1.02731 -5.12203 3.36594 -1.02731 -4.82317 3.36594 -0.60467 -5.12203 
3.36594 -0.60467 -4.82317 3.36739 -0.97506 -5.18355 3.36739 -0.97506 -4.76165 
3.36739 -0.65692 -5.18355 3.36739 -0.65692 -4.76165 3.36929 -1.08437 -5.01038 
3.36929 -1.08437 -4.93481 3.36929 -0.54761 -5.01038 3.36929 -0.54761 -4.93481 
3.37371 -0.86874 -5.25397 3.37371 -0.86874 -4.69123 3.37371 -0.76324 -5.25397 
3.37371 -0.76324 -4.69123 3.37482 -1.08315 -5.08527 3.37482 -1.08315 -4.85993 
3.37482 -0.54883 -5.08527 3.37482 -0.54883 -4.85993 3.37492 -1.02749 -5.1714 
3.37492 -1.02749 -4.77379 3.37492 -0.60449 -5.1714 3.37492 -0.60449 -4.77379 
3.37492 -0.81599 -5.26288 3.37492 -0.81599 -4.68231 3.37525 -0.92134 -5.24425 
3.37525 -0.92134 -4.70095 3.37525 -0.71064 -5.24425 3.37525 -0.71064 -4.70095 
3.37936 -0.97447 -5.23265 3.37936 -0.97447 -4.71254 3.37936 -0.65751 -5.23265 
3.37936 -0.65751 -4.71254 3.38493 -1.07844 -5.15818 3.38493 -1.07844 -4.78701 
3.38493 -0.55354 -5.15818 3.38493 -0.55354 -4.78701 3.38536 -1.1387 -4.9726 
3.38536 -0.49328 -4.9726 3.38631 -1.02714 -5.22028 3.38631 -1.02714 -4.72491 
3.38631 -0.60484 -5.22028 3.38631 -0.60484 -4.72491 3.38806 -1.13778 -5.048 
3.38806 -1.13778 -4.8972 3.38806 -0.4942 -5.048 3.38806 -0.4942 -4.8972 
3.3888 -0.86862 -5.30103 3.3888 -0.86862 -4.64416 3.3888 -0.76336 -5.30103 
3.3888 -0.76336 -4.64416 3.3899 -0.9213 -5.29138 3.3899 -0.9213 -4.65382 
3.3899 -0.71068 -5.29138 3.3899 -0.71068 -4.65382 3.39032 -0.81599 -5.30949 
3.39032 -0.81599 -4.63571 3.39367 -0.97343 -5.28082 3.39367 -0.97343 -4.66437 
3.39367 -0.65855 -5.28082 3.39367 -0.65855 -4.66437 3.39548 -1.13398 -5.12117 
3.39548 -1.13398 -4.82402 3.39548 -0.498 -5.12117 3.39548 -0.498 -4.82402 
3.39581 -1.07817 -5.20725 3.39581 -1.07817 -4.73795 3.39581 -0.55381 -5.20725 
3.39581 -0.55381 -4.73795 3.40008 -1.02625 -5.26853 3.40008 -1.02625 -4.67666 
3.40008 -0.60573 -5.26853 3.40008 -0.60573 -4.67666 3.40559 -1.19094 -5.01038 
3.40559 -1.19094 -4.93481 3.40559 -0.44104 -5.01038 3.40559 -0.44104 -4.93481 
3.4061 -0.86857 -5.34704 3.4061 -0.86857 -4.59816 3.4061 -0.76341 -5.34704 
3.4061 -0.76341 -4.59816 3.40685 -0.92101 -5.33773 3.40685 -0.92101 -4.60746 
3.40685 -0.71097 -5.33773 3.40685 -0.71097 -4.60746 3.40798 -1.12845 -5.19354 
3.40798 -1.12845 -4.75165 3.40798 -0.81599 -5.35528 3.40798 -0.81599 -4.58991 
3.40798 -0.50353 -5.19354 3.40798 -0.50353 -4.75165 3.40914 -1.07728 -5.25598 
3.40914 -1.07728 -4.68921 3.40914 -0.5547 -5.25598 3.40914 -0.5547 -4.68921 
3.41022 -0.97315 -5.32739 3.41022 -0.97315 -4.6178 3.41022 -0.65883 -5.32739 
3.41022 -0.65883 -4.6178 3.41053 -1.18861 -5.08349 3.41053 -1.18861 -4.86171 
3.41053 -0.44337 -5.08349 3.41053 -0.44337 -4.86171 3.4162 -1.02484 -5.31604 
3.4162 -1.02484 -4.62915 3.4162 -0.60714 -5.31604 3.4162 -0.60714 -4.62915 
3.42039 -1.18399 -5.15644 3.42039 -1.18399 -4.78875 3.42039 -0.44799 -5.15644 
3.42039 -0.44799 -4.78875 3.4208 -1.12777 -5.24234 3.4208 -1.12777 -4.70285 
3.4208 -0.50421 -5.24234 3.4208 -0.50421 -4.70285 3.42479 -1.07594 -5.30372 
3.42479 -1.07594 -4.64147 3.42479 -0.55604 -5.30372 3.42479 -0.55604 -4.64147 
3.42733 -1.24239 -4.9726 3.42733 -0.38959 -4.9726 3.42787 -0.81599 -5.40015 
3.42787 -0.81599 -4.54504 3.42793 -0.86627 -5.3973 3.42793 -0.86627 -4.5479 
3.42793 -0.76571 -5.3973 3.42793 -0.76571 -4.5479 3.42812 -0.91881 -5.38815 
3.42812 -0.91881 -4.55704 3.42812 -0.71317 -5.38815 3.42812 -0.71317 -4.55704 
3.42975 -1.24125 -5.04574 3.42975 -1.24125 -4.89945 3.42975 -0.39073 -5.04574 
3.42975 -0.39073 -4.89945 3.43094 -0.97137 -5.37781 3.43094 -0.97137 -4.56738 
3.43094 -0.66061 -5.37781 3.43094 -0.66061 -4.56738 3.43499 -1.17712 -5.22795 
3.43499 -1.17712 -4.71724 3.43499 -0.45486 -5.22795 3.43499 -0.45486 -4.71724 
3.43594 -1.1263 -5.29046 3.43594 -1.1263 -4.65473 3.43594 -0.50568 -5.29046 
3.43594 -0.50568 -4.65473 3.43642 -1.02323 -5.36659 3.43642 -1.02323 -4.5786 
3.43642 -0.60875 -5.36659 3.43642 -0.60875 -4.5786 3.43701 -1.23783 -5.1185 
3.43701 -1.23783 -4.8267 3.43701 -0.39415 -5.1185 3.43701 -0.39415 -4.8267 
3.44456 -1.0759 -5.35357 3.44456 -1.0759 -4.59162 3.44456 -0.55608 -5.35357 
3.44456 -0.55608 -4.59162 3.44906 -1.23215 -5.19047 3.44906 -1.23215 -4.75473 
3.44906 -0.39983 -5.19047 3.44906 -0.39983 -4.75473 3.44964 -1.17578 -5.2763 
3.44964 -1.17578 -4.6689 3.44964 -0.4562 -5.2763 3.44964 -0.4562 -4.6689 
3.44991 -0.86621 -5.44125 3.44991 -0.86621 -4.50394 3.44991 -0.76577 -5.44125 
3.44991 -0.76577 -4.50394 3.44994 -0.81599 -5.44399 3.44994 -0.81599 -4.5012 
3.45211 -0.91631 -5.43732 3.45211 -0.91631 -4.50787 3.45211 -0.71567 -5.43732 
3.45211 -0.71567 -4.50787 3.45444 -0.96888 -5.4273 3.45444 -0.96888 -4.51789 
3.45444 -0.6631 -5.4273 3.45444 -0.6631 -4.51789 3.45531 -1.12644 -5.34039 
3.45531 -1.12644 -4.6048 3.45531 -0.50554 -5.34039 3.45531 -0.50554 -4.6048 
3.45772 -1.30016 -5.01083 3.45772 -1.30016 -4.93436 3.45772 -0.33182 -5.01083 
3.45772 -0.33182 -4.93436 3.45929 -1.02101 -5.41598 3.45929 -1.02101 -4.52922 
3.45929 -0.61097 -5.41598 3.45929 -0.61097 -4.52922 3.4627 -1.2978 -5.08397 
3.4627 -1.2978 -4.86122 3.4627 -0.33418 -5.08397 3.4627 -0.33418 -4.86122 
3.46584 -1.22424 -5.26127 3.46584 -1.22424 -4.68392 3.46584 -0.40774 -5.26127 
3.46584 -0.40774 -4.68392 3.46694 -1.07374 -5.40327 3.46694 -1.07374 -4.54193 
3.46694 -0.55824 -5.40327 3.46694 -0.55824 -4.54193 3.46865 -1.17639 -5.32612 
3.46865 -1.17639 -4.61907 3.46865 -0.45559 -5.32612 3.46865 -0.45559 -4.61907 
3.47261 -1.29309 -5.15713 3.47261 -1.29309 -4.78807 3.47261 -0.33889 -5.15713 
3.47261 -0.33889 -4.78807 3.47413 -0.81599 -5.4867 3.47413 -0.81599 -4.45849 
3.47415 -0.86605 -5.48428 3.47415 -0.86605 -4.46091 3.47415 -0.76593 -4.46091 
3.47621 -0.91621 -5.48036 3.47621 -0.91621 -4.46483 3.47621 -0.71577 -4.46483 
3.47719 -1.1257 -5.38927 3.47719 -1.1257 -4.55593 3.47719 -0.50628 -4.55593 
3.48042 -0.96588 -5.47517 3.48042 -0.96588 -4.47003 3.48042 -0.6661 -4.47003 
3.48449 -1.22507 -5.31115 3.48449 -1.22507 -4.63404 3.48449 -0.40691 -5.31115 
3.48449 -0.40691 -4.63404 3.48475 -1.01818 -5.46404 3.48475 -1.01818 -4.48115 
3.48475 -0.6138 -4.48115 3.48726 -1.28617 -5.22867 3.48726 -1.28617 -4.71653 
3.48726 -0.34581 -5.22867 3.48726 -0.34581 -4.71653 3.49016 -1.17574 -5.37525 
3.49016 -1.17574 -4.56995 3.49016 -0.45624 -4.56995 3.49067 -1.35673 -4.9726 
3.49067 -0.27525 -4.9726 3.49207 -1.07086 -5.45195 3.49207 -1.07086 -4.49324 
3.49207 -0.56112 -4.49324 3.49312 -1.35515 -5.04885 3.49312 -1.35515 -4.89635 
3.49312 -0.27683 -5.04885 3.49312 -0.27683 -4.89635 3.50036 -0.86599 -4.41934 
3.50036 -0.76599 -4.41934 3.50039 -1.26961 -5.29336 3.50039 -1.26961 -4.65184 
3.50039 -0.81599 -4.41703 3.50039 -0.36237 -5.29336 3.50039 -0.36237 -4.65184 
3.5009 -1.35183 -5.12218 3.5009 -1.35183 -4.82302 3.5009 -0.28015 -5.12218 
3.5009 -0.28015 -4.82302 3.50181 -1.12305 -5.43813 3.50181 -1.12305 -4.50706 
3.50181 -0.50893 -4.50706 3.5024 -0.91587 -5.52216 3.5024 -0.91587 -4.42303 
3.5024 -0.71611 -4.42303 3.50555 -1.22474 -5.36007 3.50555 -1.22474 -4.58513 
3.50555 -0.40724 -4.58513 3.50653 -0.9655 -5.51709 3.50653 -0.9655 -4.4281 
3.50653 -0.66648 -4.4281 3.51272 -1.01475 -5.51065 3.51272 -1.01475 -4.43454 
3.51272 -0.61723 -4.43454 3.5132 -1.34558 -5.19469 3.5132 -1.34558 -4.75051 
3.5132 -0.2864 -5.19469 3.5132 -0.2864 -4.75051 3.51394 -1.17402 -5.42296 
3.51394 -1.17402 -4.52224 3.51394 -0.45796 -4.52224 3.51961 -1.06748 -5.49891 
3.51961 -1.06748 -4.44628 3.51961 -0.5645 -4.44628 3.521 -1.26947 -5.34254 
3.521 -1.26947 -4.60266 3.521 -0.36251 -4.60266 3.52399 -1.3305 -5.26004 
3.52399 -1.3305 -4.68515 3.52399 -0.30148 -5.26004 3.52399 -0.30148 -4.68515 
3.52865 -0.81599 -4.3769 3.52891 -1.4108 -5.01083 3.52891 -1.4108 -4.93436 
3.52891 -0.22118 -5.01083 3.52891 -0.22118 -4.93436 3.52892 -1.11948 -5.4856 
3.52892 -1.11948 -4.45959 3.52892 -0.5125 -4.45959 3.52895 -1.22325 -5.40789 
3.52895 -1.22325 -4.53731 3.52895 -0.40873 -4.53731 3.52928 -0.86535 -4.3781 
3.52928 -0.76663 -4.3781 3.53119 -0.9153 -4.38178 3.53119 -0.71668 -4.38178 
3.53332 -1.40706 -5.08643 3.53332 -1.40706 -4.85877 3.53332 -0.22492 -5.08643 
3.53332 -0.22492 -4.85877 3.53515 -0.96525 -4.38696 3.53515 -0.66673 -4.38696 
3.53851 -1.31304 -5.32407 3.53851 -1.31304 -4.62113 3.53851 -0.31894 -4.62113 
3.5406 -1.17057 -5.47078 3.5406 -1.17057 -4.47442 3.5406 -0.46141 -4.47442 
3.54123 -1.01457 -5.55179 3.54123 -1.01457 -4.3934 3.54123 -0.61741 -4.3934 
3.54353 -1.40216 -5.15952 3.54353 -1.40216 -4.78567 3.54353 -0.22982 -5.15952 
3.54353 -0.22982 -4.78567 3.54405 -1.26807 -5.39089 3.54405 -1.26807 -4.5543 
3.54405 -0.36391 -4.5543 3.54887 -1.06268 -5.54362 3.54887 -1.06268 -4.40158 
3.54887 -0.5693 -4.40158 3.55227 -1.38906 -5.22522 3.55227 -1.38906 -4.71997 
3.55227 -0.24292 -5.22522 3.55227 -0.24292 -4.71997 3.55463 -1.22061 -5.45447 
3.55463 -1.22061 -4.49072 3.55463 -0.41137 -4.49072 3.55769 -1.1149 -5.53055 
3.55769 -1.1149 -4.41464 3.55769 -0.51708 -4.41464 3.55885 -0.81599 -4.3382 
3.55949 -0.86529 -4.33934 3.55949 -0.76669 -4.33934 3.56112 -1.31196 -5.37256 
3.56112 -1.31196 -4.57263 3.56112 -0.32002 -4.57263 3.56201 -0.91448 -4.34202 
3.56201 -0.7175 -4.34202 3.56453 -1.37305 -5.29023 3.56453 -1.37305 -4.65497 
3.56453 -0.25893 -5.29023 3.56453 -0.25893 -4.65497 3.5659 -0.96438 -4.34707 
3.5659 -0.6676 -4.34707 3.56892 -1.16651 -5.51579 3.56892 -1.16651 -4.4294 
3.56892 -0.46547 -4.4294 3.56933 -1.2656 -5.43778 3.56933 -1.2656 -4.50742 
3.56933 -0.36638 -4.50742 3.56937 -1.46299 -4.9726 3.56937 -0.16899 -4.9726 
3.57155 -1.46114 -5.04819 3.57155 -1.46114 -4.897 3.57155 -0.17084 -5.04819 
3.57155 -0.17084 -4.897 3.57173 -1.0139 -4.35371 3.57173 -0.61808 -4.35371 
3.57808 -1.45559 -5.12335 3.57808 -1.45559 -4.82184 3.57808 -0.17639 -5.12335 
3.57808 -0.17639 -4.82184 3.57929 -1.06198 -4.36176 3.57929 -0.57 -4.36176 
3.58002 -1.35434 -5.35327 3.58002 -1.35434 -4.59192 3.58002 -0.27764 -4.59192 
3.58252 -1.21681 -5.49969 3.58252 -1.21681 -4.44551 3.58252 -0.41517 -4.44551 
3.5847 -1.44425 -5.1895 3.5847 -1.44425 -4.75569 3.5847 -0.18773 -5.1895 
3.5847 -0.18773 -4.75569 3.58594 -1.30946 -5.41991 3.58594 -1.30946 -4.52528 
3.58594 -0.32252 -4.52528 3.58869 -1.10946 -5.5739 3.58869 -1.10946 -4.37129 
3.58869 -0.52252 -4.37129 3.59091 -0.81599 -4.30104 3.59173 -0.86512 -4.30194 
3.59173 -0.76686 -4.30194 3.59419 -0.91436 -4.30465 3.59419 -0.71762 -4.30465 
3.59472 -1.43005 -5.25466 3.59472 -1.43005 -4.69053 3.59472 -0.20193 -5.25466 
3.59472 -0.20193 -4.69053 3.59732 -1.26145 -5.48448 3.59732 -1.26145 -4.46072 
3.59732 -0.37053 -4.46072 3.59842 -0.96313 -4.30896 3.59842 -0.66885 -4.30896 
3.59951 -1.16119 -5.55954 3.59951 -1.16119 -4.38566 3.59951 -0.47079 -4.38566 
3.60412 -1.01274 -4.31557 3.60412 -0.61924 -4.31557 3.60443 -1.35207 -5.40092 
3.60443 -1.35207 -4.54428 3.60443 -0.27991 -4.54428 3.60809 -1.41305 -5.31854 
3.60809 -1.41305 -4.62665 3.60809 -0.21893 -4.62665 3.61177 -1.06067 -4.32329 
3.61177 -0.57131 -4.32329 3.61227 -1.50934 -5.0108 3.61227 -1.50934 -4.9344 
3.61227 -0.12264 -5.0108 3.61227 -0.12264 -4.9344 3.61253 -1.21188 -5.54341 
3.61253 -1.21188 -4.40178 3.61253 -0.4201 -4.40178 3.61352 -1.30562 -5.46681 
3.61352 -1.30562 -4.47839 3.61352 -0.32636 -4.47839 3.61668 -1.5056 -5.08638 
3.61668 -1.5056 -4.85882 3.61668 -0.12638 -5.08638 3.61668 -0.12638 -4.85882 
3.62105 -1.10824 -4.33281 3.62105 -0.52374 -4.33281 3.62249 -1.49768 -5.15171 
3.62249 -1.49768 -4.79348 3.62249 -0.1343 -5.15171 3.62249 -0.1343 -4.79348 
3.62476 -1.39334 -5.38085 3.62476 -1.39334 -4.56435 3.62476 -0.81599 -4.26549 
3.62476 -0.23864 -4.56435 3.62561 -0.86506 -4.26634 3.62561 -0.76692 -4.26634 
3.62703 -1.25664 -5.5285 3.62703 -1.25664 -4.41669 3.62703 -0.37534 -4.41669 
3.62816 -0.91401 -4.2689 3.62816 -0.71797 -4.2689 3.63043 -1.48527 -5.21766 
3.63043 -1.48527 -4.72753 3.63043 -0.14671 -5.21766 3.63043 -0.14671 -4.72753 
3.63167 -1.34881 -5.44783 3.63167 -1.34881 -4.49737 3.63167 -0.28317 -4.49737 
3.63199 -1.15486 -5.60136 3.63199 -1.15486 -4.34383 3.63199 -0.47712 -4.34383 
3.63241 -0.96272 -4.27314 3.63241 -0.66926 -4.27314 3.63834 -0.6209 -4.27908 
3.64191 -1.46991 -5.28301 3.64191 -1.46991 -4.66219 3.64191 -0.16207 -4.66219 
3.64324 -1.30033 -4.43296 3.64458 -1.20583 -4.35968 3.64595 -0.57301 -4.28668 
3.65163 -1.39042 -4.51728 3.6552 -0.52571 -4.29594 3.65662 -1.45184 -5.34643 
3.65662 -1.45184 -4.59876 3.65662 -0.18014 -4.59876 3.6589 -1.2506 -4.37406 
3.6591 -1.55191 -5.04879 3.6603 -0.81599 -4.23165 3.66102 -1.34374 -4.45159 
3.6612 -0.76686 -4.23246 3.66316 -1.54588 -5.11433 3.66316 -0.0861 -4.83086 
3.66391 -0.71762 -4.23492 3.66823 -0.66885 -4.23915 3.67012 -1.53668 -5.17926 
3.67012 -0.0953 -4.76593 3.67252 -1.42986 -4.53852 3.6748 -1.29454 -4.39014 
3.67484 -0.61924 -4.24486 3.6797 -1.52335 -5.24522 3.6797 -0.10863 -4.69997 
3.6805 -1.38581 -4.47155 3.68256 -0.57131 -4.2525 3.69218 -1.33709 -4.40757 
3.69229 -1.50676 -5.30992 3.69229 -0.12522 -4.63528 3.70103 -1.42553 -4.49247 
3.70129 -0.7175 -4.20274 3.70634 -0.6676 -4.20663 3.7113 -1.37951 -4.4273 
3.71297 -0.61808 -4.21246 3.72076 -1.57239 -5.20587 3.72076 -0.05959 -4.73932 
3.73155 -0.07418 -4.67369 3.73159 -1.41939 -4.44764 3.74623 -0.66673 -4.17588 
4.9175 -0.66673 -4.17588 4.93213 -1.41939 -4.44764 4.93217 -0.07418 -4.67369 
4.94296 -1.57239 -5.20587 4.94296 -0.05959 -4.73932 4.95075 -0.61808 -4.21246 
4.95242 -1.37951 -4.4273 4.95738 -0.6676 -4.20663 4.96244 -0.7175 -4.20274 
4.96269 -1.42553 -4.49247 4.97144 -1.50676 -5.30992 4.97144 -0.12522 -4.63528 
4.97155 -1.33709 -4.40757 4.98117 -0.57131 -4.2525 4.98322 -1.38581 -4.47155 
4.98403 -1.52335 -5.24522 4.98403 -0.10863 -4.69997 4.98889 -0.61924 -4.24486 
4.98892 -1.29454 -4.39014 4.99121 -1.42986 -4.53852 4.9936 -1.53668 -5.17926 
4.9936 -0.0953 -4.76593 4.9955 -0.66885 -4.23915 4.99981 -0.71762 -4.23492 
5.00057 -1.54588 -5.11433 5.00057 -0.0861 -4.83086 5.00252 -0.76686 -4.23246 
5.00271 -1.34374 -4.45159 5.00342 -0.81599 -4.23165 5.00463 -1.55191 -5.04879 
5.00482 -1.2506 -4.37406 5.0071 -1.45184 -5.34643 5.0071 -1.45184 -4.59876 
5.0071 -0.18014 -4.59876 5.00852 -0.52571 -4.29594 5.0121 -1.39042 -4.51728 
5.01778 -0.57301 -4.28668 5.01914 -1.20583 -4.35968 5.02049 -1.30033 -4.43296 
5.02181 -1.46991 -5.28301 5.02181 -1.46991 -4.66219 5.02181 -0.16207 -4.66219 
5.02538 -0.6209 -4.27908 5.03132 -0.96272 -4.27314 5.03132 -0.66926 -4.27314 
5.03173 -1.15486 -5.60136 5.03173 -1.15486 -4.34383 5.03173 -0.47712 -4.34383 
5.03205 -1.34881 -5.44783 5.03205 -1.34881 -4.49737 5.03205 -0.28317 -4.49737 
5.0333 -1.48527 -5.21766 5.0333 -1.48527 -4.72753 5.0333 -0.14671 -5.21766 
5.0333 -0.14671 -4.72753 5.03556 -0.91401 -4.2689 5.03556 -0.71797 -4.2689 
5.0367 -1.25664 -5.5285 5.0367 -1.25664 -4.41669 5.0367 -0.37534 -4.41669 
5.03812 -0.86506 -4.26634 5.03812 -0.76692 -4.26634 5.03897 -1.39334 -5.38085 
5.03897 -1.39334 -4.56435 5.03897 -0.81599 -4.26549 5.03897 -0.23864 -4.56435 
5.04123 -1.49768 -5.15171 5.04123 -1.49768 -4.79348 5.04123 -0.1343 -5.15171 
5.04123 -0.1343 -4.79348 5.04268 -1.10824 -4.33281 5.04268 -0.52374 -4.33281 
5.04705 -1.5056 -5.08638 5.04705 -1.5056 -4.85882 5.04705 -0.12638 -5.08638 
5.04705 -0.12638 -4.85882 5.0502 -1.30562 -5.46681 5.0502 -1.30562 -4.47839 
5.0502 -0.32636 -4.47839 5.05119 -1.21188 -5.54341 5.05119 -1.21188 -4.40178 
5.05119 -0.4201 -4.40178 5.05145 -1.50934 -5.0108 5.05145 -1.50934 -4.9344 
5.05145 -0.12264 -5.0108 5.05145 -0.12264 -4.9344 5.05196 -1.06067 -4.32329 
5.05196 -0.57131 -4.32329 5.05563 -1.41305 -5.31854 5.05563 -1.41305 -4.62665 
5.05563 -0.21893 -4.62665 5.05929 -1.35207 -5.40092 5.05929 -1.35207 -4.54428 
5.05929 -0.27991 -4.54428 5.0596 -1.01274 -4.31557 5.0596 -0.61924 -4.31557 
5.06421 -1.16119 -5.55954 5.06421 -1.16119 -4.38566 5.06421 -0.47079 -4.38566 
5.0653 -0.96313 -4.30896 5.0653 -0.66885 -4.30896 5.0664 -1.26145 -5.48448 
5.0664 -1.26145 -4.46072 5.0664 -0.37053 -4.46072 5.069 -1.43005 -5.25466 
5.069 -1.43005 -4.69053 5.069 -0.20193 -5.25466 5.069 -0.20193 -4.69053 
5.06954 -0.91436 -4.30465 5.06954 -0.71762 -4.30465 5.072 -0.86512 -4.30194 
5.072 -0.76686 -4.30194 5.07281 -0.81599 -4.30104 5.07504 -1.10946 -5.5739 
5.07504 -1.10946 -4.37129 5.07504 -0.52252 -4.37129 5.07778 -1.30946 -5.41991 
5.07778 -1.30946 -4.52528 5.07778 -0.32252 -4.52528 5.07902 -1.44425 -5.1895 
5.07902 -1.44425 -4.75569 5.07902 -0.18773 -5.1895 5.07902 -0.18773 -4.75569 
5.08121 -1.21681 -5.49969 5.08121 -1.21681 -4.44551 5.08121 -0.41517 -4.44551 
5.0837 -1.35434 -5.35327 5.0837 -1.35434 -4.59192 5.0837 -0.27764 -4.59192 
5.08443 -1.06198 -4.36176 5.08443 -0.57 -4.36176 5.08564 -1.45559 -5.12335 
5.08564 -1.45559 -4.82184 5.08564 -0.17639 -5.12335 5.08564 -0.17639 -4.82184 
5.092 -1.0139 -4.35371 5.092 -0.61808 -4.35371 5.09217 -1.46114 -5.04819 
5.09217 -1.46114 -4.897 5.09217 -0.17084 -5.04819 5.09217 -0.17084 -4.897 
5.09435 -1.46299 -4.9726 5.09435 -0.16899 -4.9726 5.0944 -1.2656 -5.43778 
5.0944 -1.2656 -4.50742 5.0944 -0.36638 -4.50742 5.0948 -1.16651 -5.51579 
5.0948 -1.16651 -4.4294 5.0948 -0.46547 -4.4294 5.09783 -0.96438 -4.34707 
5.09783 -0.6676 -4.34707 5.09919 -1.37305 -5.29023 5.09919 -1.37305 -4.65497 
5.09919 -0.25893 -5.29023 5.09919 -0.25893 -4.65497 5.10172 -0.91448 -4.34202 
5.10172 -0.7175 -4.34202 5.1026 -1.31196 -5.37256 5.1026 -1.31196 -4.57263 
5.1026 -0.32002 -4.57263 5.10423 -0.86529 -4.33934 5.10423 -0.76669 -4.33934 
5.10487 -0.81599 -4.3382 5.10603 -1.1149 -5.53055 5.10603 -1.1149 -4.41464 
5.10603 -0.51708 -4.41464 5.10909 -1.22061 -5.45447 5.10909 -1.22061 -4.49072 
5.10909 -0.41137 -4.49072 5.11146 -1.38906 -5.22522 5.11146 -1.38906 -4.71997 
5.11146 -0.24292 -5.22522 5.11146 -0.24292 -4.71997 5.11486 -1.06268 -5.54362 
5.11486 -1.06268 -4.40158 5.11486 -0.5693 -4.40158 5.11968 -1.26807 -5.39089 
5.11968 -1.26807 -4.5543 5.11968 -0.36391 -4.5543 5.12019 -1.40216 -5.15952 
5.12019 -1.40216 -4.78567 5.12019 -0.22982 -5.15952 5.12019 -0.22982 -4.78567 
5.12249 -1.01457 -5.55179 5.12249 -1.01457 -4.3934 5.12249 -0.61741 -4.3934 
5.12312 -1.17057 -5.47078 5.12312 -1.17057 -4.47442 5.12312 -0.46141 -4.47442 
5.12522 -1.31304 -5.32407 5.12522 -1.31304 -4.62113 5.12522 -0.31894 -4.62113 
5.12858 -0.96525 -4.38696 5.12858 -0.66673 -4.38696 5.13041 -1.40706 -5.08643 
5.13041 -1.40706 -4.85877 5.13041 -0.22492 -5.08643 5.13041 -0.22492 -4.85877 
5.13253 -0.9153 -4.38178 5.13253 -0.71668 -4.38178 5.13445 -0.86535 -4.3781 
5.13445 -0.76663 -4.3781 5.13477 -1.22325 -5.40789 5.13477 -1.22325 -4.53731 
5.13477 -0.40873 -4.53731 5.13481 -1.11948 -5.4856 5.13481 -1.11948 -4.45959 
5.13481 -0.5125 -4.45959 5.13482 -1.4108 -5.01083 5.13482 -1.4108 -4.93436 
5.13482 -0.22118 -5.01083 5.13482 -0.22118 -4.93436 5.13507 -0.81599 -4.3769 
5.13973 -1.3305 -5.26004 5.13973 -1.3305 -4.68515 5.13973 -0.30148 -5.26004 
5.13973 -0.30148 -4.68515 5.14273 -1.26947 -5.34254 5.14273 -1.26947 -4.60266 
5.14273 -0.36251 -4.60266 5.14411 -1.06748 -5.49891 5.14411 -1.06748 -4.44628 
5.14411 -0.5645 -4.44628 5.14978 -1.17402 -5.42296 5.14978 -1.17402 -4.52224 
5.14978 -0.45796 -4.52224 5.15052 -1.34558 -5.19469 5.15052 -1.34558 -4.75051 
5.15052 -0.2864 -5.19469 5.15052 -0.2864 -4.75051 5.151 -1.01475 -5.51065 
5.151 -1.01475 -4.43454 5.151 -0.61723 -4.43454 5.1572 -0.9655 -5.51709 
5.1572 -0.9655 -4.4281 5.1572 -0.66648 -4.4281 5.15817 -1.22474 -5.36007 
5.15817 -1.22474 -4.58513 5.15817 -0.40724 -4.58513 5.16132 -0.91587 -5.52216 
5.16132 -0.91587 -4.42303 5.16132 -0.71611 -4.42303 5.16192 -1.12305 -5.43813 
5.16192 -1.12305 -4.50706 5.16192 -0.50893 -4.50706 5.16283 -1.35183 -5.12218 
5.16283 -1.35183 -4.82302 5.16283 -0.28015 -5.12218 5.16283 -0.28015 -4.82302 
5.16333 -1.26961 -5.29336 5.16333 -1.26961 -4.65184 5.16333 -0.81599 -4.41703 
5.16333 -0.36237 -5.29336 5.16333 -0.36237 -4.65184 5.16337 -0.86599 -4.41934 
5.16337 -0.76599 -4.41934 5.1706 -1.35515 -5.04885 5.1706 -1.35515 -4.89635 
5.1706 -0.27683 -5.04885 5.1706 -0.27683 -4.89635 5.17166 -1.07086 -5.45195 
5.17166 -1.07086 -4.49324 5.17166 -0.56112 -4.49324 5.17305 -1.35673 -4.9726 
5.17305 -0.27525 -4.9726 5.17356 -1.17574 -5.37525 5.17356 -1.17574 -4.56995 
5.17356 -0.45624 -4.56995 5.17647 -1.28617 -5.22867 5.17647 -1.28617 -4.71653 
5.17647 -0.34581 -5.22867 5.17647 -0.34581 -4.71653 5.17898 -1.01818 -5.46404 
5.17898 -1.01818 -4.48115 5.17898 -0.6138 -4.48115 5.17923 -1.22507 -5.31115 
5.17923 -1.22507 -4.63404 5.17923 -0.40691 -5.31115 5.17923 -0.40691 -4.63404 
5.18331 -0.96588 -5.47517 5.18331 -0.96588 -4.47003 5.18331 -0.6661 -4.47003 
5.18653 -1.1257 -5.38927 5.18653 -1.1257 -4.55593 5.18653 -0.50628 -4.55593 
5.18751 -0.91621 -5.48036 5.18751 -0.91621 -4.46483 5.18751 -0.71577 -4.46483 
5.18957 -0.86605 -5.48428 5.18957 -0.86605 -4.46091 5.18957 -0.76593 -4.46091 
5.18959 -0.81599 -5.4867 5.18959 -0.81599 -4.45849 5.19112 -1.29309 -5.15713 
5.19112 -1.29309 -4.78807 5.19112 -0.33889 -5.15713 5.19112 -0.33889 -4.78807 
5.19507 -1.17639 -5.32612 5.19507 -1.17639 -4.61907 5.19507 -0.45559 -5.32612 
5.19507 -0.45559 -4.61907 5.19678 -1.07374 -5.40327 5.19678 -1.07374 -4.54193 
5.19678 -0.55824 -5.40327 5.19678 -0.55824 -4.54193 5.19789 -1.22424 -5.26127 
5.19789 -1.22424 -4.68392 5.19789 -0.40774 -5.26127 5.19789 -0.40774 -4.68392 
5.20103 -1.2978 -5.08397 5.20103 -1.2978 -4.86122 5.20103 -0.33418 -5.08397 
5.20103 -0.33418 -4.86122 5.20443 -1.02101 -5.41598 5.20443 -1.02101 -4.52922 
5.20443 -0.61097 -5.41598 5.20443 -0.61097 -4.52922 5.206 -1.30016 -5.01083 
5.206 -1.30016 -4.93436 5.206 -0.33182 -5.01083 5.206 -0.33182 -4.93436 
5.20841 -1.12644 -5.34039 5.20841 -1.12644 -4.6048 5.20841 -0.50554 -5.34039 
5.20841 -0.50554 -4.6048 5.20928 -0.96888 -5.4273 5.20928 -0.96888 -4.51789 
5.20928 -0.6631 -5.4273 5.20928 -0.6631 -4.51789 5.21162 -0.91631 -5.43732 
5.21162 -0.91631 -4.50787 5.21162 -0.71567 -5.43732 5.21162 -0.71567 -4.50787 
5.21378 -0.81599 -5.44399 5.21378 -0.81599 -4.5012 5.21382 -0.86621 -5.44125 
5.21382 -0.86621 -4.50394 5.21382 -0.76577 -5.44125 5.21382 -0.76577 -4.50394 
5.21409 -1.17578 -5.2763 5.21409 -1.17578 -4.6689 5.21409 -0.4562 -5.2763 
5.21409 -0.4562 -4.6689 5.21467 -1.23215 -5.19047 5.21467 -1.23215 -4.75473 
5.21467 -0.39983 -5.19047 5.21467 -0.39983 -4.75473 5.21916 -1.0759 -5.35357 
5.21916 -1.0759 -4.59162 5.21916 -0.55608 -5.35357 5.21916 -0.55608 -4.59162 
5.22672 -1.23783 -5.1185 5.22672 -1.23783 -4.8267 5.22672 -0.39415 -5.1185 
5.22672 -0.39415 -4.8267 5.22731 -1.02323 -5.36659 5.22731 -1.02323 -4.5786 
5.22731 -0.60875 -5.36659 5.22731 -0.60875 -4.5786 5.22778 -1.1263 -5.29046 
5.22778 -1.1263 -4.65473 5.22778 -0.50568 -5.29046 5.22778 -0.50568 -4.65473 
5.22873 -1.17712 -5.22795 5.22873 -1.17712 -4.71724 5.22873 -0.45486 -5.22795 
5.22873 -0.45486 -4.71724 5.23278 -0.97137 -5.37781 5.23278 -0.97137 -4.56738 
5.23278 -0.66061 -5.37781 5.23278 -0.66061 -4.56738 5.23397 -1.24125 -5.04574 
5.23397 -1.24125 -4.89945 5.23397 -0.39073 -5.04574 5.23397 -0.39073 -4.89945 
5.2356 -0.91881 -5.38815 5.2356 -0.91881 -4.55704 5.2356 -0.71317 -5.38815 
5.2356 -0.71317 -4.55704 5.2358 -0.86627 -5.3973 5.2358 -0.86627 -4.5479 
5.2358 -0.76571 -5.3973 5.2358 -0.76571 -4.5479 5.23585 -0.81599 -5.40015 
5.23585 -0.81599 -4.54504 5.2364 -1.24239 -4.9726 5.2364 -0.38959 -4.9726 
5.23894 -1.07594 -5.30372 5.23894 -1.07594 -4.64147 5.23894 -0.55604 -5.30372 
5.23894 -0.55604 -4.64147 5.24292 -1.12777 -5.24234 5.24292 -1.12777 -4.70285 
5.24292 -0.50421 -5.24234 5.24292 -0.50421 -4.70285 5.24333 -1.18399 -5.15644 
5.24333 -1.18399 -4.78875 5.24333 -0.44799 -5.15644 5.24333 -0.44799 -4.78875 
5.24752 -1.02484 -5.31604 5.24752 -1.02484 -4.62915 5.24752 -0.60714 -5.31604 
5.24752 -0.60714 -4.62915 5.2532 -1.18861 -5.08349 5.2532 -1.18861 -4.86171 
5.2532 -0.44337 -5.08349 5.2532 -0.44337 -4.86171 5.2535 -0.97315 -5.32739 
5.2535 -0.97315 -4.6178 5.2535 -0.65883 -5.32739 5.2535 -0.65883 -4.6178 
5.25459 -1.07728 -5.25598 5.25459 -1.07728 -4.68921 5.25459 -0.5547 -5.25598 
5.25459 -0.5547 -4.68921 5.25574 -1.12845 -5.19354 5.25574 -1.12845 -4.75165 
5.25574 -0.81599 -5.35528 5.25574 -0.81599 -4.58991 5.25574 -0.50353 -5.19354 
5.25574 -0.50353 -4.75165 5.25687 -0.92101 -5.33773 5.25687 -0.92101 -4.60746 
5.25687 -0.71097 -5.33773 5.25687 -0.71097 -4.60746 5.25762 -0.86857 -5.34704 
5.25762 -0.86857 -4.59816 5.25762 -0.76341 -5.34704 5.25762 -0.76341 -4.59816 
5.25814 -1.19094 -5.01038 5.25814 -1.19094 -4.93481 5.25814 -0.44104 -5.01038 
5.25814 -0.44104 -4.93481 5.26364 -1.02625 -5.26853 5.26364 -1.02625 -4.67666 
5.26364 -0.60573 -5.26853 5.26364 -0.60573 -4.67666 5.26792 -1.07817 -5.20725 
5.26792 -1.07817 -4.73795 5.26792 -0.55381 -5.20725 5.26792 -0.55381 -4.73795 
5.26824 -1.13398 -5.12117 5.26824 -1.13398 -4.82402 5.26824 -0.498 -5.12117 
5.26824 -0.498 -4.82402 5.27006 -0.97343 -5.28082 5.27006 -0.97343 -4.66437 
5.27006 -0.65855 -5.28082 5.27006 -0.65855 -4.66437 5.27341 -0.81599 -5.30949 
5.27341 -0.81599 -4.63571 5.27382 -0.9213 -5.29138 5.27382 -0.9213 -4.65382 
5.27382 -0.71068 -5.29138 5.27382 -0.71068 -4.65382 5.27492 -0.86862 -5.30103 
5.27492 -0.86862 -4.64416 5.27492 -0.76336 -5.30103 5.27492 -0.76336 -4.64416 
5.27567 -1.13778 -5.048 5.27567 -1.13778 -4.8972 5.27567 -0.4942 -5.048 
5.27567 -0.4942 -4.8972 5.27741 -1.02714 -5.22028 5.27741 -1.02714 -4.72491 
5.27741 -0.60484 -5.22028 5.27741 -0.60484 -4.72491 5.27836 -1.1387 -4.9726 
5.27836 -0.49328 -4.9726 5.27879 -1.07844 -5.15818 5.27879 -1.07844 -4.78701 
5.27879 -0.55354 -5.15818 5.27879 -0.55354 -4.78701 5.28436 -0.97447 -5.23265 
5.28436 -0.97447 -4.71254 5.28436 -0.65751 -5.23265 5.28436 -0.65751 -4.71254 
5.28847 -0.92134 -5.24425 5.28847 -0.92134 -4.70095 5.28847 -0.71064 -5.24425 
5.28847 -0.71064 -4.70095 5.2888 -0.81599 -5.26288 5.2888 -0.81599 -4.68231 
5.28881 -1.02749 -5.1714 5.28881 -1.02749 -4.77379 5.28881 -0.60449 -5.1714 
5.28881 -0.60449 -4.77379 5.2889 -1.08315 -5.08527 5.2889 -1.08315 -4.85993 
5.2889 -0.54883 -5.08527 5.2889 -0.54883 -4.85993 5.29001 -0.86874 -5.25397 
5.29001 -0.86874 -4.69123 5.29001 -0.76324 -5.25397 5.29001 -0.76324 -4.69123 
5.29443 -1.08437 -5.01038 5.29443 -1.08437 -4.93481 5.29443 -0.54761 -5.01038 
5.29443 -0.54761 -4.93481 5.29633 -0.97506 -5.18355 5.29633 -0.97506 -4.76165 
5.29633 -0.65692 -5.18355 5.29633 -0.65692 -4.76165 5.29779 -1.02731 -5.12203 
5.29779 -1.02731 -4.82317 5.29779 -0.60467 -5.12203 5.29779 -0.60467 -4.82317 
5.30096 -0.92194 -5.19535 5.30096 -0.92194 -4.74985 5.30096 -0.71004 -5.19535 
5.30096 -0.71004 -4.74985 5.30189 -0.81599 -5.21558 5.30189 -0.81599 -4.72962 
5.30269 -0.86878 -5.20648 5.30269 -0.86878 -4.73871 5.30269 -0.7632 -5.20648 
5.30269 -0.7632 -4.73871 5.30582 -0.97503 -5.13419 5.30582 -0.97503 -4.811 
5.30582 -0.65695 -5.13419 5.30582 -0.65695 -4.811 5.30601 -1.02911 -5.04752 
5.30601 -1.02911 -4.89767 5.30601 -0.60287 -5.04752 5.30601 -0.60287 -4.89767 
5.30876 -1.02971 -4.9726 5.30876 -0.60227 -4.9726 5.31098 -0.92228 -5.14588 
5.31098 -0.92228 -4.79932 5.31098 -0.7097 -5.14588 5.31098 -0.7097 -4.79932 
5.31265 -0.97528 -5.08523 5.31265 -0.97528 -4.85996 5.31265 -0.81599 -5.16769 
5.31265 -0.81599 -4.77751 5.31265 -0.6567 -5.08523 5.31265 -0.6567 -4.85996 
5.31326 -0.86921 -5.15705 5.31326 -0.86921 -4.78814 5.31326 -0.76277 -5.15705 
5.31326 -0.76277 -4.78814 5.31818 -0.97649 -5.01036 5.31818 -0.97649 -4.93484 
5.31818 -0.65549 -5.01036 5.31818 -0.65549 -4.93484 5.31835 -0.92255 -5.09707 
5.31835 -0.92255 -4.84813 5.31835 -0.70943 -5.09707 5.31835 -0.70943 -4.84813 
5.32104 -0.81599 -5.11933 5.32104 -0.81599 -4.82587 5.32115 -0.86925 -5.10854 
5.32115 -0.86925 -4.83666 5.32115 -0.76273 -5.10854 5.32115 -0.76273 -4.83666 
5.32331 -0.92256 -5.04796 5.32331 -0.92256 -4.89724 5.32331 -0.70942 -5.04796 
5.32331 -0.70942 -4.89724 5.32613 -0.92287 -4.9726 5.32613 -0.70911 -4.9726 
5.32666 -0.86936 -5.05941 5.32666 -0.86936 -4.88578 5.32666 -0.76262 -5.05941 
5.32666 -0.76262 -4.88578 5.32705 -0.81599 -5.07061 5.32705 -0.81599 -4.87458 
5.32972 -0.86939 -5.01036 5.32972 -0.86939 -4.93484 5.32972 -0.76259 -5.01036 
5.32972 -0.76259 -4.93484 5.33066 -0.81599 -5.02166 5.33066 -0.81599 -4.92353 
5.33186 -0.81599 -4.9726 3.33186 -1.2899 -3.63084 3.33307 -1.2899 -3.67991 
3.33307 -1.2899 -3.58177 3.334 -1.3433 -3.6686 3.334 -1.3433 -3.59308 
3.334 -1.2365 -3.6686 3.334 -1.2365 -3.59308 3.33668 -1.2899 -3.72886 
3.33668 -1.2899 -3.53282 3.33707 -1.34327 -3.71766 3.33707 -1.34327 -3.54402 
3.33707 -1.23653 -3.71766 3.33707 -1.23653 -3.54402 3.33759 -1.39678 -3.63084 
3.33759 -1.18302 -3.63084 3.34042 -1.39648 -3.7062 3.34042 -1.39648 -3.55548 
3.34042 -1.18333 -3.7062 3.34042 -1.18333 -3.55548 3.34258 -1.34316 -3.76678 
3.34258 -1.34316 -3.4949 3.34258 -1.23664 -3.76678 3.34258 -1.23664 -3.4949 
3.34269 -1.2899 -3.77757 3.34269 -1.2899 -3.48411 3.34538 -1.39646 -3.75531 
3.34538 -1.39646 -3.50637 3.34538 -1.18334 -3.75531 3.34538 -1.18334 -3.50637 
3.34555 -1.4504 -3.6686 3.34555 -1.4504 -3.59308 3.34555 -1.1294 -3.6686 
3.34555 -1.1294 -3.59308 3.35046 -1.34312 -3.8153 3.35046 -1.34312 -3.44638 
3.35046 -1.23668 -3.8153 3.35046 -1.23668 -3.44638 3.35108 -1.44919 -3.74347 
3.35108 -1.44919 -3.5182 3.35108 -1.2899 -3.82593 3.35108 -1.2899 -3.43575 
3.35108 -1.13061 -3.74347 3.35108 -1.13061 -3.5182 3.35274 -1.39619 -3.80412 
3.35274 -1.39619 -3.45756 3.35274 -1.18361 -3.80412 3.35274 -1.18361 -3.45756 
3.35497 -1.50363 -3.63084 3.35497 -1.07618 -3.63084 3.35771 -1.50302 -3.70576 
3.35771 -1.50302 -3.55591 3.35771 -1.07678 -3.70576 3.35771 -1.07678 -3.55591 
3.3579 -1.44894 -3.79243 3.3579 -1.44894 -3.46925 3.3579 -1.13086 -3.79243 
3.3579 -1.13086 -3.46925 3.36103 -1.34269 -3.86472 3.36103 -1.34269 -3.39696 
3.36103 -1.23711 -3.86472 3.36103 -1.23711 -3.39696 3.36183 -1.2899 -3.87382 
3.36183 -1.2899 -3.38786 3.36276 -1.39585 -3.85359 3.36276 -1.39585 -3.40809 
3.36276 -1.18395 -3.85359 3.36276 -1.18395 -3.40809 3.36594 -1.50123 -3.78027 
3.36594 -1.50123 -3.48141 3.36594 -1.07858 -3.78027 3.36594 -1.07858 -3.48141 
3.36739 -1.44897 -3.84179 3.36739 -1.44897 -3.41989 3.36739 -1.13083 -3.84179 
3.36739 -1.13083 -3.41989 3.36929 -1.55828 -3.66863 3.36929 -1.55828 -3.59305 
3.36929 -1.02153 -3.66863 3.36929 -1.02153 -3.59305 3.37371 -1.34265 -3.91221 
3.37371 -1.34265 -3.34947 3.37371 -1.23715 -3.91221 3.37371 -1.23715 -3.34947 
3.37482 -1.55706 -3.74351 3.37482 -1.55706 -3.51817 3.37482 -1.02274 -3.74351 
3.37482 -1.02274 -3.51817 3.37492 -1.5014 -3.82965 3.37492 -1.5014 -3.43203 
3.37492 -1.0784 -3.82965 3.37492 -1.0784 -3.43203 3.37492 -1.2899 -3.92112 
3.37492 -1.2899 -3.34055 3.37525 -1.39525 -3.90249 3.37525 -1.39525 -3.35919 
3.37525 -1.18455 -3.90249 3.37525 -1.18455 -3.35919 3.37936 -1.44838 -3.89089 
3.37936 -1.44838 -3.37078 3.37936 -1.13142 -3.89089 3.37936 -1.13142 -3.37078 
3.38493 -1.55236 -3.81642 3.38493 -1.55236 -3.44526 3.38493 -1.02745 -3.81642 
3.38493 -1.02745 -3.44526 3.38536 -1.61261 -3.63084 3.38536 -0.9672 -3.63084 
3.38631 -1.50105 -3.87852 3.38631 -1.50105 -3.38315 3.38631 -1.07875 -3.87852 
3.38631 -1.07875 -3.38315 3.38806 -1.61169 -3.70624 3.38806 -1.61169 -3.55544 
3.38806 -0.96811 -3.70624 3.38806 -0.96811 -3.55544 3.3888 -1.34253 -3.95927 
3.3888 -1.34253 -3.3024 3.3888 -1.23728 -3.95927 3.3888 -1.23728 -3.3024 
3.3899 -1.39521 -3.94962 3.3899 -1.39521 -3.31206 3.3899 -1.18459 -3.94962 
3.3899 -1.18459 -3.31206 3.39032 -1.2899 -3.96773 3.39032 -1.2899 -3.29395 
3.39367 -1.44734 -3.93906 3.39367 -1.44734 -3.32261 3.39367 -1.13246 -3.93906 
3.39367 -1.13246 -3.32261 3.39548 -1.60789 -3.77941 3.39548 -1.60789 -3.48227 
3.39548 -0.97192 -3.77941 3.39548 -0.97192 -3.48227 3.39581 -1.55208 -3.86549 
3.39581 -1.55208 -3.39619 3.39581 -1.02772 -3.86549 3.39581 -1.02772 -3.39619 
3.40008 -1.50016 -3.92678 3.40008 -1.50016 -3.3349 3.40008 -1.07964 -3.92678 
3.40008 -1.07964 -3.3349 3.40559 -1.66485 -3.66862 3.40559 -1.66485 -3.59305 
3.40559 -0.91495 -3.66862 3.40559 -0.91495 -3.59305 3.4061 -1.34248 -4.00528 
3.4061 -1.34248 -3.2564 3.4061 -1.23732 -4.00528 3.4061 -1.23732 -3.2564 
3.40685 -1.39492 -3.99597 3.40685 -1.39492 -3.2657 3.40685 -1.18488 -3.99597 
3.40685 -1.18488 -3.2657 3.40798 -1.60236 -3.85178 3.40798 -1.60236 -3.4099 
3.40798 -1.2899 -4.01352 3.40798 -1.2899 -3.24816 3.40798 -0.97744 -3.85178 
3.40798 -0.97744 -3.4099 3.40914 -1.55119 -3.91422 3.40914 -1.55119 -3.34746 
3.40914 -1.02861 -3.91422 3.40914 -1.02861 -3.34746 3.41022 -1.44706 -3.98563 
3.41022 -1.44706 -3.27605 3.41022 -1.13275 -3.98563 3.41022 -1.13275 -3.27605 
3.41053 -1.66252 -3.74173 3.41053 -1.66252 -3.51995 3.41053 -0.91728 -3.74173 
3.41053 -0.91728 -3.51995 3.4162 -1.49875 -3.97428 3.4162 -1.49875 -3.28739 
3.4162 -1.08105 -3.97428 3.4162 -1.08105 -3.28739 3.42039 -1.6579 -3.81468 
3.42039 -1.6579 -3.44699 3.42039 -0.9219 -3.81468 3.42039 -0.9219 -3.44699 
3.4208 -1.60168 -3.90058 3.4208 -1.60168 -3.36109 3.4208 -0.97812 -3.90058 
3.4208 -0.97812 -3.36109 3.42479 -1.54985 -3.96196 3.42479 -1.54985 -3.29972 
3.42479 -1.02996 -3.96196 3.42479 -1.02996 -3.29972 3.42733 -1.7163 -3.63084 
3.42733 -0.8635 -3.63084 3.42787 -1.2899 -4.05839 3.42787 -1.2899 -3.20328 
3.42793 -1.34018 -4.05554 3.42793 -1.34018 -3.20614 3.42793 -1.23962 -4.05554 
3.42793 -1.23962 -3.20614 3.42812 -1.39272 -4.04639 3.42812 -1.39272 -3.21529 
3.42812 -1.18708 -4.04639 3.42812 -1.18708 -3.21529 3.42975 -1.71516 -3.70398 
3.42975 -1.71516 -3.55769 3.42975 -0.86464 -3.70398 3.42975 -0.86464 -3.55769 
3.43094 -1.44529 -4.03605 3.43094 -1.44529 -3.22563 3.43094 -1.13452 -4.03605 
3.43094 -1.13452 -3.22563 3.43499 -1.65103 -3.88619 3.43499 -1.65103 -3.37548 
3.43499 -0.92877 -3.88619 3.43499 -0.92877 -3.37548 3.43594 -1.60021 -3.9487 
3.43594 -1.60021 -3.31298 3.43594 -0.97959 -3.9487 3.43594 -0.97959 -3.31298 
3.43642 -1.49714 -4.02484 3.43642 -1.49714 -3.23684 3.43642 -1.08266 -4.02484 
3.43642 -1.08266 -3.23684 3.43701 -1.71174 -3.77674 3.43701 -1.71174 -3.48494 
3.43701 -0.86806 -3.77674 3.43701 -0.86806 -3.48494 3.44456 -1.54981 -4.01182 
3.44456 -1.54981 -3.24986 3.44456 -1.03 -4.01182 3.44456 -1.03 -3.24986 
3.44906 -1.70606 -3.84871 3.44906 -1.70606 -3.41297 3.44906 -0.87374 -3.84871 
3.44906 -0.87374 -3.41297 3.44964 -1.64969 -3.93454 3.44964 -1.64969 -3.32714 
3.44964 -0.93011 -3.93454 3.44964 -0.93011 -3.32714 3.44991 -1.34012 -4.09949 
3.44991 -1.34012 -3.16219 3.44991 -1.23968 -4.09949 3.44991 -1.23968 -3.16219 
3.44994 -1.2899 -4.10224 3.44994 -1.2899 -3.15944 3.45211 -1.39022 -4.09556 
3.45211 -1.39022 -3.16611 3.45211 -1.18958 -4.09556 3.45211 -1.18958 -3.16611 
3.45444 -1.44279 -4.08554 3.45444 -1.44279 -3.17613 3.45444 -1.13701 -4.08554 
3.45444 -1.13701 -3.17613 3.45531 -1.60036 -3.99863 3.45531 -1.60036 -3.26304 
3.45531 -0.97945 -3.99863 3.45531 -0.97945 -3.26304 3.45772 -1.77407 -3.66907 
3.45772 -1.77407 -3.5926 3.45772 -0.80573 -3.66907 3.45772 -0.80573 -3.5926 
3.45929 -1.49492 -4.07422 3.45929 -1.49492 -3.18746 3.45929 -1.08488 -4.07422 
3.45929 -1.08488 -3.18746 3.4627 -1.77171 -3.74222 3.4627 -1.77171 -3.51946 
3.4627 -0.80809 -3.74222 3.4627 -0.80809 -3.51946 3.46584 -1.69815 -3.91951 
3.46584 -1.69815 -3.34216 3.46584 -0.88165 -3.91951 3.46584 -0.88165 -3.34216 
3.46694 -1.54765 -4.06151 3.46694 -1.54765 -3.20017 3.46694 -1.03215 -4.06151 
3.46694 -1.03215 -3.20017 3.46865 -1.6503 -3.98436 3.46865 -1.6503 -3.27731 
3.46865 -0.9295 -3.98436 3.46865 -0.9295 -3.27731 3.47261 -1.767 -3.81537 
3.47261 -1.767 -3.44631 3.47261 -0.8128 -3.81537 3.47261 -0.8128 -3.44631 
3.47413 -1.2899 -4.14494 3.47413 -1.2899 -3.11674 3.47415 -1.33996 -4.14253 
3.47415 -1.33996 -3.11915 3.47415 -1.23984 -4.14253 3.47415 -1.23984 -3.11915 
3.47621 -1.39012 -4.1386 3.47621 -1.39012 -3.12308 3.47621 -1.18968 -4.1386 
3.47621 -1.18968 -3.12308 3.47719 -1.59961 -4.04751 3.47719 -1.59961 -3.21417 
3.47719 -0.98019 -4.04751 3.47719 -0.98019 -3.21417 3.48042 -1.43979 -4.13341 
3.48042 -1.43979 -3.12827 3.48042 -1.14001 -4.13341 3.48042 -1.14001 -3.12827 
3.48449 -1.69898 -3.96939 3.48449 -1.69898 -3.29229 3.48449 -0.88082 -3.96939 
3.48449 -0.88082 -3.29229 3.48475 -1.49209 -4.12229 3.48475 -1.49209 -3.13939 
3.48475 -1.08771 -4.12229 3.48475 -1.08771 -3.13939 3.48726 -1.76008 -3.88691 
3.48726 -1.76008 -3.37477 3.48726 -0.81972 -3.88691 3.48726 -0.81972 -3.37477 
3.49016 -1.64965 -4.03349 3.49016 -1.64965 -3.22819 3.49016 -0.93015 -4.03349 
3.49016 -0.93015 -3.22819 3.49067 -1.83064 -3.63084 3.49067 -0.74916 -3.63084 
3.49207 -1.54477 -4.1102 3.49207 -1.54477 -3.15148 3.49207 -1.03503 -4.1102 
3.49207 -1.03503 -3.15148 3.49312 -1.82906 -3.70709 3.49312 -1.82906 -3.55459 
3.49312 -0.75074 -3.70709 3.49312 -0.75074 -3.55459 3.50036 -1.3399 -4.1841 
3.50036 -1.3399 -3.07758 3.50036 -1.2399 -4.1841 3.50036 -1.2399 -3.07758 
3.50039 -1.74352 -3.9516 3.50039 -1.74352 -3.31008 3.50039 -1.2899 -4.18641 
3.50039 -1.2899 -3.07527 3.50039 -0.83628 -3.9516 3.50039 -0.83628 -3.31008 
3.5009 -1.82574 -3.78042 3.5009 -1.82574 -3.48126 3.5009 -0.75406 -3.78042 
3.5009 -0.75406 -3.48126 3.50181 -1.59696 -4.09638 3.50181 -1.59696 -3.1653 
3.50181 -0.98284 -4.09638 3.50181 -0.98284 -3.1653 3.5024 -1.38978 -4.1804 
3.5024 -1.38978 -3.08127 3.5024 -1.19002 -4.1804 3.5024 -1.19002 -3.08127 
3.50555 -1.69865 -4.01831 3.50555 -1.69865 -3.24337 3.50555 -0.88115 -4.01831 
3.50555 -0.88115 -3.24337 3.50653 -1.43941 -4.17533 3.50653 -1.43941 -3.08635 
3.50653 -1.1404 -4.17533 3.50653 -1.1404 -3.08635 3.51272 -1.48866 -4.1689 
3.51272 -1.48866 -3.09278 3.51272 -1.09114 -4.1689 3.51272 -1.09114 -3.09278 
3.5132 -1.81949 -3.85293 3.5132 -1.81949 -3.40875 3.5132 -0.76031 -3.85293 
3.5132 -0.76031 -3.40875 3.51394 -1.64793 -4.0812 3.51394 -1.64793 -3.18048 
3.51394 -0.93187 -4.0812 3.51394 -0.93187 -3.18048 3.51961 -1.5414 -4.15715 
3.51961 -1.5414 -3.10453 3.51961 -1.03841 -4.15715 3.51961 -1.03841 -3.10453 
3.521 -1.74338 -4.00078 3.521 -1.74338 -3.2609 3.521 -0.83642 -4.00078 
3.521 -0.83642 -3.2609 3.52399 -1.80441 -3.91828 3.52399 -1.80441 -3.3434 
3.52399 -0.77539 -3.91828 3.52399 -0.77539 -3.3434 3.52865 -1.2899 -4.22654 
3.52865 -1.2899 -3.03514 3.52891 -1.88471 -3.66907 3.52891 -1.88471 -3.5926 
3.52891 -0.69509 -3.66907 3.52891 -0.69509 -3.5926 3.52892 -1.59339 -4.14385 
3.52892 -1.59339 -3.11783 3.52892 -0.98642 -4.14385 3.52892 -0.98642 -3.11783 
3.52895 -1.69716 -4.06613 3.52895 -1.69716 -3.19555 3.52895 -0.88264 -4.06613 
3.52895 -0.88264 -3.19555 3.52928 -1.33926 -4.22533 3.52928 -1.33926 -3.03634 
3.52928 -1.24054 -4.22533 3.52928 -1.24054 -3.03634 3.53119 -1.38921 -4.22166 
3.53119 -1.38921 -3.04002 3.53119 -1.19059 -4.22166 3.53119 -1.19059 -3.04002 
3.53332 -1.88098 -3.74467 3.53332 -1.88098 -3.51701 3.53332 -0.69883 -3.74467 
3.53332 -0.69883 -3.51701 3.53515 -1.43916 -4.21647 3.53515 -1.43916 -3.0452 
3.53515 -1.14065 -4.21647 3.53515 -1.14065 -3.0452 3.53851 -1.78695 -3.98231 
3.53851 -1.78695 -3.27937 3.53851 -0.79285 -3.98231 3.53851 -0.79285 -3.27937 
3.5406 -1.64448 -4.12902 3.5406 -1.64448 -3.13266 3.5406 -0.93532 -4.12902 
3.5406 -0.93532 -3.13266 3.54123 -1.48849 -4.21004 3.54123 -1.48849 -3.05164 
3.54123 -1.09132 -4.21004 3.54123 -1.09132 -3.05164 3.54353 -1.87607 -3.81776 
3.54353 -1.87607 -3.44391 3.54353 -0.70373 -3.81776 3.54353 -0.70373 -3.44391 
3.54405 -1.74198 -4.04913 3.54405 -1.74198 -3.21255 3.54405 -0.83782 -4.04913 
3.54405 -0.83782 -3.21255 3.54887 -1.53659 -4.20186 3.54887 -1.53659 -3.05982 
3.54887 -1.04321 -4.20186 3.54887 -1.04321 -3.05982 3.55227 -1.86297 -3.88347 
3.55227 -1.86297 -3.37821 3.55227 -0.71683 -3.88347 3.55227 -0.71683 -3.37821 
3.55463 -1.69452 -4.11271 3.55463 -1.69452 -3.14896 3.55463 -0.88529 -4.11271 
3.55463 -0.88529 -3.14896 3.55769 -1.58881 -4.18879 3.55769 -1.58881 -3.07288 
3.55769 -0.99099 -4.18879 3.55769 -0.99099 -3.07288 3.55885 -1.2899 -4.26523 
3.55885 -1.2899 -2.99645 3.55949 -1.3392 -4.26409 3.55949 -1.3392 -2.99759 
3.55949 -1.2406 -4.26409 3.55949 -1.2406 -2.99759 3.56112 -1.78587 -4.0308 
3.56112 -1.78587 -3.23088 3.56112 -0.79393 -4.0308 3.56112 -0.79393 -3.23088 
3.56201 -1.38839 -4.26141 3.56201 -1.38839 -3.00027 3.56201 -1.19141 -4.26141 
3.56201 -1.19141 -3.00027 3.56453 -1.84697 -3.94847 3.56453 -1.84697 -3.31321 
3.56453 -0.73284 -3.94847 3.56453 -0.73284 -3.31321 3.5659 -1.43829 -4.25636 
3.5659 -1.43829 -3.00532 3.5659 -1.14151 -4.25636 3.5659 -1.14151 -3.00532 
3.56892 -1.64042 -4.17403 3.56892 -1.64042 -3.08765 3.56892 -0.93938 -4.17403 
3.56892 -0.93938 -3.08765 3.56933 -1.73951 -4.09602 3.56933 -1.73951 -3.16566 
3.56933 -0.84029 -4.09602 3.56933 -0.84029 -3.16566 3.56937 -1.9369 -3.63084 
3.56937 -0.6429 -3.63084 3.57155 -1.93505 -3.70643 3.57155 -1.93505 -3.55524 
3.57155 -0.64476 -3.70643 3.57155 -0.64476 -3.55524 3.57173 -1.48782 -4.24973 
3.57173 -1.48782 -3.01195 3.57173 -1.09199 -4.24973 3.57173 -1.09199 -3.01195 
3.57808 -1.9295 -3.78159 3.57808 -1.9295 -3.48008 3.57808 -0.6503 -3.78159 
3.57808 -0.6503 -3.48008 3.57929 -1.53589 -4.24168 3.57929 -1.53589 -3.02 
3.57929 -1.04391 -4.24168 3.57929 -1.04391 -3.02 3.58002 -1.82825 -4.01151 
3.58002 -1.82825 -3.25017 3.58002 -0.75155 -4.01151 3.58002 -0.75155 -3.25017 
3.58252 -1.69072 -4.15793 3.58252 -1.69072 -3.10375 3.58252 -0.88908 -4.15793 
3.58252 -0.88908 -3.10375 3.5847 -1.91816 -3.84774 3.5847 -1.91816 -3.41394 
3.5847 -0.66164 -3.84774 3.5847 -0.66164 -3.41394 3.58594 -1.78337 -4.07815 
3.58594 -1.78337 -3.18353 3.58594 -0.79643 -4.07815 3.58594 -0.79643 -3.18353 
3.58869 -1.58337 -4.23214 3.58869 -1.58337 -3.02954 3.58869 -0.99643 -4.23214 
3.58869 -0.99643 -3.02954 3.59091 -1.2899 -4.3024 3.59091 -1.2899 -2.95928 
3.59173 -1.33903 -4.3015 3.59173 -1.33903 -2.96018 3.59173 -1.24077 -4.3015 
3.59173 -1.24077 -2.96018 3.59419 -1.38827 -4.29879 3.59419 -1.38827 -2.96289 
3.59419 -1.19153 -4.29879 3.59419 -1.19153 -2.96289 3.59472 -1.90396 -3.9129 
3.59472 -1.90396 -3.34877 3.59472 -0.67585 -3.9129 3.59472 -0.67585 -3.34877 
3.59732 -1.73536 -4.14272 3.59732 -1.73536 -3.11896 3.59732 -0.84444 -4.14272 
3.59732 -0.84444 -3.11896 3.59842 -1.43704 -4.29447 3.59842 -1.43704 -2.9672 
3.59842 -1.14276 -4.29447 3.59842 -1.14276 -2.9672 3.59951 -1.6351 -4.21778 
3.59951 -1.6351 -3.0439 3.59951 -0.9447 -4.21778 3.59951 -0.9447 -3.0439 
3.60412 -1.48665 -4.28787 3.60412 -1.48665 -2.97381 3.60412 -1.09315 -4.28787 
3.60412 -1.09315 -2.97381 3.60443 -1.82598 -4.05916 3.60443 -1.82598 -3.20252 
3.60443 -0.75382 -4.05916 3.60443 -0.75382 -3.20252 3.60809 -1.88696 -3.97678 
3.60809 -1.88696 -3.2849 3.60809 -0.69284 -3.97678 3.60809 -0.69284 -3.2849 
3.61177 -1.53458 -4.28014 3.61177 -1.53458 -2.98154 3.61177 -1.04522 -4.28014 
3.61177 -1.04522 -2.98154 3.61227 -1.98325 -3.66904 3.61227 -1.98325 -3.59264 
3.61227 -0.59655 -3.66904 3.61227 -0.59655 -3.59264 3.61253 -1.68579 -4.20165 
3.61253 -1.68579 -3.06003 3.61253 -0.89401 -4.20165 3.61253 -0.89401 -3.06003 
3.61352 -1.77953 -4.12505 3.61352 -1.77953 -3.13663 3.61352 -0.80027 -4.12505 
3.61352 -0.80027 -3.13663 3.61668 -1.97951 -3.74462 3.61668 -1.97951 -3.51706 
3.61668 -0.60029 -3.74462 3.61668 -0.60029 -3.51706 3.62105 -1.58215 -4.27063 
3.62105 -1.58215 -2.99105 3.62105 -0.99765 -4.27063 3.62105 -0.99765 -2.99105 
3.62249 -1.9716 -3.80996 3.62249 -1.9716 -3.45172 3.62249 -0.60821 -3.80996 
3.62249 -0.60821 -3.45172 3.62476 -1.86725 -4.03909 3.62476 -1.86725 -3.22259 
3.62476 -1.2899 -4.33795 3.62476 -1.2899 -2.92373 3.62476 -0.71255 -4.03909 
3.62476 -0.71255 -3.22259 3.62561 -1.33897 -4.33709 3.62561 -1.33897 -2.92458 
3.62561 -1.24083 -4.33709 3.62561 -1.24083 -2.92458 3.62703 -1.73056 -4.18674 
3.62703 -1.73056 -3.07494 3.62703 -0.84925 -4.18674 3.62703 -0.84925 -3.07494 
3.62816 -1.38792 -4.33454 3.62816 -1.38792 -2.92714 3.62816 -1.19188 -4.33454 
3.62816 -1.19188 -2.92714 3.63043 -1.95918 -3.8759 3.63043 -1.95918 -3.38578 
3.63043 -0.62062 -3.8759 3.63043 -0.62062 -3.38578 3.63167 -1.82272 -4.10607 
3.63167 -1.82272 -3.15561 3.63167 -0.75708 -4.10607 3.63167 -0.75708 -3.15561 
3.63199 -1.62877 -4.25961 3.63199 -1.62877 -3.00207 3.63199 -0.95103 -4.25961 
3.63199 -0.95103 -3.00207 3.63241 -1.43663 -4.33029 3.63241 -1.43663 -2.93139 
3.63241 -1.14317 -4.33029 3.63241 -1.14317 -2.93139 3.63834 -1.48499 -4.32436 
3.63834 -1.09481 -2.93732 3.64191 -1.94382 -3.94125 3.64191 -1.94382 -3.32043 
3.64191 -0.63598 -3.94125 3.64191 -0.63598 -3.32043 3.64324 -1.77424 -3.0912 
3.64324 -0.80556 -4.17048 3.64458 -1.67974 -3.01792 3.64458 -0.90006 -4.24376 
3.64595 -1.53288 -4.31675 3.64595 -1.04692 -2.94492 3.65163 -1.86433 -3.17552 
3.65163 -0.71547 -4.08616 3.6552 -1.58019 -4.3075 3.6552 -0.99962 -2.95418 
3.65662 -1.92575 -4.00467 3.65662 -1.92575 -3.257 3.65662 -0.65405 -4.00467 
3.65662 -0.65405 -3.257 3.6589 -1.72451 -3.0323 3.6589 -0.8553 -4.22937 
3.6591 -2.02583 -3.70703 3.6591 -0.55398 -3.55465 3.6603 -1.2899 -4.37179 
3.6603 -1.2899 -2.88989 3.66102 -1.81765 -3.10983 3.66102 -0.76215 -4.15184 
3.6612 -1.33903 -4.37097 3.6612 -1.33903 -2.8907 3.6612 -1.24077 -2.8907 
3.66316 -2.01979 -3.77258 3.66316 -0.56001 -3.4891 3.66391 -1.38827 -4.36851 
3.66391 -1.19153 -2.89316 3.66823 -1.43704 -4.36428 3.66823 -1.14276 -2.8974 
3.67012 -2.01059 -3.8375 3.67012 -0.56921 -3.42417 3.67252 -1.90378 -3.19676 
3.67252 -0.67603 -4.06491 3.6748 -1.76846 -3.04838 3.6748 -0.81135 -4.2133 
3.67484 -1.48665 -4.35858 3.67484 -1.09315 -2.9031 3.6797 -1.99726 -3.90346 
3.6797 -0.58254 -3.35822 3.6805 -1.85972 -3.1298 3.6805 -0.72009 -4.13188 
3.68256 -1.53458 -4.35093 3.68256 -1.04522 -2.91074 3.69218 -1.811 -3.06581 
3.69218 -0.7688 -4.19587 3.69229 -1.98067 -3.96816 3.69229 -0.59913 -3.29352 
3.69861 -1.2406 -2.85847 3.70103 -1.89944 -3.15071 3.70103 -0.68037 -4.11097 
3.70129 -1.38839 -4.40069 3.70129 -1.19141 -2.86098 3.70634 -1.43829 -4.3968 
3.70634 -1.14151 -2.86487 3.7113 -1.85342 -3.08555 3.7113 -0.72638 -4.17613 
3.71297 -1.48782 -4.39098 3.71297 -1.09199 -2.8707 3.72076 -2.0463 -3.86411 
3.72076 -0.5335 -3.39757 3.73155 -0.54809 -3.33193 3.73159 -1.89331 -3.10589 
3.73159 -0.6865 -4.15579 3.74623 -1.43916 -4.42755 3.74623 -1.14065 -2.83412 
4.9175 -1.43916 -4.42755 4.9175 -1.14065 -2.83412 4.93213 -1.89331 -3.10589 
4.93213 -0.6865 -4.15579 4.93217 -0.54809 -3.33193 4.94296 -2.0463 -3.86411 
4.94296 -0.5335 -3.39757 4.95075 -1.48782 -4.39098 4.95075 -1.09199 -2.8707 
4.95242 -1.85342 -3.08555 4.95242 -0.72638 -4.17613 4.95738 -1.43829 -4.3968 
4.95738 -1.14151 -2.86487 4.96244 -1.38839 -4.40069 4.96244 -1.19141 -2.86098 
4.96269 -1.89944 -3.15071 4.96269 -0.68037 -4.11097 4.96512 -1.2406 -2.85847 
4.97144 -1.98067 -3.96816 4.97144 -0.59913 -3.29352 4.97155 -1.811 -3.06581 
4.97155 -0.7688 -4.19587 4.98117 -1.53458 -4.35093 4.98117 -1.04522 -2.91074 
4.98322 -1.85972 -3.1298 4.98322 -0.72009 -4.13188 4.98403 -1.99726 -3.90346 
4.98403 -0.58254 -3.35822 4.98889 -1.48665 -4.35858 4.98889 -1.09315 -2.9031 
4.98892 -1.76846 -3.04838 4.98892 -0.81135 -4.2133 4.99121 -1.90378 -3.19676 
4.99121 -0.67603 -4.06491 4.9936 -2.01059 -3.8375 4.9936 -0.56921 -3.42417 
4.9955 -1.43704 -4.36428 4.9955 -1.14276 -2.8974 4.99981 -1.38827 -4.36851 
4.99981 -1.19153 -2.89316 5.00057 -2.01979 -3.77258 5.00057 -0.56001 -3.4891 
5.00252 -1.33903 -4.37097 5.00252 -1.33903 -2.8907 5.00252 -1.24077 -2.8907 
5.00271 -1.81765 -3.10983 5.00271 -0.76215 -4.15184 5.00342 -1.2899 -4.37179 
5.00342 -1.2899 -2.88989 5.00463 -2.02583 -3.70703 5.00463 -0.55398 -3.55465 
5.00482 -1.72451 -3.0323 5.00482 -0.8553 -4.22937 5.0071 -1.92575 -4.00467 
5.0071 -1.92575 -3.257 5.0071 -0.65405 -4.00467 5.0071 -0.65405 -3.257 
5.00852 -1.58019 -4.3075 5.00852 -0.99962 -2.95418 5.0121 -1.86433 -3.17552 
5.0121 -0.71547 -4.08616 5.01778 -1.53288 -4.31675 5.01778 -1.04692 -2.94492 
5.01914 -1.67974 -3.01792 5.01914 -0.90006 -4.24376 5.02049 -1.77424 -3.0912 
5.02049 -0.80556 -4.17048 5.02181 -1.94382 -3.94125 5.02181 -1.94382 -3.32043 
5.02181 -0.63598 -3.94125 5.02181 -0.63598 -3.32043 5.02538 -1.48499 -4.32436 
5.02538 -1.09481 -2.93732 5.03132 -1.43663 -4.33029 5.03132 -1.43663 -2.93139 
5.03132 -1.14317 -4.33029 5.03132 -1.14317 -2.93139 5.03173 -1.62877 -4.25961 
5.03173 -1.62877 -3.00207 5.03173 -0.95103 -4.25961 5.03173 -0.95103 -3.00207 
5.03205 -1.82272 -4.10607 5.03205 -1.82272 -3.15561 5.03205 -0.75708 -4.10607 
5.03205 -0.75708 -3.15561 5.0333 -1.95918 -3.8759 5.0333 -1.95918 -3.38578 
5.0333 -0.62062 -3.8759 5.0333 -0.62062 -3.38578 5.03556 -1.38792 -4.33454 
5.03556 -1.38792 -2.92714 5.03556 -1.19188 -4.33454 5.03556 -1.19188 -2.92714 
5.0367 -1.73056 -4.18674 5.0367 -1.73056 -3.07494 5.0367 -0.84925 -4.18674 
5.0367 -0.84925 -3.07494 5.03812 -1.33897 -4.33709 5.03812 -1.33897 -2.92458 
5.03812 -1.24083 -4.33709 5.03812 -1.24083 -2.92458 5.03897 -1.86725 -4.03909 
5.03897 -1.86725 -3.22259 5.03897 -1.2899 -4.33795 5.03897 -1.2899 -2.92373 
5.03897 -0.71255 -4.03909 5.03897 -0.71255 -3.22259 5.04123 -1.9716 -3.80996 
5.04123 -1.9716 -3.45172 5.04123 -0.60821 -3.80996 5.04123 -0.60821 -3.45172 
5.04268 -1.58215 -4.27063 5.04268 -1.58215 -2.99105 5.04268 -0.99765 -4.27063 
5.04268 -0.99765 -2.99105 5.04705 -1.97951 -3.74462 5.04705 -1.97951 -3.51706 
5.04705 -0.60029 -3.74462 5.04705 -0.60029 -3.51706 5.0502 -1.77953 -4.12505 
5.0502 -1.77953 -3.13663 5.0502 -0.80027 -4.12505 5.0502 -0.80027 -3.13663 
5.05119 -1.68579 -4.20165 5.05119 -1.68579 -3.06003 5.05119 -0.89401 -4.20165 
5.05119 -0.89401 -3.06003 5.05145 -1.98325 -3.66904 5.05145 -1.98325 -3.59264 
5.05145 -0.59655 -3.66904 5.05145 -0.59655 -3.59264 5.05196 -1.53458 -4.28014 
5.05196 -1.53458 -2.98154 5.05196 -1.04522 -4.28014 5.05196 -1.04522 -2.98154 
5.05563 -1.88696 -3.97678 5.05563 -1.88696 -3.2849 5.05563 -0.69284 -3.97678 
5.05563 -0.69284 -3.2849 5.05929 -1.82598 -4.05916 5.05929 -1.82598 -3.20252 
5.05929 -0.75382 -4.05916 5.05929 -0.75382 -3.20252 5.0596 -1.48665 -4.28787 
5.0596 -1.48665 -2.97381 5.0596 -1.09315 -4.28787 5.0596 -1.09315 -2.97381 
5.06421 -1.6351 -4.21778 5.06421 -1.6351 -3.0439 5.06421 -0.9447 -4.21778 
5.06421 -0.9447 -3.0439 5.0653 -1.43704 -4.29447 5.0653 -1.43704 -2.9672 
5.0653 -1.14276 -4.29447 5.0653 -1.14276 -2.9672 5.0664 -1.73536 -4.14272 
5.0664 -1.73536 -3.11896 5.0664 -0.84444 -4.14272 5.0664 -0.84444 -3.11896 
5.069 -1.90396 -3.9129 5.069 -1.90396 -3.34877 5.069 -0.67585 -3.9129 
5.069 -0.67585 -3.34877 5.06954 -1.38827 -4.29879 5.06954 -1.38827 -2.96289 
5.06954 -1.19153 -4.29879 5.06954 -1.19153 -2.96289 5.072 -1.33903 -4.3015 
5.072 -1.33903 -2.96018 5.072 -1.24077 -4.3015 5.072 -1.24077 -2.96018 
5.07281 -1.2899 -4.3024 5.07281 -1.2899 -2.95928 5.07504 -1.58337 -4.23214 
5.07504 -1.58337 -3.02954 5.07504 -0.99643 -4.23214 5.07504 -0.99643 -3.02954 
5.07778 -1.78337 -4.07815 5.07778 -1.78337 -3.18353 5.07778 -0.79643 -4.07815 
5.07778 -0.79643 -3.18353 5.07902 -1.91816 -3.84774 5.07902 -1.91816 -3.41394 
5.07902 -0.66164 -3.84774 5.07902 -0.66164 -3.41394 5.08121 -1.69072 -4.15793 
5.08121 -1.69072 -3.10375 5.08121 -0.88908 -4.15793 5.08121 -0.88908 -3.10375 
5.0837 -1.82825 -4.01151 5.0837 -1.82825 -3.25017 5.0837 -0.75155 -4.01151 
5.0837 -0.75155 -3.25017 5.08443 -1.53589 -4.24168 5.08443 -1.53589 -3.02 
5.08443 -1.04391 -4.24168 5.08443 -1.04391 -3.02 5.08564 -1.9295 -3.78159 
5.08564 -1.9295 -3.48008 5.08564 -0.6503 -3.78159 5.08564 -0.6503 -3.48008 
5.092 -1.48782 -4.24973 5.092 -1.48782 -3.01195 5.092 -1.09199 -4.24973 
5.092 -1.09199 -3.01195 5.09217 -1.93505 -3.70643 5.09217 -1.93505 -3.55524 
5.09217 -0.64476 -3.70643 5.09217 -0.64476 -3.55524 5.09435 -1.9369 -3.63084 
5.09435 -0.6429 -3.63084 5.0944 -1.73951 -4.09602 5.0944 -1.73951 -3.16566 
5.0944 -0.84029 -4.09602 5.0944 -0.84029 -3.16566 5.0948 -1.64042 -4.17403 
5.0948 -1.64042 -3.08765 5.0948 -0.93938 -4.17403 5.0948 -0.93938 -3.08765 
5.09783 -1.43829 -4.25636 5.09783 -1.43829 -3.00532 5.09783 -1.14151 -4.25636 
5.09783 -1.14151 -3.00532 5.09919 -1.84697 -3.94847 5.09919 -1.84697 -3.31321 
5.09919 -0.73284 -3.94847 5.09919 -0.73284 -3.31321 5.10172 -1.38839 -4.26141 
5.10172 -1.38839 -3.00027 5.10172 -1.19141 -4.26141 5.10172 -1.19141 -3.00027 
5.1026 -1.78587 -4.0308 5.1026 -1.78587 -3.23088 5.1026 -0.79393 -4.0308 
5.1026 -0.79393 -3.23088 5.10423 -1.3392 -4.26409 5.10423 -1.3392 -2.99759 
5.10423 -1.2406 -4.26409 5.10423 -1.2406 -2.99759 5.10487 -1.2899 -4.26523 
5.10487 -1.2899 -2.99645 5.10603 -1.58881 -4.18879 5.10603 -1.58881 -3.07288 
5.10603 -0.99099 -4.18879 5.10603 -0.99099 -3.07288 5.10909 -1.69452 -4.11271 
5.10909 -1.69452 -3.14896 5.10909 -0.88529 -4.11271 5.10909 -0.88529 -3.14896 
5.11146 -1.86297 -3.88347 5.11146 -1.86297 -3.37821 5.11146 -0.71683 -3.88347 
5.11146 -0.71683 -3.37821 5.11486 -1.53659 -4.20186 5.11486 -1.53659 -3.05982 
5.11486 -1.04321 -4.20186 5.11486 -1.04321 -3.05982 5.11968 -1.74198 -4.04913 
5.11968 -1.74198 -3.21255 5.11968 -0.83782 -4.04913 5.11968 -0.83782 -3.21255 
5.12019 -1.87607 -3.81776 5.12019 -1.87607 -3.44391 5.12019 -0.70373 -3.81776 
5.12019 -0.70373 -3.44391 5.12249 -1.48849 -4.21004 5.12249 -1.48849 -3.05164 
5.12249 -1.09132 -4.21004 5.12249 -1.09132 -3.05164 5.12312 -1.64448 -4.12902 
5.12312 -1.64448 -3.13266 5.12312 -0.93532 -4.12902 5.12312 -0.93532 -3.13266 
5.12522 -1.78695 -3.98231 5.12522 -1.78695 -3.27937 5.12522 -0.79285 -3.98231 
5.12522 -0.79285 -3.27937 5.12858 -1.43916 -4.21647 5.12858 -1.43916 -3.0452 
5.12858 -1.14065 -4.21647 5.12858 -1.14065 -3.0452 5.13041 -1.88098 -3.74467 
5.13041 -1.88098 -3.51701 5.13041 -0.69883 -3.74467 5.13041 -0.69883 -3.51701 
5.13253 -1.38921 -4.22166 5.13253 -1.38921 -3.04002 5.13253 -1.19059 -4.22166 
5.13253 -1.19059 -3.04002 5.13445 -1.33926 -4.22533 5.13445 -1.33926 -3.03634 
5.13445 -1.24054 -4.22533 5.13445 -1.24054 -3.03634 5.13477 -1.69716 -4.06613 
5.13477 -1.69716 -3.19555 5.13477 -0.88264 -4.06613 5.13477 -0.88264 -3.19555 
5.13481 -1.59339 -4.14385 5.13481 -1.59339 -3.11783 5.13481 -0.98642 -4.14385 
5.13481 -0.98642 -3.11783 5.13482 -1.88471 -3.66907 5.13482 -1.88471 -3.5926 
5.13482 -0.69509 -3.66907 5.13482 -0.69509 -3.5926 5.13507 -1.2899 -4.22654 
5.13507 -1.2899 -3.03514 5.13973 -1.80441 -3.91828 5.13973 -1.80441 -3.3434 
5.13973 -0.77539 -3.91828 5.13973 -0.77539 -3.3434 5.14273 -1.74338 -4.00078 
5.14273 -1.74338 -3.2609 5.14273 -0.83642 -4.00078 5.14273 -0.83642 -3.2609 
5.14411 -1.5414 -4.15715 5.14411 -1.5414 -3.10453 5.14411 -1.03841 -4.15715 
5.14411 -1.03841 -3.10453 5.14978 -1.64793 -4.0812 5.14978 -1.64793 -3.18048 
5.14978 -0.93187 -4.0812 5.14978 -0.93187 -3.18048 5.15052 -1.81949 -3.85293 
5.15052 -1.81949 -3.40875 5.15052 -0.76031 -3.85293 5.15052 -0.76031 -3.40875 
5.151 -1.48866 -4.1689 5.151 -1.48866 -3.09278 5.151 -1.09114 -4.1689 
5.151 -1.09114 -3.09278 5.1572 -1.43941 -4.17533 5.1572 -1.43941 -3.08635 
5.1572 -1.1404 -4.17533 5.1572 -1.1404 -3.08635 5.15817 -1.69865 -4.01831 
5.15817 -1.69865 -3.24337 5.15817 -0.88115 -4.01831 5.15817 -0.88115 -3.24337 
5.16132 -1.38978 -4.1804 5.16132 -1.38978 -3.08127 5.16132 -1.19002 -4.1804 
5.16132 -1.19002 -3.08127 5.16192 -1.59696 -4.09638 5.16192 -1.59696 -3.1653 
5.16192 -0.98284 -4.09638 5.16192 -0.98284 -3.1653 5.16283 -1.82574 -3.78042 
5.16283 -1.82574 -3.48126 5.16283 -0.75406 -3.78042 5.16283 -0.75406 -3.48126 
5.16333 -1.74352 -3.9516 5.16333 -1.74352 -3.31008 5.16333 -1.2899 -4.18641 
5.16333 -1.2899 -3.07527 5.16333 -0.83628 -3.9516 5.16333 -0.83628 -3.31008 
5.16337 -1.3399 -4.1841 5.16337 -1.3399 -3.07758 5.16337 -1.2399 -4.1841 
5.16337 -1.2399 -3.07758 5.1706 -1.82906 -3.70709 5.1706 -1.82906 -3.55459 
5.1706 -0.75074 -3.70709 5.1706 -0.75074 -3.55459 5.17166 -1.54477 -4.1102 
5.17166 -1.54477 -3.15148 5.17166 -1.03503 -4.1102 5.17166 -1.03503 -3.15148 
5.17305 -1.83064 -3.63084 5.17305 -0.74916 -3.63084 5.17356 -1.64965 -4.03349 
5.17356 -1.64965 -3.22819 5.17356 -0.93015 -4.03349 5.17356 -0.93015 -3.22819 
5.17647 -1.76008 -3.88691 5.17647 -1.76008 -3.37477 5.17647 -0.81972 -3.88691 
5.17647 -0.81972 -3.37477 5.17898 -1.49209 -4.12229 5.17898 -1.49209 -3.13939 
5.17898 -1.08771 -4.12229 5.17898 -1.08771 -3.13939 5.17923 -1.69898 -3.96939 
5.17923 -1.69898 -3.29229 5.17923 -0.88082 -3.96939 5.17923 -0.88082 -3.29229 
5.18331 -1.43979 -4.13341 5.18331 -1.43979 -3.12827 5.18331 -1.14001 -4.13341 
5.18331 -1.14001 -3.12827 5.18653 -1.59961 -4.04751 5.18653 -1.59961 -3.21417 
5.18653 -0.98019 -4.04751 5.18653 -0.98019 -3.21417 5.18751 -1.39012 -4.1386 
5.18751 -1.39012 -3.12308 5.18751 -1.18968 -4.1386 5.18751 -1.18968 -3.12308 
5.18957 -1.33996 -4.14253 5.18957 -1.33996 -3.11915 5.18957 -1.23984 -4.14253 
5.18957 -1.23984 -3.11915 5.18959 -1.2899 -4.14494 5.18959 -1.2899 -3.11674 
5.19112 -1.767 -3.81537 5.19112 -1.767 -3.44631 5.19112 -0.8128 -3.81537 
5.19112 -0.8128 -3.44631 5.19507 -1.6503 -3.98436 5.19507 -1.6503 -3.27731 
5.19507 -0.9295 -3.98436 5.19507 -0.9295 -3.27731 5.19678 -1.54765 -4.06151 
5.19678 -1.54765 -3.20017 5.19678 -1.03215 -4.06151 5.19678 -1.03215 -3.20017 
5.19789 -1.69815 -3.91951 5.19789 -1.69815 -3.34216 5.19789 -0.88165 -3.91951 
5.19789 -0.88165 -3.34216 5.20103 -1.77171 -3.74222 5.20103 -1.77171 -3.51946 
5.20103 -0.80809 -3.74222 5.20103 -0.80809 -3.51946 5.20443 -1.49492 -4.07422 
5.20443 -1.49492 -3.18746 5.20443 -1.08488 -4.07422 5.20443 -1.08488 -3.18746 
5.206 -1.77407 -3.66907 5.206 -1.77407 -3.5926 5.206 -0.80573 -3.66907 
5.206 -0.80573 -3.5926 5.20841 -1.60036 -3.99863 5.20841 -1.60036 -3.26304 
5.20841 -0.97945 -3.99863 5.20841 -0.97945 -3.26304 5.20928 -1.44279 -4.08554 
5.20928 -1.44279 -3.17613 5.20928 -1.13701 -4.08554 5.20928 -1.13701 -3.17613 
5.21162 -1.39022 -4.09556 5.21162 -1.39022 -3.16611 5.21162 -1.18958 -4.09556 
5.21162 -1.18958 -3.16611 5.21378 -1.2899 -4.10224 5.21378 -1.2899 -3.15944 
5.21382 -1.34012 -4.09949 5.21382 -1.34012 -3.16219 5.21382 -1.23968 -4.09949 
5.21382 -1.23968 -3.16219 5.21409 -1.64969 -3.93454 5.21409 -1.64969 -3.32714 
5.21409 -0.93011 -3.93454 5.21409 -0.93011 -3.32714 5.21467 -1.70606 -3.84871 
5.21467 -1.70606 -3.41297 5.21467 -0.87374 -3.84871 5.21467 -0.87374 -3.41297 
5.21916 -1.54981 -4.01182 5.21916 -1.54981 -3.24986 5.21916 -1.03 -4.01182 
5.21916 -1.03 -3.24986 5.22672 -1.71174 -3.77674 5.22672 -1.71174 -3.48494 
5.22672 -0.86806 -3.77674 5.22672 -0.86806 -3.48494 5.22731 -1.49714 -4.02484 
5.22731 -1.49714 -3.23684 5.22731 -1.08266 -4.02484 5.22731 -1.08266 -3.23684 
5.22778 -1.60021 -3.9487 5.22778 -1.60021 -3.31298 5.22778 -0.97959 -3.9487 
5.22778 -0.97959 -3.31298 5.22873 -1.65103 -3.88619 5.22873 -1.65103 -3.37548 
5.22873 -0.92877 -3.88619 5.22873 -0.92877 -3.37548 5.23278 -1.44529 -4.03605 
5.23278 -1.44529 -3.22563 5.23278 -1.13452 -4.03605 5.23278 -1.13452 -3.22563 
5.23397 -1.71516 -3.70398 5.23397 -1.71516 -3.55769 5.23397 -0.86464 -3.70398 
5.23397 -0.86464 -3.55769 5.2356 -1.39272 -4.04639 5.2356 -1.39272 -3.21529 
5.2356 -1.18708 -4.04639 5.2356 -1.18708 -3.21529 5.2358 -1.34018 -4.05554 
5.2358 -1.34018 -3.20614 5.2358 -1.23962 -4.05554 5.2358 -1.23962 -3.20614 
5.23585 -1.2899 -4.05839 5.23585 -1.2899 -3.20328 5.2364 -1.7163 -3.63084 
5.2364 -0.8635 -3.63084 5.23894 -1.54985 -3.96196 5.23894 -1.54985 -3.29972 
5.23894 -1.02996 -3.96196 5.23894 -1.02996 -3.29972 5.24292 -1.60168 -3.90058 
5.24292 -1.60168 -3.36109 5.24292 -0.97812 -3.90058 5.24292 -0.97812 -3.36109 
5.24333 -1.6579 -3.81468 5.24333 -1.6579 -3.44699 5.24333 -0.9219 -3.81468 
5.24333 -0.9219 -3.44699 5.24752 -1.49875 -3.97428 5.24752 -1.49875 -3.28739 
5.24752 -1.08105 -3.97428 5.24752 -1.08105 -3.28739 5.2532 -1.66252 -3.74173 
5.2532 -1.66252 -3.51995 5.2532 -0.91728 -3.74173 5.2532 -0.91728 -3.51995 
5.2535 -1.44706 -3.98563 5.2535 -1.44706 -3.27605 5.2535 -1.13275 -3.98563 
5.2535 -1.13275 -3.27605 5.25459 -1.55119 -3.91422 5.25459 -1.55119 -3.34746 
5.25459 -1.02861 -3.91422 5.25459 -1.02861 -3.34746 5.25574 -1.60236 -3.85178 
5.25574 -1.60236 -3.4099 5.25574 -1.2899 -4.01352 5.25574 -1.2899 -3.24816 
5.25574 -0.97744 -3.85178 5.25574 -0.97744 -3.4099 5.25687 -1.39492 -3.99597 
5.25687 -1.39492 -3.2657 5.25687 -1.18488 -3.99597 5.25687 -1.18488 -3.2657 
5.25762 -1.34248 -4.00528 5.25762 -1.34248 -3.2564 5.25762 -1.23732 -4.00528 
5.25762 -1.23732 -3.2564 5.25814 -1.66485 -3.66862 5.25814 -1.66485 -3.59305 
5.25814 -0.91495 -3.66862 5.25814 -0.91495 -3.59305 5.26364 -1.50016 -3.92678 
5.26364 -1.50016 -3.3349 5.26364 -1.07964 -3.92678 5.26364 -1.07964 -3.3349 
5.26792 -1.55208 -3.86549 5.26792 -1.55208 -3.39619 5.26792 -1.02772 -3.86549 
5.26792 -1.02772 -3.39619 5.26824 -1.60789 -3.77941 5.26824 -1.60789 -3.48227 
5.26824 -0.97192 -3.77941 5.26824 -0.97192 -3.48227 5.27006 -1.44734 -3.93906 
5.27006 -1.44734 -3.32261 5.27006 -1.13246 -3.93906 5.27006 -1.13246 -3.32261 
5.27341 -1.2899 -3.96773 5.27341 -1.2899 -3.29395 5.27382 -1.39521 -3.94962 
5.27382 -1.39521 -3.31206 5.27382 -1.18459 -3.94962 5.27382 -1.18459 -3.31206 
5.27492 -1.34253 -3.95927 5.27492 -1.34253 -3.3024 5.27492 -1.23728 -3.95927 
5.27492 -1.23728 -3.3024 5.27567 -1.61169 -3.70624 5.27567 -1.61169 -3.55544 
5.27567 -0.96811 -3.70624 5.27567 -0.96811 -3.55544 5.27741 -1.50105 -3.87852 
5.27741 -1.50105 -3.38315 5.27741 -1.07875 -3.87852 5.27741 -1.07875 -3.38315 
5.27836 -1.61261 -3.63084 5.27836 -0.9672 -3.63084 5.27879 -1.55236 -3.81642 
5.27879 -1.55236 -3.44526 5.27879 -1.02745 -3.81642 5.27879 -1.02745 -3.44526 
5.28436 -1.44838 -3.89089 5.28436 -1.44838 -3.37078 5.28436 -1.13142 -3.89089 
5.28436 -1.13142 -3.37078 5.28847 -1.39525 -3.90249 5.28847 -1.39525 -3.35919 
5.28847 -1.18455 -3.90249 5.28847 -1.18455 -3.35919 5.2888 -1.2899 -3.92112 
5.2888 -1.2899 -3.34055 5.28881 -1.5014 -3.82965 5.28881 -1.5014 -3.43203 
5.28881 -1.0784 -3.82965 5.28881 -1.0784 -3.43203 5.2889 -1.55706 -3.74351 
5.2889 -1.55706 -3.51817 5.2889 -1.02274 -3.74351 5.2889 -1.02274 -3.51817 
5.29001 -1.34265 -3.91221 5.29001 -1.34265 -3.34947 5.29001 -1.23715 -3.91221 
5.29001 -1.23715 -3.34947 5.29443 -1.55828 -3.66863 5.29443 -1.55828 -3.59305 
5.29443 -1.02153 -3.66863 5.29443 -1.02153 -3.59305 5.29633 -1.44897 -3.84179 
5.29633 -1.44897 -3.41989 5.29633 -1.13083 -3.84179 5.29633 -1.13083 -3.41989 
5.29779 -1.50123 -3.78027 5.29779 -1.50123 -3.48141 5.29779 -1.07858 -3.78027 
5.29779 -1.07858 -3.48141 5.30096 -1.39585 -3.85359 5.30096 -1.39585 -3.40809 
5.30096 -1.18395 -3.85359 5.30096 -1.18395 -3.40809 5.30189 -1.2899 -3.87382 
5.30189 -1.2899 -3.38786 5.30269 -1.34269 -3.86472 5.30269 -1.34269 -3.39696 
5.30269 -1.23711 -3.86472 5.30269 -1.23711 -3.39696 5.30582 -1.44894 -3.79243 
5.30582 -1.44894 -3.46925 5.30582 -1.13086 -3.79243 5.30582 -1.13086 -3.46925 
5.30601 -1.50302 -3.70576 5.30601 -1.50302 -3.55591 5.30601 -1.07678 -3.70576 
5.30601 -1.07678 -3.55591 5.30876 -1.50363 -3.63084 5.30876 -1.07618 -3.63084 
5.31098 -1.39619 -3.80412 5.31098 -1.39619 -3.45756 5.31098 -1.18361 -3.80412 
5.31098 -1.18361 -3.45756 5.31265 -1.44919 -3.74347 5.31265 -1.44919 -3.5182 
5.31265 -1.2899 -3.82593 5.31265 -1.2899 -3.43575 5.31265 -1.13061 -3.74347 
5.31265 -1.13061 -3.5182 5.31326 -1.34312 -3.8153 5.31326 -1.34312 -3.44638 
5.31326 -1.23668 -3.8153 5.31326 -1.23668 -3.44638 5.31818 -1.4504 -3.6686 
5.31818 -1.4504 -3.59308 5.31818 -1.1294 -3.6686 5.31818 -1.1294 -3.59308 
5.31835 -1.39646 -3.75531 5.31835 -1.39646 -3.50637 5.31835 -1.18334 -3.75531 
5.31835 -1.18334 -3.50637 5.32104 -1.2899 -3.77757 5.32104 -1.2899 -3.48411 
5.32115 -1.34316 -3.76678 5.32115 -1.34316 -3.4949 5.32115 -1.23664 -3.76678 
5.32115 -1.23664 -3.4949 5.32331 -1.39648 -3.7062 5.32331 -1.39648 -3.55548 
5.32331 -1.18333 -3.7062 5.32331 -1.18333 -3.55548 5.32613 -1.39678 -3.63084 
5.32613 -1.18302 -3.63084 5.32666 -1.34327 -3.71766 5.32666 -1.34327 -3.54402 
5.32666 -1.23653 -3.71766 5.32666 -1.23653 -3.54402 5.32705 -1.2899 -3.72886 
5.32705 -1.2899 -3.53282 5.32972 -1.3433 -3.6686 5.32972 -1.3433 -3.59308 
5.32972 -1.2365 -3.6686 5.32972 -1.2365 -3.59308 5.33066 -1.2899 -3.67991 
5.33066 -1.2899 -3.58177 5.33186 -1.2899 -3.63084 3.33186 -2.69443 -3.36934 
3.33307 -2.69443 -3.41841 3.33307 -2.69443 -3.32027 3.334 -2.74783 -3.4071 
3.334 -2.74783 -3.33158 3.334 -2.64103 -3.4071 3.334 -2.64103 -3.33158 
3.33668 -2.69443 -3.46736 3.33668 -2.69443 -3.27132 3.33707 -2.74779 -3.45616 
3.33707 -2.74779 -3.28252 3.33707 -2.64106 -3.45616 3.33707 -2.64106 -3.28252 
3.33759 -2.80131 -3.36934 3.33759 -2.58755 -3.36934 3.34042 -2.801 -3.4447 
3.34042 -2.801 -3.29398 3.34042 -2.58785 -3.4447 3.34042 -2.58785 -3.29398 
3.34258 -2.74769 -3.50528 3.34258 -2.74769 -3.2334 3.34258 -2.64117 -3.50528 
3.34258 -2.64117 -3.2334 3.34269 -2.69443 -3.51607 3.34269 -2.69443 -3.22261 
3.34538 -2.80099 -3.49381 3.34538 -2.80099 -3.24487 3.34538 -2.58787 -3.49381 
3.34538 -2.58787 -3.24487 3.34555 -2.85493 -3.4071 3.34555 -2.85493 -3.33158 
3.34555 -2.53393 -3.4071 3.34555 -2.53393 -3.33158 3.35046 -2.74765 -3.5538 
3.35046 -2.74765 -3.18489 3.35046 -2.64121 -3.5538 3.35046 -2.64121 -3.18489 
3.35108 -2.85372 -3.48198 3.35108 -2.85372 -3.25671 3.35108 -2.69443 -3.56443 
3.35108 -2.69443 -3.17425 3.35108 -2.53514 -3.48198 3.35108 -2.53514 -3.25671 
3.35274 -2.80072 -3.54262 3.35274 -2.80072 -3.19606 3.35274 -2.58814 -3.54262 
3.35274 -2.58814 -3.19606 3.35497 -2.90815 -3.36934 3.35497 -2.4807 -3.36934 
3.35771 -2.90755 -3.44427 3.35771 -2.90755 -3.29442 3.35771 -2.4813 -3.44427 
3.35771 -2.4813 -3.29442 3.3579 -2.85347 -3.53093 3.3579 -2.85347 -3.20775 
3.3579 -2.53539 -3.53093 3.3579 -2.53539 -3.20775 3.36103 -2.74722 -3.60323 
3.36103 -2.74722 -3.13546 3.36103 -2.64164 -3.60323 3.36103 -2.64164 -3.13546 
3.36183 -2.69443 -3.61232 3.36183 -2.69443 -3.12636 3.36276 -2.80038 -3.59209 
3.36276 -2.80038 -3.14659 3.36276 -2.58848 -3.59209 3.36276 -2.58848 -3.14659 
3.36594 -2.90575 -3.51877 3.36594 -2.90575 -3.21991 3.36594 -2.4831 -3.51877 
3.36594 -2.4831 -3.21991 3.36739 -2.8535 -3.58029 3.36739 -2.8535 -3.15839 
3.36739 -2.53536 -3.58029 3.36739 -2.53536 -3.15839 3.36929 -2.9628 -3.40713 
3.36929 -2.9628 -3.33155 3.36929 -2.42605 -3.40713 3.36929 -2.42605 -3.33155 
3.37371 -2.74718 -3.65071 3.37371 -2.74718 -3.08797 3.37371 -2.64168 -3.65071 
3.37371 -2.64168 -3.08797 3.37482 -2.96159 -3.48201 3.37482 -2.96159 -3.25667 
3.37482 -2.42726 -3.48201 3.37482 -2.42726 -3.25667 3.37492 -2.90593 -3.56815 
3.37492 -2.90593 -3.17053 3.37492 -2.48292 -3.56815 3.37492 -2.48292 -3.17053 
3.37492 -2.69443 -3.65963 3.37492 -2.69443 -3.07906 3.37525 -2.79978 -3.64099 
3.37525 -2.79978 -3.09769 3.37525 -2.58908 -3.64099 3.37525 -2.58908 -3.09769 
3.37936 -2.85291 -3.6294 3.37936 -2.85291 -3.10929 3.37936 -2.53594 -3.6294 
3.37936 -2.53594 -3.10929 3.38493 -2.95688 -3.55493 3.38493 -2.95688 -3.18376 
3.38493 -2.43197 -3.55493 3.38493 -2.43197 -3.18376 3.38536 -3.01713 -3.36934 
3.38536 -2.37172 -3.36934 3.38631 -2.90558 -3.61703 3.38631 -2.90558 -3.12166 
3.38631 -2.48328 -3.61703 3.38631 -2.48328 -3.12166 3.38806 -3.01621 -3.44474 
3.38806 -3.01621 -3.29394 3.38806 -2.37264 -3.44474 3.38806 -2.37264 -3.29394 
3.3888 -2.74705 -3.69778 3.3888 -2.74705 -3.04091 3.3888 -2.6418 -3.69778 
3.3888 -2.6418 -3.04091 3.3899 -2.79974 -3.68812 3.3899 -2.79974 -3.05056 
3.3899 -2.58912 -3.68812 3.3899 -2.58912 -3.05056 3.39032 -2.69443 -3.70623 
3.39032 -2.69443 -3.03245 3.39367 -2.85187 -3.67757 3.39367 -2.85187 -3.06112 
3.39367 -2.53699 -3.67757 3.39367 -2.53699 -3.06112 3.39548 -3.01241 -3.51792 
3.39548 -3.01241 -3.22077 3.39548 -2.37644 -3.51792 3.39548 -2.37644 -3.22077 
3.39581 -2.95661 -3.60399 3.39581 -2.95661 -3.13469 3.39581 -2.43225 -3.60399 
3.39581 -2.43225 -3.13469 3.40008 -2.90469 -3.66528 3.40008 -2.90469 -3.0734 
3.40008 -2.48417 -3.66528 3.40008 -2.48417 -3.0734 3.40559 -3.06937 -3.40713 
3.40559 -3.06937 -3.33156 3.40559 -2.31948 -3.40713 3.40559 -2.31948 -3.33156 
3.4061 -2.74701 -3.74378 3.4061 -2.74701 -2.9949 3.4061 -2.64184 -3.74378 
3.4061 -2.64184 -2.9949 3.40685 -2.79945 -3.73448 3.40685 -2.79945 -3.00421 
3.40685 -2.58941 -3.73448 3.40685 -2.58941 -3.00421 3.40798 -3.00689 -3.59028 
3.40798 -3.00689 -3.1484 3.40798 -2.69443 -3.75203 3.40798 -2.69443 -2.98666 
3.40798 -2.38197 -3.59028 3.40798 -2.38197 -3.1484 3.40914 -2.95572 -3.65273 
3.40914 -2.95572 -3.08596 3.40914 -2.43314 -3.65273 3.40914 -2.43314 -3.08596 
3.41022 -2.85158 -3.72414 3.41022 -2.85158 -3.01455 3.41022 -2.53727 -3.72414 
3.41022 -2.53727 -3.01455 3.41053 -3.06705 -3.48023 3.41053 -3.06705 -3.25845 
3.41053 -2.3218 -3.48023 3.41053 -2.3218 -3.25845 3.4162 -2.90327 -3.71279 
3.4162 -2.90327 -3.0259 3.4162 -2.48558 -3.71279 3.4162 -2.48558 -3.0259 
3.42039 -3.06243 -3.55319 3.42039 -3.06243 -3.1855 3.42039 -2.32643 -3.55319 
3.42039 -2.32643 -3.1855 3.4208 -3.00621 -3.63909 3.4208 -3.00621 -3.0996 
3.4208 -2.38265 -3.63909 3.4208 -2.38265 -3.0996 3.42479 -2.95437 -3.70047 
3.42479 -2.95437 -3.03822 3.42479 -2.43448 -3.70047 3.42479 -2.43448 -3.03822 
3.42733 -3.12083 -3.36934 3.42733 -2.26803 -3.36934 3.42787 -2.69443 -3.7969 
3.42787 -2.69443 -2.94179 3.42793 -2.74471 -3.79404 3.42793 -2.74471 -2.94464 
3.42793 -2.64415 -3.79404 3.42793 -2.64415 -2.94464 3.42812 -2.79725 -3.78489 
3.42812 -2.79725 -2.95379 3.42812 -2.59161 -3.78489 3.42812 -2.59161 -2.95379 
3.42975 -3.11969 -3.44249 3.42975 -3.11969 -3.2962 3.42975 -2.26917 -3.44249 
3.42975 -2.26917 -3.2962 3.43094 -2.84981 -3.77456 3.43094 -2.84981 -2.96413 
3.43094 -2.53904 -3.77456 3.43094 -2.53904 -2.96413 3.43499 -3.05556 -3.6247 
3.43499 -3.05556 -3.11399 3.43499 -2.3333 -3.6247 3.43499 -2.3333 -3.11399 
3.43594 -3.00473 -3.6872 3.43594 -3.00473 -3.05148 3.43594 -2.38412 -3.6872 
3.43594 -2.38412 -3.05148 3.43642 -2.90167 -3.76334 3.43642 -2.90167 -2.97535 
3.43642 -2.48719 -3.76334 3.43642 -2.48719 -2.97535 3.43701 -3.11627 -3.51524 
3.43701 -3.11627 -3.22344 3.43701 -2.27259 -3.51524 3.43701 -2.27259 -3.22344 
3.44456 -2.95433 -3.75032 3.44456 -2.95433 -2.98837 3.44456 -2.43452 -3.75032 
3.44456 -2.43452 -2.98837 3.44906 -3.11059 -3.58721 3.44906 -3.11059 -3.15147 
3.44906 -2.27827 -3.58721 3.44906 -2.27827 -3.15147 3.44964 -3.05422 -3.67304 
3.44964 -3.05422 -3.06564 3.44964 -2.33464 -3.67304 3.44964 -2.33464 -3.06564 
3.44991 -2.74465 -3.838 3.44991 -2.74465 -2.90069 3.44991 -2.64421 -3.838 
3.44991 -2.64421 -2.90069 3.44994 -2.69443 -3.84074 3.44994 -2.69443 -2.89795 
3.45211 -2.79475 -3.83407 3.45211 -2.79475 -2.90462 3.45211 -2.59411 -3.83407 
3.45211 -2.59411 -2.90462 3.45444 -2.84732 -3.82405 3.45444 -2.84732 -2.91464 
3.45444 -2.54154 -3.82405 3.45444 -2.54154 -2.91464 3.45531 -3.00488 -3.73714 
3.45531 -3.00488 -3.00155 3.45531 -2.38397 -3.73714 3.45531 -2.38397 -3.00155 
3.45772 -3.1786 -3.40758 3.45772 -3.1786 -3.33111 3.45772 -2.21026 -3.40758 
3.45772 -2.21026 -3.33111 3.45929 -2.89945 -3.81272 3.45929 -2.89945 -2.92596 
3.45929 -2.48941 -3.81272 3.45929 -2.48941 -2.92596 3.4627 -3.17624 -3.48072 
3.4627 -3.17624 -3.25796 3.4627 -2.21261 -3.48072 3.4627 -2.21261 -3.25796 
3.46584 -3.10268 -3.65802 3.46584 -3.10268 -3.08067 3.46584 -2.28618 -3.65802 
3.46584 -2.28618 -3.08067 3.46694 -2.95218 -3.80001 3.46694 -2.95218 -2.93867 
3.46694 -2.43668 -3.80001 3.46694 -2.43668 -2.93867 3.46865 -3.05483 -3.72287 
3.46865 -3.05483 -3.01582 3.46865 -2.33403 -3.72287 3.46865 -2.33403 -3.01582 
3.47261 -3.17153 -3.55387 3.47261 -3.17153 -3.18481 3.47261 -2.21733 -3.55387 
3.47261 -2.21733 -3.18481 3.47413 -2.69443 -3.88344 3.47413 -2.69443 -2.85524 
3.47415 -2.74449 -3.88103 3.47415 -2.74449 -2.85765 3.47415 -2.64437 -3.88103 
3.47415 -2.64437 -2.85765 3.47621 -2.79465 -3.8771 3.47621 -2.79465 -2.86158 
3.47621 -2.59421 -3.8771 3.47621 -2.59421 -2.86158 3.47719 -3.00414 -3.78601 
3.47719 -3.00414 -2.95267 3.47719 -2.38472 -3.78601 3.47719 -2.38472 -2.95267 
3.48042 -2.84432 -3.87191 3.48042 -2.84432 -2.86677 3.48042 -2.54454 -3.87191 
3.48042 -2.54454 -2.86677 3.48449 -3.10351 -3.7079 3.48449 -3.10351 -3.03079 
3.48449 -2.28535 -3.7079 3.48449 -2.28535 -3.03079 3.48475 -2.89661 -3.86079 
3.48475 -2.89661 -2.8779 3.48475 -2.49224 -3.86079 3.48475 -2.49224 -2.8779 
3.48726 -3.16461 -3.62541 3.48726 -3.16461 -3.11327 3.48726 -2.22425 -3.62541 
3.48726 -2.22425 -3.11327 3.49016 -3.05417 -3.77199 3.49016 -3.05417 -2.96669 
3.49016 -2.33468 -3.77199 3.49016 -2.33468 -2.96669 3.49067 -3.23517 -3.36934 
3.49067 -2.15369 -3.36934 3.49207 -2.9493 -3.8487 3.49207 -2.9493 -2.88999 
3.49207 -2.43956 -3.8487 3.49207 -2.43956 -2.88999 3.49312 -3.23359 -3.44559 
3.49312 -3.23359 -3.29309 3.49312 -2.15526 -3.44559 3.49312 -2.15526 -3.29309 
3.50036 -2.74443 -3.9226 3.50036 -2.74443 -2.81608 3.50036 -2.64443 -3.9226 
3.50036 -2.64443 -2.81608 3.50039 -3.14805 -3.6901 3.50039 -3.14805 -3.04858 
3.50039 -2.69443 -3.92491 3.50039 -2.69443 -2.81377 3.50039 -2.24081 -3.6901 
3.50039 -2.24081 -3.04858 3.5009 -3.23027 -3.51892 3.5009 -3.23027 -3.21976 
3.5009 -2.15859 -3.51892 3.5009 -2.15859 -3.21976 3.50181 -3.00149 -3.83488 
3.50181 -3.00149 -2.9038 3.50181 -2.38737 -3.83488 3.50181 -2.38737 -2.9038 
3.5024 -2.79431 -3.91891 3.5024 -2.79431 -2.81978 3.5024 -2.59455 -3.91891 
3.5024 -2.59455 -2.81978 3.50555 -3.10318 -3.75681 3.50555 -3.10318 -2.98187 
3.50555 -2.28568 -3.75681 3.50555 -2.28568 -2.98187 3.50653 -2.84393 -3.91383 
3.50653 -2.84393 -2.82485 3.50653 -2.54492 -3.91383 3.50653 -2.54492 -2.82485 
3.51272 -2.89318 -3.9074 3.51272 -2.89318 -2.83129 3.51272 -2.49567 -3.9074 
3.51272 -2.49567 -2.83129 3.5132 -3.22402 -3.59143 3.5132 -3.22402 -3.14725 
3.5132 -2.16484 -3.59143 3.5132 -2.16484 -3.14725 3.51394 -3.05245 -3.8197 
3.51394 -3.05245 -2.91898 3.51394 -2.3364 -3.8197 3.51394 -2.3364 -2.91898 
3.51961 -2.94592 -3.89565 3.51961 -2.94592 -2.84303 3.51961 -2.44293 -3.89565 
3.51961 -2.44293 -2.84303 3.521 -3.14791 -3.73928 3.521 -3.14791 -2.9994 
3.521 -2.24095 -3.73928 3.521 -2.24095 -2.9994 3.52399 -3.20894 -3.65679 
3.52399 -3.20894 -3.0819 3.52399 -2.17992 -3.65679 3.52399 -2.17992 -3.0819 
3.52865 -2.69443 -3.96504 3.52865 -2.69443 -2.77364 3.52891 -3.28924 -3.40758 
3.52891 -3.28924 -3.33111 3.52891 -2.09962 -3.40758 3.52891 -2.09962 -3.33111 
3.52892 -2.99791 -3.88235 3.52892 -2.99791 -2.85634 3.52892 -2.39094 -3.88235 
3.52892 -2.39094 -2.85634 3.52895 -3.10169 -3.80463 3.52895 -3.10169 -2.93405 
3.52895 -2.28717 -3.80463 3.52895 -2.28717 -2.93405 3.52928 -2.74379 -3.96384 
3.52928 -2.74379 -2.77485 3.52928 -2.64507 -3.96384 3.52928 -2.64507 -2.77485 
3.53119 -2.79374 -3.96016 3.53119 -2.79374 -2.77852 3.53119 -2.59512 -3.96016 
3.53119 -2.59512 -2.77852 3.53332 -3.2855 -3.48317 3.53332 -3.2855 -3.25551 
3.53332 -2.10335 -3.48317 3.53332 -2.10335 -3.25551 3.53515 -2.84368 -3.95498 
3.53515 -2.84368 -2.78371 3.53515 -2.54517 -3.95498 3.53515 -2.54517 -2.78371 
3.53851 -3.19148 -3.72081 3.53851 -3.19148 -3.01787 3.53851 -2.19738 -3.72081 
3.53851 -2.19738 -3.01787 3.5406 -3.049 -3.86752 3.5406 -3.049 -2.87116 
3.5406 -2.33985 -3.86752 3.5406 -2.33985 -2.87116 3.54123 -2.89301 -3.94854 
3.54123 -2.89301 -2.79014 3.54123 -2.49584 -3.94854 3.54123 -2.49584 -2.79014 
3.54353 -3.2806 -3.55627 3.54353 -3.2806 -3.18242 3.54353 -2.10826 -3.55627 
3.54353 -2.10826 -3.18242 3.54405 -3.14651 -3.78764 3.54405 -3.14651 -2.95105 
3.54405 -2.24235 -3.78764 3.54405 -2.24235 -2.95105 3.54887 -2.94112 -3.94036 
3.54887 -2.94112 -2.79832 3.54887 -2.44774 -3.94036 3.54887 -2.44774 -2.79832 
3.55227 -3.2675 -3.62197 3.55227 -3.2675 -3.11671 3.55227 -2.12136 -3.62197 
3.55227 -2.12136 -3.11671 3.55463 -3.09904 -3.85122 3.55463 -3.09904 -2.88747 
3.55463 -2.28981 -3.85122 3.55463 -2.28981 -2.88747 3.55769 -2.99333 -3.9273 
3.55769 -2.99333 -2.81139 3.55769 -2.39552 -3.9273 3.55769 -2.39552 -2.81139 
3.55885 -2.69443 -4.00374 3.55885 -2.69443 -2.73495 3.55949 -2.74373 -4.0026 
3.55949 -2.74373 -2.73609 3.55949 -2.64512 -4.0026 3.55949 -2.64512 -2.73609 
3.56112 -3.1904 -3.76931 3.56112 -3.1904 -2.96938 3.56112 -2.19846 -3.76931 
3.56112 -2.19846 -2.96938 3.56201 -2.79291 -3.99992 3.56201 -2.79291 -2.73877 
3.56201 -2.59594 -3.99992 3.56201 -2.59594 -2.73877 3.56453 -3.25149 -3.68697 
3.56453 -3.25149 -3.05171 3.56453 -2.13736 -3.68697 3.56453 -2.13736 -3.05171 
3.5659 -2.84282 -3.99486 3.5659 -2.84282 -2.74382 3.5659 -2.54604 -3.99486 
3.5659 -2.54604 -2.74382 3.56892 -3.04495 -3.91254 3.56892 -3.04495 -2.82615 
3.56892 -2.34391 -3.91254 3.56892 -2.34391 -2.82615 3.56933 -3.14404 -3.83452 
3.56933 -3.14404 -2.90416 3.56933 -2.24482 -3.83452 3.56933 -2.24482 -2.90416 
3.56937 -3.34142 -3.36934 3.56937 -2.04743 -3.36934 3.57155 -3.33957 -3.44494 
3.57155 -3.33957 -3.29375 3.57155 -2.04928 -3.44494 3.57155 -2.04928 -3.29375 
3.57173 -2.89234 -3.98823 3.57173 -2.89234 -2.75045 3.57173 -2.49651 -3.98823 
3.57173 -2.49651 -2.75045 3.57808 -3.33403 -3.5201 3.57808 -3.33403 -3.21859 
3.57808 -2.05483 -3.5201 3.57808 -2.05483 -3.21859 3.57929 -2.94042 -3.98018 
3.57929 -2.94042 -2.7585 3.57929 -2.44844 -3.98018 3.57929 -2.44844 -2.7585 
3.58002 -3.23278 -3.75002 3.58002 -3.23278 -2.98867 3.58002 -2.15607 -3.75002 
3.58002 -2.15607 -2.98867 3.58252 -3.09525 -3.89643 3.58252 -3.09525 -2.84225 
3.58252 -2.29361 -3.89643 3.58252 -2.29361 -2.84225 3.5847 -3.32269 -3.58625 
3.5847 -3.32269 -3.15244 3.5847 -2.06617 -3.58625 3.5847 -2.06617 -3.15244 
3.58594 -3.1879 -3.81666 3.58594 -3.1879 -2.92203 3.58594 -2.20096 -3.81666 
3.58594 -2.20096 -2.92203 3.58869 -2.9879 -3.97065 3.58869 -2.9879 -2.76804 
3.58869 -2.40096 -3.97065 3.58869 -2.40096 -2.76804 3.59091 -2.69443 -4.0409 
3.59091 -2.69443 -2.69778 3.59173 -2.74355 -4.04 3.59173 -2.74355 -2.69868 
3.59173 -2.6453 -4.04 3.59173 -2.6453 -2.69868 3.59419 -2.7928 -4.03729 
3.59419 -2.7928 -2.70139 3.59419 -2.59606 -4.03729 3.59419 -2.59606 -2.70139 
3.59472 -3.30848 -3.65141 3.59472 -3.30848 -3.08728 3.59472 -2.08037 -3.65141 
3.59472 -2.08037 -3.08728 3.59732 -3.13988 -3.88122 3.59732 -3.13988 -2.85746 
3.59732 -2.24897 -3.88122 3.59732 -2.24897 -2.85746 3.59842 -2.84157 -4.03298 
3.59842 -2.84157 -2.70571 3.59842 -2.54729 -4.03298 3.59842 -2.54729 -2.70571 
3.59951 -3.03963 -3.95628 3.59951 -3.03963 -2.7824 3.59951 -2.34923 -3.95628 
3.59951 -2.34923 -2.7824 3.60412 -2.89118 -4.02637 3.60412 -2.89118 -2.71232 
3.60412 -2.49768 -4.02637 3.60412 -2.49768 -2.71232 3.60443 -3.23051 -3.79766 
3.60443 -3.23051 -2.94102 3.60443 -2.15834 -3.79766 3.60443 -2.15834 -2.94102 
3.60809 -3.29149 -3.71529 3.60809 -3.29149 -3.0234 3.60809 -2.09737 -3.71529 
3.60809 -2.09737 -3.0234 3.61177 -2.9391 -4.01865 3.61177 -2.9391 -2.72004 
3.61177 -2.44975 -4.01865 3.61177 -2.44975 -2.72004 3.61227 -3.38778 -3.40754 
3.61227 -3.38778 -3.33114 3.61227 -2.00108 -3.40754 3.61227 -2.00108 -3.33114 
3.61253 -3.09032 -3.94016 3.61253 -3.09032 -2.79853 3.61253 -2.29853 -3.94016 
3.61253 -2.29853 -2.79853 3.61352 -3.18406 -3.86355 3.61352 -3.18406 -2.87513 
3.61352 -2.2048 -3.86355 3.61352 -2.2048 -2.87513 3.61668 -3.38404 -3.48312 
3.61668 -3.38404 -3.25556 3.61668 -2.00482 -3.48312 3.61668 -2.00482 -3.25556 
3.62105 -2.98668 -4.00913 3.62105 -2.98668 -2.72955 3.62105 -2.40218 -4.00913 
3.62105 -2.40218 -2.72955 3.62249 -3.37612 -3.54846 3.62249 -3.37612 -3.19022 
3.62249 -2.01273 -3.54846 3.62249 -2.01273 -3.19022 3.62476 -3.27178 -3.77759 
3.62476 -3.27178 -2.96109 3.62476 -2.69443 -4.07645 3.62476 -2.69443 -2.66224 
3.62476 -2.11708 -3.77759 3.62476 -2.11708 -2.96109 3.62561 -2.7435 -4.0756 
3.62561 -2.7435 -2.66309 3.62561 -2.64536 -4.0756 3.62561 -2.64536 -2.66309 
3.62703 -3.13508 -3.92525 3.62703 -3.13508 -2.81344 3.62703 -2.25377 -3.92525 
3.62703 -2.25377 -2.81344 3.62816 -2.79245 -4.07304 3.62816 -2.79245 -2.66564 
3.62816 -2.59641 -4.07304 3.62816 -2.59641 -2.66564 3.63043 -3.3637 -3.6144 
3.63043 -3.3637 -3.12428 3.63043 -2.02515 -3.6144 3.63043 -2.02515 -3.12428 
3.63167 -3.22725 -3.84457 3.63167 -3.22725 -2.89411 3.63167 -2.16161 -3.84457 
3.63167 -2.16161 -2.89411 3.63199 -3.0333 -3.99811 3.63199 -3.0333 -2.74057 
3.63199 -2.35556 -3.99811 3.63199 -2.35556 -2.74057 3.63241 -2.84116 -4.0688 
3.63241 -2.84116 -2.66989 3.63241 -2.5477 -4.0688 3.63241 -2.5477 -2.66989 
3.63834 -2.88952 -4.06286 3.63834 -2.49934 -2.67582 3.64191 -3.34835 -3.67975 
3.64191 -3.34835 -3.05893 3.64191 -2.04051 -3.67975 3.64191 -2.04051 -3.05893 
3.64324 -3.17877 -2.8297 3.64324 -2.21009 -3.90898 3.64458 -3.08427 -2.75642 
3.64458 -2.30459 -3.98226 3.64595 -2.93741 -4.05526 3.64595 -2.45145 -2.68343 
3.65163 -3.26886 -2.91403 3.65163 -2.12 -3.82466 3.6552 -2.98471 -4.046 
3.6552 -2.40414 -2.69268 3.65662 -3.33027 -3.74318 3.65662 -3.33027 -2.99551 
3.65662 -2.05858 -3.74318 3.65662 -2.05858 -2.99551 3.6589 -3.12903 -2.77081 
3.6589 -2.25982 -3.96788 3.6591 -3.43035 -3.44554 3.6591 -1.9585 -3.29315 
3.6603 -2.69443 -4.11029 3.6603 -2.69443 -2.62839 3.66102 -3.22218 -2.84834 
3.66102 -2.16668 -3.89035 3.6612 -2.74355 -4.10948 3.6612 -2.74355 -2.62921 
3.6612 -2.6453 -2.62921 3.66316 -3.42432 -3.51108 3.66316 -1.96454 -3.2276 
3.66391 -2.7928 -4.10702 3.66391 -2.59606 -2.63167 3.66823 -2.84157 -4.10278 
3.66823 -2.54729 -2.6359 3.67012 -3.41511 -3.57601 3.67012 -1.97374 -3.16268 
3.67252 -3.3083 -2.93527 3.67252 -2.08055 -3.80342 3.6748 -3.17298 -2.78688 
3.6748 -2.21587 -3.9518 3.67484 -2.89118 -4.09708 3.67484 -2.49768 -2.6416 
3.6797 -3.40179 -3.64196 3.6797 -1.98707 -3.09672 3.6805 -3.26424 -2.8683 
3.6805 -2.12461 -3.87039 3.68256 -2.9391 -4.08944 3.68256 -2.44975 -2.64925 
3.69218 -3.21553 -2.80431 3.69218 -2.17333 -3.93437 3.69229 -3.3852 -3.70666 
3.69229 -2.00366 -3.03202 3.69861 -2.64512 -2.59697 3.70103 -3.30396 -2.88921 
3.70103 -2.08489 -3.84947 3.70129 -2.79291 -4.1392 3.70129 -2.59594 -2.59949 
3.70634 -2.84282 -4.13531 3.70634 -2.54604 -2.60338 3.7113 -3.25795 -2.82405 
3.7113 -2.13091 -3.91464 3.71297 -2.89234 -4.12948 3.71297 -2.49651 -2.60921 
3.72076 -3.45083 -3.60261 3.72076 -1.93803 -3.13607 3.73155 -3.43623 -3.66825 
3.73155 -1.95262 -3.07043 3.73159 -3.29783 -2.84439 3.73159 -2.09102 -3.8943 
3.74623 -2.84368 -4.16606 3.74623 -2.54517 -2.57263 4.9175 -2.84368 -4.16606 
4.9175 -2.54517 -2.57263 4.93213 -3.29783 -2.84439 4.93213 -2.09102 -3.8943 
4.93217 -3.43623 -3.66825 4.93217 -1.95262 -3.07043 4.94296 -3.45083 -3.60261 
4.94296 -1.93803 -3.13607 4.95075 -2.89234 -4.12948 4.95075 -2.49651 -2.60921 
4.95242 -3.25795 -2.82405 4.95242 -2.13091 -3.91464 4.95738 -2.84282 -4.13531 
4.95738 -2.54604 -2.60338 4.96244 -2.79291 -4.1392 4.96244 -2.59594 -2.59949 
4.96269 -3.30396 -2.88921 4.96269 -2.08489 -3.84947 4.96512 -2.64512 -2.59697 
4.97144 -3.3852 -3.70666 4.97144 -2.00366 -3.03202 4.97155 -3.21553 -2.80431 
4.97155 -2.17333 -3.93437 4.98117 -2.9391 -4.08944 4.98117 -2.44975 -2.64925 
4.98322 -3.26424 -2.8683 4.98322 -2.12461 -3.87039 4.98403 -3.40179 -3.64196 
4.98403 -1.98707 -3.09672 4.98889 -2.89118 -4.09708 4.98889 -2.49768 -2.6416 
4.98892 -3.17298 -2.78688 4.98892 -2.21587 -3.9518 4.99121 -3.3083 -2.93527 
4.99121 -2.08055 -3.80342 4.9936 -3.41511 -3.57601 4.9936 -1.97374 -3.16268 
4.9955 -2.84157 -4.10278 4.9955 -2.54729 -2.6359 4.99981 -2.7928 -4.10702 
4.99981 -2.59606 -2.63167 5.00057 -3.42432 -3.51108 5.00057 -1.96454 -3.2276 
5.00252 -2.74355 -4.10948 5.00252 -2.74355 -2.62921 5.00252 -2.6453 -2.62921 
5.00271 -3.22218 -2.84834 5.00271 -2.16668 -3.89035 5.00342 -2.69443 -4.11029 
5.00342 -2.69443 -2.62839 5.00463 -3.43035 -3.44554 5.00463 -1.9585 -3.29315 
5.00482 -3.12903 -2.77081 5.00482 -2.25982 -3.96788 5.0071 -3.33027 -3.74318 
5.0071 -3.33027 -2.99551 5.0071 -2.05858 -3.74318 5.0071 -2.05858 -2.99551 
5.00852 -2.98471 -4.046 5.00852 -2.40414 -2.69268 5.0121 -3.26886 -2.91403 
5.0121 -2.12 -3.82466 5.01778 -2.93741 -4.05526 5.01778 -2.45145 -2.68343 
5.01914 -3.08427 -2.75642 5.01914 -2.30459 -3.98226 5.02049 -3.17877 -2.8297 
5.02049 -2.21009 -3.90898 5.02181 -3.34835 -3.67975 5.02181 -3.34835 -3.05893 
5.02181 -2.04051 -3.67975 5.02181 -2.04051 -3.05893 5.02538 -2.88952 -4.06286 
5.02538 -2.49934 -2.67582 5.03132 -2.84116 -4.0688 5.03132 -2.84116 -2.66989 
5.03132 -2.5477 -4.0688 5.03132 -2.5477 -2.66989 5.03173 -3.0333 -3.99811 
5.03173 -3.0333 -2.74057 5.03173 -2.35556 -3.99811 5.03173 -2.35556 -2.74057 
5.03205 -3.22725 -3.84457 5.03205 -3.22725 -2.89411 5.03205 -2.16161 -3.84457 
5.03205 -2.16161 -2.89411 5.0333 -3.3637 -3.6144 5.0333 -3.3637 -3.12428 
5.0333 -2.02515 -3.6144 5.0333 -2.02515 -3.12428 5.03556 -2.79245 -4.07304 
5.03556 -2.79245 -2.66564 5.03556 -2.59641 -4.07304 5.03556 -2.59641 -2.66564 
5.0367 -3.13508 -3.92525 5.0367 -3.13508 -2.81344 5.0367 -2.25377 -3.92525 
5.0367 -2.25377 -2.81344 5.03812 -2.7435 -4.0756 5.03812 -2.7435 -2.66309 
5.03812 -2.64536 -4.0756 5.03812 -2.64536 -2.66309 5.03897 -3.27178 -3.77759 
5.03897 -3.27178 -2.96109 5.03897 -2.69443 -4.07645 5.03897 -2.69443 -2.66224 
5.03897 -2.11708 -3.77759 5.03897 -2.11708 -2.96109 5.04123 -3.37612 -3.54846 
5.04123 -3.37612 -3.19022 5.04123 -2.01273 -3.54846 5.04123 -2.01273 -3.19022 
5.04268 -2.98668 -4.00913 5.04268 -2.98668 -2.72955 5.04268 -2.40218 -4.00913 
5.04268 -2.40218 -2.72955 5.04705 -3.38404 -3.48312 5.04705 -3.38404 -3.25556 
5.04705 -2.00482 -3.48312 5.04705 -2.00482 -3.25556 5.0502 -3.18406 -3.86355 
5.0502 -3.18406 -2.87513 5.0502 -2.2048 -3.86355 5.0502 -2.2048 -2.87513 
5.05119 -3.09032 -3.94016 5.05119 -3.09032 -2.79853 5.05119 -2.29853 -3.94016 
5.05119 -2.29853 -2.79853 5.05145 -3.38778 -3.40754 5.05145 -3.38778 -3.33114 
5.05145 -2.00108 -3.40754 5.05145 -2.00108 -3.33114 5.05196 -2.9391 -4.01865 
5.05196 -2.9391 -2.72004 5.05196 -2.44975 -4.01865 5.05196 -2.44975 -2.72004 
5.05563 -3.29149 -3.71529 5.05563 -3.29149 -3.0234 5.05563 -2.09737 -3.71529 
5.05563 -2.09737 -3.0234 5.05929 -3.23051 -3.79766 5.05929 -3.23051 -2.94102 
5.05929 -2.15834 -3.79766 5.05929 -2.15834 -2.94102 5.0596 -2.89118 -4.02637 
5.0596 -2.89118 -2.71232 5.0596 -2.49768 -4.02637 5.0596 -2.49768 -2.71232 
5.06421 -3.03963 -3.95628 5.06421 -3.03963 -2.7824 5.06421 -2.34923 -3.95628 
5.06421 -2.34923 -2.7824 5.0653 -2.84157 -4.03298 5.0653 -2.84157 -2.70571 
5.0653 -2.54729 -4.03298 5.0653 -2.54729 -2.70571 5.0664 -3.13988 -3.88122 
5.0664 -3.13988 -2.85746 5.0664 -2.24897 -3.88122 5.0664 -2.24897 -2.85746 
5.069 -3.30848 -3.65141 5.069 -3.30848 -3.08728 5.069 -2.08037 -3.65141 
5.069 -2.08037 -3.08728 5.06954 -2.7928 -4.03729 5.06954 -2.7928 -2.70139 
5.06954 -2.59606 -4.03729 5.06954 -2.59606 -2.70139 5.072 -2.74355 -4.04 
5.072 -2.74355 -2.69868 5.072 -2.6453 -4.04 5.072 -2.6453 -2.69868 
5.07281 -2.69443 -4.0409 5.07281 -2.69443 -2.69778 5.07504 -2.9879 -3.97065 
5.07504 -2.9879 -2.76804 5.07504 -2.40096 -3.97065 5.07504 -2.40096 -2.76804 
5.07778 -3.1879 -3.81666 5.07778 -3.1879 -2.92203 5.07778 -2.20096 -3.81666 
5.07778 -2.20096 -2.92203 5.07902 -3.32269 -3.58625 5.07902 -3.32269 -3.15244 
5.07902 -2.06617 -3.58625 5.07902 -2.06617 -3.15244 5.08121 -3.09525 -3.89643 
5.08121 -3.09525 -2.84225 5.08121 -2.29361 -3.89643 5.08121 -2.29361 -2.84225 
5.0837 -3.23278 -3.75002 5.0837 -3.23278 -2.98867 5.0837 -2.15607 -3.75002 
5.0837 -2.15607 -2.98867 5.08443 -2.94042 -3.98018 5.08443 -2.94042 -2.7585 
5.08443 -2.44844 -3.98018 5.08443 -2.44844 -2.7585 5.08564 -3.33403 -3.5201 
5.08564 -3.33403 -3.21859 5.08564 -2.05483 -3.5201 5.08564 -2.05483 -3.21859 
5.092 -2.89234 -3.98823 5.092 -2.89234 -2.75045 5.092 -2.49651 -3.98823 
5.092 -2.49651 -2.75045 5.09217 -3.33957 -3.44494 5.09217 -3.33957 -3.29375 
5.09217 -2.04928 -3.44494 5.09217 -2.04928 -3.29375 5.09435 -3.34142 -3.36934 
5.09435 -2.04743 -3.36934 5.0944 -3.14404 -3.83452 5.0944 -3.14404 -2.90416 
5.0944 -2.24482 -3.83452 5.0944 -2.24482 -2.90416 5.0948 -3.04495 -3.91254 
5.0948 -3.04495 -2.82615 5.0948 -2.34391 -3.91254 5.0948 -2.34391 -2.82615 
5.09783 -2.84282 -3.99486 5.09783 -2.84282 -2.74382 5.09783 -2.54604 -3.99486 
5.09783 -2.54604 -2.74382 5.09919 -3.25149 -3.68697 5.09919 -3.25149 -3.05171 
5.09919 -2.13736 -3.68697 5.09919 -2.13736 -3.05171 5.10172 -2.79291 -3.99992 
5.10172 -2.79291 -2.73877 5.10172 -2.59594 -3.99992 5.10172 -2.59594 -2.73877 
5.1026 -3.1904 -3.76931 5.1026 -3.1904 -2.96938 5.1026 -2.19846 -3.76931 
5.1026 -2.19846 -2.96938 5.10423 -2.74373 -4.0026 5.10423 -2.74373 -2.73609 
5.10423 -2.64512 -4.0026 5.10423 -2.64512 -2.73609 5.10487 -2.69443 -4.00374 
5.10487 -2.69443 -2.73495 5.10603 -2.99333 -3.9273 5.10603 -2.99333 -2.81139 
5.10603 -2.39552 -3.9273 5.10603 -2.39552 -2.81139 5.10909 -3.09904 -3.85122 
5.10909 -3.09904 -2.88747 5.10909 -2.28981 -3.85122 5.10909 -2.28981 -2.88747 
5.11146 -3.2675 -3.62197 5.11146 -3.2675 -3.11671 5.11146 -2.12136 -3.62197 
5.11146 -2.12136 -3.11671 5.11486 -2.94112 -3.94036 5.11486 -2.94112 -2.79832 
5.11486 -2.44774 -3.94036 5.11486 -2.44774 -2.79832 5.11968 -3.14651 -3.78764 
5.11968 -3.14651 -2.95105 5.11968 -2.24235 -3.78764 5.11968 -2.24235 -2.95105 
5.12019 -3.2806 -3.55627 5.12019 -3.2806 -3.18242 5.12019 -2.10826 -3.55627 
5.12019 -2.10826 -3.18242 5.12249 -2.89301 -3.94854 5.12249 -2.89301 -2.79014 
5.12249 -2.49584 -3.94854 5.12249 -2.49584 -2.79014 5.12312 -3.049 -3.86752 
5.12312 -3.049 -2.87116 5.12312 -2.33985 -3.86752 5.12312 -2.33985 -2.87116 
5.12522 -3.19148 -3.72081 5.12522 -3.19148 -3.01787 5.12522 -2.19738 -3.72081 
5.12522 -2.19738 -3.01787 5.12858 -2.84368 -3.95498 5.12858 -2.84368 -2.78371 
5.12858 -2.54517 -3.95498 5.12858 -2.54517 -2.78371 5.13041 -3.2855 -3.48317 
5.13041 -3.2855 -3.25551 5.13041 -2.10335 -3.48317 5.13041 -2.10335 -3.25551 
5.13253 -2.79374 -3.96016 5.13253 -2.79374 -2.77852 5.13253 -2.59512 -3.96016 
5.13253 -2.59512 -2.77852 5.13445 -2.74379 -3.96384 5.13445 -2.74379 -2.77485 
5.13445 -2.64507 -3.96384 5.13445 -2.64507 -2.77485 5.13477 -3.10169 -3.80463 
5.13477 -3.10169 -2.93405 5.13477 -2.28717 -3.80463 5.13477 -2.28717 -2.93405 
5.13481 -2.99791 -3.88235 5.13481 -2.99791 -2.85634 5.13481 -2.39094 -3.88235 
5.13481 -2.39094 -2.85634 5.13482 -3.28924 -3.40758 5.13482 -3.28924 -3.33111 
5.13482 -2.09962 -3.40758 5.13482 -2.09962 -3.33111 5.13507 -2.69443 -3.96504 
5.13507 -2.69443 -2.77364 5.13973 -3.20894 -3.65679 5.13973 -3.20894 -3.0819 
5.13973 -2.17992 -3.65679 5.13973 -2.17992 -3.0819 5.14273 -3.14791 -3.73928 
5.14273 -3.14791 -2.9994 5.14273 -2.24095 -3.73928 5.14273 -2.24095 -2.9994 
5.14411 -2.94592 -3.89565 5.14411 -2.94592 -2.84303 5.14411 -2.44293 -3.89565 
5.14411 -2.44293 -2.84303 5.14978 -3.05245 -3.8197 5.14978 -3.05245 -2.91898 
5.14978 -2.3364 -3.8197 5.14978 -2.3364 -2.91898 5.15052 -3.22402 -3.59143 
5.15052 -3.22402 -3.14725 5.15052 -2.16484 -3.59143 5.15052 -2.16484 -3.14725 
5.151 -2.89318 -3.9074 5.151 -2.89318 -2.83129 5.151 -2.49567 -3.9074 
5.151 -2.49567 -2.83129 5.1572 -2.84393 -3.91383 5.1572 -2.84393 -2.82485 
5.1572 -2.54492 -3.91383 5.1572 -2.54492 -2.82485 5.15817 -3.10318 -3.75681 
5.15817 -3.10318 -2.98187 5.15817 -2.28568 -3.75681 5.15817 -2.28568 -2.98187 
5.16132 -2.79431 -3.91891 5.16132 -2.79431 -2.81978 5.16132 -2.59455 -3.91891 
5.16132 -2.59455 -2.81978 5.16192 -3.00149 -3.83488 5.16192 -3.00149 -2.9038 
5.16192 -2.38737 -3.83488 5.16192 -2.38737 -2.9038 5.16283 -3.23027 -3.51892 
5.16283 -3.23027 -3.21976 5.16283 -2.15859 -3.51892 5.16283 -2.15859 -3.21976 
5.16333 -3.14805 -3.6901 5.16333 -3.14805 -3.04858 5.16333 -2.69443 -3.92491 
5.16333 -2.69443 -2.81377 5.16333 -2.24081 -3.6901 5.16333 -2.24081 -3.04858 
5.16337 -2.74443 -3.9226 5.16337 -2.74443 -2.81608 5.16337 -2.64443 -3.9226 
5.16337 -2.64443 -2.81608 5.1706 -3.23359 -3.44559 5.1706 -3.23359 -3.29309 
5.1706 -2.15526 -3.44559 5.1706 -2.15526 -3.29309 5.17166 -2.9493 -3.8487 
5.17166 -2.9493 -2.88999 5.17166 -2.43956 -3.8487 5.17166 -2.43956 -2.88999 
5.17305 -3.23517 -3.36934 5.17305 -2.15369 -3.36934 5.17356 -3.05417 -3.77199 
5.17356 -3.05417 -2.96669 5.17356 -2.33468 -3.77199 5.17356 -2.33468 -2.96669 
5.17647 -3.16461 -3.62541 5.17647 -3.16461 -3.11327 5.17647 -2.22425 -3.62541 
5.17647 -2.22425 -3.11327 5.17898 -2.89661 -3.86079 5.17898 -2.89661 -2.8779 
5.17898 -2.49224 -3.86079 5.17898 -2.49224 -2.8779 5.17923 -3.10351 -3.7079 
5.17923 -3.10351 -3.03079 5.17923 -2.28535 -3.7079 5.17923 -2.28535 -3.03079 
5.18331 -2.84432 -3.87191 5.18331 -2.84432 -2.86677 5.18331 -2.54454 -3.87191 
5.18331 -2.54454 -2.86677 5.18653 -3.00414 -3.78601 5.18653 -3.00414 -2.95267 
5.18653 -2.38472 -3.78601 5.18653 -2.38472 -2.95267 5.18751 -2.79465 -3.8771 
5.18751 -2.79465 -2.86158 5.18751 -2.59421 -3.8771 5.18751 -2.59421 -2.86158 
5.18957 -2.74449 -3.88103 5.18957 -2.74449 -2.85765 5.18957 -2.64437 -3.88103 
5.18957 -2.64437 -2.85765 5.18959 -2.69443 -3.88344 5.18959 -2.69443 -2.85524 
5.19112 -3.17153 -3.55387 5.19112 -3.17153 -3.18481 5.19112 -2.21733 -3.55387 
5.19112 -2.21733 -3.18481 5.19507 -3.05483 -3.72287 5.19507 -3.05483 -3.01582 
5.19507 -2.33403 -3.72287 5.19507 -2.33403 -3.01582 5.19678 -2.95218 -3.80001 
5.19678 -2.95218 -2.93867 5.19678 -2.43668 -3.80001 5.19678 -2.43668 -2.93867 
5.19789 -3.10268 -3.65802 5.19789 -3.10268 -3.08067 5.19789 -2.28618 -3.65802 
5.19789 -2.28618 -3.08067 5.20103 -3.17624 -3.48072 5.20103 -3.17624 -3.25796 
5.20103 -2.21261 -3.48072 5.20103 -2.21261 -3.25796 5.20443 -2.89945 -3.81272 
5.20443 -2.89945 -2.92596 5.20443 -2.48941 -3.81272 5.20443 -2.48941 -2.92596 
5.206 -3.1786 -3.40758 5.206 -3.1786 -3.33111 5.206 -2.21026 -3.40758 
5.206 -2.21026 -3.33111 5.20841 -3.00488 -3.73714 5.20841 -3.00488 -3.00155 
5.20841 -2.38397 -3.73714 5.20841 -2.38397 -3.00155 5.20928 -2.84732 -3.82405 
5.20928 -2.84732 -2.91464 5.20928 -2.54154 -3.82405 5.20928 -2.54154 -2.91464 
5.21162 -2.79475 -3.83407 5.21162 -2.79475 -2.90462 5.21162 -2.59411 -3.83407 
5.21162 -2.59411 -2.90462 5.21378 -2.69443 -3.84074 5.21378 -2.69443 -2.89795 
5.21382 -2.74465 -3.838 5.21382 -2.74465 -2.90069 5.21382 -2.64421 -3.838 
5.21382 -2.64421 -2.90069 5.21409 -3.05422 -3.67304 5.21409 -3.05422 -3.06564 
5.21409 -2.33464 -3.67304 5.21409 -2.33464 -3.06564 5.21467 -3.11059 -3.58721 
5.21467 -3.11059 -3.15147 5.21467 -2.27827 -3.58721 5.21467 -2.27827 -3.15147 
5.21916 -2.95433 -3.75032 5.21916 -2.95433 -2.98837 5.21916 -2.43452 -3.75032 
5.21916 -2.43452 -2.98837 5.22672 -3.11627 -3.51524 5.22672 -3.11627 -3.22344 
5.22672 -2.27259 -3.51524 5.22672 -2.27259 -3.22344 5.22731 -2.90167 -3.76334 
5.22731 -2.90167 -2.97535 5.22731 -2.48719 -3.76334 5.22731 -2.48719 -2.97535 
5.22778 -3.00473 -3.6872 5.22778 -3.00473 -3.05148 5.22778 -2.38412 -3.6872 
5.22778 -2.38412 -3.05148 5.22873 -3.05556 -3.6247 5.22873 -3.05556 -3.11399 
5.22873 -2.3333 -3.6247 5.22873 -2.3333 -3.11399 5.23278 -2.84981 -3.77456 
5.23278 -2.84981 -2.96413 5.23278 -2.53904 -3.77456 5.23278 -2.53904 -2.96413 
5.23397 -3.11969 -3.44249 5.23397 -3.11969 -3.2962 5.23397 -2.26917 -3.44249 
5.23397 -2.26917 -3.2962 5.2356 -2.79725 -3.78489 5.2356 -2.79725 -2.95379 
5.2356 -2.59161 -3.78489 5.2356 -2.59161 -2.95379 5.2358 -2.74471 -3.79404 
5.2358 -2.74471 -2.94464 5.2358 -2.64415 -3.79404 5.2358 -2.64415 -2.94464 
5.23585 -2.69443 -3.7969 5.23585 -2.69443 -2.94179 5.2364 -3.12083 -3.36934 
5.2364 -2.26803 -3.36934 5.23894 -2.95437 -3.70047 5.23894 -2.95437 -3.03822 
5.23894 -2.43448 -3.70047 5.23894 -2.43448 -3.03822 5.24292 -3.00621 -3.63909 
5.24292 -3.00621 -3.0996 5.24292 -2.38265 -3.63909 5.24292 -2.38265 -3.0996 
5.24333 -3.06243 -3.55319 5.24333 -3.06243 -3.1855 5.24333 -2.32643 -3.55319 
5.24333 -2.32643 -3.1855 5.24752 -2.90327 -3.71279 5.24752 -2.90327 -3.0259 
5.24752 -2.48558 -3.71279 5.24752 -2.48558 -3.0259 5.2532 -3.06705 -3.48023 
5.2532 -3.06705 -3.25845 5.2532 -2.3218 -3.48023 5.2532 -2.3218 -3.25845 
5.2535 -2.85158 -3.72414 5.2535 -2.85158 -3.01455 5.2535 -2.53727 -3.72414 
5.2535 -2.53727 -3.01455 5.25459 -2.95572 -3.65273 5.25459 -2.95572 -3.08596 
5.25459 -2.43314 -3.65273 5.25459 -2.43314 -3.08596 5.25574 -3.00689 -3.59028 
5.25574 -3.00689 -3.1484 5.25574 -2.69443 -3.75203 5.25574 -2.69443 -2.98666 
5.25574 -2.38197 -3.59028 5.25574 -2.38197 -3.1484 5.25687 -2.79945 -3.73448 
5.25687 -2.79945 -3.00421 5.25687 -2.58941 -3.73448 5.25687 -2.58941 -3.00421 
5.25762 -2.74701 -3.74378 5.25762 -2.74701 -2.9949 5.25762 -2.64184 -3.74378 
5.25762 -2.64184 -2.9949 5.25814 -3.06937 -3.40713 5.25814 -3.06937 -3.33156 
5.25814 -2.31948 -3.40713 5.25814 -2.31948 -3.33156 5.26364 -2.90469 -3.66528 
5.26364 -2.90469 -3.0734 5.26364 -2.48417 -3.66528 5.26364 -2.48417 -3.0734 
5.26792 -2.95661 -3.60399 5.26792 -2.95661 -3.13469 5.26792 -2.43225 -3.60399 
5.26792 -2.43225 -3.13469 5.26824 -3.01241 -3.51792 5.26824 -3.01241 -3.22077 
5.26824 -2.37644 -3.51792 5.26824 -2.37644 -3.22077 5.27006 -2.85187 -3.67757 
5.27006 -2.85187 -3.06112 5.27006 -2.53699 -3.67757 5.27006 -2.53699 -3.06112 
5.27341 -2.69443 -3.70623 5.27341 -2.69443 -3.03245 5.27382 -2.79974 -3.68812 
5.27382 -2.79974 -3.05056 5.27382 -2.58912 -3.68812 5.27382 -2.58912 -3.05056 
5.27492 -2.74705 -3.69778 5.27492 -2.74705 -3.04091 5.27492 -2.6418 -3.69778 
5.27492 -2.6418 -3.04091 5.27567 -3.01621 -3.44474 5.27567 -3.01621 -3.29394 
5.27567 -2.37264 -3.44474 5.27567 -2.37264 -3.29394 5.27741 -2.90558 -3.61703 
5.27741 -2.90558 -3.12166 5.27741 -2.48328 -3.61703 5.27741 -2.48328 -3.12166 
5.27836 -3.01713 -3.36934 5.27836 -2.37172 -3.36934 5.27879 -2.95688 -3.55493 
5.27879 -2.95688 -3.18376 5.27879 -2.43197 -3.55493 5.27879 -2.43197 -3.18376 
5.28436 -2.85291 -3.6294 5.28436 -2.85291 -3.10929 5.28436 -2.53594 -3.6294 
5.28436 -2.53594 -3.10929 5.28847 -2.79978 -3.64099 5.28847 -2.79978 -3.09769 
5.28847 -2.58908 -3.64099 5.28847 -2.58908 -3.09769 5.2888 -2.69443 -3.65963 
5.2888 -2.69443 -3.07906 5.28881 -2.90593 -3.56815 5.28881 -2.90593 -3.17053 
5.28881 -2.48292 -3.56815 5.28881 -2.48292 -3.17053 5.2889 -2.96159 -3.48201 
5.2889 -2.96159 -3.25667 5.2889 -2.42726 -3.48201 5.2889 -2.42726 -3.25667 
5.29001 -2.74718 -3.65071 5.29001 -2.74718 -3.08797 5.29001 -2.64168 -3.65071 
5.29001 -2.64168 -3.08797 5.29443 -2.9628 -3.40713 5.29443 -2.9628 -3.33155 
5.29443 -2.42605 -3.40713 5.29443 -2.42605 -3.33155 5.29633 -2.8535 -3.58029 
5.29633 -2.8535 -3.15839 5.29633 -2.53536 -3.58029 5.29633 -2.53536 -3.15839 
5.29779 -2.90575 -3.51877 5.29779 -2.90575 -3.21991 5.29779 -2.4831 -3.51877 
5.29779 -2.4831 -3.21991 5.30096 -2.80038 -3.59209 5.30096 -2.80038 -3.14659 
5.30096 -2.58848 -3.59209 5.30096 -2.58848 -3.14659 5.30189 -2.69443 -3.61232 
5.30189 -2.69443 -3.12636 5.30269 -2.74722 -3.60323 5.30269 -2.74722 -3.13546 
5.30269 -2.64164 -3.60323 5.30269 -2.64164 -3.13546 5.30582 -2.85347 -3.53093 
5.30582 -2.85347 -3.20775 5.30582 -2.53539 -3.53093 5.30582 -2.53539 -3.20775 
5.30601 -2.90755 -3.44427 5.30601 -2.90755 -3.29442 5.30601 -2.4813 -3.44427 
5.30601 -2.4813 -3.29442 5.30876 -2.90815 -3.36934 5.30876 -2.4807 -3.36934 
5.31098 -2.80072 -3.54262 5.31098 -2.80072 -3.19606 5.31098 -2.58814 -3.54262 
5.31098 -2.58814 -3.19606 5.31265 -2.85372 -3.48198 5.31265 -2.85372 -3.25671 
5.31265 -2.69443 -3.56443 5.31265 -2.69443 -3.17425 5.31265 -2.53514 -3.48198 
5.31265 -2.53514 -3.25671 5.31326 -2.74765 -3.5538 5.31326 -2.74765 -3.18489 
5.31326 -2.64121 -3.5538 5.31326 -2.64121 -3.18489 5.31818 -2.85493 -3.4071 
5.31818 -2.85493 -3.33158 5.31818 -2.53393 -3.4071 5.31818 -2.53393 -3.33158 
5.31835 -2.80099 -3.49381 5.31835 -2.80099 -3.24487 5.31835 -2.58787 -3.49381 
5.31835 -2.58787 -3.24487 5.32104 -2.69443 -3.51607 5.32104 -2.69443 -3.22261 
5.32115 -2.74769 -3.50528 5.32115 -2.74769 -3.2334 5.32115 -2.64117 -3.50528 
5.32115 -2.64117 -3.2334 5.32331 -2.801 -3.4447 5.32331 -2.801 -3.29398 
5.32331 -2.58785 -3.4447 5.32331 -2.58785 -3.29398 5.32613 -2.80131 -3.36934 
5.32613 -2.58755 -3.36934 5.32666 -2.74779 -3.45616 5.32666 -2.74779 -3.28252 
5.32666 -2.64106 -3.45616 5.32666 -2.64106 -3.28252 5.32705 -2.69443 -3.46736 
5.32705 -2.69443 -3.27132 5.32972 -2.74783 -3.4071 5.32972 -2.74783 -3.33158 
5.32972 -2.64103 -3.4071 5.32972 -2.64103 -3.33158 5.33066 -2.69443 -3.41841 
5.33066 -2.69443 -3.32027 5.33186 -2.69443 -3.36934 3.33186 -3.61947 -4.45064 
3.33307 -3.61947 -4.49971 3.33307 -3.61947 -4.40157 3.334 -3.67287 -4.4884 
3.334 -3.67287 -4.41288 3.334 -3.56607 -4.4884 3.334 -3.56607 -4.41288 
3.33668 -3.61947 -4.54866 3.33668 -3.61947 -4.35262 3.33707 -3.67284 -4.53746 
3.33707 -3.67284 -4.36382 3.33707 -3.5661 -4.53746 3.33707 -3.5661 -4.36382 
3.33759 -3.72635 -4.45064 3.33759 -3.51259 -4.45064 3.34042 -3.72604 -4.526 
3.34042 -3.72604 -4.37528 3.34042 -3.51289 -4.526 3.34042 -3.51289 -4.37528 
3.34258 -3.67273 -4.58658 3.34258 -3.67273 -4.3147 3.34258 -3.56621 -4.58658 
3.34258 -3.56621 -4.3147 3.34269 -3.61947 -4.59737 3.34269 -3.61947 -4.30391 
3.34538 -3.72603 -4.57511 3.34538 -3.72603 -4.32617 3.34538 -3.51291 -4.57511 
3.34538 -3.51291 -4.32617 3.34555 -3.77997 -4.4884 3.34555 -3.77997 -4.41288 
3.34555 -3.45897 -4.4884 3.34555 -3.45897 -4.41288 3.35046 -3.67269 -4.6351 
3.35046 -3.67269 -4.26618 3.35046 -3.56625 -4.6351 3.35046 -3.56625 -4.26618 
3.35108 -3.77876 -4.56328 3.35108 -3.77876 -4.338 3.35108 -3.61947 -4.64573 
3.35108 -3.61947 -4.25555 3.35108 -3.46018 -4.56328 3.35108 -3.46018 -4.338 
3.35274 -3.72576 -4.62392 3.35274 -3.72576 -4.27736 3.35274 -3.51318 -4.62392 
3.35274 -3.51318 -4.27736 3.35497 -3.83319 -4.45064 3.35497 -3.40574 -4.45064 
3.35771 -3.83259 -4.52557 3.35771 -3.83259 -4.37571 3.35771 -3.40635 -4.52557 
3.35771 -3.40635 -4.37571 3.3579 -3.77851 -4.61223 3.3579 -3.77851 -4.28905 
3.3579 -3.46043 -4.61223 3.3579 -3.46043 -4.28905 3.36103 -3.67226 -4.68452 
3.36103 -3.67226 -4.21676 3.36103 -3.56668 -4.68452 3.36103 -3.56668 -4.21676 
3.36183 -3.61947 -4.69362 3.36183 -3.61947 -4.20766 3.36276 -3.72542 -4.67339 
3.36276 -3.72542 -4.22789 3.36276 -3.51352 -4.67339 3.36276 -3.51352 -4.22789 
3.36594 -3.83079 -4.60007 3.36594 -3.83079 -4.30121 3.36594 -3.40814 -4.60007 
3.36594 -3.40814 -4.30121 3.36739 -3.77854 -4.66159 3.36739 -3.77854 -4.23969 
3.36739 -3.4604 -4.66159 3.36739 -3.4604 -4.23969 3.36929 -3.88784 -4.48843 
3.36929 -3.88784 -4.41285 3.36929 -3.35109 -4.48843 3.36929 -3.35109 -4.41285 
3.37371 -3.67222 -4.73201 3.37371 -3.67222 -4.16927 3.37371 -3.56672 -4.73201 
3.37371 -3.56672 -4.16927 3.37482 -3.88663 -4.56331 3.37482 -3.88663 -4.33797 
3.37482 -3.35231 -4.56331 3.37482 -3.35231 -4.33797 3.37492 -3.83097 -4.64945 
3.37492 -3.83097 -4.25183 3.37492 -3.40797 -4.64945 3.37492 -3.40797 -4.25183 
3.37492 -3.61947 -4.74092 3.37492 -3.61947 -4.16036 3.37525 -3.72482 -4.72229 
3.37525 -3.72482 -4.17899 3.37525 -3.51412 -4.72229 3.37525 -3.51412 -4.17899 
3.37936 -3.77795 -4.71069 3.37936 -3.77795 -4.19059 3.37936 -3.46099 -4.71069 
3.37936 -3.46099 -4.19059 3.38493 -3.88192 -4.63622 3.38493 -3.88192 -4.26506 
3.38493 -3.35701 -4.63622 3.38493 -3.35701 -4.26506 3.38536 -3.94217 -4.45064 
3.38536 -3.29676 -4.45064 3.38631 -3.83062 -4.69832 3.38631 -3.83062 -4.20296 
3.38631 -3.40832 -4.69832 3.38631 -3.40832 -4.20296 3.38806 -3.94126 -4.52604 
3.38806 -3.94126 -4.37524 3.38806 -3.29768 -4.52604 3.38806 -3.29768 -4.37524 
3.3888 -3.67209 -4.77907 3.3888 -3.67209 -4.12221 3.3888 -3.56684 -4.77907 
3.3888 -3.56684 -4.12221 3.3899 -3.72478 -4.76942 3.3899 -3.72478 -4.13186 
3.3899 -3.51416 -4.76942 3.3899 -3.51416 -4.13186 3.39032 -3.61947 -4.78753 
3.39032 -3.61947 -4.11375 3.39367 -3.77691 -4.75886 3.39367 -3.77691 -4.14242 
3.39367 -3.46203 -4.75886 3.39367 -3.46203 -4.14242 3.39548 -3.93745 -4.59921 
3.39548 -3.93745 -4.30207 3.39548 -3.30148 -4.59921 3.39548 -3.30148 -4.30207 
3.39581 -3.88165 -4.68529 3.39581 -3.88165 -4.21599 3.39581 -3.35729 -4.68529 
3.39581 -3.35729 -4.21599 3.40008 -3.82973 -4.74658 3.40008 -3.82973 -4.1547 
3.40008 -3.40921 -4.74658 3.40008 -3.40921 -4.1547 3.40559 -3.99442 -4.48843 
3.40559 -3.99442 -4.41285 3.40559 -3.24452 -4.48843 3.40559 -3.24452 -4.41285 
3.4061 -3.67205 -4.82508 3.4061 -3.67205 -4.0762 3.4061 -3.56689 -4.82508 
3.4061 -3.56689 -4.0762 3.40685 -3.72449 -4.81577 3.40685 -3.72449 -4.08551 
3.40685 -3.51445 -4.81577 3.40685 -3.51445 -4.08551 3.40798 -3.93193 -4.67158 
3.40798 -3.93193 -4.2297 3.40798 -3.61947 -4.83332 3.40798 -3.61947 -4.06796 
3.40798 -3.30701 -4.67158 3.40798 -3.30701 -4.2297 3.40914 -3.88076 -4.73402 
3.40914 -3.88076 -4.16726 3.40914 -3.35818 -4.73402 3.40914 -3.35818 -4.16726 
3.41022 -3.77662 -4.80543 3.41022 -3.77662 -4.09585 3.41022 -3.46231 -4.80543 
3.41022 -3.46231 -4.09585 3.41053 -3.99209 -4.56153 3.41053 -3.99209 -4.33975 
3.41053 -3.24685 -4.56153 3.41053 -3.24685 -4.33975 3.4162 -3.82832 -4.79409 
3.4162 -3.82832 -4.10719 3.4162 -3.41062 -4.79409 3.4162 -3.41062 -4.10719 
3.42039 -3.98747 -4.63448 3.42039 -3.98747 -4.2668 3.42039 -3.25147 -4.63448 
3.42039 -3.25147 -4.2668 3.4208 -3.93125 -4.72039 3.4208 -3.93125 -4.18089 
3.4208 -3.30769 -4.72039 3.4208 -3.30769 -4.18089 3.42479 -3.87941 -4.78176 
3.42479 -3.87941 -4.11952 3.42479 -3.35952 -4.78176 3.42479 -3.35952 -4.11952 
3.42733 -4.04587 -4.45064 3.42733 -3.19307 -4.45064 3.42787 -3.61947 -4.8782 
3.42787 -3.61947 -4.02308 3.42793 -3.66975 -4.87534 3.42793 -3.66975 -4.02594 
3.42793 -3.56919 -4.87534 3.42793 -3.56919 -4.02594 3.42812 -3.72229 -4.86619 
3.42812 -3.72229 -4.03509 3.42812 -3.51665 -4.86619 3.42812 -3.51665 -4.03509 
3.42975 -4.04473 -4.52379 3.42975 -4.04473 -4.37749 3.42975 -3.19421 -4.52379 
3.42975 -3.19421 -4.37749 3.43094 -3.77485 -4.85585 3.43094 -3.77485 -4.04543 
3.43094 -3.46408 -4.85585 3.43094 -3.46408 -4.04543 3.43499 -3.9806 -4.706 
3.43499 -3.9806 -4.19528 3.43499 -3.25834 -4.706 3.43499 -3.25834 -4.19528 
3.43594 -3.92978 -4.7685 3.43594 -3.92978 -4.13278 3.43594 -3.30916 -4.7685 
3.43594 -3.30916 -4.13278 3.43642 -3.82671 -4.84464 3.43642 -3.82671 -4.05664 
3.43642 -3.41223 -4.84464 3.43642 -3.41223 -4.05664 3.43701 -4.04131 -4.59654 
3.43701 -4.04131 -4.30474 3.43701 -3.19763 -4.59654 3.43701 -3.19763 -4.30474 
3.44456 -3.87937 -4.83162 3.44456 -3.87937 -4.06966 3.44456 -3.35956 -4.83162 
3.44456 -3.35956 -4.06966 3.44906 -4.03563 -4.66851 3.44906 -4.03563 -4.23277 
3.44906 -3.20331 -4.66851 3.44906 -3.20331 -4.23277 3.44964 -3.97926 -4.75434 
3.44964 -3.97926 -4.14694 3.44964 -3.25968 -4.75434 3.44964 -3.25968 -4.14694 
3.44991 -3.66969 -4.91929 3.44991 -3.66969 -3.98199 3.44991 -3.56925 -4.91929 
3.44991 -3.56925 -3.98199 3.44994 -3.61947 -4.92204 3.44994 -3.61947 -3.97924 
3.45211 -3.71979 -4.91536 3.45211 -3.71979 -3.98592 3.45211 -3.51915 -4.91536 
3.45211 -3.51915 -3.98592 3.45444 -3.77236 -4.90534 3.45444 -3.77236 -3.99594 
3.45444 -3.46658 -4.90534 3.45444 -3.46658 -3.99594 3.45531 -3.92992 -4.81843 
3.45531 -3.92992 -4.08285 3.45531 -3.30901 -4.81843 3.45531 -3.30901 -4.08285 
3.45772 -4.10364 -4.48887 3.45772 -4.10364 -4.41241 3.45772 -3.1353 -4.48887 
3.45772 -3.1353 -4.41241 3.45929 -3.82449 -4.89402 3.45929 -3.82449 -4.00726 
3.45929 -3.41445 -4.89402 3.45929 -3.41445 -4.00726 3.4627 -4.10128 -4.56202 
3.4627 -4.10128 -4.33926 3.4627 -3.13766 -4.56202 3.4627 -3.13766 -4.33926 
3.46584 -4.02772 -4.73932 3.46584 -4.02772 -4.16196 3.46584 -3.21122 -4.73932 
3.46584 -3.21122 -4.16196 3.46694 -3.87722 -4.01997 3.46694 -3.36172 -4.88131 
3.46694 -3.36172 -4.01997 3.46865 -3.97987 -4.09712 3.46865 -3.25907 -4.80416 
3.46865 -3.25907 -4.09712 3.47261 -4.09657 -4.63517 3.47261 -4.09657 -4.26611 
3.47261 -3.14237 -4.63517 3.47261 -3.14237 -4.26611 3.47413 -3.61947 -4.96474 
3.47413 -3.61947 -3.93654 3.47415 -3.66953 -4.96233 3.47415 -3.66953 -3.93895 
3.47415 -3.56941 -4.96233 3.47415 -3.56941 -3.93895 3.47621 -3.71969 -4.9584 
3.47621 -3.71969 -3.94288 3.47621 -3.51925 -4.9584 3.47621 -3.51925 -3.94288 
3.47719 -3.92918 -4.03397 3.47719 -3.30976 -4.86731 3.47719 -3.30976 -4.03397 
3.48042 -3.76936 -4.95321 3.48042 -3.76936 -3.94807 3.48042 -3.46958 -4.95321 
3.48042 -3.46958 -3.94807 3.48449 -4.02855 -4.11209 3.48449 -3.21039 -4.78919 
3.48449 -3.21039 -4.11209 3.48475 -3.82166 -3.95919 3.48475 -3.41728 -4.94209 
3.48475 -3.41728 -3.95919 3.48726 -4.08965 -4.19457 3.48726 -3.14929 -4.70671 
3.48726 -3.14929 -4.19457 3.49016 -3.97922 -4.04799 3.49016 -3.25972 -4.85329 
3.49016 -3.25972 -4.04799 3.49067 -4.16021 -4.45064 3.49067 -3.07873 -4.45064 
3.49207 -3.87434 -3.97128 3.49207 -3.3646 -4.93 3.49207 -3.3646 -3.97128 
3.49312 -4.15863 -4.52689 3.49312 -4.15863 -4.37439 3.49312 -3.08031 -4.52689 
3.49312 -3.08031 -4.37439 3.50036 -3.66947 -5.0039 3.50036 -3.66947 -3.89738 
3.50036 -3.56947 -5.0039 3.50036 -3.56947 -3.89738 3.50039 -4.07309 -4.12988 
3.50039 -3.61947 -5.00621 3.50039 -3.61947 -3.89507 3.50039 -3.16585 -4.7714 
3.50039 -3.16585 -4.12988 3.5009 -4.15531 -4.60022 3.5009 -4.15531 -4.30106 
3.5009 -3.08363 -4.60022 3.5009 -3.08363 -4.30106 3.50181 -3.92653 -3.9851 
3.50181 -3.31241 -4.91618 3.50181 -3.31241 -3.9851 3.5024 -3.71935 -5.00021 
3.5024 -3.71935 -3.90107 3.5024 -3.51959 -5.00021 3.5024 -3.51959 -3.90107 
3.50555 -4.02822 -4.06317 3.50555 -3.21072 -4.83811 3.50555 -3.21072 -4.06317 
3.50653 -3.76897 -3.90615 3.50653 -3.46996 -4.99513 3.50653 -3.46996 -3.90615 
3.51272 -3.81823 -3.91258 3.51272 -3.42071 -4.9887 3.51272 -3.42071 -3.91258 
3.5132 -4.14906 -4.22855 3.5132 -3.08988 -4.67273 3.5132 -3.08988 -4.22855 
3.51394 -3.9775 -4.00028 3.51394 -3.26144 -4.901 3.51394 -3.26144 -4.00028 
3.51961 -3.87096 -3.92433 3.51961 -3.36797 -4.97695 3.51961 -3.36797 -3.92433 
3.521 -4.07295 -4.0807 3.521 -3.16599 -4.82058 3.521 -3.16599 -4.0807 
3.52399 -4.13398 -4.1632 3.52399 -3.10496 -4.73808 3.52399 -3.10496 -4.1632 
3.52865 -3.61947 -5.04634 3.52865 -3.61947 -3.85494 3.52891 -4.21428 -4.48888 
3.52891 -4.21428 -4.4124 3.52891 -3.02466 -4.48888 3.52891 -3.02466 -4.4124 
3.52892 -3.92295 -3.93763 3.52892 -3.31598 -4.96365 3.52892 -3.31598 -3.93763 
3.52895 -4.02673 -4.01535 3.52895 -3.21221 -4.88593 3.52895 -3.21221 -4.01535 
3.52928 -3.66883 -5.04513 3.52928 -3.66883 -3.85615 3.52928 -3.57011 -5.04513 
3.52928 -3.57011 -3.85615 3.53119 -3.71878 -3.85982 3.53119 -3.52016 -5.04146 
3.53119 -3.52016 -3.85982 3.53332 -4.21054 -4.56447 3.53332 -4.21054 -4.33681 
3.53332 -3.02839 -4.56447 3.53332 -3.02839 -4.33681 3.53515 -3.76872 -3.865 
3.53515 -3.47021 -5.03628 3.53515 -3.47021 -3.865 3.53851 -4.11652 -4.09917 
3.53851 -3.12242 -4.80211 3.53851 -3.12242 -4.09917 3.5406 -3.97405 -3.95246 
3.5406 -3.26489 -4.94882 3.5406 -3.26489 -3.95246 3.54123 -3.81805 -3.87144 
3.54123 -3.42088 -5.02984 3.54123 -3.42088 -3.87144 3.54353 -4.20564 -4.26372 
3.54353 -3.0333 -4.63756 3.54353 -3.0333 -4.26372 3.54405 -4.07155 -4.03235 
3.54405 -3.16739 -4.86893 3.54405 -3.16739 -4.03235 3.54887 -3.86616 -3.87962 
3.54887 -3.37278 -5.02166 3.54887 -3.37278 -3.87962 3.55227 -4.19254 -4.19801 
3.55227 -3.0464 -4.70327 3.55227 -3.0464 -4.19801 3.55463 -4.02408 -3.96877 
3.55463 -3.21485 -4.93251 3.55463 -3.21485 -3.96877 3.55769 -3.91838 -3.89268 
3.55769 -3.32056 -5.0086 3.55769 -3.32056 -3.89268 3.55885 -3.61947 -5.08503 
3.55885 -3.61947 -3.81625 3.55949 -3.66877 -3.81739 3.55949 -3.57017 -5.08389 
3.55949 -3.57017 -3.81739 3.56112 -4.11544 -4.05068 3.56112 -3.1235 -4.8506 
3.56112 -3.1235 -4.05068 3.56201 -3.71796 -3.82007 3.56201 -3.52098 -5.08121 
3.56201 -3.52098 -3.82007 3.56453 -4.17653 -4.13301 3.56453 -3.0624 -4.76827 
3.56453 -3.0624 -4.13301 3.5659 -3.76786 -3.82512 3.5659 -3.47108 -5.07616 
3.5659 -3.47108 -3.82512 3.56892 -3.96999 -3.90745 3.56892 -3.26895 -4.99383 
3.56892 -3.26895 -3.90745 3.56933 -4.06908 -3.98546 3.56933 -3.16986 -4.91582 
3.56933 -3.16986 -3.98546 3.56937 -4.26647 -4.45064 3.56937 -2.97247 -4.45064 
3.57155 -4.26461 -4.52623 3.57155 -4.26461 -4.37505 3.57155 -2.97432 -4.52623 
3.57155 -2.97432 -4.37505 3.57173 -3.81738 -3.83175 3.57173 -3.42155 -5.06953 
3.57173 -3.42155 -3.83175 3.57808 -4.25907 -4.29988 3.57808 -2.97987 -4.6014 
3.57808 -2.97987 -4.29988 3.57929 -3.86546 -3.8398 3.57929 -3.37348 -5.06148 
3.57929 -3.37348 -3.8398 3.58002 -4.15782 -4.06997 3.58002 -3.08112 -4.83131 
3.58002 -3.08112 -4.06997 3.58252 -4.02029 -3.92355 3.58252 -3.21865 -4.97773 
3.58252 -3.21865 -3.92355 3.5847 -4.24773 -4.23374 3.5847 -2.99121 -4.66754 
3.5847 -2.99121 -4.23374 3.58594 -4.11294 -4.00333 3.58594 -3.126 -4.89795 
3.58594 -3.126 -4.00333 3.58869 -3.91294 -3.84934 3.58869 -3.326 -5.05194 
3.58869 -3.326 -3.84934 3.59091 -3.61947 -3.77908 3.59173 -3.6686 -3.77998 
3.59173 -3.57034 -5.1213 3.59173 -3.57034 -3.77998 3.59419 -3.71784 -3.78269 
3.59419 -3.5211 -5.11859 3.59419 -3.5211 -3.78269 3.59472 -4.23352 -4.16858 
3.59472 -3.00541 -4.7327 3.59472 -3.00541 -4.16858 3.59732 -4.06493 -3.93876 
3.59732 -3.17401 -4.96252 3.59732 -3.17401 -3.93876 3.59842 -3.76661 -3.78701 
3.59842 -3.47233 -5.11428 3.59842 -3.47233 -3.78701 3.59951 -3.96467 -3.8637 
3.59951 -3.27427 -5.03758 3.59951 -3.27427 -3.8637 3.60412 -3.81622 -3.79361 
3.60412 -3.42272 -5.10767 3.60412 -3.42272 -3.79361 3.60443 -4.15555 -4.02232 
3.60443 -3.08339 -4.87896 3.60443 -3.08339 -4.02232 3.60809 -4.21653 -4.1047 
3.60809 -3.02241 -4.79658 3.60809 -3.02241 -4.1047 3.61177 -3.86415 -3.80134 
3.61177 -3.37479 -5.09994 3.61177 -3.37479 -3.80134 3.61227 -4.31282 -4.48884 
3.61227 -4.31282 -4.41244 3.61227 -2.92612 -4.48884 3.61227 -2.92612 -4.41244 
3.61253 -4.01536 -3.87983 3.61253 -3.22358 -5.02145 3.61253 -3.22358 -3.87983 
3.61352 -4.1091 -3.95643 3.61352 -3.12984 -4.94485 3.61352 -3.12984 -3.95643 
3.61668 -4.30908 -4.33686 3.61668 -2.92986 -4.56442 3.61668 -2.92986 -4.33686 
3.62105 -3.91172 -3.81085 3.62105 -3.32722 -5.09043 3.62105 -3.32722 -3.81085 
3.62249 -4.30116 -4.27152 3.62249 -2.93777 -4.62976 3.62249 -2.93777 -4.27152 
3.62476 -4.19682 -4.04239 3.62476 -3.61947 -3.74353 3.62476 -3.04212 -4.85889 
3.62476 -3.04212 -4.04239 3.62561 -3.66854 -3.74438 3.62561 -3.5704 -3.74438 
3.62703 -4.06012 -3.89474 3.62703 -3.17881 -5.00654 3.62703 -3.17881 -3.89474 
3.62816 -3.71749 -3.74694 3.62816 -3.52145 -5.15434 3.62816 -3.52145 -3.74694 
3.63043 -4.28875 -4.20558 3.63043 -2.95019 -4.6957 3.63043 -2.95019 -4.20558 
3.63167 -4.15229 -3.97541 3.63167 -3.08665 -4.92587 3.63167 -3.08665 -3.97541 
3.63199 -3.95834 -3.82187 3.63199 -3.2806 -5.07941 3.63199 -3.2806 -3.82187 
3.63241 -3.7662 -3.75119 3.63241 -3.47274 -5.15009 3.63241 -3.47274 -3.75119 
3.63834 -3.42438 -3.75712 3.64191 -4.27339 -4.14023 3.64191 -2.96555 -4.76105 
3.64191 -2.96555 -4.14023 3.64324 -4.10381 -3.911 3.64324 -3.13513 -4.99028 
3.64458 -4.00931 -3.83772 3.64458 -3.22963 -5.06356 3.64595 -3.37649 -3.76472 
3.65163 -4.1939 -3.99532 3.65163 -3.04504 -4.90596 3.6552 -3.32918 -3.77398 
3.65662 -4.25532 -4.0768 3.65662 -2.98362 -4.82448 3.65662 -2.98362 -4.0768 
3.6589 -4.05407 -3.8521 3.6591 -2.88354 -4.37445 3.6603 -3.61947 -3.70969 
3.66102 -4.14722 -3.92963 3.66102 -3.09172 -4.97165 3.6612 -3.57034 -3.7105 
3.66316 -2.88958 -4.3089 3.66391 -3.5211 -3.71296 3.66823 -3.47233 -3.7172 
3.67012 -2.89878 -4.24397 3.67252 -4.23334 -4.01657 3.67252 -3.00559 -4.88471 
3.6748 -4.09802 -3.86818 3.67484 -3.42272 -3.7229 3.6797 -2.91211 -4.17802 
3.6805 -4.18928 -3.9496 3.6805 -3.04965 -4.95168 3.68256 -3.37479 -3.73054 
3.69218 -4.14057 -3.88561 3.69218 -3.09837 -5.01567 3.69229 -2.9287 -4.11332 
3.69861 -3.57017 -3.67827 3.70103 -4.229 -3.97051 3.70103 -3.00993 -4.93077 
3.70129 -3.52098 -3.68078 3.70634 -3.47108 -3.68467 3.7113 -4.18299 -3.90535 
3.7113 -3.05595 -4.99593 3.71297 -3.42155 -3.6905 3.72076 -2.86307 -4.21737 
3.73155 -2.87766 -4.15173 3.73159 -4.22287 -3.92569 3.73159 -3.01606 -4.97559 
3.74623 -3.47021 -3.65393 4.9175 -3.47021 -3.65393 4.93213 -4.22287 -3.92569 
4.93213 -3.01606 -4.97559 4.93217 -2.87766 -4.15173 4.94296 -2.86307 -4.21737 
4.95075 -3.42155 -3.6905 4.95242 -4.18299 -3.90535 4.95242 -3.05595 -4.99593 
4.95738 -3.47108 -3.68467 4.96244 -3.52098 -3.68078 4.96269 -4.229 -3.97051 
4.96269 -3.00993 -4.93077 4.96512 -3.57017 -3.67827 4.97144 -2.9287 -4.11332 
4.97155 -4.14057 -3.88561 4.97155 -3.09837 -5.01567 4.98117 -3.37479 -3.73054 
4.98322 -4.18928 -3.9496 4.98322 -3.04965 -4.95168 4.98403 -2.91211 -4.17802 
4.98889 -3.42272 -3.7229 4.98892 -4.09802 -3.86818 4.99121 -4.23334 -4.01657 
4.99121 -3.00559 -4.88471 4.9936 -2.89878 -4.24397 4.9955 -3.47233 -3.7172 
4.99981 -3.5211 -3.71296 5.00057 -2.88958 -4.3089 5.00252 -3.57034 -3.7105 
5.00271 -4.14722 -3.92963 5.00271 -3.09172 -4.97165 5.00342 -3.61947 -3.70969 
5.00463 -2.88354 -4.37445 5.00482 -4.05407 -3.8521 5.0071 -4.25532 -4.0768 
5.0071 -2.98362 -4.82448 5.0071 -2.98362 -4.0768 5.00852 -3.32918 -3.77398 
5.0121 -4.1939 -3.99532 5.0121 -3.04504 -4.90596 5.01778 -3.37649 -3.76472 
5.01914 -4.00931 -3.83772 5.01914 -3.22963 -5.06356 5.02049 -4.10381 -3.911 
5.02049 -3.13513 -4.99028 5.02181 -4.27339 -4.14023 5.02181 -2.96555 -4.76105 
5.02181 -2.96555 -4.14023 5.02538 -3.42438 -3.75712 5.03132 -3.7662 -3.75119 
5.03132 -3.47274 -5.15009 5.03132 -3.47274 -3.75119 5.03173 -3.95834 -3.82187 
5.03173 -3.2806 -5.07941 5.03173 -3.2806 -3.82187 5.03205 -4.15229 -3.97541 
5.03205 -3.08665 -4.92587 5.03205 -3.08665 -3.97541 5.0333 -4.28875 -4.20558 
5.0333 -2.95019 -4.6957 5.0333 -2.95019 -4.20558 5.03556 -3.71749 -3.74694 
5.03556 -3.52145 -5.15434 5.03556 -3.52145 -3.74694 5.0367 -4.06012 -3.89474 
5.0367 -3.17881 -5.00654 5.0367 -3.17881 -3.89474 5.03812 -3.66854 -3.74438 
5.03812 -3.5704 -3.74438 5.03897 -4.19682 -4.04239 5.03897 -3.61947 -3.74353 
5.03897 -3.04212 -4.85889 5.03897 -3.04212 -4.04239 5.04123 -4.30116 -4.27152 
5.04123 -2.93777 -4.62976 5.04123 -2.93777 -4.27152 5.04268 -3.91172 -3.81085 
5.04268 -3.32722 -5.09043 5.04268 -3.32722 -3.81085 5.04705 -4.30908 -4.33686 
5.04705 -2.92986 -4.56442 5.04705 -2.92986 -4.33686 5.0502 -4.1091 -3.95643 
5.0502 -3.12984 -4.94485 5.0502 -3.12984 -3.95643 5.05119 -4.01536 -3.87983 
5.05119 -3.22358 -5.02145 5.05119 -3.22358 -3.87983 5.05145 -4.31282 -4.48884 
5.05145 -4.31282 -4.41244 5.05145 -2.92612 -4.48884 5.05145 -2.92612 -4.41244 
5.05196 -3.86415 -3.80134 5.05196 -3.37479 -5.09994 5.05196 -3.37479 -3.80134 
5.05563 -4.21653 -4.1047 5.05563 -3.02241 -4.79658 5.05563 -3.02241 -4.1047 
5.05929 -4.15555 -4.02232 5.05929 -3.08339 -4.87896 5.05929 -3.08339 -4.02232 
5.0596 -3.81622 -3.79361 5.0596 -3.42272 -5.10767 5.0596 -3.42272 -3.79361 
5.06421 -3.96467 -3.8637 5.06421 -3.27427 -5.03758 5.06421 -3.27427 -3.8637 
5.0653 -3.76661 -3.78701 5.0653 -3.47233 -5.11428 5.0653 -3.47233 -3.78701 
5.0664 -4.06493 -3.93876 5.0664 -3.17401 -4.96252 5.0664 -3.17401 -3.93876 
5.069 -4.23352 -4.16858 5.069 -3.00541 -4.7327 5.069 -3.00541 -4.16858 
5.06954 -3.71784 -3.78269 5.06954 -3.5211 -5.11859 5.06954 -3.5211 -3.78269 
5.072 -3.6686 -3.77998 5.072 -3.57034 -5.1213 5.072 -3.57034 -3.77998 
5.07281 -3.61947 -3.77908 5.07504 -3.91294 -3.84934 5.07504 -3.326 -5.05194 
5.07504 -3.326 -3.84934 5.07778 -4.11294 -4.00333 5.07778 -3.126 -4.89795 
5.07778 -3.126 -4.00333 5.07902 -4.24773 -4.23374 5.07902 -2.99121 -4.66754 
5.07902 -2.99121 -4.23374 5.08121 -4.02029 -3.92355 5.08121 -3.21865 -4.97773 
5.08121 -3.21865 -3.92355 5.0837 -4.15782 -4.06997 5.0837 -3.08112 -4.83131 
5.0837 -3.08112 -4.06997 5.08443 -3.86546 -3.8398 5.08443 -3.37348 -5.06148 
5.08443 -3.37348 -3.8398 5.08564 -4.25907 -4.29988 5.08564 -2.97987 -4.6014 
5.08564 -2.97987 -4.29988 5.092 -3.81738 -3.83175 5.092 -3.42155 -5.06953 
5.092 -3.42155 -3.83175 5.09217 -4.26461 -4.52623 5.09217 -4.26461 -4.37505 
5.09217 -2.97432 -4.52623 5.09217 -2.97432 -4.37505 5.09435 -4.26647 -4.45064 
5.09435 -2.97247 -4.45064 5.0944 -4.06908 -3.98546 5.0944 -3.16986 -4.91582 
5.0944 -3.16986 -3.98546 5.0948 -3.96999 -3.90745 5.0948 -3.26895 -4.99383 
5.0948 -3.26895 -3.90745 5.09783 -3.76786 -3.82512 5.09783 -3.47108 -5.07616 
5.09783 -3.47108 -3.82512 5.09919 -4.17653 -4.13301 5.09919 -3.0624 -4.76827 
5.09919 -3.0624 -4.13301 5.10172 -3.71796 -3.82007 5.10172 -3.52098 -5.08121 
5.10172 -3.52098 -3.82007 5.1026 -4.11544 -4.05068 5.1026 -3.1235 -4.8506 
5.1026 -3.1235 -4.05068 5.10423 -3.66877 -3.81739 5.10423 -3.57017 -5.08389 
5.10423 -3.57017 -3.81739 5.10487 -3.61947 -5.08503 5.10487 -3.61947 -3.81625 
5.10603 -3.91838 -3.89268 5.10603 -3.32056 -5.0086 5.10603 -3.32056 -3.89268 
5.10909 -4.02408 -3.96877 5.10909 -3.21485 -4.93251 5.10909 -3.21485 -3.96877 
5.11146 -4.19254 -4.19801 5.11146 -3.0464 -4.70327 5.11146 -3.0464 -4.19801 
5.11486 -3.86616 -3.87962 5.11486 -3.37278 -5.02166 5.11486 -3.37278 -3.87962 
5.11968 -4.07155 -4.03235 5.11968 -3.16739 -4.86893 5.11968 -3.16739 -4.03235 
5.12019 -4.20564 -4.26372 5.12019 -3.0333 -4.63756 5.12019 -3.0333 -4.26372 
5.12249 -3.81805 -3.87144 5.12249 -3.42088 -5.02984 5.12249 -3.42088 -3.87144 
5.12312 -3.97405 -3.95246 5.12312 -3.26489 -4.94882 5.12312 -3.26489 -3.95246 
5.12522 -4.11652 -4.09917 5.12522 -3.12242 -4.80211 5.12522 -3.12242 -4.09917 
5.12858 -3.76872 -3.865 5.12858 -3.47021 -5.03628 5.12858 -3.47021 -3.865 
5.13041 -4.21054 -4.56447 5.13041 -4.21054 -4.33681 5.13041 -3.02839 -4.56447 
5.13041 -3.02839 -4.33681 5.13253 -3.71878 -3.85982 5.13253 -3.52016 -5.04146 
5.13253 -3.52016 -3.85982 5.13445 -3.66883 -5.04513 5.13445 -3.66883 -3.85615 
5.13445 -3.57011 -5.04513 5.13445 -3.57011 -3.85615 5.13477 -4.02673 -4.01535 
5.13477 -3.21221 -4.88593 5.13477 -3.21221 -4.01535 5.13481 -3.92295 -3.93763 
5.13481 -3.31598 -4.96365 5.13481 -3.31598 -3.93763 5.13482 -4.21428 -4.48888 
5.13482 -4.21428 -4.4124 5.13482 -3.02466 -4.48888 5.13482 -3.02466 -4.4124 
5.13507 -3.61947 -5.04634 5.13507 -3.61947 -3.85494 5.13973 -4.13398 -4.1632 
5.13973 -3.10496 -4.73808 5.13973 -3.10496 -4.1632 5.14273 -4.07295 -4.0807 
5.14273 -3.16599 -4.82058 5.14273 -3.16599 -4.0807 5.14411 -3.87096 -3.92433 
5.14411 -3.36797 -4.97695 5.14411 -3.36797 -3.92433 5.14978 -3.9775 -4.00028 
5.14978 -3.26144 -4.901 5.14978 -3.26144 -4.00028 5.15052 -4.14906 -4.22855 
5.15052 -3.08988 -4.67273 5.15052 -3.08988 -4.22855 5.151 -3.81823 -3.91258 
5.151 -3.42071 -4.9887 5.151 -3.42071 -3.91258 5.1572 -3.76897 -3.90615 
5.1572 -3.46996 -4.99513 5.1572 -3.46996 -3.90615 5.15817 -4.02822 -4.06317 
5.15817 -3.21072 -4.83811 5.15817 -3.21072 -4.06317 5.16132 -3.71935 -5.00021 
5.16132 -3.71935 -3.90107 5.16132 -3.51959 -5.00021 5.16132 -3.51959 -3.90107 
5.16192 -3.92653 -3.9851 5.16192 -3.31241 -4.91618 5.16192 -3.31241 -3.9851 
5.16283 -4.15531 -4.60022 5.16283 -4.15531 -4.30106 5.16283 -3.08363 -4.60022 
5.16283 -3.08363 -4.30106 5.16333 -4.07309 -4.12988 5.16333 -3.61947 -5.00621 
5.16333 -3.61947 -3.89507 5.16333 -3.16585 -4.7714 5.16333 -3.16585 -4.12988 
5.16337 -3.66947 -5.0039 5.16337 -3.66947 -3.89738 5.16337 -3.56947 -5.0039 
5.16337 -3.56947 -3.89738 5.1706 -4.15863 -4.52689 5.1706 -4.15863 -4.37439 
5.1706 -3.08031 -4.52689 5.1706 -3.08031 -4.37439 5.17166 -3.87434 -3.97128 
5.17166 -3.3646 -4.93 5.17166 -3.3646 -3.97128 5.17305 -4.16021 -4.45064 
5.17305 -3.07873 -4.45064 5.17356 -3.97922 -4.04799 5.17356 -3.25972 -4.85329 
5.17356 -3.25972 -4.04799 5.17647 -4.08965 -4.19457 5.17647 -3.14929 -4.70671 
5.17647 -3.14929 -4.19457 5.17898 -3.82166 -3.95919 5.17898 -3.41728 -4.94209 
5.17898 -3.41728 -3.95919 5.17923 -4.02855 -4.11209 5.17923 -3.21039 -4.78919 
5.17923 -3.21039 -4.11209 5.18331 -3.76936 -4.95321 5.18331 -3.76936 -3.94807 
5.18331 -3.46958 -4.95321 5.18331 -3.46958 -3.94807 5.18653 -3.92918 -4.03397 
5.18653 -3.30976 -4.86731 5.18653 -3.30976 -4.03397 5.18751 -3.71969 -4.9584 
5.18751 -3.71969 -3.94288 5.18751 -3.51925 -4.9584 5.18751 -3.51925 -3.94288 
5.18957 -3.66953 -4.96233 5.18957 -3.66953 -3.93895 5.18957 -3.56941 -4.96233 
5.18957 -3.56941 -3.93895 5.18959 -3.61947 -4.96474 5.18959 -3.61947 -3.93654 
5.19112 -4.09657 -4.63517 5.19112 -4.09657 -4.26611 5.19112 -3.14237 -4.63517 
5.19112 -3.14237 -4.26611 5.19507 -3.97987 -4.09712 5.19507 -3.25907 -4.80416 
5.19507 -3.25907 -4.09712 5.19678 -3.87722 -4.01997 5.19678 -3.36172 -4.88131 
5.19678 -3.36172 -4.01997 5.19789 -4.02772 -4.73932 5.19789 -4.02772 -4.16196 
5.19789 -3.21122 -4.73932 5.19789 -3.21122 -4.16196 5.20103 -4.10128 -4.56202 
5.20103 -4.10128 -4.33926 5.20103 -3.13766 -4.56202 5.20103 -3.13766 -4.33926 
5.20443 -3.82449 -4.89402 5.20443 -3.82449 -4.00726 5.20443 -3.41445 -4.89402 
5.20443 -3.41445 -4.00726 5.206 -4.10364 -4.48887 5.206 -4.10364 -4.41241 
5.206 -3.1353 -4.48887 5.206 -3.1353 -4.41241 5.20841 -3.92992 -4.81843 
5.20841 -3.92992 -4.08285 5.20841 -3.30901 -4.81843 5.20841 -3.30901 -4.08285 
5.20928 -3.77236 -4.90534 5.20928 -3.77236 -3.99594 5.20928 -3.46658 -4.90534 
5.20928 -3.46658 -3.99594 5.21162 -3.71979 -4.91536 5.21162 -3.71979 -3.98592 
5.21162 -3.51915 -4.91536 5.21162 -3.51915 -3.98592 5.21378 -3.61947 -4.92204 
5.21378 -3.61947 -3.97924 5.21382 -3.66969 -4.91929 5.21382 -3.66969 -3.98199 
5.21382 -3.56925 -4.91929 5.21382 -3.56925 -3.98199 5.21409 -3.97926 -4.75434 
5.21409 -3.97926 -4.14694 5.21409 -3.25968 -4.75434 5.21409 -3.25968 -4.14694 
5.21467 -4.03563 -4.66851 5.21467 -4.03563 -4.23277 5.21467 -3.20331 -4.66851 
5.21467 -3.20331 -4.23277 5.21916 -3.87937 -4.83162 5.21916 -3.87937 -4.06966 
5.21916 -3.35956 -4.83162 5.21916 -3.35956 -4.06966 5.22672 -4.04131 -4.59654 
5.22672 -4.04131 -4.30474 5.22672 -3.19763 -4.59654 5.22672 -3.19763 -4.30474 
5.22731 -3.82671 -4.84464 5.22731 -3.82671 -4.05664 5.22731 -3.41223 -4.84464 
5.22731 -3.41223 -4.05664 5.22778 -3.92978 -4.7685 5.22778 -3.92978 -4.13278 
5.22778 -3.30916 -4.7685 5.22778 -3.30916 -4.13278 5.22873 -3.9806 -4.706 
5.22873 -3.9806 -4.19528 5.22873 -3.25834 -4.706 5.22873 -3.25834 -4.19528 
5.23278 -3.77485 -4.85585 5.23278 -3.77485 -4.04543 5.23278 -3.46408 -4.85585 
5.23278 -3.46408 -4.04543 5.23397 -4.04473 -4.52379 5.23397 -4.04473 -4.37749 
5.23397 -3.19421 -4.52379 5.23397 -3.19421 -4.37749 5.2356 -3.72229 -4.86619 
5.2356 -3.72229 -4.03509 5.2356 -3.51665 -4.86619 5.2356 -3.51665 -4.03509 
5.2358 -3.66975 -4.87534 5.2358 -3.66975 -4.02594 5.2358 -3.56919 -4.87534 
5.2358 -3.56919 -4.02594 5.23585 -3.61947 -4.8782 5.23585 -3.61947 -4.02308 
5.2364 -4.04587 -4.45064 5.2364 -3.19307 -4.45064 5.23894 -3.87941 -4.78176 
5.23894 -3.87941 -4.11952 5.23894 -3.35952 -4.78176 5.23894 -3.35952 -4.11952 
5.24292 -3.93125 -4.72039 5.24292 -3.93125 -4.18089 5.24292 -3.30769 -4.72039 
5.24292 -3.30769 -4.18089 5.24333 -3.98747 -4.63448 5.24333 -3.98747 -4.2668 
5.24333 -3.25147 -4.63448 5.24333 -3.25147 -4.2668 5.24752 -3.82832 -4.79409 
5.24752 -3.82832 -4.10719 5.24752 -3.41062 -4.79409 5.24752 -3.41062 -4.10719 
5.2532 -3.99209 -4.56153 5.2532 -3.99209 -4.33975 5.2532 -3.24685 -4.56153 
5.2532 -3.24685 -4.33975 5.2535 -3.77662 -4.80543 5.2535 -3.77662 -4.09585 
5.2535 -3.46231 -4.80543 5.2535 -3.46231 -4.09585 5.25459 -3.88076 -4.73402 
5.25459 -3.88076 -4.16726 5.25459 -3.35818 -4.73402 5.25459 -3.35818 -4.16726 
5.25574 -3.93193 -4.67158 5.25574 -3.93193 -4.2297 5.25574 -3.61947 -4.83332 
5.25574 -3.61947 -4.06796 5.25574 -3.30701 -4.67158 5.25574 -3.30701 -4.2297 
5.25687 -3.72449 -4.81577 5.25687 -3.72449 -4.08551 5.25687 -3.51445 -4.81577 
5.25687 -3.51445 -4.08551 5.25762 -3.67205 -4.82508 5.25762 -3.67205 -4.0762 
5.25762 -3.56689 -4.82508 5.25762 -3.56689 -4.0762 5.25814 -3.99442 -4.48843 
5.25814 -3.99442 -4.41285 5.25814 -3.24452 -4.48843 5.25814 -3.24452 -4.41285 
5.26364 -3.82973 -4.74658 5.26364 -3.82973 -4.1547 5.26364 -3.40921 -4.74658 
5.26364 -3.40921 -4.1547 5.26792 -3.88165 -4.68529 5.26792 -3.88165 -4.21599 
5.26792 -3.35729 -4.68529 5.26792 -3.35729 -4.21599 5.26824 -3.93745 -4.59921 
5.26824 -3.93745 -4.30207 5.26824 -3.30148 -4.59921 5.26824 -3.30148 -4.30207 
5.27006 -3.77691 -4.75886 5.27006 -3.77691 -4.14242 5.27006 -3.46203 -4.75886 
5.27006 -3.46203 -4.14242 5.27341 -3.61947 -4.78753 5.27341 -3.61947 -4.11375 
5.27382 -3.72478 -4.76942 5.27382 -3.72478 -4.13186 5.27382 -3.51416 -4.76942 
5.27382 -3.51416 -4.13186 5.27492 -3.67209 -4.77907 5.27492 -3.67209 -4.12221 
5.27492 -3.56684 -4.77907 5.27492 -3.56684 -4.12221 5.27567 -3.94126 -4.52604 
5.27567 -3.94126 -4.37524 5.27567 -3.29768 -4.52604 5.27567 -3.29768 -4.37524 
5.27741 -3.83062 -4.69832 5.27741 -3.83062 -4.20296 5.27741 -3.40832 -4.69832 
5.27741 -3.40832 -4.20296 5.27836 -3.94217 -4.45064 5.27836 -3.29676 -4.45064 
5.27879 -3.88192 -4.63622 5.27879 -3.88192 -4.26506 5.27879 -3.35701 -4.63622 
5.27879 -3.35701 -4.26506 5.28436 -3.77795 -4.71069 5.28436 -3.77795 -4.19059 
5.28436 -3.46099 -4.71069 5.28436 -3.46099 -4.19059 5.28847 -3.72482 -4.72229 
5.28847 -3.72482 -4.17899 5.28847 -3.51412 -4.72229 5.28847 -3.51412 -4.17899 
5.2888 -3.61947 -4.74092 5.2888 -3.61947 -4.16036 5.28881 -3.83097 -4.64945 
5.28881 -3.83097 -4.25183 5.28881 -3.40797 -4.64945 5.28881 -3.40797 -4.25183 
5.2889 -3.88663 -4.56331 5.2889 -3.88663 -4.33797 5.2889 -3.35231 -4.56331 
5.2889 -3.35231 -4.33797 5.29001 -3.67222 -4.73201 5.29001 -3.67222 -4.16927 
5.29001 -3.56672 -4.73201 5.29001 -3.56672 -4.16927 5.29443 -3.88784 -4.48843 
5.29443 -3.88784 -4.41285 5.29443 -3.35109 -4.48843 5.29443 -3.35109 -4.41285 
5.29633 -3.77854 -4.66159 5.29633 -3.77854 -4.23969 5.29633 -3.4604 -4.66159 
5.29633 -3.4604 -4.23969 5.29779 -3.83079 -4.60007 5.29779 -3.83079 -4.30121 
5.29779 -3.40814 -4.60007 5.29779 -3.40814 -4.30121 5.30096 -3.72542 -4.67339 
5.30096 -3.72542 -4.22789 5.30096 -3.51352 -4.67339 5.30096 -3.51352 -4.22789 
5.30189 -3.61947 -4.69362 5.30189 -3.61947 -4.20766 5.30269 -3.67226 -4.68452 
5.30269 -3.67226 -4.21676 5.30269 -3.56668 -4.68452 5.30269 -3.56668 -4.21676 
5.30582 -3.77851 -4.61223 5.30582 -3.77851 -4.28905 5.30582 -3.46043 -4.61223 
5.30582 -3.46043 -4.28905 5.30601 -3.83259 -4.52557 5.30601 -3.83259 -4.37571 
5.30601 -3.40635 -4.52557 5.30601 -3.40635 -4.37571 5.30876 -3.83319 -4.45064 
5.30876 -3.40574 -4.45064 5.31098 -3.72576 -4.62392 5.31098 -3.72576 -4.27736 
5.31098 -3.51318 -4.62392 5.31098 -3.51318 -4.27736 5.31265 -3.77876 -4.56328 
5.31265 -3.77876 -4.338 5.31265 -3.61947 -4.64573 5.31265 -3.61947 -4.25555 
5.31265 -3.46018 -4.56328 5.31265 -3.46018 -4.338 5.31326 -3.67269 -4.6351 
5.31326 -3.67269 -4.26618 5.31326 -3.56625 -4.6351 5.31326 -3.56625 -4.26618 
5.31818 -3.77997 -4.4884 5.31818 -3.77997 -4.41288 5.31818 -3.45897 -4.4884 
5.31818 -3.45897 -4.41288 5.31835 -3.72603 -4.57511 5.31835 -3.72603 -4.32617 
5.31835 -3.51291 -4.57511 5.31835 -3.51291 -4.32617 5.32104 -3.61947 -4.59737 
5.32104 -3.61947 -4.30391 5.32115 -3.67273 -4.58658 5.32115 -3.67273 -4.3147 
5.32115 -3.56621 -4.58658 5.32115 -3.56621 -4.3147 5.32331 -3.72604 -4.526 
5.32331 -3.72604 -4.37528 5.32331 -3.51289 -4.526 5.32331 -3.51289 -4.37528 
5.32613 -3.72635 -4.45064 5.32613 -3.51259 -4.45064 5.32666 -3.67284 -4.53746 
5.32666 -3.67284 -4.36382 5.32666 -3.5661 -4.53746 5.32666 -3.5661 -4.36382 
5.32705 -3.61947 -4.54866 5.32705 -3.61947 -4.35262 5.32972 -3.67287 -4.4884 
5.32972 -3.67287 -4.41288 5.32972 -3.56607 -4.4884 5.32972 -3.56607 -4.41288 
5.33066 -3.61947 -4.49971 5.33066 -3.61947 -4.40157 5.33186 -3.61947 -4.45064 
3.33186 -3.11638 -5.78421 3.33307 -3.11638 -5.83327 3.33307 -3.11638 -5.73514 
3.334 -3.16978 -5.82197 3.334 -3.16978 -5.74645 3.334 -3.06298 -5.82197 
3.334 -3.06298 -5.74645 3.33668 -3.11638 -5.88222 3.33668 -3.11638 -5.68619 
3.33707 -3.16974 -5.87102 3.33707 -3.16974 -5.69739 3.33707 -3.06301 -5.87102 
3.33707 -3.06301 -5.69739 3.33759 -3.22326 -5.78421 3.33759 -3.0095 -5.78421 
3.34042 -3.22295 -5.85957 3.34042 -3.22295 -5.70885 3.34042 -3.0098 -5.85957 
3.34042 -3.0098 -5.70885 3.34258 -3.16964 -5.92015 3.34258 -3.16964 -5.64826 
3.34258 -3.06312 -5.92015 3.34258 -3.06312 -5.64826 3.34269 -3.11638 -5.93094 
3.34269 -3.11638 -5.63748 3.34538 -3.22294 -5.90868 3.34538 -3.22294 -5.65973 
3.34538 -3.00982 -5.90868 3.34538 -3.00982 -5.65973 3.34555 -3.27688 -5.82197 
3.34555 -3.27688 -5.74644 3.34555 -2.95588 -5.82197 3.34555 -2.95588 -5.74644 
3.35046 -3.1696 -5.96866 3.35046 -3.1696 -5.59975 3.35046 -3.06315 -5.96866 
3.35046 -3.06315 -5.59975 3.35108 -3.27567 -5.89684 3.35108 -3.27567 -5.67157 
3.35108 -3.11638 -5.9793 3.35108 -3.11638 -5.58912 3.35108 -2.95709 -5.89684 
3.35108 -2.95709 -5.67157 3.35274 -3.22267 -5.95749 3.35274 -3.22267 -5.61093 
3.35274 -3.01009 -5.95749 3.35274 -3.01009 -5.61093 3.35497 -3.3301 -5.78421 
3.35497 -2.90265 -5.78421 3.35771 -3.3295 -5.85913 3.35771 -3.3295 -5.70928 
3.35771 -2.90325 -5.85913 3.35771 -2.90325 -5.70928 3.3579 -3.27542 -5.9458 
3.3579 -3.27542 -5.62261 3.3579 -2.95734 -5.9458 3.3579 -2.95734 -5.62261 
3.36103 -3.16917 -6.01809 3.36103 -3.16917 -5.55032 3.36103 -3.06359 -6.01809 
3.36103 -3.06359 -5.55032 3.36183 -3.11638 -6.02719 3.36183 -3.11638 -5.54123 
3.36276 -3.22233 -6.00696 3.36276 -3.22233 -5.56146 3.36276 -3.01042 -6.00696 
3.36276 -3.01042 -5.56146 3.36594 -3.3277 -5.93364 3.36594 -3.3277 -5.63478 
3.36594 -2.90505 -5.93364 3.36594 -2.90505 -5.63478 3.36739 -3.27545 -5.99515 
3.36739 -3.27545 -5.57326 3.36739 -2.95731 -5.99515 3.36739 -2.95731 -5.57326 
3.36929 -3.38475 -5.82199 3.36929 -3.38475 -5.74642 3.36929 -2.848 -5.82199 
3.36929 -2.848 -5.74642 3.37371 -3.16913 -6.06558 3.37371 -3.16913 -5.50284 
3.37371 -3.06363 -6.06558 3.37371 -3.06363 -5.50284 3.37482 -3.38354 -5.89688 
3.37482 -3.38354 -5.67154 3.37482 -2.84921 -5.89688 3.37482 -2.84921 -5.67154 
3.37492 -3.32788 -5.98301 3.37492 -3.32788 -5.5854 3.37492 -2.90487 -5.98301 
3.37492 -2.90487 -5.5854 3.37492 -3.11638 -6.07449 3.37492 -3.11638 -5.49392 
3.37525 -3.22172 -6.05586 3.37525 -3.22172 -5.51256 3.37525 -3.01103 -6.05586 
3.37525 -3.01103 -5.51256 3.37936 -3.27486 -6.04426 3.37936 -3.27486 -5.52415 
3.37936 -2.95789 -6.04426 3.37936 -2.95789 -5.52415 3.38493 -3.37883 -5.96979 
3.38493 -3.37883 -5.59862 3.38493 -2.85392 -5.96979 3.38493 -2.85392 -5.59862 
3.38536 -3.43908 -5.78421 3.38536 -2.79367 -5.78421 3.38631 -3.32753 -6.03189 
3.38631 -3.32753 -5.53652 3.38631 -2.90523 -6.03189 3.38631 -2.90523 -5.53652 
3.38806 -3.43816 -5.85961 3.38806 -3.43816 -5.70881 3.38806 -2.79459 -5.85961 
3.38806 -2.79459 -5.70881 3.3888 -3.169 -6.11264 3.3888 -3.169 -5.45577 
3.3888 -3.06375 -6.11264 3.3888 -3.06375 -5.45577 3.3899 -3.22169 -6.10299 
3.3899 -3.22169 -5.46543 3.3899 -3.01107 -6.10299 3.3899 -3.01107 -5.46543 
3.39032 -3.11638 -6.1211 3.39032 -3.11638 -5.44732 3.39367 -3.27382 -6.09243 
3.39367 -3.27382 -5.47598 3.39367 -2.95893 -6.09243 3.39367 -2.95893 -5.47598 
3.39548 -3.43436 -5.93278 3.39548 -3.43436 -5.63563 3.39548 -2.79839 -5.93278 
3.39548 -2.79839 -5.63563 3.39581 -3.37856 -6.01886 3.39581 -3.37856 -5.54956 
3.39581 -2.8542 -6.01886 3.39581 -2.8542 -5.54956 3.40008 -3.32664 -6.08014 
3.40008 -3.32664 -5.48827 3.40008 -2.90611 -6.08014 3.40008 -2.90611 -5.48827 
3.40559 -3.49132 -5.82199 3.40559 -3.49132 -5.74642 3.40559 -2.74143 -5.82199 
3.40559 -2.74143 -5.74642 3.4061 -3.16896 -6.15865 3.4061 -3.16896 -5.40977 
3.4061 -3.06379 -6.15865 3.4061 -3.06379 -5.40977 3.40685 -3.2214 -6.14934 
3.40685 -3.2214 -5.41907 3.40685 -3.01136 -6.14934 3.40685 -3.01136 -5.41907 
3.40798 -3.42884 -6.00515 3.40798 -3.42884 -5.56326 3.40798 -3.11638 -6.16689 
3.40798 -3.11638 -5.40152 3.40798 -2.80392 -6.00515 3.40798 -2.80392 -5.56326 
3.40914 -3.37767 -6.06759 3.40914 -3.37767 -5.50082 3.40914 -2.85509 -6.06759 
3.40914 -2.85509 -5.50082 3.41022 -3.27353 -6.139 3.41022 -3.27353 -5.42941 
3.41022 -2.95922 -6.139 3.41022 -2.95922 -5.42941 3.41053 -3.489 -5.8951 
3.41053 -3.489 -5.67332 3.41053 -2.74375 -5.8951 3.41053 -2.74375 -5.67332 
3.4162 -3.32522 -6.12765 3.4162 -3.32522 -5.44076 3.4162 -2.90753 -6.12765 
3.4162 -2.90753 -5.44076 3.42039 -3.48438 -5.96805 3.42039 -3.48438 -5.60036 
3.42039 -2.74838 -5.96805 3.42039 -2.74838 -5.60036 3.4208 -3.42816 -6.05395 
3.4208 -3.42816 -5.51446 3.4208 -2.8046 -6.05395 3.4208 -2.8046 -5.51446 
3.42479 -3.37632 -6.11533 3.42479 -3.37632 -5.45308 3.42479 -2.85643 -5.45308 
3.42733 -3.54278 -5.78421 3.42733 -2.68998 -5.78421 3.42787 -3.11638 -6.21176 
3.42787 -3.11638 -5.35665 3.42793 -3.16665 -6.20891 3.42793 -3.16665 -5.35951 
3.42793 -3.0661 -6.20891 3.42793 -3.0661 -5.35951 3.42812 -3.2192 -6.19976 
3.42812 -3.2192 -5.36865 3.42812 -3.01355 -6.19976 3.42812 -3.01355 -5.36865 
3.42975 -3.54164 -5.85735 3.42975 -3.54164 -5.71106 3.42975 -2.69112 -5.85735 
3.42975 -2.69112 -5.71106 3.43094 -3.27176 -6.18942 3.43094 -3.27176 -5.37899 
3.43094 -2.96099 -6.18942 3.43094 -2.96099 -5.37899 3.43499 -3.4775 -6.03956 
3.43499 -3.4775 -5.52885 3.43499 -2.75525 -5.52885 3.43594 -3.42668 -6.10207 
3.43594 -3.42668 -5.46634 3.43594 -2.80607 -5.46634 3.43642 -3.32362 -6.1782 
3.43642 -3.32362 -5.39021 3.43642 -2.90914 -5.39021 3.43701 -3.53822 -5.9301 
3.43701 -3.53822 -5.63831 3.43701 -2.69454 -5.9301 3.43701 -2.69454 -5.63831 
3.44456 -3.37628 -6.16518 3.44456 -3.37628 -5.40323 3.44456 -2.85647 -5.40323 
3.44906 -3.53254 -6.00208 3.44906 -3.53254 -5.56634 3.44906 -2.70022 -5.56634 
3.44964 -3.47616 -6.08791 3.44964 -3.47616 -5.48051 3.44964 -2.75659 -5.48051 
3.44991 -3.1666 -6.25286 3.44991 -3.1666 -5.31555 3.44991 -3.06615 -6.25286 
3.44991 -3.06615 -5.31555 3.44994 -3.11638 -6.2556 3.44994 -3.11638 -5.31281 
3.45211 -3.2167 -6.24893 3.45211 -3.2167 -5.31948 3.45211 -3.01606 -6.24893 
3.45211 -3.01606 -5.31948 3.45444 -3.26926 -6.23891 3.45444 -3.26926 -5.3295 
3.45444 -2.96349 -5.3295 3.45531 -3.42683 -6.152 3.45531 -3.42683 -5.41641 
3.45531 -2.80592 -5.41641 3.45772 -3.60055 -5.82244 3.45772 -3.60055 -5.74597 
3.45772 -2.63221 -5.82244 3.45772 -2.63221 -5.74597 3.45929 -3.32139 -6.22759 
3.45929 -3.32139 -5.34083 3.45929 -2.91136 -5.34083 3.4627 -3.59819 -5.89558 
3.4627 -3.59819 -5.67283 3.4627 -2.63456 -5.67283 3.46584 -3.52463 -6.07288 
3.46584 -3.52463 -5.49553 3.46584 -2.70813 -5.49553 3.46694 -3.37413 -6.21488 
3.46694 -3.37413 -5.35353 3.46694 -2.85863 -5.35353 3.46865 -3.47678 -6.13773 
3.46865 -3.47678 -5.43068 3.46865 -2.75598 -5.43068 3.47261 -3.59348 -5.96874 
3.47261 -3.59348 -5.59967 3.47261 -2.63927 -5.59967 3.47413 -3.11638 -6.29831 
3.47413 -3.11638 -5.2701 3.47415 -3.16643 -6.29589 3.47415 -3.16643 -5.27252 
3.47415 -3.06632 -6.29589 3.47415 -3.06632 -5.27252 3.47621 -3.2166 -6.29197 
3.47621 -3.2166 -5.27644 3.47621 -3.01616 -5.27644 3.47719 -3.42609 -6.20088 
3.47719 -3.42609 -5.36753 3.47719 -2.80666 -5.36753 3.48042 -3.26627 -6.28678 
3.48042 -3.26627 -5.28164 3.48042 -2.96649 -5.28164 3.48449 -3.52546 -6.12276 
3.48449 -3.52546 -5.44565 3.48449 -2.7073 -5.44565 3.48475 -3.31856 -6.27565 
3.48475 -3.31856 -5.29276 3.48475 -2.91419 -5.29276 3.48726 -3.58656 -6.04028 
3.48726 -3.58656 -5.52814 3.48726 -2.6462 -5.52814 3.49016 -3.47612 -6.18685 
3.49016 -3.47612 -5.38156 3.49016 -2.75663 -5.38156 3.49067 -3.65712 -5.78421 
3.49067 -2.57564 -5.78421 3.49207 -3.37125 -6.26356 3.49207 -3.37125 -5.30485 
3.49207 -2.86151 -5.30485 3.49312 -3.65554 -5.86046 3.49312 -3.65554 -5.70796 
3.49312 -2.57721 -5.70796 3.50036 -3.16638 -6.33747 3.50036 -3.16638 -5.23095 
3.50036 -3.06638 -5.23095 3.50039 -3.57 -6.10496 3.50039 -3.57 -5.46345 
3.50039 -3.11638 -6.33978 3.50039 -3.11638 -5.22864 3.50039 -2.66276 -5.46345 
3.5009 -3.65221 -5.93378 3.5009 -3.65221 -5.63463 3.5009 -2.58054 -5.63463 
3.50181 -3.42344 -5.31867 3.50181 -2.80932 -5.31867 3.5024 -3.21626 -6.33377 
3.5024 -3.21626 -5.23464 3.5024 -3.0165 -5.23464 3.50555 -3.52513 -5.39673 
3.50555 -2.70763 -5.39673 3.50653 -3.26588 -6.3287 3.50653 -3.26588 -5.23971 
3.50653 -2.96687 -5.23971 3.51272 -3.31513 -6.32226 3.51272 -3.31513 -5.24615 
3.51272 -2.91762 -5.24615 3.5132 -3.64597 -6.0063 3.5132 -3.64597 -5.56211 
3.5132 -2.58678 -5.56211 3.51394 -3.4744 -5.33385 3.51394 -2.75835 -5.33385 
3.51961 -3.36787 -5.25789 3.51961 -2.86488 -5.25789 3.521 -3.56985 -5.41426 
3.521 -2.6629 -5.41426 3.52399 -3.63089 -5.49676 3.52399 -2.60187 -5.49676 
3.52865 -3.11638 -5.18851 3.52891 -3.71119 -5.82244 3.52891 -3.71119 -5.74597 
3.52891 -2.52157 -5.74597 3.52892 -3.41986 -5.2712 3.52892 -2.81289 -5.2712 
3.52895 -3.52364 -5.34892 3.52895 -2.70912 -5.34892 3.52928 -3.16574 -6.3787 
3.52928 -3.16574 -5.18971 3.52928 -3.06702 -5.18971 3.53119 -3.21569 -6.37502 
3.53119 -3.21569 -5.19339 3.53119 -3.01707 -5.19339 3.53332 -3.70745 -5.89803 
3.53332 -3.70745 -5.67038 3.53332 -2.5253 -5.67038 3.53515 -3.26563 -6.36984 
3.53515 -3.26563 -5.19857 3.53515 -2.96712 -5.19857 3.53851 -3.61343 -5.43274 
3.53851 -2.61933 -5.43274 3.5406 -3.47095 -5.28603 3.5406 -2.7618 -5.28603 
3.54123 -3.31496 -5.20501 3.54123 -2.91779 -5.20501 3.54353 -3.70254 -5.97113 
3.54353 -3.70254 -5.59728 3.54353 -2.53021 -5.59728 3.54405 -3.56846 -5.36591 
3.54405 -2.66429 -5.36591 3.54887 -3.36307 -5.21319 3.54887 -2.86968 -5.21319 
3.55227 -3.68945 -5.53158 3.55227 -2.54331 -5.53158 3.55463 -3.52099 -5.30233 
3.55463 -2.71176 -5.30233 3.55769 -3.41528 -5.22625 3.55769 -2.81747 -5.22625 
3.55885 -3.11638 -5.14981 3.55949 -3.16568 -6.41746 3.55949 -3.16568 -5.15095 
3.55949 -3.06707 -5.15095 3.56112 -3.61235 -5.38424 3.56112 -2.62041 -5.38424 
3.56201 -3.21486 -6.41478 3.56201 -3.21486 -5.15363 3.56201 -3.01789 -5.15363 
3.56453 -3.67344 -5.46658 3.56453 -2.55931 -5.46658 3.5659 -3.26477 -5.15868 
3.5659 -2.96799 -5.15868 3.56892 -3.46689 -5.24101 3.56892 -2.76586 -5.24101 
3.56933 -3.56598 -5.31903 3.56933 -2.66677 -5.31903 3.56937 -3.76337 -5.78421 
3.57155 -3.76152 -5.8598 3.57155 -3.76152 -5.70861 3.57155 -2.47123 -5.70861 
3.57173 -3.31429 -5.16532 3.57173 -2.91846 -5.16532 3.57808 -3.75598 -5.93496 
3.57808 -3.75598 -5.63345 3.57808 -2.47677 -5.63345 3.57929 -3.36237 -5.17337 
3.57929 -2.87039 -5.17337 3.58002 -2.57802 -5.40353 3.58252 -3.5172 -5.25711 
3.58252 -2.71555 -5.25711 3.5847 -2.48812 -5.5673 3.58594 -2.62291 -5.33689 
3.58869 -3.40985 -5.1829 3.58869 -2.82291 -5.1829 3.59091 -3.11638 -5.11265 
3.59173 -3.1655 -5.11355 3.59173 -3.06725 -5.11355 3.59419 -3.21475 -5.11626 
3.59419 -3.01801 -5.11626 3.59472 -2.50232 -5.50214 3.59732 -3.56183 -5.27233 
3.59732 -2.67092 -5.27233 3.59842 -3.26352 -5.12057 3.59842 -2.96924 -5.12057 
3.59951 -3.46158 -5.19727 3.59951 -2.77118 -5.19727 3.60412 -3.31313 -5.12718 
3.60412 -2.91963 -5.12718 3.60443 -2.58029 -5.35589 3.60809 -2.51932 -5.43826 
3.61177 -3.36105 -5.1349 3.61177 -2.8717 -5.1349 3.61227 -3.80973 -5.82241 
3.61227 -3.80973 -5.74601 3.61253 -3.51227 -5.21339 3.61253 -2.72048 -5.21339 
3.61352 -2.62674 -5.28999 3.61668 -3.80599 -5.89799 3.61668 -2.42677 -5.67043 
3.62105 -3.40862 -5.14442 3.62105 -2.82413 -5.14442 3.62249 -2.43468 -5.60509 
3.62476 -3.11638 -5.0771 3.62476 -2.53903 -5.37596 3.62561 -3.16544 -5.07795 
3.62561 -3.06731 -5.07795 3.62816 -3.21439 -5.0805 3.62816 -3.01836 -5.0805 
3.63043 -2.4471 -5.53914 3.63199 -3.45525 -5.15544 3.63199 -2.77751 -5.15544 
3.63241 -3.26311 -5.08475 3.63241 -2.96965 -5.08475 3.63834 -2.92129 -5.09069 
3.64191 -2.46245 -5.4738 3.64458 -3.50622 -5.17129 3.64595 -2.8734 -5.09829 
3.65662 -2.48053 -5.41037 3.6591 -3.8523 -5.8604 3.6603 -3.11638 -5.04325 
3.6612 -3.1655 -5.04407 3.6612 -3.06725 -5.04407 3.66391 -3.01801 -5.04653 
3.66823 -2.96924 -5.05076 3.67012 -2.39569 -5.57754 3.67484 -2.91963 -5.05647 
3.6797 -2.40902 -5.51158 3.69861 -3.06707 -5.01183 3.70129 -3.01789 -5.01435 
3.70634 -2.96799 -5.01824 4.95738 -2.96799 -5.01824 4.96244 -3.01789 -5.01435 
4.96512 -3.06707 -5.01183 4.98403 -2.40902 -5.51158 4.98889 -2.91963 -5.05647 
4.9936 -2.39569 -5.57754 4.9955 -2.96924 -5.05076 4.99981 -3.01801 -5.04653 
5.00252 -3.1655 -5.04407 5.00252 -3.06725 -5.04407 5.00342 -3.11638 -5.04325 
5.00463 -3.8523 -5.8604 5.0071 -2.48053 -5.41037 5.01778 -2.8734 -5.09829 
5.01914 -3.50622 -5.17129 5.02181 -2.46245 -5.4738 5.02538 -2.92129 -5.09069 
5.03132 -3.26311 -5.08475 5.03132 -2.96965 -5.08475 5.03173 -3.45525 -5.15544 
5.03173 -2.77751 -5.15544 5.0333 -2.4471 -5.53914 5.03556 -3.21439 -5.0805 
5.03556 -3.01836 -5.0805 5.03812 -3.16544 -5.07795 5.03812 -3.06731 -5.07795 
5.03897 -3.11638 -5.0771 5.03897 -2.53903 -5.37596 5.04123 -2.43468 -5.60509 
5.04268 -3.40862 -5.14442 5.04268 -2.82413 -5.14442 5.04705 -3.80599 -5.89799 
5.04705 -2.42677 -5.67043 5.0502 -2.62674 -5.28999 5.05119 -3.51227 -5.21339 
5.05119 -2.72048 -5.21339 5.05145 -3.80973 -5.82241 5.05145 -3.80973 -5.74601 
5.05196 -3.36105 -5.1349 5.05196 -2.8717 -5.1349 5.05563 -2.51932 -5.43826 
5.05929 -2.58029 -5.35589 5.0596 -3.31313 -5.12718 5.0596 -2.91963 -5.12718 
5.06421 -3.46158 -5.19727 5.06421 -2.77118 -5.19727 5.0653 -3.26352 -5.12057 
5.0653 -2.96924 -5.12057 5.0664 -3.56183 -5.27233 5.0664 -2.67092 -5.27233 
5.069 -2.50232 -5.50214 5.06954 -3.21475 -5.11626 5.06954 -3.01801 -5.11626 
5.072 -3.1655 -5.11355 5.072 -3.06725 -5.11355 5.07281 -3.11638 -5.11265 
5.07504 -3.40985 -5.1829 5.07504 -2.82291 -5.1829 5.07778 -2.62291 -5.33689 
5.07902 -2.48812 -5.5673 5.08121 -3.5172 -5.25711 5.08121 -2.71555 -5.25711 
5.0837 -2.57802 -5.40353 5.08443 -3.36237 -5.17337 5.08443 -2.87039 -5.17337 
5.08564 -3.75598 -5.93496 5.08564 -3.75598 -5.63345 5.08564 -2.47677 -5.63345 
5.092 -3.31429 -5.16532 5.092 -2.91846 -5.16532 5.09217 -3.76152 -5.8598 
5.09217 -3.76152 -5.70861 5.09217 -2.47123 -5.70861 5.09435 -3.76337 -5.78421 
5.0944 -3.56598 -5.31903 5.0944 -2.66677 -5.31903 5.0948 -3.46689 -5.24101 
5.0948 -2.76586 -5.24101 5.09783 -3.26477 -5.15868 5.09783 -2.96799 -5.15868 
5.09919 -3.67344 -5.46658 5.09919 -2.55931 -5.46658 5.10172 -3.21486 -6.41478 
5.10172 -3.21486 -5.15363 5.10172 -3.01789 -5.15363 5.1026 -3.61235 -5.38424 
5.1026 -2.62041 -5.38424 5.10423 -3.16568 -6.41746 5.10423 -3.16568 -5.15095 
5.10423 -3.06707 -5.15095 5.10487 -3.11638 -5.14981 5.10603 -3.41528 -5.22625 
5.10603 -2.81747 -5.22625 5.10909 -3.52099 -5.30233 5.10909 -2.71176 -5.30233 
5.11146 -3.68945 -5.53158 5.11146 -2.54331 -5.53158 5.11486 -3.36307 -5.21319 
5.11486 -2.86968 -5.21319 5.11968 -3.56846 -5.36591 5.11968 -2.66429 -5.36591 
5.12019 -3.70254 -5.97113 5.12019 -3.70254 -5.59728 5.12019 -2.53021 -5.59728 
5.12249 -3.31496 -5.20501 5.12249 -2.91779 -5.20501 5.12312 -3.47095 -5.28603 
5.12312 -2.7618 -5.28603 5.12522 -3.61343 -5.43274 5.12522 -2.61933 -5.43274 
5.12858 -3.26563 -6.36984 5.12858 -3.26563 -5.19857 5.12858 -2.96712 -5.19857 
5.13041 -3.70745 -5.89803 5.13041 -3.70745 -5.67038 5.13041 -2.5253 -5.67038 
5.13253 -3.21569 -6.37502 5.13253 -3.21569 -5.19339 5.13253 -3.01707 -5.19339 
5.13445 -3.16574 -6.3787 5.13445 -3.16574 -5.18971 5.13445 -3.06702 -5.18971 
5.13477 -3.52364 -5.34892 5.13477 -2.70912 -5.34892 5.13481 -3.41986 -5.2712 
5.13481 -2.81289 -5.2712 5.13482 -3.71119 -5.82244 5.13482 -3.71119 -5.74597 
5.13482 -2.52157 -5.74597 5.13507 -3.11638 -5.18851 5.13973 -3.63089 -5.49676 
5.13973 -2.60187 -5.49676 5.14273 -3.56985 -5.41426 5.14273 -2.6629 -5.41426 
5.14411 -3.36787 -5.25789 5.14411 -2.86488 -5.25789 5.14978 -3.4744 -5.33385 
5.14978 -2.75835 -5.33385 5.15052 -3.64597 -6.0063 5.15052 -3.64597 -5.56211 
5.15052 -2.58678 -5.56211 5.151 -3.31513 -6.32226 5.151 -3.31513 -5.24615 
5.151 -2.91762 -5.24615 5.1572 -3.26588 -6.3287 5.1572 -3.26588 -5.23971 
5.1572 -2.96687 -5.23971 5.15817 -3.52513 -5.39673 5.15817 -2.70763 -5.39673 
5.16132 -3.21626 -6.33377 5.16132 -3.21626 -5.23464 5.16132 -3.0165 -5.23464 
5.16192 -3.42344 -5.31867 5.16192 -2.80932 -5.31867 5.16283 -3.65221 -5.93378 
5.16283 -3.65221 -5.63463 5.16283 -2.58054 -5.63463 5.16333 -3.57 -6.10496 
5.16333 -3.57 -5.46345 5.16333 -3.11638 -6.33978 5.16333 -3.11638 -5.22864 
5.16333 -2.66276 -5.46345 5.16337 -3.16638 -6.33747 5.16337 -3.16638 -5.23095 
5.16337 -3.06638 -5.23095 5.1706 -3.65554 -5.86046 5.1706 -3.65554 -5.70796 
5.1706 -2.57721 -5.70796 5.17166 -3.37125 -6.26356 5.17166 -3.37125 -5.30485 
5.17166 -2.86151 -5.30485 5.17305 -3.65712 -5.78421 5.17305 -2.57564 -5.78421 
5.17356 -3.47612 -6.18685 5.17356 -3.47612 -5.38156 5.17356 -2.75663 -5.38156 
5.17647 -3.58656 -6.04028 5.17647 -3.58656 -5.52814 5.17647 -2.6462 -5.52814 
5.17898 -3.31856 -6.27565 5.17898 -3.31856 -5.29276 5.17898 -2.91419 -5.29276 
5.17923 -3.52546 -6.12276 5.17923 -3.52546 -5.44565 5.17923 -2.7073 -5.44565 
5.18331 -3.26627 -6.28678 5.18331 -3.26627 -5.28164 5.18331 -2.96649 -5.28164 
5.18653 -3.42609 -6.20088 5.18653 -3.42609 -5.36753 5.18653 -2.80666 -5.36753 
5.18751 -3.2166 -6.29197 5.18751 -3.2166 -5.27644 5.18751 -3.01616 -5.27644 
5.18957 -3.16643 -6.29589 5.18957 -3.16643 -5.27252 5.18957 -3.06632 -6.29589 
5.18957 -3.06632 -5.27252 5.18959 -3.11638 -6.29831 5.18959 -3.11638 -5.2701 
5.19112 -3.59348 -5.96874 5.19112 -3.59348 -5.59967 5.19112 -2.63927 -5.59967 
5.19507 -3.47678 -6.13773 5.19507 -3.47678 -5.43068 5.19507 -2.75598 -5.43068 
5.19678 -3.37413 -6.21488 5.19678 -3.37413 -5.35353 5.19678 -2.85863 -5.35353 
5.19789 -3.52463 -6.07288 5.19789 -3.52463 -5.49553 5.19789 -2.70813 -5.49553 
5.20103 -3.59819 -5.89558 5.20103 -3.59819 -5.67283 5.20103 -2.63456 -5.67283 
5.20443 -3.32139 -6.22759 5.20443 -3.32139 -5.34083 5.20443 -2.91136 -5.34083 
5.206 -3.60055 -5.82244 5.206 -3.60055 -5.74597 5.206 -2.63221 -5.82244 
5.206 -2.63221 -5.74597 5.20841 -3.42683 -6.152 5.20841 -3.42683 -5.41641 
5.20841 -2.80592 -5.41641 5.20928 -3.26926 -6.23891 5.20928 -3.26926 -5.3295 
5.20928 -2.96349 -5.3295 5.21162 -3.2167 -6.24893 5.21162 -3.2167 -5.31948 
5.21162 -3.01606 -6.24893 5.21162 -3.01606 -5.31948 5.21378 -3.11638 -6.2556 
5.21378 -3.11638 -5.31281 5.21382 -3.1666 -6.25286 5.21382 -3.1666 -5.31555 
5.21382 -3.06615 -6.25286 5.21382 -3.06615 -5.31555 5.21409 -3.47616 -6.08791 
5.21409 -3.47616 -5.48051 5.21409 -2.75659 -5.48051 5.21467 -3.53254 -6.00208 
5.21467 -3.53254 -5.56634 5.21467 -2.70022 -5.56634 5.21916 -3.37628 -6.16518 
5.21916 -3.37628 -5.40323 5.21916 -2.85647 -5.40323 5.22672 -3.53822 -5.9301 
5.22672 -3.53822 -5.63831 5.22672 -2.69454 -5.9301 5.22672 -2.69454 -5.63831 
5.22731 -3.32362 -6.1782 5.22731 -3.32362 -5.39021 5.22731 -2.90914 -5.39021 
5.22778 -3.42668 -6.10207 5.22778 -3.42668 -5.46634 5.22778 -2.80607 -5.46634 
5.22873 -3.4775 -6.03956 5.22873 -3.4775 -5.52885 5.22873 -2.75525 -5.52885 
5.23278 -3.27176 -6.18942 5.23278 -3.27176 -5.37899 5.23278 -2.96099 -6.18942 
5.23278 -2.96099 -5.37899 5.23397 -3.54164 -5.85735 5.23397 -3.54164 -5.71106 
5.23397 -2.69112 -5.85735 5.23397 -2.69112 -5.71106 5.2356 -3.2192 -6.19976 
5.2356 -3.2192 -5.36865 5.2356 -3.01355 -6.19976 5.2356 -3.01355 -5.36865 
5.2358 -3.16665 -6.20891 5.2358 -3.16665 -5.35951 5.2358 -3.0661 -6.20891 
5.2358 -3.0661 -5.35951 5.23585 -3.11638 -6.21176 5.23585 -3.11638 -5.35665 
5.2364 -3.54278 -5.78421 5.2364 -2.68998 -5.78421 5.23894 -3.37632 -6.11533 
5.23894 -3.37632 -5.45308 5.23894 -2.85643 -5.45308 5.24292 -3.42816 -6.05395 
5.24292 -3.42816 -5.51446 5.24292 -2.8046 -6.05395 5.24292 -2.8046 -5.51446 
5.24333 -3.48438 -5.96805 5.24333 -3.48438 -5.60036 5.24333 -2.74838 -5.96805 
5.24333 -2.74838 -5.60036 5.24752 -3.32522 -6.12765 5.24752 -3.32522 -5.44076 
5.24752 -2.90753 -6.12765 5.24752 -2.90753 -5.44076 5.2532 -3.489 -5.8951 
5.2532 -3.489 -5.67332 5.2532 -2.74375 -5.8951 5.2532 -2.74375 -5.67332 
5.2535 -3.27353 -6.139 5.2535 -3.27353 -5.42941 5.2535 -2.95922 -6.139 
5.2535 -2.95922 -5.42941 5.25459 -3.37767 -6.06759 5.25459 -3.37767 -5.50082 
5.25459 -2.85509 -6.06759 5.25459 -2.85509 -5.50082 5.25574 -3.42884 -6.00515 
5.25574 -3.42884 -5.56326 5.25574 -3.11638 -6.16689 5.25574 -3.11638 -5.40152 
5.25574 -2.80392 -6.00515 5.25574 -2.80392 -5.56326 5.25687 -3.2214 -6.14934 
5.25687 -3.2214 -5.41907 5.25687 -3.01136 -6.14934 5.25687 -3.01136 -5.41907 
5.25762 -3.16896 -6.15865 5.25762 -3.16896 -5.40977 5.25762 -3.06379 -6.15865 
5.25762 -3.06379 -5.40977 5.25814 -3.49132 -5.82199 5.25814 -3.49132 -5.74642 
5.25814 -2.74143 -5.82199 5.25814 -2.74143 -5.74642 5.26364 -3.32664 -6.08014 
5.26364 -3.32664 -5.48827 5.26364 -2.90611 -6.08014 5.26364 -2.90611 -5.48827 
5.26792 -3.37856 -6.01886 5.26792 -3.37856 -5.54956 5.26792 -2.8542 -6.01886 
5.26792 -2.8542 -5.54956 5.26824 -3.43436 -5.93278 5.26824 -3.43436 -5.63563 
5.26824 -2.79839 -5.93278 5.26824 -2.79839 -5.63563 5.27006 -3.27382 -6.09243 
5.27006 -3.27382 -5.47598 5.27006 -2.95893 -6.09243 5.27006 -2.95893 -5.47598 
5.27341 -3.11638 -6.1211 5.27341 -3.11638 -5.44732 5.27382 -3.22169 -6.10299 
5.27382 -3.22169 -5.46543 5.27382 -3.01107 -6.10299 5.27382 -3.01107 -5.46543 
5.27492 -3.169 -6.11264 5.27492 -3.169 -5.45577 5.27492 -3.06375 -6.11264 
5.27492 -3.06375 -5.45577 5.27567 -3.43816 -5.85961 5.27567 -3.43816 -5.70881 
5.27567 -2.79459 -5.85961 5.27567 -2.79459 -5.70881 5.27741 -3.32753 -6.03189 
5.27741 -3.32753 -5.53652 5.27741 -2.90523 -6.03189 5.27741 -2.90523 -5.53652 
5.27836 -3.43908 -5.78421 5.27836 -2.79367 -5.78421 5.27879 -3.37883 -5.96979 
5.27879 -3.37883 -5.59862 5.27879 -2.85392 -5.96979 5.27879 -2.85392 -5.59862 
5.28436 -3.27486 -6.04426 5.28436 -3.27486 -5.52415 5.28436 -2.95789 -6.04426 
5.28436 -2.95789 -5.52415 5.28847 -3.22172 -6.05586 5.28847 -3.22172 -5.51256 
5.28847 -3.01103 -6.05586 5.28847 -3.01103 -5.51256 5.2888 -3.11638 -6.07449 
5.2888 -3.11638 -5.49392 5.28881 -3.32788 -5.98301 5.28881 -3.32788 -5.5854 
5.28881 -2.90487 -5.98301 5.28881 -2.90487 -5.5854 5.2889 -3.38354 -5.89688 
5.2889 -3.38354 -5.67154 5.2889 -2.84921 -5.89688 5.2889 -2.84921 -5.67154 
5.29001 -3.16913 -6.06558 5.29001 -3.16913 -5.50284 5.29001 -3.06363 -6.06558 
5.29001 -3.06363 -5.50284 5.29443 -3.38475 -5.82199 5.29443 -3.38475 -5.74642 
5.29443 -2.848 -5.82199 5.29443 -2.848 -5.74642 5.29633 -3.27545 -5.99515 
5.29633 -3.27545 -5.57326 5.29633 -2.95731 -5.99515 5.29633 -2.95731 -5.57326 
5.29779 -3.3277 -5.93364 5.29779 -3.3277 -5.63478 5.29779 -2.90505 -5.93364 
5.29779 -2.90505 -5.63478 5.30096 -3.22233 -6.00696 5.30096 -3.22233 -5.56146 
5.30096 -3.01042 -6.00696 5.30096 -3.01042 -5.56146 5.30189 -3.11638 -6.02719 
5.30189 -3.11638 -5.54123 5.30269 -3.16917 -6.01809 5.30269 -3.16917 -5.55032 
5.30269 -3.06359 -6.01809 5.30269 -3.06359 -5.55032 5.30582 -3.27542 -5.9458 
5.30582 -3.27542 -5.62261 5.30582 -2.95734 -5.9458 5.30582 -2.95734 -5.62261 
5.30601 -3.3295 -5.85913 5.30601 -3.3295 -5.70928 5.30601 -2.90325 -5.85913 
5.30601 -2.90325 -5.70928 5.30876 -3.3301 -5.78421 5.30876 -2.90265 -5.78421 
5.31098 -3.22267 -5.95749 5.31098 -3.22267 -5.61093 5.31098 -3.01009 -5.95749 
5.31098 -3.01009 -5.61093 5.31265 -3.27567 -5.89684 5.31265 -3.27567 -5.67157 
5.31265 -3.11638 -5.9793 5.31265 -3.11638 -5.58912 5.31265 -2.95709 -5.89684 
5.31265 -2.95709 -5.67157 5.31326 -3.1696 -5.96866 5.31326 -3.1696 -5.59975 
5.31326 -3.06315 -5.96866 5.31326 -3.06315 -5.59975 5.31818 -3.27688 -5.82197 
5.31818 -3.27688 -5.74644 5.31818 -2.95588 -5.82197 5.31818 -2.95588 -5.74644 
5.31835 -3.22294 -5.90868 5.31835 -3.22294 -5.65973 5.31835 -3.00982 -5.90868 
5.31835 -3.00982 -5.65973 5.32104 -3.11638 -5.93094 5.32104 -3.11638 -5.63748 
5.32115 -3.16964 -5.92015 5.32115 -3.16964 -5.64826 5.32115 -3.06312 -5.92015 
5.32115 -3.06312 -5.64826 5.32331 -3.22295 -5.85957 5.32331 -3.22295 -5.70885 
5.32331 -3.0098 -5.85957 5.32331 -3.0098 -5.70885 5.32613 -3.22326 -5.78421 
5.32613 -3.0095 -5.78421 5.32666 -3.16974 -5.87102 5.32666 -3.16974 -5.69739 
5.32666 -3.06301 -5.87102 5.32666 -3.06301 -5.69739 5.32705 -3.11638 -5.88222 
5.32705 -3.11638 -5.68619 5.32972 -3.16978 -5.82197 5.32972 -3.16978 -5.74645 
5.32972 -3.06298 -5.82197 5.32972 -3.06298 -5.74645 5.33066 -3.11638 -5.83327 
5.33066 -3.11638 -5.73514 5.33186 -3.11638 -5.78421 3.33186 -0.36118 -2.54523 
3.33307 -0.36118 -2.5943 3.33307 -0.36118 -2.49616 3.334 -0.41458 -2.58299 
3.334 -0.41458 -2.50747 3.334 -0.30777 -2.58299 3.334 -0.30777 -2.50747 
3.33668 -0.36118 -2.64325 3.33668 -0.36118 -2.44721 3.33707 -0.41454 -2.63205 
3.33707 -0.41454 -2.45841 3.33707 -0.30781 -2.63205 3.33707 -0.30781 -2.45841 
3.33759 -0.46805 -2.54523 3.33759 -0.2543 -2.54523 3.34042 -0.46775 -2.62059 
3.34042 -0.46775 -2.46987 3.34042 -0.2546 -2.62059 3.34042 -0.2546 -2.46987 
3.34258 -0.41443 -2.68117 3.34258 -0.41443 -2.40929 3.34258 -0.30792 -2.68117 
3.34258 -0.30792 -2.40929 3.34269 -0.36118 -2.69196 3.34269 -0.36118 -2.3985 
3.34538 -0.46774 -2.6697 3.34538 -0.46774 -2.42076 3.34538 -0.25461 -2.6697 
3.34538 -0.25461 -2.42076 3.34555 -0.52167 -2.58299 3.34555 -0.52167 -2.50747 
3.34555 -0.20068 -2.58299 3.34555 -0.20068 -2.50747 3.35046 -0.4144 -2.72969 
3.35046 -0.4144 -2.36078 3.35046 -0.30795 -2.72969 3.35046 -0.30795 -2.36078 
3.35108 -0.52047 -2.65787 3.35108 -0.52047 -2.4326 3.35108 -0.36118 -2.74032 
3.35108 -0.36118 -2.35014 3.35108 -0.20188 -2.65787 3.35108 -0.20188 -2.4326 
3.35274 -0.46746 -2.71851 3.35274 -0.46746 -2.37195 3.35274 -0.25489 -2.71851 
3.35274 -0.25489 -2.37195 3.35497 -0.5749 -2.54523 3.35497 -0.14745 -2.54523 
3.35771 -0.5743 -2.62016 3.35771 -0.5743 -2.47031 3.35771 -0.14805 -2.62016 
3.35771 -0.14805 -2.47031 3.3579 -0.52022 -2.70682 3.3579 -0.52022 -2.38364 
3.3579 -0.20213 -2.70682 3.3579 -0.20213 -2.38364 3.36103 -0.41396 -2.77912 
3.36103 -0.41396 -2.31135 3.36103 -0.30839 -2.77912 3.36103 -0.30839 -2.31135 
3.36183 -0.36118 -2.78821 3.36183 -0.36118 -2.30225 3.36276 -0.46713 -2.76798 
3.36276 -0.46713 -2.32248 3.36276 -0.25522 -2.76798 3.36276 -0.25522 -2.32248 
3.36594 -0.5725 -2.69466 3.36594 -0.5725 -2.3958 3.36594 -0.14985 -2.69466 
3.36594 -0.14985 -2.3958 3.36739 -0.52025 -2.75618 3.36739 -0.52025 -2.33428 
3.36739 -0.2021 -2.75618 3.36739 -0.2021 -2.33428 3.36929 -0.62955 -2.58302 
3.36929 -0.62955 -2.50744 3.36929 -0.0928 -2.58302 3.36929 -0.0928 -2.50744 
3.37371 -0.41392 -2.8266 3.37371 -0.41392 -2.26386 3.37371 -0.30843 -2.8266 
3.37371 -0.30843 -2.26386 3.37482 -0.62834 -2.6579 3.37482 -0.62834 -2.43256 
3.37482 -0.09401 -2.6579 3.37482 -0.09401 -2.43256 3.37492 -0.57268 -2.74404 
3.37492 -0.57268 -2.34642 3.37492 -0.14967 -2.74404 3.37492 -0.14967 -2.34642 
3.37492 -0.36118 -2.83552 3.37492 -0.36118 -2.25495 3.37525 -0.46652 -2.81688 
3.37525 -0.46652 -2.27358 3.37525 -0.25583 -2.81688 3.37525 -0.25583 -2.27358 
3.37936 -0.51966 -2.80529 3.37936 -0.51966 -2.28518 3.37936 -0.20269 -2.80529 
3.37936 -0.20269 -2.28518 3.38493 -0.62363 -2.73082 3.38493 -0.62363 -2.35965 
3.38493 -0.09872 -2.73082 3.38493 -0.09872 -2.35965 3.38536 -0.68388 -2.54523 
3.38536 -0.03847 -2.54523 3.38631 -0.57232 -2.79292 3.38631 -0.57232 -2.29755 
3.38631 -0.15003 -2.79292 3.38631 -0.15003 -2.29755 3.38806 -0.68296 -2.62063 
3.38806 -0.68296 -2.46983 3.38806 -0.03939 -2.62063 3.38806 -0.03939 -2.46983 
3.3888 -0.4138 -2.87367 3.3888 -0.4138 -2.2168 3.3888 -0.30855 -2.87367 
3.3888 -0.30855 -2.2168 3.3899 -0.46649 -2.86401 3.3899 -0.46649 -2.22645 
3.3899 -0.25586 -2.86401 3.3899 -0.25586 -2.22645 3.39032 -0.36118 -2.88212 
3.39032 -0.36118 -2.20834 3.39367 -0.51862 -2.85346 3.39367 -0.51862 -2.23701 
3.39367 -0.20373 -2.85346 3.39367 -0.20373 -2.23701 3.39548 -0.67916 -2.69381 
3.39548 -0.67916 -2.39666 3.39548 -0.04319 -2.69381 3.39548 -0.04319 -2.39666 
3.39581 -0.62335 -2.77988 3.39581 -0.62335 -2.31058 3.39581 -0.099 -2.77988 
3.39581 -0.099 -2.31058 3.40008 -0.57144 -2.84117 3.40008 -0.57144 -2.24929 
3.40008 -0.15091 -2.84117 3.40008 -0.15091 -2.24929 3.40559 -0.73612 -2.58302 
3.40559 -0.73612 -2.50745 3.40559 0.01377 -2.58302 3.40559 0.01377 -2.50745 
3.4061 -0.41376 -2.91967 3.4061 -0.41376 -2.17079 3.4061 -0.30859 -2.91967 
3.4061 -0.30859 -2.17079 3.40685 -0.46619 -2.91037 3.40685 -0.46619 -2.1801 
3.40685 -0.25616 -2.91037 3.40685 -0.25616 -2.1801 3.40798 -0.67363 -2.76617 
3.40798 -0.67363 -2.32429 3.40798 -0.36118 -2.92792 3.40798 -0.36118 -2.16255 
3.40798 -0.04872 -2.76617 3.40798 -0.04872 -2.32429 3.40914 -0.62247 -2.82862 
3.40914 -0.62247 -2.26185 3.40914 -0.09988 -2.82862 3.40914 -0.09988 -2.26185 
3.41022 -0.51833 -2.90003 3.41022 -0.51833 -2.19044 3.41022 -0.20402 -2.90003 
3.41022 -0.20402 -2.19044 3.41053 -0.7338 -2.65612 3.41053 -0.7338 -2.43434 
3.41053 0.01145 -2.65612 3.41053 0.01145 -2.43434 3.4162 -0.57002 -2.88868 
3.4162 -0.57002 -2.20179 3.4162 -0.15233 -2.88868 3.4162 -0.15233 -2.20179 
3.42039 -0.72917 -2.72908 3.42039 -0.72917 -2.36139 3.42039 0.00682 -2.72908 
3.42039 0.00682 -2.36139 3.4208 -0.67296 -2.81498 3.4208 -0.67296 -2.27549 
3.4208 -0.04939 -2.81498 3.4208 -0.04939 -2.27549 3.42479 -0.62112 -2.87636 
3.42479 -0.62112 -2.21411 3.42479 -0.10123 -2.87636 3.42479 -0.10123 -2.21411 
3.42733 -0.78758 -2.54523 3.42733 0.06523 -2.54523 3.42787 -0.36118 -2.97279 
3.42787 -0.36118 -2.11768 3.42793 -0.41145 -2.96993 3.42793 -0.41145 -2.12053 
3.42793 -0.3109 -2.96993 3.42793 -0.3109 -2.12053 3.42812 -0.464 -2.96078 
3.42812 -0.464 -2.12968 3.42812 -0.25835 -2.96078 3.42812 -0.25835 -2.12968 
3.42975 -0.78643 -2.61838 3.42975 -0.78643 -2.47209 3.42975 0.06408 -2.61838 
3.42975 0.06408 -2.47209 3.43094 -0.51656 -2.95045 3.43094 -0.51656 -2.14002 
3.43094 -0.20579 -2.95045 3.43094 -0.20579 -2.14002 3.43499 -0.7223 -2.80059 
3.43499 -0.7223 -2.28988 3.43499 -5e-05 -2.80059 3.43499 -5e-05 -2.28988 
3.43594 -0.67148 -2.86309 3.43594 -0.67148 -2.22737 3.43594 -0.05087 -2.86309 
3.43594 -0.05087 -2.22737 3.43642 -0.56841 -2.93923 3.43642 -0.56841 -2.15124 
3.43642 -0.15394 -2.93923 3.43642 -0.15394 -2.15124 3.43701 -0.78301 -2.69113 
3.43701 -0.78301 -2.39933 3.43701 0.06066 -2.69113 3.43701 0.06066 -2.39933 
3.44456 -0.62108 -2.92621 3.44456 -0.62108 -2.16426 3.44456 -0.10127 -2.92621 
3.44456 -0.10127 -2.16426 3.44906 -0.77733 -2.7631 3.44906 -0.77733 -2.32736 
3.44906 0.05498 -2.7631 3.44906 0.05498 -2.32736 3.44964 -0.72096 -2.84893 
3.44964 -0.72096 -2.24153 3.44964 -0.00139 -2.84893 3.44964 -0.00139 -2.24153 
3.44991 -0.4114 -3.01389 3.44991 -0.4114 -2.07658 3.44991 -0.31095 -3.01389 
3.44991 -0.31095 -2.07658 3.44994 -0.36118 -3.01663 3.44994 -0.36118 -2.07384 
3.45211 -0.46149 -3.00996 3.45211 -0.46149 -2.08051 3.45211 -0.26086 -3.00996 
3.45211 -0.26086 -2.08051 3.45444 -0.51406 -2.99994 3.45444 -0.51406 -2.09053 
3.45444 -0.20829 -2.99994 3.45444 -0.20829 -2.09053 3.45531 -0.67163 -2.91303 
3.45531 -0.67163 -2.17744 3.45531 -0.05072 -2.91303 3.45531 -0.05072 -2.17744 
3.45772 -0.84534 -2.58347 3.45772 -0.84534 -2.507 3.45772 0.12299 -2.58347 
3.45772 0.12299 -2.507 3.45929 -0.56619 -2.98861 3.45929 -0.56619 -2.10185 
3.45929 -0.15616 -2.98861 3.45929 -0.15616 -2.10185 3.4627 -0.84299 -2.65661 
3.4627 -0.84299 -2.43385 3.4627 0.12064 -2.65661 3.4627 0.12064 -2.43385 
3.46584 -0.76942 -2.83391 3.46584 -0.76942 -2.25656 3.46584 0.04707 -2.83391 
3.46584 0.04707 -2.25656 3.46694 -0.61893 -2.9759 3.46694 -0.61893 -2.11456 
3.46694 -0.10342 -2.9759 3.46694 -0.10342 -2.11456 3.46865 -0.72158 -2.89876 
3.46865 -0.72158 -2.19171 3.46865 -0.00077 -2.89876 3.46865 -0.00077 -2.19171 
3.47261 -0.83828 -2.72976 3.47261 -0.83828 -2.3607 3.47261 0.11593 -2.72976 
3.47261 0.11593 -2.3607 3.47413 -0.36118 -3.05933 3.47413 -0.36118 -2.03113 
3.47415 -0.41123 -3.05692 3.47415 -0.41123 -2.03354 3.47415 -0.31112 -3.05692 
3.47415 -0.31112 -2.03354 3.47621 -0.4614 -3.05299 3.47621 -0.4614 -2.03747 
3.47621 -0.26095 -3.05299 3.47621 -0.26095 -2.03747 3.47719 -0.67089 -2.9619 
3.47719 -0.67089 -2.12856 3.47719 -0.05146 -2.9619 3.47719 -0.05146 -2.12856 
3.48042 -0.51106 -3.0478 3.48042 -0.51106 -2.04266 3.48042 -0.21129 -3.0478 
3.48042 -0.21129 -2.04266 3.48449 -0.77025 -2.88379 3.48449 -0.77025 -2.20668 
3.48449 0.0479 -2.88379 3.48449 0.0479 -2.20668 3.48475 -0.56336 -3.03668 
3.48475 -0.56336 -2.05379 3.48475 -0.15899 -3.03668 3.48475 -0.15899 -2.05379 
3.48726 -0.83135 -2.8013 3.48726 -0.83135 -2.28916 3.48726 0.109 -2.8013 
3.48726 0.109 -2.28916 3.49016 -0.72092 -2.94788 3.49016 -0.72092 -2.14258 
3.49016 -0.00143 -2.94788 3.49016 -0.00143 -2.14258 3.49067 -0.90191 -2.54523 
3.49067 0.17956 -2.54523 3.49207 -0.61604 -3.02459 3.49207 -0.61604 -2.06588 
3.49207 -0.10631 -3.02459 3.49207 -0.10631 -2.06588 3.49312 -0.90034 -2.62148 
3.49312 -0.90034 -2.46898 3.49312 0.17799 -2.62148 3.49312 0.17799 -2.46898 
3.50036 -0.41118 -3.09849 3.50036 -0.41118 -1.99197 3.50036 -0.31117 -3.09849 
3.50036 -0.31117 -1.99197 3.50039 -0.8148 -2.86599 3.50039 -0.8148 -2.22447 
3.50039 -0.36118 -3.1008 3.50039 -0.36118 -1.98966 3.50039 0.09245 -2.86599 
3.50039 0.09245 -2.22447 3.5009 -0.89701 -2.69481 3.5009 -0.89701 -2.39565 
3.5009 0.17466 -2.69481 3.5009 0.17466 -2.39565 3.50181 -0.66823 -3.01077 
3.50181 -0.66823 -2.07969 3.50181 -0.05412 -3.01077 3.50181 -0.05412 -2.07969 
3.5024 -0.46105 -3.0948 3.5024 -0.46105 -1.99567 3.5024 -0.2613 -3.0948 
3.5024 -0.2613 -1.99567 3.50555 -0.76992 -2.9327 3.50555 -0.76992 -2.15776 
3.50555 0.04757 -2.9327 3.50555 0.04757 -2.15776 3.50653 -0.51068 -3.08972 
3.50653 -0.51068 -2.00074 3.50653 -0.21167 -3.08972 3.50653 -0.21167 -2.00074 
3.51272 -0.55993 -3.08329 3.51272 -0.55993 -2.00718 3.51272 -0.16242 -3.08329 
3.51272 -0.16242 -2.00718 3.5132 -0.89077 -2.76732 3.5132 -0.89077 -2.32314 
3.5132 0.16842 -2.76732 3.5132 0.16842 -2.32314 3.51394 -0.7192 -2.99559 
3.51394 -0.7192 -2.09487 3.51394 -0.00315 -2.99559 3.51394 -0.00315 -2.09487 
3.51961 -0.61267 -3.07154 3.51961 -0.61267 -2.01892 3.51961 -0.10968 -3.07154 
3.51961 -0.10968 -2.01892 3.521 -0.81465 -2.91517 3.521 -0.81465 -2.17529 
3.521 0.0923 -2.91517 3.521 0.0923 -2.17529 3.52399 -0.87568 -2.83268 
3.52399 -0.87568 -2.25779 3.52399 0.15333 -2.83268 3.52399 0.15333 -2.25779 
3.52865 -0.36118 -3.14093 3.52865 -0.36118 -1.94953 3.52891 -0.95599 -2.58347 
3.52891 -0.95599 -2.507 3.52891 0.23364 -2.58347 3.52891 0.23364 -2.507 
3.52892 -0.66466 -3.05824 3.52892 -0.66466 -2.03223 3.52892 -0.05769 -3.05824 
3.52892 -0.05769 -2.03223 3.52895 -0.76843 -2.98052 3.52895 -0.76843 -2.10994 
3.52895 0.04608 -2.98052 3.52895 0.04608 -2.10994 3.52928 -0.41054 -3.13973 
3.52928 -0.41054 -1.95074 3.52928 -0.31181 -3.13973 3.52928 -0.31181 -1.95074 
3.53119 -0.46048 -3.13605 3.53119 -0.46048 -1.95441 3.53119 -0.26187 -3.13605 
3.53119 -0.26187 -1.95441 3.53332 -0.95225 -2.65906 3.53332 -0.95225 -2.4314 
3.53332 0.2299 -2.65906 3.53332 0.2299 -2.4314 3.53515 -0.51043 -3.13087 
3.53515 -0.51043 -1.9596 3.53515 -0.21192 -3.13087 3.53515 -0.21192 -1.9596 
3.53851 -0.85823 -2.8967 3.53851 -0.85823 -2.19376 3.53851 0.13588 -2.8967 
3.53851 0.13588 -2.19376 3.5406 -0.71575 -3.04341 3.5406 -0.71575 -2.04705 
3.5406 -0.0066 -3.04341 3.5406 -0.0066 -2.04705 3.54123 -0.55976 -3.12443 
3.54123 -0.55976 -1.96603 3.54123 -0.16259 -3.12443 3.54123 -0.16259 -1.96603 
3.54353 -0.94734 -2.73216 3.54353 -0.94734 -2.35831 3.54353 0.22499 -2.73216 
3.54353 0.22499 -2.35831 3.54405 -0.81326 -2.96353 3.54405 -0.81326 -2.12694 
3.54405 0.09091 -2.96353 3.54405 0.09091 -2.12694 3.54887 -0.60787 -3.11625 
3.54887 -0.60787 -1.97421 3.54887 -0.11448 -3.11625 3.54887 -0.11448 -1.97421 
3.55227 -0.93424 -2.79786 3.55227 -0.93424 -2.2926 3.55227 0.21189 -2.79786 
3.55227 0.21189 -2.2926 3.55463 -0.76579 -3.02711 3.55463 -0.76579 -2.06336 
3.55463 0.04344 -3.02711 3.55463 0.04344 -2.06336 3.55769 -0.66008 -3.10319 
3.55769 -0.66008 -1.98728 3.55769 -0.06227 -3.10319 3.55769 -0.06227 -1.98728 
3.55885 -0.36118 -3.17963 3.55885 -0.36118 -1.91084 3.55949 -0.41048 -3.17849 
3.55949 -0.41048 -1.91198 3.55949 -0.31187 -3.17849 3.55949 -0.31187 -1.91198 
3.56112 -0.85714 -2.9452 3.56112 -0.85714 -2.14527 3.56112 0.13479 -2.9452 
3.56112 0.13479 -2.14527 3.56201 -0.45966 -3.17581 3.56201 -0.45966 -1.91466 
3.56201 -0.26269 -3.17581 3.56201 -0.26269 -1.91466 3.56453 -0.91824 -2.86286 
3.56453 -0.91824 -2.2276 3.56453 0.19589 -2.86286 3.56453 0.19589 -2.2276 
3.5659 -0.50956 -3.17075 3.5659 -0.50956 -1.91971 3.5659 -0.21279 -3.17075 
3.5659 -0.21279 -1.91971 3.56892 -0.71169 -3.08843 3.56892 -0.71169 -2.00204 
3.56892 -0.01066 -3.08843 3.56892 -0.01066 -2.00204 3.56933 -0.81078 -3.01041 
3.56933 -0.81078 -2.08005 3.56933 0.08843 -3.01041 3.56933 0.08843 -2.08005 
3.56937 -1.00817 -2.54523 3.56937 0.28582 -2.54523 3.57155 -1.00632 -2.62083 
3.57155 -1.00632 -2.46964 3.57155 0.28397 -2.62083 3.57155 0.28397 -2.46964 
3.57173 -0.55909 -3.16412 3.57173 -0.55909 -1.92634 3.57173 -0.16326 -3.16412 
3.57173 -0.16326 -1.92634 3.57808 -1.00078 -2.69599 3.57808 -1.00078 -2.39448 
3.57808 0.27843 -2.69599 3.57808 0.27843 -2.39448 3.57929 -0.60717 -3.15607 
3.57929 -0.60717 -1.93439 3.57929 -0.11518 -3.15607 3.57929 -0.11518 -1.93439 
3.58002 -0.89953 -2.92591 3.58002 -0.89953 -2.16456 3.58002 0.17718 -2.92591 
3.58002 0.17718 -2.16456 3.58252 -0.762 -3.07232 3.58252 -0.762 -2.01814 
3.58252 0.03965 -3.07232 3.58252 0.03965 -2.01814 3.5847 -0.98943 -2.76214 
3.5847 -0.98943 -2.32833 3.5847 0.26708 -2.76214 3.5847 0.26708 -2.32833 
3.58594 -0.85464 -2.99255 3.58594 -0.85464 -2.09792 3.58594 0.13229 -2.99255 
3.58594 0.13229 -2.09792 3.58869 -0.65465 -3.14654 3.58869 -0.65465 -1.94393 
3.58869 -0.0677 -3.14654 3.58869 -0.0677 -1.94393 3.59091 -0.36118 -3.21679 
3.59091 -0.36118 -1.87367 3.59173 -0.4103 -3.21589 3.59173 -0.4103 -1.87457 
3.59173 -0.31205 -3.21589 3.59173 -0.31205 -1.87457 3.59419 -0.45955 -3.21318 
3.59419 -0.45955 -1.87728 3.59419 -0.2628 -3.21318 3.59419 -0.2628 -1.87728 
3.59472 -0.97523 -2.8273 3.59472 -0.97523 -2.26317 3.59472 0.25288 -2.8273 
3.59472 0.25288 -2.26317 3.59732 -0.80663 -3.05711 3.59732 -0.80663 -2.03335 
3.59732 0.08428 -3.05711 3.59732 0.08428 -2.03335 3.59842 -0.50832 -3.20887 
3.59842 -0.50832 -1.8816 3.59842 -0.21403 -3.20887 3.59842 -0.21403 -1.8816 
3.59951 -0.70637 -3.13217 3.59951 -0.70637 -1.95829 3.59951 -0.01598 -3.13217 
3.59951 -0.01598 -1.95829 3.60412 -0.55792 -3.20226 3.60412 -0.55792 -1.88821 
3.60412 -0.16443 -3.20226 3.60412 -0.16443 -1.88821 3.60443 -0.89726 -2.97355 
3.60443 -0.89726 -2.11691 3.60443 0.17491 -2.97355 3.60443 0.17491 -2.11691 
3.60809 -0.95824 -2.89118 3.60809 -0.95824 -2.19929 3.60809 0.23589 -2.89118 
3.60809 0.23589 -2.19929 3.61177 -0.60585 -3.19454 3.61177 -0.60585 -1.89593 
3.61177 -0.1165 -3.19454 3.61177 -0.1165 -1.89593 3.61227 -1.05452 -2.58343 
3.61227 -1.05452 -2.50703 3.61227 0.33217 -2.58343 3.61227 0.33217 -2.50703 
3.61253 -0.75707 -3.11605 3.61253 -0.75707 -1.97442 3.61253 0.03472 -3.11605 
3.61253 0.03472 -1.97442 3.61352 -0.85081 -3.03944 3.61352 -0.85081 -2.05102 
3.61352 0.12846 -3.03944 3.61352 0.12846 -2.05102 3.61668 -1.05079 -2.65901 
3.61668 -1.05079 -2.43145 3.61668 0.32844 -2.65901 3.61668 0.32844 -2.43145 
3.62105 -0.65342 -3.18502 3.62105 -0.65342 -1.90544 3.62105 -0.06893 -3.18502 
3.62105 -0.06893 -1.90544 3.62249 -1.04287 -2.72435 3.62249 -1.04287 -2.36611 
3.62249 0.32052 -2.72435 3.62249 0.32052 -2.36611 3.62476 -0.93853 -2.95348 
3.62476 -0.93853 -2.13698 3.62476 -0.36118 -3.25234 3.62476 -0.36118 -1.83813 
3.62476 0.21618 -2.95348 3.62476 0.21618 -2.13698 3.62561 -0.41024 -3.25149 
3.62561 -0.41024 -1.83898 3.62561 -0.31211 -3.25149 3.62561 -0.31211 -1.83898 
3.62703 -0.80183 -3.10114 3.62703 -0.80183 -1.98933 3.62703 0.07948 -3.10114 
3.62703 0.07948 -1.98933 3.62816 -0.45919 -3.24893 3.62816 -0.45919 -1.84153 
3.62816 -0.26316 -3.24893 3.62816 -0.26316 -1.84153 3.63043 -1.03045 -2.79029 
3.63043 -1.03045 -2.30017 3.63043 0.3081 -2.79029 3.63043 0.3081 -2.30017 
3.63167 -0.89399 -3.02046 3.63167 -0.89399 -2.07 3.63167 0.17164 -3.02046 
3.63167 0.17164 -2.07 3.63199 -0.70005 -3.174 3.63199 -0.70005 -1.91646 
3.63199 -0.0223 -3.174 3.63199 -0.0223 -1.91646 3.63241 -0.50791 -3.24469 
3.63241 -0.50791 -1.84578 3.63241 -0.21444 -3.24469 3.63241 -0.21444 -1.84578 
3.63834 -0.55627 -3.23875 3.63834 -0.16608 -1.85171 3.64191 -1.0151 -2.85564 
3.64191 -1.0151 -2.23482 3.64191 0.29275 -2.85564 3.64191 0.29275 -2.23482 
3.64324 -0.84552 -2.00559 3.64324 0.12317 -3.08487 3.64458 -0.75102 -1.93231 
3.64458 0.02867 -3.15815 3.64595 -0.60416 -3.23115 3.64595 -0.11819 -1.85932 
3.65163 -0.9356 -2.08992 3.65163 0.21325 -3.00055 3.6552 -0.65146 -3.22189 
3.6552 -0.07089 -1.86857 3.65662 -0.99702 -2.91907 3.65662 -0.99702 -2.1714 
3.65662 0.27467 -2.91907 3.65662 0.27467 -2.1714 3.6589 -0.79578 -1.9467 
3.6589 0.07343 -3.14377 3.6591 -1.0971 -2.62143 3.6591 0.37475 -2.46904 
3.6603 -0.36118 -3.28618 3.6603 -0.36118 -1.80428 3.66102 -0.88893 -2.02423 
3.66102 0.16658 -3.06624 3.6612 -0.4103 -3.28537 3.6612 -0.4103 -1.8051 
3.6612 -0.31205 -1.8051 3.66316 -1.09107 -2.68697 3.66316 0.36872 -2.40349 
3.66391 -0.45955 -3.28291 3.66391 -0.2628 -1.80756 3.66823 -0.50832 -3.27867 
3.66823 -0.21403 -1.81179 3.67012 -1.08186 -2.7519 3.67012 0.35951 -2.33857 
3.67252 -0.97505 -2.11116 3.67252 0.2527 -2.97931 3.6748 -0.83973 -1.96277 
3.6748 0.11738 -3.12769 3.67484 -0.55792 -3.27297 3.67484 -0.16443 -1.81749 
3.6797 -1.06854 -2.81785 3.6797 0.34619 -2.27261 3.6805 -0.93099 -2.04419 
3.6805 0.20864 -3.04628 3.68256 -0.60585 -3.26533 3.68256 -0.1165 -1.82514 
3.69218 -0.88227 -1.9802 3.69218 0.15992 -3.11026 3.69229 -1.05194 -2.88255 
3.69229 0.32959 -2.20791 3.69861 -0.31187 -1.77286 3.70103 -0.97071 -2.0651 
3.70103 0.24836 -3.02536 3.70129 -0.45966 -3.31509 3.70129 -0.26269 -1.77538 
3.70634 -0.50956 -3.3112 3.70634 -0.21279 -1.77927 3.7113 -0.9247 -1.99994 
3.7113 0.20235 -3.09053 3.71297 -0.55909 -3.30537 3.71297 -0.16326 -1.7851 
3.72076 -1.11758 -2.7785 3.72076 0.39523 -2.31196 3.73155 -1.10298 -2.84414 
3.73155 0.38063 -2.24632 3.73159 -0.96458 -2.02028 3.73159 0.24223 -3.07019 
3.74623 -0.51043 -3.34195 3.74623 -0.21192 -1.74852 4.9175 -0.51043 -3.34195 
4.9175 -0.21192 -1.74852 4.93213 -0.96458 -2.02028 4.93213 0.24223 -3.07019 
4.93217 -1.10298 -2.84414 4.93217 0.38063 -2.24632 4.94296 -1.11758 -2.7785 
4.94296 0.39523 -2.31196 4.95075 -0.55909 -3.30537 4.95075 -0.16326 -1.7851 
4.95242 -0.9247 -1.99994 4.95242 0.20235 -3.09053 4.95738 -0.50956 -3.3112 
4.95738 -0.21279 -1.77927 4.96244 -0.45966 -3.31509 4.96244 -0.26269 -1.77538 
4.96269 -0.97071 -2.0651 4.96269 0.24836 -3.02536 4.96512 -0.31187 -1.77286 
4.97144 -1.05194 -2.88255 4.97144 0.32959 -2.20791 4.97155 -0.88227 -1.9802 
4.97155 0.15992 -3.11026 4.98117 -0.60585 -3.26533 4.98117 -0.1165 -1.82514 
4.98322 -0.93099 -2.04419 4.98322 0.20864 -3.04628 4.98403 -1.06854 -2.81785 
4.98403 0.34619 -2.27261 4.98889 -0.55792 -3.27297 4.98889 -0.16443 -1.81749 
4.98892 -0.83973 -1.96277 4.98892 0.11738 -3.12769 4.99121 -0.97505 -2.11116 
4.99121 0.2527 -2.97931 4.9936 -1.08186 -2.7519 4.9936 0.35951 -2.33857 
4.9955 -0.50832 -3.27867 4.9955 -0.21403 -1.81179 4.99981 -0.45955 -3.28291 
4.99981 -0.2628 -1.80756 5.00057 -1.09107 -2.68697 5.00057 0.36872 -2.40349 
5.00252 -0.4103 -3.28537 5.00252 -0.4103 -1.8051 5.00252 -0.31205 -1.8051 
5.00271 -0.88893 -2.02423 5.00271 0.16658 -3.06624 5.00342 -0.36118 -3.28618 
5.00342 -0.36118 -1.80428 5.00463 -1.0971 -2.62143 5.00463 0.37475 -2.46904 
5.00482 -0.79578 -1.9467 5.00482 0.07343 -3.14377 5.0071 -0.99702 -2.91907 
5.0071 -0.99702 -2.1714 5.0071 0.27467 -2.91907 5.0071 0.27467 -2.1714 
5.00852 -0.65146 -3.22189 5.00852 -0.07089 -1.86857 5.0121 -0.9356 -2.08992 
5.0121 0.21325 -3.00055 5.01778 -0.60416 -3.23115 5.01778 -0.11819 -1.85932 
5.01914 -0.75102 -1.93231 5.01914 0.02867 -3.15815 5.02049 -0.84552 -2.00559 
5.02049 0.12317 -3.08487 5.02181 -1.0151 -2.85564 5.02181 -1.0151 -2.23482 
5.02181 0.29275 -2.85564 5.02181 0.29275 -2.23482 5.02538 -0.55627 -3.23875 
5.02538 -0.16608 -1.85171 5.03132 -0.50791 -3.24469 5.03132 -0.50791 -1.84578 
5.03132 -0.21444 -3.24469 5.03132 -0.21444 -1.84578 5.03173 -0.70005 -3.174 
5.03173 -0.70005 -1.91646 5.03173 -0.0223 -3.174 5.03173 -0.0223 -1.91646 
5.03205 -0.89399 -3.02046 5.03205 -0.89399 -2.07 5.03205 0.17164 -3.02046 
5.03205 0.17164 -2.07 5.0333 -1.03045 -2.79029 5.0333 -1.03045 -2.30017 
5.0333 0.3081 -2.79029 5.0333 0.3081 -2.30017 5.03556 -0.45919 -3.24893 
5.03556 -0.45919 -1.84153 5.03556 -0.26316 -3.24893 5.03556 -0.26316 -1.84153 
5.0367 -0.80183 -3.10114 5.0367 -0.80183 -1.98933 5.0367 0.07948 -3.10114 
5.0367 0.07948 -1.98933 5.03812 -0.41024 -3.25149 5.03812 -0.41024 -1.83898 
5.03812 -0.31211 -3.25149 5.03812 -0.31211 -1.83898 5.03897 -0.93853 -2.95348 
5.03897 -0.93853 -2.13698 5.03897 -0.36118 -3.25234 5.03897 -0.36118 -1.83813 
5.03897 0.21618 -2.95348 5.03897 0.21618 -2.13698 5.04123 -1.04287 -2.72435 
5.04123 -1.04287 -2.36611 5.04123 0.32052 -2.72435 5.04123 0.32052 -2.36611 
5.04268 -0.65342 -3.18502 5.04268 -0.65342 -1.90544 5.04268 -0.06893 -3.18502 
5.04268 -0.06893 -1.90544 5.04705 -1.05079 -2.65901 5.04705 -1.05079 -2.43145 
5.04705 0.32844 -2.65901 5.04705 0.32844 -2.43145 5.0502 -0.85081 -3.03944 
5.0502 -0.85081 -2.05102 5.0502 0.12846 -3.03944 5.0502 0.12846 -2.05102 
5.05119 -0.75707 -3.11605 5.05119 -0.75707 -1.97442 5.05119 0.03472 -3.11605 
5.05119 0.03472 -1.97442 5.05145 -1.05452 -2.58343 5.05145 -1.05452 -2.50703 
5.05145 0.33217 -2.58343 5.05145 0.33217 -2.50703 5.05196 -0.60585 -3.19454 
5.05196 -0.60585 -1.89593 5.05196 -0.1165 -3.19454 5.05196 -0.1165 -1.89593 
5.05563 -0.95824 -2.89118 5.05563 -0.95824 -2.19929 5.05563 0.23589 -2.89118 
5.05563 0.23589 -2.19929 5.05929 -0.89726 -2.97355 5.05929 -0.89726 -2.11691 
5.05929 0.17491 -2.97355 5.05929 0.17491 -2.11691 5.0596 -0.55792 -3.20226 
5.0596 -0.55792 -1.88821 5.0596 -0.16443 -3.20226 5.0596 -0.16443 -1.88821 
5.06421 -0.70637 -3.13217 5.06421 -0.70637 -1.95829 5.06421 -0.01598 -3.13217 
5.06421 -0.01598 -1.95829 5.0653 -0.50832 -3.20887 5.0653 -0.50832 -1.8816 
5.0653 -0.21403 -3.20887 5.0653 -0.21403 -1.8816 5.0664 -0.80663 -3.05711 
5.0664 -0.80663 -2.03335 5.0664 0.08428 -3.05711 5.0664 0.08428 -2.03335 
5.069 -0.97523 -2.8273 5.069 -0.97523 -2.26317 5.069 0.25288 -2.8273 
5.069 0.25288 -2.26317 5.06954 -0.45955 -3.21318 5.06954 -0.45955 -1.87728 
5.06954 -0.2628 -3.21318 5.06954 -0.2628 -1.87728 5.072 -0.4103 -3.21589 
5.072 -0.4103 -1.87457 5.072 -0.31205 -3.21589 5.072 -0.31205 -1.87457 
5.07281 -0.36118 -3.21679 5.07281 -0.36118 -1.87367 5.07504 -0.65465 -3.14654 
5.07504 -0.65465 -1.94393 5.07504 -0.0677 -3.14654 5.07504 -0.0677 -1.94393 
5.07778 -0.85464 -2.99255 5.07778 -0.85464 -2.09792 5.07778 0.13229 -2.99255 
5.07778 0.13229 -2.09792 5.07902 -0.98943 -2.76214 5.07902 -0.98943 -2.32833 
5.07902 0.26708 -2.76214 5.07902 0.26708 -2.32833 5.08121 -0.762 -3.07232 
5.08121 -0.762 -2.01814 5.08121 0.03965 -3.07232 5.08121 0.03965 -2.01814 
5.0837 -0.89953 -2.92591 5.0837 -0.89953 -2.16456 5.0837 0.17718 -2.92591 
5.0837 0.17718 -2.16456 5.08443 -0.60717 -3.15607 5.08443 -0.60717 -1.93439 
5.08443 -0.11518 -3.15607 5.08443 -0.11518 -1.93439 5.08564 -1.00078 -2.69599 
5.08564 -1.00078 -2.39448 5.08564 0.27843 -2.69599 5.08564 0.27843 -2.39448 
5.092 -0.55909 -3.16412 5.092 -0.55909 -1.92634 5.092 -0.16326 -3.16412 
5.092 -0.16326 -1.92634 5.09217 -1.00632 -2.62083 5.09217 -1.00632 -2.46964 
5.09217 0.28397 -2.62083 5.09217 0.28397 -2.46964 5.09435 -1.00817 -2.54523 
5.09435 0.28582 -2.54523 5.0944 -0.81078 -3.01041 5.0944 -0.81078 -2.08005 
5.0944 0.08843 -3.01041 5.0944 0.08843 -2.08005 5.0948 -0.71169 -3.08843 
5.0948 -0.71169 -2.00204 5.0948 -0.01066 -3.08843 5.0948 -0.01066 -2.00204 
5.09783 -0.50956 -3.17075 5.09783 -0.50956 -1.91971 5.09783 -0.21279 -3.17075 
5.09783 -0.21279 -1.91971 5.09919 -0.91824 -2.86286 5.09919 -0.91824 -2.2276 
5.09919 0.19589 -2.86286 5.09919 0.19589 -2.2276 5.10172 -0.45966 -3.17581 
5.10172 -0.45966 -1.91466 5.10172 -0.26269 -3.17581 5.10172 -0.26269 -1.91466 
5.1026 -0.85714 -2.9452 5.1026 -0.85714 -2.14527 5.1026 0.13479 -2.9452 
5.1026 0.13479 -2.14527 5.10423 -0.41048 -3.17849 5.10423 -0.41048 -1.91198 
5.10423 -0.31187 -3.17849 5.10423 -0.31187 -1.91198 5.10487 -0.36118 -3.17963 
5.10487 -0.36118 -1.91084 5.10603 -0.66008 -3.10319 5.10603 -0.66008 -1.98728 
5.10603 -0.06227 -3.10319 5.10603 -0.06227 -1.98728 5.10909 -0.76579 -3.02711 
5.10909 -0.76579 -2.06336 5.10909 0.04344 -3.02711 5.10909 0.04344 -2.06336 
5.11146 -0.93424 -2.79786 5.11146 -0.93424 -2.2926 5.11146 0.21189 -2.79786 
5.11146 0.21189 -2.2926 5.11486 -0.60787 -3.11625 5.11486 -0.60787 -1.97421 
5.11486 -0.11448 -3.11625 5.11486 -0.11448 -1.97421 5.11968 -0.81326 -2.96353 
5.11968 -0.81326 -2.12694 5.11968 0.09091 -2.96353 5.11968 0.09091 -2.12694 
5.12019 -0.94734 -2.73216 5.12019 -0.94734 -2.35831 5.12019 0.22499 -2.73216 
5.12019 0.22499 -2.35831 5.12249 -0.55976 -3.12443 5.12249 -0.55976 -1.96603 
5.12249 -0.16259 -3.12443 5.12249 -0.16259 -1.96603 5.12312 -0.71575 -3.04341 
5.12312 -0.71575 -2.04705 5.12312 -0.0066 -3.04341 5.12312 -0.0066 -2.04705 
5.12522 -0.85823 -2.8967 5.12522 -0.85823 -2.19376 5.12522 0.13588 -2.8967 
5.12522 0.13588 -2.19376 5.12858 -0.51043 -3.13087 5.12858 -0.51043 -1.9596 
5.12858 -0.21192 -3.13087 5.12858 -0.21192 -1.9596 5.13041 -0.95225 -2.65906 
5.13041 -0.95225 -2.4314 5.13041 0.2299 -2.65906 5.13041 0.2299 -2.4314 
5.13253 -0.46048 -3.13605 5.13253 -0.46048 -1.95441 5.13253 -0.26187 -3.13605 
5.13253 -0.26187 -1.95441 5.13445 -0.41054 -3.13973 5.13445 -0.41054 -1.95074 
5.13445 -0.31181 -3.13973 5.13445 -0.31181 -1.95074 5.13477 -0.76843 -2.98052 
5.13477 -0.76843 -2.10994 5.13477 0.04608 -2.98052 5.13477 0.04608 -2.10994 
5.13481 -0.66466 -3.05824 5.13481 -0.66466 -2.03223 5.13481 -0.05769 -3.05824 
5.13481 -0.05769 -2.03223 5.13482 -0.95599 -2.58347 5.13482 -0.95599 -2.507 
5.13482 0.23364 -2.58347 5.13482 0.23364 -2.507 5.13507 -0.36118 -3.14093 
5.13507 -0.36118 -1.94953 5.13973 -0.87568 -2.83268 5.13973 -0.87568 -2.25779 
5.13973 0.15333 -2.83268 5.13973 0.15333 -2.25779 5.14273 -0.81465 -2.91517 
5.14273 -0.81465 -2.17529 5.14273 0.0923 -2.91517 5.14273 0.0923 -2.17529 
5.14411 -0.61267 -3.07154 5.14411 -0.61267 -2.01892 5.14411 -0.10968 -3.07154 
5.14411 -0.10968 -2.01892 5.14978 -0.7192 -2.99559 5.14978 -0.7192 -2.09487 
5.14978 -0.00315 -2.99559 5.14978 -0.00315 -2.09487 5.15052 -0.89077 -2.76732 
5.15052 -0.89077 -2.32314 5.15052 0.16842 -2.76732 5.15052 0.16842 -2.32314 
5.151 -0.55993 -3.08329 5.151 -0.55993 -2.00718 5.151 -0.16242 -3.08329 
5.151 -0.16242 -2.00718 5.1572 -0.51068 -3.08972 5.1572 -0.51068 -2.00074 
5.1572 -0.21167 -3.08972 5.1572 -0.21167 -2.00074 5.15817 -0.76992 -2.9327 
5.15817 -0.76992 -2.15776 5.15817 0.04757 -2.9327 5.15817 0.04757 -2.15776 
5.16132 -0.46105 -3.0948 5.16132 -0.46105 -1.99567 5.16132 -0.2613 -3.0948 
5.16132 -0.2613 -1.99567 5.16192 -0.66823 -3.01077 5.16192 -0.66823 -2.07969 
5.16192 -0.05412 -3.01077 5.16192 -0.05412 -2.07969 5.16283 -0.89701 -2.69481 
5.16283 -0.89701 -2.39565 5.16283 0.17466 -2.69481 5.16283 0.17466 -2.39565 
5.16333 -0.8148 -2.86599 5.16333 -0.8148 -2.22447 5.16333 -0.36118 -3.1008 
5.16333 -0.36118 -1.98966 5.16333 0.09245 -2.86599 5.16333 0.09245 -2.22447 
5.16337 -0.41118 -3.09849 5.16337 -0.41118 -1.99197 5.16337 -0.31117 -3.09849 
5.16337 -0.31117 -1.99197 5.1706 -0.90034 -2.62148 5.1706 -0.90034 -2.46898 
5.1706 0.17799 -2.62148 5.1706 0.17799 -2.46898 5.17166 -0.61604 -3.02459 
5.17166 -0.61604 -2.06588 5.17166 -0.10631 -3.02459 5.17166 -0.10631 -2.06588 
5.17305 -0.90191 -2.54523 5.17305 0.17956 -2.54523 5.17356 -0.72092 -2.94788 
5.17356 -0.72092 -2.14258 5.17356 -0.00143 -2.94788 5.17356 -0.00143 -2.14258 
5.17647 -0.83135 -2.8013 5.17647 -0.83135 -2.28916 5.17647 0.109 -2.8013 
5.17647 0.109 -2.28916 5.17898 -0.56336 -3.03668 5.17898 -0.56336 -2.05379 
5.17898 -0.15899 -3.03668 5.17898 -0.15899 -2.05379 5.17923 -0.77025 -2.88379 
5.17923 -0.77025 -2.20668 5.17923 0.0479 -2.88379 5.17923 0.0479 -2.20668 
5.18331 -0.51106 -3.0478 5.18331 -0.51106 -2.04266 5.18331 -0.21129 -3.0478 
5.18331 -0.21129 -2.04266 5.18653 -0.67089 -2.9619 5.18653 -0.67089 -2.12856 
5.18653 -0.05146 -2.9619 5.18653 -0.05146 -2.12856 5.18751 -0.4614 -3.05299 
5.18751 -0.4614 -2.03747 5.18751 -0.26095 -3.05299 5.18751 -0.26095 -2.03747 
5.18957 -0.41123 -3.05692 5.18957 -0.41123 -2.03354 5.18957 -0.31112 -3.05692 
5.18957 -0.31112 -2.03354 5.18959 -0.36118 -3.05933 5.18959 -0.36118 -2.03113 
5.19112 -0.83828 -2.72976 5.19112 -0.83828 -2.3607 5.19112 0.11593 -2.72976 
5.19112 0.11593 -2.3607 5.19507 -0.72158 -2.89876 5.19507 -0.72158 -2.19171 
5.19507 -0.00077 -2.89876 5.19507 -0.00077 -2.19171 5.19678 -0.61893 -2.9759 
5.19678 -0.61893 -2.11456 5.19678 -0.10342 -2.9759 5.19678 -0.10342 -2.11456 
5.19789 -0.76942 -2.83391 5.19789 -0.76942 -2.25656 5.19789 0.04707 -2.83391 
5.19789 0.04707 -2.25656 5.20103 -0.84299 -2.65661 5.20103 -0.84299 -2.43385 
5.20103 0.12064 -2.65661 5.20103 0.12064 -2.43385 5.20443 -0.56619 -2.98861 
5.20443 -0.56619 -2.10185 5.20443 -0.15616 -2.98861 5.20443 -0.15616 -2.10185 
5.206 -0.84534 -2.58347 5.206 -0.84534 -2.507 5.206 0.12299 -2.58347 
5.206 0.12299 -2.507 5.20841 -0.67163 -2.91303 5.20841 -0.67163 -2.17744 
5.20841 -0.05072 -2.91303 5.20841 -0.05072 -2.17744 5.20928 -0.51406 -2.99994 
5.20928 -0.51406 -2.09053 5.20928 -0.20829 -2.99994 5.20928 -0.20829 -2.09053 
5.21162 -0.46149 -3.00996 5.21162 -0.46149 -2.08051 5.21162 -0.26086 -3.00996 
5.21162 -0.26086 -2.08051 5.21378 -0.36118 -3.01663 5.21378 -0.36118 -2.07384 
5.21382 -0.4114 -3.01389 5.21382 -0.4114 -2.07658 5.21382 -0.31095 -3.01389 
5.21382 -0.31095 -2.07658 5.21409 -0.72096 -2.84893 5.21409 -0.72096 -2.24153 
5.21409 -0.00139 -2.84893 5.21409 -0.00139 -2.24153 5.21467 -0.77733 -2.7631 
5.21467 -0.77733 -2.32736 5.21467 0.05498 -2.7631 5.21467 0.05498 -2.32736 
5.21916 -0.62108 -2.92621 5.21916 -0.62108 -2.16426 5.21916 -0.10127 -2.92621 
5.21916 -0.10127 -2.16426 5.22672 -0.78301 -2.69113 5.22672 -0.78301 -2.39933 
5.22672 0.06066 -2.69113 5.22672 0.06066 -2.39933 5.22731 -0.56841 -2.93923 
5.22731 -0.56841 -2.15124 5.22731 -0.15394 -2.93923 5.22731 -0.15394 -2.15124 
5.22778 -0.67148 -2.86309 5.22778 -0.67148 -2.22737 5.22778 -0.05087 -2.86309 
5.22778 -0.05087 -2.22737 5.22873 -0.7223 -2.80059 5.22873 -0.7223 -2.28988 
5.22873 -5e-05 -2.80059 5.22873 -5e-05 -2.28988 5.23278 -0.51656 -2.95045 
5.23278 -0.51656 -2.14002 5.23278 -0.20579 -2.95045 5.23278 -0.20579 -2.14002 
5.23397 -0.78643 -2.61838 5.23397 -0.78643 -2.47209 5.23397 0.06408 -2.61838 
5.23397 0.06408 -2.47209 5.2356 -0.464 -2.96078 5.2356 -0.464 -2.12968 
5.2356 -0.25835 -2.96078 5.2356 -0.25835 -2.12968 5.2358 -0.41145 -2.96993 
5.2358 -0.41145 -2.12053 5.2358 -0.3109 -2.96993 5.2358 -0.3109 -2.12053 
5.23585 -0.36118 -2.97279 5.23585 -0.36118 -2.11768 5.2364 -0.78758 -2.54523 
5.2364 0.06523 -2.54523 5.23894 -0.62112 -2.87636 5.23894 -0.62112 -2.21411 
5.23894 -0.10123 -2.87636 5.23894 -0.10123 -2.21411 5.24292 -0.67296 -2.81498 
5.24292 -0.67296 -2.27549 5.24292 -0.04939 -2.81498 5.24292 -0.04939 -2.27549 
5.24333 -0.72917 -2.72908 5.24333 -0.72917 -2.36139 5.24333 0.00682 -2.72908 
5.24333 0.00682 -2.36139 5.24752 -0.57002 -2.88868 5.24752 -0.57002 -2.20179 
5.24752 -0.15233 -2.88868 5.24752 -0.15233 -2.20179 5.2532 -0.7338 -2.65612 
5.2532 -0.7338 -2.43434 5.2532 0.01145 -2.65612 5.2532 0.01145 -2.43434 
5.2535 -0.51833 -2.90003 5.2535 -0.51833 -2.19044 5.2535 -0.20402 -2.90003 
5.2535 -0.20402 -2.19044 5.25459 -0.62247 -2.82862 5.25459 -0.62247 -2.26185 
5.25459 -0.09988 -2.82862 5.25459 -0.09988 -2.26185 5.25574 -0.67363 -2.76617 
5.25574 -0.67363 -2.32429 5.25574 -0.36118 -2.92792 5.25574 -0.36118 -2.16255 
5.25574 -0.04872 -2.76617 5.25574 -0.04872 -2.32429 5.25687 -0.46619 -2.91037 
5.25687 -0.46619 -2.1801 5.25687 -0.25616 -2.91037 5.25687 -0.25616 -2.1801 
5.25762 -0.41376 -2.91967 5.25762 -0.41376 -2.17079 5.25762 -0.30859 -2.91967 
5.25762 -0.30859 -2.17079 5.25814 -0.73612 -2.58302 5.25814 -0.73612 -2.50745 
5.25814 0.01377 -2.58302 5.25814 0.01377 -2.50745 5.26364 -0.57144 -2.84117 
5.26364 -0.57144 -2.24929 5.26364 -0.15091 -2.84117 5.26364 -0.15091 -2.24929 
5.26792 -0.62335 -2.77988 5.26792 -0.62335 -2.31058 5.26792 -0.099 -2.77988 
5.26792 -0.099 -2.31058 5.26824 -0.67916 -2.69381 5.26824 -0.67916 -2.39666 
5.26824 -0.04319 -2.69381 5.26824 -0.04319 -2.39666 5.27006 -0.51862 -2.85346 
5.27006 -0.51862 -2.23701 5.27006 -0.20373 -2.85346 5.27006 -0.20373 -2.23701 
5.27341 -0.36118 -2.88212 5.27341 -0.36118 -2.20834 5.27382 -0.46649 -2.86401 
5.27382 -0.46649 -2.22645 5.27382 -0.25586 -2.86401 5.27382 -0.25586 -2.22645 
5.27492 -0.4138 -2.87367 5.27492 -0.4138 -2.2168 5.27492 -0.30855 -2.87367 
5.27492 -0.30855 -2.2168 5.27567 -0.68296 -2.62063 5.27567 -0.68296 -2.46983 
5.27567 -0.03939 -2.62063 5.27567 -0.03939 -2.46983 5.27741 -0.57232 -2.79292 
5.27741 -0.57232 -2.29755 5.27741 -0.15003 -2.79292 5.27741 -0.15003 -2.29755 
5.27836 -0.68388 -2.54523 5.27836 -0.03847 -2.54523 5.27879 -0.62363 -2.73082 
5.27879 -0.62363 -2.35965 5.27879 -0.09872 -2.73082 5.27879 -0.09872 -2.35965 
5.28436 -0.51966 -2.80529 5.28436 -0.51966 -2.28518 5.28436 -0.20269 -2.80529 
5.28436 -0.20269 -2.28518 5.28847 -0.46652 -2.81688 5.28847 -0.46652 -2.27358 
5.28847 -0.25583 -2.81688 5.28847 -0.25583 -2.27358 5.2888 -0.36118 -2.83552 
5.2888 -0.36118 -2.25495 5.28881 -0.57268 -2.74404 5.28881 -0.57268 -2.34642 
5.28881 -0.14967 -2.74404 5.28881 -0.14967 -2.34642 5.2889 -0.62834 -2.6579 
5.2889 -0.62834 -2.43256 5.2889 -0.09401 -2.6579 5.2889 -0.09401 -2.43256 
5.29001 -0.41392 -2.8266 5.29001 -0.41392 -2.26386 5.29001 -0.30843 -2.8266 
5.29001 -0.30843 -2.26386 5.29443 -0.62955 -2.58302 5.29443 -0.62955 -2.50744 
5.29443 -0.0928 -2.58302 5.29443 -0.0928 -2.50744 5.29633 -0.52025 -2.75618 
5.29633 -0.52025 -2.33428 5.29633 -0.2021 -2.75618 5.29633 -0.2021 -2.33428 
5.29779 -0.5725 -2.69466 5.29779 -0.5725 -2.3958 5.29779 -0.14985 -2.69466 
5.29779 -0.14985 -2.3958 5.30096 -0.46713 -2.76798 5.30096 -0.46713 -2.32248 
5.30096 -0.25522 -2.76798 5.30096 -0.25522 -2.32248 5.30189 -0.36118 -2.78821 
5.30189 -0.36118 -2.30225 5.30269 -0.41396 -2.77912 5.30269 -0.41396 -2.31135 
5.30269 -0.30839 -2.77912 5.30269 -0.30839 -2.31135 5.30582 -0.52022 -2.70682 
5.30582 -0.52022 -2.38364 5.30582 -0.20213 -2.70682 5.30582 -0.20213 -2.38364 
5.30601 -0.5743 -2.62016 5.30601 -0.5743 -2.47031 5.30601 -0.14805 -2.62016 
5.30601 -0.14805 -2.47031 5.30876 -0.5749 -2.54523 5.30876 -0.14745 -2.54523 
5.31098 -0.46746 -2.71851 5.31098 -0.46746 -2.37195 5.31098 -0.25489 -2.71851 
5.31098 -0.25489 -2.37195 5.31265 -0.52047 -2.65787 5.31265 -0.52047 -2.4326 
5.31265 -0.36118 -2.74032 5.31265 -0.36118 -2.35014 5.31265 -0.20188 -2.65787 
5.31265 -0.20188 -2.4326 5.31326 -0.4144 -2.72969 5.31326 -0.4144 -2.36078 
5.31326 -0.30795 -2.72969 5.31326 -0.30795 -2.36078 5.31818 -0.52167 -2.58299 
5.31818 -0.52167 -2.50747 5.31818 -0.20068 -2.58299 5.31818 -0.20068 -2.50747 
5.31835 -0.46774 -2.6697 5.31835 -0.46774 -2.42076 5.31835 -0.25461 -2.6697 
5.31835 -0.25461 -2.42076 5.32104 -0.36118 -2.69196 5.32104 -0.36118 -2.3985 
5.32115 -0.41443 -2.68117 5.32115 -0.41443 -2.40929 5.32115 -0.30792 -2.68117 
5.32115 -0.30792 -2.40929 5.32331 -0.46775 -2.62059 5.32331 -0.46775 -2.46987 
5.32331 -0.2546 -2.62059 5.32331 -0.2546 -2.46987 5.32613 -0.46805 -2.54523 
5.32613 -0.2543 -2.54523 5.32666 -0.41454 -2.63205 5.32666 -0.41454 -2.45841 
5.32666 -0.30781 -2.63205 5.32666 -0.30781 -2.45841 5.32705 -0.36118 -2.64325 
5.32705 -0.36118 -2.44721 5.32972 -0.41458 -2.58299 5.32972 -0.41458 -2.50747 
5.32972 -0.30777 -2.58299 5.32972 -0.30777 -2.50747 5.33066 -0.36118 -2.5943 
5.33066 -0.36118 -2.49616 5.33186 -0.36118 -2.54523 3.33186 -3.17023 -2.02224 
3.33307 -3.17023 -2.07131 3.33307 -3.17023 -1.97317 3.334 -3.22363 -2.06 
3.334 -3.22363 -1.98448 3.334 -3.11683 -2.06 3.334 -3.11683 -1.98448 
3.33668 -3.17023 -2.12026 3.33668 -3.17023 -1.92422 3.33707 -3.22359 -2.10906 
3.33707 -3.22359 -1.93542 3.33707 -3.11686 -2.10906 3.33707 -3.11686 -1.93542 
3.33759 -3.27711 -2.02224 3.33759 -3.06335 -2.02224 3.34042 -3.2768 -2.0976 
3.34042 -3.2768 -1.94688 3.34042 -3.06365 -2.0976 3.34042 -3.06365 -1.94688 
3.34258 -3.22349 -2.15818 3.34258 -3.22349 -1.8863 3.34258 -3.11697 -2.15818 
3.34258 -3.11697 -1.8863 3.34269 -3.17023 -2.16897 3.34269 -3.17023 -1.87551 
3.34538 -3.27679 -2.14671 3.34538 -3.27679 -1.89777 3.34538 -3.06367 -2.14671 
3.34538 -3.06367 -1.89777 3.34555 -3.33073 -2.06 3.34555 -3.33073 -1.98448 
3.34555 -3.00973 -2.06 3.34555 -3.00973 -1.98448 3.35046 -3.22345 -2.20669 
3.35046 -3.22345 -1.83778 3.35046 -3.11701 -2.20669 3.35046 -3.11701 -1.83778 
3.35108 -3.32952 -2.13487 3.35108 -3.32952 -1.9096 3.35108 -3.17023 -2.21733 
3.35108 -3.17023 -1.82715 3.35108 -3.01094 -2.13487 3.35108 -3.01094 -1.9096 
3.35274 -3.27652 -2.19552 3.35274 -3.27652 -1.84896 3.35274 -3.06394 -2.19552 
3.35274 -3.06394 -1.84896 3.35497 -3.38395 -2.02224 3.35497 -2.9565 -2.02224 
3.35771 -3.38335 -2.09716 3.35771 -3.38335 -1.94731 3.35771 -2.9571 -2.09716 
3.35771 -2.9571 -1.94731 3.3579 -3.32927 -2.18383 3.3579 -3.32927 -1.86065 
3.3579 -3.01119 -2.18383 3.3579 -3.01119 -1.86065 3.36103 -3.22302 -2.25612 
3.36103 -3.22302 -1.78835 3.36103 -3.11744 -2.25612 3.36103 -3.11744 -1.78835 
3.36183 -3.17023 -2.26522 3.36183 -3.17023 -1.77926 3.36276 -3.27618 -2.24499 
3.36276 -3.27618 -1.79949 3.36276 -3.06428 -2.24499 3.36276 -3.06428 -1.79949 
3.36594 -3.38155 -2.17167 3.36594 -3.38155 -1.87281 3.36594 -2.9589 -2.17167 
3.36594 -2.9589 -1.87281 3.36739 -3.3293 -2.23319 3.36739 -3.3293 -1.81129 
3.36739 -3.01116 -2.23319 3.36739 -3.01116 -1.81129 3.36929 -3.4386 -2.06003 
3.36929 -3.4386 -1.98445 3.36929 -2.90185 -2.06003 3.36929 -2.90185 -1.98445 
3.37371 -3.22298 -2.30361 3.37371 -3.22298 -1.74087 3.37371 -3.11748 -2.30361 
3.37371 -3.11748 -1.74087 3.37482 -3.43739 -2.13491 3.37482 -3.43739 -1.90957 
3.37482 -2.90306 -2.13491 3.37482 -2.90306 -1.90957 3.37492 -3.38173 -2.22105 
3.37492 -3.38173 -1.82343 3.37492 -2.95872 -2.22105 3.37492 -2.95872 -1.82343 
3.37492 -3.17023 -2.31252 3.37492 -3.17023 -1.73195 3.37525 -3.27558 -2.29389 
3.37525 -3.27558 -1.75059 3.37525 -3.06488 -2.29389 3.37525 -3.06488 -1.75059 
3.37936 -3.32871 -2.28229 3.37936 -3.32871 -1.76218 3.37936 -3.01174 -2.28229 
3.37936 -3.01174 -1.76218 3.38493 -3.43268 -2.20782 3.38493 -3.43268 -1.83665 
3.38493 -2.90777 -2.20782 3.38493 -2.90777 -1.83665 3.38536 -3.49293 -2.02224 
3.38536 -2.84752 -2.02224 3.38631 -3.38138 -2.26992 3.38631 -3.38138 -1.77455 
3.38631 -2.95908 -2.26992 3.38631 -2.95908 -1.77455 3.38806 -3.49201 -2.09764 
3.38806 -3.49201 -1.94684 3.38806 -2.84844 -2.09764 3.38806 -2.84844 -1.94684 
3.3888 -3.22285 -2.35067 3.3888 -3.22285 -1.6938 3.3888 -3.1176 -2.35067 
3.3888 -3.1176 -1.6938 3.3899 -3.27554 -2.34102 3.3899 -3.27554 -1.70346 
3.3899 -3.06492 -2.34102 3.3899 -3.06492 -1.70346 3.39032 -3.17023 -2.35913 
3.39032 -3.17023 -1.68535 3.39367 -3.32767 -2.33046 3.39367 -3.32767 -1.71401 
3.39367 -3.01279 -2.33046 3.39367 -3.01279 -1.71401 3.39548 -3.48821 -2.17081 
3.39548 -3.48821 -1.87366 3.39548 -2.85224 -2.17081 3.39548 -2.85224 -1.87366 
3.39581 -3.43241 -2.25689 3.39581 -3.43241 -1.78759 3.39581 -2.90805 -2.25689 
3.39581 -2.90805 -1.78759 3.40008 -3.38049 -2.31818 3.40008 -3.38049 -1.7263 
3.40008 -2.95997 -2.31818 3.40008 -2.95997 -1.7263 3.40559 -3.54517 -2.06002 
3.40559 -3.54517 -1.98445 3.40559 -2.79528 -2.06002 3.40559 -2.79528 -1.98445 
3.4061 -3.22281 -2.39668 3.4061 -3.22281 -1.6478 3.4061 -3.11764 -2.39668 
3.4061 -3.11764 -1.6478 3.40685 -3.27525 -2.38737 3.40685 -3.27525 -1.6571 
3.40685 -3.06521 -2.38737 3.40685 -3.06521 -1.6571 3.40798 -3.48269 -2.24318 
3.40798 -3.48269 -1.8013 3.40798 -3.17023 -2.40492 3.40798 -3.17023 -1.63955 
3.40798 -2.85777 -2.24318 3.40798 -2.85777 -1.8013 3.40914 -3.43152 -2.30562 
3.40914 -3.43152 -1.73885 3.40914 -2.90894 -2.30562 3.40914 -2.90894 -1.73885 
3.41022 -3.32738 -2.37703 3.41022 -3.32738 -1.66744 3.41022 -3.01307 -2.37703 
3.41022 -3.01307 -1.66744 3.41053 -3.54285 -2.13313 3.41053 -3.54285 -1.91135 
3.41053 -2.7976 -2.13313 3.41053 -2.7976 -1.91135 3.4162 -3.37907 -2.36568 
3.4162 -3.37907 -1.67879 3.4162 -2.96138 -2.36568 3.4162 -2.96138 -1.67879 
3.42039 -3.53823 -2.20608 3.42039 -3.53823 -1.83839 3.42039 -2.80223 -2.20608 
3.42039 -2.80223 -1.83839 3.4208 -3.48201 -2.29198 3.4208 -3.48201 -1.75249 
3.4208 -2.85845 -2.29198 3.4208 -2.85845 -1.75249 3.42479 -3.43017 -2.35336 
3.42479 -3.43017 -1.69111 3.42479 -2.91028 -2.35336 3.42479 -2.91028 -1.69111 
3.42733 -3.59663 -2.02224 3.42733 -2.74383 -2.02224 3.42787 -3.17023 -2.44979 
3.42787 -3.17023 -1.59468 3.42793 -3.22051 -2.44694 3.42793 -3.22051 -1.59754 
3.42793 -3.11995 -2.44694 3.42793 -3.11995 -1.59754 3.42812 -3.27305 -2.43779 
3.42812 -3.27305 -1.60669 3.42812 -3.06741 -2.43779 3.42812 -3.06741 -1.60669 
3.42975 -3.59549 -2.09538 3.42975 -3.59549 -1.94909 3.42975 -2.74497 -2.09538 
3.42975 -2.74497 -1.94909 3.43094 -3.32561 -2.42745 3.43094 -3.32561 -1.61702 
3.43094 -3.01484 -2.42745 3.43094 -3.01484 -1.61702 3.43499 -3.53136 -2.27759 
3.43499 -3.53136 -1.76688 3.43499 -2.8091 -2.27759 3.43499 -2.8091 -1.76688 
3.43594 -3.48053 -2.3401 3.43594 -3.48053 -1.70438 3.43594 -2.85992 -2.3401 
3.43594 -2.85992 -1.70438 3.43642 -3.37747 -2.41623 3.43642 -3.37747 -1.62824 
3.43642 -2.96299 -2.41623 3.43642 -2.96299 -1.62824 3.43701 -3.59207 -2.16814 
3.43701 -3.59207 -1.87634 3.43701 -2.74839 -2.16814 3.43701 -2.74839 -1.87634 
3.44456 -3.43013 -2.40321 3.44456 -3.43013 -1.64126 3.44456 -2.91032 -2.40321 
3.44456 -2.91032 -1.64126 3.44906 -3.58639 -2.24011 3.44906 -3.58639 -1.80437 
3.44906 -2.75407 -2.24011 3.44906 -2.75407 -1.80437 3.44964 -3.53002 -2.32594 
3.44964 -3.53002 -1.71854 3.44964 -2.81044 -2.32594 3.44964 -2.81044 -1.71854 
3.44991 -3.22045 -2.49089 3.44991 -3.22045 -1.55358 3.44991 -3.12001 -2.49089 
3.44991 -3.12001 -1.55358 3.44994 -3.17023 -2.49363 3.44994 -3.17023 -1.55084 
3.45211 -3.27055 -2.48696 3.45211 -3.27055 -1.55751 3.45211 -3.06991 -2.48696 
3.45211 -3.06991 -1.55751 3.45444 -3.32312 -2.47694 3.45444 -3.32312 -1.56753 
3.45444 -3.01734 -2.47694 3.45444 -3.01734 -1.56753 3.45531 -3.48068 -2.39003 
3.45531 -3.48068 -1.65444 3.45531 -2.85977 -2.39003 3.45531 -2.85977 -1.65444 
3.45772 -3.6544 -2.06047 3.45772 -3.6544 -1.984 3.45772 -2.68606 -2.06047 
3.45772 -2.68606 -1.984 3.45929 -3.37525 -2.46562 3.45929 -3.37525 -1.57886 
3.45929 -2.96521 -2.46562 3.45929 -2.96521 -1.57886 3.4627 -3.65204 -2.13362 
3.4627 -3.65204 -1.91086 3.4627 -2.68841 -2.13362 3.4627 -2.68841 -1.91086 
3.46584 -3.57848 -2.31091 3.46584 -3.57848 -1.73356 3.46584 -2.76198 -2.31091 
3.46584 -2.76198 -1.73356 3.46694 -3.42798 -2.45291 3.46694 -3.42798 -1.59157 
3.46694 -2.91248 -2.45291 3.46694 -2.91248 -1.59157 3.46865 -3.53063 -2.37576 
3.46865 -3.53063 -1.66871 3.46865 -2.80983 -2.37576 3.46865 -2.80983 -1.66871 
3.47261 -3.64733 -2.20677 3.47261 -3.64733 -1.83771 3.47261 -2.69313 -2.20677 
3.47261 -2.69313 -1.83771 3.47413 -3.17023 -2.53634 3.47413 -3.17023 -1.50814 
3.47415 -3.22029 -2.53393 3.47415 -3.22029 -1.51055 3.47415 -3.12017 -2.53393 
3.47415 -3.12017 -1.51055 3.47621 -3.27045 -2.53 3.47621 -3.27045 -1.51448 
3.47621 -3.07001 -2.53 3.47621 -3.07001 -1.51448 3.47719 -3.47994 -2.43891 
3.47719 -3.47994 -1.60557 3.47719 -2.86052 -2.43891 3.47719 -2.86052 -1.60557 
3.48042 -3.32012 -2.52481 3.48042 -3.32012 -1.51967 3.48042 -3.02034 -2.52481 
3.48042 -3.02034 -1.51967 3.48449 -3.57931 -2.36079 3.48449 -3.57931 -1.68368 
3.48449 -2.76115 -2.36079 3.48449 -2.76115 -1.68368 3.48475 -3.37241 -2.51368 
3.48475 -3.37241 -1.53079 3.48475 -2.96804 -2.51368 3.48475 -2.96804 -1.53079 
3.48726 -3.64041 -2.27831 3.48726 -3.64041 -1.76617 3.48726 -2.70005 -2.27831 
3.48726 -2.70005 -1.76617 3.49016 -3.52997 -2.42489 3.49016 -3.52997 -1.61959 
3.49016 -2.81048 -2.42489 3.49016 -2.81048 -1.61959 3.49067 -3.71097 -2.02224 
3.49067 -2.62949 -2.02224 3.49207 -3.4251 -2.50159 3.49207 -3.4251 -1.54288 
3.49207 -2.91536 -2.50159 3.49207 -2.91536 -1.54288 3.49312 -3.70939 -2.09849 
3.49312 -3.70939 -1.94599 3.49312 -2.63106 -2.09849 3.49312 -2.63106 -1.94599 
3.50036 -3.22023 -2.5755 3.50036 -3.22023 -1.46898 3.50036 -3.12023 -2.5755 
3.50036 -3.12023 -1.46898 3.50039 -3.62385 -2.343 3.50039 -3.62385 -1.70148 
3.50039 -3.17023 -2.57781 3.50039 -3.17023 -1.46667 3.50039 -2.71661 -2.343 
3.50039 -2.71661 -1.70148 3.5009 -3.70607 -2.17182 3.5009 -3.70607 -1.87266 
3.5009 -2.63439 -2.17182 3.5009 -2.63439 -1.87266 3.50181 -3.47729 -2.48778 
3.50181 -3.47729 -1.5567 3.50181 -2.86317 -2.48778 3.50181 -2.86317 -1.5567 
3.5024 -3.27011 -2.5718 3.5024 -3.27011 -1.47267 3.5024 -3.07035 -2.5718 
3.5024 -3.07035 -1.47267 3.50555 -3.57898 -2.40971 3.50555 -3.57898 -1.63477 
3.50555 -2.76148 -2.40971 3.50555 -2.76148 -1.63477 3.50653 -3.31973 -2.56673 
3.50653 -3.31973 -1.47775 3.50653 -3.02072 -2.56673 3.50653 -3.02072 -1.47775 
3.51272 -3.36898 -2.56029 3.51272 -3.36898 -1.48418 3.51272 -2.97147 -2.56029 
3.51272 -2.97147 -1.48418 3.5132 -3.69982 -2.24433 3.5132 -3.69982 -1.80015 
3.5132 -2.64064 -2.24433 3.5132 -2.64064 -1.80015 3.51394 -3.52825 -2.4726 
3.51394 -3.52825 -1.57188 3.51394 -2.8122 -2.4726 3.51394 -2.8122 -1.57188 
3.51961 -3.42172 -2.54855 3.51961 -3.42172 -1.49593 3.51961 -2.91873 -2.54855 
3.51961 -2.91873 -1.49593 3.521 -3.62371 -2.39218 3.521 -3.62371 -1.6523 
3.521 -2.71675 -2.39218 3.521 -2.71675 -1.6523 3.52399 -3.68474 -2.30968 
3.52399 -3.68474 -1.73479 3.52399 -2.65572 -2.30968 3.52399 -2.65572 -1.73479 
3.52865 -3.17023 -2.61794 3.52865 -3.17023 -1.42654 3.52891 -3.76504 -2.06047 
3.52891 -3.76504 -1.984 3.52891 -2.57542 -2.06047 3.52891 -2.57542 -1.984 
3.52892 -3.47371 -2.53524 3.52892 -3.47371 -1.50923 3.52892 -2.86674 -2.53524 
3.52892 -2.86674 -1.50923 3.52895 -3.57749 -2.45753 3.52895 -3.57749 -1.58695 
3.52895 -2.76297 -2.45753 3.52895 -2.76297 -1.58695 3.52928 -3.21959 -2.61673 
3.52928 -3.21959 -1.42774 3.52928 -3.12087 -2.61673 3.52928 -3.12087 -1.42774 
3.53119 -3.26954 -2.61306 3.53119 -3.26954 -1.43142 3.53119 -3.07092 -2.61306 
3.53119 -3.07092 -1.43142 3.53332 -3.7613 -2.13607 3.53332 -3.7613 -1.90841 
3.53332 -2.57915 -2.13607 3.53332 -2.57915 -1.90841 3.53515 -3.31948 -2.60787 
3.53515 -3.31948 -1.4366 3.53515 -3.02097 -2.60787 3.53515 -3.02097 -1.4366 
3.53851 -3.66728 -2.37371 3.53851 -3.66728 -1.67077 3.53851 -2.67318 -2.37371 
3.53851 -2.67318 -1.67077 3.5406 -3.5248 -2.52042 3.5406 -3.5248 -1.52406 
3.5406 -2.81565 -2.52042 3.5406 -2.81565 -1.52406 3.54123 -3.36881 -2.60144 
3.54123 -3.36881 -1.44304 3.54123 -2.97164 -2.60144 3.54123 -2.97164 -1.44304 
3.54353 -3.7564 -2.20916 3.54353 -3.7564 -1.83531 3.54353 -2.58406 -2.20916 
3.54353 -2.58406 -1.83531 3.54405 -3.62231 -2.44053 3.54405 -3.62231 -1.60394 
3.54405 -2.71815 -2.44053 3.54405 -2.71815 -1.60394 3.54887 -3.41692 -2.59326 
3.54887 -3.41692 -1.45122 3.54887 -2.92354 -2.59326 3.54887 -2.92354 -1.45122 
3.55227 -3.7433 -2.27487 3.55227 -3.7433 -1.76961 3.55227 -2.59716 -2.27487 
3.55227 -2.59716 -1.76961 3.55463 -3.57484 -2.50411 3.55463 -3.57484 -1.54036 
3.55463 -2.76561 -2.50411 3.55463 -2.76561 -1.54036 3.55769 -3.46913 -2.58019 
3.55769 -3.46913 -1.46428 3.55769 -2.87132 -2.58019 3.55769 -2.87132 -1.46428 
3.55885 -3.17023 -2.65663 3.55885 -3.17023 -1.38784 3.55949 -3.21953 -2.65549 
3.55949 -3.21953 -1.38898 3.55949 -3.12092 -2.65549 3.55949 -3.12092 -1.38898 
3.56112 -3.6662 -2.4222 3.56112 -3.6662 -1.62227 3.56112 -2.67426 -2.4222 
3.56112 -2.67426 -1.62227 3.56201 -3.26871 -2.65281 3.56201 -3.26871 -1.39166 
3.56201 -3.07174 -2.65281 3.56201 -3.07174 -1.39166 3.56453 -3.72729 -2.33987 
3.56453 -3.72729 -1.70461 3.56453 -2.61316 -2.33987 3.56453 -2.61316 -1.70461 
3.5659 -3.31862 -2.64776 3.5659 -3.31862 -1.39672 3.5659 -3.02184 -2.64776 
3.5659 -3.02184 -1.39672 3.56892 -3.52075 -2.56543 3.56892 -3.52075 -1.47904 
3.56892 -2.81971 -2.56543 3.56892 -2.81971 -1.47904 3.56933 -3.61984 -2.48742 
3.56933 -3.61984 -1.55706 3.56933 -2.72062 -2.48742 3.56933 -2.72062 -1.55706 
3.56937 -3.81722 -2.02224 3.56937 -2.52323 -2.02224 3.57155 -3.81537 -2.09783 
3.57155 -3.81537 -1.94664 3.57155 -2.52508 -2.09783 3.57155 -2.52508 -1.94664 
3.57173 -3.36814 -2.64113 3.57173 -3.36814 -1.40335 3.57173 -2.97231 -2.64113 
3.57173 -2.97231 -1.40335 3.57808 -3.80983 -2.17299 3.57808 -3.80983 -1.87148 
3.57808 -2.53063 -2.17299 3.57808 -2.53063 -1.87148 3.57929 -3.41622 -2.63308 
3.57929 -3.41622 -1.4114 3.57929 -2.92424 -2.63308 3.57929 -2.92424 -1.4114 
3.58002 -3.70858 -2.40291 3.58002 -3.70858 -1.64156 3.58002 -2.63187 -2.40291 
3.58002 -2.63187 -1.64156 3.58252 -3.57105 -2.54933 3.58252 -3.57105 -1.49515 
3.58252 -2.76941 -2.54933 3.58252 -2.76941 -1.49515 3.5847 -3.79849 -2.23914 
3.5847 -3.79849 -1.80533 3.5847 -2.54197 -2.23914 3.5847 -2.54197 -1.80533 
3.58594 -3.6637 -2.46955 3.58594 -3.6637 -1.57492 3.58594 -2.67676 -2.46955 
3.58594 -2.67676 -1.57492 3.58869 -3.4637 -2.62354 3.58869 -3.4637 -1.42093 
3.58869 -2.87676 -2.62354 3.58869 -2.87676 -1.42093 3.59091 -3.17023 -2.6938 
3.59091 -3.17023 -1.35068 3.59173 -3.21935 -2.6929 3.59173 -3.21935 -1.35158 
3.59173 -3.1211 -2.6929 3.59173 -3.1211 -1.35158 3.59419 -3.2686 -2.69019 
3.59419 -3.2686 -1.35429 3.59419 -3.07186 -2.69019 3.59419 -3.07186 -1.35429 
3.59472 -3.78428 -2.3043 3.59472 -3.78428 -1.74017 3.59472 -2.55617 -2.3043 
3.59472 -2.55617 -1.74017 3.59732 -3.61568 -2.53412 3.59732 -3.61568 -1.51036 
3.59732 -2.72477 -2.53412 3.59732 -2.72477 -1.51036 3.59842 -3.31737 -2.68587 
3.59842 -3.31737 -1.3586 3.59842 -3.02309 -2.68587 3.59842 -3.02309 -1.3586 
3.59951 -3.51543 -2.60918 3.59951 -3.51543 -1.4353 3.59951 -2.82503 -2.60918 
3.59951 -2.82503 -1.4353 3.60412 -3.36698 -2.67926 3.60412 -3.36698 -1.36521 
3.60412 -2.97348 -2.67926 3.60412 -2.97348 -1.36521 3.60443 -3.70631 -2.45056 
3.60443 -3.70631 -1.59392 3.60443 -2.63414 -2.45056 3.60443 -2.63414 -1.59392 
3.60809 -3.76729 -2.36818 3.60809 -3.76729 -1.67629 3.60809 -2.57317 -2.36818 
3.60809 -2.57317 -1.67629 3.61177 -3.4149 -2.67154 3.61177 -3.4149 -1.37293 
3.61177 -2.92555 -2.67154 3.61177 -2.92555 -1.37293 3.61227 -3.86358 -2.06044 
3.61227 -3.86358 -1.98404 3.61227 -2.47688 -2.06044 3.61227 -2.47688 -1.98404 
3.61253 -3.56612 -2.59305 3.61253 -3.56612 -1.45142 3.61253 -2.77433 -2.59305 
3.61253 -2.77433 -1.45142 3.61352 -3.65986 -2.51645 3.61352 -3.65986 -1.52803 
3.61352 -2.6806 -2.51645 3.61352 -2.6806 -1.52803 3.61668 -3.85984 -2.13602 
3.61668 -3.85984 -1.90846 3.61668 -2.48062 -2.13602 3.61668 -2.48062 -1.90846 
3.62105 -3.46248 -2.66203 3.62105 -3.46248 -1.38245 3.62105 -2.87798 -2.66203 
3.62105 -2.87798 -1.38245 3.62249 -3.85192 -2.20136 3.62249 -3.85192 -1.84312 
3.62249 -2.48853 -2.20136 3.62249 -2.48853 -1.84312 3.62476 -3.74758 -2.43049 
3.62476 -3.74758 -1.61399 3.62476 -3.17023 -2.72934 3.62476 -3.17023 -1.31513 
3.62476 -2.59288 -2.43049 3.62476 -2.59288 -1.61399 3.62561 -3.2193 -2.72849 
3.62561 -3.2193 -1.31598 3.62561 -3.12116 -2.72849 3.62561 -3.12116 -1.31598 
3.62703 -3.61088 -2.57814 3.62703 -3.61088 -1.46633 3.62703 -2.72957 -2.57814 
3.62703 -2.72957 -1.46633 3.62816 -3.26825 -2.72594 3.62816 -3.26825 -1.31854 
3.62816 -3.07221 -2.72594 3.62816 -3.07221 -1.31854 3.63043 -3.8395 -2.2673 
3.63043 -3.8395 -1.77718 3.63043 -2.50095 -2.2673 3.63043 -2.50095 -1.77718 
3.63167 -3.70305 -2.49747 3.63167 -3.70305 -1.54701 3.63167 -2.63741 -2.49747 
3.63167 -2.63741 -1.54701 3.63199 -3.5091 -2.65101 3.63199 -3.5091 -1.39347 
3.63199 -2.83136 -2.65101 3.63199 -2.83136 -1.39347 3.63241 -3.31696 -2.72169 
3.63241 -3.31696 -1.32278 3.63241 -3.0235 -2.72169 3.63241 -3.0235 -1.32278 
3.63834 -3.36532 -2.71576 3.63834 -2.97514 -1.32872 3.64191 -3.82415 -2.33265 
3.64191 -3.82415 -1.71183 3.64191 -2.51631 -2.33265 3.64191 -2.51631 -1.71183 
3.64324 -3.65457 -1.4826 3.64324 -2.68589 -2.56188 3.64458 -3.56007 -1.40932 
3.64458 -2.78039 -2.63516 3.64595 -3.41321 -2.70815 3.64595 -2.92725 -1.33632 
3.65163 -3.74466 -1.56692 3.65163 -2.5958 -2.47755 3.6552 -3.46051 -2.6989 
3.6552 -2.87994 -1.34558 3.65662 -3.80607 -2.39607 3.65662 -3.80607 -1.6484 
3.65662 -2.53438 -2.39607 3.65662 -2.53438 -1.6484 3.6589 -3.60483 -1.4237 
3.6589 -2.73562 -2.62077 3.6591 -3.90615 -2.09843 3.6591 -2.4343 -1.94604 
3.6603 -3.17023 -2.76319 3.6603 -3.17023 -1.28129 3.66102 -3.69798 -1.50123 
3.66102 -2.64248 -2.54324 3.6612 -3.21935 -2.76237 3.6612 -3.1211 -2.76237 
3.6612 -3.1211 -1.2821 3.66316 -3.90012 -2.16398 3.66316 -2.44034 -1.8805 
3.66391 -3.2686 -2.75991 3.66391 -3.07186 -1.28456 3.66823 -3.31737 -2.75568 
3.66823 -3.02309 -1.2888 3.67012 -3.89091 -2.2289 3.67012 -2.44954 -1.81557 
3.67252 -3.7841 -1.58816 3.67252 -2.55635 -2.45631 3.6748 -3.64878 -1.43978 
3.6748 -2.69167 -2.6047 3.67484 -3.36698 -2.74998 3.67484 -2.97348 -1.2945 
3.6797 -3.87759 -2.29486 3.6797 -2.46287 -1.74962 3.6805 -3.74004 -1.52119 
3.6805 -2.60041 -2.52328 3.68256 -3.4149 -2.74233 3.68256 -2.92555 -1.30214 
3.69218 -3.69133 -1.45721 3.69218 -2.64913 -2.58727 3.69229 -3.861 -2.35956 
3.69229 -2.47946 -1.68492 3.69861 -3.21953 -2.79461 3.70103 -3.77976 -1.54211 
3.70103 -2.56069 -2.50237 3.70129 -3.26871 -2.79209 3.70129 -3.07174 -1.25238 
3.70634 -3.31862 -2.7882 3.70634 -3.02184 -1.25627 3.7113 -3.73375 -1.47694 
3.7113 -2.60671 -2.56753 3.71297 -3.36814 -2.78238 3.71297 -2.97231 -1.2621 
3.72076 -3.92663 -2.25551 3.72076 -2.41383 -1.78897 3.73155 -3.91203 -2.32115 
3.73155 -2.42842 -1.72333 3.73159 -3.77363 -1.49728 3.73159 -2.56682 -2.54719 
3.74623 -3.31948 -2.81895 3.74623 -3.02097 -1.22552 4.9175 -3.31948 -2.81895 
4.9175 -3.02097 -1.22552 4.93213 -3.77363 -1.49728 4.93213 -2.56682 -2.54719 
4.93217 -3.91203 -2.32115 4.93217 -2.42842 -1.72333 4.94296 -3.92663 -2.25551 
4.94296 -2.41383 -1.78897 4.95075 -3.36814 -2.78238 4.95075 -2.97231 -1.2621 
4.95242 -3.73375 -1.47694 4.95242 -2.60671 -2.56753 4.95738 -3.31862 -2.7882 
4.95738 -3.02184 -1.25627 4.96244 -3.26871 -2.79209 4.96244 -3.07174 -1.25238 
4.96269 -3.77976 -1.54211 4.96269 -2.56069 -2.50237 4.96512 -3.21953 -2.79461 
4.97144 -3.861 -2.35956 4.97144 -2.47946 -1.68492 4.97155 -3.69133 -1.45721 
4.97155 -2.64913 -2.58727 4.98117 -3.4149 -2.74233 4.98117 -2.92555 -1.30214 
4.98322 -3.74004 -1.52119 4.98322 -2.60041 -2.52328 4.98403 -3.87759 -2.29486 
4.98403 -2.46287 -1.74962 4.98889 -3.36698 -2.74998 4.98889 -2.97348 -1.2945 
4.98892 -3.64878 -1.43978 4.98892 -2.69167 -2.6047 4.99121 -3.7841 -1.58816 
4.99121 -2.55635 -2.45631 4.9936 -3.89091 -2.2289 4.9936 -2.44954 -1.81557 
4.9955 -3.31737 -2.75568 4.9955 -3.02309 -1.2888 4.99981 -3.2686 -2.75991 
4.99981 -3.07186 -1.28456 5.00057 -3.90012 -2.16398 5.00057 -2.44034 -1.8805 
5.00252 -3.21935 -2.76237 5.00252 -3.1211 -2.76237 5.00252 -3.1211 -1.2821 
5.00271 -3.69798 -1.50123 5.00271 -2.64248 -2.54324 5.00342 -3.17023 -2.76319 
5.00342 -3.17023 -1.28129 5.00463 -3.90615 -2.09843 5.00463 -2.4343 -1.94604 
5.00482 -3.60483 -1.4237 5.00482 -2.73562 -2.62077 5.0071 -3.80607 -2.39607 
5.0071 -3.80607 -1.6484 5.0071 -2.53438 -2.39607 5.0071 -2.53438 -1.6484 
5.00852 -3.46051 -2.6989 5.00852 -2.87994 -1.34558 5.0121 -3.74466 -1.56692 
5.0121 -2.5958 -2.47755 5.01778 -3.41321 -2.70815 5.01778 -2.92725 -1.33632 
5.01914 -3.56007 -1.40932 5.01914 -2.78039 -2.63516 5.02049 -3.65457 -1.4826 
5.02049 -2.68589 -2.56188 5.02181 -3.82415 -2.33265 5.02181 -3.82415 -1.71183 
5.02181 -2.51631 -2.33265 5.02181 -2.51631 -1.71183 5.02538 -3.36532 -2.71576 
5.02538 -2.97514 -1.32872 5.03132 -3.31696 -2.72169 5.03132 -3.31696 -1.32278 
5.03132 -3.0235 -2.72169 5.03132 -3.0235 -1.32278 5.03173 -3.5091 -2.65101 
5.03173 -3.5091 -1.39347 5.03173 -2.83136 -2.65101 5.03173 -2.83136 -1.39347 
5.03205 -3.70305 -2.49747 5.03205 -3.70305 -1.54701 5.03205 -2.63741 -2.49747 
5.03205 -2.63741 -1.54701 5.0333 -3.8395 -2.2673 5.0333 -3.8395 -1.77718 
5.0333 -2.50095 -2.2673 5.0333 -2.50095 -1.77718 5.03556 -3.26825 -2.72594 
5.03556 -3.26825 -1.31854 5.03556 -3.07221 -2.72594 5.03556 -3.07221 -1.31854 
5.0367 -3.61088 -2.57814 5.0367 -3.61088 -1.46633 5.0367 -2.72957 -2.57814 
5.0367 -2.72957 -1.46633 5.03812 -3.2193 -2.72849 5.03812 -3.2193 -1.31598 
5.03812 -3.12116 -2.72849 5.03812 -3.12116 -1.31598 5.03897 -3.74758 -2.43049 
5.03897 -3.74758 -1.61399 5.03897 -3.17023 -2.72934 5.03897 -3.17023 -1.31513 
5.03897 -2.59288 -2.43049 5.03897 -2.59288 -1.61399 5.04123 -3.85192 -2.20136 
5.04123 -3.85192 -1.84312 5.04123 -2.48853 -2.20136 5.04123 -2.48853 -1.84312 
5.04268 -3.46248 -2.66203 5.04268 -3.46248 -1.38245 5.04268 -2.87798 -2.66203 
5.04268 -2.87798 -1.38245 5.04705 -3.85984 -2.13602 5.04705 -3.85984 -1.90846 
5.04705 -2.48062 -2.13602 5.04705 -2.48062 -1.90846 5.0502 -3.65986 -2.51645 
5.0502 -3.65986 -1.52803 5.0502 -2.6806 -2.51645 5.0502 -2.6806 -1.52803 
5.05119 -3.56612 -2.59305 5.05119 -3.56612 -1.45142 5.05119 -2.77433 -2.59305 
5.05119 -2.77433 -1.45142 5.05145 -3.86358 -2.06044 5.05145 -3.86358 -1.98404 
5.05145 -2.47688 -2.06044 5.05145 -2.47688 -1.98404 5.05196 -3.4149 -2.67154 
5.05196 -3.4149 -1.37293 5.05196 -2.92555 -2.67154 5.05196 -2.92555 -1.37293 
5.05563 -3.76729 -2.36818 5.05563 -3.76729 -1.67629 5.05563 -2.57317 -2.36818 
5.05563 -2.57317 -1.67629 5.05929 -3.70631 -2.45056 5.05929 -3.70631 -1.59392 
5.05929 -2.63414 -2.45056 5.05929 -2.63414 -1.59392 5.0596 -3.36698 -2.67926 
5.0596 -3.36698 -1.36521 5.0596 -2.97348 -2.67926 5.0596 -2.97348 -1.36521 
5.06421 -3.51543 -2.60918 5.06421 -3.51543 -1.4353 5.06421 -2.82503 -2.60918 
5.06421 -2.82503 -1.4353 5.0653 -3.31737 -2.68587 5.0653 -3.31737 -1.3586 
5.0653 -3.02309 -2.68587 5.0653 -3.02309 -1.3586 5.0664 -3.61568 -2.53412 
5.0664 -3.61568 -1.51036 5.0664 -2.72477 -2.53412 5.0664 -2.72477 -1.51036 
5.069 -3.78428 -2.3043 5.069 -3.78428 -1.74017 5.069 -2.55617 -2.3043 
5.069 -2.55617 -1.74017 5.06954 -3.2686 -2.69019 5.06954 -3.2686 -1.35429 
5.06954 -3.07186 -2.69019 5.06954 -3.07186 -1.35429 5.072 -3.21935 -2.6929 
5.072 -3.21935 -1.35158 5.072 -3.1211 -2.6929 5.072 -3.1211 -1.35158 
5.07281 -3.17023 -2.6938 5.07281 -3.17023 -1.35068 5.07504 -3.4637 -2.62354 
5.07504 -3.4637 -1.42093 5.07504 -2.87676 -2.62354 5.07504 -2.87676 -1.42093 
5.07778 -3.6637 -2.46955 5.07778 -3.6637 -1.57492 5.07778 -2.67676 -2.46955 
5.07778 -2.67676 -1.57492 5.07902 -3.79849 -2.23914 5.07902 -3.79849 -1.80533 
5.07902 -2.54197 -2.23914 5.07902 -2.54197 -1.80533 5.08121 -3.57105 -2.54933 
5.08121 -3.57105 -1.49515 5.08121 -2.76941 -2.54933 5.08121 -2.76941 -1.49515 
5.0837 -3.70858 -2.40291 5.0837 -3.70858 -1.64156 5.0837 -2.63187 -2.40291 
5.0837 -2.63187 -1.64156 5.08443 -3.41622 -2.63308 5.08443 -3.41622 -1.4114 
5.08443 -2.92424 -2.63308 5.08443 -2.92424 -1.4114 5.08564 -3.80983 -2.17299 
5.08564 -3.80983 -1.87148 5.08564 -2.53063 -2.17299 5.08564 -2.53063 -1.87148 
5.092 -3.36814 -2.64113 5.092 -3.36814 -1.40335 5.092 -2.97231 -2.64113 
5.092 -2.97231 -1.40335 5.09217 -3.81537 -2.09783 5.09217 -3.81537 -1.94664 
5.09217 -2.52508 -2.09783 5.09217 -2.52508 -1.94664 5.09435 -3.81722 -2.02224 
5.09435 -2.52323 -2.02224 5.0944 -3.61984 -2.48742 5.0944 -3.61984 -1.55706 
5.0944 -2.72062 -2.48742 5.0944 -2.72062 -1.55706 5.0948 -3.52075 -2.56543 
5.0948 -3.52075 -1.47904 5.0948 -2.81971 -2.56543 5.0948 -2.81971 -1.47904 
5.09783 -3.31862 -2.64776 5.09783 -3.31862 -1.39672 5.09783 -3.02184 -2.64776 
5.09783 -3.02184 -1.39672 5.09919 -3.72729 -2.33987 5.09919 -3.72729 -1.70461 
5.09919 -2.61316 -2.33987 5.09919 -2.61316 -1.70461 5.10172 -3.26871 -2.65281 
5.10172 -3.26871 -1.39166 5.10172 -3.07174 -2.65281 5.10172 -3.07174 -1.39166 
5.1026 -3.6662 -2.4222 5.1026 -3.6662 -1.62227 5.1026 -2.67426 -2.4222 
5.1026 -2.67426 -1.62227 5.10423 -3.21953 -2.65549 5.10423 -3.21953 -1.38898 
5.10423 -3.12092 -2.65549 5.10423 -3.12092 -1.38898 5.10487 -3.17023 -2.65663 
5.10487 -3.17023 -1.38784 5.10603 -3.46913 -2.58019 5.10603 -3.46913 -1.46428 
5.10603 -2.87132 -2.58019 5.10603 -2.87132 -1.46428 5.10909 -3.57484 -2.50411 
5.10909 -3.57484 -1.54036 5.10909 -2.76561 -2.50411 5.10909 -2.76561 -1.54036 
5.11146 -3.7433 -2.27487 5.11146 -3.7433 -1.76961 5.11146 -2.59716 -2.27487 
5.11146 -2.59716 -1.76961 5.11486 -3.41692 -2.59326 5.11486 -3.41692 -1.45122 
5.11486 -2.92354 -2.59326 5.11486 -2.92354 -1.45122 5.11968 -3.62231 -2.44053 
5.11968 -3.62231 -1.60394 5.11968 -2.71815 -2.44053 5.11968 -2.71815 -1.60394 
5.12019 -3.7564 -2.20916 5.12019 -3.7564 -1.83531 5.12019 -2.58406 -2.20916 
5.12019 -2.58406 -1.83531 5.12249 -3.36881 -2.60144 5.12249 -3.36881 -1.44304 
5.12249 -2.97164 -2.60144 5.12249 -2.97164 -1.44304 5.12312 -3.5248 -2.52042 
5.12312 -3.5248 -1.52406 5.12312 -2.81565 -2.52042 5.12312 -2.81565 -1.52406 
5.12522 -3.66728 -2.37371 5.12522 -3.66728 -1.67077 5.12522 -2.67318 -2.37371 
5.12522 -2.67318 -1.67077 5.12858 -3.31948 -2.60787 5.12858 -3.31948 -1.4366 
5.12858 -3.02097 -2.60787 5.12858 -3.02097 -1.4366 5.13041 -3.7613 -2.13607 
5.13041 -3.7613 -1.90841 5.13041 -2.57915 -2.13607 5.13041 -2.57915 -1.90841 
5.13253 -3.26954 -2.61306 5.13253 -3.26954 -1.43142 5.13253 -3.07092 -2.61306 
5.13253 -3.07092 -1.43142 5.13445 -3.21959 -2.61673 5.13445 -3.21959 -1.42774 
5.13445 -3.12087 -2.61673 5.13445 -3.12087 -1.42774 5.13477 -3.57749 -2.45753 
5.13477 -3.57749 -1.58695 5.13477 -2.76297 -2.45753 5.13477 -2.76297 -1.58695 
5.13481 -3.47371 -2.53524 5.13481 -3.47371 -1.50923 5.13481 -2.86674 -2.53524 
5.13481 -2.86674 -1.50923 5.13482 -3.76504 -2.06047 5.13482 -3.76504 -1.984 
5.13482 -2.57542 -2.06047 5.13482 -2.57542 -1.984 5.13507 -3.17023 -2.61794 
5.13507 -3.17023 -1.42654 5.13973 -3.68474 -2.30968 5.13973 -3.68474 -1.73479 
5.13973 -2.65572 -2.30968 5.13973 -2.65572 -1.73479 5.14273 -3.62371 -2.39218 
5.14273 -3.62371 -1.6523 5.14273 -2.71675 -2.39218 5.14273 -2.71675 -1.6523 
5.14411 -3.42172 -2.54855 5.14411 -3.42172 -1.49593 5.14411 -2.91873 -2.54855 
5.14411 -2.91873 -1.49593 5.14978 -3.52825 -2.4726 5.14978 -3.52825 -1.57188 
5.14978 -2.8122 -2.4726 5.14978 -2.8122 -1.57188 5.15052 -3.69982 -2.24433 
5.15052 -3.69982 -1.80015 5.15052 -2.64064 -2.24433 5.15052 -2.64064 -1.80015 
5.151 -3.36898 -2.56029 5.151 -3.36898 -1.48418 5.151 -2.97147 -2.56029 
5.151 -2.97147 -1.48418 5.1572 -3.31973 -2.56673 5.1572 -3.31973 -1.47775 
5.1572 -3.02072 -2.56673 5.1572 -3.02072 -1.47775 5.15817 -3.57898 -2.40971 
5.15817 -3.57898 -1.63477 5.15817 -2.76148 -2.40971 5.15817 -2.76148 -1.63477 
5.16132 -3.27011 -2.5718 5.16132 -3.27011 -1.47267 5.16132 -3.07035 -2.5718 
5.16132 -3.07035 -1.47267 5.16192 -3.47729 -2.48778 5.16192 -3.47729 -1.5567 
5.16192 -2.86317 -2.48778 5.16192 -2.86317 -1.5567 5.16283 -3.70607 -2.17182 
5.16283 -3.70607 -1.87266 5.16283 -2.63439 -2.17182 5.16283 -2.63439 -1.87266 
5.16333 -3.62385 -2.343 5.16333 -3.62385 -1.70148 5.16333 -3.17023 -2.57781 
5.16333 -3.17023 -1.46667 5.16333 -2.71661 -2.343 5.16333 -2.71661 -1.70148 
5.16337 -3.22023 -2.5755 5.16337 -3.22023 -1.46898 5.16337 -3.12023 -2.5755 
5.16337 -3.12023 -1.46898 5.1706 -3.70939 -2.09849 5.1706 -3.70939 -1.94599 
5.1706 -2.63106 -2.09849 5.1706 -2.63106 -1.94599 5.17166 -3.4251 -2.50159 
5.17166 -3.4251 -1.54288 5.17166 -2.91536 -2.50159 5.17166 -2.91536 -1.54288 
5.17305 -3.71097 -2.02224 5.17305 -2.62949 -2.02224 5.17356 -3.52997 -2.42489 
5.17356 -3.52997 -1.61959 5.17356 -2.81048 -2.42489 5.17356 -2.81048 -1.61959 
5.17647 -3.64041 -2.27831 5.17647 -3.64041 -1.76617 5.17647 -2.70005 -2.27831 
5.17647 -2.70005 -1.76617 5.17898 -3.37241 -2.51368 5.17898 -3.37241 -1.53079 
5.17898 -2.96804 -2.51368 5.17898 -2.96804 -1.53079 5.17923 -3.57931 -2.36079 
5.17923 -3.57931 -1.68368 5.17923 -2.76115 -2.36079 5.17923 -2.76115 -1.68368 
5.18331 -3.32012 -2.52481 5.18331 -3.32012 -1.51967 5.18331 -3.02034 -2.52481 
5.18331 -3.02034 -1.51967 5.18653 -3.47994 -2.43891 5.18653 -3.47994 -1.60557 
5.18653 -2.86052 -2.43891 5.18653 -2.86052 -1.60557 5.18751 -3.27045 -2.53 
5.18751 -3.27045 -1.51448 5.18751 -3.07001 -2.53 5.18751 -3.07001 -1.51448 
5.18957 -3.22029 -2.53393 5.18957 -3.22029 -1.51055 5.18957 -3.12017 -2.53393 
5.18957 -3.12017 -1.51055 5.18959 -3.17023 -2.53634 5.18959 -3.17023 -1.50814 
5.19112 -3.64733 -2.20677 5.19112 -3.64733 -1.83771 5.19112 -2.69313 -2.20677 
5.19112 -2.69313 -1.83771 5.19507 -3.53063 -2.37576 5.19507 -3.53063 -1.66871 
5.19507 -2.80983 -2.37576 5.19507 -2.80983 -1.66871 5.19678 -3.42798 -2.45291 
5.19678 -3.42798 -1.59157 5.19678 -2.91248 -2.45291 5.19678 -2.91248 -1.59157 
5.19789 -3.57848 -2.31091 5.19789 -3.57848 -1.73356 5.19789 -2.76198 -2.31091 
5.19789 -2.76198 -1.73356 5.20103 -3.65204 -2.13362 5.20103 -3.65204 -1.91086 
5.20103 -2.68841 -2.13362 5.20103 -2.68841 -1.91086 5.20443 -3.37525 -2.46562 
5.20443 -3.37525 -1.57886 5.20443 -2.96521 -2.46562 5.20443 -2.96521 -1.57886 
5.206 -3.6544 -2.06047 5.206 -3.6544 -1.984 5.206 -2.68606 -2.06047 
5.206 -2.68606 -1.984 5.20841 -3.48068 -2.39003 5.20841 -3.48068 -1.65444 
5.20841 -2.85977 -2.39003 5.20841 -2.85977 -1.65444 5.20928 -3.32312 -2.47694 
5.20928 -3.32312 -1.56753 5.20928 -3.01734 -2.47694 5.20928 -3.01734 -1.56753 
5.21162 -3.27055 -2.48696 5.21162 -3.27055 -1.55751 5.21162 -3.06991 -2.48696 
5.21162 -3.06991 -1.55751 5.21378 -3.17023 -2.49363 5.21378 -3.17023 -1.55084 
5.21382 -3.22045 -2.49089 5.21382 -3.22045 -1.55358 5.21382 -3.12001 -2.49089 
5.21382 -3.12001 -1.55358 5.21409 -3.53002 -2.32594 5.21409 -3.53002 -1.71854 
5.21409 -2.81044 -2.32594 5.21409 -2.81044 -1.71854 5.21467 -3.58639 -2.24011 
5.21467 -3.58639 -1.80437 5.21467 -2.75407 -2.24011 5.21467 -2.75407 -1.80437 
5.21916 -3.43013 -2.40321 5.21916 -3.43013 -1.64126 5.21916 -2.91032 -2.40321 
5.21916 -2.91032 -1.64126 5.22672 -3.59207 -2.16814 5.22672 -3.59207 -1.87634 
5.22672 -2.74839 -2.16814 5.22672 -2.74839 -1.87634 5.22731 -3.37747 -2.41623 
5.22731 -3.37747 -1.62824 5.22731 -2.96299 -2.41623 5.22731 -2.96299 -1.62824 
5.22778 -3.48053 -2.3401 5.22778 -3.48053 -1.70438 5.22778 -2.85992 -2.3401 
5.22778 -2.85992 -1.70438 5.22873 -3.53136 -2.27759 5.22873 -3.53136 -1.76688 
5.22873 -2.8091 -2.27759 5.22873 -2.8091 -1.76688 5.23278 -3.32561 -2.42745 
5.23278 -3.32561 -1.61702 5.23278 -3.01484 -2.42745 5.23278 -3.01484 -1.61702 
5.23397 -3.59549 -2.09538 5.23397 -3.59549 -1.94909 5.23397 -2.74497 -2.09538 
5.23397 -2.74497 -1.94909 5.2356 -3.27305 -2.43779 5.2356 -3.27305 -1.60669 
5.2356 -3.06741 -2.43779 5.2356 -3.06741 -1.60669 5.2358 -3.22051 -2.44694 
5.2358 -3.22051 -1.59754 5.2358 -3.11995 -2.44694 5.2358 -3.11995 -1.59754 
5.23585 -3.17023 -2.44979 5.23585 -3.17023 -1.59468 5.2364 -3.59663 -2.02224 
5.2364 -2.74383 -2.02224 5.23894 -3.43017 -2.35336 5.23894 -3.43017 -1.69111 
5.23894 -2.91028 -2.35336 5.23894 -2.91028 -1.69111 5.24292 -3.48201 -2.29198 
5.24292 -3.48201 -1.75249 5.24292 -2.85845 -2.29198 5.24292 -2.85845 -1.75249 
5.24333 -3.53823 -2.20608 5.24333 -3.53823 -1.83839 5.24333 -2.80223 -2.20608 
5.24333 -2.80223 -1.83839 5.24752 -3.37907 -2.36568 5.24752 -3.37907 -1.67879 
5.24752 -2.96138 -2.36568 5.24752 -2.96138 -1.67879 5.2532 -3.54285 -2.13313 
5.2532 -3.54285 -1.91135 5.2532 -2.7976 -2.13313 5.2532 -2.7976 -1.91135 
5.2535 -3.32738 -2.37703 5.2535 -3.32738 -1.66744 5.2535 -3.01307 -2.37703 
5.2535 -3.01307 -1.66744 5.25459 -3.43152 -2.30562 5.25459 -3.43152 -1.73885 
5.25459 -2.90894 -2.30562 5.25459 -2.90894 -1.73885 5.25574 -3.48269 -2.24318 
5.25574 -3.48269 -1.8013 5.25574 -3.17023 -2.40492 5.25574 -3.17023 -1.63955 
5.25574 -2.85777 -2.24318 5.25574 -2.85777 -1.8013 5.25687 -3.27525 -2.38737 
5.25687 -3.27525 -1.6571 5.25687 -3.06521 -2.38737 5.25687 -3.06521 -1.6571 
5.25762 -3.22281 -2.39668 5.25762 -3.22281 -1.6478 5.25762 -3.11764 -2.39668 
5.25762 -3.11764 -1.6478 5.25814 -3.54517 -2.06002 5.25814 -3.54517 -1.98445 
5.25814 -2.79528 -2.06002 5.25814 -2.79528 -1.98445 5.26364 -3.38049 -2.31818 
5.26364 -3.38049 -1.7263 5.26364 -2.95997 -2.31818 5.26364 -2.95997 -1.7263 
5.26792 -3.43241 -2.25689 5.26792 -3.43241 -1.78759 5.26792 -2.90805 -2.25689 
5.26792 -2.90805 -1.78759 5.26824 -3.48821 -2.17081 5.26824 -3.48821 -1.87366 
5.26824 -2.85224 -2.17081 5.26824 -2.85224 -1.87366 5.27006 -3.32767 -2.33046 
5.27006 -3.32767 -1.71401 5.27006 -3.01279 -2.33046 5.27006 -3.01279 -1.71401 
5.27341 -3.17023 -2.35913 5.27341 -3.17023 -1.68535 5.27382 -3.27554 -2.34102 
5.27382 -3.27554 -1.70346 5.27382 -3.06492 -2.34102 5.27382 -3.06492 -1.70346 
5.27492 -3.22285 -2.35067 5.27492 -3.22285 -1.6938 5.27492 -3.1176 -2.35067 
5.27492 -3.1176 -1.6938 5.27567 -3.49201 -2.09764 5.27567 -3.49201 -1.94684 
5.27567 -2.84844 -2.09764 5.27567 -2.84844 -1.94684 5.27741 -3.38138 -2.26992 
5.27741 -3.38138 -1.77455 5.27741 -2.95908 -2.26992 5.27741 -2.95908 -1.77455 
5.27836 -3.49293 -2.02224 5.27836 -2.84752 -2.02224 5.27879 -3.43268 -2.20782 
5.27879 -3.43268 -1.83665 5.27879 -2.90777 -2.20782 5.27879 -2.90777 -1.83665 
5.28436 -3.32871 -2.28229 5.28436 -3.32871 -1.76218 5.28436 -3.01174 -2.28229 
5.28436 -3.01174 -1.76218 5.28847 -3.27558 -2.29389 5.28847 -3.27558 -1.75059 
5.28847 -3.06488 -2.29389 5.28847 -3.06488 -1.75059 5.2888 -3.17023 -2.31252 
5.2888 -3.17023 -1.73195 5.28881 -3.38173 -2.22105 5.28881 -3.38173 -1.82343 
5.28881 -2.95872 -2.22105 5.28881 -2.95872 -1.82343 5.2889 -3.43739 -2.13491 
5.2889 -3.43739 -1.90957 5.2889 -2.90306 -2.13491 5.2889 -2.90306 -1.90957 
5.29001 -3.22298 -2.30361 5.29001 -3.22298 -1.74087 5.29001 -3.11748 -2.30361 
5.29001 -3.11748 -1.74087 5.29443 -3.4386 -2.06003 5.29443 -3.4386 -1.98445 
5.29443 -2.90185 -2.06003 5.29443 -2.90185 -1.98445 5.29633 -3.3293 -2.23319 
5.29633 -3.3293 -1.81129 5.29633 -3.01116 -2.23319 5.29633 -3.01116 -1.81129 
5.29779 -3.38155 -2.17167 5.29779 -3.38155 -1.87281 5.29779 -2.9589 -2.17167 
5.29779 -2.9589 -1.87281 5.30096 -3.27618 -2.24499 5.30096 -3.27618 -1.79949 
5.30096 -3.06428 -2.24499 5.30096 -3.06428 -1.79949 5.30189 -3.17023 -2.26522 
5.30189 -3.17023 -1.77926 5.30269 -3.22302 -2.25612 5.30269 -3.22302 -1.78835 
5.30269 -3.11744 -2.25612 5.30269 -3.11744 -1.78835 5.30582 -3.32927 -2.18383 
5.30582 -3.32927 -1.86065 5.30582 -3.01119 -2.18383 5.30582 -3.01119 -1.86065 
5.30601 -3.38335 -2.09716 5.30601 -3.38335 -1.94731 5.30601 -2.9571 -2.09716 
5.30601 -2.9571 -1.94731 5.30876 -3.38395 -2.02224 5.30876 -2.9565 -2.02224 
5.31098 -3.27652 -2.19552 5.31098 -3.27652 -1.84896 5.31098 -3.06394 -2.19552 
5.31098 -3.06394 -1.84896 5.31265 -3.32952 -2.13487 5.31265 -3.32952 -1.9096 
5.31265 -3.17023 -2.21733 5.31265 -3.17023 -1.82715 5.31265 -3.01094 -2.13487 
5.31265 -3.01094 -1.9096 5.31326 -3.22345 -2.20669 5.31326 -3.22345 -1.83778 
5.31326 -3.11701 -2.20669 5.31326 -3.11701 -1.83778 5.31818 -3.33073 -2.06 
5.31818 -3.33073 -1.98448 5.31818 -3.00973 -2.06 5.31818 -3.00973 -1.98448 
5.31835 -3.27679 -2.14671 5.31835 -3.27679 -1.89777 5.31835 -3.06367 -2.14671 
5.31835 -3.06367 -1.89777 5.32104 -3.17023 -2.16897 5.32104 -3.17023 -1.87551 
5.32115 -3.22349 -2.15818 5.32115 -3.22349 -1.8863 5.32115 -3.11697 -2.15818 
5.32115 -3.11697 -1.8863 5.32331 -3.2768 -2.0976 5.32331 -3.2768 -1.94688 
5.32331 -3.06365 -2.0976 5.32331 -3.06365 -1.94688 5.32613 -3.27711 -2.02224 
5.32613 -3.06335 -2.02224 5.32666 -3.22359 -2.10906 5.32666 -3.22359 -1.93542 
5.32666 -3.11686 -2.10906 5.32666 -3.11686 -1.93542 5.32705 -3.17023 -2.12026 
5.32705 -3.17023 -1.92422 5.32972 -3.22363 -2.06 5.32972 -3.22363 -1.98448 
5.32972 -3.11683 -2.06 5.32972 -3.11683 -1.98448 5.33066 -3.17023 -2.07131 
5.33066 -3.17023 -1.97317 5.33186 -3.17023 -2.02224 3.33186 -2.2415 -0.93663 
3.33307 -2.2415 -0.9857 3.33307 -2.2415 -0.88756 3.334 -2.2949 -0.97439 
3.334 -2.2949 -0.89887 3.334 -2.1881 -0.97439 3.334 -2.1881 -0.89887 
3.33668 -2.2415 -1.03465 3.33668 -2.2415 -0.83861 3.33707 -2.29487 -1.02345 
3.33707 -2.29487 -0.84981 3.33707 -2.18814 -1.02345 3.33707 -2.18814 -0.84981 
3.33759 -2.34838 -0.93663 3.33759 -2.13462 -0.93663 3.34042 -2.34808 -1.01199 
3.34042 -2.34808 -0.86127 3.34042 -2.13493 -1.01199 3.34042 -2.13493 -0.86127 
3.34258 -2.29476 -1.07257 3.34258 -2.29476 -0.80069 3.34258 -2.18824 -1.07257 
3.34258 -2.18824 -0.80069 3.34269 -2.2415 -1.08336 3.34269 -2.2415 -0.7899 
3.34538 -2.34806 -1.0611 3.34538 -2.34806 -0.81216 3.34538 -2.13494 -1.0611 
3.34538 -2.13494 -0.81216 3.34555 -2.402 -0.97439 3.34555 -2.402 -0.89887 
3.34555 -2.081 -0.97439 3.34555 -2.081 -0.89887 3.35046 -2.29472 -1.12109 
3.35046 -2.29472 -0.75217 3.35046 -2.18828 -1.12109 3.35046 -2.18828 -0.75217 
3.35108 -2.40079 -1.04927 3.35108 -2.40079 -0.824 3.35108 -2.2415 -1.13172 
3.35108 -2.2415 -0.74154 3.35108 -2.08221 -1.04927 3.35108 -2.08221 -0.824 
3.35274 -2.34779 -1.10991 3.35274 -2.34779 -0.76335 3.35274 -2.13521 -1.10991 
3.35274 -2.13521 -0.76335 3.35497 -2.45523 -0.93663 3.35497 -2.02778 -0.93663 
3.35771 -2.45463 -1.01156 3.35771 -2.45463 -0.86171 3.35771 -2.02838 -1.01156 
3.35771 -2.02838 -0.86171 3.3579 -2.40054 -1.09822 3.3579 -2.40054 -0.77504 
3.3579 -2.08246 -1.09822 3.3579 -2.08246 -0.77504 3.36103 -2.29429 -1.17051 
3.36103 -2.29429 -0.70275 3.36103 -2.18871 -1.17051 3.36103 -2.18871 -0.70275 
3.36183 -2.2415 -1.17961 3.36183 -2.2415 -0.69365 3.36276 -2.34745 -1.15938 
3.36276 -2.34745 -0.71388 3.36276 -2.13555 -1.15938 3.36276 -2.13555 -0.71388 
3.36594 -2.45283 -1.08606 3.36594 -2.45283 -0.7872 3.36594 -2.03018 -1.08606 
3.36594 -2.03018 -0.7872 3.36739 -2.40057 -1.14758 3.36739 -2.40057 -0.72568 
3.36739 -2.08243 -1.14758 3.36739 -2.08243 -0.72568 3.36929 -2.50988 -0.97442 
3.36929 -2.50988 -0.89884 3.36929 -1.97313 -0.97442 3.36929 -1.97313 -0.89884 
3.37371 -2.29425 -1.218 3.37371 -2.29425 -0.65526 3.37371 -2.18875 -1.218 
3.37371 -2.18875 -0.65526 3.37482 -2.50867 -1.0493 3.37482 -2.50867 -0.82396 
3.37482 -1.97434 -1.0493 3.37482 -1.97434 -0.82396 3.37492 -2.45301 -1.13544 
3.37492 -2.45301 -0.73782 3.37492 -2.03 -1.13544 3.37492 -2.03 -0.73782 
3.37492 -2.2415 -1.22692 3.37492 -2.2415 -0.64635 3.37525 -2.34685 -1.20828 
3.37525 -2.34685 -0.66498 3.37525 -2.13615 -1.20828 3.37525 -2.13615 -0.66498 
3.37936 -2.39999 -1.19669 3.37936 -2.39999 -0.67658 3.37936 -2.08302 -1.19669 
3.37936 -2.08302 -0.67658 3.38493 -2.50396 -1.12221 3.38493 -2.50396 -0.75105 
3.38493 -1.97905 -1.12221 3.38493 -1.97905 -0.75105 3.38536 -2.56421 -0.93663 
3.38536 -1.9188 -0.93663 3.38631 -2.45265 -1.18432 3.38631 -2.45265 -0.68895 
3.38631 -2.03035 -1.18432 3.38631 -2.03035 -0.68895 3.38806 -2.56329 -1.01203 
3.38806 -2.56329 -0.86123 3.38806 -1.91972 -1.01203 3.38806 -1.91972 -0.86123 
3.3888 -2.29413 -1.26507 3.3888 -2.29413 -0.6082 3.3888 -2.18888 -1.26507 
3.3888 -2.18888 -0.6082 3.3899 -2.34681 -1.25541 3.3899 -2.34681 -0.61785 
3.3899 -2.13619 -1.25541 3.3899 -2.13619 -0.61785 3.39032 -2.2415 -1.27352 
3.39032 -2.2415 -0.59974 3.39367 -2.39894 -1.24486 3.39367 -2.39894 -0.62841 
3.39367 -2.08406 -1.24486 3.39367 -2.08406 -0.62841 3.39548 -2.55949 -1.0852 
3.39548 -2.55949 -0.78806 3.39548 -1.92352 -1.0852 3.39548 -1.92352 -0.78806 
3.39581 -2.50368 -1.17128 3.39581 -2.50368 -0.70198 3.39581 -1.97932 -1.17128 
3.39581 -1.97932 -0.70198 3.40008 -2.45176 -1.23257 3.40008 -2.45176 -0.64069 
3.40008 -2.03124 -1.23257 3.40008 -2.03124 -0.64069 3.40559 -2.61645 -0.97442 
3.40559 -2.61645 -0.89885 3.40559 -1.86656 -0.97442 3.40559 -1.86656 -0.89885 
3.4061 -2.29409 -1.31107 3.4061 -2.29409 -0.56219 3.4061 -2.18892 -1.31107 
3.4061 -2.18892 -0.56219 3.40685 -2.34652 -1.30177 3.40685 -2.34652 -0.5715 
3.40685 -2.13648 -1.30177 3.40685 -2.13648 -0.5715 3.40798 -2.55396 -1.15757 
3.40798 -2.55396 -0.71569 3.40798 -2.2415 -1.31931 3.40798 -2.2415 -0.55395 
3.40798 -1.92904 -1.15757 3.40798 -1.92904 -0.71569 3.40914 -2.50279 -1.22001 
3.40914 -2.50279 -0.65325 3.40914 -1.98021 -1.22001 3.40914 -1.98021 -0.65325 
3.41022 -2.39866 -1.29142 3.41022 -2.39866 -0.58184 3.41022 -2.08435 -1.29142 
3.41022 -2.08435 -0.58184 3.41053 -2.61413 -1.04752 3.41053 -2.61413 -0.82574 
3.41053 -1.86888 -1.04752 3.41053 -1.86888 -0.82574 3.4162 -2.45035 -1.28008 
3.4162 -2.45035 -0.59319 3.4162 -2.03266 -1.28008 3.4162 -2.03266 -0.59319 
3.42039 -2.6095 -1.12048 3.42039 -2.6095 -0.75279 3.42039 -1.8735 -1.12048 
3.42039 -1.8735 -0.75279 3.4208 -2.55328 -1.20638 3.4208 -2.55328 -0.66689 
3.4208 -1.92972 -1.20638 3.4208 -1.92972 -0.66689 3.42479 -2.50145 -1.26775 
3.42479 -2.50145 -0.60551 3.42479 -1.98156 -1.26775 3.42479 -1.98156 -0.60551 
3.42733 -2.6679 -0.93663 3.42733 -1.8151 -0.93663 3.42787 -2.2415 -1.36419 
3.42787 -2.2415 -0.50908 3.42793 -2.29178 -1.36133 3.42793 -2.29178 -0.51193 
3.42793 -2.19122 -1.36133 3.42793 -2.19122 -0.51193 3.42812 -2.34432 -1.35218 
3.42812 -2.34432 -0.52108 3.42812 -2.13868 -1.35218 3.42812 -2.13868 -0.52108 
3.42975 -2.66676 -1.00978 3.42975 -2.66676 -0.86349 3.42975 -1.81624 -1.00978 
3.42975 -1.81624 -0.86349 3.43094 -2.39689 -1.34184 3.43094 -2.39689 -0.53142 
3.43094 -2.08612 -1.34184 3.43094 -2.08612 -0.53142 3.43499 -2.60263 -1.19199 
3.43499 -2.60263 -0.68128 3.43499 -1.88037 -1.19199 3.43499 -1.88037 -0.68128 
3.43594 -2.55181 -1.25449 3.43594 -2.55181 -0.61877 3.43594 -1.9312 -1.25449 
3.43594 -1.9312 -0.61877 3.43642 -2.44874 -1.33063 3.43642 -2.44874 -0.54263 
3.43642 -2.03426 -1.33063 3.43642 -2.03426 -0.54263 3.43701 -2.66334 -1.08253 
3.43701 -2.66334 -0.79073 3.43701 -1.81966 -1.08253 3.43701 -1.81966 -0.79073 
3.44456 -2.50141 -1.31761 3.44456 -2.50141 -0.55565 3.44456 -1.9816 -1.31761 
3.44456 -1.9816 -0.55565 3.44906 -2.65766 -1.1545 3.44906 -2.65766 -0.71876 
3.44906 -1.82534 -1.1545 3.44906 -1.82534 -0.71876 3.44964 -2.60129 -1.24033 
3.44964 -2.60129 -0.63293 3.44964 -1.88171 -1.24033 3.44964 -1.88171 -0.63293 
3.44991 -2.29172 -1.40528 3.44991 -2.29172 -0.46798 3.44991 -2.19128 -1.40528 
3.44991 -2.19128 -0.46798 3.44994 -2.2415 -1.40803 3.44994 -2.2415 -0.46523 
3.45211 -2.34182 -1.40136 3.45211 -2.34182 -0.47191 3.45211 -2.14118 -1.40136 
3.45211 -2.14118 -0.47191 3.45444 -2.39439 -1.39134 3.45444 -2.39439 -0.48193 
3.45444 -2.08861 -1.39134 3.45444 -2.08861 -0.48193 3.45531 -2.55196 -1.30443 
3.45531 -2.55196 -0.56884 3.45531 -1.93105 -1.30443 3.45531 -1.93105 -0.56884 
3.45772 -2.72567 -0.97487 3.45772 -2.72567 -0.8984 3.45772 -1.75733 -0.97487 
3.45772 -1.75733 -0.8984 3.45929 -2.44652 -1.38001 3.45929 -2.44652 -0.49325 
3.45929 -2.03648 -1.38001 3.45929 -2.03648 -0.49325 3.4627 -2.72332 -1.04801 
3.4627 -2.72332 -0.82525 3.4627 -1.75969 -1.04801 3.4627 -1.75969 -0.82525 
3.46584 -2.64975 -1.22531 3.46584 -2.64975 -0.64796 3.46584 -1.83325 -1.22531 
3.46584 -1.83325 -0.64796 3.46694 -2.49925 -1.3673 3.46694 -2.49925 -0.50596 
3.46694 -1.98375 -1.3673 3.46694 -1.98375 -0.50596 3.46865 -2.6019 -1.29016 
3.46865 -2.6019 -0.58311 3.46865 -1.8811 -1.29016 3.46865 -1.8811 -0.58311 
3.47261 -2.7186 -1.12116 3.47261 -2.7186 -0.7521 3.47261 -1.7644 -1.12116 
3.47261 -1.7644 -0.7521 3.47413 -2.2415 -1.45073 3.47413 -2.2415 -0.42253 
3.47415 -2.29156 -1.44832 3.47415 -2.29156 -0.42494 3.47415 -2.19144 -1.44832 
3.47415 -2.19144 -0.42494 3.47621 -2.34172 -1.44439 3.47621 -2.34172 -0.42887 
3.47621 -2.14128 -1.44439 3.47621 -2.14128 -0.42887 3.47719 -2.55121 -1.3533 
3.47719 -2.55121 -0.51996 3.47719 -1.93179 -1.3533 3.47719 -1.93179 -0.51996 
3.48042 -2.39139 -1.4392 3.48042 -2.39139 -0.43406 3.48042 -2.09161 -1.4392 
3.48042 -2.09161 -0.43406 3.48449 -2.65058 -1.27518 3.48449 -2.65058 -0.59808 
3.48449 -1.83242 -1.27518 3.48449 -1.83242 -0.59808 3.48475 -2.44369 -1.42808 
3.48475 -2.44369 -0.44518 3.48475 -2.03932 -1.42808 3.48475 -2.03932 -0.44518 
3.48726 -2.71168 -1.1927 3.48726 -2.71168 -0.68056 3.48726 -1.77132 -1.1927 
3.48726 -1.77132 -0.68056 3.49016 -2.60125 -1.33928 3.49016 -2.60125 -0.53398 
3.49016 -1.88176 -1.33928 3.49016 -1.88176 -0.53398 3.49067 -2.78224 -0.93663 
3.49067 -1.70076 -0.93663 3.49207 -2.49637 -1.41599 3.49207 -2.49637 -0.45727 
3.49207 -1.98663 -1.41599 3.49207 -1.98663 -0.45727 3.49312 -2.78067 -1.01288 
3.49312 -2.78067 -0.86038 3.49312 -1.70234 -1.01288 3.49312 -1.70234 -0.86038 
3.50036 -2.2915 -1.48989 3.50036 -2.2915 -0.38337 3.50036 -2.1915 -1.48989 
3.50036 -2.1915 -0.38337 3.50039 -2.69512 -1.25739 3.50039 -2.69512 -0.61587 
3.50039 -2.2415 -1.4922 3.50039 -2.2415 -0.38106 3.50039 -1.78788 -1.25739 
3.50039 -1.78788 -0.61587 3.5009 -2.77734 -1.08621 3.5009 -2.77734 -0.78705 
3.5009 -1.70566 -1.08621 3.5009 -1.70566 -0.78705 3.50181 -2.54856 -1.40217 
3.50181 -2.54856 -0.47109 3.50181 -1.93444 -1.40217 3.50181 -1.93444 -0.47109 
3.5024 -2.34138 -1.4862 3.5024 -2.34138 -0.38707 3.5024 -2.14162 -1.4862 
3.5024 -2.14162 -0.38707 3.50555 -2.65025 -1.3241 3.50555 -2.65025 -0.54916 
3.50555 -1.83275 -1.3241 3.50555 -1.83275 -0.54916 3.50653 -2.39101 -1.48112 
3.50653 -2.39101 -0.39214 3.50653 -2.092 -1.48112 3.50653 -2.092 -0.39214 
3.51272 -2.44026 -1.47469 3.51272 -2.44026 -0.39857 3.51272 -2.04275 -1.47469 
3.51272 -2.04275 -0.39857 3.5132 -2.77109 -1.15872 3.5132 -2.77109 -0.71454 
3.5132 -1.71191 -1.15872 3.5132 -1.71191 -0.71454 3.51394 -2.59953 -1.38699 
3.51394 -2.59953 -0.48627 3.51394 -1.88348 -1.38699 3.51394 -1.88348 -0.48627 
3.51961 -2.493 -1.46294 3.51961 -2.493 -0.41032 3.51961 -1.99001 -1.46294 
3.51961 -1.99001 -0.41032 3.521 -2.69498 -1.30657 3.521 -2.69498 -0.56669 
3.521 -1.78802 -1.30657 3.521 -1.78802 -0.56669 3.52399 -2.75601 -1.22407 
3.52399 -2.75601 -0.64919 3.52399 -1.72699 -1.22407 3.52399 -1.72699 -0.64919 
3.52865 -2.2415 -1.53233 3.52865 -2.2415 -0.34093 3.52891 -2.83631 -0.97487 
3.52891 -2.83631 -0.8984 3.52891 -1.64669 -0.97487 3.52891 -1.64669 -0.8984 
3.52892 -2.54499 -1.44964 3.52892 -2.54499 -0.42362 3.52892 -1.93802 -1.44964 
3.52892 -1.93802 -0.42362 3.52895 -2.64876 -1.37192 3.52895 -2.64876 -0.50134 
3.52895 -1.83424 -1.37192 3.52895 -1.83424 -0.50134 3.52928 -2.29086 -1.53113 
3.52928 -2.29086 -0.34214 3.52928 -2.19214 -1.53113 3.52928 -2.19214 -0.34214 
3.53119 -2.34081 -1.52745 3.53119 -2.34081 -0.34581 3.53119 -2.14219 -1.52745 
3.53119 -2.14219 -0.34581 3.53332 -2.83258 -1.05046 3.53332 -2.83258 -0.8228 
3.53332 -1.65043 -1.05046 3.53332 -1.65043 -0.8228 3.53515 -2.39076 -1.52227 
3.53515 -2.39076 -0.351 3.53515 -2.09225 -1.52227 3.53515 -2.09225 -0.351 
3.53851 -2.73855 -1.2881 3.53851 -2.73855 -0.58516 3.53851 -1.74445 -1.2881 
3.53851 -1.74445 -0.58516 3.5406 -2.59608 -1.43481 3.5406 -2.59608 -0.43845 
3.5406 -1.88693 -1.43481 3.5406 -1.88693 -0.43845 3.54123 -2.44009 -1.51583 
3.54123 -2.44009 -0.35743 3.54123 -2.04292 -1.51583 3.54123 -2.04292 -0.35743 
3.54353 -2.82767 -1.12356 3.54353 -2.82767 -0.74971 3.54353 -1.65533 -1.12356 
3.54353 -1.65533 -0.74971 3.54405 -2.69358 -1.35492 3.54405 -2.69358 -0.51834 
3.54405 -1.78942 -1.35492 3.54405 -1.78942 -0.51834 3.54887 -2.48819 -1.50765 
3.54887 -2.48819 -0.36561 3.54887 -1.99481 -1.50765 3.54887 -1.99481 -0.36561 
3.55227 -2.81457 -1.18926 3.55227 -2.81457 -0.684 3.55227 -1.66843 -1.18926 
3.55227 -1.66843 -0.684 3.55463 -2.64612 -1.41851 3.55463 -2.64612 -0.45476 
3.55463 -1.83689 -1.41851 3.55463 -1.83689 -0.45476 3.55769 -2.54041 -1.49459 
3.55769 -2.54041 -0.37868 3.55769 -1.9426 -1.49459 3.55769 -1.9426 -0.37868 
3.55885 -2.2415 -1.57102 3.55885 -2.2415 -0.30224 3.55949 -2.29081 -1.56988 
3.55949 -2.29081 -0.30338 3.55949 -2.1922 -1.56988 3.55949 -2.1922 -0.30338 
3.56112 -2.73747 -1.33659 3.56112 -2.73747 -0.53667 3.56112 -1.74553 -1.33659 
3.56112 -1.74553 -0.53667 3.56201 -2.33999 -1.5672 3.56201 -2.33999 -0.30606 
3.56201 -2.14302 -1.5672 3.56201 -2.14302 -0.30606 3.56453 -2.79857 -1.25426 
3.56453 -2.79857 -0.619 3.56453 -1.68444 -1.25426 3.56453 -1.68444 -0.619 
3.5659 -2.38989 -1.56215 3.5659 -2.38989 -0.31111 3.5659 -2.09311 -1.56215 
3.5659 -2.09311 -0.31111 3.56892 -2.59202 -1.47982 3.56892 -2.59202 -0.39344 
3.56892 -1.89098 -1.47982 3.56892 -1.89098 -0.39344 3.56933 -2.69111 -1.40181 
3.56933 -2.69111 -0.47145 3.56933 -1.79189 -1.40181 3.56933 -1.79189 -0.47145 
3.56937 -2.8885 -0.93663 3.56937 -1.59451 -0.93663 3.57155 -2.88665 -1.01223 
3.57155 -2.88665 -0.86104 3.57155 -1.59636 -1.01223 3.57155 -1.59636 -0.86104 
3.57173 -2.43942 -1.55552 3.57173 -2.43942 -0.31774 3.57173 -2.04359 -1.55552 
3.57173 -2.04359 -0.31774 3.57808 -2.8811 -1.08739 3.57808 -2.8811 -0.78588 
3.57808 -1.6019 -1.08739 3.57808 -1.6019 -0.78588 3.57929 -2.48749 -1.54747 
3.57929 -2.48749 -0.32579 3.57929 -1.99551 -1.54747 3.57929 -1.99551 -0.32579 
3.58002 -2.77986 -1.3173 3.58002 -2.77986 -0.55596 3.58002 -1.70315 -1.3173 
3.58002 -1.70315 -0.55596 3.58252 -2.64232 -1.46372 3.58252 -2.64232 -0.40954 
3.58252 -1.84068 -1.46372 3.58252 -1.84068 -0.40954 3.5847 -2.86976 -1.15353 
3.5847 -2.86976 -0.71973 3.5847 -1.61324 -1.15353 3.5847 -1.61324 -0.71973 
3.58594 -2.73497 -1.38394 3.58594 -2.73497 -0.48932 3.58594 -1.74803 -1.38394 
3.58594 -1.74803 -0.48932 3.58869 -2.53497 -1.53793 3.58869 -2.53497 -0.33533 
3.58869 -1.94803 -1.53793 3.58869 -1.94803 -0.33533 3.59091 -2.2415 -1.60819 
3.59091 -2.2415 -0.26507 3.59173 -2.29063 -1.60729 3.59173 -2.29063 -0.26597 
3.59173 -2.19238 -1.60729 3.59173 -2.19238 -0.26597 3.59419 -2.33987 -1.60458 
3.59419 -2.33987 -0.26868 3.59419 -2.14313 -1.60458 3.59419 -2.14313 -0.26868 
3.59472 -2.85556 -1.2187 3.59472 -2.85556 -0.65457 3.59472 -1.62745 -1.2187 
3.59472 -1.62745 -0.65457 3.59732 -2.68696 -1.44851 3.59732 -2.68696 -0.42475 
3.59732 -1.79605 -1.44851 3.59732 -1.79605 -0.42475 3.59842 -2.38864 -1.60027 
3.59842 -2.38864 -0.273 3.59842 -2.09436 -1.60027 3.59842 -2.09436 -0.273 
3.59951 -2.5867 -1.52357 3.59951 -2.5867 -0.34969 3.59951 -1.8963 -1.52357 
3.59951 -1.8963 -0.34969 3.60412 -2.43825 -1.59366 3.60412 -2.43825 -0.2796 
3.60412 -2.04475 -1.59366 3.60412 -2.04475 -0.2796 3.60443 -2.77759 -1.36495 
3.60443 -2.77759 -0.50831 3.60443 -1.70542 -1.36495 3.60443 -1.70542 -0.50831 
3.60809 -2.83856 -1.28257 3.60809 -2.83856 -0.59069 3.60809 -1.64444 -1.28257 
3.60809 -1.64444 -0.59069 3.61177 -2.48618 -1.58593 3.61177 -2.48618 -0.28733 
3.61177 -1.99683 -1.58593 3.61177 -1.99683 -0.28733 3.61227 -2.93485 -0.97483 
3.61227 -2.93485 -0.89843 3.61227 -1.54815 -0.97483 3.61227 -1.54815 -0.89843 
3.61253 -2.6374 -1.50744 3.61253 -2.6374 -0.36582 3.61253 -1.84561 -1.50744 
3.61253 -1.84561 -0.36582 3.61352 -2.73113 -1.43084 3.61352 -2.73113 -0.44242 
3.61352 -1.75187 -1.43084 3.61352 -1.75187 -0.44242 3.61668 -2.93111 -1.05041 
3.61668 -2.93111 -0.82285 3.61668 -1.55189 -1.05041 3.61668 -1.55189 -0.82285 
3.62105 -2.53375 -1.57642 3.62105 -2.53375 -0.29684 3.62105 -1.94925 -1.57642 
3.62105 -1.94925 -0.29684 3.62249 -2.9232 -1.11575 3.62249 -2.9232 -0.75751 
3.62249 -1.55981 -1.11575 3.62249 -1.55981 -0.75751 3.62476 -2.81885 -1.34488 
3.62476 -2.81885 -0.52838 3.62476 -2.2415 -1.64374 3.62476 -2.2415 -0.22952 
3.62476 -1.66415 -1.34488 3.62476 -1.66415 -0.52838 3.62561 -2.29057 -1.64289 
3.62561 -2.29057 -0.23038 3.62561 -2.19243 -1.64289 3.62561 -2.19243 -0.23038 
3.62703 -2.68216 -1.49253 3.62703 -2.68216 -0.38073 3.62703 -1.80085 -1.49253 
3.62703 -1.80085 -0.38073 3.62816 -2.33952 -1.64033 3.62816 -2.33952 -0.23293 
3.62816 -2.14348 -1.64033 3.62816 -2.14348 -0.23293 3.63043 -2.91078 -1.18169 
3.63043 -2.91078 -0.69157 3.63043 -1.57223 -1.18169 3.63043 -1.57223 -0.69157 
3.63167 -2.77432 -1.41186 3.63167 -2.77432 -0.4614 3.63167 -1.70868 -1.41186 
3.63167 -1.70868 -0.4614 3.63199 -2.58037 -1.5654 3.63199 -2.58037 -0.30786 
3.63199 -1.90263 -1.5654 3.63199 -1.90263 -0.30786 3.63241 -2.38823 -1.63608 
3.63241 -2.38823 -0.23718 3.63241 -2.09477 -1.63608 3.63241 -2.09477 -0.23718 
3.63834 -2.43659 -1.63015 3.63834 -2.04641 -0.24311 3.64191 -2.89542 -1.24704 
3.64191 -2.89542 -0.62622 3.64191 -1.58758 -1.24704 3.64191 -1.58758 -0.62622 
3.64324 -2.72584 -0.39699 3.64324 -1.75716 -1.47627 3.64458 -2.63134 -0.32371 
3.64458 -1.85166 -1.54955 3.64595 -2.48448 -1.62255 3.64595 -1.99852 -0.25072 
3.65163 -2.81593 -0.48131 3.65163 -1.66707 -1.39195 3.6552 -2.53179 -1.61329 
3.6552 -1.95122 -0.25997 3.65662 -2.87735 -1.31047 3.65662 -2.87735 -0.5628 
3.65662 -1.60566 -1.31047 3.65662 -1.60566 -0.5628 3.6589 -2.67611 -0.3381 
3.6589 -1.8069 -1.53517 3.6591 -2.97743 -1.01282 3.6591 -1.50558 -0.86044 
3.6603 -2.2415 -1.67758 3.6603 -2.2415 -0.19568 3.66102 -2.76925 -0.41563 
3.66102 -1.71375 -1.45764 3.6612 -2.29063 -1.67677 3.6612 -2.19238 -1.67677 
3.6612 -2.19238 -0.1965 3.66316 -2.97139 -1.07837 3.66316 -1.51161 -0.79489 
3.66391 -2.33987 -1.67431 3.66391 -2.14313 -0.19896 3.66823 -2.38864 -1.67007 
3.66823 -2.09436 -0.20319 3.67012 -2.96219 -1.1433 3.67012 -1.52082 -0.72997 
3.67252 -2.85538 -0.50256 3.67252 -1.62763 -1.37071 3.6748 -2.72006 -0.35417 
3.6748 -1.76295 -1.51909 3.67484 -2.43825 -1.66437 3.67484 -2.04475 -0.20889 
3.6797 -2.94886 -1.20925 3.6797 -1.53414 -0.66401 3.6805 -2.81132 -0.43559 
3.6805 -1.67169 -1.43767 3.68256 -2.48618 -1.65673 3.68256 -1.99683 -0.21654 
3.69218 -2.7626 -0.3716 3.69218 -1.7204 -1.50166 3.69229 -2.93227 -1.27395 
3.69229 -1.55073 -0.59931 3.69861 -2.29081 -1.709 3.70103 -2.85104 -0.4565 
3.70103 -1.63197 -1.41676 3.70129 -2.33999 -1.70649 3.70129 -2.14302 -0.16678 
3.70634 -2.38989 -1.7026 3.70634 -2.09311 -0.17067 3.7113 -2.80502 -0.39134 
3.7113 -1.67798 -1.48192 3.71297 -2.43942 -1.69677 3.71297 -2.04359 -0.17649 
3.72076 -2.9979 -1.1699 3.72076 -1.4851 -0.70336 3.73155 -2.98331 -1.23554 
3.73159 -2.84491 -0.41168 3.73159 -1.6381 -1.46158 3.74623 -2.39076 -1.73335 
3.74623 -2.09225 -0.13992 4.9175 -2.39076 -1.73335 4.9175 -2.09225 -0.13992 
4.93213 -2.84491 -0.41168 4.93213 -1.6381 -1.46158 4.93217 -2.98331 -1.23554 
4.94296 -2.9979 -1.1699 4.94296 -1.4851 -0.70336 4.95075 -2.43942 -1.69677 
4.95075 -2.04359 -0.17649 4.95242 -2.80502 -0.39134 4.95242 -1.67798 -1.48192 
4.95738 -2.38989 -1.7026 4.95738 -2.09311 -0.17067 4.96244 -2.33999 -1.70649 
4.96244 -2.14302 -0.16678 4.96269 -2.85104 -0.4565 4.96269 -1.63197 -1.41676 
4.96512 -2.29081 -1.709 4.97144 -2.93227 -1.27395 4.97144 -1.55073 -0.59931 
4.97155 -2.7626 -0.3716 4.97155 -1.7204 -1.50166 4.98117 -2.48618 -1.65673 
4.98117 -1.99683 -0.21654 4.98322 -2.81132 -0.43559 4.98322 -1.67169 -1.43767 
4.98403 -2.94886 -1.20925 4.98403 -1.53414 -0.66401 4.98889 -2.43825 -1.66437 
4.98889 -2.04475 -0.20889 4.98892 -2.72006 -0.35417 4.98892 -1.76295 -1.51909 
4.99121 -2.85538 -0.50256 4.99121 -1.62763 -1.37071 4.9936 -2.96219 -1.1433 
4.9936 -1.52082 -0.72997 4.9955 -2.38864 -1.67007 4.9955 -2.09436 -0.20319 
4.99981 -2.33987 -1.67431 4.99981 -2.14313 -0.19896 5.00057 -2.97139 -1.07837 
5.00057 -1.51161 -0.79489 5.00252 -2.29063 -1.67677 5.00252 -2.19238 -1.67677 
5.00252 -2.19238 -0.1965 5.00271 -2.76925 -0.41563 5.00271 -1.71375 -1.45764 
5.00342 -2.2415 -1.67758 5.00342 -2.2415 -0.19568 5.00463 -2.97743 -1.01282 
5.00463 -1.50558 -0.86044 5.00482 -2.67611 -0.3381 5.00482 -1.8069 -1.53517 
5.0071 -2.87735 -1.31047 5.0071 -2.87735 -0.5628 5.0071 -1.60566 -1.31047 
5.0071 -1.60566 -0.5628 5.00852 -2.53179 -1.61329 5.00852 -1.95122 -0.25997 
5.0121 -2.81593 -0.48131 5.0121 -1.66707 -1.39195 5.01778 -2.48448 -1.62255 
5.01778 -1.99852 -0.25072 5.01914 -2.63134 -0.32371 5.01914 -1.85166 -1.54955 
5.02049 -2.72584 -0.39699 5.02049 -1.75716 -1.47627 5.02181 -2.89542 -1.24704 
5.02181 -2.89542 -0.62622 5.02181 -1.58758 -1.24704 5.02181 -1.58758 -0.62622 
5.02538 -2.43659 -1.63015 5.02538 -2.04641 -0.24311 5.03132 -2.38823 -1.63608 
5.03132 -2.38823 -0.23718 5.03132 -2.09477 -1.63608 5.03132 -2.09477 -0.23718 
5.03173 -2.58037 -1.5654 5.03173 -2.58037 -0.30786 5.03173 -1.90263 -1.5654 
5.03173 -1.90263 -0.30786 5.03205 -2.77432 -1.41186 5.03205 -2.77432 -0.4614 
5.03205 -1.70868 -1.41186 5.03205 -1.70868 -0.4614 5.0333 -2.91078 -1.18169 
5.0333 -2.91078 -0.69157 5.0333 -1.57223 -1.18169 5.0333 -1.57223 -0.69157 
5.03556 -2.33952 -1.64033 5.03556 -2.33952 -0.23293 5.03556 -2.14348 -1.64033 
5.03556 -2.14348 -0.23293 5.0367 -2.68216 -1.49253 5.0367 -2.68216 -0.38073 
5.0367 -1.80085 -1.49253 5.0367 -1.80085 -0.38073 5.03812 -2.29057 -1.64289 
5.03812 -2.29057 -0.23038 5.03812 -2.19243 -1.64289 5.03812 -2.19243 -0.23038 
5.03897 -2.81885 -1.34488 5.03897 -2.81885 -0.52838 5.03897 -2.2415 -1.64374 
5.03897 -2.2415 -0.22952 5.03897 -1.66415 -1.34488 5.03897 -1.66415 -0.52838 
5.04123 -2.9232 -1.11575 5.04123 -2.9232 -0.75751 5.04123 -1.55981 -1.11575 
5.04123 -1.55981 -0.75751 5.04268 -2.53375 -1.57642 5.04268 -2.53375 -0.29684 
5.04268 -1.94925 -1.57642 5.04268 -1.94925 -0.29684 5.04705 -2.93111 -1.05041 
5.04705 -2.93111 -0.82285 5.04705 -1.55189 -1.05041 5.04705 -1.55189 -0.82285 
5.0502 -2.73113 -1.43084 5.0502 -2.73113 -0.44242 5.0502 -1.75187 -1.43084 
5.0502 -1.75187 -0.44242 5.05119 -2.6374 -1.50744 5.05119 -2.6374 -0.36582 
5.05119 -1.84561 -1.50744 5.05119 -1.84561 -0.36582 5.05145 -2.93485 -0.97483 
5.05145 -2.93485 -0.89843 5.05145 -1.54815 -0.97483 5.05145 -1.54815 -0.89843 
5.05196 -2.48618 -1.58593 5.05196 -2.48618 -0.28733 5.05196 -1.99683 -1.58593 
5.05196 -1.99683 -0.28733 5.05563 -2.83856 -1.28257 5.05563 -2.83856 -0.59069 
5.05563 -1.64444 -1.28257 5.05563 -1.64444 -0.59069 5.05929 -2.77759 -1.36495 
5.05929 -2.77759 -0.50831 5.05929 -1.70542 -1.36495 5.05929 -1.70542 -0.50831 
5.0596 -2.43825 -1.59366 5.0596 -2.43825 -0.2796 5.0596 -2.04475 -1.59366 
5.0596 -2.04475 -0.2796 5.06421 -2.5867 -1.52357 5.06421 -2.5867 -0.34969 
5.06421 -1.8963 -1.52357 5.06421 -1.8963 -0.34969 5.0653 -2.38864 -1.60027 
5.0653 -2.38864 -0.273 5.0653 -2.09436 -1.60027 5.0653 -2.09436 -0.273 
5.0664 -2.68696 -1.44851 5.0664 -2.68696 -0.42475 5.0664 -1.79605 -1.44851 
5.0664 -1.79605 -0.42475 5.069 -2.85556 -1.2187 5.069 -2.85556 -0.65457 
5.069 -1.62745 -1.2187 5.069 -1.62745 -0.65457 5.06954 -2.33987 -1.60458 
5.06954 -2.33987 -0.26868 5.06954 -2.14313 -1.60458 5.06954 -2.14313 -0.26868 
5.072 -2.29063 -1.60729 5.072 -2.29063 -0.26597 5.072 -2.19238 -1.60729 
5.072 -2.19238 -0.26597 5.07281 -2.2415 -1.60819 5.07281 -2.2415 -0.26507 
5.07504 -2.53497 -1.53793 5.07504 -2.53497 -0.33533 5.07504 -1.94803 -1.53793 
5.07504 -1.94803 -0.33533 5.07778 -2.73497 -1.38394 5.07778 -2.73497 -0.48932 
5.07778 -1.74803 -1.38394 5.07778 -1.74803 -0.48932 5.07902 -2.86976 -1.15353 
5.07902 -2.86976 -0.71973 5.07902 -1.61324 -1.15353 5.07902 -1.61324 -0.71973 
5.08121 -2.64232 -1.46372 5.08121 -2.64232 -0.40954 5.08121 -1.84068 -1.46372 
5.08121 -1.84068 -0.40954 5.0837 -2.77986 -1.3173 5.0837 -2.77986 -0.55596 
5.0837 -1.70315 -1.3173 5.0837 -1.70315 -0.55596 5.08443 -2.48749 -1.54747 
5.08443 -2.48749 -0.32579 5.08443 -1.99551 -1.54747 5.08443 -1.99551 -0.32579 
5.08564 -2.8811 -1.08739 5.08564 -2.8811 -0.78588 5.08564 -1.6019 -1.08739 
5.08564 -1.6019 -0.78588 5.092 -2.43942 -1.55552 5.092 -2.43942 -0.31774 
5.092 -2.04359 -1.55552 5.092 -2.04359 -0.31774 5.09217 -2.88665 -1.01223 
5.09217 -2.88665 -0.86104 5.09217 -1.59636 -1.01223 5.09217 -1.59636 -0.86104 
5.09435 -2.8885 -0.93663 5.09435 -1.59451 -0.93663 5.0944 -2.69111 -1.40181 
5.0944 -2.69111 -0.47145 5.0944 -1.79189 -1.40181 5.0944 -1.79189 -0.47145 
5.0948 -2.59202 -1.47982 5.0948 -2.59202 -0.39344 5.0948 -1.89098 -1.47982 
5.0948 -1.89098 -0.39344 5.09783 -2.38989 -1.56215 5.09783 -2.38989 -0.31111 
5.09783 -2.09311 -1.56215 5.09783 -2.09311 -0.31111 5.09919 -2.79857 -1.25426 
5.09919 -2.79857 -0.619 5.09919 -1.68444 -1.25426 5.09919 -1.68444 -0.619 
5.10172 -2.33999 -1.5672 5.10172 -2.33999 -0.30606 5.10172 -2.14302 -1.5672 
5.10172 -2.14302 -0.30606 5.1026 -2.73747 -1.33659 5.1026 -2.73747 -0.53667 
5.1026 -1.74553 -1.33659 5.1026 -1.74553 -0.53667 5.10423 -2.29081 -1.56988 
5.10423 -2.29081 -0.30338 5.10423 -2.1922 -1.56988 5.10423 -2.1922 -0.30338 
5.10487 -2.2415 -1.57102 5.10487 -2.2415 -0.30224 5.10603 -2.54041 -1.49459 
5.10603 -2.54041 -0.37868 5.10603 -1.9426 -1.49459 5.10603 -1.9426 -0.37868 
5.10909 -2.64612 -1.41851 5.10909 -2.64612 -0.45476 5.10909 -1.83689 -1.41851 
5.10909 -1.83689 -0.45476 5.11146 -2.81457 -1.18926 5.11146 -2.81457 -0.684 
5.11146 -1.66843 -1.18926 5.11146 -1.66843 -0.684 5.11486 -2.48819 -1.50765 
5.11486 -2.48819 -0.36561 5.11486 -1.99481 -1.50765 5.11486 -1.99481 -0.36561 
5.11968 -2.69358 -1.35492 5.11968 -2.69358 -0.51834 5.11968 -1.78942 -1.35492 
5.11968 -1.78942 -0.51834 5.12019 -2.82767 -1.12356 5.12019 -2.82767 -0.74971 
5.12019 -1.65533 -1.12356 5.12019 -1.65533 -0.74971 5.12249 -2.44009 -1.51583 
5.12249 -2.44009 -0.35743 5.12249 -2.04292 -1.51583 5.12249 -2.04292 -0.35743 
5.12312 -2.59608 -1.43481 5.12312 -2.59608 -0.43845 5.12312 -1.88693 -1.43481 
5.12312 -1.88693 -0.43845 5.12522 -2.73855 -1.2881 5.12522 -2.73855 -0.58516 
5.12522 -1.74445 -1.2881 5.12522 -1.74445 -0.58516 5.12858 -2.39076 -1.52227 
5.12858 -2.39076 -0.351 5.12858 -2.09225 -1.52227 5.12858 -2.09225 -0.351 
5.13041 -2.83258 -1.05046 5.13041 -2.83258 -0.8228 5.13041 -1.65043 -1.05046 
5.13041 -1.65043 -0.8228 5.13253 -2.34081 -1.52745 5.13253 -2.34081 -0.34581 
5.13253 -2.14219 -1.52745 5.13253 -2.14219 -0.34581 5.13445 -2.29086 -1.53113 
5.13445 -2.29086 -0.34214 5.13445 -2.19214 -1.53113 5.13445 -2.19214 -0.34214 
5.13477 -2.64876 -1.37192 5.13477 -2.64876 -0.50134 5.13477 -1.83424 -1.37192 
5.13477 -1.83424 -0.50134 5.13481 -2.54499 -1.44964 5.13481 -2.54499 -0.42362 
5.13481 -1.93802 -1.44964 5.13481 -1.93802 -0.42362 5.13482 -2.83631 -0.97487 
5.13482 -2.83631 -0.8984 5.13482 -1.64669 -0.97487 5.13482 -1.64669 -0.8984 
5.13507 -2.2415 -1.53233 5.13507 -2.2415 -0.34093 5.13973 -2.75601 -1.22407 
5.13973 -2.75601 -0.64919 5.13973 -1.72699 -1.22407 5.13973 -1.72699 -0.64919 
5.14273 -2.69498 -1.30657 5.14273 -2.69498 -0.56669 5.14273 -1.78802 -1.30657 
5.14273 -1.78802 -0.56669 5.14411 -2.493 -1.46294 5.14411 -2.493 -0.41032 
5.14411 -1.99001 -1.46294 5.14411 -1.99001 -0.41032 5.14978 -2.59953 -1.38699 
5.14978 -2.59953 -0.48627 5.14978 -1.88348 -1.38699 5.14978 -1.88348 -0.48627 
5.15052 -2.77109 -1.15872 5.15052 -2.77109 -0.71454 5.15052 -1.71191 -1.15872 
5.15052 -1.71191 -0.71454 5.151 -2.44026 -1.47469 5.151 -2.44026 -0.39857 
5.151 -2.04275 -1.47469 5.151 -2.04275 -0.39857 5.1572 -2.39101 -1.48112 
5.1572 -2.39101 -0.39214 5.1572 -2.092 -1.48112 5.1572 -2.092 -0.39214 
5.15817 -2.65025 -1.3241 5.15817 -2.65025 -0.54916 5.15817 -1.83275 -1.3241 
5.15817 -1.83275 -0.54916 5.16132 -2.34138 -1.4862 5.16132 -2.34138 -0.38707 
5.16132 -2.14162 -1.4862 5.16132 -2.14162 -0.38707 5.16192 -2.54856 -1.40217 
5.16192 -2.54856 -0.47109 5.16192 -1.93444 -1.40217 5.16192 -1.93444 -0.47109 
5.16283 -2.77734 -1.08621 5.16283 -2.77734 -0.78705 5.16283 -1.70566 -1.08621 
5.16283 -1.70566 -0.78705 5.16333 -2.69512 -1.25739 5.16333 -2.69512 -0.61587 
5.16333 -2.2415 -1.4922 5.16333 -2.2415 -0.38106 5.16333 -1.78788 -1.25739 
5.16333 -1.78788 -0.61587 5.16337 -2.2915 -1.48989 5.16337 -2.2915 -0.38337 
5.16337 -2.1915 -1.48989 5.16337 -2.1915 -0.38337 5.1706 -2.78067 -1.01288 
5.1706 -2.78067 -0.86038 5.1706 -1.70234 -1.01288 5.1706 -1.70234 -0.86038 
5.17166 -2.49637 -1.41599 5.17166 -2.49637 -0.45727 5.17166 -1.98663 -1.41599 
5.17166 -1.98663 -0.45727 5.17305 -2.78224 -0.93663 5.17305 -1.70076 -0.93663 
5.17356 -2.60125 -1.33928 5.17356 -2.60125 -0.53398 5.17356 -1.88176 -1.33928 
5.17356 -1.88176 -0.53398 5.17647 -2.71168 -1.1927 5.17647 -2.71168 -0.68056 
5.17647 -1.77132 -1.1927 5.17647 -1.77132 -0.68056 5.17898 -2.44369 -1.42808 
5.17898 -2.44369 -0.44518 5.17898 -2.03932 -1.42808 5.17898 -2.03932 -0.44518 
5.17923 -2.65058 -1.27518 5.17923 -2.65058 -0.59808 5.17923 -1.83242 -1.27518 
5.17923 -1.83242 -0.59808 5.18331 -2.39139 -1.4392 5.18331 -2.39139 -0.43406 
5.18331 -2.09161 -1.4392 5.18331 -2.09161 -0.43406 5.18653 -2.55121 -1.3533 
5.18653 -2.55121 -0.51996 5.18653 -1.93179 -1.3533 5.18653 -1.93179 -0.51996 
5.18751 -2.34172 -1.44439 5.18751 -2.34172 -0.42887 5.18751 -2.14128 -1.44439 
5.18751 -2.14128 -0.42887 5.18957 -2.29156 -1.44832 5.18957 -2.29156 -0.42494 
5.18957 -2.19144 -1.44832 5.18957 -2.19144 -0.42494 5.18959 -2.2415 -1.45073 
5.18959 -2.2415 -0.42253 5.19112 -2.7186 -1.12116 5.19112 -2.7186 -0.7521 
5.19112 -1.7644 -1.12116 5.19112 -1.7644 -0.7521 5.19507 -2.6019 -1.29016 
5.19507 -2.6019 -0.58311 5.19507 -1.8811 -1.29016 5.19507 -1.8811 -0.58311 
5.19678 -2.49925 -1.3673 5.19678 -2.49925 -0.50596 5.19678 -1.98375 -1.3673 
5.19678 -1.98375 -0.50596 5.19789 -2.64975 -1.22531 5.19789 -2.64975 -0.64796 
5.19789 -1.83325 -1.22531 5.19789 -1.83325 -0.64796 5.20103 -2.72332 -1.04801 
5.20103 -2.72332 -0.82525 5.20103 -1.75969 -1.04801 5.20103 -1.75969 -0.82525 
5.20443 -2.44652 -1.38001 5.20443 -2.44652 -0.49325 5.20443 -2.03648 -1.38001 
5.20443 -2.03648 -0.49325 5.206 -2.72567 -0.97487 5.206 -2.72567 -0.8984 
5.206 -1.75733 -0.97487 5.206 -1.75733 -0.8984 5.20841 -2.55196 -1.30443 
5.20841 -2.55196 -0.56884 5.20841 -1.93105 -1.30443 5.20841 -1.93105 -0.56884 
5.20928 -2.39439 -1.39134 5.20928 -2.39439 -0.48193 5.20928 -2.08861 -1.39134 
5.20928 -2.08861 -0.48193 5.21162 -2.34182 -1.40136 5.21162 -2.34182 -0.47191 
5.21162 -2.14118 -1.40136 5.21162 -2.14118 -0.47191 5.21378 -2.2415 -1.40803 
5.21378 -2.2415 -0.46523 5.21382 -2.29172 -1.40528 5.21382 -2.29172 -0.46798 
5.21382 -2.19128 -1.40528 5.21382 -2.19128 -0.46798 5.21409 -2.60129 -1.24033 
5.21409 -2.60129 -0.63293 5.21409 -1.88171 -1.24033 5.21409 -1.88171 -0.63293 
5.21467 -2.65766 -1.1545 5.21467 -2.65766 -0.71876 5.21467 -1.82534 -1.1545 
5.21467 -1.82534 -0.71876 5.21916 -2.50141 -1.31761 5.21916 -2.50141 -0.55565 
5.21916 -1.9816 -1.31761 5.21916 -1.9816 -0.55565 5.22672 -2.66334 -1.08253 
5.22672 -2.66334 -0.79073 5.22672 -1.81966 -1.08253 5.22672 -1.81966 -0.79073 
5.22731 -2.44874 -1.33063 5.22731 -2.44874 -0.54263 5.22731 -2.03426 -1.33063 
5.22731 -2.03426 -0.54263 5.22778 -2.55181 -1.25449 5.22778 -2.55181 -0.61877 
5.22778 -1.9312 -1.25449 5.22778 -1.9312 -0.61877 5.22873 -2.60263 -1.19199 
5.22873 -2.60263 -0.68128 5.22873 -1.88037 -1.19199 5.22873 -1.88037 -0.68128 
5.23278 -2.39689 -1.34184 5.23278 -2.39689 -0.53142 5.23278 -2.08612 -1.34184 
5.23278 -2.08612 -0.53142 5.23397 -2.66676 -1.00978 5.23397 -2.66676 -0.86349 
5.23397 -1.81624 -1.00978 5.23397 -1.81624 -0.86349 5.2356 -2.34432 -1.35218 
5.2356 -2.34432 -0.52108 5.2356 -2.13868 -1.35218 5.2356 -2.13868 -0.52108 
5.2358 -2.29178 -1.36133 5.2358 -2.29178 -0.51193 5.2358 -2.19122 -1.36133 
5.2358 -2.19122 -0.51193 5.23585 -2.2415 -1.36419 5.23585 -2.2415 -0.50908 
5.2364 -2.6679 -0.93663 5.2364 -1.8151 -0.93663 5.23894 -2.50145 -1.26775 
5.23894 -2.50145 -0.60551 5.23894 -1.98156 -1.26775 5.23894 -1.98156 -0.60551 
5.24292 -2.55328 -1.20638 5.24292 -2.55328 -0.66689 5.24292 -1.92972 -1.20638 
5.24292 -1.92972 -0.66689 5.24333 -2.6095 -1.12048 5.24333 -2.6095 -0.75279 
5.24333 -1.8735 -1.12048 5.24333 -1.8735 -0.75279 5.24752 -2.45035 -1.28008 
5.24752 -2.45035 -0.59319 5.24752 -2.03266 -1.28008 5.24752 -2.03266 -0.59319 
5.2532 -2.61413 -1.04752 5.2532 -2.61413 -0.82574 5.2532 -1.86888 -1.04752 
5.2532 -1.86888 -0.82574 5.2535 -2.39866 -1.29142 5.2535 -2.39866 -0.58184 
5.2535 -2.08435 -1.29142 5.2535 -2.08435 -0.58184 5.25459 -2.50279 -1.22001 
5.25459 -2.50279 -0.65325 5.25459 -1.98021 -1.22001 5.25459 -1.98021 -0.65325 
5.25574 -2.55396 -1.15757 5.25574 -2.55396 -0.71569 5.25574 -2.2415 -1.31931 
5.25574 -2.2415 -0.55395 5.25574 -1.92904 -1.15757 5.25574 -1.92904 -0.71569 
5.25687 -2.34652 -1.30177 5.25687 -2.34652 -0.5715 5.25687 -2.13648 -1.30177 
5.25687 -2.13648 -0.5715 5.25762 -2.29409 -1.31107 5.25762 -2.29409 -0.56219 
5.25762 -2.18892 -1.31107 5.25762 -2.18892 -0.56219 5.25814 -2.61645 -0.97442 
5.25814 -2.61645 -0.89885 5.25814 -1.86656 -0.97442 5.25814 -1.86656 -0.89885 
5.26364 -2.45176 -1.23257 5.26364 -2.45176 -0.64069 5.26364 -2.03124 -1.23257 
5.26364 -2.03124 -0.64069 5.26792 -2.50368 -1.17128 5.26792 -2.50368 -0.70198 
5.26792 -1.97932 -1.17128 5.26792 -1.97932 -0.70198 5.26824 -2.55949 -1.0852 
5.26824 -2.55949 -0.78806 5.26824 -1.92352 -1.0852 5.26824 -1.92352 -0.78806 
5.27006 -2.39894 -1.24486 5.27006 -2.39894 -0.62841 5.27006 -2.08406 -1.24486 
5.27006 -2.08406 -0.62841 5.27341 -2.2415 -1.27352 5.27341 -2.2415 -0.59974 
5.27382 -2.34681 -1.25541 5.27382 -2.34681 -0.61785 5.27382 -2.13619 -1.25541 
5.27382 -2.13619 -0.61785 5.27492 -2.29413 -1.26507 5.27492 -2.29413 -0.6082 
5.27492 -2.18888 -1.26507 5.27492 -2.18888 -0.6082 5.27567 -2.56329 -1.01203 
5.27567 -2.56329 -0.86123 5.27567 -1.91972 -1.01203 5.27567 -1.91972 -0.86123 
5.27741 -2.45265 -1.18432 5.27741 -2.45265 -0.68895 5.27741 -2.03035 -1.18432 
5.27741 -2.03035 -0.68895 5.27836 -2.56421 -0.93663 5.27836 -1.9188 -0.93663 
5.27879 -2.50396 -1.12221 5.27879 -2.50396 -0.75105 5.27879 -1.97905 -1.12221 
5.27879 -1.97905 -0.75105 5.28436 -2.39999 -1.19669 5.28436 -2.39999 -0.67658 
5.28436 -2.08302 -1.19669 5.28436 -2.08302 -0.67658 5.28847 -2.34685 -1.20828 
5.28847 -2.34685 -0.66498 5.28847 -2.13615 -1.20828 5.28847 -2.13615 -0.66498 
5.2888 -2.2415 -1.22692 5.2888 -2.2415 -0.64635 5.28881 -2.45301 -1.13544 
5.28881 -2.45301 -0.73782 5.28881 -2.03 -1.13544 5.28881 -2.03 -0.73782 
5.2889 -2.50867 -1.0493 5.2889 -2.50867 -0.82396 5.2889 -1.97434 -1.0493 
5.2889 -1.97434 -0.82396 5.29001 -2.29425 -1.218 5.29001 -2.29425 -0.65526 
5.29001 -2.18875 -1.218 5.29001 -2.18875 -0.65526 5.29443 -2.50988 -0.97442 
5.29443 -2.50988 -0.89884 5.29443 -1.97313 -0.97442 5.29443 -1.97313 -0.89884 
5.29633 -2.40057 -1.14758 5.29633 -2.40057 -0.72568 5.29633 -2.08243 -1.14758 
5.29633 -2.08243 -0.72568 5.29779 -2.45283 -1.08606 5.29779 -2.45283 -0.7872 
5.29779 -2.03018 -1.08606 5.29779 -2.03018 -0.7872 5.30096 -2.34745 -1.15938 
5.30096 -2.34745 -0.71388 5.30096 -2.13555 -1.15938 5.30096 -2.13555 -0.71388 
5.30189 -2.2415 -1.17961 5.30189 -2.2415 -0.69365 5.30269 -2.29429 -1.17051 
5.30269 -2.29429 -0.70275 5.30269 -2.18871 -1.17051 5.30269 -2.18871 -0.70275 
5.30582 -2.40054 -1.09822 5.30582 -2.40054 -0.77504 5.30582 -2.08246 -1.09822 
5.30582 -2.08246 -0.77504 5.30601 -2.45463 -1.01156 5.30601 -2.45463 -0.86171 
5.30601 -2.02838 -1.01156 5.30601 -2.02838 -0.86171 5.30876 -2.45523 -0.93663 
5.30876 -2.02778 -0.93663 5.31098 -2.34779 -1.10991 5.31098 -2.34779 -0.76335 
5.31098 -2.13521 -1.10991 5.31098 -2.13521 -0.76335 5.31265 -2.40079 -1.04927 
5.31265 -2.40079 -0.824 5.31265 -2.2415 -1.13172 5.31265 -2.2415 -0.74154 
5.31265 -2.08221 -1.04927 5.31265 -2.08221 -0.824 5.31326 -2.29472 -1.12109 
5.31326 -2.29472 -0.75217 5.31326 -2.18828 -1.12109 5.31326 -2.18828 -0.75217 
5.31818 -2.402 -0.97439 5.31818 -2.402 -0.89887 5.31818 -2.081 -0.97439 
5.31818 -2.081 -0.89887 5.31835 -2.34806 -1.0611 5.31835 -2.34806 -0.81216 
5.31835 -2.13494 -1.0611 5.31835 -2.13494 -0.81216 5.32104 -2.2415 -1.08336 
5.32104 -2.2415 -0.7899 5.32115 -2.29476 -1.07257 5.32115 -2.29476 -0.80069 
5.32115 -2.18824 -1.07257 5.32115 -2.18824 -0.80069 5.32331 -2.34808 -1.01199 
5.32331 -2.34808 -0.86127 5.32331 -2.13493 -1.01199 5.32331 -2.13493 -0.86127 
5.32613 -2.34838 -0.93663 5.32613 -2.13462 -0.93663 5.32666 -2.29487 -1.02345 
5.32666 -2.29487 -0.84981 5.32666 -2.18814 -1.02345 5.32666 -2.18814 -0.84981 
5.32705 -2.2415 -1.03465 5.32705 -2.2415 -0.83861 5.32972 -2.2949 -0.97439 
5.32972 -2.2949 -0.89887 5.32972 -2.1881 -0.97439 5.32972 -2.1881 -0.89887 
5.33066 -2.2415 -0.9857 5.33066 -2.2415 -0.88756 5.33186 -2.2415 -0.93663 
3.33186 -0.83698 -1.19813 3.33307 -0.83698 -1.2472 3.33307 -0.83698 -1.14906 
3.334 -0.89038 -1.23589 3.334 -0.89038 -1.16037 3.334 -0.78357 -1.23589 
3.334 -0.78357 -1.16037 3.33668 -0.83698 -1.29615 3.33668 -0.83698 -1.10011 
3.33707 -0.89034 -1.28495 3.33707 -0.89034 -1.11131 3.33707 -0.78361 -1.28495 
3.33707 -0.78361 -1.11131 3.33759 -0.94385 -1.19813 3.33759 -0.7301 -1.19813 
3.34042 -0.94355 -1.27349 3.34042 -0.94355 -1.12277 3.34042 -0.7304 -1.27349 
3.34042 -0.7304 -1.12277 3.34258 -0.89023 -1.33407 3.34258 -0.89023 -1.06219 
3.34258 -0.78372 -1.33407 3.34258 -0.78372 -1.06219 3.34269 -0.83698 -1.34486 
3.34269 -0.83698 -1.0514 3.34538 -0.94354 -1.3226 3.34538 -0.94354 -1.07366 
3.34538 -0.73041 -1.3226 3.34538 -0.73041 -1.07366 3.34555 -0.99747 -1.23589 
3.34555 -0.99747 -1.16037 3.34555 -0.67648 -1.23589 3.34555 -0.67648 -1.16037 
3.35046 -0.8902 -1.38258 3.35046 -0.8902 -1.01367 3.35046 -0.78375 -1.38258 
3.35046 -0.78375 -1.01367 3.35108 -0.99627 -1.31076 3.35108 -0.99627 -1.08549 
3.35108 -0.83698 -1.39322 3.35108 -0.83698 -1.00304 3.35108 -0.67768 -1.31076 
3.35108 -0.67768 -1.08549 3.35274 -0.94326 -1.37141 3.35274 -0.94326 -1.02485 
3.35274 -0.73069 -1.37141 3.35274 -0.73069 -1.02485 3.35497 -1.0507 -1.19813 
3.35497 -0.62325 -1.19813 3.35771 -1.0501 -1.27305 3.35771 -1.0501 -1.1232 
3.35771 -0.62385 -1.27305 3.35771 -0.62385 -1.1232 3.3579 -0.99602 -1.35972 
3.3579 -0.99602 -1.03654 3.3579 -0.67793 -1.35972 3.3579 -0.67793 -1.03654 
3.36103 -0.88976 -1.43201 3.36103 -0.88976 -0.96424 3.36103 -0.78419 -1.43201 
3.36103 -0.78419 -0.96424 3.36183 -0.83698 -1.44111 3.36183 -0.83698 -0.95515 
3.36276 -0.94293 -1.42088 3.36276 -0.94293 -0.97538 3.36276 -0.73102 -1.42088 
3.36276 -0.73102 -0.97538 3.36594 -1.0483 -1.34756 3.36594 -1.0483 -1.0487 
3.36594 -0.62565 -1.34756 3.36594 -0.62565 -1.0487 3.36739 -0.99605 -1.40908 
3.36739 -0.99605 -0.98718 3.36739 -0.6779 -1.40908 3.36739 -0.6779 -0.98718 
3.36929 -1.10535 -1.23592 3.36929 -1.10535 -1.16034 3.36929 -0.5686 -1.23592 
3.36929 -0.5686 -1.16034 3.37371 -0.88972 -1.4795 3.37371 -0.88972 -0.91676 
3.37371 -0.78423 -1.4795 3.37371 -0.78423 -0.91676 3.37482 -1.10414 -1.3108 
3.37482 -1.10414 -1.08546 3.37482 -0.56981 -1.3108 3.37482 -0.56981 -1.08546 
3.37492 -1.04848 -1.39694 3.37492 -1.04848 -0.99932 3.37492 -0.62547 -1.39694 
3.37492 -0.62547 -0.99932 3.37492 -0.83698 -1.48841 3.37492 -0.83698 -0.90784 
3.37525 -0.94232 -1.46978 3.37525 -0.94232 -0.92648 3.37525 -0.73163 -1.46978 
3.37525 -0.73163 -0.92648 3.37936 -0.99546 -1.45818 3.37936 -0.99546 -0.93807 
3.37936 -0.67849 -1.45818 3.37936 -0.67849 -0.93807 3.38493 -1.09943 -1.38371 
3.38493 -1.09943 -1.01254 3.38493 -0.57452 -1.38371 3.38493 -0.57452 -1.01254 
3.38536 -1.15968 -1.19813 3.38536 -0.51427 -1.19813 3.38631 -1.04812 -1.44581 
3.38631 -1.04812 -0.95044 3.38631 -0.62583 -1.44581 3.38631 -0.62583 -0.95044 
3.38806 -1.15876 -1.27353 3.38806 -1.15876 -1.12273 3.38806 -0.51519 -1.27353 
3.38806 -0.51519 -1.12273 3.3888 -0.8896 -1.52656 3.3888 -0.8896 -0.86969 
3.3888 -0.78435 -1.52656 3.3888 -0.78435 -0.86969 3.3899 -0.94229 -1.51691 
3.3899 -0.94229 -0.87935 3.3899 -0.73166 -1.51691 3.3899 -0.73166 -0.87935 
3.39032 -0.83698 -1.53502 3.39032 -0.83698 -0.86124 3.39367 -0.99442 -1.50635 
3.39367 -0.99442 -0.8899 3.39367 -0.67953 -1.50635 3.39367 -0.67953 -0.8899 
3.39548 -1.15496 -1.3467 3.39548 -1.15496 -1.04955 3.39548 -0.51899 -1.3467 
3.39548 -0.51899 -1.04955 3.39581 -1.09915 -1.43278 3.39581 -1.09915 -0.96348 
3.39581 -0.5748 -1.43278 3.39581 -0.5748 -0.96348 3.40008 -1.04724 -1.49407 
3.40008 -1.04724 -0.90219 3.40008 -0.62671 -1.49407 3.40008 -0.62671 -0.90219 
3.40559 -1.21192 -1.23591 3.40559 -1.21192 -1.16034 3.40559 -0.46203 -1.23591 
3.40559 -0.46203 -1.16034 3.4061 -0.88956 -1.57257 3.4061 -0.88956 -0.82369 
3.4061 -0.78439 -1.57257 3.4061 -0.78439 -0.82369 3.40685 -0.94199 -1.56326 
3.40685 -0.94199 -0.83299 3.40685 -0.73196 -1.56326 3.40685 -0.73196 -0.83299 
3.40798 -1.14943 -1.41907 3.40798 -1.14943 -0.97719 3.40798 -0.83698 -1.58081 
3.40798 -0.83698 -0.81544 3.40798 -0.52452 -1.41907 3.40798 -0.52452 -0.97719 
3.40914 -1.09827 -1.48151 3.40914 -1.09827 -0.91474 3.40914 -0.57568 -1.48151 
3.40914 -0.57568 -0.91474 3.41022 -0.99413 -1.55292 3.41022 -0.99413 -0.84333 
3.41022 -0.67982 -1.55292 3.41022 -0.67982 -0.84333 3.41053 -1.2096 -1.30902 
3.41053 -1.2096 -1.08724 3.41053 -0.46435 -1.30902 3.41053 -0.46435 -1.08724 
3.4162 -1.04582 -1.54157 3.4162 -1.04582 -0.85468 3.4162 -0.62813 -1.54157 
3.4162 -0.62813 -0.85468 3.42039 -1.20497 -1.38197 3.42039 -1.20497 -1.01428 
3.42039 -0.46898 -1.38197 3.42039 -0.46898 -1.01428 3.4208 -1.14876 -1.46787 
3.4208 -1.14876 -0.92838 3.4208 -0.52519 -1.46787 3.4208 -0.52519 -0.92838 
3.42479 -1.09692 -1.52925 3.42479 -1.09692 -0.867 3.42479 -0.57703 -1.52925 
3.42479 -0.57703 -0.867 3.42733 -1.26338 -1.19813 3.42733 -0.41057 -1.19813 
3.42787 -0.83698 -1.62568 3.42787 -0.83698 -0.77057 3.42793 -0.88725 -1.62283 
3.42793 -0.88725 -0.77343 3.42793 -0.7867 -1.62283 3.42793 -0.7867 -0.77343 
3.42812 -0.9398 -1.61368 3.42812 -0.9398 -0.78258 3.42812 -0.73415 -1.61368 
3.42812 -0.73415 -0.78258 3.42975 -1.26223 -1.27127 3.42975 -1.26223 -1.12498 
3.42975 -0.41172 -1.27127 3.42975 -0.41172 -1.12498 3.43094 -0.99236 -1.60334 
3.43094 -0.99236 -0.79291 3.43094 -0.68159 -1.60334 3.43094 -0.68159 -0.79291 
3.43499 -1.1981 -1.45348 3.43499 -1.1981 -0.94277 3.43499 -0.47585 -1.45348 
3.43499 -0.47585 -0.94277 3.43594 -1.14728 -1.51599 3.43594 -1.14728 -0.88027 
3.43594 -0.52667 -1.51599 3.43594 -0.52667 -0.88027 3.43642 -1.04421 -1.59212 
3.43642 -1.04421 -0.80413 3.43642 -0.62974 -1.59212 3.43642 -0.62974 -0.80413 
3.43701 -1.25881 -1.34403 3.43701 -1.25881 -1.05223 3.43701 -0.41514 -1.34403 
3.43701 -0.41514 -1.05223 3.44456 -1.09688 -1.5791 3.44456 -1.09688 -0.81715 
3.44456 -0.57707 -1.5791 3.44456 -0.57707 -0.81715 3.44906 -1.25313 -1.416 
3.44906 -1.25313 -0.98026 3.44906 -0.42082 -1.416 3.44906 -0.42082 -0.98026 
3.44964 -1.19676 -1.50183 3.44964 -1.19676 -0.89443 3.44964 -0.47719 -1.50183 
3.44964 -0.47719 -0.89443 3.44991 -0.8872 -1.66678 3.44991 -0.8872 -0.72947 
3.44991 -0.78675 -1.66678 3.44991 -0.78675 -0.72947 3.44994 -0.83698 -1.66952 
3.44994 -0.83698 -0.72673 3.45211 -0.93729 -1.66285 3.45211 -0.93729 -0.7334 
3.45211 -0.73666 -1.66285 3.45211 -0.73666 -0.7334 3.45444 -0.98986 -1.65283 
3.45444 -0.98986 -0.74342 3.45444 -0.68409 -1.65283 3.45444 -0.68409 -0.74342 
3.45531 -1.14743 -1.56592 3.45531 -1.14743 -0.83033 3.45531 -0.52652 -1.56592 
3.45531 -0.52652 -0.83033 3.45772 -1.32114 -1.23636 3.45772 -1.32114 -1.15989 
3.45772 -0.35281 -1.23636 3.45772 -0.35281 -1.15989 3.45929 -1.04199 -1.64151 
3.45929 -1.04199 -0.75475 3.45929 -0.63196 -1.64151 3.45929 -0.63196 -0.75475 
3.4627 -1.31879 -1.30951 3.4627 -1.31879 -1.08675 3.4627 -0.35516 -1.30951 
3.4627 -0.35516 -1.08675 3.46584 -1.24522 -1.4868 3.46584 -1.24522 -0.90945 
3.46584 -0.42873 -1.4868 3.46584 -0.42873 -0.90945 3.46694 -1.09473 -1.6288 
3.46694 -1.09473 -0.76746 3.46694 -0.57922 -1.6288 3.46694 -0.57922 -0.76746 
3.46865 -1.19738 -1.55165 3.46865 -1.19738 -0.8446 3.46865 -0.47657 -1.55165 
3.46865 -0.47657 -0.8446 3.47261 -1.31408 -1.38266 3.47261 -1.31408 -1.0136 
3.47261 -0.35987 -1.38266 3.47261 -0.35987 -1.0136 3.47413 -0.83698 -1.71223 
3.47413 -0.83698 -0.68403 3.47415 -0.88703 -1.70982 3.47415 -0.88703 -0.68644 
3.47415 -0.78692 -1.70982 3.47415 -0.78692 -0.68644 3.47621 -0.9372 -1.70589 
3.47621 -0.9372 -0.69037 3.47621 -0.73675 -1.70589 3.47621 -0.73675 -0.69037 
3.47719 -1.14669 -1.6148 3.47719 -1.14669 -0.78146 3.47719 -0.52726 -1.6148 
3.47719 -0.52726 -0.78146 3.48042 -0.98686 -1.7007 3.48042 -0.98686 -0.69556 
3.48042 -0.68709 -1.7007 3.48042 -0.68709 -0.69556 3.48449 -1.24605 -1.53668 
3.48449 -1.24605 -0.85957 3.48449 -0.4279 -1.53668 3.48449 -0.4279 -0.85957 
3.48475 -1.03916 -1.68957 3.48475 -1.03916 -0.70668 3.48475 -0.63479 -1.68957 
3.48475 -0.63479 -0.70668 3.48726 -1.30715 -1.4542 3.48726 -1.30715 -0.94206 
3.48726 -0.3668 -1.4542 3.48726 -0.3668 -0.94206 3.49016 -1.19672 -1.60078 
3.49016 -1.19672 -0.79548 3.49016 -0.47723 -1.60078 3.49016 -0.47723 -0.79548 
3.49067 -1.37771 -1.19813 3.49067 -0.29624 -1.19813 3.49207 -1.09184 -1.67748 
3.49207 -1.09184 -0.71877 3.49207 -0.58211 -1.67748 3.49207 -0.58211 -0.71877 
3.49312 -1.37614 -1.27438 3.49312 -1.37614 -1.12188 3.49312 -0.29781 -1.27438 
3.49312 -0.29781 -1.12188 3.50036 -0.88698 -1.75139 3.50036 -0.88698 -0.64487 
3.50036 -0.78697 -1.75139 3.50036 -0.78697 -0.64487 3.50039 -1.2906 -1.51889 
3.50039 -1.2906 -0.87737 3.50039 -0.83698 -1.7537 3.50039 -0.83698 -0.64256 
3.50039 -0.38335 -1.51889 3.50039 -0.38335 -0.87737 3.5009 -1.37281 -1.34771 
3.5009 -1.37281 -1.04855 3.5009 -0.30114 -1.34771 3.5009 -0.30114 -1.04855 
3.50181 -1.14403 -1.66367 3.50181 -1.14403 -0.73259 3.50181 -0.52992 -1.66367 
3.50181 -0.52992 -0.73259 3.5024 -0.93685 -1.74769 3.5024 -0.93685 -0.64856 
3.5024 -0.7371 -1.74769 3.5024 -0.7371 -0.64856 3.50555 -1.24572 -1.5856 
3.50555 -1.24572 -0.81066 3.50555 -0.42823 -1.5856 3.50555 -0.42823 -0.81066 
3.50653 -0.98648 -1.74262 3.50653 -0.98648 -0.65364 3.50653 -0.68747 -1.74262 
3.50653 -0.68747 -0.65364 3.51272 -1.03573 -1.73618 3.51272 -1.03573 -0.66007 
3.51272 -0.63822 -1.73618 3.51272 -0.63822 -0.66007 3.5132 -1.36657 -1.42022 
3.5132 -1.36657 -0.97604 3.5132 -0.30738 -1.42022 3.5132 -0.30738 -0.97604 
3.51394 -1.195 -1.64849 3.51394 -1.195 -0.74777 3.51394 -0.47895 -1.64849 
3.51394 -0.47895 -0.74777 3.51961 -1.08847 -1.72444 3.51961 -1.08847 -0.67182 
3.51961 -0.58548 -1.72444 3.51961 -0.58548 -0.67182 3.521 -1.29045 -1.56807 
3.521 -1.29045 -0.82819 3.521 -0.3835 -1.56807 3.521 -0.3835 -0.82819 
3.52399 -1.35148 -1.48557 3.52399 -1.35148 -0.91068 3.52399 -0.32247 -1.48557 
3.52399 -0.32247 -0.91068 3.52865 -0.83698 -1.79383 3.52865 -0.83698 -0.60243 
3.52891 -1.43179 -1.23636 3.52891 -1.43179 -1.15989 3.52891 -0.24216 -1.23636 
3.52891 -0.24216 -1.15989 3.52892 -1.14046 -1.71113 3.52892 -1.14046 -0.68512 
3.52892 -0.53349 -1.71113 3.52892 -0.53349 -0.68512 3.52895 -1.24423 -1.63342 
3.52895 -1.24423 -0.76284 3.52895 -0.42972 -1.63342 3.52895 -0.42972 -0.76284 
3.52928 -0.88634 -1.79262 3.52928 -0.88634 -0.60363 3.52928 -0.78761 -1.79262 
3.52928 -0.78761 -0.60363 3.53119 -0.93628 -1.78895 3.53119 -0.93628 -0.60731 
3.53119 -0.73767 -1.78895 3.53119 -0.73767 -0.60731 3.53332 -1.42805 -1.31196 
3.53332 -1.42805 -1.0843 3.53332 -0.2459 -1.31196 3.53332 -0.2459 -1.0843 
3.53515 -0.98623 -1.78376 3.53515 -0.98623 -0.61249 3.53515 -0.68772 -1.78376 
3.53515 -0.68772 -0.61249 3.53851 -1.33403 -1.5496 3.53851 -1.33403 -0.84666 
3.53851 -0.33992 -1.5496 3.53851 -0.33992 -0.84666 3.5406 -1.19155 -1.69631 
3.5406 -1.19155 -0.69995 3.5406 -0.4824 -1.69631 3.5406 -0.4824 -0.69995 
3.54123 -1.03556 -1.77733 3.54123 -1.03556 -0.61893 3.54123 -0.63839 -1.77733 
3.54123 -0.63839 -0.61893 3.54353 -1.42314 -1.38505 3.54353 -1.42314 -1.0112 
3.54353 -0.25081 -1.38505 3.54353 -0.25081 -1.0112 3.54405 -1.28906 -1.61642 
3.54405 -1.28906 -0.77983 3.54405 -0.38489 -1.61642 3.54405 -0.38489 -0.77983 
3.54887 -1.08367 -1.76915 3.54887 -1.08367 -0.62711 3.54887 -0.59028 -1.76915 
3.54887 -0.59028 -0.62711 3.55227 -1.41004 -1.45076 3.55227 -1.41004 -0.9455 
3.55227 -0.26391 -1.45076 3.55227 -0.26391 -0.9455 3.55463 -1.24159 -1.68 
3.55463 -1.24159 -0.71625 3.55463 -0.43236 -1.68 3.55463 -0.43236 -0.71625 
3.55769 -1.13588 -1.75608 3.55769 -1.13588 -0.64017 3.55769 -0.53807 -1.75608 
3.55769 -0.53807 -0.64017 3.55885 -0.83698 -1.83252 3.55885 -0.83698 -0.56373 
3.55949 -0.88628 -1.83138 3.55949 -0.88628 -0.56487 3.55949 -0.78767 -1.83138 
3.55949 -0.78767 -0.56487 3.56112 -1.33294 -1.59809 3.56112 -1.33294 -0.79816 
3.56112 -0.34101 -1.59809 3.56112 -0.34101 -0.79816 3.56201 -0.93546 -1.8287 
3.56201 -0.93546 -0.56755 3.56201 -0.73849 -1.8287 3.56201 -0.73849 -0.56755 
3.56453 -1.39404 -1.51576 3.56453 -1.39404 -0.8805 3.56453 -0.27991 -1.51576 
3.56453 -0.27991 -0.8805 3.5659 -0.98536 -1.82365 3.5659 -0.98536 -0.57261 
3.5659 -0.68859 -1.82365 3.5659 -0.68859 -0.57261 3.56892 -1.18749 -1.74132 
3.56892 -1.18749 -0.65493 3.56892 -0.48646 -1.74132 3.56892 -0.48646 -0.65493 
3.56933 -1.28658 -1.66331 3.56933 -1.28658 -0.73295 3.56933 -0.38737 -1.66331 
3.56933 -0.38737 -0.73295 3.56937 -1.48397 -1.19813 3.56937 -0.18998 -1.19813 
3.57155 -1.48212 -1.27372 3.57155 -1.48212 -1.12253 3.57155 -0.19183 -1.27372 
3.57155 -0.19183 -1.12253 3.57173 -1.03489 -1.81702 3.57173 -1.03489 -0.57924 
3.57173 -0.63906 -1.81702 3.57173 -0.63906 -0.57924 3.57808 -1.47658 -1.34888 
3.57808 -1.47658 -1.04737 3.57808 -0.19737 -1.34888 3.57808 -0.19737 -1.04737 
3.57929 -1.08297 -1.80897 3.57929 -1.08297 -0.58729 3.57929 -0.59098 -1.80897 
3.57929 -0.59098 -0.58729 3.58002 -1.37533 -1.5788 3.58002 -1.37533 -0.81745 
3.58002 -0.29862 -1.5788 3.58002 -0.29862 -0.81745 3.58252 -1.2378 -1.72522 
3.58252 -1.2378 -0.67104 3.58252 -0.43615 -1.72522 3.58252 -0.43615 -0.67104 
3.5847 -1.46523 -1.41503 3.5847 -1.46523 -0.98122 3.5847 -0.20872 -1.41503 
3.5847 -0.20872 -0.98122 3.58594 -1.33044 -1.64544 3.58594 -1.33044 -0.75081 
3.58594 -0.34351 -1.64544 3.58594 -0.34351 -0.75081 3.58869 -1.13045 -1.79943 
3.58869 -1.13045 -0.59682 3.58869 -0.5435 -1.79943 3.58869 -0.5435 -0.59682 
3.59091 -0.83698 -1.86969 3.59091 -0.83698 -0.52657 3.59173 -0.8861 -1.86879 
3.59173 -0.8861 -0.52747 3.59173 -0.78785 -1.86879 3.59173 -0.78785 -0.52747 
3.59419 -0.93535 -1.86608 3.59419 -0.93535 -0.53018 3.59419 -0.7386 -1.86608 
3.59419 -0.7386 -0.53018 3.59472 -1.45103 -1.48019 3.59472 -1.45103 -0.91606 
3.59472 -0.22292 -1.48019 3.59472 -0.22292 -0.91606 3.59732 -1.28243 -1.71001 
3.59732 -1.28243 -0.68625 3.59732 -0.39152 -1.71001 3.59732 -0.39152 -0.68625 
3.59842 -0.98412 -1.86176 3.59842 -0.98412 -0.53449 3.59842 -0.68983 -1.86176 
3.59842 -0.68983 -0.53449 3.59951 -1.18217 -1.78507 3.59951 -1.18217 -0.61119 
3.59951 -0.49178 -1.78507 3.59951 -0.49178 -0.61119 3.60412 -1.03372 -1.85515 
3.60412 -1.03372 -0.5411 3.60412 -0.64023 -1.85515 3.60412 -0.64023 -0.5411 
3.60443 -1.37306 -1.62645 3.60443 -1.37306 -0.76981 3.60443 -0.30089 -1.62645 
3.60443 -0.30089 -0.76981 3.60809 -1.43404 -1.54407 3.60809 -1.43404 -0.85218 
3.60809 -0.23991 -1.54407 3.60809 -0.23991 -0.85218 3.61177 -1.08165 -1.84743 
3.61177 -1.08165 -0.54882 3.61177 -0.5923 -1.84743 3.61177 -0.5923 -0.54882 
3.61227 -1.53032 -1.23633 3.61227 -1.53032 -1.15993 3.61227 -0.14363 -1.23633 
3.61227 -0.14363 -1.15993 3.61253 -1.23287 -1.76894 3.61253 -1.23287 -0.62731 
3.61253 -0.44108 -1.76894 3.61253 -0.44108 -0.62731 3.61352 -1.32661 -1.69234 
3.61352 -1.32661 -0.70392 3.61352 -0.34734 -1.69234 3.61352 -0.34734 -0.70392 
3.61668 -1.52659 -1.31191 3.61668 -1.52659 -1.08435 3.61668 -0.14736 -1.31191 
3.61668 -0.14736 -1.08435 3.62105 -1.12922 -1.83792 3.62105 -1.12922 -0.55834 
3.62105 -0.54473 -1.83792 3.62105 -0.54473 -0.55834 3.62249 -1.51867 -1.37725 
3.62249 -1.51867 -1.01901 3.62249 -0.15528 -1.37725 3.62249 -0.15528 -1.01901 
3.62476 -1.41433 -1.60638 3.62476 -1.41433 -0.78988 3.62476 -0.83698 -1.90523 
3.62476 -0.83698 -0.49102 3.62476 -0.25962 -1.60638 3.62476 -0.25962 -0.78988 
3.62561 -0.88604 -1.90438 3.62561 -0.88604 -0.49187 3.62561 -0.78791 -1.90438 
3.62561 -0.78791 -0.49187 3.62703 -1.27763 -1.75403 3.62703 -1.27763 -0.64222 
3.62703 -0.39632 -1.75403 3.62703 -0.39632 -0.64222 3.62816 -0.93499 -1.90183 
3.62816 -0.93499 -0.49443 3.62816 -0.73896 -1.90183 3.62816 -0.73896 -0.49443 
3.63043 -1.50625 -1.44319 3.63043 -1.50625 -0.95307 3.63043 -0.1677 -1.44319 
3.63043 -0.1677 -0.95307 3.63167 -1.36979 -1.67336 3.63167 -1.36979 -0.7229 
3.63167 -0.30416 -1.67336 3.63167 -0.30416 -0.7229 3.63199 -1.17585 -1.8269 
3.63199 -1.17585 -0.56936 3.63199 -0.4981 -1.8269 3.63199 -0.4981 -0.56936 
3.63241 -0.98371 -1.89758 3.63241 -0.98371 -0.49867 3.63241 -0.69024 -1.89758 
3.63241 -0.69024 -0.49867 3.63834 -1.03207 -1.89165 3.63834 -0.64188 -0.50461 
3.64191 -1.4909 -1.50854 3.64191 -1.4909 -0.88772 3.64191 -0.18305 -1.50854 
3.64191 -0.18305 -0.88772 3.64324 -1.32132 -0.65849 3.64324 -0.35263 -1.73777 
3.64458 -1.22682 -0.58521 3.64458 -0.44713 -1.81105 3.64595 -1.07996 -1.88404 
3.64595 -0.59399 -0.51221 3.65163 -1.4114 -0.74281 3.65163 -0.26255 -1.65344 
3.6552 -1.12726 -1.87479 3.6552 -0.54669 -0.52147 3.65662 -1.47282 -1.57196 
3.65662 -1.47282 -0.82429 3.65662 -0.20113 -1.57196 3.65662 -0.20113 -0.82429 
3.6589 -1.27158 -0.59959 3.6589 -0.40237 -1.79666 3.6591 -1.5729 -1.27432 
3.6591 -0.10105 -1.12193 3.6603 -0.83698 -1.93908 3.6603 -0.83698 -0.45718 
3.66102 -1.36473 -0.67712 3.66102 -0.30922 -1.71913 3.6612 -0.8861 -1.93826 
3.6612 -0.78785 -1.93826 3.6612 -0.78785 -0.45799 3.66316 -1.56687 -1.33987 
3.66316 -0.10708 -1.05639 3.66391 -0.93535 -1.9358 3.66391 -0.7386 -0.46045 
3.66823 -0.98412 -1.93157 3.66823 -0.68983 -0.46469 3.67012 -1.55766 -1.40479 
3.67012 -0.11629 -0.99146 3.67252 -1.45085 -0.76405 3.67252 -0.2231 -1.6322 
3.6748 -1.31553 -0.61567 3.6748 -0.35842 -1.78059 3.67484 -1.03372 -1.92587 
3.67484 -0.64023 -0.47039 3.6797 -1.54434 -1.47075 3.6797 -0.12961 -0.92551 
3.6805 -1.40679 -0.69708 3.6805 -0.26716 -1.69917 3.68256 -1.08165 -1.91822 
3.68256 -0.5923 -0.47803 3.69218 -1.35807 -0.6331 3.69218 -0.31588 -1.76316 
3.69229 -1.52774 -1.53545 3.69229 -0.14621 -0.86081 3.69861 -0.88628 -1.9705 
3.70103 -1.44651 -0.718 3.70103 -0.22744 -1.67826 3.70129 -0.93546 -1.96798 
3.70129 -0.73849 -0.42827 3.70634 -0.98536 -1.96409 3.70634 -0.68859 -0.43216 
3.7113 -1.4005 -0.65283 3.7113 -0.27345 -1.74342 3.71297 -1.03489 -1.95827 
3.71297 -0.63906 -0.43799 3.72076 -1.59338 -1.4314 3.72076 -0.08057 -0.96486 
3.73155 -1.57878 -1.49704 3.73155 -0.09517 -0.89922 3.73159 -1.44038 -0.67317 
3.73159 -0.23357 -1.72308 3.74623 -0.98623 -1.99484 3.74623 -0.68772 -0.40141 
4.9175 -0.98623 -1.99484 4.9175 -0.68772 -0.40141 4.93213 -1.44038 -0.67317 
4.93213 -0.23357 -1.72308 4.93217 -1.57878 -1.49704 4.93217 -0.09517 -0.89922 
4.94296 -1.59338 -1.4314 4.94296 -0.08057 -0.96486 4.95075 -1.03489 -1.95827 
4.95075 -0.63906 -0.43799 4.95242 -1.4005 -0.65283 4.95242 -0.27345 -1.74342 
4.95738 -0.98536 -1.96409 4.95738 -0.68859 -0.43216 4.96244 -0.93546 -1.96798 
4.96244 -0.73849 -0.42827 4.96269 -1.44651 -0.718 4.96269 -0.22744 -1.67826 
4.96512 -0.88628 -1.9705 4.97144 -1.52774 -1.53545 4.97144 -0.14621 -0.86081 
4.97155 -1.35807 -0.6331 4.97155 -0.31588 -1.76316 4.98117 -1.08165 -1.91822 
4.98117 -0.5923 -0.47803 4.98322 -1.40679 -0.69708 4.98322 -0.26716 -1.69917 
4.98403 -1.54434 -1.47075 4.98403 -0.12961 -0.92551 4.98889 -1.03372 -1.92587 
4.98889 -0.64023 -0.47039 4.98892 -1.31553 -0.61567 4.98892 -0.35842 -1.78059 
4.99121 -1.45085 -0.76405 4.99121 -0.2231 -1.6322 4.9936 -1.55766 -1.40479 
4.9936 -0.11629 -0.99146 4.9955 -0.98412 -1.93157 4.9955 -0.68983 -0.46469 
4.99981 -0.93535 -1.9358 4.99981 -0.7386 -0.46045 5.00057 -1.56687 -1.33987 
5.00057 -0.10708 -1.05639 5.00252 -0.8861 -1.93826 5.00252 -0.78785 -1.93826 
5.00252 -0.78785 -0.45799 5.00271 -1.36473 -0.67712 5.00271 -0.30922 -1.71913 
5.00342 -0.83698 -1.93908 5.00342 -0.83698 -0.45718 5.00463 -1.5729 -1.27432 
5.00463 -0.10105 -1.12193 5.00482 -1.27158 -0.59959 5.00482 -0.40237 -1.79666 
5.0071 -1.47282 -1.57196 5.0071 -1.47282 -0.82429 5.0071 -0.20113 -1.57196 
5.0071 -0.20113 -0.82429 5.00852 -1.12726 -1.87479 5.00852 -0.54669 -0.52147 
5.0121 -1.4114 -0.74281 5.0121 -0.26255 -1.65344 5.01778 -1.07996 -1.88404 
5.01778 -0.59399 -0.51221 5.01914 -1.22682 -0.58521 5.01914 -0.44713 -1.81105 
5.02049 -1.32132 -0.65849 5.02049 -0.35263 -1.73777 5.02181 -1.4909 -1.50854 
5.02181 -1.4909 -0.88772 5.02181 -0.18305 -1.50854 5.02181 -0.18305 -0.88772 
5.02538 -1.03207 -1.89165 5.02538 -0.64188 -0.50461 5.03132 -0.98371 -1.89758 
5.03132 -0.98371 -0.49867 5.03132 -0.69024 -1.89758 5.03132 -0.69024 -0.49867 
5.03173 -1.17585 -1.8269 5.03173 -1.17585 -0.56936 5.03173 -0.4981 -1.8269 
5.03173 -0.4981 -0.56936 5.03205 -1.36979 -1.67336 5.03205 -1.36979 -0.7229 
5.03205 -0.30416 -1.67336 5.03205 -0.30416 -0.7229 5.0333 -1.50625 -1.44319 
5.0333 -1.50625 -0.95307 5.0333 -0.1677 -1.44319 5.0333 -0.1677 -0.95307 
5.03556 -0.93499 -1.90183 5.03556 -0.93499 -0.49443 5.03556 -0.73896 -1.90183 
5.03556 -0.73896 -0.49443 5.0367 -1.27763 -1.75403 5.0367 -1.27763 -0.64222 
5.0367 -0.39632 -1.75403 5.0367 -0.39632 -0.64222 5.03812 -0.88604 -1.90438 
5.03812 -0.88604 -0.49187 5.03812 -0.78791 -1.90438 5.03812 -0.78791 -0.49187 
5.03897 -1.41433 -1.60638 5.03897 -1.41433 -0.78988 5.03897 -0.83698 -1.90523 
5.03897 -0.83698 -0.49102 5.03897 -0.25962 -1.60638 5.03897 -0.25962 -0.78988 
5.04123 -1.51867 -1.37725 5.04123 -1.51867 -1.01901 5.04123 -0.15528 -1.37725 
5.04123 -0.15528 -1.01901 5.04268 -1.12922 -1.83792 5.04268 -1.12922 -0.55834 
5.04268 -0.54473 -1.83792 5.04268 -0.54473 -0.55834 5.04705 -1.52659 -1.31191 
5.04705 -1.52659 -1.08435 5.04705 -0.14736 -1.31191 5.04705 -0.14736 -1.08435 
5.0502 -1.32661 -1.69234 5.0502 -1.32661 -0.70392 5.0502 -0.34734 -1.69234 
5.0502 -0.34734 -0.70392 5.05119 -1.23287 -1.76894 5.05119 -1.23287 -0.62731 
5.05119 -0.44108 -1.76894 5.05119 -0.44108 -0.62731 5.05145 -1.53032 -1.23633 
5.05145 -1.53032 -1.15993 5.05145 -0.14363 -1.23633 5.05145 -0.14363 -1.15993 
5.05196 -1.08165 -1.84743 5.05196 -1.08165 -0.54882 5.05196 -0.5923 -1.84743 
5.05196 -0.5923 -0.54882 5.05563 -1.43404 -1.54407 5.05563 -1.43404 -0.85218 
5.05563 -0.23991 -1.54407 5.05563 -0.23991 -0.85218 5.05929 -1.37306 -1.62645 
5.05929 -1.37306 -0.76981 5.05929 -0.30089 -1.62645 5.05929 -0.30089 -0.76981 
5.0596 -1.03372 -1.85515 5.0596 -1.03372 -0.5411 5.0596 -0.64023 -1.85515 
5.0596 -0.64023 -0.5411 5.06421 -1.18217 -1.78507 5.06421 -1.18217 -0.61119 
5.06421 -0.49178 -1.78507 5.06421 -0.49178 -0.61119 5.0653 -0.98412 -1.86176 
5.0653 -0.98412 -0.53449 5.0653 -0.68983 -1.86176 5.0653 -0.68983 -0.53449 
5.0664 -1.28243 -1.71001 5.0664 -1.28243 -0.68625 5.0664 -0.39152 -1.71001 
5.0664 -0.39152 -0.68625 5.069 -1.45103 -1.48019 5.069 -1.45103 -0.91606 
5.069 -0.22292 -1.48019 5.069 -0.22292 -0.91606 5.06954 -0.93535 -1.86608 
5.06954 -0.93535 -0.53018 5.06954 -0.7386 -1.86608 5.06954 -0.7386 -0.53018 
5.072 -0.8861 -1.86879 5.072 -0.8861 -0.52747 5.072 -0.78785 -1.86879 
5.072 -0.78785 -0.52747 5.07281 -0.83698 -1.86969 5.07281 -0.83698 -0.52657 
5.07504 -1.13045 -1.79943 5.07504 -1.13045 -0.59682 5.07504 -0.5435 -1.79943 
5.07504 -0.5435 -0.59682 5.07778 -1.33044 -1.64544 5.07778 -1.33044 -0.75081 
5.07778 -0.34351 -1.64544 5.07778 -0.34351 -0.75081 5.07902 -1.46523 -1.41503 
5.07902 -1.46523 -0.98122 5.07902 -0.20872 -1.41503 5.07902 -0.20872 -0.98122 
5.08121 -1.2378 -1.72522 5.08121 -1.2378 -0.67104 5.08121 -0.43615 -1.72522 
5.08121 -0.43615 -0.67104 5.0837 -1.37533 -1.5788 5.0837 -1.37533 -0.81745 
5.0837 -0.29862 -1.5788 5.0837 -0.29862 -0.81745 5.08443 -1.08297 -1.80897 
5.08443 -1.08297 -0.58729 5.08443 -0.59098 -1.80897 5.08443 -0.59098 -0.58729 
5.08564 -1.47658 -1.34888 5.08564 -1.47658 -1.04737 5.08564 -0.19737 -1.34888 
5.08564 -0.19737 -1.04737 5.092 -1.03489 -1.81702 5.092 -1.03489 -0.57924 
5.092 -0.63906 -1.81702 5.092 -0.63906 -0.57924 5.09217 -1.48212 -1.27372 
5.09217 -1.48212 -1.12253 5.09217 -0.19183 -1.27372 5.09217 -0.19183 -1.12253 
5.09435 -1.48397 -1.19813 5.09435 -0.18998 -1.19813 5.0944 -1.28658 -1.66331 
5.0944 -1.28658 -0.73295 5.0944 -0.38737 -1.66331 5.0944 -0.38737 -0.73295 
5.0948 -1.18749 -1.74132 5.0948 -1.18749 -0.65493 5.0948 -0.48646 -1.74132 
5.0948 -0.48646 -0.65493 5.09783 -0.98536 -1.82365 5.09783 -0.98536 -0.57261 
5.09783 -0.68859 -1.82365 5.09783 -0.68859 -0.57261 5.09919 -1.39404 -1.51576 
5.09919 -1.39404 -0.8805 5.09919 -0.27991 -1.51576 5.09919 -0.27991 -0.8805 
5.10172 -0.93546 -1.8287 5.10172 -0.93546 -0.56755 5.10172 -0.73849 -1.8287 
5.10172 -0.73849 -0.56755 5.1026 -1.33294 -1.59809 5.1026 -1.33294 -0.79816 
5.1026 -0.34101 -1.59809 5.1026 -0.34101 -0.79816 5.10423 -0.88628 -1.83138 
5.10423 -0.88628 -0.56487 5.10423 -0.78767 -1.83138 5.10423 -0.78767 -0.56487 
5.10487 -0.83698 -1.83252 5.10487 -0.83698 -0.56373 5.10603 -1.13588 -1.75608 
5.10603 -1.13588 -0.64017 5.10603 -0.53807 -1.75608 5.10603 -0.53807 -0.64017 
5.10909 -1.24159 -1.68 5.10909 -1.24159 -0.71625 5.10909 -0.43236 -1.68 
5.10909 -0.43236 -0.71625 5.11146 -1.41004 -1.45076 5.11146 -1.41004 -0.9455 
5.11146 -0.26391 -1.45076 5.11146 -0.26391 -0.9455 5.11486 -1.08367 -1.76915 
5.11486 -1.08367 -0.62711 5.11486 -0.59028 -1.76915 5.11486 -0.59028 -0.62711 
5.11968 -1.28906 -1.61642 5.11968 -1.28906 -0.77983 5.11968 -0.38489 -1.61642 
5.11968 -0.38489 -0.77983 5.12019 -1.42314 -1.38505 5.12019 -1.42314 -1.0112 
5.12019 -0.25081 -1.38505 5.12019 -0.25081 -1.0112 5.12249 -1.03556 -1.77733 
5.12249 -1.03556 -0.61893 5.12249 -0.63839 -1.77733 5.12249 -0.63839 -0.61893 
5.12312 -1.19155 -1.69631 5.12312 -1.19155 -0.69995 5.12312 -0.4824 -1.69631 
5.12312 -0.4824 -0.69995 5.12522 -1.33403 -1.5496 5.12522 -1.33403 -0.84666 
5.12522 -0.33992 -1.5496 5.12522 -0.33992 -0.84666 5.12858 -0.98623 -1.78376 
5.12858 -0.98623 -0.61249 5.12858 -0.68772 -1.78376 5.12858 -0.68772 -0.61249 
5.13041 -1.42805 -1.31196 5.13041 -1.42805 -1.0843 5.13041 -0.2459 -1.31196 
5.13041 -0.2459 -1.0843 5.13253 -0.93628 -1.78895 5.13253 -0.93628 -0.60731 
5.13253 -0.73767 -1.78895 5.13253 -0.73767 -0.60731 5.13445 -0.88634 -1.79262 
5.13445 -0.88634 -0.60363 5.13445 -0.78761 -1.79262 5.13445 -0.78761 -0.60363 
5.13477 -1.24423 -1.63342 5.13477 -1.24423 -0.76284 5.13477 -0.42972 -1.63342 
5.13477 -0.42972 -0.76284 5.13481 -1.14046 -1.71113 5.13481 -1.14046 -0.68512 
5.13481 -0.53349 -1.71113 5.13481 -0.53349 -0.68512 5.13482 -1.43179 -1.23636 
5.13482 -1.43179 -1.15989 5.13482 -0.24216 -1.23636 5.13482 -0.24216 -1.15989 
5.13507 -0.83698 -1.79383 5.13507 -0.83698 -0.60243 5.13973 -1.35148 -1.48557 
5.13973 -1.35148 -0.91068 5.13973 -0.32247 -1.48557 5.13973 -0.32247 -0.91068 
5.14273 -1.29045 -1.56807 5.14273 -1.29045 -0.82819 5.14273 -0.3835 -1.56807 
5.14273 -0.3835 -0.82819 5.14411 -1.08847 -1.72444 5.14411 -1.08847 -0.67182 
5.14411 -0.58548 -1.72444 5.14411 -0.58548 -0.67182 5.14978 -1.195 -1.64849 
5.14978 -1.195 -0.74777 5.14978 -0.47895 -1.64849 5.14978 -0.47895 -0.74777 
5.15052 -1.36657 -1.42022 5.15052 -1.36657 -0.97604 5.15052 -0.30738 -1.42022 
5.15052 -0.30738 -0.97604 5.151 -1.03573 -1.73618 5.151 -1.03573 -0.66007 
5.151 -0.63822 -1.73618 5.151 -0.63822 -0.66007 5.1572 -0.98648 -1.74262 
5.1572 -0.98648 -0.65364 5.1572 -0.68747 -1.74262 5.1572 -0.68747 -0.65364 
5.15817 -1.24572 -1.5856 5.15817 -1.24572 -0.81066 5.15817 -0.42823 -1.5856 
5.15817 -0.42823 -0.81066 5.16132 -0.93685 -1.74769 5.16132 -0.93685 -0.64856 
5.16132 -0.7371 -1.74769 5.16132 -0.7371 -0.64856 5.16192 -1.14403 -1.66367 
5.16192 -1.14403 -0.73259 5.16192 -0.52992 -1.66367 5.16192 -0.52992 -0.73259 
5.16283 -1.37281 -1.34771 5.16283 -1.37281 -1.04855 5.16283 -0.30114 -1.34771 
5.16283 -0.30114 -1.04855 5.16333 -1.2906 -1.51889 5.16333 -1.2906 -0.87737 
5.16333 -0.83698 -1.7537 5.16333 -0.83698 -0.64256 5.16333 -0.38335 -1.51889 
5.16333 -0.38335 -0.87737 5.16337 -0.88698 -1.75139 5.16337 -0.88698 -0.64487 
5.16337 -0.78697 -1.75139 5.16337 -0.78697 -0.64487 5.1706 -1.37614 -1.27438 
5.1706 -1.37614 -1.12188 5.1706 -0.29781 -1.27438 5.1706 -0.29781 -1.12188 
5.17166 -1.09184 -1.67748 5.17166 -1.09184 -0.71877 5.17166 -0.58211 -1.67748 
5.17166 -0.58211 -0.71877 5.17305 -1.37771 -1.19813 5.17305 -0.29624 -1.19813 
5.17356 -1.19672 -1.60078 5.17356 -1.19672 -0.79548 5.17356 -0.47723 -1.60078 
5.17356 -0.47723 -0.79548 5.17647 -1.30715 -1.4542 5.17647 -1.30715 -0.94206 
5.17647 -0.3668 -1.4542 5.17647 -0.3668 -0.94206 5.17898 -1.03916 -1.68957 
5.17898 -1.03916 -0.70668 5.17898 -0.63479 -1.68957 5.17898 -0.63479 -0.70668 
5.17923 -1.24605 -1.53668 5.17923 -1.24605 -0.85957 5.17923 -0.4279 -1.53668 
5.17923 -0.4279 -0.85957 5.18331 -0.98686 -1.7007 5.18331 -0.98686 -0.69556 
5.18331 -0.68709 -1.7007 5.18331 -0.68709 -0.69556 5.18653 -1.14669 -1.6148 
5.18653 -1.14669 -0.78146 5.18653 -0.52726 -1.6148 5.18653 -0.52726 -0.78146 
5.18751 -0.9372 -1.70589 5.18751 -0.9372 -0.69037 5.18751 -0.73675 -1.70589 
5.18751 -0.73675 -0.69037 5.18957 -0.88703 -1.70982 5.18957 -0.88703 -0.68644 
5.18957 -0.78692 -1.70982 5.18957 -0.78692 -0.68644 5.18959 -0.83698 -1.71223 
5.18959 -0.83698 -0.68403 5.19112 -1.31408 -1.38266 5.19112 -1.31408 -1.0136 
5.19112 -0.35987 -1.38266 5.19112 -0.35987 -1.0136 5.19507 -1.19738 -1.55165 
5.19507 -1.19738 -0.8446 5.19507 -0.47657 -1.55165 5.19507 -0.47657 -0.8446 
5.19678 -1.09473 -1.6288 5.19678 -1.09473 -0.76746 5.19678 -0.57922 -1.6288 
5.19678 -0.57922 -0.76746 5.19789 -1.24522 -1.4868 5.19789 -1.24522 -0.90945 
5.19789 -0.42873 -1.4868 5.19789 -0.42873 -0.90945 5.20103 -1.31879 -1.30951 
5.20103 -1.31879 -1.08675 5.20103 -0.35516 -1.30951 5.20103 -0.35516 -1.08675 
5.20443 -1.04199 -1.64151 5.20443 -1.04199 -0.75475 5.20443 -0.63196 -1.64151 
5.20443 -0.63196 -0.75475 5.206 -1.32114 -1.23636 5.206 -1.32114 -1.15989 
5.206 -0.35281 -1.23636 5.206 -0.35281 -1.15989 5.20841 -1.14743 -1.56592 
5.20841 -1.14743 -0.83033 5.20841 -0.52652 -1.56592 5.20841 -0.52652 -0.83033 
5.20928 -0.98986 -1.65283 5.20928 -0.98986 -0.74342 5.20928 -0.68409 -1.65283 
5.20928 -0.68409 -0.74342 5.21162 -0.93729 -1.66285 5.21162 -0.93729 -0.7334 
5.21162 -0.73666 -1.66285 5.21162 -0.73666 -0.7334 5.21378 -0.83698 -1.66952 
5.21378 -0.83698 -0.72673 5.21382 -0.8872 -1.66678 5.21382 -0.8872 -0.72947 
5.21382 -0.78675 -1.66678 5.21382 -0.78675 -0.72947 5.21409 -1.19676 -1.50183 
5.21409 -1.19676 -0.89443 5.21409 -0.47719 -1.50183 5.21409 -0.47719 -0.89443 
5.21467 -1.25313 -1.416 5.21467 -1.25313 -0.98026 5.21467 -0.42082 -1.416 
5.21467 -0.42082 -0.98026 5.21916 -1.09688 -1.5791 5.21916 -1.09688 -0.81715 
5.21916 -0.57707 -1.5791 5.21916 -0.57707 -0.81715 5.22672 -1.25881 -1.34403 
5.22672 -1.25881 -1.05223 5.22672 -0.41514 -1.34403 5.22672 -0.41514 -1.05223 
5.22731 -1.04421 -1.59212 5.22731 -1.04421 -0.80413 5.22731 -0.62974 -1.59212 
5.22731 -0.62974 -0.80413 5.22778 -1.14728 -1.51599 5.22778 -1.14728 -0.88027 
5.22778 -0.52667 -1.51599 5.22778 -0.52667 -0.88027 5.22873 -1.1981 -1.45348 
5.22873 -1.1981 -0.94277 5.22873 -0.47585 -1.45348 5.22873 -0.47585 -0.94277 
5.23278 -0.99236 -1.60334 5.23278 -0.99236 -0.79291 5.23278 -0.68159 -1.60334 
5.23278 -0.68159 -0.79291 5.23397 -1.26223 -1.27127 5.23397 -1.26223 -1.12498 
5.23397 -0.41172 -1.27127 5.23397 -0.41172 -1.12498 5.2356 -0.9398 -1.61368 
5.2356 -0.9398 -0.78258 5.2356 -0.73415 -1.61368 5.2356 -0.73415 -0.78258 
5.2358 -0.88725 -1.62283 5.2358 -0.88725 -0.77343 5.2358 -0.7867 -1.62283 
5.2358 -0.7867 -0.77343 5.23585 -0.83698 -1.62568 5.23585 -0.83698 -0.77057 
5.2364 -1.26338 -1.19813 5.2364 -0.41057 -1.19813 5.23894 -1.09692 -1.52925 
5.23894 -1.09692 -0.867 5.23894 -0.57703 -1.52925 5.23894 -0.57703 -0.867 
5.24292 -1.14876 -1.46787 5.24292 -1.14876 -0.92838 5.24292 -0.52519 -1.46787 
5.24292 -0.52519 -0.92838 5.24333 -1.20497 -1.38197 5.24333 -1.20497 -1.01428 
5.24333 -0.46898 -1.38197 5.24333 -0.46898 -1.01428 5.24752 -1.04582 -1.54157 
5.24752 -1.04582 -0.85468 5.24752 -0.62813 -1.54157 5.24752 -0.62813 -0.85468 
5.2532 -1.2096 -1.30902 5.2532 -1.2096 -1.08724 5.2532 -0.46435 -1.30902 
5.2532 -0.46435 -1.08724 5.2535 -0.99413 -1.55292 5.2535 -0.99413 -0.84333 
5.2535 -0.67982 -1.55292 5.2535 -0.67982 -0.84333 5.25459 -1.09827 -1.48151 
5.25459 -1.09827 -0.91474 5.25459 -0.57568 -1.48151 5.25459 -0.57568 -0.91474 
5.25574 -1.14943 -1.41907 5.25574 -1.14943 -0.97719 5.25574 -0.83698 -1.58081 
5.25574 -0.83698 -0.81544 5.25574 -0.52452 -1.41907 5.25574 -0.52452 -0.97719 
5.25687 -0.94199 -1.56326 5.25687 -0.94199 -0.83299 5.25687 -0.73196 -1.56326 
5.25687 -0.73196 -0.83299 5.25762 -0.88956 -1.57257 5.25762 -0.88956 -0.82369 
5.25762 -0.78439 -1.57257 5.25762 -0.78439 -0.82369 5.25814 -1.21192 -1.23591 
5.25814 -1.21192 -1.16034 5.25814 -0.46203 -1.23591 5.25814 -0.46203 -1.16034 
5.26364 -1.04724 -1.49407 5.26364 -1.04724 -0.90219 5.26364 -0.62671 -1.49407 
5.26364 -0.62671 -0.90219 5.26792 -1.09915 -1.43278 5.26792 -1.09915 -0.96348 
5.26792 -0.5748 -1.43278 5.26792 -0.5748 -0.96348 5.26824 -1.15496 -1.3467 
5.26824 -1.15496 -1.04955 5.26824 -0.51899 -1.3467 5.26824 -0.51899 -1.04955 
5.27006 -0.99442 -1.50635 5.27006 -0.99442 -0.8899 5.27006 -0.67953 -1.50635 
5.27006 -0.67953 -0.8899 5.27341 -0.83698 -1.53502 5.27341 -0.83698 -0.86124 
5.27382 -0.94229 -1.51691 5.27382 -0.94229 -0.87935 5.27382 -0.73166 -1.51691 
5.27382 -0.73166 -0.87935 5.27492 -0.8896 -1.52656 5.27492 -0.8896 -0.86969 
5.27492 -0.78435 -1.52656 5.27492 -0.78435 -0.86969 5.27567 -1.15876 -1.27353 
5.27567 -1.15876 -1.12273 5.27567 -0.51519 -1.27353 5.27567 -0.51519 -1.12273 
5.27741 -1.04812 -1.44581 5.27741 -1.04812 -0.95044 5.27741 -0.62583 -1.44581 
5.27741 -0.62583 -0.95044 5.27836 -1.15968 -1.19813 5.27836 -0.51427 -1.19813 
5.27879 -1.09943 -1.38371 5.27879 -1.09943 -1.01254 5.27879 -0.57452 -1.38371 
5.27879 -0.57452 -1.01254 5.28436 -0.99546 -1.45818 5.28436 -0.99546 -0.93807 
5.28436 -0.67849 -1.45818 5.28436 -0.67849 -0.93807 5.28847 -0.94232 -1.46978 
5.28847 -0.94232 -0.92648 5.28847 -0.73163 -1.46978 5.28847 -0.73163 -0.92648 
5.2888 -0.83698 -1.48841 5.2888 -0.83698 -0.90784 5.28881 -1.04848 -1.39694 
5.28881 -1.04848 -0.99932 5.28881 -0.62547 -1.39694 5.28881 -0.62547 -0.99932 
5.2889 -1.10414 -1.3108 5.2889 -1.10414 -1.08546 5.2889 -0.56981 -1.3108 
5.2889 -0.56981 -1.08546 5.29001 -0.88972 -1.4795 5.29001 -0.88972 -0.91676 
5.29001 -0.78423 -1.4795 5.29001 -0.78423 -0.91676 5.29443 -1.10535 -1.23592 
5.29443 -1.10535 -1.16034 5.29443 -0.5686 -1.23592 5.29443 -0.5686 -1.16034 
5.29633 -0.99605 -1.40908 5.29633 -0.99605 -0.98718 5.29633 -0.6779 -1.40908 
5.29633 -0.6779 -0.98718 5.29779 -1.0483 -1.34756 5.29779 -1.0483 -1.0487 
5.29779 -0.62565 -1.34756 5.29779 -0.62565 -1.0487 5.30096 -0.94293 -1.42088 
5.30096 -0.94293 -0.97538 5.30096 -0.73102 -1.42088 5.30096 -0.73102 -0.97538 
5.30189 -0.83698 -1.44111 5.30189 -0.83698 -0.95515 5.30269 -0.88976 -1.43201 
5.30269 -0.88976 -0.96424 5.30269 -0.78419 -1.43201 5.30269 -0.78419 -0.96424 
5.30582 -0.99602 -1.35972 5.30582 -0.99602 -1.03654 5.30582 -0.67793 -1.35972 
5.30582 -0.67793 -1.03654 5.30601 -1.0501 -1.27305 5.30601 -1.0501 -1.1232 
5.30601 -0.62385 -1.27305 5.30601 -0.62385 -1.1232 5.30876 -1.0507 -1.19813 
5.30876 -0.62325 -1.19813 5.31098 -0.94326 -1.37141 5.31098 -0.94326 -1.02485 
5.31098 -0.73069 -1.37141 5.31098 -0.73069 -1.02485 5.31265 -0.99627 -1.31076 
5.31265 -0.99627 -1.08549 5.31265 -0.83698 -1.39322 5.31265 -0.83698 -1.00304 
5.31265 -0.67768 -1.31076 5.31265 -0.67768 -1.08549 5.31326 -0.8902 -1.38258 
5.31326 -0.8902 -1.01367 5.31326 -0.78375 -1.38258 5.31326 -0.78375 -1.01367 
5.31818 -0.99747 -1.23589 5.31818 -0.99747 -1.16037 5.31818 -0.67648 -1.23589 
5.31818 -0.67648 -1.16037 5.31835 -0.94354 -1.3226 5.31835 -0.94354 -1.07366 
5.31835 -0.73041 -1.3226 5.31835 -0.73041 -1.07366 5.32104 -0.83698 -1.34486 
5.32104 -0.83698 -1.0514 5.32115 -0.89023 -1.33407 5.32115 -0.89023 -1.06219 
5.32115 -0.78372 -1.33407 5.32115 -0.78372 -1.06219 5.32331 -0.94355 -1.27349 
5.32331 -0.94355 -1.12277 5.32331 -0.7304 -1.27349 5.32331 -0.7304 -1.12277 
5.32613 -0.94385 -1.19813 5.32613 -0.7301 -1.19813 5.32666 -0.89034 -1.28495 
5.32666 -0.89034 -1.11131 5.32666 -0.78361 -1.28495 5.32666 -0.78361 -1.11131 
5.32705 -0.83698 -1.29615 5.32705 -0.83698 -1.10011 5.32972 -0.89038 -1.23589 
5.32972 -0.89038 -1.16037 5.32972 -0.78357 -1.23589 5.32972 -0.78357 -1.16037 
5.33066 -0.83698 -1.2472 5.33066 -0.83698 -1.14906 5.33186 -0.83698 -1.19813 
3.33186 -2.71541 0.40513 3.33307 -2.71541 0.35606 3.33307 -2.71541 0.45419 
3.334 -2.76881 0.36737 3.334 -2.76881 0.44289 3.334 -2.66201 0.36737 
3.334 -2.66201 0.44289 3.33668 -2.71541 0.30711 3.33668 -2.71541 0.50314 
3.33707 -2.76878 0.31831 3.33707 -2.76878 0.49194 3.33707 -2.66205 0.31831 
3.33707 -2.66205 0.49194 3.33759 -2.82229 0.40513 3.33759 -2.60853 0.40513 
3.34042 -2.82199 0.32977 3.34042 -2.82199 0.48049 3.34042 -2.60884 0.32977 
3.34042 -2.60884 0.48049 3.34258 -2.76867 0.26919 3.34258 -2.76867 0.54107 
3.34258 -2.66215 0.26919 3.34258 -2.66215 0.54107 3.34269 -2.71541 0.2584 
3.34269 -2.71541 0.55186 3.34538 -2.82197 0.28066 3.34538 -2.82197 0.5296 
3.34538 -2.60885 0.28066 3.34538 -2.60885 0.5296 3.34555 -2.87591 0.36737 
3.34555 -2.87591 0.44289 3.34555 -2.55491 0.36737 3.34555 -2.55491 0.44289 
3.35046 -2.76864 0.22067 3.35046 -2.76864 0.58958 3.35046 -2.66219 0.22067 
3.35046 -2.66219 0.58958 3.35108 -2.8747 0.29249 3.35108 -2.8747 0.51776 
3.35108 -2.71541 0.21004 3.35108 -2.71541 0.60022 3.35108 -2.55612 0.29249 
3.35108 -2.55612 0.51776 3.35274 -2.8217 0.23185 3.35274 -2.8217 0.57841 
3.35274 -2.60912 0.23185 3.35274 -2.60912 0.57841 3.35497 -2.92914 0.40513 
3.35497 -2.50169 0.40513 3.35771 -2.92854 0.3302 3.35771 -2.92854 0.48005 
3.35771 -2.50229 0.3302 3.35771 -2.50229 0.48005 3.3579 -2.87445 0.24353 
3.3579 -2.87445 0.56672 3.3579 -2.55637 0.24353 3.3579 -2.55637 0.56672 
3.36103 -2.7682 0.17124 3.36103 -2.7682 0.63901 3.36103 -2.66262 0.17124 
3.36103 -2.66262 0.63901 3.36183 -2.71541 0.16215 3.36183 -2.71541 0.64811 
3.36276 -2.82137 0.18238 3.36276 -2.82137 0.62788 3.36276 -2.60946 0.18238 
3.36276 -2.60946 0.62788 3.36594 -2.92674 0.2557 3.36594 -2.92674 0.55456 
3.36594 -2.50409 0.2557 3.36594 -2.50409 0.55456 3.36739 -2.87448 0.19418 
3.36739 -2.87448 0.61608 3.36739 -2.55634 0.19418 3.36739 -2.55634 0.61608 
3.36929 -2.98379 0.36734 3.36929 -2.98379 0.44291 3.36929 -2.44704 0.36734 
3.36929 -2.44704 0.44291 3.37371 -2.76816 0.12376 3.37371 -2.76816 0.6865 
3.37371 -2.66266 0.12376 3.37371 -2.66266 0.6865 3.37482 -2.98258 0.29246 
3.37482 -2.98258 0.5178 3.37482 -2.44825 0.29246 3.37482 -2.44825 0.5178 
3.37492 -2.92692 0.20632 3.37492 -2.92692 0.60393 3.37492 -2.50391 0.20632 
3.37492 -2.50391 0.60393 3.37492 -2.71541 0.11484 3.37492 -2.71541 0.69541 
3.37525 -2.82076 0.13348 3.37525 -2.82076 0.67678 3.37525 -2.61007 0.13348 
3.37525 -2.61007 0.67678 3.37936 -2.8739 0.14507 3.37936 -2.8739 0.66518 
3.37936 -2.55693 0.14507 3.37936 -2.55693 0.66518 3.38493 -2.97787 0.21954 
3.38493 -2.97787 0.59071 3.38493 -2.45296 0.21954 3.38493 -2.45296 0.59071 
3.38536 -3.03812 0.40513 3.38536 -2.39271 0.40513 3.38631 -2.92656 0.15744 
3.38631 -2.92656 0.65281 3.38631 -2.50426 0.15744 3.38631 -2.50426 0.65281 
3.38806 -3.0372 0.32973 3.38806 -3.0372 0.48053 3.38806 -2.39363 0.32973 
3.38806 -2.39363 0.48053 3.3888 -2.76804 0.07669 3.3888 -2.76804 0.73356 
3.3888 -2.66279 0.07669 3.3888 -2.66279 0.73356 3.3899 -2.82072 0.08635 
3.3899 -2.82072 0.72391 3.3899 -2.6101 0.08635 3.3899 -2.6101 0.72391 
3.39032 -2.71541 0.06824 3.39032 -2.71541 0.74202 3.39367 -2.87286 0.0969 
3.39367 -2.87286 0.71335 3.39367 -2.55797 0.0969 3.39367 -2.55797 0.71335 
3.39548 -3.0334 0.25655 3.39548 -3.0334 0.5537 3.39548 -2.39743 0.25655 
3.39548 -2.39743 0.5537 3.39581 -2.97759 0.17048 3.39581 -2.97759 0.63978 
3.39581 -2.45323 0.17048 3.39581 -2.45323 0.63978 3.40008 -2.92568 0.10919 
3.40008 -2.92568 0.70106 3.40008 -2.50515 0.10919 3.40008 -2.50515 0.70106 
3.40559 -3.09036 0.36734 3.40559 -3.09036 0.44291 3.40559 -2.34047 0.36734 
3.40559 -2.34047 0.44291 3.4061 -2.768 0.03069 3.4061 -2.768 0.77957 
3.4061 -2.66283 0.03069 3.4061 -2.66283 0.77957 3.40685 -2.82043 0.03999 
3.40685 -2.82043 0.77026 3.40685 -2.61039 0.03999 3.40685 -2.61039 0.77026 
3.40798 -3.02787 0.18418 3.40798 -3.02787 0.62607 3.40798 -2.71541 0.02244 
3.40798 -2.71541 0.78781 3.40798 -2.40295 0.18418 3.40798 -2.40295 0.62607 
3.40914 -2.9767 0.12174 3.40914 -2.9767 0.68851 3.40914 -2.45412 0.12174 
3.40914 -2.45412 0.68851 3.41022 -2.87257 0.05033 3.41022 -2.87257 0.75992 
3.41022 -2.55826 0.05033 3.41022 -2.55826 0.75992 3.41053 -3.08804 0.29424 
3.41053 -3.08804 0.51602 3.41053 -2.34279 0.29424 3.41053 -2.34279 0.51602 
3.4162 -2.92426 0.06168 3.4162 -2.92426 0.74857 3.4162 -2.50657 0.06168 
3.4162 -2.50657 0.74857 3.42039 -3.08341 0.22128 3.42039 -3.08341 0.58897 
3.42039 -2.34741 0.22128 3.42039 -2.34741 0.58897 3.4208 -3.02719 0.13538 
3.4208 -3.02719 0.67487 3.4208 -2.40363 0.13538 3.4208 -2.40363 0.67487 
3.42479 -2.97536 0.074 3.42479 -2.97536 0.73625 3.42479 -2.45547 0.074 
3.42479 -2.45547 0.73625 3.42733 -3.14181 0.40513 3.42733 -2.28901 0.40513 
3.42787 -2.71541 -0.02243 3.42787 -2.71541 0.83268 3.42793 -2.76569 -0.01957 
3.42793 -2.76569 0.82983 3.42793 -2.66514 -0.01957 3.42793 -2.66514 0.82983 
3.42812 -2.81824 -0.01043 3.42812 -2.81824 0.82068 3.42812 -2.61259 -0.01043 
3.42812 -2.61259 0.82068 3.42975 -3.14067 0.33198 3.42975 -3.14067 0.47827 
3.42975 -2.29015 0.33198 3.42975 -2.29015 0.47827 3.43094 -2.8708 -9e-05 
3.43094 -2.8708 0.81034 3.43094 -2.56003 -9e-05 3.43094 -2.56003 0.81034 
3.43499 -3.07654 0.14977 3.43499 -3.07654 0.66048 3.43499 -2.35429 0.14977 
3.43499 -2.35429 0.66048 3.43594 -3.02572 0.08726 3.43594 -3.02572 0.72299 
3.43594 -2.40511 0.08726 3.43594 -2.40511 0.72299 3.43642 -2.92265 0.01113 
3.43642 -2.92265 0.79912 3.43642 -2.50817 0.01113 3.43642 -2.50817 0.79912 
3.43701 -3.13725 0.25923 3.43701 -3.13725 0.55103 3.43701 -2.29357 0.25923 
3.43701 -2.29357 0.55103 3.44456 -2.97532 0.02415 3.44456 -2.97532 0.7861 
3.44456 -2.45551 0.02415 3.44456 -2.45551 0.7861 3.44906 -3.13157 0.18726 
3.44906 -3.13157 0.623 3.44906 -2.29925 0.18726 3.44906 -2.29925 0.623 
3.44964 -3.0752 0.10143 3.44964 -3.0752 0.70883 3.44964 -2.35563 0.10143 
3.44964 -2.35563 0.70883 3.44991 -2.76564 -0.06353 3.44991 -2.76564 0.87378 
3.44991 -2.66519 -0.06353 3.44991 -2.66519 0.87378 3.44994 -2.71541 -0.06627 
3.44994 -2.71541 0.87652 3.45211 -2.81573 -0.0596 3.45211 -2.81573 0.86985 
3.45211 -2.61509 -0.0596 3.45211 -2.61509 0.86985 3.45444 -2.8683 -0.04958 
3.45444 -2.8683 0.85983 3.45444 -2.56253 -0.04958 3.45444 -2.56253 0.85983 
3.45531 -3.02587 0.03733 3.45531 -3.02587 0.77292 3.45531 -2.40496 0.03733 
3.45531 -2.40496 0.77292 3.45772 -3.19958 0.36689 3.45772 -3.19958 0.44336 
3.45772 -2.23124 0.36689 3.45772 -2.23124 0.44336 3.45929 -2.92043 -0.03825 
3.45929 -2.92043 0.84851 3.45929 -2.5104 -0.03825 3.45929 -2.5104 0.84851 
3.4627 -3.19723 0.29375 3.4627 -3.19723 0.5165 3.4627 -2.2336 0.29375 
3.4627 -2.2336 0.5165 3.46584 -3.12366 0.11645 3.46584 -3.12366 0.6938 
3.46584 -2.30716 0.11645 3.46584 -2.30716 0.6938 3.46694 -2.97316 -0.02554 
3.46694 -2.97316 0.8358 3.46694 -2.45766 -0.02554 3.46694 -2.45766 0.8358 
3.46865 -3.07581 0.0516 3.46865 -3.07581 0.75865 3.46865 -2.35501 0.0516 
3.46865 -2.35501 0.75865 3.47261 -3.19252 0.2206 3.47261 -3.19252 0.58966 
3.47261 -2.23831 0.2206 3.47261 -2.23831 0.58966 3.47413 -2.71541 -0.10898 
3.47413 -2.71541 0.91923 3.47415 -2.76547 -0.10656 3.47415 -2.66536 -0.10656 
3.47415 -2.66536 0.91681 3.47621 -2.81563 -0.10264 3.47621 -2.61519 -0.10264 
3.47621 -2.61519 0.91289 3.47719 -3.02513 -0.01154 3.47719 -2.4057 -0.01154 
3.47719 -2.4057 0.8218 3.48042 -2.8653 -0.09744 3.48042 -2.56552 -0.09744 
3.48042 -2.56552 0.9077 3.48449 -3.12449 0.06657 3.48449 -3.12449 0.74368 
3.48449 -2.30633 0.06657 3.48449 -2.30633 0.74368 3.48475 -2.9176 -0.08632 
3.48475 -2.51323 -0.08632 3.48475 -2.51323 0.89657 3.48726 -3.18559 0.14906 
3.48726 -3.18559 0.6612 3.48726 -2.24523 0.14906 3.48726 -2.24523 0.6612 
3.49016 -3.07516 0.00248 3.49016 -2.35567 0.00248 3.49016 -2.35567 0.80778 
3.49067 -3.25615 0.40513 3.49067 -2.17467 0.40513 3.49207 -2.97028 -0.07423 
3.49207 -2.46054 -0.07423 3.49207 -2.46054 0.88448 3.49312 -3.25458 0.32888 
3.49312 -3.25458 0.48138 3.49312 -2.17625 0.32888 3.49312 -2.17625 0.48138 
3.50036 -2.76541 -0.14813 3.50036 -2.66541 -0.14813 3.50039 -3.16903 0.08437 
3.50039 -3.16903 0.72589 3.50039 -2.71541 -0.15044 3.50039 -2.26179 0.08437 
3.50039 -2.26179 0.72589 3.5009 -3.25125 0.25555 3.5009 -3.25125 0.55471 
3.5009 -2.17958 0.25555 3.5009 -2.17958 0.55471 3.50181 -3.02247 -0.06041 
3.50181 -2.40835 -0.06041 3.50181 -2.40835 0.87066 3.5024 -2.81529 -0.14444 
3.5024 -2.61553 -0.14444 3.5024 -2.61553 0.95469 3.50555 -3.12416 0.01766 
3.50555 -2.30666 0.01766 3.50555 -2.30666 0.7926 3.50653 -2.86492 -0.13937 
3.50653 -2.56591 -0.13937 3.50653 -2.56591 0.94962 3.51272 -2.91417 -0.13293 
3.51272 -2.51666 -0.13293 3.51272 -2.51666 0.94318 3.5132 -3.24501 0.18304 
3.5132 -3.24501 0.62722 3.5132 -2.18582 0.18304 3.5132 -2.18582 0.62722 
3.51394 -3.07344 -0.04523 3.51394 -2.35739 -0.04523 3.51394 -2.35739 0.85549 
3.51961 -2.96691 -0.12119 3.51961 -2.46392 -0.12119 3.51961 -2.46392 0.93144 
3.521 -3.16889 0.03519 3.521 -2.26194 0.03519 3.521 -2.26194 0.77507 
3.52399 -3.22992 0.11768 3.52399 -3.22992 0.69257 3.52399 -2.2009 0.11768 
3.52399 -2.2009 0.69257 3.52865 -2.71541 -0.19057 3.52891 -3.31022 0.36689 
3.52891 -3.31022 0.44336 3.52891 -2.1206 0.36689 3.52891 -2.1206 0.44336 
3.52892 -3.0189 -0.10788 3.52892 -2.41193 -0.10788 3.52892 -2.41193 0.91813 
3.52895 -3.12267 -0.03016 3.52895 -2.30815 -0.03016 3.52895 -2.30815 0.84042 
3.52928 -2.76477 -0.18937 3.52928 -2.66605 -0.18937 3.53119 -2.81472 -0.18569 
3.53119 -2.6161 -0.18569 3.53332 -3.30649 0.2913 3.53332 -3.30649 0.51896 
3.53332 -2.12434 0.2913 3.53332 -2.12434 0.51896 3.53515 -2.86467 -0.18051 
3.53515 -2.56616 -0.18051 3.53851 -3.21246 0.05366 3.53851 -2.21836 0.05366 
3.53851 -2.21836 0.7566 3.5406 -3.06999 -0.09305 3.5406 -2.36084 -0.09305 
3.5406 -2.36084 0.90331 3.54123 -2.914 -0.17407 3.54123 -2.51683 -0.17407 
3.54123 -2.51683 0.98432 3.54353 -3.30158 0.2182 3.54353 -3.30158 0.59205 
3.54353 -2.12925 0.2182 3.54353 -2.12925 0.59205 3.54405 -3.1675 -0.01317 
3.54405 -2.26333 -0.01317 3.54405 -2.26333 0.82342 3.54887 -2.96211 -0.16589 
3.54887 -2.46872 -0.16589 3.54887 -2.46872 0.97615 3.55227 -3.28848 0.1525 
3.55227 -3.28848 0.65775 3.55227 -2.14234 0.1525 3.55227 -2.14234 0.65775 
3.55463 -3.12003 -0.07675 3.55463 -2.3108 -0.07675 3.55463 -2.3108 0.887 
3.55769 -3.01432 -0.15283 3.55769 -2.41651 -0.15283 3.55769 -2.41651 0.96308 
3.55885 -2.71541 -0.22927 3.55949 -2.76472 -0.22813 3.55949 -2.66611 -0.22813 
3.56112 -3.21138 0.00516 3.56112 -2.21944 0.00516 3.56112 -2.21944 0.80509 
3.56201 -2.8139 -0.22545 3.56201 -2.61693 -0.22545 3.56453 -3.27248 0.0875 
3.56453 -3.27248 0.72276 3.56453 -2.15835 0.0875 3.56453 -2.15835 0.72276 
3.5659 -2.8638 -0.2204 3.5659 -2.56702 -0.2204 3.56892 -3.06593 -0.13807 
3.56892 -2.3649 -0.13807 3.56892 -2.3649 0.94832 3.56933 -3.16502 -0.06005 
3.56933 -2.26581 -0.06005 3.56933 -2.26581 0.87031 3.56937 -3.36241 0.40513 
3.56937 -2.06842 0.40513 3.57155 -3.36056 0.32953 3.57155 -3.36056 0.48072 
3.57155 -2.07027 0.32953 3.57155 -2.07027 0.48072 3.57173 -2.91333 -0.21376 
3.57173 -2.5175 -0.21376 3.57808 -3.35502 0.25437 3.57808 -3.35502 0.55588 
3.57808 -2.07581 0.25437 3.57808 -2.07581 0.55588 3.57929 -2.9614 -0.20571 
3.57929 -2.46942 -0.20571 3.58002 -3.25377 0.02445 3.58002 -2.17706 0.02445 
3.58002 -2.17706 0.7858 3.58252 -3.11624 -0.12196 3.58252 -2.31459 -0.12196 
3.58252 -2.31459 0.93222 3.5847 -3.34367 0.18822 3.5847 -3.34367 0.62203 
3.5847 -2.08716 0.18822 3.5847 -2.08716 0.62203 3.58594 -3.20888 -0.04219 
3.58594 -2.22195 -0.04219 3.58594 -2.22195 0.85244 3.58869 -3.00888 -0.19618 
3.58869 -2.42194 -0.19618 3.58869 -2.42194 1.00643 3.59091 -2.71541 -0.26643 
3.59173 -2.76454 -0.26553 3.59173 -2.66629 -0.26553 3.59419 -2.81378 -0.26282 
3.59419 -2.61704 -0.26282 3.59472 -3.32947 0.12306 3.59472 -3.32947 0.68719 
3.59472 -2.10136 0.12306 3.59472 -2.10136 0.68719 3.59732 -3.16087 -0.10675 
3.59732 -2.26996 -0.10675 3.59732 -2.26996 0.91701 3.59842 -2.86255 -0.25851 
3.59842 -2.56827 -0.25851 3.59951 -3.06061 -0.18181 3.59951 -2.37021 -0.18181 
3.59951 -2.37021 0.99207 3.60412 -2.91216 -0.2519 3.60412 -2.51866 -0.2519 
3.60443 -3.2515 -0.02319 3.60443 -2.17933 -0.02319 3.60443 -2.17933 0.83345 
3.60809 -3.31247 0.05918 3.60809 -2.11835 0.05918 3.60809 -2.11835 0.75107 
3.61177 -2.96009 -0.24418 3.61177 -2.47074 -0.24418 3.61227 -3.40876 0.36693 
3.61227 -3.40876 0.44333 3.61227 -2.02206 0.36693 3.61227 -2.02206 0.44333 
3.61253 -3.11131 -0.16569 3.61253 -2.31952 -0.16569 3.61253 -2.31952 0.97594 
3.61352 -3.20505 -0.08908 3.61352 -2.22578 -0.08908 3.61352 -2.22578 0.89934 
3.61668 -3.40502 0.29135 3.61668 -3.40502 0.51891 3.61668 -2.0258 0.29135 
3.61668 -2.0258 0.51891 3.62105 -3.00766 -0.23466 3.62105 -2.42317 -0.23466 
3.62249 -3.39711 0.22601 3.62249 -3.39711 0.58424 3.62249 -2.03372 0.22601 
3.62249 -2.03372 0.58424 3.62476 -3.29276 -0.00312 3.62476 -2.71541 -0.30198 
3.62476 -2.13806 -0.00312 3.62476 -2.13806 0.81338 3.62561 -2.76448 -0.30113 
3.62561 -2.66635 -0.30113 3.62703 -3.15607 -0.15078 3.62703 -2.27476 -0.15078 
3.62703 -2.27476 0.96103 3.62816 -2.81343 -0.29857 3.62816 -2.6174 -0.29857 
3.63043 -3.38469 0.16006 3.63043 -3.38469 0.65019 3.63043 -2.04614 0.16006 
3.63043 -2.04614 0.65019 3.63167 -3.24823 -0.0701 3.63167 -2.18259 -0.0701 
3.63167 -2.18259 0.88036 3.63199 -3.05428 -0.22364 3.63199 -2.37654 -0.22364 
3.63199 -2.37654 1.03389 3.63241 -2.86214 -0.29433 3.63241 -2.56868 -0.29433 
3.63834 -2.9105 -0.28839 3.64191 -3.36934 0.09472 3.64191 -2.06149 0.09472 
3.64191 -2.06149 0.71554 3.64324 -2.23107 -0.13451 3.64458 -2.32557 -0.20779 
3.64595 -2.95839 -0.28079 3.65163 -2.14098 -0.05019 3.6552 -3.0057 -0.27153 
3.65662 -3.35126 0.03129 3.65662 -2.07957 0.03129 3.65662 -2.07957 0.77896 
3.6589 -2.28081 -0.19341 3.6591 -1.97949 0.48132 3.6603 -2.71541 -0.33582 
3.66102 -2.18766 -0.11588 3.6612 -2.76454 -0.33501 3.66316 -3.44531 0.26339 
3.66316 -1.98552 0.54686 3.66391 -2.81378 -0.33255 3.66823 -2.86255 -0.32832 
3.67012 -3.4361 0.19846 3.67012 -1.99473 0.61179 3.67252 -2.10154 -0.02895 
3.6748 -2.23686 -0.17733 3.67484 -2.91216 -0.32261 3.6797 -3.42277 0.1325 
3.6797 -2.00805 0.67775 3.6805 -2.1456 -0.09592 3.68256 -2.96009 -0.31497 
3.69218 -2.19431 -0.1599 3.69229 -3.40618 0.06781 3.69229 -2.02464 0.74245 
3.70103 -2.10588 -0.075 3.70129 -2.8139 -0.36473 3.70634 -2.8638 -0.36084 
3.7113 -2.15189 -0.14017 3.71297 -2.91333 -0.35501 3.72076 -3.47181 0.17185 
3.72076 -1.95901 0.6384 3.73155 -3.45722 0.10622 3.73159 -2.11201 -0.11983 
3.74623 -2.86467 -0.39159 4.9175 -2.86467 -0.39159 4.93213 -2.11201 -0.11983 
4.93217 -3.45722 0.10622 4.94296 -3.47181 0.17185 4.94296 -1.95901 0.6384 
4.95075 -2.91333 -0.35501 4.95242 -2.15189 -0.14017 4.95738 -2.8638 -0.36084 
4.96244 -2.8139 -0.36473 4.96269 -2.10588 -0.075 4.97144 -3.40618 0.06781 
4.97144 -2.02464 0.74245 4.97155 -2.19431 -0.1599 4.98117 -2.96009 -0.31497 
4.98322 -2.1456 -0.09592 4.98403 -3.42277 0.1325 4.98403 -2.00805 0.67775 
4.98889 -2.91216 -0.32261 4.98892 -2.23686 -0.17733 4.99121 -2.10154 -0.02895 
4.9936 -3.4361 0.19846 4.9936 -1.99473 0.61179 4.9955 -2.86255 -0.32832 
4.99981 -2.81378 -0.33255 5.00057 -3.44531 0.26339 5.00057 -1.98552 0.54686 
5.00252 -2.76454 -0.33501 5.00271 -2.18766 -0.11588 5.00342 -2.71541 -0.33582 
5.00463 -1.97949 0.48132 5.00482 -2.28081 -0.19341 5.0071 -3.35126 0.03129 
5.0071 -2.07957 0.03129 5.0071 -2.07957 0.77896 5.00852 -3.0057 -0.27153 
5.0121 -2.14098 -0.05019 5.01778 -2.95839 -0.28079 5.01914 -2.32557 -0.20779 
5.02049 -2.23107 -0.13451 5.02181 -3.36934 0.09472 5.02181 -2.06149 0.09472 
5.02181 -2.06149 0.71554 5.02538 -2.9105 -0.28839 5.03132 -2.86214 -0.29433 
5.03132 -2.56868 -0.29433 5.03173 -3.05428 -0.22364 5.03173 -2.37654 -0.22364 
5.03173 -2.37654 1.03389 5.03205 -3.24823 -0.0701 5.03205 -2.18259 -0.0701 
5.03205 -2.18259 0.88036 5.0333 -3.38469 0.16006 5.0333 -3.38469 0.65019 
5.0333 -2.04614 0.16006 5.0333 -2.04614 0.65019 5.03556 -2.81343 -0.29857 
5.03556 -2.6174 -0.29857 5.0367 -3.15607 -0.15078 5.0367 -2.27476 -0.15078 
5.0367 -2.27476 0.96103 5.03812 -2.76448 -0.30113 5.03812 -2.66635 -0.30113 
5.03897 -3.29276 -0.00312 5.03897 -2.71541 -0.30198 5.03897 -2.13806 -0.00312 
5.03897 -2.13806 0.81338 5.04123 -3.39711 0.22601 5.04123 -3.39711 0.58424 
5.04123 -2.03372 0.22601 5.04123 -2.03372 0.58424 5.04268 -3.00766 -0.23466 
5.04268 -2.42317 -0.23466 5.04705 -3.40502 0.29135 5.04705 -3.40502 0.51891 
5.04705 -2.0258 0.29135 5.04705 -2.0258 0.51891 5.0502 -3.20505 -0.08908 
5.0502 -2.22578 -0.08908 5.0502 -2.22578 0.89934 5.05119 -3.11131 -0.16569 
5.05119 -2.31952 -0.16569 5.05119 -2.31952 0.97594 5.05145 -3.40876 0.36693 
5.05145 -3.40876 0.44333 5.05145 -2.02206 0.36693 5.05145 -2.02206 0.44333 
5.05196 -2.96009 -0.24418 5.05196 -2.47074 -0.24418 5.05563 -3.31247 0.05918 
5.05563 -2.11835 0.05918 5.05563 -2.11835 0.75107 5.05929 -3.2515 -0.02319 
5.05929 -2.17933 -0.02319 5.05929 -2.17933 0.83345 5.0596 -2.91216 -0.2519 
5.0596 -2.51866 -0.2519 5.06421 -3.06061 -0.18181 5.06421 -2.37021 -0.18181 
5.06421 -2.37021 0.99207 5.0653 -2.86255 -0.25851 5.0653 -2.56827 -0.25851 
5.0664 -3.16087 -0.10675 5.0664 -2.26996 -0.10675 5.0664 -2.26996 0.91701 
5.069 -3.32947 0.12306 5.069 -3.32947 0.68719 5.069 -2.10136 0.12306 
5.069 -2.10136 0.68719 5.06954 -2.81378 -0.26282 5.06954 -2.61704 -0.26282 
5.072 -2.76454 -0.26553 5.072 -2.66629 -0.26553 5.07281 -2.71541 -0.26643 
5.07504 -3.00888 -0.19618 5.07504 -2.42194 -0.19618 5.07504 -2.42194 1.00643 
5.07778 -3.20888 -0.04219 5.07778 -2.22195 -0.04219 5.07778 -2.22195 0.85244 
5.07902 -3.34367 0.18822 5.07902 -3.34367 0.62203 5.07902 -2.08716 0.18822 
5.07902 -2.08716 0.62203 5.08121 -3.11624 -0.12196 5.08121 -2.31459 -0.12196 
5.08121 -2.31459 0.93222 5.0837 -3.25377 0.02445 5.0837 -2.17706 0.02445 
5.0837 -2.17706 0.7858 5.08443 -2.9614 -0.20571 5.08443 -2.46942 -0.20571 
5.08564 -3.35502 0.25437 5.08564 -3.35502 0.55588 5.08564 -2.07581 0.25437 
5.08564 -2.07581 0.55588 5.092 -2.91333 -0.21376 5.092 -2.5175 -0.21376 
5.09217 -3.36056 0.32953 5.09217 -3.36056 0.48072 5.09217 -2.07027 0.32953 
5.09217 -2.07027 0.48072 5.09435 -3.36241 0.40513 5.09435 -2.06842 0.40513 
5.0944 -3.16502 -0.06005 5.0944 -2.26581 -0.06005 5.0944 -2.26581 0.87031 
5.0948 -3.06593 -0.13807 5.0948 -2.3649 -0.13807 5.0948 -2.3649 0.94832 
5.09783 -2.8638 -0.2204 5.09783 -2.56702 -0.2204 5.09919 -3.27248 0.0875 
5.09919 -3.27248 0.72276 5.09919 -2.15835 0.0875 5.09919 -2.15835 0.72276 
5.10172 -2.8139 -0.22545 5.10172 -2.61693 -0.22545 5.1026 -3.21138 0.00516 
5.1026 -2.21944 0.00516 5.1026 -2.21944 0.80509 5.10423 -2.76472 -0.22813 
5.10423 -2.66611 -0.22813 5.10487 -2.71541 -0.22927 5.10603 -3.01432 -0.15283 
5.10603 -2.41651 -0.15283 5.10603 -2.41651 0.96308 5.10909 -3.12003 -0.07675 
5.10909 -2.3108 -0.07675 5.10909 -2.3108 0.887 5.11146 -3.28848 0.1525 
5.11146 -3.28848 0.65775 5.11146 -2.14234 0.1525 5.11146 -2.14234 0.65775 
5.11486 -2.96211 -0.16589 5.11486 -2.46872 -0.16589 5.11486 -2.46872 0.97615 
5.11968 -3.1675 -0.01317 5.11968 -2.26333 -0.01317 5.11968 -2.26333 0.82342 
5.12019 -3.30158 0.2182 5.12019 -3.30158 0.59205 5.12019 -2.12925 0.2182 
5.12019 -2.12925 0.59205 5.12249 -2.914 -0.17407 5.12249 -2.51683 -0.17407 
5.12249 -2.51683 0.98432 5.12312 -3.06999 -0.09305 5.12312 -2.36084 -0.09305 
5.12312 -2.36084 0.90331 5.12522 -3.21246 0.05366 5.12522 -2.21836 0.05366 
5.12522 -2.21836 0.7566 5.12858 -2.86467 -0.18051 5.12858 -2.56616 -0.18051 
5.13041 -3.30649 0.2913 5.13041 -3.30649 0.51896 5.13041 -2.12434 0.2913 
5.13041 -2.12434 0.51896 5.13253 -2.81472 -0.18569 5.13253 -2.6161 -0.18569 
5.13445 -2.76477 -0.18937 5.13445 -2.66605 -0.18937 5.13477 -3.12267 -0.03016 
5.13477 -2.30815 -0.03016 5.13477 -2.30815 0.84042 5.13481 -3.0189 -0.10788 
5.13481 -2.41193 -0.10788 5.13481 -2.41193 0.91813 5.13482 -3.31022 0.36689 
5.13482 -3.31022 0.44336 5.13482 -2.1206 0.36689 5.13482 -2.1206 0.44336 
5.13507 -2.71541 -0.19057 5.13973 -3.22992 0.11768 5.13973 -3.22992 0.69257 
5.13973 -2.2009 0.11768 5.13973 -2.2009 0.69257 5.14273 -3.16889 0.03519 
5.14273 -2.26194 0.03519 5.14273 -2.26194 0.77507 5.14411 -2.96691 -0.12119 
5.14411 -2.46392 -0.12119 5.14411 -2.46392 0.93144 5.14978 -3.07344 -0.04523 
5.14978 -2.35739 -0.04523 5.14978 -2.35739 0.85549 5.15052 -3.24501 0.18304 
5.15052 -3.24501 0.62722 5.15052 -2.18582 0.18304 5.15052 -2.18582 0.62722 
5.151 -2.91417 -0.13293 5.151 -2.51666 -0.13293 5.151 -2.51666 0.94318 
5.1572 -2.86492 -0.13937 5.1572 -2.56591 -0.13937 5.1572 -2.56591 0.94962 
5.15817 -3.12416 0.01766 5.15817 -2.30666 0.01766 5.15817 -2.30666 0.7926 
5.16132 -2.81529 -0.14444 5.16132 -2.61553 -0.14444 5.16132 -2.61553 0.95469 
5.16192 -3.02247 -0.06041 5.16192 -2.40835 -0.06041 5.16192 -2.40835 0.87066 
5.16283 -3.25125 0.25555 5.16283 -3.25125 0.55471 5.16283 -2.17958 0.25555 
5.16283 -2.17958 0.55471 5.16333 -3.16903 0.08437 5.16333 -3.16903 0.72589 
5.16333 -2.71541 -0.15044 5.16333 -2.26179 0.08437 5.16333 -2.26179 0.72589 
5.16337 -2.76541 -0.14813 5.16337 -2.66541 -0.14813 5.1706 -3.25458 0.32888 
5.1706 -3.25458 0.48138 5.1706 -2.17625 0.32888 5.1706 -2.17625 0.48138 
5.17166 -2.97028 -0.07423 5.17166 -2.46054 -0.07423 5.17166 -2.46054 0.88448 
5.17305 -3.25615 0.40513 5.17305 -2.17467 0.40513 5.17356 -3.07516 0.00248 
5.17356 -2.35567 0.00248 5.17356 -2.35567 0.80778 5.17647 -3.18559 0.14906 
5.17647 -3.18559 0.6612 5.17647 -2.24523 0.14906 5.17647 -2.24523 0.6612 
5.17898 -2.9176 -0.08632 5.17898 -2.51323 -0.08632 5.17898 -2.51323 0.89657 
5.17923 -3.12449 0.06657 5.17923 -3.12449 0.74368 5.17923 -2.30633 0.06657 
5.17923 -2.30633 0.74368 5.18331 -2.8653 -0.09744 5.18331 -2.56552 -0.09744 
5.18331 -2.56552 0.9077 5.18653 -3.02513 -0.01154 5.18653 -2.4057 -0.01154 
5.18653 -2.4057 0.8218 5.18751 -2.81563 -0.10264 5.18751 -2.61519 -0.10264 
5.18751 -2.61519 0.91289 5.18957 -2.76547 -0.10656 5.18957 -2.66536 -0.10656 
5.18957 -2.66536 0.91681 5.18959 -2.71541 -0.10898 5.18959 -2.71541 0.91923 
5.19112 -3.19252 0.2206 5.19112 -3.19252 0.58966 5.19112 -2.23831 0.2206 
5.19112 -2.23831 0.58966 5.19507 -3.07581 0.0516 5.19507 -3.07581 0.75865 
5.19507 -2.35501 0.0516 5.19507 -2.35501 0.75865 5.19678 -2.97316 -0.02554 
5.19678 -2.97316 0.8358 5.19678 -2.45766 -0.02554 5.19678 -2.45766 0.8358 
5.19789 -3.12366 0.11645 5.19789 -3.12366 0.6938 5.19789 -2.30716 0.11645 
5.19789 -2.30716 0.6938 5.20103 -3.19723 0.29375 5.20103 -3.19723 0.5165 
5.20103 -2.2336 0.29375 5.20103 -2.2336 0.5165 5.20443 -2.92043 -0.03825 
5.20443 -2.92043 0.84851 5.20443 -2.5104 -0.03825 5.20443 -2.5104 0.84851 
5.206 -3.19958 0.36689 5.206 -3.19958 0.44336 5.206 -2.23124 0.36689 
5.206 -2.23124 0.44336 5.20841 -3.02587 0.03733 5.20841 -3.02587 0.77292 
5.20841 -2.40496 0.03733 5.20841 -2.40496 0.77292 5.20928 -2.8683 -0.04958 
5.20928 -2.8683 0.85983 5.20928 -2.56253 -0.04958 5.20928 -2.56253 0.85983 
5.21162 -2.81573 -0.0596 5.21162 -2.81573 0.86985 5.21162 -2.61509 -0.0596 
5.21162 -2.61509 0.86985 5.21378 -2.71541 -0.06627 5.21378 -2.71541 0.87652 
5.21382 -2.76564 -0.06353 5.21382 -2.76564 0.87378 5.21382 -2.66519 -0.06353 
5.21382 -2.66519 0.87378 5.21409 -3.0752 0.10143 5.21409 -3.0752 0.70883 
5.21409 -2.35563 0.10143 5.21409 -2.35563 0.70883 5.21467 -3.13157 0.18726 
5.21467 -3.13157 0.623 5.21467 -2.29925 0.18726 5.21467 -2.29925 0.623 
5.21916 -2.97532 0.02415 5.21916 -2.97532 0.7861 5.21916 -2.45551 0.02415 
5.21916 -2.45551 0.7861 5.22672 -3.13725 0.25923 5.22672 -3.13725 0.55103 
5.22672 -2.29357 0.25923 5.22672 -2.29357 0.55103 5.22731 -2.92265 0.01113 
5.22731 -2.92265 0.79912 5.22731 -2.50817 0.01113 5.22731 -2.50817 0.79912 
5.22778 -3.02572 0.08726 5.22778 -3.02572 0.72299 5.22778 -2.40511 0.08726 
5.22778 -2.40511 0.72299 5.22873 -3.07654 0.14977 5.22873 -3.07654 0.66048 
5.22873 -2.35429 0.14977 5.22873 -2.35429 0.66048 5.23278 -2.8708 -9e-05 
5.23278 -2.8708 0.81034 5.23278 -2.56003 -9e-05 5.23278 -2.56003 0.81034 
5.23397 -3.14067 0.33198 5.23397 -3.14067 0.47827 5.23397 -2.29015 0.33198 
5.23397 -2.29015 0.47827 5.2356 -2.81824 -0.01043 5.2356 -2.81824 0.82068 
5.2356 -2.61259 -0.01043 5.2356 -2.61259 0.82068 5.2358 -2.76569 -0.01957 
5.2358 -2.76569 0.82983 5.2358 -2.66514 -0.01957 5.2358 -2.66514 0.82983 
5.23585 -2.71541 -0.02243 5.23585 -2.71541 0.83268 5.2364 -3.14181 0.40513 
5.2364 -2.28901 0.40513 5.23894 -2.97536 0.074 5.23894 -2.97536 0.73625 
5.23894 -2.45547 0.074 5.23894 -2.45547 0.73625 5.24292 -3.02719 0.13538 
5.24292 -3.02719 0.67487 5.24292 -2.40363 0.13538 5.24292 -2.40363 0.67487 
5.24333 -3.08341 0.22128 5.24333 -3.08341 0.58897 5.24333 -2.34741 0.22128 
5.24333 -2.34741 0.58897 5.24752 -2.92426 0.06168 5.24752 -2.92426 0.74857 
5.24752 -2.50657 0.06168 5.24752 -2.50657 0.74857 5.2532 -3.08804 0.29424 
5.2532 -3.08804 0.51602 5.2532 -2.34279 0.29424 5.2532 -2.34279 0.51602 
5.2535 -2.87257 0.05033 5.2535 -2.87257 0.75992 5.2535 -2.55826 0.05033 
5.2535 -2.55826 0.75992 5.25459 -2.9767 0.12174 5.25459 -2.9767 0.68851 
5.25459 -2.45412 0.12174 5.25459 -2.45412 0.68851 5.25574 -3.02787 0.18418 
5.25574 -3.02787 0.62607 5.25574 -2.71541 0.02244 5.25574 -2.71541 0.78781 
5.25574 -2.40295 0.18418 5.25574 -2.40295 0.62607 5.25687 -2.82043 0.03999 
5.25687 -2.82043 0.77026 5.25687 -2.61039 0.03999 5.25687 -2.61039 0.77026 
5.25762 -2.768 0.03069 5.25762 -2.768 0.77957 5.25762 -2.66283 0.03069 
5.25762 -2.66283 0.77957 5.25814 -3.09036 0.36734 5.25814 -3.09036 0.44291 
5.25814 -2.34047 0.36734 5.25814 -2.34047 0.44291 5.26364 -2.92568 0.10919 
5.26364 -2.92568 0.70106 5.26364 -2.50515 0.10919 5.26364 -2.50515 0.70106 
5.26792 -2.97759 0.17048 5.26792 -2.97759 0.63978 5.26792 -2.45323 0.17048 
5.26792 -2.45323 0.63978 5.26824 -3.0334 0.25655 5.26824 -3.0334 0.5537 
5.26824 -2.39743 0.25655 5.26824 -2.39743 0.5537 5.27006 -2.87286 0.0969 
5.27006 -2.87286 0.71335 5.27006 -2.55797 0.0969 5.27006 -2.55797 0.71335 
5.27341 -2.71541 0.06824 5.27341 -2.71541 0.74202 5.27382 -2.82072 0.08635 
5.27382 -2.82072 0.72391 5.27382 -2.6101 0.08635 5.27382 -2.6101 0.72391 
5.27492 -2.76804 0.07669 5.27492 -2.76804 0.73356 5.27492 -2.66279 0.07669 
5.27492 -2.66279 0.73356 5.27567 -3.0372 0.32973 5.27567 -3.0372 0.48053 
5.27567 -2.39363 0.32973 5.27567 -2.39363 0.48053 5.27741 -2.92656 0.15744 
5.27741 -2.92656 0.65281 5.27741 -2.50426 0.15744 5.27741 -2.50426 0.65281 
5.27836 -3.03812 0.40513 5.27836 -2.39271 0.40513 5.27879 -2.97787 0.21954 
5.27879 -2.97787 0.59071 5.27879 -2.45296 0.21954 5.27879 -2.45296 0.59071 
5.28436 -2.8739 0.14507 5.28436 -2.8739 0.66518 5.28436 -2.55693 0.14507 
5.28436 -2.55693 0.66518 5.28847 -2.82076 0.13348 5.28847 -2.82076 0.67678 
5.28847 -2.61007 0.13348 5.28847 -2.61007 0.67678 5.2888 -2.71541 0.11484 
5.2888 -2.71541 0.69541 5.28881 -2.92692 0.20632 5.28881 -2.92692 0.60393 
5.28881 -2.50391 0.20632 5.28881 -2.50391 0.60393 5.2889 -2.98258 0.29246 
5.2889 -2.98258 0.5178 5.2889 -2.44825 0.29246 5.2889 -2.44825 0.5178 
5.29001 -2.76816 0.12376 5.29001 -2.76816 0.6865 5.29001 -2.66266 0.12376 
5.29001 -2.66266 0.6865 5.29443 -2.98379 0.36734 5.29443 -2.98379 0.44291 
5.29443 -2.44704 0.36734 5.29443 -2.44704 0.44291 5.29633 -2.87448 0.19418 
5.29633 -2.87448 0.61608 5.29633 -2.55634 0.19418 5.29633 -2.55634 0.61608 
5.29779 -2.92674 0.2557 5.29779 -2.92674 0.55456 5.29779 -2.50409 0.2557 
5.29779 -2.50409 0.55456 5.30096 -2.82137 0.18238 5.30096 -2.82137 0.62788 
5.30096 -2.60946 0.18238 5.30096 -2.60946 0.62788 5.30189 -2.71541 0.16215 
5.30189 -2.71541 0.64811 5.30269 -2.7682 0.17124 5.30269 -2.7682 0.63901 
5.30269 -2.66262 0.17124 5.30269 -2.66262 0.63901 5.30582 -2.87445 0.24353 
5.30582 -2.87445 0.56672 5.30582 -2.55637 0.24353 5.30582 -2.55637 0.56672 
5.30601 -2.92854 0.3302 5.30601 -2.92854 0.48005 5.30601 -2.50229 0.3302 
5.30601 -2.50229 0.48005 5.30876 -2.92914 0.40513 5.30876 -2.50169 0.40513 
5.31098 -2.8217 0.23185 5.31098 -2.8217 0.57841 5.31098 -2.60912 0.23185 
5.31098 -2.60912 0.57841 5.31265 -2.8747 0.29249 5.31265 -2.8747 0.51776 
5.31265 -2.71541 0.21004 5.31265 -2.71541 0.60022 5.31265 -2.55612 0.29249 
5.31265 -2.55612 0.51776 5.31326 -2.76864 0.22067 5.31326 -2.76864 0.58958 
5.31326 -2.66219 0.22067 5.31326 -2.66219 0.58958 5.31818 -2.87591 0.36737 
5.31818 -2.87591 0.44289 5.31818 -2.55491 0.36737 5.31818 -2.55491 0.44289 
5.31835 -2.82197 0.28066 5.31835 -2.82197 0.5296 5.31835 -2.60885 0.28066 
5.31835 -2.60885 0.5296 5.32104 -2.71541 0.2584 5.32104 -2.71541 0.55186 
5.32115 -2.76867 0.26919 5.32115 -2.76867 0.54107 5.32115 -2.66215 0.26919 
5.32115 -2.66215 0.54107 5.32331 -2.82199 0.32977 5.32331 -2.82199 0.48049 
5.32331 -2.60884 0.32977 5.32331 -2.60884 0.48049 5.32613 -2.82229 0.40513 
5.32613 -2.60853 0.40513 5.32666 -2.76878 0.31831 5.32666 -2.76878 0.49194 
5.32666 -2.66205 0.31831 5.32666 -2.66205 0.49194 5.32705 -2.71541 0.30711 
5.32705 -2.71541 0.50314 5.32972 -2.76881 0.36737 5.32972 -2.76881 0.44289 
5.32972 -2.66201 0.36737 5.32972 -2.66201 0.44289 5.33066 -2.71541 0.35606 
5.33066 -2.71541 0.45419 5.33186 -2.71541 0.40513 3.33186 -4.12186 0.63622 
3.33307 -4.12186 0.58715 3.33307 -4.12186 0.68529 3.334 -4.17526 0.59846 
3.334 -4.17526 0.67398 3.334 -4.06846 0.59846 3.334 -4.06846 0.67398 
3.33668 -4.12186 0.5382 3.33668 -4.12186 0.73424 3.33707 -4.17523 0.5494 
3.33707 -4.17523 0.72304 3.33707 -4.06849 0.5494 3.33707 -4.06849 0.72304 
3.33759 -4.22874 0.63622 3.33759 -4.01498 0.63622 3.34042 -4.22843 0.56086 
3.34042 -4.22843 0.71158 3.34042 -4.01529 0.56086 3.34042 -4.01529 0.71158 
3.34258 -4.17512 0.50028 3.34258 -4.17512 0.77216 3.34258 -4.0686 0.50028 
3.34258 -4.0686 0.77216 3.34269 -4.12186 0.48949 3.34269 -4.12186 0.78295 
3.34538 -4.22842 0.51175 3.34538 -4.22842 0.76069 3.34538 -4.0153 0.51175 
3.34538 -4.0153 0.76069 3.34555 -4.28236 0.59846 3.34555 -4.28236 0.67398 
3.34555 -3.96136 0.59846 3.34555 -3.96136 0.67398 3.35046 -4.17508 0.45176 
3.35046 -4.17508 0.82068 3.35046 -4.06864 0.45176 3.35046 -4.06864 0.82068 
3.35108 -4.28115 0.52358 3.35108 -4.28115 0.74886 3.35108 -4.12186 0.44113 
3.35108 -4.12186 0.83131 3.35108 -3.96257 0.52358 3.35108 -3.96257 0.74886 
3.35274 -4.22815 0.46294 3.35274 -4.22815 0.8095 3.35274 -4.01557 0.46294 
3.35274 -4.01557 0.8095 3.35497 -4.33558 0.63622 3.35497 -3.90814 0.63622 
3.35771 -4.33498 0.56129 3.35771 -4.33498 0.71115 3.35771 -3.90874 0.56129 
3.35771 -3.90874 0.71115 3.3579 -4.2809 0.47463 3.3579 -4.2809 0.79781 
3.3579 -3.96282 0.47463 3.3579 -3.96282 0.79781 3.36103 -4.17465 0.40234 
3.36103 -4.17465 0.8701 3.36103 -4.06907 0.40234 3.36103 -4.06907 0.8701 
3.36183 -4.12186 0.39324 3.36183 -4.12186 0.8792 3.36276 -4.22781 0.41347 
3.36276 -4.22781 0.85897 3.36276 -4.01591 0.41347 3.36276 -4.01591 0.85897 
3.36594 -4.33318 0.48679 3.36594 -4.33318 0.78565 3.36594 -3.91054 0.48679 
3.36594 -3.91054 0.78565 3.36739 -4.28093 0.42527 3.36739 -4.28093 0.84717 
3.36739 -3.96279 0.42527 3.36739 -3.96279 0.84717 3.36929 -4.39024 0.59843 
3.36929 -4.39024 0.67401 3.36929 -3.85348 0.59843 3.36929 -3.85348 0.67401 
3.37371 -4.17461 0.35485 3.37371 -4.17461 0.91759 3.37371 -4.06911 0.35485 
3.37371 -4.06911 0.91759 3.37482 -4.38902 0.52355 3.37482 -4.38902 0.74889 
3.37482 -3.8547 0.52355 3.37482 -3.8547 0.74889 3.37492 -4.33336 0.43741 
3.37492 -4.33336 0.83503 3.37492 -3.91036 0.43741 3.37492 -3.91036 0.83503 
3.37492 -4.12186 0.34594 3.37492 -4.12186 0.9265 3.37525 -4.22721 0.36457 
3.37525 -4.22721 0.90787 3.37525 -4.01651 0.36457 3.37525 -4.01651 0.90787 
3.37936 -4.28034 0.37617 3.37936 -4.28034 0.89627 3.37936 -3.96338 0.37617 
3.37936 -3.96338 0.89627 3.38493 -4.38431 0.45064 3.38493 -4.38431 0.8218 
3.38493 -3.85941 0.45064 3.38493 -3.85941 0.8218 3.38536 -4.44457 0.63622 
3.38536 -3.79915 0.63622 3.38631 -4.33301 0.38854 3.38631 -4.33301 0.8839 
3.38631 -3.91071 0.38854 3.38631 -3.91071 0.8839 3.38806 -4.44365 0.56082 
3.38806 -4.44365 0.71162 3.38806 -3.80007 0.56082 3.38806 -3.80007 0.71162 
3.3888 -4.17449 0.30779 3.3888 -4.17449 0.96465 3.3888 -4.06923 0.30779 
3.3888 -4.06923 0.96465 3.3899 -4.22717 0.31744 3.3899 -4.22717 0.955 
3.3899 -4.01655 0.31744 3.3899 -4.01655 0.955 3.39032 -4.12186 0.29933 
3.39032 -4.12186 0.97311 3.39367 -4.2793 0.328 3.39367 -4.2793 0.94444 
3.39367 -3.96442 0.328 3.39367 -3.96442 0.94444 3.39548 -4.43985 0.48765 
3.39548 -4.43985 0.78479 3.39548 -3.80387 0.48765 3.39548 -3.80387 0.78479 
3.39581 -4.38404 0.40157 3.39581 -4.38404 0.87087 3.39581 -3.85968 0.40157 
3.39581 -3.85968 0.87087 3.40008 -4.33212 0.34028 3.40008 -4.33212 0.93216 
3.40008 -3.9116 0.34028 3.40008 -3.9116 0.93216 3.40559 -4.49681 0.59843 
3.40559 -4.49681 0.67401 3.40559 -3.74691 0.59843 3.40559 -3.74691 0.67401 
3.4061 -4.17444 0.26178 3.4061 -4.17444 1.01066 3.4061 -4.06928 0.26178 
3.4061 -4.06928 1.01066 3.40685 -4.22688 0.27109 3.40685 -4.22688 1.00135 
3.40685 -4.01684 0.27109 3.40685 -4.01684 1.00135 3.40798 -4.43432 0.41528 
3.40798 -4.43432 0.85716 3.40798 -4.12186 0.25354 3.40798 -4.12186 1.0189 
3.40798 -3.8094 0.41528 3.40798 -3.8094 0.85716 3.40914 -4.38315 0.35284 
3.40914 -4.38315 0.9196 3.40914 -3.86057 0.35284 3.40914 -3.86057 0.9196 
3.41022 -4.27902 0.28143 3.41022 -4.27902 0.99101 3.41022 -3.9647 0.28143 
3.41022 -3.9647 0.99101 3.41053 -4.49448 0.52533 3.41053 -4.49448 0.74711 
3.41053 -3.74924 0.52533 3.41053 -3.74924 0.74711 3.4162 -4.33071 0.29277 
3.4162 -4.33071 0.97967 3.4162 -3.91301 0.29277 3.4162 -3.91301 0.97967 
3.42039 -4.48986 0.45238 3.42039 -4.48986 0.82006 3.42039 -3.75386 0.45238 
3.42039 -3.75386 0.82006 3.4208 -4.43364 0.36647 3.4208 -4.43364 0.90597 
3.4208 -3.81008 0.36647 3.4208 -3.81008 0.90597 3.42479 -4.38181 0.3051 
3.42479 -4.38181 0.96734 3.42479 -3.86191 0.3051 3.42479 -3.86191 0.96734 
3.42733 -4.54826 0.63622 3.42733 -3.69546 0.63622 3.42787 -4.12186 0.20866 
3.42787 -4.12186 1.06378 3.42793 -4.17214 0.21152 3.42793 -4.17214 1.06092 
3.42793 -4.07158 0.21152 3.42793 -4.07158 1.06092 3.42812 -4.22468 0.22067 
3.42812 -4.22468 1.05177 3.42812 -4.01904 0.22067 3.42812 -4.01904 1.05177 
3.42975 -4.54712 0.70937 3.42975 -3.6966 0.56307 3.42975 -3.6966 0.70937 
3.43094 -4.27724 0.23101 3.43094 -4.27724 1.04143 3.43094 -3.96648 0.23101 
3.43094 -3.96648 1.04143 3.43499 -4.48299 0.38086 3.43499 -4.48299 0.89158 
3.43499 -3.76073 0.38086 3.43499 -3.76073 0.89158 3.43594 -4.43217 0.31836 
3.43594 -4.43217 0.95408 3.43594 -3.81155 0.31836 3.43594 -3.81155 0.95408 
3.43642 -4.3291 0.24222 3.43642 -4.3291 1.03022 3.43642 -3.91462 0.24222 
3.43642 -3.91462 1.03022 3.43701 -4.5437 0.78212 3.43701 -3.70002 0.49032 
3.43701 -3.70002 0.78212 3.44456 -4.38177 0.25524 3.44456 -4.38177 1.0172 
3.44456 -3.86195 0.25524 3.44456 -3.86195 1.0172 3.44906 -4.53802 0.85409 
3.44906 -3.7057 0.41835 3.44906 -3.7057 0.85409 3.44964 -4.48165 0.93992 
3.44964 -3.76207 0.33252 3.44964 -3.76207 0.93992 3.44991 -4.17208 0.16757 
3.44991 -4.17208 1.10487 3.44991 -4.07164 0.16757 3.44991 -4.07164 1.10487 
3.44994 -4.12186 0.16482 3.44994 -4.12186 1.10762 3.45211 -4.22218 0.1715 
3.45211 -4.22218 1.10094 3.45211 -4.02154 0.1715 3.45211 -4.02154 1.10094 
3.45444 -4.27475 0.18152 3.45444 -4.27475 1.09092 3.45444 -3.96897 0.18152 
3.45444 -3.96897 1.09092 3.45531 -4.43231 0.26843 3.45531 -4.43231 1.00401 
3.45531 -3.81141 0.26843 3.45531 -3.81141 1.00401 3.45772 -3.63769 0.59799 
3.45772 -3.63769 0.67445 3.45929 -4.32688 0.19284 3.45929 -4.32688 1.0796 
3.45929 -3.91684 0.19284 3.45929 -3.91684 1.0796 3.4627 -3.64005 0.52484 
3.4627 -3.64005 0.7476 3.46584 -4.53011 0.9249 3.46584 -3.71361 0.34754 
3.46584 -3.71361 0.9249 3.46694 -4.37961 0.20555 3.46694 -4.37961 1.06689 
3.46694 -3.86411 0.20555 3.46694 -3.86411 1.06689 3.46865 -4.48226 0.98974 
3.46865 -3.76146 0.2827 3.46865 -3.76146 0.98974 3.47261 -4.59896 0.82075 
3.47261 -3.64476 0.45169 3.47261 -3.64476 0.82075 3.47413 -4.12186 0.12212 
3.47413 -4.12186 1.15032 3.47415 -4.17192 0.12453 3.47415 -4.17192 1.14791 
3.47415 -4.0718 0.12453 3.47415 -4.0718 1.14791 3.47621 -4.22208 0.12846 
3.47621 -4.22208 1.14398 3.47621 -4.02164 0.12846 3.47621 -4.02164 1.14398 
3.47719 -4.43157 0.21955 3.47719 -4.43157 1.05289 3.47719 -3.81215 0.21955 
3.47719 -3.81215 1.05289 3.48042 -4.27175 0.13365 3.48042 -4.27175 1.13879 
3.48042 -3.97197 0.13365 3.48042 -3.97197 1.13879 3.48449 -4.53094 0.97477 
3.48449 -3.71278 0.29767 3.48449 -3.71278 0.97477 3.48475 -4.32405 0.14477 
3.48475 -4.32405 1.12767 3.48475 -3.91967 0.14477 3.48475 -3.91967 1.12767 
3.48726 -4.59204 0.89229 3.48726 -3.65168 0.38015 3.48726 -3.65168 0.89229 
3.49016 -4.48161 1.03887 3.49016 -3.76211 0.23357 3.49016 -3.76211 1.03887 
3.49067 -3.58112 0.63622 3.49207 -4.37673 0.15686 3.49207 -4.37673 1.11558 
3.49207 -3.86699 0.15686 3.49207 -3.86699 1.11558 3.49312 -3.5827 0.55997 
3.49312 -3.5827 0.71247 3.50036 -4.17186 0.08296 3.50036 -4.17186 1.18948 
3.50036 -4.07186 0.08296 3.50036 -4.07186 1.18948 3.50039 -4.57548 0.95698 
3.50039 -4.12186 0.08065 3.50039 -4.12186 1.19179 3.50039 -3.66824 0.31546 
3.50039 -3.66824 0.95698 3.5009 -3.58602 0.48664 3.5009 -3.58602 0.7858 
3.50181 -4.42892 0.17068 3.50181 -4.42892 1.10176 3.50181 -3.8148 0.17068 
3.50181 -3.8148 1.10176 3.5024 -4.22174 0.08665 3.5024 -4.02198 0.08665 
3.5024 -4.02198 1.18579 3.50555 -4.53061 1.02369 3.50555 -3.71311 0.24875 
3.50555 -3.71311 1.02369 3.50653 -4.27137 0.09173 3.50653 -3.97235 0.09173 
3.50653 -3.97235 1.18071 3.51272 -4.32062 0.09816 3.51272 -3.9231 0.09816 
3.51272 -3.9231 1.17428 3.5132 -3.59227 0.41413 3.5132 -3.59227 0.85831 
3.51394 -4.47989 1.08658 3.51394 -3.76383 0.18586 3.51394 -3.76383 1.08658 
3.51961 -4.37335 0.10991 3.51961 -3.87037 0.10991 3.51961 -3.87037 1.16253 
3.521 -4.57534 1.00616 3.521 -3.66838 0.26628 3.521 -3.66838 1.00616 
3.52399 -3.60735 0.34878 3.52399 -3.60735 0.92366 3.52865 -4.12186 0.04052 
3.52891 -3.52705 0.59798 3.52891 -3.52705 0.67446 3.52892 -3.81837 0.12321 
3.52892 -3.81837 1.14923 3.52895 -4.52912 1.07151 3.52895 -3.7146 0.20093 
3.52895 -3.7146 1.07151 3.52928 -4.17122 0.04173 3.52928 -4.0725 0.04173 
3.52928 -4.0725 1.23071 3.53119 -4.22117 0.0454 3.53119 -4.02255 0.0454 
3.53119 -4.02255 1.22704 3.53332 -3.53079 0.52239 3.53332 -3.53079 0.75005 
3.53515 -4.27112 0.05058 3.53515 -3.9726 0.05058 3.53515 -3.9726 1.22186 
3.53851 -4.61891 0.98769 3.53851 -3.62481 0.28475 3.53851 -3.62481 0.98769 
3.5406 -3.76728 0.13804 3.5406 -3.76728 1.1344 3.54123 -4.32044 0.05702 
3.54123 -3.92328 0.05702 3.54123 -3.92328 1.21542 3.54353 -3.53569 0.4493 
3.54353 -3.53569 0.82314 3.54405 -4.57394 1.05451 3.54405 -3.66978 0.21793 
3.54405 -3.66978 1.05451 3.54887 -4.36855 0.0652 3.54887 -3.87517 0.0652 
3.54887 -3.87517 1.20724 3.55227 -3.54879 0.38359 3.55227 -3.54879 0.88885 
3.55463 -3.71724 0.15435 3.55463 -3.71724 1.11809 3.55769 -3.82295 0.07826 
3.55769 -3.82295 1.19418 3.55885 -4.12186 0.00183 3.55949 -4.17116 0.00297 
3.55949 -4.07256 0.00297 3.56112 -4.61783 1.03618 3.56112 -3.62589 0.23626 
3.56112 -3.62589 1.03618 3.56201 -4.22035 0.00565 3.56201 -4.02337 0.00565 
3.56453 -3.5648 0.31859 3.56453 -3.5648 0.95385 3.5659 -4.27025 0.0107 
3.5659 -3.97347 0.0107 3.5659 -3.97347 1.26174 3.56892 -3.77134 0.09303 
3.56892 -3.77134 1.17941 3.56933 -3.67225 0.17104 3.56933 -3.67225 1.1014 
3.56937 -3.47486 0.63622 3.57155 -3.47671 0.56063 3.57155 -3.47671 0.71181 
3.57173 -4.31977 0.01733 3.57173 -3.92395 0.01733 3.57173 -3.92395 1.25511 
3.57808 -3.48226 0.48546 3.57808 -3.48226 0.78698 3.57929 -4.36785 0.02538 
3.57929 -3.87587 0.02538 3.57929 -3.87587 1.24706 3.58002 -3.58351 0.25555 
3.58252 -3.72104 0.10913 3.58252 -3.72104 1.16331 3.5847 -3.4936 0.41932 
3.58594 -3.62839 0.18891 3.58869 -3.82839 0.03492 3.58869 -3.82839 1.23752 
3.59091 -4.12186 -0.03534 3.59173 -4.17099 -0.03444 3.59173 -4.07273 -0.03444 
3.59419 -4.22023 -0.03173 3.59419 -4.02349 -0.03173 3.59472 -3.5078 0.35416 
3.59732 -3.6764 0.12434 3.59842 -4.269 -0.02742 3.59842 -3.97472 -0.02742 
3.59951 -3.77666 0.04928 3.59951 -3.77666 1.22316 3.60412 -4.31861 -0.02081 
3.60412 -3.92511 -0.02081 3.60443 -3.58578 0.2079 3.60809 -3.5248 0.29028 
3.61177 -4.36654 -0.01308 3.61177 -3.87718 -0.01308 3.61177 -3.87718 1.28552 
3.61227 -3.42851 0.59802 3.61227 -3.42851 0.67442 3.61253 -3.72597 0.06541 
3.61352 -3.63223 0.14201 3.61668 -3.43225 0.52244 3.61668 -3.43225 0.75 
3.62105 -3.82961 -0.00357 3.62105 -3.82961 1.27601 3.62249 -3.44017 0.4571 
3.62476 -4.12186 -0.07089 3.62476 -3.54451 0.22797 3.62561 -4.17093 -0.07004 
3.62561 -4.07279 -0.07004 3.62703 -3.68121 0.08032 3.62816 -4.21988 -0.06748 
3.62816 -4.02384 -0.06748 3.63043 -3.45258 0.39116 3.63167 -3.58904 0.16099 
3.63199 -3.78299 1.26499 3.63241 -4.26859 -0.06323 3.63834 -4.31695 -0.0573 
3.64191 -3.46794 0.32581 3.64324 -3.63752 0.09658 3.64595 -4.36484 -0.0497 
3.65163 -3.54743 0.1809 3.6552 -3.83158 1.31288 3.65662 -3.48601 0.26238 
3.6603 -4.12186 -0.10473 3.66102 -3.59411 0.11521 3.6612 -4.17099 -0.10392 
3.66391 -4.22023 -0.10146 3.66823 -4.269 -0.09722 3.67252 -3.50799 0.20215 
3.67484 -4.31861 -0.09152 3.6805 -3.55204 0.13518 3.70103 -3.51232 0.15609 
3.70129 -4.22035 -0.13364 3.70634 -4.27025 -0.12975 3.73159 -3.51846 0.11127 
4.93213 -3.51846 0.11127 4.95738 -4.27025 -0.12975 4.96244 -4.22035 -0.13364 
4.96269 -3.51232 0.15609 4.98322 -3.55204 0.13518 4.98889 -4.31861 -0.09152 
4.99121 -3.50799 0.20215 4.9955 -4.269 -0.09722 4.99981 -4.22023 -0.10146 
5.00252 -4.17099 -0.10392 5.00271 -3.59411 0.11521 5.00342 -4.12186 -0.10473 
5.0071 -3.48601 0.26238 5.00852 -3.83158 1.31288 5.0121 -3.54743 0.1809 
5.01778 -4.36484 -0.0497 5.02049 -3.63752 0.09658 5.02181 -3.46794 0.32581 
5.02538 -4.31695 -0.0573 5.03132 -4.26859 -0.06323 5.03173 -3.78299 1.26499 
5.03205 -3.58904 0.16099 5.0333 -3.45258 0.39116 5.03556 -4.21988 -0.06748 
5.03556 -4.02384 -0.06748 5.0367 -3.68121 0.08032 5.03812 -4.17093 -0.07004 
5.03812 -4.07279 -0.07004 5.03897 -4.12186 -0.07089 5.03897 -3.54451 0.22797 
5.04123 -3.44017 0.4571 5.04268 -3.82961 -0.00357 5.04268 -3.82961 1.27601 
5.04705 -3.43225 0.52244 5.04705 -3.43225 0.75 5.0502 -3.63223 0.14201 
5.05119 -3.72597 0.06541 5.05145 -3.42851 0.59802 5.05145 -3.42851 0.67442 
5.05196 -4.36654 -0.01308 5.05196 -3.87718 -0.01308 5.05196 -3.87718 1.28552 
5.05563 -3.5248 0.29028 5.05929 -3.58578 0.2079 5.0596 -4.31861 -0.02081 
5.0596 -3.92511 -0.02081 5.06421 -3.77666 0.04928 5.06421 -3.77666 1.22316 
5.0653 -4.269 -0.02742 5.0653 -3.97472 -0.02742 5.0664 -3.6764 0.12434 
5.069 -3.5078 0.35416 5.06954 -4.22023 -0.03173 5.06954 -4.02349 -0.03173 
5.072 -4.17099 -0.03444 5.072 -4.07273 -0.03444 5.07281 -4.12186 -0.03534 
5.07504 -3.82839 0.03492 5.07504 -3.82839 1.23752 5.07778 -3.62839 0.18891 
5.07902 -3.4936 0.41932 5.08121 -3.72104 0.10913 5.08121 -3.72104 1.16331 
5.0837 -3.58351 0.25555 5.08443 -4.36785 0.02538 5.08443 -3.87587 0.02538 
5.08443 -3.87587 1.24706 5.08564 -3.48226 0.48546 5.08564 -3.48226 0.78698 
5.092 -4.31977 0.01733 5.092 -3.92395 0.01733 5.092 -3.92395 1.25511 
5.09217 -3.47671 0.56063 5.09217 -3.47671 0.71181 5.09435 -3.47486 0.63622 
5.0944 -3.67225 0.17104 5.0944 -3.67225 1.1014 5.0948 -3.77134 0.09303 
5.0948 -3.77134 1.17941 5.09783 -4.27025 0.0107 5.09783 -3.97347 0.0107 
5.09783 -3.97347 1.26174 5.09919 -3.5648 0.31859 5.09919 -3.5648 0.95385 
5.10172 -4.22035 0.00565 5.10172 -4.02337 0.00565 5.1026 -4.61783 1.03618 
5.1026 -3.62589 0.23626 5.1026 -3.62589 1.03618 5.10423 -4.17116 0.00297 
5.10423 -4.07256 0.00297 5.10487 -4.12186 0.00183 5.10603 -3.82295 0.07826 
5.10603 -3.82295 1.19418 5.10909 -3.71724 0.15435 5.10909 -3.71724 1.11809 
5.11146 -3.54879 0.38359 5.11146 -3.54879 0.88885 5.11486 -4.36855 0.0652 
5.11486 -3.87517 0.0652 5.11486 -3.87517 1.20724 5.11968 -4.57394 1.05451 
5.11968 -3.66978 0.21793 5.11968 -3.66978 1.05451 5.12019 -3.53569 0.4493 
5.12019 -3.53569 0.82314 5.12249 -4.32044 0.05702 5.12249 -3.92328 0.05702 
5.12249 -3.92328 1.21542 5.12312 -3.76728 0.13804 5.12312 -3.76728 1.1344 
5.12522 -4.61891 0.98769 5.12522 -3.62481 0.28475 5.12522 -3.62481 0.98769 
5.12858 -4.27112 0.05058 5.12858 -3.9726 0.05058 5.12858 -3.9726 1.22186 
5.13041 -3.53079 0.52239 5.13041 -3.53079 0.75005 5.13253 -4.22117 0.0454 
5.13253 -4.02255 0.0454 5.13253 -4.02255 1.22704 5.13445 -4.17122 0.04173 
5.13445 -4.0725 0.04173 5.13445 -4.0725 1.23071 5.13477 -4.52912 1.07151 
5.13477 -3.7146 0.20093 5.13477 -3.7146 1.07151 5.13481 -3.81837 0.12321 
5.13481 -3.81837 1.14923 5.13482 -3.52705 0.59798 5.13482 -3.52705 0.67446 
5.13507 -4.12186 0.04052 5.13973 -3.60735 0.34878 5.13973 -3.60735 0.92366 
5.14273 -4.57534 1.00616 5.14273 -3.66838 0.26628 5.14273 -3.66838 1.00616 
5.14411 -4.37335 0.10991 5.14411 -3.87037 0.10991 5.14411 -3.87037 1.16253 
5.14978 -4.47989 1.08658 5.14978 -3.76383 0.18586 5.14978 -3.76383 1.08658 
5.15052 -3.59227 0.41413 5.15052 -3.59227 0.85831 5.151 -4.32062 0.09816 
5.151 -3.9231 0.09816 5.151 -3.9231 1.17428 5.1572 -4.27137 0.09173 
5.1572 -3.97235 0.09173 5.1572 -3.97235 1.18071 5.15817 -4.53061 1.02369 
5.15817 -3.71311 0.24875 5.15817 -3.71311 1.02369 5.16132 -4.22174 0.08665 
5.16132 -4.02198 0.08665 5.16132 -4.02198 1.18579 5.16192 -4.42892 0.17068 
5.16192 -4.42892 1.10176 5.16192 -3.8148 0.17068 5.16192 -3.8148 1.10176 
5.16283 -3.58602 0.48664 5.16283 -3.58602 0.7858 5.16333 -4.57548 0.95698 
5.16333 -4.12186 0.08065 5.16333 -4.12186 1.19179 5.16333 -3.66824 0.31546 
5.16333 -3.66824 0.95698 5.16337 -4.17186 0.08296 5.16337 -4.17186 1.18948 
5.16337 -4.07186 0.08296 5.16337 -4.07186 1.18948 5.1706 -3.5827 0.55997 
5.1706 -3.5827 0.71247 5.17166 -4.37673 0.15686 5.17166 -4.37673 1.11558 
5.17166 -3.86699 0.15686 5.17166 -3.86699 1.11558 5.17305 -3.58112 0.63622 
5.17356 -4.48161 1.03887 5.17356 -3.76211 0.23357 5.17356 -3.76211 1.03887 
5.17647 -4.59204 0.89229 5.17647 -3.65168 0.38015 5.17647 -3.65168 0.89229 
5.17898 -4.32405 0.14477 5.17898 -4.32405 1.12767 5.17898 -3.91967 0.14477 
5.17898 -3.91967 1.12767 5.17923 -4.53094 0.97477 5.17923 -3.71278 0.29767 
5.17923 -3.71278 0.97477 5.18331 -4.27175 0.13365 5.18331 -4.27175 1.13879 
5.18331 -3.97197 0.13365 5.18331 -3.97197 1.13879 5.18653 -4.43157 0.21955 
5.18653 -4.43157 1.05289 5.18653 -3.81215 0.21955 5.18653 -3.81215 1.05289 
5.18751 -4.22208 0.12846 5.18751 -4.22208 1.14398 5.18751 -4.02164 0.12846 
5.18751 -4.02164 1.14398 5.18957 -4.17192 0.12453 5.18957 -4.17192 1.14791 
5.18957 -4.0718 0.12453 5.18957 -4.0718 1.14791 5.18959 -4.12186 0.12212 
5.18959 -4.12186 1.15032 5.19112 -4.59896 0.82075 5.19112 -3.64476 0.45169 
5.19112 -3.64476 0.82075 5.19507 -4.48226 0.98974 5.19507 -3.76146 0.2827 
5.19507 -3.76146 0.98974 5.19678 -4.37961 0.20555 5.19678 -4.37961 1.06689 
5.19678 -3.86411 0.20555 5.19678 -3.86411 1.06689 5.19789 -4.53011 0.9249 
5.19789 -3.71361 0.34754 5.19789 -3.71361 0.9249 5.20103 -3.64005 0.52484 
5.20103 -3.64005 0.7476 5.20443 -4.32688 0.19284 5.20443 -4.32688 1.0796 
5.20443 -3.91684 0.19284 5.20443 -3.91684 1.0796 5.206 -3.63769 0.59799 
5.206 -3.63769 0.67445 5.20841 -4.43231 0.26843 5.20841 -4.43231 1.00401 
5.20841 -3.81141 0.26843 5.20841 -3.81141 1.00401 5.20928 -4.27475 0.18152 
5.20928 -4.27475 1.09092 5.20928 -3.96897 0.18152 5.20928 -3.96897 1.09092 
5.21162 -4.22218 0.1715 5.21162 -4.22218 1.10094 5.21162 -4.02154 0.1715 
5.21162 -4.02154 1.10094 5.21378 -4.12186 0.16482 5.21378 -4.12186 1.10762 
5.21382 -4.17208 0.16757 5.21382 -4.17208 1.10487 5.21382 -4.07164 0.16757 
5.21382 -4.07164 1.10487 5.21409 -4.48165 0.93992 5.21409 -3.76207 0.33252 
5.21409 -3.76207 0.93992 5.21467 -4.53802 0.85409 5.21467 -3.7057 0.41835 
5.21467 -3.7057 0.85409 5.21916 -4.38177 0.25524 5.21916 -4.38177 1.0172 
5.21916 -3.86195 0.25524 5.21916 -3.86195 1.0172 5.22672 -4.5437 0.78212 
5.22672 -3.70002 0.49032 5.22672 -3.70002 0.78212 5.22731 -4.3291 0.24222 
5.22731 -4.3291 1.03022 5.22731 -3.91462 0.24222 5.22731 -3.91462 1.03022 
5.22778 -4.43217 0.31836 5.22778 -4.43217 0.95408 5.22778 -3.81155 0.31836 
5.22778 -3.81155 0.95408 5.22873 -4.48299 0.38086 5.22873 -4.48299 0.89158 
5.22873 -3.76073 0.38086 5.22873 -3.76073 0.89158 5.23278 -4.27724 0.23101 
5.23278 -4.27724 1.04143 5.23278 -3.96648 0.23101 5.23278 -3.96648 1.04143 
5.23397 -4.54712 0.70937 5.23397 -3.6966 0.56307 5.23397 -3.6966 0.70937 
5.2356 -4.22468 0.22067 5.2356 -4.22468 1.05177 5.2356 -4.01904 0.22067 
5.2356 -4.01904 1.05177 5.2358 -4.17214 0.21152 5.2358 -4.17214 1.06092 
5.2358 -4.07158 0.21152 5.2358 -4.07158 1.06092 5.23585 -4.12186 0.20866 
5.23585 -4.12186 1.06378 5.2364 -4.54826 0.63622 5.2364 -3.69546 0.63622 
5.23894 -4.38181 0.3051 5.23894 -4.38181 0.96734 5.23894 -3.86191 0.3051 
5.23894 -3.86191 0.96734 5.24292 -4.43364 0.36647 5.24292 -4.43364 0.90597 
5.24292 -3.81008 0.36647 5.24292 -3.81008 0.90597 5.24333 -4.48986 0.45238 
5.24333 -4.48986 0.82006 5.24333 -3.75386 0.45238 5.24333 -3.75386 0.82006 
5.24752 -4.33071 0.29277 5.24752 -4.33071 0.97967 5.24752 -3.91301 0.29277 
5.24752 -3.91301 0.97967 5.2532 -4.49448 0.52533 5.2532 -4.49448 0.74711 
5.2532 -3.74924 0.52533 5.2532 -3.74924 0.74711 5.2535 -4.27902 0.28143 
5.2535 -4.27902 0.99101 5.2535 -3.9647 0.28143 5.2535 -3.9647 0.99101 
5.25459 -4.38315 0.35284 5.25459 -4.38315 0.9196 5.25459 -3.86057 0.35284 
5.25459 -3.86057 0.9196 5.25574 -4.43432 0.41528 5.25574 -4.43432 0.85716 
5.25574 -4.12186 0.25354 5.25574 -4.12186 1.0189 5.25574 -3.8094 0.41528 
5.25574 -3.8094 0.85716 5.25687 -4.22688 0.27109 5.25687 -4.22688 1.00135 
5.25687 -4.01684 0.27109 5.25687 -4.01684 1.00135 5.25762 -4.17444 0.26178 
5.25762 -4.17444 1.01066 5.25762 -4.06928 0.26178 5.25762 -4.06928 1.01066 
5.25814 -4.49681 0.59843 5.25814 -4.49681 0.67401 5.25814 -3.74691 0.59843 
5.25814 -3.74691 0.67401 5.26364 -4.33212 0.34028 5.26364 -4.33212 0.93216 
5.26364 -3.9116 0.34028 5.26364 -3.9116 0.93216 5.26792 -4.38404 0.40157 
5.26792 -4.38404 0.87087 5.26792 -3.85968 0.40157 5.26792 -3.85968 0.87087 
5.26824 -4.43985 0.48765 5.26824 -4.43985 0.78479 5.26824 -3.80387 0.48765 
5.26824 -3.80387 0.78479 5.27006 -4.2793 0.328 5.27006 -4.2793 0.94444 
5.27006 -3.96442 0.328 5.27006 -3.96442 0.94444 5.27341 -4.12186 0.29933 
5.27341 -4.12186 0.97311 5.27382 -4.22717 0.31744 5.27382 -4.22717 0.955 
5.27382 -4.01655 0.31744 5.27382 -4.01655 0.955 5.27492 -4.17449 0.30779 
5.27492 -4.17449 0.96465 5.27492 -4.06923 0.30779 5.27492 -4.06923 0.96465 
5.27567 -4.44365 0.56082 5.27567 -4.44365 0.71162 5.27567 -3.80007 0.56082 
5.27567 -3.80007 0.71162 5.27741 -4.33301 0.38854 5.27741 -4.33301 0.8839 
5.27741 -3.91071 0.38854 5.27741 -3.91071 0.8839 5.27836 -4.44457 0.63622 
5.27836 -3.79915 0.63622 5.27879 -4.38431 0.45064 5.27879 -4.38431 0.8218 
5.27879 -3.85941 0.45064 5.27879 -3.85941 0.8218 5.28436 -4.28034 0.37617 
5.28436 -4.28034 0.89627 5.28436 -3.96338 0.37617 5.28436 -3.96338 0.89627 
5.28847 -4.22721 0.36457 5.28847 -4.22721 0.90787 5.28847 -4.01651 0.36457 
5.28847 -4.01651 0.90787 5.2888 -4.12186 0.34594 5.2888 -4.12186 0.9265 
5.28881 -4.33336 0.43741 5.28881 -4.33336 0.83503 5.28881 -3.91036 0.43741 
5.28881 -3.91036 0.83503 5.2889 -4.38902 0.52355 5.2889 -4.38902 0.74889 
5.2889 -3.8547 0.52355 5.2889 -3.8547 0.74889 5.29001 -4.17461 0.35485 
5.29001 -4.17461 0.91759 5.29001 -4.06911 0.35485 5.29001 -4.06911 0.91759 
5.29443 -4.39024 0.59843 5.29443 -4.39024 0.67401 5.29443 -3.85348 0.59843 
5.29443 -3.85348 0.67401 5.29633 -4.28093 0.42527 5.29633 -4.28093 0.84717 
5.29633 -3.96279 0.42527 5.29633 -3.96279 0.84717 5.29779 -4.33318 0.48679 
5.29779 -4.33318 0.78565 5.29779 -3.91054 0.48679 5.29779 -3.91054 0.78565 
5.30096 -4.22781 0.41347 5.30096 -4.22781 0.85897 5.30096 -4.01591 0.41347 
5.30096 -4.01591 0.85897 5.30189 -4.12186 0.39324 5.30189 -4.12186 0.8792 
5.30269 -4.17465 0.40234 5.30269 -4.17465 0.8701 5.30269 -4.06907 0.40234 
5.30269 -4.06907 0.8701 5.30582 -4.2809 0.47463 5.30582 -4.2809 0.79781 
5.30582 -3.96282 0.47463 5.30582 -3.96282 0.79781 5.30601 -4.33498 0.56129 
5.30601 -4.33498 0.71115 5.30601 -3.90874 0.56129 5.30601 -3.90874 0.71115 
5.30876 -4.33558 0.63622 5.30876 -3.90814 0.63622 5.31098 -4.22815 0.46294 
5.31098 -4.22815 0.8095 5.31098 -4.01557 0.46294 5.31098 -4.01557 0.8095 
5.31265 -4.28115 0.52358 5.31265 -4.28115 0.74886 5.31265 -4.12186 0.44113 
5.31265 -4.12186 0.83131 5.31265 -3.96257 0.52358 5.31265 -3.96257 0.74886 
5.31326 -4.17508 0.45176 5.31326 -4.17508 0.82068 5.31326 -4.06864 0.45176 
5.31326 -4.06864 0.82068 5.31818 -4.28236 0.59846 5.31818 -4.28236 0.67398 
5.31818 -3.96136 0.59846 5.31818 -3.96136 0.67398 5.31835 -4.22842 0.51175 
5.31835 -4.22842 0.76069 5.31835 -4.0153 0.51175 5.31835 -4.0153 0.76069 
5.32104 -4.12186 0.48949 5.32104 -4.12186 0.78295 5.32115 -4.17512 0.50028 
5.32115 -4.17512 0.77216 5.32115 -4.0686 0.50028 5.32115 -4.0686 0.77216 
5.32331 -4.22843 0.56086 5.32331 -4.22843 0.71158 5.32331 -4.01529 0.56086 
5.32331 -4.01529 0.71158 5.32613 -4.22874 0.63622 5.32613 -4.01498 0.63622 
5.32666 -4.17523 0.5494 5.32666 -4.17523 0.72304 5.32666 -4.06849 0.5494 
5.32666 -4.06849 0.72304 5.32705 -4.12186 0.5382 5.32705 -4.12186 0.73424 
5.32972 -4.17526 0.59846 5.32972 -4.17526 0.67398 5.32972 -4.06846 0.59846 
5.32972 -4.06846 0.67398 5.33066 -4.12186 0.58715 5.33066 -4.12186 0.68529 
5.33186 -4.12186 0.63622 3.33186 -5.01524 -0.40807 3.33307 -5.01524 -0.45714 
3.33307 -5.01524 -0.359 3.334 -5.06864 -0.44583 3.334 -5.06864 -0.37031 
3.334 -4.96184 -0.44583 3.334 -4.96184 -0.37031 3.33668 -5.01524 -0.50609 
3.33668 -5.01524 -0.31005 3.33707 -5.06861 -0.49489 3.33707 -5.06861 -0.32125 
3.33707 -4.96187 -0.49489 3.33707 -4.96187 -0.32125 3.33759 -5.12212 -0.40807 
3.33759 -4.90836 -0.40807 3.34042 -5.12181 -0.48343 3.34042 -5.12181 -0.33271 
3.34042 -4.90867 -0.48343 3.34042 -4.90867 -0.33271 3.34258 -5.0685 -0.54401 
3.34258 -5.0685 -0.27213 3.34258 -4.96198 -0.54401 3.34258 -4.96198 -0.27213 
3.34269 -5.01524 -0.5548 3.34269 -5.01524 -0.26134 3.34538 -5.1218 -0.53254 
3.34538 -5.1218 -0.2836 3.34538 -4.90868 -0.53254 3.34538 -4.90868 -0.2836 
3.34555 -5.17574 -0.44583 3.34555 -5.17574 -0.37031 3.34555 -4.85474 -0.44583 
3.34555 -4.85474 -0.37031 3.35046 -5.06846 -0.59253 3.35046 -5.06846 -0.22361 
3.35046 -4.96202 -0.59253 3.35046 -4.96202 -0.22361 3.35108 -5.17453 -0.5207 
3.35108 -5.17453 -0.29543 3.35108 -5.01524 -0.60316 3.35108 -5.01524 -0.21298 
3.35108 -4.85595 -0.5207 3.35108 -4.85595 -0.29543 3.35274 -5.12153 -0.58135 
3.35274 -5.12153 -0.23479 3.35274 -4.90895 -0.58135 3.35274 -4.90895 -0.23479 
3.35497 -5.22896 -0.40807 3.35497 -4.80152 -0.40807 3.35771 -5.22836 -0.48299 
3.35771 -5.22836 -0.33314 3.35771 -4.80212 -0.48299 3.35771 -4.80212 -0.33314 
3.3579 -5.17428 -0.56966 3.3579 -5.17428 -0.24648 3.3579 -4.8562 -0.56966 
3.3579 -4.8562 -0.24648 3.36103 -5.06803 -0.64195 3.36103 -5.06803 -0.17419 
3.36103 -4.96245 -0.64195 3.36103 -4.96245 -0.17419 3.36183 -5.01524 -0.65105 
3.36183 -5.01524 -0.16509 3.36276 -5.12119 -0.63082 3.36276 -5.12119 -0.18532 
3.36276 -4.90929 -0.63082 3.36276 -4.90929 -0.18532 3.36594 -5.22656 -0.5575 
3.36594 -5.22656 -0.25864 3.36594 -4.80392 -0.5575 3.36594 -4.80392 -0.25864 
3.36739 -5.17431 -0.61902 3.36739 -5.17431 -0.19712 3.36739 -4.85617 -0.61902 
3.36739 -4.85617 -0.19712 3.36929 -5.28362 -0.44586 3.36929 -5.28362 -0.37028 
3.36929 -4.74686 -0.44586 3.36929 -4.74686 -0.37028 3.37371 -5.06799 -0.68944 
3.37371 -5.06799 -0.1267 3.37371 -4.96249 -0.68944 3.37371 -4.96249 -0.1267 
3.37482 -5.2824 -0.52074 3.37482 -5.2824 -0.2954 3.37482 -4.74808 -0.52074 
3.37482 -4.74808 -0.2954 3.37492 -5.22674 -0.60688 3.37492 -5.22674 -0.20926 
3.37492 -4.80374 -0.60688 3.37492 -4.80374 -0.20926 3.37492 -5.01524 -0.69835 
3.37492 -5.01524 -0.11778 3.37525 -5.12059 -0.67972 3.37525 -5.12059 -0.13642 
3.37525 -4.90989 -0.67972 3.37525 -4.90989 -0.13642 3.37936 -5.17372 -0.66812 
3.37936 -5.17372 -0.14801 3.37936 -4.85676 -0.66812 3.37936 -4.85676 -0.14801 
3.38493 -5.27769 -0.59365 3.38493 -5.27769 -0.22249 3.38493 -4.75279 -0.59365 
3.38493 -4.75279 -0.22249 3.38536 -5.33795 -0.40807 3.38536 -4.69253 -0.40807 
3.38631 -5.22639 -0.65575 3.38631 -5.22639 -0.16038 3.38631 -4.80409 -0.65575 
3.38631 -4.80409 -0.16038 3.38806 -5.33703 -0.48347 3.38806 -5.33703 -0.33267 
3.38806 -4.69345 -0.48347 3.38806 -4.69345 -0.33267 3.3888 -5.06787 -0.7365 
3.3888 -5.06787 -0.07963 3.3888 -4.96261 -0.7365 3.3888 -4.96261 -0.07963 
3.3899 -5.12055 -0.72685 3.3899 -5.12055 -0.08929 3.3899 -4.90993 -0.72685 
3.3899 -4.90993 -0.08929 3.39032 -5.01524 -0.74496 3.39032 -5.01524 -0.07118 
3.39367 -5.17268 -0.71629 3.39367 -5.17268 -0.09984 3.39367 -4.8578 -0.71629 
3.39367 -4.8578 -0.09984 3.39548 -5.33323 -0.55664 3.39548 -5.33323 -0.2595 
3.39548 -4.69725 -0.55664 3.39548 -4.69725 -0.2595 3.39581 -5.27742 -0.64272 
3.39581 -5.27742 -0.17342 3.39581 -4.75306 -0.64272 3.39581 -4.75306 -0.17342 
3.40008 -5.2255 -0.70401 3.40008 -5.2255 -0.11213 3.40008 -4.80498 -0.70401 
3.40008 -4.80498 -0.11213 3.40559 -5.39019 -0.44585 3.40559 -5.39019 -0.37028 
3.40559 -4.64029 -0.44585 3.40559 -4.64029 -0.37028 3.4061 -5.06782 -0.78251 
3.4061 -5.06782 -0.03363 3.4061 -4.96266 -0.78251 3.4061 -4.96266 -0.03363 
3.40685 -5.12026 -0.7732 3.40685 -5.12026 -0.04293 3.40685 -4.91022 -0.7732 
3.40685 -4.91022 -0.04293 3.40798 -5.3277 -0.62901 3.40798 -5.3277 -0.18713 
3.40798 -5.01524 -0.79075 3.40798 -5.01524 -0.02539 3.40798 -4.70278 -0.62901 
3.40798 -4.70278 -0.18713 3.40914 -5.27653 -0.69145 3.40914 -5.27653 -0.12469 
3.40914 -4.75395 -0.69145 3.40914 -4.75395 -0.12469 3.41022 -5.1724 -0.76286 
3.41022 -5.1724 -0.05328 3.41022 -4.85808 -0.76286 3.41022 -4.85808 -0.05328 
3.41053 -5.38786 -0.51896 3.41053 -5.38786 -0.29718 3.41053 -4.64262 -0.51896 
3.41053 -4.64262 -0.29718 3.4162 -5.22409 -0.75151 3.4162 -5.22409 -0.06462 
3.4162 -4.80639 -0.75151 3.4162 -4.80639 -0.06462 3.42039 -5.38324 -0.59191 
3.42039 -5.38324 -0.22422 3.42039 -4.64724 -0.59191 3.42039 -4.64724 -0.22422 
3.4208 -5.32702 -0.67781 3.4208 -5.32702 -0.13832 3.4208 -4.70346 -0.67781 
3.4208 -4.70346 -0.13832 3.42479 -5.27519 -0.73919 3.42479 -5.27519 -0.07695 
3.42479 -4.75529 -0.73919 3.42479 -4.75529 -0.07695 3.42733 -5.44164 -0.40807 
3.42733 -4.58884 -0.40807 3.42787 -5.01524 -0.83562 3.42793 -5.06552 -0.83277 
3.42793 -4.96496 -0.83277 3.42812 -5.11806 -0.82362 3.42812 -5.11806 0.00748 
3.42812 -4.91242 -0.82362 3.42975 -5.4405 -0.48121 3.42975 -5.4405 -0.33492 
3.42975 -4.58998 -0.48121 3.42975 -4.58998 -0.33492 3.43094 -5.17062 -0.81328 
3.43094 -5.17062 -0.00286 3.43094 -4.85986 -0.81328 3.43499 -5.37637 -0.66342 
3.43499 -5.37637 -0.15271 3.43499 -4.65411 -0.66342 3.43499 -4.65411 -0.15271 
3.43594 -5.32555 -0.72593 3.43594 -5.32555 -0.09021 3.43594 -4.70493 -0.72593 
3.43594 -4.70493 -0.09021 3.43642 -5.22248 -0.80207 3.43642 -5.22248 -0.01407 
3.43642 -4.808 -0.80207 3.43642 -4.808 -0.01407 3.43701 -5.43708 -0.55397 
3.43701 -5.43708 -0.26217 3.43701 -4.5934 -0.55397 3.43701 -4.5934 -0.26217 
3.44456 -5.27515 -0.78905 3.44456 -5.27515 -0.02709 3.44456 -4.75533 -0.78905 
3.44456 -4.75533 -0.02709 3.44906 -5.4314 -0.62594 3.44906 -5.4314 -0.1902 
3.44906 -4.59908 -0.62594 3.44906 -4.59908 -0.1902 3.44964 -5.37503 -0.71177 
3.44964 -5.37503 -0.10437 3.44964 -4.65545 -0.71177 3.44964 -4.65545 -0.10437 
3.44991 -5.06546 -0.87672 3.44991 -4.96502 -0.87672 3.44994 -5.01524 -0.87947 
3.45211 -5.11556 -0.87279 3.45211 -4.91492 -0.87279 3.45444 -5.16813 -0.86277 
3.45444 -4.86235 -0.86277 3.45531 -5.32569 -0.77586 3.45531 -5.32569 -0.04027 
3.45531 -4.70479 -0.77586 3.45531 -4.70479 -0.04027 3.45772 -5.49941 -0.4463 
3.45772 -5.49941 -0.36983 3.45772 -4.53107 -0.4463 3.45772 -4.53107 -0.36983 
3.45929 -5.22026 -0.85145 3.45929 -4.81022 -0.85145 3.4627 -5.49705 -0.51945 
3.4627 -5.49705 -0.29669 3.4627 -4.53343 -0.51945 3.4627 -4.53343 -0.29669 
3.46584 -5.42349 -0.69674 3.46584 -5.42349 -0.11939 3.46584 -4.60699 -0.69674 
3.46584 -4.60699 -0.11939 3.46694 -5.27299 -0.83874 3.46694 -5.27299 0.0226 
3.46694 -4.75749 -0.83874 3.46865 -5.37564 -0.76159 3.46865 -5.37564 -0.05454 
3.46865 -4.65484 -0.76159 3.46865 -4.65484 -0.05454 3.47261 -5.49234 -0.5926 
3.47261 -5.49234 -0.22354 3.47261 -4.53814 -0.5926 3.47261 -4.53814 -0.22354 
3.47413 -5.01524 -0.92217 3.47415 -5.0653 -0.91976 3.47415 -4.96518 -0.91976 
3.47621 -5.11546 -0.91583 3.47621 -4.91502 -0.91583 3.47719 -5.32495 -0.82474 
3.47719 -5.32495 0.0086 3.47719 -4.70553 -0.82474 3.48042 -5.16513 -0.91064 
3.48042 -4.86535 -0.91064 3.48449 -5.42432 -0.74662 3.48449 -5.42432 -0.06952 
3.48449 -4.60616 -0.74662 3.48449 -4.60616 -0.06952 3.48475 -5.21743 -0.89952 
3.48475 -4.81305 -0.89952 3.48726 -5.48542 -0.66414 3.48726 -5.48542 -0.152 
3.48726 -4.54506 -0.66414 3.48726 -4.54506 -0.152 3.49016 -5.37499 -0.81072 
3.49016 -5.37499 -0.00542 3.49016 -4.65549 -0.81072 3.49067 -5.55598 -0.40807 
3.49067 -4.4745 -0.40807 3.49207 -5.27011 -0.88743 3.49207 -4.76037 -0.88743 
3.49312 -5.5544 -0.48432 3.49312 -5.5544 -0.33182 3.49312 -4.47608 -0.48432 
3.49312 -4.47608 -0.33182 3.50036 -5.06524 -0.96133 3.50036 -4.96524 -0.96133 
3.50039 -5.46886 -0.72883 3.50039 -5.46886 -0.08731 3.50039 -5.01524 -0.96364 
3.50039 -4.56162 -0.72883 3.50039 -4.56162 -0.08731 3.5009 -5.55108 -0.55765 
3.5009 -4.4794 -0.55765 3.5009 -4.4794 -0.25849 3.50181 -5.3223 -0.87361 
3.50181 -4.70818 -0.87361 3.5024 -5.11512 -0.95763 3.5024 -4.91536 -0.95763 
3.50555 -5.42399 -0.79554 3.50555 -5.42399 -0.0206 3.50555 -4.60649 -0.79554 
3.50653 -5.16475 -0.95256 3.50653 -4.86573 -0.95256 3.51272 -5.214 -0.94613 
3.51272 -4.81648 -0.94613 3.5132 -5.54483 -0.63016 3.5132 -4.48565 -0.63016 
3.5132 -4.48565 -0.18598 3.51394 -5.37327 -0.85843 3.51394 -5.37327 0.04229 
3.51394 -4.65721 -0.85843 3.51961 -5.26673 -0.93438 3.51961 -4.76375 -0.93438 
3.521 -5.46872 -0.77801 3.521 -5.46872 -0.03813 3.521 -4.56176 -0.77801 
3.521 -4.56176 -0.03813 3.52399 -5.52975 -0.69551 3.52399 -4.50073 -0.69551 
3.52399 -4.50073 -0.12063 3.52865 -5.01524 -1.00377 3.52891 -4.42043 -0.4463 
3.52891 -4.42043 -0.36983 3.52892 -5.31873 -0.92108 3.52892 -4.71175 -0.92108 
3.52895 -5.4225 -0.84336 3.52895 -5.4225 0.02722 3.52895 -4.60798 -0.84336 
3.52928 -5.0646 -1.00256 3.52928 -4.96588 -1.00256 3.53119 -5.11455 -0.99889 
3.53119 -4.91593 -0.99889 3.53332 -4.42417 -0.5219 3.53332 -4.42417 -0.29424 
3.53515 -5.1645 -0.9937 3.53515 -4.86598 -0.9937 3.53851 -5.51229 -0.75954 
3.53851 -4.51819 -0.75954 3.53851 -4.51819 -0.0566 3.5406 -5.36982 -0.90625 
3.5406 -4.66066 -0.90625 3.54123 -5.21382 -0.98727 3.54123 -4.81666 -0.98727 
3.54353 -5.60141 -0.59499 3.54353 -4.42907 -0.59499 3.54353 -4.42907 -0.22114 
3.54405 -5.46732 -0.82636 3.54405 -5.46732 0.01022 3.54405 -4.56316 -0.82636 
3.54887 -5.26193 -0.97909 3.54887 -4.76855 -0.97909 3.55227 -5.58831 -0.6607 
3.55227 -4.44217 -0.6607 3.55227 -4.44217 -0.15544 3.55463 -5.41986 -0.88994 
3.55463 -4.61062 -0.88994 3.55769 -5.31415 -0.96602 3.55769 -4.71633 -0.96602 
3.55885 -5.01524 -1.04246 3.55949 -5.06454 -1.04132 3.55949 -4.96594 -1.04132 
3.56112 -5.51121 -0.80803 3.56112 -4.51927 -0.80803 3.56201 -5.11373 -1.03864 
3.56201 -4.91675 -1.03864 3.56453 -5.5723 -0.7257 3.56453 -4.45818 -0.7257 
3.56453 -4.45818 -0.09044 3.5659 -5.16363 -1.03359 3.5659 -4.86685 -1.03359 
3.56892 -5.36576 -0.95126 3.56892 -4.66472 -0.95126 3.56933 -5.46485 -0.87325 
3.56933 -5.46485 0.05711 3.56933 -4.56563 -0.87325 3.56937 -4.36824 -0.40807 
3.57155 -4.37009 -0.48366 3.57155 -4.37009 -0.33247 3.57173 -4.81733 -1.02696 
3.57808 -4.37564 -0.55882 3.57808 -4.37564 -0.25731 3.57929 -4.76925 -1.01891 
3.58002 -5.55359 -0.78874 3.58002 -4.47689 -0.78874 3.58252 -4.61442 -0.93516 
3.5847 -4.38698 -0.62497 3.5847 -4.38698 -0.19117 3.58594 -5.50871 -0.85538 
3.58594 -4.52177 -0.85538 3.58869 -4.72177 -1.00937 3.59091 -5.01524 -1.07963 
3.59173 -5.06437 -1.07873 3.59173 -4.96611 -1.07873 3.59419 -4.91687 -1.07602 
3.59472 -4.40118 -0.69013 3.59472 -4.40118 -0.126 3.59732 -4.56978 -0.91995 
3.59842 -4.8681 -1.0717 3.59951 -4.67004 -0.99501 3.60412 -4.81849 -1.0651 
3.60443 -5.55132 -0.83639 3.60443 -4.47916 -0.83639 3.60809 -5.6123 -0.75401 
3.60809 -4.41818 -0.75401 3.60809 -4.41818 -0.06213 3.61177 -4.77056 -1.05737 
3.61227 -4.32189 -0.44627 3.61227 -4.32189 -0.36987 3.61253 -4.61935 -0.97888 
3.61352 -4.52561 -0.90228 3.61668 -4.32563 -0.52185 3.61668 -4.32563 -0.29429 
3.62105 -4.72299 -1.04786 3.62249 -4.33355 -0.22895 3.62476 -5.59259 -0.81632 
3.62476 -4.43789 -0.81632 3.62561 -4.96617 -1.11432 3.62703 -4.57459 -0.96397 
3.62816 -4.91722 -1.11177 3.63043 -4.34596 -0.16301 3.63167 -4.48242 -0.8833 
3.63199 -4.67637 -1.03684 3.63241 -4.86851 -1.10752 3.64191 -4.36132 -0.09766 
3.64324 -4.5309 -0.94771 3.64458 -4.6254 -1.02099 3.65163 -4.44081 -0.86339 
3.65662 -4.37939 -0.7819 3.6589 -4.58063 -1.0066 3.66102 -4.48749 -0.92907 
3.66316 -4.28535 -0.26633 3.67012 -4.29455 -0.2014 3.67252 -4.40137 -0.84214 
3.6748 -4.53669 -0.99053 3.6797 -4.30788 -0.13545 3.6805 -4.44542 -0.90911 
3.69218 -4.49414 -0.9731 3.70103 -4.4057 -0.8882 3.7113 -4.45172 -0.95336 
3.72076 -4.25884 -0.1748 3.73159 -4.41184 -0.93302 4.93213 -4.41184 -0.93302 
4.94296 -4.25884 -0.1748 4.95242 -4.45172 -0.95336 4.96269 -4.4057 -0.8882 
4.97155 -4.49414 -0.9731 4.98322 -4.44542 -0.90911 4.98403 -4.30788 -0.13545 
4.98892 -4.53669 -0.99053 4.99121 -4.40137 -0.84214 4.9936 -4.29455 -0.2014 
5.00057 -4.28535 -0.26633 5.00271 -4.48749 -0.92907 5.00482 -4.58063 -1.0066 
5.0071 -4.37939 -0.7819 5.0121 -4.44081 -0.86339 5.01914 -4.6254 -1.02099 
5.02049 -4.5309 -0.94771 5.02181 -4.36132 -0.09766 5.03132 -4.86851 -1.10752 
5.03173 -4.67637 -1.03684 5.03205 -4.48242 -0.8833 5.0333 -4.34596 -0.16301 
5.03556 -4.91722 -1.11177 5.0367 -4.57459 -0.96397 5.03812 -4.96617 -1.11432 
5.03897 -5.59259 -0.81632 5.03897 -4.43789 -0.81632 5.04123 -4.33355 -0.22895 
5.04268 -4.72299 -1.04786 5.04705 -4.32563 -0.52185 5.04705 -4.32563 -0.29429 
5.0502 -4.52561 -0.90228 5.05119 -4.61935 -0.97888 5.05145 -4.32189 -0.44627 
5.05145 -4.32189 -0.36987 5.05196 -4.77056 -1.05737 5.05563 -5.6123 -0.75401 
5.05563 -4.41818 -0.75401 5.05563 -4.41818 -0.06213 5.05929 -5.55132 -0.83639 
5.05929 -4.47916 -0.83639 5.0596 -4.81849 -1.0651 5.06421 -4.67004 -0.99501 
5.0653 -4.8681 -1.0717 5.0664 -4.56978 -0.91995 5.069 -4.40118 -0.69013 
5.069 -4.40118 -0.126 5.06954 -4.91687 -1.07602 5.072 -5.06437 -1.07873 
5.072 -4.96611 -1.07873 5.07281 -5.01524 -1.07963 5.07504 -4.72177 -1.00937 
5.07778 -5.50871 -0.85538 5.07778 -4.52177 -0.85538 5.07902 -4.38698 -0.62497 
5.07902 -4.38698 -0.19117 5.08121 -4.61442 -0.93516 5.0837 -5.55359 -0.78874 
5.0837 -4.47689 -0.78874 5.08443 -4.76925 -1.01891 5.08564 -4.37564 -0.55882 
5.08564 -4.37564 -0.25731 5.092 -4.81733 -1.02696 5.09217 -4.37009 -0.48366 
5.09217 -4.37009 -0.33247 5.09435 -4.36824 -0.40807 5.0944 -5.46485 -0.87325 
5.0944 -5.46485 0.05711 5.0944 -4.56563 -0.87325 5.0948 -5.36576 -0.95126 
5.0948 -4.66472 -0.95126 5.09783 -5.16363 -1.03359 5.09783 -4.86685 -1.03359 
5.09919 -5.5723 -0.7257 5.09919 -4.45818 -0.7257 5.09919 -4.45818 -0.09044 
5.10172 -5.11373 -1.03864 5.10172 -4.91675 -1.03864 5.1026 -5.51121 -0.80803 
5.1026 -4.51927 -0.80803 5.10423 -5.06454 -1.04132 5.10423 -4.96594 -1.04132 
5.10487 -5.01524 -1.04246 5.10603 -5.31415 -0.96602 5.10603 -4.71633 -0.96602 
5.10909 -5.41986 -0.88994 5.10909 -4.61062 -0.88994 5.11146 -5.58831 -0.6607 
5.11146 -4.44217 -0.6607 5.11146 -4.44217 -0.15544 5.11486 -5.26193 -0.97909 
5.11486 -4.76855 -0.97909 5.11968 -5.46732 -0.82636 5.11968 -5.46732 0.01022 
5.11968 -4.56316 -0.82636 5.12019 -5.60141 -0.59499 5.12019 -4.42907 -0.59499 
5.12019 -4.42907 -0.22114 5.12249 -5.21382 -0.98727 5.12249 -4.81666 -0.98727 
5.12312 -5.36982 -0.90625 5.12312 -4.66066 -0.90625 5.12522 -5.51229 -0.75954 
5.12522 -4.51819 -0.75954 5.12522 -4.51819 -0.0566 5.12858 -5.1645 -0.9937 
5.12858 -4.86598 -0.9937 5.13041 -4.42417 -0.5219 5.13041 -4.42417 -0.29424 
5.13253 -5.11455 -0.99889 5.13253 -4.91593 -0.99889 5.13445 -5.0646 -1.00256 
5.13445 -4.96588 -1.00256 5.13477 -5.4225 -0.84336 5.13477 -5.4225 0.02722 
5.13477 -4.60798 -0.84336 5.13481 -5.31873 -0.92108 5.13481 -4.71175 -0.92108 
5.13482 -4.42043 -0.4463 5.13482 -4.42043 -0.36983 5.13507 -5.01524 -1.00377 
5.13973 -5.52975 -0.69551 5.13973 -4.50073 -0.69551 5.13973 -4.50073 -0.12063 
5.14273 -5.46872 -0.77801 5.14273 -5.46872 -0.03813 5.14273 -4.56176 -0.77801 
5.14273 -4.56176 -0.03813 5.14411 -5.26673 -0.93438 5.14411 -4.76375 -0.93438 
5.14978 -5.37327 -0.85843 5.14978 -5.37327 0.04229 5.14978 -4.65721 -0.85843 
5.15052 -5.54483 -0.63016 5.15052 -4.48565 -0.63016 5.15052 -4.48565 -0.18598 
5.151 -5.214 -0.94613 5.151 -4.81648 -0.94613 5.1572 -5.16475 -0.95256 
5.1572 -4.86573 -0.95256 5.15817 -5.42399 -0.79554 5.15817 -5.42399 -0.0206 
5.15817 -4.60649 -0.79554 5.16132 -5.11512 -0.95763 5.16132 -4.91536 -0.95763 
5.16192 -5.3223 -0.87361 5.16192 -4.70818 -0.87361 5.16283 -5.55108 -0.55765 
5.16283 -4.4794 -0.55765 5.16283 -4.4794 -0.25849 5.16333 -5.46886 -0.72883 
5.16333 -5.46886 -0.08731 5.16333 -5.01524 -0.96364 5.16333 -4.56162 -0.72883 
5.16333 -4.56162 -0.08731 5.16337 -5.06524 -0.96133 5.16337 -4.96524 -0.96133 
5.1706 -5.5544 -0.48432 5.1706 -5.5544 -0.33182 5.1706 -4.47608 -0.48432 
5.1706 -4.47608 -0.33182 5.17166 -5.27011 -0.88743 5.17166 -4.76037 -0.88743 
5.17305 -5.55598 -0.40807 5.17305 -4.4745 -0.40807 5.17356 -5.37499 -0.81072 
5.17356 -5.37499 -0.00542 5.17356 -4.65549 -0.81072 5.17647 -5.48542 -0.66414 
5.17647 -5.48542 -0.152 5.17647 -4.54506 -0.66414 5.17647 -4.54506 -0.152 
5.17898 -5.21743 -0.89952 5.17898 -4.81305 -0.89952 5.17923 -5.42432 -0.74662 
5.17923 -5.42432 -0.06952 5.17923 -4.60616 -0.74662 5.17923 -4.60616 -0.06952 
5.18331 -5.16513 -0.91064 5.18331 -4.86535 -0.91064 5.18653 -5.32495 -0.82474 
5.18653 -5.32495 0.0086 5.18653 -4.70553 -0.82474 5.18751 -5.11546 -0.91583 
5.18751 -4.91502 -0.91583 5.18957 -5.0653 -0.91976 5.18957 -4.96518 -0.91976 
5.18959 -5.01524 -0.92217 5.19112 -5.49234 -0.5926 5.19112 -5.49234 -0.22354 
5.19112 -4.53814 -0.5926 5.19112 -4.53814 -0.22354 5.19507 -5.37564 -0.76159 
5.19507 -5.37564 -0.05454 5.19507 -4.65484 -0.76159 5.19507 -4.65484 -0.05454 
5.19678 -5.27299 -0.83874 5.19678 -5.27299 0.0226 5.19678 -4.75749 -0.83874 
5.19789 -5.42349 -0.69674 5.19789 -5.42349 -0.11939 5.19789 -4.60699 -0.69674 
5.19789 -4.60699 -0.11939 5.20103 -5.49705 -0.51945 5.20103 -5.49705 -0.29669 
5.20103 -4.53343 -0.51945 5.20103 -4.53343 -0.29669 5.20443 -5.22026 -0.85145 
5.20443 -4.81022 -0.85145 5.206 -5.49941 -0.4463 5.206 -5.49941 -0.36983 
5.206 -4.53107 -0.4463 5.206 -4.53107 -0.36983 5.20841 -5.32569 -0.77586 
5.20841 -5.32569 -0.04027 5.20841 -4.70479 -0.77586 5.20841 -4.70479 -0.04027 
5.20928 -5.16813 -0.86277 5.20928 -4.86235 -0.86277 5.21162 -5.11556 -0.87279 
5.21162 -4.91492 -0.87279 5.21378 -5.01524 -0.87947 5.21382 -5.06546 -0.87672 
5.21382 -4.96502 -0.87672 5.21409 -5.37503 -0.71177 5.21409 -5.37503 -0.10437 
5.21409 -4.65545 -0.71177 5.21409 -4.65545 -0.10437 5.21467 -5.4314 -0.62594 
5.21467 -5.4314 -0.1902 5.21467 -4.59908 -0.62594 5.21467 -4.59908 -0.1902 
5.21916 -5.27515 -0.78905 5.21916 -5.27515 -0.02709 5.21916 -4.75533 -0.78905 
5.21916 -4.75533 -0.02709 5.22672 -5.43708 -0.55397 5.22672 -5.43708 -0.26217 
5.22672 -4.5934 -0.55397 5.22672 -4.5934 -0.26217 5.22731 -5.22248 -0.80207 
5.22731 -5.22248 -0.01407 5.22731 -4.808 -0.80207 5.22731 -4.808 -0.01407 
5.22778 -5.32555 -0.72593 5.22778 -5.32555 -0.09021 5.22778 -4.70493 -0.72593 
5.22778 -4.70493 -0.09021 5.22873 -5.37637 -0.66342 5.22873 -5.37637 -0.15271 
5.22873 -4.65411 -0.66342 5.22873 -4.65411 -0.15271 5.23278 -5.17062 -0.81328 
5.23278 -5.17062 -0.00286 5.23278 -4.85986 -0.81328 5.23397 -5.4405 -0.48121 
5.23397 -5.4405 -0.33492 5.23397 -4.58998 -0.48121 5.23397 -4.58998 -0.33492 
5.2356 -5.11806 -0.82362 5.2356 -5.11806 0.00748 5.2356 -4.91242 -0.82362 
5.2358 -5.06552 -0.83277 5.2358 -4.96496 -0.83277 5.23585 -5.01524 -0.83562 
5.2364 -5.44164 -0.40807 5.2364 -4.58884 -0.40807 5.23894 -5.27519 -0.73919 
5.23894 -5.27519 -0.07695 5.23894 -4.75529 -0.73919 5.23894 -4.75529 -0.07695 
5.24292 -5.32702 -0.67781 5.24292 -5.32702 -0.13832 5.24292 -4.70346 -0.67781 
5.24292 -4.70346 -0.13832 5.24333 -5.38324 -0.59191 5.24333 -5.38324 -0.22422 
5.24333 -4.64724 -0.59191 5.24333 -4.64724 -0.22422 5.24752 -5.22409 -0.75151 
5.24752 -5.22409 -0.06462 5.24752 -4.80639 -0.75151 5.24752 -4.80639 -0.06462 
5.2532 -5.38786 -0.51896 5.2532 -5.38786 -0.29718 5.2532 -4.64262 -0.51896 
5.2532 -4.64262 -0.29718 5.2535 -5.1724 -0.76286 5.2535 -5.1724 -0.05328 
5.2535 -4.85808 -0.76286 5.2535 -4.85808 -0.05328 5.25459 -5.27653 -0.69145 
5.25459 -5.27653 -0.12469 5.25459 -4.75395 -0.69145 5.25459 -4.75395 -0.12469 
5.25574 -5.3277 -0.62901 5.25574 -5.3277 -0.18713 5.25574 -5.01524 -0.79075 
5.25574 -5.01524 -0.02539 5.25574 -4.70278 -0.62901 5.25574 -4.70278 -0.18713 
5.25687 -5.12026 -0.7732 5.25687 -5.12026 -0.04293 5.25687 -4.91022 -0.7732 
5.25687 -4.91022 -0.04293 5.25762 -5.06782 -0.78251 5.25762 -5.06782 -0.03363 
5.25762 -4.96266 -0.78251 5.25762 -4.96266 -0.03363 5.25814 -5.39019 -0.44585 
5.25814 -5.39019 -0.37028 5.25814 -4.64029 -0.44585 5.25814 -4.64029 -0.37028 
5.26364 -5.2255 -0.70401 5.26364 -5.2255 -0.11213 5.26364 -4.80498 -0.70401 
5.26364 -4.80498 -0.11213 5.26792 -5.27742 -0.64272 5.26792 -5.27742 -0.17342 
5.26792 -4.75306 -0.64272 5.26792 -4.75306 -0.17342 5.26824 -5.33323 -0.55664 
5.26824 -5.33323 -0.2595 5.26824 -4.69725 -0.55664 5.26824 -4.69725 -0.2595 
5.27006 -5.17268 -0.71629 5.27006 -5.17268 -0.09984 5.27006 -4.8578 -0.71629 
5.27006 -4.8578 -0.09984 5.27341 -5.01524 -0.74496 5.27341 -5.01524 -0.07118 
5.27382 -5.12055 -0.72685 5.27382 -5.12055 -0.08929 5.27382 -4.90993 -0.72685 
5.27382 -4.90993 -0.08929 5.27492 -5.06787 -0.7365 5.27492 -5.06787 -0.07963 
5.27492 -4.96261 -0.7365 5.27492 -4.96261 -0.07963 5.27567 -5.33703 -0.48347 
5.27567 -5.33703 -0.33267 5.27567 -4.69345 -0.48347 5.27567 -4.69345 -0.33267 
5.27741 -5.22639 -0.65575 5.27741 -5.22639 -0.16038 5.27741 -4.80409 -0.65575 
5.27741 -4.80409 -0.16038 5.27836 -5.33795 -0.40807 5.27836 -4.69253 -0.40807 
5.27879 -5.27769 -0.59365 5.27879 -5.27769 -0.22249 5.27879 -4.75279 -0.59365 
5.27879 -4.75279 -0.22249 5.28436 -5.17372 -0.66812 5.28436 -5.17372 -0.14801 
5.28436 -4.85676 -0.66812 5.28436 -4.85676 -0.14801 5.28847 -5.12059 -0.67972 
5.28847 -5.12059 -0.13642 5.28847 -4.90989 -0.67972 5.28847 -4.90989 -0.13642 
5.2888 -5.01524 -0.69835 5.2888 -5.01524 -0.11778 5.28881 -5.22674 -0.60688 
5.28881 -5.22674 -0.20926 5.28881 -4.80374 -0.60688 5.28881 -4.80374 -0.20926 
5.2889 -5.2824 -0.52074 5.2889 -5.2824 -0.2954 5.2889 -4.74808 -0.52074 
5.2889 -4.74808 -0.2954 5.29001 -5.06799 -0.68944 5.29001 -5.06799 -0.1267 
5.29001 -4.96249 -0.68944 5.29001 -4.96249 -0.1267 5.29443 -5.28362 -0.44586 
5.29443 -5.28362 -0.37028 5.29443 -4.74686 -0.44586 5.29443 -4.74686 -0.37028 
5.29633 -5.17431 -0.61902 5.29633 -5.17431 -0.19712 5.29633 -4.85617 -0.61902 
5.29633 -4.85617 -0.19712 5.29779 -5.22656 -0.5575 5.29779 -5.22656 -0.25864 
5.29779 -4.80392 -0.5575 5.29779 -4.80392 -0.25864 5.30096 -5.12119 -0.63082 
5.30096 -5.12119 -0.18532 5.30096 -4.90929 -0.63082 5.30096 -4.90929 -0.18532 
5.30189 -5.01524 -0.65105 5.30189 -5.01524 -0.16509 5.30269 -5.06803 -0.64195 
5.30269 -5.06803 -0.17419 5.30269 -4.96245 -0.64195 5.30269 -4.96245 -0.17419 
5.30582 -5.17428 -0.56966 5.30582 -5.17428 -0.24648 5.30582 -4.8562 -0.56966 
5.30582 -4.8562 -0.24648 5.30601 -5.22836 -0.48299 5.30601 -5.22836 -0.33314 
5.30601 -4.80212 -0.48299 5.30601 -4.80212 -0.33314 5.30876 -5.22896 -0.40807 
5.30876 -4.80152 -0.40807 5.31098 -5.12153 -0.58135 5.31098 -5.12153 -0.23479 
5.31098 -4.90895 -0.58135 5.31098 -4.90895 -0.23479 5.31265 -5.17453 -0.5207 
5.31265 -5.17453 -0.29543 5.31265 -5.01524 -0.60316 5.31265 -5.01524 -0.21298 
5.31265 -4.85595 -0.5207 5.31265 -4.85595 -0.29543 5.31326 -5.06846 -0.59253 
5.31326 -5.06846 -0.22361 5.31326 -4.96202 -0.59253 5.31326 -4.96202 -0.22361 
5.31818 -5.17574 -0.44583 5.31818 -5.17574 -0.37031 5.31818 -4.85474 -0.44583 
5.31818 -4.85474 -0.37031 5.31835 -5.1218 -0.53254 5.31835 -5.1218 -0.2836 
5.31835 -4.90868 -0.53254 5.31835 -4.90868 -0.2836 5.32104 -5.01524 -0.5548 
5.32104 -5.01524 -0.26134 5.32115 -5.0685 -0.54401 5.32115 -5.0685 -0.27213 
5.32115 -4.96198 -0.54401 5.32115 -4.96198 -0.27213 5.32331 -5.12181 -0.48343 
5.32331 -5.12181 -0.33271 5.32331 -4.90867 -0.48343 5.32331 -4.90867 -0.33271 
5.32613 -5.12212 -0.40807 5.32613 -4.90836 -0.40807 5.32666 -5.06861 -0.49489 
5.32666 -5.06861 -0.32125 5.32666 -4.96187 -0.49489 5.32666 -4.96187 -0.32125 
5.32705 -5.01524 -0.50609 5.32705 -5.01524 -0.31005 5.32972 -5.06864 -0.44583 
5.32972 -5.06864 -0.37031 5.32972 -4.96184 -0.44583 5.32972 -4.96184 -0.37031 
5.33066 -5.01524 -0.45714 5.33066 -5.01524 -0.359 5.33186 -5.01524 -0.40807 
3.33186 -4.56918 -1.76178 3.33307 -4.56918 -1.81085 3.33307 -4.56918 -1.71271 
3.334 -4.62258 -1.79954 3.334 -4.62258 -1.72402 3.334 -4.51578 -1.79954 
3.334 -4.51578 -1.72402 3.33668 -4.56918 -1.8598 3.33668 -4.56918 -1.66376
[truncated: 3,360,551 more chars]
