# Supplementary material for: Visualizing electron delocalization in contorted polycyclic aromatic hydrocarbons
Source: Chem Sci. 2021 Sep 8;12(39):13092–100. doi: 10.1039/d1sc03368a (PMC8513938; doi:10.1039/d1sc03368a)
Supplement: SC-012-D1SC03368A-s023 [file SC-012-D1SC03368A-s023.vtk]

# vtk DataFile Version 5.1
vtk output
ASCII
DATASET POLYDATA
POINTS 25441 double
-0.9988 0 1.14182 -0.9988 0 1.23995 -0.99786 -0.0534 1.15312 
-0.99786 -0.0534 1.22864 -0.99786 0.0534 1.15312 -0.99786 0.0534 1.22864 
-0.99518 0 1.09287 -0.99518 0 1.2889 -0.99479 -0.05337 1.10407 
-0.99479 -0.05337 1.2777 -0.99479 0.05337 1.10407 -0.99479 0.05337 1.2777 
-0.99427 -0.10688 1.19088 -0.99427 0.10688 1.19088 -0.99144 -0.10657 1.11552 
-0.99144 -0.10657 1.26624 -0.99144 0.10657 1.11552 -0.99144 0.10657 1.26624 
-0.98928 -0.05326 1.05494 -0.98928 -0.05326 1.32683 -0.98928 0.05326 1.05494 
-0.98928 0.05326 1.32683 -0.98918 0 1.04415 -0.98918 0 1.33761 
-0.98648 -0.10656 1.06641 -0.98648 -0.10656 1.31536 -0.98648 0.10656 1.06641 
-0.98648 0.10656 1.31536 -0.98631 -0.1605 1.15312 -0.98631 -0.1605 1.22865 
-0.98631 0.1605 1.15312 -0.98631 0.1605 1.22865 -0.9814 -0.05322 1.00643 
-0.9814 -0.05322 1.37534 -0.9814 0.05322 1.00643 -0.9814 0.05322 1.37534 
-0.98079 -0.15929 1.07825 -0.98079 -0.15929 1.30352 -0.98079 0 0.99579 
-0.98079 0 1.38597 -0.98079 0.15929 1.07825 -0.98079 0.15929 1.30352 
-0.97912 -0.10629 1.0176 -0.97912 -0.10629 1.36416 -0.97912 0.10629 1.0176 
-0.97912 0.10629 1.36416 -0.97689 -0.21372 1.19088 -0.97689 0.21372 1.19088 
-0.97415 -0.21312 1.11596 -0.97415 -0.21312 1.26581 -0.97415 0.21312 1.11596 
-0.97415 0.21312 1.26581 -0.97396 -0.15904 1.02929 -0.97396 -0.15904 1.35248 
-0.97396 0.15904 1.02929 -0.97396 0.15904 1.35248 -0.97083 -0.05279 0.957 
-0.97083 -0.05279 1.42477 -0.97083 0.05279 0.957 -0.97083 0.05279 1.42477 
-0.97003 0 0.9479 -0.97003 0 1.43386 -0.9691 -0.10595 0.96813 
-0.9691 -0.10595 1.41363 -0.9691 0.10595 0.96813 -0.9691 0.10595 1.41363 
-0.96593 -0.21132 1.04145 -0.96593 -0.21132 1.34031 -0.96593 0.21132 1.04145 
-0.96593 0.21132 1.34031 -0.96447 -0.15907 0.97994 -0.96447 -0.15907 1.40183 
-0.96447 0.15907 0.97994 -0.96447 0.15907 1.40183 -0.96257 -0.26838 1.1531 
-0.96257 -0.26838 1.22867 -0.96257 0.26838 1.1531 -0.96257 0.26838 1.22867 
-0.95815 -0.05275 0.90951 -0.95815 -0.05275 1.47225 -0.95815 0.05275 0.90951 
-0.95815 0.05275 1.47225 -0.95704 -0.26716 1.07821 -0.95704 -0.26716 1.30355 
-0.95704 0.26716 1.07821 -0.95704 0.26716 1.30355 -0.95694 -0.2115 0.99208 
-0.95694 -0.2115 1.38969 -0.95694 0.2115 0.99208 -0.95694 0.2115 1.38969 
-0.95694 0 0.9006 -0.95694 0 1.48117 -0.95661 -0.10535 0.91923 
-0.95661 -0.10535 1.46253 -0.95661 0.10535 0.91923 -0.95661 0.10535 1.46253 
-0.9525 -0.15848 0.93083 -0.9525 -0.15848 1.45094 -0.9525 0.15848 0.93083 
-0.9525 0.15848 1.45094 -0.94693 -0.26245 1.0053 -0.94693 -0.26245 1.37647 
-0.94693 0.26245 1.0053 -0.94693 0.26245 1.37647 -0.9465 -0.32271 1.19088 
-0.9465 0.32271 1.19088 -0.94555 -0.21115 0.9432 -0.94555 -0.21115 1.43857 
-0.94555 0.21115 0.9432 -0.94555 0.21115 1.43857 -0.94381 -0.32179 1.11548 
-0.94381 -0.32179 1.26628 -0.94381 0.32179 1.11548 -0.94381 0.32179 1.26628 
-0.94306 -0.05263 0.86245 -0.94306 -0.05263 1.51932 -0.94306 0.05263 0.86245 
-0.94306 0.05263 1.51932 -0.94196 -0.10531 0.8721 -0.94196 -0.10531 1.50966 
-0.94196 0.10531 0.8721 -0.94196 0.10531 1.50966 -0.94154 0 0.85399 
-0.94154 0 1.52777 -0.93819 -0.15744 0.88266 -0.93819 -0.15744 1.49911 
-0.93819 0.15744 0.88266 -0.93819 0.15744 1.49911 -0.93638 -0.31799 1.04231 
-0.93638 -0.31799 1.33946 -0.93638 0.31799 1.04231 -0.93638 0.31799 1.33946 
-0.93606 -0.26218 0.95623 -0.93606 -0.26218 1.42553 -0.93606 0.26218 0.95623 
-0.93606 0.26218 1.42553 -0.93178 -0.21026 0.89495 -0.93178 -0.21026 1.48682 
-0.93178 0.21026 0.89495 -0.93178 0.21026 1.48682 -0.92628 -0.37495 1.1531 
-0.92628 -0.37495 1.22867 -0.92628 0.37495 1.1531 -0.92628 0.37495 1.22867 
-0.92576 -0.05258 0.81644 -0.92576 -0.05258 1.56532 -0.92576 0.05258 0.81644 
-0.92576 0.05258 1.56532 -0.92501 -0.10502 0.82575 -0.92501 -0.10502 1.55602 
-0.92501 0.10502 0.82575 -0.92501 0.10502 1.55602 -0.92388 -0.31246 0.96994 
-0.92388 -0.31246 1.41183 -0.92388 0 0.8082 -0.92388 0 1.57357 
-0.92388 0.31246 0.96994 -0.92388 0.31246 1.41183 -0.92272 -0.26129 0.9075 
-0.92272 -0.26129 1.47427 -0.92272 0.26129 0.9075 -0.92272 0.26129 1.47427 
-0.92164 -0.15716 0.83609 -0.92164 -0.15716 1.54568 -0.92164 0.15716 0.83609 
-0.92164 0.15716 1.54568 -0.92133 -0.37262 1.07999 -0.92133 -0.37262 1.30177 
-0.92133 0.37262 1.07999 -0.92133 0.37262 1.30177 -0.91566 -0.20885 0.84744 
-0.91566 -0.20885 1.53433 -0.91566 0.20885 0.84744 -0.91566 0.20885 1.53433 
-0.91147 -0.368 1.00704 -0.91147 -0.368 1.37473 -0.91147 0.368 1.00704 
-0.91147 0.368 1.37473 -0.91106 -0.31178 0.92114 -0.91106 -0.31178 1.46063 
-0.91106 0.31178 0.92114 -0.91106 0.31178 1.46063 -0.90708 -0.25995 0.85976 
-0.90708 -0.25995 1.52201 -0.90708 0.25995 0.85976 -0.90708 0.25995 1.52201 
-0.90399 0 0.76333 -0.90399 0 1.61844 -0.90394 -0.05028 0.76618 
-0.90394 -0.05028 1.61558 -0.90394 0.05028 0.76618 -0.90394 0.05028 1.61558 
-0.90374 -0.10282 0.77533 -0.90374 -0.10282 1.60644 -0.90374 0.10282 0.77533 
-0.90374 0.10282 1.60644 -0.90092 -0.15538 0.78567 -0.90092 -0.15538 1.5961 
-0.90092 0.15538 0.78567 -0.90092 0.15538 1.5961 -0.89687 -0.36113 0.93553 
-0.89687 -0.36113 1.44624 -0.89687 0.36113 0.93553 -0.89687 0.36113 1.44624 
-0.89592 -0.31031 0.87302 -0.89592 -0.31031 1.50875 -0.89592 0.31031 0.87302 
-0.89592 0.31031 1.50875 -0.89544 -0.20724 0.79689 -0.89544 -0.20724 1.58488 
-0.89544 0.20724 0.79689 -0.89544 0.20724 1.58488 -0.89486 -0.42184 1.33678 
-0.89486 0.42184 1.33678 -0.8873 -0.25991 0.80991 -0.8873 -0.25991 1.57186 
-0.8873 0.25991 0.80991 -0.8873 0.25991 1.57186 -0.88281 -0.41616 1.40875 
-0.88281 0.41616 1.40875 -0.88222 -0.35979 0.88718 -0.88222 -0.35979 1.49458 
-0.88222 0.35979 0.88718 -0.88222 0.35979 1.49458 -0.88195 -0.05022 0.72223 
-0.88195 -0.05022 1.65954 -0.88195 0.05022 0.72223 -0.88195 0.05022 1.65954 
-0.88192 0 0.71949 -0.88192 0 1.66228 -0.87975 -0.10032 0.72616 
-0.87975 -0.10032 1.65561 -0.87975 0.10032 0.72616 -0.87975 0.10032 1.65561 
-0.87742 -0.15289 0.73618 -0.87742 -0.15289 1.64559 -0.87742 0.15289 0.73618 
-0.87742 0.15289 1.64559 -0.87655 -0.31045 0.82309 -0.87655 -0.31045 1.55868 
-0.87655 0.31045 0.82309 -0.87655 0.31045 1.55868 -0.87257 -0.20502 0.7475 
-0.87257 -0.20502 1.63426 -0.87257 0.20502 0.7475 -0.87257 0.20502 1.63426 
-0.86603 -0.40825 1.47956 -0.86603 0.40825 1.47956 -0.86492 -0.25775 0.76021 
-0.86492 -0.25775 1.62156 -0.86492 0.25775 0.76021 -0.86492 0.25775 1.62156 
-0.86321 -0.3604 0.83736 -0.86321 -0.3604 1.54441 -0.86321 0.3604 0.83736 
-0.86321 0.3604 1.54441 -0.85773 0 0.67678 -0.85773 0 1.70499 
-0.85771 -0.05006 0.6792 -0.85771 -0.05006 1.70257 -0.85771 0.05006 0.6792 
-0.85771 0.05006 1.70257 -0.85565 -0.10022 0.68312 -0.85565 -0.10022 1.69865 
-0.85565 0.10022 0.68312 -0.85565 0.10022 1.69865 -0.85467 -0.30971 0.77421 
-0.85467 -0.30971 1.60756 -0.85467 0.30971 0.77421 -0.85467 0.30971 1.60756 
-0.85144 -0.14989 0.68831 -0.85144 -0.14989 1.69345 -0.85144 0.14989 0.68831 
-0.85144 0.14989 1.69345 -0.84737 -0.40908 1.52944 -0.84737 0.40908 1.52944 
-0.84711 -0.20219 0.69944 -0.84711 -0.20219 1.68233 -0.84711 0.20219 0.69944 
-0.84711 0.20219 1.68233 -0.8417 -0.35975 0.78824 -0.8417 -0.35975 1.59353 
-0.8417 0.35975 0.78824 -0.8417 0.35975 1.59353 -0.8398 -0.25487 0.71153 
-0.8398 -0.25487 1.67024 -0.8398 0.25487 0.71153 -0.8398 0.25487 1.67024 
-0.83151 -0.05 0.63762 -0.83151 0.05 0.63762 -0.83147 0 0.63531 
-0.83005 -0.30706 0.72535 -0.83005 -0.30706 1.65642 -0.83005 0.30706 0.72535 
-0.83005 0.30706 1.65642 -0.82946 -0.09988 0.64132 -0.82946 0.09988 0.64132 
-0.82631 -0.40875 1.57836 -0.82631 0.40875 1.57836 -0.82533 -0.14951 0.64639 
-0.82533 -0.14951 1.73538 -0.82533 0.14951 0.64639 -0.82533 0.14951 1.73538 
-0.81914 -0.19876 0.65283 -0.81914 -0.19876 1.72894 -0.81914 0.19876 0.65283 
-0.81914 0.19876 1.72894 -0.81792 -0.35803 0.74053 -0.81792 -0.35803 1.64124 
-0.81792 0.35803 0.74053 -0.81792 0.35803 1.64124 -0.81225 -0.25149 0.66457 
-0.81225 -0.25149 1.7172 -0.81225 0.25149 0.66457 -0.81225 0.25149 1.7172 
-0.80321 0 0.59518 -0.80295 -0.30349 0.67788 -0.80295 -0.30349 1.70389 
-0.80295 0.30349 0.67788 -0.80295 0.30349 1.70389 -0.80291 -0.40726 1.62617 
-0.80291 0.40726 1.62617 -0.80258 -0.04936 0.59639 -0.80258 0.04936 0.59639 
-0.80067 -0.09931 0.60007 -0.80067 0.09931 0.60007 -0.79671 -0.14926 0.60525 
-0.79671 0.14926 0.60525 -0.79126 -0.35458 0.6927 -0.79126 -0.35458 1.68906 
-0.79126 0.35458 0.6927 -0.79126 0.35458 1.68906 -0.79063 -0.19858 0.61169 
-0.79063 0.19858 0.61169 -0.78299 -0.24669 0.61986 -0.78299 0.24669 0.61986 
-0.77723 -0.40462 1.67276 -0.77723 0.40462 1.67276 -0.77417 -0.29891 0.63293 
-0.77417 0.29891 0.63293 -0.76294 -0.35052 0.64769 -0.76294 -0.35052 1.73408 
-0.76294 0.35052 0.64769 -0.76294 0.35052 1.73408 -0.76254 -0.44961 1.65606 
-0.76254 0.44961 1.65606 -0.74934 -0.40082 1.71798 -0.74934 0.40082 1.71798 
-0.74318 -0.29347 0.58958 -0.74318 0.29347 0.58958 -0.73454 -0.44546 1.70276 
-0.73454 0.44546 1.70276 -0.73235 -0.3452 0.60395 -0.73235 0.3452 0.60395 
0.73235 -0.3452 0.60395 0.73235 0.3452 0.60395 0.73454 -0.44546 1.70276 
0.73454 0.44546 1.70276 0.74318 -0.29347 0.58958 0.74318 0.29347 0.58958 
0.74934 -0.40082 1.71798 0.74934 0.40082 1.71798 0.76254 -0.44961 1.65606 
0.76254 0.44961 1.65606 0.76294 -0.35052 0.64769 0.76294 -0.35052 1.73408 
0.76294 0.35052 0.64769 0.76294 0.35052 1.73408 0.77417 -0.29891 0.63293 
0.77417 0.29891 0.63293 0.77723 -0.40462 1.67276 0.77723 0.40462 1.67276 
0.78299 -0.24669 0.61986 0.78299 0.24669 0.61986 0.79063 -0.19858 0.61169 
0.79063 0.19858 0.61169 0.79126 -0.35458 0.6927 0.79126 -0.35458 1.68906 
0.79126 0.35458 0.6927 0.79126 0.35458 1.68906 0.79671 -0.14926 0.60525 
0.79671 0.14926 0.60525 0.80067 -0.09931 0.60007 0.80067 0.09931 0.60007 
0.80258 -0.04936 0.59639 0.80258 0.04936 0.59639 0.80291 -0.40726 1.62617 
0.80291 0.40726 1.62617 0.80295 -0.30349 0.67788 0.80295 -0.30349 1.70389 
0.80295 0.30349 0.67788 0.80295 0.30349 1.70389 0.80321 0 0.59518 
0.81225 -0.25149 0.66457 0.81225 -0.25149 1.7172 0.81225 0.25149 0.66457 
0.81225 0.25149 1.7172 0.81792 -0.35803 0.74053 0.81792 -0.35803 1.64124 
0.81792 0.35803 0.74053 0.81792 0.35803 1.64124 0.81914 -0.19876 0.65283 
0.81914 -0.19876 1.72894 0.81914 0.19876 0.65283 0.81914 0.19876 1.72894 
0.82533 -0.14951 0.64639 0.82533 -0.14951 1.73538 0.82533 0.14951 0.64639 
0.82533 0.14951 1.73538 0.82631 -0.40875 1.57836 0.82631 0.40875 1.57836 
0.82946 -0.09988 0.64132 0.82946 0.09988 0.64132 0.83005 -0.30706 0.72535 
0.83005 -0.30706 1.65642 0.83005 0.30706 0.72535 0.83005 0.30706 1.65642 
0.83147 0 0.63531 0.83151 -0.05 0.63762 0.83151 0.05 0.63762 
0.8398 -0.25487 0.71153 0.8398 -0.25487 1.67024 0.8398 0.25487 0.71153 
0.8398 0.25487 1.67024 0.8417 -0.35975 0.78824 0.8417 -0.35975 1.59353 
0.8417 0.35975 0.78824 0.8417 0.35975 1.59353 0.84711 -0.20219 0.69944 
0.84711 -0.20219 1.68233 0.84711 0.20219 0.69944 0.84711 0.20219 1.68233 
0.84737 -0.40908 1.52944 0.84737 0.40908 1.52944 0.85144 -0.14989 0.68831 
0.85144 -0.14989 1.69345 0.85144 0.14989 0.68831 0.85144 0.14989 1.69345 
0.85467 -0.30971 0.77421 0.85467 -0.30971 1.60756 0.85467 0.30971 0.77421 
0.85467 0.30971 1.60756 0.85565 -0.10022 0.68312 0.85565 -0.10022 1.69865 
0.85565 0.10022 0.68312 0.85565 0.10022 1.69865 0.85771 -0.05006 0.6792 
0.85771 -0.05006 1.70257 0.85771 0.05006 0.6792 0.85771 0.05006 1.70257 
0.85773 0 0.67678 0.85773 0 1.70499 0.86321 -0.3604 0.83736 
0.86321 -0.3604 1.54441 0.86321 0.3604 0.83736 0.86321 0.3604 1.54441 
0.86492 -0.25775 0.76021 0.86492 -0.25775 1.62156 0.86492 0.25775 0.76021 
0.86492 0.25775 1.62156 0.86603 -0.40825 1.47956 0.86603 0.40825 1.47956 
0.87257 -0.20502 0.7475 0.87257 -0.20502 1.63426 0.87257 0.20502 0.7475 
0.87257 0.20502 1.63426 0.87655 -0.31045 0.82309 0.87655 -0.31045 1.55868 
0.87655 0.31045 0.82309 0.87655 0.31045 1.55868 0.87742 -0.15289 0.73618 
0.87742 -0.15289 1.64559 0.87742 0.15289 0.73618 0.87742 0.15289 1.64559 
0.87975 -0.10032 0.72616 0.87975 -0.10032 1.65561 0.87975 0.10032 0.72616 
0.87975 0.10032 1.65561 0.88192 0 0.71949 0.88192 0 1.66228 
0.88195 -0.05022 0.72223 0.88195 -0.05022 1.65954 0.88195 0.05022 0.72223 
0.88195 0.05022 1.65954 0.88222 -0.35979 0.88718 0.88222 -0.35979 1.49458 
0.88222 0.35979 0.88718 0.88222 0.35979 1.49458 0.88281 -0.41616 1.40875 
0.88281 0.41616 1.40875 0.8873 -0.25991 0.80991 0.8873 -0.25991 1.57186 
0.8873 0.25991 0.80991 0.8873 0.25991 1.57186 0.89486 -0.42184 1.33678 
0.89486 0.42184 1.33678 0.89544 -0.20724 0.79689 0.89544 -0.20724 1.58488 
0.89544 0.20724 0.79689 0.89544 0.20724 1.58488 0.89592 -0.31031 0.87302 
0.89592 -0.31031 1.50875 0.89592 0.31031 0.87302 0.89592 0.31031 1.50875 
0.89687 -0.36113 0.93553 0.89687 -0.36113 1.44624 0.89687 0.36113 0.93553 
0.89687 0.36113 1.44624 0.90092 -0.15538 0.78567 0.90092 -0.15538 1.5961 
0.90092 0.15538 0.78567 0.90092 0.15538 1.5961 0.90374 -0.10282 0.77533 
0.90374 -0.10282 1.60644 0.90374 0.10282 0.77533 0.90374 0.10282 1.60644 
0.90394 -0.05028 0.76618 0.90394 -0.05028 1.61558 0.90394 0.05028 0.76618 
0.90394 0.05028 1.61558 0.90399 0 0.76333 0.90399 0 1.61844 
0.90708 -0.25995 0.85976 0.90708 -0.25995 1.52201 0.90708 0.25995 0.85976 
0.90708 0.25995 1.52201 0.91106 -0.31178 0.92114 0.91106 -0.31178 1.46063 
0.91106 0.31178 0.92114 0.91106 0.31178 1.46063 0.91147 -0.368 1.00704 
0.91147 -0.368 1.37473 0.91147 0.368 1.00704 0.91147 0.368 1.37473 
0.91566 -0.20885 0.84744 0.91566 -0.20885 1.53433 0.91566 0.20885 0.84744 
0.91566 0.20885 1.53433 0.92133 -0.37262 1.07999 0.92133 -0.37262 1.30177 
0.92133 0.37262 1.07999 0.92133 0.37262 1.30177 0.92164 -0.15716 0.83609 
0.92164 -0.15716 1.54568 0.92164 0.15716 0.83609 0.92164 0.15716 1.54568 
0.92272 -0.26129 0.9075 0.92272 -0.26129 1.47427 0.92272 0.26129 0.9075 
0.92272 0.26129 1.47427 0.92388 -0.31246 0.96994 0.92388 -0.31246 1.41183 
0.92388 0 0.8082 0.92388 0 1.57357 0.92388 0.31246 0.96994 
0.92388 0.31246 1.41183 0.92501 -0.10502 0.82575 0.92501 -0.10502 1.55602 
0.92501 0.10502 0.82575 0.92501 0.10502 1.55602 0.92576 -0.05258 0.81644 
0.92576 -0.05258 1.56532 0.92576 0.05258 0.81644 0.92576 0.05258 1.56532 
0.92628 -0.37495 1.1531 0.92628 -0.37495 1.22867 0.92628 0.37495 1.1531 
0.92628 0.37495 1.22867 0.93178 -0.21026 0.89495 0.93178 -0.21026 1.48682 
0.93178 0.21026 0.89495 0.93178 0.21026 1.48682 0.93606 -0.26218 0.95623 
0.93606 -0.26218 1.42553 0.93606 0.26218 0.95623 0.93606 0.26218 1.42553 
0.93638 -0.31799 1.04231 0.93638 -0.31799 1.33946 0.93638 0.31799 1.04231 
0.93638 0.31799 1.33946 0.93819 -0.15744 0.88266 0.93819 -0.15744 1.49911 
0.93819 0.15744 0.88266 0.93819 0.15744 1.49911 0.94154 0 0.85399 
0.94154 0 1.52777 0.94196 -0.10531 0.8721 0.94196 -0.10531 1.50966 
0.94196 0.10531 0.8721 0.94196 0.10531 1.50966 0.94306 -0.05263 0.86245 
0.94306 -0.05263 1.51932 0.94306 0.05263 0.86245 0.94306 0.05263 1.51932 
0.94381 -0.32179 1.11548 0.94381 -0.32179 1.26628 0.94381 0.32179 1.11548 
0.94381 0.32179 1.26628 0.94555 -0.21115 0.9432 0.94555 -0.21115 1.43857 
0.94555 0.21115 0.9432 0.94555 0.21115 1.43857 0.9465 -0.32271 1.19088 
0.9465 0.32271 1.19088 0.94693 -0.26245 1.0053 0.94693 -0.26245 1.37647 
0.94693 0.26245 1.0053 0.94693 0.26245 1.37647 0.9525 -0.15848 0.93083 
0.9525 -0.15848 1.45094 0.9525 0.15848 0.93083 0.9525 0.15848 1.45094 
0.95661 -0.10535 0.91923 0.95661 -0.10535 1.46253 0.95661 0.10535 0.91923 
0.95661 0.10535 1.46253 0.95694 0 0.9006 0.95694 0 1.48117 
0.95694 -0.2115 0.99208 0.95694 -0.2115 1.38969 0.95694 0.2115 0.99208 
0.95694 0.2115 1.38969 0.95704 -0.26716 1.07821 0.95704 -0.26716 1.30355 
0.95704 0.26716 1.07821 0.95704 0.26716 1.30355 0.95815 -0.05275 0.90951 
0.95815 -0.05275 1.47225 0.95815 0.05275 0.90951 0.95815 0.05275 1.47225 
0.96257 -0.26838 1.1531 0.96257 -0.26838 1.22867 0.96257 0.26838 1.1531 
0.96257 0.26838 1.22867 0.96447 -0.15907 0.97994 0.96447 -0.15907 1.40183 
0.96447 0.15907 0.97994 0.96447 0.15907 1.40183 0.96593 -0.21132 1.04145 
0.96593 -0.21132 1.34031 0.96593 0.21132 1.04145 0.96593 0.21132 1.34031 
0.9691 -0.10595 0.96813 0.9691 -0.10595 1.41363 0.9691 0.10595 0.96813 
0.9691 0.10595 1.41363 0.97003 0 0.9479 0.97003 0 1.43386 
0.97083 -0.05279 0.957 0.97083 -0.05279 1.42477 0.97083 0.05279 0.957 
0.97083 0.05279 1.42477 0.97396 -0.15904 1.02929 0.97396 -0.15904 1.35248 
0.97396 0.15904 1.02929 0.97396 0.15904 1.35248 0.97415 -0.21312 1.11596 
0.97415 -0.21312 1.26581 0.97415 0.21312 1.11596 0.97415 0.21312 1.26581 
0.97689 -0.21372 1.19088 0.97689 0.21372 1.19088 0.97912 -0.10629 1.0176 
0.97912 -0.10629 1.36416 0.97912 0.10629 1.0176 0.97912 0.10629 1.36416 
0.98079 -0.15929 1.07825 0.98079 -0.15929 1.30352 0.98079 0 0.99579 
0.98079 0 1.38597 0.98079 0.15929 1.07825 0.98079 0.15929 1.30352 
0.9814 -0.05322 1.00643 0.9814 -0.05322 1.37534 0.9814 0.05322 1.00643 
0.9814 0.05322 1.37534 0.98631 -0.1605 1.15312 0.98631 -0.1605 1.22865 
0.98631 0.1605 1.15312 0.98631 0.1605 1.22865 0.98648 -0.10656 1.06641 
0.98648 -0.10656 1.31536 0.98648 0.10656 1.06641 0.98648 0.10656 1.31536 
0.98918 0 1.04415 0.98918 0 1.33761 0.98928 -0.05326 1.05494 
0.98928 -0.05326 1.32683 0.98928 0.05326 1.05494 0.98928 0.05326 1.32683 
0.99144 -0.10657 1.11552 0.99144 -0.10657 1.26624 0.99144 0.10657 1.11552 
0.99144 0.10657 1.26624 0.99427 -0.10688 1.19088 0.99427 0.10688 1.19088 
0.99479 -0.05337 1.10407 0.99479 -0.05337 1.2777 0.99479 0.05337 1.10407 
0.99479 0.05337 1.2777 0.99518 0 1.09287 0.99518 0 1.2889 
0.99786 -0.0534 1.15312 0.99786 -0.0534 1.22864 0.99786 0.0534 1.15312 
0.99786 0.0534 1.22864 0.9988 0 1.14182 0.9988 0 1.23995 
1 0 1.19088 -1 1.14657 0.35799 -0.9988 1.14657 0.30892 
-0.9988 1.14657 0.40706 -0.99786 1.09317 0.32023 -0.99786 1.09317 0.39575 
-0.99786 1.19997 0.32023 -0.99786 1.19997 0.39575 -0.99518 1.14657 0.25997 
-0.99518 1.14657 0.45601 -0.99479 1.0932 0.27117 -0.99479 1.0932 0.44481 
-0.99479 1.19994 0.27117 -0.99479 1.19994 0.44481 -0.99427 1.03969 0.35799 
-0.99427 1.25345 0.35799 -0.99144 1.03999 0.28263 -0.99144 1.03999 0.43335 
-0.99144 1.25314 0.28263 -0.99144 1.25314 0.43335 -0.98928 1.09331 0.22205 
-0.98928 1.09331 0.49393 -0.98928 1.19983 0.22205 -0.98928 1.19983 0.49393 
-0.98918 1.14657 0.21126 -0.98918 1.14657 0.50472 -0.98648 1.04001 0.23352 
-0.98648 1.04001 0.48246 -0.98648 1.25313 0.23352 -0.98648 1.25313 0.48246 
-0.98631 0.98607 0.32023 -0.98631 0.98607 0.39575 -0.98631 1.30707 0.32023 
-0.98631 1.30707 0.39575 -0.9814 1.09335 0.17353 -0.9814 1.09335 0.54245 
-0.9814 1.19979 0.17353 -0.9814 1.19979 0.54245 -0.98079 0.98728 0.24535 
-0.98079 0.98728 0.47062 -0.98079 1.14657 0.1629 -0.98079 1.14657 0.55308 
-0.98079 1.30586 0.24535 -0.98079 1.30586 0.47062 -0.97912 1.04028 0.18471 
-0.97912 1.04028 0.53127 -0.97912 1.25286 0.18471 -0.97912 1.25286 0.53127 
-0.97689 0.93284 0.35799 -0.97689 1.36029 0.35799 -0.97415 0.93345 0.28306 
-0.97415 0.93345 0.43291 -0.97415 1.35969 0.28306 -0.97415 1.35969 0.43291 
-0.97396 0.98753 0.1964 -0.97396 0.98753 0.51958 -0.97396 1.30561 0.1964 
-0.97396 1.30561 0.51958 -0.97083 1.09378 0.12411 -0.97083 1.09378 0.59187 
-0.97083 1.19936 0.12411 -0.97083 1.19936 0.59187 -0.97003 1.14657 0.11501 
-0.97003 1.14657 0.60097 -0.9691 1.04062 0.13524 -0.9691 1.04062 0.58074 
-0.9691 1.25252 0.13524 -0.9691 1.25252 0.58074 -0.96593 0.93524 0.20856 
-0.96593 0.93524 0.50742 -0.96593 1.35789 0.20856 -0.96593 1.35789 0.50742 
-0.96447 0.9875 0.14704 -0.96447 0.9875 0.56894 -0.96447 1.30564 0.14704 
-0.96447 1.30564 0.56894 -0.96257 0.87819 0.3202 -0.96257 0.87819 0.39578 
-0.96257 1.41494 0.3202 -0.96257 1.41494 0.39578 -0.95815 1.09382 0.07662 
-0.95815 1.09382 0.63936 -0.95815 1.19932 0.07662 -0.95815 1.19932 0.63936 
-0.95704 0.87941 0.24532 -0.95704 0.87941 0.47066 -0.95704 1.41373 0.24532 
-0.95704 1.41373 0.47066 -0.95694 0.93507 0.15918 -0.95694 0.93507 0.5568 
-0.95694 1.35807 0.15918 -0.95694 1.35807 0.5568 -0.95694 1.14657 0.0677 
-0.95694 1.14657 0.64827 -0.95661 1.04122 0.08634 -0.95661 1.04122 0.62964 
-0.95661 1.25192 0.08634 -0.95661 1.25192 0.62964 -0.9525 0.98809 0.09793 
-0.9525 0.98809 0.61804 -0.9525 1.30505 0.09793 -0.9525 1.30505 0.61804 
-0.94693 0.88411 0.17241 -0.94693 0.88411 0.54357 -0.94693 1.40902 0.17241 
-0.94693 1.40902 0.54357 -0.9465 0.82386 0.35799 -0.9465 1.46927 0.35799 
-0.94555 0.93542 0.1103 -0.94555 0.93542 0.60567 -0.94555 1.35772 0.1103 
-0.94555 1.35772 0.60567 -0.94381 0.82478 0.28259 -0.94381 0.82478 0.43339 
-0.94381 1.46836 0.28259 -0.94381 1.46836 0.43339 -0.94306 1.09394 0.02955 
-0.94306 1.09394 0.68642 -0.94306 1.19919 0.02955 -0.94306 1.19919 0.68642 
-0.94196 1.04126 0.03921 -0.94196 1.04126 0.67677 -0.94196 1.25188 0.03921 
-0.94196 1.25188 0.67677 -0.94154 1.14657 0.0211 -0.94154 1.14657 0.69488 
-0.93819 0.98913 0.04976 -0.93819 0.98913 0.66621 -0.93819 1.30401 0.04976 
-0.93819 1.30401 0.66621 -0.93638 0.82858 0.20942 -0.93638 0.82858 0.50656 
-0.93638 1.46455 0.20942 -0.93638 1.46455 0.50656 -0.93606 0.88439 0.12334 
-0.93606 0.88439 0.59264 -0.93606 1.40875 0.12334 -0.93606 1.40875 0.59264 
-0.93178 0.93631 0.06205 -0.93178 0.93631 0.65393 -0.93178 1.35683 0.06205 
-0.93178 1.35683 0.65393 -0.92628 0.77162 0.3202 -0.92628 0.77162 0.39577 
-0.92628 1.52152 0.3202 -0.92628 1.52152 0.39577 -0.92576 1.09399 -0.01645 
-0.92576 1.09399 0.73243 -0.92576 1.19915 -0.01645 -0.92576 1.19915 0.73243 
-0.92501 1.04155 -0.00715 -0.92501 1.04155 0.72312 -0.92501 1.25159 -0.00715 
-0.92501 1.25159 0.72312 -0.92388 0.83411 0.13705 -0.92388 0.83411 0.57893 
-0.92388 1.14657 -0.02469 -0.92388 1.14657 0.74067 -0.92388 1.45903 0.13705 
-0.92388 1.45903 0.57893 -0.92272 0.88528 0.07461 -0.92272 0.88528 0.64137 
-0.92272 1.40786 0.07461 -0.92272 1.40786 0.64137 -0.92164 0.98941 0.0032 
-0.92164 0.98941 0.71278 -0.92164 1.30372 0.0032 -0.92164 1.30372 0.71278 
-0.92133 0.77395 0.2471 -0.92133 0.77395 0.46888 -0.92133 1.51919 0.2471 
-0.92133 1.51919 0.46888 -0.91566 0.93772 0.01454 -0.91566 0.93772 0.70143 
-0.91566 1.35542 0.01454 -0.91566 1.35542 0.70143 -0.91147 0.77857 0.17414 
-0.91147 0.77857 0.54183 -0.91147 1.51457 0.17414 -0.91147 1.51457 0.54183 
-0.91106 0.83479 0.08824 -0.91106 0.83479 0.62773 -0.91106 1.45835 0.08824 
-0.91106 1.45835 0.62773 -0.90708 0.88662 0.02687 -0.90708 0.88662 0.68911 
-0.90708 1.40651 0.02687 -0.90708 1.40651 0.68911 -0.90453 0.72017 0.35799 
-0.90453 1.57297 0.35799 -0.90399 1.14657 -0.06957 -0.90399 1.14657 0.78554 
-0.90394 1.09629 -0.06671 -0.90394 1.09629 0.78269 -0.90394 1.19685 0.78269 
-0.90374 1.04375 -0.05756 -0.90374 1.24939 0.77354 -0.90211 0.72131 0.28484 
-0.90211 0.72131 0.43113 -0.90211 1.57183 0.28484 -0.90211 1.57183 0.43113 
-0.90092 0.99118 -0.04722 -0.90092 1.30195 0.7632 -0.89687 0.78544 0.10263 
-0.89687 0.78544 0.61334 -0.89687 1.5077 0.10263 -0.89687 1.5077 0.61334 
-0.89592 0.83626 0.04013 -0.89592 0.83626 0.67585 -0.89592 1.45688 0.04013 
-0.89592 1.45688 0.67585 -0.89544 0.93933 -0.03601 -0.89544 1.35381 0.75199 
-0.89486 0.72473 0.21209 -0.89486 0.72473 0.50389 -0.89486 1.56841 0.21209 
-0.89486 1.56841 0.50389 -0.8873 0.88666 -0.02299 -0.8873 1.40647 0.73897 
-0.88281 0.73041 0.14012 -0.88281 0.73041 0.57586 -0.88281 1.56273 0.14012 
-0.88281 1.56273 0.57586 -0.88222 0.78678 0.05429 -0.88222 0.78678 0.66169 
-0.88222 1.50636 0.05429 -0.88222 1.50636 0.66169 -0.88195 1.19679 0.82664 
-0.87975 1.24689 0.82271 -0.87742 0.99368 -0.09672 -0.87742 1.29946 0.81269 
-0.87655 0.83611 -0.00981 -0.87655 1.45702 0.72578 -0.87414 0.6624 0.31975 
-0.87414 0.6624 0.39622 -0.87414 1.63074 0.31975 -0.87414 1.63074 0.39622 
-0.87257 0.94155 -0.08539 -0.87257 1.35159 0.80137 -0.86917 0.66476 0.24661 
-0.86917 0.66476 0.46937 -0.86917 1.62838 0.24661 -0.86917 1.62838 0.46937 
-0.86603 0.73832 0.06931 -0.86603 1.55482 0.06931 -0.86603 1.55482 0.64666 
-0.86492 0.88882 -0.07268 -0.86492 1.40432 0.78866 -0.86321 0.78617 0.00446 
-0.86321 1.50697 0.71151 -0.85926 0.66947 0.17346 -0.85926 0.66947 0.54252 
-0.85926 1.62367 0.17346 -0.85926 1.62367 0.54252 -0.85467 0.83686 -0.05868 
-0.85467 1.45628 0.77466 -0.85144 1.29646 0.86056 -0.84737 0.73749 0.01944 
-0.84737 1.55565 0.69654 -0.84711 1.34876 0.84944 -0.84461 0.67639 0.10192 
-0.84461 0.67639 0.61406 -0.84461 1.61675 0.10192 -0.84461 1.61675 0.61406 
-0.8417 0.78682 -0.04466 -0.8417 1.50632 0.76064 -0.84119 0.60583 0.35799 
-0.84119 1.68731 0.35799 -0.8398 0.8917 -0.12137 -0.8398 1.40144 0.83735 
-0.83874 0.60741 0.28174 -0.83874 0.60741 0.43424 -0.83874 1.68573 0.28174 
-0.83874 1.68573 0.43424 -0.83147 0.69295 0.03723 -0.83147 1.60019 0.67875 
-0.83097 0.61073 0.20841 -0.83097 0.61073 0.50757 -0.83097 1.68241 0.20841 
-0.83005 0.83951 -0.10755 -0.83005 1.45363 0.82353 -0.82631 0.73782 -0.02948 
-0.82631 1.55532 0.74546 -0.81866 0.61698 0.1359 -0.81866 0.61698 0.58008 
-0.81866 1.67616 0.1359 -0.81792 0.78854 -0.09237 -0.81792 1.5046 0.80835 
-0.81225 1.39806 0.8843 -0.81086 0.69309 -0.01195 -0.81086 1.60005 0.72793 
-0.80787 0.63206 0.07055 -0.80787 1.66108 0.07055 -0.80296 0.55176 0.31975 
-0.80296 0.55176 0.39622 -0.80295 1.45005 0.871 -0.80291 0.73931 -0.0773 
-0.80291 1.55383 0.79328 -0.79855 0.55549 0.24416 -0.79855 0.55549 0.47182 
-0.79855 1.73764 0.24416 -0.79335 0.64952 0.00652 -0.79126 0.79199 -0.14019 
-0.79126 1.50115 0.85617 -0.78833 0.5604 0.54491 -0.78833 1.73274 0.17106 
-0.78781 0.69449 -0.0603 -0.7796 1.71964 0.10536 -0.77723 0.74195 -0.12389 
-0.77723 1.55118 0.83986 -0.77417 1.44548 0.91594 -0.77074 0.6506 -0.04197 
-0.76294 1.49709 0.90118 -0.76254 0.69696 -0.10719 -0.76031 0.50142 0.43358 
-0.75378 0.50697 0.50874 -0.74934 0.74575 -0.1691 -0.74934 1.54739 0.88508 
-0.74716 1.77483 0.14109 -0.73454 0.70111 -0.15389 -0.73235 1.49177 0.94493 
0.73235 1.49177 0.94493 0.73454 0.70111 -0.15389 0.74716 1.77483 0.14109 
0.74934 0.74575 -0.1691 0.74934 1.54739 0.88508 0.75378 0.50697 0.50874 
0.76031 0.50142 0.43358 0.76254 0.69696 -0.10719 0.76294 1.49709 0.90118 
0.77074 0.6506 -0.04197 0.77417 1.44548 0.91594 0.77723 0.74195 -0.12389 
0.77723 1.55118 0.83986 0.7796 1.71964 0.10536 0.78781 0.69449 -0.0603 
0.78833 0.5604 0.54491 0.78833 1.73274 0.17106 0.79126 0.79199 -0.14019 
0.79126 1.50115 0.85617 0.79335 0.64952 0.00652 0.79855 0.55549 0.24416 
0.79855 0.55549 0.47182 0.79855 1.73764 0.24416 0.80291 0.73931 -0.0773 
0.80291 1.55383 0.79328 0.80295 1.45005 0.871 0.80296 0.55176 0.31975 
0.80296 0.55176 0.39622 0.80787 0.63206 0.07055 0.80787 1.66108 0.07055 
0.81086 0.69309 -0.01195 0.81086 1.60005 0.72793 0.81225 1.39806 0.8843 
0.81792 0.78854 -0.09237 0.81792 1.5046 0.80835 0.81866 0.61698 0.1359 
0.81866 0.61698 0.58008 0.81866 1.67616 0.1359 0.82631 0.73782 -0.02948 
0.82631 1.55532 0.74546 0.83005 0.83951 -0.10755 0.83005 1.45363 0.82353 
0.83097 0.61073 0.20841 0.83097 0.61073 0.50757 0.83097 1.68241 0.20841 
0.83147 0.69295 0.03723 0.83147 1.60019 0.67875 0.83874 0.60741 0.28174 
0.83874 0.60741 0.43424 0.83874 1.68573 0.28174 0.83874 1.68573 0.43424 
0.8398 0.8917 -0.12137 0.8398 1.40144 0.83735 0.84119 0.60583 0.35799 
0.84119 1.68731 0.35799 0.8417 0.78682 -0.04466 0.8417 1.50632 0.76064 
0.84461 0.67639 0.10192 0.84461 0.67639 0.61406 0.84461 1.61675 0.10192 
0.84461 1.61675 0.61406 0.84711 1.34876 0.84944 0.84737 0.73749 0.01944 
0.84737 1.55565 0.69654 0.85144 1.29646 0.86056 0.85467 0.83686 -0.05868 
0.85467 1.45628 0.77466 0.85926 0.66947 0.17346 0.85926 0.66947 0.54252 
0.85926 1.62367 0.17346 0.85926 1.62367 0.54252 0.86321 0.78617 0.00446 
0.86321 1.50697 0.71151 0.86492 0.88882 -0.07268 0.86492 1.40432 0.78866 
0.86603 0.73832 0.06931 0.86603 1.55482 0.06931 0.86603 1.55482 0.64666 
0.86917 0.66476 0.24661 0.86917 0.66476 0.46937 0.86917 1.62838 0.24661 
0.86917 1.62838 0.46937 0.87257 0.94155 -0.08539 0.87257 1.35159 0.80137 
0.87414 0.6624 0.31975 0.87414 0.6624 0.39622 0.87414 1.63074 0.31975 
0.87414 1.63074 0.39622 0.87655 0.83611 -0.00981 0.87655 1.45702 0.72578 
0.87742 0.99368 -0.09672 0.87742 1.29946 0.81269 0.87975 1.24689 0.82271 
0.88195 1.19679 0.82664 0.88222 0.78678 0.05429 0.88222 0.78678 0.66169 
0.88222 1.50636 0.05429 0.88222 1.50636 0.66169 0.88281 0.73041 0.14012 
0.88281 0.73041 0.57586 0.88281 1.56273 0.14012 0.88281 1.56273 0.57586 
0.8873 0.88666 -0.02299 0.8873 1.40647 0.73897 0.89486 0.72473 0.21209 
0.89486 0.72473 0.50389 0.89486 1.56841 0.21209 0.89486 1.56841 0.50389 
0.89544 0.93933 -0.03601 0.89544 1.35381 0.75199 0.89592 0.83626 0.04013 
0.89592 0.83626 0.67585 0.89592 1.45688 0.04013 0.89592 1.45688 0.67585 
0.89687 0.78544 0.10263 0.89687 0.78544 0.61334 0.89687 1.5077 0.10263 
0.89687 1.5077 0.61334 0.90092 0.99118 -0.04722 0.90092 1.30195 0.7632 
0.90211 0.72131 0.28484 0.90211 0.72131 0.43113 0.90211 1.57183 0.28484 
0.90211 1.57183 0.43113 0.90374 1.04375 -0.05756 0.90374 1.24939 0.77354 
0.90394 1.09629 -0.06671 0.90394 1.09629 0.78269 0.90394 1.19685 0.78269 
0.90399 1.14657 -0.06957 0.90399 1.14657 0.78554 0.90453 0.72017 0.35799 
0.90453 1.57297 0.35799 0.90708 0.88662 0.02687 0.90708 0.88662 0.68911 
0.90708 1.40651 0.02687 0.90708 1.40651 0.68911 0.91106 0.83479 0.08824 
0.91106 0.83479 0.62773 0.91106 1.45835 0.08824 0.91106 1.45835 0.62773 
0.91147 0.77857 0.17414 0.91147 0.77857 0.54183 0.91147 1.51457 0.17414 
0.91147 1.51457 0.54183 0.91566 0.93772 0.01454 0.91566 0.93772 0.70143 
0.91566 1.35542 0.01454 0.91566 1.35542 0.70143 0.92133 0.77395 0.2471 
0.92133 0.77395 0.46888 0.92133 1.51919 0.2471 0.92133 1.51919 0.46888 
0.92164 0.98941 0.0032 0.92164 0.98941 0.71278 0.92164 1.30372 0.0032 
0.92164 1.30372 0.71278 0.92272 0.88528 0.07461 0.92272 0.88528 0.64137 
0.92272 1.40786 0.07461 0.92272 1.40786 0.64137 0.92388 0.83411 0.13705 
0.92388 0.83411 0.57893 0.92388 1.14657 -0.02469 0.92388 1.14657 0.74067 
0.92388 1.45903 0.13705 0.92388 1.45903 0.57893 0.92501 1.04155 -0.00715 
0.92501 1.04155 0.72312 0.92501 1.25159 -0.00715 0.92501 1.25159 0.72312 
0.92576 1.09399 -0.01645 0.92576 1.09399 0.73243 0.92576 1.19915 -0.01645 
0.92576 1.19915 0.73243 0.92628 0.77162 0.3202 0.92628 0.77162 0.39577 
0.92628 1.52152 0.3202 0.92628 1.52152 0.39577 0.93178 0.93631 0.06205 
0.93178 0.93631 0.65393 0.93178 1.35683 0.06205 0.93178 1.35683 0.65393 
0.93606 0.88439 0.12334 0.93606 0.88439 0.59264 0.93606 1.40875 0.12334 
0.93606 1.40875 0.59264 0.93638 0.82858 0.20942 0.93638 0.82858 0.50656 
0.93638 1.46455 0.20942 0.93638 1.46455 0.50656 0.93819 0.98913 0.04976 
0.93819 0.98913 0.66621 0.93819 1.30401 0.04976 0.93819 1.30401 0.66621 
0.94154 1.14657 0.0211 0.94154 1.14657 0.69488 0.94196 1.04126 0.03921 
0.94196 1.04126 0.67677 0.94196 1.25188 0.03921 0.94196 1.25188 0.67677 
0.94306 1.09394 0.02955 0.94306 1.09394 0.68642 0.94306 1.19919 0.02955 
0.94306 1.19919 0.68642 0.94381 0.82478 0.28259 0.94381 0.82478 0.43339 
0.94381 1.46836 0.28259 0.94381 1.46836 0.43339 0.94555 0.93542 0.1103 
0.94555 0.93542 0.60567 0.94555 1.35772 0.1103 0.94555 1.35772 0.60567 
0.9465 0.82386 0.35799 0.9465 1.46927 0.35799 0.94693 0.88411 0.17241 
0.94693 0.88411 0.54357 0.94693 1.40902 0.17241 0.94693 1.40902 0.54357 
0.9525 0.98809 0.09793 0.9525 0.98809 0.61804 0.9525 1.30505 0.09793 
0.9525 1.30505 0.61804 0.95661 1.04122 0.08634 0.95661 1.04122 0.62964 
0.95661 1.25192 0.08634 0.95661 1.25192 0.62964 0.95694 1.14657 0.0677 
0.95694 1.14657 0.64827 0.95694 0.93507 0.15918 0.95694 0.93507 0.5568 
0.95694 1.35807 0.15918 0.95694 1.35807 0.5568 0.95704 0.87941 0.24532 
0.95704 0.87941 0.47066 0.95704 1.41373 0.24532 0.95704 1.41373 0.47066 
0.95815 1.09382 0.07662 0.95815 1.09382 0.63936 0.95815 1.19932 0.07662 
0.95815 1.19932 0.63936 0.96257 0.87819 0.3202 0.96257 0.87819 0.39578 
0.96257 1.41494 0.3202 0.96257 1.41494 0.39578 0.96447 0.9875 0.14704 
0.96447 0.9875 0.56894 0.96447 1.30564 0.14704 0.96447 1.30564 0.56894 
0.96593 0.93524 0.20856 0.96593 0.93524 0.50742 0.96593 1.35789 0.20856 
0.96593 1.35789 0.50742 0.9691 1.04062 0.13524 0.9691 1.04062 0.58074 
0.9691 1.25252 0.13524 0.9691 1.25252 0.58074 0.97003 1.14657 0.11501 
0.97003 1.14657 0.60097 0.97083 1.09378 0.12411 0.97083 1.09378 0.59187 
0.97083 1.19936 0.12411 0.97083 1.19936 0.59187 0.97396 0.98753 0.1964 
0.97396 0.98753 0.51958 0.97396 1.30561 0.1964 0.97396 1.30561 0.51958 
0.97415 0.93345 0.28306 0.97415 0.93345 0.43291 0.97415 1.35969 0.28306 
0.97415 1.35969 0.43291 0.97689 0.93284 0.35799 0.97689 1.36029 0.35799 
0.97912 1.04028 0.18471 0.97912 1.04028 0.53127 0.97912 1.25286 0.18471 
0.97912 1.25286 0.53127 0.98079 0.98728 0.24535 0.98079 0.98728 0.47062 
0.98079 1.14657 0.1629 0.98079 1.14657 0.55308 0.98079 1.30586 0.24535 
0.98079 1.30586 0.47062 0.9814 1.09335 0.17353 0.9814 1.09335 0.54245 
0.9814 1.19979 0.17353 0.9814 1.19979 0.54245 0.98631 0.98607 0.32023 
0.98631 0.98607 0.39575 0.98631 1.30707 0.32023 0.98631 1.30707 0.39575 
0.98648 1.04001 0.23352 0.98648 1.04001 0.48246 0.98648 1.25313 0.23352 
0.98648 1.25313 0.48246 0.98918 1.14657 0.21126 0.98918 1.14657 0.50472 
0.98928 1.09331 0.22205 0.98928 1.09331 0.49393 0.98928 1.19983 0.22205 
0.98928 1.19983 0.49393 0.99144 1.03999 0.28263 0.99144 1.03999 0.43335 
0.99144 1.25314 0.28263 0.99144 1.25314 0.43335 0.99427 1.03969 0.35799 
0.99427 1.25345 0.35799 0.99479 1.0932 0.27117 0.99479 1.0932 0.44481 
0.99479 1.19994 0.27117 0.99479 1.19994 0.44481 0.99518 1.14657 0.25997 
0.99518 1.14657 0.45601 0.99786 1.09317 0.32023 0.99786 1.09317 0.39575 
0.99786 1.19997 0.32023 0.99786 1.19997 0.39575 0.9988 1.14657 0.30892 
0.9988 1.14657 0.40706 1 1.14657 0.35799 -1 -1.14657 0.35799 
-0.9988 -1.14657 0.30892 -0.9988 -1.14657 0.40706 -0.99786 -1.19997 0.32023 
-0.99786 -1.19997 0.39575 -0.99786 -1.09317 0.32023 -0.99786 -1.09317 0.39575 
-0.99518 -1.14657 0.25997 -0.99518 -1.14657 0.45601 -0.99479 -1.19994 0.27117 
-0.99479 -1.19994 0.44481 -0.99479 -1.0932 0.27117 -0.99479 -1.0932 0.44481 
-0.99427 -1.25345 0.35799 -0.99427 -1.03969 0.35799 -0.99144 -1.25314 0.28263 
-0.99144 -1.25314 0.43335 -0.99144 -1.03999 0.28263 -0.99144 -1.03999 0.43335 
-0.98928 -1.19983 0.22205 -0.98928 -1.19983 0.49393 -0.98928 -1.09331 0.22205 
-0.98928 -1.09331 0.49393 -0.98918 -1.14657 0.21126 -0.98918 -1.14657 0.50472 
-0.98648 -1.25313 0.23352 -0.98648 -1.25313 0.48246 -0.98648 -1.04001 0.23352 
-0.98648 -1.04001 0.48246 -0.98631 -1.30707 0.32023 -0.98631 -1.30707 0.39575 
-0.98631 -0.98607 0.32023 -0.98631 -0.98607 0.39575 -0.9814 -1.19979 0.17353 
-0.9814 -1.19979 0.54245 -0.9814 -1.09335 0.17353 -0.9814 -1.09335 0.54245 
-0.98079 -1.30586 0.24535 -0.98079 -1.30586 0.47062 -0.98079 -1.14657 0.1629 
-0.98079 -1.14657 0.55308 -0.98079 -0.98728 0.24535 -0.98079 -0.98728 0.47062 
-0.97912 -1.25286 0.18471 -0.97912 -1.25286 0.53127 -0.97912 -1.04028 0.18471 
-0.97912 -1.04028 0.53127 -0.97689 -1.36029 0.35799 -0.97689 -0.93284 0.35799 
-0.97415 -1.35969 0.28306 -0.97415 -1.35969 0.43291 -0.97415 -0.93345 0.28306 
-0.97415 -0.93345 0.43291 -0.97396 -1.30561 0.1964 -0.97396 -1.30561 0.51958 
-0.97396 -0.98753 0.1964 -0.97396 -0.98753 0.51958 -0.97083 -1.19936 0.12411 
-0.97083 -1.19936 0.59187 -0.97083 -1.09378 0.12411 -0.97083 -1.09378 0.59187 
-0.97003 -1.14657 0.11501 -0.97003 -1.14657 0.60097 -0.9691 -1.25252 0.13524 
-0.9691 -1.25252 0.58074 -0.9691 -1.04062 0.13524 -0.9691 -1.04062 0.58074 
-0.96593 -1.35789 0.20856 -0.96593 -1.35789 0.50742 -0.96593 -0.93524 0.20856 
-0.96593 -0.93524 0.50742 -0.96447 -1.30564 0.14704 -0.96447 -1.30564 0.56894 
-0.96447 -0.9875 0.14704 -0.96447 -0.9875 0.56894 -0.96257 -1.41494 0.3202 
-0.96257 -1.41494 0.39578 -0.96257 -0.87819 0.3202 -0.96257 -0.87819 0.39578 
-0.95815 -1.19932 0.07662 -0.95815 -1.19932 0.63936 -0.95815 -1.09382 0.07662 
-0.95815 -1.09382 0.63936 -0.95704 -1.41373 0.24532 -0.95704 -1.41373 0.47066 
-0.95704 -0.87941 0.24532 -0.95704 -0.87941 0.47066 -0.95694 -1.35807 0.15918 
-0.95694 -1.35807 0.5568 -0.95694 -0.93507 0.15918 -0.95694 -0.93507 0.5568 
-0.95694 -1.14657 0.0677 -0.95694 -1.14657 0.64827 -0.95661 -1.25192 0.08634 
-0.95661 -1.25192 0.62964 -0.95661 -1.04122 0.08634 -0.95661 -1.04122 0.62964 
-0.9525 -1.30505 0.09793 -0.9525 -1.30505 0.61804 -0.9525 -0.98809 0.09793 
-0.9525 -0.98809 0.61804 -0.94693 -1.40902 0.17241 -0.94693 -1.40902 0.54357 
-0.94693 -0.88411 0.17241 -0.94693 -0.88411 0.54357 -0.9465 -1.46927 0.35799 
-0.9465 -0.82386 0.35799 -0.94555 -1.35772 0.1103 -0.94555 -1.35772 0.60567 
-0.94555 -0.93542 0.1103 -0.94555 -0.93542 0.60567 -0.94381 -1.46836 0.28259 
-0.94381 -1.46836 0.43339 -0.94381 -0.82478 0.28259 -0.94381 -0.82478 0.43339 
-0.94306 -1.19919 0.02955 -0.94306 -1.19919 0.68642 -0.94306 -1.09394 0.02955 
-0.94306 -1.09394 0.68642 -0.94196 -1.25188 0.03921 -0.94196 -1.25188 0.67677 
-0.94196 -1.04126 0.03921 -0.94196 -1.04126 0.67677 -0.94154 -1.14657 0.0211 
-0.94154 -1.14657 0.69488 -0.93819 -1.30401 0.04976 -0.93819 -1.30401 0.66621 
-0.93819 -0.98913 0.04976 -0.93819 -0.98913 0.66621 -0.93638 -1.46455 0.20942 
-0.93638 -1.46455 0.50656 -0.93638 -0.82858 0.20942 -0.93638 -0.82858 0.50656 
-0.93606 -1.40875 0.12334 -0.93606 -1.40875 0.59264 -0.93606 -0.88439 0.12334 
-0.93606 -0.88439 0.59264 -0.93178 -1.35683 0.06205 -0.93178 -1.35683 0.65393 
-0.93178 -0.93631 0.06205 -0.93178 -0.93631 0.65393 -0.92628 -1.52152 0.3202 
-0.92628 -1.52152 0.39577 -0.92628 -0.77162 0.3202 -0.92628 -0.77162 0.39577 
-0.92576 -1.19915 -0.01645 -0.92576 -1.19915 0.73243 -0.92576 -1.09399 -0.01645 
-0.92576 -1.09399 0.73243 -0.92501 -1.25159 -0.00715 -0.92501 -1.25159 0.72312 
-0.92501 -1.04155 -0.00715 -0.92501 -1.04155 0.72312 -0.92388 -1.45903 0.13705 
-0.92388 -1.45903 0.57893 -0.92388 -1.14657 -0.02469 -0.92388 -1.14657 0.74067 
-0.92388 -0.83411 0.13705 -0.92388 -0.83411 0.57893 -0.92272 -1.40786 0.07461 
-0.92272 -1.40786 0.64137 -0.92272 -0.88528 0.07461 -0.92272 -0.88528 0.64137 
-0.92164 -1.30372 0.0032 -0.92164 -1.30372 0.71278 -0.92164 -0.98941 0.0032 
-0.92164 -0.98941 0.71278 -0.92133 -1.51919 0.2471 -0.92133 -1.51919 0.46888 
-0.92133 -0.77395 0.2471 -0.92133 -0.77395 0.46888 -0.91566 -1.35542 0.01454 
-0.91566 -1.35542 0.70143 -0.91566 -0.93772 0.01454 -0.91566 -0.93772 0.70143 
-0.91147 -1.51457 0.17414 -0.91147 -1.51457 0.54183 -0.91147 -0.77857 0.17414 
-0.91147 -0.77857 0.54183 -0.91106 -1.45835 0.08824 -0.91106 -1.45835 0.62773 
-0.91106 -0.83479 0.08824 -0.91106 -0.83479 0.62773 -0.90708 -1.40651 0.02687 
-0.90708 -1.40651 0.68911 -0.90708 -0.88662 0.02687 -0.90708 -0.88662 0.68911 
-0.90453 -1.57297 0.35799 -0.90453 -0.72017 0.35799 -0.90399 -1.14657 -0.06957 
-0.90399 -1.14657 0.78554 -0.90394 -1.19685 0.78269 -0.90394 -1.09629 -0.06671 
-0.90394 -1.09629 0.78269 -0.90374 -1.24939 0.77354 -0.90374 -1.04375 -0.05756 
-0.90211 -1.57183 0.28484 -0.90211 -1.57183 0.43113 -0.90211 -0.72131 0.28484 
-0.90211 -0.72131 0.43113 -0.90092 -1.30195 0.7632 -0.90092 -0.99118 -0.04722 
-0.89687 -1.5077 0.10263 -0.89687 -1.5077 0.61334 -0.89687 -0.78544 0.10263 
-0.89687 -0.78544 0.61334 -0.89592 -1.45688 0.04013 -0.89592 -1.45688 0.67585 
-0.89592 -0.83626 0.04013 -0.89592 -0.83626 0.67585 -0.89544 -1.35381 0.75199 
-0.89544 -0.93933 -0.03601 -0.89486 -1.56841 0.21209 -0.89486 -1.56841 0.50389 
-0.89486 -0.72473 0.21209 -0.89486 -0.72473 0.50389 -0.8873 -1.40647 0.73897 
-0.8873 -0.88666 -0.02299 -0.88281 -1.56273 0.14012 -0.88281 -1.56273 0.57586 
-0.88281 -0.73041 0.14012 -0.88281 -0.73041 0.57586 -0.88222 -1.50636 0.05429 
-0.88222 -1.50636 0.66169 -0.88222 -0.78678 0.05429 -0.88222 -0.78678 0.66169 
-0.88195 -1.19679 0.82664 -0.87975 -1.24689 0.82271 -0.87742 -1.29946 0.81269 
-0.87742 -0.99368 -0.09672 -0.87655 -1.45702 0.72578 -0.87655 -0.83611 -0.00981 
-0.87414 -1.63074 0.31975 -0.87414 -1.63074 0.39622 -0.87414 -0.6624 0.31975 
-0.87414 -0.6624 0.39622 -0.87257 -1.35159 0.80137 -0.87257 -0.94155 -0.08539 
-0.86917 -1.62838 0.24661 -0.86917 -1.62838 0.46937 -0.86917 -0.66476 0.24661 
-0.86917 -0.66476 0.46937 -0.86603 -1.55482 0.06931 -0.86603 -1.55482 0.64666 
-0.86603 -0.73832 0.06931 -0.86492 -1.40432 0.78866 -0.86492 -0.88882 -0.07268 
-0.86321 -1.50697 0.71151 -0.86321 -0.78617 0.00446 -0.85926 -1.62367 0.17346 
-0.85926 -1.62367 0.54252 -0.85926 -0.66947 0.17346 -0.85926 -0.66947 0.54252 
-0.85467 -1.45628 0.77466 -0.85467 -0.83686 -0.05868 -0.85144 -1.29646 0.86056 
-0.84737 -1.55565 0.69654 -0.84737 -0.73749 0.01944 -0.84711 -1.34876 0.84944 
-0.84461 -1.61675 0.10192 -0.84461 -1.61675 0.61406 -0.84461 -0.67639 0.10192 
-0.84461 -0.67639 0.61406 -0.8417 -1.50632 0.76064 -0.8417 -0.78682 -0.04466 
-0.84119 -1.68731 0.35799 -0.84119 -0.60583 0.35799 -0.8398 -1.40144 0.83735 
-0.8398 -0.8917 -0.12137 -0.83874 -1.68573 0.28174 -0.83874 -1.68573 0.43424 
-0.83874 -0.60741 0.28174 -0.83874 -0.60741 0.43424 -0.83147 -1.60019 0.67875 
-0.83147 -0.69295 0.03723 -0.83097 -1.68241 0.20841 -0.83097 -0.61073 0.20841 
-0.83097 -0.61073 0.50757 -0.83005 -1.45363 0.82353 -0.83005 -0.83951 -0.10755 
-0.82631 -1.55532 0.74546 -0.82631 -0.73782 -0.02948 -0.81866 -1.67616 0.1359 
-0.81866 -0.61698 0.1359 -0.81866 -0.61698 0.58008 -0.81792 -1.5046 0.80835 
-0.81792 -0.78854 -0.09237 -0.81225 -1.39806 0.8843 -0.81086 -1.60005 0.72793 
-0.81086 -0.69309 -0.01195 -0.80787 -1.66108 0.07055 -0.80787 -0.63206 0.07055 
-0.80296 -0.55176 0.31975 -0.80296 -0.55176 0.39622 -0.80295 -1.45005 0.871 
-0.80291 -1.55383 0.79328 -0.80291 -0.73931 -0.0773 -0.79855 -1.73764 0.24416 
-0.79855 -0.55549 0.24416 -0.79855 -0.55549 0.47182 -0.79335 -0.64952 0.00652 
-0.79126 -1.50115 0.85617 -0.79126 -0.79199 -0.14019 -0.78833 -1.73274 0.17106 
-0.78833 -0.5604 0.54491 -0.78781 -0.69449 -0.0603 -0.7796 -1.71964 0.10536 
-0.77723 -1.55118 0.83986 -0.77723 -0.74195 -0.12389 -0.77417 -1.44548 0.91594 
-0.77074 -0.6506 -0.04197 -0.76294 -1.49709 0.90118 -0.76254 -0.69696 -0.10719 
-0.76031 -0.50142 0.43358 -0.75378 -0.50697 0.50874 -0.74934 -1.54739 0.88508 
-0.74934 -0.74575 -0.1691 -0.74716 -1.77483 0.14109 -0.73454 -0.70111 -0.15389 
-0.73235 -1.49177 0.94493 0.73235 -1.49177 0.94493 0.73454 -0.70111 -0.15389 
0.74716 -1.77483 0.14109 0.74934 -1.54739 0.88508 0.74934 -0.74575 -0.1691 
0.75378 -0.50697 0.50874 0.76031 -0.50142 0.43358 0.76254 -0.69696 -0.10719 
0.76294 -1.49709 0.90118 0.77074 -0.6506 -0.04197 0.77417 -1.44548 0.91594 
0.77723 -1.55118 0.83986 0.77723 -0.74195 -0.12389 0.7796 -1.71964 0.10536 
0.78781 -0.69449 -0.0603 0.78833 -1.73274 0.17106 0.78833 -0.5604 0.54491 
0.79126 -1.50115 0.85617 0.79126 -0.79199 -0.14019 0.79335 -0.64952 0.00652 
0.79855 -1.73764 0.24416 0.79855 -0.55549 0.24416 0.79855 -0.55549 0.47182 
0.80291 -1.55383 0.79328 0.80291 -0.73931 -0.0773 0.80295 -1.45005 0.871 
0.80296 -0.55176 0.31975 0.80296 -0.55176 0.39622 0.80787 -1.66108 0.07055 
0.80787 -0.63206 0.07055 0.81086 -1.60005 0.72793 0.81086 -0.69309 -0.01195 
0.81225 -1.39806 0.8843 0.81792 -1.5046 0.80835 0.81792 -0.78854 -0.09237 
0.81866 -1.67616 0.1359 0.81866 -0.61698 0.1359 0.81866 -0.61698 0.58008 
0.82631 -1.55532 0.74546 0.82631 -0.73782 -0.02948 0.83005 -1.45363 0.82353 
0.83005 -0.83951 -0.10755 0.83097 -1.68241 0.20841 0.83097 -0.61073 0.20841 
0.83097 -0.61073 0.50757 0.83147 -1.60019 0.67875 0.83147 -0.69295 0.03723 
0.83874 -1.68573 0.28174 0.83874 -1.68573 0.43424 0.83874 -0.60741 0.28174 
0.83874 -0.60741 0.43424 0.8398 -1.40144 0.83735 0.8398 -0.8917 -0.12137 
0.84119 -1.68731 0.35799 0.84119 -0.60583 0.35799 0.8417 -1.50632 0.76064 
0.8417 -0.78682 -0.04466 0.84461 -1.61675 0.10192 0.84461 -1.61675 0.61406 
0.84461 -0.67639 0.10192 0.84461 -0.67639 0.61406 0.84711 -1.34876 0.84944 
0.84737 -1.55565 0.69654 0.84737 -0.73749 0.01944 0.85144 -1.29646 0.86056 
0.85467 -1.45628 0.77466 0.85467 -0.83686 -0.05868 0.85926 -1.62367 0.17346 
0.85926 -1.62367 0.54252 0.85926 -0.66947 0.17346 0.85926 -0.66947 0.54252 
0.86321 -1.50697 0.71151 0.86321 -0.78617 0.00446 0.86492 -1.40432 0.78866 
0.86492 -0.88882 -0.07268 0.86603 -1.55482 0.06931 0.86603 -1.55482 0.64666 
0.86603 -0.73832 0.06931 0.86917 -1.62838 0.24661 0.86917 -1.62838 0.46937 
0.86917 -0.66476 0.24661 0.86917 -0.66476 0.46937 0.87257 -1.35159 0.80137 
0.87257 -0.94155 -0.08539 0.87414 -1.63074 0.31975 0.87414 -1.63074 0.39622 
0.87414 -0.6624 0.31975 0.87414 -0.6624 0.39622 0.87655 -1.45702 0.72578 
0.87655 -0.83611 -0.00981 0.87742 -1.29946 0.81269 0.87742 -0.99368 -0.09672 
0.87975 -1.24689 0.82271 0.88195 -1.19679 0.82664 0.88222 -1.50636 0.05429 
0.88222 -1.50636 0.66169 0.88222 -0.78678 0.05429 0.88222 -0.78678 0.66169 
0.88281 -1.56273 0.14012 0.88281 -1.56273 0.57586 0.88281 -0.73041 0.14012 
0.88281 -0.73041 0.57586 0.8873 -1.40647 0.73897 0.8873 -0.88666 -0.02299 
0.89486 -1.56841 0.21209 0.89486 -1.56841 0.50389 0.89486 -0.72473 0.21209 
0.89486 -0.72473 0.50389 0.89544 -1.35381 0.75199 0.89544 -0.93933 -0.03601 
0.89592 -1.45688 0.04013 0.89592 -1.45688 0.67585 0.89592 -0.83626 0.04013 
0.89592 -0.83626 0.67585 0.89687 -1.5077 0.10263 0.89687 -1.5077 0.61334 
0.89687 -0.78544 0.10263 0.89687 -0.78544 0.61334 0.90092 -1.30195 0.7632 
0.90092 -0.99118 -0.04722 0.90211 -1.57183 0.28484 0.90211 -1.57183 0.43113 
0.90211 -0.72131 0.28484 0.90211 -0.72131 0.43113 0.90374 -1.24939 0.77354 
0.90374 -1.04375 -0.05756 0.90394 -1.19685 0.78269 0.90394 -1.09629 -0.06671 
0.90394 -1.09629 0.78269 0.90399 -1.14657 -0.06957 0.90399 -1.14657 0.78554 
0.90453 -1.57297 0.35799 0.90453 -0.72017 0.35799 0.90708 -1.40651 0.02687 
0.90708 -1.40651 0.68911 0.90708 -0.88662 0.02687 0.90708 -0.88662 0.68911 
0.91106 -1.45835 0.08824 0.91106 -1.45835 0.62773 0.91106 -0.83479 0.08824 
0.91106 -0.83479 0.62773 0.91147 -1.51457 0.17414 0.91147 -1.51457 0.54183 
0.91147 -0.77857 0.17414 0.91147 -0.77857 0.54183 0.91566 -1.35542 0.01454 
0.91566 -1.35542 0.70143 0.91566 -0.93772 0.01454 0.91566 -0.93772 0.70143 
0.92133 -1.51919 0.2471 0.92133 -1.51919 0.46888 0.92133 -0.77395 0.2471 
0.92133 -0.77395 0.46888 0.92164 -1.30372 0.0032 0.92164 -1.30372 0.71278 
0.92164 -0.98941 0.0032 0.92164 -0.98941 0.71278 0.92272 -1.40786 0.07461 
0.92272 -1.40786 0.64137 0.92272 -0.88528 0.07461 0.92272 -0.88528 0.64137 
0.92388 -1.45903 0.13705 0.92388 -1.45903 0.57893 0.92388 -1.14657 -0.02469 
0.92388 -1.14657 0.74067 0.92388 -0.83411 0.13705 0.92388 -0.83411 0.57893 
0.92501 -1.25159 -0.00715 0.92501 -1.25159 0.72312 0.92501 -1.04155 -0.00715 
0.92501 -1.04155 0.72312 0.92576 -1.19915 -0.01645 0.92576 -1.19915 0.73243 
0.92576 -1.09399 -0.01645 0.92576 -1.09399 0.73243 0.92628 -1.52152 0.3202 
0.92628 -1.52152 0.39577 0.92628 -0.77162 0.3202 0.92628 -0.77162 0.39577 
0.93178 -1.35683 0.06205 0.93178 -1.35683 0.65393 0.93178 -0.93631 0.06205 
0.93178 -0.93631 0.65393 0.93606 -1.40875 0.12334 0.93606 -1.40875 0.59264 
0.93606 -0.88439 0.12334 0.93606 -0.88439 0.59264 0.93638 -1.46455 0.20942 
0.93638 -1.46455 0.50656 0.93638 -0.82858 0.20942 0.93638 -0.82858 0.50656 
0.93819 -1.30401 0.04976 0.93819 -1.30401 0.66621 0.93819 -0.98913 0.04976 
0.93819 -0.98913 0.66621 0.94154 -1.14657 0.0211 0.94154 -1.14657 0.69488 
0.94196 -1.25188 0.03921 0.94196 -1.25188 0.67677 0.94196 -1.04126 0.03921 
0.94196 -1.04126 0.67677 0.94306 -1.19919 0.02955 0.94306 -1.19919 0.68642 
0.94306 -1.09394 0.02955 0.94306 -1.09394 0.68642 0.94381 -1.46836 0.28259 
0.94381 -1.46836 0.43339 0.94381 -0.82478 0.28259 0.94381 -0.82478 0.43339 
0.94555 -1.35772 0.1103 0.94555 -1.35772 0.60567 0.94555 -0.93542 0.1103 
0.94555 -0.93542 0.60567 0.9465 -1.46927 0.35799 0.9465 -0.82386 0.35799 
0.94693 -1.40902 0.17241 0.94693 -1.40902 0.54357 0.94693 -0.88411 0.17241 
0.94693 -0.88411 0.54357 0.9525 -1.30505 0.09793 0.9525 -1.30505 0.61804 
0.9525 -0.98809 0.09793 0.9525 -0.98809 0.61804 0.95661 -1.25192 0.08634 
0.95661 -1.25192 0.62964 0.95661 -1.04122 0.08634 0.95661 -1.04122 0.62964 
0.95694 -1.14657 0.0677 0.95694 -1.14657 0.64827 0.95694 -1.35807 0.15918 
0.95694 -1.35807 0.5568 0.95694 -0.93507 0.15918 0.95694 -0.93507 0.5568 
0.95704 -1.41373 0.24532 0.95704 -1.41373 0.47066 0.95704 -0.87941 0.24532 
0.95704 -0.87941 0.47066 0.95815 -1.19932 0.07662 0.95815 -1.19932 0.63936 
0.95815 -1.09382 0.07662 0.95815 -1.09382 0.63936 0.96257 -1.41494 0.3202 
0.96257 -1.41494 0.39578 0.96257 -0.87819 0.3202 0.96257 -0.87819 0.39578 
0.96447 -1.30564 0.14704 0.96447 -1.30564 0.56894 0.96447 -0.9875 0.14704 
0.96447 -0.9875 0.56894 0.96593 -1.35789 0.20856 0.96593 -1.35789 0.50742 
0.96593 -0.93524 0.20856 0.96593 -0.93524 0.50742 0.9691 -1.25252 0.13524 
0.9691 -1.25252 0.58074 0.9691 -1.04062 0.13524 0.9691 -1.04062 0.58074 
0.97003 -1.14657 0.11501 0.97003 -1.14657 0.60097 0.97083 -1.19936 0.12411 
0.97083 -1.19936 0.59187 0.97083 -1.09378 0.12411 0.97083 -1.09378 0.59187 
0.97396 -1.30561 0.1964 0.97396 -1.30561 0.51958 0.97396 -0.98753 0.1964 
0.97396 -0.98753 0.51958 0.97415 -1.35969 0.28306 0.97415 -1.35969 0.43291 
0.97415 -0.93345 0.28306 0.97415 -0.93345 0.43291 0.97689 -1.36029 0.35799 
0.97689 -0.93284 0.35799 0.97912 -1.25286 0.18471 0.97912 -1.25286 0.53127 
0.97912 -1.04028 0.18471 0.97912 -1.04028 0.53127 0.98079 -1.30586 0.24535 
0.98079 -1.30586 0.47062 0.98079 -1.14657 0.1629 0.98079 -1.14657 0.55308 
0.98079 -0.98728 0.24535 0.98079 -0.98728 0.47062 0.9814 -1.19979 0.17353 
0.9814 -1.19979 0.54245 0.9814 -1.09335 0.17353 0.9814 -1.09335 0.54245 
0.98631 -1.30707 0.32023 0.98631 -1.30707 0.39575 0.98631 -0.98607 0.32023 
0.98631 -0.98607 0.39575 0.98648 -1.25313 0.23352 0.98648 -1.25313 0.48246 
0.98648 -1.04001 0.23352 0.98648 -1.04001 0.48246 0.98918 -1.14657 0.21126 
0.98918 -1.14657 0.50472 0.98928 -1.19983 0.22205 0.98928 -1.19983 0.49393 
0.98928 -1.09331 0.22205 0.98928 -1.09331 0.49393 0.99144 -1.25314 0.28263 
0.99144 -1.25314 0.43335 0.99144 -1.03999 0.28263 0.99144 -1.03999 0.43335 
0.99427 -1.25345 0.35799 0.99427 -1.03969 0.35799 0.99479 -1.19994 0.27117 
0.99479 -1.19994 0.44481 0.99479 -1.0932 0.27117 0.99479 -1.0932 0.44481 
0.99518 -1.14657 0.25997 0.99518 -1.14657 0.45601 0.99786 -1.19997 0.32023 
0.99786 -1.19997 0.39575 0.99786 -1.09317 0.32023 0.99786 -1.09317 0.39575 
0.9988 -1.14657 0.30892 0.9988 -1.14657 0.40706 1 -1.14657 0.35799 
-1 0.70852 -0.98958 -0.9988 0.70852 -1.03865 -0.9988 0.70852 -0.94051 
-0.99786 0.65512 -1.02734 -0.99786 0.65512 -0.95182 -0.99786 0.76192 -1.02734 
-0.99786 0.76192 -0.95182 -0.99518 0.70852 -1.0876 -0.99518 0.70852 -0.89156 
-0.99479 0.65516 -1.0764 -0.99479 0.65516 -0.90276 -0.99479 0.76189 -1.0764 
-0.99479 0.76189 -0.90276 -0.99427 0.60164 -0.98958 -0.99427 0.8154 -0.98958 
-0.99144 0.60195 -1.06494 -0.99144 0.60195 -0.91422 -0.99144 0.8151 -1.06494 
-0.99144 0.8151 -0.91422 -0.98928 0.65526 -1.12552 -0.98928 0.65526 -0.85364 
-0.98928 0.76178 -1.12552 -0.98928 0.76178 -0.85364 -0.98918 0.70852 -1.13631 
-0.98918 0.70852 -0.84285 -0.98648 0.60196 -1.11405 -0.98648 0.60196 -0.86511 
-0.98648 0.81508 -1.11405 -0.98648 0.81508 -0.86511 -0.98631 0.54802 -1.02734 
-0.98631 0.54802 -0.95182 -0.98631 0.86902 -1.02734 -0.98631 0.86902 -0.95182 
-0.9814 0.6553 -1.17404 -0.9814 0.6553 -0.80512 -0.9814 0.76175 -1.17404 
-0.9814 0.76175 -0.80512 -0.98079 0.54923 -1.10222 -0.98079 0.54923 -0.87694 
-0.98079 0.70852 -1.18467 -0.98079 0.70852 -0.79449 -0.98079 0.86781 -1.10222 
-0.98079 0.86781 -0.87694 -0.97912 0.60223 -1.16286 -0.97912 0.60223 -0.8163 
-0.97912 0.81481 -1.16286 -0.97912 0.81481 -0.8163 -0.97689 0.4948 -0.98958 
-0.97689 0.92225 -0.98958 -0.97415 0.4954 -1.06451 -0.97415 0.4954 -0.91465 
-0.97415 0.92165 -1.06451 -0.97415 0.92165 -0.91465 -0.97396 0.54948 -1.15117 
-0.97396 0.54948 -0.82799 -0.97396 0.86756 -1.15117 -0.97396 0.86756 -0.82799 
-0.97083 0.65573 -1.22346 -0.97083 0.65573 -0.7557 -0.97083 0.76131 -1.22346 
-0.97083 0.76131 -0.7557 -0.97003 0.70852 -1.23256 -0.97003 0.70852 -0.7466 
-0.9691 0.60257 -1.21233 -0.9691 0.60257 -0.76683 -0.9691 0.81448 -1.21233 
-0.9691 0.81448 -0.76683 -0.96593 0.4972 -1.13901 -0.96593 0.4972 -0.84015 
-0.96593 0.91985 -1.13901 -0.96593 0.91985 -0.84015 -0.96447 0.54945 -1.20053 
-0.96447 0.54945 -0.77863 -0.96447 0.86759 -1.20053 -0.96447 0.86759 -0.77863 
-0.96257 0.44015 -1.02737 -0.96257 0.44015 -0.95179 -0.96257 0.9769 -1.02737 
-0.96257 0.9769 -0.95179 -0.95815 0.65577 -1.27095 -0.95815 0.65577 -0.70821 
-0.95815 0.76127 -1.27095 -0.95815 0.76127 -0.70821 -0.95704 0.44136 -1.10225 
-0.95704 0.44136 -0.87691 -0.95704 0.97569 -1.10225 -0.95704 0.97569 -0.87691 
-0.95694 0.49702 -1.18839 -0.95694 0.49702 -0.79077 -0.95694 0.92003 -1.18839 
-0.95694 0.92003 -0.79077 -0.95694 0.70852 -1.27986 -0.95694 0.70852 -0.6993 
-0.95661 0.60318 -1.26123 -0.95661 0.60318 -0.71793 -0.95661 0.81387 -1.26123 
-0.95661 0.81387 -0.71793 -0.9525 0.55004 -1.24963 -0.9525 0.55004 -0.72953 
-0.9525 0.86701 -1.24963 -0.9525 0.86701 -0.72953 -0.94693 0.44607 -1.17516 
-0.94693 0.44607 -0.804 -0.94693 0.97098 -1.17516 -0.94693 0.97098 -0.804 
-0.9465 0.38582 -0.98958 -0.9465 1.03123 -0.98958 -0.94555 0.49737 -1.23726 
-0.94555 0.49737 -0.7419 -0.94555 0.91967 -1.23726 -0.94555 0.91967 -0.7419 
-0.94381 0.38674 -1.06498 -0.94381 0.38674 -0.91418 -0.94381 1.03031 -1.06498 
-0.94381 1.03031 -0.91418 -0.94306 0.6559 -1.31801 -0.94306 0.6559 -0.66115 
-0.94306 0.76115 -1.31801 -0.94306 0.76115 -0.66115 -0.94196 0.60321 -1.30836 
-0.94196 0.60321 -0.6708 -0.94196 0.81383 -1.30836 -0.94196 0.81383 -0.6708 
-0.94154 0.70852 -1.32647 -0.94154 0.70852 -0.65269 -0.93819 0.55108 -1.2978 
-0.93819 0.55108 -0.68136 -0.93819 0.86597 -1.2978 -0.93819 0.86597 -0.68136 
-0.93638 0.39054 -1.13815 -0.93638 0.39054 -0.84101 -0.93638 1.02651 -1.13815 
-0.93638 1.02651 -0.84101 -0.93606 0.44634 -1.22423 -0.93606 0.44634 -0.75493 
-0.93606 0.9707 -1.22423 -0.93606 0.9707 -0.75493 -0.93178 0.49826 -1.28552 
-0.93178 0.49826 -0.69364 -0.93178 0.91879 -1.28552 -0.93178 0.91879 -0.69364 
-0.92628 0.33358 -1.02737 -0.92628 0.33358 -0.95179 -0.92628 1.08347 -1.02737 
-0.92628 1.08347 -0.95179 -0.92576 0.65594 -1.36402 -0.92576 0.65594 -0.61514 
-0.92576 0.76111 -1.36402 -0.92576 0.76111 -0.61514 -0.92501 0.6035 -1.35471 
-0.92501 0.6035 -0.62445 -0.92501 0.81354 -1.35471 -0.92501 0.81354 -0.62445 
-0.92388 0.39606 -1.21052 -0.92388 0.39606 -0.76864 -0.92388 0.70852 -1.37226 
-0.92388 0.70852 -0.6069 -0.92388 1.02098 -1.21052 -0.92388 1.02098 -0.76864 
-0.92272 0.44723 -1.27296 -0.92272 0.44723 -0.7062 -0.92272 0.96981 -1.27296 
-0.92272 0.96981 -0.7062 -0.92164 0.55137 -1.34437 -0.92164 0.55137 -0.63479 
-0.92164 0.86568 -1.34437 -0.92164 0.86568 -0.63479 -0.92133 0.3359 -1.10047 
-0.92133 0.3359 -0.87869 -0.92133 1.08115 -1.10047 -0.92133 1.08115 -0.87869 
-0.91566 0.49968 -1.33303 -0.91566 0.49968 -0.64613 -0.91566 0.91737 -1.33303 
-0.91566 0.91737 -0.64613 -0.91147 0.34052 -1.17342 -0.91147 0.34052 -0.80574 
-0.91147 1.07652 -1.17342 -0.91147 1.07652 -0.80574 -0.91106 0.39674 -1.25933 
-0.91106 0.39674 -0.71983 -0.91106 1.0203 -1.25933 -0.91106 1.0203 -0.71983 
-0.90708 0.44858 -1.3207 -0.90708 0.44858 -0.65846 -0.90708 0.96847 -1.3207 
-0.90708 0.96847 -0.65846 -0.90453 0.28212 -0.98958 -0.90453 1.13492 -0.98958 
-0.90399 0.70852 -1.41714 -0.90399 0.70852 -0.56202 -0.90394 0.65825 -1.41428 
-0.90394 0.65825 -0.56488 -0.90394 0.7588 -1.41428 -0.90394 0.7588 -0.56488 
-0.90374 0.6057 -1.40513 -0.90374 0.6057 -0.57403 -0.90374 0.81135 -1.40513 
-0.90374 0.81135 -0.57403 -0.90211 0.28326 -1.06273 -0.90211 0.28326 -0.91643 
-0.90211 1.13378 -1.06273 -0.90211 1.13378 -0.91643 -0.90092 0.55314 -1.39479 
-0.90092 0.55314 -0.58437 -0.90092 0.86391 -1.39479 -0.90092 0.86391 -0.58437 
-0.89687 0.3474 -0.73422 -0.89687 1.06965 -1.24494 -0.89592 0.39822 -0.67172 
-0.89592 1.01883 -1.30744 -0.89544 0.50128 -1.38358 -0.89544 0.50128 -0.59558 
-0.89544 0.91576 -1.38358 -0.89544 0.91576 -0.59558 -0.89486 0.28668 -0.84368 
-0.89486 1.13036 -1.13548 -0.89486 1.13036 -0.84368 -0.8873 0.44862 -0.6086 
-0.8873 0.96843 -1.37056 -0.88281 0.29236 -0.77171 -0.88281 1.12468 -1.20745 
-0.88222 0.34874 -0.68588 -0.88222 1.06831 -1.29328 -0.88195 0.6583 -1.45823 
-0.88195 0.6583 -0.52093 -0.88195 0.75875 -1.45823 -0.88195 0.75875 -0.52093 
-0.88192 0.70852 -1.46098 -0.88192 0.70852 -0.51818 -0.87975 0.6082 -1.4543 
-0.87975 0.6082 -0.52486 -0.87975 0.80884 -1.4543 -0.87975 0.80884 -0.52486 
-0.87742 0.55564 -1.44428 -0.87742 0.55564 -0.53488 -0.87742 0.86141 -1.44428 
-0.87742 0.86141 -0.53488 -0.87655 0.39807 -0.62179 -0.87655 1.01898 -1.35737 
-0.87414 0.22435 -0.95135 -0.87414 1.19269 -1.02781 -0.87414 1.19269 -0.95135 
-0.87257 0.50351 -1.43296 -0.87257 0.50351 -0.5462 -0.87257 0.91354 -1.43296 
-0.86917 0.22671 -0.8782 -0.86917 1.19034 -1.10096 -0.86603 0.30027 -0.7009 
-0.86603 1.11677 -1.27826 -0.86492 0.45077 -0.55891 -0.86492 0.96627 -1.42025 
-0.86321 0.34812 -0.63606 -0.86321 1.06892 -1.3431 -0.85926 0.23142 -0.80505 
-0.85926 1.18563 -1.17411 -0.85773 0.70852 -1.50368 -0.85773 0.70852 -0.47548 
-0.85771 0.65847 -1.50127 -0.85771 0.65847 -0.47789 -0.85771 0.75858 -1.50127 
-0.85771 0.75858 -0.47789 -0.85565 0.6083 -1.49734 -0.85565 0.6083 -0.48182 
-0.85565 0.80874 -1.49734 -0.85565 0.80874 -0.48182 -0.85467 0.39881 -0.57291 
-0.85467 1.01824 -1.40625 -0.85144 0.55863 -1.49215 -0.85144 0.55863 -0.48701 
-0.85144 0.85841 -1.49215 -0.84737 0.29944 -0.65103 -0.84737 1.1176 -1.32813 
-0.84711 0.50634 -0.49813 -0.84711 0.91071 -1.48103 -0.84461 0.23834 -0.73351 
-0.84461 1.1787 -1.24565 -0.8417 0.34878 -0.58693 -0.8417 1.06827 -1.39223 
-0.84119 1.24926 -0.98958 -0.8398 0.45365 -0.51022 -0.8398 0.96339 -1.46894 
-0.83874 0.16936 -0.91333 -0.83874 1.24769 -1.06583 -0.83151 0.65852 -1.54284 
-0.83151 0.65852 -0.43632 -0.83151 0.75852 -1.54284 -0.83151 0.75852 -0.43632 
-0.83147 0.2549 -0.66882 -0.83147 0.70852 -1.54515 -0.83147 0.70852 -0.43401 
-0.83147 1.16214 -1.31034 -0.83097 0.17269 -0.84 -0.83097 1.24436 -1.13916 
-0.83005 0.40146 -0.52404 -0.82946 0.60864 -1.53915 -0.82946 0.60864 -0.44001 
-0.82946 0.8084 -1.53915 -0.82631 0.29977 -0.60211 -0.82533 0.55902 -1.53407 
-0.82533 0.55902 -0.44509 -0.82533 0.85803 -1.53407 -0.81914 0.50977 -0.45152 
-0.81866 0.17893 -0.76749 -0.81866 1.23812 -1.21167 -0.81792 0.3505 -0.53922 
-0.81225 0.45703 -0.46327 -0.81086 0.25505 -0.61964 -0.80787 0.19401 -0.70214 
-0.80787 1.22303 -1.27702 -0.80321 0.70852 -1.58528 -0.80321 0.70852 -0.39388 
-0.80295 0.40504 -0.47657 -0.80291 0.30126 -0.55429 -0.80258 0.65916 -1.58407 
-0.80258 0.65916 -0.39509 -0.80258 0.75788 -1.58407 -0.80067 0.60921 -1.5804 
-0.80067 0.60921 -0.39876 -0.80067 0.80783 -1.5804 -0.79855 1.2996 -1.10341 
-0.79671 0.55927 -0.40394 -0.79335 0.21147 -0.63811 -0.79063 0.50994 -0.41038 
-0.78833 0.12236 -0.80266 -0.78833 1.29469 -1.1765 -0.7796 0.13545 -0.73695 
-0.7796 1.28159 -1.24221 -0.77301 0.70852 -1.62397 -0.77301 0.70852 -0.35519 
-0.77237 0.65922 -1.62283 -0.77237 0.65922 -0.35633 -0.77237 0.75783 -1.62283 
-0.76986 0.61004 -0.35901 -0.76733 0.15146 -0.67195 -0.76597 0.56013 -0.36406 
-0.75378 1.34813 -1.14034 -0.74716 0.08027 -0.77268 -0.74716 1.33678 -1.20648 
-0.74095 0.70852 -1.66114 -0.74014 0.6594 -1.66024 -0.74014 0.6594 -0.31892 
-0.73768 0.61015 -0.32163 -0.73714 0.09447 -0.70752 -0.70937 1.39022 -1.1687 
-0.70626 0.65946 -1.69584 -0.70626 0.65946 -0.28332 0.70626 0.65946 -1.69584 
0.70626 0.65946 -0.28332 0.70937 1.39022 -1.1687 0.73714 0.09447 -0.70752 
0.73768 0.61015 -0.32163 0.74014 0.6594 -1.66024 0.74014 0.6594 -0.31892 
0.74095 0.70852 -1.66114 0.74716 0.08027 -0.77268 0.74716 1.33678 -1.20648 
0.75378 1.34813 -1.14034 0.76597 0.56013 -0.36406 0.76733 0.15146 -0.67195 
0.76986 0.61004 -0.35901 0.77237 0.65922 -1.62283 0.77237 0.65922 -0.35633 
0.77237 0.75783 -1.62283 0.77301 0.70852 -1.62397 0.77301 0.70852 -0.35519 
0.7796 0.13545 -0.73695 0.7796 1.28159 -1.24221 0.78833 0.12236 -0.80266 
0.78833 1.29469 -1.1765 0.79063 0.50994 -0.41038 0.79335 0.21147 -0.63811 
0.79671 0.55927 -0.40394 0.79855 1.2996 -1.10341 0.80067 0.60921 -1.5804 
0.80067 0.60921 -0.39876 0.80067 0.80783 -1.5804 0.80258 0.65916 -1.58407 
0.80258 0.65916 -0.39509 0.80258 0.75788 -1.58407 0.80291 0.30126 -0.55429 
0.80295 0.40504 -0.47657 0.80321 0.70852 -1.58528 0.80321 0.70852 -0.39388 
0.80787 0.19401 -0.70214 0.80787 1.22303 -1.27702 0.81086 0.25505 -0.61964 
0.81225 0.45703 -0.46327 0.81792 0.3505 -0.53922 0.81866 0.17893 -0.76749 
0.81866 1.23812 -1.21167 0.81914 0.50977 -0.45152 0.82533 0.55902 -1.53407 
0.82533 0.55902 -0.44509 0.82533 0.85803 -1.53407 0.82631 0.29977 -0.60211 
0.82946 0.60864 -1.53915 0.82946 0.60864 -0.44001 0.82946 0.8084 -1.53915 
0.83005 0.40146 -0.52404 0.83097 0.17269 -0.84 0.83097 1.24436 -1.13916 
0.83147 0.2549 -0.66882 0.83147 0.70852 -1.54515 0.83147 0.70852 -0.43401 
0.83147 1.16214 -1.31034 0.83151 0.65852 -1.54284 0.83151 0.65852 -0.43632 
0.83151 0.75852 -1.54284 0.83151 0.75852 -0.43632 0.83874 0.16936 -0.91333 
0.83874 1.24769 -1.06583 0.8398 0.45365 -0.51022 0.8398 0.96339 -1.46894 
0.84119 1.24926 -0.98958 0.8417 0.34878 -0.58693 0.8417 1.06827 -1.39223 
0.84461 0.23834 -0.73351 0.84461 1.1787 -1.24565 0.84711 0.50634 -0.49813 
0.84711 0.91071 -1.48103 0.84737 0.29944 -0.65103 0.84737 1.1176 -1.32813 
0.85144 0.55863 -1.49215 0.85144 0.55863 -0.48701 0.85144 0.85841 -1.49215 
0.85467 0.39881 -0.57291 0.85467 1.01824 -1.40625 0.85565 0.6083 -1.49734 
0.85565 0.6083 -0.48182 0.85565 0.80874 -1.49734 0.85565 0.80874 -0.48182 
0.85771 0.65847 -1.50127 0.85771 0.65847 -0.47789 0.85771 0.75858 -1.50127 
0.85771 0.75858 -0.47789 0.85773 0.70852 -1.50368 0.85773 0.70852 -0.47548 
0.85926 0.23142 -0.80505 0.85926 1.18563 -1.17411 0.86321 0.34812 -0.63606 
0.86321 1.06892 -1.3431 0.86492 0.45077 -0.55891 0.86492 0.96627 -1.42025 
0.86603 0.30027 -0.7009 0.86603 1.11677 -1.27826 0.86917 0.22671 -0.8782 
0.86917 1.19034 -1.10096 0.87257 0.50351 -1.43296 0.87257 0.50351 -0.5462 
0.87257 0.91354 -1.43296 0.87414 0.22435 -0.95135 0.87414 1.19269 -1.02781 
0.87414 1.19269 -0.95135 0.87655 0.39807 -0.62179 0.87655 1.01898 -1.35737 
0.87742 0.55564 -1.44428 0.87742 0.55564 -0.53488 0.87742 0.86141 -1.44428 
0.87742 0.86141 -0.53488 0.87975 0.6082 -1.4543 0.87975 0.6082 -0.52486 
0.87975 0.80884 -1.4543 0.87975 0.80884 -0.52486 0.88192 0.70852 -1.46098 
0.88192 0.70852 -0.51818 0.88195 0.6583 -1.45823 0.88195 0.6583 -0.52093 
0.88195 0.75875 -1.45823 0.88195 0.75875 -0.52093 0.88222 0.34874 -0.68588 
0.88222 1.06831 -1.29328 0.88281 0.29236 -0.77171 0.88281 1.12468 -1.20745 
0.8873 0.44862 -0.6086 0.8873 0.96843 -1.37056 0.89486 0.28668 -0.84368 
0.89486 1.13036 -1.13548 0.89486 1.13036 -0.84368 0.89544 0.50128 -1.38358 
0.89544 0.50128 -0.59558 0.89544 0.91576 -1.38358 0.89544 0.91576 -0.59558 
0.89592 0.39822 -0.67172 0.89592 1.01883 -1.30744 0.89687 0.3474 -0.73422 
0.89687 1.06965 -1.24494 0.90092 0.55314 -1.39479 0.90092 0.55314 -0.58437 
0.90092 0.86391 -1.39479 0.90092 0.86391 -0.58437 0.90211 0.28326 -1.06273 
0.90211 0.28326 -0.91643 0.90211 1.13378 -1.06273 0.90211 1.13378 -0.91643 
0.90374 0.6057 -1.40513 0.90374 0.6057 -0.57403 0.90374 0.81135 -1.40513 
0.90374 0.81135 -0.57403 0.90394 0.65825 -1.41428 0.90394 0.65825 -0.56488 
0.90394 0.7588 -1.41428 0.90394 0.7588 -0.56488 0.90399 0.70852 -1.41714 
0.90399 0.70852 -0.56202 0.90453 0.28212 -0.98958 0.90453 1.13492 -0.98958 
0.90708 0.44858 -1.3207 0.90708 0.44858 -0.65846 0.90708 0.96847 -1.3207 
0.90708 0.96847 -0.65846 0.91106 0.39674 -1.25933 0.91106 0.39674 -0.71983 
0.91106 1.0203 -1.25933 0.91106 1.0203 -0.71983 0.91147 0.34052 -1.17342 
0.91147 0.34052 -0.80574 0.91147 1.07652 -1.17342 0.91147 1.07652 -0.80574 
0.91566 0.49968 -1.33303 0.91566 0.49968 -0.64613 0.91566 0.91737 -1.33303 
0.91566 0.91737 -0.64613 0.92133 0.3359 -1.10047 0.92133 0.3359 -0.87869 
0.92133 1.08115 -1.10047 0.92133 1.08115 -0.87869 0.92164 0.55137 -1.34437 
0.92164 0.55137 -0.63479 0.92164 0.86568 -1.34437 0.92164 0.86568 -0.63479 
0.92272 0.44723 -1.27296 0.92272 0.44723 -0.7062 0.92272 0.96981 -1.27296 
0.92272 0.96981 -0.7062 0.92388 0.39606 -1.21052 0.92388 0.39606 -0.76864 
0.92388 0.70852 -1.37226 0.92388 0.70852 -0.6069 0.92388 1.02098 -1.21052 
0.92388 1.02098 -0.76864 0.92501 0.6035 -1.35471 0.92501 0.6035 -0.62445 
0.92501 0.81354 -1.35471 0.92501 0.81354 -0.62445 0.92576 0.65594 -1.36402 
0.92576 0.65594 -0.61514 0.92576 0.76111 -1.36402 0.92576 0.76111 -0.61514 
0.92628 0.33358 -1.02737 0.92628 0.33358 -0.95179 0.92628 1.08347 -1.02737 
0.92628 1.08347 -0.95179 0.93178 0.49826 -1.28552 0.93178 0.49826 -0.69364 
0.93178 0.91879 -1.28552 0.93178 0.91879 -0.69364 0.93606 0.44634 -1.22423 
0.93606 0.44634 -0.75493 0.93606 0.9707 -1.22423 0.93606 0.9707 -0.75493 
0.93638 0.39054 -1.13815 0.93638 0.39054 -0.84101 0.93638 1.02651 -1.13815 
0.93638 1.02651 -0.84101 0.93819 0.55108 -1.2978 0.93819 0.55108 -0.68136 
0.93819 0.86597 -1.2978 0.93819 0.86597 -0.68136 0.94154 0.70852 -1.32647 
0.94154 0.70852 -0.65269 0.94196 0.60321 -1.30836 0.94196 0.60321 -0.6708 
0.94196 0.81383 -1.30836 0.94196 0.81383 -0.6708 0.94306 0.6559 -1.31801 
0.94306 0.6559 -0.66115 0.94306 0.76115 -1.31801 0.94306 0.76115 -0.66115 
0.94381 0.38674 -1.06498 0.94381 0.38674 -0.91418 0.94381 1.03031 -1.06498 
0.94381 1.03031 -0.91418 0.94555 0.49737 -1.23726 0.94555 0.49737 -0.7419 
0.94555 0.91967 -1.23726 0.94555 0.91967 -0.7419 0.9465 0.38582 -0.98958 
0.9465 1.03123 -0.98958 0.94693 0.44607 -1.17516 0.94693 0.44607 -0.804 
0.94693 0.97098 -1.17516 0.94693 0.97098 -0.804 0.9525 0.55004 -1.24963 
0.9525 0.55004 -0.72953 0.9525 0.86701 -1.24963 0.9525 0.86701 -0.72953 
0.95661 0.60318 -1.26123 0.95661 0.60318 -0.71793 0.95661 0.81387 -1.26123 
0.95661 0.81387 -0.71793 0.95694 0.70852 -1.27986 0.95694 0.70852 -0.6993 
0.95694 0.49702 -1.18839 0.95694 0.49702 -0.79077 0.95694 0.92003 -1.18839 
0.95694 0.92003 -0.79077 0.95704 0.44136 -1.10225 0.95704 0.44136 -0.87691 
0.95704 0.97569 -1.10225 0.95704 0.97569 -0.87691 0.95815 0.65577 -1.27095 
0.95815 0.65577 -0.70821 0.95815 0.76127 -1.27095 0.95815 0.76127 -0.70821 
0.96257 0.44015 -1.02737 0.96257 0.44015 -0.95179 0.96257 0.9769 -1.02737 
0.96257 0.9769 -0.95179 0.96447 0.54945 -1.20053 0.96447 0.54945 -0.77863 
0.96447 0.86759 -1.20053 0.96447 0.86759 -0.77863 0.96593 0.4972 -1.13901 
0.96593 0.4972 -0.84015 0.96593 0.91985 -1.13901 0.96593 0.91985 -0.84015 
0.9691 0.60257 -1.21233 0.9691 0.60257 -0.76683 0.9691 0.81448 -1.21233 
0.9691 0.81448 -0.76683 0.97003 0.70852 -1.23256 0.97003 0.70852 -0.7466 
0.97083 0.65573 -1.22346 0.97083 0.65573 -0.7557 0.97083 0.76131 -1.22346 
0.97083 0.76131 -0.7557 0.97396 0.54948 -1.15117 0.97396 0.54948 -0.82799 
0.97396 0.86756 -1.15117 0.97396 0.86756 -0.82799 0.97415 0.4954 -1.06451 
0.97415 0.4954 -0.91465 0.97415 0.92165 -1.06451 0.97415 0.92165 -0.91465 
0.97689 0.4948 -0.98958 0.97689 0.92225 -0.98958 0.97912 0.60223 -1.16286 
0.97912 0.60223 -0.8163 0.97912 0.81481 -1.16286 0.97912 0.81481 -0.8163 
0.98079 0.54923 -1.10222 0.98079 0.54923 -0.87694 0.98079 0.70852 -1.18467 
0.98079 0.70852 -0.79449 0.98079 0.86781 -1.10222 0.98079 0.86781 -0.87694 
0.9814 0.6553 -1.17404 0.9814 0.6553 -0.80512 0.9814 0.76175 -1.17404 
0.9814 0.76175 -0.80512 0.98631 0.54802 -1.02734 0.98631 0.54802 -0.95182 
0.98631 0.86902 -1.02734 0.98631 0.86902 -0.95182 0.98648 0.60196 -1.11405 
0.98648 0.60196 -0.86511 0.98648 0.81508 -1.11405 0.98648 0.81508 -0.86511 
0.98918 0.70852 -1.13631 0.98918 0.70852 -0.84285 0.98928 0.65526 -1.12552 
0.98928 0.65526 -0.85364 0.98928 0.76178 -1.12552 0.98928 0.76178 -0.85364 
0.99144 0.60195 -1.06494 0.99144 0.60195 -0.91422 0.99144 0.8151 -1.06494 
0.99144 0.8151 -0.91422 0.99427 0.60164 -0.98958 0.99427 0.8154 -0.98958 
0.99479 0.65516 -1.0764 0.99479 0.65516 -0.90276 0.99479 0.76189 -1.0764 
0.99479 0.76189 -0.90276 0.99518 0.70852 -1.0876 0.99518 0.70852 -0.89156 
0.99786 0.65512 -1.02734 0.99786 0.65512 -0.95182 0.99786 0.76192 -1.02734 
0.99786 0.76192 -0.95182 0.9988 0.70852 -1.03865 0.9988 0.70852 -0.94051 
1 0.70852 -0.98958 -1 -0.70852 -0.98958 -0.9988 -0.70852 -1.03865 
-0.9988 -0.70852 -0.94051 -0.99786 -0.76192 -1.02734 -0.99786 -0.76192 -0.95182 
-0.99786 -0.65512 -1.02734 -0.99786 -0.65512 -0.95182 -0.99518 -0.70852 -1.0876 
-0.99518 -0.70852 -0.89156 -0.99479 -0.76189 -1.0764 -0.99479 -0.76189 -0.90276 
-0.99479 -0.65516 -1.0764 -0.99479 -0.65516 -0.90276 -0.99427 -0.8154 -0.98958 
-0.99427 -0.60164 -0.98958 -0.99144 -0.8151 -1.06494 -0.99144 -0.8151 -0.91422 
-0.99144 -0.60195 -1.06494 -0.99144 -0.60195 -0.91422 -0.98928 -0.76178 -1.12552 
-0.98928 -0.76178 -0.85364 -0.98928 -0.65526 -1.12552 -0.98928 -0.65526 -0.85364 
-0.98918 -0.70852 -1.13631 -0.98918 -0.70852 -0.84285 -0.98648 -0.81508 -1.11405 
-0.98648 -0.81508 -0.86511 -0.98648 -0.60196 -1.11405 -0.98648 -0.60196 -0.86511 
-0.98631 -0.86902 -1.02734 -0.98631 -0.86902 -0.95182 -0.98631 -0.54802 -1.02734 
-0.98631 -0.54802 -0.95182 -0.9814 -0.76175 -1.17404 -0.9814 -0.76175 -0.80512 
-0.9814 -0.6553 -1.17404 -0.9814 -0.6553 -0.80512 -0.98079 -0.86781 -1.10222 
-0.98079 -0.86781 -0.87694 -0.98079 -0.70852 -1.18467 -0.98079 -0.70852 -0.79449 
-0.98079 -0.54923 -1.10222 -0.98079 -0.54923 -0.87694 -0.97912 -0.81481 -1.16286 
-0.97912 -0.81481 -0.8163 -0.97912 -0.60223 -1.16286 -0.97912 -0.60223 -0.8163 
-0.97689 -0.92225 -0.98958 -0.97689 -0.4948 -0.98958 -0.97415 -0.92165 -1.06451 
-0.97415 -0.92165 -0.91465 -0.97415 -0.4954 -1.06451 -0.97415 -0.4954 -0.91465 
-0.97396 -0.86756 -1.15117 -0.97396 -0.86756 -0.82799 -0.97396 -0.54948 -1.15117 
-0.97396 -0.54948 -0.82799 -0.97083 -0.76131 -1.22346 -0.97083 -0.76131 -0.7557 
-0.97083 -0.65573 -1.22346 -0.97083 -0.65573 -0.7557 -0.97003 -0.70852 -1.23256 
-0.97003 -0.70852 -0.7466 -0.9691 -0.81448 -1.21233 -0.9691 -0.81448 -0.76683 
-0.9691 -0.60257 -1.21233 -0.9691 -0.60257 -0.76683 -0.96593 -0.91985 -1.13901 
-0.96593 -0.91985 -0.84015 -0.96593 -0.4972 -1.13901 -0.96593 -0.4972 -0.84015 
-0.96447 -0.86759 -1.20053 -0.96447 -0.86759 -0.77863 -0.96447 -0.54945 -1.20053 
-0.96447 -0.54945 -0.77863 -0.96257 -0.9769 -1.02737 -0.96257 -0.9769 -0.95179 
-0.96257 -0.44015 -1.02737 -0.96257 -0.44015 -0.95179 -0.95815 -0.76127 -1.27095 
-0.95815 -0.76127 -0.70821 -0.95815 -0.65577 -1.27095 -0.95815 -0.65577 -0.70821 
-0.95704 -0.97569 -1.10225 -0.95704 -0.97569 -0.87691 -0.95704 -0.44136 -1.10225 
-0.95704 -0.44136 -0.87691 -0.95694 -0.92003 -1.18839 -0.95694 -0.92003 -0.79077 
-0.95694 -0.49702 -1.18839 -0.95694 -0.49702 -0.79077 -0.95694 -0.70852 -1.27986 
-0.95694 -0.70852 -0.6993 -0.95661 -0.81387 -1.26123 -0.95661 -0.81387 -0.71793 
-0.95661 -0.60318 -1.26123 -0.95661 -0.60318 -0.71793 -0.9525 -0.86701 -1.24963 
-0.9525 -0.86701 -0.72953 -0.9525 -0.55004 -1.24963 -0.9525 -0.55004 -0.72953 
-0.94693 -0.97098 -1.17516 -0.94693 -0.97098 -0.804 -0.94693 -0.44607 -1.17516 
-0.94693 -0.44607 -0.804 -0.9465 -1.03123 -0.98958 -0.9465 -0.38582 -0.98958 
-0.94555 -0.91967 -1.23726 -0.94555 -0.91967 -0.7419 -0.94555 -0.49737 -1.23726 
-0.94555 -0.49737 -0.7419 -0.94381 -1.03031 -1.06498 -0.94381 -1.03031 -0.91418 
-0.94381 -0.38674 -1.06498 -0.94381 -0.38674 -0.91418 -0.94306 -0.76115 -1.31801 
-0.94306 -0.76115 -0.66115 -0.94306 -0.6559 -1.31801 -0.94306 -0.6559 -0.66115 
-0.94196 -0.81383 -1.30836 -0.94196 -0.81383 -0.6708 -0.94196 -0.60321 -1.30836 
-0.94196 -0.60321 -0.6708 -0.94154 -0.70852 -1.32647 -0.94154 -0.70852 -0.65269 
-0.93819 -0.86597 -1.2978 -0.93819 -0.86597 -0.68136 -0.93819 -0.55108 -1.2978 
-0.93819 -0.55108 -0.68136 -0.93638 -1.02651 -1.13815 -0.93638 -1.02651 -0.84101 
-0.93638 -0.39054 -1.13815 -0.93638 -0.39054 -0.84101 -0.93606 -0.9707 -1.22423 
-0.93606 -0.9707 -0.75493 -0.93606 -0.44634 -1.22423 -0.93606 -0.44634 -0.75493 
-0.93178 -0.91879 -1.28552 -0.93178 -0.91879 -0.69364 -0.93178 -0.49826 -1.28552 
-0.93178 -0.49826 -0.69364 -0.92628 -1.08347 -1.02737 -0.92628 -1.08347 -0.95179 
-0.92628 -0.33358 -1.02737 -0.92628 -0.33358 -0.95179 -0.92576 -0.76111 -1.36402 
-0.92576 -0.76111 -0.61514 -0.92576 -0.65594 -1.36402 -0.92576 -0.65594 -0.61514 
-0.92501 -0.81354 -1.35471 -0.92501 -0.81354 -0.62445 -0.92501 -0.6035 -1.35471 
-0.92501 -0.6035 -0.62445 -0.92388 -1.02098 -1.21052 -0.92388 -1.02098 -0.76864 
-0.92388 -0.70852 -1.37226 -0.92388 -0.70852 -0.6069 -0.92388 -0.39606 -1.21052 
-0.92388 -0.39606 -0.76864 -0.92272 -0.96981 -1.27296 -0.92272 -0.96981 -0.7062 
-0.92272 -0.44723 -1.27296 -0.92272 -0.44723 -0.7062 -0.92164 -0.86568 -1.34437 
-0.92164 -0.86568 -0.63479 -0.92164 -0.55137 -1.34437 -0.92164 -0.55137 -0.63479 
-0.92133 -1.08115 -1.10047 -0.92133 -1.08115 -0.87869 -0.92133 -0.3359 -1.10047 
-0.92133 -0.3359 -0.87869 -0.91566 -0.91737 -1.33303 -0.91566 -0.91737 -0.64613 
-0.91566 -0.49968 -1.33303 -0.91566 -0.49968 -0.64613 -0.91147 -1.07652 -1.17342 
-0.91147 -1.07652 -0.80574 -0.91147 -0.34052 -1.17342 -0.91147 -0.34052 -0.80574 
-0.91106 -1.0203 -1.25933 -0.91106 -1.0203 -0.71983 -0.91106 -0.39674 -1.25933 
-0.91106 -0.39674 -0.71983 -0.90708 -0.96847 -1.3207 -0.90708 -0.96847 -0.65846 
-0.90708 -0.44858 -1.3207 -0.90708 -0.44858 -0.65846 -0.90453 -1.13492 -0.98958 
-0.90453 -0.28212 -0.98958 -0.90399 -0.70852 -1.41714 -0.90399 -0.70852 -0.56202 
-0.90394 -0.7588 -1.41428 -0.90394 -0.7588 -0.56488 -0.90394 -0.65825 -1.41428 
-0.90394 -0.65825 -0.56488 -0.90374 -0.81135 -1.40513 -0.90374 -0.81135 -0.57403 
-0.90374 -0.6057 -1.40513 -0.90374 -0.6057 -0.57403 -0.90211 -1.13378 -1.06273 
-0.90211 -1.13378 -0.91643 -0.90211 -0.28326 -1.06273 -0.90211 -0.28326 -0.91643 
-0.90092 -0.86391 -1.39479 -0.90092 -0.86391 -0.58437 -0.90092 -0.55314 -1.39479 
-0.90092 -0.55314 -0.58437 -0.89687 -1.06965 -1.24494 -0.89687 -0.3474 -0.73422 
-0.89592 -1.01883 -1.30744 -0.89592 -0.39822 -0.67172 -0.89544 -0.91576 -1.38358 
-0.89544 -0.91576 -0.59558 -0.89544 -0.50128 -1.38358 -0.89544 -0.50128 -0.59558 
-0.89486 -1.13036 -1.13548 -0.89486 -1.13036 -0.84368 -0.89486 -0.28668 -0.84368 
-0.8873 -0.96843 -1.37056 -0.8873 -0.44862 -0.6086 -0.88281 -1.12468 -1.20745 
-0.88281 -0.29236 -0.77171 -0.88222 -1.06831 -1.29328 -0.88222 -0.34874 -0.68588 
-0.88195 -0.75875 -1.45823 -0.88195 -0.75875 -0.52093 -0.88195 -0.6583 -1.45823 
-0.88195 -0.6583 -0.52093 -0.88192 -0.70852 -1.46098 -0.88192 -0.70852 -0.51818 
-0.87975 -0.80884 -1.4543 -0.87975 -0.80884 -0.52486 -0.87975 -0.6082 -1.4543 
-0.87975 -0.6082 -0.52486 -0.87742 -0.86141 -1.44428 -0.87742 -0.86141 -0.53488 
-0.87742 -0.55564 -1.44428 -0.87742 -0.55564 -0.53488 -0.87655 -1.01898 -1.35737 
-0.87655 -0.39807 -0.62179 -0.87414 -1.19269 -1.02781 -0.87414 -1.19269 -0.95135 
-0.87414 -0.22435 -0.95135 -0.87257 -0.91354 -1.43296 -0.87257 -0.50351 -1.43296 
-0.87257 -0.50351 -0.5462 -0.86917 -1.19034 -1.10096 -0.86917 -0.22671 -0.8782 
-0.86603 -1.11677 -1.27826 -0.86603 -0.30027 -0.7009 -0.86492 -0.96627 -1.42025 
-0.86492 -0.45077 -0.55891 -0.86321 -1.06892 -1.3431 -0.86321 -0.34812 -0.63606 
-0.85926 -1.18563 -1.17411 -0.85926 -0.23142 -0.80505 -0.85773 -0.70852 -1.50368 
-0.85773 -0.70852 -0.47548 -0.85771 -0.75858 -1.50127 -0.85771 -0.75858 -0.47789 
-0.85771 -0.65847 -1.50127 -0.85771 -0.65847 -0.47789 -0.85565 -0.80874 -1.49734 
-0.85565 -0.80874 -0.48182 -0.85565 -0.6083 -1.49734 -0.85565 -0.6083 -0.48182 
-0.85467 -1.01824 -1.40625 -0.85467 -0.39881 -0.57291 -0.85144 -0.85841 -1.49215 
-0.85144 -0.55863 -1.49215 -0.85144 -0.55863 -0.48701 -0.84737 -1.1176 -1.32813 
-0.84737 -0.29944 -0.65103 -0.84711 -0.91071 -1.48103 -0.84711 -0.50634 -0.49813 
-0.84461 -1.1787 -1.24565 -0.84461 -0.23834 -0.73351 -0.8417 -1.06827 -1.39223 
-0.8417 -0.34878 -0.58693 -0.84119 -1.24926 -0.98958 -0.8398 -0.96339 -1.46894 
-0.8398 -0.45365 -0.51022 -0.83874 -1.24769 -1.06583 -0.83874 -0.16936 -0.91333 
-0.83151 -0.75852 -1.54284 -0.83151 -0.75852 -0.43632 -0.83151 -0.65852 -1.54284 
-0.83151 -0.65852 -0.43632 -0.83147 -1.16214 -1.31034 -0.83147 -0.70852 -1.54515 
-0.83147 -0.70852 -0.43401 -0.83147 -0.2549 -0.66882 -0.83097 -1.24436 -1.13916 
-0.83097 -0.17269 -0.84 -0.83005 -0.40146 -0.52404 -0.82946 -0.8084 -1.53915 
-0.82946 -0.60864 -1.53915 -0.82946 -0.60864 -0.44001 -0.82631 -0.29977 -0.60211 
-0.82533 -0.85803 -1.53407 -0.82533 -0.55902 -1.53407 -0.82533 -0.55902 -0.44509 
-0.81914 -0.50977 -0.45152 -0.81866 -1.23812 -1.21167 -0.81866 -0.17893 -0.76749 
-0.81792 -0.3505 -0.53922 -0.81225 -0.45703 -0.46327 -0.81086 -0.25505 -0.61964 
-0.80787 -1.22303 -1.27702 -0.80787 -0.19401 -0.70214 -0.80321 -0.70852 -1.58528 
-0.80321 -0.70852 -0.39388 -0.80295 -0.40504 -0.47657 -0.80291 -0.30126 -0.55429 
-0.80258 -0.75788 -1.58407 -0.80258 -0.65916 -1.58407 -0.80258 -0.65916 -0.39509 
-0.80067 -0.80783 -1.5804 -0.80067 -0.60921 -1.5804 -0.80067 -0.60921 -0.39876 
-0.79855 -1.2996 -1.10341 -0.79671 -0.55927 -0.40394 -0.79335 -0.21147 -0.63811 
-0.79063 -0.50994 -0.41038 -0.78833 -1.29469 -1.1765 -0.78833 -0.12236 -0.80266 
-0.7796 -1.28159 -1.24221 -0.7796 -0.13545 -0.73695 -0.77301 -0.70852 -1.62397 
-0.77301 -0.70852 -0.35519 -0.77237 -0.75783 -1.62283 -0.77237 -0.65922 -1.62283 
-0.77237 -0.65922 -0.35633 -0.76986 -0.61004 -0.35901 -0.76733 -0.15146 -0.67195 
-0.76597 -0.56013 -0.36406 -0.75378 -1.34813 -1.14034 -0.74716 -1.33678 -1.20648 
-0.74716 -0.08027 -0.77268 -0.74095 -0.70852 -1.66114 -0.74014 -0.6594 -1.66024 
-0.74014 -0.6594 -0.31892 -0.73768 -0.61015 -0.32163 -0.73714 -0.09447 -0.70752 
-0.70937 -1.39022 -1.1687 -0.70626 -0.65946 -1.69584 -0.70626 -0.65946 -0.28332 
0.70626 -0.65946 -1.69584 0.70626 -0.65946 -0.28332 0.70937 -1.39022 -1.1687 
0.73714 -0.09447 -0.70752 0.73768 -0.61015 -0.32163 0.74014 -0.6594 -1.66024 
0.74014 -0.6594 -0.31892 0.74095 -0.70852 -1.66114 0.74716 -1.33678 -1.20648 
0.74716 -0.08027 -0.77268 0.75378 -1.34813 -1.14034 0.76597 -0.56013 -0.36406 
0.76733 -0.15146 -0.67195 0.76986 -0.61004 -0.35901 0.77237 -0.75783 -1.62283 
0.77237 -0.65922 -1.62283 0.77237 -0.65922 -0.35633 0.77301 -0.70852 -1.62397 
0.77301 -0.70852 -0.35519 0.7796 -1.28159 -1.24221 0.7796 -0.13545 -0.73695 
0.78833 -1.29469 -1.1765 0.78833 -0.12236 -0.80266 0.79063 -0.50994 -0.41038 
0.79335 -0.21147 -0.63811 0.79671 -0.55927 -0.40394 0.79855 -1.2996 -1.10341 
0.80067 -0.80783 -1.5804 0.80067 -0.60921 -1.5804 0.80067 -0.60921 -0.39876 
0.80258 -0.75788 -1.58407 0.80258 -0.65916 -1.58407 0.80258 -0.65916 -0.39509 
0.80291 -0.30126 -0.55429 0.80295 -0.40504 -0.47657 0.80321 -0.70852 -1.58528 
0.80321 -0.70852 -0.39388 0.80787 -1.22303 -1.27702 0.80787 -0.19401 -0.70214 
0.81086 -0.25505 -0.61964 0.81225 -0.45703 -0.46327 0.81792 -0.3505 -0.53922 
0.81866 -1.23812 -1.21167 0.81866 -0.17893 -0.76749 0.81914 -0.50977 -0.45152 
0.82533 -0.85803 -1.53407 0.82533 -0.55902 -1.53407 0.82533 -0.55902 -0.44509 
0.82631 -0.29977 -0.60211 0.82946 -0.8084 -1.53915 0.82946 -0.60864 -1.53915 
0.82946 -0.60864 -0.44001 0.83005 -0.40146 -0.52404 0.83097 -1.24436 -1.13916 
0.83097 -0.17269 -0.84 0.83147 -1.16214 -1.31034 0.83147 -0.70852 -1.54515 
0.83147 -0.70852 -0.43401 0.83147 -0.2549 -0.66882 0.83151 -0.75852 -1.54284 
0.83151 -0.75852 -0.43632 0.83151 -0.65852 -1.54284 0.83151 -0.65852 -0.43632 
0.83874 -1.24769 -1.06583 0.83874 -0.16936 -0.91333 0.8398 -0.96339 -1.46894 
0.8398 -0.45365 -0.51022 0.84119 -1.24926 -0.98958 0.8417 -1.06827 -1.39223 
0.8417 -0.34878 -0.58693 0.84461 -1.1787 -1.24565 0.84461 -0.23834 -0.73351 
0.84711 -0.91071 -1.48103 0.84711 -0.50634 -0.49813 0.84737 -1.1176 -1.32813 
0.84737 -0.29944 -0.65103 0.85144 -0.85841 -1.49215 0.85144 -0.55863 -1.49215 
0.85144 -0.55863 -0.48701 0.85467 -1.01824 -1.40625 0.85467 -0.39881 -0.57291 
0.85565 -0.80874 -1.49734 0.85565 -0.80874 -0.48182 0.85565 -0.6083 -1.49734 
0.85565 -0.6083 -0.48182 0.85771 -0.75858 -1.50127 0.85771 -0.75858 -0.47789 
0.85771 -0.65847 -1.50127 0.85771 -0.65847 -0.47789 0.85773 -0.70852 -1.50368 
0.85773 -0.70852 -0.47548 0.85926 -1.18563 -1.17411 0.85926 -0.23142 -0.80505 
0.86321 -1.06892 -1.3431 0.86321 -0.34812 -0.63606 0.86492 -0.96627 -1.42025 
0.86492 -0.45077 -0.55891 0.86603 -1.11677 -1.27826 0.86603 -0.30027 -0.7009 
0.86917 -1.19034 -1.10096 0.86917 -0.22671 -0.8782 0.87257 -0.91354 -1.43296 
0.87257 -0.50351 -1.43296 0.87257 -0.50351 -0.5462 0.87414 -1.19269 -1.02781 
0.87414 -1.19269 -0.95135 0.87414 -0.22435 -0.95135 0.87655 -1.01898 -1.35737 
0.87655 -0.39807 -0.62179 0.87742 -0.86141 -1.44428 0.87742 -0.86141 -0.53488 
0.87742 -0.55564 -1.44428 0.87742 -0.55564 -0.53488 0.87975 -0.80884 -1.4543 
0.87975 -0.80884 -0.52486 0.87975 -0.6082 -1.4543 0.87975 -0.6082 -0.52486 
0.88192 -0.70852 -1.46098 0.88192 -0.70852 -0.51818 0.88195 -0.75875 -1.45823 
0.88195 -0.75875 -0.52093 0.88195 -0.6583 -1.45823 0.88195 -0.6583 -0.52093 
0.88222 -1.06831 -1.29328 0.88222 -0.34874 -0.68588 0.88281 -1.12468 -1.20745 
0.88281 -0.29236 -0.77171 0.8873 -0.96843 -1.37056 0.8873 -0.44862 -0.6086 
0.89486 -1.13036 -1.13548 0.89486 -1.13036 -0.84368 0.89486 -0.28668 -0.84368 
0.89544 -0.91576 -1.38358 0.89544 -0.91576 -0.59558 0.89544 -0.50128 -1.38358 
0.89544 -0.50128 -0.59558 0.89592 -1.01883 -1.30744 0.89592 -0.39822 -0.67172 
0.89687 -1.06965 -1.24494 0.89687 -0.3474 -0.73422 0.90092 -0.86391 -1.39479 
0.90092 -0.86391 -0.58437 0.90092 -0.55314 -1.39479 0.90092 -0.55314 -0.58437 
0.90211 -1.13378 -1.06273 0.90211 -1.13378 -0.91643 0.90211 -0.28326 -1.06273 
0.90211 -0.28326 -0.91643 0.90374 -0.81135 -1.40513 0.90374 -0.81135 -0.57403 
0.90374 -0.6057 -1.40513 0.90374 -0.6057 -0.57403 0.90394 -0.7588 -1.41428 
0.90394 -0.7588 -0.56488 0.90394 -0.65825 -1.41428 0.90394 -0.65825 -0.56488 
0.90399 -0.70852 -1.41714 0.90399 -0.70852 -0.56202 0.90453 -1.13492 -0.98958 
0.90453 -0.28212 -0.98958 0.90708 -0.96847 -1.3207 0.90708 -0.96847 -0.65846 
0.90708 -0.44858 -1.3207 0.90708 -0.44858 -0.65846 0.91106 -1.0203 -1.25933 
0.91106 -1.0203 -0.71983 0.91106 -0.39674 -1.25933 0.91106 -0.39674 -0.71983 
0.91147 -1.07652 -1.17342 0.91147 -1.07652 -0.80574 0.91147 -0.34052 -1.17342 
0.91147 -0.34052 -0.80574 0.91566 -0.91737 -1.33303 0.91566 -0.91737 -0.64613 
0.91566 -0.49968 -1.33303 0.91566 -0.49968 -0.64613 0.92133 -1.08115 -1.10047 
0.92133 -1.08115 -0.87869 0.92133 -0.3359 -1.10047 0.92133 -0.3359 -0.87869 
0.92164 -0.86568 -1.34437 0.92164 -0.86568 -0.63479 0.92164 -0.55137 -1.34437 
0.92164 -0.55137 -0.63479 0.92272 -0.96981 -1.27296 0.92272 -0.96981 -0.7062 
0.92272 -0.44723 -1.27296 0.92272 -0.44723 -0.7062 0.92388 -1.02098 -1.21052 
0.92388 -1.02098 -0.76864 0.92388 -0.70852 -1.37226 0.92388 -0.70852 -0.6069 
0.92388 -0.39606 -1.21052 0.92388 -0.39606 -0.76864 0.92501 -0.81354 -1.35471 
0.92501 -0.81354 -0.62445 0.92501 -0.6035 -1.35471 0.92501 -0.6035 -0.62445 
0.92576 -0.76111 -1.36402 0.92576 -0.76111 -0.61514 0.92576 -0.65594 -1.36402 
0.92576 -0.65594 -0.61514 0.92628 -1.08347 -1.02737 0.92628 -1.08347 -0.95179 
0.92628 -0.33358 -1.02737 0.92628 -0.33358 -0.95179 0.93178 -0.91879 -1.28552 
0.93178 -0.91879 -0.69364 0.93178 -0.49826 -1.28552 0.93178 -0.49826 -0.69364 
0.93606 -0.9707 -1.22423 0.93606 -0.9707 -0.75493 0.93606 -0.44634 -1.22423 
0.93606 -0.44634 -0.75493 0.93638 -1.02651 -1.13815 0.93638 -1.02651 -0.84101 
0.93638 -0.39054 -1.13815 0.93638 -0.39054 -0.84101 0.93819 -0.86597 -1.2978 
0.93819 -0.86597 -0.68136 0.93819 -0.55108 -1.2978 0.93819 -0.55108 -0.68136 
0.94154 -0.70852 -1.32647 0.94154 -0.70852 -0.65269 0.94196 -0.81383 -1.30836 
0.94196 -0.81383 -0.6708 0.94196 -0.60321 -1.30836 0.94196 -0.60321 -0.6708 
0.94306 -0.76115 -1.31801 0.94306 -0.76115 -0.66115 0.94306 -0.6559 -1.31801 
0.94306 -0.6559 -0.66115 0.94381 -1.03031 -1.06498 0.94381 -1.03031 -0.91418 
0.94381 -0.38674 -1.06498 0.94381 -0.38674 -0.91418 0.94555 -0.91967 -1.23726 
0.94555 -0.91967 -0.7419 0.94555 -0.49737 -1.23726 0.94555 -0.49737 -0.7419 
0.9465 -1.03123 -0.98958 0.9465 -0.38582 -0.98958 0.94693 -0.97098 -1.17516 
0.94693 -0.97098 -0.804 0.94693 -0.44607 -1.17516 0.94693 -0.44607 -0.804 
0.9525 -0.86701 -1.24963 0.9525 -0.86701 -0.72953 0.9525 -0.55004 -1.24963 
0.9525 -0.55004 -0.72953 0.95661 -0.81387 -1.26123 0.95661 -0.81387 -0.71793 
0.95661 -0.60318 -1.26123 0.95661 -0.60318 -0.71793 0.95694 -0.70852 -1.27986 
0.95694 -0.70852 -0.6993 0.95694 -0.92003 -1.18839 0.95694 -0.92003 -0.79077 
0.95694 -0.49702 -1.18839 0.95694 -0.49702 -0.79077 0.95704 -0.97569 -1.10225 
0.95704 -0.97569 -0.87691 0.95704 -0.44136 -1.10225 0.95704 -0.44136 -0.87691 
0.95815 -0.76127 -1.27095 0.95815 -0.76127 -0.70821 0.95815 -0.65577 -1.27095 
0.95815 -0.65577 -0.70821 0.96257 -0.9769 -1.02737 0.96257 -0.9769 -0.95179 
0.96257 -0.44015 -1.02737 0.96257 -0.44015 -0.95179 0.96447 -0.86759 -1.20053 
0.96447 -0.86759 -0.77863 0.96447 -0.54945 -1.20053 0.96447 -0.54945 -0.77863 
0.96593 -0.91985 -1.13901 0.96593 -0.91985 -0.84015 0.96593 -0.4972 -1.13901 
0.96593 -0.4972 -0.84015 0.9691 -0.81448 -1.21233 0.9691 -0.81448 -0.76683 
0.9691 -0.60257 -1.21233 0.9691 -0.60257 -0.76683 0.97003 -0.70852 -1.23256 
0.97003 -0.70852 -0.7466 0.97083 -0.76131 -1.22346 0.97083 -0.76131 -0.7557 
0.97083 -0.65573 -1.22346 0.97083 -0.65573 -0.7557 0.97396 -0.86756 -1.15117 
0.97396 -0.86756 -0.82799 0.97396 -0.54948 -1.15117 0.97396 -0.54948 -0.82799 
0.97415 -0.92165 -1.06451 0.97415 -0.92165 -0.91465 0.97415 -0.4954 -1.06451 
0.97415 -0.4954 -0.91465 0.97689 -0.92225 -0.98958 0.97689 -0.4948 -0.98958 
0.97912 -0.81481 -1.16286 0.97912 -0.81481 -0.8163 0.97912 -0.60223 -1.16286 
0.97912 -0.60223 -0.8163 0.98079 -0.86781 -1.10222 0.98079 -0.86781 -0.87694 
0.98079 -0.70852 -1.18467 0.98079 -0.70852 -0.79449 0.98079 -0.54923 -1.10222 
0.98079 -0.54923 -0.87694 0.9814 -0.76175 -1.17404 0.9814 -0.76175 -0.80512 
0.9814 -0.6553 -1.17404 0.9814 -0.6553 -0.80512 0.98631 -0.86902 -1.02734 
0.98631 -0.86902 -0.95182 0.98631 -0.54802 -1.02734 0.98631 -0.54802 -0.95182 
0.98648 -0.81508 -1.11405 0.98648 -0.81508 -0.86511 0.98648 -0.60196 -1.11405 
0.98648 -0.60196 -0.86511 0.98918 -0.70852 -1.13631 0.98918 -0.70852 -0.84285 
0.98928 -0.76178 -1.12552 0.98928 -0.76178 -0.85364 0.98928 -0.65526 -1.12552 
0.98928 -0.65526 -0.85364 0.99144 -0.8151 -1.06494 0.99144 -0.8151 -0.91422 
0.99144 -0.60195 -1.06494 0.99144 -0.60195 -0.91422 0.99427 -0.8154 -0.98958 
0.99427 -0.60164 -0.98958 0.99479 -0.76189 -1.0764 0.99479 -0.76189 -0.90276 
0.99479 -0.65516 -1.0764 0.99479 -0.65516 -0.90276 0.99518 -0.70852 -1.0876 
0.99518 -0.70852 -0.89156 0.99786 -0.76192 -1.02734 0.99786 -0.76192 -0.95182 
0.99786 -0.65512 -1.02734 0.99786 -0.65512 -0.95182 0.9988 -0.70852 -1.03865 
0.9988 -0.70852 -0.94051 1 -0.70852 -0.98958 -1 2.18911 0.69652 
-0.9988 2.18911 0.64746 -0.9988 2.18911 0.74559 -0.99786 2.13571 0.65876 
-0.99786 2.13571 0.73428 -0.99786 2.24251 0.65876 -0.99786 2.24251 0.73428 
-0.99518 2.18911 0.59851 -0.99518 2.18911 0.79454 -0.99479 2.13574 0.60971 
-0.99479 2.13574 0.78334 -0.99479 2.24248 0.60971 -0.99479 2.24248 0.78334 
-0.99427 2.08223 0.69652 -0.99427 2.29599 0.69652 -0.99144 2.08254 0.62116 
-0.99144 2.08254 0.77188 -0.99144 2.29568 0.62116 -0.99144 2.29568 0.77188 
-0.98928 2.13585 0.56058 -0.98928 2.13585 0.83247 -0.98928 2.24237 0.56058 
-0.98928 2.24237 0.83247 -0.98918 2.18911 0.54979 -0.98918 2.18911 0.84325 
-0.98648 2.08255 0.57205 -0.98648 2.08255 0.821 -0.98648 2.29567 0.57205 
-0.98648 2.29567 0.821 -0.98631 2.02861 0.65876 -0.98631 2.02861 0.73429 
-0.98631 2.34961 0.65876 -0.98631 2.34961 0.73429 -0.9814 2.13589 0.51207 
-0.9814 2.13589 0.88098 -0.9814 2.24233 0.51207 -0.9814 2.24233 0.88098 
-0.98079 2.02982 0.58389 -0.98079 2.02982 0.80916 -0.98079 2.18911 0.50143 
-0.98079 2.18911 0.89161 -0.98079 2.3484 0.58389 -0.98079 2.3484 0.80916 
-0.97912 2.08282 0.52324 -0.97912 2.08282 0.8698 -0.97912 2.2954 0.52324 
-0.97912 2.2954 0.8698 -0.97689 1.97539 0.69652 -0.97689 2.40283 0.69652 
-0.97415 1.97599 0.6216 -0.97415 1.97599 0.77145 -0.97415 2.40223 0.6216 
-0.97415 2.40223 0.77145 -0.97396 2.03007 0.53493 -0.97396 2.03007 0.85812 
-0.97396 2.34815 0.53493 -0.97396 2.34815 0.85812 -0.97083 2.13632 0.46264 
-0.97083 2.13632 0.93041 -0.97083 2.2419 0.46264 -0.97083 2.2419 0.93041 
-0.97003 2.18911 0.45354 -0.97003 2.18911 0.9395 -0.9691 2.08316 0.47377 
-0.9691 2.08316 0.91927 -0.9691 2.29506 0.47377 -0.9691 2.29506 0.91927 
-0.96593 1.97779 0.54709 -0.96593 1.97779 0.84595 -0.96593 2.40043 0.54709 
-0.96593 2.40043 0.84595 -0.96447 2.03004 0.48558 -0.96447 2.03004 0.90747 
-0.96447 2.34818 0.48558 -0.96447 2.34818 0.90747 -0.96257 1.92073 0.65874 
-0.96257 1.92073 0.73431 -0.96257 2.45749 0.65874 -0.96257 2.45749 0.73431 
-0.95815 2.13636 0.41515 -0.95815 2.13636 0.97789 -0.95815 2.24186 0.41515 
-0.95815 2.24186 0.97789 -0.95704 1.92195 0.58385 -0.95704 1.92195 0.80919 
-0.95704 2.45627 0.58385 -0.95704 2.45627 0.80919 -0.95694 1.97761 0.49772 
-0.95694 1.97761 0.89533 -0.95694 2.40061 0.49772 -0.95694 2.40061 0.89533 
-0.95694 2.18911 0.40624 -0.95694 2.18911 0.98681 -0.95661 2.08376 0.42487 
-0.95661 2.08376 0.96817 -0.95661 2.29446 0.42487 -0.95661 2.29446 0.96817 
-0.9525 2.03063 0.43647 -0.9525 2.03063 0.95658 -0.9525 2.34759 0.43647 
-0.9525 2.34759 0.95658 -0.94693 1.92666 0.51094 -0.94693 1.92666 0.88211 
-0.94693 2.45156 0.51094 -0.94693 2.45156 0.88211 -0.9465 1.8664 0.69652 
-0.9465 2.51182 0.69652 -0.94555 1.97796 0.44884 -0.94555 1.97796 0.94421 
-0.94555 2.40026 0.44884 -0.94555 2.40026 0.94421 -0.94381 1.86732 0.62112 
-0.94381 1.86732 0.77192 -0.94381 2.5109 0.62112 -0.94381 2.5109 0.77192 
-0.94306 2.13648 0.36809 -0.94306 2.13648 1.02496 -0.94306 2.24174 0.36809 
-0.94306 2.24174 1.02496 -0.94196 2.0838 0.37774 -0.94196 2.0838 1.0153 
-0.94196 2.29442 0.37774 -0.94196 2.29442 1.0153 -0.94154 2.18911 0.35963 
-0.94154 2.18911 1.03341 -0.93819 2.03167 0.3883 -0.93819 2.03167 1.00475 
-0.93819 2.34655 0.3883 -0.93819 2.34655 1.00475 -0.93638 1.87112 0.54795 
-0.93638 1.87112 0.8451 -0.93638 2.5071 0.54795 -0.93638 2.5071 0.8451 
-0.93606 1.92693 0.46187 -0.93606 1.92693 0.93117 -0.93606 2.45129 0.46187 
-0.93606 2.45129 0.93117 -0.93178 1.97885 0.40059 -0.93178 1.97885 0.99246 
-0.93178 2.39937 0.40059 -0.93178 2.39937 0.99246 -0.92628 1.81416 0.65874 
-0.92628 1.81416 0.73431 -0.92628 2.56406 0.65874 -0.92628 2.56406 0.73431 
-0.92576 2.13653 0.32208 -0.92576 2.13653 1.07096 -0.92576 2.24169 0.32208 
-0.92576 2.24169 1.07096 -0.92501 2.08409 0.33139 -0.92501 2.08409 1.06166 
-0.92501 2.29413 0.33139 -0.92501 2.29413 1.06166 -0.92388 1.87665 0.47558 
-0.92388 1.87665 0.91747 -0.92388 2.18911 0.31384 -0.92388 2.18911 1.07921 
-0.92388 2.50157 0.47558 -0.92388 2.50157 0.91747 -0.92272 1.92782 0.41314 
-0.92272 1.92782 0.97991 -0.92272 2.4504 0.41314 -0.92272 2.4504 0.97991 
-0.92164 2.03195 0.34173 -0.92164 2.03195 1.05132 -0.92164 2.34627 0.34173 
-0.92164 2.34627 1.05132 -0.92133 1.81649 0.58563 -0.92133 1.81649 0.80741 
-0.92133 2.56173 0.58563 -0.92133 2.56173 0.80741 -0.91566 1.98026 0.35308 
-0.91566 1.98026 1.03997 -0.91566 2.39796 0.35308 -0.91566 2.39796 1.03997 
-0.91147 1.82111 0.51268 -0.91147 1.82111 0.88037 -0.91147 2.55711 0.51268 
-0.91147 2.55711 0.88037 -0.91106 1.87733 0.42678 -0.91106 1.87733 0.96627 
-0.91106 2.50089 0.42678 -0.91106 2.50089 0.96627 -0.90708 1.92916 0.3654 
-0.90708 1.92916 1.02765 -0.90708 2.44906 0.3654 -0.90708 2.44906 1.02765 
-0.90453 1.76271 0.69652 -0.90453 2.61551 0.69652 -0.90399 2.18911 0.26897 
-0.90399 2.18911 1.12408 -0.90394 2.13883 0.27182 -0.90394 2.13883 1.12122 
-0.90394 2.23939 0.27182 -0.90394 2.23939 1.12122 -0.90374 2.08629 0.28097 
-0.90374 2.08629 1.11208 -0.90374 2.29193 0.28097 -0.90374 2.29193 1.11208 
-0.90211 1.76385 0.62338 -0.90211 1.76385 0.76967 -0.90211 2.61437 0.62338 
-0.90211 2.61437 0.76967 -0.90092 2.03373 0.29131 -0.90092 2.03373 1.10174 
-0.90092 2.34449 0.29131 -0.90092 2.34449 1.10174 -0.89687 1.82798 0.44117 
-0.89687 1.82798 0.95188 -0.89687 2.55024 0.44117 -0.89687 2.55024 0.95188 
-0.89592 1.8788 0.37866 -0.89592 1.8788 1.01439 -0.89592 2.49942 0.37866 
-0.89592 2.49942 1.01439 -0.89544 1.98187 0.30253 -0.89544 1.98187 1.09052 
-0.89544 2.39635 0.30253 -0.89544 2.39635 1.09052 -0.89486 1.76727 0.55063 
-0.89486 1.76727 0.84242 -0.89486 2.61095 0.55063 -0.89486 2.61095 0.84242 
-0.8873 1.9292 0.31555 -0.8873 1.9292 1.0775 -0.8873 2.44902 0.31555 
-0.8873 2.44902 1.0775 -0.88281 1.77295 0.47865 -0.88281 1.77295 0.91439 
-0.88281 2.60527 0.47865 -0.88281 2.60527 0.91439 -0.88222 1.82932 0.39282 
-0.88222 1.82932 1.00022 -0.88222 2.5489 0.39282 -0.88222 2.5489 1.00022 
-0.88195 2.13889 0.22787 -0.88195 2.13889 1.16518 -0.88195 2.23933 0.22787 
-0.88195 2.23933 1.16518 -0.88192 2.18911 0.22513 -0.88192 2.18911 1.16792 
-0.87975 2.08879 0.2318 -0.87975 2.08879 1.16125 -0.87975 2.28943 0.2318 
-0.87975 2.28943 1.16125 -0.87742 2.03622 0.24182 -0.87742 2.03622 1.15123 
-0.87742 2.342 0.24182 -0.87742 2.342 1.15123 -0.87655 1.87866 0.32873 
-0.87655 1.87866 1.06432 -0.87655 2.49956 0.32873 -0.87655 2.49956 1.06432 
-0.87414 1.70494 0.65829 -0.87414 1.70494 0.73476 -0.87414 2.67328 0.65829 
-0.87414 2.67328 0.73476 -0.87257 1.98409 0.25314 -0.87257 1.98409 1.1399 
-0.87257 2.39413 0.25314 -0.87257 2.39413 1.1399 -0.86917 1.7073 0.58515 
-0.86917 1.7073 0.8079 -0.86917 2.67092 0.58515 -0.86917 2.67092 0.8079 
-0.86603 1.78086 0.40785 -0.86603 1.78086 0.9852 -0.86603 2.59736 0.40785 
-0.86603 2.59736 0.9852 -0.86492 1.93136 0.26585 -0.86492 1.93136 1.1272 
-0.86492 2.44686 0.26585 -0.86492 2.44686 1.1272 -0.86321 1.82871 0.343 
-0.86321 1.82871 1.05005 -0.86321 2.54951 0.343 -0.86321 2.54951 1.05005 
-0.85926 1.71201 0.51199 -0.85926 1.71201 0.88106 -0.85926 2.66621 0.51199 
-0.85926 2.66621 0.88106 -0.85773 2.18911 0.18242 -0.85773 2.18911 1.21063 
-0.85771 2.13905 0.18484 -0.85771 2.13905 1.20821 -0.85771 2.23917 0.18484 
-0.85771 2.23917 1.20821 -0.85565 2.08889 0.18876 -0.85565 2.08889 1.20429 
-0.85565 2.28933 0.18876 -0.85565 2.28933 1.20429 -0.85467 1.8794 0.27985 
-0.85467 1.8794 1.1132 -0.85467 2.49882 0.27985 -0.85467 2.49882 1.1132 
-0.85144 2.03922 0.19395 -0.85144 2.03922 1.19909 -0.85144 2.339 0.19395 
-0.85144 2.339 1.19909 -0.84737 1.78003 0.35797 -0.84737 1.78003 1.03508 
-0.84737 2.59819 0.35797 -0.84737 2.59819 1.03508 -0.84711 1.98692 0.20508 
-0.84711 1.98692 1.18797 -0.84711 2.3913 0.20508 -0.84711 2.3913 1.18797 
-0.84461 1.71893 0.44045 -0.84461 1.71893 0.95259 -0.84461 2.65929 0.44045 
-0.84461 2.65929 0.95259 -0.8417 1.82936 0.29388 -0.8417 1.82936 1.09917 
-0.8417 2.54886 0.29388 -0.8417 2.54886 1.09917 -0.84119 1.64837 0.69652 
-0.84119 2.72985 0.69652 -0.8398 1.93424 0.21717 -0.8398 1.93424 1.17588 
-0.8398 2.44398 0.21717 -0.8398 2.44398 1.17588 -0.83874 1.64995 0.62027 
-0.83874 1.64995 0.77277 -0.83874 2.72827 0.62027 -0.83874 2.72827 0.77277 
-0.83151 2.13911 0.14326 -0.83151 2.13911 1.24978 -0.83151 2.23911 0.14326 
-0.83151 2.23911 1.24978 -0.83147 1.73549 0.37577 -0.83147 1.73549 1.01728 
-0.83147 2.18911 0.14095 -0.83147 2.18911 1.25209 -0.83147 2.64273 0.37577 
-0.83147 2.64273 1.01728 -0.83097 1.65327 0.8461 -0.83097 2.72495 0.54695 
-0.83097 2.72495 0.8461 -0.83005 1.88205 0.23099 -0.83005 1.88205 1.16206 
-0.83005 2.49617 0.23099 -0.83005 2.49617 1.16206 -0.82946 2.08923 0.14696 
-0.82946 2.08923 1.24609 -0.82946 2.28899 0.14696 -0.82946 2.28899 1.24609 
-0.82631 1.78036 0.30905 -0.82631 1.78036 1.084 -0.82631 2.59786 0.30905 
-0.82631 2.59786 1.084 -0.82533 2.0396 0.15203 -0.82533 2.0396 1.24102 
-0.82533 2.33862 0.15203 -0.82533 2.33862 1.24102 -0.81914 1.99035 0.15847 
-0.81914 1.99035 1.23458 -0.81914 2.38787 0.15847 -0.81914 2.38787 1.23458 
-0.81866 1.65952 0.91862 -0.81866 2.7187 0.47443 -0.81866 2.7187 0.91862 
-0.81792 1.83108 0.24617 -0.81792 1.83108 1.14688 -0.81792 2.54714 0.24617 
-0.81792 2.54714 1.14688 -0.81225 1.93762 0.17021 -0.81225 1.93762 1.22284 
-0.81225 2.4406 0.17021 -0.81225 2.4406 1.22284 -0.81086 1.73563 0.32658 
-0.81086 1.73563 1.06647 -0.81086 2.64259 0.32658 -0.81086 2.64259 1.06647 
-0.80787 1.6746 0.98397 -0.80787 2.70362 0.40908 -0.80787 2.70362 0.98397 
-0.80321 2.18911 0.10082 -0.80321 2.18911 1.29222 -0.80296 2.78392 0.65829 
-0.80296 2.78392 0.73476 -0.80295 1.88562 0.18352 -0.80295 1.88562 1.20953 
-0.80295 2.4926 0.18352 -0.80295 2.4926 1.20953 -0.80291 1.78185 0.26123 
-0.80291 1.78185 1.13181 -0.80291 2.59637 0.26123 -0.80291 2.59637 1.13181 
-0.80258 2.13975 0.10203 -0.80258 2.13975 1.29102 -0.80258 2.23847 0.10203 
-0.80258 2.23847 1.29102 -0.80067 2.0898 0.10571 -0.80067 2.0898 1.28734 
-0.80067 2.28842 0.10571 -0.80067 2.28842 1.28734 -0.79855 1.59804 0.81035 
-0.79855 2.78018 0.5827 -0.79855 2.78018 0.81035 -0.79671 2.03985 0.11089 
-0.79671 2.03985 1.28216 -0.79671 2.33837 0.11089 -0.79671 2.33837 1.28216 
-0.79335 1.69206 1.04799 -0.79335 2.68616 0.34506 -0.79335 2.68616 1.04799 
-0.79126 1.83453 0.19834 -0.79126 1.83453 1.1947 -0.79126 2.54369 0.19834 
-0.79126 2.54369 1.1947 -0.79063 1.99053 0.11733 -0.79063 1.99053 1.27572 
-0.79063 2.38769 0.11733 -0.79063 2.38769 1.27572 -0.78833 1.60294 0.88345 
-0.78833 2.77528 0.5096 -0.78833 2.77528 0.88345 -0.78781 1.73703 1.11482 
-0.78781 2.64119 0.27823 -0.78781 2.64119 1.11482 -0.78299 1.94242 0.1255 
-0.78299 1.94242 1.26754 -0.78299 2.4358 0.1255 -0.78299 2.4358 1.26754 
-0.7796 1.61604 0.94915 -0.7796 2.76218 0.4439 -0.7796 2.76218 0.94915 
-0.77723 1.78449 0.21465 -0.77723 1.78449 1.1784 -0.77723 2.59373 0.21465 
-0.77723 2.59373 1.1784 -0.77417 1.8902 0.13857 -0.77417 1.8902 1.25448 
-0.77417 2.48802 0.13857 -0.77417 2.48802 1.25448 -0.77301 2.18911 0.06213 
-0.77301 2.18911 1.33092 -0.77237 2.13981 0.06327 -0.77237 2.13981 1.32978 
-0.77237 2.23841 0.06327 -0.77237 2.23841 1.32978 -0.77074 1.69314 1.09649 
-0.77074 2.68508 0.29656 -0.77074 2.68508 1.09649 -0.76986 2.09062 0.06595 
-0.76986 2.09062 1.3271 -0.76986 2.2876 0.06595 -0.76986 2.2876 1.3271 
-0.76733 1.63205 1.01415 -0.76733 2.74617 0.3789 -0.76733 2.74617 1.01415 
-0.76597 2.04072 0.071 -0.76597 2.04072 1.32205 -0.76597 2.3375 0.071 
-0.76597 2.3375 1.32205 -0.76294 1.83859 0.15333 -0.76294 1.83859 1.23972 
-0.76294 2.53963 0.15333 -0.76294 2.53963 1.23972 -0.76254 1.7395 1.1617 
-0.76254 2.63872 0.23134 -0.76254 2.63872 1.1617 -0.76249 2.83611 0.69652 
-0.76031 2.83426 0.62093 -0.76031 2.83426 0.77212 -0.76014 1.9912 0.07764 
-0.76014 1.9912 1.31541 -0.76014 2.38702 0.07764 -0.76014 2.38702 1.31541 
-0.75378 2.82871 0.54577 -0.75378 2.82871 0.84728 -0.75257 1.94312 0.08569 
-0.75257 1.94312 1.30736 -0.75257 2.4351 0.08569 -0.75257 2.4351 1.30736 
-0.75184 1.65076 1.0772 -0.75184 2.72746 0.31585 -0.75184 2.72746 1.0772 
-0.74934 1.78829 0.16943 -0.74934 1.78829 1.22362 -0.74934 2.58993 0.16943 
-0.74934 2.58993 1.22362 -0.74716 1.56085 0.91343 -0.74716 2.81737 0.47962 
-0.74716 2.81737 0.91343 -0.74592 1.69564 1.14384 -0.74592 2.68258 0.24921 
-0.74592 2.68258 1.14384 -0.74318 1.89564 0.09522 -0.74318 1.89564 1.29783 
-0.74318 2.48258 0.09522 -0.74318 2.48258 1.29783 -0.74095 2.18911 0.02497 
-0.74095 2.18911 1.36808 -0.74014 2.13998 0.02586 -0.74014 2.13998 1.36718 
-0.74014 2.23824 0.02586 -0.74014 2.23824 1.36718 -0.73768 2.09074 0.02857 
-0.73768 2.09074 1.36447 -0.73768 2.28748 0.02857 -0.73768 2.28748 1.36447 
-0.73714 1.57505 0.97859 -0.73714 2.80317 0.41446 -0.73714 2.80317 0.97859 
-0.73454 1.74365 1.2084 -0.73454 2.63457 0.18464 -0.73454 2.63457 1.2084 
-0.73344 2.04197 0.03289 -0.73344 2.04197 1.36016 -0.73344 2.33625 0.03289 
-0.73344 2.33625 1.36016 -0.73235 1.84391 0.10959 -0.73235 1.84391 1.28346 
-0.73235 2.53431 0.10959 -0.73235 2.53431 1.28346 -0.72774 1.99236 0.0395 
-0.72774 1.99236 1.35355 -0.72774 2.38586 0.0395 -0.72774 2.38586 1.35355 
-0.72743 1.65303 1.12484 -0.72743 2.72519 0.2682 -0.72743 2.72519 1.12484 
-0.72377 1.59205 1.04247 -0.72377 2.78617 0.35058 -0.72377 2.78617 1.04247 
-0.7201 1.94443 0.04722 -0.7201 1.94443 1.34583 -0.7201 2.43379 0.04722 
-0.7201 2.43379 1.34583 -0.71959 2.88246 0.65832 -0.71959 2.88246 0.73472 
-0.71933 1.79322 1.26734 -0.71933 2.585 0.12571 -0.71933 2.585 1.26734 
-0.71834 1.69948 1.19074 -0.71834 2.67874 0.20231 -0.71834 2.67874 1.19074 
-0.71519 2.87872 0.58274 -0.71519 2.87872 0.8103 -0.71082 1.89686 0.05673 
-0.71082 1.89686 1.33631 -0.71082 2.48136 0.05673 -0.71082 2.48136 1.33631 
-0.70937 2.8708 0.51741 -0.70937 2.8708 0.87564 -0.70711 1.61176 1.10477 
-0.70711 2.18911 -0.01058 -0.70711 2.18911 1.40363 -0.70711 2.76646 0.28828 
-0.70711 2.76646 1.10477 -0.70626 2.14004 -0.00973 -0.70626 2.14004 1.40278 
-0.70626 2.23818 -0.00973 -0.70626 2.23818 1.40278 -0.70484 1.74846 1.25243 
-0.70484 2.62976 0.14062 -0.70484 2.62976 1.25243 -0.7037 2.09109 -0.00718 
-0.7037 2.09109 1.40023 -0.7037 2.28713 -0.00718 -0.7037 2.28713 1.40023 
-0.70144 2.85839 0.45146 -0.70144 2.85839 0.94159 -0.70019 1.65629 1.17175 
-0.70019 2.72193 0.2213 -0.70019 2.72193 1.17175 -0.69987 1.85024 0.06776 
-0.69987 1.85024 1.32529 -0.69987 2.52798 0.06776 -0.69987 2.52798 1.32529 
-0.69945 2.04238 -0.00293 -0.69945 2.04238 1.39598 -0.69945 2.33584 -0.00293 
-0.69945 2.33584 1.39598 -0.69352 1.99402 0.003 -0.69352 1.99402 1.39004 
-0.69352 2.3842 0.003 -0.69352 2.3842 1.39004 -0.68995 2.84303 0.38611 
-0.68995 2.84303 1.00693 -0.68862 1.70477 1.23616 -0.68862 2.67345 0.15688 
-0.68862 2.67345 1.23616 -0.68728 1.79927 1.30944 -0.68728 2.57895 0.08361 
-0.68728 2.57895 1.30944 -0.68592 1.94613 0.01061 -0.68592 1.94613 1.38244 
-0.68592 2.43209 0.01061 -0.68592 2.43209 1.38244 -0.68023 1.61468 1.15184 
-0.68023 2.76354 0.24121 -0.68023 2.76354 1.15184 -0.67666 1.89883 1.37318 
-0.67666 2.47939 0.01987 -0.67666 2.47939 1.37318 -0.67524 2.82496 0.32269 
-0.67524 2.82496 1.07036 -0.67472 2.92718 0.69652 -0.67296 1.7545 1.29506 
-0.67296 2.62372 0.09799 -0.67296 2.62372 1.29506 -0.67276 2.92503 0.62033 
-0.67276 2.92503 0.77272 -0.67156 2.18911 -0.04443 -0.67156 2.18911 1.43748 
-0.67085 1.66136 1.21753 -0.67085 2.71686 0.17552 -0.67085 2.71686 1.21753 
-0.67066 2.13998 -0.04361 -0.67066 2.13998 1.43666 -0.67066 2.23824 -0.04361 
-0.67066 2.23824 1.43666 -0.66871 2.919 0.55479 -0.66871 2.919 0.83826 
-0.66795 2.09074 -0.04115 -0.66795 2.09074 1.4342 -0.66795 2.28748 -0.04115 
-0.66795 2.28748 1.4342 -0.66577 1.85222 1.3623 -0.66577 2.526 0.03075 
-0.66577 2.526 1.3623 -0.66364 2.04197 -0.03692 -0.66364 2.04197 1.42997 
-0.66364 2.33625 -0.03692 -0.66364 2.33625 1.42997 -0.66174 2.9098 0.48986 
-0.66174 2.9098 0.90319 -0.65935 2.80298 0.26245 -0.65935 2.80298 1.1306 
-0.65706 1.71056 1.27898 -0.65706 2.66766 0.11406 -0.65706 2.66766 1.27898 
-0.65703 1.99236 -0.03122 -0.65703 1.99236 1.42426 -0.65703 2.38586 -0.03122 
-0.65703 2.38586 1.42426 -0.65328 1.80643 1.34981 -0.65328 2.57179 0.04324 
-0.65328 2.57179 1.34981 -0.65216 2.89647 0.4239 -0.65216 2.89647 0.96915 
-0.65136 1.61929 1.19757 -0.65136 2.75893 0.19548 -0.65136 2.75893 1.19757 
-0.6493 1.94443 1.41662 -0.6493 2.43379 -0.02357 -0.6493 2.43379 1.41662 
-0.63979 1.89686 1.40734 -0.63979 2.48136 -0.01429 -0.63979 2.48136 1.40734 
-0.63969 1.66801 1.26155 -0.63969 2.71021 0.13149 -0.63969 2.71021 1.26155 
-0.63957 2.87988 0.3592 -0.63957 2.87988 1.03384 -0.63922 1.76155 1.33574 
-0.63922 2.61667 0.05731 -0.63922 2.61667 1.33574 -0.63439 2.18911 -0.07649 
-0.63439 2.18911 1.46953 -0.63325 2.13981 -0.07585 -0.63325 2.13981 1.4689 
-0.63325 2.23841 -0.07585 -0.63325 2.23841 1.4689 -0.63083 2.79865 0.2164 
-0.63083 2.79865 1.17665 -0.63057 2.09062 -0.07333 -0.63057 2.09062 1.46638 
-0.63057 2.2876 -0.07333 -0.63057 2.2876 1.46638 -0.62877 1.85024 1.39639 
-0.62877 2.52798 -0.00335 -0.62877 2.52798 1.39639 -0.62674 2.96741 0.65833 
-0.62674 2.96741 0.73472 -0.62553 2.85984 0.29798 -0.62553 2.85984 1.09507 
-0.62552 2.04072 -0.06944 -0.62552 2.04072 1.46249 -0.62552 2.3375 -0.06944 
-0.62552 2.3375 1.46249 -0.62403 2.96361 0.59293 -0.62403 2.96361 0.80012 
-0.62361 1.71771 1.32014 -0.62361 2.66051 0.07291 -0.62361 2.66051 1.32014 
-0.62056 1.62559 1.24182 -0.62056 2.75263 0.15123 -0.62056 2.75263 1.24182 
-0.61889 1.9912 1.45666 -0.61889 2.38702 -0.06361 -0.61889 2.38702 1.45666 
-0.61875 2.95629 0.52747 -0.61875 2.95629 0.86558 -0.61292 1.79927 1.38381 
-0.61292 2.57895 0.00924 -0.61292 2.57895 1.38381 -0.6111 2.94551 0.46325 
-0.6111 2.94551 0.9298 -0.61084 1.94312 1.4491 -0.61084 2.4351 -0.05605 
-0.61084 2.4351 1.4491 -0.60876 2.83688 0.23848 -0.60876 2.83688 1.15457 
-0.60651 1.67501 1.30303 -0.60651 2.70321 0.09002 -0.60651 2.70321 1.30303 
-0.6013 1.89564 1.4397 -0.6013 2.48258 -0.04665 -0.6013 2.48258 1.4397 
-0.60031 2.93092 0.39761 -0.60031 2.93092 0.99543 -0.60027 2.79251 0.17157 
-0.60027 2.79251 1.22148 -0.59854 1.7545 1.36948 -0.59854 2.62372 0.02356 
-0.59854 2.62372 1.36948 -0.5957 2.18911 -0.10668 -0.5957 2.18911 1.49973 
-0.59449 2.13975 -0.10606 -0.59449 2.13975 1.49911 -0.59449 2.23847 -0.10606 
-0.59449 2.23847 1.49911 -0.59082 2.0898 -0.10415 -0.59082 2.0898 1.49719 
-0.59082 2.28842 -0.10415 -0.59082 2.28842 1.49719 -0.58794 1.63354 1.28446 
-0.58794 2.74468 0.10859 -0.58794 2.74468 1.28446 -0.58777 2.91324 0.33574 
-0.58777 2.91324 1.05731 -0.58694 1.84391 1.42888 -0.58694 2.53431 -0.03583 
-0.58694 2.53431 1.42888 -0.58564 2.03985 1.49324 -0.58564 2.33837 -0.10019 
-0.58564 2.33837 1.49324 -0.58246 1.71056 1.35358 -0.58246 2.66766 0.03947 
-0.58246 2.66766 1.35358 -0.5792 1.99053 1.48715 -0.5792 2.38769 -0.09411 
-0.5792 2.38769 1.48715 -0.57854 2.83115 0.19345 -0.57854 2.83115 1.19959 
-0.57735 3.00561 0.69652 -0.57611 3.00386 0.63112 -0.57611 3.00386 0.76193 
-0.57271 2.89217 0.27496 -0.57271 2.89217 1.11809 -0.57241 2.99862 0.566 
-0.57241 2.99862 0.82705 -0.57102 1.94242 1.47952 -0.57102 2.4358 -0.08647 
-0.57102 2.4358 1.47952 -0.57081 1.79322 1.41586 -0.57081 2.585 -0.02281 
-0.57081 2.585 1.41586 -0.56795 2.78481 0.12857 -0.56795 2.78481 1.26448 
-0.56626 2.98992 0.50143 -0.56626 2.98992 0.89161 -0.56503 1.66801 1.33621 
-0.56503 2.71021 0.05684 -0.56503 2.71021 1.33621 -0.55796 1.8902 1.47069 
-0.55796 2.48802 -0.07765 -0.55796 2.48802 1.47069 -0.55768 2.97779 0.4377 
-0.55768 2.97779 0.95534 -0.5559 1.74846 1.40136 -0.5559 2.62976 -0.00831 
-0.5559 2.62976 1.40136 -0.55557 2.18911 -0.13495 -0.55557 2.18911 1.52799 
-0.55557 2.868 0.21647 -0.55557 2.868 1.17657 -0.55326 2.13911 -0.13498 
-0.55326 2.13911 1.52803 -0.55326 2.23911 -0.13498 -0.55326 2.23911 1.52803 
-0.54957 2.08923 1.52598 -0.54957 2.28899 -0.13294 -0.54957 2.28899 1.52598 
-0.54671 2.96228 0.37508 -0.54671 2.96228 1.01796 -0.5466 2.8235 0.14992 
-0.5466 2.8235 1.24312 -0.54529 2.75263 0.07596 -0.54529 2.75263 1.31709 
-0.54449 2.0396 1.52186 -0.54449 2.33862 -0.12881 -0.54449 2.33862 1.52186 
-0.54367 3.02768 0.66167 -0.54367 3.02768 0.73138 -0.54319 1.83859 1.45946 
-0.54319 2.53963 -0.06642 -0.54319 2.53963 1.45946 -0.54112 3.02407 0.59633 
-0.54112 3.02407 0.79672 -0.53964 1.70477 1.38515 -0.53964 2.67345 0.0079 
-0.53964 2.67345 1.38515 -0.53806 1.99035 1.51566 -0.53806 2.38787 -0.12262 
-0.53806 2.38787 1.51566 -0.53609 3.01692 0.53121 -0.53609 3.01692 0.86184 
-0.5334 2.94345 0.31384 -0.5334 2.94345 1.07921 -0.52862 3.00635 0.46701 
-0.52862 3.00635 0.92604 -0.52709 1.78829 1.44587 -0.52709 2.58993 -0.05282 
-0.52709 2.58993 1.44587 -0.52631 1.93762 1.50877 -0.52631 2.4406 -0.11572 
-0.52631 2.4406 1.50877 -0.52495 2.79251 0.09625 -0.52495 2.79251 1.2968 
-0.52393 2.86067 0.17259 -0.52393 2.86067 1.22046 -0.52101 1.66136 1.36737 
-0.52101 2.71686 0.02568 -0.52101 2.71686 1.36737 -0.51864 2.99207 0.4028 
-0.51864 2.99207 0.99025 -0.51781 2.9214 0.25424 -0.51781 2.9214 1.13881 
-0.5141 2.18911 -0.1612 -0.5141 2.18911 1.55425 -0.51301 1.88562 1.49947 
-0.51301 2.4926 -0.10642 -0.51301 2.4926 1.49947 -0.51188 1.74365 1.43106 
-0.51188 2.63457 -0.03801 -0.51188 2.63457 1.43106 -0.51169 2.13905 1.55424 
-0.51169 2.23917 -0.16119 -0.51169 2.23917 1.55424 -0.50969 3.04947 0.69652 
-0.50845 3.04738 0.62691 -0.50845 3.04738 0.76613 -0.50776 2.08889 1.55217 
-0.50776 2.28933 -0.15912 -0.50776 2.28933 1.55217 -0.50636 2.97467 0.34087 
-0.50636 2.97467 1.05218 -0.50443 3.04196 0.56161 -0.50443 3.04196 0.83143 
-0.50307 2.83115 0.11798 -0.50307 2.83115 1.27507 -0.50257 2.03922 1.54797 
-0.50257 2.339 -0.15492 -0.50257 2.339 1.54797 -0.50104 2.75893 0.04517 
-0.50104 2.75893 1.34788 -0.5 2.89622 0.19652 -0.5 2.89622 1.19652 
-0.49824 3.03286 0.49689 -0.49824 3.03286 0.89615 -0.49818 1.83453 1.48778 
-0.49818 2.54369 -0.09474 -0.49818 2.54369 1.48778 -0.49421 1.69948 1.41487 
-0.49421 2.67874 -0.02182 -0.49421 2.67874 1.41487 -0.49172 2.95392 0.28027 
-0.49172 2.95392 1.11278 -0.49145 1.98692 1.54364 -0.49145 2.3913 -0.15059 
-0.49145 2.3913 1.54364 -0.48924 3.02025 0.43224 -0.48924 3.02025 0.9608 
-0.48187 1.78449 1.47375 -0.48187 2.59373 -0.0807 -0.48187 2.59373 1.47375 
-0.48013 2.79865 0.0657 -0.48013 2.79865 1.32735 -0.48005 2.868 0.14095 
-0.48005 2.868 1.25209 -0.47936 1.93424 1.53632 -0.47936 2.44398 -0.14327 
-0.47936 2.44398 1.53632 -0.47808 3.00398 0.36876 -0.47808 3.00398 1.02429 
-0.47523 2.72193 -0.00366 -0.47523 2.72193 1.39671 -0.47486 2.93006 0.22166 
-0.47486 2.93006 1.17139 -0.4739 3.069 0.66167 -0.4739 3.069 0.73138 
-0.47179 3.06465 0.59236 -0.47179 3.06465 0.80069 -0.4714 2.18911 1.57845 
-0.46865 2.13889 1.57848 -0.46865 2.23933 -0.18543 -0.46865 2.23933 1.57848 
-0.4666 3.05724 0.52728 -0.4666 3.05724 0.86577 -0.46554 1.88205 1.52658 
-0.46554 2.49617 -0.13353 -0.46554 2.49617 1.52658 -0.46518 1.7395 1.45906 
-0.46518 2.63872 -0.06601 -0.46518 2.63872 1.45906 -0.46472 2.08879 1.57628 
-0.46472 2.28943 -0.18323 -0.46472 2.28943 1.57628 -0.46433 2.98476 0.30751 
-0.46433 2.98476 1.08554 -0.45829 3.04651 0.46237 -0.45829 3.04651 0.93068 
-0.45804 2.83688 0.08776 -0.45804 2.83688 1.30529 -0.45532 2.76354 0.01629 
-0.45532 2.76354 1.37676 -0.4547 2.03622 1.57395 -0.4547 2.342 -0.1809 
-0.4547 2.342 1.57395 -0.45036 1.83108 1.51444 -0.45036 2.54714 -0.1214 
-0.45036 2.54714 1.51444 -0.44858 2.96212 0.24794 -0.44858 2.96212 1.14511 
-0.4481 3.03188 0.39827 -0.4481 3.03188 0.99478 -0.44731 1.69564 1.44245 
-0.44731 2.68258 -0.0494 -0.44731 2.68258 1.44245 -0.44338 1.98409 1.5691 
-0.44338 2.39413 -0.17605 -0.44338 2.39413 1.5691 -0.44229 2.9214 0.17871 
-0.44229 2.9214 1.21433 -0.438 3.08809 0.69652 -0.43694 3.08592 0.62714 
-0.43694 3.08592 0.76591 -0.4361 3.01349 0.33569 -0.4361 3.01349 1.05736 
-0.43529 1.78185 1.49943 -0.43529 2.59637 -0.10638 -0.43529 2.59637 1.49943 
-0.43407 2.80298 0.03718 -0.43407 2.80298 1.35587 -0.43378 3.07943 0.55809 
-0.43378 3.07943 0.83495 -0.43067 1.93136 1.56144 -0.43067 2.44686 -0.1684 
-0.43067 2.44686 1.56144 -0.42832 2.72519 -0.03091 -0.42832 2.72519 1.42395 
-0.42756 2.18911 1.60051 -0.42631 3.07046 0.49287 -0.42631 3.07046 0.90018 
-0.4247 2.13883 1.60046 -0.4247 2.23939 -0.20741 -0.4247 2.23939 1.60046 
-0.42156 2.89217 0.12381 -0.42156 2.89217 1.26923 -0.42122 2.99232 0.2753 
-0.42122 2.99232 1.11775 -0.41829 1.73703 1.48434 -0.41829 2.64119 -0.09129 
-0.41829 2.64119 1.48434 -0.41697 3.05762 0.42853 -0.41697 3.05762 0.96451 
-0.41667 1.8794 1.5512 -0.41667 2.49882 -0.15815 -0.41667 2.49882 1.5512 
-0.41625 2.95392 0.2048 -0.41625 2.95392 1.18825 -0.41555 2.08629 1.60026 
-0.41555 2.29193 -0.20721 -0.41555 2.29193 1.60026 -0.40825 2.76646 -0.01058 
-0.40825 2.76646 1.40363 -0.4058 3.04097 0.36538 -0.4058 3.04097 1.02767 
-0.40521 2.03373 1.59744 -0.40521 2.34449 -0.2044 -0.40521 2.34449 1.59744 
-0.40265 1.82936 1.53822 -0.40265 2.54886 -0.14517 -0.40265 2.54886 1.53822 
-0.39996 1.69314 1.46727 -0.39996 2.68508 -0.07422 -0.39996 2.68508 1.46727 
-0.39938 3.10523 0.66166 -0.39938 3.10523 0.73139 -0.39855 2.85984 0.071 
-0.39855 2.85984 1.32205 -0.39726 3.10088 0.59234 -0.39726 3.10088 0.80071 
-0.39455 3.09169 0.52423 -0.39455 3.09169 0.86882 -0.394 1.98187 1.59197 
-0.394 2.39635 -0.19892 -0.394 2.39635 1.59197 -0.39285 3.02058 0.30368 
-0.39285 3.02058 1.08937 -0.38901 2.98476 0.23219 -0.38901 2.98476 1.16086 
-0.38747 1.78036 1.52284 -0.38747 2.59786 -0.12979 -0.38747 2.59786 1.52284 
-0.38606 3.08059 0.4594 -0.38606 3.08059 0.93365 -0.38268 2.18911 1.6204 
-0.38268 2.94345 0.16312 -0.38268 2.94345 1.22993 -0.38098 1.9292 1.58383 
-0.38098 2.44902 -0.19078 -0.38098 2.44902 1.58383 -0.38067 2.72746 -0.05532 
-0.38067 2.72746 1.44836 -0.37569 3.06558 0.39543 -0.37569 3.06558 0.99761 
-0.37444 2.13653 1.62228 -0.37444 2.24169 1.62228 -0.37384 2.82496 0.02129 
-0.37384 2.82496 1.37176 -0.36994 1.73563 1.50739 -0.36994 2.64259 -0.11434 
-0.36994 2.64259 1.50739 -0.36779 1.87866 1.57308 -0.36779 2.49956 -0.18003 
-0.36779 2.49956 1.57308 -0.36513 2.08409 1.62154 -0.36513 2.29413 -0.22849 
-0.36513 2.29413 1.62154 -0.36353 3.04684 0.333 -0.36353 3.04684 1.06005 
-0.36084 3.01349 0.26042 -0.36084 3.01349 1.13263 -0.36079 2.91324 0.10876 
-0.36079 2.91324 1.28429 -0.36044 3.12189 0.69652 -0.35957 3.11963 0.6269 
-0.35957 3.11963 0.76615 -0.35773 3.11269 0.55854 -0.35773 3.11269 0.8345 
-0.35566 2.97467 0.19017 -0.35566 2.97467 1.20288 -0.35479 2.03195 1.61817 
-0.35479 2.34627 -0.22512 -0.35479 2.34627 1.61817 -0.3542 3.10138 0.49084 
-0.3542 3.10138 0.9022 -0.35352 1.82871 1.55973 -0.35352 2.54951 -0.16669 
-0.35352 2.54951 1.55973 -0.35147 2.68616 -0.09683 -0.35147 2.68616 1.48988 
-0.34594 2.78617 -0.02725 -0.34594 2.78617 1.42029 -0.34452 3.08819 0.42642 
-0.34452 3.08819 0.96662 -0.34345 1.98026 1.61218 -0.34345 2.39796 -0.21913 
-0.34345 2.39796 1.61218 -0.33855 1.78003 1.54389 -0.33855 2.59819 -0.15085 
-0.33855 2.59819 1.54389 -0.33732 2.87988 0.05695 -0.33732 2.87988 1.3361 
-0.33689 2.18911 1.63807 -0.33333 3.07103 0.3632 -0.33333 3.07103 1.02985 
-0.33115 3.04097 0.29072 -0.33115 3.04097 1.10233 -0.33112 1.92916 1.6036 
-0.33112 2.44906 -0.21055 -0.33112 2.44906 1.6036 -0.32843 2.13648 1.63958 
-0.32843 2.24174 1.63958 -0.32776 3.00398 0.21845 -0.32776 3.00398 1.1746 
-0.32144 2.96228 0.14981 -0.32144 2.96228 1.24323 -0.3208 3.13561 0.66166 
-0.3208 3.13561 0.73139 -0.32076 1.73549 1.52799 -0.32076 2.64273 -0.13495 
-0.32076 2.64273 1.52799 -0.31947 3.13107 0.59327 -0.31947 3.13107 0.79978 
-0.31878 2.0838 1.63848 -0.31878 2.29442 -0.24544 -0.31878 2.29442 1.63848 
-0.31786 1.8788 1.59244 -0.31786 2.49942 -0.1994 -0.31786 2.49942 1.59244 
-0.31763 2.74617 -0.0708 -0.31763 2.74617 1.46385 -0.3168 3.12199 0.52514 
-0.3168 3.12199 0.86791 -0.31284 3.10849 0.45805 -0.31284 3.10849 0.935 
-0.31041 2.84303 0.00657 -0.31041 2.84303 1.38647 -0.30822 2.03167 1.63472 
-0.30822 2.34655 -0.24167 -0.30822 2.34655 1.63472 -0.3037 1.82932 1.57875 
-0.3037 2.5489 -0.1857 -0.3037 2.5489 1.57875 -0.30233 3.0931 0.3942 
-0.30233 3.0931 0.99885 -0.30109 3.06558 0.32084 -0.30109 3.06558 1.07221 
-0.29891 2.93092 0.09621 -0.29891 2.93092 1.29684 -0.29826 3.03188 0.24843 
-0.29826 3.03188 1.14462 -0.29594 1.97885 1.6283 -0.29594 2.39937 -0.23525 
-0.29594 2.39937 1.6283 -0.29372 2.99207 0.17788 -0.29372 2.99207 1.21517 
-0.29028 2.18911 1.65346 -0.28868 1.78086 1.56255 -0.28868 2.59736 -0.1695 
-0.28868 2.59736 1.56255 -0.28744 2.70362 -0.11135 -0.28744 2.70362 1.5044 
-0.28338 1.92782 1.61925 -0.28338 2.4504 -0.2262 -0.28338 2.4504 1.61925 
-0.28206 2.80317 -0.04062 -0.28206 2.80317 1.43366 -0.28137 2.13636 1.65467 
-0.28137 2.24186 1.65467 -0.28108 3.14879 0.69652 -0.28043 3.14654 0.62807 
-0.28043 3.14654 0.76497 -0.27845 3.1398 0.55995 -0.27845 3.1398 0.8331 
-0.27517 3.1286 0.49246 -0.27517 3.1286 0.90059 -0.27262 2.89647 0.04436 
-0.27262 2.89647 1.34869 -0.27165 2.08376 1.65314 -0.27165 2.29446 -0.26009 
-0.27165 2.29446 1.65314 -0.2706 3.11299 0.42593 -0.2706 3.11299 0.96712 
-0.2701 3.08819 0.352 -0.2701 3.08819 1.04105 -0.26975 1.87733 1.60758 
-0.26975 2.50089 -0.21454 -0.26975 2.50089 1.60758 -0.26799 3.05762 0.27955 
-0.26799 3.05762 1.1135 -0.26428 3.02025 0.20728 -0.26428 3.02025 1.18576 
-0.26005 2.03063 1.64902 -0.26005 2.34759 -0.25598 -0.26005 2.34759 1.64902 
-0.25882 2.97779 0.13885 -0.25882 2.97779 1.2542 -0.25607 1.71893 1.54113 
-0.25607 2.65929 -0.14808 -0.25607 2.65929 1.54113 -0.25536 1.82798 1.5934 
-0.25536 2.55024 -0.20035 -0.25536 2.55024 1.5934 -0.25263 2.76218 -0.08307 
-0.25263 2.76218 1.47612 -0.24768 1.97796 1.64208 -0.24768 2.40026 -0.24903 
-0.24768 2.40026 1.64208 -0.24614 3.15772 0.66182 -0.24614 3.15772 0.73123 
-0.24506 2.85839 -0.00491 -0.24506 2.85839 1.39796 -0.24481 3.15319 0.59345 
-0.24481 3.15319 0.7996 -0.24298 2.18911 1.66656 -0.24216 3.14413 0.52539 
-0.24216 3.14413 0.86766 -0.23848 3.10849 0.38368 -0.23848 3.10849 1.00937 
-0.23822 3.13065 0.45831 -0.23822 3.13065 0.93474 -0.23712 3.08059 0.31047 
-0.23712 3.08059 1.08258 -0.23465 1.92693 1.63258 -0.23465 2.45129 -0.23953 
-0.23465 2.45129 1.63258 -0.23416 3.04651 0.23824 -0.23416 3.04651 1.15481 
-0.23388 2.13632 1.66735 -0.23388 2.2419 1.66735 -0.23327 2.94551 0.08543 
-0.23327 2.94551 1.30762 -0.22951 3.00635 0.1679 -0.22951 3.00635 1.22515 
-0.22275 2.08316 1.66563 -0.22275 2.29506 1.66563 -0.22209 2.7187 -0.12214 
-0.22209 2.7187 1.51519 -0.22094 1.87665 1.6204 -0.22094 2.50157 -0.22736 
-0.22094 2.50157 1.6204 -0.21787 1.77295 1.57933 -0.21787 2.60527 -0.18628 
-0.21787 2.60527 1.57933 -0.2169 2.81737 -0.05063 -0.2169 2.81737 1.44368 
-0.21108 3.16658 0.69652 -0.21095 2.03004 1.66099 -0.21095 2.34818 -0.26794 
-0.21095 2.34818 1.66099 -0.21057 3.16423 0.6272 -0.21057 3.16423 0.76585 
-0.20841 3.15742 0.55891 -0.20841 3.15742 0.83414 -0.20667 2.9098 0.03478 
-0.20667 2.9098 1.35826 -0.20568 3.10138 0.34233 -0.20568 3.10138 1.05072 
-0.20526 3.14605 0.49126 -0.20526 3.14605 0.90179 -0.20407 3.1286 0.42135 
-0.20407 3.1286 0.97169 -0.20366 3.07046 0.27021 -0.20366 3.07046 1.12284 
-0.19963 3.03286 0.19829 -0.19963 3.03286 1.19476 -0.19881 1.97761 1.65347 
-0.19881 2.40061 -0.26042 -0.19881 2.40061 1.65347 -0.19509 2.18911 1.67731 
-0.19509 2.98992 0.13027 -0.19509 2.98992 1.26278 -0.18692 2.77528 -0.09181 
-0.18692 2.77528 1.48486 -0.18558 1.92666 1.64345 -0.18558 2.45156 -0.25041 
-0.18558 2.45156 1.64345 -0.18453 2.66621 -0.16273 -0.18453 2.66621 1.55578 
-0.18446 2.13589 1.67792 -0.18446 2.24233 1.67792 -0.18384 1.82111 1.60799 
-0.18384 2.55711 -0.21495 -0.18384 2.55711 1.60799 -0.17912 2.8708 -0.01285 
-0.17912 2.8708 1.4059 -0.17515 3.17304 0.66182 -0.17515 3.17304 0.73123 
-0.17448 3.16829 0.59276 -0.17448 3.16829 0.80029 -0.17328 2.08282 1.67564 
-0.17328 2.2954 1.67564 -0.1723 3.09169 0.30197 -0.1723 3.09169 1.09107 
-0.17181 3.15914 0.52471 -0.17181 3.15914 0.86834 -0.17139 3.12199 0.37972 
-0.17139 3.12199 1.01332 -0.17114 3.14413 0.45436 -0.17114 3.14413 0.93869 
-0.16924 3.05724 0.22993 -0.16924 3.05724 1.16312 -0.16905 2.95629 0.07777 
-0.16905 2.95629 1.31528 -0.16531 3.01692 0.16043 -0.16531 3.01692 1.23262 
-0.16159 2.03007 1.67048 -0.16159 2.34815 -0.27743 -0.16159 2.34815 1.67048 
-0.15076 2.82871 -0.05725 -0.15076 2.82871 1.4503 -0.14958 2.72495 -0.13444 
-0.14958 2.72495 1.52749 -0.14943 1.97779 1.66245 -0.14943 2.40043 -0.2694 
-0.14943 2.40043 1.66245 -0.14857 1.87112 1.63291 -0.14857 2.5071 -0.23986 
-0.14857 2.5071 1.63291 -0.14673 2.18911 1.6857 -0.1459 1.76727 1.59138 
-0.1459 2.61095 -0.19833 -0.1459 2.61095 1.59138 -0.14174 2.919 0.02782 
-0.14174 2.919 1.36523 -0.13928 3.17936 0.69652 -0.13895 3.17699 0.62738 
-0.13895 3.17699 0.76566 -0.13843 3.07943 0.26274 -0.13843 3.07943 1.13031 
-0.13798 3.11269 0.3388 -0.13798 3.11269 1.05425 -0.13795 3.1699 0.55857 
-0.13795 3.1699 0.83447 -0.13762 3.15742 0.48812 -0.13762 3.15742 0.90493 
-0.13658 3.1398 0.41807 -0.13658 3.1398 0.97497 -0.13594 2.13585 1.68581 
-0.13594 2.24237 1.68581 -0.13491 3.04196 0.19209 -0.13491 3.04196 1.20095 
-0.13053 2.99862 0.12411 -0.13053 2.99862 1.26893 -0.12447 2.08255 1.68301 
-0.12447 2.29567 1.68301 -0.11383 2.78018 -0.10202 -0.11383 2.78018 1.49507 
-0.11378 2.87872 -0.01866 -0.11378 2.87872 1.41171 -0.11267 1.92195 1.65357 
-0.11267 2.45627 -0.26052 -0.11267 2.45627 1.65357 -0.11264 2.02982 1.67731 
-0.11264 2.3484 -0.28426 -0.11264 2.3484 1.67731 -0.11138 2.67092 -0.17264 
-0.11138 2.67092 1.56569 -0.11089 1.81649 1.61786 -0.11089 2.56173 -0.22481 
-0.11089 2.56173 1.61786 -0.10442 3.18304 0.66183 -0.10442 3.18304 0.73122 
-0.10418 3.10088 0.29926 -0.10418 3.10088 1.09379 -0.10417 3.06465 0.22474 
-0.10417 3.06465 1.16831 -0.10377 3.16829 0.52204 -0.10377 3.16829 0.871 
-0.10375 3.17829 0.59277 -0.10375 3.17829 0.80028 -0.1036 2.96361 0.0725 
-0.1036 2.96361 1.32055 -0.10325 3.13107 0.37706 -0.10325 3.13107 1.01599 
-0.10308 3.15319 0.45171 -0.10308 3.15319 0.94133 -0.1002 3.02407 0.15541 
-0.1002 3.02407 1.23764 -0.09802 2.18911 1.69171 -0.08682 2.13574 1.69132 
-0.08682 2.24248 1.69132 -0.07625 2.72827 -0.14222 -0.07625 2.72827 1.53527 
-0.07619 2.92503 0.02376 -0.07619 2.92503 1.36929 -0.07559 2.83426 -0.06379 
-0.07559 2.83426 1.45684 -0.0754 1.86732 1.64033 -0.0754 2.5109 -0.24728 
-0.0754 2.5109 1.64033 -0.07536 2.08254 1.68797 -0.07536 2.29568 1.68797 
-0.07493 1.97599 1.67067 -0.07493 2.40223 -0.27762 -0.07493 2.40223 1.67067 
-0.07315 1.76385 1.59864 -0.07315 2.61437 -0.20559 -0.07315 2.61437 1.59864 
-0.06963 3.11963 0.33696 -0.06963 3.11963 1.05609 -0.06961 3.04738 0.18807 
-0.06961 3.04738 1.20497 -0.06948 3.18669 0.69652 -0.06938 3.08592 0.25958 
-0.06938 3.08592 1.13347 -0.06932 3.16423 0.48595 -0.06932 3.16423 0.9071 
-0.06931 3.18429 0.62722 -0.06931 3.18429 0.76583 -0.06914 3.17699 0.55758 
-0.06914 3.17699 0.83547 -0.06845 3.14654 0.4161 -0.06845 3.14654 0.97695 
-0.0654 3.00386 0.12041 -0.0654 3.00386 1.27264 -0.04907 2.18911 1.69532 
-0.03824 2.78392 -0.10643 -0.03824 2.78392 1.49948 -0.03823 2.67328 -0.17762 
-0.03823 2.67328 1.57066 -0.0382 2.88246 -0.02306 -0.0382 2.88246 1.41611 
-0.0382 2.96741 0.06979 -0.0382 2.96741 1.32326 -0.03779 1.92073 1.6591 
-0.03779 2.45749 -0.26605 -0.03779 2.45749 1.6591 -0.03779 1.81416 1.6228 
-0.03779 2.56406 -0.22975 -0.03779 2.56406 1.6228 -0.03776 2.02861 1.68284 
-0.03776 2.34961 -0.28979 -0.03776 2.34961 1.68284 -0.03776 2.13571 1.69438 
-0.03776 2.24251 1.69438 -0.03487 3.10523 0.29714 -0.03487 3.10523 1.09591 
-0.03487 3.13561 0.37572 -0.03487 3.13561 1.01732 -0.03485 3.069 0.22262 
-0.03485 3.069 1.17043 -0.03485 3.02768 0.15285 -0.03485 3.02768 1.24019 
-0.0347 3.17304 0.52138 -0.0347 3.17304 0.87167 -0.0347 3.15772 0.45039 
-0.0347 3.15772 0.94266 -0.0347 3.18304 0.5921 -0.0347 3.18304 0.80095 
-0.0347 3.18791 0.66183 -0.0347 3.18791 0.73122 0 1.76271 1.60106 
0 1.8664 1.64302 0 1.97539 1.67342 0 2.08223 1.6908 
0 2.18911 1.69652 0 2.29599 1.6908 0 2.40283 -0.28037 
0 2.40283 1.67342 0 2.51182 -0.24998 0 2.51182 1.64302 
0 2.61551 -0.20801 0 2.61551 1.60106 0 2.72985 -0.14467 
0 2.72985 1.53772 0 2.83611 -0.06597 0 2.83611 1.45902 
0 2.92718 0.0218 0 2.92718 1.37125 0 3.00561 0.11917 
0 3.00561 1.27387 0 3.04947 0.18684 0 3.04947 1.20621 
0 3.08809 0.25852 0 3.08809 1.13452 0 3.12189 0.33608 
0 3.12189 1.05696 0 3.14879 0.41544 0 3.14879 0.97761 
0 3.16658 0.48544 0 3.16658 0.9076 0 3.17936 0.55724 
0 3.17936 0.83581 0 3.18669 0.62705 0 3.18669 0.766 
0 3.18911 0.69652 0.0347 3.18791 0.66183 0.0347 3.18791 0.73122 
0.0347 3.18304 0.5921 0.0347 3.18304 0.80095 0.0347 3.15772 0.45039 
0.0347 3.15772 0.94266 0.0347 3.17304 0.52138 0.0347 3.17304 0.87167 
0.03485 3.02768 0.15285 0.03485 3.02768 1.24019 0.03485 3.069 0.22262 
0.03485 3.069 1.17043 0.03487 3.13561 0.37572 0.03487 3.13561 1.01732 
0.03487 3.10523 0.29714 0.03487 3.10523 1.09591 0.03776 2.13571 1.69438 
0.03776 2.24251 1.69438 0.03776 2.02861 1.68284 0.03776 2.34961 -0.28979 
0.03776 2.34961 1.68284 0.03779 1.81416 1.6228 0.03779 2.56406 -0.22975 
0.03779 2.56406 1.6228 0.03779 1.92073 1.6591 0.03779 2.45749 -0.26605 
0.03779 2.45749 1.6591 0.0382 2.96741 0.06979 0.0382 2.96741 1.32326 
0.0382 2.88246 -0.02306 0.0382 2.88246 1.41611 0.03823 2.67328 -0.17762 
0.03823 2.67328 1.57066 0.03824 2.78392 -0.10643 0.03824 2.78392 1.49948 
0.04907 2.18911 1.69532 0.0654 3.00386 0.12041 0.0654 3.00386 1.27264 
0.06845 3.14654 0.4161 0.06845 3.14654 0.97695 0.06914 3.17699 0.55758 
0.06914 3.17699 0.83547 0.06931 3.18429 0.62722 0.06931 3.18429 0.76583 
0.06932 3.16423 0.48595 0.06932 3.16423 0.9071 0.06938 3.08592 0.25958 
0.06938 3.08592 1.13347 0.06948 3.18669 0.69652 0.06961 3.04738 0.18807 
0.06961 3.04738 1.20497 0.06963 3.11963 0.33696 0.06963 3.11963 1.05609 
0.07315 1.76385 1.59864 0.07315 2.61437 -0.20559 0.07315 2.61437 1.59864 
0.07493 1.97599 1.67067 0.07493 2.40223 -0.27762 0.07493 2.40223 1.67067 
0.07536 2.08254 1.68797 0.07536 2.29568 1.68797 0.0754 1.86732 1.64033 
0.0754 2.5109 -0.24728 0.0754 2.5109 1.64033 0.07559 2.83426 -0.06379 
0.07559 2.83426 1.45684 0.07619 2.92503 0.02376 0.07619 2.92503 1.36929 
0.07625 2.72827 -0.14222 0.07625 2.72827 1.53527 0.08682 2.13574 1.69132 
0.08682 2.24248 1.69132 0.09802 2.18911 1.69171 0.1002 3.02407 0.15541 
0.1002 3.02407 1.23764 0.10308 3.15319 0.45171 0.10308 3.15319 0.94133 
0.10325 3.13107 0.37706 0.10325 3.13107 1.01599 0.1036 2.96361 0.0725 
0.1036 2.96361 1.32055 0.10375 3.17829 0.59277 0.10375 3.17829 0.80028 
0.10377 3.16829 0.52204 0.10377 3.16829 0.871 0.10417 3.06465 0.22474 
0.10417 3.06465 1.16831 0.10418 3.10088 0.29926 0.10418 3.10088 1.09379 
0.10442 3.18304 0.66183 0.10442 3.18304 0.73122 0.11089 1.81649 1.61786 
0.11089 2.56173 -0.22481 0.11089 2.56173 1.61786 0.11138 2.67092 -0.17264 
0.11138 2.67092 1.56569 0.11264 2.02982 1.67731 0.11264 2.3484 -0.28426 
0.11264 2.3484 1.67731 0.11267 1.92195 1.65357 0.11267 2.45627 -0.26052 
0.11267 2.45627 1.65357 0.11378 2.87872 -0.01866 0.11378 2.87872 1.41171 
0.11383 2.78018 -0.10202 0.11383 2.78018 1.49507 0.12447 2.08255 1.68301 
0.12447 2.29567 1.68301 0.13053 2.99862 0.12411 0.13053 2.99862 1.26893 
0.13491 3.04196 0.19209 0.13491 3.04196 1.20095 0.13594 2.13585 1.68581 
0.13594 2.24237 1.68581 0.13658 3.1398 0.41807 0.13658 3.1398 0.97497 
0.13762 3.15742 0.48812 0.13762 3.15742 0.90493 0.13795 3.1699 0.55857 
0.13795 3.1699 0.83447 0.13798 3.11269 0.3388 0.13798 3.11269 1.05425 
0.13843 3.07943 0.26274 0.13843 3.07943 1.13031 0.13895 3.17699 0.62738 
0.13895 3.17699 0.76566 0.13928 3.17936 0.69652 0.14174 2.919 0.02782 
0.14174 2.919 1.36523 0.1459 1.76727 1.59138 0.1459 2.61095 -0.19833 
0.1459 2.61095 1.59138 0.14673 2.18911 1.6857 0.14857 1.87112 1.63291 
0.14857 2.5071 -0.23986 0.14857 2.5071 1.63291 0.14943 1.97779 1.66245 
0.14943 2.40043 -0.2694 0.14943 2.40043 1.66245 0.14958 2.72495 -0.13444 
0.14958 2.72495 1.52749 0.15076 2.82871 -0.05725 0.15076 2.82871 1.4503 
0.16159 2.03007 1.67048 0.16159 2.34815 -0.27743 0.16159 2.34815 1.67048 
0.16531 3.01692 0.16043 0.16531 3.01692 1.23262 0.16905 2.95629 0.07777 
0.16905 2.95629 1.31528 0.16924 3.05724 0.22993 0.16924 3.05724 1.16312 
0.17114 3.14413 0.45436 0.17114 3.14413 0.93869 0.17139 3.12199 0.37972 
0.17139 3.12199 1.01332 0.17181 3.15914 0.52471 0.17181 3.15914 0.86834 
0.1723 3.09169 0.30197 0.1723 3.09169 1.09107 0.17328 2.08282 1.67564 
0.17328 2.2954 1.67564 0.17448 3.16829 0.59276 0.17448 3.16829 0.80029 
0.17515 3.17304 0.66182 0.17515 3.17304 0.73123 0.17912 2.8708 -0.01285 
0.17912 2.8708 1.4059 0.18384 1.82111 1.60799 0.18384 2.55711 -0.21495 
0.18384 2.55711 1.60799 0.18446 2.13589 1.67792 0.18446 2.24233 1.67792 
0.18453 2.66621 -0.16273 0.18453 2.66621 1.55578 0.18558 1.92666 1.64345 
0.18558 2.45156 -0.25041 0.18558 2.45156 1.64345 0.18692 2.77528 -0.09181 
0.18692 2.77528 1.48486 0.19509 2.18911 1.67731 0.19509 2.98992 0.13027 
0.19509 2.98992 1.26278 0.19881 1.97761 1.65347 0.19881 2.40061 -0.26042 
0.19881 2.40061 1.65347 0.19963 3.03286 0.19829 0.19963 3.03286 1.19476 
0.20366 3.07046 0.27021 0.20366 3.07046 1.12284 0.20407 3.1286 0.42135 
0.20407 3.1286 0.97169 0.20526 3.14605 0.49126 0.20526 3.14605 0.90179 
0.20568 3.10138 0.34233 0.20568 3.10138 1.05072 0.20667 2.9098 0.03478 
0.20667 2.9098 1.35826 0.20841 3.15742 0.55891 0.20841 3.15742 0.83414 
0.21057 3.16423 0.6272 0.21057 3.16423 0.76585 0.21095 2.03004 1.66099 
0.21095 2.34818 -0.26794 0.21095 2.34818 1.66099 0.21108 3.16658 0.69652 
0.2169 2.81737 -0.05063 0.2169 2.81737 1.44368 0.21787 1.77295 1.57933 
0.21787 2.60527 -0.18628 0.21787 2.60527 1.57933 0.22094 1.87665 1.6204 
0.22094 2.50157 -0.22736 0.22094 2.50157 1.6204 0.22209 2.7187 -0.12214 
0.22209 2.7187 1.51519 0.22275 2.08316 1.66563 0.22275 2.29506 1.66563 
0.22951 3.00635 0.1679 0.22951 3.00635 1.22515 0.23327 2.94551 0.08543 
0.23327 2.94551 1.30762 0.23388 2.13632 1.66735 0.23388 2.2419 1.66735 
0.23416 3.04651 0.23824 0.23416 3.04651 1.15481 0.23465 1.92693 1.63258 
0.23465 2.45129 -0.23953 0.23465 2.45129 1.63258 0.23712 3.08059 0.31047 
0.23712 3.08059 1.08258 0.23822 3.13065 0.45831 0.23822 3.13065 0.93474 
0.23848 3.10849 0.38368 0.23848 3.10849 1.00937 0.24216 3.14413 0.52539 
0.24216 3.14413 0.86766 0.24298 2.18911 1.66656 0.24481 3.15319 0.59345 
0.24481 3.15319 0.7996 0.24506 2.85839 -0.00491 0.24506 2.85839 1.39796 
0.24614 3.15772 0.66182 0.24614 3.15772 0.73123 0.24768 1.97796 1.64208 
0.24768 2.40026 -0.24903 0.24768 2.40026 1.64208 0.25263 2.76218 -0.08307 
0.25263 2.76218 1.47612 0.25536 1.82798 1.5934 0.25536 2.55024 -0.20035 
0.25536 2.55024 1.5934 0.25607 1.71893 1.54113 0.25607 2.65929 -0.14808 
0.25607 2.65929 1.54113 0.25882 2.97779 0.13885 0.25882 2.97779 1.2542 
0.26005 2.03063 1.64902 0.26005 2.34759 -0.25598 0.26005 2.34759 1.64902 
0.26428 3.02025 0.20728 0.26428 3.02025 1.18576 0.26799 3.05762 0.27955 
0.26799 3.05762 1.1135 0.26975 1.87733 1.60758 0.26975 2.50089 -0.21454 
0.26975 2.50089 1.60758 0.2701 3.08819 0.352 0.2701 3.08819 1.04105 
0.2706 3.11299 0.42593 0.2706 3.11299 0.96712 0.27165 2.08376 1.65314 
0.27165 2.29446 -0.26009 0.27165 2.29446 1.65314 0.27262 2.89647 0.04436 
0.27262 2.89647 1.34869 0.27517 3.1286 0.49246 0.27517 3.1286 0.90059 
0.27845 3.1398 0.55995 0.27845 3.1398 0.8331 0.28043 3.14654 0.62807 
0.28043 3.14654 0.76497 0.28108 3.14879 0.69652 0.28137 2.13636 1.65467 
0.28137 2.24186 1.65467 0.28206 2.80317 -0.04062 0.28206 2.80317 1.43366 
0.28338 1.92782 1.61925 0.28338 2.4504 -0.2262 0.28338 2.4504 1.61925 
0.28744 2.70362 -0.11135 0.28744 2.70362 1.5044 0.28868 1.78086 1.56255 
0.28868 2.59736 -0.1695 0.28868 2.59736 1.56255 0.29028 2.18911 1.65346 
0.29372 2.99207 0.17788 0.29372 2.99207 1.21517 0.29594 1.97885 1.6283 
0.29594 2.39937 -0.23525 0.29594 2.39937 1.6283 0.29826 3.03188 0.24843 
0.29826 3.03188 1.14462 0.29891 2.93092 0.09621 0.29891 2.93092 1.29684 
0.30109 3.06558 0.32084 0.30109 3.06558 1.07221 0.30233 3.0931 0.3942 
0.30233 3.0931 0.99885 0.3037 1.82932 1.57875 0.3037 2.5489 -0.1857 
0.3037 2.5489 1.57875 0.30822 2.03167 1.63472 0.30822 2.34655 -0.24167 
0.30822 2.34655 1.63472 0.31041 2.84303 0.00657 0.31041 2.84303 1.38647 
0.31284 3.10849 0.45805 0.31284 3.10849 0.935 0.3168 3.12199 0.52514 
0.3168 3.12199 0.86791 0.31763 2.74617 -0.0708 0.31763 2.74617 1.46385 
0.31786 1.8788 1.59244 0.31786 2.49942 -0.1994 0.31786 2.49942 1.59244 
0.31878 2.0838 1.63848 0.31878 2.29442 -0.24544 0.31878 2.29442 1.63848 
0.31947 3.13107 0.59327 0.31947 3.13107 0.79978 0.32076 1.73549 1.52799 
0.32076 2.64273 -0.13495 0.32076 2.64273 1.52799 0.3208 3.13561 0.66166 
0.3208 3.13561 0.73139 0.32144 2.96228 0.14981 0.32144 2.96228 1.24323 
0.32776 3.00398 0.21845 0.32776 3.00398 1.1746 0.32843 2.13648 1.63958 
0.32843 2.24174 1.63958 0.33112 1.92916 1.6036 0.33112 2.44906 -0.21055 
0.33112 2.44906 1.6036 0.33115 3.04097 0.29072 0.33115 3.04097 1.10233 
0.33333 3.07103 0.3632 0.33333 3.07103 1.02985 0.33689 2.18911 1.63807 
0.33732 2.87988 0.05695 0.33732 2.87988 1.3361 0.33855 1.78003 1.54389 
0.33855 2.59819 -0.15085 0.33855 2.59819 1.54389 0.34345 1.98026 1.61218 
0.34345 2.39796 -0.21913 0.34345 2.39796 1.61218 0.34452 3.08819 0.42642 
0.34452 3.08819 0.96662 0.34594 2.78617 -0.02725 0.34594 2.78617 1.42029 
0.35147 2.68616 -0.09683 0.35147 2.68616 1.48988 0.35352 1.82871 1.55973 
0.35352 2.54951 -0.16669 0.35352 2.54951 1.55973 0.3542 3.10138 0.49084 
0.3542 3.10138 0.9022 0.35479 2.03195 1.61817 0.35479 2.34627 -0.22512 
0.35479 2.34627 1.61817 0.35566 2.97467 0.19017 0.35566 2.97467 1.20288 
0.35773 3.11269 0.55854 0.35773 3.11269 0.8345 0.35957 3.11963 0.6269 
0.35957 3.11963 0.76615 0.36044 3.12189 0.69652 0.36079 2.91324 0.10876 
0.36079 2.91324 1.28429 0.36084 3.01349 0.26042 0.36084 3.01349 1.13263 
0.36353 3.04684 0.333 0.36353 3.04684 1.06005 0.36513 2.08409 1.62154 
0.36513 2.29413 -0.22849 0.36513 2.29413 1.62154 0.36779 1.87866 1.57308 
0.36779 2.49956 -0.18003 0.36779 2.49956 1.57308 0.36994 1.73563 1.50739 
0.36994 2.64259 -0.11434 0.36994 2.64259 1.50739 0.37384 2.82496 0.02129 
0.37384 2.82496 1.37176 0.37444 2.13653 1.62228 0.37444 2.24169 1.62228 
0.37569 3.06558 0.39543 0.37569 3.06558 0.99761 0.38067 2.72746 -0.05532 
0.38067 2.72746 1.44836 0.38098 1.9292 1.58383 0.38098 2.44902 -0.19078 
0.38098 2.44902 1.58383 0.38268 2.18911 1.6204 0.38268 2.94345 0.16312 
0.38268 2.94345 1.22993 0.38606 3.08059 0.4594 0.38606 3.08059 0.93365 
0.38747 1.78036 1.52284 0.38747 2.59786 -0.12979 0.38747 2.59786 1.52284 
0.38901 2.98476 0.23219 0.38901 2.98476 1.16086 0.39285 3.02058 0.30368 
0.39285 3.02058 1.08937 0.394 1.98187 1.59197 0.394 2.39635 -0.19892 
0.394 2.39635 1.59197 0.39455 3.09169 0.52423 0.39455 3.09169 0.86882 
0.39726 3.10088 0.59234 0.39726 3.10088 0.80071 0.39855 2.85984 0.071 
0.39855 2.85984 1.32205 0.39938 3.10523 0.66166 0.39938 3.10523 0.73139 
0.39996 1.69314 1.46727 0.39996 2.68508 -0.07422 0.39996 2.68508 1.46727 
0.40265 1.82936 1.53822 0.40265 2.54886 -0.14517 0.40265 2.54886 1.53822 
0.40521 2.03373 1.59744 0.40521 2.34449 -0.2044 0.40521 2.34449 1.59744 
0.4058 3.04097 0.36538 0.4058 3.04097 1.02767 0.40825 2.76646 -0.01058 
0.40825 2.76646 1.40363 0.41555 2.08629 1.60026 0.41555 2.29193 -0.20721 
0.41555 2.29193 1.60026 0.41625 2.95392 0.2048 0.41625 2.95392 1.18825 
0.41667 1.8794 1.5512 0.41667 2.49882 -0.15815 0.41667 2.49882 1.5512 
0.41697 3.05762 0.42853 0.41697 3.05762 0.96451 0.41829 1.73703 1.48434 
0.41829 2.64119 -0.09129 0.41829 2.64119 1.48434 0.42122 2.99232 0.2753 
0.42122 2.99232 1.11775 0.42156 2.89217 0.12381 0.42156 2.89217 1.26923 
0.4247 2.13883 1.60046 0.4247 2.23939 -0.20741 0.4247 2.23939 1.60046 
0.42631 3.07046 0.49287 0.42631 3.07046 0.90018 0.42756 2.18911 1.60051 
0.42832 2.72519 -0.03091 0.42832 2.72519 1.42395 0.43067 1.93136 1.56144 
0.43067 2.44686 -0.1684 0.43067 2.44686 1.56144 0.43378 3.07943 0.55809 
0.43378 3.07943 0.83495 0.43407 2.80298 0.03718 0.43407 2.80298 1.35587 
0.43529 1.78185 1.49943 0.43529 2.59637 -0.10638 0.43529 2.59637 1.49943 
0.4361 3.01349 0.33569 0.4361 3.01349 1.05736 0.43694 3.08592 0.62714 
0.43694 3.08592 0.76591 0.438 3.08809 0.69652 0.44229 2.9214 0.17871 
0.44229 2.9214 1.21433 0.44338 1.98409 1.5691 0.44338 2.39413 -0.17605 
0.44338 2.39413 1.5691 0.44731 1.69564 1.44245 0.44731 2.68258 -0.0494 
0.44731 2.68258 1.44245 0.4481 3.03188 0.39827 0.4481 3.03188 0.99478 
0.44858 2.96212 0.24794 0.44858 2.96212 1.14511 0.45036 1.83108 1.51444 
0.45036 2.54714 -0.1214 0.45036 2.54714 1.51444 0.4547 2.03622 1.57395 
0.4547 2.342 -0.1809 0.4547 2.342 1.57395 0.45532 2.76354 0.01629 
0.45532 2.76354 1.37676 0.45804 2.83688 0.08776 0.45804 2.83688 1.30529 
0.45829 3.04651 0.46237 0.45829 3.04651 0.93068 0.46433 2.98476 0.30751 
0.46433 2.98476 1.08554 0.46472 2.08879 1.57628 0.46472 2.28943 -0.18323 
0.46472 2.28943 1.57628 0.46518 1.7395 1.45906 0.46518 2.63872 -0.06601 
0.46518 2.63872 1.45906 0.46554 1.88205 1.52658 0.46554 2.49617 -0.13353 
0.46554 2.49617 1.52658 0.4666 3.05724 0.52728 0.4666 3.05724 0.86577 
0.46865 2.13889 1.57848 0.46865 2.23933 -0.18543 0.46865 2.23933 1.57848 
0.4714 2.18911 1.57845 0.47179 3.06465 0.59236 0.47179 3.06465 0.80069 
0.4739 3.069 0.66167 0.4739 3.069 0.73138 0.47486 2.93006 0.22166 
0.47486 2.93006 1.17139 0.47523 2.72193 -0.00366 0.47523 2.72193 1.39671 
0.47808 3.00398 0.36876 0.47808 3.00398 1.02429 0.47936 1.93424 1.53632 
0.47936 2.44398 -0.14327 0.47936 2.44398 1.53632 0.48005 2.868 0.14095 
0.48005 2.868 1.25209 0.48013 2.79865 0.0657 0.48013 2.79865 1.32735 
0.48187 1.78449 1.47375 0.48187 2.59373 -0.0807 0.48187 2.59373 1.47375 
0.48924 3.02025 0.43224 0.48924 3.02025 0.9608 0.49145 1.98692 1.54364 
0.49145 2.3913 -0.15059 0.49145 2.3913 1.54364 0.49172 2.95392 0.28027 
0.49172 2.95392 1.11278 0.49421 1.69948 1.41487 0.49421 2.67874 -0.02182 
0.49421 2.67874 1.41487 0.49818 1.83453 1.48778 0.49818 2.54369 -0.09474 
0.49818 2.54369 1.48778 0.49824 3.03286 0.49689 0.49824 3.03286 0.89615 
0.5 2.89622 0.19652 0.5 2.89622 1.19652 0.50104 2.75893 0.04517 
0.50104 2.75893 1.34788 0.50257 2.03922 1.54797 0.50257 2.339 -0.15492 
0.50257 2.339 1.54797 0.50307 2.83115 0.11798 0.50307 2.83115 1.27507 
0.50443 3.04196 0.56161 0.50443 3.04196 0.83143 0.50636 2.97467 0.34087 
0.50636 2.97467 1.05218 0.50776 2.08889 1.55217 0.50776 2.28933 -0.15912 
0.50776 2.28933 1.55217 0.50845 3.04738 0.62691 0.50845 3.04738 0.76613 
0.50969 3.04947 0.69652 0.51169 2.13905 1.55424 0.51169 2.23917 -0.16119 
0.51169 2.23917 1.55424 0.51188 1.74365 1.43106 0.51188 2.63457 -0.03801 
0.51188 2.63457 1.43106 0.51301 1.88562 1.49947 0.51301 2.4926 -0.10642 
0.51301 2.4926 1.49947 0.5141 2.18911 -0.1612 0.5141 2.18911 1.55425 
0.51781 2.9214 0.25424 0.51781 2.9214 1.13881 0.51864 2.99207 0.4028 
0.51864 2.99207 0.99025 0.52101 1.66136 1.36737 0.52101 2.71686 0.02568 
0.52101 2.71686 1.36737 0.52393 2.86067 0.17259 0.52393 2.86067 1.22046 
0.52495 2.79251 0.09625 0.52495 2.79251 1.2968 0.52631 1.93762 1.50877 
0.52631 2.4406 -0.11572 0.52631 2.4406 1.50877 0.52709 1.78829 1.44587 
0.52709 2.58993 -0.05282 0.52709 2.58993 1.44587 0.52862 3.00635 0.46701 
0.52862 3.00635 0.92604 0.5334 2.94345 0.31384 0.5334 2.94345 1.07921 
0.53609 3.01692 0.53121 0.53609 3.01692 0.86184 0.53806 1.99035 1.51566 
0.53806 2.38787 -0.12262 0.53806 2.38787 1.51566 0.53964 1.70477 1.38515 
0.53964 2.67345 0.0079 0.53964 2.67345 1.38515 0.54112 3.02407 0.59633 
0.54112 3.02407 0.79672 0.54319 1.83859 1.45946 0.54319 2.53963 -0.06642 
0.54319 2.53963 1.45946 0.54367 3.02768 0.66167 0.54367 3.02768 0.73138 
0.54449 2.0396 1.52186 0.54449 2.33862 -0.12881 0.54449 2.33862 1.52186 
0.54529 2.75263 0.07596 0.54529 2.75263 1.31709 0.5466 2.8235 0.14992 
0.5466 2.8235 1.24312 0.54671 2.96228 0.37508 0.54671 2.96228 1.01796 
0.54957 2.08923 1.52598 0.54957 2.28899 -0.13294 0.54957 2.28899 1.52598 
0.55326 2.13911 -0.13498 0.55326 2.13911 1.52803 0.55326 2.23911 -0.13498 
0.55326 2.23911 1.52803 0.55557 2.18911 -0.13495 0.55557 2.18911 1.52799 
0.55557 2.868 0.21647 0.55557 2.868 1.17657 0.5559 1.74846 1.40136 
0.5559 2.62976 -0.00831 0.5559 2.62976 1.40136 0.55768 2.97779 0.4377 
0.55768 2.97779 0.95534 0.55796 1.8902 1.47069 0.55796 2.48802 -0.07765 
0.55796 2.48802 1.47069 0.56503 1.66801 1.33621 0.56503 2.71021 0.05684 
0.56503 2.71021 1.33621 0.56626 2.98992 0.50143 0.56626 2.98992 0.89161 
0.56795 2.78481 0.12857 0.56795 2.78481 1.26448 0.57081 1.79322 1.41586 
0.57081 2.585 -0.02281 0.57081 2.585 1.41586 0.57102 1.94242 1.47952 
0.57102 2.4358 -0.08647 0.57102 2.4358 1.47952 0.57241 2.99862 0.566 
0.57241 2.99862 0.82705 0.57271 2.89217 0.27496 0.57271 2.89217 1.11809 
0.57611 3.00386 0.63112 0.57611 3.00386 0.76193 0.57735 3.00561 0.69652 
0.57854 2.83115 0.19345 0.57854 2.83115 1.19959 0.5792 1.99053 1.48715 
0.5792 2.38769 -0.09411 0.5792 2.38769 1.48715 0.58246 1.71056 1.35358 
0.58246 2.66766 0.03947 0.58246 2.66766 1.35358 0.58564 2.03985 1.49324 
0.58564 2.33837 -0.10019 0.58564 2.33837 1.49324 0.58694 1.84391 1.42888 
0.58694 2.53431 -0.03583 0.58694 2.53431 1.42888 0.58777 2.91324 0.33574 
0.58777 2.91324 1.05731 0.58794 1.63354 1.28446 0.58794 2.74468 0.10859 
0.58794 2.74468 1.28446 0.59082 2.0898 -0.10415 0.59082 2.0898 1.49719 
0.59082 2.28842 -0.10415 0.59082 2.28842 1.49719 0.59449 2.13975 -0.10606 
0.59449 2.13975 1.49911 0.59449 2.23847 -0.10606 0.59449 2.23847 1.49911 
0.5957 2.18911 -0.10668 0.5957 2.18911 1.49973 0.59854 1.7545 1.36948 
0.59854 2.62372 0.02356 0.59854 2.62372 1.36948 0.60027 2.79251 0.17157 
0.60027 2.79251 1.22148 0.60031 2.93092 0.39761 0.60031 2.93092 0.99543 
0.6013 1.89564 1.4397 0.6013 2.48258 -0.04665 0.6013 2.48258 1.4397 
0.60651 1.67501 1.30303 0.60651 2.70321 0.09002 0.60651 2.70321 1.30303 
0.60876 2.83688 0.23848 0.60876 2.83688 1.15457 0.61084 1.94312 1.4491 
0.61084 2.4351 -0.05605 0.61084 2.4351 1.4491 0.6111 2.94551 0.46325 
0.6111 2.94551 0.9298 0.61292 1.79927 1.38381 0.61292 2.57895 0.00924 
0.61292 2.57895 1.38381 0.61875 2.95629 0.52747 0.61875 2.95629 0.86558 
0.61889 1.9912 1.45666 0.61889 2.38702 -0.06361 0.61889 2.38702 1.45666 
0.62056 1.62559 1.24182 0.62056 2.75263 0.15123 0.62056 2.75263 1.24182 
0.62361 1.71771 1.32014 0.62361 2.66051 0.07291 0.62361 2.66051 1.32014 
0.62403 2.96361 0.59293 0.62403 2.96361 0.80012 0.62552 2.04072 -0.06944 
0.62552 2.04072 1.46249 0.62552 2.3375 -0.06944 0.62552 2.3375 1.46249 
0.62553 2.85984 0.29798 0.62553 2.85984 1.09507 0.62674 2.96741 0.65833 
0.62674 2.96741 0.73472 0.62877 1.85024 1.39639 0.62877 2.52798 -0.00335 
0.62877 2.52798 1.39639 0.63057 2.09062 -0.07333 0.63057 2.09062 1.46638 
0.63057 2.2876 -0.07333 0.63057 2.2876 1.46638 0.63083 2.79865 0.2164 
0.63083 2.79865 1.17665 0.63325 2.13981 -0.07585 0.63325 2.13981 1.4689 
0.63325 2.23841 -0.07585 0.63325 2.23841 1.4689 0.63439 2.18911 -0.07649 
0.63439 2.18911 1.46953 0.63922 1.76155 1.33574 0.63922 2.61667 0.05731 
0.63922 2.61667 1.33574 0.63957 2.87988 0.3592 0.63957 2.87988 1.03384 
0.63969 1.66801 1.26155 0.63969 2.71021 0.13149 0.63969 2.71021 1.26155 
0.63979 1.89686 1.40734 0.63979 2.48136 -0.01429 0.63979 2.48136 1.40734 
0.6493 1.94443 1.41662 0.6493 2.43379 -0.02357 0.6493 2.43379 1.41662 
0.65136 1.61929 1.19757 0.65136 2.75893 0.19548 0.65136 2.75893 1.19757 
0.65216 2.89647 0.4239 0.65216 2.89647 0.96915 0.65328 1.80643 1.34981 
0.65328 2.57179 0.04324 0.65328 2.57179 1.34981 0.65703 1.99236 -0.03122 
0.65703 1.99236 1.42426 0.65703 2.38586 -0.03122 0.65703 2.38586 1.42426 
0.65706 1.71056 1.27898 0.65706 2.66766 0.11406 0.65706 2.66766 1.27898 
0.65935 2.80298 0.26245 0.65935 2.80298 1.1306 0.66174 2.9098 0.48986 
0.66174 2.9098 0.90319 0.66364 2.04197 -0.03692 0.66364 2.04197 1.42997 
0.66364 2.33625 -0.03692 0.66364 2.33625 1.42997 0.66577 1.85222 1.3623 
0.66577 2.526 0.03075 0.66577 2.526 1.3623 0.66795 2.09074 -0.04115 
0.66795 2.09074 1.4342 0.66795 2.28748 -0.04115 0.66795 2.28748 1.4342 
0.66871 2.919 0.55479 0.66871 2.919 0.83826 0.67066 2.13998 -0.04361 
0.67066 2.13998 1.43666 0.67066 2.23824 -0.04361 0.67066 2.23824 1.43666 
0.67085 1.66136 1.21753 0.67085 2.71686 0.17552 0.67085 2.71686 1.21753 
0.67156 2.18911 -0.04443 0.67156 2.18911 1.43748 0.67276 2.92503 0.62033 
0.67276 2.92503 0.77272 0.67296 1.7545 1.29506 0.67296 2.62372 0.09799 
0.67296 2.62372 1.29506 0.67472 2.92718 0.69652 0.67524 2.82496 0.32269 
0.67524 2.82496 1.07036 0.67666 1.89883 1.37318 0.67666 2.47939 0.01987 
0.67666 2.47939 1.37318 0.68023 1.61468 1.15184 0.68023 2.76354 0.24121 
0.68023 2.76354 1.15184 0.68592 1.94613 0.01061 0.68592 1.94613 1.38244 
0.68592 2.43209 0.01061 0.68592 2.43209 1.38244 0.68728 1.79927 1.30944 
0.68728 2.57895 0.08361 0.68728 2.57895 1.30944 0.68862 1.70477 1.23616 
0.68862 2.67345 0.15688 0.68862 2.67345 1.23616 0.68995 2.84303 0.38611 
0.68995 2.84303 1.00693 0.69352 1.99402 0.003 0.69352 1.99402 1.39004 
0.69352 2.3842 0.003 0.69352 2.3842 1.39004 0.69945 2.04238 -0.00293 
0.69945 2.04238 1.39598 0.69945 2.33584 -0.00293 0.69945 2.33584 1.39598 
0.69987 1.85024 0.06776 0.69987 1.85024 1.32529 0.69987 2.52798 0.06776 
0.69987 2.52798 1.32529 0.70019 1.65629 1.17175 0.70019 2.72193 0.2213 
0.70019 2.72193 1.17175 0.70144 2.85839 0.45146 0.70144 2.85839 0.94159 
0.7037 2.09109 -0.00718 0.7037 2.09109 1.40023 0.7037 2.28713 -0.00718 
0.7037 2.28713 1.40023 0.70484 1.74846 1.25243 0.70484 2.62976 0.14062 
0.70484 2.62976 1.25243 0.70626 2.14004 -0.00973 0.70626 2.14004 1.40278 
0.70626 2.23818 -0.00973 0.70626 2.23818 1.40278 0.70711 1.61176 1.10477 
0.70711 2.18911 -0.01058 0.70711 2.18911 1.40363 0.70711 2.76646 0.28828 
0.70711 2.76646 1.10477 0.70937 2.8708 0.51741 0.70937 2.8708 0.87564 
0.71082 1.89686 0.05673 0.71082 1.89686 1.33631 0.71082 2.48136 0.05673 
0.71082 2.48136 1.33631 0.71519 2.87872 0.58274 0.71519 2.87872 0.8103 
0.71834 1.69948 1.19074 0.71834 2.67874 0.20231 0.71834 2.67874 1.19074 
0.71933 1.79322 1.26734 0.71933 2.585 0.12571 0.71933 2.585 1.26734 
0.71959 2.88246 0.65832 0.71959 2.88246 0.73472 0.7201 1.94443 0.04722 
0.7201 1.94443 1.34583 0.7201 2.43379 0.04722 0.7201 2.43379 1.34583 
0.72377 1.59205 1.04247 0.72377 2.78617 0.35058 0.72377 2.78617 1.04247 
0.72743 1.65303 1.12484 0.72743 2.72519 0.2682 0.72743 2.72519 1.12484 
0.72774 1.99236 0.0395 0.72774 1.99236 1.35355 0.72774 2.38586 0.0395 
0.72774 2.38586 1.35355 0.73235 1.84391 0.10959 0.73235 1.84391 1.28346 
0.73235 2.53431 0.10959 0.73235 2.53431 1.28346 0.73344 2.04197 0.03289 
0.73344 2.04197 1.36016 0.73344 2.33625 0.03289 0.73344 2.33625 1.36016 
0.73454 1.74365 1.2084 0.73454 2.63457 0.18464 0.73454 2.63457 1.2084 
0.73714 1.57505 0.97859 0.73714 2.80317 0.41446 0.73714 2.80317 0.97859 
0.73768 2.09074 0.02857 0.73768 2.09074 1.36447 0.73768 2.28748 0.02857 
0.73768 2.28748 1.36447 0.74014 2.13998 0.02586 0.74014 2.13998 1.36718 
0.74014 2.23824 0.02586 0.74014 2.23824 1.36718 0.74095 2.18911 0.02497 
0.74095 2.18911 1.36808 0.74318 1.89564 0.09522 0.74318 1.89564 1.29783 
0.74318 2.48258 0.09522 0.74318 2.48258 1.29783 0.74592 1.69564 1.14384 
0.74592 2.68258 0.24921 0.74592 2.68258 1.14384 0.74716 1.56085 0.91343 
0.74716 2.81737 0.47962 0.74716 2.81737 0.91343 0.74934 1.78829 0.16943 
0.74934 1.78829 1.22362 0.74934 2.58993 0.16943 0.74934 2.58993 1.22362 
0.75184 1.65076 1.0772 0.75184 2.72746 0.31585 0.75184 2.72746 1.0772 
0.75257 1.94312 0.08569 0.75257 1.94312 1.30736 0.75257 2.4351 0.08569 
0.75257 2.4351 1.30736 0.75378 2.82871 0.54577 0.75378 2.82871 0.84728 
0.76014 1.9912 0.07764 0.76014 1.9912 1.31541 0.76014 2.38702 0.07764 
0.76014 2.38702 1.31541 0.76031 2.83426 0.62093 0.76031 2.83426 0.77212 
0.76249 2.83611 0.69652 0.76254 1.7395 1.1617 0.76254 2.63872 0.23134 
0.76254 2.63872 1.1617 0.76294 1.83859 0.15333 0.76294 1.83859 1.23972 
0.76294 2.53963 0.15333 0.76294 2.53963 1.23972 0.76597 2.04072 0.071 
0.76597 2.04072 1.32205 0.76597 2.3375 0.071 0.76597 2.3375 1.32205 
0.76733 1.63205 1.01415 0.76733 2.74617 0.3789 0.76733 2.74617 1.01415 
0.76986 2.09062 0.06595 0.76986 2.09062 1.3271 0.76986 2.2876 0.06595 
0.76986 2.2876 1.3271 0.77074 1.69314 1.09649 0.77074 2.68508 0.29656 
0.77074 2.68508 1.09649 0.77237 2.13981 0.06327 0.77237 2.13981 1.32978 
0.77237 2.23841 0.06327 0.77237 2.23841 1.32978 0.77301 2.18911 0.06213 
0.77301 2.18911 1.33092 0.77417 1.8902 0.13857 0.77417 1.8902 1.25448 
0.77417 2.48802 0.13857 0.77417 2.48802 1.25448 0.77723 1.78449 0.21465 
0.77723 1.78449 1.1784 0.77723 2.59373 0.21465 0.77723 2.59373 1.1784 
0.7796 1.61604 0.94915 0.7796 2.76218 0.4439 0.7796 2.76218 0.94915 
0.78299 1.94242 0.1255 0.78299 1.94242 1.26754 0.78299 2.4358 0.1255 
0.78299 2.4358 1.26754 0.78781 1.73703 1.11482 0.78781 2.64119 0.27823 
0.78781 2.64119 1.11482 0.78833 1.60294 0.88345 0.78833 2.77528 0.5096 
0.78833 2.77528 0.88345 0.79063 1.99053 0.11733 0.79063 1.99053 1.27572 
0.79063 2.38769 0.11733 0.79063 2.38769 1.27572 0.79126 1.83453 0.19834 
0.79126 1.83453 1.1947 0.79126 2.54369 0.19834 0.79126 2.54369 1.1947 
0.79335 1.69206 1.04799 0.79335 2.68616 0.34506 0.79335 2.68616 1.04799 
0.79671 2.03985 0.11089 0.79671 2.03985 1.28216 0.79671 2.33837 0.11089 
0.79671 2.33837 1.28216 0.79855 1.59804 0.81035 0.79855 2.78018 0.5827 
0.79855 2.78018 0.81035 0.80067 2.0898 0.10571 0.80067 2.0898 1.28734 
0.80067 2.28842 0.10571 0.80067 2.28842 1.28734 0.80258 2.13975 0.10203 
0.80258 2.13975 1.29102 0.80258 2.23847 0.10203 0.80258 2.23847 1.29102 
0.80291 1.78185 0.26123 0.80291 1.78185 1.13181 0.80291 2.59637 0.26123 
0.80291 2.59637 1.13181 0.80295 1.88562 0.18352 0.80295 1.88562 1.20953 
0.80295 2.4926 0.18352 0.80295 2.4926 1.20953 0.80296 2.78392 0.65829 
0.80296 2.78392 0.73476 0.80321 2.18911 0.10082 0.80321 2.18911 1.29222 
0.80787 1.6746 0.98397 0.80787 2.70362 0.40908 0.80787 2.70362 0.98397 
0.81086 1.73563 0.32658 0.81086 1.73563 1.06647 0.81086 2.64259 0.32658 
0.81086 2.64259 1.06647 0.81225 1.93762 0.17021 0.81225 1.93762 1.22284 
0.81225 2.4406 0.17021 0.81225 2.4406 1.22284 0.81792 1.83108 0.24617 
0.81792 1.83108 1.14688 0.81792 2.54714 0.24617 0.81792 2.54714 1.14688 
0.81866 1.65952 0.91862 0.81866 2.7187 0.47443 0.81866 2.7187 0.91862 
0.81914 1.99035 0.15847 0.81914 1.99035 1.23458 0.81914 2.38787 0.15847 
0.81914 2.38787 1.23458 0.82533 2.0396 0.15203 0.82533 2.0396 1.24102 
0.82533 2.33862 0.15203 0.82533 2.33862 1.24102 0.82631 1.78036 0.30905 
0.82631 1.78036 1.084 0.82631 2.59786 0.30905 0.82631 2.59786 1.084 
0.82946 2.08923 0.14696 0.82946 2.08923 1.24609 0.82946 2.28899 0.14696 
0.82946 2.28899 1.24609 0.83005 1.88205 0.23099 0.83005 1.88205 1.16206 
0.83005 2.49617 0.23099 0.83005 2.49617 1.16206 0.83097 1.65327 0.8461 
0.83097 2.72495 0.54695 0.83097 2.72495 0.8461 0.83147 1.73549 0.37577 
0.83147 1.73549 1.01728 0.83147 2.18911 0.14095 0.83147 2.18911 1.25209 
0.83147 2.64273 0.37577 0.83147 2.64273 1.01728 0.83151 2.13911 0.14326 
0.83151 2.13911 1.24978 0.83151 2.23911 0.14326 0.83151 2.23911 1.24978 
0.83874 1.64995 0.62027 0.83874 1.64995 0.77277 0.83874 2.72827 0.62027 
0.83874 2.72827 0.77277 0.8398 1.93424 0.21717 0.8398 1.93424 1.17588 
0.8398 2.44398 0.21717 0.8398 2.44398 1.17588 0.84119 1.64837 0.69652 
0.84119 2.72985 0.69652 0.8417 1.82936 0.29388 0.8417 1.82936 1.09917 
0.8417 2.54886 0.29388 0.8417 2.54886 1.09917 0.84461 1.71893 0.44045 
0.84461 1.71893 0.95259 0.84461 2.65929 0.44045 0.84461 2.65929 0.95259 
0.84711 1.98692 0.20508 0.84711 1.98692 1.18797 0.84711 2.3913 0.20508 
0.84711 2.3913 1.18797 0.84737 1.78003 0.35797 0.84737 1.78003 1.03508 
0.84737 2.59819 0.35797 0.84737 2.59819 1.03508 0.85144 2.03922 0.19395 
0.85144 2.03922 1.19909 0.85144 2.339 0.19395 0.85144 2.339 1.19909 
0.85467 1.8794 0.27985 0.85467 1.8794 1.1132 0.85467 2.49882 0.27985 
0.85467 2.49882 1.1132 0.85565 2.08889 0.18876 0.85565 2.08889 1.20429 
0.85565 2.28933 0.18876 0.85565 2.28933 1.20429 0.85771 2.13905 0.18484 
0.85771 2.13905 1.20821 0.85771 2.23917 0.18484 0.85771 2.23917 1.20821 
0.85773 2.18911 0.18242 0.85773 2.18911 1.21063 0.85926 1.71201 0.51199 
0.85926 1.71201 0.88106 0.85926 2.66621 0.51199 0.85926 2.66621 0.88106 
0.86321 1.82871 0.343 0.86321 1.82871 1.05005 0.86321 2.54951 0.343 
0.86321 2.54951 1.05005 0.86492 1.93136 0.26585 0.86492 1.93136 1.1272 
0.86492 2.44686 0.26585 0.86492 2.44686 1.1272 0.86603 1.78086 0.40785 
0.86603 1.78086 0.9852 0.86603 2.59736 0.40785 0.86603 2.59736 0.9852 
0.86917 1.7073 0.58515 0.86917 1.7073 0.8079 0.86917 2.67092 0.58515 
0.86917 2.67092 0.8079 0.87257 1.98409 0.25314 0.87257 1.98409 1.1399 
0.87257 2.39413 0.25314 0.87257 2.39413 1.1399 0.87414 1.70494 0.65829 
0.87414 1.70494 0.73476 0.87414 2.67328 0.65829 0.87414 2.67328 0.73476 
0.87655 1.87866 0.32873 0.87655 1.87866 1.06432 0.87655 2.49956 0.32873 
0.87655 2.49956 1.06432 0.87742 2.03622 0.24182 0.87742 2.03622 1.15123 
0.87742 2.342 0.24182 0.87742 2.342 1.15123 0.87975 2.08879 0.2318 
0.87975 2.08879 1.16125 0.87975 2.28943 0.2318 0.87975 2.28943 1.16125 
0.88192 2.18911 0.22513 0.88192 2.18911 1.16792 0.88195 2.13889 0.22787 
0.88195 2.13889 1.16518 0.88195 2.23933 0.22787 0.88195 2.23933 1.16518 
0.88222 1.82932 0.39282 0.88222 1.82932 1.00022 0.88222 2.5489 0.39282 
0.88222 2.5489 1.00022 0.88281 1.77295 0.47865 0.88281 1.77295 0.91439 
0.88281 2.60527 0.47865 0.88281 2.60527 0.91439 0.8873 1.9292 0.31555 
0.8873 1.9292 1.0775 0.8873 2.44902 0.31555 0.8873 2.44902 1.0775 
0.89486 1.76727 0.55063 0.89486 1.76727 0.84242 0.89486 2.61095 0.55063 
0.89486 2.61095 0.84242 0.89544 1.98187 0.30253 0.89544 1.98187 1.09052 
0.89544 2.39635 0.30253 0.89544 2.39635 1.09052 0.89592 1.8788 0.37866 
0.89592 1.8788 1.01439 0.89592 2.49942 0.37866 0.89592 2.49942 1.01439 
0.89687 1.82798 0.44117 0.89687 1.82798 0.95188 0.89687 2.55024 0.44117 
0.89687 2.55024 0.95188 0.90092 2.03373 0.29131 0.90092 2.03373 1.10174 
0.90092 2.34449 0.29131 0.90092 2.34449 1.10174 0.90211 1.76385 0.62338 
0.90211 1.76385 0.76967 0.90211 2.61437 0.62338 0.90211 2.61437 0.76967 
0.90374 2.08629 0.28097 0.90374 2.08629 1.11208 0.90374 2.29193 0.28097 
0.90374 2.29193 1.11208 0.90394 2.13883 0.27182 0.90394 2.13883 1.12122 
0.90394 2.23939 0.27182 0.90394 2.23939 1.12122 0.90399 2.18911 0.26897 
0.90399 2.18911 1.12408 0.90453 1.76271 0.69652 0.90453 2.61551 0.69652 
0.90708 1.92916 0.3654 0.90708 1.92916 1.02765 0.90708 2.44906 0.3654 
0.90708 2.44906 1.02765 0.91106 1.87733 0.42678 0.91106 1.87733 0.96627 
0.91106 2.50089 0.42678 0.91106 2.50089 0.96627 0.91147 1.82111 0.51268 
0.91147 1.82111 0.88037 0.91147 2.55711 0.51268 0.91147 2.55711 0.88037 
0.91566 1.98026 0.35308 0.91566 1.98026 1.03997 0.91566 2.39796 0.35308 
0.91566 2.39796 1.03997 0.92133 1.81649 0.58563 0.92133 1.81649 0.80741 
0.92133 2.56173 0.58563 0.92133 2.56173 0.80741 0.92164 2.03195 0.34173 
0.92164 2.03195 1.05132 0.92164 2.34627 0.34173 0.92164 2.34627 1.05132 
0.92272 1.92782 0.41314 0.92272 1.92782 0.97991 0.92272 2.4504 0.41314 
0.92272 2.4504 0.97991 0.92388 1.87665 0.47558 0.92388 1.87665 0.91747 
0.92388 2.18911 0.31384 0.92388 2.18911 1.07921 0.92388 2.50157 0.47558 
0.92388 2.50157 0.91747 0.92501 2.08409 0.33139 0.92501 2.08409 1.06166 
0.92501 2.29413 0.33139 0.92501 2.29413 1.06166 0.92576 2.13653 0.32208 
0.92576 2.13653 1.07096 0.92576 2.24169 0.32208 0.92576 2.24169 1.07096 
0.92628 1.81416 0.65874 0.92628 1.81416 0.73431 0.92628 2.56406 0.65874 
0.92628 2.56406 0.73431 0.93178 1.97885 0.40059 0.93178 1.97885 0.99246 
0.93178 2.39937 0.40059 0.93178 2.39937 0.99246 0.93606 1.92693 0.46187 
0.93606 1.92693 0.93117 0.93606 2.45129 0.46187 0.93606 2.45129 0.93117 
0.93638 1.87112 0.54795 0.93638 1.87112 0.8451 0.93638 2.5071 0.54795 
0.93638 2.5071 0.8451 0.93819 2.03167 0.3883 0.93819 2.03167 1.00475 
0.93819 2.34655 0.3883 0.93819 2.34655 1.00475 0.94154 2.18911 0.35963 
0.94154 2.18911 1.03341 0.94196 2.0838 0.37774 0.94196 2.0838 1.0153 
0.94196 2.29442 0.37774 0.94196 2.29442 1.0153 0.94306 2.13648 0.36809 
0.94306 2.13648 1.02496 0.94306 2.24174 0.36809 0.94306 2.24174 1.02496 
0.94381 1.86732 0.62112 0.94381 1.86732 0.77192 0.94381 2.5109 0.62112 
0.94381 2.5109 0.77192 0.94555 1.97796 0.44884 0.94555 1.97796 0.94421 
0.94555 2.40026 0.44884 0.94555 2.40026 0.94421 0.9465 1.8664 0.69652 
0.9465 2.51182 0.69652 0.94693 1.92666 0.51094 0.94693 1.92666 0.88211 
0.94693 2.45156 0.51094 0.94693 2.45156 0.88211 0.9525 2.03063 0.43647 
0.9525 2.03063 0.95658 0.9525 2.34759 0.43647 0.9525 2.34759 0.95658 
0.95661 2.08376 0.42487 0.95661 2.08376 0.96817 0.95661 2.29446 0.42487 
0.95661 2.29446 0.96817 0.95694 2.18911 0.40624 0.95694 2.18911 0.98681 
0.95694 1.97761 0.49772 0.95694 1.97761 0.89533 0.95694 2.40061 0.49772 
0.95694 2.40061 0.89533 0.95704 1.92195 0.58385 0.95704 1.92195 0.80919 
0.95704 2.45627 0.58385 0.95704 2.45627 0.80919 0.95815 2.13636 0.41515 
0.95815 2.13636 0.97789 0.95815 2.24186 0.41515 0.95815 2.24186 0.97789 
0.96257 1.92073 0.65874 0.96257 1.92073 0.73431 0.96257 2.45749 0.65874 
0.96257 2.45749 0.73431 0.96447 2.03004 0.48558 0.96447 2.03004 0.90747 
0.96447 2.34818 0.48558 0.96447 2.34818 0.90747 0.96593 1.97779 0.54709 
0.96593 1.97779 0.84595 0.96593 2.40043 0.54709 0.96593 2.40043 0.84595 
0.9691 2.08316 0.47377 0.9691 2.08316 0.91927 0.9691 2.29506 0.47377 
0.9691 2.29506 0.91927 0.97003 2.18911 0.45354 0.97003 2.18911 0.9395 
0.97083 2.13632 0.46264 0.97083 2.13632 0.93041 0.97083 2.2419 0.46264 
0.97083 2.2419 0.93041 0.97396 2.03007 0.53493 0.97396 2.03007 0.85812 
0.97396 2.34815 0.53493 0.97396 2.34815 0.85812 0.97415 1.97599 0.6216 
0.97415 1.97599 0.77145 0.97415 2.40223 0.6216 0.97415 2.40223 0.77145 
0.97689 1.97539 0.69652 0.97689 2.40283 0.69652 0.97912 2.08282 0.52324 
0.97912 2.08282 0.8698 0.97912 2.2954 0.52324 0.97912 2.2954 0.8698 
0.98079 2.02982 0.58389 0.98079 2.02982 0.80916 0.98079 2.18911 0.50143 
0.98079 2.18911 0.89161 0.98079 2.3484 0.58389 0.98079 2.3484 0.80916 
0.9814 2.13589 0.51207 0.9814 2.13589 0.88098 0.9814 2.24233 0.51207 
0.9814 2.24233 0.88098 0.98631 2.02861 0.65876 0.98631 2.02861 0.73429 
0.98631 2.34961 0.65876 0.98631 2.34961 0.73429 0.98648 2.08255 0.57205 
0.98648 2.08255 0.821 0.98648 2.29567 0.57205 0.98648 2.29567 0.821 
0.98918 2.18911 0.54979 0.98918 2.18911 0.84325 0.98928 2.13585 0.56058 
0.98928 2.13585 0.83247 0.98928 2.24237 0.56058 0.98928 2.24237 0.83247 
0.99144 2.08254 0.62116 0.99144 2.08254 0.77188 0.99144 2.29568 0.62116 
0.99144 2.29568 0.77188 0.99427 2.08223 0.69652 0.99427 2.29599 0.69652 
0.99479 2.13574 0.60971 0.99479 2.13574 0.78334 0.99479 2.24248 0.60971 
0.99479 2.24248 0.78334 0.99518 2.18911 0.59851 0.99518 2.18911 0.79454 
0.99786 2.13571 0.65876 0.99786 2.13571 0.73428 0.99786 2.24251 0.65876 
0.99786 2.24251 0.73428 0.9988 2.18911 0.64746 0.9988 2.18911 0.74559 
1 2.18911 0.69652 -1 -2.18911 0.69652 -0.9988 -2.18911 0.64746 
-0.9988 -2.18911 0.74559 -0.99786 -2.24251 0.65876 -0.99786 -2.24251 0.73428 
-0.99786 -2.13571 0.65876 -0.99786 -2.13571 0.73428 -0.99518 -2.18911 0.59851 
-0.99518 -2.18911 0.79454 -0.99479 -2.24248 0.60971 -0.99479 -2.24248 0.78334 
-0.99479 -2.13574 0.60971 -0.99479 -2.13574 0.78334 -0.99427 -2.29599 0.69652 
-0.99427 -2.08223 0.69652 -0.99144 -2.29568 0.62116 -0.99144 -2.29568 0.77188 
-0.99144 -2.08254 0.62116 -0.99144 -2.08254 0.77188 -0.98928 -2.24237 0.56058 
-0.98928 -2.24237 0.83247 -0.98928 -2.13585 0.56058 -0.98928 -2.13585 0.83247 
-0.98918 -2.18911 0.54979 -0.98918 -2.18911 0.84325 -0.98648 -2.29567 0.57205 
-0.98648 -2.29567 0.821 -0.98648 -2.08255 0.57205 -0.98648 -2.08255 0.821 
-0.98631 -2.34961 0.65876 -0.98631 -2.34961 0.73429 -0.98631 -2.02861 0.65876 
-0.98631 -2.02861 0.73429 -0.9814 -2.24233 0.51207 -0.9814 -2.24233 0.88098 
-0.9814 -2.13589 0.51207 -0.9814 -2.13589 0.88098 -0.98079 -2.3484 0.58389 
-0.98079 -2.3484 0.80916 -0.98079 -2.18911 0.50143 -0.98079 -2.18911 0.89161 
-0.98079 -2.02982 0.58389 -0.98079 -2.02982 0.80916 -0.97912 -2.2954 0.52324 
-0.97912 -2.2954 0.8698 -0.97912 -2.08282 0.52324 -0.97912 -2.08282 0.8698 
-0.97689 -2.40283 0.69652 -0.97689 -1.97539 0.69652 -0.97415 -2.40223 0.6216 
-0.97415 -2.40223 0.77145 -0.97415 -1.97599 0.6216 -0.97415 -1.97599 0.77145 
-0.97396 -2.34815 0.53493 -0.97396 -2.34815 0.85812 -0.97396 -2.03007 0.53493 
-0.97396 -2.03007 0.85812 -0.97083 -2.2419 0.46264 -0.97083 -2.2419 0.93041 
-0.97083 -2.13632 0.46264 -0.97083 -2.13632 0.93041 -0.97003 -2.18911 0.45354 
-0.97003 -2.18911 0.9395 -0.9691 -2.29506 0.47377 -0.9691 -2.29506 0.91927 
-0.9691 -2.08316 0.47377 -0.9691 -2.08316 0.91927 -0.96593 -2.40043 0.54709 
-0.96593 -2.40043 0.84595 -0.96593 -1.97779 0.54709 -0.96593 -1.97779 0.84595 
-0.96447 -2.34818 0.48558 -0.96447 -2.34818 0.90747 -0.96447 -2.03004 0.48558 
-0.96447 -2.03004 0.90747 -0.96257 -2.45749 0.65874 -0.96257 -2.45749 0.73431 
-0.96257 -1.92073 0.65874 -0.96257 -1.92073 0.73431 -0.95815 -2.24186 0.41515 
-0.95815 -2.24186 0.97789 -0.95815 -2.13636 0.41515 -0.95815 -2.13636 0.97789 
-0.95704 -2.45627 0.58385 -0.95704 -2.45627 0.80919 -0.95704 -1.92195 0.58385 
-0.95704 -1.92195 0.80919 -0.95694 -2.40061 0.49772 -0.95694 -2.40061 0.89533 
-0.95694 -1.97761 0.49772 -0.95694 -1.97761 0.89533 -0.95694 -2.18911 0.40624 
-0.95694 -2.18911 0.98681 -0.95661 -2.29446 0.42487 -0.95661 -2.29446 0.96817 
-0.95661 -2.08376 0.42487 -0.95661 -2.08376 0.96817 -0.9525 -2.34759 0.43647 
-0.9525 -2.34759 0.95658 -0.9525 -2.03063 0.43647 -0.9525 -2.03063 0.95658 
-0.94693 -2.45156 0.51094 -0.94693 -2.45156 0.88211 -0.94693 -1.92666 0.51094 
-0.94693 -1.92666 0.88211 -0.9465 -2.51182 0.69652 -0.9465 -1.8664 0.69652 
-0.94555 -2.40026 0.44884 -0.94555 -2.40026 0.94421 -0.94555 -1.97796 0.44884 
-0.94555 -1.97796 0.94421 -0.94381 -2.5109 0.62112 -0.94381 -2.5109 0.77192 
-0.94381 -1.86732 0.62112 -0.94381 -1.86732 0.77192 -0.94306 -2.24174 0.36809 
-0.94306 -2.24174 1.02496 -0.94306 -2.13648 0.36809 -0.94306 -2.13648 1.02496 
-0.94196 -2.29442 0.37774 -0.94196 -2.29442 1.0153 -0.94196 -2.0838 0.37774 
-0.94196 -2.0838 1.0153 -0.94154 -2.18911 0.35963 -0.94154 -2.18911 1.03341 
-0.93819 -2.34655 0.3883 -0.93819 -2.34655 1.00475 -0.93819 -2.03167 0.3883 
-0.93819 -2.03167 1.00475 -0.93638 -2.5071 0.54795 -0.93638 -2.5071 0.8451 
-0.93638 -1.87112 0.54795 -0.93638 -1.87112 0.8451 -0.93606 -2.45129 0.46187 
-0.93606 -2.45129 0.93117 -0.93606 -1.92693 0.46187 -0.93606 -1.92693 0.93117 
-0.93178 -2.39937 0.40059 -0.93178 -2.39937 0.99246 -0.93178 -1.97885 0.40059 
-0.93178 -1.97885 0.99246 -0.92628 -2.56406 0.65874 -0.92628 -2.56406 0.73431 
-0.92628 -1.81416 0.65874 -0.92628 -1.81416 0.73431 -0.92576 -2.24169 0.32208 
-0.92576 -2.24169 1.07096 -0.92576 -2.13653 0.32208 -0.92576 -2.13653 1.07096 
-0.92501 -2.29413 0.33139 -0.92501 -2.29413 1.06166 -0.92501 -2.08409 0.33139 
-0.92501 -2.08409 1.06166 -0.92388 -2.50157 0.47558 -0.92388 -2.50157 0.91747 
-0.92388 -2.18911 0.31384 -0.92388 -2.18911 1.07921 -0.92388 -1.87665 0.47558 
-0.92388 -1.87665 0.91747 -0.92272 -2.4504 0.41314 -0.92272 -2.4504 0.97991 
-0.92272 -1.92782 0.41314 -0.92272 -1.92782 0.97991 -0.92164 -2.34627 0.34173 
-0.92164 -2.34627 1.05132 -0.92164 -2.03195 0.34173 -0.92164 -2.03195 1.05132 
-0.92133 -2.56173 0.58563 -0.92133 -2.56173 0.80741 -0.92133 -1.81649 0.58563 
-0.92133 -1.81649 0.80741 -0.91566 -2.39796 0.35308 -0.91566 -2.39796 1.03997 
-0.91566 -1.98026 0.35308 -0.91566 -1.98026 1.03997 -0.91147 -2.55711 0.51268 
-0.91147 -2.55711 0.88037 -0.91147 -1.82111 0.51268 -0.91147 -1.82111 0.88037 
-0.91106 -2.50089 0.42678 -0.91106 -2.50089 0.96627 -0.91106 -1.87733 0.42678 
-0.91106 -1.87733 0.96627 -0.90708 -2.44906 0.3654 -0.90708 -2.44906 1.02765 
-0.90708 -1.92916 0.3654 -0.90708 -1.92916 1.02765 -0.90453 -2.61551 0.69652 
-0.90453 -1.76271 0.69652 -0.90399 -2.18911 0.26897 -0.90399 -2.18911 1.12408 
-0.90394 -2.23939 0.27182 -0.90394 -2.23939 1.12122 -0.90394 -2.13883 0.27182 
-0.90394 -2.13883 1.12122 -0.90374 -2.29193 0.28097 -0.90374 -2.29193 1.11208 
-0.90374 -2.08629 0.28097 -0.90374 -2.08629 1.11208 -0.90211 -2.61437 0.62338 
-0.90211 -2.61437 0.76967 -0.90211 -1.76385 0.62338 -0.90211 -1.76385 0.76967 
-0.90092 -2.34449 0.29131 -0.90092 -2.34449 1.10174 -0.90092 -2.03373 0.29131 
-0.90092 -2.03373 1.10174 -0.89687 -2.55024 0.44117 -0.89687 -2.55024 0.95188 
-0.89687 -1.82798 0.44117 -0.89687 -1.82798 0.95188 -0.89592 -2.49942 0.37866 
-0.89592 -2.49942 1.01439 -0.89592 -1.8788 0.37866 -0.89592 -1.8788 1.01439 
-0.89544 -2.39635 0.30253 -0.89544 -2.39635 1.09052 -0.89544 -1.98187 0.30253 
-0.89544 -1.98187 1.09052 -0.89486 -2.61095 0.55063 -0.89486 -2.61095 0.84242 
-0.89486 -1.76727 0.55063 -0.89486 -1.76727 0.84242 -0.8873 -2.44902 0.31555 
-0.8873 -2.44902 1.0775 -0.8873 -1.9292 0.31555 -0.8873 -1.9292 1.0775 
-0.88281 -2.60527 0.47865 -0.88281 -2.60527 0.91439 -0.88281 -1.77295 0.47865 
-0.88281 -1.77295 0.91439 -0.88222 -2.5489 0.39282 -0.88222 -2.5489 1.00022 
-0.88222 -1.82932 0.39282 -0.88222 -1.82932 1.00022 -0.88195 -2.23933 0.22787 
-0.88195 -2.23933 1.16518 -0.88195 -2.13889 0.22787 -0.88195 -2.13889 1.16518 
-0.88192 -2.18911 0.22513 -0.88192 -2.18911 1.16792 -0.87975 -2.28943 0.2318 
-0.87975 -2.28943 1.16125 -0.87975 -2.08879 0.2318 -0.87975 -2.08879 1.16125 
-0.87742 -2.342 0.24182 -0.87742 -2.342 1.15123 -0.87742 -2.03622 0.24182 
-0.87742 -2.03622 1.15123 -0.87655 -2.49956 0.32873 -0.87655 -2.49956 1.06432 
-0.87655 -1.87866 0.32873 -0.87655 -1.87866 1.06432 -0.87414 -2.67328 0.65829 
-0.87414 -2.67328 0.73476 -0.87414 -1.70494 0.65829 -0.87414 -1.70494 0.73476 
-0.87257 -2.39413 0.25314 -0.87257 -2.39413 1.1399 -0.87257 -1.98409 0.25314 
-0.87257 -1.98409 1.1399 -0.86917 -2.67092 0.58515 -0.86917 -2.67092 0.8079 
-0.86917 -1.7073 0.58515 -0.86917 -1.7073 0.8079 -0.86603 -2.59736 0.40785 
-0.86603 -2.59736 0.9852 -0.86603 -1.78086 0.40785 -0.86603 -1.78086 0.9852 
-0.86492 -2.44686 0.26585 -0.86492 -2.44686 1.1272 -0.86492 -1.93136 0.26585 
-0.86492 -1.93136 1.1272 -0.86321 -2.54951 0.343 -0.86321 -2.54951 1.05005 
-0.86321 -1.82871 0.343 -0.86321 -1.82871 1.05005 -0.85926 -2.66621 0.51199 
-0.85926 -2.66621 0.88106 -0.85926 -1.71201 0.51199 -0.85926 -1.71201 0.88106 
-0.85773 -2.18911 0.18242 -0.85773 -2.18911 1.21063 -0.85771 -2.23917 0.18484 
-0.85771 -2.23917 1.20821 -0.85771 -2.13905 0.18484 -0.85771 -2.13905 1.20821 
-0.85565 -2.28933 0.18876 -0.85565 -2.28933 1.20429 -0.85565 -2.08889 0.18876 
-0.85565 -2.08889 1.20429 -0.85467 -2.49882 0.27985 -0.85467 -2.49882 1.1132 
-0.85467 -1.8794 0.27985 -0.85467 -1.8794 1.1132 -0.85144 -2.339 0.19395 
-0.85144 -2.339 1.19909 -0.85144 -2.03922 0.19395 -0.85144 -2.03922 1.19909 
-0.84737 -2.59819 0.35797 -0.84737 -2.59819 1.03508 -0.84737 -1.78003 0.35797 
-0.84737 -1.78003 1.03508 -0.84711 -2.3913 0.20508 -0.84711 -2.3913 1.18797 
-0.84711 -1.98692 0.20508 -0.84711 -1.98692 1.18797 -0.84461 -2.65929 0.44045 
-0.84461 -2.65929 0.95259 -0.84461 -1.71893 0.44045 -0.84461 -1.71893 0.95259 
-0.8417 -2.54886 0.29388 -0.8417 -2.54886 1.09917 -0.8417 -1.82936 0.29388 
-0.8417 -1.82936 1.09917 -0.84119 -2.72985 0.69652 -0.84119 -1.64837 0.69652 
-0.8398 -2.44398 0.21717 -0.8398 -2.44398 1.17588 -0.8398 -1.93424 0.21717 
-0.8398 -1.93424 1.17588 -0.83874 -2.72827 0.62027 -0.83874 -2.72827 0.77277 
-0.83874 -1.64995 0.62027 -0.83874 -1.64995 0.77277 -0.83151 -2.23911 0.14326 
-0.83151 -2.23911 1.24978 -0.83151 -2.13911 0.14326 -0.83151 -2.13911 1.24978 
-0.83147 -2.64273 0.37577 -0.83147 -2.64273 1.01728 -0.83147 -2.18911 0.14095 
-0.83147 -2.18911 1.25209 -0.83147 -1.73549 0.37577 -0.83147 -1.73549 1.01728 
-0.83097 -2.72495 0.54695 -0.83097 -2.72495 0.8461 -0.83097 -1.65327 0.8461 
-0.83005 -2.49617 0.23099 -0.83005 -2.49617 1.16206 -0.83005 -1.88205 0.23099 
-0.83005 -1.88205 1.16206 -0.82946 -2.28899 0.14696 -0.82946 -2.28899 1.24609 
-0.82946 -2.08923 0.14696 -0.82946 -2.08923 1.24609 -0.82631 -2.59786 0.30905 
-0.82631 -2.59786 1.084 -0.82631 -1.78036 0.30905 -0.82631 -1.78036 1.084 
-0.82533 -2.33862 0.15203 -0.82533 -2.33862 1.24102 -0.82533 -2.0396 0.15203 
-0.82533 -2.0396 1.24102 -0.81914 -2.38787 0.15847 -0.81914 -2.38787 1.23458 
-0.81914 -1.99035 0.15847 -0.81914 -1.99035 1.23458 -0.81866 -2.7187 0.47443 
-0.81866 -2.7187 0.91862 -0.81866 -1.65952 0.91862 -0.81792 -2.54714 0.24617 
-0.81792 -2.54714 1.14688 -0.81792 -1.83108 0.24617 -0.81792 -1.83108 1.14688 
-0.81225 -2.4406 0.17021 -0.81225 -2.4406 1.22284 -0.81225 -1.93762 0.17021 
-0.81225 -1.93762 1.22284 -0.81086 -2.64259 0.32658 -0.81086 -2.64259 1.06647 
-0.81086 -1.73563 0.32658 -0.81086 -1.73563 1.06647 -0.80787 -2.70362 0.40908 
-0.80787 -2.70362 0.98397 -0.80787 -1.6746 0.98397 -0.80321 -2.18911 0.10082 
-0.80321 -2.18911 1.29222 -0.80296 -2.78392 0.65829 -0.80296 -2.78392 0.73476 
-0.80295 -2.4926 0.18352 -0.80295 -2.4926 1.20953 -0.80295 -1.88562 0.18352 
-0.80295 -1.88562 1.20953 -0.80291 -2.59637 0.26123 -0.80291 -2.59637 1.13181 
-0.80291 -1.78185 0.26123 -0.80291 -1.78185 1.13181 -0.80258 -2.23847 0.10203 
-0.80258 -2.23847 1.29102 -0.80258 -2.13975 0.10203 -0.80258 -2.13975 1.29102 
-0.80067 -2.28842 0.10571 -0.80067 -2.28842 1.28734 -0.80067 -2.0898 0.10571 
-0.80067 -2.0898 1.28734 -0.79855 -2.78018 0.5827 -0.79855 -2.78018 0.81035 
-0.79855 -1.59804 0.81035 -0.79671 -2.33837 0.11089 -0.79671 -2.33837 1.28216 
-0.79671 -2.03985 0.11089 -0.79671 -2.03985 1.28216 -0.79335 -2.68616 0.34506 
-0.79335 -2.68616 1.04799 -0.79335 -1.69206 1.04799 -0.79126 -2.54369 0.19834 
-0.79126 -2.54369 1.1947 -0.79126 -1.83453 0.19834 -0.79126 -1.83453 1.1947 
-0.79063 -2.38769 0.11733 -0.79063 -2.38769 1.27572 -0.79063 -1.99053 0.11733 
-0.79063 -1.99053 1.27572 -0.78833 -2.77528 0.5096 -0.78833 -2.77528 0.88345 
-0.78833 -1.60294 0.88345 -0.78781 -2.64119 0.27823 -0.78781 -2.64119 1.11482 
-0.78781 -1.73703 1.11482 -0.78299 -2.4358 0.1255 -0.78299 -2.4358 1.26754 
-0.78299 -1.94242 0.1255 -0.78299 -1.94242 1.26754 -0.7796 -2.76218 0.4439 
-0.7796 -2.76218 0.94915 -0.7796 -1.61604 0.94915 -0.77723 -2.59373 0.21465 
-0.77723 -2.59373 1.1784 -0.77723 -1.78449 0.21465 -0.77723 -1.78449 1.1784 
-0.77417 -2.48802 0.13857 -0.77417 -2.48802 1.25448 -0.77417 -1.8902 0.13857 
-0.77417 -1.8902 1.25448 -0.77301 -2.18911 0.06213 -0.77301 -2.18911 1.33092 
-0.77237 -2.23841 0.06327 -0.77237 -2.23841 1.32978 -0.77237 -2.13981 0.06327 
-0.77237 -2.13981 1.32978 -0.77074 -2.68508 0.29656 -0.77074 -2.68508 1.09649 
-0.77074 -1.69314 1.09649 -0.76986 -2.2876 0.06595 -0.76986 -2.2876 1.3271 
-0.76986 -2.09062 0.06595 -0.76986 -2.09062 1.3271 -0.76733 -2.74617 0.3789 
-0.76733 -2.74617 1.01415 -0.76733 -1.63205 1.01415 -0.76597 -2.3375 0.071 
-0.76597 -2.3375 1.32205 -0.76597 -2.04072 0.071 -0.76597 -2.04072 1.32205 
-0.76294 -2.53963 0.15333 -0.76294 -2.53963 1.23972 -0.76294 -1.83859 0.15333 
-0.76294 -1.83859 1.23972 -0.76254 -2.63872 0.23134 -0.76254 -2.63872 1.1617 
-0.76254 -1.7395 1.1617 -0.76249 -2.83611 0.69652 -0.76031 -2.83426 0.62093 
-0.76031 -2.83426 0.77212 -0.76014 -2.38702 0.07764 -0.76014 -2.38702 1.31541 
-0.76014 -1.9912 0.07764 -0.76014 -1.9912 1.31541 -0.75378 -2.82871 0.54577 
-0.75378 -2.82871 0.84728 -0.75257 -2.4351 0.08569 -0.75257 -2.4351 1.30736 
-0.75257 -1.94312 0.08569 -0.75257 -1.94312 1.30736 -0.75184 -2.72746 0.31585 
-0.75184 -2.72746 1.0772 -0.75184 -1.65076 1.0772 -0.74934 -2.58993 0.16943 
-0.74934 -2.58993 1.22362 -0.74934 -1.78829 0.16943 -0.74934 -1.78829 1.22362 
-0.74716 -2.81737 0.47962 -0.74716 -2.81737 0.91343 -0.74716 -1.56085 0.91343 
-0.74592 -2.68258 0.24921 -0.74592 -2.68258 1.14384 -0.74592 -1.69564 1.14384 
-0.74318 -2.48258 0.09522 -0.74318 -2.48258 1.29783 -0.74318 -1.89564 0.09522 
-0.74318 -1.89564 1.29783 -0.74095 -2.18911 0.02497 -0.74095 -2.18911 1.36808 
-0.74014 -2.23824 0.02586 -0.74014 -2.23824 1.36718 -0.74014 -2.13998 0.02586 
-0.74014 -2.13998 1.36718 -0.73768 -2.28748 0.02857 -0.73768 -2.28748 1.36447 
-0.73768 -2.09074 0.02857 -0.73768 -2.09074 1.36447 -0.73714 -2.80317 0.41446 
-0.73714 -2.80317 0.97859 -0.73714 -1.57505 0.97859 -0.73454 -2.63457 0.18464 
-0.73454 -2.63457 1.2084 -0.73454 -1.74365 1.2084 -0.73344 -2.33625 0.03289 
-0.73344 -2.33625 1.36016 -0.73344 -2.04197 0.03289 -0.73344 -2.04197 1.36016 
-0.73235 -2.53431 0.10959 -0.73235 -2.53431 1.28346 -0.73235 -1.84391 0.10959 
-0.73235 -1.84391 1.28346 -0.72774 -2.38586 0.0395 -0.72774 -2.38586 1.35355 
-0.72774 -1.99236 0.0395 -0.72774 -1.99236 1.35355 -0.72743 -2.72519 0.2682 
-0.72743 -2.72519 1.12484 -0.72743 -1.65303 1.12484 -0.72377 -2.78617 0.35058 
-0.72377 -2.78617 1.04247 -0.72377 -1.59205 1.04247 -0.7201 -2.43379 0.04722 
-0.7201 -2.43379 1.34583 -0.7201 -1.94443 0.04722 -0.7201 -1.94443 1.34583 
-0.71959 -2.88246 0.65832 -0.71959 -2.88246 0.73472 -0.71933 -2.585 0.12571 
-0.71933 -2.585 1.26734 -0.71933 -1.79322 1.26734 -0.71834 -2.67874 0.20231 
-0.71834 -2.67874 1.19074 -0.71834 -1.69948 1.19074 -0.71519 -2.87872 0.58274 
-0.71519 -2.87872 0.8103 -0.71082 -2.48136 0.05673 -0.71082 -2.48136 1.33631 
-0.71082 -1.89686 0.05673 -0.71082 -1.89686 1.33631 -0.70937 -2.8708 0.51741 
-0.70937 -2.8708 0.87564 -0.70711 -2.76646 0.28828 -0.70711 -2.76646 1.10477 
-0.70711 -2.18911 -0.01058 -0.70711 -2.18911 1.40363 -0.70711 -1.61176 1.10477 
-0.70626 -2.23818 -0.00973 -0.70626 -2.23818 1.40278 -0.70626 -2.14004 -0.00973 
-0.70626 -2.14004 1.40278 -0.70484 -2.62976 0.14062 -0.70484 -2.62976 1.25243 
-0.70484 -1.74846 1.25243 -0.7037 -2.28713 -0.00718 -0.7037 -2.28713 1.40023 
-0.7037 -2.09109 -0.00718 -0.7037 -2.09109 1.40023 -0.70144 -2.85839 0.45146 
-0.70144 -2.85839 0.94159 -0.70019 -2.72193 0.2213 -0.70019 -2.72193 1.17175 
-0.70019 -1.65629 1.17175 -0.69987 -2.52798 0.06776 -0.69987 -2.52798 1.32529 
-0.69987 -1.85024 0.06776 -0.69987 -1.85024 1.32529 -0.69945 -2.33584 -0.00293 
-0.69945 -2.33584 1.39598 -0.69945 -2.04238 -0.00293 -0.69945 -2.04238 1.39598 
-0.69352 -2.3842 0.003 -0.69352 -2.3842 1.39004 -0.69352 -1.99402 0.003 
-0.69352 -1.99402 1.39004 -0.68995 -2.84303 0.38611 -0.68995 -2.84303 1.00693 
-0.68862 -2.67345 0.15688 -0.68862 -2.67345 1.23616 -0.68862 -1.70477 1.23616 
-0.68728 -2.57895 0.08361 -0.68728 -2.57895 1.30944 -0.68728 -1.79927 1.30944 
-0.68592 -2.43209 0.01061 -0.68592 -2.43209 1.38244 -0.68592 -1.94613 0.01061 
-0.68592 -1.94613 1.38244 -0.68023 -2.76354 0.24121 -0.68023 -2.76354 1.15184 
-0.68023 -1.61468 1.15184 -0.67666 -2.47939 0.01987 -0.67666 -2.47939 1.37318 
-0.67666 -1.89883 1.37318 -0.67524 -2.82496 0.32269 -0.67524 -2.82496 1.07036 
-0.67472 -2.92718 0.69652 -0.67296 -2.62372 0.09799 -0.67296 -2.62372 1.29506 
-0.67296 -1.7545 1.29506 -0.67276 -2.92503 0.62033 -0.67276 -2.92503 0.77272 
-0.67156 -2.18911 -0.04443 -0.67156 -2.18911 1.43748 -0.67085 -2.71686 0.17552 
-0.67085 -2.71686 1.21753 -0.67085 -1.66136 1.21753 -0.67066 -2.23824 -0.04361 
-0.67066 -2.23824 1.43666 -0.67066 -2.13998 -0.04361 -0.67066 -2.13998 1.43666 
-0.66871 -2.919 0.55479 -0.66871 -2.919 0.83826 -0.66795 -2.28748 -0.04115 
-0.66795 -2.28748 1.4342 -0.66795 -2.09074 -0.04115 -0.66795 -2.09074 1.4342 
-0.66577 -2.526 0.03075 -0.66577 -2.526 1.3623 -0.66577 -1.85222 1.3623 
-0.66364 -2.33625 -0.03692 -0.66364 -2.33625 1.42997 -0.66364 -2.04197 -0.03692 
-0.66364 -2.04197 1.42997 -0.66174 -2.9098 0.48986 -0.66174 -2.9098 0.90319 
-0.65935 -2.80298 0.26245 -0.65935 -2.80298 1.1306 -0.65706 -2.66766 0.11406 
-0.65706 -2.66766 1.27898 -0.65706 -1.71056 1.27898 -0.65703 -2.38586 -0.03122 
-0.65703 -2.38586 1.42426 -0.65703 -1.99236 -0.03122 -0.65703 -1.99236 1.42426 
-0.65328 -2.57179 0.04324 -0.65328 -2.57179 1.34981 -0.65328 -1.80643 1.34981 
-0.65216 -2.89647 0.4239 -0.65216 -2.89647 0.96915 -0.65136 -2.75893 0.19548 
-0.65136 -2.75893 1.19757 -0.65136 -1.61929 1.19757 -0.6493 -2.43379 -0.02357 
-0.6493 -2.43379 1.41662 -0.6493 -1.94443 1.41662 -0.63979 -2.48136 -0.01429 
-0.63979 -2.48136 1.40734 -0.63979 -1.89686 1.40734 -0.63969 -2.71021 0.13149 
-0.63969 -2.71021 1.26155 -0.63969 -1.66801 1.26155 -0.63957 -2.87988 0.3592 
-0.63957 -2.87988 1.03384 -0.63922 -2.61667 0.05731 -0.63922 -2.61667 1.33574 
-0.63922 -1.76155 1.33574 -0.63439 -2.18911 -0.07649 -0.63439 -2.18911 1.46953 
-0.63325 -2.23841 -0.07585 -0.63325 -2.23841 1.4689 -0.63325 -2.13981 -0.07585 
-0.63325 -2.13981 1.4689 -0.63083 -2.79865 0.2164 -0.63083 -2.79865 1.17665 
-0.63057 -2.2876 -0.07333 -0.63057 -2.2876 1.46638 -0.63057 -2.09062 -0.07333 
-0.63057 -2.09062 1.46638 -0.62877 -2.52798 -0.00335 -0.62877 -2.52798 1.39639 
-0.62877 -1.85024 1.39639 -0.62674 -2.96741 0.65833 -0.62674 -2.96741 0.73472 
-0.62553 -2.85984 0.29798 -0.62553 -2.85984 1.09507 -0.62552 -2.3375 -0.06944 
-0.62552 -2.3375 1.46249 -0.62552 -2.04072 -0.06944 -0.62552 -2.04072 1.46249 
-0.62403 -2.96361 0.59293 -0.62403 -2.96361 0.80012 -0.62361 -2.66051 0.07291 
-0.62361 -2.66051 1.32014 -0.62361 -1.71771 1.32014 -0.62056 -2.75263 0.15123 
-0.62056 -2.75263 1.24182 -0.62056 -1.62559 1.24182 -0.61889 -2.38702 -0.06361 
-0.61889 -2.38702 1.45666 -0.61889 -1.9912 1.45666 -0.61875 -2.95629 0.52747 
-0.61875 -2.95629 0.86558 -0.61292 -2.57895 0.00924 -0.61292 -2.57895 1.38381 
-0.61292 -1.79927 1.38381 -0.6111 -2.94551 0.46325 -0.6111 -2.94551 0.9298 
-0.61084 -2.4351 -0.05605 -0.61084 -2.4351 1.4491 -0.61084 -1.94312 1.4491 
-0.60876 -2.83688 0.23848 -0.60876 -2.83688 1.15457 -0.60651 -2.70321 0.09002 
-0.60651 -2.70321 1.30303 -0.60651 -1.67501 1.30303 -0.6013 -2.48258 -0.04665 
-0.6013 -2.48258 1.4397 -0.6013 -1.89564 1.4397 -0.60031 -2.93092 0.39761 
-0.60031 -2.93092 0.99543 -0.60027 -2.79251 0.17157 -0.60027 -2.79251 1.22148 
-0.59854 -2.62372 0.02356 -0.59854 -2.62372 1.36948 -0.59854 -1.7545 1.36948 
-0.5957 -2.18911 -0.10668 -0.5957 -2.18911 1.49973 -0.59449 -2.23847 -0.10606 
-0.59449 -2.23847 1.49911 -0.59449 -2.13975 -0.10606 -0.59449 -2.13975 1.49911 
-0.59082 -2.28842 -0.10415 -0.59082 -2.28842 1.49719 -0.59082 -2.0898 -0.10415 
-0.59082 -2.0898 1.49719 -0.58794 -2.74468 0.10859 -0.58794 -2.74468 1.28446 
-0.58794 -1.63354 1.28446 -0.58777 -2.91324 0.33574 -0.58777 -2.91324 1.05731 
-0.58694 -2.53431 -0.03583 -0.58694 -2.53431 1.42888 -0.58694 -1.84391 1.42888 
-0.58564 -2.33837 -0.10019 -0.58564 -2.33837 1.49324 -0.58564 -2.03985 1.49324 
-0.58246 -2.66766 0.03947 -0.58246 -2.66766 1.35358 -0.58246 -1.71056 1.35358 
-0.5792 -2.38769 -0.09411 -0.5792 -2.38769 1.48715 -0.5792 -1.99053 1.48715 
-0.57854 -2.83115 0.19345 -0.57854 -2.83115 1.19959 -0.57735 -3.00561 0.69652 
-0.57611 -3.00386 0.63112 -0.57611 -3.00386 0.76193 -0.57271 -2.89217 0.27496 
-0.57271 -2.89217 1.11809 -0.57241 -2.99862 0.566 -0.57241 -2.99862 0.82705 
-0.57102 -2.4358 -0.08647 -0.57102 -2.4358 1.47952 -0.57102 -1.94242 1.47952 
-0.57081 -2.585 -0.02281 -0.57081 -2.585 1.41586 -0.57081 -1.79322 1.41586 
-0.56795 -2.78481 0.12857 -0.56795 -2.78481 1.26448 -0.56626 -2.98992 0.50143 
-0.56626 -2.98992 0.89161 -0.56503 -2.71021 0.05684 -0.56503 -2.71021 1.33621 
-0.56503 -1.66801 1.33621 -0.55796 -2.48802 -0.07765 -0.55796 -2.48802 1.47069 
-0.55796 -1.8902 1.47069 -0.55768 -2.97779 0.4377 -0.55768 -2.97779 0.95534 
-0.5559 -2.62976 -0.00831 -0.5559 -2.62976 1.40136 -0.5559 -1.74846 1.40136 
-0.55557 -2.868 0.21647 -0.55557 -2.868 1.17657 -0.55557 -2.18911 -0.13495 
-0.55557 -2.18911 1.52799 -0.55326 -2.23911 -0.13498 -0.55326 -2.23911 1.52803 
-0.55326 -2.13911 -0.13498 -0.55326 -2.13911 1.52803 -0.54957 -2.28899 -0.13294 
-0.54957 -2.28899 1.52598 -0.54957 -2.08923 1.52598 -0.54671 -2.96228 0.37508 
-0.54671 -2.96228 1.01796 -0.5466 -2.8235 0.14992 -0.5466 -2.8235 1.24312 
-0.54529 -2.75263 0.07596 -0.54529 -2.75263 1.31709 -0.54449 -2.33862 -0.12881 
-0.54449 -2.33862 1.52186 -0.54449 -2.0396 1.52186 -0.54367 -3.02768 0.66167 
-0.54367 -3.02768 0.73138 -0.54319 -2.53963 -0.06642 -0.54319 -2.53963 1.45946 
-0.54319 -1.83859 1.45946 -0.54112 -3.02407 0.59633 -0.54112 -3.02407 0.79672 
-0.53964 -2.67345 0.0079 -0.53964 -2.67345 1.38515 -0.53964 -1.70477 1.38515 
-0.53806 -2.38787 -0.12262 -0.53806 -2.38787 1.51566 -0.53806 -1.99035 1.51566 
-0.53609 -3.01692 0.53121 -0.53609 -3.01692 0.86184 -0.5334 -2.94345 0.31384 
-0.5334 -2.94345 1.07921 -0.52862 -3.00635 0.46701 -0.52862 -3.00635 0.92604 
-0.52709 -2.58993 -0.05282 -0.52709 -2.58993 1.44587 -0.52709 -1.78829 1.44587 
-0.52631 -2.4406 -0.11572 -0.52631 -2.4406 1.50877 -0.52631 -1.93762 1.50877 
-0.52495 -2.79251 0.09625 -0.52495 -2.79251 1.2968 -0.52393 -2.86067 0.17259 
-0.52393 -2.86067 1.22046 -0.52101 -2.71686 0.02568 -0.52101 -2.71686 1.36737 
-0.52101 -1.66136 1.36737 -0.51864 -2.99207 0.4028 -0.51864 -2.99207 0.99025 
-0.51781 -2.9214 0.25424 -0.51781 -2.9214 1.13881 -0.5141 -2.18911 -0.1612 
-0.5141 -2.18911 1.55425 -0.51301 -2.4926 -0.10642 -0.51301 -2.4926 1.49947 
-0.51301 -1.88562 1.49947 -0.51188 -2.63457 -0.03801 -0.51188 -2.63457 1.43106 
-0.51188 -1.74365 1.43106 -0.51169 -2.23917 -0.16119 -0.51169 -2.23917 1.55424 
-0.51169 -2.13905 1.55424 -0.50969 -3.04947 0.69652 -0.50845 -3.04738 0.62691 
-0.50845 -3.04738 0.76613 -0.50776 -2.28933 -0.15912 -0.50776 -2.28933 1.55217 
-0.50776 -2.08889 1.55217 -0.50636 -2.97467 0.34087 -0.50636 -2.97467 1.05218 
-0.50443 -3.04196 0.56161 -0.50443 -3.04196 0.83143 -0.50307 -2.83115 0.11798 
-0.50307 -2.83115 1.27507 -0.50257 -2.339 -0.15492 -0.50257 -2.339 1.54797 
-0.50257 -2.03922 1.54797 -0.50104 -2.75893 0.04517 -0.50104 -2.75893 1.34788 
-0.5 -2.89622 0.19652 -0.5 -2.89622 1.19652 -0.49824 -3.03286 0.49689 
-0.49824 -3.03286 0.89615 -0.49818 -2.54369 -0.09474 -0.49818 -2.54369 1.48778 
-0.49818 -1.83453 1.48778 -0.49421 -2.67874 -0.02182 -0.49421 -2.67874 1.41487 
-0.49421 -1.69948 1.41487 -0.49172 -2.95392 0.28027 -0.49172 -2.95392 1.11278 
-0.49145 -2.3913 -0.15059 -0.49145 -2.3913 1.54364 -0.49145 -1.98692 1.54364 
-0.48924 -3.02025 0.43224 -0.48924 -3.02025 0.9608 -0.48187 -2.59373 -0.0807 
-0.48187 -2.59373 1.47375 -0.48187 -1.78449 1.47375 -0.48013 -2.79865 0.0657 
-0.48013 -2.79865 1.32735 -0.48005 -2.868 0.14095 -0.48005 -2.868 1.25209 
-0.47936 -2.44398 -0.14327 -0.47936 -2.44398 1.53632 -0.47936 -1.93424 1.53632 
-0.47808 -3.00398 0.36876 -0.47808 -3.00398 1.02429 -0.47523 -2.72193 -0.00366 
-0.47523 -2.72193 1.39671 -0.47486 -2.93006 0.22166 -0.47486 -2.93006 1.17139 
-0.4739 -3.069 0.66167 -0.4739 -3.069 0.73138 -0.47179 -3.06465 0.59236 
-0.47179 -3.06465 0.80069 -0.4714 -2.18911 1.57845 -0.46865 -2.23933 -0.18543 
-0.46865 -2.23933 1.57848 -0.46865 -2.13889 1.57848 -0.4666 -3.05724 0.52728 
-0.4666 -3.05724 0.86577 -0.46554 -2.49617 -0.13353 -0.46554 -2.49617 1.52658 
-0.46554 -1.88205 1.52658 -0.46518 -2.63872 -0.06601 -0.46518 -2.63872 1.45906 
-0.46518 -1.7395 1.45906 -0.46472 -2.28943 -0.18323 -0.46472 -2.28943 1.57628 
-0.46472 -2.08879 1.57628 -0.46433 -2.98476 0.30751 -0.46433 -2.98476 1.08554 
-0.45829 -3.04651 0.46237 -0.45829 -3.04651 0.93068 -0.45804 -2.83688 0.08776 
-0.45804 -2.83688 1.30529 -0.45532 -2.76354 0.01629 -0.45532 -2.76354 1.37676 
-0.4547 -2.342 -0.1809 -0.4547 -2.342 1.57395 -0.4547 -2.03622 1.57395 
-0.45036 -2.54714 -0.1214 -0.45036 -2.54714 1.51444 -0.45036 -1.83108 1.51444 
-0.44858 -2.96212 0.24794 -0.44858 -2.96212 1.14511 -0.4481 -3.03188 0.39827 
-0.4481 -3.03188 0.99478 -0.44731 -2.68258 -0.0494 -0.44731 -2.68258 1.44245 
-0.44731 -1.69564 1.44245 -0.44338 -2.39413 -0.17605 -0.44338 -2.39413 1.5691 
-0.44338 -1.98409 1.5691 -0.44229 -2.9214 0.17871 -0.44229 -2.9214 1.21433 
-0.438 -3.08809 0.69652 -0.43694 -3.08592 0.62714 -0.43694 -3.08592 0.76591 
-0.4361 -3.01349 0.33569 -0.4361 -3.01349 1.05736 -0.43529 -2.59637 -0.10638 
-0.43529 -2.59637 1.49943 -0.43529 -1.78185 1.49943 -0.43407 -2.80298 0.03718 
-0.43407 -2.80298 1.35587 -0.43378 -3.07943 0.55809 -0.43378 -3.07943 0.83495 
-0.43067 -2.44686 -0.1684 -0.43067 -2.44686 1.56144 -0.43067 -1.93136 1.56144 
-0.42832 -2.72519 -0.03091 -0.42832 -2.72519 1.42395 -0.42756 -2.18911 1.60051 
-0.42631 -3.07046 0.49287 -0.42631 -3.07046 0.90018 -0.4247 -2.23939 -0.20741 
-0.4247 -2.23939 1.60046 -0.4247 -2.13883 1.60046 -0.42156 -2.89217 0.12381 
-0.42156 -2.89217 1.26923 -0.42122 -2.99232 0.2753 -0.42122 -2.99232 1.11775 
-0.41829 -2.64119 -0.09129 -0.41829 -2.64119 1.48434 -0.41829 -1.73703 1.48434 
-0.41697 -3.05762 0.42853 -0.41697 -3.05762 0.96451 -0.41667 -2.49882 -0.15815 
-0.41667 -2.49882 1.5512 -0.41667 -1.8794 1.5512 -0.41625 -2.95392 0.2048 
-0.41625 -2.95392 1.18825 -0.41555 -2.29193 -0.20721 -0.41555 -2.29193 1.60026 
-0.41555 -2.08629 1.60026 -0.40825 -2.76646 -0.01058 -0.40825 -2.76646 1.40363 
-0.4058 -3.04097 0.36538 -0.4058 -3.04097 1.02767 -0.40521 -2.34449 -0.2044 
-0.40521 -2.34449 1.59744 -0.40521 -2.03373 1.59744 -0.40265 -2.54886 -0.14517 
-0.40265 -2.54886 1.53822 -0.40265 -1.82936 1.53822 -0.39996 -2.68508 -0.07422 
-0.39996 -2.68508 1.46727 -0.39996 -1.69314 1.46727 -0.39938 -3.10523 0.66166 
-0.39938 -3.10523 0.73139 -0.39855 -2.85984 0.071 -0.39855 -2.85984 1.32205 
-0.39726 -3.10088 0.59234 -0.39726 -3.10088 0.80071 -0.39455 -3.09169 0.52423 
-0.39455 -3.09169 0.86882 -0.394 -2.39635 -0.19892 -0.394 -2.39635 1.59197 
-0.394 -1.98187 1.59197 -0.39285 -3.02058 0.30368 -0.39285 -3.02058 1.08937 
-0.38901 -2.98476 0.23219 -0.38901 -2.98476 1.16086 -0.38747 -2.59786 -0.12979 
-0.38747 -2.59786 1.52284 -0.38747 -1.78036 1.52284 -0.38606 -3.08059 0.4594 
-0.38606 -3.08059 0.93365 -0.38268 -2.94345 0.16312 -0.38268 -2.94345 1.22993 
-0.38268 -2.18911 1.6204 -0.38098 -2.44902 -0.19078 -0.38098 -2.44902 1.58383 
-0.38098 -1.9292 1.58383 -0.38067 -2.72746 -0.05532 -0.38067 -2.72746 1.44836 
-0.37569 -3.06558 0.39543 -0.37569 -3.06558 0.99761 -0.37444 -2.24169 1.62228 
-0.37444 -2.13653 1.62228 -0.37384 -2.82496 0.02129 -0.37384 -2.82496 1.37176 
-0.36994 -2.64259 -0.11434 -0.36994 -2.64259 1.50739 -0.36994 -1.73563 1.50739 
-0.36779 -2.49956 -0.18003 -0.36779 -2.49956 1.57308 -0.36779 -1.87866 1.57308 
-0.36513 -2.29413 -0.22849 -0.36513 -2.29413 1.62154 -0.36513 -2.08409 1.62154 
-0.36353 -3.04684 0.333 -0.36353 -3.04684 1.06005 -0.36084 -3.01349 0.26042 
-0.36084 -3.01349 1.13263 -0.36079 -2.91324 0.10876 -0.36079 -2.91324 1.28429 
-0.36044 -3.12189 0.69652 -0.35957 -3.11963 0.6269 -0.35957 -3.11963 0.76615 
-0.35773 -3.11269 0.55854 -0.35773 -3.11269 0.8345 -0.35566 -2.97467 0.19017 
-0.35566 -2.97467 1.20288 -0.35479 -2.34627 -0.22512 -0.35479 -2.34627 1.61817 
-0.35479 -2.03195 1.61817 -0.3542 -3.10138 0.49084 -0.3542 -3.10138 0.9022 
-0.35352 -2.54951 -0.16669 -0.35352 -2.54951 1.55973 -0.35352 -1.82871 1.55973 
-0.35147 -2.68616 -0.09683 -0.35147 -2.68616 1.48988 -0.34594 -2.78617 -0.02725 
-0.34594 -2.78617 1.42029 -0.34452 -3.08819 0.42642 -0.34452 -3.08819 0.96662 
-0.34345 -2.39796 -0.21913 -0.34345 -2.39796 1.61218 -0.34345 -1.98026 1.61218 
-0.33855 -2.59819 -0.15085 -0.33855 -2.59819 1.54389 -0.33855 -1.78003 1.54389 
-0.33732 -2.87988 0.05695 -0.33732 -2.87988 1.3361 -0.33689 -2.18911 1.63807 
-0.33333 -3.07103 0.3632 -0.33333 -3.07103 1.02985 -0.33115 -3.04097 0.29072 
-0.33115 -3.04097 1.10233 -0.33112 -2.44906 -0.21055 -0.33112 -2.44906 1.6036 
-0.33112 -1.92916 1.6036 -0.32843 -2.24174 1.63958 -0.32843 -2.13648 1.63958 
-0.32776 -3.00398 0.21845 -0.32776 -3.00398 1.1746 -0.32144 -2.96228 0.14981 
-0.32144 -2.96228 1.24323 -0.3208 -3.13561 0.66166 -0.3208 -3.13561 0.73139 
-0.32076 -2.64273 -0.13495 -0.32076 -2.64273 1.52799 -0.32076 -1.73549 1.52799 
-0.31947 -3.13107 0.59327 -0.31947 -3.13107 0.79978 -0.31878 -2.29442 -0.24544 
-0.31878 -2.29442 1.63848 -0.31878 -2.0838 1.63848 -0.31786 -2.49942 -0.1994 
-0.31786 -2.49942 1.59244 -0.31786 -1.8788 1.59244 -0.31763 -2.74617 -0.0708 
-0.31763 -2.74617 1.46385 -0.3168 -3.12199 0.52514 -0.3168 -3.12199 0.86791 
-0.31284 -3.10849 0.45805 -0.31284 -3.10849 0.935 -0.31041 -2.84303 0.00657 
-0.31041 -2.84303 1.38647 -0.30822 -2.34655 -0.24167 -0.30822 -2.34655 1.63472 
-0.30822 -2.03167 1.63472 -0.3037 -2.5489 -0.1857 -0.3037 -2.5489 1.57875 
-0.3037 -1.82932 1.57875 -0.30233 -3.0931 0.3942 -0.30233 -3.0931 0.99885 
-0.30109 -3.06558 0.32084 -0.30109 -3.06558 1.07221 -0.29891 -2.93092 0.09621 
-0.29891 -2.93092 1.29684 -0.29826 -3.03188 0.24843 -0.29826 -3.03188 1.14462 
-0.29594 -2.39937 -0.23525 -0.29594 -2.39937 1.6283 -0.29594 -1.97885 1.6283 
-0.29372 -2.99207 0.17788 -0.29372 -2.99207 1.21517 -0.29028 -2.18911 1.65346 
-0.28868 -2.59736 -0.1695 -0.28868 -2.59736 1.56255 -0.28868 -1.78086 1.56255 
-0.28744 -2.70362 -0.11135 -0.28744 -2.70362 1.5044 -0.28338 -2.4504 -0.2262 
-0.28338 -2.4504 1.61925 -0.28338 -1.92782 1.61925 -0.28206 -2.80317 -0.04062 
-0.28206 -2.80317 1.43366 -0.28137 -2.24186 1.65467 -0.28137 -2.13636 1.65467 
-0.28108 -3.14879 0.69652 -0.28043 -3.14654 0.62807 -0.28043 -3.14654 0.76497 
-0.27845 -3.1398 0.55995 -0.27845 -3.1398 0.8331 -0.27517 -3.1286 0.49246 
-0.27517 -3.1286 0.90059 -0.27262 -2.89647 0.04436 -0.27262 -2.89647 1.34869 
-0.27165 -2.29446 -0.26009 -0.27165 -2.29446 1.65314 -0.27165 -2.08376 1.65314 
-0.2706 -3.11299 0.42593 -0.2706 -3.11299 0.96712 -0.2701 -3.08819 0.352 
-0.2701 -3.08819 1.04105 -0.26975 -2.50089 -0.21454 -0.26975 -2.50089 1.60758 
-0.26975 -1.87733 1.60758 -0.26799 -3.05762 0.27955 -0.26799 -3.05762 1.1135 
-0.26428 -3.02025 0.20728 -0.26428 -3.02025 1.18576 -0.26005 -2.34759 -0.25598 
-0.26005 -2.34759 1.64902 -0.26005 -2.03063 1.64902 -0.25882 -2.97779 0.13885 
-0.25882 -2.97779 1.2542 -0.25607 -2.65929 -0.14808 -0.25607 -2.65929 1.54113 
-0.25607 -1.71893 1.54113 -0.25536 -2.55024 -0.20035 -0.25536 -2.55024 1.5934 
-0.25536 -1.82798 1.5934 -0.25263 -2.76218 -0.08307 -0.25263 -2.76218 1.47612 
-0.24768 -2.40026 -0.24903 -0.24768 -2.40026 1.64208 -0.24768 -1.97796 1.64208 
-0.24614 -3.15772 0.66182 -0.24614 -3.15772 0.73123 -0.24506 -2.85839 -0.00491 
-0.24506 -2.85839 1.39796 -0.24481 -3.15319 0.59345 -0.24481 -3.15319 0.7996 
-0.24298 -2.18911 1.66656 -0.24216 -3.14413 0.52539 -0.24216 -3.14413 0.86766 
-0.23848 -3.10849 0.38368 -0.23848 -3.10849 1.00937 -0.23822 -3.13065 0.45831 
-0.23822 -3.13065 0.93474 -0.23712 -3.08059 0.31047 -0.23712 -3.08059 1.08258 
-0.23465 -2.45129 -0.23953 -0.23465 -2.45129 1.63258 -0.23465 -1.92693 1.63258 
-0.23416 -3.04651 0.23824 -0.23416 -3.04651 1.15481 -0.23388 -2.2419 1.66735 
-0.23388 -2.13632 1.66735 -0.23327 -2.94551 0.08543 -0.23327 -2.94551 1.30762 
-0.22951 -3.00635 0.1679 -0.22951 -3.00635 1.22515 -0.22275 -2.29506 1.66563 
-0.22275 -2.08316 1.66563 -0.22209 -2.7187 -0.12214 -0.22209 -2.7187 1.51519 
-0.22094 -2.50157 -0.22736 -0.22094 -2.50157 1.6204 -0.22094 -1.87665 1.6204 
-0.21787 -2.60527 -0.18628 -0.21787 -2.60527 1.57933 -0.21787 -1.77295 1.57933 
-0.2169 -2.81737 -0.05063 -0.2169 -2.81737 1.44368 -0.21108 -3.16658 0.69652 
-0.21095 -2.34818 -0.26794 -0.21095 -2.34818 1.66099 -0.21095 -2.03004 1.66099 
-0.21057 -3.16423 0.6272 -0.21057 -3.16423 0.76585 -0.20841 -3.15742 0.55891 
-0.20841 -3.15742 0.83414 -0.20667 -2.9098 0.03478 -0.20667 -2.9098 1.35826 
-0.20568 -3.10138 0.34233 -0.20568 -3.10138 1.05072 -0.20526 -3.14605 0.49126 
-0.20526 -3.14605 0.90179 -0.20407 -3.1286 0.42135 -0.20407 -3.1286 0.97169 
-0.20366 -3.07046 0.27021 -0.20366 -3.07046 1.12284 -0.19963 -3.03286 0.19829 
-0.19963 -3.03286 1.19476 -0.19881 -2.40061 -0.26042 -0.19881 -2.40061 1.65347 
-0.19881 -1.97761 1.65347 -0.19509 -2.98992 0.13027 -0.19509 -2.98992 1.26278 
-0.19509 -2.18911 1.67731 -0.18692 -2.77528 -0.09181 -0.18692 -2.77528 1.48486 
-0.18558 -2.45156 -0.25041 -0.18558 -2.45156 1.64345 -0.18558 -1.92666 1.64345 
-0.18453 -2.66621 -0.16273 -0.18453 -2.66621 1.55578 -0.18446 -2.24233 1.67792 
-0.18446 -2.13589 1.67792 -0.18384 -2.55711 -0.21495 -0.18384 -2.55711 1.60799 
-0.18384 -1.82111 1.60799 -0.17912 -2.8708 -0.01285 -0.17912 -2.8708 1.4059 
-0.17515 -3.17304 0.66182 -0.17515 -3.17304 0.73123 -0.17448 -3.16829 0.59276 
-0.17448 -3.16829 0.80029 -0.17328 -2.2954 1.67564 -0.17328 -2.08282 1.67564 
-0.1723 -3.09169 0.30197 -0.1723 -3.09169 1.09107 -0.17181 -3.15914 0.52471 
-0.17181 -3.15914 0.86834 -0.17139 -3.12199 0.37972 -0.17139 -3.12199 1.01332 
-0.17114 -3.14413 0.45436 -0.17114 -3.14413 0.93869 -0.16924 -3.05724 0.22993 
-0.16924 -3.05724 1.16312 -0.16905 -2.95629 0.07777 -0.16905 -2.95629 1.31528 
-0.16531 -3.01692 0.16043 -0.16531 -3.01692 1.23262 -0.16159 -2.34815 -0.27743 
-0.16159 -2.34815 1.67048 -0.16159 -2.03007 1.67048 -0.15076 -2.82871 -0.05725 
-0.15076 -2.82871 1.4503 -0.14958 -2.72495 -0.13444 -0.14958 -2.72495 1.52749 
-0.14943 -2.40043 -0.2694 -0.14943 -2.40043 1.66245 -0.14943 -1.97779 1.66245 
-0.14857 -2.5071 -0.23986 -0.14857 -2.5071 1.63291 -0.14857 -1.87112 1.63291 
-0.14673 -2.18911 1.6857 -0.1459 -2.61095 -0.19833 -0.1459 -2.61095 1.59138 
-0.1459 -1.76727 1.59138 -0.14174 -2.919 0.02782 -0.14174 -2.919 1.36523 
-0.13928 -3.17936 0.69652 -0.13895 -3.17699 0.62738 -0.13895 -3.17699 0.76566 
-0.13843 -3.07943 0.26274 -0.13843 -3.07943 1.13031 -0.13798 -3.11269 0.3388 
-0.13798 -3.11269 1.05425 -0.13795 -3.1699 0.55857 -0.13795 -3.1699 0.83447 
-0.13762 -3.15742 0.48812 -0.13762 -3.15742 0.90493 -0.13658 -3.1398 0.41807 
-0.13658 -3.1398 0.97497 -0.13594 -2.24237 1.68581 -0.13594 -2.13585 1.68581 
-0.13491 -3.04196 0.19209 -0.13491 -3.04196 1.20095 -0.13053 -2.99862 0.12411 
-0.13053 -2.99862 1.26893 -0.12447 -2.29567 1.68301 -0.12447 -2.08255 1.68301 
-0.11383 -2.78018 -0.10202 -0.11383 -2.78018 1.49507 -0.11378 -2.87872 -0.01866 
-0.11378 -2.87872 1.41171 -0.11267 -2.45627 -0.26052 -0.11267 -2.45627 1.65357 
-0.11267 -1.92195 1.65357 -0.11264 -2.3484 -0.28426 -0.11264 -2.3484 1.67731 
-0.11264 -2.02982 1.67731 -0.11138 -2.67092 -0.17264 -0.11138 -2.67092 1.56569 
-0.11089 -2.56173 -0.22481 -0.11089 -2.56173 1.61786 -0.11089 -1.81649 1.61786 
-0.10442 -3.18304 0.66183 -0.10442 -3.18304 0.73122 -0.10418 -3.10088 0.29926 
-0.10418 -3.10088 1.09379 -0.10417 -3.06465 0.22474 -0.10417 -3.06465 1.16831 
-0.10377 -3.16829 0.52204 -0.10377 -3.16829 0.871 -0.10375 -3.17829 0.59277 
-0.10375 -3.17829 0.80028 -0.1036 -2.96361 0.0725 -0.1036 -2.96361 1.32055 
-0.10325 -3.13107 0.37706 -0.10325 -3.13107 1.01599 -0.10308 -3.15319 0.45171 
-0.10308 -3.15319 0.94133 -0.1002 -3.02407 0.15541 -0.1002 -3.02407 1.23764 
-0.09802 -2.18911 1.69171 -0.08682 -2.24248 1.69132 -0.08682 -2.13574 1.69132 
-0.07625 -2.72827 -0.14222 -0.07625 -2.72827 1.53527 -0.07619 -2.92503 0.02376 
-0.07619 -2.92503 1.36929 -0.07559 -2.83426 -0.06379 -0.07559 -2.83426 1.45684 
-0.0754 -2.5109 -0.24728 -0.0754 -2.5109 1.64033 -0.0754 -1.86732 1.64033 
-0.07536 -2.29568 1.68797 -0.07536 -2.08254 1.68797 -0.07493 -2.40223 -0.27762 
-0.07493 -2.40223 1.67067 -0.07493 -1.97599 1.67067 -0.07315 -2.61437 -0.20559 
-0.07315 -2.61437 1.59864 -0.07315 -1.76385 1.59864 -0.06963 -3.11963 0.33696 
-0.06963 -3.11963 1.05609 -0.06961 -3.04738 0.18807 -0.06961 -3.04738 1.20497 
-0.06948 -3.18669 0.69652 -0.06938 -3.08592 0.25958 -0.06938 -3.08592 1.13347 
-0.06932 -3.16423 0.48595 -0.06932 -3.16423 0.9071 -0.06931 -3.18429 0.62722 
-0.06931 -3.18429 0.76583 -0.06914 -3.17699 0.55758 -0.06914 -3.17699 0.83547 
-0.06845 -3.14654 0.4161 -0.06845 -3.14654 0.97695 -0.0654 -3.00386 0.12041 
-0.0654 -3.00386 1.27264 -0.04907 -2.18911 1.69532 -0.03824 -2.78392 -0.10643 
-0.03824 -2.78392 1.49948 -0.03823 -2.67328 -0.17762 -0.03823 -2.67328 1.57066 
-0.0382 -2.88246 -0.02306 -0.0382 -2.88246 1.41611 -0.0382 -2.96741 0.06979 
-0.0382 -2.96741 1.32326 -0.03779 -2.45749 -0.26605 -0.03779 -2.45749 1.6591 
-0.03779 -1.92073 1.6591 -0.03779 -2.56406 -0.22975 -0.03779 -2.56406 1.6228 
-0.03779 -1.81416 1.6228 -0.03776 -2.34961 -0.28979 -0.03776 -2.34961 1.68284 
-0.03776 -2.02861 1.68284 -0.03776 -2.24251 1.69438 -0.03776 -2.13571 1.69438 
-0.03487 -3.10523 0.29714 -0.03487 -3.10523 1.09591 -0.03487 -3.13561 0.37572 
-0.03487 -3.13561 1.01732 -0.03485 -3.069 0.22262 -0.03485 -3.069 1.17043 
-0.03485 -3.02768 0.15285 -0.03485 -3.02768 1.24019 -0.0347 -3.17304 0.52138 
-0.0347 -3.17304 0.87167 -0.0347 -3.15772 0.45039 -0.0347 -3.15772 0.94266 
-0.0347 -3.18304 0.5921 -0.0347 -3.18304 0.80095 -0.0347 -3.18791 0.66183 
-0.0347 -3.18791 0.73122 0 -3.18911 0.69652 0 -3.18669 0.62705 
0 -3.18669 0.766 0 -3.17936 0.55724 0 -3.17936 0.83581 
0 -3.16658 0.48544 0 -3.16658 0.9076 0 -3.14879 0.41544 
0 -3.14879 0.97761 0 -3.12189 0.33608 0 -3.12189 1.05696 
0 -3.08809 0.25852 0 -3.08809 1.13452 0 -3.04947 0.18684 
0 -3.04947 1.20621 0 -3.00561 0.11917 0 -3.00561 1.27387 
0 -2.92718 0.0218 0 -2.92718 1.37125 0 -2.83611 -0.06597 
0 -2.83611 1.45902 0 -2.72985 -0.14467 0 -2.72985 1.53772 
0 -2.61551 -0.20801 0 -2.61551 1.60106 0 -2.51182 -0.24998 
0 -2.51182 1.64302 0 -2.40283 -0.28037 0 -2.40283 1.67342 
0 -2.29599 1.6908 0 -2.18911 1.69652 0 -2.08223 1.6908 
0 -1.97539 1.67342 0 -1.8664 1.64302 0 -1.76271 1.60106 
0.0347 -3.18791 0.66183 0.0347 -3.18791 0.73122 0.0347 -3.18304 0.5921 
0.0347 -3.18304 0.80095 0.0347 -3.15772 0.45039 0.0347 -3.15772 0.94266 
0.0347 -3.17304 0.52138 0.0347 -3.17304 0.87167 0.03485 -3.02768 0.15285 
0.03485 -3.02768 1.24019 0.03485 -3.069 0.22262 0.03485 -3.069 1.17043 
0.03487 -3.13561 0.37572 0.03487 -3.13561 1.01732 0.03487 -3.10523 0.29714 
0.03487 -3.10523 1.09591 0.03776 -2.24251 1.69438 0.03776 -2.13571 1.69438 
0.03776 -2.34961 -0.28979 0.03776 -2.34961 1.68284 0.03776 -2.02861 1.68284 
0.03779 -2.56406 -0.22975 0.03779 -2.56406 1.6228 0.03779 -1.81416 1.6228 
0.03779 -2.45749 -0.26605 0.03779 -2.45749 1.6591 0.03779 -1.92073 1.6591 
0.0382 -2.96741 0.06979 0.0382 -2.96741 1.32326 0.0382 -2.88246 -0.02306 
0.0382 -2.88246 1.41611 0.03823 -2.67328 -0.17762 0.03823 -2.67328 1.57066 
0.03824 -2.78392 -0.10643 0.03824 -2.78392 1.49948 0.04907 -2.18911 1.69532 
0.0654 -3.00386 0.12041 0.0654 -3.00386 1.27264 0.06845 -3.14654 0.4161 
0.06845 -3.14654 0.97695 0.06914 -3.17699 0.55758 0.06914 -3.17699 0.83547 
0.06931 -3.18429 0.62722 0.06931 -3.18429 0.76583 0.06932 -3.16423 0.48595 
0.06932 -3.16423 0.9071 0.06938 -3.08592 0.25958 0.06938 -3.08592 1.13347 
0.06948 -3.18669 0.69652 0.06961 -3.04738 0.18807 0.06961 -3.04738 1.20497 
0.06963 -3.11963 0.33696 0.06963 -3.11963 1.05609 0.07315 -2.61437 -0.20559 
0.07315 -2.61437 1.59864 0.07315 -1.76385 1.59864 0.07493 -2.40223 -0.27762 
0.07493 -2.40223 1.67067 0.07493 -1.97599 1.67067 0.07536 -2.29568 1.68797 
0.07536 -2.08254 1.68797 0.0754 -2.5109 -0.24728 0.0754 -2.5109 1.64033 
0.0754 -1.86732 1.64033 0.07559 -2.83426 -0.06379 0.07559 -2.83426 1.45684 
0.07619 -2.92503 0.02376 0.07619 -2.92503 1.36929 0.07625 -2.72827 -0.14222 
0.07625 -2.72827 1.53527 0.08682 -2.24248 1.69132 0.08682 -2.13574 1.69132 
0.09802 -2.18911 1.69171 0.1002 -3.02407 0.15541 0.1002 -3.02407 1.23764 
0.10308 -3.15319 0.45171 0.10308 -3.15319 0.94133 0.10325 -3.13107 0.37706 
0.10325 -3.13107 1.01599 0.1036 -2.96361 0.0725 0.1036 -2.96361 1.32055 
0.10375 -3.17829 0.59277 0.10375 -3.17829 0.80028 0.10377 -3.16829 0.52204 
0.10377 -3.16829 0.871 0.10417 -3.06465 0.22474 0.10417 -3.06465 1.16831 
0.10418 -3.10088 0.29926 0.10418 -3.10088 1.09379 0.10442 -3.18304 0.66183 
0.10442 -3.18304 0.73122 0.11089 -2.56173 -0.22481 0.11089 -2.56173 1.61786 
0.11089 -1.81649 1.61786 0.11138 -2.67092 -0.17264 0.11138 -2.67092 1.56569 
0.11264 -2.3484 -0.28426 0.11264 -2.3484 1.67731 0.11264 -2.02982 1.67731 
0.11267 -2.45627 -0.26052 0.11267 -2.45627 1.65357 0.11267 -1.92195 1.65357 
0.11378 -2.87872 -0.01866 0.11378 -2.87872 1.41171 0.11383 -2.78018 -0.10202 
0.11383 -2.78018 1.49507 0.12447 -2.29567 1.68301 0.12447 -2.08255 1.68301 
0.13053 -2.99862 0.12411 0.13053 -2.99862 1.26893 0.13491 -3.04196 0.19209 
0.13491 -3.04196 1.20095 0.13594 -2.24237 1.68581 0.13594 -2.13585 1.68581 
0.13658 -3.1398 0.41807 0.13658 -3.1398 0.97497 0.13762 -3.15742 0.48812 
0.13762 -3.15742 0.90493 0.13795 -3.1699 0.55857 0.13795 -3.1699 0.83447 
0.13798 -3.11269 0.3388 0.13798 -3.11269 1.05425 0.13843 -3.07943 0.26274 
0.13843 -3.07943 1.13031 0.13895 -3.17699 0.62738 0.13895 -3.17699 0.76566 
0.13928 -3.17936 0.69652 0.14174 -2.919 0.02782 0.14174 -2.919 1.36523 
0.1459 -2.61095 -0.19833 0.1459 -2.61095 1.59138 0.1459 -1.76727 1.59138 
0.14673 -2.18911 1.6857 0.14857 -2.5071 -0.23986 0.14857 -2.5071 1.63291 
0.14857 -1.87112 1.63291 0.14943 -2.40043 -0.2694 0.14943 -2.40043 1.66245 
0.14943 -1.97779 1.66245 0.14958 -2.72495 -0.13444 0.14958 -2.72495 1.52749 
0.15076 -2.82871 -0.05725 0.15076 -2.82871 1.4503 0.16159 -2.34815 -0.27743 
0.16159 -2.34815 1.67048 0.16159 -2.03007 1.67048 0.16531 -3.01692 0.16043 
0.16531 -3.01692 1.23262 0.16905 -2.95629 0.07777 0.16905 -2.95629 1.31528 
0.16924 -3.05724 0.22993 0.16924 -3.05724 1.16312 0.17114 -3.14413 0.45436 
0.17114 -3.14413 0.93869 0.17139 -3.12199 0.37972 0.17139 -3.12199 1.01332 
0.17181 -3.15914 0.52471 0.17181 -3.15914 0.86834 0.1723 -3.09169 0.30197 
0.1723 -3.09169 1.09107 0.17328 -2.2954 1.67564 0.17328 -2.08282 1.67564 
0.17448 -3.16829 0.59276 0.17448 -3.16829 0.80029 0.17515 -3.17304 0.66182 
0.17515 -3.17304 0.73123 0.17912 -2.8708 -0.01285 0.17912 -2.8708 1.4059 
0.18384 -2.55711 -0.21495 0.18384 -2.55711 1.60799 0.18384 -1.82111 1.60799 
0.18446 -2.24233 1.67792 0.18446 -2.13589 1.67792 0.18453 -2.66621 -0.16273 
0.18453 -2.66621 1.55578 0.18558 -2.45156 -0.25041 0.18558 -2.45156 1.64345 
0.18558 -1.92666 1.64345 0.18692 -2.77528 -0.09181 0.18692 -2.77528 1.48486 
0.19509 -2.98992 0.13027 0.19509 -2.98992 1.26278 0.19509 -2.18911 1.67731 
0.19881 -2.40061 -0.26042 0.19881 -2.40061 1.65347 0.19881 -1.97761 1.65347 
0.19963 -3.03286 0.19829 0.19963 -3.03286 1.19476 0.20366 -3.07046 0.27021 
0.20366 -3.07046 1.12284 0.20407 -3.1286 0.42135 0.20407 -3.1286 0.97169 
0.20526 -3.14605 0.49126 0.20526 -3.14605 0.90179 0.20568 -3.10138 0.34233 
0.20568 -3.10138 1.05072 0.20667 -2.9098 0.03478 0.20667 -2.9098 1.35826 
0.20841 -3.15742 0.55891 0.20841 -3.15742 0.83414 0.21057 -3.16423 0.6272 
0.21057 -3.16423 0.76585 0.21095 -2.34818 -0.26794 0.21095 -2.34818 1.66099 
0.21095 -2.03004 1.66099 0.21108 -3.16658 0.69652 0.2169 -2.81737 -0.05063 
0.2169 -2.81737 1.44368 0.21787 -2.60527 -0.18628 0.21787 -2.60527 1.57933 
0.21787 -1.77295 1.57933 0.22094 -2.50157 -0.22736 0.22094 -2.50157 1.6204 
0.22094 -1.87665 1.6204 0.22209 -2.7187 -0.12214 0.22209 -2.7187 1.51519 
0.22275 -2.29506 1.66563 0.22275 -2.08316 1.66563 0.22951 -3.00635 0.1679 
0.22951 -3.00635 1.22515 0.23327 -2.94551 0.08543 0.23327 -2.94551 1.30762 
0.23388 -2.2419 1.66735 0.23388 -2.13632 1.66735 0.23416 -3.04651 0.23824 
0.23416 -3.04651 1.15481 0.23465 -2.45129 -0.23953 0.23465 -2.45129 1.63258 
0.23465 -1.92693 1.63258 0.23712 -3.08059 0.31047 0.23712 -3.08059 1.08258 
0.23822 -3.13065 0.45831 0.23822 -3.13065 0.93474 0.23848 -3.10849 0.38368 
0.23848 -3.10849 1.00937 0.24216 -3.14413 0.52539 0.24216 -3.14413 0.86766 
0.24298 -2.18911 1.66656 0.24481 -3.15319 0.59345 0.24481 -3.15319 0.7996 
0.24506 -2.85839 -0.00491 0.24506 -2.85839 1.39796 0.24614 -3.15772 0.66182 
0.24614 -3.15772 0.73123 0.24768 -2.40026 -0.24903 0.24768 -2.40026 1.64208 
0.24768 -1.97796 1.64208 0.25263 -2.76218 -0.08307 0.25263 -2.76218 1.47612 
0.25536 -2.55024 -0.20035 0.25536 -2.55024 1.5934 0.25536 -1.82798 1.5934 
0.25607 -2.65929 -0.14808 0.25607 -2.65929 1.54113 0.25607 -1.71893 1.54113 
0.25882 -2.97779 0.13885 0.25882 -2.97779 1.2542 0.26005 -2.34759 -0.25598 
0.26005 -2.34759 1.64902 0.26005 -2.03063 1.64902 0.26428 -3.02025 0.20728 
0.26428 -3.02025 1.18576 0.26799 -3.05762 0.27955 0.26799 -3.05762 1.1135 
0.26975 -2.50089 -0.21454 0.26975 -2.50089 1.60758 0.26975 -1.87733 1.60758 
0.2701 -3.08819 0.352 0.2701 -3.08819 1.04105 0.2706 -3.11299 0.42593 
0.2706 -3.11299 0.96712 0.27165 -2.29446 -0.26009 0.27165 -2.29446 1.65314 
0.27165 -2.08376 1.65314 0.27262 -2.89647 0.04436 0.27262 -2.89647 1.34869 
0.27517 -3.1286 0.49246 0.27517 -3.1286 0.90059 0.27845 -3.1398 0.55995 
0.27845 -3.1398 0.8331 0.28043 -3.14654 0.62807 0.28043 -3.14654 0.76497 
0.28108 -3.14879 0.69652 0.28137 -2.24186 1.65467 0.28137 -2.13636 1.65467 
0.28206 -2.80317 -0.04062 0.28206 -2.80317 1.43366 0.28338 -2.4504 -0.2262 
0.28338 -2.4504 1.61925 0.28338 -1.92782 1.61925 0.28744 -2.70362 -0.11135 
0.28744 -2.70362 1.5044 0.28868 -2.59736 -0.1695 0.28868 -2.59736 1.56255 
0.28868 -1.78086 1.56255 0.29028 -2.18911 1.65346 0.29372 -2.99207 0.17788 
0.29372 -2.99207 1.21517 0.29594 -2.39937 -0.23525 0.29594 -2.39937 1.6283 
0.29594 -1.97885 1.6283 0.29826 -3.03188 0.24843 0.29826 -3.03188 1.14462 
0.29891 -2.93092 0.09621 0.29891 -2.93092 1.29684 0.30109 -3.06558 0.32084 
0.30109 -3.06558 1.07221 0.30233 -3.0931 0.3942 0.30233 -3.0931 0.99885 
0.3037 -2.5489 -0.1857 0.3037 -2.5489 1.57875 0.3037 -1.82932 1.57875 
0.30822 -2.34655 -0.24167 0.30822 -2.34655 1.63472 0.30822 -2.03167 1.63472 
0.31041 -2.84303 0.00657 0.31041 -2.84303 1.38647 0.31284 -3.10849 0.45805 
0.31284 -3.10849 0.935 0.3168 -3.12199 0.52514 0.3168 -3.12199 0.86791 
0.31763 -2.74617 -0.0708 0.31763 -2.74617 1.46385 0.31786 -2.49942 -0.1994 
0.31786 -2.49942 1.59244 0.31786 -1.8788 1.59244 0.31878 -2.29442 -0.24544 
0.31878 -2.29442 1.63848 0.31878 -2.0838 1.63848 0.31947 -3.13107 0.59327 
0.31947 -3.13107 0.79978 0.32076 -2.64273 -0.13495 0.32076 -2.64273 1.52799 
0.32076 -1.73549 1.52799 0.3208 -3.13561 0.66166 0.3208 -3.13561 0.73139 
0.32144 -2.96228 0.14981 0.32144 -2.96228 1.24323 0.32776 -3.00398 0.21845 
0.32776 -3.00398 1.1746 0.32843 -2.24174 1.63958 0.32843 -2.13648 1.63958 
0.33112 -2.44906 -0.21055 0.33112 -2.44906 1.6036 0.33112 -1.92916 1.6036 
0.33115 -3.04097 0.29072 0.33115 -3.04097 1.10233 0.33333 -3.07103 0.3632 
0.33333 -3.07103 1.02985 0.33689 -2.18911 1.63807 0.33732 -2.87988 0.05695 
0.33732 -2.87988 1.3361 0.33855 -2.59819 -0.15085 0.33855 -2.59819 1.54389 
0.33855 -1.78003 1.54389 0.34345 -2.39796 -0.21913 0.34345 -2.39796 1.61218 
0.34345 -1.98026 1.61218 0.34452 -3.08819 0.42642 0.34452 -3.08819 0.96662 
0.34594 -2.78617 -0.02725 0.34594 -2.78617 1.42029 0.35147 -2.68616 -0.09683 
0.35147 -2.68616 1.48988 0.35352 -2.54951 -0.16669 0.35352 -2.54951 1.55973 
0.35352 -1.82871 1.55973 0.3542 -3.10138 0.49084 0.3542 -3.10138 0.9022 
0.35479 -2.34627 -0.22512 0.35479 -2.34627 1.61817 0.35479 -2.03195 1.61817 
0.35566 -2.97467 0.19017 0.35566 -2.97467 1.20288 0.35773 -3.11269 0.55854 
0.35773 -3.11269 0.8345 0.35957 -3.11963 0.6269 0.35957 -3.11963 0.76615 
0.36044 -3.12189 0.69652 0.36079 -2.91324 0.10876 0.36079 -2.91324 1.28429 
0.36084 -3.01349 0.26042 0.36084 -3.01349 1.13263 0.36353 -3.04684 0.333 
0.36353 -3.04684 1.06005 0.36513 -2.29413 -0.22849 0.36513 -2.29413 1.62154 
0.36513 -2.08409 1.62154 0.36779 -2.49956 -0.18003 0.36779 -2.49956 1.57308 
0.36779 -1.87866 1.57308 0.36994 -2.64259 -0.11434 0.36994 -2.64259 1.50739 
0.36994 -1.73563 1.50739 0.37384 -2.82496 0.02129 0.37384 -2.82496 1.37176 
0.37444 -2.24169 1.62228 0.37444 -2.13653 1.62228 0.37569 -3.06558 0.39543 
0.37569 -3.06558 0.99761 0.38067 -2.72746 -0.05532 0.38067 -2.72746 1.44836 
0.38098 -2.44902 -0.19078 0.38098 -2.44902 1.58383 0.38098 -1.9292 1.58383 
0.38268 -2.94345 0.16312 0.38268 -2.94345 1.22993 0.38268 -2.18911 1.6204 
0.38606 -3.08059 0.4594 0.38606 -3.08059 0.93365 0.38747 -2.59786 -0.12979 
0.38747 -2.59786 1.52284 0.38747 -1.78036 1.52284 0.38901 -2.98476 0.23219 
0.38901 -2.98476 1.16086 0.39285 -3.02058 0.30368 0.39285 -3.02058 1.08937 
0.394 -2.39635 -0.19892 0.394 -2.39635 1.59197 0.394 -1.98187 1.59197 
0.39455 -3.09169 0.52423 0.39455 -3.09169 0.86882 0.39726 -3.10088 0.59234 
0.39726 -3.10088 0.80071 0.39855 -2.85984 0.071 0.39855 -2.85984 1.32205 
0.39938 -3.10523 0.66166 0.39938 -3.10523 0.73139 0.39996 -2.68508 -0.07422 
0.39996 -2.68508 1.46727 0.39996 -1.69314 1.46727 0.40265 -2.54886 -0.14517 
0.40265 -2.54886 1.53822 0.40265 -1.82936 1.53822 0.40521 -2.34449 -0.2044 
0.40521 -2.34449 1.59744 0.40521 -2.03373 1.59744 0.4058 -3.04097 0.36538 
0.4058 -3.04097 1.02767 0.40825 -2.76646 -0.01058 0.40825 -2.76646 1.40363 
0.41555 -2.29193 -0.20721 0.41555 -2.29193 1.60026 0.41555 -2.08629 1.60026 
0.41625 -2.95392 0.2048 0.41625 -2.95392 1.18825 0.41667 -2.49882 -0.15815 
0.41667 -2.49882 1.5512 0.41667 -1.8794 1.5512 0.41697 -3.05762 0.42853 
0.41697 -3.05762 0.96451 0.41829 -2.64119 -0.09129 0.41829 -2.64119 1.48434 
0.41829 -1.73703 1.48434 0.42122 -2.99232 0.2753 0.42122 -2.99232 1.11775 
0.42156 -2.89217 0.12381 0.42156 -2.89217 1.26923 0.4247 -2.23939 -0.20741 
0.4247 -2.23939 1.60046 0.4247 -2.13883 1.60046 0.42631 -3.07046 0.49287 
0.42631 -3.07046 0.90018 0.42756 -2.18911 1.60051 0.42832 -2.72519 -0.03091 
0.42832 -2.72519 1.42395 0.43067 -2.44686 -0.1684 0.43067 -2.44686 1.56144 
0.43067 -1.93136 1.56144 0.43378 -3.07943 0.55809 0.43378 -3.07943 0.83495 
0.43407 -2.80298 0.03718 0.43407 -2.80298 1.35587 0.43529 -2.59637 -0.10638 
0.43529 -2.59637 1.49943 0.43529 -1.78185 1.49943 0.4361 -3.01349 0.33569 
0.4361 -3.01349 1.05736 0.43694 -3.08592 0.62714 0.43694 -3.08592 0.76591 
0.438 -3.08809 0.69652 0.44229 -2.9214 0.17871 0.44229 -2.9214 1.21433 
0.44338 -2.39413 -0.17605 0.44338 -2.39413 1.5691 0.44338 -1.98409 1.5691 
0.44731 -2.68258 -0.0494 0.44731 -2.68258 1.44245 0.44731 -1.69564 1.44245 
0.4481 -3.03188 0.39827 0.4481 -3.03188 0.99478 0.44858 -2.96212 0.24794 
0.44858 -2.96212 1.14511 0.45036 -2.54714 -0.1214 0.45036 -2.54714 1.51444 
0.45036 -1.83108 1.51444 0.4547 -2.342 -0.1809 0.4547 -2.342 1.57395 
0.4547 -2.03622 1.57395 0.45532 -2.76354 0.01629 0.45532 -2.76354 1.37676 
0.45804 -2.83688 0.08776 0.45804 -2.83688 1.30529 0.45829 -3.04651 0.46237 
0.45829 -3.04651 0.93068 0.46433 -2.98476 0.30751 0.46433 -2.98476 1.08554 
0.46472 -2.28943 -0.18323 0.46472 -2.28943 1.57628 0.46472 -2.08879 1.57628 
0.46518 -2.63872 -0.06601 0.46518 -2.63872 1.45906 0.46518 -1.7395 1.45906 
0.46554 -2.49617 -0.13353 0.46554 -2.49617 1.52658 0.46554 -1.88205 1.52658 
0.4666 -3.05724 0.52728 0.4666 -3.05724 0.86577 0.46865 -2.23933 -0.18543 
0.46865 -2.23933 1.57848 0.46865 -2.13889 1.57848 0.4714 -2.18911 1.57845 
0.47179 -3.06465 0.59236 0.47179 -3.06465 0.80069 0.4739 -3.069 0.66167 
0.4739 -3.069 0.73138 0.47486 -2.93006 0.22166 0.47486 -2.93006 1.17139 
0.47523 -2.72193 -0.00366 0.47523 -2.72193 1.39671 0.47808 -3.00398 0.36876 
0.47808 -3.00398 1.02429 0.47936 -2.44398 -0.14327 0.47936 -2.44398 1.53632 
0.47936 -1.93424 1.53632 0.48005 -2.868 0.14095 0.48005 -2.868 1.25209 
0.48013 -2.79865 0.0657 0.48013 -2.79865 1.32735 0.48187 -2.59373 -0.0807 
0.48187 -2.59373 1.47375 0.48187 -1.78449 1.47375 0.48924 -3.02025 0.43224 
0.48924 -3.02025 0.9608 0.49145 -2.3913 -0.15059 0.49145 -2.3913 1.54364 
0.49145 -1.98692 1.54364 0.49172 -2.95392 0.28027 0.49172 -2.95392 1.11278 
0.49421 -2.67874 -0.02182 0.49421 -2.67874 1.41487 0.49421 -1.69948 1.41487 
0.49818 -2.54369 -0.09474 0.49818 -2.54369 1.48778 0.49818 -1.83453 1.48778 
0.49824 -3.03286 0.49689 0.49824 -3.03286 0.89615 0.5 -2.89622 0.19652 
0.5 -2.89622 1.19652 0.50104 -2.75893 0.04517 0.50104 -2.75893 1.34788 
0.50257 -2.339 -0.15492 0.50257 -2.339 1.54797 0.50257 -2.03922 1.54797 
0.50307 -2.83115 0.11798 0.50307 -2.83115 1.27507 0.50443 -3.04196 0.56161 
0.50443 -3.04196 0.83143 0.50636 -2.97467 0.34087 0.50636 -2.97467 1.05218 
0.50776 -2.28933 -0.15912 0.50776 -2.28933 1.55217 0.50776 -2.08889 1.55217 
0.50845 -3.04738 0.62691 0.50845 -3.04738 0.76613 0.50969 -3.04947 0.69652 
0.51169 -2.23917 -0.16119 0.51169 -2.23917 1.55424 0.51169 -2.13905 1.55424 
0.51188 -2.63457 -0.03801 0.51188 -2.63457 1.43106 0.51188 -1.74365 1.43106 
0.51301 -2.4926 -0.10642 0.51301 -2.4926 1.49947 0.51301 -1.88562 1.49947 
0.5141 -2.18911 -0.1612 0.5141 -2.18911 1.55425 0.51781 -2.9214 0.25424 
0.51781 -2.9214 1.13881 0.51864 -2.99207 0.4028 0.51864 -2.99207 0.99025 
0.52101 -2.71686 0.02568 0.52101 -2.71686 1.36737 0.52101 -1.66136 1.36737 
0.52393 -2.86067 0.17259 0.52393 -2.86067 1.22046 0.52495 -2.79251 0.09625 
0.52495 -2.79251 1.2968 0.52631 -2.4406 -0.11572 0.52631 -2.4406 1.50877 
0.52631 -1.93762 1.50877 0.52709 -2.58993 -0.05282 0.52709 -2.58993 1.44587 
0.52709 -1.78829 1.44587 0.52862 -3.00635 0.46701 0.52862 -3.00635 0.92604 
0.5334 -2.94345 0.31384 0.5334 -2.94345 1.07921 0.53609 -3.01692 0.53121 
0.53609 -3.01692 0.86184 0.53806 -2.38787 -0.12262 0.53806 -2.38787 1.51566 
0.53806 -1.99035 1.51566 0.53964 -2.67345 0.0079 0.53964 -2.67345 1.38515 
0.53964 -1.70477 1.38515 0.54112 -3.02407 0.59633 0.54112 -3.02407 0.79672 
0.54319 -2.53963 -0.06642 0.54319 -2.53963 1.45946 0.54319 -1.83859 1.45946 
0.54367 -3.02768 0.66167 0.54367 -3.02768 0.73138 0.54449 -2.33862 -0.12881 
0.54449 -2.33862 1.52186 0.54449 -2.0396 1.52186 0.54529 -2.75263 0.07596 
0.54529 -2.75263 1.31709 0.5466 -2.8235 0.14992 0.5466 -2.8235 1.24312 
0.54671 -2.96228 0.37508 0.54671 -2.96228 1.01796 0.54957 -2.28899 -0.13294 
0.54957 -2.28899 1.52598 0.54957 -2.08923 1.52598 0.55326 -2.23911 -0.13498 
0.55326 -2.23911 1.52803 0.55326 -2.13911 -0.13498 0.55326 -2.13911 1.52803 
0.55557 -2.868 0.21647 0.55557 -2.868 1.17657 0.55557 -2.18911 -0.13495 
0.55557 -2.18911 1.52799 0.5559 -2.62976 -0.00831 0.5559 -2.62976 1.40136 
0.5559 -1.74846 1.40136 0.55768 -2.97779 0.4377 0.55768 -2.97779 0.95534 
0.55796 -2.48802 -0.07765 0.55796 -2.48802 1.47069 0.55796 -1.8902 1.47069 
0.56503 -2.71021 0.05684 0.56503 -2.71021 1.33621 0.56503 -1.66801 1.33621 
0.56626 -2.98992 0.50143 0.56626 -2.98992 0.89161 0.56795 -2.78481 0.12857 
0.56795 -2.78481 1.26448 0.57081 -2.585 -0.02281 0.57081 -2.585 1.41586 
0.57081 -1.79322 1.41586 0.57102 -2.4358 -0.08647 0.57102 -2.4358 1.47952 
0.57102 -1.94242 1.47952 0.57241 -2.99862 0.566 0.57241 -2.99862 0.82705 
0.57271 -2.89217 0.27496 0.57271 -2.89217 1.11809 0.57611 -3.00386 0.63112 
0.57611 -3.00386 0.76193 0.57735 -3.00561 0.69652 0.57854 -2.83115 0.19345 
0.57854 -2.83115 1.19959 0.5792 -2.38769 -0.09411 0.5792 -2.38769 1.48715 
0.5792 -1.99053 1.48715 0.58246 -2.66766 0.03947 0.58246 -2.66766 1.35358 
0.58246 -1.71056 1.35358 0.58564 -2.33837 -0.10019 0.58564 -2.33837 1.49324 
0.58564 -2.03985 1.49324 0.58694 -2.53431 -0.03583 0.58694 -2.53431 1.42888 
0.58694 -1.84391 1.42888 0.58777 -2.91324 0.33574 0.58777 -2.91324 1.05731 
0.58794 -2.74468 0.10859 0.58794 -2.74468 1.28446 0.58794 -1.63354 1.28446 
0.59082 -2.28842 -0.10415 0.59082 -2.28842 1.49719 0.59082 -2.0898 -0.10415 
0.59082 -2.0898 1.49719 0.59449 -2.23847 -0.10606 0.59449 -2.23847 1.49911 
0.59449 -2.13975 -0.10606 0.59449 -2.13975 1.49911 0.5957 -2.18911 -0.10668 
0.5957 -2.18911 1.49973 0.59854 -2.62372 0.02356 0.59854 -2.62372 1.36948 
0.59854 -1.7545 1.36948 0.60027 -2.79251 0.17157 0.60027 -2.79251 1.22148 
0.60031 -2.93092 0.39761 0.60031 -2.93092 0.99543 0.6013 -2.48258 -0.04665 
0.6013 -2.48258 1.4397 0.6013 -1.89564 1.4397 0.60651 -2.70321 0.09002 
0.60651 -2.70321 1.30303 0.60651 -1.67501 1.30303 0.60876 -2.83688 0.23848 
0.60876 -2.83688 1.15457 0.61084 -2.4351 -0.05605 0.61084 -2.4351 1.4491 
0.61084 -1.94312 1.4491 0.6111 -2.94551 0.46325 0.6111 -2.94551 0.9298 
0.61292 -2.57895 0.00924 0.61292 -2.57895 1.38381 0.61292 -1.79927 1.38381 
0.61875 -2.95629 0.52747 0.61875 -2.95629 0.86558 0.61889 -2.38702 -0.06361 
0.61889 -2.38702 1.45666 0.61889 -1.9912 1.45666 0.62056 -2.75263 0.15123 
0.62056 -2.75263 1.24182 0.62056 -1.62559 1.24182 0.62361 -2.66051 0.07291 
0.62361 -2.66051 1.32014 0.62361 -1.71771 1.32014 0.62403 -2.96361 0.59293 
0.62403 -2.96361 0.80012 0.62552 -2.3375 -0.06944 0.62552 -2.3375 1.46249 
0.62552 -2.04072 -0.06944 0.62552 -2.04072 1.46249 0.62553 -2.85984 0.29798 
0.62553 -2.85984 1.09507 0.62674 -2.96741 0.65833 0.62674 -2.96741 0.73472 
0.62877 -2.52798 -0.00335 0.62877 -2.52798 1.39639 0.62877 -1.85024 1.39639 
0.63057 -2.2876 -0.07333 0.63057 -2.2876 1.46638 0.63057 -2.09062 -0.07333 
0.63057 -2.09062 1.46638 0.63083 -2.79865 0.2164 0.63083 -2.79865 1.17665 
0.63325 -2.23841 -0.07585 0.63325 -2.23841 1.4689 0.63325 -2.13981 -0.07585 
0.63325 -2.13981 1.4689 0.63439 -2.18911 -0.07649 0.63439 -2.18911 1.46953 
0.63922 -2.61667 0.05731 0.63922 -2.61667 1.33574 0.63922 -1.76155 1.33574 
0.63957 -2.87988 0.3592 0.63957 -2.87988 1.03384 0.63969 -2.71021 0.13149 
0.63969 -2.71021 1.26155 0.63969 -1.66801 1.26155 0.63979 -2.48136 -0.01429 
0.63979 -2.48136 1.40734 0.63979 -1.89686 1.40734 0.6493 -2.43379 -0.02357 
0.6493 -2.43379 1.41662 0.6493 -1.94443 1.41662 0.65136 -2.75893 0.19548 
0.65136 -2.75893 1.19757 0.65136 -1.61929 1.19757 0.65216 -2.89647 0.4239 
0.65216 -2.89647 0.96915 0.65328 -2.57179 0.04324 0.65328 -2.57179 1.34981 
0.65328 -1.80643 1.34981 0.65703 -2.38586 -0.03122 0.65703 -2.38586 1.42426 
0.65703 -1.99236 -0.03122 0.65703 -1.99236 1.42426 0.65706 -2.66766 0.11406 
0.65706 -2.66766 1.27898 0.65706 -1.71056 1.27898 0.65935 -2.80298 0.26245 
0.65935 -2.80298 1.1306 0.66174 -2.9098 0.48986 0.66174 -2.9098 0.90319 
0.66364 -2.33625 -0.03692 0.66364 -2.33625 1.42997 0.66364 -2.04197 -0.03692 
0.66364 -2.04197 1.42997 0.66577 -2.526 0.03075 0.66577 -2.526 1.3623 
0.66577 -1.85222 1.3623 0.66795 -2.28748 -0.04115 0.66795 -2.28748 1.4342 
0.66795 -2.09074 -0.04115 0.66795 -2.09074 1.4342 0.66871 -2.919 0.55479 
0.66871 -2.919 0.83826 0.67066 -2.23824 -0.04361 0.67066 -2.23824 1.43666 
0.67066 -2.13998 -0.04361 0.67066 -2.13998 1.43666 0.67085 -2.71686 0.17552 
0.67085 -2.71686 1.21753 0.67085 -1.66136 1.21753 0.67156 -2.18911 -0.04443 
0.67156 -2.18911 1.43748 0.67276 -2.92503 0.62033 0.67276 -2.92503 0.77272 
0.67296 -2.62372 0.09799 0.67296 -2.62372 1.29506 0.67296 -1.7545 1.29506 
0.67472 -2.92718 0.69652 0.67524 -2.82496 0.32269 0.67524 -2.82496 1.07036 
0.67666 -2.47939 0.01987 0.67666 -2.47939 1.37318 0.67666 -1.89883 1.37318 
0.68023 -2.76354 0.24121 0.68023 -2.76354 1.15184 0.68023 -1.61468 1.15184 
0.68592 -2.43209 0.01061 0.68592 -2.43209 1.38244 0.68592 -1.94613 0.01061 
0.68592 -1.94613 1.38244 0.68728 -2.57895 0.08361 0.68728 -2.57895 1.30944 
0.68728 -1.79927 1.30944 0.68862 -2.67345 0.15688 0.68862 -2.67345 1.23616 
0.68862 -1.70477 1.23616 0.68995 -2.84303 0.38611 0.68995 -2.84303 1.00693 
0.69352 -2.3842 0.003 0.69352 -2.3842 1.39004 0.69352 -1.99402 0.003 
0.69352 -1.99402 1.39004 0.69945 -2.33584 -0.00293 0.69945 -2.33584 1.39598 
0.69945 -2.04238 -0.00293 0.69945 -2.04238 1.39598 0.69987 -2.52798 0.06776 
0.69987 -2.52798 1.32529 0.69987 -1.85024 0.06776 0.69987 -1.85024 1.32529 
0.70019 -2.72193 0.2213 0.70019 -2.72193 1.17175 0.70019 -1.65629 1.17175 
0.70144 -2.85839 0.45146 0.70144 -2.85839 0.94159 0.7037 -2.28713 -0.00718 
0.7037 -2.28713 1.40023 0.7037 -2.09109 -0.00718 0.7037 -2.09109 1.40023 
0.70484 -2.62976 0.14062 0.70484 -2.62976 1.25243 0.70484 -1.74846 1.25243 
0.70626 -2.23818 -0.00973 0.70626 -2.23818 1.40278 0.70626 -2.14004 -0.00973 
0.70626 -2.14004 1.40278 0.70711 -2.76646 0.28828 0.70711 -2.76646 1.10477 
0.70711 -2.18911 -0.01058 0.70711 -2.18911 1.40363 0.70711 -1.61176 1.10477 
0.70937 -2.8708 0.51741 0.70937 -2.8708 0.87564 0.71082 -2.48136 0.05673 
0.71082 -2.48136 1.33631 0.71082 -1.89686 0.05673 0.71082 -1.89686 1.33631 
0.71519 -2.87872 0.58274 0.71519 -2.87872 0.8103 0.71834 -2.67874 0.20231 
0.71834 -2.67874 1.19074 0.71834 -1.69948 1.19074 0.71933 -2.585 0.12571 
0.71933 -2.585 1.26734 0.71933 -1.79322 1.26734 0.71959 -2.88246 0.65832 
0.71959 -2.88246 0.73472 0.7201 -2.43379 0.04722 0.7201 -2.43379 1.34583 
0.7201 -1.94443 0.04722 0.7201 -1.94443 1.34583 0.72377 -2.78617 0.35058 
0.72377 -2.78617 1.04247 0.72377 -1.59205 1.04247 0.72743 -2.72519 0.2682 
0.72743 -2.72519 1.12484 0.72743 -1.65303 1.12484 0.72774 -2.38586 0.0395 
0.72774 -2.38586 1.35355 0.72774 -1.99236 0.0395 0.72774 -1.99236 1.35355 
0.73235 -2.53431 0.10959 0.73235 -2.53431 1.28346 0.73235 -1.84391 0.10959 
0.73235 -1.84391 1.28346 0.73344 -2.33625 0.03289 0.73344 -2.33625 1.36016 
0.73344 -2.04197 0.03289 0.73344 -2.04197 1.36016 0.73454 -2.63457 0.18464 
0.73454 -2.63457 1.2084 0.73454 -1.74365 1.2084 0.73714 -2.80317 0.41446 
0.73714 -2.80317 0.97859 0.73714 -1.57505 0.97859 0.73768 -2.28748 0.02857 
0.73768 -2.28748 1.36447 0.73768 -2.09074 0.02857 0.73768 -2.09074 1.36447 
0.74014 -2.23824 0.02586 0.74014 -2.23824 1.36718 0.74014 -2.13998 0.02586 
0.74014 -2.13998 1.36718 0.74095 -2.18911 0.02497 0.74095 -2.18911 1.36808 
0.74318 -2.48258 0.09522 0.74318 -2.48258 1.29783 0.74318 -1.89564 0.09522 
0.74318 -1.89564 1.29783 0.74592 -2.68258 0.24921 0.74592 -2.68258 1.14384 
0.74592 -1.69564 1.14384 0.74716 -2.81737 0.47962 0.74716 -2.81737 0.91343 
0.74716 -1.56085 0.91343 0.74934 -2.58993 0.16943 0.74934 -2.58993 1.22362 
0.74934 -1.78829 0.16943 0.74934 -1.78829 1.22362 0.75184 -2.72746 0.31585 
0.75184 -2.72746 1.0772 0.75184 -1.65076 1.0772 0.75257 -2.4351 0.08569 
0.75257 -2.4351 1.30736 0.75257 -1.94312 0.08569 0.75257 -1.94312 1.30736 
0.75378 -2.82871 0.54577 0.75378 -2.82871 0.84728 0.76014 -2.38702 0.07764 
0.76014 -2.38702 1.31541 0.76014 -1.9912 0.07764 0.76014 -1.9912 1.31541 
0.76031 -2.83426 0.62093 0.76031 -2.83426 0.77212 0.76249 -2.83611 0.69652 
0.76254 -2.63872 0.23134 0.76254 -2.63872 1.1617 0.76254 -1.7395 1.1617 
0.76294 -2.53963 0.15333 0.76294 -2.53963 1.23972 0.76294 -1.83859 0.15333 
0.76294 -1.83859 1.23972 0.76597 -2.3375 0.071 0.76597 -2.3375 1.32205 
0.76597 -2.04072 0.071 0.76597 -2.04072 1.32205 0.76733 -2.74617 0.3789 
0.76733 -2.74617 1.01415 0.76733 -1.63205 1.01415 0.76986 -2.2876 0.06595 
0.76986 -2.2876 1.3271 0.76986 -2.09062 0.06595 0.76986 -2.09062 1.3271 
0.77074 -2.68508 0.29656 0.77074 -2.68508 1.09649 0.77074 -1.69314 1.09649 
0.77237 -2.23841 0.06327 0.77237 -2.23841 1.32978 0.77237 -2.13981 0.06327 
0.77237 -2.13981 1.32978 0.77301 -2.18911 0.06213 0.77301 -2.18911 1.33092 
0.77417 -2.48802 0.13857 0.77417 -2.48802 1.25448 0.77417 -1.8902 0.13857 
0.77417 -1.8902 1.25448 0.77723 -2.59373 0.21465 0.77723 -2.59373 1.1784 
0.77723 -1.78449 0.21465 0.77723 -1.78449 1.1784 0.7796 -2.76218 0.4439 
0.7796 -2.76218 0.94915 0.7796 -1.61604 0.94915 0.78299 -2.4358 0.1255 
0.78299 -2.4358 1.26754 0.78299 -1.94242 0.1255 0.78299 -1.94242 1.26754 
0.78781 -2.64119 0.27823 0.78781 -2.64119 1.11482 0.78781 -1.73703 1.11482 
0.78833 -2.77528 0.5096 0.78833 -2.77528 0.88345 0.78833 -1.60294 0.88345 
0.79063 -2.38769 0.11733 0.79063 -2.38769 1.27572 0.79063 -1.99053 0.11733 
0.79063 -1.99053 1.27572 0.79126 -2.54369 0.19834 0.79126 -2.54369 1.1947 
0.79126 -1.83453 0.19834 0.79126 -1.83453 1.1947 0.79335 -2.68616 0.34506 
0.79335 -2.68616 1.04799 0.79335 -1.69206 1.04799 0.79671 -2.33837 0.11089 
0.79671 -2.33837 1.28216 0.79671 -2.03985 0.11089 0.79671 -2.03985 1.28216 
0.79855 -2.78018 0.5827 0.79855 -2.78018 0.81035 0.79855 -1.59804 0.81035 
0.80067 -2.28842 0.10571 0.80067 -2.28842 1.28734 0.80067 -2.0898 0.10571 
0.80067 -2.0898 1.28734 0.80258 -2.23847 0.10203 0.80258 -2.23847 1.29102 
0.80258 -2.13975 0.10203 0.80258 -2.13975 1.29102 0.80291 -2.59637 0.26123 
0.80291 -2.59637 1.13181 0.80291 -1.78185 0.26123 0.80291 -1.78185 1.13181 
0.80295 -2.4926 0.18352 0.80295 -2.4926 1.20953 0.80295 -1.88562 0.18352 
0.80295 -1.88562 1.20953 0.80296 -2.78392 0.65829 0.80296 -2.78392 0.73476 
0.80321 -2.18911 0.10082 0.80321 -2.18911 1.29222 0.80787 -2.70362 0.40908 
0.80787 -2.70362 0.98397 0.80787 -1.6746 0.98397 0.81086 -2.64259 0.32658 
0.81086 -2.64259 1.06647 0.81086 -1.73563 0.32658 0.81086 -1.73563 1.06647 
0.81225 -2.4406 0.17021 0.81225 -2.4406 1.22284 0.81225 -1.93762 0.17021 
0.81225 -1.93762 1.22284 0.81792 -2.54714 0.24617 0.81792 -2.54714 1.14688 
0.81792 -1.83108 0.24617 0.81792 -1.83108 1.14688 0.81866 -2.7187 0.47443 
0.81866 -2.7187 0.91862 0.81866 -1.65952 0.91862 0.81914 -2.38787 0.15847 
0.81914 -2.38787 1.23458 0.81914 -1.99035 0.15847 0.81914 -1.99035 1.23458 
0.82533 -2.33862 0.15203 0.82533 -2.33862 1.24102 0.82533 -2.0396 0.15203 
0.82533 -2.0396 1.24102 0.82631 -2.59786 0.30905 0.82631 -2.59786 1.084 
0.82631 -1.78036 0.30905 0.82631 -1.78036 1.084 0.82946 -2.28899 0.14696 
0.82946 -2.28899 1.24609 0.82946 -2.08923 0.14696 0.82946 -2.08923 1.24609 
0.83005 -2.49617 0.23099 0.83005 -2.49617 1.16206 0.83005 -1.88205 0.23099 
0.83005 -1.88205 1.16206 0.83097 -2.72495 0.54695 0.83097 -2.72495 0.8461 
0.83097 -1.65327 0.8461 0.83147 -2.64273 0.37577 0.83147 -2.64273 1.01728 
0.83147 -2.18911 0.14095 0.83147 -2.18911 1.25209 0.83147 -1.73549 0.37577 
0.83147 -1.73549 1.01728 0.83151 -2.23911 0.14326 0.83151 -2.23911 1.24978 
0.83151 -2.13911 0.14326 0.83151 -2.13911 1.24978 0.83874 -2.72827 0.62027 
0.83874 -2.72827 0.77277 0.83874 -1.64995 0.62027 0.83874 -1.64995 0.77277 
0.8398 -2.44398 0.21717 0.8398 -2.44398 1.17588 0.8398 -1.93424 0.21717 
0.8398 -1.93424 1.17588 0.84119 -2.72985 0.69652 0.84119 -1.64837 0.69652 
0.8417 -2.54886 0.29388 0.8417 -2.54886 1.09917 0.8417 -1.82936 0.29388 
0.8417 -1.82936 1.09917 0.84461 -2.65929 0.44045 0.84461 -2.65929 0.95259 
0.84461 -1.71893 0.44045 0.84461 -1.71893 0.95259 0.84711 -2.3913 0.20508 
0.84711 -2.3913 1.18797 0.84711 -1.98692 0.20508 0.84711 -1.98692 1.18797 
0.84737 -2.59819 0.35797 0.84737 -2.59819 1.03508 0.84737 -1.78003 0.35797 
0.84737 -1.78003 1.03508 0.85144 -2.339 0.19395 0.85144 -2.339 1.19909 
0.85144 -2.03922 0.19395 0.85144 -2.03922 1.19909 0.85467 -2.49882 0.27985 
0.85467 -2.49882 1.1132 0.85467 -1.8794 0.27985 0.85467 -1.8794 1.1132 
0.85565 -2.28933 0.18876 0.85565 -2.28933 1.20429 0.85565 -2.08889 0.18876 
0.85565 -2.08889 1.20429 0.85771 -2.23917 0.18484 0.85771 -2.23917 1.20821 
0.85771 -2.13905 0.18484 0.85771 -2.13905 1.20821 0.85773 -2.18911 0.18242 
0.85773 -2.18911 1.21063 0.85926 -2.66621 0.51199 0.85926 -2.66621 0.88106 
0.85926 -1.71201 0.51199 0.85926 -1.71201 0.88106 0.86321 -2.54951 0.343 
0.86321 -2.54951 1.05005 0.86321 -1.82871 0.343 0.86321 -1.82871 1.05005 
0.86492 -2.44686 0.26585 0.86492 -2.44686 1.1272 0.86492 -1.93136 0.26585 
0.86492 -1.93136 1.1272 0.86603 -2.59736 0.40785 0.86603 -2.59736 0.9852 
0.86603 -1.78086 0.40785 0.86603 -1.78086 0.9852 0.86917 -2.67092 0.58515 
0.86917 -2.67092 0.8079 0.86917 -1.7073 0.58515 0.86917 -1.7073 0.8079 
0.87257 -2.39413 0.25314 0.87257 -2.39413 1.1399 0.87257 -1.98409 0.25314 
0.87257 -1.98409 1.1399 0.87414 -2.67328 0.65829 0.87414 -2.67328 0.73476 
0.87414 -1.70494 0.65829 0.87414 -1.70494 0.73476 0.87655 -2.49956 0.32873 
0.87655 -2.49956 1.06432 0.87655 -1.87866 0.32873 0.87655 -1.87866 1.06432 
0.87742 -2.342 0.24182 0.87742 -2.342 1.15123 0.87742 -2.03622 0.24182 
0.87742 -2.03622 1.15123 0.87975 -2.28943 0.2318 0.87975 -2.28943 1.16125 
0.87975 -2.08879 0.2318 0.87975 -2.08879 1.16125 0.88192 -2.18911 0.22513 
0.88192 -2.18911 1.16792 0.88195 -2.23933 0.22787 0.88195 -2.23933 1.16518 
0.88195 -2.13889 0.22787 0.88195 -2.13889 1.16518 0.88222 -2.5489 0.39282 
0.88222 -2.5489 1.00022 0.88222 -1.82932 0.39282 0.88222 -1.82932 1.00022 
0.88281 -2.60527 0.47865 0.88281 -2.60527 0.91439 0.88281 -1.77295 0.47865 
0.88281 -1.77295 0.91439 0.8873 -2.44902 0.31555 0.8873 -2.44902 1.0775 
0.8873 -1.9292 0.31555 0.8873 -1.9292 1.0775 0.89486 -2.61095 0.55063 
0.89486 -2.61095 0.84242 0.89486 -1.76727 0.55063 0.89486 -1.76727 0.84242 
0.89544 -2.39635 0.30253 0.89544 -2.39635 1.09052 0.89544 -1.98187 0.30253 
0.89544 -1.98187 1.09052 0.89592 -2.49942 0.37866 0.89592 -2.49942 1.01439 
0.89592 -1.8788 0.37866 0.89592 -1.8788 1.01439 0.89687 -2.55024 0.44117 
0.89687 -2.55024 0.95188 0.89687 -1.82798 0.44117 0.89687 -1.82798 0.95188 
0.90092 -2.34449 0.29131 0.90092 -2.34449 1.10174 0.90092 -2.03373 0.29131 
0.90092 -2.03373 1.10174 0.90211 -2.61437 0.62338 0.90211 -2.61437 0.76967 
0.90211 -1.76385 0.62338 0.90211 -1.76385 0.76967 0.90374 -2.29193 0.28097 
0.90374 -2.29193 1.11208 0.90374 -2.08629 0.28097 0.90374 -2.08629 1.11208 
0.90394 -2.23939 0.27182 0.90394 -2.23939 1.12122 0.90394 -2.13883 0.27182 
0.90394 -2.13883 1.12122 0.90399 -2.18911 0.26897 0.90399 -2.18911 1.12408 
0.90453 -2.61551 0.69652 0.90453 -1.76271 0.69652 0.90708 -2.44906 0.3654 
0.90708 -2.44906 1.02765 0.90708 -1.92916 0.3654 0.90708 -1.92916 1.02765 
0.91106 -2.50089 0.42678 0.91106 -2.50089 0.96627 0.91106 -1.87733 0.42678 
0.91106 -1.87733 0.96627 0.91147 -2.55711 0.51268 0.91147 -2.55711 0.88037 
0.91147 -1.82111 0.51268 0.91147 -1.82111 0.88037 0.91566 -2.39796 0.35308 
0.91566 -2.39796 1.03997 0.91566 -1.98026 0.35308 0.91566 -1.98026 1.03997 
0.92133 -2.56173 0.58563 0.92133 -2.56173 0.80741 0.92133 -1.81649 0.58563 
0.92133 -1.81649 0.80741 0.92164 -2.34627 0.34173 0.92164 -2.34627 1.05132 
0.92164 -2.03195 0.34173 0.92164 -2.03195 1.05132 0.92272 -2.4504 0.41314 
0.92272 -2.4504 0.97991 0.92272 -1.92782 0.41314 0.92272 -1.92782 0.97991 
0.92388 -2.50157 0.47558 0.92388 -2.50157 0.91747 0.92388 -2.18911 0.31384 
0.92388 -2.18911 1.07921 0.92388 -1.87665 0.47558 0.92388 -1.87665 0.91747 
0.92501 -2.29413 0.33139 0.92501 -2.29413 1.06166 0.92501 -2.08409 0.33139 
0.92501 -2.08409 1.06166 0.92576 -2.24169 0.32208 0.92576 -2.24169 1.07096 
0.92576 -2.13653 0.32208 0.92576 -2.13653 1.07096 0.92628 -2.56406 0.65874 
0.92628 -2.56406 0.73431 0.92628 -1.81416 0.65874 0.92628 -1.81416 0.73431 
0.93178 -2.39937 0.40059 0.93178 -2.39937 0.99246 0.93178 -1.97885 0.40059 
0.93178 -1.97885 0.99246 0.93606 -2.45129 0.46187 0.93606 -2.45129 0.93117 
0.93606 -1.92693 0.46187 0.93606 -1.92693 0.93117 0.93638 -2.5071 0.54795 
0.93638 -2.5071 0.8451 0.93638 -1.87112 0.54795 0.93638 -1.87112 0.8451 
0.93819 -2.34655 0.3883 0.93819 -2.34655 1.00475 0.93819 -2.03167 0.3883 
0.93819 -2.03167 1.00475 0.94154 -2.18911 0.35963 0.94154 -2.18911 1.03341 
0.94196 -2.29442 0.37774 0.94196 -2.29442 1.0153 0.94196 -2.0838 0.37774 
0.94196 -2.0838 1.0153 0.94306 -2.24174 0.36809 0.94306 -2.24174 1.02496 
0.94306 -2.13648 0.36809 0.94306 -2.13648 1.02496 0.94381 -2.5109 0.62112 
0.94381 -2.5109 0.77192 0.94381 -1.86732 0.62112 0.94381 -1.86732 0.77192 
0.94555 -2.40026 0.44884 0.94555 -2.40026 0.94421 0.94555 -1.97796 0.44884 
0.94555 -1.97796 0.94421 0.9465 -2.51182 0.69652 0.9465 -1.8664 0.69652 
0.94693 -2.45156 0.51094 0.94693 -2.45156 0.88211 0.94693 -1.92666 0.51094 
0.94693 -1.92666 0.88211 0.9525 -2.34759 0.43647 0.9525 -2.34759 0.95658 
0.9525 -2.03063 0.43647 0.9525 -2.03063 0.95658 0.95661 -2.29446 0.42487 
0.95661 -2.29446 0.96817 0.95661 -2.08376 0.42487 0.95661 -2.08376 0.96817 
0.95694 -2.18911 0.40624 0.95694 -2.18911 0.98681 0.95694 -2.40061 0.49772 
0.95694 -2.40061 0.89533 0.95694 -1.97761 0.49772 0.95694 -1.97761 0.89533 
0.95704 -2.45627 0.58385 0.95704 -2.45627 0.80919 0.95704 -1.92195 0.58385 
0.95704 -1.92195 0.80919 0.95815 -2.24186 0.41515 0.95815 -2.24186 0.97789 
0.95815 -2.13636 0.41515 0.95815 -2.13636 0.97789 0.96257 -2.45749 0.65874 
0.96257 -2.45749 0.73431 0.96257 -1.92073 0.65874 0.96257 -1.92073 0.73431 
0.96447 -2.34818 0.48558 0.96447 -2.34818 0.90747 0.96447 -2.03004 0.48558 
0.96447 -2.03004 0.90747 0.96593 -2.40043 0.54709 0.96593 -2.40043 0.84595 
0.96593 -1.97779 0.54709 0.96593 -1.97779 0.84595 0.9691 -2.29506 0.47377 
0.9691 -2.29506 0.91927 0.9691 -2.08316 0.47377 0.9691 -2.08316 0.91927 
0.97003 -2.18911 0.45354 0.97003 -2.18911 0.9395 0.97083 -2.2419 0.46264 
0.97083 -2.2419 0.93041 0.97083 -2.13632 0.46264 0.97083 -2.13632 0.93041 
0.97396 -2.34815 0.53493 0.97396 -2.34815 0.85812 0.97396 -2.03007 0.53493 
0.97396 -2.03007 0.85812 0.97415 -2.40223 0.6216 0.97415 -2.40223 0.77145 
0.97415 -1.97599 0.6216 0.97415 -1.97599 0.77145 0.97689 -2.40283 0.69652 
0.97689 -1.97539 0.69652 0.97912 -2.2954 0.52324 0.97912 -2.2954 0.8698 
0.97912 -2.08282 0.52324 0.97912 -2.08282 0.8698 0.98079 -2.3484 0.58389 
0.98079 -2.3484 0.80916 0.98079 -2.18911 0.50143 0.98079 -2.18911 0.89161 
0.98079 -2.02982 0.58389 0.98079 -2.02982 0.80916 0.9814 -2.24233 0.51207 
0.9814 -2.24233 0.88098 0.9814 -2.13589 0.51207 0.9814 -2.13589 0.88098 
0.98631 -2.34961 0.65876 0.98631 -2.34961 0.73429 0.98631 -2.02861 0.65876 
0.98631 -2.02861 0.73429 0.98648 -2.29567 0.57205 0.98648 -2.29567 0.821 
0.98648 -2.08255 0.57205 0.98648 -2.08255 0.821 0.98918 -2.18911 0.54979 
0.98918 -2.18911 0.84325 0.98928 -2.24237 0.56058 0.98928 -2.24237 0.83247 
0.98928 -2.13585 0.56058 0.98928 -2.13585 0.83247 0.99144 -2.29568 0.62116 
0.99144 -2.29568 0.77188 0.99144 -2.08254 0.62116 0.99144 -2.08254 0.77188 
0.99427 -2.29599 0.69652 0.99427 -2.08223 0.69652 0.99479 -2.24248 0.60971 
0.99479 -2.24248 0.78334 0.99479 -2.13574 0.60971 0.99479 -2.13574 0.78334 
0.99518 -2.18911 0.59851 0.99518 -2.18911 0.79454 0.99786 -2.24251 0.65876 
0.99786 -2.24251 0.73428 0.99786 -2.13571 0.65876 0.99786 -2.13571 0.73428 
0.9988 -2.18911 0.64746 0.9988 -2.18911 0.74559 1 -2.18911 0.69652 
-1 1.35219 -1.87685 -0.9988 1.35219 -1.92592 -0.9988 1.35219 -1.82778 
-0.99786 1.29879 -1.91461 -0.99786 1.29879 -1.83909 -0.99786 1.40559 -1.91461 
-0.99786 1.40559 -1.83909 -0.99518 1.35219 -1.97487 -0.99518 1.35219 -1.77883 
-0.99479 1.29882 -1.96367 -0.99479 1.29882 -1.79003 -0.99479 1.40556 -1.96367 
-0.99479 1.40556 -1.79003 -0.99427 1.24531 -1.87685 -0.99427 1.45907 -1.87685 
-0.99144 1.24562 -1.95221 -0.99144 1.24562 -1.80149 -0.99144 1.45877 -1.95221 
-0.99144 1.45877 -1.80149 -0.98928 1.29893 -2.01279 -0.98928 1.29893 -1.74091 
-0.98928 1.40545 -2.01279 -0.98928 1.40545 -1.74091 -0.98918 1.35219 -2.02358 
-0.98918 1.35219 -1.73012 -0.98648 1.24563 -2.00132 -0.98648 1.24563 -1.75238 
-0.98648 1.45875 -2.00132 -0.98648 1.45875 -1.75238 -0.98631 1.19169 -1.91461 
-0.98631 1.19169 -1.83909 -0.98631 1.51269 -1.91461 -0.98631 1.51269 -1.83909 
-0.9814 1.29897 -2.06131 -0.9814 1.29897 -1.69239 -0.9814 1.40541 -2.06131 
-0.9814 1.40541 -1.69239 -0.98079 1.1929 -1.98949 -0.98079 1.1929 -1.76421 
-0.98079 1.35219 -2.07194 -0.98079 1.35219 -1.68176 -0.98079 1.51148 -1.98949 
-0.98079 1.51148 -1.76421 -0.97912 1.2459 -2.05013 -0.97912 1.2459 -1.70357 
-0.97912 1.45848 -2.05013 -0.97912 1.45848 -1.70357 -0.97689 1.13847 -1.87685 
-0.97689 1.56592 -1.87685 -0.97415 1.13907 -1.95178 -0.97415 1.13907 -1.80192 
-0.97415 1.56531 -1.95178 -0.97415 1.56531 -1.80192 -0.97396 1.19315 -2.03844 
-0.97396 1.19315 -1.71526 -0.97396 1.51123 -2.03844 -0.97396 1.51123 -1.71526 
-0.97083 1.2994 -2.11073 -0.97083 1.2994 -1.64297 -0.97083 1.40498 -2.11073 
-0.97083 1.40498 -1.64297 -0.97003 1.35219 -2.11983 -0.97003 1.35219 -1.63387 
-0.9691 1.24624 -2.0996 -0.9691 1.24624 -1.6541 -0.9691 1.45814 -2.0996 
-0.9691 1.45814 -1.6541 -0.96593 1.14087 -2.02628 -0.96593 1.14087 -1.72742 
-0.96593 1.56352 -2.02628 -0.96593 1.56352 -1.72742 -0.96447 1.19312 -2.0878 
-0.96447 1.19312 -1.6659 -0.96447 1.51126 -2.0878 -0.96447 1.51126 -1.6659 
-0.96257 1.08382 -1.91464 -0.96257 1.08382 -1.83906 -0.96257 1.62057 -1.91464 
-0.96257 1.62057 -1.83906 -0.95815 1.29944 -2.15822 -0.95815 1.29944 -1.59548 
-0.95815 1.40494 -2.15822 -0.95815 1.40494 -1.59548 -0.95704 1.08503 -1.98952 
-0.95704 1.08503 -1.76418 -0.95704 1.61935 -1.98952 -0.95704 1.61935 -1.76418 
-0.95694 1.14069 -2.07566 -0.95694 1.14069 -1.67804 -0.95694 1.56369 -2.07566 
-0.95694 1.56369 -1.67804 -0.95694 1.35219 -2.16713 -0.95694 1.35219 -1.58657 
-0.95661 1.24684 -2.1485 -0.95661 1.24684 -1.6052 -0.95661 1.45754 -2.1485 
-0.95661 1.45754 -1.6052 -0.9525 1.19371 -2.1369 -0.9525 1.19371 -1.6168 
-0.9525 1.51067 -2.1369 -0.9525 1.51067 -1.6168 -0.94693 1.08974 -2.06243 
-0.94693 1.08974 -1.69127 -0.94693 1.61465 -2.06243 -0.94693 1.61465 -1.69127 
-0.9465 1.02949 -1.87685 -0.9465 1.6749 -1.87685 -0.94555 1.14104 -2.12453 
-0.94555 1.14104 -1.62917 -0.94555 1.56334 -2.12453 -0.94555 1.56334 -1.62917 
-0.94381 1.0304 -1.95225 -0.94381 1.0304 -1.80145 -0.94381 1.67398 -1.95225 
-0.94381 1.67398 -1.80145 -0.94306 1.29957 -2.20528 -0.94306 1.29957 -1.54842 
-0.94306 1.40482 -2.20528 -0.94306 1.40482 -1.54842 -0.94196 1.24688 -2.19563 
-0.94196 1.24688 -1.55807 -0.94196 1.4575 -2.19563 -0.94196 1.4575 -1.55807 
-0.94154 1.35219 -2.21374 -0.94154 1.35219 -1.53996 -0.93819 1.19475 -2.18507 
-0.93819 1.19475 -1.56863 -0.93819 1.50963 -2.18507 -0.93819 1.50963 -1.56863 
-0.93638 1.03421 -2.02542 -0.93638 1.03421 -1.72828 -0.93638 1.67018 -2.02542 
-0.93638 1.67018 -1.72828 -0.93606 1.09001 -2.1115 -0.93606 1.09001 -1.6422 
-0.93606 1.61437 -2.1115 -0.93606 1.61437 -1.6422 -0.93178 1.14193 -2.17279 
-0.93178 1.14193 -1.58091 -0.93178 1.56245 -2.17279 -0.93178 1.56245 -1.58091 
-0.92628 0.97724 -1.91464 -0.92628 0.97724 -1.83906 -0.92628 1.72714 -1.91464 
-0.92628 1.72714 -1.83906 -0.92576 1.29961 -2.25129 -0.92576 1.29961 -1.50241 
-0.92576 1.40477 -2.25129 -0.92576 1.40477 -1.50241 -0.92501 1.24717 -2.24198 
-0.92501 1.24717 -1.51172 -0.92501 1.45721 -2.24198 -0.92501 1.45721 -1.51172 
-0.92388 1.03973 -2.09779 -0.92388 1.03973 -1.65591 -0.92388 1.35219 -2.25953 
-0.92388 1.35219 -1.49417 -0.92388 1.66465 -2.09779 -0.92388 1.66465 -1.65591 
-0.92272 1.0909 -2.16023 -0.92272 1.0909 -1.59347 -0.92272 1.61348 -2.16023 
-0.92272 1.61348 -1.59347 -0.92164 1.19504 -2.23164 -0.92164 1.19504 -1.52206 
-0.92164 1.50935 -2.23164 -0.92164 1.50935 -1.52206 -0.92133 0.97957 -1.98774 
-0.92133 0.97957 -1.76596 -0.92133 1.72481 -1.98774 -0.92133 1.72481 -1.76596 
-0.91566 1.14334 -2.2203 -0.91566 1.14334 -1.5334 -0.91566 1.56104 -2.2203 
-0.91566 1.56104 -1.5334 -0.91147 0.98419 -2.06069 -0.91147 0.98419 -1.69301 
-0.91147 1.72019 -2.06069 -0.91147 1.72019 -1.69301 -0.91106 1.04041 -2.1466 
-0.91106 1.04041 -1.6071 -0.91106 1.66397 -2.1466 -0.91106 1.66397 -1.6071 
-0.90708 1.09225 -2.20797 -0.90708 1.09225 -1.54573 -0.90708 1.61214 -2.20797 
-0.90708 1.61214 -1.54573 -0.90453 0.92579 -1.87685 -0.90453 1.77859 -1.87685 
-0.90399 1.35219 -2.30441 -0.90399 1.35219 -1.44929 -0.90394 1.30191 -2.30155 
-0.90394 1.30191 -1.45215 -0.90394 1.40247 -2.30155 -0.90394 1.40247 -1.45215 
-0.90374 1.24937 -2.2924 -0.90374 1.24937 -1.4613 -0.90374 1.45501 -2.2924 
-0.90374 1.45501 -1.4613 -0.90211 0.92693 -1.95 -0.90211 0.92693 -1.8037 
-0.90211 1.77745 -1.95 -0.90211 1.77745 -1.8037 -0.90092 1.19681 -2.28206 
-0.90092 1.19681 -1.47164 -0.90092 1.50758 -2.28206 -0.90092 1.50758 -1.47164 
-0.89687 0.99106 -2.13221 -0.89687 0.99106 -1.62149 -0.89687 1.71332 -2.13221 
-0.89687 1.71332 -1.62149 -0.89592 1.04188 -2.19471 -0.89592 1.04188 -1.55899 
-0.89592 1.6625 -2.19471 -0.89592 1.6625 -1.55899 -0.89544 1.14495 -2.27085 
-0.89544 1.14495 -1.48285 -0.89544 1.55943 -2.27085 -0.89544 1.55943 -1.48285 
-0.89486 0.93035 -2.02275 -0.89486 0.93035 -1.73095 -0.89486 1.77403 -2.02275 
-0.89486 1.77403 -1.73095 -0.8873 1.09229 -2.25783 -0.8873 1.09229 -1.49587 
-0.8873 1.6121 -2.25783 -0.8873 1.6121 -1.49587 -0.88281 0.93603 -2.09472 
-0.88281 0.93603 -1.65898 -0.88281 1.76835 -2.09472 -0.88281 1.76835 -1.65898 
-0.88222 0.9924 -2.18055 -0.88222 0.9924 -1.57315 -0.88222 1.71198 -2.18055 
-0.88222 1.71198 -1.57315 -0.88195 1.30197 -2.3455 -0.88195 1.30197 -1.4082 
-0.88195 1.40241 -2.3455 -0.88195 1.40241 -1.4082 -0.88192 1.35219 -2.34825 
-0.88192 1.35219 -1.40545 -0.87975 1.25187 -2.34157 -0.87975 1.25187 -1.41213 
-0.87975 1.45251 -2.34157 -0.87975 1.45251 -1.41213 -0.87742 1.1993 -2.33155 
-0.87742 1.1993 -1.42215 -0.87742 1.50508 -2.33155 -0.87742 1.50508 -1.42215 
-0.87655 1.04174 -2.24464 -0.87655 1.04174 -1.50906 -0.87655 1.66265 -2.24464 
-0.87655 1.66265 -1.50906 -0.87414 0.86802 -1.91508 -0.87414 0.86802 -1.83862 
-0.87414 1.83636 -1.91508 -0.87414 1.83636 -1.83862 -0.87257 1.14717 -2.32023 
-0.87257 1.14717 -1.43347 -0.87257 1.55721 -2.32023 -0.87257 1.55721 -1.43347 
-0.86917 0.87038 -1.98823 -0.86917 0.87038 -1.76547 -0.86917 1.834 -1.98823 
-0.86917 1.834 -1.76547 -0.86603 0.94394 -2.16553 -0.86603 0.94394 -1.58817 
-0.86603 1.76044 -2.16553 -0.86603 1.76044 -1.58817 -0.86492 1.09444 -2.30752 
-0.86492 1.09444 -1.44618 -0.86492 1.60994 -2.30752 -0.86492 1.60994 -1.44618 
-0.86321 0.99179 -2.23037 -0.86321 0.99179 -1.52333 -0.86321 1.71259 -2.23037 
-0.86321 1.71259 -1.52333 -0.85926 0.87509 -2.06138 -0.85926 0.87509 -1.69232 
-0.85926 1.82929 -2.06138 -0.85926 1.82929 -1.69232 -0.85773 1.35219 -2.39095 
-0.85773 1.35219 -1.36275 -0.85771 1.30213 -2.38854 -0.85771 1.30213 -1.36516 
-0.85771 1.40225 -2.38854 -0.85771 1.40225 -1.36516 -0.85565 1.25197 -2.38461 
-0.85565 1.25197 -1.36909 -0.85565 1.45241 -2.38461 -0.85565 1.45241 -1.36909 
-0.85467 1.04248 -2.29352 -0.85467 1.04248 -1.46018 -0.85467 1.6619 -2.29352 
-0.85467 1.6619 -1.46018 -0.85144 1.2023 -2.37942 -0.85144 1.2023 -1.37428 
-0.85144 1.50208 -2.37942 -0.85144 1.50208 -1.37428 -0.84737 0.94311 -2.2154 
-0.84737 0.94311 -1.5383 -0.84737 1.76127 -2.2154 -0.84737 1.76127 -1.5383 
-0.84711 1.15 -2.3683 -0.84711 1.15 -1.3854 -0.84711 1.55438 -2.3683 
-0.84711 1.55438 -1.3854 -0.84461 0.88201 -2.13292 -0.84461 0.88201 -1.62078 
-0.84461 1.82237 -2.13292 -0.84461 1.82237 -1.62078 -0.8417 0.99244 -2.2795 
-0.8417 0.99244 -1.4742 -0.8417 1.71194 -2.2795 -0.8417 1.71194 -1.4742 
-0.84119 0.81145 -1.87685 -0.84119 1.89293 -1.87685 -0.8398 1.09732 -2.35621 
-0.8398 1.09732 -1.39749 -0.8398 1.60706 -2.35621 -0.8398 1.60706 -1.39749 
-0.83874 0.81303 -1.9531 -0.83874 0.81303 -1.8006 -0.83874 1.89135 -1.9531 
-0.83874 1.89135 -1.8006 -0.83151 1.30219 -2.43011 -0.83151 1.30219 -1.32359 
-0.83151 1.40219 -2.43011 -0.83151 1.40219 -1.32359 -0.83147 0.89857 -2.19761 
-0.83147 0.89857 -1.55609 -0.83147 1.35219 -2.43242 -0.83147 1.35219 -1.32128 
-0.83147 1.80581 -2.19761 -0.83147 1.80581 -1.55609 -0.83097 0.81635 -2.02643 
-0.83097 0.81635 -1.72727 -0.83097 1.88803 -2.02643 -0.83097 1.88803 -1.72727 
-0.83005 1.04513 -2.34239 -0.83005 1.65925 -2.34239 -0.83005 1.65925 -1.41131 
-0.82946 1.25231 -2.42642 -0.82946 1.25231 -1.32728 -0.82946 1.45207 -2.42642 
-0.82946 1.45207 -1.32728 -0.82631 0.94344 -2.26432 -0.82631 1.76094 -2.26432 
-0.82631 1.76094 -1.48938 -0.82533 1.20269 -2.42134 -0.82533 1.20269 -1.33236 
-0.82533 1.5017 -2.42134 -0.82533 1.5017 -1.33236 -0.81914 1.15343 -2.41491 
-0.81914 1.55095 -2.41491 -0.81914 1.55095 -1.33879 -0.81866 0.8226 -2.09894 
-0.81866 0.8226 -1.65476 -0.81866 1.88178 -2.09894 -0.81866 1.88178 -1.65476 
-0.81792 0.99416 -2.32721 -0.81792 1.71022 -2.32721 -0.81792 1.71022 -1.42649 
-0.81225 1.1007 -2.40316 -0.81225 1.60369 -2.40316 -0.81225 1.60369 -1.35054 
-0.81086 0.89871 -2.24679 -0.81086 1.80567 -2.24679 -0.81086 1.80567 -1.50691 
-0.80787 0.83768 -2.16429 -0.80787 0.83768 -1.58941 -0.80787 1.8667 -2.16429 
-0.80787 1.8667 -1.58941 -0.80321 1.35219 -2.47255 -0.80321 1.35219 -1.28115 
-0.80296 0.75738 -1.91509 -0.80296 0.75738 -1.83861 -0.80296 1.947 -1.91509 
-0.80296 1.947 -1.83861 -0.80295 1.04871 -2.38986 -0.80295 1.65568 -2.38986 
-0.80295 1.65568 -1.36384 -0.80291 0.94493 -2.31214 -0.80291 1.75945 -2.31214 
-0.80291 1.75945 -1.44156 -0.80258 1.30283 -2.47134 -0.80258 1.30283 -1.28236 
-0.80258 1.40155 -2.47134 -0.80258 1.40155 -1.28236 -0.80067 1.25288 -2.46767 
-0.80067 1.25288 -1.28603 -0.80067 1.4515 -2.46767 -0.80067 1.4515 -1.28603 
-0.79855 0.76112 -1.99068 -0.79855 0.76112 -1.76302 -0.79855 1.94327 -1.99068 
-0.79855 1.94327 -1.76302 -0.79671 1.20294 -2.46249 -0.79671 1.50145 -2.46249 
-0.79671 1.50145 -1.29121 -0.79335 0.85514 -2.22832 -0.79335 1.84924 -2.22832 
-0.79335 1.84924 -1.52538 -0.79126 0.99761 -2.37503 -0.79126 1.70677 -2.37503 
-0.79126 1.70677 -1.37867 -0.79063 1.15361 -2.45605 -0.79063 1.55078 -2.45605 
-0.79063 1.55078 -1.29765 -0.78833 0.76602 -2.06377 -0.78833 0.76602 -1.68993 
-0.78833 1.93836 -2.06377 -0.78833 1.93836 -1.68993 -0.78781 0.90011 -2.29514 
-0.78781 1.80427 -2.29514 -0.78781 1.80427 -1.45856 -0.78299 1.1055 -2.44787 
-0.78299 1.59888 -2.44787 -0.78299 1.59888 -1.30583 -0.7796 0.77912 -2.12948 
-0.7796 0.77912 -1.62422 -0.7796 1.92526 -2.12948 -0.7796 1.92526 -1.62422 
-0.77723 0.94758 -2.35872 -0.77723 1.75681 -2.35872 -0.77723 1.75681 -1.39498 
-0.77417 1.05328 -2.43481 -0.77417 1.6511 -2.43481 -0.77417 1.6511 -1.31889 
-0.77301 1.35219 -2.51124 -0.77301 1.35219 -1.24246 -0.77237 1.30289 -2.5101 
-0.77237 1.30289 -1.2436 -0.77237 1.40149 -2.5101 -0.77237 1.40149 -1.2436 
-0.77074 0.85622 -2.27681 -0.77074 1.84816 -2.27681 -0.77074 1.84816 -1.47689 
-0.76986 1.2537 -2.50742 -0.76986 1.45068 -2.50742 -0.76986 1.45068 -1.24628 
-0.76733 0.79513 -2.19448 -0.76733 1.90926 -2.19448 -0.76733 1.90926 -1.55922 
-0.76597 1.2038 -2.50237 -0.76597 1.50058 -2.50237 -0.76597 1.50058 -1.25133 
-0.76294 1.00167 -2.42004 -0.76294 1.70271 -2.42004 -0.76294 1.70271 -1.33366 
-0.76254 0.90258 -2.34203 -0.76254 1.8018 -2.34203 -0.76254 1.8018 -1.41167 
-0.76249 0.70519 -1.87685 -0.76249 1.99919 -1.87685 -0.76031 0.70705 -1.95244 
-0.76031 0.70705 -1.80126 -0.76031 1.99734 -1.95244 -0.76031 1.99734 -1.80126 
-0.76014 1.15428 -2.49574 -0.76014 1.55011 -2.49574 -0.76014 1.55011 -1.25796 
-0.75378 0.71259 -2.02761 -0.75378 0.71259 -1.72609 -0.75378 1.99179 -2.02761 
-0.75378 1.99179 -1.72609 -0.75257 1.1062 -2.48769 -0.75257 1.59818 -2.48769 
-0.75257 1.59818 -1.26601 -0.75184 0.81384 -2.25752 -0.75184 1.89054 -2.25752 
-0.75184 1.89054 -1.49618 -0.74934 0.95137 -2.40394 -0.74934 1.75301 -2.40394 
-0.74934 1.75301 -1.34976 -0.74716 0.72393 -2.09375 -0.74716 0.72393 -1.65995 
-0.74716 1.98045 -2.09375 -0.74716 1.98045 -1.65995 -0.74592 0.85872 -2.32416 
-0.74592 1.84566 -2.32416 -0.74592 1.84566 -1.42954 -0.74318 1.05872 -2.47815 
-0.74318 1.64566 -2.47815 -0.74318 1.64566 -1.27555 -0.74095 1.35219 -2.54841 
-0.74095 1.35219 -1.20529 -0.74014 1.30306 -2.54751 -0.74014 1.40132 -2.54751 
-0.74014 1.40132 -1.20619 -0.73768 1.25382 -2.5448 -0.73768 1.45056 -2.5448 
-0.73768 1.45056 -1.2089 -0.73714 0.73814 -2.15891 -0.73714 1.96625 -2.15891 
-0.73714 1.96625 -1.59479 -0.73454 0.90673 -2.38873 -0.73454 1.79765 -2.38873 
-0.73454 1.79765 -1.36497 -0.73344 1.20505 -2.54049 -0.73344 1.49933 -2.54049 
-0.73344 1.49933 -1.21322 -0.73235 1.00699 -2.46379 -0.73235 1.69739 -2.46379 
-0.73235 1.69739 -1.28991 -0.72774 1.15544 -2.53388 -0.72774 1.54894 -2.53388 
-0.72774 1.54894 -1.21982 -0.72743 0.81611 -2.30517 -0.72743 1.88827 -2.30517 
-0.72743 1.88827 -1.44853 -0.72377 0.75513 -2.22279 -0.72377 1.94925 -2.22279 
-0.72377 1.94925 -1.53091 -0.7201 1.10751 -2.52615 -0.7201 1.59687 -2.52615 
-0.7201 1.59687 -1.22755 -0.71959 0.65884 -1.91505 -0.71959 0.65884 -1.83865 
-0.71959 2.04554 -1.91505 -0.71959 2.04554 -1.83865 -0.71933 0.9563 -2.44766 
-0.71933 1.74808 -2.44766 -0.71933 1.74808 -1.30604 -0.71834 0.86256 -2.37106 
-0.71834 1.84182 -2.37106 -0.71834 1.84182 -1.38264 -0.71519 0.66258 -1.99063 
-0.71519 0.66258 -1.76307 -0.71519 2.0418 -1.99063 -0.71519 2.0418 -1.76307 
-0.71082 1.05994 -2.51664 -0.71082 1.64444 -2.51664 -0.71082 1.64444 -1.23706 
-0.70937 0.6705 -2.05597 -0.70937 0.6705 -1.69773 -0.70937 2.03389 -2.05597 
-0.70937 2.03389 -1.69773 -0.70711 0.77484 -2.2851 -0.70711 1.35219 -2.58396 
-0.70711 1.92954 -2.2851 -0.70711 1.92954 -1.4686 -0.70626 1.30312 -2.58311 
-0.70626 1.40126 -2.58311 -0.70626 1.40126 -1.17059 -0.70484 0.91154 -2.43275 
-0.70484 1.79285 -2.43275 -0.70484 1.79285 -1.32095 -0.7037 1.25417 -2.58055 
-0.7037 1.45021 -2.58055 -0.7037 1.45021 -1.17315 -0.70144 0.68291 -2.12191 
-0.70144 2.02147 -2.12191 -0.70144 2.02147 -1.63179 -0.70019 0.81937 -2.35208 
-0.70019 1.88501 -2.35208 -0.70019 1.88501 -1.40162 -0.69987 1.01332 -2.50562 
-0.69987 1.69106 -2.50562 -0.69987 1.69106 -1.24808 -0.69945 1.20546 -2.5763 
-0.69945 1.49892 -2.5763 -0.69945 1.49892 -1.1774 -0.69352 1.1571 -2.57037 
-0.69352 1.54728 -2.57037 -0.69352 1.54728 -1.18333 -0.68995 0.69827 -2.18726 
-0.68995 2.00611 -2.18726 -0.68995 2.00611 -1.56644 -0.68862 0.86785 -2.41649 
-0.68862 1.83653 -2.41649 -0.68862 1.83653 -1.33721 -0.68728 0.96235 -2.48977 
-0.68728 1.74203 -2.48977 -0.68728 1.74203 -1.26393 -0.68592 1.10921 -2.56277 
-0.68592 1.59517 -2.56277 -0.68592 1.59517 -1.19093 -0.68023 0.77776 -2.33217 
-0.68023 1.92662 -2.33217 -0.68023 1.92662 -1.42153 -0.67666 1.06191 -2.55351 
-0.67666 1.64248 -2.55351 -0.67666 1.64248 -1.20019 -0.67524 0.71634 -2.25069 
-0.67524 1.98804 -2.25069 -0.67524 1.98804 -1.50301 -0.67472 0.61412 -1.87685 
-0.67472 2.09026 -1.87685 -0.67296 0.91759 -2.47539 -0.67296 1.7868 -2.47539 
-0.67296 1.7868 -1.27831 -0.67276 0.61627 -1.95304 -0.67276 2.08812 -1.95304 
-0.67276 2.08812 -1.80066 -0.67156 1.35219 -2.6178 -0.67085 0.82444 -2.39786 
-0.67085 1.87994 -2.39786 -0.67085 1.87994 -1.35584 -0.67066 1.30306 -2.61699 
-0.67066 1.40132 -2.61699 -0.66871 0.6223 -2.01859 -0.66871 2.08208 -2.01859 
-0.66871 2.08208 -1.73511 -0.66795 1.25382 -2.61453 -0.66795 1.45056 -2.61453 
-0.66577 1.0153 -2.54262 -0.66577 1.68908 -2.54262 -0.66577 1.68908 -1.21108 
-0.66364 1.20505 -2.61029 -0.66364 1.49933 -2.61029 -0.66174 0.6315 -2.08352 
-0.66174 2.07288 -2.08352 -0.66174 2.07288 -1.67018 -0.65935 0.73832 -2.31092 
-0.65935 1.96607 -2.31092 -0.65935 1.96607 -1.44278 -0.65706 0.87364 -2.45931 
-0.65706 1.83075 -2.45931 -0.65706 1.83075 -1.29439 -0.65703 1.15544 -2.60459 
-0.65703 1.54894 -2.60459 -0.65328 0.96951 -2.53013 -0.65328 1.73487 -2.53013 
-0.65328 1.73487 -1.22357 -0.65216 0.64483 -2.14947 -0.65216 2.05955 -2.14947 
-0.65216 2.05955 -1.60423 -0.65136 0.78238 -2.37789 -0.65136 1.92201 -2.37789 
-0.65136 1.92201 -1.37581 -0.6493 1.10751 -2.59695 -0.6493 1.59687 -2.59695 
-0.63979 1.05994 -2.58767 -0.63979 1.64444 -2.58767 -0.63979 1.64444 -1.16603 
-0.63969 0.83109 -2.44188 -0.63969 1.87329 -2.44188 -0.63969 1.87329 -1.31182 
-0.63957 0.66142 -2.21417 -0.63957 2.04296 -2.21417 -0.63957 2.04296 -1.53953 
-0.63922 0.92464 -2.51607 -0.63922 1.77975 -2.51607 -0.63922 1.77975 -1.23763 
-0.63439 1.35219 -2.64986 -0.63325 1.30289 -2.64922 -0.63325 1.40149 -2.64922 
-0.63083 0.74266 -2.35698 -0.63083 1.96173 -2.35698 -0.63083 1.96173 -1.39672 
-0.63057 1.2537 -2.64671 -0.63057 1.45068 -2.64671 -0.62877 1.01332 -2.57672 
-0.62877 1.69106 -2.57672 -0.62877 1.69106 -1.17698 -0.62674 2.13049 -1.91505 
-0.62674 2.13049 -1.83865 -0.62553 0.68146 -2.2754 -0.62553 2.02292 -2.2754 
-0.62553 2.02292 -1.4783 -0.62552 1.2038 -2.64282 -0.62552 1.50058 -2.64282 
-0.62403 0.57769 -1.98045 -0.62403 2.1267 -1.98045 -0.62403 2.1267 -1.77325 
-0.62361 0.88079 -2.50046 -0.62361 1.82359 -2.50046 -0.62361 1.82359 -1.25324 
-0.62056 0.78867 -2.42214 -0.62056 1.91571 -2.42214 -0.62056 1.91571 -1.33156 
-0.61889 1.15428 -2.63699 -0.61889 1.55011 -2.63699 -0.61875 0.58501 -2.0459 
-0.61875 2.11937 -2.0459 -0.61875 2.11937 -1.7078 -0.61292 0.96235 -2.56413 
-0.61292 1.74203 -2.56413 -0.61292 1.74203 -1.18957 -0.6111 0.59579 -2.11012 
-0.6111 2.10859 -2.11012 -0.6111 2.10859 -1.64358 -0.61084 1.1062 -2.62942 
-0.61084 1.59818 -2.62942 -0.60876 0.70442 -2.33489 -0.60876 1.99996 -2.33489 
-0.60876 1.99996 -1.41881 -0.60651 0.83809 -2.48336 -0.60651 1.86629 -2.48336 
-0.60651 1.86629 -1.27034 -0.6013 1.05872 -2.62003 -0.6013 1.64566 -2.62003 
-0.60031 0.61038 -2.17576 -0.60031 2.094 -2.17576 -0.60031 2.094 -1.57794 
-0.60027 0.74879 -2.4018 -0.60027 1.9556 -2.4018 -0.60027 1.9556 -1.3519 
-0.59854 0.91759 -2.54981 -0.59854 1.7868 -2.54981 -0.59854 1.7868 -1.20389 
-0.5957 1.35219 -2.68006 -0.59449 1.30283 -2.67943 -0.59449 1.40155 -2.67943 
-0.59082 1.25288 -2.67752 -0.59082 1.4515 -2.67752 -0.58794 0.79662 -2.46479 
-0.58794 1.90776 -2.46479 -0.58794 1.90776 -1.28891 -0.58777 0.62806 -2.23764 
-0.58777 2.07632 -2.23764 -0.58777 2.07632 -1.51606 -0.58694 1.00699 -2.6092 
-0.58694 1.69739 -2.6092 -0.58564 1.20294 -2.67356 -0.58564 1.50145 -2.67356 
-0.58246 0.87364 -2.53391 -0.58246 1.83075 -2.53391 -0.58246 1.83075 -1.21979 
-0.5792 1.15361 -2.66748 -0.5792 1.55078 -2.66748 -0.57854 0.71015 -2.37992 
-0.57854 1.99423 -2.37992 -0.57854 1.99423 -1.37378 -0.57735 2.16869 -1.87685 
-0.57611 2.16694 -1.94225 -0.57611 2.16694 -1.81145 -0.57271 0.64913 -2.29841 
-0.57271 2.05525 -2.29841 -0.57271 2.05525 -1.45529 -0.57241 2.1617 -2.00738 
-0.57241 2.1617 -1.74632 -0.57102 1.1055 -2.65984 -0.57102 1.59888 -2.65984 
-0.57081 0.9563 -2.59618 -0.57081 1.74808 -2.59618 -0.56795 0.75649 -2.4448 
-0.56795 1.94789 -2.4448 -0.56795 1.94789 -1.3089 -0.56626 0.55138 -2.07194 
-0.56626 2.153 -2.07194 -0.56626 2.153 -1.68176 -0.56503 0.83109 -2.51654 
-0.56503 1.87329 -2.51654 -0.56503 1.87329 -1.23716 -0.55796 1.05328 -2.65102 
-0.55796 1.6511 -2.65102 -0.55768 0.56352 -2.13567 -0.55768 2.14087 -2.13567 
-0.55768 2.14087 -1.61803 -0.5559 0.91154 -2.58169 -0.5559 1.79285 -2.58169 
-0.5559 1.79285 -1.17201 -0.55557 0.6733 -2.3569 -0.55557 1.35219 -2.70832 
-0.55557 2.03108 -2.3569 -0.55557 2.03108 -1.3968 -0.55326 1.30219 -2.70836 
-0.55326 1.40219 -2.70836 -0.54957 1.25231 -2.70631 -0.54957 1.45207 -2.70631 
-0.54671 0.57903 -2.19829 -0.54671 2.12536 -2.19829 -0.54671 2.12536 -1.55541 
-0.5466 0.7178 -2.42345 -0.5466 1.98658 -2.42345 -0.5466 1.98658 -1.33025 
-0.54529 0.78867 -2.49741 -0.54529 1.91571 -2.49741 -0.54529 1.91571 -1.25629 
-0.54449 1.20269 -2.70218 -0.54449 1.5017 -2.70218 -0.54367 2.19077 -1.9117 
-0.54367 2.19077 -1.842 -0.54319 1.00167 -2.63979 -0.54319 1.70271 -2.63979 
-0.54112 2.18715 -1.97705 -0.54112 2.18715 -1.77665 -0.53964 0.86785 -2.56547 
-0.53964 1.83653 -2.56547 -0.53964 1.83653 -1.18823 -0.53806 1.15343 -2.69599 
-0.53806 1.55095 -2.69599 -0.53609 2.18 -2.04216 -0.53609 2.18 -1.71154 
-0.5334 0.59785 -2.25953 -0.5334 2.10654 -2.25953 -0.5334 2.10654 -1.49417 
-0.52862 0.53495 -2.10636 -0.52862 2.16943 -2.10636 -0.52862 2.16943 -1.64734 
-0.52709 0.95137 -2.62619 -0.52709 1.75301 -2.62619 -0.52631 1.1007 -2.6891 
-0.52631 1.60369 -2.6891 -0.52495 0.74879 -2.47712 -0.52495 1.9556 -2.47712 
-0.52495 1.9556 -1.27658 -0.52393 0.68063 -2.40078 -0.52393 2.02375 -2.40078 
-0.52393 2.02375 -1.35292 -0.52101 0.82444 -2.5477 -0.52101 1.87994 -2.5477 
-0.52101 1.87994 -1.206 -0.51864 0.54924 -2.17057 -0.51864 2.15515 -2.17057 
-0.51864 2.15515 -1.58313 -0.51781 0.6199 -2.31914 -0.51781 2.08448 -2.31914 
-0.51781 2.08448 -1.43456 -0.5141 1.35219 -2.73458 -0.51301 1.04871 -2.6798 
-0.51301 1.65568 -2.6798 -0.51188 0.90673 -2.61139 -0.51188 1.79765 -2.61139 
-0.51169 1.30213 -2.73456 -0.51169 1.40225 -2.73456 -0.50969 2.21255 -1.87685 
-0.50845 2.21046 -1.94646 -0.50845 2.21046 -1.80724 -0.50776 1.25197 -2.7325 
-0.50776 1.45241 -2.7325 -0.50636 0.56663 -2.23251 -0.50636 2.13776 -2.23251 
-0.50636 2.13776 -1.52119 -0.50443 2.20504 -2.01176 -0.50443 2.20504 -1.74194 
-0.50307 0.71015 -2.45539 -0.50307 1.99423 -2.45539 -0.50307 1.99423 -1.29831 
-0.50257 1.2023 -2.72829 -0.50257 1.50208 -2.72829 -0.50104 0.78238 -2.52821 
-0.50104 1.92201 -2.52821 -0.50104 1.92201 -1.22549 -0.5 0.64508 -2.37685 
-0.5 2.0593 -2.37685 -0.5 2.0593 -1.37685 -0.49824 2.19594 -2.07648 
-0.49824 2.19594 -1.67722 -0.49818 0.99761 -2.66811 -0.49818 1.70677 -2.66811 
-0.49421 0.86256 -2.59519 -0.49421 1.84182 -2.59519 -0.49172 0.58738 -2.2931 
-0.49172 2.11701 -2.2931 -0.49172 2.11701 -1.4606 -0.49145 1.15 -2.72396 
-0.49145 1.55438 -2.72396 -0.48924 0.52105 -2.14113 -0.48924 2.18334 -2.14113 
-0.48924 2.18334 -1.61257 -0.48187 0.94758 -2.65408 -0.48187 1.75681 -2.65408 
-0.48013 0.74266 -2.50768 -0.48013 1.96173 -2.50768 -0.48013 1.96173 -1.24602 
-0.48005 0.6733 -2.43242 -0.48005 2.03108 -2.43242 -0.48005 2.03108 -1.32128 
-0.47936 1.09732 -2.71665 -0.47936 1.60706 -2.71665 -0.47808 0.53732 -2.20461 
-0.47808 2.16706 -2.20461 -0.47808 2.16706 -1.54909 -0.47523 0.81937 -2.57704 
-0.47523 1.88501 -2.57704 -0.47523 1.88501 -1.17666 -0.47486 0.61124 -2.35171 
-0.47486 2.09314 -2.35171 -0.47486 2.09314 -1.40199 -0.4739 2.23208 -1.9117 
-0.4739 2.23208 -1.842 -0.47179 2.22773 -1.98102 -0.47179 2.22773 -1.77268 
-0.4714 1.35219 -2.75877 -0.46865 1.30197 -2.7588 -0.46865 1.40241 -2.7588 
-0.4666 2.22032 -2.04609 -0.4666 2.22032 -1.70761 -0.46554 1.04513 -2.7069 
-0.46554 1.65925 -2.7069 -0.46518 0.90258 -2.63939 -0.46518 1.8018 -2.63939 
-0.46472 1.25187 -2.7566 -0.46472 1.45251 -2.7566 -0.46433 0.55654 -2.26586 
-0.46433 2.14785 -2.26586 -0.46433 2.14785 -1.48784 -0.45829 2.2096 -2.11101 
-0.45829 2.2096 -1.64269 -0.45804 0.70442 -2.48561 -0.45804 1.99996 -2.48561 
-0.45804 1.99996 -1.26809 -0.45532 0.77776 -2.55708 -0.45532 1.92662 -2.55708 
-0.45532 1.92662 -1.19662 -0.4547 1.1993 -2.75427 -0.4547 1.50508 -2.75427 
-0.45036 0.99416 -2.69477 -0.45036 1.71022 -2.69477 -0.44858 0.57918 -2.32543 
-0.44858 2.1252 -2.32543 -0.44858 2.1252 -1.42827 -0.4481 0.50943 -2.17511 
-0.4481 2.19496 -2.17511 -0.4481 2.19496 -1.57859 -0.44731 0.85872 -2.62277 
-0.44731 1.84566 -2.62277 -0.44338 1.14717 -2.74942 -0.44338 1.55721 -2.74942 
-0.44229 0.6199 -2.39466 -0.44229 2.08448 -2.39466 -0.44229 2.08448 -1.35904 
-0.438 2.25117 -1.87685 -0.43694 2.249 -1.94623 -0.43694 2.249 -1.80747 
-0.4361 0.52781 -2.23769 -0.4361 2.17658 -2.23769 -0.4361 2.17658 -1.51601 
-0.43529 0.94493 -2.67976 -0.43529 1.75945 -2.67976 -0.43407 0.73832 -2.5362 
-0.43407 1.96607 -2.5362 -0.43407 1.96607 -1.2175 -0.43378 2.24251 -2.01528 
-0.43378 2.24251 -1.73842 -0.43067 1.09444 -2.74177 -0.43067 1.60994 -2.74177 
-0.42832 0.81611 -2.60428 -0.42832 1.88827 -2.60428 -0.42756 1.35219 -2.78084 
-0.42631 2.23354 -2.08051 -0.42631 2.23354 -1.67319 -0.4247 1.30191 -2.78079 
-0.4247 1.40247 -2.78079 -0.42156 0.64913 -2.44956 -0.42156 2.05525 -2.44956 
-0.42156 2.05525 -1.30414 -0.42122 0.54898 -2.29807 -0.42122 2.1554 -2.29807 
-0.42122 2.1554 -1.45563 -0.41829 0.90011 -2.66466 -0.41829 1.80427 -2.66466 
-0.41697 2.2207 -2.14484 -0.41697 2.2207 -1.60886 -0.41667 1.04248 -2.73152 
-0.41667 1.6619 -2.73152 -0.41625 0.58738 -2.36857 -0.41625 2.11701 -2.36857 
-0.41625 2.11701 -1.38513 -0.41555 1.24937 -2.78059 -0.41555 1.45501 -2.78059 
-0.40825 0.77484 -2.58396 -0.40825 1.92954 -2.58396 -0.40825 1.92954 -1.16974 
-0.4058 0.50033 -2.208 -0.4058 2.20405 -2.208 -0.4058 2.20405 -1.5457 
-0.40521 1.19681 -2.77777 -0.40521 1.50758 -2.77777 -0.40265 0.99244 -2.71855 
-0.40265 1.71194 -2.71855 -0.39996 0.85622 -2.64759 -0.39996 1.84816 -2.64759 
-0.39938 2.26831 -1.91172 -0.39938 2.26831 -1.84198 -0.39855 0.68146 -2.50238 
-0.39855 2.02292 -2.50238 -0.39855 2.02292 -1.25132 -0.39726 2.26396 -1.98103 
-0.39726 2.26396 -1.77267 -0.39455 2.25477 -2.04915 -0.39455 2.25477 -1.70455 
-0.394 1.14495 -2.77229 -0.394 1.55943 -2.77229 -0.39285 0.52072 -2.2697 
-0.39285 2.18366 -2.2697 -0.39285 2.18366 -1.484 -0.38901 0.55654 -2.34118 
-0.38901 2.14785 -2.34118 -0.38901 2.14785 -1.41252 -0.38747 0.94344 -2.70316 
-0.38747 1.76094 -2.70316 -0.38606 2.24367 -2.11397 -0.38606 2.24367 -1.63973 
-0.38268 0.59785 -2.41025 -0.38268 1.35219 -2.80073 -0.38268 2.10654 -2.41025 
-0.38268 2.10654 -1.34345 -0.38098 1.09229 -2.76415 -0.38098 1.6121 -2.76415 
-0.38067 0.81384 -2.62869 -0.38067 1.89054 -2.62869 -0.37569 2.22866 -2.17794 
-0.37569 2.22866 -1.57576 -0.37444 1.29961 -2.80261 -0.37444 1.40477 -2.80261 
-0.37384 0.71634 -2.55209 -0.37384 1.98804 -2.55209 -0.37384 1.98804 -1.20161 
-0.36994 0.89871 -2.68771 -0.36994 1.80567 -2.68771 -0.36779 1.04174 -2.7534 
-0.36779 1.66265 -2.7534 -0.36513 1.24717 -2.80186 -0.36513 1.45721 -2.80186 
-0.36353 0.49446 -2.24038 -0.36353 2.20992 -2.24038 -0.36353 2.20992 -1.51332 
-0.36084 0.52781 -2.31295 -0.36084 2.17658 -2.31295 -0.36084 2.17658 -1.44075 
-0.36079 0.62806 -2.46462 -0.36079 2.07632 -2.46462 -0.36079 2.07632 -1.28908 
-0.36044 2.28497 -1.87685 -0.35957 2.28271 -1.94648 -0.35957 2.28271 -1.80722 
-0.35773 2.27577 -2.01483 -0.35773 2.27577 -1.73887 -0.35566 0.56663 -2.38321 
-0.35566 2.13776 -2.38321 -0.35566 2.13776 -1.37049 -0.35479 1.19504 -2.79849 
-0.35479 1.50935 -2.79849 -0.3542 2.26446 -2.08253 -0.3542 2.26446 -1.67117 
-0.35352 0.99179 -2.74006 -0.35352 1.71259 -2.74006 -0.35147 0.85514 -2.6702 
-0.35147 1.84924 -2.6702 -0.34594 0.75513 -2.60062 -0.34594 1.94925 -2.60062 
-0.34452 2.25127 -2.14695 -0.34452 2.25127 -1.60675 -0.34345 1.14334 -2.79251 
-0.34345 1.56104 -2.79251 -0.33855 0.94311 -2.72422 -0.33855 1.76127 -2.72422 
-0.33732 0.66142 -2.51642 -0.33732 2.04296 -2.51642 -0.33732 2.04296 -1.23728 
-0.33689 1.35219 -2.81839 -0.33333 2.23411 -2.21018 -0.33333 2.23411 -1.54352 
-0.33115 0.50033 -2.28265 -0.33115 2.20405 -2.28265 -0.33115 2.20405 -1.47105 
-0.33112 1.09225 -2.78393 -0.33112 1.61214 -2.78393 -0.32843 1.29957 -2.81991 
-0.32843 1.40482 -2.81991 -0.32776 0.53732 -2.35493 -0.32776 2.16706 -2.35493 
-0.32776 2.16706 -1.39877 -0.32144 0.57903 -2.42356 -0.32144 2.12536 -2.42356 
-0.32144 2.12536 -1.33014 -0.3208 2.2987 -1.91172 -0.3208 2.2987 -1.84198 
-0.32076 0.89857 -2.70832 -0.32076 1.80581 -2.70832 -0.31947 2.29415 -1.9801 
-0.31947 2.29415 -1.7736 -0.31878 1.24688 -2.81881 -0.31878 1.4575 -2.81881 
-0.31786 1.04188 -2.77277 -0.31786 1.6625 -2.77277 -0.31763 0.79513 -2.64418 
-0.31763 1.90926 -2.64418 -0.3168 2.28507 -2.04824 -0.3168 2.28507 -1.70546 
-0.31284 2.27157 -2.11533 -0.31284 2.27157 -1.63837 -0.31041 0.69827 -2.5668 
-0.31041 2.00611 -2.5668 -0.31041 2.00611 -1.1869 -0.30822 1.19475 -2.81504 
-0.30822 1.50963 -2.81504 -0.3037 0.9924 -2.75907 -0.3037 1.71198 -2.75907 
-0.30233 2.25618 -2.17918 -0.30233 2.25618 -1.57452 -0.30109 2.22866 -2.25254 
-0.30109 2.22866 -1.50116 -0.29891 0.61038 -2.47716 -0.29891 2.094 -2.47716 
-0.29891 2.094 -1.27654 -0.29826 0.50943 -2.32495 -0.29826 2.19496 -2.32495 
-0.29826 2.19496 -1.42875 -0.29594 1.14193 -2.80863 -0.29594 1.56245 -2.80863 
-0.29372 0.54924 -2.39549 -0.29372 2.15515 -2.39549 -0.29372 2.15515 -1.35821 
-0.29028 1.35219 -2.83379 -0.28868 0.94394 -2.74288 -0.28868 1.76044 -2.74288 
-0.28744 0.83768 -2.68472 -0.28744 1.8667 -2.68472 -0.28338 1.0909 -2.79957 
-0.28338 1.61348 -2.79957 -0.28206 0.73814 -2.61399 -0.28206 1.96625 -2.61399 
-0.28137 1.29944 -2.835 -0.28137 1.40494 -2.835 -0.28108 2.31187 -1.87685 
-0.28043 2.30962 -1.9453 -0.28043 2.30962 -1.8084 -0.27845 2.30288 -2.01343 
-0.27845 2.30288 -1.74027 -0.27517 2.29168 -2.08092 -0.27517 2.29168 -1.67278 
-0.27262 0.64483 -2.52901 -0.27262 2.05955 -2.52901 -0.27262 2.05955 -1.22469 
-0.27165 1.24684 -2.83346 -0.27165 1.45754 -2.83346 -0.2706 2.27607 -2.14745 
-0.2706 2.27607 -1.60625 -0.2701 2.25127 -2.22137 -0.2701 2.25127 -1.53233 
-0.26975 1.04041 -2.78791 -0.26975 1.66397 -2.78791 -0.26799 0.48368 -2.29382 
-0.26799 2.2207 -2.29382 -0.26799 2.2207 -1.45988 -0.26428 0.52105 -2.36609 
-0.26428 2.18334 -2.36609 -0.26428 2.18334 -1.38761 -0.26005 1.19371 -2.82935 
-0.26005 1.51067 -2.82935 -0.25882 0.56352 -2.43453 -0.25882 2.14087 -2.43453 
-0.25882 2.14087 -1.31917 -0.25607 0.88201 -2.72146 -0.25607 1.82237 -2.72146 
-0.25536 0.99106 -2.77372 -0.25536 1.71332 -2.77372 -0.25263 0.77912 -2.65645 
-0.25263 1.92526 -2.65645 -0.24768 1.14104 -2.8224 -0.24768 1.56334 -2.8224 
-0.24614 2.3208 -1.91155 -0.24614 2.3208 -1.84215 -0.24506 0.68291 -2.57829 
-0.24506 2.02147 -2.57829 -0.24506 2.02147 -1.17541 -0.24481 2.31627 -1.97993 
-0.24481 2.31627 -1.77377 -0.24298 1.35219 -2.84688 -0.24216 2.30721 -2.04799 
-0.24216 2.30721 -1.70571 -0.23848 2.27157 -2.18969 -0.23848 2.27157 -1.56401 
-0.23822 2.29374 -2.11507 -0.23822 2.29374 -1.63863 -0.23712 2.24367 -2.26291 
-0.23712 2.24367 -1.49079 -0.23465 1.09001 -2.81291 -0.23465 1.61437 -2.81291 
-0.23416 0.49479 -2.33514 -0.23416 2.2096 -2.33514 -0.23416 2.2096 -1.41856 
-0.23388 1.2994 -2.84768 -0.23388 1.40498 -2.84768 -0.23327 0.59579 -2.48795 
-0.23327 2.10859 -2.48795 -0.23327 2.10859 -1.26575 -0.22951 0.53495 -2.40547 
-0.22951 2.16943 -2.40547 -0.22951 2.16943 -1.34823 -0.22275 1.24624 -2.84595 
-0.22275 1.45814 -2.84595 -0.22209 0.8226 -2.69551 -0.22209 1.88178 -2.69551 
-0.22094 1.03973 -2.80073 -0.22094 1.66465 -2.80073 -0.21787 0.93603 -2.75966 
-0.21787 1.76835 -2.75966 -0.2169 0.72393 -2.62401 -0.2169 1.98045 -2.62401 
-0.21108 2.32966 -1.87685 -0.21095 1.19312 -2.84132 -0.21095 1.51126 -2.84132 
-0.21057 2.32731 -1.94617 -0.21057 2.32731 -1.80753 -0.20841 2.3205 -2.01447 
-0.20841 2.3205 -1.73923 -0.20667 0.6315 -2.53859 -0.20667 2.07288 -2.53859 
-0.20667 2.07288 -1.21511 -0.20568 2.26446 -2.23105 -0.20568 2.26446 -1.52265 
-0.20526 2.30913 -2.08211 -0.20526 2.30913 -1.67159 -0.20407 2.29168 -2.15202 
-0.20407 2.29168 -1.60168 -0.20366 0.47084 -2.30316 -0.20366 2.23354 -2.30316 
-0.20366 2.23354 -1.45054 -0.19963 0.50845 -2.37509 -0.19963 2.19594 -2.37509 
-0.19963 2.19594 -1.37861 -0.19881 1.14069 -2.83379 -0.19881 1.56369 -2.83379 
-0.19509 0.55138 -2.44311 -0.19509 1.35219 -2.85764 -0.19509 2.153 -2.44311 
-0.19509 2.153 -1.31059 -0.18692 0.76602 -2.66518 -0.18692 1.93836 -2.66518 
-0.18558 1.08974 -2.82378 -0.18558 1.61465 -2.82378 -0.18453 0.87509 -2.73611 
-0.18453 1.82929 -2.73611 -0.18446 1.29897 -2.85825 -0.18446 1.40541 -2.85825 
-0.18384 0.98419 -2.78832 -0.18384 1.72019 -2.78832 -0.17912 0.6705 -2.58622 
-0.17912 2.03389 -2.58622 -0.17912 2.03389 -1.16748 -0.17515 2.33612 -1.91155 
-0.17515 2.33612 -1.84215 -0.17448 2.33137 -1.98062 -0.17448 2.33137 -1.77308 
-0.17328 1.2459 -2.85597 -0.17328 1.45848 -2.85597 -0.1723 2.25477 -2.2714 
-0.1723 2.25477 -1.4823 -0.17181 2.32222 -2.04866 -0.17181 2.32222 -1.70504 
-0.17139 2.28507 -2.19365 -0.17139 2.28507 -1.56005 -0.17114 2.30721 -2.11901 
-0.17114 2.30721 -1.63469 -0.16924 0.48406 -2.34345 -0.16924 2.22032 -2.34345 
-0.16924 2.22032 -1.41025 -0.16905 0.58501 -2.4956 -0.16905 2.11937 -2.4956 
-0.16905 2.11937 -1.2581 -0.16531 0.52438 -2.41294 -0.16531 2.18 -2.41294 
-0.16531 2.18 -1.34076 -0.16159 1.19315 -2.85081 -0.16159 1.51123 -2.85081 
-0.15076 0.71259 -2.63063 -0.15076 1.99179 -2.63063 -0.14958 0.81635 -2.70782 
-0.14958 1.88803 -2.70782 -0.14943 1.14087 -2.84278 -0.14943 1.56352 -2.84278 
-0.14857 1.03421 -2.81323 -0.14857 1.67018 -2.81323 -0.14673 1.35219 -2.86603 
-0.1459 0.93035 -2.77171 -0.1459 1.77403 -2.77171 -0.14174 0.6223 -2.54556 
-0.14174 2.08208 -2.54556 -0.14174 2.08208 -1.20814 -0.13928 2.34244 -1.87685 
-0.13895 2.34007 -1.94599 -0.13895 2.34007 -1.80771 -0.13843 0.46187 -2.31063 
-0.13843 2.24251 -2.31063 -0.13843 2.24251 -1.44307 -0.13798 2.27577 -2.23458 
-0.13798 2.27577 -1.51912 -0.13795 2.33298 -2.0148 -0.13795 2.33298 -1.7389 
-0.13762 2.3205 -2.08526 -0.13762 2.3205 -1.66844 -0.13658 2.30288 -2.1553 
-0.13658 2.30288 -1.5984 -0.13594 1.29893 -2.86613 -0.13594 1.40545 -2.86613 
-0.13491 0.49934 -2.38128 -0.13491 2.20504 -2.38128 -0.13491 2.20504 -1.37242 
-0.13053 0.54268 -2.44926 -0.13053 2.1617 -2.44926 -0.13053 2.1617 -1.30444 
-0.12447 1.24563 -2.86333 -0.12447 1.45875 -2.86333 -0.11383 0.76112 -2.6754 
-0.11383 1.94327 -2.6754 -0.11378 0.66258 -2.59204 -0.11378 2.0418 -2.59204 
-0.11267 1.08503 -2.83389 -0.11267 1.61935 -2.83389 -0.11264 1.1929 -2.85764 
-0.11264 1.51148 -2.85764 -0.11138 0.87038 -2.74602 -0.11138 1.834 -2.74602 
-0.11089 0.97957 -2.79818 -0.11089 1.72481 -2.79818 -0.10442 2.34612 -1.91155 
-0.10442 2.34612 -1.84215 -0.10418 2.26396 -2.27411 -0.10418 2.26396 -1.47959 
-0.10417 0.47665 -2.34864 -0.10417 2.22773 -2.34864 -0.10417 2.22773 -1.40506 
-0.10377 2.33137 -2.05133 -0.10377 2.33137 -1.70237 -0.10375 2.34137 -1.9806 
-0.10375 2.34137 -1.7731 -0.1036 0.57769 -2.50088 -0.1036 2.1267 -2.50088 
-0.1036 2.1267 -1.25282 -0.10325 2.29415 -2.19632 -0.10325 2.29415 -1.55738 
-0.10308 2.31627 -2.12166 -0.10308 2.31627 -1.63204 -0.1002 0.51724 -2.41797 
-0.1002 2.18715 -2.41797 -0.1002 2.18715 -1.33573 -0.09802 1.35219 -2.87203 
-0.08682 1.29882 -2.87164 -0.08682 1.40556 -2.87164 -0.07625 0.81303 -2.71559 
-0.07625 1.89135 -2.71559 -0.07619 0.61627 -2.54961 -0.07619 2.08812 -2.54961 
-0.07619 2.08812 -1.20409 -0.07559 0.70705 -2.63716 -0.07559 1.99734 -2.63716 
-0.0754 1.0304 -2.82066 -0.0754 1.67398 -2.82066 -0.07536 1.24562 -2.86829 
-0.07536 1.45877 -2.86829 -0.07493 1.13907 -2.851 -0.07493 1.56531 -2.851 
-0.07315 0.92693 -2.77896 -0.07315 1.77745 -2.77896 -0.06963 2.28271 -2.23642 
-0.06963 2.28271 -1.51728 -0.06961 0.49392 -2.3853 -0.06961 2.21046 -2.3853 
-0.06961 2.21046 -1.3684 -0.06948 2.34977 -1.87685 -0.06938 2.249 -2.31379 
-0.06938 2.249 -1.43991 -0.06932 2.32731 -2.08742 -0.06932 2.32731 -1.66628 
-0.06931 2.34738 -1.94616 -0.06931 2.34738 -1.80754 -0.06914 2.34007 -2.0158 
-0.06914 2.34007 -1.7379 -0.06845 2.30962 -2.15728 -0.06845 2.30962 -1.59642 
-0.0654 0.53744 -2.45296 -0.0654 2.16694 -2.45296 -0.0654 2.16694 -1.30074 
-0.04907 1.35219 -2.87565 -0.03824 0.75738 -2.67981 -0.03824 1.947 -2.67981 
-0.03823 0.86802 -2.75099 -0.03823 1.83636 -2.75099 -0.0382 0.65884 -2.59644 
-0.0382 2.04554 -2.59644 -0.0382 0.5739 -2.50359 -0.0382 2.13049 -2.50359 
-0.0382 2.13049 -1.25011 -0.03779 1.08382 -2.83942 -0.03779 1.62057 -2.83942 
-0.03779 0.97724 -2.80313 -0.03779 1.72714 -2.80313 -0.03776 1.19169 -2.86316 
-0.03776 1.51269 -2.86316 -0.03776 1.29879 -2.87471 -0.03776 1.40559 -2.87471 
-0.03487 2.26831 -2.27623 -0.03487 2.26831 -1.47747 -0.03487 2.2987 -2.19765 
-0.03487 2.2987 -1.55605 -0.03485 0.4723 -2.35075 -0.03485 2.23208 -2.35075 
-0.03485 2.23208 -1.40295 -0.03485 0.51362 -2.42052 -0.03485 2.19077 -2.42052 
-0.03485 2.19077 -1.33318 -0.0347 2.33612 -2.052 -0.0347 2.33612 -1.7017 
-0.0347 2.3208 -2.12299 -0.0347 2.3208 -1.63071 -0.0347 2.34612 -1.98127 
-0.0347 2.34612 -1.77243 -0.0347 2.35099 -1.91155 -0.0347 2.35099 -1.84215 
0 0.49183 -2.38654 0 0.53569 -2.4542 0 0.61412 -2.55157 
0 0.70519 -2.63934 0 0.81145 -2.71804 0 0.92579 -2.78138 
0 1.02949 -2.82335 0 1.13847 -2.85374 0 1.24531 -2.87112 
0 1.35219 -2.87685 0 1.45907 -2.87112 0 1.56592 -2.85374 
0 1.6749 -2.82335 0 1.77859 -2.78138 0 1.89293 -2.71804 
0 1.99919 -2.63934 0 2.09026 -2.55157 0 2.09026 -1.20213 
0 2.16869 -2.4542 0 2.16869 -1.2995 0 2.21255 -2.38654 
0 2.21255 -1.36716 0 2.25117 -2.31485 0 2.25117 -1.43885 
0 2.28497 -2.23729 0 2.28497 -1.51641 0 2.31187 -2.15793 
0 2.31187 -1.59577 0 2.32966 -2.08793 0 2.32966 -1.66577 
0 2.34244 -2.01613 0 2.34244 -1.73757 0 2.34977 -1.94633 
0 2.34977 -1.80737 0 2.35219 -1.87685 0.0347 2.35099 -1.91155 
0.0347 2.35099 -1.84215 0.0347 2.34612 -1.98127 0.0347 2.34612 -1.77243 
0.0347 2.3208 -2.12299 0.0347 2.3208 -1.63071 0.0347 2.33612 -2.052 
0.0347 2.33612 -1.7017 0.03485 0.51362 -2.42052 0.03485 2.19077 -2.42052 
0.03485 2.19077 -1.33318 0.03485 0.4723 -2.35075 0.03485 2.23208 -2.35075 
0.03485 2.23208 -1.40295 0.03487 2.2987 -2.19765 0.03487 2.2987 -1.55605 
0.03487 2.26831 -2.27623 0.03487 2.26831 -1.47747 0.03776 1.29879 -2.87471 
0.03776 1.40559 -2.87471 0.03776 1.19169 -2.86316 0.03776 1.51269 -2.86316 
0.03779 0.97724 -2.80313 0.03779 1.72714 -2.80313 0.03779 1.08382 -2.83942 
0.03779 1.62057 -2.83942 0.0382 0.5739 -2.50359 0.0382 2.13049 -2.50359 
0.0382 2.13049 -1.25011 0.0382 0.65884 -2.59644 0.0382 2.04554 -2.59644 
0.03823 0.86802 -2.75099 0.03823 1.83636 -2.75099 0.03824 0.75738 -2.67981 
0.03824 1.947 -2.67981 0.04907 1.35219 -2.87565 0.0654 0.53744 -2.45296 
0.0654 2.16694 -2.45296 0.0654 2.16694 -1.30074 0.06845 2.30962 -2.15728 
0.06845 2.30962 -1.59642 0.06914 2.34007 -2.0158 0.06914 2.34007 -1.7379 
0.06931 2.34738 -1.94616 0.06931 2.34738 -1.80754 0.06932 2.32731 -2.08742 
0.06932 2.32731 -1.66628 0.06938 2.249 -2.31379 0.06938 2.249 -1.43991 
0.06948 2.34977 -1.87685 0.06961 0.49392 -2.3853 0.06961 2.21046 -2.3853 
0.06961 2.21046 -1.3684 0.06963 2.28271 -2.23642 0.06963 2.28271 -1.51728 
0.07315 0.92693 -2.77896 0.07315 1.77745 -2.77896 0.07493 1.13907 -2.851 
0.07493 1.56531 -2.851 0.07536 1.24562 -2.86829 0.07536 1.45877 -2.86829 
0.0754 1.0304 -2.82066 0.0754 1.67398 -2.82066 0.07559 0.70705 -2.63716 
0.07559 1.99734 -2.63716 0.07619 0.61627 -2.54961 0.07619 2.08812 -2.54961 
0.07619 2.08812 -1.20409 0.07625 0.81303 -2.71559 0.07625 1.89135 -2.71559 
0.08682 1.29882 -2.87164 0.08682 1.40556 -2.87164 0.09802 1.35219 -2.87203 
0.1002 0.51724 -2.41797 0.1002 2.18715 -2.41797 0.1002 2.18715 -1.33573 
0.10308 2.31627 -2.12166 0.10308 2.31627 -1.63204 0.10325 2.29415 -2.19632 
0.10325 2.29415 -1.55738 0.1036 0.57769 -2.50088 0.1036 2.1267 -2.50088 
0.1036 2.1267 -1.25282 0.10375 2.34137 -1.9806 0.10375 2.34137 -1.7731 
0.10377 2.33137 -2.05133 0.10377 2.33137 -1.70237 0.10417 0.47665 -2.34864 
0.10417 2.22773 -2.34864 0.10417 2.22773 -1.40506 0.10418 2.26396 -2.27411 
0.10418 2.26396 -1.47959 0.10442 2.34612 -1.91155 0.10442 2.34612 -1.84215 
0.11089 0.97957 -2.79818 0.11089 1.72481 -2.79818 0.11138 0.87038 -2.74602 
0.11138 1.834 -2.74602 0.11264 1.1929 -2.85764 0.11264 1.51148 -2.85764 
0.11267 1.08503 -2.83389 0.11267 1.61935 -2.83389 0.11378 0.66258 -2.59204 
0.11378 2.0418 -2.59204 0.11383 0.76112 -2.6754 0.11383 1.94327 -2.6754 
0.12447 1.24563 -2.86333 0.12447 1.45875 -2.86333 0.13053 0.54268 -2.44926 
0.13053 2.1617 -2.44926 0.13053 2.1617 -1.30444 0.13491 0.49934 -2.38128 
0.13491 2.20504 -2.38128 0.13491 2.20504 -1.37242 0.13594 1.29893 -2.86613 
0.13594 1.40545 -2.86613 0.13658 2.30288 -2.1553 0.13658 2.30288 -1.5984 
0.13762 2.3205 -2.08526 0.13762 2.3205 -1.66844 0.13795 2.33298 -2.0148 
0.13795 2.33298 -1.7389 0.13798 2.27577 -2.23458 0.13798 2.27577 -1.51912 
0.13843 0.46187 -2.31063 0.13843 2.24251 -2.31063 0.13843 2.24251 -1.44307 
0.13895 2.34007 -1.94599 0.13895 2.34007 -1.80771 0.13928 2.34244 -1.87685 
0.14174 0.6223 -2.54556 0.14174 2.08208 -2.54556 0.14174 2.08208 -1.20814 
0.1459 0.93035 -2.77171 0.1459 1.77403 -2.77171 0.14673 1.35219 -2.86603 
0.14857 1.03421 -2.81323 0.14857 1.67018 -2.81323 0.14943 1.14087 -2.84278 
0.14943 1.56352 -2.84278 0.14958 0.81635 -2.70782 0.14958 1.88803 -2.70782 
0.15076 0.71259 -2.63063 0.15076 1.99179 -2.63063 0.16159 1.19315 -2.85081 
0.16159 1.51123 -2.85081 0.16531 0.52438 -2.41294 0.16531 2.18 -2.41294 
0.16531 2.18 -1.34076 0.16905 0.58501 -2.4956 0.16905 2.11937 -2.4956 
0.16905 2.11937 -1.2581 0.16924 0.48406 -2.34345 0.16924 2.22032 -2.34345 
0.16924 2.22032 -1.41025 0.17114 2.30721 -2.11901 0.17114 2.30721 -1.63469 
0.17139 2.28507 -2.19365 0.17139 2.28507 -1.56005 0.17181 2.32222 -2.04866 
0.17181 2.32222 -1.70504 0.1723 2.25477 -2.2714 0.1723 2.25477 -1.4823 
0.17328 1.2459 -2.85597 0.17328 1.45848 -2.85597 0.17448 2.33137 -1.98062 
0.17448 2.33137 -1.77308 0.17515 2.33612 -1.91155 0.17515 2.33612 -1.84215 
0.17912 0.6705 -2.58622 0.17912 2.03389 -2.58622 0.17912 2.03389 -1.16748 
0.18384 0.98419 -2.78832 0.18384 1.72019 -2.78832 0.18446 1.29897 -2.85825 
0.18446 1.40541 -2.85825 0.18453 0.87509 -2.73611 0.18453 1.82929 -2.73611 
0.18558 1.08974 -2.82378 0.18558 1.61465 -2.82378 0.18692 0.76602 -2.66518 
0.18692 1.93836 -2.66518 0.19509 0.55138 -2.44311 0.19509 1.35219 -2.85764 
0.19509 2.153 -2.44311 0.19509 2.153 -1.31059 0.19881 1.14069 -2.83379 
0.19881 1.56369 -2.83379 0.19963 0.50845 -2.37509 0.19963 2.19594 -2.37509 
0.19963 2.19594 -1.37861 0.20366 0.47084 -2.30316 0.20366 2.23354 -2.30316 
0.20366 2.23354 -1.45054 0.20407 2.29168 -2.15202 0.20407 2.29168 -1.60168 
0.20526 2.30913 -2.08211 0.20526 2.30913 -1.67159 0.20568 2.26446 -2.23105 
0.20568 2.26446 -1.52265 0.20667 0.6315 -2.53859 0.20667 2.07288 -2.53859 
0.20667 2.07288 -1.21511 0.20841 2.3205 -2.01447 0.20841 2.3205 -1.73923 
0.21057 2.32731 -1.94617 0.21057 2.32731 -1.80753 0.21095 1.19312 -2.84132 
0.21095 1.51126 -2.84132 0.21108 2.32966 -1.87685 0.2169 0.72393 -2.62401 
0.2169 1.98045 -2.62401 0.21787 0.93603 -2.75966 0.21787 1.76835 -2.75966 
0.22094 1.03973 -2.80073 0.22094 1.66465 -2.80073 0.22209 0.8226 -2.69551 
0.22209 1.88178 -2.69551 0.22275 1.24624 -2.84595 0.22275 1.45814 -2.84595 
0.22951 0.53495 -2.40547 0.22951 2.16943 -2.40547 0.22951 2.16943 -1.34823 
0.23327 0.59579 -2.48795 0.23327 2.10859 -2.48795 0.23327 2.10859 -1.26575 
0.23388 1.2994 -2.84768 0.23388 1.40498 -2.84768 0.23416 0.49479 -2.33514 
0.23416 2.2096 -2.33514 0.23416 2.2096 -1.41856 0.23465 1.09001 -2.81291 
0.23465 1.61437 -2.81291 0.23712 2.24367 -2.26291 0.23712 2.24367 -1.49079 
0.23822 2.29374 -2.11507 0.23822 2.29374 -1.63863 0.23848 2.27157 -2.18969 
0.23848 2.27157 -1.56401 0.24216 2.30721 -2.04799 0.24216 2.30721 -1.70571 
0.24298 1.35219 -2.84688 0.24481 2.31627 -1.97993 0.24481 2.31627 -1.77377 
0.24506 0.68291 -2.57829 0.24506 2.02147 -2.57829 0.24506 2.02147 -1.17541 
0.24614 2.3208 -1.91155 0.24614 2.3208 -1.84215 0.24768 1.14104 -2.8224 
0.24768 1.56334 -2.8224 0.25263 0.77912 -2.65645 0.25263 1.92526 -2.65645 
0.25536 0.99106 -2.77372 0.25536 1.71332 -2.77372 0.25607 0.88201 -2.72146 
0.25607 1.82237 -2.72146 0.25882 0.56352 -2.43453 0.25882 2.14087 -2.43453 
0.25882 2.14087 -1.31917 0.26005 1.19371 -2.82935 0.26005 1.51067 -2.82935 
0.26428 0.52105 -2.36609 0.26428 2.18334 -2.36609 0.26428 2.18334 -1.38761 
0.26799 0.48368 -2.29382 0.26799 2.2207 -2.29382 0.26799 2.2207 -1.45988 
0.26975 1.04041 -2.78791 0.26975 1.66397 -2.78791 0.2701 2.25127 -2.22137 
0.2701 2.25127 -1.53233 0.2706 2.27607 -2.14745 0.2706 2.27607 -1.60625 
0.27165 1.24684 -2.83346 0.27165 1.45754 -2.83346 0.27262 0.64483 -2.52901 
0.27262 2.05955 -2.52901 0.27262 2.05955 -1.22469 0.27517 2.29168 -2.08092 
0.27517 2.29168 -1.67278 0.27845 2.30288 -2.01343 0.27845 2.30288 -1.74027 
0.28043 2.30962 -1.9453 0.28043 2.30962 -1.8084 0.28108 2.31187 -1.87685 
0.28137 1.29944 -2.835 0.28137 1.40494 -2.835 0.28206 0.73814 -2.61399 
0.28206 1.96625 -2.61399 0.28338 1.0909 -2.79957 0.28338 1.61348 -2.79957 
0.28744 0.83768 -2.68472 0.28744 1.8667 -2.68472 0.28868 0.94394 -2.74288 
0.28868 1.76044 -2.74288 0.29028 1.35219 -2.83379 0.29372 0.54924 -2.39549 
0.29372 2.15515 -2.39549 0.29372 2.15515 -1.35821 0.29594 1.14193 -2.80863 
0.29594 1.56245 -2.80863 0.29826 0.50943 -2.32495 0.29826 2.19496 -2.32495 
0.29826 2.19496 -1.42875 0.29891 0.61038 -2.47716 0.29891 2.094 -2.47716 
0.29891 2.094 -1.27654 0.30109 2.22866 -2.25254 0.30109 2.22866 -1.50116 
0.30233 2.25618 -2.17918 0.30233 2.25618 -1.57452 0.3037 0.9924 -2.75907 
0.3037 1.71198 -2.75907 0.30822 1.19475 -2.81504 0.30822 1.50963 -2.81504 
0.31041 0.69827 -2.5668 0.31041 2.00611 -2.5668 0.31041 2.00611 -1.1869 
0.31284 2.27157 -2.11533 0.31284 2.27157 -1.63837 0.3168 2.28507 -2.04824 
0.3168 2.28507 -1.70546 0.31763 0.79513 -2.64418 0.31763 1.90926 -2.64418 
0.31786 1.04188 -2.77277 0.31786 1.6625 -2.77277 0.31878 1.24688 -2.81881 
0.31878 1.4575 -2.81881 0.31947 2.29415 -1.9801 0.31947 2.29415 -1.7736 
0.32076 0.89857 -2.70832 0.32076 1.80581 -2.70832 0.3208 2.2987 -1.91172 
0.3208 2.2987 -1.84198 0.32144 0.57903 -2.42356 0.32144 2.12536 -2.42356 
0.32144 2.12536 -1.33014 0.32776 0.53732 -2.35493 0.32776 2.16706 -2.35493 
0.32776 2.16706 -1.39877 0.32843 1.29957 -2.81991 0.32843 1.40482 -2.81991 
0.33112 1.09225 -2.78393 0.33112 1.61214 -2.78393 0.33115 0.50033 -2.28265 
0.33115 2.20405 -2.28265 0.33115 2.20405 -1.47105 0.33333 2.23411 -2.21018 
0.33333 2.23411 -1.54352 0.33689 1.35219 -2.81839 0.33732 0.66142 -2.51642 
0.33732 2.04296 -2.51642 0.33732 2.04296 -1.23728 0.33855 0.94311 -2.72422 
0.33855 1.76127 -2.72422 0.34345 1.14334 -2.79251 0.34345 1.56104 -2.79251 
0.34452 2.25127 -2.14695 0.34452 2.25127 -1.60675 0.34594 0.75513 -2.60062 
0.34594 1.94925 -2.60062 0.35147 0.85514 -2.6702 0.35147 1.84924 -2.6702 
0.35352 0.99179 -2.74006 0.35352 1.71259 -2.74006 0.3542 2.26446 -2.08253 
0.3542 2.26446 -1.67117 0.35479 1.19504 -2.79849 0.35479 1.50935 -2.79849 
0.35566 0.56663 -2.38321 0.35566 2.13776 -2.38321 0.35566 2.13776 -1.37049 
0.35773 2.27577 -2.01483 0.35773 2.27577 -1.73887 0.35957 2.28271 -1.94648 
0.35957 2.28271 -1.80722 0.36044 2.28497 -1.87685 0.36079 0.62806 -2.46462 
0.36079 2.07632 -2.46462 0.36079 2.07632 -1.28908 0.36084 0.52781 -2.31295 
0.36084 2.17658 -2.31295 0.36084 2.17658 -1.44075 0.36353 0.49446 -2.24038 
0.36353 2.20992 -2.24038 0.36353 2.20992 -1.51332 0.36513 1.24717 -2.80186 
0.36513 1.45721 -2.80186 0.36779 1.04174 -2.7534 0.36779 1.66265 -2.7534 
0.36994 0.89871 -2.68771 0.36994 1.80567 -2.68771 0.37384 0.71634 -2.55209 
0.37384 1.98804 -2.55209 0.37384 1.98804 -1.20161 0.37444 1.29961 -2.80261 
0.37444 1.40477 -2.80261 0.37569 2.22866 -2.17794 0.37569 2.22866 -1.57576 
0.38067 0.81384 -2.62869 0.38067 1.89054 -2.62869 0.38098 1.09229 -2.76415 
0.38098 1.6121 -2.76415 0.38268 0.59785 -2.41025 0.38268 1.35219 -2.80073 
0.38268 2.10654 -2.41025 0.38268 2.10654 -1.34345 0.38606 2.24367 -2.11397 
0.38606 2.24367 -1.63973 0.38747 0.94344 -2.70316 0.38747 1.76094 -2.70316 
0.38901 0.55654 -2.34118 0.38901 2.14785 -2.34118 0.38901 2.14785 -1.41252 
0.39285 0.52072 -2.2697 0.39285 2.18366 -2.2697 0.39285 2.18366 -1.484 
0.394 1.14495 -2.77229 0.394 1.55943 -2.77229 0.39455 2.25477 -2.04915 
0.39455 2.25477 -1.70455 0.39726 2.26396 -1.98103 0.39726 2.26396 -1.77267 
0.39855 0.68146 -2.50238 0.39855 2.02292 -2.50238 0.39855 2.02292 -1.25132 
0.39938 2.26831 -1.91172 0.39938 2.26831 -1.84198 0.39996 0.85622 -2.64759 
0.39996 1.84816 -2.64759 0.40265 0.99244 -2.71855 0.40265 1.71194 -2.71855 
0.40521 1.19681 -2.77777 0.40521 1.50758 -2.77777 0.4058 0.50033 -2.208 
0.4058 2.20405 -2.208 0.4058 2.20405 -1.5457 0.40825 0.77484 -2.58396 
0.40825 1.92954 -2.58396 0.40825 1.92954 -1.16974 0.41555 1.24937 -2.78059 
0.41555 1.45501 -2.78059 0.41625 0.58738 -2.36857 0.41625 2.11701 -2.36857 
0.41625 2.11701 -1.38513 0.41667 1.04248 -2.73152 0.41667 1.6619 -2.73152 
0.41697 2.2207 -2.14484 0.41697 2.2207 -1.60886 0.41829 0.90011 -2.66466 
0.41829 1.80427 -2.66466 0.42122 0.54898 -2.29807 0.42122 2.1554 -2.29807 
0.42122 2.1554 -1.45563 0.42156 0.64913 -2.44956 0.42156 2.05525 -2.44956 
0.42156 2.05525 -1.30414 0.4247 1.30191 -2.78079 0.4247 1.40247 -2.78079 
0.42631 2.23354 -2.08051 0.42631 2.23354 -1.67319 0.42756 1.35219 -2.78084 
0.42832 0.81611 -2.60428 0.42832 1.88827 -2.60428 0.43067 1.09444 -2.74177 
0.43067 1.60994 -2.74177 0.43378 2.24251 -2.01528 0.43378 2.24251 -1.73842 
0.43407 0.73832 -2.5362 0.43407 1.96607 -2.5362 0.43407 1.96607 -1.2175 
0.43529 0.94493 -2.67976 0.43529 1.75945 -2.67976 0.4361 0.52781 -2.23769 
0.4361 2.17658 -2.23769 0.4361 2.17658 -1.51601 0.43694 2.249 -1.94623 
0.43694 2.249 -1.80747 0.438 2.25117 -1.87685 0.44229 0.6199 -2.39466 
0.44229 2.08448 -2.39466 0.44229 2.08448 -1.35904 0.44338 1.14717 -2.74942 
0.44338 1.55721 -2.74942 0.44731 0.85872 -2.62277 0.44731 1.84566 -2.62277 
0.4481 0.50943 -2.17511 0.4481 2.19496 -2.17511 0.4481 2.19496 -1.57859 
0.44858 0.57918 -2.32543 0.44858 2.1252 -2.32543 0.44858 2.1252 -1.42827 
0.45036 0.99416 -2.69477 0.45036 1.71022 -2.69477 0.4547 1.1993 -2.75427 
0.4547 1.50508 -2.75427 0.45532 0.77776 -2.55708 0.45532 1.92662 -2.55708 
0.45532 1.92662 -1.19662 0.45804 0.70442 -2.48561 0.45804 1.99996 -2.48561 
0.45804 1.99996 -1.26809 0.45829 2.2096 -2.11101 0.45829 2.2096 -1.64269 
0.46433 0.55654 -2.26586 0.46433 2.14785 -2.26586 0.46433 2.14785 -1.48784 
0.46472 1.25187 -2.7566 0.46472 1.45251 -2.7566 0.46518 0.90258 -2.63939 
0.46518 1.8018 -2.63939 0.46554 1.04513 -2.7069 0.46554 1.65925 -2.7069 
0.4666 2.22032 -2.04609 0.4666 2.22032 -1.70761 0.46865 1.30197 -2.7588 
0.46865 1.40241 -2.7588 0.4714 1.35219 -2.75877 0.47179 2.22773 -1.98102 
0.47179 2.22773 -1.77268 0.4739 2.23208 -1.9117 0.4739 2.23208 -1.842 
0.47486 0.61124 -2.35171 0.47486 2.09314 -2.35171 0.47486 2.09314 -1.40199 
0.47523 0.81937 -2.57704 0.47523 1.88501 -2.57704 0.47523 1.88501 -1.17666 
0.47808 0.53732 -2.20461 0.47808 2.16706 -2.20461 0.47808 2.16706 -1.54909 
0.47936 1.09732 -2.71665 0.47936 1.60706 -2.71665 0.48005 0.6733 -2.43242 
0.48005 2.03108 -2.43242 0.48005 2.03108 -1.32128 0.48013 0.74266 -2.50768 
0.48013 1.96173 -2.50768 0.48013 1.96173 -1.24602 0.48187 0.94758 -2.65408 
0.48187 1.75681 -2.65408 0.48924 0.52105 -2.14113 0.48924 2.18334 -2.14113 
0.48924 2.18334 -1.61257 0.49145 1.15 -2.72396 0.49145 1.55438 -2.72396 
0.49172 0.58738 -2.2931 0.49172 2.11701 -2.2931 0.49172 2.11701 -1.4606 
0.49421 0.86256 -2.59519 0.49421 1.84182 -2.59519 0.49818 0.99761 -2.66811 
0.49818 1.70677 -2.66811 0.49824 2.19594 -2.07648 0.49824 2.19594 -1.67722 
0.5 0.64508 -2.37685 0.5 2.0593 -2.37685 0.5 2.0593 -1.37685 
0.50104 0.78238 -2.52821 0.50104 1.92201 -2.52821 0.50104 1.92201 -1.22549 
0.50257 1.2023 -2.72829 0.50257 1.50208 -2.72829 0.50307 0.71015 -2.45539 
0.50307 1.99423 -2.45539 0.50307 1.99423 -1.29831 0.50443 2.20504 -2.01176 
0.50443 2.20504 -1.74194 0.50636 0.56663 -2.23251 0.50636 2.13776 -2.23251 
0.50636 2.13776 -1.52119 0.50776 1.25197 -2.7325 0.50776 1.45241 -2.7325 
0.50845 2.21046 -1.94646 0.50845 2.21046 -1.80724 0.50969 2.21255 -1.87685 
0.51169 1.30213 -2.73456 0.51169 1.40225 -2.73456 0.51188 0.90673 -2.61139 
0.51188 1.79765 -2.61139 0.51301 1.04871 -2.6798 0.51301 1.65568 -2.6798 
0.5141 1.35219 -2.73458 0.51781 0.6199 -2.31914 0.51781 2.08448 -2.31914 
0.51781 2.08448 -1.43456 0.51864 0.54924 -2.17057 0.51864 2.15515 -2.17057 
0.51864 2.15515 -1.58313 0.52101 0.82444 -2.5477 0.52101 1.87994 -2.5477 
0.52101 1.87994 -1.206 0.52393 0.68063 -2.40078 0.52393 2.02375 -2.40078 
0.52393 2.02375 -1.35292 0.52495 0.74879 -2.47712 0.52495 1.9556 -2.47712 
0.52495 1.9556 -1.27658 0.52631 1.1007 -2.6891 0.52631 1.60369 -2.6891 
0.52709 0.95137 -2.62619 0.52709 1.75301 -2.62619 0.52862 0.53495 -2.10636 
0.52862 2.16943 -2.10636 0.52862 2.16943 -1.64734 0.5334 0.59785 -2.25953 
0.5334 2.10654 -2.25953 0.5334 2.10654 -1.49417 0.53609 2.18 -2.04216 
0.53609 2.18 -1.71154 0.53806 1.15343 -2.69599 0.53806 1.55095 -2.69599 
0.53964 0.86785 -2.56547 0.53964 1.83653 -2.56547 0.53964 1.83653 -1.18823 
0.54112 2.18715 -1.97705 0.54112 2.18715 -1.77665 0.54319 1.00167 -2.63979 
0.54319 1.70271 -2.63979 0.54367 2.19077 -1.9117 0.54367 2.19077 -1.842 
0.54449 1.20269 -2.70218 0.54449 1.5017 -2.70218 0.54529 0.78867 -2.49741 
0.54529 1.91571 -2.49741 0.54529 1.91571 -1.25629 0.5466 0.7178 -2.42345 
0.5466 1.98658 -2.42345 0.5466 1.98658 -1.33025 0.54671 0.57903 -2.19829 
0.54671 2.12536 -2.19829 0.54671 2.12536 -1.55541 0.54957 1.25231 -2.70631 
0.54957 1.45207 -2.70631 0.55326 1.30219 -2.70836 0.55326 1.40219 -2.70836 
0.55557 0.6733 -2.3569 0.55557 1.35219 -2.70832 0.55557 2.03108 -2.3569 
0.55557 2.03108 -1.3968 0.5559 0.91154 -2.58169 0.5559 1.79285 -2.58169 
0.5559 1.79285 -1.17201 0.55768 0.56352 -2.13567 0.55768 2.14087 -2.13567 
0.55768 2.14087 -1.61803 0.55796 1.05328 -2.65102 0.55796 1.6511 -2.65102 
0.56503 0.83109 -2.51654 0.56503 1.87329 -2.51654 0.56503 1.87329 -1.23716 
0.56626 0.55138 -2.07194 0.56626 2.153 -2.07194 0.56626 2.153 -1.68176 
0.56795 0.75649 -2.4448 0.56795 1.94789 -2.4448 0.56795 1.94789 -1.3089 
0.57081 0.9563 -2.59618 0.57081 1.74808 -2.59618 0.57102 1.1055 -2.65984 
0.57102 1.59888 -2.65984 0.57241 2.1617 -2.00738 0.57241 2.1617 -1.74632 
0.57271 0.64913 -2.29841 0.57271 2.05525 -2.29841 0.57271 2.05525 -1.45529 
0.57611 2.16694 -1.94225 0.57611 2.16694 -1.81145 0.57735 2.16869 -1.87685 
0.57854 0.71015 -2.37992 0.57854 1.99423 -2.37992 0.57854 1.99423 -1.37378 
0.5792 1.15361 -2.66748 0.5792 1.55078 -2.66748 0.58246 0.87364 -2.53391 
0.58246 1.83075 -2.53391 0.58246 1.83075 -1.21979 0.58564 1.20294 -2.67356 
0.58564 1.50145 -2.67356 0.58694 1.00699 -2.6092 0.58694 1.69739 -2.6092 
0.58777 0.62806 -2.23764 0.58777 2.07632 -2.23764 0.58777 2.07632 -1.51606 
0.58794 0.79662 -2.46479 0.58794 1.90776 -2.46479 0.58794 1.90776 -1.28891 
0.59082 1.25288 -2.67752 0.59082 1.4515 -2.67752 0.59449 1.30283 -2.67943 
0.59449 1.40155 -2.67943 0.5957 1.35219 -2.68006 0.59854 0.91759 -2.54981 
0.59854 1.7868 -2.54981 0.59854 1.7868 -1.20389 0.60027 0.74879 -2.4018 
0.60027 1.9556 -2.4018 0.60027 1.9556 -1.3519 0.60031 0.61038 -2.17576 
0.60031 2.094 -2.17576 0.60031 2.094 -1.57794 0.6013 1.05872 -2.62003 
0.6013 1.64566 -2.62003 0.60651 0.83809 -2.48336 0.60651 1.86629 -2.48336 
0.60651 1.86629 -1.27034 0.60876 0.70442 -2.33489 0.60876 1.99996 -2.33489 
0.60876 1.99996 -1.41881 0.61084 1.1062 -2.62942 0.61084 1.59818 -2.62942 
0.6111 0.59579 -2.11012 0.6111 2.10859 -2.11012 0.6111 2.10859 -1.64358 
0.61292 0.96235 -2.56413 0.61292 1.74203 -2.56413 0.61292 1.74203 -1.18957 
0.61875 0.58501 -2.0459 0.61875 2.11937 -2.0459 0.61875 2.11937 -1.7078 
0.61889 1.15428 -2.63699 0.61889 1.55011 -2.63699 0.62056 0.78867 -2.42214 
0.62056 1.91571 -2.42214 0.62056 1.91571 -1.33156 0.62361 0.88079 -2.50046 
0.62361 1.82359 -2.50046 0.62361 1.82359 -1.25324 0.62403 0.57769 -1.98045 
0.62403 2.1267 -1.98045 0.62403 2.1267 -1.77325 0.62552 1.2038 -2.64282 
0.62552 1.50058 -2.64282 0.62553 0.68146 -2.2754 0.62553 2.02292 -2.2754 
0.62553 2.02292 -1.4783 0.62674 2.13049 -1.91505 0.62674 2.13049 -1.83865 
0.62877 1.01332 -2.57672 0.62877 1.69106 -2.57672 0.62877 1.69106 -1.17698 
0.63057 1.2537 -2.64671 0.63057 1.45068 -2.64671 0.63083 0.74266 -2.35698 
0.63083 1.96173 -2.35698 0.63083 1.96173 -1.39672 0.63325 1.30289 -2.64922 
0.63325 1.40149 -2.64922 0.63439 1.35219 -2.64986 0.63922 0.92464 -2.51607 
0.63922 1.77975 -2.51607 0.63922 1.77975 -1.23763 0.63957 0.66142 -2.21417 
0.63957 2.04296 -2.21417 0.63957 2.04296 -1.53953 0.63969 0.83109 -2.44188 
0.63969 1.87329 -2.44188 0.63969 1.87329 -1.31182 0.63979 1.05994 -2.58767 
0.63979 1.64444 -2.58767 0.63979 1.64444 -1.16603 0.6493 1.10751 -2.59695 
0.6493 1.59687 -2.59695 0.65136 0.78238 -2.37789 0.65136 1.92201 -2.37789 
0.65136 1.92201 -1.37581 0.65216 0.64483 -2.14947 0.65216 2.05955 -2.14947 
0.65216 2.05955 -1.60423 0.65328 0.96951 -2.53013 0.65328 1.73487 -2.53013 
0.65328 1.73487 -1.22357 0.65703 1.15544 -2.60459 0.65703 1.54894 -2.60459 
0.65706 0.87364 -2.45931 0.65706 1.83075 -2.45931 0.65706 1.83075 -1.29439 
0.65935 0.73832 -2.31092 0.65935 1.96607 -2.31092 0.65935 1.96607 -1.44278 
0.66174 0.6315 -2.08352 0.66174 2.07288 -2.08352 0.66174 2.07288 -1.67018 
0.66364 1.20505 -2.61029 0.66364 1.49933 -2.61029 0.66577 1.0153 -2.54262 
0.66577 1.68908 -2.54262 0.66577 1.68908 -1.21108 0.66795 1.25382 -2.61453 
0.66795 1.45056 -2.61453 0.66871 0.6223 -2.01859 0.66871 2.08208 -2.01859 
0.66871 2.08208 -1.73511 0.67066 1.30306 -2.61699 0.67066 1.40132 -2.61699 
0.67085 0.82444 -2.39786 0.67085 1.87994 -2.39786 0.67085 1.87994 -1.35584 
0.67156 1.35219 -2.6178 0.67276 0.61627 -1.95304 0.67276 2.08812 -1.95304 
0.67276 2.08812 -1.80066 0.67296 0.91759 -2.47539 0.67296 1.7868 -2.47539 
0.67296 1.7868 -1.27831 0.67472 0.61412 -1.87685 0.67472 2.09026 -1.87685 
0.67524 0.71634 -2.25069 0.67524 1.98804 -2.25069 0.67524 1.98804 -1.50301 
0.67666 1.06191 -2.55351 0.67666 1.64248 -2.55351 0.67666 1.64248 -1.20019 
0.68023 0.77776 -2.33217 0.68023 1.92662 -2.33217 0.68023 1.92662 -1.42153 
0.68592 1.10921 -2.56277 0.68592 1.59517 -2.56277 0.68592 1.59517 -1.19093 
0.68728 0.96235 -2.48977 0.68728 1.74203 -2.48977 0.68728 1.74203 -1.26393 
0.68862 0.86785 -2.41649 0.68862 1.83653 -2.41649 0.68862 1.83653 -1.33721 
0.68995 0.69827 -2.18726 0.68995 2.00611 -2.18726 0.68995 2.00611 -1.56644 
0.69352 1.1571 -2.57037 0.69352 1.54728 -2.57037 0.69352 1.54728 -1.18333 
0.69945 1.20546 -2.5763 0.69945 1.49892 -2.5763 0.69945 1.49892 -1.1774 
0.69987 1.01332 -2.50562 0.69987 1.69106 -2.50562 0.69987 1.69106 -1.24808 
0.70019 0.81937 -2.35208 0.70019 1.88501 -2.35208 0.70019 1.88501 -1.40162 
0.70144 0.68291 -2.12191 0.70144 2.02147 -2.12191 0.70144 2.02147 -1.63179 
0.7037 1.25417 -2.58055 0.7037 1.45021 -2.58055 0.7037 1.45021 -1.17315 
0.70484 0.91154 -2.43275 0.70484 1.79285 -2.43275 0.70484 1.79285 -1.32095 
0.70626 1.30312 -2.58311 0.70626 1.40126 -2.58311 0.70626 1.40126 -1.17059 
0.70711 0.77484 -2.2851 0.70711 1.35219 -2.58396 0.70711 1.92954 -2.2851 
0.70711 1.92954 -1.4686 0.70937 0.6705 -2.05597 0.70937 0.6705 -1.69773 
0.70937 2.03389 -2.05597 0.70937 2.03389 -1.69773 0.71082 1.05994 -2.51664 
0.71082 1.64444 -2.51664 0.71082 1.64444 -1.23706 0.71519 0.66258 -1.99063 
0.71519 0.66258 -1.76307 0.71519 2.0418 -1.99063 0.71519 2.0418 -1.76307 
0.71834 0.86256 -2.37106 0.71834 1.84182 -2.37106 0.71834 1.84182 -1.38264 
0.71933 0.9563 -2.44766 0.71933 1.74808 -2.44766 0.71933 1.74808 -1.30604 
0.71959 0.65884 -1.91505 0.71959 0.65884 -1.83865 0.71959 2.04554 -1.91505 
0.71959 2.04554 -1.83865 0.7201 1.10751 -2.52615 0.7201 1.59687 -2.52615 
0.7201 1.59687 -1.22755 0.72377 0.75513 -2.22279 0.72377 1.94925 -2.22279 
0.72377 1.94925 -1.53091 0.72743 0.81611 -2.30517 0.72743 1.88827 -2.30517 
0.72743 1.88827 -1.44853 0.72774 1.15544 -2.53388 0.72774 1.54894 -2.53388 
0.72774 1.54894 -1.21982 0.73235 1.00699 -2.46379 0.73235 1.69739 -2.46379 
0.73235 1.69739 -1.28991 0.73344 1.20505 -2.54049 0.73344 1.49933 -2.54049 
0.73344 1.49933 -1.21322 0.73454 0.90673 -2.38873 0.73454 1.79765 -2.38873 
0.73454 1.79765 -1.36497 0.73714 0.73814 -2.15891 0.73714 1.96625 -2.15891 
0.73714 1.96625 -1.59479 0.73768 1.25382 -2.5448 0.73768 1.45056 -2.5448 
0.73768 1.45056 -1.2089 0.74014 1.30306 -2.54751 0.74014 1.40132 -2.54751 
0.74014 1.40132 -1.20619 0.74095 1.35219 -2.54841 0.74095 1.35219 -1.20529 
0.74318 1.05872 -2.47815 0.74318 1.64566 -2.47815 0.74318 1.64566 -1.27555 
0.74592 0.85872 -2.32416 0.74592 1.84566 -2.32416 0.74592 1.84566 -1.42954 
0.74716 0.72393 -2.09375 0.74716 0.72393 -1.65995 0.74716 1.98045 -2.09375 
0.74716 1.98045 -1.65995 0.74934 0.95137 -2.40394 0.74934 1.75301 -2.40394 
0.74934 1.75301 -1.34976 0.75184 0.81384 -2.25752 0.75184 1.89054 -2.25752 
0.75184 1.89054 -1.49618 0.75257 1.1062 -2.48769 0.75257 1.59818 -2.48769 
0.75257 1.59818 -1.26601 0.75378 0.71259 -2.02761 0.75378 0.71259 -1.72609 
0.75378 1.99179 -2.02761 0.75378 1.99179 -1.72609 0.76014 1.15428 -2.49574 
0.76014 1.55011 -2.49574 0.76014 1.55011 -1.25796 0.76031 0.70705 -1.95244 
0.76031 0.70705 -1.80126 0.76031 1.99734 -1.95244 0.76031 1.99734 -1.80126 
0.76249 0.70519 -1.87685 0.76249 1.99919 -1.87685 0.76254 0.90258 -2.34203 
0.76254 1.8018 -2.34203 0.76254 1.8018 -1.41167 0.76294 1.00167 -2.42004 
0.76294 1.70271 -2.42004 0.76294 1.70271 -1.33366 0.76597 1.2038 -2.50237 
0.76597 1.50058 -2.50237 0.76597 1.50058 -1.25133 0.76733 0.79513 -2.19448 
0.76733 1.90926 -2.19448 0.76733 1.90926 -1.55922 0.76986 1.2537 -2.50742 
0.76986 1.45068 -2.50742 0.76986 1.45068 -1.24628 0.77074 0.85622 -2.27681 
0.77074 1.84816 -2.27681 0.77074 1.84816 -1.47689 0.77237 1.30289 -2.5101 
0.77237 1.30289 -1.2436 0.77237 1.40149 -2.5101 0.77237 1.40149 -1.2436 
0.77301 1.35219 -2.51124 0.77301 1.35219 -1.24246 0.77417 1.05328 -2.43481 
0.77417 1.6511 -2.43481 0.77417 1.6511 -1.31889 0.77723 0.94758 -2.35872 
0.77723 1.75681 -2.35872 0.77723 1.75681 -1.39498 0.7796 0.77912 -2.12948 
0.7796 0.77912 -1.62422 0.7796 1.92526 -2.12948 0.7796 1.92526 -1.62422 
0.78299 1.1055 -2.44787 0.78299 1.59888 -2.44787 0.78299 1.59888 -1.30583 
0.78781 0.90011 -2.29514 0.78781 1.80427 -2.29514 0.78781 1.80427 -1.45856 
0.78833 0.76602 -2.06377 0.78833 0.76602 -1.68993 0.78833 1.93836 -2.06377 
0.78833 1.93836 -1.68993 0.79063 1.15361 -2.45605 0.79063 1.55078 -2.45605 
0.79063 1.55078 -1.29765 0.79126 0.99761 -2.37503 0.79126 1.70677 -2.37503 
0.79126 1.70677 -1.37867 0.79335 0.85514 -2.22832 0.79335 1.84924 -2.22832 
0.79335 1.84924 -1.52538 0.79671 1.20294 -2.46249 0.79671 1.50145 -2.46249 
0.79671 1.50145 -1.29121 0.79855 0.76112 -1.99068 0.79855 0.76112 -1.76302 
0.79855 1.94327 -1.99068 0.79855 1.94327 -1.76302 0.80067 1.25288 -2.46767 
0.80067 1.25288 -1.28603 0.80067 1.4515 -2.46767 0.80067 1.4515 -1.28603 
0.80258 1.30283 -2.47134 0.80258 1.30283 -1.28236 0.80258 1.40155 -2.47134 
0.80258 1.40155 -1.28236 0.80291 0.94493 -2.31214 0.80291 1.75945 -2.31214 
0.80291 1.75945 -1.44156 0.80295 1.04871 -2.38986 0.80295 1.65568 -2.38986 
0.80295 1.65568 -1.36384 0.80296 0.75738 -1.91509 0.80296 0.75738 -1.83861 
0.80296 1.947 -1.91509 0.80296 1.947 -1.83861 0.80321 1.35219 -2.47255 
0.80321 1.35219 -1.28115 0.80787 0.83768 -2.16429 0.80787 0.83768 -1.58941 
0.80787 1.8667 -2.16429 0.80787 1.8667 -1.58941 0.81086 0.89871 -2.24679 
0.81086 1.80567 -2.24679 0.81086 1.80567 -1.50691 0.81225 1.1007 -2.40316 
0.81225 1.60369 -2.40316 0.81225 1.60369 -1.35054 0.81792 0.99416 -2.32721 
0.81792 1.71022 -2.32721 0.81792 1.71022 -1.42649 0.81866 0.8226 -2.09894 
0.81866 0.8226 -1.65476 0.81866 1.88178 -2.09894 0.81866 1.88178 -1.65476 
0.81914 1.15343 -2.41491 0.81914 1.55095 -2.41491 0.81914 1.55095 -1.33879 
0.82533 1.20269 -2.42134 0.82533 1.20269 -1.33236 0.82533 1.5017 -2.42134 
0.82533 1.5017 -1.33236 0.82631 0.94344 -2.26432 0.82631 1.76094 -2.26432 
0.82631 1.76094 -1.48938 0.82946 1.25231 -2.42642 0.82946 1.25231 -1.32728 
0.82946 1.45207 -2.42642 0.82946 1.45207 -1.32728 0.83005 1.04513 -2.34239 
0.83005 1.65925 -2.34239 0.83005 1.65925 -1.41131 0.83097 0.81635 -2.02643 
0.83097 0.81635 -1.72727 0.83097 1.88803 -2.02643 0.83097 1.88803 -1.72727 
0.83147 0.89857 -2.19761 0.83147 0.89857 -1.55609 0.83147 1.35219 -2.43242 
0.83147 1.35219 -1.32128 0.83147 1.80581 -2.19761 0.83147 1.80581 -1.55609 
0.83151 1.30219 -2.43011 0.83151 1.30219 -1.32359 0.83151 1.40219 -2.43011 
0.83151 1.40219 -1.32359 0.83874 0.81303 -1.9531 0.83874 0.81303 -1.8006 
0.83874 1.89135 -1.9531 0.83874 1.89135 -1.8006 0.8398 1.09732 -2.35621 
0.8398 1.09732 -1.39749 0.8398 1.60706 -2.35621 0.8398 1.60706 -1.39749 
0.84119 0.81145 -1.87685 0.84119 1.89293 -1.87685 0.8417 0.99244 -2.2795 
0.8417 0.99244 -1.4742 0.8417 1.71194 -2.2795 0.8417 1.71194 -1.4742 
0.84461 0.88201 -2.13292 0.84461 0.88201 -1.62078 0.84461 1.82237 -2.13292 
0.84461 1.82237 -1.62078 0.84711 1.15 -2.3683 0.84711 1.15 -1.3854 
0.84711 1.55438 -2.3683 0.84711 1.55438 -1.3854 0.84737 0.94311 -2.2154 
0.84737 0.94311 -1.5383 0.84737 1.76127 -2.2154 0.84737 1.76127 -1.5383 
0.85144 1.2023 -2.37942 0.85144 1.2023 -1.37428 0.85144 1.50208 -2.37942 
0.85144 1.50208 -1.37428 0.85467 1.04248 -2.29352 0.85467 1.04248 -1.46018 
0.85467 1.6619 -2.29352 0.85467 1.6619 -1.46018 0.85565 1.25197 -2.38461 
0.85565 1.25197 -1.36909 0.85565 1.45241 -2.38461 0.85565 1.45241 -1.36909 
0.85771 1.30213 -2.38854 0.85771 1.30213 -1.36516 0.85771 1.40225 -2.38854 
0.85771 1.40225 -1.36516 0.85773 1.35219 -2.39095 0.85773 1.35219 -1.36275 
0.85926 0.87509 -2.06138 0.85926 0.87509 -1.69232 0.85926 1.82929 -2.06138 
0.85926 1.82929 -1.69232 0.86321 0.99179 -2.23037 0.86321 0.99179 -1.52333 
0.86321 1.71259 -2.23037 0.86321 1.71259 -1.52333 0.86492 1.09444 -2.30752 
0.86492 1.09444 -1.44618 0.86492 1.60994 -2.30752 0.86492 1.60994 -1.44618 
0.86603 0.94394 -2.16553 0.86603 0.94394 -1.58817 0.86603 1.76044 -2.16553 
0.86603 1.76044 -1.58817 0.86917 0.87038 -1.98823 0.86917 0.87038 -1.76547 
0.86917 1.834 -1.98823 0.86917 1.834 -1.76547 0.87257 1.14717 -2.32023 
0.87257 1.14717 -1.43347 0.87257 1.55721 -2.32023 0.87257 1.55721 -1.43347 
0.87414 0.86802 -1.91508 0.87414 0.86802 -1.83862 0.87414 1.83636 -1.91508 
0.87414 1.83636 -1.83862 0.87655 1.04174 -2.24464 0.87655 1.04174 -1.50906 
0.87655 1.66265 -2.24464 0.87655 1.66265 -1.50906 0.87742 1.1993 -2.33155 
0.87742 1.1993 -1.42215 0.87742 1.50508 -2.33155 0.87742 1.50508 -1.42215 
0.87975 1.25187 -2.34157 0.87975 1.25187 -1.41213 0.87975 1.45251 -2.34157 
0.87975 1.45251 -1.41213 0.88192 1.35219 -2.34825 0.88192 1.35219 -1.40545 
0.88195 1.30197 -2.3455 0.88195 1.30197 -1.4082 0.88195 1.40241 -2.3455 
0.88195 1.40241 -1.4082 0.88222 0.9924 -2.18055 0.88222 0.9924 -1.57315 
0.88222 1.71198 -2.18055 0.88222 1.71198 -1.57315 0.88281 0.93603 -2.09472 
0.88281 0.93603 -1.65898 0.88281 1.76835 -2.09472 0.88281 1.76835 -1.65898 
0.8873 1.09229 -2.25783 0.8873 1.09229 -1.49587 0.8873 1.6121 -2.25783 
0.8873 1.6121 -1.49587 0.89486 0.93035 -2.02275 0.89486 0.93035 -1.73095 
0.89486 1.77403 -2.02275 0.89486 1.77403 -1.73095 0.89544 1.14495 -2.27085 
0.89544 1.14495 -1.48285 0.89544 1.55943 -2.27085 0.89544 1.55943 -1.48285 
0.89592 1.04188 -2.19471 0.89592 1.04188 -1.55899 0.89592 1.6625 -2.19471 
0.89592 1.6625 -1.55899 0.89687 0.99106 -2.13221 0.89687 0.99106 -1.62149 
0.89687 1.71332 -2.13221 0.89687 1.71332 -1.62149 0.90092 1.19681 -2.28206 
0.90092 1.19681 -1.47164 0.90092 1.50758 -2.28206 0.90092 1.50758 -1.47164 
0.90211 0.92693 -1.95 0.90211 0.92693 -1.8037 0.90211 1.77745 -1.95 
0.90211 1.77745 -1.8037 0.90374 1.24937 -2.2924 0.90374 1.24937 -1.4613 
0.90374 1.45501 -2.2924 0.90374 1.45501 -1.4613 0.90394 1.30191 -2.30155 
0.90394 1.30191 -1.45215 0.90394 1.40247 -2.30155 0.90394 1.40247 -1.45215 
0.90399 1.35219 -2.30441 0.90399 1.35219 -1.44929 0.90453 0.92579 -1.87685 
0.90453 1.77859 -1.87685 0.90708 1.09225 -2.20797 0.90708 1.09225 -1.54573 
0.90708 1.61214 -2.20797 0.90708 1.61214 -1.54573 0.91106 1.04041 -2.1466 
0.91106 1.04041 -1.6071 0.91106 1.66397 -2.1466 0.91106 1.66397 -1.6071 
0.91147 0.98419 -2.06069 0.91147 0.98419 -1.69301 0.91147 1.72019 -2.06069 
0.91147 1.72019 -1.69301 0.91566 1.14334 -2.2203 0.91566 1.14334 -1.5334 
0.91566 1.56104 -2.2203 0.91566 1.56104 -1.5334 0.92133 0.97957 -1.98774 
0.92133 0.97957 -1.76596 0.92133 1.72481 -1.98774 0.92133 1.72481 -1.76596 
0.92164 1.19504 -2.23164 0.92164 1.19504 -1.52206 0.92164 1.50935 -2.23164 
0.92164 1.50935 -1.52206 0.92272 1.0909 -2.16023 0.92272 1.0909 -1.59347 
0.92272 1.61348 -2.16023 0.92272 1.61348 -1.59347 0.92388 1.03973 -2.09779 
0.92388 1.03973 -1.65591 0.92388 1.35219 -2.25953 0.92388 1.35219 -1.49417 
0.92388 1.66465 -2.09779 0.92388 1.66465 -1.65591 0.92501 1.24717 -2.24198 
0.92501 1.24717 -1.51172 0.92501 1.45721 -2.24198 0.92501 1.45721 -1.51172 
0.92576 1.29961 -2.25129 0.92576 1.29961 -1.50241 0.92576 1.40477 -2.25129 
0.92576 1.40477 -1.50241 0.92628 0.97724 -1.91464 0.92628 0.97724 -1.83906 
0.92628 1.72714 -1.91464 0.92628 1.72714 -1.83906 0.93178 1.14193 -2.17279 
0.93178 1.14193 -1.58091 0.93178 1.56245 -2.17279 0.93178 1.56245 -1.58091 
0.93606 1.09001 -2.1115 0.93606 1.09001 -1.6422 0.93606 1.61437 -2.1115 
0.93606 1.61437 -1.6422 0.93638 1.03421 -2.02542 0.93638 1.03421 -1.72828 
0.93638 1.67018 -2.02542 0.93638 1.67018 -1.72828 0.93819 1.19475 -2.18507 
0.93819 1.19475 -1.56863 0.93819 1.50963 -2.18507 0.93819 1.50963 -1.56863 
0.94154 1.35219 -2.21374 0.94154 1.35219 -1.53996 0.94196 1.24688 -2.19563 
0.94196 1.24688 -1.55807 0.94196 1.4575 -2.19563 0.94196 1.4575 -1.55807 
0.94306 1.29957 -2.20528 0.94306 1.29957 -1.54842 0.94306 1.40482 -2.20528 
0.94306 1.40482 -1.54842 0.94381 1.0304 -1.95225 0.94381 1.0304 -1.80145 
0.94381 1.67398 -1.95225 0.94381 1.67398 -1.80145 0.94555 1.14104 -2.12453 
0.94555 1.14104 -1.62917 0.94555 1.56334 -2.12453 0.94555 1.56334 -1.62917 
0.9465 1.02949 -1.87685 0.9465 1.6749 -1.87685 0.94693 1.08974 -2.06243 
0.94693 1.08974 -1.69127 0.94693 1.61465 -2.06243 0.94693 1.61465 -1.69127 
0.9525 1.19371 -2.1369 0.9525 1.19371 -1.6168 0.9525 1.51067 -2.1369 
0.9525 1.51067 -1.6168 0.95661 1.24684 -2.1485 0.95661 1.24684 -1.6052 
0.95661 1.45754 -2.1485 0.95661 1.45754 -1.6052 0.95694 1.35219 -2.16713 
0.95694 1.35219 -1.58657 0.95694 1.14069 -2.07566 0.95694 1.14069 -1.67804 
0.95694 1.56369 -2.07566 0.95694 1.56369 -1.67804 0.95704 1.08503 -1.98952 
0.95704 1.08503 -1.76418 0.95704 1.61935 -1.98952 0.95704 1.61935 -1.76418 
0.95815 1.29944 -2.15822 0.95815 1.29944 -1.59548 0.95815 1.40494 -2.15822 
0.95815 1.40494 -1.59548 0.96257 1.08382 -1.91464 0.96257 1.08382 -1.83906 
0.96257 1.62057 -1.91464 0.96257 1.62057 -1.83906 0.96447 1.19312 -2.0878 
0.96447 1.19312 -1.6659 0.96447 1.51126 -2.0878 0.96447 1.51126 -1.6659 
0.96593 1.14087 -2.02628 0.96593 1.14087 -1.72742 0.96593 1.56352 -2.02628 
0.96593 1.56352 -1.72742 0.9691 1.24624 -2.0996 0.9691 1.24624 -1.6541 
0.9691 1.45814 -2.0996 0.9691 1.45814 -1.6541 0.97003 1.35219 -2.11983 
0.97003 1.35219 -1.63387 0.97083 1.2994 -2.11073 0.97083 1.2994 -1.64297 
0.97083 1.40498 -2.11073 0.97083 1.40498 -1.64297 0.97396 1.19315 -2.03844 
0.97396 1.19315 -1.71526 0.97396 1.51123 -2.03844 0.97396 1.51123 -1.71526 
0.97415 1.13907 -1.95178 0.97415 1.13907 -1.80192 0.97415 1.56531 -1.95178 
0.97415 1.56531 -1.80192 0.97689 1.13847 -1.87685 0.97689 1.56592 -1.87685 
0.97912 1.2459 -2.05013 0.97912 1.2459 -1.70357 0.97912 1.45848 -2.05013 
0.97912 1.45848 -1.70357 0.98079 1.1929 -1.98949 0.98079 1.1929 -1.76421 
0.98079 1.35219 -2.07194 0.98079 1.35219 -1.68176 0.98079 1.51148 -1.98949 
0.98079 1.51148 -1.76421 0.9814 1.29897 -2.06131 0.9814 1.29897 -1.69239 
0.9814 1.40541 -2.06131 0.9814 1.40541 -1.69239 0.98631 1.19169 -1.91461 
0.98631 1.19169 -1.83909 0.98631 1.51269 -1.91461 0.98631 1.51269 -1.83909 
0.98648 1.24563 -2.00132 0.98648 1.24563 -1.75238 0.98648 1.45875 -2.00132 
0.98648 1.45875 -1.75238 0.98918 1.35219 -2.02358 0.98918 1.35219 -1.73012 
0.98928 1.29893 -2.01279 0.98928 1.29893 -1.74091 0.98928 1.40545 -2.01279 
0.98928 1.40545 -1.74091 0.99144 1.24562 -1.95221 0.99144 1.24562 -1.80149 
0.99144 1.45877 -1.95221 0.99144 1.45877 -1.80149 0.99427 1.24531 -1.87685 
0.99427 1.45907 -1.87685 0.99479 1.29882 -1.96367 0.99479 1.29882 -1.79003 
0.99479 1.40556 -1.96367 0.99479 1.40556 -1.79003 0.99518 1.35219 -1.97487 
0.99518 1.35219 -1.77883 0.99786 1.29879 -1.91461 0.99786 1.29879 -1.83909 
0.99786 1.40559 -1.91461 0.99786 1.40559 -1.83909 0.9988 1.35219 -1.92592 
0.9988 1.35219 -1.82778 1 1.35219 -1.87685 -1 -1.35219 -1.87685 
-0.9988 -1.35219 -1.92592 -0.9988 -1.35219 -1.82778 -0.99786 -1.40559 -1.91461 
-0.99786 -1.40559 -1.83909 -0.99786 -1.29879 -1.91461 -0.99786 -1.29879 -1.83909 
-0.99518 -1.35219 -1.97487 -0.99518 -1.35219 -1.77883 -0.99479 -1.40556 -1.96367 
-0.99479 -1.40556 -1.79003 -0.99479 -1.29882 -1.96367 -0.99479 -1.29882 -1.79003 
-0.99427 -1.45907 -1.87685 -0.99427 -1.24531 -1.87685 -0.99144 -1.45877 -1.95221 
-0.99144 -1.45877 -1.80149 -0.99144 -1.24562 -1.95221 -0.99144 -1.24562 -1.80149 
-0.98928 -1.40545 -2.01279 -0.98928 -1.40545 -1.74091 -0.98928 -1.29893 -2.01279 
-0.98928 -1.29893 -1.74091 -0.98918 -1.35219 -2.02358 -0.98918 -1.35219 -1.73012 
-0.98648 -1.45875 -2.00132 -0.98648 -1.45875 -1.75238 -0.98648 -1.24563 -2.00132 
-0.98648 -1.24563 -1.75238 -0.98631 -1.51269 -1.91461 -0.98631 -1.51269 -1.83909 
-0.98631 -1.19169 -1.91461 -0.98631 -1.19169 -1.83909 -0.9814 -1.40541 -2.06131 
-0.9814 -1.40541 -1.69239 -0.9814 -1.29897 -2.06131 -0.9814 -1.29897 -1.69239 
-0.98079 -1.51148 -1.98949 -0.98079 -1.51148 -1.76421 -0.98079 -1.35219 -2.07194 
-0.98079 -1.35219 -1.68176 -0.98079 -1.1929 -1.98949 -0.98079 -1.1929 -1.76421 
-0.97912 -1.45848 -2.05013 -0.97912 -1.45848 -1.70357 -0.97912 -1.2459 -2.05013 
-0.97912 -1.2459 -1.70357 -0.97689 -1.56592 -1.87685 -0.97689 -1.13847 -1.87685 
-0.97415 -1.56531 -1.95178 -0.97415 -1.56531 -1.80192 -0.97415 -1.13907 -1.95178 
-0.97415 -1.13907 -1.80192 -0.97396 -1.51123 -2.03844 -0.97396 -1.51123 -1.71526 
-0.97396 -1.19315 -2.03844 -0.97396 -1.19315 -1.71526 -0.97083 -1.40498 -2.11073 
-0.97083 -1.40498 -1.64297 -0.97083 -1.2994 -2.11073 -0.97083 -1.2994 -1.64297 
-0.97003 -1.35219 -2.11983 -0.97003 -1.35219 -1.63387 -0.9691 -1.45814 -2.0996 
-0.9691 -1.45814 -1.6541 -0.9691 -1.24624 -2.0996 -0.9691 -1.24624 -1.6541 
-0.96593 -1.56352 -2.02628 -0.96593 -1.56352 -1.72742 -0.96593 -1.14087 -2.02628 
-0.96593 -1.14087 -1.72742 -0.96447 -1.51126 -2.0878 -0.96447 -1.51126 -1.6659 
-0.96447 -1.19312 -2.0878 -0.96447 -1.19312 -1.6659 -0.96257 -1.62057 -1.91464 
-0.96257 -1.62057 -1.83906 -0.96257 -1.08382 -1.91464 -0.96257 -1.08382 -1.83906 
-0.95815 -1.40494 -2.15822 -0.95815 -1.40494 -1.59548 -0.95815 -1.29944 -2.15822 
-0.95815 -1.29944 -1.59548 -0.95704 -1.61935 -1.98952 -0.95704 -1.61935 -1.76418 
-0.95704 -1.08503 -1.98952 -0.95704 -1.08503 -1.76418 -0.95694 -1.56369 -2.07566 
-0.95694 -1.56369 -1.67804 -0.95694 -1.14069 -2.07566 -0.95694 -1.14069 -1.67804 
-0.95694 -1.35219 -2.16713 -0.95694 -1.35219 -1.58657 -0.95661 -1.45754 -2.1485 
-0.95661 -1.45754 -1.6052 -0.95661 -1.24684 -2.1485 -0.95661 -1.24684 -1.6052 
-0.9525 -1.51067 -2.1369 -0.9525 -1.51067 -1.6168 -0.9525 -1.19371 -2.1369 
-0.9525 -1.19371 -1.6168 -0.94693 -1.61465 -2.06243 -0.94693 -1.61465 -1.69127 
-0.94693 -1.08974 -2.06243 -0.94693 -1.08974 -1.69127 -0.9465 -1.6749 -1.87685 
-0.9465 -1.02949 -1.87685 -0.94555 -1.56334 -2.12453 -0.94555 -1.56334 -1.62917 
-0.94555 -1.14104 -2.12453 -0.94555 -1.14104 -1.62917 -0.94381 -1.67398 -1.95225 
-0.94381 -1.67398 -1.80145 -0.94381 -1.0304 -1.95225 -0.94381 -1.0304 -1.80145 
-0.94306 -1.40482 -2.20528 -0.94306 -1.40482 -1.54842 -0.94306 -1.29957 -2.20528 
-0.94306 -1.29957 -1.54842 -0.94196 -1.4575 -2.19563 -0.94196 -1.4575 -1.55807 
-0.94196 -1.24688 -2.19563 -0.94196 -1.24688 -1.55807 -0.94154 -1.35219 -2.21374 
-0.94154 -1.35219 -1.53996 -0.93819 -1.50963 -2.18507 -0.93819 -1.50963 -1.56863 
-0.93819 -1.19475 -2.18507 -0.93819 -1.19475 -1.56863 -0.93638 -1.67018 -2.02542 
-0.93638 -1.67018 -1.72828 -0.93638 -1.03421 -2.02542 -0.93638 -1.03421 -1.72828 
-0.93606 -1.61437 -2.1115 -0.93606 -1.61437 -1.6422 -0.93606 -1.09001 -2.1115 
-0.93606 -1.09001 -1.6422 -0.93178 -1.56245 -2.17279 -0.93178 -1.56245 -1.58091 
-0.93178 -1.14193 -2.17279 -0.93178 -1.14193 -1.58091 -0.92628 -1.72714 -1.91464 
-0.92628 -1.72714 -1.83906 -0.92628 -0.97724 -1.91464 -0.92628 -0.97724 -1.83906 
-0.92576 -1.40477 -2.25129 -0.92576 -1.40477 -1.50241 -0.92576 -1.29961 -2.25129 
-0.92576 -1.29961 -1.50241 -0.92501 -1.45721 -2.24198 -0.92501 -1.45721 -1.51172 
-0.92501 -1.24717 -2.24198 -0.92501 -1.24717 -1.51172 -0.92388 -1.66465 -2.09779 
-0.92388 -1.66465 -1.65591 -0.92388 -1.35219 -2.25953 -0.92388 -1.35219 -1.49417 
-0.92388 -1.03973 -2.09779 -0.92388 -1.03973 -1.65591 -0.92272 -1.61348 -2.16023 
-0.92272 -1.61348 -1.59347 -0.92272 -1.0909 -2.16023 -0.92272 -1.0909 -1.59347 
-0.92164 -1.50935 -2.23164 -0.92164 -1.50935 -1.52206 -0.92164 -1.19504 -2.23164 
-0.92164 -1.19504 -1.52206 -0.92133 -1.72481 -1.98774 -0.92133 -1.72481 -1.76596 
-0.92133 -0.97957 -1.98774 -0.92133 -0.97957 -1.76596 -0.91566 -1.56104 -2.2203 
-0.91566 -1.56104 -1.5334 -0.91566 -1.14334 -2.2203 -0.91566 -1.14334 -1.5334 
-0.91147 -1.72019 -2.06069 -0.91147 -1.72019 -1.69301 -0.91147 -0.98419 -2.06069 
-0.91147 -0.98419 -1.69301 -0.91106 -1.66397 -2.1466 -0.91106 -1.66397 -1.6071 
-0.91106 -1.04041 -2.1466 -0.91106 -1.04041 -1.6071 -0.90708 -1.61214 -2.20797 
-0.90708 -1.61214 -1.54573 -0.90708 -1.09225 -2.20797 -0.90708 -1.09225 -1.54573 
-0.90453 -1.77859 -1.87685 -0.90453 -0.92579 -1.87685 -0.90399 -1.35219 -2.30441 
-0.90399 -1.35219 -1.44929 -0.90394 -1.40247 -2.30155 -0.90394 -1.40247 -1.45215 
-0.90394 -1.30191 -2.30155 -0.90394 -1.30191 -1.45215 -0.90374 -1.45501 -2.2924 
-0.90374 -1.45501 -1.4613 -0.90374 -1.24937 -2.2924 -0.90374 -1.24937 -1.4613 
-0.90211 -1.77745 -1.95 -0.90211 -1.77745 -1.8037 -0.90211 -0.92693 -1.95 
-0.90211 -0.92693 -1.8037 -0.90092 -1.50758 -2.28206 -0.90092 -1.50758 -1.47164 
-0.90092 -1.19681 -2.28206 -0.90092 -1.19681 -1.47164 -0.89687 -1.71332 -2.13221 
-0.89687 -1.71332 -1.62149 -0.89687 -0.99106 -2.13221 -0.89687 -0.99106 -1.62149 
-0.89592 -1.6625 -2.19471 -0.89592 -1.6625 -1.55899 -0.89592 -1.04188 -2.19471 
-0.89592 -1.04188 -1.55899 -0.89544 -1.55943 -2.27085 -0.89544 -1.55943 -1.48285 
-0.89544 -1.14495 -2.27085 -0.89544 -1.14495 -1.48285 -0.89486 -1.77403 -2.02275 
-0.89486 -1.77403 -1.73095 -0.89486 -0.93035 -2.02275 -0.89486 -0.93035 -1.73095 
-0.8873 -1.6121 -2.25783 -0.8873 -1.6121 -1.49587 -0.8873 -1.09229 -2.25783 
-0.8873 -1.09229 -1.49587 -0.88281 -1.76835 -2.09472 -0.88281 -1.76835 -1.65898 
-0.88281 -0.93603 -2.09472 -0.88281 -0.93603 -1.65898 -0.88222 -1.71198 -2.18055 
-0.88222 -1.71198 -1.57315 -0.88222 -0.9924 -2.18055 -0.88222 -0.9924 -1.57315 
-0.88195 -1.40241 -2.3455 -0.88195 -1.40241 -1.4082 -0.88195 -1.30197 -2.3455 
-0.88195 -1.30197 -1.4082 -0.88192 -1.35219 -2.34825 -0.88192 -1.35219 -1.40545 
-0.87975 -1.45251 -2.34157 -0.87975 -1.45251 -1.41213 -0.87975 -1.25187 -2.34157 
-0.87975 -1.25187 -1.41213 -0.87742 -1.50508 -2.33155 -0.87742 -1.50508 -1.42215 
-0.87742 -1.1993 -2.33155 -0.87742 -1.1993 -1.42215 -0.87655 -1.66265 -2.24464 
-0.87655 -1.66265 -1.50906 -0.87655 -1.04174 -2.24464 -0.87655 -1.04174 -1.50906 
-0.87414 -1.83636 -1.91508 -0.87414 -1.83636 -1.83862 -0.87414 -0.86802 -1.91508 
-0.87414 -0.86802 -1.83862 -0.87257 -1.55721 -2.32023 -0.87257 -1.55721 -1.43347 
-0.87257 -1.14717 -2.32023 -0.87257 -1.14717 -1.43347 -0.86917 -1.834 -1.98823 
-0.86917 -1.834 -1.76547 -0.86917 -0.87038 -1.98823 -0.86917 -0.87038 -1.76547 
-0.86603 -1.76044 -2.16553 -0.86603 -1.76044 -1.58817 -0.86603 -0.94394 -2.16553 
-0.86603 -0.94394 -1.58817 -0.86492 -1.60994 -2.30752 -0.86492 -1.60994 -1.44618 
-0.86492 -1.09444 -2.30752 -0.86492 -1.09444 -1.44618 -0.86321 -1.71259 -2.23037 
-0.86321 -1.71259 -1.52333 -0.86321 -0.99179 -2.23037 -0.86321 -0.99179 -1.52333 
-0.85926 -1.82929 -2.06138 -0.85926 -1.82929 -1.69232 -0.85926 -0.87509 -2.06138 
-0.85926 -0.87509 -1.69232 -0.85773 -1.35219 -2.39095 -0.85773 -1.35219 -1.36275 
-0.85771 -1.40225 -2.38854 -0.85771 -1.40225 -1.36516 -0.85771 -1.30213 -2.38854 
-0.85771 -1.30213 -1.36516 -0.85565 -1.45241 -2.38461 -0.85565 -1.45241 -1.36909 
-0.85565 -1.25197 -2.38461 -0.85565 -1.25197 -1.36909 -0.85467 -1.6619 -2.29352 
-0.85467 -1.6619 -1.46018 -0.85467 -1.04248 -2.29352 -0.85467 -1.04248 -1.46018 
-0.85144 -1.50208 -2.37942 -0.85144 -1.50208 -1.37428 -0.85144 -1.2023 -2.37942 
-0.85144 -1.2023 -1.37428 -0.84737 -1.76127 -2.2154 -0.84737 -1.76127 -1.5383 
-0.84737 -0.94311 -2.2154 -0.84737 -0.94311 -1.5383 -0.84711 -1.55438 -2.3683 
-0.84711 -1.55438 -1.3854 -0.84711 -1.15 -2.3683 -0.84711 -1.15 -1.3854 
-0.84461 -1.82237 -2.13292 -0.84461 -1.82237 -1.62078 -0.84461 -0.88201 -2.13292 
-0.84461 -0.88201 -1.62078 -0.8417 -1.71194 -2.2795 -0.8417 -1.71194 -1.4742 
-0.8417 -0.99244 -2.2795 -0.8417 -0.99244 -1.4742 -0.84119 -1.89293 -1.87685 
-0.84119 -0.81145 -1.87685 -0.8398 -1.60706 -2.35621 -0.8398 -1.60706 -1.39749 
-0.8398 -1.09732 -2.35621 -0.8398 -1.09732 -1.39749 -0.83874 -1.89135 -1.9531 
-0.83874 -1.89135 -1.8006 -0.83874 -0.81303 -1.9531 -0.83874 -0.81303 -1.8006 
-0.83151 -1.40219 -2.43011 -0.83151 -1.40219 -1.32359 -0.83151 -1.30219 -2.43011 
-0.83151 -1.30219 -1.32359 -0.83147 -1.80581 -2.19761 -0.83147 -1.80581 -1.55609 
-0.83147 -1.35219 -2.43242 -0.83147 -1.35219 -1.32128 -0.83147 -0.89857 -2.19761 
-0.83147 -0.89857 -1.55609 -0.83097 -1.88803 -2.02643 -0.83097 -1.88803 -1.72727 
-0.83097 -0.81635 -2.02643 -0.83097 -0.81635 -1.72727 -0.83005 -1.65925 -2.34239 
-0.83005 -1.65925 -1.41131 -0.83005 -1.04513 -2.34239 -0.82946 -1.45207 -2.42642 
-0.82946 -1.45207 -1.32728 -0.82946 -1.25231 -2.42642 -0.82946 -1.25231 -1.32728 
-0.82631 -1.76094 -2.26432 -0.82631 -1.76094 -1.48938 -0.82631 -0.94344 -2.26432 
-0.82533 -1.5017 -2.42134 -0.82533 -1.5017 -1.33236 -0.82533 -1.20269 -2.42134 
-0.82533 -1.20269 -1.33236 -0.81914 -1.55095 -2.41491 -0.81914 -1.55095 -1.33879 
-0.81914 -1.15343 -2.41491 -0.81866 -1.88178 -2.09894 -0.81866 -1.88178 -1.65476 
-0.81866 -0.8226 -2.09894 -0.81866 -0.8226 -1.65476 -0.81792 -1.71022 -2.32721 
-0.81792 -1.71022 -1.42649 -0.81792 -0.99416 -2.32721 -0.81225 -1.60369 -2.40316 
-0.81225 -1.60369 -1.35054 -0.81225 -1.1007 -2.40316 -0.81086 -1.80567 -2.24679 
-0.81086 -1.80567 -1.50691 -0.81086 -0.89871 -2.24679 -0.80787 -1.8667 -2.16429 
-0.80787 -1.8667 -1.58941 -0.80787 -0.83768 -2.16429 -0.80787 -0.83768 -1.58941 
-0.80321 -1.35219 -2.47255 -0.80321 -1.35219 -1.28115 -0.80296 -1.947 -1.91509 
-0.80296 -1.947 -1.83861 -0.80296 -0.75738 -1.91509 -0.80296 -0.75738 -1.83861 
-0.80295 -1.65568 -2.38986 -0.80295 -1.65568 -1.36384 -0.80295 -1.04871 -2.38986 
-0.80291 -1.75945 -2.31214 -0.80291 -1.75945 -1.44156 -0.80291 -0.94493 -2.31214 
-0.80258 -1.40155 -2.47134 -0.80258 -1.40155 -1.28236 -0.80258 -1.30283 -2.47134 
-0.80258 -1.30283 -1.28236 -0.80067 -1.4515 -2.46767 -0.80067 -1.4515 -1.28603 
-0.80067 -1.25288 -2.46767 -0.80067 -1.25288 -1.28603 -0.79855 -1.94327 -1.99068 
-0.79855 -1.94327 -1.76302 -0.79855 -0.76112 -1.99068 -0.79855 -0.76112 -1.76302 
-0.79671 -1.50145 -2.46249 -0.79671 -1.50145 -1.29121 -0.79671 -1.20294 -2.46249 
-0.79335 -1.84924 -2.22832 -0.79335 -1.84924 -1.52538 -0.79335 -0.85514 -2.22832 
-0.79126 -1.70677 -2.37503 -0.79126 -1.70677 -1.37867 -0.79126 -0.99761 -2.37503 
-0.79063 -1.55078 -2.45605 -0.79063 -1.55078 -1.29765 -0.79063 -1.15361 -2.45605 
-0.78833 -1.93836 -2.06377 -0.78833 -1.93836 -1.68993 -0.78833 -0.76602 -2.06377 
-0.78833 -0.76602 -1.68993 -0.78781 -1.80427 -2.29514 -0.78781 -1.80427 -1.45856 
-0.78781 -0.90011 -2.29514 -0.78299 -1.59888 -2.44787 -0.78299 -1.59888 -1.30583 
-0.78299 -1.1055 -2.44787 -0.7796 -1.92526 -2.12948 -0.7796 -1.92526 -1.62422 
-0.7796 -0.77912 -2.12948 -0.7796 -0.77912 -1.62422 -0.77723 -1.75681 -2.35872 
-0.77723 -1.75681 -1.39498 -0.77723 -0.94758 -2.35872 -0.77417 -1.6511 -2.43481 
-0.77417 -1.6511 -1.31889 -0.77417 -1.05328 -2.43481 -0.77301 -1.35219 -2.51124 
-0.77301 -1.35219 -1.24246 -0.77237 -1.40149 -2.5101 -0.77237 -1.40149 -1.2436 
-0.77237 -1.30289 -2.5101 -0.77237 -1.30289 -1.2436 -0.77074 -1.84816 -2.27681 
-0.77074 -1.84816 -1.47689 -0.77074 -0.85622 -2.27681 -0.76986 -1.45068 -2.50742 
-0.76986 -1.45068 -1.24628 -0.76986 -1.2537 -2.50742 -0.76733 -1.90926 -2.19448 
-0.76733 -1.90926 -1.55922 -0.76733 -0.79513 -2.19448 -0.76597 -1.50058 -2.50237 
-0.76597 -1.50058 -1.25133 -0.76597 -1.2038 -2.50237 -0.76294 -1.70271 -2.42004 
-0.76294 -1.70271 -1.33366 -0.76294 -1.00167 -2.42004 -0.76254 -1.8018 -2.34203 
-0.76254 -1.8018 -1.41167 -0.76254 -0.90258 -2.34203 -0.76249 -1.99919 -1.87685 
-0.76249 -0.70519 -1.87685 -0.76031 -1.99734 -1.95244 -0.76031 -1.99734 -1.80126 
-0.76031 -0.70705 -1.95244 -0.76031 -0.70705 -1.80126 -0.76014 -1.55011 -2.49574 
-0.76014 -1.55011 -1.25796 -0.76014 -1.15428 -2.49574 -0.75378 -1.99179 -2.02761 
-0.75378 -1.99179 -1.72609 -0.75378 -0.71259 -2.02761 -0.75378 -0.71259 -1.72609 
-0.75257 -1.59818 -2.48769 -0.75257 -1.59818 -1.26601 -0.75257 -1.1062 -2.48769 
-0.75184 -1.89054 -2.25752 -0.75184 -1.89054 -1.49618 -0.75184 -0.81384 -2.25752 
-0.74934 -1.75301 -2.40394 -0.74934 -1.75301 -1.34976 -0.74934 -0.95137 -2.40394 
-0.74716 -1.98045 -2.09375 -0.74716 -1.98045 -1.65995 -0.74716 -0.72393 -2.09375 
-0.74716 -0.72393 -1.65995 -0.74592 -1.84566 -2.32416 -0.74592 -1.84566 -1.42954 
-0.74592 -0.85872 -2.32416 -0.74318 -1.64566 -2.47815 -0.74318 -1.64566 -1.27555 
-0.74318 -1.05872 -2.47815 -0.74095 -1.35219 -2.54841 -0.74095 -1.35219 -1.20529 
-0.74014 -1.40132 -2.54751 -0.74014 -1.40132 -1.20619 -0.74014 -1.30306 -2.54751 
-0.73768 -1.45056 -2.5448 -0.73768 -1.45056 -1.2089 -0.73768 -1.25382 -2.5448 
-0.73714 -1.96625 -2.15891 -0.73714 -1.96625 -1.59479 -0.73714 -0.73814 -2.15891 
-0.73454 -1.79765 -2.38873 -0.73454 -1.79765 -1.36497 -0.73454 -0.90673 -2.38873 
-0.73344 -1.49933 -2.54049 -0.73344 -1.49933 -1.21322 -0.73344 -1.20505 -2.54049 
-0.73235 -1.69739 -2.46379 -0.73235 -1.69739 -1.28991 -0.73235 -1.00699 -2.46379 
-0.72774 -1.54894 -2.53388 -0.72774 -1.54894 -1.21982 -0.72774 -1.15544 -2.53388 
-0.72743 -1.88827 -2.30517 -0.72743 -1.88827 -1.44853 -0.72743 -0.81611 -2.30517 
-0.72377 -1.94925 -2.22279 -0.72377 -1.94925 -1.53091 -0.72377 -0.75513 -2.22279 
-0.7201 -1.59687 -2.52615 -0.7201 -1.59687 -1.22755 -0.7201 -1.10751 -2.52615 
-0.71959 -2.04554 -1.91505 -0.71959 -2.04554 -1.83865 -0.71959 -0.65884 -1.91505 
-0.71959 -0.65884 -1.83865 -0.71933 -1.74808 -2.44766 -0.71933 -1.74808 -1.30604 
-0.71933 -0.9563 -2.44766 -0.71834 -1.84182 -2.37106 -0.71834 -1.84182 -1.38264 
-0.71834 -0.86256 -2.37106 -0.71519 -2.0418 -1.99063 -0.71519 -2.0418 -1.76307 
-0.71519 -0.66258 -1.99063 -0.71519 -0.66258 -1.76307 -0.71082 -1.64444 -2.51664 
-0.71082 -1.64444 -1.23706 -0.71082 -1.05994 -2.51664 -0.70937 -2.03389 -2.05597 
-0.70937 -2.03389 -1.69773 -0.70937 -0.6705 -2.05597 -0.70937 -0.6705 -1.69773 
-0.70711 -1.92954 -2.2851 -0.70711 -1.92954 -1.4686 -0.70711 -1.35219 -2.58396 
-0.70711 -0.77484 -2.2851 -0.70626 -1.40126 -2.58311 -0.70626 -1.40126 -1.17059 
-0.70626 -1.30312 -2.58311 -0.70484 -1.79285 -2.43275 -0.70484 -1.79285 -1.32095 
-0.70484 -0.91154 -2.43275 -0.7037 -1.45021 -2.58055 -0.7037 -1.45021 -1.17315 
-0.7037 -1.25417 -2.58055 -0.70144 -2.02147 -2.12191 -0.70144 -2.02147 -1.63179 
-0.70144 -0.68291 -2.12191 -0.70019 -1.88501 -2.35208 -0.70019 -1.88501 -1.40162 
-0.70019 -0.81937 -2.35208 -0.69987 -1.69106 -2.50562 -0.69987 -1.69106 -1.24808 
-0.69987 -1.01332 -2.50562 -0.69945 -1.49892 -2.5763 -0.69945 -1.49892 -1.1774 
-0.69945 -1.20546 -2.5763 -0.69352 -1.54728 -2.57037 -0.69352 -1.54728 -1.18333 
-0.69352 -1.1571 -2.57037 -0.68995 -2.00611 -2.18726 -0.68995 -2.00611 -1.56644 
-0.68995 -0.69827 -2.18726 -0.68862 -1.83653 -2.41649 -0.68862 -1.83653 -1.33721 
-0.68862 -0.86785 -2.41649 -0.68728 -1.74203 -2.48977 -0.68728 -1.74203 -1.26393 
-0.68728 -0.96235 -2.48977 -0.68592 -1.59517 -2.56277 -0.68592 -1.59517 -1.19093 
-0.68592 -1.10921 -2.56277 -0.68023 -1.92662 -2.33217 -0.68023 -1.92662 -1.42153 
-0.68023 -0.77776 -2.33217 -0.67666 -1.64248 -2.55351 -0.67666 -1.64248 -1.20019 
-0.67666 -1.06191 -2.55351 -0.67524 -1.98804 -2.25069 -0.67524 -1.98804 -1.50301 
-0.67524 -0.71634 -2.25069 -0.67472 -2.09026 -1.87685 -0.67472 -0.61412 -1.87685 
-0.67296 -1.7868 -2.47539 -0.67296 -1.7868 -1.27831 -0.67296 -0.91759 -2.47539 
-0.67276 -2.08812 -1.95304 -0.67276 -2.08812 -1.80066 -0.67276 -0.61627 -1.95304 
-0.67156 -1.35219 -2.6178 -0.67085 -1.87994 -2.39786 -0.67085 -1.87994 -1.35584 
-0.67085 -0.82444 -2.39786 -0.67066 -1.40132 -2.61699 -0.67066 -1.30306 -2.61699 
-0.66871 -2.08208 -2.01859 -0.66871 -2.08208 -1.73511 -0.66871 -0.6223 -2.01859 
-0.66795 -1.45056 -2.61453 -0.66795 -1.25382 -2.61453 -0.66577 -1.68908 -2.54262 
-0.66577 -1.68908 -1.21108 -0.66577 -1.0153 -2.54262 -0.66364 -1.49933 -2.61029 
-0.66364 -1.20505 -2.61029 -0.66174 -2.07288 -2.08352 -0.66174 -2.07288 -1.67018 
-0.66174 -0.6315 -2.08352 -0.65935 -1.96607 -2.31092 -0.65935 -1.96607 -1.44278 
-0.65935 -0.73832 -2.31092 -0.65706 -1.83075 -2.45931 -0.65706 -1.83075 -1.29439 
-0.65706 -0.87364 -2.45931 -0.65703 -1.54894 -2.60459 -0.65703 -1.15544 -2.60459 
-0.65328 -1.73487 -2.53013 -0.65328 -1.73487 -1.22357 -0.65328 -0.96951 -2.53013 
-0.65216 -2.05955 -2.14947 -0.65216 -2.05955 -1.60423 -0.65216 -0.64483 -2.14947 
-0.65136 -1.92201 -2.37789 -0.65136 -1.92201 -1.37581 -0.65136 -0.78238 -2.37789 
-0.6493 -1.59687 -2.59695 -0.6493 -1.10751 -2.59695 -0.63979 -1.64444 -2.58767 
-0.63979 -1.64444 -1.16603 -0.63979 -1.05994 -2.58767 -0.63969 -1.87329 -2.44188 
-0.63969 -1.87329 -1.31182 -0.63969 -0.83109 -2.44188 -0.63957 -2.04296 -2.21417 
-0.63957 -2.04296 -1.53953 -0.63957 -0.66142 -2.21417 -0.63922 -1.77975 -2.51607 
-0.63922 -1.77975 -1.23763 -0.63922 -0.92464 -2.51607 -0.63439 -1.35219 -2.64986 
-0.63325 -1.40149 -2.64922 -0.63325 -1.30289 -2.64922 -0.63083 -1.96173 -2.35698 
-0.63083 -1.96173 -1.39672 -0.63083 -0.74266 -2.35698 -0.63057 -1.45068 -2.64671 
-0.63057 -1.2537 -2.64671 -0.62877 -1.69106 -2.57672 -0.62877 -1.69106 -1.17698 
-0.62877 -1.01332 -2.57672 -0.62674 -2.13049 -1.91505 -0.62674 -2.13049 -1.83865 
-0.62553 -2.02292 -2.2754 -0.62553 -2.02292 -1.4783 -0.62553 -0.68146 -2.2754 
-0.62552 -1.50058 -2.64282 -0.62552 -1.2038 -2.64282 -0.62403 -2.1267 -1.98045 
-0.62403 -2.1267 -1.77325 -0.62403 -0.57769 -1.98045 -0.62361 -1.82359 -2.50046 
-0.62361 -1.82359 -1.25324 -0.62361 -0.88079 -2.50046 -0.62056 -1.91571 -2.42214 
-0.62056 -1.91571 -1.33156 -0.62056 -0.78867 -2.42214 -0.61889 -1.55011 -2.63699 
-0.61889 -1.15428 -2.63699 -0.61875 -2.11937 -2.0459 -0.61875 -2.11937 -1.7078 
-0.61875 -0.58501 -2.0459 -0.61292 -1.74203 -2.56413 -0.61292 -1.74203 -1.18957 
-0.61292 -0.96235 -2.56413 -0.6111 -2.10859 -2.11012 -0.6111 -2.10859 -1.64358 
-0.6111 -0.59579 -2.11012 -0.61084 -1.59818 -2.62942 -0.61084 -1.1062 -2.62942 
-0.60876 -1.99996 -2.33489 -0.60876 -1.99996 -1.41881 -0.60876 -0.70442 -2.33489 
-0.60651 -1.86629 -2.48336 -0.60651 -1.86629 -1.27034 -0.60651 -0.83809 -2.48336 
-0.6013 -1.64566 -2.62003 -0.6013 -1.05872 -2.62003 -0.60031 -2.094 -2.17576 
-0.60031 -2.094 -1.57794 -0.60031 -0.61038 -2.17576 -0.60027 -1.9556 -2.4018 
-0.60027 -1.9556 -1.3519 -0.60027 -0.74879 -2.4018 -0.59854 -1.7868 -2.54981 
-0.59854 -1.7868 -1.20389 -0.59854 -0.91759 -2.54981 -0.5957 -1.35219 -2.68006 
-0.59449 -1.40155 -2.67943 -0.59449 -1.30283 -2.67943 -0.59082 -1.4515 -2.67752 
-0.59082 -1.25288 -2.67752 -0.58794 -1.90776 -2.46479 -0.58794 -1.90776 -1.28891 
-0.58794 -0.79662 -2.46479 -0.58777 -2.07632 -2.23764 -0.58777 -2.07632 -1.51606 
-0.58777 -0.62806 -2.23764 -0.58694 -1.69739 -2.6092 -0.58694 -1.00699 -2.6092 
-0.58564 -1.50145 -2.67356 -0.58564 -1.20294 -2.67356 -0.58246 -1.83075 -2.53391 
-0.58246 -1.83075 -1.21979 -0.58246 -0.87364 -2.53391 -0.5792 -1.55078 -2.66748 
-0.5792 -1.15361 -2.66748 -0.57854 -1.99423 -2.37992 -0.57854 -1.99423 -1.37378 
-0.57854 -0.71015 -2.37992 -0.57735 -2.16869 -1.87685 -0.57611 -2.16694 -1.94225 
-0.57611 -2.16694 -1.81145 -0.57271 -2.05525 -2.29841 -0.57271 -2.05525 -1.45529 
-0.57271 -0.64913 -2.29841 -0.57241 -2.1617 -2.00738 -0.57241 -2.1617 -1.74632 
-0.57102 -1.59888 -2.65984 -0.57102 -1.1055 -2.65984 -0.57081 -1.74808 -2.59618 
-0.57081 -0.9563 -2.59618 -0.56795 -1.94789 -2.4448 -0.56795 -1.94789 -1.3089 
-0.56795 -0.75649 -2.4448 -0.56626 -2.153 -2.07194 -0.56626 -2.153 -1.68176 
-0.56626 -0.55138 -2.07194 -0.56503 -1.87329 -2.51654 -0.56503 -1.87329 -1.23716 
-0.56503 -0.83109 -2.51654 -0.55796 -1.6511 -2.65102 -0.55796 -1.05328 -2.65102 
-0.55768 -2.14087 -2.13567 -0.55768 -2.14087 -1.61803 -0.55768 -0.56352 -2.13567 
-0.5559 -1.79285 -2.58169 -0.5559 -1.79285 -1.17201 -0.5559 -0.91154 -2.58169 
-0.55557 -2.03108 -2.3569 -0.55557 -2.03108 -1.3968 -0.55557 -1.35219 -2.70832 
-0.55557 -0.6733 -2.3569 -0.55326 -1.40219 -2.70836 -0.55326 -1.30219 -2.70836 
-0.54957 -1.45207 -2.70631 -0.54957 -1.25231 -2.70631 -0.54671 -2.12536 -2.19829 
-0.54671 -2.12536 -1.55541 -0.54671 -0.57903 -2.19829 -0.5466 -1.98658 -2.42345 
-0.5466 -1.98658 -1.33025 -0.5466 -0.7178 -2.42345 -0.54529 -1.91571 -2.49741 
-0.54529 -1.91571 -1.25629 -0.54529 -0.78867 -2.49741 -0.54449 -1.5017 -2.70218 
-0.54449 -1.20269 -2.70218 -0.54367 -2.19077 -1.9117 -0.54367 -2.19077 -1.842 
-0.54319 -1.70271 -2.63979 -0.54319 -1.00167 -2.63979 -0.54112 -2.18715 -1.97705 
-0.54112 -2.18715 -1.77665 -0.53964 -1.83653 -2.56547 -0.53964 -1.83653 -1.18823 
-0.53964 -0.86785 -2.56547 -0.53806 -1.55095 -2.69599 -0.53806 -1.15343 -2.69599 
-0.53609 -2.18 -2.04216 -0.53609 -2.18 -1.71154 -0.5334 -2.10654 -2.25953 
-0.5334 -2.10654 -1.49417 -0.5334 -0.59785 -2.25953 -0.52862 -2.16943 -2.10636 
-0.52862 -2.16943 -1.64734 -0.52862 -0.53495 -2.10636 -0.52709 -1.75301 -2.62619 
-0.52709 -0.95137 -2.62619 -0.52631 -1.60369 -2.6891 -0.52631 -1.1007 -2.6891 
-0.52495 -1.9556 -2.47712 -0.52495 -1.9556 -1.27658 -0.52495 -0.74879 -2.47712 
-0.52393 -2.02375 -2.40078 -0.52393 -2.02375 -1.35292 -0.52393 -0.68063 -2.40078 
-0.52101 -1.87994 -2.5477 -0.52101 -1.87994 -1.206 -0.52101 -0.82444 -2.5477 
-0.51864 -2.15515 -2.17057 -0.51864 -2.15515 -1.58313 -0.51864 -0.54924 -2.17057 
-0.51781 -2.08448 -2.31914 -0.51781 -2.08448 -1.43456 -0.51781 -0.6199 -2.31914 
-0.5141 -1.35219 -2.73458 -0.51301 -1.65568 -2.6798 -0.51301 -1.04871 -2.6798 
-0.51188 -1.79765 -2.61139 -0.51188 -0.90673 -2.61139 -0.51169 -1.40225 -2.73456 
-0.51169 -1.30213 -2.73456 -0.50969 -2.21255 -1.87685 -0.50845 -2.21046 -1.94646 
-0.50845 -2.21046 -1.80724 -0.50776 -1.45241 -2.7325 -0.50776 -1.25197 -2.7325 
-0.50636 -2.13776 -2.23251 -0.50636 -2.13776 -1.52119 -0.50636 -0.56663 -2.23251 
-0.50443 -2.20504 -2.01176 -0.50443 -2.20504 -1.74194 -0.50307 -1.99423 -2.45539 
-0.50307 -1.99423 -1.29831 -0.50307 -0.71015 -2.45539 -0.50257 -1.50208 -2.72829 
-0.50257 -1.2023 -2.72829 -0.50104 -1.92201 -2.52821 -0.50104 -1.92201 -1.22549 
-0.50104 -0.78238 -2.52821 -0.5 -2.0593 -2.37685 -0.5 -2.0593 -1.37685 
-0.5 -0.64508 -2.37685 -0.49824 -2.19594 -2.07648 -0.49824 -2.19594 -1.67722 
-0.49818 -1.70677 -2.66811 -0.49818 -0.99761 -2.66811 -0.49421 -1.84182 -2.59519 
-0.49421 -0.86256 -2.59519 -0.49172 -2.11701 -2.2931 -0.49172 -2.11701 -1.4606 
-0.49172 -0.58738 -2.2931 -0.49145 -1.55438 -2.72396 -0.49145 -1.15 -2.72396 
-0.48924 -2.18334 -2.14113 -0.48924 -2.18334 -1.61257 -0.48924 -0.52105 -2.14113 
-0.48187 -1.75681 -2.65408 -0.48187 -0.94758 -2.65408 -0.48013 -1.96173 -2.50768 
-0.48013 -1.96173 -1.24602 -0.48013 -0.74266 -2.50768 -0.48005 -2.03108 -2.43242 
-0.48005 -2.03108 -1.32128 -0.48005 -0.6733 -2.43242 -0.47936 -1.60706 -2.71665 
-0.47936 -1.09732 -2.71665 -0.47808 -2.16706 -2.20461 -0.47808 -2.16706 -1.54909 
-0.47808 -0.53732 -2.20461 -0.47523 -1.88501 -2.57704 -0.47523 -1.88501 -1.17666 
-0.47523 -0.81937 -2.57704 -0.47486 -2.09314 -2.35171 -0.47486 -2.09314 -1.40199 
-0.47486 -0.61124 -2.35171 -0.4739 -2.23208 -1.9117 -0.4739 -2.23208 -1.842 
-0.47179 -2.22773 -1.98102 -0.47179 -2.22773 -1.77268 -0.4714 -1.35219 -2.75877 
-0.46865 -1.40241 -2.7588 -0.46865 -1.30197 -2.7588 -0.4666 -2.22032 -2.04609 
-0.4666 -2.22032 -1.70761 -0.46554 -1.65925 -2.7069 -0.46554 -1.04513 -2.7069 
-0.46518 -1.8018 -2.63939 -0.46518 -0.90258 -2.63939 -0.46472 -1.45251 -2.7566 
-0.46472 -1.25187 -2.7566 -0.46433 -2.14785 -2.26586 -0.46433 -2.14785 -1.48784 
-0.46433 -0.55654 -2.26586 -0.45829 -2.2096 -2.11101 -0.45829 -2.2096 -1.64269 
-0.45804 -1.99996 -2.48561 -0.45804 -1.99996 -1.26809 -0.45804 -0.70442 -2.48561 
-0.45532 -1.92662 -2.55708 -0.45532 -1.92662 -1.19662 -0.45532 -0.77776 -2.55708 
-0.4547 -1.50508 -2.75427 -0.4547 -1.1993 -2.75427 -0.45036 -1.71022 -2.69477 
-0.45036 -0.99416 -2.69477 -0.44858 -2.1252 -2.32543 -0.44858 -2.1252 -1.42827 
-0.44858 -0.57918 -2.32543 -0.4481 -2.19496 -2.17511 -0.4481 -2.19496 -1.57859 
-0.4481 -0.50943 -2.17511 -0.44731 -1.84566 -2.62277 -0.44731 -0.85872 -2.62277 
-0.44338 -1.55721 -2.74942 -0.44338 -1.14717 -2.74942 -0.44229 -2.08448 -2.39466 
-0.44229 -2.08448 -1.35904 -0.44229 -0.6199 -2.39466 -0.438 -2.25117 -1.87685 
-0.43694 -2.249 -1.94623 -0.43694 -2.249 -1.80747 -0.4361 -2.17658 -2.23769 
-0.4361 -2.17658 -1.51601 -0.4361 -0.52781 -2.23769 -0.43529 -1.75945 -2.67976 
-0.43529 -0.94493 -2.67976 -0.43407 -1.96607 -2.5362 -0.43407 -1.96607 -1.2175 
-0.43407 -0.73832 -2.5362 -0.43378 -2.24251 -2.01528 -0.43378 -2.24251 -1.73842 
-0.43067 -1.60994 -2.74177 -0.43067 -1.09444 -2.74177 -0.42832 -1.88827 -2.60428 
-0.42832 -0.81611 -2.60428 -0.42756 -1.35219 -2.78084 -0.42631 -2.23354 -2.08051 
-0.42631 -2.23354 -1.67319 -0.4247 -1.40247 -2.78079 -0.4247 -1.30191 -2.78079 
-0.42156 -2.05525 -2.44956 -0.42156 -2.05525 -1.30414 -0.42156 -0.64913 -2.44956 
-0.42122 -2.1554 -2.29807 -0.42122 -2.1554 -1.45563 -0.42122 -0.54898 -2.29807 
-0.41829 -1.80427 -2.66466 -0.41829 -0.90011 -2.66466 -0.41697 -2.2207 -2.14484 
-0.41697 -2.2207 -1.60886 -0.41667 -1.6619 -2.73152 -0.41667 -1.04248 -2.73152 
-0.41625 -2.11701 -2.36857 -0.41625 -2.11701 -1.38513 -0.41625 -0.58738 -2.36857 
-0.41555 -1.45501 -2.78059 -0.41555 -1.24937 -2.78059 -0.40825 -1.92954 -2.58396 
-0.40825 -1.92954 -1.16974 -0.40825 -0.77484 -2.58396 -0.4058 -2.20405 -2.208 
-0.4058 -2.20405 -1.5457 -0.4058 -0.50033 -2.208 -0.40521 -1.50758 -2.77777 
-0.40521 -1.19681 -2.77777 -0.40265 -1.71194 -2.71855 -0.40265 -0.99244 -2.71855 
-0.39996 -1.84816 -2.64759 -0.39996 -0.85622 -2.64759 -0.39938 -2.26831 -1.91172 
-0.39938 -2.26831 -1.84198 -0.39855 -2.02292 -2.50238 -0.39855 -2.02292 -1.25132 
-0.39855 -0.68146 -2.50238 -0.39726 -2.26396 -1.98103 -0.39726 -2.26396 -1.77267 
-0.39455 -2.25477 -2.04915 -0.39455 -2.25477 -1.70455 -0.394 -1.55943 -2.77229 
-0.394 -1.14495 -2.77229 -0.39285 -2.18366 -2.2697 -0.39285 -2.18366 -1.484 
-0.39285 -0.52072 -2.2697 -0.38901 -2.14785 -2.34118 -0.38901 -2.14785 -1.41252 
-0.38901 -0.55654 -2.34118 -0.38747 -1.76094 -2.70316 -0.38747 -0.94344 -2.70316 
-0.38606 -2.24367 -2.11397 -0.38606 -2.24367 -1.63973 -0.38268 -2.10654 -2.41025 
-0.38268 -2.10654 -1.34345 -0.38268 -1.35219 -2.80073 -0.38268 -0.59785 -2.41025 
-0.38098 -1.6121 -2.76415 -0.38098 -1.09229 -2.76415 -0.38067 -1.89054 -2.62869 
-0.38067 -0.81384 -2.62869 -0.37569 -2.22866 -2.17794 -0.37569 -2.22866 -1.57576 
-0.37444 -1.40477 -2.80261 -0.37444 -1.29961 -2.80261 -0.37384 -1.98804 -2.55209 
-0.37384 -1.98804 -1.20161 -0.37384 -0.71634 -2.55209 -0.36994 -1.80567 -2.68771 
-0.36994 -0.89871 -2.68771 -0.36779 -1.66265 -2.7534 -0.36779 -1.04174 -2.7534 
-0.36513 -1.45721 -2.80186 -0.36513 -1.24717 -2.80186 -0.36353 -2.20992 -2.24038 
-0.36353 -2.20992 -1.51332 -0.36353 -0.49446 -2.24038 -0.36084 -2.17658 -2.31295 
-0.36084 -2.17658 -1.44075 -0.36084 -0.52781 -2.31295 -0.36079 -2.07632 -2.46462 
-0.36079 -2.07632 -1.28908 -0.36079 -0.62806 -2.46462 -0.36044 -2.28497 -1.87685 
-0.35957 -2.28271 -1.94648 -0.35957 -2.28271 -1.80722 -0.35773 -2.27577 -2.01483 
-0.35773 -2.27577 -1.73887 -0.35566 -2.13776 -2.38321 -0.35566 -2.13776 -1.37049 
-0.35566 -0.56663 -2.38321 -0.35479 -1.50935 -2.79849 -0.35479 -1.19504 -2.79849 
-0.3542 -2.26446 -2.08253 -0.3542 -2.26446 -1.67117 -0.35352 -1.71259 -2.74006 
-0.35352 -0.99179 -2.74006 -0.35147 -1.84924 -2.6702 -0.35147 -0.85514 -2.6702 
-0.34594 -1.94925 -2.60062 -0.34594 -0.75513 -2.60062 -0.34452 -2.25127 -2.14695 
-0.34452 -2.25127 -1.60675 -0.34345 -1.56104 -2.79251 -0.34345 -1.14334 -2.79251 
-0.33855 -1.76127 -2.72422 -0.33855 -0.94311 -2.72422 -0.33732 -2.04296 -2.51642 
-0.33732 -2.04296 -1.23728 -0.33732 -0.66142 -2.51642 -0.33689 -1.35219 -2.81839 
-0.33333 -2.23411 -2.21018 -0.33333 -2.23411 -1.54352 -0.33115 -2.20405 -2.28265 
-0.33115 -2.20405 -1.47105 -0.33115 -0.50033 -2.28265 -0.33112 -1.61214 -2.78393 
-0.33112 -1.09225 -2.78393 -0.32843 -1.40482 -2.81991 -0.32843 -1.29957 -2.81991 
-0.32776 -2.16706 -2.35493 -0.32776 -2.16706 -1.39877 -0.32776 -0.53732 -2.35493 
-0.32144 -2.12536 -2.42356 -0.32144 -2.12536 -1.33014 -0.32144 -0.57903 -2.42356 
-0.3208 -2.2987 -1.91172 -0.3208 -2.2987 -1.84198 -0.32076 -1.80581 -2.70832 
-0.32076 -0.89857 -2.70832 -0.31947 -2.29415 -1.9801 -0.31947 -2.29415 -1.7736 
-0.31878 -1.4575 -2.81881 -0.31878 -1.24688 -2.81881 -0.31786 -1.6625 -2.77277 
-0.31786 -1.04188 -2.77277 -0.31763 -1.90926 -2.64418 -0.31763 -0.79513 -2.64418 
-0.3168 -2.28507 -2.04824 -0.3168 -2.28507 -1.70546 -0.31284 -2.27157 -2.11533 
-0.31284 -2.27157 -1.63837 -0.31041 -2.00611 -2.5668 -0.31041 -2.00611 -1.1869 
-0.31041 -0.69827 -2.5668 -0.30822 -1.50963 -2.81504 -0.30822 -1.19475 -2.81504 
-0.3037 -1.71198 -2.75907 -0.3037 -0.9924 -2.75907 -0.30233 -2.25618 -2.17918 
-0.30233 -2.25618 -1.57452 -0.30109 -2.22866 -2.25254 -0.30109 -2.22866 -1.50116 
-0.29891 -2.094 -2.47716 -0.29891 -2.094 -1.27654 -0.29891 -0.61038 -2.47716 
-0.29826 -2.19496 -2.32495 -0.29826 -2.19496 -1.42875 -0.29826 -0.50943 -2.32495 
-0.29594 -1.56245 -2.80863 -0.29594 -1.14193 -2.80863 -0.29372 -2.15515 -2.39549 
-0.29372 -2.15515 -1.35821 -0.29372 -0.54924 -2.39549 -0.29028 -1.35219 -2.83379 
-0.28868 -1.76044 -2.74288 -0.28868 -0.94394 -2.74288 -0.28744 -1.8667 -2.68472 
-0.28744 -0.83768 -2.68472 -0.28338 -1.61348 -2.79957 -0.28338 -1.0909 -2.79957 
-0.28206 -1.96625 -2.61399 -0.28206 -0.73814 -2.61399 -0.28137 -1.40494 -2.835 
-0.28137 -1.29944 -2.835 -0.28108 -2.31187 -1.87685 -0.28043 -2.30962 -1.9453 
-0.28043 -2.30962 -1.8084 -0.27845 -2.30288 -2.01343 -0.27845 -2.30288 -1.74027 
-0.27517 -2.29168 -2.08092 -0.27517 -2.29168 -1.67278 -0.27262 -2.05955 -2.52901 
-0.27262 -2.05955 -1.22469 -0.27262 -0.64483 -2.52901 -0.27165 -1.45754 -2.83346 
-0.27165 -1.24684 -2.83346 -0.2706 -2.27607 -2.14745 -0.2706 -2.27607 -1.60625 
-0.2701 -2.25127 -2.22137 -0.2701 -2.25127 -1.53233 -0.26975 -1.66397 -2.78791 
-0.26975 -1.04041 -2.78791 -0.26799 -2.2207 -2.29382 -0.26799 -2.2207 -1.45988 
-0.26799 -0.48368 -2.29382 -0.26428 -2.18334 -2.36609 -0.26428 -2.18334 -1.38761 
-0.26428 -0.52105 -2.36609 -0.26005 -1.51067 -2.82935 -0.26005 -1.19371 -2.82935 
-0.25882 -2.14087 -2.43453 -0.25882 -2.14087 -1.31917 -0.25882 -0.56352 -2.43453 
-0.25607 -1.82237 -2.72146 -0.25607 -0.88201 -2.72146 -0.25536 -1.71332 -2.77372 
-0.25536 -0.99106 -2.77372 -0.25263 -1.92526 -2.65645 -0.25263 -0.77912 -2.65645 
-0.24768 -1.56334 -2.8224 -0.24768 -1.14104 -2.8224 -0.24614 -2.3208 -1.91155 
-0.24614 -2.3208 -1.84215 -0.24506 -2.02147 -2.57829 -0.24506 -2.02147 -1.17541 
-0.24506 -0.68291 -2.57829 -0.24481 -2.31627 -1.97993 -0.24481 -2.31627 -1.77377 
-0.24298 -1.35219 -2.84688 -0.24216 -2.30721 -2.04799 -0.24216 -2.30721 -1.70571 
-0.23848 -2.27157 -2.18969 -0.23848 -2.27157 -1.56401 -0.23822 -2.29374 -2.11507 
-0.23822 -2.29374 -1.63863 -0.23712 -2.24367 -2.26291 -0.23712 -2.24367 -1.49079 
-0.23465 -1.61437 -2.81291 -0.23465 -1.09001 -2.81291 -0.23416 -2.2096 -2.33514 
-0.23416 -2.2096 -1.41856 -0.23416 -0.49479 -2.33514 -0.23388 -1.40498 -2.84768 
-0.23388 -1.2994 -2.84768 -0.23327 -2.10859 -2.48795 -0.23327 -2.10859 -1.26575 
-0.23327 -0.59579 -2.48795 -0.22951 -2.16943 -2.40547 -0.22951 -2.16943 -1.34823 
-0.22951 -0.53495 -2.40547 -0.22275 -1.45814 -2.84595 -0.22275 -1.24624 -2.84595 
-0.22209 -1.88178 -2.69551 -0.22209 -0.8226 -2.69551 -0.22094 -1.66465 -2.80073 
-0.22094 -1.03973 -2.80073 -0.21787 -1.76835 -2.75966 -0.21787 -0.93603 -2.75966 
-0.2169 -1.98045 -2.62401 -0.2169 -0.72393 -2.62401 -0.21108 -2.32966 -1.87685 
-0.21095 -1.51126 -2.84132 -0.21095 -1.19312 -2.84132 -0.21057 -2.32731 -1.94617 
-0.21057 -2.32731 -1.80753 -0.20841 -2.3205 -2.01447 -0.20841 -2.3205 -1.73923 
-0.20667 -2.07288 -2.53859 -0.20667 -2.07288 -1.21511 -0.20667 -0.6315 -2.53859 
-0.20568 -2.26446 -2.23105 -0.20568 -2.26446 -1.52265 -0.20526 -2.30913 -2.08211 
-0.20526 -2.30913 -1.67159 -0.20407 -2.29168 -2.15202 -0.20407 -2.29168 -1.60168 
-0.20366 -2.23354 -2.30316 -0.20366 -2.23354 -1.45054 -0.20366 -0.47084 -2.30316 
-0.19963 -2.19594 -2.37509 -0.19963 -2.19594 -1.37861 -0.19963 -0.50845 -2.37509 
-0.19881 -1.56369 -2.83379 -0.19881 -1.14069 -2.83379 -0.19509 -2.153 -2.44311 
-0.19509 -2.153 -1.31059 -0.19509 -1.35219 -2.85764 -0.19509 -0.55138 -2.44311 
-0.18692 -1.93836 -2.66518 -0.18692 -0.76602 -2.66518 -0.18558 -1.61465 -2.82378 
-0.18558 -1.08974 -2.82378 -0.18453 -1.82929 -2.73611 -0.18453 -0.87509 -2.73611 
-0.18446 -1.40541 -2.85825 -0.18446 -1.29897 -2.85825 -0.18384 -1.72019 -2.78832 
-0.18384 -0.98419 -2.78832 -0.17912 -2.03389 -2.58622 -0.17912 -2.03389 -1.16748 
-0.17912 -0.6705 -2.58622 -0.17515 -2.33612 -1.91155 -0.17515 -2.33612 -1.84215 
-0.17448 -2.33137 -1.98062 -0.17448 -2.33137 -1.77308 -0.17328 -1.45848 -2.85597 
-0.17328 -1.2459 -2.85597 -0.1723 -2.25477 -2.2714 -0.1723 -2.25477 -1.4823 
-0.17181 -2.32222 -2.04866 -0.17181 -2.32222 -1.70504 -0.17139 -2.28507 -2.19365 
-0.17139 -2.28507 -1.56005 -0.17114 -2.30721 -2.11901 -0.17114 -2.30721 -1.63469 
-0.16924 -2.22032 -2.34345 -0.16924 -2.22032 -1.41025 -0.16924 -0.48406 -2.34345 
-0.16905 -2.11937 -2.4956 -0.16905 -2.11937 -1.2581 -0.16905 -0.58501 -2.4956 
-0.16531 -2.18 -2.41294 -0.16531 -2.18 -1.34076 -0.16531 -0.52438 -2.41294 
-0.16159 -1.51123 -2.85081 -0.16159 -1.19315 -2.85081 -0.15076 -1.99179 -2.63063 
-0.15076 -0.71259 -2.63063 -0.14958 -1.88803 -2.70782 -0.14958 -0.81635 -2.70782 
-0.14943 -1.56352 -2.84278 -0.14943 -1.14087 -2.84278 -0.14857 -1.67018 -2.81323 
-0.14857 -1.03421 -2.81323 -0.14673 -1.35219 -2.86603 -0.1459 -1.77403 -2.77171 
-0.1459 -0.93035 -2.77171 -0.14174 -2.08208 -2.54556 -0.14174 -2.08208 -1.20814 
-0.14174 -0.6223 -2.54556 -0.13928 -2.34244 -1.87685 -0.13895 -2.34007 -1.94599 
-0.13895 -2.34007 -1.80771 -0.13843 -2.24251 -2.31063 -0.13843 -2.24251 -1.44307 
-0.13843 -0.46187 -2.31063 -0.13798 -2.27577 -2.23458 -0.13798 -2.27577 -1.51912 
-0.13795 -2.33298 -2.0148 -0.13795 -2.33298 -1.7389 -0.13762 -2.3205 -2.08526 
-0.13762 -2.3205 -1.66844 -0.13658 -2.30288 -2.1553 -0.13658 -2.30288 -1.5984 
-0.13594 -1.40545 -2.86613 -0.13594 -1.29893 -2.86613 -0.13491 -2.20504 -2.38128 
-0.13491 -2.20504 -1.37242 -0.13491 -0.49934 -2.38128 -0.13053 -2.1617 -2.44926 
-0.13053 -2.1617 -1.30444 -0.13053 -0.54268 -2.44926 -0.12447 -1.45875 -2.86333 
-0.12447 -1.24563 -2.86333 -0.11383 -1.94327 -2.6754 -0.11383 -0.76112 -2.6754 
-0.11378 -2.0418 -2.59204 -0.11378 -0.66258 -2.59204 -0.11267 -1.61935 -2.83389 
-0.11267 -1.08503 -2.83389 -0.11264 -1.51148 -2.85764 -0.11264 -1.1929 -2.85764 
-0.11138 -1.834 -2.74602 -0.11138 -0.87038 -2.74602 -0.11089 -1.72481 -2.79818 
-0.11089 -0.97957 -2.79818 -0.10442 -2.34612 -1.91155 -0.10442 -2.34612 -1.84215 
-0.10418 -2.26396 -2.27411 -0.10418 -2.26396 -1.47959 -0.10417 -2.22773 -2.34864 
-0.10417 -2.22773 -1.40506 -0.10417 -0.47665 -2.34864 -0.10377 -2.33137 -2.05133 
-0.10377 -2.33137 -1.70237 -0.10375 -2.34137 -1.9806 -0.10375 -2.34137 -1.7731 
-0.1036 -2.1267 -2.50088 -0.1036 -2.1267 -1.25282 -0.1036 -0.57769 -2.50088 
-0.10325 -2.29415 -2.19632 -0.10325 -2.29415 -1.55738 -0.10308 -2.31627 -2.12166 
-0.10308 -2.31627 -1.63204 -0.1002 -2.18715 -2.41797 -0.1002 -2.18715 -1.33573 
-0.1002 -0.51724 -2.41797 -0.09802 -1.35219 -2.87203 -0.08682 -1.40556 -2.87164 
-0.08682 -1.29882 -2.87164 -0.07625 -1.89135 -2.71559 -0.07625 -0.81303 -2.71559 
-0.07619 -2.08812 -2.54961 -0.07619 -2.08812 -1.20409 -0.07619 -0.61627 -2.54961 
-0.07559 -1.99734 -2.63716 -0.07559 -0.70705 -2.63716 -0.0754 -1.67398 -2.82066 
-0.0754 -1.0304 -2.82066 -0.07536 -1.45877 -2.86829 -0.07536 -1.24562 -2.86829 
-0.07493 -1.56531 -2.851 -0.07493 -1.13907 -2.851 -0.07315 -1.77745 -2.77896 
-0.07315 -0.92693 -2.77896 -0.06963 -2.28271 -2.23642 -0.06963 -2.28271 -1.51728 
-0.06961 -2.21046 -2.3853 -0.06961 -2.21046 -1.3684 -0.06961 -0.49392 -2.3853 
-0.06948 -2.34977 -1.87685 -0.06938 -2.249 -2.31379 -0.06938 -2.249 -1.43991 
-0.06932 -2.32731 -2.08742 -0.06932 -2.32731 -1.66628 -0.06931 -2.34738 -1.94616 
-0.06931 -2.34738 -1.80754 -0.06914 -2.34007 -2.0158 -0.06914 -2.34007 -1.7379 
-0.06845 -2.30962 -2.15728 -0.06845 -2.30962 -1.59642 -0.0654 -2.16694 -2.45296 
-0.0654 -2.16694 -1.30074 -0.0654 -0.53744 -2.45296 -0.04907 -1.35219 -2.87565 
-0.03824 -1.947 -2.67981 -0.03824 -0.75738 -2.67981 -0.03823 -1.83636 -2.75099 
-0.03823 -0.86802 -2.75099 -0.0382 -2.04554 -2.59644 -0.0382 -0.65884 -2.59644 
-0.0382 -2.13049 -2.50359 -0.0382 -2.13049 -1.25011 -0.0382 -0.5739 -2.50359 
-0.03779 -1.62057 -2.83942 -0.03779 -1.08382 -2.83942 -0.03779 -1.72714 -2.80313 
-0.03779 -0.97724 -2.80313 -0.03776 -1.51269 -2.86316 -0.03776 -1.19169 -2.86316 
-0.03776 -1.40559 -2.87471 -0.03776 -1.29879 -2.87471 -0.03487 -2.26831 -2.27623 
-0.03487 -2.26831 -1.47747 -0.03487 -2.2987 -2.19765 -0.03487 -2.2987 -1.55605 
-0.03485 -2.23208 -2.35075 -0.03485 -2.23208 -1.40295 -0.03485 -0.4723 -2.35075 
-0.03485 -2.19077 -2.42052 -0.03485 -2.19077 -1.33318 -0.03485 -0.51362 -2.42052 
-0.0347 -2.33612 -2.052 -0.0347 -2.33612 -1.7017 -0.0347 -2.3208 -2.12299 
-0.0347 -2.3208 -1.63071 -0.0347 -2.34612 -1.98127 -0.0347 -2.34612 -1.77243 
-0.0347 -2.35099 -1.91155 -0.0347 -2.35099 -1.84215 0 -2.35219 -1.87685 
0 -2.34977 -1.94633 0 -2.34977 -1.80737 0 -2.34244 -2.01613 
0 -2.34244 -1.73757 0 -2.32966 -2.08793 0 -2.32966 -1.66577 
0 -2.31187 -2.15793 0 -2.31187 -1.59577 0 -2.28497 -2.23729 
0 -2.28497 -1.51641 0 -2.25117 -2.31485 0 -2.25117 -1.43885 
0 -2.21255 -2.38654 0 -2.21255 -1.36716 0 -2.16869 -2.4542 
0 -2.16869 -1.2995 0 -2.09026 -2.55157 0 -2.09026 -1.20213 
0 -1.99919 -2.63934 0 -1.89293 -2.71804 0 -1.77859 -2.78138 
0 -1.6749 -2.82335 0 -1.56592 -2.85374 0 -1.45907 -2.87112 
0 -1.35219 -2.87685 0 -1.24531 -2.87112 0 -1.13847 -2.85374 
0 -1.02949 -2.82335 0 -0.92579 -2.78138 0 -0.81145 -2.71804 
0 -0.70519 -2.63934 0 -0.61412 -2.55157 0 -0.53569 -2.4542 
0 -0.49183 -2.38654 0.0347 -2.35099 -1.91155 0.0347 -2.35099 -1.84215 
0.0347 -2.34612 -1.98127 0.0347 -2.34612 -1.77243 0.0347 -2.3208 -2.12299 
0.0347 -2.3208 -1.63071 0.0347 -2.33612 -2.052 0.0347 -2.33612 -1.7017 
0.03485 -2.19077 -2.42052 0.03485 -2.19077 -1.33318 0.03485 -0.51362 -2.42052 
0.03485 -2.23208 -2.35075 0.03485 -2.23208 -1.40295 0.03485 -0.4723 -2.35075 
0.03487 -2.2987 -2.19765 0.03487 -2.2987 -1.55605 0.03487 -2.26831 -2.27623 
0.03487 -2.26831 -1.47747 0.03776 -1.40559 -2.87471 0.03776 -1.29879 -2.87471 
0.03776 -1.51269 -2.86316 0.03776 -1.19169 -2.86316 0.03779 -1.72714 -2.80313 
0.03779 -0.97724 -2.80313 0.03779 -1.62057 -2.83942 0.03779 -1.08382 -2.83942 
0.0382 -2.13049 -2.50359 0.0382 -2.13049 -1.25011 0.0382 -0.5739 -2.50359 
0.0382 -2.04554 -2.59644 0.0382 -0.65884 -2.59644 0.03823 -1.83636 -2.75099 
0.03823 -0.86802 -2.75099 0.03824 -1.947 -2.67981 0.03824 -0.75738 -2.67981 
0.04907 -1.35219 -2.87565 0.0654 -2.16694 -2.45296 0.0654 -2.16694 -1.30074 
0.0654 -0.53744 -2.45296 0.06845 -2.30962 -2.15728 0.06845 -2.30962 -1.59642 
0.06914 -2.34007 -2.0158 0.06914 -2.34007 -1.7379 0.06931 -2.34738 -1.94616 
0.06931 -2.34738 -1.80754 0.06932 -2.32731 -2.08742 0.06932 -2.32731 -1.66628 
0.06938 -2.249 -2.31379 0.06938 -2.249 -1.43991 0.06948 -2.34977 -1.87685 
0.06961 -2.21046 -2.3853 0.06961 -2.21046 -1.3684 0.06961 -0.49392 -2.3853 
0.06963 -2.28271 -2.23642 0.06963 -2.28271 -1.51728 0.07315 -1.77745 -2.77896 
0.07315 -0.92693 -2.77896 0.07493 -1.56531 -2.851 0.07493 -1.13907 -2.851 
0.07536 -1.45877 -2.86829 0.07536 -1.24562 -2.86829 0.0754 -1.67398 -2.82066 
0.0754 -1.0304 -2.82066 0.07559 -1.99734 -2.63716 0.07559 -0.70705 -2.63716 
0.07619 -2.08812 -2.54961 0.07619 -2.08812 -1.20409 0.07619 -0.61627 -2.54961 
0.07625 -1.89135 -2.71559 0.07625 -0.81303 -2.71559 0.08682 -1.40556 -2.87164 
0.08682 -1.29882 -2.87164 0.09802 -1.35219 -2.87203 0.1002 -2.18715 -2.41797 
0.1002 -2.18715 -1.33573 0.1002 -0.51724 -2.41797 0.10308 -2.31627 -2.12166 
0.10308 -2.31627 -1.63204 0.10325 -2.29415 -2.19632 0.10325 -2.29415 -1.55738 
0.1036 -2.1267 -2.50088 0.1036 -2.1267 -1.25282 0.1036 -0.57769 -2.50088 
0.10375 -2.34137 -1.9806 0.10375 -2.34137 -1.7731 0.10377 -2.33137 -2.05133 
0.10377 -2.33137 -1.70237 0.10417 -2.22773 -2.34864 0.10417 -2.22773 -1.40506 
0.10417 -0.47665 -2.34864 0.10418 -2.26396 -2.27411 0.10418 -2.26396 -1.47959 
0.10442 -2.34612 -1.91155 0.10442 -2.34612 -1.84215 0.11089 -1.72481 -2.79818 
0.11089 -0.97957 -2.79818 0.11138 -1.834 -2.74602 0.11138 -0.87038 -2.74602 
0.11264 -1.51148 -2.85764 0.11264 -1.1929 -2.85764 0.11267 -1.61935 -2.83389 
0.11267 -1.08503 -2.83389 0.11378 -2.0418 -2.59204 0.11378 -0.66258 -2.59204 
0.11383 -1.94327 -2.6754 0.11383 -0.76112 -2.6754 0.12447 -1.45875 -2.86333 
0.12447 -1.24563 -2.86333 0.13053 -2.1617 -2.44926 0.13053 -2.1617 -1.30444 
0.13053 -0.54268 -2.44926 0.13491 -2.20504 -2.38128 0.13491 -2.20504 -1.37242 
0.13491 -0.49934 -2.38128 0.13594 -1.40545 -2.86613 0.13594 -1.29893 -2.86613 
0.13658 -2.30288 -2.1553 0.13658 -2.30288 -1.5984 0.13762 -2.3205 -2.08526 
0.13762 -2.3205 -1.66844 0.13795 -2.33298 -2.0148 0.13795 -2.33298 -1.7389 
0.13798 -2.27577 -2.23458 0.13798 -2.27577 -1.51912 0.13843 -2.24251 -2.31063 
0.13843 -2.24251 -1.44307 0.13843 -0.46187 -2.31063 0.13895 -2.34007 -1.94599 
0.13895 -2.34007 -1.80771 0.13928 -2.34244 -1.87685 0.14174 -2.08208 -2.54556 
0.14174 -2.08208 -1.20814 0.14174 -0.6223 -2.54556 0.1459 -1.77403 -2.77171 
0.1459 -0.93035 -2.77171 0.14673 -1.35219 -2.86603 0.14857 -1.67018 -2.81323 
0.14857 -1.03421 -2.81323 0.14943 -1.56352 -2.84278 0.14943 -1.14087 -2.84278 
0.14958 -1.88803 -2.70782 0.14958 -0.81635 -2.70782 0.15076 -1.99179 -2.63063 
0.15076 -0.71259 -2.63063 0.16159 -1.51123 -2.85081 0.16159 -1.19315 -2.85081 
0.16531 -2.18 -2.41294 0.16531 -2.18 -1.34076 0.16531 -0.52438 -2.41294 
0.16905 -2.11937 -2.4956 0.16905 -2.11937 -1.2581 0.16905 -0.58501 -2.4956 
0.16924 -2.22032 -2.34345 0.16924 -2.22032 -1.41025 0.16924 -0.48406 -2.34345 
0.17114 -2.30721 -2.11901 0.17114 -2.30721 -1.63469 0.17139 -2.28507 -2.19365 
0.17139 -2.28507 -1.56005 0.17181 -2.32222 -2.04866 0.17181 -2.32222 -1.70504 
0.1723 -2.25477 -2.2714 0.1723 -2.25477 -1.4823 0.17328 -1.45848 -2.85597 
0.17328 -1.2459 -2.85597 0.17448 -2.33137 -1.98062 0.17448 -2.33137 -1.77308 
0.17515 -2.33612 -1.91155 0.17515 -2.33612 -1.84215 0.17912 -2.03389 -2.58622 
0.17912 -2.03389 -1.16748 0.17912 -0.6705 -2.58622 0.18384 -1.72019 -2.78832 
0.18384 -0.98419 -2.78832 0.18446 -1.40541 -2.85825 0.18446 -1.29897 -2.85825 
0.18453 -1.82929 -2.73611 0.18453 -0.87509 -2.73611 0.18558 -1.61465 -2.82378 
0.18558 -1.08974 -2.82378 0.18692 -1.93836 -2.66518 0.18692 -0.76602 -2.66518 
0.19509 -2.153 -2.44311 0.19509 -2.153 -1.31059 0.19509 -1.35219 -2.85764 
0.19509 -0.55138 -2.44311 0.19881 -1.56369 -2.83379 0.19881 -1.14069 -2.83379 
0.19963 -2.19594 -2.37509 0.19963 -2.19594 -1.37861 0.19963 -0.50845 -2.37509 
0.20366 -2.23354 -2.30316 0.20366 -2.23354 -1.45054 0.20366 -0.47084 -2.30316 
0.20407 -2.29168 -2.15202 0.20407 -2.29168 -1.60168 0.20526 -2.30913 -2.08211 
0.20526 -2.30913 -1.67159 0.20568 -2.26446 -2.23105 0.20568 -2.26446 -1.52265 
0.20667 -2.07288 -2.53859 0.20667 -2.07288 -1.21511 0.20667 -0.6315 -2.53859 
0.20841 -2.3205 -2.01447 0.20841 -2.3205 -1.73923 0.21057 -2.32731 -1.94617 
0.21057 -2.32731 -1.80753 0.21095 -1.51126 -2.84132 0.21095 -1.19312 -2.84132 
0.21108 -2.32966 -1.87685 0.2169 -1.98045 -2.62401 0.2169 -0.72393 -2.62401 
0.21787 -1.76835 -2.75966 0.21787 -0.93603 -2.75966 0.22094 -1.66465 -2.80073 
0.22094 -1.03973 -2.80073 0.22209 -1.88178 -2.69551 0.22209 -0.8226 -2.69551 
0.22275 -1.45814 -2.84595 0.22275 -1.24624 -2.84595 0.22951 -2.16943 -2.40547 
0.22951 -2.16943 -1.34823 0.22951 -0.53495 -2.40547 0.23327 -2.10859 -2.48795 
0.23327 -2.10859 -1.26575 0.23327 -0.59579 -2.48795 0.23388 -1.40498 -2.84768 
0.23388 -1.2994 -2.84768 0.23416 -2.2096 -2.33514 0.23416 -2.2096 -1.41856 
0.23416 -0.49479 -2.33514 0.23465 -1.61437 -2.81291 0.23465 -1.09001 -2.81291 
0.23712 -2.24367 -2.26291 0.23712 -2.24367 -1.49079 0.23822 -2.29374 -2.11507 
0.23822 -2.29374 -1.63863 0.23848 -2.27157 -2.18969 0.23848 -2.27157 -1.56401 
0.24216 -2.30721 -2.04799 0.24216 -2.30721 -1.70571 0.24298 -1.35219 -2.84688 
0.24481 -2.31627 -1.97993 0.24481 -2.31627 -1.77377 0.24506 -2.02147 -2.57829 
0.24506 -2.02147 -1.17541 0.24506 -0.68291 -2.57829 0.24614 -2.3208 -1.91155 
0.24614 -2.3208 -1.84215 0.24768 -1.56334 -2.8224 0.24768 -1.14104 -2.8224 
0.25263 -1.92526 -2.65645 0.25263 -0.77912 -2.65645 0.25536 -1.71332 -2.77372 
0.25536 -0.99106 -2.77372 0.25607 -1.82237 -2.72146 0.25607 -0.88201 -2.72146 
0.25882 -2.14087 -2.43453 0.25882 -2.14087 -1.31917 0.25882 -0.56352 -2.43453 
0.26005 -1.51067 -2.82935 0.26005 -1.19371 -2.82935 0.26428 -2.18334 -2.36609 
0.26428 -2.18334 -1.38761 0.26428 -0.52105 -2.36609 0.26799 -2.2207 -2.29382 
0.26799 -2.2207 -1.45988 0.26799 -0.48368 -2.29382 0.26975 -1.66397 -2.78791 
0.26975 -1.04041 -2.78791 0.2701 -2.25127 -2.22137 0.2701 -2.25127 -1.53233 
0.2706 -2.27607 -2.14745 0.2706 -2.27607 -1.60625 0.27165 -1.45754 -2.83346 
0.27165 -1.24684 -2.83346 0.27262 -2.05955 -2.52901 0.27262 -2.05955 -1.22469 
0.27262 -0.64483 -2.52901 0.27517 -2.29168 -2.08092 0.27517 -2.29168 -1.67278 
0.27845 -2.30288 -2.01343 0.27845 -2.30288 -1.74027 0.28043 -2.30962 -1.9453 
0.28043 -2.30962 -1.8084 0.28108 -2.31187 -1.87685 0.28137 -1.40494 -2.835 
0.28137 -1.29944 -2.835 0.28206 -1.96625 -2.61399 0.28206 -0.73814 -2.61399 
0.28338 -1.61348 -2.79957 0.28338 -1.0909 -2.79957 0.28744 -1.8667 -2.68472 
0.28744 -0.83768 -2.68472 0.28868 -1.76044 -2.74288 0.28868 -0.94394 -2.74288 
0.29028 -1.35219 -2.83379 0.29372 -2.15515 -2.39549 0.29372 -2.15515 -1.35821 
0.29372 -0.54924 -2.39549 0.29594 -1.56245 -2.80863 0.29594 -1.14193 -2.80863 
0.29826 -2.19496 -2.32495 0.29826 -2.19496 -1.42875 0.29826 -0.50943 -2.32495 
0.29891 -2.094 -2.47716 0.29891 -2.094 -1.27654 0.29891 -0.61038 -2.47716 
0.30109 -2.22866 -2.25254 0.30109 -2.22866 -1.50116 0.30233 -2.25618 -2.17918 
0.30233 -2.25618 -1.57452 0.3037 -1.71198 -2.75907 0.3037 -0.9924 -2.75907 
0.30822 -1.50963 -2.81504 0.30822 -1.19475 -2.81504 0.31041 -2.00611 -2.5668 
0.31041 -2.00611 -1.1869 0.31041 -0.69827 -2.5668 0.31284 -2.27157 -2.11533 
0.31284 -2.27157 -1.63837 0.3168 -2.28507 -2.04824 0.3168 -2.28507 -1.70546 
0.31763 -1.90926 -2.64418 0.31763 -0.79513 -2.64418 0.31786 -1.6625 -2.77277 
0.31786 -1.04188 -2.77277 0.31878 -1.4575 -2.81881 0.31878 -1.24688 -2.81881 
0.31947 -2.29415 -1.9801 0.31947 -2.29415 -1.7736 0.32076 -1.80581 -2.70832 
0.32076 -0.89857 -2.70832 0.3208 -2.2987 -1.91172 0.3208 -2.2987 -1.84198 
0.32144 -2.12536 -2.42356 0.32144 -2.12536 -1.33014 0.32144 -0.57903 -2.42356 
0.32776 -2.16706 -2.35493 0.32776 -2.16706 -1.39877 0.32776 -0.53732 -2.35493 
0.32843 -1.40482 -2.81991 0.32843 -1.29957 -2.81991 0.33112 -1.61214 -2.78393 
0.33112 -1.09225 -2.78393 0.33115 -2.20405 -2.28265 0.33115 -2.20405 -1.47105 
0.33115 -0.50033 -2.28265 0.33333 -2.23411 -2.21018 0.33333 -2.23411 -1.54352 
0.33689 -1.35219 -2.81839 0.33732 -2.04296 -2.51642 0.33732 -2.04296 -1.23728 
0.33732 -0.66142 -2.51642 0.33855 -1.76127 -2.72422 0.33855 -0.94311 -2.72422 
0.34345 -1.56104 -2.79251 0.34345 -1.14334 -2.79251 0.34452 -2.25127 -2.14695 
0.34452 -2.25127 -1.60675 0.34594 -1.94925 -2.60062 0.34594 -0.75513 -2.60062 
0.35147 -1.84924 -2.6702 0.35147 -0.85514 -2.6702 0.35352 -1.71259 -2.74006 
0.35352 -0.99179 -2.74006 0.3542 -2.26446 -2.08253 0.3542 -2.26446 -1.67117 
0.35479 -1.50935 -2.79849 0.35479 -1.19504 -2.79849 0.35566 -2.13776 -2.38321 
0.35566 -2.13776 -1.37049 0.35566 -0.56663 -2.38321 0.35773 -2.27577 -2.01483 
0.35773 -2.27577 -1.73887 0.35957 -2.28271 -1.94648 0.35957 -2.28271 -1.80722 
0.36044 -2.28497 -1.87685 0.36079 -2.07632 -2.46462 0.36079 -2.07632 -1.28908 
0.36079 -0.62806 -2.46462 0.36084 -2.17658 -2.31295 0.36084 -2.17658 -1.44075 
0.36084 -0.52781 -2.31295 0.36353 -2.20992 -2.24038 0.36353 -2.20992 -1.51332 
0.36353 -0.49446 -2.24038 0.36513 -1.45721 -2.80186 0.36513 -1.24717 -2.80186 
0.36779 -1.66265 -2.7534 0.36779 -1.04174 -2.7534 0.36994 -1.80567 -2.68771 
0.36994 -0.89871 -2.68771 0.37384 -1.98804 -2.55209 0.37384 -1.98804 -1.20161 
0.37384 -0.71634 -2.55209 0.37444 -1.40477 -2.80261 0.37444 -1.29961 -2.80261 
0.37569 -2.22866 -2.17794 0.37569 -2.22866 -1.57576 0.38067 -1.89054 -2.62869 
0.38067 -0.81384 -2.62869 0.38098 -1.6121 -2.76415 0.38098 -1.09229 -2.76415 
0.38268 -2.10654 -2.41025 0.38268 -2.10654 -1.34345 0.38268 -1.35219 -2.80073 
0.38268 -0.59785 -2.41025 0.38606 -2.24367 -2.11397 0.38606 -2.24367 -1.63973 
0.38747 -1.76094 -2.70316 0.38747 -0.94344 -2.70316 0.38901 -2.14785 -2.34118 
0.38901 -2.14785 -1.41252 0.38901 -0.55654 -2.34118 0.39285 -2.18366 -2.2697 
0.39285 -2.18366 -1.484 0.39285 -0.52072 -2.2697 0.394 -1.55943 -2.77229 
0.394 -1.14495 -2.77229 0.39455 -2.25477 -2.04915 0.39455 -2.25477 -1.70455 
0.39726 -2.26396 -1.98103 0.39726 -2.26396 -1.77267 0.39855 -2.02292 -2.50238 
0.39855 -2.02292 -1.25132 0.39855 -0.68146 -2.50238 0.39938 -2.26831 -1.91172 
0.39938 -2.26831 -1.84198 0.39996 -1.84816 -2.64759 0.39996 -0.85622 -2.64759 
0.40265 -1.71194 -2.71855 0.40265 -0.99244 -2.71855 0.40521 -1.50758 -2.77777 
0.40521 -1.19681 -2.77777 0.4058 -2.20405 -2.208 0.4058 -2.20405 -1.5457 
0.4058 -0.50033 -2.208 0.40825 -1.92954 -2.58396 0.40825 -1.92954 -1.16974 
0.40825 -0.77484 -2.58396 0.41555 -1.45501 -2.78059 0.41555 -1.24937 -2.78059 
0.41625 -2.11701 -2.36857 0.41625 -2.11701 -1.38513 0.41625 -0.58738 -2.36857 
0.41667 -1.6619 -2.73152 0.41667 -1.04248 -2.73152 0.41697 -2.2207 -2.14484 
0.41697 -2.2207 -1.60886 0.41829 -1.80427 -2.66466 0.41829 -0.90011 -2.66466 
0.42122 -2.1554 -2.29807 0.42122 -2.1554 -1.45563 0.42122 -0.54898 -2.29807 
0.42156 -2.05525 -2.44956 0.42156 -2.05525 -1.30414 0.42156 -0.64913 -2.44956 
0.4247 -1.40247 -2.78079 0.4247 -1.30191 -2.78079 0.42631 -2.23354 -2.08051 
0.42631 -2.23354 -1.67319 0.42756 -1.35219 -2.78084 0.42832 -1.88827 -2.60428 
0.42832 -0.81611 -2.60428 0.43067 -1.60994 -2.74177 0.43067 -1.09444 -2.74177 
0.43378 -2.24251 -2.01528 0.43378 -2.24251 -1.73842 0.43407 -1.96607 -2.5362 
0.43407 -1.96607 -1.2175 0.43407 -0.73832 -2.5362 0.43529 -1.75945 -2.67976 
0.43529 -0.94493 -2.67976 0.4361 -2.17658 -2.23769 0.4361 -2.17658 -1.51601 
0.4361 -0.52781 -2.23769 0.43694 -2.249 -1.94623 0.43694 -2.249 -1.80747 
0.438 -2.25117 -1.87685 0.44229 -2.08448 -2.39466 0.44229 -2.08448 -1.35904 
0.44229 -0.6199 -2.39466 0.44338 -1.55721 -2.74942 0.44338 -1.14717 -2.74942 
0.44731 -1.84566 -2.62277 0.44731 -0.85872 -2.62277 0.4481 -2.19496 -2.17511 
0.4481 -2.19496 -1.57859 0.4481 -0.50943 -2.17511 0.44858 -2.1252 -2.32543 
0.44858 -2.1252 -1.42827 0.44858 -0.57918 -2.32543 0.45036 -1.71022 -2.69477 
0.45036 -0.99416 -2.69477 0.4547 -1.50508 -2.75427 0.4547 -1.1993 -2.75427 
0.45532 -1.92662 -2.55708 0.45532 -1.92662 -1.19662 0.45532 -0.77776 -2.55708 
0.45804 -1.99996 -2.48561 0.45804 -1.99996 -1.26809 0.45804 -0.70442 -2.48561 
0.45829 -2.2096 -2.11101 0.45829 -2.2096 -1.64269 0.46433 -2.14785 -2.26586 
0.46433 -2.14785 -1.48784 0.46433 -0.55654 -2.26586 0.46472 -1.45251 -2.7566 
0.46472 -1.25187 -2.7566 0.46518 -1.8018 -2.63939 0.46518 -0.90258 -2.63939 
0.46554 -1.65925 -2.7069 0.46554 -1.04513 -2.7069 0.4666 -2.22032 -2.04609 
0.4666 -2.22032 -1.70761 0.46865 -1.40241 -2.7588 0.46865 -1.30197 -2.7588 
0.4714 -1.35219 -2.75877 0.47179 -2.22773 -1.98102 0.47179 -2.22773 -1.77268 
0.4739 -2.23208 -1.9117 0.4739 -2.23208 -1.842 0.47486 -2.09314 -2.35171 
0.47486 -2.09314 -1.40199 0.47486 -0.61124 -2.35171 0.47523 -1.88501 -2.57704 
0.47523 -1.88501 -1.17666 0.47523 -0.81937 -2.57704 0.47808 -2.16706 -2.20461 
0.47808 -2.16706 -1.54909 0.47808 -0.53732 -2.20461 0.47936 -1.60706 -2.71665 
0.47936 -1.09732 -2.71665 0.48005 -2.03108 -2.43242 0.48005 -2.03108 -1.32128 
0.48005 -0.6733 -2.43242 0.48013 -1.96173 -2.50768 0.48013 -1.96173 -1.24602 
0.48013 -0.74266 -2.50768 0.48187 -1.75681 -2.65408 0.48187 -0.94758 -2.65408 
0.48924 -2.18334 -2.14113 0.48924 -2.18334 -1.61257 0.48924 -0.52105 -2.14113 
0.49145 -1.55438 -2.72396 0.49145 -1.15 -2.72396 0.49172 -2.11701 -2.2931 
0.49172 -2.11701 -1.4606 0.49172 -0.58738 -2.2931 0.49421 -1.84182 -2.59519 
0.49421 -0.86256 -2.59519 0.49818 -1.70677 -2.66811 0.49818 -0.99761 -2.66811 
0.49824 -2.19594 -2.07648 0.49824 -2.19594 -1.67722 0.5 -2.0593 -2.37685 
0.5 -2.0593 -1.37685 0.5 -0.64508 -2.37685 0.50104 -1.92201 -2.52821 
0.50104 -1.92201 -1.22549 0.50104 -0.78238 -2.52821 0.50257 -1.50208 -2.72829 
0.50257 -1.2023 -2.72829 0.50307 -1.99423 -2.45539 0.50307 -1.99423 -1.29831 
0.50307 -0.71015 -2.45539 0.50443 -2.20504 -2.01176 0.50443 -2.20504 -1.74194 
0.50636 -2.13776 -2.23251 0.50636 -2.13776 -1.52119 0.50636 -0.56663 -2.23251 
0.50776 -1.45241 -2.7325 0.50776 -1.25197 -2.7325 0.50845 -2.21046 -1.94646 
0.50845 -2.21046 -1.80724 0.50969 -2.21255 -1.87685 0.51169 -1.40225 -2.73456 
0.51169 -1.30213 -2.73456 0.51188 -1.79765 -2.61139 0.51188 -0.90673 -2.61139 
0.51301 -1.65568 -2.6798 0.51301 -1.04871 -2.6798 0.5141 -1.35219 -2.73458 
0.51781 -2.08448 -2.31914 0.51781 -2.08448 -1.43456 0.51781 -0.6199 -2.31914 
0.51864 -2.15515 -2.17057 0.51864 -2.15515 -1.58313 0.51864 -0.54924 -2.17057 
0.52101 -1.87994 -2.5477 0.52101 -1.87994 -1.206 0.52101 -0.82444 -2.5477 
0.52393 -2.02375 -2.40078 0.52393 -2.02375 -1.35292 0.52393 -0.68063 -2.40078 
0.52495 -1.9556 -2.47712 0.52495 -1.9556 -1.27658 0.52495 -0.74879 -2.47712 
0.52631 -1.60369 -2.6891 0.52631 -1.1007 -2.6891 0.52709 -1.75301 -2.62619 
0.52709 -0.95137 -2.62619 0.52862 -2.16943 -2.10636 0.52862 -2.16943 -1.64734 
0.52862 -0.53495 -2.10636 0.5334 -2.10654 -2.25953 0.5334 -2.10654 -1.49417 
0.5334 -0.59785 -2.25953 0.53609 -2.18 -2.04216 0.53609 -2.18 -1.71154 
0.53806 -1.55095 -2.69599 0.53806 -1.15343 -2.69599 0.53964 -1.83653 -2.56547 
0.53964 -1.83653 -1.18823 0.53964 -0.86785 -2.56547 0.54112 -2.18715 -1.97705 
0.54112 -2.18715 -1.77665 0.54319 -1.70271 -2.63979 0.54319 -1.00167 -2.63979 
0.54367 -2.19077 -1.9117 0.54367 -2.19077 -1.842 0.54449 -1.5017 -2.70218 
0.54449 -1.20269 -2.70218 0.54529 -1.91571 -2.49741 0.54529 -1.91571 -1.25629 
0.54529 -0.78867 -2.49741 0.5466 -1.98658 -2.42345 0.5466 -1.98658 -1.33025 
0.5466 -0.7178 -2.42345 0.54671 -2.12536 -2.19829 0.54671 -2.12536 -1.55541 
0.54671 -0.57903 -2.19829 0.54957 -1.45207 -2.70631 0.54957 -1.25231 -2.70631 
0.55326 -1.40219 -2.70836 0.55326 -1.30219 -2.70836 0.55557 -2.03108 -2.3569 
0.55557 -2.03108 -1.3968 0.55557 -1.35219 -2.70832 0.55557 -0.6733 -2.3569 
0.5559 -1.79285 -2.58169 0.5559 -1.79285 -1.17201 0.5559 -0.91154 -2.58169 
0.55768 -2.14087 -2.13567 0.55768 -2.14087 -1.61803 0.55768 -0.56352 -2.13567 
0.55796 -1.6511 -2.65102 0.55796 -1.05328 -2.65102 0.56503 -1.87329 -2.51654 
0.56503 -1.87329 -1.23716 0.56503 -0.83109 -2.51654 0.56626 -2.153 -2.07194 
0.56626 -2.153 -1.68176 0.56626 -0.55138 -2.07194 0.56795 -1.94789 -2.4448 
0.56795 -1.94789 -1.3089 0.56795 -0.75649 -2.4448 0.57081 -1.74808 -2.59618 
0.57081 -0.9563 -2.59618 0.57102 -1.59888 -2.65984 0.57102 -1.1055 -2.65984 
0.57241 -2.1617 -2.00738 0.57241 -2.1617 -1.74632 0.57271 -2.05525 -2.29841 
0.57271 -2.05525 -1.45529 0.57271 -0.64913 -2.29841 0.57611 -2.16694 -1.94225 
0.57611 -2.16694 -1.81145 0.57735 -2.16869 -1.87685 0.57854 -1.99423 -2.37992 
0.57854 -1.99423 -1.37378 0.57854 -0.71015 -2.37992 0.5792 -1.55078 -2.66748 
0.5792 -1.15361 -2.66748 0.58246 -1.83075 -2.53391 0.58246 -1.83075 -1.21979 
0.58246 -0.87364 -2.53391 0.58564 -1.50145 -2.67356 0.58564 -1.20294 -2.67356 
0.58694 -1.69739 -2.6092 0.58694 -1.00699 -2.6092 0.58777 -2.07632 -2.23764 
0.58777 -2.07632 -1.51606 0.58777 -0.62806 -2.23764 0.58794 -1.90776 -2.46479 
0.58794 -1.90776 -1.28891 0.58794 -0.79662 -2.46479 0.59082 -1.4515 -2.67752 
0.59082 -1.25288 -2.67752 0.59449 -1.40155 -2.67943 0.59449 -1.30283 -2.67943 
0.5957 -1.35219 -2.68006 0.59854 -1.7868 -2.54981 0.59854 -1.7868 -1.20389 
0.59854 -0.91759 -2.54981 0.60027 -1.9556 -2.4018 0.60027 -1.9556 -1.3519 
0.60027 -0.74879 -2.4018 0.60031 -2.094 -2.17576 0.60031 -2.094 -1.57794 
0.60031 -0.61038 -2.17576 0.6013 -1.64566 -2.62003 0.6013 -1.05872 -2.62003 
0.60651 -1.86629 -2.48336 0.60651 -1.86629 -1.27034 0.60651 -0.83809 -2.48336 
0.60876 -1.99996 -2.33489 0.60876 -1.99996 -1.41881 0.60876 -0.70442 -2.33489 
0.61084 -1.59818 -2.62942 0.61084 -1.1062 -2.62942 0.6111 -2.10859 -2.11012 
0.6111 -2.10859 -1.64358 0.6111 -0.59579 -2.11012 0.61292 -1.74203 -2.56413 
0.61292 -1.74203 -1.18957 0.61292 -0.96235 -2.56413 0.61875 -2.11937 -2.0459 
0.61875 -2.11937 -1.7078 0.61875 -0.58501 -2.0459 0.61889 -1.55011 -2.63699 
0.61889 -1.15428 -2.63699 0.62056 -1.91571 -2.42214 0.62056 -1.91571 -1.33156 
0.62056 -0.78867 -2.42214 0.62361 -1.82359 -2.50046 0.62361 -1.82359 -1.25324 
0.62361 -0.88079 -2.50046 0.62403 -2.1267 -1.98045 0.62403 -2.1267 -1.77325 
0.62403 -0.57769 -1.98045 0.62552 -1.50058 -2.64282 0.62552 -1.2038 -2.64282 
0.62553 -2.02292 -2.2754 0.62553 -2.02292 -1.4783 0.62553 -0.68146 -2.2754 
0.62674 -2.13049 -1.91505 0.62674 -2.13049 -1.83865 0.62877 -1.69106 -2.57672 
0.62877 -1.69106 -1.17698 0.62877 -1.01332 -2.57672 0.63057 -1.45068 -2.64671 
0.63057 -1.2537 -2.64671 0.63083 -1.96173 -2.35698 0.63083 -1.96173 -1.39672 
0.63083 -0.74266 -2.35698 0.63325 -1.40149 -2.64922 0.63325 -1.30289 -2.64922 
0.63439 -1.35219 -2.64986 0.63922 -1.77975 -2.51607 0.63922 -1.77975 -1.23763 
0.63922 -0.92464 -2.51607 0.63957 -2.04296 -2.21417 0.63957 -2.04296 -1.53953 
0.63957 -0.66142 -2.21417 0.63969 -1.87329 -2.44188 0.63969 -1.87329 -1.31182 
0.63969 -0.83109 -2.44188 0.63979 -1.64444 -2.58767 0.63979 -1.64444 -1.16603 
0.63979 -1.05994 -2.58767 0.6493 -1.59687 -2.59695 0.6493 -1.10751 -2.59695 
0.65136 -1.92201 -2.37789 0.65136 -1.92201 -1.37581 0.65136 -0.78238 -2.37789 
0.65216 -2.05955 -2.14947 0.65216 -2.05955 -1.60423 0.65216 -0.64483 -2.14947 
0.65328 -1.73487 -2.53013 0.65328 -1.73487 -1.22357 0.65328 -0.96951 -2.53013 
0.65703 -1.54894 -2.60459 0.65703 -1.15544 -2.60459 0.65706 -1.83075 -2.45931 
0.65706 -1.83075 -1.29439 0.65706 -0.87364 -2.45931 0.65935 -1.96607 -2.31092 
0.65935 -1.96607 -1.44278 0.65935 -0.73832 -2.31092 0.66174 -2.07288 -2.08352 
0.66174 -2.07288 -1.67018 0.66174 -0.6315 -2.08352 0.66364 -1.49933 -2.61029 
0.66364 -1.20505 -2.61029 0.66577 -1.68908 -2.54262 0.66577 -1.68908 -1.21108 
0.66577 -1.0153 -2.54262 0.66795 -1.45056 -2.61453 0.66795 -1.25382 -2.61453 
0.66871 -2.08208 -2.01859 0.66871 -2.08208 -1.73511 0.66871 -0.6223 -2.01859 
0.67066 -1.40132 -2.61699 0.67066 -1.30306 -2.61699 0.67085 -1.87994 -2.39786 
0.67085 -1.87994 -1.35584 0.67085 -0.82444 -2.39786 0.67156 -1.35219 -2.6178 
0.67276 -2.08812 -1.95304 0.67276 -2.08812 -1.80066 0.67276 -0.61627 -1.95304 
0.67296 -1.7868 -2.47539 0.67296 -1.7868 -1.27831 0.67296 -0.91759 -2.47539 
0.67472 -2.09026 -1.87685 0.67472 -0.61412 -1.87685 0.67524 -1.98804 -2.25069 
0.67524 -1.98804 -1.50301 0.67524 -0.71634 -2.25069 0.67666 -1.64248 -2.55351 
0.67666 -1.64248 -1.20019 0.67666 -1.06191 -2.55351 0.68023 -1.92662 -2.33217 
0.68023 -1.92662 -1.42153 0.68023 -0.77776 -2.33217 0.68592 -1.59517 -2.56277 
0.68592 -1.59517 -1.19093 0.68592 -1.10921 -2.56277 0.68728 -1.74203 -2.48977 
0.68728 -1.74203 -1.26393 0.68728 -0.96235 -2.48977 0.68862 -1.83653 -2.41649 
0.68862 -1.83653 -1.33721 0.68862 -0.86785 -2.41649 0.68995 -2.00611 -2.18726 
0.68995 -2.00611 -1.56644 0.68995 -0.69827 -2.18726 0.69352 -1.54728 -2.57037 
0.69352 -1.54728 -1.18333 0.69352 -1.1571 -2.57037 0.69945 -1.49892 -2.5763 
0.69945 -1.49892 -1.1774 0.69945 -1.20546 -2.5763 0.69987 -1.69106 -2.50562 
0.69987 -1.69106 -1.24808 0.69987 -1.01332 -2.50562 0.70019 -1.88501 -2.35208 
0.70019 -1.88501 -1.40162 0.70019 -0.81937 -2.35208 0.70144 -2.02147 -2.12191 
0.70144 -2.02147 -1.63179 0.70144 -0.68291 -2.12191 0.7037 -1.45021 -2.58055 
0.7037 -1.45021 -1.17315 0.7037 -1.25417 -2.58055 0.70484 -1.79285 -2.43275 
0.70484 -1.79285 -1.32095 0.70484 -0.91154 -2.43275 0.70626 -1.40126 -2.58311 
0.70626 -1.40126 -1.17059 0.70626 -1.30312 -2.58311 0.70711 -1.92954 -2.2851 
0.70711 -1.92954 -1.4686 0.70711 -1.35219 -2.58396 0.70711 -0.77484 -2.2851 
0.70937 -2.03389 -2.05597 0.70937 -2.03389 -1.69773 0.70937 -0.6705 -2.05597 
0.70937 -0.6705 -1.69773 0.71082 -1.64444 -2.51664 0.71082 -1.64444 -1.23706 
0.71082 -1.05994 -2.51664 0.71519 -2.0418 -1.99063 0.71519 -2.0418 -1.76307 
0.71519 -0.66258 -1.99063 0.71519 -0.66258 -1.76307 0.71834 -1.84182 -2.37106 
0.71834 -1.84182 -1.38264 0.71834 -0.86256 -2.37106 0.71933 -1.74808 -2.44766 
0.71933 -1.74808 -1.30604 0.71933 -0.9563 -2.44766 0.71959 -2.04554 -1.91505 
0.71959 -2.04554 -1.83865 0.71959 -0.65884 -1.91505 0.71959 -0.65884 -1.83865 
0.7201 -1.59687 -2.52615 0.7201 -1.59687 -1.22755 0.7201 -1.10751 -2.52615 
0.72377 -1.94925 -2.22279 0.72377 -1.94925 -1.53091 0.72377 -0.75513 -2.22279 
0.72743 -1.88827 -2.30517 0.72743 -1.88827 -1.44853 0.72743 -0.81611 -2.30517 
0.72774 -1.54894 -2.53388 0.72774 -1.54894 -1.21982 0.72774 -1.15544 -2.53388 
0.73235 -1.69739 -2.46379 0.73235 -1.69739 -1.28991 0.73235 -1.00699 -2.46379 
0.73344 -1.49933 -2.54049 0.73344 -1.49933 -1.21322 0.73344 -1.20505 -2.54049 
0.73454 -1.79765 -2.38873 0.73454 -1.79765 -1.36497 0.73454 -0.90673 -2.38873 
0.73714 -1.96625 -2.15891 0.73714 -1.96625 -1.59479 0.73714 -0.73814 -2.15891 
0.73768 -1.45056 -2.5448 0.73768 -1.45056 -1.2089 0.73768 -1.25382 -2.5448 
0.74014 -1.40132 -2.54751 0.74014 -1.40132 -1.20619 0.74014 -1.30306 -2.54751 
0.74095 -1.35219 -2.54841 0.74095 -1.35219 -1.20529 0.74318 -1.64566 -2.47815 
0.74318 -1.64566 -1.27555 0.74318 -1.05872 -2.47815 0.74592 -1.84566 -2.32416 
0.74592 -1.84566 -1.42954 0.74592 -0.85872 -2.32416 0.74716 -1.98045 -2.09375 
0.74716 -1.98045 -1.65995 0.74716 -0.72393 -2.09375 0.74716 -0.72393 -1.65995 
0.74934 -1.75301 -2.40394 0.74934 -1.75301 -1.34976 0.74934 -0.95137 -2.40394 
0.75184 -1.89054 -2.25752 0.75184 -1.89054 -1.49618 0.75184 -0.81384 -2.25752 
0.75257 -1.59818 -2.48769 0.75257 -1.59818 -1.26601 0.75257 -1.1062 -2.48769 
0.75378 -1.99179 -2.02761 0.75378 -1.99179 -1.72609 0.75378 -0.71259 -2.02761 
0.75378 -0.71259 -1.72609 0.76014 -1.55011 -2.49574 0.76014 -1.55011 -1.25796 
0.76014 -1.15428 -2.49574 0.76031 -1.99734 -1.95244 0.76031 -1.99734 -1.80126 
0.76031 -0.70705 -1.95244 0.76031 -0.70705 -1.80126 0.76249 -1.99919 -1.87685 
0.76249 -0.70519 -1.87685 0.76254 -1.8018 -2.34203 0.76254 -1.8018 -1.41167 
0.76254 -0.90258 -2.34203 0.76294 -1.70271 -2.42004 0.76294 -1.70271 -1.33366 
0.76294 -1.00167 -2.42004 0.76597 -1.50058 -2.50237 0.76597 -1.50058 -1.25133 
0.76597 -1.2038 -2.50237 0.76733 -1.90926 -2.19448 0.76733 -1.90926 -1.55922 
0.76733 -0.79513 -2.19448 0.76986 -1.45068 -2.50742 0.76986 -1.45068 -1.24628 
0.76986 -1.2537 -2.50742 0.77074 -1.84816 -2.27681 0.77074 -1.84816 -1.47689 
0.77074 -0.85622 -2.27681 0.77237 -1.40149 -2.5101 0.77237 -1.40149 -1.2436 
0.77237 -1.30289 -2.5101 0.77237 -1.30289 -1.2436 0.77301 -1.35219 -2.51124 
0.77301 -1.35219 -1.24246 0.77417 -1.6511 -2.43481 0.77417 -1.6511 -1.31889 
0.77417 -1.05328 -2.43481 0.77723 -1.75681 -2.35872 0.77723 -1.75681 -1.39498 
0.77723 -0.94758 -2.35872 0.7796 -1.92526 -2.12948 0.7796 -1.92526 -1.62422 
0.7796 -0.77912 -2.12948 0.7796 -0.77912 -1.62422 0.78299 -1.59888 -2.44787 
0.78299 -1.59888 -1.30583 0.78299 -1.1055 -2.44787 0.78781 -1.80427 -2.29514 
0.78781 -1.80427 -1.45856 0.78781 -0.90011 -2.29514 0.78833 -1.93836 -2.06377 
0.78833 -1.93836 -1.68993 0.78833 -0.76602 -2.06377 0.78833 -0.76602 -1.68993 
0.79063 -1.55078 -2.45605 0.79063 -1.55078 -1.29765 0.79063 -1.15361 -2.45605 
0.79126 -1.70677 -2.37503 0.79126 -1.70677 -1.37867 0.79126 -0.99761 -2.37503 
0.79335 -1.84924 -2.22832 0.79335 -1.84924 -1.52538 0.79335 -0.85514 -2.22832 
0.79671 -1.50145 -2.46249 0.79671 -1.50145 -1.29121 0.79671 -1.20294 -2.46249 
0.79855 -1.94327 -1.99068 0.79855 -1.94327 -1.76302 0.79855 -0.76112 -1.99068 
0.79855 -0.76112 -1.76302 0.80067 -1.4515 -2.46767 0.80067 -1.4515 -1.28603 
0.80067 -1.25288 -2.46767 0.80067 -1.25288 -1.28603 0.80258 -1.40155 -2.47134 
0.80258 -1.40155 -1.28236 0.80258 -1.30283 -2.47134 0.80258 -1.30283 -1.28236 
0.80291 -1.75945 -2.31214 0.80291 -1.75945 -1.44156 0.80291 -0.94493 -2.31214 
0.80295 -1.65568 -2.38986 0.80295 -1.65568 -1.36384 0.80295 -1.04871 -2.38986 
0.80296 -1.947 -1.91509 0.80296 -1.947 -1.83861 0.80296 -0.75738 -1.91509 
0.80296 -0.75738 -1.83861 0.80321 -1.35219 -2.47255 0.80321 -1.35219 -1.28115 
0.80787 -1.8667 -2.16429 0.80787 -1.8667 -1.58941 0.80787 -0.83768 -2.16429 
0.80787 -0.83768 -1.58941 0.81086 -1.80567 -2.24679 0.81086 -1.80567 -1.50691 
0.81086 -0.89871 -2.24679 0.81225 -1.60369 -2.40316 0.81225 -1.60369 -1.35054 
0.81225 -1.1007 -2.40316 0.81792 -1.71022 -2.32721 0.81792 -1.71022 -1.42649 
0.81792 -0.99416 -2.32721 0.81866 -1.88178 -2.09894 0.81866 -1.88178 -1.65476 
0.81866 -0.8226 -2.09894 0.81866 -0.8226 -1.65476 0.81914 -1.55095 -2.41491 
0.81914 -1.55095 -1.33879 0.81914 -1.15343 -2.41491 0.82533 -1.5017 -2.42134 
0.82533 -1.5017 -1.33236 0.82533 -1.20269 -2.42134 0.82533 -1.20269 -1.33236 
0.82631 -1.76094 -2.26432 0.82631 -1.76094 -1.48938 0.82631 -0.94344 -2.26432 
0.82946 -1.45207 -2.42642 0.82946 -1.45207 -1.32728 0.82946 -1.25231 -2.42642 
0.82946 -1.25231 -1.32728 0.83005 -1.65925 -2.34239 0.83005 -1.65925 -1.41131 
0.83005 -1.04513 -2.34239 0.83097 -1.88803 -2.02643 0.83097 -1.88803 -1.72727 
0.83097 -0.81635 -2.02643 0.83097 -0.81635 -1.72727 0.83147 -1.80581 -2.19761 
0.83147 -1.80581 -1.55609 0.83147 -1.35219 -2.43242 0.83147 -1.35219 -1.32128 
0.83147 -0.89857 -2.19761 0.83147 -0.89857 -1.55609 0.83151 -1.40219 -2.43011 
0.83151 -1.40219 -1.32359 0.83151 -1.30219 -2.43011 0.83151 -1.30219 -1.32359 
0.83874 -1.89135 -1.9531 0.83874 -1.89135 -1.8006 0.83874 -0.81303 -1.9531 
0.83874 -0.81303 -1.8006 0.8398 -1.60706 -2.35621 0.8398 -1.60706 -1.39749 
0.8398 -1.09732 -2.35621 0.8398 -1.09732 -1.39749 0.84119 -1.89293 -1.87685 
0.84119 -0.81145 -1.87685 0.8417 -1.71194 -2.2795 0.8417 -1.71194 -1.4742 
0.8417 -0.99244 -2.2795 0.8417 -0.99244 -1.4742 0.84461 -1.82237 -2.13292 
0.84461 -1.82237 -1.62078 0.84461 -0.88201 -2.13292 0.84461 -0.88201 -1.62078 
0.84711 -1.55438 -2.3683 0.84711 -1.55438 -1.3854 0.84711 -1.15 -2.3683 
0.84711 -1.15 -1.3854 0.84737 -1.76127 -2.2154 0.84737 -1.76127 -1.5383 
0.84737 -0.94311 -2.2154 0.84737 -0.94311 -1.5383 0.85144 -1.50208 -2.37942 
0.85144 -1.50208 -1.37428 0.85144 -1.2023 -2.37942 0.85144 -1.2023 -1.37428 
0.85467 -1.6619 -2.29352 0.85467 -1.6619 -1.46018 0.85467 -1.04248 -2.29352 
0.85467 -1.04248 -1.46018 0.85565 -1.45241 -2.38461 0.85565 -1.45241 -1.36909 
0.85565 -1.25197 -2.38461 0.85565 -1.25197 -1.36909 0.85771 -1.40225 -2.38854 
0.85771 -1.40225 -1.36516 0.85771 -1.30213 -2.38854 0.85771 -1.30213 -1.36516 
0.85773 -1.35219 -2.39095 0.85773 -1.35219 -1.36275 0.85926 -1.82929 -2.06138 
0.85926 -1.82929 -1.69232 0.85926 -0.87509 -2.06138 0.85926 -0.87509 -1.69232 
0.86321 -1.71259 -2.23037 0.86321 -1.71259 -1.52333 0.86321 -0.99179 -2.23037 
0.86321 -0.99179 -1.52333 0.86492 -1.60994 -2.30752 0.86492 -1.60994 -1.44618 
0.86492 -1.09444 -2.30752 0.86492 -1.09444 -1.44618 0.86603 -1.76044 -2.16553 
0.86603 -1.76044 -1.58817 0.86603 -0.94394 -2.16553 0.86603 -0.94394 -1.58817 
0.86917 -1.834 -1.98823 0.86917 -1.834 -1.76547 0.86917 -0.87038 -1.98823 
0.86917 -0.87038 -1.76547 0.87257 -1.55721 -2.32023 0.87257 -1.55721 -1.43347 
0.87257 -1.14717 -2.32023 0.87257 -1.14717 -1.43347 0.87414 -1.83636 -1.91508 
0.87414 -1.83636 -1.83862 0.87414 -0.86802 -1.91508 0.87414 -0.86802 -1.83862 
0.87655 -1.66265 -2.24464 0.87655 -1.66265 -1.50906 0.87655 -1.04174 -2.24464 
0.87655 -1.04174 -1.50906 0.87742 -1.50508 -2.33155 0.87742 -1.50508 -1.42215 
0.87742 -1.1993 -2.33155 0.87742 -1.1993 -1.42215 0.87975 -1.45251 -2.34157 
0.87975 -1.45251 -1.41213 0.87975 -1.25187 -2.34157 0.87975 -1.25187 -1.41213 
0.88192 -1.35219 -2.34825 0.88192 -1.35219 -1.40545 0.88195 -1.40241 -2.3455 
0.88195 -1.40241 -1.4082 0.88195 -1.30197 -2.3455 0.88195 -1.30197 -1.4082 
0.88222 -1.71198 -2.18055 0.88222 -1.71198 -1.57315 0.88222 -0.9924 -2.18055 
0.88222 -0.9924 -1.57315 0.88281 -1.76835 -2.09472 0.88281 -1.76835 -1.65898 
0.88281 -0.93603 -2.09472 0.88281 -0.93603 -1.65898 0.8873 -1.6121 -2.25783 
0.8873 -1.6121 -1.49587 0.8873 -1.09229 -2.25783 0.8873 -1.09229 -1.49587 
0.89486 -1.77403 -2.02275 0.89486 -1.77403 -1.73095 0.89486 -0.93035 -2.02275 
0.89486 -0.93035 -1.73095 0.89544 -1.55943 -2.27085 0.89544 -1.55943 -1.48285 
0.89544 -1.14495 -2.27085 0.89544 -1.14495 -1.48285 0.89592 -1.6625 -2.19471 
0.89592 -1.6625 -1.55899 0.89592 -1.04188 -2.19471 0.89592 -1.04188 -1.55899 
0.89687 -1.71332 -2.13221 0.89687 -1.71332 -1.62149 0.89687 -0.99106 -2.13221 
0.89687 -0.99106 -1.62149 0.90092 -1.50758 -2.28206 0.90092 -1.50758 -1.47164 
0.90092 -1.19681 -2.28206 0.90092 -1.19681 -1.47164 0.90211 -1.77745 -1.95 
0.90211 -1.77745 -1.8037 0.90211 -0.92693 -1.95 0.90211 -0.92693 -1.8037 
0.90374 -1.45501 -2.2924 0.90374 -1.45501 -1.4613 0.90374 -1.24937 -2.2924 
0.90374 -1.24937 -1.4613 0.90394 -1.40247 -2.30155 0.90394 -1.40247 -1.45215 
0.90394 -1.30191 -2.30155 0.90394 -1.30191 -1.45215 0.90399 -1.35219 -2.30441 
0.90399 -1.35219 -1.44929 0.90453 -1.77859 -1.87685 0.90453 -0.92579 -1.87685 
0.90708 -1.61214 -2.20797 0.90708 -1.61214 -1.54573 0.90708 -1.09225 -2.20797 
0.90708 -1.09225 -1.54573 0.91106 -1.66397 -2.1466 0.91106 -1.66397 -1.6071 
0.91106 -1.04041 -2.1466 0.91106 -1.04041 -1.6071 0.91147 -1.72019 -2.06069 
0.91147 -1.72019 -1.69301 0.91147 -0.98419 -2.06069 0.91147 -0.98419 -1.69301 
0.91566 -1.56104 -2.2203 0.91566 -1.56104 -1.5334 0.91566 -1.14334 -2.2203 
0.91566 -1.14334 -1.5334 0.92133 -1.72481 -1.98774 0.92133 -1.72481 -1.76596 
0.92133 -0.97957 -1.98774 0.92133 -0.97957 -1.76596 0.92164 -1.50935 -2.23164 
0.92164 -1.50935 -1.52206 0.92164 -1.19504 -2.23164 0.92164 -1.19504 -1.52206 
0.92272 -1.61348 -2.16023 0.92272 -1.61348 -1.59347 0.92272 -1.0909 -2.16023 
0.92272 -1.0909 -1.59347 0.92388 -1.66465 -2.09779 0.92388 -1.66465 -1.65591 
0.92388 -1.35219 -2.25953 0.92388 -1.35219 -1.49417 0.92388 -1.03973 -2.09779 
0.92388 -1.03973 -1.65591 0.92501 -1.45721 -2.24198 0.92501 -1.45721 -1.51172 
0.92501 -1.24717 -2.24198 0.92501 -1.24717 -1.51172 0.92576 -1.40477 -2.25129 
0.92576 -1.40477 -1.50241 0.92576 -1.29961 -2.25129 0.92576 -1.29961 -1.50241 
0.92628 -1.72714 -1.91464 0.92628 -1.72714 -1.83906 0.92628 -0.97724 -1.91464 
0.92628 -0.97724 -1.83906 0.93178 -1.56245 -2.17279 0.93178 -1.56245 -1.58091 
0.93178 -1.14193 -2.17279 0.93178 -1.14193 -1.58091 0.93606 -1.61437 -2.1115 
0.93606 -1.61437 -1.6422 0.93606 -1.09001 -2.1115 0.93606 -1.09001 -1.6422 
0.93638 -1.67018 -2.02542 0.93638 -1.67018 -1.72828 0.93638 -1.03421 -2.02542 
0.93638 -1.03421 -1.72828 0.93819 -1.50963 -2.18507 0.93819 -1.50963 -1.56863 
0.93819 -1.19475 -2.18507 0.93819 -1.19475 -1.56863 0.94154 -1.35219 -2.21374 
0.94154 -1.35219 -1.53996 0.94196 -1.4575 -2.19563 0.94196 -1.4575 -1.55807 
0.94196 -1.24688 -2.19563 0.94196 -1.24688 -1.55807 0.94306 -1.40482 -2.20528 
0.94306 -1.40482 -1.54842 0.94306 -1.29957 -2.20528 0.94306 -1.29957 -1.54842 
0.94381 -1.67398 -1.95225 0.94381 -1.67398 -1.80145 0.94381 -1.0304 -1.95225 
0.94381 -1.0304 -1.80145 0.94555 -1.56334 -2.12453 0.94555 -1.56334 -1.62917 
0.94555 -1.14104 -2.12453 0.94555 -1.14104 -1.62917 0.9465 -1.6749 -1.87685 
0.9465 -1.02949 -1.87685 0.94693 -1.61465 -2.06243 0.94693 -1.61465 -1.69127 
0.94693 -1.08974 -2.06243 0.94693 -1.08974 -1.69127 0.9525 -1.51067 -2.1369 
0.9525 -1.51067 -1.6168 0.9525 -1.19371 -2.1369 0.9525 -1.19371 -1.6168 
0.95661 -1.45754 -2.1485 0.95661 -1.45754 -1.6052 0.95661 -1.24684 -2.1485 
0.95661 -1.24684 -1.6052 0.95694 -1.35219 -2.16713 0.95694 -1.35219 -1.58657 
0.95694 -1.56369 -2.07566 0.95694 -1.56369 -1.67804 0.95694 -1.14069 -2.07566 
0.95694 -1.14069 -1.67804 0.95704 -1.61935 -1.98952 0.95704 -1.61935 -1.76418 
0.95704 -1.08503 -1.98952 0.95704 -1.08503 -1.76418 0.95815 -1.40494 -2.15822 
0.95815 -1.40494 -1.59548 0.95815 -1.29944 -2.15822 0.95815 -1.29944 -1.59548 
0.96257 -1.62057 -1.91464 0.96257 -1.62057 -1.83906 0.96257 -1.08382 -1.91464 
0.96257 -1.08382 -1.83906 0.96447 -1.51126 -2.0878 0.96447 -1.51126 -1.6659 
0.96447 -1.19312 -2.0878 0.96447 -1.19312 -1.6659 0.96593 -1.56352 -2.02628 
0.96593 -1.56352 -1.72742 0.96593 -1.14087 -2.02628 0.96593 -1.14087 -1.72742 
0.9691 -1.45814 -2.0996 0.9691 -1.45814 -1.6541 0.9691 -1.24624 -2.0996 
0.9691 -1.24624 -1.6541 0.97003 -1.35219 -2.11983 0.97003 -1.35219 -1.63387 
0.97083 -1.40498 -2.11073 0.97083 -1.40498 -1.64297 0.97083 -1.2994 -2.11073 
0.97083 -1.2994 -1.64297 0.97396 -1.51123 -2.03844 0.97396 -1.51123 -1.71526 
0.97396 -1.19315 -2.03844 0.97396 -1.19315 -1.71526 0.97415 -1.56531 -1.95178 
0.97415 -1.56531 -1.80192 0.97415 -1.13907 -1.95178 0.97415 -1.13907 -1.80192 
0.97689 -1.56592 -1.87685 0.97689 -1.13847 -1.87685 0.97912 -1.45848 -2.05013 
0.97912 -1.45848 -1.70357 0.97912 -1.2459 -2.05013 0.97912 -1.2459 -1.70357 
0.98079 -1.51148 -1.98949 0.98079 -1.51148 -1.76421 0.98079 -1.35219 -2.07194 
0.98079 -1.35219 -1.68176 0.98079 -1.1929 -1.98949 0.98079 -1.1929 -1.76421 
0.9814 -1.40541 -2.06131 0.9814 -1.40541 -1.69239 0.9814 -1.29897 -2.06131 
0.9814 -1.29897 -1.69239 0.98631 -1.51269 -1.91461 0.98631 -1.51269 -1.83909 
0.98631 -1.19169 -1.91461 0.98631 -1.19169 -1.83909 0.98648 -1.45875 -2.00132 
0.98648 -1.45875 -1.75238 0.98648 -1.24563 -2.00132 0.98648 -1.24563 -1.75238 
0.98918 -1.35219 -2.02358 0.98918 -1.35219 -1.73012 0.98928 -1.40545 -2.01279 
0.98928 -1.40545 -1.74091 0.98928 -1.29893 -2.01279 0.98928 -1.29893 -1.74091 
0.99144 -1.45877 -1.95221 0.99144 -1.45877 -1.80149 0.99144 -1.24562 -1.95221 
0.99144 -1.24562 -1.80149 0.99427 -1.45907 -1.87685 0.99427 -1.24531 -1.87685 
0.99479 -1.40556 -1.96367 0.99479 -1.40556 -1.79003 0.99479 -1.29882 -1.96367 
0.99479 -1.29882 -1.79003 0.99518 -1.35219 -1.97487 0.99518 -1.35219 -1.77883 
0.99786 -1.40559 -1.91461 0.99786 -1.40559 -1.83909 0.99786 -1.29879 -1.91461 
0.99786 -1.29879 -1.83909 0.9988 -1.35219 -1.92592 0.9988 -1.35219 -1.82778 
1 -1.35219 -1.87685 -1 0 2.28697 -0.9988 0 2.23791 
-0.9988 0 2.33604 -0.99786 -0.0534 2.24921 -0.99786 -0.0534 2.32473 
-0.99786 0.0534 2.24921 -0.99786 0.0534 2.32473 -0.99518 0 2.18896 
-0.99518 0 2.38499 -0.99479 -0.05337 2.20016 -0.99479 -0.05337 2.37379 
-0.99479 0.05337 2.20016 -0.99479 0.05337 2.37379 -0.99427 -0.10688 2.28697 
-0.99427 0.10688 2.28697 -0.99144 -0.10657 2.21161 -0.99144 -0.10657 2.36233 
-0.99144 0.10657 2.21161 -0.99144 0.10657 2.36233 -0.98928 -0.05326 2.15103 
-0.98928 -0.05326 2.42292 -0.98928 0.05326 2.15103 -0.98928 0.05326 2.42292 
-0.98918 0 2.14024 -0.98918 0 2.4337 -0.98648 -0.10656 2.1625 
-0.98648 -0.10656 2.41145 -0.98648 0.10656 2.1625 -0.98648 0.10656 2.41145 
-0.98631 -0.1605 2.24921 -0.98631 -0.1605 2.32474 -0.98631 0.1605 2.24921 
-0.98631 0.1605 2.32474 -0.9814 -0.05322 2.10252 -0.9814 -0.05322 2.47143 
-0.9814 0.05322 2.10252 -0.9814 0.05322 2.47143 -0.98079 -0.15929 2.17434 
-0.98079 -0.15929 2.39961 -0.98079 0 2.09188 -0.98079 0 2.48206 
-0.98079 0.15929 2.17434 -0.98079 0.15929 2.39961 -0.97912 -0.10629 2.11369 
-0.97912 -0.10629 2.46025 -0.97912 0.10629 2.11369 -0.97912 0.10629 2.46025 
-0.97689 -0.21372 2.28697 -0.97689 0.21372 2.28697 -0.97415 -0.21312 2.21205 
-0.97415 -0.21312 2.3619 -0.97415 0.21312 2.21205 -0.97415 0.21312 2.3619 
-0.97396 -0.15904 2.12538 -0.97396 -0.15904 2.44857 -0.97396 0.15904 2.12538 
-0.97396 0.15904 2.44857 -0.97083 -0.05279 2.05309 -0.97083 -0.05279 2.52086 
-0.97083 0.05279 2.05309 -0.97083 0.05279 2.52086 -0.97003 0 2.04399 
-0.97003 0 2.52995 -0.9691 -0.10595 2.06422 -0.9691 -0.10595 2.50972 
-0.9691 0.10595 2.06422 -0.9691 0.10595 2.50972 -0.96593 -0.21132 2.13754 
-0.96593 -0.21132 2.4364 -0.96593 0.21132 2.13754 -0.96593 0.21132 2.4364 
-0.96447 -0.15907 2.07603 -0.96447 -0.15907 2.49792 -0.96447 0.15907 2.07603 
-0.96447 0.15907 2.49792 -0.96257 -0.26838 2.24919 -0.96257 -0.26838 2.32476 
-0.96257 0.26838 2.24919 -0.96257 0.26838 2.32476 -0.95815 -0.05275 2.0056 
-0.95815 -0.05275 2.56834 -0.95815 0.05275 2.0056 -0.95815 0.05275 2.56834 
-0.95704 -0.26716 2.1743 -0.95704 -0.26716 2.39964 -0.95704 0.26716 2.1743 
-0.95704 0.26716 2.39964 -0.95694 -0.2115 2.08817 -0.95694 -0.2115 2.48578 
-0.95694 0.2115 2.08817 -0.95694 0.2115 2.48578 -0.95694 0 1.99669 
-0.95694 0 2.57726 -0.95661 -0.10535 2.01532 -0.95661 -0.10535 2.55862 
-0.95661 0.10535 2.01532 -0.95661 0.10535 2.55862 -0.9525 -0.15848 2.02692 
-0.9525 -0.15848 2.54703 -0.9525 0.15848 2.02692 -0.9525 0.15848 2.54703 
-0.94693 -0.26245 2.10139 -0.94693 -0.26245 2.47256 -0.94693 0.26245 2.10139 
-0.94693 0.26245 2.47256 -0.9465 -0.32271 2.28697 -0.9465 0.32271 2.28697 
-0.94555 -0.21115 2.03929 -0.94555 -0.21115 2.53466 -0.94555 0.21115 2.03929 
-0.94555 0.21115 2.53466 -0.94381 -0.32179 2.21157 -0.94381 -0.32179 2.36237 
-0.94381 0.32179 2.21157 -0.94381 0.32179 2.36237 -0.94306 -0.05263 1.95854 
-0.94306 -0.05263 2.61541 -0.94306 0.05263 1.95854 -0.94306 0.05263 2.61541 
-0.94196 -0.10531 1.96819 -0.94196 -0.10531 2.60575 -0.94196 0.10531 1.96819 
-0.94196 0.10531 2.60575 -0.94154 0 1.95008 -0.94154 0 2.62386 
-0.93819 -0.15744 1.97875 -0.93819 -0.15744 2.5952 -0.93819 0.15744 1.97875 
-0.93819 0.15744 2.5952 -0.93638 -0.31799 2.1384 -0.93638 -0.31799 2.43555 
-0.93638 0.31799 2.1384 -0.93638 0.31799 2.43555 -0.93606 -0.26218 2.05232 
-0.93606 -0.26218 2.52162 -0.93606 0.26218 2.05232 -0.93606 0.26218 2.52162 
-0.93178 -0.21026 1.99104 -0.93178 -0.21026 2.58291 -0.93178 0.21026 1.99104 
-0.93178 0.21026 2.58291 -0.92628 -0.37495 2.24919 -0.92628 -0.37495 2.32476 
-0.92628 0.37495 2.24919 -0.92628 0.37495 2.32476 -0.92576 -0.05258 1.91253 
-0.92576 -0.05258 2.66141 -0.92576 0.05258 1.91253 -0.92576 0.05258 2.66141 
-0.92501 -0.10502 1.92184 -0.92501 -0.10502 2.65211 -0.92501 0.10502 1.92184 
-0.92501 0.10502 2.65211 -0.92388 -0.31246 2.06603 -0.92388 -0.31246 2.50792 
-0.92388 0 1.90429 -0.92388 0 2.66966 -0.92388 0.31246 2.06603 
-0.92388 0.31246 2.50792 -0.92272 -0.26129 2.00359 -0.92272 -0.26129 2.57036 
-0.92272 0.26129 2.00359 -0.92272 0.26129 2.57036 -0.92164 -0.15716 1.93218 
-0.92164 -0.15716 2.64177 -0.92164 0.15716 1.93218 -0.92164 0.15716 2.64177 
-0.92133 -0.37262 2.17608 -0.92133 -0.37262 2.39786 -0.92133 0.37262 2.17608 
-0.92133 0.37262 2.39786 -0.91566 -0.20885 1.94353 -0.91566 -0.20885 2.63042 
-0.91566 0.20885 1.94353 -0.91566 0.20885 2.63042 -0.91147 -0.368 2.10313 
-0.91147 -0.368 2.47082 -0.91147 0.368 2.10313 -0.91147 0.368 2.47082 
-0.91106 -0.31178 2.01723 -0.91106 -0.31178 2.55672 -0.91106 0.31178 2.01723 
-0.91106 0.31178 2.55672 -0.90708 -0.25995 1.95585 -0.90708 -0.25995 2.6181 
-0.90708 0.25995 1.95585 -0.90708 0.25995 2.6181 -0.90453 -0.4264 2.28697 
-0.90453 0.4264 2.28697 -0.90399 0 1.85942 -0.90399 0 2.71453 
-0.90394 -0.05028 1.86227 -0.90394 -0.05028 2.71167 -0.90394 0.05028 1.86227 
-0.90394 0.05028 2.71167 -0.90374 -0.10282 1.87142 -0.90374 -0.10282 2.70253 
-0.90374 0.10282 1.87142 -0.90374 0.10282 2.70253 -0.90211 -0.42526 2.21383 
-0.90211 -0.42526 2.36012 -0.90211 0.42526 2.21383 -0.90211 0.42526 2.36012 
-0.90092 -0.15538 1.88176 -0.90092 -0.15538 2.69219 -0.90092 0.15538 1.88176 
-0.90092 0.15538 2.69219 -0.89687 -0.36113 2.03162 -0.89687 -0.36113 2.54233 
-0.89687 0.36113 2.03162 -0.89687 0.36113 2.54233 -0.89592 -0.31031 1.96911 
-0.89592 -0.31031 2.60484 -0.89592 0.31031 1.96911 -0.89592 0.31031 2.60484 
-0.89544 -0.20724 1.89298 -0.89544 -0.20724 2.68097 -0.89544 0.20724 1.89298 
-0.89544 0.20724 2.68097 -0.89486 -0.42184 2.14108 -0.89486 -0.42184 2.43287 
-0.89486 0.42184 2.14108 -0.89486 0.42184 2.43287 -0.8873 -0.25991 1.906 
-0.8873 -0.25991 2.66795 -0.8873 0.25991 1.906 -0.8873 0.25991 2.66795 
-0.88281 -0.41616 2.0691 -0.88281 -0.41616 2.50484 -0.88281 0.41616 2.0691 
-0.88281 0.41616 2.50484 -0.88222 -0.35979 1.98327 -0.88222 -0.35979 2.59067 
-0.88222 0.35979 1.98327 -0.88222 0.35979 2.59067 -0.88195 -0.05022 1.81832 
-0.88195 -0.05022 2.75563 -0.88195 0.05022 1.81832 -0.88195 0.05022 2.75563 
-0.88192 0 1.81558 -0.88192 0 2.75837 -0.87975 -0.10032 1.82225 
-0.87975 -0.10032 2.7517 -0.87975 0.10032 1.82225 -0.87975 0.10032 2.7517 
-0.87742 -0.15289 1.83227 -0.87742 -0.15289 2.74168 -0.87742 0.15289 1.83227 
-0.87742 0.15289 2.74168 -0.87655 -0.31045 1.91918 -0.87655 -0.31045 2.65477 
-0.87655 0.31045 1.91918 -0.87655 0.31045 2.65477 -0.87414 -0.48417 2.24874 
-0.87414 -0.48417 2.32521 -0.87414 0.48417 2.24874 -0.87414 0.48417 2.32521 
-0.87257 -0.20502 1.84359 -0.87257 -0.20502 2.73035 -0.87257 0.20502 1.84359 
-0.87257 0.20502 2.73035 -0.86917 -0.48181 2.1756 -0.86917 -0.48181 2.39835 
-0.86917 0.48181 2.1756 -0.86917 0.48181 2.39835 -0.86603 -0.40825 1.9983 
-0.86603 -0.40825 2.57565 -0.86603 0.40825 1.9983 -0.86603 0.40825 2.57565 
-0.86492 -0.25775 1.8563 -0.86492 -0.25775 2.71765 -0.86492 0.25775 1.8563 
-0.86492 0.25775 2.71765 -0.86321 -0.3604 1.93345 -0.86321 -0.3604 2.6405 
-0.86321 0.3604 1.93345 -0.86321 0.3604 2.6405 -0.85926 -0.4771 2.10244 
-0.85926 -0.4771 2.47151 -0.85926 0.4771 2.10244 -0.85926 0.4771 2.47151 
-0.85773 0 1.77287 -0.85773 0 2.80108 -0.85771 -0.05006 1.77529 
-0.85771 -0.05006 2.79866 -0.85771 0.05006 1.77529 -0.85771 0.05006 2.79866 
-0.85565 -0.10022 1.77921 -0.85565 -0.10022 2.79474 -0.85565 0.10022 1.77921 
-0.85565 0.10022 2.79474 -0.85467 -0.30971 1.8703 -0.85467 -0.30971 2.70365 
-0.85467 0.30971 1.8703 -0.85467 0.30971 2.70365 -0.85144 -0.14989 1.7844 
-0.85144 -0.14989 2.78954 -0.85144 0.14989 1.7844 -0.85144 0.14989 2.78954 
-0.84737 -0.40908 1.94842 -0.84737 -0.40908 2.62553 -0.84737 0.40908 1.94842 
-0.84737 0.40908 2.62553 -0.84711 -0.20219 1.79553 -0.84711 -0.20219 2.77842 
-0.84711 0.20219 1.79553 -0.84711 0.20219 2.77842 -0.84461 -0.47018 2.0309 
-0.84461 -0.47018 2.54304 -0.84461 0.47018 2.0309 -0.84461 0.47018 2.54304 
-0.8417 -0.35975 1.88433 -0.8417 -0.35975 2.68962 -0.8417 0.35975 1.88433 
-0.8417 0.35975 2.68962 -0.84119 -0.54074 2.28697 -0.84119 0.54074 2.28697 
-0.8398 -0.25487 1.80762 -0.8398 -0.25487 2.76633 -0.8398 0.25487 1.80762 
-0.8398 0.25487 2.76633 -0.83874 -0.53916 2.21072 -0.83874 -0.53916 2.36322 
-0.83874 0.53916 2.21072 -0.83874 0.53916 2.36322 -0.83151 -0.05 2.84023 
-0.83151 0.05 2.84023 -0.83147 -0.45362 1.96622 -0.83147 -0.45362 2.60773 
-0.83147 0 2.84254 -0.83147 0.45362 1.96622 -0.83147 0.45362 2.60773 
-0.83097 -0.53584 2.1374 -0.83097 -0.53584 2.43655 -0.83097 0.53584 2.1374 
-0.83097 0.53584 2.43655 -0.83005 -0.30706 1.82144 -0.83005 -0.30706 2.75251 
-0.83005 0.30706 1.82144 -0.83005 0.30706 2.75251 -0.82946 -0.09988 2.83654 
-0.82946 0.09988 2.83654 -0.82631 -0.40875 1.8995 -0.82631 -0.40875 2.67445 
-0.82631 0.40875 1.8995 -0.82631 0.40875 2.67445 -0.82533 -0.14951 1.74248 
-0.82533 -0.14951 2.83147 -0.82533 0.14951 1.74248 -0.82533 0.14951 2.83147 
-0.81914 -0.19876 1.74892 -0.81914 -0.19876 2.82503 -0.81914 0.19876 1.74892 
-0.81914 0.19876 2.82503 -0.81866 -0.52959 2.06488 -0.81866 -0.52959 2.50907 
-0.81866 0.52959 2.06488 -0.81866 0.52959 2.50907 -0.81792 -0.35803 1.83662 
-0.81792 -0.35803 2.73733 -0.81792 0.35803 1.83662 -0.81792 0.35803 2.73733 
-0.81225 -0.25149 1.76066 -0.81225 -0.25149 2.81329 -0.81225 0.25149 1.76066 
-0.81225 0.25149 2.81329 -0.81086 -0.45348 1.91703 -0.81086 -0.45348 2.65692 
-0.81086 0.45348 1.91703 -0.81086 0.45348 2.65692 -0.80787 -0.51451 1.99953 
-0.80787 -0.51451 2.57442 -0.80787 0.51451 1.99953 -0.80787 0.51451 2.57442 
-0.80321 0 2.88267 -0.80296 -0.59481 2.24874 -0.80296 -0.59481 2.32521 
-0.80296 0.59481 2.24874 -0.80296 0.59481 2.32521 -0.80295 -0.30349 1.77397 
-0.80295 -0.30349 2.79998 -0.80295 0.30349 1.77397 -0.80295 0.30349 2.79998 
-0.80291 -0.40726 1.85168 -0.80291 -0.40726 2.72226 -0.80291 0.40726 1.85168 
-0.80291 0.40726 2.72226 -0.80258 -0.04936 2.88147 -0.80258 0.04936 2.88147 
-0.80067 -0.09931 2.87779 -0.80067 0.09931 2.87779 -0.79855 -0.59107 2.17315 
-0.79855 -0.59107 2.4008 -0.79855 0.59107 2.17315 -0.79855 0.59107 2.4008 
-0.79671 -0.14926 2.87261 -0.79671 0.14926 2.87261 -0.79335 -0.49705 1.93551 
-0.79335 -0.49705 2.63844 -0.79335 0.49705 1.93551 -0.79335 0.49705 2.63844 
-0.79126 -0.35458 1.78879 -0.79126 -0.35458 2.78515 -0.79126 0.35458 1.78879 
-0.79126 0.35458 2.78515 -0.79063 -0.19858 2.86617 -0.79063 0.19858 2.86617 
-0.78833 -0.58617 2.10005 -0.78833 -0.58617 2.4739 -0.78833 0.58617 2.10005 
-0.78833 0.58617 2.4739 -0.78781 -0.45208 1.86868 -0.78781 -0.45208 2.70527 
-0.78781 0.45208 1.86868 -0.78781 0.45208 2.70527 -0.78299 -0.24669 2.85799 
-0.78299 0.24669 2.85799 -0.7796 -0.57307 2.03435 -0.7796 -0.57307 2.5396 
-0.7796 0.57307 2.03435 -0.7796 0.57307 2.5396 -0.77723 -0.40462 1.8051 
-0.77723 -0.40462 2.76885 -0.77723 0.40462 1.8051 -0.77723 0.40462 2.76885 
-0.77417 -0.29891 2.84493 -0.77417 0.29891 2.84493 -0.77301 0 2.92137 
-0.77237 -0.0493 2.92023 -0.77237 0.0493 2.92023 -0.77074 -0.49597 1.88701 
-0.77074 -0.49597 2.68694 -0.77074 0.49597 1.88701 -0.77074 0.49597 2.68694 
-0.76986 -0.09849 2.91755 -0.76986 0.09849 2.91755 -0.76733 -0.55706 1.96935 
-0.76733 -0.55706 2.6046 -0.76733 0.55706 1.96935 -0.76733 0.55706 2.6046 
-0.76597 -0.14839 2.9125 -0.76597 0.14839 2.9125 -0.76294 -0.35052 1.74378 
-0.76294 -0.35052 2.83017 -0.76294 0.35052 1.74378 -0.76294 0.35052 2.83017 
-0.76254 -0.44961 1.82179 -0.76254 -0.44961 2.75215 -0.76254 0.44961 1.82179 
-0.76254 0.44961 2.75215 -0.76249 -0.647 2.28697 -0.76249 0.647 2.28697 
-0.76031 -0.64515 2.21138 -0.76031 -0.64515 2.36257 -0.76031 0.64515 2.21138 
-0.76031 0.64515 2.36257 -0.76014 -0.19791 2.90586 -0.76014 0.19791 2.90586 
-0.75378 -0.6396 2.13622 -0.75378 -0.6396 2.43773 -0.75378 0.6396 2.13622 
-0.75378 0.6396 2.43773 -0.75257 -0.24599 2.89781 -0.75257 0.24599 2.89781 
-0.75184 -0.53835 1.9063 -0.75184 -0.53835 2.66765 -0.75184 0.53835 1.9063 
-0.75184 0.53835 2.66765 -0.74934 -0.40082 1.75988 -0.74934 -0.40082 2.81407 
-0.74934 0.40082 1.75988 -0.74934 0.40082 2.81407 -0.74716 -0.62826 2.07007 
-0.74716 -0.62826 2.50388 -0.74716 0.62826 2.07007 -0.74716 0.62826 2.50388 
-0.74592 -0.49347 1.83966 -0.74592 -0.49347 2.73429 -0.74592 0.49347 1.83966 
-0.74592 0.49347 2.73429 -0.74318 -0.29347 2.88828 -0.74318 0.29347 2.88828 
-0.74095 0 2.95853 -0.74014 -0.04913 2.95763 -0.74014 0.04913 2.95763 
-0.73768 -0.09837 2.95492 -0.73768 0.09837 2.95492 -0.73714 -0.61406 2.00491 
-0.73714 -0.61406 2.56904 -0.73714 0.61406 2.00491 -0.73714 0.61406 2.56904 
-0.73454 -0.44546 1.77509 -0.73454 -0.44546 2.79885 -0.73454 0.44546 1.77509 
-0.73454 0.44546 2.79885 -0.73344 -0.14714 2.95061 -0.73344 0.14714 2.95061 
-0.73235 -0.3452 2.87391 -0.73235 0.3452 2.87391 -0.72774 -0.19675 2.944 
-0.72774 0.19675 2.944 -0.72743 -0.53608 1.85865 -0.72743 -0.53608 2.71529 
-0.72743 0.53608 1.85865 -0.72743 0.53608 2.71529 -0.72377 -0.59706 1.94103 
-0.72377 -0.59706 2.63292 -0.72377 0.59706 1.94103 -0.72377 0.59706 2.63292 
-0.7201 -0.24468 2.93628 -0.7201 0.24468 2.93628 -0.71959 -0.69335 2.24877 
-0.71959 -0.69335 2.32517 -0.71959 0.69335 2.24877 -0.71959 0.69335 2.32517 
-0.71933 -0.39589 2.85779 -0.71933 0.39589 2.85779 -0.71834 -0.48963 1.79276 
-0.71834 -0.48963 2.78119 -0.71834 0.48963 1.79276 -0.71834 0.48963 2.78119 
-0.71519 -0.68961 2.17319 -0.71519 -0.68961 2.40075 -0.71519 0.68961 2.17319 
-0.71519 0.68961 2.40075 -0.71082 -0.29225 2.92676 -0.71082 0.29225 2.92676 
-0.70937 -0.68169 2.10786 -0.70937 -0.68169 2.46609 -0.70937 0.68169 2.10786 
-0.70937 0.68169 2.46609 -0.70711 -0.57735 1.87873 -0.70711 -0.57735 2.69522 
-0.70711 0 2.99408 -0.70711 0.57735 1.87873 -0.70711 0.57735 2.69522 
-0.70626 -0.04907 2.99323 -0.70626 0.04907 2.99323 -0.70484 -0.44065 2.84288 
-0.70484 0.44065 2.84288 -0.7037 -0.09802 2.99068 -0.7037 0.09802 2.99068 
-0.70144 -0.66928 2.04191 -0.70144 -0.66928 2.53204 -0.70144 0.66928 2.04191 
-0.70144 0.66928 2.53204 -0.70019 -0.53282 1.81175 -0.70019 -0.53282 2.7622 
-0.70019 0.53282 1.81175 -0.70019 0.53282 2.7622 -0.69987 -0.33887 2.91574 
-0.69987 0.33887 2.91574 -0.69945 -0.14673 2.98643 -0.69945 0.14673 2.98643 
-0.69352 -0.19509 2.98049 -0.69352 0.19509 2.98049 -0.68995 -0.65392 1.97656 
-0.68995 -0.65392 2.59738 -0.68995 0.65392 1.97656 -0.68995 0.65392 2.59738 
-0.68862 -0.48434 2.82661 -0.68862 0.48434 2.82661 -0.68728 -0.38984 2.89989 
-0.68728 0.38984 2.89989 -0.68592 -0.24298 2.97289 -0.68592 0.24298 2.97289 
-0.68023 -0.57443 1.83166 -0.68023 -0.57443 2.74229 -0.68023 0.57443 1.83166 
-0.68023 0.57443 2.74229 -0.67666 -0.29028 2.96363 -0.67666 0.29028 2.96363 
-0.67524 -0.63585 1.91314 -0.67524 -0.63585 2.66081 -0.67524 0.63585 1.91314 
-0.67524 0.63585 2.66081 -0.67472 -0.73807 2.28697 -0.67472 0.73807 2.28697 
-0.67296 -0.43461 2.88551 -0.67296 0.43461 2.88551 -0.67276 -0.73592 2.21078 
-0.67276 -0.73592 2.36317 -0.67276 0.73592 2.21078 -0.67276 0.73592 2.36317 
-0.67156 0 3.02793 -0.67085 -0.52775 2.80798 -0.67085 0.52775 2.80798 
-0.67066 -0.04913 3.02711 -0.67066 0.04913 3.02711 -0.66871 -0.72989 2.14524 
-0.66871 -0.72989 2.42871 -0.66871 0.72989 2.14524 -0.66871 0.72989 2.42871 
-0.66795 -0.09837 3.02465 -0.66795 0.09837 3.02465 -0.66577 -0.33689 2.95275 
-0.66577 0.33689 2.95275 -0.66364 -0.14714 3.02042 -0.66364 0.14714 3.02042 
-0.66174 -0.72069 2.08031 -0.66174 -0.72069 2.49364 -0.66174 0.72069 2.08031 
-0.66174 0.72069 2.49364 -0.65935 -0.61387 1.8529 -0.65935 -0.61387 2.72105 
-0.65935 0.61387 1.8529 -0.65935 0.61387 2.72105 -0.65706 -0.47855 2.86943 
-0.65706 0.47855 2.86943 -0.65703 -0.19675 3.01471 -0.65703 0.19675 3.01471 
-0.65328 -0.38268 2.94026 -0.65328 0.38268 2.94026 -0.65216 -0.70736 2.01435 
-0.65216 -0.70736 2.5596 -0.65216 0.70736 2.01435 -0.65216 0.70736 2.5596 
-0.65136 -0.56982 2.78802 -0.65136 0.56982 2.78802 -0.6493 -0.24468 3.00707 
-0.6493 0.24468 3.00707 -0.63979 -0.29225 2.99779 -0.63979 0.29225 2.99779 
-0.63969 -0.5211 2.852 -0.63969 0.5211 2.852 -0.63957 -0.69077 1.94965 
-0.63957 -0.69077 2.62429 -0.63957 0.69077 1.94965 -0.63957 0.69077 2.62429 
-0.63922 -0.42756 2.92619 -0.63922 0.42756 2.92619 -0.63439 0 3.05998 
-0.63325 -0.0493 3.05935 -0.63325 0.0493 3.05935 -0.63083 -0.60954 2.7671 
-0.63083 0.60954 2.7671 -0.63057 -0.09849 3.05683 -0.63057 0.09849 3.05683 
-0.62877 -0.33887 2.98684 -0.62877 0.33887 2.98684 -0.62674 -0.7783 2.24878 
-0.62674 -0.7783 2.32517 -0.62674 0.7783 2.24878 -0.62674 0.7783 2.32517 
-0.62553 -0.67073 2.68552 -0.62553 0.67073 2.68552 -0.62552 -0.14839 3.05294 
-0.62552 0.14839 3.05294 -0.62403 -0.7745 2.18338 -0.62403 -0.7745 2.39057 
-0.62403 0.7745 2.18338 -0.62403 0.7745 2.39057 -0.62361 -0.4714 2.91059 
-0.62361 0.4714 2.91059 -0.62056 -0.56352 2.83227 -0.62056 0.56352 2.83227 
-0.61889 -0.19791 3.04711 -0.61889 0.19791 3.04711 -0.61875 -0.76718 2.11792 
-0.61875 -0.76718 2.45603 -0.61875 0.76718 2.11792 -0.61875 0.76718 2.45603 
-0.61292 -0.38984 2.97426 -0.61292 0.38984 2.97426 -0.6111 -0.7564 2.0537 
-0.6111 -0.7564 2.52025 -0.6111 0.7564 2.0537 -0.6111 0.7564 2.52025 
-0.61084 -0.24599 3.03955 -0.61084 0.24599 3.03955 -0.60876 -0.64777 2.74502 
-0.60876 0.64777 2.74502 -0.60651 -0.5141 2.89348 -0.60651 0.5141 2.89348 
-0.6013 -0.29347 3.03015 -0.6013 0.29347 3.03015 -0.60031 -0.74181 1.98806 
-0.60031 -0.74181 2.58588 -0.60031 0.74181 1.98806 -0.60031 0.74181 2.58588 
-0.60027 -0.6034 2.81193 -0.60027 0.6034 2.81193 -0.59854 -0.43461 2.95993 
-0.59854 0.43461 2.95993 -0.5957 0 3.09018 -0.59449 -0.04936 3.08956 
-0.59449 0.04936 3.08956 -0.59082 -0.09931 3.08764 -0.59082 0.09931 3.08764 
-0.58794 -0.55557 2.87491 -0.58794 0.55557 2.87491 -0.58777 -0.72413 2.64776 
-0.58777 0.72413 2.64776 -0.58694 -0.3452 3.01933 -0.58694 0.3452 3.01933 
-0.58564 -0.14926 3.08369 -0.58564 0.14926 3.08369 -0.58246 -0.47855 2.94403 
-0.58246 0.47855 2.94403 -0.5792 -0.19858 3.0776 -0.5792 0.19858 3.0776 
-0.57854 -0.64204 2.79004 -0.57854 0.64204 2.79004 -0.57735 -0.8165 2.28697 
-0.57735 0.8165 2.28697 -0.57611 -0.81475 2.22157 -0.57611 -0.81475 2.35238 
-0.57611 0.81475 2.22157 -0.57611 0.81475 2.35238 -0.57271 -0.70306 2.70854 
-0.57271 0.70306 2.70854 -0.57241 -0.80951 2.15645 -0.57241 -0.80951 2.4175 
-0.57241 0.80951 2.15645 -0.57241 0.80951 2.4175 -0.57102 -0.24669 3.06997 
-0.57102 0.24669 3.06997 -0.57081 -0.39589 3.00631 -0.57081 0.39589 3.00631 
-0.56795 -0.5957 2.85493 -0.56795 0.5957 2.85493 -0.56626 -0.80081 2.09188 
-0.56626 -0.80081 2.48206 -0.56626 0.80081 2.09188 -0.56626 0.80081 2.48206 
-0.56503 -0.5211 2.92666 -0.56503 0.5211 2.92666 -0.55796 -0.29891 3.06114 
-0.55796 0.29891 3.06114 -0.55768 -0.78868 2.02815 -0.55768 -0.78868 2.54579 
-0.55768 0.78868 2.02815 -0.55768 0.78868 2.54579 -0.5559 -0.44065 2.99181 
-0.5559 0.44065 2.99181 -0.55557 -0.67889 2.76702 -0.55557 0 3.11844 
-0.55557 0.67889 2.76702 -0.55326 -0.05 3.11848 -0.55326 0.05 3.11848 
-0.54957 -0.09988 3.11643 -0.54957 0.09988 3.11643 -0.54671 -0.77317 2.60841 
-0.54671 0.77317 2.60841 -0.5466 -0.63439 2.83357 -0.5466 0.63439 2.83357 
-0.54529 -0.56352 2.90754 -0.54529 0.56352 2.90754 -0.54449 -0.14951 3.11231 
-0.54449 0.14951 3.11231 -0.54367 -0.83857 2.25212 -0.54367 -0.83857 2.32183 
-0.54367 0.83857 2.25212 -0.54367 0.83857 2.32183 -0.54319 -0.35052 3.04991 
-0.54319 0.35052 3.04991 -0.54112 -0.83496 2.18678 -0.54112 -0.83496 2.38717 
-0.54112 0.83496 2.18678 -0.54112 0.83496 2.38717 -0.53964 -0.48434 2.9756 
-0.53964 0.48434 2.9756 -0.53806 -0.19876 3.10611 -0.53806 0.19876 3.10611 
-0.53609 -0.82781 2.12166 -0.53609 -0.82781 2.45229 -0.53609 0.82781 2.12166 
-0.53609 0.82781 2.45229 -0.5334 -0.75434 2.66966 -0.5334 0.75434 2.66966 
-0.52862 -0.81724 2.05746 -0.52862 -0.81724 2.51649 -0.52862 0.81724 2.05746 
-0.52862 0.81724 2.51649 -0.52709 -0.40082 3.03632 -0.52709 0.40082 3.03632 
-0.52631 -0.25149 3.09922 -0.52631 0.25149 3.09922 -0.52495 -0.6034 2.88725 
-0.52495 0.6034 2.88725 -0.52393 -0.67156 2.81091 -0.52393 0.67156 2.81091 
-0.52101 -0.52775 2.95782 -0.52101 0.52775 2.95782 -0.51864 -0.80296 1.99325 
-0.51864 -0.80296 2.5807 -0.51864 0.80296 1.99325 -0.51864 0.80296 2.5807 
-0.51781 -0.73229 2.72926 -0.51781 0.73229 2.72926 -0.5141 0 3.1447 
-0.51301 -0.30349 3.08992 -0.51301 0.30349 3.08992 -0.51188 -0.44546 3.02151 
-0.51188 0.44546 3.02151 -0.51169 -0.05006 3.14469 -0.51169 0.05006 3.14469 
-0.50969 -0.86036 2.28697 -0.50969 0.86036 2.28697 -0.50845 -0.85827 2.21736 
-0.50845 -0.85827 2.35658 -0.50845 0.85827 2.21736 -0.50845 0.85827 2.35658 
-0.50776 -0.10022 3.14262 -0.50776 0.10022 3.14262 -0.50636 -0.78556 2.64263 
-0.50636 0.78556 2.64263 -0.50443 -0.85285 2.15206 -0.50443 -0.85285 2.42188 
-0.50443 0.85285 2.15206 -0.50443 0.85285 2.42188 -0.50307 -0.64204 2.86552 
-0.50307 0.64204 2.86552 -0.50257 -0.14989 3.13842 -0.50257 0.14989 3.13842 
-0.50104 -0.56982 2.93833 -0.50104 0.56982 2.93833 -0.5 -0.70711 2.78697 
-0.5 0.70711 2.78697 -0.49824 -0.84375 2.08734 -0.49824 -0.84375 2.4866 
-0.49824 0.84375 2.08734 -0.49824 0.84375 2.4866 -0.49818 -0.35458 3.07823 
-0.49818 0.35458 3.07823 -0.49421 -0.48963 3.00532 -0.49421 0.48963 3.00532 
-0.49172 -0.76481 2.70323 -0.49172 0.76481 2.70323 -0.49145 -0.20219 3.13409 
-0.49145 0.20219 3.13409 -0.48924 -0.83114 2.02269 -0.48924 -0.83114 2.55125 
-0.48924 0.83114 2.02269 -0.48924 0.83114 2.55125 -0.48187 -0.40462 3.0642 
-0.48187 0.40462 3.0642 -0.48013 -0.60954 2.9178 -0.48013 0.60954 2.9178 
-0.48005 -0.67889 2.84254 -0.48005 0.67889 2.84254 -0.47936 -0.25487 3.12677 
-0.47936 0.25487 3.12677 -0.47808 -0.81487 2.61474 -0.47808 0.81487 2.61474 
-0.47523 -0.53282 2.98716 -0.47523 0.53282 2.98716 -0.47486 -0.74095 2.76184 
-0.47486 0.74095 2.76184 -0.4739 -0.87989 2.25212 -0.4739 -0.87989 2.32183 
-0.4739 0.87989 2.25212 -0.4739 0.87989 2.32183 -0.47179 -0.87554 2.18281 
-0.47179 -0.87554 2.39114 -0.47179 0.87554 2.18281 -0.47179 0.87554 2.39114 
-0.4714 0 3.1689 -0.46865 -0.05022 3.16893 -0.46865 0.05022 3.16893 
-0.4666 -0.86813 2.11773 -0.4666 -0.86813 2.45622 -0.4666 0.86813 2.11773 
-0.4666 0.86813 2.45622 -0.46554 -0.30706 3.11703 -0.46554 0.30706 3.11703 
-0.46518 -0.44961 3.04951 -0.46518 0.44961 3.04951 -0.46472 -0.10032 3.16673 
-0.46472 0.10032 3.16673 -0.46433 -0.79565 2.67599 -0.46433 0.79565 2.67599 
-0.45829 -0.8574 2.05282 -0.45829 -0.8574 2.52113 -0.45829 0.8574 2.05282 
-0.45829 0.8574 2.52113 -0.45804 -0.64777 2.89574 -0.45804 0.64777 2.89574 
-0.45532 -0.57443 2.96721 -0.45532 0.57443 2.96721 -0.4547 -0.15289 3.1644 
-0.4547 0.15289 3.1644 -0.45036 -0.35803 3.10489 -0.45036 0.35803 3.10489 
-0.44858 -0.77301 2.73556 -0.44858 0.77301 2.73556 -0.4481 -0.84277 2.58523 
-0.4481 0.84277 2.58523 -0.44731 -0.49347 3.0329 -0.44731 0.49347 3.0329 
-0.44338 -0.20502 3.15955 -0.44338 0.20502 3.15955 -0.44229 -0.73229 2.80478 
-0.44229 0.73229 2.80478 -0.438 -0.89898 2.28697 -0.438 0.89898 2.28697 
-0.43694 -0.89681 2.21759 -0.43694 -0.89681 2.35636 -0.43694 0.89681 2.21759 
-0.43694 0.89681 2.35636 -0.4361 -0.82438 2.64781 -0.4361 0.82438 2.64781 
-0.43529 -0.40726 3.08988 -0.43529 0.40726 3.08988 -0.43407 -0.61387 2.94632 
-0.43407 0.61387 2.94632 -0.43378 -0.89032 2.14854 -0.43378 -0.89032 2.4254 
-0.43378 0.89032 2.14854 -0.43378 0.89032 2.4254 -0.43067 -0.25775 3.15189 
-0.43067 0.25775 3.15189 -0.42832 -0.53608 3.0144 -0.42832 0.53608 3.0144 
-0.42756 0 3.19096 -0.42631 -0.88135 2.08332 -0.42631 -0.88135 2.49063 
-0.42631 0.88135 2.08332 -0.42631 0.88135 2.49063 -0.4247 -0.05028 3.19091 
-0.4247 0.05028 3.19091 -0.42156 -0.70306 2.85968 -0.42156 0.70306 2.85968 
-0.42122 -0.80321 2.7082 -0.42122 0.80321 2.7082 -0.41829 -0.45208 3.07479 
-0.41829 0.45208 3.07479 -0.41697 -0.86851 2.55496 -0.41697 0.86851 2.55496 
-0.41667 -0.30971 3.14165 -0.41667 0.30971 3.14165 -0.41625 -0.76481 2.7787 
-0.41625 0.76481 2.7787 -0.41555 -0.10282 3.19071 -0.41555 0.10282 3.19071 
-0.40825 -0.57735 2.99408 -0.40825 0.57735 2.99408 -0.4058 -0.85186 2.61812 
-0.4058 0.85186 2.61812 -0.40521 -0.15538 3.18789 -0.40521 0.15538 3.18789 
-0.40265 -0.35975 3.12867 -0.40265 0.35975 3.12867 -0.39996 -0.49597 3.05772
[truncated: 718,482 more chars]
