# Supplementary material for: Visualizing electron delocalization in contorted polycyclic aromatic hydrocarbons
Source: Chem Sci. 2021 Sep 8;12(39):13092–100. doi: 10.1039/d1sc03368a (PMC8513938; doi:10.1039/d1sc03368a)
Supplement: SC-012-D1SC03368A-s024 [file SC-012-D1SC03368A-s024.vtk]

# vtk DataFile Version 5.1
vtk output
ASCII
DATASET POLYDATA
POINTS 155160 double
4.81062 -0.76818 2.36049 4.82158 -0.82138 2.41911 4.82278 -0.87413 2.42802 
4.82311 -0.76879 2.40939 4.82722 -0.71565 2.39779 4.83666 -0.82151 2.46617 
4.83776 -0.76882 2.45652 4.83818 -0.87413 2.47463 4.84153 -0.71669 2.44596 
4.84795 -0.66387 2.43368 4.85397 -0.92672 2.51218 4.85397 -0.82155 2.51218 
4.85471 -0.76911 2.50287 4.85584 -0.87413 2.52042 4.85808 -0.71698 2.49253 
4.86407 -0.66529 2.48119 4.87265 -0.61419 2.46886 4.87573 -0.87413 2.5653 
4.87579 -0.92441 2.56244 4.87579 -0.82386 2.56244 4.87599 -0.97696 2.55329 
4.87599 -0.77131 2.55329 4.8788 -0.71875 2.54295 4.88428 -0.66689 2.53174 
4.89242 -0.61423 2.51872 4.89777 -0.92436 2.60639 4.89777 -0.82391 2.60639 
4.8978 -0.87413 2.60914 4.89997 -0.97445 2.60246 4.89997 -0.77381 2.60246 
4.9023 -1.02702 2.59244 4.9023 -0.72125 2.59244 4.90715 -0.66912 2.58112 
4.9148 -0.61638 2.56841 4.922 -0.87413 2.65184 4.92201 -0.92419 2.64943 
4.92201 -0.82408 2.64943 4.92408 -0.97435 2.6455 4.92408 -0.77391 2.6455 
4.92505 -0.56442 2.55441 4.92828 -1.02402 2.64031 4.92828 -0.72424 2.64031 
4.93261 -1.07632 2.62919 4.93261 -0.67195 2.62919 4.93993 -0.61926 2.6171 
4.94822 -0.92413 2.691 4.94822 -0.82413 2.691 4.94825 -0.87413 2.69331 
4.94967 -0.56707 2.60328 4.95027 -0.97401 2.68731 4.95027 -0.77425 2.68731 
4.95439 -1.02364 2.68223 4.95439 -0.72463 2.68223 4.96058 -1.07289 2.6758 
4.96058 -0.67538 2.6758 4.9618 -0.51611 2.5881 4.96748 -1.12563 2.66405 
4.96748 -0.62264 2.66405 4.97652 -0.87413 2.73344 4.97678 -0.57065 2.65075 
4.97714 -0.92349 2.73223 4.97714 -0.82477 2.73223 4.97905 -0.97344 2.72856 
4.97905 -0.77482 2.72856 4.98301 -1.02339 2.72338 4.98301 -0.72488 2.72338 
4.98846 -0.51956 2.63592 4.98909 -1.07272 2.71694 4.98909 -0.67555 2.71694 
4.99673 -1.12083 2.70876 4.99673 -0.62744 2.70876 5.00555 -1.17304 2.6957 
5.00555 -0.57523 2.6957 5.00671 -0.87413 2.77213 5.00735 -0.92344 2.77099 
5.00735 -0.82483 2.77099 5.00987 -0.97262 2.76831 5.00987 -0.77565 2.76831 
5.01376 -1.02252 2.76326 5.01376 -0.72574 2.76326 5.01678 -1.22465 2.68093 
5.01678 -0.52362 2.68093 5.01959 -1.07205 2.75663 5.01959 -0.67622 2.75663 
5.02715 -1.12012 2.74858 5.02715 -0.62814 2.74858 5.03038 -0.47331 2.66483 
5.03655 -1.1676 2.73904 5.03655 -0.58066 2.73904 5.03877 -0.87413 2.8093 
5.03959 -0.92326 2.8084 5.03959 -0.82501 2.8084 5.04205 -0.9725 2.80569 
5.04205 -0.77576 2.80569 5.04628 -1.02127 2.80138 5.04628 -0.72699 2.80138 
5.04737 -1.21933 2.72468 5.04737 -0.52893 2.72468 5.05198 -1.07088 2.79477 
5.05198 -0.67738 2.79477 5.05963 -1.11881 2.78704 5.05963 -0.62946 2.78704 
5.06039 -1.27003 2.70855 5.06039 -0.47824 2.70855 5.06891 -1.16638 2.77753 
5.06891 -0.58189 2.77753 5.07262 -0.87413 2.84485 5.07347 -0.9232 2.844 
5.07347 -0.82507 2.844 5.07489 -1.31479 2.69364 5.07489 -0.43348 2.69364 
5.07602 -0.97215 2.84144 5.07602 -0.77612 2.84144 5.07985 -1.213 2.76651 
5.07985 -0.53526 2.76651 5.08027 -1.02086 2.83719 5.08027 -0.7274 2.83719 
5.0862 -1.06922 2.83126 5.0862 -0.67904 2.83126 5.09244 -1.26397 2.75066 
5.09244 -0.48429 2.75066 5.09381 -1.11711 2.82366 5.09381 -0.63115 2.82366 
5.10306 -1.16442 2.8144 5.10306 -0.58385 2.8144 5.10676 -1.30874 2.73628 
5.10676 -0.43953 2.73628 5.10817 -0.87413 2.87869 5.10906 -0.92326 2.87788 
5.10906 -0.82501 2.87788 5.11177 -0.9725 2.87542 5.11177 -0.77576 2.87542 
5.11395 -1.21102 2.80351 5.11395 -0.53724 2.80351 5.11609 -1.02127 2.87118 
5.11609 -0.72699 2.87118 5.12267 -1.35269 2.7202 5.12267 -0.39558 2.7202 
5.1227 -1.07088 2.86548 5.1227 -0.67738 2.86548 5.12644 -1.25682 2.79102 
5.12644 -0.49145 2.79102 5.13042 -1.11881 2.85784 5.13042 -0.62946 2.85784 
5.13993 -1.16638 2.84856 5.13993 -0.58189 2.84856 5.14004 -1.39523 2.70277 
5.14051 -1.30169 2.77696 5.14051 -0.44658 2.77696 5.14533 -0.87413 2.91075 
5.14647 -0.92344 2.91011 5.14647 -0.82483 2.91011 5.14915 -0.97262 2.9076 
5.14915 -0.77565 2.9076 5.15096 -1.213 2.83761 5.15096 -0.53526 2.83761 
5.1542 -1.02252 2.90371 5.1542 -0.72574 2.90371 5.15611 -1.34553 2.76135 
5.15611 -0.40274 2.76135 5.16084 -1.07205 2.89788 5.16084 -0.67622 2.89788 
5.16681 -1.26397 2.82502 5.16681 -0.48429 2.82502 5.16889 -1.12012 2.89031 
5.16889 -0.62814 2.89031 5.17322 -1.38824 2.74425 5.17322 -0.36003 2.74425 
5.17842 -1.1676 2.88092 5.17842 -0.58066 2.88092 5.18119 -1.30874 2.8107 
5.18119 -0.43953 2.8107 5.18402 -0.87413 2.94095 5.18523 -0.92349 2.94032 
5.18523 -0.82477 2.94032 5.18891 -0.97344 2.93841 5.18891 -0.77482 2.93841 
5.19179 -1.4297 2.72568 5.19279 -1.21933 2.87009 5.19279 -0.52893 2.87009 
5.19409 -1.02339 2.93445 5.19409 -0.72488 2.93445 5.19726 -1.35269 2.7948 
5.19726 -0.39558 2.7948 5.20053 -1.07272 2.92837 5.20053 -0.67555 2.92837 
5.2087 -1.12083 2.92073 5.2087 -0.62744 2.92073 5.20891 -1.27003 2.85707 
5.20891 -0.47824 2.85707 5.21469 -1.39523 2.77743 5.21469 -0.35303 2.77743 
5.22177 -1.17304 2.91191 5.22177 -0.57523 2.91191 5.22382 -1.31479 2.84258 
5.22382 -0.43348 2.84258 5.22415 -0.87413 2.96921 5.22646 -0.92413 2.96925 
5.22646 -0.82413 2.96925 5.23016 -0.97401 2.9672 5.23016 -0.77425 2.9672 
5.23443 -0.31061 2.7583 5.23523 -1.02364 2.96307 5.23523 -0.72463 2.96307 
5.23653 -1.22465 2.90068 5.23653 -0.52362 2.90068 5.24008 -1.35847 2.82636 
5.24008 -0.38979 2.82636 5.24167 -1.07289 2.95688 5.24167 -0.67538 2.95688 
5.25263 -1.27496 2.88708 5.25263 -0.47331 2.88708 5.25341 -1.12563 2.94999 
5.25341 -0.62264 2.94999 5.25872 -0.34638 2.80859 5.26562 -0.87413 2.99547 
5.26672 -1.17762 2.94069 5.26672 -0.57065 2.94069 5.26784 -1.31959 2.87228 
5.26784 -0.42868 2.87228 5.26804 -0.92419 2.99545 5.26804 -0.82408 2.99545 
5.27196 -0.97435 2.99339 5.27196 -0.77391 2.99339 5.27715 -1.02402 2.98918 
5.27715 -0.72424 2.98918 5.27868 -0.30432 2.7891 5.28154 -1.22871 2.929 
5.28154 -0.51956 2.929 5.28551 -0.3845 2.85608 5.28828 -1.07632 2.98485 
5.28828 -0.67195 2.98485 5.29785 -1.27875 2.91497 5.29785 -0.46952 2.91497 
5.2996 -0.2646 2.76857 5.30037 -1.129 2.97754 5.30037 -0.61926 2.97754 
5.3045 -0.34131 2.83793 5.30833 -0.87413 3.01966 5.31107 -0.92436 3.01969 
5.31107 -0.82391 3.01969 5.31419 -1.18119 2.96779 5.31419 -0.56707 2.96779 
5.31454 -0.42453 2.90028 5.315 -0.97445 3.01749 5.315 -0.77381 3.01749 
5.32441 -0.2997 2.81797 5.32502 -1.02702 3.01516 5.32502 -0.72125 3.01516 
5.32937 -1.23216 2.95566 5.32937 -0.51611 2.95566 5.33241 -0.38067 2.88366 
5.33634 -1.07915 3.01031 5.33634 -0.66912 3.01031 5.34443 -0.46687 2.94065 
5.34565 -0.26026 2.79709 5.34905 -1.13188 1.27282 5.34905 -1.13188 3.00266 
5.34905 -0.61638 3.00266 5.3514 -0.33805 2.86517 5.35217 -0.87413 3.04173 
5.35502 -0.92441 3.04168 5.35502 -0.82386 3.04168 5.36143 -0.42205 2.92555 
5.36305 -1.18385 1.28307 5.36305 -1.18385 2.99241 5.36305 -0.56442 2.99241 
5.36417 -0.97696 3.04148 5.36417 -0.77131 3.04148 5.37148 -0.29678 2.84485 
5.37451 -1.02952 3.03866 5.37451 -0.71875 3.03866 5.37708 -0.51439 2.97944 
5.37976 -0.37816 2.90848 5.38573 -1.08137 1.2423 5.38573 -1.08137 3.03318 
5.38573 -0.66689 3.03318 5.39225 -0.46538 2.96405 5.39704 -0.87413 3.06162 
5.39875 -1.13404 1.25044 5.39875 -1.13404 3.02504 5.39875 -0.61423 3.02504 
5.39905 -0.33578 2.88958 5.40528 -0.92672 3.0635 5.40528 -0.82155 3.0635 
5.40589 -0.23829 2.81298 5.40978 -0.42066 2.9486 5.41193 -1.18459 1.26119 
5.41193 -0.56368 3.01429 5.41459 -0.97915 3.06275 5.41459 -0.76911 3.06275 
5.42493 -1.03129 1.2161 5.42493 -1.03129 3.05938 5.42493 -0.71698 3.05938 
5.4262 -1.23453 1.27453 5.4262 -0.51373 3.00095 5.42826 -0.37708 2.93109 
5.43378 -0.27707 2.86151 5.43628 -1.08298 1.22208 5.43628 -1.08298 3.0534 
5.43628 -0.66529 3.0534 5.44117 -1.28321 1.29037 5.44117 -0.46505 2.98511 
5.4424 -0.18336 2.77731 5.44283 -0.87413 3.07928 5.4486 -1.13408 1.23066 
5.4486 -0.61419 3.04482 5.45129 -0.92676 3.0808 5.45129 -0.82151 3.0808 
5.45897 -1.32775 1.30627 5.45897 -0.42051 2.96921 5.46094 -0.97944 3.0797 
5.46094 -0.76882 3.0797 5.46186 -1.18444 1.24182 5.46186 -0.56383 3.03366 
5.4621 -0.31707 2.90507 5.46931 -0.22021 2.82769 5.4715 -1.03158 1.19955 
5.4715 -1.03158 3.07593 5.4715 -0.71669 3.07593 5.47602 -1.23392 1.25552 
5.47602 -0.51435 3.01996 5.48379 -1.0844 1.20596 5.48379 -0.66387 3.06952 
5.48944 -0.87413 3.09468 5.49105 -1.28238 1.27171 5.49105 -0.46588 3.00377 
5.49228 -1.38864 1.32987 5.49228 -0.35962 2.94561 5.49634 -1.13542 1.21502 
5.49634 -0.61284 3.06046 5.49766 -0.26008 2.87488 5.49835 -0.92688 3.09589 
5.49835 -0.82138 3.09589 5.5071 -0.16677 2.7899 5.50807 -0.97948 3.09435 
5.50807 -0.76879 3.09435 5.50998 -1.18591 1.22668 5.50998 -0.56235 3.0488 
5.51967 -1.03262 1.18524 5.51967 -0.71565 3.09024 5.52365 -1.34431 1.29313 
5.52365 -0.40395 2.98235 5.52437 -1.23526 1.24087 5.52437 -0.51301 3.03461 
5.5271 -1.4472 1.35814 5.5271 -0.30106 2.91734 5.53204 -1.08528 1.19219 
5.53204 -0.66298 3.08329 5.53466 -0.20486 2.83918 5.53674 -0.87413 3.10777 
5.54507 -1.13631 1.20168 5.54507 -0.61195 3.0738 5.54584 -0.92692 3.10857 
5.54584 -0.82134 3.10857 5.55697 -0.98009 1.16864 5.55697 -0.98009 3.10684 
5.55697 -0.76818 3.10684 5.55763 -1.40373 1.31908 5.55763 -0.34454 2.9564 
5.55878 -1.18659 1.21386 5.55878 -0.56167 3.06162 5.56185 -1.29029 1.25493 
5.56185 -0.45797 3.02055 5.56282 -1.50239 1.39058 5.56282 -0.24588 2.8849 
5.56878 -1.0332 1.17327 5.56878 -0.71506 3.10221 5.57306 -0.15345 2.79948 
5.58092 -1.08564 1.1808 5.58092 -0.66263 3.09468 5.58463 -0.87413 3.11853 
5.5928 -1.4603 1.34941 5.5928 -0.28797 2.92607 5.59414 -1.13659 1.19081 
5.59414 -0.61168 3.08467 5.59519 -1.35124 1.27848 5.59519 -0.39703 2.997 
5.59527 -0.92736 3.11914 5.59527 -0.82091 3.11914 5.59588 -1.24213 1.22627 
5.59588 -0.50613 3.04921 5.60061 -1.55583 1.42837 5.60061 -0.19244 2.84711 
5.60644 -0.98042 1.15862 5.60644 -0.76784 3.11686 5.61813 -1.03317 1.16378 
5.61813 -0.71509 3.1117 5.62897 -1.51374 1.38396 5.62897 -0.23453 2.89152 
5.63015 -1.40997 1.30677 5.63015 -0.3383 2.96871 5.63029 -1.08546 1.17181 
5.63029 -0.66281 3.10367 5.63115 -1.19212 1.20136 5.63115 -0.55615 3.07412 
5.63299 -0.87413 3.12692 5.63383 -1.29597 1.24288 5.63383 -0.45229 3.0326 
5.63799 -1.60403 1.46903 5.63799 -0.14424 2.80645 5.64378 -0.82087 3.12702 
5.6492 -1.68364 1.56533 5.65525 -0.98069 1.15126 5.65525 -0.76757 3.12422 
5.6659 -1.46521 1.33919 5.6659 -0.28306 2.93629 5.66594 -1.56374 1.42255 
5.66594 -0.18452 2.85293 5.66705 -1.1413 1.1807 5.66705 -0.60697 3.09478 
5.66709 -1.03342 1.15695 5.66709 -0.71484 3.11853 5.66835 -1.35595 1.26857 
5.66835 -0.39232 3.00691 5.66883 -1.24676 1.21641 5.66883 -0.50151 3.05907 
5.67556 -1.74967 1.66595 5.67613 -1.64864 1.51371 5.67613 -0.09963 2.76177 
5.67953 -1.70909 1.59662 5.68171 -0.87413 3.13292 5.69291 -0.82077 3.13253 
5.70347 -1.4133 1.299 5.70347 -0.33497 2.97648 5.70353 -1.61006 1.46498 
5.70353 -0.13821 2.8105 5.70413 -1.51928 1.37743 5.70413 -0.22899 2.89805 
5.70432 -1.19592 1.19393 5.70432 -0.55235 3.08155 5.70436 -0.98071 1.1463 
5.70436 -0.76756 3.12918 5.7048 -1.08726 1.16359 5.7048 -0.66101 3.11189 
5.70658 -1.29939 1.23563 5.70658 -0.44887 3.03985 5.71011 -1.73241 1.62929 
5.71432 -1.68888 1.56163 5.74149 -1.46894 1.33478 5.74149 -0.27932 2.9407 
5.74149 -1.3583 1.2636 5.74149 -0.38996 3.01188 5.74152 -1.56748 1.41815 
5.74153 -1.65243 1.511 5.74194 -1.14251 1.17517 5.74194 -0.60576 3.10031 
5.74194 -1.24908 1.21146 5.74194 -0.49919 3.06402 5.74196 -1.03463 1.15143 
5.74196 -0.71363 3.12405 5.74196 -0.92753 1.13988 5.74196 -0.82073 3.1356 
5.74487 -1.75402 1.66384 5.74487 -1.71271 1.59407 5.77972 -1.73449 1.62805 
5.77972 -1.69063 1.56039 5.77972 -1.6122 1.46302 5.77972 -1.52113 1.37525 
5.77972 -1.41487 1.29655 5.77972 -1.30053 1.23321 5.77972 -1.19684 1.19124 
5.77972 -1.08786 1.16085 5.77972 -0.98101 1.14347 5.77972 -0.76725 3.13201 
5.77972 -0.66041 3.11463 5.77972 -0.55143 3.08424 5.77972 -0.44773 3.04227 
5.77972 -0.33339 2.97893 5.81458 -1.71271 1.59407 5.81748 -0.92753 1.13988 
5.81749 -1.03463 1.15143 5.81749 -0.71363 3.12405 5.81751 -1.24908 1.21146 
5.81751 -0.49919 3.06402 5.81751 -1.14251 1.17517 5.81751 -0.60576 3.10031 
5.81792 -1.65243 1.511 5.81792 -1.56748 1.41815 5.81796 -1.3583 1.2636 
5.81796 -0.38996 3.01188 5.81796 -1.46894 1.33478 5.82879 -0.87413 1.13894 
5.84513 -1.68888 1.56163 5.84933 -1.73241 1.62929 5.85287 -1.29939 1.23563 
5.85287 -0.44887 3.03985 5.85465 -1.08726 1.16359 5.85465 -0.66101 3.11189 
5.85508 -0.98071 1.1463 5.85512 -1.19592 1.19393 5.85512 -0.55235 3.08155 
5.85532 -1.51928 1.37743 5.85592 -1.61006 1.46498 5.85597 -1.4133 1.299 
5.86654 -0.9275 1.14295 5.87774 -0.87413 1.14256 5.87992 -1.70909 1.59662 
5.88332 -1.64864 1.51371 5.89061 -1.24676 1.21641 5.89061 -0.50151 3.05907 
5.8911 -1.35595 1.26857 5.89236 -1.03342 1.15695 5.89236 -0.71484 3.11853 
5.89239 -1.1413 1.1807 5.89239 -0.60697 3.09478 5.8935 -1.56374 1.42255 
5.89355 -1.46521 1.33919 5.9042 -0.98069 1.15126 5.91025 -1.68364 1.56533 
5.91567 -0.92739 1.14846 5.92146 -1.60403 1.46903 5.92562 -1.29597 1.24288 
5.92645 -0.87413 1.14856 5.9283 -1.19212 1.20136 5.9283 -0.55615 3.07412 
5.92915 -1.08546 1.17181 5.92915 -0.66281 3.10367 5.9293 -1.40997 1.30677 
5.93048 -1.51374 1.38396 5.94132 -1.03317 1.16378 5.94878 -1.64131 1.51899 
5.953 -0.98042 1.15862 5.95884 -1.55583 1.42837 5.96357 -1.24213 1.22627 
5.96418 -0.92736 1.15634 5.96418 -0.82091 1.15634 5.96426 -1.35124 1.27848 
5.96531 -1.13659 1.19081 5.96531 -0.61168 3.08467 5.96665 -1.4603 1.34941 
5.97481 -1.67494 1.57148 5.97481 -0.87413 1.15695 5.97853 -1.08564 1.1808 
5.97853 -0.66263 3.09468 5.98639 -1.59482 1.476 5.99067 -1.0332 1.17327 
5.99663 -1.50239 1.39058 5.99759 -1.29029 1.25493 6.00067 -1.18659 1.21386 
6.00182 -1.40373 1.31908 6.00247 -0.98009 1.16864 6.013 -1.63053 1.52664 
6.01361 -0.92692 1.16691 6.01361 -0.82134 1.16691 6.01437 -1.13631 1.20168 
6.0227 -0.87413 1.16771 6.02479 -1.54341 1.4363 6.02741 -1.08528 1.19219 
6.02741 -0.66298 3.08329 6.03235 -1.4472 1.35814 6.03508 -1.23526 1.24087 
6.03579 -1.34431 1.29313 6.03978 -1.03262 1.18524 6.04947 -1.18591 1.22668 
6.05137 -0.97948 1.18113 6.05137 -0.76879 1.18113 6.05235 -1.58149 1.48558 
6.06109 -0.92688 1.17959 6.06109 -0.82138 1.17959 6.06179 -1.48819 1.4006 
6.06311 -1.13542 1.21502 6.06717 -1.38864 1.32987 6.0684 -1.28238 1.27171 
6.07001 -0.87413 1.1808 6.07566 -1.0844 1.20596 6.07863 -1.61594 1.53743 
6.08342 -1.23392 1.25552 6.08795 -1.03158 1.19955 6.08795 -0.71669 1.19955 
6.09013 -1.52806 1.44779 6.09735 -1.4312 1.37041 6.09759 -1.18444 1.24182 
6.0985 -0.97944 1.19578 6.0985 -0.76882 1.19578 6.10048 -1.32775 1.30627 
6.10816 -0.92676 1.19468 6.10816 -0.82151 1.19468 6.11085 -1.13408 1.23066 
6.11661 -0.87413 1.1962 6.11704 -1.5649 1.49817 6.11828 -1.28321 1.29037 
6.12317 -1.08298 1.22208 6.12567 -1.47119 1.41397 6.13119 -1.37118 1.34439 
6.13325 -1.23453 1.27453 6.13452 -1.03129 1.2161 6.13452 -0.71698 1.2161 
6.14486 -0.97915 1.21273 6.14486 -0.76911 1.21273 6.14752 -1.18459 1.26119 
6.14967 -1.32761 1.32688 6.15356 -1.50998 1.4625 6.15416 -0.92672 1.21198 
6.15416 -0.82155 1.21198 6.1604 -1.41249 1.3859 6.1607 -1.13404 1.25044 
6.16241 -0.87413 1.21386 6.1672 -1.28288 1.31143 6.17372 -1.08137 1.2423 
6.17372 -0.66689 1.2423 6.17827 -1.54486 1.51221 6.17969 -1.3701 1.367 
6.18237 -1.23388 1.29604 6.18494 -1.02952 1.23682 6.18494 -0.71875 1.23682 
6.18797 -1.45148 1.43063 6.19528 -0.97696 1.234 6.19528 -0.77131 1.234 
6.1964 -1.18385 1.28307 6.19802 -1.32622 1.34993 6.20442 -0.92441 1.2338 
6.20442 -0.82386 1.2338 6.20728 -0.87413 1.23375 6.20804 -1.41022 1.41031 
6.2104 -1.13188 1.27282 6.2138 -1.48801 1.47839 6.21501 -1.28139 1.33483 
6.2231 -1.07915 1.26517 6.2231 -0.66912 1.26517 6.22704 -1.3676 1.39182 
6.23008 -1.23216 1.31982 6.23443 -1.02702 1.26032 6.23443 -0.72125 1.26032 
6.23504 -1.44856 1.45751 6.23777 -1.5219 1.52898 6.24445 -0.97445 1.25799 
6.24445 -0.77381 1.25799 6.2449 -1.32374 1.3752 6.24526 -1.18119 1.30769 
6.24838 -0.92436 1.25579 6.24838 -0.82391 1.25579 6.25112 -0.87413 1.25582 
6.25495 -1.40695 1.43755 6.25908 -1.129 1.29794 6.25908 -0.61926 1.29794 
6.25985 -1.48367 1.50691 6.2616 -1.27875 1.36051 6.27117 -1.07632 1.29063 
6.27117 -0.67195 1.29063 6.27394 -1.36377 1.4194 6.2779 -1.22871 1.34648 
6.28077 -1.44395 1.48638 6.28229 -1.02402 1.2863 6.28229 -0.72424 1.2863 
6.28749 -0.97435 1.28209 6.28749 -0.77391 1.28209 6.29141 -0.92419 1.28003 
6.29141 -0.82408 1.28003 6.2916 -1.31959 1.4032 6.29273 -1.17762 1.3348 
6.29273 -0.57065 1.3348 6.29383 -0.87413 1.28001 6.30073 -1.40188 1.46689 
6.30468 -1.47754 1.53747 6.30604 -1.12563 1.32549 6.30604 -0.62264 1.32549 
6.30682 -1.27496 1.3884 6.31778 -1.07289 1.3186 6.31778 -0.67538 1.3186 
6.31936 -1.35847 1.44912 6.32292 -1.22465 1.3748 6.32292 -0.52362 1.3748 
6.32422 -1.02364 1.31241 6.32422 -0.72463 1.31241 6.32502 -1.43766 1.51718 
6.32929 -0.97401 1.30828 6.32929 -0.77425 1.30828 6.33298 -0.92413 1.30623 
6.33298 -0.82413 1.30623 6.33529 -0.87413 1.30627 6.33563 -1.31479 1.4329 
6.33768 -1.17304 1.36357 6.33768 -0.57523 1.36357 6.34475 -1.39523 1.49805 
6.35054 -1.27003 1.41841 6.35054 -0.47824 1.41841 6.35074 -1.12083 1.35475 
6.35074 -0.62744 1.35475 6.35892 -1.07272 1.34711 6.35892 -0.67555 1.34711 
6.36218 -1.35269 1.48068 6.36536 -1.02339 1.34103 6.36536 -0.72488 1.34103 
6.36666 -1.21933 1.40539 6.36666 -0.52893 1.40539 6.36766 -1.4297 1.5498 
6.37054 -0.97344 1.33707 6.37054 -0.77482 1.33707 6.37422 -0.92349 1.33516 
6.37422 -0.82477 1.33516 6.37542 -0.87413 1.33453 6.37826 -1.30874 1.46478 
6.38103 -1.1676 1.39456 6.38103 -0.58066 1.39456 6.38623 -1.38824 1.53123 
6.39056 -1.12012 1.38517 6.39056 -0.62814 1.38517 6.39264 -1.26397 1.45046 
6.39264 -0.48429 1.45046 6.39861 -1.07205 1.3776 6.39861 -0.67622 1.3776 
6.40334 -1.34553 1.51413 6.40525 -1.02252 1.37177 6.40525 -0.72574 1.37177 
6.40849 -1.213 1.43787 6.40849 -0.53526 1.43787 6.4103 -0.97262 1.36788 
6.4103 -0.77565 1.36788 6.41298 -0.92344 1.36537 6.41298 -0.82483 1.36537 
6.41412 -0.87413 1.36473 6.41894 -1.30169 1.49852 6.41951 -1.16638 1.42692 
6.41951 -0.58189 1.42692 6.42903 -1.11881 1.41764 6.42903 -0.62946 1.41764 
6.43301 -1.25682 1.48446 6.43675 -1.07088 1.41 6.43675 -0.67738 1.41 
6.43678 -1.35269 1.55528 6.44336 -1.02127 1.4043 6.44336 -0.72699 1.4043 
6.4455 -1.21102 1.47197 6.44767 -0.9725 1.40006 6.44767 -0.77576 1.40006 
6.45038 -0.92326 1.3976 6.45038 -0.82501 1.3976 6.45128 -0.87413 1.39679 
6.45268 -1.30874 1.5392 6.45638 -1.16442 1.46108 6.45638 -0.58385 1.46108 
6.46564 -1.11711 1.45182 6.46564 -0.63115 1.45182 6.46701 -1.26397 1.52482 
6.47324 -1.06922 1.44422 6.47324 -0.67904 1.44422 6.47918 -1.02086 1.43829 
6.47918 -0.7274 1.43829 6.47959 -1.213 1.50897 6.48343 -0.97215 1.43404 
6.48343 -0.77612 1.43404 6.48456 -1.31479 1.58184 6.48598 -0.9232 1.43148 
6.48598 -0.82507 1.43148 6.48683 -0.87413 1.43063 6.49054 -1.16638 1.49795 
6.49906 -1.27003 1.56693 6.49982 -1.11881 1.48844 6.50746 -1.07088 1.48071 
6.50746 -0.67738 1.48071 6.51208 -1.21933 1.5508 6.51317 -1.02127 1.47411 
6.51317 -0.72699 1.47411 6.5174 -0.9725 1.46979 6.5174 -0.77576 1.46979 
6.51986 -0.92326 1.46708 6.51986 -0.82501 1.46708 6.52068 -0.87413 1.46618 
6.5229 -1.1676 1.53644 6.52907 -1.27496 1.61065 6.5323 -1.12012 1.5269 
6.53986 -1.07205 1.51885 6.54266 -1.22465 1.59455 6.54569 -1.02252 1.51222 
6.54569 -0.72574 1.51222 6.54958 -0.97262 1.50717 6.54958 -0.77565 1.50717 
6.5521 -0.92344 1.50449 6.5521 -0.82483 1.50449 6.55273 -0.87413 1.50335 
6.55389 -1.17304 1.57978 6.56272 -1.12083 1.56672 6.57035 -1.07272 1.55854 
6.57098 -1.22871 1.63956 6.57644 -1.02339 1.5521 6.58039 -0.97344 1.54692 
6.58039 -0.77482 1.54692 6.58231 -0.92349 1.54325 6.58231 -0.82477 1.54325 
6.58267 -1.17762 1.62473 6.58293 -0.87413 1.54204 6.59197 -1.12563 1.61143 
6.59886 -1.07289 1.59968 6.60506 -1.02364 1.59325 6.60918 -0.97401 1.58817 
6.60978 -1.18119 1.6722 6.61119 -0.87413 1.58217 6.61123 -0.92413 1.58448 
6.61123 -0.82413 1.58448 6.61952 -1.129 1.65838 6.62684 -1.07632 1.64629 
6.63117 -1.02402 1.63517 6.63537 -0.97435 1.62998 6.63744 -0.92419 1.62605 
6.63745 -0.87413 1.62364 6.64464 -1.13188 1.70707 6.6523 -1.07915 1.69436 
6.65715 -1.02702 1.68304 6.65948 -0.97445 1.67302 6.66168 -0.92436 1.66909 
6.67517 -1.08137 1.74374 6.68064 -1.02952 1.73253 6.68346 -0.97696 1.72219 
6.70137 -1.03129 1.78295 3.75647 -0.3 1.71294 3.75767 -0.35275 1.72185 
3.77156 -0.40538 1.76 3.77156 -0.30013 1.76 3.77266 -0.24744 1.75035 
3.77307 -0.35275 1.76845 3.77642 -0.19531 1.73979 3.78284 -0.14249 1.7275 
3.78886 -0.40534 1.806 3.78886 -0.30017 1.806 3.7896 -0.45777 1.7967 
3.7896 -0.24774 1.7967 3.79074 -0.35275 1.81425 3.79189 -0.09146 1.71495 
3.79297 -0.1956 1.78636 3.79896 -0.14391 1.77501 3.80754 -0.09281 1.76269 
3.81063 -0.35275 1.85912 3.81068 -0.40303 1.85627 3.81068 -0.30248 1.85627 
3.81088 -0.45558 1.84712 3.81088 -0.24993 1.84712 3.81369 -0.50814 1.83678 
3.81369 -0.19737 1.83678 3.81869 -0.04245 1.74943 3.81917 -0.14551 1.82556 
3.82731 -0.09285 1.81254 3.83239 0.00703 1.73526 3.83266 -0.40298 1.90022 
3.83266 -0.30253 1.90022 3.83269 -0.35275 1.90296 3.83486 -0.45307 1.89629 
3.83486 -0.25244 1.89629 3.83719 -0.50564 1.88627 3.83719 -0.19987 1.88627 
3.83806 -0.0423 1.79936 3.84204 -0.55777 1.87494 3.84204 -0.14774 1.87494 
3.84859 0.05549 1.72024 3.8497 -0.095 1.86224 3.85141 0.00765 1.78509 
3.85689 -0.35275 1.94567 3.8569 -0.40281 1.94325 3.8569 -0.3027 1.94325 
3.85897 -0.45297 1.93933 3.85897 -0.25253 1.93933 3.85994 -0.04304 1.84824 
3.86317 -0.50264 1.93413 3.86317 -0.20286 1.93413 3.86724 0.05632 1.77012 
3.8675 -0.55494 1.92301 3.8675 -0.15057 1.92301 3.87001 0.11743 1.68763 
3.87292 0.00699 1.83421 3.87482 -0.60762 1.91092 3.87482 -0.09788 1.91092 
3.88311 -0.40276 1.98483 3.88311 -0.30275 1.98483 3.88315 -0.35275 1.98714 
3.88315 0.10087 1.75232 3.88456 -0.04569 1.8971 3.88516 -0.45263 1.98113 
3.88516 -0.25288 1.98113 3.8883 0.05599 1.81904 3.88928 -0.50226 1.97606 
3.88928 -0.20325 1.97606 3.89547 -0.55151 1.96962 3.89547 -0.154 1.96962 
3.89595 0.17684 1.65366 3.89669 0.00527 1.88192 3.90237 -0.60425 1.95788 
3.90237 -0.10126 1.95788 3.90375 0.10072 1.80151 3.90674 0.16176 1.71901 
3.91141 -0.35275 2.02726 3.91167 -0.65624 1.94457 3.91167 -0.04927 1.94457 
3.91171 0.05451 1.86686 3.91203 -0.40212 2.02606 3.91203 -0.30339 2.02606 
3.91394 -0.45206 2.02238 3.91394 -0.25345 2.02238 3.9179 -0.50201 2.0172 
3.9179 -0.2035 2.0172 3.92126 0.1443 1.78303 3.92335 -0.70733 1.92974 
3.92335 0.00182 1.92974 3.92399 -0.55134 2.01076 3.92399 -0.15417 2.01076 
3.92628 0.23341 1.61849 3.9268 0.09933 1.84986 3.93162 -0.59945 2.00258 
3.93162 -0.10606 2.00258 3.93502 0.22032 1.68419 3.93739 0.05186 1.91344 
3.94044 -0.65166 1.98952 3.94044 -0.05385 1.98952 3.9416 -0.35275 2.06596 
3.94224 -0.40206 2.06482 3.94224 -0.30345 2.06482 3.94387 0.14322 1.83153 
3.94476 -0.45124 2.06214 3.94476 -0.25427 2.06214 3.94729 0.20431 1.74919 
3.94865 -0.50114 2.05709 3.94865 -0.20437 2.05709 3.95167 -0.70327 1.97476 
3.95167 -0.00224 1.97476 3.95208 0.09685 1.89674 3.95448 -0.55067 2.05045 
3.95448 -0.15484 2.05045 3.96204 -0.59875 2.0424 3.96204 -0.10676 2.0424 
3.96278 0.1856 1.81224 3.96527 -0.75358 1.95866 3.96527 0.04807 1.95866 
3.96746 0.2755 1.64847 3.96869 0.14071 1.87888 3.97144 -0.64622 2.03287 
3.97144 -0.05928 2.03287 3.97366 -0.35275 2.10312 3.97448 -0.40188 2.10223 
3.97448 -0.30363 2.10223 3.97694 -0.45113 2.09952 3.97694 -0.25438 2.09952 
3.97747 0.2613 1.71363 3.98008 -0.79821 1.94345 3.98008 0.0927 1.94345 
3.98117 -0.49989 2.0952 3.98117 -0.20561 2.0952 3.98226 -0.69795 2.0185 
3.98226 -0.00755 2.0185 3.98687 -0.5495 2.08859 3.98687 -0.156 2.08859 
3.98718 0.18333 1.85989 3.99085 0.24431 1.77751 3.99452 -0.59743 2.08087 
3.99452 -0.10808 2.08087 3.99528 -0.74865 2.00238 3.99528 0.04314 2.00238 
3.99627 0.13688 1.92578 4.0038 -0.645 2.07136 4.0038 -0.06051 2.07136 
4.00751 -0.35275 2.13867 4.00751 0.2246 1.83981 4.00836 -0.40182 2.13782 
4.00836 -0.30369 2.13782 4.00978 -0.79341 1.98747 4.00978 0.0879 1.98747 
4.01091 -0.45077 2.13527 4.01091 -0.25474 2.13527 4.01443 0.18006 1.90679 
4.01475 -0.69163 2.06033 4.01475 -0.01388 2.06033 4.01516 -0.49948 2.13102 
4.01516 -0.20602 2.13102 4.0211 -0.54784 2.12508 4.0211 -0.15766 2.12508 
4.02466 0.30117 1.74197 4.02599 -0.8371 1.9712 4.02599 0.13159 1.9712 
4.02733 -0.7426 2.04448 4.02733 0.03709 2.04448 4.0287 -0.59573 2.11748 
4.0287 -0.10977 2.11748 4.03438 0.22167 1.88688 4.03796 -0.64304 2.10822 
4.03796 -0.06247 2.10822 4.03938 0.28309 1.8054 4.04166 -0.78736 2.0301 
4.04166 0.08185 2.0301 4.04306 -0.35275 2.17252 4.04377 -0.8805 1.95257 
4.04377 0.175 1.95257 4.04395 -0.40188 2.1717 4.04395 -0.30363 2.1717 
4.04666 -0.45113 2.16924 4.04666 -0.25438 2.16924 4.04884 -0.68964 2.09734 
4.04884 -0.01586 2.09734 4.05098 -0.49989 2.16501 4.05098 -0.20561 2.16501 
4.05527 0.26112 1.86564 4.05756 -0.83131 2.01403 4.05756 0.1258 2.01403 
4.05759 -0.5495 2.15931 4.05759 -0.156 2.15931 4.06133 -0.73544 2.08485 
4.06133 0.02993 2.08485 4.06326 0.21706 1.93261 4.06531 -0.59743 2.15166 
4.06531 -0.10808 2.15166 4.07482 -0.645 2.14238 4.07482 -0.06051 2.14238 
4.07493 -0.87385 1.99659 4.07493 0.16835 1.99659 4.0754 -0.78031 2.07078 
4.0754 0.0748 2.07078 4.08022 -0.35275 2.20458 4.08136 -0.40206 2.20394 
4.08136 -0.30345 2.20394 4.08379 0.25678 1.91169 4.08404 -0.45124 2.20142 
4.08404 -0.25427 2.20142 4.08585 -0.69163 2.13143 4.08585 -0.01388 2.13143 
4.08909 0.31797 1.83011 4.08909 -0.50114 2.19753 4.08909 -0.20437 2.19753 
4.091 -0.82415 2.05518 4.091 0.11864 2.05518 4.09405 0.21077 1.97686 
4.09573 -0.55067 2.1917 4.09573 -0.15484 2.1917 4.1017 -0.7426 2.11885 
4.1017 0.03709 2.11885 4.10378 -0.59875 2.18414 4.10378 -0.10676 2.18414 
4.10585 0.29502 1.88961 4.10811 -0.86686 2.03807 4.10811 0.16135 2.03807 
4.11331 -0.64622 2.17474 4.11331 -0.05928 2.17474 4.11434 0.25065 1.95652 
4.11608 -0.78736 2.10452 4.11608 0.08185 2.10452 4.11892 -0.35275 2.23477 
4.12012 -0.40212 2.23415 4.12012 -0.30339 2.23415 4.1238 -0.45206 2.23224 
4.1238 -0.25345 2.23224 4.12668 0.20282 2.0195 4.12768 -0.69795 2.16392 
4.12768 -0.00755 2.16392 4.12898 -0.50201 2.22828 4.12898 -0.2035 2.22828 
4.13215 -0.83131 2.08862 4.13215 0.1258 2.08862 4.13542 -0.55134 2.22219 
4.13542 -0.15417 2.22219 4.13607 0.28928 1.93463 4.1436 -0.59945 2.21456 
4.1436 -0.10606 2.21456 4.1438 -0.74865 2.1509 4.1438 0.04314 2.1509 
4.14666 0.24295 1.99952 4.14959 0.16835 2.07125 4.15666 -0.65166 2.20574 
4.15666 -0.05385 2.20574 4.15871 -0.79341 2.1364 4.15871 0.0879 2.1364 
4.15904 -0.35275 2.26303 4.15904 0.32614 1.91161 4.16135 -0.40276 2.26307 
4.16135 -0.30275 2.26307 4.16505 -0.45263 2.26102 4.16505 -0.25288 2.26102 
4.16801 0.28164 1.97817 4.16932 0.21077 2.05213 4.17012 -0.50226 2.2569 
4.17012 -0.20325 2.2569 4.17142 -0.70327 2.19451 4.17142 -0.00224 2.19451 
4.17498 -0.8371 2.12019 4.17498 0.13159 2.12019 4.17656 -0.55151 2.25071 
4.17656 -0.154 2.25071 4.18752 -0.75358 2.18091 4.18752 0.04807 2.18091 
4.1883 -0.60425 2.24381 4.1883 -0.10126 2.24381 4.18966 0.25065 2.03184 
4.19068 0.3188 1.9555 4.19361 0.175 2.10241 4.20051 -0.35275 2.28929 
4.20161 -0.65624 2.23451 4.20161 -0.04927 2.23451 4.20273 -0.79821 2.1661 
4.20273 0.0927 2.1661 4.20293 -0.40281 2.28928 4.20293 -0.3027 2.28928 
4.20685 -0.45297 2.28721 4.20685 -0.25253 2.28721 4.21155 0.28928 2.01011 
4.21205 -0.50264 2.28301 4.21205 -0.20286 2.28301 4.21357 0.21706 2.08292 
4.21644 -0.70733 2.22283 4.21644 0.00182 2.22283 4.2204 -0.84239 2.14991 
4.2204 0.13688 2.14991 4.22317 -0.55494 2.27868 4.22317 -0.15057 2.27868 
4.23274 -0.75737 2.20879 4.23274 0.05186 2.20879 4.23449 0.25678 2.06239 
4.23457 0.32614 1.98714 4.23526 -0.60762 2.27136 4.23526 -0.09788 2.27136 
4.23939 0.18006 2.13175 4.24322 -0.35275 2.31349 4.24596 -0.40298 2.31352 
4.24596 -0.30253 2.31352 4.24908 -0.65981 2.26162 4.24908 -0.04569 2.26162 
4.24944 -0.80236 2.1941 4.24944 0.09685 2.1941 4.24989 -0.45307 2.31132 
4.24989 -0.25244 2.31132 4.25657 0.29502 2.04033 4.2593 0.22167 2.1118 
4.25991 -0.50564 2.30899 4.25991 -0.19987 2.30899 4.26426 -0.71078 2.24949 
4.26426 0.00527 2.24949 4.2673 0.14071 2.17749 4.27124 -0.55777 2.30414 
4.27124 -0.14774 2.30414 4.27932 -0.76001 2.23447 4.27932 0.05451 2.23447 
4.28054 0.26112 2.09091 4.28394 -0.61051 2.29648 4.28394 -0.095 2.29648 
4.28629 0.18333 2.159 4.28706 -0.35275 2.33555 4.28991 -0.40303 2.3355 
4.28991 -0.30248 2.3355 4.29305 0.3503 2.00428 4.29632 -0.80484 2.21938 
4.29632 0.09933 2.21938 4.29794 -0.66247 2.28624 4.29794 -0.04304 2.28624 
4.29906 -0.45558 2.3353 4.29906 -0.24993 2.3353 4.30637 0.2246 2.13867 
4.3094 -0.50814 2.33249 4.3094 -0.19737 2.33249 4.31197 -0.7125 2.27326 
4.31197 0.00699 2.27326 4.31465 0.14322 2.20231 4.31607 0.31797 2.05709 
4.32062 -0.55999 2.32701 4.32062 -0.14551 2.32701 4.32714 -0.7615 2.25788 
4.32714 0.05599 2.25788 4.33193 -0.35275 2.35544 4.33364 -0.61266 2.31887 
4.33364 -0.09285 2.31887 4.33394 0.1856 2.1834 4.34018 -0.40534 2.35732 
4.34018 -0.30017 2.35732 4.34078 0.28309 2.1068 4.34467 -0.80623 2.24243 
4.34467 0.10072 2.24243 4.34682 -0.66321 2.30812 4.34682 -0.0423 2.30812 
4.34948 -0.45777 2.35658 4.34948 -0.24774 2.35658 4.35383 0.37138 2.01933 
4.35982 -0.50991 2.35321 4.35982 -0.1956 2.35321 4.36109 -0.71316 2.29477 
4.36109 0.00765 2.29477 4.36315 0.1443 2.22492 4.36867 0.24431 2.15533 
4.37117 -0.5616 2.34722 4.37117 -0.14391 2.34722 4.37606 -0.76183 0.58419 
4.37606 -0.76183 2.27894 4.37606 0.05632 2.27894 4.37729 0.33801 2.07114 
4.37773 -0.35275 2.37311 4.38349 -0.6127 2.33864 4.38349 -0.09281 2.33864 
4.38618 -0.40538 2.37462 4.38618 -0.30013 2.37462 4.39386 -0.80638 0.6001 
4.39386 -0.80638 2.26303 4.39386 0.10087 2.26303 4.39583 -0.45807 2.37352 
4.39583 -0.24744 2.37352 4.39675 -0.66306 2.32749 4.39675 -0.04245 2.32749 
4.39699 0.20431 2.19889 4.40421 0.30117 2.12152 4.40639 -0.5102 2.36976 
4.40639 -0.19531 2.36976 4.41092 -0.71254 0.54934 4.41092 -0.71254 2.31379 
4.41092 0.00703 2.31379 4.41868 -0.56302 2.36334 4.41868 -0.14249 2.36334 
4.42433 -0.35275 2.38851 4.42594 -0.761 0.56554 4.42594 -0.761 2.29759 
4.42594 0.05549 2.29759 4.42717 0.16176 2.23944 4.43123 -0.61404 2.35429 
4.43123 -0.09146 2.35429 4.43255 0.2613 2.16871 4.43324 -0.4055 2.38971 
4.43324 -0.3 2.38971 4.44199 0.35461 2.08373 4.44296 -0.4581 2.38818 
4.44296 -0.24741 2.38818 4.44487 -0.66453 0.5205 4.44487 -0.66453 2.34263 
4.44487 -0.04097 2.34263 4.45456 -0.51124 2.38406 4.45456 -0.19427 2.38406 
4.45855 -0.82293 0.58696 4.45855 0.11743 2.27617 4.45926 -0.71388 0.53469 
4.45926 -0.71388 2.32844 4.45926 0.00837 2.32844 4.46199 -0.92582 0.65197 
4.46199 0.22032 2.21116 4.46693 -0.5639 2.37712 4.46693 -0.14161 2.37712 
4.46955 0.31652 2.133 4.47163 -0.35275 2.4016 4.47997 -0.61493 0.49551 
4.47997 -0.61493 2.36762 4.47997 -0.09057 2.36762 4.48073 -0.40554 2.4024 
4.48073 -0.29996 2.4024 4.49187 -0.45871 2.40067 4.49187 -0.2468 2.40067 
4.49252 -0.88235 0.6129 4.49252 0.17684 2.25023 4.49367 -0.66521 0.50769 
4.49367 -0.66521 2.35544 4.49367 -0.04029 2.35544 4.49674 -0.76891 0.54876 
4.49674 -0.76891 2.31437 4.49674 0.0634 2.31437 4.49771 -0.98101 0.68441 
4.49771 0.2755 2.17872 4.50367 -0.51182 0.4671 4.50367 -0.51182 2.39603 
4.50367 -0.19368 2.39603 4.50795 0.36793 2.09331 4.51581 -0.56426 0.47462 
4.51581 -0.56426 2.38851 4.51581 -0.14125 2.38851 4.51952 -0.35275 2.41235 
4.52769 -0.93892 0.64323 4.52769 0.23341 2.2199 4.52903 -0.61521 0.48463 
4.52903 -0.61521 2.3785 4.52903 -0.0903 2.3785 4.53008 -0.82986 0.57231 
4.53008 0.12435 2.29082 4.53016 -0.40598 0.45017 4.53016 -0.40598 2.41296 
4.53016 -0.29953 2.41296 4.53077 -0.72075 0.52009 4.53077 -0.72075 2.34304 
4.53077 0.01524 2.34304 4.5355 -1.03445 0.72219 4.5355 0.32894 2.14094 
4.54133 -0.45904 0.45244 4.54133 -0.45904 2.41069 4.54133 -0.24647 2.41069 
4.55302 -0.51179 0.45761 4.55302 -0.51179 2.40552 4.55302 -0.19371 0.45761 
4.55302 -0.19371 2.40552 4.56386 -0.99236 0.67779 4.56386 0.28685 2.18534 
4.56504 -0.88859 0.6006 4.56504 0.18308 2.26253 4.56519 -0.56408 0.46564 
4.56519 -0.56408 2.39749 4.56519 -0.14143 0.46564 4.56519 -0.14143 2.39749 
4.56604 -0.67074 0.49518 4.56604 -0.67074 2.36795 4.56604 -0.03477 2.36795 
4.56788 -0.35275 0.44239 4.56788 -0.35275 2.42074 4.56872 -0.77459 0.53671 
4.56872 -0.77459 2.32642 4.56872 0.06908 2.32642 4.57288 -1.08265 0.76286 
4.57288 0.37714 2.10027 4.57867 -0.40601 0.44228 4.57867 -0.40601 2.42085 
4.57867 -0.2995 0.44228 4.57867 -0.2995 2.42085 4.57971 -1.2056 0.92713 
4.58409 -1.16227 0.85915 4.59014 -0.45932 0.44508 4.59014 -0.45932 2.41805 
4.59014 -0.24619 0.44508 4.59014 -0.24619 2.41805 4.60079 -0.94383 0.63302 
4.60079 0.23832 2.23011 4.60084 -1.04236 0.71638 4.60084 0.33686 2.14675 
4.60194 -0.61992 0.47452 4.60194 -0.61992 2.38861 4.60194 -0.08559 0.47452 
4.60194 -0.08559 2.38861 4.60198 -0.51204 0.45078 4.60198 -0.51204 2.41235 
4.60198 -0.19346 0.45078 4.60198 -0.19346 2.41235 4.60324 -0.83457 0.5624 
4.60324 0.12906 2.30073 4.60372 -0.72538 0.51023 4.60372 -0.72538 2.3529 
4.60372 0.01987 2.3529 4.61102 -1.12726 0.80754 4.61442 -1.18771 0.89045 
4.6166 -0.35275 0.43638 4.6166 -0.35275 2.42675 4.6278 -0.40612 0.43677 
4.6278 -0.40612 2.42636 4.6278 -0.29939 0.43677 4.6278 -0.29939 2.42636 
4.63837 -0.89192 0.59282 4.63837 0.18641 2.27031 4.63842 -1.08868 0.7588 
4.63842 0.38317 2.10433 4.63902 -0.9979 0.67125 4.63902 0.29239 2.19188 
4.63922 -0.67454 0.48776 4.63922 -0.67454 2.37537 4.63922 -0.03097 2.37537 
4.63926 -0.45933 0.44012 4.63926 -0.45933 2.42301 4.63926 -0.24618 0.44012 
4.63926 -0.24618 2.42301 4.63969 -0.56588 0.45742 4.63969 -0.56588 2.40571 
4.63969 -0.13963 0.45742 4.63969 -0.13963 2.40571 4.64147 -0.77801 0.52945 
4.64147 -0.77801 2.33368 4.64147 0.07251 2.33368 4.64501 -1.21103 0.92312 
4.64921 -1.1675 0.85545 4.66555 -0.35275 0.43277 4.66555 -0.35275 2.43036 
4.67638 -0.94757 0.62861 4.67638 0.24206 2.23452 4.67638 -0.83692 0.55743 
4.67641 -1.0461 0.71198 4.67641 0.3406 2.15115 4.67642 -1.13105 0.80483 
4.67683 -0.62113 0.46899 4.67683 -0.62113 2.39414 4.67683 -0.08438 0.46899 
4.67683 -0.08438 2.39414 4.67683 -0.7277 0.50529 4.67683 -0.7277 2.35784 
4.67685 -0.51325 0.44525 4.67685 -0.51325 2.41788 4.67685 -0.19226 0.44525 
4.67685 -0.19226 2.41788 4.67685 -0.40616 0.43371 4.67685 -0.40616 2.42942 
4.67685 -0.29935 0.43371 4.67685 -0.29935 2.42942 4.67976 -1.19133 0.88789 
4.71462 -1.21311 0.92188 4.71462 -1.16925 0.85421 4.71462 -1.09082 0.75684 
4.71462 -0.99975 0.66907 4.71462 -0.89349 0.59037 4.71462 -0.77916 0.52703 
4.71462 -0.77916 2.3361 4.71462 -0.67546 0.48507 4.71462 -0.67546 2.37806 
4.71462 -0.56648 0.45467 4.71462 -0.56648 2.40846 4.71462 -0.45963 0.43729 
4.71462 -0.45963 2.42584 4.71462 -0.35275 0.43157 4.71462 -0.35275 2.43157 
4.71462 -0.24588 0.43729 4.71462 -0.13903 0.45467 4.74947 -1.19133 0.88789 
4.75238 -0.40616 0.43371 4.75238 -0.29935 0.43371 4.75238 -0.51325 0.44525 
4.75238 -0.51325 2.41788 4.75238 -0.19226 0.44525 4.7524 -0.7277 0.50529 
4.7524 -0.7277 2.35784 4.7524 -0.62113 0.46899 4.7524 -0.62113 2.39414 
4.7524 -0.08438 0.46899 4.75281 -1.13105 0.80483 4.75282 -1.0461 0.71198 
4.75285 -0.83692 0.55743 4.75285 -0.94757 0.62861 4.76368 -0.35275 0.43277 
4.78002 -1.1675 0.85545 4.78422 -1.21103 0.92312 4.78776 -0.77801 0.52945 
4.78776 -0.77801 2.33368 4.78954 -0.56588 0.45742 4.78954 -0.13963 0.45742 
4.78997 -0.45933 0.44012 4.78997 -0.24618 0.44012 4.79001 -0.67454 0.48776 
4.79001 -0.67454 2.37537 4.79021 -0.9979 0.67125 4.79081 -1.08868 0.7588 
4.79086 -0.89192 0.59282 4.80143 -0.40612 0.43677 4.80143 -0.29939 0.43677 
4.81263 -0.35275 0.43638 4.81481 -1.18771 0.89045 4.81821 -1.12726 0.80754 
4.81878 -1.22829 0.95978 4.82551 -0.72538 0.51023 4.82599 -0.83457 0.5624 
4.82725 -0.51204 0.45078 4.82725 -0.19346 0.45078 4.82729 -0.61992 0.47452 
4.82729 -0.08559 0.47452 4.82839 -1.04236 0.71638 4.82844 -0.94383 0.63302 
4.83909 -0.45932 0.44508 4.83909 -0.24619 0.44508 4.84514 -1.16227 0.85915 
4.84952 -1.2056 0.92713 4.85056 -0.40601 0.44228 4.85056 -0.2995 0.44228 
4.85635 -1.08265 0.76286 4.86051 -0.77459 0.53671 4.86135 -0.35275 0.44239 
4.86319 -0.67074 0.49518 4.86404 -0.56408 0.46564 4.86404 -0.14143 0.46564 
4.86419 -0.88859 0.6006 4.86537 -0.99236 0.67779 4.87621 -0.51179 0.45761 
4.87621 -0.19371 0.45761 4.87993 -1.18057 0.89547 4.88367 -1.11993 0.81281 
4.88386 -1.22088 0.96497 4.8879 -0.45904 0.45244 4.8879 -0.24647 0.45244 
4.89373 -1.03445 0.72219 4.89846 -0.72075 0.52009 4.89907 -0.40598 0.45017 
4.89907 -0.29953 0.45017 4.89915 -0.82986 0.57231 4.9002 -0.61521 0.48463 
4.9002 -0.0903 0.48463 4.90154 -0.93892 0.64323 4.90971 -1.15356 0.86531 
4.90971 -0.35275 0.45078 4.91342 -0.56426 0.47462 4.91342 -0.14125 0.47462 
4.91424 -1.1965 0.93333 4.92128 -1.07344 0.76982 4.92556 -0.51182 0.4671 
4.92556 -0.19368 0.4671 4.93152 -0.98101 0.68441 4.93249 -0.76891 0.54876 
4.93556 -0.66521 0.50769 4.93671 -0.88235 0.6129 4.93736 -0.45871 0.46246 
4.93736 -0.2468 0.46246 4.94413 -1.16999 0.90294 4.94789 -1.10915 0.82047 
4.9485 -0.40554 0.46073 4.9485 -0.29996 0.46073 4.94877 -1.21016 0.97328 
4.94926 -0.61493 0.49551 4.94926 -0.09057 0.49551 4.9576 -0.35275 0.46153 
4.95968 -1.02203 0.73013 4.9623 -0.5639 0.48601 4.9623 -0.14161 0.48601 
4.96724 -0.92582 0.65197 4.96997 -0.71388 0.53469 4.97068 -0.82293 0.58696 
4.97343 -1.14143 0.87389 4.97467 -0.51124 0.47907 4.97467 -0.19427 0.47907 
4.9789 -1.1839 0.94233 4.98436 -0.66453 0.5205 4.98436 -0.04097 0.5205 
4.98627 -0.4581 0.47495 4.98627 -0.24741 0.47495 4.98724 -1.06012 0.7794 
4.99599 -0.4055 0.47342 4.99599 -0.3 0.47342 4.99668 -0.96681 0.69442 
4.998 -0.61404 0.50884 4.998 -0.09146 0.50884 5.00206 -0.86726 0.62369 
5.00329 -0.761 0.56554 5.0049 -0.35275 0.47462 5.00834 -1.15571 0.91292 
5.01055 -0.56302 0.49979 5.01055 -0.14249 0.49979 5.01287 -1.19552 0.98347 
5.01353 -1.09456 0.83125 5.01831 -0.71254 0.54934 5.02284 -0.5102 0.49337 
5.02284 -0.19531 0.49337 5.02502 -1.00668 0.74161 5.03224 -0.90982 0.66424 
5.03248 -0.66306 0.53564 5.03248 -0.04245 0.53564 5.0334 -0.45807 0.48961 
5.0334 -0.24744 0.48961 5.03537 -0.80638 0.6001 5.03605 -1.12592 0.88485 
5.04238 -1.16762 0.95349 5.04305 -0.40538 0.48851 5.04305 -0.30013 0.48851 
5.04574 -0.6127 0.52449 5.04574 -0.09281 0.52449 5.04576 -1.20462 1.02576 
5.0515 -0.35275 0.49002 5.05194 -1.04352 0.79199 5.05317 -0.76183 0.58419 
5.05806 -0.5616 0.51591 5.05806 -0.14391 0.51591 5.06056 -0.94981 0.7078 
5.06608 -0.84981 0.63821 5.06814 -0.71316 0.56836 5.06941 -0.50991 0.50992 
5.06941 -0.1956 0.50992 5.07027 -1.13832 0.92521 5.0754 -1.07688 0.8438 
5.07545 -1.17714 0.99546 5.07975 -0.45777 0.50655 5.07975 -0.24774 0.50655 
5.08241 -0.66321 0.55501 5.08241 -0.0423 0.55501 5.08456 -0.80623 0.6207 
5.08845 -0.9886 0.75633 5.08905 -0.40534 0.50581 5.08905 -0.30017 0.50581 
5.09529 -0.89111 0.67973 5.09559 -0.61266 0.54426 5.09559 -0.09285 0.54426 
5.0973 -1.1071 0.89816 5.0973 -0.35275 0.50769 5.10209 -0.7615 0.60525 
5.10363 -1.14841 0.96723 5.10746 -1.18422 1.03872 5.10861 -0.55999 0.53612 
5.10861 -0.14551 0.53612 5.11316 -1.02348 0.80604 5.11458 -0.84872 0.66082 
5.11726 -0.7125 0.58987 5.11983 -0.50814 0.53064 5.11983 -0.19737 0.53064 
5.12286 -0.9301 0.72446 5.13017 -0.45558 0.52783 5.13017 -0.24993 0.52783 
5.13087 -1.11757 0.93984 5.13129 -0.66247 0.57689 5.13129 -0.04304 0.57689 
5.13291 -0.80484 0.64375 5.13584 -1.15596 1.01034 5.13618 -1.05581 0.85885 
5.13932 -0.40303 0.52763 5.13932 -0.30248 0.52763 5.14217 -0.35275 0.52758 
5.14294 -0.88884 0.70413 5.14529 -0.61051 0.56665 5.14529 -0.095 0.56665 
5.14869 -0.96663 0.77222 5.14991 -0.76001 0.62866 5.15072 -1.17714 1.07073 
5.1569 -1.08505 0.91376 5.15799 -0.55777 0.55899 5.15799 -0.14774 0.55899 
5.16193 -0.84622 0.68564 5.1632 -1.12576 0.98298 5.16497 -0.71078 0.61364 
5.16932 -0.50564 0.55414 5.16932 -0.19987 0.55414 5.16993 -0.92718 0.75133 
5.17266 -1.00052 0.8228 5.17895 -1.14841 1.04255 5.17934 -0.45307 0.55181 
5.17934 -0.25244 0.55181 5.17979 -0.80236 0.66903 5.18015 -0.65981 0.60151 
5.18015 -0.04569 0.60151 5.18327 -0.40298 0.54961 5.18327 -0.30253 0.54961 
5.18601 -0.35275 0.54964 5.18948 -1.09371 0.9567 5.18984 -0.88557 0.73138 
5.19269 -1.16762 1.1038 5.19397 -0.60762 0.59177 5.19397 -0.09788 0.59177 
5.19466 -1.03165 0.87599 5.19474 -0.96229 0.80074 5.19649 -0.75737 0.65434 
5.20606 -0.55494 0.58445 5.20606 -0.15057 0.58445 5.20634 -1.11757 1.01531 
5.20883 -0.84239 0.71322 5.21279 -0.70733 0.6403 5.21462 -1.05986 0.93157 
5.21566 -0.92257 0.78021 5.21718 -0.50264 0.58012 5.21718 -0.20286 0.58012 
5.21768 -0.99479 0.85302 5.22097 -1.13832 1.07591 5.22238 -0.45297 0.57592 
5.22238 -0.25253 0.57592 5.2263 -0.40281 0.57385 5.2263 -0.3027 0.57385 
5.2265 -0.79821 0.69703 5.22762 -0.65624 0.62862 5.22762 -0.04927 0.62862 
5.22872 -0.35275 0.57384 5.23242 -1.08505 0.98928 5.23326 -1.15571 1.13784 
5.23562 -0.8805 0.76072 5.23855 -1.02431 0.90763 5.23957 -0.95616 0.83129 
5.24093 -0.60425 0.61932 5.24093 -0.10126 0.61932 5.24171 -0.75358 0.68222 
5.24802 -1.1071 1.04888 5.25267 -0.55151 0.61242 5.25267 -0.154 0.61242 
5.25425 -0.8371 0.74294 5.25781 -0.70327 0.66862 5.25911 -0.50226 0.60623 
5.25911 -0.20325 0.60623 5.25991 -0.91628 0.811 5.26122 -0.98715 0.88496 
5.26133 -1.12592 1.11013 5.26418 -0.45263 0.60211 5.26418 -0.25288 0.60211 
5.26788 -0.40276 0.60006 5.26788 -0.30275 0.60006 5.27019 -1.03165 0.95152 
5.27019 -0.35275 0.6001 5.27052 -0.79341 0.72673 5.27229 -1.14143 1.17275 
5.27257 -0.65166 0.65739 5.27257 -0.05385 0.65739 5.27964 -0.87385 0.79188 
5.28087 -1.15356 1.23647 5.28257 -0.94845 0.86361 5.28543 -0.74865 0.71223 
5.28563 -0.59945 0.64857 5.28563 -0.10606 0.64857 5.28733 -1.05581 1.01 
5.29316 -0.99479 0.9285 5.29381 -0.55134 0.64094 5.29381 -0.15417 0.64094 
5.29708 -0.83131 0.77451 5.30025 -0.50201 0.63485 5.30025 -0.2035 0.63485 
5.30155 -0.69795 0.69921 5.30155 -0.00755 0.69921 5.30238 -1.07688 1.07078 
5.30255 -0.90832 0.84363 5.30543 -0.45206 0.63089 5.30543 -0.25345 0.63089 
5.30911 -0.40212 0.62898 5.30911 -0.30339 0.62898 5.31031 -0.35275 0.62836 
5.31315 -0.78736 0.75861 5.31489 -0.95616 0.90661 5.31493 -1.09456 1.13265 
5.31592 -0.64622 0.68839 5.31592 -0.05928 0.68839 5.32112 -0.86686 0.82506 
5.32338 -1.00052 0.97352 5.32545 -0.59875 0.67899 5.32545 -0.10676 0.67899 
5.32571 -1.10915 1.19829 5.32753 -0.7426 0.74428 5.33337 -1.11993 1.26251 
5.3335 -0.55067 0.67143 5.3335 -0.15484 0.67143 5.33518 -0.91628 0.88627 
5.33823 -0.82415 0.80795 5.34014 -0.50114 0.6656 5.34014 -0.20437 0.6656 
5.34014 -1.02348 1.03302 5.34338 -0.69163 0.7317 5.34338 -0.01388 0.7317 
5.34519 -0.45124 0.66171 5.34519 -0.25427 0.66171 5.34544 -0.96229 0.95144 
5.34787 -0.40206 0.65919 5.34787 -0.30345 0.65919 5.34901 -0.35275 0.65855 
5.35383 -0.78031 0.79235 5.35419 -1.04352 1.09424 5.3543 -0.87385 0.86654 
5.35441 -0.645 0.72075 5.35441 -0.06051 0.72075 5.36392 -0.59743 0.71147 
5.36392 -0.10808 0.71147 5.36597 -0.92257 0.93052 5.36678 -1.06012 1.15894 
5.3679 -0.73544 0.77828 5.37164 -0.5495 0.70382 5.37164 -0.156 0.70382 
5.37167 -0.83131 0.8491 5.37396 -0.96663 0.99749 5.37636 -1.07344 1.2249 
5.37825 -0.49989 0.69812 5.37825 -0.20561 0.69812 5.38039 -0.68964 0.76579 
5.38039 -0.01586 0.76579 5.38257 -0.45113 0.69389 5.38257 -0.25438 0.69389 
5.38528 -0.40188 0.69143 5.38528 -0.30363 0.69143 5.38546 -0.8805 0.91056 
5.38617 -0.35275 0.69061 5.38757 -0.78736 0.83303 5.38985 -0.9886 1.05773 
5.39127 -0.64304 0.75491 5.39127 -0.06247 0.75491 5.39485 -0.92718 0.97625 
5.40053 -0.59573 0.74565 5.40053 -0.10977 0.74565 5.4019 -0.7426 0.81865 
5.40324 -0.8371 0.89193 5.40457 -1.00668 1.12116 5.40813 -0.54784 0.73805 
5.40813 -0.15766 0.73805 5.41407 -0.49948 0.73211 5.41407 -0.20602 0.73211 
5.41448 -0.69163 0.8028 5.4148 -0.88557 0.95634 5.41605 -1.02203 1.1865 
5.41832 -0.45077 0.72786 5.41832 -0.25474 0.72786 5.41945 -0.79341 0.87566 
5.42087 -0.40182 0.72531 5.42087 -0.30369 0.72531 5.42172 -0.9301 1.02332 
5.42172 -0.35275 0.72446 5.42543 -0.645 0.79177 5.43296 -0.84239 0.93735 
5.43395 -0.74865 0.86075 5.43471 -0.59743 0.78226 5.43838 -0.94981 1.08562 
5.44205 -0.88884 1.00324 5.44236 -0.5495 0.77454 5.44236 -0.156 0.77454 
5.44697 -0.69795 0.84463 5.44806 -0.49989 0.76793 5.44806 -0.20561 0.76793 
5.44915 -0.79821 0.91968 5.45229 -0.45113 0.76361 5.45229 -0.25438 0.76361 
5.45475 -0.40188 0.7609 5.45475 -0.30363 0.7609 5.45557 -0.35275 0.76001 
5.45779 -0.64622 0.83026 5.46054 -0.84622 0.98425 5.46396 -0.75358 0.90447 
5.46645 -0.89111 1.05089 5.46719 -0.59875 0.82073 5.47475 -0.55067 0.81268 
5.47715 -0.80236 0.96639 5.47756 -0.70327 0.88837 5.48058 -0.50114 0.80604 
5.48447 -0.45124 0.80099 5.48699 -0.40206 0.79831 5.48879 -0.65166 0.87361 
5.49184 -0.75737 0.94969 5.49761 -0.59945 0.86055 2.62484 -0.99273 1.29626 
2.63681 -0.99332 1.34536 2.64376 -0.94065 1.33299 2.64735 -1.04649 1.40409 
2.65111 -0.99436 1.39353 2.65325 -0.88962 1.31996 2.65753 -0.94154 1.38125 
2.6643 -1.04678 1.45044 2.66543 -0.83934 1.30625 2.66658 -0.89051 1.36869 
2.66767 -0.99465 1.4401 2.67365 -0.94296 1.42876 2.67825 -0.84002 1.35506 
2.68223 -0.89186 1.41643 2.68537 -1.10152 1.51001 2.68557 -1.04898 1.50086 
2.68839 -0.99642 1.49052 2.69244 -0.79067 1.34067 2.69339 -0.8415 1.40317 
2.69387 -0.94456 1.47931 2.70201 -0.8919 1.46629 2.70708 -0.79201 1.38901 
2.70736 -1.10158 1.55396 2.70739 -1.1518 1.55671 2.70955 -1.05148 1.55003 
2.71189 -0.99891 1.54001 2.71276 -0.84135 1.4531 2.71674 -0.94678 1.52869 
2.72328 -0.74355 1.37399 2.72439 -0.89405 1.51598 2.7261 -0.7914 1.43883 
2.73158 -1.1518 1.59941 2.7316 -1.20186 1.597 2.7316 -1.10174 1.597 
2.73366 -1.05158 1.59307 2.73464 -0.84209 1.50198 2.73786 -1.00191 1.58788 
2.74194 -0.74272 1.42386 2.7422 -0.94962 1.57676 2.7447 -0.68162 1.34138 
2.74761 -0.79206 1.48796 2.74951 -0.89693 1.56467 2.7578 -1.2018 1.63857 
2.7578 -1.1018 1.63857 2.75784 -1.1518 1.64088 2.75784 -0.69818 1.40607 
2.75926 -0.84474 1.55085 2.75985 -1.25168 1.63488 2.75985 -1.05192 1.63488 
2.763 -0.74305 1.47278 2.76398 -1.0023 1.6298 2.77017 -0.95305 1.62337 
2.77065 -0.62221 1.3074 2.77139 -0.79378 1.53567 2.77706 -0.90031 1.61162 
2.77844 -0.69832 1.45525 2.78144 -0.63729 1.37275 2.7861 -1.1518 1.68101 
2.78636 -0.84832 1.59832 2.7864 -0.74454 1.5206 2.78673 -1.20116 1.6798 
2.78673 -1.10244 1.6798 2.78864 -1.25111 1.67613 2.78864 -1.05249 1.67613 
2.79259 -1.30106 1.67095 2.79259 -1.00255 1.67095 2.79596 -0.65475 1.43678 
2.79805 -0.79723 1.58349 2.79868 -0.95322 1.66451 2.80149 -0.69972 1.5036 
2.80631 -0.90511 1.65633 2.80971 -0.57873 1.33794 2.81208 -0.74719 1.56718 
2.81514 -0.8529 1.64327 2.8163 -1.1518 1.7197 2.81694 -1.20111 1.71856 
2.81694 -1.1025 1.71856 2.81857 -0.65583 1.48527 2.81945 -1.25029 1.71588 
2.81945 -1.05332 1.71588 2.82198 -0.59474 1.40294 2.82334 -1.30019 1.71083 
2.82334 -1.00341 1.71083 2.82637 -0.80128 1.6285 2.82677 -0.70219 1.55049 
2.82917 -1.34972 1.7042 2.82917 -0.95389 1.7042 2.83674 -1.39779 1.69615 
2.83674 -0.90581 1.69615 2.83747 -0.61345 1.46598 2.83997 -0.75098 1.6124 
2.84215 -0.52354 1.30221 2.84339 -0.65833 1.53262 2.84613 -0.85833 1.68661 
2.84836 -1.1518 1.75687 2.84917 -1.20093 1.75597 2.84917 -1.10268 1.75597 
2.85163 -1.25017 1.75326 2.85163 -1.05343 1.75326 2.85217 -0.53775 1.36737 
2.85477 -0.70635 1.59719 2.85587 -1.29894 1.74895 2.85587 -1.00466 1.74895 
2.85696 -0.8066 1.67225 2.86157 -1.34855 1.74234 2.86157 -0.95505 1.74234 
2.86188 -0.61572 1.51363 2.86554 -0.55474 1.43125 2.86921 -1.39648 1.73461 
2.86921 -0.90713 1.73461 2.86998 -0.75591 1.65612 2.87097 -0.66217 1.57952 
2.87849 -1.44405 1.7251 2.87849 -0.85955 1.7251 2.8822 -1.1518 1.79242 
2.8822 -0.57445 1.49356 2.88305 -1.20087 1.79157 2.88305 -1.10273 1.79157 
2.88447 -0.71115 1.64121 2.88561 -1.24982 1.78901 2.88561 -1.05378 1.78901 
2.88912 -0.61898 1.56054 2.88944 -0.81293 1.71408 2.88986 -1.29853 1.78476 
2.88986 -1.00507 1.78476 2.89579 -1.34689 1.77883 2.89579 -0.95671 1.77883 
2.89936 -0.49788 1.39572 2.90069 -0.66746 1.62495 2.90203 -0.76196 1.69823 
2.90339 -1.39478 1.77123 2.90339 -0.90882 1.77123 2.90907 -0.57737 1.54063 
2.91265 -1.44209 1.76197 2.91265 -0.86152 1.76197 2.91407 -0.51596 1.45915 
2.91635 -0.7172 1.68385 2.91775 -1.1518 1.82626 2.91846 -0.62405 1.60632 
2.91865 -1.20093 1.82545 2.91865 -1.10268 1.82545 2.92136 -1.25017 1.82299 
2.92136 -1.05343 1.82299 2.92354 -1.48869 1.75108 2.92354 -0.81491 1.75108 
2.92567 -1.29894 1.81875 2.92567 -1.00466 1.81875 2.92996 -0.53793 1.51938 
2.93225 -0.67325 1.66777 2.93228 -1.34855 1.81305 2.93228 -0.95505 1.81305 
2.93603 -1.53449 1.73859 2.93603 -0.76912 1.73859 2.93795 -0.58199 1.58635 
2.94001 -1.39648 1.80541 2.94001 -0.90713 1.80541 2.94952 -1.44405 1.79613 
2.94952 -0.85955 1.79613 2.94962 -0.6307 1.65034 2.95009 -0.72425 1.72453 
2.95492 -1.1518 1.85832 2.95606 -1.20111 1.85768 2.95606 -1.1025 1.85768 
2.95848 -0.54227 1.56544 2.95874 -1.25029 1.85517 2.95874 -1.05332 1.85517 
2.96054 -1.49067 1.78518 2.96054 -0.81293 1.78518 2.96378 -0.48107 1.48386 
2.96379 -1.30019 1.85128 2.96379 -1.00341 1.85128 2.9657 -0.68041 1.70892 
2.96875 -0.58828 1.6306 2.97042 -1.34972 1.84545 2.97042 -0.95389 1.84545 
2.97639 -1.54164 1.77259 2.97639 -0.76196 1.77259 2.97847 -1.39779 1.83788 
2.97847 -0.90581 1.83788 2.98055 -0.50403 1.54335 2.9828 -0.6377 1.69182 
2.98801 -1.44527 1.82849 2.98801 -0.85833 1.82849 2.98904 -0.5484 1.61026 
2.99077 -1.58641 1.75827 2.99077 -0.7172 1.75827 2.99361 -1.1518 1.88852 
2.99481 -1.20116 1.88789 2.99481 -1.10244 1.88789 2.99849 -1.25111 1.88598 
2.99849 -1.05249 1.88598 3.00137 -0.59623 1.67325 3.00237 -1.497 1.81766 
3.00237 -0.8066 1.81766 3.00367 -1.30106 1.88202 3.00367 -1.00255 1.88202 
3.00685 -1.63036 1.74237 3.00685 -0.67325 1.74237 3.01011 -1.35039 1.87594 
3.01011 -0.95322 1.87594 3.01077 -0.50977 1.58838 3.0166 -0.44875 1.50687 
3.01829 -1.39849 1.8683 3.01829 -0.90511 1.8683 3.0185 -1.5477 1.80464 
3.0185 -0.75591 1.80464 3.02136 -0.5561 1.65326 3.02428 -0.6307 1.725 
3.03135 -1.45071 1.85948 3.03135 -0.8529 1.85948 3.03341 -1.59246 1.79015 
3.03341 -0.71115 1.79015 3.03374 -1.1518 1.91678 3.03374 -0.47291 1.56536 
3.03605 -1.2018 1.91682 3.03605 -1.1018 1.91682 3.03974 -1.25168 1.91477 
3.03974 -1.05192 1.91477 3.04271 -0.51741 1.63191 3.04402 -0.58828 1.70587 
3.04482 -1.30131 1.91064 3.04482 -1.0023 1.91064 3.04612 -1.50232 0.32237 
3.04612 -1.50232 1.84825 3.04612 -0.80128 1.84825 3.04967 -1.63614 1.77393 
3.04967 -0.66746 1.77393 3.05125 -1.35056 1.90445 3.05125 -0.95305 1.90445 
3.06222 -1.55262 1.83465 3.06222 -0.75098 1.83465 3.063 -1.4033 1.89756 
3.063 -0.90031 1.89756 3.06436 -0.5484 1.68558 3.06538 -0.48024 1.60924 
3.0683 -0.62405 1.75616 3.07521 -1.1518 1.94304 3.0763 -1.45529 0.28237 
3.0763 -1.45529 1.88826 3.0763 -0.84832 1.88826 3.07743 -1.59726 1.81985 
3.07743 -0.70635 1.81985 3.07762 -1.20186 1.94302 3.07762 -1.10174 1.94302 
3.08155 -1.25202 1.94096 3.08155 -1.05158 1.94096 3.08624 -0.50977 1.66385 
3.08674 -1.30169 1.93675 3.08674 -1.00191 1.93675 3.08827 -0.58199 1.73667 
3.08931 -0.4447 1.58531 3.09113 -1.50638 0.29405 3.09113 -1.50638 1.87657 
3.09113 -0.79723 1.87657 3.0951 -0.66217 1.80365 3.09786 -1.35399 1.93242 
3.09786 -0.94962 1.93242 3.10743 -1.55642 0.30808 3.10743 -1.55642 1.86254 
3.10743 -0.74719 1.86254 3.10918 -0.54227 1.71614 3.10926 -0.47291 1.64088 
3.10995 -1.40667 0.24551 3.10995 -1.40667 1.92511 3.10995 -0.89693 1.92511 
3.11408 -0.61898 1.7855 3.11791 -1.1518 1.96723 3.12066 -1.20202 1.96726 
3.12066 -1.10158 1.96726 3.12377 -1.45886 0.25526 3.12377 -1.45886 1.91536 
3.12377 -0.84474 1.91536 3.12413 -1.60141 0.32277 3.12413 -1.60141 1.84785 
3.12413 -0.70219 1.84785 3.12458 -1.25212 1.96506 3.12458 -1.05148 1.96506 
3.13127 -0.50403 1.69407 3.13399 -0.57737 1.76554 3.1346 -1.30469 1.96273 
3.1346 -0.99891 1.96273 3.13895 -1.50983 0.26739 3.13895 -1.50983 1.90323 
3.13895 -0.79378 1.90323 3.142 -1.64527 0.33939 3.142 -0.65833 1.83123 
3.14593 -1.35682 0.21274 3.14593 -1.35682 1.95788 3.14593 -0.94678 1.95788 
3.14702 -0.41951 1.60312 3.15402 -1.55906 0.2824 3.15402 -1.55906 1.88822 
3.15402 -0.74454 1.88822 3.15523 -0.53793 1.74466 3.15864 -1.40955 0.22039 
3.15864 -1.40955 1.95023 3.15864 -0.89405 1.95023 3.16099 -1.68789 0.35788 
3.16099 -0.61572 1.81274 3.16175 -1.1518 1.9893 3.16461 -1.20208 1.98925 
3.16461 -1.10152 1.98925 3.16775 -0.44875 1.65802 3.17102 -1.60388 0.2975 
3.17102 -1.60388 1.87312 3.17102 -0.69972 1.87312 3.17264 -1.46151 0.23064 
3.17264 -1.46151 1.93998 3.17264 -0.84209 1.93998 3.17376 -1.25462 1.98905 
3.17376 -1.04898 1.98905 3.18106 -0.57445 1.79242 3.1841 -1.30719 0.18439 
3.1841 -1.30719 1.98623 3.1841 -0.99642 1.98623 3.18666 -1.51155 0.24361 
3.18666 -1.51155 1.92701 3.18666 -0.79206 1.92701 3.18935 -1.64777 0.31457 
3.18935 -0.65583 1.85605 3.19076 -0.48107 1.71084 3.19531 -1.35904 0.18987 
3.19531 -1.35904 1.98075 3.19531 -0.94456 1.98075 3.20184 -1.56055 0.259 
3.20184 -1.56055 1.91162 3.20184 -0.74305 1.91162 3.20663 -1.1518 2.00919 
3.20833 -1.41171 0.19801 3.20833 -1.41171 1.97261 3.20833 -0.8919 1.97261 
3.20864 -1.69016 0.33347 3.20864 -0.61345 1.83715 3.21487 -1.20439 2.01107 
3.21487 -1.09922 2.01107 3.21547 -0.51596 1.76055 3.21937 -1.60528 0.27445 
3.21937 -0.69832 1.89617 3.22151 -1.46226 0.20876 3.22151 -1.46226 1.96186 
3.22151 -0.84135 1.96186 3.22417 -1.25682 0.1603 3.22417 -1.25682 2.01032 
3.22417 -1.04678 2.01032 3.22852 -0.42767 1.67308 3.23452 -1.30896 0.16367 
3.23452 -1.30896 2.00695 3.23452 -0.99465 2.00695 3.23578 -1.5122 0.2221 
3.23578 -1.5122 1.94852 3.23578 -0.7914 1.94852 3.23784 -1.64885 0.29196 
3.23784 -0.65475 1.87866 3.24337 -1.74886 0.36154 3.24337 -0.55474 1.80908 
3.24586 -1.36065 0.16965 3.24586 -1.36065 2.00097 3.24586 -0.94296 2.00097 
3.25076 -1.56088 0.23794 3.25076 -1.56088 1.93268 3.25076 -0.74272 1.93268 
3.25199 -1.84257 0.44574 3.25199 -0.46103 1.72488 3.25242 -1.1518 2.02685 
3.25819 -1.41175 0.17823 3.25819 -1.41175 1.99239 3.25819 -0.89186 1.99239 
3.26087 -1.20443 0.14225 3.26087 -1.20443 2.02837 3.26087 -1.09918 2.02837 
3.26855 -1.60542 0.25384 3.26855 -0.69818 1.91678 3.27053 -1.25711 0.14335 
3.27053 -1.25711 2.02727 3.27053 -1.04649 2.02727 3.27145 -1.46211 0.18939 
3.27145 -1.46211 1.98123 3.27145 -0.8415 1.98123 3.27168 -1.70887 0.31798 
3.27168 -0.59474 1.85264 3.2789 -1.80572 0.39536 3.2789 -0.49788 1.77526 
3.28108 -1.30924 0.14712 3.28108 -1.30924 2.0235 3.28108 -0.99436 2.0235 
3.28561 -1.51159 0.20309 3.28561 -1.51159 1.96753 3.28561 -0.79201 1.96753 
3.2904 -1.89361 0.485 3.2904 -0.41 1.68562 3.29337 -1.36206 0.15353 
3.29337 -1.36206 2.01709 3.29337 -0.94154 2.01709 3.29902 -1.1518 0.12837 
3.29902 -1.1518 2.04225 3.30063 -1.56005 0.21928 3.30063 -1.56005 1.95134 
3.30063 -0.74355 1.95134 3.30187 -1.66631 0.27744 3.30187 -0.63729 1.89318 
3.30593 -1.41309 0.16259 3.30593 -1.41309 2.00803 3.30593 -0.89051 2.00803 
3.30724 -1.76586 0.34817 3.30724 -0.53775 1.82245 3.30794 -1.20455 0.12716 
3.30794 -1.20455 2.04346 3.30794 -1.09905 2.04346 3.31669 -1.85916 0.43315 
3.31669 -0.44444 1.73747 3.31766 -1.25715 0.1287 3.31766 -1.25715 2.04192 
3.31766 -1.04645 2.04192 3.31956 -1.46358 0.17425 3.31956 -1.46358 1.99637 
3.31956 -0.84002 1.99637 3.32925 -1.31029 0.13281 3.32925 -1.31029 2.03781 
3.32925 -0.99332 2.03781 3.33049 -1.94048 0.52763 3.33324 -1.62198 0.2407 
3.33324 -0.68162 1.92992 3.33395 -1.51293 0.18844 3.33395 -1.51293 1.98218 
3.33395 -0.79067 1.98218 3.33668 -1.72487 0.30571 3.33668 -0.57873 1.86491 
3.34162 -1.36295 0.13976 3.34162 -1.36295 2.03086 3.34162 -0.94065 2.03086 
3.34425 -1.82108 0.38387 3.34425 -0.48253 1.78675 3.34633 -1.1518 0.11528 
3.34633 -1.1518 2.05534 3.35466 -1.41398 0.14925 3.35466 -1.41398 2.02137 
3.35466 -0.88962 2.02137 3.35515 -2.00921 0.62702 3.35543 -1.20459 0.11448 
3.35543 -1.20459 2.05614 3.35543 -1.09901 0.11448 3.35543 -1.09901 2.05614 
3.35604 -1.9082 0.47421 3.35604 -0.3954 1.69641 3.3598 -1.96904 0.55669 
3.36656 -1.25775 0.11621 3.36656 -1.25775 2.05441 3.36656 -1.04585 0.11621 
3.36656 -1.04585 2.05441 3.36722 -1.68139 0.26665 3.36722 -0.62221 1.90397 
3.36837 -1.46426 0.16143 3.36837 -1.46426 2.00919 3.36837 -0.83934 2.00919 
3.37144 -1.56796 0.2025 3.37144 -1.56796 1.96812 3.37144 -0.73564 1.96812 
3.37241 -1.78006 0.33815 3.37241 -0.52354 1.83247 3.37836 -1.31087 0.12084 
3.37836 -1.31087 2.04978 3.37836 -0.99273 0.12084 3.37836 -0.99273 2.04978 
3.38264 -1.87249 0.42357 3.38264 -0.43112 1.74705 3.38565 -2.03315 0.659 
3.38968 -1.99555 0.58707 3.3905 -1.36331 0.12837 3.3905 -1.36331 2.04225 
3.3905 -0.9403 0.12837 3.3905 -0.9403 2.04225 3.39422 -1.95261 0.51905 
3.39422 -1.1518 0.10452 3.39422 -1.1518 2.0661 3.40238 -1.73797 0.29698 
3.40238 -0.56563 1.87364 3.40373 -1.41426 0.13838 3.40373 -1.41426 2.03224 
3.40373 -0.88935 2.03224 3.40478 -1.6289 0.22605 3.40478 -0.6747 1.94457 
3.40485 -1.20502 0.10391 3.40485 -1.20502 2.06671 3.40485 -1.09858 0.10391 
3.40485 -1.09858 2.06671 3.40546 -1.5198 0.17384 3.40546 -1.5198 1.99678 
3.40546 -0.7838 1.99678 3.41019 -1.8335 0.37594 3.41019 -0.47011 1.79468 
3.41603 -1.25809 0.10619 3.41603 -1.25809 2.06443 3.41603 -1.04551 0.10619 
3.41603 -1.04551 2.06443 3.41701 -2.05438 0.69076 3.42007 -2.01993 0.61871 
3.42025 -1.91898 0.46656 3.42025 -0.38462 1.70406 3.42399 -1.97962 0.54922 
3.42772 -1.31084 0.11135 3.42772 -1.31084 2.05927 3.42772 -0.99276 0.11135 
3.42772 -0.99276 2.05927 3.43855 -1.7914 0.33153 3.43855 -0.5122 1.83909 
3.43973 -1.68764 0.25434 3.43973 -0.61596 1.91628 3.43988 -1.36313 0.11938 
3.43988 -1.36313 2.05124 3.43988 -0.94048 0.11938 3.43988 -0.94048 2.05124 
3.44074 -1.46979 0.14893 3.44074 -1.46979 2.02169 3.44074 -0.83382 2.02169 
3.44258 -1.1518 0.09613 3.44258 -1.1518 2.07449 3.44341 -1.57364 0.19045 
3.44341 -1.57364 1.98017 3.44341 -0.72996 1.98017 3.44757 -1.88169 0.4166 
3.44757 -0.42191 1.75402 3.45088 -2.04212 0.65153 3.45337 -1.20506 0.09603 
3.45337 -1.20506 2.07459 3.45337 -1.09854 0.09603 3.45337 -1.09854 2.07459 
3.4544 -2.00465 0.58088 3.45878 -1.96131 0.5129 3.46484 -1.25836 0.09883 
3.46484 -1.25836 2.07179 3.46484 -1.04524 0.09883 3.46484 -1.04524 2.07179 
3.47548 -1.74288 0.28676 3.47548 -0.56073 1.88386 3.47553 -1.84141 0.37012 
3.47553 -0.46219 1.8005 3.47664 -1.41897 0.12827 3.47664 -1.41897 2.04235 
3.47664 -0.88464 2.04235 3.47667 -1.31109 0.10452 3.47667 -1.31109 2.0661 
3.47667 -0.99251 0.10452 3.47667 -0.99251 2.0661 3.47793 -1.63362 0.21614 
3.47793 -0.66999 1.95448 3.47842 -1.52443 0.16398 3.47842 -1.52443 2.00664 
3.47842 -0.77918 2.00664 3.48513 -2.06357 0.68805 3.48514 -2.02734 0.61352 
3.48571 -1.92631 0.46128 3.48571 -0.3773 1.70934 3.48911 -1.98676 0.54419 
3.49129 -1.1518 0.09013 3.49129 -1.1518 2.08049 3.50249 -1.20517 0.09052 
3.50249 -1.20517 2.0801 3.50249 -1.09844 0.09052 3.50249 -1.09844 2.0801 
3.51306 -1.69097 0.24657 3.51306 -0.61264 1.92405 3.51312 -1.88773 0.41255 
3.51312 -0.41588 1.75807 3.51371 -1.79695 0.325 3.51371 -0.50666 1.84562 
3.51391 -1.47359 0.1415 3.51391 -1.47359 2.02912 3.51391 -0.83002 2.02912 
3.51395 -1.25838 0.09387 3.51395 -1.25838 2.07675 3.51395 -1.04523 0.09387 
3.51395 -1.04523 2.07675 3.51438 -1.36493 0.11116 3.51438 -1.36493 2.05946 
3.51438 -0.93868 2.05946 3.51616 -1.57706 0.1832 3.51616 -0.72654 1.98742 
3.5197 -2.01008 0.57686 3.51993 -2.04861 0.64837 3.52391 -1.96655 0.5092 
3.54024 -1.1518 0.08651 3.54024 -1.1518 2.08411 3.55107 -1.74661 0.28235 
3.55107 -0.55699 1.88827 3.55107 -1.63597 0.21117 3.55107 -0.66763 1.95945 
3.55111 -1.84515 0.36572 3.55111 -0.45845 1.8049 3.55111 -1.9301 0.45857 
3.55111 -0.37351 1.71205 3.55152 -1.42018 0.12274 3.55152 -1.42018 2.04788 
3.55152 -0.88343 2.04788 3.55152 -1.52675 0.15903 3.55152 -1.52675 2.01159 
3.55152 -0.77686 2.01159 3.55155 -1.3123 0.099 3.55155 -1.3123 2.07162 
3.55155 -0.9913 0.099 3.55155 -0.9913 2.07162 3.55155 -1.2052 0.08745 
3.55155 -1.2052 2.08317 3.55155 -1.0984 0.08745 3.55155 -1.0984 2.08317 
3.55445 -2.03169 0.61141 3.55445 -1.99038 0.54164 3.58931 -2.05078 0.64731 
3.58931 -2.01216 0.57562 3.58931 -1.9683 0.50796 3.58931 -1.88987 0.41059 
3.58931 -1.7988 0.32282 3.58931 -1.69254 0.24412 3.58931 -1.5782 0.18078 
3.58931 -1.47451 0.13881 3.58931 -1.47451 2.03181 3.58931 -1.36553 0.10842 
3.58931 -1.36553 2.0622 3.58931 -1.25868 0.09104 3.58931 -1.25868 2.07958 
3.58931 -1.1518 0.08531 3.58931 -1.1518 2.08531 3.58931 -1.04492 0.09104 
3.58931 -1.04492 2.07958 3.58931 -0.93808 2.0622 3.58931 -0.8291 2.03181 
3.58931 -0.7254 1.98984 3.58931 -0.61106 1.9265 3.58931 -0.50481 1.8478 
3.58931 -0.41373 1.76003 3.62416 -1.99038 0.54164 3.62416 -2.03169 0.61141 
3.62418 -2.06792 0.68593 3.62707 -1.2052 0.08745 3.62707 -1.2052 2.08317 
3.62707 -1.0984 0.08745 3.62707 -1.0984 2.08317 3.62707 -1.3123 0.099 
3.62707 -1.3123 2.07162 3.62707 -0.9913 0.099 3.62707 -0.9913 2.07162 
3.62709 -1.52675 0.15903 3.62709 -1.52675 2.01159 3.62709 -0.77686 2.01159 
3.6271 -1.42018 0.12274 3.6271 -1.42018 2.04788 3.6271 -0.88343 2.04788 
3.62751 -1.9301 0.45857 3.62751 -0.37351 1.71205 3.62751 -1.84515 0.36572 
3.62751 -0.45845 1.8049 3.62754 -1.63597 0.21117 3.62754 -0.66763 1.95945 
3.62754 -1.74661 0.28235 3.62754 -0.55699 1.88827 3.63838 -1.1518 0.08651 
3.63838 -1.1518 2.08411 3.65471 -1.96655 0.5092 3.65869 -2.04861 0.64837 
3.65892 -2.01008 0.57686 3.66245 -1.57706 0.1832 3.66245 -1.57706 1.98742 
3.66245 -0.72654 1.98742 3.66423 -1.36493 0.11116 3.66423 -1.36493 2.05946 
3.66423 -0.93868 2.05946 3.66467 -1.25838 0.09387 3.66467 -1.25838 2.07675 
3.66467 -1.04523 0.09387 3.66467 -1.04523 2.07675 3.66471 -1.47359 0.1415 
3.66471 -1.47359 2.02912 3.66471 -0.83002 2.02912 3.6649 -1.79695 0.325 
3.6649 -0.50666 1.84562 3.6655 -1.88773 0.41255 3.6655 -0.41588 1.75807 
3.66556 -1.69097 0.24657 3.66556 -0.61264 1.92405 3.67613 -1.20517 0.09052 
3.67613 -1.20517 2.0801 3.67613 -1.09844 0.09052 3.67613 -1.09844 2.0801 
3.68733 -1.1518 0.09013 3.68733 -1.1518 2.08049 3.6895 -1.98676 0.54419 
3.69291 -1.92631 0.46128 3.69291 -0.3773 1.70934 3.69348 -2.02734 0.61352 
3.69349 -2.06357 0.68805 3.7002 -1.52443 0.16398 3.7002 -1.52443 2.00664 
3.7002 -0.77918 2.00664 3.70069 -1.63362 0.21614 3.70069 -0.66999 1.95448 
3.70194 -1.31109 0.10452 3.70194 -1.31109 2.0661 3.70194 -0.99251 0.10452 
3.70194 -0.99251 2.0661 3.70198 -1.41897 0.12827 3.70198 -1.41897 2.04235 
3.70198 -0.88464 2.04235 3.70309 -1.84141 0.37012 3.70309 -0.46219 1.8005 
3.70314 -1.74288 0.28676 3.70314 -0.56073 1.88386 3.71378 -1.25836 0.09883 
3.71378 -1.25836 2.07179 3.71378 -1.04524 0.09883 3.71378 -1.04524 2.07179 
3.71984 -1.96131 0.5129 3.72422 -2.00465 0.58088 3.72525 -1.20506 0.09603 
3.72525 -1.20506 2.07459 3.72525 -1.09854 0.09603 3.72525 -1.09854 2.07459 
3.72774 -2.04212 0.65153 3.73105 -1.88169 0.4166 3.73105 -0.42191 1.75402 
3.73521 -1.57364 0.19045 3.73521 -0.72996 1.98017 3.73604 -1.1518 0.09613 
3.73604 -1.1518 2.07449 3.73788 -1.46979 0.14893 3.73788 -0.83382 2.02169 
3.73874 -1.36313 0.11938 3.73874 -1.36313 2.05124 3.73874 -0.94048 0.11938 
3.73874 -0.94048 2.05124 3.73889 -1.68764 0.25434 3.73889 -0.61596 1.91628 
3.74006 -1.7914 0.33153 3.74006 -0.5122 1.83909 3.7509 -1.31084 0.11135 
3.7509 -1.31084 2.05927 3.7509 -0.99276 0.11135 3.7509 -0.99276 2.05927 
3.75462 -1.97962 0.54922 3.75836 -1.91898 0.46656 3.75855 -2.01993 0.61871 
3.76161 -2.05438 0.69076 3.76259 -1.25809 0.10619 3.76259 -1.25809 2.06443 
3.76259 -1.04551 0.10619 3.76259 -1.04551 2.06443 3.76843 -1.8335 0.37594 
3.76843 -0.47011 1.79468 3.77315 -1.5198 0.17384 3.77315 -0.7838 1.99678 
3.77377 -1.20502 0.10391 3.77377 -1.20502 2.06671 3.77377 -1.09858 0.10391 
3.77377 -1.09858 2.06671 3.77384 -1.6289 0.22605 3.77384 -0.6747 1.94457 
3.77489 -1.41426 0.13838 3.77489 -0.88935 2.03224 3.77623 -1.73797 0.29698 
3.77623 -0.56563 1.87364 3.7844 -1.95261 0.51905 3.7844 -1.1518 0.10452 
3.7844 -1.1518 2.0661 3.78812 -1.36331 0.12837 3.78812 -0.9403 0.12837 
3.78812 -0.9403 2.04225 3.78894 -1.99555 0.58707 3.79297 -2.03315 0.659 
3.79597 -1.87249 0.42357 3.80026 -1.31087 0.12084 3.80026 -0.99273 0.12084 
3.80026 -0.99273 2.04978 3.80621 -1.78006 0.33815 3.80621 -0.52354 1.83247 
3.80718 -1.56796 0.2025 3.80718 -0.73564 1.96812 3.81025 -1.46426 0.16143 
3.81025 -0.83934 2.00919 3.8114 -1.68139 0.26665 3.8114 -0.62221 1.90397 
3.81206 -1.25775 0.11621 3.81206 -1.04585 0.11621 3.81206 -1.04585 2.05441 
3.81882 -1.96904 0.55669 3.82258 -1.9082 0.47421 3.82319 -1.20459 0.11448 
3.82319 -1.20459 2.05614 3.82319 -1.09901 0.11448 3.82319 -1.09901 2.05614 
3.82347 -2.00921 0.62702 3.82396 -1.41398 0.14925 3.82396 -0.88962 2.02137 
3.82643 -2.04328 0.69925 3.83229 -1.1518 0.11528 3.83229 -1.1518 2.05534 
3.83437 -1.82108 0.38387 3.83699 -1.36295 0.13976 3.83699 -0.94065 0.13976 
3.83699 -0.94065 2.03086 3.84194 -1.72487 0.30571 3.84194 -0.57873 1.86491 
3.84466 -1.51293 0.18844 3.84466 -0.79067 1.98218 3.84538 -1.62198 0.2407 
3.84538 -0.68162 1.92992 3.84813 -1.94048 0.52763 3.84936 -1.31029 0.13281 
3.84936 -0.99332 0.13281 3.84936 -0.99332 2.03781 3.85359 -1.98295 0.59607 
3.8573 -2.02032 0.66834 3.85905 -1.46358 0.17425 3.85905 -0.84002 1.99637 
3.85941 -2.05088 0.74079 3.86096 -1.25715 0.1287 3.86096 -1.04645 0.1287 
3.86096 -1.04645 2.04192 3.86193 -1.85916 0.43315 3.87068 -1.20455 0.12716 
3.87068 -1.09905 0.12716 3.87068 -1.09905 2.04346 3.87137 -1.76586 0.34817 
3.87269 -1.41309 0.16259 3.87269 -0.89051 2.00803 3.87675 -1.66631 0.27744 
3.87798 -1.56005 0.21928 3.87798 -0.74355 1.95134 3.87959 -1.1518 0.12837 
3.88303 -1.95476 0.56667 3.88525 -1.36206 0.15353 3.88525 -0.94154 0.15353 
3.88525 -0.94154 2.01709 3.88757 -1.99457 0.63721 3.88822 -1.89361 0.485 
3.8904 -2.02827 0.70962 3.89301 -1.51159 0.20309 3.89301 -0.79201 1.96753 
3.89753 -1.30924 0.14712 3.89753 -0.99436 0.14712 3.89753 -0.99436 2.0235 
3.89972 -1.80572 0.39536 3.90694 -1.70887 0.31798 3.90717 -1.46211 0.18939 
3.90717 -0.8415 1.98123 3.90809 -1.25711 0.14335 3.90809 -1.04649 0.14335 
3.90809 -1.04649 2.02727 3.91007 -1.60542 0.25384 3.91007 -0.69818 1.91678 
3.91075 -1.92497 0.5386 3.91707 -1.96667 0.60723 3.91774 -1.20443 0.14225 
3.91774 -1.09918 0.14225 3.92043 -1.41175 0.17823 3.92043 -0.89186 1.99239 
3.92045 -2.00366 0.67951 3.92264 -2.03372 0.75198 3.9262 -1.1518 0.14377 
3.92663 -1.84257 0.44574 3.92786 -1.56088 0.23794 3.92786 -0.74272 1.93268 
3.93275 -1.36065 0.16965 3.93275 -0.94296 0.16965 3.93275 -0.94296 2.00097 
3.93525 -1.74886 0.36154 3.94078 -1.64885 0.29196 3.94283 -1.5122 0.2221 
3.94283 -0.7914 1.94852 3.9441 -1.30896 0.16367 3.9441 -0.99465 0.16367 
3.9441 -0.99465 2.00695 3.94497 -1.93737 0.57895 3.9501 -1.87593 0.49754 
3.95015 -1.97619 0.64921 3.95283 -2.00953 0.72178 3.95444 -1.25682 0.1603 
3.95444 -1.04678 0.1603 3.9571 -1.46226 0.20876 3.9571 -0.84135 1.96186 
3.95925 -1.60528 0.27445 3.96314 -1.78765 0.41007 3.96375 -1.20439 0.15955 
3.96375 -1.09922 0.15955 3.965 -2.02827 0.78422 3.96998 -1.69016 0.33347 
3.97029 -1.41171 0.19801 3.97029 -0.8919 1.97261 3.97199 -1.90615 0.55191 
3.97199 -1.1518 0.16143 3.97678 -1.56055 0.259 3.97832 -1.94746 0.62098 
3.98216 -1.98327 0.69246 3.98331 -1.35904 0.18987 3.98331 -0.94456 0.18987 
3.98331 -0.94456 1.98075 3.98786 -1.82253 0.45978 3.98927 -1.64777 0.31457 
3.99196 -1.51155 0.24361 3.99452 -1.30719 0.18439 3.99452 -0.99642 0.18439 
3.99511 -2.00366 0.75416 3.99756 -1.72915 0.3782 4.00486 -1.25462 0.18157 
4.00486 -1.04898 0.18157 4.00556 -1.91662 0.59359 4.00598 -1.46151 0.23064 
4.00598 -0.84209 1.93998 4.00628 -2.02032 0.81732 4.0076 -1.60388 0.2975 
4.01053 -1.95501 0.66409 4.01087 -1.85486 0.5126 4.01401 -1.20208 0.18137 
4.01401 -1.10152 0.18137 4.01686 -1.1518 0.18132 4.01763 -1.68789 0.35788 
4.01998 -1.40955 0.22039 4.01998 -0.89405 1.95023 4.02338 -1.76568 0.42596 
4.0246 -1.55906 0.2824 4.02541 -1.97619 0.72447 4.0316 -1.8841 0.5675 
4.03269 -1.35682 0.21274 4.03269 -0.94678 0.21274 4.03662 -1.64527 0.33939 
4.0374 -1.99457 0.78705 4.03789 -1.92481 0.63673 4.03967 -1.50983 0.26739 
4.04401 -1.30469 0.20789 4.04401 -0.99891 0.20789 4.04463 -1.72623 0.40508 
4.04735 -1.79957 0.47655 4.0476 -2.00921 0.85115 4.05364 -1.94746 0.6963 
4.05403 -1.25212 0.20556 4.05403 -1.05148 0.20556 4.05449 -1.60141 0.32277 
4.05485 -1.45886 0.25526 4.05796 -1.20202 0.20336 4.05796 -1.10158 0.20336 
4.06071 -1.1518 0.20339 4.06417 -1.89275 0.61045 4.06454 -1.68462 0.38512 
4.06739 -1.96667 0.75755 4.06867 -1.40667 0.24551 4.06867 -0.89693 0.24551 
4.06936 -1.83069 0.52974 4.06944 -1.76134 0.45448 4.07118 -1.55642 0.30808 
4.07855 -1.98295 0.82103 4.08076 -1.35399 0.2382 4.08076 -0.94962 0.2382 
4.08103 -1.91662 0.66906 4.08352 -1.64143 0.36697 4.08749 -1.50638 0.29405 
4.08755 -1.99555 0.88568 4.08931 -1.85891 0.58531 4.09035 -1.72162 0.43395 
4.09188 -1.30169 0.23387 4.09188 -1.00191 0.23387 4.09238 -1.79384 0.50677 
4.09567 -1.93737 0.72965 4.09707 -1.25202 0.22966 4.09707 -1.05158 0.22966 
4.101 -1.20186 0.2276 4.101 -1.10174 0.2276 4.10119 -1.59726 0.35077 
4.10232 -1.45529 0.28237 4.10341 -1.1518 0.22758 4.10712 -1.8841 0.64302 
4.10795 -1.95476 0.79159 4.11031 -1.67955 0.41446 4.11324 -1.82336 0.56138 
4.11426 -1.75521 0.48504 4.11562 -1.4033 0.27306 4.11562 -0.90031 0.27306 
4.1164 -1.55262 0.33597 4.11793 -1.96904 0.8558 4.12271 -1.90615 0.70263 
4.1254 -1.97962 0.92 4.12737 -1.35056 0.26617 4.12737 -0.95305 0.26617 
4.12895 -1.63614 0.39669 4.1325 -1.50232 0.32237 4.1338 -1.30131 0.25998 
4.1338 -1.0023 0.25998 4.1346 -1.71532 0.46475 4.13591 -1.7862 0.53871 
4.13602 -1.92497 0.76387 4.13887 -1.25168 0.25585 4.13887 -1.05192 0.25585 
4.14257 -1.2018 0.2538 4.14257 -1.1018 0.2538 4.14488 -1.83069 0.60526 
4.14488 -1.1518 0.25384 4.14521 -1.59246 0.38047 4.14699 -1.94048 0.82649 
4.14726 -1.45071 0.31114 4.15434 -1.6729 0.44562 4.15557 -1.95261 0.89022 
4.15726 -1.7475 0.51736 4.16012 -1.5477 0.36598 4.16033 -1.39849 0.30232 
4.16033 -0.90511 0.30232 4.16172 -1.96131 0.95478 4.16202 -1.85486 0.66375 
4.16785 -1.79384 0.58224 4.16851 -1.35039 0.29468 4.16851 -0.95322 0.29468 
4.17177 -1.63036 0.42825 4.17494 -1.30106 0.2886 4.17494 -1.00255 0.2886 
4.17625 -1.497 0.35296 4.17707 -1.87593 0.72452 4.17725 -1.70737 0.49737 
4.18013 -1.25111 0.28464 4.18013 -1.05249 0.28464 4.1838 -1.20116 0.28273 
4.1838 -1.10244 0.28273 4.18501 -1.1518 0.2821 4.18784 -1.58641 0.41235 
4.18958 -1.75521 0.56036 4.18962 -1.89361 0.7864 4.19061 -1.44527 0.34213 
4.19061 -0.85833 0.34213 4.19581 -1.6659 0.4788 4.19807 -1.79957 0.62727 
4.20015 -1.39779 0.33274 4.20015 -0.90581 0.33274 4.20041 -1.9082 0.85204 
4.20223 -1.54164 0.39803 4.20806 -1.91898 0.91626 4.2082 -1.34972 0.32517 
4.2082 -0.95389 0.32517 4.20987 -1.71532 0.54002 4.21292 -1.6232 0.4617 
4.21334 -1.92631 0.98171 4.21483 -1.30019 0.31934 4.21483 -1.00341 0.31934 
4.21484 -1.82253 0.68676 4.21808 -1.49067 0.38544 4.21988 -1.25029 0.31545 
4.21988 -1.05332 0.31545 4.22014 -1.76134 0.60518 4.22256 -1.20111 0.31294 
4.22256 -1.1025 0.31294 4.2237 -1.1518 0.3123 4.22853 -1.57936 0.44609 
4.22888 -1.84257 0.74799 4.22899 -1.6729 0.52028 4.2291 -1.44405 0.37449 
4.2291 -0.85955 0.37449 4.23861 -1.39648 0.36521 4.23861 -0.90713 0.36521 
4.24067 -1.72162 0.58427 4.24147 -1.85916 0.81269 4.24259 -1.53449 0.43203 
4.24634 -1.34855 0.35757 4.24634 -0.95505 0.35757 4.24637 -1.63036 0.50285 
4.24865 -1.76568 0.65124 4.25105 -1.87249 0.87864 4.25294 -1.29894 0.35187 
4.25294 -1.00466 0.35187 4.25508 -1.48869 0.41954 4.25726 -1.25017 0.34763 
4.25726 -1.05343 0.34763 4.25801 -1.88169 0.94357 4.25997 -1.20093 0.34517 
4.25997 -1.10268 0.34517 4.26015 -1.67955 0.5643 4.26087 -1.1518 0.34436 
4.26227 -1.58641 0.48677 4.26455 -1.78765 0.71147 4.26597 -1.44209 0.40865 
4.26597 -0.86152 0.40865 4.26954 -1.72623 0.62999 4.27522 -1.39478 0.39939 
4.27522 -0.90882 0.39939 4.27659 -1.54164 0.47239 4.27793 -1.63614 0.54567 
4.27926 -1.80572 0.7749 4.28283 -1.34689 0.39179 4.28283 -0.95671 0.39179 
4.28876 -1.29853 0.38586 4.28876 -1.00507 0.38586 4.28918 -1.49067 0.45654 
4.2895 -1.68462 0.61008 4.29075 -1.82108 0.84025 4.29301 -1.24982 0.38161 
4.29301 -1.05378 0.38161 4.29415 -1.59246 0.52941 4.29556 -1.20087 0.37905 
4.29556 -1.10273 0.37905 4.29642 -1.72915 0.67706 4.29642 -1.1518 0.3782 
4.29868 -1.8335 0.90619 4.30013 -1.44405 0.44552 4.30013 -0.85955 0.44552 
4.30765 -1.64143 0.5911 4.30864 -1.5477 0.5145 4.3094 -1.39648 0.43601 
4.3094 -0.90713 0.43601 4.31308 -1.74886 0.73937 4.31674 -1.68789 0.65699 
4.31705 -1.34855 0.42828 4.31705 -0.95505 0.42828 4.32166 -1.497 0.49837 
4.32166 -0.8066 0.49837 4.32275 -1.29894 0.42168 4.32275 -1.00466 0.42168 
4.32385 -1.59726 0.57343 4.32645 -1.76586 0.80325 4.32698 -1.25017 0.41736 
4.32698 -1.05343 0.41736 4.32944 -1.20093 0.41465 4.32944 -1.10268 0.41465 
4.33026 -1.1518 0.41375 4.33248 -1.44527 0.48401 4.33248 -0.85833 0.48401 
4.33523 -1.64527 0.638 4.33647 -1.78006 0.86841 4.33865 -1.55262 0.55822 
4.34115 -1.69016 0.70464 4.34188 -1.39779 0.47447 4.34188 -0.90581 0.47447 
4.34945 -1.34972 0.46642 4.34945 -0.95389 0.46642 4.35184 -1.60141 0.62013 
4.35225 -1.50232 0.54212 4.35225 -0.80128 0.54212 4.35527 -1.30019 0.45979 
4.35527 -1.00341 0.45979 4.35664 -1.70887 0.76768 4.35916 -1.25029 0.45474 
4.35916 -1.05332 0.45474 4.36005 -1.64777 0.68535 4.36168 -1.20111 0.45206 
4.36168 -1.1025 0.45206 4.36232 -1.1518 0.45092 4.36348 -1.45071 0.52735 
4.36348 -0.8529 0.52735 4.36654 -1.55642 0.60344 4.36891 -1.72487 0.83268 
4.3723 -1.39849 0.51429 4.3723 -0.90511 0.51429 4.37712 -1.60388 0.66702 
4.37994 -1.35039 0.50611 4.37994 -0.95322 0.50611 4.38057 -1.50638 0.58713 
4.38057 -0.79723 0.58713 4.38266 -1.64885 0.73384 4.38602 -1.30106 0.49967 
4.38602 -1.00255 0.49967 4.38998 -1.25111 0.49449 4.38998 -1.05249 0.49449 
4.39189 -1.20116 0.49082 4.39189 -1.10244 0.49082 4.39222 -1.55906 0.65002 
4.39225 -1.45529 0.5723 4.39225 -0.84832 0.5723 4.39252 -1.1518 0.48961 
4.39718 -1.66631 0.79787 4.40017 -1.60528 0.71537 4.40156 -1.4033 0.559 
4.40156 -0.90031 0.559 4.40723 -1.50983 0.63495 4.40797 -1.68139 0.86322 
4.40845 -1.35056 0.54725 4.40845 -0.95305 0.54725 4.41464 -1.30131 0.54082 
4.41464 -1.0023 0.54082 4.41562 -1.56055 0.69784 4.41877 -1.25168 0.53574 
4.41877 -1.05192 0.53574 4.41936 -1.45886 0.61977 4.42078 -1.60542 0.76455 
4.42078 -1.1518 0.52974 4.42081 -1.2018 0.53205 4.42081 -1.1018 0.53205 
4.42911 -1.40667 0.60595 4.42911 -0.89693 0.60595 4.43101 -1.51155 0.68266 
4.43392 -1.62198 0.82924 4.43642 -1.35399 0.59386 4.43642 -0.94962 0.59386 
4.43668 -1.56088 0.74676 4.44075 -1.30169 0.58274 4.44075 -1.00191 0.58274 
4.44398 -1.46151 0.66864 4.44496 -1.25202 0.57755 4.44496 -1.05158 0.57755 
4.44702 -1.20186 0.57362 4.44702 -1.10174 0.57362 4.44704 -1.1518 0.57121 
4.45252 -1.5122 0.73179 4.45423 -1.40955 0.65464 4.45533 -1.56005 0.79663 
4.46188 -1.35682 0.64193 4.46188 -0.94678 0.64193 4.46586 -1.46226 0.71752 
4.46673 -1.30469 0.63061 4.46673 -0.99891 0.63061 4.46906 -1.25212 0.62059 
4.46906 -1.05148 0.62059 4.47123 -1.1518 0.61391 4.47126 -1.20202 0.61666 
4.47126 -1.10158 0.61666 4.47153 -1.51159 0.78161 4.47211 -1.56796 0.86744 
4.47661 -1.41171 0.70433 4.48475 -1.35904 0.69131 4.48523 -1.46211 0.76745 
4.48618 -1.51293 0.82995 4.49023 -1.30719 0.6801 4.49023 -0.99642 0.6801 
4.49305 -1.25462 0.66976 4.49305 -1.04898 0.66976 4.49325 -1.20208 0.66061 
4.49325 -1.10152 0.66061 4.4933 -1.1518 0.65775 4.49638 -1.41175 0.75419 
4.50037 -1.46358 0.81556 4.50497 -1.36065 0.74186 4.51095 -1.30896 0.73052 
4.51203 -1.41309 0.80193 4.51319 -1.46426 0.86437 4.51319 -1.1518 0.70263 
4.51432 -1.25682 0.72018 4.51432 -1.04678 0.72018 4.51507 -1.20439 0.71087 
4.51507 -1.09922 0.71087 4.52109 -1.36206 0.78937 4.52537 -1.41398 0.85066 
4.5275 -1.30924 0.77709 4.53085 -1.1518 0.74842 4.53127 -1.25711 0.76653 
4.53237 -1.20443 0.75688 4.53237 -1.09918 0.75688 4.53486 -1.36295 0.83763 
4.54181 -1.31029 0.82526 4.54592 -1.25715 0.81366 4.54625 -1.1518 0.79503 
4.54625 -1.36331 0.8865 4.54746 -1.20455 0.80394 4.55378 -1.31087 0.87436 
4.55841 -1.25775 0.86256 4.55934 -1.1518 0.84233 4.56014 -1.20459 0.85143 
4.56327 -1.31084 0.92372 4.56843 -1.25809 0.91203 4.57071 -1.20502 0.90085 
2.61471 -2.33241 1.9 2.62113 -2.27959 1.88772 2.62789 -2.38484 1.95691 
2.63126 -2.3327 1.94657 2.63725 -2.28101 1.93523 2.64583 -2.22991 1.9229 
2.64897 -2.43958 2.01648 2.64917 -2.38703 2.00733 2.65198 -2.33447 1.99699 
2.65698 -2.17955 1.90964 2.65746 -2.28262 1.98578 2.6656 -2.22995 1.97276 
2.67095 -2.43963 2.06043 2.67098 -2.48986 2.06318 2.67315 -2.38954 2.0565 
2.67548 -2.33697 2.04648 2.67635 -2.1794 1.95957 2.68033 -2.28484 2.03516 
2.68798 -2.2321 2.02245 2.68969 -2.12945 1.9453 2.69518 -2.48986 2.10588 
2.69519 -2.53991 2.10347 2.69519 -2.4398 2.10347 2.69726 -2.38964 2.09954 
2.69823 -2.18014 2.00845 2.70146 -2.33997 2.09435 2.70553 -2.08078 1.93033 
2.70579 -2.28767 2.08323 2.71121 -2.13011 1.99443 2.71311 -2.23499 2.07114 
2.7214 -2.53986 2.14504 2.7214 -2.43985 2.14504 2.72143 -2.48986 2.14735 
2.72143 -2.03623 1.91254 2.72285 -2.1828 2.05732 2.72345 -2.58973 2.14135 
2.72345 -2.38998 2.14135 2.72659 -2.08111 1.97925 2.72757 -2.34035 2.13627 
2.73376 -2.2911 2.12984 2.73498 -2.13183 2.04214 2.74066 -2.23836 2.11809 
2.74204 -2.03638 1.96172 2.7497 -2.48986 2.18748 2.74996 -2.18637 2.10479 
2.75 -2.0826 2.02707 2.75032 -2.53922 2.18627 2.75032 -2.44049 2.18627 
2.75223 -2.58916 2.1826 2.75223 -2.39055 2.1826 2.75619 -2.63911 2.17742 
2.75619 -2.3406 2.17742 2.75955 -1.9928 1.94325 2.76164 -2.13528 2.08996 
2.76227 -2.29127 2.17098 2.76509 -2.03777 2.01007 2.76991 -2.24316 2.1628 
2.77568 -2.08524 2.07365 2.77873 -2.19095 2.14974 2.77989 -2.48986 2.22617 
2.78053 -2.53916 2.22503 2.78053 -2.44055 2.22503 2.78216 -1.99389 1.99174 
2.78305 -2.58834 2.22235 2.78305 -2.39137 2.22235 2.78558 -1.93279 1.90941 
2.78694 -2.63824 2.2173 2.78694 -2.34147 2.2173 2.78996 -2.13934 2.13497 
2.79037 -2.04025 2.05696 2.79277 -2.68777 2.21067 2.79277 -2.29194 2.21067 
2.80033 -2.24386 2.20262 2.80106 -1.9515 1.97245 2.80356 -2.08903 2.11887 
2.80698 -1.99639 2.03909 2.80973 -2.19639 2.19308 2.81195 -2.48986 2.26334 
2.81277 -2.53898 2.26244 2.81277 -2.44073 2.26244 2.81523 -2.58823 2.25973 
2.81523 -2.39148 2.25973 2.81837 -2.0444 2.10366 2.81946 -2.637 2.25542 
2.81946 -2.34272 2.25542 2.82055 -2.14466 2.17872 2.82516 -2.68661 2.24881 
2.82516 -2.29311 2.24881 2.82547 -1.95377 2.0201 2.82913 -1.8928 1.93772 
2.83281 -2.24518 2.24108 2.83357 -2.09396 2.16259 2.83456 -2.00022 2.08599 
2.84209 -2.19761 2.23157 2.8458 -2.48986 2.29889 2.8458 -1.91251 2.00003 
2.84665 -2.53892 2.29804 2.84665 -2.44079 2.29804 2.84807 -2.0492 2.14768 
2.8492 -2.58787 2.29548 2.8492 -2.39184 2.29548 2.85272 -1.95704 2.06701 
2.85303 -2.15098 2.22055 2.85345 -2.63659 2.29123 2.85345 -2.34313 2.29123 
2.85938 -2.68495 2.2853 2.85938 -2.29477 2.2853 2.86295 -1.83593 1.90219 
2.86428 -2.00551 2.13142 2.86562 -2.10001 2.2047 2.86699 -2.24688 2.2777 
2.87267 -1.91543 2.0471 2.87625 -2.19957 2.26844 2.87767 -1.85401 1.96562 
2.87994 -2.05525 2.19032 2.88135 -2.48986 2.33273 2.88206 -1.96211 2.11279 
2.88224 -2.53898 2.33192 2.88224 -2.44073 2.33192 2.88495 -2.58823 2.32946 
2.88495 -2.39148 2.32946 2.88713 -2.15297 2.25755 2.88927 -2.637 2.32522 
2.88927 -2.34272 2.32522 2.89356 -1.87598 2.02585 2.89585 -2.0113 2.17424 
2.89588 -2.68661 2.31952 2.89588 -2.29311 2.31952 2.89962 -2.10717 2.24506 
2.90074 -1.78249 1.8644 2.90155 -1.92004 2.09282 2.9036 -2.24518 2.31188 
2.91311 -2.19761 2.3026 2.91322 -1.96876 2.15681 2.91333 -1.79909 1.9291 
2.91369 -2.0623 2.231 2.91851 -2.48986 2.36479 2.91965 -2.53916 2.36415 
2.91965 -2.44055 2.36415 2.92208 -1.88032 2.07191 2.92233 -2.58834 2.36164 
2.92233 -2.39137 2.36164 2.92414 -2.15098 2.29165 2.92738 -1.81913 1.99033 
2.92738 -2.63824 2.35775 2.92738 -2.34147 2.35775 2.92929 -2.01846 2.21539 
2.93234 -1.92633 2.13707 2.93402 -2.29194 2.35192 2.93999 -2.10001 2.27906 
2.94181 -1.73346 1.82505 2.94207 -2.24386 2.34435 2.94414 -1.84209 2.04982 
2.9464 -1.97575 2.19829 2.9516 -2.19639 2.33496 2.95259 -1.74805 1.89069 
2.95263 -1.88645 2.11673 2.95437 -2.05525 2.26474 2.9572 -2.48986 2.39499 
2.95841 -2.53922 2.39436 2.95841 -2.44049 2.39436 2.96209 -2.58916 2.39245 
2.96209 -2.39055 2.39245 2.96497 -1.93429 2.17972 2.96514 -1.76573 1.95257 
2.96597 -2.14466 2.32413 2.96727 -2.63911 2.38849 2.96727 -2.3406 2.38849 
2.97044 -2.0113 2.24884 2.97371 -2.29127 2.38241 2.97436 -1.84782 2.09485 
2.98019 -1.7868 2.01334 2.98188 -2.73655 0.80879 2.98188 -2.24316 2.37477 
2.98209 -2.09396 2.31111 2.98495 -1.89416 2.15973 2.98665 -1.68905 1.78687 
2.98787 -1.96876 2.23147 2.99495 -2.78876 0.81761 2.99495 -2.19095 2.36595 
2.99523 -1.70118 1.8506 2.997 -2.0492 2.29662 2.99733 -2.48986 2.42325 
2.99733 -1.81096 2.07183 2.99964 -2.53986 2.42329 2.99964 -2.43985 2.42329 
3.00334 -2.58973 2.42124 3.00334 -2.38998 2.42124 3.00619 -1.71669 1.91322 
3.0063 -1.85546 2.13838 3.00761 -1.92633 2.21234 3.00841 -2.63936 2.41711 
3.00841 -2.34035 2.41711 3.00971 -2.84037 0.82884 3.00971 -2.13934 2.35472 
3.01326 -2.00551 2.2804 3.01485 -2.2911 2.41092 3.01681 -1.66204 1.75709 
3.0195 -1.73551 1.97446 3.02428 -1.67262 1.82129 3.02581 -2.08903 2.34112 
3.02659 -2.74135 0.77953 3.02659 -2.23836 2.40403 3.02795 -1.88645 2.19205 
3.02897 -1.8183 2.11571 3.0319 -1.96211 2.26263 3.03426 -1.6869 1.8855 
3.03509 -1.75756 2.03407 3.0388 -2.48986 2.44951 3.0399 -2.79334 0.78884 
3.0399 -2.18637 2.39473 3.04102 -2.0444 2.32632 3.04122 -2.53991 2.44949 
3.04122 -2.4398 2.44949 3.04514 -2.59008 2.44743 3.04514 -2.38964 2.44743 
3.04655 -1.70429 1.94744 3.04983 -1.84782 2.17032 3.05033 -2.63975 2.44322 
3.05033 -2.33997 2.44322 3.05186 -1.92004 2.24314 3.0529 -1.78275 2.09178 
3.05467 -1.64611 1.79141 3.05472 -2.84443 0.80052 3.05472 -2.13528 2.38304 
3.05869 -2.00022 2.31012 3.06118 -1.72504 2.00803 3.06146 -2.69204 0.74467 
3.06146 -2.28767 2.43889 3.06366 -1.65871 1.85606 3.07103 -2.89447 0.81455 
3.07103 -2.08524 2.36901 3.07278 -1.88032 2.22261 3.07285 -1.81096 2.14735 
3.07355 -2.74473 0.75198 3.07355 -2.23499 2.43158 3.07483 -1.67499 1.91954 
3.07768 -1.95704 2.29197 3.07804 -1.7489 2.06664 3.08151 -2.48986 2.4737 
3.08425 -2.54008 2.47373 3.08425 -2.43963 2.47373 3.08737 -2.79692 0.76173 
3.08737 -2.1828 2.42183 3.08772 -2.93946 0.82924 3.08772 -2.04025 2.35432 
3.08818 -2.59017 2.47153 3.08818 -2.38954 2.47153 3.08857 -1.6942 1.98079 
3.09462 -1.63245 1.82594 3.09486 -1.84209 2.20054 3.09759 -1.91543 2.27201 
3.0982 -2.64274 0.71436 3.0982 -2.33697 2.4692 3.10255 -2.84788 0.77386 
3.10255 -2.13183 2.4097 3.10432 -1.71685 2.04036 3.10481 -1.64709 1.89004 
3.10559 -2.98332 0.84586 3.10559 -1.99639 2.3377 3.10952 -2.69487 0.71921 
3.10952 -2.28484 2.46435 3.11062 -1.75756 2.10959 3.1168 -1.66547 1.95262 
3.11761 -2.89712 0.78887 3.11761 -2.0826 2.39469 3.11883 -1.87598 2.25113 
3.12223 -2.74761 0.72686 3.12223 -2.2321 2.4567 3.12458 -3.02594 0.86435 
3.12458 -1.95377 2.31921 3.12535 -2.48986 2.49577 3.1282 -2.54013 2.49572 
3.1282 -2.43958 2.49572 3.13134 -1.7868 2.16449 3.13168 -1.68665 2.013 
3.13461 -2.94194 0.80397 3.13461 -2.03777 2.37959 3.13593 -1.62134 1.85977 
3.13623 -2.79957 0.73711 3.13623 -2.18014 2.44645 3.13665 -1.72504 2.0835 
3.13735 -2.59268 0.68804 3.13735 -2.59268 2.49552 3.13735 -2.38703 2.49552 
3.14466 -3.06721 0.88467 3.14466 -1.91251 2.29889 3.1471 -1.63799 1.92293 
3.14769 -2.64524 0.69086 3.14769 -2.33447 2.4927 3.15026 -2.8496 0.75008 
3.15026 -2.13011 2.43348 3.15294 -2.98583 0.82104 3.15294 -1.99389 2.36252 
3.15436 -1.81913 2.21731 3.15891 -2.6971 0.69634 3.15891 -2.28262 2.48722 
3.16006 -1.65839 1.98463 3.16389 -1.6942 2.05611 3.16543 -2.8986 0.76547 
3.16543 -2.08111 2.41809 3.17022 -2.48986 2.51566 3.17022 -1.73551 2.12518 
3.17193 -2.74976 0.70448 3.17193 -2.22995 2.47908 3.17223 -3.02821 0.83994 
3.17223 -1.9515 2.34362 3.17722 -1.61338 1.89287 3.17846 -2.54244 0.66602 
3.17846 -2.54244 2.51754 3.17846 -2.43727 2.51754 3.17907 -3.1257 0.91654 
3.17907 -1.85401 2.26702 3.18296 -2.94333 0.78092 3.18296 -2.03638 2.40264 
3.18511 -2.80031 0.71523 3.18511 -2.1794 2.46833 3.18777 -2.59487 0.66677 
3.18777 -2.59487 2.51679 3.18777 -2.38484 2.51679 3.18938 -1.63213 1.95531 
3.19207 -1.66547 2.02788 3.19212 -1.76573 2.17955 3.19725 -1.70429 2.09814 
3.19811 -2.64701 0.67014 3.19811 -2.3327 2.51342 3.19938 -2.85026 0.72857 
3.19938 -2.12945 2.45499 3.20144 -2.98691 0.79843 3.20144 -1.9928 2.38513 
3.20696 -3.08692 0.86801 3.20696 -1.8928 2.31555 3.20946 -2.6987 0.67612 
3.20946 -2.28101 2.50744 3.21435 -2.89893 0.74441 3.21435 -2.08078 2.43915 
3.21558 -3.18062 0.95221 3.21558 -1.79909 2.23135 3.21601 -2.48986 0.65024 
3.21601 -2.48986 2.53332 3.21958 -1.60793 1.92511 3.22176 -1.63799 1.99758 
3.22178 -2.7498 0.6847 3.22178 -2.22991 2.49886 3.22447 -2.54248 0.64872 
3.22447 -2.54248 2.53484 3.22447 -2.43723 0.64872 3.22447 -2.43723 2.53484 
3.22514 -1.67499 2.06986 3.23146 -1.71669 2.13849 3.23215 -2.94348 0.76031 
3.23215 -2.03623 2.42325 3.23412 -2.59517 0.64982 3.23412 -2.59517 2.53374 
3.23412 -2.38454 0.64982 3.23412 -2.38454 2.53374 3.23504 -2.80016 0.69586 
3.23504 -2.17955 2.4877 3.23528 -3.04692 0.82445 3.23528 -1.93279 2.35911 
3.24249 -3.14378 0.90183 3.24249 -1.83593 2.28173 3.24468 -2.6473 0.65359 
3.24468 -2.33241 2.52997 3.2492 -2.84964 0.70956 3.2492 -2.13007 2.474 
3.25181 -1.61338 1.96747 3.25399 -3.23166 0.99147 3.25399 -1.74805 2.19209 
3.25465 -1.64709 2.03988 3.25697 -2.70012 0.66 3.25697 -2.27959 2.52356 
3.25918 -1.6869 2.11042 3.26262 -2.48986 0.63484 3.26262 -2.48986 2.54872 
3.26423 -2.8981 0.72575 3.26423 -2.08161 2.45781 3.26546 -3.00437 0.78391 
3.26546 -1.97535 2.39965 3.26952 -2.75115 0.66906 3.26952 -2.22857 2.5145 
3.27084 -3.10391 0.85464 3.27084 -1.8758 2.32892 3.27153 -2.54261 0.63363 
3.27153 -2.54261 2.54993 3.27153 -2.43711 0.63363 3.27153 -2.43711 2.54993 
3.28028 -3.19722 0.93962 3.28028 -1.78249 2.24394 3.28125 -2.5952 0.63517 
3.28125 -2.5952 2.54839 3.28125 -2.38451 0.63517 3.28125 -2.38451 2.54839 
3.2828 -1.59077 1.9363 3.28316 -2.80164 0.68072 3.28316 -2.17808 2.50284 
3.28491 -1.62134 2.00875 3.28862 -1.65871 2.08102 3.29285 -2.64834 0.63928 
3.29285 -2.33137 0.63928 3.29285 -2.33137 2.54428 3.29408 -1.70118 2.14946 
3.29683 -2.96004 0.74717 3.29683 -2.01968 2.43639 3.29755 -2.85098 0.69491 
3.29755 -2.12873 2.48865 3.30028 -3.06293 0.81218 3.30028 -1.91679 2.37138 
3.30522 -2.701 0.64623 3.30522 -2.27871 0.64623 3.30522 -2.27871 2.53733 
3.30784 -3.15913 0.89034 3.30784 -1.82058 2.29322 3.30992 -2.48986 0.62175 
3.30992 -2.48986 2.56181 3.31578 -1.59838 1.97784 3.31825 -2.75204 0.65572 
3.31825 -2.22768 0.65572 3.31825 -2.22768 2.52784 3.31875 -1.63245 2.05007 
3.31902 -2.54265 0.62095 3.31902 -2.54265 2.56261 3.31902 -2.43707 0.62095 
3.31902 -2.43707 2.56261 3.31963 -3.24626 0.98068 3.31963 -1.73346 2.20288 
3.32339 -1.67262 2.1204 3.33015 -2.59581 0.62268 3.33015 -2.59581 2.56088 
3.33015 -2.3839 0.62268 3.33015 -2.3839 2.56088 3.33081 -3.01945 0.77312 
3.33081 -1.96026 2.41044 3.33196 -2.80232 0.6679 3.33196 -2.1774 0.6679 
3.33196 -2.1774 2.51566 3.33503 -2.90601 0.70897 3.33503 -2.0737 2.47459 
3.336 -3.11811 0.84462 3.336 -1.8616 2.33894 3.34196 -2.64893 0.62731 
3.34196 -2.33079 0.62731 3.34196 -2.33079 2.55625 3.34624 -3.21054 0.93004 
3.34624 -1.76917 2.25352 3.34925 -1.6085 2.01809 3.35327 -1.64611 2.09002 
3.3541 -2.70136 0.63484 3.3541 -2.27835 0.63484 3.3541 -2.27835 2.54872 
3.35781 -2.48986 0.61099 3.35781 -2.48986 2.57257 3.35781 -1.68905 2.15804 
3.36598 -3.07602 0.80345 3.36598 -1.90369 2.38011 3.36732 -2.75231 0.64485 
3.36732 -2.2274 0.64485 3.36732 -2.2274 2.53871 3.36837 -2.96696 0.73252 
3.36837 -2.01275 2.45104 3.36845 -2.54308 0.61038 3.36845 -2.54308 2.57318 
3.36845 -2.43663 0.61038 3.36845 -2.43663 2.57318 3.36906 -2.85785 0.68031 
3.36906 -2.12186 0.68031 3.36906 -2.12186 2.50325 3.37379 -3.17155 0.88241 
3.37379 -1.80816 2.30115 3.37962 -2.59614 0.61266 3.37962 -2.59614 2.5709 
3.37962 -2.38357 0.61266 3.37962 -2.38357 2.5709 3.38061 -1.58728 1.98633 
3.38366 -1.62173 2.05838 3.38385 -3.25704 0.97303 3.38385 -1.72268 2.21053 
3.38759 -1.66204 2.12787 3.39131 -2.6489 0.61782 3.39131 -2.33082 0.61782 
3.39131 -2.33082 2.56574 3.40215 -3.12946 0.838 3.40215 -1.85025 2.34556 
3.40333 -3.02569 0.76081 3.40333 -1.95402 2.42275 3.40347 -2.70118 0.62585 
3.40347 -2.27853 0.62585 3.40347 -2.27853 2.55771 3.40433 -2.80784 0.6554 
3.40433 -2.17187 0.6554 3.40433 -2.17187 2.52816 3.40617 -2.48986 0.6026 
3.40617 -2.48986 2.58096 3.40701 -2.91169 0.69692 3.40701 -2.06802 0.69692 
3.40701 -2.06802 2.48664 3.41117 -3.21975 0.92307 3.41117 -1.75996 2.26049 
3.41447 -1.59954 2.02556 3.41696 -2.54311 0.6025 3.41696 -2.54311 2.58106 
3.41696 -2.4366 0.6025 3.41696 -2.4366 2.58106 3.41799 -1.63701 2.09621 
3.42238 -1.68034 2.16419 3.42843 -2.59642 0.6053 3.42843 -2.59642 2.57826 
3.42843 -2.38329 0.6053 3.42843 -2.38329 2.57826 3.43908 -3.08093 0.79323 
3.43908 -1.89878 2.39033 3.43912 -3.17947 0.87659 3.43912 -1.80025 2.30697 
3.44023 -2.75702 0.63474 3.44023 -2.22269 0.63474 3.44023 -2.22269 2.54882 
3.44027 -2.64915 0.61099 3.44027 -2.33057 0.61099 3.44027 -2.33057 2.57257 
3.44153 -2.97167 0.72261 3.44153 -2.00804 2.46095 3.44201 -2.86248 0.67045 
3.44201 -2.11723 0.67045 3.44201 -2.11723 2.51311 3.44872 -1.57808 1.98904 
3.44874 -1.61432 2.06357 3.44931 -3.26436 0.96775 3.44931 -1.71535 2.21581 
3.45271 -1.6549 2.1329 3.45489 -2.48986 0.5966 3.45489 -2.48986 2.58696 
3.46609 -2.54322 0.59699 3.46609 -2.54322 2.58657 3.46609 -2.43649 0.59699 
3.46609 -2.43649 2.58657 3.47665 -3.02902 0.75304 3.47665 -1.95069 2.43052 
3.47671 -3.22578 0.91902 3.47671 -1.75393 2.26454 3.47731 -3.135 0.83147 
3.47731 -1.84471 2.35209 3.4775 -2.81164 0.64797 3.4775 -2.16807 0.64797 
3.4775 -2.16807 2.53559 3.47754 -2.59643 0.60034 3.47754 -2.59643 2.58322 
3.47754 -2.38328 0.60034 3.47754 -2.38328 2.58322 3.47798 -2.70298 0.61763 
3.47798 -2.27673 0.61763 3.47798 -2.27673 2.56593 3.47976 -2.91512 0.68967 
3.47976 -2.0646 0.68967 3.47976 -2.0646 2.49389 3.48329 -1.63158 2.10023 
3.48352 -1.59305 2.02872 3.4875 -1.67511 2.16789 3.50384 -2.48986 0.59298 
3.50384 -2.48986 2.59058 3.51467 -3.08467 0.78882 3.51467 -1.89504 2.39474 
3.51467 -2.97402 0.71764 3.51467 -2.00569 2.46592 3.5147 -3.18321 0.87219 
3.5147 -1.79651 2.31137 3.51471 -3.26815 0.96504 3.51471 -1.71156 2.21852 
3.51512 -2.75823 0.62921 3.51512 -2.22148 0.62921 3.51512 -2.22148 2.55435 
3.51512 -2.8648 0.6655 3.51512 -2.11491 0.6655 3.51512 -2.11491 2.51806 
3.51514 -2.65035 0.60547 3.51514 -2.32936 0.60547 3.51514 -2.32936 2.57809 
3.51514 -2.54326 0.59392 3.51514 -2.54326 2.58964 3.51514 -2.43645 0.59392 
3.51514 -2.43645 2.58964 3.51804 -1.57373 1.99116 3.51805 -1.60997 2.06568 
3.51805 -1.65128 2.13545 3.5529 -3.22793 0.91706 3.5529 -3.13685 0.82929 
3.5529 -3.03059 0.75059 3.5529 -2.91626 0.68725 3.5529 -2.81256 0.64528 
3.5529 -2.70358 0.61489 3.5529 -2.59673 0.59751 3.5529 -2.59673 2.58605 
3.5529 -2.48986 0.59178 3.5529 -2.48986 2.59178 3.5529 -2.38298 0.59751 
3.5529 -2.38298 2.58605 3.5529 -2.27613 0.61489 3.5529 -2.27613 2.56867 
3.5529 -2.16715 0.64528 3.5529 -2.16715 2.53828 3.5529 -2.06345 2.49631 
3.5529 -1.94912 2.43297 3.5529 -1.84286 2.35427 3.5529 -1.75179 2.2665 
3.5529 -1.67336 2.16913 3.5529 -1.6295 2.10147 3.5529 -1.59088 2.02978 
3.58776 -1.65128 2.13545 3.58776 -1.60997 2.06568 3.59066 -2.54326 0.59392 
3.59066 -2.54326 2.58964 3.59066 -2.43645 0.59392 3.59066 -2.43645 2.58964 
3.59067 -2.65035 0.60547 3.59067 -2.32936 0.60547 3.59067 -2.32936 2.57809 
3.59069 -2.8648 0.6655 3.59069 -2.11491 0.6655 3.59069 -2.11491 2.51806 
3.59069 -2.75823 0.62921 3.59069 -2.22148 0.62921 3.59069 -2.22148 2.55435 
3.5911 -3.26815 0.96504 3.5911 -1.71156 2.21852 3.5911 -3.18321 0.87219 
3.5911 -1.79651 2.31137 3.59114 -2.97402 0.71764 3.59114 -2.00569 2.46592 
3.59114 -3.08467 0.78882 3.59114 -1.89504 2.39474 3.60197 -2.48986 0.59298 
3.60197 -2.48986 2.59058 3.61831 -1.67511 2.16789 3.62229 -1.59305 2.02872 
3.62251 -1.63158 2.10023 3.62605 -2.91512 0.68967 3.62605 -2.0646 2.49389 
3.62783 -2.70298 0.61763 3.62783 -2.27673 0.61763 3.62783 -2.27673 2.56593 
3.62826 -2.59643 0.60034 3.62826 -2.59643 2.58322 3.62826 -2.38328 0.60034 
3.62826 -2.38328 2.58322 3.6283 -2.81164 0.64797 3.6283 -2.16807 0.64797 
3.6283 -2.16807 2.53559 3.6285 -3.135 0.83147 3.6285 -1.84471 2.35209 
3.6291 -3.22578 0.91902 3.6291 -1.75393 2.26454 3.62915 -3.02902 0.75304 
3.62915 -1.95069 2.43052 3.63972 -2.54322 0.59699 3.63972 -2.54322 2.58657 
3.63972 -2.43649 0.59699 3.63972 -2.43649 2.58657 3.65092 -2.48986 0.5966 
3.65092 -2.48986 2.58696 3.6531 -1.6549 2.1329 3.6565 -3.26436 0.96775 
3.6565 -1.71535 2.21581 3.65707 -1.61432 2.06357 3.65709 -1.57808 1.98904 
3.66379 -2.86248 0.67045 3.66379 -2.11723 0.67045 3.66379 -2.11723 2.51311 
3.66428 -2.97167 0.72261 3.66428 -2.00804 2.46095 3.66554 -2.64915 0.61099 
3.66554 -2.33057 0.61099 3.66554 -2.33057 2.57257 3.66557 -2.75702 0.63474 
3.66557 -2.22269 0.63474 3.66557 -2.22269 2.54882 3.66668 -3.17947 0.87659 
3.66668 -1.80025 2.30697 3.66673 -3.08093 0.79323 3.66673 -1.89878 2.39033 
3.67738 -2.59642 0.6053 3.67738 -2.59642 2.57826 3.67738 -2.38329 0.6053 
3.67738 -2.38329 2.57826 3.68343 -1.68034 2.16419 3.68781 -1.63701 2.09621 
3.68885 -2.54311 0.6025 3.68885 -2.54311 2.58106 3.68885 -2.4366 0.6025 
3.68885 -2.4366 2.58106 3.69133 -1.59954 2.02556 3.69464 -3.21975 0.92307 
3.69464 -1.75996 2.26049 3.6988 -2.91169 0.69692 3.6988 -2.06802 0.69692 
3.6988 -2.06802 2.48664 3.69963 -2.48986 0.6026 3.69963 -2.48986 2.58096 
3.70148 -2.80784 0.6554 3.70148 -2.17187 0.6554 3.70148 -2.17187 2.52816 
3.70233 -2.70118 0.62585 3.70233 -2.27853 0.62585 3.70233 -2.27853 2.55771 
3.70248 -3.02569 0.76081 3.70248 -1.95402 2.42275 3.70366 -3.12946 0.838 
3.70366 -1.85025 2.34556 3.7145 -2.6489 0.61782 3.7145 -2.33082 0.61782 
3.7145 -2.33082 2.56574 3.71822 -1.66204 2.12787 3.72196 -3.25704 0.97303 
3.72196 -1.72268 2.21053 3.72618 -2.59614 0.61266 3.72618 -2.59614 2.5709 
3.72618 -2.38357 0.61266 3.72618 -2.38357 2.5709 3.73202 -3.17155 0.88241 
3.73202 -1.80816 2.30115 3.73675 -2.85785 0.68031 3.73675 -2.12186 0.68031 
3.73675 -2.12186 2.50325 3.73736 -2.54308 0.61038 3.73736 -2.54308 2.57318 
3.73736 -2.43663 0.61038 3.73736 -2.43663 2.57318 3.73744 -2.96696 0.73252 
3.73744 -2.01275 2.45104 3.73849 -2.75231 0.64485 3.73849 -2.2274 0.64485 
3.73849 -2.2274 2.53871 3.73983 -3.07602 0.80345 3.73983 -1.90369 2.38011 
3.74799 -2.48986 0.61099 3.74799 -2.48986 2.57257 3.75171 -2.70136 0.63484 
3.75171 -2.27835 0.63484 3.75171 -2.27835 2.54872 3.75957 -3.21054 0.93004 
3.75957 -1.76917 2.25352 3.76385 -2.64893 0.62731 3.76385 -2.33079 0.62731 
3.76385 -2.33079 2.55625 3.76981 -3.11811 0.84462 3.76981 -1.8616 2.33894 
3.77077 -2.90601 0.70897 3.77077 -2.0737 0.70897 3.77077 -2.0737 2.47459 
3.77385 -2.80232 0.6679 3.77385 -2.1774 0.6679 3.77385 -2.1774 2.51566 
3.775 -3.01945 0.77312 3.775 -1.96026 2.41044 3.77565 -2.59581 0.62268 
3.77565 -2.59581 2.56088 3.77565 -2.3839 0.62268 3.77565 -2.3839 2.56088 
3.78618 -3.24626 0.98068 3.78679 -2.54265 0.62095 3.78679 -2.54265 2.56261 
3.78679 -2.43707 0.62095 3.78679 -2.43707 2.56261 3.78755 -2.75204 0.65572 
3.78755 -2.22768 0.65572 3.78755 -2.22768 2.52784 3.79588 -2.48986 0.62175 
3.79588 -2.48986 2.56181 3.79797 -3.15913 0.89034 3.80059 -2.701 0.64623 
3.80059 -2.27871 0.64623 3.80059 -2.27871 2.53733 3.80553 -3.06293 0.81218 
3.80553 -1.91679 2.37138 3.80826 -2.85098 0.69491 3.80826 -2.12873 0.69491 
3.80826 -2.12873 2.48865 3.80897 -2.96004 0.74717 3.80897 -2.01968 2.43639 
3.81172 -3.27853 1.0341 3.81296 -2.64834 0.63928 3.81296 -2.33137 0.63928 
3.81296 -2.33137 2.54428 3.82265 -2.80164 0.68072 3.82265 -2.17808 0.68072 
3.82265 -2.17808 2.50284 3.82455 -2.5952 0.63517 3.82455 -2.38451 0.63517 
3.82455 -2.38451 2.54839 3.82553 -3.19722 0.93962 3.83427 -2.54261 0.63363 
3.83427 -2.43711 0.63363 3.83427 -2.43711 2.54993 3.83497 -3.10391 0.85464 
3.83629 -2.75115 0.66906 3.83629 -2.22857 0.66906 3.83629 -2.22857 2.5145 
3.84035 -3.00437 0.78391 3.84035 -1.97535 2.39965 3.84158 -2.8981 0.72575 
3.84158 -2.08161 0.72575 3.84158 -2.08161 2.45781 3.84319 -2.48986 0.63484 
3.84319 -2.48986 2.54872 3.84884 -2.70012 0.66 3.84884 -2.27959 0.66 
3.84884 -2.27959 2.52356 3.85181 -3.23166 0.99147 3.8566 -2.84964 0.70956 
3.8566 -2.13007 0.70956 3.8566 -2.13007 2.474 3.86113 -2.6473 0.65359 
3.86113 -2.33241 0.65359 3.86113 -2.33241 2.52997 3.86331 -3.14378 0.90183 
3.87053 -3.04692 0.82445 3.87077 -2.80016 0.69586 3.87077 -2.17955 0.69586 
3.87077 -2.17955 2.4877 3.87168 -2.59517 0.64982 3.87168 -2.38454 0.64982 
3.87168 -2.38454 2.53374 3.87366 -2.94348 0.76031 3.87366 -2.03623 2.42325 
3.87434 -3.26302 1.04507 3.88134 -2.54248 0.64872 3.88134 -2.43723 0.64872 
3.88134 -2.43723 2.53484 3.88403 -2.7498 0.6847 3.88403 -2.22991 0.6847 
3.88403 -2.22991 2.49886 3.88979 -2.48986 0.65024 3.89022 -3.18062 0.95221 
3.89146 -2.89893 0.74441 3.89146 -2.08078 0.74441 3.89146 -2.08078 2.43915 
3.89635 -2.6987 0.67612 3.89635 -2.28101 0.67612 3.89635 -2.28101 2.50744 
3.89885 -3.08692 0.86801 3.90437 -2.98691 0.79843 3.90643 -2.85026 0.72857 
3.90643 -2.12945 0.72857 3.90643 -2.12945 2.45499 3.9077 -2.64701 0.67014 
3.9077 -2.3327 0.67014 3.9077 -2.3327 2.51342 3.91369 -3.21399 1.00401 
3.91804 -2.59487 0.66677 3.91804 -2.38484 0.66677 3.91804 -2.38484 2.51679 
3.9207 -2.80031 0.71523 3.9207 -2.1794 0.71523 3.9207 -2.1794 2.46833 
3.92285 -2.94333 0.78092 3.92285 -2.03638 2.40264 3.92674 -3.1257 0.91654 
3.92734 -2.54244 0.66602 3.92734 -2.43727 0.66602 3.93358 -3.02821 0.83994 
3.93388 -2.74976 0.70448 3.93388 -2.22995 0.70448 3.93388 -2.22995 2.47908 
3.93559 -3.2442 1.05838 3.93559 -2.48986 0.6679 3.94038 -2.8986 0.76547 
3.94038 -2.08111 0.76547 3.94038 -2.08111 2.41809 3.9469 -2.6971 0.69634 
3.9469 -2.28262 0.69634 3.9469 -2.28262 2.48722 3.95145 -3.16058 0.96625 
3.95287 -2.98583 0.82104 3.95555 -2.8496 0.75008 3.95555 -2.13011 0.75008 
3.95555 -2.13011 2.43348 3.95812 -2.64524 0.69086 3.95812 -2.33447 0.69086 
3.95812 -2.33447 2.4927 3.96115 -3.06721 0.88467 3.96846 -2.59268 0.68804 
3.96846 -2.38703 0.68804 3.96916 -3.25467 1.10006 3.96958 -2.79957 0.73711 
3.96958 -2.18014 0.73711 3.96958 -2.18014 2.44645 3.9712 -2.94194 0.80397 
3.9712 -2.03777 0.80397 3.97447 -3.19291 1.01907 3.9776 -2.54013 0.68784 
3.9776 -2.43958 0.68784 3.98046 -2.48986 0.68779 3.98122 -3.02594 0.86435 
3.98358 -2.74761 0.72686 3.98358 -2.2321 0.72686 3.98358 -2.2321 2.4567 
3.98698 -3.10373 0.93243 3.98819 -2.89712 0.78887 3.98819 -2.0826 0.78887 
3.99519 -3.22215 1.07397 3.99628 -2.69487 0.71921 3.99628 -2.28484 0.71921 
3.99628 -2.28484 2.46435 4.00022 -2.98332 0.84586 4.00326 -2.84788 0.77386 
4.00326 -2.13183 0.77386 4.00761 -2.64274 0.71436 4.00761 -2.33697 0.71436 
4.00822 -3.06428 0.91155 4.01095 -3.13763 0.98302 4.01763 -2.59017 0.71203 
4.01763 -2.38954 0.71203 4.01808 -2.93946 0.82924 4.01808 -2.04025 0.82924 
4.01844 -2.79692 0.76173 4.01844 -2.1828 0.76173 4.01844 -2.1828 2.42183 
4.02156 -2.54008 0.70983 4.02156 -2.43963 0.70983 4.0243 -2.48986 0.70986 
4.02777 -3.23081 1.11692 4.02813 -3.02267 0.89159 4.03226 -2.74473 0.75198 
4.03226 -2.23499 0.75198 4.03226 -2.23499 2.43158 4.03295 -3.16875 1.03621 
4.03303 -3.09939 0.96095 4.03478 -2.89447 0.81455 4.03478 -2.08524 0.81455 
4.04435 -2.69204 0.74467 4.04435 -2.28767 0.74467 4.04712 -2.97949 0.87344 
4.05108 -2.84443 0.80052 4.05108 -2.13528 0.80052 4.0529 -3.19696 1.09178 
4.05395 -3.05967 0.94042 4.05547 -2.63975 0.74034 4.05547 -2.33997 0.74034 
4.05597 -3.13189 1.01324 4.06067 -2.59008 0.73613 4.06067 -2.38964 0.73613 
4.06459 -2.53991 0.73407 4.06459 -2.4398 0.73407 4.06478 -2.93531 0.85724 
4.06478 -2.0444 0.85724 4.06591 -2.79334 0.78884 4.06591 -2.18637 0.78884 
4.06701 -2.48986 0.73405 4.07071 -3.22215 1.14949 4.07391 -3.01761 0.92093 
4.07684 -3.16141 1.06785 4.07786 -3.09326 0.99151 4.07922 -2.74135 0.77953 
4.07922 -2.23836 0.77953 4.08 -2.89068 0.84244 4.08 -2.08903 0.84244 
4.09096 -2.68861 0.77264 4.09096 -2.2911 0.77264 4.09254 -2.9742 0.90316 
4.09254 -2.00551 0.90316 4.0961 -2.84037 0.82884 4.0961 -2.13934 0.82884 
4.0974 -2.63936 0.76645 4.0974 -2.34035 0.76645 4.0982 -3.05338 0.97122 
4.0995 -3.12425 1.04518 4.10247 -2.58973 0.76232 4.10247 -2.38998 0.76232 
4.10616 -2.53986 0.76027 4.10616 -2.43985 0.76027 4.10847 -3.16875 1.11173 
4.10847 -2.48986 0.76031 4.10881 -2.93051 0.88694 4.10881 -2.0492 0.88694 
4.11086 -2.78876 0.81761 4.11086 -2.19095 0.81761 4.11793 -3.01096 0.95209 
4.12086 -3.08556 1.02383 4.12372 -2.88575 0.87245 4.12372 -2.09396 0.87245 
4.12392 -2.73655 0.80879 4.12392 -2.24316 0.80879 4.12561 -3.19291 1.17022 
4.13145 -3.13189 1.08871 4.1321 -2.68844 0.80115 4.1321 -2.29127 0.80115 
4.13536 -2.96841 0.93472 4.13536 -2.0113 0.93472 4.13854 -2.63911 0.79507 
4.13854 -2.3406 0.79507 4.13984 -2.83506 0.85943 4.13984 -2.14466 0.85943 
4.14084 -3.04543 1.00384 4.14372 -2.58916 0.79111 4.14372 -2.39055 0.79111 
4.1474 -2.53922 0.7892 4.1474 -2.44049 0.7892 4.1486 -2.48986 0.78857 
4.15144 -2.92446 0.91882 4.15144 -2.05525 0.91882 4.15318 -3.09326 1.06683 
4.15421 -2.78333 0.8486 4.15421 -2.19639 0.8486 4.15941 -3.00396 0.98527 
4.15941 -1.97575 0.98527 4.16167 -3.13763 1.13374 4.16374 -2.73585 0.83921 
4.16374 -2.24386 0.83921 4.16582 -2.8797 0.9045 4.16582 -2.10001 0.9045 
4.17179 -2.68777 0.83164 4.17179 -2.29194 0.83164 4.17347 -3.05338 1.04649 
4.17652 -2.96125 0.96817 4.17652 -2.01846 0.96817 4.17843 -2.63824 0.82581 
4.17843 -2.34147 0.82581 4.17843 -3.16058 1.19323 4.18167 -2.82873 0.89191 
4.18167 -2.15098 0.89191 4.18348 -2.58834 0.82192 4.18348 -2.39137 0.82192 
4.18373 -3.09939 1.11165 4.18616 -2.53916 0.81941 4.18616 -2.44055 0.81941 
4.1873 -2.48986 0.81877 4.19212 -2.91741 0.95256 4.19212 -2.0623 0.95256 
4.19248 -3.18062 1.25446 4.19259 -3.01096 1.02675 4.19269 -2.7821 0.88096 
4.19269 -2.19761 0.88096 4.20221 -2.73453 0.87168 4.20221 -2.24518 0.87168 
4.20426 -3.05967 1.09074 4.20619 -2.87254 0.9385 4.20619 -2.10717 0.9385 
4.20993 -2.68661 0.86404 4.20993 -2.29311 0.86404 4.20996 -2.96841 1.00932 
4.20996 -2.0113 1.00932 4.21225 -3.10373 1.15771 4.21654 -2.637 0.85834 
4.21654 -2.34272 0.85834 4.21868 -2.82675 0.92601 4.21868 -2.15297 0.92601 
4.22085 -2.58823 0.8541 4.22085 -2.39148 0.8541 4.22356 -2.53898 0.85164 
4.22356 -2.44073 0.85164 4.22375 -3.01761 1.07077 4.22446 -2.48986 0.85083 
4.22586 -2.92446 0.99324 4.22586 -2.05525 0.99324 4.22814 -3.1257 1.21794 
4.22956 -2.78014 0.91512 4.22956 -2.19957 0.91512 4.23314 -3.06428 1.13646 
4.23882 -2.73284 0.90586 4.23882 -2.24688 0.90586 4.24019 -2.8797 0.97886 
4.24019 -2.10001 0.97886 4.24153 -2.9742 1.05214 4.24285 -3.14378 1.28137 
4.24642 -2.68495 0.89826 4.24642 -2.29477 0.89826 4.25236 -2.63659 0.89233 
4.25236 -2.34313 0.89233 4.25277 -2.82873 0.96301 4.25277 -2.15098 0.96301 
4.25309 -3.02267 1.11655 4.25434 -3.15913 1.34672 4.25661 -2.58787 0.88808 
4.25661 -2.39184 0.88808 4.25774 -2.93051 1.03588 4.25916 -2.53892 0.88552 
4.25916 -2.44079 0.88552 4.26001 -3.06721 1.18353 4.26001 -2.48986 0.88467 
4.26372 -2.7821 0.95199 4.26372 -2.19761 0.95199 4.27125 -2.97949 1.09757 
4.27224 -2.88575 1.02097 4.27224 -2.09396 1.02097 4.273 -2.73453 0.94248 
4.273 -2.24518 0.94248 4.27667 -3.08692 1.24584 4.28033 -3.02594 1.16346 
4.28064 -2.68661 0.93475 4.28064 -2.29311 0.93475 4.28526 -2.83506 1.00484 
4.28526 -2.14466 1.00484 4.28635 -2.637 0.92815 4.28635 -2.34272 0.92815 
4.28744 -2.93531 1.0799 4.29004 -3.10391 1.30972 4.29058 -2.58823 0.92383 
4.29058 -2.39148 0.92383 4.29304 -2.53898 0.92112 4.29304 -2.44073 0.92112 
4.29386 -2.48986 0.92022 4.29608 -2.78333 0.99048 4.29608 -2.19639 0.99048 
4.29883 -2.98332 1.14447 4.30225 -2.89068 1.06469 4.30474 -3.02821 1.21111 
4.30548 -2.73585 0.98094 4.30548 -2.24386 0.98094 4.31304 -2.68777 0.97289 
4.31304 -2.29194 0.97289 4.31544 -2.93946 1.1266 4.31584 -2.84037 1.04859 
4.31887 -2.63824 0.96626 4.31887 -2.34147 0.96626 4.32023 -3.04692 1.27415 
4.32276 -2.58834 0.96121 4.32276 -2.39137 0.96121 4.32365 -2.98583 1.19182 
4.32528 -2.53916 0.95853 4.32528 -2.44055 0.95853 4.32591 -2.48986 0.95739 
4.32707 -2.78876 1.03382 4.32707 -2.19095 1.03382 4.33013 -2.89447 1.10991 
4.3325 -3.06293 1.33915 4.3359 -2.73655 1.02076 4.3359 -2.24316 1.02076 
4.34072 -2.94194 1.17349 4.34353 -2.68844 1.01258 4.34353 -2.29127 1.01258 
4.34416 -2.84443 1.0936 4.34626 -2.98691 1.24031 4.34962 -2.63911 1.00614 
4.34962 -2.3406 1.00614 4.35357 -2.58916 1.00096 4.35357 -2.39055 1.00096 
4.35549 -2.53922 0.99729 4.35549 -2.44049 0.99729 4.35581 -2.89712 1.15649 
4.35585 -2.79334 1.07877 4.35611 -2.48986 0.99608 4.36078 -3.00437 1.30434 
4.36377 -2.94333 1.22184 4.36515 -2.74135 1.06547 4.36515 -2.23836 1.06547 
4.37082 -2.84788 1.14142 4.37204 -2.68861 1.05372 4.37204 -2.2911 1.05372 
4.37824 -2.63936 1.04729 4.37824 -2.34035 1.04729 4.37922 -2.8986 1.20431 
4.38236 -2.58973 1.04221 4.38236 -2.38998 1.04221 4.38296 -2.79692 1.12624 
4.38437 -2.94348 1.27102 4.38437 -2.48986 1.03621 4.38441 -2.53986 1.03852 
4.38441 -2.43985 1.03852 4.3927 -2.74473 1.11242 4.3946 -2.8496 1.18913 
4.40002 -2.69204 1.10033 4.40027 -2.89893 1.25323 4.40435 -2.63975 1.08921 
4.40435 -2.33997 1.08921 4.40758 -2.79957 1.17511 4.40855 -2.59008 1.08402 
4.40855 -2.38964 1.08402 4.41062 -2.53991 1.08009 4.41062 -2.4398 1.08009 
4.41063 -2.48986 1.07768 4.41611 -2.85026 1.23826 4.41782 -2.74761 1.16111 
4.41893 -2.8981 1.3031 4.42548 -2.69487 1.1484 4.42946 -2.80031 1.22399 
4.43033 -2.64274 1.13708 4.43266 -2.59017 1.12706 4.43266 -2.38954 1.12706 
4.43483 -2.48986 1.12038 4.43486 -2.54008 1.12313 4.43486 -2.43963 1.12313 
4.43513 -2.84964 1.28808 4.44021 -2.74976 1.2108 4.44835 -2.6971 1.19778 
4.44882 -2.80016 1.27392 4.45382 -2.64524 1.18657 4.45664 -2.59268 1.17623 
4.45684 -2.54013 1.16708 4.45684 -2.43958 1.16708 4.45689 -2.48986 1.16422 
4.45998 -2.7498 1.26066 4.46396 -2.80164 1.32203 4.46856 -2.6987 1.24833 
4.47455 -2.64701 1.23699 4.47563 -2.75115 1.3084 4.47678 -2.48986 1.2091 
4.47792 -2.59487 1.22665 4.47866 -2.54244 1.21734 4.47866 -2.43727 1.21734 
4.48468 -2.70012 1.29584 4.4911 -2.6473 1.28356 4.49445 -2.48986 1.25489 
4.49486 -2.59517 1.273 4.49596 -2.54248 1.26335 4.49846 -2.701 1.3441 
4.5054 -2.64834 1.33173 4.50952 -2.5952 1.32013 4.51105 -2.54261 1.31041 
4.52201 -2.59581 1.36903 3.79314 -2.65322 2.59021 3.79881 -2.70255 2.6543 
3.80279 -2.80799 2.72989 3.80934 -2.60476 2.57518 3.81044 -2.75525 2.71718 
3.81215 -2.6526 2.64003 3.81972 -2.91278 2.79427 3.82069 -2.70329 2.70318 
3.82392 -2.86312 2.78908 3.82799 -2.60393 2.62506 3.82825 -2.81082 2.77795 
3.83367 -2.65326 2.68916 3.83557 -2.75814 2.76586 3.84386 -2.963 2.83977 
3.84389 -3.01301 2.84208 3.84389 -2.55938 2.60727 3.84531 -2.70595 2.75205 
3.84591 -2.91313 2.83607 3.84905 -2.60426 2.67398 3.85003 -2.8635 2.831 
3.85622 -2.81425 2.82456 3.85744 -2.65498 2.73687 3.86312 -2.76151 2.81282 
3.8645 -2.55953 2.65645 3.86749 -2.4985 2.57395 3.87216 -3.01301 2.88221 
3.87242 -2.70952 2.79951 3.87246 -2.60575 2.7218 3.87278 -3.06237 2.881 
3.87278 -2.96364 2.881 3.87469 -3.11231 2.87733 3.87469 -2.9137 2.87733 
3.87865 -2.86375 2.87214 3.88201 -2.51595 2.63798 3.8841 -2.65843 2.78469 
3.88473 -2.81442 2.86571 3.88755 -2.56092 2.7048 3.89237 -2.76631 2.85753 
3.89577 -2.43994 2.53914 3.89814 -2.60839 2.76838 3.90119 -2.7141 2.84446 
3.90235 -3.01301 2.9209 3.90299 -3.06231 2.91976 3.90299 -2.9637 2.91976 
3.90462 -2.51704 2.68647 3.90551 -3.11149 2.91708 3.90551 -2.91452 2.91708 
3.90804 -2.45594 2.60414 3.9094 -3.16139 2.91203 3.9094 -2.86462 2.91203 
3.91242 -2.66249 2.8297 3.91283 -2.5634 2.75169 3.91523 -3.21092 2.9054 
3.91523 -2.81509 2.9054 3.92279 -3.259 2.89735 3.92279 -2.76701 2.89735 
3.92352 -2.47465 2.66718 3.92602 -2.61218 2.8136 3.92944 -2.51954 2.73382 
3.93219 -3.30648 2.88781 3.93219 -2.71953 2.88781 3.93441 -3.01301 2.95807 
3.93523 -3.06213 2.95717 3.93523 -2.96388 2.95717 3.93769 -3.11138 2.95446 
3.93769 -2.91463 2.95446 3.93822 -2.39895 2.56857 3.94083 -2.56755 2.79839 
3.94192 -3.16015 2.95014 3.94192 -2.86586 2.95014 3.94301 -2.66781 2.87345 
3.94762 -3.20975 2.94353 3.94762 -2.81626 2.94353 3.94793 -2.47692 2.71483 
3.95159 -2.41594 2.63245 3.95527 -3.25768 2.93581 3.95527 -2.76833 2.93581 
3.95603 -2.61711 2.85732 3.95702 -2.52337 2.78072 3.96455 -3.30525 2.9263 
3.96455 -2.72076 2.9263 3.96826 -3.01301 2.99361 3.96826 -2.43565 2.69476 
3.96911 -3.06207 2.99276 3.96911 -2.96394 2.99276 3.97053 -2.57235 2.84241 
3.97166 -3.11102 2.99021 3.97166 -2.91499 2.99021 3.97393 -2.34373 2.53157 
3.97518 -2.48019 2.76174 3.97549 -2.67413 2.91528 3.97591 -3.15974 2.98596 
3.97591 -2.86627 2.98596 3.98184 -3.2081 2.98003 3.98184 -2.81791 2.98003 
3.98541 -2.35908 2.59692 3.98674 -2.52866 2.82615 3.98808 -2.62316 2.89943 
3.98945 -3.25599 2.97242 3.98945 -2.77002 2.97242 3.99513 -2.43858 2.74182 
3.99871 -3.30329 2.96317 3.99871 -2.72272 2.96317 4.00013 -2.37716 2.66034 
4.0024 -2.5784 2.88504 4.00381 -3.01301 3.02746 4.00452 -2.48525 2.80751 
4.0047 -3.06213 3.02664 4.0047 -2.96388 3.02664 4.00741 -3.11138 3.02418 
4.00741 -2.91463 3.02418 4.00959 -2.67612 2.95228 4.01173 -3.16015 3.01995 
4.01173 -2.86586 3.01995 4.01362 -2.29232 2.49317 4.01602 -2.39913 2.72058 
4.01831 -2.53445 2.86897 4.01834 -3.20975 3.01425 4.01834 -2.81626 3.01425 
4.02208 -2.63032 2.93979 4.0232 -2.30564 2.55913 4.02401 -2.44319 2.78755 
4.02606 -3.25768 3.0066 4.02606 -2.76833 3.0066 4.03557 -3.30525 2.99732 
4.03557 -2.72076 2.99732 4.03568 -2.49191 2.85154 4.03579 -2.32224 2.62383 
4.03615 -2.58545 2.92572 4.04097 -3.01301 3.05952 4.04211 -3.06231 3.05888 
4.04211 -2.9637 3.05888 4.04454 -2.40347 2.76664 4.04479 -3.11149 3.05636 
4.04479 -2.91452 3.05636 4.0466 -2.67413 2.98638 4.04984 -2.34228 2.68506 
4.04984 -3.16139 3.05247 4.04984 -2.86462 3.05247 4.05175 -2.54161 2.91012 
4.0548 -2.44948 2.8318 4.05648 -3.21092 3.04664 4.05648 -2.81509 3.04664 
4.05661 -2.24583 2.45556 4.06245 -2.62316 2.97379 4.06427 -2.2566 2.51978 
4.06453 -3.259 3.03908 4.06453 -2.76701 3.03908 4.0666 -2.36523 2.74455 
4.06886 -2.4989 2.89301 4.07406 -3.30648 3.02968 4.07406 -2.71953 3.02968 
4.07505 -2.2712 2.58542 4.07509 -2.4096 2.81146 4.07683 -2.5784 2.95947 
4.07966 -3.01301 3.08972 4.08087 -3.06237 3.08909 4.08087 -2.96364 3.08909 
4.08455 -3.11231 3.08718 4.08455 -2.9137 3.08718 4.08743 -2.45743 2.87445 
4.0876 -2.28887 2.64729 4.08843 -2.66781 3.01886 4.08973 -3.16226 3.08322 
4.08973 -2.86375 3.08322 4.0929 -2.53445 2.94357 4.09617 -3.21159 3.07714 
4.09617 -2.81442 3.07714 4.09682 -2.37097 2.78958 4.10265 -2.30995 2.70807 
4.10434 -3.2597 3.0695 4.10434 -2.76631 3.0695 4.10455 -2.61711 3.00584 
4.10741 -2.41731 2.85446 4.10911 -2.2122 2.4816 4.11033 -2.49191 2.92619 
4.11741 -2.7141 3.06068 4.11769 -2.22433 2.54533 4.11946 -2.57235 2.99134 
4.11979 -3.01301 3.11798 4.11979 -2.33411 2.76656 4.1221 -3.06301 3.11801 
4.1221 -2.963 3.11801 4.1258 -3.11288 3.11597 4.1258 -2.91313 3.11597 
4.12865 -2.23984 2.60795 4.12876 -2.37861 2.83311 4.13007 -2.44948 2.90707 
4.13087 -3.16251 3.11184 4.13087 -2.8635 3.11184 4.13217 -2.66249 3.04945 
4.13572 -2.52866 2.97513 4.13731 -3.21176 3.10565 4.13731 -2.81425 3.10565 
4.14196 -2.25866 2.66919 4.14827 -2.61218 3.03585 4.14905 -3.2645 3.09876 
4.14905 -2.76151 3.09876 4.15041 -2.4096 2.88678 4.15143 -2.34145 2.81044 
4.15436 -2.48525 2.95735 4.15672 -2.21005 2.58023 4.15755 -2.28071 2.7288 
4.16126 -3.01301 3.14424 4.16236 -2.70952 3.08945 4.16348 -2.56755 3.02105 
4.16368 -3.06306 3.14422 4.16368 -2.96295 3.14422 4.1676 -3.11323 3.14216 
4.1676 -2.91278 3.14216 4.16901 -2.22744 2.64216 4.17229 -2.37097 2.86505 
4.17279 -3.16289 3.13795 4.17279 -2.86312 3.13795 4.17432 -2.44319 2.93787 
4.17536 -2.3059 2.78651 4.17718 -2.65843 3.07777 4.18115 -2.52337 3.00485 
4.18364 -2.24819 2.70276 4.18392 -3.21519 3.13362 4.18392 -2.81082 3.13362 
4.19349 -2.60839 3.06374 4.19524 -2.40347 2.91734 4.19531 -2.33411 2.84208 
4.19601 -3.26787 3.1263 4.19601 -2.75814 3.1263 4.19729 -2.19813 2.61427 
4.20014 -2.48019 2.9867 4.2005 -2.27205 2.76137 4.20397 -3.01301 3.16843 
4.20671 -3.06323 3.16846 4.20671 -2.96278 3.16846 4.20983 -2.70595 3.11656 
4.21018 -2.5634 3.04904 4.21064 -3.11332 3.16626 4.21064 -2.91269 3.16626 
4.21103 -2.21735 2.67552 4.21732 -2.36523 2.89527 4.22005 -2.43858 2.96674 
4.22066 -3.16589 3.16393 4.22066 -2.86012 3.16393 4.22501 -2.65498 3.10443 
4.22678 -2.23999 2.73509 4.22805 -2.51954 3.03243 4.23198 -3.21802 3.15908 
4.23198 -2.80799 3.15908 4.23308 -2.28071 2.80432 4.23926 -2.18862 2.64734 
4.24007 -2.60575 3.08942 4.24129 -2.39913 2.94585 4.24469 -3.27076 3.15143 
4.24469 -2.75525 3.15143 4.24704 -2.47692 3.01394 4.24781 -3.01301 3.1905 
4.25066 -3.06328 3.19044 4.25066 -2.96273 3.19044 4.2538 -2.30995 2.85922 
4.25414 -2.2098 2.70773 4.25707 -2.56092 3.07432 4.25869 -2.70329 3.14118 
4.25911 -2.24819 2.77823 4.25981 -3.11583 3.19025 4.25981 -2.91018 3.19025 
4.26712 -2.43565 2.99361 4.27015 -3.16839 3.18743 4.27015 -2.85762 3.18743 
4.27272 -2.65326 3.12821 4.2754 -2.51704 3.05725 4.27682 -2.34228 2.91204 
4.28137 -3.22024 3.18195 4.28137 -2.80577 3.18195 4.28252 -2.18154 2.67936 
4.28635 -2.21735 2.75084 4.28789 -2.60426 3.11282 4.29268 -3.01301 3.21039 
4.29268 -2.25866 2.81991 4.29439 -2.7531 3.17381 4.29469 -2.47465 3.03835 
4.30092 -3.06559 3.21227 4.30092 -2.96042 3.21227 4.30153 -2.37716 2.96175 
4.30542 -2.55953 3.09737 4.30757 -2.70255 3.16306 4.31023 -3.11802 1.3615 
4.31023 -3.11802 3.21152 4.31023 -2.90799 3.21152 4.31184 -2.15528 2.65003 
4.31453 -2.18862 2.72261 4.31458 -2.28887 2.87427 4.31971 -2.22744 2.79286 
4.32057 -3.17016 1.36487 4.32057 -3.17016 3.20815 4.32057 -2.85585 3.20815 
4.32184 -2.6526 3.14972 4.3239 -2.51595 3.07986 4.32942 -2.41594 3.01028 
4.33192 -3.22185 1.37085 4.33192 -3.22185 3.20217 4.33192 -2.80416 3.20217 
4.33681 -2.60393 3.13388 4.33804 -2.32224 2.92608 4.33847 -3.01301 3.22805 
4.34422 -2.16114 2.69231 4.34424 -3.27295 1.37943 4.34424 -2.75306 3.19358 
4.34693 -3.06563 1.34345 4.34693 -3.06563 3.22957 4.34693 -2.96038 3.22957 
4.3476 -2.19813 2.76459 4.35392 -2.23984 2.83322 4.35461 -2.55938 3.11798 
4.35658 -3.11832 1.34455 4.35658 -3.11832 3.22847 4.35658 -2.90769 3.22847 
4.3575 -3.32331 1.39059 4.3575 -2.7027 3.18243 4.35774 -2.45594 3.05384 
4.36495 -2.35908 2.97646 4.36714 -3.17045 1.34831 4.36714 -3.17045 3.2247 
4.36714 -2.85556 3.2247 4.37166 -3.37279 1.40428 4.37166 -2.65322 3.16873 
4.37645 -2.2712 2.88682 4.37711 -2.17024 2.7346 4.37943 -3.22327 1.35473 
4.37943 -3.22327 3.21829 4.37943 -2.80274 3.21829 4.38164 -2.21005 2.80515 
4.38508 -3.01301 1.32957 4.38508 -3.01301 3.24345 4.38669 -3.42125 1.42048 
4.38669 -2.60476 3.15253 4.38792 -3.52751 1.47864 4.38792 -2.4985 3.09438 
4.39198 -3.2743 1.36378 4.39198 -2.75171 3.20923 4.3933 -3.62706 1.54937 
4.3933 -2.39895 3.02365 4.39399 -3.06575 1.32836 4.39399 -3.06575 3.24466 
4.39399 -2.96026 3.24466 4.40274 -3.72037 1.63434 4.40274 -2.30564 2.93867 
4.40371 -3.11835 1.3299 4.40371 -3.11835 3.24312 4.40371 -2.90766 3.24312 
4.40562 -3.32479 1.37545 4.40562 -2.70122 3.19757 4.40737 -2.14449 2.70348 
4.41108 -2.18186 2.77575 4.41531 -3.17149 1.33401 4.41531 -3.17149 3.23901 
4.41531 -2.85452 3.23901 4.41654 -2.22433 2.84419 4.41929 -3.48318 1.4419 
4.41929 -2.54283 3.13111 4.42001 -3.37413 1.38964 4.42001 -2.65188 3.18338 
4.42274 -3.58607 1.50691 4.42274 -2.43994 3.0661 4.42768 -3.22415 1.34096 
4.42768 -3.22415 3.23206 4.42768 -2.80186 3.23206 4.4303 -3.68228 1.58507 
4.4303 -2.34373 2.98794 4.43238 -3.01301 1.31648 4.43238 -3.01301 3.25654 
4.44071 -3.27518 1.35045 4.44071 -2.75083 3.22256 4.44121 -2.1556 2.7448 
4.44148 -3.06579 1.31568 4.44148 -3.06579 3.25734 4.44148 -2.96022 1.31568 
4.44148 -2.96022 3.25734 4.44209 -3.76941 1.67541 4.44209 -2.2566 2.89761 
4.44585 -2.19577 2.81513 4.45261 -3.11896 1.31741 4.45261 -3.11896 3.25561 
4.45261 -2.90705 1.31741 4.45261 -2.90705 3.25561 4.45327 -3.5426 1.46785 
4.45327 -2.48341 3.10517 4.45442 -3.32546 1.36263 4.45442 -2.70055 3.21039 
4.45749 -3.42916 1.4037 4.45749 -2.59685 3.16931 4.45846 -3.64126 1.53935 
4.45846 -2.38475 3.03367 4.46442 -3.17208 1.32204 4.46442 -3.17208 3.25098 
4.46442 -2.85393 1.32204 4.46442 -2.85393 3.25098 4.4687 -3.73369 1.62477 
4.4687 -2.29232 2.94825 4.47573 -2.16926 2.78475 4.47656 -3.22451 1.32956 
4.47656 -3.22451 3.24345 4.47656 -2.8015 1.32956 4.47656 -2.8015 3.24345 
4.48027 -3.01301 1.30572 4.48027 -3.01301 3.26729 4.48027 -2.2122 2.85276 
4.48844 -3.59917 1.49818 4.48844 -2.42684 3.07484 4.48978 -3.27546 1.33958 
4.48978 -2.75055 1.33958 4.48978 -2.75055 3.23344 4.49083 -3.49011 1.42725 
4.49083 -2.5359 3.14576 4.49091 -3.06623 1.30511 4.49091 -3.06623 3.26791 
4.49091 -2.95978 1.30511 4.49091 -2.95978 3.26791 4.49152 -3.381 1.37504 
4.49152 -2.64501 3.19798 4.49625 -3.6947 1.57714 4.49625 -2.33131 2.99588 
4.50208 -3.11929 1.30739 4.50208 -3.11929 3.26563 4.50208 -2.90672 1.30739 
4.50208 -2.90672 3.26563 4.50612 -2.14488 2.75311 4.50631 -3.78018 1.66775 
4.50631 -2.24583 2.90526 4.51005 -2.18519 2.8226 4.51377 -3.17205 1.31255 
4.51377 -3.17205 3.26047 4.51377 -2.85396 1.31255 4.51377 -2.85396 3.26047 
4.52461 -3.65261 1.53273 4.52461 -2.3734 3.04029 4.52579 -3.54884 1.45554 
4.52579 -2.47717 3.11747 4.52593 -3.22433 1.32058 4.52593 -3.22433 3.25243 
4.52593 -2.80168 1.32058 4.52593 -2.80168 3.25243 4.52679 -3.33099 1.35013 
4.52679 -2.69502 1.35013 4.52679 -2.69502 3.22289 4.52863 -3.01301 1.29733 
4.52863 -3.01301 3.27568 4.52947 -3.43484 1.39165 4.52947 -2.59117 1.39165 
4.52947 -2.59117 3.18136 4.53363 -3.7429 1.6178 4.53363 -2.28311 2.95521 
4.53942 -3.06626 1.29722 4.53942 -3.06626 3.27579 4.53942 -2.95975 1.29722 
4.53942 -2.95975 3.27579 4.54045 -2.16016 2.79094 4.54484 -2.20349 2.85892 
4.55089 -3.11957 1.30002 4.55089 -3.11957 3.27299 4.55089 -2.90644 1.30002 
4.55089 -2.90644 3.27299 4.56154 -3.60408 1.48796 4.56154 -2.42193 3.08505 
4.56158 -3.70262 1.57132 4.56158 -2.32339 3.00169 4.56269 -3.28017 1.32947 
4.56269 -2.74584 1.32947 4.56269 -2.74584 3.24355 4.56273 -3.1723 1.30572 
4.56273 -3.1723 3.26729 4.56273 -2.85371 1.30572 4.56273 -2.85371 3.26729 
4.56399 -3.49482 1.41734 4.56399 -2.53119 3.15567 4.56447 -3.38563 1.36517 
4.56447 -2.64038 1.36517 4.56447 -2.64038 3.20784 4.5712 -2.13747 2.75829 
4.57177 -3.78751 1.66248 4.57177 -2.2385 2.91053 4.57517 -2.17805 2.82763 
4.57735 -3.01301 1.29132 4.57735 -3.01301 3.28169 4.58855 -3.06637 1.29171 
4.58855 -3.06637 3.2813 4.58855 -2.95964 1.29171 4.58855 -2.95964 3.2813 
4.59911 -3.55217 1.44777 4.59911 -2.47384 3.12525 4.59917 -3.74893 1.61374 
4.59917 -2.27708 2.95927 4.59977 -3.65815 1.5262 4.59977 -2.36786 3.04682 
4.59996 -3.33479 1.3427 4.59996 -2.69122 1.3427 4.59996 -2.69122 3.23031 
4.6 -3.11958 1.29506 4.6 -3.11958 3.27795 4.6 -2.90643 1.29506 
4.6 -2.90643 3.27795 4.60044 -3.22613 1.31236 4.60044 -3.22613 3.26066 
4.60044 -2.79988 1.31236 4.60044 -2.79988 3.26066 4.60222 -3.43826 1.3844 
4.60222 -2.58775 1.3844 4.60222 -2.58775 3.18862 4.60575 -2.15473 2.79496 
4.60996 -2.19826 2.86262 4.6263 -3.01301 1.28771 4.6263 -3.01301 3.2853 
4.63713 -3.60782 1.48355 4.63713 -2.41819 3.08946 4.63713 -3.49717 1.41237 
4.63713 -2.52884 3.16065 4.63716 -3.70635 1.56692 4.63716 -2.31966 3.0061 
4.63717 -3.7913 1.65977 4.63717 -2.23471 2.91324 4.63758 -3.28138 1.32394 
4.63758 -2.74463 1.32394 4.63758 -2.74463 3.24908 4.63758 -3.38795 1.36023 
4.63758 -2.63806 1.36023 4.63758 -2.63806 3.21278 4.6376 -3.1735 1.30019 
4.6376 -3.1735 3.27282 4.6376 -2.85251 1.30019 4.6376 -2.85251 3.27282 
4.6376 -3.06641 1.28865 4.6376 -3.06641 3.28437 4.6376 -2.9596 1.28865 
4.6376 -2.9596 3.28437 4.64051 -2.13312 2.76041 4.64051 -2.17443 2.83018 
4.67536 -3.75107 1.61178 4.67536 -3.66 1.52402 4.67536 -3.55374 1.44532 
4.67536 -3.43941 1.38197 4.67536 -3.33571 1.34001 4.67536 -3.22673 1.30961 
4.67536 -3.22673 3.2634 4.67536 -3.11988 1.29224 4.67536 -3.01301 1.28651 
4.67536 -2.90613 1.29224 4.67536 -2.79928 1.30961 4.67536 -2.6903 1.34001 
4.67536 -2.6903 3.23301 4.67536 -2.5866 1.38197 4.67536 -2.5866 3.19104 
4.67536 -2.47227 3.1277 4.67536 -2.36601 3.049 4.67536 -2.27494 2.96123 
4.67536 -2.19651 2.86386 4.67536 -2.15264 2.79619 4.71022 -2.17443 2.83018 
4.71022 -2.13312 2.76041 4.71312 -3.06641 1.28865 4.71312 -2.9596 1.28865 
4.71313 -3.1735 1.30019 4.71313 -2.85251 1.30019 4.71315 -3.38795 1.36023 
4.71315 -2.63806 1.36023 4.71315 -3.28138 1.32394 4.71315 -2.74463 1.32394 
4.71356 -3.7913 1.65977 4.71356 -2.23471 2.91324 4.71356 -3.70635 1.56692 
4.71356 -2.31966 3.0061 4.7136 -3.49717 1.41237 4.7136 -3.60782 1.48355 
4.7136 -2.41819 3.08946 4.72443 -3.01301 1.28771 4.74077 -2.19826 2.86262 
4.74497 -2.15473 2.79496 4.74851 -3.43826 1.3844 4.74851 -2.58775 1.3844 
4.75029 -3.22613 1.31236 4.75029 -2.79988 1.31236 4.75072 -3.11958 1.29506 
4.75072 -2.90643 1.29506 4.75076 -3.33479 1.3427 4.75076 -2.69122 1.3427 
4.75096 -3.65815 1.5262 4.75096 -2.36786 3.04682 4.75156 -3.74893 1.61374 
4.75156 -2.27708 2.95927 4.75161 -3.55217 1.44777 4.76218 -3.06637 1.29171 
4.76218 -2.95964 1.29171 4.77338 -3.01301 1.29132 4.77556 -2.17805 2.82763 
4.77896 -3.78751 1.66248 4.77896 -2.2385 2.91053 4.77953 -2.13747 2.75829 
4.78625 -3.38563 1.36517 4.78625 -2.64038 1.36517 4.78674 -3.49482 1.41734 
4.788 -3.1723 1.30572 4.788 -2.85371 1.30572 4.78803 -3.28017 1.32947 
4.78803 -2.74584 1.32947 4.78914 -3.70262 1.57132 4.78919 -3.60408 1.48796 
4.79984 -3.11957 1.30002 4.79984 -2.90644 1.30002 4.80589 -2.20349 2.85892 
4.81027 -2.16016 2.79094 4.81131 -3.06626 1.29722 4.81131 -2.95975 1.29722 
4.8171 -3.7429 1.6178 4.82126 -3.43484 1.39165 4.82126 -2.59117 1.39165 
4.82209 -3.01301 1.29733 4.82394 -3.33099 1.35013 4.82394 -2.69502 1.35013 
4.82479 -3.22433 1.32058 4.82479 -2.80168 1.32058 4.82494 -3.54884 1.45554 
4.82612 -3.65261 1.53273 4.83696 -3.17205 1.31255 4.83696 -2.85396 1.31255 
4.84442 -3.78018 1.66775 4.84864 -3.11929 1.30739 4.84864 -2.90672 1.30739 
4.85448 -3.6947 1.57714 4.85921 -3.381 1.37504 4.85921 -2.64501 1.37504 
4.85982 -3.06623 1.30511 4.85982 -2.95978 1.30511 4.8599 -3.49011 1.42725 
4.86095 -3.27546 1.33958 4.86095 -2.75055 1.33958 4.86229 -3.59917 1.49818 
4.87045 -3.01301 1.30572 4.87417 -3.22451 1.32956 4.87417 -2.8015 1.32956 
4.88203 -3.73369 1.62477 4.88631 -3.17208 1.32204 4.88631 -2.85393 1.32204 
4.89227 -3.64126 1.53935 4.89323 -3.42916 1.4037 4.89323 -2.59685 1.4037 
4.89631 -3.32546 1.36263 4.89631 -2.70055 1.36263 4.89746 -3.5426 1.46785 
4.89811 -3.11896 1.31741 4.89811 -2.90705 1.31741 4.90864 -3.76941 1.67541 
4.90925 -3.06579 1.31568 4.90925 -2.96022 1.31568 4.91001 -3.27518 1.35045 
4.91001 -2.75083 1.35045 4.91834 -3.01301 1.31648 4.92043 -3.68228 1.58507 
4.92305 -3.22415 1.34096 4.92305 -2.80186 1.34096 4.92799 -3.58607 1.50691 
4.93072 -3.37413 1.38964 4.93072 -2.65188 1.38964 4.93143 -3.48318 1.4419 
4.93542 -3.17149 1.33401 4.93542 -2.85452 1.33401 4.94511 -3.32479 1.37545 
4.94511 -2.70122 1.37545 4.94701 -3.11835 1.3299 4.94701 -2.90766 1.3299 
4.94799 -3.72037 1.63434 4.95673 -3.06575 1.32836 4.95673 -2.96026 1.32836 
4.95743 -3.62706 1.54937 4.95875 -3.2743 1.36378 4.95875 -2.75171 1.36378 
4.96281 -3.52751 1.47864 4.96404 -3.42125 1.42048 4.96404 -2.60476 1.42048 
4.96565 -3.01301 1.32957 4.9713 -3.22327 1.35473 4.9713 -2.80274 1.35473 
4.97427 -3.75481 1.6862 4.97906 -3.37279 1.40428 4.97906 -2.65322 1.40428 
4.98359 -3.17045 1.34831 4.98359 -2.85556 1.34831 4.98577 -3.66693 1.59656 
4.99299 -3.57007 1.51918 4.99323 -3.32331 1.39059 4.99323 -2.7027 1.39059 
4.99414 -3.11832 1.34455 4.99414 -2.90769 1.34455 4.99612 -3.46663 1.45504 
4.99612 -2.55938 1.45504 4.9968 -3.78617 1.7398 5.0038 -3.06563 1.34345 
5.0038 -2.96038 1.34345 5.00649 -3.27295 1.37943 5.00649 -2.75306 1.37943 
5.01225 -3.01301 1.34496 5.01268 -3.70377 1.64693 5.01392 -3.42208 1.43914 
5.01392 -2.60393 1.43914 5.01881 -3.22185 1.37085 5.01881 -2.80416 1.37085 
5.02131 -3.61007 1.56274 5.02683 -3.51006 1.49315 5.02889 -3.37341 1.4233 
5.02889 -2.6526 1.4233 5.03016 -3.17016 1.36487 5.03016 -2.85585 1.36487 
5.03615 -3.73714 1.69874 5.0405 -3.11802 1.3615 5.0405 -2.90799 1.3615 
5.04316 -3.32346 1.40996 5.04316 -2.70255 1.40996 5.04531 -3.46648 1.47564 
5.04531 -2.55953 1.47564 5.0492 -3.64885 1.61127 5.0498 -3.06559 1.36075 
5.0498 -2.96042 1.36075 5.05604 -3.55136 1.53467 5.05634 -3.27291 1.39921 
5.05634 -2.7531 1.39921 5.05805 -3.76735 1.75311 5.05805 -3.01301 1.36263 
5.06284 -3.42175 1.4602 5.06284 -2.60426 1.4602 5.06936 -3.22024 1.39106 
5.06936 -2.80577 1.39106 5.07391 -3.68373 1.66098 5.07533 -3.50897 1.51577 
5.07801 -3.37275 1.44481 5.07801 -2.65326 1.44481 5.08058 -3.16839 1.38559 
5.08058 -2.85762 1.38559 5.08361 -3.59036 1.5794 5.09092 -3.11583 1.38277 
5.09092 -2.91018 1.38277 5.09204 -3.32272 1.43184 5.09204 -2.70329 1.43184 
5.09366 -3.46509 1.49869 5.09366 -2.56092 1.49869 5.09693 -3.71606 1.7138 
5.10006 -3.06328 1.38257 5.10006 -2.96273 1.38257 5.10292 -3.01301 1.38252 
5.10368 -3.54909 1.55908 5.10604 -3.27076 1.42159 5.10604 -2.75525 1.42159 
5.10944 -3.62688 1.62716 5.11065 -3.42026 1.4836 5.11065 -2.60575 1.4836 
5.11765 -3.7453 1.7687 5.11874 -3.21802 1.41394 5.11874 -2.80799 1.41394 
5.12268 -3.50647 1.54059 5.12572 -3.37103 1.46859 5.12572 -2.65498 1.46859 
5.13007 -3.16589 1.40909 5.13007 -2.86012 1.40909 5.13068 -3.58743 1.60627 
5.13341 -3.66078 1.67775 5.14009 -3.11332 1.40675 5.14009 -2.91269 1.40675 
5.14054 -3.46261 1.52397 5.14054 -2.5634 1.52397 5.1409 -3.32006 1.45645 
5.1409 -2.70595 1.45645 5.14402 -3.06323 1.40455 5.14402 -2.96278 1.40455 
5.14676 -3.01301 1.40459 5.15023 -3.75396 1.81164 5.15059 -3.54582 1.58632 
5.15472 -3.26787 1.44671 5.15472 -2.75814 1.44671 5.15541 -3.6919 1.73094 
5.15549 -3.62254 1.65568 5.15724 -3.41762 1.50928 5.15724 -2.60839 1.50928 
5.16681 -3.21519 1.43939 5.16681 -2.81082 1.43939 5.16958 -3.50264 1.56817 
5.16958 -2.52337 1.56817 5.17354 -3.36758 1.49525 5.17354 -2.65843 1.49525 
5.17536 -3.72011 1.78651 5.17641 -3.58282 1.63515 5.17793 -3.16289 1.43506 
5.17793 -2.86312 1.43506 5.17843 -3.65504 1.70797 5.18313 -3.11323 1.43086 
5.18313 -2.91278 1.43086 5.18705 -3.06306 1.4288 5.18705 -2.96295 1.4288 
5.18724 -3.45846 1.55197 5.18724 -2.56755 1.55197 5.18837 -3.31649 1.48356 
5.18837 -2.70952 1.48356 5.18947 -3.01301 1.42878 5.19317 -3.7453 1.84422 
5.19637 -3.54076 1.61566 5.1993 -3.68456 1.76258 5.20032 -3.61641 1.68624 
5.20168 -3.2645 1.47426 5.20168 -2.76151 1.47426 5.20246 -3.41383 1.53716 
5.20246 -2.61218 1.53716 5.21342 -3.21176 1.46737 5.21342 -2.81425 1.46737 
5.215 -3.49735 1.59788 5.215 -2.52866 1.59788 5.21856 -3.36352 1.52357 
5.21856 -2.66249 1.52357 5.21986 -3.16251 1.46117 5.21986 -2.8635 1.46117 
5.22066 -3.57653 1.66595 5.22196 -3.6474 1.73991 5.22493 -3.11288 1.45705 
5.22493 -2.91313 1.45705 5.22862 -3.06301 1.455 5.22862 -2.963 1.455 
5.23093 -3.6919 1.80646 5.23093 -3.01301 1.45504 5.23127 -3.45366 1.58167 
5.23127 -2.57235 1.58167 5.23332 -3.31191 1.51234 5.23332 -2.7141 1.51234 
5.24039 -3.5341 1.64682 5.24039 -2.49191 1.64682 5.24332 -3.6087 1.71855 
5.24618 -3.4089 1.56718 5.24618 -2.61711 1.56718 5.24638 -3.2597 1.50351 
5.24638 -2.76631 1.50351 5.24807 -3.71606 1.86495 5.25391 -3.65504 1.78344 
5.25456 -3.21159 1.49588 5.25456 -2.81442 1.49588 5.25782 -3.49156 1.62945 
5.25782 -2.53445 1.62945 5.261 -3.16226 1.48979 5.261 -2.86375 1.48979 
5.2623 -3.3582 1.55416 5.2623 -2.66781 1.55416 5.26313 -3.73714 1.92572 
5.2633 -3.56858 1.69857 5.26618 -3.11231 1.48584 5.26618 -2.9137 1.48584 
5.26986 -3.06237 1.48392 5.26986 -2.96364 1.48392 5.27106 -3.01301 1.4833 
5.2739 -3.44761 1.61355 5.2739 -2.5784 1.61355 5.27564 -3.61641 1.76155 
5.27667 -3.30648 1.54333 5.27667 -2.71953 1.54333 5.28187 -3.52711 1.68 
5.28187 -2.4989 1.68 5.28413 -3.66078 1.82847 5.2862 -3.259 1.53394 
5.2862 -2.76701 1.53394 5.28828 -3.40285 1.59923 5.28828 -2.62316 1.59923 
5.29425 -3.21092 1.52637 5.29425 -2.81509 1.52637 5.29593 -3.57653 1.74121 
5.29898 -3.4844 1.6629 5.29898 -2.54161 1.6629 5.30089 -3.16139 1.52054 
5.30089 -2.86462 1.52054 5.30089 -3.68373 1.88796 5.30413 -3.35188 1.58664 
5.30413 -2.67413 1.58664 5.30594 -3.11149 1.51665 5.30594 -2.91452 1.51665 
5.30619 -3.62254 1.80638 5.30862 -3.06231 1.51414 5.30862 -2.9637 1.51414 
5.30976 -3.01301 1.5135 5.31458 -3.44056 1.64729 5.31458 -2.58545 1.64729 
5.31494 -3.70377 1.94919 5.31505 -3.5341 1.72148 5.31515 -3.30525 1.57569 
5.31515 -2.72076 1.57569 5.32467 -3.25768 1.56641 5.32467 -2.76833 1.56641 
5.32672 -3.58282 1.78546 5.32865 -3.39569 1.63323 5.32865 -2.63032 1.63323 
5.33239 -3.20975 1.55877 5.33239 -2.81626 1.55877 5.33242 -3.49156 1.70405 
5.33242 -2.53445 1.70405 5.33471 -3.62688 1.85243 5.339 -3.16015 1.55307 
5.339 -2.86586 1.55307 5.34114 -3.34989 1.62074 5.34114 -2.67612 1.62074 
5.34331 -3.11138 1.54883 5.34331 -2.91463 1.54883 5.34602 -3.06213 1.54637 
5.34602 -2.96388 1.54637 5.34621 -3.54076 1.7655 5.34692 -3.01301 1.54556 
5.34832 -3.44761 1.68797 5.34832 -2.5784 1.68797 5.35202 -3.30329 1.60985 
5.35202 -2.72272 1.60985 5.3556 -3.58743 1.83119 5.36128 -3.25599 1.60059 
5.36128 -2.77002 1.60059 5.36265 -3.40285 1.67359 5.36265 -2.62316 1.67359 
5.36399 -3.49735 1.74687 5.36888 -3.2081 1.59299 5.36888 -2.81791 1.59299 
5.37482 -3.15974 1.58705 5.37482 -2.86627 1.58705 5.37523 -3.35188 1.65774 
5.37523 -2.67413 1.65774 5.37555 -3.54582 1.81128 5.37907 -3.11102 1.58281 
5.37907 -2.91499 1.58281 5.3802 -3.45366 1.7306 5.38162 -3.06207 1.58025 
5.38162 -2.96394 1.58025 5.38247 -3.01301 1.5794 5.38618 -3.30525 1.64672 
5.38618 -2.72076 1.64672 5.3947 -3.4089 1.71569 5.39546 -3.25768 1.6372 
5.39546 -2.76833 1.6372 5.4031 -3.20975 1.62948 5.4031 -2.81626 1.62948 
5.40772 -3.3582 1.69957 5.40881 -3.16015 1.62287 5.40881 -2.86586 1.62287 
5.41304 -3.11138 1.61856 5.41304 -2.91463 1.61856 5.4155 -3.06213 1.61585 
5.4155 -2.96388 1.61585 5.41632 -3.01301 1.61495 5.41854 -3.30648 1.6852 
5.42794 -3.259 1.67567 4.81012 -2.12197 2.76736 4.82107 -2.17518 2.82598 
4.82261 -2.12258 2.81626 4.82672 -2.06944 2.80467 4.83367 -2.01678 2.7923 
4.83616 -2.1753 2.87305 4.83726 -2.12262 2.86339 4.84102 -2.07048 2.85284 
4.84744 -2.01766 2.84055 4.85346 -2.17534 2.91905 4.85421 -2.12291 2.90975 
4.85649 -1.96664 2.82799 4.85758 -2.07077 2.8994 4.86356 -2.01908 2.88806 
4.86816 -1.91615 2.81436 4.87214 -1.96798 2.87573 4.87528 -2.17765 2.96931 
4.87548 -2.1251 2.96016 4.8783 -2.07254 2.94982 4.8833 -1.91762 2.86247 
4.88377 -2.02069 2.93861 4.89192 -1.96802 2.92559 4.89699 -1.86814 2.84831 
4.89726 -2.1777 3.01326 4.89946 -2.12761 3.00934 4.9018 -2.07504 2.99932 
4.90267 -1.91747 2.91241 4.90665 -2.02291 2.98799 4.91319 -1.81968 2.83329 
4.9143 -1.97018 2.97528 4.91601 -1.86753 2.89814 4.92149 -2.22793 3.05871 
4.92151 -2.17787 3.0563 4.92357 -2.12771 3.05237 4.92455 -1.91821 2.96128 
4.92777 -2.07804 3.04718 4.93185 -1.81885 2.88316 4.9321 -2.02574 3.03606 
4.93752 -1.86818 2.94726 4.93942 -1.97306 3.02397 4.94771 -2.17793 3.09787 
4.94775 -2.22793 3.10018 4.94775 -1.77431 2.86537 4.94916 -1.92087 3.01015 
4.94976 -2.12805 3.09418 4.95291 -1.81918 2.93208 4.95388 -2.07842 3.0891 
4.96008 -2.02917 3.08267 4.9613 -1.8699 2.99497 4.96697 -1.97643 3.07092 
4.96835 -1.77445 2.91455 4.97135 -1.71342 2.83205 4.97601 -2.22793 3.14031 
4.97627 -1.92444 3.05762 4.97631 -1.82067 2.9799 4.97663 -2.17857 3.13911 
4.97855 -2.12862 3.13543 4.9825 -2.07867 3.13025 4.98586 -1.73088 2.89608 
4.98796 -1.87335 3.04279 4.98859 -2.02934 3.12381 4.9914 -1.77584 2.9629 
4.99622 -1.98123 3.11563 4.99962 -1.65486 2.79724 5.00199 -1.82331 3.02649 
5.00505 -1.92902 3.10257 5.00621 -2.22793 3.179 5.00685 -2.17862 3.17786 
5.00848 -1.73196 2.94457 5.00936 -2.12944 3.17518 5.01189 -1.67086 2.86224 
5.01325 -2.07954 3.17013 5.01628 -1.87741 3.0878 5.01668 -1.77832 3.00979 
5.01908 -2.03001 3.1635 5.02665 -1.98194 3.15545 5.02738 -1.68957 2.92528 
5.02987 -1.8271 3.0717 5.0333 -1.73446 2.99192 5.03604 -1.93446 3.14591 
5.03827 -2.22793 3.21617 5.03908 -2.1788 3.21527 5.04154 -2.12956 3.21256 
5.04208 -1.61387 2.82668 5.04468 -1.78247 3.05649 5.04578 -2.08079 3.20825 
5.04687 -1.88273 3.13155 5.05148 -2.03118 3.20164 5.05179 -1.69184 2.97293 
5.05545 -1.63087 2.89055 5.05912 -1.98325 3.19391 5.05989 -1.83203 3.11542 
5.06088 -1.73829 3.03882 5.0684 -1.93568 3.1844 5.07211 -2.22793 3.25172 
5.07211 -1.65058 2.95286 5.07296 -2.17886 3.25087 5.07438 -1.78727 3.10051 
5.07552 -2.12991 3.24831 5.07778 -1.55865 2.78967 5.07903 -1.69511 3.01984 
5.07935 -1.88906 3.17338 5.07976 -2.0812 3.24406 5.0857 -2.03284 3.23813 
5.08927 -1.574 2.85502 5.09059 -1.74359 3.08425 5.09194 -1.83809 3.15753 
5.0933 -1.98495 3.23053 5.09898 -1.6535 2.99993 5.10256 -1.93764 3.22127 
5.10398 -1.59208 2.91845 5.10626 -1.79332 3.14315 5.10766 -2.22793 3.28556 
5.10837 -1.70018 3.06562 5.10856 -2.27705 3.28475 5.10856 -2.1788 3.28475 
5.11127 -2.12956 3.28229 5.11345 -1.89104 3.21038 5.11558 -2.08079 3.27805 
5.11748 -1.50724 2.75128 5.11987 -1.61405 2.97869 5.12216 -1.74937 3.12707 
5.12219 -2.03118 3.27235 5.12594 -1.84524 3.19789 5.12705 -1.52057 2.81723 
5.12786 -1.65811 3.04565 5.12991 -1.98325 3.26471 5.13943 -1.93568 3.25543 
5.13953 -1.70683 3.10964 5.13964 -1.53716 2.88193 5.14 -1.80037 3.18383 
5.14482 -2.22793 3.31762 5.14596 -2.27723 3.31698 5.14596 -2.17862 3.31698 
5.14839 -1.61839 3.02474 5.14864 -2.12944 3.31447 5.15045 -1.88906 3.24448 
5.15369 -1.5572 2.94316 5.1537 -2.07954 3.31058 5.15561 -1.75653 3.16822 
5.15866 -1.6644 3.0899 5.16033 -2.03001 3.30475 5.16046 -1.46075 2.71367 
5.1663 -1.83809 3.23189 5.16812 -1.47153 2.77788 5.16838 -1.98194 3.29718 
5.17046 -1.58016 3.00265 5.17271 -1.71382 3.15112 5.17791 -1.93446 3.28779 
5.17891 -1.48612 2.84352 5.17895 -1.62452 3.06956 5.18068 -1.79332 3.21757 
5.18352 -2.22793 3.34782 5.18472 -2.27729 3.34719 5.18472 -2.17857 3.34719 
5.1884 -2.12862 3.34528 5.19128 -1.67236 3.13255 5.19145 -1.5038 2.9054 
5.19228 -1.88273 3.27696 5.19358 -2.07867 3.34133 5.19676 -1.74937 3.20167 
5.20002 -2.02934 3.33524 5.20068 -1.58589 3.04768 5.20651 -1.52487 2.96617 
5.2082 -1.98123 3.32761 5.2084 -1.83203 3.26394 5.21126 -1.63223 3.11256 
5.21419 -1.70683 3.1843 5.22126 -1.92902 3.31878 5.22154 -1.43925 2.80343 
5.22331 -1.78727 3.24945 5.22365 -2.22793 3.37608 5.22365 -1.54903 3.02466 
5.22596 -2.27793 3.37612 5.22596 -2.17793 3.37612 5.22965 -2.32781 3.37407 
5.22965 -2.12805 3.37407 5.23251 -1.45476 2.86605 5.23262 -1.59353 3.09121 
5.23392 -1.6644 3.16517 5.23473 -2.07842 3.36994 5.23602 -1.87741 3.30755 
5.23958 -1.74359 3.23323 5.24116 -2.02917 3.36375 5.24582 -1.47358 2.92729 
5.25213 -1.8271 3.29395 5.25291 -1.97643 3.35686 5.25426 -1.62452 3.14488 
5.25529 -1.55637 3.06854 5.25821 -1.70018 3.21546 5.26141 -1.49563 2.9869 
5.26512 -2.22793 3.40234 5.26621 -1.92444 3.34756 5.26734 -1.78247 3.27915 
5.26753 -2.27798 3.40232 5.26753 -2.17787 3.40232 5.27146 -2.32815 3.40026 
5.27146 -2.12771 3.40026 5.27615 -1.58589 3.12315 5.27665 -2.07804 3.39606 
5.27817 -1.65811 3.19597 5.27922 -1.52082 3.04461 5.28104 -1.87335 3.33587 
5.28501 -1.73829 3.26295 5.28749 -1.46311 2.96086 5.28777 -2.02574 3.39172 
5.29734 -1.82331 3.32184 5.29909 -1.61839 3.17544 5.29917 -1.54903 3.10018 
5.29986 -2.4828 1.70481 5.29986 -1.97306 3.38441 5.30399 -1.69511 3.2448 
5.30435 -1.48698 3.01947 5.30782 -2.22793 3.42653 5.31056 -2.27815 3.42656 
5.31056 -2.1777 3.42656 5.31368 -1.92087 3.37466 5.31404 -1.77832 3.30715 
5.31449 -2.32825 3.42437 5.31449 -2.12761 3.42437 5.32118 -1.58016 3.15337 
5.3239 -1.6535 3.22485 5.32451 -2.07504 3.42203 5.32886 -1.8699 3.36253 
5.3319 -1.73446 3.29053 5.33584 -2.43294 1.67204 5.33584 -2.02291 3.41718 
5.33693 -1.49563 3.06242 5.34393 -1.82067 3.34752 5.34514 -1.61405 3.20396 
5.34855 -2.48568 1.67969 5.34855 -1.97018 3.40953 5.3509 -1.69184 3.27204 
5.35166 -2.22793 3.4486 5.35452 -2.2782 3.44855 5.35452 -2.17765 3.44855 
5.35766 -1.52487 3.11732 5.36092 -1.77584 3.33243 5.36255 -2.53764 1.68994 
5.36255 -1.91821 3.39928 5.36367 -2.33075 3.44835 5.36367 -2.1251 3.44835 
5.37097 -1.65058 3.25172 5.374 -2.38331 1.64369 5.374 -2.38331 3.44553 
5.374 -2.07254 3.44553 5.37657 -2.58767 1.70291 5.37657 -1.86818 3.38631 
5.37925 -1.73196 3.31535 5.38067 -1.5572 3.17014 5.38522 -2.43517 1.64917 
5.38522 -2.02069 3.44005 5.39175 -1.81918 3.37092 5.39653 -2.22793 3.46849 
5.39824 -2.48783 1.65731 5.39824 -1.96802 3.43191 5.39854 -1.68957 3.29645 
5.40478 -2.28051 3.47037 5.40478 -2.17534 3.47037 5.40538 -1.59208 3.21985 
5.40928 -1.77445 3.35548 5.41142 -2.53838 1.66806 5.41142 -1.91747 3.42116 
5.41408 -2.33295 1.6196 5.41408 -2.33295 3.46962 5.41408 -2.12291 3.46962 
5.42442 -2.38508 1.62297 5.42442 -2.38508 3.46625 5.42442 -2.07077 3.46625 
5.42569 -2.58833 1.6814 5.42569 -1.86753 3.40782 5.42775 -1.73088 3.33796 
5.43327 -1.63087 3.26838 5.43577 -2.43677 1.62895 5.43577 -2.01908 3.46027 
5.44066 -2.63701 1.69724 5.44066 -1.81885 3.39198 5.44233 -2.22793 3.48616 
5.44809 -2.48787 1.63754 5.44809 -1.96798 3.45169 5.45078 -2.28055 1.60155 
5.45078 -2.28055 3.48767 5.45078 -2.1753 3.48767 5.45846 -1.77431 3.37608 
5.46044 -2.33324 1.60265 5.46044 -2.33324 3.48657 5.46044 -2.12262 3.48657 
5.46136 -2.53823 1.64869 5.46136 -1.91762 3.44053 5.46159 -1.67086 3.31194 
5.46881 -1.574 3.23456 5.47099 -2.38537 1.60642 5.47099 -2.38537 3.48281 
5.47099 -2.07048 3.48281 5.47552 -2.58771 1.66239 5.47552 -1.86814 3.42684 
5.48328 -2.43819 1.61283 5.48328 -2.01766 3.47639 5.48893 -2.22793 1.58767 
5.48893 -2.22793 3.50155 5.49054 -2.63618 1.67859 5.49054 -1.81968 3.41064 
5.49177 -1.71342 3.35248 5.49583 -2.48922 1.62189 5.49583 -1.96664 3.46734 
5.49715 -1.61387 3.28175 5.49785 -2.28068 1.58646 5.49785 -2.28068 3.50276 
5.49785 -2.17518 3.50276 5.50757 -2.33327 1.588 5.50757 -2.33327 3.50122 
5.50757 -2.12258 3.50122 5.50947 -2.53971 1.63355 5.50947 -1.91615 3.45567 
5.51916 -2.38641 1.59211 5.51916 -2.38641 3.49711 5.51916 -2.06944 3.49711 
5.52315 -1.75775 3.38922 5.52386 -2.58905 1.64774 5.52386 -1.8668 3.44148 
5.52659 -1.65486 3.32421 5.53153 -2.43908 1.59906 5.53153 -2.43908 3.49016 
5.53153 -2.01678 3.49016 5.53624 -2.22793 1.57458 5.53624 -2.22793 3.51464 
5.54457 -2.49011 1.60855 5.54457 -1.96575 3.48067 5.54533 -2.28072 1.57378 
5.54533 -2.28072 3.51544 5.54533 -2.17514 1.57378 5.54533 -2.17514 3.51544 
5.55647 -2.33388 1.57551 5.55647 -2.33388 3.51371 5.55647 -2.12197 1.57551 
5.55647 -2.12197 3.51371 5.55713 -1.69833 3.36327 5.55828 -2.54039 1.62073 
5.55828 -1.91547 3.46849 5.56135 -2.64409 1.66181 5.56135 -1.81177 3.42742 
5.56827 -2.387 1.58014 5.56827 -2.387 3.50908 5.56827 -2.06886 1.58014 
5.56827 -2.06886 3.50908 5.58041 -2.43943 1.58767 5.58041 -2.43943 3.50156 
5.58041 -2.01642 3.50156 5.58413 -2.22793 1.56383 5.58413 -2.22793 3.5254 
5.59229 -1.64176 3.33294 5.59363 -2.49038 1.59768 5.59363 -1.96547 3.49154 
5.59469 -2.70503 1.68535 5.59469 -1.75082 3.40387 5.59476 -2.28115 1.56321 
5.59476 -2.28115 3.52601 5.59476 -2.1747 1.56321 5.59476 -2.1747 3.52601 
5.59537 -2.59593 1.63314 5.59537 -1.85993 3.45608 5.60594 -2.33422 1.56549 
5.60594 -2.33422 3.52373 5.60594 -2.12164 1.56549 5.60594 -2.12164 3.52373 
5.61763 -2.38697 1.57065 5.61763 -2.38697 3.51857 5.61763 -2.06889 1.57065 
5.61763 -2.06889 3.51857 5.62964 -1.69209 3.37558 5.62979 -2.43925 1.57869 
5.62979 -2.43925 3.51054 5.62979 -2.0166 1.57869 5.62979 -2.0166 3.51054 
5.63064 -2.54591 1.60823 5.63064 -1.90994 1.60823 5.63064 -1.90994 3.48099 
5.63249 -2.22793 1.55543 5.63249 -2.22793 3.53379 5.63332 -2.64977 1.64976 
5.63332 -1.80609 3.43947 5.64328 -2.28119 1.55533 5.64328 -2.28119 3.5339 
5.64328 -2.17467 1.55533 5.64328 -2.17467 3.5339 5.65475 -2.33449 1.55813 
5.65475 -2.33449 3.5311 5.65475 -2.12137 1.55813 5.65475 -2.12137 3.5311 
5.66655 -2.49509 1.58757 5.66655 -2.49509 3.50165 5.66655 -1.96076 1.58757 
5.66655 -1.96076 3.50165 5.66658 -2.38722 1.56383 5.66658 -2.38722 3.5254 
5.66658 -2.06864 1.56383 5.66658 -2.06864 3.5254 5.66784 -2.70974 1.67544 
5.66784 -1.74611 3.41378 5.66833 -2.60055 1.62328 5.66833 -1.8553 1.62328 
5.66833 -1.8553 3.46594 5.6812 -2.22793 1.54943 5.6812 -2.22793 3.5398 
5.6924 -2.28129 1.54982 5.6924 -2.28129 3.5394 5.6924 -2.17456 1.54982 
5.6924 -2.17456 3.5394 5.70382 -2.54971 1.60081 5.70382 -1.90614 1.60081 
5.70382 -1.90614 3.48842 5.70386 -2.3345 1.55317 5.70386 -2.3345 3.53606 
5.70386 -2.12135 1.55317 5.70386 -2.12135 3.53606 5.70429 -2.44105 1.57046 
5.70429 -2.44105 3.51876 5.70429 -2.0148 1.57046 5.70429 -2.0148 3.51876 
5.70607 -2.65319 1.6425 5.70607 -1.80267 1.6425 5.70607 -1.80267 3.44672 
5.73015 -2.22793 1.54582 5.73015 -2.22793 3.54341 5.74098 -2.7121 1.67047 
5.74098 -1.74376 3.41875 5.74143 -2.4963 1.58204 5.74143 -1.95955 1.58204 
5.74143 -1.95955 3.50718 5.74143 -2.60287 1.61834 5.74143 -1.85298 1.61834 
5.74143 -1.85298 3.47089 5.74146 -2.38843 1.5583 5.74146 -2.38843 3.53092 
5.74146 -2.06743 1.5583 5.74146 -2.06743 3.53092 5.74146 -2.28133 1.54675 
5.74146 -2.28133 3.54247 5.74146 -2.17453 1.54675 5.74146 -2.17453 3.54247 
5.77922 -2.76867 1.70342 5.77922 -2.65433 1.64008 5.77922 -2.55063 1.59811 
5.77922 -2.44165 1.56772 5.77922 -2.33481 1.55034 5.77922 -2.33481 3.53888 
5.77922 -2.22793 1.54461 5.77922 -2.22793 3.54461 5.77922 -2.12105 1.55034 
5.77922 -2.12105 3.53888 5.77922 -2.0142 1.56772 5.77922 -2.0142 3.5215 
5.77922 -1.90522 1.59811 5.77922 -1.90522 3.49111 5.77922 -1.80153 1.64008 
5.77922 -1.80153 3.44915 5.81698 -2.28133 1.54675 5.81698 -2.17453 1.54675 
5.81698 -2.17453 3.54247 5.81698 -2.38843 1.5583 5.81698 -2.06743 1.5583 
5.81698 -2.06743 3.53092 5.817 -2.60287 1.61834 5.817 -1.85298 1.61834 
5.817 -1.85298 3.47089 5.81701 -2.4963 1.58204 5.81701 -1.95955 1.58204 
5.81701 -1.95955 3.50718 5.81745 -2.7121 1.67047 5.82829 -2.22793 1.54582 
5.82829 -2.22793 3.54341 5.85236 -2.65319 1.6425 5.85236 -1.80267 1.6425 
5.85236 -1.80267 3.44672 5.85414 -2.44105 1.57046 5.85414 -2.0148 1.57046 
5.85414 -2.0148 3.51876 5.85458 -2.3345 1.55317 5.85458 -2.12135 1.55317 
5.85458 -2.12135 3.53606 5.85462 -2.54971 1.60081 5.85462 -1.90614 1.60081 
5.85462 -1.90614 3.48842 5.85547 -2.76709 1.70587 5.86604 -2.28129 1.54982 
5.86604 -2.17456 1.54982 5.86604 -2.17456 3.5394 5.87724 -2.22793 1.54943 
5.89011 -2.60055 1.62328 5.89011 -1.8553 1.62328 5.89011 -1.8553 3.46594 
5.8906 -2.70974 1.67544 5.89185 -2.38722 1.56383 5.89185 -2.06864 1.56383 
5.89185 -2.06864 3.5254 5.89189 -2.49509 1.58757 5.89189 -1.96076 1.58757 
5.89189 -1.96076 3.50165 5.89305 -2.819 1.74607 5.90369 -2.33449 1.55813 
5.90369 -2.12137 1.55813 5.91516 -2.28119 1.55533 5.91516 -2.17467 1.55533 
5.92512 -2.64977 1.64976 5.92595 -2.22793 1.55543 5.92779 -2.54591 1.60823 
5.92779 -1.90994 1.60823 5.92779 -1.90994 3.48099 5.92865 -2.43925 1.57869 
5.92865 -2.0166 1.57869 5.92865 -2.0166 3.51054 5.9288 -2.76376 1.71365 
5.94081 -2.38697 1.57065 5.94081 -2.06889 1.57065 5.9525 -2.33422 1.56549 
5.9525 -2.12164 1.56549 5.96306 -2.59593 1.63314 5.96306 -1.85993 1.63314 
5.96306 -1.85993 3.45608 5.96367 -2.28115 1.56321 5.96367 -2.1747 1.56321 
5.96375 -2.70503 1.68535 5.9648 -2.49038 1.59768 5.9648 -1.96547 1.59768 
5.9648 -1.96547 3.49154 5.96614 -2.81409 1.75628 5.97431 -2.22793 1.56383 
5.97803 -2.43943 1.58767 5.97803 -2.01642 1.58767 5.99017 -2.387 1.58014 
5.99017 -2.06886 1.58014 5.99612 -2.85618 1.79745 5.99709 -2.64409 1.66181 
6.00016 -2.54039 1.62073 6.00016 -1.91547 1.62073 6.00016 -1.91547 3.46849 
6.00131 -2.75752 1.72595 6.00197 -2.33388 1.57551 6.00197 -2.12197 1.57551 
6.0131 -2.28072 1.57378 6.0131 -2.17514 1.57378 6.01387 -2.49011 1.60855 
6.01387 -1.96575 1.60855 6.0222 -2.22793 1.57458 6.0269 -2.43908 1.59906 
6.0269 -2.01678 1.59906 6.03185 -2.801 1.76501 6.03457 -2.58905 1.64774 
6.03529 -2.69811 1.7 6.03927 -2.38641 1.59211 6.03927 -2.06944 1.59211 
6.04896 -2.53971 1.63355 6.04896 -1.91615 1.63355 6.05087 -2.33327 1.588 
6.05087 -2.12258 1.588 6.06059 -2.28068 1.58646 6.06059 -2.17518 1.58646 
6.06128 -2.84198 1.80747 6.0626 -2.48922 1.62189 6.0626 -1.96664 1.62189 
6.06666 -2.74244 1.73674 6.06789 -2.63618 1.67859 6.0695 -2.22793 1.58767 
6.07516 -2.43819 1.61283 6.07516 -2.01766 1.61283 6.08292 -2.58771 1.66239 
6.08744 -2.38537 1.60642 6.08744 -2.07048 1.60642 6.08963 -2.88185 1.85466 
6.09685 -2.78499 1.77728 6.09708 -2.53823 1.64869 6.098 -2.33324 1.60265 
6.098 -2.12262 1.60265 6.09998 -2.68155 1.71314 6.10765 -2.28055 1.60155 
6.10765 -2.1753 1.60155 6.11034 -2.48787 1.63754 6.11034 -1.96798 1.63754 
6.11611 -2.22793 1.60307 6.11654 -2.9187 1.90504 6.11777 -2.63701 1.69724 
6.12266 -2.43677 1.62895 6.12266 -2.01908 1.62895 6.12516 -2.82499 1.82084 
6.13069 -2.72498 1.75126 6.13274 -2.58833 1.6814 6.13401 -2.38508 1.62297 
6.13401 -2.07077 1.62297 6.14435 -2.33295 1.6196 6.14435 -2.12291 1.6196 
6.14701 -2.53838 1.66806 6.14916 -2.6814 1.73375 6.15305 -2.86377 1.86937 
6.15366 -2.28051 1.61885 6.15366 -2.17534 1.61885 6.15989 -2.76628 1.79277 
6.16019 -2.48783 1.65731 6.16019 -1.96802 1.65731 6.1619 -2.22793 1.62073 
6.16669 -2.63668 1.7183 6.17321 -2.43517 1.64917 6.17321 -2.02069 1.64917 
6.17777 -2.89865 1.91908 6.17918 -2.7239 1.77387 6.18187 -2.58767 1.70291 
6.18443 -2.38331 1.64369 6.18443 -2.07254 1.64369 6.18747 -2.80528 1.8375 
6.19477 -2.33075 1.64087 6.19477 -2.1251 1.64087 6.19589 -2.53764 1.68994 
6.19751 -2.68001 1.7568 6.20078 -2.93098 1.9719 6.20392 -2.2782 1.64067 
6.20392 -2.17765 1.64067 6.20677 -2.22793 1.64062 6.20754 -2.76401 1.81718 
6.20989 -2.48568 1.67969 6.21329 -2.8418 1.88527 6.21451 -2.63519 1.7417 
6.22151 -2.96022 2.0268 6.2226 -2.43294 1.67204 6.2226 -2.02291 1.67204 
6.22653 -2.72139 1.79869 6.22958 -2.58595 1.72669 6.23392 -2.38081 1.66719 
6.23392 -2.07504 1.66719 6.23453 -2.80236 1.86438 6.23726 -2.8757 1.93585 
6.24394 -2.32825 1.66486 6.24394 -2.12761 1.66486 6.2444 -2.67753 1.78208 
6.24476 -2.53499 1.71456 6.24787 -2.27815 1.66266 6.24787 -2.1777 1.66266 
6.25061 -2.22793 1.66269 6.25408 -2.96888 2.06975 6.25445 -2.76075 1.84442 
6.25857 -2.4828 1.70481 6.25927 -2.90682 1.98904 6.25935 -2.83746 1.91378 
6.26109 -2.63254 1.76738 6.27066 -2.43011 1.6975 6.27066 -2.02574 1.6975 
6.27343 -2.71756 1.82627 6.2774 -2.5825 1.75335 6.27922 -2.93503 2.04461 
6.28026 -2.79774 1.89325 6.28179 -2.37782 1.69317 6.28179 -2.07804 1.69317 
6.28229 -2.86996 1.96607 6.28698 -2.32815 1.68896 6.28698 -2.12771 1.68896 
6.29091 -2.27798 1.6869 6.29091 -2.17787 1.6869 6.2911 -2.67338 1.81007 
6.29222 -2.53141 1.74167 6.29332 -2.22793 1.68688 6.29703 -2.96022 2.10232 
6.30022 -2.75568 1.87377 6.30315 -2.89949 2.02068 6.30417 -2.83133 1.94434 
6.30553 -2.47942 1.73236 6.30631 -2.62875 1.79527 6.31262 -2.98227 2.16193 
6.31727 -2.42668 1.72547 6.31886 -2.71227 1.85599 6.32241 -2.57844 1.78167 
6.32371 -2.37743 1.71928 6.32371 -2.07842 1.71928 6.32451 -2.79145 1.92405 
6.32582 -2.86232 1.99801 6.32878 -2.32781 1.71515 6.32878 -2.12805 1.71515 
6.33248 -2.27793 1.71311 6.33248 -2.17793 1.71311 6.33479 -2.90682 2.06456 
6.33479 -2.22793 1.71314 6.33512 -2.66858 1.83977 6.33717 -2.52683 1.77044 
6.34425 -2.74903 1.90493 6.34717 -2.82363 1.97666 6.35003 -2.62382 1.82528 
6.35024 -2.47462 1.76162 6.35193 -2.93098 2.12305 6.35776 -2.86996 2.04154 
6.35842 -2.42651 1.75398 6.36168 -2.70648 1.88755 6.36485 -2.37718 1.7479 
6.36616 -2.57313 1.81226 6.36716 -2.7835 1.95667 6.37004 -2.32724 1.74394 
6.37004 -2.12862 1.74394 6.37371 -2.27729 1.74203 6.37371 -2.17857 1.74203 
6.37492 -2.22793 1.7414 6.37775 -2.66253 1.87165 6.37949 -2.83133 2.01966 
6.38052 -2.5214 1.80144 6.38572 -2.74203 1.93811 6.38798 -2.8757 2.08657 
6.39006 -2.47392 1.79204 6.39214 -2.61777 1.85733 6.39811 -2.42584 1.78447 
6.39978 -2.79145 1.99932 6.40283 -2.69932 1.921 6.40474 -2.37632 1.77865 
6.40475 -2.89865 2.14606 6.40799 -2.5668 1.84474 6.40979 -2.32641 1.77476 
6.40979 -2.12944 1.77476 6.41005 -2.83746 2.06448 6.41247 -2.27723 1.77224 
6.41247 -2.17862 1.77224 6.41361 -2.22793 1.7716 6.41843 -2.65548 1.90539 
6.4189 -2.74903 1.97958 6.41901 -2.52017 1.83379 6.42852 -2.4726 1.82452 
6.43058 -2.79774 2.04357 6.4325 -2.61061 1.89133 6.43624 -2.42468 1.81687 
6.43628 -2.70648 1.96215 6.43856 -2.8418 2.11054 6.44285 -2.37507 1.81117 
6.44499 -2.56482 1.87884 6.44717 -2.3263 1.80694 6.44717 -2.12956 1.80694 
6.44988 -2.27705 1.80448 6.44988 -2.1788 1.80448 6.45006 -2.75568 2.02361 
6.45078 -2.22793 1.80366 6.45218 -2.66253 1.94608 6.45588 -2.51821 1.86795 
6.45945 -2.80236 2.08929 6.46513 -2.47091 1.8587 6.4665 -2.61777 1.93169 
6.46784 -2.71227 2.00497 6.47274 -2.42302 1.85109 6.47867 -2.37466 1.84516 
6.47909 -2.5668 1.91584 6.47941 -2.76075 2.06938 6.48292 -2.32594 1.84091 
6.48405 -2.66858 1.98871 6.48547 -2.27699 1.83836 6.48547 -2.17886 1.83836 
6.48632 -2.22793 1.8375 6.49003 -2.52017 1.90482 6.49756 -2.71756 2.0504 
6.49855 -2.62382 1.9738 6.49931 -2.4726 1.89531 6.50696 -2.42468 1.88758 
6.51157 -2.57313 1.95767 6.51266 -2.37507 1.88098 6.51376 -2.67338 2.03273 
6.51689 -2.3263 1.87666 6.51935 -2.27705 1.87395 6.51935 -2.1788 1.87395 
6.52017 -2.22793 1.87305 6.52239 -2.5214 1.94331 6.52514 -2.72139 2.0973 
6.52856 -2.62875 2.01752 6.53179 -2.47392 1.93377 6.53936 -2.42584 1.92572 
6.54175 -2.67753 2.07943 6.54216 -2.57844 2.00142 6.54518 -2.37632 1.91909 
6.54907 -2.32641 1.91404 6.55159 -2.27723 1.91136 6.55223 -2.22793 1.91022 
6.55339 -2.52683 1.98666 6.55645 -2.63254 2.06274 6.56221 -2.47462 1.97359 
6.56985 -2.42651 1.96541 6.57048 -2.5825 2.04643 6.57593 -2.37718 1.95898 
6.57989 -2.32724 1.95379 6.5818 -2.27729 1.95012 6.58216 -2.53141 2.0316 
6.58243 -2.22793 1.94891 6.59147 -2.47942 2.0183 6.59836 -2.42668 2.00655 
6.60455 -2.37743 2.00012 6.60868 -2.32781 1.99505 6.60927 -2.53499 2.07907 
6.61069 -2.22793 1.98904 6.61072 -2.27793 1.99135 6.61901 -2.4828 2.06525 
6.62633 -2.43011 2.05316 6.63066 -2.37782 2.04204 6.63487 -2.32815 2.03685 
6.63693 -2.27798 2.03292 6.65179 -2.43294 2.10123 6.65664 -2.38081 2.08991 
6.65897 -2.32825 2.07989 6.66117 -2.27815 2.07596 6.68296 -2.33075 2.12906 
6.68315 -2.2782 2.11991 5.70312 -0.07296 2.74686 5.7091 -0.02127 2.73551 
5.71769 0.02983 2.72319 5.72102 -0.12729 2.80762 5.72384 -0.07473 2.79728 
5.72884 0.08019 2.70993 5.72932 -0.02287 2.78606 5.73746 0.02979 2.77304 
5.74254 0.12967 2.69577 5.74281 -0.17989 2.86072 5.74501 -0.12979 2.85679 
5.74734 -0.07723 2.84677 5.74821 0.08034 2.75986 5.75219 -0.0251 2.83545 
5.75874 0.17814 2.68074 5.75984 0.02764 2.82274 5.76155 0.13029 2.74559 
5.76703 -0.23011 2.90617 5.76705 -0.18006 2.90376 5.76911 -0.12989 2.89983 
5.77009 0.0796 2.80874 5.77332 -0.08022 2.89464 5.77739 0.17897 2.73062 
5.77765 -0.02793 2.88351 5.78016 0.24007 2.64814 5.78306 0.12963 2.79472 
5.78497 0.02476 2.87142 5.79326 -0.28011 2.94533 5.79326 -0.18011 2.94533 
5.79329 -0.23011 2.94764 5.79329 0.22351 2.71283 5.79471 0.07695 2.85761 
5.7953 -0.13023 2.94163 5.79845 0.17864 2.77954 5.79943 -0.08061 2.93656 
5.80562 -0.03136 2.93012 5.8061 0.29948 2.61416 5.80684 0.12791 2.84243 
5.81251 0.02138 2.91838 5.8139 0.22336 2.76201 5.81689 0.2844 2.67951 
5.82155 -0.23011 2.98777 5.82182 0.07337 2.90507 5.82185 0.17715 2.82736 
5.82218 -0.27947 2.98656 5.82218 -0.18075 2.98656 5.82409 -0.32942 2.98289 
5.82409 -0.1308 2.98289 5.82805 -0.08086 2.9777 5.83141 0.26694 2.74354 
5.8335 0.12446 2.89025 5.83413 -0.03153 2.97127 5.83643 0.35605 2.57899 
5.83695 0.22197 2.81036 5.84177 0.01658 2.96309 5.84517 0.34296 2.6447 
5.84753 0.1745 2.87394 5.85059 0.06879 2.95002 5.85175 -0.23011 3.02646 
5.85239 -0.27942 3.02532 5.85239 -0.18081 3.02532 5.85402 0.26586 2.79203 
5.85491 -0.3286 3.02264 5.85491 -0.13163 3.02264 5.85743 0.32695 2.7097 
5.8588 -0.3785 3.01759 5.8588 -0.08172 3.01759 5.86182 0.1204 2.93526 
5.86223 0.21949 2.85725 5.86445 0.41503 2.46766 5.86463 -0.0322 3.01096 
5.87098 0.40949 2.54282 5.87219 0.01588 3.00291 5.87292 0.30824 2.77274 
5.87542 0.17071 2.91916 5.8776 0.39814 2.60897 5.87884 0.26335 2.83938 
5.88159 0.06336 2.99337 5.88381 -0.23011 3.06363 5.88463 -0.27924 3.06273 
5.88463 -0.18099 3.06273 5.88709 -0.32848 3.06002 5.88709 -0.13174 3.06002 
5.88762 0.38394 2.67413 5.89022 0.21534 2.90395 5.89132 -0.37725 3.0557 
5.89132 -0.08297 3.0557 5.89241 0.11509 2.97901 5.89702 -0.42686 3.04909 
5.89702 -0.03336 3.04909 5.89733 0.30597 2.82039 5.90099 0.36695 2.73801 
5.90467 0.01456 3.04137 5.90517 0.46324 2.43027 5.90543 0.16578 2.96288 
5.90642 0.25952 2.88628 5.90958 0.4595 2.50585 5.91395 0.06213 3.03186 
5.91539 0.45158 2.57119 5.91766 -0.23011 3.09917 5.91766 0.34724 2.80032 
5.91851 -0.27918 3.09832 5.91851 -0.18105 3.09832 5.91993 0.21054 2.94797 
5.92106 -0.32813 3.09577 5.92106 -0.1321 3.09577 5.92333 0.43916 2.63713 
5.92457 0.30271 2.8673 5.92489 0.10876 3.02084 5.92531 -0.37684 3.09152 
5.92531 -0.08338 3.09152 5.93124 -0.4252 3.08559 5.93124 -0.03502 3.08559 
5.93481 0.42381 2.70248 5.93614 0.25423 2.93171 5.93748 0.15973 3.00499 
5.93885 -0.47309 3.07798 5.93885 0.01287 3.07798 5.94453 0.34432 2.84738 
5.9481 -0.5204 3.06873 5.9481 0.06017 3.06873 5.94952 0.40573 2.7659 
5.95004 0.50796 2.39207 5.9518 0.20449 2.9906 5.952 0.50581 2.31587 
5.952 0.50581 2.46826 5.9532 -0.23011 3.13302 5.95392 0.29764 2.91307 
5.9541 -0.27924 3.1322 5.9541 -0.18099 3.1322 5.95606 0.49978 2.53381 
5.95681 -0.32848 3.12974 5.95681 -0.13174 3.12974 5.95899 0.10678 3.05784 
5.96113 -0.37725 3.12551 5.96113 -0.08297 3.12551 5.96302 0.49057 2.59873 
5.96542 0.38376 2.82614 5.9677 0.24844 2.97453 5.96774 -0.42686 3.11981 
5.96774 -0.03336 3.11981 5.97148 0.15257 3.04535 5.9726 0.47725 2.66469 
5.9734 0.3397 2.89311 5.97546 -0.47479 3.11216 5.97546 0.01456 3.11216 
5.98497 -0.52236 3.10288 5.98497 0.06213 3.10288 5.98508 0.29099 2.9571 
5.98519 0.46066 2.72939 5.98555 0.19744 3.03128 5.99037 -0.23011 3.16508 
5.99151 -0.27942 3.16444 5.99151 -0.18081 3.16444 5.99393 0.37942 2.8722 
5.99419 -0.3286 3.16192 5.99419 -0.13163 3.16192 5.99599 -0.56898 3.09194 
5.99599 0.10876 3.09194 5.99803 0.54818 2.35387 5.99803 0.54818 2.43027 
5.99923 0.44061 2.79062 5.99924 -0.3785 3.15803 5.99924 -0.08172 3.15803 
6.00074 0.54439 2.28847 6.00074 0.54439 2.49567 6.00115 0.24128 3.01568 
6.0042 0.33341 2.93736 6.00587 -0.42803 3.1522 6.00587 -0.0322 3.1522 
6.00601 0.53707 2.22301 6.00601 0.53707 2.56112 6.01184 -0.61995 3.07935 
6.01184 0.15973 3.07935 6.01366 0.52629 2.62534 6.01392 -0.4761 3.14464 
6.01392 0.01588 3.14464 6.016 0.41766 2.85011 6.01826 0.28399 2.99857 
6.02346 -0.52358 3.13524 6.02346 0.06336 3.13524 6.02445 0.51169 2.69098 
6.02449 0.37329 2.91702 6.02623 0.20449 3.06503 6.02906 -0.23011 3.19528 
6.03027 -0.27947 3.19465 6.03027 -0.18075 3.19465 6.03394 -0.32942 3.19274 
6.03394 -0.1308 3.19274 6.03682 0.32546 2.98001 6.037 0.49402 2.75285 
6.03782 -0.57531 3.12442 6.03782 0.11509 3.12442 6.03913 -0.37937 3.18878 
6.03913 -0.08086 3.18878 6.0423 0.24844 3.04913 6.04556 -0.4287 3.1827 
6.04556 -0.03153 3.1827 6.04622 0.41192 2.89514 6.04741 0.58638 2.39207 
6.04865 0.58464 2.32666 6.04865 0.58464 2.45747 6.05205 0.47294 2.81363 
6.05235 0.5794 2.26154 6.05235 0.5794 2.52259 6.05374 -0.47681 3.17506 
6.05374 0.01658 3.17506 6.05395 -0.62601 3.1114 6.05395 0.16578 3.1114 
6.05681 0.36559 2.96002 6.05851 0.57069 2.19698 6.05851 0.57069 2.58716 
6.05973 0.29099 3.03175 6.06681 -0.52902 3.16624 6.06681 0.06879 3.16624 
6.06708 0.55856 2.13325 6.06708 0.55856 2.65089 6.06886 -0.67077 3.0969 
6.06886 0.21054 3.0969 6.06919 -0.23011 3.22354 6.06919 0.44878 2.87212 
6.0715 -0.28011 3.22357 6.0715 -0.18011 3.22357 6.0752 -0.32999 3.22153 
6.0752 -0.13023 3.22153 6.07805 0.54305 2.07063 6.07805 0.54305 2.71351 
6.07816 0.40428 2.93867 6.07947 0.33341 3.01263 6.08027 -0.37962 3.2174 
6.08027 -0.08061 3.2174 6.08109 0.60846 2.35721 6.08109 0.60846 2.42692 
6.08157 -0.58063 3.15501 6.08157 0.1204 3.15501 6.08364 0.60484 2.29187 
6.08364 0.60484 2.49226 6.08512 0.25423 3.08069 6.08671 -0.42887 3.21121 
6.08671 -0.03136 3.21121 6.08867 0.5977 2.22675 6.08867 0.5977 2.55738 
6.09136 0.52423 2.77475 6.09614 0.58713 2.16255 6.09614 0.58713 2.62158 
6.09767 -0.63094 3.14141 6.09767 0.17071 3.14141 6.09845 -0.48161 3.20432 
6.09845 0.02138 3.20432 6.09981 0.37329 2.99234 6.10083 0.44145 2.916 
6.10376 0.29764 3.06291 6.10612 0.57284 2.09834 6.10612 0.57284 2.68579 
6.10695 0.50218 2.83436 6.11066 -0.23011 3.2498 6.11176 -0.5336 3.19501 
6.11176 0.07337 3.19501 6.11288 -0.67557 3.12661 6.11288 0.21534 3.12661 
6.11307 -0.28017 3.24978 6.11307 -0.18006 3.24978 6.11508 0.63025 2.39207 
6.11631 0.62816 2.32246 6.11631 0.62816 2.46168 6.117 -0.33033 3.24772 
6.117 -0.12989 3.24772 6.11841 0.55545 2.03641 6.11841 0.55545 2.74772 
6.12033 0.62273 2.25716 6.12033 0.62273 2.52698 6.12169 0.41192 2.97061 
6.12219 -0.38 3.24351 6.12219 -0.08022 3.24351 6.12372 0.3397 3.04343 
6.12476 0.47699 2.89207 6.12652 0.61363 2.19244 6.12652 0.61363 2.5917 
6.12658 -0.58469 3.18333 6.12658 0.12446 3.18333 6.13055 0.25952 3.11041 
6.13304 0.5347 1.97582 6.13304 0.5347 2.80832 6.13332 -0.4323 3.23918 
6.13332 -0.02793 3.23918 6.13552 0.60103 2.12779 6.13552 0.60103 2.65635 
6.14289 -0.63473 3.1693 6.14289 0.1745 3.1693 6.14463 0.37942 3.0229 
6.14471 0.44878 2.94764 6.14541 -0.48498 3.23186 6.14541 0.02476 3.23186 
6.14668 0.58476 2.0643 6.14668 0.58476 2.71983 6.14953 0.30271 3.09226 
6.1499 0.51084 2.86693 6.15086 0.64977 2.35721 6.15086 0.64977 2.42692 
6.15298 0.64543 2.2879 6.15298 0.64543 2.49623 6.15337 -0.23011 3.27399 
6.15611 -0.28034 3.27402 6.15611 -0.17989 3.27402 6.15816 0.63801 2.22283 
6.15816 0.63801 2.56131 6.15922 -0.53717 3.22212 6.15922 0.07695 3.22212 
6.15958 -0.67972 3.1546 6.15958 0.21949 3.1546 6.16004 -0.33043 3.27182 
6.16004 -0.12979 3.27182 6.16043 0.56554 2.00306 6.16043 0.56554 2.78108 
6.16647 0.62729 2.15791 6.16647 0.62729 2.62623 6.16672 0.41766 3.00083 
6.16945 0.34432 3.0723 6.17006 -0.383 3.26949 6.17006 -0.07723 3.26949 
6.1744 -0.58814 3.20999 6.1744 0.12791 3.20999 6.17618 0.5429 1.94348 
6.17618 0.5429 2.84065 6.17667 0.61265 2.09381 6.17667 0.61265 2.69032 
6.17745 0.26335 3.13799 6.18138 -0.43513 3.26464 6.18138 -0.0251 3.26464 
6.18247 0.50218 1.87426 6.18247 0.50218 2.90988 6.18676 0.66886 2.39207 
6.18782 0.6667 2.32269 6.18782 0.6667 2.46145 6.18866 0.59427 2.03123 
6.18866 0.59427 2.7529 6.18947 -0.63737 3.19498 6.18947 0.17715 3.19498 
6.19069 0.38376 3.05141 6.19098 0.66021 2.25364 6.19098 0.66021 2.5305 
6.19409 -0.48786 3.25699 6.19409 0.02764 3.25699 6.19644 0.30597 3.1195 
6.19721 -0.23011 3.29606 6.19845 0.65124 2.18841 6.19845 0.65124 2.59572 
6.20006 -0.28039 3.296 6.20006 -0.17984 3.296 6.2032 0.47294 2.96478 
6.20354 0.57309 1.97084 6.20354 0.57309 2.81329 6.20647 -0.6822 3.17988 
6.20647 0.22197 3.17988 6.20779 0.6384 2.12408 6.20779 0.6384 2.66006 
6.20809 -0.53983 3.24674 6.20809 0.0796 3.24674 6.20851 0.5347 1.90034 
6.20851 0.5347 2.88379 6.20921 -0.33294 3.29581 6.20921 -0.12729 3.29581 
6.21651 0.34724 3.09917 6.21896 0.62175 2.06092 6.21896 0.62175 2.72321 
6.21955 -0.3855 3.29299 6.21955 -0.07473 3.29299 6.22211 -0.58986 3.23377 
6.22211 0.12963 3.23377 6.2248 0.26586 3.16281 6.22538 0.68601 2.3572 
6.22538 0.68601 2.42693 6.22621 0.44061 3.0176 6.2275 0.68166 2.28789 
6.2275 0.68166 2.49625 6.23021 0.67246 2.21977 6.23021 0.67246 2.56437 
6.23077 -0.43735 3.28751 6.23077 -0.02287 3.28751 6.23191 0.60136 1.99922 
6.23191 0.60136 2.78492 6.23575 0.56554 1.92774 6.23575 0.56554 2.8564 
6.23729 -0.63886 3.21838 6.23729 0.17864 3.21838 6.23871 0.66137 2.15494 
6.23871 0.66137 2.62919 6.24208 -0.23011 3.31595 6.24208 0.52423 1.85867 
6.24208 0.52423 2.92547 6.24379 -0.49002 3.27937 6.24379 0.02979 3.27937 
6.24409 0.30824 3.14391 6.24907 0.64636 2.09098 6.24907 0.64636 2.69316 
6.25032 -0.2827 3.31783 6.25032 -0.17753 3.31783 6.25093 0.40573 3.06731 
6.25482 -0.68359 3.20293 6.25482 0.22336 3.20293 6.25697 -0.54057 3.26862 
6.25697 0.08034 3.26862 6.25963 -0.33513 3.31708 6.25963 -0.12509 3.31708 
6.26124 0.62762 2.02854 6.26124 0.62762 2.75559 6.26393 0.59427 1.95596 
6.26393 0.59427 2.82817 6.26398 0.49402 1.8043 6.26398 0.49402 2.97983 
6.26432 0.70267 2.39207 6.2652 0.70041 2.32244 6.2652 0.70041 2.4617 
6.26704 0.69346 2.25409 6.26704 0.69346 2.53005 6.26911 0.55545 1.88571 
6.26911 0.55545 2.89842 6.26997 -0.38727 3.31371 6.26997 -0.07296 3.31371 
6.27056 0.68216 2.18639 6.27056 0.68216 2.59775 6.27124 -0.59051 3.25528 
6.27124 0.13029 3.25528 6.27329 -0.72716 3.18542 6.27329 0.26694 3.18542 
6.27882 0.36695 3.11584 6.28024 0.66897 2.12197 6.28024 0.66897 2.66217 
6.28132 -0.43896 3.30773 6.28132 -0.02127 3.30773 6.28621 -0.63919 3.23944 
6.28621 0.17897 3.23944 6.28744 0.46066 1.75249 6.28744 0.46066 3.03164 
6.28787 -0.23011 3.33361 6.29143 0.65181 2.05874 6.29143 0.65181 2.7254 
6.29362 0.62175 1.98627 6.29362 0.62175 2.79787 6.29364 -0.49006 3.29914 
6.29364 0.02983 3.29914 6.29633 -0.28274 3.33513 6.29633 -0.17749 3.33513 
6.297 0.58476 1.91399 6.297 0.58476 2.87015 6.30332 0.54305 1.84536 
6.30332 0.54305 2.93878 6.30396 0.71639 2.3572 6.30396 0.71639 2.42693 
6.304 -0.68373 3.22354 6.304 0.22351 3.22354 6.3053 0.71184 2.28882 
6.3053 0.71184 2.49532 6.30598 -0.33542 3.33403 6.30598 -0.1248 3.33403 
6.3069 -0.54042 3.28799 6.3069 0.08019 3.28799 6.30713 0.32695 1.62474 
6.30713 0.32695 3.1594 6.30796 0.70277 2.22068 6.30796 0.70277 2.56345 
6.31192 0.68927 2.15359 6.31192 0.68927 2.63055 6.31435 0.42381 1.70212 
6.31435 0.42381 3.08202 6.31654 -0.38756 3.33026 6.31654 -0.07267 3.33026 
6.32106 -0.5899 3.27429 6.32106 0.12967 3.27429 6.32243 0.67388 2.08974 
6.32243 0.67388 2.6944 6.32367 0.64636 2.01638 6.32367 0.64636 2.76776 
6.32585 0.51169 1.79176 6.32585 0.51169 2.99238 6.32651 0.61265 1.94397 
6.32651 0.61265 2.84016 6.32882 -0.44038 3.32385 6.32882 -0.01985 3.32385 
6.33104 0.57284 1.87343 6.33104 0.57284 2.91071 6.33448 -0.23011 3.34901 
6.33609 -0.63836 3.25809 6.33609 0.17814 3.25809 6.33732 -0.74462 3.19994 
6.33732 0.2844 1.5842 6.33732 0.2844 3.19994 6.34138 -0.4914 3.31479 
6.34138 0.03118 3.31479 6.3427 0.38394 1.65493 6.3427 0.38394 3.12921 
6.34339 -0.28286 3.35022 6.34339 -0.17736 3.35022 6.34368 0.72957 2.39207 
6.34434 0.72732 2.32362 6.34434 0.72732 2.46052 6.34631 0.72058 2.25549 
6.34631 0.72058 2.52865 6.34959 0.70938 2.188 6.34959 0.70938 2.59614 
6.35214 0.47725 1.7399 6.35214 0.47725 3.04423 6.35311 -0.33546 3.34868 
6.35311 -0.12477 3.34868 6.35416 0.69377 2.12147 6.35416 0.69377 2.66267 
6.35466 0.66897 2.04754 6.35466 0.66897 2.73659 6.35502 -0.54189 3.30313 
6.35502 0.08167 3.30313 6.35677 0.6384 1.9751 6.35677 0.6384 2.80904 
6.36048 0.60103 1.90283 6.36048 0.60103 2.88131 6.36471 -0.3886 3.34457 
6.36471 -0.07163 3.34457 6.36594 0.55856 1.83439 6.36594 0.55856 2.94975 
6.36869 -0.70029 3.23667 6.36869 0.24007 1.54746 6.36869 0.24007 3.23667 
6.36941 -0.59124 3.28894 6.36941 0.13101 1.4952 6.36941 0.13101 3.28894 
6.37213 0.34296 1.61247 6.37213 0.34296 3.17166 6.37708 -0.44126 1.44652 
6.37708 -0.44126 3.33762 6.37708 -0.01896 3.33762 6.37863 0.7385 2.35736 
6.37863 0.7385 2.42677 6.3797 0.43916 1.69063 6.3797 0.43916 3.0935 
6.37995 0.73396 2.28899 6.37995 0.73396 2.49514 6.38178 -0.23011 3.3621 
6.3826 0.72491 2.22093 6.3826 0.72491 2.56321 6.38628 0.68927 2.07923 
6.38628 0.68927 2.70491 6.38654 0.71143 2.15385 6.38654 0.71143 2.63029 
6.38764 0.66137 2.00601 6.38764 0.66137 2.77812 6.39011 -0.49229 3.32812 
6.39011 0.03207 1.45601 6.39011 0.03207 3.32812 6.3906 0.62729 1.93378 
6.3906 0.62729 2.85036 6.39088 -0.2829 3.3629 6.39088 -0.17732 3.3629 
6.39149 0.52629 1.78097 6.39149 0.52629 3.00317 6.39525 0.58713 1.86344 
6.39525 0.58713 2.92069 6.40201 -0.33607 1.42297 6.40201 -0.33607 3.36117 
6.40201 -0.12416 1.42297 6.40201 -0.12416 3.36117 6.40267 -0.75971 3.21073 
6.40267 0.29948 1.57341 6.40267 0.29948 3.21073 6.40382 -0.54257 3.31595 
6.40382 0.08235 1.46819 6.40382 0.08235 3.31595 6.40689 -0.64627 3.27487 
6.40689 0.18605 1.50926 6.40689 0.18605 3.27487 6.40786 0.39814 1.64491 
6.40786 0.39814 3.13923 6.41368 0.74736 2.39207 6.41381 -0.38918 1.4276 
6.41381 -0.38918 3.35654 6.41381 -0.07104 1.4276 6.41381 -0.07104 3.35654 
6.41419 0.745 2.32275 6.41419 0.745 2.46139 6.41635 0.7382 2.25445 
6.41635 0.7382 2.52968 6.4181 0.49057 1.73033 6.4181 0.49057 3.05381 
6.41908 0.68216 2.03787 6.41908 0.68216 2.74627 6.4195 0.72683 2.18681 
6.4195 0.72683 2.59733 6.42069 0.70938 2.1169 6.42069 0.70938 2.66724 
6.42111 0.65124 1.96575 6.42111 0.65124 2.81838 6.42513 0.61363 1.89383 
6.42513 0.61363 2.89031 6.42595 -0.44162 1.43512 6.42595 -0.44162 3.34901 
6.42595 -0.01861 1.43512 6.42595 -0.01861 3.34901 6.42967 -0.23011 1.41128 
6.42967 -0.23011 3.37285 6.42967 0.57069 1.82581 6.42967 0.57069 2.95832 
6.43784 0.35605 1.60374 6.43784 0.35605 3.1804 6.43918 -0.49257 1.44514 
6.43918 -0.49257 3.339 6.43918 0.03234 1.44514 6.43918 0.03234 3.339 
6.44023 -0.70722 3.25132 6.44023 0.24699 1.53281 6.44023 0.24699 3.25132 
6.44031 -0.28334 1.41067 6.44031 -0.28334 3.37347 6.44031 -0.17689 1.41067 
6.44031 -0.17689 3.37347 6.44092 -0.59811 3.30354 6.44092 0.13789 1.4806 
6.44092 0.13789 3.30354 6.44564 0.45158 1.6827 6.44564 0.45158 3.10144 
6.44961 0.75382 2.35736 6.44961 0.75382 2.42677 6.45028 0.74907 2.2883 
6.45028 0.74907 2.49583 6.45148 -0.3364 1.41295 6.45148 -0.3364 3.37119 
6.45148 -0.12382 1.41295 6.45148 -0.12382 3.37119 6.45246 0.67246 1.99752 
6.45246 0.67246 2.78662 6.45295 0.73992 2.22026 6.45295 0.73992 2.56388 
6.45338 0.70277 2.07527 6.45338 0.70277 2.70887 6.45362 0.72491 2.14991 
6.45362 0.72491 2.63423 6.45552 0.63801 1.92547 6.45552 0.63801 2.85867 
6.45571 0.53707 1.77331 6.45571 0.53707 3.01082 6.45945 0.5977 1.85598 
6.45945 0.5977 2.92816 6.46317 -0.38915 1.41811 6.46317 -0.38915 3.36603 
6.46317 -0.07107 1.41811 6.46317 -0.07107 3.36603 6.47401 0.40949 1.63829 
6.47401 0.40949 3.14585 6.47518 -0.76595 3.22303 6.47518 0.30572 1.5611 
6.47518 0.30572 3.22303 6.47533 -0.44144 1.42614 6.47533 -0.44144 3.35799 
6.47533 -0.01879 1.42614 6.47533 -0.01879 3.35799 6.47619 -0.5481 1.45569 
6.47619 -0.5481 3.32845 6.47619 0.08787 1.45569 6.47619 0.08787 3.32845 
6.47803 -0.23011 1.40289 6.47803 -0.23011 3.38124 6.47886 -0.65195 3.28692 
6.47886 0.19173 1.49721 6.47886 0.19173 3.28692 6.48302 0.49978 1.72336 
6.48302 0.49978 3.06077 6.48548 0.76014 2.39207 6.48581 0.75777 2.32293 
6.48581 0.75777 2.46121 6.48633 0.66021 1.95829 6.48633 0.66021 2.82585 
6.48678 0.69346 2.03434 6.48678 0.69346 2.74979 6.48681 0.75067 2.25412 
6.48681 0.75067 2.53002 6.48715 0.7382 2.18366 6.48715 0.7382 2.60048 
6.48818 0.72058 2.11362 6.48818 0.72058 2.67052 6.48882 -0.28337 1.40278 
6.48882 -0.28337 3.38135 6.48882 -0.17685 1.40278 6.48882 -0.17685 3.38135 
6.48985 0.62273 1.88764 6.48985 0.62273 2.8965 6.49424 0.5794 1.81966 
6.49424 0.5794 2.96448 6.50029 -0.33667 1.40558 6.50029 -0.33667 3.37855 
6.50029 -0.12355 1.40558 6.50029 -0.12355 3.37855 6.51093 0.36096 1.59352 
6.51093 0.36096 3.19061 6.51098 0.4595 1.67688 6.51098 0.4595 3.10725 
6.51209 -0.49728 1.43503 6.51209 -0.49728 3.34911 6.51209 0.03705 1.43503 
6.51209 0.03705 3.34911 6.51213 -0.3894 1.41128 6.51213 -0.3894 3.37285 
6.51213 -0.07082 1.41128 6.51213 -0.07082 3.37285 6.51338 -0.71193 3.26123 
6.51338 0.2517 1.5229 6.51338 0.2517 3.26123 6.51387 -0.60274 1.47073 
6.51387 -0.60274 3.3134 6.51387 0.14251 1.47073 6.51387 0.14251 3.3134 
6.52034 0.76381 2.35737 6.52034 0.76381 2.42676 6.52058 0.68166 1.9948 
6.52058 0.68166 2.78933 6.5206 0.64543 1.92028 6.5206 0.64543 2.86385 
6.521 0.74907 2.21759 6.521 0.74907 2.56655 6.52101 0.75906 2.28831 
6.52101 0.75906 2.49582 6.52116 0.54439 1.76804 6.52116 0.54439 3.01609 
6.52151 0.71184 2.0726 6.52151 0.71184 2.71153 6.52169 0.73396 2.14726 
6.52169 0.73396 2.63688 6.52457 0.60484 1.85095 6.52457 0.60484 2.93319 
6.52674 -0.23011 1.39688 6.52674 -0.23011 3.38725 6.53794 -0.28348 1.39727 
6.53794 -0.28348 3.38686 6.53794 -0.17675 1.39727 6.53794 -0.17675 3.38686 
6.54851 -0.76928 3.23081 6.54851 0.30905 1.55333 6.54851 0.30905 3.23081 
6.54857 0.50581 1.7193 6.54857 0.50581 3.06483 6.54917 0.41503 1.63176 
6.54917 0.41503 3.15238 6.54936 -0.5519 1.44826 6.54936 -0.5519 3.33587 
6.54936 0.09167 1.44826 6.54936 0.09167 3.33587 6.5494 -0.33669 1.40062 
6.5494 -0.33669 3.38351 6.5494 -0.12354 1.40062 6.5494 -0.12354 3.38351 
6.54984 -0.44324 1.41792 6.54984 -0.44324 3.36622 6.54984 -0.01699 1.41792 
6.54984 -0.01699 3.36622 6.55162 -0.65537 1.48996 6.55162 -0.65537 3.29418 
6.55162 0.19515 1.48996 6.55162 0.19515 3.29418 6.55513 0.70041 2.0325 
6.55513 0.70041 2.75163 6.55515 0.62816 1.88362 6.55515 0.62816 2.90052 
6.55529 0.76747 2.39207 6.55538 0.6667 1.95512 6.55538 0.6667 2.82901 
6.55544 0.745 2.1815 6.55544 0.745 2.60264 6.55545 0.76507 2.32276 
6.55545 0.76507 2.46138 6.55562 0.75777 2.25312 6.55562 0.75777 2.53102 
6.55631 0.72732 2.11164 6.55631 0.72732 2.67249 6.55936 0.58464 1.81595 
6.55936 0.58464 2.96818 6.57569 -0.23011 1.39327 6.57569 -0.23011 3.39086 
6.58653 -0.82492 3.19502 6.58653 0.3647 1.58911 6.58653 0.3647 3.19502 
6.58653 -0.71428 1.51793 6.58653 -0.71428 3.26621 6.58653 0.25406 1.51793 
6.58653 0.25406 3.26621 6.58656 0.46324 1.67248 6.58656 0.46324 3.11166 
6.58656 0.54818 1.76533 6.58656 0.54818 3.0188 6.58697 -0.49849 1.4295 
6.58697 -0.49849 3.35464 6.58697 0.03826 1.4295 6.58697 0.03826 3.35464 
6.58698 -0.60506 1.46579 6.58698 -0.60506 3.31834 6.58698 0.14483 1.46579 
6.58698 0.14483 3.31834 6.587 -0.39061 1.40575 6.587 -0.39061 3.37838 
6.587 -0.06961 1.40575 6.587 -0.06961 3.37838 6.587 -0.28351 1.39421 
6.587 -0.28351 3.38993 6.587 -0.17671 1.39421 6.587 -0.17671 3.38993 
6.5899 0.68601 1.99269 6.5899 0.68601 2.79145 6.5899 0.71639 2.07127 
6.5899 0.71639 2.71287 6.58991 0.64977 1.91816 6.58991 0.64977 2.86597 
6.58991 0.60846 1.8484 6.58991 0.60846 2.93574 6.59006 0.75382 2.21692 
6.59006 0.75382 2.56722 6.59006 0.7385 2.14593 6.59006 0.7385 2.6382 
6.59007 0.76381 2.28765 6.59007 0.76381 2.49649 6.59007 0.76868 2.35737 
6.59007 0.76868 2.42676 6.62476 -0.77085 1.55088 6.62476 -0.77085 3.23326 
6.62476 -0.65651 1.48753 6.62476 -0.65651 3.2966 6.62476 -0.55282 1.44557 
6.62476 -0.55282 3.33857 6.62476 -0.44384 1.41517 6.62476 -0.44384 3.36896 
6.62476 -0.33699 1.3978 6.62476 -0.33699 3.38634 6.62476 -0.23011 1.39207 
6.62476 -0.23011 3.39207 6.62476 -0.12323 1.3978 6.62476 -0.12323 3.38634 
6.62476 -0.01639 1.41517 6.62476 -0.01639 3.36896 6.62476 0.09259 1.44557 
6.62476 0.09259 3.33857 6.62476 0.19629 1.48753 6.62476 0.19629 3.2966 
6.62476 0.31063 1.55088 6.62476 0.31063 3.23326 6.62476 0.41688 1.62958 
6.62476 0.41688 3.15456 6.62476 0.50796 1.71734 6.62476 0.50796 3.06679 
6.62476 0.58638 1.81472 6.62476 0.58638 2.96942 6.62476 0.63025 1.88238 
6.62476 0.63025 2.90175 6.62476 0.66886 1.95407 6.62476 0.66886 2.83007 
6.62476 0.70267 2.03163 6.62476 0.70267 2.75251 6.62476 0.72957 2.11098 
6.62476 0.72957 2.67315 6.62476 0.74736 2.18099 6.62476 0.74736 2.60315 
6.62476 0.76014 2.25279 6.62476 0.76014 2.53135 6.62476 0.76747 2.32259 
6.62476 0.76747 2.46154 6.62476 0.76989 2.39207 6.65946 0.76868 2.35737 
6.65946 0.76868 2.42676 6.65946 0.76381 2.28765 6.65946 0.76381 2.49649 
6.65947 0.7385 2.14593 6.65947 0.7385 2.6382 6.65947 0.75382 2.21692 
6.65947 0.75382 2.56722 6.65962 0.60846 1.8484 6.65962 0.60846 2.93574 
6.65962 0.64977 1.91816 6.65962 0.64977 2.86597 6.65963 0.71639 2.07127 
6.65963 0.71639 2.71287 6.65963 0.68601 1.99269 6.65963 0.68601 2.79145 
6.66252 -0.28351 1.39421 6.66252 -0.28351 3.38993 6.66252 -0.17671 1.39421 
6.66252 -0.17671 3.38993 6.66252 -0.39061 1.40575 6.66252 -0.39061 3.37838 
6.66252 -0.06961 1.40575 6.66252 -0.06961 3.37838 6.66255 -0.60506 1.46579 
6.66255 -0.60506 3.31834 6.66255 0.14483 1.46579 6.66255 0.14483 3.31834 
6.66255 -0.49849 1.4295 6.66255 -0.49849 3.35464 6.66255 0.03826 1.4295 
6.66255 0.03826 3.35464 6.66296 0.54818 1.76533 6.66296 0.54818 3.0188 
6.66296 0.46324 1.67248 6.66296 0.46324 3.11166 6.663 -0.71428 1.51793 
6.663 -0.71428 3.26621 6.663 0.25406 1.51793 6.663 0.25406 3.26621 
6.663 -0.82492 1.58911 6.663 -0.82492 3.19502 6.663 0.3647 1.58911 
6.663 0.3647 3.19502 6.67383 -0.23011 1.39327 6.67383 -0.23011 3.39086 
6.69017 0.58464 1.81595 6.69017 0.58464 2.96818 6.69321 0.72732 2.11164 
6.69321 0.72732 2.67249 6.6939 0.75777 2.25312 6.6939 0.75777 2.53102 
6.69407 0.76507 2.32276 6.69407 0.76507 2.46138 6.69408 0.745 2.1815 
6.69408 0.745 2.60264 6.69414 0.6667 1.95512 6.69414 0.6667 2.82901 
6.69424 0.76747 2.39207 6.69437 0.62816 1.88362 6.69437 0.62816 2.90052 
6.69439 0.70041 2.0325 6.69439 0.70041 2.75163 6.69791 -0.65537 1.48996 
6.69791 -0.65537 3.29418 6.69791 0.19515 1.48996 6.69791 0.19515 3.29418 
6.69969 -0.44324 1.41792 6.69969 -0.44324 3.36622 6.69969 -0.01699 1.41792 
6.69969 -0.01699 3.36622 6.70012 -0.33669 1.40062 6.70012 -0.33669 3.38351 
6.70012 -0.12354 1.40062 6.70012 -0.12354 3.38351 6.70016 -0.5519 1.44826 
6.70016 -0.5519 3.33587 6.70016 0.09167 1.44826 6.70016 0.09167 3.33587 
6.70036 -0.87526 1.63176 6.70036 -0.87526 3.15238 6.70036 0.41503 1.63176 
6.70036 0.41503 3.15238 6.70096 -0.96604 1.7193 6.70096 0.50581 1.7193 
6.70096 0.50581 3.06483 6.70101 -0.76928 1.55333 6.70101 -0.76928 3.23081 
6.70101 0.30905 1.55333 6.70101 0.30905 3.23081 6.71158 -0.28348 1.39727 
6.71158 -0.28348 3.38686 6.71158 -0.17675 1.39727 6.71158 -0.17675 3.38686 
6.72278 -0.23011 1.39688 6.72278 -0.23011 3.38725 6.72496 0.60484 1.85095 
6.72496 0.60484 2.93319 6.72784 0.73396 2.14726 6.72784 0.73396 2.63688 
6.72801 0.71184 2.0726 6.72801 0.71184 2.71153 6.72836 -1.00462 1.76804 
6.72836 0.54439 1.76804 6.72836 0.54439 3.01609 6.72852 0.75906 2.28831 
6.72852 0.75906 2.49582 6.72853 0.74907 2.21759 6.72853 0.74907 2.56655 
6.72893 0.64543 1.92028 6.72893 0.64543 2.86385 6.72894 0.68166 1.9948 
6.72894 0.68166 2.78933 6.72918 0.76381 2.35737 6.72918 0.76381 2.42676 
6.73565 -0.60274 1.47073 6.73565 -0.60274 3.3134 6.73565 0.14251 1.47073 
6.73565 0.14251 3.3134 6.73614 -0.71193 1.5229 6.73614 -0.71193 3.26123 
6.73614 0.2517 1.5229 6.73614 0.2517 3.26123 6.7374 -0.3894 1.41128 
6.7374 -0.3894 3.37285 6.7374 -0.07082 1.41128 6.7374 -0.07082 3.37285 
6.73743 -0.49728 1.43503 6.73743 -0.49728 3.34911 6.73743 0.03705 1.43503 
6.73743 0.03705 3.34911 6.73854 -0.91972 1.67688 6.73854 0.4595 1.67688 
6.73854 0.4595 3.10725 6.73859 -0.82119 1.59352 6.73859 -0.82119 3.19061 
6.73859 0.36096 1.59352 6.73859 0.36096 3.19061 6.74923 -0.33667 1.40558 
6.74923 -0.33667 3.37855 6.74923 -0.12355 1.40558 6.74923 -0.12355 3.37855 
6.75529 -1.03962 1.81966 6.75529 0.5794 1.81966 6.75529 0.5794 2.96448 
6.75967 0.62273 1.88764 6.75967 0.62273 2.8965 6.7607 -0.28337 1.40278 
6.7607 -0.28337 3.38135 6.7607 -0.17685 1.40278 6.7607 -0.17685 3.38135 
6.76134 0.72058 2.11362 6.76134 0.72058 2.67052 6.76238 0.7382 2.18366 
6.76238 0.7382 2.60048 6.76271 0.75067 2.25412 6.76271 0.75067 2.53002 
6.76274 0.69346 2.03434 6.76274 0.69346 2.74979 6.76319 0.66021 1.95829 
6.76319 0.66021 2.82585 6.76371 0.75777 2.32293 6.76371 0.75777 2.46121 
6.76404 0.76014 2.39207 6.7665 -0.96001 1.72336 6.7665 0.49978 1.72336 
6.7665 0.49978 3.06077 6.77066 -0.65195 1.49721 6.77066 -0.65195 3.28692 
6.77066 0.19173 1.49721 6.77066 0.19173 3.28692 6.77149 -0.23011 1.40289 
6.77149 -0.23011 3.38124 6.77334 -0.5481 1.45569 6.77334 -0.5481 3.32845 
6.77334 0.08787 1.45569 6.77334 0.08787 3.32845 6.77419 -0.44144 1.42614 
6.77419 -0.44144 3.35799 6.77419 -0.01879 1.42614 6.77419 -0.01879 3.35799 
6.77434 -0.76595 1.5611 6.77434 -0.76595 3.22303 6.77434 0.30572 1.5611 
6.77434 0.30572 3.22303 6.77552 -0.86972 1.63829 6.77552 -0.86972 3.14585 
6.77552 0.40949 1.63829 6.77552 0.40949 3.14585 6.78635 -0.38915 1.41811 
6.78635 -0.38915 3.36603 6.78635 -0.07107 1.41811 6.78635 -0.07107 3.36603 
6.79008 -1.05793 1.85598 6.79008 0.5977 1.85598 6.79008 0.5977 2.92816 
6.79382 -0.99729 1.77331 6.79382 0.53707 1.77331 6.79382 0.53707 3.01082 
6.794 0.63801 1.92547 6.794 0.63801 2.85867 6.7959 0.72491 2.14991 
6.7959 0.72491 2.63423 6.79615 0.70277 2.07527 6.79615 0.70277 2.70887 
6.79657 0.73992 2.22026 6.79657 0.73992 2.56388 6.79706 0.67246 1.99752 
6.79706 0.67246 2.78662 6.79804 -0.3364 1.41295 6.79804 -0.3364 3.37119 
6.79804 -0.12382 1.41295 6.79804 -0.12382 3.37119 6.79924 0.74907 2.2883 
6.79924 0.74907 2.49583 6.79991 0.75382 2.35736 6.79991 0.75382 2.42677 
6.80388 -0.91181 1.6827 6.80388 -0.91181 3.10144 6.80388 0.45158 1.6827 
6.80388 0.45158 3.10144 6.80861 -0.59811 1.4806 6.80861 -0.59811 3.30354 
6.80861 0.13789 1.4806 6.80861 0.13789 3.30354 6.80922 -0.28334 1.41067 
6.80922 -0.28334 3.37347 6.80922 -0.17689 1.41067 6.80922 -0.17689 3.37347 
6.80929 -0.70722 1.53281 6.80929 -0.70722 3.25132 6.80929 0.24699 1.53281 
6.80929 0.24699 3.25132 6.81035 -0.49257 1.44514 6.81035 -0.49257 3.339 
6.81035 0.03234 1.44514 6.81035 0.03234 3.339 6.81169 -0.81628 1.60374 
6.81169 -0.81628 3.1804 6.81169 0.35605 1.60374 6.81169 0.35605 3.1804 
6.81985 -1.03092 1.82581 6.81985 -0.23011 1.41128 6.81985 -0.23011 3.37285 
6.81985 0.57069 1.82581 6.81985 0.57069 2.95832 6.82357 -0.44162 1.43512 
6.82357 -0.44162 3.34901 6.82357 -0.01861 1.43512 6.82357 -0.01861 3.34901 
6.82439 0.61363 1.89383 6.82439 0.61363 2.89031 6.82842 0.65124 1.96575 
6.82842 0.65124 2.81838 6.82883 0.70938 2.1169 6.82883 0.70938 2.66724 
6.83002 0.72683 2.18681 6.83002 0.72683 2.59733 6.83044 0.68216 2.03787 
6.83044 0.68216 2.74627 6.83143 -0.9508 1.73033 6.83143 0.49057 1.73033 
6.83143 0.49057 3.05381 6.83317 0.7382 2.25445 6.83317 0.7382 2.52968 
6.83533 0.745 2.32275 6.83533 0.745 2.46139 6.83571 -0.38918 1.4276 
6.83571 -0.38918 3.35654 6.83571 -0.07104 1.4276 6.83571 -0.07104 3.35654 
6.83584 0.74736 2.39207 6.84167 -0.85837 1.64491 6.84167 -0.85837 3.13923 
6.84167 0.39814 1.64491 6.84167 0.39814 3.13923 6.84263 -0.64627 1.50926 
6.84263 -0.64627 3.27487 6.84263 0.18605 1.50926 6.84263 0.18605 3.27487 
6.8457 -0.54257 1.46819 6.8457 -0.54257 3.31595 6.8457 0.08235 1.46819 
6.8457 0.08235 3.31595 6.84685 -0.75971 1.57341 6.84685 -0.75971 3.21073 
6.84685 0.29948 1.57341 6.84685 0.29948 3.21073 6.84751 -0.33607 1.42297 
6.84751 -0.33607 3.36117 6.84751 -0.12416 1.42297 6.84751 -0.12416 3.36117 
6.85428 -1.04735 1.86344 6.85428 0.58713 1.86344 6.85428 0.58713 2.92069 
6.85803 -0.98651 1.78097 6.85803 0.52629 1.78097 6.85803 0.52629 3.00317 
6.85865 -0.2829 1.42124 6.85865 -0.2829 3.3629 6.85865 -0.17732 1.42124 
6.85865 -0.17732 3.3629 6.85892 0.62729 1.93378 6.85892 0.62729 2.85036 
6.85941 -0.49229 1.45601 6.85941 -0.49229 3.32812 6.85941 0.03207 1.45601 
6.85941 0.03207 3.32812 6.86189 0.66137 2.00601 6.86189 0.66137 2.77812 
6.86298 0.71143 2.15385 6.86298 0.71143 2.63029 6.86324 0.68927 2.07923 
6.86324 0.68927 2.70491 6.86692 0.72491 2.22093 6.86692 0.72491 2.56321 
6.86774 -0.23011 1.42204 6.86774 -0.23011 3.3621 6.86957 0.73396 2.28899 
6.86957 0.73396 2.49514 6.86982 -0.89939 1.69063 6.86982 -0.89939 3.0935 
6.86982 0.43916 1.69063 6.86982 0.43916 3.0935 6.8709 0.7385 2.35736 
6.8709 0.7385 2.42677 6.87245 -0.44126 1.44652 6.87245 -0.44126 3.33762 
6.87245 -0.01896 1.44652 6.87245 -0.01896 3.33762 6.87739 -0.80318 1.61247 
6.87739 -0.80318 3.17166 6.87739 0.34296 1.61247 6.87739 0.34296 3.17166 
6.88012 -0.59124 1.4952 6.88012 -0.59124 3.28894 6.88012 0.13101 1.4952 
6.88012 0.13101 3.28894 6.88083 -0.70029 1.54746 6.88083 -0.70029 3.23667 
6.88083 0.24007 1.54746 6.88083 0.24007 3.23667 6.88358 -1.01879 1.83439 
6.88358 0.55856 1.83439 6.88358 0.55856 2.94975 6.88482 -0.3886 1.43957 
6.88482 -0.3886 3.34457 6.88482 -0.07163 1.43957 6.88482 -0.07163 3.34457 
6.88904 -1.06126 1.90283 6.88904 0.60103 1.90283 6.88904 0.60103 2.88131 
6.89275 0.6384 1.9751 6.89275 0.6384 2.80904 6.89451 -0.54189 1.48101 
6.89451 -0.54189 3.30313 6.89451 0.08167 1.48101 6.89451 0.08167 3.30313 
6.89486 0.66897 2.04754 6.89486 0.66897 2.73659 6.89536 0.69377 2.12147 
6.89536 0.69377 2.66267 6.89641 -0.33546 1.43546 6.89641 -0.33546 3.34868 
6.89641 -0.12477 1.43546 6.89641 -0.12477 3.34868 6.89738 -0.93747 1.7399 
6.89738 -0.93747 3.04423 6.89738 0.47725 1.7399 6.89738 0.47725 3.04423 
6.89993 0.70938 2.188 6.89993 0.70938 2.59614 6.90321 0.72058 2.25549 
6.90321 0.72058 2.52865 6.90519 0.72732 2.32362 6.90519 0.72732 2.46052 
6.90585 0.72957 2.39207 6.90613 -0.28286 1.43392 6.90613 -0.28286 3.35022 
6.90613 -0.17736 1.43392 6.90613 -0.17736 3.35022 6.90683 -0.84417 1.65493 
6.90683 -0.84417 3.12921 6.90683 0.38394 1.65493 6.90683 0.38394 3.12921 
6.90815 -0.4914 1.46934 6.90815 -0.4914 3.31479 6.90815 0.03118 1.46934 
6.90815 0.03118 3.31479 6.91221 -0.74462 1.5842 6.91221 -0.74462 3.19994 
6.91221 0.2844 1.5842 6.91221 0.2844 3.19994 6.91344 -0.63836 1.52604 
6.91344 -0.63836 3.25809 6.91344 0.17814 1.52604 6.91344 0.17814 3.25809 
6.91505 -0.23011 1.43513 6.91505 -0.23011 3.34901 6.91849 -1.03307 1.87343 
6.91849 0.57284 1.87343 6.91849 0.57284 2.91071 6.9207 -0.44038 1.46029 
6.9207 -0.44038 3.32385 6.9207 -0.01985 1.46029 6.9207 -0.01985 3.32385 
6.92302 -1.07288 1.94397 6.92302 0.61265 1.94397 6.92302 0.61265 2.84016 
6.92367 -0.97192 1.79176 6.92367 0.51169 1.79176 6.92367 0.51169 2.99238 
6.92585 0.64636 2.01638 6.92585 0.64636 2.76776 6.92709 0.67388 2.08974 
6.92709 0.67388 2.6944 6.92846 -0.5899 1.50984 6.92846 -0.5899 3.27429 
6.92846 0.12967 1.50984 6.92846 0.12967 3.27429 6.93299 -0.38756 1.45387 
6.93299 -0.38756 3.33026 6.93299 -0.07267 1.45387 6.93299 -0.07267 3.33026 
6.93517 -0.88404 1.70212 6.93517 -0.88404 3.08202 6.93517 0.42381 1.70212 
6.93517 0.42381 3.08202 6.9376 0.68927 2.15359 6.9376 0.68927 2.63055 
6.94156 0.70277 2.22068 6.94156 0.70277 2.56345 6.94239 -0.78718 1.62474 
6.94239 -0.78718 3.1594 6.94239 0.32695 1.62474 6.94239 0.32695 3.1594 
6.94262 -0.54042 1.49615 6.94262 -0.54042 3.28799 6.94262 0.08019 1.49615 
6.94262 0.08019 3.28799 6.94354 -0.33542 1.45011 6.94354 -0.33542 3.33403 
6.94354 -0.1248 1.45011 6.94354 -0.1248 3.33403 6.94423 0.71184 2.28882 
6.94423 0.71184 2.49532 6.94552 -0.68373 1.5606 6.94552 -0.68373 3.22354 
6.94552 0.22351 1.5606 6.94552 0.22351 3.22354 6.94556 0.71639 2.3572 
6.94556 0.71639 2.42693 6.9462 -1.00328 1.84536 6.9462 0.54305 1.84536 
6.9462 0.54305 2.93878 6.95253 -1.04498 1.91399 6.95253 0.58476 1.91399 
6.95253 0.58476 2.87015 6.9532 -0.28274 1.44901 6.9532 -0.28274 3.33513 
6.9532 -0.17749 1.44901 6.9532 -0.17749 3.33513 6.95589 -0.49006 1.48499 
6.95589 -0.49006 3.29914 6.95589 0.02983 1.48499 6.95589 0.02983 3.29914 
6.95591 -1.08197 1.98627 6.95591 0.62175 1.98627 6.95591 0.62175 2.79787 
6.95809 0.65181 2.05874 6.95809 0.65181 2.7254 6.96165 -0.23011 1.45052 
6.96165 -0.23011 3.33361 6.96208 -0.92088 1.75249 6.96208 -0.92088 3.03164 
6.96208 0.46066 1.75249 6.96208 0.46066 3.03164 6.96332 -0.63919 1.5447 
6.96332 -0.63919 3.23944 6.96332 0.17897 1.5447 6.96332 0.17897 3.23944 
6.96821 -0.43896 1.47641 6.96821 -0.43896 3.30773 6.96821 -0.02127 1.47641 
6.96821 -0.02127 3.30773 6.96929 0.66897 2.12197 6.96929 0.66897 2.66217 
6.97071 -0.82717 1.6683 6.97071 -0.82717 3.11584 6.97071 0.36695 1.6683 
6.97071 0.36695 3.11584 6.97623 -0.72716 1.59871 6.97623 -0.72716 3.18542 
6.97623 0.26694 1.59871 6.97623 0.26694 3.18542 6.97829 -0.59051 1.52886 
6.97829 -0.59051 3.25528 6.97829 0.13029 1.52886 6.97829 0.13029 3.25528 
6.97896 0.68216 2.18639 6.97896 0.68216 2.59775 6.97956 -0.38727 1.47043 
6.97956 -0.38727 3.31371 6.97956 -0.07296 1.47043 6.97956 -0.07296 3.31371 
6.98042 -1.01568 1.88571 6.98042 0.55545 1.88571 6.98042 0.55545 2.89842 
6.98249 0.69346 2.25409 6.98249 0.69346 2.53005 6.98433 0.70041 2.32244 
6.98433 0.70041 2.4617 6.9852 0.70267 2.39207 6.98555 -0.95424 1.8043 
6.98555 -0.95424 2.97983 6.98555 0.49402 1.8043 6.98555 0.49402 2.97983 
6.9856 -1.0545 1.95596 6.9856 0.59427 1.95596 6.9856 0.59427 2.82817 
6.98829 -1.08784 2.02854 6.98829 0.62762 2.02854 6.98829 0.62762 2.75559 
6.9899 -0.33513 1.46706 6.9899 -0.33513 3.31708 6.9899 -0.12509 1.46706 
6.9899 -0.12509 3.31708 6.99256 -0.54057 1.51552 6.99256 -0.54057 3.26862 
6.99256 0.08034 1.51552 6.99256 0.08034 3.26862 6.9947 -0.68359 1.5812 
6.9947 -0.68359 3.20293 6.9947 0.22336 1.5812 6.9947 0.22336 3.20293 
6.9986 -0.86596 1.71683 6.9986 -0.86596 3.06731 6.9986 0.40573 1.71683 
6.9986 0.40573 3.06731 6.9992 -0.2827 1.46631 6.9992 -0.2827 3.31783 
6.9992 -0.17753 1.46631 6.9992 -0.17753 3.31783 7.00045 0.64636 2.09098 
7.00045 0.64636 2.69316 7.00544 -0.76847 1.64023 7.00544 -0.76847 3.14391 
7.00544 0.30824 1.64023 7.00544 0.30824 3.14391 7.00574 -0.49002 1.50477 
7.00574 -0.49002 3.27937 7.00574 0.02979 1.50477 7.00574 0.02979 3.27937 
7.00745 -0.98446 1.85867 7.00745 -0.98446 2.92547 7.00745 -0.23011 1.46819 
7.00745 -0.23011 3.31595 7.00745 0.52423 1.85867 7.00745 0.52423 2.92547 
7.01082 0.66137 2.15494 7.01082 0.66137 2.62919 7.01223 -0.63886 1.56576 
7.01223 -0.63886 3.21838 7.01223 0.17864 1.56576 7.01223 0.17864 3.21838 
7.01377 -1.02577 1.92774 7.01377 0.56554 1.92774 7.01377 0.56554 2.8564 
7.01761 -1.06158 1.99922 7.01761 0.60136 1.99922 7.01761 0.60136 2.78492 
7.01876 -0.43735 1.49662 7.01876 -0.43735 3.28751 7.01876 -0.02287 1.49662 
7.01876 -0.02287 3.28751 7.01931 0.67246 2.21977 7.01931 0.67246 2.56437 
7.02203 0.68166 2.28789 7.02203 0.68166 2.49625 7.02331 -0.90084 1.76654 
7.02331 -0.90084 3.0176 7.02331 0.44061 1.76654 7.02331 0.44061 3.0176 
7.02414 0.68601 2.3572 7.02414 0.68601 2.42693 7.02473 -0.72608 1.62133 
7.02473 -0.72608 3.16281 7.02473 0.26586 1.62133 7.02473 0.26586 3.16281 
7.02741 -0.58986 1.55037 7.02741 -0.58986 3.23377 7.02741 0.12963 1.55037 
7.02741 0.12963 3.23377 7.02998 -0.3855 1.49115 7.02998 -0.3855 3.29299 
7.02998 -0.07473 1.49115 7.02998 -0.07473 3.29299 7.03056 -1.08197 2.06092 
7.03056 0.62175 2.06092 7.03056 0.62175 2.72321 7.03301 -0.80746 1.68496 
7.03301 -0.80746 3.09917 7.03301 0.34724 1.68496 7.03301 0.34724 3.09917 
7.04031 -0.33294 1.48833 7.04031 -0.33294 3.29581 7.04031 -0.12729 1.48833 
7.04031 -0.12729 3.29581 7.04101 -0.99493 1.90034 7.04101 -0.99493 2.88379 
7.04101 0.5347 1.90034 7.04101 0.5347 2.88379 7.04143 -0.53983 1.5374 
7.04143 -0.53983 3.24674 7.04143 0.0796 1.5374 7.04143 0.0796 3.24674 
7.04173 -1.09863 2.12408 7.04173 0.6384 2.12408 7.04173 0.6384 2.66006 
7.04306 -0.6822 1.60425 7.04306 -0.6822 3.17988 7.04306 0.22197 1.60425 
7.04306 0.22197 3.17988 7.04599 -1.03332 1.97084 7.04599 0.57309 1.97084 
7.04599 0.57309 2.81329 7.04632 -0.93317 1.81936 7.04632 -0.93317 2.96478 
7.04632 0.47294 1.81936 7.04632 0.47294 2.96478 7.04946 -0.28039 1.48813 
7.04946 -0.28039 3.296 7.04946 -0.17984 1.48813 7.04946 -0.17984 3.296 
7.05108 0.65124 2.18841 7.05108 0.65124 2.59572 7.05232 -0.23011 1.48808 
7.05232 -0.23011 3.29606 7.05308 -0.7662 1.66464 7.05308 -0.7662 3.1195 
7.05308 0.30597 1.66464 7.05308 0.30597 3.1195 7.05543 -0.48786 1.52715 
7.05543 -0.48786 3.25699 7.05543 0.02764 1.52715 7.05543 0.02764 3.25699 
7.05854 0.66021 2.25364 7.05854 0.66021 2.5305 7.05884 -0.84399 1.73272 
7.05884 -0.84399 3.05141 7.05884 0.38376 1.73272 7.05884 0.38376 3.05141 
7.06005 -0.63737 1.58916 7.06005 -0.63737 3.19498 7.06005 0.17715 1.58916 
7.06005 0.17715 3.19498 7.06087 -1.0545 2.03123 7.06087 0.59427 2.03123 
7.06087 0.59427 2.7529 7.06171 0.6667 2.32269 7.06171 0.6667 2.46145 
7.06276 0.66886 2.39207 7.06705 -0.96241 1.87426 7.06705 -0.96241 2.90988 
7.06705 0.50218 1.87426 7.06705 0.50218 2.90988 7.06814 -0.43513 1.5195 
7.06814 -0.43513 3.26464 7.06814 -0.0251 1.5195 7.06814 -0.0251 3.26464 
7.07208 -0.72358 1.64615 7.07208 -0.72358 3.13799 7.07208 0.26335 1.64615 
7.07208 0.26335 3.13799 7.07286 -1.07288 2.09381 7.07286 0.61265 2.09381 
7.07286 0.61265 2.69032 7.07335 -1.00312 1.94348 7.07335 -1.00312 2.84065 
7.07335 0.5429 1.94348 7.07335 0.5429 2.84065 7.07512 -0.58814 1.57415 
7.07512 -0.58814 3.20999 7.07512 0.12791 1.57415 7.07512 0.12791 3.20999 
7.07947 -0.383 1.51465 7.07947 -0.383 3.26949 7.07947 -0.07723 1.51465 
7.07947 -0.07723 3.26949 7.08008 -0.80454 1.71183 7.08008 -0.80454 3.0723 
7.08008 0.34432 1.71183 7.08008 0.34432 3.0723 7.0828 -0.87788 1.78331 
7.0828 -0.87788 3.00083 7.0828 0.41766 1.78331 7.0828 0.41766 3.00083 
7.08305 -1.08752 2.15791 7.08305 0.62729 2.15791 7.08305 0.62729 2.62623 
7.08909 -1.02577 2.00306 7.08909 -1.02577 2.78108 7.08909 0.56554 2.00306 
7.08909 0.56554 2.78108 7.08949 -0.33043 1.51231 7.08949 -0.33043 3.27182 
7.08949 -0.12979 1.51231 7.08949 -0.12979 3.27182 7.08994 -0.67972 1.62953 
7.08994 -0.67972 3.1546 7.08994 0.21949 1.62953 7.08994 0.21949 3.1546 
7.0903 -0.53717 1.56201 7.0903 -0.53717 3.22212 7.0903 0.07695 1.56201 
7.0903 0.07695 3.22212 7.09136 -1.09824 2.22283 7.09136 0.63801 2.22283 
7.09136 0.63801 2.56131 7.09342 -0.28034 1.51011 7.09342 -0.28034 3.27402 
7.09342 -0.17989 1.51011 7.09342 -0.17989 3.27402 7.09616 -0.23011 1.51015 
7.09616 -0.23011 3.27399 7.09655 -1.10565 2.2879 7.09655 0.64543 2.2879 
7.09655 0.64543 2.49623 7.09867 0.64977 2.35721 7.09867 0.64977 2.42692 
7.09963 -0.97106 1.9172 7.09963 -0.97106 2.86693 7.09963 0.51084 1.9172 
7.09963 0.51084 2.86693 7.09999 -0.76293 1.69188 7.09999 -0.76293 3.09226 
7.09999 0.30271 1.69188 7.09999 0.30271 3.09226 7.10284 -1.04498 2.0643 
7.10284 -1.04498 2.71983 7.10284 0.58476 2.0643 7.10284 0.58476 2.71983 
7.10412 -0.48498 1.55227 7.10412 -0.48498 3.23186 7.10412 0.02476 1.55227 
7.10412 0.02476 3.23186 7.10481 -0.90901 1.8365 7.10481 -0.90901 2.94764 
7.10481 0.44878 1.8365 7.10481 0.44878 2.94764 7.10489 -0.83965 1.76124 
7.10489 -0.83965 3.0229 7.10489 0.37942 1.76124 7.10489 0.37942 3.0229 
7.10664 -0.63473 1.61484 7.10664 -0.63473 3.1693 7.10664 0.1745 1.61484 
7.10664 0.1745 3.1693 7.114 -1.06126 2.12779 7.114 -1.06126 2.65635 
7.114 0.60103 2.12779 7.114 0.60103 2.65635 7.11621 -0.4323 1.54495 
7.11621 -0.4323 3.23918 7.11621 -0.02793 1.54495 7.11621 -0.02793 3.23918 
7.11649 -0.99493 1.97582 7.11649 -0.99493 2.80832 7.11649 0.5347 1.97582 
7.11649 0.5347 2.80832 7.11897 -0.71975 1.67373 7.11897 -0.71975 3.11041 
7.11897 0.25952 1.67373 7.11897 0.25952 3.11041 7.12294 -0.58469 1.60081 
7.12294 -0.58469 3.18333 7.12294 0.12446 1.60081 7.12294 0.12446 3.18333 
7.123 -1.07386 2.19244 7.123 -1.07386 2.5917 7.123 0.61363 2.19244 
7.123 0.61363 2.5917 7.12476 -0.93722 1.89207 7.12476 -0.93722 2.89207 
7.12476 0.47699 1.89207 7.12476 0.47699 2.89207 7.12581 -0.79993 1.74071 
7.12581 -0.79993 3.04343 7.12581 0.3397 1.74071 7.12581 0.3397 3.04343 
7.12733 -0.38 1.54062 7.12733 -0.38 3.24351 7.12733 -0.08022 1.54062 
7.12733 -0.08022 3.24351 7.12783 -0.87215 1.81353 7.12783 -0.87215 2.97061 
7.12783 0.41192 1.81353 7.12783 0.41192 2.97061 7.12919 -1.08296 2.25716 
7.12919 -1.08296 2.52698 7.12919 0.62273 2.25716 7.12919 0.62273 2.52698 
7.13112 -1.01568 2.03641 7.13112 -1.01568 2.74772 7.13112 0.55545 2.03641 
7.13112 0.55545 2.74772 7.13252 -0.33033 1.53642 7.13252 -0.33033 3.24772 
7.13252 -0.12989 1.53642 7.13252 -0.12989 3.24772 7.13321 -1.08839 2.32246 
7.13321 -1.08839 2.46168 7.13321 0.62816 2.32246 7.13321 0.62816 2.46168 
7.13445 -1.09047 2.39207 7.13445 0.63025 2.39207 7.13645 -0.28017 1.53436 
7.13645 -0.28017 3.24978 7.13645 -0.18006 1.53436 7.13645 -0.18006 3.24978 
7.13664 -0.67557 1.65753 7.13664 -0.67557 3.12661 7.13664 0.21534 1.65753 
7.13664 0.21534 3.12661 7.13777 -0.5336 1.58912 7.13777 -0.5336 3.19501 
7.13777 0.07337 1.58912 7.13777 0.07337 3.19501 7.13886 -0.23011 1.53434 
7.13886 -0.23011 3.2498 7.14257 -0.96241 1.94978 7.14257 -0.96241 2.83436 
7.14257 0.50218 1.94978 7.14257 0.50218 2.83436 7.1434 -1.03307 2.09834 
7.1434 -1.03307 2.68579 7.1434 0.57284 2.09834 7.1434 0.57284 2.68579 
7.14577 -0.75786 1.72122 7.14577 -0.75786 3.06291 7.14577 0.29764 1.72122 
7.14577 0.29764 3.06291 7.14869 -0.90167 1.86814 7.14869 -0.90167 2.916 
7.14869 0.44145 1.86814 7.14869 0.44145 2.916 7.14972 -0.83352 1.7918 
7.14972 -0.83352 2.99234 7.14972 0.37329 1.7918 7.14972 0.37329 2.99234 
7.15107 -0.48161 1.57982 7.15107 -0.48161 3.20432 7.15107 0.02138 1.57982 
7.15107 0.02138 3.20432 7.15185 -0.63094 1.64272 7.15185 -0.63094 3.14141 
7.15185 0.17071 1.64272 7.15185 0.17071 3.14141 7.15339 -1.04735 2.16255 
7.15339 -1.04735 2.62158 7.15339 0.58713 2.16255 7.15339 0.58713 2.62158 
7.15816 -0.98446 2.00938 7.15816 -0.98446 2.77475 7.15816 0.52423 2.00938 
7.15816 0.52423 2.77475 7.16085 -1.05793 2.22675 7.16085 -1.05793 2.55738 
7.16085 0.5977 2.22675 7.16085 0.5977 2.55738 7.16282 -0.42887 1.57293 
7.16282 -0.42887 3.21121 7.16282 -0.03136 1.57293 7.16282 -0.03136 3.21121 
7.1644 -0.71445 1.70344 7.1644 -0.71445 3.08069 7.1644 0.25423 1.70344 
7.1644 0.25423 3.08069 7.16588 -1.06507 2.29187 7.16588 -1.06507 2.49226 
7.16588 0.60484 2.29187 7.16588 0.60484 2.49226 7.16796 -0.58063 1.62913 
7.16796 -0.58063 3.15501 7.16796 0.1204 1.62913 7.16796 0.1204 3.15501 
7.16843 -1.06869 2.35721 7.16843 -1.06869 2.42692 7.16843 0.60846 2.35721 
7.16843 0.60846 2.42692 7.16925 -0.37962 1.56673 7.16925 -0.37962 3.2174 
7.16925 -0.08061 1.56673 7.16925 -0.08061 3.2174 7.17006 -0.79364 1.77151 
7.17006 -0.79364 3.01263 7.17006 0.33341 1.77151 7.17006 0.33341 3.01263 
7.17136 -0.86451 1.84547 7.17136 -0.86451 2.93867 7.17136 0.40428 1.84547 
7.17136 0.40428 2.93867 7.17147 -1.00328 2.07063 7.17147 -1.00328 2.71351 
7.17147 0.54305 2.07063 7.17147 0.54305 2.71351 7.17433 -0.32999 1.56261 
7.17433 -0.32999 3.22153 7.17433 -0.13023 1.56261 7.17433 -0.13023 3.22153 
7.17802 -0.28011 1.56056 7.17802 -0.28011 3.22357 7.17802 -0.18011 1.56056 
7.17802 -0.18011 3.22357 7.18033 -0.90901 1.91202 7.18033 -0.90901 2.87212 
7.18033 -0.23011 1.5606 7.18033 -0.23011 3.22354 7.18033 0.44878 1.91202 
7.18033 0.44878 2.87212 7.18067 -0.67077 1.68723 7.18067 -0.67077 3.0969 
7.18067 0.21054 1.68723 7.18067 0.21054 3.0969 7.18244 -1.01879 2.13325 
7.18244 -1.01879 2.65089 7.18244 0.55856 2.13325 7.18244 0.55856 2.65089 
7.18272 -0.52902 1.6179 7.18272 -0.52902 3.16624 7.18272 0.06879 1.6179 
7.18272 0.06879 3.16624 7.18979 -0.75121 1.75238 7.18979 -0.75121 3.03175 
7.18979 0.29099 1.75238 7.18979 0.29099 3.03175 7.19102 -1.03092 2.19698 
7.19102 -1.03092 2.58716 7.19102 0.57069 2.19698 7.19102 0.57069 2.58716 
7.19272 -0.82581 1.82411 7.19272 -0.82581 2.96002 7.19272 0.36559 1.82411 
7.19272 0.36559 2.96002 7.19558 -0.62601 1.67274 7.19558 -0.62601 3.1114 
7.19558 0.16578 1.67274 7.19558 0.16578 3.1114 7.19578 -0.47681 1.60907 
7.19578 -0.47681 3.17506 7.19578 0.01658 1.60907 7.19578 0.01658 3.17506 
7.19717 -1.03962 2.26154 7.19717 -1.03962 2.52259 7.19717 0.5794 2.26154 
7.19717 0.5794 2.52259 7.19747 -0.93317 1.97051 7.19747 -0.93317 2.81363 
7.19747 0.47294 1.97051 7.19747 0.47294 2.81363 7.20088 -1.04486 2.32666 
7.20088 -1.04486 2.45747 7.20088 0.58464 2.32666 7.20088 0.58464 2.45747 
7.20211 -1.04661 2.39207 7.20211 0.58638 2.39207 7.2033 -0.87215 1.889 
7.2033 -0.87215 2.89514 7.2033 0.41192 1.889 7.2033 0.41192 2.89514 
7.20396 -0.4287 1.60144 7.20396 -0.4287 3.1827 7.20396 -0.03153 1.60144 
7.20396 -0.03153 3.1827 7.20722 -0.70867 1.73501 7.20722 -0.70867 3.04913 
7.20722 0.24844 1.73501 7.20722 0.24844 3.04913 7.2104 -0.37937 1.59535 
7.2104 -0.37937 3.18878 7.2104 -0.08086 1.59535 7.2104 -0.08086 3.18878 
7.2117 -0.57531 1.65972 7.2117 -0.57531 3.12442 7.2117 0.11509 1.65972 
7.2117 0.11509 3.12442 7.21253 -0.95424 2.03128 7.21253 -0.95424 2.75285 
7.21253 0.49402 2.03128 7.21253 0.49402 2.75285 7.2127 -0.78568 1.80413 
7.2127 -0.78568 2.98001 7.2127 0.32546 1.80413 7.2127 0.32546 2.98001 
7.21558 -0.32942 1.5914 7.21558 -0.32942 3.19274 7.21558 -0.1308 1.5914 
7.21558 -0.1308 3.19274 7.21926 -0.27947 1.58948 7.21926 -0.27947 3.19465 
7.21926 -0.18075 1.58948 7.21926 -0.18075 3.19465 7.22046 -0.23011 1.58886 
7.22046 -0.23011 3.19528 7.2233 -0.66472 1.71911 7.2233 -0.66472 3.06503 
7.2233 0.20449 1.71911 7.2233 0.20449 3.06503 7.22503 -0.83352 1.86711 
7.22503 -0.83352 2.91702 7.22503 0.37329 1.86711 7.22503 0.37329 2.91702 
7.22507 -0.97192 2.09316 7.22507 -0.97192 2.69098 7.22507 0.51169 2.09316 
7.22507 0.51169 2.69098 7.22607 -0.52358 1.64889 7.22607 -0.52358 3.13524 
7.22607 0.06336 1.64889 7.22607 0.06336 3.13524 7.23127 -0.74422 1.78556 
7.23127 -0.74422 2.99857 7.23127 0.28399 1.78556 7.23127 0.28399 2.99857 
7.23352 -0.87788 1.93403 7.23352 -0.87788 2.85011 7.23352 0.41766 1.93403 
7.23352 0.41766 2.85011 7.2356 -0.4761 1.6395 7.2356 -0.4761 3.14464 
7.2356 0.01588 1.6395 7.2356 0.01588 3.14464 7.23586 -0.98651 2.1588 
7.23586 -0.98651 2.62534 7.23586 0.52629 2.1588 7.23586 0.52629 2.62534 
7.23768 -0.61995 1.70479 7.23768 -0.61995 3.07935 7.23768 0.15973 1.70479 
7.23768 0.15973 3.07935 7.24352 -0.99729 2.22301 7.24352 -0.99729 2.56112 
7.24352 0.53707 2.22301 7.24352 0.53707 2.56112 7.24365 -0.42803 1.63193 
7.24365 -0.42803 3.1522 7.24365 -0.0322 1.63193 7.24365 -0.0322 3.1522 
7.24532 -0.79364 1.84677 7.24532 -0.79364 2.93736 7.24532 0.33341 1.84677 
7.24532 0.33341 2.93736 7.24837 -0.70151 1.76846 7.24837 -0.70151 3.01568 
7.24837 0.24128 1.76846 7.24837 0.24128 3.01568 7.24879 -1.00462 2.28847 
7.24879 -1.00462 2.49567 7.24879 0.54439 2.28847 7.24879 0.54439 2.49567 
7.25028 -0.3785 1.6261 7.25028 -0.3785 3.15803 7.25028 -0.08172 1.6261 
7.25028 -0.08172 3.15803 7.25029 -0.90084 1.99352 7.25029 -0.90084 2.79062 
7.25029 0.44061 1.99352 7.25029 0.44061 2.79062 7.2515 -1.00841 2.35387 
7.2515 -1.00841 2.43027 7.2515 0.54818 2.35387 7.2515 0.54818 2.43027 
7.25353 -0.56898 1.6922 7.25353 -0.56898 3.09194 7.25353 0.10876 1.6922 
7.25353 0.10876 3.09194 7.25534 -0.3286 1.62221 7.25534 -0.3286 3.16192 
7.25534 -0.13163 1.62221 7.25534 -0.13163 3.16192 7.25559 -0.83965 1.91194 
7.25559 -0.83965 2.8722 7.25559 0.37942 1.91194 7.25559 0.37942 2.8722 
7.25802 -0.27942 1.6197 7.25802 -0.27942 3.16444 7.25802 -0.18081 1.6197 
7.25802 -0.18081 3.16444 7.25916 -0.23011 1.61906 7.25916 -0.23011 3.16508 
7.26398 -0.65767 1.75285 7.26398 -0.65767 3.03128 7.26398 0.19744 1.75285 
7.26398 0.19744 3.03128 7.26434 -0.92088 2.05475 7.26434 -0.92088 2.72939 
7.26434 0.46066 2.05475 7.26434 0.46066 2.72939 7.26445 -0.75121 1.82704 
7.26445 -0.75121 2.9571 7.26445 0.29099 1.82704 7.26445 0.29099 2.9571 
7.26455 -0.52236 1.68125 7.26455 -0.52236 3.10288 7.26455 0.06213 1.68125 
7.26455 0.06213 3.10288 7.27407 -0.47479 1.67197 7.27407 -0.47479 3.11216 
7.27407 0.01456 1.67197 7.27407 0.01456 3.11216 7.27612 -0.79993 1.89102 
7.27612 -0.79993 2.89311 7.27612 0.3397 1.89102 7.27612 0.3397 2.89311 
7.27693 -0.93747 2.11945 7.27693 -0.93747 2.66469 7.27693 0.47725 2.11945 
7.27693 0.47725 2.66469 7.27804 -0.6128 1.73879 7.27804 -0.6128 3.04535 
7.27804 0.15257 1.73879 7.27804 0.15257 3.04535 7.28179 -0.42686 1.66433 
7.28179 -0.42686 3.11981 7.28179 -0.03336 1.66433 7.28179 -0.03336 3.11981 
7.28182 -0.70867 1.80961 7.28182 -0.70867 2.97453 7.28182 0.24844 1.80961 
7.28182 0.24844 2.97453 7.28411 -0.84399 1.95799 7.28411 -0.84399 2.82614 
7.28411 0.38376 1.95799 7.28411 0.38376 2.82614 7.2865 -0.9508 2.1854 
7.2865 -0.9508 2.59873 7.2865 0.49057 2.1854 7.2865 0.49057 2.59873 
7.2884 -0.37725 1.65863 7.2884 -0.37725 3.12551 7.2884 -0.08297 1.65863 
7.2884 -0.08297 3.12551 7.29053 -0.567 1.7263 7.29053 -0.567 3.05784 
7.29053 0.10678 1.7263 7.29053 0.10678 3.05784 7.29271 -0.32848 1.65439 
7.29271 -0.32848 3.12974 7.29271 -0.13174 1.65439 7.29271 -0.13174 3.12974 
7.29347 -0.96001 2.25033 7.29347 -0.96001 2.53381 7.29347 0.49978 2.25033 
7.29347 0.49978 2.53381 7.29542 -0.27924 1.65193 7.29542 -0.27924 3.1322 
7.29542 -0.18099 1.65193 7.29542 -0.18099 3.1322 7.29561 -0.75786 1.87106 
7.29561 -0.75786 2.91307 7.29561 0.29764 1.87106 7.29561 0.29764 2.91307 
7.29632 -0.23011 1.65112 7.29632 -0.23011 3.13302 7.29753 -0.96604 2.31587 
7.29753 -0.96604 2.46826 7.29753 0.50581 2.31587 7.29753 0.50581 2.46826 
7.29772 -0.66472 1.79353 7.29772 -0.66472 2.9906 7.29772 0.20449 1.79353 
7.29772 0.20449 2.9906 7.29949 -0.96818 2.39207 7.29949 0.50796 2.39207 
7.3 -0.86596 2.01823 7.3 -0.86596 2.7659 7.3 0.40573 2.01823 
7.3 0.40573 2.7659 7.30142 -0.5204 1.71541 7.30142 -0.5204 3.06873 
7.30142 0.06017 1.71541 7.30142 0.06017 3.06873 7.305 -0.80454 1.93675 
7.305 -0.80454 2.84738 7.305 0.34432 1.93675 7.305 0.34432 2.84738 
7.31068 -0.47309 1.70615 7.31068 -0.47309 3.07798 7.31068 0.01287 1.70615 
7.31068 0.01287 3.07798 7.31204 -0.61995 1.77915 7.31204 -0.61995 3.00499 
7.31204 0.15973 1.77915 7.31204 0.15973 3.00499 7.31339 -0.71445 1.85243 
7.31339 -0.71445 2.93171 7.31339 0.25423 1.85243 7.31339 0.25423 2.93171 
7.31471 -0.88404 2.08166 7.31471 -0.88404 2.70248 7.31471 0.42381 2.08166 
7.31471 0.42381 2.70248 7.31828 -0.4252 1.69855 7.31828 -0.4252 3.08559 
7.31828 -0.03502 1.69855 7.31828 -0.03502 3.08559 7.32422 -0.37684 1.69261 
7.32422 -0.37684 3.09152 7.32422 -0.08338 1.69261 7.32422 -0.08338 3.09152 
7.32463 -0.56898 1.7633 7.32463 -0.56898 3.02084 7.32463 0.10876 1.7633 
7.32463 0.10876 3.02084 7.32495 -0.76293 1.91684 7.32495 -0.76293 2.8673 
7.32495 0.30271 1.91684 7.32495 0.30271 2.8673 7.3262 -0.89939 2.14701 
7.3262 -0.89939 2.63713 7.3262 0.43916 2.14701 7.3262 0.43916 2.63713 
7.32846 -0.32813 1.68837 7.32846 -0.32813 3.09577 7.32846 -0.1321 1.68837 
7.32846 -0.1321 3.09577 7.3296 -0.67077 1.83616 7.3296 -0.67077 2.94797 
7.3296 0.21054 1.83616 7.3296 0.21054 2.94797 7.33102 -0.27918 1.68581 
7.33102 -0.27918 3.09832 7.33102 -0.18105 1.68581 7.33102 -0.18105 3.09832 
7.33187 -0.80746 1.98382 7.33187 -0.80746 2.80032 7.33187 -0.23011 1.68496 
7.33187 -0.23011 3.09917 7.33187 0.34724 1.98382 7.33187 0.34724 2.80032 
7.33413 -0.91181 2.21295 7.33413 -0.91181 2.57119 7.33413 0.45158 2.21295 
7.33413 0.45158 2.57119 7.33558 -0.52236 1.75228 7.33558 -0.52236 3.03186 
7.33558 0.06213 1.75228 7.33558 0.06213 3.03186 7.33995 -0.91972 2.27829 
7.33995 -0.91972 2.50585 7.33995 0.4595 2.27829 7.33995 0.4595 2.50585 
7.3431 -0.71975 1.89786 7.3431 -0.71975 2.88628 7.3431 0.25952 1.89786 
7.3431 0.25952 2.88628 7.34409 -0.62601 1.82125 7.34409 -0.62601 2.96288 
7.34409 0.16578 1.82125 7.34409 0.16578 2.96288 7.34435 -0.92346 2.35387 
7.34435 -0.92346 2.43027 7.34435 0.46324 2.35387 7.34435 0.46324 2.43027 
7.34486 -0.47479 1.74276 7.34486 -0.47479 3.04137 7.34486 0.01456 1.74276 
7.34486 0.01456 3.04137 7.34853 -0.82717 2.04612 7.34853 -0.82717 2.73801 
7.34853 0.36695 2.04612 7.34853 0.36695 2.73801 7.35219 -0.7662 1.96375 
7.35219 -0.7662 2.82039 7.35219 0.30597 1.96375 7.35219 0.30597 2.82039 
7.3525 -0.42686 1.73504 7.3525 -0.42686 3.04909 7.3525 -0.03336 1.73504 
7.3525 -0.03336 3.04909 7.35711 -0.57531 1.80513 7.35711 -0.57531 2.97901 
7.35711 0.11509 1.80513 7.35711 0.11509 2.97901 7.3582 -0.37725 1.72843 
7.3582 -0.37725 3.0557 7.3582 -0.08297 1.72843 7.3582 -0.08297 3.0557 
7.3593 -0.67557 1.88019 7.3593 -0.67557 2.90395 7.3593 0.21534 1.88019 
7.3593 0.21534 2.90395 7.3619 -0.84417 2.11 7.3619 -0.84417 2.67413 
7.3619 0.38394 2.11 7.3619 0.38394 2.67413 7.36244 -0.32848 1.72412 
7.36244 -0.32848 3.06002 7.36244 -0.13174 1.72412 7.36244 -0.13174 3.06002 
7.3649 -0.27924 1.72141 7.3649 -0.27924 3.06273 7.3649 -0.18099 1.72141 
7.3649 -0.18099 3.06273 7.36571 -0.23011 1.72051 7.36571 -0.23011 3.06363 
7.36794 -0.52358 1.79076 7.36794 -0.52358 2.99337 7.36794 0.06336 1.79076 
7.36794 0.06336 2.99337 7.37068 -0.72358 1.94475 7.37068 -0.72358 2.83938 
7.37068 0.26335 1.94475 7.37068 0.26335 2.83938 7.37192 -0.85837 2.17516 
7.37192 -0.85837 2.60897 7.37192 0.39814 2.17516 7.37192 0.39814 2.60897 
7.37411 -0.63094 1.86498 7.37411 -0.63094 2.91916 7.37411 0.17071 1.86498 
7.37411 0.17071 2.91916 7.3766 -0.76847 2.01139 7.3766 -0.76847 2.77274 
7.3766 0.30824 2.01139 7.3766 0.30824 2.77274 7.37733 -0.4761 1.78123 
7.37733 -0.4761 3.00291 7.37733 0.01588 1.78123 7.37733 0.01588 3.00291 
7.37854 -0.86972 2.24131 7.37854 -0.86972 2.54282 7.37854 0.40949 2.24131 
7.37854 0.40949 2.54282 7.3849 -0.42803 1.77318 7.3849 -0.42803 3.01096 
7.3849 -0.0322 1.77318 7.3849 -0.0322 3.01096 7.38507 -0.87526 2.31647 
7.38507 -0.87526 2.46766 7.38507 0.41503 2.31647 7.38507 0.41503 2.46766 
7.38725 -0.87711 2.39207 7.38725 0.41688 2.39207 7.3873 -0.67972 1.92689 
7.3873 -0.67972 2.85725 7.3873 0.21949 1.92689 7.3873 0.21949 2.85725 
7.3877 -0.58063 1.84887 7.3877 -0.58063 2.93526 7.3877 0.1204 1.84887 
7.3877 0.1204 2.93526 7.39073 -0.3785 1.76655 7.39073 -0.3785 3.01759 
7.39073 -0.08172 1.76655 7.39073 -0.08172 3.01759 7.39209 -0.78718 2.07444 
7.39209 -0.78718 2.7097 7.39209 0.32695 2.07444 7.39209 0.32695 2.7097 
7.39462 -0.3286 1.76149 7.39462 -0.3286 3.02264 7.39462 -0.13163 1.76149 
7.39462 -0.13163 3.02264 7.3955 -0.72608 1.9921 7.3955 -0.72608 2.79203 
7.3955 0.26586 1.9921 7.3955 0.26586 2.79203 7.39713 -0.27942 1.75881 
7.39713 -0.27942 3.02532 7.39713 -0.18081 1.75881 7.39713 -0.18081 3.02532 
7.39777 -0.23011 1.75767 7.39777 -0.23011 3.02646 7.39893 -0.52902 1.83411 
7.39893 -0.52902 2.95002 7.39893 0.06879 1.83411 7.39893 0.06879 2.95002 
7.40199 -0.63473 1.91019 7.40199 -0.63473 2.87394 7.40199 0.1745 1.91019 
7.40199 0.1745 2.87394 7.40436 -0.80318 2.13944 7.40436 -0.80318 2.6447 
7.40436 0.34296 2.13944 7.40436 0.34296 2.6447 7.40776 -0.47681 1.82105 
7.40776 -0.47681 2.96309 7.40776 0.01658 1.82105 7.40776 0.01658 2.96309 
7.41258 -0.6822 1.97377 7.41258 -0.6822 2.81036 7.41258 0.22197 1.97377 
7.41258 0.22197 2.81036 7.41309 -0.81628 2.20514 7.41309 -0.81628 2.57899 
7.41309 0.35605 2.20514 7.41309 0.35605 2.57899 7.41539 -0.4287 1.81287 
7.41539 -0.4287 2.97127 7.41539 -0.03153 1.81287 7.41539 -0.03153 2.97127 
7.41602 -0.58469 1.89389 7.41602 -0.58469 2.89025 7.41602 0.12446 1.89389 
7.41602 0.12446 2.89025 7.41812 -0.72716 2.0406 7.41812 -0.72716 2.74354 
7.41812 0.26694 2.0406 7.41812 0.26694 2.74354 7.42148 -0.37937 1.80643 
7.42148 -0.37937 2.9777 7.42148 -0.08086 1.80643 7.42148 -0.08086 2.9777 
7.42331 -0.82119 2.27824 7.42331 -0.82119 2.5059 7.42331 0.36096 2.27824 
7.42331 0.36096 2.5059 7.42543 -0.32942 1.80125 7.42543 -0.32942 2.98289 
7.42543 -0.1308 1.80125 7.42543 -0.1308 2.98289 7.42735 -0.27947 1.79757 
7.42735 -0.27947 2.98656 7.42735 -0.18075 1.79757 7.42735 -0.18075 2.98656 
7.42767 -0.63737 1.95678 7.42767 -0.63737 2.82736 7.42767 0.17715 1.95678 
7.42767 0.17715 2.82736 7.42771 -0.5336 1.87906 7.42771 -0.5336 2.90507 
7.42771 0.07337 1.87906 7.42771 0.07337 2.90507 7.42772 -0.82492 2.35383 
7.42772 -0.82492 2.4303 7.42772 0.3647 2.35383 7.42772 0.3647 2.4303 
7.42797 -0.23011 1.79637 7.42797 -0.23011 2.98777 7.43263 -0.74462 2.10462 
7.43263 -0.74462 2.67951 7.43263 0.2844 2.10462 7.43263 0.2844 2.67951 
7.43563 -0.68359 2.02213 7.43563 -0.68359 2.76201 7.43563 0.22336 2.02213 
7.43563 0.22336 2.76201 7.43701 -0.48161 1.86576 7.43701 -0.48161 2.91838 
7.43701 0.02138 1.86576 7.43701 0.02138 2.91838 7.44268 -0.58814 1.94171 
7.44268 -0.58814 2.84243 7.44268 0.12791 1.94171 7.44268 0.12791 2.84243 
7.44342 -0.75971 2.16998 7.44342 -0.75971 2.61416 7.44342 0.29948 2.16998 
7.44342 0.29948 2.61416 7.4439 -0.42887 1.85401 7.4439 -0.42887 2.93012 
7.4439 -0.03136 1.85401 7.4439 -0.03136 2.93012 7.4501 -0.37962 1.84758 
7.4501 -0.37962 2.93656 7.4501 -0.08061 1.84758 7.4501 -0.08061 2.93656 
7.45107 -0.63886 2.0046 7.45107 -0.63886 2.77954 7.45107 0.17864 2.0046 
7.45107 0.17864 2.77954 7.45422 -0.32999 1.8425 7.45422 -0.32999 2.94163 
7.45422 -0.13023 1.8425 7.45422 -0.13023 2.94163 7.45482 -0.53717 1.92653 
7.45482 -0.53717 2.85761 7.45482 0.07695 1.92653 7.45482 0.07695 2.85761 
7.45573 -0.76595 2.24249 7.45573 -0.76595 2.54165 7.45573 0.30572 2.24249 
7.45573 0.30572 2.54165 7.45623 -0.68373 2.07131 7.45623 -0.68373 2.71283 
7.45623 -0.23011 1.8365 7.45623 -0.23011 2.94764 7.45623 0.22351 2.07131 
7.45623 0.22351 2.71283 7.45627 -0.28011 1.83881 7.45627 -0.28011 2.94533 
7.45627 -0.18011 1.83881 7.45627 -0.18011 2.94533 7.4635 -0.76928 2.31582 
7.4635 -0.76928 2.46832 7.4635 0.30905 2.31582 7.4635 0.30905 2.46832 
7.46456 -0.48498 1.91271 7.46456 -0.48498 2.87142 7.46456 0.02476 1.91271 
7.46456 0.02476 2.87142 7.46595 -0.77085 2.39207 7.46595 0.31063 2.39207 
7.46646 -0.58986 1.98942 7.46646 -0.58986 2.79472 7.46646 0.12963 1.98942 
7.46646 0.12963 2.79472 7.46937 -0.70029 2.136 7.46937 -0.70029 2.64814 
7.46937 0.24007 2.136 7.46937 0.24007 2.64814 7.47188 -0.4323 1.90062 
7.47188 -0.4323 2.88351 7.47188 -0.02793 1.90062 7.47188 -0.02793 2.88351 
7.47213 -0.63919 2.05351 7.47213 -0.63919 2.73062 7.47213 0.17897 2.05351 
7.47213 0.17897 2.73062 7.47621 -0.38 1.8895 7.47621 -0.38 2.89464 
7.47621 -0.08022 1.8895 7.47621 -0.08022 2.89464 7.47943 -0.53983 1.9754 
7.47943 -0.53983 2.80874 7.47943 0.0796 1.9754 7.47943 0.0796 2.80874 
7.48041 -0.33033 1.88431 7.48041 -0.33033 2.89983 7.48041 -0.12989 1.88431 
7.48041 -0.12989 2.89983 7.48247 -0.28017 1.88038 7.48247 -0.28017 2.90376 
7.48247 -0.18006 1.88038 7.48247 -0.18006 2.90376 7.48249 -0.23011 1.87797 
7.48249 -0.23011 2.90617 7.48402 -0.70722 2.20754 7.48402 -0.70722 2.5766 
7.48402 0.24699 2.20754 7.48402 0.24699 2.5766 7.48797 -0.59051 2.03854 
7.48797 -0.59051 2.74559 7.48797 0.13029 2.03854 7.48797 0.13029 2.74559 
7.48968 -0.48786 1.9614 7.48968 -0.48786 2.82274 7.48968 0.02764 1.9614 
7.48968 0.02764 2.82274 7.49079 -0.63836 2.10339 7.49079 -0.63836 2.68074 
7.49079 0.17814 2.10339 7.49079 0.17814 2.68074 7.49393 -0.71193 2.28069 
7.49393 -0.71193 2.50345 7.49393 0.2517 2.28069 7.49393 0.2517 2.50345 
7.49733 -0.43513 1.94869 7.49733 -0.43513 2.83545 7.49733 -0.0251 1.94869 
7.49733 -0.0251 2.83545 7.4989 -0.71428 2.35383 7.4989 -0.71428 2.4303 
7.4989 0.25406 2.35383 7.4989 0.25406 2.4303 7.50131 -0.54057 2.02427 
7.50131 -0.54057 2.75986 7.50131 0.08034 2.02427 7.50131 0.08034 2.75986 
7.50218 -0.383 1.93736 7.50218 -0.383 2.84677 7.50218 -0.07723 1.93736 
7.50218 -0.07723 2.84677 7.50452 -0.33043 1.92734 7.50452 -0.33043 2.85679 
7.50452 -0.12979 1.92734 7.50452 -0.12979 2.85679 7.50668 -0.23011 1.92067 
7.50668 -0.23011 2.86346 7.50672 -0.28034 1.92341 7.50672 -0.28034 2.86072 
7.50672 -0.17989 1.92341 7.50672 -0.17989 2.86072 7.50699 -0.5899 2.08837 
7.50699 -0.5899 2.69577 7.50699 0.12967 2.08837 7.50699 0.12967 2.69577 
7.50757 -0.64627 2.1742 7.50757 -0.64627 2.60994 7.50757 0.18605 2.1742 
7.50757 0.18605 2.60994 7.51206 -0.49002 2.01109 7.51206 -0.49002 2.77304 
7.51206 0.02979 2.01109 7.51206 0.02979 2.77304 7.51962 -0.65195 2.24617 
7.51962 -0.65195 2.53797 7.51962 0.19173 2.24617 7.51962 0.19173 2.53797 
7.52021 -0.43735 1.99807 7.52021 -0.43735 2.78606 7.52021 -0.02287 1.99807 
7.52021 -0.02287 2.78606 7.52068 -0.54042 2.07421 7.52068 -0.54042 2.70993 
7.52068 0.08019 2.07421 7.52068 0.08019 2.70993 7.52163 -0.59124 2.13671 
7.52163 -0.59124 2.64742 7.52163 0.13101 2.13671 7.52163 0.13101 2.64742 
7.52568 -0.3855 1.98685 7.52568 -0.3855 2.79728 7.52568 -0.07473 1.98685 
7.52568 -0.07473 2.79728 7.52687 -0.65537 2.31892 7.52687 -0.65537 2.46521 
7.52687 0.19515 2.31892 7.52687 0.19515 2.46521 7.5285 -0.33294 1.97652 
7.5285 -0.33294 2.80762 7.5285 -0.12729 1.97652 7.5285 -0.12729 2.80762 
7.5287 -0.28039 1.96737 7.5287 -0.28039 2.81677 7.5287 -0.17984 1.96737 
7.5287 -0.17984 2.81677 7.52875 -0.23011 1.96451 7.52875 -0.23011 2.81962 
7.5293 -0.65651 2.39207 7.5293 0.19629 2.39207 7.53184 -0.49006 2.06094 
7.53184 -0.49006 2.72319 7.53184 0.02983 2.06094 7.53184 0.02983 2.72319 
7.53582 -0.54189 2.12232 7.53582 -0.54189 2.66181 7.53582 0.08167 2.12232 
7.53582 0.08167 2.66181 7.53623 -0.59811 2.20822 7.53623 -0.59811 2.57591 
7.53623 0.13789 2.20822 7.53623 0.13789 2.57591 7.54042 -0.43896 2.04862 
7.54042 -0.43896 2.73551 7.54042 -0.02127 2.04862 7.54042 -0.02127 2.73551 
7.5461 -0.60274 2.28118 7.5461 -0.60274 2.50296 7.5461 0.14251 2.28118 
7.5461 0.14251 2.50296 7.5464 -0.38727 2.03727 7.5464 -0.38727 2.74686 
7.5464 -0.07296 2.03727 7.5464 -0.07296 2.74686 7.54749 -0.4914 2.10868 
7.54749 -0.4914 2.67545 7.54749 0.03118 2.10868 7.54749 0.03118 2.67545 
7.54864 -0.54257 2.17113 7.54864 -0.54257 2.61301 7.54864 -0.23011 2.00938 
7.54864 -0.23011 2.77475 7.54864 0.08235 2.17113 7.54864 0.08235 2.61301 
7.54977 -0.33513 2.02693 7.54977 -0.33513 2.7572 7.54977 -0.12509 2.02693 
7.54977 -0.12509 2.7572 7.55052 -0.2827 2.01763 7.55052 -0.2827 2.76651 
7.55052 -0.17753 2.01763 7.55052 -0.17753 2.76651 7.55104 -0.60506 2.35428 
7.55104 -0.60506 2.42985 7.55104 0.14483 2.35428 7.55104 0.14483 2.42985 
7.55654 -0.44038 2.09613 7.55654 -0.44038 2.68801 7.55654 -0.01985 2.09613 
7.55654 -0.01985 2.68801 7.56082 -0.49229 2.15742 7.56082 -0.49229 2.62672 
7.56082 0.03207 2.15742 7.56082 0.03207 2.62672 7.56114 -0.5481 2.24349 
7.56114 -0.5481 2.54064 7.56114 0.08787 2.24349 7.56114 0.08787 2.54064 
7.56296 -0.38756 2.08384 7.56296 -0.38756 2.70029 7.56296 -0.07267 2.08384 
7.56296 -0.07267 2.70029 7.56631 -0.23011 2.05518 7.56631 -0.23011 2.72896 
7.56672 -0.33542 2.07329 7.56672 -0.33542 2.71085 7.56672 -0.1248 2.07329 
7.56672 -0.1248 2.71085 7.56782 -0.28274 2.06363 7.56782 -0.28274 2.7205 
7.56782 -0.17749 2.06363 7.56782 -0.17749 2.7205 7.56857 -0.5519 2.31667 
7.56857 -0.5519 2.46747 7.56857 0.09167 2.31667 7.56857 0.09167 2.46747 
7.57031 -0.44126 2.14438 7.57031 -0.44126 2.63975 7.57031 -0.01896 2.14438 
7.57031 -0.01896 2.63975 7.57126 -0.55282 2.39207 7.57126 0.09259 2.39207 
7.57169 -0.49257 2.20648 7.57169 -0.49257 2.57765 7.57169 0.03234 2.20648 
7.57169 0.03234 2.57765 7.57726 -0.3886 2.13201 7.57726 -0.3886 2.65212 
7.57726 -0.07163 2.13201 7.57726 -0.07163 2.65212 7.58137 -0.33546 2.12042 
7.58137 -0.33546 2.66372 7.58137 -0.12477 2.12042 7.58137 -0.12477 2.66372 
7.5817 -0.23011 2.10178 7.5817 -0.23011 2.68235 7.58171 -0.44162 2.19326 
7.58171 -0.44162 2.59088 7.58171 -0.01861 2.19326 7.58171 -0.01861 2.59088 
7.5818 -0.49728 2.2794 7.5818 -0.49728 2.50474 7.5818 0.03705 2.2794 
7.5818 0.03705 2.50474 7.58291 -0.28286 2.1107 7.58291 -0.28286 2.67344 
7.58291 -0.17736 2.1107 7.58291 -0.17736 2.67344 7.58733 -0.49849 2.35428 
7.58733 -0.49849 2.42986 7.58733 0.03826 2.35428 7.58733 0.03826 2.42986 
7.58923 -0.38918 2.18112 7.58923 -0.38918 2.60302 7.58923 -0.07104 2.18112 
7.58923 -0.07104 2.60302 7.59069 -0.44144 2.24264 7.59069 -0.44144 2.5415 
7.59069 -0.01879 2.24264 7.59069 -0.01879 2.5415 7.59386 -0.33607 2.16932 
7.59386 -0.33607 2.61482 7.59386 -0.12416 2.16932 7.59386 -0.12416 2.61482 
7.59479 -0.23011 2.14909 7.59479 -0.23011 2.63505 7.59559 -0.2829 2.15818 
7.59559 -0.2829 2.62595 7.59559 -0.17732 2.15818 7.59559 -0.17732 2.62595 
7.59872 -0.38915 2.23048 7.59872 -0.38915 2.55366 7.59872 -0.07107 2.23048 
7.59872 -0.07107 2.55366 7.59891 -0.44324 2.31714 7.59891 -0.44324 2.46699 
7.59891 -0.01699 2.31714 7.59891 -0.01699 2.46699 7.60166 -0.44384 2.39207 
7.60166 -0.01639 2.39207 7.60388 -0.3364 2.21879 7.60388 -0.3364 2.56535 
7.60388 -0.12382 2.21879 7.60388 -0.12382 2.56535 7.60555 -0.3894 2.27943 
7.60555 -0.3894 2.5047 7.60555 -0.23011 2.19698 7.60555 -0.23011 2.58716 
7.60555 -0.07082 2.27943 7.60555 -0.07082 2.5047 7.60616 -0.28334 2.20761 
7.60616 -0.28334 2.57652 7.60616 -0.17689 2.20761 7.60616 -0.17689 2.57652 
7.61108 -0.39061 2.35431 7.61108 -0.39061 2.42983 7.61108 -0.06961 2.35431 
7.61108 -0.06961 2.42983 7.61125 -0.33667 2.2676 7.61125 -0.33667 2.51654 
7.61125 -0.12355 2.2676 7.61125 -0.12355 2.51654 7.61394 -0.23011 2.24534 
7.61394 -0.23011 2.5388 7.61405 -0.28337 2.25613 7.61405 -0.28337 2.52801 
7.61405 -0.17685 2.25613 7.61405 -0.17685 2.52801 7.61621 -0.33669 2.31671 
7.61621 -0.33669 2.46743 7.61621 -0.12354 2.31671 7.61621 -0.12354 2.46743 
7.61903 -0.33699 2.39207 7.61903 -0.12323 2.39207 7.61956 -0.28348 2.30525 
7.61956 -0.28348 2.47889 7.61956 -0.17675 2.30525 7.61956 -0.17675 2.47889 
7.61995 -0.23011 2.29405 7.61995 -0.23011 2.49009 7.62262 -0.28351 2.35431 
7.62262 -0.28351 2.42983 7.62262 -0.17671 2.35431 7.62262 -0.17671 2.42983 
7.62356 -0.23011 2.343 7.62356 -0.23011 2.44114 7.62476 -0.23011 2.39207 
3.73172 0.75096 1.18579 3.7344 0.69755 1.24604 3.73479 0.75092 1.23484 
3.73531 0.80443 1.14803 3.73814 0.80413 1.07267 3.73814 0.80413 1.22339 
3.7403 0.75081 1.28397 3.74041 0.69755 1.29476 3.7431 0.80412 1.02356 
3.7431 0.80412 1.2725 3.74327 0.85805 1.11027 3.74327 0.85805 1.18579 
3.74818 0.64433 1.33248 3.74818 0.75078 1.33248 3.7488 0.69755 1.34312 
3.7488 0.85684 1.03539 3.7488 0.85684 1.26066 3.75046 0.80384 0.97475 
3.75046 0.80384 1.32131 3.75269 0.91128 1.14803 3.75543 0.91068 1.0731 
3.75543 0.91068 1.22295 3.75562 0.85659 0.98643 3.75562 0.85659 1.30962 
3.75875 0.64476 1.38191 3.75875 0.75034 1.38191 3.75955 0.69755 1.39101 
3.76048 0.5916 1.37078 3.76048 0.80351 1.37078 3.76366 0.90888 0.9986 
3.76366 0.90888 1.29746 3.76511 0.85662 0.93708 3.76511 0.85662 1.35898 
3.76701 0.96593 1.11024 3.76701 0.96593 1.18581 3.77143 0.6448 1.4294 
3.77143 0.7503 1.4294 3.77254 0.96472 1.03536 3.77254 0.96472 1.2607 
3.77264 0.90906 0.94922 3.77264 0.90906 1.34683 3.77264 0.69755 1.43831 
3.77297 0.59221 1.41968 3.77297 0.8029 1.41968 3.77708 0.85604 0.88797 
3.77708 0.85604 1.40808 3.78265 0.96001 0.96244 3.78265 0.96001 1.33361 
3.78308 1.02026 1.14803 3.78403 0.9087 0.90034 3.78403 0.9087 1.39571 
3.78578 1.01934 1.07263 3.78578 1.01934 1.22343 3.78652 0.64493 1.47646 
3.78652 0.75018 1.47646 3.78762 0.59224 1.46681 3.78762 0.80287 1.46681 
3.78804 0.69755 1.48492 3.79139 0.54011 1.45625 3.79139 0.855 0.8398 
3.79139 0.855 1.45625 3.7932 1.01554 0.99945 3.7932 1.01554 1.2966 
3.79353 0.95973 0.91338 3.79353 0.95973 1.38268 3.7978 0.90782 0.85209 
3.7978 0.90782 1.44396 3.80331 1.0725 1.11024 3.80331 1.0725 1.18581 
3.80382 0.64497 1.52247 3.80382 0.75014 1.52247 3.80457 0.59254 1.51316 
3.80457 0.80257 1.51316 3.8057 0.69755 1.53071 3.8057 1.01001 0.92708 
3.8057 1.01001 1.36897 3.80686 0.95884 0.86464 3.80686 0.95884 1.43141 
3.80794 0.5404 1.50282 3.80794 0.85471 0.79323 3.80794 0.85471 1.50282 
3.80825 1.07018 1.03714 3.80825 1.07018 1.25892 3.81392 0.48871 1.49147 
3.81392 0.9064 0.80458 3.81392 0.9064 1.49147 3.81811 1.06555 0.96418 
3.81811 1.06555 1.33187 3.81852 1.00933 0.87828 3.81852 1.00933 1.41777 
3.82251 0.9575 0.8169 3.82251 0.9575 1.47915 3.82505 1.12396 1.14803 
3.82559 0.69755 1.57558 3.82565 0.64728 1.57273 3.82565 0.74783 1.57273 
3.82584 0.59473 1.56358 3.82584 0.80038 1.56358 3.82747 1.12281 1.07488 
3.82747 1.12281 1.22117 3.82866 0.54217 1.55324 3.82866 0.85294 0.74281 
3.82866 0.85294 1.55324 3.83271 1.05868 0.89267 3.83271 1.05868 1.40338 
3.83366 1.00786 0.83016 3.83366 1.00786 1.46589 3.83414 0.49031 1.54202 
3.83414 0.90479 0.75403 3.83414 0.90479 1.54202 3.83473 1.11939 1.00213 
3.83473 1.11939 1.29393 3.84228 0.43765 1.529 3.84228 0.95746 0.76705 
3.84228 0.95746 1.529 3.84678 1.11371 0.93016 3.84678 1.11371 1.3659 
3.84736 1.05734 0.84433 3.84736 1.05734 1.45173 3.84763 0.64733 1.61668 
3.84763 0.74778 1.61668 3.84766 0.69755 1.61942 3.84983 0.59724 1.61275 
3.84983 0.79787 1.61275 3.85216 0.54467 1.60273 3.85216 0.85044 0.69332 
3.85216 0.85044 1.60273 3.85303 1.00801 0.78023 3.85303 1.00801 1.51582 
3.85544 1.18172 1.10979 3.85544 1.18172 1.18626 3.85701 0.49254 1.59141 
3.85701 0.90257 0.70465 3.85701 0.90257 1.59141 3.86042 1.17937 1.03665 
3.86042 1.17937 1.2594 3.86356 1.1058 0.85935 3.86356 1.1058 1.4367 
3.86466 0.4398 1.5787 3.86466 0.95531 0.71736 3.86466 0.95531 1.5787 
3.86637 1.05796 0.7945 3.86637 1.05796 1.50155 3.87033 1.17466 0.9635 
3.87033 1.17466 1.33256 3.87185 0.69755 1.66213 3.87187 0.6475 1.65971 
3.87187 0.74761 1.65971 3.87393 0.59733 1.65579 3.87393 0.79777 0.64026 
3.87393 0.79777 1.65579 3.87491 0.38784 1.5647 3.87491 1.00727 0.73136 
3.87491 1.00727 1.5647 3.87814 0.54766 1.6506 3.87814 0.84744 0.64546 
3.87814 0.84744 1.6506 3.88221 1.10663 0.80947 3.88221 1.10663 1.48658 
3.88247 0.49537 1.63947 3.88247 0.89974 0.65658 3.88247 0.89974 1.63947 
3.88498 1.16773 0.89196 3.88498 1.16773 1.4041 3.88788 0.33781 1.55068 
3.88788 1.0573 0.74538 3.88788 1.0573 1.55068 3.88839 1.23829 1.14803 
3.88979 0.44268 1.62738 3.88979 0.95242 0.66867 3.88979 0.95242 1.62738 
3.89084 1.23672 1.07178 3.89084 1.23672 1.22428 3.89808 0.64755 1.70129 
3.89808 0.74756 1.70129 3.89811 0.69755 1.7036 3.89811 1.15118 0.82727 
3.89811 1.15118 1.46879 3.89862 1.23339 0.99845 3.89862 1.23339 1.29761 
3.89953 0.39049 1.61356 3.89953 1.00461 0.68249 3.89953 1.00461 1.61356 
3.90012 0.59768 1.69759 3.90012 0.79743 0.59846 3.90012 0.79743 1.69759 
3.90327 1.1063 0.76056 3.90327 1.1063 1.5355 3.90425 0.54805 1.69252 
3.90425 0.84706 0.60353 3.90425 0.84706 1.69252 3.91044 0.4988 1.68608 
3.91044 0.89631 0.60997 3.91044 0.89631 1.68608 3.91092 1.22715 0.92594 
3.91092 1.22715 1.37012 3.91166 0.33953 1.59839 3.91166 1.05558 0.69767 
3.91166 1.05558 1.59839 3.91733 0.44606 1.67434 3.91733 0.94905 0.62171 
3.91733 0.94905 1.67434 3.91872 1.15103 0.77809 3.91872 1.15103 1.51797 
3.92171 1.21206 0.86058 3.92171 1.21206 1.43547 3.92637 0.69755 1.74373 
3.92663 1.29237 1.10979 3.92663 1.29237 1.18626 3.92664 0.39407 1.66103 
3.92664 1.00104 0.63502 3.92664 1.00104 1.66103 3.92667 0.29029 1.58332 
3.92667 1.10481 0.71274 3.92667 1.10481 1.58332 3.927 0.64819 1.74252 
3.927 0.74692 1.74252 3.92891 0.59825 1.73884 3.92891 0.79686 0.55721 
3.92891 0.79686 1.73884 3.93104 1.28863 1.0342 3.93104 1.28863 1.26186 
3.93287 0.5483 1.73366 3.93287 0.84681 0.56239 3.93287 0.84681 1.73366 
3.93623 1.19461 0.79656 3.93623 1.19461 1.4995 3.93832 0.34298 1.64621 
3.93832 1.05213 0.64985 3.93832 1.05213 1.64621 3.93895 0.49897 1.72722 
3.93895 0.89614 0.56883 3.93895 0.89614 1.72722 3.94125 1.28372 0.9611 
3.94125 1.28372 1.33495 3.94177 1.14964 0.72973 3.94177 1.14964 1.56632 
3.94659 0.45086 1.71905 3.94659 0.94425 0.57701 3.94659 0.94425 1.71905 
3.94999 1.27062 0.8954 3.94999 1.27062 1.40065 3.95235 0.29294 1.6299 
3.95235 1.10217 0.66615 3.95235 1.10217 1.6299 3.95541 0.39865 1.70598 
3.95541 0.99646 0.59007 3.95541 0.99646 1.70598 3.95657 0.69755 1.78242 
3.95721 0.64825 1.78128 3.95721 0.74686 0.51477 3.95721 0.74686 1.78128 
3.95884 1.19352 0.74806 3.95884 1.19352 1.54799 3.95973 0.59907 1.7786 
3.95973 0.79604 0.51745 3.95973 0.79604 1.7786 3.96225 1.25462 0.8304 
3.96225 1.25462 1.46566 3.96362 0.54917 1.77355 3.96362 0.84594 0.5225 
3.96362 0.84594 1.77355 3.96664 0.34704 1.69122 3.96664 1.04807 0.60483 
3.96664 1.04807 1.69122 3.96705 1.14716 0.68285 3.96705 1.14716 1.61321 
3.96709 1.34455 1.14803 3.96927 1.3427 1.07243 3.96927 1.3427 1.22362 
3.96945 0.49964 1.76691 3.96945 0.89547 0.52914 3.96945 0.89547 1.76691 
3.9758 1.33716 0.99727 3.9758 1.33716 1.29878 3.97701 0.45156 1.75887 
3.97701 0.94355 0.53719 3.97701 0.94355 1.75887 3.97774 1.23591 0.76735 
3.97774 1.23591 1.5287 3.98024 0.29673 1.67512 3.98024 1.09838 0.62094 
3.98024 1.09838 1.67512 3.98242 1.32581 0.93112 3.98242 1.32581 1.36493 
3.98366 1.19102 0.70071 3.98366 1.19102 1.59534 3.98641 0.40408 1.74933 
3.98641 0.99102 0.54672 3.98641 0.99102 1.74933 3.98863 0.69755 1.81959 
3.98945 0.64843 1.81869 3.98945 0.74668 0.47737 3.98945 0.74668 1.81869 
3.99191 0.59918 1.81598 3.99191 0.79593 0.48008 3.99191 0.79593 1.81598 
3.99244 1.31161 0.86596 3.99244 1.31161 1.43009 3.99504 1.14301 0.63615 
3.99504 1.14301 1.65991 3.99614 0.55041 1.81166 3.99614 0.84469 0.48439 
3.99614 0.84469 1.81166 3.99723 0.35235 1.73497 3.99723 1.04275 0.56109 
3.99723 1.04275 1.73497 4.00184 0.5008 1.80505 4.00184 0.8943 0.491 
4.00184 0.8943 1.80505 4.00215 1.23364 0.71971 4.00215 1.23364 1.57635 
4.00581 1.29461 0.80208 4.00581 1.29461 1.49397 4.00949 0.45288 1.79733 
4.00949 0.94223 0.49872 4.00949 0.94223 1.79733 4.00999 1.3909 1.10983 
4.00999 1.3909 1.18623 4.01025 0.30166 1.71884 4.01025 1.09345 0.57721 
4.01025 1.09345 1.71884 4.01124 1.18719 0.65382 4.01124 1.18719 1.64224 
4.0144 1.38716 1.03425 4.0144 1.38716 1.26181 4.01877 0.40531 1.78782 
4.01877 0.9898 0.50824 4.01877 0.9898 1.78782 4.02021 1.37925 0.96891 
4.02021 1.37925 1.32714 4.02248 0.69755 0.44092 4.02248 0.69755 1.85513 
4.02248 1.2749 0.73978 4.02248 1.2749 1.55628 4.02333 0.64849 1.85428 
4.02333 0.74662 0.44177 4.02333 0.74662 1.85428 4.02475 1.13821 0.59212 
4.02475 1.13821 1.70393 4.02588 0.59954 1.85173 4.02588 0.79557 0.44433 
4.02588 0.79557 1.85173 4.02815 1.36683 0.90296 4.02815 1.36683 1.39309 
4.02939 1.23037 0.6728 4.02939 1.23037 1.62326 4.02971 0.35868 1.77679 
4.02971 1.03643 0.51926 4.02971 1.03643 1.77679 4.03013 0.55082 1.84748 
4.03013 0.84428 0.44857 4.03013 0.84428 1.84748 4.03606 0.50246 1.84155 
4.03606 0.89264 0.45451 4.03606 0.89264 1.84155 4.03963 1.35148 0.83762 
4.03963 1.35148 1.45844 4.04096 1.1819 0.60839 4.04096 1.1819 1.68767 
4.0423 1.0874 0.53511 4.0423 1.0874 1.76094 4.04367 0.45457 1.83394 
4.04367 0.94053 0.46211 4.04367 0.94053 1.83394 4.04935 1.27198 0.69271 
4.04935 1.27198 1.60334 4.05292 0.40727 1.82469 4.05292 0.98784 0.47137 
4.05292 0.98784 1.82469 4.05434 1.3334 0.77419 4.05434 1.3334 1.52186 
4.05486 1.43562 1.14803 4.05662 1.13216 0.54949 4.05662 1.13216 1.74656 
4.05682 1.43348 1.07183 4.05682 1.43348 1.22422 4.05802 0.69755 0.40708 
4.05802 0.69755 1.88898 4.05874 1.2253 0.62702 4.05874 1.2253 1.66903 
4.05892 0.64843 1.88816 4.05892 0.74668 0.40789 4.05892 0.74668 1.88816 
4.06088 1.42745 1.00629 4.06088 1.42745 1.28976 4.06163 0.59918 1.8857 
4.06163 0.79593 0.41035 4.06163 0.79593 1.8857 4.06381 0.36066 1.8138 
4.06381 1.03444 0.48225 4.06381 1.03444 1.8138 4.06595 0.55041 1.88147 
4.06595 0.84469 0.41458 4.06595 0.84469 1.88147 4.06784 1.41824 0.94136 
4.06784 1.41824 1.35469 4.07024 1.31143 0.71395 4.07024 1.31143 1.5821 
4.07252 1.17611 0.56557 4.07252 1.17611 1.73049 4.07256 0.5008 1.87577 
4.07256 0.8943 0.42029 4.07256 0.8943 1.87577 4.0763 1.08024 0.49475 
4.0763 1.08024 1.80131 4.07742 1.40492 0.8754 4.07742 1.40492 1.42065 
4.07822 1.26737 0.64698 4.07822 1.26737 1.64907 4.08028 0.45288 1.86812 
4.08028 0.94223 0.42793 4.08028 0.94223 1.86812 4.08979 0.40531 1.85884 
4.08979 0.9898 0.43721 4.08979 0.9898 1.85884 4.0899 1.21865 0.583 
4.0899 1.21865 1.71306 4.09001 1.38832 0.81071 4.09001 1.38832 1.48535 
4.09037 1.12511 0.50881 4.09037 1.12511 1.78724 4.09519 0.69755 0.37502 
4.09519 0.69755 1.92104 4.09633 0.64825 0.37565 4.09633 0.64825 1.9204 
4.09633 0.74686 0.37565 4.09633 0.74686 1.9204 4.09875 1.30709 0.6679 
4.09875 1.30709 1.62815 4.09901 0.59907 1.91788 4.09901 0.79604 0.37817 
4.09901 0.79604 1.91788 4.10081 0.35868 1.8479 4.10081 1.03643 0.44816 
4.10081 1.03643 1.8479 4.10285 1.47585 1.10983 4.10285 1.47585 1.18623 
4.10405 1.36828 0.74948 4.10405 1.36828 1.54658 4.10406 0.54917 1.91399 
4.10406 0.84594 0.38206 4.10406 0.84594 1.91399 4.10556 1.47206 1.04443 
4.10556 1.47206 1.25163 4.10597 1.16895 0.52441 4.10597 1.16895 1.77164 
4.10902 1.26108 0.60273 4.10902 1.26108 1.69332 4.11069 0.49964 1.90816 
4.11069 0.89547 0.38789 4.11069 0.89547 1.90816 4.11083 1.46473 0.97897 
4.11083 1.46473 1.31708 4.11666 1.0874 0.46075 4.11666 1.0874 1.83531 
4.11848 1.45395 0.91475 4.11848 1.45395 1.3813 4.11874 0.45156 1.9006 
4.11874 0.94355 0.39546 4.11874 0.94355 1.9006 4.12082 1.34532 0.68998 
4.12082 1.34532 1.60607 4.12308 1.21166 0.54152 4.12308 1.21166 1.75453 
4.12828 0.40408 1.8912 4.12828 0.99102 0.40485 4.12828 0.99102 1.8912 
4.12927 1.43936 0.84912 4.12927 1.43936 1.44694 4.12931 1.30096 0.62307 
4.12931 1.30096 1.67298 4.13105 1.13216 0.47507 4.13105 1.13216 1.82099 
4.13388 0.69755 0.34482 4.13388 0.69755 1.95123 4.13509 0.64819 0.34544 
4.13509 0.64819 1.95061 4.13509 0.74692 0.34544 4.13509 0.74692 1.95061 
4.13876 0.59825 0.34736 4.13876 0.59825 1.9487 4.13876 0.79686 0.34736 
4.13876 0.79686 1.9487 4.14164 1.25312 0.56009 4.14164 1.25312 1.73596 
4.14182 1.42168 0.78724 4.14182 1.42168 1.50881 4.14264 0.35235 1.88038 
4.14264 1.04275 0.41567 4.14264 1.04275 1.88038 4.14395 0.5483 1.94474 
4.14395 0.84681 0.35131 4.14395 0.84681 1.94474 4.14712 1.17611 0.49097 
4.14712 1.17611 1.80509 4.15038 0.49897 1.93866 4.15038 0.89614 0.3574 
4.15038 0.89614 1.93866 4.15104 1.33959 0.64496 4.15104 1.33959 1.6511 
4.15223 1.51405 1.14803 4.15347 1.5123 1.08262 4.15347 1.5123 1.21343 
4.15687 1.40061 0.72647 4.15687 1.40061 1.56959 4.15717 1.50707 1.0175 
4.15717 1.50707 1.27855 4.15856 0.45086 1.93102 4.15856 0.94425 0.36503 
4.15856 0.94425 1.93102 4.15877 1.09345 0.42869 4.15877 1.09345 1.86736 
4.16163 1.29325 0.58007 4.16163 1.29325 1.71598 4.16333 1.49836 0.95294 
4.16333 1.49836 1.34312 4.16455 1.21865 0.50834 4.16455 1.21865 1.78771 
4.17163 0.39865 1.9222 4.17163 0.99646 0.37386 4.17163 0.99646 1.9222 
4.1719 1.48623 0.88921 4.1719 1.48623 1.40685 4.17368 1.13821 0.44319 
4.17368 1.13821 1.85286 4.17401 0.69755 0.31656 4.17401 0.69755 1.9795 
4.17401 1.37645 0.66798 4.17401 1.37645 1.62808 4.17632 0.64755 0.31652 
4.17632 0.64755 1.97953 4.17632 0.74756 0.31652 4.17632 0.74756 1.97953 
4.18002 0.59768 0.31857 4.18002 0.59768 1.97749 4.18002 0.79743 0.31857 
4.18002 0.79743 1.97749 4.18287 1.47072 0.82659 4.18287 1.47072 1.46947 
4.18298 1.33195 0.60143 4.18298 1.33195 1.69463 4.18429 1.26108 0.52747 
4.18429 1.26108 1.76859 4.18509 0.54805 0.32269 4.18509 0.54805 1.97336 
4.18509 0.84706 0.32269 4.18509 0.84706 1.97336 4.18591 1.53613 1.11317 
4.18591 1.53613 1.18288 4.18639 1.04807 0.38509 4.18639 1.04807 1.91097 
4.18846 1.53251 1.04783 4.18846 1.53251 1.24822 4.18994 1.1819 0.4594 
4.18994 1.1819 1.83665 4.19153 0.4988 1.96717 4.19153 0.89631 0.32889 
4.19153 0.89631 1.96717 4.19349 1.52537 0.98271 4.19349 1.52537 1.31334 
4.19618 1.4519 0.76534 4.19618 1.4519 1.53071 4.20096 1.51479 0.91851 
4.20096 1.51479 1.37754 4.20249 1.09838 0.39868 4.20249 1.09838 1.89737 
4.20327 0.44606 1.96027 4.20327 0.94905 0.33578 4.20327 0.94905 1.96027 
4.20463 1.30096 0.54775 4.20463 1.30096 1.7483 4.20565 1.36911 0.6241 
4.20565 1.36911 1.67196 4.20858 1.2253 0.47718 4.20858 1.2253 1.81887 
4.21094 1.50051 0.8543 4.21094 1.50051 1.44175 4.21177 1.42985 0.70574 
4.21177 1.42985 1.59032 4.21548 0.69755 0.2903 4.21548 0.69755 2.00576 
4.21658 0.39407 1.95097 4.21658 1.00104 0.34508 4.21658 1.00104 1.95097 
4.2177 1.14301 0.41349 4.2177 1.14301 1.88257 4.21789 0.6475 0.29031 
4.21789 0.6475 2.00574 4.21789 0.74761 0.29031 4.21789 0.74761 2.00574 
4.2199 1.55791 1.14803 4.22113 1.55583 1.07842 4.22113 1.55583 1.21764 
4.22182 0.59733 0.29238 4.22182 0.59733 2.00367 4.22182 0.79777 0.29238 
4.22182 0.79777 2.00367 4.22323 1.48312 0.79237 4.22323 1.48312 1.50368 
4.22515 1.5504 1.01312 4.22515 1.5504 1.28294 4.22651 1.33959 0.56949 
4.22651 1.33959 1.72657 4.22701 0.54766 0.29658 4.22701 0.54766 1.99947 
4.22701 0.84744 0.29658 4.22701 0.84744 1.99947 4.22854 1.26737 0.49667 
4.22854 1.26737 1.79938 4.22958 1.40466 0.64803 4.22958 1.40466 1.64803 
4.23134 1.5413 0.9484 4.23134 1.5413 1.34766 4.2314 1.05213 0.35677 
4.2314 1.05213 1.93929 4.23537 1.18719 0.42969 4.23537 1.18719 1.86637 
4.23786 1.46237 0.73177 4.23786 1.46237 1.56428 4.23814 0.49537 0.30091 
4.23814 0.49537 1.99514 4.23814 0.89974 0.30091 4.23814 0.89974 1.99514 
4.24034 1.5287 0.88375 4.24034 1.5287 1.41231 4.24771 1.10217 0.3708 
4.24771 1.10217 1.92526 4.24945 1.30709 0.5172 4.24945 1.30709 1.77885 
4.24953 1.37645 0.59246 4.24953 1.37645 1.7036 4.25023 0.44268 1.98782 
4.25023 0.95242 0.30823 4.25023 0.95242 1.98782 4.2515 1.51242 0.82026 
4.2515 1.51242 1.47579 4.25435 1.23037 0.44784 4.25435 1.23037 1.84821 
4.25472 1.43851 0.67316 4.25472 1.43851 1.62289 4.25568 1.57744 1.11317 
4.25568 1.57744 1.18288 4.2578 1.57309 1.04386 4.2578 1.57309 1.25219 
4.25819 0.69755 0.26611 4.25819 0.69755 2.02995 4.26093 0.64733 0.26607 
4.26093 0.64733 2.02998 4.26093 0.74778 0.26607 4.26093 0.74778 2.02998 
4.26298 1.56568 0.97878 4.26298 1.56568 1.31727 4.26404 0.39049 1.97808 
4.26404 1.00461 0.31797 4.26404 1.00461 1.97808 4.2644 1.14716 0.38549 
4.2644 1.14716 1.91056 4.26486 0.59724 0.26827 4.26486 0.59724 2.02778 
4.26486 0.79787 0.26827 4.26486 0.79787 2.02778 4.26525 1.49321 0.75902 
4.26525 1.49321 1.53704 4.27129 1.55496 0.91387 4.27129 1.55496 1.38218 
4.27154 1.34532 0.53927 4.27154 1.34532 1.75679 4.27427 1.27198 0.46779 
4.27427 1.27198 1.82826 4.27488 0.54467 0.2706 4.27488 0.54467 2.02545 
4.27488 0.85044 0.2706 4.27488 0.85044 2.02545 4.27922 1.05558 0.33011 
4.27922 1.05558 1.96595 4.281 1.47056 0.69944 4.281 1.47056 1.59661 
4.28149 1.54032 0.84977 4.28149 1.54032 1.44628 4.28227 1.19102 0.4021 
4.28227 1.19102 1.89395 4.2862 0.49254 0.27545 4.2862 0.49254 2.0206 
4.2862 0.90257 0.27545 4.2862 0.90257 2.0206 4.28729 1.42985 0.63022 
4.28729 1.42985 1.66584 4.29158 1.59653 1.14803 4.29264 1.59436 1.07865 
4.29264 1.59436 1.21741 4.29348 1.52194 0.78719 4.29348 1.52194 1.50886 
4.29429 1.10481 0.34512 4.29429 1.10481 1.95094 4.29551 1.31143 0.48868 
4.29551 1.31143 1.80737 4.2958 1.58787 1.0096 4.2958 1.58787 1.28646 
4.29891 0.4398 0.28311 4.29891 0.4398 2.01295 4.29891 0.95531 0.28311 
4.29891 0.95531 2.01295 4.30126 1.23364 0.4206 4.30126 1.23364 1.87546 
4.30203 0.69755 0.24404 4.30203 0.69755 2.05202 4.30327 1.57891 0.94437 
4.30327 1.57891 1.35168 4.30488 0.64728 0.24409 4.30488 0.64728 2.05196 
4.30488 0.74783 0.24409 4.30488 0.74783 2.05196 4.30802 1.40061 0.57532 
4.30802 1.40061 1.72074 4.30836 1.50076 0.7268 4.30836 1.50076 1.56925 
4.31129 1.14964 0.36021 4.31129 1.14964 1.93584 4.31261 1.56607 0.88004 
4.31261 1.56607 1.41602 4.31291 0.38784 0.29336 4.31291 0.38784 2.0027 
4.31291 1.00727 0.29336 4.31291 1.00727 2.0027 4.31333 1.46237 0.6563 
4.31333 1.46237 1.63975 4.31403 0.59473 0.24429 4.31403 0.59473 2.05177 
4.31403 0.80038 0.24429 4.31403 0.80038 2.05177 4.32133 1.2749 0.44092 
4.32133 1.2749 1.85513 4.32378 1.54942 0.81688 4.32378 1.54942 1.47917 
4.32437 0.54217 0.24711 4.32437 0.54217 2.04895 4.32437 0.85294 0.24711 
4.32437 0.85294 2.04895 4.32693 1.0573 0.30633 4.32693 1.0573 1.98973 
4.32962 1.19352 0.37729 4.32962 1.19352 1.91877 4.3302 1.61368 1.11316 
4.3302 1.61368 1.18289 4.33103 1.36828 0.5225 4.33103 1.36828 1.77355 
4.33232 1.60933 1.04384 4.33232 1.60933 1.25221 4.33503 1.60013 0.97573 
4.33503 1.60013 1.32033 4.33559 0.49031 0.25258 4.33559 0.49031 2.04347 
4.33559 0.90479 0.25258 4.33559 0.90479 2.04347 4.33673 1.52902 0.75518 
4.33673 1.52902 1.54087 4.34057 1.49321 0.6837 4.34057 1.49321 1.61236 
4.34211 1.1063 0.32172 4.34211 1.1063 1.97434 4.34353 1.58903 0.9109 
4.34353 1.58903 1.38515 4.3469 0.69755 0.22415 4.3469 0.69755 2.07191 
4.3469 1.4519 0.61462 4.3469 1.4519 1.68143 4.34861 0.43765 0.26072 
4.34861 0.43765 2.03533 4.34861 0.95746 0.26072 4.34861 0.95746 2.03533 
4.34891 1.23591 0.39619 4.34891 1.23591 1.89987 4.35389 1.57403 0.84694 
4.35389 1.57403 1.44912 4.35514 0.64497 0.22227 4.35514 0.64497 2.07379 
4.35514 0.75014 0.22227 4.35514 0.75014 2.07379 4.35575 1.3334 0.47279 
4.35575 1.3334 1.82326 4.35964 1.15103 0.33716 4.35964 1.15103 1.95889 
4.36179 0.3871 0.27147 4.36179 0.3871 2.02458 4.36179 1.00801 0.27147 
4.36179 1.00801 2.02458 4.36445 0.59254 0.22301 4.36445 0.59254 2.07304 
4.36445 0.80257 0.22301 4.36445 0.80257 2.07304 4.36606 1.55528 0.7845 
4.36606 1.55528 1.51155 4.36875 1.52194 0.71192 4.36875 1.52194 1.58413 
4.3688 1.42168 0.56026 4.3688 1.42168 1.73579 4.36914 1.63034 1.14803 
4.37002 1.62807 1.0784 4.37002 1.62807 1.21765 4.37186 1.62113 1.01005 
4.37186 1.62113 1.28601 4.37393 1.48312 0.64167 4.37393 1.48312 1.65438 
4.37479 0.5404 0.22638 4.37479 0.5404 2.06967 4.37479 0.85471 0.22638 
4.37479 0.85471 2.06967 4.37538 1.60983 0.94235 4.37538 1.60983 1.35371 
4.37606 0.33715 0.28482 4.37606 1.05796 0.28482 4.37606 1.05796 2.01124 
4.37811 1.19461 0.35467 4.37811 1.19461 1.94138 4.38364 1.29461 0.42426 
4.38364 1.29461 1.8718 4.38506 1.59664 0.87793 4.38506 1.59664 1.41813 
4.38614 0.48871 0.23237 4.38614 0.48871 2.06368 4.38614 0.9064 0.23237 
4.38614 0.9064 2.06368 4.39103 0.28848 0.30066 4.39103 1.10663 0.30066 
4.39103 1.10663 1.9954 4.39226 1.38832 0.50845 4.39226 1.38832 1.7876 
4.39269 0.69755 0.20648 4.39269 0.69755 2.08957 4.39625 1.57948 0.8147 
4.39625 1.57948 1.48135 4.39844 1.54942 0.74223 4.39844 1.54942 1.55383 
4.39846 0.43761 0.24095 4.39846 0.43761 2.0551 4.39846 0.9575 0.24095 
4.39846 0.9575 2.0551 4.40115 0.64493 0.20497 4.40115 0.64493 2.09109 
4.40115 0.75018 0.20497 4.40115 0.75018 2.09109 4.40182 1.51242 0.66995 
4.40182 1.51242 1.6261 4.40814 1.47072 0.60132 4.40814 1.47072 1.69474 
4.40878 1.64406 1.11316 4.40878 1.64406 1.18289 4.40882 0.24393 0.31656 
4.40882 1.15118 0.31656 4.40882 1.15118 1.9795 4.41012 1.63951 1.04478 
4.41012 1.63951 1.25128 4.4108 0.59224 0.20607 4.4108 0.59224 2.08999 
4.4108 0.80287 0.20607 4.4108 0.80287 2.08999 4.41172 0.38725 0.25211 
4.41172 0.38725 2.04395 4.41172 1.00786 0.25211 4.41172 1.00786 2.04395 
4.41195 1.25462 0.3807 4.41195 1.25462 1.91535 4.41278 1.63043 0.97664 
4.41278 1.63043 1.31941 4.41674 1.61693 0.90955 4.41674 1.61693 1.3865 
4.41917 1.35148 0.45808 4.41917 1.35148 1.83798 4.42136 0.54011 0.20983 
4.42136 0.54011 2.08622 4.42136 0.855 0.20983 4.42136 0.855 2.08622 
4.42588 0.33777 0.2658 4.42588 1.05734 0.2658 4.42588 1.05734 2.03025 
4.42725 1.60154 0.8457 4.42725 1.60154 1.45035 4.42849 1.57403 0.77234 
4.42849 1.57403 1.52372 4.43067 1.43936 0.54771 4.43067 1.43936 1.74834 
4.43133 1.54032 0.69993 4.43133 1.54032 1.59612 4.43364 0.48729 0.21625 
4.43364 0.48729 2.07981 4.43364 0.90782 0.21625 4.43364 0.90782 2.07981 
4.43586 1.50051 0.62939 4.43586 1.50051 1.66667 4.4393 0.69755 0.19109 
4.4393 0.69755 2.10497 4.44091 0.28931 0.282 4.44091 1.1058 0.282 
4.44091 1.1058 2.01405 4.44214 0.18304 0.34016 4.44214 1.21206 0.34016 
4.44214 1.21206 1.9559 4.4462 0.43626 0.2253 4.4462 0.43626 2.07075 
4.4462 0.95884 0.2253 4.4462 0.95884 2.07075 4.44752 1.31161 0.41089 
4.44752 1.31161 1.88517 4.44821 0.6448 0.18988 4.44821 0.6448 2.10618 
4.44821 0.7503 0.18988 4.44821 0.7503 2.10618 4.4485 1.65724 1.14803 
4.44916 1.65499 1.07958 4.44916 1.65499 1.21648 4.45113 1.64824 1.01145 
4.45113 1.64824 1.28461 4.45441 1.63704 0.94396 4.45441 1.63704 1.35209 
4.45696 1.40492 0.49586 4.45696 1.40492 1.80019 4.45793 0.59221 0.19141 
4.45793 0.59221 2.10464 4.45793 0.8029 0.19141 4.45793 0.8029 2.10464 
4.45898 1.62143 0.87743 4.45898 1.62143 1.41863 4.45948 1.59664 0.8035 
4.45948 1.59664 1.49255 4.45984 0.38577 0.23697 4.45984 0.38577 2.05909 
4.45984 1.00933 0.23697 4.45984 1.00933 2.05909 4.46159 1.56607 0.73105 
4.46159 1.56607 1.565 4.4653 1.5287 0.65879 4.4653 1.5287 1.63727 
4.46953 0.53907 0.19553 4.46953 0.53907 2.10053 4.46953 0.85604 0.19553 
4.46953 0.85604 2.10053 4.47076 1.48623 0.59035 4.47076 1.48623 1.7057 
4.47351 0.22737 0.30342 4.47351 1.16773 0.30342 4.47351 1.16773 1.99263 
4.47423 0.33643 0.25115 4.47423 1.05868 0.25115 4.47423 1.05868 2.0449 
4.47695 0.12448 0.36843 4.47695 1.27062 0.36843 4.47695 1.27062 1.92762 
4.4819 0.48641 0.20247 4.4819 0.48641 2.09358 4.4819 0.9087 0.20247 
4.4819 0.9087 2.09358 4.48345 1.66617 1.11332 4.48345 1.66617 1.18273 
4.48452 1.36683 0.44659 4.48452 1.36683 1.84946 4.48477 1.66163 1.04495 
4.48477 1.66163 1.2511 4.4866 0.69755 0.178 4.4866 0.69755 2.11806 
4.48742 1.65258 0.97689 4.48742 1.65258 1.31916 4.4911 1.61693 0.83519 
4.4911 1.61693 1.46087 4.49136 1.6391 0.90981 4.49136 1.6391 1.38624 
4.49246 1.58903 0.76197 4.49246 1.58903 1.53408 4.49493 0.43537 0.21197 
4.49493 0.43537 2.08408 4.49493 0.95973 0.21197 4.49493 0.95973 2.08408 
4.49542 1.55496 0.68974 4.49542 1.55496 1.60631 4.4957 0.64476 0.1772 
4.4957 0.64476 2.11886 4.4957 0.75034 0.1772 4.4957 0.75034 2.11886 
4.49631 1.45395 0.53693 4.49631 1.45395 1.75913 4.50007 1.51479 0.6194 
4.50007 1.51479 1.67665 4.50683 0.5916 0.17893 4.50683 0.5916 2.11713 
4.50683 0.80351 0.17893 4.50683 0.80351 2.11713 4.50749 0.16796 0.32937 
4.50749 1.22715 0.32937 4.50749 1.22715 1.96669 4.50864 0.38509 0.22415 
4.50864 1.01001 0.22415 4.50864 1.01001 2.07191 4.51171 0.2814 0.26522 
4.51171 1.11371 0.26522 4.51171 1.11371 2.03083 4.51268 0.0693 0.40087 
4.51268 1.32581 0.40087 4.51268 1.32581 1.89519 4.5185 1.67502 1.14803 
4.51863 0.53848 0.18356 4.51863 0.53848 2.11249 4.51863 0.85662 0.18356 
4.51863 0.85662 2.11249 4.51901 1.67267 1.07871 4.51901 1.67267 1.21735 
4.52117 1.66587 1.01041 4.52117 1.66587 1.28564 4.52292 1.41824 0.48629 
4.52292 1.41824 1.80977 4.5239 1.60983 0.79383 4.5239 1.60983 1.50223 
4.52432 1.65449 0.94276 4.52432 1.65449 1.35329 4.52551 1.63704 0.87286 
4.52551 1.63704 1.4232 4.52593 1.57891 0.72171 4.52593 1.57891 1.57434 
4.52995 1.5413 0.64979 4.52995 1.5413 1.64627 4.53077 0.48605 0.19108 
4.53077 0.48605 2.10497 4.53077 0.90906 0.19108 4.53077 0.90906 2.10497 
4.53449 0.69755 0.16724 4.53449 0.69755 2.12881 4.53449 1.49836 0.58177 
4.53449 1.49836 1.71428 4.54266 0.11139 0.3597 4.54266 1.28372 0.3597 
4.54266 1.28372 1.93636 4.544 0.4351 0.2011 4.544 0.4351 2.09496 
4.544 0.96001 0.2011 4.544 0.96001 2.09496 4.54505 0.22045 0.28877 
4.54505 1.17466 0.28877 4.54505 1.17466 2.00728 4.54513 0.64433 0.16663 
4.54513 0.64433 2.12943 4.54513 0.75078 0.16663 4.54513 0.75078 2.12943 
4.54574 0.32956 0.23656 4.54574 1.06555 0.23656 4.54574 1.06555 2.0595 
4.55046 0.01586 0.43865 4.55046 1.37925 0.43865 4.55046 1.37925 1.8574 
4.55443 1.68148 1.11332 4.55443 1.68148 1.18273 4.5551 1.67673 1.04426 
4.5551 1.67673 1.25179 4.5563 0.59127 0.16891 4.5563 0.59127 2.12715 
4.5563 0.80384 0.16891 4.5563 0.80384 2.12715 4.55728 1.60013 0.75348 
4.55728 1.60013 1.54258 4.55777 1.66759 0.97621 4.55777 1.66759 1.31984 
4.5582 1.63043 0.83123 4.5582 1.63043 1.46483 4.55844 1.65258 0.90586 
4.55844 1.65258 1.39019 4.56034 1.56568 0.68143 4.56034 1.56568 1.61463 
4.56053 1.46473 0.52927 4.56053 1.46473 1.76678 4.56427 1.52537 0.61193 
4.56427 1.52537 1.68412 4.56799 0.53851 0.17407 4.56799 0.53851 2.12198 
4.56799 0.85659 0.17407 4.56799 0.85659 2.12198 4.57883 0.05795 0.39425 
4.57883 1.33716 0.39425 4.57883 1.33716 1.90181 4.58 0.16172 0.31706 
4.58 1.23339 0.31706 4.58 1.23339 1.97899 4.58015 0.48623 0.1821 
4.58015 0.48623 2.11395 4.58015 0.90888 0.1821 4.58015 0.90888 2.11395 
4.58101 0.37957 0.21165 4.58101 1.01554 0.21165 4.58101 1.01554 2.08441 
4.58285 0.69755 0.15885 4.58285 0.69755 2.1372 4.58368 0.27572 0.25317 
4.58368 1.11939 0.25317 4.58368 1.11939 2.04288 4.58784 -0.03234 0.47932 
4.58784 1.42745 0.47932 4.58784 1.42745 1.81673 4.5903 1.68781 1.14803 
4.59063 1.68544 1.07889 4.59063 1.68544 1.21717 4.59115 1.58787 0.71424 
4.59115 1.58787 1.58181 4.5916 1.62113 0.7903 4.5916 1.62113 1.50575 
4.59163 1.67834 1.01008 4.59163 1.67834 1.28598 4.59197 1.66587 0.93962 
4.59197 1.66587 1.35644 4.593 1.64824 0.86958 4.593 1.64824 1.42648 
4.59364 0.6443 0.15874 4.59364 0.6443 2.13731 4.59364 0.75081 0.15874 
4.59364 0.75081 2.13731 4.59467 1.5504 0.6436 4.59467 1.5504 1.65246 
4.59906 1.50707 0.57562 4.59906 1.50707 1.72044 4.60511 0.59099 0.16154 
4.60511 0.59099 2.13451 4.60511 0.80412 0.16154 4.60511 0.80412 2.13451 
4.61575 0.10648 0.34948 4.61575 1.28863 0.34948 4.61575 1.28863 1.94657 
4.6158 0.00794 0.43284 4.6158 1.38716 0.43284 4.6158 1.38716 1.86321 
4.61691 0.43039 0.19099 4.61691 0.43039 2.10507 4.61691 0.96472 0.19099 
4.61691 0.96472 2.10507 4.61695 0.53826 0.16724 4.61695 0.53826 2.12881 
4.61695 0.85684 0.16724 4.61695 0.85684 2.12881 4.6182 0.21574 0.27886 
4.6182 1.17937 0.27886 4.6182 1.17937 2.01719 4.61869 0.32493 0.22669 
4.61869 1.07018 0.22669 4.61869 1.07018 2.06936 4.62516 1.69148 1.11333 
4.62516 1.69148 1.18272 4.6254 1.60933 0.75076 4.6254 1.60933 1.54529 
4.62542 1.57309 0.67624 4.62542 1.57309 1.61981 4.62582 1.67673 0.97355 
4.62582 1.67673 1.32251 4.62583 1.68673 1.04427 4.62583 1.68673 1.25178 
4.62598 1.47206 0.524 4.62598 1.47206 1.77205 4.62633 1.63951 0.82856 
4.62633 1.63951 1.46749 4.62651 1.66163 0.90322 4.62651 1.66163 1.39284 
4.62939 1.53251 0.60691 4.62939 1.53251 1.68915 4.63156 0.69755 0.15284 
4.63156 0.69755 2.14321 4.64276 0.64419 0.15323 4.64276 0.64419 2.14282 
4.64276 0.75092 0.15323 4.64276 0.75092 2.14282 4.65333 0.15839 0.30928 
4.65333 1.23672 0.30928 4.65333 1.23672 1.98677 4.65339 -0.03837 0.47526 
4.65339 1.43348 0.47526 4.65339 1.43348 1.82079 4.65399 0.05241 0.38772 
4.65399 1.3427 0.38772 4.65399 1.3427 1.90834 4.65418 0.37577 0.20422 
4.65418 1.01934 0.20422 4.65418 1.01934 2.09183 4.65422 0.59098 0.15658 
4.65422 0.59098 2.13947 4.65422 0.80413 0.15658 4.65422 0.80413 2.13947 
4.65466 0.48443 0.17388 4.65466 0.48443 2.12218 4.65466 0.91068 0.17388 
4.65466 0.91068 2.12218 4.65644 0.27229 0.24592 4.65644 1.12281 0.24592 
4.65644 1.12281 2.05014 4.65995 1.62807 0.78846 4.65995 1.62807 1.50759 
4.65997 1.55583 0.63958 4.65997 1.55583 1.65648 4.66011 1.69514 1.14803 
4.6602 1.59436 0.71108 4.6602 1.59436 1.58497 4.66026 1.67267 0.93746 
4.66026 1.67267 1.3586 4.66027 1.69274 1.07872 4.66027 1.69274 1.21734 
4.66044 1.68544 1.00908 4.66044 1.68544 1.28698 4.66113 1.65499 0.8676 
4.66113 1.65499 1.42845 4.66418 1.5123 0.57191 4.66418 1.5123 1.72414 
4.68051 0.69755 0.14923 4.68051 0.69755 2.14682 4.69135 0.10274 0.34507 
4.69135 1.29237 0.34507 4.69135 1.29237 1.95098 4.69135 0.21339 0.27389 
4.69135 1.18172 0.27389 4.69135 1.18172 2.02217 4.69138 0.0042 0.42844 
4.69138 1.3909 0.42844 4.69138 1.3909 1.86762 4.69138 1.47585 0.52129 
4.69138 1.47585 1.77476 4.69179 0.42918 0.18545 4.69179 0.42918 2.1106 
4.69179 0.96593 0.18545 4.69179 0.96593 2.1106 4.6918 0.32261 0.22175 
4.6918 1.0725 0.22175 4.6918 1.0725 2.0743 4.69182 0.53706 0.16171 
4.69182 0.53706 2.13434 4.69182 0.85805 0.16171 4.69182 0.85805 2.13434 
4.69182 0.64415 0.15017 4.69182 0.64415 2.14589 4.69182 0.75096 0.15017 
4.69182 0.75096 2.14589 4.69472 1.61368 0.74865 4.69472 1.61368 1.54741 
4.69472 1.64406 0.82723 4.69472 1.64406 1.46883 4.69473 1.57744 0.67412 
4.69473 1.57744 1.62193 4.69473 1.53613 0.60436 4.69473 1.53613 1.6917 
4.69488 1.68148 0.97288 4.69488 1.68148 1.32318 4.69488 1.66617 0.90189 
4.69488 1.66617 1.39416 4.69489 1.69148 1.04361 4.69489 1.69148 1.25245 
4.69489 1.69635 1.11333 4.69489 1.69635 1.18272 4.72958 -0.04052 0.4733 
4.72958 0.05056 0.38553 4.72958 0.15682 0.30684 4.72958 0.27115 0.24349 
4.72958 0.37485 0.20153 4.72958 0.48383 0.17113 4.72958 0.48383 2.12492 
4.72958 0.59068 0.15375 4.72958 0.59068 2.1423 4.72958 0.69755 0.14803 
4.72958 0.69755 2.14803 4.72958 0.80443 0.15375 4.72958 0.80443 2.1423 
4.72958 0.91128 0.17113 4.72958 0.91128 2.12492 4.72958 1.02026 0.20153 
4.72958 1.02026 2.09453 4.72958 1.12396 0.24349 4.72958 1.12396 2.05256 
4.72958 1.23829 0.30684 4.72958 1.23829 1.98922 4.72958 1.34455 0.38553 
4.72958 1.34455 1.91052 4.72958 1.43562 0.4733 4.72958 1.43562 1.82275 
4.72958 1.51405 0.57068 4.72958 1.51405 1.72538 4.72958 1.55791 0.63834 
4.72958 1.55791 1.65771 4.72958 1.59653 0.71003 4.72958 1.59653 1.58603 
4.72958 1.63034 0.78759 4.72958 1.63034 1.50847 4.72958 1.65724 0.86694 
4.72958 1.65724 1.42911 4.72958 1.67502 0.93695 4.72958 1.67502 1.35911 
4.72958 1.68781 1.00875 4.72958 1.68781 1.28731 4.72958 1.69514 1.07855 
4.72958 1.69514 1.2175 4.72958 1.69755 1.14803 4.76428 1.69635 1.11333 
4.76428 1.69635 1.18272 4.76428 1.69148 1.04361 4.76428 1.69148 1.25245 
4.76429 1.66617 0.90189 4.76429 1.66617 1.39416 4.76429 1.68148 0.97288 
4.76429 1.68148 1.32318 4.76444 1.53613 0.60436 4.76444 1.53613 1.6917 
4.76444 1.57744 0.67412 4.76444 1.57744 1.62193 4.76445 1.64406 0.82723 
4.76445 1.64406 1.46883 4.76445 1.61368 0.74865 4.76445 1.61368 1.54741 
4.76734 0.64415 0.15017 4.76734 0.64415 2.14589 4.76734 0.75096 0.15017 
4.76734 0.75096 2.14589 4.76734 0.53706 0.16171 4.76734 0.53706 2.13434 
4.76734 0.85805 0.16171 4.76734 0.85805 2.13434 4.76737 0.32261 0.22175 
4.76737 1.0725 0.22175 4.76737 1.0725 2.0743 4.76737 0.42918 0.18545 
4.76737 0.96593 0.18545 4.76737 0.96593 2.1106 4.76778 1.47585 0.52129 
4.76778 1.47585 1.77476 4.76778 0.0042 0.42844 4.76778 1.3909 0.42844 
4.76778 1.3909 1.86762 4.76782 0.21339 0.27389 4.76782 1.18172 0.27389 
4.76782 1.18172 2.02217 4.76782 0.10274 0.34507 4.76782 1.29237 0.34507 
4.76782 1.29237 1.95098 4.77865 0.69755 0.14923 4.77865 0.69755 2.14682 
4.79499 1.5123 0.57191 4.79499 1.5123 1.72414 4.79803 1.65499 0.8676 
4.79803 1.65499 1.42845 4.79872 1.68544 1.00908 4.79872 1.68544 1.28698 
4.79889 1.69274 1.07872 4.79889 1.69274 1.21734 4.7989 1.67267 0.93746 
4.7989 1.67267 1.3586 4.79896 1.59436 0.71108 4.79896 1.59436 1.58497 
4.79906 1.69514 1.14803 4.79919 1.55583 0.63958 4.79919 1.55583 1.65648 
4.79921 1.62807 0.78846 4.79921 1.62807 1.50759 4.80273 0.27229 0.24592 
4.80273 1.12281 0.24592 4.80273 1.12281 2.05014 4.80451 0.48443 0.17388 
4.80451 0.48443 2.12218 4.80451 0.91068 0.17388 4.80451 0.91068 2.12218 
4.80494 0.59098 0.15658 4.80494 0.59098 2.13947 4.80494 0.80413 0.15658 
4.80494 0.80413 2.13947 4.80498 0.37577 0.20422 4.80498 1.01934 0.20422 
4.80498 1.01934 2.09183 4.80518 0.05241 0.38772 4.80518 1.3427 0.38772 
4.80518 1.3427 1.90834 4.80578 -0.03837 0.47526 4.80578 1.43348 0.47526 
4.80578 1.43348 1.82079 4.80583 0.15839 0.30928 4.80583 1.23672 0.30928 
4.80583 1.23672 1.98677 4.8164 0.64419 0.15323 4.8164 0.64419 2.14282 
4.8164 0.75092 0.15323 4.8164 0.75092 2.14282 4.8276 0.69755 0.15284 
4.8276 0.69755 2.14321 4.82978 1.53251 0.60691 4.82978 1.53251 1.68915 
4.83266 1.66163 0.90322 4.83266 1.66163 1.39284 4.83283 1.63951 0.82856 
4.83283 1.63951 1.46749 4.83318 1.47206 0.524 4.83318 1.47206 1.77205 
4.83334 1.68673 1.04427 4.83334 1.68673 1.25178 4.83335 1.67673 0.97355 
4.83335 1.67673 1.32251 4.83375 1.57309 0.67624 4.83375 1.57309 1.61981 
4.83376 1.60933 0.75076 4.83376 1.60933 1.54529 4.834 1.69148 1.11333 
4.834 1.69148 1.18272 4.84047 0.32493 0.22669 4.84047 1.07018 0.22669 
4.84047 1.07018 2.06936 4.84096 0.21574 0.27886 4.84096 1.17937 0.27886 
4.84096 1.17937 2.01719 4.84222 0.53826 0.16724 4.84222 0.53826 2.12881 
4.84222 0.85684 0.16724 4.84222 0.85684 2.12881 4.84225 0.43039 0.19099 
4.84225 0.96472 0.19099 4.84225 0.96472 2.10507 4.84336 0.00794 0.43284 
4.84336 1.38716 0.43284 4.84336 1.38716 1.86321 4.84341 0.10648 0.34948 
4.84341 1.28863 0.34948 4.84341 1.28863 1.94657 4.85405 0.59099 0.16154 
4.85405 0.59099 2.13451 4.85405 0.80412 0.16154 4.85405 0.80412 2.13451 
4.86011 1.50707 0.57562 4.86011 1.50707 1.72044 4.86449 1.5504 0.6436 
4.86449 1.5504 1.65246 4.86552 0.6443 0.15874 4.86552 0.6443 2.13731 
4.86552 0.75081 0.15874 4.86552 0.75081 2.13731 4.86616 1.64824 0.86958 
4.86616 1.64824 1.42648 4.8672 1.66587 0.93962 4.8672 1.66587 1.35644 
4.86753 1.67834 1.01008 4.86753 1.67834 1.28598 4.86756 1.62113 0.7903 
4.86756 1.62113 1.50575 4.86801 1.58787 0.71424 4.86801 1.58787 1.58181 
4.86853 1.68544 1.07889 4.86853 1.68544 1.21717 4.86886 1.68781 1.14803 
4.87132 -0.03234 0.47932 4.87132 1.42745 0.47932 4.87132 1.42745 1.81673 
4.87548 0.27572 0.25317 4.87548 1.11939 0.25317 4.87548 1.11939 2.04288 
4.87631 0.69755 0.15885 4.87631 0.69755 2.1372 4.87816 0.37957 0.21165 
4.87816 1.01554 0.21165 4.87816 1.01554 2.08441 4.87901 0.48623 0.1821 
4.87901 0.90888 0.1821 4.87901 0.90888 2.11395 4.87916 0.16172 0.31706 
4.87916 1.23339 0.31706 4.87916 1.23339 1.97899 4.88034 0.05795 0.39425 
4.88034 1.33716 0.39425 4.88034 1.33716 1.90181 4.89117 0.53851 0.17407 
4.89117 0.85659 0.17407 4.89117 0.85659 2.12198 4.8949 1.52537 0.61193 
4.8949 1.52537 1.68412 4.89864 1.46473 0.52927 4.89864 1.46473 1.76678 
4.89882 1.56568 0.68143 4.89882 1.56568 1.61463 4.90072 1.65258 0.90586 
4.90072 1.65258 1.39019 4.90097 1.63043 0.83123 4.90097 1.63043 1.46483 
4.90139 1.66759 0.97621 4.90139 1.66759 1.31984 4.90188 1.60013 0.75348 
4.90188 1.60013 1.54258 4.90286 0.59127 0.16891 4.90286 0.59127 2.12715 
4.90286 0.80384 0.16891 4.90286 0.80384 2.12715 4.90406 1.67673 1.04426 
4.90406 1.67673 1.25179 4.90473 1.68148 1.11332 4.90473 1.68148 1.18273 
4.9087 0.01586 0.43865 4.9087 1.37925 0.43865 4.9087 1.37925 1.8574 
4.91343 0.32956 0.23656 4.91343 1.06555 0.23656 4.91343 1.06555 2.0595 
4.91404 0.64433 0.16663 4.91404 0.64433 2.12943 4.91404 0.75078 0.16663 
4.91404 0.75078 2.12943 4.91411 0.22045 0.28877 4.91411 1.17466 0.28877 
4.91411 1.17466 2.00728 4.91517 0.4351 0.2011 4.91517 0.96001 0.2011 
4.91517 0.96001 2.09496 4.91651 0.11139 0.3597 4.91651 1.28372 0.3597 
4.91651 1.28372 1.93636 4.92467 0.69755 0.16724 4.92467 0.69755 2.12881 
4.92467 1.49836 0.58177 4.92467 1.49836 1.71428 4.92839 0.48605 0.19108 
4.92839 0.90906 0.19108 4.92839 0.90906 2.10497 4.92921 1.5413 0.64979 
4.92921 1.5413 1.64627 4.93324 1.57891 0.72171 4.93324 1.57891 1.57434 
4.93365 1.63704 0.87286 4.93365 1.63704 1.4232 4.93484 1.65449 0.94276 
4.93484 1.65449 1.35329 4.93526 1.60983 0.79383 4.93526 1.60983 1.50223 
4.93625 -0.02313 0.48629 4.93625 1.41824 0.48629 4.93625 1.41824 1.80977 
4.93799 1.66587 1.01041 4.93799 1.66587 1.28564 4.94015 1.67267 1.07871 
4.94015 1.67267 1.21735 4.94053 0.53848 0.18356 4.94053 0.85662 0.18356 
4.94053 0.85662 2.11249 4.94066 1.67502 1.14803 4.94649 0.0693 0.40087 
4.94649 1.32581 0.40087 4.94649 1.32581 1.89519 4.94745 0.2814 0.26522 
4.94745 1.11371 0.26522 4.94745 1.11371 2.03083 4.95052 0.38509 0.22415 
4.95052 1.01001 0.22415 4.95052 1.01001 2.07191 4.95167 0.16796 0.32937 
4.95167 1.22715 0.32937 4.95167 1.22715 1.96669 4.95233 0.5916 0.17893 
4.95233 0.80351 0.17893 4.95233 0.80351 2.11713 4.9591 1.51479 0.6194 
4.9591 1.51479 1.67665 4.96285 1.45395 0.53693 4.96285 1.45395 1.75913 
4.96347 0.64476 0.1772 4.96347 0.64476 2.11886 4.96347 0.75034 0.1772 
4.96347 0.75034 2.11886 4.96374 1.55496 0.68974 4.96374 1.55496 1.60631 
4.96423 0.43537 0.21197 4.96423 0.95973 0.21197 4.96423 0.95973 2.08408 
4.96671 1.58903 0.76197 4.96671 1.58903 1.53408 4.9678 1.6391 0.90981 
4.9678 1.6391 1.38624 4.96806 1.61693 0.83519 4.96806 1.61693 1.46087 
4.97174 1.65258 0.97689 4.97174 1.65258 1.31916 4.97256 0.69755 0.178 
4.97256 0.69755 2.11806 4.97439 1.66163 1.04495 4.97439 1.66163 1.2511 
4.97464 0.02828 0.44659 4.97464 1.36683 0.44659 4.97464 1.36683 1.84946 
4.97572 1.66617 1.11332 4.97572 1.66617 1.18273 4.97727 0.48641 0.20247 
4.97727 0.9087 0.20247 4.97727 0.9087 2.09358 4.98221 0.12448 0.36843 
4.98221 1.27062 0.36843 4.98221 1.27062 1.92762 4.98494 0.33643 0.25115 
4.98494 1.05868 0.25115 4.98494 1.05868 2.0449 4.98565 0.22737 0.30342 
4.98565 1.16773 0.30342 4.98565 1.16773 1.99263 4.9884 1.48623 0.59035 
4.9884 1.48623 1.7057 4.98964 0.53907 0.19553 4.98964 0.85604 0.19553 
4.98964 0.85604 2.10053 4.99386 1.5287 0.65879 4.99386 1.5287 1.63727 
4.99757 1.56607 0.73105 4.99757 1.56607 1.565 4.99933 0.38577 0.23697 
4.99933 1.00933 0.23697 4.99933 1.00933 2.05909 4.99968 1.59664 0.8035 
4.99968 1.59664 1.49255 5.00018 1.62143 0.87743 5.00018 1.62143 1.41863 
5.00123 0.59221 0.19141 5.00123 0.8029 0.19141 5.00123 0.8029 2.10464 
5.0022 -0.00981 0.49586 5.0022 1.40492 0.49586 5.0022 1.40492 1.80019 
5.00475 1.63704 0.94396 5.00475 1.63704 1.35209 5.00803 1.64824 1.01145 
5.00803 1.64824 1.28461 5.01001 1.65499 1.07958 5.01001 1.65499 1.21648 
5.01067 1.65724 1.14803 5.01095 0.6448 0.18988 5.01095 0.6448 2.10618 
5.01095 0.7503 0.18988 5.01095 0.7503 2.10618 5.01165 0.0835 0.41089 
5.01165 1.31161 0.41089 5.01165 1.31161 1.88517 5.01297 0.43626 0.2253 
5.01297 0.95884 0.2253 5.01297 0.95884 2.07075 5.01703 0.18304 0.34016 
5.01703 1.21206 0.34016 5.01703 1.21206 1.9559 5.01826 0.28931 0.282 
5.01826 1.1058 0.282 5.01826 1.1058 2.01405 5.01987 0.69755 0.19109 
5.01987 0.69755 2.10497 5.02331 1.50051 0.62939 5.02331 1.50051 1.66667 
5.02552 0.48729 0.21625 5.02552 0.90782 0.21625 5.02552 0.90782 2.07981 
5.02784 1.54032 0.69993 5.02784 1.54032 1.59612 5.02849 1.43936 0.54771 
5.02849 1.43936 1.74834 5.03067 1.57403 0.77234 5.03067 1.57403 1.52372 
5.03191 1.60154 0.8457 5.03191 1.60154 1.45035 5.03328 0.33777 0.2658 
5.03328 1.05734 0.2658 5.03328 1.05734 2.03025 5.03781 0.54011 0.20983 
5.03781 0.855 0.20983 5.03781 0.855 2.08622 5.03999 0.04363 0.45808 
5.03999 1.35148 0.45808 5.03999 1.35148 1.83798 5.04242 1.61693 0.90955 
5.04242 1.61693 1.3865 5.04638 1.63043 0.97664 5.04638 1.63043 1.31941 
5.04721 0.14049 0.3807 5.04721 1.25462 0.3807 5.04721 1.25462 1.91535 
5.04744 0.38725 0.25211 5.04744 1.00786 0.25211 5.04744 1.00786 2.04395 
5.04836 0.59224 0.20607 5.04836 0.80287 0.20607 5.04836 0.80287 2.08999 
5.04905 1.63951 1.04478 5.04905 1.63951 1.25128 5.05034 0.24393 0.31656 
5.05034 1.15118 0.31656 5.05034 1.15118 1.9795 5.05038 1.64406 1.11316 
5.05038 1.64406 1.18289 5.05102 1.47072 0.60132 5.05102 1.47072 1.69474 
5.05735 1.51242 0.66995 5.05735 1.51242 1.6261 5.05802 0.64493 0.20497 
5.05802 0.75018 0.20497 5.05802 0.75018 2.09109 5.06071 0.43761 0.24095 
5.06071 0.9575 0.24095 5.06071 0.9575 2.0551 5.06073 1.54942 0.74223 
5.06073 1.54942 1.55383 5.06291 1.57948 0.8147 5.06291 1.57948 1.48135 
5.06647 0.69755 0.20648 5.06647 0.69755 2.08957 5.0669 0.00679 0.50845 
5.0669 1.38832 0.50845 5.0669 1.38832 1.7876 5.06814 0.28848 0.30066 
5.06814 1.10663 0.30066 5.06814 1.10663 1.9954 5.07303 0.48871 0.23237 
5.07303 0.9064 0.23237 5.07303 0.9064 2.06368 5.07411 1.59664 0.87793 
5.07411 1.59664 1.41813 5.07553 0.10049 0.42426 5.07553 1.29461 0.42426 
5.07553 1.29461 1.8718 5.08105 0.2005 0.35467 5.08105 1.19461 0.35467 
5.08105 1.19461 1.94138 5.08311 0.33715 0.28482 5.08311 1.05796 0.28482 
5.08311 1.05796 2.01124 5.08378 1.60983 0.94235 5.08378 1.60983 1.35371 
5.08438 0.5404 0.22638 5.08438 0.85471 0.22638 5.08438 0.85471 2.06967 
5.08524 1.48312 0.64167 5.08524 1.48312 1.65438 5.08731 1.62113 1.01005 
5.08731 1.62113 1.28601 5.08915 1.62807 1.0784 5.08915 1.62807 1.21765 
5.09002 1.63034 1.14803 5.09037 -0.02658 0.56026 5.09037 1.42168 0.56026 
5.09037 1.42168 1.73579 5.09042 1.52194 0.71192 5.09042 1.52194 1.58413 
5.09311 1.55528 0.7845 5.09311 1.55528 1.51155 5.09472 0.59254 0.22301 
5.09472 0.80257 0.22301 5.09472 0.80257 2.07304 5.09738 0.3871 0.27147 
5.09738 1.00801 0.27147 5.09738 1.00801 2.02458 5.09952 0.24408 0.33716 
5.09952 1.15103 0.33716 5.09952 1.15103 1.95889 5.10342 0.06171 0.47279 
5.10342 1.3334 0.47279 5.10342 1.3334 1.82326 5.10402 0.64497 0.22227 
5.10402 0.75014 0.22227 5.10402 0.75014 2.07379 5.10527 1.57403 0.84694 
5.10527 1.57403 1.44912 5.11026 0.1592 0.39619 5.11026 1.23591 0.39619 
5.11026 1.23591 1.89987 5.11056 0.43765 0.26072 5.11056 0.95746 0.26072 
5.11056 0.95746 2.03533 5.11227 0.69755 0.22415 5.11227 1.4519 0.61462 
5.11227 1.4519 1.68143 5.11564 1.58903 0.9109 5.11564 1.58903 1.38515 
5.11705 0.28881 0.32172 5.11705 1.1063 0.32172 5.11705 1.1063 1.97434 
5.11859 1.49321 0.6837 5.11859 1.49321 1.61236 5.12243 1.52902 0.75518 
5.12243 1.52902 1.54087 5.12358 0.49031 0.25258 5.12358 0.90479 0.25258 
5.12358 0.90479 2.04347 5.12413 1.60013 0.97573 5.12413 1.60013 1.32033 
5.12685 1.60933 1.04384 5.12685 1.60933 1.25221 5.12813 0.02683 0.5225 
5.12813 1.36828 0.5225 5.12813 1.36828 1.77355 5.12896 1.61368 1.11316 
5.12896 1.61368 1.18289 5.12955 0.20158 0.37729 5.12955 1.19352 0.37729 
5.12955 1.19352 1.91877 5.13223 0.33781 0.30633 5.13223 1.0573 0.30633 
5.13223 1.0573 1.98973 5.1348 0.54217 0.24711 5.1348 0.85294 0.24711 
5.1348 0.85294 2.04895 5.13538 1.54942 0.81688 5.13538 1.54942 1.47917 
5.13783 0.1202 0.44092 5.13783 1.2749 0.44092 5.13783 1.2749 1.85513 
5.14513 0.59473 0.24429 5.14513 0.80038 0.24429 5.14513 0.80038 2.05177 
5.14583 1.46237 0.6563 5.14583 1.46237 1.63975 5.14625 0.38784 0.29336 
5.14625 1.00727 0.29336 5.14625 1.00727 2.0027 5.14655 1.56607 0.88004 
5.14655 1.56607 1.41602 5.14788 0.24547 0.36021 5.14788 1.14964 0.36021 
5.14788 1.14964 1.93584 5.15081 1.50076 0.7268 5.15081 1.50076 1.56925 
5.15114 -0.0055 0.57532 5.15114 1.40061 0.57532 5.15114 1.40061 1.72074 
5.15428 0.64728 0.24409 5.15428 0.74783 0.24409 5.15428 0.74783 2.05196 
5.1559 1.57891 0.94437 5.1559 1.57891 1.35168 5.15714 0.69755 0.24404 
5.1579 0.16147 0.4206 5.1579 1.23364 0.4206 5.1579 1.23364 1.87546 
5.16025 0.4398 0.28311 5.16025 0.95531 0.28311 5.16025 0.95531 2.01295 
5.16336 1.58787 1.0096 5.16336 1.58787 1.28646 5.16366 0.08368 0.48868 
5.16366 1.31143 0.48868 5.16366 1.31143 1.80737 5.16487 0.29029 0.34512 
5.16487 1.10481 0.34512 5.16487 1.10481 1.95094 5.16569 1.52194 0.78719 
5.16569 1.52194 1.50886 5.16653 1.59436 1.07865 5.16653 1.59436 1.21741 
5.16758 1.59653 1.14803 5.17187 1.42985 0.63022 5.17187 1.42985 1.66584 
5.17296 0.49254 0.27545 5.17296 0.90257 0.27545 5.17296 0.90257 2.0206 
5.1769 0.20409 0.4021 5.1769 1.19102 0.4021 5.1769 1.19102 1.89395 
5.17768 1.54032 0.84977 5.17768 1.54032 1.44628 5.17817 1.47056 0.69944 
5.17817 1.47056 1.59661 5.17994 0.33953 0.33011 5.17994 1.05558 0.33011 
5.17994 1.05558 1.96595 5.18429 0.54467 0.2706 5.18429 0.85044 0.2706 
5.18429 0.85044 2.02545 5.1849 0.12313 0.46779 5.1849 1.27198 0.46779 
5.1849 1.27198 1.82826 5.18762 0.04978 0.53927 5.18762 1.34532 0.53927 
5.18762 1.34532 1.75679 5.18787 1.55496 0.91387 5.18787 1.55496 1.38218 
5.19391 1.49321 0.75902 5.19391 1.49321 1.53704 5.19431 0.59724 0.26827 
5.19431 0.79787 0.26827 5.19431 0.79787 2.02778 5.19476 0.24795 0.38549 
5.19476 1.14716 0.38549 5.19476 1.14716 1.91056 5.19512 0.39049 0.31797 
5.19512 1.00461 0.31797 5.19512 1.00461 1.97808 5.19618 1.56568 0.97878 
5.19618 1.56568 1.31727 5.19824 0.64733 0.26607 5.19824 0.74778 0.26607 
5.19824 0.74778 2.02998 5.20098 0.69755 0.26611 5.20137 1.57309 1.04386 
5.20137 1.57309 1.25219 5.20349 1.57744 1.11317 5.20349 1.57744 1.18288 
5.20445 1.43851 0.67316 5.20445 1.43851 1.62289 5.20481 0.16474 0.44784 
5.20481 1.23037 0.44784 5.20481 1.23037 1.84821 5.20766 1.51242 0.82026 
5.20766 1.51242 1.47579 5.20894 0.44268 0.30823 5.20894 0.95242 0.30823 
5.20894 0.95242 1.98782 5.20963 0.01866 0.59246 5.20963 1.37645 0.59246 
5.20963 1.37645 1.7036 5.20971 0.08802 0.5172 5.20971 1.30709 0.5172 
5.20971 1.30709 1.77885 5.21146 0.29294 0.3708 5.21146 1.10217 0.3708 
5.21146 1.10217 1.92526 5.21882 1.5287 0.88375 5.21882 1.5287 1.41231 
5.22103 0.49537 0.30091 5.22103 0.89974 0.30091 5.22103 0.89974 1.99514 
5.22131 1.46237 0.73177 5.22131 1.46237 1.56428 5.22379 0.20792 0.42969 
5.22379 1.18719 0.42969 5.22379 1.18719 1.86637 5.22776 0.34298 0.35677 
5.22776 1.05213 0.35677 5.22776 1.05213 1.93929 5.22782 1.5413 0.9484 
5.22782 1.5413 1.34766 5.22958 1.40466 0.64803 5.22958 1.40466 1.64803 
5.23063 0.12774 0.49667 5.23063 1.26737 0.49667 5.23063 1.26737 1.79938 
5.23215 0.54766 0.29658 5.23215 0.84744 0.29658 5.23215 0.84744 1.99947 
5.23265 0.05552 0.56949 5.23265 1.33959 0.56949 5.23265 1.33959 1.72657 
5.23401 1.5504 1.01312 5.23401 1.5504 1.28294 5.23594 1.48312 0.79237 
5.23594 1.48312 1.50368 5.23734 0.59733 0.29238 5.23734 0.79777 0.29238 
5.23734 0.79777 2.00367 5.23803 1.55583 1.07842 5.23803 1.55583 1.21764 
5.23927 1.55791 1.14803 5.24127 0.6475 0.29031 5.24127 0.74761 0.29031 
5.24146 0.2521 0.41349 5.24146 1.14301 0.41349 5.24146 1.14301 1.88257 
5.24259 0.39407 0.34508 5.24259 1.00104 0.34508 5.24259 1.00104 1.95097 
5.24368 0.69755 0.2903 5.24739 1.42985 0.70574 5.24739 1.42985 1.59032 
5.24822 1.50051 0.8543 5.24822 1.50051 1.44175 5.25059 0.1698 0.47718 
5.25059 1.2253 0.47718 5.25059 1.2253 1.81887 5.25351 0.026 0.6241 
5.25351 1.36911 0.6241 5.25351 1.36911 1.67196 5.25454 0.09415 0.54775 
5.25454 1.30096 0.54775 5.25454 1.30096 1.7483 5.25589 0.44606 0.33578 
5.25589 0.94905 0.33578 5.25589 0.94905 1.96027 5.25667 0.29673 0.39868 
5.25667 1.09838 0.39868 5.25667 1.09838 1.89737 5.25821 1.51479 0.91851 
5.25821 1.51479 1.37754 5.26298 1.4519 0.76534 5.26298 1.4519 1.53071 
5.26567 1.52537 0.98271 5.26567 1.52537 1.31334 5.26764 0.4988 0.32889 
5.26764 0.89631 0.32889 5.26764 0.89631 1.96717 5.26922 0.21321 0.4594 
5.26922 1.1819 0.4594 5.26922 1.1819 1.83665 5.2707 1.53251 1.04783 
5.2707 1.53251 1.24822 5.27278 0.34704 0.38509 5.27278 1.04807 0.38509 
5.27278 1.04807 1.91097 5.27325 1.53613 1.11317 5.27325 1.53613 1.18288 
5.27407 0.54805 0.32269 5.27407 0.84706 0.32269 5.27407 0.84706 1.97336 
5.27488 0.13403 0.52747 5.27488 1.26108 0.52747 5.27488 1.26108 1.76859 
5.27618 0.06316 0.60143 5.27618 1.33195 0.60143 5.27618 1.33195 1.69463 
5.27629 1.47072 0.82659 5.27629 1.47072 1.46947 5.27915 0.59768 0.31857 
5.27915 0.79743 0.31857 5.27915 0.79743 1.97749 5.28284 0.64755 0.31652 
5.28284 0.74756 0.31652 5.28515 0.01866 0.66798 5.28515 0.69755 0.31656 
5.28515 1.37645 0.66798 5.28515 1.37645 1.62808 5.28549 0.2569 0.44319 
5.28549 1.13821 0.44319 5.28549 1.13821 1.85286 5.28726 1.48623 0.88921 
5.28726 1.48623 1.40685 5.28754 0.39865 0.37386 5.28754 0.99646 0.37386 
5.28754 0.99646 1.9222 5.29461 0.17645 0.50834 5.29461 1.21865 0.50834 
5.29461 1.21865 1.78771 5.29584 1.49836 0.95294 5.29584 1.49836 1.34312 
5.29754 0.10185 0.58007 5.29754 1.29325 0.58007 5.29754 1.29325 1.71598 
5.3004 0.30166 0.42869 5.3004 1.09345 0.42869 5.3004 1.09345 1.86736 
5.3006 0.45086 0.36503 5.3006 0.94425 0.36503 5.3006 0.94425 1.93102 
5.30199 1.50707 1.0175 5.30199 1.50707 1.27855 5.30229 1.40061 0.72647 
5.30229 1.40061 1.56959 5.3057 1.5123 1.08262 5.3057 1.5123 1.21343 
5.30693 1.51405 1.14803 5.30812 0.05552 0.64496 5.30812 1.33959 0.64496 
5.30812 1.33959 1.6511 5.30878 0.49897 0.3574 5.30878 0.89614 0.3574 
5.30878 0.89614 1.93866 5.31204 0.219 0.49097 5.31204 1.17611 0.49097 
5.31204 1.17611 1.80509 5.31522 0.5483 0.35131 5.31522 0.84681 0.35131 
5.31522 0.84681 1.94474 5.31652 0.35235 0.41567 5.31652 1.04275 0.41567 
5.31652 1.04275 1.88038 5.31735 1.42168 0.78724 5.31735 1.42168 1.50881 
5.31752 0.14198 0.56009 5.31752 1.25312 0.56009 5.31752 1.25312 1.73596 
5.3204 0.59825 0.34736 5.3204 0.79686 0.34736 5.3204 0.79686 1.9487 
5.32408 0.64819 0.34544 5.32408 0.74692 0.34544 5.32528 0.69755 0.34482 
5.32812 0.26295 0.47507 5.32812 1.13216 0.47507 5.32812 1.13216 1.82099 
5.32985 0.09415 0.62307 5.32985 1.30096 0.62307 5.32985 1.30096 1.67298 
5.32989 1.43936 0.84912 5.32989 1.43936 1.44694 5.33089 0.40408 0.40485 
5.33089 0.99102 0.40485 5.33089 0.99102 1.8912 5.33609 0.18345 0.54152 
5.33609 1.21166 0.54152 5.33609 1.21166 1.75453 5.33834 0.04978 0.68998 
5.33834 1.34532 0.68998 5.33834 1.34532 1.60607 5.34042 0.45156 0.39546 
5.34042 0.94355 0.39546 5.34042 0.94355 1.9006 5.34068 1.45395 0.91475 
5.34068 1.45395 1.3813 5.3425 0.30771 0.46075 5.3425 1.0874 0.46075 
5.3425 1.0874 1.83531 5.34834 1.46473 0.97897 5.34834 1.46473 1.31708 
5.34847 0.49964 0.38789 5.34847 0.89547 0.38789 5.34847 0.89547 1.90816 
5.35014 0.13403 0.60273 5.35014 1.26108 0.60273 5.35014 1.26108 1.69332 
5.35319 0.22616 0.52441 5.35319 1.16895 0.52441 5.35319 1.16895 1.77164 
5.35361 1.47206 1.04443 5.35361 1.47206 1.25163 5.3551 0.54917 0.38206 
5.3551 0.84594 0.38206 5.3551 0.84594 1.91399 5.35511 0.02683 0.74948 
5.35511 1.36828 0.74948 5.35511 1.36828 1.54658 5.35632 1.47585 1.10983 
5.35632 1.47585 1.18623 5.35835 0.35868 0.44816 5.35835 1.03643 0.44816 
5.35835 1.03643 1.8479 5.36016 0.59907 0.37817 5.36016 0.79604 0.37817 
5.36016 0.79604 1.91788 5.36041 0.08802 0.6679 5.36041 1.30709 0.6679 
5.36041 1.30709 1.62815 5.36284 0.64825 0.37565 5.36284 0.74686 0.37565 
5.36398 0.69755 0.37502 5.3688 0.27 0.50881 5.3688 1.12511 0.50881 
5.3688 1.12511 1.78724 5.36916 1.38832 0.81071 5.36916 1.38832 1.48535 
5.36927 0.17645 0.583 5.36927 1.21865 0.583 5.36927 1.21865 1.71306 
5.36937 0.40531 0.43721 5.36937 0.9898 0.43721 5.36937 0.9898 1.85884 
5.37889 0.45288 0.42793 5.37889 0.94223 0.42793 5.37889 0.94223 1.86812 
5.38094 0.12774 0.64698 5.38094 1.26737 0.64698 5.38094 1.26737 1.64907 
5.38175 1.40492 0.8754 5.38175 1.40492 1.42065 5.38286 0.31487 0.49475 
5.38286 1.08024 0.49475 5.38286 1.08024 1.80131 5.38661 0.5008 0.42029 
5.38661 0.8943 0.42029 5.38661 0.8943 1.87577 5.38664 0.219 0.56557 
5.38664 1.17611 0.56557 5.38664 1.17611 1.73049 5.38893 0.08368 0.71395 
5.38893 1.31143 0.71395 5.38893 1.31143 1.5821 5.39132 1.41824 0.94136 
5.39132 1.41824 1.35469 5.39322 0.55041 0.41458 5.39322 0.84469 0.41458 
5.39322 0.84469 1.88147 5.39535 0.36066 0.48225 5.39535 1.03444 0.48225 
5.39535 1.03444 1.8138 5.39753 0.59918 0.41035 5.39753 0.79593 0.41035 
5.39829 1.42745 1.00629 5.39829 1.42745 1.28976 5.40024 0.64843 0.40789 
5.40024 0.74668 0.40789 5.40043 0.1698 0.62702 5.40043 1.2253 0.62702 
5.40043 1.2253 1.66903 5.40114 0.69755 0.40708 5.40235 1.43348 1.07183 
5.40235 1.43348 1.22422 5.40254 0.26295 0.54949 5.40254 1.13216 0.54949 
5.40254 1.13216 1.74656 5.40431 1.43562 1.14803 5.40482 0.06171 0.77419 
5.40482 1.3334 0.77419 5.40482 1.3334 1.52186 5.40624 0.40727 0.47137 
5.40624 0.98784 0.47137 5.40624 0.98784 1.82469 5.40982 0.12313 0.69271 
5.40982 1.27198 0.69271 5.40982 1.27198 1.60334 5.4155 0.45457 0.46211 
5.4155 0.94053 0.46211 5.4155 0.94053 1.83394 5.41686 0.30771 0.53511 
5.41686 1.0874 0.53511 5.41686 1.0874 1.76094 5.41821 0.21321 0.60839 
5.41821 1.1819 0.60839 5.41821 1.1819 1.68767 5.41953 1.35148 0.83762 
5.41953 1.35148 1.45844 5.4231 0.50246 0.45451 5.4231 0.89264 0.45451 
5.4231 0.89264 1.84155 5.42904 0.55082 0.44857 5.42904 0.84428 0.44857 
5.42904 0.84428 1.84748 5.42945 0.35868 0.51926 5.42945 1.03643 0.51926 
5.42945 1.03643 1.77679 5.42977 0.16474 0.6728 5.42977 1.23037 0.6728 
5.42977 1.23037 1.62326 5.43102 1.36683 0.90296 5.43102 1.36683 1.39309 
5.43328 0.59954 0.44433 5.43328 0.79557 0.44433 5.43442 0.2569 0.59212 
5.43442 1.13821 0.59212 5.43442 1.13821 1.70393 5.43584 0.64849 0.44177 
5.43584 0.74662 0.44177 5.43669 0.1202 0.73978 5.43669 0.69755 0.44092 
5.43669 1.2749 0.73978 5.43669 1.2749 1.55628 5.43895 1.37925 0.96891 
5.43895 1.37925 1.32714 5.4404 0.40531 0.50824 5.4404 0.9898 0.50824 
5.4404 0.9898 1.78782 5.44477 1.38716 1.03425 5.44477 1.38716 1.26181 
5.44792 0.20792 0.65382 5.44792 1.18719 0.65382 5.44792 1.18719 1.64224 
5.44891 0.30166 0.57721 5.44891 1.09345 0.57721 5.44891 1.09345 1.71884 
5.44917 1.3909 1.10983 5.44917 1.3909 1.18623 5.44968 0.45288 0.49872 
5.44968 0.94223 0.49872 5.44968 0.94223 1.79733 5.45335 0.10049 0.80208 
5.45335 1.29461 0.80208 5.45335 1.29461 1.49397 5.45701 0.16147 0.71971 
5.45701 1.23364 0.71971 5.45701 1.23364 1.57635 5.45732 0.5008 0.491 
5.45732 0.8943 0.491 5.45732 0.8943 1.80505 5.46193 0.35235 0.56109 
5.46193 1.04275 0.56109 5.46193 1.04275 1.73497 5.46302 0.55041 0.48439 
5.46302 0.84469 0.48439 5.46302 0.84469 1.81166 5.46412 0.2521 0.63615 
5.46412 1.14301 0.63615 5.46412 1.14301 1.65991 5.46672 1.31161 0.86596 
5.46672 1.31161 1.43009 5.46726 0.59918 0.48008 5.46726 0.79593 0.48008 
5.46972 0.64843 0.47737 5.46972 0.74668 0.47737 5.47053 0.69755 0.47647 
5.47276 0.40408 0.54672 5.47276 0.99102 0.54672 5.47276 0.99102 1.74933 
5.4755 0.20409 0.70071 5.4755 1.19102 0.70071 5.4755 1.19102 1.59534 
5.47674 1.32581 0.93112 5.47674 1.32581 1.36493 5.47893 0.29673 0.62094 
5.47893 1.09838 0.62094 5.47893 1.09838 1.67512 5.48142 0.1592 0.76735 
5.48142 1.23591 0.76735 5.48142 1.23591 1.5287 5.48215 0.45156 0.53719 
5.48215 0.94355 0.53719 5.48215 0.94355 1.75887 5.48336 1.33716 0.99727 
5.48336 1.33716 1.29878 5.48972 0.49964 0.52914 5.48972 0.89547 0.52914 
5.48972 0.89547 1.76691 5.48989 1.3427 1.07243 5.48989 1.3427 1.22362 
5.49207 1.34455 1.14803 5.49212 0.24795 0.68285 5.49212 1.14716 0.68285 
5.49212 1.14716 1.61321 5.49252 0.34704 0.60483 5.49252 1.04807 0.60483 
5.49252 1.04807 1.69122 5.49555 0.54917 0.5225 5.49555 0.84594 0.5225 
5.49555 0.84594 1.77355 5.49691 0.14049 0.8304 5.49691 1.25462 0.8304 
5.49691 1.25462 1.46566 5.49944 0.59907 0.51745 5.49944 0.79604 0.51745 
5.50032 0.20158 0.74806 5.50032 1.19352 0.74806 5.50032 1.19352 1.54799 
5.50195 0.64825 0.51477 5.50195 0.74686 0.51477 5.50259 0.69755 0.51363 
5.50375 0.39865 0.59007 5.50375 0.99646 0.59007 5.50375 0.99646 1.70598 
5.50681 0.29294 0.66615 5.50681 1.10217 0.66615 5.50681 1.10217 1.6299 
5.50918 1.27062 0.8954 5.50918 1.27062 1.40065 5.51258 0.45086 0.57701 
5.51258 0.94425 0.57701 5.51258 0.94425 1.71905 5.5174 0.24547 0.72973 
5.5174 1.14964 0.72973 5.5174 1.14964 1.56632 5.51791 1.28372 0.9611 
5.51791 1.28372 1.33495 5.52021 0.49897 0.56883 5.52021 0.89614 0.56883 
5.52021 0.89614 1.72722 5.52084 0.34298 0.64985 5.52084 1.05213 0.64985 
5.52084 1.05213 1.64621 5.52294 0.2005 0.79656 5.52294 1.19461 0.79656 
5.52294 1.19461 1.4995 5.5263 0.5483 0.56239 5.5263 0.84681 0.56239 
5.5263 0.84681 1.73366 5.52813 1.28863 1.0342 5.52813 1.28863 1.26186 
5.53025 0.59825 0.55721 5.53025 0.79686 0.55721 5.53217 0.64819 0.55353 
5.53217 0.74692 0.55353 5.53249 0.29029 0.71274 5.53249 1.10481 0.71274 
5.53249 1.10481 1.58332 5.53253 0.39407 0.63502 5.53253 1.00104 0.63502 
5.53253 1.00104 1.66103 5.53254 1.29237 1.10979 5.53254 1.29237 1.18626 
5.53279 0.69755 0.55233 5.53745 1.21206 0.86058 5.53745 1.21206 1.43547 
5.54045 0.24408 0.77809 5.54045 1.15103 0.77809 5.54045 1.15103 1.51797 
5.54183 0.44606 0.62171 5.54183 0.94905 0.62171 5.54183 0.94905 1.67434 
5.5475 0.33953 0.69767 5.5475 1.05558 0.69767 5.5475 1.05558 1.59839 
5.54824 1.22715 0.92594 5.54824 1.22715 1.37012 5.54872 0.4988 0.60997 
5.54872 0.89631 0.60997 5.54872 0.89631 1.68608 5.55492 0.54805 0.60353 
5.55492 0.84706 0.60353 5.55492 0.84706 1.69252 5.55589 0.28881 0.76056 
5.55589 1.1063 0.76056 5.55589 1.1063 1.5355 5.55904 0.59768 0.59846 
5.55904 0.79743 0.59846 5.55964 0.39049 0.68249 5.55964 1.00461 0.68249 
5.55964 1.00461 1.61356 5.56055 1.23339 0.99845 5.56055 1.23339 1.29761 
5.56105 0.24393 0.82727 5.56105 0.69755 0.59246 5.56105 1.15118 0.82727 
5.56105 1.15118 1.46879 5.56109 0.64755 0.59477 5.56109 0.74756 0.59477 
5.56832 1.23672 1.07178 5.56832 1.23672 1.22428 5.56938 0.44268 0.66867 
5.56938 0.95242 0.66867 5.56938 0.95242 1.62738 5.57077 1.23829 1.14803 
5.57128 0.33781 0.74538 5.57128 1.0573 0.74538 5.57128 1.0573 1.55068 
5.57419 1.16773 0.89196 5.57419 1.16773 1.4041 5.5767 0.49537 0.65658 
5.5767 0.89974 0.65658 5.5767 0.89974 1.63947 5.57695 0.28848 0.80947 
5.57695 1.10663 0.80947 5.57695 1.10663 1.48658 5.58103 0.54766 0.64546 
5.58103 0.84744 0.64546 5.58103 0.84744 1.6506 5.58425 0.38784 0.73136 
5.58425 1.00727 0.73136 5.58425 1.00727 1.5647 5.58523 0.59733 0.64026 
5.58523 0.79777 0.64026 5.58523 0.79777 1.65579 5.58729 0.6475 0.63634 
5.58729 0.74761 0.63634 5.58731 0.69755 0.63392 5.58884 1.17466 0.9635 
5.58884 1.17466 1.33256 5.59279 0.33715 0.7945 5.59279 1.05796 0.7945 
5.59279 1.05796 1.50155 5.5945 0.4398 0.71736 5.5945 0.95531 0.71736 
5.5945 0.95531 1.5787 5.59561 0.28931 0.85935 5.59561 1.1058 0.85935 
5.59561 1.1058 1.4367 5.59875 1.17937 1.03665 5.59875 1.17937 1.2594 
5.60215 0.49254 0.70465 5.60215 0.90257 0.70465 5.60215 0.90257 1.59141 
5.60372 1.18172 1.10979 5.60372 1.18172 1.18626 5.60613 0.3871 0.78023 
5.60613 1.00801 0.78023 5.60613 1.00801 1.51582 5.607 0.54467 0.69332 
5.607 0.85044 0.69332 5.607 0.85044 1.60273 5.60934 0.59724 0.6833 
5.60934 0.79787 0.6833 5.60934 0.79787 1.61275 5.6115 0.69755 0.67663 
5.61154 0.64733 0.67937 5.61154 0.74778 0.67937 5.61181 0.33777 0.84433 
5.61181 1.05734 0.84433 5.61181 1.05734 1.45173 5.61239 1.11371 0.93016 
5.61239 1.11371 1.3659 5.61688 0.43765 0.76705 5.61688 0.95746 0.76705 
5.61688 0.95746 1.529 5.62444 1.11939 1.00213 5.62444 1.11939 1.29393 
5.62503 0.49031 0.75403 5.62503 0.90479 0.75403 5.62503 0.90479 1.54202 
5.6255 0.38725 0.83016 5.6255 1.00786 0.83016 5.6255 1.00786 1.46589 
5.62645 0.33643 0.89267 5.62645 1.05868 0.89267 5.62645 1.05868 1.40338 
5.6305 0.54217 0.74281 5.6305 0.85294 0.74281 5.6305 0.85294 1.55324 
5.63169 1.12281 1.07488 5.63169 1.12281 1.22117 5.63332 0.59473 0.73247 
5.63332 0.80038 0.73247 5.63332 0.80038 1.56358 5.63352 0.64728 0.72333 
5.63352 0.74783 0.72333 5.63357 0.69755 0.72047 5.63412 1.12396 1.14803 
5.63666 0.43761 0.8169 5.63666 0.9575 0.8169 5.63666 0.9575 1.47915 
5.64064 0.38577 0.87828 5.64064 1.00933 0.87828 5.64064 1.00933 1.41777 
5.64105 1.06555 0.96418 5.64105 1.06555 1.33187 5.64524 0.48871 0.80458 
5.64524 0.9064 0.80458 5.64524 0.9064 1.49147 5.65092 1.07018 1.03714 
5.65092 1.07018 1.25892 5.65122 0.5404 0.79323 5.65122 0.85471 0.79323 
5.65122 0.85471 1.50282 5.65231 0.43626 0.86464 5.65231 0.95884 0.86464 
5.65231 0.95884 1.43141 5.65346 0.38509 0.92708 5.65346 0.69755 0.76534 
5.65346 1.01001 0.92708 5.65346 1.01001 1.36897 5.65459 0.59254 0.78289 
5.65459 0.80257 0.78289 5.65459 0.80257 1.51316 5.65534 0.64497 0.77359 
5.65534 0.75014 0.77359 5.65586 1.0725 1.11024 5.65586 1.0725 1.18581 
5.66136 0.48729 0.85209 5.66136 0.90782 0.85209 5.66136 0.90782 1.44396 
5.66564 0.43537 0.91338 5.66564 0.95973 0.91338 5.66564 0.95973 1.38268 
5.66596 1.01554 0.99945 5.66596 1.01554 1.2966 5.66778 0.54011 0.8398 
5.66778 0.855 0.8398 5.66778 0.855 1.45625 5.67113 0.69755 0.81114 
5.67154 0.59224 0.82925 5.67154 0.80287 0.82925 5.67154 0.80287 1.46681 
5.67264 0.64493 0.81959 5.67264 0.75018 0.81959 5.67264 0.75018 1.47646 
5.67339 1.01934 1.07263 5.67339 1.01934 1.22343 5.67513 0.48641 0.90034 
5.67513 0.9087 0.90034 5.67513 0.9087 1.39571 5.67608 1.02026 1.14803 
5.67651 0.4351 0.96244 5.67651 0.96001 0.96244 5.67651 0.96001 1.33361 
5.68208 0.53907 0.88797 5.68208 0.85604 0.88797 5.68208 0.85604 1.40808 
5.68619 0.59221 0.87638 5.68619 0.8029 0.87638 5.68619 0.8029 1.41968 
5.68652 0.69755 0.85774 5.68653 0.48605 0.94922 5.68653 0.90906 0.94922 
5.68653 0.90906 1.34683 5.68662 0.96472 1.03536 5.68662 0.96472 1.2607 
5.68773 0.6448 0.86666 5.68773 0.7503 0.86666 5.68773 0.7503 1.4294 
5.69215 0.96593 1.11024 5.69215 0.96593 1.18581 5.69405 0.53848 0.93708 
5.69405 0.85662 0.93708 5.69405 0.85662 1.35898 5.69551 0.48623 0.9986 
5.69551 0.90888 0.9986 5.69551 0.90888 1.29746 5.69868 0.5916 0.92528 
5.69868 0.80351 0.92528 5.69868 0.80351 1.37078 5.69961 0.69755 0.90505 
5.70041 0.64476 0.91414 5.70041 0.75034 0.91414 5.70041 0.75034 1.38191 
5.70354 0.53851 0.98643 5.70354 0.85659 0.98643 5.70354 0.85659 1.30962 
5.70373 0.48443 1.0731 5.70373 0.91068 1.0731 5.70373 0.91068 1.22295 
5.70648 0.91128 1.14803 5.7087 0.59127 0.97475 5.7087 0.80384 0.97475 
5.7087 0.80384 1.32131 5.71037 0.53826 1.03539 5.71037 0.69755 0.95294 
5.71037 0.69755 1.34312 5.71037 0.85684 1.03539 5.71037 0.85684 1.26066 
5.71098 0.64433 0.96357 5.71098 0.75078 0.96357 5.71098 0.75078 1.33248 
5.7159 0.53706 1.11027 5.7159 0.85805 1.11027 5.7159 0.85805 1.18579 
5.71607 0.59099 1.02356 5.71607 0.80412 1.02356 5.71607 0.80412 1.2725 
5.71876 0.69755 1.0013 5.71876 0.69755 1.29476 5.71887 0.6443 1.01209 
5.71887 0.6443 1.28397 5.71887 0.75081 1.01209 5.71887 0.75081 1.28397 
5.72103 0.59098 1.07267 5.72103 0.80413 1.07267 5.72103 0.80413 1.22339 
5.72385 0.59068 1.14803 5.72385 0.80443 1.14803 5.72438 0.64419 1.06121 
5.72438 0.64419 1.23484 5.72438 0.75092 1.06121 5.72438 0.75092 1.23484 
5.72477 0.69755 1.05001 5.72477 0.69755 1.24604 5.72744 0.64415 1.11027 
5.72744 0.64415 1.18579 5.72744 0.75096 1.11027 5.72744 0.75096 1.18579 
5.72838 0.69755 1.09896 5.72838 0.69755 1.19709 5.72958 0.69755 1.14803 
1.59709 -0.53907 0.85548 1.60129 -0.4894 0.85029 1.60562 -0.4371 0.83917 
1.62123 -0.58929 0.90098 1.62328 -0.53941 0.89729 1.6274 -0.48978 0.89221 
1.6336 -0.44053 0.88578 1.64049 -0.38779 0.87403 1.64953 -0.63929 0.94342 
1.64979 -0.3358 0.86073 1.65015 -0.58993 0.94222 1.65207 -0.53998 0.93854 
1.65602 -0.49003 0.93336 1.66211 -0.4407 0.92692 1.66974 -0.3926 0.91874 
1.67857 -0.34038 0.90568 1.67973 -0.63929 0.98211 1.68037 -0.68859 0.98097 
1.68037 -0.58998 0.98097 1.68288 -0.5408 0.97829 1.68677 -0.4909 0.97324 
1.6898 -0.28877 0.89091 1.6926 -0.44137 0.96661 1.70017 -0.3933 0.95856 
1.70339 -0.23847 0.87481 1.70956 -0.34582 0.94902 1.71179 -0.63929 1.01928 
1.7126 -0.68841 1.01838 1.7126 -0.59016 1.01838 1.71506 -0.73766 1.01567 
1.71506 -0.54092 1.01567 1.7182 -0.19383 0.8596 1.7193 -0.49215 1.01136 
1.72039 -0.29409 0.93466 1.725 -0.44254 1.00475 1.73264 -0.39461 0.99702 
1.73341 -0.24339 0.91853 1.74192 -0.34704 0.98751 1.74563 -0.63929 1.05483 
1.74648 -0.68836 1.05398 1.74648 -0.59022 1.05398 1.7479 -0.19863 0.90362 
1.74904 -0.73731 1.05142 1.74904 -0.54127 1.05142 1.75287 -0.30042 0.97649 
1.75328 -0.78602 -0.35173 1.75328 -0.78602 1.04717 1.75328 -0.49256 1.04717 
1.75922 -0.83438 -0.3458 1.75922 -0.83438 1.04124 1.75922 -0.4442 1.04124 
1.76411 -0.15495 0.88736 1.76546 -0.24945 0.96064 1.76682 -0.88227 -0.33819 
1.76682 -0.39631 1.03364 1.77608 -0.349 1.02438 1.77978 -0.20468 0.94626 
1.78118 -0.63929 1.08867 1.78189 -0.11154 0.86873 1.78208 -0.68841 1.08786 
1.78208 -0.59016 1.08786 1.78479 -0.73766 -0.38995 1.78479 -0.73766 1.0854 
1.78479 -0.54092 1.0854 1.78697 -0.3024 1.01349 1.7891 -0.78643 -0.38572 
1.7891 -0.78643 1.08116 1.7891 -0.49215 1.08116 1.79568 -0.16073 0.93018 
1.79571 -0.83604 -0.38002 1.79571 -0.83604 1.07546 1.79571 -0.44254 1.07546 
1.79946 -0.2566 1.001 1.80138 -0.06947 0.84876 1.80343 -0.88396 -0.37237 
1.80343 -0.88396 1.06782 1.80343 -0.39461 1.06782 1.81295 -0.93154 -0.3631 
1.81295 -0.34704 1.05854 1.81305 -0.11819 0.91275 1.81352 -0.21173 0.98694 
1.81834 -0.63929 1.12073 1.81948 -0.68859 -0.42465 1.81948 -0.68859 1.12009 
1.81948 -0.58998 1.12009 1.82191 -0.02975 0.82785 1.82216 -0.73777 -0.42213 
1.82216 -0.73777 1.11758 1.82216 -0.5408 1.11758 1.82397 -0.97816 -0.35215 
1.82397 -0.30042 1.04759 1.82722 -0.78768 -0.41824 1.82722 -0.78768 1.11369 
1.82722 -0.4909 1.11369 1.82913 -0.16789 0.97133 1.83218 -0.07577 0.89301 
1.83385 -0.8372 -0.41242 1.83385 -0.8372 1.10786 1.83385 -0.44137 1.10786 
1.83982 -0.24945 1.035 1.8419 -0.88528 -0.40485 1.8419 -0.88528 1.10029 
1.8419 -0.3933 1.10029 1.84398 0.00848 0.80576 1.84623 -0.12519 0.95423 
1.85143 -0.93276 -0.39545 1.85143 -0.93276 1.0909 1.85143 -0.34582 1.0909 
1.85247 -0.03588 0.87267 1.8542 -0.20468 1.02068 1.85704 -0.63929 -0.45549 
1.85704 -0.63929 1.15093 1.85824 -0.68865 -0.45486 1.85824 -0.68865 1.1503 
1.85824 -0.58993 1.1503 1.86192 -0.7386 -0.45295 1.86192 -0.7386 1.14839 
1.86192 -0.53998 1.14839 1.8648 -0.08372 0.93566 1.8658 -0.98449 -0.38463 
1.8658 -0.98449 1.08007 1.8658 -0.29409 1.08007 1.8671 -0.78854 -0.44899 
1.8671 -0.78854 1.14444 1.8671 -0.49003 1.14444 1.87028 -0.16073 1.00478 
1.87354 -0.83787 -0.44291 1.87354 -0.83787 1.13835 1.87354 -0.4407 1.13835 
1.8742 0.00275 0.85079 1.88003 0.06377 0.76928 1.88172 -0.88598 -0.43527 
1.88172 -0.88598 1.13072 1.88172 -0.3926 1.13072 1.88192 -1.03518 -0.37161 
1.88192 -1.03518 1.06705 1.88192 -0.24339 1.06705 1.88478 -0.04359 0.91567 
1.88771 -0.11819 0.98741 1.89478 -0.93819 -0.42645 1.89478 -0.93819 1.12189 
1.89478 -0.34038 1.12189 1.89683 -1.07994 -0.35712 1.89683 -0.19863 1.05256 
1.89717 -0.63929 -0.48375 1.89717 -0.63929 1.17919 1.89717 0.0396 0.82777 
1.89948 -0.68929 -0.48378 1.89948 -0.68929 1.17923 1.89948 -0.58929 -0.48378 
1.89948 -0.58929 1.17923 1.90317 -0.73917 -0.48174 1.90317 -0.73917 1.17718 
1.90317 -0.53941 1.17718 1.90614 -0.00489 0.89432 1.90744 -0.07577 0.96828 
1.90825 -0.78879 -0.47761 1.90825 -0.78879 1.17305 1.90825 -0.48978 1.17305 
1.90954 -0.98981 -0.41522 1.90954 -0.98981 1.11066 1.90954 -0.28877 1.11066 
1.9131 -1.12363 -0.3409 1.9131 -0.15495 1.03634 1.91468 -0.83804 -0.47142 
1.91468 -0.83804 1.16686 1.91468 -0.44053 1.16686 1.91934 0.11506 0.7304 
1.92565 -1.04011 -0.40162 1.92565 -1.04011 1.09706 1.92565 -0.23847 1.09706 
1.92643 -0.89078 -0.46453 1.92643 -0.89078 1.15997 1.92643 -0.38779 1.15997 
1.92778 -0.03588 0.94799 1.92881 0.03227 0.87165 1.93173 -1.16704 -0.32312 
1.93173 -0.11154 1.01857 1.93493 0.09301 0.79001 1.93864 -0.63929 -0.51001 
1.93864 -0.63929 1.20545 1.93973 -0.94277 -0.45522 1.93973 -0.94277 1.15067 
1.93973 -0.3358 1.15067 1.94086 -1.08474 -0.38682 1.94086 -0.19383 1.08226 
1.94105 -0.68935 -0.50999 1.94105 -0.68935 1.20543 1.94105 -0.58923 -0.50999 
1.94105 -0.58923 1.20543 1.94498 -0.73951 -0.50793 1.94498 -0.73951 1.20337 
1.94498 -0.53907 -0.50793 1.94498 -0.53907 1.20337 1.94638 0.14628 0.70338 
1.94967 0.00275 0.92626 1.95017 -0.78918 -0.50372 1.95017 -0.78918 1.19917 
1.95017 -0.4894 -0.50372 1.95017 -0.4894 1.19917 1.95169 -0.06947 0.99908 
1.95274 0.06782 0.84772 1.95456 -0.99386 -0.44354 1.95456 -0.99386 1.13898 
1.95456 -0.28471 1.13898 1.95853 -1.12892 -0.37062 1.95853 -0.14966 1.06606 
1.96101 0.12553 0.76397 1.96129 -0.84147 -0.49939 1.96129 -0.84147 1.19483 
1.96129 -0.4371 1.19483 1.97086 -1.0439 -0.42951 1.97086 -0.23467 1.12495 
1.97261 -0.02975 0.97855 1.97269 0.0396 0.90329 1.97338 -0.89416 -0.49208 
1.97338 -0.89416 1.18752 1.97338 -0.38442 1.18752 1.97466 0.17558 0.67548 
1.97751 -1.17211 -0.35247 1.97751 -0.10647 1.04791 1.97787 0.10166 0.82258 
1.98134 -0.63929 -0.5342 1.98134 -0.63929 1.22964 1.98408 -0.68951 -0.53423 
1.98408 -0.68951 1.22967 1.98408 -0.58907 -0.53423 1.98408 -0.58907 1.22967 
1.9872 -0.94635 -0.48233 1.9872 -0.94635 1.17777 1.9872 -0.33223 1.17777 
1.98756 -1.0889 -0.41481 1.98756 -0.18968 1.11026 1.98801 -0.73961 -0.53203 
1.98801 -0.73961 1.22748 1.98801 -0.53897 -0.53203 1.98801 -0.53897 1.22748 
1.98841 0.15637 0.73673 1.9947 0.00848 0.95648 1.99742 -1.21372 -0.33251 
1.99742 -0.06486 1.02796 1.99803 -0.79218 -0.5297 1.99803 -0.79218 1.22514 
1.99803 -0.4864 -0.5297 1.99803 -0.4864 1.22514 2.00238 -0.99731 -0.4702 
2.00238 -0.99731 1.16564 2.00238 -0.28126 1.16564 2.00415 0.13372 0.7963 
2.00464 0.20348 0.64598 2.00542 -1.13276 -0.3982 2.00542 -0.14582 1.09364 
2.00936 -0.84431 -0.52485 2.00936 -0.84431 1.22029 2.00936 -0.43427 -0.52485 
2.00936 -0.43427 1.22029 2.01045 0.09301 0.86553 2.01663 0.1851 0.70856 
2.01745 -1.04655 -0.45519 2.01745 -0.23203 1.15063 2.01866 -1.25316 -0.31162 
2.01866 -0.02541 1.00707 2.02207 -0.89704 -0.5172 2.02207 -0.89704 1.21264 
2.02207 -0.38154 -0.5172 2.02207 -0.38154 1.21264 2.02442 -1.17537 -0.37971 
2.02442 -0.1032 1.07515 2.02518 -0.63929 -0.55627 2.02518 -0.63929 1.25171 
2.02804 -0.68957 -0.55622 2.02804 -0.68957 1.25166 2.02804 -0.58901 -0.55622 
2.02804 -0.58901 1.25166 2.03118 0.06377 0.92043 2.03151 0.16392 0.76894 
2.03444 -1.09137 -0.44009 2.03444 -0.18721 1.13554 2.03577 0.22923 0.61571 
2.03607 -0.949 -0.50695 2.03607 -0.949 1.20239 2.03607 -0.32958 -0.50695 
2.03607 -0.32958 1.20239 2.03649 0.12553 0.83945 2.03719 -0.74211 -0.55602 
2.03719 -0.74211 1.25146 2.03719 -0.53647 -0.55602 2.03719 -0.53647 1.25146 
2.04449 -1.21664 -0.35939 2.04449 -0.06194 1.05483 2.04694 0.21257 0.67887 
2.04752 -0.79467 -0.5532 2.04752 -0.79467 1.24864 2.04752 -0.4839 -0.5532 
2.04752 -0.4839 1.24864 2.05009 -0.99903 -0.49398 2.05009 -0.99903 1.18942 
2.05009 -0.27954 1.18942 2.05277 -1.13526 -0.42302 2.05277 -0.14332 1.11846 
2.05419 -1.31002 -0.27781 2.05419 0.03144 0.97325 2.05819 0.26329 0.52002 
2.05874 -0.84653 -0.54772 2.05874 -0.84653 1.24316 2.05874 -0.43205 -0.54772 
2.05874 -0.43205 1.24316 2.05989 0.19218 0.74057 2.06373 0.15637 0.81205 
2.06527 -1.04804 -0.47859 2.06527 -0.23054 1.17403 2.06668 0.25219 0.58484 
2.07005 -1.39363 -0.18568 2.07005 -0.63929 -0.57616 2.07005 -0.63929 1.2716 
2.07005 0.11506 0.88112 2.07176 -0.89919 -0.53958 2.07176 -0.89919 1.23502 
2.07176 -0.37938 -0.53958 2.07176 -0.37938 1.23502 2.07206 -1.17764 -0.40412 
2.07206 -0.10093 1.09956 2.07705 0.23718 0.64881 2.0783 -0.69187 -0.57804 
2.0783 -0.69187 1.27348 2.0783 -0.5867 -0.57804 2.0783 -0.5867 1.27348 
2.0789 -1.27513 -0.32752 2.0789 -0.00344 1.02296 2.0828 -1.09277 -0.46314 
2.0828 -0.18581 1.15859 2.08494 -0.94974 -0.52883 2.08494 -0.94974 1.22427 
2.08494 -0.32883 -0.52883 2.08494 -0.32883 1.22427 2.0876 -0.74431 -0.57729 
2.0876 -0.74431 1.27273 2.0876 -0.53427 -0.57729 2.0876 -0.53427 1.27273 
2.08921 0.21844 0.71125 2.0919 0.1851 0.78383 2.09195 -1.36342 -0.24004 
2.09195 0.08484 0.93549 2.09708 -1.42485 -0.15864 2.09708 0.14628 0.85408 
2.09794 -0.79644 -0.57392 2.09794 -0.79644 1.26936 2.09794 -0.48213 -0.57392 
2.09794 -0.48213 1.26936 2.09854 0.27298 0.5534 2.09921 -0.99969 -0.51549 
2.09921 -0.99969 1.21093 2.09921 -0.27889 1.21093 2.10127 -1.13634 -0.44563 
2.10127 -0.14224 1.14107 2.10679 -1.23635 -0.37605 2.10679 -0.04223 1.07149 
2.10821 0.25979 0.61782 2.10929 -0.84813 -0.56794 2.10929 -0.84813 1.26338 
2.10929 -0.43044 -0.56794 2.10929 -0.43044 1.26338 2.11418 -1.04837 -0.49965 
2.11418 -0.23021 1.19509 2.11542 -1.33006 -0.29185 2.11542 0.05148 0.98729 
2.11585 -0.63929 -0.59382 2.11585 -0.63929 1.28927 2.11941 0.24263 0.68105 
2.12159 0.21257 0.75352 2.12161 -0.89923 -0.55935 2.12161 -0.89923 1.2548 
2.12161 -0.37934 -0.55935 2.12161 -0.37934 1.2548 2.1243 -0.69191 -0.59534 
2.1243 -0.69191 1.29078 2.1243 -0.58666 -0.59534 2.1243 -0.58666 1.29078 
2.12497 -1.45416 -0.13036 2.12497 0.17558 0.8258 2.1313 -1.41245 -0.19899 
2.1313 0.13388 0.89443 2.13198 -1.09291 -0.48375 2.13198 -0.18567 1.17919 
2.13396 -0.7446 -0.59424 2.13396 -0.7446 1.28968 2.13396 -0.53398 -0.59424 
2.13396 -0.53398 1.28968 2.13488 -0.94959 -0.5482 2.13488 -0.94959 1.24364 
2.13488 -0.32898 -0.5482 2.13488 -0.32898 1.24364 2.13511 -1.19635 -0.41961 
2.13511 -0.08222 1.11505 2.1399 0.28009 0.5862 2.14233 -1.29321 -0.34223 
2.14233 0.01463 1.03767 2.14451 -0.79673 -0.59047 2.14451 -0.79673 1.28592 
2.14451 -0.48185 -0.59047 2.14451 -0.48185 1.28592 2.14904 -0.99908 -0.5345 
2.14904 -0.2795 1.22995 2.15041 0.2647 0.65005 2.15165 -1.51576 -0.02797 
2.15165 0.23718 0.72341 2.15383 -1.38109 -0.25259 2.15383 0.10252 0.94803 
2.15448 -1.48205 -0.10037 2.15448 0.20348 0.79582 2.1568 -0.84955 -0.58406 
2.1568 -0.84955 1.2795 2.1568 -0.42903 -0.58406 2.1568 -0.42903 1.2795 
2.15901 -1.44224 -0.17092 2.15901 0.16367 0.86636 2.16245 -0.63929 -0.60922 
2.16245 -0.63929 1.30466 2.16406 -1.04754 -0.5183 2.16406 -0.23104 1.21375 
2.16529 -1.1538 -0.46015 2.16529 -0.12478 1.15559 2.16935 -0.90058 -0.575 
2.16935 -0.90058 1.27045 2.16935 -0.378 -0.575 2.16935 -0.378 1.27045 
2.17067 -1.25334 -0.38942 2.17067 -0.02523 1.08486 2.17137 -0.69204 -0.61043 
2.17137 -0.69204 1.30587 2.17137 -0.58654 -0.61043 2.17137 -0.58654 1.30587 
2.18012 -1.34665 -0.30444 2.18012 0.06807 0.99988 2.18109 -0.74464 -0.60889 
2.18109 -0.74464 1.30433 2.18109 -0.53394 -0.60889 2.18109 -0.53394 1.30433 
2.18214 0.28459 0.61832 2.18264 -1.53837 0.0032 2.18264 0.25979 0.69225 
2.18299 -0.95107 -0.56334 2.18299 -0.95107 1.25878 2.18299 -0.32751 -0.56334 
2.18299 -0.32751 1.25878 2.18475 -1.5078 -0.06925 2.18475 0.22923 0.76469 
2.18846 -1.47043 -0.14152 2.18846 0.19186 0.83696 2.19268 -0.79777 -0.60478 
2.19268 -0.79777 1.30022 2.19268 -0.4808 -0.60478 2.19268 -0.4808 1.30022 
2.19392 -1.42796 -0.20996 2.19392 0.14939 0.9054 2.19667 -1.10947 -0.49689 
2.19667 -0.16911 1.19233 2.19738 -1.00042 -0.54915 2.19738 -0.27816 1.24459 
2.20011 -1.21236 -0.43188 2.20011 -0.06622 1.12732 2.20505 -0.85044 -0.59783 
2.20505 -0.85044 1.29327 2.20505 -0.42814 -0.59783 2.20505 -0.42814 1.29327 
2.20768 -1.30856 -0.35372 2.20768 0.02999 1.04916 2.20976 -0.63929 -0.62231 
2.20976 -0.63929 1.31775 2.21426 -1.55867 0.03488 2.21426 0.28009 0.66056 
2.21452 0.30226 0.58594 2.21561 -1.53077 -0.03833 2.21561 0.25219 0.73378 
2.21809 -0.90147 -0.58834 2.21809 -0.90147 1.28378 2.21809 -0.37711 -0.58834 
2.21809 -0.37711 1.28378 2.21858 -1.49669 -0.11057 2.21858 0.21812 0.80601 
2.21885 -0.69208 -0.62311 2.21885 -0.69208 1.31855 2.21885 -0.5865 -0.62311 
2.21885 -0.5865 1.31855 2.21947 -1.39569 -0.26338 2.21947 0.11711 0.95882 
2.22322 -1.45653 -0.1809 2.22322 0.17795 0.87634 2.22999 -0.74524 -0.62138 
2.22999 -0.74524 1.31682 2.22999 -0.53334 -0.62138 2.22999 -0.53334 1.31682 
2.23065 -1.16888 -0.47094 2.23065 -0.1097 1.16638 2.2318 -0.95175 -0.57616 
2.2318 -0.95175 1.2716 2.2318 -0.32683 -0.57616 2.2318 -0.32683 1.2716 
2.23487 -1.05545 -0.53508 2.23487 -0.22313 1.23053 2.23583 -1.26755 -0.39944 
2.23583 -0.01103 1.09488 2.24179 -0.79836 -0.61675 2.24179 -0.79836 1.31219 
2.24179 -0.48022 -0.61675 2.24179 -0.48022 1.31219 2.24607 -1.35997 -0.31402 
2.24607 0.0814 1.00946 2.24706 -1.55156 -0.00648 2.24706 0.27298 0.70192 
2.24867 0.3002 0.62289 2.24908 -1.52064 -0.07859 2.24908 0.24206 0.77403 
2.25311 -1.48303 -0.15052 2.25311 0.20446 0.84596 2.25393 -0.85079 -0.60922 
2.25393 -0.85079 1.30467 2.25393 -0.42778 -0.60922 2.25393 -0.42778 1.30467 
2.25765 -1.4401 -0.21854 2.25765 -0.63929 -0.63306 2.25765 -0.63929 1.32851 
2.25765 0.16152 0.91398 2.26581 -1.22546 -0.44061 2.26581 -0.05312 1.13605 
2.26715 -0.90174 -0.59921 2.26715 -0.90174 1.29465 2.26715 -0.37683 -0.59921 
2.26715 -0.37683 1.29465 2.26821 -1.11639 -0.51154 2.26821 -0.16219 1.20698 
2.26828 -0.69251 -0.63368 2.26828 -0.69251 1.32912 2.26828 -0.58607 -0.63368 
2.26828 -0.58607 1.32912 2.26889 -1.00729 -0.56375 2.26889 -0.27129 1.25919 
2.27362 -1.32098 -0.36165 2.27362 0.04241 1.05709 2.27946 -0.74558 -0.6314 
2.27946 -0.74558 1.32684 2.27946 -0.533 -0.6314 2.27946 -0.533 1.32684 
2.28044 -1.54186 -0.04683 2.28044 0.26329 0.74227 2.28135 -1.57217 0.03092 
2.28135 0.29359 0.66452 2.2835 -1.50741 -0.11888 2.2835 0.22884 0.81432 
2.28368 -1.40647 -0.27103 2.28368 0.12789 0.96647 2.28742 -1.4671 -0.18837 
2.28742 0.18853 0.88381 2.29115 -0.79833 -0.62624 2.29115 -0.79833 1.32168 
2.29115 -0.48025 -0.62624 2.29115 -0.48025 1.32168 2.30198 -1.27889 -0.40606 
2.30198 0.00031 1.1015 2.30316 -1.17513 -0.48324 2.30316 -0.10345 1.17869 
2.30331 -0.85061 -0.6182 2.30331 -0.85061 1.31365 2.30331 -0.42796 -0.6182 
2.30331 -0.42796 1.31365 2.30416 -0.95727 -0.58866 2.30416 -0.95727 1.2841 
2.30416 -0.3213 1.2841 2.30601 -0.63929 -0.64146 2.30601 -0.63929 1.3369 
2.30684 -1.06113 -0.54713 2.30684 -0.21745 1.24258 2.311 -1.36918 -0.32098 
2.311 0.0906 1.01643 2.31431 -1.52961 -0.08606 2.31431 0.25103 0.7815 
2.31476 -1.56286 -0.01001 2.31476 0.28429 0.70545 2.3168 -0.69255 -0.64156 
2.3168 -0.69255 1.33701 2.3168 -0.58603 -0.64156 2.3168 -0.58603 1.33701 
2.31783 -1.49214 -0.15671 2.31783 0.21356 0.85215 2.32221 -1.4488 -0.22469 
2.32221 0.17022 0.92013 2.32827 -0.74585 -0.63876 2.32827 -0.74585 1.33421 
2.32827 -0.53273 -0.63876 2.32827 -0.53273 1.33421 2.33891 -1.23036 -0.45082 
2.33891 -0.04821 1.14627 2.33896 -1.3289 -0.36747 2.33896 0.05032 1.06291 
2.34007 -0.90645 -0.60932 2.34007 -0.90645 1.30476 2.34007 -0.37212 1.30476 
2.3401 -0.79858 -0.63306 2.3401 -0.79858 1.32851 2.3401 -0.48 -0.63306 
2.3401 -0.48 1.32851 2.34136 -1.1211 -0.52145 2.34136 -0.15747 1.21689 
2.34185 -1.01191 -0.57361 2.34185 -0.26666 1.26905 2.34856 -1.55106 -0.04954 
2.34856 0.27248 0.74498 2.34857 -1.51483 -0.12406 2.34857 0.23625 0.81951 
2.34914 -1.41379 -0.27631 2.34914 0.13522 0.97175 2.34949 -1.58124 0.02825 
2.35254 -1.47424 -0.1934 2.35254 0.19567 0.88884 2.35472 -0.63929 -0.64746 
2.35472 -0.63929 1.34291 2.36592 -0.69265 -0.64707 2.36592 -0.69265 1.34251 
2.36592 -0.58592 -0.64707 2.36592 -0.58592 1.34251 2.37649 -1.17845 -0.49102 
2.37649 -0.10012 1.18646 2.37654 -1.37521 -0.32504 2.37654 0.09664 1.02048 
2.37714 -1.28443 -0.41259 2.37714 0.00586 1.10803 2.37734 -0.96107 -0.59608 
2.37734 -0.96107 1.29153 2.37734 -0.3175 1.29153 2.37738 -0.74586 -0.64372 
2.37738 -0.74586 1.33917 2.37738 -0.53271 -0.64372 2.37738 -0.53271 1.33917 
2.37781 -0.85241 -0.62643 2.37781 -0.85241 1.32187 2.37781 -0.42616 1.32187 
2.37959 -1.06455 -0.55439 2.37959 -0.21403 1.24983 2.38311 -1.56981 -0.01184 
2.38313 -1.49756 -0.16073 2.38313 0.21899 0.85617 2.38336 -1.5361 -0.08922 
2.38336 0.25752 0.78467 2.38733 -1.45404 -0.22839 2.38733 0.17546 0.92384 
2.40367 -0.63929 -0.65107 2.40367 -0.63929 1.34652 2.4145 -1.2341 -0.45523 
2.4145 -0.04448 1.15068 2.4145 -1.12346 -0.52642 2.4145 -0.15512 1.22186 
2.41454 -1.33264 -0.37187 2.41454 0.05406 1.06731 2.41454 -1.41758 -0.27901 
2.41454 0.13901 0.97446 2.41495 -0.90766 -0.61485 2.41495 -0.90766 1.31029 
2.41495 -0.37091 1.31029 2.41495 -1.01423 -0.57855 2.41495 -0.26434 1.274 
2.41498 -0.79979 -0.63859 2.41498 -0.79979 1.33403 2.41498 -0.47879 -0.63859 
2.41498 -0.47879 1.33403 2.41498 -0.69269 -0.65014 2.41498 -0.69269 1.34558 
2.41498 -0.58589 -0.65014 2.41498 -0.58589 1.34558 2.41787 -1.55541 -0.05166 
2.41787 -1.58579 0.02692 2.41788 -1.51917 -0.12618 2.41788 0.2406 0.82163 
2.41788 -1.47786 -0.19595 2.41788 0.19929 0.89139 2.45274 -1.57207 -0.01272 
2.45274 -1.53826 -0.09028 2.45274 -1.49965 -0.16196 2.45274 -1.45578 -0.22963 
2.45274 -1.37736 -0.327 2.45274 -1.28628 -0.41477 2.45274 -1.18003 -0.49347 
2.45274 -1.06569 -0.55681 2.45274 -0.96199 -0.59878 2.45274 -0.96199 1.29422 
2.45274 -0.85301 -0.62917 2.45274 -0.85301 1.32461 2.45274 -0.74617 -0.64655 
2.45274 -0.74617 1.34199 2.45274 -0.63929 -0.65228 2.45274 -0.63929 1.34772 
2.45274 -0.53241 -0.64655 2.45274 -0.53241 1.34199 2.45274 -0.42556 1.32461 
2.45274 -0.31658 1.29422 2.45274 -0.21289 1.25226 2.45274 -0.09855 1.18891 
2.45274 0.00771 1.11021 2.45274 0.09878 1.02245 2.45274 0.17721 0.92507 
2.45274 0.22107 0.85741 2.45274 0.25969 0.78572 2.48759 -1.47786 -0.19595 
2.48759 0.19929 0.89139 2.48759 -1.51917 -0.12618 2.48759 0.2406 0.82163 
2.4876 -1.58579 0.02692 2.4876 -1.55541 -0.05166 2.4905 -0.69269 -0.65014 
2.4905 -0.69269 1.34558 2.4905 -0.58589 -0.65014 2.4905 -0.58589 1.34558 
2.4905 -0.79979 -0.63859 2.4905 -0.79979 1.33403 2.4905 -0.47879 1.33403 
2.49052 -1.01423 -0.57855 2.49052 -0.26434 1.274 2.49053 -0.90766 -0.61485 
2.49053 -0.90766 1.31029 2.49053 -0.37091 1.31029 2.49094 -1.41758 -0.27901 
2.49094 0.13901 0.97446 2.49094 -1.33264 -0.37187 2.49094 0.05406 1.06731 
2.49097 -1.12346 -0.52642 2.49097 -0.15512 1.22186 2.49097 -1.2341 -0.45523 
2.49097 -0.04448 1.15068 2.50181 -0.63929 -0.65107 2.50181 -0.63929 1.34652 
2.51814 -1.45404 -0.22839 2.51814 0.17546 0.92384 2.52212 -1.5361 -0.08922 
2.52235 -1.49756 -0.16073 2.52235 0.21899 0.85617 2.52237 -1.56981 -0.01184 
2.52588 -1.06455 -0.55439 2.52588 -0.21403 1.24983 2.52766 -0.85241 -0.62643 
2.52766 -0.85241 1.32187 2.52766 -0.42616 1.32187 2.5281 -0.74586 -0.64372 
2.5281 -0.74586 1.33917 2.5281 -0.53271 1.33917 2.52814 -0.96107 -0.59608 
2.52814 -0.96107 1.29153 2.52814 -0.3175 1.29153 2.52833 -1.28443 -0.41259 
2.52833 0.00586 1.10803 2.52893 -1.37521 -0.32504 2.52893 0.09664 1.02048 
2.52899 -1.17845 -0.49102 2.52899 -0.10012 1.18646 2.53956 -0.69265 -0.64707 
2.53956 -0.69265 1.34251 2.53956 -0.58592 1.34251 2.55076 -0.63929 -0.64746 
2.55076 -0.63929 1.34291 2.55293 -1.47424 -0.1934 2.55293 0.19567 0.88884 
2.55599 -1.58124 0.02825 2.55634 -1.41379 -0.27631 2.55634 0.13522 0.97175 
2.5569 -1.51483 -0.12406 2.55692 -1.55106 -0.04954 2.56363 -1.01191 -0.57361 
2.56363 -0.26666 1.26905 2.56412 -1.1211 -0.52145 2.56412 -0.15747 1.21689 
2.56537 -0.79858 -0.63306 2.56537 -0.79858 1.32851 2.56537 -0.48 1.32851 
2.56541 -0.90645 -0.60932 2.56541 -0.90645 1.30476 2.56541 -0.37212 1.30476 
2.56652 -1.3289 -0.36747 2.56652 0.05032 1.06291 2.56657 -1.23036 -0.45082 
2.56657 -0.04821 1.14627 2.57721 -0.74585 -0.63876 2.57721 -0.74585 1.33421 
2.57721 -0.53273 1.33421 2.58326 -1.4488 -0.22469 2.58326 0.17022 0.92013 
2.58765 -1.49214 -0.15671 2.58868 -0.69255 -0.64156 2.58868 -0.69255 1.33701 
2.58868 -0.58603 1.33701 2.59072 -1.56286 -0.01001 2.59117 -1.52961 -0.08606 
2.59448 -1.36918 -0.32098 2.59448 0.0906 1.01643 2.59864 -1.06113 -0.54713 
2.59864 -0.21745 1.24258 2.59947 -0.63929 1.3369 2.60131 -0.95727 -0.58866 
2.60131 -0.95727 1.2841 2.60131 -0.3213 1.2841 2.60217 -0.85061 -0.6182 
2.60217 -0.85061 1.31365 2.60217 -0.42796 1.31365 2.60232 -1.17513 -0.48324 
2.60232 -0.10345 1.17869 2.60349 -1.27889 -0.40606 2.60349 0.00031 1.1015 
2.61433 -0.79833 -0.62624 2.61433 -0.79833 1.32168 2.61433 -0.48025 1.32168 
2.61805 -1.4671 -0.18837 2.62179 -1.40647 -0.27103 2.62179 0.12789 0.96647 
2.62198 -1.50741 -0.11888 2.62412 -1.57217 0.03092 2.62504 -1.54186 -0.04683 
2.62602 -0.74558 -0.6314 2.62602 -0.74558 1.32684 2.62602 -0.533 1.32684 
2.63186 -1.32098 -0.36165 2.63186 0.04241 1.05709 2.63658 -1.00729 -0.56375 
2.63658 -0.27129 1.25919 2.63719 -0.69251 -0.63368 2.63719 -0.69251 1.32912 
2.63719 -0.58607 1.32912 2.63727 -1.11639 -0.51154 2.63727 -0.16219 1.20698 
2.63832 -0.90174 -0.59921 2.63832 -0.90174 1.29465 2.63832 -0.37683 1.29465 
2.63966 -1.22546 -0.44061 2.63966 -0.05312 1.13605 2.64783 -1.4401 -0.21854 
2.64783 -0.63929 1.32851 2.64783 0.16152 0.91398 2.65155 -0.85079 -0.60922 
2.65155 -0.85079 1.30467 2.65155 -0.42778 1.30467 2.65237 -1.48303 -0.15052 
2.65639 -1.52064 -0.07859 2.65842 -1.55156 -0.00648 2.6594 -1.35997 -0.31402 
2.66369 -0.79836 -0.61675 2.66369 -0.79836 1.31219 2.66369 -0.48022 1.31219 
2.66964 -1.26755 -0.39944 2.67061 -1.05545 -0.53508 2.67061 -0.22313 1.23053 
2.67368 -0.95175 -0.57616 2.67368 -0.32683 1.2716 2.67483 -1.16888 -0.47094 
2.67483 -0.1097 1.16638 2.67549 -0.74524 -0.62138 2.67549 -0.74524 1.31682 
2.67549 -0.53334 1.31682 2.68225 -1.45653 -0.1809 2.68601 -1.39569 -0.26338 
2.68662 -0.69208 1.31855 2.68662 -0.5865 1.31855 2.6869 -1.49669 -0.11057 
2.68739 -0.90147 -0.58834 2.68739 -0.37711 1.28378 2.68986 -1.53077 -0.03833 
2.69122 -1.55867 0.03488 2.69572 -0.63929 1.31775 2.6978 -1.30856 -0.35372 
2.70042 -0.85044 -0.59783 2.70042 -0.42814 1.29327 2.70537 -1.21236 -0.43188 
2.70809 -1.00042 -0.54915 2.70809 -0.27816 1.24459 2.70881 -1.10947 -0.49689 
2.71156 -1.42796 -0.20996 2.71279 -0.79777 -0.60478 2.71279 -0.4808 1.30022 
2.71702 -1.47043 -0.14152 2.72073 -1.5078 -0.06925 2.72248 -0.95107 -0.56334 
2.72248 -0.32751 1.25878 2.72284 -1.53837 0.0032 2.72334 -1.56317 0.07712 
2.72439 -0.74464 -0.60889 2.72439 -0.53394 1.30433 2.72536 -1.34665 -0.30444 
2.73411 -0.58654 1.30587 2.7348 -1.25334 -0.38942 2.73612 -0.90058 -0.575 
2.73612 -0.378 1.27045 2.74018 -1.1538 -0.46015 2.74141 -1.04754 -0.5183 
2.74302 -0.63929 1.30466 2.74646 -1.44224 -0.17092 2.74868 -0.84955 -0.58406 
2.74868 -0.42903 1.2795 2.75099 -1.48205 -0.10037 2.75165 -1.38109 -0.25259 
2.75383 -1.51576 -0.02797 2.75507 -1.54328 0.04539 2.75644 -0.99908 -0.5345 
2.76096 -0.79673 -0.59047 2.76096 -0.48185 1.28592 2.76315 -1.29321 -0.34223 
2.76558 -1.55867 0.10924 2.77037 -1.19635 -0.41961 2.7706 -0.94959 -0.5482 
2.77152 -0.53398 1.28968 2.7735 -1.09291 -0.48375 2.77418 -1.41245 -0.19899 
2.7805 -1.45416 -0.13036 2.78117 -0.58666 1.29078 2.78386 -0.89923 -0.55935 
2.78388 -1.49115 -0.05808 2.78607 -1.52121 0.01439 2.79006 -1.33006 -0.29185 
2.79129 -1.04837 -0.49965 2.79618 -0.84813 -0.56794 2.79726 -1.53837 0.07762 
2.79868 -1.23635 -0.37605 2.80421 -1.13634 -0.44563 2.80626 -0.99969 -0.51549 
2.80753 -0.79644 -0.57392 2.80839 -1.42485 -0.15864 2.81352 -1.36342 -0.24004 
2.81357 -1.46367 -0.08838 2.81626 -1.49702 -0.0158 2.81787 -0.53427 1.27273 
2.82053 -0.94974 -0.52883 2.82268 -1.09277 -0.46314 2.82657 -1.27513 -0.32752 
2.82843 -1.51576 0.04663 2.83341 -1.17764 -0.40412 2.83371 -0.89919 -0.53958 
2.83542 -1.39363 -0.18568 2.83879 -1.53077 0.1106 2.84021 -1.04804 -0.47859 
2.84175 -1.43494 -0.11661 2.84559 -1.47076 -0.04513 2.84673 -0.84653 -0.54772 
2.85129 -1.31002 -0.27781 2.8527 -1.13526 -0.42302 2.85539 -0.99903 -0.49398 
2.85854 -1.49115 0.01658 2.86099 -1.21664 -0.35939 2.86899 -1.4041 -0.144 
2.86941 -0.949 -0.50695 2.86971 -1.5078 0.07973 2.87103 -1.09137 -0.44009 
2.87396 -1.4425 -0.0735 2.8743 -1.34234 -0.22499 2.87905 -1.52064 0.14406 
2.88106 -1.17537 -0.37971 2.88341 -0.89704 -0.5172 2.88681 -1.25316 -0.31162 
2.88803 -1.04655 -0.45519 2.88884 -1.46367 -0.01312 2.89503 -1.37158 -0.17009 
2.89612 -0.84431 -0.52485 2.90005 -1.13276 -0.3982 2.90083 -1.48205 0.04946 
2.90132 -1.4123 -0.10086 2.9031 -0.99731 -0.4702 2.90805 -1.21372 -0.33251 
2.91078 -1.28706 -0.26104 2.91103 -1.49669 0.11356 2.91707 -1.43494 -0.04129 
2.91792 -1.0889 -0.41481 2.91828 -0.94635 -0.48233 2.91934 -1.50741 0.17848 
2.9276 -1.38024 -0.12714 2.92797 -1.17211 -0.35247 2.93082 -1.45416 0.01996 
2.93209 -0.89416 -0.49208 2.93279 -1.31818 -0.20785 2.93287 -1.24882 -0.28311 
2.93461 -1.0439 -0.42951 2.94198 -1.47043 0.08344 2.94446 -1.4041 -0.06853 
2.94695 -1.12892 -0.37062 2.95092 -0.99386 -0.44354 2.95098 -1.48303 0.14809 
2.95274 -1.34639 -0.15228 2.95378 -1.2091 -0.30364 2.95581 -1.28132 -0.23082 
2.95717 -1.49214 0.21281 2.95909 -1.42485 -0.00794 2.96462 -1.08474 -0.38682 
2.96574 -0.94277 -0.45522 2.97055 -1.37158 -0.09457 2.97138 -1.44224 0.054 
2.97374 -1.16704 -0.32312 2.97667 -1.31085 -0.17621 2.97769 -1.24269 -0.25255 
2.97905 -0.89078 -0.46453 2.97983 -1.04011 -0.40162 2.98136 -1.45653 0.11821 
2.98614 -1.39363 -0.03496 2.98883 -1.4671 0.18241 2.99238 -1.12363 -0.3409 
2.99386 -1.47424 0.24753 2.99593 -0.98981 -0.41522 2.99803 -1.20281 -0.27284 
2.99934 -1.27368 -0.19888 2.99945 -1.41245 0.02628 3.00831 -1.31818 -0.13233 
3.00864 -1.07994 -0.35712 3.01042 -1.42796 0.0889 3.01069 -0.93819 -0.42645 
3.01777 -1.16039 -0.29196 3.01899 -1.4401 0.15263 3.02069 -1.23499 -0.22023 
3.02355 -1.03518 -0.37161 3.02515 -1.4488 0.21719 3.02545 -1.34234 -0.07384 
3.02885 -1.45404 0.28232 3.03128 -1.28132 -0.15535 3.0352 -1.11784 -0.30934 
3.03968 -0.98449 -0.38463 3.0405 -1.36342 -0.01307 3.04068 -1.19486 -0.24022 
3.05127 -1.07389 -0.32524 3.05301 -1.24269 -0.17723 3.05305 -1.38109 0.04881 
3.05404 -0.93276 -0.39545 3.05924 -1.15339 -0.25878 3.0615 -1.28706 -0.11032 
3.06384 -1.39569 0.11445 3.06566 -1.02913 -0.33956 3.07149 -1.40647 0.17867 
3.0733 -1.20281 -0.19757 3.07635 -1.11068 -0.27589 3.07676 -1.41379 0.24412 
3.07827 -1.31002 -0.05083 3.08151 -0.97816 -0.35215 3.08357 -1.24882 -0.13241 
3.09195 -1.06684 -0.2915 3.09231 -1.33006 0.0104 3.09242 -1.16039 -0.21731 
3.09253 -0.93154 -0.3631 3.1041 -1.2091 -0.15332 3.1049 -1.34665 0.0751 
3.10602 -1.02197 -0.30556 3.1098 -1.11784 -0.23474 3.11208 -1.25316 -0.08635 
3.11448 -1.35997 0.14106 3.11851 -0.97618 -0.31805 3.12144 -1.36918 0.20598 
3.12358 -1.16704 -0.17328 3.1257 -1.07389 -0.25081 3.12798 -1.27513 -0.02611 
3.13297 -1.21372 -0.1076 3.14002 -1.02913 -0.2652 3.14136 -1.12363 -0.19192 
3.14269 -1.29321 0.03731 3.15261 -0.97816 -0.28105 3.15293 -1.17211 -0.12751 
3.15417 -1.30856 0.10266 3.15757 -1.07994 -0.20818 3.15984 -1.21664 -0.06053 
3.16211 -1.32098 0.1686 3.17108 -1.12892 -0.14649 3.17207 -1.03518 -0.22309 
3.17651 -1.23635 0.00178 3.18017 -1.17537 -0.0806 3.18509 -0.98449 -0.23922 
3.18728 -1.08474 -0.16416 3.18988 -1.25334 0.06566 3.19866 -1.13276 -0.09959 
3.1999 -1.26755 0.13082 3.20208 -1.04011 -0.17937 3.20458 -1.17764 -0.03295 
3.21527 -1.0889 -0.11746 3.21568 -0.98981 -0.19547 3.22007 -1.19635 0.03009 
3.22348 -1.13526 -0.05224 3.22997 -1.0439 -0.13415 3.23233 -1.21236 0.09509 
3.24055 -1.09137 -0.07057 3.244 -0.99386 -0.15046 3.24609 -1.13634 -0.00375 
3.25565 -1.04655 -0.08757 3.26061 -1.1538 0.06028 3.2636 -1.09277 -0.02222 
3.27066 -0.99731 -0.10264 3.2714 -1.16888 0.12563 3.27905 -1.04804 -0.03975 
3.28421 -1.09291 0.02696 3.29444 -0.99903 -0.05493 3.29734 -1.10947 0.09165 
3.30011 -1.04837 0.00917 3.31595 -0.99969 -0.0058 3.31876 -1.04754 0.05905 
3.33496 -0.99908 0.04402 3.34866 -0.94959 0.02986 3.34961 -1.00042 0.09237 
3.3638 -0.95107 0.07798 3.37662 -0.95175 0.12678 1.74851 -2.63835 1.99804 
1.75025 -2.80715 2.14605 1.76085 -2.68618 2.06102 1.76184 -2.89655 2.20544 
1.76315 -3.0925 2.2698 1.76632 -2.7632 2.13015 1.76959 -3.04317 2.26372 
1.77024 -2.59972 1.97616 1.77607 -2.5387 1.89465 1.77776 -2.99506 2.25608 
1.77797 -2.84586 2.19242 1.78083 -2.64605 2.04104 1.78375 -2.72065 2.11277 
1.79083 -2.94285 2.24726 1.79111 -2.45308 1.73191 1.79288 -2.8011 2.17792 
1.79321 -3.24175 2.30456 1.79321 -2.56286 1.95314 1.79552 -3.29176 2.30459 
1.79552 -3.19175 2.30459 1.79922 -3.34163 2.30255 1.79922 -3.14188 2.30255 
1.80207 -2.46859 1.79453 1.80218 -2.60736 2.01969 1.80349 -2.67823 2.09365 
1.80429 -3.39126 2.29842 1.80429 -3.09225 2.29842 1.80559 -2.89124 2.23603 
1.80914 -2.75741 2.16171 1.81073 -3.44051 2.29223 1.81073 -3.043 2.29223 
1.81538 -2.48741 1.85577 1.82016 -2.42451 1.7026 1.82169 -2.84093 2.22243 
1.82247 -2.99026 2.28533 1.82383 -2.63835 2.07336 1.82485 -2.5702 1.99702 
1.82778 -2.714 2.14393 1.83014 -2.4388 1.76681 1.83097 -2.50946 1.91538 
1.83468 -3.24175 2.33082 1.83578 -2.93827 2.27603 1.8369 -2.7963 2.20763 
1.8371 -3.29181 2.3308 1.8371 -3.1917 2.3308 1.84102 -3.34197 2.32873 
1.84102 -3.14153 2.32873 1.84243 -2.45619 1.82874 1.84571 -2.59972 2.05163 
1.84621 -3.39164 2.32453 1.84621 -3.09186 2.32453 1.84774 -2.67194 2.12444 
1.84878 -2.53465 1.97309 1.85054 -2.39801 1.67272 1.8506 -2.88718 2.26435 
1.85457 -2.75212 2.19143 1.85706 -2.47694 1.88934 1.85734 -3.44394 2.3202 
1.85734 -3.03957 2.3202 1.85954 -2.41061 1.73737 1.86691 -2.83714 2.25032 
1.86866 -2.63222 2.10391 1.86873 -2.56286 2.02866 1.86943 -2.98688 2.31288 
1.87071 -2.42688 1.80085 1.87355 -2.70894 2.17327 1.87392 -2.5008 1.94795 
1.87739 -3.24175 2.35501 1.88013 -3.29198 2.35504 1.88013 -3.19153 2.35504 
1.88325 -2.93469 2.30314 1.8836 -2.79215 2.23562 1.88406 -3.34207 2.35284 
1.88406 -3.14144 2.35284 1.88445 -2.4461 1.8621 1.8905 -2.38435 1.70724 
1.89074 -2.59398 2.08185 1.89347 -2.66733 2.15332 1.89408 -3.39464 2.35051 
1.89408 -3.08887 2.35051 1.89842 -2.88373 2.29101 1.9002 -2.46874 1.92167 
1.90069 -2.39899 1.77134 1.90147 -2.74829 2.21901 1.9054 -3.44677 2.34566 
1.9054 -3.03674 2.34566 1.90649 -2.50946 1.9909 1.91268 -2.41737 1.83392 
1.91349 -2.83449 2.276 1.91471 -2.62788 2.13243 1.91811 -2.984 2.33801 
1.92046 -2.70567 2.20052 1.92123 -3.24175 2.37708 1.92408 -3.29203 2.37702 
1.92408 -3.19148 2.37702 1.92722 -2.5387 2.0458 1.92756 -2.43855 1.89431 
1.93049 -2.78967 2.2609 1.93181 -2.37324 1.74108 1.93211 -2.93204 2.32776 
1.93253 -2.47694 1.96481 1.93323 -3.34458 2.37683 1.93323 -3.13893 2.37683 
1.94053 -2.6644 2.18019 1.94298 -2.38989 1.80423 1.94357 -3.39714 2.37401 
1.94357 -3.08637 2.37401 1.94613 -2.88201 2.31479 1.94882 -2.74578 2.24383 
1.95023 -2.57103 2.09861 1.95479 -3.03451 2.36853 1.95594 -2.41028 1.86593 
1.95977 -2.4461 1.93742 1.96131 -2.83301 2.2994 1.9661 -3.24175 2.39697 
1.9661 -2.48741 2.00649 1.96781 -2.98185 2.36039 1.96811 -2.7034 2.22493 
1.97309 -2.36528 1.77418 1.97434 -3.29434 2.39885 1.97434 -3.18917 2.39885 
1.97495 -2.60591 2.14832 1.97884 -2.78828 2.28395 1.98099 -2.9313 2.34964 
1.98365 -3.34677 2.3981 1.98365 -3.13674 2.3981 1.98526 -2.38403 1.83661 
1.98795 -2.41737 1.90919 1.988 -2.51762 2.06085 1.99313 -2.45619 1.97944 
1.99399 -3.39891 2.39473 1.99399 -3.0846 2.39473 1.99526 -2.88135 2.3363 
1.99731 -2.7447 2.26644 2.00284 -2.64469 2.19686 2.00534 -3.03291 2.38874 
2.01023 -2.83268 2.32046 2.01146 -2.55099 2.11266 2.01189 -3.24175 2.41463 
2.01546 -2.35983 1.80641 2.01764 -2.38989 1.87889 2.01766 -2.98181 2.38016 
2.02035 -3.29438 2.41615 2.02035 -3.18913 2.41615 2.02102 -2.42688 1.95116 
2.02734 -2.46859 2.0198 2.02802 -2.78813 2.30456 2.03 -3.34707 2.41505 
2.03 -3.13644 2.41505 2.03092 -2.93145 2.36901 2.03115 -2.68469 2.24041 
2.03837 -2.58783 2.16304 2.04056 -3.3992 2.41128 2.04056 -3.08431 2.41128 
2.04508 -2.88197 2.35531 2.04769 -2.36528 1.84878 2.04987 -2.49995 2.0734 
2.05053 -2.39899 1.92118 2.05285 -3.03149 2.40487 2.05506 -2.4388 1.99173 
2.0585 -3.24175 2.43003 2.06011 -2.83351 2.33911 2.06134 -2.72724 2.28096 
2.0654 -2.98046 2.39581 2.06672 -2.6277 2.21023 2.06741 -3.2945 2.43124 
2.06741 -3.189 2.43124 2.07616 -2.53439 2.12525 2.07713 -3.3471 2.4297 
2.07713 -3.13641 2.4297 2.07904 -2.92997 2.38415 2.08079 -2.37324 1.89006 
2.0845 -2.41061 1.96233 2.08873 -3.40024 2.42559 2.08873 -3.08327 0.52059 
2.08873 -3.08327 2.42559 2.08996 -2.45308 2.03076 2.09271 -2.77157 2.31769 
2.09343 -2.88063 2.36996 2.09616 -2.66868 2.25268 2.1011 -3.03061 0.52753 
2.1011 -3.03061 2.41864 2.10372 -2.57248 2.17452 2.1058 -3.24175 0.50306 
2.1058 -3.24175 2.44312 2.11166 -2.35028 1.85914 2.11413 -2.97957 0.53703 
2.11413 -2.97957 2.40914 2.11463 -2.38435 1.93137 2.1149 -3.29454 0.50226 
2.1149 -3.29454 2.44392 2.1149 -3.18896 0.50226 2.1149 -3.18896 2.44392 
2.11551 -2.48535 2.08419 2.11927 -2.42451 2.00171 2.12603 -3.34771 0.50399 
2.12603 -3.34771 2.44219 2.12603 -3.1358 0.50399 2.12603 -3.1358 2.44219 
2.12669 -2.71216 2.29175 2.12784 -2.92929 0.54921 2.12784 -2.92929 2.39697 
2.13091 -2.8256 2.35589 2.13188 -2.6135 2.22025 2.13783 -3.40082 0.50862 
2.13783 -3.40082 2.43755 2.13783 -3.08268 0.50862 2.13783 -3.08268 2.43755 
2.14212 -2.52107 2.13483 2.14513 -2.3604 1.8994 2.14915 -2.39801 1.97133 
2.14998 -3.45326 0.51614 2.14998 -3.03025 0.51614 2.14998 -3.03025 2.43003 
2.15369 -4.04256 0.90683 2.15369 -3.24175 0.4923 2.15369 -3.24175 2.45387 
2.15369 -2.44095 2.03934 2.16186 -3.82792 0.68476 2.16186 -2.65559 2.26142 
2.1632 -3.50421 0.52616 2.1632 -2.9793 0.52616 2.1632 -2.9793 2.42002 
2.16425 -3.71886 0.61383 2.16425 -2.76465 2.33234 2.16433 -3.29498 0.49169 
2.16433 -3.29498 2.45449 2.16433 -3.18853 0.49169 2.16433 -3.18853 2.45449 
2.16494 -3.60975 0.56162 2.16494 -2.87376 0.56162 2.16494 -2.87376 2.38456 
2.16967 -3.92345 0.76371 2.16967 -2.56006 2.18246 2.1755 -3.34804 0.49397 
2.1755 -3.34804 2.45221 2.1755 -3.13547 0.49397 2.1755 -3.13547 2.45221 
2.17648 -2.33918 1.86764 2.17954 -2.37363 1.93969 2.17973 -4.00893 0.85433 
2.17973 -2.47457 2.09184 2.18347 -2.41394 2.00918 2.18719 -3.40079 0.49913 
2.18719 -3.40079 2.44704 2.18719 -3.08271 0.49913 2.18719 -3.08271 2.44704 
2.19803 -3.88136 0.71931 2.19803 -2.60215 2.22687 2.1992 -3.77759 0.64212 
2.1992 -2.70592 2.30405 2.19935 -3.45308 0.50716 2.19935 -3.03043 0.50716 
2.19935 -3.03043 2.43901 2.20021 -3.55974 0.53671 2.20021 -2.92377 0.53671 
2.20021 -2.92377 2.40947 2.20205 -3.24175 0.48391 2.20205 -3.24175 2.46226 
2.20288 -3.66359 0.57823 2.20288 -2.81992 2.36794 2.20705 -3.97165 0.80438 
2.20705 -2.51186 2.14179 2.21035 -2.35143 1.90687 2.21284 -3.29501 0.4838 
2.21284 -3.29501 2.46237 2.21284 -3.1885 0.4838 2.21284 -3.1885 2.46237 
2.21387 -2.38891 1.97752 2.21826 -4.05127 0.90068 2.21826 -2.43224 2.0455 
2.22431 -3.34832 0.4866 2.22431 -3.34832 2.45957 2.22431 -3.13519 0.4866 
2.22431 -3.13519 2.45957 2.23495 -3.83283 0.67454 2.23495 -2.65068 2.27163 
2.235 -3.93136 0.7579 2.235 -2.55214 2.18827 2.23611 -3.50892 0.51605 
2.23611 -2.97459 0.51605 2.23611 -2.97459 2.43013 2.23615 -3.40104 0.4923 
2.23615 -3.40104 2.45387 2.23615 -3.08246 0.4923 2.23615 -3.08246 2.45387 
2.23741 -3.72357 0.60392 2.23741 -2.75994 2.34225 2.23789 -3.61438 0.55175 
2.23789 -2.86913 0.55175 2.23789 -2.86913 2.39442 2.2446 -2.32998 1.87035 
2.24462 -2.36622 1.94487 2.24518 -4.01626 0.84906 2.24518 -2.46725 2.09711 
2.24859 -2.4068 2.01421 2.25077 -3.24175 0.4779 2.25077 -3.24175 2.46827 
2.26197 -3.29512 0.47829 2.26197 -3.29512 2.46788 2.26197 -3.18839 0.47829 
2.26197 -3.18839 2.46788 2.27253 -3.78092 0.63434 2.27253 -2.70259 2.31183 
2.27259 -3.97768 0.80032 2.27259 -2.50583 2.14585 2.27319 -3.8869 0.71278 
2.27319 -2.59661 2.2334 2.27338 -3.56354 0.52928 2.27338 -2.91997 0.52928 
2.27338 -2.91997 2.41689 2.27342 -3.34833 0.48164 2.27342 -3.34833 2.46453 
2.27342 -3.13518 0.48164 2.27342 -3.13518 2.46453 2.27386 -3.45488 0.49894 
2.27386 -3.02863 0.49894 2.27386 -3.02863 2.44724 2.27564 -3.66701 0.57098 
2.27564 -2.81649 2.3752 2.27917 -2.38348 1.98154 2.2794 -2.34495 1.91003 
2.28338 -4.0565 0.89697 2.28338 -2.42701 2.0492 2.29972 -3.24175 0.47429 
2.29972 -3.24175 2.47188 2.31055 -3.83657 0.67013 2.31055 -2.64694 2.27604 
2.31055 -3.72592 0.59895 2.31055 -2.75759 2.34723 2.31058 -3.9351 0.7535 
2.31058 -2.5484 2.19268 2.31058 -4.02005 0.84635 2.31058 -2.46346 2.09982 
2.311 -3.51013 0.51051 2.311 -2.97338 0.51051 2.311 -2.97338 2.43566 
2.311 -3.6167 0.54681 2.311 -2.86681 0.54681 2.311 -2.86681 2.39936 
2.31102 -3.40225 0.48677 2.31102 -3.40225 2.4594 2.31102 -3.08126 0.48677 
2.31102 -3.08126 2.4594 2.31102 -3.29516 0.47523 2.31102 -3.29516 2.47095 
2.31102 -3.18835 0.47523 2.31102 -3.18835 2.47095 2.31393 -2.36187 1.94699 
2.31393 -2.40318 2.01676 2.34878 -4.05825 0.89574 2.34878 -3.97982 0.79836 
2.34878 -3.88875 0.71059 2.34878 -3.78249 0.6319 2.34878 -3.66816 0.56855 
2.34878 -3.56446 0.52659 2.34878 -3.45548 0.49619 2.34878 -3.34863 0.47881 
2.34878 -3.34863 2.46736 2.34878 -3.24175 0.47309 2.34878 -3.24175 2.47309 
2.34878 -3.13488 0.47881 2.34878 -3.13488 2.46736 2.34878 -3.02803 0.49619 
2.34878 -3.02803 2.44998 2.34878 -2.91905 0.52659 2.34878 -2.91905 2.41959 
2.34878 -2.81535 2.37762 2.34878 -2.70102 2.31428 2.34878 -2.59476 2.23558 
2.34878 -2.50368 2.14781 2.34878 -2.42526 2.05044 2.34878 -2.38139 1.98277 
2.34878 -2.34278 1.91109 2.38364 -2.40318 2.01676 2.38364 -2.36187 1.94699 
2.38654 -3.29516 0.47523 2.38654 -3.29516 2.47095 2.38654 -3.18835 0.47523 
2.38654 -3.18835 2.47095 2.38654 -3.40225 0.48677 2.38654 -3.40225 2.4594 
2.38654 -3.08126 0.48677 2.38654 -3.08126 2.4594 2.38657 -3.6167 0.54681 
2.38657 -2.86681 0.54681 2.38657 -2.86681 2.39936 2.38657 -3.51013 0.51051 
2.38657 -2.97338 0.51051 2.38657 -2.97338 2.43566 2.38698 -4.02005 0.84635 
2.38698 -2.46346 2.09982 2.38698 -3.9351 0.7535 2.38698 -2.5484 2.19268 
2.38702 -3.72592 0.59895 2.38702 -2.75759 2.34723 2.38702 -3.83657 0.67013 
2.38702 -2.64694 2.27604 2.39785 -3.24175 0.47429 2.39785 -3.24175 2.47188 
2.41419 -4.0565 0.89697 2.41419 -2.42701 2.0492 2.41816 -2.34495 1.91003 
2.41839 -2.38348 1.98154 2.42193 -3.66701 0.57098 2.42193 -2.81649 2.3752 
2.42371 -3.45488 0.49894 2.42371 -3.02863 0.49894 2.42371 -3.02863 2.44724 
2.42414 -3.34833 0.48164 2.42414 -3.34833 2.46453 2.42414 -3.13518 0.48164 
2.42414 -3.13518 2.46453 2.42418 -3.56354 0.52928 2.42418 -2.91997 0.52928 
2.42418 -2.91997 2.41689 2.42438 -3.8869 0.71278 2.42438 -2.59661 2.2334 
2.42498 -3.97768 0.80032 2.42498 -2.50583 2.14585 2.42503 -3.78092 0.63434 
2.42503 -2.70259 2.31183 2.4356 -3.29512 0.47829 2.4356 -3.29512 2.46788 
2.4356 -3.18839 0.47829 2.4356 -3.18839 2.46788 2.4468 -3.24175 0.4779 
2.4468 -3.24175 2.46827 2.44898 -2.4068 2.01421 2.45238 -4.01626 0.84906 
2.45238 -2.46725 2.09711 2.45295 -2.36622 1.94487 2.45967 -3.61438 0.55175 
2.45967 -2.86913 0.55175 2.45967 -2.86913 2.39442 2.46016 -3.72357 0.60392 
2.46016 -2.75994 2.34225 2.46142 -3.40104 0.4923 2.46142 -3.40104 2.45387 
2.46142 -3.08246 0.4923 2.46142 -3.08246 2.45387 2.46145 -3.50892 0.51605 
2.46145 -2.97459 0.51605 2.46145 -2.97459 2.43013 2.46256 -3.93136 0.7579 
2.46256 -2.55214 2.18827 2.46261 -3.83283 0.67454 2.46261 -2.65068 2.27163 
2.47325 -3.34832 0.4866 2.47325 -3.34832 2.45957 2.47325 -3.13519 0.4866 
2.47325 -3.13519 2.45957 2.47931 -4.05127 0.90068 2.47931 -2.43224 2.0455 
2.48369 -2.38891 1.97752 2.48472 -3.29501 0.4838 2.48472 -3.29501 2.46237 
2.48472 -3.1885 0.4838 2.48472 -3.1885 2.46237 2.48721 -2.35143 1.90687 
2.49052 -3.97165 0.80438 2.49052 -2.51186 2.14179 2.49468 -3.66359 0.57823 
2.49468 -2.81992 2.36794 2.49551 -3.24175 0.48391 2.49551 -3.24175 2.46226 
2.49736 -3.55974 0.53671 2.49736 -2.92377 0.53671 2.49736 -2.92377 2.40947 
2.49821 -3.45308 0.50716 2.49821 -3.03043 0.50716 2.49821 -3.03043 2.43901 
2.49836 -3.77759 0.64212 2.49836 -2.70592 2.30405 2.49954 -3.88136 0.71931 
2.49954 -2.60215 2.22687 2.51038 -3.40079 0.49913 2.51038 -3.40079 2.44704 
2.51038 -3.08271 0.49913 2.51038 -3.08271 2.44704 2.5141 -2.41394 2.00918 
2.51784 -4.00893 0.85433 2.51784 -2.47457 2.09184 2.51803 -2.37363 1.93969 
2.52206 -3.34804 0.49397 2.52206 -3.34804 2.45221 2.52206 -3.13547 0.49397 
2.52206 -3.13547 2.45221 2.5279 -3.92345 0.76371 2.5279 -2.56006 2.18246 
2.53263 -3.60975 0.56162 2.53263 -2.87376 0.56162 2.53263 -2.87376 2.38456 
2.53324 -3.29498 0.49169 2.53324 -3.29498 2.45449 2.53324 -3.18853 0.49169 
2.53324 -3.18853 2.45449 2.53331 -3.71886 0.61383 2.53331 -2.76465 2.33234 
2.53437 -3.50421 0.52616 2.53437 -2.9793 0.52616 2.53437 -2.9793 2.42002 
2.53571 -3.82792 0.68476 2.53571 -2.65559 2.26142 2.54387 -4.04256 0.90683 
2.54387 -3.24175 0.4923 2.54387 -3.24175 2.45387 2.54387 -2.44095 2.03934 
2.54759 -3.45326 0.51614 2.54759 -3.03025 0.51614 2.54759 -3.03025 2.43003 
2.54841 -2.39801 1.97133 2.55244 -2.3604 1.8994 2.55545 -3.96244 0.81135 
2.55545 -2.52107 2.13483 2.55973 -3.40082 0.50862 2.55973 -3.40082 2.43755 
2.55973 -3.08268 0.50862 2.55973 -3.08268 2.43755 2.56569 -3.87001 0.72593 
2.56569 -2.6135 2.22025 2.56665 -3.65791 0.59028 2.56665 -2.8256 2.35589 
2.56973 -3.55421 0.54921 2.56973 -2.92929 0.54921 2.56973 -2.92929 2.39697 
2.57087 -3.77135 0.65443 2.57087 -2.71216 2.29175 2.57153 -3.34771 0.50399 
2.57153 -3.34771 2.44219 2.57153 -3.1358 0.50399 2.57153 -3.1358 2.44219 
2.5783 -4.05899 0.94446 2.5783 -2.42451 2.00171 2.58206 -3.99815 0.86199 
2.58206 -2.48535 2.08419 2.58267 -3.29454 0.50226 2.58267 -3.29454 2.44392 
2.58267 -3.18896 0.50226 2.58267 -3.18896 2.44392 2.58294 -2.38435 1.93137 
2.58343 -3.50393 0.53703 2.58343 -2.97957 0.53703 2.58343 -2.97957 2.40914 
2.58591 -2.35028 1.85914 2.59176 -3.24175 0.50306 2.59176 -3.24175 2.44312 
2.59385 -3.91103 0.77165 2.59385 -2.57248 2.17452 2.59647 -3.4529 0.52753 
2.59647 -3.03061 0.52753 2.59647 -3.03061 2.41864 2.60141 -3.81482 0.69349 
2.60141 -2.66868 2.25268 2.60414 -3.60288 0.57621 2.60414 -2.88063 0.57621 
2.60414 -2.88063 2.36996 2.60485 -3.71193 0.62848 2.60485 -2.77157 2.31769 
2.6076 -4.03043 0.91541 2.6076 -2.45308 2.03076 2.60884 -3.40024 0.52059 
2.60884 -3.40024 2.42559 2.60884 -3.08327 0.52059 2.60884 -3.08327 2.42559 
2.61306 -2.41061 1.96233 2.61853 -3.55353 0.56203 2.61853 -2.92997 0.56203 
2.61853 -2.92997 2.38415 2.62043 -3.3471 0.51647 2.62043 -3.13641 0.51647 
2.62043 -3.13641 2.4297 2.62141 -3.94912 0.82092 2.62141 -2.53439 2.12525 
2.63015 -3.2945 0.51494 2.63015 -3.189 0.51494 2.63015 -3.189 2.43124 
2.63085 -3.85581 0.73595 2.63085 -2.6277 2.21023 2.63217 -3.50304 0.55036 
2.63217 -2.98046 0.55036 2.63217 -2.98046 2.39581 2.63623 -3.75626 0.66522 
2.63623 -2.72724 2.28096 2.63746 -3.65 0.60706 2.63746 -2.83351 0.60706 
2.63746 -2.83351 2.33911 2.63907 -3.24175 0.51615 2.64251 -4.04471 0.95445 
2.64472 -3.45202 0.54131 2.64472 -3.03149 0.54131 2.64472 -3.03149 2.40487 
2.64769 -3.98356 0.87277 2.64769 -2.49995 2.0734 2.65248 -3.60154 0.59086 
2.65248 -2.88197 0.59086 2.65248 -2.88197 2.35531 2.65701 -3.3992 0.53489 
2.65701 -3.08431 0.53489 2.65701 -3.08431 2.41128 2.65919 -3.89568 0.78314 
2.65919 -2.58783 2.16304 2.66641 -3.79882 0.70576 2.66641 -2.68469 2.24041 
2.66665 -3.55206 0.57717 2.66665 -2.93145 0.57717 2.66665 -2.93145 2.36901 
2.66756 -3.34707 0.53113 2.66756 -3.13644 0.53113 2.66954 -3.69538 0.64162 
2.66954 -2.78813 2.30456 2.67022 -4.01492 0.92638 2.67722 -3.29438 0.53003 
2.67722 -3.18913 0.53003 2.67991 -3.5017 0.56601 2.67991 -2.98181 0.56601 
2.67991 -2.98181 2.38016 2.68567 -3.24175 0.53154 2.6861 -3.93252 0.83351 
2.6861 -2.55099 2.11266 2.68734 -3.65083 0.62572 2.68734 -2.83268 0.62572 
2.68734 -2.83268 2.32046 2.69223 -3.4506 0.55743 2.69223 -3.03291 0.55743 
2.69473 -3.83881 0.74932 2.69473 -2.64469 2.19686 2.70025 -3.73881 0.67973 
2.70025 -2.7447 2.26644 2.70231 -3.60216 0.60988 2.70231 -2.88135 0.60988 
2.70231 -2.88135 2.3363 2.70358 -3.39891 0.55144 2.70358 -3.0846 0.55144 
2.70444 -4.02732 0.96673 2.70957 -3.96588 0.88532 2.71392 -3.34677 0.54807 
2.71392 -3.13674 0.54807 2.71658 -3.55221 0.59653 2.71658 -2.9313 0.59653 
2.71872 -3.69523 0.66222 2.71872 -2.78828 2.28395 2.72262 -3.8776 0.79785 
2.72262 -2.60591 2.14832 2.72322 -3.29434 0.54733 2.72322 -3.18917 0.54733 
2.72946 -3.78011 0.72125 2.72946 -2.7034 2.22493 2.72976 -3.50166 0.58578 
2.72976 -2.98185 0.58578 2.73147 -3.9961 0.93968 2.73147 -3.24175 0.54921 
2.73625 -3.6505 0.64678 2.73625 -2.83301 0.64678 2.73625 -2.83301 2.2994 
2.73779 -4.03741 1.00876 2.74278 -3.44899 0.57764 2.74278 -3.03451 0.57764 
2.74733 -3.91248 0.84756 2.74875 -3.73772 0.70235 2.74875 -2.74578 2.24383 
2.75143 -3.6015 0.63139 2.75143 -2.88201 0.63139 2.754 -3.39714 0.57217 
2.754 -3.08637 0.57217 2.75703 -3.8191 0.76598 2.75703 -2.6644 2.18019 
2.76434 -3.34458 0.56935 2.76434 -3.13893 0.56935 2.76504 -4.00657 0.98136 
2.76545 -3.55147 0.61842 2.76545 -2.93204 0.61842 2.76708 -3.69384 0.68527 
2.76708 -2.78967 2.2609 2.77034 -3.94481 0.90038 2.77348 -3.29203 0.56915 
2.77348 -3.19148 0.56915 2.77634 -3.24175 0.5691 2.7771 -3.77784 0.74566 
2.7771 -2.70567 2.20052 2.77945 -3.49951 0.60817 2.77945 -2.984 0.60817 
2.78286 -3.85563 0.81374 2.78407 -3.64901 0.67018 2.78407 -2.83449 0.67018 
2.79107 -3.97405 0.95528 2.79216 -3.44677 0.60051 2.79216 -3.03674 0.60051 
2.7961 -3.73522 0.72716 2.79737 -4.01476 1.0245 2.79914 -3.59978 0.65517 
2.79914 -2.88373 0.65517 2.80349 -3.39464 0.59566 2.80349 -3.08887 0.59566 
2.8041 -3.81618 0.79285 2.80683 -3.88952 0.86433 2.81351 -3.34207 0.59333 
2.81351 -3.14144 0.59333 2.81396 -3.69136 0.71055 2.81432 -3.54881 0.64303 
2.81432 -2.93469 0.64303 2.81744 -3.29198 0.59113 2.81744 -3.19153 0.59113 
2.82018 -3.24175 0.59117 2.82365 -3.98271 0.99822 2.82401 -3.77457 0.7729 
2.82814 -3.49662 0.63329 2.82814 -2.98688 0.63329 2.82883 -3.92065 0.91752 
2.82891 -3.85129 0.84226 2.83066 -3.64637 0.69586 2.83066 -2.83714 0.69586 
2.84023 -3.44394 0.62597 2.84023 -3.03957 0.62597 2.84051 -4.00657 1.05683 
2.84299 -3.73139 0.75475 2.84696 -3.59633 0.68183 2.84696 -2.88718 0.68183 
2.84878 -3.94886 0.97309 2.84983 -3.81157 0.82173 2.85135 -3.39164 0.62164 
2.85135 -3.09186 0.62164 2.85185 -3.88379 0.89455 2.85655 -3.34197 0.61744 
2.85655 -3.14153 0.61744 2.86047 -3.29181 0.61537 2.86047 -3.1917 0.61537 
2.86066 -3.68721 0.73855 2.86066 -2.7963 0.73855 2.86179 -3.54524 0.67014 
2.86179 -2.93827 0.67014 2.86289 -3.24175 0.61536 2.86659 -3.97405 1.0308 
2.86979 -3.7695 0.80224 2.87271 -3.91331 0.94916 2.87374 -3.84516 0.87281 
2.8751 -3.49325 0.66084 2.8751 -2.99026 0.66084 2.87587 -3.64258 0.72374 
2.87587 -2.84093 0.72374 2.88219 -3.9961 1.0904 2.88684 -3.44051 0.65395 
2.88684 -3.043 0.65395 2.88842 -3.7261 0.78446 2.89198 -3.59227 0.71015 
2.89198 -2.89124 0.71015 2.89328 -3.39126 0.64775 2.89328 -3.09225 0.64775 
2.89408 -3.80528 0.85253 2.89538 -3.87615 0.92649 2.89835 -3.34163 0.64363 
2.89835 -3.14188 0.64363 2.90204 -3.29176 0.64158 2.90204 -3.19175 0.64158 
2.90435 -3.92065 0.99304 2.90435 -3.24175 0.64162 2.90469 -3.68241 0.76825 
2.90469 -2.8011 0.76825 2.90674 -3.54066 0.69892 2.90674 -2.94285 0.69892 
2.91381 -3.76285 0.8334 2.91674 -3.83745 0.90513 2.9196 -3.63765 0.75375 
2.9196 -2.84586 0.75375 2.9198 -3.48845 0.69009 2.9198 -2.99506 0.69009 
2.92149 -3.94481 1.05153 2.92732 -3.88379 0.97002 2.92798 -3.44034 0.68246 
2.92798 -3.04317 0.68246 2.93124 -3.72031 0.81603 2.93124 -2.7632 0.81603 
2.93442 -3.39101 0.67637 2.93442 -3.0925 0.67637 2.93572 -3.58695 0.74073 
2.93572 -2.89655 0.74073 2.93655 -3.96588 1.1123 2.93672 -3.79732 0.88515 
2.9396 -3.34106 0.67242 2.9396 -3.14245 0.67242 2.94328 -3.29112 0.6705 
2.94328 -3.19239 0.6705 2.94448 -3.24175 0.66988 2.94732 -3.67636 0.80013 
2.94732 -2.80715 0.80013 2.94906 -3.84516 0.94813 2.95009 -3.53522 0.72991 
2.95009 -2.94828 0.72991 2.95529 -3.75586 0.86658 2.95754 -3.88952 1.01504 
2.95962 -3.48775 0.72052 2.95962 -2.99576 0.72052 2.9617 -3.6316 0.78581 
2.9617 -2.85191 0.78581 2.96767 -3.43967 0.71295 2.96767 -3.04384 0.71295 
2.96934 -3.80528 0.92779 2.9724 -3.71315 0.84947 2.97431 -3.39014 0.70712 
2.97431 -3.09337 0.70712 2.97431 -3.91248 1.07454 2.97755 -3.58063 0.77322 
2.97755 -2.90288 0.77322 2.97936 -3.34024 0.70323 2.97936 -3.14327 0.70323 
2.97961 -3.85129 0.99296 2.98204 -3.29106 0.70071 2.98204 -3.19245 0.70071 
2.98318 -3.24175 0.70008 2.988 -3.66931 0.83387 2.98836 -3.93252 1.13577 
2.98847 -3.76285 0.90806 2.98857 -3.534 0.76227 2.98857 -2.94951 0.76227 
2.99809 -3.48643 0.75299 2.99809 -2.99708 0.75299 3.00014 -3.81157 0.97204 
3.00095 -3.94912 1.20046 3.00206 -3.62444 0.81981 3.00206 -2.85907 0.81981 
3.00581 -3.4385 0.74535 3.00581 -3.045 0.74535 3.00584 -3.72031 0.89063 
3.00813 -3.85563 1.03901 3.01242 -3.38889 0.73964 3.01242 -3.09461 0.73964 
3.01456 -3.57864 0.80731 3.01456 -2.90486 0.80731 3.01673 -3.34013 0.73541 
3.01673 -3.14338 0.73541 3.01944 -3.29088 0.73295 3.01944 -3.19263 0.73295 
3.01963 -3.7695 0.95208 3.02034 -3.24175 0.73214 3.02174 -3.67636 0.87455 
3.02402 -3.8776 1.09925 3.02544 -3.53204 0.79643 3.02544 -2.95147 0.79643 
3.02902 -3.81618 1.01777 3.0347 -3.48473 0.78717 3.0347 -2.99877 0.78717 
3.03606 -3.6316 0.86017 3.03741 -3.7261 0.93345 3.03873 -3.89568 1.16268 
3.0423 -3.43684 0.77957 3.0423 -3.04666 0.77957 3.04824 -3.38848 0.77363 
3.04824 -3.09502 0.77363 3.04865 -3.58063 0.84432 3.04897 -3.77457 0.99786 
3.05022 -3.91103 1.22802 3.05248 -3.33977 0.76939 3.05248 -3.14374 0.76939 
3.05362 -3.68241 0.91718 3.05504 -3.29082 0.76683 3.05504 -3.19269 0.76683 
3.05589 -3.8191 1.06484 3.05589 -3.24175 0.76598 3.0596 -3.534 0.8333 
3.0596 -2.94951 0.8333 3.06712 -3.73139 0.97888 3.06812 -3.63765 0.90227 
3.06888 -3.48643 0.82378 3.06888 -2.99708 0.82378 3.07255 -3.83881 1.12714 
3.07621 -3.77784 1.04477 3.07652 -3.4385 0.81606 3.07652 -3.045 0.81606 
3.08114 -3.58695 0.88615 3.08223 -3.38889 0.80945 3.08223 -3.09461 0.80945 
3.08332 -3.68721 0.96121 3.08646 -3.34013 0.80514 3.08646 -3.14338 0.80514 
3.08892 -3.29088 0.80243 3.08892 -3.19263 0.80243 3.08973 -3.24175 0.80153 
3.09196 -3.53522 0.87178 3.09471 -3.73522 1.02577 3.09813 -3.64258 0.946 
3.10062 -3.78011 1.09241 3.10135 -3.48775 0.86225 3.10892 -3.43967 0.8542 
3.10892 -3.04384 0.8542 3.11132 -3.69136 1.00791 3.11172 -3.59227 0.92989 
3.11475 -3.39014 0.84756 3.11475 -3.09337 0.84756 3.11864 -3.34024 0.84251 
3.11864 -3.14327 0.84251 3.11952 -3.73772 1.07312 3.12116 -3.29106 0.83983 
3.12116 -3.19245 0.83983 3.12179 -3.24175 0.83869 3.12295 -3.54066 0.91513 
3.12601 -3.64637 0.99121 3.13178 -3.48845 0.90207 3.1366 -3.69384 1.05479 
3.13941 -3.44034 0.89389 3.14004 -3.59633 0.97491 3.1455 -3.39101 0.88745 
3.1455 -3.0925 0.88745 3.14945 -3.34106 0.88227 3.14945 -3.14245 0.88227 
3.15137 -3.29112 0.87859 3.15137 -3.19239 0.87859 3.15169 -3.64901 1.0378 
3.15173 -3.54524 0.96008 3.15199 -3.24175 0.87739 3.16103 -3.49325 0.94677 
3.1667 -3.59978 1.02273 3.16792 -3.44051 0.93503 3.17412 -3.39126 0.92859 
3.17824 -3.34163 0.92352 3.17824 -3.14188 0.92352 3.17884 -3.54881 1.00755 
3.18025 -3.24175 0.91752 3.18029 -3.29176 0.91983 3.18029 -3.19175 0.91983 
3.18858 -3.49662 0.99373 3.1959 -3.44394 0.98164 3.20023 -3.39164 0.97052 
3.20443 -3.34197 0.96532 3.2065 -3.29181 0.9614 3.2065 -3.1917 0.9614 
3.20651 -3.24175 0.95898 3.22854 -3.34207 1.00836 3.2307 -3.24175 1.00169 
3.23074 -3.29198 1.00443 3.63812 -4.04642 2.73819 3.63851 -4.09978 2.72699 
3.63903 -4.1533 2.64017 3.64186 -4.15299 2.71553 3.64402 -4.09968 2.77611 
3.64413 -4.04642 2.7869 3.64682 -4.15298 2.76464 3.64699 -4.20692 2.60241 
3.64699 -4.20692 2.67793 3.65191 -4.09964 2.82463 3.65191 -3.99319 2.82463 
3.65252 -4.20571 2.75281 3.65252 -4.04642 2.83526 3.65418 -4.15271 2.81345 
3.65418 -3.94013 2.81345 3.65641 -4.26014 2.64017 3.65916 -4.25954 2.56525 
3.65916 -4.25954 2.7151 3.65935 -4.20546 2.80176 3.66247 -4.09921 2.87405 
3.66247 -3.99363 2.87405 3.66327 -4.04642 2.88315 3.6642 -4.15237 2.86292 
3.6642 -3.94046 2.86292 3.66738 -4.25774 2.49074 3.66738 -4.25774 2.7896 
3.66884 -4.20549 2.85112 3.66884 -3.88735 2.85112 3.67073 -4.31479 2.60238 
3.67073 -4.31479 2.67796 3.67516 -4.09917 2.92154 3.67516 -3.99367 2.92154 
3.67626 -4.31358 2.5275 3.67626 -4.31358 2.75284 3.67636 -4.25792 2.83898 
3.67636 -4.04642 2.93046 3.67669 -4.15176 2.91182 3.67669 -3.94107 2.91182 
3.68081 -4.2049 2.90023 3.68081 -3.88793 2.90023 3.68637 -4.30887 2.45459 
3.68637 -4.30887 2.82575 3.68681 -4.36912 2.64017 3.68775 -4.25757 2.88786 
3.68775 -3.83527 2.88786 3.6895 -4.3682 2.56477 3.6895 -4.3682 2.71557 
3.69025 -4.09904 2.96861 3.69025 -3.99379 2.96861 3.69135 -4.15173 2.95895 
3.69135 -3.94111 2.95895 3.69176 -4.04642 2.97706 3.69511 -4.20386 2.9484 
3.69511 -3.88897 2.9484 3.69692 -4.3644 2.4916 3.69692 -4.3644 2.78874 
3.69725 -4.3086 2.40552 3.69725 -4.3086 2.87482 3.70153 -4.25668 2.93611 
3.70153 -3.83615 2.93611 3.70703 -4.42136 2.60239 3.70703 -4.42136 2.67796 
3.70755 -4.099 3.01461 3.70755 -3.99383 3.01461 3.70829 -4.15144 3.00531 
3.70829 -3.9414 3.00531 3.70943 -4.35888 2.41923 3.70943 -4.35888 2.86111 
3.70943 -4.04642 3.02285 3.71058 -4.30771 2.92355 3.71058 -3.78513 2.92355 
3.71166 -4.20357 2.99496 3.71166 -3.88926 2.99496 3.71197 -4.41904 2.52928 
3.71197 -4.41904 2.75106 3.71765 -4.25526 2.98362 3.71765 -3.83757 2.98362 
3.72183 -4.41442 2.45633 3.72183 -4.41442 2.82402 3.72224 -4.3582 2.37043 
3.72224 -4.3582 2.90992 3.72224 -3.73464 2.90992 3.72623 -4.30636 2.97129 
3.72623 -3.78647 2.97129 3.72877 -4.47282 2.64017 3.72932 -4.04642 3.06773 
3.72937 -4.09669 3.06487 3.72937 -3.99614 3.06487 3.72957 -4.14924 3.05572 
3.72957 -3.94359 3.05572 3.73119 -4.47168 2.56703 3.73119 -4.47168 2.71332 
3.73238 -4.2018 3.04538 3.73238 -3.89103 3.04538 3.73643 -4.40754 2.38482 
3.73643 -4.40754 2.89553 3.73738 -4.35672 2.32231 3.73738 -4.35672 2.95803 
3.73738 -3.73611 2.95803 3.73786 -4.25366 3.03417 3.73786 -3.83918 3.03417 
3.73845 -4.46826 2.49427 3.73845 -4.46826 2.78607 3.746 -4.30632 3.02115 
3.746 -3.78651 3.02115 3.7505 -4.46258 2.4223 3.7505 -4.46258 2.85804 
3.75108 -4.4062 2.33647 3.75108 -4.4062 2.94387 3.75108 -3.68663 2.94387 
3.75135 -4.09664 3.10882 3.75135 -3.99619 3.10882 3.75138 -4.04642 3.11157 
3.75355 -4.14674 3.1049 3.75355 -3.9461 3.1049 3.75588 -4.1993 3.09488 
3.75588 -3.89353 3.09488 3.75675 -4.35687 2.27238 3.75675 -4.35687 3.00797 
3.75675 -3.73596 3.00797 3.75917 -4.53059 2.60194 3.75917 -4.53059 2.67841 
3.76073 -4.25143 3.08355 3.76073 -3.8414 3.08355 3.76414 -4.52823 2.52879 
3.76414 -4.52823 2.75155 3.76728 -4.45467 2.3515 3.76728 -4.45467 2.92885 
3.76728 -3.63817 2.92885 3.76839 -4.30417 3.07084 3.76839 -3.78867 3.07084 
3.7701 -4.40682 2.28665 3.7701 -4.40682 2.9937 3.7701 -3.68602 2.9937 
3.77405 -4.52352 2.45564 3.77405 -4.52352 2.8247 3.77558 -4.04642 3.15427 
3.77559 -4.09647 3.15186 3.77559 -3.99636 3.15186 3.77766 -4.14664 3.14793 
3.77766 -3.9462 3.14793 3.77863 -4.35613 2.2235 3.77863 -4.35613 3.05684 
3.77863 -3.7367 3.05684 3.78186 -4.19631 3.14274 3.78186 -3.89653 3.14274 
3.78593 -4.4555 2.30162 3.78593 -4.4555 2.97872 3.78593 -3.63734 2.97872 
3.78619 -4.2486 3.13162 3.78619 -3.84423 3.13162 3.7887 -4.5166 2.3841 
3.7887 -4.5166 2.89624 3.79161 -4.40616 2.23752 3.79161 -4.40616 3.04282 
3.79161 -3.68667 3.04282 3.79211 -4.58716 2.64017 3.79351 -4.30129 3.11953 
3.79351 -3.79155 3.11953 3.79456 -4.58558 2.56392 3.79456 -4.58558 2.71642 
3.8018 -4.09642 3.19343 3.8018 -3.99642 3.19343 3.80184 -4.50004 2.31941 
3.80184 -4.50004 2.96093 3.80184 -4.04642 3.19574 3.80184 -3.5928 2.96093 
3.80234 -4.58225 2.49059 3.80234 -4.58225 2.78975 3.80325 -4.35348 2.17463 
3.80325 -4.35348 3.10571 3.80325 -3.73936 3.10571 3.80385 -4.1463 3.18974 
3.80385 -3.94654 3.18974 3.80699 -4.45517 2.2527 3.80699 -4.45517 3.02764 
3.80699 -3.63767 3.02764 3.80797 -4.19592 3.18466 3.80797 -3.89691 3.18466 
3.81416 -4.24517 3.17823 3.81416 -3.84766 3.17823 3.81464 -4.57601 2.41808 
3.81464 -4.57601 2.86226 3.81538 -4.40444 2.18981 3.81538 -4.40444 3.09053 
3.81538 -3.68839 3.09053 3.82106 -4.29791 3.16648 3.82106 -3.79492 3.16648 
3.82244 -4.49989 2.27023 3.82244 -4.49989 3.01011 3.82244 -3.59294 3.01011 
3.82543 -4.56093 2.35273 3.82543 -4.56093 2.92761 3.82543 -3.53191 2.92761 
3.8301 -4.04642 3.23587 3.83035 -4.64123 2.60194 3.83035 -4.64123 2.67841 
3.83036 -4.3499 2.12716 3.83036 -4.3499 3.15318 3.83036 -3.74293 3.15318 
3.8304 -4.45368 2.20488 3.8304 -4.45368 3.07546 3.8304 -3.63916 3.07546 
3.83072 -4.09578 3.23467 3.83072 -3.99706 3.23467 3.83263 -4.14573 3.23099 
3.83263 -3.94711 3.23099 3.83476 -4.63749 2.52634 3.83476 -4.63749 2.754 
3.83659 -4.19567 3.22581 3.83659 -3.89716 3.22581 3.83995 -4.54347 2.2887 
3.83995 -4.54347 2.99164 3.83995 -3.54937 2.99164 3.84204 -4.40099 2.14199 
3.84204 -4.40099 3.13835 3.84204 -3.69184 3.13835 3.84268 -4.245 3.21937 
3.84268 -3.84783 3.21937 3.84497 -4.63258 2.45325 3.84497 -4.63258 2.8271 
3.84549 -4.4985 2.22188 3.84549 -4.4985 3.05846 3.84549 -3.59433 3.05846 
3.85031 -4.29311 3.21119 3.85031 -3.79972 3.21119 3.85371 -4.61949 2.38754 
3.85371 -4.61949 2.8928 3.85608 -4.45103 2.1583 3.85608 -4.45103 3.12205 
3.85608 -3.6418 3.12205 3.85913 -4.34532 2.08222 3.85913 -4.34532 3.19813 
3.85913 -3.74751 3.19813 3.86029 -4.04642 3.27456 3.86093 -4.09572 3.27342 
3.86093 -3.99711 3.27342 3.86256 -4.54239 2.24021 3.86256 -4.54239 3.04013 
3.86256 -3.55045 3.04013 3.86345 -4.1449 3.27074 3.86345 -3.94793 3.27074 
3.86598 -4.60348 2.32254 3.86598 -4.60348 2.9578 3.86598 -3.48935 2.9578 
3.86734 -4.19481 3.26569 3.86734 -3.89803 3.26569 3.87036 -4.39693 2.09698 
3.87036 -4.39693 3.18336 3.87036 -3.6959 3.18336 3.87077 -4.49602 2.17499 
3.87077 -4.49602 3.10535 3.87077 -3.59681 3.10535 3.87081 -4.69341 2.64017 
3.87299 -4.69156 2.56458 3.87299 -4.69156 2.71577 3.87317 -4.24433 3.25906 
3.87317 -3.8485 3.25906 3.87953 -4.68602 2.48942 3.87953 -4.68602 2.79093 
3.88073 -4.29241 3.25101 3.88073 -3.80043 3.25101 3.88147 -4.58477 2.2595 
3.88147 -4.58477 3.02084 3.88147 -3.50806 3.02084 3.88396 -4.44724 2.11308 
3.88396 -4.44724 3.16726 3.88396 -3.64559 3.16726 3.88615 -4.67467 2.42327 
3.88615 -4.67467 2.85707 3.88738 -4.53988 2.19286 3.88738 -4.53988 3.08748 
3.88738 -3.55295 3.08748 3.89013 -4.33989 2.03887 3.89013 -4.33989 3.24147 
3.89013 -3.75295 3.24147 3.89235 -4.04642 3.31173 3.89317 -4.09554 3.31083 
3.89317 -3.99729 3.31083 3.89563 -4.14479 3.30812 3.89563 -3.94805 3.30812 
3.89616 -4.66047 2.35811 3.89616 -4.66047 2.92224 3.89616 -3.43236 2.92224 
3.89877 -4.49187 2.12829 3.89877 -4.49187 3.15205 3.89877 -3.60096 3.15205 
3.89986 -4.19356 3.30381 3.89986 -3.89928 3.30381 3.90095 -4.39162 2.05323 
3.90095 -4.39162 3.22711 3.90095 -3.70122 3.22711 3.90556 -4.24317 3.2972 
3.90556 -3.84967 3.2972 3.90587 -4.5825 2.21185 3.90587 -4.5825 3.06849 
3.90587 -3.51033 3.06849 3.90954 -4.64348 2.29423 3.90954 -4.64348 2.98611 
3.90954 -3.44936 2.98611 3.91321 -4.29109 3.28947 3.91321 -3.80174 3.28947 
3.91372 -4.73977 2.60197 3.91372 -4.73977 2.67837 3.91397 -4.44231 2.06936 
3.91397 -4.44231 3.21098 3.91397 -3.65052 3.21098 3.91496 -4.53605 2.14596 
3.91496 -4.53605 3.13438 3.91496 -3.55678 3.13438 3.91812 -4.73603 2.52639 
3.91812 -4.73603 2.75395 3.92249 -4.33866 2.00038 3.92249 -4.33866 3.27996 
3.92249 -3.75417 3.27996 3.92393 -4.72811 2.46105 3.92393 -4.72811 2.81929 
3.9262 -4.62377 2.23192 3.9262 -4.62377 3.04842 3.9262 -4.04642 3.34728 
3.9262 -3.46907 3.04842 3.92705 -4.09548 3.34643 3.92705 -3.99735 3.34643 
3.92847 -4.48707 2.08427 3.92847 -4.48707 3.19607 3.92847 -3.60576 3.19607 
3.9296 -4.14443 3.34387 3.9296 -3.9484 3.34387 3.93187 -4.71569 2.39511 
3.93187 -4.71569 2.88523 3.93187 -3.37714 2.88523 3.93312 -4.57924 2.16494 
3.93312 -4.57924 3.1154 3.93312 -3.5136 3.1154 3.93344 -4.38529 2.0114 
3.93344 -4.38529 3.26894 3.93344 -3.70755 3.26894 3.93385 -4.19315 3.33962 
3.93385 -3.89969 3.33962 3.93979 -4.24151 3.33369 3.93979 -3.85133 3.33369 
3.94335 -4.70034 2.32976 3.94335 -4.70034 2.95058 3.94335 -3.39249 2.95058 
3.94468 -4.53076 2.10053 3.94468 -4.53076 3.17981 3.94468 -3.56208 3.17981 
3.94602 -4.43626 2.02725 3.94602 -4.43626 3.25309 3.94602 -3.65658 3.25309 
3.94739 -4.2894 3.32609 3.94739 -3.80344 3.32609 3.95307 -4.62085 2.18485 
3.95307 -4.62085 3.09549 3.95307 -3.47199 3.09549 3.95665 -4.3367 1.96351 
3.95665 -4.3367 3.31683 3.95665 -3.75613 3.31683 3.95807 -4.68226 2.26634 
3.95807 -4.68226 3.01401 3.95807 -3.41057 3.01401 3.95858 -4.78449 2.64017 
3.96035 -4.48102 2.04164 3.96035 -4.48102 3.23871 3.96035 -3.61181 3.23871 
3.96054 -4.78234 2.56398 3.96054 -4.78234 2.71636 3.96175 -4.04642 3.38112 
3.96246 -4.57417 2.11917 3.96246 -4.57417 3.16118 3.96246 -3.51867 3.16118 
3.96264 -4.09554 3.38031 3.96264 -3.99729 3.38031 3.9646 -4.77631 2.49843 
3.9646 -4.77631 2.78191 3.96535 -4.14479 3.37785 3.96535 -3.94805 3.37785 
3.96753 -4.38331 1.9744 3.96753 -4.38331 3.30594 3.96753 -3.70953 3.30594 
3.96967 -4.19356 3.37361 3.96967 -3.89928 3.37361 3.97156 -4.7671 2.43351 
3.97156 -4.7671 2.84684 3.97396 -4.66029 2.2061 3.97396 -4.66029 3.07425 
3.97396 -3.43254 3.07425 3.97625 -4.52497 2.05771 3.97625 -4.52497 3.22263 
3.97625 -3.56786 3.22263 3.97628 -4.24317 3.36791 3.97628 -3.84967 3.36791 
3.98002 -4.4291 1.98689 3.98002 -4.4291 3.29345 3.98002 -3.66373 3.29345 
3.98114 -4.75378 2.36755 3.98114 -4.75378 2.91279 3.98195 -4.61623 2.13913 
3.98195 -4.61623 3.14121 3.98195 -3.4766 3.14121 3.984 -4.29109 1.92008 
3.984 -4.29109 3.36027 3.984 -3.80174 3.36027 3.99351 -4.33866 1.92935 
3.99351 -4.33866 3.35099 3.99351 -3.75417 3.35099 3.99362 -4.56752 2.07514 
3.99362 -4.56752 3.2052 3.99362 -3.52532 3.2052 3.99373 -4.73719 2.30285 
3.99373 -4.73719 2.97749 3.99373 -3.35565 2.97749 3.99409 -4.47397 2.00095 
3.99409 -4.47397 3.27939 3.99409 -3.61886 3.27939 3.99891 -4.04642 3.41318 
4.00005 -4.09572 3.41254 4.00005 -3.99711 3.41254 4.00248 -4.65595 2.16004 
4.00248 -4.65595 3.1203 4.00248 -3.43688 3.1203 4.00273 -4.1449 3.41003 
4.00273 -3.94793 3.41003 4.00454 -4.38529 1.9403 4.00454 -4.38529 3.34004 
4.00454 -3.70755 3.34004 4.00657 -4.82471 2.60197 4.00657 -4.82471 2.67837 
4.00778 -4.71714 2.24162 4.00778 -4.71714 3.03872 4.00778 -3.37569 3.03872 
4.00778 -4.19481 3.40614 4.00778 -3.89803 3.40614 4.00928 -4.82092 2.53657 
4.00928 -4.82092 2.74377 4.00969 -4.51781 2.01656 4.00969 -4.51781 3.26378 
4.00969 -3.57502 3.26378 4.01274 -4.60994 2.09488 4.01274 -4.60994 3.18546 
4.01274 -3.48289 3.18546 4.01442 -4.24433 3.40031 4.01442 -3.8485 3.40031 
4.01455 -4.8136 2.47112 4.01455 -4.8136 2.80923 4.02039 -4.43626 1.95289 
4.02039 -4.43626 3.32745 4.02039 -3.65658 3.32745 4.02221 -4.80282 2.4069 
4.02221 -4.80282 2.87344 4.02247 -4.29241 1.8876 4.02247 -4.29241 3.39274 
4.02247 -3.80043 3.39274 4.02454 -4.69419 2.18213 4.02454 -4.69419 3.09821 
4.02454 -3.39865 3.09821 4.0268 -4.56052 2.03367 4.0268 -4.56052 3.24668 
4.0268 -3.53231 3.24668 4.032 -4.33989 1.897 4.032 -4.33989 3.38335 
4.032 -3.75295 3.38335 4.03299 -4.78822 2.34126 4.03299 -4.78822 2.93908 
4.03303 -4.64982 2.11522 4.03303 -4.64982 3.16512 4.03303 -3.44301 3.16512 
4.03477 -4.48102 1.96721 4.03477 -4.48102 3.31313 4.03477 -3.61181 3.31313 
4.03761 -4.04642 3.44338 4.03881 -4.09578 3.44275 4.03881 -3.99706 3.44275 
4.04249 -4.14573 3.44084 4.04249 -3.94711 3.44084 4.04537 -4.60199 2.05223 
4.04537 -4.60199 3.22811 4.04537 -3.49085 3.22811 4.04554 -4.77055 2.27938 
4.04554 -4.77055 3.00096 4.04554 -3.32229 3.00096 4.04637 -4.39162 1.90782 
4.04637 -4.39162 3.37252 4.04637 -3.70122 3.37252 4.04767 -4.19567 3.43689 
4.04767 -3.89716 3.43689 4.05084 -4.52497 1.98311 4.05084 -4.52497 3.29723 
4.05084 -3.56786 3.29723 4.05411 -4.245 1.84954 4.05411 -4.245 3.4308 
4.05411 -3.84783 3.4308 4.05476 -4.68845 2.1371 4.05476 -4.68845 3.14324 
4.05476 -3.40438 3.14324 4.05595 -4.86291 2.64017 4.05719 -4.86117 2.57477 
4.05719 -4.86117 2.70557 4.06059 -4.74947 2.21861 4.06059 -4.74947 3.06173 
4.06059 -3.34336 3.06173 4.06089 -4.85593 2.50964 4.06089 -4.85593 2.7707 
4.06229 -4.29311 1.85718 4.06229 -4.29311 3.42317 4.06229 -3.79972 3.42317 
4.06249 -4.44231 1.92084 4.06249 -4.44231 3.3595 4.06249 -3.65052 3.3595 
4.06535 -4.64212 2.07222 4.06535 -4.64212 3.20812 4.06535 -3.45072 3.20812 
4.06705 -4.84722 2.44508 4.06705 -4.84722 2.83526 4.06828 -4.56752 2.00049 
4.06828 -4.56752 3.27986 4.06828 -3.52532 3.27986 4.07535 -4.34532 1.866 
4.07535 -4.34532 3.41434 4.07535 -3.74751 3.41434 4.07563 -4.83509 2.38135 
4.07563 -4.83509 2.89899 4.0774 -4.48707 1.93533 4.0774 -4.48707 3.34501 
4.0774 -3.60576 3.34501 4.07773 -4.72531 2.16012 4.07773 -4.72531 3.12022 
4.07773 -4.04642 3.47164 4.07773 -3.36752 3.12022 4.08004 -4.09642 3.47168 
4.08004 -3.99642 3.47168 4.08374 -4.1463 3.46963 4.08374 -3.94654 3.46963 
4.08659 -4.81958 2.31873 4.08659 -4.81958 2.96161 4.0867 -4.68081 2.09357 
4.0867 -4.68081 3.18677 4.0867 -3.41202 3.18677 4.08801 -4.60994 2.01961 
4.08801 -4.60994 3.26073 4.08801 -3.48289 3.26073 4.08881 -4.19592 3.4655 
4.08881 -3.89691 3.4655 4.08963 -4.88499 2.60532 4.08963 -4.88499 2.67503 
4.09011 -4.39693 1.87723 4.09011 -4.39693 3.40311 4.09011 -3.6959 3.40311 
4.09219 -4.88137 2.53998 4.09219 -4.88137 2.74037 4.09367 -4.53076 1.95155 
4.09367 -4.53076 3.32879 4.09367 -3.56208 3.32879 4.09525 -4.24517 1.82103 
4.09525 -4.24517 3.45931 4.09525 -3.84766 3.45931 4.09721 -4.87423 2.47486 
4.09721 -4.87423 2.80549 4.0999 -4.80076 2.25749 4.0999 -4.80076 3.02285 
4.10468 -4.86366 2.41066 4.10468 -4.86366 2.86968 4.10621 -4.44724 1.89083 
4.10621 -4.44724 3.38951 4.10621 -3.64559 3.38951 4.10699 -4.29791 1.82792 
4.10699 -4.29791 3.45242 4.10699 -3.79492 3.45242 4.10835 -4.64982 2.0399 
4.10835 -4.64982 3.24044 4.10835 -3.44301 3.24044 4.10937 -4.71798 2.11624 
4.10937 -4.71798 3.1641 4.10937 -3.37486 3.1641 4.1123 -4.57417 1.96933 
4.1123 -4.57417 3.31102 4.1123 -3.51867 3.31102 4.11466 -4.84937 2.34645 
4.11466 -4.84937 2.93389 4.1155 -4.77871 2.19788 4.1155 -4.77871 3.08246 
4.1155 -3.31412 3.08246 4.1192 -4.04642 3.4979 4.1203 -4.3499 1.83723 
4.1203 -4.3499 3.44312 4.1203 -3.74293 3.44312 4.12142 -4.49187 1.90563 
4.12142 -4.49187 3.37471 4.12142 -3.60096 3.37471 4.12162 -4.09647 3.49788 
4.12162 -3.99636 3.49788 4.12362 -4.90678 2.64017 4.12486 -4.90469 2.57056 
4.12486 -4.90469 2.70978 4.12554 -4.14664 3.49582 4.12554 -3.9462 3.49582 
4.12695 -4.83198 2.28451 4.12695 -4.83198 2.99583 4.12887 -4.89926 2.50526 
4.12887 -4.89926 2.77508 4.13024 -4.68845 2.06163 4.13024 -4.68845 3.21871 
4.13024 -3.40438 3.21871 4.13074 -4.19631 1.78873 4.13074 -4.19631 3.49162 
4.13074 -3.89653 3.49162 4.13226 -4.61623 1.98881 4.13226 -4.61623 3.29153 
4.13226 -3.4766 3.29153 4.13331 -4.75352 2.14017 4.13331 -4.75352 3.14017 
4.13331 -3.33931 3.14017 4.13507 -4.89016 2.44054 4.13507 -4.89016 2.8398 
4.13513 -4.40099 1.84891 4.13513 -4.40099 3.43143 4.13513 -3.69184 3.43143 
4.13909 -4.53605 1.92183 4.13909 -4.53605 3.35851 4.13909 -3.55678 3.35851 
4.14158 -4.81123 2.22392 4.14158 -4.81123 3.05642 4.14186 -4.2486 1.79306 
4.14186 -4.2486 3.48728 4.14186 -3.84423 3.48728 4.14407 -4.87756 2.37589 
4.14407 -4.87756 2.90445 4.15143 -4.45103 1.86294 4.15143 -4.45103 3.4174 
4.15143 -3.6418 3.4174 4.15318 -4.65595 2.00934 4.15318 -4.65595 3.271 
4.15318 -3.43688 3.271 4.15326 -4.72531 2.0846 4.15326 -4.72531 3.19574 
4.15326 -3.36752 3.19574 4.15395 -4.30129 1.80037 4.15395 -4.30129 3.47997 
4.15395 -3.79155 3.47997 4.15523 -4.86129 2.31241 4.15523 -4.86129 2.96793 
4.15808 -4.57924 1.93998 4.15808 -4.57924 3.34036 4.15808 -3.5136 3.34036 
4.15844 -4.78737 2.16531 4.15844 -4.78737 3.11503 4.15844 -3.30547 3.11503 
4.1594 -4.9263 2.60532 4.1594 -4.9263 2.67503 4.16152 -4.92196 2.536 
4.16152 -4.92196 2.74434 4.16191 -4.04642 3.52209 4.16465 -4.09664 3.52212 
4.16465 -3.99619 3.52212 4.16671 -4.91454 2.47093 4.16671 -4.91454 2.80941 
4.16777 -4.35348 1.81012 4.16777 -4.35348 3.47022 4.16777 -3.73936 3.47022 
4.16813 -4.49602 1.87764 4.16813 -4.49602 3.40271 4.16813 -3.59681 3.40271 
4.16858 -4.14674 1.76042 4.16858 -4.14674 3.51993 4.16858 -3.9461 3.51993 
4.16897 -4.84207 2.25116 4.16897 -4.84207 3.02918 4.17502 -4.90382 2.40601 
4.17502 -4.90382 2.87433 4.17526 -4.69419 2.03141 4.17526 -4.69419 3.24893 
4.17526 -3.39865 3.24893 4.17799 -4.62085 1.95994 4.17799 -4.62085 3.32041 
4.17799 -3.47199 3.32041 4.1786 -4.1993 1.76275 4.1786 -4.1993 3.51759 
4.1786 -3.89353 3.51759 4.18295 -4.40444 1.82225 4.18295 -4.40444 3.45809 
4.18295 -3.68839 3.45809 4.18472 -4.81943 2.19159 4.18472 -4.81943 3.08875 
4.18521 -4.88918 2.34191 4.18521 -4.88918 2.93843 4.18599 -4.53988 1.89425 
4.18599 -4.53988 3.38609 4.18599 -3.55295 3.38609 4.18993 -4.25143 1.7676 
4.18993 -4.25143 3.51274 4.18993 -3.8414 3.51274 4.19102 -4.77871 2.12236 
4.19102 -4.77871 3.15798 4.19102 -3.31412 3.15798 4.19531 -4.94539 2.64017 
4.19636 -4.94323 2.57079 4.19636 -4.94323 2.70955 4.1972 -4.8708 2.27933 
4.1972 -4.8708 3.00101 4.19801 -4.45368 1.83726 4.19801 -4.45368 3.44308 
4.19801 -3.63916 3.44308 4.19923 -4.66029 1.98083 4.19923 -4.66029 3.29952 
4.19923 -3.43254 3.29952 4.19952 -4.93674 2.50174 4.19952 -4.93674 2.7786 
4.20263 -4.30417 1.77525 4.20263 -4.30417 3.50509 4.20263 -3.78867 3.50509 
4.20498 -4.5825 1.91274 4.20498 -4.5825 3.3676 4.20498 -3.51033 3.3676 
4.20575 -4.04642 3.54416 4.20699 -4.92777 2.43651 4.20699 -4.92777 2.84383 
4.2086 -4.09669 1.73623 4.2086 -4.09669 3.54411 4.2086 -3.99614 3.54411 
4.21174 -4.74947 2.06746 4.21174 -4.74947 3.21288 4.21174 -3.34336 3.21288 
4.21208 -4.84962 2.21895 4.21208 -4.84962 3.06139 4.21501 -4.4985 1.85236 
4.21501 -4.4985 3.42799 4.21501 -3.59433 3.42799 4.21633 -4.91493 2.37218 
4.21633 -4.91493 2.90816 4.21663 -4.35613 1.7855 4.21663 -4.35613 3.49484 
4.21663 -3.7367 3.49484 4.21705 -4.81123 2.14845 4.21705 -4.81123 3.1319 
4.21775 -4.14924 1.73643 4.21775 -4.14924 3.54391 4.21775 -3.94359 3.54391 
4.22506 -4.62377 1.93306 4.22506 -4.62377 3.34728 4.22506 -3.46907 3.34728 
4.2275 -4.89828 2.30903 4.2275 -4.89828 2.97132 4.22809 -4.2018 1.73925 
4.22809 -4.2018 3.54109 4.22809 -3.89103 3.54109 4.23066 -4.40616 1.79847 
4.23066 -4.40616 3.48187 4.23066 -3.68667 3.48187 4.23334 -4.54239 1.86943 
4.23334 -4.54239 3.41091 4.23334 -3.55045 3.41091 4.23392 -4.96254 2.6053 
4.23392 -4.96254 2.67504 4.23476 -4.71714 2.01464 4.23476 -4.71714 3.2657 
4.23476 -3.37569 3.2657 4.23604 -4.95819 2.53599 4.23604 -4.95819 2.74435 
4.23875 -4.94899 2.46787 4.23875 -4.94899 2.81247 4.23931 -4.25366 1.74473 
4.23931 -4.25366 3.53561 4.23931 -3.83918 3.53561 4.24046 -4.87789 2.24732 
4.24046 -4.87789 3.03302 4.24429 -4.84207 2.17584 4.24429 -4.84207 3.1045 
4.24583 -4.45517 1.81386 4.24583 -4.45517 3.46648 4.24583 -3.63767 3.46648 
4.24725 -4.9379 2.40305 4.24725 -4.9379 2.87729 4.25062 -4.80076 2.10677 
4.25062 -4.80076 3.17357 4.25062 -4.04642 1.71629 4.25062 -4.04642 3.56405 
4.25062 -3.29207 3.17357 4.25233 -4.30632 1.75287 4.25233 -4.30632 3.52747 
4.25233 -3.78651 3.52747 4.25263 -4.58477 1.88833 4.25263 -4.58477 3.39201 
4.25263 -3.50806 3.39201 4.25762 -4.92289 2.33908 4.25762 -4.92289 2.94126 
4.25887 -4.099 1.71441 4.25887 -4.099 3.56593 4.25887 -3.99383 3.56593 
4.25947 -4.68226 1.96493 4.25947 -4.68226 3.31541 4.25947 -3.41057 3.31541 
4.26336 -4.49989 1.82931 4.26336 -4.49989 3.45104 4.26336 -3.59294 3.45104 
4.26551 -4.35687 1.76362 4.26551 -4.35687 3.51672 4.26551 -3.73596 3.51672 
4.26817 -4.15144 1.71516 4.26817 -4.15144 3.56518 4.26817 -3.9414 3.56518 
4.26978 -4.90415 2.27665 4.26978 -4.90415 3.0037 4.27247 -4.8708 2.20407 
4.27247 -4.8708 3.07628 4.27252 -4.77055 2.05241 4.27252 -4.77055 3.22794 
4.27252 -3.32229 3.22794 4.27286 -4.9792 2.64017 4.27374 -4.97694 2.57054 
4.27374 -4.97694 2.7098 4.27558 -4.96999 2.50219 4.27558 -4.96999 2.77815 
4.27765 -4.83198 2.13381 4.27765 -4.83198 3.14653 4.27851 -4.20357 1.71853 
4.27851 -4.20357 3.56181 4.27851 -3.88926 3.56181 4.27911 -4.95869 2.43449 
4.27911 -4.95869 2.84585 4.27978 -4.40682 1.77696 4.27978 -4.40682 3.50338 
4.27978 -3.68602 3.50338 4.28184 -4.54347 1.84682 4.28184 -4.54347 3.43352 
4.28184 -3.54937 3.43352 4.28736 -4.64348 1.9164 4.28736 -4.64348 3.36394 
4.28736 -3.44936 3.36394 4.28878 -4.9455 2.37007 4.28878 -4.9455 2.91027 
4.28986 -4.25526 1.72451 4.28986 -4.25526 3.55583 4.28986 -3.83757 3.55583 
4.29475 -4.4555 1.7928 4.29475 -4.4555 3.48754 4.29475 -3.63734 3.48754 
4.29598 -4.73719 2.0006 4.29598 -4.73719 3.27974 4.29598 -3.35565 3.27974 
4.29642 -4.04642 1.69863 4.29642 -4.04642 3.58172 4.29998 -4.92834 2.30684 
4.29998 -4.92834 2.9735 4.30216 -4.89828 2.23437 4.30216 -4.89828 3.04597 
4.30218 -4.30636 1.7331 4.30218 -4.30636 3.54725 4.30218 -3.78647 3.54725 
4.30487 -4.09904 1.69711 4.30487 -4.09904 3.58323 4.30487 -3.99379 1.69711 
4.30487 -3.99379 3.58323 4.30554 -4.86129 2.16209 4.30554 -4.86129 3.11825 
4.31187 -4.81958 2.09346 4.31187 -4.81958 3.18688 4.31187 -3.27325 3.18688 
4.3125 -4.99292 2.60531 4.3125 -4.99292 2.67504 4.31255 -4.50004 1.8087 
4.31255 -4.50004 3.47164 4.31255 -3.5928 3.47164 4.31384 -4.98837 2.53692 
4.31384 -4.98837 2.74342 4.31452 -4.15173 1.69821 4.31452 -4.15173 3.58213 
4.31452 -3.94111 1.69821 4.31452 -3.94111 3.58213 4.31544 -4.35672 1.74425 
4.31544 -4.35672 3.53609 4.31544 -3.73611 3.53609 4.31568 -4.60348 1.87284 
4.31568 -4.60348 3.4075 4.31568 -3.48935 3.4075 4.31651 -4.9793 2.46878 
4.31651 -4.9793 2.81156 4.32046 -4.9658 2.40169 4.32046 -4.9658 2.87865 
4.3229 -4.70034 1.95022 4.3229 -4.70034 3.33012 4.3229 -3.39249 3.33012 
4.32508 -4.20386 1.70198 4.32508 -4.20386 3.57837 4.32508 -3.88897 3.57837 
4.32961 -4.4062 1.75795 4.32961 -4.4062 3.5224 4.32961 -3.68663 3.5224 
4.33098 -4.95041 2.33784 4.33098 -4.95041 2.9425 4.33222 -4.92289 2.26448 
4.33222 -4.92289 3.01586 4.33439 -4.78822 2.03986 4.33439 -4.78822 3.24048 
4.33439 -3.30461 3.24048 4.33505 -4.88918 2.19208 4.33505 -4.88918 3.08827 
4.33737 -4.25668 1.70839 4.33737 -4.25668 3.57195 4.33737 -3.83615 3.57195 
4.33958 -4.84937 2.12153 4.33958 -4.84937 3.15881 4.34302 -4.04642 1.68323 
4.34302 -4.04642 3.59711 4.34463 -4.45467 1.77415 4.34463 -4.45467 3.5062 
4.34463 -3.63817 3.5062 4.34586 -4.56093 1.8323 4.34586 -4.56093 3.44804 
4.34586 -3.53191 3.44804 4.34992 -4.30771 1.71745 4.34992 -4.30771 3.5629 
4.34992 -3.78513 3.5629 4.35124 -4.66047 1.90303 4.35124 -4.66047 3.37731 
4.35124 -3.43236 3.37731 4.35193 -4.09917 1.68202 4.35193 -4.09917 3.59832 
4.35193 -3.99367 1.68202 4.35193 -3.99367 3.59832 4.35222 -5.0061 2.64017 
4.35288 -5.00385 2.57172 4.35288 -5.00385 2.70862 4.35485 -4.99711 2.50359 
4.35485 -4.99711 2.77675 4.35814 -4.98591 2.4361 4.35814 -4.98591 2.84424 
4.36068 -4.75378 1.98801 4.36068 -4.75378 3.29233 4.36068 -3.33906 3.29233 
4.36165 -4.15176 1.68356 4.36165 -4.15176 3.59678 4.36165 -3.94107 1.68356 
4.36165 -3.94107 3.59678 4.36271 -4.9703 2.36957 4.36271 -4.9703 2.91077 
4.3632 -4.9455 2.29565 4.3632 -4.9455 2.9847 4.36356 -4.3582 1.72911 
4.36356 -4.3582 3.55123 4.36356 -3.73464 3.55123 4.36532 -4.91493 2.2232 
4.36532 -4.91493 3.05714 4.36902 -4.87756 2.15093 4.36902 -4.87756 3.12941 
4.37325 -4.2049 1.68767 4.37325 -4.2049 3.59267 4.37325 -3.88793 1.68767 
4.37325 -3.88793 3.59267 4.37449 -4.83509 2.08249 4.37449 -4.83509 3.19785 
4.37724 -4.5166 1.79556 4.37724 -4.5166 3.48478 4.37724 -3.57624 3.48478 
4.37795 -4.40754 1.7433 4.37795 -4.40754 3.53704 4.37795 -3.68529 3.53704 
4.38068 -4.61949 1.86057 4.38068 -4.61949 3.41977 4.38068 -3.47335 3.41977 
4.38562 -4.25757 1.69462 4.38562 -4.25757 3.58572 4.38562 -3.83527 1.69462 
4.38562 -3.83527 3.58572 4.38717 -5.01503 2.60547 4.38717 -5.01503 2.67488 
4.38824 -4.71569 1.93873 4.38824 -4.71569 3.34161 4.38824 -3.37714 3.34161 
4.3885 -5.01049 2.5371 4.3885 -5.01049 2.74325 4.39032 -4.04642 1.67014 
4.39032 -4.04642 3.6102 4.39114 -5.00144 2.46903 4.39114 -5.00144 2.81131 
4.39483 -4.9658 2.32733 4.39483 -4.9658 2.95301 4.39509 -4.98796 2.40195 
4.39509 -4.98796 2.87839 4.39618 -4.9379 2.25412 4.39618 -4.9379 3.02623 
4.39866 -4.3086 1.70411 4.39866 -4.3086 3.57623 4.39866 -3.78424 1.70411 
4.39866 -3.78424 3.57623 4.39915 -4.90382 2.18188 4.39915 -4.90382 3.09846 
4.39942 -4.09921 1.66934 4.39942 -4.09921 3.611 4.39942 -3.99363 1.66934 
4.39942 -3.99363 3.611 4.40003 -4.80282 2.02907 4.40003 -4.80282 3.25127 
4.40003 -3.29002 3.25127 4.40379 -4.86366 2.11155 4.40379 -4.86366 3.16879 
4.41056 -4.15237 1.67107 4.41056 -4.15237 3.60927 4.41056 -3.94046 1.67107 
4.41056 -3.94046 3.60927 4.41121 -4.57601 1.82151 4.41121 -4.57601 3.45883 
4.41121 -3.51682 3.45883 4.41236 -4.35888 1.71629 4.41236 -4.35888 3.56405 
4.41236 -3.73396 3.56405 4.41543 -4.46258 1.75737 4.41543 -4.46258 3.52298 
4.41543 -3.63026 3.52298 4.4164 -4.67467 1.89301 4.4164 -4.67467 3.38733 
4.4164 -3.41816 3.38733 4.42223 -5.02389 2.64017 4.42236 -4.20549 1.6757 
4.42236 -4.20549 3.60464 4.42236 -3.88735 1.6757 4.42236 -3.88735 3.60464 
4.42273 -5.02153 2.57085 4.42273 -5.02153 2.70949 4.4249 -5.01473 2.50255 
4.4249 -5.01473 2.77779 4.42664 -4.7671 1.97843 4.42664 -4.7671 3.30191 
4.42664 -3.32573 3.30191 4.42763 -4.95869 2.28597 4.42763 -4.95869 2.99437 
4.42804 -5.00336 2.43491 4.42804 -5.00336 2.84543 4.42924 -4.98591 2.365 
4.42924 -4.98591 2.91534 4.42965 -4.92777 2.21386 4.42965 -4.92777 3.06648 
4.43368 -4.89016 2.14193 4.43368 -4.89016 3.13841 4.4345 -4.25792 1.68323 
4.4345 -4.25792 3.59712 4.4345 -3.83491 1.68323 4.4345 -3.83491 3.59712 
4.43821 -4.84722 2.07391 4.43821 -4.84722 3.20643 4.43821 -4.04642 1.65939 
4.43821 -4.04642 3.62096 4.44638 -4.63258 1.85184 4.44638 -4.63258 3.4285 
4.44638 -3.46025 3.4285 4.44772 -4.30887 1.69324 4.44772 -4.30887 3.5871 
4.44772 -3.78396 3.5871 4.44877 -4.52352 1.78091 4.44877 -4.52352 3.49943 
4.44877 -3.56931 3.49943 4.44885 -4.09964 1.65877 4.44885 -4.09964 3.62157 
4.44885 -3.99319 1.65877 4.44885 -3.99319 3.62157 4.44946 -4.41442 1.7287 
4.44946 -4.41442 3.55164 4.44946 -3.67842 3.55164 4.45419 -4.72811 1.9308 
4.45419 -4.72811 3.34954 4.45419 -3.36472 3.34954 4.45816 -5.03035 2.60547 
4.45816 -5.03035 2.67488 4.45883 -5.0256 2.53641 4.45883 -5.0256 2.74394 
4.46002 -4.15271 1.66105 4.46002 -4.15271 3.61929 4.46002 -3.94013 1.66105 
4.46002 -3.94013 3.61929 4.46101 -4.94899 2.24562 4.46101 -4.94899 3.03472 
4.46149 -5.01645 2.46836 4.46149 -5.01645 2.81198 4.46192 -4.9793 2.32337 
4.46192 -4.9793 2.95697 4.46217 -5.00144 2.39801 4.46217 -5.00144 2.88233 
4.46406 -4.91454 2.17357 4.46406 -4.91454 3.10677 4.46425 -4.8136 2.02142 
4.46425 -4.8136 3.25892 4.46425 -3.27924 3.25892 4.46799 -4.87423 2.10408 
4.46799 -4.87423 3.17626 4.47171 -4.20546 1.66621 4.47171 -4.20546 3.61413 
4.47171 -3.88738 1.66621 4.47171 -3.88738 3.61413 4.48255 -4.68602 1.88639 
4.48255 -4.68602 3.39395 4.48255 -3.40681 3.39395 4.48373 -4.58225 1.80921 
4.48373 -4.58225 3.47114 4.48373 -3.51058 3.47114 4.48388 -4.25774 1.67425 
4.48388 -4.25774 3.6061 4.48388 -3.83509 1.67425 4.48388 -3.83509 3.6061 
4.48473 -4.3644 1.70379 4.48473 -4.3644 3.57655 4.48473 -3.72843 3.57655 
4.48657 -4.04642 1.65099 4.48657 -4.04642 3.62935 4.48741 -4.46826 1.74532 
4.48741 -4.46826 3.53503 4.48741 -3.62458 3.53503 4.49157 -4.77631 1.97147 
4.49157 -4.77631 3.30888 4.49157 -3.31652 3.30888 4.49402 -5.03667 2.64017 
4.49436 -5.0343 2.57103 4.49436 -5.0343 2.70931 4.49488 -4.93674 2.20639 
4.49488 -4.93674 3.07395 4.49533 -4.96999 2.28244 4.49533 -4.96999 2.9979 
4.49536 -5.0272 2.50222 4.49536 -5.0272 2.77812 4.49569 -5.01473 2.43176 
4.49569 -5.01473 2.84858 4.49673 -4.99711 2.36172 4.49673 -4.99711 2.91862 
4.49736 -4.09968 1.65089 4.49736 -4.09968 3.62946 4.49736 -3.99316 1.65089 
4.49736 -3.99316 3.62946 4.4984 -4.89926 2.13574 4.4984 -4.89926 3.1446 
4.50278 -4.85593 2.06776 4.50278 -4.85593 3.21258 4.50883 -4.15298 1.65369 
4.50883 -4.15298 3.62666 4.50883 -3.93986 1.65369 4.50883 -3.93986 3.62666 
4.51948 -4.63749 1.84163 4.51948 -4.63749 3.43872 4.51948 -3.45534 3.43872 
4.51953 -4.73603 1.92498 4.51953 -4.73603 3.35536 4.51953 -3.35681 3.35536 
4.52063 -4.31358 1.68313 4.52063 -4.31358 3.59721 4.52063 -3.77925 3.59721 
4.52067 -4.20571 1.65939 4.52067 -4.20571 3.62096 4.52067 -3.88713 1.65939 
4.52067 -3.88713 3.62096 4.52193 -4.52823 1.771 4.52193 -4.52823 3.50934 
4.52193 -3.5646 3.50934 4.52241 -4.41904 1.71884 4.52241 -4.41904 3.5615 
4.52241 -3.67379 3.5615 4.52888 -5.04034 2.60547 4.52888 -5.04034 2.67487 
4.52912 -4.95819 2.24291 4.52912 -4.95819 3.03743 4.52914 -4.92196 2.16839 
4.52914 -4.92196 3.11196 4.52954 -5.0256 2.46569 4.52954 -5.0256 2.81465 
4.52955 -5.03559 2.53642 4.52955 -5.03559 2.74393 4.52971 -4.82092 2.01614 
4.52971 -4.82092 3.2642 4.52971 -3.27191 3.2642 4.53005 -4.98837 2.3207 
4.53005 -4.98837 2.95964 4.53023 -5.01049 2.39536 4.53023 -5.01049 2.88498 
4.53311 -4.88137 2.09905 4.53311 -4.88137 3.18129 4.53529 -4.04642 1.64499 
4.53529 -4.04642 3.63536 4.54649 -4.09978 1.64538 4.54649 -4.09978 3.63496 
4.54649 -3.99305 1.64538 4.54649 -3.99305 3.63496 4.55706 -4.58558 1.80143 
4.55706 -4.58558 3.47891 4.55706 -3.50725 3.47891 4.55711 -4.78234 1.96741 
4.55711 -4.78234 3.31293 4.55711 -3.31049 3.31293 4.55771 -4.69156 1.87986 
4.55771 -4.69156 3.40048 4.55771 -3.40127 3.40048 4.55791 -4.3682 1.69637 
4.55791 -4.3682 3.58398 4.55791 -3.72463 3.58398 4.55795 -4.15299 1.64873 
4.55795 -4.15299 3.63162 4.55795 -3.93984 1.64873 4.55795 -3.93984 3.63162 
4.55838 -4.25954 1.66602 4.55838 -4.25954 3.61432 4.55838 -3.83329 1.66602 
4.55838 -3.83329 3.61432 4.56016 -4.47168 1.73806 4.56016 -4.47168 3.54228 
4.56016 -3.62116 3.54228 4.56368 -4.97694 2.28061 4.56368 -4.97694 2.99974 
4.5637 -4.90469 2.13172 4.5637 -4.90469 3.14862 4.56383 -5.044 2.64017 
4.56392 -4.94323 2.20323 4.56392 -4.94323 3.07712 4.56398 -5.02153 2.4296 
4.56398 -5.02153 2.85074 4.564 -5.0416 2.57086 4.564 -5.0416 2.70948 
4.56416 -5.0343 2.50122 4.56416 -5.0343 2.77912 4.56486 -5.00385 2.35975 
4.56486 -5.00385 2.9206 4.5679 -4.86117 2.06406 4.5679 -4.86117 3.21629 
4.58424 -4.04642 1.64138 4.58424 -4.04642 3.63897 4.59507 -4.64123 1.83722 
4.59507 -4.64123 3.44313 4.59507 -3.45161 3.44313 4.59507 -4.53059 1.76603 
4.59507 -4.53059 3.51431 4.59507 -3.56225 3.51431 4.5951 -4.73977 1.92058 
4.5951 -4.73977 3.35976 4.5951 -3.35307 3.35976 4.59511 -4.82471 2.01344 
4.59511 -4.82471 3.26691 4.59511 -3.26812 3.26691 4.59552 -4.31479 1.6776 
4.59552 -4.31479 3.60274 4.59552 -3.77804 3.60274 4.59552 -4.42136 1.7139 
4.59552 -4.42136 3.56645 4.59552 -3.67147 3.56645 4.59554 -4.20692 1.65386 
4.59554 -4.20692 3.62648 4.59554 -3.88592 1.65386 4.59554 -3.88592 3.62648 
4.59554 -4.09982 1.64231 4.59554 -4.09982 3.63803 4.59554 -3.99302 1.64231 
4.59554 -3.99302 3.63803 4.59844 -4.96254 2.24079 4.59844 -4.96254 3.03955 
4.59844 -4.99292 2.31937 4.59844 -4.99292 2.96097 4.59845 -4.9263 2.16627 
4.59845 -4.9263 3.11408 4.59845 -4.88499 2.0965 4.59845 -4.88499 3.18384 
4.5986 -5.03035 2.46502 4.5986 -5.03035 2.81532 4.5986 -5.01503 2.39403 
4.5986 -5.01503 2.88631 4.59861 -5.04034 2.53575 4.59861 -5.04034 2.74459 
4.59861 -5.04521 2.60547 4.59861 -5.04521 2.67487 4.63331 -5.04642 2.64017 
4.63331 -5.044 2.5707 4.63331 -5.044 2.70965 4.63331 -5.03667 2.50089 
4.63331 -5.03667 2.77945 4.63331 -5.02389 2.42909 4.63331 -5.02389 2.85125 
4.63331 -5.0061 2.35909 4.63331 -5.0061 2.92126 4.63331 -4.9792 2.27973 
4.63331 -4.9792 3.00061 4.63331 -4.94539 2.20217 4.63331 -4.94539 3.07817 
4.63331 -4.90678 2.13049 4.63331 -4.90678 3.14986 4.63331 -4.86291 2.06282 
4.63331 -4.86291 3.21752 4.63331 -4.78449 1.96545 4.63331 -4.78449 3.3149 
4.63331 -4.69341 1.87768 4.63331 -4.69341 3.40266 4.63331 -4.58716 1.79898 
4.63331 -4.58716 3.48136 4.63331 -4.47282 1.73564 4.63331 -4.47282 3.54471 
4.63331 -4.36912 1.69367 4.63331 -4.36912 3.58667 4.63331 -4.26014 1.66328 
4.63331 -4.26014 3.61706 4.63331 -4.1533 1.6459 4.63331 -4.1533 3.63444 
4.63331 -4.04642 1.64017 4.63331 -4.04642 3.64017 4.63331 -3.93954 1.6459 
4.63331 -3.93954 3.63444 4.63331 -3.83269 1.66328 4.63331 -3.83269 3.61706 
4.63331 -3.72371 3.58667 4.63331 -3.62002 3.54471 4.63331 -3.50568 3.48136 
4.63331 -3.39942 3.40266 4.63331 -3.30835 3.3149 4.668 -5.04521 2.60547 
4.668 -5.04521 2.67487 4.668 -5.04034 2.53575 4.668 -5.04034 2.74459 
4.66801 -5.01503 2.39403 4.66801 -5.01503 2.88631 4.66801 -5.03035 2.46502 
4.66801 -5.03035 2.81532 4.66816 -4.88499 2.0965 4.66816 -4.88499 3.18384 
4.66816 -4.9263 2.16627 4.66816 -4.9263 3.11408 4.66817 -4.99292 2.31937 
4.66817 -4.99292 2.96097 4.66817 -4.96254 2.24079 4.66817 -4.96254 3.03955 
4.67107 -4.09982 1.64231 4.67107 -4.09982 3.63803 4.67107 -3.99302 1.64231 
4.67107 -3.99302 3.63803 4.67107 -4.20692 1.65386 4.67107 -4.20692 3.62648 
4.67107 -3.88592 1.65386 4.67107 -3.88592 3.62648 4.67109 -4.42136 1.7139 
4.67109 -4.42136 3.56645 4.67109 -3.67147 3.56645 4.67109 -4.31479 1.6776 
4.67109 -4.31479 3.60274 4.67109 -3.77804 3.60274 4.6715 -4.82471 2.01344 
4.6715 -4.82471 3.26691 4.6715 -3.26812 3.26691 4.67151 -4.73977 1.92058 
4.67151 -4.73977 3.35976 4.67151 -3.35307 3.35976 4.67154 -4.53059 1.76603 
4.67154 -4.53059 3.51431 4.67154 -3.56225 3.51431 4.67154 -4.64123 1.83722 
4.67154 -4.64123 3.44313 4.67154 -3.45161 3.44313 4.68237 -4.04642 1.64138 
4.68237 -4.04642 3.63897 4.69871 -4.86117 2.06406 4.69871 -4.86117 3.21629 
4.70175 -5.00385 2.35975 4.70175 -5.00385 2.9206 4.70245 -5.0343 2.50122 
4.70245 -5.0343 2.77912 4.70261 -5.0416 2.57086 4.70261 -5.0416 2.70948 
4.70263 -5.02153 2.4296 4.70263 -5.02153 2.85074 4.70269 -4.94323 2.20323 
4.70269 -4.94323 3.07712 4.70278 -5.044 2.64017 4.70291 -4.90469 2.13172 
4.70291 -4.90469 3.14862 4.70293 -4.97694 2.28061 4.70293 -4.97694 2.99974 
4.70645 -4.47168 1.73806 4.70645 -4.47168 3.54228 4.70645 -3.62116 3.54228 
4.70823 -4.25954 1.66602 4.70823 -4.25954 3.61432 4.70823 -3.83329 1.66602 
4.70823 -3.83329 3.61432 4.70866 -4.15299 1.64873 4.70866 -4.15299 3.63162 
4.70866 -3.93984 1.64873 4.70866 -3.93984 3.63162 4.7087 -4.3682 1.69637 
4.7087 -4.3682 3.58398 4.7087 -3.72463 3.58398 4.7089 -4.69156 1.87986 
4.7089 -4.69156 3.40048 4.7089 -3.40127 3.40048 4.7095 -4.78234 1.96741 
4.7095 -4.78234 3.31293 4.7095 -3.31049 3.31293 4.70955 -4.58558 1.80143 
4.70955 -4.58558 3.47891 4.70955 -3.50725 3.47891 4.72012 -4.09978 1.64538 
4.72012 -4.09978 3.63496 4.72012 -3.99305 1.64538 4.72012 -3.99305 3.63496 
4.73132 -4.04642 1.64499 4.73132 -4.04642 3.63536 4.7335 -4.88137 2.09905 
4.7335 -4.88137 3.18129 4.73638 -5.01049 2.39536 4.73638 -5.01049 2.88498 
4.73656 -4.98837 2.3207 4.73656 -4.98837 2.95964 4.7369 -4.82092 2.01614 
4.7369 -4.82092 3.2642 4.73706 -5.03559 2.53642 4.73706 -5.03559 2.74393 
4.73707 -5.0256 2.46569 4.73707 -5.0256 2.81465 4.73747 -4.92196 2.16839 
4.73747 -4.92196 3.11196 4.73749 -4.95819 2.24291 4.73749 -4.95819 3.03743 
4.73773 -5.04034 2.60547 4.73773 -5.04034 2.67487 4.7442 -4.41904 1.71884 
4.7442 -4.41904 3.5615 4.7442 -3.67379 3.5615 4.74468 -4.52823 1.771 
4.74468 -4.52823 3.50934 4.74468 -3.5646 3.50934 4.74594 -4.20571 1.65939 
4.74594 -4.20571 3.62096 4.74594 -3.88713 1.65939 4.74594 -3.88713 3.62096 
4.74598 -4.31358 1.68313 4.74598 -4.31358 3.59721 4.74598 -3.77925 3.59721 
4.74708 -4.73603 1.92498 4.74708 -4.73603 3.35536 4.74708 -3.35681 3.35536 
4.74713 -4.63749 1.84163 4.74713 -4.63749 3.43872 4.74713 -3.45534 3.43872 
4.75778 -4.15298 1.65369 4.75778 -4.15298 3.62666 4.75778 -3.93986 1.65369 
4.75778 -3.93986 3.62666 4.76383 -4.85593 2.06776 4.76383 -4.85593 3.21258 
4.76821 -4.89926 2.13574 4.76821 -4.89926 3.1446 4.76925 -4.09968 1.65089 
4.76925 -4.09968 3.62946 4.76925 -3.99316 1.65089 4.76925 -3.99316 3.62946 
4.76988 -4.99711 2.36172 4.76988 -4.99711 2.91862 4.77092 -5.01473 2.43176 
4.77092 -5.01473 2.84858 4.77125 -5.0272 2.50222 4.77125 -5.0272 2.77812 
4.77128 -4.96999 2.28244 4.77128 -4.96999 2.9979 4.77173 -4.93674 2.20639 
4.77173 -4.93674 3.07395 4.77225 -5.0343 2.57103 4.77225 -5.0343 2.70931 
4.77259 -5.03667 2.64017 4.77504 -4.77631 1.97147 4.77504 -4.77631 3.30888 
4.7792 -4.46826 1.74532 4.7792 -4.46826 3.53503 4.7792 -3.62458 3.53503 
4.78004 -4.04642 1.65099 4.78004 -4.04642 3.62935 4.78188 -4.3644 1.70379 
4.78188 -4.3644 3.57655 4.78188 -3.72843 3.57655 4.78273 -4.25774 1.67425 
4.78273 -4.25774 3.6061 4.78273 -3.83509 1.67425 4.78273 -3.83509 3.6061 
4.78288 -4.58225 1.80921 4.78288 -4.58225 3.47114 4.78288 -3.51058 3.47114 
4.78406 -4.68602 1.88639 4.78406 -4.68602 3.39395 4.78406 -3.40681 3.39395 
4.7949 -4.20546 1.66621 4.7949 -4.20546 3.61413 4.7949 -3.88738 1.66621 
4.7949 -3.88738 3.61413 4.79862 -4.87423 2.10408 4.79862 -4.87423 3.17626 
4.80236 -4.8136 2.02142 4.80236 -4.8136 3.25892 4.80255 -4.91454 2.17357 
4.80255 -4.91454 3.10677 4.80444 -5.00144 2.39801 4.80444 -5.00144 2.88233 
4.80469 -4.9793 2.32337 4.80469 -4.9793 2.95697 4.80512 -5.01645 2.46836 
4.80512 -5.01645 2.81198 4.8056 -4.94899 2.24562 4.8056 -4.94899 3.03472 
4.80659 -4.15271 1.66105 4.80659 -4.15271 3.61929 4.80659 -3.94013 1.66105 
4.80659 -3.94013 3.61929 4.80778 -5.0256 2.53641 4.80778 -5.0256 2.74394 
4.80845 -5.03035 2.60547 4.80845 -5.03035 2.67488 4.81242 -4.72811 1.9308 
4.81242 -4.72811 3.34954 4.81242 -3.36472 3.34954 4.81715 -4.41442 1.7287 
4.81715 -4.41442 3.55164 4.81715 -3.67842 3.55164 4.81776 -4.09964 1.65877 
4.81776 -4.09964 3.62157 4.81776 -3.99319 1.65877 4.81776 -3.99319 3.62157 
4.81784 -4.52352 1.78091 4.81784 -4.52352 3.49943 4.81784 -3.56931 3.49943 
4.81889 -4.30887 1.69324 4.81889 -4.30887 3.5871 4.81889 -3.78396 3.5871 
4.82023 -4.63258 1.85184 4.82023 -4.63258 3.4285 4.82023 -3.46025 3.4285 
4.8284 -4.84722 2.07391 4.8284 -4.84722 3.20643 4.8284 -4.04642 1.65939 
4.8284 -4.04642 3.62096 4.83211 -4.25792 1.68323 4.83211 -4.25792 3.59712 
4.83211 -3.83491 1.68323 4.83211 -3.83491 3.59712 4.83293 -4.89016 2.14193 
4.83293 -4.89016 3.13841 4.83696 -4.92777 2.21386 4.83696 -4.92777 3.06648 
4.83737 -4.98591 2.365 4.83737 -4.98591 2.91534 4.83857 -5.00336 2.43491 
4.83857 -5.00336 2.84543 4.83898 -4.95869 2.28597 4.83898 -4.95869 2.99437 
4.83997 -4.7671 1.97843 4.83997 -4.7671 3.30191 4.84171 -5.01473 2.50255 
4.84171 -5.01473 2.77779 4.84388 -5.02153 2.57085 4.84388 -5.02153 2.70949 
4.84425 -4.20549 1.6757 4.84425 -4.20549 3.60464 4.84425 -3.88735 1.6757 
4.84425 -3.88735 3.60464 4.84438 -5.02389 2.64017 4.85021 -4.67467 1.89301 
4.85021 -4.67467 3.38733 4.85021 -3.41816 3.38733 4.85118 -4.46258 1.75737 
4.85118 -4.46258 3.52298 4.85118 -3.63026 3.52298 4.85425 -4.35888 1.71629 
4.85425 -4.35888 3.56405 4.85425 -3.73396 3.56405 4.8554 -4.57601 1.82151 
4.8554 -4.57601 3.45883 4.8554 -3.51682 3.45883 4.85605 -4.15237 1.67107 
4.85605 -4.15237 3.60927 4.85605 -3.94046 1.67107 4.85605 -3.94046 3.60927 
4.86282 -4.86366 2.11155 4.86282 -4.86366 3.16879 4.86658 -4.80282 2.02907 
4.86658 -4.80282 3.25127 4.86719 -4.09921 1.66934 4.86719 -4.09921 3.611 
4.86719 -3.99363 1.66934 4.86719 -3.99363 3.611 4.86746 -4.90382 2.18188 
4.86746 -4.90382 3.09846 4.86795 -4.3086 1.70411 4.86795 -4.3086 3.57623 
4.86795 -3.78424 3.57623 4.87043 -4.9379 2.25412 4.87043 -4.9379 3.02623 
4.87152 -4.98796 2.40195 4.87152 -4.98796 2.87839 4.87178 -4.9658 2.32733 
4.87178 -4.9658 2.95301 4.87547 -5.00144 2.46903 4.87547 -5.00144 2.81131 
4.87629 -4.04642 1.67014 4.87629 -4.04642 3.6102 4.87811 -5.01049 2.5371 
4.87811 -5.01049 2.74325 4.87837 -4.71569 1.93873 4.87837 -4.71569 3.34161 
4.87944 -5.01503 2.60547 4.87944 -5.01503 2.67488 4.88099 -4.25757 1.69462 
4.88099 -4.25757 3.58572 4.88099 -3.83527 1.69462 4.88099 -3.83527 3.58572 
4.88593 -4.61949 1.86057 4.88593 -4.61949 3.41977 4.88593 -3.47335 3.41977 
4.88866 -4.40754 1.7433 4.88866 -4.40754 3.53704 4.88866 -3.68529 3.53704 
4.88937 -4.5166 1.79556 4.88937 -4.5166 3.48478 4.88937 -3.57624 3.48478 
4.89212 -4.83509 2.08249 4.89212 -4.83509 3.19785 4.89336 -4.2049 1.68767 
4.89336 -4.2049 3.59267 4.89336 -3.88793 1.68767 4.89336 -3.88793 3.59267 
4.89759 -4.87756 2.15093 4.89759 -4.87756 3.12941 4.90129 -4.91493 2.2232 
4.90129 -4.91493 3.05714 4.90305 -4.3582 1.72911 4.90305 -4.3582 3.55123 
4.90305 -3.73464 3.55123 4.90341 -4.9455 2.29565 4.90341 -4.9455 2.9847 
4.9039 -4.9703 2.36957 4.9039 -4.9703 2.91077 4.90496 -4.15176 1.68356 
4.90496 -4.15176 3.59678 4.90496 -3.94107 1.68356 4.90496 -3.94107 3.59678 
4.90593 -4.75378 1.98801 4.90593 -4.75378 3.29233 4.90847 -4.98591 2.4361 
4.90847 -4.98591 2.84424 4.91176 -4.99711 2.50359 4.91176 -4.99711 2.77675 
4.91373 -5.00385 2.57172 4.91373 -5.00385 2.70862 4.91439 -5.0061 2.64017 
4.91468 -4.09917 1.68202 4.91468 -4.09917 3.59832 4.91468 -3.99367 1.68202 
4.91468 -3.99367 3.59832 4.91537 -4.66047 1.90303 4.91537 -4.66047 3.37731 
4.91537 -3.43236 3.37731 4.91669 -4.30771 1.71745 4.91669 -4.30771 3.5629 
4.91669 -3.78513 3.5629 4.92075 -4.56093 1.8323 4.92075 -4.56093 3.44804 
4.92075 -3.53191 3.44804 4.92198 -4.45467 1.77415 4.92198 -4.45467 3.5062 
4.92198 -3.63817 3.5062 4.92359 -4.04642 1.68323 4.92359 -4.04642 3.59711 
4.92703 -4.84937 2.12153 4.92703 -4.84937 3.15881 4.92924 -4.25668 1.70839 
4.92924 -4.25668 3.57195 4.92924 -3.83615 1.70839 4.92924 -3.83615 3.57195 
4.93156 -4.88918 2.19208 4.93156 -4.88918 3.08827 4.93222 -4.78822 2.03986 
4.93222 -4.78822 3.24048 4.93439 -4.92289 2.26448 4.93439 -4.92289 3.01586 
4.93563 -4.95041 2.33784 4.93563 -4.95041 2.9425 4.937 -4.4062 1.75795 
4.937 -4.4062 3.5224 4.937 -3.68663 3.5224 4.94153 -4.20386 1.70198 
4.94153 -4.20386 3.57837 4.94153 -3.88897 1.70198 4.94153 -3.88897 3.57837 
4.94371 -4.70034 1.95022 4.94371 -4.70034 3.33012 4.94615 -4.9658 2.40169 
4.94615 -4.9658 2.87865 4.9501 -4.9793 2.46878 4.9501 -4.9793 2.81156 
4.95093 -4.60348 1.87284 4.95093 -4.60348 3.4075 4.95093 -3.48935 3.4075 
4.95117 -4.35672 1.74425 4.95117 -4.35672 3.53609 4.95117 -3.73611 3.53609 
4.95209 -4.15173 1.69821 4.95209 -4.15173 3.58213 4.95209 -3.94111 1.69821 
4.95209 -3.94111 3.58213 4.95277 -4.98837 2.53692 4.95277 -4.98837 2.74342 
4.95406 -4.50004 1.8087 4.95406 -4.50004 3.47164 4.95406 -3.5928 3.47164 
4.95411 -4.99292 2.60531 4.95411 -4.99292 2.67504 4.95474 -4.81958 2.09346 
4.95474 -4.81958 3.18688 4.96107 -4.86129 2.16209 4.96107 -4.86129 3.11825 
4.96174 -4.09904 1.69711 4.96174 -4.09904 3.58323 4.96174 -3.99379 1.69711 
4.96174 -3.99379 3.58323 4.96443 -4.30636 1.7331 4.96443 -4.30636 3.54725 
4.96443 -3.78647 3.54725 4.96445 -4.89828 2.23437 4.96445 -4.89828 3.04597 
4.96663 -4.92834 2.30684 4.96663 -4.92834 2.9735 4.97019 -4.04642 1.69863 
4.97019 -4.04642 3.58172 4.97063 -4.73719 2.0006 4.97063 -4.73719 3.27974 
4.97186 -4.4555 1.7928 4.97186 -4.4555 3.48754 4.97186 -3.63734 3.48754 
4.97675 -4.25526 1.72451 4.97675 -4.25526 3.55583 4.97675 -3.83757 1.72451 
4.97675 -3.83757 3.55583 4.97783 -4.9455 2.37007 4.97783 -4.9455 2.91027 
4.97925 -4.64348 1.9164 4.97925 -4.64348 3.36394 4.98477 -4.54347 1.84682 
4.98477 -4.54347 3.43352 4.98477 -3.54937 3.43352 4.98683 -4.40682 1.77696 
4.98683 -4.40682 3.50338 4.98683 -3.68602 3.50338 4.9875 -4.95869 2.43449 
4.9875 -4.95869 2.84585 4.9881 -4.20357 1.71853 4.9881 -4.20357 3.56181 
4.9881 -3.88926 1.71853 4.9881 -3.88926 3.56181 4.98896 -4.83198 2.13381 
4.98896 -4.83198 3.14653 4.99103 -4.96999 2.50219 4.99103 -4.96999 2.77815 
4.99287 -4.97694 2.57054 4.99287 -4.97694 2.7098 4.99375 -4.9792 2.64017 
4.99409 -4.77055 2.05241 4.99409 -4.77055 3.22794 4.99414 -4.8708 2.20407 
4.99414 -4.8708 3.07628 4.99683 -4.90415 2.27665 4.99683 -4.90415 3.0037 
4.99844 -4.15144 1.71516 4.99844 -4.15144 3.56518 4.99844 -3.9414 1.71516 
4.99844 -3.9414 3.56518 5.0011 -4.35687 1.76362 5.0011 -4.35687 3.51672 
5.0011 -3.73596 3.51672 5.00325 -4.49989 1.82931 5.00325 -4.49989 3.45104 
5.00325 -3.59294 3.45104 5.00714 -4.68226 1.96493 5.00714 -4.68226 3.31541 
5.00774 -4.099 1.71441 5.00774 -4.099 3.56593 5.00774 -3.99383 1.71441 
5.00774 -3.99383 3.56593 5.00899 -4.92289 2.33908 5.00899 -4.92289 2.94126 
5.01398 -4.58477 1.88833 5.01398 -4.58477 3.39201 5.01398 -3.50806 3.39201 
5.01428 -4.30632 1.75287 5.01428 -4.30632 3.52747 5.01428 -3.78651 3.52747 
5.01599 -4.80076 2.10677 5.01599 -4.80076 3.17357 5.01599 -4.04642 1.71629 
5.01599 -4.04642 3.56405 5.01936 -4.9379 2.40305 5.01936 -4.9379 2.87729 
5.02078 -4.45517 1.81386 5.02078 -4.45517 3.46648 5.02078 -3.63767 3.46648 
5.02232 -4.84207 2.17584 5.02232 -4.84207 3.1045 5.02615 -4.87789 2.24732 
5.02615 -4.87789 3.03302 5.0273 -4.25366 1.74473 5.0273 -4.25366 3.53561 
5.0273 -3.83918 1.74473 5.0273 -3.83918 3.53561 5.02786 -4.94899 2.46787 
5.02786 -4.94899 2.81247 5.03057 -4.95819 2.53599 5.03057 -4.95819 2.74435 
5.03185 -4.71714 2.01464 5.03185 -4.71714 3.2657 5.03269 -4.96254 2.6053 
5.03269 -4.96254 2.67504 5.03327 -4.54239 1.86943 5.03327 -4.54239 3.41091 
5.03327 -3.55045 3.41091 5.03595 -4.40616 1.79847 5.03595 -4.40616 3.48187 
5.03595 -3.68667 3.48187 5.03852 -4.2018 1.73925 5.03852 -4.2018 3.54109 
5.03852 -3.89103 1.73925 5.03852 -3.89103 3.54109 5.03911 -4.89828 2.30903 
5.03911 -4.89828 2.97132 5.04155 -4.62377 1.93306 5.04155 -4.62377 3.34728 
5.04886 -4.14924 1.73643 5.04886 -4.14924 3.54391 5.04886 -3.94359 1.73643 
5.04886 -3.94359 3.54391 5.04956 -4.81123 2.14845 5.04956 -4.81123 3.1319 
5.04998 -4.35613 1.7855 5.04998 -4.35613 3.49484 5.04998 -3.7367 3.49484 
5.05028 -4.91493 2.37218 5.05028 -4.91493 2.90816 5.0516 -4.4985 1.85236 
5.0516 -4.4985 3.42799 5.0516 -3.59433 3.42799 5.05453 -4.84962 2.21895 
5.05453 -4.84962 3.06139 5.05487 -4.74947 2.06746 5.05487 -4.74947 3.21288 
5.05801 -4.09669 1.73623 5.05801 -4.09669 3.54411 5.05801 -3.99614 1.73623 
5.05801 -3.99614 3.54411 5.05962 -4.92777 2.43651 5.05962 -4.92777 2.84383 
5.06086 -4.04642 1.73618 5.06086 -4.04642 3.54416 5.06163 -4.5825 1.91274 
5.06163 -4.5825 3.3676 5.06398 -4.30417 1.77525 5.06398 -4.30417 3.50509 
5.06398 -3.78867 1.77525 5.06398 -3.78867 3.50509 5.06709 -4.93674 2.50174 
5.06709 -4.93674 2.7786 5.06738 -4.66029 1.98083 5.06738 -4.66029 3.29952 
5.0686 -4.45368 1.83726 5.0686 -4.45368 3.44308 5.0686 -3.63916 3.44308 
5.06941 -4.8708 2.27933 5.06941 -4.8708 3.00101 5.07025 -4.94323 2.57079 
5.07025 -4.94323 2.70955 5.0713 -4.94539 2.64017 5.07559 -4.77871 2.12236 
5.07559 -4.77871 3.15798 5.07668 -4.25143 1.7676 5.07668 -4.25143 3.51274 
5.07668 -3.8414 1.7676 5.07668 -3.8414 3.51274 5.08062 -4.53988 1.89425 
5.08062 -4.53988 3.38609 5.08062 -3.55295 3.38609 5.0814 -4.88918 2.34191 
5.0814 -4.88918 2.93843 5.08189 -4.81943 2.19159 5.08189 -4.81943 3.08875 
5.08366 -4.40444 1.82225 5.08366 -4.40444 3.45809 5.08366 -3.68839 3.45809 
5.08801 -4.1993 1.76275 5.08801 -4.1993 3.51759 5.08801 -3.89353 1.76275 
5.08801 -3.89353 3.51759 5.08862 -4.62085 1.95994 5.08862 -4.62085 3.32041 
5.09135 -4.69419 2.03141 5.09135 -4.69419 3.24893 5.09159 -4.90382 2.40601 
5.09159 -4.90382 2.87433 5.09764 -4.84207 2.25116 5.09764 -4.84207 3.02918 
5.09803 -4.14674 1.76042 5.09803 -4.14674 3.51993 5.09803 -3.9461 1.76042 
5.09803 -3.9461 3.51993 5.09848 -4.49602 1.87764 5.09848 -4.49602 3.40271 
5.09848 -3.59681 3.40271 5.09884 -4.35348 1.81012 5.09884 -4.35348 3.47022 
5.09884 -3.73936 3.47022 5.0999 -4.91454 2.47093 5.0999 -4.91454 2.80941 
5.10196 -4.09664 1.75822 5.10196 -4.09664 3.52212 5.10196 -3.99619 1.75822 
5.10196 -3.99619 3.52212 5.1047 -4.04642 1.75825 5.1047 -4.04642 3.52209 
5.10509 -4.92196 2.536 5.10509 -4.92196 2.74434 5.10721 -4.9263 2.60532 
5.10721 -4.9263 2.67503 5.10817 -4.78737 2.16531 5.10817 -4.78737 3.11503 
5.10853 -4.57924 1.93998 5.10853 -4.57924 3.34036 5.11138 -4.86129 2.31241 
5.11138 -4.86129 2.96793 5.11266 -4.30129 1.80037 5.11266 -4.30129 3.47997 
5.11266 -3.79155 1.80037 5.11266 -3.79155 3.47997 5.11335 -4.72531 2.0846 
5.11335 -4.72531 3.19574 5.11343 -4.65595 2.00934 5.11343 -4.65595 3.271 
5.11518 -4.45103 1.86294 5.11518 -4.45103 3.4174 5.11518 -3.6418 3.4174 
5.12254 -4.87756 2.37589 5.12254 -4.87756 2.90445 5.12475 -4.2486 1.79306 
5.12475 -4.2486 3.48728 5.12475 -3.84423 1.79306 5.12475 -3.84423 3.48728 
5.12503 -4.81123 2.22392 5.12503 -4.81123 3.05642 5.12752 -4.53605 1.92183 
5.12752 -4.53605 3.35851 5.13148 -4.40099 1.84891 5.13148 -4.40099 3.43143 
5.13148 -3.69184 3.43143 5.13154 -4.89016 2.44054 5.13154 -4.89016 2.8398 
5.13331 -4.75352 2.14017 5.13331 -4.75352 3.14017 5.13435 -4.61623 1.98881 
5.13435 -4.61623 3.29153 5.13587 -4.19631 1.78873 5.13587 -4.19631 3.49162 
5.13587 -3.89653 1.78873 5.13587 -3.89653 3.49162 5.13637 -4.68845 2.06163 
5.13637 -4.68845 3.21871 5.13774 -4.89926 2.50526 5.13774 -4.89926 2.77508 
5.13966 -4.83198 2.28451 5.13966 -4.83198 2.99583 5.14107 -4.14664 1.78452 
5.14107 -4.14664 3.49582 5.14107 -3.9462 1.78452 5.14107 -3.9462 3.49582 
5.14175 -4.90469 2.57056 5.14175 -4.90469 2.70978 5.14299 -4.90678 2.64017 
5.14499 -4.09647 1.78246 5.14499 -4.09647 3.49788 5.14499 -3.99636 1.78246 
5.14499 -3.99636 3.49788 5.14519 -4.49187 1.90563 5.14519 -4.49187 3.37471 
5.14519 -3.60096 3.37471 5.14631 -4.3499 1.83723 5.14631 -4.3499 3.44312 
5.14631 -3.74293 3.44312 5.14741 -4.04642 1.78244 5.14741 -4.04642 3.4979 
5.15111 -4.77871 2.19788 5.15111 -4.77871 3.08246 5.15195 -4.84937 2.34645 
5.15195 -4.84937 2.93389 5.15431 -4.57417 1.96933 5.15431 -4.57417 3.31102 
5.15724 -4.71798 2.11624 5.15724 -4.71798 3.1641 5.15826 -4.64982 2.0399 
5.15826 -4.64982 3.24044 5.15962 -4.29791 1.82792 5.15962 -4.29791 3.45242 
5.15962 -3.79492 1.82792 5.15962 -3.79492 3.45242 5.1604 -4.44724 1.89083 
5.1604 -4.44724 3.38951 5.1604 -3.64559 3.38951 5.16193 -4.86366 2.41066 
5.16193 -4.86366 2.86968 5.16671 -4.80076 2.25749 5.16671 -4.80076 3.02285 
5.1694 -4.87423 2.47486 5.1694 -4.87423 2.80549 5.17136 -4.24517 1.82103 
5.17136 -4.24517 3.45931 5.17136 -3.84766 1.82103 5.17136 -3.84766 3.45931 
5.17294 -4.53076 1.95155 5.17294 -4.53076 3.32879 5.17442 -4.88137 2.53998 
5.17442 -4.88137 2.74037 5.1765 -4.39693 1.87723 5.1765 -4.39693 3.40311 
5.1765 -3.6959 3.40311 5.17698 -4.88499 2.60532 5.17698 -4.88499 2.67503 
5.1778 -4.19592 1.81484 5.1778 -4.19592 3.4655 5.1778 -3.89691 1.81484 
5.1778 -3.89691 3.4655 5.1786 -4.60994 2.01961 5.1786 -4.60994 3.26073 
5.17991 -4.68081 2.09357 5.17991 -4.68081 3.18677 5.18002 -4.81958 2.31873 
5.18002 -4.81958 2.96161 5.18287 -4.1463 1.81071 5.18287 -4.1463 3.46963 
5.18287 -3.94654 1.81071 5.18287 -3.94654 3.46963 5.18657 -4.09642 1.80867 
5.18657 -4.09642 3.47168 5.18657 -3.99642 1.80867 5.18657 -3.99642 3.47168 
5.18888 -4.72531 2.16012 5.18888 -4.72531 3.12022 5.18888 -4.04642 1.8087 
5.18888 -4.04642 3.47164 5.18921 -4.48707 1.93533 5.18921 -4.48707 3.34501 
5.19098 -4.83509 2.38135 5.19098 -4.83509 2.89899 5.19126 -4.34532 1.866 
5.19126 -4.34532 3.41434 5.19126 -3.74751 3.41434 5.19833 -4.56752 2.00049 
5.19833 -4.56752 3.27986 5.19956 -4.84722 2.44508 5.19956 -4.84722 2.83526 
5.20126 -4.64212 2.07222 5.20126 -4.64212 3.20812 5.20412 -4.44231 1.92084 
5.20412 -4.44231 3.3595 5.20412 -3.65052 3.3595 5.20432 -4.29311 1.85718 
5.20432 -4.29311 3.42317 5.20432 -3.79972 1.85718 5.20432 -3.79972 3.42317 
5.20572 -4.85593 2.50964 5.20572 -4.85593 2.7707 5.20602 -4.74947 2.21861 
5.20602 -4.74947 3.06173 5.20942 -4.86117 2.57477 5.20942 -4.86117 2.70557 
5.21066 -4.86291 2.64017 5.21185 -4.68845 2.1371 5.21185 -4.68845 3.14324 
5.2125 -4.245 1.84954 5.2125 -4.245 3.4308 5.2125 -3.84783 1.84954 
5.2125 -3.84783 3.4308 5.21577 -4.52497 1.98311 5.21577 -4.52497 3.29723 
5.21894 -4.19567 1.84346 5.21894 -4.19567 3.43689 5.21894 -3.89716 1.84346 
5.21894 -3.89716 3.43689 5.22024 -4.39162 1.90782 5.22024 -4.39162 3.37252 
5.22024 -3.70122 3.37252 5.22107 -4.77055 2.27938 5.22107 -4.77055 3.00096 
5.22124 -4.60199 2.05223 5.22124 -4.60199 3.22811 5.22412 -4.14573 1.8395 
5.22412 -4.14573 3.44084 5.22412 -3.94711 1.8395 5.22412 -3.94711 3.44084 
5.2278 -4.09578 1.83759 5.2278 -4.09578 3.44275 5.2278 -3.99706 1.83759 
5.2278 -3.99706 3.44275 5.229 -4.04642 1.83696 5.229 -4.04642 3.44338 
5.23184 -4.48102 1.96721 5.23184 -4.48102 3.31313 5.23358 -4.64982 2.11522 
5.23358 -4.64982 3.16512 5.23362 -4.78822 2.34126 5.23362 -4.78822 2.93908 
5.23461 -4.33989 1.897 5.23461 -4.33989 3.38335 5.23461 -3.75295 1.897 
5.23461 -3.75295 3.38335 5.23981 -4.56052 2.03367 5.23981 -4.56052 3.24668 
5.24207 -4.69419 2.18213 5.24207 -4.69419 3.09821 5.24414 -4.29241 1.8876 
5.24414 -4.29241 3.39274 5.24414 -3.80043 1.8876 5.24414 -3.80043 3.39274 
5.2444 -4.80282 2.4069 5.2444 -4.80282 2.87344 5.24622 -4.43626 1.95289 
5.24622 -4.43626 3.32745 5.25206 -4.8136 2.47112 5.25206 -4.8136 2.80923 
5.25219 -4.24433 1.88003 5.25219 -4.24433 3.40031 5.25219 -3.8485 1.88003 
5.25219 -3.8485 3.40031 5.25387 -4.60994 2.09488 5.25387 -4.60994 3.18546 
5.25692 -4.51781 2.01656 5.25692 -4.51781 3.26378 5.25733 -4.82092 2.53657 
5.25733 -4.82092 2.74377 5.25883 -4.19481 1.87421 5.25883 -4.19481 3.40614 
5.25883 -3.89803 1.87421 5.25883 -3.89803 3.40614 5.25883 -4.71714 2.24162 
5.25883 -4.71714 3.03872 5.26004 -4.82471 2.60197 5.26004 -4.82471 2.67837 
5.26207 -4.38529 1.9403 5.26207 -4.38529 3.34004 5.26207 -3.70755 3.34004 
5.26388 -4.1449 1.87032 5.26388 -4.1449 3.41003 5.26388 -3.94793 1.87032 
5.26388 -3.94793 3.41003 5.26413 -4.65595 2.16004 5.26413 -4.65595 3.1203 
5.26656 -4.09572 1.8678 5.26656 -4.09572 3.41254 5.26656 -3.99711 1.8678 
5.26656 -3.99711 3.41254 5.2677 -4.04642 1.86716 5.2677 -4.04642 3.41318 
5.27252 -4.47397 2.00095 5.27252 -4.47397 3.27939 5.27288 -4.73719 2.30285 
5.27288 -4.73719 2.97749 5.27299 -4.56752 2.07514 5.27299 -4.56752 3.2052 
5.2731 -4.33866 1.92935 5.2731 -4.33866 3.35099 5.2731 -3.75417 1.92935 
5.2731 -3.75417 3.35099 5.28261 -4.29109 1.92008 5.28261 -4.29109 3.36027 
5.28261 -3.80174 1.92008 5.28261 -3.80174 3.36027 5.28466 -4.61623 2.13913 
5.28466 -4.61623 3.14121 5.28547 -4.75378 2.36755 5.28547 -4.75378 2.91279 
5.28659 -4.4291 1.98689 5.28659 -4.4291 3.29345 5.29033 -4.24317 1.91243 
5.29033 -4.24317 3.36791 5.29033 -3.84967 1.91243 5.29033 -3.84967 3.36791 
5.29036 -4.52497 2.05771 5.29036 -4.52497 3.22263 5.29265 -4.66029 2.2061 
5.29265 -4.66029 3.07425 5.29505 -4.7671 2.43351 5.29505 -4.7671 2.84684 
5.29694 -4.19356 1.90673 5.29694 -4.19356 3.37361 5.29694 -3.89928 1.90673 
5.29694 -3.89928 3.37361 5.29908 -4.38331 1.9744 5.29908 -4.38331 3.30594 
5.30126 -4.14479 1.9025 5.30126 -4.14479 3.37785 5.30126 -3.94805 1.9025 
5.30126 -3.94805 3.37785 5.30201 -4.77631 2.49843 5.30201 -4.77631 2.78191 
5.30397 -4.09554 1.90004 5.30397 -4.09554 3.38031 5.30397 -3.99729 1.90004 
5.30397 -3.99729 3.38031 5.30415 -4.57417 2.11917 5.30415 -4.57417 3.16118 
5.30486 -4.04642 1.89922 5.30486 -4.04642 3.38112 5.30607 -4.78234 2.56398 
5.30607 -4.78234 2.71636 5.30626 -4.48102 2.04164 5.30626 -4.48102 3.23871 
5.30803 -4.78449 2.64017 5.30854 -4.68226 2.26634 5.30854 -4.68226 3.01401 
5.30996 -4.3367 1.96351 5.30996 -4.3367 3.31683 5.30996 -3.75613 1.96351 
5.30996 -3.75613 3.31683 5.31354 -4.62085 2.18485 5.31354 -4.62085 3.09549 
5.31922 -4.2894 1.95426 5.31922 -4.2894 3.32609 5.31922 -3.80344 1.95426 
5.31922 -3.80344 3.32609 5.32059 -4.43626 2.02725 5.32059 -4.43626 3.25309 
5.32193 -4.53076 2.10053 5.32193 -4.53076 3.17981 5.32326 -4.70034 2.32976 
5.32326 -4.70034 2.95058 5.32682 -4.24151 1.94665 5.32682 -4.24151 3.33369 
5.32682 -3.85133 1.94665 5.32682 -3.85133 3.33369 5.33276 -4.19315 1.94072 
5.33276 -4.19315 3.33962 5.33276 -3.89969 1.94072 5.33276 -3.89969 3.33962 
5.33317 -4.38529 2.0114 5.33317 -4.38529 3.26894 5.33349 -4.57924 2.16494 
5.33349 -4.57924 3.1154 5.33474 -4.71569 2.39511 5.33474 -4.71569 2.88523 
5.33701 -4.14443 1.93647 5.33701 -4.14443 3.34387 5.33701 -3.9484 1.93647 
5.33701 -3.9484 3.34387 5.33814 -4.48707 2.08427 5.33814 -4.48707 3.19607 
5.33956 -4.09548 1.93392 5.33956 -4.09548 3.34643 5.33956 -3.99735 1.93392 
5.33956 -3.99735 3.34643 5.34041 -4.62377 2.23192 5.34041 -4.62377 3.04842 
5.34041 -4.04642 1.93306 5.34041 -4.04642 3.34728 5.34268 -4.72811 2.46105 
5.34268 -4.72811 2.81929 5.34412 -4.33866 2.00038 5.34412 -4.33866 3.27996 
5.34412 -3.75417 2.00038 5.34412 -3.75417 3.27996 5.34849 -4.73603 2.52639 
5.34849 -4.73603 2.75395 5.35165 -4.53605 2.14596 5.35165 -4.53605 3.13438 
5.35264 -4.44231 2.06936 5.35264 -4.44231 3.21098 5.35289 -4.73977 2.60197 
5.35289 -4.73977 2.67837 5.3534 -4.29109 1.99087 5.3534 -4.29109 3.28947 
5.3534 -3.80174 1.99087 5.3534 -3.80174 3.28947 5.35707 -4.64348 2.29423 
5.35707 -4.64348 2.98611 5.36074 -4.5825 2.21185 5.36074 -4.5825 3.06849 
5.36105 -4.24317 1.98314 5.36105 -4.24317 3.2972 5.36105 -3.84967 1.98314 
5.36105 -3.84967 3.2972 5.36566 -4.39162 2.05323 5.36566 -4.39162 3.22711 
5.36675 -4.19356 1.97654 5.36675 -4.19356 3.30381 5.36675 -3.89928 1.97654 
5.36675 -3.89928 3.30381 5.36784 -4.49187 2.12829 5.36784 -4.49187 3.15205 
5.37045 -4.66047 2.35811 5.37045 -4.66047 2.92224 5.37098 -4.14479 1.97222 
5.37098 -4.14479 3.30812 5.37098 -3.94805 1.97222 5.37098 -3.94805 3.30812 
5.37344 -4.09554 1.96951 5.37344 -4.09554 3.31083 5.37344 -3.99729 1.96951 
5.37344 -3.99729 3.31083 5.37426 -4.04642 1.96861 5.37426 -4.04642 3.31173 
5.37648 -4.33989 2.03887 5.37648 -4.33989 3.24147 5.37923 -4.53988 2.19286 
5.37923 -4.53988 3.08748 5.38046 -4.67467 2.42327 5.38046 -4.67467 2.85707 
5.38265 -4.44724 2.11308 5.38265 -4.44724 3.16726 5.38514 -4.58477 2.2595 
5.38514 -4.58477 3.02084 5.38588 -4.29241 2.02933 5.38588 -4.29241 3.25101 
5.38588 -3.80043 2.02933 5.38588 -3.80043 3.25101 5.38708 -4.68602 2.48942 
5.38708 -4.68602 2.79093 5.39344 -4.24433 2.02128 5.39344 -4.24433 3.25906 
5.39344 -3.8485 2.02128 5.39344 -3.8485 3.25906 5.39362 -4.69156 2.56458 
5.39362 -4.69156 2.71577 5.3958 -4.69341 2.64017 5.39584 -4.49602 2.17499 
5.39584 -4.49602 3.10535 5.39625 -4.39693 2.09698 5.39625 -4.39693 3.18336 
5.39927 -4.19481 2.01465 5.39927 -4.19481 3.26569 5.39927 -3.89803 2.01465 
5.39927 -3.89803 3.26569 5.40063 -4.60348 2.32254 5.40063 -4.60348 2.9578 
5.40316 -4.1449 2.0096 5.40316 -4.1449 3.27074 5.40316 -3.94793 2.0096 
5.40316 -3.94793 3.27074 5.40405 -4.54239 2.24021 5.40405 -4.54239 3.04013 
5.40568 -4.09572 2.00692 5.40568 -4.09572 3.27342 5.40568 -3.99711 2.00692 
5.40568 -3.99711 3.27342 5.40632 -4.04642 2.00578 5.40632 -4.04642 3.27456 
5.40748 -4.34532 2.08222 5.40748 -4.34532 3.19813 5.41053 -4.45103 2.1583 
5.41053 -4.45103 3.12205 5.4129 -4.61949 2.38754 5.4129 -4.61949 2.8928 
5.4163 -4.29311 2.06915 5.4163 -4.29311 3.21119 5.42112 -4.4985 2.22188 
5.42112 -4.4985 3.05846 5.42164 -4.63258 2.45325 5.42164 -4.63258 2.8271 
5.42393 -4.245 2.06097 5.42393 -4.245 3.21937 5.42393 -3.84783 2.06097 
5.42393 -3.84783 3.21937 5.42457 -4.40099 2.14199 5.42457 -4.40099 3.13835 
5.42666 -4.54347 2.2887 5.42666 -4.54347 2.99164 5.43002 -4.19567 2.05454 
5.43002 -4.19567 3.22581 5.43002 -3.89716 2.05454 5.43002 -3.89716 3.22581 
5.43185 -4.63749 2.52634 5.43185 -4.63749 2.754 5.43398 -4.14573 2.04935 
5.43398 -4.14573 3.23099 5.43398 -3.94711 2.04935 5.43398 -3.94711 3.23099 
5.43589 -4.09578 2.04568 5.43589 -4.09578 3.23467 5.43589 -3.99706 2.04568 
5.43589 -3.99706 3.23467 5.43621 -4.45368 2.20488 5.43621 -4.45368 3.07546 
5.43625 -4.3499 2.12716 5.43625 -4.3499 3.15318 5.43626 -4.64123 2.60194 
5.43626 -4.64123 2.67841 5.43651 -4.04642 2.04447 5.43651 -4.04642 3.23587 
5.44118 -4.56093 2.35273 5.44118 -4.56093 2.92761 5.44417 -4.49989 2.27023 
5.44417 -4.49989 3.01011 5.44555 -4.29791 2.11386 5.44555 -4.29791 3.16648 
5.45123 -4.40444 2.18981 5.45123 -4.40444 3.09053 5.45197 -4.57601 2.41808 
5.45197 -4.57601 2.86226 5.45245 -4.24517 2.10211 5.45245 -4.24517 3.17823 
5.45245 -3.84766 2.10211 5.45245 -3.84766 3.17823 5.45864 -4.19592 2.09568 
5.45864 -4.19592 3.18466 5.45864 -3.89691 2.09568 5.45864 -3.89691 3.18466 
5.45962 -4.45517 2.2527 5.45962 -4.45517 3.02764 5.46276 -4.1463 2.09061 
5.46276 -4.1463 3.18974 5.46276 -3.94654 2.09061 5.46276 -3.94654 3.18974 
5.46336 -4.35348 2.17463 5.46336 -4.35348 3.10571 5.46427 -4.58225 2.49059 
5.46427 -4.58225 2.78975 5.46477 -4.50004 2.31941 5.46477 -4.50004 2.96093 
5.46477 -4.04642 2.0846 5.46477 -4.04642 3.19574 5.46481 -4.09642 2.08691 
5.46481 -4.09642 3.19343 5.46481 -3.99642 2.08691 5.46481 -3.99642 3.19343 
5.47205 -4.58558 2.56392 5.47205 -4.58558 2.71642 5.4731 -4.30129 2.16081 
5.4731 -4.30129 3.11953 5.4745 -4.58716 2.64017 5.475 -4.40616 2.23752 
5.475 -4.40616 3.04282 5.47791 -4.5166 2.3841 5.47791 -4.5166 2.89624 
5.48042 -4.2486 2.14872 5.48042 -4.2486 3.13162 5.48068 -4.4555 2.30162 
5.48068 -4.4555 2.97872 5.48475 -4.19631 2.1376 5.48475 -4.19631 3.14274 
5.48475 -3.89653 2.1376 5.48475 -3.89653 3.14274 5.48798 -4.35613 2.2235 
5.48798 -4.35613 3.05684 5.48895 -4.14664 2.13241 5.48895 -4.14664 3.14793 
5.48895 -3.9462 2.13241 5.48895 -3.9462 3.14793 5.49102 -4.09647 2.12848 
5.49102 -4.09647 3.15186 5.49102 -3.99636 2.12848 5.49102 -3.99636 3.15186 
5.49103 -4.04642 2.12607 5.49103 -4.04642 3.15427 5.49256 -4.52352 2.45564 
5.49256 -4.52352 2.8247 5.49651 -4.40682 2.28665 5.49651 -4.40682 2.9937 
5.49822 -4.30417 2.2095 5.49822 -4.30417 3.07084 5.49933 -4.45467 2.3515 
5.49933 -4.45467 2.92885 5.50247 -4.52823 2.52879 5.50247 -4.52823 2.75155 
5.50588 -4.25143 2.19679 5.50588 -4.25143 3.08355 5.50744 -4.53059 2.60194 
5.50744 -4.53059 2.67841 5.50986 -4.35687 2.27238 5.50986 -4.35687 3.00797 
5.51073 -4.1993 2.18547 5.51073 -4.1993 3.09488 5.51073 -3.89353 2.18547 
5.51073 -3.89353 3.09488 5.51306 -4.14674 2.17545 5.51306 -4.14674 3.1049 
5.51306 -3.9461 2.17545 5.51306 -3.9461 3.1049 5.51523 -4.04642 2.16877 
5.51523 -4.04642 3.11157 5.51526 -4.09664 2.17152 5.51526 -4.09664 3.10882 
5.51526 -3.99619 2.17152 5.51526 -3.99619 3.10882 5.51553 -4.4062 2.33647 
5.51553 -4.4062 2.94387 5.51611 -4.46258 2.4223 5.51611 -4.46258 2.85804 
5.52061 -4.30632 2.25919 5.52061 -4.30632 3.02115 5.52816 -4.46826 2.49427 
5.52816 -4.46826 2.78607 5.52875 -4.25366 2.24617 5.52875 -4.25366 3.03417 
5.52923 -4.35672 2.32231 5.52923 -4.35672 2.95803 5.53018 -4.40754 2.38482 
5.53018 -4.40754 2.89553 5.53423 -4.2018 2.23496 5.53423 -4.2018 3.04538 
5.53423 -3.89103 2.23496 5.53423 -3.89103 3.04538 5.53542 -4.47168 2.56703 
5.53542 -4.47168 2.71332 5.53704 -4.14924 2.22462 5.53704 -4.14924 3.05572 
5.53704 -3.94359 2.22462 5.53704 -3.94359 3.05572 5.53724 -4.09669 2.21547 
5.53724 -4.09669 3.06487 5.53724 -3.99614 2.21547 5.53724 -3.99614 3.06487 
5.53729 -4.04642 2.21262 5.53729 -4.04642 3.06773 5.53784 -4.47282 2.64017 
5.54038 -4.30636 2.30905 5.54038 -4.30636 2.97129 5.54437 -4.3582 2.37043 
5.54437 -4.3582 2.90992 5.54478 -4.41442 2.45633 5.54478 -4.41442 2.82402 
5.54896 -4.25526 2.29673 5.54896 -4.25526 2.98362 5.55464 -4.41904 2.52928 
5.55464 -4.41904 2.75106 5.55495 -4.20357 2.28538 5.55495 -4.20357 2.99496 
5.55603 -4.30771 2.35679 5.55603 -4.30771 2.92355 5.55718 -4.35888 2.41923 
5.55718 -4.35888 2.86111 5.55718 -4.04642 2.25749 5.55718 -4.04642 3.02285 
5.55832 -4.15144 2.27504 5.55832 -4.15144 3.00531 5.55832 -3.9414 2.27504 
5.55832 -3.9414 3.00531 5.55906 -4.099 2.26573 5.55906 -4.099 3.01461 
5.55906 -3.99383 2.26573 5.55906 -3.99383 3.01461 5.55958 -4.42136 2.60239 
5.55958 -4.42136 2.67796 5.56508 -4.25668 2.34423 5.56508 -4.25668 2.93611 
5.56936 -4.3086 2.40552 5.56936 -4.3086 2.87482 5.56969 -4.3644 2.4916 
5.56969 -4.3644 2.78874 5.5715 -4.20386 2.33195 5.5715 -4.20386 2.9484 
5.57485 -4.04642 2.30328 5.57485 -4.04642 2.97706 5.57526 -4.15173 2.32139 
5.57526 -4.15173 2.95895 5.57526 -3.94111 2.32139 5.57526 -3.94111 2.95895 
5.57636 -4.09904 2.31174 5.57636 -4.09904 2.96861 5.57636 -3.99379 2.31174 
5.57636 -3.99379 2.96861 5.57711 -4.3682 2.56477 5.57711 -4.3682 2.71557 
5.57886 -4.25757 2.39249 5.57886 -4.25757 2.88786 5.5798 -4.36912 2.64017 
5.58024 -4.30887 2.45459 5.58024 -4.30887 2.82575 5.5858 -4.2049 2.38012 
5.5858 -4.2049 2.90023 5.58992 -4.15176 2.36852 5.58992 -4.15176 2.91182 
5.58992 -3.94107 2.36852 5.58992 -3.94107 2.91182 5.59025 -4.04642 2.34989 
5.59025 -4.04642 2.93046 5.59025 -4.25792 2.44136 5.59025 -4.25792 2.83898 
5.59035 -4.31358 2.5275 5.59035 -4.31358 2.75284 5.59145 -4.09917 2.3588 
5.59145 -4.09917 2.92154 5.59145 -3.99367 2.3588 5.59145 -3.99367 2.92154 
5.59588 -4.31479 2.60238 5.59588 -4.31479 2.67796 5.59777 -4.20549 2.42922 
5.59777 -4.20549 2.85112 5.59923 -4.25774 2.49074 5.59923 -4.25774 2.7896 
5.60241 -4.15237 2.41742 5.60241 -4.15237 2.86292 5.60334 -4.04642 2.39719 
5.60334 -4.04642 2.88315 5.60414 -4.09921 2.40629 5.60414 -4.09921 2.87405 
5.60414 -3.99363 2.40629 5.60414 -3.99363 2.87405 5.60726 -4.20546 2.47858 
5.60726 -4.20546 2.80176 5.60745 -4.25954 2.56525 5.60745 -4.25954 2.7151 
5.6102 -4.26014 2.64017 5.61243 -4.15271 2.46689 5.61243 -4.15271 2.81345 
5.61409 -4.20571 2.52754 5.61409 -4.20571 2.75281 5.61409 -4.04642 2.44508 
5.61409 -4.04642 2.83526 5.6147 -4.09964 2.45571 5.6147 -4.09964 2.82463 
5.6147 -3.99319 2.45571 5.6147 -3.99319 2.82463 5.61962 -4.20692 2.60241 
5.61962 -4.20692 2.67793 5.61979 -4.15298 2.5157 5.61979 -4.15298 2.76464 
5.62248 -4.04642 2.49344 5.62248 -4.04642 2.7869 5.62259 -4.09968 2.50423 
5.62259 -4.09968 2.77611 5.62259 -3.99316 2.50423 5.62259 -3.99316 2.77611 
5.62475 -4.15299 2.56481 5.62475 -4.15299 2.71553 5.62758 -4.1533 2.64017 
5.6281 -4.09978 2.55335 5.6281 -4.09978 2.72699 5.6281 -3.99305 2.55335 
5.6281 -3.99305 2.72699 5.62849 -4.04642 2.54215 5.62849 -4.04642 2.73819 
5.63116 -4.09982 2.60241 5.63116 -4.09982 2.67793 5.63116 -3.99302 2.60241 
5.63116 -3.99302 2.67793 5.6321 -4.04642 2.5911 5.6321 -4.04642 2.68924 
5.63331 -4.04642 2.64017 5.7298 -2.58655 3.51342 5.73 -2.53401 3.50427 
5.75178 -2.68705 3.55737 5.75178 -2.58661 3.55737 5.75182 -2.63683 3.56011 
5.75398 -2.53651 3.55344 5.75632 -2.48394 3.54342 5.76117 -2.43181 3.5321 
5.77601 -2.63683 3.60282 5.77603 -2.68689 3.60041 5.77603 -2.58677 3.60041 
5.77809 -2.73705 3.59648 5.77809 -2.53661 3.59648 5.78229 -2.78672 3.59129 
5.78229 -2.48694 3.59129 5.78662 -2.83901 3.58016 5.78662 -2.43464 3.58016 
5.79394 -2.8917 3.56807 5.79394 -2.38196 3.56807 5.80223 -2.68683 3.64198 
5.80223 -2.58683 3.64198 5.80227 -2.63683 3.64429 5.80368 -2.32977 3.55426 
5.80428 -2.73671 3.63828 5.80428 -2.53695 3.63828 5.8084 -2.78633 3.63321 
5.8084 -2.48732 3.63321 5.8146 -2.83558 3.62677 5.8146 -2.43807 3.62677 
5.82149 -2.88832 3.61503 5.82149 -2.38533 3.61503 5.83053 -2.63683 3.68442 
5.83079 -2.94031 3.60172 5.83079 -2.33334 3.60172 5.83115 -2.68619 3.68321 
5.83115 -2.58747 3.68321 5.83307 -2.73614 3.67954 5.83307 -2.53752 3.67954 
5.83702 -2.78608 3.67435 5.83702 -2.48757 3.67435 5.84248 -2.9914 3.5869 
5.84248 -2.28225 3.5869 5.84311 -2.83541 3.66792 5.84311 -2.43824 3.66792 
5.85074 -2.88352 3.65974 5.85074 -2.39014 3.65974 5.85651 -3.04144 3.57059 
5.85651 -2.23221 3.57059 5.85957 -2.93573 3.64667 5.85957 -2.33792 3.64667 
5.86073 -2.63683 3.72311 5.86137 -2.68613 3.72197 5.86137 -2.58752 3.72197 
5.86388 -2.73531 3.71929 5.86388 -2.53834 3.71929 5.86777 -2.78522 3.71424 
5.86777 -2.48844 3.71424 5.8708 -2.98735 3.63191 5.8708 -2.28631 3.63191 
5.8712 -3.08644 3.5539 5.8712 -2.18722 3.5539 5.8736 -2.83474 3.70761 
5.8736 -2.43891 3.70761 5.88117 -2.88282 3.69956 5.88117 -2.39084 3.69956 
5.88439 -3.03765 3.61581 5.88439 -2.23601 3.61581 5.88782 -3.1303 3.53603 
5.88782 -2.14336 3.53603 5.89056 -2.9303 3.69002 5.89056 -2.34336 3.69002 
5.89279 -2.63683 3.76028 5.8936 -2.68595 3.75938 5.8936 -2.5877 3.75938 
5.89606 -2.7352 3.75667 5.89606 -2.53846 3.75667 5.8992 -3.08228 3.6006 
5.8992 -2.19137 3.6006 5.9003 -2.78397 3.75235 5.9003 -2.48969 3.75235 
5.90139 -2.98203 3.67566 5.90139 -2.29163 3.67566 5.906 -2.83358 3.74574 
5.906 -2.44008 3.74574 5.90631 -3.17291 3.51704 5.91364 -2.8815 3.73802 
5.91364 -2.39215 3.73802 5.91441 -3.03272 3.65953 5.91441 -2.24093 3.65953 
5.9154 -3.12646 3.58293 5.9154 -2.1472 3.58293 5.92292 -2.92908 3.72851 
5.92292 -2.34458 3.72851 5.92663 -3.21418 3.49697 5.92663 -2.63683 3.79582 
5.92748 -2.6859 3.79497 5.92748 -2.58776 3.79497 5.9289 -3.07748 3.64462 
5.9289 -2.19617 3.64462 5.93004 -2.73485 3.79242 5.93004 -2.53881 3.79242 
5.93355 -3.16965 3.56395 5.93355 -2.10401 3.56395 5.93387 -2.9757 3.71749 
5.93387 -2.29796 3.71749 5.93428 -2.78356 3.78817 5.93428 -2.4901 3.78817 
5.94022 -2.83192 3.78224 5.94022 -2.44174 3.78224 5.94511 -3.12117 3.62836 
5.94511 -2.15249 3.62836 5.94646 -3.02667 3.70164 5.94646 -2.24699 3.70164 
5.94782 -2.87981 3.77463 5.94782 -2.39385 3.77463 5.9535 -3.21126 3.54403 
5.9535 -2.0624 3.54403 5.95708 -2.92711 3.76538 5.95708 -2.34654 3.76538 
5.9585 -3.27267 3.46255 5.96078 -3.07143 3.68725 5.96078 -2.20222 3.68725 
5.96218 -2.63683 3.82967 5.96289 -3.16458 3.60972 5.96289 -2.10908 3.60972 
5.96308 -2.68595 3.82885 5.96308 -2.5877 3.82885 5.96579 -2.7352 3.82639 
5.96579 -2.53846 3.82639 5.96797 -2.97372 3.75449 5.96797 -2.29994 3.75449 
5.9701 -2.78397 3.82216 5.9701 -2.48969 3.82216 5.97439 -3.2507 3.52279 
5.97439 -2.02295 3.52279 5.97668 -3.11538 3.67118 5.97668 -2.15827 3.67118 
5.97671 -2.83358 3.81646 5.97671 -2.44008 3.81646 5.98046 -3.01951 3.742 
5.98046 -2.25414 3.742 5.98238 -3.20664 3.58976 5.98238 -2.06701 3.58976 
5.98443 -2.8815 3.80881 5.98443 -2.39215 3.80881 5.99395 -2.92908 3.79953 
5.99395 -2.34458 3.79953 5.99405 -3.15793 3.65375 5.99405 -2.11573 3.65375 
5.99416 -3.3276 3.42604 5.99452 -3.06438 3.72793 5.99452 -2.20927 3.72793 
5.99934 -2.63683 3.86173 6.00048 -2.68613 3.86109 6.00048 -2.58752 3.86109 
6.00291 -3.24636 3.56885 6.00291 -2.02729 3.56885 6.00316 -2.73531 3.85857 
6.00316 -2.53834 3.85857 6.00497 -2.9757 3.78859 6.00497 -2.29796 3.78859 
6.00821 -3.30756 3.48727 6.00821 -1.9661 3.48727 6.00822 -2.78522 3.85468 
6.00822 -2.48844 3.85468 6.01013 -3.10822 3.71233 6.01013 -2.16543 3.71233 
6.01318 -3.20035 3.63401 6.01318 -2.07331 3.63401 6.01485 -2.83474 3.84886 
6.01485 -2.43891 3.84886 6.02082 -3.02667 3.776 6.02082 -2.24699 3.776 
6.0229 -2.88282 3.84129 6.0229 -2.39084 3.84129 6.02498 -3.2846 3.54676 
6.02498 -1.98906 3.54676 6.02723 -3.15093 3.69522 6.02723 -2.12273 3.69522 
6.03243 -2.9303 3.83189 6.03243 -2.34336 3.83189 6.03343 -3.37863 3.38763 
6.03347 -3.24023 3.61367 6.03347 -2.03342 3.61367 6.0352 -3.07143 3.76168 
6.0352 -2.20222 3.76168 6.03804 -2.63683 3.89193 6.03924 -2.68619 3.8913 
6.03924 -2.58747 3.8913 6.04292 -2.73614 3.88939 6.04292 -2.53752 3.88939 
6.0458 -3.1924 3.67666 6.0458 -2.08126 3.67666 6.04597 -3.36096 3.4495 
6.0468 -2.98203 3.82107 6.0468 -2.29163 3.82107 6.0481 -2.78608 3.88543 
6.0481 -2.48757 3.88543 6.05128 -3.11538 3.74578 6.05128 -2.15827 3.74578 
6.05454 -2.83541 3.87935 6.05454 -2.43824 3.87935 6.0552 -3.27886 3.59179 
6.0552 -1.99479 3.59179 6.06103 -3.33988 3.51028 6.06103 -1.93377 3.51028 
6.06272 -2.88352 3.87171 6.06272 -2.39014 3.87171 6.06292 -3.03272 3.80805 
6.06292 -2.24093 3.80805 6.06578 -3.23253 3.65667 6.06578 -2.04113 3.65667 
6.06748 -3.43764 3.28381 6.06871 -3.15793 3.7284 6.06871 -2.11573 3.7284
[truncated: 6,716,252 more chars]
