# Supplementary material for: Visualizing electron delocalization in contorted polycyclic aromatic hydrocarbons
Source: Chem Sci. 2021 Sep 8;12(39):13092–100. doi: 10.1039/d1sc03368a (PMC8513938; doi:10.1039/d1sc03368a)
Supplement: SC-012-D1SC03368A-s025 [file SC-012-D1SC03368A-s025.vtk]

# vtk DataFile Version 5.1
vtk output
ASCII
DATASET POLYDATA
POINTS 196255 double
-3.26504 0.48526 0.76508 -3.24261 0.53476 0.81266 -3.24261 0.83328 -0.35861 
-3.23653 0.48544 0.80622 -3.23653 0.8826 -0.35217 -3.22889 0.43733 0.79804 
-3.22889 0.93071 -0.344 -3.21575 0.58553 0.8576 -3.21575 0.78251 -0.40355 
-3.21186 0.53563 0.85255 -3.21186 0.83241 -0.3985 -3.20603 0.48611 0.84591 
-3.20603 0.88193 -0.39186 -3.19847 0.43803 0.83786 -3.19847 0.93001 -0.38381 
-3.18907 0.39055 0.82833 -3.18907 0.97749 -0.37428 -3.18603 0.63489 0.89768 
-3.18357 0.58565 0.89497 -3.18357 0.78239 -0.44093 -3.17934 0.53688 0.89066 
-3.17934 0.83116 -0.43661 -3.17825 0.33882 0.81396 -3.17364 0.48727 0.88405 
-3.17364 0.88077 -0.43 -3.16599 0.43934 0.87633 -3.16599 0.9287 -0.42228 
-3.15671 0.39177 0.86681 -3.15671 0.97627 -0.41277 -3.153 0.68402 0.93413 
-3.15215 0.63495 0.93328 -3.15215 0.73309 -0.47923 -3.1496 0.586 0.93073 
-3.1496 0.78204 -0.47668 -3.14577 0.34515 0.85579 -3.14577 1.02289 -0.40174 
-3.14535 0.53729 0.92648 -3.14535 0.83075 -0.47243 -3.13942 0.48893 0.92054 
-3.13942 0.87911 -0.4665 -3.13318 0.29418 0.83994 -3.13318 1.07386 -0.38589 
-3.13181 0.44104 0.91294 -3.13181 0.927 -0.45889 -3.12256 0.39374 0.90368 
-3.12256 0.9743 -0.44964 -3.11886 0.24941 0.82556 -3.11886 1.11863 -0.37151 
-3.11746 0.68402 -0.51393 -3.11746 0.68402 0.96798 -3.11656 0.63489 0.96716 
-3.11656 0.73315 -0.51311 -3.11656 0.73315 0.96716 -3.11385 0.58565 0.9647 
-3.11385 0.78239 -0.51065 -3.11167 0.34713 0.8928 -3.11167 1.02091 -0.43875 
-3.10953 0.53688 0.96047 -3.10953 0.83116 -0.50642 -3.10296 0.20547 0.80948 
-3.10296 1.16257 -0.35544 -3.10292 0.48727 0.95476 -3.10292 0.88077 -0.50072 
-3.09918 0.30134 0.88031 -3.09918 1.0667 -0.42626 -3.0952 0.43934 0.94712 
-3.0952 0.9287 -0.49307 -3.08569 0.39177 0.93784 -3.08569 0.97627 -0.48379 
-3.08558 0.16292 0.79205 -3.08511 0.25646 0.86624 -3.08511 1.11158 -0.41219 
-3.08029 0.68402 -0.54599 -3.08029 0.68402 1.00003 -3.07915 0.63472 -0.54535 
-3.07915 0.63472 0.9994 -3.07915 0.73332 -0.54535 -3.07915 0.73332 0.9994 
-3.07647 0.58553 -0.54283 -3.07647 0.58553 0.99688 -3.07647 0.78251 -0.54283 
-3.07647 0.78251 0.99688 -3.07466 0.34515 0.92689 -3.07466 1.02289 -0.47285 
-3.07142 0.53563 0.99299 -3.07142 0.83241 -0.53894 -3.07142 0.83241 0.99299 
-3.06951 0.21262 0.85064 -3.06951 1.15542 -0.39659 -3.06646 0.1205 0.77232 
-3.06478 0.48611 0.98716 -3.06478 0.88193 -0.53311 -3.05881 0.29418 0.91431 
-3.05881 1.07386 -0.46026 -3.05674 0.43803 0.9796 -3.05674 0.93001 -0.52555 
-3.0524 0.16992 0.83353 -3.0524 1.19812 -0.37948 -3.0472 0.39055 0.9702 
-3.0472 0.97749 -0.51615 -3.04443 0.24941 0.89998 -3.04443 1.11863 -0.44594 
-3.0416 0.68402 -0.57618 -3.0416 0.68402 1.03023 -3.04039 0.63466 -0.57556 
-3.04039 0.63466 1.02961 -3.04039 0.73338 -0.57556 -3.04039 0.73338 1.02961 
-3.03671 0.58471 -0.57365 -3.03671 0.58471 1.02769 -3.03671 0.78333 -0.57365 
-3.03671 0.78333 1.02769 -3.03383 0.12845 0.81496 -3.03383 1.23959 -0.36091 
-3.03284 0.33882 0.95938 -3.03284 1.02922 -0.50533 -3.03153 0.53476 -0.56969 
-3.03153 0.53476 1.02374 -3.03153 0.83328 -0.56969 -3.03153 0.83328 1.02374 
-3.02836 0.20547 0.88408 -3.02836 1.16257 -0.43003 -3.02509 0.48544 1.01765 
-3.02509 0.8826 -0.56361 -3.02509 0.8826 1.01765 -3.01692 0.43733 1.01002 
-3.01692 0.93071 -0.55597 -3.01692 0.93071 1.01002 -3.01671 0.28813 0.94636 
-3.01671 1.07991 -0.49231 -3.01385 0.08832 0.79498 -3.01385 1.27972 -0.34093 
-3.01093 0.16292 0.86671 -3.01093 1.20512 -0.41266 -3.00385 0.38511 1.00119 
-3.00385 0.98293 -0.54715 -3.0018 0.24337 0.93186 -3.0018 1.12467 -0.47781 
-3.00147 0.68402 -0.60445 -3.00147 0.68402 1.05849 -2.99916 0.63402 -0.60448 
-2.99916 0.63402 1.05853 -2.99916 0.73402 -0.60448 -2.99916 0.73402 1.05853 
-2.99546 0.58414 -0.60244 -2.99546 0.58414 1.05648 -2.99546 0.7839 -0.60244 
-2.99546 0.7839 1.05648 -2.9925 0.04963 0.77362 -2.9925 1.31841 -0.31958 
-2.99119 0.1205 0.84759 -2.99119 1.24754 -0.39354 -2.99039 0.53451 -0.59831 
-2.99039 0.53451 1.05236 -2.99039 0.83353 -0.59831 -2.99039 0.83353 1.05236 
-2.98909 0.3335 0.98996 -2.98909 1.03454 -0.53592 -2.98554 0.19968 0.91565 
-2.98554 1.16836 -0.4616 -2.98395 0.48526 -0.59212 -2.98395 0.48526 1.04616 
-2.98395 0.88278 -0.59212 -2.98395 0.88278 1.04616 -2.97299 0.2832 0.97637 
-2.97299 1.08484 -0.52232 -2.97221 0.43253 -0.58522 -2.97221 0.43253 1.03927 
-2.97221 0.93551 -0.58522 -2.97221 0.93551 1.03927 -2.97085 0.08062 0.8273 
-2.97085 1.28742 -0.37325 -2.96983 0.01246 0.75096 -2.96983 1.35558 -0.29691 
-2.9669 0.15627 0.89787 -2.9669 1.21177 -0.44382 -2.96 0.68402 -0.6307 
-2.96 0.68402 1.08475 -2.9589 0.38053 -0.57592 -2.9589 0.38053 1.02997 
-2.9589 0.98751 -0.57592 -2.9589 0.98751 1.02997 -2.95778 0.23856 0.96156 
-2.95778 1.12948 -0.50751 -2.95758 0.63396 -0.63069 -2.95758 0.63396 1.08474 
-2.95758 0.73408 -0.63069 -2.95758 0.73408 1.08474 -2.95366 0.5838 -0.62862 
-2.95366 0.5838 1.08267 -2.95366 0.78424 -0.62862 -2.95366 0.78424 1.08267 
-2.94897 0.04198 0.80557 -2.94897 1.32606 -0.35152 -2.94847 0.53413 -0.62442 
-2.94847 0.53413 1.07847 -2.94847 0.83391 -0.62442 -2.94847 0.83391 1.07847 
-2.94694 0.1142 0.87838 -2.94694 1.25384 -0.42433 -2.9459 -0.02309 0.72702 
-2.9459 1.39113 -0.27298 -2.94408 0.32944 1.01828 -2.94408 1.0386 -0.56424 
-2.94408 1.0386 1.01828 -2.94011 0.19439 0.94537 -2.94011 1.17365 -0.49132 
-2.93734 0.48183 -0.62009 -2.93734 0.48183 1.07414 -2.93734 0.88621 -0.62009 
-2.93734 0.88621 1.07414 -2.92777 0.2794 1.00425 -2.92777 1.08864 -0.5502 
-2.92777 1.08864 1.00425 -2.92602 0.07448 0.85785 -2.92602 1.29356 -0.4038 
-2.92595 0.00513 0.78259 -2.92595 1.36291 -0.32855 -2.92525 0.42915 -0.61277 
-2.92525 0.42915 1.06682 -2.92525 0.93889 -0.61277 -2.92525 0.93889 1.06682 
-2.92113 0.1512 0.92721 -2.92113 1.21684 -0.47316 -2.92076 -0.05693 0.70189 
-2.92076 1.42497 -0.24784 -2.91729 0.68402 -0.6549 -2.91729 0.68402 1.10895 
-2.91455 0.6338 -0.65493 -2.91455 0.6338 1.10898 -2.91455 0.73424 -0.65493 
-2.91455 0.73424 1.10898 -2.91143 0.37696 -0.60303 -2.91143 0.37696 1.05708 
-2.91143 0.99108 -0.60303 -2.91143 0.99108 1.05708 -2.91108 0.23441 0.98956 
-2.91108 1.13363 -0.53551 -2.91108 1.13363 0.98956 -2.91062 0.5837 -0.65273 
-2.91062 0.5837 1.10678 -2.91062 0.78434 -0.65273 -2.91062 0.78434 1.10678 
-2.91023 -0.11163 0.61604 -2.90394 0.03625 0.83579 -2.90394 1.33179 -0.38174 
-2.90121 0.10959 0.90726 -2.90121 1.25845 -0.45321 -2.9006 0.53113 -0.6504 
-2.9006 0.53113 1.10445 -2.9006 0.83691 -0.6504 -2.9006 0.83691 1.10445 
-2.89626 0.32599 -0.5909 -2.89626 0.32599 1.04494 -2.89626 1.04205 -0.5909 
-2.89626 1.04205 1.04494 -2.89448 -0.08899 0.67561 -2.89448 1.45703 -0.22156 
-2.89321 0.19055 0.97295 -2.89321 1.17749 -0.5189 -2.88928 0.479 -0.64555 
-2.88928 0.479 1.0996 -2.88928 0.88904 -0.64555 -2.88928 0.88904 1.0996 
-2.88819 -0.04827 0.74483 -2.88819 1.41631 -0.29079 -2.882 -0.14036 0.58786 
-2.88119 0.27676 -0.57588 -2.88119 0.27676 1.02993 -2.88119 1.09128 -0.57588 
-2.88119 1.09128 1.02993 -2.87997 0.07015 0.88637 -2.87997 1.29789 -0.43232 
-2.87657 0.42627 -0.6379 -2.87657 0.42627 1.09194 -2.87657 0.94177 -0.6379 
-2.87657 0.94177 1.09194 -2.87422 0.14794 0.95445 -2.87422 1.2201 -0.50041 
-2.87345 0.68402 -0.67697 -2.87345 0.68402 1.13101 -2.8706 0.63374 -0.67691 
-2.8706 0.63374 1.13096 -2.8706 0.7343 -0.67691 -2.8706 0.7343 1.13096 
-2.86746 -0.01904 0.79973 -2.86746 1.38708 -0.34569 -2.86712 -0.11919 0.64825 
-2.86712 1.48723 -0.1942 -2.86419 0.23194 -0.56079 -2.86419 0.23194 1.01484 
-2.86419 1.1361 -0.56079 -2.86419 1.1361 1.01484 -2.86257 0.37431 -0.62765 
-2.86257 0.37431 1.0817 -2.86257 0.99373 -0.62765 -2.86257 0.99373 1.0817 
-2.86215 -0.08079 0.71875 -2.86215 1.44883 -0.2647 -2.86145 0.5812 -0.67671 
-2.86145 0.5812 1.13076 -2.86145 0.78684 -0.67671 -2.86145 0.78684 1.13076 
-2.85415 0.10667 0.93413 -2.85415 1.26137 -0.48008 -2.8517 -0.16784 0.55817 
-2.8517 1.53588 -0.10412 -2.85111 0.52864 -0.6739 -2.85111 0.52864 1.12794 
-2.85111 0.8394 -0.6739 -2.85111 0.8394 1.12794 -2.84855 0.32427 -0.61467 
-2.84855 0.32427 1.06872 -2.84855 1.04377 -0.61467 -2.84855 1.04377 1.06872 
-2.84586 0.18805 -0.54372 -2.84586 0.18805 0.99777 -2.84586 1.17999 -0.54372 
-2.84445 0.01329 0.85255 -2.84445 1.35475 -0.3985 -2.83989 0.47678 -0.66842 
-2.83989 0.47678 1.12247 -2.83989 0.89126 -0.66842 -2.83989 0.89126 1.12247 
-2.83874 -0.14745 0.61987 -2.83874 1.51549 -0.16582 -2.83491 -0.11163 0.69136 
-2.83491 1.47967 -0.23731 -2.83337 0.27527 -0.59929 -2.83337 0.27527 1.05334 
-2.83337 1.09277 -0.59929 -2.83337 1.09277 1.05334 -2.82858 -0.07032 0.76043 
-2.82858 0.68402 -0.69686 -2.82858 0.68402 1.1509 -2.82858 1.43836 -0.30638 
-2.82687 0.42411 -0.66028 -2.82687 0.42411 1.11433 -2.82687 0.94393 -0.66028 
-2.82687 0.94393 1.11433 -2.82657 0.14567 0.97886 -2.82657 1.22237 -0.52482 
-2.82034 0.63144 -0.69873 -2.82034 0.63144 1.15278 -2.82034 0.7366 -0.69873 
-2.82034 0.7366 1.15278 -2.81973 0.04817 0.90226 -2.81973 1.31987 -0.44821 
-2.81584 0.23054 -0.58384 -2.81584 0.23054 1.03789 -2.81584 1.1375 -0.58384 
-2.81584 1.1375 1.03789 -2.81369 0.37357 -0.64953 -2.81369 0.37357 1.10358 
-2.81369 0.99447 -0.64953 -2.81369 0.99447 1.10358 -2.81103 0.579 -0.69799 
-2.81103 0.579 1.15204 -2.81103 0.78904 -0.69799 -2.81103 0.78904 1.15204 
-2.80942 -0.17371 0.59055 -2.80942 1.54175 -0.1365 -2.80673 -0.14036 0.66313 
-2.80673 1.5084 -0.20908 -2.80668 -0.04011 0.81479 -2.80668 1.40815 -0.36074 
-2.80155 -0.10154 0.73338 -2.80155 1.46958 -0.27933 -2.80069 0.52686 -0.69462 
-2.80069 0.52686 1.14867 -2.80069 0.84118 -0.69462 -2.80069 0.84118 1.14867 
-2.79942 0.32362 -0.63619 -2.79942 0.32362 1.09023 -2.79942 1.04442 -0.63619 
-2.79942 1.04442 1.09023 -2.79737 0.18697 1.02038 -2.79737 1.18107 -0.56633 
-2.79184 0.08696 0.95079 -2.79184 1.28108 -0.49675 -2.78934 0.47517 -0.68863 
-2.78934 0.47517 1.14268 -2.78934 0.89287 -0.68863 -2.78934 0.89287 1.14268 
-2.78445 0.27494 -0.62035 -2.78445 0.27494 1.07439 -2.78445 1.0931 -0.62035 
-2.78445 1.0931 1.07439 -2.78322 -0.00675 0.8666 -2.78322 1.37479 -0.41255 
-2.78279 0.68402 -0.71452 -2.78279 0.68402 1.16857 -2.77704 -0.16784 0.63283 
-2.77704 1.53588 -0.17878 -2.77702 0.42407 -0.68005 -2.77702 0.42407 1.1341 
-2.77702 0.94397 -0.68005 -2.77702 0.94397 1.1341 -2.77433 0.63139 -0.71604 
-2.77433 0.63139 1.17008 -2.77433 0.73665 -0.71604 -2.77433 0.73665 1.17008 
-2.77366 -0.13085 0.7051 -2.77366 1.49889 -0.25105 -2.76734 -0.08915 0.77373 
-2.76734 1.45719 -0.31969 -2.76666 0.2304 -0.60445 -2.76666 0.2304 1.05849 
-2.76666 1.13764 -0.60445 -2.76666 1.13764 1.05849 -2.76468 0.57871 -0.71494 
-2.76468 0.57871 1.16898 -2.76468 0.78933 -0.71494 -2.76468 0.78933 1.16898 
-2.76376 0.37371 -0.6689 -2.76376 0.37371 1.12294 -2.76376 0.99433 -0.6689 
-2.76376 0.99433 1.12294 -2.76353 0.12696 0.99435 -2.76353 1.24108 -0.5403 
-2.75631 0.0301 0.91697 -2.75631 1.33794 -0.46293 -2.75412 0.52658 -0.71117 
-2.75412 0.52658 1.16522 -2.75412 0.84146 -0.71117 -2.75412 0.84146 1.16522 
-2.7496 0.32423 -0.6552 -2.7496 0.32423 1.10925 -2.7496 1.04381 -0.6552 
-2.7496 1.04381 1.10925 -2.74699 -0.19245 0.60271 -2.74481 -0.05779 0.82734 
-2.74481 1.42583 -0.37329 -2.74415 -0.15875 0.67512 -2.74415 1.52679 -0.22107 
-2.74183 0.47376 -0.70475 -2.74183 0.47376 1.1588 -2.74183 0.89428 -0.70475 
-2.74183 0.89428 1.1588 -2.73962 -0.11894 0.74567 -2.73962 1.48698 -0.29162 
-2.73618 0.68402 -0.72992 -2.73618 0.68402 1.18396 -2.73457 0.27577 -0.639 
-2.73457 0.27577 1.09305 -2.73457 1.09227 -0.639 -2.73457 1.09227 1.09305 
-2.73334 0.16951 1.0349 -2.73334 1.19853 -0.58085 -2.72928 0.42273 -0.6957 
-2.72928 0.42273 1.14975 -2.72928 0.94531 -0.6957 -2.72928 0.94531 1.14975 
-2.72796 0.06996 0.96416 -2.72796 1.29808 -0.51012 -2.72727 0.63127 -0.73112 
-2.72727 0.63127 1.18517 -2.72727 0.73677 -0.73112 -2.72727 0.73677 1.18517 
-2.71852 -0.02334 0.87919 -2.71852 1.39138 -0.42514 -2.71755 0.57867 -0.72959 
-2.71755 0.57867 1.18364 -2.71755 0.78937 -0.72959 -2.71755 0.78937 1.18364 
-2.71564 0.37224 -0.68404 -2.71564 0.37224 1.13808 -2.71564 0.9958 -0.68404 
-2.71564 0.9958 1.13808 -2.71389 -0.18449 0.644 -2.71389 1.55253 -0.18995 
-2.71018 -0.14712 0.71626 -2.71018 1.51516 -0.26222 -2.70595 0.52554 -0.72548 
-2.70595 0.52554 1.17952 -2.70595 0.8425 -0.72548 -2.70595 0.8425 1.17952 
-2.70472 -0.10466 0.7847 -2.70472 1.4727 -0.33065 -2.70197 0.21384 -0.61758 
-2.70197 0.21384 1.07163 -2.70197 1.1542 -0.61758 -2.70197 1.1542 1.07163 
-2.70125 0.32289 -0.66985 -2.70125 0.32289 1.1239 -2.70125 1.04515 -0.66985 
-2.70125 1.04515 1.1239 -2.69852 0.11095 1.00662 -2.69852 1.25709 -0.55257 
-2.69358 0.47287 -0.71853 -2.69358 0.47287 1.17258 -2.69358 0.89517 -0.71853 
-2.69358 0.89517 1.17258 -2.69096 0.01474 0.92846 -2.69096 1.3533 -0.47441 
-2.68888 0.68402 -0.74301 -2.68888 0.68402 1.19706 -2.68055 0.42184 -0.70903 
-2.68055 0.42184 1.16308 -2.68055 0.9462 -0.70903 -2.68055 0.9462 1.16308 
-2.68005 -0.17338 0.68531 -2.68005 1.54142 -0.23126 -2.67978 0.63123 -0.74381 
-2.67978 0.63123 1.19785 -2.67978 0.73681 -0.74381 -2.67978 0.73681 1.19785 
-2.67917 -0.07238 0.83812 -2.67917 1.44042 -0.38407 -2.67541 -0.13322 0.75565 
-2.67541 1.50126 -0.3016 -2.66865 0.57807 -0.74208 -2.66865 0.57807 1.19613 
-2.66865 0.78997 -0.74208 -2.66865 0.78997 1.19613 -2.66799 0.15443 1.04569 
-2.66799 1.21361 -0.59164 -2.66684 0.37156 -0.69686 -2.66684 0.37156 1.1509 
-2.66684 0.99648 -0.69686 -2.66684 0.99648 1.1509 -2.66377 0.26786 -0.65578 
-2.66377 0.26786 1.10983 -2.66377 1.10018 -0.65578 -2.66377 1.10018 1.10983 
-2.6628 0.05576 0.97418 -2.6628 1.31228 -0.52013 -2.65685 0.52495 -0.73744 
-2.65685 0.52495 1.19149 -2.65685 0.84309 -0.73744 -2.65685 0.84309 1.19149 
-2.65256 -0.03667 0.88876 -2.65256 1.40471 -0.43472 -2.64955 -0.19733 0.65334 
-2.64955 1.56537 -0.19929 -2.64553 -0.15973 0.72526 -2.64553 1.52777 -0.27121 
-2.6447 0.47252 -0.72992 -2.6447 0.47252 1.18397 -2.6447 0.89552 -0.72992 
-2.6447 0.89552 1.18397 -2.64099 -0.11679 0.79328 -2.64099 0.68402 -0.75376 
-2.64099 0.68402 1.20781 -2.64099 1.48483 -0.33923 -2.63282 0.09785 1.01536 
-2.63282 1.27019 -0.56131 -2.63148 0.42157 -0.71991 -2.63148 0.42157 1.17395 
-2.63148 0.94647 -0.71991 -2.63148 0.94647 1.17395 -2.63043 0.20692 1.08628 
-2.63043 1.16112 -0.63223 -2.63035 0.6308 -0.75437 -2.63035 0.6308 1.20842 
-2.63035 0.73724 -0.75437 -2.63035 0.73724 1.20842 -2.62974 0.31602 -0.68445 
-2.62974 0.31602 1.13849 -2.62974 1.05202 -0.68445 -2.62974 1.05202 1.13849 
-2.62501 0.00233 0.9364 -2.62501 1.36571 -0.48235 -2.61918 0.57773 -0.7521 
-2.61918 0.57773 1.20614 -2.61918 0.79031 -0.7521 -2.61918 0.79031 1.20614 
-2.61514 -0.18411 0.69362 -2.61514 1.55215 -0.23957 -2.61495 -0.08316 0.84578 
-2.61495 1.4512 -0.39173 -2.61121 -0.14379 0.76312 -2.61121 1.51183 -0.30907 
-2.60749 0.52498 -0.74693 -2.60749 0.52498 1.20098 -2.60749 0.84306 -0.74693 
-2.60749 0.84306 1.20098 -2.59665 0.04442 0.9808 -2.59665 1.32362 -0.52675 
-2.59548 0.14818 1.05799 -2.59548 1.21986 -0.60394 -2.59533 0.4727 -0.7389 
-2.59533 0.4727 1.19295 -2.59533 0.89534 -0.7389 -2.59533 0.89534 1.19295 
-2.59447 0.36603 -0.70936 -2.59447 0.36603 1.16341 -2.59447 1.00201 -0.70936 
-2.59447 1.00201 1.16341 -2.59263 0.68402 -0.76215 -2.59263 0.68402 1.2162 
-2.5918 0.26218 -0.66783 -2.5918 0.26218 1.12188 -2.5918 1.10586 -0.66783 
-2.5918 1.10586 1.12188 -2.58763 -0.04587 0.89573 -2.58763 1.41391 -0.44168 
-2.58433 -0.2063 0.66081 -2.58433 1.57434 -0.20676 -2.58184 0.63076 -0.76226 
-2.58184 0.63076 1.21631 -2.58184 0.73728 -0.76226 -2.58184 0.73728 1.21631 
-2.58081 -0.16883 0.73145 -2.58081 1.53687 -0.27741 -2.57642 -0.12549 0.79943 
-2.57642 1.49353 -0.34539 -2.57037 0.57746 -0.75946 -2.57037 0.57746 1.21351 
-2.57037 0.79058 -0.75946 -2.57037 0.79058 1.21351 -2.55973 0.09295 1.02557 
-2.55973 1.27509 -0.57152 -2.55968 -0.00559 0.94221 -2.55968 1.37363 -0.48816 
-2.55857 0.41686 -0.73002 -2.55857 0.41686 1.18407 -2.55857 0.95118 -0.73002 
-2.55857 0.95118 1.18407 -2.55853 0.52473 -0.75376 -2.55853 0.52473 1.20781 
-2.55853 0.84331 -0.75376 -2.55853 0.84331 1.20781 -2.55727 0.20221 1.09619 
-2.55727 1.16583 -0.64214 -2.55679 0.3114 -0.69431 -2.55679 0.3114 1.14836 
-2.55679 1.05664 -0.69431 -2.55679 1.05664 1.14836 -2.55006 -0.19152 0.69881 
-2.55006 1.55956 -0.24476 -2.5495 -0.09048 0.85105 -2.5495 1.45852 -0.397 
-2.54609 -0.15094 0.76814 -2.54609 1.51898 -0.31409 -2.54391 0.68402 -0.76816 
-2.54391 0.68402 1.22221 -2.53271 0.63065 -0.76777 -2.53271 0.63065 1.22182 
-2.53271 0.73739 -0.76777 -2.53271 0.73739 1.22182 -2.52215 0.14486 1.06577 
-2.52215 1.22318 -0.61172 -2.52209 -0.0519 0.89979 -2.52209 1.41994 -0.44574 
-2.52149 0.03887 0.98734 -2.52149 1.32917 -0.53329 -2.5213 0.36223 -0.71678 
-2.5213 0.36223 1.17083 -2.5213 1.00581 -0.71678 -2.5213 1.00581 1.17083 
-2.52126 0.57745 -0.76442 -2.52126 0.57745 1.21847 -2.52126 0.79059 -0.76442 
-2.52126 0.79059 1.21847 -2.52082 0.4709 -0.74712 -2.52082 0.4709 1.20117 
-2.52082 0.89714 -0.74712 -2.52082 0.89714 1.20117 -2.51904 0.25876 -0.67509 
-2.51904 0.25876 1.12914 -2.51904 1.10928 -0.67509 -2.51904 1.10928 1.12914 
-2.51551 -0.17425 0.73547 -2.51551 1.54229 -0.28143 -2.51528 -0.21279 0.66397 
-2.51528 1.58083 -0.20992 -2.5113 -0.13073 0.80314 -2.5113 1.49877 -0.34909 
-2.49496 0.68402 -0.77177 -2.49496 0.68402 1.22582 -2.48413 0.08921 1.02998 
-2.48413 1.27883 -0.57593 -2.48413 0.19985 1.10116 -2.48413 1.16819 -0.64712 
-2.4841 -0.00933 0.94661 -2.4841 1.37737 -0.49256 -2.4841 -0.09428 0.85376 
-2.4841 1.46232 -0.39971 -2.48368 0.41564 -0.73555 -2.48368 0.41564 1.1896 
-2.48368 0.9524 -0.73555 -2.48368 0.9524 1.1896 -2.48368 0.30907 -0.69925 
-2.48368 0.30907 1.1533 -2.48368 1.05897 -0.69925 -2.48368 1.05897 1.1533 
-2.48366 0.52352 -0.75929 -2.48366 0.52352 1.21334 -2.48366 0.84452 -0.75929 
-2.48366 0.84452 1.21334 -2.48366 0.63062 -0.77083 -2.48366 0.63062 1.22488 
-2.48366 0.73742 -0.77083 -2.48366 0.73742 1.22488 -2.48075 -0.19587 0.70093 
-2.48075 1.56391 -0.24688 -2.48075 -0.15455 0.77069 -2.48075 1.52259 -0.31665 
-2.4459 -0.21496 0.66502 -2.4459 -0.17634 0.73671 -2.4459 -0.13248 0.80437 
-2.4459 -0.05405 0.90175 -2.4459 0.03702 0.98952 -2.4459 0.14328 1.06822 
-2.4459 0.25762 -0.67751 -2.4459 0.25762 1.13156 -2.4459 0.36131 -0.71948 
-2.4459 0.36131 1.17352 -2.4459 0.4703 -0.74987 -2.4459 0.4703 1.20392 
-2.4459 0.57714 -0.76725 -2.4459 0.57714 1.2213 -2.4459 0.68402 -0.77298 
-2.4459 0.68402 1.22702 -2.4459 0.7909 -0.76725 -2.4459 0.7909 1.2213 
-2.4459 0.89774 -0.74987 -2.4459 0.89774 1.20392 -2.4459 1.00673 -0.71948 
-2.4459 1.00673 1.17352 -2.4459 1.11042 -0.67751 -2.4459 1.11042 1.13156 
-2.4459 1.22476 -0.61417 -2.4459 1.33102 -0.53547 -2.4459 1.42209 -0.4477 
-2.4459 1.50052 -0.35033 -2.4459 1.54438 -0.28266 -2.41104 -0.15455 0.77069 
-2.41104 1.52259 -0.31665 -2.41104 -0.19587 0.70093 -2.41104 1.56391 -0.24688 
-2.40814 0.63062 -0.77083 -2.40814 0.63062 1.22488 -2.40814 0.73742 -0.77083 
-2.40814 0.73742 1.22488 -2.40814 0.52352 -0.75929 -2.40814 0.52352 1.21334 
-2.40814 0.84452 -0.75929 -2.40814 0.84452 1.21334 -2.40811 0.30907 -0.69925 
-2.40811 0.30907 1.1533 -2.40811 1.05897 -0.69925 -2.40811 1.05897 1.1533 
-2.40811 0.41564 -0.73555 -2.40811 0.41564 1.1896 -2.40811 0.9524 -0.73555 
-2.40811 0.9524 1.1896 -2.4077 -0.09428 0.85376 -2.4077 1.46232 -0.39971 
-2.4077 -0.00933 0.94661 -2.4077 1.37737 -0.49256 -2.40766 0.19985 1.10116 
-2.40766 1.16819 -0.64712 -2.40766 0.08921 1.02998 -2.40766 1.27883 -0.57593 
-2.39683 0.68402 -0.77177 -2.39683 0.68402 1.22582 -2.38049 -0.13073 0.80314 
-2.38049 1.49877 -0.34909 -2.37652 -0.21279 0.66397 -2.37652 1.58083 -0.20992 
-2.37629 -0.17425 0.73547 -2.37629 1.54229 -0.28143 -2.37275 0.25876 -0.67509 
-2.37275 0.25876 1.12914 -2.37275 1.10928 -0.67509 -2.37275 1.10928 1.12914 
-2.37097 0.4709 -0.74712 -2.37097 0.4709 1.20117 -2.37097 0.89714 -0.74712 
-2.37097 0.89714 1.20117 -2.37054 0.57745 -0.76442 -2.37054 0.57745 1.21847 
-2.37054 0.79059 -0.76442 -2.37054 0.79059 1.21847 -2.3705 0.36223 -0.71678 
-2.3705 0.36223 1.17083 -2.3705 1.00581 -0.71678 -2.3705 1.00581 1.17083 
-2.3703 0.03887 0.98734 -2.3703 1.32917 -0.53329 -2.3697 -0.0519 0.89979 
-2.3697 1.41994 -0.44574 -2.36965 0.14486 1.06577 -2.36965 1.22318 -0.61172 
-2.35908 0.63065 -0.76777 -2.35908 0.63065 1.22182 -2.35908 0.73739 -0.76777 
-2.35908 0.73739 1.22182 -2.34788 0.68402 -0.76816 -2.34788 0.68402 1.22221 
-2.3457 -0.15094 0.76814 -2.3457 1.51898 -0.31409 -2.3423 -0.09048 0.85105 
-2.3423 1.45852 -0.397 -2.34173 -0.19152 0.69881 -2.34173 1.55956 -0.24476 
-2.33501 0.3114 -0.69431 -2.33501 0.3114 1.14836 -2.33501 1.05664 -0.69431 
-2.33501 1.05664 1.14836 -2.33452 0.20221 1.09619 -2.33452 1.16583 -0.64214 
-2.33326 0.52473 -0.75376 -2.33326 0.52473 1.20781 -2.33326 0.84331 -0.75376 
-2.33326 0.84331 1.20781 -2.33323 0.41686 -0.73002 -2.33323 0.41686 1.18407 
-2.33323 0.95118 -0.73002 -2.33323 0.95118 1.18407 -2.33212 -0.00559 0.94221 
-2.33212 1.37363 -0.48816 -2.33207 0.09295 1.02557 -2.33207 1.27509 -0.57152 
-2.32143 0.57746 -0.75946 -2.32143 0.57746 1.21351 -2.32143 0.79058 -0.75946 
-2.32143 0.79058 1.21351 -2.31537 -0.12549 0.79943 -2.31537 1.49353 -0.34539 
-2.31099 -0.16883 0.73145 -2.31099 1.53687 -0.27741 -2.30996 0.63076 -0.76226 
-2.30996 0.63076 1.21631 -2.30996 0.73728 -0.76226 -2.30996 0.73728 1.21631 
-2.30747 -0.2063 0.66081 -2.30747 1.57434 -0.20676 -2.30416 -0.04587 0.89573 
-2.30416 1.41391 -0.44168 -2.3 0.26218 -0.66783 -2.3 0.26218 1.12188 
-2.3 1.10586 -0.66783 -2.3 1.10586 1.12188 -2.29917 0.68402 -0.76215 
-2.29917 0.68402 1.2162 -2.29732 0.36603 -0.70936 -2.29732 0.36603 1.16341 
-2.29732 1.00201 -0.70936 -2.29732 1.00201 1.16341 -2.29647 0.4727 -0.7389 
-2.29647 0.4727 1.19295 -2.29647 0.89534 -0.7389 -2.29647 0.89534 1.19295 
-2.29632 0.14818 1.05799 -2.29632 1.21986 -0.60394 -2.29514 0.04442 0.9808 
-2.29514 1.32362 -0.52675 -2.2843 0.52498 -0.74693 -2.2843 0.52498 1.20098 
-2.2843 0.84306 -0.74693 -2.2843 0.84306 1.20098 -2.28058 -0.14379 0.76312 
-2.28058 1.51183 -0.30907 -2.27684 -0.08316 0.84578 -2.27684 1.4512 -0.39173 
-2.27665 -0.18411 0.69362 -2.27665 1.55215 -0.23957 -2.27262 0.57773 -0.7521 
-2.27262 0.57773 1.20614 -2.27262 0.79031 -0.7521 -2.27262 0.79031 1.20614 
-2.26678 0.00233 0.9364 -2.26678 1.36571 -0.48235 -2.26205 0.31602 -0.68445 
-2.26205 0.31602 1.13849 -2.26205 1.05202 -0.68445 -2.26205 1.05202 1.13849 
-2.26144 0.6308 -0.75437 -2.26144 0.6308 1.20842 -2.26144 0.73724 -0.75437 
-2.26144 0.73724 1.20842 -2.26137 0.20692 1.08628 -2.26137 1.16112 -0.63223 
-2.26031 0.42157 -0.71991 -2.26031 0.42157 1.17395 -2.26031 0.94647 -0.71991 
-2.26031 0.94647 1.17395 -2.25897 0.09785 1.01536 -2.25897 1.27019 -0.56131 
-2.25081 -0.11679 0.79328 -2.25081 0.68402 -0.75376 -2.25081 0.68402 1.20781 
-2.25081 1.48483 -0.33923 -2.24709 0.47252 -0.72992 -2.24709 0.47252 1.18397 
-2.24709 0.89552 -0.72992 -2.24709 0.89552 1.18397 -2.24627 -0.15973 0.72526 
-2.24627 1.52777 -0.27121 -2.24224 -0.19733 0.65334 -2.24224 1.56537 -0.19929 
-2.23923 -0.03667 0.88876 -2.23923 1.40471 -0.43472 -2.23495 0.52495 -0.73744 
-2.23495 0.52495 1.19149 -2.23495 0.84309 -0.73744 -2.23495 0.84309 1.19149 
-2.22899 0.05576 0.97418 -2.22899 1.31228 -0.52013 -2.22803 0.26786 -0.65578 
-2.22803 0.26786 1.10983 -2.22803 1.10018 -0.65578 -2.22803 1.10018 1.10983 
-2.22495 0.37156 -0.69686 -2.22495 0.37156 1.1509 -2.22495 0.99648 -0.69686 
-2.22495 0.99648 1.1509 -2.22381 0.15443 1.04569 -2.22381 1.21361 -0.59164 
-2.22315 0.57807 -0.74208 -2.22315 0.57807 1.19613 -2.22315 0.78997 -0.74208 
-2.22315 0.78997 1.19613 -2.21638 -0.13322 0.75565 -2.21638 1.50126 -0.3016 
-2.21262 -0.07238 0.83812 -2.21262 1.44042 -0.38407 -2.21201 0.63123 -0.74381 
-2.21201 0.63123 1.19785 -2.21201 0.73681 -0.74381 -2.21201 0.73681 1.19785 
-2.21174 -0.17338 0.68531 -2.21174 1.54142 -0.23126 -2.21125 0.42184 -0.70903 
-2.21125 0.42184 1.16308 -2.21125 0.9462 -0.70903 -2.21125 0.9462 1.16308 
-2.20292 0.68402 -0.74301 -2.20292 0.68402 1.19706 -2.20083 0.01474 0.92846 
-2.20083 1.3533 -0.47441 -2.19821 0.47287 -0.71853 -2.19821 0.47287 1.17258 
-2.19821 0.89517 -0.71853 -2.19821 0.89517 1.17258 -2.19327 0.11095 1.00662 
-2.19327 1.25709 -0.55257 -2.19054 0.32289 -0.66985 -2.19054 0.32289 1.1239 
-2.19054 1.04515 -0.66985 -2.19054 1.04515 1.1239 -2.18983 0.21384 -0.61758 
-2.18983 0.21384 1.07163 -2.18983 1.1542 -0.61758 -2.18983 1.1542 1.07163 
-2.18708 -0.10466 0.7847 -2.18708 1.4727 -0.33065 -2.18584 0.52554 -0.72548 
-2.18584 0.52554 1.17952 -2.18584 0.8425 -0.72548 -2.18584 0.8425 1.17952 
-2.18162 -0.14712 0.71626 -2.18162 1.51516 -0.26222 -2.17791 -0.18449 0.644 
-2.17791 1.55253 -0.18995 -2.17615 0.37224 -0.68404 -2.17615 0.37224 1.13808 
-2.17615 0.9958 -0.68404 -2.17615 0.9958 1.13808 -2.17425 0.57867 -0.72959 
-2.17425 0.57867 1.18364 -2.17425 0.78937 -0.72959 -2.17425 0.78937 1.18364 
-2.17327 -0.02334 0.87919 -2.17327 1.39138 -0.42514 -2.16453 0.63127 -0.73112 
-2.16453 0.63127 1.18517 -2.16453 0.73677 -0.73112 -2.16453 0.73677 1.18517 
-2.16383 0.06996 0.96416 -2.16383 1.29808 -0.51012 -2.16251 0.42273 -0.6957 
-2.16251 0.42273 1.14975 -2.16251 0.94531 -0.6957 -2.16251 0.94531 1.14975 
-2.15845 0.16951 1.0349 -2.15845 1.19853 -0.58085 -2.15722 0.27577 -0.639 
-2.15722 0.27577 1.09305 -2.15722 1.09227 -0.639 -2.15722 1.09227 1.09305 
-2.15561 0.68402 -0.72992 -2.15561 0.68402 1.18396 -2.15217 -0.11894 0.74567 
-2.15217 1.48698 -0.29162 -2.14996 0.47376 -0.70475 -2.14996 0.47376 1.1588 
-2.14996 0.89428 -0.70475 -2.14996 0.89428 1.1588 -2.14764 -0.15875 0.67512 
-2.14764 1.52679 -0.22107 -2.14699 -0.05779 0.82734 -2.14699 1.42583 -0.37329 
-2.14481 -0.19245 0.60271 -2.14481 1.56049 -0.14866 -2.1422 0.32423 -0.6552 
-2.1422 0.32423 1.10925 -2.1422 1.04381 -0.6552 -2.1422 1.04381 1.10925 
-2.13767 0.52658 -0.71117 -2.13767 0.52658 1.16522 -2.13767 0.84146 -0.71117 
-2.13767 0.84146 1.16522 -2.13549 0.0301 0.91697 -2.13549 1.33794 -0.46293 
-2.12827 0.12696 0.99435 -2.12827 1.24108 -0.5403 -2.12803 0.37371 -0.6689 
-2.12803 0.37371 1.12294 -2.12803 0.99433 -0.6689 -2.12803 0.99433 1.12294 
-2.12712 0.57871 -0.71494 -2.12712 0.57871 1.16898 -2.12712 0.78933 -0.71494 
-2.12712 0.78933 1.16898 -2.12514 0.2304 -0.60445 -2.12514 0.2304 1.05849 
-2.12514 1.13764 -0.60445 -2.12514 1.13764 1.05849 -2.12446 -0.08915 0.77373 
-2.12446 1.45719 -0.31969 -2.11813 -0.13085 0.7051 -2.11813 1.49889 -0.25105 
-2.11746 0.63139 -0.71604 -2.11746 0.63139 1.17008 -2.11746 0.73665 -0.71604 
-2.11746 0.73665 1.17008 -2.11477 0.42407 -0.68005 -2.11477 0.42407 1.1341 
-2.11477 0.94397 -0.68005 -2.11477 0.94397 1.1341 -2.11475 -0.16784 0.63283 
-2.11475 1.53588 -0.17878 -2.10901 0.68402 -0.71452 -2.10901 0.68402 1.16857 
-2.10858 -0.00675 0.8666 -2.10858 1.37479 -0.41255 -2.10734 0.27494 -0.62035 
-2.10734 0.27494 1.07439 -2.10734 1.0931 -0.62035 -2.10734 1.0931 1.07439 
-2.10245 0.47517 -0.68863 -2.10245 0.47517 1.14268 -2.10245 0.89287 -0.68863 
-2.10245 0.89287 1.14268 -2.09995 0.08696 0.95079 -2.09995 1.28108 -0.49675 
-2.09443 0.18697 1.02038 -2.09443 1.18107 -0.56633 -2.09237 0.32362 -0.63619 
-2.09237 0.32362 1.09023 -2.09237 1.04442 -0.63619 -2.09237 1.04442 1.09023 
-2.0911 0.52686 -0.69462 -2.0911 0.52686 1.14867 -2.0911 0.84118 -0.69462 
-2.0911 0.84118 1.14867 -2.09024 -0.10154 0.73338 -2.09024 1.46958 -0.27933 
-2.08511 -0.04011 0.81479 -2.08511 1.40815 -0.36074 -2.08506 -0.14036 0.66313 
-2.08506 1.5084 -0.20908 -2.08237 -0.17371 0.59055 -2.08237 1.54175 -0.1365 
-2.08076 0.579 -0.69799 -2.08076 0.579 1.15204 -2.08076 0.78904 -0.69799 
-2.08076 0.78904 1.15204 -2.0781 0.37357 -0.64953 -2.0781 0.37357 1.10358 
-2.0781 0.99447 -0.64953 -2.0781 0.99447 1.10358 -2.07596 0.23054 -0.58384 
-2.07596 0.23054 1.03789 -2.07596 1.1375 -0.58384 -2.07596 1.1375 1.03789 
-2.07206 0.04817 0.90226 -2.07206 1.31987 -0.44821 -2.07146 0.63144 -0.69873 
-2.07146 0.63144 1.15278 -2.07146 0.7366 -0.69873 -2.07146 0.7366 1.15278 
-2.06522 0.14567 0.97886 -2.06522 1.22237 -0.52482 -2.06492 0.42411 -0.66028 
-2.06492 0.42411 1.11433 -2.06492 0.94393 -0.66028 -2.06492 0.94393 1.11433 
-2.06321 -0.07032 0.76043 -2.06321 0.68402 -0.69686 -2.06321 0.68402 1.1509 
-2.06321 1.43836 -0.30638 -2.05843 0.27527 -0.59929 -2.05843 0.27527 1.05334 
-2.05843 1.09277 -0.59929 -2.05843 1.09277 1.05334 -2.05689 -0.11163 0.69136 
-2.05689 1.47967 -0.23731 -2.05305 -0.14745 0.61987 -2.05305 1.51549 -0.16582 
-2.0519 0.47678 -0.66842 -2.0519 0.47678 1.12247 -2.0519 0.89126 -0.66842 
-2.0519 0.89126 1.12247 -2.04735 0.01329 0.85255 -2.04735 1.35475 -0.3985 
-2.04593 0.18805 -0.54372 -2.04593 0.18805 0.99777 -2.04593 1.17999 -0.54372 
-2.04593 1.17999 0.99777 -2.04325 0.32427 -0.61467 -2.04325 0.32427 1.06872 
-2.04325 1.04377 -0.61467 -2.04325 1.04377 1.06872 -2.04068 0.52864 -0.6739 
-2.04068 0.52864 1.12794 -2.04068 0.8394 -0.6739 -2.04068 0.8394 1.12794 
-2.0401 -0.16784 0.55817 -2.03765 0.10667 0.93413 -2.03765 1.26137 -0.48008 
-2.03034 0.5812 -0.67671 -2.03034 0.5812 1.13076 -2.03034 0.78684 -0.67671 
-2.03034 0.78684 1.13076 -2.02964 -0.08079 0.71875 -2.02964 1.44883 -0.2647 
-2.02923 0.37431 -0.62765 -2.02923 0.37431 1.0817 -2.02923 0.99373 -0.62765 
-2.02923 0.99373 1.0817 -2.0276 0.23194 -0.56079 -2.0276 0.23194 1.01484 
-2.0276 1.1361 -0.56079 -2.0276 1.1361 1.01484 -2.02467 -0.11919 0.64825 
-2.02434 -0.01904 0.79973 -2.02434 1.38708 -0.34569 -2.0212 0.63374 -0.67691 
-2.0212 0.63374 1.13096 -2.0212 0.7343 -0.67691 -2.0212 0.7343 1.13096 
-2.01834 0.68402 -0.67697 -2.01834 0.68402 1.13101 -2.01758 0.14794 0.95445 
-2.01758 1.2201 -0.50041 -2.01523 0.42627 -0.6379 -2.01523 0.42627 1.09194 
-2.01523 0.94177 -0.6379 -2.01523 0.94177 1.09194 -2.01182 0.07015 0.88637 
-2.01182 1.29789 -0.43232 -2.01061 0.27676 -0.57588 -2.01061 0.27676 1.02993 
-2.01061 1.09128 -0.57588 -2.01061 1.09128 1.02993 -2.00361 -0.04827 0.74483 
-2.00361 1.41631 -0.29079 -2.00252 0.479 -0.64555 -2.00252 0.479 1.0996 
-2.00252 0.88904 -0.64555 -2.00252 0.88904 1.0996 -1.99858 0.19055 0.97295 
-1.99858 1.17749 -0.5189 -1.99731 -0.08899 0.67561 -1.99554 0.32599 -0.5909 
-1.99554 0.32599 1.04494 -1.99554 1.04205 -0.5909 -1.99554 1.04205 1.04494 
-1.99119 0.53113 -0.6504 -1.99119 0.53113 1.10445 -1.99119 0.83691 -0.6504 
-1.99119 0.83691 1.10445 -1.99058 0.10959 0.90726 -1.99058 1.25845 -0.45321 
-1.98785 0.03625 0.83579 -1.98785 1.33179 -0.38174 -1.98117 0.5837 -0.65273 
-1.98117 0.5837 1.10678 -1.98117 0.78434 -0.65273 -1.98117 0.78434 1.10678 
-1.98072 0.23441 0.98956 -1.98072 1.13363 -0.53551 -1.98036 0.37696 -0.60303 
-1.98036 0.37696 1.05708 -1.98036 0.99108 -0.60303 -1.98036 0.99108 1.05708 
-1.97724 0.6338 -0.65493 -1.97724 0.6338 1.10898 -1.97724 0.73424 -0.65493 
-1.97724 0.73424 1.10898 -1.9745 0.68402 -0.6549 -1.9745 0.68402 1.10895 
-1.97103 -0.05693 0.70189 -1.97067 0.1512 0.92721 -1.97067 1.21684 -0.47316 
-1.96654 0.42915 -0.61277 -1.96654 0.42915 1.06682 -1.96654 0.93889 -0.61277 
-1.96654 0.93889 1.06682 -1.96585 0.00513 0.78259 -1.96585 1.36291 -0.32855 
-1.96577 0.07448 0.85785 -1.96577 1.29356 -0.4038 -1.96402 0.2794 1.00425 
-1.96402 1.08864 -0.5502 -1.96402 1.08864 1.00425 -1.95445 0.48183 -0.62009 
-1.95445 0.48183 1.07414 -1.95445 0.88621 -0.62009 -1.95445 0.88621 1.07414 
-1.95169 0.19439 0.94537 -1.95169 1.17365 -0.49132 -1.94772 0.32944 1.01828 
-1.94772 1.0386 -0.56424 -1.94772 1.0386 1.01828 -1.9459 -0.02309 0.72702 
-1.94485 0.1142 0.87838 -1.94485 1.25384 -0.42433 -1.94333 0.53413 -0.62442 
-1.94333 0.53413 1.07847 -1.94333 0.83391 -0.62442 -1.94333 0.83391 1.07847 
-1.94283 0.04198 0.80557 -1.94283 1.32606 -0.35152 -1.93813 0.5838 -0.62862 
-1.93813 0.5838 1.08267 -1.93813 0.78424 -0.62862 -1.93813 0.78424 1.08267 
-1.93421 0.63396 -0.63069 -1.93421 0.63396 1.08474 -1.93421 0.73408 -0.63069 
-1.93421 0.73408 1.08474 -1.93402 0.23856 0.96156 -1.93402 1.12948 -0.50751 
-1.93289 0.38053 1.02997 -1.93289 0.98751 -0.57592 -1.93289 0.98751 1.02997 
-1.93179 0.68402 -0.6307 -1.93179 0.68402 1.08475 -1.92489 0.15627 0.89787 
-1.92489 1.21177 -0.44382 -1.92197 0.01246 0.75096 -1.92094 0.08062 0.8273 
-1.92094 1.28742 -0.37325 -1.91958 0.43253 -0.58522 -1.91958 0.43253 1.03927 
-1.91958 0.93551 -0.58522 -1.91958 0.93551 1.03927 -1.91881 0.2832 0.97637 
-1.91881 1.08484 -0.52232 -1.90784 0.48526 -0.59212 -1.90784 0.48526 1.04616 
-1.90784 0.88278 -0.59212 -1.90784 0.88278 1.04616 -1.90626 0.19968 0.91565 
-1.90626 1.16836 -0.4616 -1.9027 0.3335 0.98996 -1.9027 1.03454 -0.53592 
-1.9014 0.53451 -0.59831 -1.9014 0.53451 1.05236 -1.9014 0.83353 -0.59831 
-1.9014 0.83353 1.05236 -1.9006 0.1205 0.84759 -1.9006 1.24754 -0.39354 
-1.8993 0.04963 0.77362 -1.89633 0.58414 -0.60244 -1.89633 0.58414 1.05648 
-1.89633 0.7839 -0.60244 -1.89633 0.7839 1.05648 -1.89264 0.63402 -0.60448 
-1.89264 0.63402 1.05853 -1.89264 0.73402 -0.60448 -1.89264 0.73402 1.05853 
-1.89033 0.68402 -0.60445 -1.89033 0.68402 1.05849 -1.88999 0.24337 0.93186 
-1.88999 1.12467 -0.47781 -1.88794 0.38511 1.00119 -1.88794 0.98293 -0.54715 
-1.88087 0.16292 0.86671 -1.88087 1.20512 -0.41266 -1.87794 0.08832 0.79498 
-1.87508 0.28813 0.94636 -1.87508 1.07991 -0.49231 -1.87488 0.43733 1.01002 
-1.87488 0.93071 -0.55597 -1.87488 0.93071 1.01002 -1.8667 0.48544 1.01765 
-1.8667 0.8826 -0.56361 -1.8667 0.8826 1.01765 -1.86344 0.20547 0.88408 
-1.86344 1.16257 -0.43003 -1.86026 0.53476 -0.56969 -1.86026 0.53476 1.02374 
-1.86026 0.83328 -0.56969 -1.86026 0.83328 1.02374 -1.85896 0.33882 0.95938 
-1.85896 1.02922 -0.50533 -1.85796 0.12845 0.81496 -1.85508 0.58471 -0.57365 
-1.85508 0.58471 1.02769 -1.85508 0.78333 -0.57365 -1.85508 0.78333 1.02769 
-1.8514 0.63466 -0.57556 -1.8514 0.63466 1.02961 -1.8514 0.73338 -0.57556 
-1.8514 0.73338 1.02961 -1.8502 0.68402 -0.57618 -1.8502 0.68402 1.03023 
-1.84736 0.24941 0.89998 -1.84736 1.11863 -0.44594 -1.84459 0.39055 0.9702 
-1.84459 0.97749 -0.51615 -1.83939 0.16992 0.83353 -1.83506 0.43803 0.9796 
-1.83506 0.93001 -0.52555 -1.83298 0.29418 0.91431 -1.83298 1.07386 -0.46026 
-1.82701 0.48611 0.98716 -1.82701 0.88193 -0.53311 -1.82228 0.21262 0.85064 
-1.82228 1.15542 -0.39659 -1.82037 0.53563 0.99299 -1.82037 0.83241 -0.53894 
-1.82037 0.83241 0.99299 -1.81713 0.34515 0.92689 -1.81713 1.02289 -0.47285 
-1.81532 0.58553 0.99688 -1.81532 0.78251 -0.54283 -1.81532 0.78251 0.99688 
-1.81264 0.63472 -0.54535 -1.81264 0.63472 0.9994 -1.81264 0.73332 -0.54535 
-1.81264 0.73332 0.9994 -1.8115 0.68402 -0.54599 -1.8115 0.68402 1.00003 
-1.80668 0.25646 0.86624 -1.80668 1.11158 -0.41219 -1.80611 0.39177 0.93784 
-1.80611 0.97627 -0.48379 -1.79659 0.43934 0.94712 -1.79659 0.9287 -0.49307 
-1.79262 0.30134 0.88031 -1.79262 1.0667 -0.42626 -1.78887 0.48727 0.95476 
-1.78887 0.88077 -0.50072 -1.78884 0.20547 0.80948 -1.78226 0.53688 0.96047 
-1.78226 0.83116 -0.50642 -1.78012 0.34713 0.8928 -1.78012 1.02091 -0.43875 
-1.77795 0.58565 0.9647 -1.77795 0.78239 -0.51065 -1.77524 0.63489 0.96716 
-1.77524 0.73315 -0.51311 -1.77524 0.73315 0.96716 -1.77434 0.68402 -0.51393 
-1.77434 0.68402 0.96798 -1.77294 0.24941 0.82556 -1.76924 0.39374 0.90368 
-1.76924 0.9743 -0.44964 -1.75998 0.44104 0.91294 -1.75998 0.927 -0.45889 
-1.75862 0.29418 0.83994 -1.75238 0.48893 0.92054 -1.75238 0.87911 -0.4665 
-1.74644 0.53729 0.92648 -1.74644 0.83075 -0.47243 -1.74603 0.34515 0.85579 
-1.74603 1.02289 -0.40174 -1.7422 0.586 0.93073 -1.7422 0.78204 -0.47668 
-1.73964 0.63495 0.93328 -1.73964 0.73309 -0.47923 -1.73879 0.68402 0.93413 
-1.73508 0.39177 0.86681 -1.73508 0.97627 -0.41277 -1.7258 0.43934 0.87633 
-1.7258 0.9287 -0.42228 -1.71816 0.48727 0.88405 -1.71816 0.88077 -0.43 
-1.71354 0.33882 0.81396 -1.71245 0.53688 0.89066 -1.71245 0.83116 -0.43661 
-1.70822 0.58565 0.89497 -1.70822 0.78239 -0.44093 -1.70576 0.63489 0.89768 
-1.70272 0.39055 0.82833 -1.69333 0.43803 0.83786 -1.68576 0.48611 0.84591 
-1.68576 0.88193 -0.39186 -1.67993 0.53563 0.85255 -1.67993 0.83241 -0.3985 
-1.67604 0.58553 0.8576 -1.6629 0.43733 0.79804 -1.65527 0.48544 0.80622 
-1.64918 0.53476 0.81266 -1.64918 0.83328 -0.35861 -1.62056 0.53451 0.77152 
-3.27133 -0.53423 -0.77157 -3.26513 -0.48498 -0.76513 -3.24271 -0.83299 0.35856 
-3.24271 -0.53448 -0.81271 -3.23662 -0.88232 0.35212 -3.23662 -0.48515 -0.80627 
-3.22899 -0.93042 0.34395 -3.22899 -0.43704 -0.79809 -3.21585 -0.78222 0.4035 
-3.21585 -0.58525 -0.85765 -3.21196 -0.83212 0.39845 -3.21196 -0.53534 -0.8526 
-3.20613 -0.88165 0.39181 -3.20613 -0.48582 -0.84596 -3.19856 -0.92972 0.38377 
-3.19856 -0.43774 -0.83791 -3.18917 -0.9772 0.37423 -3.18917 -0.39026 -0.82838 
-3.18613 -0.63461 -0.89773 -3.18367 -0.7821 0.44088 -3.18367 -0.58536 -0.89502 
-3.17943 -0.83087 0.43656 -3.17943 -0.53659 -0.89071 -3.17834 -0.33853 -0.81401 
-3.17373 -0.88048 0.42995 -3.17373 -0.48698 -0.8841 -3.16609 -0.92841 0.42223 
-3.16609 -0.43906 -0.87638 -3.15681 -0.97598 0.41272 -3.15681 -0.39148 -0.86686 
-3.1531 -0.68373 -0.93418 -3.15225 -0.7328 0.47918 -3.15225 -0.63466 -0.93333 
-3.14969 -0.78175 0.47663 -3.14969 -0.58571 -0.93077 -3.14586 -1.0226 0.40169 
-3.14586 -0.34486 -0.85584 -3.14545 -0.83046 0.47238 -3.14545 -0.537 -0.92653 
-3.13951 -0.87882 0.46645 -3.13951 -0.48864 -0.92059 -3.13327 -1.07357 0.38584 
-3.13327 -0.29389 -0.83999 -3.13191 -0.92671 0.45884 -3.13191 -0.44075 -0.91299 
-3.12265 -0.97402 0.44959 -3.12265 -0.39345 -0.90373 -3.11895 -1.11834 0.37146 
-3.11895 -0.24913 -0.82561 -3.11755 -0.68373 -0.96802 -3.11755 -0.68373 0.51388 
-3.11665 -0.73286 -0.96721 -3.11665 -0.73286 0.51306 -3.11665 -0.63461 -0.96721 
-3.11394 -0.7821 0.5106 -3.11394 -0.58536 -0.96475 -3.11176 -1.02062 0.4387 
-3.11176 -0.34684 -0.89285 -3.10963 -0.83087 0.50637 -3.10963 -0.53659 -0.96052 
-3.10305 -1.16229 0.35539 -3.10305 -0.20518 -0.80953 -3.10302 -0.88048 0.50067 
-3.10302 -0.48698 -0.95481 -3.09927 -1.06642 0.42621 -3.09927 -0.30105 -0.88035 
-3.0953 -0.92841 0.49302 -3.0953 -0.43906 -0.94717 -3.08578 -0.97598 0.48374 
-3.08578 -0.39148 -0.93789 -3.08568 -0.16263 -0.7921 -3.08521 -1.11129 0.41214 
-3.08521 -0.25618 -0.86629 -3.08039 -0.68373 -1.00008 -3.08039 -0.68373 0.54594 
-3.07925 -0.73304 -0.99945 -3.07925 -0.73304 0.5453 -3.07925 -0.63443 -0.99945 
-3.07925 -0.63443 0.5453 -3.07657 -0.78222 -0.99693 -3.07657 -0.78222 0.54278 
-3.07657 -0.58525 -0.99693 -3.07657 -0.58525 0.54278 -3.07476 -1.0226 0.4728 
-3.07476 -0.34486 -0.92694 -3.07151 -0.83212 -0.99304 -3.07151 -0.83212 0.53889 
-3.07151 -0.53534 -0.99304 -3.0696 -1.15513 0.39654 -3.0696 -0.21234 -0.85069 
-3.06655 -0.12021 -0.77237 -3.06488 -0.88165 0.53306 -3.06488 -0.48582 -0.98721 
-3.05891 -1.07357 0.46021 -3.05891 -0.29389 -0.91435 -3.05683 -0.92972 0.5255 
-3.05683 -0.43774 -0.97964 -3.0525 -1.19783 0.37943 -3.0525 -0.16963 -0.83358 
-3.0473 -0.9772 0.5161 -3.0473 -0.39026 -0.97025 -3.04453 -1.11834 0.44589 
-3.04453 -0.24913 -0.90003 -3.04169 -0.68373 -1.03028 -3.04169 -0.68373 0.57613 
-3.04049 -0.73309 -1.02966 -3.04049 -0.73309 0.57551 -3.04049 -0.63437 -1.02966 
-3.04049 -0.63437 0.57551 -3.03681 -0.78304 -1.02774 -3.03681 -0.78304 0.5736 
-3.03681 -0.58442 -1.02774 -3.03681 -0.58442 0.5736 -3.03393 -1.2393 0.36086 
-3.03393 -0.12816 -0.81501 -3.03293 -1.02893 0.50528 -3.03293 -0.33853 -0.95943 
-3.03163 -0.83299 -1.02379 -3.03163 -0.83299 0.56964 -3.03163 -0.53448 -1.02379 
-3.03163 -0.53448 0.56964 -3.02845 -1.16229 0.42999 -3.02845 -0.20518 -0.88413 
-3.02519 -0.88232 -1.0177 -3.02519 -0.88232 0.56356 -3.02519 -0.48515 -1.0177 
-3.01701 -0.93042 -1.01007 -3.01701 -0.93042 0.55592 -3.01701 -0.43704 -1.01007 
-3.01681 -1.07963 0.49226 -3.01681 -0.28784 -0.94641 -3.01395 -1.27943 0.34088 
-3.01395 -0.08803 -0.79503 -3.01102 -1.20483 0.41261 -3.01102 -0.16263 -0.86676 
-3.00395 -0.98264 0.5471 -3.00395 -0.38483 -1.00124 -3.0019 -1.12439 0.47776 
-3.0019 -0.24308 -0.93191 -3.00156 -0.68373 -1.05854 -3.00156 -0.68373 0.6044 
-2.99925 -0.73373 -1.05858 -2.99925 -0.73373 0.60443 -2.99925 -0.63373 -1.05858 
-2.99925 -0.63373 0.60443 -2.99556 -0.78361 -1.05653 -2.99556 -0.78361 0.60239 
-2.99556 -0.58385 -1.05653 -2.99556 -0.58385 0.60239 -2.99259 -1.31813 0.31953 
-2.99259 -0.04934 -0.77367 -2.99129 -1.24725 0.39349 -2.99129 -0.12021 -0.84763 
-2.99048 -0.83324 -1.05241 -2.99048 -0.83324 0.59826 -2.99048 -0.53423 -1.05241 
-2.99048 -0.53423 0.59826 -2.98919 -1.03425 0.53587 -2.98919 -0.33321 -0.99001 
-2.98563 -1.16807 0.46155 -2.98563 -0.19939 -0.9157 -2.98405 -0.88249 -1.04621 
-2.98405 -0.88249 0.59207 -2.98405 -0.48498 -1.04621 -2.98405 -0.48498 0.59207 
-2.97308 -1.08455 0.52227 -2.97308 -0.28291 -0.97642 -2.9723 -0.93523 -1.03932 
-2.9723 -0.93523 0.58517 -2.9723 -0.43224 -1.03932 -2.9723 -0.43224 0.58517 
-2.97095 -1.28714 0.3732 -2.97095 -0.08033 -0.82735 -2.96992 -1.35529 0.29686 
-2.96992 -0.01217 -0.751 -2.967 -1.21148 0.44377 -2.967 -0.15598 -0.89792 
-2.96009 -0.68373 -1.0848 -2.96009 -0.68373 0.63066 -2.959 -0.98722 -1.03002 
-2.959 -0.98722 0.57587 -2.959 -0.38025 -1.03002 -2.959 -0.38025 0.57587 
-2.95787 -1.12919 0.50747 -2.95787 -0.23828 -0.96161 -2.95768 -0.73379 -1.08479 
-2.95768 -0.73379 0.63064 -2.95768 -0.63367 -1.08479 -2.95768 -0.63367 0.63064 
-2.95375 -0.78395 -1.08272 -2.95375 -0.78395 0.62857 -2.95375 -0.58351 -1.08272 
-2.95375 -0.58351 0.62857 -2.94906 -1.32577 0.35147 -2.94906 -0.0417 -0.80561 
-2.94856 -0.83362 -1.07852 -2.94856 -0.83362 0.62437 -2.94856 -0.53384 -1.07852 
-2.94856 -0.53384 0.62437 -2.94704 -1.25355 0.42428 -2.94704 -0.11392 -0.87843 
-2.94599 -1.39084 0.27293 -2.94599 0.02337 -0.72707 -2.94417 -1.03831 -1.01833 
-2.94417 -1.03831 0.56419 -2.94417 -0.32916 -1.01833 -2.9402 -1.17336 0.49127 
-2.9402 -0.1941 -0.94541 -2.93744 -0.88592 -1.07419 -2.93744 -0.88592 0.62004 
-2.93744 -0.48155 -1.07419 -2.93744 -0.48155 0.62004 -2.92787 -1.08835 -1.0043 
-2.92787 -1.08835 0.55016 -2.92787 -0.27912 -1.0043 -2.92612 -1.29327 0.40375 
-2.92612 -0.0742 -0.8579 -2.92604 -1.36262 0.3285 -2.92604 -0.00484 -0.78264 
-2.92535 -0.9386 -1.06687 -2.92535 -0.9386 0.61272 -2.92535 -0.42886 -1.06687 
-2.92535 -0.42886 0.61272 -2.92122 -1.21655 0.47311 -2.92122 -0.15091 -0.92726 
-2.92086 -1.42468 0.24779 -2.92086 0.05722 -0.70194 -2.91739 -0.68373 -1.10899 
-2.91739 -0.68373 0.65485 -2.91465 -0.73395 -1.10903 -2.91465 -0.73395 0.65488 
-2.91465 -0.63351 -1.10903 -2.91465 -0.63351 0.65488 -2.91153 -0.99079 -1.05713 
-2.91153 -0.99079 0.60298 -2.91153 -0.37667 -1.05713 -2.91153 -0.37667 0.60298 
-2.91117 -1.13334 -0.98961 -2.91117 -1.13334 0.53546 -2.91117 -0.23412 -0.98961 
-2.91072 -0.78405 -1.10683 -2.91072 -0.78405 0.65268 -2.91072 -0.58341 -1.10683 
-2.91072 -0.58341 0.65268 -2.91032 0.11192 -0.61608 -2.90403 -1.3315 0.38169 
-2.90403 -0.03596 -0.83583 -2.90131 -1.25816 0.45316 -2.90131 -0.1093 -0.90731 
-2.9007 -0.83662 -1.1045 -2.9007 -0.83662 0.65035 -2.9007 -0.53084 -1.1045 
-2.9007 -0.53084 0.65035 -2.89635 -1.04176 -1.04499 -2.89635 -1.04176 0.59085 
-2.89635 -0.32571 -1.04499 -2.89635 -0.32571 0.59085 -2.89458 -1.45674 0.22151 
-2.89458 0.08928 -0.67566 -2.89331 -1.1772 0.51885 -2.89331 -0.19026 -0.973 
-2.88937 -0.88875 -1.09965 -2.88937 -0.88875 0.6455 -2.88937 -0.47871 -1.09965 
-2.88937 -0.47871 0.6455 -2.88828 -1.41603 0.29074 -2.88828 0.04856 -0.74488 
-2.8821 0.14065 -0.58791 -2.88128 -1.09099 -1.02998 -2.88128 -1.09099 0.57584 
-2.88128 -0.27647 -1.02998 -2.88128 -0.27647 0.57584 -2.88007 -1.29761 0.43227 
-2.88007 -0.06986 -0.88642 -2.87666 -0.94148 -1.09199 -2.87666 -0.94148 0.63785 
-2.87666 -0.42598 -1.09199 -2.87666 -0.42598 0.63785 -2.87431 -1.21982 0.50036 
-2.87431 -0.14765 -0.9545 -2.87355 -0.68373 -1.13106 -2.87355 -0.68373 0.67692 
-2.87069 -0.73401 -1.13101 -2.87069 -0.73401 0.67686 -2.87069 -0.63345 -1.13101 
-2.87069 -0.63345 0.67686 -2.86755 -1.38679 0.34564 -2.86755 0.01932 -0.79978 
-2.86722 -1.48694 0.19415 -2.86722 0.11948 -0.6483 -2.86429 -1.13581 -1.01489 
-2.86429 -1.13581 0.56074 -2.86429 -0.23165 -1.01489 -2.86429 -0.23165 0.56074 
-2.86266 -0.99344 -1.08174 -2.86266 -0.99344 0.6276 -2.86266 -0.37402 -1.08174 
-2.86266 -0.37402 0.6276 -2.86224 -1.44855 0.26465 -2.86224 0.08108 -0.7188 
-2.86154 -0.78655 -1.13081 -2.86154 -0.78655 0.67667 -2.86154 -0.58091 -1.13081 
-2.86154 -0.58091 0.67667 -2.85424 -1.26108 0.48003 -2.85424 -0.10638 -0.93418 
-2.85179 -1.53559 0.10407 -2.85179 0.16813 -0.55822 -2.85121 -0.83912 -1.12799 
-2.85121 -0.83912 0.67385 -2.85121 -0.52835 -1.12799 -2.85121 -0.52835 0.67385 
-2.84864 -1.04348 -1.06877 -2.84864 -1.04348 0.61463 -2.84864 -0.32399 -1.06877 
-2.84864 -0.32399 0.61463 -2.84596 -1.1797 0.54367 -2.84596 -0.18776 -0.99781 
-2.84596 -0.18776 0.54367 -2.84454 -1.35446 0.39845 -2.84454 -0.013 -0.8526 
-2.83999 -0.89097 -1.12252 -2.83999 -0.89097 0.66837 -2.83999 -0.47649 -1.12252 
-2.83999 -0.47649 0.66837 -2.83884 -1.5152 0.16577 -2.83884 0.14774 -0.61992 
-2.835 -1.47939 0.23726 -2.835 0.11192 -0.6914 -2.83346 -1.09248 -1.05338 
-2.83346 -1.09248 0.59924 -2.83346 -0.27498 -1.05338 -2.83346 -0.27498 0.59924 
-2.82868 -1.43808 0.30633 -2.82868 -0.68373 -1.15095 -2.82868 -0.68373 0.69681 
-2.82868 0.07061 -0.76048 -2.82697 -0.94364 -1.11438 -2.82697 -0.94364 0.66023 
-2.82697 -0.42383 -1.11438 -2.82697 -0.42383 0.66023 -2.82667 -1.22209 0.52477 
-2.82667 -0.14538 -0.97891 -2.82043 -0.73632 -1.15283 -2.82043 -0.73632 0.69869 
-2.82043 -0.63115 -1.15283 -2.82043 -0.63115 0.69869 -2.81983 -1.31958 0.44816 
-2.81983 -0.04789 -0.90231 -2.81593 -1.13721 -1.03794 -2.81593 -1.13721 0.58379 
-2.81593 -0.23025 -1.03794 -2.81593 -0.23025 0.58379 -2.81379 -0.99419 -1.10363 
-2.81379 -0.99419 0.64948 -2.81379 -0.37328 -1.10363 -2.81379 -0.37328 0.64948 
-2.81113 -0.78875 -1.15209 -2.81113 -0.78875 0.69794 -2.81113 -0.57871 -1.15209 
-2.81113 -0.57871 0.69794 -2.80952 -1.54146 0.13645 -2.80952 0.174 -0.5906 
-2.80683 -1.50812 0.20903 -2.80683 0.14065 -0.66318 -2.80678 -1.40786 0.36069 
-2.80678 0.0404 -0.81484 -2.80165 -1.4693 0.27928 -2.80165 0.10183 -0.73343 
-2.80079 -0.84089 -1.14872 -2.80079 -0.84089 0.69457 -2.80079 -0.52658 -1.14872 
-2.80079 -0.52658 0.69457 -2.79952 -1.04413 -1.09028 -2.79952 -1.04413 0.63614 
-2.79952 -0.32333 -1.09028 -2.79952 -0.32333 0.63614 -2.79746 -1.18078 0.56628 
-2.79746 -0.18668 -1.02043 -2.79194 -1.28079 0.4967 -2.79194 -0.08667 -0.95084 
-2.78944 -0.89258 -1.14273 -2.78944 -0.89258 0.68858 -2.78944 -0.47489 -1.14273 
-2.78944 -0.47489 0.68858 -2.78455 -1.09281 -1.07444 -2.78455 -1.09281 0.6203 
-2.78455 -0.27465 -1.07444 -2.78455 -0.27465 0.6203 -2.78331 -1.3745 0.4125 
-2.78331 0.00704 -0.86665 -2.78288 -0.68373 -1.16862 -2.78288 -0.68373 0.71447 
-2.77714 -1.53559 0.17873 -2.77714 0.16813 -0.63287 -2.77712 -0.94368 -1.13415 
-2.77712 -0.94368 0.68 -2.77712 -0.42379 -1.13415 -2.77712 -0.42379 0.68 
-2.77443 -0.73636 -1.17013 -2.77443 -0.73636 0.71599 -2.77443 -0.63111 -1.17013 
-2.77443 -0.63111 0.71599 -2.77376 -1.4986 0.251 -2.77376 0.13114 -0.70515 
-2.76743 -1.4569 0.31964 -2.76743 0.08943 -0.77378 -2.76675 -1.13735 -1.05854 
-2.76675 -1.13735 0.6044 -2.76675 -0.23011 -1.05854 -2.76675 -0.23011 0.6044 
-2.76477 -0.78904 -1.16903 -2.76477 -0.78904 0.71489 -2.76477 -0.57842 -1.16903 
-2.76477 -0.57842 0.71489 -2.76385 -0.99404 -1.12299 -2.76385 -0.99404 0.66885 
-2.76385 -0.37343 -1.12299 -2.76385 -0.37343 0.66885 -2.76362 -1.2408 0.54025 
-2.76362 -0.12667 -0.9944 -2.7564 -1.33765 0.46288 -2.7564 -0.02981 -0.91702 
-2.75422 -0.84117 -1.16527 -2.75422 -0.84117 0.71112 -2.75422 -0.52629 -1.16527 
-2.75422 -0.52629 0.71112 -2.74969 -1.04352 -1.1093 -2.74969 -1.04352 0.65515 
-2.74969 -0.32394 -1.1093 -2.74969 -0.32394 0.65515 -2.74708 0.19274 -0.60276 
-2.7449 -1.42554 0.37324 -2.7449 0.05807 -0.82739 -2.74425 -1.5265 0.22102 
-2.74425 0.15903 -0.67517 -2.74193 -0.89399 -1.15885 -2.74193 -0.89399 0.70471 
-2.74193 -0.47347 -1.15885 -2.74193 -0.47347 0.70471 -2.73972 -1.48669 0.29157 
-2.73972 0.11922 -0.74571 -2.73628 -0.68373 -1.18401 -2.73628 -0.68373 0.72987 
-2.73467 -1.09198 -1.0931 -2.73467 -1.09198 0.63895 -2.73467 -0.27548 -1.0931 
-2.73467 -0.27548 0.63895 -2.73344 -1.19824 0.5808 -2.73344 -0.16922 -1.03494 
-2.72938 -0.94502 -1.1498 -2.72938 -0.94502 0.69565 -2.72938 -0.42244 -1.1498 
-2.72938 -0.42244 0.69565 -2.72806 -1.29779 0.51007 -2.72806 -0.06968 -0.96421 
-2.72736 -0.73648 -1.18522 -2.72736 -0.73648 0.73108 -2.72736 -0.63098 -1.18522 
-2.72736 -0.63098 0.73108 -2.71861 -1.39109 0.42509 -2.71861 0.02363 -0.87924 
-2.71764 -0.78908 -1.18369 -2.71764 -0.78908 0.72954 -2.71764 -0.57838 -1.18369 
-2.71764 -0.57838 0.72954 -2.71574 -0.99551 -1.13813 -2.71574 -0.99551 0.68399 
-2.71574 -0.37195 -1.13813 -2.71574 -0.37195 0.68399 -2.71398 -1.55225 0.1899 
-2.71398 0.18478 -0.64405 -2.71027 -1.51488 0.26217 -2.71027 0.14741 -0.71631 
-2.70605 -0.84222 -1.17957 -2.70605 -0.84222 0.72543 -2.70605 -0.52525 -1.17957 
-2.70605 -0.52525 0.72543 -2.70481 -1.47241 0.3306 -2.70481 0.10494 -0.78475 
-2.70206 -1.15391 -1.07168 -2.70206 -1.15391 0.61753 -2.70206 -0.21355 -1.07168 
-2.70206 -0.21355 0.61753 -2.70135 -1.04486 -1.12395 -2.70135 -1.04486 0.6698 
-2.70135 -0.3226 -1.12395 -2.70135 -0.3226 0.6698 -2.69862 -1.2568 0.55252 
-2.69862 -0.11066 -1.00667 -2.69368 -0.89488 -1.17263 -2.69368 -0.89488 0.71848 
-2.69368 -0.47258 -1.17263 -2.69368 -0.47258 0.71848 -2.69105 -1.35301 0.47436 
-2.69105 -0.01446 -0.92851 -2.68897 -0.68373 -1.1971 -2.68897 -0.68373 0.74296 
-2.68064 -0.94591 -1.16313 -2.68064 -0.94591 0.70898 -2.68064 -0.42155 -1.16313 
-2.68064 -0.42155 0.70898 -2.68015 -1.54114 0.23121 -2.68015 0.17367 -0.68536 
-2.67988 -0.73652 -1.1979 -2.67988 -0.73652 0.74376 -2.67988 -0.63094 -1.1979 
-2.67988 -0.63094 0.74376 -2.67926 -1.44013 0.38403 -2.67926 0.07267 -0.83817 
-2.67551 -1.50097 0.30155 -2.67551 0.13351 -0.7557 -2.66874 -0.78968 -1.19617 
-2.66874 -0.78968 0.74203 -2.66874 -0.57778 -1.19617 -2.66874 -0.57778 0.74203 
-2.66808 -1.21332 0.59159 -2.66808 -0.15414 -1.04573 -2.66693 -0.99619 -1.15095 
-2.66693 -0.99619 0.69681 -2.66693 -0.37127 -1.15095 -2.66693 -0.37127 0.69681 
-2.66386 -1.09989 -1.10988 -2.66386 -1.09989 0.65573 -2.66386 -0.26757 -1.10988 
-2.66386 -0.26757 0.65573 -2.6629 -1.31199 0.52009 -2.6629 -0.05547 -0.97423 
-2.65694 -0.8428 -1.19154 -2.65694 -0.8428 0.73739 -2.65694 -0.52466 -1.19154 
-2.65694 -0.52466 0.73739 -2.65266 -1.40442 0.43467 -2.65266 0.03695 -0.88881 
-2.64965 -1.56508 0.19924 -2.64965 0.19762 -0.65339 -2.64562 -1.52748 0.27117 
-2.64562 0.16001 -0.72531 -2.6448 -0.89524 -1.18402 -2.6448 -0.89524 0.72987 
-2.6448 -0.47223 -1.18402 -2.6448 -0.47223 0.72987 -2.64108 -1.48454 0.33918 
-2.64108 -0.68373 -1.20786 -2.64108 -0.68373 0.75371 -2.64108 0.11708 -0.79333 
-2.63292 -1.2699 0.56126 -2.63292 -0.09756 -1.0154 -2.63158 -0.94619 -1.174 
-2.63158 -0.94619 0.71986 -2.63158 -0.42128 -1.174 -2.63158 -0.42128 0.71986 
-2.63052 -1.16083 0.63218 -2.63052 -0.20663 -1.08633 -2.63045 -0.73695 -1.20847 
-2.63045 -0.73695 0.75433 -2.63045 -0.63051 -1.20847 -2.63045 -0.63051 0.75433 
-2.62984 -1.05173 -1.13854 -2.62984 -1.05173 0.6844 -2.62984 -0.31573 -1.13854 
-2.62984 -0.31573 0.6844 -2.62511 -1.36543 0.4823 -2.62511 -0.00204 -0.93645 
-2.61927 -0.79002 -1.20619 -2.61927 -0.79002 0.75205 -2.61927 -0.57744 -1.20619 
-2.61927 -0.57744 0.75205 -2.61523 -1.55186 0.23953 -2.61523 0.18439 -0.69367 
-2.61505 -1.45091 0.39168 -2.61505 0.08345 -0.84583 -2.61131 -1.51155 0.30902 
-2.61131 0.14408 -0.76317 -2.60758 -0.84277 -1.20103 -2.60758 -0.84277 0.74688 
-2.60758 -0.52469 -1.20103 -2.60758 -0.52469 0.74688 -2.59675 -1.32333 0.52671 
-2.59675 -0.04413 -0.98085 -2.59557 -1.21957 0.60389 -2.59557 -0.14789 -1.05804 
-2.59542 -0.89506 -1.193 -2.59542 -0.89506 0.73885 -2.59542 -0.47241 -1.193 
-2.59542 -0.47241 0.73885 -2.59457 -1.00172 -1.16345 -2.59457 -1.00172 0.70931 
-2.59457 -0.36575 -1.16345 -2.59457 -0.36575 0.70931 -2.59272 -0.68373 -1.21625 
-2.59272 -0.68373 0.7621 -2.59189 -1.10557 -1.12193 -2.59189 -1.10557 0.66778 
-2.59189 -0.26189 -1.12193 -2.59189 -0.26189 0.66778 -2.58773 -1.41362 0.44163 
-2.58773 0.04616 -0.89578 -2.58442 -1.57405 0.20671 -2.58442 0.20659 -0.66086 
-2.58193 -0.73699 -1.21636 -2.58193 -0.73699 0.76221 -2.58193 -0.63047 -1.21636 
-2.58193 -0.63047 0.76221 -2.5809 -1.53658 0.27736 -2.5809 0.16912 -0.7315 
-2.57652 -1.49324 0.34534 -2.57652 0.12578 -0.79948 -2.57046 -0.79029 -1.21356 
-2.57046 -0.79029 0.75941 -2.57046 -0.57717 -1.21356 -2.57046 -0.57717 0.75941 
-2.55982 -1.27481 0.57147 -2.55982 -0.09266 -1.02562 -2.55977 -1.37334 0.48811 
-2.55977 0.00588 -0.94226 -2.55866 -0.9509 -1.18411 -2.55866 -0.9509 0.72997 
-2.55866 -0.41657 -1.18411 -2.55866 -0.41657 0.72997 -2.55863 -0.84302 -1.20786 
-2.55863 -0.84302 0.75371 -2.55863 -0.52444 -1.20786 -2.55863 -0.52444 0.75371 
-2.55737 -1.16555 0.64209 -2.55737 -0.20192 -1.09624 -2.55688 -1.05636 -1.14841 
-2.55688 -1.05636 0.69426 -2.55688 -0.31111 -1.14841 -2.55688 -0.31111 0.69426 
-2.55016 -1.55927 0.24471 -2.55016 0.19181 -0.69886 -2.54959 -1.45824 0.39695 
-2.54959 0.09077 -0.8511 -2.54619 -1.51869 0.31405 -2.54619 0.15122 -0.76819 
-2.54401 -0.68373 -1.22226 -2.54401 -0.68373 0.76811 -2.53281 -0.7371 -1.22187 
-2.53281 -0.7371 0.76772 -2.53281 -0.63037 -1.22187 -2.53281 -0.63037 0.76772 
-2.52224 -1.2229 0.61167 -2.52224 -0.14457 -1.06582 -2.52219 -1.41966 0.44569 
-2.52219 0.05219 -0.89984 -2.52159 -1.32888 0.53324 -2.52159 -0.03859 -0.98738 
-2.52139 -1.00552 -1.17088 -2.52139 -1.00552 0.71673 -2.52139 -0.36195 -1.17088 
-2.52139 -0.36195 0.71673 -2.52135 -0.79031 -1.21852 -2.52135 -0.79031 0.76437 
-2.52135 -0.57716 -1.21852 -2.52135 -0.57716 0.76437 -2.52092 -0.89686 -1.20122 
-2.52092 -0.89686 0.74708 -2.52092 -0.47061 -1.20122 -2.52092 -0.47061 0.74708 
-2.51914 -1.10899 -1.12918 -2.51914 -1.10899 0.67504 -2.51914 -0.25847 -1.12918 
-2.51914 -0.25847 0.67504 -2.5156 -1.54201 0.28138 -2.5156 0.17454 -0.73552 
-2.51537 -1.58054 0.20987 -2.51537 0.21308 -0.66402 -2.5114 -1.49848 0.34904 
-2.5114 0.13102 -0.80319 -2.49506 -0.68373 -1.22587 -2.49506 -0.68373 0.77172 
-2.48423 -1.27854 0.57588 -2.48423 -0.08892 -1.03003 -2.48423 -1.1679 0.64707 
-2.48423 -0.19956 -1.10121 -2.48419 -1.37708 0.49252 -2.48419 0.00962 -0.94666 
-2.48419 -1.46203 0.39966 -2.48419 0.09456 -0.85381 -2.48378 -0.95211 -1.18965 
-2.48378 -0.95211 0.7355 -2.48378 -0.41536 -1.18965 -2.48378 -0.41536 0.7355 
-2.48378 -1.05868 -1.15335 -2.48378 -1.05868 0.6992 -2.48378 -0.30879 -1.15335 
-2.48378 -0.30879 0.6992 -2.48375 -0.84423 -1.21339 -2.48375 -0.84423 0.75924 
-2.48375 -0.52323 -1.21339 -2.48375 -0.52323 0.75924 -2.48375 -0.73713 -1.22493 
-2.48375 -0.73713 0.77079 -2.48375 -0.63033 -1.22493 -2.48375 -0.63033 0.77079 
-2.48085 -1.56362 0.24683 -2.48085 0.19615 -0.70098 -2.48085 -1.52231 0.3166 
-2.48085 0.15484 -0.77074 -2.44599 -1.54409 0.28261 -2.44599 -1.50023 0.35028 
-2.44599 -1.4218 0.44765 -2.44599 -1.33073 0.53542 -2.44599 -1.22447 0.61412 
-2.44599 -1.11013 -1.13161 -2.44599 -1.11013 0.67746 -2.44599 -1.00644 -1.17357 
-2.44599 -1.00644 0.71943 -2.44599 -0.89746 -1.20397 -2.44599 -0.89746 0.74982 
-2.44599 -0.79061 -1.22135 -2.44599 -0.79061 0.7672 -2.44599 -0.68373 -1.22707 
-2.44599 -0.68373 0.77293 -2.44599 -0.57685 -1.22135 -2.44599 -0.57685 0.7672 
-2.44599 -0.47001 -1.20397 -2.44599 -0.47001 0.74982 -2.44599 -0.36103 -1.17357 
-2.44599 -0.36103 0.71943 -2.44599 -0.25733 -1.13161 -2.44599 -0.25733 0.67746 
-2.44599 -0.14299 -1.06826 -2.44599 -0.03674 -0.98957 -2.44599 0.05434 -0.9018 
-2.44599 0.13276 -0.80442 -2.44599 0.17663 -0.73676 -2.44599 0.21524 -0.66507 
-2.41114 -1.52231 0.3166 -2.41114 0.15484 -0.77074 -2.41114 -1.56362 0.24683 
-2.41114 0.19615 -0.70098 -2.40823 -0.73713 -1.22493 -2.40823 -0.73713 0.77079 
-2.40823 -0.63033 -1.22493 -2.40823 -0.63033 0.77079 -2.40823 -0.84423 -1.21339 
-2.40823 -0.84423 0.75924 -2.40823 -0.52323 -1.21339 -2.40823 -0.52323 0.75924 
-2.40821 -1.05868 -1.15335 -2.40821 -1.05868 0.6992 -2.40821 -0.30879 -1.15335 
-2.40821 -0.30879 0.6992 -2.4082 -0.95211 -1.18965 -2.4082 -0.95211 0.7355 
-2.4082 -0.41536 -1.18965 -2.4082 -0.41536 0.7355 -2.40779 -1.46203 0.39966 
-2.40779 0.09456 -0.85381 -2.40779 -1.37708 0.49252 -2.40779 0.00962 -0.94666 
-2.40776 -1.1679 0.64707 -2.40776 -0.19956 -1.10121 -2.40776 -1.27854 0.57588 
-2.40776 -0.08892 -1.03003 -2.39692 -0.68373 -1.22587 -2.39692 -0.68373 0.77172 
-2.38059 -1.49848 0.34904 -2.38059 0.13102 -0.80319 -2.37661 -1.58054 0.20987 
-2.37661 0.21308 -0.66402 -2.37638 -1.54201 0.28138 -2.37638 0.17454 -0.73552 
-2.37285 -1.10899 -1.12918 -2.37285 -1.10899 0.67504 -2.37285 -0.25847 -1.12918 
-2.37285 -0.25847 0.67504 -2.37107 -0.89686 -1.20122 -2.37107 -0.89686 0.74708 
-2.37107 -0.47061 -1.20122 -2.37107 -0.47061 0.74708 -2.37063 -0.79031 -1.21852 
-2.37063 -0.79031 0.76437 -2.37063 -0.57716 -1.21852 -2.37063 -0.57716 0.76437 
-2.37059 -1.00552 -1.17088 -2.37059 -1.00552 0.71673 -2.37059 -0.36195 -1.17088 
-2.37059 -0.36195 0.71673 -2.3704 -1.32888 0.53324 -2.3704 -0.03859 -0.98738 
-2.3698 -1.41966 0.44569 -2.3698 0.05219 -0.89984 -2.36974 -1.2229 0.61167 
-2.36974 -0.14457 -1.06582 -2.35917 -0.7371 -1.22187 -2.35917 -0.7371 0.76772 
-2.35917 -0.63037 -1.22187 -2.35917 -0.63037 0.76772 -2.34797 -0.68373 -1.22226 
-2.34797 -0.68373 0.76811 -2.3458 -1.51869 0.31405 -2.3458 0.15122 -0.76819 
-2.34239 -1.45824 0.39695 -2.34239 0.09077 -0.8511 -2.34183 -1.55927 0.24471 
-2.34183 0.19181 -0.69886 -2.3351 -1.05636 -1.14841 -2.3351 -1.05636 0.69426 
-2.3351 -0.31111 -1.14841 -2.3351 -0.31111 0.69426 -2.33461 -1.16555 0.64209 
-2.33461 -0.20192 -1.09624 -2.33336 -0.84302 -1.20786 -2.33336 -0.84302 0.75371 
-2.33336 -0.52444 -1.20786 -2.33336 -0.52444 0.75371 -2.33332 -0.9509 -1.18411 
-2.33332 -0.9509 0.72997 -2.33332 -0.41657 -1.18411 -2.33332 -0.41657 0.72997 
-2.33221 -1.37334 0.48811 -2.33221 0.00588 -0.94226 -2.33216 -1.27481 0.57147 
-2.33216 -0.09266 -1.02562 -2.32152 -0.79029 -1.21356 -2.32152 -0.79029 0.75941 
-2.32152 -0.57717 -1.21356 -2.32152 -0.57717 0.75941 -2.31547 -1.49324 0.34534 
-2.31547 0.12578 -0.79948 -2.31108 -1.53658 0.27736 -2.31108 0.16912 -0.7315 
-2.31005 -0.73699 -1.21636 -2.31005 -0.73699 0.76221 -2.31005 -0.63047 -1.21636 
-2.31005 -0.63047 0.76221 -2.30756 -1.57405 0.20671 -2.30756 0.20659 -0.66086 
-2.30425 -1.41362 0.44163 -2.30425 0.04616 -0.89578 -2.30009 -1.10557 -1.12193 
-2.30009 -1.10557 0.66778 -2.30009 -0.26189 -1.12193 -2.30009 -0.26189 0.66778 
-2.29926 -0.68373 -1.21625 -2.29926 -0.68373 0.7621 -2.29742 -1.00172 -1.16345 
-2.29742 -1.00172 0.70931 -2.29742 -0.36575 -1.16345 -2.29742 -0.36575 0.70931 
-2.29656 -0.89506 -1.193 -2.29656 -0.89506 0.73885 -2.29656 -0.47241 -1.193 
-2.29656 -0.47241 0.73885 -2.29641 -1.21957 0.60389 -2.29641 -0.14789 -1.05804 
-2.29524 -1.32333 0.52671 -2.29524 -0.04413 -0.98085 -2.2844 -0.84277 -1.20103 
-2.2844 -0.84277 0.74688 -2.2844 -0.52469 -1.20103 -2.2844 -0.52469 0.74688 
-2.28068 -1.51155 0.30902 -2.28068 0.14408 -0.76317 -2.27694 -1.45091 0.39168 
-2.27694 0.08345 -0.84583 -2.27675 -1.55186 0.23953 -2.27675 0.18439 -0.69367 
-2.27271 -0.79002 -1.20619 -2.27271 -0.79002 0.75205 -2.27271 -0.57744 -1.20619 
-2.27271 -0.57744 0.75205 -2.26687 -1.36543 0.4823 -2.26687 -0.00204 -0.93645 
-2.26215 -1.05173 -1.13854 -2.26215 -1.05173 0.6844 -2.26215 -0.31573 -1.13854 
-2.26215 -0.31573 0.6844 -2.26154 -0.73695 -1.20847 -2.26154 -0.73695 0.75433 
-2.26154 -0.63051 -1.20847 -2.26154 -0.63051 0.75433 -2.26146 -1.16083 0.63218 
-2.26146 -0.20663 -1.08633 -2.26041 -0.94619 -1.174 -2.26041 -0.94619 0.71986 
-2.26041 -0.42128 -1.174 -2.26041 -0.42128 0.71986 -2.25907 -1.2699 0.56126 
-2.25907 -0.09756 -1.0154 -2.2509 -1.48454 0.33918 -2.2509 -0.68373 -1.20786 
-2.2509 -0.68373 0.75371 -2.2509 0.11708 -0.79333 -2.24718 -0.89524 -1.18402 
-2.24718 -0.89524 0.72987 -2.24718 -0.47223 -1.18402 -2.24718 -0.47223 0.72987 
-2.24636 -1.52748 0.27117 -2.24636 0.16001 -0.72531 -2.24234 -1.56508 0.19924 
-2.24234 0.19762 -0.65339 -2.23933 -1.40442 0.43467 -2.23933 0.03695 -0.88881 
-2.23504 -0.8428 -1.19154 -2.23504 -0.8428 0.73739 -2.23504 -0.52466 -1.19154 
-2.23504 -0.52466 0.73739 -2.22909 -1.31199 0.52009 -2.22909 -0.05547 -0.97423 
-2.22812 -1.09989 -1.10988 -2.22812 -1.09989 0.65573 -2.22812 -0.26757 -1.10988 
-2.22812 -0.26757 0.65573 -2.22505 -0.99619 -1.15095 -2.22505 -0.99619 0.69681 
-2.22505 -0.37127 -1.15095 -2.22505 -0.37127 0.69681 -2.2239 -1.21332 0.59159 
-2.2239 -0.15414 -1.04573 -2.22324 -0.78968 -1.19617 -2.22324 -0.78968 0.74203 
-2.22324 -0.57778 -1.19617 -2.22324 -0.57778 0.74203 -2.21648 -1.50097 0.30155 
-2.21648 0.13351 -0.7557 -2.21272 -1.44013 0.38403 -2.21272 0.07267 -0.83817 
-2.21211 -0.73652 -1.1979 -2.21211 -0.73652 0.74376 -2.21211 -0.63094 -1.1979 
-2.21211 -0.63094 0.74376 -2.21183 -1.54114 0.23121 -2.21183 0.17367 -0.68536 
-2.21134 -0.94591 -1.16313 -2.21134 -0.94591 0.70898 -2.21134 -0.42155 -1.16313 
-2.21134 -0.42155 0.70898 -2.20301 -0.68373 -1.1971 -2.20301 -0.68373 0.74296 
-2.20093 -1.35301 0.47436 -2.20093 -0.01446 -0.92851 -2.19831 -0.89488 -1.17263 
-2.19831 -0.89488 0.71848 -2.19831 -0.47258 -1.17263 -2.19831 -0.47258 0.71848 
-2.19336 -1.2568 0.55252 -2.19336 -0.11066 -1.00667 -2.19064 -1.04486 -1.12395 
-2.19064 -1.04486 0.6698 -2.19064 -0.3226 -1.12395 -2.19064 -0.3226 0.6698 
-2.18992 -1.15391 -1.07168 -2.18992 -1.15391 0.61753 -2.18992 -0.21355 -1.07168 
-2.18992 -0.21355 0.61753 -2.18717 -1.47241 0.3306 -2.18717 0.10494 -0.78475 
-2.18594 -0.84222 -1.17957 -2.18594 -0.84222 0.72543 -2.18594 -0.52525 -1.17957 
-2.18594 -0.52525 0.72543 -2.18171 -1.51488 0.26217 -2.18171 0.14741 -0.71631 
-2.178 -1.55225 0.1899 -2.178 0.18478 -0.64405 -2.17625 -0.99551 -1.13813 
-2.17625 -0.99551 0.68399 -2.17625 -0.37195 -1.13813 -2.17625 -0.37195 0.68399 
-2.17434 -0.78908 -1.18369 -2.17434 -0.78908 0.72954 -2.17434 -0.57838 -1.18369 
-2.17434 -0.57838 0.72954 -2.17337 -1.39109 0.42509 -2.17337 0.02363 -0.87924 
-2.16462 -0.73648 -1.18522 -2.16462 -0.73648 0.73108 -2.16462 -0.63098 -1.18522 
-2.16462 -0.63098 0.73108 -2.16393 -1.29779 0.51007 -2.16393 -0.06968 -0.96421 
-2.16261 -0.94502 -1.1498 -2.16261 -0.94502 0.69565 -2.16261 -0.42244 -1.1498 
-2.16261 -0.42244 0.69565 -2.15855 -1.19824 0.5808 -2.15855 -0.16922 -1.03494 
-2.15732 -1.09198 -1.0931 -2.15732 -1.09198 0.63895 -2.15732 -0.27548 -1.0931 
-2.15732 -0.27548 0.63895 -2.15571 -0.68373 -1.18401 -2.15571 -0.68373 0.72987 
-2.15227 -1.48669 0.29157 -2.15227 0.11922 -0.74571 -2.15005 -0.89399 -1.15885 
-2.15005 -0.89399 0.70471 -2.15005 -0.47347 -1.15885 -2.15005 -0.47347 0.70471 
-2.14774 -1.5265 0.22102 -2.14774 0.15903 -0.67517 -2.14708 -1.42554 0.37324 
-2.14708 0.05807 -0.82739 -2.1449 -1.5602 0.14862 -2.1449 0.19274 -0.60276 
-2.14229 -1.04352 -1.1093 -2.14229 -1.04352 0.65515 -2.14229 -0.32394 -1.1093 
-2.14229 -0.32394 0.65515 -2.13777 -0.84117 -1.16527 -2.13777 -0.84117 0.71112 
-2.13777 -0.52629 -1.16527 -2.13777 -0.52629 0.71112 -2.13558 -1.33765 0.46288 
-2.13558 -0.02981 -0.91702 -2.12836 -1.2408 0.54025 -2.12836 -0.12667 -0.9944 
-2.12813 -0.99404 -1.12299 -2.12813 -0.99404 0.66885 -2.12813 -0.37343 -1.12299 
-2.12813 -0.37343 0.66885 -2.12721 -0.78904 -1.16903 -2.12721 -0.78904 0.71489 
-2.12721 -0.57842 -1.16903 -2.12721 -0.57842 0.71489 -2.12523 -1.13735 -1.05854 
-2.12523 -1.13735 0.6044 -2.12523 -0.23011 -1.05854 -2.12523 -0.23011 0.6044 
-2.12455 -1.4569 0.31964 -2.12455 0.08943 -0.77378 -2.11823 -1.4986 0.251 
-2.11823 0.13114 -0.70515 -2.11756 -0.73636 -1.17013 -2.11756 -0.73636 0.71599 
-2.11756 -0.63111 -1.17013 -2.11756 -0.63111 0.71599 -2.11487 -0.94368 -1.13415 
-2.11487 -0.94368 0.68 -2.11487 -0.42379 -1.13415 -2.11487 -0.42379 0.68 
-2.11485 -1.53559 0.17873 -2.11485 0.16813 -0.63287 -2.1091 -0.68373 -1.16862 
-2.1091 -0.68373 0.71447 -2.10867 -1.3745 0.4125 -2.10867 0.00704 -0.86665 
-2.10744 -1.09281 -1.07444 -2.10744 -1.09281 0.6203 -2.10744 -0.27465 -1.07444 
-2.10744 -0.27465 0.6203 -2.10255 -0.89258 -1.14273 -2.10255 -0.89258 0.68858 
-2.10255 -0.47489 -1.14273 -2.10255 -0.47489 0.68858 -2.10005 -1.28079 0.4967 
-2.10005 -0.08667 -0.95084 -2.09452 -1.18078 0.56628 -2.09452 -0.18668 -1.02043 
-2.09247 -1.04413 -1.09028 -2.09247 -1.04413 0.63614 -2.09247 -0.32333 -1.09028 
-2.09247 -0.32333 0.63614 -2.0912 -0.84089 -1.14872 -2.0912 -0.84089 0.69457 
-2.0912 -0.52658 -1.14872 -2.0912 -0.52658 0.69457 -2.09034 -1.4693 0.27928 
-2.09034 0.10183 -0.73343 -2.08521 -1.40786 0.36069 -2.08521 0.0404 -0.81484 
-2.08516 -1.50812 0.20903 -2.08516 0.14065 -0.66318 -2.08247 -1.54146 0.13645 
-2.08247 0.174 -0.5906 -2.08086 -0.78875 -1.15209 -2.08086 -0.78875 0.69794 
-2.08086 -0.57871 -1.15209 -2.08086 -0.57871 0.69794 -2.0782 -0.99419 -1.10363 
-2.0782 -0.99419 0.64948 -2.0782 -0.37328 -1.10363 -2.0782 -0.37328 0.64948 
-2.07605 -1.13721 -1.03794 -2.07605 -1.13721 0.58379 -2.07605 -0.23025 -1.03794 
-2.07605 -0.23025 0.58379 -2.07216 -1.31958 0.44816 -2.07216 -0.04789 -0.90231 
-2.07155 -0.73632 -1.15283 -2.07155 -0.73632 0.69869 -2.07155 -0.63115 -1.15283 
-2.07155 -0.63115 0.69869 -2.06532 -1.22209 0.52477 -2.06532 -0.14538 -0.97891 
-2.06502 -0.94364 -1.11438 -2.06502 -0.94364 0.66023 -2.06502 -0.42383 -1.11438 
-2.06502 -0.42383 0.66023 -2.06331 -1.43808 0.30633 -2.06331 -0.68373 -1.15095 
-2.06331 -0.68373 0.69681 -2.06331 0.07061 -0.76048 -2.05852 -1.09248 -1.05338 
-2.05852 -1.09248 0.59924 -2.05852 -0.27498 -1.05338 -2.05852 -0.27498 0.59924 
-2.05698 -1.47939 0.23726 -2.05698 0.11192 -0.6914 -2.05314 -1.5152 0.16577 
-2.05314 0.14774 -0.61992 -2.052 -0.89097 -1.12252 -2.052 -0.89097 0.66837 
-2.052 -0.47649 -1.12252 -2.052 -0.47649 0.66837 -2.04744 -1.35446 0.39845 
-2.04744 -0.013 -0.8526 -2.04603 -1.1797 -0.99781 -2.04603 -1.1797 0.54367 
-2.04603 -0.18776 -0.99781 -2.04603 -0.18776 0.54367 -2.04334 -1.04348 -1.06877 
-2.04334 -1.04348 0.61463 -2.04334 -0.32399 -1.06877 -2.04334 -0.32399 0.61463 
-2.04078 -0.83912 -1.12799 -2.04078 -0.83912 0.67385 -2.04078 -0.52835 -1.12799 
-2.04078 -0.52835 0.67385 -2.04019 0.16813 -0.55822 -2.03774 -1.26108 0.48003 
-2.03774 -0.10638 -0.93418 -2.03044 -0.78655 -1.13081 -2.03044 -0.78655 0.67667 
-2.03044 -0.58091 -1.13081 -2.03044 -0.58091 0.67667 -2.02974 -1.44855 0.26465 
-2.02974 0.08108 -0.7188 -2.02932 -0.99344 -1.08174 -2.02932 -0.99344 0.6276 
-2.02932 -0.37402 -1.08174 -2.02932 -0.37402 0.6276 -2.0277 -1.13581 -1.01489 
-2.0277 -1.13581 0.56074 -2.0277 -0.23165 -1.01489 -2.0277 -0.23165 0.56074 
-2.02477 0.11948 -0.6483 -2.02443 -1.38679 0.34564 -2.02443 0.01932 -0.79978 
-2.02129 -0.73401 -1.13101 -2.02129 -0.73401 0.67686 -2.02129 -0.63345 -1.13101 
-2.02129 -0.63345 0.67686 -2.01844 -0.68373 -1.13106 -2.01844 -0.68373 0.67692 
-2.01767 -1.21982 0.50036 -2.01767 -0.14765 -0.9545 -2.01532 -0.94148 -1.09199 
-2.01532 -0.94148 0.63785 -2.01532 -0.42598 -1.09199 -2.01532 -0.42598 0.63785 
-2.01192 -1.29761 0.43227 -2.01192 -0.06986 -0.88642 -2.0107 -1.09099 -1.02998 
-2.0107 -1.09099 0.57584 -2.0107 -0.27647 -1.02998 -2.0107 -0.27647 0.57584 
-2.0037 -1.41603 0.29074 -2.0037 0.04856 -0.74488 -2.00261 -0.88875 -1.09965 
-2.00261 -0.88875 0.6455 -2.00261 -0.47871 -1.09965 -2.00261 -0.47871 0.6455 
-1.99868 -1.1772 0.51885 -1.99868 -0.19026 -0.973 -1.99741 0.08928 -0.67566 
-1.99563 -1.04176 -1.04499 -1.99563 -1.04176 0.59085 -1.99563 -0.32571 -1.04499 
-1.99563 -0.32571 0.59085 -1.99129 -0.83662 -1.1045 -1.99129 -0.83662 0.65035 
-1.99129 -0.53084 -1.1045 -1.99129 -0.53084 0.65035 -1.99068 -1.25816 0.45316 
-1.99068 -0.1093 -0.90731 -1.98795 -1.3315 0.38169 -1.98795 -0.03596 -0.83583 
-1.98127 -0.78405 -1.10683 -1.98127 -0.78405 0.65268 -1.98127 -0.58341 -1.10683 
-1.98127 -0.58341 0.65268 -1.98081 -1.13334 0.53546 -1.98081 -0.23412 -0.98961 
-1.98045 -0.99079 -1.05713 -1.98045 -0.99079 0.60298 -1.98045 -0.37667 -1.05713 
-1.98045 -0.37667 0.60298 -1.97734 -0.73395 -1.10903 -1.97734 -0.73395 0.65488 
-1.97734 -0.63351 -1.10903 -1.97734 -0.63351 0.65488 -1.9746 -0.68373 -1.10899 
-1.9746 -0.68373 0.65485 -1.97113 0.05722 -0.70194 -1.97076 -1.21655 0.47311 
-1.97076 -0.15091 -0.92726 -1.96664 -0.9386 -1.06687 -1.96664 -0.9386 0.61272 
-1.96664 -0.42886 -1.06687 -1.96664 -0.42886 0.61272 -1.96594 -1.36262 0.3285 
-1.96594 -0.00484 -0.78264 -1.96586 -1.29327 0.40375 -1.96586 -0.0742 -0.8579 
-1.96412 -1.08835 -1.0043 -1.96412 -1.08835 0.55016 -1.96412 -0.27912 -1.0043 
-1.95455 -0.88592 -1.07419 -1.95455 -0.88592 0.62004 -1.95455 -0.48155 -1.07419 
-1.95455 -0.48155 0.62004 -1.95178 -1.17336 0.49127 -1.95178 -0.1941 -0.94541 
-1.94781 -1.03831 -1.01833 -1.94781 -1.03831 0.56419 -1.94781 -0.32916 -1.01833 
-1.94599 0.02337 -0.72707 -1.94495 -1.25355 0.42428 -1.94495 -0.11392 -0.87843 
-1.94342 -0.83362 -1.07852 -1.94342 -0.83362 0.62437 -1.94342 -0.53384 -1.07852 
-1.94342 -0.53384 0.62437 -1.94292 -1.32577 0.35147 -1.94292 -0.0417 -0.80561 
-1.93823 -0.78395 -1.08272 -1.93823 -0.78395 0.62857 -1.93823 -0.58351 -1.08272 
-1.93823 -0.58351 0.62857 -1.9343 -0.73379 -1.08479 -1.9343 -0.73379 0.63064 
-1.9343 -0.63367 -1.08479 -1.9343 -0.63367 0.63064 -1.93411 -1.12919 0.50747 
-1.93411 -0.23828 -0.96161 -1.93299 -0.98722 -1.03002 -1.93299 -0.98722 0.57587 
-1.93299 -0.38025 -1.03002 -1.93189 -0.68373 -1.0848 -1.93189 -0.68373 0.63066 
-1.92499 -1.21148 0.44377 -1.92499 -0.15598 -0.89792 -1.92206 -0.01217 -0.751 
-1.92104 -1.28714 0.3732 -1.92104 -0.08033 -0.82735 -1.91968 -0.93523 -1.03932 
-1.91968 -0.93523 0.58517 -1.91968 -0.43224 -1.03932 -1.91968 -0.43224 0.58517 
-1.9189 -1.08455 0.52227 -1.9189 -0.28291 -0.97642 -1.90794 -0.88249 -1.04621 
-1.90794 -0.88249 0.59207 -1.90794 -0.48498 -1.04621 -1.90794 -0.48498 0.59207 
-1.90635 -1.16807 0.46155 -1.90635 -0.19939 -0.9157 -1.9028 -1.03425 0.53587 
-1.9028 -0.33321 -0.99001 -1.9015 -0.83324 -1.05241 -1.9015 -0.83324 0.59826 
-1.9015 -0.53423 -1.05241 -1.9015 -0.53423 0.59826 -1.9007 -1.24725 0.39349 
-1.9007 -0.12021 -0.84763 -1.89939 -0.04934 -0.77367 -1.89643 -0.78361 -1.05653 
-1.89643 -0.78361 0.60239 -1.89643 -0.58385 -1.05653 -1.89643 -0.58385 0.60239 
-1.89273 -0.73373 -1.05858 -1.89273 -0.73373 0.60443 -1.89273 -0.63373 -1.05858 
-1.89273 -0.63373 0.60443 -1.89042 -0.68373 -1.05854 -1.89042 -0.68373 0.6044 
-1.89009 -1.12439 0.47776 -1.89009 -0.24308 -0.93191 -1.88804 -0.98264 0.5471 
-1.88804 -0.38483 -1.00124 -1.88096 -1.20483 0.41261 -1.88096 -0.16263 -0.86676 
-1.87804 -0.08803 -0.79503 -1.87518 -1.07963 0.49226 -1.87518 -0.28784 -0.94641 
-1.87497 -0.93042 -1.01007 -1.87497 -0.93042 0.55592 -1.87497 -0.43704 -1.01007 
-1.86679 -0.88232 -1.0177 -1.86679 -0.88232 0.56356 -1.86679 -0.48515 -1.0177 
-1.86353 -1.16229 0.42999 -1.86353 -0.20518 -0.88413 -1.86036 -0.83299 -1.02379 
-1.86036 -0.83299 0.56964 -1.86036 -0.53448 -1.02379 -1.86036 -0.53448 0.56964 
-1.85905 -1.02893 0.50528 -1.85905 -0.33853 -0.95943 -1.85805 -0.12816 -0.81501 
-1.85517 -0.78304 -1.02774 -1.85517 -0.78304 0.5736 -1.85517 -0.58442 -1.02774 
-1.85517 -0.58442 0.5736 -1.8515 -0.73309 -1.02966 -1.8515 -0.73309 0.57551 
-1.8515 -0.63437 -1.02966 -1.8515 -0.63437 0.57551 -1.85029 -0.68373 -1.03028 
-1.85029 -0.68373 0.57613 -1.84746 -1.11834 0.44589 -1.84746 -0.24913 -0.90003 
-1.84469 -0.9772 0.5161 -1.84469 -0.39026 -0.97025 -1.83949 -0.16963 -0.83358 
-1.83515 -0.92972 0.5255 -1.83515 -0.43774 -0.97964 -1.83307 -1.07357 0.46021 
-1.83307 -0.29389 -0.91435 -1.8271 -0.88165 0.53306 -1.8271 -0.48582 -0.98721 
-1.82238 -1.15513 0.39654 -1.82238 -0.21234 -0.85069 -1.82047 -0.83212 -0.99304 
-1.82047 -0.83212 0.53889 -1.82047 -0.53534 -0.99304 -1.81722 -1.0226 0.4728 
-1.81722 -0.34486 -0.92694 -1.81542 -0.78222 -0.99693 -1.81542 -0.78222 0.54278 
-1.81542 -0.58525 -0.99693 -1.81274 -0.73304 -0.99945 -1.81274 -0.73304 0.5453 
-1.81274 -0.63443 -0.99945 -1.81274 -0.63443 0.5453 -1.8116 -0.68373 -1.00008 
-1.8116 -0.68373 0.54594 -1.80678 -1.11129 0.41214 -1.80678 -0.25618 -0.86629 
-1.8062 -0.97598 0.48374 -1.8062 -0.39148 -0.93789 -1.79669 -0.92841 0.49302 
-1.79669 -0.43906 -0.94717 -1.79271 -1.06642 0.42621 -1.79271 -0.30105 -0.88035 
-1.78897 -0.88048 0.50067 -1.78897 -0.48698 -0.95481 -1.78893 -0.20518 -0.80953 
-1.78236 -0.83087 0.50637 -1.78236 -0.53659 -0.96052 -1.78022 -1.02062 0.4387 
-1.78022 -0.34684 -0.89285 -1.77804 -0.7821 0.5106 -1.77804 -0.58536 -0.96475 
-1.77533 -0.73286 -0.96721 -1.77533 -0.73286 0.51306 -1.77533 -0.63461 -0.96721 
-1.77443 -0.68373 -0.96802 -1.77443 -0.68373 0.51388 -1.77303 -0.24913 -0.82561 
-1.76933 -0.97402 0.44959 -1.76933 -0.39345 -0.90373 -1.76008 -0.92671 0.45884 
-1.76008 -0.44075 -0.91299 -1.75871 -0.29389 -0.83999 -1.75247 -0.87882 0.46645 
-1.75247 -0.48864 -0.92059 -1.74654 -0.83046 0.47238 -1.74654 -0.537 -0.92653 
-1.74612 -1.0226 0.40169 -1.74612 -0.34486 -0.85584 -1.74229 -0.78175 0.47663 
-1.74229 -0.58571 -0.93077 -1.73974 -0.7328 0.47918 -1.73974 -0.63466 -0.93333 
-1.73889 -0.68373 -0.93418 -1.73518 -0.97598 0.41272 -1.73518 -0.39148 -0.86686 
-1.7259 -0.92841 0.42223 -1.7259 -0.43906 -0.87638 -1.71825 -0.88048 0.42995 
-1.71825 -0.48698 -0.8841 -1.71364 -0.33853 -0.81401 -1.71255 -0.83087 0.43656 
-1.71255 -0.53659 -0.89071 -1.70832 -0.7821 0.44088 -1.70832 -0.58536 -0.89502 
-1.70586 -0.63461 -0.89773 -1.70282 -0.39026 -0.82838 -1.69342 -0.43774 -0.83791 
-1.68586 -0.88165 0.39181 -1.68586 -0.48582 -0.84596 -1.68003 -0.83212 0.39845 
-1.68003 -0.53534 -0.8526 -1.67614 -0.58525 -0.85765 -1.663 -0.43704 -0.79809 
-1.65536 -0.48515 -0.80627 -1.64928 -0.83299 0.35856 -1.64928 -0.53448 -0.81271 
-1.62066 -0.53423 -0.77157 -2.0517 -1.52046 0.16437 -2.04551 -1.56971 0.15794 
-2.03861 -1.62245 0.14619 -2.02308 -1.52021 0.20551 -2.01699 -1.56954 0.19908 
-2.00936 -1.61765 0.1909 -2.00054 -1.66986 0.17783 -1.99622 -1.46944 0.25045 
-1.99233 -1.51934 0.2454 -1.98931 -1.72147 0.16307 -1.9865 -1.56887 0.23877 
-1.9865 -1.17304 -0.99901 -1.97894 -1.61695 0.23072 -1.96954 -1.66442 0.22118 
-1.9665 -1.42008 0.29054 -1.96404 -1.46933 0.28783 -1.95981 -1.51809 0.28351 
-1.95981 -1.22381 -1.04376 -1.95872 -1.71615 0.20682 -1.95411 -1.5677 0.27691 
-1.95411 -1.1742 -1.03715 -1.94646 -1.61563 0.26918 -1.94646 -1.12628 -1.02942 
-1.9457 -1.76685 0.19069 -1.93718 -1.6632 0.25967 -1.93718 -1.07871 -1.01991 
-1.93347 -1.37095 0.32699 -1.93262 -1.42002 0.32613 -1.9312 -1.81161 0.17578 
-1.93007 -1.46897 0.32358 -1.93007 -1.27294 -1.08382 -1.92623 -1.70983 0.24865 
-1.92623 -1.03208 -1.00889 -1.92582 -1.51768 0.31933 -1.92582 -1.22422 -1.07957 
-1.91988 -1.56604 0.3134 -1.91988 -1.17586 -1.07364 -1.91499 -1.8553 0.15952 
-1.91365 -1.7608 0.2328 -1.91228 -1.61393 0.30579 -1.91228 -1.12797 -1.06604 
-1.90302 -1.66124 0.29654 -1.90302 -1.08067 -1.05678 -1.89932 -1.80556 0.21841 
-1.89792 -1.37095 0.36083 -1.89721 -1.8987 0.14088 -1.89703 -1.42008 0.36001 
-1.89703 -1.32183 -1.12026 -1.89703 -1.32183 0.36001 -1.89432 -1.46933 0.35755 
-1.89432 -1.27258 -1.1178 -1.89214 -1.70784 0.28565 -1.89214 -1.03406 -1.04589 
-1.89 -1.51809 0.35332 -1.89 -1.22381 -1.11356 -1.88342 -1.84951 0.20234 
-1.88339 -1.5677 0.34762 -1.88339 -1.1742 -1.10786 -1.87965 -1.75364 0.27316 
-1.87965 -0.98827 -1.0334 -1.87567 -1.61563 0.33997 -1.87567 -1.12628 -1.10022 
-1.86616 -1.6632 0.3307 -1.86616 -1.07871 -1.09094 -1.86605 -1.89205 0.18491 
-1.86558 -1.79851 0.2591 -1.86558 -0.9434 -1.01934 -1.86076 -1.37095 -1.15313 
-1.86076 -1.37095 0.39289 -1.85962 -1.42026 0.39225 -1.85962 -1.32165 -1.15249 
-1.85962 -1.32165 0.39225 -1.85694 -1.46944 0.38973 -1.85694 -1.27247 -1.14998 
-1.85694 -1.27247 0.38973 -1.85513 -1.70983 0.31975 -1.85513 -1.03208 -1.07999 
-1.85189 -1.51934 0.38584 -1.85189 -1.22257 -1.14609 -1.85189 -1.22257 0.38584 
-1.84998 -1.84235 0.24349 -1.84998 -0.89956 -1.00373 -1.84693 -1.93448 0.16517 
-1.84525 -1.56887 0.38002 -1.84525 -1.17304 -1.14026 -1.83928 -1.7608 0.30716 
-1.83928 -0.98111 -1.0674 -1.8372 -1.61695 0.37245 -1.8372 -1.12496 -1.13269 
-1.83287 -1.88506 0.22638 -1.82767 -1.66442 0.36305 -1.82767 -1.07748 -1.1233 
-1.82664 -1.97436 0.14483 -1.8249 -1.80556 0.29284 -1.8249 -0.93635 -1.05308 
-1.82206 -1.37095 -1.18333 -1.82206 -1.37095 0.42309 -1.82086 -1.42032 -1.1827 
-1.82086 -1.42032 0.42246 -1.82086 -1.32159 -1.1827 -1.82086 -1.32159 0.42246 
-1.81718 -1.47026 0.42055 -1.81718 -1.27165 -1.18079 -1.81718 -1.27165 0.42055 
-1.8143 -1.92652 0.20782 -1.8133 -1.71615 0.35223 -1.8133 -1.02575 -1.11247 
-1.812 -1.52021 0.41659 -1.812 -1.2217 -1.17684 -1.812 -1.2217 0.41659 
-1.80883 -1.84951 0.27694 -1.80883 -0.8924 -1.03718 -1.80556 -1.56954 0.41051 
-1.80556 -1.17237 -1.17075 -1.80556 -1.17237 0.41051 -1.80491 -2.01299 0.12295 
-1.79738 -1.61765 0.40287 -1.79738 -1.12426 -1.16312 -1.79738 -1.12426 0.40287 
-1.79718 -1.76685 0.33921 -1.79718 -0.97506 -1.09945 -1.79432 -1.96665 0.18783 
-1.79139 -1.89205 0.25956 -1.79139 -0.84985 -1.01981 -1.78432 -1.66986 0.39405 
-1.78432 -1.07205 -1.15429 -1.78227 -1.81161 0.32472 -1.78227 -0.9303 -1.08496 
-1.78194 -2.04985 0.09993 -1.78194 -1.37095 -1.21159 -1.78194 -1.37095 0.45135 
-1.77963 -1.42096 -1.21163 -1.77963 -1.42096 0.45138 -1.77963 -1.32095 -1.21163 
-1.77963 -1.32095 0.45138 -1.77593 -1.47083 -1.20958 -1.77593 -1.47083 0.44934 
-1.77593 -1.27108 -1.20958 -1.77593 -1.27108 0.44934 -1.77297 -2.00535 0.16648 
-1.77166 -1.93448 0.24044 -1.77166 -0.80743 -1.00068 -1.77086 -1.52046 -1.20545 
-1.77086 -1.52046 0.44521 -1.77086 -1.22145 -1.20545 -1.77086 -1.22145 0.44521 
-1.76956 -1.72147 0.38282 -1.76956 -1.02044 -1.14306 -1.766 -1.8553 0.3085 
-1.766 -0.88661 -1.06874 -1.76442 -1.56971 0.43902 -1.76442 -1.1722 -1.19926 
-1.76442 -1.1722 0.43902 -1.75346 -1.77178 0.36922 -1.75346 -0.97013 -1.12946 
-1.75268 -1.62245 0.43213 -1.75268 -1.11946 -1.19237 -1.75268 -1.11946 0.43213 
-1.75132 -1.97436 0.22015 -1.75132 -0.76755 -0.98039 -1.7503 -2.04251 0.14381 
-1.74737 -1.8987 0.29072 -1.74737 -0.8432 -1.05097 -1.74417 -2.10325 0.06217 
-1.74047 -1.37095 -1.23785 -1.74047 -1.37095 0.47761 -1.73937 -1.67444 0.42282 
-1.73937 -1.06747 -1.18307 -1.73937 -1.06747 0.42282 -1.73825 -1.81641 0.35442 
-1.73825 -0.9255 -1.11466 -1.73805 -1.42101 -1.23783 -1.73805 -1.42101 0.47759 
-1.73805 -1.3209 -1.23783 -1.73805 -1.3209 0.47759 -1.73413 -1.47117 -1.23577 
-1.73413 -1.47117 0.47553 -1.73413 -1.27073 -1.23577 -1.73413 -1.27073 0.47553 
-1.72943 -2.01299 0.19842 -1.72943 -0.72892 -0.95866 -1.72893 -1.52084 -1.23157 
-1.72893 -1.52084 0.47132 -1.72893 -1.22106 -1.23157 -1.72893 -1.22106 0.47132 
-1.72741 -1.94077 0.27124 -1.72741 -0.80114 -1.03148 -1.72637 -2.07806 0.11988 
-1.72454 -1.72553 0.41114 -1.72454 -1.01638 -1.17138 -1.72454 -1.01638 0.41114 
-1.72058 -1.86059 0.33822 -1.72058 -0.88132 -1.09846 -1.71809 -2.13577 0.03613 
-1.71781 -1.57314 -1.22723 -1.71781 -1.57314 0.46699 -1.71781 -1.16877 -1.22723 
-1.71781 -1.16877 0.46699 -1.70824 -1.77557 0.39711 -1.70824 -0.96634 -1.15735 
-1.70824 -0.96634 0.39711 -1.70649 -1.98049 0.25071 -1.70649 -0.76142 -1.01095 
-1.70641 -2.04985 0.17545 -1.70641 -0.69206 -0.93569 -1.70572 -1.62582 -1.21992 
-1.70572 -1.62582 0.45968 -1.70572 -1.11608 -1.21992 -1.70572 -1.11608 0.45968 
-1.70159 -1.90377 0.32007 -1.70159 -0.83814 -1.08031 -1.70123 -2.11191 0.09474 
-1.69776 -1.37095 -1.26204 -1.69776 -1.37095 0.5018 -1.69502 -1.42118 -1.26207 
-1.69502 -1.42118 0.50183 -1.69502 -1.32073 -1.26207 -1.69502 -1.32073 0.50183 
-1.6919 -1.67801 -1.21017 -1.6919 -1.67801 0.44993 -1.6919 -1.06389 -1.21017 
-1.6919 -1.06389 0.44993 -1.69154 -1.82056 0.38241 -1.69154 -0.92135 -1.14266 
-1.69109 -1.47127 -1.25988 -1.69109 -1.47127 0.49963 -1.69109 -1.27064 -1.25988 
-1.69109 -1.27064 0.49963 -1.6907 -2.16661 0.00889 -1.68441 -2.01872 0.22864 
-1.68441 -0.72318 -0.98888 -1.68168 -1.94538 0.30011 -1.68168 -0.79653 -1.06036 
-1.68107 -1.52384 -1.25754 -1.68107 -1.52384 0.4973 -1.68107 -1.21807 -1.25754 
-1.68107 -1.21807 0.4973 -1.67672 -1.72898 0.4378 -1.67672 -1.01293 -1.19804 
-1.67672 -1.01293 0.4378 -1.67495 -2.14396 0.06846 -1.67368 -1.86442 0.3658 
-1.67368 -0.87749 -1.12604 -1.66974 -1.57597 -1.25269 -1.66974 -1.57597 0.49245 
-1.66974 -1.16594 -1.25269 -1.66974 -1.16594 0.49245 -1.66865 -2.10325 0.13769 
-1.66865 -0.63866 -0.89793 -1.66247 -2.19534 -0.01928 -1.66166 -1.77821 0.42279 
-1.66166 -0.96369 -1.18303 -1.66166 -0.96369 0.42279 -1.66044 -1.98483 0.27922 
-1.66044 -0.75708 -1.03947 -1.65704 -1.62871 -1.24504 -1.65704 -1.62871 0.4848 
-1.65704 -1.1132 -1.24504 -1.65704 -1.1132 0.4848 -1.65469 -1.90704 0.34731 
-1.65469 -0.83487 -1.10755 -1.65392 -1.37095 -1.28411 -1.65392 -1.37095 0.52387 
-1.65107 -1.42123 -1.28406 -1.65107 -1.42123 0.52382 -1.65107 -1.32068 -1.28406 
-1.65107 -1.32068 0.52382 -1.64793 -2.07401 0.19259 -1.64793 -0.6679 -0.95283 
-1.64759 -2.17416 0.0411 -1.64466 -1.82304 0.40769 -1.64466 -0.91887 -1.16794 
-1.64466 -0.91887 0.40769 -1.64334 -2.23947 -0.11213 -1.64304 -1.68067 -1.23479 
-1.64304 -1.68067 0.47455 -1.64304 -1.06124 -1.23479 -1.64304 -1.06124 0.47455 
-1.64262 -2.13577 0.1116 -1.64262 -0.60614 -0.87185 -1.64192 -1.47378 -1.28386 
-1.64192 -1.47378 0.52362 -1.64192 -1.26813 -1.28386 -1.64192 -1.26813 0.52362 
-1.63461 -1.9483 0.32699 -1.63461 -0.7936 -1.08723 -1.63217 -2.22282 -0.04898 
-1.63158 -1.52634 -1.28104 -1.63158 -1.52634 0.5208 -1.63158 -1.21557 -1.28104 
-1.63158 -1.21557 0.5208 -1.62901 -1.7307 -1.22182 -1.62901 -1.7307 0.46158 
-1.62901 -1.01121 -1.22182 -1.62901 -1.01121 0.46158 -1.62633 -1.86692 0.39062 
-1.62633 -0.87498 -1.15086 -1.62633 -0.87498 0.39062 -1.62491 -2.04168 0.24541 
-1.62491 -0.70023 -1.00565 -1.62036 -1.57819 -1.27556 -1.62036 -1.57819 0.51532 
-1.62036 -1.16371 -1.27556 -1.62036 -1.16371 0.51532 -1.61921 -2.20242 0.01273 
-1.61921 -0.53948 -0.77297 -1.61538 -2.16661 0.08421 -1.61538 -0.5753 -0.84445 
-1.61384 -1.7797 0.44619 -1.61384 -0.96221 -1.20643 -1.61384 -0.96221 0.44619 
-1.61242 -2.26243 -0.143 -1.60905 -2.1253 0.15328 -1.60905 -1.37095 -1.304 
-1.60905 -1.37095 0.54376 -1.60905 -0.61661 -0.91352 -1.60734 -1.63086 -1.26742 
-1.60734 -1.63086 0.50718 -1.60734 -1.11105 -1.26742 -1.60734 -1.11105 0.50718 
-1.60704 -1.90931 0.37172 -1.60704 -0.8326 -1.13196 -1.60205 -2.24743 -0.07903 
-1.6008 -1.42354 -1.30588 -1.6008 -1.42354 0.54564 -1.6008 -1.31837 -1.30588 
-1.6008 -1.31837 0.54564 -1.6002 -2.0068 0.29512 -1.6002 -0.73511 -1.05536 
-1.59631 -1.82443 0.43074 -1.59631 -0.91748 -1.19099 -1.59631 -0.91748 0.43074 
-1.59416 -1.68141 -1.25667 -1.59416 -1.68141 0.49643 -1.59416 -1.0605 -1.25667 
-1.59416 -1.0605 0.49643 -1.5915 -1.47597 -1.30513 -1.5915 -1.47597 0.54489 
-1.5915 -1.26594 -1.30513 -1.5915 -1.26594 0.54489 -1.58989 -2.22868 -0.0166 
-1.5872 -2.19534 0.05598 -1.5872 -0.54657 -0.81623 -1.58715 -2.09508 0.20764 
-1.58715 -0.64682 -0.96789 -1.58202 -2.15652 0.12624 -1.58202 -0.58539 -0.88648 
-1.58116 -1.52811 -1.30176 -1.58116 -1.52811 0.54152 -1.58116 -1.2138 -1.30176 
-1.58116 -1.2138 0.54152 -1.58056 -2.28323 -0.17444 -1.57989 -1.73136 -1.24333 
-1.57989 -1.73136 0.48309 -1.57989 -1.01055 -1.24333 -1.57989 -1.01055 0.48309 
-1.57783 -1.86801 0.41323 -1.57783 -0.8739 -1.17347 -1.57783 -0.8739 0.41323 
-1.57231 -1.96801 0.34365 -1.57231 -0.77389 -1.10389 -1.57089 -2.27004 -0.11002 
-1.56981 -1.5798 -1.29578 -1.56981 -1.5798 0.53554 -1.56981 -1.16211 -1.29578 
-1.56981 -1.16211 0.53554 -1.56492 -1.78003 0.46725 -1.56492 -0.96188 -1.22749 
-1.56492 -0.96188 0.46725 -1.56369 -2.06172 0.25945 -1.56369 -0.68019 -1.01969 
-1.56325 -1.37095 -1.32167 -1.56325 -1.37095 0.56142 -1.55969 -2.25288 -0.04679 
-1.55751 -2.22282 0.02568 -1.55749 -1.6309 -1.2872 -1.55749 -1.6309 0.52695 
-1.55749 -1.11101 -1.2872 -1.55749 -1.11101 0.52695 -1.5548 -1.42358 -1.32318 
-1.5548 -1.42358 0.56294 -1.5548 -1.31833 -1.32318 -1.5548 -1.31833 0.56294 
-1.55413 -2.18582 0.09796 -1.55413 -0.55608 -0.8582 -1.5478 -2.14412 0.16659 
-1.5478 -0.59779 -0.92683 -1.54712 -1.82458 0.45135 -1.54712 -0.91733 -1.21159 
-1.54712 -0.91733 0.45135 -1.54515 -1.47627 -1.32208 -1.54515 -1.47627 0.56184 
-1.54515 -1.26564 -1.32208 -1.54515 -1.26564 0.56184 -1.54423 -1.68126 -1.27604 
-1.54423 -1.68126 0.5158 -1.54423 -1.06065 -1.27604 -1.54423 -1.06065 0.5158 
-1.54399 -1.92802 0.38721 -1.54399 -0.81389 -1.14745 -1.53921 -2.29033 -0.14164 
-1.53677 -2.02488 0.30983 -1.53677 -0.71703 -1.07007 -1.53459 -1.5284 -1.31832 
-1.53459 -1.5284 0.55807 -1.53459 -1.21351 -1.31832 -1.53459 -1.21351 0.55807 
-1.53006 -1.73074 -1.26235 -1.53006 -1.73074 0.5021 -1.53006 -1.01117 -1.26235 
-1.53006 -1.01117 0.5021 -1.52869 -2.27494 -0.07779 -1.52745 -2.24743 -0.00443 
-1.52528 -2.11276 0.22019 -1.52528 -0.62915 -0.98043 -1.52462 -2.21372 0.06797 
-1.52462 -0.52819 -0.82822 -1.5223 -1.58122 -1.3119 -1.5223 -1.58122 0.55166 
-1.5223 -1.16069 -1.3119 -1.5223 -1.16069 0.55166 -1.52009 -2.17391 0.13852 
-1.52009 -0.568 -0.89876 -1.51665 -1.37095 -1.33706 -1.51665 -1.37095 0.57682 
-1.51504 -1.7792 0.4859 -1.51504 -0.96271 -1.24615 -1.51504 -0.96271 0.4859 
-1.51381 -1.88546 0.42775 -1.51381 -0.85644 -1.18799 -1.51381 -0.85644 0.42775 
-1.50975 -1.63224 -1.30285 -1.50975 -1.63224 0.5426 -1.50975 -1.10966 -1.30285 
-1.50975 -1.10966 0.5426 -1.50843 -1.98501 0.35702 -1.50843 -0.7569 -1.11726 
-1.50774 -1.4237 -1.33827 -1.50774 -1.4237 0.57803 -1.50774 -1.3182 -1.33827 
-1.50774 -1.3182 0.57803 -1.49899 -2.07832 0.27204 -1.49899 -0.66359 -1.03228 
-1.49802 -1.4763 -1.33673 -1.49802 -1.4763 0.57649 -1.49802 -1.26561 -1.33673 
-1.49802 -1.26561 0.57649 -1.49696 -2.29483 -0.10952 -1.49647 -2.27004 -0.0356 
-1.49611 -1.68273 -1.29118 -1.49611 -1.68273 0.53094 -1.49611 -1.05917 -1.29118 
-1.49611 -1.05917 0.53094 -1.49435 -2.23947 0.03685 -1.49065 -2.2021 0.10912 
-1.49065 -0.53981 -0.86936 -1.48642 -1.52944 -1.33262 -1.48642 -1.52944 0.57238 
-1.48642 -1.21247 -1.33262 -1.48642 -1.21247 0.57238 -1.48518 -2.15963 0.17756 
-1.48518 -0.58228 -0.9378 -1.48243 -1.84113 0.46449 -1.48243 -0.90077 -1.22473 
-1.48243 -0.90077 0.46449 -1.48172 -1.73208 -1.27699 -1.48172 -1.73208 0.51675 
-1.48172 -1.00983 -1.27699 -1.48172 -1.00983 0.51675 -1.47899 -1.94402 0.39948 
-1.47899 -0.79788 -1.15972 -1.47405 -1.5821 -1.32567 -1.47405 -1.5821 0.56543 
-1.47405 -1.15981 -1.32567 -1.47405 -1.15981 0.56543 -1.47143 -2.04023 0.32132 
-1.47143 -0.70168 -1.08156 -1.46935 -1.37095 -1.35015 -1.46935 -1.37095 0.58991 
-1.46484 -2.29033 -0.06728 -1.46458 -2.3125 -0.1419 -1.46349 -2.26243 0.00593 
-1.46101 -1.63313 -1.31618 -1.46101 -1.63313 0.55594 -1.46101 -1.10877 -1.31618 
-1.46101 -1.10877 0.55594 -1.46052 -2.22836 0.07817 -1.46052 -0.51355 -0.83841 
-1.46025 -1.42374 -1.35095 -1.46025 -1.42374 0.59071 -1.46025 -1.31816 -1.35095 
-1.46025 -1.31816 0.59071 -1.45964 -2.12735 0.23098 -1.45964 -0.61455 -0.99122 
-1.45588 -2.18819 0.1485 -1.45588 -0.55371 -0.90874 -1.44911 -1.47691 -1.34922 
-1.44911 -1.47691 0.58898 -1.44911 -1.265 -1.34922 -1.44911 -1.265 0.58898 
-1.44846 -1.90055 0.43854 -1.44846 -0.84136 -1.19878 -1.44731 -1.68341 -1.304 
-1.44731 -1.68341 0.54376 -1.44731 -1.05849 -1.304 -1.44731 -1.05849 0.54376 
-1.44424 -1.78711 0.50268 -1.44424 -0.9548 -1.26293 -1.44424 -0.9548 0.50268 
-1.44327 -1.99921 0.36704 -1.44327 -0.7427 -1.12728 -1.43731 -1.53002 -1.34459 
-1.43731 -1.53002 0.58435 -1.43731 -1.21188 -1.34459 -1.43731 -1.21188 0.58435 
-1.43303 -2.09164 0.28162 -1.43303 -0.65027 -1.04186 -1.43204 -2.28323 -0.02592 
-1.43043 -2.31044 -0.10495 -1.43002 -2.25231 0.04619 -1.42599 -2.2147 0.11812 
-1.42599 -0.52721 -0.87836 -1.42517 -1.58246 -1.33707 -1.42517 -1.58246 0.57682 
-1.42517 -1.15945 -1.33707 -1.42517 -1.15945 0.57682 -1.42146 -2.17176 0.18614 
-1.42146 -1.37095 -1.36091 -1.42146 -1.37095 0.60066 -1.42146 -0.57015 -0.94638 
-1.41329 -1.95712 0.40821 -1.41329 -0.78479 -1.16845 -1.41195 -1.63341 -1.32705 
-1.41195 -1.63341 0.56681 -1.41195 -1.1085 -1.32705 -1.41195 -1.1085 0.56681 
-1.4109 -1.84806 0.47914 -1.4109 -0.89385 -1.23938 -1.4109 -0.89385 0.47914 
-1.41082 -1.42418 -1.36152 -1.41082 -1.42418 0.60128 -1.41082 -1.31773 -1.36152 
-1.41082 -1.31773 0.60128 -1.41021 -1.73895 0.53135 -1.41021 -1.00296 -1.29159 
-1.41021 -1.00296 0.53135 -1.40548 -2.05265 0.32925 -1.40548 -0.68926 -1.08949 
-1.39965 -1.47724 -1.35924 -1.39965 -1.47724 0.599 -1.39965 -1.26467 -1.35924 
-1.39965 -1.26467 0.599 -1.39866 -2.27353 0.01443 -1.39775 -2.30383 -0.06332 
-1.39561 -2.23908 0.08648 -1.39542 -2.13813 0.23863 -1.39542 -0.60377 -0.99887 
-1.39168 -2.19877 0.15597 -1.39168 -0.54314 -0.91621 -1.38796 -1.52999 -1.35408 
-1.38796 -1.52999 0.59384 -1.38796 -1.21191 -1.35408 -1.38796 -1.21191 0.59384 
-1.37712 -2.01056 0.37366 -1.37712 -0.73135 -1.1339 -1.37594 -1.90679 0.45084 
-1.37594 -0.83512 -1.21109 -1.37579 -1.58228 -1.34605 -1.37579 -1.58228 0.5858 
-1.37579 -1.15963 -1.34605 -1.37579 -1.15963 0.5858 -1.37494 -1.68894 -1.3165 
-1.37494 -1.68894 0.55626 -1.37494 -1.05297 -1.3165 -1.37494 -1.05297 0.55626 
-1.3731 -1.37095 -1.3693 -1.3731 -1.37095 0.60906 -1.37226 -1.79279 0.51473 
-1.37226 -0.94912 -1.27498 -1.37226 -0.94912 0.51473 -1.3681 -2.10085 0.28858 
-1.3681 -0.64106 -1.04883 -1.36479 -2.26127 0.05366 -1.36434 -2.29453 -0.02239 
-1.36294 -2.32164 -0.10167 -1.36231 -1.42421 -1.36941 -1.36231 -1.42421 0.60916 
-1.36231 -1.3177 -1.36941 -1.36231 -1.3177 0.60916 -1.36127 -2.2238 0.12431 
-1.36127 -0.51811 -0.88455 -1.35689 -2.18047 0.19229 -1.35689 -0.56144 -0.95253 
-1.35084 -1.47752 -1.36661 -1.35084 -1.47752 0.60636 -1.35084 -1.26439 -1.36661 
-1.35084 -1.26439 0.60636 -1.34019 -1.96203 0.41842 -1.34019 -0.77988 -1.17867 
-1.34014 -2.06056 0.33507 -1.34014 -0.68134 -1.09531 -1.33904 -1.63812 -1.33716 
-1.33904 -1.63812 0.57692 -1.33904 -1.10379 -1.33716 -1.33904 -1.10379 0.57692 
-1.339 -1.53024 -1.36091 -1.339 -1.53024 0.60066 -1.339 -1.21166 -1.36091 
-1.339 -1.21166 0.60066 -1.33774 -1.85277 0.48905 -1.33774 -0.88914 -1.24929 
-1.33774 -0.88914 0.48905 -1.33726 -1.74358 0.54121 -1.33726 -0.99833 -1.30145 
-1.33726 -0.99833 0.54121 -1.33055 -2.28273 0.01714 -1.33053 -2.24649 0.09166 
-1.32996 -2.14546 0.24391 -1.32996 -0.59645 -1.00415 -1.32962 -2.31291 -0.06065 
-1.32656 -2.20591 0.161 -1.32656 -0.536 -0.92124 -1.32438 -1.37095 -1.37531 
-1.32438 -1.37095 0.61506 -1.31318 -1.42432 -1.37491 -1.31318 -1.42432 0.61467 
-1.31318 -1.31759 -1.37491 -1.31318 -1.31759 0.61467 -1.30261 -1.91012 0.45862 
-1.30261 -0.83179 -1.21886 -1.30256 -2.10688 0.29264 -1.30256 -0.63503 -1.05288 
-1.30196 -2.0161 0.38019 -1.30196 -0.72581 -1.14043 -1.30176 -1.69274 -1.32393 
-1.30176 -1.69274 0.56368 -1.30176 -1.04917 -1.32393 -1.30176 -1.04917 0.56368 
-1.30172 -1.47753 -1.37157 -1.30172 -1.47753 0.61132 -1.30172 -1.26438 -1.37157 
-1.30172 -1.26438 0.61132 -1.30129 -1.58408 -1.35427 -1.30129 -1.58408 0.59403 
-1.30129 -1.15783 -1.35427 -1.30129 -1.15783 0.59403 -1.29951 -1.79621 0.52199 
-1.29951 -0.94569 -1.28223 -1.29951 -0.94569 0.52199 -1.29599 -2.30147 -0.02056 
-1.29597 -2.22923 0.12833 -1.29597 -0.51268 -0.88857 -1.29575 -2.26776 0.05682 
-1.29481 -2.32839 -0.0997 -1.29177 -2.1857 0.19599 -1.29177 -0.55621 -0.95624 
-1.27543 -1.37095 -1.37892 -1.27543 -1.37095 0.61867 -1.2646 -1.96577 0.42283 
-1.2646 -0.77614 -1.18308 -1.2646 -1.85512 0.49402 -1.2646 -0.88679 -1.25426 
-1.2646 -0.88679 0.49402 -1.26457 -2.0643 0.33947 -1.26457 -0.6776 -1.09971 
-1.26456 -2.14925 0.24661 -1.26456 -0.59266 -1.00686 -1.26415 -1.63933 -1.34269 
-1.26415 -1.63933 0.58245 -1.26415 -1.10258 -1.34269 -1.26415 -1.10258 0.58245 
-1.26415 -1.7459 0.54615 -1.26415 -0.99601 -1.3064 -1.26415 -0.99601 0.54615 
-1.26413 -1.53145 -1.36643 -1.26413 -1.53145 0.60619 -1.26413 -1.21046 -1.36643 
-1.26413 -1.21046 0.60619 -1.26413 -1.42436 -1.37798 -1.26413 -1.42436 0.61774 
-1.26413 -1.31755 -1.37798 -1.26413 -1.31755 0.61774 -1.26123 -2.28708 0.01926 
-1.26123 -2.31746 -0.05932 -1.26122 -2.25084 0.09378 -1.26122 -2.20953 0.16355 
-1.26122 -0.53238 -0.92379 -1.22637 -2.33064 -0.09904 -1.22637 -2.30374 -0.01968 
-1.22637 -2.26993 0.05788 -1.22637 -2.23131 0.12956 -1.22637 -2.18745 0.19723 
-1.22637 -2.10902 0.2946 -1.22637 -2.01795 0.38237 -1.22637 -1.91169 0.46107 
-1.22637 -1.79736 0.52441 -1.22637 -1.69366 -1.32662 -1.22637 -1.69366 0.56638 
-1.22637 -1.58468 -1.35701 -1.22637 -1.58468 0.59677 -1.22637 -1.47783 -1.37439 
-1.22637 -1.47783 0.61415 -1.22637 -1.37095 -1.38012 -1.22637 -1.37095 0.61988 
-1.22637 -1.26408 -1.37439 -1.22637 -1.26408 0.61415 -1.22637 -1.15723 -1.35701 
-1.22637 -1.15723 0.59677 -1.22637 -1.04825 -1.32662 -1.22637 -1.04825 0.56638 
-1.22637 -0.94455 -1.28466 -1.22637 -0.94455 0.52441 -1.22637 -0.83022 -1.22131 
-1.22637 -0.72396 -1.14261 -1.22637 -0.63288 -1.05485 -1.22637 -0.55446 -0.95747 
-1.22637 -0.51059 -0.88981 -1.19151 -2.20953 0.16355 -1.19151 -0.53238 -0.92379 
-1.19151 -2.25084 0.09378 -1.1915 -2.31746 -0.05932 -1.1915 -2.28708 0.01926 
-1.1886 -1.42436 -1.37798 -1.1886 -1.42436 0.61774 -1.1886 -1.31755 -1.37798 
-1.1886 -1.31755 0.61774 -1.1886 -1.53145 -1.36643 -1.1886 -1.53145 0.60619 
-1.1886 -1.21046 -1.36643 -1.1886 -1.21046 0.60619 -1.18858 -1.7459 0.54615 
-1.18858 -0.99601 -1.3064 -1.18858 -0.99601 0.54615 -1.18858 -1.63933 -1.34269 
-1.18858 -1.63933 0.58245 -1.18858 -1.10258 -1.34269 -1.18858 -1.10258 0.58245 
-1.18817 -2.14925 0.24661 -1.18817 -0.59266 -1.00686 -1.18816 -2.0643 0.33947 
-1.18816 -0.6776 -1.09971 -1.18813 -1.85512 0.49402 -1.18813 -0.88679 -1.25426 
-1.18813 -0.88679 0.49402 -1.18813 -1.96577 0.42283 -1.18813 -0.77614 -1.18308 
-1.1773 -1.37095 -1.37892 -1.1773 -1.37095 0.61867 -1.16096 -2.1857 0.19599 
-1.16096 -0.55621 -0.95624 -1.15792 -2.32839 -0.0997 -1.15698 -2.26776 0.05682 
-1.15676 -2.22923 0.12833 -1.15676 -0.51268 -0.88857 -1.15674 -2.30147 -0.02056 
-1.15322 -1.79621 0.52199 -1.15322 -0.94569 -1.28223 -1.15322 -0.94569 0.52199 
-1.15144 -1.58408 -1.35427 -1.15144 -1.58408 0.59403 -1.15144 -1.15783 -1.35427 
-1.15144 -1.15783 0.59403 -1.15101 -1.47753 -1.37157 -1.15101 -1.47753 0.61132 
-1.15101 -1.26438 -1.37157 -1.15101 -1.26438 0.61132 -1.15097 -1.69274 -1.32393 
-1.15097 -1.69274 0.56368 -1.15097 -1.04917 -1.32393 -1.15097 -1.04917 0.56368 
-1.15077 -2.0161 0.38019 -1.15077 -0.72581 -1.14043 -1.15017 -2.10688 0.29264 
-1.15017 -0.63503 -1.05288 -1.15012 -1.91012 0.45862 -1.15012 -0.83179 -1.21886 
-1.13955 -1.42432 -1.37491 -1.13955 -1.42432 0.61467 -1.13955 -1.31759 -1.37491 
-1.13955 -1.31759 0.61467 -1.12835 -1.37095 -1.37531 -1.12835 -1.37095 0.61506 
-1.12617 -2.20591 0.161 -1.12617 -0.536 -0.92124 -1.12311 -2.31291 -0.06065 
-1.12277 -2.14546 0.24391 -1.12277 -0.59645 -1.00415 -1.1222 -2.24649 0.09166 
-1.12218 -2.28273 0.01714 -1.11547 -1.74358 0.54121 -1.11547 -0.99833 -1.30145 
-1.11547 -0.99833 0.54121 -1.11499 -1.85277 0.48905 -1.11499 -0.88914 -1.24929 
-1.11499 -0.88914 0.48905 -1.11373 -1.53024 -1.36091 -1.11373 -1.53024 0.60066 
-1.11373 -1.21166 -1.36091 -1.11373 -1.21166 0.60066 -1.11369 -1.63812 -1.33716 
-1.11369 -1.63812 0.57692 -1.11369 -1.10379 -1.33716 -1.11369 -1.10379 0.57692 
-1.11259 -2.06056 0.33507 -1.11259 -0.68134 -1.09531 -1.11254 -1.96203 0.41842 
-1.11254 -0.77988 -1.17867 -1.10189 -1.47752 -1.36661 -1.10189 -1.47752 0.60636 
-1.10189 -1.26439 -1.36661 -1.10189 -1.26439 0.60636 -1.09584 -2.18047 0.19229 
-1.09584 -0.56144 -0.95253 -1.09146 -2.2238 0.12431 -1.09146 -0.51811 -0.88455 
-1.09042 -1.42421 -1.36941 -1.09042 -1.42421 0.60916 -1.09042 -1.3177 -1.36941 
-1.09042 -1.3177 0.60916 -1.08979 -2.32164 -0.10167 -1.08839 -2.29453 -0.02239 
-1.08794 -2.26127 0.05366 -1.08463 -2.10085 0.28858 -1.08463 -0.64106 -1.04883 
-1.08047 -1.79279 0.51473 -1.08047 -0.94912 -1.27498 -1.08047 -0.94912 0.51473 
-1.07963 -1.37095 -1.3693 -1.07963 -1.37095 0.60906 -1.07779 -1.68894 0.55626 
-1.07779 -1.05297 -1.3165 -1.07779 -1.05297 0.55626 -1.07694 -1.58228 -1.34605 
-1.07694 -1.58228 0.5858 -1.07694 -1.15963 -1.34605 -1.07694 -1.15963 0.5858 
-1.07679 -1.90679 0.45084 -1.07679 -0.83512 -1.21109 -1.07561 -2.01056 0.37366 
-1.07561 -0.73135 -1.1339 -1.06477 -1.52999 -1.35408 -1.06477 -1.52999 0.59384 
-1.06477 -1.21191 -1.35408 -1.06477 -1.21191 0.59384 -1.06105 -2.19877 0.15597 
-1.06105 -0.54314 -0.91621 -1.05731 -2.13813 0.23863 -1.05731 -0.60377 -0.99887 
-1.05712 -2.23908 0.08648 -1.05498 -2.30383 -0.06332 -1.05407 -2.27353 0.01443 
-1.05308 -1.47724 -1.35924 -1.05308 -1.47724 0.599 -1.05308 -1.26467 -1.35924 
-1.05308 -1.26467 0.599 -1.04725 -2.05265 0.32925 -1.04725 -0.68926 -1.08949 
-1.04252 -1.73895 0.53135 -1.04252 -1.00296 -1.29159 -1.04252 -1.00296 0.53135 
-1.04191 -1.42418 -1.36152 -1.04191 -1.42418 0.60128 -1.04191 -1.31773 -1.36152 
-1.04191 -1.31773 0.60128 -1.04183 -1.84806 0.47914 -1.04183 -0.89385 -1.23938 
-1.04183 -0.89385 0.47914 -1.04078 -1.63341 0.56681 -1.04078 -1.1085 -1.32705 
-1.04078 -1.1085 0.56681 -1.03944 -1.95712 0.40821 -1.03944 -0.78479 -1.16845 
-1.03127 -2.17176 0.18614 -1.03127 -1.37095 -1.36091 -1.03127 -1.37095 0.60066 
-1.03127 -0.57015 -0.94638 -1.02756 -1.58246 0.57682 -1.02756 -1.15945 -1.33707 
-1.02756 -1.15945 0.57682 -1.02674 -2.2147 0.11812 -1.02674 -0.52721 -0.87836 
-1.02271 -2.25231 0.04619 -1.0223 -2.31044 -0.10495 -1.02069 -2.28323 -0.02592 
-1.0197 -2.09164 0.28162 -1.0197 -0.65027 -1.04186 -1.01542 -1.53002 -1.34459 
-1.01542 -1.53002 0.58435 -1.01542 -1.21188 -1.34459 -1.01542 -1.21188 0.58435 
-1.00946 -1.99921 0.36704 -1.00946 -0.7427 -1.12728 -1.00849 -1.78711 0.50268 
-1.00849 -0.9548 -1.26293 -1.00849 -0.9548 0.50268 -1.00542 -1.68341 0.54376 
-1.00542 -1.05849 -1.304 -1.00542 -1.05849 0.54376 -1.00427 -1.90055 0.43854 
-1.00427 -0.84136 -1.19878 -1.00362 -1.47691 -1.34922 -1.00362 -1.47691 0.58898 
-1.00362 -1.265 -1.34922 -1.00362 -1.265 0.58898 -0.99685 -2.18819 0.1485 
-0.99685 -0.55371 -0.90874 -0.99309 -2.12735 0.23098 -0.99309 -0.61455 -0.99122 
-0.99248 -1.42374 -1.35095 -0.99248 -1.42374 0.59071 -0.99248 -1.31816 -1.35095 
-0.99248 -1.31816 0.59071 -0.99221 -2.22836 0.07817 -0.99221 -0.51355 -0.83841 
-0.99172 -1.63313 0.55594 -0.99172 -1.10877 -1.31618 -0.99172 -1.10877 0.55594 
-0.98924 -2.26243 0.00593 -0.98815 -2.3125 -0.1419 -0.98789 -2.29033 -0.06728 
-0.98338 -1.37095 -1.35015 -0.98338 -1.37095 0.58991 -0.9813 -2.04023 0.32132 
-0.9813 -0.70168 -1.08156 -0.97868 -1.5821 0.56543 -0.97868 -1.15981 -1.32567 
-0.97868 -1.15981 0.56543 -0.97374 -1.94402 0.39948 -0.97374 -0.79788 -1.15972 
-0.97101 -1.73208 0.51675 -0.97101 -1.00983 -1.27699 -0.97101 -1.00983 0.51675 
-0.9703 -1.84113 0.46449 -0.9703 -0.90077 -1.22473 -0.9703 -0.90077 0.46449 
-0.96755 -2.15963 0.17756 -0.96755 -0.58228 -0.9378 -0.96631 -1.52944 0.57238 
-0.96631 -1.21247 -1.33262 -0.96631 -1.21247 0.57238 -0.96208 -2.2021 0.10912 
-0.96208 -0.53981 -0.86936 -0.95838 -2.23947 0.03685 -0.95662 -1.68273 0.53094 
-0.95662 -1.05917 -1.29118 -0.95662 -1.05917 0.53094 -0.95626 -2.27004 -0.0356 
-0.95577 -2.29483 -0.10952 -0.95471 -1.4763 0.57649 -0.95471 -1.26561 -1.33673 
-0.95471 -1.26561 0.57649 -0.95374 -2.07832 0.27204 -0.95374 -0.66359 -1.03228 
-0.94499 -1.4237 -1.33827 -0.94499 -1.4237 0.57803 -0.94499 -1.3182 -1.33827 
-0.94499 -1.3182 0.57803 -0.9443 -1.98501 0.35702 -0.9443 -0.7569 -1.11726 
-0.94298 -1.63224 0.5426 -0.94298 -1.10966 -1.30285 -0.94298 -1.10966 0.5426 
-0.93892 -1.88546 0.42775 -0.93892 -0.85644 -1.18799 -0.93769 -1.7792 0.4859 
-0.93769 -0.96271 -1.24615 -0.93769 -0.96271 0.4859 -0.93608 -1.37095 -1.33706 
-0.93608 -1.37095 0.57682 -0.93264 -2.17391 0.13852 -0.93264 -0.568 -0.89876 
-0.93043 -1.58122 0.55166 -0.93043 -1.16069 -1.3119 -0.93043 -1.16069 0.55166 
-0.92811 -2.21372 0.06797 -0.92811 -0.52819 -0.82822 -0.92745 -2.11276 0.22019 
-0.92745 -0.62915 -0.98043 -0.92528 -2.24743 -0.00443 -0.92404 -2.27494 -0.07779 
-0.92267 -1.73074 0.5021 -0.92267 -1.01117 -1.26235 -0.92267 -1.01117 0.5021 
-0.91814 -1.5284 0.55807 -0.91814 -1.21351 -1.31832 -0.91814 -1.21351 0.55807 
-0.91596 -2.02488 0.30983 -0.91596 -0.71703 -1.07007 -0.90874 -1.92802 0.38721 
-0.90874 -0.81389 -1.14745 -0.9085 -1.68126 0.5158 -0.9085 -1.06065 -1.27604 
-0.9085 -1.06065 0.5158 -0.90758 -1.47627 0.56184 -0.90758 -1.26564 -1.32208 
-0.90758 -1.26564 0.56184 -0.90561 -1.82458 0.45135 -0.90561 -0.91733 -1.21159 
-0.90561 -0.91733 0.45135 -0.90493 -0.59779 -0.92683 -0.8986 -0.55608 -0.8582 
-0.89793 -1.42358 0.56294 -0.89793 -1.31833 -1.32318 -0.89793 -1.31833 0.56294 
-0.89524 -1.6309 0.52695 -0.89524 -1.11101 -1.2872 -0.89524 -1.11101 0.52695 
-0.89522 -2.22282 0.02568 -0.89304 -2.25288 -0.04679 -0.88948 -1.37095 -1.32167 
-0.88948 -1.37095 0.56142 -0.88904 -0.68019 -1.01969 -0.88781 -1.78003 0.46725 
-0.88781 -0.96188 -1.22749 -0.88781 -0.96188 0.46725 -0.88292 -1.5798 0.53554 
-0.88292 -1.16211 -1.29578 -0.88292 -1.16211 0.53554 -0.88042 -0.77389 -1.10389 
-0.8749 -0.8739 -1.17347 -0.87284 -1.01055 -1.24333 -0.87284 -1.01055 0.48309 
-0.87157 -1.52811 0.54152 -0.87157 -1.2138 -1.30176 -0.87157 -1.2138 0.54152 
-0.87071 -0.58539 -0.88648 -0.86558 -0.64682 -0.96789 -0.86553 -0.54657 -0.81623 
-0.86123 -1.47597 0.54489 -0.86123 -1.26594 -1.30513 -0.86123 -1.26594 0.54489 
-0.85857 -1.0605 -1.25667 -0.85857 -1.0605 0.49643 -0.85642 -0.91748 -1.19099 
-0.85253 -0.73511 -1.05536 -0.85193 -1.42354 0.54564 -0.85193 -1.31837 -1.30588 
-0.85193 -1.31837 0.54564 -0.84569 -0.8326 -1.13196 -0.84539 -1.11105 -1.26742 
-0.84539 -1.11105 0.50718 -0.84368 -1.37095 0.54376 -0.84368 -0.61661 -0.91352 
-0.83889 -0.96221 -1.20643 -0.83735 -0.5753 -0.84445 -0.83352 -0.53948 -0.77297 
-0.83237 -1.16371 -1.27556 -0.83237 -1.16371 0.51532 -0.82782 -0.70023 -1.00565 
-0.8264 -0.87498 -1.15086 -0.82372 -1.01121 -1.22182 -0.82115 -1.21557 -1.28104 
-0.82115 -1.21557 0.5208 -0.81812 -0.7936 -1.08723 -0.81081 -1.47378 0.52362 
-0.81081 -1.26813 -1.28386 -0.81081 -1.26813 0.52362 -0.81011 -0.60614 -0.87185 
-0.80969 -1.06124 -1.23479 -0.80969 -1.06124 0.47455 -0.80807 -0.91887 -1.16794 
-0.80514 -0.56775 -0.80134 -0.8048 -0.6679 -0.95283 -0.80166 -1.42123 0.52382 
-0.80166 -1.32068 -1.28406 -0.80166 -1.32068 0.52382 -0.79881 -1.37095 0.52387 
-0.79804 -0.83487 -1.10755 -0.79569 -1.1132 -1.24504 -0.79569 -1.1132 0.4848 
-0.79229 -0.75708 -1.03947 -0.79107 -0.96369 -1.18303 -0.79026 -0.54657 -0.74096 
-0.78408 -0.63866 -0.89793 -0.78299 -1.16594 -1.25269 -0.78299 -1.16594 0.49245 
-0.77905 -0.87749 -1.12604 -0.77778 -0.59794 -0.8287 -0.77601 -1.01293 -1.19804 
-0.77166 -1.21807 -1.25754 -0.77166 -1.21807 0.4973 -0.77105 -0.79653 -1.06036 
-0.76832 -0.72318 -0.98888 -0.76203 -0.5753 -0.76913 -0.76164 -1.27064 -1.25988 
-0.76164 -1.27064 0.49963 -0.76119 -0.92135 -1.14266 -0.76083 -1.06389 -1.21017 
-0.75771 -1.32073 0.50183 -0.7515 -0.63 -0.85498 -0.75114 -0.83814 -1.08031 
-0.74829 -0.55608 -0.70788 -0.74701 -1.11608 -1.21992 -0.74632 -0.69206 -0.93569 
-0.74624 -0.76142 -1.01095 -0.74449 -0.96634 -1.15735 -0.73492 -1.16877 -1.22723 
-0.73464 -0.60614 -0.79637 -0.73215 -0.88132 -1.09846 -0.72819 -1.01638 -1.17138 
-0.72637 -0.66385 -0.88012 -0.72532 -0.80114 -1.03148 -0.7238 -1.22106 -1.23157 
-0.7238 -1.22106 0.47132 -0.7233 -0.72892 -0.95866 -0.72001 -0.58539 -0.73578 
-0.71448 -0.9255 -1.11466 -0.71336 -1.06747 -1.18307 -0.70856 -0.63866 -0.82241 
-0.70536 -0.8432 -1.05097 -0.70243 -0.6994 -0.90405 -0.70141 -0.76755 -0.98039 
-0.70005 -1.11946 -1.19237 -0.69927 -0.97013 -1.12946 -0.69296 -0.61661 -0.7628 
-0.68831 -1.1722 -1.19926 -0.68673 -0.88661 -1.06874 -0.68317 -1.02044 -1.14306 
-0.68187 -1.22145 -1.20545 -0.68107 -0.80743 -1.00068 -0.67976 -0.73656 -0.92672 
-0.67079 -0.69206 -0.86017 -0.67046 -0.9303 -1.08496 -0.66841 -1.07205 -1.15429 
-0.66134 -0.84985 -1.01981 -0.65841 -0.77525 -0.94807 -0.65555 -0.97506 -1.09945 
-0.65535 -1.12426 -1.16312 -0.65365 -0.6679 -0.80168 -0.64782 -0.72892 -0.88319 
-0.64717 -1.17237 -1.17075 -0.6439 -0.8924 -1.03718 -0.63943 -1.02575 -1.11247 
-0.63843 -0.81538 -0.96806 -0.62783 -0.93635 -1.05308 -0.62609 -0.76755 -0.90507 
-0.62506 -1.07748 -1.1233 -0.61986 -0.85685 -0.98663 -0.6176 -0.72318 -0.83816 
-0.61553 -1.12496 -1.13269 -0.61345 -0.98111 -1.0674 -0.60748 -1.17304 -1.14026 
-0.6058 -0.80743 -0.92541 -0.60275 -0.89956 -1.00373 -0.5976 -1.03208 -1.07999 
-0.59554 -0.76142 -0.86025 -0.58715 -0.9434 -1.01934 -0.58668 -0.84985 -0.94515 
-0.58657 -1.07871 -1.09094 -0.57706 -1.12628 -1.10022 -0.57501 -0.80114 -0.88116 
-0.57308 -0.98827 -1.0334 -0.56931 -0.8924 -0.96258 -0.56059 -1.03406 -1.04589 
-0.55552 -0.8432 -0.90113 -0.55341 -0.93635 -0.97866 -0.54971 -1.08067 -1.05678 
-0.54613 -0.79653 -0.83544 -0.54045 -1.12797 -1.06604 -0.53908 -0.98111 -0.99304 
-0.53774 -0.88661 -0.91976 -0.5265 -1.03208 -1.00889 -0.52618 -0.83814 -0.85535 
-0.52153 -0.9303 -0.93602 -0.51555 -1.07871 -1.01991 -0.50802 -0.88132 -0.87433 
-0.50703 -0.97506 -0.95093 -0.50627 -1.12628 -1.02942 -0.49401 -1.02575 -0.96706 
-0.49183 -0.9255 -0.892 -0.48319 -1.07748 -0.98142 -0.47702 -0.97013 -0.90721 
-0.47379 -1.12496 -0.99096 -0.46342 -1.02044 -0.92331 -0.45219 -1.07205 -0.93808 
-0.44914 -0.96634 -0.862 -0.44337 -1.12426 -0.95114 -0.4351 -1.01638 -0.8783 
-0.42342 -1.06747 -0.89313 -0.41412 -1.11946 -0.90643 -0.38657 -1.11608 -0.85948 
-0.87747 -0.86308 0.45462 -0.87262 -0.91521 0.4433 -0.85569 -0.81041 0.50768 
-0.85149 -0.86008 0.50249 -0.84716 -0.91238 0.49136 -0.83984 -0.96506 0.47927 
-0.83155 -0.76019 0.55318 -0.8295 -0.81007 0.54948 -0.82538 -0.8597 0.54441 
-0.81919 -0.90895 0.53797 -0.81229 -0.96168 0.52623 -0.80325 -0.71019 0.59562 
-0.80299 -1.01368 0.51292 -0.80263 -0.75955 0.59441 -0.80072 -0.8095 0.59073 
-0.79676 -0.85945 0.58555 -0.79131 -1.06477 0.4981 -0.79067 -0.90877 0.57911 
-0.78304 -0.95688 0.57094 -0.77727 -1.11481 0.48179 -0.77422 -1.0091 0.55787 
-0.77306 -0.71019 0.63431 -0.77242 -0.75949 0.63317 -0.77242 -0.66089 0.63317 
-0.7699 -0.80868 0.63049 -0.76601 -0.85858 0.62544 -0.76299 -1.06071 0.54311 
-0.76018 -0.9081 0.6188 -0.75262 -0.95618 0.61076 -0.74939 -1.11101 0.52701 
-0.74322 -1.00366 0.60122 -0.741 -0.71019 0.67148 -0.74018 -0.75932 0.67058 
-0.74018 -0.66106 0.67058 -0.73772 -0.80856 0.66787 -0.73772 -0.61182 0.66787 
-0.73458 -1.15565 0.5118 -0.73349 -0.85733 0.66355 -0.7324 -1.05539 0.58686 
-0.72779 -0.90694 0.65694 -0.72014 -0.95487 0.64922 -0.71938 -1.10608 0.57073 
-0.71839 -1.19982 0.49413 -0.71086 -1.00244 0.63971 -0.70715 -0.71019 0.70702 
-0.7063 -0.75926 0.70617 -0.7063 -0.66112 0.70617 -0.70488 -1.15084 0.55582 
-0.70375 -0.80821 0.70362 -0.70375 -0.61217 0.70362 -0.69991 -1.04906 0.62868 
-0.6995 -0.85692 0.69937 -0.6995 -0.56346 -0.69954 -0.6995 -0.56346 0.69937 
-0.69356 -0.90528 0.69344 -0.69356 -0.5151 -0.6936 -0.69356 -0.5151 0.69344 
-0.68867 -1.19453 0.53956 -0.68733 -1.10003 0.61283 -0.68596 -0.95317 0.68583 
-0.6767 -1.00047 0.67658 -0.673 -1.1448 0.59845 -0.6716 -0.71019 0.74087 
-0.67071 -0.75932 0.74005 -0.67071 -0.66106 0.74005 -0.668 -0.80856 0.73759 
-0.668 -0.61182 -0.73776 -0.668 -0.61182 0.73759 -0.66582 -1.04708 0.66569 
-0.66368 -0.85733 0.73336 -0.66368 -0.56305 -0.73353 -0.66368 -0.56305 0.73336 
-0.6571 -1.18874 0.58238 -0.65707 -0.90694 0.72766 -0.65707 -0.51344 -0.72782 
-0.65707 -0.51344 0.72766 -0.65333 -1.09287 0.6532 -0.64935 -0.95487 0.72001 
-0.64935 -0.46551 -0.72018 -0.64935 -0.46551 0.72001 -0.63984 -1.00244 0.71073 
-0.63984 -0.41794 -0.7109 -0.63984 -0.41794 0.71073 -0.63973 -1.23129 0.56495 
-0.63926 -1.13775 0.63913 -0.63444 -0.71019 0.77293 -0.6333 -0.75949 0.77229 
-0.6333 -0.66089 -0.77246 -0.6333 -0.66089 0.77229 -0.63062 -0.80868 0.76977 
-0.63062 -0.6117 -0.76994 -0.63062 -0.6117 0.76977 -0.62881 -1.04906 0.69979 
-0.62557 -0.85858 0.76588 -0.62557 -0.5618 -0.76605 -0.62557 -0.5618 0.76588 
-0.62366 -1.18159 0.62353 -0.61893 -0.9081 0.76005 -0.61893 -0.51228 -0.76022 
-0.61893 -0.51228 0.76005 -0.61296 -1.10003 0.6872 -0.61088 -0.95618 0.75249 
-0.61088 -0.4642 -0.75265 -0.61088 -0.4642 0.75249 -0.60655 -1.22429 0.60642 
-0.60135 -1.00366 0.74309 -0.60135 -0.41672 -0.74326 -0.60135 -0.41672 0.74309 
-0.59858 -1.1448 0.67288 -0.59574 -0.71019 -0.80329 -0.59574 -0.71019 0.80312 
-0.59454 -0.75955 0.8025 -0.59454 -0.66083 -0.80267 -0.59454 -0.66083 0.8025 
-0.59086 -0.8095 0.80059 -0.59086 -0.61088 -0.80075 -0.59086 -0.61088 0.80059 
-0.58698 -1.05539 0.73227 -0.58698 -0.36499 -0.73244 -0.58698 -0.36499 0.73227 
-0.58568 -0.85945 0.79663 -0.58568 -0.56093 -0.7968 -0.58568 -0.56093 0.79663 
-0.58251 -1.18874 0.65698 -0.57924 -0.90877 0.79055 -0.57924 -0.51161 -0.79071 
-0.57924 -0.51161 0.79055 -0.57106 -0.95688 0.78291 -0.57106 -0.4635 -0.78308 
-0.57106 -0.4635 0.78291 -0.57086 -1.10608 0.71925 -0.57086 -0.3143 -0.71942 
-0.57086 -0.3143 0.71925 -0.56507 -1.23129 0.6396 -0.558 -1.0091 0.77409 
-0.558 -0.41128 -0.77425 -0.558 -0.41128 0.77409 -0.55595 -1.15084 0.70475 
-0.55595 -0.26954 -0.70492 -0.55595 -0.26954 0.70475 -0.55562 -0.71019 -0.83155 
-0.55562 -0.71019 0.83139 -0.55331 -0.76019 -0.83159 -0.55331 -0.76019 0.83142 
-0.55331 -0.66019 -0.83159 -0.55331 -0.66019 0.83142 -0.54961 -0.81007 0.82938 
-0.54961 -0.61031 -0.82954 -0.54961 -0.61031 0.82938 -0.54454 -0.8597 0.82525 
-0.54454 -0.56068 -0.82542 -0.54454 -0.56068 0.82525 -0.54324 -1.06071 0.76286 
-0.54324 -0.35967 -0.76302 -0.54324 -0.35967 0.76286 -0.53968 -1.19453 0.68854 
-0.5381 -0.90895 0.81906 -0.5381 -0.51143 -0.81922 -0.5381 -0.51143 0.81906 
-0.52714 -1.11101 0.74926 -0.52714 -0.30937 -0.74943 -0.52714 -0.30937 0.74926 
-0.52636 -0.96168 0.81216 -0.52636 -0.4587 -0.81233 -0.52636 -0.4587 0.81216 
-0.51415 -0.71019 -0.85781 -0.51415 -0.71019 0.85765 -0.51305 -1.01368 0.80286 
-0.51305 -0.4067 -0.80303 -0.51305 -0.4067 0.80286 -0.51193 -1.15565 0.73446 
-0.51193 -0.26473 -0.73462 -0.51193 -0.26473 0.73446 -0.51173 -0.76025 -0.8578 
-0.51173 -0.76025 0.85763 -0.51173 -0.66013 -0.8578 -0.51173 -0.66013 0.85763 
-0.50781 -0.81041 -0.85573 -0.50781 -0.81041 0.85556 -0.50781 -0.60997 -0.85573 
-0.50781 -0.60997 0.85556 -0.50261 -0.86008 -0.85153 -0.50261 -0.86008 0.85136 
-0.50261 -0.5603 -0.85153 -0.50261 -0.5603 0.85136 -0.49822 -1.06477 0.79118 
-0.49822 -0.35561 -0.79134 -0.49822 -0.35561 0.79118 -0.49426 -1.19982 0.71826 
-0.49426 -0.22056 -0.71842 -0.49426 -0.22056 0.71826 -0.49149 -0.91238 0.84703 
-0.49149 -0.508 -0.8472 -0.49149 -0.508 0.84703 -0.48192 -1.11481 0.77715 
-0.48192 -0.30557 -0.77731 -0.48192 -0.30557 0.77715 -0.4794 -0.96506 0.83971 
-0.4794 -0.45532 -0.83988 -0.4794 -0.45532 0.83971 -0.47527 -0.17737 -0.70027 
-0.47527 -0.17737 0.7001 -0.47144 -0.71019 -0.882 -0.47144 -0.71019 0.88184 
-0.4687 -0.76041 -0.88204 -0.4687 -0.76041 0.88187 -0.4687 -0.65997 -0.88204 
-0.4687 -0.65997 0.88187 -0.46558 -1.01725 0.82997 -0.46558 -0.40313 -0.83014 
-0.46558 -0.40313 0.82997 -0.46522 -1.1598 0.76245 -0.46522 -0.26058 -0.76262 
-0.46522 -0.26058 0.76245 -0.46477 -0.81051 -0.87984 -0.46477 -0.81051 0.87967 
-0.46477 -0.60987 -0.87984 -0.46477 -0.60987 0.87967 -0.45536 -0.13576 -0.68032 
-0.45536 -0.13576 0.68015 -0.45475 -0.86308 -0.87751 -0.45475 -0.86308 0.87734 
-0.45475 -0.5573 -0.87751 -0.45475 -0.5573 0.87734 -0.4504 -1.06822 0.81784 
-0.4504 -0.35216 -0.818 -0.4504 -0.35216 0.81784 -0.44736 -1.20366 0.74584 
-0.44736 -0.21672 -0.74601 -0.44736 -0.21672 0.74584 -0.44342 -0.91521 -0.87266 
-0.44342 -0.91521 0.87249 -0.44342 -0.50517 -0.87266 -0.44342 -0.50517 0.87249 
-0.43534 -1.11745 0.80283 -0.43534 -0.30293 -0.80299 -0.43534 -0.30293 0.80283 
-0.43412 -0.09632 -0.65943 -0.43412 -0.09632 0.65926 -0.43072 -0.96794 -0.865 
-0.43072 -0.96794 0.86484 -0.43072 -0.45244 -0.865 -0.43072 -0.45244 0.86484 
-0.42837 -0.17411 -0.72751 -0.42837 -0.17411 0.72735 -0.4276 -0.71019 -0.90407 
-0.4276 -0.71019 0.90391 -0.42475 -0.76047 -0.90402 -0.42475 -0.76047 0.90385 
-0.42475 -0.65991 -0.90402 -0.42475 -0.65991 0.90385 -0.41834 -1.16227 0.78773 
-0.41834 -0.25811 -0.7879 -0.41834 -0.25811 0.78773 -0.41672 -1.0199 -0.85475 
-0.41672 -1.0199 0.85459 -0.41672 -0.40048 -0.85475 -0.41672 -0.40048 0.85459 
-0.4156 -0.81301 -0.90382 -0.4156 -0.81301 0.90366 -0.4156 -0.60737 -0.90382 
-0.4156 -0.60737 0.90366 -0.40829 -0.13284 -0.70719 -0.40829 -0.13284 0.70702 
-0.40526 -0.86557 -0.901 -0.40526 -0.86557 0.90084 -0.40526 -0.55481 -0.901 
-0.40526 -0.55481 0.90084 -0.40269 -1.06994 0.84162 -0.40269 -0.35044 -0.84178 
-0.40269 -0.35044 0.84162 -0.40001 -1.20616 0.77066 -0.40001 -0.21422 -0.77082 
-0.40001 -0.21422 0.77066 -0.39859 -0.03946 -0.62561 -0.39859 -0.03946 0.62544 
-0.39404 -0.91743 -0.89553 -0.39404 -0.91743 0.89536 -0.39404 -0.50295 -0.89553 
-0.39404 -0.50295 0.89536 -0.38752 -1.11894 0.82623 -0.38752 -0.30144 -0.82639 
-0.38752 -0.30144 0.82623 -0.38273 -0.71019 -0.92396 -0.38273 -0.71019 0.9238 
-0.38102 -0.9701 -0.88739 -0.38102 -0.9701 0.88722 -0.38102 -0.45028 -0.88739 
-0.38102 -0.45028 0.88722 -0.38072 -0.17184 -0.75192 -0.38072 -0.17184 0.75176 
-0.37448 -0.76277 -0.92584 -0.37448 -0.76277 0.92568 -0.37448 -0.65761 -0.92584 
-0.37448 -0.65761 0.92568 -0.37388 -0.07434 -0.67532 -0.37388 -0.07434 0.67515 
-0.36999 -1.16367 0.81078 -0.36999 -0.25671 -0.81095 -0.36999 -0.25671 0.81078 
-0.36784 -1.02064 -0.87664 -0.36784 -1.02064 0.87647 -0.36784 -0.39974 -0.87664 
-0.36784 -0.39974 0.87647 -0.36518 -0.81521 -0.9251 -0.36518 -0.81521 0.92493 
-0.36518 -0.60517 -0.9251 -0.36518 -0.60517 0.92493 -0.35484 -0.86735 -0.92173 
-0.35484 -0.86735 0.92156 -0.35484 -0.55303 -0.92173 -0.35484 -0.55303 0.92156 
-0.35357 -1.07059 -0.86329 -0.35357 -1.07059 0.86313 -0.35357 -0.34979 -0.86329 
-0.35357 -0.34979 0.86313 -0.35151 -1.20724 0.79327 -0.35151 -0.21314 -0.79344 
-0.35151 -0.21314 0.79327 -0.34599 -0.11313 -0.72385 -0.34599 -0.11313 0.72369 
-0.34349 -0.91904 -0.91574 -0.34349 -0.91904 0.91557 -0.34349 -0.50134 -0.91574 
-0.34349 -0.50134 0.91557 -0.3386 -1.11927 -0.84745 -0.3386 -1.11927 0.84729 
-0.3386 -0.30111 -0.84745 -0.3386 -0.30111 0.84729 -0.33737 -0.01942 -0.63966 
-0.33737 -0.01942 0.63949 -0.33693 -0.71019 -0.94163 -0.33693 -0.71019 0.94146 
-0.33117 -0.97014 -0.90716 -0.33117 -0.97014 0.90699 -0.33117 -0.45024 -0.90716 
-0.33117 -0.45024 0.90699 -0.32848 -0.76282 -0.94314 -0.32848 -0.76282 0.94298 
-0.32848 -0.65756 -0.94314 -0.32848 -0.65756 0.94298 -0.3208 -1.16381 0.83139 
-0.3208 -0.25657 -0.83155 -0.3208 -0.25657 0.83139 -0.31883 -0.8155 -0.94204 
-0.31883 -0.8155 0.94188 -0.31883 -0.60488 -0.94204 -0.31883 -0.60488 0.94188 
-0.31791 -1.0205 -0.896 -0.31791 -1.0205 0.89584 -0.31791 -0.39988 -0.896 
-0.31791 -0.39988 0.89584 -0.31767 -0.15313 -0.76741 -0.31767 -0.15313 0.76724 
-0.31045 -0.05627 -0.69003 -0.31045 -0.05627 0.68987 -0.30827 -0.86763 -0.93828 
-0.30827 -0.86763 0.93811 -0.30827 -0.55275 -0.93828 -0.30827 -0.55275 0.93811 
-0.30374 -1.06998 -0.88231 -0.30374 -1.06998 0.88214 -0.30374 -0.3504 -0.88231 
-0.30374 -0.3504 0.88214 -0.29598 -0.92045 -0.93186 -0.29598 -0.92045 0.9317 
-0.29598 -0.49993 -0.93186 -0.29598 -0.49993 0.9317 -0.29033 -0.71019 -0.95702 
-0.29033 -0.71019 0.95686 -0.28872 -1.11844 -0.86611 -0.28872 -1.11844 0.86594 
-0.28872 -0.30194 -0.86611 -0.28872 -0.30194 0.86594 -0.28749 -1.2247 0.80779 
-0.28749 -0.19568 -0.80795 -0.28749 -0.19568 0.80779 -0.28343 -0.97148 -0.92281 
-0.28343 -0.97148 0.92264 -0.28343 -0.4489 -0.92281 -0.28343 -0.4489 0.92264 
-0.28211 -0.09613 -0.73722 -0.28211 -0.09613 0.73706 -0.28142 -0.76294 -0.95823 
-0.28142 -0.76294 0.95807 -0.28142 -0.65744 -0.95823 -0.28142 -0.65744 0.95807 
-0.27267 -0.00283 -0.65225 -0.27267 -0.00283 0.65208 -0.2717 -0.81554 -0.9567 
-0.2717 -0.81554 0.95653 -0.2717 -0.60484 -0.9567 -0.2717 -0.60484 0.95653 
-0.26979 -1.02197 -0.91114 -0.26979 -1.02197 0.91098 -0.26979 -0.39841 -0.91114 
-0.26979 -0.39841 0.91098 -0.2601 -0.86867 -0.95258 -0.2601 -0.86867 0.95242 
-0.2601 -0.55171 -0.95258 -0.2601 -0.55171 0.95242 -0.25611 -1.18037 0.84452 
-0.25611 -0.24001 -0.84469 -0.25611 -0.24001 0.84452 -0.2554 -1.07132 -0.89696 
-0.2554 -1.07132 0.89679 -0.2554 -0.34906 -0.89696 -0.2554 -0.34906 0.89679 
-0.25267 -0.13712 -0.77968 -0.25267 -0.13712 0.77951 -0.24773 -0.92134 -0.94564 
-0.24773 -0.92134 0.94547 -0.24773 -0.49904 -0.94564 -0.24773 -0.49904 0.94547 
-0.24511 -0.04091 -0.70152 -0.24511 -0.04091 0.70135 -0.24303 -0.71019 -0.97011 
-0.24303 -0.71019 0.96995 -0.23469 -0.97237 -0.93614 -0.23469 -0.97237 0.93597 
-0.23469 -0.44801 -0.93614 -0.23469 -0.44801 0.93597 -0.23393 -0.76298 -0.97091 
-0.23393 -0.76298 0.97075 -0.23393 -0.6574 -0.97091 -0.23393 -0.6574 0.97075 
-0.22279 -0.81614 -0.96918 -0.22279 -0.81614 0.96902 -0.22279 -0.60424 -0.96918 
-0.22279 -0.60424 0.96902 -0.22214 -0.1806 -0.81874 -0.22214 -0.1806 0.81858 
-0.22099 -1.02265 -0.92396 -0.22099 -1.02265 0.9238 -0.22099 -0.39773 -0.92396 
-0.22099 -0.39773 0.9238 -0.21792 -1.12635 -0.88289 -0.21792 -1.12635 0.88272 
-0.21792 -0.29403 -0.88289 -0.21792 -0.29403 0.88272 -0.21695 -0.08193 -0.74724 
-0.21695 -0.08193 0.74708 -0.21099 -0.86926 -0.96455 -0.21099 -0.86926 0.96438 
-0.21099 -0.55112 -0.96455 -0.21099 -0.55112 0.96438 -0.19885 -0.92169 -0.95703 
-0.19885 -0.92169 0.95686 -0.19885 -0.49869 -0.95703 -0.19885 -0.49869 0.95686 
-0.19514 -0.71019 -0.98087 -0.19514 -0.71019 0.9807 -0.18697 -0.12402 -0.78841 
-0.18697 -0.12402 0.78825 -0.18563 -0.97264 -0.94701 -0.18563 -0.97264 0.94685 
-0.18563 -0.44774 -0.94701 -0.18563 -0.44774 0.94685 -0.18458 -1.18729 0.85917 
-0.18458 -0.23309 -0.85934 -0.18458 -0.23309 0.85917 -0.1845 -0.76341 -0.98148 
-0.1845 -0.76341 0.98132 -0.1845 -0.65697 -0.98148 -0.1845 -0.65697 0.98132 
-0.18389 -1.07819 -0.91155 -0.18389 -1.07819 0.91139 -0.18389 -0.34219 -0.91155 
-0.18389 -0.34219 0.91139 -0.17916 -0.0285 -0.70946 -0.17916 -0.0285 0.70929 
-0.17333 -0.81648 -0.9792 -0.17333 -0.81648 0.97904 -0.17333 -0.6039 -0.9792 
-0.17333 -0.6039 0.97904 -0.16164 -0.86923 -0.97404 -0.16164 -0.86923 0.97387 
-0.16164 -0.55115 -0.97404 -0.16164 -0.55115 0.97387 -0.1508 -0.07059 -0.75386 
-0.1508 -0.07059 0.7537 -0.14962 -0.17435 -0.83105 -0.14962 -0.17435 0.83088 
-0.14947 -0.92151 -0.96601 -0.14947 -0.92151 0.96584 -0.14947 -0.49887 -0.96601 
-0.14947 -0.49887 0.96584 -0.14862 -1.02818 -0.93646 -0.14862 -1.02818 0.9363 
-0.14862 -0.3922 -0.93646 -0.14862 -0.3922 0.9363 -0.14678 -0.71019 -0.98926 
-0.14678 -0.71019 0.98909 -0.14594 -1.13203 -0.89494 -0.14594 -1.13203 0.89477 
-0.14594 -0.28835 -0.89494 -0.14594 -0.28835 0.89477 -0.13599 -0.76345 -0.98937 
-0.13599 -0.76345 0.9892 -0.13599 -0.65693 -0.98937 -0.13599 -0.65693 0.9892 
-0.12452 -0.81675 -0.98657 -0.12452 -0.81675 0.9864 -0.12452 -0.60363 -0.98657 
-0.12452 -0.60363 0.9864 -0.11387 -0.11912 -0.79863 -0.11387 -0.11912 0.79846 
-0.11382 -0.02058 -0.71527 -0.11382 -0.02058 0.7151 -0.11272 -0.97735 -0.95712 
-0.11272 -0.97735 0.95696 -0.11272 -0.44303 -0.95712 -0.11272 -0.44303 0.95696 
-0.11268 -0.86948 -0.98087 -0.11268 -0.86948 0.9807 -0.11268 -0.5509 -0.98087 
-0.11268 -0.5509 0.9807 -0.11142 -1.192 0.86908 -0.11142 -0.22838 -0.86925 
-0.11142 -0.22838 0.86908 -0.11094 -1.08281 -0.92142 -0.11094 -1.08281 0.92125 
-0.11094 -0.33757 -0.92142 -0.11094 -0.33757 0.92125 -0.09806 -0.71019 -0.99527 
-0.09806 -0.71019 0.9951 -0.08686 -0.76356 -0.99488 -0.08686 -0.76356 0.99471 
-0.08686 -0.65682 -0.99488 -0.08686 -0.65682 0.99471 -0.07629 -0.17103 -0.83883 
-0.07629 -0.17103 0.83866 -0.07564 -0.06504 -0.76039 -0.07564 -0.06504 0.76023 
-0.07544 -1.03198 -0.94389 -0.07544 -1.03198 0.94372 -0.07544 -0.3884 -0.94389 
-0.07544 -0.3884 0.94372 -0.0754 -0.81676 -0.99153 -0.0754 -0.81676 0.99136 
-0.0754 -0.60362 -0.99153 -0.0754 -0.60362 0.99136 -0.07497 -0.92331 -0.97423 
-0.07497 -0.92331 0.97407 -0.07497 -0.49707 -0.97423 -0.07497 -0.49707 0.97407 
-0.07319 -1.13545 -0.90219 -0.07319 -1.13545 0.90203 -0.07319 -0.28493 -0.90219 
-0.07319 -0.28493 0.90203 -0.04911 -0.71019 -0.99888 -0.04911 -0.71019 0.99871 
-0.03828 -0.11538 -0.80304 -0.03828 -0.11538 0.80287 -0.03828 -1.19436 0.87406 
-0.03828 -0.22602 -0.87422 -0.03828 -0.22602 0.87406 -0.03825 -0.01684 -0.71967 
-0.03825 -0.01684 0.71951 -0.03783 -0.97857 -0.96266 -0.03783 -0.97857 0.96249 
-0.03783 -0.44181 -0.96266 -0.03783 -0.44181 0.96249 -0.03783 -1.08514 -0.92636 
-0.03783 -1.08514 0.92619 -0.03783 -0.33524 -0.92636 -0.03783 -0.33524 0.92619 
-0.03781 -0.87069 -0.9864 -0.03781 -0.87069 0.98623 -0.03781 -0.54969 -0.9864 
-0.03781 -0.54969 0.98623 -0.03781 -0.76359 -0.99794 -0.03781 -0.76359 0.99778 
-0.03781 -0.65679 -0.99794 -0.03781 -0.65679 0.99778 -5e-05 -1.13659 -0.90462 
-5e-05 -1.13659 0.90445 -5e-05 -1.0329 -0.94658 -5e-05 -1.0329 0.94642 
-5e-05 -0.92391 -0.97698 -5e-05 -0.92391 0.97681 -5e-05 -0.81707 -0.99436 
-5e-05 -0.81707 0.99419 -5e-05 -0.71019 -1.00008 -5e-05 -0.71019 0.99992 
-5e-05 -0.60331 -0.99436 -5e-05 -0.60331 0.99419 -5e-05 -0.49647 -0.97698 
-5e-05 -0.49647 0.97681 -5e-05 -0.38748 -0.94658 -5e-05 -0.38748 0.94642 
-5e-05 -0.28379 -0.90462 -5e-05 -0.28379 0.90445 -5e-05 -0.16945 -0.84127 
-5e-05 -0.16945 0.84111 -5e-05 -0.06319 -0.76258 -5e-05 -0.06319 0.76241 
0.03772 -0.76359 -0.99794 0.03772 -0.76359 0.99778 0.03772 -0.65679 -0.99794 
0.03772 -0.65679 0.99778 0.03772 -0.87069 -0.9864 0.03772 -0.87069 0.98623 
0.03772 -0.54969 -0.9864 0.03772 -0.54969 0.98623 0.03774 -1.08514 -0.92636 
0.03774 -1.08514 0.92619 0.03774 -0.33524 -0.92636 0.03774 -0.33524 0.92619 
0.03774 -0.97857 -0.96266 0.03774 -0.97857 0.96249 0.03774 -0.44181 -0.96266 
0.03774 -0.44181 0.96249 0.03816 -0.01684 -0.71967 0.03816 -0.01684 0.71951 
0.03819 -1.19436 -0.87422 0.03819 -0.22602 -0.87422 0.03819 -0.22602 0.87406 
0.03819 -0.11538 -0.80304 0.03819 -0.11538 0.80287 0.04902 -0.71019 -0.99888 
0.04902 -0.71019 0.99871 0.0731 -1.13545 -0.90219 0.0731 -1.13545 0.90203 
0.0731 -0.28493 -0.90219 0.0731 -0.28493 0.90203 0.07488 -0.92331 -0.97423 
0.07488 -0.92331 0.97407 0.07488 -0.49707 -0.97423 0.07488 -0.49707 0.97407 
0.07531 -0.81676 -0.99153 0.07531 -0.81676 0.99136 0.07531 -0.60362 -0.99153 
0.07531 -0.60362 0.99136 0.07535 -1.03198 -0.94389 0.07535 -1.03198 0.94372 
0.07535 -0.3884 -0.94389 0.07535 -0.3884 0.94372 0.07555 -0.06504 -0.76039 
0.07555 -0.06504 0.76023 0.0762 -0.17103 -0.83883 0.0762 -0.17103 0.83866 
0.08677 -0.76356 -0.99488 0.08677 -0.76356 0.99471 0.08677 -0.65682 -0.99488 
0.08677 -0.65682 0.99471 0.09797 -0.71019 -0.99527 0.09797 -0.71019 0.9951 
0.11085 -1.08281 -0.92142 0.11085 -1.08281 0.92125 0.11085 -0.33757 -0.92142 
0.11085 -0.33757 0.92125 0.11133 -1.192 -0.86925 0.11133 -0.22838 -0.86925 
0.11133 -0.22838 0.86908 0.11259 -0.86948 -0.98087 0.11259 -0.86948 0.9807 
0.11259 -0.5509 -0.98087 0.11259 -0.5509 0.9807 0.11263 -0.97735 -0.95712 
0.11263 -0.97735 0.95696 0.11263 -0.44303 -0.95712 0.11263 -0.44303 0.95696 
0.11373 -0.02058 -0.71527 0.11373 -0.02058 0.7151 0.11378 -0.11912 -0.79863 
0.11378 -0.11912 0.79846 0.12443 -0.81675 -0.98657 0.12443 -0.81675 0.9864 
0.12443 -0.60363 -0.98657 0.12443 -0.60363 0.9864 0.1359 -0.76345 -0.98937 
0.1359 -0.76345 0.9892 0.1359 -0.65693 -0.98937 0.1359 -0.65693 0.9892 
0.14585 -1.13203 -0.89494 0.14585 -1.13203 0.89477 0.14585 -0.28835 -0.89494 
0.14585 -0.28835 0.89477 0.14669 -0.71019 -0.98926 0.14669 -0.71019 0.98909 
0.14853 -1.02818 -0.93646 0.14853 -1.02818 0.9363 0.14853 -0.3922 -0.93646 
0.14853 -0.3922 0.9363 0.14938 -0.92151 -0.96601 0.14938 -0.92151 0.96584 
0.14938 -0.49887 -0.96601 0.14938 -0.49887 0.96584 0.14953 -0.17435 -0.83105 
0.14953 -0.17435 0.83088 0.15071 -0.07059 -0.75386 0.15071 -0.07059 0.7537 
0.16155 -0.86923 -0.97404 0.16155 -0.86923 0.97387 0.16155 -0.55115 -0.97404 
0.16155 -0.55115 0.97387 0.17324 -0.81648 -0.9792 0.17324 -0.81648 0.97904 
0.17324 -0.6039 -0.9792 0.17324 -0.6039 0.97904 0.17907 -0.0285 -0.70946 
0.17907 -0.0285 0.70929 0.1838 -1.07819 -0.91155 0.1838 -1.07819 0.91139 
0.1838 -0.34219 -0.91155 0.1838 -0.34219 0.91139 0.18441 -0.76341 -0.98148 
0.18441 -0.76341 0.98132 0.18441 -0.65697 -0.98148 0.18441 -0.65697 0.98132 
0.18449 -1.18729 -0.85934 0.18449 -0.23309 -0.85934 0.18449 -0.23309 0.85917 
0.18554 -0.97264 -0.94701 0.18554 -0.97264 0.94685 0.18554 -0.44774 -0.94701 
0.18554 -0.44774 0.94685 0.18688 -0.12402 -0.78841 0.18688 -0.12402 0.78825 
0.19505 -0.71019 -0.98087 0.19505 -0.71019 0.9807 0.19876 -0.92169 -0.95703 
0.19876 -0.92169 0.95686 0.19876 -0.49869 -0.95703 0.19876 -0.49869 0.95686 
0.2109 -0.86926 -0.96455 0.2109 -0.86926 0.96438 0.2109 -0.55112 -0.96455 
0.2109 -0.55112 0.96438 0.21686 -0.08193 -0.74724 0.21686 -0.08193 0.74708 
0.21783 -1.12635 -0.88289 0.21783 -1.12635 0.88272 0.21783 -0.29403 -0.88289 
0.21783 -0.29403 0.88272 0.2209 -1.02265 -0.92396 0.2209 -1.02265 0.9238 
0.2209 -0.39773 -0.92396 0.2209 -0.39773 0.9238 0.22205 -0.1806 -0.81874 
0.22205 -0.1806 0.81858 0.2227 -0.81614 -0.96918 0.2227 -0.81614 0.96902 
0.2227 -0.60424 -0.96918 0.2227 -0.60424 0.96902 0.23384 -0.76298 -0.97091 
0.23384 -0.76298 0.97075 0.23384 -0.6574 -0.97091 0.23384 -0.6574 0.97075 
0.2346 -0.97237 -0.93614 0.2346 -0.97237 0.93597 0.2346 -0.44801 -0.93614 
0.2346 -0.44801 0.93597 0.24294 -0.71019 -0.97011 0.24294 -0.71019 0.96995 
0.24502 -0.04091 -0.70152 0.24502 -0.04091 0.70135 0.24764 -0.92134 -0.94564 
0.24764 -0.92134 0.94547 0.24764 -0.49904 -0.94564 0.24764 -0.49904 0.94547 
0.25258 -0.13712 -0.77968 0.25258 -0.13712 0.77951 0.25531 -1.07132 -0.89696 
0.25531 -1.07132 0.89679 0.25531 -0.34906 -0.89696 0.25531 -0.34906 0.89679 
0.25602 -1.18037 -0.84469 0.25602 -0.24001 -0.84469 0.25602 -0.24001 0.84452 
0.26001 -0.86867 -0.95258 0.26001 -0.86867 0.95242 0.26001 -0.55171 -0.95258 
0.26001 -0.55171 0.95242 0.2697 -1.02197 -0.91114 0.2697 -1.02197 0.91098 
0.2697 -0.39841 -0.91114 0.2697 -0.39841 0.91098 0.27161 -0.81554 -0.9567 
0.27161 -0.81554 0.95653 0.27161 -0.60484 -0.9567 0.27161 -0.60484 0.95653 
0.27258 -0.00283 -0.65225 0.27258 -0.00283 0.65208 0.28133 -0.76294 -0.95823 
0.28133 -0.76294 0.95807 0.28133 -0.65744 -0.95823 0.28133 -0.65744 0.95807 
0.28202 -0.09613 -0.73722 0.28202 -0.09613 0.73706 0.28334 -0.97148 -0.92281 
0.28334 -0.97148 0.92264 0.28334 -0.4489 -0.92281 0.28334 -0.4489 0.92264 
0.2874 -1.2247 -0.80795 0.2874 -0.19568 -0.80795 0.2874 -0.19568 0.80779 
0.28863 -1.11844 -0.86611 0.28863 -1.11844 0.86594 0.28863 -0.30194 -0.86611 
0.28863 -0.30194 0.86594 0.29024 -0.71019 -0.95702 0.29024 -0.71019 0.95686 
0.29589 -0.92045 -0.93186 0.29589 -0.92045 0.9317 0.29589 -0.49993 -0.93186 
0.29589 -0.49993 0.9317 0.30365 -1.06998 -0.88231 0.30365 -1.06998 0.88214 
0.30365 -0.3504 -0.88231 0.30365 -0.3504 0.88214 0.30818 -0.86763 -0.93828 
0.30818 -0.86763 0.93811 0.30818 -0.55275 -0.93828 0.30818 -0.55275 0.93811 
0.31036 -0.05627 -0.69003 0.31036 -0.05627 0.68987 0.31758 -0.15313 -0.76741 
0.31758 -0.15313 0.76724 0.31782 -1.0205 -0.896 0.31782 -1.0205 0.89584 
0.31782 -0.39988 -0.896 0.31782 -0.39988 0.89584 0.31874 -0.8155 -0.94204 
0.31874 -0.8155 0.94188 0.31874 -0.60488 -0.94204 0.31874 -0.60488 0.94188 
0.32071 -1.16381 -0.83155 0.32071 -0.25657 -0.83155 0.32071 -0.25657 0.83139 
0.32839 -0.76282 -0.94314 0.32839 -0.76282 0.94298 0.32839 -0.65756 -0.94314 
0.32839 -0.65756 0.94298 0.33108 -0.97014 -0.90716 0.33108 -0.97014 0.90699 
0.33108 -0.45024 -0.90716 0.33108 -0.45024 0.90699 0.33684 -0.71019 -0.94163 
0.33684 -0.71019 0.94146 0.33728 -0.01942 -0.63966 0.33728 -0.01942 0.63949 
0.33851 -1.11927 -0.84745 0.33851 -1.11927 0.84729 0.33851 -0.30111 -0.84745 
0.33851 -0.30111 0.84729 0.3434 -0.91904 -0.91574 0.3434 -0.91904 0.91557 
0.3434 -0.50134 -0.91574 0.3434 -0.50134 0.91557 0.3459 -0.11313 -0.72385 
0.3459 -0.11313 0.72369 0.35142 -1.20724 -0.79344 0.35142 -0.21314 -0.79344 
0.35142 -0.21314 0.79327 0.35348 -1.07059 -0.86329 0.35348 -1.07059 0.86313 
0.35348 -0.34979 -0.86329 0.35348 -0.34979 0.86313 0.35475 -0.86735 -0.92173 
0.35475 -0.86735 0.92156 0.35475 -0.55303 -0.92173 0.35475 -0.55303 0.92156 
0.36509 -0.81521 -0.9251 0.36509 -0.81521 0.92493 0.36509 -0.60517 -0.9251 
0.36509 -0.60517 0.92493 0.36775 -1.02064 -0.87664 0.36775 -1.02064 0.87647 
0.36775 -0.39974 -0.87664 0.36775 -0.39974 0.87647 0.3699 -1.16367 -0.81095 
0.3699 -0.25671 -0.81095 0.3699 -0.25671 0.81078 0.37379 -0.07434 -0.67532 
0.37379 -0.07434 0.67515 0.37439 -0.76277 -0.92584 0.37439 -0.76277 0.92568 
0.37439 -0.65761 -0.92584 0.37439 -0.65761 0.92568 0.38063 -0.17184 -0.75192 
0.38063 -0.17184 0.75176 0.38093 -0.9701 -0.88739 0.38093 -0.9701 0.88722 
0.38093 -0.45028 -0.88739 0.38093 -0.45028 0.88722 0.38264 -0.71019 -0.92396 
0.38264 -0.71019 0.9238 0.38743 -1.11894 -0.82639 0.38743 -0.30144 -0.82639 
0.38743 -0.30144 0.82623 0.39395 -0.91743 -0.89553 0.39395 -0.91743 0.89536 
0.39395 -0.50295 -0.89553 0.39395 -0.50295 0.89536 0.3985 -0.03946 -0.62561 
0.3985 -0.03946 0.62544 0.39992 -1.20616 -0.77082 0.39992 -0.21422 -0.77082 
0.39992 -0.21422 0.77066 0.4026 -1.06994 -0.84178 0.4026 -0.35044 -0.84178 
0.4026 -0.35044 0.84162 0.40517 -0.86557 -0.901 0.40517 -0.86557 0.90084 
0.40517 -0.55481 -0.901 0.40517 -0.55481 0.90084 0.4082 -0.13284 -0.70719 
0.4082 -0.13284 0.70702 0.41551 -0.81301 -0.90382 0.41551 -0.81301 0.90366 
0.41551 -0.60737 -0.90382 0.41551 -0.60737 0.90366 0.41663 -1.0199 -0.85475 
0.41663 -1.0199 0.85459 0.41663 -0.40048 -0.85475 0.41663 -0.40048 0.85459 
0.41825 -1.16227 -0.7879 0.41825 -0.25811 -0.7879 0.41825 -0.25811 0.78773 
0.42466 -0.76047 -0.90402 0.42466 -0.76047 0.90385 0.42466 -0.65991 -0.90402 
0.42466 -0.65991 0.90385 0.42751 -0.71019 -0.90407 0.42751 -0.71019 0.90391 
0.42828 -0.17411 -0.72751 0.42828 -0.17411 0.72735 0.43063 -0.96794 -0.865 
0.43063 -0.96794 0.86484 0.43063 -0.45244 -0.865 0.43063 -0.45244 0.86484 
0.43403 -0.09632 -0.65943 0.43403 -0.09632 0.65926 0.43525 -1.11745 -0.80299 
0.43525 -0.30293 -0.80299 0.43525 -0.30293 0.80283 0.44333 -0.91521 -0.87266 
0.44333 -0.91521 0.87249 0.44333 -0.50517 -0.87266 0.44333 -0.50517 0.87249 
0.44727 -1.20366 -0.74601 0.44727 -0.21672 -0.74601 0.44727 -0.21672 0.74584 
0.45031 -1.06822 -0.818 0.45031 -0.35216 -0.818 0.45031 -0.35216 0.81784 
0.45466 -0.86308 -0.87751 0.45466 -0.86308 0.87734 0.45466 -0.5573 -0.87751 
0.45466 -0.5573 0.87734 0.45527 -0.13576 -0.68032 0.45527 -0.13576 0.68015 
0.46468 -0.81051 -0.87984 0.46468 -0.81051 0.87967 0.46468 -0.60987 -0.87984 
0.46468 -0.60987 0.87967 0.46513 -1.1598 -0.76262 0.46513 -0.26058 -0.76262 
0.46513 -0.26058 0.76245 0.46549 -1.01725 -0.83014 0.46549 -0.40313 -0.83014 
0.46549 -0.40313 0.82997 0.46861 -0.76041 -0.88204 0.46861 -0.76041 0.88187 
0.46861 -0.65997 -0.88204 0.46861 -0.65997 0.88187 0.47135 -0.71019 -0.882 
0.47135 -0.71019 0.88184 0.47518 -0.17737 -0.70027 0.47518 -0.17737 0.7001 
0.47931 -0.96506 -0.83988 0.47931 -0.45532 -0.83988 0.47931 -0.45532 0.83971 
0.48183 -1.11481 -0.77731 0.48183 -0.30557 -0.77731 0.48183 -0.30557 0.77715 
0.4914 -0.91238 -0.8472 0.4914 -0.508 -0.8472 0.4914 -0.508 0.84703 
0.49417 -1.19982 -0.71842 0.49417 -0.22056 -0.71842 0.49417 -0.22056 0.71826 
0.49813 -1.06477 -0.79134 0.49813 -0.35561 -0.79134 0.49813 -0.35561 0.79118 
0.50252 -0.86008 -0.85153 0.50252 -0.86008 0.85136 0.50252 -0.5603 -0.85153 
0.50252 -0.5603 0.85136 0.50772 -0.81041 -0.85573 0.50772 -0.81041 0.85556 
0.50772 -0.60997 -0.85573 0.50772 -0.60997 0.85556 0.51164 -0.76025 -0.8578 
0.51164 -0.76025 0.85763 0.51164 -0.66013 -0.8578 0.51164 -0.66013 0.85763 
0.51184 -1.15565 -0.73462 0.51184 -0.26473 -0.73462 0.51184 -0.26473 0.73446 
0.51296 -1.01368 -0.80303 0.51296 -0.4067 -0.80303 0.51296 -0.4067 0.80286 
0.51406 -0.71019 -0.85781 0.51406 -0.71019 0.85765 0.52627 -0.96168 -0.81233 
0.52627 -0.4587 -0.81233 0.52627 -0.4587 0.81216 0.52705 -1.11101 -0.74943 
0.52705 -0.30937 -0.74943 0.52705 -0.30937 0.74926 0.53801 -0.90895 -0.81922 
0.53801 -0.51143 -0.81922 0.53801 -0.51143 0.81906 0.53959 -1.19453 -0.68871 
0.54315 -1.06071 -0.76302 0.54315 -0.35967 -0.76302 0.54315 -0.35967 0.76286 
0.54445 -0.8597 -0.82542 0.54445 -0.56068 -0.82542 0.54445 -0.56068 0.82525 
0.54952 -0.81007 -0.82954 0.54952 -0.61031 -0.82954 0.54952 -0.61031 0.82938 
0.55322 -0.76019 -0.83159 0.55322 -0.76019 0.83142 0.55322 -0.66019 -0.83159 
0.55322 -0.66019 0.83142 0.55553 -0.71019 -0.83155 0.55553 -0.71019 0.83139 
0.55586 -1.15084 -0.70492 0.55586 -0.26954 -0.70492 0.55586 -0.26954 0.70475 
0.55791 -1.0091 -0.77425 0.55791 -0.41128 -0.77425 0.55791 -0.41128 0.77409 
0.56498 -1.23129 -0.63977 0.57077 -1.10608 -0.71942 0.57077 -0.3143 -0.71942 
0.57077 -0.3143 0.71925 0.57097 -0.95688 -0.78308 0.57097 -0.4635 -0.78308 
0.57097 -0.4635 0.78291 0.57915 -0.90877 -0.79071 0.57915 -0.51161 -0.79071 
0.57915 -0.51161 0.79055 0.58242 -1.18874 -0.65714 0.58559 -0.85945 -0.7968 
0.58559 -0.56093 -0.7968 0.58559 -0.56093 0.79663 0.58689 -1.05539 -0.73244 
0.58689 -0.36499 -0.73244 0.58689 -0.36499 0.73227 0.59077 -0.8095 -0.80075 
0.59077 -0.61088 -0.80075 0.59077 -0.61088 0.80059 0.59445 -0.75955 -0.80267 
0.59445 -0.66083 -0.80267 0.59445 -0.66083 0.8025 0.59565 -0.71019 -0.80329 
0.59565 -0.71019 0.80312 0.59849 -1.1448 -0.67304 0.60126 -1.00366 -0.74326 
0.60126 -0.41672 -0.74326 0.60126 -0.41672 0.74309 0.60646 -1.22429 -0.60659 
0.61079 -0.95618 -0.75265 0.61079 -0.4642 -0.75265 0.61079 -0.4642 0.75249 
0.61287 -1.10003 -0.68736 0.61884 -0.9081 -0.76022 0.61884 -0.51228 -0.76022 
0.61884 -0.51228 0.76005 0.62357 -1.18159 -0.6237 0.62548 -0.85858 -0.76605 
0.62548 -0.5618 -0.76605 0.62548 -0.5618 0.76588 0.62872 -1.04906 -0.69995 
0.63053 -0.80868 -0.76994 0.63053 -0.6117 -0.76994 0.63053 -0.6117 0.76977 
0.63321 -0.75949 -0.77246 0.63321 -0.66089 -0.77246 0.63321 -0.66089 0.77229 
0.63435 -0.71019 -0.77309 0.63917 -1.13775 -0.6393 0.63964 -1.23129 -0.56511 
0.63975 -1.00244 -0.7109 0.63975 -0.41794 -0.7109 0.63975 -0.41794 0.71073 
0.64926 -0.95487 -0.72018 0.64926 -0.46551 -0.72018 0.64926 -0.46551 0.72001 
0.65324 -1.09287 -0.65336 0.65698 -0.90694 -0.72782 0.65698 -0.51344 -0.72782 
0.65698 -0.51344 0.72766 0.65701 -1.18874 -0.58254 0.66359 -0.85733 -0.73353 
0.66359 -0.56305 -0.73353 0.66359 -0.56305 0.73336 0.66573 -1.04708 -0.66586 
0.66791 -0.80856 -0.73776 0.66791 -0.61182 -0.73776 0.66791 -0.61182 0.73759 
0.67062 -0.75932 -0.74022 0.67062 -0.66106 -0.74022 0.67151 -0.71019 -0.74103 
0.67291 -1.1448 -0.59862 0.67661 -1.00047 -0.67674 0.68587 -0.95317 -0.686 
0.68724 -1.10003 -0.613 0.68858 -1.19453 -0.53972 0.69347 -0.90528 -0.6936 
0.69347 -0.5151 -0.6936 0.69347 -0.5151 0.69344 0.69941 -0.85692 -0.69954 
0.69941 -0.56346 -0.69954 0.69941 -0.56346 0.69937 0.69982 -1.04906 -0.62885 
0.70366 -0.80821 -0.70378 0.70366 -0.61217 -0.70378 0.70479 -1.15084 -0.55599 
0.70621 -0.75926 -0.70634 0.70621 -0.66112 -0.70634 0.70706 -0.71019 -0.70719 
0.71077 -1.00244 -0.63987 0.7183 -1.19982 -0.49429 0.71929 -1.10608 -0.5709 
0.72005 -0.95487 -0.64939 0.7277 -0.90694 -0.65711 0.73231 -1.05539 -0.58702 
0.7334 -0.85733 -0.66372 0.73449 -1.15565 -0.51196 0.73763 -0.80856 -0.66803 
0.73763 -0.61182 -0.66803 0.74009 -0.75932 -0.67074 0.74009 -0.66106 -0.67074 
0.74091 -0.71019 -0.67164 0.74313 -1.00366 -0.60139 0.7493 -1.11101 -0.52717 
0.75253 -0.95618 -0.61092 0.76009 -0.9081 -0.61897 0.7629 -1.06071 -0.54328 
0.76592 -0.85858 -0.62561 0.76981 -0.80868 -0.63066 0.77233 -0.75949 -0.63334 
0.77233 -0.66089 -0.63334 0.77297 -0.71019 -0.63448 0.77413 -1.0091 -0.55804 
0.77718 -1.11481 -0.48196 0.78295 -0.95688 -0.5711 0.79058 -0.90877 -0.57928 
0.79122 -1.06477 -0.49826 0.79667 -0.85945 -0.58572 0.80063 -0.8095 -0.5909 
0.80254 -0.75955 -0.59458 0.8029 -1.01368 -0.51309 0.80316 -0.71019 -0.59578 
0.8122 -0.96168 -0.5264 0.8191 -0.90895 -0.53814 0.82529 -0.8597 -0.54458 
0.82941 -0.81007 -0.54965 0.83146 -0.76019 -0.55334 0.83975 -0.96506 -0.47944 
0.84707 -0.91238 -0.49153 0.8514 -0.86008 -0.50265 0.8556 -0.81041 -0.50785 
0.87253 -0.91521 -0.44346 0.87738 -0.86308 -0.45479 -0.87738 0.86307 -0.45479 
-0.87253 0.9152 -0.44346 -0.8556 0.81041 -0.50785 -0.8514 0.86008 -0.50265 
-0.84707 0.91237 -0.49153 -0.83975 0.96506 -0.47944 -0.83146 0.76019 -0.55334 
-0.82942 0.81006 -0.54965 -0.82529 0.85969 -0.54458 -0.8191 0.90894 -0.53814 
-0.8122 0.96168 -0.5264 -0.80316 0.71019 -0.59578 -0.8029 1.01367 -0.51309 
-0.80254 0.75955 -0.59458 -0.80063 0.80949 -0.5909 -0.79667 0.85944 -0.58572 
-0.79122 1.06476 -0.49826 -0.79059 0.90877 -0.57928 -0.78295 0.95688 -0.5711 
-0.77718 1.1148 -0.48196 -0.77413 1.00909 -0.55804 -0.77297 0.71019 -0.63448 
-0.77233 0.66088 -0.63334 -0.77233 0.75949 -0.63334 -0.76981 0.80867 -0.63066 
-0.76592 0.85857 -0.62561 -0.7629 1.0607 -0.54328 -0.76009 0.9081 -0.61897 
-0.75253 0.95618 -0.61092 -0.7493 1.11101 -0.52717 -0.74313 1.00366 -0.60139 
-0.74091 0.71019 -0.67164 -0.74009 0.66106 -0.67074 -0.74009 0.75931 -0.67074 
-0.73763 0.61181 -0.66803 -0.73763 0.80856 -0.66803 -0.73449 1.15564 -0.51196 
-0.7334 0.85733 -0.66372 -0.73231 1.05539 -0.58702 -0.7277 0.90694 -0.65711 
-0.72005 0.95486 -0.64939 -0.71929 1.10608 -0.5709 -0.7183 1.19982 -0.49429 
-0.71077 1.00243 -0.63987 -0.70706 0.71019 -0.70719 -0.70621 0.66112 -0.70634 
-0.70621 0.75925 -0.70634 -0.70479 1.15084 -0.55599 -0.70366 0.61217 -0.70378 
-0.70366 0.8082 -0.70378 -0.69983 1.04906 -0.62885 -0.69941 0.56346 -0.69954 
-0.69941 0.56346 0.69937 -0.69941 0.85692 -0.69954 -0.69348 0.5151 -0.6936 
-0.69348 0.5151 0.69344 -0.69348 0.90528 -0.6936 -0.68858 1.19453 -0.53972 
-0.68724 1.10003 -0.613 -0.68587 0.95317 -0.686 -0.67662 1.00047 -0.67674 
-0.67292 1.14479 -0.59862 -0.67151 0.71019 -0.74103 -0.67062 0.66106 -0.74022 
-0.67062 0.75931 -0.74022 -0.66791 0.61181 -0.73776 -0.66791 0.61181 0.73759 
-0.66791 0.80856 -0.73776 -0.66573 1.04708 -0.66586 -0.66359 0.56305 -0.73353 
-0.66359 0.56305 0.73336 -0.66359 0.85733 -0.73353 -0.65701 1.18874 -0.58254 
-0.65698 0.51344 -0.72782 -0.65698 0.51344 0.72766 -0.65698 0.90694 -0.72782 
-0.65324 1.09287 -0.65336 -0.64926 0.46551 -0.72018 -0.64926 0.46551 0.72001 
-0.64926 0.95486 -0.72018 -0.63975 0.41794 -0.7109 -0.63975 0.41794 0.71073 
-0.63975 1.00243 -0.7109 -0.63964 1.23129 -0.56511 -0.63917 1.13774 -0.6393 
-0.63435 0.71019 -0.77309 -0.63321 0.66088 -0.77246 -0.63321 0.66088 0.77229 
-0.63321 0.75949 -0.77246 -0.63053 0.6117 -0.76994 -0.63053 0.6117 0.76977 
-0.63053 0.80867 -0.76994 -0.62872 1.04906 -0.69995 -0.62548 0.5618 -0.76605 
-0.62548 0.5618 0.76588 -0.62548 0.85857 -0.76605 -0.62357 1.18158 -0.6237 
-0.61884 0.51227 -0.76022 -0.61884 0.51227 0.76005 -0.61884 0.9081 -0.76022 
-0.61287 1.10003 -0.68736 -0.61079 0.46419 -0.75265 -0.61079 0.46419 0.75249 
-0.61079 0.95618 -0.75265 -0.60646 1.22429 -0.60659 -0.60126 0.41672 -0.74326 
-0.60126 0.41672 0.74309 -0.60126 1.00366 -0.74326 -0.59849 1.14479 -0.67304 
-0.59566 0.71019 -0.80329 -0.59566 0.71019 0.80312 -0.59445 0.66082 -0.80267 
-0.59445 0.66082 0.8025 -0.59445 0.75955 -0.80267 -0.59077 0.61088 -0.80075 
-0.59077 0.61088 0.80059 -0.59077 0.80949 -0.80075 -0.58689 0.36499 -0.73244 
-0.58689 0.36499 0.73227 -0.58689 1.05539 -0.73244 -0.58559 0.56093 -0.7968 
-0.58559 0.56093 0.79663 -0.58559 0.85944 -0.7968 -0.58242 1.18874 -0.65714 
-0.57915 0.5116 -0.79071 -0.57915 0.5116 0.79055 -0.57915 0.90877 -0.79071 
-0.57098 0.46349 -0.78308 -0.57098 0.46349 0.78291 -0.57098 0.95688 -0.78308 
-0.57077 0.31429 -0.71942 -0.57077 0.31429 0.71925 -0.57077 1.10608 -0.71942 
-0.56499 1.23129 -0.63977 -0.55791 0.41128 -0.77425 -0.55791 0.41128 0.77409 
-0.55791 1.00909 -0.77425 -0.55586 0.26953 -0.70492 -0.55586 0.26953 0.70475 
-0.55586 1.15084 -0.70492 -0.55553 0.71019 -0.83155 -0.55553 0.71019 0.83139 
-0.55322 0.66018 -0.83159 -0.55322 0.66018 0.83142 -0.55322 0.76019 -0.83159 
-0.55322 0.76019 0.83142 -0.54952 0.61031 -0.82954 -0.54952 0.61031 0.82938 
-0.54952 0.81006 -0.82954 -0.54445 0.56068 -0.82542 -0.54445 0.56068 0.82525 
-0.54445 0.85969 -0.82542 -0.54315 0.35967 -0.76302 -0.54315 0.35967 0.76286 
-0.54315 1.0607 -0.76302 -0.5396 1.19453 -0.68871 -0.53801 0.51143 -0.81922 
-0.53801 0.51143 0.81906 -0.53801 0.90894 -0.81922 -0.52705 0.30936 -0.74943 
-0.52705 0.30936 0.74926 -0.52705 1.11101 -0.74943 -0.52627 0.45869 -0.81233 
-0.52627 0.45869 0.81216 -0.52627 0.96168 -0.81233 -0.51406 0.71019 -0.85781 
-0.51406 0.71019 0.85765 -0.51296 0.4067 -0.80303 -0.51296 0.4067 0.80286 
-0.51296 1.01367 -0.80303 -0.51184 0.26473 -0.73462 -0.51184 0.26473 0.73446 
-0.51184 1.15564 -0.73462 -0.51164 0.66013 -0.8578 -0.51164 0.66013 0.85763 
-0.51164 0.76024 -0.8578 -0.51164 0.76024 0.85763 -0.50772 0.60997 -0.85573 
-0.50772 0.60997 0.85556 -0.50772 0.81041 -0.85573 -0.50772 0.81041 0.85556 
-0.50253 0.5603 -0.85153 -0.50253 0.5603 0.85136 -0.50253 0.86008 -0.85153 
-0.50253 0.86008 0.85136 -0.49814 0.35561 -0.79134 -0.49814 0.35561 0.79118 
-0.49814 1.06476 -0.79134 -0.49417 0.22055 -0.71842 -0.49417 0.22055 0.71826 
-0.49417 1.19982 -0.71842 -0.4914 0.508 -0.8472 -0.4914 0.508 0.84703 
-0.4914 0.91237 -0.8472 -0.48183 0.30557 -0.77731 -0.48183 0.30557 0.77715 
-0.48183 1.1148 -0.77731 -0.47931 0.45532 -0.83988 -0.47931 0.45532 0.83971 
-0.47931 0.96506 -0.83988 -0.47518 0.17737 -0.70027 -0.47518 0.17737 0.7001 
-0.47135 0.71019 -0.882 -0.47135 0.71019 0.88184 -0.46861 0.65996 -0.88204 
-0.46861 0.65996 0.88187 -0.46861 0.76041 -0.88204 -0.46861 0.76041 0.88187 
-0.46549 0.40313 -0.83014 -0.46549 0.40313 0.82997 -0.46549 1.01725 -0.83014 
-0.46514 0.26058 -0.76262 -0.46514 0.26058 0.76245 -0.46514 1.15979 -0.76262 
-0.46468 0.60987 -0.87984 -0.46468 0.60987 0.87967 -0.46468 0.8105 -0.87984 
-0.46468 0.8105 0.87967 -0.45527 0.13576 -0.68032 -0.45527 0.13576 0.68015 
-0.45466 0.5573 -0.87751 -0.45466 0.5573 0.87734 -0.45466 0.86307 -0.87751 
-0.45466 0.86307 0.87734 -0.45031 0.35216 -0.818 -0.45031 0.35216 0.81784 
-0.45031 1.06821 -0.818 -0.44727 0.21672 -0.74601 -0.44727 0.21672 0.74584 
-0.44727 1.20365 -0.74601 -0.44334 0.50517 -0.87266 -0.44334 0.50517 0.87249 
-0.44334 0.9152 -0.87266 -0.44334 0.9152 0.87249 -0.43525 0.30293 -0.80299 
-0.43525 0.30293 0.80283 -0.43525 1.11745 -0.80299 -0.43403 0.09631 -0.65943 
-0.43403 0.09631 0.65926 -0.43063 0.45243 -0.865 -0.43063 0.45243 0.86484 
-0.43063 0.96794 -0.865 -0.43063 0.96794 0.86484 -0.42828 0.1741 -0.72751 
-0.42828 0.1741 0.72735 -0.42751 0.71019 -0.90407 -0.42751 0.71019 0.90391 
-0.42466 0.65991 -0.90402 -0.42466 0.65991 0.90385 -0.42466 0.76046 -0.90402 
-0.42466 0.76046 0.90385 -0.41825 0.2581 -0.7879 -0.41825 0.2581 0.78773 
-0.41825 1.16227 -0.7879 -0.41663 0.40047 -0.85475 -0.41663 0.40047 0.85459 
-0.41663 1.0199 -0.85475 -0.41663 1.0199 0.85459 -0.41551 0.60736 -0.90382 
-0.41551 0.60736 0.90366 -0.41551 0.81301 -0.90382 -0.41551 0.81301 0.90366 
-0.4082 0.13284 -0.70719 -0.4082 0.13284 0.70702 -0.40517 0.5548 -0.901 
-0.40517 0.5548 0.90084 -0.40517 0.86557 -0.901 -0.40517 0.86557 0.90084 
-0.4026 0.35044 -0.84178 -0.4026 0.35044 0.84162 -0.4026 1.06993 -0.84178 
-0.39992 0.21422 -0.77082 -0.39992 0.21422 0.77066 -0.39992 1.20616 -0.77082 
-0.3985 0.03946 -0.62561 -0.3985 0.03946 0.62544 -0.39395 0.50295 -0.89553 
-0.39395 0.50295 0.89536 -0.39395 0.91743 -0.89553 -0.39395 0.91743 0.89536 
-0.38743 0.30144 -0.82639 -0.38743 0.30144 0.82623 -0.38743 1.11893 -0.82639 
-0.38264 0.71019 -0.92396 -0.38264 0.71019 0.9238 -0.38093 0.45028 -0.88739 
-0.38093 0.45028 0.88722 -0.38093 0.97009 -0.88739 -0.38093 0.97009 0.88722 
-0.38063 0.17183 -0.75192 -0.38063 0.17183 0.75176 -0.3744 0.6576 -0.92584 
-0.3744 0.6576 0.92568 -0.3744 0.76277 -0.92584 -0.3744 0.76277 0.92568 
-0.37379 0.07434 -0.67532 -0.37379 0.07434 0.67515 -0.3699 0.25671 -0.81095 
-0.3699 0.25671 0.81078 -0.3699 1.16366 -0.81095 -0.36775 0.39973 -0.87664 
-0.36775 0.39973 0.87647 -0.36775 1.02064 -0.87664 -0.36775 1.02064 0.87647 
-0.36509 0.60517 -0.9251 -0.36509 0.60517 0.92493 -0.36509 0.8152 -0.9251 
-0.36509 0.8152 0.92493 -0.35475 0.55303 -0.92173 -0.35475 0.55303 0.92156 
-0.35475 0.86734 -0.92173 -0.35475 0.86734 0.92156 -0.35348 0.34978 -0.86329 
-0.35348 0.34978 0.86313 -0.35348 1.07059 -0.86329 -0.35348 1.07059 0.86313 
-0.35142 0.21313 -0.79344 -0.35142 0.21313 0.79327 -0.35142 1.20724 -0.79344 
-0.3459 0.11313 -0.72385 -0.3459 0.11313 0.72369 -0.3434 0.50134 -0.91574 
-0.3434 0.50134 0.91557 -0.3434 0.91903 -0.91574 -0.3434 0.91903 0.91557 
-0.33851 0.30111 -0.84745 -0.33851 0.30111 0.84729 -0.33851 1.11926 -0.84745 
-0.33851 1.11926 0.84729 -0.33728 0.01942 -0.63966 -0.33728 0.01942 0.63949 
-0.33685 0.71019 -0.94163 -0.33685 0.71019 0.94146 -0.33108 0.45024 -0.90716 
-0.33108 0.45024 0.90699 -0.33108 0.97013 -0.90716 -0.33108 0.97013 0.90699 
-0.32839 0.65756 -0.94314 -0.32839 0.65756 0.94298 -0.32839 0.76281 -0.94314 
-0.32839 0.76281 0.94298 -0.32071 0.25656 -0.83155 -0.32071 0.25656 0.83139 
-0.32071 1.16381 -0.83155 -0.31874 0.60487 -0.94204 -0.31874 0.60487 0.94188 
-0.31874 0.8155 -0.94204 -0.31874 0.8155 0.94188 -0.31782 0.39988 -0.896 
-0.31782 0.39988 0.89584 -0.31782 1.02049 -0.896 -0.31782 1.02049 0.89584 
-0.31758 0.15312 -0.76741 -0.31758 0.15312 0.76724 -0.31037 0.05626 -0.69003 
-0.31037 0.05626 0.68987 -0.30818 0.55274 -0.93828 -0.30818 0.55274 0.93811 
-0.30818 0.86763 -0.93828 -0.30818 0.86763 0.93811 -0.30366 0.3504 -0.88231 
-0.30366 0.3504 0.88214 -0.30366 1.06997 -0.88231 -0.30366 1.06997 0.88214 
-0.29589 0.49992 -0.93186 -0.29589 0.49992 0.9317 -0.29589 0.92045 -0.93186 
-0.29589 0.92045 0.9317 -0.29024 0.71019 -0.95702 -0.29024 0.71019 0.95686 
-0.28863 0.30194 -0.86611 -0.28863 0.30194 0.86594 -0.28863 1.11843 -0.86611 
-0.28863 1.11843 0.86594 -0.2874 0.19568 -0.80795 -0.2874 0.19568 0.80779 
-0.2874 1.2247 -0.80795 -0.28334 0.4489 -0.92281 -0.28334 0.4489 0.92264 
-0.28334 0.97148 -0.92281 -0.28334 0.97148 0.92264 -0.28202 0.09613 -0.73722 
-0.28202 0.09613 0.73706 -0.28133 0.65744 -0.95823 -0.28133 0.65744 0.95807 
-0.28133 0.76294 -0.95823 -0.28133 0.76294 0.95807 -0.27258 0.00282 -0.65225 
-0.27258 0.00282 0.65208 -0.27161 0.60484 -0.9567 -0.27161 0.60484 0.95653 
-0.27161 0.81553 -0.9567 -0.27161 0.81553 0.95653 -0.2697 0.39841 -0.91114 
-0.2697 0.39841 0.91098 -0.2697 1.02197 -0.91114 -0.2697 1.02197 0.91098 
-0.26001 0.5517 -0.95258 -0.26001 0.5517 0.95242 -0.26001 0.86867 -0.95258 
-0.26001 0.86867 0.95242 -0.25603 0.24001 -0.84469 -0.25603 0.24001 0.84452 
-0.25603 1.18037 -0.84469 -0.25531 0.34906 -0.89696 -0.25531 0.34906 0.89679 
-0.25531 1.07131 -0.89696 -0.25531 1.07131 0.89679 -0.25258 0.13712 -0.77968 
-0.25258 0.13712 0.77951 -0.24764 0.49904 -0.94564 -0.24764 0.49904 0.94547 
-0.24764 0.92133 -0.94564 -0.24764 0.92133 0.94547 -0.24502 0.04091 -0.70152 
-0.24502 0.04091 0.70135 -0.24294 0.71019 -0.97011 -0.24294 0.71019 0.96995 
-0.23461 0.44801 -0.93614 -0.23461 0.44801 0.93597 -0.23461 0.97237 -0.93614 
-0.23461 0.97237 0.93597 -0.23384 0.6574 -0.97091 -0.23384 0.6574 0.97075 
-0.23384 0.76298 -0.97091 -0.23384 0.76298 0.97075 -0.22271 0.60423 -0.96918 
-0.22271 0.60423 0.96902 -0.22271 0.81614 -0.96918 -0.22271 0.81614 0.96902 
-0.22205 0.18059 -0.81874 -0.22205 0.18059 0.81858 -0.2209 0.39773 -0.92396 
-0.2209 0.39773 0.9238 -0.2209 1.02265 -0.92396 -0.2209 1.02265 0.9238 
-0.21783 0.29403 -0.88289 -0.21783 0.29403 0.88272 -0.21783 1.12634 -0.88289 
-0.21783 1.12634 0.88272 -0.21686 0.08193 -0.74724 -0.21686 0.08193 0.74708 
-0.2109 0.55112 -0.96455 -0.2109 0.55112 0.96438 -0.2109 0.86926 -0.96455 
-0.2109 0.86926 0.96438 -0.19876 0.49868 -0.95703 -0.19876 0.49868 0.95686 
-0.19876 0.92169 -0.95703 -0.19876 0.92169 0.95686 -0.19505 0.71019 -0.98087 
-0.19505 0.71019 0.9807 -0.18688 0.12402 -0.78841 -0.18688 0.12402 0.78825 
-0.18554 0.44773 -0.94701 -0.18554 0.44773 0.94685 -0.18554 0.97264 -0.94701 
-0.18554 0.97264 0.94685 -0.18449 0.23308 -0.85934 -0.18449 0.23308 0.85917 
-0.18449 1.18729 -0.85934 -0.18441 0.65696 -0.98148 -0.18441 0.65696 0.98132 
-0.18441 0.76341 -0.98148 -0.18441 0.76341 0.98132 -0.1838 0.34219 -0.91155 
-0.1838 0.34219 0.91139 -0.1838 1.07818 -0.91155 -0.1838 1.07818 0.91139 
-0.17907 0.02849 -0.70946 -0.17907 0.02849 0.70929 -0.17324 0.6039 -0.9792 
-0.17324 0.6039 0.97904 -0.17324 0.81647 -0.9792 -0.17324 0.81647 0.97904 
-0.16155 0.55115 -0.97404 -0.16155 0.55115 0.97387 -0.16155 0.86923 -0.97404 
-0.16155 0.86923 0.97387 -0.15071 0.07058 -0.75386 -0.15071 0.07058 0.7537 
-0.14953 0.17435 -0.83105 -0.14953 0.17435 0.83088 -0.14939 0.49886 -0.96601 
-0.14939 0.49886 0.96584 -0.14939 0.92151 -0.96601 -0.14939 0.92151 0.96584 
-0.14853 0.3922 -0.93646 -0.14853 0.3922 0.9363 -0.14853 1.02817 -0.93646 
-0.14853 1.02817 0.9363 -0.14669 0.71019 -0.98926 -0.14669 0.71019 0.98909 
-0.14585 0.28835 -0.89494 -0.14585 0.28835 0.89477 -0.14585 1.13202 -0.89494 
-0.14585 1.13202 0.89477 -0.1359 0.65693 -0.98937 -0.1359 0.65693 0.9892 
-0.1359 0.76344 -0.98937 -0.1359 0.76344 0.9892 -0.12443 0.60362 -0.98657 
-0.12443 0.60362 0.9864 -0.12443 0.81675 -0.98657 -0.12443 0.81675 0.9864 
-0.11378 0.11911 -0.79863 -0.11378 0.11911 0.79846 -0.11374 0.02058 -0.71527 
-0.11374 0.02058 0.7151 -0.11263 0.44302 -0.95712 -0.11263 0.44302 0.95696 
-0.11263 0.97735 -0.95712 -0.11263 0.97735 0.95696 -0.11259 0.5509 -0.98087 
-0.11259 0.5509 0.9807 -0.11259 0.86948 -0.98087 -0.11259 0.86948 0.9807 
-0.11133 0.22837 -0.86925 -0.11133 0.22837 0.86908 -0.11133 1.192 -0.86925 
-0.11085 0.33756 -0.92142 -0.11085 0.33756 0.92125 -0.11085 1.08281 -0.92142 
-0.11085 1.08281 0.92125 -0.09797 0.71019 -0.99527 -0.09797 0.71019 0.9951 
-0.08677 0.65682 -0.99488 -0.08677 0.65682 0.99471 -0.08677 0.76355 -0.99488 
-0.08677 0.76355 0.99471 -0.07621 0.17102 -0.83883 -0.07621 0.17102 0.83866 
-0.07555 0.06504 -0.76039 -0.07555 0.06504 0.76023 -0.07536 0.3884 -0.94389 
-0.07536 0.3884 0.94372 -0.07536 1.03197 -0.94389 -0.07536 1.03197 0.94372 
-0.07532 0.60361 -0.99153 -0.07532 0.60361 0.99136 -0.07532 0.81676 -0.99153 
-0.07532 0.81676 0.99136 -0.07488 0.49706 -0.97423 -0.07488 0.49706 0.97407 
-0.07488 0.92331 -0.97423 -0.07488 0.92331 0.97407 -0.0731 0.28493 -0.90219 
-0.0731 0.28493 0.90203 -0.0731 1.13545 -0.90219 -0.0731 1.13545 0.90203 
-0.04902 0.71019 -0.99888 -0.04902 0.71019 0.99871 -0.03819 0.11537 -0.80304 
-0.03819 0.11537 0.80287 -0.03819 0.22602 -0.87422 -0.03819 0.22602 0.87406 
-0.03819 1.19435 -0.87422 -0.03816 0.01684 -0.71967 -0.03816 0.01684 0.71951 
-0.03774 0.44181 -0.96266 -0.03774 0.44181 0.96249 -0.03774 0.97856 -0.96266 
-0.03774 0.97856 0.96249 -0.03774 0.33524 -0.92636 -0.03774 0.33524 0.92619 
-0.03774 1.08513 -0.92636 -0.03774 1.08513 0.92619 -0.03772 0.54969 -0.9864 
-0.03772 0.54969 0.98623 -0.03772 0.87068 -0.9864 -0.03772 0.87068 0.98623 
-0.03772 0.65678 -0.99794 -0.03772 0.65678 0.99778 -0.03772 0.76359 -0.99794 
-0.03772 0.76359 0.99778 4e-05 0.06319 -0.76258 4e-05 0.06319 0.76241 
4e-05 0.16945 -0.84127 4e-05 0.16945 0.84111 4e-05 0.28378 -0.90462 
4e-05 0.28378 0.90445 4e-05 0.38748 -0.94658 4e-05 0.38748 0.94642 
4e-05 0.49646 -0.97698 4e-05 0.49646 0.97681 4e-05 0.60331 -0.99436 
4e-05 0.60331 0.99419 4e-05 0.71019 -1.00008 4e-05 0.71019 0.99992 
4e-05 0.81706 -0.99436 4e-05 0.81706 0.99419 4e-05 0.92391 -0.97698 
4e-05 0.92391 0.97681 4e-05 1.03289 -0.94658 4e-05 1.03289 0.94642 
4e-05 1.13659 -0.90462 4e-05 1.13659 0.90445 0.0378 0.65678 -0.99794 
0.0378 0.65678 0.99778 0.0378 0.76359 -0.99794 0.0378 0.76359 0.99778 
0.03781 0.54969 -0.9864 0.03781 0.54969 0.98623 0.03781 0.87068 -0.9864 
0.03781 0.87068 0.98623 0.03783 0.33524 -0.92636 0.03783 0.33524 0.92619 
0.03783 1.08513 -0.92636 0.03783 1.08513 0.92619 0.03783 0.44181 -0.96266 
0.03783 0.44181 0.96249 0.03783 0.97856 -0.96266 0.03783 0.97856 0.96249 
0.03824 0.01684 -0.71967 0.03824 0.01684 0.71951 0.03828 0.22602 -0.87422 
0.03828 0.22602 0.87406 0.03828 1.19435 0.87406 0.03828 0.11537 -0.80304 
0.03828 0.11537 0.80287 0.04911 0.71019 -0.99888 0.04911 0.71019 0.99871 
0.07319 0.28493 -0.90219 0.07319 0.28493 0.90203 0.07319 1.13545 -0.90219 
0.07319 1.13545 0.90203 0.07497 0.49706 -0.97423 0.07497 0.49706 0.97407 
0.07497 0.92331 -0.97423 0.07497 0.92331 0.97407 0.0754 0.60361 -0.99153 
0.0754 0.60361 0.99136 0.0754 0.81676 -0.99153 0.0754 0.81676 0.99136 
0.07544 0.3884 -0.94389 0.07544 0.3884 0.94372 0.07544 1.03197 -0.94389 
0.07544 1.03197 0.94372 0.07564 0.06504 -0.76039 0.07564 0.06504 0.76023 
0.07629 0.17102 -0.83883 0.07629 0.17102 0.83866 0.08686 0.65682 -0.99488 
0.08686 0.65682 0.99471 0.08686 0.76355 -0.99488 0.08686 0.76355 0.99471 
0.09806 0.71019 -0.99527 0.09806 0.71019 0.9951 0.11093 0.33756 -0.92142 
0.11093 0.33756 0.92125 0.11093 1.08281 -0.92142 0.11093 1.08281 0.92125 
0.11142 0.22837 -0.86925 0.11142 0.22837 0.86908 0.11142 1.192 0.86908 
0.11268 0.5509 -0.98087 0.11268 0.5509 0.9807 0.11268 0.86948 -0.98087 
0.11268 0.86948 0.9807 0.11271 0.44302 -0.95712 0.11271 0.44302 0.95696 
0.11271 0.97735 -0.95712 0.11271 0.97735 0.95696 0.11382 0.02058 -0.71527 
0.11382 0.02058 0.7151 0.11387 0.11911 -0.79863 0.11387 0.11911 0.79846 
0.12452 0.60362 -0.98657 0.12452 0.60362 0.9864 0.12452 0.81675 -0.98657 
0.12452 0.81675 0.9864 0.13599 0.65693 -0.98937 0.13599 0.65693 0.9892 
0.13599 0.76344 -0.98937 0.13599 0.76344 0.9892 0.14594 0.28835 -0.89494 
0.14594 0.28835 0.89477 0.14594 1.13202 -0.89494 0.14594 1.13202 0.89477 
0.14677 0.71019 -0.98926 0.14677 0.71019 0.98909 0.14862 0.3922 -0.93646 
0.14862 0.3922 0.9363 0.14862 1.02817 -0.93646 0.14862 1.02817 0.9363 
0.14947 0.49886 -0.96601 0.14947 0.49886 0.96584 0.14947 0.92151 -0.96601 
0.14947 0.92151 0.96584 0.14962 0.17435 -0.83105 0.14962 0.17435 0.83088 
0.1508 0.07058 -0.75386 0.1508 0.07058 0.7537 0.16164 0.55115 -0.97404 
0.16164 0.55115 0.97387 0.16164 0.86923 -0.97404 0.16164 0.86923 0.97387 
0.17332 0.6039 -0.9792 0.17332 0.6039 0.97904 0.17332 0.81647 -0.9792 
0.17332 0.81647 0.97904 0.17916 0.02849 -0.70946 0.17916 0.02849 0.70929 
0.18389 0.34219 -0.91155 0.18389 0.34219 0.91139 0.18389 1.07818 -0.91155 
0.18389 1.07818 0.91139 0.1845 0.65696 -0.98148 0.1845 0.65696 0.98132 
0.1845 0.76341 -0.98148 0.1845 0.76341 0.98132 0.18458 0.23308 -0.85934 
0.18458 0.23308 0.85917 0.18458 1.18729 0.85917 0.18563 0.44773 -0.94701 
0.18563 0.44773 0.94685 0.18563 0.97264 -0.94701 0.18563 0.97264 0.94685 
0.18697 0.12402 -0.78841 0.18697 0.12402 0.78825 0.19513 0.71019 -0.98087 
0.19513 0.71019 0.9807 0.19885 0.49868 -0.95703 0.19885 0.49868 0.95686 
0.19885 0.92169 -0.95703 0.19885 0.92169 0.95686 0.21099 0.55112 -0.96455 
0.21099 0.55112 0.96438 0.21099 0.86926 -0.96455 0.21099 0.86926 0.96438 
0.21695 0.08193 -0.74724 0.21695 0.08193 0.74708 0.21791 0.29403 -0.88289 
0.21791 0.29403 0.88272 0.21791 1.12634 -0.88289 0.21791 1.12634 0.88272 
0.22099 0.39773 -0.92396 0.22099 0.39773 0.9238 0.22099 1.02265 -0.92396 
0.22099 1.02265 0.9238 0.22214 0.18059 -0.81874 0.22214 0.18059 0.81858 
0.22279 0.60423 -0.96918 0.22279 0.60423 0.96902 0.22279 0.81614 -0.96918 
0.22279 0.81614 0.96902 0.23393 0.6574 -0.97091 0.23393 0.6574 0.97075 
0.23393 0.76298 -0.97091 0.23393 0.76298 0.97075 0.23469 0.44801 -0.93614 
0.23469 0.44801 0.93597 0.23469 0.97237 -0.93614 0.23469 0.97237 0.93597 
0.24302 0.71019 -0.97011 0.24302 0.71019 0.96995 0.24511 0.04091 -0.70152 
0.24511 0.04091 0.70135 0.24773 0.49904 -0.94564 0.24773 0.49904 0.94547 
0.24773 0.92133 -0.94564 0.24773 0.92133 0.94547 0.25267 0.13712 -0.77968 
0.25267 0.13712 0.77951 0.2554 0.34906 -0.89696 0.2554 0.34906 0.89679 
0.2554 1.07131 -0.89696 0.2554 1.07131 0.89679 0.25611 0.24001 -0.84469 
0.25611 0.24001 0.84452 0.25611 1.18037 0.84452 0.2601 0.5517 -0.95258 
0.2601 0.5517 0.95242 0.2601 0.86867 -0.95258 0.2601 0.86867 0.95242 
0.26979 0.39841 -0.91114 0.26979 0.39841 0.91098 0.26979 1.02197 -0.91114 
0.26979 1.02197 0.91098 0.27169 0.60484 -0.9567 0.27169 0.60484 0.95653 
0.27169 0.81553 -0.9567 0.27169 0.81553 0.95653 0.27267 0.00282 -0.65225 
0.27267 0.00282 0.65208 0.28141 0.65744 -0.95823 0.28141 0.65744 0.95807 
0.28141 0.76294 -0.95823 0.28141 0.76294 0.95807 0.28211 0.09613 -0.73722 
0.28211 0.09613 0.73706 0.28343 0.4489 -0.92281 0.28343 0.4489 0.92264 
0.28343 0.97148 -0.92281 0.28343 0.97148 0.92264 0.28749 0.19568 -0.80795 
0.28749 0.19568 0.80779 0.28749 1.2247 0.80779 0.28872 0.30194 -0.86611 
0.28872 0.30194 0.86594 0.28872 1.11843 -0.86611 0.28872 1.11843 0.86594 
0.29033 0.71019 -0.95702 0.29033 0.71019 0.95686 0.29598 0.49992 -0.93186 
0.29598 0.49992 0.9317 0.29598 0.92045 -0.93186 0.29598 0.92045 0.9317 
0.30374 0.3504 -0.88231 0.30374 0.3504 0.88214 0.30374 1.06997 -0.88231 
0.30374 1.06997 0.88214 0.30827 0.55274 -0.93828 0.30827 0.55274 0.93811 
0.30827 0.86763 -0.93828 0.30827 0.86763 0.93811 0.31045 0.05626 -0.69003 
0.31045 0.05626 0.68987 0.31767 0.15312 -0.76741 0.31767 0.15312 0.76724 
0.31791 0.39988 -0.896 0.31791 0.39988 0.89584 0.31791 1.02049 -0.896 
0.31791 1.02049 0.89584 0.31882 0.60487 -0.94204 0.31882 0.60487 0.94188 
0.31882 0.8155 -0.94204 0.31882 0.8155 0.94188 0.3208 0.25656 -0.83155 
0.3208 0.25656 0.83139 0.3208 1.16381 0.83139 0.32848 0.65756 -0.94314 
0.32848 0.65756 0.94298 0.32848 0.76281 -0.94314 0.32848 0.76281 0.94298 
0.33117 0.45024 -0.90716 0.33117 0.45024 0.90699 0.33117 0.97013 -0.90716 
0.33117 0.97013 0.90699 0.33693 0.71019 -0.94163 0.33693 0.71019 0.94146 
0.33736 0.01942 -0.63966 0.33736 0.01942 0.63949 0.3386 0.30111 -0.84745 
0.3386 0.30111 0.84729 0.3386 1.11926 -0.84745 0.3386 1.11926 0.84729 
0.34349 0.50134 -0.91574 0.34349 0.50134 0.91557 0.34349 0.91903 -0.91574 
0.34349 0.91903 0.91557 0.34599 0.11313 -0.72385 0.34599 0.11313 0.72369 
0.35151 0.21313 -0.79344 0.35151 0.21313 0.79327 0.35151 1.20724 0.79327 
0.35357 0.34978 -0.86329 0.35357 0.34978 0.86313 0.35357 1.07059 -0.86329 
0.35357 1.07059 0.86313 0.35484 0.55303 -0.92173 0.35484 0.55303 0.92156 
0.35484 0.86734 -0.92173 0.35484 0.86734 0.92156 0.36518 0.60517 -0.9251 
0.36518 0.60517 0.92493 0.36518 0.8152 -0.9251 0.36518 0.8152 0.92493 
0.36784 0.39973 -0.87664 0.36784 0.39973 0.87647 0.36784 1.02064 -0.87664 
0.36784 1.02064 0.87647 0.36999 0.25671 -0.81095 0.36999 0.25671 0.81078 
0.36999 1.16366 0.81078 0.37388 0.07434 -0.67532 0.37388 0.07434 0.67515 
0.37448 0.6576 -0.92584 0.37448 0.6576 0.92568 0.37448 0.76277 -0.92584 
0.37448 0.76277 0.92568 0.38072 0.17183 -0.75192 0.38072 0.17183 0.75176 
0.38102 0.45028 -0.88739 0.38102 0.45028 0.88722 0.38102 0.97009 -0.88739 
0.38102 0.97009 0.88722 0.38273 0.71019 -0.92396 0.38273 0.71019 0.9238 
0.38752 0.30144 -0.82639 0.38752 0.30144 0.82623 0.38752 1.11893 0.82623 
0.39404 0.50295 -0.89553 0.39404 0.50295 0.89536 0.39404 0.91743 -0.89553 
0.39404 0.91743 0.89536 0.39859 0.03946 -0.62561 0.39859 0.03946 0.62544 
0.40001 0.21422 -0.77082 0.40001 0.21422 0.77066 0.40001 1.20616 0.77066 
0.40269 0.35044 -0.84178 0.40269 0.35044 0.84162 0.40269 1.06993 0.84162 
0.40526 0.5548 -0.901 0.40526 0.5548 0.90084 0.40526 0.86557 -0.901 
0.40526 0.86557 0.90084 0.40829 0.13284 -0.70719 0.40829 0.13284 0.70702 
0.4156 0.60736 -0.90382 0.4156 0.60736 0.90366 0.4156 0.81301 -0.90382 
0.4156 0.81301 0.90366 0.41672 0.40047 -0.85475 0.41672 0.40047 0.85459 
0.41672 1.0199 -0.85475 0.41672 1.0199 0.85459 0.41834 0.2581 -0.7879 
0.41834 0.2581 0.78773 0.41834 1.16227 0.78773 0.42474 0.65991 -0.90402 
0.42474 0.65991 0.90385 0.42474 0.76046 -0.90402 0.42474 0.76046 0.90385 
0.4276 0.71019 -0.90407 0.4276 0.71019 0.90391 0.42836 0.1741 -0.72751 
0.42836 0.1741 0.72735 0.43072 0.45243 -0.865 0.43072 0.45243 0.86484 
0.43072 0.96794 -0.865 0.43072 0.96794 0.86484 0.43412 0.09631 -0.65943 
0.43412 0.09631 0.65926 0.43533 0.30293 -0.80299 0.43533 0.30293 0.80283 
0.43533 1.11745 0.80283 0.44342 0.50517 -0.87266 0.44342 0.50517 0.87249 
0.44342 0.9152 -0.87266 0.44342 0.9152 0.87249 0.44736 0.21672 -0.74601 
0.44736 0.21672 0.74584 0.44736 1.20365 0.74584 0.4504 0.35216 -0.818 
0.4504 0.35216 0.81784 0.4504 1.06821 0.81784 0.45475 0.5573 -0.87751 
0.45475 0.5573 0.87734 0.45475 0.86307 -0.87751 0.45475 0.86307 0.87734 
0.45536 0.13576 -0.68032 0.45536 0.13576 0.68015 0.46477 0.60987 -0.87984 
0.46477 0.60987 0.87967 0.46477 0.8105 -0.87984 0.46477 0.8105 0.87967 
0.46522 0.26058 -0.76262 0.46522 0.26058 0.76245 0.46522 1.15979 0.76245 
0.46558 0.40313 -0.83014 0.46558 0.40313 0.82997 0.46558 1.01725 0.82997 
0.4687 0.65996 -0.88204 0.4687 0.65996 0.88187 0.4687 0.76041 -0.88204 
0.4687 0.76041 0.88187 0.47144 0.71019 -0.882 0.47144 0.71019 0.88184 
0.47527 0.17737 -0.70027 0.47527 0.17737 0.7001 0.4794 0.45532 -0.83988 
0.4794 0.45532 0.83971 0.4794 0.96506 0.83971 0.48192 0.30557 -0.77731 
0.48192 0.30557 0.77715 0.48192 1.1148 0.77715 0.49149 0.508 -0.8472 
0.49149 0.508 0.84703 0.49149 0.91237 0.84703 0.49426 0.22055 -0.71842 
0.49426 0.22055 0.71826 0.49426 1.19982 0.71826 0.49822 0.35561 -0.79134 
0.49822 0.35561 0.79118 0.49822 1.06476 0.79118 0.50261 0.5603 -0.85153 
0.50261 0.5603 0.85136 0.50261 0.86008 -0.85153 0.50261 0.86008 0.85136 
0.50781 0.60997 -0.85573 0.50781 0.60997 0.85556 0.50781 0.81041 -0.85573 
0.50781 0.81041 0.85556 0.51173 0.66013 -0.8578 0.51173 0.66013 0.85763 
0.51173 0.76024 -0.8578 0.51173 0.76024 0.85763 0.51192 0.26473 -0.73462 
0.51192 0.26473 0.73446 0.51192 1.15564 0.73446 0.51305 0.4067 -0.80303 
0.51305 0.4067 0.80286 0.51305 1.01367 0.80286 0.51415 0.71019 -0.85781 
0.51415 0.71019 0.85765 0.52636 0.45869 -0.81233 0.52636 0.45869 0.81216 
0.52636 0.96168 0.81216 0.52714 0.30936 -0.74943 0.52714 0.30936 0.74926 
0.52714 1.11101 0.74926 0.5381 0.51143 -0.81922 0.5381 0.51143 0.81906 
0.5381 0.90894 0.81906 0.53968 1.19453 0.68854 0.54324 0.35967 -0.76302 
0.54324 0.35967 0.76286 0.54324 1.0607 0.76286 0.54454 0.56068 -0.82542 
0.54454 0.56068 0.82525 0.54454 0.85969 0.82525 0.54961 0.61031 -0.82954 
0.54961 0.61031 0.82938 0.54961 0.81006 0.82938 0.5533 0.66018 -0.83159 
0.5533 0.66018 0.83142 0.5533 0.76019 -0.83159 0.5533 0.76019 0.83142 
0.55561 0.71019 -0.83155 0.55561 0.71019 0.83139 0.55595 0.26953 -0.70492 
0.55595 0.26953 0.70475 0.55595 1.15084 0.70475 0.558 0.41128 -0.77425 
0.558 0.41128 0.77409 0.558 1.00909 0.77409 0.56507 1.23129 0.6396 
0.57086 0.31429 -0.71942 0.57086 0.31429 0.71925 0.57086 1.10608 0.71925 
0.57106 0.46349 -0.78308 0.57106 0.46349 0.78291 0.57106 0.95688 0.78291 
0.57924 0.5116 -0.79071 0.57924 0.5116 0.79055 0.57924 0.90877 0.79055 
0.5825 1.18874 0.65698 0.58568 0.56093 -0.7968 0.58568 0.56093 0.79663 
0.58568 0.85944 0.79663 0.58698 0.36499 -0.73244 0.58698 0.36499 0.73227 
0.58698 1.05539 0.73227 0.59086 0.61088 -0.80075 0.59086 0.61088 0.80059 
0.59086 0.80949 0.80059 0.59454 0.66082 -0.80267 0.59454 0.66082 0.8025 
0.59454 0.75955 0.8025 0.59574 0.71019 -0.80329 0.59574 0.71019 0.80312 
0.59858 1.14479 0.67288 0.60135 0.41672 -0.74326 0.60135 0.41672 0.74309 
0.60135 1.00366 0.74309 0.60655 1.22429 0.60642 0.61088 0.46419 -0.75265 
0.61088 0.46419 0.75249 0.61088 0.95618 0.75249 0.61296 1.10003 0.6872 
0.61893 0.51227 -0.76022 0.61893 0.51227 0.76005 0.61893 0.9081 0.76005 
0.62366 1.18158 0.62353 0.62557 0.5618 -0.76605 0.62557 0.5618 0.76588 
0.62557 0.85857 0.76588 0.62881 1.04906 0.69979 0.63062 0.6117 -0.76994 
0.63062 0.6117 0.76977 0.63062 0.80867 0.76977 0.6333 0.66088 -0.77246 
0.6333 0.66088 0.77229 0.6333 0.75949 0.77229 0.63444 0.71019 0.77293 
0.63926 1.13774 0.63913 0.63973 1.23129 0.56495 0.63983 0.41794 -0.7109 
0.63983 0.41794 0.71073 0.63983 1.00243 0.71073 0.64935 0.46551 -0.72018 
0.64935 0.46551 0.72001 0.64935 0.95486 0.72001 0.65333 1.09287 0.6532 
0.65707 0.51344 -0.72782 0.65707 0.51344 0.72766 0.65707 0.90694 0.72766 
0.6571 1.18874 0.58238 0.66368 0.56305 -0.73353 0.66368 0.56305 0.73336 
0.66368 0.85733 0.73336 0.66582 1.04708 0.66569 0.66799 0.61181 -0.73776 
0.66799 0.61181 0.73759 0.66799 0.80856 0.73759 0.6707 0.66106 0.74005 
0.6707 0.75931 0.74005 0.6716 0.71019 0.74087 0.673 1.14479 0.59845 
0.6767 1.00047 0.67658 0.68596 0.95317 0.68583 0.68733 1.10003 0.61283 
0.68867 1.19453 0.53956 0.69356 0.5151 -0.6936 0.69356 0.5151 0.69344 
0.69356 0.90528 0.69344 0.6995 0.56346 -0.69954 0.6995 0.56346 0.69937 
0.6995 0.85692 0.69937 0.69991 1.04906 0.62868 0.70375 0.61217 0.70362 
0.70375 0.8082 0.70362 0.70488 1.15084 0.55582 0.7063 0.66112 0.70617 
0.7063 0.75925 0.70617 0.70715 0.71019 0.70702 0.71086 1.00243 0.63971 
0.71839 1.19982 0.49413 0.71938 1.10608 0.57073 0.72014 0.95486 0.64922 
0.72778 0.90694 0.65694 0.7324 1.05539 0.58686 0.73349 0.85733 0.66355 
0.73458 1.15564 0.5118 0.73772 0.61181 0.66787 0.73772 0.80856 0.66787 
0.74018 0.66106 0.67058 0.74018 0.75931 0.67058 0.741 0.71019 0.67148 
0.74322 1.00366 0.60122 0.74939 1.11101 0.52701 0.75262 0.95618 0.61076 
0.76018 0.9081 0.6188 0.76298 1.0607 0.54311 0.76601 0.85857 0.62544 
0.7699 0.80867 0.63049 0.77242 0.66088 0.63317 0.77242 0.75949 0.63317 
0.77305 0.71019 0.63431 0.77421 1.00909 0.55787 0.77727 1.1148 0.48179 
0.78304 0.95688 0.57094 0.79067 0.90877 0.57911 0.7913 1.06476 0.4981 
0.79676 0.85944 0.58555 0.80071 0.80949 0.59073 0.80263 0.75955 0.59441 
0.80299 1.01367 0.51292 0.80325 0.71019 0.59562 0.81229 0.96168 0.52623 
0.81918 0.90894 0.53797 0.82538 0.85969 0.54441 0.8295 0.81006 0.54948 
0.83155 0.76019 0.55318 0.83984 0.96506 0.47927 0.84716 0.91237 0.49136 
0.85149 0.86008 0.50249 0.85569 0.81041 0.50768 0.87262 0.9152 0.4433 
0.87747 0.86307 0.45462 -2.05151 1.5206 -0.1645 -2.04532 1.56985 -0.15806 
-2.03843 1.62259 -0.14632 -2.0229 1.52035 -0.20564 -2.01681 1.56968 -0.1992 
-2.00918 1.61779 -0.19103 -2.00035 1.67 -0.17796 -1.99604 1.46958 -0.25058 
-1.99215 1.51949 -0.24553 -1.98912 1.72162 -0.1632 -1.98632 1.17318 0.99888 
-1.98632 1.56901 -0.23889 -1.97875 1.61709 -0.23084 -1.96936 1.66457 -0.22131 
-1.96632 1.42022 -0.29067 -1.96386 1.46947 -0.28796 -1.95962 1.22396 1.04363 
-1.95962 1.51824 -0.28364 -1.95853 1.7163 -0.20694 -1.95392 1.17435 1.03702 
-1.95392 1.56785 -0.27703 -1.94628 1.12642 1.0293 -1.94628 1.61577 -0.26931 
-1.94551 1.76699 -0.19082 -1.937 1.07885 1.01978 -1.937 1.66335 -0.2598 
-1.93329 1.3711 -0.32711 -1.93244 1.42017 -0.32626 -1.93102 1.81175 -0.17591 
-1.92988 1.27308 1.0837 -1.92988 1.46912 -0.32371 -1.92605 1.03223 1.00876 
-1.92605 1.70997 -0.24877 -1.92563 1.22437 1.07945 -1.92563 1.51783 -0.31946 
-1.9197 1.17601 1.07351 -1.9197 1.56619 -0.31353 -1.9148 1.85544 -0.15965 
-1.91346 1.76094 -0.23292 -1.9121 1.12812 1.06591 -1.9121 1.61408 -0.30592 
-1.90284 1.08081 1.05665 -1.90284 1.66138 -0.29667 -1.89914 1.8057 -0.21854 
-1.89774 1.3711 -0.36096 -1.89703 1.89885 -0.14101 -1.89684 1.32197 -0.36014 
-1.89684 1.32197 1.12013 -1.89684 1.42022 -0.36014 -1.89413 1.27273 1.11767 
-1.89413 1.46947 -0.35768 -1.89195 1.03421 1.04577 -1.89195 1.70799 -0.28578 
-1.88982 1.22396 1.11344 -1.88982 1.51824 -0.35345 -1.88324 1.84965 -0.20247 
-1.88321 1.17435 1.10773 -1.88321 1.56785 -0.34775 -1.87946 0.98841 1.03328 
-1.87946 1.75378 -0.27329 -1.87548 1.12642 1.10009 -1.87548 1.61577 -0.3401 
-1.86597 1.07885 1.09081 -1.86597 1.66335 -0.33082 -1.86587 1.8922 -0.18504 
-1.8654 0.94354 1.01921 -1.8654 1.79865 -0.25922 -1.86057 1.3711 -0.39302 
-1.86057 1.3711 1.153 -1.85943 1.32179 -0.39238 -1.85943 1.32179 1.15237 
-1.85943 1.4204 -0.39238 -1.85675 1.27261 -0.38986 -1.85675 1.27261 1.14985 
-1.85675 1.46958 -0.38986 -1.85495 1.03223 1.07986 -1.85495 1.70997 -0.31988 
-1.8517 1.22271 -0.38597 -1.8517 1.22271 1.14596 -1.8517 1.51949 -0.38597 
-1.84979 0.8997 1.00361 -1.84979 1.84249 -0.24362 -1.84674 1.93462 -0.1653 
-1.84507 1.17318 1.14013 -1.84507 1.56901 -0.38014 -1.8391 0.98126 1.06728 
-1.8391 1.76094 -0.30729 -1.83702 1.12511 1.13257 -1.83702 1.61709 -0.37258 
-1.83269 1.8852 -0.22651 -1.82748 1.07763 1.12317 -1.82748 1.66457 -0.36318 
-1.82645 1.9745 -0.14496 -1.82472 0.93649 1.05295 -1.82472 1.8057 -0.29297 
-1.82188 1.3711 -0.42321 -1.82188 1.3711 1.1832 -1.82068 1.32174 -0.42259 
-1.82068 1.32174 1.18258 -1.82068 1.42046 -0.42259 -1.82068 1.42046 1.18258 
-1.817 1.27179 -0.42068 -1.817 1.27179 1.18066 -1.817 1.47041 -0.42068 
-1.81412 1.92667 -0.20794 -1.81312 1.0259 1.11235 -1.81312 1.7163 -0.35236 
-1.81182 1.22184 -0.41672 -1.81182 1.22184 1.17671 -1.81182 1.52035 -0.41672 
-1.80864 0.89254 1.03705 -1.80864 1.84965 -0.27706 -1.80538 1.17251 -0.41064 
-1.80538 1.17251 1.17062 -1.80538 1.56968 -0.41064 -1.80472 2.01313 -0.12308 
-1.7972 1.12441 -0.403 -1.7972 1.12441 1.16299 -1.7972 1.61779 -0.403 
-1.79699 0.9752 1.09933 -1.79699 1.76699 -0.33934 -1.79413 1.9668 -0.18796 
-1.79121 0.85 1.01968 -1.79121 1.8922 -0.25969 -1.78414 1.07219 1.15416 
-1.78414 1.67 -0.39418 -1.78208 0.93044 1.08483 -1.78208 1.81175 -0.32484 
-1.78175 1.3711 -0.45148 -1.78175 1.3711 1.21146 -1.78175 2.04999 -0.10006 
-1.77944 1.3211 -0.45151 -1.77944 1.3211 1.2115 -1.77944 1.4211 -0.45151 
-1.77944 1.4211 1.2115 -1.77575 1.27122 -0.44947 -1.77575 1.27122 1.20945 
-1.77575 1.47098 -0.44947 -1.77575 1.47098 1.20945 -1.77278 2.00549 -0.16661 
-1.77147 0.80758 1.00056 -1.77147 1.93462 -0.24057 -1.77067 1.22159 -0.44534 
-1.77067 1.22159 1.20533 -1.77067 1.5206 -0.44534 -1.77067 1.5206 1.20533 
-1.76937 1.02058 1.14293 -1.76937 1.72162 -0.38295 -1.76582 0.88676 1.06862 
-1.76582 1.85544 -0.30863 -1.76424 1.17234 -0.43915 -1.76424 1.17234 1.19913 
-1.76424 1.56985 -0.43915 -1.75327 0.97028 1.12934 -1.75327 1.77192 -0.36935 
-1.75249 1.1196 -0.43225 -1.75249 1.1196 1.19224 -1.75249 1.62259 -0.43225 
-1.75113 0.76769 0.98027 -1.75113 1.9745 -0.22028 -1.75011 2.04266 -0.14394 
-1.74719 0.84335 1.05084 -1.74719 1.89885 -0.29085 -1.74399 2.10339 -0.06229 
-1.74028 1.3711 -0.47773 -1.74028 1.3711 1.23772 -1.73919 1.06761 -0.42295 
-1.73919 1.06761 1.18294 -1.73919 1.67458 -0.42295 -1.73806 0.92564 1.11453 
-1.73806 1.81655 -0.35454 -1.73787 1.32104 -0.47772 -1.73787 1.32104 1.23771 
-1.73787 1.42116 -0.47772 -1.73787 1.42116 1.23771 -1.73394 1.27088 -0.47565 
-1.73394 1.27088 1.23564 -1.73394 1.47132 -0.47565 -1.73394 1.47132 1.23564 
-1.72925 0.72906 0.95854 -1.72925 2.01313 -0.19855 -1.72875 1.22121 -0.47145 
-1.72875 1.22121 1.23144 -1.72875 1.52099 -0.47145 -1.72875 1.52099 1.23144 
-1.72722 0.80128 1.03135 -1.72722 1.94091 -0.27136 -1.72618 2.0782 -0.12001 
-1.72436 1.01652 -0.41127 -1.72436 1.01652 1.17125 -1.72436 1.72567 -0.41127 
-1.72039 0.88147 1.09834 -1.72039 1.86073 -0.33835 -1.71791 2.13591 -0.03626 
-1.71763 1.16891 -0.46712 -1.71763 1.16891 1.22711 -1.71763 1.57328 -0.46712 
-1.71763 1.57328 1.22711 -1.70806 0.96648 -0.39723 -1.70806 0.96648 1.15722 
-1.70806 1.77571 -0.39723 -1.70631 0.76156 1.01082 -1.70631 1.98063 -0.25083 
-1.70623 0.69221 0.93556 -1.70623 2.04999 -0.17558 -1.70554 1.11623 -0.4598 
-1.70554 1.11623 1.21979 -1.70554 1.62597 -0.4598 -1.70554 1.62597 1.21979 
-1.70141 0.83828 1.08018 -1.70141 1.90392 -0.32019 -1.70104 2.11205 -0.09487 
-1.69758 1.3711 -0.50193 -1.69758 1.3711 1.26192 -1.69483 1.32088 -0.50196 
-1.69483 1.32088 1.26195 -1.69483 1.42132 -0.50196 -1.69483 1.42132 1.26195 
-1.69172 1.06404 -0.45006 -1.69172 1.06404 1.21005 -1.69172 1.67816 -0.45006 
-1.69172 1.67816 1.21005 -1.69136 0.92149 1.14253 -1.69136 1.82071 -0.38254 
-1.69091 1.27078 -0.49976 -1.69091 1.27078 1.25975 -1.69091 1.47142 -0.49976 
-1.69091 1.47142 1.25975 -1.69051 2.16675 -0.00902 -1.68422 0.72333 0.98876 
-1.68422 2.01887 -0.22877 -1.6815 0.79667 1.06023 -1.6815 1.94553 -0.30024 
-1.68089 1.21821 -0.49743 -1.68089 1.21821 1.25742 -1.68089 1.52399 -0.49743 
-1.68089 1.52399 1.25742 -1.67654 1.01307 -0.43793 -1.67654 1.01307 1.19791 
-1.67654 1.72912 -0.43793 -1.67476 2.14411 -0.06859 -1.67349 0.87763 1.12592 
-1.67349 1.86457 -0.36593 -1.66956 1.16608 -0.49258 -1.66956 1.16608 1.25257 
-1.66956 1.57612 -0.49258 -1.66956 1.57612 1.25257 -1.66847 0.6388 0.8978 
-1.66847 2.10339 -0.13782 -1.66229 2.19548 0.01916 -1.66147 0.96384 -0.42291 
-1.66147 0.96384 1.1829 -1.66147 1.77836 -0.42291 -1.66026 0.75722 1.03934 
-1.66026 1.98497 -0.27935 -1.65685 1.11335 -0.48493 -1.65685 1.11335 1.24491 
-1.65685 1.62885 -0.48493 -1.65685 1.62885 1.24491 -1.6545 0.83501 1.10742 
-1.6545 1.90718 -0.34744 -1.65374 1.3711 -0.524 -1.65374 1.3711 1.28398 
-1.65088 1.32082 -0.52394 -1.65088 1.32082 1.28393 -1.65088 1.42138 -0.52394 
-1.65088 1.42138 1.28393 -1.64774 0.66804 0.9527 -1.64774 2.07415 -0.19272 
-1.6474 2.17431 -0.04123 -1.64447 0.91902 -0.40782 -1.64447 0.91902 1.16781 
-1.64447 1.82318 -0.40782 -1.64315 2.23961 0.112 -1.64285 1.06139 -0.47468 
-1.64285 1.06139 1.23467 -1.64285 1.68081 -0.47468 -1.64285 1.68081 1.23467 
-1.64243 0.60628 0.87172 -1.64243 2.13591 -0.11173 -1.64173 1.26828 -0.52374 
-1.64173 1.26828 1.28373 -1.64173 1.47392 -0.52374 -1.64173 1.47392 1.28373 
-1.63443 0.79375 1.0871 -1.63443 1.94845 -0.32711 -1.63198 2.22296 0.04885 
-1.63139 1.21571 -0.52093 -1.63139 1.21571 1.28091 -1.63139 1.52648 -0.52093 
-1.63139 1.52648 1.28091 -1.62883 1.01135 -0.4617 -1.62883 1.01135 1.22169 
-1.62883 1.73084 -0.4617 -1.62883 1.73084 1.22169 -1.62614 0.87513 -0.39075 
-1.62614 0.87513 1.15074 -1.62614 1.86707 -0.39075 -1.62473 0.70037 1.00552 
-1.62473 2.04183 -0.24553 -1.62018 1.16386 -0.51545 -1.62018 1.16386 1.27544 
-1.62018 1.57834 -0.51545 -1.62018 1.57834 1.27544 -1.61903 0.53963 0.77284 
-1.61903 2.20257 -0.01285 -1.61519 0.57544 0.84433 -1.61519 2.16675 -0.08434 
-1.61365 0.96235 -0.44632 -1.61365 0.96235 1.20631 -1.61365 1.77985 -0.44632 
-1.61224 2.26258 0.14287 -1.60886 0.61675 0.9134 -1.60886 1.3711 -0.54389 
-1.60886 1.3711 1.30387 -1.60886 2.12544 -0.15341 -1.60716 1.11119 -0.50731 
-1.60716 1.11119 1.2673 -1.60716 1.631 -0.50731 -1.60716 1.631 1.2673 
-1.60685 0.83274 1.13183 -1.60685 1.90945 -0.37185 -1.60187 2.24757 0.0789 
-1.60062 1.31851 -0.54576 -1.60062 1.31851 1.30575 -1.60062 1.42368 -0.54576 
-1.60062 1.42368 1.30575 -1.60002 0.73525 1.05523 -1.60002 2.00694 -0.29524 
-1.59612 0.91762 -0.43087 -1.59612 0.91762 1.19086 -1.59612 1.82458 -0.43087 
-1.59398 1.06064 -0.49656 -1.59398 1.06064 1.25655 -1.59398 1.68155 -0.49656 
-1.59398 1.68155 1.25655 -1.59132 1.26608 -0.54502 -1.59132 1.26608 1.30501 
-1.59132 1.47612 -0.54502 -1.59132 1.47612 1.30501 -1.58971 2.22883 0.01647 
-1.58702 0.54671 0.8161 -1.58702 2.19548 -0.05611 -1.58697 0.64697 0.96776 
-1.58697 2.09523 -0.20777 -1.58184 0.58553 0.88635 -1.58184 2.15666 -0.12636 
-1.58097 1.21394 -0.54165 -1.58097 1.21394 1.30164 -1.58097 1.52825 -0.54165 
-1.58097 1.52825 1.30164 -1.58038 2.28337 0.17431 -1.57971 1.0107 -0.48322 
-1.57971 1.0107 1.2432 -1.57971 1.7315 -0.48322 -1.57971 1.7315 1.2432 
-1.57765 0.87405 -0.41336 -1.57765 0.87405 1.17335 -1.57765 1.86815 -0.41336 
-1.57212 0.77404 1.10376 -1.57212 1.96816 -0.34378 -1.57071 2.27018 0.10989 
-1.56963 1.16225 -0.53566 -1.56963 1.16225 1.29565 -1.56963 1.57994 -0.53566 
-1.56963 1.57994 1.29565 -1.56473 0.96202 -0.46738 -1.56473 0.96202 1.22736 
-1.56473 1.78018 -0.46738 -1.5635 0.68033 1.01957 -1.5635 2.06187 -0.25958 
-1.56307 1.3711 -0.56155 -1.56307 1.3711 1.32154 -1.55951 2.25302 0.04667 
-1.55733 2.22296 -0.02581 -1.5573 1.11115 -0.52708 -1.5573 1.11115 1.28707 
-1.5573 1.63104 -0.52708 -1.5573 1.63104 1.28707 -1.55462 1.31847 -0.56307 
-1.55462 1.31847 1.32305 -1.55462 1.42372 -0.56307 -1.55462 1.42372 1.32305 
-1.55394 0.55623 0.85807 -1.55394 2.18597 -0.09808 -1.54762 0.59793 0.9267 
-1.54762 2.14426 -0.16672 -1.54694 0.91748 -0.45148 -1.54694 0.91748 1.21146 
-1.54694 1.82472 -0.45148 -1.54496 1.26579 -0.56197 -1.54496 1.26579 1.32195 
-1.54496 1.47641 -0.56197 -1.54496 1.47641 1.32195 -1.54404 1.06079 -0.51593 
-1.54404 1.06079 1.27591 -1.54404 1.6814 -0.51593 -1.54404 1.6814 1.27591 
-1.54381 0.81403 1.14732 -1.54381 1.92816 -0.38733 -1.53902 2.29048 0.14152 
-1.53659 0.71718 1.06994 -1.53659 2.02502 -0.30996 -1.53441 1.21366 -0.5582 
-1.53441 1.21366 1.31819 -1.53441 1.52854 -0.5582 -1.53441 1.52854 1.31819 
-1.52988 1.01131 -0.50223 -1.52988 1.01131 1.26222 -1.52988 1.73089 -0.50223 
-1.52988 1.73089 1.26222 -1.52851 2.27509 0.07767 -1.52727 2.24757 0.00431 
-1.52509 0.62929 0.98031 -1.52509 2.1129 -0.22032 -1.52444 0.52833 0.82809 
-1.52444 2.21386 -0.0681 -1.52212 1.16084 -0.55178 -1.52212 1.16084 1.31177 
-1.52212 1.58136 -0.55178 -1.52212 1.58136 1.31177 -1.5199 0.56814 0.89864 
-1.5199 2.17405 -0.13865 -1.51647 1.3711 -0.57695 -1.51647 1.3711 1.33693 
-1.51486 0.96285 -0.48603 -1.51486 0.96285 1.24602 -1.51486 1.77935 -0.48603 
-1.51362 0.85659 -0.42788 -1.51362 0.85659 1.18787 -1.51362 1.88561 -0.42788 
-1.50956 1.10981 -0.54273 -1.50956 1.10981 1.30272 -1.50956 1.63239 -0.54273 
-1.50956 1.63239 1.30272 -1.50825 0.75704 1.11713 -1.50825 1.98515 -0.35715 
-1.50755 1.31835 -0.57815 -1.50755 1.31835 1.33814 -1.50755 1.42385 -0.57815 
-1.50755 1.42385 1.33814 -1.4988 0.66374 1.03216 -1.4988 2.07846 -0.27217 
-1.49783 1.26575 -0.57662 -1.49783 1.26575 1.33661 -1.49783 1.47645 -0.57662 
-1.49783 1.47645 1.33661 -1.49678 2.29498 0.1094 -1.49628 2.27018 0.03547 
-1.49593 1.05932 -0.53107 -1.49593 1.05932 1.29105 -1.49593 1.68288 -0.53107 
-1.49593 1.68288 1.29105 -1.49417 2.23961 -0.03698 -1.49046 0.53995 0.86923 
-1.49046 2.20224 -0.10925 -1.48624 1.21261 -0.57251 -1.48624 1.21261 1.33249 
-1.48624 1.52958 -0.57251 -1.48624 1.52958 1.33249 -1.485 0.58242 0.93767 
-1.485 2.15977 -0.17768 -1.48225 0.90092 -0.46461 -1.48225 0.90092 1.2246 
-1.48225 1.84128 -0.46461 -1.48154 1.00997 -0.51688 -1.48154 1.00997 1.27687 
-1.48154 1.73223 -0.51688 -1.48154 1.73223 1.27687 -1.47881 0.79803 1.15959 
-1.47881 1.94417 -0.3996 -1.47387 1.15995 -0.56556 -1.47387 1.15995 1.32555 
-1.47387 1.58225 -0.56556 -1.47387 1.58225 1.32555 -1.47124 0.70182 1.08143 
-1.47124 2.04037 -0.32144 -1.46916 1.3711 -0.59004 -1.46916 1.3711 1.35003 
-1.46466 2.29048 0.06715 -1.4644 2.31264 0.14178 -1.4633 2.26258 -0.00606 
-1.46083 1.10892 -0.55606 -1.46083 1.10892 1.31605 -1.46083 1.63328 -0.55606 
-1.46083 1.63328 1.31605 -1.46034 0.51369 0.83828 -1.46034 2.2285 -0.07829 
-1.46006 1.31831 -0.59084 -1.46006 1.31831 1.35082 -1.46006 1.42389 -0.59084 
-1.46006 1.42389 1.35082 -1.45945 0.6147 0.99109 -1.45945 2.1275 -0.2311 
-1.45569 0.55386 0.90862 -1.45569 2.18834 -0.14863 -1.44893 1.26515 -0.58911 
-1.44893 1.26515 1.3491 -1.44893 1.47705 -0.58911 -1.44893 1.47705 1.3491 
-1.44827 0.84151 1.19866 -1.44827 1.90069 -0.43867 -1.44712 1.05864 -0.54389 
-1.44712 1.05864 1.30387 -1.44712 1.68356 -0.54389 -1.44712 1.68356 1.30387 
-1.44405 0.95494 -0.50281 -1.44405 0.95494 1.2628 -1.44405 1.78726 -0.50281 
-1.44308 0.74284 1.12715 -1.44308 1.99936 -0.36716 -1.43713 1.21203 -0.58447 
-1.43713 1.21203 1.34446 -1.43713 1.53017 -0.58447 -1.43713 1.53017 1.34446 
-1.43285 0.65041 1.04173 -1.43285 2.09178 -0.28175 -1.43186 2.28337 0.0258 
-1.43025 2.31059 0.10482 -1.42984 2.25245 -0.04632 -1.42581 0.52735 0.87823 
-1.42581 2.21484 -0.11824 -1.42499 1.15959 -0.57695 -1.42499 1.15959 1.33694 
-1.42499 1.5826 -0.57695 -1.42499 1.5826 1.33694 -1.42127 0.57029 0.94625 
-1.42127 1.3711 -0.60079 -1.42127 1.3711 1.36078 -1.42127 2.17191 -0.18626 
-1.41311 0.78493 1.16833 -1.41311 1.95727 -0.40834 -1.41176 1.10864 -0.56694 
-1.41176 1.10864 1.32692 -1.41176 1.63355 -0.56694 -1.41176 1.63355 1.32692 
-1.41071 0.894 -0.47926 -1.41071 0.894 1.23925 -1.41071 1.8482 -0.47926 
-1.41064 1.31788 -0.6014 -1.41064 1.31788 1.36139 -1.41064 1.42432 -0.6014 
-1.41064 1.42432 1.36139 -1.41003 1.0031 -0.53148 -1.41003 1.0031 1.29146 
-1.41003 1.7391 -0.53148 -1.4053 0.6894 1.08937 -1.4053 2.05279 -0.32938 
-1.39946 1.26481 -0.59913 -1.39946 1.26481 1.35911 -1.39946 1.47739 -0.59913 
-1.39946 1.47739 1.35911 -1.39848 2.27367 -0.01456 -1.39757 2.30398 0.06319 
-1.39542 2.23922 -0.0866 -1.39524 0.60392 0.99875 -1.39524 2.13828 -0.23876 
-1.3915 0.54328 0.91609 -1.3915 2.19891 -0.1561 -1.38777 1.21206 -0.59396 
-1.38777 1.21206 1.35395 -1.38777 1.53014 -0.59396 -1.38777 1.53014 1.35395 
-1.37694 0.7315 1.13377 -1.37694 2.0107 -0.37378 -1.37576 0.83526 1.21096 
-1.37576 1.90694 -0.45097 -1.37561 1.15977 -0.58593 -1.37561 1.15977 1.34592 
-1.37561 1.58242 -0.58593 -1.37561 1.58242 1.34592 -1.37475 1.05311 -0.55639 
-1.37475 1.05311 1.31638 -1.37475 1.68908 -0.55639 -1.37475 1.68908 1.31638 
-1.37291 1.3711 -0.60918 -1.37291 1.3711 1.36917 -1.37208 0.94926 -0.51486 
-1.37208 0.94926 1.27485 -1.37208 1.79294 -0.51486 -1.36792 0.64121 1.0487 
-1.36792 2.10099 -0.28871 -1.36461 2.26142 -0.05379 -1.36416 2.29467 0.02227 
-1.36276 2.32179 0.10154 -1.36212 1.31784 -0.60929 -1.36212 1.31784 1.36928 
-1.36212 1.42436 -0.60929 -1.36212 1.42436 1.36928 -1.36109 0.51825 0.88442 
-1.36109 2.22395 -0.12444 -1.35671 0.56159 0.9524 -1.35671 2.18061 -0.19242 
-1.35065 1.26454 -0.60649 -1.35065 1.26454 1.36648 -1.35065 1.47766 -0.60649 
-1.35065 1.47766 1.36648 -1.34001 0.78002 1.17854 -1.34001 1.96217 -0.41855 
-1.33996 0.68149 1.09518 -1.33996 2.06071 -0.33519 -1.33885 1.10393 -0.57705 
-1.33885 1.10393 1.33704 -1.33885 1.63826 -0.57705 -1.33885 1.63826 1.33704 
-1.33882 1.21181 -0.60079 -1.33882 1.21181 1.36078 -1.33882 1.53039 -0.60079 
-1.33882 1.53039 1.36078 -1.33756 0.88928 -0.48917 -1.33756 0.88928 1.24916 
-1.33756 1.85291 -0.48917 -1.33707 0.99847 -0.54134 -1.33707 0.99847 1.30133 
-1.33707 1.74372 -0.54134 -1.33036 2.28287 -0.01727 -1.33035 2.24664 -0.09179 
-1.32978 0.59659 1.00402 -1.32978 2.1456 -0.24403 -1.32943 2.31305 0.06053 
-1.32638 0.53614 0.92111 -1.32638 2.20605 -0.16112 -1.3242 1.3711 -0.61519 
-1.3242 1.3711 1.37518 -1.313 1.31773 -0.6148 -1.313 1.31773 1.37479 
-1.313 1.42446 -0.6148 -1.313 1.42446 1.37479 -1.30243 0.83193 1.21874 
-1.30243 1.91026 -0.45875 -1.30237 0.63517 1.05276 -1.30237 2.10702 -0.29277 
-1.30178 0.72595 1.14031 -1.30178 2.01624 -0.38032 -1.30158 1.04931 -0.56381 
-1.30158 1.04931 1.3238 -1.30158 1.69288 -0.56381 -1.30158 1.69288 1.3238 
-1.30154 1.26452 -0.61145 -1.30154 1.26452 1.37144 -1.30154 1.47767 -0.61145 
-1.30154 1.47767 1.37144 -1.30111 1.15797 -0.59415 -1.30111 1.15797 1.35414 
-1.30111 1.58422 -0.59415 -1.30111 1.58422 1.35414 -1.29933 0.94584 -0.52212 
-1.29933 0.94584 1.28211 -1.29933 1.79636 -0.52212 -1.29581 2.30162 0.02043 
-1.29579 0.51282 0.88844 -1.29579 2.22937 -0.12846 -1.29556 2.26791 -0.05695 
-1.29463 2.32853 0.09957 -1.29158 0.55635 0.95611 -1.29158 2.18585 -0.19612 
-1.27525 1.3711 -0.6188 -1.27525 1.3711 1.37879 -1.26442 0.77629 1.18295 
-1.26442 1.96591 -0.42296 -1.26442 0.88693 -0.49415 -1.26442 0.88693 1.25413 
-1.26442 1.85527 -0.49415 -1.26438 0.67775 1.09958 -1.26438 2.06445 -0.33959 
-1.26438 0.5928 1.00673 -1.26438 2.14939 -0.24674 -1.26397 1.10272 -0.58258 
-1.26397 1.10272 1.34257 -1.26397 1.63947 -0.58258 -1.26397 1.63947 1.34257 
-1.26397 0.99615 -0.54628 -1.26397 0.99615 1.30627 -1.26397 1.74604 -0.54628 
-1.26394 1.2106 -0.60632 -1.26394 1.2106 1.36631 -1.26394 1.5316 -0.60632 
-1.26394 1.5316 1.36631 -1.26394 1.3177 -0.61786 -1.26394 1.3177 1.37785 
-1.26394 1.4245 -0.61786 -1.26394 1.4245 1.37785 -1.26105 2.28722 -0.01939 
-1.26105 2.3176 0.05919 -1.26104 2.25098 -0.09391 -1.26104 0.53252 0.92366 
-1.26104 2.20967 -0.16368 -1.22618 0.51074 0.88968 -1.22618 0.5546 0.95734 
-1.22618 0.63303 1.05472 -1.22618 0.7241 1.14249 -1.22618 0.83036 1.22119 
-1.22618 0.9447 -0.52454 -1.22618 0.9447 1.28453 -1.22618 1.04839 -0.56651 
-1.22618 1.04839 1.32649 -1.22618 1.15737 -0.5969 -1.22618 1.15737 1.35689 
-1.22618 1.26422 -0.61428 -1.22618 1.26422 1.37427 -1.22618 1.3711 -0.62001 
-1.22618 1.3711 1.37999 -1.22618 1.47798 -0.61428 -1.22618 1.47798 1.37427 
-1.22618 1.58482 -0.5969 -1.22618 1.58482 1.35689 -1.22618 1.6938 -0.56651 
-1.22618 1.6938 1.32649 -1.22618 1.7975 -0.52454 -1.22618 1.91184 -0.4612 
-1.22618 2.01809 -0.3825 -1.22618 2.10917 -0.29473 -1.22618 2.18759 -0.19736 
-1.22618 2.23146 -0.12969 -1.22618 2.27007 -0.05801 -1.22618 2.30388 0.01955 
-1.22618 2.33078 0.09891 -1.19133 0.53252 0.92366 -1.19133 2.20967 -0.16368 
-1.19133 2.25098 -0.09391 -1.19132 2.3176 0.05919 -1.19131 2.28722 -0.01939 
-1.18842 1.3177 -0.61786 -1.18842 1.3177 1.37785 -1.18842 1.4245 -0.61786 
-1.18842 1.4245 1.37785 -1.18842 1.2106 -0.60632 -1.18842 1.2106 1.36631 
-1.18842 1.5316 -0.60632 -1.18842 1.5316 1.36631 -1.1884 0.99615 -0.54628 
-1.1884 0.99615 1.30627 -1.1884 1.74604 -0.54628 -1.18839 1.10272 -0.58258 
-1.18839 1.10272 1.34257 -1.18839 1.63947 -0.58258 -1.18839 1.63947 1.34257 
-1.18798 0.5928 1.00673 -1.18798 2.14939 -0.24674 -1.18798 0.67775 1.09958 
-1.18798 2.06445 -0.33959 -1.18795 0.88693 -0.49415 -1.18795 0.88693 1.25413 
-1.18795 1.85527 -0.49415 -1.18795 0.77629 1.18295 -1.18795 1.96591 -0.42296 
-1.17711 1.3711 -0.6188 -1.17711 1.3711 1.37879 -1.16078 0.55635 0.95611 
-1.16078 2.18585 -0.19612 -1.15773 2.32853 0.09957 -1.1568 2.26791 -0.05695 
-1.15657 0.51282 0.88844 -1.15657 2.22937 -0.12846 -1.15655 2.30162 0.02043 
-1.15304 0.94584 -0.52212 -1.15304 0.94584 1.28211 -1.15304 1.79636 -0.52212 
-1.15126 1.15797 -0.59415 -1.15126 1.15797 1.35414 -1.15126 1.58422 -0.59415 
-1.15126 1.58422 1.35414 -1.15082 1.26452 -0.61145 -1.15082 1.26452 1.37144 
-1.15082 1.47767 -0.61145 -1.15082 1.47767 1.37144 -1.15078 1.04931 -0.56381 
-1.15078 1.04931 1.3238 -1.15078 1.69288 -0.56381 -1.15078 1.69288 1.3238 
-1.15059 0.72595 1.14031 -1.15059 2.01624 -0.38032 -1.14999 0.63517 1.05276 
-1.14999 2.10702 -0.29277 -1.14993 0.83193 1.21874 -1.14993 1.91026 -0.45875 
-1.13936 1.31773 -0.6148 -1.13936 1.31773 1.37479 -1.13936 1.42446 -0.6148 
-1.13936 1.42446 1.37479 -1.12816 1.3711 -0.61519 -1.12816 1.3711 1.37518 
-1.12599 0.53614 0.92111 -1.12599 2.20605 -0.16112 -1.12293 2.31305 0.06053 
-1.12258 0.59659 1.00402 -1.12258 2.1456 -0.24403 -1.12201 2.24664 -0.09179 
-1.122 2.28287 -0.01727 -1.11529 0.99847 -0.54134 -1.11529 0.99847 1.30133 
-1.11529 1.74372 -0.54134 -1.1148 0.88928 -0.48917 -1.1148 0.88928 1.24916 
-1.1148 1.85291 -0.48917 -1.11355 1.21181 -0.60079 -1.11355 1.21181 1.36078 
-1.11355 1.53039 -0.60079 -1.11355 1.53039 1.36078 -1.11351 1.10393 -0.57705 
-1.11351 1.10393 1.33704 -1.11351 1.63826 -0.57705 -1.11351 1.63826 1.33704 
-1.1124 0.68149 1.09518 -1.1124 2.06071 -0.33519 -1.11235 0.78002 1.17854 
-1.11235 1.96217 -0.41855 -1.10171 1.26454 -0.60649 -1.10171 1.26454 1.36648 
-1.10171 1.47766 -0.60649 -1.10171 1.47766 1.36648 -1.09565 0.56159 0.9524 
-1.09565 2.18061 -0.19242 -1.09127 0.51825 0.88442 -1.09127 2.22395 -0.12444 
-1.09024 1.31784 -0.60929 -1.09024 1.31784 1.36928 -1.09024 1.42436 -0.60929 
-1.09024 1.42436 1.36928 -1.0896 2.32179 0.10154 -1.0882 2.29467 0.02227 
-1.08775 2.26142 -0.05379 -1.08444 0.64121 1.0487 -1.08444 2.10099 -0.28871 
-1.08028 0.94926 -0.51486 -1.08028 0.94926 1.27485 -1.08028 1.79294 -0.51486 
-1.07945 1.3711 -0.60918 -1.07945 1.3711 1.36917 -1.07761 1.05311 -0.55639 
-1.07761 1.05311 1.31638 -1.07761 1.68908 -0.55639 -1.07675 1.15977 -0.58593 
-1.07675 1.15977 1.34592 -1.07675 1.58242 -0.58593 -1.07675 1.58242 1.34592 
-1.0766 0.83526 1.21096 -1.0766 1.90694 -0.45097 -1.07543 0.7315 1.13377 
-1.07543 2.0107 -0.37378 -1.06459 1.21206 -0.59396 -1.06459 1.21206 1.35395 
-1.06459 1.53014 -0.59396 -1.06459 1.53014 1.35395 -1.06087 0.54328 0.91609 
-1.06087 2.19891 -0.1561 -1.05713 0.60392 0.99875 -1.05713 2.13828 -0.23876 
-1.05694 2.23922 -0.0866 -1.05479 2.30398 0.06319 -1.05388 2.27367 -0.01456 
-1.0529 1.26481 -0.59913 -1.0529 1.26481 1.35911 -1.0529 1.47739 -0.59913 
-1.0529 1.47739 1.35911 -1.04706 0.6894 1.08937 -1.04706 2.05279 -0.32938 
-1.04234 1.0031 -0.53148 -1.04234 1.0031 1.29146 -1.04234 1.7391 -0.53148 
-1.04172 1.31788 -0.6014 -1.04172 1.31788 1.36139 -1.04172 1.42432 -0.6014 
-1.04172 1.42432 1.36139 -1.04165 0.894 -0.47926 -1.04165 0.894 1.23925 
-1.04165 1.8482 -0.47926 -1.0406 1.10864 -0.56694 -1.0406 1.10864 1.32692 
-1.0406 1.63355 -0.56694 -1.03926 0.78493 1.16833 -1.03926 1.95727 -0.40834 
-1.03109 0.57029 0.94625 -1.03109 1.3711 -0.60079 -1.03109 1.3711 1.36078 
-1.03109 2.17191 -0.18626 -1.02737 1.15959 -0.57695 -1.02737 1.15959 1.33694 
-1.02737 1.5826 -0.57695 -1.02655 0.52735 0.87823 -1.02655 2.21484 -0.11824 
-1.02252 2.25245 -0.04632 -1.02211 2.31059 0.10482 -1.0205 2.28337 0.0258 
-1.01952 0.65041 1.04173 -1.01952 2.09178 -0.28175 -1.01523 1.21203 -0.58447 
-1.01523 1.21203 1.34446 -1.01523 1.53017 -0.58447 -1.01523 1.53017 1.34446 
-1.00928 0.74284 1.12715 -1.00928 1.99936 -0.36716 -1.00831 0.95494 -0.50281 
-1.00831 0.95494 1.2628 -1.00831 1.78726 -0.50281 -1.00524 1.05864 -0.54389 
-1.00524 1.05864 1.30387 -1.00524 1.68356 -0.54389 -1.00409 0.84151 1.19866 
-1.00409 1.90069 -0.43867 -1.00343 1.26515 -0.58911 -1.00343 1.26515 1.3491 
-1.00343 1.47705 -0.58911 -1.00343 1.47705 1.3491 -0.99667 0.55386 0.90862 
-0.99667 2.18834 -0.14863 -0.99291 0.6147 0.99109 -0.99291 2.1275 -0.2311 
-0.9923 1.31831 -0.59084 -0.9923 1.31831 1.35082 -0.9923 1.42389 -0.59084 
-0.9923 1.42389 1.35082 -0.99202 0.51369 0.83828 -0.99202 2.2285 -0.07829 
-0.99153 1.10892 -0.55606 -0.99153 1.10892 1.31605 -0.99153 1.63328 -0.55606 
-0.98906 2.26258 -0.00606 -0.9877 2.29048 0.06715 -0.9832 1.3711 -0.59004 
-0.9832 1.3711 1.35003 -0.98112 0.70182 1.08143 -0.98112 2.04037 -0.32144 
-0.9785 1.15995 -0.56556 -0.9785 1.15995 1.32555 -0.9785 1.58225 -0.56556 
-0.97355 0.79803 1.15959 -0.97355 1.94417 -0.3996 -0.97083 1.00997 -0.51688 
-0.97083 1.00997 1.27687 -0.97083 1.73223 -0.51688 -0.97011 0.90092 -0.46461 
-0.97011 0.90092 1.2246 -0.97011 1.84128 -0.46461 -0.96736 0.58242 0.93767 
-0.96736 2.15977 -0.17768 -0.96613 1.21261 -0.57251 -0.96613 1.21261 1.33249 
-0.96613 1.52958 -0.57251 -0.9619 0.53995 0.86923 -0.9619 2.20224 -0.10925 
-0.95819 2.23961 -0.03698 -0.95644 1.05932 -0.53107 -0.95644 1.05932 1.29105 
-0.95644 1.68288 -0.53107 -0.95608 2.27018 0.03547 -0.95558 2.29498 0.1094 
-0.95453 1.26575 -0.57662 -0.95453 1.26575 1.33661 -0.95453 1.47645 -0.57662 
-0.95356 0.66374 1.03216 -0.95356 2.07846 -0.27217 -0.94481 1.31835 -0.57815 
-0.94481 1.31835 1.33814 -0.94481 1.42385 -0.57815 -0.94481 1.42385 1.33814 
-0.94412 0.75704 1.11713 -0.94412 1.98515 -0.35715 -0.9428 1.10981 -0.54273 
-0.9428 1.10981 1.30272 -0.9428 1.63239 -0.54273 -0.93874 0.85659 1.18787 
-0.93874 1.88561 -0.42788 -0.93751 0.96285 -0.48603 -0.93751 0.96285 1.24602 
-0.93751 1.77935 -0.48603 -0.9359 1.3711 -0.57695 -0.9359 1.3711 1.33693 
-0.93246 0.56814 0.89864 -0.93246 2.17405 -0.13865 -0.93024 1.16084 -0.55178 
-0.93024 1.16084 1.31177 -0.93024 1.58136 -0.55178 -0.92792 0.52833 0.82809 
-0.92792 2.21386 -0.0681 -0.92727 0.62929 0.98031 -0.92727 2.1129 -0.22032 
-0.92509 2.24757 0.00431 -0.92385 2.27509 0.07767 -0.92248 1.01131 -0.50223 
-0.92248 1.01131 1.26222 -0.92248 1.73089 -0.50223 -0.91796 1.21366 -0.5582 
-0.91796 1.21366 1.31819 -0.91796 1.52854 -0.5582 -0.91577 0.71718 1.06994 
-0.91577 2.02502 -0.30996 -0.90855 0.81403 1.14732 -0.90855 1.92816 -0.38733 
-0.90832 1.06079 -0.51593 -0.90832 1.06079 1.27591 -0.90832 1.6814 -0.51593 
-0.9074 1.26579 -0.56197 -0.9074 1.26579 1.32195 -0.9074 1.47641 -0.56197 
-0.90542 0.91748 -0.45148 -0.90542 0.91748 1.21146 -0.90542 1.82472 -0.45148 
-0.90474 0.59793 0.9267 -0.89842 0.55623 0.85807 -0.89775 1.31847 -0.56307 
-0.89775 1.31847 1.32305 -0.89775 1.42372 -0.56307 -0.89506 1.11115 -0.52708 
-0.89506 1.11115 1.28707 -0.89506 1.63104 -0.52708 -0.89504 2.22296 -0.02581 
-0.89285 2.25302 0.04667 -0.88929 1.3711 -0.56155 -0.88929 1.3711 1.32154 
-0.88886 0.68033 1.01957 -0.88763 0.96202 -0.46738 -0.88763 0.96202 1.22736 
-0.88763 1.78018 -0.46738 -0.88274 1.16225 -0.53566 -0.88274 1.16225 1.29565 
-0.88274 1.57994 -0.53566 -0.88024 0.77404 1.10376 -0.87471 0.87405 1.17335 
-0.87266 1.0107 -0.48322 -0.87266 1.0107 1.2432 -0.87139 1.21394 -0.54165 
-0.87139 1.21394 1.30164 -0.87139 1.52825 -0.54165 -0.87052 0.58553 0.88635 
-0.86539 0.64697 0.96776 -0.86534 0.54671 0.8161 -0.86105 1.26608 -0.54502 
-0.86105 1.26608 1.30501 -0.86105 1.47612 -0.54502 -0.85839 1.06064 -0.49656 
-0.85839 1.06064 1.25655 -0.85624 0.91762 1.19086 -0.85235 0.73525 1.05523 
-0.85174 1.31851 -0.54576 -0.85174 1.31851 1.30575 -0.85174 1.42368 -0.54576 
-0.84551 0.83274 1.13183 -0.8452 1.11119 -0.50731 -0.8452 1.11119 1.2673 
-0.8435 0.61675 0.9134 -0.8435 1.3711 -0.54389 -0.83871 0.96235 1.20631 
-0.83717 0.57544 0.84433 -0.83333 0.53963 0.77284 -0.83218 1.16386 -0.51545 
-0.83218 1.16386 1.27544 -0.82763 0.70037 1.00552 -0.82622 0.87513 1.15074 
-0.82353 1.01135 1.22169 -0.82097 1.21571 -0.52093 -0.82097 1.21571 1.28091 
-0.81793 0.79375 1.0871 -0.81063 1.26828 -0.52374 -0.81063 1.26828 1.28373 
-0.81063 1.47392 -0.52374 -0.80993 0.60628 0.87172 -0.80951 1.06139 -0.47468 
-0.80951 1.06139 1.23467 -0.80789 0.91902 1.16781 -0.80496 0.56789 0.80122 
-0.80462 0.66804 0.9527 -0.80148 1.32082 -0.52394 -0.80148 1.32082 1.28393 
-0.80148 1.42138 -0.52394 -0.79863 1.3711 -0.524 -0.79786 0.83501 1.10742 
-0.79551 1.11335 -0.48493 -0.79551 1.11335 1.24491 -0.79211 0.75722 1.03934 
-0.79089 0.96384 1.1829 -0.79008 0.54671 0.74083 -0.78389 0.6388 0.8978 
-0.7828 1.16608 -0.49258 -0.7828 1.16608 1.25257 -0.77887 0.87763 1.12592 
-0.7776 0.59809 0.82858 -0.77582 1.01307 1.19791 -0.77148 1.21821 -0.49743 
-0.77148 1.21821 1.25742 -0.77086 0.79667 1.06023 -0.76814 0.72333 0.98876 
-0.76185 0.57544 0.76901 -0.76146 1.27078 -0.49976 -0.76146 1.27078 1.25975 
-0.761 0.92149 1.14253 -0.76064 1.06404 1.21005 -0.75753 1.32088 -0.50196 
-0.75132 0.63015 0.85486 -0.75095 0.83828 1.08018 -0.7481 0.55623 0.70776 
-0.74682 1.11623 1.21979 -0.74613 0.69221 0.93556 -0.74605 0.76156 1.01082 
-0.74431 0.96648 1.15722 -0.73473 1.16891 1.22711 -0.73446 0.60628 0.79625 
-0.73197 0.88147 1.09834 -0.728 1.01652 1.17125 -0.72618 0.66399 0.87999 
-0.72514 0.80128 1.03135 -0.72361 1.22121 -0.47145 -0.72361 1.22121 1.23144 
-0.72311 0.72906 0.95854 -0.71982 0.58553 0.73565 -0.7143 0.92564 1.11453 
-0.71317 1.06761 1.18294 -0.70837 0.6388 0.82228 -0.70518 0.84335 1.05084 
-0.70225 0.69954 0.90393 -0.70123 0.76769 0.98027 -0.69987 1.1196 1.19224 
-0.69909 0.97028 1.12934 -0.69278 0.61675 0.76268 -0.68812 1.17234 1.19913 
-0.68654 0.88676 1.06862 -0.68299 1.02058 1.14293 -0.68169 1.22159 1.20533 
-0.68089 0.80758 1.00056 -0.67958 0.7367 0.92659 -0.67061 0.69221 0.86004 
-0.67028 0.93044 1.08483 -0.66823 1.07219 1.15416 -0.66115 0.85 1.01968 
-0.65823 0.7754 0.94795 -0.65537 0.9752 1.09933 -0.65516 1.12441 1.16299 
-0.65347 0.66804 0.80156 -0.64764 0.72906 0.88306 -0.64698 1.17251 1.17062 
-0.64372 0.89254 1.03705 -0.63924 1.0259 1.11235 -0.63824 0.81553 0.96793 
-0.62765 0.93649 1.05295 -0.62591 0.76769 0.90495 -0.62488 1.07763 1.12317 
-0.61968 0.857 0.9865 -0.61742 0.72333 0.83804 -0.61534 1.12511 1.13257 
-0.61326 0.98126 1.06728 -0.60729 1.17318 1.14013 -0.60562 0.80758 0.92529 
-0.60257 0.8997 1.00361 -0.59741 1.03223 1.07986 -0.59535 0.76156 0.86012 
-0.58696 0.94354 1.01921 -0.5865 0.85 0.94502 -0.58639 1.07885 1.09081 
-0.57688 1.12642 1.10009 -0.57482 0.80128 0.88104 -0.5729 0.98841 1.03328 
-0.56912 0.89254 0.96245 -0.56041 1.03421 1.04577 -0.55534 0.84335 0.901 
-0.55322 0.93649 0.97853 -0.54952 1.08081 1.05665 -0.54595 0.79667 0.83531 
-0.54027 1.12812 1.06591 -0.5389 0.98126 0.99291 -0.53756 0.88676 0.91963 
-0.52631 1.03223 1.00876 -0.52599 0.83828 0.85522 -0.52134 0.93044 0.9359 
-0.51536 1.07885 1.01978 -0.50784 0.88147 0.87421 -0.50685 0.9752 0.95081 
-0.50609 1.12642 1.0293 -0.49383 1.0259 0.96693 -0.49164 0.92564 0.89187 
-0.48301 1.07763 0.9813 -0.47684 0.97028 0.90709 -0.47361 1.12511 0.99083 
-0.46324 1.02058 0.92319 -0.45201 1.07219 0.93795 -0.44895 0.96648 0.86187 
-0.44319 1.12441 0.95101 -0.43492 1.01652 0.87817 -0.42324 1.06761 0.893 
-0.41393 1.1196 0.90631 -0.38638 1.11623 0.85935 0.38638 -1.11623 0.85936 
0.41393 -1.11961 0.90631 0.42323 -1.06762 0.89301 0.43492 -1.01652 0.87818 
0.44318 -1.12441 0.95102 0.44895 -0.96649 0.86188 0.45201 -1.07219 0.93796 
0.46324 -1.02058 0.92319 0.47361 -1.12511 0.99084 0.47684 -0.97028 0.90709 
0.483 -1.07763 0.9813 0.49164 -0.92564 0.89188 0.49383 -1.0259 0.96694 
0.50608 -1.12642 1.0293 0.50685 -0.97521 0.95081 0.50784 -0.88147 0.87421 
0.51536 -1.07885 1.01979 0.52134 -0.93045 0.9359 0.52599 -0.83828 0.85523 
0.52631 -1.03223 1.00877 0.53756 -0.88676 0.91964 0.5389 -0.98126 0.99292 
0.54026 -1.12812 1.06592 0.54594 -0.79667 0.83532 0.54952 -1.08082 1.05666 
0.55322 -0.9365 0.97854 0.55533 -0.84335 0.90101 0.56041 -1.03421 1.04577 
0.56912 -0.89255 0.96246 0.5729 -0.98842 1.03328 0.57482 -0.80129 0.88104 
0.57688 -1.12642 1.1001 0.58639 -1.07885 1.09082 0.58649 -0.85 0.94503 
0.58696 -0.94355 1.01922 0.59535 -0.76157 0.86013 0.59741 -1.03223 1.07987 
0.60257 -0.8997 1.00361 0.60562 -0.80758 0.92529 0.60729 -1.17319 1.14014 
0.61326 -0.98126 1.06728 0.61534 -1.12511 1.13257 0.61742 -0.72333 0.83804 
0.61967 -0.857 0.98651 0.62488 -1.07763 1.12318 0.62591 -0.7677 0.90495 
0.62764 -0.9365 1.05296 0.63824 -0.81553 0.96794 0.63924 -1.0259 1.11235 
0.64372 -0.89255 1.03706 0.64698 -1.17252 1.17063 0.64764 -0.72906 0.88307 
0.65347 -0.66804 0.80156 0.65516 -1.12441 1.163 0.65537 -0.97521 1.09933 
0.65823 -0.7754 0.94795 0.66115 -0.85 1.01969 0.66822 -1.07219 1.15417 
0.67028 -0.93045 1.08484 0.67061 -0.69221 0.86005 0.67958 -0.73671 0.9266 
0.68089 -0.80758 1.00056 0.68169 -1.2216 1.20533 0.68299 -1.02058 1.14294 
0.68654 -0.88676 1.06862 0.68812 -1.17234 1.19914 0.69278 -0.61676 0.76268 
0.69909 -0.97028 1.12934 0.69987 -1.11961 1.19225 0.70123 -0.7677 0.98027 
0.70225 -0.69954 0.90393 0.70517 -0.84335 1.05085 0.70837 -0.63881 0.82229 
0.71317 -1.06762 1.18295 0.7143 -0.92564 1.11454 0.71982 -0.58554 0.73566 
0.72311 -0.72906 0.95854 0.72361 -1.22121 -0.47144 0.72361 -1.22121 1.23145 
0.72514 -0.80129 1.03136 0.72618 -0.66399 0.88 0.728 -1.01652 1.17126 
0.73197 -0.88147 1.09834 0.73445 -0.60629 0.79625 0.73473 -1.16891 1.22711 
0.7443 -0.96649 1.15723 0.74605 -0.76157 1.01083 0.74613 -0.69221 0.93557 
0.74682 -1.11623 1.2198 0.7481 -0.55623 0.70776 0.75095 -0.83828 1.08019 
0.75132 -0.63015 0.85486 0.75753 -1.32088 -0.50195 0.76064 -1.06404 1.21005 
0.761 -0.92149 1.14254 0.76145 -1.27078 -0.49975 0.76145 -1.27078 1.25976 
0.76185 -0.57545 0.76901 0.76814 -0.72333 0.98876 0.77086 -0.79667 1.06024 
0.77147 -1.21821 -0.49742 0.77147 -1.21821 1.25742 0.77582 -1.01307 1.19792 
0.7776 -0.59809 0.82858 0.77887 -0.87763 1.12592 0.7828 -1.16608 -0.49257 
0.7828 -1.16608 1.25257 0.78389 -0.63881 0.89781 0.79007 -0.54672 0.74084 
0.79089 -0.96384 1.18291 0.7921 -0.75723 1.03935 0.79551 -1.11335 -0.48492 
0.79551 -1.11335 1.24492 0.79786 -0.83502 1.10743 0.79862 -1.3711 -0.52399 
0.80148 -1.42138 -0.52394 0.80148 -1.32082 -0.52394 0.80148 -1.32082 1.28394 
0.80462 -0.66804 0.95271 0.80496 -0.56789 0.80122 0.80789 -0.91902 1.16782 
0.80951 -1.06139 -0.47467 0.80951 -1.06139 1.23467 0.80993 -0.60629 0.87173 
0.81063 -1.47392 -0.52374 0.81063 -1.26828 -0.52374 0.81063 -1.26828 1.28374 
0.81793 -0.79375 1.08711 0.82097 -1.21572 -0.52092 0.82097 -1.21572 1.28092 
0.82353 -1.01135 1.2217 0.82622 -0.87513 1.15074 0.82763 -0.70037 1.00553 
0.83218 -1.16386 -0.51544 0.83218 -1.16386 1.27544 0.83333 -0.53963 0.77285 
0.83717 -0.57545 0.84433 0.83871 -0.96235 1.20631 0.8435 -1.3711 -0.54388 
0.8435 -0.61676 0.9134 0.8452 -1.1112 -0.5073 0.8452 -1.1112 1.2673 
0.84551 -0.83275 1.13184 0.85174 -1.42368 -0.54576 0.85174 -1.31852 -0.54576 
0.85174 -1.31852 1.30576 0.85234 -0.73525 1.05524 0.85624 -0.91762 1.19087 
0.85838 -1.06065 -0.49655 0.85838 -1.06065 1.25655 0.86104 -1.47612 -0.54501 
0.86104 -1.26608 -0.54501 0.86104 -1.26608 1.30501 0.86534 -0.54672 0.81611 
0.86539 -0.64697 0.96777 0.87052 -0.58554 0.88636 0.87139 -1.52826 -0.54164 
0.87139 -1.21395 -0.54164 0.87139 -1.21395 1.30164 0.87265 -1.0107 -0.48321 
0.87265 -1.0107 1.24321 0.87471 -0.87405 1.17335 0.88024 -0.77404 1.10377 
0.88273 -1.57995 -0.53566 0.88273 -1.16225 -0.53566 0.88273 -1.16225 1.29566 
0.88763 -1.78018 -0.46737 0.88763 -0.96202 -0.46737 0.88763 -0.96202 1.22737 
0.88886 -0.68033 1.01957 0.88929 -1.3711 -0.56154 0.88929 -1.3711 1.32155 
0.89285 -2.25302 0.04667 0.89503 -2.22296 -0.0258 0.89506 -1.63105 -0.52707 
0.89506 -1.11116 -0.52707 0.89506 -1.11116 1.28708 0.89774 -1.42373 -0.56306 
0.89774 -1.31848 -0.56306 0.89774 -1.31848 1.32306 0.89842 -0.55623 0.85808 
0.90474 -0.59794 0.92671 0.90542 -1.82472 -0.45147 0.90542 -0.91748 -0.45147 
0.90542 -0.91748 1.21147 0.9074 -1.47641 -0.56196 0.9074 -1.26579 -0.56196 
0.9074 -1.26579 1.32196 0.90832 -1.68141 -0.51592 0.90832 -1.06079 -0.51592 
0.90832 -1.06079 1.27592 0.90855 -1.92817 -0.38733 0.90855 -0.81404 1.14733 
0.91577 -2.02502 -0.30995 0.91577 -0.71718 1.06995 0.91795 -1.52854 -0.55819 
0.91795 -1.21366 -0.55819 0.91795 -1.21366 1.3182 0.92248 -1.73089 -0.50222 
0.92248 -1.01131 -0.50222 0.92248 -1.01131 1.26223 0.92385 -2.27509 0.07767 
0.92509 -2.24757 0.00431 0.92727 -2.11291 -0.22031 0.92727 -0.62929 0.98031 
0.92792 -2.21387 -0.06809 0.92792 -0.52834 0.8281 0.93024 -1.58136 -0.55178 
0.93024 -1.16084 -0.55178 0.93024 -1.16084 1.31178 0.93246 -2.17406 -0.13864 
0.93246 -0.56815 0.89864 0.93589 -1.3711 -0.57694 0.93589 -1.3711 1.33694 
0.9375 -1.77935 -0.48602 0.9375 -0.96285 -0.48602 0.9375 -0.96285 1.24603 
0.93874 -1.88561 -0.42787 0.93874 -0.85659 1.18787 0.9428 -1.63239 -0.54272 
0.9428 -1.10981 -0.54272 0.9428 -1.10981 1.30273 0.94411 -1.98516 -0.35714 
0.94411 -0.75705 1.11714 0.94481 -1.42385 -0.57815 0.94481 -1.42385 1.33815 
0.94481 -1.31835 -0.57815 0.94481 -1.31835 1.33815 0.95356 -2.07846 -0.27216 
0.95356 -0.66374 1.03216 0.95453 -1.47645 -0.57661 0.95453 -1.26575 -0.57661 
0.95453 -1.26575 1.33661 0.95558 -2.29498 0.1094 0.95608 -2.27018 0.03548 
0.95643 -1.68288 -0.53106 0.95643 -1.05932 -0.53106 0.95643 -1.05932 1.29106 
0.95819 -2.23961 -0.03697 0.9619 -2.20225 -0.10924 0.9619 -0.53996 0.86924 
0.96612 -1.52958 -0.5725 0.96612 -1.21262 -0.5725 0.96612 -1.21262 1.3325 
0.96736 -2.15978 -0.17768 0.96736 -0.58243 0.93768 0.97011 -1.84128 -0.46461 
0.97011 -0.90092 -0.46461 0.97011 -0.90092 1.22461 0.97082 -1.73223 -0.51687 
0.97082 -1.00997 -0.51687 0.97082 -1.00997 1.27687 0.97355 -1.94417 -0.3996 
0.97355 -0.79803 1.1596 0.97849 -1.58225 -0.56555 0.97849 -1.15995 -0.56555 
0.97849 -1.15995 1.32555 0.98112 -2.04038 -0.32144 0.98112 -0.70182 1.08144 
0.9832 -1.3711 -0.59003 0.9832 -1.3711 1.35003 0.9877 -2.29048 0.06716 
0.98906 -2.26258 -0.00605 0.99153 -1.63328 -0.55606 0.99153 -1.10892 -0.55606 
0.99153 -1.10892 1.31606 0.99202 -2.22851 -0.07829 0.99202 -0.5137 0.83829 
0.9923 -1.42389 -0.59083 0.9923 -1.42389 1.35083 0.9923 -1.31831 -0.59083 
0.9923 -1.31831 1.35083 0.99291 -2.1275 -0.2311 0.99291 -0.6147 0.9911 
0.99667 -2.18834 -0.14862 0.99667 -0.55386 0.90862 1.00343 -1.47705 -0.5891 
1.00343 -1.47705 1.3491 1.00343 -1.26515 -0.5891 1.00343 -1.26515 1.3491 
1.00409 -1.90069 -0.43866 1.00409 -0.84151 1.19866 1.00524 -1.68356 -0.54388 
1.00524 -1.05864 -0.54388 1.00524 -1.05864 1.30388 1.00831 -1.78726 -0.5028 
1.00831 -0.95494 -0.5028 1.00831 -0.95494 1.26281 1.00928 -1.99936 -0.36716 
1.00928 -0.74284 1.12716 1.01523 -1.53017 -0.58447 1.01523 -1.53017 1.34447 
1.01523 -1.21203 -0.58447 1.01523 -1.21203 1.34447 1.01951 -2.09179 -0.28174 
1.01951 -0.65041 1.04174 1.0205 -2.28337 0.0258 1.02211 -2.31059 0.10483 
1.02252 -2.25245 -0.04631 1.02655 -2.21485 -0.11824 1.02655 -0.52736 0.87824 
1.02737 -1.5826 -0.57694 1.02737 -1.1596 -0.57694 1.02737 -1.1596 1.33695 
1.03109 -2.17191 -0.18626 1.03109 -1.3711 -0.60078 1.03109 -1.3711 1.36079 
1.03109 -0.57029 0.94626 1.03925 -1.95727 -0.40833 1.03925 -0.78493 1.16833 
1.0406 -1.63356 -0.56693 1.0406 -1.10865 -0.56693 1.0406 -1.10865 1.32693 
1.04165 -1.8482 -0.47926 1.04165 -0.894 -0.47926 1.04165 -0.894 1.23926 
1.04172 -1.42432 -0.6014 1.04172 -1.42432 1.3614 1.04172 -1.31788 -0.6014 
1.04172 -1.31788 1.3614 1.04233 -1.7391 -0.53147 1.04233 -1.0031 -0.53147 
1.04233 -1.0031 1.29147 1.04706 -2.0528 -0.32937 1.04706 -0.68941 1.08937 
1.0529 -1.47739 -0.59912 1.0529 -1.47739 1.35912 1.0529 -1.26481 -0.59912 
1.0529 -1.26481 1.35912 1.05388 -2.27368 -0.01455 1.05479 -2.30398 0.0632 
1.05694 -2.23923 -0.0866 1.05712 -2.13828 -0.23875 1.05712 -0.60392 0.99875 
1.06086 -2.19891 -0.15609 1.06086 -0.54329 0.91609 1.06459 -1.53014 -0.59396 
1.06459 -1.53014 1.35396 1.06459 -1.21206 -0.59396 1.06459 -1.21206 1.35396 
1.07542 -2.0107 -0.37378 1.07542 -0.7315 1.13378 1.0766 -1.90694 -0.45096 
1.0766 -0.83526 1.21097 1.07675 -1.58243 -0.58592 1.07675 -1.58243 1.34593 
1.07675 -1.15978 -0.58592 1.07675 -1.15978 1.34593 1.07761 -1.68909 -0.55638 
1.07761 -1.05312 -0.55638 1.07761 -1.05312 1.31638 1.07945 -1.3711 -0.60918 
1.07945 -1.3711 1.36918 1.08028 -1.79294 -0.51485 1.08028 -0.94926 -0.51485 
1.08028 -0.94926 1.27486 1.08444 -2.10099 -0.2887 1.08444 -0.64121 1.04871 
1.08775 -2.26142 -0.05378 1.0882 -2.29468 0.02227 1.0896 -2.32179 0.10155 
1.09024 -1.42436 -0.60928 1.09024 -1.42436 1.36929 1.09024 -1.31784 -0.60928 
1.09024 -1.31784 1.36929 1.09127 -2.22395 -0.12443 1.09127 -0.51825 0.88443 
1.09565 -2.18061 -0.19241 1.09565 -0.56159 0.95241 1.10171 -1.47766 -0.60648 
1.10171 -1.47766 1.36649 1.10171 -1.26454 -0.60648 1.10171 -1.26454 1.36649 
1.11235 -1.96218 -0.41854 1.11235 -0.78003 1.17855 1.1124 -2.06071 -0.33519 
1.1124 -0.68149 1.09519 1.11351 -1.63826 -0.57704 1.11351 -1.63826 1.33704 
1.11351 -1.10394 -0.57704 1.11351 -1.10394 1.33704 1.11354 -1.53039 -0.60078 
1.11354 -1.53039 1.36079 1.11354 -1.21181 -0.60078 1.11354 -1.21181 1.36079 
1.1148 -1.85291 -0.48917 1.1148 -0.88929 -0.48917 1.1148 -0.88929 1.24917 
1.11529 -1.74372 -0.54133 1.11529 -0.99848 -0.54133 1.11529 -0.99848 1.30133 
1.122 -2.28287 -0.01726 1.12201 -2.24664 -0.09178 1.12258 -2.14561 -0.24403 
1.12258 -0.5966 1.00403 1.12293 -2.31306 0.06053 1.12598 -2.20606 -0.16112 
1.12598 -0.53615 0.92112 1.12816 -1.3711 -0.61518 1.12816 -1.3711 1.37519 
1.13936 -1.42447 -0.61479 1.13936 -1.42447 1.37479 1.13936 -1.31773 -0.61479 
1.13936 -1.31773 1.37479 1.14993 -1.91026 -0.45874 1.14993 -0.83194 1.21874 
1.14999 -2.10703 -0.29276 1.14999 -0.63518 1.05276 1.15058 -2.01625 -0.38031 
1.15058 -0.72596 1.14031 1.15078 -1.69289 -0.5638 1.15078 -1.69289 1.32381 
1.15078 -1.04931 -0.5638 1.15078 -1.04931 1.32381 1.15082 -1.47768 -0.61144 
1.15082 -1.47768 1.37145 1.15082 -1.26453 -0.61144 1.15082 -1.26453 1.37145 
1.15125 -1.58422 -0.59415 1.15125 -1.58422 1.35415 1.15125 -1.15798 -0.59415 
1.15125 -1.15798 1.35415 1.15303 -1.79636 -0.52211 1.15303 -0.94584 -0.52211 
1.15303 -0.94584 1.28211 1.15655 -2.30162 0.02044 1.15657 -2.22937 -0.12845 
1.15657 -0.51283 0.88845 1.1568 -2.26791 -0.05694 1.15773 -2.32853 0.09958 
1.16078 -2.18585 -0.19611 1.16078 -0.55635 0.95612 1.17711 -1.3711 -0.61879 
1.17711 -1.3711 1.3788 1.18794 -1.96591 -0.42295 1.18794 -0.77629 1.18296 
1.18794 -1.85527 -0.49414 1.18794 -0.88693 -0.49414 1.18794 -0.88693 1.25414 
1.18798 -2.06445 -0.33959 1.18798 -0.67775 1.09959 1.18798 -2.1494 -0.24673 
1.18798 -0.59281 1.00674 1.18839 -1.63948 -0.58257 1.18839 -1.63948 1.34257 
1.18839 -1.10273 -0.58257 1.18839 -1.10273 1.34257 1.18839 -1.74605 -0.54627 
1.18839 -0.99615 -0.54627 1.18839 -0.99615 1.30628 1.18842 -1.5316 -0.60631 
1.18842 -1.5316 1.36631 1.18842 -1.2106 -0.60631 1.18842 -1.2106 1.36631 
1.18842 -1.4245 -0.61786 1.18842 -1.4245 1.37786 1.18842 -1.3177 -0.61786 
1.18842 -1.3177 1.37786 1.19131 -2.28722 -0.01938 1.19131 -2.31761 0.0592 
1.19132 -2.25099 -0.0939 1.19132 -2.20968 -0.16367 1.19132 -0.53253 0.92367 
1.22618 -2.33078 0.09892 1.22618 -2.30388 0.01956 1.22618 -2.27008 -0.058 
1.22618 -2.23146 -0.12968 1.22618 -2.1876 -0.19735 1.22618 -2.10917 -0.29472 
1.22618 -2.0181 -0.38249 1.22618 -1.91184 -0.46119 1.22618 -1.7975 -0.52453 
1.22618 -1.69381 -0.5665 1.22618 -1.69381 1.3265 1.22618 -1.58483 -0.59689 
1.22618 -1.58483 1.35689 1.22618 -1.47798 -0.61427 1.22618 -1.47798 1.37427 
1.22618 -1.3711 -0.62 1.22618 -1.3711 1.38 1.22618 -1.26422 -0.61427 
1.22618 -1.26422 1.37427 1.22618 -1.15738 -0.59689 1.22618 -1.15738 1.35689 
1.22618 -1.0484 -0.5665 1.22618 -1.0484 1.3265 1.22618 -0.9447 -0.52453 
1.22618 -0.9447 1.28454 1.22618 -0.83036 1.22119 1.22618 -0.7241 1.14249 
1.22618 -0.63303 1.05473 1.22618 -0.5546 0.95735 1.22618 -0.51074 0.88969 
1.26103 -2.20968 -0.16367 1.26103 -0.53253 0.92367 1.26103 -2.25099 -0.0939 
1.26104 -2.31761 0.0592 1.26105 -2.28722 -0.01938 1.26394 -1.4245 -0.61786 
1.26394 -1.4245 1.37786 1.26394 -1.3177 -0.61786 1.26394 -1.3177 1.37786 
1.26394 -1.5316 -0.60631 1.26394 -1.5316 1.36631 1.26394 -1.2106 -0.60631 
1.26394 -1.2106 1.36631 1.26396 -1.74605 -0.54627 1.26396 -0.99615 -0.54627 
1.26396 -0.99615 1.30628 1.26397 -1.63948 -0.58257 1.26397 -1.63948 1.34257 
1.26397 -1.10273 -0.58257 1.26397 -1.10273 1.34257 1.26438 -2.1494 -0.24673 
1.26438 -0.59281 1.00674 1.26438 -2.06445 -0.33959 1.26438 -0.67775 1.09959 
1.26441 -1.85527 -0.49414 1.26441 -0.88693 -0.49414 1.26441 -0.88693 1.25414 
1.26441 -1.96591 -0.42295 1.26441 -0.77629 1.18296 1.27525 -1.3711 -0.61879 
1.27525 -1.3711 1.3788 1.29158 -2.18585 -0.19611 1.29158 -0.55635 0.95612 
1.29463 -2.32853 0.09958 1.29556 -2.26791 -0.05694 1.29579 -2.22937 -0.12845 
1.29579 -0.51283 0.88845 1.29581 -2.30162 0.02044 1.29932 -1.79636 -0.52211 
1.29932 -0.94584 -0.52211 1.29932 -0.94584 1.28211 1.3011 -1.58422 -0.59415 
1.3011 -1.58422 1.35415 1.3011 -1.15798 -0.59415 1.3011 -1.15798 1.35415 
1.30154 -1.47768 -0.61144 1.30154 -1.47768 1.37145 1.30154 -1.26453 -0.61144 
1.30154 -1.26453 1.37145 1.30158 -1.69289 -0.5638 1.30158 -1.69289 1.32381 
1.30158 -1.04931 -0.5638 1.30158 -1.04931 1.32381 1.30177 -2.01625 -0.38031 
1.30177 -0.72596 1.14031 1.30237 -2.10703 -0.29276 1.30237 -0.63518 1.05276 
1.30243 -1.91026 -0.45874 1.30243 -0.83194 1.21874 1.313 -1.42447 -0.61479 
1.313 -1.42447 1.37479 1.313 -1.31773 -0.61479 1.313 -1.31773 1.37479 
1.3242 -1.3711 -0.61518 1.3242 -1.3711 1.37519 1.32637 -2.20606 -0.16112 
1.32637 -0.53615 0.92112 1.32943 -2.31306 0.06053 1.32978 -2.14561 -0.24403 
1.32978 -0.5966 1.00403 1.33035 -2.24664 -0.09178 1.33036 -2.28287 -0.01726 
1.33707 -1.74372 -0.54133 1.33707 -0.99848 -0.54133 1.33707 -0.99848 1.30133 
1.33756 -1.85291 -0.48917 1.33756 -0.88929 -0.48917 1.33756 -0.88929 1.24917 
1.33881 -1.53039 -0.60078 1.33881 -1.53039 1.36079 1.33881 -1.21181 -0.60078 
1.33881 -1.21181 1.36079 1.33885 -1.63826 -0.57704 1.33885 -1.63826 1.33704 
1.33885 -1.10394 -0.57704 1.33885 -1.10394 1.33704 1.33996 -2.06071 -0.33519 
1.33996 -0.68149 1.09519 1.34001 -1.96218 -0.41854 1.34001 -0.78003 1.17855 
1.35065 -1.47766 -0.60648 1.35065 -1.47766 1.36649 1.35065 -1.26454 -0.60648 
1.35065 -1.26454 1.36649 1.35671 -2.18061 -0.19241 1.35671 -0.56159 0.95241 
1.36109 -2.22395 -0.12443 1.36109 -0.51825 0.88443 1.36212 -1.42436 -0.60928 
1.36212 -1.42436 1.36929 1.36212 -1.31784 -0.60928 1.36212 -1.31784 1.36929 
1.36276 -2.32179 0.10155 1.36416 -2.29468 0.02227 1.36461 -2.26142 -0.05378 
1.36792 -2.10099 -0.2887 1.36792 -0.64121 1.04871 1.37208 -1.79294 -0.51485 
1.37208 -0.94926 -0.51485 1.37208 -0.94926 1.27486 1.37291 -1.3711 -0.60918 
1.37291 -1.3711 1.36918 1.37475 -1.68909 -0.55638 1.37475 -1.68909 1.31638 
1.37475 -1.05312 -0.55638 1.37475 -1.05312 1.31638 1.37561 -1.58243 -0.58592 
1.37561 -1.58243 1.34593 1.37561 -1.15978 -0.58592 1.37561 -1.15978 1.34593 
1.37576 -1.90694 -0.45096 1.37576 -0.83526 1.21097 1.37693 -2.0107 -0.37378 
1.37693 -0.7315 1.13378 1.38777 -1.53014 -0.59396 1.38777 -1.53014 1.35396 
1.38777 -1.21206 -0.59396 1.38777 -1.21206 1.35396 1.39149 -2.19891 -0.15609 
1.39149 -0.54329 0.91609 1.39523 -2.13828 -0.23875 1.39523 -0.60392 0.99875 
1.39542 -2.23923 -0.0866 1.39757 -2.30398 0.0632 1.39848 -2.27368 -0.01455 
1.39946 -1.47739 -0.59912 1.39946 -1.47739 1.35912 1.39946 -1.26481 -0.59912 
1.39946 -1.26481 1.35912 1.4053 -2.0528 -0.32937 1.4053 -0.68941 1.08937 
1.41002 -1.7391 -0.53147 1.41002 -1.0031 -0.53147 1.41002 -1.0031 1.29147 
1.41064 -1.42432 -0.6014 1.41064 -1.42432 1.3614 1.41064 -1.31788 -0.6014 
1.41064 -1.31788 1.3614 1.41071 -1.8482 -0.47926 1.41071 -0.894 -0.47926 
1.41071 -0.894 1.23926 1.41176 -1.63356 -0.56693 1.41176 -1.63356 1.32693 
1.41176 -1.10865 -0.56693 1.41176 -1.10865 1.32693 1.4131 -1.95727 -0.40833 
1.4131 -0.78493 1.16833 1.42127 -2.17191 -0.18626 1.42127 -1.3711 -0.60078 
1.42127 -1.3711 1.36079 1.42127 -0.57029 0.94626 1.42499 -1.5826 -0.57694 
1.42499 -1.5826 1.33695 1.42499 -1.1596 -0.57694 1.42499 -1.1596 1.33695 
1.42581 -2.21485 -0.11824 1.42581 -0.52736 0.87824 1.42984 -2.25245 -0.04631 
1.43025 -2.31059 0.10483 1.43186 -2.28337 0.0258 1.43284 -2.09179 -0.28174 
1.43284 -0.65041 1.04174 1.43713 -1.53017 -0.58447 1.43713 -1.53017 1.34447 
1.43713 -1.21203 -0.58447 1.43713 -1.21203 1.34447 1.44308 -1.99936 -0.36716 
1.44308 -0.74284 1.12716 1.44405 -1.78726 -0.5028 1.44405 -0.95494 -0.5028 
1.44405 -0.95494 1.26281 1.44712 -1.68356 -0.54388 1.44712 -1.68356 1.30388 
1.44712 -1.05864 -0.54388 1.44712 -1.05864 1.30388 1.44827 -1.90069 -0.43866 
1.44827 -0.84151 1.19866 1.44893 -1.47705 -0.5891 1.44893 -1.47705 1.3491 
1.44893 -1.26515 -0.5891 1.44893 -1.26515 1.3491 1.45569 -2.18834 -0.14862 
1.45569 -0.55386 0.90862 1.45945 -2.1275 -0.2311 1.45945 -0.6147 0.9911 
1.46006 -1.42389 -0.59083 1.46006 -1.42389 1.35083 1.46006 -1.31831 -0.59083 
1.46006 -1.31831 1.35083 1.46034 -2.22851 -0.07829 1.46034 -0.5137 0.83829 
1.46083 -1.63328 -0.55606 1.46083 -1.63328 1.31606 1.46083 -1.10892 -0.55606 
1.46083 -1.10892 1.31606 1.4633 -2.26258 -0.00605 1.4644 -2.31265 0.14178 
1.46466 -2.29048 0.06716 1.46916 -1.3711 -0.59003 1.46916 -1.3711 1.35003 
1.47124 -2.04038 -0.32144 1.47124 -0.70182 1.08144 1.47386 -1.58225 -0.56555 
1.47386 -1.58225 1.32555 1.47386 -1.15995 -0.56555 1.47386 -1.15995 1.32555 
1.47881 -1.94417 -0.3996 1.47881 -0.79803 1.1596 1.48153 -1.73223 -0.51687 
1.48153 -1.73223 1.27687 1.48153 -1.00997 -0.51687 1.48153 -1.00997 1.27687 
1.48225 -1.84128 -0.46461 1.48225 -0.90092 -0.46461 1.48225 -0.90092 1.22461 
1.485 -2.15978 -0.17768 1.485 -0.58243 0.93768 1.48623 -1.52958 -0.5725 
1.48623 -1.52958 1.3325 1.48623 -1.21262 -0.5725 1.48623 -1.21262 1.3325 
1.49046 -2.20225 -0.10924 1.49046 -0.53996 0.86924 1.49417 -2.23961 -0.03697 
1.49592 -1.68288 -0.53106 1.49592 -1.68288 1.29106 1.49592 -1.05932 -0.53106 
1.49592 -1.05932 1.29106 1.49628 -2.27018 0.03548 1.49678 -2.29498 0.1094 
1.49783 -1.47645 -0.57661 1.49783 -1.47645 1.33661 1.49783 -1.26575 -0.57661 
1.49783 -1.26575 1.33661 1.4988 -2.07846 -0.27216 1.4988 -0.66374 1.03216 
1.50755 -1.42385 -0.57815 1.50755 -1.42385 1.33815 1.50755 -1.31835 -0.57815 
1.50755 -1.31835 1.33815 1.50824 -1.98516 -0.35714 1.50824 -0.75705 1.11714 
1.50956 -1.63239 -0.54272 1.50956 -1.63239 1.30273 1.50956 -1.10981 -0.54272 
1.50956 -1.10981 1.30273 1.51362 -1.88561 -0.42787 1.51362 -0.85659 -0.42787 
1.51362 -0.85659 1.18787 1.51485 -1.77935 -0.48602 1.51485 -0.96285 -0.48602 
1.51485 -0.96285 1.24603 1.51646 -1.3711 -0.57694 1.51646 -1.3711 1.33694 
1.5199 -2.17406 -0.13864 1.5199 -0.56815 0.89864 1.52212 -1.58136 -0.55178 
1.52212 -1.58136 1.31178 1.52212 -1.16084 -0.55178 1.52212 -1.16084 1.31178 
1.52444 -2.21387 -0.06809 1.52444 -0.52834 0.8281 1.52509 -2.11291 -0.22031 
1.52509 -0.62929 0.98031 1.52727 -2.24757 0.00431 1.52851 -2.27509 0.07767 
1.52988 -1.73089 -0.50222 1.52988 -1.73089 1.26223 1.52988 -1.01131 -0.50222 
1.52988 -1.01131 1.26223 1.5344 -1.52854 -0.55819 1.5344 -1.52854 1.3182 
1.5344 -1.21366 -0.55819 1.5344 -1.21366 1.3182 1.53659 -2.02502 -0.30995 
1.53659 -0.71718 1.06995 1.53902 -2.29048 0.14152 1.54381 -1.92817 -0.38733 
1.54381 -0.81404 1.14733 1.54404 -1.68141 -0.51592 1.54404 -1.68141 1.27592 
1.54404 -1.06079 -0.51592 1.54404 -1.06079 1.27592 1.54496 -1.47641 -0.56196 
1.54496 -1.47641 1.32196 1.54496 -1.26579 -0.56196 1.54496 -1.26579 1.32196 
1.54694 -1.82472 -0.45147 1.54694 -0.91748 -0.45147 1.54694 -0.91748 1.21147 
1.54762 -2.14427 -0.16671 1.54762 -0.59794 0.92671 1.55394 -2.18597 -0.09808 
1.55394 -0.55623 0.85808 1.55461 -1.42373 -0.56306 1.55461 -1.42373 1.32306 
1.55461 -1.31848 -0.56306 1.55461 -1.31848 1.32306 1.5573 -1.63105 -0.52707 
1.5573 -1.63105 1.28708 1.5573 -1.11116 -0.52707 1.5573 -1.11116 1.28708 
1.55732 -2.22296 -0.0258 1.55951 -2.25302 0.04667 1.56307 -1.3711 -0.56154 
1.56307 -1.3711 1.32155 1.5635 -2.06187 -0.25957 1.5635 -0.68033 1.01957 
1.56473 -1.78018 -0.46737 1.56473 -0.96202 -0.46737 1.56473 -0.96202 1.22737 
1.56962 -1.57995 -0.53566 1.56962 -1.57995 1.29566 1.56962 -1.16225 -0.53566 
1.56962 -1.16225 1.29566 1.5707 -2.27018 0.1099 1.57212 -1.96816 -0.34377 
1.57212 -0.77404 1.10377 1.57765 -1.86815 -0.41335 1.57765 -0.87405 -0.41335 
1.57765 -0.87405 1.17335 1.5797 -1.7315 -0.48321 1.5797 -1.7315 1.24321 
1.5797 -1.0107 -0.48321 1.5797 -1.0107 1.24321 1.58038 -2.28337 0.17432 
1.58097 -1.52826 -0.54164 1.58097 -1.52826 1.30164 1.58097 -1.21395 -0.54164 
1.58097 -1.21395 1.30164 1.58184 -2.15667 -0.12636 1.58184 -0.58554 0.88636 
1.58697 -2.09523 -0.20776 1.58697 -0.64697 0.96777 1.58702 -2.19549 -0.0561 
1.58702 -0.54672 0.81611 1.5897 -2.22883 0.01648 1.59131 -1.47612 -0.54501 
1.59131 -1.47612 1.30501 1.59131 -1.26608 -0.54501 1.59131 -1.26608 1.30501 
1.59397 -1.68156 -0.49655 1.59397 -1.68156 1.25655 1.59397 -1.06065 -0.49655 
1.59397 -1.06065 1.25655 1.59612 -1.82458 -0.43086 1.59612 -0.91762 -0.43086 
1.59612 -0.91762 1.19087 1.60001 -2.00695 -0.29524 1.60001 -0.73525 1.05524 
1.60062 -1.42368 -0.54576 1.60062 -1.42368 1.30576 1.60062 -1.31852 -0.54576 
1.60062 -1.31852 1.30576 1.60187 -2.24757 0.07891 1.60685 -1.90945 -0.37184 
1.60685 -0.83275 1.13184 1.60716 -1.63101 -0.5073 1.60716 -1.63101 1.2673 
1.60716 -1.1112 -0.5073 1.60716 -1.1112 1.2673 1.60886 -2.12545 -0.1534 
1.60886 -1.3711 -0.54388 1.60886 -1.3711 1.30388 1.60886 -0.61676 0.9134 
1.61223 -2.26258 0.14288 1.61365 -1.77985 -0.44631 1.61365 -0.96235 -0.44631 
1.61365 -0.96235 1.20631 1.61519 -2.16676 -0.08433 1.61519 -0.57545 0.84433 
1.61903 -2.20257 -0.01285 1.61903 -0.53963 0.77285 1.62018 -1.57834 -0.51544 
1.62018 -1.57834 1.27544 1.62018 -1.16386 -0.51544 1.62018 -1.16386 1.27544 
1.62473 -2.04183 -0.24553 1.62473 -0.70037 1.00553 1.62614 -1.86707 -0.39074 
1.62614 -0.87513 -0.39074 1.62614 -0.87513 1.15074 1.62883 -1.73085 -0.4617 
1.62883 -1.73085 1.2217 1.62883 -1.01135 -0.4617 1.62883 -1.01135 1.2217 
1.63139 -1.52649 -0.52092 1.63139 -1.52649 1.28092 1.63139 -1.21572 -0.52092 
1.63139 -1.21572 1.28092 1.63198 -2.22296 0.04886 1.63443 -1.94845 -0.32711 
1.63443 -0.79375 1.08711 1.64173 -1.47392 -0.52374 1.64173 -1.47392 1.28374 
1.64173 -1.26828 -0.52374 1.64173 -1.26828 1.28374 1.64243 -2.13592 -0.11172 
1.64243 -0.60629 0.87173 1.64285 -1.68081 -0.47467 1.64285 -1.68081 1.23467 
1.64285 -1.06139 -0.47467 1.64285 -1.06139 1.23467 1.64315 -2.23961 0.11201 
1.64447 -1.82318 -0.40781 1.64447 -0.91902 -0.40781 1.64447 -0.91902 1.16782 
1.6474 -2.17431 -0.04122 1.64774 -2.07416 -0.19271 1.64774 -0.66804 0.95271 
1.65088 -1.42138 -0.52394 1.65088 -1.42138 1.28394 1.65088 -1.32082 -0.52394 
1.65088 -1.32082 1.28394 1.65373 -1.3711 -0.52399 1.65373 -1.3711 1.28399 
1.6545 -1.90718 -0.34743 1.6545 -0.83502 1.10743 1.65685 -1.62885 -0.48492 
1.65685 -1.62885 1.24492 1.65685 -1.11335 -0.48492 1.65685 -1.11335 1.24492 
1.66025 -1.98498 -0.27934 1.66025 -0.75723 1.03935 1.66147 -1.77836 -0.42291 
1.66147 -0.96384 -0.42291 1.66147 -0.96384 1.18291 1.66228 -2.19549 0.01916 
1.66847 -2.10339 -0.13781 1.66847 -0.63881 0.89781 1.66956 -1.57612 -0.49257 
1.66956 -1.57612 1.25257 1.66956 -1.16608 -0.49257 1.66956 -1.16608 1.25257 
1.67349 -1.86457 -0.36592 1.67349 -0.87763 1.12592 1.67476 -2.14411 -0.06858 
1.67654 -1.72913 -0.43792 1.67654 -1.01307 -0.43792 1.67654 -1.01307 1.19792 
1.68088 -1.52399 -0.49742 1.68088 -1.52399 1.25742 1.68088 -1.21821 -0.49742 
1.68088 -1.21821 1.25742 1.6815 -1.94553 -0.30023 1.6815 -0.79667 1.06024 
1.68422 -2.01887 -0.22876 1.68422 -0.72333 0.98876 1.69051 -2.16676 -0.00901 
1.6909 -1.47142 -0.49975 1.6909 -1.47142 1.25976 1.6909 -1.27078 -0.49975 
1.6909 -1.27078 1.25976 1.69136 -1.82071 -0.38253 1.69136 -0.92149 1.14254 
1.69172 -1.67816 -0.45005 1.69172 -1.67816 1.21005 1.69172 -1.06404 -0.45005 
1.69172 -1.06404 1.21005 1.69483 -1.42132 -0.50195 1.69483 -1.42132 1.26195 
1.69483 -1.32088 -0.50195 1.69483 -1.32088 1.26195 1.69758 -1.3711 -0.50192 
1.69758 -1.3711 1.26192 1.70104 -2.11205 -0.09486 1.70141 -1.90392 -0.32019 
1.70141 -0.83828 1.08019 1.70554 -1.62597 -0.4598 1.70554 -1.62597 1.2198 
1.70554 -1.11623 -0.4598 1.70554 -1.11623 1.2198 1.70623 -2.04999 -0.17557 
1.70623 -0.69221 0.93557 1.70631 -1.98064 -0.25083 1.70631 -0.76157 1.01083 
1.70805 -1.77572 -0.39723 1.70805 -0.96649 -0.39723 1.70805 -0.96649 1.15723 
1.71763 -1.57329 -0.46711 1.71763 -1.57329 1.22711 1.71763 -1.16891 -0.46711 
1.71763 -1.16891 1.22711 1.7179 -2.13592 -0.03625 1.72039 -1.86073 -0.33834 
1.72039 -0.88147 1.09834 1.72436 -1.72568 -0.41126 1.72436 -1.01652 -0.41126 
1.72436 -1.01652 1.17126 1.72618 -2.07821 -0.12 1.72722 -1.94092 -0.27136 
1.72722 -0.80129 1.03136 1.72875 -1.52099 -0.47144 1.72875 -1.52099 1.23145 
1.72875 -1.22121 -0.47144 1.72875 -1.22121 1.23145 1.72925 -2.01314 -0.19854 
1.72925 -0.72906 0.95854 1.73394 -1.47132 -0.47565 1.73394 -1.47132 1.23565 
1.73394 -1.27088 -0.47565 1.73394 -1.27088 1.23565 1.73787 -1.42116 -0.47771 
1.73787 -1.42116 1.23771 1.73787 -1.32104 -0.47771 1.73787 -1.32104 1.23771 
1.73806 -1.81656 -0.35454 1.73806 -0.92564 1.11454 1.73919 -1.67459 -0.42294 
1.73919 -1.06762 -0.42294 1.73919 -1.06762 1.18295 1.74028 -1.3711 -0.47773 
1.74028 -1.3711 1.23773 1.74399 -2.10339 -0.06229 1.74718 -1.89885 -0.29084 
1.74718 -0.84335 1.05085 1.75011 -2.04266 -0.14393 1.75113 -1.97451 -0.22027 
1.75113 -0.7677 0.98027 1.75249 -1.6226 -0.43225 1.75249 -1.11961 -0.43225 
1.75249 -1.11961 1.19225 1.75327 -1.77192 -0.36934 1.75327 -0.97028 1.12934 
1.76424 -1.56986 -0.43914 1.76424 -1.17234 -0.43914 1.76424 -1.17234 1.19914 
1.76582 -1.85544 -0.30862 1.76582 -0.88676 1.06862 1.76937 -1.72162 -0.38294 
1.76937 -1.02058 1.14294 1.77067 -1.52061 -0.44533 1.77067 -1.52061 1.20533 
1.77067 -1.2216 -0.44533 1.77067 -1.2216 1.20533 1.77147 -1.93462 -0.24056 
1.77147 -0.80758 1.00056 1.77278 -2.00549 -0.1666 1.77574 -1.47098 -0.44946 
1.77574 -1.47098 1.20946 1.77574 -1.27122 -0.44946 1.77574 -1.27122 1.20946 
1.77944 -1.4211 -0.4515 1.77944 -1.4211 1.21151 1.77944 -1.3211 -0.4515 
1.77944 -1.3211 1.21151 1.78175 -2.04999 -0.10005 1.78175 -1.3711 -0.45147 
1.78175 -1.3711 1.21147 1.78208 -1.81176 -0.32484 1.78208 -0.93045 1.08484 
1.78413 -1.67001 -0.39417 1.78413 -1.07219 1.15417 1.79121 -1.8922 -0.25968 
1.79121 -0.85 1.01969 1.79413 -1.9668 -0.18795 1.79699 -1.76699 -0.33933 
1.79699 -0.97521 1.09933 1.7972 -1.61779 -0.40299 1.7972 -1.12441 -0.40299 
1.7972 -1.12441 1.163 1.80472 -2.01314 -0.12307 1.80538 -1.56969 -0.41063 
1.80538 -1.17252 -0.41063 1.80538 -1.17252 1.17063 1.80864 -1.84966 -0.27706 
1.80864 -0.89255 1.03706 1.81181 -1.52036 -0.41671 1.81181 -1.22185 -0.41671 
1.81181 -1.22185 1.17672 1.81312 -1.7163 -0.35235 1.81312 -1.0259 1.11235 
1.81412 -1.92667 -0.20794 1.817 -1.47041 -0.42067 1.817 -1.27179 -0.42067 
1.817 -1.27179 1.18067 1.82067 -1.42046 -0.42258 1.82067 -1.42046 1.18258 
1.82067 -1.32174 -0.42258 1.82067 -1.32174 1.18258 1.82188 -1.3711 -0.42321 
1.82188 -1.3711 1.18321 1.82471 -1.80571 -0.29296 1.82471 -0.9365 1.05296 
1.82645 -1.97451 -0.14495 1.82748 -1.66457 -0.36317 1.82748 -1.07763 1.12318 
1.83268 -1.8852 -0.2265 1.83702 -1.61709 -0.37257 1.83702 -1.12511 1.13257 
1.8391 -1.76094 -0.30728 1.8391 -0.98126 1.06728 1.84507 -1.56902 -0.38014 
1.84507 -1.17319 1.14014 1.84674 -1.93462 -0.16529 1.84979 -1.8425 -0.24361 
1.84979 -0.8997 1.00361 1.8517 -1.51949 -0.38596 1.8517 -1.22271 -0.38596 
1.8517 -1.22271 1.14597 1.85495 -1.70997 -0.31987 1.85495 -1.03223 1.07987 
1.85675 -1.46959 -0.38985 1.85675 -1.27261 -0.38985 1.85675 -1.27261 1.14986 
1.85943 -1.4204 -0.39237 1.85943 -1.3218 -0.39237 1.85943 -1.3218 1.15237 
1.86057 -1.3711 -0.39301 1.86057 -1.3711 1.15301 1.8654 -1.79866 -0.25922 
1.8654 -0.94355 1.01922 1.86586 -1.8922 -0.18503 1.86597 -1.66335 -0.33082 
1.86597 -1.07885 1.09082 1.87548 -1.61578 -0.34009 1.87548 -1.12642 1.1001 
1.87946 -1.75378 -0.27328 1.87946 -0.98842 1.03328 1.88321 -1.56785 -0.34774 
1.88321 -1.17435 1.10774 1.88324 -1.84966 -0.20246 1.88981 -1.51824 -0.35344 
1.88981 -1.22396 1.11344 1.89195 -1.70799 -0.28577 1.89195 -1.03421 1.04577 
1.89413 -1.46947 -0.35767 1.89413 -1.27273 1.11768 1.89684 -1.42023 -0.36013 
1.89684 -1.32197 -0.36013 1.89684 -1.32197 1.12014 1.89702 -1.89885 -0.141 
1.89774 -1.3711 -0.36095 1.89914 -1.80571 -0.21853 1.90284 -1.66139 -0.29666 
1.90284 -1.08082 1.05666 1.91209 -1.61408 -0.30591 1.91209 -1.12812 1.06592 
1.91346 -1.76094 -0.23292 1.9148 -1.85544 -0.15964 1.9197 -1.56619 -0.31352 
1.9197 -1.17601 1.07352 1.92563 -1.51783 -0.31945 1.92563 -1.22437 1.07945 
1.92605 -1.70997 -0.24877 1.92605 -1.03223 1.00877 1.92988 -1.46912 -0.3237 
1.92988 -1.27308 1.0837 1.93102 -1.81176 -0.1759 1.93243 -1.42017 -0.32625 
1.93329 -1.3711 -0.32711 1.937 -1.66335 -0.25979 1.937 -1.07885 1.01979 
1.94551 -1.76699 -0.19081 1.94627 -1.61578 -0.2693 1.94627 -1.12642 1.0293 
1.95392 -1.56785 -0.27703 1.95392 -1.17435 1.03703 1.95853 -1.7163 -0.20694 
1.95962 -1.51824 -0.28363 1.95962 -1.22396 1.04364 1.96385 -1.46947 -0.28795 
1.96631 -1.42023 -0.29066 1.96935 -1.66457 -0.2213 1.97875 -1.61709 -0.23084 
1.98632 -1.56902 -0.23889 1.98632 -1.17319 0.99889 1.98912 -1.72162 -0.16319 
1.99214 -1.51949 -0.24552 1.99603 -1.46959 -0.25057 2.00035 -1.67001 -0.17795 
2.00917 -1.61779 -0.19102 2.01681 -1.56969 -0.1992 2.02289 -1.52036 -0.20563 
2.03843 -1.6226 -0.14631 2.04532 -1.56986 -0.15806 2.05151 -1.52061 -0.16449 
1.62056 -0.53452 0.77153 1.64918 -0.83328 -0.3586 1.64918 -0.53477 0.81267 
1.65527 -0.48544 0.80624 1.6629 -0.43733 0.79806 1.67604 -0.58553 0.85761 
1.67993 -0.83241 -0.39848 1.67993 -0.53563 0.85256 1.68576 -0.88194 -0.39185 
1.68576 -0.48611 0.84593 1.69332 -0.43803 0.83788 1.70272 -0.39055 0.82834 
1.70576 -0.63489 0.8977 1.70822 -0.78239 -0.44091 1.70822 -0.58565 0.89499 
1.71245 -0.83116 -0.4366 1.71245 -0.53688 0.89067 1.71354 -0.33882 0.81398 
1.71815 -0.88077 -0.42999 1.71815 -0.48727 0.88407 1.7258 -0.9287 -0.42226 
1.7258 -0.43934 0.87634 1.73508 -0.97627 -0.41275 1.73508 -0.39177 0.86683 
1.73879 -0.68402 0.93415 1.73964 -0.73309 -0.47922 1.73964 -0.63495 0.93329 
1.74219 -0.78204 -0.47666 1.74219 -0.586 0.93074 1.74603 -1.02289 -0.40173 
1.74603 -0.34515 0.85581 1.74644 -0.83075 -0.47241 1.74644 -0.53729 0.92649 
1.75238 -0.87911 -0.46648 1.75238 -0.48893 0.92056 1.75861 -0.29418 0.83996 
1.75998 -0.927 -0.45888 1.75998 -0.44104 0.91295 1.76924 -0.97431 -0.44962 
1.76924 -0.39374 0.9037 1.77294 -0.24942 0.82557 1.77434 -0.68402 -0.51391 
1.77434 -0.68402 0.96799 1.77523 -0.73315 -0.5131 1.77523 -0.73315 0.96717 
1.77523 -0.63489 0.96717 1.77794 -0.78239 -0.51064 1.77794 -0.58565 0.96471 
1.78012 -1.02091 -0.43873 1.78012 -0.34713 0.89281 1.78226 -0.83116 -0.5064 
1.78226 -0.53688 0.96048 1.78884 -0.20547 0.8095 1.78887 -0.88077 -0.5007 
1.78887 -0.48727 0.95478 1.79261 -1.0667 -0.42624 1.79261 -0.30134 0.88032 
1.79659 -0.9287 -0.49306 1.79659 -0.43934 0.94713 1.8061 -0.97627 -0.48378 
1.8061 -0.39177 0.93786 1.80668 -1.11158 -0.41218 1.80668 -0.25647 0.86626 
1.8115 -0.68402 -0.54597 1.8115 -0.68402 1.00005 1.81264 -0.73332 -0.54533 
1.81264 -0.73332 0.99941 1.81264 -0.63472 -0.54533 1.81264 -0.63472 0.99941 
1.81532 -0.78251 -0.54282 1.81532 -0.78251 0.99689 1.81532 -0.58553 0.99689 
1.81713 -1.02289 -0.47283 1.81713 -0.34515 0.92691 1.82037 -0.83241 -0.53893 
1.82037 -0.83241 0.993 1.82037 -0.53563 0.993 1.82228 -1.15542 -0.39657 
1.82228 -0.21262 0.85065 1.82701 -0.88194 -0.5331 1.82701 -0.48611 0.98718 
1.83298 -1.07386 -0.46024 1.83298 -0.29418 0.91432 1.83506 -0.93001 -0.52553 
1.83506 -0.43803 0.97961 1.83939 -0.16992 0.83354 1.84459 -0.97749 -0.51614 
1.84459 -0.39055 0.97021 1.84736 -1.11863 -0.44592 1.84736 -0.24942 0.9 
1.8502 -0.68402 -0.57617 1.8502 -0.68402 1.03025 1.8514 -0.73338 -0.57554 
1.8514 -0.73338 1.02962 1.8514 -0.63466 -0.57554 1.8514 -0.63466 1.02962 
1.85508 -0.78333 -0.57363 1.85508 -0.78333 1.02771 1.85508 -0.58471 -0.57363 
1.85508 -0.58471 1.02771 1.85796 -0.12845 0.81498 1.85896 -1.02922 -0.50531 
1.85896 -0.33882 0.95939 1.86026 -0.83328 -0.56968 1.86026 -0.83328 1.02375 
1.86026 -0.53477 -0.56968 1.86026 -0.53477 1.02375 1.86343 -1.16258 -0.43002 
1.86343 -0.20547 0.8841 1.8667 -0.88261 -0.56359 1.8667 -0.88261 1.01767 
1.8667 -0.48544 1.01767 1.87488 -0.93071 -0.55596 1.87488 -0.93071 1.01003 
1.87488 -0.43733 1.01003 1.87508 -1.07991 -0.49229 1.87508 -0.28813 0.94637 
1.87794 -0.08832 0.79499 1.88087 -1.20512 -0.41265 1.88087 -0.16292 0.86672 
1.88794 -0.98293 -0.54713 1.88794 -0.38511 1.00121 1.88999 -1.12468 -0.4778 
1.88999 -0.24337 0.93188 1.89032 -0.68402 -0.60443 1.89032 -0.68402 1.05851 
1.89263 -0.73402 -0.60447 1.89263 -0.73402 1.05854 1.89263 -0.63402 -0.60447 
1.89263 -0.63402 1.05854 1.89633 -0.7839 -0.60242 1.89633 -0.7839 1.0565 
1.89633 -0.58414 -0.60242 1.89633 -0.58414 1.0565 1.89929 -0.04963 0.77364 
1.9006 -1.24754 -0.39352 1.9006 -0.1205 0.8476 1.9014 -0.83353 -0.59829 
1.9014 -0.83353 1.05237 1.9014 -0.53452 -0.59829 1.9014 -0.53452 1.05237 
1.9027 -1.03454 -0.5359 1.9027 -0.3335 0.98998 1.90626 -1.16836 -0.46158 
1.90626 -0.19968 0.91566 1.90784 -0.88278 -0.5921 1.90784 -0.88278 1.04618 
1.90784 -0.48526 -0.5921 1.90784 -0.48526 1.04618 1.9188 -1.08484 -0.5223 
1.9188 -0.2832 0.97638 1.91958 -0.93552 -0.58521 1.91958 -0.93552 1.03929 
1.91958 -0.43253 -0.58521 1.91958 -0.43253 1.03929 1.92094 -1.28743 -0.37323 
1.92094 -0.08062 0.82731 1.92196 -0.01246 0.75097 1.92489 -1.21177 -0.44381 
1.92489 -0.15627 0.89788 1.93179 -0.68402 -0.63069 1.93179 -0.68402 1.08477 
1.93289 -0.98751 -0.57591 1.93289 -0.98751 1.02998 1.93289 -0.38054 1.02998 
1.93401 -1.12948 -0.5075 1.93401 -0.23856 0.96158 1.93421 -0.73408 -0.63067 
1.93421 -0.73408 1.08475 1.93421 -0.63396 -0.63067 1.93421 -0.63396 1.08475 
1.93813 -0.78424 -0.62861 1.93813 -0.78424 1.08269 1.93813 -0.5838 -0.62861 
1.93813 -0.5838 1.08269 1.94283 -1.32606 -0.3515 1.94283 -0.04198 0.80558 
1.94333 -0.83391 -0.62441 1.94333 -0.83391 1.07848 1.94333 -0.53413 -0.62441 
1.94333 -0.53413 1.07848 1.94485 -1.25384 -0.42432 1.94485 -0.11421 0.8784 
1.9459 0.02309 0.72704 1.94772 -1.0386 -0.56422 1.94772 -1.0386 1.0183 
1.94772 -0.32944 1.0183 1.95168 -1.17365 -0.4913 1.95168 -0.19439 0.94538 
1.95445 -0.88621 -0.62007 1.95445 -0.88621 1.07415 1.95445 -0.48183 -0.62007 
1.95445 -0.48183 1.07415 1.96402 -1.08864 -0.55019 1.96402 -1.08864 1.00427 
1.96402 -0.27941 1.00427 1.96577 -1.29356 -0.40379 1.96577 -0.07449 0.85787 
1.96585 -1.36291 -0.32853 1.96585 -0.00513 0.78261 1.96654 -0.93889 -0.61276 
1.96654 -0.93889 1.06684 1.96654 -0.42915 -0.61276 1.96654 -0.42915 1.06684 
1.97067 -1.21684 -0.47315 1.97067 -0.1512 0.92723 1.97103 0.05693 0.7019 
1.9745 -0.68402 -0.65488 1.9745 -0.68402 1.10896 1.97724 -0.73424 -0.65491 
1.97724 -0.73424 1.10899 1.97724 -0.6338 -0.65491 1.97724 -0.6338 1.10899 
1.98036 -0.99108 -0.60301 1.98036 -0.99108 1.05709 1.98036 -0.37696 -0.60301 
1.98036 -0.37696 1.05709 1.98072 -1.13363 -0.5355 1.98072 -0.23441 0.98957 
1.98117 -0.78434 -0.65272 1.98117 -0.78434 1.10679 1.98117 -0.5837 -0.65272 
1.98117 -0.5837 1.10679 1.98785 -1.33179 -0.38172 1.98785 -0.03625 0.8358 
1.99058 -1.25845 -0.4532 1.99058 -0.10959 0.90727 1.99119 -0.83691 -0.65038 
1.99119 -0.83691 1.10446 1.99119 -0.53113 -0.65038 1.99119 -0.53113 1.10446 
1.99554 -1.04205 -0.59088 1.99554 -1.04205 1.04496 1.99554 -0.32599 -0.59088 
1.99554 -0.32599 1.04496 1.99731 0.08899 0.67562 1.99858 -1.17749 -0.51888 
1.99858 -0.19055 0.97296 2.00252 -0.88904 -0.64553 2.00252 -0.88904 1.09961 
2.00252 -0.479 -0.64553 2.00252 -0.479 1.09961 2.00361 -1.41631 -0.29077 
2.00361 0.04827 0.74485 2.0106 -1.09128 -0.57587 2.0106 -1.09128 1.02995 
2.0106 -0.27676 -0.57587 2.0106 -0.27676 1.02995 2.01182 -1.2979 -0.43231 
2.01182 -0.07015 0.88638 2.01522 -0.94177 -0.63788 2.01522 -0.94177 1.09196 
2.01522 -0.42627 -0.63788 2.01522 -0.42627 1.09196 2.01757 -1.2201 -0.50039 
2.01757 -0.14794 0.95447 2.01834 -0.68402 -0.67695 2.01834 -0.68402 1.13103 
2.02119 -0.7343 -0.6769 2.02119 -0.7343 1.13098 2.02119 -0.63374 -0.6769 
2.02119 -0.63374 1.13098 2.02433 -1.38708 -0.34567 2.02433 0.01904 0.79975 
2.02467 0.11919 0.64826 2.0276 -1.1361 -0.56078 2.0276 -1.1361 1.01485 
2.0276 -0.23194 -0.56078 2.0276 -0.23194 1.01485 2.02922 -0.99373 -0.62763 
2.02922 -0.99373 1.08171 2.02922 -0.37431 -0.62763 2.02922 -0.37431 1.08171 
2.02964 -1.44884 -0.26469 2.02964 0.08079 0.71876 2.03034 -0.78684 -0.6767 
2.03034 -0.78684 1.13078 2.03034 -0.5812 -0.6767 2.03034 -0.5812 1.13078 
2.03765 -1.26137 -0.48007 2.03765 -0.10667 0.93415 2.04009 0.16784 0.55818 
2.04068 -0.83941 -0.67388 2.04068 -0.83941 1.12796 2.04068 -0.52864 -0.67388 
2.04068 -0.52864 1.12796 2.04325 -1.04377 -0.61466 2.04325 -1.04377 1.06874 
2.04325 -0.32427 -0.61466 2.04325 -0.32427 1.06874 2.04593 -1.17999 -0.5437 
2.04593 -1.17999 0.99778 2.04593 -0.18805 -0.5437 2.04593 -0.18805 0.99778 
2.04735 -1.35475 -0.39849 2.04735 -0.01329 0.85257 2.0519 -0.89126 -0.6684 
2.0519 -0.89126 1.12248 2.0519 -0.47678 -0.6684 2.0519 -0.47678 1.12248 
2.05305 -1.51549 -0.16581 2.05305 0.14745 0.61989 2.05688 -1.47968 -0.23729 
2.05688 0.11163 0.69137 2.05842 -1.09277 -0.59927 2.05842 -1.09277 1.05335 
2.05842 -0.27527 -0.59927 2.05842 -0.27527 1.05335 2.06321 -1.43837 -0.30636 
2.06321 -0.68402 -0.69684 2.06321 -0.68402 1.15092 2.06321 0.07032 0.76044 
2.06492 -0.94393 -0.66026 2.06492 -0.94393 1.11434 2.06492 -0.42412 -0.66026 
2.06492 -0.42412 1.11434 2.06522 -1.22237 -0.5248 2.06522 -0.14567 0.97888 
2.07146 -0.7366 -0.69872 2.07146 -0.7366 1.1528 2.07146 -0.63144 -0.69872 
2.07146 -0.63144 1.1528 2.07206 -1.31987 -0.4482 2.07206 -0.04817 0.90228 
2.07595 -1.1375 -0.58383 2.07595 -1.1375 1.0379 2.07595 -0.23054 -0.58383 
2.07595 -0.23054 1.0379 2.0781 -0.99448 -0.64951 2.0781 -0.99448 1.10359 
2.0781 -0.37357 -0.64951 2.0781 -0.37357 1.10359 2.08076 -0.78904 -0.69797 
2.08076 -0.78904 1.15205 2.08076 -0.579 -0.69797 2.08076 -0.579 1.15205 
2.08237 -1.54175 -0.13649 2.08237 0.17371 0.59056 2.08506 -1.50841 -0.20907 
2.08506 0.14036 0.66314 2.08511 -1.40815 -0.36073 2.08511 0.04011 0.8148 
2.09024 -1.46959 -0.27932 2.09024 0.10154 0.7334 2.0911 -0.84118 -0.6946 
2.0911 -0.84118 1.14868 2.0911 -0.52687 -0.6946 2.0911 -0.52687 1.14868 
2.09237 -1.04442 -0.63617 2.09237 -1.04442 1.09025 2.09237 -0.32362 -0.63617 
2.09237 -0.32362 1.09025 2.09443 -1.18107 -0.56631 2.09443 -0.18697 1.02039 
2.09995 -1.28108 -0.49673 2.09995 -0.08696 0.95081 2.10245 -0.89287 -0.68862 
2.10245 -0.89287 1.1427 2.10245 -0.47517 -0.68862 2.10245 -0.47517 1.1427 
2.10734 -1.0931 -0.62033 2.10734 -1.0931 1.07441 2.10734 -0.27494 -0.62033 
2.10734 -0.27494 1.07441 2.10857 -1.37479 -0.41253 2.10857 0.00675 0.86661 
2.10901 -0.68402 -0.71451 2.10901 -0.68402 1.16858 2.11475 -1.53588 -0.17876 
2.11475 0.16784 0.63284 2.11477 -0.94397 -0.68004 2.11477 -0.94397 1.13411 
2.11477 -0.42408 -0.68004 2.11477 -0.42408 1.13411 2.11746 -0.73665 -0.71602 
2.11746 -0.73665 1.1701 2.11746 -0.6314 -0.71602 2.11746 -0.6314 1.1701 
2.11813 -1.49889 -0.25104 2.11813 0.13085 0.70512 2.12446 -1.45719 -0.31967 
2.12446 0.08914 0.77375 2.12514 -1.13764 -0.60443 2.12514 -1.13764 1.05851 
2.12514 -0.2304 -0.60443 2.12514 -0.2304 1.05851 2.12711 -0.78933 -0.71492 
2.12711 -0.78933 1.169 2.12711 -0.57871 -0.71492 2.12711 -0.57871 1.169 
2.12803 -0.99433 -0.66888 2.12803 -0.99433 1.12296 2.12803 -0.37371 -0.66888 
2.12803 -0.37371 1.12296 2.12827 -1.24109 -0.54029 2.12827 -0.12696 0.99437 
2.13549 -1.33794 -0.46291 2.13549 -0.0301 0.91699 2.13767 -0.84146 -0.71116 
2.13767 -0.84146 1.16523 2.13767 -0.52658 -0.71116 2.13767 -0.52658 1.16523 
2.1422 -1.04381 -0.65519 2.1422 -1.04381 1.10926 2.1422 -0.32423 -0.65519 
2.1422 -0.32423 1.10926 2.14481 -1.56049 -0.14865 2.14481 0.19245 0.60273 
2.14698 -1.42583 -0.37327 2.14698 0.05779 0.82735 2.14764 -1.52679 -0.22106 
2.14764 0.15874 0.67513 2.14996 -0.89428 -0.70474 2.14996 -0.89428 1.15882 
2.14996 -0.47376 -0.70474 2.14996 -0.47376 1.15882 2.15217 -1.48698 -0.2916 
2.15217 0.11893 0.74568 2.15561 -0.68402 -0.7299 2.15561 -0.68402 1.18398 
2.15722 -1.09227 -0.63899 2.15722 -1.09227 1.09306 2.15722 -0.27577 -0.63899 
2.15722 -0.27577 1.09306 2.15845 -1.19853 -0.58083 2.15845 -0.16951 1.03491 
2.16251 -0.94531 -0.69569 2.16251 -0.94531 1.14976 2.16251 -0.42273 -0.69569 
2.16251 -0.42273 1.14976 2.16383 -1.29808 -0.5101 2.16383 -0.06997 0.96418 
2.16452 -0.73677 -0.73111 2.16452 -0.73677 1.18519 2.16452 -0.63127 -0.73111 
2.16452 -0.63127 1.18519 2.17327 -1.39138 -0.42512 2.17327 0.02334 0.8792 
2.17424 -0.78937 -0.72957 2.17424 -0.78937 1.18365 2.17424 -0.57867 -0.72957 
2.17424 -0.57867 1.18365 2.17615 -0.9958 -0.68402 2.17615 -0.9958 1.1381 
2.17615 -0.37224 -0.68402 2.17615 -0.37224 1.1381 2.17791 -1.55253 -0.18993 
2.17791 0.18449 0.64401 2.18161 -1.51517 -0.2622 2.18161 0.14712 0.71628 
2.18584 -0.8425 -0.72546 2.18584 -0.8425 1.17954 2.18584 -0.52554 -0.72546 
2.18584 -0.52554 1.17954 2.18708 -1.4727 -0.33064 2.18708 0.10465 0.78472 
2.18983 -1.1542 -0.61757 2.18983 -1.1542 1.07165 2.18983 -0.21384 -0.61757 
2.18983 -0.21384 1.07165 2.19054 -1.04515 -0.66983 2.19054 -1.04515 1.12391 
2.19054 -0.32289 -0.66983 2.19054 -0.32289 1.12391 2.19327 -1.25709 -0.55256 
2.19327 -0.11095 1.00664 2.19821 -0.89517 -0.71851 2.19821 -0.89517 1.17259 
2.19821 -0.47287 -0.71851 2.19821 -0.47287 1.17259 2.20083 -1.3533 -0.4744 
2.20083 -0.01474 0.92848 2.20291 -0.68402 -0.74299 2.20291 -0.68402 1.19707 
2.21125 -0.9462 -0.70902 2.21125 -0.9462 1.1631 2.21125 -0.42184 -0.70902 
2.21125 -0.42184 1.1631 2.21174 -1.54143 -0.23125 2.21174 0.17338 0.68533 
2.21201 -0.73681 -0.74379 2.21201 -0.73681 1.19787 2.21201 -0.63123 -0.74379 
2.21201 -0.63123 1.19787 2.21262 -1.44042 -0.38406 2.21262 0.07238 0.83814 
2.21638 -1.50126 -0.30158 2.21638 0.13322 0.75566 2.22315 -0.78997 -0.74206 
2.22315 -0.78997 1.19614 2.22315 -0.57807 -0.74206 2.22315 -0.57807 1.19614 
2.2238 -1.21361 -0.59162 2.2238 -0.15443 1.0457 2.22495 -0.99648 -0.69684 
2.22495 -0.99648 1.15092 2.22495 -0.37156 -0.69684 2.22495 -0.37156 1.15092 
2.22802 -1.10018 -0.65577 2.22802 -1.10018 1.10984 2.22802 -0.26786 -0.65577 
2.22802 -0.26786 1.10984 2.22899 -1.31228 -0.52012 2.22899 -0.05576 0.9742 
2.23495 -0.84309 -0.73743 2.23495 -0.84309 1.19151 2.23495 -0.52495 -0.73743 
2.23495 -0.52495 1.19151 2.23923 -1.40471 -0.4347 2.23923 0.03667 0.88878 
2.24224 -1.56537 -0.19927 2.24224 0.19733 0.65335 2.24627 -1.52777 -0.2712 
2.24627 0.15972 0.72528 2.24709 -0.89552 -0.72991 2.24709 -0.89552 1.18398 
2.24709 -0.47252 -0.72991 2.24709 -0.47252 1.18398 2.2508 -1.48483 -0.33922 
2.2508 -0.68402 -0.75375 2.2508 -0.68402 1.20782 2.2508 0.11679 0.7933 
2.25897 -1.27019 -0.56129 2.25897 -0.09785 1.01537 2.26031 -0.94648 -0.71989 
2.26031 -0.94648 1.17397 2.26031 -0.42157 -0.71989 2.26031 -0.42157 1.17397 
2.26136 -1.16112 -0.63222 2.26136 -0.20692 1.0863 2.26144 -0.73724 -0.75436 
2.26144 -0.73724 1.20844 2.26144 -0.6308 -0.75436 2.26144 -0.6308 1.20844 
2.26205 -1.05202 -0.68443 2.26205 -1.05202 1.13851 2.26205 -0.31602 -0.68443 
2.26205 -0.31602 1.13851 2.26678 -1.36572 -0.48233 2.26678 -0.00233 0.93641 
2.27261 -0.79031 -0.75208 2.27261 -0.79031 1.20616 2.27261 -0.57773 -0.75208 
2.27261 -0.57773 1.20616 2.27665 -1.55215 -0.23956 2.27665 0.18411 0.69364 
2.27684 -1.4512 -0.39171 2.27684 0.08316 0.84579 2.28058 -1.51183 -0.30905 
2.28058 0.14379 0.76313 2.2843 -0.84306 -0.74692 2.2843 -0.84306 1.201 
2.2843 -0.52498 -0.74692 2.2843 -0.52498 1.201 2.29514 -1.32362 -0.52674 
2.29514 -0.04442 0.98082 2.29632 -1.21986 -0.60393 2.29632 -0.14818 1.058 
2.29647 -0.89535 -0.73889 2.29647 -0.89535 1.19296 2.29647 -0.4727 -0.73889 
2.29647 -0.4727 1.19296 2.29732 -1.00201 -0.70934 2.29732 -1.00201 1.16342 
2.29732 -0.36604 -0.70934 2.29732 -0.36604 1.16342 2.29916 -0.68402 -0.76214 
2.29916 -0.68402 1.21622 2.3 -1.10586 -0.66782 2.3 -1.10586 1.12189 
2.3 -0.26218 -0.66782 2.3 -0.26218 1.12189 2.30416 -1.41391 -0.44167 
2.30416 0.04587 0.89574 2.30747 -1.57434 -0.20674 2.30747 0.2063 0.66082 
2.30995 -0.73728 -0.76225 2.30995 -0.73728 1.21632 2.30995 -0.63076 -0.76225 
2.30995 -0.63076 1.21632 2.31099 -1.53687 -0.27739 2.31099 0.16883 0.73147 
2.31537 -1.49353 -0.34537 2.31537 0.12549 0.79945 2.32142 -0.79058 -0.75945 
2.32142 -0.79058 1.21352 2.32142 -0.57746 -0.75945 2.32142 -0.57746 1.21352 
2.33207 -1.2751 -0.57151 2.33207 -0.09295 1.02558 2.33212 -1.37363 -0.48815 
2.33212 0.00559 0.94223 2.33322 -0.95118 -0.73 2.33322 -0.95118 1.18408 
2.33322 -0.41686 -0.73 2.33322 -0.41686 1.18408 2.33326 -0.84331 -0.75375 
2.33326 -0.84331 1.20782 2.33326 -0.52473 -0.75375 2.33326 -0.52473 1.20782 
2.33452 -1.16583 -0.64213 2.33452 -0.20221 1.09621 2.335 -1.05664 -0.69429 
2.335 -1.05664 1.14837 2.335 -0.3114 -0.69429 2.335 -0.3114 1.14837 
2.34173 -1.55956 -0.24475 2.34173 0.19152 0.69882 2.3423 -1.45853 -0.39699 
2.3423 0.09048 0.85107 2.3457 -1.51898 -0.31408 2.3457 0.15093 0.76816 
2.34788 -0.68402 -0.76815 2.34788 -0.68402 1.22222 2.35908 -0.73739 -0.76775 
2.35908 -0.73739 1.22183 2.35908 -0.63065 -0.76775 2.35908 -0.63065 1.22183 
2.36965 -1.22318 -0.6117 2.36965 -0.14486 1.06578 2.3697 -1.41995 -0.44572 
2.3697 0.0519 0.8998 2.3703 -1.32917 -0.53327 2.3703 -0.03888 0.98735 
2.3705 -1.00581 -0.71677 2.3705 -1.00581 1.17084 2.3705 -0.36223 -0.71677 
2.3705 -0.36223 1.17084 2.37054 -0.7906 -0.76441 2.37054 -0.7906 1.21848 
2.37054 -0.57745 -0.76441 2.37054 -0.57745 1.21848 2.37097 -0.89714 -0.74711 
2.37097 -0.89714 1.20119 2.37097 -0.4709 -0.74711 2.37097 -0.4709 1.20119 
2.37275 -1.10928 -0.67507 2.37275 -1.10928 1.12915 2.37275 -0.25876 -0.67507 
2.37275 -0.25876 1.12915 2.37629 -1.54229 -0.28141 2.37629 0.17425 0.73549 
2.37651 -1.58083 -0.20991 2.37651 0.21279 0.66398 2.38049 -1.49877 -0.34908 
2.38049 0.13073 0.80315 2.39683 -0.68402 -0.77176 2.39683 -0.68402 1.22583 
2.40766 -1.27883 -0.57592 2.40766 -0.08921 1.02999 2.40766 -1.16819 -0.6471 
2.40766 -0.19985 1.10118 2.40769 -1.37737 -0.49255 2.40769 0.00933 0.94663 
2.4077 -1.46232 -0.3997 2.4077 0.09427 0.85377 2.40811 -0.9524 -0.73553 
2.40811 -0.9524 1.18961 2.40811 -0.41565 -0.73553 2.40811 -0.41565 1.18961 
2.40811 -1.05897 -0.69924 2.40811 -1.05897 1.15331 2.40811 -0.30907 -0.69924 
2.40811 -0.30907 1.15331 2.40813 -0.84452 -0.75927 2.40813 -0.84452 1.21335 
2.40813 -0.52352 -0.75927 2.40813 -0.52352 1.21335 2.40813 -0.73742 -0.77082 
2.40813 -0.73742 1.2249 2.40813 -0.63062 -0.77082 2.40813 -0.63062 1.2249 
2.41104 -1.56391 -0.24687 2.41104 0.19587 0.70094 2.41104 -1.5226 -0.31663 
2.41104 0.15455 0.77071 2.4459 -1.54438 -0.28265 2.4459 -1.50052 -0.35031 
2.4459 -1.42209 -0.44769 2.4459 -1.33102 -0.53545 2.4459 -1.22476 -0.61415 
2.4459 -1.11042 -0.6775 2.4459 -1.11042 1.13157 2.4459 -1.00673 -0.71946 
2.4459 -1.00673 1.17354 2.4459 -0.89775 -0.74985 2.4459 -0.89775 1.20393 
2.4459 -0.7909 -0.76723 2.4459 -0.7909 1.22131 2.4459 -0.68402 -0.77296 
2.4459 -0.68402 1.22704 2.4459 -0.57714 -0.76723 2.4459 -0.57714 1.22131 
2.4459 -0.4703 -0.74985 2.4459 -0.4703 1.20393 2.4459 -0.36132 -0.71946 
2.4459 -0.36132 1.17354 2.4459 -0.25762 -0.6775 2.4459 -0.25762 1.13157 
2.4459 -0.14328 1.06823 2.4459 -0.03702 0.98953 2.4459 0.05405 0.90176 
2.4459 0.13248 0.80439 2.4459 0.17634 0.73672 2.4459 0.21495 0.66504 
2.48075 -1.5226 -0.31663 2.48075 0.15455 0.77071 2.48075 -1.56391 -0.24687 
2.48075 0.19587 0.70094 2.48366 -0.73742 -0.77082 2.48366 -0.73742 1.2249 
2.48366 -0.63062 -0.77082 2.48366 -0.63062 1.2249 2.48366 -0.84452 -0.75927 
2.48366 -0.84452 1.21335 2.48366 -0.52352 -0.75927 2.48366 -0.52352 1.21335 
2.48368 -1.05897 -0.69924 2.48368 -1.05897 1.15331 2.48368 -0.30907 -0.69924 
2.48368 -0.30907 1.15331 2.48368 -0.9524 -0.73553 2.48368 -0.9524 1.18961 
2.48368 -0.41565 -0.73553 2.48368 -0.41565 1.18961 2.48409 -1.46232 -0.3997 
2.48409 0.09427 0.85377 2.4841 -1.37737 -0.49255 2.4841 0.00933 0.94663 
2.48413 -1.16819 -0.6471 2.48413 -0.19985 1.10118 2.48413 -1.27883 -0.57592 
2.48413 -0.08921 1.02999 2.49496 -0.68402 -0.77176 2.49496 -0.68402 1.22583 
2.5113 -1.49877 -0.34908 2.5113 0.13073 0.80315 2.51528 -1.58083 -0.20991 
2.51528 0.21279 0.66398 2.5155 -1.54229 -0.28141 2.5155 0.17425 0.73549 
2.51904 -1.10928 -0.67507 2.51904 -1.10928 1.12915 2.51904 -0.25876 -0.67507 
2.51904 -0.25876 1.12915 2.52082 -0.89714 -0.74711 2.52082 -0.89714 1.20119 
2.52082 -0.4709 -0.74711 2.52082 -0.4709 1.20119 2.52125 -0.7906 -0.76441 
2.52125 -0.7906 1.21848 2.52125 -0.57745 -0.76441 2.52125 -0.57745 1.21848 
2.52129 -1.00581 -0.71677 2.52129 -1.00581 1.17084 2.52129 -0.36223 -0.71677 
2.52129 -0.36223 1.17084 2.52149 -1.32917 -0.53327 2.52149 -0.03888 0.98735 
2.52209 -1.41995 -0.44572 2.52209 0.0519 0.8998 2.52214 -1.22318 -0.6117 
2.52214 -0.14486 1.06578 2.53271 -0.73739 -0.76775 2.53271 -0.73739 1.22183 
2.53271 -0.63065 -0.76775 2.53271 -0.63065 1.22183 2.54391 -0.68402 -0.76815 
2.54391 -0.68402 1.22222 2.54609 -1.51898 -0.31408 2.54609 0.15093 0.76816 
2.54949 -1.45853 -0.39699 2.54949 0.09048 0.85107 2.55006 -1.55956 -0.24475 
2.55006 0.19152 0.69882 2.55679 -1.05664 -0.69429 2.55679 -1.05664 1.14837 
2.55679 -0.3114 -0.69429 2.55679 -0.3114 1.14837 2.55727 -1.16583 -0.64213 
2.55727 -0.20221 1.09621 2.55853 -0.84331 -0.75375 2.55853 -0.84331 1.20782 
2.55853 -0.52473 -0.75375 2.55853 -0.52473 1.20782 2.55857 -0.95118 -0.73 
2.55857 -0.95118 1.18408 2.55857 -0.41686 -0.73 2.55857 -0.41686 1.18408 
2.55967 -1.37363 -0.48815 2.55967 0.00559 0.94223 2.55972 -1.2751 -0.57151 
2.55972 -0.09295 1.02558 2.57037 -0.79058 -0.75945 2.57037 -0.79058 1.21352 
2.57037 -0.57746 -0.75945 2.57037 -0.57746 1.21352 2.57642 -1.49353 -0.34537 
2.57642 0.12549 0.79945 2.5808 -1.53687 -0.27739 2.5808 0.16883 0.73147 
2.58184 -0.73728 -0.76225 2.58184 -0.73728 1.21632 2.58184 -0.63076 -0.76225 
2.58184 -0.63076 1.21632 2.58432 -1.57434 -0.20674 2.58432 0.2063 0.66082 
2.58763 -1.41391 -0.44167 2.58763 0.04587 0.89574 2.59179 -1.10586 -0.66782 
2.59179 -1.10586 1.12189 2.59179 -0.26218 -0.66782 2.59179 -0.26218 1.12189 
2.59263 -0.68402 -0.76214 2.59263 -0.68402 1.21622 2.59447 -1.00201 -0.70934 
2.59447 -1.00201 1.16342 2.59447 -0.36604 -0.70934 2.59447 -0.36604 1.16342 
2.59532 -0.89535 -0.73889 2.59532 -0.89535 1.19296 2.59532 -0.4727 -0.73889 
2.59532 -0.4727 1.19296 2.59547 -1.21986 -0.60393 2.59547 -0.14818 1.058 
2.59665 -1.32362 -0.52674 2.59665 -0.04442 0.98082 2.60749 -0.84306 -0.74692 
2.60749 -0.84306 1.201 2.60749 -0.52498 -0.74692 2.60749 -0.52498 1.201 
2.61121 -1.51183 -0.30905 2.61121 0.14379 0.76313 2.61495 -1.4512 -0.39171 
2.61495 0.08316 0.84579 2.61514 -1.55215 -0.23956 2.61514 0.18411 0.69364 
2.61918 -0.79031 -0.75208 2.61918 -0.79031 1.20616 2.61918 -0.57773 -0.75208 
2.61918 -0.57773 1.20616 2.62501 -1.36572 -0.48233 2.62501 -0.00233 0.93641 
2.62974 -1.05202 -0.68443 2.62974 -1.05202 1.13851 2.62974 -0.31602 -0.68443 
2.62974 -0.31602 1.13851 2.63035 -0.73724 -0.75436 2.63035 -0.73724 1.20844 
2.63035 -0.6308 -0.75436 2.63035 -0.6308 1.20844 2.63043 -1.16112 -0.63222 
2.63043 -0.20692 1.0863 2.63148 -0.94648 -0.71989 2.63148 -0.94648 1.17397 
2.63148 -0.42157 -0.71989 2.63148 -0.42157 1.17397 2.63282 -1.27019 -0.56129 
2.63282 -0.09785 1.01537 2.64099 -1.48483 -0.33922 2.64099 -0.68402 -0.75375 
2.64099 -0.68402 1.20782 2.64099 0.11679 0.7933 2.6447 -0.89552 -0.72991 
2.6447 -0.89552 1.18398 2.6447 -0.47252 -0.72991 2.6447 -0.47252 1.18398 
2.64552 -1.52777 -0.2712 2.64552 0.15972 0.72528 2.64955 -1.56537 -0.19927 
2.64955 0.19733 0.65335 2.65256 -1.40471 -0.4347 2.65256 0.03667 0.88878 
2.65684 -0.84309 -0.73743 2.65684 -0.84309 1.19151 2.65684 -0.52495 -0.73743 
2.65684 -0.52495 1.19151 2.6628 -1.31228 -0.52012 2.6628 -0.05576 0.9742 
2.66377 -1.10018 -0.65577 2.66377 -1.10018 1.10984 2.66377 -0.26786 -0.65577 
2.66377 -0.26786 1.10984 2.66684 -0.99648 -0.69684 2.66684 -0.99648 1.15092 
2.66684 -0.37156 -0.69684 2.66684 -0.37156 1.15092 2.66799 -1.21361 -0.59162 
2.66799 -0.15443 1.0457 2.66864 -0.78997 -0.74206 2.66864 -0.78997 1.19614 
2.66864 -0.57807 -0.74206 2.66864 -0.57807 1.19614 2.67541 -1.50126 -0.30158 
2.67541 0.13322 0.75566 2.67917 -1.44042 -0.38406 2.67917 0.07238 0.83814 
2.67978 -0.73681 -0.74379 2.67978 -0.73681 1.19787 2.67978 -0.63123 -0.74379 
2.67978 -0.63123 1.19787 2.68005 -1.54143 -0.23125 2.68005 0.17338 0.68533 
2.68054 -0.9462 -0.70902 2.68054 -0.9462 1.1631 2.68054 -0.42184 -0.70902 
2.68054 -0.42184 1.1631 2.68888 -0.68402 -0.74299 2.68888 -0.68402 1.19707 
2.69096 -1.3533 -0.4744 2.69096 -0.01474 0.92848 2.69358 -0.89517 -0.71851 
2.69358 -0.89517 1.17259 2.69358 -0.47287 -0.71851 2.69358 -0.47287 1.17259 
2.69852 -1.25709 -0.55256 2.69852 -0.11095 1.00664 2.70125 -1.04515 -0.66983 
2.70125 -1.04515 1.12391 2.70125 -0.32289 -0.66983 2.70125 -0.32289 1.12391 
2.70196 -1.1542 -0.61757 2.70196 -1.1542 1.07165 2.70196 -0.21384 -0.61757 
2.70196 -0.21384 1.07165 2.70471 -1.4727 -0.33064 2.70471 0.10465 0.78472 
2.70595 -0.8425 -0.72546 2.70595 -0.8425 1.17954 2.70595 -0.52554 -0.72546 
2.70595 -0.52554 1.17954 2.71018 -1.51517 -0.2622 2.71018 0.14712 0.71628 
2.71388 -1.55253 -0.18993 2.71388 0.18449 0.64401 2.71564 -0.9958 -0.68402 
2.71564 -0.9958 1.1381 2.71564 -0.37224 -0.68402 2.71564 -0.37224 1.1381 
2.71755 -0.78937 -0.72957 2.71755 -0.78937 1.18365 2.71755 -0.57867 -0.72957 
2.71755 -0.57867 1.18365 2.71852 -1.39138 -0.42512 2.71852 0.02334 0.8792 
2.72727 -0.73677 -0.73111 2.72727 -0.73677 1.18519 2.72727 -0.63127 -0.73111 
2.72727 -0.63127 1.18519 2.72796 -1.29808 -0.5101 2.72796 -0.06997 0.96418 
2.72928 -0.94531 -0.69569 2.72928 -0.94531 1.14976 2.72928 -0.42273 -0.69569 
2.72928 -0.42273 1.14976 2.73334 -1.19853 -0.58083 2.73334 -0.16951 1.03491 
2.73457 -1.09227 -0.63899 2.73457 -1.09227 1.09306 2.73457 -0.27577 -0.63899 
2.73457 -0.27577 1.09306 2.73618 -0.68402 -0.7299 2.73618 -0.68402 1.18398 
2.73962 -1.48698 -0.2916 2.73962 0.11893 0.74568 2.74183 -0.89428 -0.70474 
2.74183 -0.89428 1.15882 2.74183 -0.47376 -0.70474 2.74183 -0.47376 1.15882 
2.74415 -1.52679 -0.22106 2.74415 0.15874 0.67513 2.74481 -1.42583 -0.37327 
2.74481 0.05779 0.82735 2.74698 0.19245 0.60273 2.74959 -1.04381 -0.65519 
2.74959 -1.04381 1.10926 2.74959 -0.32423 -0.65519 2.74959 -0.32423 1.10926 
2.75412 -0.84146 -0.71116 2.75412 -0.84146 1.16523 2.75412 -0.52658 -0.71116 
2.75412 -0.52658 1.16523 2.7563 -1.33794 -0.46291 2.7563 -0.0301 0.91699 
2.76352 -1.24109 -0.54029 2.76352 -0.12696 0.99437 2.76376 -0.99433 -0.66888 
2.76376 -0.99433 1.12296 2.76376 -0.37371 -0.66888 2.76376 -0.37371 1.12296 
2.76468 -0.78933 -0.71492 2.76468 -0.78933 1.169 2.76468 -0.57871 -0.71492 
2.76468 -0.57871 1.169 2.76665 -1.13764 -0.60443 2.76665 -1.13764 1.05851 
2.76665 -0.2304 -0.60443 2.76665 -0.2304 1.05851 2.76733 -1.45719 -0.31967 
2.76733 0.08914 0.77375 2.77366 -1.49889 -0.25104 2.77366 0.13085 0.70512 
2.77433 -0.73665 -0.71602 2.77433 -0.73665 1.1701 2.77433 -0.6314 -0.71602 
2.77433 -0.6314 1.1701 2.77702 -0.94397 -0.68004 2.77702 -0.94397 1.13411 
2.77702 -0.42408 -0.68004 2.77702 -0.42408 1.13411 2.77704 -1.53588 -0.17876 
2.77704 0.16784 0.63284 2.78278 -0.68402 -0.71451 2.78278 -0.68402 1.16858 
2.78322 -1.37479 -0.41253 2.78322 0.00675 0.86661 2.78445 -1.0931 -0.62033 
2.78445 -1.0931 1.07441 2.78445 -0.27494 -0.62033 2.78445 -0.27494 1.07441 
2.78934 -0.89287 -0.68862 2.78934 -0.89287 1.1427 2.78934 -0.47517 -0.68862 
2.78934 -0.47517 1.1427 2.79184 -1.28108 -0.49673 2.79184 -0.08696 0.95081 
2.79736 -1.18107 -0.56631 2.79736 -0.18697 1.02039 2.79942 -1.04442 -0.63617 
2.79942 -1.04442 1.09025 2.79942 -0.32362 -0.63617 2.79942 -0.32362 1.09025 
2.80069 -0.84118 -0.6946 2.80069 -0.84118 1.14868 2.80069 -0.52687 -0.6946 
2.80069 -0.52687 1.14868 2.80155 -1.46959 -0.27932 2.80155 0.10154 0.7334 
2.80668 -1.40815 -0.36073 2.80668 0.04011 0.8148 2.80673 -1.50841 -0.20907 
2.80673 0.14036 0.66314 2.80942 -1.54175 -0.13649 2.80942 0.17371 0.59056 
2.81103 -0.78904 -0.69797 2.81103 -0.78904 1.15205 2.81103 -0.579 -0.69797 
2.81103 -0.579 1.15205 2.81369 -0.99448 -0.64951 2.81369 -0.99448 1.10359 
2.81369 -0.37357 -0.64951 2.81369 -0.37357 1.10359 2.81584 -1.1375 -0.58383 
2.81584 -1.1375 1.0379 2.81584 -0.23054 -0.58383 2.81584 -0.23054 1.0379 
2.81973 -1.31987 -0.4482 2.81973 -0.04817 0.90228 2.82033 -0.7366 -0.69872 
2.82033 -0.7366 1.1528 2.82033 -0.63144 -0.69872 2.82033 -0.63144 1.1528 
2.82657 -1.22237 -0.5248 2.82657 -0.14567 0.97888 2.82687 -0.94393 -0.66026 
2.82687 -0.94393 1.11434 2.82687 -0.42412 -0.66026 2.82687 -0.42412 1.11434 
2.82858 -1.43837 -0.30636 2.82858 -0.68402 -0.69684 2.82858 -0.68402 1.15092 
2.82858 0.07032 0.76044 2.83337 -1.09277 -0.59927 2.83337 -1.09277 1.05335 
2.83337 -0.27527 -0.59927 2.83337 -0.27527 1.05335 2.83491 -1.47968 -0.23729 
2.83491 0.11163 0.69137 2.83874 -1.51549 -0.16581 2.83874 0.14745 0.61989 
2.83989 -0.89126 -0.6684 2.83989 -0.89126 1.12248 2.83989 -0.47678 -0.6684 
2.83989 -0.47678 1.12248 2.84444 -1.35475 -0.39849 2.84444 -0.01329 0.85257 
2.84586 -1.17999 -0.5437 2.84586 -0.18805 -0.5437 2.84586 -0.18805 0.99778 
2.84854 -1.04377 -0.61466 2.84854 -1.04377 1.06874 2.84854 -0.32427 -0.61466 
2.84854 -0.32427 1.06874 2.85111 -0.83941 -0.67388 2.85111 -0.83941 1.12796 
2.85111 -0.52864 -0.67388 2.85111 -0.52864 1.12796 2.8517 -1.53588 -0.10411 
2.8517 0.16784 0.55818 2.85414 -1.26137 -0.48007 2.85414 -0.10667 0.93415 
2.86145 -0.78684 -0.6767 2.86145 -0.78684 1.13078 2.86145 -0.5812 -0.6767 
2.86145 -0.5812 1.13078 2.86215 -1.44884 -0.26469 2.86215 0.08079 0.71876 
2.86257 -0.99373 -0.62763 2.86257 -0.99373 1.08171 2.86257 -0.37431 -0.62763 
2.86257 -0.37431 1.08171 2.86419 -1.1361 -0.56078 2.86419 -1.1361 1.01485 
2.86419 -0.23194 -0.56078 2.86419 -0.23194 1.01485 2.86712 -1.48723 -0.19418 
2.86712 0.11919 0.64826 2.86746 -1.38708 -0.34567 2.86746 0.01904 0.79975 
2.8706 -0.7343 -0.6769 2.8706 -0.7343 1.13098 2.8706 -0.63374 -0.6769 
2.8706 -0.63374 1.13098 2.87345 -0.68402 -0.67695 2.87345 -0.68402 1.13103 
2.87422 -1.2201 -0.50039 2.87422 -0.14794 0.95447 2.87657 -0.94177 -0.63788 
2.87657 -0.94177 1.09196 2.87657 -0.42627 -0.63788 2.87657 -0.42627 1.09196 
2.87997 -1.2979 -0.43231 2.87997 -0.07015 0.88638 2.88119 -1.09128 -0.57587 
2.88119 -1.09128 1.02995 2.88119 -0.27676 -0.57587 2.88119 -0.27676 1.02995 
2.882 0.14036 0.58788 2.88818 -1.41631 -0.29077 2.88818 0.04827 0.74485 
2.88927 -0.88904 -0.64553 2.88927 -0.88904 1.09961 2.88927 -0.479 -0.64553 
2.88927 -0.479 1.09961 2.89321 -1.17749 -0.51888 2.89321 -0.19055 0.97296 
2.89448 -1.45703 -0.22154 2.89448 0.08899 0.67562 2.89625 -1.04205 -0.59088 
2.89625 -1.04205 1.04496 2.89625 -0.32599 -0.59088 2.89625 -0.32599 1.04496 
2.9006 -0.83691 -0.65038 2.9006 -0.83691 1.10446 2.9006 -0.53113 -0.65038 
2.9006 -0.53113 1.10446 2.90121 -1.25845 -0.4532 2.90121 -0.10959 0.90727 
2.90394 -1.33179 -0.38172 2.90394 -0.03625 0.8358 2.91023 0.11163 0.61605 
2.91062 -0.78434 -0.65272 2.91062 -0.78434 1.10679 2.91062 -0.5837 -0.65272 
2.91062 -0.5837 1.10679 2.91107 -1.13363 -0.5355 2.91107 -1.13363 0.98957 
2.91107 -0.23441 0.98957 2.91143 -0.99108 -0.60301 2.91143 -0.99108 1.05709 
2.91143 -0.37696 -0.60301 2.91143 -0.37696 1.05709 2.91455 -0.73424 -0.65491 
2.91455 -0.73424 1.10899 2.91455 -0.6338 -0.65491 2.91455 -0.6338 1.10899 
2.91729 -0.68402 -0.65488 2.91729 -0.68402 1.10896 2.92076 -1.42497 -0.24782 
2.92076 0.05693 0.7019 2.92112 -1.21684 -0.47315 2.92112 -0.1512 0.92723 
2.92525 -0.93889 -0.61276 2.92525 -0.93889 1.06684 2.92525 -0.42915 -0.61276 
2.92525 -0.42915 1.06684 2.92594 -1.36291 -0.32853 2.92594 -0.00513 0.78261 
2.92602 -1.29356 -0.40379 2.92602 -0.07449 0.85787 2.92777 -1.08864 -0.55019 
2.92777 -1.08864 1.00427 2.92777 -0.27941 1.00427 2.93734 -0.88621 -0.62007 
2.93734 -0.88621 1.07415 2.93734 -0.48183 -0.62007 2.93734 -0.48183 1.07415 
2.94011 -1.17365 -0.4913 2.94011 -0.19439 0.94538 2.94407 -1.0386 -0.56422 
2.94407 -1.0386 1.0183 2.94407 -0.32944 1.0183 2.9459 -1.39113 -0.27296 
2.9459 0.02309 0.72704 2.94694 -1.25384 -0.42432 2.94694 -0.11421 0.8784 
2.94846 -0.83391 -0.62441 2.94846 -0.83391 1.07848 2.94846 -0.53413 -0.62441 
2.94846 -0.53413 1.07848 2.94896 -1.32606 -0.3515 2.94896 -0.04198 0.80558 
2.95366 -0.78424 -0.62861 2.95366 -0.78424 1.08269 2.95366 -0.5838 -0.62861 
2.95366 -0.5838 1.08269 2.95758 -0.73408 -0.63067 2.95758 -0.73408 1.08475 
2.95758 -0.63396 -0.63067 2.95758 -0.63396 1.08475 2.95778 -1.12948 -0.5075 
2.95778 -0.23856 0.96158 2.9589 -0.98751 -0.57591 2.9589 -0.98751 1.02998 
2.9589 -0.38054 -0.57591 2.9589 -0.38054 1.02998 2.96 -0.68402 -0.63069 
2.96 -0.68402 1.08477 2.9669 -1.21177 -0.44381 2.9669 -0.15627 0.89788 
2.96983 -1.35558 -0.29689 2.96983 -0.01246 0.75097 2.97085 -1.28743 -0.37323 
2.97085 -0.08062 0.82731 2.97221 -0.93552 -0.58521 2.97221 -0.93552 1.03929 
2.97221 -0.43253 -0.58521 2.97221 -0.43253 1.03929 2.97299 -1.08484 -0.5223 
2.97299 -0.2832 0.97638 2.98395 -0.88278 -0.5921 2.98395 -0.88278 1.04618 
2.98395 -0.48526 -0.5921 2.98395 -0.48526 1.04618 2.98553 -1.16836 -0.46158 
2.98553 -0.19968 0.91566 2.98909 -1.03454 -0.5359 2.98909 -0.3335 0.98998 
2.99039 -0.83353 -0.59829 2.99039 -0.83353 1.05237 2.99039 -0.53452 -0.59829 
2.99039 -0.53452 1.05237 2.99119 -1.24754 -0.39352 2.99119 -0.1205 0.8476 
2.9925 -1.31841 -0.31956 2.9925 -0.04963 0.77364 2.99546 -0.7839 -0.60242 
2.99546 -0.7839 1.0565 2.99546 -0.58414 -0.60242 2.99546 -0.58414 1.0565 
2.99916 -0.73402 -0.60447 2.99916 -0.73402 1.05854 2.99916 -0.63402 -0.60447 
2.99916 -0.63402 1.05854 3.00147 -0.68402 -0.60443 3.00147 -0.68402 1.05851 
3.0018 -1.12468 -0.4778 3.0018 -0.24337 0.93188 3.00385 -0.98293 -0.54713 
3.00385 -0.38511 1.00121 3.01092 -1.20512 -0.41265 3.01092 -0.16292 0.86672 
3.01385 -1.27972 -0.34091 3.01385 -0.08832 0.79499 3.01671 -1.07991 -0.49229 
3.01671 -0.28813 0.94637 3.01691 -0.93071 -0.55596 3.01691 -0.93071 1.01003 
3.01691 -0.43733 1.01003 3.02509 -0.88261 -0.56359 3.02509 -0.88261 1.01767 
3.02509 -0.48544 1.01767 3.02836 -1.16258 -0.43002 3.02836 -0.20547 0.8841 
3.03153 -0.83328 -0.56968 3.03153 -0.83328 1.02375 3.03153 -0.53477 -0.56968 
3.03153 -0.53477 1.02375 3.03283 -1.02922 -0.50531 3.03283 -0.33882 0.95939 
3.03383 -1.23959 -0.3609 3.03383 -0.12845 0.81498 3.03671 -0.78333 -0.57363 
3.03671 -0.78333 1.02771 3.03671 -0.58471 -0.57363 3.03671 -0.58471 1.02771 
3.04039 -0.73338 -0.57554 3.04039 -0.73338 1.02962 3.04039 -0.63466 -0.57554 
3.04039 -0.63466 1.02962 3.04159 -0.68402 -0.57617 3.04159 -0.68402 1.03025 
3.04443 -1.11863 -0.44592 3.04443 -0.24942 0.9 3.0472 -0.97749 -0.51614 
3.0472 -0.39055 0.97021 3.0524 -1.19812 -0.37947 3.0524 -0.16992 0.83354 
3.05673 -0.93001 -0.52553 3.05673 -0.43803 0.97961 3.05881 -1.07386 -0.46024 
3.05881 -0.29418 0.91432 3.06478 -0.88194 -0.5331 3.06478 -0.48611 0.98718 
3.06646 -0.1205 0.77233 3.06951 -1.15542 -0.39657 3.06951 -0.21262 0.85065 
3.07142 -0.83241 -0.53893 3.07142 -0.83241 0.993 3.07142 -0.53563 0.993 
3.07466 -1.02289 -0.47283 3.07466 -0.34515 0.92691 3.07647 -0.78251 -0.54282 
3.07647 -0.78251 0.99689 3.07647 -0.58553 -0.54282 3.07647 -0.58553 0.99689 
3.07915 -0.73332 -0.54533 3.07915 -0.73332 0.99941 3.07915 -0.63472 -0.54533 
3.07915 -0.63472 0.99941 3.08029 -0.68402 -0.54597 3.08029 -0.68402 1.00005 
3.08511 -1.11158 -0.41218 3.08511 -0.25647 0.86626 3.08558 -0.16292 0.79207 
3.08569 -0.97627 -0.48378 3.08569 -0.39177 0.93786 3.0952 -0.9287 -0.49306 
3.0952 -0.43934 0.94713 3.09918 -1.0667 -0.42624 3.09918 -0.30134 0.88032 
3.10292 -0.88077 -0.5007 3.10292 -0.48727 0.95478 3.10295 -1.16258 -0.35542 
3.10295 -0.20547 0.8095 3.10953 -0.83116 -0.5064 3.10953 -0.53688 0.96048 
3.11167 -1.02091 -0.43873 3.11167 -0.34713 0.89281 3.11385 -0.78239 -0.51064 
3.11385 -0.58565 0.96471 3.11656 -0.73315 -0.5131 3.11656 -0.73315 0.96717 
3.11656 -0.63489 0.96717 3.11745 -0.68402 -0.51391 3.11745 -0.68402 0.96799 
3.11885 -1.11863 -0.3715 3.11885 -0.24942 0.82557 3.12255 -0.97431 -0.44962 
3.12255 -0.39374 0.9037 3.13181 -0.927 -0.45888 3.13181 -0.44104 0.91295 
3.13318 -1.07386 -0.38588 3.13318 -0.29418 0.83996 3.13941 -0.87911 -0.46648 
3.13941 -0.48893 0.92056 3.14535 -0.83075 -0.47241 3.14535 -0.53729 0.92649 
3.14576 -1.02289 -0.40173 3.14576 -0.34515 0.85581 3.1496 -0.78204 -0.47666 
3.1496 -0.586 0.93074 3.15215 -0.73309 -0.47922 3.15215 -0.63495 0.93329 
3.153 -0.68402 0.93415 3.15671 -0.97627 -0.41275 3.15671 -0.39177 0.86683 
3.16599 -0.9287 -0.42226 3.16599 -0.43934 0.87634 3.17364 -0.88077 -0.42999 
3.17364 -0.48727 0.88407 3.17825 -0.33882 0.81398 3.17934 -0.83116 -0.4366 
3.17934 -0.53688 0.89067 3.18357 -0.78239 -0.44091 3.18357 -0.58565 0.89499 
3.18603 -0.63489 0.8977 3.18907 -0.97749 -0.37426 3.18907 -0.39055 0.82834 
3.19847 -0.93001 -0.3838 3.19847 -0.43803 0.83788 3.20603 -0.88194 -0.39185 
3.20603 -0.48611 0.84593 3.21186 -0.83241 -0.39848 3.21186 -0.53563 0.85256 
3.21575 -0.78251 -0.40353 3.21575 -0.58553 0.85761 3.22889 -0.93071 -0.34398 
3.22889 -0.43733 0.79806 3.23652 -0.88261 -0.35216 3.23652 -0.48544 0.80624 
3.24261 -0.83328 -0.3586 3.24261 -0.53477 0.81267 3.26504 -0.48526 0.7651 
3.27123 -0.53452 0.77153 1.62066 0.53423 -0.77155 1.64928 0.53448 -0.81269 
1.64928 0.83299 0.35858 1.65536 0.48515 -0.80625 1.663 0.43704 -0.79808 
1.67614 0.58524 -0.85763 1.68003 0.53534 -0.85258 1.68003 0.83212 0.39847 
1.68586 0.48582 -0.84594 1.68586 0.88165 0.39183 1.69342 0.43774 -0.8379 
1.70282 0.39026 -0.82836 1.70586 0.6346 -0.89772 1.70832 0.58536 -0.89501 
1.70832 0.7821 0.44089 1.71255 0.53659 -0.89069 1.71255 0.83087 0.43658 
1.71364 0.33853 -0.814 1.71825 0.48698 -0.88408 1.71825 0.88048 0.42997 
1.7259 0.43905 -0.87636 1.7259 0.92841 0.42225 1.73518 0.39148 -0.86685 
1.73518 0.97598 0.41273 1.73889 0.68373 -0.93416 1.73974 0.63466 -0.93331 
1.73974 0.7328 0.4792 1.74229 0.58571 -0.93076 1.74229 0.78175 0.47664 
1.74612 0.34486 -0.85582 1.74612 1.0226 0.40171 1.74654 0.537 -0.92651 
1.74654 0.83046 0.4724 1.75247 0.48864 -0.92058 1.75247 0.87882 0.46646 
1.75871 0.29389 -0.83997 1.76008 0.44075 -0.91297 1.76008 0.92671 0.45886 
1.76933 0.39345 -0.90372 1.76933 0.97402 0.4496 1.77303 0.24913 -0.82559 
1.77443 0.68373 -0.96801 1.77443 0.68373 0.51389 1.77533 0.6346 -0.96719 
1.77533 0.73286 -0.96719 1.77533 0.73286 0.51308 1.77804 0.58536 -0.96473 
1.77804 0.7821 0.51062 1.78022 0.34684 -0.89283 1.78022 1.02062 0.43872 
1.78236 0.53659 -0.9605 1.78236 0.83087 0.50639 1.78893 0.20518 -0.80952 
1.78897 0.48698 -0.9548 1.78897 0.88048 0.50068 1.79271 0.30105 -0.88034 
1.79271 1.06641 0.42622 1.79669 0.43905 -0.94715 1.79669 0.92841 0.49304 
1.8062 0.39148 -0.93787 1.8062 0.97598 0.48376 1.80678 0.25618 -0.86627 
1.80678 1.11129 0.41216 1.8116 0.68373 -1.00007 1.8116 0.68373 0.54595 
1.81274 0.63443 -0.99943 1.81274 0.63443 0.54532 1.81274 0.73303 -0.99943 
1.81274 0.73303 0.54532 1.81542 0.58524 -0.99691 1.81542 0.78222 -0.99691 
1.81542 0.78222 0.5428 1.81722 0.34486 -0.92693 1.81722 1.0226 0.47281 
1.82047 0.53534 -0.99302 1.82047 0.83212 -0.99302 1.82047 0.83212 0.53891 
1.82238 0.21233 -0.85067 1.82238 1.15513 0.39656 1.8271 0.48582 -0.98719 
1.8271 0.88165 0.53308 1.83307 0.29389 -0.91434 1.83307 1.07357 0.46022 
1.83515 0.43774 -0.97963 1.83515 0.92972 0.52551 1.83949 0.16963 -0.83356 
1.84469 0.39026 -0.97023 1.84469 0.9772 0.51612 1.84746 0.24913 -0.90002 
1.84746 1.11834 0.4459 1.85029 0.68373 -1.03026 1.85029 0.68373 0.57615 
1.8515 0.63437 -1.02964 1.8515 0.63437 0.57553 1.8515 0.73309 -1.02964 
1.8515 0.73309 0.57553 1.85517 0.58442 -1.02773 1.85517 0.58442 0.57361 
1.85517 0.78304 -1.02773 1.85517 0.78304 0.57361 1.85805 0.12816 -0.81499 
1.85905 0.33853 -0.95941 1.85905 1.02893 0.5053 1.86036 0.53448 -1.02377 
1.86036 0.53448 0.56966 1.86036 0.83299 -1.02377 1.86036 0.83299 0.56966 
1.86353 0.20518 -0.88412 1.86353 1.16229 0.43 1.86679 0.48515 -1.01769 
1.86679 0.88232 -1.01769 1.86679 0.88232 0.56357 1.87497 0.43704 -1.01005 
1.87497 0.93042 -1.01005 1.87497 0.93042 0.55594 1.87518 0.28784 -0.94639 
1.87518 1.07962 0.49228 1.87804 0.08803 -0.79501 1.88096 0.16263 -0.86674 
1.88096 1.20483 0.41263 1.88804 0.38482 -1.00123 1.88804 0.98264 0.54711 
1.89009 0.24308 -0.93189 1.89009 1.12439 0.47778 1.89042 0.68373 -1.05853 
1.89042 0.68373 0.60441 1.89273 0.63373 -1.05856 1.89273 0.63373 0.60445 
1.89273 0.73373 -1.05856 1.89273 0.73373 0.60445 1.89643 0.58385 -1.05652 
1.89643 0.58385 0.6024 1.89643 0.78361 -1.05652 1.89643 0.78361 0.6024 
1.89939 0.04934 -0.77366 1.9007 0.12021 -0.84762 1.9007 1.24725 0.3935 
1.9015 0.53423 -1.05239 1.9015 0.53423 0.59828 1.9015 0.83324 -1.05239 
1.9015 0.83324 0.59828 1.9028 0.33321 -0.99 1.9028 1.03425 0.53588 
1.90635 0.19939 -0.91568 1.90635 1.16807 0.46157 1.90794 0.48497 -1.0462 
1.90794 0.48497 0.59208 1.90794 0.88249 -1.0462 1.90794 0.88249 0.59208 
1.9189 0.28291 -0.9764 1.9189 1.08455 0.52229 1.91968 0.43224 -1.0393 
1.91968 0.43224 0.58519 1.91968 0.93523 -1.0393 1.91968 0.93523 0.58519 
1.92104 0.08033 -0.82733 1.92104 1.28714 0.37322 1.92206 0.01217 -0.75099 
1.92499 0.15598 -0.8979 1.92499 1.21148 0.44379 1.93189 0.68373 -1.08479 
1.93189 0.68373 0.63067 1.93299 0.38025 -1.03 1.93299 0.98722 -1.03 
1.93299 0.98722 0.57589 1.93411 0.23827 -0.9616 1.93411 1.12919 0.50748 
1.9343 0.63367 -1.08477 1.9343 0.63367 0.63066 1.9343 0.73379 -1.08477 
1.9343 0.73379 0.63066 1.93823 0.58351 -1.0827 1.93823 0.58351 0.62859 
1.93823 0.78395 -1.0827 1.93823 0.78395 0.62859 1.94292 0.04169 -0.8056 
1.94292 1.32577 0.35148 1.94342 0.53384 -1.0785 1.94342 0.53384 0.62439 
1.94342 0.83362 -1.0785 1.94342 0.83362 0.62439 1.94495 0.11392 -0.87841 
1.94495 1.25355 0.4243 1.94599 -0.02338 -0.72706 1.94781 0.32915 -1.01832 
1.94781 1.03831 -1.01832 1.94781 1.03831 0.5642 1.95178 0.1941 -0.9454 
1.95178 1.17336 0.49128 1.95455 0.48154 -1.07417 1.95455 0.48154 0.62006 
1.95455 0.88592 -1.07417 1.95455 0.88592 0.62006 1.96412 0.27912 -1.00429 
1.96412 1.08835 -1.00429 1.96412 1.08835 0.55017 1.96586 0.0742 -0.85788 
1.96586 1.29327 0.40377 1.96594 0.00484 -0.78263 1.96594 1.36262 0.32851 
1.96664 0.42886 -1.06685 1.96664 0.42886 0.61274 1.96664 0.9386 -1.06685 
1.96664 0.9386 0.61274 1.97076 0.15091 -0.92724 1.97076 1.21655 0.47313 
1.97113 -0.05722 -0.70192 1.9746 0.68373 -1.10898 1.9746 0.68373 0.65486 
1.97734 0.63351 -1.10901 1.97734 0.63351 0.6549 1.97734 0.73395 -1.10901 
1.97734 0.73395 0.6549 1.98045 0.37667 -1.05711 1.98045 0.37667 0.603 
1.98045 0.99079 -1.05711 1.98045 0.99079 0.603 1.98081 0.23412 -0.98959 
1.98081 1.13334 0.53548 1.98127 0.58341 -1.10681 1.98127 0.58341 0.6527 
1.98127 0.78405 -1.10681 1.98127 0.78405 0.6527 1.98795 0.03596 -0.83582 
1.98795 1.3315 0.3817 1.99068 0.1093 -0.90729 1.99068 1.25816 0.45318 
1.99129 0.53084 -1.10448 1.99129 0.53084 0.65037 1.99129 0.83662 -1.10448 
1.99129 0.83662 0.65037 1.99563 0.3257 -1.04498 1.99563 0.3257 0.59086 
1.99563 1.04176 -1.04498 1.99563 1.04176 0.59086 1.99741 -0.08928 -0.67564 
1.99868 0.19026 -0.97298 1.99868 1.1772 0.51887 2.00261 0.47871 -1.09963 
2.00261 0.47871 0.64552 2.00261 0.88875 -1.09963 2.00261 0.88875 0.64552 
2.0037 -0.04856 -0.74487 2.0037 1.41602 0.29075 2.0107 0.27647 -1.02997 
2.0107 0.27647 0.57585 2.0107 1.09099 -1.02997 2.0107 1.09099 0.57585 
2.01192 0.06986 -0.8864 2.01192 1.29761 0.43229 2.01532 0.42598 -1.09198 
2.01532 0.42598 0.63786 2.01532 0.94148 -1.09198 2.01532 0.94148 0.63786 
2.01767 0.14765 -0.95449 2.01767 1.21981 0.50037 2.01844 0.68373 -1.13105 
2.01844 0.68373 0.67693 2.02129 0.63345 -1.13099 2.02129 0.63345 0.67688 
2.02129 0.73401 -1.13099 2.02129 0.73401 0.67688 2.02443 -0.01933 -0.79977 
2.02443 1.38679 0.34565 2.02477 -0.11948 -0.64828 2.0277 0.23165 -1.01487 
2.0277 0.23165 0.56076 2.0277 1.13581 -1.01487 2.0277 1.13581 0.56076 
2.02932 0.37402 -1.08173 2.02932 0.37402 0.62761 2.02932 0.99344 -1.08173 
2.02932 0.99344 0.62761 2.02974 -0.08108 -0.71878 2.02974 1.44855 0.26467 
2.03044 0.58091 -1.1308 2.03044 0.58091 0.67668 2.03044 0.78655 -1.1308 
2.03044 0.78655 0.67668 2.03774 0.10638 -0.93416 2.03774 1.26108 0.48005 
2.04019 -0.16813 -0.5582 2.04078 0.52835 -1.12798 2.04078 0.52835 0.67386 
2.04078 0.83912 -1.12798 2.04078 0.83912 0.67386 2.04334 0.32398 -1.06876 
2.04334 0.32398 0.61464 2.04334 1.04348 -1.06876 2.04334 1.04348 0.61464 
2.04603 0.18776 -0.9978 2.04603 0.18776 0.54368 2.04603 1.1797 -0.9978 
2.04603 1.1797 0.54368 2.04744 0.013 -0.85258 2.04744 1.35446 0.39847 
2.052 0.47649 -1.1225 2.052 0.47649 0.66839 2.052 0.89097 -1.1225 
2.052 0.89097 0.66839 2.05314 -0.14774 -0.6199 2.05314 1.5152 0.16579 
2.05698 -0.11192 -0.69139 2.05698 1.47939 0.23727 2.05852 0.27498 -1.05337 
2.05852 0.27498 0.59925 2.05852 1.09248 -1.05337 2.05852 1.09248 0.59925 
2.06331 -0.07061 -0.76046 2.06331 0.68373 -1.15094 2.06331 0.68373 0.69682 
2.06331 1.43808 0.30635 2.06502 0.42383 -1.11436 2.06502 0.42383 0.66025 
2.06502 0.94364 -1.11436 2.06502 0.94364 0.66025 2.06532 0.14538 -0.9789 
2.06532 1.22208 0.52478 2.07155 0.63115 -1.15282 2.07155 0.63115 0.6987 
2.07155 0.73631 -1.15282 2.07155 0.73631 0.6987 2.07216 0.04788 -0.90229 
2.07216 1.31958 0.44818 2.07605 0.23025 -1.03792 2.07605 0.23025 0.58381 
2.07605 1.13721 -1.03792 2.07605 1.13721 0.58381 2.0782 0.37328 -1.10361 
2.0782 0.37328 0.6495 2.0782 0.99419 -1.10361 2.0782 0.99419 0.6495 
2.08086 0.57871 -1.15207 2.08086 0.57871 0.69796 2.08086 0.78875 -1.15207 
2.08086 0.78875 0.69796 2.08247 -0.174 -0.59058 2.08247 1.54146 0.13647 
2.08516 -0.14065 -0.66316 2.08516 1.50812 0.20905 2.08521 -0.0404 -0.81482 
2.08521 1.40786 0.36071 2.09034 -0.10183 -0.73341 2.09034 1.4693 0.2793 
2.0912 0.52658 -1.1487 2.0912 0.52658 0.69459 2.0912 0.84089 -1.1487 
2.0912 0.84089 0.69459 2.09247 0.32333 -1.09027 2.09247 0.32333 0.63615 
2.09247 1.04413 -1.09027 2.09247 1.04413 0.63615 2.09452 0.18668 -1.02041 
2.09452 1.18078 0.5663 2.10005 0.08667 -0.95083 2.10005 1.28079 0.49671 
2.10255 0.47488 -1.14271 2.10255 0.47488 0.6886 2.10255 0.89258 -1.14271 
2.10255 0.89258 0.6886 2.10744 0.27465 -1.07443 2.10744 0.27465 0.62031 
2.10744 1.09281 -1.07443 2.10744 1.09281 0.62031 2.10867 -0.00704 -0.86663 
2.10867 1.3745 0.41252 2.1091 0.68373 -1.1686 2.1091 0.68373 0.71449 
2.11485 -0.16813 -0.63286 2.11485 1.53559 0.17874 2.11487 0.42379 -1.13413 
2.11487 0.42379 0.68002 2.11487 0.94368 -1.13413 2.11487 0.94368 0.68002 
2.11756 0.63111 -1.17012 2.11756 0.63111 0.716 2.11756 0.73636 -1.17012 
2.11756 0.73636 0.716 2.11823 -0.13114 -0.70513 2.11823 1.4986 0.25102 
2.12455 -0.08943 -0.77377 2.12455 1.4569 0.31965 2.12523 0.23011 -1.05853 
2.12523 0.23011 0.60441 2.12523 1.13735 -1.05853 2.12523 1.13735 0.60441 
2.12721 0.57842 -1.16902 2.12721 0.57842 0.7149 2.12721 0.78904 -1.16902 
2.12721 0.78904 0.7149 2.12813 0.37342 -1.12298 2.12813 0.37342 0.66886 
2.12813 0.99404 -1.12298 2.12813 0.99404 0.66886 2.12836 0.12667 -0.99438 
2.12836 1.2408 0.54027 2.13558 0.02981 -0.91701 2.13558 1.33765 0.46289 
2.13777 0.52629 -1.16525 2.13777 0.52629 0.71114 2.13777 0.84117 -1.16525 
2.13777 0.84117 0.71114 2.14229 0.32394 -1.10928 2.14229 0.32394 0.65517 
2.14229 1.04352 -1.10928 2.14229 1.04352 0.65517 2.1449 -0.19274 -0.60275 
2.1449 1.5602 0.14863 2.14708 -0.05808 -0.82737 2.14708 1.42554 0.37326 
2.14774 -0.15903 -0.67515 2.14774 1.5265 0.22104 2.15005 0.47347 -1.15884 
2.15005 0.47347 0.70472 2.15005 0.89399 -1.15884 2.15005 0.89399 0.70472 
2.15227 -0.11922 -0.7457 2.15227 1.48669 0.29158 2.15571 0.68373 -1.184 
2.15571 0.68373 0.72988 2.15732 0.27548 -1.09308 2.15732 0.27548 0.63897 
2.15732 1.09198 -1.09308 2.15732 1.09198 0.63897 2.15855 0.16922 -1.03493 
2.15855 1.19824 0.58081 2.16261 0.42244 -1.14978 2.16261 0.42244 0.69567 
2.16261 0.94502 -1.14978 2.16261 0.94502 0.69567 2.16393 0.06968 -0.9642 
2.16393 1.29779 0.51008 2.16462 0.63098 -1.18521 2.16462 0.63098 0.73109 
2.16462 0.73648 -1.18521 2.16462 0.73648 0.73109 2.17337 -0.02363 -0.87922 
2.17337 1.39109 0.42511 2.17434 0.57838 -1.18367 2.17434 0.57838 0.72956 
2.17434 0.78908 -1.18367 2.17434 0.78908 0.72956 2.17625 0.37195 -1.13812 
2.17625 0.37195 0.684 2.17625 0.99551 -1.13812 2.17625 0.99551 0.684 
2.178 -0.18478 -0.64403 2.178 1.55224 0.18992 2.18171 -0.14741 -0.7163 
2.18171 1.51488 0.26218 2.18594 0.52525 -1.17956 2.18594 0.52525 0.72544 
2.18594 0.84221 -1.17956 2.18594 0.84221 0.72544 2.18717 -0.10494 -0.78473 
2.18717 1.47241 0.33062 2.18992 0.21355 -1.07166 2.18992 0.21355 0.61755 
2.18992 1.15391 -1.07166 2.18992 1.15391 0.61755 2.19064 0.3226 -1.12393 
2.19064 0.3226 0.66982 2.19064 1.04486 -1.12393 2.19064 1.04486 0.66982 
2.19336 0.11066 -1.00665 2.19336 1.2568 0.55254 2.19831 0.47258 -1.17261 
2.19831 0.47258 0.7185 2.19831 0.89488 -1.17261 2.19831 0.89488 0.7185 
2.20093 0.01445 -0.92849 2.20093 1.35301 0.47438 2.20301 0.68373 -1.19709 
2.20301 0.68373 0.74297 2.21134 0.42155 -1.16311 2.21134 0.42155 0.709 
2.21134 0.94591 -1.16311 2.21134 0.94591 0.709 2.21183 -0.17367 -0.68534 
2.21183 1.54114 0.23123 2.21211 0.63094 -1.19789 2.21211 0.63094 0.74377 
2.21211 0.73652 -1.19789 2.21211 0.73652 0.74377 2.21272 -0.07267 -0.83816 
2.21272 1.44013 0.38404 2.21648 -0.13351 -0.75568 2.21648 1.50097 0.30157 
2.22324 0.57778 -1.19616 2.22324 0.57778 0.74204 2.22324 0.78968 -1.19616 
2.22324 0.78968 0.74204 2.2239 0.15414 -1.04572 2.2239 1.21332 0.5916 
2.22505 0.37127 -1.15094 2.22505 0.37127 0.69682 2.22505 0.99619 -1.15094 
2.22505 0.99619 0.69682 2.22812 0.26757 -1.10986 2.22812 0.26757 0.65575 
2.22812 1.09989 -1.10986 2.22812 1.09989 0.65575 2.22909 0.05547 -0.97422 
2.22909 1.31199 0.5201 2.23504 0.52466 -1.19152 2.23504 0.52466 0.73741 
2.23504 0.8428 -1.19152 2.23504 0.8428 0.73741 2.23933 -0.03696 -0.8888 
2.23933 1.40442 0.43468 2.24234 -0.19762 -0.65337 2.24234 1.56508 0.19926 
2.24636 -0.16001 -0.7253 2.24636 1.52748 0.27118 2.24718 0.47223 -1.184 
2.24718 0.47223 0.72989 2.24718 0.89523 -1.184 2.24718 0.89523 0.72989 
2.2509 -0.11708 -0.79331 2.2509 0.68373 -1.20784 2.2509 0.68373 0.75373 
2.2509 1.48454 0.3392 2.25907 0.09756 -1.01539 2.25907 1.2699 0.56127 
2.26041 0.42128 -1.17399 2.26041 0.42128 0.71987 2.26041 0.94619 -1.17399 
2.26041 0.94619 0.71987 2.26146 0.20663 -1.08631 2.26146 1.16083 0.6322 
2.26154 0.63051 -1.20846 2.26154 0.63051 0.75434 2.26154 0.73695 -1.20846 
2.26154 0.73695 0.75434 2.26215 0.31573 -1.13853 2.26215 0.31573 0.68441 
2.26215 1.05173 -1.13853 2.26215 1.05173 0.68441 2.26687 0.00204 -0.93643 
2.26687 1.36543 0.48232 2.27271 0.57744 -1.20618 2.27271 0.57744 0.75206 
2.27271 0.79002 -1.20618 2.27271 0.79002 0.75206 2.27675 -0.1844 -0.69366 
2.27675 1.55186 0.23954 2.27694 -0.08345 -0.84581 2.27694 1.45091 0.3917 
2.28068 -0.14408 -0.76315 2.28068 1.51154 0.30904 2.2844 0.52469 -1.20101 
2.2844 0.52469 0.7469 2.2844 0.84277 -1.20101 2.2844 0.84277 0.7469 
2.29524 0.04413 -0.98084 2.29524 1.32333 0.52672 2.29641 0.14789 -1.05802 
2.29641 1.21957 0.60391 2.29656 0.47241 -1.19298 2.29656 0.47241 0.73887 
2.29656 0.89506 -1.19298 2.29656 0.89506 0.73887 2.29742 0.36575 -1.16344 
2.29742 0.36575 0.70932 2.29742 1.00172 -1.16344 2.29742 1.00172 0.70932 
2.29926 0.68373 -1.21623 2.29926 0.68373 0.76212 2.30009 0.26189 -1.12191 
2.30009 0.26189 0.6678 2.30009 1.10557 -1.12191 2.30009 1.10557 0.6678 
2.30425 -0.04616 -0.89576 2.30425 1.41362 0.44165 2.30756 -0.20659 -0.66084 
2.30756 1.57405 0.20673 2.31005 0.63047 -1.21634 2.31005 0.63047 0.76223 
2.31005 0.73699 -1.21634 2.31005 0.73699 0.76223 2.31108 -0.16912 -0.73149 
2.31108 1.53658 0.27737 2.31547 -0.12578 -0.79947 2.31547 1.49324 0.34535 
2.32152 0.57717 -1.21354 2.32152 0.57717 0.75943 2.32152 0.79029 -1.21354 
2.32152 0.79029 0.75943 2.33216 0.09266 -1.0256 2.33216 1.27481 0.57149 
2.33221 -0.00588 -0.94224 2.33221 1.37334 0.48813 2.33332 0.41657 -1.1841 
2.33332 0.41657 0.72998 2.33332 0.95089 -1.1841 2.33332 0.95089 0.72998 
2.33336 0.52444 -1.20784 2.33336 0.52444 0.75373 2.33336 0.84302 -1.20784 
2.33336 0.84302 0.75373 2.33461 0.20192 -1.09622 2.33461 1.16554 0.64211 
2.3351 0.31111 -1.14839 2.3351 0.31111 0.69428 2.3351 1.05635 -1.14839 
2.3351 1.05635 0.69428 2.34183 -0.19181 -0.69884 2.34183 1.55927 0.24473 
2.34239 -0.09077 -0.85108 2.34239 1.45824 0.39697 2.3458 -0.15122 -0.76818 
2.3458 1.51869 0.31406 2.34797 0.68373 -1.22224 2.34797 0.68373 0.76813 
2.35917 0.63036 -1.22185 2.35917 0.63036 0.76774 2.35917 0.7371 -1.22185 
2.35917 0.7371 0.76774 2.36974 0.14457 -1.0658 2.36974 1.22289 0.61169 
2.3698 -0.05219 -0.89982 2.3698 1.41966 0.44571 2.3704 0.03859 -0.98737 
2.3704 1.32888 0.53325 2.37059 0.36194 -1.17086 2.37059 0.36194 0.71675 
2.37059 1.00552 -1.17086 2.37059 1.00552 0.71675 2.37063 0.57716 -1.2185 
2.37063 0.57716 0.76439 2.37063 0.79031 -1.2185 2.37063 0.79031 0.76439 
2.37107 0.47061 -1.20121 2.37107 0.47061 0.74709 2.37107 0.89685 -1.20121 
2.37107 0.89685 0.74709 2.37285 0.25847 -1.12917 2.37285 0.25847 0.67505 
2.37285 1.10899 -1.12917 2.37285 1.10899 0.67505 2.37638 -0.17454 -0.73551 
2.37638 1.542 0.28139 2.37661 -0.21308 -0.664 2.37661 1.58054 0.20989 
2.38059 -0.13102 -0.80317 2.38059 1.49848 0.34906 2.39692 0.68373 -1.22585 
2.39692 0.68373 0.77174 2.40776 0.08892 -1.03001 2.40776 1.27854 0.5759 
2.40776 0.19956 -1.1012 2.40776 1.1679 0.64708 2.40779 -0.00962 -0.94665 
2.40779 1.37708 0.49253 2.40779 -0.09456 -0.85379 2.40779 1.46203 0.39968 
2.4082 0.41536 -1.18963 2.4082 0.41536 0.73552 2.4082 0.95211 -1.18963 
2.4082 0.95211 0.73552 2.40821 0.30878 -1.15333 2.40821 0.30878 0.69922 
2.40821 1.05868 -1.15333 2.40821 1.05868 0.69922 2.40823 0.52323 -1.21337 
2.40823 0.52323 0.75926 2.40823 0.84423 -1.21337 2.40823 0.84423 0.75926 
2.40823 0.63033 -1.22492 2.40823 0.63033 0.7708 2.40823 0.73713 -1.22492 
2.40823 0.73713 0.7708 2.41114 -0.19616 -0.70096 2.41114 1.56362 0.24685 
2.41114 -0.15484 -0.77073 2.41114 1.52231 0.31661 2.44599 -0.21524 -0.66506 
2.44599 -0.17663 -0.73674 2.44599 -0.13277 -0.80441 2.44599 -0.05434 -0.90178 
2.44599 0.03673 -0.98955 2.44599 0.14299 -1.06825 2.44599 0.25733 -1.13159 
2.44599 0.25733 0.67748 2.44599 0.36103 -1.17356 2.44599 0.36103 0.71944 
2.44599 0.47001 -1.20395 2.44599 0.47001 0.74984 2.44599 0.57685 -1.22133 
2.44599 0.57685 0.76722 2.44599 0.68373 -1.22706 2.44599 0.68373 0.77294 
2.44599 0.79061 -1.22133 2.44599 0.79061 0.76722 2.44599 0.89746 -1.20395 
2.44599 0.89746 0.74984 2.44599 1.00644 -1.17356 2.44599 1.00644 0.71944 
2.44599 1.11013 -1.13159 2.44599 1.11013 0.67748 2.44599 1.22447 0.61413 
2.44599 1.33073 0.53544 2.44599 1.4218 0.44767 2.44599 1.50023 0.35029 
2.44599 1.54409 0.28263 2.48085 -0.15484 -0.77073 2.48085 1.52231 0.31661 
2.48085 -0.19616 -0.70096 2.48085 1.56362 0.24685 2.48375 0.63033 -1.22492 
2.48375 0.63033 0.7708 2.48375 0.73713 -1.22492 2.48375 0.73713 0.7708 
2.48375 0.52323 -1.21337 2.48375 0.52323 0.75926 2.48375 0.84423 -1.21337 
2.48375 0.84423 0.75926 2.48378 0.30878 -1.15333 2.48378 0.30878 0.69922 
2.48378 1.05868 -1.15333 2.48378 1.05868 0.69922 2.48378 0.41536 -1.18963 
2.48378 0.41536 0.73552 2.48378 0.95211 -1.18963 2.48378 0.95211 0.73552 
2.48419 -0.09456 -0.85379 2.48419 1.46203 0.39968 2.48419 -0.00962 -0.94665 
2.48419 1.37708 0.49253 2.48423 0.19956 -1.1012 2.48423 1.1679 0.64708 
2.48423 0.08892 -1.03001 2.48423 1.27854 0.5759 2.49506 0.68373 -1.22585 
2.49506 0.68373 0.77174 2.5114 -0.13102 -0.80317 2.5114 1.49848 0.34906 
2.51537 -0.21308 -0.664 2.51537 1.58054 0.20989 2.5156 -0.17454 -0.73551 
2.5156 1.542 0.28139 2.51914 0.25847 -1.12917 2.51914 0.25847 0.67505 
2.51914 1.10899 -1.12917 2.51914 1.10899 0.67505 2.52092 0.47061 -1.20121 
2.52092 0.47061 0.74709 2.52092 0.89685 -1.20121 2.52092 0.89685 0.74709 
2.52135 0.57716 -1.2185 2.52135 0.57716 0.76439 2.52135 0.79031 -1.2185 
2.52135 0.79031 0.76439 2.52139 0.36194 -1.17086 2.52139 0.36194 0.71675 
2.52139 1.00552 -1.17086 2.52139 1.00552 0.71675 2.52159 0.03859 -0.98737 
2.52159 1.32888 0.53325 2.52219 -0.05219 -0.89982 2.52219 1.41966 0.44571 
2.52224 0.14457 -1.0658 2.52224 1.22289 0.61169 2.53281 0.63036 -1.22185 
2.53281 0.63036 0.76774 2.53281 0.7371 -1.22185 2.53281 0.7371 0.76774 
2.54401 0.68373 -1.22224 2.54401 0.68373 0.76813 2.54619 -0.15122 -0.76818 
2.54619 1.51869 0.31406 2.54959 -0.09077 -0.85108 2.54959 1.45824 0.39697 
2.55016 -0.19181 -0.69884 2.55016 1.55927 0.24473 2.55688 0.31111 -1.14839 
2.55688 0.31111 0.69428 2.55688 1.05635 -1.14839 2.55688 1.05635 0.69428 
2.55737 0.20192 -1.09622 2.55737 1.16554 0.64211 2.55863 0.52444 -1.20784 
2.55863 0.52444 0.75373 2.55863 0.84302 -1.20784 2.55863 0.84302 0.75373 
2.55866 0.41657 -1.1841 2.55866 0.41657 0.72998 2.55866 0.95089 -1.1841 
2.55866 0.95089 0.72998 2.55977 -0.00588 -0.94224 2.55977 1.37334 0.48813 
2.55982 0.09266 -1.0256 2.55982 1.27481 0.57149 2.57046 0.57717 -1.21354 
2.57046 0.57717 0.75943 2.57046 0.79029 -1.21354 2.57046 0.79029 0.75943 
2.57652 -0.12578 -0.79947 2.57652 1.49324 0.34535 2.5809 -0.16912 -0.73149 
2.5809 1.53658 0.27737 2.58193 0.63047 -1.21634 2.58193 0.63047 0.76223 
2.58193 0.73699 -1.21634 2.58193 0.73699 0.76223 2.58442 -0.20659 -0.66084 
2.58442 1.57405 0.20673 2.58773 -0.04616 -0.89576 2.58773 1.41362 0.44165 
2.59189 0.26189 -1.12191 2.59189 0.26189 0.6678 2.59189 1.10557 -1.12191 
2.59189 1.10557 0.6678 2.59272 0.68373 -1.21623 2.59272 0.68373 0.76212 
2.59457 0.36575 -1.16344 2.59457 0.36575 0.70932 2.59457 1.00172 -1.16344 
2.59457 1.00172 0.70932 2.59542 0.47241 -1.19298 2.59542 0.47241 0.73887 
2.59542 0.89506 -1.19298 2.59542 0.89506 0.73887 2.59557 0.14789 -1.05802 
2.59557 1.21957 0.60391 2.59675 0.04413 -0.98084 2.59675 1.32333 0.52672 
2.60758 0.52469 -1.20101 2.60758 0.52469 0.7469 2.60758 0.84277 -1.20101 
2.60758 0.84277 0.7469 2.61131 -0.14408 -0.76315 2.61131 1.51154 0.30904 
2.61505 -0.08345 -0.84581 2.61505 1.45091 0.3917 2.61523 -0.1844 -0.69366 
2.61523 1.55186 0.23954 2.61927 0.57744 -1.20618 2.61927 0.57744 0.75206 
2.61927 0.79002 -1.20618 2.61927 0.79002 0.75206 2.62511 0.00204 -0.93643 
2.62511 1.36543 0.48232 2.62984 0.31573 -1.13853 2.62984 0.31573 0.68441 
2.62984 1.05173 -1.13853 2.62984 1.05173 0.68441 2.63045 0.63051 -1.20846 
2.63045 0.63051 0.75434 2.63045 0.73695 -1.20846 2.63045 0.73695 0.75434 
2.63052 0.20663 -1.08631 2.63052 1.16083 0.6322 2.63158 0.42128 -1.17399 
2.63158 0.42128 0.71987 2.63158 0.94619 -1.17399 2.63158 0.94619 0.71987 
2.63292 0.09756 -1.01539 2.63292 1.2699 0.56127 2.64108 -0.11708 -0.79331 
2.64108 0.68373 -1.20784 2.64108 0.68373 0.75373 2.64108 1.48454 0.3392 
2.6448 0.47223 -1.184 2.6448 0.47223 0.72989 2.6448 0.89523 -1.184 
2.6448 0.89523 0.72989 2.64562 -0.16001 -0.7253 2.64562 1.52748 0.27118 
2.64965 -0.19762 -0.65337 2.64965 1.56508 0.19926 2.65266 -0.03696 -0.8888 
2.65266 1.40442 0.43468 2.65694 0.52466 -1.19152 2.65694 0.52466 0.73741 
2.65694 0.8428 -1.19152 2.65694 0.8428 0.73741 2.6629 0.05547 -0.97422 
2.6629 1.31199 0.5201 2.66386 0.26757 -1.10986 2.66386 0.26757 0.65575 
2.66386 1.09989 -1.10986 2.66386 1.09989 0.65575 2.66693 0.37127 -1.15094 
2.66693 0.37127 0.69682 2.66693 0.99619 -1.15094 2.66693 0.99619 0.69682 
2.66808 0.15414 -1.04572 2.66808 1.21332 0.5916 2.66874 0.57778 -1.19616 
2.66874 0.57778 0.74204 2.66874 0.78968 -1.19616 2.66874 0.78968 0.74204 
2.67551 -0.13351 -0.75568 2.67551 1.50097 0.30157 2.67926 -0.07267 -0.83816 
2.67926 1.44013 0.38404 2.67988 0.63094 -1.19789 2.67988 0.63094 0.74377 
2.67988 0.73652 -1.19789 2.67988 0.73652 0.74377 2.68015 -0.17367 -0.68534 
2.68015 1.54114 0.23123 2.68064 0.42155 -1.16311 2.68064 0.42155 0.709 
2.68064 0.94591 -1.16311 2.68064 0.94591 0.709 2.68897 0.68373 -1.19709 
2.68897 0.68373 0.74297 2.69105 0.01445 -0.92849 2.69105 1.35301 0.47438 
2.69368 0.47258 -1.17261 2.69368 0.47258 0.7185 2.69368 0.89488 -1.17261 
2.69368 0.89488 0.7185 2.69862 0.11066 -1.00665 2.69862 1.2568 0.55254 
2.70135 0.3226 -1.12393 2.70135 0.3226 0.66982 2.70135 1.04486 -1.12393 
2.70135 1.04486 0.66982 2.70206 0.21355 -1.07166 2.70206 0.21355 0.61755 
2.70206 1.15391 -1.07166 2.70206 1.15391 0.61755 2.70481 -0.10494 -0.78473 
2.70481 1.47241 0.33062 2.70605 0.52525 -1.17956 2.70605 0.52525 0.72544 
2.70605 0.84221 -1.17956 2.70605 0.84221 0.72544 2.71027 -0.14741 -0.7163 
2.71027 1.51488 0.26218 2.71398 -0.18478 -0.64403 2.71398 1.55224 0.18992 
2.71574 0.37195 -1.13812 2.71574 0.37195 0.684 2.71574 0.99551 -1.13812 
2.71574 0.99551 0.684 2.71764 0.57838 -1.18367 2.71764 0.57838 0.72956 
2.71764 0.78908 -1.18367 2.71764 0.78908 0.72956 2.71861 -0.02363 -0.87922 
2.71861 1.39109 0.42511 2.72736 0.63098 -1.18521 2.72736 0.63098 0.73109 
2.72736 0.73648 -1.18521 2.72736 0.73648 0.73109 2.72806 0.06968 -0.9642 
2.72806 1.29779 0.51008 2.72938 0.42244 -1.14978 2.72938 0.42244 0.69567 
2.72938 0.94502 -1.14978 2.72938 0.94502 0.69567 2.73344 0.16922 -1.03493 
2.73344 1.19824 0.58081 2.73467 0.27548 -1.09308 2.73467 0.27548 0.63897 
2.73467 1.09198 -1.09308 2.73467 1.09198 0.63897 2.73628 0.68373 -1.184 
2.73628 0.68373 0.72988 2.73972 -0.11922 -0.7457 2.73972 1.48669 0.29158 
2.74193 0.47347 -1.15884 2.74193 0.47347 0.70472 2.74193 0.89399 -1.15884 
2.74193 0.89399 0.70472 2.74425 -0.15903 -0.67515 2.74425 1.5265 0.22104 
2.7449 -0.05808 -0.82737 2.7449 1.42554 0.37326 2.74708 -0.19274 -0.60275 
2.74969 0.32394 -1.10928 2.74969 0.32394 0.65517 2.74969 1.04352 -1.10928 
2.74969 1.04352 0.65517 2.75422 0.52629 -1.16525 2.75422 0.52629 0.71114 
2.75422 0.84117 -1.16525 2.75422 0.84117 0.71114 2.7564 0.02981 -0.91701 
2.7564 1.33765 0.46289 2.76362 0.12667 -0.99438 2.76362 1.2408 0.54027 
2.76385 0.37342 -1.12298 2.76385 0.37342 0.66886 2.76385 0.99404 -1.12298 
2.76385 0.99404 0.66886 2.76477 0.57842 -1.16902 2.76477 0.57842 0.7149 
2.76477 0.78904 -1.16902 2.76477 0.78904 0.7149 2.76675 0.23011 -1.05853 
2.76675 0.23011 0.60441 2.76675 1.13735 -1.05853 2.76675 1.13735 0.60441 
2.76743 -0.08943 -0.77377 2.76743 1.4569 0.31965 2.77376 -0.13114 -0.70513 
2.77376 1.4986 0.25102 2.77443 0.63111 -1.17012 2.77443 0.63111 0.716 
2.77443 0.73636 -1.17012 2.77443 0.73636 0.716 2.77712 0.42379 -1.13413 
2.77712 0.42379 0.68002 2.77712 0.94368 -1.13413 2.77712 0.94368 0.68002 
2.77714 -0.16813 -0.63286 2.77714 1.53559 0.17874 2.78288 0.68373 -1.1686 
2.78288 0.68373 0.71449 2.78331 -0.00704 -0.86663 2.78331 1.3745 0.41252 
2.78455 0.27465 -1.07443 2.78455 0.27465 0.62031 2.78455 1.09281 -1.07443 
2.78455 1.09281 0.62031 2.78944 0.47488 -1.14271 2.78944 0.47488 0.6886 
2.78944 0.89258 -1.14271 2.78944 0.89258 0.6886 2.79194 0.08667 -0.95083 
2.79194 1.28079 0.49671 2.79746 0.18668 -1.02041 2.79746 1.18078 0.5663 
2.79952 0.32333 -1.09027 2.79952 0.32333 0.63615 2.79952 1.04413 -1.09027 
2.79952 1.04413 0.63615 2.80079 0.52658 -1.1487 2.80079 0.52658 0.69459 
2.80079 0.84089 -1.1487 2.80079 0.84089 0.69459 2.80165 -0.10183 -0.73341 
2.80165 1.4693 0.2793 2.80678 -0.0404 -0.81482 2.80678 1.40786 0.36071 
2.80683 -0.14065 -0.66316 2.80683 1.50812 0.20905 2.80952 -0.174 -0.59058 
2.80952 1.54146 0.13647 2.81113 0.57871 -1.15207 2.81113 0.57871 0.69796 
2.81113 0.78875 -1.15207 2.81113 0.78875 0.69796 2.81379 0.37328 -1.10361 
2.81379 0.37328 0.6495 2.81379 0.99419 -1.10361 2.81379 0.99419 0.6495 
2.81593 0.23025 -1.03792 2.81593 0.23025 0.58381 2.81593 1.13721 -1.03792 
2.81593 1.13721 0.58381 2.81983 0.04788 -0.90229 2.81983 1.31958 0.44818 
2.82043 0.63115 -1.15282 2.82043 0.63115 0.6987 2.82043 0.73631 -1.15282 
2.82043 0.73631 0.6987 2.82667 0.14538 -0.9789 2.82667 1.22208 0.52478 
2.82697 0.42383 -1.11436 2.82697 0.42383 0.66025 2.82697 0.94364 -1.11436 
2.82697 0.94364 0.66025 2.82868 -0.07061 -0.76046 2.82868 0.68373 -1.15094 
2.82868 0.68373 0.69682 2.82868 1.43808 0.30635 2.83346 0.27498 -1.05337 
2.83346 0.27498 0.59925 2.83346 1.09248 -1.05337 2.83346 1.09248 0.59925 
2.835 -0.11192 -0.69139 2.835 1.47939 0.23727 2.83884 -0.14774 -0.6199 
2.83884 1.5152 0.16579 2.83999 0.47649 -1.1225 2.83999 0.47649 0.66839 
2.83999 0.89097 -1.1225 2.83999 0.89097 0.66839 2.84454 0.013 -0.85258 
2.84454 1.35446 0.39847 2.84596 0.18776 -0.9978 2.84596 0.18776 0.54368 
2.84596 1.1797 0.54368 2.84864 0.32398 -1.06876 2.84864 0.32398 0.61464 
2.84864 1.04348 -1.06876 2.84864 1.04348 0.61464 2.85121 0.52835 -1.12798 
2.85121 0.52835 0.67386 2.85121 0.83912 -1.12798 2.85121 0.83912 0.67386 
2.85179 -0.16813 -0.5582 2.85179 1.53559 0.10409 2.85424 0.10638 -0.93416 
2.85424 1.26108 0.48005 2.86154 0.58091 -1.1308 2.86154 0.58091 0.67668 
2.86154 0.78655 -1.1308 2.86154 0.78655 0.67668 2.86224 -0.08108 -0.71878 
2.86224 1.44855 0.26467 2.86266 0.37402 -1.08173 2.86266 0.37402 0.62761 
2.86266 0.99344 -1.08173 2.86266 0.99344 0.62761 2.86429 0.23165 -1.01487 
2.86429 0.23165 0.56076 2.86429 1.13581 -1.01487 2.86429 1.13581 0.56076 
2.86722 -0.11948 -0.64828 2.86722 1.48694 0.19417 2.86755 -0.01933 -0.79977 
2.86755 1.38679 0.34565 2.87069 0.63345 -1.13099 2.87069 0.63345 0.67688 
2.87069 0.73401 -1.13099 2.87069 0.73401 0.67688 2.87355 0.68373 -1.13105 
2.87355 0.68373 0.67693 2.87431 0.14765 -0.95449 2.87431 1.21981 0.50037 
2.87666 0.42598 -1.09198 2.87666 0.42598 0.63786 2.87666 0.94148 -1.09198 
2.87666 0.94148 0.63786 2.88007 0.06986 -0.8864 2.88007 1.29761 0.43229 
2.88128 0.27647 -1.02997 2.88128 0.27647 0.57585 2.88128 1.09099 -1.02997 
2.88128 1.09099 0.57585 2.8821 -0.14065 -0.58789 2.88828 -0.04856 -0.74487 
2.88828 1.41602 0.29075 2.88937 0.47871 -1.09963 2.88937 0.47871 0.64552 
2.88937 0.88875 -1.09963 2.88937 0.88875 0.64552 2.89331 0.19026 -0.97298 
2.89331 1.1772 0.51887 2.89458 -0.08928 -0.67564 2.89458 1.45674 0.22153 
2.89635 0.3257 -1.04498 2.89635 0.3257 0.59086 2.89635 1.04176 -1.04498 
2.89635 1.04176 0.59086 2.9007 0.53084 -1.10448 2.9007 0.53084 0.65037 
2.9007 0.83662 -1.10448 2.9007 0.83662 0.65037 2.90131 0.1093 -0.90729 
2.90131 1.25816 0.45318 2.90403 0.03596 -0.83582 2.90403 1.3315 0.3817 
2.91032 -0.11192 -0.61607 2.91072 0.58341 -1.10681 2.91072 0.58341 0.6527 
2.91072 0.78405 -1.10681 2.91072 0.78405 0.6527 2.91117 0.23412 -0.98959 
2.91117 1.13334 -0.98959 2.91117 1.13334 0.53548 2.91153 0.37667 -1.05711 
2.91153 0.37667 0.603 2.91153 0.99079 -1.05711 2.91153 0.99079 0.603 
2.91465 0.63351 -1.10901 2.91465 0.63351 0.6549 2.91465 0.73395 -1.10901 
2.91465 0.73395 0.6549 2.91739 0.68373 -1.10898 2.91739 0.68373 0.65486 
2.92086 -0.05722 -0.70192 2.92086 1.42468 0.24781 2.92122 0.15091 -0.92724 
2.92122 1.21655 0.47313 2.92535 0.42886 -1.06685 2.92535 0.42886 0.61274 
2.92535 0.9386 -1.06685 2.92535 0.9386 0.61274 2.92604 0.00484 -0.78263 
2.92604 1.36262 0.32851 2.92612 0.0742 -0.85788 2.92612 1.29327 0.40377 
2.92787 0.27912 -1.00429 2.92787 1.08835 -1.00429 2.92787 1.08835 0.55017 
2.93744 0.48154 -1.07417 2.93744 0.48154 0.62006 2.93744 0.88592 -1.07417 
2.93744 0.88592 0.62006 2.9402 0.1941 -0.9454 2.9402 1.17336 0.49128 
2.94417 0.32915 -1.01832 2.94417 1.03831 -1.01832 2.94417 1.03831 0.5642 
2.94599 -0.02338 -0.72706 2.94599 1.39084 0.27294 2.94704 0.11392 -0.87841 
2.94704 1.25355 0.4243 2.94856 0.53384 -1.0785 2.94856 0.53384 0.62439 
2.94856 0.83362 -1.0785 2.94856 0.83362 0.62439 2.94906 0.04169 -0.8056 
2.94906 1.32577 0.35148 2.95375 0.58351 -1.0827 2.95375 0.58351 0.62859 
2.95375 0.78395 -1.0827 2.95375 0.78395 0.62859 2.95768 0.63367 -1.08477 
2.95768 0.63367 0.63066 2.95768 0.73379 -1.08477 2.95768 0.73379 0.63066 
2.95787 0.23827 -0.9616 2.95787 1.12919 0.50748 2.959 0.38025 -1.03 
2.959 0.38025 0.57589 2.959 0.98722 -1.03 2.959 0.98722 0.57589 
2.96009 0.68373 -1.08479 2.96009 0.68373 0.63067 2.967 0.15598 -0.8979 
2.967 1.21148 0.44379 2.96992 0.01217 -0.75099 2.96992 1.35529 0.29687 
2.97095 0.08033 -0.82733 2.97095 1.28714 0.37322 2.9723 0.43224 -1.0393 
2.9723 0.43224 0.58519 2.9723 0.93523 -1.0393 2.9723 0.93523 0.58519 
2.97308 0.28291 -0.9764 2.97308 1.08455 0.52229 2.98405 0.48497 -1.0462 
2.98405 0.48497 0.59208 2.98405 0.88249 -1.0462 2.98405 0.88249 0.59208 
2.98563 0.19939 -0.91568 2.98563 1.16807 0.46157 2.98919 0.33321 -0.99 
2.98919 1.03425 0.53588 2.99048 0.53423 -1.05239 2.99048 0.53423 0.59828 
2.99048 0.83324 -1.05239 2.99048 0.83324 0.59828 2.99129 0.12021 -0.84762 
2.99129 1.24725 0.3935 2.99259 0.04934 -0.77366 2.99259 1.31812 0.31954 
2.99556 0.58385 -1.05652 2.99556 0.58385 0.6024 2.99556 0.78361 -1.05652 
2.99556 0.78361 0.6024 2.99925 0.63373 -1.05856 2.99925 0.63373 0.60445 
2.99925 0.73373 -1.05856 2.99925 0.73373 0.60445 3.00156 0.68373 -1.05853 
3.00156 0.68373 0.60441 3.0019 0.24308 -0.93189 3.0019 1.12439 0.47778 
3.00395 0.38482 -1.00123 3.00395 0.98264 0.54711 3.01102 0.16263 -0.86674 
3.01102 1.20483 0.41263 3.01395 0.08803 -0.79501 3.01395 1.27943 0.3409 
3.01681 0.28784 -0.94639 3.01681 1.07962 0.49228 3.01701 0.43704 -1.01005 
3.01701 0.93042 -1.01005 3.01701 0.93042 0.55594 3.02519 0.48515 -1.01769 
3.02519 0.88232 -1.01769 3.02519 0.88232 0.56357 3.02845 0.20518 -0.88412 
3.02845 1.16229 0.43 3.03163 0.53448 -1.02377 3.03163 0.53448 0.56966 
3.03163 0.83299 -1.02377 3.03163 0.83299 0.56966 3.03293 0.33853 -0.95941 
3.03293 1.02893 0.5053 3.03393 0.12816 -0.81499 3.03393 1.2393 0.36088 
3.03681 0.58442 -1.02773 3.03681 0.58442 0.57361 3.03681 0.78304 -1.02773 
3.03681 0.78304 0.57361 3.04049 0.63437 -1.02964 3.04049 0.63437 0.57553 
3.04049 0.73309 -1.02964 3.04049 0.73309 0.57553 3.04169 0.68373 -1.03026 
3.04169 0.68373 0.57615 3.04453 0.24913 -0.90002 3.04453 1.11834 0.4459 
3.0473 0.39026 -0.97023 3.0473 0.9772 0.51612 3.0525 0.16963 -0.83356 
3.0525 1.19783 0.37945 3.05683 0.43774 -0.97963 3.05683 0.92972 0.52551 
3.05891 0.29389 -0.91434 3.05891 1.07357 0.46022 3.06488 0.48582 -0.98719 
3.06488 0.88165 0.53308 3.06655 0.12021 -0.77235 3.0696 0.21233 -0.85067 
3.0696 1.15513 0.39656 3.07151 0.53534 -0.99302 3.07151 0.83212 -0.99302 
3.07151 0.83212 0.53891 3.07476 0.34486 -0.92693 3.07476 1.0226 0.47281 
3.07657 0.58524 -0.99691 3.07657 0.58524 0.5428 3.07657 0.78222 -0.99691 
3.07657 0.78222 0.5428 3.07925 0.63443 -0.99943 3.07925 0.63443 0.54532 
3.07925 0.73303 -0.99943 3.07925 0.73303 0.54532 3.08039 0.68373 -1.00007 
3.08039 0.68373 0.54595 3.08521 0.25618 -0.86627 3.08521 1.11129 0.41216 
3.08568 0.16263 -0.79209 3.08578 0.39148 -0.93787 3.08578 0.97598 0.48376 
3.0953 0.43905 -0.94715 3.0953 0.92841 0.49304 3.09927 0.30105 -0.88034 
3.09927 1.06641 0.42622 3.10302 0.48698 -0.9548 3.10302 0.88048 0.50068 
3.10305 0.20518 -0.80952 3.10305 1.16229 0.3554 3.10963 0.53659 -0.9605 
3.10963 0.83087 0.50639 3.11176 0.34684 -0.89283 3.11176 1.02062 0.43872 
3.11394 0.58536 -0.96473 3.11394 0.7821 0.51062 3.11665 0.6346 -0.96719 
3.11665 0.73286 -0.96719 3.11665 0.73286 0.51308 3.11755 0.68373 -0.96801 
3.11755 0.68373 0.51389 3.11895 0.24913 -0.82559 3.11895 1.11834 0.37148 
3.12265 0.39345 -0.90372 3.12265 0.97402 0.4496 3.13191 0.44075 -0.91297 
3.13191 0.92671 0.45886 3.13327 0.29389 -0.83997 3.13327 1.07357 0.38586 
3.13951 0.48864 -0.92058 3.13951 0.87882 0.46646 3.14545 0.537 -0.92651 
3.14545 0.83046 0.4724 3.14586 0.34486 -0.85582 3.14586 1.0226 0.40171 
3.14969 0.58571 -0.93076 3.14969 0.78175 0.47664 3.15225 0.63466 -0.93331 
3.15225 0.7328 0.4792 3.1531 0.68373 -0.93416 3.15681 0.39148 -0.86685 
3.15681 0.97598 0.41273 3.16609 0.43905 -0.87636 3.16609 0.92841 0.42225 
3.17373 0.48698 -0.88408 3.17373 0.88048 0.42997 3.17834 0.33853 -0.814 
3.17943 0.53659 -0.89069 3.17943 0.83087 0.43658 3.18367 0.58536 -0.89501 
3.18367 0.7821 0.44089 3.18613 0.6346 -0.89772 3.18917 0.39026 -0.82836 
3.18917 0.9772 0.37425 3.19856 0.43774 -0.8379 3.19856 0.92972 0.38378 
3.20613 0.48582 -0.84594 3.20613 0.88165 0.39183 3.21196 0.53534 -0.85258 
3.21196 0.83212 0.39847 3.21585 0.58524 -0.85763 3.21585 0.78222 0.40352 
3.22899 0.43704 -0.79808 3.22899 0.93042 0.34396 3.23662 0.48515 -0.80625 
3.23662 0.88232 0.35214 3.24271 0.53448 -0.81269 3.24271 0.83299 0.35858 
3.26513 0.48497 -0.76511 3.27133 0.53423 -0.77155 0.38657 1.11608 -0.85947 
0.41412 1.11946 -0.90643 0.42342 1.06747 -0.89312 0.43511 1.01638 -0.87829 
0.44337 1.12426 -0.95113 0.44914 0.96634 -0.86199 0.4522 1.07205 -0.93807 
0.46343 1.02043 -0.92331 0.47379 1.12496 -0.99095 0.47702 0.97013 -0.90721 
0.48319 1.07748 -0.98142 0.49183 0.9255 -0.89199 0.49401 1.02575 -0.96705 
0.50627 1.12628 -1.02942 0.50703 0.97506 -0.95093 0.50802 0.88132 -0.87433 
0.51555 1.0787 -1.0199 0.52153 0.9303 -0.93602 0.52618 0.83813 -0.85534 
0.5265 1.03208 -1.00888 0.53774 0.88661 -0.91975 0.53908 0.98111 -0.99303 
0.54045 1.12797 -1.06603 0.54613 0.79652 -0.83543 0.54971 1.08067 -1.05677 
0.55341 0.93635 -0.97865 0.55552 0.8432 -0.90112 0.56059 1.03406 -1.04589 
0.56931 0.8924 -0.96257 0.57308 0.98827 -1.0334 0.57501 0.80114 -0.88116 
0.57706 1.12628 -1.10021 0.58658 1.0787 -1.09093 0.58668 0.84985 -0.94514 
0.58715 0.9434 -1.01933 0.59554 0.76142 -0.86024 0.5976 1.03208 -1.07998 
0.60275 0.89956 -1.00373 0.6058 0.80743 -0.92541 0.60748 1.17304 -1.14025 
0.61345 0.98111 -1.0674 0.61553 1.12496 -1.13269 0.6176 0.72318 -0.83816 
0.61986 0.85685 -0.98662 0.62506 1.07748 -1.12329 0.62609 0.76755 -0.90507 
0.62783 0.93635 -1.05307 0.63843 0.81538 -0.96805 0.63943 1.02575 -1.11247 
0.64391 0.8924 -1.03717 0.64717 1.17237 -1.17074 0.64782 0.72892 -0.88318 
0.65366 0.6679 -0.80168 0.65535 1.12426 -1.16311 0.65555 0.97506 -1.09945 
0.65841 0.77525 -0.94807 0.66134 0.84985 -1.0198 0.66841 1.07205 -1.15428 
0.67046 0.9303 -1.08495 0.6708 0.69206 -0.86016 0.67977 0.73656 -0.92671 
0.68107 0.80743 -1.00068 0.68187 1.22145 -1.20545 0.68317 1.02043 -1.14305 
0.68673 0.88661 -1.06874 0.68831 1.1722 -1.19925 0.69296 0.61661 -0.7628 
0.69927 0.97013 -1.12946 0.70005 1.11946 -1.19236 0.70141 0.76755 -0.98039 
0.70243 0.69939 -0.90405 0.70536 0.8432 -1.05096 0.70856 0.63866 -0.8224 
0.71336 1.06747 -1.18306 0.71449 0.9255 -1.11465 0.72001 0.58539 -0.73577 
0.7233 0.72892 -0.95866 0.7238 1.22106 -1.23156 0.7238 1.22106 0.47133 
0.72532 0.80114 -1.03147 0.72637 0.66385 -0.88011 0.72819 1.01638 -1.17137 
0.73215 0.88132 -1.09846 0.73464 0.60614 -0.79637 0.73492 1.16877 -1.22723 
0.74449 0.96634 -1.15734 0.74624 0.76142 -1.01094 0.74632 0.69206 -0.93568 
0.74701 1.11608 -1.21991 0.74829 0.55608 -0.70788 0.75114 0.83813 -1.0803 
0.7515 0.63 -0.85498 0.75771 1.32073 0.50184 0.76083 1.06389 -1.21017 
0.76119 0.92134 -1.14265 0.76164 1.27063 -1.25987 0.76164 1.27063 0.49964 
0.76203 0.5753 -0.76913 0.76832 0.72318 -0.98888 0.77105 0.79652 -1.06035 
0.77166 1.21806 -1.25754 0.77166 1.21806 0.49731 0.77601 1.01293 -1.19803 
0.77778 0.59794 -0.8287 0.77905 0.87748 -1.12604 0.78299 1.16593 -1.25269 
0.78299 1.16593 0.49246 0.78408 0.63866 -0.89792 0.79026 0.54657 -0.74095 
0.79108 0.96369 -1.18302 0.79229 0.75708 -1.03946 0.79569 1.1132 -1.24503 
0.79569 1.1132 0.48481 0.79805 0.83487 -1.10754 0.79881 1.37095 0.52388 
0.80167 1.32067 -1.28405 0.80167 1.32067 0.52382 0.80167 1.42123 0.52382 
0.8048 0.6679 -0.95282 0.80514 0.56774 -0.80134 0.80807 0.91887 -1.16793 
0.80969 1.06124 -1.23479 0.80969 1.06124 0.47456 0.81011 0.60614 -0.87184 
0.81081 1.26813 -1.28385 0.81081 1.26813 0.52362 0.81081 1.47377 0.52362 
0.81812 0.7936 -1.08722 0.82115 1.21557 -1.28103 0.82115 1.21557 0.52081 
0.82372 1.01121 -1.22181 0.8264 0.87498 -1.15086 0.82782 0.70022 -1.00564 
0.83237 1.16371 -1.27556 0.83237 1.16371 0.51533 0.83352 0.53948 -0.77296 
0.83735 0.5753 -0.84445 0.83889 0.9622 -1.20643 0.84368 0.61661 -0.91352 
0.84368 1.37095 0.54377 0.84539 1.11105 -1.26742 0.84539 1.11105 0.50719 
0.84569 0.8326 -1.13195 0.85193 1.31837 -1.30587 0.85193 1.31837 0.54564 
0.85193 1.42354 0.54564 0.85253 0.73511 -1.05535 0.85642 0.91747 -1.19098 
0.85857 1.0605 -1.25667 0.85857 1.0605 0.49644 0.86123 1.26593 -1.30513 
0.86123 1.26593 0.5449 0.86123 1.47597 0.5449 0.86553 0.54657 -0.81622 
0.86558 0.64682 -0.96788 0.87071 0.58539 -0.88647 0.87157 1.2138 -1.30176 
0.87157 1.2138 0.54153 0.87157 1.52811 0.54153 0.87284 1.01055 -1.24332 
0.87284 1.01055 0.4831 0.8749 0.8739 -1.17347 0.88042 0.77389 -1.10388 
0.88292 1.16211 -1.29577 0.88292 1.16211 0.53554 0.88292 1.5798 0.53554 
0.88781 0.96187 -1.22748 0.88781 0.96187 0.46726 0.88781 1.78003 0.46726 
0.88905 0.68018 -1.01969 0.88948 1.37095 -1.32166 0.88948 1.37095 0.56143 
0.89304 2.25287 -0.04679 0.89522 2.22281 0.02569 0.89524 1.11101 -1.28719 
0.89524 1.11101 0.52696 0.89524 1.6309 0.52696 0.89793 1.31833 -1.32317 
0.89793 1.31833 0.56295 0.89793 1.42358 0.56295 0.8986 0.55608 -0.85819 
0.90493 0.59779 -0.92682 0.90561 0.91733 -1.21158 0.90561 0.91733 0.45136 
0.90561 1.82457 0.45136 0.90759 1.26564 -1.32207 0.90759 1.26564 0.56185 
0.90759 1.47626 0.56185 0.9085 1.06065 -1.27603 0.9085 1.06065 0.51581 
0.9085 1.68126 0.51581 0.90874 0.81389 -1.14744 0.90874 1.92802 0.38721 
0.91596 0.71703 -1.07006 0.91596 2.02487 0.30984 0.91814 1.21351 -1.31831 
0.91814 1.21351 0.55808 0.91814 1.52839 0.55808 0.92267 1.01116 -1.26234 
0.92267 1.01116 0.50211 0.92267 1.73074 0.50211 0.92404 2.27494 -0.07779 
0.92528 2.24742 -0.00443 0.92746 0.62915 -0.98043 0.92746 2.11276 0.2202 
0.92811 0.52819 -0.82821 0.92811 2.21372 0.06798 0.93043 1.16069 -1.31189 
0.93043 1.16069 0.55166 0.93043 1.58121 0.55166 0.93264 0.568 -0.89876 
0.93264 2.17391 0.13853 0.93608 1.37095 -1.33705 0.93608 1.37095 0.57683 
0.93769 0.9627 -1.24614 0.93769 0.9627 0.48591 0.93769 1.7792 0.48591 
0.93892 0.85644 -1.18799 0.93892 1.88546 0.42776 0.94298 1.10966 -1.30284 
0.94298 1.10966 0.54261 0.94298 1.63224 0.54261 0.9443 0.7569 -1.11725 
0.9443 1.98501 0.35703 0.945 1.3182 -1.33826 0.945 1.3182 0.57803 
0.945 1.4237 -1.33826 0.945 1.4237 0.57803 0.95374 0.66359 -1.03228 
0.95374 2.07831 0.27205 0.95472 1.2656 -1.33673 0.95472 1.2656 0.5765 
0.95472 1.4763 0.5765 0.95577 2.29483 -0.10952 0.95627 2.27003 -0.03559 
0.95662 1.05917 -1.29117 0.95662 1.05917 0.53095 0.95662 1.68273 0.53095 
0.95838 2.23947 0.03686 0.96209 0.53981 -0.86935 0.96209 2.2021 0.10913 
0.96631 1.21247 -1.33261 0.96631 1.21247 0.57239 0.96631 1.52944 0.57239 
0.96755 0.58228 -0.93779 0.96755 2.15963 0.17756 0.9703 0.90077 -1.22472 
0.9703 0.90077 0.46449 0.9703 1.84113 0.46449 0.97101 1.00982 -1.27699 
0.97101 1.00982 0.51676 0.97101 1.73208 0.51676 0.97374 0.79788 -1.15971 
0.97374 1.94402 0.39948 0.97868 1.1598 -1.32567 0.97868 1.1598 0.56544 
0.97868 1.5821 0.56544 0.9813 0.70168 -1.08155 0.9813 2.04023 0.32132 
0.98339 1.37095 -1.35015 0.98339 1.37095 0.58992 0.98789 2.29033 -0.06727 
0.98815 2.3125 -0.1419 0.98924 2.26243 0.00594 0.99172 1.10877 -1.31617 
0.99172 1.10877 0.55594 0.99172 1.63313 0.55594 0.99221 0.51355 -0.8384 
0.99221 2.22836 0.07817 0.99248 1.31816 -1.35094 0.99248 1.31816 0.59072 
0.99248 1.42374 -1.35094 0.99248 1.42374 0.59072 0.99309 0.61455 -0.99121 
0.99309 2.12735 0.23098 0.99685 0.55371 -0.90874 0.99685 2.18819 0.14851 
1.00362 1.265 -1.34922 1.00362 1.265 0.58899 1.00362 1.4769 -1.34922 
1.00362 1.4769 0.58899 1.00427 0.84136 -1.19878 1.00427 1.90054 0.43855 
1.00542 1.05849 -1.30399 1.00542 1.05849 0.54377 1.00542 1.68341 0.54377 
1.0085 0.95479 -1.26292 1.0085 0.95479 0.50269 1.0085 1.78711 0.50269 
1.00946 0.74269 -1.12727 1.00946 1.99921 0.36704 1.01542 1.21188 -1.34458 
1.01542 1.21188 0.58435 1.01542 1.53002 -1.34458 1.01542 1.53002 0.58435 
1.0197 0.65027 -1.04185 1.0197 2.09164 0.28163 1.02069 2.28322 -0.02592 
1.0223 2.31044 -0.10494 1.02271 2.2523 0.0462 1.02674 0.52721 -0.87835 
1.02674 2.2147 0.11812 1.02756 1.15945 -1.33706 1.02756 1.15945 0.57683 
1.02756 1.58246 0.57683 1.03128 0.57014 -0.94637 1.03128 1.37095 -1.3609 
1.03128 1.37095 0.60067 1.03128 2.17176 0.18614 1.03944 0.78478 -1.16845 
1.03944 1.95712 0.40822 1.04078 1.1085 -1.32704 1.04078 1.1085 0.56682 
1.04078 1.63341 0.56682 1.04183 0.89385 -1.23937 1.04183 0.89385 0.47914 
1.04183 1.84805 0.47914 1.04191 1.31773 -1.36151 1.04191 1.31773 0.60128 
1.04191 1.42417 -1.36151 1.04191 1.42417 0.60128 1.04252 1.00295 -1.29158 
1.04252 1.00295 0.53136 1.04252 1.73895 0.53136 1.04725 0.68926 -1.08949 
1.04725 2.05265 0.32926 1.05309 1.26466 -1.35923 1.05309 1.26466 0.59901 
1.05309 1.47724 -1.35923 1.05309 1.47724 0.59901 1.05407 2.27353 0.01444 
1.05498 2.30383 -0.06331 1.05712 2.23908 0.08648 1.05731 0.60377 -0.99887 
1.05731 2.13813 0.23864 1.06105 0.54314 -0.91621 1.06105 2.19877 0.15598 
1.06477 1.21191 -1.35407 1.06477 1.21191 0.59384 1.06477 1.52999 -1.35407 
1.06477 1.52999 0.59384 1.07561 0.73135 -1.13389 1.07561 2.01055 0.37366 
1.07679 0.83511 -1.21108 1.07679 1.90679 0.45085 1.07694 1.15963 -1.34604 
1.07694 1.15963 0.58581 1.07694 1.58228 -1.34604 1.07694 1.58228 0.58581 
1.07779 1.05297 -1.3165 1.07779 1.05297 0.55627 1.07779 1.68894 0.55627 
1.07964 1.37095 -1.36929 1.07964 1.37095 0.60906 1.08047 0.94911 -1.27497 
1.08047 0.94911 0.51474 1.08047 1.79279 0.51474 1.08463 0.64106 -1.04882 
1.08463 2.10084 0.28859 1.08794 2.26127 0.05367 1.08839 2.29453 -0.02239 
1.08979 2.32164 -0.10166 1.09042 1.31769 -1.3694 1.09042 1.31769 0.60917 
1.09042 1.42421 -1.3694 1.09042 1.42421 0.60917 1.09146 0.5181 -0.88454 
1.09146 2.2238 0.12432 1.09584 0.56144 -0.95252 1.09584 2.18046 0.1923 
1.10189 1.26439 -1.3666 1.10189 1.26439 0.60637 1.10189 1.47751 -1.3666 
1.10189 1.47751 0.60637 1.11254 0.77988 -1.17866 1.11254 1.96203 0.41843 
1.11259 0.68134 -1.0953 1.11259 2.06056 0.33507 1.1137 1.10379 -1.33716 
1.1137 1.10379 0.57693 1.1137 1.63812 -1.33716 1.1137 1.63812 0.57693 
1.11373 1.21166 -1.3609 1.11373 1.21166 0.60067 1.11373 1.53024 -1.3609 
1.11373 1.53024 0.60067 1.11499 0.88914 -1.24928 1.11499 0.88914 0.48905 
1.11499 1.85277 0.48905 1.11548 0.99833 -1.30145 1.11548 0.99833 0.54122 
1.11548 1.74358 0.54122 1.12218 2.28272 0.01715 1.1222 2.24649 0.09167 
1.12277 0.59645 -1.00414 1.12277 2.14546 0.24391 1.12311 2.31291 -0.06065 
1.12617 0.536 -0.92123 1.12617 2.20591 0.161 1.12835 1.37095 -1.3753 
1.12835 1.37095 0.61507 1.13955 1.31759 -1.37491 1.13955 1.31759 0.61468 
1.13955 1.42432 -1.37491 1.13955 1.42432 0.61468 1.15012 0.83179 -1.21886 
1.15012 1.91012 0.45863 1.15017 0.63503 -1.05288 1.15017 2.10688 0.29265 
1.15077 0.72581 -1.14043 1.15077 2.0161 0.3802 1.15097 1.04917 -1.32392 
1.15097 1.04917 0.56369 1.15097 1.69274 -1.32392 1.15097 1.69274 0.56369 
1.15101 1.26438 -1.37156 1.15101 1.26438 0.61133 1.15101 1.47753 -1.37156 
1.15101 1.47753 0.61133 1.15144 1.15783 -1.35426 1.15144 1.15783 0.59403 
1.15144 1.58408 -1.35426 1.15144 1.58408 0.59403 1.15322 0.94569 -1.28223 
1.15322 0.94569 0.522 1.15322 1.79621 0.522 1.15674 2.30147 -0.02055 
1.15676 0.51268 -0.88856 1.15676 2.22923 0.12834 1.15698 2.26776 0.05683 
1.15792 2.32838 -0.09969 1.16096 0.5562 -0.95623 1.16096 2.1857 0.196 
1.1773 1.37095 -1.37891 1.1773 1.37095 0.61868 1.18813 0.77614 -1.18307 
1.18813 1.96576 0.42284 1.18813 0.88678 -1.25425 1.18813 0.88678 0.49403 
1.18813 1.85512 0.49403 1.18817 0.6776 -1.0997 1.18817 2.0643 0.33947 
1.18817 0.59266 -1.00685 1.18817 2.14925 0.24662 1.18858 1.10258 -1.34269 
1.18858 1.10258 0.58246 1.18858 1.63933 -1.34269 1.18858 1.63933 0.58246 
1.18858 0.99601 -1.30639 1.18858 0.99601 0.54616 1.18858 1.7459 0.54616 
1.1886 1.21045 -1.36643 1.1886 1.21045 0.6062 1.1886 1.53145 -1.36643 
1.1886 1.53145 0.6062 1.18861 1.31755 -1.37797 1.18861 1.31755 0.61774 
1.18861 1.42435 -1.37797 1.18861 1.42435 0.61774 1.1915 2.28707 0.01927 
1.1915 2.31746 -0.05931 1.19151 2.25084 0.09379 1.19151 0.53238 -0.92378 
1.19151 2.20953 0.16356 1.22637 0.51059 -0.8898 1.22637 0.55446 -0.95746 
1.22637 0.63288 -1.05484 1.22637 0.72396 -1.14261 1.22637 0.83021 -1.22131 
1.22637 0.94455 -1.28465 1.22637 0.94455 0.52442 1.22637 1.04825 -1.32661 
1.22637 1.04825 0.56639 1.22637 1.15723 -1.35701 1.22637 1.15723 0.59678 
1.22637 1.26407 -1.37439 1.22637 1.26407 0.61416 1.22637 1.37095 -1.38011 
1.22637 1.37095 0.61989 1.22637 1.47783 -1.37439 1.22637 1.47783 0.61416 
1.22637 1.58468 -1.35701 1.22637 1.58468 0.59678 1.22637 1.69366 -1.32661 
1.22637 1.69366 0.56639 1.22637 1.79735 0.52442 1.22637 1.91169 0.46108 
1.22637 2.01795 0.38238 1.22637 2.10902 0.29461 1.22637 2.18745 0.19724 
1.22637 2.23131 0.12957 1.22637 2.26993 0.05789 1.22637 2.30373 -0.01967 
1.22637 2.33063 -0.09903 1.26122 0.53238 -0.92378 1.26122 2.20953 0.16356 
1.26122 2.25084 0.09379 1.26123 2.31746 -0.05931 1.26123 2.28707 0.01927 
1.26413 1.31755 -1.37797 1.26413 1.31755 0.61774 1.26413 1.42435 -1.37797 
1.26413 1.42435 0.61774 1.26413 1.21045 -1.36643 1.26413 1.21045 0.6062 
1.26413 1.53145 -1.36643 1.26413 1.53145 0.6062 1.26415 0.99601 -1.30639 
1.26415 0.99601 0.54616 1.26415 1.7459 0.54616 1.26415 1.10258 -1.34269 
1.26415 1.10258 0.58246 1.26415 1.63933 -1.34269 1.26415 1.63933 0.58246 
1.26456 0.59266 -1.00685 1.26456 2.14925 0.24662 1.26457 0.6776 -1.0997 
1.26457 2.0643 0.33947 1.2646 0.88678 -1.25425 1.2646 0.88678 0.49403 
1.2646 1.85512 0.49403 1.2646 0.77614 -1.18307 1.2646 1.96576 0.42284 
1.27543 1.37095 -1.37891 1.27543 1.37095 0.61868 1.29177 0.5562 -0.95623 
1.29177 2.1857 0.196 1.29482 2.32838 -0.09969 1.29575 2.26776 0.05683 
1.29598 0.51268 -0.88856 1.29598 2.22923 0.12834 1.29599 2.30147 -0.02055 
1.29951 0.94569 -1.28223 1.29951 0.94569 0.522 1.29951 1.79621 0.522 
1.30129 1.15783 -1.35426 1.30129 1.15783 0.59403 1.30129 1.58408 -1.35426 
1.30129 1.58408 0.59403 1.30173 1.26438 -1.37156 1.30173 1.26438 0.61133 
1.30173 1.47753 -1.37156 1.30173 1.47753 0.61133 1.30177 1.04917 -1.32392 
1.30177 1.04917 0.56369 1.30177 1.69274 -1.32392 1.30177 1.69274 0.56369 
1.30196 0.72581 -1.14043 1.30196 2.0161 0.3802 1.30256 0.63503 -1.05288 
1.30256 2.10688 0.29265 1.30262 0.83179 -1.21886 1.30262 1.91012 0.45863 
1.31318 1.31759 -1.37491 1.31318 1.31759 0.61468 1.31318 1.42432 -1.37491 
1.31318 1.42432 0.61468 1.32438 1.37095 -1.3753 1.32438 1.37095 0.61507 
1.32656 0.536 -0.92123 1.32656 2.20591 0.161 1.32962 2.31291 -0.06065 
1.32996 0.59645 -1.00414 1.32996 2.14546 0.24391 1.33053 2.24649 0.09167 
1.33055 2.28272 0.01715 1.33726 0.99833 -1.30145 1.33726 0.99833 0.54122 
1.33726 1.74358 0.54122 1.33774 0.88914 -1.24928 1.33774 0.88914 0.48905 
1.33774 1.85277 0.48905 1.339 1.21166 -1.3609 1.339 1.21166 0.60067 
1.339 1.53024 -1.3609 1.339 1.53024 0.60067 1.33904 1.10379 -1.33716 
1.33904 1.10379 0.57693 1.33904 1.63812 -1.33716 1.33904 1.63812 0.57693 
1.34015 0.68134 -1.0953 1.34015 2.06056 0.33507 1.34019 0.77988 -1.17866 
1.34019 1.96203 0.41843 1.35084 1.26439 -1.3666 1.35084 1.26439 0.60637 
1.35084 1.47751 -1.3666 1.35084 1.47751 0.60637 1.35689 0.56144 -0.95252 
1.35689 2.18046 0.1923 1.36128 0.5181 -0.88454 1.36128 2.2238 0.12432 
1.36231 1.31769 -1.3694 1.36231 1.31769 0.60917 1.36231 1.42421 -1.3694 
1.36231 1.42421 0.60917 1.36294 2.32164 -0.10166 1.36435 2.29453 -0.02239 
1.3648 2.26127 0.05367 1.3681 0.64106 -1.04882 1.3681 2.10084 0.28859 
1.37226 0.94911 -1.27497 1.37226 0.94911 0.51474 1.37226 1.79279 0.51474 
1.3731 1.37095 -1.36929 1.3731 1.37095 0.60906 1.37494 1.05297 -1.3165 
1.37494 1.05297 0.55627 1.37494 1.68894 -1.3165 1.37494 1.68894 0.55627 
1.3758 1.15963 -1.34604 1.3758 1.15963 0.58581 1.3758 1.58228 -1.34604 
1.3758 1.58228 0.58581 1.37594 0.83511 -1.21108 1.37594 1.90679 0.45085 
1.37712 0.73135 -1.13389 1.37712 2.01055 0.37366 1.38796 1.21191 -1.35407 
1.38796 1.21191 0.59384 1.38796 1.52999 -1.35407 1.38796 1.52999 0.59384 
1.39168 0.54314 -0.91621 1.39168 2.19877 0.15598 1.39542 0.60377 -0.99887 
1.39542 2.13813 0.23864 1.39561 2.23908 0.08648 1.39775 2.30383 -0.06331 
1.39866 2.27353 0.01444 1.39965 1.26466 -1.35923 1.39965 1.26466 0.59901 
1.39965 1.47724 -1.35923 1.39965 1.47724 0.59901 1.40548 0.68926 -1.08949 
1.40548 2.05265 0.32926 1.41021 1.00295 -1.29158 1.41021 1.00295 0.53136 
1.41021 1.73895 0.53136 1.41082 1.31773 -1.36151 1.41082 1.31773 0.60128 
1.41082 1.42417 -1.36151 1.41082 1.42417 0.60128 1.4109 0.89385 -1.23937 
1.4109 0.89385 0.47914 1.4109 1.84805 0.47914 1.41195 1.1085 -1.32704 
1.41195 1.1085 0.56682 1.41195 1.63341 -1.32704 1.41195 1.63341 0.56682 
1.41329 0.78478 -1.16845 1.41329 1.95712 0.40822 1.42146 0.57014 -0.94637 
1.42146 1.37095 -1.3609 1.42146 1.37095 0.60067 1.42146 2.17176 0.18614 
1.42517 1.15945 -1.33706 1.42517 1.15945 0.57683 1.42517 1.58246 -1.33706 
1.42517 1.58246 0.57683 1.426 0.52721 -0.87835 1.426 2.2147 0.11812 
1.43002 2.2523 0.0462 1.43043 2.31044 -0.10494 1.43205 2.28322 -0.02592 
1.43303 0.65027 -1.04185 1.43303 2.09164 0.28163 1.43731 1.21188 -1.34458 
1.43731 1.21188 0.58435 1.43731 1.53002 -1.34458 1.43731 1.53002 0.58435 
1.44327 0.74269 -1.12727 1.44327 1.99921 0.36704 1.44424 0.95479 -1.26292 
1.44424 0.95479 0.50269 1.44424 1.78711 0.50269 1.44731 1.05849 -1.30399 
1.44731 1.05849 0.54377 1.44731 1.68341 -1.30399 1.44731 1.68341 0.54377 
1.44846 0.84136 -1.19878 1.44846 1.90054 0.43855 1.44912 1.265 -1.34922 
1.44912 1.265 0.58899 1.44912 1.4769 -1.34922 1.44912 1.4769 0.58899 
1.45588 0.55371 -0.90874 1.45588 2.18819 0.14851 1.45964 0.61455 -0.99121 
1.45964 2.12735 0.23098 1.46025 1.31816 -1.35094 1.46025 1.31816 0.59072 
1.46025 1.42374 -1.35094 1.46025 1.42374 0.59072 1.46052 0.51355 -0.8384 
1.46052 2.22836 0.07817 1.46102 1.10877 -1.31617 1.46102 1.10877 0.55594 
1.46102 1.63313 -1.31617 1.46102 1.63313 0.55594 1.46349 2.26243 0.00594 
1.46458 2.3125 -0.1419 1.46484 2.29033 -0.06727 1.46935 1.37095 -1.35015 
1.46935 1.37095 0.58992 1.47143 0.70168 -1.08155 1.47143 2.04023 0.32132 
1.47405 1.1598 -1.32567 1.47405 1.1598 0.56544 1.47405 1.5821 -1.32567 
1.47405 1.5821 0.56544 1.47899 0.79788 -1.15971 1.47899 1.94402 0.39948 
1.48172 1.00982 -1.27699 1.48172 1.00982 0.51676 1.48172 1.73208 -1.27699 
1.48172 1.73208 0.51676 1.48244 0.90077 -1.22472 1.48244 0.90077 0.46449 
1.48244 1.84113 0.46449 1.48519 0.58228 -0.93779 1.48519 2.15963 0.17756 
1.48642 1.21247 -1.33261 1.48642 1.21247 0.57239 1.48642 1.52944 -1.33261 
1.48642 1.52944 0.57239 1.49065 0.53981 -0.86935 1.49065 2.2021 0.10913 
1.49436 2.23947 0.03686 1.49611 1.05917 -1.29117 1.49611 1.05917 0.53095 
1.49611 1.68273 -1.29117 1.49611 1.68273 0.53095 1.49647 2.27003 -0.03559 
1.49696 2.29483 -0.10952 1.49802 1.2656 -1.33673 1.49802 1.2656 0.5765 
1.49802 1.4763 -1.33673 1.49802 1.4763 0.5765 1.49899 0.66359 -1.03228 
1.49899 2.07831 0.27205 1.50774 1.3182 -1.33826 1.50774 1.3182 0.57803 
1.50774 1.4237 -1.33826 1.50774 1.4237 0.57803 1.50843 0.7569 -1.11725 
1.50843 1.98501 0.35703 1.50975 1.10966 -1.30284 1.50975 1.10966 0.54261 
1.50975 1.63224 -1.30284 1.50975 1.63224 0.54261 1.51381 0.85644 -1.18799 
1.51381 0.85644 0.42776 1.51381 1.88546 0.42776 1.51504 0.9627 -1.24614 
1.51504 0.9627 0.48591 1.51504 1.7792 0.48591 1.51665 1.37095 -1.33705 
1.51665 1.37095 0.57683 1.52009 0.568 -0.89876 1.52009 2.17391 0.13853 
1.5223 1.16069 -1.31189 1.5223 1.16069 0.55166 1.5223 1.58121 -1.31189 
1.5223 1.58121 0.55166 1.52462 0.52819 -0.82821 1.52462 2.21372 0.06798 
1.52528 0.62915 -0.98043 1.52528 2.11276 0.2202 1.52746 2.24742 -0.00443 
1.52869 2.27494 -0.07779 1.53007 1.01116 -1.26234 1.53007 1.01116 0.50211 
1.53007 1.73074 -1.26234 1.53007 1.73074 0.50211 1.53459 1.21351 -1.31831 
1.53459 1.21351 0.55808 1.53459 1.52839 -1.31831 1.53459 1.52839 0.55808 
1.53678 0.71703 -1.07006 1.53678 2.02487 0.30984 1.53921 2.29033 -0.14164 
1.54399 0.81389 -1.14744 1.54399 1.92802 0.38721 1.54423 1.06065 -1.27603 
1.54423 1.06065 0.51581 1.54423 1.68126 -1.27603 1.54423 1.68126 0.51581 
1.54515 1.26564 -1.32207 1.54515 1.26564 0.56185 1.54515 1.47626 -1.32207 
1.54515 1.47626 0.56185 1.54712 0.91733 -1.21158 1.54712 0.91733 0.45136 
1.54712 1.82457 0.45136 1.54781 0.59779 -0.92682 1.54781 2.14412 0.1666 
1.55413 0.55608 -0.85819 1.55413 2.18582 0.09796 1.5548 1.31833 -1.32317 
1.5548 1.31833 0.56295 1.5548 1.42358 -1.32317 1.5548 1.42358 0.56295 
1.55749 1.11101 -1.28719 1.55749 1.11101 0.52696 1.55749 1.6309 -1.28719 
1.55749 1.6309 0.52696 1.55751 2.22281 0.02569 1.55969 2.25287 -0.04679 
1.56326 1.37095 -1.32166 1.56326 1.37095 0.56143 1.56369 0.68018 -1.01969 
1.56369 2.06172 0.25946 1.56492 0.96187 -1.22748 1.56492 0.96187 0.46726 
1.56492 1.78003 0.46726 1.56981 1.16211 -1.29577 1.56981 1.16211 0.53554 
1.56981 1.5798 -1.29577 1.56981 1.5798 0.53554 1.57089 2.27003 -0.11001 
1.57231 0.77389 -1.10388 1.57231 1.96801 0.34366 1.57783 0.8739 -1.17347 
1.57783 0.8739 0.41324 1.57783 1.868 0.41324 1.57989 1.01055 -1.24332 
1.57989 1.01055 0.4831 1.57989 1.73135 -1.24332 1.57989 1.73135 0.4831 
1.58056 2.28322 -0.17443 1.58116 1.2138 -1.30176 1.58116 1.2138 0.54153 
1.58116 1.52811 -1.30176 1.58116 1.52811 0.54153 1.58202 0.58539 -0.88647 
1.58202 2.15652 0.12624 1.58715 0.64682 -0.96788 1.58715 2.09508 0.20765 
1.5872 0.54657 -0.81622 1.5872 2.19534 0.05599 1.58989 2.22868 -0.01659 
1.5915 1.26593 -1.30513 1.5915 1.26593 0.5449 1.5915 1.47597 -1.30513 
1.5915 1.47597 0.5449 1.59416 1.0605 -1.25667 1.59416 1.0605 0.49644 
1.59416 1.68141 -1.25667 1.59416 1.68141 0.49644 1.59631 0.91747 -1.19098 
1.59631 0.91747 0.43075 1.59631 1.82443 0.43075 1.6002 0.73511 -1.05535 
1.6002 2.0068 0.29512 1.60081 1.31837 -1.30587 1.60081 1.31837 0.54564 
1.60081 1.42354 -1.30587 1.60081 1.42354 0.54564 1.60205 2.24742 -0.07902 
1.60704 0.8326 -1.13195 1.60704 1.90931 0.37173 1.60734 1.11105 -1.26742 
1.60734 1.11105 0.50719 1.60734 1.63086 -1.26742 1.60734 1.63086 0.50719 
1.60905 0.61661 -0.91352 1.60905 1.37095 -1.30399 1.60905 1.37095 0.54377 
1.60905 2.1253 0.15329 1.61242 2.26243 -0.14299 1.61384 0.9622 -1.20643 
1.61384 0.9622 0.4462 1.61384 1.7797 0.4462 1.61538 0.5753 -0.84445 
1.61538 2.16661 0.08422 1.61921 0.53948 -0.77296 1.61921 2.20242 0.01273 
1.62036 1.16371 -1.27556 1.62036 1.16371 0.51533 1.62036 1.57819 -1.27556 
1.62036 1.57819 0.51533 1.62491 0.70022 -1.00564 1.62491 2.04168 0.24541 
1.62633 0.87498 -1.15086 1.62633 0.87498 0.39063 1.62633 1.86692 0.39063 
1.62901 1.01121 -1.22181 1.62901 1.01121 0.46158 1.62901 1.7307 -1.22181 
1.62901 1.7307 0.46158 1.63158 1.21557 -1.28103 1.63158 1.21557 0.52081 
1.63158 1.52634 -1.28103 1.63158 1.52634 0.52081 1.63217 2.22281 -0.04897 
1.63461 0.7936 -1.08722 1.63461 1.9483 0.32699 1.64192 1.26813 -1.28385 
1.64192 1.26813 0.52362 1.64192 1.47377 -1.28385 1.64192 1.47377 0.52362 
1.64262 0.60614 -0.87184 1.64262 2.13577 0.11161 1.64304 1.06124 -1.23479 
1.64304 1.06124 0.47456 1.64304 1.68066 -1.23479 1.64304 1.68066 0.47456 
1.64334 2.23947 -0.11212 1.64466 0.91887 -1.16793 1.64466 0.91887 0.4077 
1.64466 1.82303 0.4077 1.64759 2.17416 0.04111 1.64793 0.6679 -0.95282 
1.64793 2.07401 0.1926 1.65107 1.32067 -1.28405 1.65107 1.32067 0.52382 
1.65107 1.42123 -1.28405 1.65107 1.42123 0.52382 1.65392 1.37095 -1.2841 
1.65392 1.37095 0.52388 1.65469 0.83487 -1.10754 1.65469 1.90704 0.34732 
1.65704 1.1132 -1.24503 1.65704 1.1132 0.48481 1.65704 1.6287 -1.24503 
1.65704 1.6287 0.48481 1.66044 0.75708 -1.03946 1.66044 1.98483 0.27923 
1.66166 0.96369 -1.18302 1.66166 0.96369 0.42279 1.66166 1.77821 0.42279 
1.66247 2.19534 -0.01928 1.66865 0.63866 -0.89792 1.66865 2.10325 0.1377 
1.66975 1.16593 -1.25269 1.66975 1.16593 0.49246 1.66975 1.57597 -1.25269 
1.66975 1.57597 0.49246 1.67368 0.87748 -1.12604 1.67368 1.86442 0.36581 
1.67495 2.14396 0.06847 1.67672 1.01293 -1.19803 1.67672 1.01293 0.43781 
1.67672 1.72898 0.43781 1.68107 1.21806 -1.25754 1.68107 1.21806 0.49731 
1.68107 1.52384 -1.25754 1.68107 1.52384 0.49731 1.68168 0.79652 -1.06035 
1.68168 1.94538 0.30012 1.68441 0.72318 -0.98888 1.68441 2.01872 0.22865 
1.6907 2.16661 0.0089 1.69109 1.27063 -1.25987 1.69109 1.27063 0.49964 
1.69109 1.47127 -1.25987 1.69109 1.47127 0.49964 1.69155 0.92134 -1.14265 
1.69155 1.82056 0.38242 1.6919 1.06389 -1.21017 1.6919 1.06389 0.44994 
1.6919 1.67801 -1.21017 1.6919 1.67801 0.44994 1.69502 1.32073 -1.26207 
1.69502 1.32073 0.50184 1.69502 1.42117 -1.26207 1.69502 1.42117 0.50184 
1.69776 1.37095 -1.26204 1.69776 1.37095 0.50181 1.70123 2.1119 0.09475 
1.70159 0.83813 -1.0803 1.70159 1.90377 0.32007 1.70572 1.11608 -1.21991 
1.70572 1.11608 0.45968 1.70572 1.62582 -1.21991 1.70572 1.62582 0.45968 
1.70642 0.69206 -0.93568 1.70642 2.04984 0.17546 1.70649 0.76142 -1.01094 
1.70649 1.98049 0.25071 1.70824 0.96634 -1.15734 1.70824 0.96634 0.39711 
1.70824 1.77557 0.39711 1.71781 1.16877 -1.22723 1.71781 1.16877 0.467 
1.71781 1.57314 -1.22723 1.71781 1.57314 0.467 1.71809 2.13577 0.03614 
1.72058 0.88132 -1.09846 1.72058 1.86058 0.33823 1.72455 1.01638 -1.17137 
1.72455 1.01638 0.41115 1.72455 1.72553 0.41115 1.72637 2.07806 0.11989 
1.72741 0.80114 -1.03147 1.72741 1.94077 0.27124 1.72894 1.22106 -1.23156 
1.72894 1.22106 0.47133 1.72894 1.52084 -1.23156 1.72894 1.52084 0.47133 
1.72944 0.72892 -0.95866 1.72944 2.01299 0.19843 1.73413 1.27073 -1.23576 
1.73413 1.27073 0.47553 1.73413 1.47117 -1.23576 1.73413 1.47117 0.47553 
1.73805 1.32089 -1.23783 1.73805 1.32089 0.4776 1.73805 1.42101 -1.23783 
1.73805 1.42101 0.4776 1.73825 0.9255 -1.11465 1.73825 1.81641 0.35442 
1.73937 1.06747 -1.18306 1.73937 1.06747 0.42283 1.73937 1.67444 0.42283 
1.74047 1.37095 -1.23784 1.74047 1.37095 0.47761 1.74418 2.10325 0.06217 
1.74737 0.8432 -1.05096 1.74737 1.8987 0.29073 1.7503 2.04251 0.14382 
1.75132 0.76755 -0.98039 1.75132 1.97436 0.22016 1.75268 1.11946 -1.19236 
1.75268 1.11946 0.43213 1.75268 1.62245 0.43213 1.75346 0.97013 -1.12946 
1.75346 1.77177 0.36923 1.76442 1.1722 -1.19925 1.76442 1.1722 0.43903 
1.76442 1.56971 0.43903 1.76601 0.88661 -1.06874 1.76601 1.85529 0.30851 
1.76956 1.02043 -1.14305 1.76956 1.72147 0.38283 1.77086 1.22145 -1.20545 
1.77086 1.22145 0.44522 1.77086 1.52046 -1.20545 1.77086 1.52046 0.44522 
1.77166 0.80743 -1.00068 1.77166 1.93447 0.24045 1.77297 2.00535 0.16649 
1.77593 1.27107 -1.20957 1.77593 1.27107 0.44935 1.77593 1.47083 -1.20957 
1.77593 1.47083 0.44935 1.77963 1.32095 -1.21162 1.77963 1.32095 0.45139 
1.77963 1.42095 -1.21162 1.77963 1.42095 0.45139 1.78194 1.37095 -1.21158 
1.78194 1.37095 0.45136 1.78194 2.04984 0.09994 1.78227 0.9303 -1.08495 
1.78227 1.81161 0.32472 1.78432 1.07205 -1.15428 1.78432 1.66986 0.39406 
1.7914 0.84985 -1.0198 1.7914 1.89205 0.25957 1.79432 1.96665 0.18784 
1.79718 0.97506 -1.09945 1.79718 1.76685 0.33922 1.79739 1.12426 -1.16311 
1.79739 1.12426 0.40288 1.79739 1.61764 0.40288 1.80491 2.01299 0.12296 
1.80556 1.17237 -1.17074 1.80556 1.17237 0.41052 1.80556 1.56954 0.41052 
1.80883 0.8924 -1.03717 1.80883 1.84951 0.27694 1.812 1.2217 -1.17683 
1.812 1.2217 0.4166 1.812 1.52021 0.4166 1.8133 1.02575 -1.11247 
1.8133 1.71615 0.35224 1.8143 1.92652 0.20782 1.81718 1.27164 -1.18078 
1.81718 1.27164 0.42056 1.81718 1.47026 0.42056 1.82086 1.32159 -1.1827 
1.82086 1.32159 0.42247 1.82086 1.42031 -1.1827 1.82086 1.42031 0.42247 
1.82207 1.37095 -1.18332 1.82207 1.37095 0.42309 1.8249 0.93635 -1.05307 
1.8249 1.80556 0.29285 1.82664 1.97436 0.14484 1.82767 1.07748 -1.12329 
1.82767 1.66442 0.36306 1.83287 1.88505 0.22639 1.8372 1.12496 -1.13269 
1.8372 1.61694 0.37246 1.83928 0.98111 -1.0674 1.83928 1.76079 0.30717 
1.84525 1.17304 -1.14025 1.84525 1.56887 0.38002 1.84693 1.93447 0.16518 
1.84998 0.89956 -1.00373 1.84998 1.84235 0.2435 1.85189 1.22256 -1.14608 
1.85189 1.22256 0.38585 1.85189 1.51934 0.38585 1.85513 1.03208 -1.07998 
1.85513 1.70982 0.31976 1.85694 1.27247 -1.14997 1.85694 1.27247 0.38974 
1.85694 1.46944 0.38974 1.85962 1.32165 -1.15249 1.85962 1.32165 0.39226 
1.85962 1.42026 0.39226 1.86076 1.37095 -1.15312 1.86076 1.37095 0.3929 
1.86558 0.9434 -1.01933 1.86558 1.79851 0.2591 1.86605 1.89205 0.18492 
1.86616 1.0787 -1.09093 1.86616 1.6632 0.3307 1.87567 1.12628 -1.10021 
1.87567 1.61563 0.33998 1.87965 0.98827 -1.0334 1.87965 1.75364 0.27317 
1.88339 1.1742 -1.10785 1.88339 1.5677 0.34763 1.88342 1.84951 0.20235 
1.89 1.22381 -1.11356 1.89 1.51809 0.35333 1.89214 1.03406 -1.04589 
1.89214 1.70784 0.28566 1.89432 1.27258 -1.11779 1.89432 1.46932 0.35756 
1.89703 1.32183 -1.12025 1.89703 1.32183 0.36002 1.89703 1.42008 0.36002 
1.89721 1.8987 0.14089 1.89792 1.37095 0.36084 1.89933 1.80556 0.21842 
1.90303 1.08067 -1.05677 1.90303 1.66124 0.29655 1.91228 1.12797 -1.06603 
1.91228 1.61393 0.3058 1.91365 1.76079 0.2328 1.91499 1.85529 0.15953 
1.91989 1.17586 -1.07363 1.91989 1.56604 0.31341 1.92582 1.22422 -1.07957 
1.92582 1.51768 0.31934 1.92624 1.03208 -1.00888 1.92624 1.70982 0.24865 
1.93007 1.27293 -1.08382 1.93007 1.46897 0.32359 1.9312 1.81161 0.17579 
1.93262 1.42002 0.32614 1.93347 1.37095 0.32699 1.93718 1.0787 -1.0199 
1.93718 1.6632 0.25968 1.9457 1.76685 0.1907 1.94646 1.12628 -1.02942 
1.94646 1.61563 0.26919 1.95411 1.1742 -1.03714 1.95411 1.5677 0.27691 
1.95872 1.71615 0.20682 1.95981 1.22381 -1.04375 1.95981 1.51809 0.28352 
1.96404 1.46932 0.28784 1.9665 1.42008 0.29055 1.96954 1.66442 0.22119 
1.97894 1.61694 0.23072 1.9865 1.17304 -0.999 1.9865 1.56887 0.23877 
1.98931 1.72147 0.16308 1.99233 1.51934 0.24541 1.99622 1.46944 0.25046 
2.00054 1.66986 0.17784 2.00936 1.61764 0.19091 2.017 1.56954 0.19908 
2.02308 1.52021 0.20552 2.03861 1.62245 0.1462 2.04551 1.56971 0.15794 
2.0517 1.52046 0.16438 -4.52719 1.28096 0.96801 -4.52306 1.23134 0.96293 
-4.51687 1.18208 0.9565 -4.50031 1.33148 1.01294 -4.4984 1.28153 1.00926 
-4.49444 1.23159 1.00408 -4.48836 1.18226 0.99764 -4.48072 1.13415 0.98946 
-4.4719 1.08193 0.9764 -4.47074 1.38084 1.05283 -4.4701 1.33154 1.05169 
-4.46758 1.28235 1.04901 -4.46369 1.23245 1.04396 -4.46369 1.52923 -0.20708 
-4.45787 1.18293 1.03733 -4.4503 1.13485 1.02928 -4.4409 1.08737 1.01974 
-4.43868 1.38084 1.09 -4.43786 1.33171 1.0891 -4.43786 1.42997 1.0891 
-4.4354 1.28247 1.08639 -4.43117 1.2337 1.08208 -4.43117 1.52798 -0.24519 
-4.43008 1.03564 1.00538 -4.42547 1.18409 1.07547 -4.42547 1.57759 -0.23859 
-4.41782 1.13616 1.06774 -4.41706 0.98495 0.98925 -4.40855 1.08859 1.05823 
-4.40484 1.38084 1.12555 -4.40398 1.33177 1.1247 -4.40398 1.42991 1.1247 
-4.40143 1.28282 1.12214 -4.40143 1.47886 -0.28526 -4.40143 1.47886 1.12214 
-4.3976 1.04197 1.04721 -4.39718 1.23411 1.11789 -4.39718 1.52757 -0.28101 
-4.39125 1.18575 1.11196 -4.39125 1.57593 -0.27508 -4.38501 0.991 1.03136 
-4.38364 1.13786 1.10436 -4.38364 1.62382 -0.26747 -4.37439 1.09056 1.0951 
-4.37439 1.67113 -0.25822 -4.37069 0.94624 1.01698 -4.36929 1.38084 1.15939 
-4.36839 1.33171 1.15858 -4.36839 1.42997 -0.32169 -4.36839 1.42997 1.15858 
-4.36568 1.28247 1.15612 -4.36568 1.47921 -0.31923 -4.36568 1.47921 1.15612 
-4.3635 1.04395 1.08421 -4.36136 1.2337 1.15188 -4.36136 1.52798 -0.315 
-4.36136 1.52798 1.15188 -4.35479 0.90229 1.0009 -4.35476 1.18409 1.14618 
-4.35476 1.57759 -0.3093 -4.35476 1.57759 1.14618 -4.35101 0.99816 1.07172 
-4.34703 1.13616 1.13854 -4.34703 1.62552 -0.30165 -4.33752 1.08859 1.12926 
-4.33752 1.67309 -0.29238 -4.33741 0.85974 0.98347 -4.33695 0.95329 1.05766 
-4.33212 1.38084 -0.35457 -4.33212 1.38084 1.19145 -4.33098 1.33154 -0.35393 
-4.33098 1.33154 1.19081 -4.33098 1.43014 -0.35393 -4.33098 1.43014 1.19081 
-4.3283 1.28235 1.1883 -4.3283 1.47933 -0.35141 -4.3283 1.47933 1.1883 
-4.3265 1.04197 1.11831 -4.3265 1.71971 -0.28143 -4.32325 1.23245 1.18441 
-4.32325 1.52923 -0.34752 -4.32325 1.52923 1.18441 -4.32134 0.90944 1.04205 
-4.31829 0.81732 0.96373 -4.31662 1.18293 1.17858 -4.31662 1.57876 -0.3417 
-4.31662 1.57876 1.17858 -4.31065 0.991 1.10572 -4.31065 1.77068 -0.26884 
-4.30857 1.13485 1.17101 -4.30857 1.62683 -0.33413 -4.30857 1.62683 1.17101 
-4.30423 0.86674 1.02495 -4.29903 1.08737 1.16162 -4.29903 1.67431 -0.32473 
-4.29903 1.67431 1.16162 -4.298 0.77744 0.94339 -4.29626 0.94624 1.0914 
-4.29626 1.81545 -0.25452 -4.29343 1.38084 -0.38477 -4.29343 1.38084 1.22165 
-4.29222 1.33148 -0.38414 -4.29222 1.33148 1.22102 -4.29222 1.4302 -0.38414 
-4.29222 1.4302 1.22102 -4.28855 1.28153 -0.38223 -4.28855 1.28153 1.21911 
-4.28855 1.48015 -0.38223 -4.28855 1.48015 1.21911 -4.28567 0.82527 1.00638 
-4.28467 1.03564 1.15079 -4.28467 1.72604 -0.31391 -4.28336 1.23159 1.21516 
-4.28336 1.5301 -0.37827 -4.28336 1.5301 1.21516 -4.28019 0.90229 1.0755 
-4.27693 1.18226 1.20907 -4.27693 1.57943 -0.37219 -4.27693 1.57943 1.20907 
-4.27627 0.7388 0.92151 -4.26875 1.13415 1.20144 -4.26875 1.62753 -0.36455 
-4.26875 1.62753 1.20144 -4.26854 0.98495 1.13777 -4.26854 1.77673 -0.30089 
-4.26568 0.78514 0.98639 -4.26276 0.85974 1.05813 -4.25568 1.08193 1.19261 
-4.25568 1.67975 -0.35573 -4.25568 1.67975 1.19261 -4.25363 0.94019 1.12328 
-4.25363 1.8215 -0.2864 -4.2533 0.70195 0.89849 -4.2533 1.38084 -0.41303 
-4.2533 1.38084 1.24991 -4.25099 1.33084 -0.41306 -4.25099 1.33084 1.24995 
-4.25099 1.43084 -0.41306 -4.25099 1.43084 1.24995 -4.24729 1.28096 -0.41102 
-4.24729 1.28096 1.2479 -4.24729 1.48072 -0.41102 -4.24729 1.48072 1.2479 
-4.24433 0.74645 0.96504 -4.24302 0.81732 1.039 -4.24222 1.23134 -0.40689 
-4.24222 1.23134 1.24377 -4.24222 1.53035 -0.40689 -4.24222 1.53035 1.24377 
-4.24092 1.03032 1.18138 -4.24092 1.73136 -0.3445 -4.24092 1.73136 1.18138 
-4.23737 0.8965 1.10706 -4.23737 1.86518 -0.27018 -4.23579 1.18208 -0.4007 
-4.23579 1.18208 1.23758 -4.23579 1.5796 -0.4007 -4.23579 1.5796 1.23758 
-4.22482 0.98002 1.16778 -4.22482 1.78166 -0.3309 -4.22482 1.78166 1.16778 
-4.22404 1.12935 1.23069 -4.22404 1.63234 -0.39381 -4.22404 1.63234 1.23069 
-4.22268 0.77744 1.01871 -4.22166 0.70928 0.94237 -4.21873 0.85309 1.08929 
-4.21873 1.90859 -0.2524 -4.21554 0.64855 0.86073 -4.21183 1.38084 -0.43929 
-4.21183 1.38084 1.27617 -4.21074 1.07736 1.22139 -4.21074 1.68433 -0.3845 
-4.21074 1.68433 1.22139 -4.20961 0.93538 1.15298 -4.20961 1.8263 -0.3161 
-4.20961 1.8263 1.15298 -4.20942 1.33078 -0.43927 -4.20942 1.33078 1.27615 
-4.20942 1.4309 -0.43927 -4.20942 1.4309 1.27615 -4.20549 1.28062 -0.43721 
-4.20549 1.28062 1.27409 -4.20549 1.48106 -0.43721 -4.20549 1.48106 1.27409 
-4.2008 0.7388 0.99698 -4.2003 1.23095 -0.433 -4.2003 1.23095 1.26989 
-4.2003 1.53073 -0.433 -4.2003 1.53073 1.26989 -4.19877 0.81103 1.0698 
-4.19877 1.95066 -0.23292 -4.19773 0.67373 0.91844 -4.19591 1.02626 1.2097 
-4.19591 1.73542 -0.37282 -4.19591 1.73542 1.2097 -4.19194 0.89121 1.13678 
-4.19194 1.87047 -0.2999 -4.18945 0.61603 0.83469 -4.18918 1.17865 -0.42867 
-4.18918 1.17865 1.26555 -4.18918 1.58303 -0.42867 -4.18918 1.58303 1.26555 
-4.1796 0.97623 1.19567 -4.1796 1.78546 -0.35879 -4.1796 1.78546 1.19567 
-4.17786 0.77131 1.04927 -4.17786 1.99038 -0.21239 -4.17778 0.70195 0.97401 
-4.17709 1.12597 -0.42136 -4.17709 1.12597 1.25824 -4.17709 1.63571 -0.42136 
-4.17709 1.63571 1.25824 -4.17296 0.84802 1.11863 -4.17296 1.91366 -0.28175 
-4.17259 0.63989 0.8933 -4.16913 1.38084 -0.46348 -4.16913 1.38084 1.30036 
-4.16638 1.33062 -0.46351 -4.16638 1.33062 1.30039 -4.16638 1.43106 -0.46351 
-4.16638 1.43106 1.30039 -4.16327 1.07378 -0.41161 -4.16327 1.07378 1.24849 
-4.16327 1.6879 -0.41161 -4.16327 1.6879 1.24849 -4.16291 0.93123 1.18098 
-4.16291 1.83045 -0.34409 -4.16291 1.83045 1.18098 -4.16245 1.28052 -0.46131 
-4.16245 1.28052 1.2982 -4.16245 1.48116 -0.46131 -4.16245 1.48116 1.2982 
-4.16206 0.58519 0.80745 -4.15577 0.73307 1.0272 -4.15577 2.02861 -0.19032 
-4.15305 0.80641 1.09868 -4.15305 1.95527 -0.26179 -4.15243 1.22795 -0.45898 
-4.15243 1.22795 1.29586 -4.15243 1.53373 -0.45898 -4.15243 1.53373 1.29586 
-4.14809 1.02281 -0.39948 -4.14809 1.02281 1.23636 -4.14809 1.73887 -0.39948 
-4.14809 1.73887 1.23636 -4.14631 0.60783 0.86702 -4.14504 0.88737 1.16436 
-4.14504 1.87431 -0.32748 -4.14504 1.87431 1.16436 -4.14111 1.17582 -0.45413 
-4.14111 1.17582 1.29101 -4.14111 1.58586 -0.45413 -4.14111 1.58586 1.29101 
-4.14002 0.64855 0.93625 -4.13383 0.55646 0.77928 -4.13302 0.97358 -0.38447 
-4.13302 0.97358 1.22135 -4.13302 1.7881 -0.38447 -4.13302 1.7881 1.22135 
-4.1318 0.76697 1.07779 -4.1318 1.99472 -0.2409 -4.1284 1.12309 -0.44648 
-4.1284 1.12309 1.28336 -4.1284 1.63859 -0.44648 -4.1284 1.63859 1.28336 
-4.12605 0.84476 1.14587 -4.12605 1.91692 -0.30899 -4.12605 1.91692 1.14587 
-4.12528 1.38084 -0.48555 -4.12528 1.38084 1.32243 -4.12243 1.33056 -0.4855 
-4.12243 1.33056 1.32238 -4.12243 1.43112 -0.4855 -4.12243 1.43112 1.32238 
-4.11929 0.67778 0.99115 -4.11929 2.0839 -0.15427 -4.11895 0.57763 0.83966 
-4.11602 0.92876 1.20626 -4.11602 1.83292 -0.36937 -4.11602 1.83292 1.20626 
-4.1144 1.07113 -0.43623 -4.1144 1.07113 1.27311 -4.1144 1.69055 -0.43623 
-4.1144 1.69055 1.27311 -4.11398 0.61603 0.91017 -4.11328 1.27802 -0.4853 
-4.11328 1.27802 1.32218 -4.11328 1.48366 -0.4853 -4.11328 1.48366 1.32218 
-4.10598 0.80349 1.12555 -4.10598 1.95819 -0.28867 -4.10353 0.52898 0.74959 
-4.10294 1.22546 -0.48248 -4.10294 1.22546 1.31936 -4.10294 1.53623 -0.48248 
-4.10294 1.53623 1.31936 -4.10038 1.02109 -0.42326 -4.10038 1.02109 1.26014 
-4.10038 1.74059 -0.42326 -4.10038 1.74059 1.26014 -4.09769 0.88487 1.18918 
-4.09769 1.87681 -0.3523 -4.09769 1.87681 1.18918 -4.09628 0.71011 1.04397 
-4.09628 2.05157 -0.20709 -4.09173 1.1736 -0.477 -4.09173 1.1736 1.31388 
-4.09173 1.58808 -0.477 -4.09173 1.58808 1.31388 -4.09058 0.54937 0.81129 
-4.08674 0.58519 0.88277 -4.0852 0.97209 -0.40787 -4.0852 0.97209 1.24475 
-4.0852 1.78959 -0.40787 -4.0852 1.78959 1.24475 -4.08041 0.6265 0.95184 
-4.08041 1.38084 -0.50544 -4.08041 1.38084 1.34232 -4.08041 2.13519 -0.11496 
-4.07871 1.12094 -0.46886 -4.07871 1.12094 1.30574 -4.07871 1.64075 -0.46886 
-4.07871 1.64075 1.30574 -4.0784 0.84249 1.17028 -4.0784 1.91919 -0.3334 
-4.07217 1.32826 -0.50732 -4.07217 1.32826 1.3442 -4.07217 1.43342 -0.50732 
-4.07217 1.43342 1.3442 -4.07156 0.74499 1.09368 -4.07156 2.01669 -0.2568 
-4.06767 0.92736 -0.39242 -4.06767 0.92736 1.22931 -4.06767 1.83432 -0.39242 
-4.06767 1.83432 1.22931 -4.06552 1.07039 -0.45811 -4.06552 1.07039 1.29499 
-4.06552 1.6913 -0.45811 -4.06552 1.6913 1.29499 -4.06286 1.27582 -0.50657 
-4.06286 1.27582 1.34345 -4.06286 1.48586 -0.50657 -4.06286 1.48586 1.34345 
-4.06125 0.52311 0.78197 -4.05857 0.55646 0.85455 -4.05852 0.65671 1.00621 
-4.05852 2.10497 -0.16932 -4.05339 0.59528 0.9248 -4.05339 2.16641 -0.08792 
-4.05252 1.22369 -0.5032 -4.05252 1.22369 1.34008 -4.05252 1.538 -0.5032 
-4.05252 1.538 1.34008 -4.05125 1.02044 -0.44477 -4.05125 1.02044 1.28165 
-4.05125 1.74124 -0.44477 -4.05125 1.74124 1.28165 -4.0492 0.88379 -0.37491 
-4.0492 0.88379 1.21179 -4.0492 1.87789 -0.37491 -4.0492 1.87789 1.21179 
-4.04367 0.78378 1.14221 -4.04367 1.9779 -0.30533 -4.04117 1.17199 -0.49722 
-4.04117 1.17199 1.3341 -4.04117 1.58969 -0.49722 -4.04117 1.58969 1.3341 
-4.03628 0.97176 -0.42893 -4.03628 0.97176 1.26581 -4.03628 1.78992 -0.42893 
-4.03628 1.78992 1.26581 -4.03505 0.69007 1.05801 -4.03505 2.07161 -0.22113 
-4.03462 1.38084 -0.5231 -4.03462 1.38084 1.35999 -4.02887 0.52898 0.82424 
-4.02885 1.1209 -0.48863 -4.02885 1.1209 1.32552 -4.02885 1.64079 -0.48863 
-4.02885 1.64079 1.32552 -4.02616 1.32822 -0.52462 -4.02616 1.32822 1.3615 
-4.02616 1.43347 -0.52462 -4.02616 1.43347 1.3615 -4.02549 0.56597 0.89652 
-4.02549 2.19571 -0.05964 -4.01917 0.60768 0.96515 -4.01917 2.15401 -0.12827 
-4.01849 0.92722 -0.41303 -4.01849 0.92722 1.24991 -4.01849 1.83446 -0.41303 
-4.01849 1.83446 1.24991 -4.01651 1.27553 -0.52352 -4.01651 1.27553 1.3604 
-4.01651 1.48615 -0.52352 -4.01651 1.48615 1.3604 -4.01559 1.07053 -0.47748 
-4.01559 1.07053 1.31436 -4.01559 1.69115 -0.47748 -4.01559 1.69115 1.31436 
-4.01536 0.82378 1.18577 -4.01536 1.93791 -0.34889 -4.00814 0.72692 1.10839 
-4.00814 2.03476 -0.27151 -4.00595 1.2234 -0.51975 -4.00595 1.2234 1.35664 
-4.00595 1.53828 -0.51975 -4.00595 1.53828 1.35664 -4.00143 1.02105 -0.46378 
-4.00143 1.02105 1.30067 -4.00143 1.74063 -0.46378 -4.00143 1.74063 1.30067 
-3.99664 0.63903 1.01875 -3.99664 2.12265 -0.18187 -3.99599 0.53808 0.86654 
-3.99599 2.22361 -0.02965 -3.99367 1.17058 -0.51334 -3.99367 1.17058 1.35022 
-3.99367 1.5911 -0.51334 -3.99367 1.5911 1.35022 -3.99145 0.57789 0.93708 
-3.99145 2.1838 -0.1002 -3.98801 1.38084 -0.5385 -3.98801 1.38084 1.37538 
-3.9864 0.97259 -0.44758 -3.9864 0.97259 1.28447 -3.9864 1.78909 -0.44758 
-3.9864 1.78909 1.28447 -3.98517 0.86633 1.22631 -3.98517 1.89535 -0.38943 
-3.98517 1.89535 1.22631 -3.98111 1.11955 -0.50428 -3.98111 1.11955 1.34117 
-3.98111 1.64213 -0.50428 -3.98111 1.64213 1.34117 -3.97979 0.76679 1.15558 
-3.97979 1.9949 -0.3187 -3.9791 1.32809 -0.53971 -3.9791 1.32809 1.37659 
-3.9791 1.43359 -0.53971 -3.9791 1.43359 1.37659 -3.97035 0.67348 1.0706 
-3.97035 2.0882 -0.23372 -3.96938 1.27549 -0.53817 -3.96938 1.27549 1.37505 
-3.96938 1.48619 -0.53817 -3.96938 1.48619 1.37505 -3.96747 1.06906 -0.49262 
-3.96747 1.06906 1.3295 -3.96747 1.69262 -0.49262 -3.96747 1.69262 1.3295 
-3.96572 0.51233 0.83541 -3.96201 0.5497 0.90768 -3.96201 2.21199 -0.0708 
-3.95778 1.22236 -0.53406 -3.95778 1.22236 1.37094 -3.95778 1.53932 -0.53406 
-3.95778 1.53932 1.37094 -3.95655 0.59217 0.97612 -3.95655 2.16952 -0.13924 
-3.9538 0.91066 -0.42617 -3.9538 0.91066 1.26305 -3.9538 1.85102 -0.42617 
-3.9538 1.85102 1.26305 -3.95308 1.01971 -0.47843 -3.95308 1.01971 1.31531 
-3.95308 1.74197 -0.47843 -3.95308 1.74197 1.31531 -3.95036 0.80777 1.19804 
-3.95036 1.95391 -0.36116 -3.94541 1.16969 -0.52711 -3.94541 1.16969 1.36399 
-3.94541 1.59199 -0.52711 -3.94541 1.59199 1.36399 -3.94279 0.71156 1.11988 
-3.94279 2.05012 -0.283 -3.94071 1.38084 -0.55159 -3.94071 1.38084 1.38847 
-3.93238 1.11866 -0.51762 -3.93238 1.11866 1.3545 -3.93238 1.64302 -0.51762 
-3.93238 1.64302 1.3545 -3.93189 0.52344 0.87673 -3.93189 2.23825 -0.03985 
-3.93161 1.32805 -0.55239 -3.93161 1.32805 1.38927 -3.93161 1.43363 -0.55239 
-3.93161 1.43363 1.38927 -3.931 0.62444 1.02954 -3.931 2.13724 -0.19266 
-3.92724 0.5636 0.94706 -3.92724 2.19808 -0.11018 -3.92048 1.27489 -0.55066 
-3.92048 1.27489 1.38754 -3.92048 1.48679 -0.55066 -3.92048 1.48679 1.38754 
-3.91982 0.85125 1.2371 -3.91982 1.91043 -0.40022 -3.91867 1.06838 -0.50544 
-3.91867 1.06838 1.34232 -3.91867 1.6933 -0.50544 -3.91867 1.6933 1.34232 
-3.9156 0.96468 -0.46436 -3.9156 0.96468 1.30125 -3.9156 1.797 -0.46436 
-3.9156 1.797 1.30125 -3.91463 0.75258 1.1656 -3.91463 2.0091 -0.32872 
-3.90868 1.22177 -0.54603 -3.90868 1.22177 1.38291 -3.90868 1.53991 -0.54603 
-3.90868 1.53991 1.38291 -3.90439 0.66015 1.08018 -3.90439 2.10153 -0.2433 
-3.90139 0.49949 0.84475 -3.89736 0.5371 0.91668 -3.89736 2.22459 -0.0798 
-3.89654 1.16934 -0.5385 -3.89654 1.16934 1.37539 -3.89654 1.59234 -0.5385 
-3.89654 1.59234 1.37539 -3.89282 0.58003 0.9847 -3.89282 1.38084 -0.56234 
-3.89282 1.38084 1.39923 -3.89282 2.18165 -0.14782 -3.88465 0.79467 1.20677 
-3.88465 1.96701 -0.36989 -3.88331 1.11839 -0.52849 -3.88331 1.11839 1.36537 
-3.88331 1.6433 -0.52849 -3.88331 1.6433 1.36537 -3.88226 0.90374 -0.44082 
-3.88226 0.90374 1.2777 -3.88226 1.85794 -0.44082 -3.88226 1.85794 1.2777 
-3.88219 1.32762 -0.56296 -3.88219 1.32762 1.39984 -3.88219 1.43406 -0.56296 
-3.88219 1.43406 1.39984 -3.88157 1.01284 -0.49303 -3.88157 1.01284 1.32991 
-3.88157 1.74884 -0.49303 -3.88157 1.74884 1.32991 -3.87685 0.69915 1.12781 
-3.87685 2.06254 -0.29093 -3.87101 1.27455 -0.56068 -3.87101 1.27455 1.39756 
-3.87101 1.48713 -0.56068 -3.87101 1.48713 1.39756 -3.86697 0.51271 0.88504 
-3.86678 0.61366 1.03719 -3.86678 2.14802 -0.20031 -3.86304 0.55303 0.95453 
-3.86304 2.20865 -0.11765 -3.85932 1.2218 -0.55552 -3.85932 1.2218 1.3924 
-3.85932 1.53988 -0.55552 -3.85932 1.53988 1.3924 -3.84848 0.74124 1.17222 
-3.84848 2.02044 -0.33534 -3.84731 0.845 1.24941 -3.84731 1.91668 -0.41252 
-3.84716 1.16952 -0.54748 -3.84716 1.16952 1.38437 -3.84716 1.59217 -0.54748 
-3.84716 1.59217 1.38437 -3.8463 1.06286 -0.51794 -3.8463 1.06286 1.35482 
-3.8463 1.69883 -0.51794 -3.8463 1.69883 1.35482 -3.84446 1.38084 -0.57074 
-3.84446 1.38084 1.40762 -3.84363 0.959 -0.47641 -3.84363 0.959 1.3133 
-3.84363 1.80268 -0.47641 -3.84363 1.80268 1.3133 -3.83947 0.65095 1.08715 
-3.83947 2.11073 -0.25026 -3.83367 1.32758 -0.57084 -3.83367 1.32758 1.40773 
-3.83367 1.4341 -0.57084 -3.83367 1.4341 1.40773 -3.83264 0.52799 0.92287 
-3.83264 2.23369 -0.08599 -3.82826 0.57133 0.99085 -3.82826 2.19035 -0.15397 
-3.8222 1.27428 -0.56804 -3.8222 1.27428 1.40493 -3.8222 1.4874 -0.56804 
-3.8222 1.4874 1.40493 -3.81156 0.78977 1.21699 -3.81156 1.97192 -0.3801 
-3.81151 0.69123 1.13363 -3.81151 2.07045 -0.29675 -3.8104 1.11368 -0.5386 
-3.8104 1.11368 1.37548 -3.8104 1.648 -0.5386 -3.8104 1.648 1.37548 
-3.81036 1.22155 -0.56234 -3.81036 1.22155 1.39923 -3.81036 1.54013 -0.56234 
-3.81036 1.54013 1.39923 -3.80911 0.89903 -0.45073 -3.80911 0.89903 1.28761 
-3.80911 1.86265 -0.45073 -3.80911 1.86265 1.28761 -3.80862 1.00822 -0.50289 
-3.80862 1.00822 1.33977 -3.80862 1.75346 -0.50289 -3.80862 1.75346 1.33977 
-3.8019 0.5053 0.89023 -3.80133 0.60634 1.04247 -3.80133 2.15535 -0.20559 
-3.79792 0.54589 0.95956 -3.79792 2.2158 -0.12268 -3.79575 1.38084 -0.57674 
-3.79575 1.38084 1.41363 -3.78455 1.32747 -0.57635 -3.78455 1.32747 1.41323 
-3.78455 1.43421 -0.57635 -3.78455 1.43421 1.41323 -3.77398 0.84168 1.25718 
-3.77398 1.92 -0.4203 -3.77392 0.64492 1.0912 -3.77392 2.11677 -0.25432 
-3.77332 0.7357 1.17875 -3.77332 2.02599 -0.34187 -3.77313 1.05905 -0.52536 
-3.77313 1.05905 1.36225 -3.77313 1.70263 -0.52536 -3.77313 1.70263 1.36225 
-3.77309 1.27427 -0.573 -3.77309 1.27427 1.40989 -3.77309 1.48742 -0.573 
-3.77309 1.48742 1.40989 -3.77265 1.16772 -0.55571 -3.77265 1.16772 1.39259 
-3.77265 1.59396 -0.55571 -3.77265 1.59396 1.39259 -3.77087 0.95558 -0.48367 
-3.77087 0.95558 1.32055 -3.77087 1.8061 -0.48367 -3.77087 1.8061 1.32055 
-3.76734 0.52257 0.92689 -3.76734 2.23911 -0.09001 -3.76313 0.56609 0.99456 
-3.76313 2.19559 -0.15767 -3.7468 1.38084 -0.58035 -3.7468 1.38084 1.41724 
-3.73596 0.78603 1.2214 -3.73596 1.97565 -0.38451 -3.73596 0.89667 -0.4557 
-3.73596 0.89667 1.29258 -3.73596 1.86501 -0.4557 -3.73596 1.86501 1.29258 
-3.73593 0.68749 1.13803 -3.73593 2.07419 -0.30115 -3.73593 0.60255 1.04518 
-3.73593 2.15914 -0.20829 -3.73552 1.11247 -0.54413 -3.73552 1.11247 1.38101 
-3.73552 1.64922 -0.54413 -3.73552 1.64922 1.38101 -3.73551 1.00589 -0.50783 
-3.73551 1.00589 1.34472 -3.73551 1.75579 -0.50783 -3.73551 1.75579 1.34472 
-3.73549 1.22034 -0.56787 -3.73549 1.22034 1.40475 -3.73549 1.54134 -0.56787 
-3.73549 1.54134 1.40475 -3.73549 1.32744 -0.57942 -3.73549 1.32744 1.4163 
-3.73549 1.43424 -0.57942 -3.73549 1.43424 1.4163 -3.73258 0.50095 0.89235 
-3.73258 0.54227 0.96211 -3.73258 2.21942 -0.12523 -3.69773 0.52048 0.92813 
-3.69773 0.56434 0.99579 -3.69773 0.64277 1.09317 -3.69773 0.73384 1.18093 
-3.69773 0.8401 1.25963 -3.69773 0.95444 -0.48609 -3.69773 0.95444 1.32298 
-3.69773 1.05814 -0.52806 -3.69773 1.05814 1.36494 -3.69773 1.16712 -0.55845 
-3.69773 1.16712 1.39533 -3.69773 1.27396 -0.57583 -3.69773 1.27396 1.41271 
-3.69773 1.38084 -0.58156 -3.69773 1.38084 1.41844 -3.69773 1.48772 -0.57583 
-3.69773 1.48772 1.41271 -3.69773 1.59457 -0.55845 -3.69773 1.59457 1.39533 
-3.69773 1.70355 -0.52806 -3.69773 1.70355 1.36494 -3.69773 1.80724 -0.48609 
-3.69773 1.80724 1.32298 -3.69773 1.92158 -0.42275 -3.69773 2.02784 -0.34405 
-3.69773 2.11891 -0.25628 -3.69773 2.19734 -0.15891 -3.69773 2.2412 -0.09124 
-3.66287 0.54227 0.96211 -3.66287 2.21942 -0.12523 -3.66287 0.50095 0.89235 
-3.65997 1.32744 -0.57942 -3.65997 1.32744 1.4163 -3.65997 1.43424 -0.57942 
-3.65997 1.43424 1.4163 -3.65997 1.22034 -0.56787 -3.65997 1.22034 1.40475 
-3.65997 1.54134 -0.56787 -3.65997 1.54134 1.40475 -3.65994 1.00589 -0.50783 
-3.65994 1.00589 1.34472 -3.65994 1.75579 -0.50783 -3.65994 1.75579 1.34472 
-3.65994 1.11247 -0.54413 -3.65994 1.11247 1.38101 -3.65994 1.64922 -0.54413 
-3.65994 1.64922 1.38101 -3.65953 0.60255 1.04518 -3.65953 2.15914 -0.20829 
-3.65953 0.68749 1.13803 -3.65953 2.07419 -0.30115 -3.65949 0.89667 -0.4557 
-3.65949 0.89667 1.29258 -3.65949 1.86501 -0.4557 -3.65949 1.86501 1.29258 
-3.65949 0.78603 1.2214 -3.65949 1.97565 -0.38451 -3.64866 1.38084 -0.58035 
-3.64866 1.38084 1.41724 -3.63233 0.56609 0.99456 -3.63233 2.19559 -0.15767 
-3.62812 0.52257 0.92689 -3.62812 2.23911 -0.09001 -3.62458 0.95558 -0.48367 
-3.62458 0.95558 1.32055 -3.62458 1.8061 -0.48367 -3.62458 1.8061 1.32055 
-3.6228 1.16772 -0.55571 -3.6228 1.16772 1.39259 -3.6228 1.59396 -0.55571 
-3.6228 1.59396 1.39259 -3.62237 1.27427 -0.573 -3.62237 1.27427 1.40989 
-3.62237 1.48742 -0.573 -3.62237 1.48742 1.40989 -3.62233 1.05905 -0.52536 
-3.62233 1.05905 1.36225 -3.62233 1.70263 -0.52536 -3.62233 1.70263 1.36225 
-3.62213 0.7357 1.17875 -3.62213 2.02599 -0.34187 -3.62154 0.64492 1.0912 
-3.62154 2.11677 -0.25432 -3.62148 0.84168 1.25718 -3.62148 1.92 -0.4203 
-3.61091 1.32747 -0.57635 -3.61091 1.32747 1.41323 -3.61091 1.43421 -0.57635 
-3.61091 1.43421 1.41323 -3.59971 1.38084 -0.57674 -3.59971 1.38084 1.41363 
-3.59753 0.54589 0.95956 -3.59753 2.2158 -0.12268 -3.59413 0.60634 1.04247 
-3.59413 2.15535 -0.20559 -3.59356 0.5053 0.89023 -3.58684 1.00822 -0.50289 
-3.58684 1.00822 1.33977 -3.58684 1.75346 -0.50289 -3.58684 1.75346 1.33977 
-3.58635 0.89903 -0.45073 -3.58635 0.89903 1.28761 -3.58635 1.86265 -0.45073 
-3.58635 1.86265 1.28761 -3.58509 1.22155 -0.56234 -3.58509 1.22155 1.39923 
-3.58509 1.54013 -0.56234 -3.58509 1.54013 1.39923 -3.58506 1.11368 -0.5386 
-3.58506 1.11368 1.37548 -3.58506 1.648 -0.5386 -3.58506 1.648 1.37548 
-3.58395 0.69123 1.13363 -3.58395 2.07045 -0.29675 -3.5839 0.78977 1.21699 
-3.5839 1.97192 -0.3801 -3.57326 1.27428 -0.56804 -3.57326 1.27428 1.40493 
-3.57326 1.4874 -0.56804 -3.57326 1.4874 1.40493 -3.5672 0.57133 0.99085 
-3.5672 2.19035 -0.15397 -3.56282 0.52799 0.92287 -3.56282 2.23369 -0.08599 
-3.56179 1.32758 -0.57084 -3.56179 1.32758 1.40773 -3.56179 1.4341 -0.57084 
-3.56179 1.4341 1.40773 -3.55599 0.65095 1.08715 -3.55599 2.11073 -0.25026 
-3.55183 0.959 -0.47641 -3.55183 0.959 1.3133 -3.55183 1.80268 -0.47641 
-3.55183 1.80268 1.3133 -3.551 1.38084 -0.57074 -3.551 1.38084 1.40762 
-3.54916 1.06286 -0.51794 -3.54916 1.06286 1.35482 -3.54916 1.69883 -0.51794 
-3.54916 1.69883 1.35482 -3.5483 1.16952 -0.54748 -3.5483 1.16952 1.38437 
-3.5483 1.59217 -0.54748 -3.5483 1.59217 1.38437 -3.54815 0.845 1.24941 
-3.54815 1.91668 -0.41252 -3.54697 0.74124 1.17222 -3.54697 2.02044 -0.33534 
-3.53614 1.2218 -0.55552 -3.53614 1.2218 1.3924 -3.53614 1.53988 -0.55552 
-3.53614 1.53988 1.3924 -3.53241 0.55303 0.95453 -3.53241 2.20865 -0.11765 
-3.52867 0.61366 1.03719 -3.52867 2.14802 -0.20031 -3.52849 0.51271 0.88504 
-3.52445 1.27455 -0.56068 -3.52445 1.27455 1.39756 -3.52445 1.48713 -0.56068 
-3.52445 1.48713 1.39756 -3.51861 0.69915 1.12781 -3.51861 2.06254 -0.29093 
-3.51388 1.01284 -0.49303 -3.51388 1.01284 1.32991 -3.51388 1.74884 -0.49303 
-3.51388 1.74884 1.32991 -3.51327 1.32762 -0.56296 -3.51327 1.32762 1.39984 
-3.51327 1.43406 -0.56296 -3.51327 1.43406 1.39984 -3.5132 0.90374 -0.44082 
-3.5132 0.90374 1.2777 -3.5132 1.85794 -0.44082 -3.5132 1.85794 1.2777 
-3.51215 1.11839 -0.52849 -3.51215 1.11839 1.36537 -3.51215 1.6433 -0.52849 
-3.51215 1.6433 1.36537 -3.5108 0.79467 1.20677 -3.5108 1.96701 -0.36989 
-3.50264 0.58003 0.9847 -3.50264 1.38084 -0.56234 -3.50264 1.38084 1.39923 
-3.50264 2.18165 -0.14782 -3.49892 1.16934 -0.5385 -3.49892 1.16934 1.37539 
-3.49892 1.59234 -0.5385 -3.49892 1.59234 1.37539 -3.4981 0.5371 0.91668 
-3.4981 2.22459 -0.0798 -3.49407 0.49949 0.84475 -3.49106 0.66015 1.08018 
-3.49106 2.10153 -0.2433 -3.48678 1.22177 -0.54603 -3.48678 1.22177 1.38291 
-3.48678 1.53991 -0.54603 -3.48678 1.53991 1.38291 -3.48083 0.75258 1.1656 
-3.48083 2.0091 -0.32872 -3.47986 0.96468 -0.46436 -3.47986 0.96468 1.30125 
-3.47986 1.797 -0.46436 -3.47986 1.797 1.30125 -3.47679 1.06838 -0.50544 
-3.47679 1.06838 1.34232 -3.47679 1.6933 -0.50544 -3.47679 1.6933 1.34232 
-3.47564 0.85125 1.2371 -3.47564 1.91043 -0.40022 -3.47498 1.27489 -0.55066 
-3.47498 1.27489 1.38754 -3.47498 1.48679 -0.55066 -3.47498 1.48679 1.38754 
-3.46822 0.5636 0.94706 -3.46822 2.19808 -0.11018 -3.46446 0.62444 1.02954 
-3.46446 2.13724 -0.19266 -3.46385 1.32805 -0.55239 -3.46385 1.32805 1.38927 
-3.46385 1.43363 -0.55239 -3.46385 1.43363 1.38927 -3.46357 0.52344 0.87673 
-3.46357 2.23825 -0.03985 -3.46308 1.11866 -0.51762 -3.46308 1.11866 1.3545 
-3.46308 1.64302 -0.51762 -3.46308 1.64302 1.3545 -3.45475 1.38084 -0.55159 
-3.45475 1.38084 1.38847 -3.45267 0.71156 1.11988 -3.45267 2.05012 -0.283 
-3.45004 1.16969 -0.52711 -3.45004 1.16969 1.36399 -3.45004 1.59199 -0.52711 
-3.45004 1.59199 1.36399 -3.4451 0.80777 1.19804 -3.4451 1.95391 -0.36116 
-3.44237 1.01971 -0.47843 -3.44237 1.01971 1.31531 -3.44237 1.74197 -0.47843 
-3.44237 1.74197 1.31531 -3.44166 0.91066 -0.42617 -3.44166 0.91066 1.26305 
-3.44166 1.85102 -0.42617 -3.44166 1.85102 1.26305 -3.43891 0.59217 0.97612 
-3.43891 2.16952 -0.13924 -3.43767 1.22236 -0.53406 -3.43767 1.22236 1.37094 
-3.43767 1.53932 -0.53406 -3.43767 1.53932 1.37094 -3.43345 0.5497 0.90768 
-3.43345 2.21199 -0.0708 -3.42974 0.51233 0.83541 -3.42798 1.06906 -0.49262 
-3.42798 1.06906 1.3295 -3.42798 1.69262 -0.49262 -3.42798 1.69262 1.3295 
-3.42608 1.27549 -0.53817 -3.42608 1.27549 1.37505 -3.42608 1.48619 -0.53817 
-3.42608 1.48619 1.37505 -3.42511 0.67348 1.0706 -3.42511 2.0882 -0.23372 
-3.41636 1.32809 -0.53971 -3.41636 1.32809 1.37659 -3.41636 1.43359 -0.53971 
-3.41636 1.43359 1.37659 -3.41566 0.76679 1.15558 -3.41566 1.9949 -0.3187 
-3.41435 1.11955 -0.50428 -3.41435 1.11955 1.34117 -3.41435 1.64213 -0.50428 
-3.41435 1.64213 1.34117 -3.41029 0.86633 1.22631 -3.41029 1.89535 -0.38943 
-3.41029 1.89535 1.22631 -3.40905 0.97259 -0.44758 -3.40905 0.97259 1.28447 
-3.40905 1.78909 -0.44758 -3.40905 1.78909 1.28447 -3.40744 1.38084 -0.5385 
-3.40744 1.38084 1.37538 -3.40401 0.57789 0.93708 -3.40401 2.1838 -0.1002 
-3.40179 1.17058 -0.51334 -3.40179 1.17058 1.35022 -3.40179 1.5911 -0.51334 
-3.40179 1.5911 1.35022 -3.39947 0.53808 0.86654 -3.39947 2.22361 -0.02965 
-3.39882 0.63903 1.01875 -3.39882 2.12265 -0.18187 -3.39403 1.02105 -0.46378 
-3.39403 1.02105 1.30067 -3.39403 1.74063 -0.46378 -3.39403 1.74063 1.30067 
-3.3895 1.2234 -0.51975 -3.3895 1.2234 1.35664 -3.3895 1.53828 -0.51975 
-3.3895 1.53828 1.35664 -3.38732 0.72692 1.10839 -3.38732 2.03476 -0.27151 
-3.3801 0.82378 1.18577 -3.3801 1.93791 -0.34889 -3.37987 1.07053 -0.47748 
-3.37987 1.07053 1.31436 -3.37987 1.69115 -0.47748 -3.37987 1.69115 1.31436 
-3.37895 1.27553 -0.52352 -3.37895 1.27553 1.3604 -3.37895 1.48615 -0.52352 
-3.37895 1.48615 1.3604 -3.37697 0.92722 -0.41303 -3.37697 0.92722 1.24991 
-3.37697 1.83446 -0.41303 -3.37697 1.83446 1.24991 -3.37629 0.60768 0.96515 
-3.37629 2.15401 -0.12827 -3.36997 0.56597 0.89652 -3.36997 2.19571 -0.05964 
-3.36929 1.32822 -0.52462 -3.36929 1.32822 1.3615 -3.36929 1.43347 -0.52462 
-3.36929 1.43347 1.3615 -3.36661 1.1209 -0.48863 -3.36661 1.1209 1.32552 
-3.36661 1.64079 -0.48863 -3.36661 1.64079 1.32552 -3.36658 0.52898 0.82424 
-3.36084 1.38084 -0.5231 -3.36084 1.38084 1.35999 -3.36041 0.69007 1.05801 
-3.36041 2.07161 -0.22113 -3.35918 0.97176 -0.42893 -3.35918 0.97176 1.26581 
-3.35918 1.78992 -0.42893 -3.35918 1.78992 1.26581 -3.35428 1.17199 -0.49722 
-3.35428 1.17199 1.3341 -3.35428 1.58969 -0.49722 -3.35428 1.58969 1.3341 
-3.35179 0.78378 1.14221 -3.35179 1.9779 -0.30533 -3.34626 0.88379 -0.37491 
-3.34626 0.88379 1.21179 -3.34626 1.87789 -0.37491 -3.34626 1.87789 1.21179 
-3.3442 1.02044 -0.44477 -3.3442 1.02044 1.28165 -3.3442 1.74124 -0.44477 
-3.3442 1.74124 1.28165 -3.34294 1.22369 -0.5032 -3.34294 1.22369 1.34008 
-3.34294 1.538 -0.5032 -3.34294 1.538 1.34008 -3.34207 0.59528 0.9248 
-3.34207 2.16641 -0.08792 -3.33694 0.65671 1.00621 -3.33694 2.10497 -0.16932 
-3.33689 0.55646 0.85455 -3.33689 2.20523 -0.01766 -3.3342 0.52311 0.78197 
-3.33259 1.27582 -0.50657 -3.33259 1.27582 1.34345 -3.33259 1.48586 -0.50657 
-3.33259 1.48586 1.34345 -3.32993 1.07039 -0.45811 -3.32993 1.07039 1.29499 
-3.32993 1.6913 -0.45811 -3.32993 1.6913 1.29499 -3.32779 0.92736 -0.39242 
-3.32779 0.92736 1.22931 -3.32779 1.83432 -0.39242 -3.32779 1.83432 1.22931 
-3.32389 0.74499 1.09368 -3.32389 2.01669 -0.2568 -3.32329 1.32826 -0.50732 
-3.32329 1.32826 1.3442 -3.32329 1.43342 -0.50732 -3.32329 1.43342 1.3442 
-3.31706 0.84249 1.17028 -3.31706 1.91919 -0.3334 -3.31675 1.12094 -0.46886 
-3.31675 1.12094 1.30574 -3.31675 1.64075 -0.46886 -3.31675 1.64075 1.30574 
-3.31505 0.6265 0.95184 -3.31505 1.38084 -0.50544 -3.31505 1.38084 1.34232 
-3.31505 2.13519 -0.11496 -3.31026 0.97209 -0.40787 -3.31026 0.97209 1.24475 
-3.31026 1.78959 -0.40787 -3.31026 1.78959 1.24475 -3.30872 0.58519 0.88277 
-3.30872 2.1765 -0.04589 -3.30488 0.54937 0.81129 -3.30488 2.21231 0.02559 
-3.30373 1.1736 -0.477 -3.30373 1.1736 1.31388 -3.30373 1.58808 -0.477 
-3.30373 1.58808 1.31388 -3.29918 0.71011 1.04397 -3.29918 2.05157 -0.20709 
-3.29777 0.88487 -0.3523 -3.29777 0.88487 1.18918 -3.29777 1.87681 -0.3523 
-3.29508 1.02109 -0.42326 -3.29508 1.02109 1.26014 -3.29508 1.74059 -0.42326 
-3.29508 1.74059 1.26014 -3.29252 1.22546 -0.48248 -3.29252 1.22546 1.31936 
-3.29252 1.53623 -0.48248 -3.29252 1.53623 1.31936 -3.29193 0.52898 0.74959 
-3.28948 0.80349 1.12555 -3.28948 1.95819 -0.28867 -3.28218 1.27802 -0.4853 
-3.28218 1.27802 1.32218 -3.28218 1.48366 -0.4853 -3.28218 1.48366 1.32218 
-3.28148 0.61603 0.91017 -3.28148 2.14566 -0.07328 -3.28106 1.07113 -0.43623 
-3.28106 1.07113 1.27311 -3.28106 1.69055 -0.43623 -3.28106 1.69055 1.27311 
-3.27944 0.92876 -0.36937 -3.27944 0.92876 1.20626 -3.27944 1.83292 -0.36937 
-3.27944 1.83292 1.20626 -3.27651 0.57763 0.83966 -3.27651 2.18405 -0.00278 
-3.27617 0.67778 0.99115 -3.27617 2.0839 -0.15427 -3.27303 1.33056 -0.4855 
-3.27303 1.33056 1.32238 -3.27303 1.43112 -0.4855 -3.27303 1.43112 1.32238 
-3.27017 1.38084 -0.48555 -3.27017 1.38084 1.32243 -3.26941 0.84476 1.14587 
-3.26941 1.91692 -0.30899 -3.26706 1.12309 -0.44648 -3.26706 1.12309 1.28336 
-3.26706 1.63859 -0.44648 -3.26706 1.63859 1.28336 -3.26365 0.76697 1.07779 
-3.26365 1.99472 -0.2409 -3.26244 0.97358 -0.38447 -3.26244 0.97358 1.22135 
-3.26244 1.7881 -0.38447 -3.26244 1.7881 1.22135 -3.26162 2.20523 0.0576 
-3.25544 0.64855 0.93625 -3.25544 2.11313 -0.09937 -3.25435 1.17582 -0.45413 
-3.25435 1.17582 1.29101 -3.25435 1.58586 -0.45413 -3.25435 1.58586 1.29101 
-3.25042 0.88737 1.16436 -3.25042 1.87431 -0.32748 -3.24915 0.60783 0.86702 
-3.24915 2.15385 -0.03014 -3.24737 1.02281 -0.39948 -3.24737 1.02281 1.23636 
-3.24737 1.73887 -0.39948 -3.24737 1.73887 1.23636 -3.24302 1.22795 -0.45898 
-3.24302 1.22795 1.29586 -3.24302 1.53373 -0.45898 -3.24302 1.53373 1.29586 
-3.24241 0.80641 1.09868 -3.24241 1.95527 -0.26179 -3.23969 0.73307 1.0272 
-3.23969 2.02861 -0.19032 -3.2334 2.1765 0.02943 -3.233 1.28052 -0.46131 
-3.233 1.28052 1.2982 -3.233 1.48116 -0.46131 -3.233 1.48116 1.2982 
-3.23255 0.93123 -0.34409 -3.23255 0.93123 1.18098 -3.23255 1.83045 -0.34409 
-3.23219 1.07378 -0.41161 -3.23219 1.07378 1.24849 -3.23219 1.6879 -0.41161 
-3.23219 1.6879 1.24849 -3.22908 1.33062 -0.46351 -3.22908 1.33062 1.30039 
-3.22908 1.43106 -0.46351 -3.22908 1.43106 1.30039 -3.22633 1.38084 -0.46348 
-3.22633 1.38084 1.30036 -3.22287 0.63989 0.8933 -3.22287 2.12179 -0.05642 
-3.2225 0.84802 1.11863 -3.2225 1.91366 -0.28175 -3.21837 1.12597 -0.42136 
-3.21837 1.12597 1.25824 -3.21837 1.63571 -0.42136 -3.21837 1.63571 1.25824 
-3.21768 0.70195 0.97401 -3.21768 2.05973 -0.13713 -3.2176 0.77131 1.04927 
-3.2176 1.99038 -0.21239 -3.21585 0.97623 -0.35879 -3.21585 0.97623 1.19567 
-3.21585 1.78546 -0.35879 -3.20628 1.17865 -0.42867 -3.20628 1.17865 1.26555 
-3.20628 1.58303 -0.42867 -3.20628 1.58303 1.26555 -3.206 2.14566 0.00219 
-3.20352 0.89121 1.13678 -3.20352 1.87047 -0.2999 -3.19955 1.02626 -0.37282 
-3.19955 1.02626 1.2097 -3.19955 1.73542 -0.37282 -3.19773 0.67373 0.91844 
-3.19773 2.08795 -0.08156 -3.19669 0.81103 1.0698 -3.19669 1.95066 -0.23292 
-3.19516 1.23095 -0.433 -3.19516 1.23095 1.26989 -3.19516 1.53073 -0.433 
-3.19516 1.53073 1.26989 -3.19466 0.7388 0.99698 -3.19466 2.02288 -0.1601 
-3.18997 1.28062 -0.43721 -3.18997 1.28062 1.27409 -3.18997 1.48106 -0.43721 
-3.18997 1.48106 1.27409 -3.18604 1.33078 -0.43927 -3.18604 1.33078 1.27615 
-3.18604 1.4309 -0.43927 -3.18604 1.4309 1.27615 -3.18585 0.93538 1.15298 
-3.18585 1.8263 -0.3161 -3.18472 1.07736 -0.3845 -3.18472 1.07736 1.22139 
-3.18472 1.68433 -0.3845 -3.18363 1.38084 -0.43929 -3.18363 1.38084 1.27617 
-3.17992 2.11313 -0.02385 -3.17672 0.85309 1.08929 -3.17672 1.90859 -0.2524 
-3.1738 0.70928 0.94237 -3.1738 2.0524 -0.10549 -3.17278 0.77744 1.01871 
-3.17278 1.98425 -0.18183 -3.17142 1.12935 -0.39381 -3.17142 1.12935 1.23069 
-3.17142 1.63234 -0.39381 -3.17064 0.98002 1.16778 -3.17064 1.78166 -0.3309 
-3.15967 1.18208 -0.4007 -3.15967 1.18208 1.23758 -3.15967 1.5796 -0.4007 
-3.15967 1.5796 1.23758 -3.15809 0.8965 1.10706 -3.15809 1.86518 -0.27018 
-3.15454 1.03032 1.18138 -3.15454 1.73136 -0.3445 -3.15324 1.23134 -0.40689 
-3.15324 1.23134 1.24377 -3.15324 1.53035 -0.40689 -3.15324 1.53035 1.24377 
-3.15244 0.81732 1.039 -3.15244 1.94436 -0.20212 -3.15113 0.74645 0.96504 
-3.15113 2.01523 -0.12816 -3.14816 1.28096 -0.41102 -3.14816 1.28096 1.2479 
-3.14816 1.48072 -0.41102 -3.14816 1.48072 1.2479 -3.14447 1.33084 -0.41306 
-3.14447 1.33084 1.24995 -3.14447 1.43084 -0.41306 -3.14447 1.43084 1.24995 
-3.14216 1.38084 -0.41303 -3.14216 1.38084 1.24991 -3.14216 2.05973 -0.06161 
-3.14183 0.94019 1.12328 -3.14183 1.8215 -0.2864 -3.13977 1.08193 1.19261 
-3.13977 1.67975 -0.35573 -3.1327 0.85974 1.05813 -3.1327 1.90194 -0.22124 
-3.12978 0.78514 0.98639 -3.12978 1.97654 -0.14951 -3.12692 0.98495 1.13777 
-3.12692 1.77673 -0.30089 -3.12671 1.13415 -0.36455 -3.12671 1.13415 1.20144 
-3.12671 1.62753 -0.36455 -3.11919 2.02288 -0.08463 -3.11853 1.18226 -0.37219 
-3.11853 1.18226 1.20907 -3.11853 1.57943 -0.37219 -3.11527 0.90229 1.0755 
-3.11527 1.8594 -0.23862 -3.11209 1.23159 -0.37827 -3.11209 1.23159 1.21516 
-3.11209 1.5301 -0.37827 -3.11079 1.03564 1.15079 -3.11079 1.72604 -0.31391 
-3.10979 0.82527 1.00638 -3.10979 1.93641 -0.1695 -3.10691 1.28153 -0.38223 
-3.10691 1.28153 1.21911 -3.10691 1.48015 -0.38223 -3.10691 1.48015 1.21911 
-3.10323 1.33148 -0.38414 -3.10323 1.33148 1.22102 -3.10323 1.4302 -0.38414 
-3.10323 1.4302 1.22102 -3.10203 1.38084 -0.38477 -3.10203 1.38084 1.22165 
-3.09919 0.94624 1.0914 -3.09919 1.81545 -0.25452 -3.09746 1.98425 -0.10651 
-3.09643 1.08737 1.16162 -3.09643 1.67431 -0.32473 -3.09122 0.86674 1.02495 
-3.09122 1.89494 -0.18806 -3.08689 1.13485 1.17101 -3.08689 1.62683 -0.33413 
-3.08481 0.991 1.10572 -3.08481 1.77068 -0.26884 -3.07884 1.18293 1.17858 
-3.07884 1.57876 -0.3417 -3.07717 1.94436 -0.12685 -3.07412 0.90944 1.04205 
-3.07412 1.85224 -0.20517 -3.07221 1.23245 -0.34752 -3.07221 1.23245 1.18441 
-3.07221 1.52923 -0.34752 -3.06896 1.04197 1.11831 -3.06896 1.71971 -0.28143 
-3.06716 1.28235 -0.35141 -3.06716 1.28235 1.1883 -3.06716 1.47933 -0.35141 
-3.06448 1.33154 -0.35393 -3.06448 1.33154 1.19081 -3.06448 1.43014 -0.35393 
-3.06448 1.43014 1.19081 -3.06334 1.38084 -0.35457 -3.06334 1.38084 1.19145 
-3.05851 0.95329 1.05766 -3.05851 1.8084 -0.22078 -3.05804 1.90194 -0.14659 
-3.05794 1.08859 1.12926 -3.05794 1.67309 -0.29238 -3.04843 1.13616 1.13854 
-3.04843 1.62552 -0.30165 -3.04445 0.99816 1.07172 -3.04445 1.76352 -0.23484 
-3.0407 1.18409 1.14618 -3.0407 1.57759 -0.3093 -3.04067 0.90229 1.0009 
-3.04067 1.8594 -0.16402 -3.03409 1.2337 1.15188 -3.03409 1.52798 -0.315 
-3.03196 1.04395 1.08421 -3.03196 1.71773 -0.24733 -3.02978 1.28247 1.15612 
-3.02978 1.47921 -0.31923 -3.02707 1.33171 -0.32169 -3.02707 1.33171 1.15858 
-3.02707 1.42997 -0.32169 -3.02617 1.38084 -0.32251 -3.02477 0.94624 1.01698 
-3.02477 1.81545 -0.18009 -3.02107 1.09056 1.0951 -3.02107 1.67113 -0.25822 
-3.01181 1.13786 1.10436 -3.01181 1.62382 -0.26747 -3.01045 0.991 1.03136 
-3.01045 1.77068 -0.19448 -3.00421 1.18575 1.11196 -3.00421 1.57593 -0.27508 
-2.99828 1.23411 1.11789 -2.99828 1.52757 -0.28101 -2.99786 1.04197 1.04721 
-2.99786 1.71971 -0.21033 -2.99403 1.28282 1.12214 -2.99403 1.47886 -0.28526 
-2.99147 1.42991 -0.28781 -2.99062 1.38084 -0.28867 -2.98691 1.08859 1.05823 
-2.98691 1.67309 -0.22135 -2.9784 1.77673 -0.15237 -2.97763 1.13616 1.06774 
-2.97763 1.62552 -0.23086 -2.96999 1.18409 1.07547 -2.96999 1.57759 -0.23859 
-2.96538 1.72604 -0.1685 -2.96429 1.2337 1.08208 -2.96429 1.52798 -0.24519 
-2.96005 1.47921 -0.24951 -2.95759 1.42997 -0.25222 -2.95455 1.08737 1.01974 
-2.95455 1.67431 -0.18286 -2.94516 1.13485 1.02928 -2.94516 1.62683 -0.1924 
-2.93759 1.18293 1.03733 -2.93759 1.57876 -0.20045 -2.93176 1.23245 1.04396 
-2.93176 1.52923 -0.20708 -2.92787 1.47933 -0.21213 -2.92356 1.67975 -0.13951 
-2.91473 1.13415 0.98946 -2.91473 1.62753 -0.15258 -2.9071 1.18226 0.99764 
-2.9071 1.57943 -0.16076 -2.90101 1.5301 -0.16719 -2.87859 1.5796 -0.11962 
-2.8724 1.53035 -0.12605 -4.52738 -1.28053 -0.96796 -4.52325 -1.2309 -0.96289 
-4.51706 -1.18165 -0.95645 -4.5005 -1.33105 -1.01289 -4.49859 -1.2811 -1.00921 
-4.49463 -1.23115 -1.00403 -4.48855 -1.18182 -0.99759 -4.48091 -1.13371 -0.98941 
-4.47209 -1.0815 -0.97635 -4.47093 -1.38041 -1.05279 -4.47029 -1.3311 -1.05165 
-4.46778 -1.28192 -1.04897 -4.46389 -1.5288 0.20713 -4.46389 -1.23202 -1.04392 
-4.45806 -1.18249 -1.03728 -4.45049 -1.13442 -1.02923 -4.4411 -1.08694 -1.0197 
-4.43887 -1.38041 -1.08995 -4.43806 -1.42953 -1.08905 -4.43806 -1.33128 -1.08905 
-4.4356 -1.28204 -1.08634 -4.43136 -1.52755 0.24524 -4.43136 -1.23327 -1.08203 
-4.43027 -1.03521 -1.00533 -4.42566 -1.57716 0.23863 -4.42566 -1.18366 -1.07542 
-4.41802 -1.13573 -1.0677 -4.41725 -0.98451 -0.98921 -4.40874 -1.08816 -1.05818 
-4.40503 -1.38041 -1.1255 -4.40418 -1.42947 -1.12465 -4.40418 -1.33134 -1.12465 
-4.40162 -1.47842 -1.12209 -4.40162 -1.47842 0.28531 -4.40162 -1.28239 -1.12209 
-4.39779 -1.04154 -1.04716 -4.39737 -1.52714 0.28106 -4.39737 -1.23368 -1.11785 
-4.39144 -1.5755 0.27513 -4.39144 -1.18532 -1.11191 -4.3852 -0.99057 -1.03131 
-4.38384 -1.62339 0.26752 -4.38384 -1.13743 -1.10431 -4.37458 -1.67069 0.25827 
-4.37458 -1.09012 -1.09505 -4.37088 -0.9458 -1.01693 -4.36948 -1.38041 -1.15934 
-4.36858 -1.42953 -1.15853 -4.36858 -1.42953 0.32174 -4.36858 -1.33128 -1.15853 
-4.36587 -1.47878 -1.15607 -4.36587 -1.47878 0.31928 -4.36587 -1.28204 -1.15607 
-4.36369 -1.04352 -1.08417 -4.36156 -1.52755 -1.15184 -4.36156 -1.52755 0.31505 
-4.36156 -1.23327 -1.15184 -4.35498 -0.90185 -1.00085 -4.35495 -1.57716 -1.14613 
-4.35495 -1.57716 0.30935 -4.35495 -1.18366 -1.14613 -4.3512 -0.99772 -1.07167 
-4.34722 -1.62508 0.3017 -4.34722 -1.13573 -1.13849 -4.33771 -1.67265 0.29242 
-4.33771 -1.08816 -1.12921 -4.33761 -0.85931 -0.98342 -4.33714 -0.95285 -1.05761 
-4.33231 -1.38041 -1.1914 -4.33231 -1.38041 0.35462 -4.33117 -1.42971 -1.19077 
-4.33117 -1.42971 0.35398 -4.33117 -1.3311 -1.19077 -4.33117 -1.3311 0.35398 
-4.32849 -1.47889 -1.18825 -4.32849 -1.47889 0.35146 -4.32849 -1.28192 -1.18825 
-4.32669 -1.71928 0.28148 -4.32669 -1.04154 -1.11826 -4.32344 -1.5288 -1.18436 
-4.32344 -1.5288 0.34757 -4.32344 -1.23202 -1.18436 -4.32153 -0.90901 -1.04201 
-4.31848 -0.81688 -0.96369 -4.31681 -1.57832 -1.17853 -4.31681 -1.57832 0.34174 
-4.31681 -1.18249 -1.17853 -4.31084 -1.77025 0.26889 -4.31084 -0.99057 -1.10567 
-4.30876 -1.6264 -1.17096 -4.30876 -1.6264 0.33418 -4.30876 -1.13442 -1.17096 
-4.30443 -0.8663 -1.0249 -4.29922 -1.67388 -1.16157 -4.29922 -1.67388 0.32478 
-4.29922 -1.08694 -1.16157 -4.29819 -0.777 -0.94335 -4.29646 -1.81501 0.25457 
-4.29646 -0.9458 -1.09135 -4.29362 -1.38041 -1.2216 -4.29362 -1.38041 0.38481 
-4.29241 -1.42977 -1.22098 -4.29241 -1.42977 0.38419 -4.29241 -1.33105 -1.22098 
-4.29241 -1.33105 0.38419 -4.28874 -1.47972 -1.21906 -4.28874 -1.47972 0.38228 
-4.28874 -1.2811 -1.21906 -4.28874 -1.2811 0.38228 -4.28586 -0.82484 -1.00633 
-4.28486 -1.72561 0.31396 -4.28486 -1.03521 -1.15075 -4.28356 -1.52966 -1.21511 
-4.28356 -1.52966 0.37832 -4.28356 -1.23115 -1.21511 -4.28038 -0.90185 -1.07545 
-4.27712 -1.57899 -1.20902 -4.27712 -1.57899 0.37224 -4.27712 -1.18182 -1.20902 
-4.27646 -0.73837 -0.92146 -4.26894 -1.6271 -1.20139 -4.26894 -1.6271 0.3646 
-4.26894 -1.13371 -1.20139 -4.26873 -1.7763 0.30094 -4.26873 -0.98451 -1.13773 
-4.26587 -0.78471 -0.98635 -4.26295 -0.85931 -1.05808 -4.25588 -1.67931 -1.19256 
-4.25588 -1.67931 0.35578 -4.25588 -1.0815 -1.19256 -4.25382 -1.82106 0.28644 
-4.25382 -0.93975 -1.12323 -4.25349 -1.38041 -1.24986 -4.25349 -1.38041 0.41308 
-4.25349 -0.70151 -0.89844 -4.25118 -1.43041 -1.2499 -4.25118 -1.43041 0.41311 
-4.25118 -1.33041 -1.2499 -4.25118 -1.33041 0.41311 -4.24749 -1.48029 -1.24785 
-4.24749 -1.48029 0.41107 -4.24749 -1.28053 -1.24785 -4.24749 -1.28053 0.41107 
-4.24452 -0.74601 -0.96499 -4.24321 -0.81688 -1.03895 -4.24241 -1.52991 -1.24373 
-4.24241 -1.52991 0.40694 -4.24241 -1.2309 -1.24373 -4.24241 -1.2309 0.40694 
-4.24111 -1.73092 -1.18133 -4.24111 -1.73092 0.34455 -4.24111 -1.02989 -1.18133 
-4.23756 -1.86475 0.27023 -4.23756 -0.89607 -1.10702 -4.23598 -1.57916 -1.23753 
-4.23598 -1.57916 0.40075 -4.23598 -1.18165 -1.23753 -4.23598 -1.18165 0.40075 
-4.22501 -1.78123 -1.16774 -4.22501 -1.78123 0.33095 -4.22501 -0.97958 -1.16774 
-4.22423 -1.6319 -1.23064 -4.22423 -1.6319 0.39385 -4.22423 -1.12891 -1.23064 
-4.22287 -0.777 -1.01867 -4.22185 -0.70885 -0.94232 -4.21893 -1.90816 0.25245 
-4.21893 -0.85266 -1.08924 -4.21573 -0.64811 -0.86068 -4.21202 -1.38041 -1.27612 
-4.21202 -1.38041 0.43934 -4.21093 -1.68389 -1.22134 -4.21093 -1.68389 0.38455 
-4.21093 -1.07692 -1.22134 -4.2098 -1.82586 -1.15293 -4.2098 -1.82586 0.31615 
-4.2098 -0.93495 -1.15293 -4.20961 -1.43046 -1.27611 -4.20961 -1.43046 0.43932 
-4.20961 -1.33035 -1.27611 -4.20961 -1.33035 0.43932 -4.20568 -1.48063 -1.27404 
-4.20568 -1.48063 0.43725 -4.20568 -1.28019 -1.27404 -4.20568 -1.28019 0.43725 
-4.20099 -0.73837 -0.99693 -4.20049 -1.5303 -1.26984 -4.20049 -1.5303 0.43305 
-4.20049 -1.23052 -1.26984 -4.20049 -1.23052 0.43305 -4.19896 -1.95022 0.23296 
-4.19896 -0.81059 -1.06975 -4.19792 -0.6733 -0.91839 -4.1961 -1.73498 -1.20965 
-4.1961 -1.73498 0.37287 -4.1961 -1.02583 -1.20965 -4.19213 -1.87004 0.29995 
-4.19213 -0.89077 -1.13673 -4.18964 -0.61559 -0.83465 -4.18937 -1.58259 -1.26551 
-4.18937 -1.58259 0.42872 -4.18937 -1.17822 -1.26551 -4.18937 -1.17822 0.42872 
-4.17979 -1.78502 -1.19562 -4.17979 -1.78502 0.35884 -4.17979 -0.97579 -1.19562 
-4.17805 -1.98994 0.21243 -4.17805 -0.77087 -1.04922 -4.17797 -0.70151 -0.97396 
-4.17728 -1.63528 -1.25819 -4.17728 -1.63528 0.4214 -4.17728 -1.12554 -1.25819 
-4.17728 -1.12554 0.4214 -4.17315 -1.91323 0.28179 -4.17315 -0.84759 -1.11858 
-4.17278 -0.63946 -0.89326 -4.16932 -1.38041 -1.30031 -4.16932 -1.38041 0.46353 
-4.16657 -1.43063 -1.30035 -4.16657 -1.43063 0.46356 -4.16657 -1.33018 -1.30035 
-4.16657 -1.33018 0.46356 -4.16346 -1.68747 -1.24845 -4.16346 -1.68747 0.41166 
-4.16346 -1.07335 -1.24845 -4.16346 -1.07335 0.41166 -4.1631 -1.83001 -1.18093 
-4.1631 -1.83001 0.34414 -4.1631 -0.9308 -1.18093 -4.16264 -1.48073 -1.29815 
-4.16264 -1.48073 0.46136 -4.16264 -1.28009 -1.29815 -4.16264 -1.28009 0.46136 
-4.16225 -0.58475 -0.8074 -4.15596 -2.02818 0.19037 -4.15596 -0.73264 -1.02715 
-4.15324 -1.95484 0.26184 -4.15324 -0.80598 -1.09863 -4.15262 -1.53329 -1.29582 
-4.15262 -1.53329 0.45903 -4.15262 -1.22752 -1.29582 -4.15262 -1.22752 0.45903 
-4.14828 -1.73843 -1.23631 -4.14828 -1.73843 0.39953 -4.14828 -1.02238 -1.23631 
-4.14828 -1.02238 0.39953 -4.1465 -0.6074 -0.86698 -4.14523 -1.87387 -1.16432 
-4.14523 -1.87387 0.32753 -4.14523 -0.88694 -1.16432 -4.1413 -1.58542 -1.29097 
-4.1413 -1.58542 0.45418 -4.1413 -1.17539 -1.29097 -4.1413 -1.17539 0.45418 
-4.14021 -0.64811 -0.9362 -4.13402 -0.55602 -0.77923 -4.13321 -1.78767 -1.2213 
-4.13321 -1.78767 0.38452 -4.13321 -0.97315 -1.2213 -4.13321 -0.97315 0.38452 
-4.13199 -1.99428 0.24095 -4.13199 -0.76653 -1.07774 -4.12859 -1.63816 -1.28331 
-4.12859 -1.63816 0.44653 -4.12859 -1.12266 -1.28331 -4.12859 -1.12266 0.44653 
-4.12624 -1.91649 -1.14582 -4.12624 -1.91649 0.30904 -4.12624 -0.84432 -1.14582 
-4.12548 -1.38041 -1.32238 -4.12548 -1.38041 0.4856 -4.12262 -1.43068 -1.32233 
-4.12262 -1.43068 0.48554 -4.12262 -1.33013 -1.32233 -4.12262 -1.33013 0.48554 
-4.11948 -2.08346 0.15432 -4.11948 -0.67735 -0.9911 -4.11914 -0.5772 -0.83962 
-4.11621 -1.83249 -1.20621 -4.11621 -1.83249 0.36942 -4.11621 -0.92832 -1.20621 
-4.11459 -1.69012 -1.27306 -4.11459 -1.69012 0.43628 -4.11459 -1.07069 -1.27306 
-4.11459 -1.07069 0.43628 -4.11417 -0.61559 -0.91012 -4.11347 -1.48323 -1.32213 
-4.11347 -1.48323 0.48535 -4.11347 -1.27758 -1.32213 -4.11347 -1.27758 0.48535 
-4.10617 -1.95776 0.28871 -4.10617 -0.80306 -1.1255 -4.10372 -0.52855 -0.74954 
-4.10313 -1.53579 -1.31931 -4.10313 -1.53579 0.48253 -4.10313 -1.22502 -1.31931 
-4.10313 -1.22502 0.48253 -4.10057 -1.74015 -1.26009 -4.10057 -1.74015 0.42331 
-4.10057 -1.02066 -1.26009 -4.10057 -1.02066 0.42331 -4.09788 -1.87638 -1.18913 
-4.09788 -1.87638 0.35235 -4.09788 -0.88444 -1.18913 -4.09647 -2.05113 0.20713 
-4.09647 -0.70968 -1.04392 -4.09192 -1.58765 -1.31384 -4.09192 -1.58765 0.47705 
-4.09192 -1.17317 -1.31384 -4.09192 -1.17317 0.47705 -4.09077 -0.54894 -0.81124 
-4.08693 -0.58475 -0.88272 -4.08539 -1.78916 -1.2447 -4.08539 -1.78916 0.40792 
-4.08539 -0.97166 -1.2447 -4.08539 -0.97166 0.40792 -4.0806 -2.13475 0.11501 
-4.0806 -1.38041 -1.34227 -4.0806 -1.38041 0.50549 -4.0806 -0.62606 -0.9518 
-4.0789 -1.64031 -1.3057 -4.0789 -1.64031 0.46891 -4.0789 -1.1205 -1.3057 
-4.0789 -1.1205 0.46891 -4.07859 -1.91876 0.33345 -4.07859 -0.84205 -1.17023 
-4.07236 -1.43299 -1.34415 -4.07236 -1.43299 0.50737 -4.07236 -1.32782 -1.34415 
-4.07236 -1.32782 0.50737 -4.07176 -2.01625 0.25684 -4.07176 -0.74456 -1.09363 
-4.06786 -1.83388 -1.22926 -4.06786 -1.83388 0.39247 -4.06786 -0.92693 -1.22926 
-4.06786 -0.92693 0.39247 -4.06571 -1.69086 -1.29495 -4.06571 -1.69086 0.45816 
-4.06571 -1.06995 -1.29495 -4.06571 -1.06995 0.45816 -4.06305 -1.48543 -1.34341 
-4.06305 -1.48543 0.50662 -4.06305 -1.27539 -1.34341 -4.06305 -1.27539 0.50662 
-4.06145 -0.52268 -0.78192 -4.05876 -0.55602 -0.8545 -4.05871 -2.10454 0.16937 
-4.05871 -0.65628 -1.00616 -4.05358 -2.16597 0.08796 -4.05358 -0.59484 -0.92475 
-4.05271 -1.53756 -1.34004 -4.05271 -1.53756 0.50325 -4.05271 -1.22325 -1.34004 
-4.05271 -1.22325 0.50325 -4.05144 -1.74081 -1.2816 -4.05144 -1.74081 0.44482 
-4.05144 -1.02001 -1.2816 -4.05144 -1.02001 0.44482 -4.04939 -1.87746 -1.21175 
-4.04939 -1.87746 0.37496 -4.04939 -0.88336 -1.21175 -4.04939 -0.88336 0.37496 
-4.04386 -1.97747 0.30538 -4.04386 -0.78335 -1.14216 -4.04137 -1.58925 -1.33405 
-4.04137 -1.58925 0.49726 -4.04137 -1.17156 -1.33405 -4.04137 -1.17156 0.49726 
-4.03647 -1.78949 -1.26576 -4.03647 -1.78949 0.42898 -4.03647 -0.97133 -1.26576 
-4.03647 -0.97133 0.42898 -4.03524 -2.07118 0.22118 -4.03524 -0.68964 -1.05797 
-4.03481 -1.38041 -1.35994 -4.03481 -1.38041 0.52315 -4.02907 -0.52855 -0.82419 
-4.02904 -1.64035 -1.32547 -4.02904 -1.64035 0.48868 -4.02904 -1.12046 -1.32547 
-4.02904 -1.12046 0.48868 -4.02635 -1.43303 -1.36145 -4.02635 -1.43303 0.52467 
-4.02635 -1.32778 -1.36145 -4.02635 -1.32778 0.52467 -4.02568 -2.19528 0.05968 
-4.02568 -0.56554 -0.89647 -4.01936 -2.15357 0.12832 -4.01936 -0.60724 -0.9651 
-4.01868 -1.83403 -1.24986 -4.01868 -1.83403 0.41308 -4.01868 -0.92679 -1.24986 
-4.01868 -0.92679 0.41308 -4.0167 -1.48572 -1.36035 -4.0167 -1.48572 0.52357 
-4.0167 -1.2751 -1.36035 -4.0167 -1.2751 0.52357 -4.01578 -1.69071 -1.31431 
-4.01578 -1.69071 0.47753 -4.01578 -1.0701 -1.31431 -4.01578 -1.0701 0.47753 
-4.01555 -1.93747 0.34893 -4.01555 -0.82334 -1.18572 -4.00833 -2.03433 0.27156 
-4.00833 -0.72648 -1.10834 -4.00614 -1.53785 -1.35659 -4.00614 -1.53785 0.5198 
-4.00614 -1.22296 -1.35659 -4.00614 -1.22296 0.5198 -4.00162 -1.74019 -1.30062 
-4.00162 -1.74019 0.46383 -4.00162 -1.02062 -1.30062 -4.00162 -1.02062 0.46383 
-3.99683 -2.12221 0.18192 -3.99683 -0.6386 -1.01871 -3.99618 -2.22317 0.0297 
-3.99618 -0.53764 -0.86649 -3.99386 -1.59067 -1.35017 -3.99386 -1.59067 0.51339 
-3.99386 -1.17014 -1.35017 -3.99386 -1.17014 0.51339 -3.99164 -2.18336 0.10025 
-3.99164 -0.57745 -0.93703 -3.9882 -1.38041 -1.37533 -3.9882 -1.38041 0.53855 
-3.9866 -1.78866 -1.28442 -3.9866 -1.78866 0.44763 -3.9866 -0.97216 -1.28442 
-3.9866 -0.97216 0.44763 -3.98536 -1.89492 -1.22626 -3.98536 -1.89492 0.38948 
-3.98536 -0.8659 -1.22626 -3.9813 -1.6417 -1.34112 -3.9813 -1.6417 0.50433 
-3.9813 -1.11912 -1.34112 -3.9813 -1.11912 0.50433 -3.97998 -1.99446 0.31875 
-3.97998 -0.76635 -1.15553 -3.97929 -1.43316 -1.37654 -3.97929 -1.43316 0.53976 
-3.97929 -1.32766 -1.37654 -3.97929 -1.32766 0.53976 -3.97054 -2.08777 0.23377 
-3.97054 -0.67305 -1.07056 -3.96957 -1.48575 -1.37501 -3.96957 -1.48575 0.53822 
-3.96957 -1.27506 -1.37501 -3.96957 -1.27506 0.53822 -3.96767 -1.69219 -1.32945 
-3.96767 -1.69219 0.49267 -3.96767 -1.06863 -1.32945 -3.96767 -1.06863 0.49267 
-3.96591 -0.51189 -0.83537 -3.9622 -2.21155 0.07085 -3.9622 -0.54926 -0.90763 
-3.95797 -1.53889 -1.37089 -3.95797 -1.53889 0.53411 -3.95797 -1.22192 -1.37089 
-3.95797 -1.22192 0.53411 -3.95674 -2.16908 0.13928 -3.95674 -0.59173 -0.97607 
-3.95399 -1.85059 -1.263 -3.95399 -1.85059 0.42621 -3.95399 -0.91023 -1.263 
-3.95399 -0.91023 0.42621 -3.95328 -1.74153 -1.31527 -3.95328 -1.74153 0.47848 
-3.95328 -1.01928 -1.31527 -3.95328 -1.01928 0.47848 -3.95055 -1.95348 0.3612 
-3.95055 -0.80734 -1.19799 -3.9456 -1.59156 -1.36395 -3.9456 -1.59156 0.52716 
-3.9456 -1.16926 -1.36395 -3.9456 -1.16926 0.52716 -3.94298 -2.04968 0.28304 
-3.94298 -0.71113 -1.11983 -3.9409 -1.38041 -1.38842 -3.9409 -1.38041 0.55164 
-3.93257 -1.64259 -1.35445 -3.93257 -1.64259 0.51766 -3.93257 -1.11823 -1.35445 
-3.93257 -1.11823 0.51766 -3.93208 -2.23781 0.03989 -3.93208 -0.523 -0.87668 
-3.9318 -1.4332 -1.38922 -3.9318 -1.4332 0.55244 -3.9318 -1.32762 -1.38922 
-3.9318 -1.32762 0.55244 -3.93119 -2.13681 0.19271 -3.93119 -0.62401 -1.02949 
-3.92743 -2.19765 0.11023 -3.92743 -0.56317 -0.94702 -3.92067 -1.48636 -1.38749 
-3.92067 -1.48636 0.55071 -3.92067 -1.27445 -1.38749 -3.92067 -1.27445 0.55071 
-3.92001 -1.91 0.40027 -3.92001 -0.85081 -1.23705 -3.91886 -1.69287 -1.34227 
-3.91886 -1.69287 0.50549 -3.91886 -1.06795 -1.34227 -3.91886 -1.06795 0.50549 
-3.91579 -1.79657 -1.3012 -3.91579 -1.79657 0.46441 -3.91579 -0.96425 -1.3012 
-3.91579 -0.96425 0.46441 -3.91482 -2.00866 0.32877 -3.91482 -0.75215 -1.16555 
-3.90887 -1.53948 -1.38286 -3.90887 -1.53948 0.54607 -3.90887 -1.22134 -1.38286 
-3.90887 -1.22134 0.54607 -3.90459 -2.10109 0.24335 -3.90459 -0.65972 -1.08013 
-3.90158 -0.49906 -0.84471 -3.89755 -2.22415 0.07985 -3.89755 -0.53666 -0.91663 
-3.89673 -1.59191 -1.37534 -3.89673 -1.59191 0.53855 -3.89673 -1.1689 -1.37534 
-3.89673 -1.1689 0.53855 -3.89301 -2.18121 0.14786 -3.89301 -1.38041 -1.39918 
-3.89301 -1.38041 0.56239 -3.89301 -0.5796 -0.98465 -3.88484 -1.96657 0.36994 
-3.88484 -0.79424 -1.20672 -3.8835 -1.64286 -1.36532 -3.8835 -1.64286 0.52854 
-3.8835 -1.11795 -1.36532 -3.8835 -1.11795 0.52854 -3.88245 -1.85751 -1.27765 
-3.88245 -1.85751 0.44086 -3.88245 -0.9033 -1.27765 -3.88245 -0.9033 0.44086 
-3.88238 -1.43363 -1.39979 -3.88238 -1.43363 0.56301 -3.88238 -1.32718 -1.39979 
-3.88238 -1.32718 0.56301 -3.88176 -1.74841 -1.32986 -3.88176 -1.74841 0.49308 
-3.88176 -1.01241 -1.32986 -3.88176 -1.01241 0.49308 -3.87704 -2.0621 0.29098 
-3.87704 -0.69871 -1.12777 -3.8712 -1.4867 -1.39751 -3.8712 -1.4867 0.56073 
-3.8712 -1.27412 -1.39751 -3.8712 -1.27412 0.56073 -3.86716 -0.51228 -0.88499 
-3.86697 -2.14759 0.20036 -3.86697 -0.61323 -1.03715 -3.86323 -2.20822 0.1177 
-3.86323 -0.55259 -0.95449 -3.85951 -1.53945 -1.39235 -3.85951 -1.53945 0.55556 
-3.85951 -1.22137 -1.39235 -3.85951 -1.22137 0.55556 -3.84868 -2.02001 0.33539 
-3.84868 -0.7408 -1.17217 -3.8475 -1.91624 0.41257 -3.8475 -0.84457 -1.24936 
-3.84735 -1.59173 -1.38432 -3.84735 -1.59173 0.54753 -3.84735 -1.16908 -1.38432 
-3.84735 -1.16908 0.54753 -3.84649 -1.69839 -1.35477 -3.84649 -1.69839 0.51799 
-3.84649 -1.06242 -1.35477 -3.84649 -1.06242 0.51799 -3.84465 -1.38041 -1.40757 
-3.84465 -1.38041 0.57078 -3.84382 -1.80225 -1.31325 -3.84382 -1.80225 0.47646 
-3.84382 -0.95857 -1.31325 -3.84382 -0.95857 0.47646 -3.83966 -2.1103 0.25031 
-3.83966 -0.65051 -1.0871 -3.83386 -1.43367 -1.40768 -3.83386 -1.43367 0.57089 
-3.83386 -1.32715 -1.40768 -3.83386 -1.32715 0.57089 -3.83283 -2.23325 0.08604 
-3.83283 -0.52756 -0.92282 -3.82845 -2.18992 0.15402 -3.82845 -0.5709 -0.9908 
-3.82239 -1.48697 -1.40488 -3.82239 -1.48697 0.56809 -3.82239 -1.27385 -1.40488 
-3.82239 -1.27385 0.56809 -3.81175 -1.97148 0.38015 -3.81175 -0.78933 -1.21694 
-3.8117 -2.07002 0.29679 -3.8117 -0.6908 -1.13358 -3.81059 -1.64757 -1.37543 
-3.81059 -1.64757 0.53865 -3.81059 -1.11324 -1.37543 -3.81059 -1.11324 0.53865 
-3.81056 -1.5397 -1.39918 -3.81056 -1.5397 0.56239 -3.81056 -1.22112 -1.39918 
-3.81056 -1.22112 0.56239 -3.8093 -1.86222 -1.28756 -3.8093 -1.86222 0.45077 
-3.8093 -0.89859 -1.28756 -3.8093 -0.89859 0.45077 -3.80881 -1.75303 -1.33973 
-3.80881 -1.75303 0.50294 -3.80881 -1.00778 -1.33973 -3.80881 -1.00778 0.50294 
-3.80209 -0.50487 -0.89018 -3.80152 -2.15491 0.20563 -3.80152 -0.6059 -1.04242 
-3.79812 -2.21536 0.12273 -3.79812 -0.54545 -0.95951 -3.79594 -1.38041 -1.41358 
-3.79594 -1.38041 0.57679 -3.78474 -1.43377 -1.41319 -3.78474 -1.43377 0.5764 
-3.78474 -1.32704 -1.41319 -3.78474 -1.32704 0.5764 -3.77417 -1.91957 0.42035 
-3.77417 -0.84124 -1.25714 -3.77411 -2.11633 0.25437 -3.77411 -0.64448 -1.09116 
-3.77351 -2.02555 0.34192 -3.77351 -0.73526 -1.1787 -3.77332 -1.70219 -1.3622 
-3.77332 -1.70219 0.52541 -3.77332 -1.05862 -1.3622 -3.77332 -1.05862 0.52541 
-3.77328 -1.48698 -1.40984 -3.77328 -1.48698 0.57305 -3.77328 -1.27383 -1.40984 
-3.77328 -1.27383 0.57305 -3.77285 -1.59353 -1.39254 -3.77285 -1.59353 0.55576 
-3.77285 -1.16728 -1.39254 -3.77285 -1.16728 0.55576 -3.77107 -1.80567 -1.3205 
-3.77107 -1.80567 0.48372 -3.77107 -0.95515 -1.3205 -3.77107 -0.95515 0.48372 
-3.76753 -2.23868 0.09006 -3.76753 -0.52213 -0.92684 -3.76332 -2.19516 0.15772 
-3.76332 -0.56566 -0.99451 -3.74699 -1.38041 -1.41719 -3.74699 -1.38041 0.5804 
-3.73616 -1.97522 0.38456 -3.73616 -0.7856 -1.22135 -3.73615 -1.86458 -1.29253 
-3.73615 -1.86458 0.45575 -3.73615 -0.89624 -1.29253 -3.73615 -0.89624 0.45575 
-3.73612 -2.07376 0.3012 -3.73612 -0.68706 -1.13798 -3.73612 -2.1587 0.20834 
-3.73612 -0.60211 -1.04513 -3.73571 -1.64878 -1.38097 -3.73571 -1.64878 0.54418 
-3.73571 -1.11203 -1.38097 -3.73571 -1.11203 0.54418 -3.73571 -1.75535 -1.34467 
-3.73571 -1.75535 0.50788 -3.73571 -1.00546 -1.34467 -3.73571 -1.00546 0.50788 
-3.73568 -1.54091 -1.40471 -3.73568 -1.54091 0.56792 -3.73568 -1.21991 -1.40471 
-3.73568 -1.21991 0.56792 -3.73568 -1.43381 -1.41625 -3.73568 -1.43381 0.57947 
-3.73568 -1.32701 -1.41625 -3.73568 -1.32701 0.57947 -3.73277 -0.50052 -0.8923 
-3.73277 -2.21898 0.12528 -3.73277 -0.54183 -0.96206 -3.69792 -2.24077 0.09129 
-3.69792 -2.1969 0.15896 -3.69792 -2.11848 0.25633 -3.69792 -2.0274 0.3441 
-3.69792 -1.92115 0.4228 -3.69792 -1.80681 -1.32293 -3.69792 -1.80681 0.48614 
-3.69792 -1.70311 -1.36489 -3.69792 -1.70311 0.52811 -3.69792 -1.59413 -1.39529 
-3.69792 -1.59413 0.5585 -3.69792 -1.48729 -1.41267 -3.69792 -1.48729 0.57588 
-3.69792 -1.38041 -1.41839 -3.69792 -1.38041 0.58161 -3.69792 -1.27353 -1.41267 
-3.69792 -1.27353 0.57588 -3.69792 -1.16668 -1.39529 -3.69792 -1.16668 0.5585 
-3.69792 -1.0577 -1.36489 -3.69792 -1.0577 0.52811 -3.69792 -0.95401 -1.32293 
-3.69792 -0.95401 0.48614 -3.69792 -0.83967 -1.25958 -3.69792 -0.73341 -1.18089 
-3.69792 -0.64234 -1.09312 -3.69792 -0.56391 -0.99574 -3.69792 -0.52005 -0.92808 
-3.66307 -2.21898 0.12528 -3.66307 -0.54183 -0.96206 -3.66307 -0.50052 -0.8923 
-3.66016 -1.43381 -1.41625 -3.66016 -1.43381 0.57947 -3.66016 -1.32701 -1.41625 
-3.66016 -1.32701 0.57947 -3.66016 -1.54091 -1.40471 -3.66016 -1.54091 0.56792 
-3.66016 -1.21991 -1.40471 -3.66016 -1.21991 0.56792 -3.66013 -1.75535 -1.34467 
-3.66013 -1.75535 0.50788 -3.66013 -1.00546 -1.34467 -3.66013 -1.00546 0.50788 
-3.66013 -1.64878 -1.38097 -3.66013 -1.64878 0.54418 -3.66013 -1.11203 -1.38097 
-3.66013 -1.11203 0.54418 -3.65972 -2.1587 0.20834 -3.65972 -0.60211 -1.04513 
-3.65972 -2.07376 0.3012 -3.65972 -0.68706 -1.13798 -3.65969 -1.86458 -1.29253 
-3.65969 -1.86458 0.45575 -3.65969 -0.89624 -1.29253 -3.65969 -0.89624 0.45575 
-3.65968 -1.97522 0.38456 -3.65968 -0.7856 -1.22135 -3.64885 -1.38041 -1.41719 
-3.64885 -1.38041 0.5804 -3.63252 -2.19516 0.15772 -3.63252 -0.56566 -0.99451 
-3.62831 -2.23868 0.09006 -3.62831 -0.52213 -0.92684 -3.62477 -1.80567 -1.3205 
-3.62477 -1.80567 0.48372 -3.62477 -0.95515 -1.3205 -3.62477 -0.95515 0.48372 
-3.62299 -1.59353 -1.39254 -3.62299 -1.59353 0.55576 -3.62299 -1.16728 -1.39254 
-3.62299 -1.16728 0.55576 -3.62256 -1.48698 -1.40984 -3.62256 -1.48698 0.57305 
-3.62256 -1.27383 -1.40984 -3.62256 -1.27383 0.57305 -3.62252 -1.70219 -1.3622 
-3.62252 -1.70219 0.52541 -3.62252 -1.05862 -1.3622 -3.62252 -1.05862 0.52541 
-3.62233 -2.02555 0.34192 -3.62233 -0.73526 -1.1787 -3.62173 -2.11633 0.25437 
-3.62173 -0.64448 -1.09116 -3.62167 -1.91957 0.42035 -3.62167 -0.84124 -1.25714 
-3.6111 -1.43377 -1.41319 -3.6111 -1.43377 0.5764 -3.6111 -1.32704 -1.41319 
-3.6111 -1.32704 0.5764 -3.5999 -1.38041 -1.41358 -3.5999 -1.38041 0.57679 
-3.59772 -2.21536 0.12273 -3.59772 -0.54545 -0.95951 -3.59432 -2.15491 0.20563 
-3.59432 -0.6059 -1.04242 -3.59375 -0.50487 -0.89018 -3.58703 -1.75303 -1.33973 
-3.58703 -1.75303 0.50294 -3.58703 -1.00778 -1.33973 -3.58703 -1.00778 0.50294 
-3.58654 -1.86222 -1.28756 -3.58654 -1.86222 0.45077 -3.58654 -0.89859 -1.28756 
-3.58654 -0.89859 0.45077 -3.58528 -1.5397 -1.39918 -3.58528 -1.5397 0.56239 
-3.58528 -1.22112 -1.39918 -3.58528 -1.22112 0.56239 -3.58525 -1.64757 -1.37543 
-3.58525 -1.64757 0.53865 -3.58525 -1.11324 -1.37543 -3.58525 -1.11324 0.53865 
-3.58414 -2.07002 0.29679 -3.58414 -0.6908 -1.13358 -3.58409 -1.97148 0.38015 
-3.58409 -0.78933 -1.21694 -3.57345 -1.48697 -1.40488 -3.57345 -1.48697 0.56809 
-3.57345 -1.27385 -1.40488 -3.57345 -1.27385 0.56809 -3.56739 -2.18992 0.15402 
-3.56739 -0.5709 -0.9908 -3.56301 -2.23325 0.08604 -3.56301 -0.52756 -0.92282 
-3.56198 -1.43367 -1.40768 -3.56198 -1.43367 0.57089 -3.56198 -1.32715 -1.40768 
-3.56198 -1.32715 0.57089 -3.55618 -2.1103 0.25031 -3.55618 -0.65051 -1.0871 
-3.55202 -1.80225 -1.31325 -3.55202 -1.80225 0.47646 -3.55202 -0.95857 -1.31325 
-3.55202 -0.95857 0.47646 -3.55119 -1.38041 -1.40757 -3.55119 -1.38041 0.57078 
-3.54935 -1.69839 -1.35477 -3.54935 -1.69839 0.51799 -3.54935 -1.06242 -1.35477 
-3.54935 -1.06242 0.51799 -3.54849 -1.59173 -1.38432 -3.54849 -1.59173 0.54753 
-3.54849 -1.16908 -1.38432 -3.54849 -1.16908 0.54753 -3.54834 -1.91624 0.41257 
-3.54834 -0.84457 -1.24936 -3.54716 -2.02001 0.33539 -3.54716 -0.7408 -1.17217 
-3.53633 -1.53945 -1.39235 -3.53633 -1.53945 0.55556 -3.53633 -1.22137 -1.39235 
-3.53633 -1.22137 0.55556 -3.53261 -2.20822 0.1177 -3.53261 -0.55259 -0.95449 
-3.52887 -2.14759 0.20036 -3.52887 -0.61323 -1.03715 -3.52868 -0.51228 -0.88499 
-3.52464 -1.4867 -1.39751 -3.52464 -1.4867 0.56073 -3.52464 -1.27412 -1.39751 
-3.52464 -1.27412 0.56073 -3.5188 -2.0621 0.29098 -3.5188 -0.69871 -1.12777 
-3.51408 -1.74841 -1.32986 -3.51408 -1.74841 0.49308 -3.51408 -1.01241 -1.32986 
-3.51408 -1.01241 0.49308 -3.51346 -1.43363 -1.39979 -3.51346 -1.43363 0.56301 
-3.51346 -1.32718 -1.39979 -3.51346 -1.32718 0.56301 -3.51339 -1.85751 -1.27765 
-3.51339 -1.85751 0.44086 -3.51339 -0.9033 -1.27765 -3.51339 -0.9033 0.44086 
-3.51234 -1.64286 -1.36532 -3.51234 -1.64286 0.52854 -3.51234 -1.11795 -1.36532 
-3.51234 -1.11795 0.52854 -3.511 -1.96657 0.36994 -3.511 -0.79424 -1.20672 
-3.50283 -2.18121 0.14786 -3.50283 -1.38041 -1.39918 -3.50283 -1.38041 0.56239 
-3.50283 -0.5796 -0.98465 -3.49911 -1.59191 -1.37534 -3.49911 -1.59191 0.53855 
-3.49911 -1.1689 -1.37534 -3.49911 -1.1689 0.53855 -3.49829 -2.22415 0.07985 
-3.49829 -0.53666 -0.91663 -3.49426 -0.49906 -0.84471 -3.49125 -2.10109 0.24335 
-3.49125 -0.65972 -1.08013 -3.48697 -1.53948 -1.38286 -3.48697 -1.53948 0.54607 
-3.48697 -1.22134 -1.38286 -3.48697 -1.22134 0.54607 -3.48102 -2.00866 0.32877 
-3.48102 -0.75215 -1.16555 -3.48005 -1.79657 -1.3012 -3.48005 -1.79657 0.46441 
-3.48005 -0.96425 -1.3012 -3.48005 -0.96425 0.46441 -3.47698 -1.69287 -1.34227 
-3.47698 -1.69287 0.50549 -3.47698 -1.06795 -1.34227 -3.47698 -1.06795 0.50549 
-3.47583 -1.91 0.40027 -3.47583 -0.85081 -1.23705 -3.47517 -1.48636 -1.38749 
-3.47517 -1.48636 0.55071 -3.47517 -1.27445 -1.38749 -3.47517 -1.27445 0.55071 
-3.46841 -2.19765 0.11023 -3.46841 -0.56317 -0.94702 -3.46465 -2.13681 0.19271 
-3.46465 -0.62401 -1.02949 -3.46404 -1.4332 -1.38922 -3.46404 -1.4332 0.55244 
-3.46404 -1.32762 -1.38922 -3.46404 -1.32762 0.55244 -3.46376 -2.23781 0.03989 
-3.46376 -0.523 -0.87668 -3.46327 -1.64259 -1.35445 -3.46327 -1.64259 0.51766 
-3.46327 -1.11823 -1.35445 -3.46327 -1.11823 0.51766 -3.45494 -1.38041 -1.38842 
-3.45494 -1.38041 0.55164 -3.45286 -2.04968 0.28304 -3.45286 -0.71113 -1.11983 
-3.45024 -1.59156 -1.36395 -3.45024 -1.59156 0.52716 -3.45024 -1.16926 -1.36395 
-3.45024 -1.16926 0.52716 -3.44529 -1.95348 0.3612 -3.44529 -0.80734 -1.19799 
-3.44256 -1.74153 -1.31527 -3.44256 -1.74153 0.47848 -3.44256 -1.01928 -1.31527 
-3.44256 -1.01928 0.47848 -3.44185 -1.85059 -1.263 -3.44185 -1.85059 0.42621 
-3.44185 -0.91023 -1.263 -3.44185 -0.91023 0.42621 -3.4391 -2.16908 0.13928 
-3.4391 -0.59173 -0.97607 -3.43787 -1.53889 -1.37089 -3.43787 -1.53889 0.53411 
-3.43787 -1.22192 -1.37089 -3.43787 -1.22192 0.53411 -3.43364 -2.21155 0.07085 
-3.43364 -0.54926 -0.90763 -3.42993 -0.51189 -0.83537 -3.42817 -1.69219 -1.32945 
-3.42817 -1.69219 0.49267 -3.42817 -1.06863 -1.32945 -3.42817 -1.06863 0.49267 
-3.42627 -1.48575 -1.37501 -3.42627 -1.48575 0.53822 -3.42627 -1.27506 -1.37501 
-3.42627 -1.27506 0.53822 -3.4253 -2.08777 0.23377 -3.4253 -0.67305 -1.07056 
-3.41655 -1.43316 -1.37654 -3.41655 -1.43316 0.53976 -3.41655 -1.32766 -1.37654 
-3.41655 -1.32766 0.53976 -3.41586 -1.99446 0.31875 -3.41586 -0.76635 -1.15553 
-3.41454 -1.6417 -1.34112 -3.41454 -1.6417 0.50433 -3.41454 -1.11912 -1.34112 
-3.41454 -1.11912 0.50433 -3.41048 -1.89492 -1.22626 -3.41048 -1.89492 0.38948 
-3.41048 -0.8659 -1.22626 -3.40924 -1.78866 -1.28442 -3.40924 -1.78866 0.44763 
-3.40924 -0.97216 -1.28442 -3.40924 -0.97216 0.44763 -3.40764 -1.38041 -1.37533 
-3.40764 -1.38041 0.53855 -3.4042 -2.18336 0.10025 -3.4042 -0.57745 -0.93703 
-3.40198 -1.59067 -1.35017 -3.40198 -1.59067 0.51339 -3.40198 -1.17014 -1.35017 
-3.40198 -1.17014 0.51339 -3.39966 -2.22317 0.0297 -3.39966 -0.53764 -0.86649 
-3.39901 -2.12221 0.18192 -3.39901 -0.6386 -1.01871 -3.39422 -1.74019 -1.30062 
-3.39422 -1.74019 0.46383 -3.39422 -1.02062 -1.30062 -3.39422 -1.02062 0.46383 
-3.3897 -1.53785 -1.35659 -3.3897 -1.53785 0.5198 -3.3897 -1.22296 -1.35659 
-3.3897 -1.22296 0.5198 -3.38751 -2.03433 0.27156 -3.38751 -0.72648 -1.10834 
-3.38029 -1.93747 0.34893 -3.38029 -0.82334 -1.18572 -3.38006 -1.69071 -1.31431 
-3.38006 -1.69071 0.47753 -3.38006 -1.0701 -1.31431 -3.38006 -1.0701 0.47753 
-3.37914 -1.48572 -1.36035 -3.37914 -1.48572 0.52357 -3.37914 -1.2751 -1.36035 
-3.37914 -1.2751 0.52357 -3.37716 -1.83403 -1.24986 -3.37716 -1.83403 0.41308 
-3.37716 -0.92679 -1.24986 -3.37716 -0.92679 0.41308 -3.37648 -2.15357 0.12832 
-3.37648 -0.60724 -0.9651 -3.37016 -2.19528 0.05968 -3.37016 -0.56554 -0.89647 
-3.36949 -1.43303 -1.36145 -3.36949 -1.43303 0.52467 -3.36949 -1.32778 -1.36145 
-3.36949 -1.32778 0.52467 -3.3668 -1.64035 -1.32547 -3.3668 -1.64035 0.48868 
-3.3668 -1.12046 -1.32547 -3.3668 -1.12046 0.48868 -3.36677 -0.52855 -0.82419 
-3.36103 -1.38041 -1.35994 -3.36103 -1.38041 0.52315 -3.3606 -2.07118 0.22118 
-3.3606 -0.68964 -1.05797 -3.35937 -1.78949 -1.26576 -3.35937 -1.78949 0.42898 
-3.35937 -0.97133 -1.26576 -3.35937 -0.97133 0.42898 -3.35447 -1.58925 -1.33405 
-3.35447 -1.58925 0.49726 -3.35447 -1.17156 -1.33405 -3.35447 -1.17156 0.49726 
-3.35198 -1.97747 0.30538 -3.35198 -0.78335 -1.14216 -3.34645 -1.87746 -1.21175 
-3.34645 -1.87746 0.37496 -3.34645 -0.88336 -1.21175 -3.34645 -0.88336 0.37496 
-3.3444 -1.74081 -1.2816 -3.3444 -1.74081 0.44482 -3.3444 -1.02001 -1.2816 
-3.3444 -1.02001 0.44482 -3.34313 -1.53756 -1.34004 -3.34313 -1.53756 0.50325 
-3.34313 -1.22325 -1.34004 -3.34313 -1.22325 0.50325 -3.34226 -2.16597 0.08796 
-3.34226 -0.59484 -0.92475 -3.33713 -2.10454 0.16937 -3.33713 -0.65628 -1.00616 
-3.33708 -2.20479 0.01771 -3.33708 -0.55602 -0.8545 -3.33439 -0.52268 -0.78192 
-3.33279 -1.48543 -1.34341 -3.33279 -1.48543 0.50662 -3.33279 -1.27539 -1.34341 
-3.33279 -1.27539 0.50662 -3.33013 -1.69086 -1.29495 -3.33013 -1.69086 0.45816 
-3.33013 -1.06995 -1.29495 -3.33013 -1.06995 0.45816 -3.32798 -1.83388 -1.22926 
-3.32798 -1.83388 0.39247 -3.32798 -0.92693 -1.22926 -3.32798 -0.92693 0.39247 
-3.32408 -2.01625 0.25684 -3.32408 -0.74456 -1.09363 -3.32348 -1.43299 -1.34415 
-3.32348 -1.43299 0.50737 -3.32348 -1.32782 -1.34415 -3.32348 -1.32782 0.50737 
-3.31725 -1.91876 0.33345 -3.31725 -0.84205 -1.17023 -3.31694 -1.64031 -1.3057 
-3.31694 -1.64031 0.46891 -3.31694 -1.1205 -1.3057 -3.31694 -1.1205 0.46891 
-3.31524 -2.13475 0.11501 -3.31524 -1.38041 -1.34227 -3.31524 -1.38041 0.50549 
-3.31524 -0.62606 -0.9518 -3.31045 -1.78916 -1.2447 -3.31045 -1.78916 0.40792 
-3.31045 -0.97166 -1.2447 -3.31045 -0.97166 0.40792 -3.30891 -2.17606 0.04594 
-3.30891 -0.58475 -0.88272 -3.30507 -2.21188 -0.02555 -3.30507 -0.54894 -0.81124 
-3.30392 -1.58765 -1.31384 -3.30392 -1.58765 0.47705 -3.30392 -1.17317 -1.31384 
-3.30392 -1.17317 0.47705 -3.29937 -2.05113 0.20713 -3.29937 -0.70968 -1.04392 
-3.29796 -1.87638 0.35235 -3.29796 -0.88444 -1.18913 -3.29796 -0.88444 0.35235 
-3.29527 -1.74015 -1.26009 -3.29527 -1.74015 0.42331 -3.29527 -1.02066 -1.26009 
-3.29527 -1.02066 0.42331 -3.29271 -1.53579 -1.31931 -3.29271 -1.53579 0.48253 
-3.29271 -1.22502 -1.31931 -3.29271 -1.22502 0.48253 -3.29212 -0.52855 -0.74954 
-3.28967 -1.95776 0.28871 -3.28967 -0.80306 -1.1255 -3.28237 -1.48323 -1.32213 
-3.28237 -1.48323 0.48535 -3.28237 -1.27758 -1.32213 -3.28237 -1.27758 0.48535 
-3.28167 -2.14522 0.07333 -3.28167 -0.61559 -0.91012 -3.28125 -1.69012 -1.27306 
-3.28125 -1.69012 0.43628 -3.28125 -1.07069 -1.27306 -3.28125 -1.07069 0.43628 
-3.27963 -1.83249 -1.20621 -3.27963 -1.83249 0.36942 -3.27963 -0.92832 -1.20621 
-3.27963 -0.92832 0.36942 -3.2767 -2.18361 0.00283 -3.2767 -0.5772 -0.83962 
-3.27636 -2.08346 0.15432 -3.27636 -0.67735 -0.9911 -3.27322 -1.43068 -1.32233 
-3.27322 -1.43068 0.48554 -3.27322 -1.33013 -1.32233 -3.27322 -1.33013 0.48554 
-3.27036 -1.38041 -1.32238 -3.27036 -1.38041 0.4856 -3.2696 -1.91649 0.30904 
-3.2696 -0.84432 -1.14582 -3.26725 -1.63816 -1.28331 -3.26725 -1.63816 0.44653 
-3.26725 -1.12266 -1.28331 -3.26725 -1.12266 0.44653 -3.26385 -1.99428 0.24095 
-3.26385 -0.76653 -1.07774 -3.26263 -1.78767 -1.2213 -3.26263 -1.78767 0.38452 
-3.26263 -0.97315 -1.2213 -3.26263 -0.97315 0.38452 -3.26182 -2.20479 -0.05756 
-3.25563 -2.1127 0.09942 -3.25563 -0.64811 -0.9362 -3.25454 -1.58542 -1.29097 
-3.25454 -1.58542 0.45418 -3.25454 -1.17539 -1.29097 -3.25454 -1.17539 0.45418 
-3.25061 -1.87387 0.32753 -3.25061 -0.88694 -1.16432 -3.24934 -2.15342 0.03019 
-3.24934 -0.6074 -0.86698 -3.24756 -1.73843 -1.23631 -3.24756 -1.73843 0.39953 
-3.24756 -1.02238 -1.23631 -3.24756 -1.02238 0.39953 -3.24322 -1.53329 -1.29582 
-3.24322 -1.53329 0.45903 -3.24322 -1.22752 -1.29582 -3.24322 -1.22752 0.45903 
-3.2426 -1.95484 0.26184 -3.2426 -0.80598 -1.09863 -3.23988 -2.02818 0.19037 
-3.23988 -0.73264 -1.02715 -3.23359 -2.17606 -0.02938 -3.2332 -1.48073 -1.29815 
-3.2332 -1.48073 0.46136 -3.2332 -1.28009 -1.29815 -3.2332 -1.28009 0.46136 
-3.23274 -1.83001 0.34414 -3.23274 -0.9308 -1.18093 -3.23274 -0.9308 0.34414 
-3.23238 -1.68747 -1.24845 -3.23238 -1.68747 0.41166 -3.23238 -1.07335 -1.24845 
-3.23238 -1.07335 0.41166 -3.22927 -1.43063 -1.30035 -3.22927 -1.43063 0.46356 
-3.22927 -1.33018 -1.30035 -3.22927 -1.33018 0.46356 -3.22652 -1.38041 -1.30031 
-3.22652 -1.38041 0.46353 -3.22306 -2.12136 0.05647 -3.22306 -0.63946 -0.89326 
-3.22269 -1.91323 0.28179 -3.22269 -0.84759 -1.11858 -3.21856 -1.63528 -1.25819 
-3.21856 -1.63528 0.4214 -3.21856 -1.12554 -1.25819 -3.21856 -1.12554 0.4214 
-3.21787 -2.0593 0.13718 -3.21787 -0.70151 -0.97396 -3.21779 -1.98994 0.21243 
-3.21779 -0.77087 -1.04922 -3.21605 -1.78502 0.35884 -3.21605 -0.97579 -1.19562 
-3.21605 -0.97579 0.35884 -3.20647 -1.58259 -1.26551 -3.20647 -1.58259 0.42872 
-3.20647 -1.17822 -1.26551 -3.20647 -1.17822 0.42872 -3.2062 -2.14522 -0.00214 
-3.20371 -1.87004 0.29995 -3.20371 -0.89077 -1.13673 -3.19974 -1.73498 0.37287 
-3.19974 -1.02583 -1.20965 -3.19974 -1.02583 0.37287 -3.19792 -2.08751 0.08161 
-3.19792 -0.6733 -0.91839 -3.19688 -1.95022 0.23296 -3.19688 -0.81059 -1.06975 
-3.19535 -1.5303 -1.26984 -3.19535 -1.5303 0.43305 -3.19535 -1.23052 -1.26984 
-3.19535 -1.23052 0.43305 -3.19485 -2.02244 0.16015 -3.19485 -0.73837 -0.99693 
-3.19016 -1.48063 -1.27404 -3.19016 -1.48063 0.43725 -3.19016 -1.28019 -1.27404 
-3.19016 -1.28019 0.43725 -3.18623 -1.43046 -1.27611 -3.18623 -1.43046 0.43932 
-3.18623 -1.33035 -1.27611 -3.18623 -1.33035 0.43932 -3.18604 -1.82586 0.31615 
-3.18604 -0.93495 -1.15293 -3.18491 -1.68389 0.38455 -3.18491 -1.07692 -1.22134 
-3.18491 -1.07692 0.38455 -3.18382 -1.38041 -1.27612 -3.18382 -1.38041 0.43934 
-3.18011 -2.1127 0.0239 -3.17691 -1.90816 0.25245 -3.17691 -0.85266 -1.08924 
-3.17399 -2.05197 0.10554 -3.17399 -0.70885 -0.94232 -3.17297 -1.98381 0.18188 
-3.17297 -0.777 -1.01867 -3.17161 -1.6319 0.39385 -3.17161 -1.12891 -1.23064 
-3.17161 -1.12891 0.39385 -3.17083 -1.78123 0.33095 -3.17083 -0.97958 -1.16774 
-3.15986 -1.57916 -1.23753 -3.15986 -1.57916 0.40075 -3.15986 -1.18165 -1.23753 
-3.15986 -1.18165 0.40075 -3.15828 -1.86475 0.27023 -3.15828 -0.89607 -1.10702 
-3.15473 -1.73092 0.34455 -3.15473 -1.02989 -1.18133 -3.15343 -1.52991 -1.24373 
-3.15343 -1.52991 0.40694 -3.15343 -1.2309 -1.24373 -3.15343 -1.2309 0.40694 
-3.15263 -1.94393 0.20217 -3.15263 -0.81688 -1.03895 -3.15132 -2.0148 0.12821 
-3.15132 -0.74601 -0.96499 -3.14835 -1.48029 -1.24785 -3.14835 -1.48029 0.41107 
-3.14835 -1.28053 -1.24785 -3.14835 -1.28053 0.41107 -3.14466 -1.43041 -1.2499 
-3.14466 -1.43041 0.41311 -3.14466 -1.33041 -1.2499 -3.14466 -1.33041 0.41311 
-3.14235 -2.0593 0.06166 -3.14235 -1.38041 -1.24986 -3.14235 -1.38041 0.41308 
-3.14202 -1.82106 0.28644 -3.14202 -0.93975 -1.12323 -3.13996 -1.67931 0.35578 
-3.13996 -1.0815 -1.19256 -3.13289 -1.90151 0.22129 -3.13289 -0.85931 -1.05808 
-3.12997 -1.97611 0.14956 -3.12997 -0.78471 -0.98635 -3.12711 -1.7763 0.30094 
-3.12711 -0.98451 -1.13773 -3.1269 -1.6271 0.3646 -3.1269 -1.13371 -1.20139 
-3.1269 -1.13371 0.3646 -3.11938 -2.02244 0.08468 -3.11872 -1.57899 0.37224 
-3.11872 -1.18182 -1.20902 -3.11872 -1.18182 0.37224 -3.11546 -1.85896 0.23867 
-3.11546 -0.90185 -1.07545 -3.11228 -1.52966 0.37832 -3.11228 -1.23115 -1.21511 
-3.11228 -1.23115 0.37832 -3.11098 -1.72561 0.31396 -3.11098 -1.03521 -1.15075 
-3.10998 -1.93598 0.16954 -3.10998 -0.82484 -1.00633 -3.1071 -1.47972 -1.21906 
-3.1071 -1.47972 0.38228 -3.1071 -1.2811 -1.21906 -3.1071 -1.2811 0.38228 
-3.10343 -1.42977 -1.22098 -3.10343 -1.42977 0.38419 -3.10343 -1.33105 -1.22098 
-3.10343 -1.33105 0.38419 -3.10222 -1.38041 -1.2216 -3.10222 -1.38041 0.38481 
-3.09938 -1.81501 0.25457 -3.09938 -0.9458 -1.09135 -3.09765 -1.98381 0.10656 
-3.09662 -1.67388 0.32478 -3.09662 -1.08694 -1.16157 -3.09141 -1.89451 0.18811 
-3.09141 -0.8663 -1.0249 -3.08708 -1.6264 0.33418 -3.08708 -1.13442 -1.17096 
-3.085 -1.77025 0.26889 -3.085 -0.99057 -1.10567 -3.07903 -1.57832 0.34174 
-3.07903 -1.18249 -1.17853 -3.07736 -1.94393 0.1269 -3.07431 -1.8518 0.20522 
-3.07431 -0.90901 -1.04201 -3.0724 -1.5288 0.34757 -3.0724 -1.23202 -1.18436 
-3.0724 -1.23202 0.34757 -3.06915 -1.71928 0.28148 -3.06915 -1.04154 -1.11826 
-3.06735 -1.47889 0.35146 -3.06735 -1.28192 -1.18825 -3.06735 -1.28192 0.35146 
-3.06467 -1.42971 -1.19077 -3.06467 -1.42971 0.35398 -3.06467 -1.3311 -1.19077 
-3.06467 -1.3311 0.35398 -3.06353 -1.38041 -1.1914 -3.06353 -1.38041 0.35462 
-3.0587 -1.80796 0.22082 -3.0587 -0.95285 -1.05761 -3.05823 -1.90151 0.14664 
-3.05813 -1.67265 0.29242 -3.05813 -1.08816 -1.12921 -3.04862 -1.62508 0.3017 
-3.04862 -1.13573 -1.13849 -3.04464 -1.76309 0.23489 -3.04464 -0.99772 -1.07167 
-3.04089 -1.57716 0.30935 -3.04089 -1.18366 -1.14613 -3.04086 -1.85896 0.16407 
-3.04086 -0.90185 -1.00085 -3.03429 -1.52755 0.31505 -3.03429 -1.23327 -1.15184 
-3.03215 -1.7173 0.24738 -3.03215 -1.04352 -1.08417 -3.02997 -1.47878 0.31928 
-3.02997 -1.28204 -1.15607 -3.02726 -1.42953 0.32174 -3.02726 -1.33128 -1.15853 
-3.02726 -1.33128 0.32174 -3.02636 -1.38041 0.32256 -3.02496 -1.81501 0.18014 
-3.02496 -0.9458 -1.01693 -3.02126 -1.67069 0.25827 -3.02126 -1.09012 -1.09505 
-3.012 -1.62339 0.26752 -3.012 -1.13743 -1.10431 -3.01064 -1.77025 0.19452 
-3.01064 -0.99057 -1.03131 -3.0044 -1.5755 0.27513 -3.0044 -1.18532 -1.11191 
-2.99847 -1.52714 0.28106 -2.99847 -1.23368 -1.11785 -2.99805 -1.71928 0.21037 
-2.99805 -1.04154 -1.04716 -2.99422 -1.47842 0.28531 -2.99422 -1.28239 -1.12209 
-2.99166 -1.42947 0.28786 -2.99081 -1.38041 0.28871 -2.9871 -1.67265 0.2214 
-2.9871 -1.08816 -1.05818 -2.97859 -1.7763 0.15242 -2.97782 -1.62508 0.23091 
-2.97782 -1.13573 -1.0677 -2.97018 -1.57716 0.23863 -2.97018 -1.18366 -1.07542 
-2.96557 -1.72561 0.16855 -2.96448 -1.52755 0.24524 -2.96448 -1.23327 -1.08203 
-2.96024 -1.47878 0.24956 -2.95778 -1.42953 0.25227 -2.95474 -1.67388 0.18291 
-2.95474 -1.08694 -1.0197 -2.94535 -1.6264 0.19245 -2.94535 -1.13442 -1.02923 
-2.93778 -1.57832 0.20049 -2.93778 -1.18249 -1.03728 -2.93195 -1.5288 0.20713 
-2.93195 -1.23202 -1.04392 -2.92806 -1.47889 0.21218 -2.92375 -1.67931 0.13956 
-2.91493 -1.6271 0.15263 -2.91493 -1.13371 -0.98941 -2.90729 -1.57899 0.1608 
-2.90729 -1.18182 -0.99759 -2.90121 -1.52966 0.16724 -2.87878 -1.57916 0.11966 
-2.87259 -1.52991 0.1261 2.87239 -1.53035 -0.12603 2.87859 -1.5796 -0.11959 
2.90101 -1.5301 -0.16717 2.9071 -1.57943 -0.16074 2.9071 -1.18226 0.99766 
2.91473 -1.62753 -0.15256 2.91473 -1.13415 0.98948 2.92356 -1.67975 -0.13949 
2.92787 -1.47933 -0.21211 2.93176 -1.52923 -0.20706 2.93176 -1.23245 1.04398 
2.93759 -1.57876 -0.20043 2.93759 -1.18293 1.03735 2.94516 -1.62683 -0.19238 
2.94516 -1.13485 1.0293 2.95455 -1.67431 -0.18284 2.95455 -1.08737 1.01977 
2.95759 -1.42997 -0.2522 2.96005 -1.47921 -0.24949 2.96428 -1.52798 -0.24517 
2.96428 -1.2337 1.0821 2.96537 -1.72604 -0.16848 2.96999 -1.57759 -0.23856 
2.96999 -1.18409 1.07549 2.97763 -1.62552 -0.23084 2.97763 -1.13617 1.06777 
2.97839 -1.77674 -0.15235 2.98691 -1.67309 -0.22133 2.98691 -1.08859 1.05825 
2.99062 -1.38084 -0.28864 2.99147 -1.42991 -0.28779 2.99403 -1.47886 -0.28524 
2.99403 -1.28282 1.12216 2.99786 -1.71971 -0.21031 2.99786 -1.04197 1.04723 
2.99827 -1.52757 -0.28099 2.99827 -1.23411 1.11792 3.00421 -1.57593 -0.27506 
3.00421 -1.18575 1.11198 3.01045 -1.77068 -0.19446 3.01045 -0.991 1.03138 
3.01181 -1.62382 -0.26745 3.01181 -1.13786 1.10438 3.02107 -1.67113 -0.2582 
3.02107 -1.09056 1.09512 3.02477 -1.81545 -0.18007 3.02477 -0.94624 1.017 
3.02617 -1.38084 -0.32249 3.02707 -1.42997 -0.32167 3.02707 -1.33172 -0.32167 
3.02707 -1.33172 1.1586 3.02978 -1.47921 -0.31921 3.02978 -1.28247 1.15614 
3.03195 -1.71773 -0.24731 3.03195 -1.04395 1.08423 3.03409 -1.52798 -0.31498 
3.03409 -1.2337 1.1519 3.04067 -1.8594 -0.164 3.04067 -0.90229 1.00092 
3.0407 -1.57759 -0.30928 3.0407 -1.18409 1.1462 3.04445 -1.76353 -0.23482 
3.04445 -0.99816 1.07174 3.04842 -1.62552 -0.30163 3.04842 -1.13617 1.13856 
3.05794 -1.67309 -0.29235 3.05794 -1.08859 1.12928 3.05804 -1.90194 -0.14657 
3.05851 -1.8084 -0.22075 3.05851 -0.95329 1.05768 3.06333 -1.38084 -0.35455 
3.06333 -1.38084 1.19147 3.06447 -1.43015 -0.35391 3.06447 -1.43015 1.19083 
3.06447 -1.33154 -0.35391 3.06447 -1.33154 1.19083 3.06715 -1.47933 -0.35139 
3.06715 -1.28236 -0.35139 3.06715 -1.28236 1.18832 3.06896 -1.71971 -0.28141 
3.06896 -1.04197 1.11833 3.0722 -1.52923 -0.3475 3.0722 -1.23245 -0.3475 
3.0722 -1.23245 1.18443 3.07411 -1.85224 -0.20515 3.07411 -0.90945 1.04207 
3.07717 -1.94436 -0.12683 3.07884 -1.57876 -0.34168 3.07884 -1.18293 1.1786 
3.08481 -1.77068 -0.26882 3.08481 -0.991 1.10574 3.08689 -1.62683 -0.33411 
3.08689 -1.13485 1.17103 3.09122 -1.89494 -0.18804 3.09122 -0.86674 1.02497 
3.09642 -1.67431 -0.32471 3.09642 -1.08737 1.16164 3.09745 -1.98425 -0.10649 
3.09919 -1.81545 -0.2545 3.09919 -0.94624 1.09142 3.10203 -1.38084 -0.38475 
3.10203 -1.38084 1.22167 3.10323 -1.4302 -0.38412 3.10323 -1.4302 1.22105 
3.10323 -1.33148 -0.38412 3.10323 -1.33148 1.22105 3.10691 -1.48015 -0.38221 
3.10691 -1.48015 1.21913 3.10691 -1.28153 -0.38221 3.10691 -1.28153 1.21913 
3.10979 -1.93641 -0.16948 3.10979 -0.82527 1.0064 3.11079 -1.72604 -0.31389 
3.11079 -1.03564 1.15081 3.11209 -1.5301 -0.37825 3.11209 -1.23159 -0.37825 
3.11209 -1.23159 1.21518 3.11527 -1.8594 -0.2386 3.11527 -0.90229 1.07552 
3.11853 -1.57943 -0.37217 3.11853 -1.18226 -0.37217 3.11853 -1.18226 1.20909 
3.11919 -2.02288 -0.08461 3.12671 -1.62753 -0.36453 3.12671 -1.13415 -0.36453 
3.12671 -1.13415 1.20146 3.12691 -1.77674 -0.30087 3.12691 -0.98495 1.13779 
3.12977 -1.97654 -0.14949 3.12977 -0.78514 0.98642 3.1327 -1.90194 -0.22122 
3.1327 -0.85974 1.05815 3.13977 -1.67975 -0.35571 3.13977 -1.08194 1.19263 
3.14182 -1.8215 -0.28637 3.14182 -0.94019 1.1233 3.14216 -2.05973 -0.06159 
3.14216 -1.38084 -0.41301 3.14216 -1.38084 1.24993 3.14447 -1.43084 -0.41304 
3.14447 -1.43084 1.24997 3.14447 -1.33084 -0.41304 3.14447 -1.33084 1.24997
[truncated: 8,659,558 more chars]
