# Supplementary material for: Visualizing electron delocalization in contorted polycyclic aromatic hydrocarbons
Source: Chem Sci. 2021 Sep 8;12(39):13092–100. doi: 10.1039/d1sc03368a (PMC8513938; doi:10.1039/d1sc03368a)
Supplement: SC-012-D1SC03368A-s026 [file SC-012-D1SC03368A-s026.vtk]

# vtk DataFile Version 5.1
vtk output
ASCII
DATASET POLYDATA
POINTS 202834 double
-0.45533 4.95258 1.33316 -0.45037 5.16898 -0.16499 -0.44859 4.754 1.10151 
-0.44732 5.03354 1.39885 -0.44339 5.32199 -0.21965 -0.4423 4.79472 1.17074 
-0.4353 5.11975 -0.14998 -0.4353 5.11975 1.45583 -0.43409 4.91313 1.31227 
-0.43068 5.26926 -0.21199 -0.42833 4.99093 1.38036 -0.42757 5.52701 -0.25106 
-0.42471 5.47673 -0.25101 -0.42471 5.57729 -0.25101 -0.42157 4.82395 1.22564 
-0.42123 4.7238 1.07415 -0.4183 5.07493 -0.13489 -0.4183 5.07493 1.44074 
-0.41668 5.2173 -0.20175 -0.41668 5.2173 1.5076 -0.41626 4.76219 1.14465 
-0.41556 5.42419 -0.25081 -0.41556 5.62983 -0.25081 -0.40826 4.94966 1.36003 
-0.40522 5.37162 -0.24799 -0.40522 5.37162 1.55385 -0.40522 5.68239 -0.24799 
-0.40266 5.16726 -0.18877 -0.40266 5.16726 1.49462 -0.40266 5.88676 -0.18877 
-0.39997 5.03104 1.42367 -0.39856 4.85628 1.27845 -0.39401 5.31977 -0.24252 
-0.39401 5.31977 1.54837 -0.39401 5.73425 -0.24252 -0.39286 4.69554 1.04577 
-0.38902 4.73135 1.11726 -0.38748 5.11826 -0.17339 -0.38748 5.11826 1.47924 
-0.38748 5.93576 -0.17339 -0.38269 4.77266 1.18633 -0.38269 5.52701 -0.27095 
-0.38269 5.52701 1.57681 -0.38099 5.2671 -0.23438 -0.38099 5.2671 1.54023 
-0.38099 5.78691 -0.23438 -0.38099 5.78691 1.54023 -0.38068 4.98866 1.40477 
-0.38068 6.06536 -0.09891 -0.37445 5.47443 -0.27283 -0.37445 5.47443 1.57868 
-0.37445 5.57959 -0.27283 -0.37445 5.57959 1.57868 -0.37385 4.89116 1.32816 
-0.37385 6.16286 -0.02231 -0.36995 5.07353 -0.15794 -0.36995 5.07353 1.46379 
-0.36995 5.98049 -0.15794 -0.36781 5.21655 -0.22363 -0.36781 5.21655 1.52948 
-0.36781 5.83746 -0.22363 -0.36515 5.42199 -0.27209 -0.36515 5.42199 1.57794 
-0.36515 5.63203 -0.27209 -0.36515 5.63203 1.57794 -0.36085 4.70262 1.08903 
-0.3608 4.80288 1.24069 -0.3608 6.25114 0.06516 -0.35567 4.74144 1.15928 
-0.3548 5.36985 -0.26872 -0.3548 5.36985 1.57457 -0.3548 5.68416 -0.26872 
-0.3548 5.68416 1.57457 -0.35354 5.16661 -0.21028 -0.35354 5.16661 1.51614 
-0.35354 5.88741 -0.21028 -0.35148 5.02996 1.44628 -0.35148 6.02406 -0.14043 
-0.34595 4.92995 1.3767 -0.34595 6.12407 -0.07084 -0.34346 5.31816 -0.26273 
-0.34346 5.31816 1.56858 -0.34346 5.73586 -0.26273 -0.34346 5.73586 1.56858 
-0.33856 5.11793 -0.19444 -0.33856 5.11793 1.5003 -0.33856 5.93609 -0.19444 
-0.33733 4.83624 1.2925 -0.33733 6.21778 0.01335 -0.3369 5.52701 -0.28862 
-0.3369 5.52701 1.59447 -0.33113 5.26706 -0.25415 -0.33113 5.26706 1.56 
-0.33113 5.78695 -0.25415 -0.33113 5.78695 1.56 -0.32845 5.47438 -0.29013 
-0.32845 5.47438 1.59599 -0.32845 5.57963 -0.29013 -0.32845 5.57963 1.59599 
-0.32777 4.71214 1.131 -0.32145 4.75384 1.19964 -0.32077 5.07339 -0.17854 
-0.32077 5.07339 1.4844 -0.32077 5.98063 -0.17854 -0.31879 5.4217 -0.28903 
-0.31879 5.4217 1.59489 -0.31879 5.63232 -0.28903 -0.31879 5.63232 1.59489 
-0.31787 5.2167 -0.24299 -0.31787 5.2167 1.54885 -0.31787 5.83732 -0.24299 
-0.31764 4.96994 1.42025 -0.31764 6.08407 -0.1144 -0.31042 4.87309 1.34288 
-0.31042 6.18093 -0.03702 -0.30824 5.36957 -0.28527 -0.30824 5.36957 1.59112 
-0.30824 5.68445 -0.28527 -0.30824 5.68445 1.59112 -0.30371 5.16722 -0.2293 
-0.30371 5.16722 1.53515 -0.30371 5.8868 -0.2293 -0.29892 4.7852 1.25324 
-0.29892 6.26882 0.05261 -0.29827 4.68424 1.10102 -0.29595 5.31675 -0.27885 
-0.29595 5.31675 1.5847 -0.29595 5.73727 -0.27885 -0.29595 5.73727 1.5847 
-0.29373 4.72405 1.17157 -0.2903 5.52701 -0.30401 -0.2903 5.52701 1.60987 
-0.28869 5.11876 -0.2131 -0.28869 5.11876 1.51895 -0.28869 5.93526 -0.2131 
-0.28745 5.0125 1.4608 -0.28745 6.04152 -0.15495 -0.28339 5.26572 -0.2698 
-0.28339 5.26572 1.57565 -0.28339 5.7883 -0.2698 -0.28339 5.7883 1.57565 
-0.28208 4.91295 1.39007 -0.28208 6.14106 -0.08421 -0.28138 5.47426 -0.30522 
-0.28138 5.47426 1.61107 -0.28138 5.57976 -0.30522 -0.28138 5.57976 1.61107 
-0.27263 4.81965 1.30509 -0.27263 6.23437 0.00076 -0.27166 5.42166 -0.30369 
-0.27166 5.42166 1.60954 -0.27166 5.63236 -0.30369 -0.27166 5.63236 1.60954 
-0.26976 5.21523 -0.25813 -0.26976 5.21523 1.56399 -0.26976 5.83879 -0.25813 
-0.26429 4.69586 1.14217 -0.26007 5.36853 -0.29957 -0.26007 5.36853 1.60543 
-0.26007 5.68549 -0.29957 -0.26007 5.68549 1.60543 -0.25883 4.73833 1.2106 
-0.25608 5.05683 -0.19168 -0.25608 5.05683 1.49753 -0.25608 5.99719 -0.19168 
-0.25537 5.16588 -0.24395 -0.25537 5.16588 1.5498 -0.25537 5.88814 -0.24395 
-0.25264 4.95394 1.43252 -0.25264 6.10008 -0.12667 -0.2477 5.31586 -0.29263 
-0.2477 5.31586 1.59848 -0.2477 5.73816 -0.29263 -0.2477 5.73816 1.59848 
-0.24507 4.85773 1.35436 -0.24507 6.19629 -0.04851 -0.24299 5.52701 -0.31711 
-0.24299 5.52701 1.62296 -0.23466 5.26483 -0.28313 -0.23466 5.26483 1.58898 
-0.23466 5.78919 -0.28313 -0.23466 5.78919 1.58898 -0.23417 4.6696 1.11121 
-0.23389 5.47422 -0.3179 -0.23389 5.47422 1.62376 -0.23389 5.5798 -0.3179 
-0.23389 5.5798 1.62376 -0.23328 4.77061 1.26402 -0.23328 6.28341 0.04183 
-0.22952 4.70977 1.18155 -0.22276 5.42106 -0.31618 -0.22276 5.42106 1.62203 
-0.22276 5.63296 -0.31618 -0.22276 5.63296 1.62203 -0.2221 4.99742 1.47159 
-0.2221 6.0566 -0.16574 -0.22095 5.21455 -0.27095 -0.22095 5.21455 1.57681 
-0.22095 5.83947 -0.27095 -0.21788 5.11085 -0.22988 -0.21788 5.11085 1.53573 
-0.21788 5.94317 -0.22988 -0.21691 4.89875 1.40008 -0.21691 6.15527 -0.09423 
-0.21096 5.36794 -0.31154 -0.21096 5.36794 1.61739 -0.21096 5.68608 -0.31154 
-0.21096 5.68608 1.61739 -0.20668 4.80632 1.31467 -0.20668 6.2477 -0.00881 
-0.19964 4.68326 1.15116 -0.19882 5.31551 -0.30402 -0.19882 5.31551 1.60987 
-0.19882 5.73851 -0.30402 -0.19882 5.73851 1.60987 -0.1951 4.7262 1.21918 
-0.1951 5.52701 -0.32786 -0.1951 5.52701 1.63371 -0.18694 4.94084 1.44126 
-0.18694 6.11318 -0.13541 -0.18559 5.26455 -0.294 -0.18559 5.26455 1.59986 
-0.18559 5.78946 -0.294 -0.18559 5.78946 1.59986 -0.18454 5.04991 1.51218 
-0.18454 6.00411 -0.20633 -0.18447 5.47379 -0.32847 -0.18447 5.47379 1.63432 
-0.18447 5.58023 -0.32847 -0.18447 5.58023 1.63432 -0.18386 5.15901 -0.25854 
-0.18386 5.15901 1.5644 -0.18386 5.89501 -0.25854 -0.17913 4.84531 1.3623 
-0.17913 6.2087 -0.05645 -0.17329 5.42072 -0.32619 -0.17329 5.42072 1.63205 
-0.17329 5.6333 -0.32619 -0.17329 5.6333 1.63205 -0.16907 4.75983 1.27168 
-0.16533 4.6992 1.18902 -0.1616 5.36797 -0.32103 -0.1616 5.36797 1.62688 
-0.1616 5.68605 -0.32103 -0.1616 5.68605 1.62688 -0.15077 4.88741 1.4067 
-0.15077 6.16661 -0.10085 -0.14959 4.99117 1.48389 -0.14959 6.06285 -0.17804 
-0.14944 5.31568 -0.313 -0.14944 5.31568 1.61885 -0.14944 5.73833 -0.313 
-0.14944 5.73833 1.61885 -0.14858 5.20902 -0.28346 -0.14858 5.20902 1.58931 
-0.14858 5.84499 -0.28346 -0.14674 5.52701 -0.33625 -0.14674 5.52701 1.6421 
-0.14591 5.10517 -0.24193 -0.14591 5.10517 1.54778 -0.14591 5.94885 -0.24193 
-0.14175 4.79712 1.32163 -0.14175 6.2569 -0.01578 -0.13595 5.47375 -0.33636 
-0.13595 5.47375 1.64221 -0.13595 5.58027 -0.33636 -0.13595 5.58027 1.64221 
-0.13492 4.67416 1.15736 -0.13054 4.7175 1.22534 -0.12448 5.42045 -0.33356 
-0.12448 5.42045 1.63941 -0.12448 5.63357 -0.33356 -0.12448 5.63357 1.63941 
-0.11384 4.93593 1.45147 -0.11384 6.11808 -0.14562 -0.11379 4.8374 1.36811 
-0.11379 6.21662 -0.06226 -0.11268 5.25985 -0.30412 -0.11268 5.25985 1.60997 
-0.11268 5.79417 -0.30412 -0.11268 5.79417 1.60997 -0.11265 5.36772 -0.32786 
-0.11265 5.36772 1.63371 -0.11265 5.6863 -0.32786 -0.11265 5.6863 1.63371 
-0.11139 5.0452 1.52209 -0.11139 6.00882 -0.21624 -0.1109 5.15439 -0.26841 
-0.1109 5.15439 1.57426 -0.1109 5.89963 -0.26841 -0.10361 4.7525 1.27695 
-0.10021 4.69205 1.19404 -0.09803 5.52701 -0.34226 -0.09803 5.52701 1.64811 
-0.08683 5.47364 -0.34187 -0.08683 5.47364 1.64772 -0.08683 5.58038 -0.34187 
-0.08683 5.58038 1.64772 -0.07626 4.98785 1.49167 -0.07626 6.06617 -0.18582 
-0.0762 4.79108 1.32569 -0.0762 6.26293 -0.01984 -0.07561 4.88186 1.41324 
-0.07561 6.17215 -0.10739 -0.07541 5.20522 -0.29088 -0.07541 5.20522 1.59673 
-0.07541 5.8488 -0.29088 -0.07537 5.42043 -0.33852 -0.07537 5.42043 1.64437 
-0.07537 5.63358 -0.33852 -0.07537 5.63358 1.64437 -0.07494 5.31389 -0.32122 
-0.07494 5.31389 1.62707 -0.07494 5.74013 -0.32122 -0.07494 5.74013 1.62707 
-0.07316 5.10175 -0.24919 -0.07316 5.10175 1.55504 -0.07316 5.95227 -0.24919 
-0.06962 4.66874 1.16138 -0.06541 4.71226 1.22904 -0.04908 5.52701 -0.34587 
-0.04908 5.52701 1.65172 -0.03825 4.9322 1.45588 -0.03825 6.12182 -0.15003 
-0.03825 5.04284 1.52707 -0.03825 6.01118 -0.22121 -0.03821 4.83366 1.37251 
-0.03821 6.22036 -0.06666 -0.03821 4.74871 1.27966 -0.0378 5.25863 -0.30965 
-0.0378 5.25863 1.6155 -0.0378 5.79538 -0.30965 -0.0378 5.79538 1.6155 
-0.0378 5.15206 -0.27335 -0.0378 5.15206 1.5792 -0.0378 5.90196 -0.27335 
-0.03777 5.36651 -0.33339 -0.03777 5.36651 1.63924 -0.03777 5.68751 -0.33339 
-0.03777 5.68751 1.63924 -0.03777 5.47361 -0.34493 -0.03777 5.47361 1.65078 
-0.03777 5.58041 -0.34493 -0.03777 5.58041 1.65078 -0.03487 4.68843 1.1966 
-1e-05 4.66665 1.16261 -1e-05 4.71051 1.23028 -1e-05 4.78894 1.32765 
-1e-05 4.88001 1.41542 -1e-05 4.98627 1.49412 -1e-05 5.10061 -0.25161 
-1e-05 5.10061 1.55746 -1e-05 5.2043 -0.29357 -1e-05 5.2043 1.59943 
-1e-05 5.31328 -0.32397 -1e-05 5.31328 1.62982 -1e-05 5.42013 -0.34135 
-1e-05 5.42013 1.6472 -1e-05 5.52701 -0.34707 -1e-05 5.52701 1.65293 
-1e-05 5.63389 -0.34135 -1e-05 5.63389 1.6472 -1e-05 5.74073 -0.32397 
-1e-05 5.74073 1.62982 -1e-05 5.84971 -0.29357 -1e-05 5.95341 -0.25161 
-1e-05 6.06775 -0.18827 -1e-05 6.17401 -0.10957 -1e-05 6.26508 -0.0218 
0.03484 4.68843 1.1966 0.03775 5.47361 -0.34493 0.03775 5.47361 1.65078 
0.03775 5.58041 -0.34493 0.03775 5.58041 1.65078 0.03775 5.36651 -0.33339 
0.03775 5.36651 1.63924 0.03775 5.68751 -0.33339 0.03775 5.68751 1.63924 
0.03777 5.15206 -0.27335 0.03777 5.15206 1.5792 0.03777 5.90196 -0.27335 
0.03778 5.25863 -0.30965 0.03778 5.25863 1.6155 0.03778 5.79538 -0.30965 
0.03778 5.79538 1.6155 0.03819 4.74871 1.27966 0.03819 4.83366 1.37251 
0.03819 6.22036 -0.06666 0.03822 5.04284 1.52707 0.03822 6.01118 -0.22121 
0.03822 4.9322 1.45588 0.03822 6.12182 -0.15003 0.04906 5.52701 -0.34587 
0.04906 5.52701 1.65172 0.06539 4.71226 1.22904 0.0696 4.66874 1.16138 
0.07313 5.10175 -0.24919 0.07313 5.10175 1.55504 0.07313 5.95227 -0.24919 
0.07491 5.31389 -0.32122 0.07491 5.31389 1.62707 0.07491 5.74013 -0.32122 
0.07491 5.74013 1.62707 0.07535 5.42043 -0.33852 0.07535 5.42043 1.64437 
0.07535 5.63358 -0.33852 0.07535 5.63358 1.64437 0.07539 5.20522 -0.29088 
0.07539 5.20522 1.59673 0.07539 5.8488 -0.29088 0.07558 4.88186 1.41324 
0.07558 6.17215 -0.10739 0.07618 4.79108 1.32569 0.07618 6.26293 -0.01984 
0.07624 4.98785 1.49167 0.07624 6.06617 -0.18582 0.08681 5.47364 -0.34187 
0.08681 5.47364 1.64772 0.08681 5.58038 -0.34187 0.08681 5.58038 1.64772 
0.09801 5.52701 -0.34226 0.09801 5.52701 1.64811 0.10018 4.69205 1.19404 
0.10359 4.7525 1.27695 0.11088 5.15439 -0.26841 0.11088 5.15439 1.57426 
0.11088 5.89963 -0.26841 0.11137 5.0452 1.52209 0.11137 6.00882 -0.21624 
0.11262 5.36772 -0.32786 0.11262 5.36772 1.63371 0.11262 5.6863 -0.32786 
0.11262 5.6863 1.63371 0.11266 5.25985 -0.30412 0.11266 5.25985 1.60997 
0.11266 5.79417 -0.30412 0.11266 5.79417 1.60997 0.11377 4.8374 1.36811 
0.11377 6.21662 -0.06226 0.11382 4.93593 1.45147 0.11382 6.11808 -0.14562 
0.12446 5.42045 -0.33356 0.12446 5.42045 1.63941 0.12446 5.63357 -0.33356 
0.12446 5.63357 1.63941 0.13052 4.7175 1.22534 0.1349 4.67416 1.15736 
0.13593 5.47375 -0.33636 0.13593 5.47375 1.64221 0.13593 5.58027 -0.33636 
0.13593 5.58027 1.64221 0.14173 4.79712 1.32163 0.14173 6.2569 -0.01578 
0.14589 5.10517 -0.24193 0.14589 5.10517 1.54778 0.14589 5.94885 -0.24193 
0.14672 5.52701 -0.33625 0.14672 5.52701 1.6421 0.14856 5.20902 -0.28346 
0.14856 5.20902 1.58931 0.14856 5.84499 -0.28346 0.14942 5.31568 -0.313 
0.14942 5.31568 1.61885 0.14942 5.73833 -0.313 0.14942 5.73833 1.61885 
0.14957 4.99117 1.48389 0.14957 6.06285 -0.17804 0.15074 4.88741 1.4067 
0.15074 6.16661 -0.10085 0.16158 5.36797 -0.32103 0.16158 5.36797 1.62688 
0.16158 5.68605 -0.32103 0.16158 5.68605 1.62688 0.1653 4.6992 1.18902 
0.16904 4.75983 1.27168 0.17327 5.42072 -0.32619 0.17327 5.42072 1.63205 
0.17327 5.6333 -0.32619 0.17327 5.6333 1.63205 0.17911 4.84531 1.3623 
0.17911 6.2087 -0.05645 0.18383 5.15901 -0.25854 0.18383 5.15901 1.5644 
0.18383 5.89501 -0.25854 0.18445 5.47379 -0.32847 0.18445 5.47379 1.63432 
0.18445 5.58023 -0.32847 0.18445 5.58023 1.63432 0.18452 5.04991 1.51218 
0.18452 6.00411 -0.20633 0.18557 5.26455 -0.294 0.18557 5.26455 1.59986 
0.18557 5.78946 -0.294 0.18557 5.78946 1.59986 0.18691 4.94084 1.44126 
0.18691 6.11318 -0.13541 0.19508 4.7262 1.21918 0.19508 5.52701 -0.32786 
0.19508 5.52701 1.63371 0.1988 5.31551 -0.30402 0.1988 5.31551 1.60987 
0.1988 5.73851 -0.30402 0.1988 5.73851 1.60987 0.19962 4.68326 1.15116 
0.20665 4.80632 1.31467 0.20665 6.2477 -0.00881 0.21094 5.36794 -0.31154 
0.21094 5.36794 1.61739 0.21094 5.68608 -0.31154 0.21094 5.68608 1.61739 
0.21689 4.89875 1.40008 0.21689 6.15527 -0.09423 0.21786 5.11085 -0.22988 
0.21786 5.11085 1.53573 0.21786 5.94317 -0.22988 0.22093 5.21455 -0.27095 
0.22093 5.21455 1.57681 0.22093 5.83947 -0.27095 0.22208 4.99742 1.47159 
0.22208 6.0566 -0.16574 0.22274 5.42106 -0.31618 0.22274 5.42106 1.62203 
0.22274 5.63296 -0.31618 0.22274 5.63296 1.62203 0.2295 4.70977 1.18155 
0.23326 4.77061 1.26402 0.23326 6.28341 0.04183 0.23387 5.47422 -0.3179 
0.23387 5.47422 1.62376 0.23387 5.5798 -0.3179 0.23387 5.5798 1.62376 
0.23415 4.6696 1.11121 0.23464 5.26483 -0.28313 0.23464 5.26483 1.58898 
0.23464 5.78919 -0.28313 0.23464 5.78919 1.58898 0.24297 5.52701 -0.31711 
0.24297 5.52701 1.62296 0.24505 4.85773 1.35436 0.24505 6.19629 -0.04851 
0.24767 5.31586 -0.29263 0.24767 5.31586 1.59848 0.24767 5.73816 -0.29263 
0.24767 5.73816 1.59848 0.25262 4.95394 1.43252 0.25262 6.10008 -0.12667 
0.25534 5.16588 -0.24395 0.25534 5.16588 1.5498 0.25534 5.88814 -0.24395 
0.25606 5.05683 -0.19168 0.25606 5.05683 1.49753 0.25606 5.99719 -0.19168 
0.25881 4.73833 1.2106 0.26004 5.36853 -0.29957 0.26004 5.36853 1.60543 
0.26004 5.68549 -0.29957 0.26004 5.68549 1.60543 0.26427 4.69586 1.14217 
0.26973 5.21523 -0.25813 0.26973 5.21523 1.56399 0.26973 5.83879 -0.25813 
0.27164 5.42166 -0.30369 0.27164 5.42166 1.60954 0.27164 5.63236 -0.30369 
0.27164 5.63236 1.60954 0.27261 4.81965 1.30509 0.27261 6.23437 0.00076 
0.28136 5.47426 -0.30522 0.28136 5.47426 1.61107 0.28136 5.57976 -0.30522 
0.28136 5.57976 1.61107 0.28205 4.91295 1.39007 0.28205 6.14106 -0.08421 
0.28337 5.26572 -0.2698 0.28337 5.26572 1.57565 0.28337 5.7883 -0.2698 
0.28337 5.7883 1.57565 0.28743 5.0125 1.4608 0.28743 6.04152 -0.15495 
0.28866 5.11876 -0.2131 0.28866 5.11876 1.51895 0.28866 5.93526 -0.2131 
0.29027 5.52701 -0.30401 0.29027 5.52701 1.60987 0.29371 4.72405 1.17157 
0.29593 5.31675 -0.27885 0.29593 5.31675 1.5847 0.29593 5.73727 -0.27885 
0.29593 5.73727 1.5847 0.29825 4.68424 1.10102 0.2989 4.7852 1.25324 
0.2989 6.26882 0.05261 0.30369 5.16722 -0.2293 0.30369 5.16722 1.53515 
0.30369 5.8868 -0.2293 0.30821 5.36957 -0.28527 0.30821 5.36957 1.59112 
0.30821 5.68445 -0.28527 0.30821 5.68445 1.59112 0.3104 4.87309 1.34288 
0.3104 6.18093 -0.03702 0.31762 4.96994 1.42025 0.31762 6.08407 -0.1144 
0.31785 5.2167 -0.24299 0.31785 5.2167 1.54885 0.31785 5.83732 -0.24299 
0.31877 5.4217 -0.28903 0.31877 5.4217 1.59489 0.31877 5.63232 -0.28903 
0.31877 5.63232 1.59489 0.32075 5.07339 -0.17854 0.32075 5.07339 1.4844 
0.32075 5.98063 -0.17854 0.32143 4.75384 1.19964 0.32775 4.71214 1.131 
0.32842 5.47438 -0.29013 0.32842 5.47438 1.59599 0.32842 5.57963 -0.29013 
0.32842 5.57963 1.59599 0.33111 5.26706 -0.25415 0.33111 5.26706 1.56 
0.33111 5.78695 -0.25415 0.33111 5.78695 1.56 0.33688 5.52701 -0.28862 
0.33688 5.52701 1.59447 0.33731 4.83624 1.2925 0.33731 6.21778 0.01335 
0.33854 5.11793 -0.19444 0.33854 5.11793 1.5003 0.33854 5.93609 -0.19444 
0.34343 5.31816 -0.26273 0.34343 5.31816 1.56858 0.34343 5.73586 -0.26273 
0.34343 5.73586 1.56858 0.34593 4.92995 1.3767 0.34593 6.12407 -0.07084 
0.35146 5.02996 1.44628 0.35146 6.02406 -0.14043 0.35351 5.16661 -0.21028 
0.35351 5.16661 1.51614 0.35351 5.88741 -0.21028 0.35478 5.36985 -0.26872 
0.35478 5.36985 1.57457 0.35478 5.68416 -0.26872 0.35478 5.68416 1.57457 
0.35565 4.74144 1.15928 0.36078 4.80288 1.24069 0.36078 6.25114 0.06516 
0.36083 4.70262 1.08903 0.36512 5.42199 -0.27209 0.36512 5.42199 1.57794 
0.36512 5.63203 -0.27209 0.36512 5.63203 1.57794 0.36778 5.21655 -0.22363 
0.36778 5.21655 1.52948 0.36778 5.83746 -0.22363 0.36993 5.07353 -0.15794 
0.36993 5.07353 1.46379 0.36993 5.98049 -0.15794 0.37382 4.89116 1.32816 
0.37382 6.16286 -0.02231 0.37443 5.47443 -0.27283 0.37443 5.47443 1.57868 
0.37443 5.57959 -0.27283 0.37443 5.57959 1.57868 0.38066 4.98866 1.40477 
0.38066 6.06536 -0.09891 0.38097 5.2671 -0.23438 0.38097 5.2671 1.54023 
0.38097 5.78691 -0.23438 0.38097 5.78691 1.54023 0.38267 4.77266 1.18633 
0.38267 5.52701 -0.27095 0.38267 5.52701 1.57681 0.38746 5.11826 -0.17339 
0.38746 5.11826 1.47924 0.38746 5.93576 -0.17339 0.389 4.73135 1.11726 
0.39284 4.69554 1.04577 0.39399 5.31977 -0.24252 0.39399 5.31977 1.54837 
0.39399 5.73425 -0.24252 0.39854 4.85628 1.27845 0.39995 5.03104 1.42367 
0.40264 5.16726 -0.18877 0.40264 5.16726 1.49462 0.40264 5.88676 -0.18877 
0.4052 5.37162 -0.24799 0.4052 5.37162 1.55385 0.4052 5.68239 -0.24799 
0.40824 4.94966 1.36003 0.41554 5.42419 -0.25081 0.41554 5.62983 -0.25081 
0.41624 4.76219 1.14465 0.41666 5.2173 -0.20175 0.41666 5.2173 1.5076 
0.41828 5.07493 -0.13489 0.41828 5.07493 1.44074 0.42121 4.7238 1.07415 
0.42155 4.82395 1.22564 0.42469 5.47673 -0.25101 0.42469 5.57729 -0.25101 
0.42754 5.52701 -0.25106 0.42831 4.99093 1.38036 0.43066 5.26926 -0.21199 
0.43406 4.91313 1.31227 0.43528 5.11975 -0.14998 0.43528 5.11975 1.45583 
0.44228 4.79472 1.17074 0.44337 5.32199 -0.21965 0.4473 5.03354 1.39885 
0.44857 4.754 1.10151 0.45035 5.16898 -0.16499 0.45531 4.95258 1.33316 
0.45803 4.87924 1.26169 0.41271 5.0176 -0.14224 0.41879 5.06693 -0.1358 
0.44346 4.71995 1.06892 0.44346 5.01673 -0.18213 0.44928 4.67043 1.06228 
0.44928 5.06626 -0.17549 0.45685 4.62235 1.05423 0.45685 5.11433 -0.16744 
0.46625 5.16181 -0.15791 0.47175 4.76997 1.11134 0.47175 4.96671 -0.22456 
0.47598 4.7212 1.10703 0.47598 5.01548 -0.22024 0.48168 4.67159 1.10042 
0.48168 5.06509 -0.21363 0.48933 4.62367 1.0927 0.48933 5.11302 -0.20591 
0.4986 4.57609 1.08318 0.4986 5.16059 -0.1964 0.50317 4.91741 -0.26286 
0.50572 4.77032 1.1471 0.50572 4.96636 -0.26031 0.50955 4.52947 1.07216 
0.50997 4.72161 1.14285 0.50997 5.01507 -0.25606 0.5159 4.67325 1.13691 
0.5159 5.06343 -0.25013 0.52351 4.62536 1.12931 0.52351 5.11132 -0.24252 
0.53276 4.57806 1.12005 0.53276 5.15863 -0.23327 0.53786 4.86834 -0.29756 
0.53876 4.91747 -0.29674 0.54147 4.76997 1.18107 0.54147 4.96671 -0.29428 
0.54365 4.53145 1.10917 0.54365 5.20523 -0.22238 0.54579 4.7212 1.17684 
0.54579 5.01548 -0.29005 0.55239 4.67159 1.17113 0.55239 5.06509 -0.28435 
0.55614 4.48566 1.09668 0.56012 4.62367 1.16349 0.56012 5.11302 -0.2767 
0.56963 4.57609 1.15421 0.56963 5.16059 -0.26742 0.5702 4.44079 1.08261 
0.57503 4.86834 -0.32962 0.57617 4.81904 -0.32898 0.57617 4.91765 -0.32898 
0.57885 4.76986 -0.32646 0.57885 4.76986 1.21325 0.57885 4.96683 -0.32646 
0.58065 4.52947 1.14326 0.58065 5.20721 -0.25648 0.5839 4.71995 1.20936 
0.5839 5.01673 -0.32257 0.58581 4.39695 1.06701 0.59053 4.67043 1.20353 
0.59053 5.06626 -0.31674 0.5965 4.4785 1.13068 0.5965 5.25818 -0.24389 
0.59858 4.62235 1.19597 0.59858 5.11433 -0.30918 0.60292 4.35424 1.0499 
0.60812 4.57487 1.18657 0.60812 5.16181 -0.29978 0.61089 4.43374 1.11635 
0.61372 4.86834 -0.35981 0.61493 4.81898 -0.35919 0.61493 4.9177 -0.35919 
0.6186 4.76903 -0.35728 0.6186 4.76903 1.24406 0.6186 4.96765 -0.35728 
0.62148 4.31277 1.03133 0.62248 4.52314 1.17575 0.62248 5.21354 -0.28896 
0.62379 4.71909 -0.35332 0.62379 4.71909 1.24011 0.62379 5.0176 -0.35332 
0.62696 4.38979 1.10045 0.63022 4.66976 1.23402 0.63022 5.06693 -0.34724 
0.6384 4.62165 1.22639 0.6384 5.11503 -0.3396 0.63861 4.47245 1.16273 
0.63861 5.26424 -0.27594 0.64439 4.34724 1.08308 0.65147 4.56944 1.21756 
0.65147 5.16725 -0.33078 0.65352 4.42769 1.14823 0.65385 4.86834 -0.38808 
0.65616 4.81834 -0.38811 0.65616 4.81834 1.2749 0.65616 4.91834 -0.38811 
0.65986 4.76846 -0.38607 0.65986 4.76846 1.27285 0.65986 4.96822 -0.38607 
0.66413 4.30482 1.06396 0.66493 4.71884 -0.38194 0.66493 4.71884 1.26873 
0.66493 5.01785 -0.38194 0.66623 4.51782 1.20633 0.66623 5.21886 -0.31955 
0.66978 4.384 1.13202 0.67136 4.66959 -0.37575 0.67136 4.66959 1.26253 
0.67136 5.0671 -0.37575 0.68233 4.46752 1.19274 0.68233 5.26916 -0.30595 
0.68311 4.61685 -0.36885 0.68311 4.61685 1.25564 0.68311 5.11984 -0.36885 
0.68447 4.26494 1.04367 0.68842 4.34059 1.11424 0.69532 4.86834 -0.41433 
0.69641 4.56486 -0.35955 0.69641 4.56486 1.24634 0.69641 5.17183 -0.35955 
0.69754 4.42289 1.17793 0.69754 5.3138 -0.29114 0.69773 4.81828 -0.41432 
0.69773 4.81828 1.30111 0.69773 4.9184 -0.41432 0.70166 4.76812 -0.41225 
0.70166 4.76812 1.29904 0.70166 4.96856 -0.41225 0.70635 4.22631 1.02194 
0.70685 4.71845 -0.40805 0.70685 4.71845 1.29484 0.70685 5.01823 -0.40805 
0.70838 4.29853 1.09475 0.71124 4.51377 1.23465 0.71124 5.22292 -0.34787 
0.71521 4.37871 1.16174 0.71797 4.66616 -0.40372 0.71797 4.66616 1.29051 
0.71797 5.07053 -0.40372 0.72755 4.46373 1.22062 0.72755 5.27296 -0.33383 
0.72929 4.25881 1.07422 0.72937 4.18945 0.99896 0.73006 4.61347 -0.3964 
0.73006 4.61347 1.28319 0.73006 5.12321 -0.3964 0.73419 4.33552 1.14358 
0.73802 4.86834 -0.43853 0.74077 4.81812 -0.43856 0.74077 4.81812 1.32535 
0.74077 4.91856 -0.43856 0.74388 4.56128 -0.38666 0.74388 4.56128 1.27345 
0.74388 5.1754 -0.38666 0.74424 4.41873 1.20593 0.74424 5.31795 -0.31914 
0.7447 4.76802 -0.43636 0.7447 4.76802 1.32315 0.7447 4.96866 -0.43636 
0.75138 4.22057 1.05216 0.7541 4.29391 1.12363 0.75472 4.71545 -0.43403 
0.75472 4.71545 1.32082 0.75472 5.02123 -0.43403 0.75906 4.51032 -0.37453 
0.75906 4.51032 1.26131 0.75906 5.22637 -0.37453 0.76211 4.37487 1.18932 
0.76604 4.66332 -0.42918 0.76604 4.66332 1.31597 0.76604 5.07336 -0.42918 
0.76713 4.13605 0.9612 0.77413 4.46108 -0.35951 0.77413 4.46108 1.2463 
0.77413 5.2756 -0.35951 0.77535 4.25447 1.10274 0.77875 4.61059 -0.42153 
0.77875 4.61059 1.30831 0.77875 5.12609 -0.42153 0.7811 4.33226 1.17082 
0.78187 4.86834 -0.4606 0.78472 4.81806 -0.46054 0.78472 4.81806 1.34733 
0.78472 4.91862 -0.46054 0.78786 4.16529 1.0161 0.7882 4.06513 0.86462 
0.79113 4.41626 -0.34442 0.79113 4.41626 1.23121 0.79113 5.32042 -0.34442 
0.79275 4.55863 -0.41128 0.79275 4.55863 1.29807 0.79275 5.17805 -0.41128 
0.79317 4.10353 0.93512 0.79387 4.76552 -0.46034 0.79387 4.76552 1.34713 
0.79387 4.97116 -0.46034 0.80117 4.29099 1.1505 0.80421 4.71296 -0.45753 
0.80421 4.71296 1.34431 0.80421 5.02373 -0.45753 0.80677 4.5086 -0.3983 
0.80677 4.5086 1.28509 0.80677 5.22809 -0.3983 0.80946 4.37237 -0.32735 
0.80946 4.37237 1.21414 0.80946 5.36431 -0.32735 0.81087 4.19761 1.06892 
0.81542 4.6611 -0.45205 0.81542 4.6611 1.33884 0.81542 5.07558 -0.45205 
0.81657 4.03687 0.83624 0.82041 4.07269 0.90773 0.82195 4.45959 -0.38292 
0.82195 4.45959 1.26971 0.82195 5.27709 -0.38292 0.82674 4.114 0.9768 
0.82674 4.86834 -0.48049 0.82674 4.86834 1.36727 0.82844 4.60844 -0.44391 
0.82844 4.60844 1.3307 0.82844 5.12825 -0.44391 0.82875 4.32999 1.19523 
0.83498 4.81576 -0.48236 0.83498 4.81576 1.36915 0.83498 4.92093 -0.48236 
0.83559 4.2325 1.11863 0.83948 4.41486 -0.36747 0.83948 4.41486 1.25426 
0.83948 5.32182 -0.36747 0.84163 4.55789 -0.43316 0.84163 4.55789 1.31995 
0.84163 5.1788 -0.43316 0.84429 4.76332 -0.48162 0.84429 4.76332 1.36841 
0.84429 4.97336 -0.48162 0.84858 4.04396 0.8795 0.84863 4.14421 1.03116 
0.85376 4.08278 0.94975 0.85463 4.71119 -0.47825 0.85463 4.71119 1.36504 
0.85463 5.0255 -0.47825 0.8559 4.50794 -0.41982 0.8559 4.50794 1.3066 
0.8559 5.22874 -0.41982 0.85795 4.37129 -0.34996 0.85795 4.37129 1.23675 
0.85795 5.36539 -0.34996 0.86348 4.27128 1.16716 0.86598 4.6595 -0.47226 
0.86598 4.6595 1.35905 0.86598 5.07719 -0.47226 0.87087 4.45926 -0.40398 
0.87087 4.45926 1.29076 0.87087 5.27742 -0.40398 0.8721 4.17757 1.08297 
0.87253 4.86834 -0.49815 0.87253 4.86834 1.38494 0.87828 4.01648 0.8492 
0.8783 4.6084 -0.46368 0.8783 4.6084 1.35047 0.8783 5.12829 -0.46368 
0.88099 4.81572 -0.49967 0.88099 4.81572 1.38645 0.88099 4.92097 -0.49967 
0.88166 4.05347 0.92147 0.88798 4.09518 0.9901 0.88866 4.41472 -0.38808 
0.88866 4.41472 1.27486 0.88866 5.32196 -0.38808 0.89064 4.76303 -0.49857 
0.89064 4.76303 1.38535 0.89064 4.97365 -0.49857 0.89156 4.55804 -0.45253 
0.89156 4.55804 1.33931 0.89156 5.17865 -0.45253 0.89179 4.31128 1.21072 
0.89179 5.42541 -0.32393 0.89901 4.21442 1.13334 0.9012 4.7109 -0.4948 
0.9012 4.7109 1.38159 0.9012 5.02578 -0.4948 0.90572 4.50855 -0.43883 
0.90572 4.50855 1.32562 0.90572 5.22813 -0.43883 0.91051 4.12654 1.04371 
0.91116 4.02558 0.89149 0.91348 4.65808 -0.48838 0.91348 4.65808 1.37517 
0.91348 5.0786 -0.48838 0.9157 4.06539 0.96204 0.91914 4.86834 -0.51355 
0.91914 4.86834 1.40033 0.92075 4.46009 -0.42263 0.92075 4.46009 1.30942 
0.92075 5.27659 -0.42263 0.92198 4.35383 1.25127 0.92198 5.38285 -0.36448 
0.92604 4.60705 -0.47933 0.92604 4.60705 1.36612 0.92604 5.12963 -0.47933 
0.92736 4.25429 1.18053 0.92805 4.81559 -0.51475 0.92805 4.81559 1.40154 
0.92805 4.92109 -0.51475 0.92805 4.92109 1.40154 0.9368 4.16098 1.09556 
0.93777 4.76299 -0.51322 0.93777 4.76299 1.40001 0.93777 4.97369 -0.51322 
0.93968 4.55656 -0.46767 0.93968 4.55656 1.35445 0.93968 5.18012 -0.46767 
0.94514 4.0372 0.93263 0.94937 4.70986 -0.50911 0.94937 4.70986 1.39589 
0.94937 5.02683 -0.50911 0.9506 4.07967 1.00107 0.95335 4.39816 -0.40121 
0.95335 4.39816 1.288 0.95335 5.33852 -0.40121 0.95407 4.50721 -0.45348 
0.95407 4.50721 1.34027 0.95407 5.22947 -0.45348 0.95679 4.29527 1.22299 
0.95679 5.44141 -0.3362 0.96174 4.65719 -0.50216 0.96174 4.65719 1.38895 
0.96174 5.07949 -0.50216 0.96436 4.19907 1.14483 0.96644 4.86834 -0.52664 
0.96644 4.86834 1.41343 0.97477 4.60616 -0.49266 0.97477 4.60616 1.37945 
0.97477 5.13052 -0.49266 0.97526 4.01094 0.90168 0.97554 4.81555 -0.52744 
0.97554 4.81555 1.41422 0.97554 4.92113 -0.52744 0.97554 4.92113 1.41422 
0.97615 4.11194 1.05449 0.97991 4.0511 0.97202 0.98667 4.76239 -0.52571 
0.98667 4.76239 1.4125 0.98667 4.97429 -0.52571 0.98733 4.33875 1.26206 
0.98733 5.39793 -0.37527 0.98848 4.55588 -0.48049 0.98848 4.55588 1.36727 
0.98848 5.1808 -0.48049 0.99155 4.45218 -0.43941 0.99155 4.45218 1.3262 
0.99155 5.2845 -0.43941 0.99252 4.24008 1.19055 0.99847 4.70927 -0.52107 
0.99847 4.70927 1.40786 0.99847 5.02741 -0.52107 1.00276 4.14766 1.10513 
1.00979 4.0246 0.94163 1.01061 4.65684 -0.51355 1.01061 4.65684 1.40034 
1.01061 5.07985 -0.51355 1.01433 4.06753 1.00965 1.01433 4.86834 -0.53739 
1.01433 4.86834 1.42418 1.0225 4.28217 1.23173 1.0225 5.45451 -0.34494 
1.02384 4.60589 -0.50354 1.02384 4.60589 1.39032 1.02384 5.1308 -0.50354 
1.02489 4.39124 -0.41586 1.02489 4.39124 1.30265 1.02489 5.34544 -0.41586 
1.02496 4.81512 -0.538 1.02496 4.81512 1.42479 1.02496 4.92156 -0.538 
1.02496 4.92156 1.42479 1.02558 4.50034 -0.46808 1.02558 4.50034 1.35486 
1.02558 5.23634 -0.46808 1.0303 4.18665 1.15277 1.03614 4.76205 -0.53573 
1.03614 4.76205 1.42251 1.03614 4.97463 -0.53573 1.04018 4.00022 0.90999 
1.04037 4.10116 1.06215 1.04411 4.04053 0.97949 1.04783 4.7093 -0.53056 
1.04783 4.7093 1.41735 1.04783 5.02738 -0.53056 1.05867 4.22874 1.19717 
1.05867 5.50794 -0.31038 1.05984 4.3325 1.27436 1.05984 5.40418 -0.38757 
1.05999 4.65702 -0.52253 1.05999 4.65702 1.40932 1.05999 5.07967 -0.52253 
1.06085 4.55036 -0.49299 1.06085 4.55036 1.37978 1.06085 5.18633 -0.49299 
1.06269 4.86834 -0.54578 1.06269 4.86834 1.43257 1.06352 4.4465 -0.45146 
1.06352 4.4465 1.33825 1.06352 5.29018 -0.45146 1.06768 4.13845 1.1121 
1.07348 4.81508 -0.54589 1.07348 4.81508 1.43268 1.07348 4.9216 -0.54589 
1.07348 4.9216 1.43268 1.07451 4.01549 0.94782 1.07889 4.05883 1.0158 
1.08495 4.76178 -0.54309 1.08495 4.76178 1.42988 1.08495 4.9749 -0.54309 
1.08495 4.9749 1.42988 1.09559 4.27727 1.24194 1.09559 5.45942 -0.35515 
1.09564 4.17873 1.15858 1.09675 4.60118 -0.51365 1.09675 4.60118 1.40044 
1.09675 5.13551 -0.51365 1.09679 4.70905 -0.53739 1.09679 4.70905 1.42418 
1.09679 5.02763 -0.53739 1.09804 4.38653 1.31256 1.09804 5.35016 -0.42577 
1.09853 4.49572 -0.47794 1.09853 4.49572 1.36473 1.09853 5.24097 -0.47794 
1.10582 4.09384 1.06742 1.10923 4.03339 0.98451 1.1114 4.86834 -0.55179 
1.1114 4.86834 1.43858 1.1226 4.81498 -0.5514 1.1226 4.81498 1.43819 
1.1226 4.92171 -0.5514 1.1226 4.92171 1.43819 1.13317 4.32918 1.28214 
1.13317 5.40751 -0.39535 1.13323 4.13242 1.11616 1.13383 4.2232 1.20371 
1.13383 5.51349 -0.31692 1.13402 4.54656 -0.50041 1.13402 4.54656 1.3872 
1.13402 5.19013 -0.50041 1.13406 4.76177 -0.54805 1.13406 4.76177 1.43484 
1.13406 4.97492 -0.54805 1.13406 4.97492 1.43484 1.1345 4.65522 -0.53075 
1.1345 4.65522 1.41754 1.1345 5.08147 -0.53075 1.13628 4.44308 -0.45872 
1.13628 4.44308 1.34551 1.13628 5.2936 -0.45872 1.13981 4.01007 0.95184 
1.14402 4.05359 1.01951 1.16035 4.86834 -0.5554 1.16035 4.86834 1.44219 
1.17119 4.27353 1.24635 1.17119 5.46315 -0.35956 1.17119 4.38417 1.31753 
1.17119 5.35251 -0.43075 1.17122 4.17499 1.16298 1.17122 5.56169 -0.27619 
1.17122 4.09005 1.07013 1.17163 4.59997 -0.51918 1.17163 4.59997 1.40597 
1.17163 5.13672 -0.51918 1.17164 4.4934 -0.48288 1.17164 4.4934 1.36967 
1.17164 5.24329 -0.48288 1.17166 4.70784 -0.54292 1.17166 4.70784 1.42971 
1.17166 5.02884 -0.54292 1.17166 5.02884 1.42971 1.17166 4.81494 -0.55446 
1.17166 4.81494 1.44125 1.17166 4.92174 -0.55446 1.17166 4.92174 1.44125 
1.17457 4.02977 0.98706 1.20942 4.00798 0.95308 1.20942 4.05185 1.02074 
1.20942 4.13027 1.11812 1.20942 4.22135 1.20589 1.20942 4.3276 1.28459 
1.20942 4.44194 -0.46114 1.20942 4.44194 1.34793 1.20942 4.54564 -0.50311 
1.20942 4.54564 1.38989 1.20942 4.65462 -0.5335 1.20942 4.65462 1.42029 
1.20942 4.76146 -0.55088 1.20942 4.76146 1.43767 1.20942 4.86834 -0.55661 
1.20942 4.86834 1.44339 1.20942 4.97522 -0.55088 1.20942 4.97522 1.43767 
1.20942 5.08207 -0.5335 1.20942 5.19105 -0.50311 1.20942 5.29474 -0.46114 
1.20942 5.40908 -0.3978 1.20942 5.51534 -0.3191 1.24428 4.02977 0.98706 
1.24718 4.81494 -0.55446 1.24718 4.81494 1.44125 1.24718 4.92174 -0.55446 
1.24718 4.92174 1.44125 1.24718 4.70784 -0.54292 1.24718 4.70784 1.42971 
1.24718 5.02884 -0.54292 1.24718 5.02884 1.42971 1.24721 4.4934 -0.48288 
1.24721 4.4934 1.36967 1.24721 5.24329 -0.48288 1.24721 4.59997 -0.51918 
1.24721 4.59997 1.40597 1.24721 5.13672 -0.51918 1.24762 4.09005 1.07013 
1.24762 4.17499 1.16298 1.24762 5.56169 -0.27619 1.24766 4.38417 1.31753 
1.24766 5.35251 -0.43075 1.24766 4.27353 1.24635 1.24766 5.46315 -0.35956 
1.25849 4.86834 -0.5554 1.25849 4.86834 1.44219 1.27482 4.05359 1.01951 
1.27903 4.01007 0.95184 1.28257 4.44308 -0.45872 1.28257 4.44308 1.34551 
1.28257 5.2936 -0.45872 1.28435 4.65522 -0.53075 1.28435 4.65522 1.41754 
1.28435 5.08147 -0.53075 1.28435 5.08147 1.41754 1.28478 4.76177 -0.54805 
1.28478 4.76177 1.43484 1.28478 4.97492 -0.54805 1.28478 4.97492 1.43484 
1.28482 4.54656 -0.50041 1.28482 4.54656 1.3872 1.28482 5.19013 -0.50041 
1.28502 4.2232 1.20371 1.28502 5.51349 -0.31692 1.28561 4.13242 1.11616 
1.28561 5.60427 -0.22937 1.28567 4.32918 1.28214 1.28567 5.40751 -0.39535 
1.29624 4.81498 -0.5514 1.29624 4.81498 1.43819 1.29624 4.92171 -0.5514 
1.29624 4.92171 1.43819 1.30744 4.86834 -0.55179 1.30744 4.86834 1.43858 
1.30962 4.03339 0.98451 1.31302 4.09384 1.06742 1.32031 4.49572 -0.47794 
1.32031 4.49572 1.36473 1.32031 5.24097 -0.47794 1.3208 4.38653 1.31256 
1.3208 5.35016 -0.42577 1.32206 4.70905 -0.53739 1.32206 4.70905 1.42418 
1.32206 5.02763 -0.53739 1.32206 5.02763 1.42418 1.32209 4.60118 -0.51365 
1.32209 4.60118 1.40044 1.32209 5.13551 -0.51365 1.3232 4.17873 1.15858 
1.3232 5.55795 -0.27179 1.32325 4.27727 1.24194 1.32325 5.45942 -0.35515 
1.33389 4.76178 -0.54309 1.33389 4.76178 1.42988 1.33389 4.9749 -0.54309 
1.33389 4.9749 1.42988 1.33995 4.05883 1.0158 1.34433 4.01549 0.94782 
1.34536 4.81508 -0.54589 1.34536 4.81508 1.43268 1.34536 4.9216 -0.54589 
1.34536 4.9216 1.43268 1.35116 4.13845 1.1121 1.35116 5.59823 -0.22531 
1.35532 4.4465 -0.45146 1.35532 4.4465 1.33825 1.35532 5.29018 -0.45146 
1.35615 4.86834 -0.54578 1.35615 4.86834 1.43257 1.35799 4.55036 -0.49299 
1.35799 4.55036 1.37978 1.35799 5.18633 -0.49299 1.35885 4.65702 -0.52253 
1.35885 4.65702 1.40932 1.35885 5.07967 -0.52253 1.35885 5.07967 1.40932 
1.359 4.3325 1.27436 1.359 5.40418 -0.38757 1.36018 4.22874 1.19717 
1.36018 5.50794 -0.31038 1.37101 4.7093 -0.53056 1.37101 4.7093 1.41735 
1.37101 5.02738 -0.53056 1.37101 5.02738 1.41735 1.37474 4.04053 0.97949 
1.37848 4.10116 1.06215 1.37848 5.63552 -0.17536 1.3827 4.76205 -0.53573 
1.3827 4.76205 1.42251 1.3827 4.97463 -0.53573 1.3827 4.97463 1.42251 
1.38854 4.18665 1.15277 1.38854 5.55004 -0.26598 1.39327 4.50034 -0.46808 
1.39327 4.50034 1.35486 1.39327 5.23634 -0.46808 1.39388 4.81512 -0.538 
1.39388 4.81512 1.42479 1.39388 4.92156 -0.538 1.39388 4.92156 1.42479 
1.39395 4.39124 1.30265 1.39395 5.34544 -0.41586 1.395 4.60589 -0.50354 
1.395 4.60589 1.39032 1.395 5.1308 -0.50354 1.395 5.1308 1.39032 
1.39635 4.28217 1.23173 1.39635 5.45451 -0.34494 1.40451 4.06753 1.00965 
1.40451 4.86834 -0.53739 1.40451 4.86834 1.42418 1.40823 4.65684 -0.51355 
1.40823 4.65684 1.40034 1.40823 5.07985 -0.51355 1.40823 5.07985 1.40034 
1.40905 4.0246 0.94163 1.41609 4.14766 1.10513 1.41609 5.58903 -0.21835 
1.42037 4.70927 -0.52107 1.42037 4.70927 1.40786 1.42037 5.02741 -0.52107 
1.42037 5.02741 1.40786 1.42632 4.24008 1.19055 1.42632 5.4966 -0.30376 
1.42729 4.45218 -0.43941 1.42729 4.45218 1.3262 1.42729 5.2845 -0.43941 
1.43036 4.55588 -0.48049 1.43036 4.55588 1.36727 1.43036 5.1808 -0.48049 
1.43036 5.1808 1.36727 1.43151 4.33875 1.26206 1.43151 5.39793 -0.37527 
1.43217 4.76239 -0.52571 1.43217 4.76239 1.4125 1.43217 4.97429 -0.52571 
1.43217 4.97429 1.4125 1.43893 4.0511 0.97202 1.44269 4.11194 1.05449 
1.44269 5.62474 -0.1677 1.4433 4.81555 -0.52744 1.4433 4.81555 1.41422 
1.4433 4.92113 -0.52744 1.4433 4.92113 1.41422 1.44358 4.01094 0.90168 
1.44407 4.60616 -0.49266 1.44407 4.60616 1.37945 1.44407 5.13052 -0.49266 
1.44407 5.13052 1.37945 1.4524 4.86834 -0.52664 1.4524 4.86834 1.41343 
1.45448 4.19907 1.14483 1.45448 5.53762 -0.25804 1.45711 4.65719 -0.50216 
1.45711 4.65719 1.38895 1.45711 5.07949 -0.50216 1.45711 5.07949 1.38895 
1.46205 4.29527 1.22299 1.46205 5.44141 -0.3362 1.46478 4.50721 -0.45348 
1.46478 4.50721 1.34027 1.46478 5.22947 -0.45348 1.46549 4.39816 -0.40121 
1.46549 4.39816 1.288 1.46549 5.33852 -0.40121 1.46824 4.07967 1.00107 
1.46824 5.65702 -0.11428 1.46948 4.70986 -0.50911 1.46948 4.70986 1.39589 
1.46948 5.02683 -0.50911 1.46948 5.02683 1.39589 1.4737 4.0372 0.93263 
1.47917 4.55656 -0.46767 1.47917 4.55656 1.35445 1.47917 5.18012 -0.46767 
1.47917 5.18012 1.35445 1.48107 4.76299 -0.51322 1.48107 4.76299 1.40001 
1.48107 4.97369 -0.51322 1.48107 4.97369 1.40001 1.48204 4.16098 1.09556 
1.48204 5.5757 -0.20877 1.49079 4.81559 -0.51475 1.49079 4.81559 1.40154 
1.49079 4.92109 -0.51475 1.49079 4.92109 1.40154 1.49149 4.25429 1.18053 
1.49149 5.4824 -0.29375 1.4928 4.60705 -0.47933 1.4928 4.60705 1.36612 
1.4928 5.12963 -0.47933 1.4928 5.12963 1.36612 1.49686 4.35383 1.25127 
1.49686 5.38285 -0.36448 1.4981 4.46009 -0.42263 1.4981 4.46009 1.30942 
1.4981 5.27659 -0.42263 1.49971 4.86834 -0.51355 1.49971 4.86834 1.40033 
1.50314 4.06539 0.96204 1.50536 4.65808 -0.48838 1.50536 4.65808 1.37517 
1.50536 5.0786 -0.48838 1.50536 5.0786 1.37517 1.50768 4.02558 0.89149 
1.50833 4.12654 1.04371 1.50833 5.61015 -0.15692 1.51312 4.50855 -0.43883 
1.51312 4.50855 1.32562 1.51312 5.22813 -0.43883 1.51765 4.7109 -0.4948 
1.51765 4.7109 1.38159 1.51765 5.02578 -0.4948 1.51765 5.02578 1.38159 
1.51983 4.21442 1.13334 1.51983 5.52226 -0.24656 1.52705 4.31128 1.21072 
1.52705 5.42541 -0.32393 1.52728 4.55804 -0.45253 1.52728 4.55804 1.33931 
1.52728 5.17865 -0.45253 1.5282 4.76303 -0.49857 1.5282 4.76303 1.38535 
1.5282 4.97365 -0.49857 1.5282 4.97365 1.38535 1.53018 4.41472 -0.38808 
1.53018 4.41472 1.27486 1.53018 5.32196 -0.38808 1.53086 4.09518 0.9901 
1.53718 4.05347 0.92147 1.53786 4.81572 -0.49967 1.53786 4.81572 1.38645 
1.53786 4.92097 -0.49967 1.53786 4.92097 1.38645 1.54054 4.6084 -0.46368 
1.54054 4.6084 1.35047 1.54054 5.12829 -0.46368 1.54054 5.12829 1.35047 
1.54631 4.86834 -0.49815 1.54631 4.86834 1.38494 1.54674 4.17757 1.08297 
1.54674 5.55911 -0.19618 1.54797 4.45926 -0.40398 1.54797 4.45926 1.29076 
1.54797 5.27742 -0.40398 1.55287 4.6595 -0.47226 1.55287 4.6595 1.35905 
1.55287 5.07719 -0.47226 1.55287 5.07719 1.35905 1.55536 4.27128 1.16716 
1.55536 5.4654 -0.28038 1.56089 4.37129 1.23675 1.56089 5.36539 -0.34996 
1.56295 4.50794 -0.41982 1.56295 4.50794 1.3066 1.56295 5.22874 -0.41982 
1.56421 4.71119 -0.47825 1.56421 4.71119 1.36504 1.56421 5.0255 -0.47825 
1.56421 5.0255 1.36504 1.56508 4.08278 0.94975 1.57021 4.14421 1.03116 
1.57026 4.04396 0.8795 1.57456 4.76332 -0.48162 1.57456 4.76332 1.36841 
1.57456 4.97336 -0.48162 1.57456 4.97336 1.36841 1.57722 4.55789 -0.43316 
1.57722 4.55789 1.31995 1.57722 5.1788 -0.43316 1.57936 4.41486 1.25426 
1.57936 5.32182 -0.36747 1.58326 4.2325 1.11863 1.58326 5.50419 -0.23184 
1.58386 4.81576 -0.48236 1.58386 4.81576 1.36915 1.58386 4.92093 -0.48236 
1.58386 4.92093 1.36915 1.59009 4.32999 1.19523 1.59009 5.4067 -0.30845 
1.5904 4.60844 -0.44391 1.5904 4.60844 1.3307 1.5904 5.12825 -0.44391 
1.5921 4.114 0.9768 1.5921 4.86834 -0.48049 1.5921 4.86834 1.36727 
1.59689 4.45959 1.26971 1.59689 5.27709 -0.38292 1.59843 4.07269 0.90773 
1.60227 4.03687 0.83624 1.60342 4.6611 -0.45205 1.60342 4.6611 1.33884 
1.60342 5.07558 -0.45205 1.60797 4.19761 1.06892 1.60938 4.37237 1.21414 
1.60938 5.36431 -0.32735 1.61207 4.5086 -0.3983 1.61207 4.5086 1.28509 
1.61207 5.22809 -0.3983 1.61463 4.71296 -0.45753 1.61463 4.71296 1.34431 
1.61463 5.02373 -0.45753 1.61767 4.29099 1.1505 1.61767 5.44569 -0.26371 
1.62497 4.76552 -0.46034 1.62497 4.76552 1.34713 1.62497 4.97116 -0.46034 
1.62497 4.97116 1.34713 1.62567 4.10353 0.93512 1.62609 4.55863 -0.41128 
1.62609 4.55863 1.29807 1.62609 5.17805 -0.41128 1.62771 4.41626 1.23121 
1.62771 5.32042 -0.34442 1.63064 4.06513 0.86462 1.63098 4.16529 1.0161 
1.63412 4.81806 -0.46054 1.63412 4.81806 1.34733 1.63412 4.91862 -0.46054 
1.63412 4.91862 1.34733 1.63698 4.86834 -0.4606 1.63698 4.86834 1.34738 
1.63774 4.33226 1.17082 1.63774 5.40443 -0.28404 1.64009 4.61059 -0.42153 
1.64009 4.61059 1.30831 1.64009 5.12609 -0.42153 1.6435 4.25447 1.10274 
1.64471 4.46108 1.2463 1.64471 5.2756 -0.35951 1.64553 4.04396 0.80423 
1.65171 4.13605 0.9612 1.6528 4.66332 -0.42918 1.6528 4.66332 1.31597 
1.6528 5.07336 -0.42918 1.65673 4.37487 1.18932 1.65673 5.36181 -0.30253 
1.658 4.09533 0.89198 1.65978 4.51032 1.26131 1.65978 5.22637 -0.37453 
1.66413 4.71545 -0.43403 1.66413 4.71545 1.32082 1.66413 5.02123 -0.43403 
1.66474 4.29391 1.12363 1.66746 4.22057 1.05216 1.67375 4.07269 0.83241 
1.67415 4.76802 -0.43636 1.67415 4.76802 1.32315 1.67415 4.96866 -0.43636 
1.6746 4.41873 1.20593 1.6746 5.31795 -0.31914 1.67496 4.56128 1.27345 
1.67496 5.1754 -0.38666 1.67807 4.81812 -0.43856 1.67807 4.81812 1.32535 
1.67807 4.91856 -0.43856 1.68082 4.86834 -0.43853 1.68082 4.86834 1.32532 
1.68428 4.12739 0.91826 1.68465 4.33552 1.14358 1.6875 4.05347 0.77116 
1.68878 4.61347 1.28319 1.68878 5.12321 -0.3964 1.68947 4.18945 0.99896 
1.68955 4.25881 1.07422 1.6913 4.46373 1.22062 1.6913 5.27296 -0.33383 
1.70087 4.66616 -0.40372 1.70087 4.66616 1.29051 1.70087 5.07053 -0.40372 
1.70115 4.10353 0.85965 1.70363 4.37871 1.16174 1.7076 4.51377 1.23465 
1.7076 5.22292 -0.34787 1.70942 4.16124 0.94339 1.71046 4.29853 1.09475 
1.71199 4.71845 -0.40805 1.71199 4.71845 1.29484 1.71199 5.01823 -0.40805 
1.71249 4.22631 1.02194 1.71578 4.08278 0.79905 1.71718 4.76812 -0.41225 
1.71718 4.76812 1.29904 1.71718 4.96856 -0.41225 1.72111 4.81828 -0.41432 
1.72111 4.81828 1.30111 1.72111 4.9184 -0.41432 1.7213 4.42289 1.17793 
1.72243 4.56486 1.24634 1.72243 5.17183 -0.35955 1.72352 4.86834 -0.41433 
1.72723 4.13605 0.88568 1.73043 4.34059 1.11424 1.73335 4.19678 0.96733 
1.73437 4.26494 1.04367 1.73573 4.61685 1.25564 1.73573 5.11984 -0.36885 
1.73651 4.46752 1.19274 1.74282 4.114 0.82608 1.74748 4.66959 1.26253 
1.74748 5.0671 -0.37575 1.74906 4.384 1.13202 1.75261 4.51782 1.20633 
1.75261 5.21886 -0.31955 1.75391 4.71884 -0.38194 1.75391 4.71884 1.26873 
1.75391 5.01785 -0.38194 1.75471 4.30482 1.06396 1.75602 4.23395 0.98999 
1.75899 4.76846 -0.38607 1.75899 4.76846 1.27285 1.75899 4.96822 -0.38607 
1.76268 4.81834 -0.38811 1.76268 4.91834 -0.38811 1.76499 4.18945 0.92344 
1.76499 4.86834 -0.38808 1.76532 4.42769 1.14823 1.76738 4.56944 1.21756 
1.76738 5.16725 -0.33078 1.77445 4.34724 1.08308 1.77737 4.27264 1.01135 
1.78023 4.47245 1.16273 1.78044 4.62165 1.22639 1.78044 5.11503 -0.3396 
1.78213 4.16529 0.86496 1.78796 4.22631 0.94646 1.78862 4.66976 1.23402 
1.78862 5.06693 -0.34724 1.79188 4.38979 1.10045 1.79506 4.71909 1.24011 
1.79506 5.0176 -0.35332 1.79636 4.52314 1.17575 1.79736 4.31277 1.03133 
1.80024 4.96765 -0.35728 1.80392 4.81898 -0.35919 1.80392 4.9177 -0.35919 
1.80512 4.86834 -0.35981 1.80796 4.43374 1.11635 1.80969 4.26494 0.96835 
1.81072 4.57487 1.18657 1.81593 4.35424 1.0499 1.81818 4.22057 0.90144 
1.82026 4.62235 1.19597 1.82026 5.11433 -0.30918 1.82234 4.4785 1.13068 
1.82831 4.67043 1.20353 1.82831 5.06626 -0.31674 1.82998 4.30482 0.98869 
1.83303 4.39695 1.06701 1.83494 5.01673 -0.32257 1.83819 4.52947 1.14326 
1.83999 4.96683 -0.32646 1.84025 4.25881 0.92352 1.84267 4.91765 -0.32898 
1.84381 4.86834 -0.32962 1.84864 4.44079 1.08261 1.84911 4.34724 1.00842 
1.84921 4.57609 1.15421 1.85872 4.62367 1.16349 1.86078 4.29853 0.94444 
1.8627 4.48566 1.09668 1.86648 4.38979 1.02585 1.86877 4.25447 0.87747 
1.87306 5.01548 -0.29005 1.87519 4.53145 1.10917 1.87737 4.96671 -0.29428 
1.88008 4.91747 -0.29674 1.88027 4.34059 0.9644 1.88238 4.43374 1.04193 
1.88608 4.57806 1.12005 1.88966 4.29391 0.89871 1.8967 4.4785 1.05631 
1.89804 4.384 0.98303 1.90929 4.52947 1.07216 1.90961 4.33552 0.91862 
1.91426 4.42769 0.9993 1.92776 4.37871 0.93761 1.92875 4.47245 1.01421 
1.94177 4.52314 1.03033 1.94396 4.42289 0.95527 1.95876 4.46752 0.97049 
1.97196 4.41873 0.90857 1.98665 4.46373 0.92527 1.49107 5.65773 -0.12348 
1.50059 5.7053 -0.1142 1.50116 5.84061 -0.0426 1.5098 5.31457 1.36647 
1.51161 5.75193 -0.10326 1.51485 5.26467 1.36258 1.51676 5.88445 -0.027 
1.52149 5.21514 1.35675 1.52149 5.61097 -0.16353 1.52746 5.8029 -0.09067 
1.52954 5.16707 1.34918 1.52954 5.65905 -0.15596 1.53387 5.92716 -0.00989 
1.53907 5.70653 -0.14656 1.5401 6.01646 0.07166 1.54184 5.84766 -0.07635 
1.54468 5.41306 1.39982 1.54588 5.3637 1.3992 1.54588 5.46242 1.3992 
1.54956 5.31375 1.39728 1.54956 5.51237 1.39728 1.55244 5.96863 0.00867 
1.55344 5.75826 -0.13574 1.55474 5.2638 1.39333 1.55474 5.56231 -0.2001 
1.55474 5.56231 1.39333 1.55792 5.89161 -0.06045 1.56118 5.21447 1.38724 
1.56118 5.61164 -0.19402 1.56118 5.61164 1.38724 1.56184 6.05509 0.09354 
1.56767 6.11611 0.17505 1.56936 5.16636 1.37961 1.56936 5.65975 -0.18638 
1.56936 5.65975 1.37961 1.56956 5.80895 -0.12272 1.56956 5.80895 1.31594 
1.57242 6.00876 0.02866 1.57535 5.93416 -0.04307 1.58242 5.11415 1.37078 
1.58242 5.71196 -0.17756 1.58242 5.71196 1.37078 1.5827 6.20173 0.33779 
1.58447 5.85371 -0.10822 1.58447 5.85371 1.30145 1.58481 5.41306 1.42808 
1.58481 6.09195 0.11656 1.58712 5.36306 1.42812 1.58712 5.46306 1.42812 
1.59081 5.31318 1.42607 1.59081 5.51294 -0.23285 1.59081 5.51294 1.42607 
1.59367 6.18622 0.27517 1.59378 6.04745 0.05001 1.59378 6.04745 1.14321 
1.59508 5.97658 -0.02395 1.59508 5.97658 1.21717 1.59588 5.26355 1.42195 
1.59588 5.56256 -0.22872 1.59588 5.56256 1.42195 1.59671 6.25163 0.56176 
1.59671 6.25163 0.63147 1.59718 5.06254 1.35955 1.59718 5.76357 -0.16633 
1.59718 5.76357 1.35955 1.59926 6.24801 0.49642 1.59926 6.24801 0.69681 
1.60074 5.8974 -0.09201 1.60074 5.8974 1.28524 1.60232 5.2143 1.41575 
1.60232 5.61181 -0.22253 1.60232 5.61181 1.41575 1.60428 6.24087 0.4313 
1.60428 6.24087 0.76193 1.60697 6.1674 0.21393 1.60697 6.1674 0.9793 
1.61175 6.2303 0.3671 1.61175 6.2303 0.82613 1.61329 5.81388 -0.15273 
1.61329 5.81388 1.34596 1.61406 5.16156 1.40886 1.61406 5.66455 -0.21564 
1.61406 5.66455 1.40886 1.61542 6.01646 -0.00366 1.61542 6.01646 1.19688 
1.61645 6.08462 0.07268 1.61645 6.08462 1.12054 1.61937 5.94081 -0.07423 
1.61937 5.94081 1.26746 1.62174 6.21601 0.30289 1.62174 6.21601 0.89034 
1.62257 6.14535 0.15432 1.62257 6.14535 1.0389 1.62627 5.41306 1.45434 
1.62737 5.10957 1.39956 1.62737 5.71654 -0.20633 1.62737 5.71654 1.39956 
1.6285 5.85851 -0.13793 1.6285 5.85851 1.33115 1.62869 5.363 1.45432 
1.62869 5.46311 -0.2611 1.62869 5.46311 1.45432 1.63069 6.27342 0.59661 
1.63193 6.27133 0.527 1.63193 6.27133 0.66622 1.63261 5.31284 1.45226 
1.63261 5.51328 -0.25904 1.63261 5.51328 1.45226 1.63402 6.19862 0.24096 
1.63402 6.19862 0.95227 1.63595 6.2659 0.4617 1.63595 6.2659 0.73152 
1.63731 6.05509 0.01807 1.63731 6.05509 1.17515 1.63781 5.26317 1.44806 
1.63781 5.56295 -0.25483 1.63781 5.56295 1.44806 1.63933 5.98287 -0.05475 
1.63933 5.98287 1.24797 1.64038 6.12016 0.09661 1.64038 6.12016 1.09661 
1.64214 6.2568 0.39698 1.64214 6.2568 0.79624 1.6422 5.05848 1.38787 
1.6422 5.76763 -0.19465 1.6422 5.76763 1.38787 1.64617 5.90269 -0.12173 
1.64617 5.90269 1.31495 1.64865 6.17787 0.18036 1.64865 6.17787 1.01286 
1.64893 5.21087 1.44373 1.64893 5.61524 -0.2505 1.64893 5.61524 1.44373 
1.65114 6.2442 0.33233 1.65114 6.2442 0.86089 1.6585 5.00844 1.37384 
1.6585 5.81767 -0.18062 1.6585 5.81767 1.37384 1.66025 6.02259 -0.03422 
1.66025 6.02259 1.22744 1.66033 6.09195 0.04104 1.66033 6.09195 1.15218 
1.66102 5.15819 1.43641 1.66102 5.66793 -0.24318 1.66102 5.66793 1.43641 
1.6623 6.22793 0.26885 1.6623 6.22793 0.92438 1.66515 5.94588 -0.10358 
1.66515 5.94588 1.2968 1.66551 6.15401 0.12175 1.66551 6.15401 1.07148 
1.66647 6.29294 0.56176 1.66647 6.29294 0.63147 1.66859 6.2886 0.49245 
1.66859 6.2886 0.70078 1.66898 5.41306 -0.28531 1.66898 5.41306 1.47853 
1.67172 5.36283 1.47857 1.67172 5.46328 -0.28534 1.67172 5.46328 1.47857 
1.67378 6.28118 0.42737 1.67378 6.28118 0.76585 1.67484 5.106 1.42667 
1.67484 5.72012 -0.23344 1.67484 5.72012 1.42667 1.6752 4.96345 1.35915 
1.6752 5.86266 -0.16592 1.6752 5.86266 1.35915 1.67565 5.31274 1.47637 
1.67565 5.51338 -0.28314 1.67565 5.51338 1.47637 1.67605 6.20871 0.2076 
1.67605 6.20871 0.98562 1.68209 6.27046 0.36245 1.68209 6.27046 0.83077 
1.68233 6.06083 -0.01215 1.68233 6.06083 1.20537 1.68506 5.98749 -0.08362 
1.68506 5.98749 1.27685 1.68567 5.26017 1.47403 1.68567 5.56594 -0.28081 
1.68567 5.56594 1.47403 1.69002 5.05503 1.41453 1.69002 5.77108 -0.22131 
1.69002 5.77108 1.41453 1.69179 6.18607 0.14803 1.69179 6.18607 1.0452 
1.69228 6.25582 0.29836 1.69228 6.25582 0.89487 1.69306 4.91959 1.34253 
1.69306 5.90652 -0.14931 1.69306 5.90652 1.34253 1.697 5.20804 1.46918 
1.697 5.61807 -0.27596 1.697 5.61807 1.46918 1.69809 6.14535 0.0788 
1.69809 6.14535 1.11442 1.70238 6.31203 0.59661 1.70343 6.30987 0.52723 
1.70343 6.30987 0.66599 1.70427 6.23744 0.23578 1.70427 6.23744 0.95745 
1.70509 5.0058 1.39952 1.70509 5.82032 -0.2063 1.70509 5.82032 1.39952 
1.7063 6.02693 -0.06273 1.7063 6.02693 1.25596 1.70659 6.30338 0.45818 
1.70659 6.30338 0.73504 1.70971 5.15531 1.46153 1.70971 5.67081 -0.26831 
1.70971 5.67081 1.46153 1.71206 4.87697 1.32404 1.71206 5.94914 -0.13082 
1.71206 5.94914 1.32404 1.71282 5.41306 -0.30738 1.71282 5.41306 1.5006 
1.71406 6.29441 0.39296 1.71406 6.29441 0.80027 1.71568 5.36278 -0.30732 
1.71568 5.36278 1.50055 1.71568 5.46333 -0.30732 1.71568 5.46333 1.50055 
1.71882 6.11611 0.0239 1.71882 6.11611 1.16932 1.71915 6.21626 0.17539 
1.71915 6.21626 1.01784 1.72208 4.96097 1.38443 1.72208 5.86514 -0.1912 
1.72208 5.86514 1.38443 1.7234 6.28157 0.32862 1.7234 6.28157 0.8646 
1.72371 5.10334 1.45128 1.72371 5.72277 -0.25806 1.72371 5.72277 1.45128 
1.72412 6.17787 0.10489 1.72412 6.17787 1.08834 1.72482 5.31023 -0.30713 
1.72482 5.31023 1.50035 1.72482 5.51588 -0.30713 1.72482 5.51588 1.50035 
1.73213 4.83571 1.30372 1.73213 5.99041 -0.11049 1.73213 5.99041 1.30372 
1.73458 6.26492 0.26547 1.73458 6.26492 0.92776 1.73516 5.25767 1.49753 
1.73516 5.56844 -0.30431 1.73516 5.56844 1.49753 1.73773 5.05331 1.43831 
1.73773 5.7728 -0.24509 1.73773 5.7728 1.43831 1.74041 4.91709 1.36735 
1.74041 5.90903 -0.17413 1.74041 5.90903 1.36735 1.741 6.32918 0.56175 
1.741 6.32918 0.63148 1.74183 6.08378 -0.02892 1.74183 6.08378 1.22214 
1.74311 6.32483 0.49243 1.74311 6.32483 0.70079 1.74583 6.31563 0.42431 
1.74583 6.31563 0.76891 1.74638 5.20582 1.49206 1.74638 5.6203 -0.29883 
1.74638 5.6203 1.49206 1.74753 6.24453 0.20376 1.74753 6.24453 0.98946 
1.75137 6.20871 0.13228 1.75137 6.20871 1.06094 1.75291 5.00431 1.42292 
1.75291 5.82181 -0.2297 1.75291 5.82181 1.42292 1.75432 6.30454 0.35949 
1.75432 6.30454 0.83374 1.75769 5.41306 -0.32727 1.75769 5.41306 1.52049 
1.75769 6.1674 0.06321 1.75769 6.1674 1.13001 1.7594 5.15315 1.48391 
1.7594 5.67296 -0.29069 1.7594 5.67296 1.48391 1.7597 4.8747 1.34845 
1.7597 5.95141 -0.15523 1.7597 5.95141 1.34845 1.76469 6.28953 0.29552 
1.76469 6.28953 0.8977 1.76594 5.36047 -0.32915 1.76594 5.36047 1.52237 
1.76594 5.46564 -0.32915 1.76594 5.46564 1.52237 1.76654 4.77721 1.27185 
1.76654 6.0489 -0.07863 1.76654 6.0489 1.27185 1.77044 4.95958 1.40748 
1.77044 5.86653 -0.21425 1.77044 5.86653 1.40748 1.77258 5.1026 1.47316 
1.77258 5.72351 -0.27994 1.77258 5.72351 1.47316 1.77524 5.30804 -0.3284 
1.77524 5.30804 1.52162 1.77524 5.51808 -0.3284 1.77524 5.51808 1.52162 
1.77685 6.27079 0.23309 1.77685 6.27079 0.96014 1.77954 6.23744 0.16051 
1.77954 6.23744 1.03272 1.77959 6.13719 0.00885 1.77959 6.13719 1.18438 
1.77994 6.34584 0.59661 1.78081 6.34358 0.52698 1.78081 6.34358 0.66624 
1.78265 6.33663 0.45863 1.78265 6.33663 0.73459 1.78472 6.19862 0.09026 
1.78472 6.19862 1.10297 1.78558 5.2559 -0.32503 1.78558 5.2559 1.51825 
1.78558 5.57021 -0.32503 1.78558 5.57021 1.51825 1.78618 6.32533 0.39093 
1.78618 6.32533 0.80229 1.78685 5.05266 1.45982 1.78685 5.77346 -0.2666 
1.78685 5.77346 1.45982 1.78891 4.91601 1.38997 1.78891 5.91011 -0.19674 
1.78891 5.91011 1.38997 1.79443 4.816 1.32038 1.79443 6.01012 -0.12716 
1.79443 6.01012 1.32038 1.79585 6.31214 0.32651 1.79585 6.31214 0.86671 
1.79693 5.20421 -0.31905 1.79693 5.20421 1.51227 1.79693 5.6219 -0.31905 
1.79693 5.6219 1.51227 1.80182 5.00398 1.44398 1.80182 5.82214 -0.25076 
1.80182 5.82214 1.44398 1.80306 4.72229 1.23619 1.80306 6.10383 -0.04296 
1.80306 6.10383 1.23619 1.80349 5.41306 -0.34493 1.80349 5.41306 1.53816 
1.80705 6.29498 0.26328 1.80705 6.29498 0.92994 1.80923 6.26492 0.19081 
1.80923 6.26492 1.00241 1.80925 5.15311 -0.31046 1.80925 5.15311 1.50369 
1.80925 5.673 -0.31046 1.80925 5.673 1.50369 1.81194 5.36043 -0.34645 
1.81194 5.36043 1.53967 1.81194 5.46568 -0.34645 1.81194 5.46568 1.53967 
1.81261 6.22793 0.11853 1.81261 6.22793 1.07469 1.81894 6.18622 0.0499 
1.81894 6.18622 1.14332 1.81958 6.35956 0.56175 1.81958 6.35956 0.63148 
1.81962 4.95944 1.42808 1.81962 5.86668 -0.23486 1.81962 5.86668 1.42808 
1.82091 6.35501 0.49336 1.82091 6.35501 0.69986 1.8216 5.30775 -0.34535 
1.8216 5.30775 1.53857 1.8216 5.51837 -0.34535 1.8216 5.51837 1.53857 
1.82251 5.10275 1.49253 1.82251 5.72336 -0.29931 1.82251 5.72336 1.49253 
1.82275 4.85599 1.36394 1.82275 5.97012 -0.17072 1.82275 5.97012 1.36394 
1.82358 6.34594 0.42523 1.82358 6.34594 0.768 1.82754 6.33244 0.35813 
1.82754 6.33244 0.83509 1.82997 4.75913 1.28656 1.82997 6.06698 -0.09334 
1.82997 6.06698 1.28656 1.83215 5.25561 -0.34158 1.83215 5.25561 1.53481 
1.83215 5.5705 -0.34158 1.83215 5.5705 1.53481 1.83668 5.05327 1.47884 
1.83668 5.77284 -0.28561 1.83668 5.77284 1.47884 1.83805 6.31705 0.29428 
1.83805 6.31705 0.89894 1.83929 6.28953 0.22092 1.83929 6.28953 0.9723 
1.84147 4.67125 1.19692 1.84147 6.15486 -0.0037 1.84147 6.15486 1.19692 
1.84212 6.25582 0.14852 1.84212 6.25582 1.04471 1.84444 5.20279 -0.33517 
1.84444 5.20279 1.52839 1.84444 5.62332 -0.33517 1.84444 5.62332 1.52839 
1.84665 6.21601 0.07797 1.84665 6.21601 1.11525 1.85009 5.41306 -0.36033 
1.85009 5.41306 1.55355 1.8517 5.00481 1.46264 1.8517 5.82131 -0.26941 
1.8517 5.82131 1.46264 1.85293 4.89855 1.40448 1.85293 5.92757 -0.21126 
1.85293 5.92757 1.40448 1.85699 5.15177 -0.32611 1.85699 5.15177 1.51934 
1.85699 5.67435 -0.32611 1.85699 5.67435 1.51934 1.85831 4.799 1.33375 
1.85831 6.02711 -0.14053 1.85831 6.02711 1.33375 1.85901 5.36031 -0.36154 
1.85901 5.36031 1.55476 1.85901 5.46581 -0.36154 1.85901 5.46581 1.55476 
1.85929 6.37274 0.59661 1.85995 6.37049 0.52816 1.85995 6.37049 0.66506 
1.86193 6.36375 0.46003 1.86193 6.36375 0.73319 1.86521 6.35255 0.39254 
1.86521 6.35255 0.80068 1.86775 4.7057 1.24878 1.86775 6.12042 -0.05555 
1.86775 6.12042 1.24878 1.86873 5.30771 -0.36 1.86873 5.30771 1.55322 
1.86873 5.5184 -0.36 1.86873 5.5184 1.55322 1.86978 6.33694 0.32601 
1.86978 6.33694 0.86721 1.87028 6.31214 0.25209 1.87028 6.31214 0.94114 
1.87063 5.10128 -0.31445 1.87063 5.10128 1.50767 1.87063 5.72484 -0.31445 
1.87063 5.72484 1.50767 1.87239 6.28157 0.17964 1.87239 6.28157 1.01358 
1.8761 6.2442 0.10737 1.8761 6.2442 1.08585 1.88032 5.25457 -0.35589 
1.88032 5.25457 1.54911 1.88032 5.57154 -0.35589 1.88032 5.57154 1.54911 
1.88156 4.62438 1.15429 1.88156 6.20173 0.03893 1.88156 6.20173 1.15429 
1.88431 4.94288 1.44122 1.88431 5.88324 -0.24799 1.88431 5.88324 1.44122 
1.88502 5.05193 -0.30026 1.88502 5.05193 1.49348 1.88502 5.77418 -0.30026 
1.88502 5.77418 1.49348 1.88775 4.83999 1.37621 1.88775 5.98613 -0.18298 
1.88775 5.98613 1.37621 1.89269 5.20191 -0.34894 1.89269 5.20191 1.54216 
1.89269 5.62421 -0.34894 1.89269 5.62421 1.54216 1.89424 6.38167 0.56191 
1.89424 6.38167 0.63132 1.89531 4.74378 1.29805 1.89531 6.08233 -0.10482 
1.89531 6.08233 1.29805 1.89557 6.37713 0.49354 1.89557 6.37713 0.69969 
1.8974 5.41306 -0.37342 1.8974 5.41306 1.56664 1.89821 6.36808 0.42547 
1.89821 6.36808 0.76775 1.9019 6.33244 0.28377 1.9019 6.33244 0.90945 
1.90216 6.3546 0.35839 1.90216 6.3546 0.83483 1.90325 6.30454 0.21056 
1.90325 6.30454 0.98267 1.90573 5.15088 -0.33944 1.90573 5.15088 1.53267 
1.90573 5.67524 -0.33944 1.90573 5.67524 1.53267 1.90622 6.27046 0.13832 
1.90622 6.27046 1.0549 1.90649 5.36027 -0.37422 1.90649 5.36027 1.56744 
1.90649 5.46585 -0.37422 1.90649 5.46585 1.56744 1.9071 4.65666 1.20771 
1.9071 6.16946 -0.01449 1.9071 6.16946 1.20771 1.91086 4.59582 1.12524 
1.91086 6.2303 0.06799 1.91086 6.2303 1.12524 1.91763 5.3071 -0.37249 
1.91763 5.3071 1.56571 1.91763 5.51901 -0.37249 1.91763 5.51901 1.56571 
1.91829 4.88346 1.41527 1.91829 5.94265 -0.22205 1.91829 5.94265 1.41527 
1.91943 5.1006 -0.32727 1.91943 5.1006 1.52049 1.91943 5.72552 -0.32727 
1.91943 5.72552 1.52049 1.92251 4.9969 -0.28619 1.92251 4.9969 1.47942 
1.92251 5.82922 -0.28619 1.92251 5.82922 1.47942 1.92347 4.7848 1.34377 
1.92347 6.04131 -0.15055 1.92347 6.04131 1.34377 1.9293 6.39053 0.59661 
1.92943 5.25399 -0.36786 1.92943 5.25399 1.56108 1.92943 5.57213 -0.36786 
1.92943 5.57213 1.56108 1.92981 6.38817 0.52729 1.92981 6.38817 0.66593 
1.93197 6.38137 0.459 1.93197 6.38137 0.73423 1.93371 4.69237 1.25835 
1.93371 6.13374 -0.06513 1.93371 6.13374 1.25835 1.9347 6.32533 0.24241 
1.9347 6.32533 0.95081 1.93511 6.37 0.39135 1.93511 6.37 0.80187 
1.93631 6.35255 0.32144 1.93631 6.35255 0.87178 1.93672 6.29441 0.1703 
1.93672 6.29441 1.02293 1.94075 4.56931 1.09485 1.94075 6.2568 0.09837 
1.94075 6.2568 1.09485 1.94157 5.20155 -0.36033 1.94157 5.20155 1.55356 
1.94157 5.62456 -0.36033 1.94157 5.62456 1.55356 1.94529 4.61225 1.16287 
1.94529 5.41306 -0.38417 1.94529 5.41306 1.5774 1.94529 6.21386 0.03036 
1.94529 6.21386 1.16287 1.95345 4.82689 1.38494 1.95345 5.99922 -0.19172 
1.95345 5.99922 1.38494 1.95479 5.1506 -0.35032 1.95479 5.1506 1.54354 
1.95479 5.67551 -0.35032 1.95479 5.67551 1.54354 1.95585 4.93595 1.45587 
1.95585 5.89016 -0.26264 1.95585 5.89016 1.45587 1.95592 5.35983 -0.38479 
1.95592 5.35983 1.57801 1.95592 5.46628 -0.38479 1.95592 5.46628 1.57801 
1.95653 5.04506 -0.31486 1.95653 5.04506 1.50808 1.95653 5.78106 -0.31486 
1.95653 5.78106 1.50808 1.96126 4.73136 1.30598 1.96126 6.09475 -0.11276 
1.96126 6.09475 1.30598 1.96523 6.39699 0.56191 1.96523 6.39699 0.63132 
1.9659 6.39224 0.49285 1.9659 6.39224 0.70038 1.9671 5.30677 -0.38251 
1.9671 5.30677 1.57573 1.9671 5.51935 -0.38251 1.9671 5.51935 1.57573 
1.96808 4.51048 0.99116 1.96808 6.31563 0.20206 1.96808 6.31563 0.99116 
1.96856 6.38309 0.4248 1.96856 6.38309 0.76842 1.96899 6.34594 0.27981 
1.96899 6.34594 0.91341 1.96924 6.36808 0.35445 1.96924 6.36808 0.83877 
1.97113 4.54493 1.06321 1.97113 6.28118 0.13001 1.97113 6.28118 1.06321 
1.97132 4.64588 1.21537 1.97132 6.18024 -0.02214 1.97132 6.18024 1.21537 
1.97506 4.58524 1.1327 1.97506 6.24087 0.06052 1.97506 6.24087 1.1327 
1.97878 5.25402 -0.37735 1.97878 5.25402 1.57057 1.97878 5.5721 -0.37735 
1.97878 5.5721 1.57057 1.98962 4.77345 1.35039 1.98962 6.05266 -0.15717 
1.98962 6.05266 1.35039 1.9908 4.87722 1.42758 1.9908 5.94889 -0.23435 
1.9908 5.94889 1.42758 1.99095 5.20173 -0.36931 1.99095 5.20173 1.56254 
1.99095 5.62438 -0.36931 1.99095 5.62438 1.56254 1.9918 5.09507 -0.33977 
1.9918 5.09507 1.53299 1.9918 5.73104 -0.33977 1.9918 5.73104 1.53299 
1.99365 5.41306 -0.39256 1.99365 5.41306 1.58579 1.99448 4.99122 -0.29824 
1.99448 4.99122 1.49147 1.99448 5.8349 -0.29824 1.99448 5.8349 1.49147 
1.99864 4.68316 1.26532 1.99864 6.14295 -0.07209 1.99864 6.14295 1.26532 
2.0011 6.40331 0.59661 2.00143 6.40094 0.52747 2.00143 6.40094 0.66575 
2.00195 4.52274 1.03039 2.00195 6.30338 0.16283 2.00195 6.30338 1.03039 
2.0024 4.48948 0.95434 2.0024 6.33663 0.23889 2.0024 6.33663 0.95434 
2.00243 6.39384 0.45866 2.00243 6.39384 0.73456 2.00276 6.38137 0.3882 
2.00276 6.38137 0.80502 2.0038 6.36375 0.31816 2.0038 6.36375 0.87506 
2.00444 5.3598 -0.39267 2.00444 5.3598 1.5859 2.00444 5.46632 -0.39267 
2.00444 5.46632 1.5859 2.00547 4.56021 1.10104 2.00547 6.2659 0.09218 
2.00547 6.2659 1.10104 2.00985 4.60355 1.16902 2.00985 6.22257 0.0242 
2.00985 6.22257 1.16902 2.01591 5.3065 -0.38987 2.01591 5.3065 1.5831 
2.01591 5.51962 -0.38987 2.01591 5.51962 1.5831 2.02655 4.82198 1.39516 
2.02655 6.00413 -0.20193 2.02655 6.00413 1.39516 2.0266 4.72345 1.3118 
2.0266 6.10267 -0.11857 2.0266 6.10267 1.3118 2.02771 5.14589 -0.36043 
2.02771 5.14589 1.55365 2.02771 5.68022 -0.36043 2.02771 5.68022 1.55365 
2.02774 5.25377 -0.38417 2.02774 5.25377 1.5774 2.02774 5.57235 -0.38417 
2.02774 5.57235 1.5774 2.029 4.93124 1.46578 2.029 5.89487 -0.27255 
2.029 5.89487 1.46578 2.02949 5.04043 -0.32472 2.02949 5.04043 1.51795 
2.02949 5.78568 -0.32472 2.02949 5.78568 1.51795 2.03596 6.40698 0.56192 
2.03596 6.40698 0.63131 2.03619 4.50129 0.99388 2.03619 6.32483 0.19935 
2.03619 6.32483 0.99388 2.03621 4.53752 1.0684 2.03621 6.2886 0.12483 
2.03621 6.2886 1.0684 2.03661 6.39224 0.42213 2.03661 6.39224 0.77109 
2.03662 6.40223 0.49286 2.03662 6.40223 0.70037 2.03678 4.63855 1.22064 
2.03678 6.18756 -0.02741 2.03678 6.18756 1.22064 2.03713 4.4711 0.91608 
2.03713 6.35501 0.27715 2.03713 6.35501 0.91608 2.0373 6.37713 0.3518 
2.0373 6.37713 0.84142 2.04018 4.5781 1.13773 2.04018 6.24801 0.05549 
2.04018 6.24801 1.13773 2.04236 5.41306 -0.39857 2.04236 5.41306 1.5918 
2.05356 5.35969 -0.39818 2.05356 5.35969 1.59141 2.05356 5.46642 -0.39818 
2.05356 5.46642 1.59141 2.06413 4.87389 1.43535 2.06413 5.95222 -0.24213 
2.06413 5.95222 1.43535 2.06418 4.67713 1.26938 2.06418 6.14898 -0.07615 
2.06418 6.14898 1.26938 2.06478 4.76791 1.35692 2.06478 6.0582 -0.1637 
2.06478 6.0582 1.35692 2.06498 5.09127 -0.34719 2.06498 5.09127 1.54042 
2.06498 5.73484 -0.34719 2.06498 5.73484 1.54042 2.06502 5.30648 -0.39483 
2.06502 5.30648 1.58806 2.06502 5.51963 -0.39483 2.06502 5.51963 1.58806 
2.06545 5.19993 -0.37754 2.06545 5.19993 1.57076 2.06545 5.62618 -0.37754 
2.06545 5.62618 1.57076 2.06723 4.9878 -0.3055 2.06723 4.9878 1.49872 
2.06723 5.83832 -0.3055 2.06723 5.83832 1.49872 2.07075 4.48254 0.95618 
2.07075 6.34358 0.23705 2.07075 6.34358 0.95618 2.07077 4.55478 1.10506 
2.07077 6.27133 0.08816 2.07077 6.27133 1.10506 2.0709 6.41064 0.59661 
2.071 4.51625 1.03356 2.071 6.30987 0.15967 2.071 6.30987 1.03356 
2.07105 6.38817 0.38604 2.07105 6.38817 0.80718 2.07107 6.40824 0.5273 
2.07107 6.40824 0.66592 2.07124 6.40094 0.45766 2.07124 6.40094 0.73556 
2.07193 6.37049 0.31619 2.07193 6.37049 0.87704 2.07497 4.59831 1.17273 
2.07497 6.22781 0.0205 2.07497 6.22781 1.17273 2.09131 5.41306 -0.40218 
2.09131 5.41306 1.59541 2.10214 4.81825 1.39957 2.10214 6.00787 -0.20634 
2.10214 6.00787 1.39957 2.10214 4.92889 1.47075 2.10214 5.89723 -0.27753 
2.10214 5.89723 1.47075 2.10218 4.71971 1.3162 2.10218 6.10641 -0.12298 
2.10218 6.10641 1.3162 2.10218 4.63476 1.22335 2.10218 6.19135 -0.03012 
2.10218 6.19135 1.22335 2.10259 5.14468 -0.36596 2.10259 5.14468 1.55918 
2.10259 5.68143 -0.36596 2.10259 5.68143 1.55918 2.10259 5.03811 -0.32966 
2.10259 5.03811 1.52289 2.10259 5.788 -0.32966 2.10259 5.788 1.52289 
2.10262 5.25256 -0.3897 2.10262 5.25256 1.58293 2.10262 5.57356 -0.3897 
2.10262 5.57356 1.58293 2.10262 5.35966 -0.40125 2.10262 5.35966 1.59447 
2.10262 5.46646 -0.40125 2.10262 5.46646 1.59447 2.10551 4.49694 0.99599 
2.10551 6.32918 0.19723 2.10551 6.32918 0.99599 2.10551 6.35956 0.27581 
2.10551 6.35956 0.91741 2.10552 4.53317 1.07052 2.10552 6.29294 0.12271 
2.10552 6.29294 1.07052 2.10552 4.57448 1.14028 2.10552 6.25163 0.05294 
2.10552 6.25163 1.14028 2.10567 6.39699 0.42146 2.10567 6.39699 0.77176 
2.10567 6.38167 0.35048 2.10567 6.38167 0.84275 2.10568 6.40698 0.49219 
2.10568 6.40698 0.70103 2.10568 6.41185 0.56192 2.10568 6.41185 0.63131 
2.14038 4.48027 0.95705 2.14038 4.51408 1.03461 2.14038 4.5527 1.1063 
2.14038 4.59656 1.17396 2.14038 4.67499 1.27134 2.14038 4.76606 1.3591 
2.14038 4.87232 1.4378 2.14038 4.98666 1.50115 2.14038 5.09035 -0.34989 
2.14038 5.09035 1.54311 2.14038 5.19933 -0.38028 2.14038 5.19933 1.57351 
2.14038 5.30618 -0.39766 2.14038 5.30618 1.59088 2.14038 5.41306 -0.40339 
2.14038 5.41306 1.59661 2.14038 5.51994 -0.39766 2.14038 5.51994 1.59088 
2.14038 5.62678 -0.38028 2.14038 5.62678 1.57351 2.14038 5.73576 -0.34989 
2.14038 5.73576 1.54311 2.14038 5.83946 -0.30792 2.14038 5.83946 1.50115 
2.14038 5.9538 -0.24458 2.14038 5.9538 1.4378 2.14038 6.06005 -0.16588 
2.14038 6.06005 1.3591 2.14038 6.15113 -0.07811 2.14038 6.15113 1.27134 
2.14038 6.22955 0.01926 2.14038 6.22955 1.17396 2.14038 6.27342 0.08693 
2.14038 6.27342 1.1063 2.14038 6.31203 0.15861 2.14038 6.31203 1.03461 
2.14038 6.34584 0.23617 2.14038 6.34584 0.95705 2.14038 6.37274 0.31553 
2.14038 6.37274 0.8777 2.14038 6.39053 0.38553 2.14038 6.39053 0.80769 
2.14038 6.40331 0.45733 2.14038 6.40331 0.73589 2.14038 6.41064 0.52714 
2.14038 6.41064 0.66609 2.14038 6.41306 0.59661 2.17507 6.41185 0.56192 
2.17507 6.41185 0.63131 2.17507 6.40698 0.49219 2.17507 6.40698 0.70103 
2.17508 6.38167 0.35048 2.17508 6.38167 0.84275 2.17508 6.39699 0.42146 
2.17508 6.39699 0.77176 2.17523 4.57448 1.14028 2.17523 6.25163 0.05294 
2.17523 6.25163 1.14028 2.17523 4.53317 1.07052 2.17523 6.29294 0.12271 
2.17523 6.29294 1.07052 2.17524 6.35956 0.27581 2.17524 6.35956 0.91741 
2.17524 4.49694 0.99599 2.17524 6.32918 0.19723 2.17524 6.32918 0.99599 
2.17814 5.35966 -0.40125 2.17814 5.35966 1.59447 2.17814 5.46646 -0.40125 
2.17814 5.46646 1.59447 2.17814 5.25256 -0.3897 2.17814 5.25256 1.58293 
2.17814 5.57356 -0.3897 2.17814 5.57356 1.58293 2.17816 5.03811 -0.32966 
2.17816 5.03811 1.52289 2.17816 5.788 -0.32966 2.17816 5.788 1.52289 
2.17816 5.14468 -0.36596 2.17816 5.14468 1.55918 2.17816 5.68143 -0.36596 
2.17816 5.68143 1.55918 2.17858 4.63476 1.22335 2.17858 6.19135 -0.03012 
2.17858 6.19135 1.22335 2.17858 4.71971 1.3162 2.17858 6.10641 -0.12298 
2.17858 6.10641 1.3162 2.17861 4.92889 1.47075 2.17861 5.89723 -0.27753 
2.17861 5.89723 1.47075 2.17861 4.81825 1.39957 2.17861 6.00787 -0.20634 
2.17861 6.00787 1.39957 2.18944 5.41306 -0.40218 2.18944 5.41306 1.59541 
2.20578 4.59831 1.17273 2.20578 6.22781 0.0205 2.20578 6.22781 1.17273 
2.20883 6.37049 0.31619 2.20883 6.37049 0.87704 2.20952 6.40094 0.45766 
2.20952 6.40094 0.73556 2.20969 6.40824 0.5273 2.20969 6.40824 0.66592 
2.2097 6.38817 0.38604 2.2097 6.38817 0.80718 2.20976 4.51625 1.03356 
2.20976 6.30987 0.15967 2.20976 6.30987 1.03356 2.20985 6.41064 0.59661 
2.20999 4.55478 1.10506 2.20999 6.27133 0.08816 2.20999 6.27133 1.10506 
2.21 4.48254 0.95618 2.21 6.34358 0.23705 2.21 6.34358 0.95618 
2.21352 4.9878 1.49872 2.21352 5.83832 -0.3055 2.21352 5.83832 1.49872 
2.2153 5.19993 -0.37754 2.2153 5.19993 1.57076 2.2153 5.62618 -0.37754 
2.2153 5.62618 1.57076 2.21574 5.30648 -0.39483 2.21574 5.30648 1.58806 
2.21574 5.51963 -0.39483 2.21574 5.51963 1.58806 2.21578 5.09127 -0.34719 
2.21578 5.09127 1.54042 2.21578 5.73484 -0.34719 2.21578 5.73484 1.54042 
2.21597 4.76791 1.35692 2.21597 6.0582 -0.1637 2.21597 6.0582 1.35692 
2.21657 4.67713 1.26938 2.21657 6.14898 -0.07615 2.21657 6.14898 1.26938 
2.21663 4.87389 1.43535 2.21663 5.95222 -0.24213 2.21663 5.95222 1.43535 
2.22719 5.35969 -0.39818 2.22719 5.35969 1.59141 2.22719 5.46642 -0.39818 
2.22719 5.46642 1.59141 2.23839 5.41306 -0.39857 2.23839 5.41306 1.5918 
2.24057 4.5781 1.13773 2.24057 6.24801 0.05549 2.24057 6.24801 1.13773 
2.24345 6.37713 0.3518 2.24345 6.37713 0.84142 2.24363 6.35501 0.27715 
2.24363 6.35501 0.91608 2.24398 4.63855 1.22064 2.24398 6.18756 -0.02741 
2.24398 6.18756 1.22064 2.24413 6.40223 0.49286 2.24413 6.40223 0.70037 
2.24414 6.39224 0.42213 2.24414 6.39224 0.77109 2.24454 4.53752 1.0684 
2.24454 6.2886 0.12483 2.24454 6.2886 1.0684 2.24456 4.50129 0.99388 
2.24456 6.32483 0.19935 2.24456 6.32483 0.99388 2.2448 6.40698 0.56192 
2.2448 6.40698 0.63131 2.25127 5.04043 -0.32472 2.25127 5.04043 1.51795 
2.25127 5.78568 -0.32472 2.25127 5.78568 1.51795 2.25175 4.93124 1.46578 
2.25175 5.89487 -0.27255 2.25175 5.89487 1.46578 2.25301 5.25377 -0.38417 
2.25301 5.25377 1.5774 2.25301 5.57235 -0.38417 2.25301 5.57235 1.5774 
2.25305 5.14589 -0.36043 2.25305 5.14589 1.55365 2.25305 5.68022 -0.36043 
2.25305 5.68022 1.55365 2.25416 4.72345 1.3118 2.25416 6.10267 -0.11857 
2.25416 6.10267 1.3118 2.25421 4.82198 1.39516 2.25421 6.00413 -0.20193 
2.25421 6.00413 1.39516 2.26485 5.3065 -0.38987 2.26485 5.3065 1.5831 
2.26485 5.51962 -0.38987 2.26485 5.51962 1.5831 2.2709 4.60355 1.16902 
2.2709 6.22257 0.0242 2.2709 6.22257 1.16902 2.27529 4.56021 1.10104 
2.27529 6.2659 0.09218 2.27529 6.2659 1.10104 2.27632 5.3598 -0.39267 
2.27632 5.3598 1.5859 2.27632 5.46632 -0.39267 2.27632 5.46632 1.5859 
2.27696 6.36375 0.31816 2.27696 6.36375 0.87506 2.27799 6.38137 0.3882 
2.27799 6.38137 0.80502 2.27833 6.39384 0.45866 2.27833 6.39384 0.73456 
2.27836 6.33663 0.23889 2.27836 6.33663 0.95434 2.27881 4.52274 1.03039 
2.27881 6.30338 0.16283 2.27881 6.30338 1.03039 2.27933 6.40094 0.52747 
2.27933 6.40094 0.66575 2.27966 6.40331 0.59661 2.28211 4.68316 1.26532 
2.28211 6.14295 -0.07209 2.28211 6.14295 1.26532 2.28628 4.99122 1.49147 
2.28628 5.8349 -0.29824 2.28628 5.8349 1.49147 2.28711 5.41306 -0.39256 
2.28711 5.41306 1.58579 2.28895 5.09507 -0.33977 2.28895 5.09507 1.53299 
2.28895 5.73104 -0.33977 2.28895 5.73104 1.53299 2.28981 5.20173 -0.36931 
2.28981 5.20173 1.56254 2.28981 5.62438 -0.36931 2.28981 5.62438 1.56254 
2.28996 4.87722 1.42758 2.28996 5.94889 -0.23435 2.28996 5.94889 1.42758 
2.29113 4.77345 1.35039 2.29113 6.05266 -0.15717 2.29113 6.05266 1.35039 
2.30197 5.25402 -0.37735 2.30197 5.25402 1.57057 2.30197 5.5721 -0.37735 
2.30197 5.5721 1.57057 2.30569 4.58524 1.1327 2.30569 6.24087 0.06052 
2.30569 6.24087 1.1327 2.30943 4.64588 1.21537 2.30943 6.18024 -0.02214 
2.30943 6.18024 1.21537 2.30962 4.54493 1.06321 2.30962 6.28118 0.13001 
2.30962 6.28118 1.06321 2.31151 6.36808 0.35445 2.31151 6.36808 0.83877 
2.31176 6.34594 0.27981 2.31176 6.34594 0.91341 2.31219 6.38309 0.4248 
2.31219 6.38309 0.76842 2.31268 4.51048 0.99116 2.31268 6.31563 0.20206 
2.31268 6.31563 0.99116 2.31366 5.30677 -0.38251 2.31366 5.30677 1.57573 
2.31366 5.51935 -0.38251 2.31366 5.51935 1.57573 2.31486 6.39224 0.49285 
2.31486 6.39224 0.70038 2.31553 6.39699 0.56191 2.31553 6.39699 0.63132 
2.31949 4.73136 1.30598 2.31949 6.09475 -0.11276 2.31949 6.09475 1.30598 
2.32422 5.04506 -0.31486 2.32422 5.04506 1.50808 2.32422 5.78106 -0.31486 
2.32422 5.78106 1.50808 2.32483 5.35983 -0.38479 2.32483 5.35983 1.57801 
2.32483 5.46628 -0.38479 2.32483 5.46628 1.57801 2.32491 4.93595 1.45587 
2.32491 5.89016 -0.26264 2.32491 5.89016 1.45587 2.32596 5.1506 -0.35032 
2.32596 5.1506 1.54354 2.32596 5.67551 -0.35032 2.32596 5.67551 1.54354 
2.3273 4.82689 1.38494 2.3273 5.99922 -0.19172 2.3273 5.99922 1.38494 
2.33547 4.61225 1.16287 2.33547 5.41306 -0.38417 2.33547 5.41306 1.5774 
2.33547 6.21386 0.03036 2.33547 6.21386 1.16287 2.33918 5.20155 -0.36033 
2.33918 5.20155 1.55356 2.33918 5.62456 -0.36033 2.33918 5.62456 1.55356 
2.34001 4.56931 1.09485 2.34001 6.2568 0.09837 2.34001 6.2568 1.09485 
2.34403 4.53171 1.02293 2.34403 6.29441 0.1703 2.34403 6.29441 1.02293 
2.34444 6.35255 0.32144 2.34444 6.35255 0.87178 2.34564 6.37 0.39135 
2.34564 6.37 0.80187 2.34606 6.32533 0.24241 2.34606 6.32533 0.95081 
2.34704 4.69237 1.25835 2.34704 6.13374 -0.06513 2.34704 6.13374 1.25835 
2.34879 6.38137 0.459 2.34879 6.38137 0.73423 2.35095 6.38817 0.52729 
2.35095 6.38817 0.66593 2.35133 5.25399 -0.36786 2.35133 5.25399 1.56108 
2.35133 5.57213 -0.36786 2.35133 5.57213 1.56108 2.35146 6.39053 0.59661 
2.35728 4.7848 1.34377 2.35728 6.04131 -0.15055 2.35728 6.04131 1.34377 
2.35825 4.9969 1.47942 2.35825 5.82922 -0.28619 2.35825 5.82922 1.47942 
2.36132 5.1006 -0.32727 2.36132 5.1006 1.52049 2.36132 5.72552 -0.32727 
2.36132 5.72552 1.52049 2.36247 4.88346 1.41527 2.36247 5.94265 -0.22205 
2.36247 5.94265 1.41527 2.36313 5.3071 -0.37249 2.36313 5.3071 1.56571 
2.36313 5.51901 -0.37249 2.36313 5.51901 1.56571 2.36989 4.59582 1.12524 
2.36989 6.2303 0.06799 2.36989 6.2303 1.12524 2.37365 4.65666 1.20771 
2.37365 6.16946 -0.01449 2.37365 6.16946 1.20771 2.37426 5.36027 -0.37422 
2.37426 5.36027 1.56744 2.37426 5.46585 -0.37422 2.37426 5.46585 1.56744 
2.37453 4.55565 1.0549 2.37453 6.27046 0.13832 2.37453 6.27046 1.0549 
2.37503 5.15088 -0.33944 2.37503 5.15088 1.53267 2.37503 5.67524 -0.33944 
2.37503 5.67524 1.53267 2.3775 4.52158 0.98267 2.3775 6.30454 0.21056 
2.3775 6.30454 0.98267 2.37859 6.3546 0.35839 2.37859 6.3546 0.83483 
2.37885 6.33244 0.28377 2.37885 6.33244 0.90945 2.38254 6.36808 0.42547 
2.38254 6.36808 0.76775 2.38336 5.41306 -0.37342 2.38336 5.41306 1.56664 
2.38519 6.37713 0.49354 2.38519 6.37713 0.69969 2.38544 4.74378 1.29805 
2.38544 6.08233 -0.10482 2.38544 6.08233 1.29805 2.38651 6.38167 0.56191 
2.38651 6.38167 0.63132 2.38806 5.20191 -0.34894 2.38806 5.20191 1.54216 
2.38806 5.62421 -0.34894 2.38806 5.62421 1.54216 2.393 4.83999 1.37621 
2.393 5.98613 -0.18298 2.393 5.98613 1.37621 2.39573 5.05193 1.49348 
2.39573 5.77418 -0.30026 2.39573 5.77418 1.49348 2.39645 4.94288 1.44122 
2.39645 5.88324 -0.24799 2.39645 5.88324 1.44122 2.3992 4.62438 1.15429 
2.3992 6.20173 0.03893 2.3992 6.20173 1.15429 2.40043 5.25457 -0.35589 
2.40043 5.25457 1.54911 2.40043 5.57154 -0.35589 2.40043 5.57154 1.54911 
2.40466 4.58191 1.08585 2.40466 6.2442 0.10737 2.40466 6.2442 1.08585 
2.40837 4.54454 1.01358 2.40837 6.28157 0.17964 2.40837 6.28157 1.01358 
2.41012 5.10128 -0.31445 2.41012 5.10128 1.50767 2.41012 5.72484 -0.31445 
2.41012 5.72484 1.50767 2.41048 6.31214 0.25209 2.41048 6.31214 0.94114 
2.41098 6.33694 0.32601 2.41098 6.33694 0.86721 2.41203 5.30771 -0.36 
2.41203 5.30771 1.55322 2.41203 5.5184 -0.36 2.41203 5.5184 1.55322 
2.413 4.7057 1.24878 2.413 6.12042 -0.05555 2.413 6.12042 1.24878 
2.41555 6.35255 0.39254 2.41555 6.35255 0.80068 2.41883 6.36375 0.46003 
2.41883 6.36375 0.73319 2.4208 6.37049 0.52816 2.4208 6.37049 0.66506 
2.42146 6.37274 0.59661 2.42175 5.36031 -0.36154 2.42175 5.36031 1.55476 
2.42175 5.46581 -0.36154 2.42175 5.46581 1.55476 2.42244 4.799 1.33375 
2.42244 6.02711 -0.14053 2.42244 6.02711 1.33375 2.42376 5.15177 -0.32611 
2.42376 5.15177 1.51934 2.42376 5.67435 -0.32611 2.42376 5.67435 1.51934 
2.42782 4.89855 1.40448 2.42782 5.92757 -0.21126 2.42782 5.92757 1.40448 
2.42905 5.00481 1.46264 2.42905 5.82131 -0.26941 2.42905 5.82131 1.46264 
2.43066 5.41306 -0.36033 2.43066 5.41306 1.55355 2.4341 4.6101 1.11525 
2.4341 6.21601 0.07797 2.4341 6.21601 1.11525 2.43631 5.20279 -0.33517 
2.43631 5.20279 1.52839 2.43631 5.62332 -0.33517 2.43631 5.62332 1.52839 
2.43863 4.57029 1.04471 2.43863 6.25582 0.14852 2.43863 6.25582 1.04471 
2.43929 4.67125 1.19692 2.43929 6.15486 -0.0037 2.43929 6.15486 1.19692 
2.44147 4.53658 0.9723 2.44147 6.28953 0.22092 2.44147 6.28953 0.9723 
2.4427 6.31705 0.29428 2.4427 6.31705 0.89894 2.44408 5.05327 1.47884 
2.44408 5.77284 -0.28561 2.44408 5.77284 1.47884 2.4486 5.25561 -0.34158 
2.4486 5.25561 1.53481 2.4486 5.5705 -0.34158 2.4486 5.5705 1.53481 
2.45079 4.75913 1.28656 2.45079 6.06698 -0.09334 2.45079 6.06698 1.28656 
2.45322 6.33244 0.35813 2.45322 6.33244 0.83509 2.45718 6.34594 0.42523 
2.45718 6.34594 0.768 2.45801 4.85599 1.36394 2.45801 5.97012 -0.17072 
2.45801 5.97012 1.36394 2.45824 5.10275 -0.29931 2.45824 5.10275 1.49253 
2.45824 5.72336 -0.29931 2.45824 5.72336 1.49253 2.45916 5.30775 -0.34535 
2.45916 5.30775 1.53857 2.45916 5.51837 -0.34535 2.45916 5.51837 1.53857 
2.45984 6.35501 0.49336 2.45984 6.35501 0.69986 2.46114 4.95944 1.42808 
2.46114 5.86668 -0.23486 2.46114 5.86668 1.42808 2.46118 6.35956 0.56175 
2.46118 6.35956 0.63148 2.46182 4.63989 1.14332 2.46182 6.18622 0.0499 
2.46182 6.18622 1.14332 2.46814 4.59819 1.07469 2.46814 6.22793 0.11853 
2.46814 6.22793 1.07469 2.46881 5.36043 -0.34645 2.46881 5.36043 1.53967 
2.46881 5.46568 -0.34645 2.46881 5.46568 1.53967 2.4715 5.15311 -0.31046 
2.4715 5.15311 1.50369 2.4715 5.673 -0.31046 2.4715 5.673 1.50369 
2.47152 4.5612 1.00241 2.47152 6.26492 0.19081 2.47152 6.26492 1.00241 
2.4737 6.29498 0.26328 2.4737 6.29498 0.92994 2.47727 5.41306 -0.34493 
2.47727 5.41306 1.53816 2.4777 4.72229 1.23619 2.4777 6.10383 -0.04296 
2.4777 6.10383 1.23619 2.47893 5.00398 1.44398 2.47893 5.82214 -0.25076 
2.47893 5.82214 1.44398 2.48382 5.20421 -0.31905 2.48382 5.20421 1.51227 
2.48382 5.6219 -0.31905 2.48382 5.6219 1.51227 2.4849 6.31214 0.32651 
2.4849 6.31214 0.86671 2.48632 4.816 1.32038 2.48632 6.01012 -0.12716 
2.48632 6.01012 1.32038 2.49185 4.91601 1.38997 2.49185 5.91011 -0.19674 
2.49185 5.91011 1.38997 2.4939 5.05266 1.45982 2.4939 5.77346 -0.2666 
2.4939 5.77346 1.45982 2.49458 6.32533 0.39093 2.49458 6.32533 0.80229 
2.49517 5.2559 -0.32503 2.49517 5.2559 1.51825 2.49517 5.57021 -0.32503 
2.49517 5.57021 1.51825 2.49603 4.62749 1.10297 2.49603 6.19862 0.09026 
2.49603 6.19862 1.10297 2.4981 6.33663 0.45863 2.4981 6.33663 0.73459 
2.49994 6.34358 0.52698 2.49994 6.34358 0.66624 2.50082 6.34584 0.59661 
2.50116 4.68893 1.18438 2.50116 6.13719 0.00885 2.50116 6.13719 1.18438 
2.50121 4.58867 1.03272 2.50121 6.23744 0.16051 2.50121 6.23744 1.03272 
2.5039 4.55533 0.96014 2.5039 6.27079 0.23309 2.5039 6.27079 0.96014 
2.50551 5.30804 -0.3284 2.50551 5.30804 1.52162 2.50551 5.51808 -0.3284 
2.50551 5.51808 1.52162 2.50817 5.1026 -0.27994 2.50817 5.1026 1.47316 
2.50817 5.72351 -0.27994 2.50817 5.72351 1.47316 2.51032 4.95958 1.40748 
2.51032 5.86653 -0.21425 2.51032 5.86653 1.40748 2.51421 4.77721 1.27185 
2.51421 6.0489 -0.07863 2.51421 6.0489 1.27185 2.51482 5.36047 -0.32915 
2.51482 5.36047 1.52237 2.51482 5.46564 -0.32915 2.51482 5.46564 1.52237 
2.51607 6.28953 0.29552 2.51607 6.28953 0.8977 2.52105 4.8747 1.34845 
2.52105 5.95141 -0.15523 2.52105 5.95141 1.34845 2.52135 5.15315 -0.29069 
2.52135 5.15315 1.48391 2.52135 5.67296 -0.29069 2.52135 5.67296 1.48391 
2.52306 4.65871 1.13001 2.52306 5.41306 -0.32727 2.52306 5.41306 1.52049 
2.52306 6.1674 0.06321 2.52306 6.1674 1.13001 2.52643 6.30454 0.35949 
2.52643 6.30454 0.83374 2.52785 5.00431 1.42292 2.52785 5.82181 -0.2297 
2.52785 5.82181 1.42292 2.52939 4.6174 1.06094 2.52939 6.20871 0.13228 
2.52939 6.20871 1.06094 2.53322 4.58159 0.98946 2.53322 6.24453 0.20376 
2.53322 6.24453 0.98946 2.53437 5.20582 -0.29883 2.53437 5.20582 1.49206 
2.53437 5.6203 -0.29883 2.53437 5.6203 1.49206 2.53493 6.31563 0.42431 
2.53493 6.31563 0.76891 2.53764 6.32483 0.49243 2.53764 6.32483 0.70079 
2.53893 4.74233 1.22214 2.53893 6.08378 -0.02892 2.53893 6.08378 1.22214 
2.53976 6.32918 0.56175 2.53976 6.32918 0.63148 2.54034 4.91709 1.36735 
2.54034 5.90903 -0.17413 2.54034 5.90903 1.36735 2.54303 5.05331 1.43831 
2.54303 5.7728 -0.24509 2.54303 5.7728 1.43831 2.54559 5.25767 -0.30431 
2.54559 5.25767 1.49753 2.54559 5.56844 -0.30431 2.54559 5.56844 1.49753 
2.54618 6.26492 0.26547 2.54618 6.26492 0.92776 2.54863 4.83571 1.30372 
2.54863 5.99041 -0.11049 2.54863 5.99041 1.30372 2.55593 5.31023 -0.30713 
2.55593 5.31023 1.50035 2.55593 5.51588 -0.30713 2.55593 5.51588 1.50035 
2.55663 4.64824 1.08834 2.55663 6.17787 0.10489 2.55663 6.17787 1.08834 
2.55705 5.10334 -0.25806 2.55705 5.10334 1.45128 2.55705 5.72277 -0.25806 
2.55705 5.72277 1.45128 2.55735 6.28157 0.32862 2.55735 6.28157 0.8646 
2.55867 4.96097 1.38443 2.55867 5.86514 -0.1912 2.55867 5.86514 1.38443 
2.5616 4.60985 1.01784 2.5616 6.21626 0.17539 2.5616 6.21626 1.01784 
2.56194 4.71 1.16932 2.56194 6.11611 0.0239 2.56194 6.11611 1.16932 
2.56508 5.36278 -0.30732 2.56508 5.36278 1.50055 2.56508 5.46333 -0.30732 
2.56508 5.46333 1.50055 2.56669 6.29441 0.39296 2.56669 6.29441 0.80027 
2.56793 5.41306 -0.30738 2.56793 5.41306 1.5006 2.5687 4.87697 1.32404 
2.5687 5.94914 -0.13082 2.5687 5.94914 1.32404 2.57105 5.15531 -0.26831 
2.57105 5.15531 1.46153 2.57105 5.67081 -0.26831 2.57105 5.67081 1.46153 
2.57416 6.30338 0.45818 2.57416 6.30338 0.73504 2.57445 4.79918 1.25596 
2.57445 6.02693 -0.06273 2.57445 6.02693 1.25596 2.57567 5.0058 1.39952 
2.57567 5.82032 -0.2063 2.57567 5.82032 1.39952 2.57648 4.58867 0.95745 
2.57648 6.23744 0.23578 2.57648 6.23744 0.95745 2.57732 6.30987 0.52723 
2.57732 6.30987 0.66599 2.57838 6.31203 0.59661 2.58267 4.68076 1.11442 
2.58267 6.14535 0.0788 2.58267 6.14535 1.11442 2.58376 5.20804 -0.27596 
2.58376 5.20804 1.46918 2.58376 5.61807 -0.27596 2.58376 5.61807 1.46918 
2.58769 4.91959 1.34253 2.58769 5.90652 -0.14931 2.58769 5.90652 1.34253 
2.58847 6.25582 0.29836 2.58847 6.25582 0.89487 2.58896 4.64005 1.0452 
2.58896 6.18607 0.14803 2.58896 6.18607 1.0452 2.59074 5.05503 1.41453 
2.59074 5.77108 -0.22131 2.59074 5.77108 1.41453 2.59508 5.26017 -0.28081 
2.59508 5.26017 1.47403 2.59508 5.56594 -0.28081 2.59508 5.56594 1.47403 
2.59569 4.83863 1.27685 2.59569 5.98749 -0.08362 2.59569 5.98749 1.27685 
2.59842 4.76529 1.20537 2.59842 6.06083 -0.01215 2.59842 6.06083 1.20537 
2.59866 6.27046 0.36245 2.59866 6.27046 0.83077 2.60471 4.6174 0.98562 
2.60471 6.20871 0.2076 2.60471 6.20871 0.98562 2.6051 5.31274 -0.28314 
2.6051 5.31274 1.47637 2.6051 5.51338 -0.28314 2.6051 5.51338 1.47637 
2.60556 4.96345 1.35915 2.60556 5.86266 -0.16592 2.60556 5.86266 1.35915 
2.60591 5.106 -0.23344 2.60591 5.106 1.42667 2.60591 5.72012 -0.23344 
2.60591 5.72012 1.42667 2.60698 6.28118 0.42737 2.60698 6.28118 0.76585 
2.60903 5.36283 -0.28534 2.60903 5.36283 1.47857 2.60903 5.46328 -0.28534 
2.60903 5.46328 1.47857 2.61177 5.41306 -0.28531 2.61177 5.41306 1.47853 
2.61216 6.2886 0.49245 2.61216 6.2886 0.70078 2.61428 6.29294 0.56176 
2.61428 6.29294 0.63147 2.61524 4.67211 1.07148 2.61524 6.15401 0.12175 
2.61524 6.15401 1.07148 2.61561 4.88024 1.2968 2.61561 5.94588 -0.10358 
2.61561 5.94588 1.2968 2.61845 4.59819 0.92438 2.61845 6.22793 0.26885 
2.61845 6.22793 0.92438 2.61973 5.15819 -0.24318 2.61973 5.15819 1.43641 
2.61973 5.66793 -0.24318 2.61973 5.66793 1.43641 2.62043 4.73416 1.15218 
2.62043 6.09195 0.04104 2.62043 6.09195 1.15218 2.6205 4.80352 1.22744 
2.6205 6.02259 -0.03422 2.6205 6.02259 1.22744 2.62225 5.00844 1.37384 
2.62225 5.81767 -0.18062 2.62225 5.81767 1.37384 2.62962 6.2442 0.33233 
2.62962 6.2442 0.86089 2.63182 5.21087 -0.2505 2.63182 5.21087 1.44373 
2.63182 5.61524 -0.2505 2.63182 5.61524 1.44373 2.6321 4.64824 1.01286 
2.6321 6.17787 0.18036 2.6321 6.17787 1.01286 2.63459 4.92342 1.31495 
2.63459 5.90269 -0.12173 2.63459 5.90269 1.31495 2.63856 5.05848 1.38787 
2.63856 5.76763 -0.19465 2.63856 5.76763 1.38787 2.63862 6.2568 0.39698 
2.63862 6.2568 0.79624 2.64038 4.70595 1.09661 2.64038 6.12016 0.09661 
2.64038 6.12016 1.09661 2.64142 4.84324 1.24797 2.64142 5.98287 -0.05475 
2.64142 5.98287 1.24797 2.64295 5.26317 -0.25483 2.64295 5.26317 1.44806 
2.64295 5.56295 -0.25483 2.64295 5.56295 1.44806 2.64345 4.77102 1.17515 
2.64345 6.05509 0.01807 2.64345 6.05509 1.17515 2.64481 6.2659 0.4617 
2.64481 6.2659 0.73152 2.64673 4.62749 0.95227 2.64673 6.19862 0.24096 
2.64673 6.19862 0.95227 2.64814 5.31284 -0.25904 2.64814 5.31284 1.45226 
2.64814 5.51328 -0.25904 2.64814 5.51328 1.45226 2.64883 6.27133 0.527 
2.64883 6.27133 0.66622 2.65006 6.27342 0.59661 2.65206 5.363 -0.2611 
2.65206 5.363 1.45432 2.65206 5.46311 -0.2611 2.65206 5.46311 1.45432 
2.65226 4.9676 1.33115 2.65226 5.85851 -0.13793 2.65226 5.85851 1.33115 
2.65338 5.10957 -0.20633 2.65338 5.10957 1.39956 2.65338 5.71654 -0.20633 
2.65338 5.71654 1.39956 2.65448 5.41306 -0.26112 2.65448 5.41306 1.45434 
2.65819 4.68076 1.0389 2.65819 6.14535 0.15432 2.65819 6.14535 1.0389 
2.65902 4.6101 0.89034 2.65902 6.21601 0.30289 2.65902 6.21601 0.89034 
2.66138 4.88531 1.26746 2.66138 5.94081 -0.07423 2.66138 5.94081 1.26746 
2.66431 4.7415 1.12054 2.66431 6.08462 0.07268 2.66431 6.08462 1.12054 
2.66533 4.80965 1.19688 2.66533 6.01646 -0.00366 2.66533 6.01646 1.19688 
2.66669 5.16156 -0.21564 2.66669 5.16156 1.40886 2.66669 5.66455 -0.21564 
2.66669 5.66455 1.40886 2.66747 5.01223 1.34596 2.66747 5.81388 -0.15273 
2.66747 5.81388 1.34596 2.669 6.2303 0.3671 2.669 6.2303 0.82613 
2.67378 4.65871 0.9793 2.67378 6.1674 0.21393 2.67378 6.1674 0.9793 
2.67647 6.24087 0.4313 2.67647 6.24087 0.76193 2.67843 5.2143 -0.22253 
2.67843 5.2143 1.41575 2.67843 5.61181 -0.22253 2.67843 5.61181 1.41575 
2.68002 4.92872 1.28524 2.68002 5.8974 -0.09201 2.68002 5.8974 1.28524 
2.6815 6.24801 0.49642 2.6815 6.24801 0.69681 2.68357 5.06254 -0.16633 
2.68357 5.06254 1.35955 2.68357 5.76357 -0.16633 2.68357 5.76357 1.35955 
2.68405 6.25163 0.56176 2.68405 6.25163 0.63147 2.68487 5.26355 -0.22872 
2.68487 5.26355 1.42195 2.68487 5.56256 -0.22872 2.68487 5.56256 1.42195 
2.68567 4.84953 1.21717 2.68567 5.97658 -0.02395 2.68567 5.97658 1.21717 
2.68698 4.77866 1.14321 2.68698 6.04745 0.05001 2.68698 6.04745 1.14321 
2.68709 4.63989 0.91805 2.68709 6.18622 0.27517 2.68709 6.18622 0.91805 
2.68994 5.31318 -0.23285 2.68994 5.31318 1.42607 2.68994 5.51294 -0.23285 
2.68994 5.51294 1.42607 2.69364 5.36306 -0.23489 2.69364 5.36306 1.42812 
2.69364 5.46306 -0.23489 2.69364 5.46306 1.42812 2.69595 4.73416 1.07666 
2.69595 5.41306 -0.23486 2.69595 5.41306 1.42808 2.69595 6.09195 0.11656 
2.69595 6.09195 1.07666 2.69628 4.9724 1.30145 2.69628 5.85371 -0.10822 
2.69628 5.85371 1.30145 2.69805 6.20173 0.33779 2.69805 6.20173 0.85543 
2.69833 5.11415 -0.17756 2.69833 5.11415 1.37078 2.69833 5.71196 -0.17756 
2.69833 5.71196 1.37078 2.70541 4.89196 1.2363 2.70541 5.93416 -0.04307 
2.70541 5.93416 1.2363 2.70663 6.21386 0.40152 2.70663 6.21386 0.7917 
2.70833 4.81736 1.16457 2.70833 6.00876 0.02866 2.70833 6.00876 1.16457 
2.71119 5.01716 1.31594 2.71119 5.80895 -0.12272 2.71119 5.80895 1.31594 
2.7114 5.16636 -0.18638 2.7114 5.16636 1.37961 2.7114 5.65975 -0.18638 
2.7114 5.65975 1.37961 2.71279 6.22257 0.46609 2.71279 6.22257 0.72714 
2.71309 4.71 1.01817 2.71309 6.11611 0.17505 2.71309 6.11611 1.01817 
2.71649 6.22781 0.53121 2.71649 6.22781 0.66202 2.71773 6.22955 0.59661 
2.71892 4.77102 1.09968 2.71892 6.05509 0.09354 2.71892 6.05509 1.09968 
2.71957 5.21447 -0.19402 2.71957 5.21447 1.38724 2.71957 5.61164 -0.19402 
2.71957 5.61164 1.38724 2.72284 4.9345 1.25367 2.72284 5.89161 -0.06045 
2.72284 5.89161 1.25367 2.72601 5.2638 -0.2001 2.72601 5.2638 1.39333 
2.72601 5.56231 -0.2001 2.72601 5.56231 1.39333 2.72732 5.06786 -0.13574 
2.72732 5.06786 1.32896 2.72732 5.75826 -0.13574 2.72732 5.75826 1.32896 
2.72814 4.68893 0.9574 2.72814 6.13719 0.23583 2.72814 6.13719 0.9574 
2.72831 4.85749 1.18455 2.72831 5.96863 0.00867 2.72831 5.96863 1.18455 
2.73119 5.31375 -0.20406 2.73119 5.31375 1.39728 2.73119 5.51237 -0.20406 
2.73119 5.51237 1.39728 2.73487 5.3637 -0.20597 2.73487 5.3637 1.3992 
2.73487 5.46242 -0.20597 2.73487 5.46242 1.3992 2.73608 5.41306 -0.2066 
2.73608 5.41306 1.39982 2.73891 4.97845 1.26957 2.73891 5.84766 -0.07635 
2.73891 5.84766 1.26957 2.74065 4.80965 1.12157 2.74065 6.01646 0.07166 
2.74065 6.01646 1.12157 2.74069 4.67125 0.89552 2.74069 6.15486 0.2977 
2.74069 6.15486 0.89552 2.74168 5.11959 -0.14656 2.74168 5.11959 1.33979 
2.74168 5.70653 -0.14656 2.74168 5.70653 1.33979 2.74688 4.89895 1.20312 
2.74688 5.92716 -0.00989 2.74688 5.92716 1.20312 2.74914 4.76529 1.05465 
2.74914 6.06083 0.13857 2.74914 6.06083 1.05465 2.75122 5.16707 -0.15596 
2.75122 5.16707 1.34918 2.75122 5.65905 -0.15596 2.75122 5.65905 1.34918 
2.75148 4.65666 0.82988 2.75148 6.16946 0.36334 2.75148 6.16946 0.82988 
2.75329 5.02322 1.28389 2.75329 5.8029 -0.09067 2.75329 5.8029 1.28389 
2.75913 6.18024 0.42756 2.75913 6.18024 0.76567 2.75926 5.21514 -0.16353 
2.75926 5.21514 1.35675 2.75926 5.61097 -0.16353 2.75926 5.61097 1.35675 
2.76094 4.84953 1.14191 2.76094 5.97658 0.05132 2.76094 5.97658 1.14191 
2.76399 4.94166 1.22022 2.76399 5.88445 -0.027 2.76399 5.88445 1.22022 
2.7644 6.18756 0.49301 2.7644 6.18756 0.70021 2.7659 5.26467 -0.16935 
2.7659 5.26467 1.36258 2.7659 5.56145 -0.16935 2.7659 5.56145 1.36258 
2.7659 4.74233 0.99516 2.7659 6.08378 0.19806 2.7659 6.08378 0.99516 
2.76711 6.19135 0.55841 2.76711 6.19135 0.63481 2.76914 5.07419 -0.10326 
2.76914 5.07419 1.29648 2.76914 5.75193 -0.10326 2.76914 5.75193 1.29648 
2.77095 5.31457 -0.17324 2.77095 5.31457 1.36647 2.77095 5.51154 -0.17324 
2.77095 5.51154 1.36647 2.7712 4.80352 1.07674 2.7712 6.02259 0.11648 
2.7712 6.02259 1.07674 2.77363 5.36375 -0.17576 2.77363 5.36375 1.36898 
2.77363 5.46236 -0.17576 2.77363 5.46236 1.36898 2.77477 5.41306 -0.1764 
2.77477 5.41306 1.36962 2.77959 4.9855 1.23583 2.77959 5.84061 -0.0426 
2.77959 5.84061 1.23583 2.77995 4.72229 0.93393 2.77995 6.10383 0.25929 
2.77995 6.10383 0.93393 2.78006 4.89196 1.16164 2.78006 5.93416 0.03158 
2.78006 5.93416 1.16164 2.78017 5.12081 -0.1142 2.78017 5.12081 1.30743 
2.78017 5.7053 -0.1142 2.78017 5.7053 1.30743 2.78968 5.16838 -0.12348 
2.78968 5.16838 1.31671 2.78968 5.65773 -0.12348 2.78968 5.65773 1.31671 
2.79173 4.84324 1.09766 2.79173 5.98287 0.09557 2.79173 5.98287 1.09766 
2.79254 4.7057 0.86923 2.79254 6.12042 0.32399 2.79254 6.12042 0.86923 
2.79366 5.03037 1.24989 2.79366 5.79574 -0.05667 2.79366 5.79574 1.24989 
2.7974 5.21631 -0.13113 2.7974 5.21631 1.32435 2.7974 5.60981 -0.13113 
2.7974 5.60981 1.32435 2.79744 4.9345 1.17907 2.79744 5.89161 0.01415 
2.79744 5.89161 1.17907 2.79972 4.79918 1.03069 2.79972 6.02693 0.16254 
2.79972 6.02693 1.03069 2.80212 4.69237 0.80328 2.80212 6.13374 0.38995 
2.80212 6.13374 0.80328 2.80401 5.26592 -0.13683 2.80401 5.26592 1.33005 
2.80401 5.5602 -0.13683 2.80401 5.5602 1.33005 2.80615 5.07617 -0.06916 
2.80615 5.07617 1.26238 2.80615 5.74995 -0.06916 2.80615 5.74995 1.26238 
2.80833 5.31469 -0.14106 2.80833 5.31469 1.33429 2.80833 5.51143 -0.14106 
2.80833 5.51143 1.33429 2.80908 6.14295 0.45487 2.80908 6.14295 0.73835 
2.81104 5.36393 -0.14352 2.81104 5.36393 1.33675 2.81104 5.46218 -0.14352 
2.81104 5.46218 1.33675 2.81122 4.88531 1.11762 2.81122 5.94081 0.07561 
2.81122 5.94081 1.11762 2.81194 5.41306 -0.14434 2.81194 5.41306 1.33756 
2.81314 6.14898 0.52042 2.81314 6.14898 0.67281 2.81334 4.97845 1.19515 
2.81334 5.84766 -0.00192 2.81334 5.84766 1.19515 2.8151 6.15113 0.59661 
2.81561 4.77721 0.97045 2.81561 6.0489 0.22278 2.81561 6.0489 0.97045 
2.81704 5.12277 -0.08005 2.81704 5.12277 1.27327 2.81704 5.70334 -0.08005 
2.81704 5.70334 1.27327 2.82061 4.83863 1.05193 2.82061 5.98749 0.1413 
2.82061 5.98749 1.05193 2.82629 5.17008 -0.0893 2.82629 5.17008 1.28253 
2.82629 5.65604 -0.0893 2.82629 5.65604 1.28253 2.82766 5.02322 1.20953 
2.82766 5.8029 -0.01631 2.82766 5.8029 1.20953 2.829 4.92872 1.13625 
2.829 5.8974 0.05697 2.829 5.8974 1.13625 2.83033 4.75913 0.90702 
2.83033 6.06698 0.2862 2.83033 6.06698 0.90702 2.8339 5.21797 -0.09691 
2.8339 5.21797 1.29013 2.8339 5.60815 -0.09691 2.8339 5.60815 1.29013 
2.83983 5.26633 -0.10284 2.83983 5.26633 1.29607 2.83983 5.55979 -0.10284 
2.83983 5.55979 1.29607 2.84025 5.07419 -0.03216 2.84025 5.07419 1.22538 
2.84025 5.75193 -0.03216 2.84025 5.75193 1.22538 2.84056 4.88024 1.07184 
2.84056 5.94588 0.12138 2.84056 5.94588 1.07184 2.84181 4.74378 0.84167 
2.84181 6.08233 0.35155 2.84181 6.08233 0.84167 2.84408 5.31504 -0.10709 
2.84408 5.31504 1.30031 2.84408 5.51107 -0.10709 2.84408 5.51107 1.30031 
2.84521 4.9724 1.15252 2.84521 5.85371 0.04071 2.84521 5.85371 1.15252 
2.84663 5.36399 -0.10964 2.84663 5.36399 1.30287 2.84663 5.46212 -0.10964 
2.84663 5.46212 1.30287 2.84748 4.83571 1.00486 2.84748 5.41306 -0.11049 
2.84748 5.41306 1.30372 2.84748 5.99041 0.18836 2.84748 5.99041 1.00486 
2.84975 4.73136 0.77573 2.84975 6.09475 0.41749 2.84975 6.09475 0.77573 
2.85119 5.12081 -0.04318 2.85119 5.12081 1.2364 2.85119 5.7053 -0.04318 
2.85119 5.7053 1.2364 2.85556 6.10267 0.48283 2.85556 6.10267 0.71039 
2.85872 4.92342 1.09082 2.85872 5.90269 0.1024 2.85872 5.90269 1.09082 
2.85971 5.01716 1.16743 2.85971 5.80895 0.0258 2.85971 5.80895 1.16743 
2.85997 6.10641 0.55841 2.85997 6.10641 0.63481 2.86047 5.16838 -0.05269 
2.86047 5.16838 1.24592 2.86047 5.65773 -0.05269 2.86047 5.65773 1.24592 
2.86415 4.816 0.94256 2.86415 6.01012 0.25067 2.86415 6.01012 0.94256 
2.86781 4.87697 1.02493 2.86781 5.94914 0.16829 2.86781 5.94914 1.02493 
2.86812 5.21631 -0.06041 2.86812 5.21631 1.25364 2.86812 5.60981 -0.06041 
2.86812 5.60981 1.25364 2.87273 5.06786 0.00967 2.87273 5.06786 1.18355 
2.87273 5.75826 0.00967 2.87273 5.75826 1.18355 2.87382 5.26592 -0.06702 
2.87382 5.26592 1.26025 2.87382 5.5602 -0.06702 2.87382 5.5602 1.26025 
2.87492 4.9676 1.10849 2.87492 5.85851 0.08473 2.87492 5.85851 1.10849 
2.87752 4.799 0.87868 2.87752 6.02711 0.31455 2.87752 6.02711 0.87868 
2.87805 5.31469 -0.07134 2.87805 5.31469 1.26456 2.87805 5.51143 -0.07134 
2.87805 5.51143 1.26456 2.88051 5.36393 -0.07405 2.88051 5.36393 1.26727 
2.88051 5.46218 -0.07405 2.88051 5.46218 1.26727 2.88133 5.41306 -0.07495 
2.88133 5.41306 1.26817 2.88355 5.11959 -0.00469 2.88355 5.11959 1.19792 
2.88355 5.70653 -0.00469 2.88355 5.70653 1.19792 2.8863 4.91959 1.04393 
2.8863 5.90652 0.1493 2.8863 5.90652 1.04393 2.88754 4.7848 0.81352 
2.88754 6.04131 0.37971 2.88754 6.04131 0.81352 2.88972 5.01223 0.06952 
2.88972 5.01223 1.1237 2.88972 5.81388 0.06952 2.88972 5.81388 1.1237 
2.89222 4.8747 0.97729 2.89222 5.95141 0.21594 2.89222 5.95141 0.97729 
2.89295 5.16707 -0.01423 2.89295 5.16707 1.20745 2.89295 5.65905 -0.01423 
2.89295 5.65905 1.20745 2.89416 4.77345 0.74737 2.89416 6.05266 0.44586 
2.89416 6.05266 0.74737 2.90051 5.21514 -0.02228 2.90051 5.21514 1.2155 
2.90051 5.61097 -0.02228 2.90051 5.61097 1.2155 2.90069 4.76791 0.67221 
2.90069 6.0582 0.52102 2.90069 6.0582 0.67221 2.90287 6.06005 0.59661 
2.90291 4.96345 1.06179 2.90291 5.86266 0.13143 2.90291 5.86266 1.06179 
2.90332 5.06254 0.05342 2.90332 5.06254 1.13981 2.90332 5.76357 0.05342 
2.90332 5.76357 1.13981 2.90634 5.26467 -0.02891 2.90634 5.26467 1.22213 
2.90634 5.56145 -0.02891 2.90634 5.56145 1.22213 2.9077 4.85599 0.91424 
2.9077 5.97012 0.27898 2.9077 5.97012 0.91424 2.91023 5.31457 -0.03396 
2.91023 5.31457 1.22719 2.91023 5.51154 -0.03396 2.91023 5.51154 1.22719 
2.91112 4.91709 0.99658 2.91112 5.90903 0.19665 2.91112 5.90903 0.99658 
2.91275 5.36375 -0.03664 2.91275 5.36375 1.22987 2.91275 5.46236 -0.03664 
2.91275 5.46236 1.22987 2.91339 5.41306 -0.03778 2.91339 5.41306 1.23101 
2.91455 5.11415 0.03866 2.91455 5.11415 1.15457 2.91455 5.71196 0.03866 
2.91455 5.71196 1.15457 2.91761 5.00844 1.07849 2.91761 5.81767 0.11474 
2.91761 5.81767 1.07849 2.91997 4.83999 0.84924 2.91997 5.98613 0.34398 
2.91997 5.98613 0.84924 2.92337 5.16636 0.02559 2.92337 5.16636 1.16763 
2.92337 5.65975 0.02559 2.92337 5.65975 1.16763 2.92819 4.96097 1.01491 
2.92819 5.86514 0.17832 2.92819 5.86514 1.01491 2.92871 4.82689 0.78354 
2.92871 5.99922 0.40969 2.92871 5.99922 0.78354 2.93101 5.21447 0.01741 
2.93101 5.21447 1.17581 2.93101 5.61164 0.01741 2.93101 5.61164 1.17581 
2.93164 5.05848 1.09479 2.93164 5.76763 0.09843 2.93164 5.76763 1.09479 
2.93373 4.91601 0.94808 2.93373 5.91011 0.24514 2.93373 5.91011 0.94808 
2.93709 5.2638 0.01098 2.93709 5.2638 1.18225 2.93709 5.56231 0.01098 
2.93709 5.56231 1.18225 2.93892 4.82198 0.71044 2.93892 6.00413 0.48278 
2.93892 6.00413 0.71044 2.94105 5.31375 0.00579 2.94105 5.31375 1.18743 
2.94105 5.51237 0.00579 2.94105 5.51237 1.18743 2.94296 5.3637 0.00212 
2.94296 5.3637 1.19111 2.94296 5.46242 0.00212 2.94296 5.46242 1.19111 
2.94329 5.0058 1.0319 2.94329 5.82032 0.16132 2.94329 5.82032 1.0319 
2.94332 5.10957 0.08361 2.94332 5.10957 1.10962 2.94332 5.71654 0.08361 
2.94332 5.71654 1.10962 2.94333 4.81825 0.55838 2.94333 4.81825 0.63485 
2.94333 6.00787 0.55838 2.94333 6.00787 0.63485 2.94358 5.41306 0.00091 
2.94358 5.41306 1.19231 2.94825 4.89855 0.88406 2.94825 5.92757 0.30917 
2.94825 5.92757 0.88406 2.95124 4.95958 0.96655 2.95124 5.86653 0.22667 
2.95124 5.86653 0.96655 2.95262 5.16156 0.0703 2.95262 5.16156 1.12292 
2.95262 5.66455 0.0703 2.95262 5.66455 1.12292 2.9583 5.05503 1.04697 
2.9583 5.77108 0.14625 2.9583 5.77108 1.04697 2.95904 4.88346 0.8187 
2.95904 5.94265 0.37452 2.95904 5.94265 0.8187 2.95952 5.2143 0.05856 
2.95952 5.2143 1.13467 2.95952 5.61181 0.05856 2.95952 5.61181 1.13467 
2.96571 5.26355 0.05212 2.96571 5.26355 1.1411 2.96571 5.56256 0.05212 
2.96571 5.56256 1.1411 2.96669 5.00431 0.98408 2.96669 5.82181 0.20914 
2.96669 5.82181 0.98408 2.96984 5.31318 0.04705 2.96984 5.31318 1.14618 
2.96984 5.51294 0.04705 2.96984 5.51294 1.14618 2.97043 5.106 1.06215 
2.97043 5.72012 0.13107 2.97043 5.72012 1.06215 2.97134 4.87722 0.44703 
2.97134 4.87722 0.74619 2.97134 5.94889 0.44703 2.97134 5.94889 0.74619 
2.97185 4.95944 0.91737 2.97185 5.41306 0.04104 2.97185 5.41306 1.15218 
2.97185 5.86668 0.27585 2.97185 5.86668 0.91737 2.97188 5.36306 0.04335 
2.97188 5.36306 1.14987 2.97188 5.46306 0.04335 2.97188 5.46306 1.14987 
2.97912 4.87389 0.52036 2.97912 4.87389 0.67286 2.97912 5.95222 0.52036 
2.97912 5.95222 0.67286 2.98017 5.15819 0.11726 2.98017 5.15819 1.07597 
2.98017 5.66793 0.11726 2.98017 5.66793 1.07597 2.98157 4.87232 0.59661 
2.98157 5.9538 0.59661 2.98208 5.05331 0.99926 2.98208 5.7728 0.19396 
2.98208 5.7728 0.99926 2.98498 4.94288 0.85268 2.98498 5.88324 0.34054 
2.98498 5.88324 0.85268 2.98749 5.21087 0.10517 2.98749 5.21087 1.08806 
2.98749 5.61524 0.10517 2.98749 5.61524 1.08806 2.98775 5.00398 0.93517 
2.98775 5.82214 0.25806 2.98775 5.82214 0.93517 2.99182 5.26317 0.09404 
2.99182 5.26317 1.09918 2.99182 5.56295 0.09404 2.99182 5.56295 1.09918 
2.99505 5.10334 1.01328 2.99505 5.72277 0.17994 2.99505 5.72277 1.01328 
2.99602 5.31284 0.08885 2.99602 5.31284 1.10437 2.99602 5.51328 0.08885 
2.99602 5.51328 1.10437 2.99809 5.363 0.08492 2.99809 5.363 1.1083 
2.99809 5.46311 0.08492 2.99809 5.46311 1.1083 2.99811 5.41306 0.08251 
2.99811 5.41306 1.11071 2.99963 4.93595 0.41208 2.99963 4.93595 0.78114 
2.99963 5.89016 0.41208 2.99963 5.89016 0.78114 3.00359 5.05266 0.95014 
3.00359 5.77346 0.24309 3.00359 5.77346 0.95014 3.0053 5.15531 0.16594 
3.0053 5.15531 1.02728 3.0053 5.67081 0.16594 3.0053 5.67081 1.02728 
3.0064 5.00481 0.88529 3.0064 5.82131 0.30794 3.0064 5.82131 0.88529 
3.00954 4.93124 0.48523 3.00954 4.93124 0.70799 3.00954 5.89487 0.48523 
3.00954 5.89487 0.70799 3.01295 5.20804 0.15323 3.01295 5.20804 1.03999 
3.01295 5.61807 0.15323 3.01295 5.61807 1.03999 3.01452 4.92889 0.55838 
3.01452 4.92889 0.63485 3.01452 5.89723 0.55838 3.01452 5.89723 0.63485 
3.01693 5.1026 0.96441 3.01693 5.72351 0.22882 3.01693 5.72351 0.96441 
3.0178 5.26017 0.14191 3.0178 5.26017 1.05132 3.0178 5.56594 0.14191 
3.0178 5.56594 1.05132 3.02013 5.31274 0.13189 3.02013 5.31274 1.06134 
3.02013 5.51338 0.13189 3.02013 5.51338 1.06134 3.0223 5.41306 0.12522 
3.0223 5.41306 1.06801 3.02233 5.36283 0.12796 3.02233 5.36283 1.06527 
3.02233 5.46328 0.12796 3.02233 5.46328 1.06527 3.0226 5.05327 0.90031 
3.0226 5.77284 0.29291 3.0226 5.77284 0.90031 3.02318 4.9969 0.81448 
3.02318 5.82922 0.37874 3.02318 5.82922 0.81448 3.02768 5.15315 0.21564 
3.02768 5.15315 0.97759 3.02768 5.67296 0.21564 3.02768 5.67296 0.97759 
3.03523 4.99122 0.45071 3.03523 4.99122 0.74251 3.03523 5.8349 0.45071 
3.03523 5.8349 0.74251 3.03582 5.20582 0.20262 3.03582 5.20582 0.99061 
3.03582 5.6203 0.20262 3.03582 5.6203 0.99061 3.0363 5.10275 0.91447 
3.0363 5.72336 0.27875 3.0363 5.72336 0.91447 3.03725 5.05193 0.85197 
3.03725 5.77418 0.34126 3.03725 5.77418 0.85197 3.0413 5.25767 0.1914 
3.0413 5.25767 1.00183 3.0413 5.56844 0.1914 3.0413 5.56844 1.00183 
3.04249 4.9878 0.52347 3.04249 4.9878 0.66976 3.04249 5.83832 0.52347 
3.04249 5.83832 0.66976 3.04412 5.31023 0.18106 3.04412 5.31023 1.01216 
3.04412 5.51588 0.18106 3.04412 5.51588 1.01216 3.04431 5.36278 0.17191 
3.04431 5.36278 1.02131 3.04431 5.46333 0.17191 3.04431 5.46333 1.02131 
3.04437 5.41306 0.16906 3.04437 5.41306 1.02417 3.04491 4.98666 0.59661 
3.04491 5.83946 0.59661 3.04745 5.15311 0.26549 3.04745 5.15311 0.92774 
3.04745 5.673 0.26549 3.04745 5.673 0.92774 3.05144 5.10128 0.32687 
3.05144 5.10128 0.86636 3.05144 5.72484 0.32687 3.05144 5.72484 0.86636 
3.05185 5.04506 0.41277 3.05185 5.04506 0.78046 3.05185 5.78106 0.41277 
3.05185 5.78106 0.78046 3.05603 5.20421 0.25317 3.05603 5.20421 0.94006 
3.05603 5.6219 0.25317 3.05603 5.6219 0.94006 3.06171 5.04043 0.48572 
3.06171 5.04043 0.7075 3.06171 5.78568 0.48572 3.06171 5.78568 0.7075 
3.06202 5.2559 0.24182 3.06202 5.2559 0.95141 3.06202 5.57021 0.24182 
3.06202 5.57021 0.95141 3.0631 5.15177 0.31323 3.0631 5.15177 0.88 
3.0631 5.67435 0.31323 3.0631 5.67435 0.88 3.06426 5.1006 0.37567 
3.06426 5.1006 0.81755 3.06426 5.41306 0.21393 3.06426 5.41306 0.9793 
3.06426 5.72552 0.37567 3.06426 5.72552 0.81755 3.06539 5.30804 0.23148 
3.06539 5.30804 0.96175 3.06539 5.51808 0.23148 3.06539 5.51808 0.96175 
3.06614 5.36047 0.22217 3.06614 5.36047 0.97105 3.06614 5.46564 0.22217 
3.06614 5.46564 0.97105 3.06665 5.03811 0.55883 3.06665 5.03811 0.6344 
3.06665 5.788 0.55883 3.06665 5.788 0.6344 3.07216 5.20279 0.30067 
3.07216 5.20279 0.89255 3.07216 5.62332 0.30067 3.07216 5.62332 0.89255 
3.07643 5.15088 0.36196 3.07643 5.15088 0.83126 3.07643 5.67524 0.36196 
3.07643 5.67524 0.83126 3.07676 5.09507 0.44804 3.07676 5.09507 0.74519 
3.07676 5.73104 0.44804 3.07676 5.73104 0.74519 3.07857 5.25561 0.28839 
3.07857 5.25561 0.90484 3.07857 5.5705 0.28839 3.07857 5.5705 0.90484 
3.08192 5.41306 0.25972 3.08192 5.41306 0.9335 3.08234 5.30775 0.27783 
3.08234 5.30775 0.91539 3.08234 5.51837 0.27783 3.08234 5.51837 0.91539 
3.08344 5.36043 0.26818 3.08344 5.36043 0.92505 3.08344 5.46568 0.26818 
3.08344 5.46568 0.92505 3.08418 5.09127 0.52121 3.08418 5.09127 0.67201 
3.08418 5.73484 0.52121 3.08418 5.73484 0.67201 3.08593 5.20191 0.34893 
3.08593 5.20191 0.8443 3.08593 5.62421 0.34893 3.08593 5.62421 0.8443 
3.08688 5.09035 0.59661 3.08688 5.73576 0.59661 3.08731 5.1506 0.41103 
3.08731 5.1506 0.7822 3.08731 5.67551 0.41103 3.08731 5.67551 0.7822 
3.09288 5.25457 0.33656 3.09288 5.25457 0.85667 3.09288 5.57154 0.33656 
3.09288 5.57154 0.85667 3.09699 5.30771 0.32496 3.09699 5.30771 0.86826 
3.09699 5.5184 0.32496 3.09699 5.5184 0.86826 3.09732 5.41306 0.30633 
3.09732 5.41306 0.8869 3.09732 5.20155 0.3978 3.09732 5.20155 0.79542 
3.09732 5.62456 0.3978 3.09732 5.62456 0.79542 3.09742 5.14589 0.48394 
3.09742 5.14589 0.70928 3.09742 5.68022 0.48394 3.09742 5.68022 0.70928 
3.09853 5.36031 0.31524 3.09853 5.36031 0.87798 3.09853 5.46581 0.31524 
3.09853 5.46581 0.87798 3.10295 5.14468 0.55882 3.10295 5.14468 0.6344 
3.10295 5.68143 0.55882 3.10295 5.68143 0.6344 3.10484 5.25399 0.38566 
3.10484 5.25399 0.80756 3.10484 5.57213 0.38566 3.10484 5.57213 0.80756 
3.1063 5.20173 0.44718 3.1063 5.20173 0.74604 3.1063 5.62438 0.44718 
3.1063 5.62438 0.74604 3.10948 5.3071 0.37386 3.10948 5.3071 0.81936 
3.10948 5.51901 0.37386 3.10948 5.51901 0.81936 3.11041 5.41306 0.35363 
3.11041 5.41306 0.83959 3.11121 5.36027 0.36273 3.11121 5.36027 0.8305 
3.11121 5.46585 0.36273 3.11121 5.46585 0.8305 3.11433 5.25402 0.43502 
3.11433 5.25402 0.7582 3.11433 5.5721 0.43502 3.11433 5.5721 0.7582 
3.11453 5.19993 0.52169 3.11453 5.19993 0.67154 3.11453 5.62618 0.52169 
3.11453 5.62618 0.67154 3.11727 5.19933 0.59661 3.11727 5.62678 0.59661 
3.1195 5.30677 0.42333 3.1195 5.30677 0.76989 3.1195 5.51935 0.42333 
3.1195 5.51935 0.76989 3.12116 5.25377 0.48398 3.12116 5.25377 0.70925 
3.12116 5.41306 0.40152 3.12116 5.41306 0.7917 3.12116 5.57235 0.48398 
3.12116 5.57235 0.70925 3.12178 5.35983 0.41216 3.12178 5.35983 0.78107 
3.12178 5.46628 0.41216 3.12178 5.46628 0.78107 3.12669 5.25256 0.55885 
3.12669 5.25256 0.63437 3.12669 5.57356 0.55885 3.12669 5.57356 0.63437 
3.12686 5.3065 0.47214 3.12686 5.3065 0.72108 3.12686 5.51962 0.47214 
3.12686 5.51962 0.72108 3.12955 5.41306 0.44988 3.12955 5.41306 0.74334 
3.12966 5.3598 0.46067 3.12966 5.3598 0.73255 3.12966 5.46632 0.46067 
3.12966 5.46632 0.73255 3.13182 5.30648 0.52125 3.13182 5.30648 0.67197 
3.13182 5.51963 0.52125 3.13182 5.51963 0.67197 3.13465 5.30618 0.59661 
3.13465 5.51994 0.59661 3.13517 5.35969 0.50979 3.13517 5.35969 0.68343 
3.13517 5.46642 0.50979 3.13517 5.46642 0.68343 3.13556 5.41306 0.49859 
3.13556 5.41306 0.69463 3.13824 5.35966 0.55885 3.13824 5.35966 0.63437 
3.13824 5.46646 0.55885 3.13824 5.46646 0.63437 3.13917 5.41306 0.54754 
3.13917 5.41306 0.64568 3.14038 5.41306 0.59661 0.41105 3.67061 -0.49684 
0.43571 3.62041 -0.54317 0.43967 3.37185 0.63328 0.43967 3.67036 -0.53799 
0.44575 3.71969 -0.53155 0.46401 3.57041 -0.5856 0.46653 3.61959 -0.58292 
0.47042 3.37272 0.67317 0.47042 3.66949 -0.57787 0.47625 3.32319 0.66654 
0.47625 3.71902 -0.57124 0.48381 3.27511 0.65849 0.48381 3.7671 -0.56319 
0.49321 3.81458 -0.55365 0.49543 3.52111 -0.62391 0.49625 3.57023 -0.62301 
0.49871 3.42273 0.7156 0.49871 3.61948 -0.6203 0.50294 3.37397 0.71128 
0.50294 3.66825 -0.61599 0.50864 3.32436 0.70468 0.50864 3.71786 -0.60938 
0.51629 3.27643 0.69695 0.51629 3.76578 -0.60165 0.52557 3.22886 0.68744 
0.52557 3.81335 -0.59214 0.52928 3.52111 -0.65946 0.53013 3.47204 -0.65861 
0.53013 3.47204 0.7539 0.53013 3.57017 -0.65861 0.53268 3.42309 0.75135 
0.53268 3.61912 -0.65605 0.53651 3.18223 0.67642 0.53651 3.85998 -0.58112 
0.53693 3.37438 0.7471 0.53693 3.66784 -0.6518 0.54286 3.32602 0.74117 
0.54286 3.7162 -0.64587 0.5491 3.91095 -0.56527 0.55047 3.27813 0.73356 
0.55047 3.76409 -0.63827 0.55973 3.23082 0.72431 0.55973 3.81139 -0.62901 
0.56342 3.95571 -0.55089 0.56483 3.52111 -0.6933 0.56483 3.52111 0.7886 
0.56572 3.47198 -0.69249 0.56572 3.47198 0.78778 0.56572 3.57023 -0.69249 
0.56843 3.42273 -0.69003 0.56843 3.42273 0.78532 0.56843 3.61948 -0.69003 
0.57061 3.18422 0.71342 0.57061 3.858 -0.61812 0.57275 3.37397 0.78109 
0.57275 3.66825 -0.68579 0.57936 3.32436 0.77539 0.57936 3.71786 -0.68009 
0.5831 3.13842 0.70093 0.5831 3.90379 -0.60563 0.58708 3.27643 0.76774 
0.58708 3.76578 -0.67245 0.59659 3.22886 0.75847 0.59659 3.81335 -0.66317 
0.59717 3.09355 0.68687 0.59717 3.94866 -0.59157 0.60199 3.52111 -0.72536 
0.60199 3.52111 0.82066 0.60313 3.4718 -0.72472 0.60313 3.4718 0.82002 
0.60313 3.57041 -0.72472 0.60313 3.57041 0.82002 0.60581 3.42262 -0.72221 
0.60581 3.42262 0.8175 0.60581 3.61959 -0.72221 0.60581 3.61959 0.8175 
0.60762 3.18223 0.74752 0.60762 3.85998 -0.65222 0.61086 3.37272 -0.71832 
0.61086 3.37272 0.81361 0.61086 3.66949 -0.71832 0.61277 3.04971 0.67126 
0.61277 3.9925 -0.57596 0.6175 3.32319 -0.71249 0.6175 3.32319 0.80779 
0.6175 3.71902 -0.71249 0.62347 3.13126 0.73493 0.62347 3.91095 -0.63963 
0.62555 3.27511 0.80022 0.62555 3.7671 -0.70492 0.62988 4.03521 -0.55886 
0.63508 3.22764 0.79082 0.63508 3.81458 -0.69553 0.63785 3.0865 0.72061 
0.63785 3.95571 -0.62531 0.64068 3.52111 -0.75556 0.64068 3.52111 0.85086 
0.64189 3.47174 -0.75493 0.64189 3.47174 0.85023 0.64189 3.57047 -0.75493 
0.64189 3.57047 0.85023 0.64557 3.4218 -0.75302 0.64557 3.4218 0.84832 
0.64557 3.62041 -0.75302 0.64557 3.62041 0.84832 0.64845 4.07668 -0.54029 
0.64945 3.17591 0.78 0.64945 3.86631 -0.6847 0.65075 3.37185 -0.74907 
0.65075 3.37185 0.84436 0.65075 3.67036 -0.74907 0.65075 3.67036 0.84436 
0.65392 3.04255 0.70471 0.65392 3.99966 -0.60941 0.65719 3.32252 -0.74298 
0.65719 3.32252 0.83828 0.65719 3.71969 -0.74298 0.66536 3.27441 -0.73535 
0.66536 3.27441 0.83064 0.66536 3.7678 -0.73535 0.66557 3.12521 0.76698 
0.66557 3.917 -0.67168 0.66843 4.11681 -0.5203 0.67135 3.00001 0.68733 
0.67135 4.04221 -0.59204 0.67843 3.2222 -0.72652 0.67843 3.2222 0.82182 
0.67843 3.82001 -0.72652 0.68048 3.08045 0.75249 0.68048 3.96176 -0.65719 
0.68081 3.52111 -0.78382 0.68081 3.52111 0.87912 0.68312 3.4711 -0.78386 
0.68312 3.4711 0.87915 0.68312 3.57111 -0.78386 0.68312 3.57111 0.87915 
0.68682 3.42123 -0.78181 0.68682 3.42123 0.87711 0.68682 3.62098 -0.78181 
0.68682 3.62098 0.87711 0.68978 4.1555 -0.49895 0.69109 2.95758 0.66821 
0.69109 4.08463 -0.57291 0.69189 3.3716 -0.77768 0.69189 3.3716 0.87298 
0.69189 3.67061 -0.77768 0.69189 3.67061 0.87298 0.69319 3.17059 0.81059 
0.69319 3.87162 -0.71529 0.69674 3.03676 0.73627 0.69674 4.00545 -0.64097 
0.69833 3.32235 -0.77149 0.69833 3.32235 0.86679 0.69833 3.71986 -0.77149 
0.69833 3.71986 0.86679 0.70929 3.12028 0.79699 0.70929 3.92193 -0.70169 
0.71007 3.26961 -0.7646 0.71007 3.26961 0.8599 0.71007 3.7726 -0.7646 
0.71007 3.7726 0.8599 0.71143 2.9177 0.64792 0.71143 4.12451 -0.55262 
0.71245 4.19266 -0.47628 0.71538 2.99336 0.71849 0.71538 4.04886 -0.6232 
0.72228 3.52111 -0.81008 0.72228 3.52111 0.90538 0.72338 3.21762 -0.7553 
0.72338 3.21762 0.85059 0.72338 3.82459 -0.7553 0.72338 3.82459 0.85059 
0.7245 3.07565 0.78219 0.7245 3.96656 -0.68689 0.7247 3.47105 -0.81006 
0.7247 3.47105 0.90536 0.7247 3.57116 -0.81006 0.7247 3.57116 0.90536 
0.72862 3.42089 -0.808 0.72862 3.42089 0.9033 0.72862 3.62133 -0.808 
0.72862 3.62133 0.9033 0.73331 2.87907 0.62619 0.73331 4.16314 -0.53089 
0.73381 3.37122 -0.8038 0.73381 3.37122 0.89909 0.73381 3.671 -0.8038 
0.73381 3.671 0.89909 0.73534 2.95129 0.69901 0.73534 4.09092 -0.60371 
0.73638 4.22821 -0.45235 0.7382 3.16653 -0.74361 0.7382 3.16653 0.83891 
0.7382 3.87568 -0.74361 0.74217 3.03147 0.76599 0.74217 4.01074 -0.67069 
0.74494 3.31892 -0.79946 0.74494 3.31892 0.89476 0.74494 3.72329 -0.79946 
0.74494 3.72329 0.89476 0.75451 3.11649 -0.72958 0.75451 3.11649 0.82488 
0.75451 3.92572 -0.72958 0.75626 2.91157 0.67848 0.75626 4.13064 -0.58318 
0.75633 2.84221 0.60322 0.75633 4.2 -0.50792 0.75703 3.26624 -0.79215 
0.75703 3.26624 0.88745 0.75703 3.77598 -0.79215 0.75703 3.77598 0.88745 
0.76116 2.98829 0.74784 0.76116 4.05392 -0.65254 0.76152 4.26206 -0.42721 
0.76499 3.52111 -0.83427 0.76499 3.52111 0.92957 0.76773 3.47088 -0.8343 
0.76773 3.47088 0.9296 0.76773 3.57133 -0.8343 0.76773 3.57133 0.9296 
0.77085 3.21405 -0.7824 0.77085 3.21405 0.8777 0.77085 3.82817 -0.7824 
0.77085 3.82817 0.8777 0.7712 3.0715 -0.71489 0.7712 3.0715 0.81018 
0.7712 3.97071 -0.71489 0.77166 3.42079 -0.83211 0.77166 3.42079 0.9274 
0.77166 3.62142 -0.83211 0.77166 3.62142 0.9274 0.77834 2.87334 0.65641 
0.77834 4.16888 -0.56111 0.78107 2.94668 0.72788 0.78107 4.09553 -0.63259 
0.78168 3.36822 -0.82977 0.78168 3.36822 0.92507 0.78168 3.67399 -0.82977 
0.78168 3.67399 0.92507 0.78603 3.16308 -0.77027 0.78603 3.16308 0.86557 
0.78603 3.87913 -0.77027 0.78603 3.87913 0.86557 0.7878 4.29412 -0.40093 
0.78907 3.02764 -0.69827 0.78907 3.02764 0.79357 0.78907 4.01457 -0.69827 
0.793 3.31609 -0.82492 0.793 3.31609 0.92022 0.793 3.72612 -0.82492 
0.793 3.72612 0.92022 0.7941 2.78881 0.56546 0.7941 4.2534 -0.47016 
0.80109 3.11385 -0.75526 0.80109 3.11385 0.85056 0.80109 3.92837 -0.75526 
0.80109 3.92837 0.85056 0.80231 2.90723 0.70699 0.80231 4.13498 -0.6117 
0.80571 3.26335 -0.81727 0.80571 3.26335 0.91257 0.80571 3.77886 -0.81727 
0.80571 3.77886 0.91257 0.80806 2.98502 -0.67978 0.80806 2.98502 0.77508 
0.80806 4.05719 -0.67978 0.80883 3.52111 -0.85634 0.80883 3.52111 0.95164 
0.81168 3.47083 -0.85629 0.81168 3.47083 0.95159 0.81168 3.57138 -0.85629 
0.81168 3.57138 0.95159 0.81482 2.81805 0.62036 0.81482 4.22416 -0.52506 
0.81516 4.32431 -0.37357 0.81809 3.06902 -0.74017 0.81809 3.06902 0.83546 
0.81809 3.97319 -0.74017 0.81809 3.97319 0.83546 0.81971 3.21139 -0.80702 
0.81971 3.21139 0.90232 0.81971 3.83082 -0.80702 0.81971 3.83082 0.90232 
0.82013 2.75629 0.53937 0.82013 4.28592 -0.44408 0.82083 3.41828 -0.85609 
0.82083 3.41828 0.95139 0.82083 3.62393 -0.85609 0.82083 3.62393 0.95139 
0.82814 2.94376 -0.65946 0.82814 2.94376 0.75476 0.82814 4.09846 -0.65946 
0.83117 3.36572 -0.85327 0.83117 3.36572 0.94857 0.83117 3.67649 -0.85327 
0.83117 3.67649 0.94857 0.83374 3.16136 -0.79405 0.83374 3.16136 0.88935 
0.83374 3.88085 -0.79405 0.83374 3.88085 0.88935 0.83642 3.02514 -0.72309 
0.83642 3.02514 0.81839 0.83642 4.01708 -0.72309 0.83642 4.01708 0.81839 
0.83784 2.85038 0.67318 0.83784 4.19183 -0.57788 0.84239 3.31387 -0.84779 
0.84239 3.31387 0.94309 0.84239 3.72835 -0.84779 0.84239 3.72835 0.94309 
0.84354 4.35258 -0.3452 0.84737 2.72545 0.51198 0.84737 4.31676 -0.41668 
0.84891 3.11236 -0.77866 0.84891 3.11236 0.87396 0.84891 3.92985 -0.77866 
0.84891 3.92985 0.87396 0.8537 2.76676 0.58105 0.8537 3.52111 -0.87623 
0.8537 3.52111 0.97153 0.8537 4.27545 -0.48575 0.85541 3.2612 -0.83965 
0.85541 3.2612 0.93495 0.85541 3.78101 -0.83965 0.85541 3.78101 0.93495 
0.85571 2.98275 -0.70419 0.85571 2.98275 0.79949 0.85571 4.05946 -0.70419 
0.86194 3.46852 -0.87811 0.86194 3.46852 0.97341 0.86194 3.57369 -0.87811 
0.86194 3.57369 0.97341 0.86255 2.88526 0.72289 0.86255 4.15695 -0.62759 
0.86644 3.06763 -0.76322 0.86644 3.06763 0.85851 0.86644 3.97458 -0.76322 
0.86644 3.97458 0.85851 0.86859 3.21065 -0.8289 0.86859 3.21065 0.9242 
0.86859 3.83156 -0.8289 0.86859 3.83156 0.9242 0.87125 3.41609 -0.87736 
0.87125 3.41609 0.97266 0.87125 3.62612 -0.87736 0.87125 3.62612 0.97266 
0.87555 4.34549 -0.38846 0.8756 2.79698 0.63541 0.8756 4.24524 -0.54012 
0.88073 2.73554 0.55401 0.88073 4.30667 -0.45871 0.88159 3.36395 -0.87399 
0.88159 3.36395 0.96929 0.88159 3.67826 -0.87399 0.88159 3.67826 0.96929 
0.88286 3.1607 -0.81556 0.88286 3.1607 0.91086 0.88286 3.88151 -0.81556 
0.88286 3.88151 0.91086 0.88492 3.02405 -0.7457 0.88492 3.02405 0.841 
0.88492 4.01816 -0.7457 0.89044 2.92405 0.77142 0.89044 4.11817 -0.67612 
0.89294 3.31226 -0.86801 0.89294 3.31226 0.96331 0.89294 3.72995 -0.86801 
0.89294 3.72995 0.96331 0.89783 3.11203 -0.79972 0.89783 3.11203 0.89502 
0.89783 3.93018 -0.79972 0.89783 3.93018 0.89502 0.89906 2.83034 0.68722 
0.89906 4.21187 -0.59192 0.89949 3.52111 -0.8939 0.89949 3.52111 0.98919 
0.90526 3.26116 -0.85943 0.90526 3.26116 0.95472 0.90526 3.78105 -0.85943 
0.90526 3.78105 0.95472 0.90795 3.46848 -0.89541 0.90795 3.46848 0.99071 
0.90795 3.57373 -0.89541 0.90795 3.57373 0.99071 0.90862 2.70624 0.52573 
0.90862 4.33598 -0.43043 0.91494 2.74794 0.59436 0.91494 4.29427 -0.49906 
0.91563 3.06748 -0.78382 0.91563 3.06748 0.87912 0.91563 3.97473 -0.78382 
0.91563 3.97473 0.87912 0.9176 3.41579 -0.89431 0.9176 3.41579 0.98961 
0.9176 3.62642 -0.89431 0.9176 3.62642 0.98961 0.91852 3.2108 -0.84827 
0.91852 3.2108 0.94357 0.91852 3.83141 -0.84827 0.91852 3.83141 0.94357 
0.91876 2.96404 -0.71968 0.91876 2.96404 0.81498 0.91876 4.07817 -0.71968 
0.92597 2.86718 0.7376 0.92597 4.17503 -0.6423 0.92816 3.36366 -0.89055 
0.92816 3.36366 0.98584 0.92816 3.67855 -0.89055 0.92816 3.67855 0.98584 
0.93268 3.16132 -0.83458 0.93268 3.16132 0.92987 0.93268 3.88089 -0.83458 
0.93268 3.88089 0.92987 0.93747 2.7793 0.64796 0.93747 4.26291 -0.55266 
0.93813 4.36387 -0.40045 0.94045 3.31084 -0.88413 0.94045 3.31084 0.97943 
0.94045 3.73137 -0.88413 0.94045 3.73137 0.97943 0.94266 2.71815 0.56629 
0.94266 4.32406 -0.47099 0.9461 3.52111 -0.90929 0.9461 3.52111 1.00459 
0.94771 3.11286 -0.81838 0.94771 3.11286 0.91367 0.94771 3.92935 -0.81838 
0.94771 3.92935 0.91367 0.94894 3.0066 -0.76022 0.94894 3.0066 0.85552 
0.94894 4.03562 -0.76022 0.953 3.25982 -0.87508 0.953 3.25982 0.97037 
0.953 3.7824 -0.87508 0.953 3.7824 0.97037 0.95432 2.90705 0.78479 
0.95432 4.13516 -0.68949 0.95501 3.46836 -0.9105 0.95501 3.46836 1.0058 
0.95501 3.57386 -0.9105 0.95501 3.57386 1.0058 0.96376 2.81374 0.69981 
0.96376 4.22847 -0.60451 0.96473 3.41576 -0.90896 0.96473 3.41576 1.00426 
0.96473 3.62645 -0.90896 0.96473 3.62645 1.00426 0.96664 3.20933 -0.86341 
0.96664 3.20933 0.95871 0.96664 3.83289 -0.86341 0.96664 3.83289 0.95871 
0.9721 4.35225 -0.44159 0.97633 3.36262 -0.90485 0.97633 3.36262 1.00015 
0.97633 3.67959 -0.90485 0.97633 3.67959 1.00015 0.97756 2.73243 0.60533 
0.97756 4.30978 -0.51003 0.98031 3.05093 -0.79696 0.98031 3.05093 0.89226 
0.98031 3.99129 -0.79696 0.98031 3.99129 0.89226 0.98103 3.15998 -0.84922 
0.98103 3.15998 0.94452 0.98103 3.88223 -0.84922 0.98103 3.88223 0.94452 
0.98376 2.94804 -0.73195 0.98376 2.94804 0.82725 0.98376 4.09418 -0.73195 
0.9887 3.30996 -0.8979 0.9887 3.30996 0.9932 0.9887 3.73225 -0.8979 
0.9887 3.73225 0.9932 0.99132 2.85183 0.74909 0.99132 4.19038 -0.65379 
0.9934 3.52111 -0.92238 0.9934 3.52111 1.01768 1.00173 3.25893 -0.88841 
1.00173 3.25893 0.98371 1.00173 3.78329 -0.88841 1.00173 3.78329 0.98371 
1.00223 4.37851 -0.41064 1.0025 3.46832 -0.92318 1.0025 3.46832 1.01848 
1.0025 3.5739 -0.92318 1.0025 3.5739 1.01848 1.00311 2.76471 0.65875 
1.00311 4.27751 -0.56345 1.00687 2.70387 0.57627 1.00687 4.33835 -0.48097 
1.01363 3.41515 -0.92145 1.01363 3.41515 1.01675 1.01363 3.62706 -0.92145 
1.01363 3.62706 1.01675 1.01429 2.99151 -0.77101 1.01429 2.99151 0.86631 
1.01429 4.0507 -0.77101 1.01544 3.20865 -0.87623 1.01544 3.20865 0.97153 
1.01544 3.83357 -0.87623 1.01544 3.83357 0.97153 1.01851 3.10495 -0.83516 
1.01851 3.10495 0.93045 1.01851 3.93726 -0.83516 1.01851 3.93726 0.93045 
1.01948 2.89285 0.79481 1.01948 4.14936 -0.69951 1.02544 3.36204 -0.91682 
1.02544 3.36204 1.01212 1.02544 3.68018 -0.91682 1.02544 3.68018 1.01212 
1.02972 2.80042 0.70939 1.02972 4.24179 -0.61409 1.03675 4.36485 -0.45059 
1.03758 3.3096 -0.9093 1.03758 3.3096 1.00459 1.03758 3.73261 -0.9093 
1.03758 3.73261 1.00459 1.04129 2.7203 0.61391 1.04129 3.52111 -0.93314 
1.04129 3.52111 1.02843 1.04129 4.32191 -0.51861 1.04946 2.93494 0.83598 
1.04946 4.10727 -0.74068 1.0508 3.25865 -0.89928 1.0508 3.25865 0.99458 
1.0508 3.78356 -0.89928 1.0508 3.78356 0.99458 1.05185 3.044 -0.81161 
1.05185 3.044 0.90691 1.05185 3.99821 -0.81161 1.05193 3.46788 -0.93375 
1.05193 3.46788 1.02905 1.05193 3.57433 -0.93375 1.05193 3.57433 1.02905 
1.05254 3.15311 -0.86382 1.05254 3.15311 0.95912 1.05254 3.8891 -0.86382 
1.05254 3.8891 0.95912 1.05727 2.83941 0.75702 1.05727 4.2028 -0.66172 
1.0631 3.41482 -0.93147 1.0631 3.41482 1.02677 1.0631 3.62739 -0.93147 
1.0631 3.62739 1.02677 1.06733 2.75393 0.6664 1.06733 4.28829 -0.5711 
1.07107 2.69329 0.58374 1.07107 4.34892 -0.48844 1.07479 3.36207 -0.92631 
1.07479 3.36207 1.02161 1.07479 3.68015 -0.92631 1.07479 3.68015 1.02161 
1.08563 2.8815 0.80143 1.08563 4.16071 -0.70613 1.08681 2.98527 -0.78332 
1.08681 2.98527 0.87861 1.08681 4.05694 -0.78332 1.08695 3.30978 -0.91828 
1.08695 3.30978 1.01357 1.08695 3.73243 -0.91828 1.08695 3.73243 1.01357 
1.08781 3.20312 -0.88873 1.08781 3.20312 0.98403 1.08781 3.83909 -0.88873 
1.08781 3.83909 0.98403 1.08965 3.52111 -0.94153 1.08965 3.52111 1.03683 
1.09049 3.09927 -0.84721 1.09049 3.09927 0.9425 1.09049 3.94294 -0.84721 
1.09049 3.94294 0.9425 1.09465 2.79121 0.71635 1.09465 4.251 -0.62106 
1.10044 3.46785 -0.94164 1.10044 3.46785 1.03693 1.10044 3.57436 -0.94164 
1.10044 3.57436 1.03693 1.10147 4.37395 -0.45678 1.10586 2.71159 0.62006 
1.10586 4.33062 -0.52476 1.11191 3.41454 -0.93884 1.11191 3.41454 1.03413 
1.11191 3.62767 -0.93884 1.11191 3.62767 1.03413 1.12256 2.93003 0.84619 
1.12256 4.11218 -0.7509 1.1226 2.8315 0.76284 1.1226 4.21072 -0.66754 
1.12371 3.25394 -0.90939 1.12371 3.25394 1.00469 1.12371 3.78827 -0.90939 
1.12371 3.78827 1.00469 1.12375 3.36182 -0.93314 1.12375 3.36182 1.02843 
1.12375 3.6804 -0.93314 1.12375 3.6804 1.02843 1.12501 3.03929 -0.82152 
1.12501 3.03929 0.91682 1.12501 4.00292 -0.82152 1.12549 3.14848 -0.87368 
1.12549 3.14848 0.96898 1.12549 3.89373 -0.87368 1.12549 3.89373 0.96898 
1.13279 2.7466 0.67168 1.13279 4.29561 -0.57638 1.13619 4.35606 -0.49347 
1.13837 3.52111 -0.94754 1.13837 3.52111 1.04283 1.14957 3.46774 -0.94714 
1.14957 3.46774 1.04244 1.14957 3.57447 -0.94714 1.14957 3.57447 1.04244 
1.16013 2.98194 -0.79109 1.16013 2.98194 0.88639 1.16013 4.06027 -0.79109 
1.16019 2.78518 0.72041 1.16019 4.25703 -0.62511 1.16079 2.87596 0.80796 
1.16079 4.16625 -0.71266 1.16098 3.19932 -0.89616 1.16098 3.19932 0.99145 
1.16098 3.84289 -0.89616 1.16098 3.84289 0.99145 1.16102 3.41453 -0.9438 
1.16102 3.41453 1.03909 1.16102 3.62768 -0.9438 1.16102 3.62768 1.03909 
1.16146 3.30798 -0.9265 1.16146 3.30798 1.0218 1.16146 3.73423 -0.9265 
1.16146 3.73423 1.0218 1.16324 3.09585 -0.85446 1.16324 3.09585 0.94976 
1.16324 3.94637 -0.85446 1.16324 3.94637 0.94976 1.16677 4.37938 -0.4608 
1.17098 2.70636 0.62376 1.17098 4.33585 -0.52847 1.18732 3.52111 -0.95115 
1.18732 3.52111 1.04644 1.19815 2.92629 0.8506 1.19815 4.11592 -0.75531 
1.19815 3.03694 -0.82649 1.19815 3.03694 0.92179 1.19815 4.00527 -0.82649 
1.19818 2.82776 0.76724 1.19818 4.21446 -0.67194 1.19819 2.74281 0.67438 
1.19819 4.2994 -0.57909 1.1986 3.25273 -0.91492 1.1986 3.25273 1.01022 
1.1986 3.78948 -0.91492 1.1986 3.78948 1.01022 1.1986 3.14616 -0.87863 
1.1986 3.14616 0.97392 1.1986 3.89605 -0.87863 1.1986 3.89605 0.97392 
1.19862 3.36061 -0.93866 1.19862 3.36061 1.03396 1.19862 3.6816 -0.93866 
1.19862 3.6816 1.03396 1.19862 3.4677 -0.95021 1.19862 3.4677 1.04551 
1.19862 3.57451 -0.95021 1.19862 3.57451 1.04551 1.20153 4.35968 -0.49602 
1.23638 2.70461 0.625 1.23638 2.78304 0.72237 1.23638 2.87411 0.81014 
1.23638 2.98037 -0.79354 1.23638 2.98037 0.88884 1.23638 3.0947 -0.85689 
1.23638 3.0947 0.95218 1.23638 3.1984 -0.89885 1.23638 3.1984 0.99415 
1.23638 3.30738 -0.92924 1.23638 3.30738 1.02454 1.23638 3.41423 -0.94662 
1.23638 3.41423 1.04192 1.23638 3.52111 -0.95235 1.23638 3.52111 1.04765 
1.23638 3.62798 -0.94662 1.23638 3.62798 1.04192 1.23638 3.73483 -0.92924 
1.23638 3.73483 1.02454 1.23638 3.84381 -0.89885 1.23638 3.84381 0.99415 
1.23638 3.94751 -0.85689 1.23638 3.94751 0.95218 1.23638 4.06184 -0.79354 
1.23638 4.1681 -0.71484 1.23638 4.25918 -0.62708 1.23638 4.3376 -0.5297 
1.23638 4.38147 -0.46204 1.27124 4.35968 -0.49602 1.27414 3.4677 -0.95021 
1.27414 3.4677 1.04551 1.27414 3.57451 -0.95021 1.27414 3.57451 1.04551 
1.27415 3.36061 -0.93866 1.27415 3.36061 1.03396 1.27415 3.6816 -0.93866 
1.27415 3.6816 1.03396 1.27417 3.14616 -0.87863 1.27417 3.14616 0.97392 
1.27417 3.89605 -0.87863 1.27417 3.89605 0.97392 1.27417 3.25273 -0.91492 
1.27417 3.25273 1.01022 1.27417 3.78948 -0.91492 1.27417 3.78948 1.01022 
1.27458 2.74281 0.67438 1.27458 4.2994 -0.57909 1.27458 2.82776 0.76724 
1.27458 4.21446 -0.67194 1.27462 3.03694 -0.82649 1.27462 3.03694 0.92179 
1.27462 4.00527 -0.82649 1.27462 2.92629 0.8506 1.27462 4.11592 -0.75531 
1.28545 3.52111 -0.95115 1.28545 3.52111 1.04644 1.30179 2.70636 0.62376 
1.30179 4.33585 -0.52847 1.30599 4.37938 -0.4608 1.30953 3.09585 -0.85446 
1.30953 3.09585 0.94976 1.30953 3.94637 -0.85446 1.30953 3.94637 0.94976 
1.31131 3.30798 -0.9265 1.31131 3.30798 1.0218 1.31131 3.73423 -0.9265 
1.31131 3.73423 1.0218 1.31174 3.41453 -0.9438 1.31174 3.41453 1.03909 
1.31174 3.62768 -0.9438 1.31174 3.62768 1.03909 1.31178 3.19932 -0.89616 
1.31178 3.19932 0.99145 1.31178 3.84289 -0.89616 1.31178 3.84289 0.99145 
1.31198 2.87596 0.80796 1.31198 4.16625 -0.71266 1.31258 2.78518 0.72041 
1.31258 4.25703 -0.62511 1.31263 2.98194 -0.79109 1.31263 2.98194 0.88639 
1.31263 4.06027 -0.79109 1.3232 3.46774 -0.94714 1.3232 3.46774 1.04244 
1.3232 3.57447 -0.94714 1.3232 3.57447 1.04244 1.3344 3.52111 -0.94754 
1.3344 3.52111 1.04283 1.33658 4.35606 -0.49347 1.33998 2.7466 0.67168 
1.33998 4.29561 -0.57638 1.34727 3.14848 -0.87368 1.34727 3.14848 0.96898 
1.34727 3.89373 -0.87368 1.34727 3.89373 0.96898 1.34776 3.03929 -0.82152 
1.34776 3.03929 0.91682 1.34776 4.00292 -0.82152 1.34902 3.36182 -0.93314 
1.34902 3.36182 1.02843 1.34902 3.6804 -0.93314 1.34902 3.6804 1.02843 
1.34905 3.25394 -0.90939 1.34905 3.25394 1.00469 1.34905 3.78827 -0.90939 
1.34905 3.78827 1.00469 1.35016 2.8315 0.76284 1.35016 4.21072 -0.66754 
1.35021 2.93003 0.84619 1.35021 4.11218 -0.7509 1.36086 3.41454 -0.93884 
1.36086 3.41454 1.03413 1.36086 3.62767 -0.93884 1.36086 3.62767 1.03413 
1.36691 2.71159 0.62006 1.36691 4.33062 -0.52476 1.37129 4.37395 -0.45678 
1.37233 3.46785 -0.94164 1.37233 3.46785 1.03693 1.37233 3.57436 -0.94164 
1.37233 3.57436 1.03693 1.37812 2.79121 0.71635 1.37812 4.251 -0.62106 
1.38228 3.09927 -0.84721 1.38228 3.09927 0.9425 1.38228 3.94294 -0.84721 
1.38228 3.94294 0.9425 1.38311 3.52111 -0.94153 1.38311 3.52111 1.03683 
1.38496 3.20312 -0.88873 1.38496 3.20312 0.98403 1.38496 3.83909 -0.88873 
1.38496 3.83909 0.98403 1.38581 3.30978 -0.91828 1.38581 3.30978 1.01357 
1.38581 3.73243 -0.91828 1.38581 3.73243 1.01357 1.38596 2.98527 -0.78332 
1.38596 2.98527 0.87861 1.38596 4.05694 -0.78332 1.38714 2.8815 0.80143 
1.38714 4.16071 -0.70613 1.39798 3.36207 -0.92631 1.39798 3.36207 1.02161 
1.39798 3.68015 -0.92631 1.39798 3.68015 1.02161 1.4017 2.69329 0.58374 
1.4017 4.34892 -0.48844 1.40544 2.75393 0.6664 1.40544 4.28829 -0.5711 
1.40563 4.38923 -0.41895 1.40966 3.41482 -0.93147 1.40966 3.41482 1.02677 
1.40966 3.62739 -0.93147 1.40966 3.62739 1.02677 1.4155 2.83941 0.75702 
1.4155 4.2028 -0.66172 1.42023 3.15311 -0.86382 1.42023 3.15311 0.95912 
1.42023 3.8891 -0.86382 1.42023 3.8891 0.95912 1.42084 3.46788 -0.93375 
1.42084 3.46788 1.02905 1.42084 3.57433 -0.93375 1.42084 3.57433 1.02905 
1.42092 3.044 -0.81161 1.42092 3.044 0.90691 1.42092 3.99821 -0.81161 
1.42092 3.99821 0.90691 1.42197 3.25865 -0.89928 1.42197 3.25865 0.99458 
1.42197 3.78356 -0.89928 1.42197 3.78356 0.99458 1.42331 2.93494 0.83598 
1.42331 4.10727 -0.74068 1.43147 2.7203 0.61391 1.43147 3.52111 -0.93314 
1.43147 3.52111 1.02843 1.43147 4.32191 -0.51861 1.43519 3.3096 -0.9093 
1.43519 3.3096 1.00459 1.43519 3.73261 -0.9093 1.43519 3.73261 1.00459 
1.43601 4.36485 -0.45059 1.44305 2.80042 0.70939 1.44305 4.24179 -0.61409 
1.44733 3.36204 -0.91682 1.44733 3.36204 1.01212 1.44733 3.68018 -0.91682 
1.44733 3.68018 1.01212 1.45329 2.89285 0.79481 1.45329 4.14936 -0.69951 
1.45425 3.10495 -0.83516 1.45425 3.10495 0.93045 1.45425 3.93726 -0.83516 
1.45425 3.93726 0.93045 1.45733 3.20865 -0.87623 1.45733 3.20865 0.97153 
1.45733 3.83357 -0.87623 1.45733 3.83357 0.97153 1.45848 2.99151 -0.77101 
1.45848 2.99151 0.86631 1.45848 4.0507 -0.77101 1.45913 3.41515 -0.92145 
1.45913 3.41515 1.01675 1.45913 3.62706 -0.92145 1.45913 3.62706 1.01675 
1.4659 2.70387 0.57627 1.4659 4.33835 -0.48097 1.46966 2.76471 0.65875 
1.46966 4.27751 -0.56345 1.47027 3.46832 -0.92318 1.47027 3.46832 1.01848 
1.47027 3.5739 -0.92318 1.47027 3.5739 1.01848 1.47054 4.37851 -0.41064 
1.47103 3.25893 -0.88841 1.47103 3.25893 0.98371 1.47103 3.78329 -0.88841 
1.47103 3.78329 0.98371 1.47936 3.52111 -0.92238 1.47936 3.52111 1.01768 
1.48145 2.85183 0.74909 1.48145 4.19038 -0.65379 1.48407 3.30996 -0.8979 
1.48407 3.30996 0.9932 1.48407 3.73225 -0.8979 1.48407 3.73225 0.9932 
1.48901 2.94804 -0.73195 1.48901 2.94804 0.82725 1.48901 4.09418 -0.73195 
1.49174 3.15998 -0.84922 1.49174 3.15998 0.94452 1.49174 3.88223 -0.84922 
1.49174 3.88223 0.94452 1.49245 3.05093 -0.79696 1.49245 3.05093 0.89226 
1.49245 3.99129 -0.79696 1.49245 3.99129 0.89226 1.4952 2.73243 0.60533 
1.4952 4.30978 -0.51003 1.49644 3.36262 -0.90485 1.49644 3.36262 1.00015 
1.49644 3.67959 -0.90485 1.49644 3.67959 1.00015 1.50066 4.35225 -0.44159 
1.50613 3.20933 -0.86341 1.50613 3.20933 0.95871 1.50613 3.83289 -0.86341 
1.50613 3.83289 0.95871 1.50803 3.41576 -0.90896 1.50803 3.41576 1.00426 
1.50803 3.62645 -0.90896 1.50803 3.62645 1.00426 1.50901 2.81374 0.69981 
1.50901 4.22847 -0.60451 1.51775 3.46836 -0.9105 1.51775 3.46836 1.0058 
1.51775 3.57386 -0.9105 1.51775 3.57386 1.0058 1.51845 2.90705 0.78479 
1.51845 4.13516 -0.68949 1.51977 3.25982 -0.87508 1.51977 3.25982 0.97037 
1.51977 3.7824 -0.87508 1.51977 3.7824 0.97037 1.52383 3.0066 -0.76022 
1.52383 3.0066 0.85552 1.52383 4.03562 -0.76022 1.52506 3.11286 -0.81838 
1.52506 3.11286 0.91367 1.52506 3.92935 -0.81838 1.52506 3.92935 0.91367 
1.52667 3.52111 -0.90929 1.52667 3.52111 1.00459 1.53011 2.71815 0.56629 
1.53011 4.32406 -0.47099 1.53232 3.31084 -0.88413 1.53232 3.31084 0.97943 
1.53232 3.73137 -0.88413 1.53232 3.73137 0.97943 1.53464 4.36387 -0.40045 
1.53529 2.7793 0.64796 1.53529 4.26291 -0.55266 1.54008 3.16132 -0.83458 
1.54008 3.16132 0.92987 1.54008 3.88089 -0.83458 1.54008 3.88089 0.92987 
1.54461 3.36366 -0.89055 1.54461 3.36366 0.98584 1.54461 3.67855 -0.89055 
1.54461 3.67855 0.98584 1.54679 2.86718 0.7376 1.54679 4.17503 -0.6423 
1.55401 2.96404 -0.71968 1.55401 2.96404 0.81498 1.55401 4.07817 -0.71968 
1.55425 3.2108 -0.84827 1.55425 3.2108 0.94357 1.55425 3.83141 -0.84827 
1.55425 3.83141 0.94357 1.55516 3.41579 -0.89431 1.55516 3.41579 0.98961 
1.55516 3.62642 -0.89431 1.55516 3.62642 0.98961 1.55714 3.06748 -0.78382 
1.55714 3.06748 0.87912 1.55714 3.97473 -0.78382 1.55714 3.97473 0.87912 
1.55782 2.74794 0.59436 1.55782 4.29427 -0.49906 1.56415 2.70624 0.52573 
1.56415 4.33598 -0.43043 1.56482 3.46848 -0.89541 1.56482 3.46848 0.99071 
1.56482 3.57373 -0.89541 1.56482 3.57373 0.99071 1.56751 3.26116 -0.85943 
1.56751 3.26116 0.95472 1.56751 3.78105 -0.85943 1.56751 3.78105 0.95472 
1.57327 3.52111 -0.8939 1.57327 3.52111 0.98919 1.5737 2.83034 0.68722 
1.5737 4.21187 -0.59192 1.57494 3.11203 -0.79972 1.57494 3.11203 0.89502 
1.57494 3.93018 -0.79972 1.57494 3.93018 0.89502 1.57983 3.31226 -0.86801 
1.57983 3.31226 0.96331 1.57983 3.72995 -0.86801 1.57983 3.72995 0.96331 
1.58233 2.92405 0.77142 1.58233 4.11817 -0.67612 1.58785 3.02405 -0.7457 
1.58785 3.02405 0.841 1.58785 4.01816 -0.7457 1.58785 4.01816 0.841 
1.58991 3.1607 -0.81556 1.58991 3.1607 0.91086 1.58991 3.88151 -0.81556 
1.58991 3.88151 0.91086 1.59118 3.36395 -0.87399 1.59118 3.36395 0.96929 
1.59118 3.67826 -0.87399 1.59118 3.67826 0.96929 1.59204 2.73554 0.55401 
1.59717 2.79698 0.63541 1.59717 4.24524 -0.54012 1.60152 3.41609 -0.87736 
1.60152 3.41609 0.97266 1.60152 3.62612 -0.87736 1.60152 3.62612 0.97266 
1.60418 3.21065 -0.8289 1.60418 3.21065 0.9242 1.60418 3.83156 -0.8289 
1.60418 3.83156 0.9242 1.60633 3.06763 -0.76322 1.60633 3.06763 0.85851 
1.60633 3.97458 -0.76322 1.60633 3.97458 0.85851 1.61022 2.88526 0.72289 
1.61022 4.15695 -0.62759 1.61082 3.46852 -0.87811 1.61082 3.46852 0.97341 
1.61082 3.57369 -0.87811 1.61082 3.57369 0.97341 1.61706 2.98275 0.79949 
1.61706 4.05946 -0.70419 1.61736 3.2612 -0.83965 1.61736 3.2612 0.93495 
1.61736 3.78101 -0.83965 1.61736 3.78101 0.93495 1.61907 2.76676 0.58105 
1.61907 3.52111 -0.87623 1.61907 3.52111 0.97153 1.62386 3.11236 -0.77866 
1.62386 3.11236 0.87396 1.62386 3.92985 -0.77866 1.62386 3.92985 0.87396 
1.6254 2.72545 0.51198 1.63038 3.31387 -0.84779 1.63038 3.31387 0.94309 
1.63038 3.72835 -0.84779 1.63038 3.72835 0.94309 1.63493 2.85038 0.67318 
1.63493 4.19183 -0.57788 1.63635 3.02514 0.81839 1.63635 4.01708 -0.72309 
1.63635 4.01708 0.81839 1.63903 3.16136 -0.79405 1.63903 3.16136 0.88935 
1.63903 3.88085 -0.79405 1.63903 3.88085 0.88935 1.6416 3.36572 -0.85327 
1.6416 3.36572 0.94857 1.6416 3.67649 -0.85327 1.6416 3.67649 0.94857 
1.64463 2.94376 0.75476 1.64463 4.09846 -0.65946 1.65194 3.41828 -0.85609 
1.65194 3.41828 0.95139 1.65194 3.62393 -0.85609 1.65194 3.62393 0.95139 
1.65264 2.75629 0.53937 1.65306 3.21139 -0.80702 1.65306 3.21139 0.90232 
1.65306 3.83082 -0.80702 1.65306 3.83082 0.90232 1.65468 3.06902 0.83546 
1.65468 3.97319 -0.74017 1.65468 3.97319 0.83546 1.65761 2.7179 0.46887 
1.65795 2.81805 0.62036 1.66108 3.47083 -0.85629 1.66108 3.47083 0.95159 
1.66108 3.57138 -0.85629 1.66108 3.57138 0.95159 1.66394 3.52111 -0.85634 
1.66394 3.52111 0.95164 1.6647 2.98502 0.77508 1.6647 4.05719 -0.67978 
1.66706 3.26335 -0.81727 1.66706 3.26335 0.91257 1.66706 3.77886 -0.81727 
1.66706 3.77886 0.91257 1.67046 2.90723 0.70699 1.67046 4.13498 -0.6117 
1.67167 3.11385 0.85056 1.67167 3.92837 -0.75526 1.67167 3.92837 0.85056 
1.67867 2.78881 0.56546 1.67976 3.31609 -0.82492 1.67976 3.31609 0.92022 
1.67976 3.72612 -0.82492 1.67976 3.72612 0.92022 1.6837 3.02764 0.79357 
1.6837 4.01457 -0.69827 1.6837 4.01457 0.79357 1.68497 2.7481 0.49623 
1.68674 3.16308 0.86557 1.68674 3.87913 -0.77027 1.68674 3.87913 0.86557 
1.69109 3.36822 -0.82977 1.69109 3.36822 0.92507 1.69109 3.67399 -0.82977 
1.69109 3.67399 0.92507 1.6917 2.94668 0.72788 1.6917 4.09553 -0.63259 
1.69443 2.87334 0.65641 1.70072 2.72545 0.43666 1.70111 3.42079 -0.83211 
1.70111 3.42079 0.9274 1.70111 3.62142 -0.83211 1.70111 3.62142 0.9274 
1.70156 3.0715 0.81018 1.70156 3.97071 -0.71489 1.70156 3.97071 0.81018 
1.70192 3.21405 0.8777 1.70192 3.82817 -0.7824 1.70192 3.82817 0.8777 
1.70504 3.47088 -0.8343 1.70504 3.47088 0.9296 1.70504 3.57133 -0.8343 
1.70504 3.57133 0.9296 1.70778 3.52111 -0.83427 1.70778 3.52111 0.92957 
1.71125 2.78015 0.52251 1.71161 2.98829 0.74784 1.71161 4.05392 -0.65254 
1.71574 3.26624 -0.79215 1.71574 3.26624 0.88745 1.71574 3.77598 -0.79215 
1.71574 3.77598 0.88745 1.71643 2.84221 0.60322 1.71651 2.91157 0.67848 
1.71826 3.11649 0.82488 1.71826 3.92572 -0.72958 1.71826 3.92572 0.82488 
1.72783 3.31892 -0.79946 1.72783 3.31892 0.89476 1.72783 3.72329 -0.79946 
1.72783 3.72329 0.89476 1.72811 2.75629 0.4639 1.7306 3.03147 0.76599 
1.7306 4.01074 -0.67069 1.7306 4.01074 0.76599 1.73456 3.16653 0.83891 
1.73456 3.87568 -0.74361 1.73456 3.87568 0.83891 1.73638 2.814 0.54765 
1.73743 2.95129 0.69901 1.73895 3.37122 -0.8038 1.73895 3.37122 0.89909 
1.73895 3.671 -0.8038 1.73895 3.671 0.89909 1.73945 2.87907 0.62619 
1.74274 2.73554 0.40331 1.74415 3.42089 -0.808 1.74415 3.42089 0.9033 
1.74415 3.62133 -0.808 1.74415 3.62133 0.9033 1.74807 3.47105 -0.81006 
1.74807 3.47105 0.90536 1.74807 3.57116 -0.81006 1.74807 3.57116 0.90536 
1.74826 3.07565 0.78219 1.74826 3.96656 -0.68689 1.74826 3.96656 0.78219 
1.74939 3.21762 0.85059 1.74939 3.82459 -0.7553 1.74939 3.82459 0.85059 
1.75049 3.52111 -0.81008 1.75049 3.52111 0.90538 1.75419 2.78881 0.48994 
1.75739 2.99336 0.71849 1.76032 2.84955 0.57158 1.76134 2.9177 0.64792 
1.7627 3.26961 0.8599 1.7627 3.7726 -0.7646 1.7627 3.7726 0.8599 
1.76348 3.12028 0.79699 1.76348 3.92193 -0.70169 1.76348 3.92193 0.79699 
1.76979 2.76676 0.43033 1.77444 3.32235 0.86679 1.77444 3.71986 -0.77149 
1.77444 3.71986 0.86679 1.77602 3.03676 0.73627 1.77958 3.17059 0.81059 
1.77958 3.87162 -0.71529 1.77958 3.87162 0.81059 1.78088 3.3716 -0.77768 
1.78088 3.3716 0.87298 1.78088 3.67061 -0.77768 1.78088 3.67061 0.87298 
1.78168 2.95758 0.66821 1.78298 2.88671 0.59425 1.78595 3.42123 -0.78181 
1.78595 3.42123 0.87711 1.78595 3.62098 -0.78181 1.78595 3.62098 0.87711 
1.78964 3.4711 -0.78386 1.78964 3.4711 0.87915 1.78964 3.57111 -0.78386 
1.78964 3.57111 0.87915 1.79195 2.84221 0.5277 1.79195 3.52111 -0.78382 
1.79195 3.52111 0.87912 1.79229 3.08045 0.75249 1.79434 3.2222 0.82182 
1.79434 3.82001 -0.72652 1.79434 3.82001 0.82182 1.80141 3.00001 0.68733 
1.80434 2.92541 0.6156 1.8072 3.12521 0.76698 1.8074 3.27441 0.83064 
1.8074 3.7678 -0.73535 1.8074 3.7678 0.83064 1.80909 2.81805 0.46921 
1.81493 2.87907 0.55072 1.81558 3.32252 0.83828 1.81558 3.71969 -0.74298 
1.81558 3.71969 0.83828 1.81884 3.04255 0.70471 1.82202 3.37185 0.84436 
1.82202 3.67036 -0.74907 1.82202 3.67036 0.84436 1.82332 3.17591 0.78 
1.82432 2.96554 0.63559 1.8272 3.4218 0.84832 1.8272 3.62041 -0.75302 
1.8272 3.62041 0.84832 1.83088 3.47174 -0.75493 1.83088 3.47174 0.85023 
1.83088 3.57047 -0.75493 1.83088 3.57047 0.85023 1.83208 3.52111 -0.75556 
1.83208 3.52111 0.85086 1.83492 3.0865 0.72061 1.83666 2.9177 0.5726 
1.83769 3.22764 0.79082 1.84289 3.007 0.65415 1.84515 2.87334 0.50569 
1.84722 3.27511 0.80022 1.84722 3.7671 -0.70492 1.84722 3.7671 0.80022 
1.8493 3.13126 0.73493 1.85527 3.32319 0.80779 1.85527 3.71902 -0.71249 
1.85527 3.71902 0.80779 1.85695 2.95758 0.59294 1.86 3.04971 0.67126 
1.86191 3.37272 0.81361 1.86191 3.66949 -0.71832 1.86191 3.66949 0.81361 
1.86515 3.18223 0.74752 1.86696 3.42262 0.8175 1.86696 3.61959 -0.72221 
1.86696 3.61959 0.8175 1.86721 2.91157 0.52778 1.86964 3.4718 0.82002 
1.86964 3.57041 -0.72472 1.86964 3.57041 0.82002 1.87078 3.52111 -0.72536 
1.87078 3.52111 0.82066 1.8756 3.09355 0.68687 1.87607 3.00001 0.61268 
1.87617 3.22886 0.75847 1.88569 3.27643 0.76774 1.88774 2.95129 0.54869 
1.88967 3.13842 0.70093 1.89341 3.32436 0.77539 1.89344 3.04255 0.63011 
1.90002 3.37397 0.78109 1.90002 3.66825 -0.68579 1.90002 3.66825 0.78109 
1.90216 3.18422 0.71342 1.90433 3.42273 0.78532 1.90433 3.61948 -0.69003 
1.90433 3.61948 0.78532 1.90704 3.47198 0.78778 1.90704 3.57023 -0.69249 
1.90704 3.57023 0.78778 1.90723 2.99336 0.56865 1.90794 3.52111 0.7886 
1.90934 3.0865 0.64618 1.91304 3.23082 0.72431 1.9223 3.27813 0.73356 
1.92367 3.13126 0.66057 1.92501 3.03676 0.58729 1.9299 3.32602 0.74117 
1.93584 3.37438 0.7471 1.93625 3.18223 0.67642 1.94009 3.42309 0.75135 
1.94122 3.08045 0.60355 1.94264 3.47204 0.7539 1.94264 3.57017 0.7539 
1.94349 3.52111 0.75476 1.9472 3.22886 0.68744 1.95473 3.03147 0.54186 
1.95572 3.12521 0.61846 1.95648 3.27643 0.69695 1.96412 3.32436 0.70468 
1.96874 3.17591 0.63459 1.96983 3.37397 0.71128 1.97092 3.07565 0.55953 
1.97406 3.42273 0.7156 1.97652 3.47198 0.71831 1.97734 3.52111 0.71921 
1.97956 3.22764 0.64895 1.98573 3.12028 0.57474 1.98896 3.27511 0.65849 
1.99652 3.32319 0.66654 1.99932 3.17059 0.59084 2.00235 3.37272 0.67317 
2.00624 3.42262 0.67822 2.01055 3.2222 0.6056 2.01938 3.27441 0.61867 
2.02701 3.32252 0.62685 2.02764 3.16653 0.54583 2.0331 3.37185 0.63328 
2.03933 3.21762 0.56066 2.04863 3.26961 0.57396 2.05552 3.32235 0.58571 
2.07618 3.26624 0.52701 1.57108 2.92383 -0.70449 1.59507 2.92132 -0.75366 
1.5974 2.97389 -0.74364 1.61711 2.87106 -0.80062 1.61917 2.92122 -0.7967 
1.62338 2.97089 -0.7915 1.62771 3.02319 -0.78038 1.63503 3.07587 -0.76829 
1.64332 2.87101 -0.84219 1.64335 2.821 -0.8445 1.64536 2.92088 -0.8385 
1.64949 2.97051 -0.83343 1.65568 3.01976 -0.82699 1.66257 3.0725 -0.81525 
1.67161 2.821 -0.88463 1.67188 3.12449 -0.80194 1.67224 2.77164 -0.88343 
1.67224 2.87037 -0.88343 1.67415 2.7217 -0.87975 1.67415 2.92031 -0.87975 
1.67811 2.97026 -0.87457 1.68356 3.17558 -0.78711 1.68419 3.01959 -0.86813 
1.69183 3.0677 -0.85995 1.70065 3.11991 -0.84689 1.70181 2.821 -0.92333 
1.70245 2.7717 -0.92219 1.70245 2.87031 -0.92219 1.70497 2.72252 -0.91951 
1.70497 2.91949 -0.91951 1.70886 2.67262 -0.91446 1.70886 2.96939 -0.91446 
1.71188 3.17152 -0.83213 1.71469 3.01892 -0.90782 1.72225 3.067 -0.89977 
1.72548 3.22183 -0.81603 1.73165 3.11447 -0.89024 1.73387 2.821 -0.96049 
1.73469 2.77188 -0.95959 1.73469 2.87013 -0.95959 1.73715 2.72263 -0.95688 
1.73715 2.91938 -0.95688 1.74028 3.26646 -0.80081 1.74138 2.67386 -0.95257 
1.74138 2.96814 -0.95257 1.74247 3.1662 -0.87587 1.74708 2.62425 -0.94596 
1.74708 3.01775 -0.94596 1.75473 2.57633 -0.93824 1.75473 3.06568 -0.93824 
1.75549 3.2169 -0.85975 1.75648 3.31064 -0.78315 1.76401 3.11325 -0.92872 
1.76772 2.821 -0.99604 1.76857 2.77194 -0.99519 1.76857 2.87007 -0.99519 
1.76999 3.26166 -0.84484 1.77112 2.72299 -0.99264 1.77112 2.72299 0.41477 
1.77112 2.91902 -0.99264 1.77495 3.15988 -0.9177 1.77537 2.67427 -0.98839 
1.77537 2.67427 0.41052 1.77537 2.96773 -0.98839 1.7813 2.62591 -0.98245 
1.7813 3.01609 -0.98245 1.7862 3.30535 -0.82857 1.78754 3.21085 -0.90185 
1.78891 2.57802 -0.97485 1.78891 3.06398 -0.97485 1.79816 2.53072 -0.96559 
1.79816 3.11129 -0.96559 1.80186 3.25561 -0.88747 1.80326 2.821 -1.02989 
1.80398 3.34875 -0.80994 1.80416 2.77188 -1.02907 1.80416 2.77188 0.4512 
1.80416 2.87013 -1.02907 1.80687 2.72263 -1.02661 1.80687 2.72263 0.44874 
1.80687 2.91938 -1.02661 1.80905 2.48411 -0.95471 1.80905 3.15789 -0.95471 
1.81119 2.67386 -1.02238 1.81119 2.67386 0.44451 1.81119 2.96814 -1.02238 
1.81776 3.29956 -0.87139 1.8178 2.62425 -1.01667 1.8178 2.62425 0.43881 
1.8178 3.01775 -1.01667 1.82154 3.20369 -0.94222 1.82346 3.39082 -0.78998 
1.82552 2.57633 -1.00903 1.82552 3.06568 -1.00903 1.83503 2.52876 -0.99975 
1.83503 3.11325 -0.99975 1.83514 3.3421 -0.85396 1.83561 3.24856 -0.92815 
1.84043 2.821 -1.06194 1.84043 2.821 0.48408 1.84157 2.7717 -1.06131 
1.84157 2.7717 0.48344 1.84157 2.87031 -1.06131 1.84399 3.43054 -0.76906 
1.84425 2.72252 -1.05879 1.84425 2.72252 0.48092 1.84425 2.91949 -1.05879 
1.84605 2.48213 -0.9888 1.84605 3.15988 -0.9888 1.8493 2.67262 -1.0549 
1.8493 2.67262 0.47703 1.8493 2.96939 -1.0549 1.85121 3.2924 -0.91255 
1.85426 3.38453 -0.83423 1.85593 2.62309 -1.04907 1.85593 2.62309 0.4712 
1.85593 3.01892 -1.04907 1.8619 2.43116 -0.97622 1.8619 3.21085 -0.97622 
1.86398 2.57501 -1.04151 1.86398 2.57501 0.46364 1.86398 3.067 -1.04151 
1.86606 3.46877 -0.74698 1.86832 3.33511 -0.89544 1.87352 2.52753 -1.03211 
1.87352 2.52753 0.45424 1.87352 3.11447 -1.03211 1.87455 3.42441 -0.81389 
1.87629 2.3864 -0.96189 1.87629 3.25561 -0.96189 1.87912 2.821 -1.09214 
1.87912 2.821 0.51427 1.88033 2.77164 -1.09152 1.88033 2.77164 0.51365 
1.88033 2.87037 -1.09152 1.88033 2.87037 0.51365 1.884 2.7217 -1.0896 
1.884 2.7217 0.51174 1.884 2.92031 -1.0896 1.88688 3.37657 -0.87687 
1.88788 2.4758 -1.02129 1.88788 3.1662 -1.02129 1.88919 2.67175 -1.08565 
1.88919 2.67175 0.50778 1.88919 2.97026 -1.08565 1.89236 2.34245 -0.94599 
1.89236 3.29956 -0.94599 1.89562 2.62242 -1.07956 1.89562 2.62242 0.5017 
1.89562 3.01959 -1.07956 1.89628 3.46304 -0.792 1.90211 3.52406 -0.7105 
1.9038 2.57431 -1.07193 1.9038 2.57431 0.49406 1.9038 3.0677 -1.07193 
1.90401 2.42511 -1.00827 1.90401 3.2169 -1.00827 1.90687 3.4167 -0.85689 
1.90979 3.3421 -0.92862 1.91687 2.5221 -1.0631 1.91687 2.5221 0.48524 
1.91687 3.11991 -1.0631 1.91892 2.38035 -0.99377 1.91892 3.26166 -0.99377 
1.91925 2.821 -1.1204 1.91925 2.821 0.54254 1.91925 3.4999 -0.76898 
1.92156 2.771 -1.12044 1.92156 2.771 0.54257 1.92156 2.87101 -1.12044 
1.92156 2.87101 0.54257 1.92526 2.72113 -1.11839 1.92526 2.72113 0.54053 
1.92526 2.92088 -1.11839 1.92526 2.92088 0.54053 1.92822 3.4554 -0.83553 
1.92953 3.38453 -0.9095 1.93033 2.6715 -1.11427 1.93033 2.6715 0.5364 
1.93033 2.97051 -1.11427 1.93033 2.97051 0.5364 1.93163 2.47049 -1.05187 
1.93163 2.47049 0.47401 1.93163 3.17152 -1.05187 1.93518 2.33666 -0.97756 
1.93518 3.30535 -0.97756 1.93677 2.62225 -1.10807 1.93677 2.62225 0.53021 
1.93677 3.01976 -1.10807 1.94142 3.57535 -0.67162 1.94773 2.42018 -1.03828 
1.94773 2.42018 0.46041 1.94773 3.22183 -1.03828 1.94851 2.56951 -1.10118 
1.94851 2.56951 0.52331 1.94851 3.0725 -1.10118 1.94987 3.42441 -0.88921 
1.95089 3.49256 -0.81287 1.95382 2.29325 -0.95978 1.95382 3.34875 -0.95978 
1.95701 3.5533 -0.73122 1.96072 2.821 -1.14666 1.96072 2.821 0.56879 
1.96182 2.51752 -1.09188 1.96182 2.51752 0.51401 1.96182 3.12449 -1.09188 
1.96294 2.37555 -1.02347 1.96294 2.37555 0.4456 1.96294 3.26646 -1.02347 
1.96313 2.77095 -1.14665 1.96313 2.77095 0.56878 1.96313 2.87106 -1.14665 
1.96313 2.87106 0.56878 1.96706 2.72078 -1.14458 1.96706 2.72078 0.56671 
1.96706 2.92122 -1.14458 1.96706 2.92122 0.56671 1.97175 3.46304 -0.86748 
1.97225 2.67111 -1.14038 1.97225 2.67111 0.56251 1.97225 2.97089 -1.14038 
1.97225 2.97089 0.56251 1.97378 2.25119 -0.94029 1.97378 3.39082 -0.94029 
1.97482 3.52811 -0.78893 1.97664 2.46643 -1.08019 1.97664 2.46643 0.50233 
1.97664 3.17558 -1.08019 1.98061 2.33137 -1.00728 1.98061 2.33137 0.42941 
1.98061 3.31064 -1.00728 1.9831 3.58582 -0.70519 1.98338 2.61882 -1.13605 
1.98338 2.61882 0.55818 1.98338 3.02319 -1.13605 1.98338 3.02319 0.55818 
1.99295 2.41639 -1.06616 1.99295 2.41639 0.48829 1.99295 3.22562 -1.06616 
1.99469 3.43054 -0.91976 1.99477 3.4999 -0.8445 1.99547 2.56613 -1.12873 
1.99547 2.56613 0.55086 1.99547 3.07587 -1.12873 1.99547 3.07587 0.55086 
1.99959 2.28819 -0.98912 1.99959 2.28819 0.41125 1.99959 3.35382 -0.98912 
1.99996 3.56196 -0.7638 2.00343 2.821 -1.17086 2.00343 2.821 0.59299 
2.00617 2.77078 -1.17089 2.00617 2.77078 0.59302 2.00617 2.87123 -1.17089 
2.00617 2.87123 0.59302 2.00928 2.51394 -1.11899 2.00928 2.51394 0.54112 
2.00928 3.12806 -1.11899 2.00964 2.3714 -1.05147 2.00964 2.3714 0.4736 
2.00964 3.27061 -1.05147 2.0101 2.72069 -1.16869 2.0101 2.72069 0.59082 
2.0101 2.92132 -1.16869 2.0101 2.92132 0.59082 2.01678 3.46877 -0.8977 
2.01951 2.24658 0.3913 2.01951 3.39543 -0.96917 2.02012 2.66812 -1.16636 
2.02012 2.66812 0.58849 2.02012 2.97389 -1.16636 2.02012 2.97389 0.58849 
2.02446 2.46298 -1.10685 2.02446 2.46298 0.52899 2.02446 3.17903 -1.10685 
2.02624 3.59401 -0.73752 2.02751 2.32754 -1.03486 2.02751 2.32754 0.45699 
2.02751 3.31447 -1.03486 2.03144 2.61599 -1.16151 2.03144 2.61599 0.58364 
2.03144 3.02602 -1.16151 2.03144 3.02602 0.58364 2.03253 3.5533 -0.80674 
2.03953 2.41374 -1.09184 2.03953 2.41374 0.51397 2.03953 3.22826 -1.09184 
2.04075 2.20713 0.37041 2.04075 3.43488 -0.94828 2.04415 2.56325 -1.15385 
2.04415 2.56325 0.57599 2.04415 3.07876 -1.15385 2.04415 3.07876 0.57599 
2.0465 2.28492 -1.01636 2.0465 2.28492 0.4385 2.0465 3.35709 -1.01636 
2.04727 2.821 -1.19292 2.04727 2.821 0.61506 2.05012 2.77073 -1.19287 
2.05012 2.77073 0.615 2.05012 2.87128 -1.19287 2.05012 2.87128 0.615 
2.05326 3.52406 -0.86164 2.05653 2.36892 -1.07675 2.05653 2.36892 0.49888 
2.05653 3.27309 -1.07675 2.05815 2.51129 -1.14361 2.05815 2.51129 0.56574 
2.05815 3.13072 -1.14361 2.05815 3.13072 0.56574 2.05857 3.58582 -0.78066 
2.05927 2.71818 -1.19267 2.05927 2.71818 0.6148 2.05927 2.92383 -1.19267 
2.05927 2.92383 0.6148 2.06657 2.24365 0.41817 2.06657 3.39835 -0.99604 
2.06961 2.66562 -1.18985 2.06961 2.66562 0.61199 2.06961 2.97639 -1.18985 
2.06961 2.97639 0.61199 2.07217 2.46126 -1.13063 2.07217 2.46126 0.55276 
2.07217 3.18075 -1.13063 2.07217 3.18075 0.55276 2.07486 2.32503 -1.05968 
2.07486 2.32503 0.48181 2.07486 3.31697 -1.05968 2.07627 2.15028 0.33659 
2.07627 3.49173 -0.91446 2.08083 2.61376 -1.18438 2.08083 2.61376 0.60651 
2.08083 3.02824 -1.18438 2.08083 3.02824 0.60651 2.08581 3.61666 -0.75327 
2.08735 2.41226 -1.11525 2.08735 2.41226 0.53738 2.08735 3.22975 -1.11525 
2.08735 3.22975 0.53738 2.09214 2.821 -1.21281 2.09214 2.821 0.63495 
2.09214 3.57535 -0.82234 2.09385 2.5611 -1.17624 2.09385 2.5611 0.59837 
2.09385 3.08091 -1.17624 2.09385 3.08091 0.59837 2.09415 2.28265 -1.04077 
2.09415 2.28265 0.46291 2.09415 3.35936 -1.04077 2.10038 2.76842 -1.21469 
2.10038 2.76842 0.63682 2.10038 2.87359 -1.21469 2.10038 2.87359 0.63682 
2.10099 2.18516 0.3863 2.10099 3.45685 -0.96417 2.10488 2.36753 -1.0998 
2.10488 2.36753 0.52193 2.10488 3.27448 -1.0998 2.10488 3.27448 0.52193 
2.10703 2.51055 -1.16549 2.10703 2.51055 0.58762 2.10703 3.13146 -1.16549 
2.10703 3.13146 0.58762 2.10969 2.71599 -1.21395 2.10969 2.71599 0.63608 
2.10969 2.92602 -1.21395 2.10969 2.92602 0.63608 2.11404 2.09687 0.29883 
2.11404 3.54513 -0.8767 2.11917 3.60657 -0.79529 2.12003 2.66385 -1.21058 
2.12003 2.66385 0.63271 2.12003 2.97816 -1.21058 2.12003 2.97816 0.63271 
2.1213 2.4606 -1.15214 2.1213 2.4606 0.57428 2.1213 3.18141 -1.15214 
2.1213 3.18141 0.57428 2.12335 2.32395 -1.08229 2.12335 2.32395 0.50442 
2.12335 3.31806 -1.08229 2.12888 2.22394 0.43484 2.12888 3.41806 -1.0127 
2.13138 2.61216 -1.20459 2.13138 2.61216 0.62672 2.13138 3.02985 -1.20459 
2.13138 3.02985 0.62672 2.13627 2.41193 -1.1363 2.13627 2.41193 0.55844 
2.13627 3.23008 -1.1363 2.13627 3.23008 0.55844 2.1375 2.13024 0.35064 
2.1375 3.51177 -0.92851 2.13793 2.821 -1.23048 2.13793 2.821 0.65261 
2.1437 2.56106 -1.19601 2.1437 2.56106 0.61814 2.1437 3.08095 -1.19601 
2.1437 3.08095 0.61814 2.14639 2.76838 -1.23199 2.14639 2.76838 0.65413 
2.14639 2.87363 -1.23199 2.14639 2.87363 0.65413 2.15338 2.04784 0.25778 
2.15338 3.59417 -0.83564 2.15406 2.36738 -1.1204 2.15406 2.36738 0.54254 
2.15406 3.27463 -1.1204 2.15406 3.27463 0.54254 2.15604 2.71569 -1.23089 
2.15604 2.71569 0.65303 2.15604 2.92632 -1.23089 2.15604 2.92632 0.65303 
2.15696 2.5107 -1.18485 2.15696 2.5107 0.60699 2.15696 3.13131 -1.18485 
2.15696 3.13131 0.60699 2.15719 2.26394 0.47839 2.15719 3.37807 -1.05626 
2.16441 2.16708 0.40102 2.16441 3.47493 -0.97888 2.1666 2.66356 -1.22713 
2.1666 2.66356 0.64926 2.1666 2.97845 -1.22713 2.1666 2.97845 0.64926 
2.17112 2.46122 -1.17116 2.17112 2.46122 0.59329 2.17112 3.18079 -1.17116 
2.17112 3.18079 0.59329 2.17591 2.0792 0.31138 2.17591 3.56281 -0.88925 
2.17888 2.61074 -1.22071 2.17888 2.61074 0.64284 2.17888 3.03127 -1.22071 
2.17888 3.03127 0.64284 2.1811 2.01805 0.22971 2.1811 3.62396 -0.80758 
2.18454 2.821 -1.24587 2.18454 2.821 0.66801 2.18615 2.41276 -1.15496 
2.18615 2.41276 0.57709 2.18615 3.22925 -1.15496 2.18615 3.22925 0.57709 
2.18738 2.30649 -1.09681 2.18738 2.30649 0.51894 2.18738 3.33551 -1.09681 
2.19144 2.55971 -1.21166 2.19144 2.55971 0.63379 2.19144 3.08229 -1.21166 
2.19144 3.08229 0.63379 2.19276 2.20695 0.44821 2.19276 3.43506 -1.02607 
2.19345 2.76825 -1.24708 2.19345 2.76825 0.66921 2.19345 2.87375 -1.24708 
2.19345 2.87375 0.66921 2.2022 2.11364 0.36323 2.2022 3.52837 -0.9411 
2.20317 2.71566 -1.24555 2.20317 2.71566 0.66768 2.20317 2.92635 -1.24555 
2.20317 2.92635 0.66768 2.20508 2.50922 -1.19999 2.20508 2.50922 0.62213 
2.20508 3.13278 -1.19999 2.20508 3.13278 0.62213 2.21477 2.66252 -1.24143 
2.21477 2.66252 0.66357 2.21477 2.97949 -1.24143 2.21477 2.97949 0.66357 
2.216 2.03233 0.26874 2.216 3.60968 -0.84661 2.21875 2.35082 -1.13354 
2.21875 2.35082 0.55567 2.21875 3.29118 -1.13354 2.21947 2.45988 -1.18581 
2.21947 2.45988 0.60794 2.21947 3.18213 -1.18581 2.21947 3.18213 0.60794 
2.22219 2.24793 0.49066 2.22219 3.39407 -1.06853 2.22714 2.60986 -1.23449 
2.22714 2.60986 0.65662 2.22714 3.03215 -1.23449 2.22714 3.03215 0.65662 
2.22976 2.15173 0.4125 2.22976 3.49028 -0.99037 2.23184 2.821 -1.25897 
2.23184 2.821 0.6811 2.24017 2.55882 -1.22499 2.24017 2.55882 0.64712 
2.24017 3.08318 -1.22499 2.24017 3.08318 0.64712 2.24094 2.76821 -1.25976 
2.24094 2.76821 0.6819 2.24094 2.87379 -1.25976 2.24094 2.87379 0.6819 
2.24155 2.0646 0.32216 2.24155 3.5774 -0.90003 2.24531 3.63824 -0.81756 
2.25207 2.71505 -1.25804 2.25207 2.71505 0.68017 2.25207 2.92696 -1.25804 
2.25207 2.92696 0.68017 2.25273 2.29141 -1.1076 2.25273 2.29141 0.52973 
2.25273 3.3506 -1.1076 2.25388 2.50854 -1.21281 2.25388 2.50854 0.63495 
2.25388 3.13346 -1.21281 2.25388 3.13346 0.63495 2.25695 2.40485 -1.17174 
2.25695 2.40485 0.59387 2.25695 3.23716 -1.17174 2.25695 3.23716 0.59387 
2.25792 2.19275 0.45822 2.25792 3.44926 -1.03609 2.26387 2.66193 -1.2534 
2.26387 2.66193 0.67553 2.26387 2.98007 -1.2534 2.26387 2.98007 0.67553 
2.26816 2.10032 0.37281 2.26816 3.54169 -0.95067 2.27601 2.6095 -1.24588 
2.27601 2.6095 0.66801 2.27601 3.03251 -1.24588 2.27601 3.03251 0.66801 
2.27973 2.0202 0.27732 2.27973 2.821 -1.26972 2.27973 2.821 0.69185 
2.27973 3.62181 -0.85519 2.2879 2.23484 0.4994 2.2879 3.40717 -1.07727 
2.28924 2.55855 -1.23586 2.28924 2.55855 0.658 2.28924 3.08346 -1.23586 
2.28924 3.08346 0.658 2.29029 2.3439 -1.14819 2.29029 2.3439 0.57032 
2.29029 3.29811 -1.14819 2.29037 2.76778 -1.27033 2.29037 2.76778 0.69246 
2.29037 2.87423 -1.27033 2.29037 2.87423 0.69246 2.29098 2.45301 -1.2004 
2.29098 2.45301 0.62254 2.29098 3.189 -1.2004 2.29098 3.189 0.62254 
2.2957 2.13931 0.42044 2.2957 3.5027 -0.99831 2.30154 2.71472 -1.26805 
2.30154 2.71472 0.69019 2.30154 2.92729 -1.26805 2.30154 2.92729 0.69019 
2.30577 2.05382 0.32982 2.30577 3.58818 -0.90769 2.31323 2.66196 -1.26289 
2.31323 2.66196 0.68502 2.31323 2.98004 -1.26289 2.31323 2.98004 0.68502 
2.32407 2.1814 0.46484 2.32407 3.46061 -1.04271 2.32524 2.28517 -1.1199 
2.32524 2.28517 0.54203 2.32524 3.35684 -1.1199 2.32539 2.60968 -1.25486 
2.32539 2.60968 0.67699 2.32539 3.03233 -1.25486 2.32539 3.03233 0.67699 
2.32625 2.50302 -1.22532 2.32625 2.50302 0.64745 2.32625 3.13899 -1.22532 
2.32625 3.13899 0.64745 2.32809 2.821 -1.27811 2.32809 2.821 0.70024 
2.32892 2.39917 -1.18379 2.32892 2.39917 0.60592 2.32892 3.24284 -1.18379 
2.32892 3.24284 0.60592 2.33308 2.09111 0.37977 2.33308 3.5509 -0.95764 
2.33888 2.76775 -1.27822 2.33888 2.76775 0.70035 2.33888 2.87426 -1.27822 
2.33888 2.87426 0.70035 2.3443 2.01149 0.28348 2.3443 3.63052 -0.86134 
2.35035 2.71444 -1.27542 2.35035 2.71444 0.69755 2.35035 2.92757 -1.27542 
2.35035 2.92757 0.69755 2.36099 2.22993 0.50961 2.36099 3.41208 -1.08748 
2.36104 2.13139 0.42625 2.36104 3.51061 -1.00412 2.36215 2.55384 -1.24598 
2.36215 2.55384 0.66811 2.36215 3.08817 -1.24598 2.36215 3.08817 0.66811 
2.36219 2.66171 -1.26972 2.36219 2.66171 0.69185 2.36219 2.98029 -1.26972 
2.36219 2.98029 0.69185 2.36344 2.33919 -1.1581 2.36344 2.33919 0.58023 
2.36344 3.30282 -1.1581 2.36393 2.44838 -1.21027 2.36393 2.44838 0.6324 
2.36393 3.19363 -1.21027 2.36393 3.19363 0.6324 2.37122 2.0465 0.33509 
2.37122 3.59551 -0.91296 2.3768 2.821 -1.28412 2.3768 2.821 0.70625 
2.388 2.76764 -1.28373 2.388 2.76764 0.70586 2.388 2.87437 -1.28373 
2.388 2.87437 0.70586 2.39857 2.28184 -1.12768 2.39857 2.28184 0.54981 
2.39857 3.36017 -1.12768 2.39863 2.08508 0.38383 2.39863 3.55693 -0.9617 
2.39923 2.17586 0.47138 2.39923 3.46615 -1.04925 2.39942 2.49922 -1.23274 
2.39942 2.49922 0.65487 2.39942 3.14279 -1.23274 2.39942 3.14279 0.65487 
2.39946 2.71443 -1.28038 2.39946 2.71443 0.70251 2.39946 2.92758 -1.28038 
2.39946 2.92758 0.70251 2.3999 2.60788 -1.26308 2.3999 2.60788 0.68521 
2.3999 3.03413 -1.26308 2.3999 3.03413 0.68521 2.40168 2.39574 -1.19105 
2.40168 2.39574 0.61318 2.40168 3.24626 -1.19105 2.40168 3.24626 0.61318 
2.40942 2.00626 0.28718 2.40942 3.63575 -0.86505 2.42575 2.821 -1.28773 
2.42575 2.821 0.70986 2.43659 2.22619 0.51402 2.43659 3.41582 -1.09189 
2.43659 2.33684 -1.16307 2.43659 2.33684 0.58521 2.43659 3.30517 -1.16307 
2.43662 2.12765 0.43065 2.43662 3.51435 -1.00852 2.43662 2.04271 0.3378 
2.43662 3.5993 -0.91567 2.43703 2.55263 -1.25151 2.43703 2.55263 0.67364 
2.43703 3.08938 -1.25151 2.43703 3.08938 0.67364 2.43704 2.44606 -1.21521 
2.43704 2.44606 0.63734 2.43704 3.19595 -1.21521 2.43704 3.19595 0.63734 
2.43706 2.66051 -1.27525 2.43706 2.66051 0.69738 2.43706 2.9815 -1.27525 
2.43706 2.9815 0.69738 2.43706 2.7676 -1.28679 2.43706 2.7676 0.70892 
2.43706 2.87441 -1.28679 2.43706 2.87441 0.70892 2.47482 2.00451 0.28842 
2.47482 2.08293 0.38579 2.47482 2.17401 0.47356 2.47482 2.28027 -1.13013 
2.47482 2.28027 0.55226 2.47482 2.3946 -1.19347 2.47482 2.3946 0.6156 
2.47482 2.4983 -1.23543 2.47482 2.4983 0.65757 2.47482 2.60728 -1.26583 
2.47482 2.60728 0.68796 2.47482 2.71413 -1.28321 2.47482 2.71413 0.70534 
2.47482 2.821 -1.28893 2.47482 2.821 0.71107 2.47482 2.92788 -1.28321 
2.47482 2.92788 0.70534 2.47482 3.03473 -1.26583 2.47482 3.03473 0.68796 
2.47482 3.14371 -1.23543 2.47482 3.14371 0.65757 2.47482 3.24741 -1.19347 
2.47482 3.24741 0.6156 2.47482 3.36174 -1.13013 2.47482 3.468 -1.05143 
2.47482 3.55907 -0.96366 2.47482 3.6375 -0.86628 2.51258 2.7676 -1.28679 
2.51258 2.7676 0.70892 2.51258 2.87441 -1.28679 2.51258 2.87441 0.70892 
2.51258 2.66051 -1.27525 2.51258 2.66051 0.69738 2.51258 2.9815 -1.27525 
2.51258 2.9815 0.69738 2.51261 2.44606 -1.21521 2.51261 2.44606 0.63734 
2.51261 3.19595 -1.21521 2.51261 3.19595 0.63734 2.51261 2.55263 -1.25151 
2.51261 2.55263 0.67364 2.51261 3.08938 -1.25151 2.51261 3.08938 0.67364 
2.51302 2.04271 0.3378 2.51302 3.5993 -0.91567 2.51302 2.12765 0.43065 
2.51302 3.51435 -1.00852 2.51306 2.33684 -1.16307 2.51306 2.33684 0.58521 
2.51306 3.30517 -1.16307 2.51306 2.22619 0.51402 2.51306 3.41582 -1.09189 
2.52389 2.821 -1.28773 2.52389 2.821 0.70986 2.54023 2.00626 0.28718 
2.54023 3.63575 -0.86505 2.54797 2.39574 -1.19105 2.54797 2.39574 0.61318 
2.54797 3.24626 -1.19105 2.54797 3.24626 0.61318 2.54975 2.60788 -1.26308 
2.54975 2.60788 0.68521 2.54975 3.03413 -1.26308 2.54975 3.03413 0.68521 
2.55018 2.71443 -1.28038 2.55018 2.71443 0.70251 2.55018 2.92758 -1.28038 
2.55018 2.92758 0.70251 2.55022 2.49922 -1.23274 2.55022 2.49922 0.65487 
2.55022 3.14279 -1.23274 2.55022 3.14279 0.65487 2.55042 2.17586 0.47138 
2.55042 3.46615 -1.04925 2.55102 2.08508 0.38383 2.55102 3.55693 -0.9617 
2.55107 2.28184 -1.12768 2.55107 2.28184 0.54981 2.55107 3.36017 -1.12768 
2.56164 2.76764 -1.28373 2.56164 2.76764 0.70586 2.56164 2.87437 -1.28373 
2.56164 2.87437 0.70586 2.57284 2.821 -1.28412 2.57284 2.821 0.70625 
2.57502 3.65596 -0.83005 2.57842 2.0465 0.33509 2.57842 3.59551 -0.91296 
2.58571 2.44838 -1.21027 2.58571 2.44838 0.6324 2.58571 3.19363 -1.21027 
2.58571 3.19363 0.6324 2.5862 2.33919 -1.1581 2.5862 2.33919 0.58023 
2.5862 3.30282 -1.1581 2.58746 2.66171 -1.26972 2.58746 2.66171 0.69185 
2.58746 2.98029 -1.26972 2.58746 2.98029 0.69185 2.58749 2.55384 -1.24598 
2.58749 2.55384 0.66811 2.58749 3.08817 -1.24598 2.58749 3.08817 0.66811 
2.5886 2.13139 0.42625 2.5886 3.51061 -1.00412 2.58865 2.22993 0.50961 
2.58865 3.41208 -1.08748 2.59929 2.71444 -1.27542 2.59929 2.71444 0.69755 
2.59929 2.92757 -1.27542 2.59929 2.92757 0.69755 2.60535 2.01149 0.28348 
2.60535 3.63052 -0.86134 2.61076 2.76775 -1.27822 2.61076 2.76775 0.70035 
2.61076 2.87426 -1.27822 2.61076 2.87426 0.70035 2.61656 2.09111 0.37977 
2.61656 3.5509 -0.95764 2.62072 2.39917 -1.18379 2.62072 2.39917 0.60592 
2.62072 3.24284 -1.18379 2.62072 3.24284 0.60592 2.62155 2.821 -1.27811 
2.62155 2.821 0.70024 2.6234 2.50302 -1.22532 2.6234 2.50302 0.64745 
2.6234 3.13899 -1.22532 2.6234 3.13899 0.64745 2.62425 2.60968 -1.25486 
2.62425 2.60968 0.67699 2.62425 3.03233 -1.25486 2.62425 3.03233 0.67699 
2.6244 2.28517 -1.1199 2.6244 2.28517 0.54203 2.6244 3.35684 -1.1199 
2.62558 2.1814 0.46484 2.62558 3.46061 -1.04271 2.63641 2.66196 -1.26289 
2.63641 2.66196 0.68502 2.63641 2.98004 -1.26289 2.63641 2.98004 0.68502 
2.64014 1.99319 0.24716 2.64014 3.64882 -0.82503 2.64388 2.05382 0.32982 
2.64388 3.58818 -0.90769 2.6481 2.71472 -1.26805 2.6481 2.71472 0.69019 
2.6481 2.92729 -1.26805 2.6481 2.92729 0.69019 2.65394 2.13931 0.42044 
2.65394 3.5027 -0.99831 2.65867 2.45301 -1.2004 2.65867 2.45301 0.62254 
2.65867 3.189 -1.2004 2.65867 3.189 0.62254 2.65928 2.76778 -1.27033 
2.65928 2.76778 0.69246 2.65928 2.87423 -1.27033 2.65928 2.87423 0.69246 
2.65935 2.3439 -1.14819 2.65935 2.3439 0.57032 2.65935 3.29811 -1.14819 
2.66041 2.55855 -1.23586 2.66041 2.55855 0.658 2.66041 3.08346 -1.23586 
2.66041 3.08346 0.658 2.66175 2.23484 0.4994 2.66175 3.40717 -1.07727 
2.66991 2.0202 0.27732 2.66991 2.821 -1.26972 2.66991 2.821 0.69185 
2.66991 3.62181 -0.85519 2.67363 2.6095 -1.24588 2.67363 2.6095 0.66801 
2.67363 3.03251 -1.24588 2.67363 3.03251 0.66801 2.68149 2.10032 0.37281 
2.68149 3.54169 -0.95067 2.68577 2.66193 -1.2534 2.68577 2.66193 0.67553 
2.68577 2.98007 -1.2534 2.68577 2.98007 0.67553 2.69173 2.19275 0.45822 
2.69173 3.44926 -1.03609 2.69269 2.40485 -1.17174 2.69269 2.40485 0.59387 
2.69269 3.23716 -1.17174 2.69269 3.23716 0.59387 2.69576 2.50854 -1.21281 
2.69576 2.50854 0.63495 2.69576 3.13346 -1.21281 2.69576 3.13346 0.63495 
2.69691 2.29141 -1.1076 2.69691 2.29141 0.52973 2.69691 3.3506 -1.1076 
2.69757 2.71505 -1.25804 2.69757 2.71505 0.68017 2.69757 2.92696 -1.25804 
2.69757 2.92696 0.68017 2.70434 2.00376 0.23969 2.70434 3.63824 -0.81756 
2.70809 2.0646 0.32216 2.70809 3.5774 -0.90003 2.70871 2.76821 -1.25976 
2.70871 2.76821 0.6819 2.70871 2.87379 -1.25976 2.70871 2.87379 0.6819 
2.70947 2.55882 -1.22499 2.70947 2.55882 0.64712 2.70947 3.08318 -1.22499 
2.70947 3.08318 0.64712 2.7178 2.821 -1.25897 2.7178 2.821 0.6811 
2.71988 2.15173 0.4125 2.71988 3.49028 -0.99037 2.72251 2.60986 -1.23449 
2.72251 2.60986 0.65662 2.72251 3.03215 -1.23449 2.72251 3.03215 0.65662 
2.72745 2.24793 0.49066 2.72745 3.39407 -1.06853 2.73018 2.45988 -1.18581 
2.73018 2.45988 0.60794 2.73018 3.18213 -1.18581 2.73018 3.18213 0.60794 
2.73089 2.35082 -1.13354 2.73089 2.35082 0.55567 2.73089 3.29118 -1.13354 
2.73089 3.29118 0.55567 2.73364 2.03233 0.26874 2.73364 3.60968 -0.84661 
2.73488 2.66252 -1.24143 2.73488 2.66252 0.66357 2.73488 2.97949 -1.24143 
2.73488 2.97949 0.66357 2.7391 3.65215 -0.77817 2.74457 2.50922 -1.19999 
2.74457 2.50922 0.62213 2.74457 3.13278 -1.19999 2.74457 3.13278 0.62213 
2.74647 2.71566 -1.24555 2.74647 2.71566 0.66768 2.74647 2.92635 -1.24555 
2.74647 2.92635 0.66768 2.74744 2.11364 0.36323 2.74744 3.52837 -0.9411 
2.75619 2.76825 -1.24708 2.75619 2.76825 0.66921 2.75619 2.87375 -1.24708 
2.75619 2.87375 0.66921 2.75689 2.20695 0.44821 2.75689 3.43506 -1.02607 
2.75821 2.55971 -1.21166 2.75821 2.55971 0.63379 2.75821 3.08229 -1.21166 
2.75821 3.08229 0.63379 2.76227 2.30649 0.51894 2.76227 3.33551 -1.09681 
2.7635 2.41276 -1.15496 2.7635 2.41276 0.57709 2.7635 3.22925 -1.15496 
2.7635 3.22925 0.57709 2.76511 2.821 -1.24587 2.76511 2.821 0.66801 
2.76855 2.01805 0.22971 2.76855 3.62396 -0.80758 2.77076 2.61074 -1.22071 
2.77076 2.61074 0.64284 2.77076 3.03127 -1.22071 2.77076 3.03127 0.64284 
2.77373 2.0792 0.31138 2.77373 3.56281 -0.88925 2.77852 2.46122 -1.17116 
2.77852 2.46122 0.59329 2.77852 3.18079 -1.17116 2.77852 3.18079 0.59329 
2.78305 2.66356 -1.22713 2.78305 2.66356 0.64926 2.78305 2.97845 -1.22713 
2.78305 2.97845 0.64926 2.78523 2.16708 0.40102 2.78523 3.47493 -0.97888 
2.79245 2.26394 0.47839 2.79245 3.37807 -1.05626 2.79268 2.5107 -1.18485 
2.79268 2.5107 0.60699 2.79268 3.13131 -1.18485 2.79268 3.13131 0.60699 
2.7936 2.71569 -1.23089 2.7936 2.71569 0.65303 2.7936 2.92632 -1.23089 
2.7936 2.92632 0.65303 2.79558 2.36738 0.54254 2.79558 3.27463 -1.1204 
2.79558 3.27463 0.54254 2.79626 2.04784 0.25778 2.79626 3.59417 -0.83564 
2.80259 2.00613 0.18914 2.80259 3.63587 -0.76701 2.80326 2.76838 -1.23199 
2.80326 2.76838 0.65413 2.80326 2.87363 -1.23199 2.80326 2.87363 0.65413 
2.80595 2.56106 -1.19601 2.80595 2.56106 0.61814 2.80595 3.08095 -1.19601 
2.80595 3.08095 0.61814 2.81171 2.821 -1.23048 2.81171 2.821 0.65261 
2.81214 2.13024 0.35064 2.81214 3.51177 -0.92851 2.81338 2.41193 0.55844 
2.81338 3.23008 -1.1363 2.81338 3.23008 0.55844 2.81827 2.61216 -1.20459 
2.81827 2.61216 0.62672 2.81827 3.02985 -1.20459 2.81827 3.02985 0.62672 
2.82077 2.22394 0.43484 2.82077 3.41806 -1.0127 2.82629 2.32395 0.50442 
2.82629 3.31806 -1.08229 2.82629 3.31806 0.50442 2.82835 2.4606 0.57428 
2.82835 3.18141 -1.15214 2.82835 3.18141 0.57428 2.82962 2.66385 -1.21058 
2.82962 2.66385 0.63271 2.82962 2.97816 -1.21058 2.82962 2.97816 0.63271 
2.83048 2.03544 0.21742 2.83561 2.09687 0.29883 2.83561 3.54513 -0.8767 
2.83996 2.71599 -1.21395 2.83996 2.71599 0.63608 2.83996 2.92602 -1.21395 
2.83996 2.92602 0.63608 2.84262 2.51055 0.58762 2.84262 3.13146 -1.16549 
2.84262 3.13146 0.58762 2.84476 2.36753 0.52193 2.84476 3.27448 -1.0998 
2.84476 3.27448 0.52193 2.84866 2.18516 0.3863 2.84866 3.45685 -0.96417 
2.84926 2.76842 -1.21469 2.84926 2.76842 0.63682 2.84926 2.87359 -1.21469 
2.84926 2.87359 0.63682 2.8555 2.28265 0.46291 2.8555 3.35936 -1.04077 
2.8558 2.5611 0.59837 2.8558 3.08091 -1.17624 2.8558 3.08091 0.59837 
2.85751 2.06666 0.24447 2.85751 2.821 -1.21281 2.85751 2.821 0.63495 
2.86229 2.41226 0.53738 2.86229 3.22975 -1.11525 2.86229 3.22975 0.53738 
2.86383 2.02535 0.1754 2.86882 2.61376 -1.18438 2.86882 2.61376 0.60651 
2.86882 3.02824 -1.18438 2.86882 3.02824 0.60651 2.87337 2.15028 0.33659 
2.87337 3.49173 -0.91446 2.87479 2.32503 0.48181 2.87479 3.31697 -1.05968 
2.87479 3.31697 0.48181 2.87747 2.46126 0.55276 2.87747 3.18075 -1.13063 
2.87747 3.18075 0.55276 2.88004 2.66562 -1.18985 2.88004 2.66562 0.61199 
2.88004 2.97639 -1.18985 2.88004 2.97639 0.61199 2.88307 2.24365 0.41817 
2.88307 3.39835 -0.99604 2.89037 2.71818 -1.19267 2.89037 2.71818 0.6148 
2.89037 2.92383 -1.19267 2.89037 2.92383 0.6148 2.89107 2.05619 0.20279 
2.89149 2.51129 0.56574 2.89149 3.13072 -1.14361 2.89149 3.13072 0.56574 
2.89312 2.36892 0.49888 2.89312 3.27309 -1.07675 2.89312 3.27309 0.49888 
2.89605 2.0178 0.13229 2.89638 2.11795 0.28378 2.89952 2.77073 -1.19287 
2.89952 2.77073 0.615 2.89952 2.87128 -1.19287 2.89952 2.87128 0.615 
2.90238 2.821 -1.19292 2.90238 2.821 0.61506 2.90314 2.28492 0.4385 
2.90314 3.35709 -1.01636 2.90549 2.56325 0.57599 2.90549 3.07876 -1.15385 
2.90549 3.07876 0.57599 2.9089 2.20713 0.37041 2.91011 2.41374 0.51397 
2.91011 3.22826 -1.09184 2.91011 3.22826 0.51397 2.91711 2.08871 0.22888 
2.9182 2.61599 0.58364 2.9182 3.02602 -1.16151 2.9182 3.02602 0.58364 
2.92214 2.32754 0.45699 2.92214 3.31447 -1.03486 2.92214 3.31447 0.45699 
2.92341 2.04799 0.15965 2.92518 2.46298 0.52899 2.92518 3.17903 -1.10685 
2.92518 3.17903 0.52899 2.92953 2.66812 0.58849 2.92953 2.97389 -1.16636 
2.92953 2.97389 0.58849 2.93014 2.24658 0.3913 2.93286 2.17323 0.31983 
2.93915 2.02535 0.10008 2.93955 2.72069 0.59082 2.93955 2.92132 -1.16869 
2.93955 2.92132 0.59082 2.94 2.3714 0.4736 2.94 3.27061 -1.05147 
2.94 3.27061 0.4736 2.94036 2.51394 0.54112 2.94036 3.12806 -1.11899 
2.94036 3.12806 0.54112 2.94348 2.77078 -1.17089 2.94348 2.77078 0.59302 
2.94348 2.87123 -1.17089 2.94348 2.87123 0.59302 2.94622 2.821 -1.17086 
2.94622 2.821 0.59299 2.94969 2.08005 0.18593 2.95005 2.28819 0.41125 
2.95418 2.56613 0.55086 2.95418 3.07587 -1.12873 2.95418 3.07587 0.55086 
2.95487 2.14211 0.26664 2.95495 2.21147 0.34189 2.9567 2.41639 0.48829 
2.9567 3.22562 -1.06616 2.9567 3.22562 0.48829 2.96627 2.61882 0.55818 
2.96627 3.02319 -1.13605 2.96627 3.02319 0.55818 2.96655 2.05619 0.12732 
2.96903 2.33137 0.42941 2.96903 3.31064 -1.00728 2.96903 3.31064 0.42941 
2.973 2.46643 0.50233 2.973 3.17558 -1.08019 2.973 3.17558 0.50233 
2.97482 2.1139 0.21107 2.97587 2.25119 0.36242 2.97739 2.67111 0.56251 
2.97739 2.97089 -1.14038 2.97739 2.97089 0.56251 2.97789 2.17897 0.28961 
2.98118 2.03544 0.06672 2.98258 2.72078 0.56671 2.98258 2.92122 -1.14458 
2.98258 2.92122 0.56671 2.98651 2.77095 0.56878 2.98651 2.87106 -1.14665 
2.98651 2.87106 0.56878 2.9867 2.37555 0.4456 2.9867 3.26646 -1.02347 
2.9867 3.26646 0.4456 2.98783 2.51752 0.51401 2.98783 3.12449 -1.09188 
2.98783 3.12449 0.51401 2.98892 2.821 -1.14666 2.98892 2.821 0.56879 
2.99263 2.08871 0.15335 2.99583 2.29325 0.38191 2.99583 3.34875 0.38191 
2.99875 2.14945 0.235 2.99978 2.2176 0.31134 3.00113 2.56951 0.52331 
3.00113 3.0725 -1.10118 3.00113 3.0725 0.52331 3.00191 2.42018 0.46041 
3.00191 3.22183 -1.03828 3.00191 3.22183 0.46041 3.00822 2.06666 0.09375 
3.01288 2.62225 0.53021 3.01288 3.01976 -1.10807 3.01288 3.01976 0.53021 
3.01446 2.33666 0.39969 3.01446 3.30535 0.39969 3.01802 2.47049 0.47401 
3.01802 3.17152 -1.05187 3.01802 3.17152 0.47401 3.01931 2.6715 0.5364 
3.01931 2.97051 -1.11427 3.01931 2.97051 0.5364 3.02012 2.25748 0.33163 
3.02142 2.18661 0.25767 3.02153 2.04784 0.03251 3.02439 2.72113 0.54053 
3.02439 2.92088 -1.11839 3.02439 2.92088 0.54053 3.02808 2.771 0.54257 
3.02808 2.87101 -1.12044 3.02808 2.87101 0.54257 3.03039 2.14211 0.19112 
3.03039 2.821 0.54254 3.03073 2.38035 0.4159 3.03073 3.26166 0.4159 
3.03278 2.5221 0.48524 3.03278 3.11991 -1.0631 3.03278 3.11991 0.48524 
3.03985 2.2999 0.35075 3.03985 3.3421 0.35075 3.04278 2.2253 0.27902 
3.04564 2.42511 0.4304 3.04564 3.2169 0.4304 3.04584 2.57431 0.49406 
3.04584 3.0677 -1.07193 3.04584 3.0677 0.49406 3.04753 2.11795 0.13263 
3.05336 2.17897 0.21414 3.05402 2.62242 0.5017 3.05402 3.01959 -1.07956 
3.05402 3.01959 0.5017 3.05728 2.34245 0.36812 3.05728 3.29956 0.36812 
3.06046 2.67175 0.50778 3.06046 2.97026 -1.08565 3.06046 2.97026 0.50778 
3.06176 2.4758 0.44342 3.06176 3.1662 0.44342 3.06259 2.09687 0.07185 
3.06276 2.26543 0.299 3.06564 2.7217 0.51174 3.06564 2.92031 -1.0896 
3.06564 2.92031 0.51174 3.06932 2.77164 0.51365 3.06932 2.87037 0.51365 
3.07052 2.821 0.51427 3.07336 2.3864 0.38403 3.07336 3.25561 0.38403 
3.07509 2.2176 0.23602 3.07613 2.52753 0.45424 3.07613 3.11447 -1.03211 
3.07613 3.11447 0.45424 3.08133 2.3069 0.31757 3.08358 2.17323 0.16911 
3.08566 2.57501 0.46364 3.08566 3.067 -1.04151 3.08566 3.067 0.46364 
3.08774 2.43116 0.39835 3.08774 3.21085 0.39835 3.09371 2.62309 0.4712 
3.09371 3.01892 -1.04907 3.09371 3.01892 0.4712 3.09538 2.25748 0.25636 
3.09843 2.34961 0.33468 3.10034 2.67262 0.47703 3.10034 2.96939 -1.0549 
3.10034 2.96939 0.47703 3.10035 2.15028 0.10961 3.10359 2.48213 0.41094 
3.10359 3.15988 0.41094 3.1054 2.72252 0.48092 3.1054 2.91949 0.48092 
3.10565 2.21147 0.19119 3.10808 2.7717 0.48344 3.10808 2.87031 0.48344 
3.10922 2.821 0.48408 3.11404 2.39345 0.35028 3.11451 2.2999 0.2761 
3.11461 2.52876 0.42188 3.11461 3.11325 0.42188 3.12413 2.57633 0.43116 
3.12413 3.06568 0.43116 3.12618 2.25119 0.21211 3.1281 2.43832 0.36435 
3.13185 2.62425 0.43881 3.13185 3.01775 -1.01667 3.13185 3.01775 0.43881 
3.13188 2.34245 0.29353 3.13417 2.20713 0.14514 3.13846 2.67386 0.44451 
3.13846 2.96814 0.44451 3.14059 2.48411 0.37684 3.14059 3.15789 0.37684 
3.14277 2.72263 0.44874 3.14277 2.91938 0.44874 3.14548 2.77188 0.4512 
3.14548 2.87013 0.4512 3.14567 2.29325 0.23207 3.14638 2.821 0.45202 
3.14778 2.3864 0.3096 3.15148 2.53072 0.38773 3.15148 3.11129 0.38773 
3.15506 2.24658 0.16638 3.16074 2.57802 0.39698 3.16074 3.06398 0.39698 
3.1621 2.43116 0.32398 3.16345 2.33666 0.25071 3.16834 2.62591 0.40459 
3.16834 3.01609 0.40459 3.17428 2.67427 0.41052 3.17428 2.96773 0.41052 
3.17469 2.48213 0.33983 3.17501 2.28819 0.18629 3.17852 2.72299 0.41477 
3.17852 2.91902 0.41477 3.17966 2.38035 0.26697 3.18108 2.77194 0.41732 
3.18108 2.87007 0.41732 3.18193 2.821 0.41817 3.18564 2.52876 0.35086 
3.19316 2.33137 0.20528 3.19415 2.42511 0.28188 3.19492 2.57633 0.36037 
3.19492 3.06568 0.36037 3.20256 2.62425 0.36809 3.20256 3.01775 0.36809 
3.20717 2.4758 0.298 3.20826 2.67386 0.3747 3.20826 2.96814 0.3747 
3.20936 2.37555 0.22295 3.2125 2.72263 0.37902 3.2125 2.91938 0.37902 
3.21496 2.77188 0.38173 3.21496 2.87013 0.38173 3.21577 2.821 0.38262 
3.218 2.52753 0.31237 3.22074 2.32754 0.15838 3.22417 2.42018 0.23816 
3.22739 2.57501 0.3219 3.23496 2.62309 0.32995 3.23736 2.3714 0.17625 
3.23776 2.47049 0.25426 3.24079 2.67262 0.33659 3.24079 2.96939 0.33659 
3.24468 2.72252 0.34164 3.24468 2.91949 0.34164 3.24719 2.7717 0.34432 
3.24719 2.87031 0.34432 3.24783 2.821 0.34546 3.24899 2.5221 0.26902 
3.25205 2.41639 0.19294 3.25782 2.57431 0.28209 3.26545 2.62242 0.29026 
3.26608 2.46643 0.20925 3.27154 2.67175 0.2967 3.27549 2.7217 0.30188 
3.27549 2.92031 0.30188 3.27741 2.77164 0.30556 3.27741 2.87037 0.30556 
3.27777 2.51752 0.22407 3.27803 2.821 0.30677 3.28707 2.56951 0.23738 
3.29274 2.46298 0.16142 3.29396 2.62225 0.24912 3.30016 2.6715 0.25556 
3.30428 2.72113 0.26063 3.30488 2.51394 0.1766 3.30629 2.821 0.26664 
3.30633 2.771 0.26433 3.31462 2.56613 0.19042 3.32194 2.61882 0.20251 
3.32627 2.67111 0.21364 3.33047 2.72078 0.21883 3.33253 2.77095 0.22275 
3.33974 2.56325 0.14174 3.34739 2.61599 0.15445 3.35224 2.66812 0.16577 
3.35458 2.72069 0.17579 3.37574 2.66562 0.11628 2.82155 3.66528 -0.78129 
2.84272 3.61021 -0.8408 2.84505 3.66278 -0.83078 2.8499 3.71491 -0.81945 
2.85755 3.76765 -0.80674 2.86476 3.55995 -0.88776 2.86683 3.61011 -0.88384 
2.87103 3.65978 -0.87864 2.87536 3.71208 -0.86752 2.88268 3.76476 -0.85543 
2.89097 3.5599 -0.92933 2.891 3.50989 -0.93164 2.89242 3.81695 -0.84161 
2.89301 3.60977 -0.92564 2.89714 3.6594 -0.92057 2.90333 3.70865 -0.91413 
2.90455 3.86792 -0.82643 2.91023 3.76139 -0.90239 2.91927 3.50989 -0.97177 
2.91953 3.81338 -0.88908 2.91956 3.91715 -0.81136 2.91989 3.46053 -0.97057 
2.91989 3.55926 -0.97057 2.9218 3.41059 -0.96689 2.9218 3.6092 -0.96689 
2.92576 3.65915 -0.96171 2.93121 3.86447 -0.87425 2.93184 3.70848 -0.95527 
2.93948 3.75659 -0.94709 2.94524 3.91451 -0.85795 2.9483 3.8088 -0.93403 
2.94946 3.50989 -1.01047 2.9501 3.46059 -1.00933 2.9501 3.5592 -1.00933 
2.95262 3.41141 -1.00665 2.95262 3.60838 -1.00665 2.95651 3.36151 -1.0016 
2.95651 3.65828 -1.0016 2.95953 3.86041 -0.91927 2.95994 3.9595 -0.84125 
2.96234 3.70781 -0.99496 2.9699 3.75589 -0.98691 2.97313 3.91072 -0.90316 
2.97655 4.00336 -0.82339 2.9793 3.80336 -0.97738 2.98152 3.50989 -1.04763 
2.98234 3.46077 -1.04673 2.98234 3.55902 -1.04673 2.9848 3.41152 -1.04402 
2.9848 3.60827 -1.04402 2.98793 3.95535 -0.88795 2.98903 3.36275 -1.03971 
2.98903 3.65703 -1.03971 2.99012 3.85509 -0.96301 2.99473 3.31314 -1.0331 
2.99473 3.70664 -1.0331 2.99504 4.04598 -0.80439 3.00238 3.26522 -1.02538 
3.00238 3.75457 -1.02538 3.00314 3.90579 -0.94689 3.00413 3.99953 -0.87028 
3.01166 3.80214 -1.01586 3.01537 3.50989 -1.08318 3.01537 4.08724 -0.78432 
3.01622 3.46083 -1.08233 3.01622 3.55896 -1.08233 3.01764 3.95055 -0.93198 
3.01877 3.41188 -1.07977 3.01877 3.60791 -1.07977 3.02229 4.04271 -0.8513 
3.0226 3.84877 -1.00484 3.02302 3.36316 -1.07553 3.02302 3.65662 -1.07553 
3.02895 3.3148 -1.06959 3.02895 3.70498 -1.06959 3.03385 3.99424 -0.91571 
3.03519 3.89974 -0.98899 3.03656 3.26691 -1.06199 3.03656 3.75287 -1.06199 
3.04224 4.08432 -0.83139 3.04581 3.21961 -1.05273 3.04581 3.80018 -1.05273 
3.04724 4.14574 -0.74991 3.04951 3.9445 -0.97461 3.05091 3.50989 -1.11702 
3.05163 4.03764 -0.89708 3.05181 3.46077 -1.11621 3.05181 3.55902 -1.11621 
3.05452 3.41152 -1.11375 3.05452 3.60827 -1.11375 3.0567 3.173 -1.04185 
3.0567 3.84678 -1.04185 3.05884 3.36275 -1.10952 3.05884 3.36275 0.35737 
3.05884 3.65703 -1.10952 3.06313 4.12377 -0.81015 3.06541 3.98845 -0.95853 
3.06545 3.31314 -1.10381 3.06545 3.31314 0.35167 3.06545 3.70664 -1.10381 
3.06919 3.89258 -1.02935 3.07112 4.07971 -0.87712 3.07317 3.26522 -1.09617 
3.07317 3.75457 -1.09617 3.08268 3.21765 -1.08689 3.08268 3.80214 -1.08689 
3.08279 4.03099 -0.9411 3.08326 3.93745 -1.01529 3.08808 3.50989 -1.14908 
3.08922 3.46059 -1.14845 3.08922 3.5592 -1.14845 3.09165 4.11943 -0.8562 
3.0919 3.41141 -1.14593 3.0919 3.41141 0.39378 3.0919 3.60838 -1.14593 
3.09371 3.17102 -1.07594 3.09371 3.84877 -1.07594 3.09695 4.18062 -0.77462 
3.09695 3.36151 -1.14204 3.09695 3.36151 0.38989 3.09695 3.65828 -1.14204 
3.09886 3.98129 -0.99969 3.10191 4.07342 -0.92137 3.10359 3.31198 -1.13621 
3.10359 3.31198 0.38406 3.10359 3.70781 -1.13621 3.10956 3.12005 -1.06335 
3.10956 3.89974 -1.06335 3.11163 3.2639 -1.12864 3.11163 3.2639 0.3765 
3.11163 3.75589 -1.12864 3.11371 4.15766 -0.83412 3.11597 4.024 -0.98258 
3.12117 3.21642 -1.11925 3.12117 3.21642 0.3671 3.12117 3.80336 -1.11925 
3.1222 4.1133 -0.90103 3.12394 3.07529 -1.04903 3.12394 3.9445 -1.04903 
3.12677 3.50989 -1.17928 3.12677 3.50989 0.42713 3.12798 3.46053 -1.17866 
3.12798 3.46053 0.42651 3.12798 3.55926 -1.17866 3.13166 3.41059 -1.17674 
3.13166 3.41059 0.4246 3.13166 3.6092 -1.17674 3.13454 4.06546 -0.96401 
3.13553 3.16469 -1.10843 3.13553 3.85509 -1.10843 3.13684 3.36064 -1.17279 
3.13684 3.36064 0.42064 3.13684 3.65915 -1.17279 3.14001 3.03134 -1.03313 
3.14001 3.98845 -1.03313 3.14328 3.31131 -1.1667 3.14328 3.31131 0.41456 
3.14328 3.70848 -1.1667 3.14393 4.15193 -0.87914 3.15145 3.2632 -1.15907 
3.15145 3.2632 0.40692 3.15145 3.75659 -1.15907 3.15166 3.114 -1.09541 
3.15166 3.90579 -1.09541 3.15452 4.10559 -0.94403 3.15744 4.03099 -1.01576 
3.16452 3.21099 -1.15024 3.16452 3.21099 0.3981 3.16452 3.8088 -1.15024 
3.16657 3.06924 -1.08091 3.16657 3.95055 -1.08091 3.1669 3.50989 -1.20754 
3.1669 3.50989 0.4554 3.1669 4.18879 -0.85612 3.16921 3.45989 -1.20758 
3.16921 3.45989 0.45543 3.16921 3.5599 -1.20758 3.16921 3.5599 0.45543 
3.17291 3.41002 -1.20553 3.17291 3.41002 0.45339 3.17291 3.60977 -1.20553 
3.17587 4.14429 -0.92267 3.17718 4.07342 -0.99663 3.17798 3.36039 -1.20141 
3.17798 3.36039 0.44926 3.17798 3.6594 -1.20141 3.17928 3.15938 -1.13901 
3.17928 3.15938 0.38687 3.17928 3.86041 -1.13901 3.18283 3.02555 -1.0647 
3.18283 3.99424 -1.0647 3.18442 3.31114 -1.19521 3.18442 3.31114 0.44307 
3.18442 3.70865 -1.19521 3.19538 3.10907 -1.12542 3.19538 3.10907 0.37327 
3.19538 3.91072 -1.12542 3.19616 3.2584 -1.18832 3.19616 3.2584 0.43617 
3.19616 3.76139 -1.18832 3.19752 4.1133 -0.97635 3.19854 4.18145 -0.9 
3.20147 4.03764 -1.04692 3.20837 3.50989 -1.2338 3.20837 3.50989 0.48166 
3.20947 3.20641 -1.17902 3.20947 3.20641 0.42687 3.20947 3.81338 -1.17902 
3.21059 3.06444 -1.11061 3.21059 3.06444 0.35847 3.21059 3.95535 -1.11061 
3.21079 3.45984 -1.23379 3.21079 3.45984 0.48164 3.21079 3.55995 -1.23379 
3.21079 3.55995 0.48164 3.21471 3.40967 -1.23172 3.21471 3.40967 0.47957 
3.21471 3.61011 -1.23172 3.21471 3.61011 0.47957 3.2194 4.15193 -0.95461 
3.2199 3.36 -1.22752 3.2199 3.36 0.47537 3.2199 3.65978 -1.22752 
3.2199 3.65978 0.47537 3.22143 4.07971 -1.02743 3.22429 3.15532 -1.16733 
3.22429 3.15532 0.41519 3.22429 3.86447 -1.16733 3.22826 3.02026 -1.09441 
3.22826 3.02026 0.34227 3.22826 3.99953 -1.09441 3.23103 3.30771 -1.22319 
3.23103 3.30771 0.47104 3.23103 3.71208 -1.22319 3.2406 3.10528 -1.1533 
3.2406 3.10528 0.40116 3.2406 3.91451 -1.1533 3.24235 4.11943 -1.0069 
3.24242 4.18879 -0.93164 3.24312 3.25502 -1.21587 3.24312 3.25502 0.46372 
3.24312 3.76476 -1.21587 3.24724 4.04271 -1.07626 3.25108 3.50989 -1.25799 
3.25108 3.50989 0.50585 3.25382 3.45967 -1.25803 3.25382 3.45967 0.50588 
3.25382 3.56012 -1.25803 3.25382 3.56012 0.50588 3.25694 3.20283 -1.20613 
3.25694 3.20283 0.45398 3.25694 3.81695 -1.20613 3.25729 3.06029 -1.13861 
3.25729 3.06029 0.38646 3.25729 3.9595 -1.13861 3.25775 3.40958 -1.25583 
3.25775 3.40958 0.50368 3.25775 3.61021 -1.25583 3.25775 3.61021 0.50368 
3.26443 4.15766 -0.98483 3.26716 4.08432 -1.05631 3.26777 3.35701 -1.2535 
3.26777 3.35701 0.50135 3.26777 3.66278 -1.2535 3.26777 3.66278 0.50135 
3.27211 3.15187 -1.19399 3.27211 3.15187 0.44185 3.27211 3.86792 -1.19399 
3.27516 3.01643 -1.122 3.27516 3.01643 0.36985 3.27516 4.00336 -1.122 
3.27909 3.30488 -1.24865 3.27909 3.30488 0.4965 3.27909 3.71491 -1.24865 
3.27909 3.71491 0.4965 3.28718 3.10263 -1.17898 3.28718 3.10263 0.42684 
3.28718 3.91715 -1.17898 3.2884 4.12377 -1.03542 3.2918 3.25214 -1.24099 
3.2918 3.25214 0.48885 3.2918 3.76765 -1.24099 3.2918 3.76765 0.48885 
3.29415 2.97381 0.35136 3.29415 4.04598 -1.1035 3.29492 3.50989 -1.28006 
3.29492 3.50989 0.52792 3.29777 3.45962 -1.28001 3.29777 3.45962 0.52786 
3.29777 3.56017 -1.28001 3.29777 3.56017 0.52786 3.30091 4.21295 -0.94878 
3.30418 3.05781 -1.16389 3.30418 3.05781 0.41174 3.30418 3.96198 -1.16389 
3.3058 3.20018 -1.23074 3.3058 3.20018 0.4786 3.3058 3.81961 -1.23074 
3.3058 3.81961 0.4786 3.30692 3.40707 -1.27981 3.30692 3.40707 0.52767 
3.30692 3.61272 -1.27981 3.30692 3.61272 0.52767 3.31422 2.93254 0.33103 
3.31422 4.08724 -1.08318 3.31726 3.35451 -1.27699 3.31726 3.35451 0.52485 
3.31726 3.66528 -1.27699 3.31726 3.66528 0.52485 3.31982 3.15015 -1.21777 
3.31982 3.15015 0.46563 3.31982 3.86964 -1.21777 3.31982 3.86964 0.46563 
3.32251 3.01392 0.39467 3.32251 4.00586 -1.14681 3.32392 2.83917 0.24945 
3.32392 4.18062 -1.0016 3.32848 3.30265 -1.27152 3.32848 3.30265 0.51937 
3.32848 3.71713 -1.27152 3.32848 3.71713 0.51937 3.335 3.10115 -1.20238 
3.335 3.10115 0.45024 3.335 3.91864 -1.20238 3.33979 3.50989 -1.29995 
3.33979 3.50989 0.54781 3.3415 3.24999 -1.26338 3.3415 3.24999 0.51123 
3.3415 3.7698 -1.26338 3.3415 3.7698 0.51123 3.3418 2.97154 0.37577 
3.3418 4.04825 -1.12791 3.34803 3.45731 -1.30183 3.34803 3.45731 0.54969 
3.34803 3.56248 -1.30183 3.34803 3.56248 0.54969 3.34864 2.87405 0.29916 
3.34864 4.14574 -1.05131 3.35253 3.05642 -1.18694 3.35253 3.05642 0.43479 
3.35253 3.96337 -1.18694 3.35468 3.19944 -1.25263 3.35468 3.19944 0.50048 
3.35468 3.82035 -1.25263 3.35468 3.82035 0.50048 3.35734 3.40488 -1.30109 
3.35734 3.40488 0.54894 3.35734 3.61491 -1.30109 3.35734 3.61491 0.54894 
3.36169 2.78576 0.21169 3.36768 3.35274 -1.29772 3.36768 3.35274 0.54557 
3.36768 3.66705 -1.29772 3.36768 3.66705 0.54557 3.36895 3.14949 -1.23928 
3.36895 3.14949 0.48714 3.36895 3.8703 -1.23928 3.36895 3.8703 0.48714 
3.371 3.01284 0.41728 3.371 4.00695 -1.16943 3.37653 2.91283 0.3477 
3.37653 4.10695 -1.09984 3.37903 3.30105 -1.29173 3.37903 3.30105 0.53958 
3.37903 3.71874 -1.29173 3.37903 3.71874 0.53958 3.38392 3.10082 -1.22344 
3.38392 3.10082 0.4713 3.38392 3.91897 -1.22344 3.38515 2.81913 0.2635 
3.38515 4.20066 -1.01565 3.38558 3.50989 -1.31762 3.38558 3.50989 0.56547 
3.39135 3.24995 -1.28315 3.39135 3.24995 0.531 3.39135 3.76984 -1.28315 
3.39135 3.76984 0.531 3.39404 3.45727 -1.31913 3.39404 3.45727 0.56699 
3.39404 3.56252 -1.31913 3.39404 3.56252 0.56699 3.39471 2.69502 0.102 
3.40103 2.73673 0.17064 3.40171 3.05627 -1.20754 3.40171 3.05627 0.4554 
3.40171 3.96352 -1.20754 3.40369 3.40458 -1.31803 3.40369 3.40458 0.56589 
3.40369 3.61521 -1.31803 3.40369 3.61521 0.56589 3.40461 3.19959 -1.27199 
3.40461 3.19959 0.51985 3.40461 3.8202 -1.27199 3.40461 3.8202 0.51985 
3.40484 2.95283 0.39125 3.40484 4.06696 -1.1434 3.41206 2.85597 0.31388 
3.41206 4.16382 -1.06602 3.41425 3.35245 -1.31427 3.41425 3.35245 0.56212 
3.41425 3.66734 -1.31427 3.41425 3.66734 0.56212 3.41877 3.15011 -1.2583 
3.41877 3.15011 0.50615 3.41877 3.86968 -1.2583 3.42356 2.76809 0.22424 
3.42654 3.29963 -1.30785 3.42654 3.29963 0.55571 3.42654 3.72016 -1.30785 
3.42654 3.72016 0.55571 3.42875 2.70694 0.14257 3.43219 3.50989 -1.33301 
3.43219 3.50989 0.58087 3.4338 3.10165 -1.2421 3.4338 3.10165 0.48995 
3.4338 3.91814 -1.2421 3.43503 2.99538 0.4318 3.43503 4.0244 -1.18394 
3.43909 3.2486 -1.2988 3.43909 3.2486 0.54665 3.43909 3.77118 -1.2988 
3.43909 3.77118 0.54665 3.44041 2.89584 0.36107 3.44041 4.12395 -1.11321 
3.4411 3.45714 -1.33422 3.4411 3.45714 0.58208 3.4411 3.56264 -1.33422 
3.4411 3.56264 0.58208 3.44985 2.80253 0.27609 3.44985 4.21726 -1.02824 
3.45082 3.40455 -1.33269 3.45082 3.40455 0.58054 3.45082 3.61524 -1.33269 
3.45082 3.61524 0.58054 3.45273 3.19811 -1.28713 3.45273 3.19811 0.53499 
3.45273 3.82167 -1.28713 3.45273 3.82167 0.53499 3.45819 2.67875 0.11317 
3.46242 3.35141 -1.32857 3.46242 3.35141 0.57643 3.46242 3.66838 -1.32857 
3.46242 3.66838 0.57643 3.46365 2.72122 0.1816 3.4664 3.03971 -1.22068 
3.4664 3.03971 0.46853 3.4664 3.98007 -1.22068 3.46712 3.14877 -1.27295 
3.46712 3.14877 0.5208 3.46712 3.87102 -1.27295 3.46985 2.93682 0.40352 
3.46985 4.08296 -1.15567 3.47479 3.29875 -1.32163 3.47479 3.29875 0.56948 
3.47479 3.72104 -1.32163 3.47479 3.72104 0.56948 3.47741 2.84062 0.32536 
3.47741 4.17917 -1.07751 3.47949 3.50989 -1.3461 3.47949 3.50989 0.59396 
3.48782 3.24771 -1.31213 3.48782 3.24771 0.55998 3.48782 3.77207 -1.31213 
3.48782 3.77207 0.55998 3.48859 3.4571 -1.3469 3.48859 3.4571 0.59476 
3.48859 3.56268 -1.3469 3.48859 3.56268 0.59476 3.4892 2.75349 0.23503 
3.49296 2.69265 0.15255 3.49972 3.40394 -1.34517 3.49972 3.40394 0.59303 
3.49972 3.61585 -1.34517 3.49972 3.61585 0.59303 3.50038 2.9803 0.44259 
3.50038 4.03949 -1.19473 3.50153 3.19743 -1.29995 3.50153 3.19743 0.54781 
3.50153 3.82235 -1.29995 3.50153 3.82235 0.54781 3.5046 3.09374 -1.25888 
3.5046 3.09374 0.50673 3.5046 3.92605 -1.25888 3.50557 2.88164 0.37109 
3.50557 4.13815 -1.12323 3.51152 3.35082 -1.34054 3.51152 3.35082 0.58839 
3.51152 3.66896 -1.34054 3.51152 3.66896 0.58839 3.51581 2.78921 0.28567 
3.51581 4.23058 -1.03781 3.52284 2.66615 0.12217 3.52367 3.29839 -1.33302 
3.52367 3.29839 0.58087 3.52367 3.7214 -1.33302 3.52367 3.7214 0.58087 
3.52738 2.70909 0.19018 3.52738 3.50989 -1.35686 3.52738 3.50989 0.60471 
3.53555 2.92373 0.41226 3.53555 4.09606 -1.1644 3.53689 3.24744 -1.323 
3.53689 3.24744 0.57086 3.53689 3.77235 -1.323 3.53689 3.77235 0.57086 
3.53794 3.03279 -1.23533 3.53794 3.03279 0.48318 3.53794 3.987 -1.23533 
3.53802 3.45667 -1.35747 3.53802 3.45667 0.60533 3.53802 3.56312 -1.35747 
3.53802 3.56312 0.60533 3.53863 3.1419 -1.28754 3.53863 3.1419 0.5354 
3.53863 3.87789 -1.28754 3.54336 2.8282 0.3333 3.54336 4.19159 -1.08545 
3.54919 3.40361 -1.35519 3.54919 3.40361 0.60305 3.54919 3.61618 -1.35519 
3.54919 3.61618 0.60305 3.55342 2.74271 0.24268 3.55716 2.68208 0.16002 
3.56088 3.35085 -1.35003 3.56088 3.35085 0.59788 3.56088 3.66893 -1.35003 
3.56088 3.66893 0.59788 3.57172 2.87029 0.37771 3.57172 4.1495 -1.12985 
3.57289 2.97406 0.45489 3.57289 4.04573 -1.20704 3.57304 3.29857 -1.342 
3.57304 3.29857 0.58985 3.57304 3.72122 -1.342 3.57304 3.72122 0.58985 
3.5739 3.19191 -1.31245 3.5739 3.19191 0.56031 3.5739 3.82788 -1.31245 
3.5739 3.82788 0.56031 3.57574 3.50989 -1.36525 3.57574 3.50989 0.6131 
3.57657 3.08806 -1.27093 3.57657 3.08806 0.51878 3.57657 3.93173 -1.27093 
3.58074 2.78 0.29263 3.58074 4.23979 -1.04478 3.58653 3.45664 -1.36536 
3.58653 3.45664 0.61321 3.58653 3.56315 -1.36536 3.58653 3.56315 0.61321 
3.58756 2.65705 0.12836 3.59195 2.70038 0.19634 3.598 3.40333 -1.36256 
3.598 3.40333 0.61041 3.598 3.61646 -1.36256 3.598 3.61646 0.61041 
3.60864 2.91882 0.42247 3.60864 4.10097 -1.17462 3.60869 2.82028 0.33911 
3.60869 4.1995 -1.09126 3.6098 3.24273 -1.33311 3.6098 3.24273 0.58097 
3.6098 3.77706 -1.33311 3.6098 3.77706 0.58097 3.60984 3.3506 -1.35686 
3.60984 3.3506 0.60471 3.60984 3.66918 -1.35686 3.60984 3.66918 0.60471 
3.6111 3.02808 0.49309 3.6111 3.99171 -1.24524 3.61158 3.13727 -1.29741 
3.61158 3.13727 0.54526 3.61158 3.88252 -1.29741 3.61887 2.73539 0.24795 
3.62228 2.67494 0.16505 3.62446 3.50989 -1.37126 3.62446 3.50989 0.61911 
3.63566 3.45653 -1.37087 3.63566 3.45653 0.61872 3.63566 3.56326 -1.37087 
3.63566 3.56326 0.61872 3.64622 2.97073 0.46267 3.64622 4.04906 -1.21482 
3.64628 2.77397 0.29669 3.64688 2.86475 0.38424 3.64688 4.15504 -1.13638 
3.64707 3.18811 -1.31988 3.64707 3.18811 0.56773 3.64707 3.83168 -1.31988 
3.64707 3.83168 0.56773 3.64711 3.40332 -1.36752 3.64711 3.40332 0.61537 
3.64711 3.61647 -1.36752 3.64711 3.61647 0.61537 3.64755 3.29677 -1.35022 
3.64755 3.29677 0.59808 3.64755 3.72302 -1.35022 3.64755 3.72302 0.59808 
3.64933 3.08463 -1.27818 3.64933 3.08463 0.52604 3.64933 3.93515 -1.27818 
3.65286 2.65162 0.13238 3.65707 2.69515 0.20004 3.67341 3.50989 -1.37487 
3.67341 3.50989 0.62272 3.68424 2.91508 0.42688 3.68424 4.10471 -1.17903 
3.68424 3.02573 0.49807 3.68424 3.99406 -1.25021 3.68427 2.81654 0.34352 
3.68427 4.20324 -1.09566 3.68427 2.7316 0.25066 3.68469 3.24152 -1.33865 
3.68469 3.24152 0.5865 3.68469 3.77827 -1.33865 3.68469 3.77827 0.5865 
3.68469 3.13495 -1.30235 3.68469 3.13495 0.5502 3.68469 3.88484 -1.30235 
3.68471 3.3494 -1.36239 3.68471 3.3494 0.61024 3.68471 3.67039 -1.36239 
3.68471 3.67039 0.61024 3.68471 3.45649 -1.37393 3.68471 3.45649 0.62179 
3.68471 3.5633 -1.37393 3.68471 3.5633 0.62179 3.68762 2.67132 0.1676 
3.72247 2.64953 0.13361 3.72247 2.6934 0.20128 3.72247 2.77182 0.29865 
3.72247 2.8629 0.38642 3.72247 2.96916 0.46512 3.72247 3.08349 -1.28061 
3.72247 3.08349 0.52846 3.72247 3.18719 -1.32257 3.72247 3.18719 0.57043 
3.72247 3.29617 -1.35297 3.72247 3.29617 0.60082 3.72247 3.40302 -1.37035 
3.72247 3.40302 0.6182 3.72247 3.50989 -1.37607 3.72247 3.50989 0.62393 
3.72247 3.61677 -1.37035 3.72247 3.61677 0.6182 3.72247 3.72362 -1.35297 
3.72247 3.72362 0.60082 3.72247 3.8326 -1.32257 3.72247 3.8326 0.57043 
3.72247 3.9363 -1.28061 3.72247 4.05063 -1.21726 3.72247 4.15689 -1.13857 
3.75733 2.67132 0.1676 3.76023 3.45649 -1.37393 3.76023 3.45649 0.62179 
3.76023 3.5633 -1.37393 3.76023 3.5633 0.62179 3.76023 3.3494 -1.36239 
3.76023 3.3494 0.61024 3.76023 3.67039 -1.36239 3.76023 3.67039 0.61024 
3.76026 3.13495 -1.30235 3.76026 3.13495 0.5502 3.76026 3.88484 -1.30235 
3.76026 3.24152 -1.33865 3.76026 3.24152 0.5865 3.76026 3.77827 -1.33865 
3.76026 3.77827 0.5865 3.76067 2.7316 0.25066 3.76067 2.81654 0.34352 
3.76067 4.20324 -1.09566 3.76071 3.02573 -1.25021 3.76071 3.02573 0.49807 
3.76071 3.99406 -1.25021 3.76071 2.91508 0.42688 3.76071 4.10471 -1.17903 
3.77154 3.50989 -1.37487 3.77154 3.50989 0.62272 3.78788 2.69515 0.20004 
3.79208 2.65162 0.13238 3.79562 3.08463 -1.27818 3.79562 3.08463 0.52604 
3.79562 3.93515 -1.27818 3.7974 3.29677 -1.35022 3.7974 3.29677 0.59808 
3.7974 3.72302 -1.35022 3.7974 3.72302 0.59808 3.79783 3.40332 -1.36752 
3.79783 3.40332 0.61537 3.79783 3.61647 -1.36752 3.79783 3.61647 0.61537 
3.79787 3.18811 -1.31988 3.79787 3.18811 0.56773 3.79787 3.83168 -1.31988 
3.79787 3.83168 0.56773 3.79807 2.86475 0.38424 3.79807 4.15504 -1.13638 
3.79867 2.77397 0.29669 3.79872 2.97073 0.46267 3.79872 4.04906 -1.21482 
3.80929 3.45653 -1.37087 3.80929 3.45653 0.61872 3.80929 3.56326 -1.37087 
3.80929 3.56326 0.61872 3.82049 3.50989 -1.37126 3.82049 3.50989 0.61911 
3.82267 2.67494 0.16505 3.82607 2.73539 0.24795 3.83336 3.13727 -1.29741 
3.83336 3.13727 0.54526 3.83336 3.88252 -1.29741 3.83385 3.02808 -1.24524 
3.83385 3.02808 0.49309 3.83385 3.99171 -1.24524 3.83511 3.3506 -1.35686 
3.83511 3.3506 0.60471 3.83511 3.66918 -1.35686 3.83511 3.66918 0.60471 
3.83514 3.24273 -1.33311 3.83514 3.24273 0.58097 3.83514 3.77706 -1.33311 
3.83514 3.77706 0.58097 3.83625 2.82028 0.33911 3.83625 4.1995 -1.09126 
3.8363 2.91882 0.42247 3.8363 4.10097 -1.17462 3.84694 3.40333 -1.36256 
3.84694 3.40333 0.61041 3.84694 3.61646 -1.36256 3.84694 3.61646 0.61041 
3.853 2.70038 0.19634 3.85738 2.65705 0.12836 3.85841 3.45664 -1.36536 
3.85841 3.45664 0.61321 3.85841 3.56315 -1.36536 3.85841 3.56315 0.61321 
3.86421 2.78 0.29263 3.86837 3.08806 -1.27093 3.86837 3.08806 0.51878 
3.86837 3.93173 -1.27093 3.8692 3.50989 -1.36525 3.8692 3.50989 0.6131 
3.87105 3.19191 -1.31245 3.87105 3.19191 0.56031 3.87105 3.82788 -1.31245 
3.87105 3.82788 0.56031 3.8719 3.29857 -1.342 3.8719 3.29857 0.58985 
3.8719 3.72122 -1.342 3.8719 3.72122 0.58985 3.87205 2.97406 0.45489 
3.87205 4.04573 -1.20704 3.87323 2.87029 0.37771 3.87323 4.1495 -1.12985 
3.88407 3.35085 -1.35003 3.88407 3.35085 0.59788 3.88407 3.66893 -1.35003 
3.88407 3.66893 0.59788 3.88779 2.68208 0.16002 3.89153 2.74271 0.24268 
3.89575 3.40361 -1.35519 3.89575 3.40361 0.60305 3.89575 3.61618 -1.35519 
3.89575 3.61618 0.60305 3.90159 2.8282 0.3333 3.90159 4.19159 -1.08545 
3.90632 3.1419 -1.28754 3.90632 3.1419 0.5354 3.90632 3.87789 -1.28754 
3.90693 3.45667 -1.35747 3.90693 3.45667 0.60533 3.90693 3.56312 -1.35747 
3.90693 3.56312 0.60533 3.907 3.03279 -1.23533 3.907 3.03279 0.48318 
3.907 3.987 -1.23533 3.90806 3.24744 -1.323 3.90806 3.24744 0.57086 
3.90806 3.77235 -1.323 3.90806 3.77235 0.57086 3.9094 2.92373 0.41226 
3.9094 4.09606 -1.1644 3.91756 2.70909 0.19018 3.91756 3.50989 -1.35686 
3.91756 3.50989 0.60471 3.92128 3.29839 -1.33302 3.92128 3.29839 0.58087 
3.92128 3.7214 -1.33302 3.92128 3.7214 0.58087 3.9221 2.66615 0.12217 
3.92914 2.78921 0.28567 3.93342 3.35082 -1.34054 3.93342 3.35082 0.58839 
3.93342 3.66896 -1.34054 3.93342 3.66896 0.58839 3.93938 2.88164 0.37109 
3.93938 4.13815 -1.12323 3.94034 3.09374 -1.25888 3.94034 3.09374 0.50673 
3.94034 3.92605 -1.25888 3.94342 3.19743 -1.29995 3.94342 3.19743 0.54781 
3.94342 3.82235 -1.29995 3.94342 3.82235 0.54781 3.94456 2.9803 0.44259 
3.94456 4.03949 -1.19473 3.94522 3.40394 -1.34517 3.94522 3.40394 0.59303 
3.94522 3.61585 -1.34517 3.94522 3.61585 0.59303 3.95199 2.69265 0.15255 
3.95575 2.75349 0.23503 3.95636 3.4571 -1.3469 3.95636 3.4571 0.59476 
3.95636 3.56268 -1.3469 3.95636 3.56268 0.59476 3.95663 2.65249 0.08221 
3.95712 3.24771 -1.31213 3.95712 3.24771 0.55998 3.95712 3.77207 -1.31213 
3.95712 3.77207 0.55998 3.96545 3.50989 -1.3461 3.96545 3.50989 0.59396 
3.96754 2.84062 0.32536 3.96754 4.17917 -1.07751 3.97016 3.29875 -1.32163 
3.97016 3.29875 0.56948 3.97016 3.72104 -1.32163 3.97016 3.72104 0.56948 
3.9751 2.93682 0.40352 3.97783 3.14877 -1.27295 3.97783 3.14877 0.5208 
3.97854 3.03971 -1.22068 3.97854 3.03971 0.46853 3.98129 2.72122 0.1816 
3.98253 3.35141 -1.32857 3.98253 3.35141 0.57643 3.98253 3.66838 0.57643 
3.98675 2.67875 0.11317 3.99222 3.19811 -1.28713 3.99222 3.19811 0.53499 
3.99222 3.82167 0.53499 3.99412 3.40455 -1.33269 3.99412 3.40455 0.58054 
3.99412 3.61524 0.58054 3.9951 2.80253 0.27609 4.00384 3.45714 0.58208 
4.00384 3.56264 0.58208 4.00454 2.89584 0.36107 4.00586 3.2486 -1.2988 
4.00586 3.2486 0.54665 4.00586 3.77118 0.54665 4.00992 2.99538 0.4318 
4.01115 3.10165 -1.2421 4.01115 3.10165 0.48995 4.01276 3.50989 0.58087 
4.0162 2.70694 0.14257 4.01841 3.29963 0.55571 4.01841 3.72016 0.55571 
4.02073 2.66713 0.07202 4.02138 2.76809 0.22424 4.02617 3.15011 -1.2583 
4.02617 3.15011 0.50615 4.0307 3.35245 0.56212 4.0307 3.66734 0.56212 
4.03288 2.85597 0.31388 4.0401 2.95283 0.39125 4.04034 3.19959 0.51985 
4.04034 3.8202 0.51985 4.04125 3.40458 0.56589 4.04125 3.61521 0.56589 
4.04323 3.05627 0.4554 4.04391 2.73673 0.17064 4.05024 2.69502 0.102 
4.05091 3.45727 0.56699 4.05091 3.56252 0.56699 4.0536 3.24995 0.531 
4.0536 3.76984 0.531 4.05362 2.65803 0.02973 4.05936 3.50989 0.56547 
4.05979 2.81913 0.2635 4.06103 3.10082 0.4713 4.06592 3.30105 0.53958 
4.06592 3.71874 0.53958 4.06842 2.91283 0.3477 4.07394 3.01284 0.41728 
4.076 3.14949 0.48714 4.07727 3.35274 0.54557 4.07727 3.66705 0.54557 
4.07813 2.72433 0.13028 4.08326 2.78576 0.21169 4.08331 2.68551 0.06003 
4.08761 3.40488 0.54894 4.08761 3.61491 0.54894 4.09027 3.19944 0.50048 
4.09027 3.82035 0.50048 4.09241 3.05642 0.43479 4.09631 2.87405 0.29916 
4.09691 3.45731 0.54969 4.09691 3.56248 0.54969 4.10315 2.97154 0.37577 
4.10345 3.24999 0.51123 4.10345 3.7698 0.51123 4.10516 2.75555 0.15733 
4.10516 3.50989 0.54781 4.10994 3.10115 0.45024 4.11148 2.71424 0.08826 
4.11532 2.67842 0.01677 4.11647 3.30265 0.51937 4.11647 3.71713 0.51937 
4.12102 2.83917 0.24945 4.12244 3.01392 0.39467 4.12512 3.15015 0.46563 
4.12769 3.35451 0.52485 4.12769 3.66528 0.52485 4.13072 2.93254 0.33103 
4.13803 3.40707 0.52767 4.13803 3.61272 0.52767 4.13873 2.74508 0.11565 
4.13914 3.20018 0.4786 4.13914 3.81961 0.4786 4.14077 3.05781 0.41174 
4.1437 2.70669 0.04515 4.14403 2.80684 0.19664 4.14717 3.45962 0.52786 
4.14717 3.56017 0.52786 4.15003 3.50989 0.52792 4.15079 2.97381 0.35136 
4.15314 3.25214 0.48885 4.15314 3.76765 0.48885 4.15655 2.89602 0.28327 
4.15776 3.10263 0.42684 4.15858 2.68551 -0.01524 4.16476 2.7776 0.14174 
4.16585 3.30488 0.4965 4.16585 3.71491 0.4965 4.16979 3.01643 0.36985 
4.17106 2.73688 0.07251 4.17283 3.15187 0.44185 4.17718 3.35701 0.50135 
4.17718 3.66278 0.50135 4.17779 2.93547 0.30416 4.18052 2.86212 0.23269 
4.1868 2.71424 0.01294 4.1872 3.40958 0.50368 4.1872 3.61021 0.50368 
4.18765 3.06029 0.38646 4.18801 3.20283 0.45398 4.18801 3.81695 0.45398 
4.19113 3.45967 0.50588 4.19113 3.56012 0.50588 4.19387 3.50989 0.50585 
4.19734 2.76894 0.09879 4.1977 2.97708 0.32411 4.20183 3.25502 0.46372 
4.20183 3.76476 0.46372 4.20252 2.831 0.1795 4.2026 2.90036 0.25475 
4.20435 3.10528 0.40116 4.21392 3.30771 0.47104 4.21392 3.71208 0.47104 
4.2142 2.74508 0.04018 4.21668 3.02026 0.34227 4.22065 3.15532 0.41519 
4.22247 2.80279 0.12393 4.22352 2.94008 0.27528 4.22504 3.36 0.47537 
4.22504 3.65978 0.47537 4.22554 2.86786 0.20247 4.23024 3.40967 0.47957 
4.23024 3.61011 0.47957 4.23416 3.45984 0.48164 4.23416 3.55995 0.48164 
4.23435 3.06444 0.35847 4.23548 3.20641 0.42687 4.23548 3.81338 0.42687 
4.23658 3.50989 0.48166 4.24028 2.7776 0.06622 4.24348 2.98214 0.29477 
4.2464 2.83834 0.14786 4.24743 2.90649 0.2242 4.24879 3.2584 0.43617 
4.24879 3.76139 0.43617 4.24956 3.10907 0.37327 4.26053 3.31114 0.44307 
4.26053 3.70865 0.44307 4.26211 3.02555 0.31255 4.26567 3.15938 0.38687 
4.26697 3.36039 0.44926 4.26697 3.6594 0.44926 4.26777 2.94637 0.24449 
4.26907 2.8755 0.17053 4.27204 3.41002 0.45339 4.27204 3.60977 0.45339 
4.27573 3.45989 0.45543 4.27573 3.5599 0.45543 4.27804 2.831 0.10398 
4.27804 3.50989 0.4554 4.27838 3.06924 0.32876 4.28043 3.21099 0.3981 
4.2875 2.98879 0.26361 4.29043 2.91419 0.19188 4.29329 3.114 0.34326 
4.29349 3.2632 0.40692 2.86938 4.99234 -0.19079 2.87462 4.92821 -0.373 
2.87557 4.87739 -0.4355 2.87664 4.98892 -0.26354 2.88419 4.82699 -0.49862 
2.88869 4.98324 -0.33551 2.88927 4.92687 -0.42134 2.89494 4.87754 -0.48544 
2.89736 5.05125 -0.15588 2.89736 5.05125 -0.07941 2.89892 4.7721 -0.56102 
2.90233 5.0489 -0.22902 2.90233 5.0489 -0.00626 2.90547 4.97533 -0.40632 
2.90658 4.82484 -0.54831 2.90829 4.92749 -0.47117 2.91224 5.04419 -0.30217 
2.91224 5.04419 0.06689 2.91585 4.66731 -0.6254 2.91682 4.8768 -0.53431 
2.92005 4.71697 -0.62021 2.92412 4.97616 -0.45619 2.92438 4.76927 -0.60909 
2.92689 5.03726 -0.37371 2.9298 4.92683 -0.52029 2.9303 5.10782 -0.11764 
2.9317 4.82195 -0.597 2.93275 5.10625 -0.19389 2.93275 5.10625 -0.04139 
2.93999 4.61709 -0.6709 2.94003 5.02071 -0.4384 2.94053 5.10292 -0.26722 
2.94053 5.10292 0.03194 2.94144 4.87414 -0.58318 2.94204 4.66696 -0.66721 
2.94518 4.97583 -0.50511 2.94616 4.71659 -0.66213 2.95235 4.76584 -0.6557 
2.95283 5.09668 -0.33973 2.95283 5.09668 0.10445 2.95357 4.92511 -0.568 
2.95925 4.81858 -0.64395 2.96063 5.02056 -0.48758 2.96362 5.08159 -0.40508 
2.96829 4.56709 -0.71334 2.96854 5.1619 -0.15588 2.96854 5.1619 -0.07941 
2.96855 4.87057 -0.63065 2.96859 4.97434 -0.55293 2.96891 4.51772 -0.71214 
2.96891 4.61645 -0.71214 2.97082 4.66639 -0.70846 2.97295 5.15816 -0.23147 
2.97295 5.15816 -0.00381 2.97478 4.71634 -0.70328 2.97814 5.06414 -0.46911 
2.98023 4.92166 -0.61582 2.98087 4.76567 -0.69684 2.98316 5.15325 -0.30457 
2.98316 5.15325 0.06928 2.98368 5.01917 -0.53593 2.9885 4.81378 -0.68866 
2.9919 5.14015 -0.37027 2.9919 5.14015 0.13499 2.99427 4.9717 -0.59952 
2.99732 4.86599 -0.6756 2.99732 4.86599 0.44031 2.99848 4.56709 -0.75203 
2.99912 4.51778 -0.75089 2.99912 4.61639 -0.75089 3.00075 5.06305 -0.5176 
3.00164 4.4686 -0.74821 3.00164 4.66557 -0.74821 3.00417 5.12415 -0.43527 
3.00553 4.4187 -0.74316 3.00553 4.71547 -0.74316 3.00855 4.9176 -0.66083 
3.00855 4.9176 0.42555 3.00896 5.01669 -0.58282 3.009 5.21408 -0.11764 
3.01118 5.21223 -0.19324 3.01118 5.21223 -0.04205 3.01136 4.36917 -0.73653 
3.01136 4.765 -0.73653 3.01772 5.20669 -0.2684 3.01772 5.20669 0.03311 
3.01892 4.32109 -0.72848 3.01892 4.81308 -0.72848 3.01892 4.81308 0.4932 
3.01966 5.10544 -0.49831 3.02215 4.96791 -0.64473 3.02215 4.96791 0.40945 
3.02434 5.19534 -0.33454 3.02434 5.19534 0.09926 3.02557 5.06055 -0.56495 
3.02832 4.86056 -0.71894 3.02832 4.86056 0.48366 3.03054 4.56709 -0.7892 
3.03136 4.51796 -0.7883 3.03136 4.61621 -0.7883 3.03382 4.46871 -0.78559 
3.03382 4.66546 -0.78559 3.03435 5.18114 -0.39971 3.03435 5.18114 0.16442 
3.03696 5.01254 -0.62952 3.03696 5.01254 0.39424 3.03805 4.41994 -0.78128 
3.03805 4.71423 -0.78128 3.03914 4.91228 -0.70458 3.03914 4.91228 0.4693 
3.04375 4.37034 -0.77467 3.04375 4.76383 -0.77467 3.04375 4.76383 0.53939 
3.04406 5.10317 -0.54596 3.04773 5.16415 -0.46358 3.04773 5.16415 0.2283 
3.0514 4.32241 -0.76694 3.0514 4.81176 -0.76694 3.0514 4.81176 0.53166 
3.05191 5.26043 -0.15584 3.05191 5.26043 -0.07944 3.05216 4.96298 -0.68845 
3.05216 4.96298 0.45317 3.05315 5.05672 -0.61185 3.05315 5.05672 0.37657 
3.05631 5.2567 -0.23142 3.05631 5.2567 -0.00386 3.06068 4.27484 -0.75743 
3.06068 4.85933 -0.75743 3.06068 4.85933 0.52215 3.06212 5.24878 -0.29676 
3.06212 5.24878 0.06148 3.06439 4.56709 -0.82475 3.06439 5.14444 -0.52589 
3.06439 5.14444 0.29061 3.06524 4.51802 -0.8239 3.06524 4.61615 -0.8239 
3.06666 5.00774 -0.67354 3.06666 5.00774 0.43826 3.06779 4.46907 -0.82134 
3.06779 4.6651 -0.82134 3.07006 5.23636 -0.3627 3.07006 5.23636 0.12742 
3.07131 5.0999 -0.59287 3.07131 5.0999 0.35759 3.07163 4.22821 -0.74641 
3.07163 4.90596 -0.74641 3.07163 4.90596 0.51113 3.07204 4.42035 -0.81709 
3.07204 4.71382 -0.81709 3.07204 4.71382 0.58181 3.07798 4.37199 -0.81116 
3.07798 4.76218 -0.81116 3.07798 4.76218 0.57588 3.08154 5.22101 -0.42805 
3.08154 5.22101 0.19277 3.08287 5.05143 -0.65728 3.08287 5.05143 0.422 
3.08421 4.95693 -0.73056 3.08421 4.95693 0.49528 3.08558 4.3241 -0.80356 
3.08558 4.81007 -0.80356 3.08558 4.81007 0.56827 3.09126 5.14151 -0.57296 
3.09126 5.14151 0.33768 3.09484 4.2768 -0.7943 3.09484 4.85737 -0.7943 
3.09484 4.85737 0.55902 3.09626 5.20293 -0.49148 3.09626 5.20293 0.25619 
3.09677 5.30515 -0.11764 3.09854 5.00169 -0.71618 3.09854 5.00169 0.48089 
3.09873 5.30301 -0.19383 3.09873 5.30301 -0.04145 3.09994 4.56709 -0.85859 
3.10065 5.09484 -0.63865 3.10065 5.09484 0.40336 3.10083 4.51796 -0.85778 
3.10083 4.61621 -0.85778 3.10083 4.61621 0.62249 3.10279 5.29698 -0.25938 
3.10279 5.29698 0.0241 3.10354 4.46871 -0.85532 3.10354 4.66546 -0.85532 
3.10354 4.66546 0.62003 3.10572 4.2302 -0.78341 3.10572 4.90397 -0.78341 
3.10572 4.90397 0.54813 3.10786 4.41994 -0.85108 3.10786 4.71423 -0.85108 
3.10786 4.71423 0.6158 3.10975 5.28777 -0.32431 3.10975 5.28777 0.08902 
3.11215 5.18096 -0.55172 3.11215 5.18096 0.31643 3.11444 5.04564 -0.7001 
3.11444 5.04564 0.46482 3.11447 4.37034 -0.84538 3.11447 4.76383 -0.84538 
3.11447 4.76383 0.6101 3.11821 4.94977 -0.77092 3.11821 4.94977 0.53564 
3.11933 5.27445 -0.39026 3.11933 5.27445 0.15498 3.12014 5.1369 -0.61868 
3.12014 5.1369 0.3834 3.12219 4.32241 -0.83774 3.12219 4.81176 -0.83774 
3.12219 4.81176 0.60245 3.1317 4.27484 -0.82846 3.1317 4.85933 -0.82846 
3.1317 4.85933 0.59318 3.13181 5.08818 -0.68267 3.13181 5.08818 0.44739 
3.13192 5.25785 -0.45496 3.13192 5.25785 0.21968 3.13228 4.99464 -0.75686 
3.13228 4.99464 0.52158 3.1371 4.56709 -0.89065 3.1371 4.56709 0.65537 
3.13824 4.51778 -0.89001 3.13824 4.51778 0.65473 3.13824 4.61639 -0.89001 
3.13824 4.61639 0.65473 3.14067 5.17662 -0.59777 3.14067 5.17662 0.36249 
3.14092 4.4686 -0.8875 3.14092 4.66557 -0.8875 3.14092 4.66557 0.65221 
3.14273 4.22821 -0.81751 3.14273 4.90596 -0.81751 3.14273 4.90596 0.58223 
3.14476 5.34538 -0.15584 3.14476 5.34538 -0.07944 3.14597 5.23781 -0.51619 
3.14597 5.23781 0.28091 3.14597 4.4187 -0.88361 3.14597 4.71547 -0.88361 
3.14597 4.71547 0.64832 3.14747 5.34159 -0.22124 3.14747 5.34159 -0.01404 
3.14788 5.03848 -0.74125 3.14788 5.03848 0.50597 3.15093 5.13061 -0.66293 
3.15093 5.13061 0.42765 3.15261 4.36917 -0.87778 3.15261 4.765 -0.87778 
3.15261 4.765 0.6425 3.15274 5.33426 -0.2867 3.15274 5.33426 0.05141 
3.15858 4.95693 -0.80492 3.15858 4.95693 0.56964 3.1604 5.32349 -0.35091 
3.1604 5.32349 0.11563 3.16066 4.32109 -0.87021 3.16066 4.81308 -0.87021 
3.16066 4.81308 0.63493 3.16273 5.21486 -0.57568 3.16273 5.21486 0.3404 
3.16499 5.08119 -0.72415 3.16499 5.08119 0.48886 3.17019 4.27361 -0.86082 
3.17019 4.86056 -0.86082 3.17019 4.86056 0.62553 3.17118 5.30889 -0.41655 
3.17118 5.30889 0.18127 3.17122 5.17049 -0.64259 3.17122 5.17049 0.40731 
3.17296 5.00169 -0.7906 3.17296 5.00169 0.55532 3.1758 4.56709 -0.92085 
3.1758 4.56709 0.68557 3.177 4.51772 -0.92022 3.177 4.51772 0.68494 
3.177 4.61645 -0.92022 3.177 4.61645 0.68494 3.18068 4.46778 -0.91831 
3.18068 4.46778 0.68303 3.18068 4.66639 -0.91831 3.18068 4.66639 0.68303 
3.18356 5.12266 -0.70558 3.18356 5.12266 0.4703 3.18373 5.29122 -0.47843 
3.18373 5.29122 0.24315 3.18456 4.22189 -0.84999 3.18456 4.91228 -0.84999 
3.18456 4.91228 0.61471 3.18586 4.41783 -0.91436 3.18586 4.41783 0.67907 
3.18586 4.71634 -0.91436 3.18586 4.71634 0.67907 3.18903 5.04564 -0.7747 
3.18903 5.04564 0.53942 3.1923 4.3685 -0.90827 3.1923 4.3685 0.67299 
3.1923 4.76567 -0.90827 3.1923 4.76567 0.67299 3.19295 5.20912 -0.62071 
3.19295 5.20912 0.38543 3.19414 5.38358 -0.11764 3.19538 5.38183 -0.18304 
3.19538 5.38183 -0.05224 3.19878 5.27014 -0.5392 3.19878 5.27014 0.30392 
3.19908 5.3766 -0.24817 3.19908 5.3766 0.01289 3.20048 4.32039 -0.90064 
3.20048 4.32039 0.66535 3.20048 4.81378 -0.90064 3.20048 4.81378 0.66535 
3.20068 4.96298 -0.83697 3.20068 4.96298 0.60169 3.20354 5.16278 -0.68559 
3.20354 5.16278 0.45031 3.20524 5.36789 -0.31273 3.20524 5.36789 0.07745 
3.20647 5.08818 -0.75733 3.20647 5.08818 0.52204 3.21354 4.26818 -0.89181 
3.21354 4.26818 0.65653 3.21354 4.86599 -0.89181 3.21354 4.86599 0.65653 
3.21382 5.35576 -0.37646 3.21382 5.35576 0.14118 3.21559 5.00774 -0.82248 
3.21559 5.00774 0.5872 3.21592 4.56709 -0.94911 3.21592 4.56709 0.71383 
3.21592 5.24598 -0.59769 3.21592 5.24598 0.36241 3.21823 4.51708 -0.94915 
3.21823 4.51708 0.71386 3.21823 4.61709 -0.94915 3.21823 4.61709 0.71386 
3.22193 4.46721 -0.9471 3.22193 4.46721 0.71182 3.22193 4.66696 -0.9471 
3.22193 4.66696 0.71182 3.22478 5.34025 -0.43908 3.22478 5.34025 0.2038 
3.22489 5.20148 -0.66424 3.22489 5.20148 0.42896 3.2262 5.13061 -0.7382 
3.2262 5.13061 0.50292 3.227 4.41758 -0.94297 3.227 4.41758 0.70769 
3.227 4.71659 -0.94297 3.227 4.71659 0.70769 3.22782 5.40566 -0.1525 
3.22782 5.40566 -0.08279 3.2283 4.21657 0.6453 3.2283 4.9176 -0.88058 
3.2283 4.9176 0.6453 3.23038 5.40204 -0.21784 3.23038 5.40204 -0.01745 
3.23186 5.05143 -0.80626 3.23186 5.05143 0.57098 3.23344 4.36833 -0.93678 
3.23344 4.36833 0.7015 3.23344 4.76584 -0.93678 3.23344 4.76584 0.7015 
3.2354 5.3949 -0.28296 3.2354 5.3949 0.04767 3.23809 5.32143 -0.50032 
3.23809 5.32143 0.26504 3.24287 5.38432 -0.34715 3.24287 5.38432 0.11187 
3.2444 4.16626 0.6317 3.2444 4.96791 -0.86698 3.2444 4.96791 0.6317 
3.24518 4.31559 -0.92989 3.24518 4.31559 0.69461 3.24518 4.81858 -0.92989 
3.24518 4.81858 0.69461 3.24654 5.17049 -0.71791 3.24654 5.17049 0.48263 
3.24756 5.23864 -0.64157 3.24756 5.23864 0.40629 3.25049 5.09484 -0.78849 
3.25049 5.09484 0.5532 3.25285 5.37004 -0.41136 3.25285 5.37004 0.17608 
3.25369 5.29938 -0.55993 3.25369 5.29938 0.32465 3.25739 4.56709 -0.97537 
3.25739 4.56709 0.74009 3.25849 4.2636 -0.92059 3.25849 4.2636 0.6853 
3.25849 4.87057 -0.92059 3.25849 4.87057 0.6853 3.25961 4.12163 0.6169 
3.25961 5.01254 -0.85218 3.25961 5.01254 0.6169 3.25981 4.51703 -0.97535 
3.25981 4.51703 0.74007 3.25981 4.61714 -0.97535 3.25981 4.61714 0.74007 
3.26181 5.42745 -0.11764 3.26305 5.42536 -0.18725 3.26305 5.42536 -0.04803 
3.26373 4.46686 -0.97329 3.26373 4.46686 0.73801 3.26373 4.66731 -0.97329 
3.26373 4.66731 0.73801 3.26514 5.35265 -0.4733 3.26514 5.35265 0.23802 
3.26706 5.41993 -0.25255 3.26706 5.41993 0.01727 3.26843 5.20912 -0.69618 
3.26843 5.20912 0.4609 3.26893 4.4172 -0.96909 3.26893 4.4172 0.7338 
3.26893 4.71697 -0.96909 3.26893 4.71697 0.7338 3.27045 5.1369 -0.769 
3.27045 5.1369 0.53372 3.2715 5.27419 -0.61764 3.2715 5.27419 0.38236 
3.27326 5.41083 -0.31727 3.27326 5.41083 0.08199 3.27332 4.21251 0.67362 
3.27332 4.92166 -0.9089 3.27332 4.92166 0.67362 3.27728 4.07745 0.6007 
3.27728 5.05672 -0.83598 3.27728 5.05672 0.6007 3.27977 5.3319 -0.53389 
3.27977 5.3319 0.29861 3.28005 4.3649 -0.96475 3.28005 4.3649 0.72947 
3.28005 4.76927 -0.96475 3.28005 4.76927 0.72947 3.28226 5.39823 -0.38192 
3.28226 5.39823 0.14664 3.28962 4.16247 0.65959 3.28962 4.9717 -0.89487 
3.28962 4.9717 0.65959 3.29137 5.17662 -0.74847 3.29137 5.17662 0.51319 
3.29145 5.24598 -0.67321 3.29145 5.24598 0.43793 3.29214 4.31222 -0.95744 
3.29214 4.31222 0.72216 3.29214 4.82195 -0.95744 3.29214 4.82195 0.72216 
3.29342 5.38196 -0.4454 3.29342 5.38196 0.21012 3.29627 4.03427 0.58255 
3.29627 5.0999 -0.81783 3.29627 5.0999 0.58255 3.29663 5.30804 -0.5925 
3.29663 5.30804 0.35722 3.29759 5.44697 -0.1525 3.29759 5.44697 -0.08279 
3.29971 5.44262 -0.22181 3.29971 5.44262 -0.01347 3.3001 4.56709 -0.99956 
3.3001 4.56709 0.76428 3.30284 4.51686 -0.99959 3.30284 4.51686 0.76431 
3.30284 4.61731 -0.99959 3.30284 4.61731 0.76431 3.3049 5.43521 -0.28688 
3.3049 5.43521 0.0516 3.30596 4.26003 -0.94769 3.30596 4.26003 0.71241 
3.30596 4.87414 -0.94769 3.30596 4.87414 0.71241 3.30632 4.11748 0.64489 
3.30632 5.01669 -0.88018 3.30632 5.01669 0.64489 3.30677 4.46677 -0.9974 
3.30677 4.46677 0.76211 3.30677 4.6674 -0.9974 3.30677 4.6674 0.76211 
3.30716 5.36274 -0.50665 3.30716 5.36274 0.27137 3.31321 5.42449 -0.3518 
3.31321 5.42449 0.11652 3.31345 3.91931 0.49112 3.31345 5.21486 -0.7264 
3.31345 5.21486 0.49112 3.31618 3.99266 0.56259 3.31618 5.14151 -0.79788 
3.31618 5.14151 0.56259 3.31679 4.4142 -0.99506 3.31679 4.4142 0.75978 
3.31679 4.71997 -0.99506 3.31679 4.71997 0.75978 3.32114 4.20906 0.70028 
3.32114 4.92511 -0.93556 3.32114 4.92511 0.70028 3.32291 5.3401 -0.56622 
3.32291 5.3401 0.33094 3.3234 5.40985 -0.4159 3.3234 5.40985 0.18062 
3.32418 4.07362 0.62828 3.32418 5.06055 -0.86356 3.32418 5.06055 0.62828 
3.32812 4.36207 -0.99021 3.32812 4.36207 0.75493 3.32812 4.7721 -0.99021 
3.32812 4.7721 0.75493 3.32921 5.29938 -0.63545 3.32921 5.29938 0.40017 
3.3335 5.46606 -0.11764 3.33455 5.46389 -0.18702 3.33455 5.46389 -0.04826 
3.33539 5.39147 -0.47848 3.33539 5.39147 0.2432 3.3362 4.15983 0.68527 
3.3362 4.97434 -0.92055 3.3362 4.97434 0.68527 3.33742 3.95321 0.5417 
3.33742 5.18096 -0.77699 3.33742 5.18096 0.5417 3.33771 5.45741 -0.25607 
3.33771 5.45741 0.02079 3.34082 4.30933 -0.98256 3.34082 4.30933 0.74728 
3.34082 4.82484 -0.98256 3.34082 4.82484 0.74728 3.34317 4.031 0.60979 
3.34317 5.10317 -0.84507 3.34317 5.10317 0.60979 3.34394 4.56709 -1.02163 
3.34394 4.56709 0.78635 3.34518 5.44844 -0.3213 3.34518 5.44844 0.08602 
3.34679 4.51681 -1.02158 3.34679 4.51681 0.7863 3.34679 4.61736 -1.02158 
3.34679 4.61736 0.7863 3.34993 5.27014 -0.69035 3.34993 5.27014 0.45507 
3.35027 5.37029 -0.53886 3.35027 5.37029 0.30358 3.3532 4.115 0.67017 
3.3532 5.01917 -0.90546 3.3532 5.01917 0.67017 3.35452 5.4356 -0.38563 
3.35452 5.4356 0.15035 3.35482 4.25737 -0.97231 3.35482 4.25737 0.73703 
3.35482 4.8768 -0.97231 3.35482 4.8768 0.73703 3.35524 5.3319 -0.60937 
3.35524 5.3319 0.37408 3.35594 4.46426 -1.02138 3.35594 4.46426 0.7861 
3.35594 4.66991 -1.02138 3.35594 4.66991 0.7861 3.36325 3.98973 0.58947 
3.36325 5.14444 -0.82475 3.36325 5.14444 0.58947 3.36569 5.41895 -0.44879 
3.36569 5.41895 0.2135 3.36628 4.4117 -1.01856 3.36628 4.4117 0.78328 
3.36628 4.72247 -1.01856 3.36628 4.72247 0.78328 3.36885 4.20734 0.72406 
3.36885 4.92683 -0.95934 3.36885 4.92683 0.72406 3.37153 4.07112 0.6531 
3.37153 5.06305 -0.88838 3.37153 5.06305 0.6531 3.37211 5.48321 -0.15251 
3.37211 5.48321 -0.08277 3.37295 3.89636 0.50789 3.37295 5.23781 -0.74317 
3.37295 5.23781 0.50789 3.37423 5.47886 -0.22182 3.37423 5.47886 -0.01346 
3.37694 5.46966 -0.28994 3.37694 5.46966 0.05466 3.3775 4.35985 -1.01308 
3.3775 4.35985 0.7778 3.3775 4.77432 -1.01308 3.3775 4.77432 0.7778 
3.37865 5.39855 -0.51049 3.37865 5.39855 0.27521 3.38248 5.36274 -0.58197 
3.38248 5.36274 0.34669 3.38402 4.15834 0.70867 3.38402 4.97583 -0.94395 
3.38402 4.97583 0.70867 3.38544 5.45856 -0.35476 3.38544 5.45856 0.11948 
3.38881 4.56709 -1.04152 3.38881 4.56709 0.80624 3.38881 5.32143 -0.65104 
3.38881 5.32143 0.41576 3.39052 4.30718 -1.00494 3.39052 4.30718 0.76966 
3.39052 4.82699 -1.00494 3.39052 4.82699 0.76966 3.39082 4.02873 0.6342 
3.39082 5.10544 -0.86948 3.39082 5.10544 0.6342 3.39581 5.44356 -0.41873 
3.39581 5.44356 0.18345 3.39706 4.5145 -1.0434 3.39706 4.5145 0.80812 
3.39706 4.61967 -1.0434 3.39706 4.61967 0.80812 3.39766 3.93124 0.5576 
3.39766 5.20293 -0.79288 3.39766 5.20293 0.5576 3.40155 4.11361 0.69322 
3.40155 5.02056 -0.92851 3.40155 5.02056 0.69322 3.4037 4.25663 -0.99419 
3.4037 4.25663 0.75891 3.4037 4.87754 -0.99419 3.4037 4.87754 0.75891 
3.40636 4.46207 -1.04265 3.40636 4.46207 0.80737 3.40636 4.6721 -1.04265 
3.40636 4.6721 0.80737 3.40797 5.42481 -0.48117 3.40797 5.42481 0.24588 
3.41066 5.39147 -0.55375 3.41066 5.39147 0.31846 3.41071 5.29122 -0.70541 
3.41071 5.29122 0.47012 3.41105 5.49987 -0.11764 3.41193 5.4976 -0.18727 
3.41193 5.4976 -0.04801 3.41377 5.49066 -0.25562 3.41377 5.49066 0.02034 
3.41584 5.35265 -0.624 3.41584 5.35265 0.38872 3.4167 4.40993 -1.03928 
3.4167 4.40993 0.804 3.4167 4.72424 -1.03928 3.4167 4.72424 0.804 
3.4173 5.47936 -0.32332 3.4173 5.47936 0.08804 3.41797 4.20668 0.74557 
3.41797 4.92749 -0.98085 3.41797 4.92749 0.74557 3.42003 4.07003 0.67571 
3.42003 5.06414 -0.91099 3.42003 5.06414 0.67571 3.42555 3.97002 0.60613 
3.42555 5.16415 -0.84141 3.42555 5.16415 0.60613 3.42697 5.46617 -0.38774 
3.42697 5.46617 0.15246 3.42805 4.35824 -1.0333 3.42805 4.35824 0.79802 
3.42805 4.77593 -1.0333 3.42805 4.77593 0.79802 3.43294 4.15801 0.72973 
3.43294 4.97616 -0.96501 3.43294 4.97616 0.72973 3.43417 3.87632 0.52193 
3.43417 5.25785 -0.75721 3.43417 5.25785 0.52193 3.43461 4.56709 -1.05919 
3.43461 4.56709 0.8239 3.43817 5.44901 -0.45097 3.43817 5.44901 0.21569 
3.44035 5.41895 -0.52344 3.44035 5.41895 0.28816 3.44037 4.30714 -1.02472 
3.44037 4.30714 0.78943 3.44037 4.82703 -1.02472 3.44037 4.82703 0.78943 
3.44306 4.51446 -1.0607 3.44306 4.51446 0.82542 3.44306 4.61971 -1.0607 
3.44306 4.61971 0.82542 3.44373 5.38196 -0.59572 3.44373 5.38196 0.36044 
3.45006 5.34025 -0.66435 3.45006 5.34025 0.42907 3.45069 5.51359 -0.15251 
3.45069 5.51359 -0.08278 3.45074 4.11346 0.71383 3.45074 5.02071 -0.94911 
3.45074 5.02071 0.71383 3.45203 5.50904 -0.22089 3.45203 5.50904 -0.01439 
3.45271 4.46177 -1.0596 3.45271 4.46177 0.82432 3.45271 4.6724 -1.0596 
3.45271 4.6724 0.82432 3.45363 4.25678 -1.01356 3.45363 4.25678 0.77828 
3.45363 4.87739 -1.01356 3.45363 4.87739 0.77828 3.45387 4.01002 0.64969 
3.45387 5.12415 -0.88497 3.45387 5.12415 0.64969 3.4547 5.49996 -0.28903 
3.4547 5.49996 0.05375 3.45865 5.48646 -0.35612 3.45865 5.48646 0.12084 
3.46109 3.91316 0.57231 3.46109 5.22101 -0.80759 3.46109 5.22101 0.57231 
3.46327 4.40964 -1.05584 3.46327 4.40964 0.82055 3.46327 4.72453 -1.05584 
3.46327 4.72453 0.82055 3.4678 4.2073 0.76458 3.4678 4.92687 -0.99987 
3.4678 4.92687 0.76458 3.46917 5.47107 -0.41997 3.46917 5.47107 0.18469 
3.47041 5.44356 -0.49333 3.47041 5.44356 0.25805 3.47258 5.30889 -0.71795 
3.47258 5.30889 0.48267 3.47324 5.40985 -0.56574 3.47324 5.40985 0.33045 
3.47556 4.35682 -1.04942 3.47556 4.35682 0.81414 3.47556 4.77735 -1.04942 
3.47556 4.77735 0.81414 3.47777 5.37004 -0.63628 3.47777 5.37004 0.401 
3.48121 4.56709 -1.07458 3.48121 4.56709 0.8393 3.48282 4.15884 0.74838 
3.48282 4.97533 -0.98367 3.48282 4.97533 0.74838 3.48405 4.05258 0.69023 
3.48405 5.08159 -0.92551 3.48405 5.08159 0.69023 3.48811 4.30579 -1.04037 
3.48811 4.30579 0.80508 3.48811 4.82838 -1.04037 3.48811 4.82838 0.80508 
3.48943 3.95303 0.6195 3.48943 5.18114 -0.85478 3.48943 5.18114 0.6195 
3.49012 4.51434 -1.07579 3.49012 4.51434 0.84051 3.49012 4.61983 -1.07579 
3.49012 4.61983 0.84051 3.49041 5.52677 -0.11764 3.49107 5.52452 -0.18609 
3.49107 5.52452 -0.04919 3.49304 5.51777 -0.25422 3.49304 5.51777 0.01894 
3.49633 5.50657 -0.32171 3.49633 5.50657 0.08643 3.49887 3.85972 0.53452 
3.49887 5.27445 -0.7698 3.49887 5.27445 0.53452 3.49984 4.46174 -1.07425 
3.49984 4.46174 0.83897 3.49984 4.67243 -1.07425 3.49984 4.67243 0.83897 
3.5009 5.49096 -0.38824 3.5009 5.49096 0.15296 3.50139 5.46617 -0.46217 
3.50139 5.46617 0.22688 3.50175 4.2553 -1.0287 3.50175 4.2553 0.79342 
3.50175 4.87887 -1.0287 3.50175 4.87887 0.79342 3.50351 5.4356 -0.53461 
3.50351 5.4356 0.29933 3.50721 5.39823 -0.60688 3.50721 5.39823 0.3716 
3.51144 4.4086 -1.07014 3.51144 4.4086 0.83486 3.51144 4.72557 -1.07014 
3.51144 4.72557 0.83486 3.51268 5.35576 -0.67532 3.51268 5.35576 0.44004 
3.51543 4.09691 0.72697 3.51543 5.03726 -0.96225 3.51543 5.03726 0.72697 
3.51614 4.20596 0.77923 3.51614 4.92821 -1.01451 3.51614 4.92821 0.77923 
3.51887 3.99402 0.66196 3.51887 5.14015 -0.89724 3.51887 5.14015 0.66196 
3.52381 4.35594 -1.06319 3.52381 4.35594 0.82791 3.52381 4.77823 -1.06319 
3.52381 4.77823 0.82791 3.52536 5.5357 -0.15235 3.52536 5.5357 -0.08294 
3.52643 3.89781 0.5838 3.52643 5.23636 -0.81908 3.52643 5.23636 0.5838 
3.52669 5.53116 -0.22072 3.52669 5.53116 -0.01457 3.52851 4.56709 -1.08767 
3.52851 4.56709 0.85239 3.52933 5.52211 -0.28878 3.52933 5.52211 0.0535 
3.53302 5.48646 -0.43048 3.53302 5.48646 0.1952 3.53328 5.50863 -0.35586 
3.53328 5.50863 0.12058 3.53437 5.45856 -0.5037 3.53437 5.45856 0.26841 
3.53685 4.30491 -1.0537 3.53685 4.30491 0.81842 3.53685 4.82926 -1.0537 
3.53685 4.82926 0.81842 3.53734 5.42449 -0.57593 3.53734 5.42449 0.34065 
3.53761 4.5143 -1.08847 3.53761 4.5143 0.85319 3.53761 4.61987 -1.08847 
3.53761 4.61987 0.85319 3.53822 5.32349 -0.72874 3.53822 5.32349 0.49346 
3.54198 5.38432 -0.64626 3.54198 5.38432 0.41098 3.54875 4.46113 -1.08674 
3.54875 4.46113 0.85146 3.54875 4.67304 -1.08674 3.54875 4.67304 0.85146 
3.5494 4.03749 0.70102 3.5494 5.09668 -0.9363 3.5494 5.09668 0.70102 
3.55055 4.25463 -1.04152 3.55055 4.25463 0.80624 3.55055 4.87954 -1.04152 
3.55055 4.87954 0.80624 3.55362 4.15093 0.76516 3.55362 4.98324 -1.00045 
3.55362 4.98324 0.76516 3.55459 3.93883 0.62952 3.55459 5.19534 -0.8648 
3.55459 5.19534 0.62952 3.56042 5.54455 -0.11764 3.56055 4.40801 -1.08211 
3.56055 4.40801 0.84683 3.56055 4.72616 -1.08211 3.56055 4.72616 0.84683 
3.56092 5.5422 -0.18696 3.56092 5.5422 -0.04832 3.56309 5.5354 -0.25526 
3.56309 5.5354 0.01998 3.56483 5.28777 -0.77938 3.56483 5.28777 0.5441 
3.56582 5.47936 -0.47184 3.56582 5.47936 0.23656 3.56623 5.52403 -0.3229 
3.56623 5.52403 0.08762 3.56743 5.50657 -0.39281 3.56743 5.50657 0.15753 
3.56784 5.44844 -0.54395 3.56784 5.44844 0.30867 3.57187 5.41083 -0.61588 
3.57187 5.41083 0.3806 3.57269 4.35558 -1.07459 3.57269 4.35558 0.8393 
3.57269 4.77859 -1.07459 3.57269 4.77859 0.8393 3.5764 4.56709 -1.09843 
3.5764 4.56709 0.86314 3.5764 5.36789 -0.6839 3.5764 5.36789 0.44862 
3.58457 3.98092 0.67069 3.58457 5.15325 -0.90597 3.58457 5.15325 0.67069 
3.58591 4.30463 -1.06457 3.58591 4.30463 0.82929 3.58591 4.82954 -1.06457 
3.58591 4.82954 0.82929 3.58696 4.08998 0.74162 3.58696 5.04419 -0.9769 
3.58696 5.04419 0.74162 3.58704 4.51386 -1.09904 3.58704 4.51386 0.86376 
3.58704 4.62031 -1.09904 3.58704 4.62031 0.86376 3.58765 4.19909 0.79383 
3.58765 4.93508 -1.02911 3.58765 4.93508 0.79383 3.59238 3.88539 0.59173 
3.59238 5.24878 -0.82701 3.59238 5.24878 0.59173 3.59635 5.55102 -0.15235 
3.59635 5.55102 -0.08294 3.59702 5.54626 -0.22141 3.59702 5.54626 -0.01388 
3.59821 4.4608 -1.09676 3.59821 4.4608 0.86148 3.59821 4.67337 -1.09676 
3.59821 4.67337 0.86148 3.5992 5.46966 -0.51219 3.5992 5.46966 0.27691 
3.59968 5.53712 -0.28945 3.59968 5.53712 0.05417 3.60011 5.49996 -0.43444 
3.60011 5.49996 0.19916 3.60036 5.52211 -0.3598 3.60036 5.52211 0.12452 
3.60225 5.43521 -0.58424 3.60225 5.43521 0.34896 3.60244 5.33426 -0.73639 
3.60244 5.33426 0.50111 3.60618 5.3949 -0.65373 3.60618 5.3949 0.41845 
3.6099 4.40804 -1.0916 3.6099 4.40804 0.85632 3.6099 4.72613 -1.0916 
3.6099 4.72613 0.85632 3.62074 3.92748 0.63614 3.62074 5.20669 -0.87142 
3.62074 5.20669 0.63614 3.62192 4.03125 0.71332 3.62192 5.10292 -0.94861 
3.62192 5.10292 0.71332 3.62207 4.35576 -1.08357 3.62207 4.35576 0.84828 
3.62207 4.77841 -1.08357 3.62207 4.77841 0.84828 3.62292 4.2491 -1.05402 
3.62292 4.2491 0.81874 3.62292 4.88507 -1.05402 3.62292 4.88507 0.81874 
3.62476 4.56709 -1.10682 3.62476 4.56709 0.87154 3.6256 4.14525 0.77721 
3.6256 4.98892 -1.0125 3.6256 4.98892 0.77721 3.62976 5.29698 -0.78635 
3.62976 5.29698 0.55106 3.63221 5.55734 -0.11764 3.63255 5.55497 -0.18678 
3.63255 5.55497 -0.0485 3.63307 5.45741 -0.55142 3.63307 5.45741 0.31614 
3.63352 5.49066 -0.47537 3.63352 5.49066 0.24009 3.63355 5.54787 -0.25559 
3.63355 5.54787 0.02031 3.63388 5.5354 -0.32605 3.63388 5.5354 0.09077 
3.63492 5.51777 -0.39609 3.63492 5.51777 0.16081 3.63555 4.51383 -1.10693 
3.63555 4.51383 0.87164 3.63555 4.62034 -1.10693 3.63555 4.62034 0.87164 
3.63659 5.41993 -0.62207 3.63659 5.41993 0.38679 3.64097 5.3766 -0.69005 
3.64097 5.3766 0.45477 3.64702 4.46052 -1.10413 3.64702 4.46052 0.86884 
3.64702 4.67365 -1.10413 3.64702 4.67365 0.86884 3.65767 3.97601 0.6809 
3.65767 5.15816 -0.91619 3.65767 5.15816 0.6809 3.65772 3.87747 0.59755 
3.65772 5.2567 -0.83283 3.65772 5.2567 0.59755 3.65882 4.29992 -1.07468 
3.65882 4.29992 0.8394 3.65882 4.83425 -1.07468 3.65882 4.83425 0.8394 
3.65886 4.40779 -1.09843 3.65886 4.40779 0.86314 3.65886 4.72638 -1.09843 
3.65886 4.72638 0.86314 3.66012 4.08527 0.75153 3.66012 5.0489 -0.98681 
3.66012 5.0489 0.75153 3.6606 4.19446 0.80369 3.6606 4.93971 -1.03897 
3.6606 4.93971 0.80369 3.66707 5.56101 -0.15234 3.66707 5.56101 -0.08294 
3.66731 5.47886 -0.5149 3.66731 5.47886 0.27962 3.66733 5.44262 -0.58943 
3.66733 5.44262 0.35414 3.66773 5.54626 -0.29212 3.66773 5.54626 0.05684 
3.66774 5.55626 -0.2214 3.66774 5.55626 -0.01389 3.6679 5.34159 -0.74167 
3.6679 5.34159 0.50639 3.66824 5.50904 -0.43711 3.66824 5.50904 0.20183 
3.66842 5.53116 -0.36245 3.66842 5.53116 0.12717 3.6713 5.40204 -0.65876 
3.6713 5.40204 0.42348 3.67348 4.56709 -1.11283 3.67348 4.56709 0.87754 
3.68468 4.51372 -1.11243 3.68468 4.51372 0.87715 3.68468 4.62045 -1.11243 
3.68468 4.62045 0.87715 3.69525 4.02792 0.7211 3.69525 5.10625 -0.95638 
3.69525 5.10625 0.7211 3.6953 5.30301 -0.7904 3.6953 5.30301 0.55512 
3.6959 3.92194 0.64267 3.6959 5.21223 -0.87795 3.6959 5.21223 0.64267 
3.6961 4.2453 -1.06145 3.6961 4.2453 0.82616 3.6961 4.88887 -1.06145 
3.6961 4.88887 0.82616 3.69614 4.46051 -1.10909 3.69614 4.46051 0.8738 
3.69614 4.67366 -1.10909 3.69614 4.67366 0.8738 3.69657 4.35396 -1.09179 
3.69657 4.35396 0.85651 3.69657 4.78021 -1.09179 3.69657 4.78021 0.85651 
3.69835 4.14183 0.78447 3.69835 4.99234 -1.01975 3.69835 4.99234 0.78447 
3.70187 5.4976 -0.47721 3.70187 5.4976 0.24192 3.70189 5.42536 -0.62609 
3.70189 5.42536 0.39081 3.70202 5.56467 -0.11764 3.70211 5.46389 -0.55459 
3.70211 5.46389 0.3193 3.70217 5.5422 -0.32821 3.70217 5.5422 0.09293 
3.70219 5.56227 -0.18695 3.70219 5.56227 -0.04833 3.70235 5.55497 -0.25659 
3.70235 5.55497 0.02131 3.70305 5.52452 -0.39807 3.70305 5.52452 0.16278 
3.70609 5.38183 -0.69376 3.70609 5.38183 0.45847 3.72243 4.56709 -1.11644 
3.72243 4.56709 0.88115 3.73326 3.97227 0.68531 3.73326 5.1619 -0.9206 
3.73326 5.1619 0.68531 3.73326 4.08292 0.7565 3.73326 5.05125 -0.99178 
3.73326 5.05125 0.7565 3.73329 3.87374 0.60195 3.73329 5.26043 -0.83723 
3.73329 5.26043 0.60195 3.7333 5.34538 -0.74438 3.7333 5.34538 0.50909 
3.73371 4.29871 -1.08021 3.73371 4.29871 0.84493 3.73371 4.83546 -1.08021 
3.73371 4.83546 0.84493 3.73371 4.19214 0.80863 3.73371 4.94203 -1.04392 
3.73371 4.94203 0.80863 3.73373 4.40659 -1.10395 3.73373 4.40659 0.86867 
3.73373 4.72758 -1.10395 3.73373 4.72758 0.86867 3.73373 4.51368 -1.1155 
3.73373 4.51368 0.88022 3.73373 4.62049 -1.1155 3.73373 4.62049 0.88022 
3.73663 5.48321 -0.51702 3.73663 5.48321 0.28174 3.73663 5.51359 -0.43844 
3.73663 5.51359 0.20316 3.73664 5.44697 -0.59155 3.73664 5.44697 0.35626 
3.73664 5.40566 -0.66131 3.73664 5.40566 0.42603 3.73679 5.55102 -0.29279 
3.73679 5.55102 0.05751 3.73679 5.5357 -0.36378 3.73679 5.5357 0.1285 
3.7368 5.56101 -0.22206 3.7368 5.56101 -0.01322 3.7368 5.56588 -0.15234 
3.7368 5.56588 -0.08294 3.7715 3.92009 0.64485 3.7715 4.02635 0.72355 
3.7715 4.14068 0.78689 3.7715 4.24438 -1.06414 3.7715 4.24438 0.82886 
3.7715 4.35336 -1.09453 3.7715 4.35336 0.85925 3.7715 4.46021 -1.11191 
3.7715 4.46021 0.87663 3.7715 4.56709 -1.11764 3.7715 4.56709 0.88236 
3.7715 4.67396 -1.11191 3.7715 4.67396 0.87663 3.7715 4.78081 -1.09453 
3.7715 4.78081 0.85925 3.7715 4.88979 -1.06414 3.7715 4.88979 0.82886 
3.7715 4.99349 -1.02218 3.7715 4.99349 0.78689 3.7715 5.10782 -0.95883 
3.7715 5.10782 0.72355 3.7715 5.21408 -0.88013 3.7715 5.21408 0.64485 
3.7715 5.30515 -0.79237 3.7715 5.30515 0.55708 3.7715 5.38358 -0.69499 
3.7715 5.38358 0.45971 3.7715 5.42745 -0.62733 3.7715 5.42745 0.39204 
3.7715 5.46606 -0.55564 3.7715 5.46606 0.32036 3.7715 5.49987 -0.47808 
3.7715 5.49987 0.2428 3.7715 5.52677 -0.39873 3.7715 5.52677 0.16344 
3.7715 5.54455 -0.32872 3.7715 5.54455 0.09344 3.7715 5.55734 -0.25692 
3.7715 5.55734 0.02164 3.7715 5.56467 -0.18712 3.7715 5.56467 -0.04817 
3.7715 5.56709 -0.11764 3.80619 5.56588 -0.15234 3.80619 5.56588 -0.08294 
3.80619 5.56101 -0.22206 3.80619 5.56101 -0.01322 3.8062 5.5357 -0.36378 
3.8062 5.5357 0.1285 3.8062 5.55102 -0.29279 3.8062 5.55102 0.05751 
3.80635 5.40566 -0.66131 3.80635 5.40566 0.42603 3.80635 5.44697 -0.59155 
3.80635 5.44697 0.35626 3.80636 5.51359 -0.43844 3.80636 5.51359 0.20316 
3.80636 5.48321 -0.51702 3.80636 5.48321 0.28174 3.80926 4.51368 -1.1155 
3.80926 4.51368 0.88022 3.80926 4.62049 -1.1155 3.80926 4.62049 0.88022 
3.80926 4.40659 -1.10395 3.80926 4.40659 0.86867 3.80926 4.72758 -1.10395 
3.80926 4.72758 0.86867 3.80928 4.19214 0.80863 3.80928 4.94203 -1.04392 
3.80928 4.94203 0.80863 3.80928 4.29871 -1.08021 3.80928 4.29871 0.84493 
3.80928 4.83546 -1.08021 3.80928 4.83546 0.84493 3.80969 5.34538 -0.74438 
3.80969 5.34538 0.50909 3.8097 3.87374 0.60195 3.8097 5.26043 -0.83723 
3.8097 5.26043 0.60195 3.80973 4.08292 0.7565 3.80973 5.05125 -0.99178 
3.80973 5.05125 0.7565 3.80973 3.97227 0.68531 3.80973 5.1619 -0.9206 
3.80973 5.1619 0.68531 3.82056 4.56709 -1.11644 3.82056 4.56709 0.88115 
3.8369 5.38183 -0.69376 3.8369 5.38183 0.45847 3.83994 5.52452 -0.39807 
3.83994 5.52452 0.16278 3.84064 5.55497 -0.25659 3.84064 5.55497 0.02131 
3.8408 5.56227 -0.18695 3.8408 5.56227 -0.04833 3.84082 5.5422 -0.32821 
3.84082 5.5422 0.09293 3.84088 5.46389 -0.55459 3.84088 5.46389 0.3193 
3.84097 5.56467 -0.11764 3.8411 5.42536 -0.62609 3.8411 5.42536 0.39081 
3.84112 5.4976 -0.47721 3.84112 5.4976 0.24192 3.84464 4.14183 0.78447 
3.84464 4.99234 -1.01975 3.84464 4.99234 0.78447 3.84642 4.35396 -1.09179 
3.84642 4.35396 0.85651 3.84642 4.78021 -1.09179 3.84642 4.78021 0.85651 
3.84685 4.46051 -1.10909 3.84685 4.46051 0.8738 3.84685 4.67366 -1.10909 
3.84685 4.67366 0.8738 3.84689 4.2453 -1.06145 3.84689 4.2453 0.82616 
3.84689 4.88887 -1.06145 3.84689 4.88887 0.82616 3.84709 3.92194 0.64267 
3.84709 5.21223 -0.87795 3.84709 5.21223 0.64267 3.84769 5.30301 -0.7904 
3.84769 5.30301 0.55512 3.84774 4.02792 0.7211 3.84774 5.10625 -0.95638 
3.84774 5.10625 0.7211 3.85831 4.51372 -1.11243 3.85831 4.51372 0.87715 
3.85831 4.62045 -1.11243 3.85831 4.62045 0.87715 3.86951 4.56709 -1.11283 
3.86951 4.56709 0.87754 3.87169 5.40204 -0.65876 3.87169 5.40204 0.42348 
3.87457 5.53116 -0.36245 3.87457 5.53116 0.12717 3.87475 5.50904 -0.43711 
3.87475 5.50904 0.20183 3.87509 5.34159 -0.74167 3.87509 5.34159 0.50639 
3.87525 5.55626 -0.2214 3.87525 5.55626 -0.01389 3.87526 5.54626 -0.29212 
3.87526 5.54626 0.05684 3.87566 5.44262 -0.58943 3.87566 5.44262 0.35414 
3.87568 5.47886 -0.5149 3.87568 5.47886 0.27962 3.87592 5.56101 -0.15234 
3.87592 5.56101 -0.08294 3.88239 4.19446 0.80369 3.88239 4.93971 -1.03897 
3.88239 4.93971 0.80369 3.88287 4.08527 0.75153 3.88287 5.0489 -0.98681 
3.88287 5.0489 0.75153 3.88413 4.40779 -1.09843 3.88413 4.40779 0.86314 
3.88413 4.72638 -1.09843 3.88413 4.72638 0.86314 3.88417 4.29992 -1.07468 
3.88417 4.29992 0.8394 3.88417 4.83425 -1.07468 3.88417 4.83425 0.8394 
3.88527 3.87747 0.59755 3.88527 5.2567 -0.83283 3.88527 5.2567 0.59755 
3.88532 3.97601 0.6809 3.88532 5.15816 -0.91619 3.88532 5.15816 0.6809 
3.89597 4.46052 -1.10413 3.89597 4.46052 0.86884 3.89597 4.67365 -1.10413 
3.89597 4.67365 0.86884 3.90202 5.3766 -0.69005 3.90202 5.3766 0.45477 
3.9064 5.41993 -0.62207 3.9064 5.41993 0.38679 3.90744 4.51383 -1.10693 
3.90744 4.51383 0.87164 3.90744 4.62034 -1.10693 3.90744 4.62034 0.87164 
3.90807 5.51777 -0.39609 3.90807 5.51777 0.16081 3.90911 5.5354 -0.32605 
3.90911 5.5354 0.09077 3.90944 5.54787 -0.25559 3.90944 5.54787 0.02031 
3.90947 5.49066 -0.47537 3.90947 5.49066 0.24009 3.90992 5.45741 -0.55142 
3.90992 5.45741 0.31614 3.91044 5.55497 -0.18678 3.91044 5.55497 -0.0485 
3.91078 5.55734 -0.11764 3.91323 3.83719 0.55106 3.91323 5.29698 -0.78635 
3.91323 5.29698 0.55106 3.91739 4.14525 0.77721 3.91739 4.98892 -1.0125 
3.91739 4.98892 0.77721 3.91823 4.56709 -1.10682 3.91823 4.56709 0.87154 
3.92007 4.2491 -1.05402 3.92007 4.2491 0.81874 3.92007 4.88507 -1.05402 
3.92007 4.88507 0.81874 3.92092 4.35576 -1.08357 3.92092 4.35576 0.84828 
3.92092 4.77841 -1.08357 3.92092 4.77841 0.84828 3.92107 4.03125 0.71332 
3.92107 5.10292 -0.94861 3.92107 5.10292 0.71332 3.92225 3.92748 0.63614 
3.92225 5.20669 -0.87142 3.92225 5.20669 0.63614 3.93309 4.40804 -1.0916 
3.93309 4.40804 0.85632 3.93309 4.72613 -1.0916 3.93309 4.72613 0.85632 
3.93681 5.3949 -0.65373 3.93681 5.3949 0.41845 3.94055 5.33426 -0.73639 
3.94055 5.33426 0.50111 3.94074 5.43521 -0.58424 3.94074 5.43521 0.34896 
3.94263 5.52211 -0.3598 3.94263 5.52211 0.12452 3.94288 5.49996 -0.43444 
3.94288 5.49996 0.19916 3.94331 5.53712 -0.28945 3.94331 5.53712 0.05417 
3.94379 5.46966 -0.51219 3.94379 5.46966 0.27691 3.94478 4.4608 -1.09676 
3.94478 4.4608 0.86148 3.94478 4.67337 -1.09676 3.94478 4.67337 0.86148 
3.94597 5.54626 -0.22141 3.94597 5.54626 -0.01388 3.94664 5.55102 -0.15235 
3.94664 5.55102 -0.08294 3.95061 3.88539 0.59173 3.95061 5.24878 -0.82701 
3.95061 5.24878 0.59173 3.95534 4.19909 0.79383 3.95534 4.93508 -1.02911 
3.95534 4.93508 0.79383 3.95595 4.51386 -1.09904 3.95595 4.51386 0.86376 
3.95595 4.62031 -1.09904 3.95595 4.62031 0.86376 3.95603 4.08998 0.74162 
3.95603 5.04419 -0.9769 3.95603 5.04419 0.74162 3.95708 4.30463 -1.06457 
3.95708 4.30463 0.82929 3.95708 4.82954 -1.06457 3.95708 4.82954 0.82929 
3.95842 3.98092 0.67069 3.95842 5.15325 -0.90597 3.95842 5.15325 0.67069 
3.96659 4.56709 -1.09843 3.96659 4.56709 0.86314 3.96659 5.36789 -0.6839 
3.96659 5.36789 0.44862 3.9703 4.35558 -1.07459 3.9703 4.35558 0.8393 
3.9703 4.77859 -1.07459 3.9703 4.77859 0.8393 3.97112 5.41083 -0.61588 
3.97112 5.41083 0.3806 3.97515 5.44844 -0.54395 3.97515 5.44844 0.30867 
3.97556 5.50657 -0.39281 3.97556 5.50657 0.15753 3.97676 5.52403 -0.3229 
3.97676 5.52403 0.08762 3.97717 5.47936 -0.47184 3.97717 5.47936 0.23656 
3.97816 3.8464 0.5441 3.97816 5.28777 -0.77938 3.97816 5.28777 0.5441 
3.9799 5.5354 -0.25526 3.9799 5.5354 0.01998 3.98207 5.5422 -0.18696 
3.98207 5.5422 -0.04832 3.98244 4.40801 -1.08211 3.98244 4.40801 0.84683 
3.98244 4.72616 -1.08211 3.98244 4.72616 0.84683 3.98257 5.54455 -0.11764 
3.9884 3.93883 0.62952 3.9884 5.19534 -0.8648 3.9884 5.19534 0.62952 
3.98937 4.15093 0.76516 3.98937 4.98324 -1.00045 3.98937 4.98324 0.76516 
3.99244 4.25463 -1.04152 3.99244 4.25463 0.80624 3.99244 4.87954 -1.04152 
3.99244 4.87954 0.80624 3.99359 4.03749 0.70102 3.99359 5.09668 -0.9363 
3.99359 5.09668 0.70102 3.99424 4.46113 -1.08674 3.99424 4.46113 0.85146 
3.99424 4.67304 -1.08674 3.99424 4.67304 0.85146 4.00101 5.38432 -0.64626 
4.00101 5.38432 0.41098 4.00477 5.32349 -0.72874 4.00477 5.32349 0.49346 
4.00538 4.5143 -1.08847 4.00538 4.5143 0.85319 4.00538 4.61987 -1.08847 
4.00538 4.61987 0.85319 4.00565 5.42449 -0.57593 4.00565 5.42449 0.34065 
4.00614 4.30491 -1.0537 4.00614 4.30491 0.81842 4.00614 4.82926 -1.0537 
4.00614 4.82926 0.81842 4.00862 5.45856 -0.5037 4.00862 5.45856 0.26841 
4.00971 5.50863 -0.35586 4.00971 5.50863 0.12058 4.00997 5.48646 -0.43048 
4.00997 5.48646 0.1952 4.01366 5.52211 -0.28878 4.01366 5.52211 0.0535 
4.01448 4.56709 -1.08767 4.01448 4.56709 0.85239 4.0163 5.53116 -0.22072 
4.0163 5.53116 -0.01457 4.01656 3.89781 0.5838 4.01656 5.23636 -0.81908 
4.01656 5.23636 0.5838 4.01763 5.5357 -0.15235 4.01763 5.5357 -0.08294 
4.01918 4.35594 -1.06319 4.01918 4.35594 0.82791 4.01918 4.77823 -1.06319 
4.01918 4.77823 0.82791 4.02412 3.99402 0.66196 4.02412 5.14015 -0.89724 
4.02412 5.14015 0.66196 4.02685 4.20596 0.77923 4.02685 4.92821 -1.01451 
4.02685 4.92821 0.77923 4.02756 4.09691 0.72697 4.02756 5.03726 -0.96225 
4.02756 5.03726 0.72697 4.03031 5.35576 -0.67532 4.03031 5.35576 0.44004 
4.03155 4.4086 -1.07014 4.03155 4.4086 0.83486 4.03155 4.72557 -1.07014 
4.03155 4.72557 0.83486 4.03578 5.39823 -0.60688 4.03578 5.39823 0.3716 
4.03948 5.4356 -0.53461 4.03948 5.4356 0.29933 4.04124 4.2553 0.79342 
4.04124 4.87887 -1.0287 4.04124 4.87887 0.79342 4.0416 5.46617 -0.46217 
4.0416 5.46617 0.22688 4.04209 5.49096 -0.38824 4.04209 5.49096 0.15296 
4.04315 4.46174 -1.07425 4.04315 4.46174 0.83897 4.04315 4.67243 -1.07425 
4.04315 4.67243 0.83897 4.04412 3.85972 0.53452 4.04412 5.27445 -0.7698 
4.04412 5.27445 0.53452 4.04666 5.50657 -0.32171 4.04666 5.50657 0.08643 
4.04995 5.51777 -0.25422 4.04995 5.51777 0.01894 4.05192 5.52452 -0.18609 
4.05192 5.52452 -0.04919 4.05258 5.52677 -0.11764 4.05287 4.51434 -1.07579 
4.05287 4.51434 0.84051 4.05287 4.61983 -1.07579 4.05287 4.61983 0.84051 
4.05356 3.95303 0.6195 4.05356 5.18114 -0.85478 4.05356 5.18114 0.6195 
4.05488 4.30579 -1.04037 4.05488 4.30579 0.80508 4.05488 4.82838 -1.04037 
4.05488 4.82838 0.80508 4.05894 4.05258 0.69023 4.05894 5.08159 -0.92551 
4.05894 5.08159 0.69023 4.06017 4.15884 0.74838 4.06017 4.97533 -0.98367 
4.06017 4.97533 0.74838 4.06178 4.56709 -1.07458 4.06178 4.56709 0.8393 
4.06522 5.37004 -0.63628 4.06522 5.37004 0.401 4.06743 4.35682 -1.04942 
4.06743 4.35682 0.81414 4.06743 4.77735 -1.04942 4.06743 4.77735 0.81414 
4.06975 5.40985 -0.56574 4.06975 5.40985 0.33045 4.07041 5.30889 -0.71795 
4.07041 5.30889 0.48267 4.07258 5.44356 -0.49333 4.07258 5.44356 0.25805 
4.07382 5.47107 -0.41997 4.07382 5.47107 0.18469 4.07519 4.2073 0.76458 
4.07519 4.92687 -0.99987 4.07519 4.92687 0.76458 4.07972 4.40964 -1.05584 
4.07972 4.40964 0.82055 4.07972 4.72453 -1.05584 4.07972 4.72453 0.82055 
4.0819 3.91316 0.57231 4.0819 5.22101 -0.80759 4.0819 5.22101 0.57231 
4.08434 5.48646 -0.35612 4.08434 5.48646 0.12084 4.08829 5.49996 -0.28903 
4.08829 5.49996 0.05375 4.08912 4.01002 0.64969 4.08912 5.12415 -0.88497 
4.08912 5.12415 0.64969 4.08936 4.25678 0.77828 4.08936 4.87739 -1.01356 
4.08936 4.87739 0.77828 4.09028 4.46177 -1.0596 4.09028 4.46177 0.82432 
4.09028 4.6724 -1.0596 4.09028 4.6724 0.82432 4.09096 5.50904 -0.22089 
4.09096 5.50904 -0.01439 4.09225 4.11346 0.71383 4.09225 5.02071 -0.94911 
4.09225 5.02071 0.71383 4.0923 5.51359 -0.15251 4.0923 5.51359 -0.08278 
4.09293 5.34025 -0.66435 4.09293 5.34025 0.42907 4.09926 5.38196 -0.59572 
4.09926 5.38196 0.36044 4.09993 4.51446 -1.0607 4.09993 4.51446 0.82542 
4.09993 4.61971 -1.0607 4.09993 4.61971 0.82542 4.10262 4.30714 0.78943 
4.10262 4.82703 -1.02472 4.10262 4.82703 0.78943 4.10264 5.41895 -0.52344 
4.10264 5.41895 0.28816 4.10482 5.44901 -0.45097 4.10482 5.44901 0.21569 
4.10838 4.56709 -1.05919 4.10838 4.56709 0.8239 4.10882 3.87632 0.52193 
4.10882 5.25785 -0.75721 4.10882 5.25785 0.52193 4.11005 4.15801 0.72973 
4.11005 4.97616 -0.96501 4.11005 4.97616 0.72973 4.11494 4.35824 -1.0333 
4.11494 4.35824 0.79802 4.11494 4.77593 -1.0333 4.11494 4.77593 0.79802 
4.11602 5.46617 -0.38774 4.11602 5.46617 0.15246 4.11744 3.97002 0.60613 
4.11744 5.16415 -0.84141 4.11744 5.16415 0.60613 4.12296 4.07003 0.67571 
4.12296 5.06414 -0.91099 4.12296 5.06414 0.67571 4.12502 4.20668 0.74557 
4.12502 4.92749 -0.98085 4.12502 4.92749 0.74557 4.12569 5.47936 -0.32332 
4.12569 5.47936 0.08804 4.12629 4.40993 -1.03928 4.12629 4.40993 0.804 
4.12629 4.72424 -1.03928 4.12629 4.72424 0.804 4.12715 5.35265 -0.624 
4.12715 5.35265 0.38872 4.12922 5.49066 -0.25562 4.12922 5.49066 0.02034 
4.13106 5.4976 -0.18727 4.13106 5.4976 -0.04801 4.13194 5.49987 -0.11764 
4.13228 5.29122 -0.70541 4.13228 5.29122 0.47012 4.13233 5.39147 -0.55375 
4.13233 5.39147 0.31846 4.13502 5.42481 -0.48117 4.13502 5.42481 0.24588 
4.13663 4.46207 -1.04265 4.13663 4.46207 0.80737 4.13663 4.6721 -1.04265 
4.13663 4.6721 0.80737 4.13929 4.25663 0.75891 4.13929 4.87754 -0.99419 
4.13929 4.87754 0.75891 4.14144 4.11361 0.69322 4.14144 5.02056 -0.92851 
4.14144 5.02056 0.69322 4.14533 3.93124 0.5576 4.14533 5.20293 -0.79288 
4.14533 5.20293 0.5576 4.14593 4.5145 -1.0434 4.14593 4.5145 0.80812 
4.14593 4.61967 -1.0434 4.14593 4.61967 0.80812 4.14718 5.44356 -0.41873 
4.14718 5.44356 0.18345 4.15217 4.02873 0.6342 4.15217 5.10544 -0.86948 
4.15217 5.10544 0.6342 4.15247 4.30718 0.76966 4.15247 4.82699 -1.00494 
4.15247 4.82699 0.76966 4.15418 4.56709 -1.04152 4.15418 4.56709 0.80624 
4.15418 5.32143 -0.65104 4.15418 5.32143 0.41576 4.15755 5.45856 -0.35476 
4.15755 5.45856 0.11948 4.15897 4.15834 0.70867 4.15897 4.97583 -0.94395 
4.15897 4.97583 0.70867 4.16051 5.36274 -0.58197 4.16051 5.36274 0.34669 
4.16434 5.39855 -0.51049 4.16434 5.39855 0.27521 4.16549 4.35985 0.7778 
4.16549 4.77432 -1.01308 4.16549 4.77432 0.7778 4.16605 5.46966 -0.28994 
4.16605 5.46966 0.05466 4.16876 5.47886 -0.22182 4.16876 5.47886 -0.01346 
4.17004 3.89636 0.50789 4.17004 5.23781 -0.74317 4.17004 5.23781 0.50789 
4.17088 5.48321 -0.15251 4.17088 5.48321 -0.08277 4.17146 4.07112 0.6531 
4.17146 5.06305 -0.88838 4.17146 5.06305 0.6531 4.17414 4.20734 0.72406 
4.17414 4.92683 -0.95934 4.17414 4.92683 0.72406 4.17671 4.4117 -1.01856 
4.17671 4.4117 0.78328 4.17671 4.72247 -1.01856 4.17671 4.72247 0.78328 
4.1773 5.41895 -0.44879 4.1773 5.41895 0.2135 4.17974 3.98973 0.58947 
4.17974 5.14444 -0.82475 4.17974 5.14444 0.58947 4.18705 4.46426 -1.02138 
4.18705 4.46426 0.7861 4.18705 4.66991 -1.02138 4.18705 4.66991 0.7861 
4.18775 5.3319 -0.60937 4.18775 5.3319 0.37408 4.18817 4.25737 0.73703 
4.18817 4.8768 -0.97231 4.18817 4.8768 0.73703 4.18847 5.4356 -0.38563 
4.18847 5.4356 0.15035 4.18979 4.115 0.67017 4.18979 5.01917 -0.90546 
4.18979 5.01917 0.67017 4.19272 5.37029 -0.53886 4.19272 5.37029 0.30358 
4.19306 3.86403 0.45507 4.19306 5.27014 -0.69035 4.19306 5.27014 0.45507 
4.1962 4.51681 -1.02158 4.1962 4.51681 0.7863 4.1962 4.61736 -1.02158 
4.1962 4.61736 0.7863 4.19781 5.44844 -0.3213 4.19781 5.44844 0.08602 
4.19905 4.56709 -1.02163 4.19905 4.56709 0.78635 4.19982 4.031 0.60979 
4.19982 5.10317 -0.84507 4.19982 5.10317 0.60979 4.20217 4.30933 0.74728 
4.20217 4.82484 -0.98256 4.20217 4.82484 0.74728 4.20528 5.45741 -0.25607 
4.20528 5.45741 0.02079 4.20557 3.95321 0.5417 4.20557 5.18096 -0.77699 
4.20557 5.18096 0.5417 4.20679 4.15983 0.68527 4.20679 4.97434 -0.92055 
4.20679 4.97434 0.68527 4.2076 5.39147 -0.47848 4.2076 5.39147 0.2432 
4.20844 5.46389 -0.18702 4.20844 5.46389 -0.04826 4.20949 5.46606 -0.11764 
4.21378 5.29938 -0.63545 4.21378 5.29938 0.40017 4.21487 4.36207 0.75493 
4.21487 4.7721 -0.99021 4.21487 4.7721 0.75493 4.21881 4.07362 0.62828 
4.21881 5.06055 -0.86356 4.21881 5.06055 0.62828 4.21959 5.40985 -0.4159 
4.21959 5.40985 0.18062 4.22008 5.3401 -0.56622 4.22008 5.3401 0.33094 
4.22185 4.20906 0.70028 4.22185 4.92511 -0.93556 4.22185 4.92511 0.70028 
4.2262 4.4142 -0.99506 4.2262 4.4142 0.75978 4.2262 4.71997 -0.99506 
4.2262 4.71997 0.75978 4.22681 3.99266 0.56259 4.22681 5.14151 -0.79788 
4.22681 5.14151 0.56259 4.22954 3.91931 0.49112 4.22954 5.21486 -0.7264 
4.22954 5.21486 0.49112 4.22978 5.42449 -0.3518 4.22978 5.42449 0.11652 
4.23583 5.36274 -0.50665 4.23583 5.36274 0.27137 4.23622 4.46677 -0.9974 
4.23622 4.46677 0.76211 4.23622 4.6674 -0.9974 4.23622 4.6674 0.76211 
4.23667 4.11748 0.64489 4.23667 5.01669 -0.88018 4.23667 5.01669 0.64489 
4.23703 4.26003 0.71241 4.23703 4.87414 -0.94769 4.23703 4.87414 0.71241 
4.23809 5.43521 -0.28688 4.23809 5.43521 0.0516 4.24015 4.51686 -0.99959 
4.24015 4.51686 0.76431 4.24015 4.61731 -0.99959 4.24015 4.61731 0.76431 
4.24289 4.56709 -0.99956 4.24289 4.56709 0.76428 4.24328 5.44262 -0.22181 
4.24328 5.44262 -0.01347 4.2454 5.44697 -0.1525 4.2454 5.44697 -0.08279 
4.24636 5.30804 -0.5925 4.24636 5.30804 0.35722 4.24672 4.03427 0.58255 
4.24672 5.0999 -0.81783 4.24672 5.0999 0.58255 4.24957 5.38196 -0.4454 
4.24957 5.38196 0.21012 4.25085 4.31222 0.72216 4.25085 4.82195 -0.95744 
4.25085 4.82195 0.72216 4.25154 3.88819 0.43793 4.25154 5.24598 -0.67321 
4.25154 5.24598 0.43793 4.25162 3.95755 0.51319 4.25162 5.17662 -0.74847 
4.25162 5.17662 0.51319 4.25337 4.16247 0.65959 4.25337 4.9717 -0.89487 
4.25337 4.9717 0.65959 4.26073 5.39823 -0.38192 4.26073 5.39823 0.14664 
4.26294 4.3649 0.72947 4.26294 4.76927 -0.96475 4.26294 4.76927 0.72947 
4.26322 5.3319 -0.53389 4.26322 5.3319 0.29861 4.26571 4.07745 0.6007 
4.26571 5.05672 -0.83598 4.26571 5.05672 0.6007 4.26967 4.21251 0.67362 
4.26967 4.92166 -0.9089 4.26967 4.92166 0.67362 4.26973 5.41083 -0.31727 
4.26973 5.41083 0.08199 4.27149 5.27419 -0.61764 4.27149 5.27419 0.38236 
4.27254 3.99727 0.53372 4.27254 5.1369 -0.769 4.27254 5.1369 0.53372 
4.27406 4.4172 0.7338 4.27406 4.71697 -0.96909 4.27406 4.71697 0.7338 
4.27456 3.92505 0.4609 4.27456 5.20912 -0.69618 4.27456 5.20912 0.4609 
4.27593 5.41993 -0.25255 4.27593 5.41993 0.01727 4.27785 5.35265 -0.4733 
4.27785 5.35265 0.23802 4.27926 4.46686 -0.97329 4.27926 4.46686 0.73801 
4.27926 4.66731 -0.97329 4.27926 4.66731 0.73801 4.27994 5.42536 -0.18725 
4.27994 5.42536 -0.04803 4.28118 5.42745 -0.11764 4.28318 4.51703 -0.97535 
4.28318 4.51703 0.74007 4.28318 4.61714 -0.97535 4.28318 4.61714 0.74007 
4.28338 4.12163 0.6169 4.28338 5.01254 -0.85218 4.28338 5.01254 0.6169 
4.2845 4.2636 0.6853 4.2845 4.87057 -0.92059 4.2845 4.87057 0.6853 
4.2856 4.56709 -0.97537 4.2856 4.56709 0.74009 4.2893 5.29938 -0.55993 
4.2893 5.29938 0.32465 4.29014 5.37004 -0.41136 4.29014 5.37004 0.17608 
4.2925 4.03933 0.5532 4.2925 5.09484 -0.78849 4.2925 5.09484 0.5532 
4.29543 5.23864 -0.64157 4.29543 5.23864 0.40629 4.29645 3.96368 0.48263 
4.29645 5.17049 -0.71791 4.29645 5.17049 0.48263 4.29781 4.31559 0.69461 
4.29781 4.81858 -0.92989 4.29781 4.81858 0.69461 4.29859 4.16626 0.6317 
4.29859 4.96791 -0.86698 4.29859 4.96791 0.6317 4.30012 5.38432 -0.34715 
4.30012 5.38432 0.11187 4.3049 5.32143 -0.50032 4.3049 5.32143 0.26504 
4.30759 5.3949 -0.28296 4.30759 5.3949 0.04767 4.30955 4.36833 0.7015 
4.30955 4.76584 -0.93678 4.30955 4.76584 0.7015 4.31113 4.08274 0.57098 
4.31113 5.05143 -0.80626 4.31113 5.05143 0.57098 4.31261 5.40204 -0.21784 
4.31261 5.40204 -0.01745 4.31469 4.21657 0.6453 4.31469 4.9176 -0.88058 
4.31469 4.9176 0.6453 4.31517 5.40566 -0.1525 4.31517 5.40566 -0.08279 
4.31599 4.41758 0.70769 4.31599 4.71659 -0.94297 4.31599 4.71659 0.70769 
4.31679 4.00356 0.50292 4.31679 5.13061 -0.7382 4.31679 5.13061 0.50292 
4.3181 3.93269 0.42896 4.3181 5.20148 -0.66424 4.3181 5.20148 0.42896 
4.31821 5.34025 -0.43908 4.31821 5.34025 0.2038 4.32106 4.46721 -0.9471 
4.32106 4.46721 0.71182 4.32106 4.66696 -0.9471 4.32106 4.66696 0.71182 
4.32476 4.51708 -0.94915 4.32476 4.51708 0.71386 4.32476 4.61709 -0.94915 
4.32476 4.61709 0.71386 4.32707 4.56709 -0.94911 4.32707 4.56709 0.71383 
4.32707 5.24598 -0.59769 4.32707 5.24598 0.36241 4.3274 4.12643 0.5872 
4.3274 5.00774 -0.82248 4.3274 5.00774 0.5872 4.32917 5.35576 -0.37646 
4.32917 5.35576 0.14118 4.32945 4.26818 0.65653 4.32945 4.86599 -0.89181 
4.32945 4.86599 0.65653 4.33652 4.04599 0.52204 4.33652 5.08818 -0.75733 
4.33652 5.08818 0.52204 4.33775 5.36789 -0.31273 4.33775 5.36789 0.07745 
4.33945 3.97139 0.45031 4.33945 5.16278 -0.68559 4.33945 5.16278 0.45031 
4.34231 4.17119 0.60169 4.34231 4.96298 -0.83697 4.34231 4.96298 0.60169 
4.34251 4.32039 0.66535 4.34251 4.81378 -0.90064 4.34251 4.81378 0.66535 
4.34391 5.3766 -0.24817 4.34391 5.3766 0.01289 4.34421 5.27014 -0.5392 
4.34421 5.27014 0.30392 4.34761 5.38183 -0.18304 4.34761 5.38183 -0.05224 
4.34885 5.38358 -0.11764 4.35004 5.20912 -0.62071 4.35004 5.20912 0.38543 
4.35069 4.3685 0.67299 4.35069 4.76567 -0.90827 4.35069 4.76567 0.67299 
4.35396 4.08853 0.53942 4.35396 5.04564 -0.7747 4.35396 5.04564 0.53942 
4.35713 4.41783 0.67907 4.35713 4.71634 -0.91436 4.35713 4.71634 0.67907 
4.35843 4.22189 0.61471 4.35843 4.91228 -0.84999 4.35843 4.91228 0.61471 
4.35926 5.29122 -0.47843 4.35926 5.29122 0.24315 4.35943 4.01151 0.4703 
4.35943 5.12266 -0.70558 4.35943 5.12266 0.4703 4.36231 4.46778 0.68303 
4.36231 4.66639 -0.91831 4.36231 4.66639 0.68303 4.36599 4.51772 -0.92022 
4.36599 4.51772 0.68494 4.36599 4.61645 -0.92022 4.36599 4.61645 0.68494 
4.36719 4.56709 -0.92085 4.36719 4.56709 0.68557 4.37003 4.13248 0.55532 
4.37003 5.00169 -0.7906 4.37003 5.00169 0.55532 4.37177 3.96368 0.40731 
4.37177 5.17049 -0.64259 4.37177 5.17049 0.40731 4.37181 5.30889 -0.41655 
4.37181 5.30889 0.18127 4.3728 4.27361 0.62553 4.3728 4.86056 -0.86082 
4.3728 4.86056 0.62553 4.378 4.05298 0.48886 4.378 5.08119 -0.72415 
4.378 5.08119 0.48886 4.38026 5.21486 -0.57568 4.38026 5.21486 0.3404 
4.38233 4.32109 0.63493 4.38233 4.81308 -0.87021 4.38233 4.81308 0.63493 
4.38259 5.32349 -0.35091 4.38259 5.32349 0.11563 4.38441 4.17724 0.56964 
4.38441 4.95693 -0.80492 4.38441 4.95693 0.56964 4.39025 5.33426 -0.2867 
4.39025 5.33426 0.05141 4.39038 4.36917 0.6425 4.39038 4.765 -0.87778 
4.39038 4.765 0.6425 4.39206 4.00356 0.42765 4.39206 5.13061 -0.66293 
4.39206 5.13061 0.42765 4.39511 4.09569 0.50597 4.39511 5.03848 -0.74125 
4.39511 5.03848 0.50597 4.39552 5.34159 -0.22124 4.39552 5.34159 -0.01404 
4.39702 4.4187 0.64832 4.39702 4.71547 -0.88361 4.39702 4.71547 0.64832 
4.39702 5.23781 -0.51619 4.39702 5.23781 0.28091 4.39823 5.34538 -0.15584 
4.39823 5.34538 -0.07944 4.40026 4.22821 0.58223 4.40026 4.90596 -0.81751 
4.40026 4.90596 0.58223 4.40207 4.4686 0.65221 4.40207 4.66557 -0.8875 
4.40207 4.66557 0.65221 4.40232 5.17662 -0.59777 4.40232 5.17662 0.36249 
4.40475 4.51778 -0.89001 4.40475 4.51778 0.65473 4.40475 4.61639 -0.89001 
4.40475 4.61639 0.65473 4.40589 4.56709 -0.89065 4.40589 4.56709 0.65537 
4.41071 4.13953 0.52158 4.41071 4.99464 -0.75686 4.41071 4.99464 0.52158 
4.41107 5.25785 -0.45496 4.41107 5.25785 0.21968 4.41118 4.04599 0.44739 
4.41118 5.08818 -0.68267 4.41118 5.08818 0.44739 4.41129 4.27484 0.59318 
4.41129 4.85933 -0.82846 4.41129 4.85933 0.59318 4.4208 4.32241 0.60245 
4.4208 4.81176 -0.83774 4.4208 4.81176 0.60245 4.42285 5.1369 -0.61868 
4.42285 5.1369 0.3834 4.42366 5.27445 -0.39026 4.42366 5.27445 0.15498 
4.42478 4.1844 0.53564 4.42478 4.94977 -0.77092 4.42478 4.94977 0.53564 
4.42852 4.37034 0.6101 4.42852 4.76383 -0.84538 4.42852 4.76383 0.6101 
4.42855 4.08853 0.46482 4.42855 5.04564 -0.7001 4.42855 5.04564 0.46482 
4.43084 5.18096 -0.55172 4.43084 5.18096 0.31643 4.43324 5.28777 -0.32431 
4.43324 5.28777 0.08902 4.43513 4.41994 0.6158 4.43513 4.71423 -0.85108 
4.43513 4.71423 0.6158 4.43727 4.2302 0.54813 4.43727 4.90397 -0.78341 
4.43727 4.90397 0.54813 4.43945 4.46871 0.62003 4.43945 4.66546 -0.85532 
4.43945 4.66546 0.62003 4.4402 5.29698 -0.25938 4.4402 5.29698 0.0241 
4.44216 4.51796 -0.85778 4.44216 4.51796 0.62249 4.44216 4.61621 -0.85778 
4.44216 4.61621 0.62249 4.44234 4.03933 0.40336 4.44234 5.09484 -0.63865 
4.44234 5.09484 0.40336 4.44305 4.56709 -0.85859 4.44305 4.56709 0.62331 
4.44426 5.30301 -0.19383 4.44426 5.30301 -0.04145 4.44445 4.13248 0.48089 
4.44445 5.00169 -0.71618 4.44445 5.00169 0.48089 4.44622 5.30515 -0.11764 
4.44673 5.20293 -0.49148 4.44673 5.20293 0.25619 4.44815 4.2768 0.55902 
4.44815 4.85737 -0.7943 4.44815 4.85737 0.55902 4.45173 5.14151 -0.57296 
4.45173 5.14151 0.33768 4.45741 4.3241 0.56827 4.45741 4.81007 -0.80356 
4.45741 4.81007 0.56827 4.45878 4.17724 0.49528 4.45878 4.95693 -0.73056 
4.45878 4.95693 0.49528 4.46012 4.08274 0.422 4.46012 5.05143 -0.65728 
4.46012 5.05143 0.422 4.46145 5.22101 -0.42805 4.46145 5.22101 0.19277 
4.46501 4.37199 0.57588 4.46501 4.76218 -0.81116 4.46501 4.76218 0.57588 
4.47095 4.42035 0.58181 4.47095 4.71382 -0.81709 4.47095 4.71382 0.58181 
4.47136 4.22821 0.51113 4.47136 4.90596 -0.74641 4.47136 4.90596 0.51113 
4.47168 5.0999 -0.59287 4.47168 5.0999 0.35759 4.47293 5.23636 -0.3627 
4.47293 5.23636 0.12742 4.4752 4.46907 0.58606 4.4752 4.6651 -0.82134 
4.4752 4.6651 0.58606 4.47633 4.12643 0.43826 4.47633 5.00774 -0.67354 
4.47633 5.00774 0.43826 4.47775 4.51802 0.58861 4.47775 4.61615 -0.8239 
4.47775 4.61615 0.58861 4.4786 4.56709 -0.82475 4.4786 4.56709 0.58947 
4.4786 5.14444 -0.52589 4.4786 5.14444 0.29061 4.48087 5.24878 -0.29676 
4.48087 5.24878 0.06148 4.48231 4.27484 0.52215 4.48231 4.85933 -0.75743 
4.48231 4.85933 0.52215 4.48668 5.2567 -0.23142 4.48668 5.2567 -0.00386 
4.48984 4.07745 0.37657 4.48984 5.05672 -0.61185 4.48984 5.05672 0.37657 
4.49083 4.17119 0.45317 4.49083 4.96298 -0.68845 4.49083 4.96298 0.45317 
4.49108 5.26043 -0.15584 4.49108 5.26043 -0.07944 4.49159 4.32241 0.53166 
4.49159 4.81176 -0.76694 4.49159 4.81176 0.53166 4.49526 5.16415 -0.46358 
4.49526 5.16415 0.2283 4.49893 5.10317 -0.54596 4.49893 5.10317 0.31068 
4.49924 4.37034 0.53939 4.49924 4.76383 -0.77467 4.49924 4.76383 0.53939 
4.50385 4.22189 0.4693 4.50385 4.91228 -0.70458 4.50385 4.91228 0.4693 
4.50494 4.41994 0.54599 4.50494 4.71423 -0.78128 4.50494 4.71423 0.54599 
4.50603 4.12163 0.39424 4.50603 5.01254 -0.62952 4.50603 5.01254 0.39424 
4.50864 5.18114 -0.39971 4.50864 5.18114 0.16442 4.50917 4.46871 0.55031 
4.50917 4.66546 -0.78559 4.50917 4.66546 0.55031 4.51163 4.51796 0.55302 
4.51163 4.61621 -0.7883 4.51163 4.61621 0.55302 4.51245 4.56709 -0.7892 
4.51245 4.56709 0.55392 4.51467 4.27361 0.48366 4.51467 4.86056 -0.71894 
4.51467 4.86056 0.48366 4.51742 5.06055 -0.56495 4.51742 5.06055 0.32967 
4.51865 5.19534 -0.33454 4.51865 5.19534 0.09926 4.52084 4.16626 0.40945 
4.52084 4.96791 -0.64473 4.52084 4.96791 0.40945 4.52333 5.10544 -0.49831 
4.52333 5.10544 0.26303 4.52407 4.32109 0.4932 4.52407 4.81308 -0.72848 
4.52407 4.81308 0.4932 4.52527 5.20669 -0.2684 4.52527 5.20669 0.03311 
4.53163 4.36917 0.50125 4.53163 4.765 -0.73653 4.53163 4.765 0.50125 
4.53181 5.21223 -0.19324 4.53181 5.21223 -0.04205 4.53399 5.21408 -0.11764 
4.53403 4.11748 0.34754 4.53403 5.01669 -0.58282 4.53403 5.01669 0.34754 
4.53444 4.21657 0.42555 4.53444 4.9176 -0.66083 4.53444 4.9176 0.42555 
4.53746 4.4187 0.50788 4.53746 4.71547 -0.74316 4.53746 4.71547 0.50788 
4.53882 5.12415 -0.43527 4.53882 5.12415 0.19999 4.54135 4.4686 0.51293 
4.54135 4.66557 -0.74821 4.54135 4.66557 0.51293 4.54224 5.06305 -0.5176 
4.54224 5.06305 0.28232 4.54387 4.51778 0.51561 4.54387 4.61639 -0.75089 
4.54387 4.61639 0.51561 4.54451 4.56709 -0.75203 4.54451 4.56709 0.51675 
4.54567 4.26818 0.44031 4.54567 4.86599 -0.6756 4.54567 4.86599 0.44031 
4.54872 4.16247 0.36423 4.54872 4.9717 -0.59952 4.54872 4.9717 0.36423 
4.55109 5.14015 -0.37027 4.55109 5.14015 0.13499 4.55449 4.32039 0.45338 
4.55449 4.81378 -0.68866 4.55449 4.81378 0.45338 4.55931 5.01917 -0.53593 
4.55931 5.01917 0.30065 4.55983 5.15325 -0.30457 4.55983 5.15325 0.06928 
4.56212 4.3685 0.46156 4.56212 4.76567 -0.69684 4.56212 4.76567 0.46156 
4.56276 4.21251 0.38054 4.56276 4.92166 -0.61582 4.56276 4.92166 0.38054 
4.56485 5.06414 -0.46911 4.56485 5.06414 0.23383 4.56821 4.41783 0.46799 
4.56821 4.71634 -0.70328 4.56821 4.71634 0.46799 4.57004 5.15816 -0.23147 
4.57004 5.15816 -0.00381 4.57217 4.46778 0.47318 4.57217 4.66639 -0.70846 
4.57217 4.66639 0.47318 4.57408 4.51772 0.47685 4.57408 4.61645 -0.71214 
4.57408 4.61645 0.47685 4.5744 4.15983 0.31765 4.5744 4.97434 -0.55293 
4.5744 4.97434 0.31765 4.57444 4.2636 0.39537 4.57444 4.87057 -0.63065 
4.57444 4.87057 0.39537 4.57445 5.1619 -0.15588 4.57445 5.1619 -0.07941 
4.5747 4.56709 -0.71334 4.5747 4.56709 0.47806 4.57937 5.08159 -0.40508 
4.57937 5.08159 0.1698 4.58236 5.02056 -0.48758 4.58236 5.02056 0.2523 
4.58374 4.31559 0.40867 4.58374 4.81858 -0.64395 4.58374 4.81858 0.40867 
4.58942 4.20906 0.33272 4.58942 4.92511 -0.568 4.58942 4.92511 0.33272 
4.59016 5.09668 -0.33973 4.59016 5.09668 0.10445 4.59064 4.36833 0.42042 
4.59064 4.76584 -0.6557 4.59064 4.76584 0.42042 4.59683 4.41758 0.42685 
4.59683 4.71659 -0.66213 4.59683 4.71659 0.42685 4.59781 4.97583 -0.50511 
4.59781 4.97583 0.26983 4.60095 4.46721 0.43192 4.60095 4.66696 -0.66721 
4.60095 4.66696 0.43192 4.60155 4.26003 0.3479 4.60155 4.87414 -0.58318 
4.60155 4.87414 0.3479 4.60246 5.10292 -0.26722 4.60246 5.10292 0.03194 
4.60296 4.56709 0.43793 4.60296 5.02071 -0.4384 4.60296 5.02071 0.20312 
4.603 4.51708 0.43562 4.603 4.61709 -0.6709 4.603 4.61709 0.43562 
4.61024 5.10625 -0.19389 4.61024 5.10625 -0.04139 4.61129 4.31222 0.36172 
4.61129 4.82195 -0.597 4.61129 4.82195 0.36172 4.61269 5.10782 -0.11764 
4.61319 4.20734 0.28501 4.61319 4.92683 -0.52029 4.61319 4.92683 0.28501 
4.6161 5.03726 -0.37371 4.6161 5.03726 0.13843 4.61861 4.3649 0.37381 
4.61861 4.76927 -0.60909 4.61861 4.76927 0.37381 4.61887 4.97616 -0.45619 
4.61887 4.97616 0.22091 4.62294 4.4172 0.38493 4.62294 4.71697 -0.62021 
4.62294 4.71697 0.38493 4.62617 4.25737 0.29903 4.62617 4.8768 -0.53431 
4.62617 4.8768 0.29903 4.62714 4.46686 0.39012 4.62714 4.66731 -0.6254 
4.62714 4.66731 0.39012 4.62921 4.51703 0.39405 4.62921 4.61714 -0.62933 
4.62921 4.61714 0.39405 4.62922 4.56709 0.39646 4.63075 5.04419 -0.30217 
4.63075 5.04419 0.06689 4.6347 4.92749 -0.47117 4.6347 4.92749 0.23588 
4.63641 4.30933 0.31303 4.63641 4.82484 -0.54831 4.63641 4.82484 0.31303 
4.63752 4.97533 -0.40632 4.63752 4.97533 0.17103 4.64066 5.0489 -0.22902 
4.64066 5.0489 -0.00626 4.64407 4.36207 0.32574 4.64407 4.7721 -0.56102 
4.64407 4.7721 0.32574 4.64563 5.05125 -0.15588 4.64563 5.05125 -0.07941 
4.64805 4.25663 0.25015 4.64805 4.87754 -0.48544 4.64805 4.87754 0.25015 
4.64892 4.4142 0.33706 4.64892 4.71997 -0.57235 4.64892 4.71997 0.33706 
4.65125 4.46677 0.34708 4.65125 4.6674 -0.58237 4.65125 4.6674 0.34708 
4.65342 4.56709 0.35376 4.65345 4.51686 0.35101 4.65345 4.61731 -0.58629 
4.65345 4.61731 0.35101 4.65372 4.92687 -0.42134 4.65372 4.92687 0.18606 
4.6543 4.98324 -0.33551 4.6543 4.98324 0.10023 4.6588 4.30718 0.26334 
4.6588 4.82699 -0.49862 4.6588 4.82699 0.26334 4.66635 4.98892 -0.26354 
4.66635 4.98892 0.02826 4.66694 4.35985 0.27636 4.66694 4.77432 -0.51164 
4.66694 4.77432 0.27636 4.66742 4.87739 -0.4355 4.66742 4.87739 0.20022 
4.66837 4.92821 -0.373 4.66837 4.92821 0.13771 4.67242 4.4117 0.28757 
4.67242 4.72247 -0.52285 4.67242 4.72247 0.28757 4.67361 4.99234 -0.19079 
4.67361 4.99234 -0.0445 4.67523 4.46426 0.29791 4.67523 4.66991 -0.53319 
4.67523 4.66991 0.29791 4.67543 4.51681 0.30706 4.67543 4.61736 -0.54234 
4.67543 4.61736 0.30706 4.67548 4.56709 0.30991 4.67603 4.99349 -0.11764 
4.67857 4.30714 0.21348 4.67857 4.82703 -0.44876 4.67857 4.82703 0.21348 
4.68256 4.87887 -0.38739 4.68256 4.87887 0.1521 4.68297 4.93508 -0.30149 
4.68297 4.93508 0.0662 4.68715 4.35824 0.2258 4.68715 4.77593 -0.46109 
4.68715 4.77593 0.2258 4.69283 4.93971 -0.22853 4.69283 4.93971 -0.00675 
4.69314 4.40993 0.23715 4.69314 4.72424 -0.47243 4.69314 4.72424 0.23715 
4.69422 4.82838 -0.40102 4.69422 4.82838 0.16574 4.69537 4.56709 0.26504 
4.69537 4.87954 -0.33858 4.69537 4.87954 0.1033 4.69651 4.46207 0.24749 
4.69651 4.6721 -0.48278 4.69651 4.6721 0.24749 4.69725 4.5145 0.2568 
4.69725 4.61967 -0.49208 4.69725 4.61967 0.2568 4.69777 4.94203 -0.15543 
4.69777 4.94203 -0.07986 4.70327 4.35682 0.1783 4.70327 4.77735 -0.41358 
4.70327 4.77735 0.1783 4.70755 4.82926 -0.35229 4.70755 4.82926 0.11701 
4.70788 4.88507 -0.26621 4.70788 4.88507 0.03093 4.70969 4.40964 0.19058 
4.70969 4.72453 -0.42587 4.70969 4.72453 0.19058 4.71304 4.56709 0.21925 
4.71345 4.46177 0.20114 4.71345 4.6724 -0.43642 4.71345 4.6724 0.20114 
4.71455 4.51446 0.21079 4.71455 4.61971 -0.44608 4.71455 4.61971 0.21079 
4.7153 4.88887 -0.19304 4.7153 4.88887 -0.04224 4.71705 4.35594 0.13004 
4.71705 4.77823 -0.36533 4.71705 4.77823 0.13004 4.71799 4.88979 -0.11764 
4.71843 4.82954 -0.30322 4.71843 4.82954 0.06794 4.72399 4.4086 0.14241 
4.72399 4.72557 -0.3777 4.72399 4.72557 0.14241 4.72811 4.46174 0.15401 
4.72811 4.67243 -0.38929 4.72811 4.67243 0.15401 4.72844 4.56709 -0.40793 
4.72844 4.56709 0.17264 4.72844 4.77859 -0.31645 4.72844 4.77859 0.08117 
4.72854 4.83425 -0.23031 4.72854 4.83425 -0.00497 4.72964 4.51434 0.16373 
4.72964 4.61983 -0.39901 4.72964 4.61983 0.16373 4.73407 4.83546 -0.15543 
4.73407 4.83546 -0.07985 4.73596 4.40801 0.09331 4.73596 4.72616 -0.32859 
4.73596 4.72616 0.09331 4.73742 4.77841 -0.26707 4.73742 4.77841 0.03179 
4.7406 4.46113 0.10511 4.7406 4.67304 -0.34039 4.7406 4.67304 0.10511 
4.74153 4.56709 -0.36062 4.74153 4.56709 0.12534 4.74233 4.5143 0.11624 
4.74233 4.61987 -0.35152 4.74233 4.61987 0.11624 4.74545 4.40804 0.04395 
4.74545 4.72613 -0.27923 4.74545 4.72613 0.04395 4.74564 4.78021 -0.19257 
4.74564 4.78021 -0.04272 4.74839 4.78081 -0.11764 4.75062 4.4608 0.05564 
4.75062 4.67337 -0.29092 4.75062 4.67337 0.05564 4.75228 4.56709 -0.31273 
4.75228 4.56709 0.07745 4.75228 4.72638 -0.23028 4.75228 4.72638 -0.00501 
4.75289 4.51386 0.06682 4.75289 4.62031 -0.3021 4.75289 4.62031 0.06682 
4.75781 4.72758 -0.1554 4.75781 4.72758 -0.07988 4.75798 4.46052 0.00683 
4.75798 4.67365 -0.24211 4.75798 4.67365 0.00683 4.76067 4.56709 -0.26437 
4.76067 4.56709 0.02909 4.76078 4.51383 0.0183 4.76078 4.62034 -0.25358 
4.76078 4.62034 0.0183 4.76294 4.46051 -0.04228 4.76294 4.67366 -0.193 
4.76294 4.67366 -0.04228 4.76577 4.67396 -0.11764 4.76629 4.51372 -0.20446 
4.76629 4.51372 -0.03082 4.76629 4.62045 -0.20446 4.76629 4.62045 -0.03082 
4.76668 4.56709 -0.21566 4.76668 4.56709 -0.01962 4.76935 4.51368 -0.1554 
4.76935 4.51368 -0.07988 4.76935 4.62049 -0.1554 4.76935 4.62049 -0.07988 
4.77029 4.56709 -0.16671 4.77029 4.56709 -0.06857 4.7715 4.56709 -0.11764 
3.98934 3.01924 -1.21948 4.01112 2.96658 -1.27254 4.01532 3.01624 -1.26734 
4.01965 3.06854 -1.25622 4.03526 2.91636 -1.31804 4.03731 2.96623 -1.31434 
4.04143 3.01586 -1.30927 4.04762 3.06511 -1.30283 4.05452 3.11785 -1.29109 
4.06356 2.86636 -1.36047 4.06418 2.91572 -1.35927 4.06609 2.96566 -1.35559 
4.07005 3.01561 -1.35041 4.07614 3.06494 -1.34397 4.08377 3.11305 -1.33579 
4.09259 3.16526 -1.32273 4.09375 2.86636 -1.39917 4.09439 2.81705 -1.39803 
4.09439 2.91566 -1.39803 4.09691 2.96484 -1.39535 4.1008 3.01474 -1.3903 
4.10663 3.06427 -1.38366 4.11419 3.11235 -1.37561 4.12359 3.15983 -1.36608 
4.12581 2.86636 -1.43633 4.12663 2.81723 -1.43544 4.12663 2.91548 -1.43544 
4.12909 2.76798 -1.43273 4.12909 2.96473 -1.43273 4.13332 2.71921 -1.42841 
4.13332 3.0135 -1.42841 4.13441 3.21155 -1.35171 4.13902 3.0631 -1.4218 
4.14667 3.11103 -1.41408 4.15595 3.1586 -1.40457 4.15966 2.86636 -1.47188 
4.16051 2.81729 -1.47103 4.16051 2.91542 -1.47103 4.16306 2.76834 -1.46848 
4.16306 2.96437 -1.46848 4.1669 3.20523 -1.39354 4.16731 2.71962 -1.46423 
4.16731 3.01309 -1.46423 4.17325 2.67126 -1.45829 4.17325 3.06145 -1.45829 
4.18085 3.10934 -1.45069 4.19011 3.15664 -1.44143 4.19521 2.86636 -1.50573 
4.1961 2.81723 -1.50491 4.1961 2.91548 -1.50491 4.19881 2.76798 -1.50245 
4.19881 2.96473 -1.50245 4.20099 3.20324 -1.43055 4.20313 2.71921 -1.49822 
4.20313 3.0135 -1.49822 4.20974 2.66961 -1.49252 4.20974 2.66961 -0.03703 
4.20974 3.0631 -1.49252 4.21348 3.24904 -1.41806 4.21746 2.62168 -1.48487 
4.21746 2.62168 -0.04468 4.21746 3.11103 -1.48487 4.22697 2.57411 -1.47559 
4.22697 3.1586 -1.47559 4.23237 2.86636 -1.53779 4.23351 2.81705 -1.53715 
4.23351 2.91566 -1.53715 4.23619 2.76787 -1.53463 4.23619 2.96484 -1.53463 
4.238 2.52748 -1.46464 4.238 3.20523 -1.46464 4.24124 2.71797 -1.53074 
4.24124 2.71797 0.00119 4.24124 3.01474 -1.53074 4.24788 2.66844 -1.52491 
4.24788 2.66844 -0.00464 4.24788 3.06427 -1.52491 4.25385 3.2562 -1.45206 
4.25593 2.62036 -1.51735 4.25593 2.62036 -0.0122 4.25593 3.11235 -1.51735 
4.26546 2.57288 -1.50795 4.26546 2.57288 -0.0216 4.26546 3.15983 -1.50795 
4.26823 3.30096 -1.43773 4.27107 2.86636 -1.56798 4.27227 2.81699 -1.56736 
4.27227 2.91572 -1.56736 4.27595 2.76705 -1.56545 4.27595 2.76705 0.0359 
4.27595 2.96566 -1.56545 4.27983 2.52116 -1.49713 4.27983 2.52116 -0.03242 
4.27983 3.21155 -1.49713 4.28113 2.7171 -1.56149 4.28113 2.7171 0.03194 
4.28113 3.01561 -1.56149 4.28757 2.66777 -1.5554 4.28757 2.66777 0.02585 
4.28757 3.06494 -1.5554 4.29575 2.61966 -1.54777 4.29575 2.61966 0.01822 
4.29575 3.11305 -1.54777 4.29595 2.47046 -1.48411 4.29595 3.26225 -1.48411 
4.30881 2.56745 -1.53895 4.30881 2.56745 0.0094 4.30881 3.16526 -1.53895 
4.31086 2.4257 -1.46961 4.31086 3.30701 -1.46961 4.31119 2.86636 -1.59624 
4.3135 2.81635 -1.59628 4.3135 2.91636 -1.59628 4.3172 2.76648 -1.59423 
4.3172 2.76648 0.06468 4.3172 2.96623 -1.59423 4.32227 2.71685 -1.59011 
4.32227 2.71685 0.06056 4.32227 3.01586 -1.59011 4.32357 2.51584 -1.52772 
4.32357 2.51584 -0.00183 4.32357 3.21687 -1.52772 4.32713 2.38201 -1.4534 
4.32871 2.6676 -1.58392 4.32871 2.6676 0.05437 4.32871 3.06511 -1.58392 
4.33967 2.46553 -1.51412 4.33967 2.46553 -0.01543 4.33967 3.26718 -1.51412 
4.34045 2.61486 -1.57702 4.34045 2.61486 0.04747 4.34045 3.11785 -1.57702 
4.35266 2.86636 -1.6225 4.35376 2.56287 -1.56772 4.35376 2.56287 0.03817 
4.35376 3.16984 -1.56772 4.35488 2.4209 -1.49931 4.35488 2.4209 -0.03024 
4.35488 3.31181 -1.49931 4.35508 2.8163 -1.62249 4.35508 2.91641 -1.62249 
4.359 2.76613 -1.62042 4.359 2.76613 0.09087 4.359 2.96658 -1.62042 
4.3642 2.71647 -1.61622 4.3642 2.71647 0.08667 4.3642 3.01624 -1.61622 
4.36859 2.51178 -1.55604 4.36859 2.51178 0.02649 4.36859 3.22093 -1.55604 
4.37255 2.37672 -0.04643 4.37255 3.35599 -1.48312 4.37532 2.66417 -1.61189 
4.37532 2.66417 0.08234 4.37532 3.06854 -1.61189 4.38489 2.46174 -1.542 
4.38489 2.46174 0.01245 4.38489 3.27097 -1.542 4.38741 2.61149 -1.60457 
4.38741 2.61149 0.07502 4.38741 3.12122 -1.60457 4.39154 2.33354 -0.06459 
4.39537 2.86636 -1.6467 4.39811 2.81613 -1.64673 4.39811 2.81613 0.11718 
4.39811 2.91658 -1.64673 4.40123 2.5593 -1.59483 4.40123 2.5593 0.06528 
4.40123 3.17341 -1.59483 4.40159 2.41675 -1.52731 4.40159 2.41675 -0.00224 
4.40159 3.31596 -1.52731 4.40204 2.76604 -1.64453 4.40204 2.76604 0.11498 
4.40204 2.96667 -1.64453 4.41145 2.29193 -0.08454 4.41206 2.71347 -1.6422 
4.41206 2.71347 0.11265 4.41206 3.01924 -1.6422 4.41641 2.50833 -1.5827 
4.41641 2.50833 0.05315 4.41641 3.22438 -1.5827 4.41945 2.37289 -0.01885 
4.41945 3.35982 -1.5107 4.42339 2.66134 -1.63735 4.42339 2.66134 0.1078 
4.42339 3.07137 -1.63735 4.43147 2.4591 -1.56768 4.43147 2.4591 0.03813 
4.43147 3.27361 -1.56768 4.43269 2.25248 -0.10543 4.43609 2.6086 -1.62969 
4.43609 2.6086 0.10014 4.43609 3.12411 -1.62969 4.43844 2.33027 -0.03734 
4.43844 3.40244 -1.49221 4.43921 2.86636 -1.66876 4.44206 2.81608 -1.66871 
4.44206 2.81608 0.13916 4.44206 2.91663 -1.66871 4.44847 2.41427 -1.55259 
4.44847 2.41427 0.02304 4.44847 3.31844 -1.55259 4.45009 2.55664 -1.61945 
4.45009 2.55664 0.0899 4.45009 3.17607 -1.61945 4.45121 2.76353 -1.66851 
4.45121 2.76353 0.13896 4.45121 2.96918 -1.66851 4.45852 2.289 -0.05767 
4.46155 2.71097 -1.6657 4.46155 2.71097 0.13615 4.46155 3.02174 -1.6657 
4.46412 2.50661 -1.60647 4.46412 2.50661 0.07692 4.46412 3.2261 -1.60647 
4.4668 2.37039 0.00597 4.4668 3.36232 -1.53552 4.46822 2.19563 -0.13925 
4.47277 2.65912 -1.66022 4.47277 2.65912 0.13067 4.47277 3.07359 -1.66022 
4.47929 2.45761 -1.59109 4.47929 2.45761 0.06154 4.47929 3.2751 -1.59109 
4.48408 2.86636 -1.68865 4.48579 2.60645 -1.65208 4.48579 2.60645 0.12253 
4.48579 3.12626 -1.65208 4.48609 2.328 -0.01294 4.48609 3.40471 -1.51661 
4.49233 2.81377 -1.69053 4.49233 2.81377 0.16098 4.49233 2.91894 -1.69053 
4.49293 2.23051 -0.08954 4.49682 2.41288 -1.57564 4.49682 2.41288 0.04609 
4.49682 3.31983 -1.57564 4.49897 2.5559 -1.64133 4.49897 2.5559 0.11178 
4.49897 3.17681 -1.64133 4.50163 2.76134 -1.68979 4.50163 2.76134 0.16024 
4.50163 2.97137 -1.68979 4.50598 2.14222 -0.17701 4.51197 2.7092 -1.68642 
4.51197 2.7092 0.15687 4.51197 3.02351 -1.68642 4.51324 2.50595 -1.62798 
4.51324 2.50595 0.09843 4.51324 3.22676 -1.62798 4.5153 2.3693 0.02858 
4.5153 3.36341 -1.55813 4.52082 2.26929 -0.04101 4.52332 2.65751 -1.68043 
4.52332 2.65751 0.15088 4.52332 3.0752 -1.68043 4.52821 2.45728 -1.61215 
4.52821 2.45728 0.0826 4.52821 3.27543 -1.61215 4.52944 2.17559 -0.1252 
4.52988 2.86636 -1.70632 4.53564 2.60641 -1.67185 4.53564 2.60641 0.1423 
4.53564 3.1263 -1.67185 4.53833 2.81373 -1.70783 4.53833 2.81373 0.17828 
4.53833 2.91898 -1.70783 4.539 2.05148 -0.2867 4.54533 2.09319 -0.21806 
4.54601 2.41273 0.06669 4.54601 3.31998 -1.59624 4.54798 2.76104 -1.70673 
4.54798 2.76104 0.17718 4.54798 2.97167 -1.70673 4.5489 2.55605 -1.6607 
4.5489 2.55605 0.13115 4.5489 3.17666 -1.6607 4.54914 2.30929 0.00255 
4.54914 3.42342 -1.5321 4.55636 2.21243 -0.07482 4.55854 2.70891 -1.70297 
4.55854 2.70891 0.17342 4.55854 3.0238 -1.70297 4.56307 2.50657 -1.647 
4.56307 2.50657 0.11745 4.56307 3.22614 -1.647 4.56785 2.12455 -0.16446 
4.56851 2.02359 -0.31668 4.57083 2.65609 -1.69655 4.57083 2.65609 0.167 
4.57083 3.07662 -1.69655 4.57304 2.0634 -0.24613 4.57648 2.86636 -1.72172 
4.57648 2.86636 0.19217 4.57809 2.45811 -1.6308 4.57809 2.45811 0.10125 
4.57809 3.2746 -1.6308 4.57932 2.35185 0.0431 4.57932 3.38086 -1.57265 
4.58338 2.60506 -1.6875 4.58338 2.60506 0.15795 4.58338 3.12765 -1.6875 
4.5847 2.2523 -0.02763 4.58539 2.81361 -1.72292 4.58539 2.81361 0.19337 
4.58539 2.9191 -1.72292 4.59414 2.15899 -0.11261 4.59511 2.76101 -1.72139 
4.59511 2.76101 0.19184 4.59511 2.9717 -1.72139 4.59702 2.55457 -1.67584 
4.59702 2.55457 0.14629 4.59702 3.17814 -1.67584 4.59878 1.99784 -0.3478 
4.60248 2.03521 -0.27554 4.60671 2.70787 -1.71727 4.60671 2.70787 0.18772 
4.60671 3.02484 -1.71727 4.60795 2.07768 -0.2071 4.6107 2.39618 0.07983 
4.6107 3.33653 -1.60938 4.61141 2.50523 -1.66165 4.61141 2.50523 0.1321 
4.61141 3.22748 -1.66165 4.61414 2.29329 0.01482 4.61414 3.43942 -1.54437 
4.61908 2.65521 -1.71033 4.61908 2.65521 0.18078 4.61908 3.0775 -1.71033 
4.6217 2.19708 -0.06334 4.62378 2.86636 -1.73481 4.62378 2.86636 0.20526 
4.63212 2.60418 -1.70083 4.63212 2.60418 0.17128 4.63212 3.12853 -1.70083 
4.63261 2.00895 -0.30649 4.63288 2.81357 -1.73561 4.63288 2.81357 0.20606 
4.63288 2.91914 -1.73561 4.63349 2.10995 -0.15368 4.63725 2.04912 -0.23615 
4.64402 2.7604 -1.73388 4.64402 2.7604 0.20433 4.64402 2.97231 -1.73388 
4.64467 2.33676 0.05389 4.64467 3.39595 -1.58344 4.64582 2.5539 -1.68865 
4.64582 2.5539 0.1591 4.64582 3.17881 -1.68865 4.64889 2.4502 -1.64758 
4.64889 2.4502 0.11803 4.64889 3.28251 -1.64758 4.64986 2.2381 -0.01762 
4.64986 3.49461 -1.51193 4.65582 2.70728 -1.72924 4.65582 2.70728 0.19969 
4.65582 3.02543 -1.72924 4.6601 2.14567 -0.10303 4.66311 1.985 -0.33846 
4.66714 2.02261 -0.26654 4.66796 2.65485 -1.72172 4.66796 2.65485 0.19217 
4.66796 3.07786 -1.72172 4.67167 2.06555 -0.19852 4.67167 2.86636 -1.74556 
4.67167 2.86636 0.21601 4.67984 2.28019 0.02356 4.67984 3.45252 -1.55311 
4.68118 2.6039 -1.71171 4.68118 2.6039 0.18216 4.68118 3.12881 -1.71171 
4.68223 2.38925 0.09448 4.68223 3.34346 -1.62403 4.68231 2.81313 -1.74617 
4.68231 2.81313 0.21662 4.68231 2.91958 -1.74617 4.68292 2.49836 -1.67625 
4.68292 2.49836 0.1467 4.68292 3.23435 -1.67625 4.68765 2.18466 -0.0554 
4.69348 2.76007 -1.7439 4.69348 2.76007 0.21435 4.69348 2.97264 -1.7439 
4.69752 1.99823 -0.29818 4.69771 2.09918 -0.14602 4.70145 2.03854 -0.22868 
4.70517 2.70731 -1.73873 4.70517 2.70731 0.20918 4.70517 3.0254 -1.73873 
4.71601 2.22675 -0.011 4.71601 3.50596 -1.51855 4.71719 2.33052 0.06619 
4.71719 3.40219 -1.59574 4.71734 2.65503 -1.7307 4.71734 2.65503 0.20115 
4.71734 3.07768 -1.7307 4.71819 2.54837 -1.70116 4.71819 2.54837 0.17161 
4.71819 3.18434 -1.70116 4.72003 2.86636 -1.75395 4.72003 2.86636 0.2244 
4.72087 2.44452 -1.65963 4.72087 2.44452 0.13008 4.72087 3.28819 -1.65963 
4.72503 2.13646 -0.09607 4.72834 1.97603 -0.33099 4.73082 2.8131 -1.75406 
4.73082 2.8131 0.22451 4.73082 2.91961 -1.75406 4.73082 2.91961 0.22451 
4.73186 2.01351 -0.26034 4.73624 2.05684 -0.19236 4.74229 2.75979 -1.75126 
4.74229 2.75979 0.22171 4.74229 2.97292 -1.75126 4.75294 2.27528 0.03377 
4.75294 3.45743 -1.56332 4.75299 2.17674 -0.04959 4.75409 2.59919 -1.72182 
4.75409 2.59919 0.19227 4.75409 3.13352 -1.72182 4.75413 2.70706 -1.74556 
4.75413 2.70706 0.21601 4.75413 3.02565 -1.74556 4.75539 2.38454 0.10439 
4.75539 3.34817 -1.63394 4.75587 2.49373 -1.68611 4.75587 2.49373 0.15656 
4.75587 3.23898 -1.68611 4.7626 1.99082 -0.29299 4.76317 2.09185 -0.14075 
4.76657 2.0314 -0.22366 4.76875 2.86636 -1.75996 4.76875 2.86636 0.23041 
4.77995 2.81299 -1.75957 4.77995 2.81299 0.23002 4.77995 2.91972 -1.75957 
4.77995 2.91972 0.23002 4.79052 2.32719 0.07397 4.79052 3.40552 -1.60352 
4.79057 2.13043 -0.09201 4.79117 2.22121 -0.00446 4.79117 3.5115 -1.52509 
4.79137 2.54457 -1.70858 4.79137 2.54457 0.17903 4.79137 3.18814 -1.70858 
4.79141 2.75978 -1.75622 4.79141 2.75978 0.22667 4.79141 2.97293 -1.75622 
4.79184 2.65323 -1.73892 4.79184 2.65323 0.20937 4.79184 3.07948 -1.73892 
4.79362 2.4411 -1.66689 4.79362 2.4411 0.13734 4.79362 3.29161 -1.66689 
4.79716 2.00808 -0.25633 4.79738 1.96955 -0.32783 4.80136 2.05161 -0.18866 
4.8177 2.86636 -1.76357 4.8177 2.86636 0.23402 4.82853 2.27154 0.03818 
4.82853 3.46117 -1.56773 4.82853 2.38219 0.10936 4.82853 3.35052 -1.63891 
4.82856 2.17301 -0.04519 4.82856 3.5597 -1.48436 4.82857 2.08806 -0.13804 
4.82898 2.59798 -1.72735 4.82898 2.59798 0.1978 4.82898 3.13473 -1.72735 
4.82898 2.49141 -1.69105 4.82898 2.49141 0.1615 4.82898 3.2413 -1.69105 
4.829 2.70586 -1.75109 4.829 2.70586 0.22154 4.829 3.02685 -1.75109 
4.829 2.81295 -1.76263 4.829 2.81295 0.23308 4.829 2.91976 -1.76263 
4.829 2.91976 0.23308 4.83191 1.98647 -0.29087 4.83191 2.02778 -0.2211 
4.86677 1.96738 -0.32678 4.86677 2.00599 -0.25509 4.86677 2.04986 -0.18742 
4.86677 2.12829 -0.09005 4.86677 2.21936 -0.00228 4.86677 2.32562 0.07642 
4.86677 2.43995 -1.66931 4.86677 2.43995 0.13976 4.86677 2.54365 -1.71127 
4.86677 2.54365 0.18172 4.86677 2.65263 -1.74167 4.86677 2.65263 0.21212 
4.86677 2.75948 -1.75905 4.86677 2.75948 0.2295 4.86677 2.86636 -1.76478 
4.86677 2.86636 0.23523 4.86677 2.97323 -1.75905 4.86677 2.97323 0.2295 
4.86677 3.08008 -1.74167 4.86677 3.18906 -1.71127 4.86677 3.29276 -1.66931 
4.86677 3.40709 -1.60597 4.86677 3.51335 -1.52727 4.90162 2.02778 -0.2211 
4.90162 1.98647 -0.29087 4.90453 2.81295 -1.76263 4.90453 2.81295 0.23308 
4.90453 2.91976 -1.76263 4.90453 2.91976 0.23308 4.90453 2.70586 -1.75109 
4.90453 2.70586 0.22154 4.90453 3.02685 -1.75109 4.90455 2.49141 -1.69105 
4.90455 2.49141 0.1615 4.90455 3.2413 -1.69105 4.90455 2.59798 -1.72735 
4.90455 2.59798 0.1978 4.90455 3.13473 -1.72735 4.90496 2.08806 -0.13804 
4.90497 2.17301 -0.04519 4.90497 3.5597 -1.48436 4.905 2.38219 0.10936 
4.905 3.35052 -1.63891 4.905 2.27154 0.03818 4.905 3.46117 -1.56773 
4.91583 2.86636 -1.76357 4.91583 2.86636 0.23402 4.93217 2.05161 -0.18866 
4.93615 1.96955 -0.32783 4.93637 2.00808 -0.25633 4.93991 2.4411 0.13734 
4.93991 3.29161 -1.66689 4.94169 2.65323 -1.73892 4.94169 2.65323 0.20937 
4.94169 3.07948 -1.73892 4.94212 2.75978 -1.75622 4.94212 2.75978 0.22667 
4.94212 2.97293 -1.75622 4.94212 2.97293 0.22667 4.94216 2.54457 -1.70858 
4.94216 2.54457 0.17903 4.94216 3.18814 -1.70858 4.94236 2.22121 -0.00446 
4.94236 3.5115 -1.52509 4.94296 2.13043 -0.09201 4.94296 3.60228 -1.43754 
4.94301 2.32719 0.07397 4.94301 3.40552 -1.60352 4.95358 2.81299 -1.75957 
4.95358 2.81299 0.23002 4.95358 2.91972 -1.75957 4.95358 2.91972 0.23002 
4.96478 2.86636 -1.75996 4.96478 2.86636 0.23041 4.96696 2.0314 -0.22366 
4.97036 2.09185 -0.14075 4.97093 1.99082 -0.29299 4.97766 2.49373 0.15656 
4.97766 3.23898 -1.68611 4.97814 2.38454 0.10439 4.97814 3.34817 -1.63394 
4.9794 2.70706 -1.74556 4.9794 2.70706 0.21601 4.9794 3.02565 -1.74556 
4.9794 3.02565 0.21601 4.97944 2.59919 -1.72182 4.97944 2.59919 0.19227 
4.97944 3.13352 -1.72182 4.98054 2.17674 -0.04959 4.98054 3.55597 -1.47996 
4.98059 2.27528 0.03377 4.98059 3.45743 -1.56332 4.99124 2.75979 -1.75126 
4.99124 2.75979 0.22171 4.99124 2.97292 -1.75126 4.99124 2.97292 0.22171 
4.99729 2.05684 -0.19236 5.00167 2.01351 -0.26034 5.00271 2.8131 -1.75406 
5.00271 2.8131 0.22451 5.00271 2.91961 -1.75406 5.00271 2.91961 0.22451 
5.00519 1.97603 -0.33099 5.0085 2.13646 -0.09607 5.0085 3.59625 -1.43348 
5.01266 2.44452 0.13008 5.01266 3.28819 -1.65963 5.0135 2.86636 -1.75395 
5.0135 2.86636 0.2244 5.01534 2.54837 0.17161 5.01534 3.18434 -1.70116 
5.01619 2.65503 -1.7307 5.01619 2.65503 0.20115 5.01619 3.07768 -1.7307 
5.01634 2.33052 0.06619 5.01634 3.40219 -1.59574 5.01752 2.22675 -0.011 
5.01752 3.50596 -1.51855 5.02836 2.70731 -1.73873 5.02836 2.70731 0.20918 
5.02836 3.0254 -1.73873 5.02836 3.0254 0.20918 5.03208 2.03854 -0.22868 
5.03582 2.09918 -0.14602 5.03582 3.63353 -1.38353 5.03601 1.99823 -0.29818 
5.04005 2.76007 -1.7439 5.04005 2.76007 0.21435 5.04005 2.97264 -1.7439 
5.04005 2.97264 0.21435 5.04588 2.18466 -0.0554 5.04588 3.54805 -1.47415 
5.05061 2.49836 0.1467 5.05061 3.23435 -1.67625 5.05122 2.81313 -1.74617 
5.05122 2.81313 0.21662 5.05122 2.91958 -1.74617 5.05122 2.91958 0.21662 
5.0513 2.38925 0.09448 5.0513 3.34346 -1.62403 5.05235 2.6039 0.18216 
5.05235 3.12881 -1.71171 5.05369 2.28019 0.02356 5.05369 3.45252 -1.55311 
5.06186 2.06555 -0.19852 5.06186 2.86636 -1.74556 5.06186 2.86636 0.21601 
5.06557 2.65485 0.19217 5.06557 3.07786 -1.72172 5.06557 3.07786 0.19217 
5.06639 2.02261 -0.26654 5.07042 1.985 -0.33846 5.07343 2.14567 -0.10303 
5.07343 3.58704 -1.42652 5.07771 2.70728 -1.72924 5.07771 2.70728 0.19969 
5.07771 3.02543 -1.72924 5.07771 3.02543 0.19969 5.08367 2.2381 -0.01762 
5.08367 3.49461 -1.51193 5.08464 2.4502 0.11803 5.08464 3.28251 -1.64758 
5.08771 2.5539 0.1591 5.08771 3.17881 -1.68865 5.08886 2.33676 0.05389 
5.08886 3.39595 -1.58344 5.08951 2.7604 -1.73388 5.08951 2.7604 0.20433 
5.08951 2.97231 -1.73388 5.08951 2.97231 0.20433 5.09628 2.04912 -0.23615 
5.10004 2.10995 -0.15368 5.10065 2.81357 -1.73561 5.10065 2.81357 0.20606 
5.10065 2.91914 -1.73561 5.10065 2.91914 0.20606 5.10092 2.00895 -0.30649 
5.10141 2.60418 0.17128 5.10141 3.12853 -1.70083 5.10389 1.97488 -0.37872 
5.10975 2.86636 -1.73481 5.10975 2.86636 0.20526 5.11183 2.19708 -0.06334 
5.11445 2.65521 0.18078 5.11445 3.0775 -1.71033 5.11445 3.0775 0.18078 
5.11939 2.29329 0.01482 5.11939 3.43942 -1.54437 5.12212 2.50523 0.1321 
5.12212 3.22748 -1.66165 5.12283 2.39618 0.07983 5.12283 3.33653 -1.60938 
5.12558 2.07768 -0.2071 5.12682 2.70787 0.18772 5.12682 3.02484 -1.71727 
5.12682 3.02484 0.18772 5.13105 2.03521 -0.27554 5.13475 1.99784 -0.3478 
5.13651 2.55457 0.14629 5.13651 3.17814 -1.67584 5.13842 2.76101 -1.72139 
5.13842 2.76101 0.19184 5.13842 2.9717 -1.72139 5.13842 2.9717 0.19184 
5.13939 2.15899 -0.11261 5.14814 2.81361 -1.72292 5.14814 2.81361 0.19337 
5.14814 2.9191 -1.72292 5.14814 2.9191 0.19337 5.14883 2.2523 -0.02763 
5.15015 2.60506 0.15795 5.15015 3.12765 -1.6875 5.15015 3.12765 0.15795 
5.15421 2.35185 0.0431 5.15421 3.38086 -1.57265 5.15544 2.45811 0.10125 
5.15544 3.2746 -1.6308 5.15705 2.86636 -1.72172 5.15705 2.86636 0.19217 
5.16049 2.0634 -0.24613 5.1627 2.65609 0.167 5.1627 3.07662 -1.69655 
5.1627 3.07662 0.167 5.16502 2.02359 -0.31668 5.16568 2.12455 -0.16446 
5.16785 1.98988 -0.38909 5.17046 2.50657 0.11745 5.17046 3.22614 -1.647 
5.17499 2.70891 0.17342 5.17499 3.0238 -1.70297 5.17499 3.0238 0.17342 
5.17717 2.21243 -0.07482 5.18439 2.30929 0.00255 5.18463 2.55605 0.13115 
5.18463 3.17666 -1.6607 5.18555 2.76104 0.17718 5.18555 2.97167 -1.70673 
5.18555 2.97167 0.17718 5.18752 2.41273 0.06669 5.18752 3.31998 -1.59624 
5.1882 2.09319 -0.21806 5.19453 2.05148 -0.2867 5.1952 2.81373 -1.70783 
5.1952 2.81373 0.17828 5.1952 2.91898 -1.70783 5.1952 2.91898 0.17828 
5.19789 2.60641 0.1423 5.19789 3.1263 -1.67185 5.19789 3.1263 0.1423 
5.19791 2.01449 -0.35897 5.20365 2.86636 -1.70632 5.20365 2.86636 0.17677 
5.20409 2.17559 -0.1252 5.20532 2.45728 0.0826 5.20532 3.27543 -1.61215 
5.21021 2.65751 0.15088 5.21021 3.0752 -1.68043 5.21021 3.0752 0.15088 
5.21271 2.26929 -0.04101 5.21823 2.3693 0.02858 5.22029 2.50595 0.09843 
5.22029 3.22676 -1.62798 5.22156 2.7092 0.15687 5.22156 3.02351 -1.68642 
5.22156 3.02351 0.15687 5.22242 2.08079 -0.25842 5.22755 2.14222 -0.17701 
5.2276 2.04197 -0.32867 5.2319 2.76134 0.16024 5.2319 2.97137 -1.68979 
5.2319 2.97137 0.16024 5.23456 2.5559 0.11178 5.23456 3.17681 -1.64133 
5.23456 3.17681 0.11178 5.23671 2.41288 0.04609 5.2406 2.23051 -0.08954 
5.2412 2.81377 -1.69053 5.2412 2.81377 0.16098 5.2412 2.91894 -1.69053 
5.2412 2.91894 0.16098 5.24744 2.328 -0.01294 5.24774 2.60645 0.12253 
5.24774 3.12626 -1.65208 5.24774 3.12626 0.12253 5.24945 2.11201 -0.23137 
5.24945 2.86636 -1.68865 5.24945 2.86636 0.1591 5.25424 2.45761 0.06154 
5.25578 2.0707 -0.30044 5.26076 2.65912 0.13067 5.26076 3.07359 -1.66022 
5.26076 3.07359 0.13067 5.26531 2.19563 -0.13925 5.26673 2.37039 0.00597 
5.26941 2.50661 0.07692 5.26941 3.2261 -1.60647 5.27198 2.71097 0.13615 
5.27198 3.02174 -1.6657 5.27198 3.02174 0.13615 5.27501 2.289 -0.05767 
5.28232 2.76353 0.13896 5.28232 2.96918 -1.66851 5.28232 2.96918 0.13896 
5.28302 2.10154 -0.27305 5.28344 2.55664 0.0899 5.28344 3.17607 -1.61945 
5.28344 3.17607 0.0899 5.28506 2.41427 0.02304 5.28833 2.1633 -0.19206 
5.29147 2.81608 0.13916 5.29147 2.91663 -1.66871 5.29147 2.91663 0.13916 
5.29432 2.86636 -1.66876 5.29432 2.86636 0.13921 5.29509 2.33027 -0.03734 
5.29744 2.6086 0.10014 5.29744 3.12411 -1.62969 5.29744 3.12411 0.10014 
5.30084 2.25248 -0.10543 5.30206 2.4591 0.03813 5.30905 2.13406 -0.24697 
5.31014 2.66134 0.1078 5.31014 3.07137 -1.63735 5.31014 3.07137 0.1078 
5.31408 2.37289 -0.01885 5.31535 2.09334 -0.31619 5.31712 2.50833 0.05315 
5.32147 2.71347 0.11265 5.32147 3.01924 -1.6422 5.32147 3.01924 0.11265 
5.32208 2.29193 -0.08454 5.32481 2.21858 -0.15601 5.33149 2.76604 0.11498 
5.33149 2.96667 -1.64453 5.33149 2.96667 0.11498 5.33194 2.41675 -0.00224 
5.3323 2.5593 0.06528 5.3323 3.17341 0.06528 5.33542 2.81613 0.11718 
5.33542 2.91658 -1.64673 5.33542 2.91658 0.11718 5.33816 2.86636 0.11715 
5.34163 2.1254 -0.28991 5.34199 2.33354 -0.06459 5.34612 2.61149 0.07502 
5.34612 3.12122 0.07502 5.34681 2.18746 -0.2092 5.34689 2.25682 -0.13395 
5.34864 2.46174 0.01245 5.35821 2.66417 0.08234 5.35821 3.06854 -1.61189 
5.35821 3.06854 0.08234 5.36098 2.37672 -0.04643 5.36494 2.51178 0.02649 
5.36677 2.15925 -0.26478 5.36781 2.29654 -0.11342 5.36933 2.71647 0.08667 
5.36933 3.01624 -1.61622 5.36933 3.01624 0.08667 5.36983 2.22432 -0.18623 
5.37453 2.76613 0.09087 5.37453 2.96658 -1.62042 5.37453 2.96658 0.09087 
5.37845 2.8163 0.09294 5.37845 2.91641 -1.62249 5.37845 2.91641 0.09294 
5.37865 2.4209 -0.03024 5.37977 2.56287 0.03817 5.38087 2.86636 0.09295 
5.38777 2.3386 -0.09393 5.3907 2.1948 -0.24084 5.39172 2.26295 -0.1645 
5.39308 2.61486 0.04747 5.39386 2.46553 -0.01543 5.40482 2.6676 0.05437 
5.4064 2.38201 -0.07615 5.40996 2.51584 -0.00183 5.41126 2.71685 0.06056 
5.41126 3.01586 0.06056 5.41206 2.30283 -0.14421 5.41337 2.23196 -0.21817 
5.41633 2.76648 0.06468 5.41633 2.96623 -1.59423 5.41633 2.96623 0.06468 
5.42003 2.81635 0.06673 5.42003 2.91636 0.06673 5.42234 2.18746 -0.28473 
5.42234 2.86636 0.06669 5.42267 2.4257 -0.05994 5.42472 2.56745 0.0094 
5.43179 2.34526 -0.12509 5.43472 2.27066 -0.19682 5.43758 2.47046 -0.04544 
5.43778 2.61966 0.01822 5.44531 2.22432 -0.26171 5.44596 2.66777 0.02585 
5.44923 2.3878 -0.10772 5.4524 2.7171 0.03194 5.4537 2.52116 -0.03242 
5.4547 2.31078 -0.17684 5.45758 2.76705 0.0359 5.46126 2.81699 0.03781 
5.46126 2.91572 0.03781 5.46246 2.86636 0.03843 5.4653 2.43175 -0.09182 
5.46704 2.26295 -0.23982 5.46807 2.57288 -0.0216 5.47327 2.35225 -0.15827 
5.4776 2.62036 -0.0122 5.47968 2.47651 -0.07749 5.48565 2.66844 -0.00464 
5.48733 2.30283 -0.21948 5.49038 2.39496 -0.14116 5.49229 2.71797 0.00119 
5.49553 2.52748 -0.06491 5.49734 2.76787 0.00508 5.49759 2.25682 -0.28465 
5.50002 2.81705 0.0076 5.50116 2.86636 0.00824 5.50598 2.4388 -0.12556 
5.50645 2.34526 -0.19975 5.50656 2.57411 -0.05396 5.51607 2.62168 -0.04468 
5.51812 2.29654 -0.26373 5.52005 2.48367 -0.11149 5.52379 2.66961 -0.03703 
5.52382 2.3878 -0.18231 5.5304 2.71921 -0.03133 5.53254 2.52947 -0.099 
5.53472 2.76798 -0.0271 5.53761 2.3386 -0.24377 5.53972 2.43175 -0.16624 
5.54342 2.57607 -0.08812 5.547 2.29193 -0.30946 5.55268 2.62337 -0.07886 
5.55405 2.47651 -0.15186 5.55539 2.38201 -0.22514 5.56028 2.67126 -0.07126 
5.56622 2.71962 -0.06532 5.56663 2.52748 -0.13601 5.56695 2.33354 -0.28955 
5.5716 2.4257 -0.20887 5.57758 2.57411 -0.12498 5.58511 2.37672 -0.27056 
5.5861 2.47046 -0.19396 5.58686 2.62168 -0.11547 5.59451 2.66961 -0.10775 
5.59912 2.52116 -0.17784 5.6013 2.4209 -0.25289 5.60994 2.57288 -0.16347 
5.61269 2.37289 -0.31746 5.61611 2.46553 -0.23768 5.61934 2.62036 -0.15394 
5.6293 2.41675 -0.2996 5.62971 2.51584 -0.22158 5.64094 2.56745 -0.20682 
5.64399 2.46174 -0.2829 5.65803 2.51178 -0.2666 5.66967 2.4591 -0.32948 
5.68469 2.50833 -0.31442 5.06949 3.64259 -1.38925 5.07889 3.69007 -1.37971 
5.08971 3.7418 -1.36535 5.09432 3.59335 -1.43543 5.10197 3.64127 -1.42771 
5.10273 3.79249 -1.34922 5.11125 3.68884 -1.4182 5.11723 3.83725 -1.33431 
5.12188 3.92942 -1.25364 5.12219 3.73547 -1.40717 5.12261 3.54333 -1.47786 
5.12854 3.59169 -1.47193 5.13344 3.88094 -1.31805 5.13478 3.78644 -1.39132 
5.13615 3.63958 -1.46432 5.14183 3.97103 -1.23372 5.14541 3.68688 -1.45507 
5.1491 3.8312 -1.37694 5.15122 3.92435 -1.29941 5.15411 3.49497 -1.51608 
5.15629 3.73349 -1.44418 5.15843 3.54374 -1.51185 5.16272 4.01047 -1.21248 
5.16501 3.87515 -1.36087 5.16504 3.59335 -1.50615 5.16878 3.77928 -1.43169 
5.17071 3.96641 -1.27945 5.17276 3.64127 -1.4985 5.18227 3.68884 -1.48922 
5.18238 3.9177 -1.34344 5.18249 4.08737 -1.11573 5.18285 3.82415 -1.41762 
5.18767 3.3966 -1.55142 5.18881 3.4459 -1.55078 5.19124 4.00613 -1.25853 
5.19149 3.49508 -1.54826 5.1933 3.73547 -1.47828 5.19654 4.06732 -1.17696 
5.19654 3.54499 -1.54437 5.19845 3.86799 -1.40202 5.2015 3.96012 -1.3237 
5.20318 3.59451 -1.53854 5.20915 3.78644 -1.46569 5.21097 4.153 -1.01168 
5.21123 3.64259 -1.53098 5.2133 4.04437 -1.23645 5.21556 3.9107 -1.38491 
5.22076 3.69007 -1.52158 5.22175 4.1384 -1.07732 5.22179 4 -1.30336 
5.22353 3.8312 -1.45137 5.22636 3.3966 -1.58161 5.22757 3.34724 -1.58099 
5.22757 3.44596 -1.58099 5.23125 3.49591 -1.57908 5.23413 3.95217 -1.36634 
5.2343 4.12073 -1.13919 5.23513 3.7418 -1.51076 5.23643 3.54585 -1.57512 
5.2396 3.87515 -1.43547 5.24287 3.59518 -1.56904 5.24352 4.03863 -1.28148 
5.24935 4.09965 -1.19997 5.24965 4.20611 -0.90893 5.25104 3.64329 -1.5614 
5.25125 3.79249 -1.49774 5.25411 3.9923 -1.34636 5.25581 4.1974 -0.9735 
5.25703 3.9177 -1.41809 5.26411 3.6955 -1.55258 5.26439 4.18527 -1.03723 
5.26616 3.83725 -1.48324 5.26649 3.3966 -1.60988 5.26649 4.07549 -1.25846 
5.2688 3.3466 -1.60991 5.2688 3.4466 -1.60991 5.2725 3.29672 -1.60787 
5.2725 3.49648 -1.60787 5.27535 4.16976 -1.09985 5.27546 4.03099 -1.32501 
5.27677 3.96012 -1.39897 5.27757 3.24709 -1.60374 5.27757 3.5461 -1.60374 
5.27839 4.23517 -0.81326 5.27839 4.23517 -0.74355 5.27887 3.74711 -1.54135 
5.28095 4.23155 -0.8786 5.28242 3.88094 -1.46703 5.28401 3.59535 -1.59755 
5.28597 4.22441 -0.94372 5.28866 4.15094 -1.16109 5.29344 4.21384 -1.00792 
5.29497 3.79742 -1.52775 5.29575 3.64809 -1.59065 5.29711 4 -1.37868 
5.29813 4.06816 -1.30234 5.30106 3.92435 -1.44925 5.30342 4.19955 -1.07213 
5.30425 4.12889 -1.2207 5.30796 3.3966 -1.63614 5.30906 3.70008 -1.58135 
5.31018 3.84205 -1.51295 5.31038 3.34654 -1.63612 5.31038 3.44665 -1.63612 
5.31238 4.25696 -0.77841 5.31361 4.25487 -0.84802 5.31361 4.25487 -0.7088 
5.3143 3.29638 -1.63405 5.3143 3.29638 0.07724 5.3143 3.49682 -1.63405 
5.31571 4.18216 -1.13406 5.31763 4.24944 -0.91332 5.31763 4.24944 -0.6435 
5.31899 4.03863 -1.35695 5.31949 3.24671 -1.62985 5.31949 3.24671 0.07304 
5.31949 3.54649 -1.62985 5.32102 3.96641 -1.42976 5.32206 4.1037 -1.27841 
5.32383 4.24034 -0.97804 5.32383 4.24034 -0.57878 5.32388 3.75117 -1.56967 
5.32785 3.88623 -1.49675 5.33034 4.16141 -1.19466 5.33062 3.19441 -1.62552 
5.33062 3.19441 0.06871 5.33062 3.59878 -1.62552 5.33282 4.22774 -1.04269 
5.33282 4.22774 -0.51413 5.34019 3.80121 -1.55564 5.34194 4.00613 -1.40923 
5.34201 4.07549 -1.33398 5.34271 3.14173 -1.6182 5.34271 3.65147 -1.6182 
5.34399 4.21147 -1.10617 5.34399 4.21147 -0.45064 5.34684 3.92942 -1.47859 
5.3472 4.13755 -1.25327 5.34816 4.27648 -0.81326 5.34816 4.27648 -0.74355 
5.35028 4.27214 -0.88257 5.35028 4.27214 -0.67424 5.35067 3.3966 -1.66033 
5.35067 3.3966 0.10351 5.35341 3.34637 -1.66036 5.35341 3.34637 0.10355 
5.35341 3.44682 -1.66036 5.35341 3.44682 0.10355 5.35547 4.26472 -0.94765 
5.35547 4.26472 -0.60916 5.35653 3.08954 -1.60846 5.35653 3.70366 -1.60846 
5.35688 3.8462 -1.54094 5.35734 3.29628 -1.65816 5.35734 3.29628 0.10135 
5.35734 3.49692 -1.65816 5.35734 3.49692 0.10135 5.35773 4.19225 -1.16742 
5.35773 4.19225 -0.3894 5.36378 4.254 -1.01256 5.36378 4.254 -0.54425 
5.36402 4.04437 -1.38717 5.36675 3.97103 -1.45864 5.36736 3.24371 -1.65583 
5.36736 3.24371 0.09902 5.36736 3.54948 -1.65583 5.36736 3.54948 0.09902 
5.37171 3.75462 -1.59633 5.37171 3.75462 0.03951 5.37348 4.16961 -1.22699 
5.37348 4.16961 -0.32982 5.37397 4.23936 -1.07666 5.37397 4.23936 -0.48015 
5.37475 3.89006 -1.52433 5.37475 3.89006 -0.03248 5.37868 3.19158 -1.65098 
5.37868 3.19158 0.09417 5.37868 3.60161 -1.65098 5.37868 3.60161 0.09417 
5.37978 4.12889 -1.29622 5.37978 4.12889 -0.2606 5.38406 4.29557 -0.77841 
5.38512 4.29341 -0.84779 5.38512 4.29341 -0.70903 5.38596 4.22098 -1.13924 
5.38596 4.22098 -0.41757 5.38677 3.80386 -1.58132 5.38677 3.80386 0.0245 
5.38799 4.01047 -1.43775 5.38799 4.01047 -0.11906 5.38828 4.28692 -0.91684 
5.38828 4.28692 -0.63998 5.39139 3.13885 -1.64333 5.39139 3.13885 0.08651 
5.39139 3.65435 -1.64333 5.39139 3.65435 0.08651 5.39374 3.93268 -1.50584 
5.39374 3.93268 -0.05098 5.39451 3.3966 -1.6824 5.39451 3.3966 0.12558 
5.39575 4.27795 -0.98206 5.39575 4.27795 -0.57475 5.39736 3.34632 -1.68234 
5.39736 3.34632 0.12553 5.39736 3.44687 -1.68234 5.39736 3.44687 0.12553 
5.4005 4.09965 -1.35112 5.4005 4.09965 -0.2057 5.40084 4.1998 -1.19963 
5.40084 4.1998 -0.35718 5.40377 3.84868 -1.56622 5.40377 3.84868 0.00941 
5.40509 4.26511 -1.0464 5.40509 4.26511 -0.51042 5.40539 3.08688 -1.63308 
5.40539 3.08688 0.07626 5.40539 3.70631 -1.63308 5.40539 3.70631 0.07626 
5.40581 4.16141 -1.27013 5.40581 4.16141 -0.28668 5.40651 3.29377 -1.68215 
5.40651 3.29377 0.12533 5.40651 3.49942 -1.68215 5.40651 3.49942 0.12533 
5.41382 3.97395 -1.48551 5.41382 3.97395 -0.0713 5.41626 4.24846 -1.10955 
5.41626 4.24846 -0.44726 5.41685 3.24121 -1.67933 5.41685 3.24121 0.12251 
5.41685 3.55198 -1.67933 5.41685 3.55198 0.12251 5.41942 3.03685 -1.62011 
5.41942 3.03685 0.06329 5.41942 3.75634 -1.62011 5.41942 3.75634 0.06329 
5.4221 3.89257 -1.54915 5.4221 3.89257 -0.00767 5.42268 4.31272 -0.81327 
5.42268 4.31272 -0.74354 5.42352 4.06732 -1.40393 5.42352 4.06732 -0.15288 
5.4248 4.30837 -0.88259 5.4248 4.30837 -0.67422 5.42751 4.29917 -0.95071 
5.42751 4.29917 -0.60611 5.42807 3.18936 -1.67385 5.42807 3.18936 0.11704 
5.42807 3.60384 -1.67385 5.42807 3.60384 0.11704 5.42922 4.22807 -1.17125 
5.42922 4.22807 -0.38556 5.43305 4.19225 -1.24274 5.43305 4.19225 -0.31408 
5.43459 2.98785 -1.60472 5.43459 3.80535 -1.60472 5.43459 3.80535 0.0479 
5.43601 4.28808 -1.01553 5.43601 4.28808 -0.54128 5.43938 3.3966 -1.70229 
5.43938 3.3966 0.14547 5.43938 4.15094 -1.31181 5.43938 4.15094 -0.245 
5.44109 3.13669 -1.66571 5.44109 3.13669 0.1089 5.44109 3.6565 -1.66571 
5.44109 3.6565 0.1089 5.44139 3.93495 -1.53025 5.44139 3.93495 -0.02657 
5.44638 4.27307 -1.0795 5.44638 4.27307 -0.47732 5.44762 3.34401 -1.70417 
5.44762 3.34401 0.14735 5.44762 3.44918 -1.70417 5.44762 3.44918 0.14735 
5.44823 4.03244 -1.45364 5.44823 4.03244 -0.10317 5.45212 2.94312 -1.58927 
5.45212 3.85007 -1.58927 5.45212 3.85007 0.03246 5.45427 3.08614 -1.65496 
5.45427 3.08614 0.09815 5.45427 3.70705 -1.65496 5.45427 3.70705 0.09815 
5.45693 3.29158 -1.70342 5.45693 3.29158 0.14661 5.45693 3.50162 -1.70342 
5.45693 3.50162 0.14661 5.45854 4.25433 -1.14193 5.45854 4.25433 -0.41488 
5.46123 4.22098 -1.21451 5.46123 4.22098 -0.3423 5.46128 4.12073 -1.36617 
5.46128 4.12073 -0.19064 5.46162 4.32938 -0.77841 5.4625 4.32712 -0.84803 
5.4625 4.32712 -0.70878 5.46434 4.32017 -0.91639 5.46434 4.32017 -0.64043 
5.46641 4.18216 -1.28476 5.46641 4.18216 -0.27205 5.46727 3.23944 -1.70005 
5.46727 3.23944 0.14324 5.46727 3.55375 -1.70005 5.46727 3.55375 0.14324 
5.46787 4.30887 -0.98409 5.46787 4.30887 -0.57273 5.46854 3.0362 -1.64162 
5.46854 3.0362 0.0848 5.46854 3.757 -1.64162 5.46854 3.757 0.0848 
5.4706 3.89365 -1.57176 5.4706 3.89365 0.01495 5.47612 3.99366 -1.50218 
5.47612 3.99366 -0.05464 5.47754 4.29568 -1.04851 5.47754 4.29568 -0.50831 
5.47862 3.18775 -1.69406 5.47862 3.18775 0.13725 5.47862 3.60544 -1.69406 
5.47862 3.60544 0.13725 5.48351 2.98752 -1.62578 5.48351 2.98752 0.06896 
5.48351 3.80568 -1.62578 5.48351 3.80568 0.06896 5.48474 4.08737 -1.41798 
5.48474 4.08737 -0.13883 5.48517 3.3966 -1.71995 5.48517 3.3966 0.16314 
5.48874 4.27852 -1.11173 5.48874 4.27852 -0.44508 5.49092 4.24846 -1.18421 
5.49092 4.24846 -0.37261 5.49094 3.13665 -1.68548 5.49094 3.13665 0.12867 
5.49094 3.65654 -1.68548 5.49094 3.65654 0.12867 5.49363 3.34397 -1.72147 
5.49363 3.34397 0.16465 5.49363 3.44922 -1.72147 5.49363 3.44922 0.16465 
5.4943 4.21147 -1.25648 5.4943 4.21147 -0.30033 5.50062 4.16976 -1.32512 
5.50062 4.16976 -0.2317 5.50126 4.3431 -0.81327 5.50126 4.3431 -0.74354 
5.50131 2.94298 -1.60988 5.50131 2.94298 0.05306 5.50131 3.85022 -1.60988 
5.50131 3.85022 0.05306 5.5026 4.33855 -0.88166 5.5026 4.33855 -0.67516 
5.50328 3.29129 -1.72037 5.50328 3.29129 0.16355 5.50328 3.50191 -1.72037 
5.50328 3.50191 0.16355 5.5042 3.08629 -1.67433 5.5042 3.08629 0.11751 
5.5042 3.7069 -1.67433 5.5042 3.7069 0.11751 5.50444 3.95366 -1.54573 
5.50444 3.95366 -0.01108 5.50526 4.32948 -0.94979 5.50526 4.32948 -0.60702 
5.50922 4.31598 -1.01688 5.50922 4.31598 -0.53993 5.51165 4.05052 -1.46836 
5.51165 4.05052 -0.08846 5.51384 3.23915 -1.7166 5.51384 3.23915 0.15979 
5.51384 3.55404 -1.7166 5.51384 3.55404 0.15979 5.51836 3.03681 -1.66063 
5.51836 3.03681 0.10382 5.51836 3.75638 -1.66063 5.51836 3.75638 0.10382 
5.51974 4.30059 -1.08073 5.51974 4.30059 -0.47608 5.52097 4.27307 -1.1541 
5.52097 4.27307 -0.40272 5.52315 4.1384 -1.37872 5.52315 4.1384 -0.17809 
5.52381 4.23936 -1.2265 5.52381 4.23936 -0.33031 5.52613 3.18633 -1.71019 
5.52613 3.18633 0.15337 5.52613 3.60686 -1.71019 5.52613 3.60686 0.15337 
5.52834 4.19955 -1.29705 5.52834 4.19955 -0.25977 5.53178 3.3966 -1.73535 
5.53178 3.3966 0.17853 5.53339 2.98835 -1.64443 5.53339 2.98835 0.08762 
5.53339 3.80485 -1.64443 5.53339 3.80485 0.08762 5.53462 2.88209 0.02946 
5.53462 3.91111 -1.58628 5.53462 3.91111 0.02946 5.53868 3.13531 -1.70113 
5.53868 3.13531 0.14432 5.53868 3.65789 -1.70113 5.53868 3.65789 0.14432 
5.54 4.01065 -1.51555 5.54 4.01065 -0.04127 5.54069 3.34385 -1.73656 
5.54069 3.34385 0.17974 5.54069 3.44935 -1.73656 5.54069 3.44935 0.17974 
5.54098 4.35628 -0.77841 5.54164 4.35403 -0.84686 5.54164 4.35403 -0.70996 
5.54361 4.34729 -0.91499 5.54361 4.34729 -0.64183 5.54689 4.33609 -0.98247 
5.54689 4.33609 -0.57434 5.54944 4.10396 -1.43057 5.54944 4.10396 -0.12624 
5.55041 3.29125 -1.73502 5.55041 3.29125 0.17821 5.55041 3.50194 -1.73502 
5.55041 3.50194 0.17821 5.55147 4.32048 -1.04901 5.55147 4.32048 -0.50781 
5.55196 4.29568 -1.12293 5.55196 4.29568 -0.43388 5.55232 3.08482 -1.68947 
5.55232 3.08482 0.13265 5.55232 3.70838 -1.68947 5.55232 3.70838 0.13265 
5.55407 4.26511 -1.19538 5.55407 4.26511 -0.36143 5.55778 4.22774 -1.26765 
5.55778 4.22774 -0.28917 5.56201 3.23811 -1.73091 5.56201 3.23811 0.17409 
5.56201 3.55508 -1.73091 5.56201 3.55508 0.17409 5.56324 4.18527 -1.33608 
5.56324 4.18527 -0.22073 5.56599 2.92642 0.0662 5.56599 3.86678 -1.62301 
5.56599 3.86678 0.0662 5.56671 3.03547 -1.67528 5.56671 3.03547 0.11847 
5.56671 3.75772 -1.67528 5.56671 3.75772 0.11847 5.56944 2.82353 0.00119 
5.56944 3.96967 -1.558 5.56944 3.96967 0.00119 5.57438 3.18545 -1.72396 
5.57438 3.18545 0.16715 5.57438 3.60775 -1.72396 5.57438 3.60775 0.16715 
5.57593 4.36521 -0.81311 5.57593 4.36521 -0.7437 5.577 4.06587 -1.47984 
5.577 4.06587 -0.07697 5.57725 4.36067 -0.88148 5.57725 4.36067 -0.67533 
5.57908 3.3966 -1.74844 5.57908 3.3966 0.19162 5.5799 4.35162 -0.94954 
5.5799 4.35162 -0.60727 5.58359 4.31598 -1.09125 5.58359 4.31598 -0.46557 
5.58385 4.33814 -1.01662 5.58385 4.33814 -0.54019 5.58494 4.28808 -1.16446 
5.58494 4.28808 -0.39235 5.58741 3.13442 -1.71446 5.58741 3.13442 0.15765 
5.58741 3.65878 -1.71446 5.58741 3.65878 0.15765 5.58791 4.254 -1.23669 
5.58791 4.254 -0.32012 5.58818 3.34381 -1.74924 5.58818 3.34381 0.19242 
5.58818 3.44939 -1.74924 5.58818 3.44939 0.19242 5.58879 4.153 -1.38951 
5.58879 4.153 -0.16731 5.59255 4.21384 -1.30703 5.59255 4.21384 -0.24978 
5.59931 3.29064 -1.74751 5.59931 3.29064 0.19069 5.59931 3.50255 -1.74751 
5.59931 3.50255 0.19069 5.59997 2.867 0.04025 5.59997 3.92619 -1.59707 
5.59997 3.92619 0.04025 5.60112 3.08414 -1.70229 5.60112 3.08414 0.14547 
5.60112 3.70906 -1.70229 5.60112 3.70906 0.14547 5.60419 2.98044 -1.66121 
5.60419 2.98044 0.1044 5.60419 3.81276 -1.66121 5.60419 3.81276 0.1044 
5.60516 2.76834 -0.03125 5.60516 4.02485 -1.52557 5.60516 4.02485 -0.03125 
5.61098 4.37407 -0.77841 5.61112 3.23753 -1.74287 5.61112 3.23753 0.18606 
5.61112 3.55567 -1.74287 5.61112 3.55567 0.18606 5.61149 4.37171 -0.84773 
5.61149 4.37171 -0.70909 5.61366 4.36491 -0.91602 5.61366 4.36491 -0.64079 
5.6154 2.67591 -0.11667 5.6154 4.11728 -1.44015 5.6154 4.11728 -0.11667 
5.61638 4.30887 -1.13261 5.61638 4.30887 -0.42421 5.6168 4.35354 -0.98367 
5.6168 4.35354 -0.57314 5.618 4.33609 -1.05358 5.618 4.33609 -0.50324 
5.61841 4.27795 -1.20472 5.61841 4.27795 -0.35209 5.62243 4.24034 -1.27665 
5.62243 4.24034 -0.28017 5.62326 3.18509 -1.73535 5.62326 3.18509 0.17854 
5.62326 3.6081 -1.73535 5.62326 3.6081 0.17854 5.62697 3.3966 -1.75919 
5.62697 3.3966 0.20238 5.62697 4.1974 -1.34466 5.62697 4.1974 -0.21215 
5.63514 2.81043 0.00992 5.63514 3.98276 -1.56674 5.63514 3.98276 0.00992 
5.63648 3.13414 -1.72534 5.63648 3.13414 0.16852 5.63648 3.65905 -1.72534 
5.63648 3.65905 0.16852 5.63753 2.91949 0.08085 5.63753 3.8737 -1.63766 
5.63753 3.8737 0.08085 5.63761 3.34337 -1.75981 5.63761 3.34337 0.20299 
5.63761 3.44982 -1.75981 5.63761 3.44982 0.20299 5.63822 3.0286 -1.68988 
5.63822 3.0286 0.13306 5.63822 3.7646 -1.68988 5.63822 3.7646 0.13306 
5.64295 2.7149 -0.06903 5.64295 4.07829 -1.48778 5.64295 4.07829 -0.06903 
5.64692 4.38053 -0.81311 5.64692 4.38053 -0.7437 5.64758 4.37578 -0.88217 
5.64758 4.37578 -0.67464 5.64878 3.29031 -1.75753 5.64878 3.29031 0.20071 
5.64878 3.50289 -1.75753 5.64878 3.50289 0.20071 5.64977 4.29917 -1.17296 
5.64977 4.29917 -0.38386 5.65025 4.36663 -0.95022 5.65025 4.36663 -0.60659 
5.65068 4.32948 -1.09521 5.65068 4.32948 -0.46161 5.65093 4.35162 -1.02057 
5.65093 4.35162 -0.53624 5.65282 4.26472 -1.24501 5.65282 4.26472 -0.31181 
5.65301 2.62942 -0.15965 5.65301 4.16378 -1.39716 5.65301 4.16378 -0.15965 
5.65675 4.22441 -1.3145 5.65675 4.22441 -0.24231 5.66047 3.23756 -1.75236 
5.66047 3.23756 0.19555 5.66047 3.55564 -1.75236 5.66047 3.55564 0.19555 
5.67131 2.75699 -0.02463 5.67131 4.0362 -1.53219 5.67131 4.0362 -0.02463 
5.67249 2.86076 0.05256 5.67249 3.93243 -1.60937 5.67249 3.93243 0.05256 
5.67263 3.18527 -1.74433 5.67263 3.18527 0.18752 5.67263 3.60792 -1.74433 
5.67263 3.60792 0.18752 5.67349 3.07861 -1.71479 5.67349 3.07861 0.15797 
5.67349 3.71458 -1.71479 5.67349 3.71458 0.15797 5.67533 3.3966 -1.76758 
5.67533 3.3966 0.21077 5.67617 2.97476 -1.67326 5.67617 2.97476 0.11645 
5.67617 3.81844 -1.67326 5.67617 3.81844 0.11645 5.68033 2.6667 -0.1097 
5.68033 4.12649 -1.44711 5.68033 4.12649 -0.1097 5.68278 4.38685 -0.77841 
5.68312 4.38448 -0.84755 5.68312 4.38448 -0.70927 5.68363 4.28692 -1.21219 
5.68363 4.28692 -0.34462 5.68408 4.32017 -1.13613 5.68408 4.32017 -0.42068 
5.68411 4.37738 -0.91636 5.68411 4.37738 -0.64046 5.68445 4.36491 -0.98682 
5.68445 4.36491 -0.57 5.68549 4.34729 -1.05686 5.68549 4.34729 -0.49996 
5.68612 3.34334 -1.76769 5.68612 3.34334 0.21088 5.68612 3.44986 -1.76769 
5.68612 3.44986 0.21088 5.68715 2.54375 -0.27398 5.68715 4.24944 -1.28284 
5.68715 4.24944 -0.27398 5.69154 2.58709 -0.206 5.69154 4.20611 -1.35082 
5.69154 4.20611 -0.206 5.69759 3.29004 -1.76489 5.69759 3.29004 0.20808 
5.69759 3.50316 -1.76489 5.69759 3.50316 0.20808 5.70824 2.80552 0.02014 
5.70824 3.98767 -1.57695 5.70824 3.98767 0.02014 5.70828 2.70699 -0.06322 
5.70828 4.08621 -1.49359 5.70828 4.08621 -0.06322 5.70939 3.12943 -1.73545 
5.70939 3.12943 0.17863 5.70939 3.66376 -1.73545 5.70939 3.66376 0.17863 
5.70943 3.23731 -1.75919 5.70943 3.23731 0.20238 5.70943 3.55589 -1.75919 
5.70943 3.55589 0.20238 5.71069 2.91478 0.09076 5.71069 3.87841 -1.64757 
5.71069 3.87841 0.09076 5.71117 3.02397 -1.69974 5.71117 3.02397 0.14293 
5.71117 3.76922 -1.69974 5.71117 3.76922 0.14293 5.71764 4.39052 -0.8131 
5.71764 4.39052 -0.74371 5.71788 4.30837 -1.17567 5.71788 4.30837 -0.38114 
5.7179 2.52106 -0.30662 5.7179 4.27214 -1.25019 5.7179 4.27214 -0.30662 
5.7183 4.37578 -0.95289 5.7183 4.37578 -0.60393 5.71831 4.38577 -0.88216 
5.71831 4.38577 -0.67465 5.71847 2.62209 -0.15438 5.71847 4.1711 -1.40243 
5.71847 4.1711 -0.15438 5.71881 4.33855 -1.09787 5.71881 4.33855 -0.45894 
5.71899 4.36067 -1.02322 5.71899 4.36067 -0.5336 5.72187 2.56164 -0.23729 
5.72187 4.23155 -1.31953 5.72187 4.23155 -0.23729 5.72405 3.3966 -1.77359 
5.72405 3.3966 0.21678 5.73525 3.34323 -1.7732 5.73525 3.34323 0.21639 
5.73525 3.44996 -1.7732 5.73525 3.44996 0.21639 5.74581 2.85743 0.06034 
5.74581 3.93576 -1.61715 5.74581 3.93576 0.06034 5.74587 2.66067 -0.10564 
5.74587 4.13252 -1.45117 5.74587 4.13252 -0.10564 5.74647 2.75145 -0.0181 
5.74647 4.04174 -1.53872 5.74647 4.04174 -0.0181 5.74666 3.07481 -1.72221 
5.74666 3.07481 0.1654 5.74666 3.71838 -1.72221 5.74666 3.71838 0.1654 
5.7467 3.29002 -1.76985 5.7467 3.29002 0.21304 5.7467 3.50317 -1.76985 
5.7467 3.50317 0.21304 5.74714 3.18347 -1.75256 5.74714 3.18347 0.19574 
5.74714 3.60972 -1.75256 5.74714 3.60972 0.19574 5.74892 2.97134 -1.68052 
5.74892 2.97134 0.1237 5.74892 3.82186 -1.68052 5.74892 3.82186 0.1237 
5.75244 4.32712 -1.13797 5.75244 4.32712 -0.41884 5.75245 2.53832 -0.26996 
5.75245 4.25487 -1.28686 5.75245 4.25487 -0.26996 5.75259 4.39418 -0.77841 
5.75268 2.49979 -0.34146 5.75268 4.29341 -1.21535 5.75268 4.29341 -0.34146 
5.75274 4.37171 -0.98898 5.75274 4.37171 -0.56784 5.75276 4.39178 -0.84772 
5.75276 4.39178 -0.7091 5.75292 4.38448 -0.91736 5.75292 4.38448 -0.63946 
5.75361 4.35403 -1.05883 5.75361 4.35403 -0.49798 5.75666 2.58185 -0.20229 
5.75666 4.21135 -1.35452 5.75666 4.21135 -0.20229 5.773 3.3966 -1.7772 
5.773 3.3966 0.22039 5.78383 2.80179 0.02455 5.78383 3.99141 -1.58136 
5.78383 3.99141 0.02455 5.78383 2.91243 0.09573 5.78383 3.88077 -1.65255 
5.78383 3.88077 0.09573 5.78386 2.70325 -0.05882 5.78386 4.08995 -1.498 
5.78386 4.08995 -0.05882 5.78387 2.6183 -0.15167 5.78387 4.17489 -1.40514 
5.78387 4.17489 -0.15167 5.78428 3.12822 -1.74098 5.78428 3.12822 0.18417 
5.78428 3.66497 -1.74098 5.78428 3.66497 0.18417 5.78428 3.02165 -1.70468 
5.78428 3.02165 0.14787 5.78428 3.77154 -1.70468 5.78428 3.77154 0.14787 
5.7843 3.2361 -1.76472 5.7843 3.2361 0.20791 5.7843 3.5571 -1.76472 
5.7843 3.5571 0.20791 5.7843 3.3432 -1.77627 5.7843 3.3432 0.21945 
5.7843 3.45 -1.77627 5.7843 3.45 0.21945 5.7872 2.48048 -0.37903 
5.7872 4.31272 -1.17779 5.7872 4.31272 -0.37903 5.7872 4.3431 -1.09921 
5.7872 4.3431 -0.45761 5.78721 2.51671 -0.3045 5.78721 4.27648 -1.25231 
5.78721 4.27648 -0.3045 5.78721 2.55802 -0.23474 5.78721 4.23517 -1.32208 
5.78721 4.23517 -0.23474 5.78736 4.38053 -0.95356 5.78736 4.38053 -0.60326 
5.78736 4.36521 -1.02454 5.78736 4.36521 -0.53227 5.78737 4.39052 -0.88283 
5.78737 4.39052 -0.67399 5.78737 4.39539 -0.8131 5.78737 4.39539 -0.74371 
5.82206 2.49762 -0.34041 5.82206 2.53624 -0.26872 5.82206 2.5801 -0.20106 
5.82206 2.65853 -0.10368 5.82206 2.7496 -0.01591 5.82206 2.85586 0.06278 
5.82206 2.9702 -1.68294 5.82206 2.9702 0.12613 5.82206 3.07389 -1.72491 
5.82206 3.07389 0.16809 5.82206 3.18287 -1.7553 5.82206 3.18287 0.19849 
5.82206 3.28972 -1.77268 5.82206 3.28972 0.21587 5.82206 3.3966 -1.77841 
5.82206 3.3966 0.22159 5.82206 3.50348 -1.77268 5.82206 3.50348 0.21587 
5.82206 3.61032 -1.7553 5.82206 3.61032 0.19849 5.82206 3.7193 -1.72491 
5.82206 3.7193 0.16809 5.82206 3.823 -1.68294 5.82206 3.823 0.12613 
5.82206 3.93734 -1.6196 5.82206 3.93734 0.06278 5.82206 4.04359 -1.5409 
5.82206 4.04359 -0.01591 5.82206 4.13467 -1.45313 5.82206 4.13467 -0.10368 
5.82206 4.21309 -1.35576 5.82206 4.21309 -0.20106 5.82206 4.25696 -1.28809 
5.82206 4.25696 -0.26872 5.82206 4.29557 -1.21641 5.82206 4.29557 -0.34041 
5.82206 4.32938 -1.13885 5.82206 4.32938 -0.41797 5.82206 4.35628 -1.05949 
5.82206 4.35628 -0.49732 5.82206 4.37407 -0.98949 5.82206 4.37407 -0.56733 
5.82206 4.38685 -0.91769 5.82206 4.38685 -0.63913 5.82206 4.39418 -0.84788 
5.82206 4.39418 -0.70893 5.82206 4.3966 -0.77841 5.85676 4.39539 -0.8131 
5.85676 4.39539 -0.74371 5.85676 4.39052 -0.88283 5.85676 4.39052 -0.67399 
5.85677 4.36521 -1.02454 5.85677 4.36521 -0.53227 5.85677 4.38053 -0.95356 
5.85677 4.38053 -0.60326 5.85692 2.55802 -0.23474 5.85692 4.23517 -1.32208 
5.85692 4.23517 -0.23474 5.85692 2.51671 -0.3045 5.85692 4.27648 -1.25231 
5.85692 4.27648 -0.3045 5.85693 4.3431 -1.09921 5.85693 4.3431 -0.45761 
5.85693 2.48048 -0.37903 5.85693 4.31272 -1.17779 5.85693 4.31272 -0.37903 
5.85982 3.3432 -1.77627 5.85982 3.3432 0.21945 5.85982 3.45 -1.77627 
5.85982 3.45 0.21945 5.85983 3.2361 -1.76472 5.85983 3.2361 0.20791 
5.85983 3.5571 -1.76472 5.85983 3.5571 0.20791 5.85985 3.02165 -1.70468 
5.85985 3.02165 0.14787 5.85985 3.77154 -1.70468 5.85985 3.77154 0.14787 
5.85985 3.12822 -1.74098 5.85985 3.12822 0.18417 5.85985 3.66497 -1.74098 
5.85985 3.66497 0.18417 5.86026 2.6183 -0.15167 5.86026 4.17489 -1.40514 
5.86026 4.17489 -0.15167 5.86026 2.70325 -0.05882 5.86026 4.08995 -1.498 
5.86026 4.08995 -0.05882 5.8603 2.91243 0.09573 5.8603 3.88077 -1.65255 
5.8603 3.88077 0.09573 5.8603 2.80179 0.02455 5.8603 3.99141 -1.58136 
5.8603 3.99141 0.02455 5.87113 3.3966 -1.7772 5.87113 3.3966 0.22039 
5.88747 2.58185 -0.20229 5.88747 4.21135 -1.35452 5.88747 4.21135 -0.20229 
5.89051 4.35403 -1.05883 5.89051 4.35403 -0.49798 5.8912 4.38448 -0.91736 
5.8912 4.38448 -0.63946 5.89137 4.39178 -0.84772 5.89137 4.39178 -0.7091 
5.89139 4.37171 -0.98898 5.89139 4.37171 -0.56784 5.89145 2.49979 -0.34146 
5.89145 4.29341 -1.21535 5.89145 4.29341 -0.34146 5.89154 4.39418 -0.77841 
5.89167 2.53832 -0.26996 5.89167 4.25487 -1.28686 5.89167 4.25487 -0.26996 
5.89169 4.32712 -1.13797 5.89169 4.32712 -0.41884 5.89521 2.97134 -1.68052 
5.89521 2.97134 0.1237 5.89521 3.82186 -1.68052 5.89521 3.82186 0.1237 
5.89699 3.18347 -1.75256 5.89699 3.18347 0.19574 5.89699 3.60972 -1.75256 
5.89699 3.60972 0.19574 5.89742 3.29002 -1.76985 5.89742 3.29002 0.21304 
5.89742 3.50317 -1.76985 5.89742 3.50317 0.21304 5.89746 3.07481 -1.72221 
5.89746 3.07481 0.1654 5.89746 3.71838 -1.72221 5.89746 3.71838 0.1654 
5.89766 2.75145 -0.0181 5.89766 4.04174 -1.53872 5.89766 4.04174 -0.0181 
5.89826 2.66067 -0.10564 5.89826 4.13252 -1.45117 5.89826 4.13252 -0.10564 
5.89831 2.85743 0.06034 5.89831 3.93576 -1.61715 5.89831 3.93576 0.06034 
5.90888 3.34323 -1.7732 5.90888 3.34323 0.21639 5.90888 3.44996 -1.7732 
5.90888 3.44996 0.21639 5.92008 3.3966 -1.77359 5.92008 3.3966 0.21678 
5.92226 2.56164 -0.23729 5.92226 4.23155 -1.31953 5.92226 4.23155 -0.23729 
5.92514 4.36067 -1.02322 5.92514 4.36067 -0.5336 5.92532 4.33855 -1.09787 
5.92532 4.33855 -0.45894 5.92566 2.62209 -0.15438 5.92566 4.1711 -1.40243 
5.92566 4.1711 -0.15438 5.92582 4.38577 -0.88216 5.92582 4.38577 -0.67465 
5.92583 4.37578 -0.95289 5.92583 4.37578 -0.60393 5.92623 2.52106 -0.30662 
5.92623 4.27214 -1.25019 5.92623 4.27214 -0.30662 5.92625 2.48483 -0.38114 
5.92625 4.30837 -1.17567 5.92625 4.30837 -0.38114 5.92649 4.39052 -0.8131 
5.92649 4.39052 -0.74371 5.93295 3.02397 -1.69974 5.93295 3.02397 0.14293 
5.93295 3.76922 -1.69974 5.93295 3.76922 0.14293 5.93344 2.91478 -1.64757 
5.93344 2.91478 0.09076 5.93344 3.87841 -1.64757 5.93344 3.87841 0.09076 
5.9347 3.23731 -1.75919 5.9347 3.23731 0.20238 5.9347 3.55589 -1.75919 
5.9347 3.55589 0.20238 5.93473 3.12943 -1.73545 5.93473 3.12943 0.17863 
5.93473 3.66376 -1.73545 5.93473 3.66376 0.17863 5.93584 2.70699 -0.06322 
5.93584 4.08621 -1.49359 5.93584 4.08621 -0.06322 5.93589 2.80552 0.02014 
5.93589 3.98767 -1.57695 5.93589 3.98767 0.02014 5.94654 3.29004 -1.76489 
5.94654 3.29004 0.20808 5.94654 3.50316 -1.76489 5.94654 3.50316 0.20808 
5.95259 2.58709 -0.206 5.95259 4.20611 -1.35082 5.95259 4.20611 -0.206 
5.95697 2.54375 -0.27398 5.95697 4.24944 -1.28284 5.95697 4.24944 -0.27398 
5.95801 3.34334 -1.76769 5.95801 3.34334 0.21088 5.95801 3.44986 -1.76769 
5.95801 3.44986 0.21088 5.95864 4.34729 -1.05686 5.95864 4.34729 -0.49996 
5.95968 4.36491 -0.98682 5.95968 4.36491 -0.57 5.96001 4.37738 -0.91636 
5.96001 4.37738 -0.64046 5.96004 4.32017 -1.13613 5.96004 4.32017 -0.42068 
5.96049 2.50628 -0.34462 5.96049 4.28692 -1.21219 5.96049 4.28692 -0.34462 
5.96101 4.38448 -0.84755 5.96101 4.38448 -0.70927 5.96135 4.38685 -0.77841 
5.9638 2.6667 -0.1097 5.9638 4.12649 -1.44711 5.9638 4.12649 -0.1097 
5.96796 2.97476 -1.67326 5.96796 2.97476 0.11645 5.96796 3.81844 -1.67326 
5.96796 3.81844 0.11645 5.96879 3.3966 -1.76758 5.96879 3.3966 0.21077 
5.97064 3.07861 -1.71479 5.97064 3.07861 0.15797 5.97064 3.71458 -1.71479 
5.97064 3.71458 0.15797 5.97149 3.18527 -1.74433 5.97149 3.18527 0.18752 
5.97149 3.60792 -1.74433 5.97149 3.60792 0.18752 5.97164 2.86076 0.05256 
5.97164 3.93243 -1.60937 5.97164 3.93243 0.05256 5.97282 2.75699 -0.02463 
5.97282 4.0362 -1.53219 5.97282 4.0362 -0.02463 5.98366 3.23756 -1.75236 
5.98366 3.23756 0.19555 5.98366 3.55564 -1.75236 5.98366 3.55564 0.19555 
5.98738 2.56878 -0.24231 5.98738 4.22441 -1.3145 5.98738 4.22441 -0.24231 
5.99112 2.62942 -0.15965 5.99112 4.16378 -1.39716 5.99112 4.16378 -0.15965 
5.99131 2.52847 -0.31181 5.99131 4.26472 -1.24501 5.99131 4.26472 -0.31181 
5.9932 4.35162 -1.02057 5.9932 4.35162 -0.53624 5.99345 4.32948 -1.09521 
5.99345 4.32948 -0.46161 5.99388 4.36663 -0.95022 5.99388 4.36663 -0.60659 
5.99436 2.49402 -0.38386 5.99436 4.29917 -1.17296 5.99436 4.29917 -0.38386 
5.99534 3.29031 -1.75753 5.99534 3.29031 0.20071 5.99534 3.50289 -1.75753 
5.99534 3.50289 0.20071 5.99654 4.37578 -0.88217 5.99654 4.37578 -0.67464 
5.99721 4.38053 -0.81311 5.99721 4.38053 -0.7437 6.00118 2.7149 -0.06903 
6.00118 4.07829 -1.48778 6.00118 4.07829 -0.06903 6.00591 3.0286 -1.68988 
6.00591 3.0286 0.13306 6.00591 3.7646 -1.68988 6.00591 3.7646 0.13306 
6.00652 3.34337 -1.75981 6.00652 3.34337 0.20299 6.00652 3.44982 -1.75981 
6.00652 3.44982 0.20299 6.0066 2.91949 -1.63766 6.0066 2.91949 0.08085 
6.0066 3.8737 -1.63766 6.0066 3.8737 0.08085 6.00765 3.13414 -1.72534 
6.00765 3.13414 0.16852 6.00765 3.65905 -1.72534 6.00765 3.65905 0.16852 
6.00899 2.81043 0.00992 6.00899 3.98276 -1.56674 6.00899 3.98276 0.00992 
6.01715 2.59579 -0.21215 6.01715 3.3966 -1.75919 6.01715 3.3966 0.20238 
6.01715 4.1974 -1.34466 6.01715 4.1974 -0.21215 6.02087 3.18509 -1.73535 
6.02087 3.18509 0.17854 6.02087 3.6081 -1.73535 6.02087 3.6081 0.17854 
6.02169 2.55285 -0.28017 6.02169 4.24034 -1.27665 6.02169 4.24034 -0.28017 
6.02572 2.51525 -0.35209 6.02572 4.27795 -1.20472 6.02572 4.27795 -0.35209 
6.02613 4.33609 -1.05358 6.02613 4.33609 -0.50324 6.02733 4.35354 -0.98367 
6.02733 4.35354 -0.57314 6.02774 2.48433 -0.42421 6.02774 4.30887 -1.13261 
6.02774 4.30887 -0.42421 6.02873 2.67591 -0.11667 6.02873 4.11728 -1.44015 
6.02873 4.11728 -0.11667 6.03047 4.36491 -0.91602 6.03047 4.36491 -0.64079 
6.03264 4.37171 -0.84773 6.03264 4.37171 -0.70909 6.03301 3.23753 -1.74287 
6.03301 3.23753 0.18606 6.03301 3.55567 -1.74287 6.03301 3.55567 0.18606 
6.03314 4.37407 -0.77841 6.03897 2.76834 -0.03125 6.03897 4.02485 -1.52557 
6.03897 4.02485 -0.03125 6.03993 2.98044 -1.66121 6.03993 2.98044 0.1044 
6.03993 3.81276 -1.66121 6.03993 3.81276 0.1044 6.04301 3.08414 -1.70229 
6.04301 3.08414 0.14547 6.04301 3.70906 -1.70229 6.04301 3.70906 0.14547 
6.04416 2.867 0.04025 6.04416 3.92619 -1.59707 6.04416 3.92619 0.04025 
6.04481 3.29064 -1.74751 6.04481 3.29064 0.19069 6.04481 3.50255 -1.74751 
6.04481 3.50255 0.19069 6.05158 2.57936 -0.24978 6.05158 4.21384 -1.30703 
6.05158 4.21384 -0.24978 6.05534 2.6402 -0.16731 6.05534 4.153 -1.38951 
6.05534 4.153 -0.16731 6.05595 3.34381 -1.74924 6.05595 3.34381 0.19242 
6.05595 3.44939 -1.74924 6.05595 3.44939 0.19242 6.05622 2.53919 -0.32012 
6.05622 4.254 -1.23669 6.05622 4.254 -0.32012 6.05671 3.13442 -1.71446 
6.05671 3.13442 0.15765 6.05671 3.65878 -1.71446 6.05671 3.65878 0.15765 
6.05919 2.50512 -0.39235 6.05919 4.28808 -1.16446 6.05919 4.28808 -0.39235 
6.06028 4.33814 -1.01662 6.06028 4.33814 -0.54019 6.06054 4.31598 -1.09125 
6.06054 4.31598 -0.46557 6.06423 4.35162 -0.94954 6.06423 4.35162 -0.60727 
6.06504 3.3966 -1.74844 6.06504 3.3966 0.19162 6.06687 4.36067 -0.88148 
6.06687 4.36067 -0.67533 6.06713 2.72732 -0.07697 6.06713 4.06587 -1.47984 
6.06713 4.06587 -0.07697 6.0682 4.36521 -0.81311 6.0682 4.36521 -0.7437 
6.06975 3.18545 -1.72396 6.06975 3.18545 0.16715 6.06975 3.60775 -1.72396 
6.06975 3.60775 0.16715 6.07469 2.82353 0.00119 6.07469 3.96967 -1.558 
6.07469 3.96967 0.00119 6.07742 3.03547 -1.67528 6.07742 3.03547 0.11847 
6.07742 3.75772 -1.67528 6.07742 3.75772 0.11847 6.07813 2.92642 -1.62301 
6.07813 2.92642 0.0662 6.07813 3.86678 -1.62301 6.07813 3.86678 0.0662 
6.08088 2.60792 -0.22073 6.08088 4.18527 -1.33608 6.08088 4.18527 -0.22073 
6.08212 3.23811 -1.73091 6.08212 3.23811 0.17409 6.08212 3.55508 -1.73091 
6.08212 3.55508 0.17409 6.08634 2.56545 -0.28917 6.08634 4.22774 -1.26765 
6.08634 4.22774 -0.28917 6.09005 2.52808 -0.36143 6.09005 4.26511 -1.19538 
6.09005 4.26511 -0.36143 6.09181 3.08482 -1.68947 6.09181 3.08482 0.13265 
6.09181 3.70838 -1.68947 6.09181 3.70838 0.13265 6.09216 2.49751 -0.43388 
6.09216 4.29568 -1.12293 6.09216 4.29568 -0.43388 6.09266 4.32048 -1.04901 
6.09266 4.32048 -0.50781 6.09371 3.29125 -1.73502 6.09371 3.29125 0.17821 
6.09371 3.50194 -1.73502 6.09371 3.50194 0.17821 6.09469 2.68924 -0.12624 
6.09469 4.10396 -1.43057 6.09469 4.10396 -0.12624 6.09723 4.33609 -0.98247 
6.09723 4.33609 -0.57434 6.10051 4.34729 -0.91499 6.10051 4.34729 -0.64183 
6.10249 4.35403 -0.84686 6.10249 4.35403 -0.70996 6.10315 4.35628 -0.77841 
6.10343 3.34385 -1.73656 6.10343 3.34385 0.17974 6.10343 3.44935 -1.73656 
6.10343 3.44935 0.17974 6.10413 2.78254 -0.04127 6.10413 4.01065 -1.51555 
6.10413 4.01065 -0.04127 6.10545 3.13531 -1.70113 6.10545 3.13531 0.14432 
6.10545 3.65789 -1.70113 6.10545 3.65789 0.14432 6.10951 2.88209 -1.58628 
6.10951 2.88209 0.02946 6.10951 3.91111 -1.58628 6.10951 3.91111 0.02946 
6.11074 2.98835 -1.64443 6.11074 2.98835 0.08762 6.11074 3.80485 -1.64443 
6.11074 3.80485 0.08762 6.11235 3.3966 -1.73535 6.11235 3.3966 0.17853 
6.11579 2.59364 -0.25977 6.11579 4.19955 -1.29705 6.11579 4.19955 -0.25977 
6.118 3.18633 -1.71019 6.118 3.18633 0.15337 6.118 3.60686 -1.71019 
6.118 3.60686 0.15337 6.12032 2.55383 -0.33031 6.12032 4.23936 -1.2265 
6.12032 4.23936 -0.33031 6.12097 2.65479 -0.17809 6.12097 4.1384 -1.37872 
6.12097 4.1384 -0.17809 6.12315 2.52012 -0.40272 6.12315 4.27307 -1.1541 
6.12315 4.27307 -0.40272 6.12439 2.49261 -0.47608 6.12439 4.30059 -1.08073 
6.12439 4.30059 -0.47608 6.12576 3.03681 -1.66063 6.12576 3.03681 0.10382 
6.12576 3.75638 -1.66063 6.12576 3.75638 0.10382 6.13029 3.23915 -1.7166 
6.13029 3.23915 0.15979 6.13029 3.55404 -1.7166 6.13029 3.55404 0.15979 
6.13247 2.74267 -0.08846 6.13247 4.05052 -1.46836 6.13247 4.05052 -0.08846 
6.13491 4.31598 -1.01688 6.13491 4.31598 -0.53993 6.13886 4.32948 -0.94979 
6.13886 4.32948 -0.60702 6.13969 2.83953 -0.01108 6.13969 3.95366 -1.54573 
6.13969 3.95366 -0.01108 6.13993 3.08629 -1.67433 6.13993 3.08629 0.11751 
6.13993 3.7069 -1.67433 6.13993 3.7069 0.11751 6.14084 3.29129 -1.72037 
6.14084 3.29129 0.16355 6.14084 3.50191 -1.72037 6.14084 3.50191 0.16355 
6.14153 4.33855 -0.88166 6.14153 4.33855 -0.67516 6.14282 2.94298 -1.60988 
6.14282 2.94298 0.05306 6.14282 3.85022 -1.60988 6.14282 3.85022 0.05306 
6.14286 4.3431 -0.81327 6.14286 4.3431 -0.74354 6.1435 2.62343 -0.2317 
6.1435 4.16976 -1.32512 6.1435 4.16976 -0.2317 6.14983 2.58173 -0.30033 
6.14983 4.21147 -1.25648 6.14983 4.21147 -0.30033 6.1505 3.34397 -1.72147 
6.1505 3.34397 0.16465 6.1505 3.44922 -1.72147 6.1505 3.44922 0.16465 
6.15319 3.13665 -1.68548 6.15319 3.13665 0.12867 6.15319 3.65654 -1.68548 
6.15319 3.65654 0.12867 6.15321 2.54474 -0.37261 6.15321 4.24846 -1.18421 
6.15321 4.24846 -0.37261 6.15539 2.51468 -0.44508 6.15539 4.27852 -1.11173 
6.15539 4.27852 -0.44508 6.15895 3.3966 -1.71995 6.15895 3.3966 0.16314 
6.15938 2.70583 -0.13883 6.15938 4.08737 -1.41798 6.15938 4.08737 -0.13883 
6.16062 2.98752 -1.62578 6.16062 2.98752 0.06896 6.16062 3.80568 -1.62578 
6.16062 3.80568 0.06896 6.16551 3.18775 -1.69406 6.16551 3.18775 0.13725 
6.16551 3.60544 -1.69406 6.16551 3.60544 0.13725 6.16659 2.49751 -0.50831 
6.16659 4.29568 -1.04851 6.16659 4.29568 -0.50831 6.16801 2.79954 -0.05464 
6.16801 3.99366 -1.50218 6.16801 3.99366 -0.05464 6.17353 2.89955 -1.57176 
6.17353 2.89955 0.01495 6.17353 3.89365 -1.57176 6.17353 3.89365 0.01495 
6.17559 3.0362 -1.64162 6.17559 3.0362 0.0848 6.17559 3.757 -1.64162 
6.17559 3.757 0.0848 6.17626 4.30887 -0.98409 6.17626 4.30887 -0.57273 
6.17686 3.23944 -1.70005 6.17686 3.23944 0.14324 6.17686 3.55375 -1.70005 
6.17686 3.55375 0.14324 6.17772 2.61103 -0.27205 6.17772 4.18216 -1.28476 
6.17772 4.18216 -0.27205 6.17979 4.32017 -0.91639 6.17979 4.32017 -0.64043 
6.18163 4.32712 -0.84803 6.18163 4.32712 -0.70878 6.1825 4.32938 -0.77841 
6.18285 2.67247 -0.19064 6.18285 4.12073 -1.36617 6.18285 4.12073 -0.19064 
6.1829 2.57221 -0.3423 6.1829 4.22098 -1.21451 6.1829 4.22098 -0.3423 
6.18559 2.53887 -0.41488 6.18559 4.25433 -1.14193 6.18559 4.25433 -0.41488 
6.1872 3.29158 -1.70342 6.1872 3.29158 0.14661 6.1872 3.50162 -1.70342 
6.1872 3.50162 0.14661 6.18986 3.08614 -1.65496 6.18986 3.08614 0.09815 
6.18986 3.70705 -1.65496 6.18986 3.70705 0.09815 6.19201 2.94312 -1.58927 
6.19201 2.94312 0.03246 6.19201 3.85007 -1.58927 6.19201 3.85007 0.03246 
6.1959 2.76075 -0.10317 6.1959 4.03244 -1.45364 6.1959 4.03244 -0.10317 
6.1965 3.34401 -1.70417 6.1965 3.34401 0.14735 6.1965 3.44918 -1.70417 
6.1965 3.44918 0.14735 6.19775 2.52012 -0.47732 6.19775 4.27307 -1.0795 
6.19775 4.27307 -0.47732 6.20274 2.85824 -1.53025 6.20274 2.85824 -0.02657 
6.20274 3.93495 -1.53025 6.20274 3.93495 -0.02657 6.20304 3.13669 -1.66571 
6.20304 3.13669 0.1089 6.20304 3.6565 -1.66571 6.20304 3.6565 0.1089 
6.20475 2.64225 -0.245 6.20475 3.3966 -1.70229 6.20475 3.3966 0.14547 
6.20475 4.15094 -1.31181 6.20475 4.15094 -0.245 6.20812 2.50512 -0.54128 
6.20812 4.28808 -1.01553 6.20812 4.28808 -0.54128 6.20954 2.98785 -1.60472 
6.20954 2.98785 0.0479 6.20954 3.80535 -1.60472 6.20954 3.80535 0.0479 
6.21108 2.60094 -0.31408 6.21108 4.19225 -1.24274 6.21108 4.19225 -0.31408 
6.21491 2.56513 -0.38556 6.21491 4.22807 -1.17125 6.21491 4.22807 -0.38556 
6.21606 3.18936 -1.67385 6.21606 3.18936 0.11704 6.21606 3.60384 -1.67385 
6.21606 3.60384 0.11704 6.21661 4.29917 -0.95071 6.21661 4.29917 -0.60611 
6.21933 4.30837 -0.88259 6.21933 4.30837 -0.67422 6.22061 2.72587 -0.15288 
6.22061 4.06732 -1.40393 6.22061 4.06732 -0.15288 6.22145 4.31272 -0.81327 
6.22145 4.31272 -0.74354 6.22203 2.90063 -1.54915 6.22203 2.90063 -0.00767 
6.22203 3.89257 -1.54915 6.22203 3.89257 -0.00767 6.22471 3.03685 -1.62011 
6.22471 3.03685 0.06329 6.22471 3.75634 -1.62011 6.22471 3.75634 0.06329 
6.22728 3.24121 -1.67933 6.22728 3.24121 0.12251 6.22728 3.55198 -1.67933 
6.22728 3.55198 0.12251 6.22787 2.54474 -0.44726 6.22787 4.24846 -1.10955 
6.22787 4.24846 -0.44726 6.23031 2.81925 -0.0713 6.23031 3.97395 -1.48551 
6.23031 3.97395 -0.0713 6.23762 3.29377 -1.68215 6.23762 3.29377 0.12533 
6.23762 3.49942 -1.68215 6.23762 3.49942 0.12533 6.23832 2.63178 -0.28668 
6.23832 4.16141 -1.27013 6.23832 4.16141 -0.28668 6.23874 3.08688 -1.63308 
6.23874 3.08688 0.07626 6.23874 3.70631 -1.63308 6.23874 3.70631 0.07626 
6.23904 2.52808 -0.51042 6.23904 4.26511 -1.0464 6.23904 4.26511 -0.51042 
6.24036 2.94451 -1.56622 6.24036 2.94451 0.00941 6.24036 3.84868 -1.56622 
6.24036 3.84868 0.00941 6.24329 2.59339 -0.35718 6.24329 4.1998 -1.19963 
6.24329 4.1998 -0.35718 6.24363 2.69354 -0.2057 6.24363 4.09965 -1.35112 
6.24363 4.09965 -0.2057 6.24676 3.34632 -1.68234 6.24676 3.34632 0.12553 
6.24676 3.44687 -1.68234 6.24676 3.44687 0.12553 6.24838 2.51525 -0.57475 
6.24838 4.27795 -0.98206 6.24838 4.27795 -0.57475 6.24962 3.3966 -1.6824 
6.24962 3.3966 0.12558 6.25038 2.86051 -1.50584 6.25038 2.86051 -0.05098 
6.25038 3.93268 -1.50584 6.25038 3.93268 -0.05098 6.25274 3.13885 -1.64333 
6.25274 3.13885 0.08651 6.25274 3.65435 -1.64333 6.25274 3.65435 0.08651 
6.25585 4.28692 -0.91684 6.25585 4.28692 -0.63998 6.25614 2.78272 -0.11906 
6.25614 4.01047 -1.43775 6.25614 4.01047 -0.11906 6.25735 2.98934 -1.58132 
6.25735 2.98934 0.0245 6.25735 3.80386 -1.58132 6.25735 3.80386 0.0245 
6.25817 2.57221 -0.41757 6.25817 4.22098 -1.13924 6.25817 4.22098 -0.41757 
6.25901 4.29341 -0.84779 6.25901 4.29341 -0.70903 6.26006 4.29557 -0.77841 
6.26435 2.6643 -0.2606 6.26435 4.12889 -1.29622 6.26435 4.12889 -0.2606 
6.26544 3.19158 -1.65098 6.26544 3.19158 0.09417 6.26544 3.60161 -1.65098 
6.26544 3.60161 0.09417 6.26938 2.90313 -1.52433 6.26938 2.90313 -0.03248 
6.26938 3.89006 -1.52433 6.26938 3.89006 -0.03248 6.27016 2.55383 -0.48015 
6.27016 4.23936 -1.07666 6.27016 4.23936 -0.48015 6.27065 2.62359 -0.32982 
6.27065 4.16961 -1.22699 6.27065 4.16961 -0.32982 6.27242 3.03857 -1.59633 
6.27242 3.03857 0.03951 6.27242 3.75462 -1.59633 6.27242 3.75462 0.03951 
6.27677 3.24371 -1.65583 6.27677 3.24371 0.09902 6.27677 3.54948 -1.65583 
6.27677 3.54948 0.09902 6.27738 2.82217 -1.45864 6.27738 2.82217 -0.09817 
6.27738 3.97103 -1.45864 6.27738 3.97103 -0.09817 6.28011 2.74883 -0.16965 
6.28011 4.04437 -1.38717 6.28011 4.04437 -0.16965 6.28035 2.53919 -0.54425 
6.28035 4.254 -1.01256 6.28035 4.254 -0.54425 6.2864 2.60094 -0.3894 
6.2864 4.19225 -1.16742 6.2864 4.19225 -0.3894 6.28679 3.29628 -1.65816 
6.28679 3.29628 0.10135 6.28679 3.49692 -1.65816 6.28679 3.49692 0.10135 
6.28724 2.94699 -1.54094 6.28724 2.94699 -0.01587 6.28724 3.8462 -1.54094 
6.28724 3.8462 -0.01587 6.2876 3.08954 -1.60846 6.2876 3.08954 0.05165 
6.2876 3.70366 -1.60846 6.2876 3.70366 0.05165 6.28866 2.52847 -0.60916 
6.28866 4.26472 -0.94765 6.28866 4.26472 -0.60916 6.29072 3.34637 -1.66036 
6.29072 3.34637 0.10355 6.29072 3.44682 -1.66036 6.29072 3.44682 0.10355 
6.29346 3.3966 -1.66033 6.29346 3.3966 0.10351 6.29385 4.27214 -0.88257 
6.29385 4.27214 -0.67424 6.29597 4.27648 -0.81326 6.29597 4.27648 -0.74355 
6.29693 2.65565 -0.30354 6.29693 4.13755 -1.25327 6.29693 4.13755 -0.30354 
6.29729 2.86378 -1.47859 6.29729 2.86378 -0.07822 6.29729 3.92942 -1.47859 
6.29729 3.92942 -0.07822 6.30014 2.58173 -0.45064 6.30014 4.21147 -1.10617 
6.30014 4.21147 -0.45064 6.30142 3.14173 -1.6182 6.30142 3.14173 0.06139 
6.30142 3.65147 -1.6182 6.30142 3.65147 0.06139 6.30211 2.7177 -0.22284 
6.30211 4.07549 -1.33398 6.30211 4.07549 -0.22284 6.30219 2.78706 -1.40923 
6.30219 2.78706 -0.14758 6.30219 4.00613 -1.40923 6.30219 4.00613 -0.14758 
6.30394 2.99198 -1.55564 6.30394 2.99198 -0.00118 6.30394 3.80121 -1.55564 
6.30394 3.80121 -0.00118 6.3113 2.56545 -0.51413 6.3113 4.22774 -1.04269 
6.3113 4.22774 -0.51413 6.31351 3.19441 -1.62552 6.31351 3.19441 0.06871 
6.31351 3.59878 -1.62552 6.31351 3.59878 0.06871 6.31379 2.63178 -0.36215 
6.31379 4.16141 -1.19466 6.31379 4.16141 -0.36215 6.31628 2.90696 -1.49675 
6.31628 2.90696 -0.06007 6.31628 3.88623 -1.49675 6.31628 3.88623 -0.06007 
6.32024 3.04202 -1.56967 6.32024 3.04202 0.01285 6.32024 3.75117 -1.56967 
6.32024 3.75117 0.01285 6.3203 2.55285 -0.57878 6.3203 4.24034 -0.97804 
6.3203 4.24034 -0.57878 6.32206 2.68949 -0.27841 6.32206 4.1037 -1.27841 
6.32206 4.1037 -0.27841 6.32311 2.82678 -1.42976 6.32311 2.82678 -0.12705 
6.32311 3.96641 -1.42976 6.32311 3.96641 -0.12705 6.32463 3.24671 -1.62985 
6.32463 3.24671 0.07304 6.32463 3.54649 -1.62985 6.32463 3.54649 0.07304 
6.32513 2.75456 -0.19987 6.32513 4.03863 -1.35695 6.32513 4.03863 -0.19987 
6.32649 2.54375 -0.6435 6.32649 4.24944 -0.91332 6.32649 4.24944 -0.6435 
6.32842 2.61103 -0.42275 6.32842 4.18216 -1.13406 6.32842 4.18216 -0.42275 
6.32983 3.29638 -1.63405 6.32983 3.29638 0.07724 6.32983 3.49682 -1.63405 
6.32983 3.49682 0.07724 6.33051 2.53832 -0.7088 6.33051 4.25487 -0.84802 
6.33051 4.25487 -0.7088 6.33175 4.25696 -0.77841 6.33375 3.34654 -1.63612 
6.33375 3.34654 0.07931 6.33375 3.44665 -1.63612 6.33375 3.44665 0.07931 
6.33394 2.95114 -1.51295 6.33394 2.95114 -0.04387 6.33394 3.84205 -1.51295 
6.33394 3.84205 -0.04387 6.33507 3.09311 -1.58135 6.33507 3.09311 0.02454 
6.33507 3.70008 -1.58135 6.33507 3.70008 0.02454 6.33617 3.3966 -1.63614 
6.33617 3.3966 0.07932 6.33987 2.6643 -0.33612 6.33987 4.12889 -1.2207 
6.33987 4.12889 -0.33612 6.34071 2.59364 -0.48468 6.34071 4.19955 -1.07213 
6.34071 4.19955 -0.48468 6.34307 2.86885 -1.44925 6.34307 2.86885 -0.10756 
6.34307 3.92435 -1.44925 6.34307 3.92435 -0.10756 6.346 2.72504 -0.25448 
6.346 4.06816 -1.30234 6.346 4.06816 -0.25448 6.34702 2.79319 -1.37868 
6.34702 2.79319 -0.17813 6.34702 4 -1.37868 6.34702 4 -0.17813 
6.34838 3.1451 -1.59065 6.34838 3.1451 0.03384 6.34838 3.64809 -1.59065 
6.34838 3.64809 0.03384 6.34916 2.99577 -1.52775 6.34916 2.99577 -0.02906 
6.34916 3.79742 -1.52775 6.34916 3.79742 -0.02906 6.35069 2.57936 -0.54889 
6.35069 4.21384 -1.00792 6.35069 4.21384 -0.54889 6.35547 2.64225 -0.39572 
6.35547 4.15094 -1.16109 6.35547 4.15094 -0.39572 6.35816 2.56878 -0.61309 
6.35816 4.22441 -0.94372 6.35816 4.22441 -0.61309 6.36012 3.19784 -1.59755 
6.36012 3.19784 0.04073 6.36012 3.59535 -1.59755 6.36012 3.59535 0.04073 
6.3617 2.91226 -1.46703 6.3617 2.91226 -0.08978 6.3617 3.88094 -1.46703 
6.3617 3.88094 -0.08978 6.36318 2.56164 -0.67821 6.36318 4.23155 -0.8786 
6.36318 4.23155 -0.67821 6.36526 3.04608 -1.54135 6.36526 3.04608 -0.01547 
6.36526 3.74711 -1.54135 6.36526 3.74711 -0.01547 6.36573 2.55802 -0.74355 
6.36573 4.23517 -0.81326 6.36573 4.23517 -0.74355 6.36656 3.24709 -1.60374 
6.36656 3.24709 0.04693 6.36656 3.5461 -1.60374 6.36656 3.5461 0.04693 
6.36736 2.83307 -1.39897 6.36736 2.83307 -0.15785 6.36736 3.96012 -1.39897 
6.36736 3.96012 -0.15785 6.36866 2.7622 -1.32501 6.36866 2.7622 -0.23181 
6.36866 4.03099 -1.32501 6.36866 4.03099 -0.23181 6.36877 2.62343 -0.45697 
6.36877 4.16976 -1.09985 6.36877 4.16976 -0.45697 6.37163 3.29672 -1.60787 
6.37163 3.29672 0.05105 6.37163 3.49648 -1.60787 6.37163 3.49648 0.05105 
6.37532 3.3466 -1.60991 6.37532 3.3466 0.0531 6.37532 3.4466 -1.60991 
6.37532 3.4466 0.0531 6.37763 2.7177 -0.29836 6.37763 3.3966 -1.60988 
6.37763 3.3966 0.05306 6.37763 4.07549 -1.25846 6.37763 4.07549 -0.29836 
6.37797 2.95594 -1.48324 6.37797 2.95594 -0.07357 6.37797 3.83725 -1.48324 
6.37797 3.83725 -0.07357 6.37974 2.60792 -0.51959 6.37974 4.18527 -1.03723 
6.37974 4.18527 -0.51959 6.38002 3.09769 -1.55258 6.38002 3.09769 -0.00424 
6.38002 3.6955 -1.55258 6.38002 3.6955 -0.00424 6.38709 2.8755 -1.41809 
6.38709 2.8755 -0.13872 6.38709 3.9177 -1.41809 6.38709 3.9177 -0.13872 
6.38832 2.59579 -0.58332 6.38832 4.1974 -0.9735 6.38832 4.1974 -0.58332 
6.39002 2.8009 -1.34636 6.39002 2.8009 -0.21045 6.39002 3.9923 -1.34636 
6.39002 3.9923 -0.21045 6.39288 3.0007 -1.49774 6.39288 3.0007 -0.05907 
6.39288 3.79249 -1.49774 6.39288 3.79249 -0.05907 6.39308 3.1499 -1.5614 
6.39308 3.1499 0.00459 6.39308 3.64329 -1.5614 6.39308 3.64329 0.00459 
6.39447 2.58709 -0.64788 6.39447 4.20611 -0.90893 6.39447 4.20611 -0.64788 
6.39477 2.69354 -0.35685 6.39477 4.09965 -1.19997 6.39477 4.09965 -0.35685 
6.39818 2.58185 -0.84381 6.39818 2.58185 -0.713 6.39818 4.21135 -0.84381 
6.39818 4.21135 -0.713 6.39941 2.5801 -0.77841 6.39941 4.21309 -0.77841 
6.40061 2.75456 -1.28148 6.40061 2.75456 -0.27534 6.40061 4.03863 -1.28148 
6.40061 4.03863 -0.27534 6.40126 3.19801 -1.56904 6.40126 3.19801 0.01222 
6.40126 3.59518 -1.56904 6.40126 3.59518 0.01222 6.40452 2.91804 -1.43547 
6.40452 2.91804 -0.12135 6.40452 3.87515 -1.43547 6.40452 3.87515 -0.12135 
6.4077 3.24734 -1.57512 6.4077 3.24734 0.01831 6.4077 3.54585 -1.57512 
6.4077 3.54585 0.01831 6.409 3.0514 -1.51076 6.409 3.0514 -0.04605 
6.409 3.7418 -1.51076 6.409 3.7418 -0.04605 6.40983 2.67247 -0.41762 
6.40983 4.12073 -1.13919 6.40983 4.12073 -0.41762 6.41 2.84103 -1.36634 
6.41 2.84103 -0.19047 6.41 3.95217 -1.36634 6.41 3.95217 -0.19047 
6.41288 3.29729 -1.57908 6.41288 3.29729 0.02226 6.41288 3.49591 -1.57908 
6.41288 3.49591 0.02226 6.41656 3.34724 -1.58099 6.41656 3.34724 0.02418 
6.41656 3.44596 -1.58099 6.41656 3.44596 0.02418 6.41776 3.3966 -1.58161 
6.41776 3.3966 0.0248 6.4206 2.96199 -1.45137 6.4206 2.96199 -0.10545 
6.4206 3.8312 -1.45137 6.4206 3.8312 -0.10545 6.42234 2.79319 -1.30336 
6.42234 2.79319 -0.25345 6.42234 4 -1.30336 6.42234 4 -0.25345 
6.42238 2.65479 -0.4795 6.42238 4.1384 -1.07732 6.42238 4.1384 -0.4795 
6.42337 3.10313 -1.52158 6.42337 3.10313 -0.03523 6.42337 3.69007 -1.52158 
6.42337 3.69007 -0.03523 6.42857 2.88249 -1.38491 6.42857 2.88249 -0.1719 
6.42857 3.9107 -1.38491 6.42857 3.9107 -0.1719 6.43083 2.74883 -1.23645 
6.43083 2.74883 -0.32036 6.43083 4.04437 -1.23645 6.43083 4.04437 -0.32036 
6.4329 3.15061 -1.53098 6.4329 3.15061 -0.02584 6.4329 3.64259 -1.53098 
6.4329 3.64259 -0.02584 6.43316 2.6402 -1.01168 6.43316 2.6402 -0.54513 
6.43316 4.153 -1.01168 6.43316 4.153 -0.54513 6.43498 3.00676 -1.46569 
6.43498 3.00676 -0.09113 6.43498 3.78644 -1.46569 6.43498 3.78644 -0.09113 
6.44082 2.62942 -0.94746 6.44082 2.62942 -0.60935 6.44082 4.16378 -0.94746 
6.44082 4.16378 -0.60935 6.44095 3.19868 -1.53854 6.44095 3.19868 -0.01827 
6.44095 3.59451 -1.53854 6.44095 3.59451 -0.01827 6.44263 2.83307 -1.3237 
6.44263 2.83307 -0.23311 6.44263 3.96012 -1.3237 6.44263 3.96012 -0.23311 
6.44568 2.9252 -1.40202 6.44568 2.9252 -0.15479 6.44568 3.86799 -1.40202 
6.44568 3.86799 -0.15479 6.44609 2.62209 -0.88201 6.44609 2.62209 -0.67481 
6.44609 4.1711 -0.88201 6.44609 4.1711 -0.67481 6.44759 3.24821 -1.54437 
6.44759 3.24821 -0.01244 6.44759 3.54499 -1.54437 6.44759 3.54499 -0.01244 
6.44759 2.72587 -1.17696 6.44759 2.72587 -0.37986 6.44759 4.06732 -1.17696 
6.44759 4.06732 -0.37986 6.4488 2.6183 -0.81661 6.4488 2.6183 -0.74021 
6.4488 4.17489 -0.81661 6.4488 4.17489 -0.74021 6.45083 3.05773 -1.47828 
6.45083 3.05773 -0.07854 6.45083 3.73547 -1.47828 6.45083 3.73547 -0.07854 
6.45264 3.29811 -1.54826 6.45264 3.29811 -0.00855 6.45264 3.49508 -1.54826 
6.45264 3.49508 -0.00855 6.45289 2.78706 -1.25853 6.45289 2.78706 -0.29828 
6.45289 4.00613 -1.25853 6.45289 4.00613 -0.29828 6.45532 3.34729 -1.55078 
6.45532 3.34729 -0.00603 6.45532 3.4459 -1.55078 6.45532 3.4459 -0.00603 
6.45646 3.3966 -1.55142 6.45646 3.3966 -0.0054 6.46128 2.96904 -1.41762 
6.46128 2.96904 -0.13919 6.46128 3.82415 -1.41762 6.46128 3.82415 -0.13919 
6.46164 2.70583 -1.11573 6.46164 2.70583 -0.44109 6.46164 4.08737 -1.11573 
6.46164 4.08737 -0.44109 6.46175 2.8755 -1.34344 6.46175 2.8755 -0.21338 
6.46175 3.9177 -1.34344 6.46175 3.9177 -0.21338 6.46185 3.10435 -1.48922 
6.46185 3.10435 -0.06759 6.46185 3.68884 -1.48922 6.46185 3.68884 -0.06759 
6.47137 3.15192 -1.4985 6.47137 3.15192 -0.05831 6.47137 3.64127 -1.4985 
6.47137 3.64127 -0.05831 6.47342 2.82678 -1.27945 6.47342 2.82678 -0.27736 
6.47342 3.96641 -1.27945 6.47342 3.96641 -0.27736 6.47423 2.68924 -1.05103 
6.47423 2.68924 -0.50578 6.47423 4.10396 -1.05103 6.47423 4.10396 -0.50578 
6.47535 3.01391 -1.43169 6.47535 3.01391 -0.12513 6.47535 3.77928 -1.43169 
6.47535 3.77928 -0.12513 6.47909 3.19985 -1.50615 6.47909 3.19985 -0.05067 
6.47909 3.59335 -1.50615 6.47909 3.59335 -0.05067 6.47912 2.91804 -1.36087 
6.47912 2.91804 -0.19595 6.47912 3.87515 -1.36087 6.47912 3.87515 -0.19595 
6.48141 2.78272 -1.21248 6.48141 2.78272 -0.34433 6.48141 4.01047 -1.21248 
6.48141 4.01047 -0.34433 6.4838 2.67591 -0.98507 6.4838 2.67591 -0.57174 
6.4838 4.11728 -0.98507 6.4838 4.11728 -0.57174 6.4857 3.24946 -1.51185 
6.4857 3.24946 -0.04496 6.4857 3.54374 -1.51185 6.4857 3.54374 -0.04496 
6.48784 3.05971 -1.44418 6.48784 3.05971 -0.11263 6.48784 3.73349 -1.44418 
6.48784 3.73349 -0.11263 6.49001 3.29823 -1.51608 6.49001 3.29823 -0.04073 
6.49001 3.49497 -1.51608 6.49001 3.49497 -0.04073 6.49077 2.6667 -0.92014 
6.49077 2.6667 -0.63667 6.49077 4.12649 -0.92014 6.49077 4.12649 -0.63667 
6.49272 3.34747 -1.51854 6.49272 3.34747 -0.03827 6.49272 3.44572 -1.51854 
6.49272 3.44572 -0.03827 6.49291 2.86885 -1.29941 6.49291 2.86885 -0.2574 
6.49291 3.92435 -1.29941 6.49291 3.92435 -0.2574 6.49362 3.3966 -1.51936 
6.49362 3.3966 -0.03746 6.49483 2.66067 -0.8546 6.49483 2.66067 -0.70221 
6.49483 4.13252 -0.8546 6.49483 4.13252 -0.70221 6.49502 2.96199 -1.37694 
6.49502 2.96199 -0.17987 6.49502 3.8312 -1.37694 6.49502 3.8312 -0.17987 
6.49679 2.65853 -0.77841 6.49679 4.13467 -0.77841 6.4973 2.76075 -1.15224 
6.4973 2.76075 -0.40457 6.4973 4.03244 -1.15224 6.4973 4.03244 -0.40457 
6.49872 3.10631 -1.45507 6.49872 3.10631 -0.10175 6.49872 3.68688 -1.45507 
6.49872 3.68688 -0.10175 6.5023 2.82217 -1.23372 6.5023 2.82217 -0.32309 
6.5023 3.97103 -1.23372 6.5023 3.97103 -0.32309 6.50798 3.15362 -1.46432 
6.50798 3.15362 -0.09249 6.50798 3.63958 -1.46432 6.50798 3.63958 -0.09249 
6.50935 3.00676 -1.39132 6.50935 3.00676 -0.16549 6.50935 3.78644 -1.39132 
6.50935 3.78644 -0.16549 6.51069 2.91226 -1.31805 6.51069 2.91226 -0.23877 
6.51069 3.88094 -1.31805 6.51069 3.88094 -0.23877 6.51201 2.74267 -1.08882 
6.51201 2.74267 -0.468 6.51201 4.05052 -1.08882 6.51201 4.05052 -0.468 
6.51558 3.20151 -1.47193 6.51558 3.20151 -0.08489 6.51558 3.59169 -1.47193 
6.51558 3.59169 -0.08489 6.52152 3.24987 -1.47786 6.52152 3.24987 -0.07895 
6.52152 3.54333 -1.47786 6.52152 3.54333 -0.07895 6.52193 3.05773 -1.40717 
6.52193 3.05773 -0.14964 6.52193 3.73547 -1.40717 6.52193 3.73547 -0.14964 
6.52225 2.86378 -1.25364 6.52225 2.86378 -0.30318 6.52225 3.92942 -1.25364 
6.52225 3.92942 -0.30318 6.5235 2.72732 -1.02347 6.5235 2.72732 -0.53334 
6.5235 4.06587 -1.02347 6.5235 4.06587 -0.53334 6.52577 3.29858 -1.48211 
6.52577 3.29858 -0.07471 6.52577 3.49461 -1.48211 6.52577 3.49461 -0.07471 
6.5269 2.95594 -1.33431 6.5269 2.95594 -0.2225 6.5269 3.83725 -1.33431 
6.5269 3.83725 -0.2225 6.52832 3.34753 -1.48466 6.52832 3.34753 -0.07215 
6.52832 3.44566 -1.48466 6.52832 3.44566 -0.07215 6.52917 2.81925 -1.18666 
6.52917 2.81925 -0.37016 6.52917 3.3966 -1.48551 6.52917 3.3966 -0.0713 
6.52917 3.97395 -1.18666 6.52917 3.97395 -0.37016 6.53144 2.7149 -0.95752 
6.53144 2.7149 -0.59929 6.53144 4.07829 -0.95752 6.53144 4.07829 -0.59929 
6.53288 3.10435 -1.4182 6.53288 3.10435 -0.13862 6.53288 3.68884 -1.4182 
6.53288 3.68884 -0.13862 6.53725 2.70699 -0.89219 6.53725 2.70699 -0.66463 
6.53725 4.08621 -0.89219 6.53725 4.08621 -0.66463 6.54041 2.90696 -1.27262 
6.54041 2.90696 -0.2842 6.54041 3.88623 -1.27262 6.54041 3.88623 -0.2842 
6.5414 3.0007 -1.34922 6.5414 3.0007 -0.20759 6.5414 3.79249 -1.34922 
6.5414 3.79249 -0.20759 6.54165 2.70325 -0.81661 6.54165 2.70325 -0.74021 
6.54165 4.08995 -0.81661 6.54165 4.08995 -0.74021 6.54216 3.15192 -1.42771 
6.54216 3.15192 -0.1291 6.54216 3.64127 -1.42771 6.54216 3.64127 -0.1291 
6.54583 2.79954 -1.12435 6.54583 2.79954 -0.43246 6.54583 3.99366 -1.12435 
6.54583 3.99366 -0.43246 6.54949 2.86051 -1.20673 6.54949 2.86051 -0.35009 
6.54949 3.93268 -1.20673 6.54949 3.93268 -0.35009 6.5498 3.19985 -1.43543 
6.5498 3.19985 -0.12138 6.5498 3.59335 -1.43543 6.5498 3.59335 -0.12138 
6.55442 3.0514 -1.36535 6.55442 3.0514 -0.19147 6.55442 3.7418 -1.36535 
6.55442 3.7418 -0.19147 6.55551 3.24946 -1.44204 6.55551 3.24946 -0.11477 
6.55551 3.54374 -1.44204 6.55551 3.54374 -0.11477 6.5566 2.95114 -1.29029 
6.5566 2.95114 -0.26653 6.5566 3.84205 -1.29029 6.5566 3.84205 -0.26653 
6.5592 2.78254 -1.06047 6.5592 2.78254 -0.49634 6.5592 4.01065 -1.06047 
6.5592 4.01065 -0.49634 6.55974 3.29823 -1.44636 6.55974 3.29823 -0.11046 
6.55974 3.49497 -1.44636 6.55974 3.49497 -0.11046 6.5622 3.34747 -1.44907 
6.5622 3.34747 -0.10775 6.5622 3.44572 -1.44907 6.5622 3.44572 -0.10775 
6.56302 3.3966 -1.44997 6.56302 3.3966 -0.10685 6.56524 3.10313 -1.37971 
6.56524 3.10313 -0.1771 6.56524 3.69007 -1.37971 6.56524 3.69007 -0.1771 
6.56799 2.90313 -1.22572 6.56799 2.90313 -0.33109 6.56799 3.89006 -1.22572 
6.56799 3.89006 -0.33109 6.56922 2.76834 -0.99531 6.56922 2.76834 -0.5615 
6.56922 4.02485 -0.99531 6.56922 4.02485 -0.5615 6.57141 2.99577 -1.3055 
6.57141 2.99577 -0.25132 6.57141 3.79742 -1.3055 6.57141 3.79742 -0.25132 
6.5739 2.85824 -1.15908 6.5739 2.85824 -0.39773 6.5739 3.93495 -1.15908 
6.5739 3.93495 -0.39773 6.57464 3.15061 -1.38925 6.57464 3.15061 -0.16757 
6.57464 3.64259 -1.38925 6.57464 3.64259 -0.16757 6.57584 2.75699 -0.92916 
6.57584 2.75699 -0.62765 6.57584 4.0362 -0.92916 6.57584 4.0362 -0.62765 
6.5822 3.19868 -1.39729 6.5822 3.19868 -0.15952 6.5822 3.59451 -1.39729 
6.5822 3.59451 -0.15952 6.58238 2.75145 -0.854 6.58238 2.75145 -0.70281 
6.58238 4.04174 -0.854 6.58238 4.04174 -0.70281 6.58456 2.7496 -0.77841 
6.58456 4.04359 -0.77841 6.5846 2.94699 -1.24359 6.5846 2.94699 -0.31323 
6.5846 3.8462 -1.24359 6.5846 3.8462 -0.31323 6.585 3.04608 -1.3216 
6.585 3.04608 -0.23521 6.585 3.74711 -1.3216 6.585 3.74711 -0.23521 
6.58803 3.24821 -1.40393 6.58803 3.24821 -0.15288 6.58803 3.54499 -1.40393 
6.58803 3.54499 -0.15288 6.58939 2.83953 -1.09604 6.58939 2.83953 -0.46078 
6.58939 3.95366 -1.09604 6.58939 3.95366 -0.46078 6.59192 3.29811 -1.40898 
6.59192 3.29811 -0.14783 6.59192 3.49508 -1.40898 6.59192 3.49508 -0.14783 
6.59281 2.90063 -1.17837 6.59281 2.90063 -0.37844 6.59281 3.89257 -1.17837 
6.59281 3.89257 -0.37844 6.59444 3.34729 -1.41166 6.59444 3.34729 -0.14515 
6.59444 3.4459 -1.41166 6.59444 3.4459 -0.14515 6.59507 3.3966 -1.4128 
6.59507 3.3966 -0.14401 6.59623 3.09769 -1.33636 6.59623 3.09769 -0.22045 
6.59623 3.6955 -1.33636 6.59623 3.6955 -0.22045 6.59929 2.99198 -1.26028 
6.59929 2.99198 -0.29653 6.59929 3.80121 -1.26028 6.59929 3.80121 -0.29653 
6.60166 2.82353 -1.03103 6.60166 2.82353 -0.52578 6.60166 3.96967 -1.03103 
6.60166 3.96967 -0.52578 6.60506 3.1499 -1.34943 6.60506 3.1499 -0.20739 
6.60506 3.64329 -1.34943 6.60506 3.64329 -0.20739 6.60988 2.94451 -1.1967 
6.60988 2.94451 -0.36011 6.60988 3.84868 -1.1967 6.60988 3.84868 -0.36011 
6.6104 2.81043 -0.96533 6.6104 2.81043 -0.59148 6.6104 3.98276 -0.96533 
6.6104 3.98276 -0.59148 6.61269 3.19801 -1.3576 6.61269 3.19801 -0.19921 
6.61269 3.59518 -1.3576 6.61269 3.59518 -0.19921 6.61332 3.04202 -1.27659 
6.61332 3.04202 -0.28023 6.61332 3.75117 -1.27659 6.61332 3.75117 -0.28023 
6.61542 2.89955 -1.12988 6.61542 2.89955 -0.42694 6.61542 3.89365 -1.12988 
6.61542 3.89365 -0.42694 6.61878 3.24734 -1.36404 6.61878 3.24734 -0.19277 
6.61878 3.54585 -1.36404 6.61878 3.54585 -0.19277 6.62061 2.80552 -0.89224 
6.62061 2.80552 -0.66458 6.62061 3.98767 -0.89224 6.62061 3.98767 -0.66458 
6.62273 3.29729 -1.36922 6.62273 3.29729 -0.18759 6.62273 3.49591 -1.36922 
6.62273 3.49591 -0.18759 6.62465 3.34724 -1.3729 6.62465 3.34724 -0.18391 
6.62465 3.44596 -1.3729 6.62465 3.44596 -0.18391 6.62497 2.98934 -1.2137 
6.62497 2.98934 -0.34312 6.62497 3.80386 -1.2137 6.62497 3.80386 -0.34312 
6.62501 3.09311 -1.29141 6.62501 3.09311 -0.2654 6.62501 3.70008 -1.29141 
6.62501 3.70008 -0.2654 6.62502 2.80179 -0.81664 6.62502 2.80179 -0.74017 
6.62502 3.99141 -0.81664 6.62502 3.99141 -0.74017 6.62527 3.3966 -1.37411 
6.62527 3.3966 -0.18271 6.62994 2.88209 -1.06585 6.62994 2.88209 -0.49096 
6.62994 3.91111 -1.06585 6.62994 3.91111 -0.49096 6.63293 2.94312 -1.14835 
6.63293 2.94312 -0.40847 6.63293 3.85007 -1.14835 6.63293 3.85007 -0.40847 
6.63431 3.1451 -1.30472 6.63431 3.1451 -0.25209 6.63431 3.64809 -1.30472 
6.63431 3.64809 -0.25209 6.63998 3.03857 -1.22877 6.63998 3.03857 -0.32805 
6.63998 3.75462 -1.22877 6.63998 3.75462 -0.32805 6.64073 2.867 -1.0005 
6.64073 2.867 -0.55632 6.64073 3.92619 -1.0005 6.64073 3.92619 -0.55632 
6.6412 3.19784 -1.31646 6.6412 3.19784 -0.24035 6.6412 3.59535 -1.31646 
6.6412 3.59535 -0.24035 6.6474 3.24709 -1.3229 6.6474 3.24709 -0.23391 
6.6474 3.5461 -1.3229 6.6474 3.5461 -0.23391 6.64838 2.98785 -1.16588 
6.64838 2.98785 -0.39094 6.64838 3.80535 -1.16588 6.64838 3.80535 -0.39094 
6.65152 3.29672 -1.32797 6.65152 3.29672 -0.22884 6.65152 3.49648 -1.32797 
6.65152 3.49648 -0.22884 6.65212 3.08954 -1.24394 6.65212 3.08954 -0.31287 
6.65212 3.70366 -1.24394 6.65212 3.70366 -0.31287 6.65303 2.86076 -0.92799 
6.65303 2.86076 -0.62883 6.65303 3.93243 -0.92799 6.65303 3.93243 -0.62883 
6.65353 2.94298 -1.09917 6.65353 2.94298 -0.45765 6.65353 3.3966 -1.33398 
6.65353 3.3966 -0.22284 6.65353 3.85022 -1.09917 6.65353 3.85022 -0.45765 
6.65357 3.3466 -1.33167 6.65357 3.3466 -0.22515 6.65357 3.4466 -1.33167 
6.65357 3.4466 -0.22515 6.66081 2.85743 -0.85466 6.66081 2.85743 -0.70216 
6.66081 3.93576 -0.85466 6.66081 3.93576 -0.70216 6.66186 3.14173 -1.25776 
6.66186 3.14173 -0.29905 6.66186 3.65147 -1.25776 6.66186 3.65147 -0.29905 
6.66326 2.85586 -0.77841 6.66326 3.93734 -0.77841 6.66376 3.03685 -1.18106 
6.66376 3.03685 -0.37576 6.66376 3.75634 -1.18106 6.66376 3.75634 -0.37576 
6.66667 2.92642 -1.03448 6.66667 2.92642 -0.52234 6.66667 3.86678 -1.03448 
6.66667 3.86678 -0.52234 6.66918 3.19441 -1.26985 6.66918 3.19441 -0.28696 
6.66918 3.59878 -1.26985 6.66918 3.59878 -0.28696 6.66943 2.98752 -1.11696 
6.66943 2.98752 -0.43985 6.66943 3.80568 -1.11696 6.66943 3.80568 -0.43985 
6.67351 3.24671 -1.28098 6.67351 3.24671 -0.27584 6.67351 3.54649 -1.28098 
6.67351 3.54649 -0.27584 6.67674 3.08688 -1.19508 6.67674 3.08688 -0.36174 
6.67674 3.70631 -1.19508 6.67674 3.70631 -0.36174 6.67771 3.29638 -1.28617 
6.67771 3.29638 -0.27064 6.67771 3.49682 -1.28617 6.67771 3.49682 -0.27064 
6.67978 3.34654 -1.29009 6.67978 3.34654 -0.26672 6.67978 3.44665 -1.29009 
6.67978 3.44665 -0.26672 6.67979 3.3966 -1.29251 6.67979 3.3966 -0.2643 
6.68132 2.91949 -0.96294 6.68132 2.91949 -0.59388 6.68132 3.8737 -0.96294 
6.68132 3.8737 -0.59388 6.68527 3.0362 -1.13193 6.68527 3.0362 -0.42488 
6.68527 3.757 -1.13193 6.68527 3.757 -0.42488 6.68698 3.13885 -1.20908 
6.68698 3.13885 -0.34774 6.68698 3.65435 -1.20908 6.68698 3.65435 -0.34774 
6.68809 2.98835 -1.06708 6.68809 2.98835 -0.48973 6.68809 3.80485 -1.06708 
6.68809 3.80485 -0.48973 6.69123 2.91478 -0.88978 6.69123 2.91478 -0.66703 
6.69123 3.87841 -0.88978 6.69123 3.87841 -0.66703 6.69464 3.19158 -1.22179 
6.69464 3.19158 -0.33503 6.69464 3.60161 -1.22179 6.69464 3.60161 -0.33503 
6.6962 2.91243 -0.81664 6.6962 2.91243 -0.74017 6.6962 3.88077 -0.81664 
6.6962 3.88077 -0.74017 6.69862 3.08614 -1.1462 6.69862 3.08614 -0.41061 
6.69862 3.70705 -1.1462 6.69862 3.70705 -0.41061 6.69949 3.24371 -1.23311 
6.69949 3.24371 -0.3237 6.69949 3.54948 -1.23311 6.69949 3.54948 -0.3237 
6.70182 3.29628 -1.24313 6.70182 3.29628 -0.31368 6.70182 3.49692 -1.24313 
6.70182 3.49692 -0.31368 6.70399 3.3966 -1.2498 6.70399 3.3966 -0.30701 
6.70402 3.34637 -1.24706 6.70402 3.34637 -0.30975 6.70402 3.44682 -1.24706 
6.70402 3.44682 -0.30975 6.70429 3.03681 -1.08211 6.70429 3.03681 -0.47471 
6.70429 3.75638 -1.08211 6.70429 3.75638 -0.47471 6.70487 2.98044 -0.99628 
6.70487 2.98044 -0.56054 6.70487 3.81276 -0.99628 6.70487 3.81276 -0.56054 
6.70937 3.13669 -1.15938 6.70937 3.13669 -0.39743 6.70937 3.6565 -1.15938 
6.70937 3.6565 -0.39743 6.71692 2.97476 -0.92431 6.71692 2.97476 -0.63251 
6.71692 3.81844 -0.92431 6.71692 3.81844 -0.63251 6.71751 3.18936 -1.1724 
6.71751 3.18936 -0.38441 6.71751 3.60384 -1.1724 6.71751 3.60384 -0.38441 
6.71798 3.08629 -1.09627 6.71798 3.08629 -0.46054 6.71798 3.7069 -1.09627 
6.71798 3.7069 -0.46054 6.71894 3.03547 -1.03376 6.71894 3.03547 -0.52305 
6.71894 3.75772 -1.03376 6.71894 3.75772 -0.52305 6.72298 3.24121 -1.18362 
6.72298 3.24121 -0.37319 6.72298 3.55198 -1.18362 6.72298 3.55198 -0.37319 
6.72418 2.97134 -0.85155 6.72418 2.97134 -0.70526 6.72418 3.82186 -0.85155 
6.72418 3.82186 -0.70526 6.7258 3.29377 -1.19396 6.7258 3.29377 -0.36285 
6.7258 3.49942 -1.19396 6.7258 3.49942 -0.36285 6.726 3.34632 -1.20311 
6.726 3.34632 -0.35371 6.726 3.44687 -1.20311 6.726 3.44687 -0.35371 
6.72605 3.3966 -1.20596 6.72605 3.3966 -0.35085 6.7266 2.9702 -0.77841 
6.7266 3.823 -0.77841 6.72914 3.13665 -1.10953 6.72914 3.13665 -0.44728 
6.72914 3.65654 -1.10953 6.72914 3.65654 -0.44728 6.73312 3.08482 -1.04815 
6.73312 3.08482 -0.50866 6.73312 3.70838 -1.04815 6.73312 3.70838 -0.50866 
6.73353 3.0286 -0.96225 6.73353 3.0286 -0.59456 6.73353 3.7646 -0.96225 
6.73353 3.7646 -0.59456 6.73772 3.18775 -1.12185 6.73772 3.18775 -0.43496 
6.73772 3.60544 -1.12185 6.73772 3.60544 -0.43496 6.7434 3.02397 -0.8893 
6.7434 3.02397 -0.66752 6.7434 3.76922 -0.8893 6.7434 3.76922 -0.66752 
6.74371 3.23944 -1.1332 6.74371 3.23944 -0.42361 6.74371 3.55375 -1.1332 
6.74371 3.55375 -0.42361 6.74479 3.13531 -1.06179 6.74479 3.13531 -0.49502 
6.74479 3.65789 -1.06179 6.74479 3.65789 -0.49502 6.74594 3.08414 -0.99935 
6.74594 3.08414 -0.55746 6.74594 3.3966 -1.16109 6.74594 3.3966 -0.39572 
6.74594 3.70906 -0.99935 6.74594 3.70906 -0.55746 6.74708 3.29158 -1.14354 
6.74708 3.29158 -0.41327 6.74708 3.50162 -1.14354 6.74708 3.50162 -0.41327 
6.74782 3.34401 -1.15285 6.74782 3.34401 -0.40397 6.74782 3.44918 -1.15285 
6.74782 3.44918 -0.40397 6.74834 3.02165 -0.81619 6.74834 3.02165 -0.74062 
6.74834 3.77154 -0.81619 6.74834 3.77154 -0.74062 6.75384 3.18633 -1.07434 
6.75384 3.18633 -0.48247 6.75384 3.60686 -1.07434 6.75384 3.60686 -0.48247 
6.75812 3.13442 -1.01306 6.75812 3.13442 -0.54376 6.75812 3.65878 -1.01306 
6.75812 3.65878 -0.54376 6.75845 3.07861 -0.92698 6.75845 3.07861 -0.62983 
6.75845 3.71458 -0.92698 6.75845 3.71458 -0.62983 6.76026 3.23915 -1.08663 
6.76026 3.23915 -0.47018 6.76026 3.55404 -1.08663 6.76026 3.55404 -0.47018 
6.76361 3.3966 -1.1153 6.76361 3.3966 -0.44152 6.76402 3.29129 -1.09719 
6.76402 3.29129 -0.45963 6.76402 3.50191 -1.09719 6.76402 3.50191 -0.45963 
6.76512 3.34397 -1.10684 6.76512 3.34397 -0.44997 6.76512 3.44922 -1.10684 
6.76512 3.44922 -0.44997 6.76587 3.07481 -0.85381 6.76587 3.07481 -0.70301 
6.76587 3.71838 -0.85381 6.76587 3.71838 -0.70301 6.76762 3.18545 -1.02609 
6.76762 3.18545 -0.53072 6.76762 3.60775 -1.02609 6.76762 3.60775 -0.53072 
6.76856 3.07389 -0.77841 6.76856 3.7193 -0.77841 6.76899 3.13414 -0.96399 
6.76899 3.13414 -0.59282 6.76899 3.65905 -0.96399 6.76899 3.65905 -0.59282 
6.77456 3.23811 -1.03846 6.77456 3.23811 -0.51835 6.77456 3.55508 -1.03846 
6.77456 3.55508 -0.51835 6.77868 3.29125 -1.05006 6.77868 3.29125 -0.50676 
6.77868 3.50194 -1.05006 6.77868 3.50194 -0.50676 6.779 3.3966 -1.06869 
6.779 3.3966 -0.48812 6.77901 3.18509 -0.97721 6.77901 3.18509 -0.5796 
6.77901 3.6081 -0.97721 6.77901 3.6081 -0.5796 6.77911 3.12943 -0.89108 
6.77911 3.12943 -0.66574 6.77911 3.66376 -0.89108 6.77911 3.66376 -0.66574 
6.78021 3.34385 -1.05978 6.78021 3.34385 -0.49704 6.78021 3.44935 -1.05978 
6.78021 3.44935 -0.49704 6.78464 3.12822 -0.81619 6.78464 3.12822 -0.74062 
6.78464 3.66497 -0.81619 6.78464 3.66497 -0.74062 6.78653 3.23753 -0.98936 
6.78653 3.23753 -0.56746 6.78653 3.55567 -0.98936 6.78653 3.55567 -0.56746 
6.78799 3.18527 -0.92784 6.78799 3.18527 -0.62898 6.78799 3.60792 -0.92784 
6.78799 3.60792 -0.62898 6.79117 3.29064 -1.00116 6.79117 3.29064 -0.55566 
6.79117 3.50255 -1.00116 6.79117 3.50255 -0.55566 6.7921 3.3966 -1.02139 
6.7921 3.3966 -0.53543 6.79289 3.34381 -1.01229 6.79289 3.34381 -0.54452 
6.79289 3.44939 -1.01229 6.79289 3.44939 -0.54452 6.79602 3.23756 -0.94 
6.79602 3.23756 -0.61681 6.79602 3.55564 -0.94 6.79602 3.55564 -0.61681 
6.79621 3.18347 -0.85333 6.79621 3.18347 -0.70348 6.79621 3.60972 -0.85333 
6.79621 3.60972 -0.70348 6.79896 3.18287 -0.77841 6.79896 3.61032 -0.77841 
6.80118 3.29031 -0.95169 6.80118 3.29031 -0.60513 6.80118 3.50289 -0.95169 
6.80118 3.50289 -0.60513 6.80285 3.23731 -0.89104 6.80285 3.23731 -0.66577 
6.80285 3.3966 -0.9735 6.80285 3.3966 -0.58332 6.80285 3.55589 -0.89104 
6.80285 3.55589 -0.66577 6.80346 3.34337 -0.96286 6.80346 3.34337 -0.59395 
6.80346 3.44982 -0.96286 6.80346 3.44982 -0.59395 6.80838 3.2361 -0.81617 
6.80838 3.2361 -0.74065 6.80838 3.5571 -0.81617 6.80838 3.5571 -0.74065 
6.80855 3.29004 -0.90288 6.80855 3.29004 -0.65394 6.80855 3.50316 -0.90288 
6.80855 3.50316 -0.65394 6.81124 3.3966 -0.92514 6.81124 3.3966 -0.63168 
6.81135 3.34334 -0.91435 6.81135 3.34334 -0.64247 6.81135 3.44986 -0.91435 
6.81135 3.44986 -0.64247 6.81351 3.29002 -0.85377 6.81351 3.29002 -0.70305 
6.81351 3.50317 -0.85377 6.81351 3.50317 -0.70305 6.81634 3.28972 -0.77841 
6.81634 3.50348 -0.77841 6.81686 3.34323 -0.86522 6.81686 3.34323 -0.69159 
6.81686 3.44996 -0.86522 6.81686 3.44996 -0.69159 6.81725 3.3966 -0.87642 
6.81725 3.3966 -0.68039 6.81992 3.3432 -0.81617 6.81992 3.3432 -0.74065 
6.81992 3.45 -0.81617 6.81992 3.45 -0.74065 6.82086 3.3966 -0.82747 
6.82086 3.3966 -0.72934 6.82206 3.3966 -0.77841 3.91782 1.67944 -1.64492 
3.9233 1.73129 -1.63371 3.93899 1.62437 -1.70443 3.94132 1.67694 -1.69441 
3.94617 1.72907 -1.68309 3.95383 1.78181 -1.67038 3.9631 1.62427 -1.74747 
3.96407 1.83377 -1.65638 3.9673 1.67394 -1.74228 3.97163 1.72624 -1.73116 
3.97895 1.77892 -1.71907 3.98724 1.57406 -1.79297 3.98869 1.83111 -1.70525 
3.98929 1.62393 -1.78928 3.99341 1.67356 -1.7842 3.9996 1.72281 -1.77777 
4.00082 1.88208 -1.69007 4.0065 1.77555 -1.76602 4.01554 1.52405 -1.83541 
4.0158 1.82754 -1.75272 4.01584 1.93131 -1.675 4.01616 1.57342 -1.8342 
4.01807 1.62336 -1.83053 4.02203 1.67331 -1.82535 4.02748 1.87863 -1.73789 
4.02812 1.72264 -1.81891 4.03093 1.97614 -1.658 4.03575 1.77075 -1.81073 
4.04152 1.92867 -1.72158 4.04457 1.82296 -1.79767 4.04573 1.52405 -1.8741 
4.04637 1.47475 -1.87296 4.04637 1.57336 -1.87296 4.04889 1.42557 -1.87028 
4.04889 1.62254 -1.87028 4.05278 1.67244 -1.86523 4.0558 1.87457 -1.7829 
4.05621 1.97366 -1.70489 4.05861 1.72197 -1.8586 4.06617 1.77005 -1.85055 
4.0694 1.92488 -1.7668 4.07282 2.01752 -1.68702 4.07557 1.81752 -1.84101 
4.07779 1.52405 -1.91127 4.07861 1.47493 -1.91037 4.07861 1.57318 -1.91037 
4.08107 1.42568 -1.90766 4.08107 1.62243 -1.90766 4.08421 1.96951 -1.75159 
4.0853 1.37691 -1.90335 4.0853 1.67119 -1.90335 4.08639 1.86925 -1.82665 
4.091 1.7208 -1.89674 4.09131 2.06014 -1.66803 4.09865 1.76873 -1.88901 
4.09941 1.91995 -1.81052 4.1004 2.01369 -1.73392 4.10793 1.8163 -1.8795 
4.11164 1.52405 -1.94682 4.11164 2.1014 -1.64796 4.11249 1.47499 -1.94597 
4.11249 1.57312 -1.94597 4.11391 1.96471 -1.79561 4.11504 1.42604 -1.94341 
4.11504 1.62207 -1.94341 4.11856 2.05687 -1.71494 4.11888 1.86293 -1.86848 
4.11929 1.37732 -1.93916 4.11929 1.67078 -1.93916 4.12523 1.32896 -1.93323 
4.12523 1.71914 -1.93323 4.13012 2.0084 -1.77935 4.13146 1.9139 -1.85263 
4.13283 1.28107 -1.92563 4.13283 1.76703 -1.92563 4.13851 2.09848 -1.69503 
4.14209 1.81434 -1.91637 4.14351 2.1599 -1.61355 4.14579 1.95866 -1.83825 
4.14719 1.52405 -1.98066 4.1479 2.0518 -1.76072 4.14808 1.47493 -1.97985 
4.14808 1.57318 -1.97985 4.15079 1.42568 -1.97739 4.15079 1.62243 -1.97739 
4.15297 1.86094 -1.90548 4.15511 1.37691 -1.97315 4.15511 1.67119 -1.97315 
4.1594 2.13793 -1.67378 4.16169 2.00261 -1.82217 4.16172 1.3273 -1.96745 
4.16172 1.3273 -0.51197 4.16172 1.7208 -1.96745 4.16546 1.90674 -1.89299 
4.16739 2.09387 -1.74075 4.16944 1.27938 -1.95981 4.16944 1.27938 -0.51961 
4.16944 1.76873 -1.95981 4.17895 1.23181 -1.95053 4.17895 1.23181 -0.52889 
4.17895 1.8163 -1.95053 4.17906 2.04515 -1.80474 4.17953 1.95161 -1.87893 
4.18435 1.52405 -2.01272 4.18549 1.47475 -2.01208 4.18549 1.57336 -2.01208 
4.18792 2.13359 -1.71984 4.18817 1.42557 -2.00957 4.18817 1.62254 -2.00957 
4.18998 1.18518 -1.93958 4.18998 1.86293 -1.93958 4.19322 2.19478 -1.63826 
4.19322 1.37567 -2.00568 4.19322 1.67244 -2.00568 4.19513 1.99545 -1.86332 
4.19818 2.08758 -1.785 4.19986 1.32614 -1.99985 4.19986 1.32614 -0.47957 
4.19986 1.72197 -1.99985 4.20583 1.9139 -1.92699 4.20791 1.27806 -1.99228 
4.20791 1.27806 -0.48714 4.20791 1.77005 -1.99228 4.20998 2.17182 -1.69775 
4.21224 2.03816 -1.84622 4.21744 1.23058 -1.98289 4.21744 1.23058 -0.49653 
4.21744 1.81752 -1.98289 4.21847 2.12746 -1.76466 4.22021 1.95866 -1.91267 
4.22305 1.52405 -2.04292 4.22425 1.47469 -2.04229 4.22425 1.57342 -2.04229 
4.22793 1.42475 -2.04038 4.22793 1.62336 -2.04038 4.23081 2.07962 -1.82765 
4.23098 2.24818 -1.6005 4.23181 1.17885 -1.97206 4.23181 1.17885 -0.50736 
4.23181 1.86925 -1.97206 4.23311 1.3748 -2.03642 4.23311 1.3748 -0.443 
4.23311 1.67331 -2.03642 4.23628 2.00261 -1.89677 4.23955 1.32547 -2.03034 
4.23955 1.32547 -0.44908 4.23955 1.72264 -2.03034 4.2402 2.16609 -1.74278 
4.24603 2.22711 -1.66127 4.24773 1.27736 -2.0227 4.24773 1.27736 -0.45672 
4.24773 1.77075 -2.0227 4.24793 1.12816 -1.95904 4.24793 1.12816 -0.52038 
4.24793 1.91995 -1.95904 4.25079 2.11975 -1.80766 4.25372 2.04515 -1.8794 
4.26079 1.22515 -2.01388 4.26079 1.22515 -0.46554 4.26079 1.82296 -2.01388 
4.26284 1.0834 -0.53487 4.26284 1.96471 -1.94455 4.26317 1.52405 -2.07118 
4.26317 2.20295 -1.71976 4.26548 1.47405 -2.07122 4.26548 1.57406 -2.07122 
4.26918 1.42418 -2.06917 4.26918 1.42418 -0.41025 4.26918 1.62393 -2.06917 
4.27203 2.29722 -1.56115 4.27214 2.15845 -1.78631 4.27345 2.08758 -1.86027 
4.27425 1.37455 -2.06504 4.27425 1.37455 -0.41438 4.27425 1.67356 -2.06504 
4.27555 1.17354 -2.00265 4.27555 1.17354 -0.47677 4.27555 1.87457 -2.00265 
4.27911 2.0084 -1.92833 4.28069 1.3253 -2.05885 4.28069 1.3253 -0.42057 
4.28069 1.72281 -2.05885 4.28534 2.2784 -1.62239 4.29165 1.12323 -1.98905 
4.29165 1.12323 -0.49037 4.29165 1.92488 -1.98905 4.29243 1.27256 -2.05196 
4.29243 1.27256 -0.42746 4.29243 1.77555 -2.05196 4.29379 2.12746 -1.83998 
4.29481 2.19561 -1.76364 4.29774 2.0518 -1.91056 4.3001 2.32701 -1.53343 
4.30094 2.25635 -1.682 4.30464 1.52405 -2.09744 4.30574 1.22057 -2.04265 
4.30574 1.22057 -0.43677 4.30574 1.82754 -2.04265 4.30686 1.0786 -0.50517 
4.30686 1.96951 -1.97425 4.30706 1.474 -2.09742 4.30706 1.474 -0.382 
4.30706 1.57411 -2.09742 4.31098 1.42383 -2.09536 4.31098 1.42383 -0.38406 
4.31098 1.62427 -2.09536 4.31239 2.30962 -1.59537 4.31568 2.16609 -1.81825 
4.31618 1.37416 -2.09115 4.31618 1.37416 -0.38827 4.31618 1.67394 -2.09115 
4.3177 2.09387 -1.89107 4.31874 2.23116 -1.73971 4.32057 1.16948 -2.03097 
4.32057 1.16948 -0.44845 4.32057 1.87863 -2.03097 4.32453 1.03442 -0.52137 
4.32453 2.01369 -1.95805 4.32702 2.28887 -1.65596 4.3273 1.32187 -2.08682 
4.3273 1.32187 -0.3926 4.3273 1.72624 -2.08682 4.32951 2.3552 -1.50399 
4.33687 1.11944 -0.46248 4.33687 1.92867 -2.01694 4.33862 2.13359 -1.87054 
4.3387 2.20295 -1.79528 4.33939 1.26918 -2.07951 4.33939 1.26918 -0.39991 
4.33939 1.77892 -2.07951 4.34067 2.33892 -1.56747 4.34352 0.99124 -0.53952 
4.34352 2.05687 -1.9399 4.34388 2.26501 -1.71457 4.34735 1.52405 -2.12163 
4.34735 1.52405 -0.35779 4.35009 1.47383 -2.12166 4.35009 1.47383 -0.35776 
4.35009 1.57428 -2.12166 4.35321 1.21699 -2.06976 4.35321 1.21699 -0.40966 
4.35321 1.83111 -2.06976 4.35357 1.07445 -0.47717 4.35357 1.97366 -2.00225 
4.35402 1.42374 -2.11946 4.35402 1.42374 -0.35996 4.35402 1.62437 -2.11946 
4.35441 2.31971 -1.62872 4.3607 2.17182 -1.84847 4.36343 0.94963 -0.55948 
4.36343 2.09848 -1.91994 4.36404 1.37117 -2.11713 4.36404 1.37117 -0.36229 
4.36404 1.67694 -2.11713 4.36839 1.16603 -2.05763 4.36839 1.16603 -0.42179 
4.36839 1.88208 -2.05763 4.37016 2.29706 -1.68829 4.37065 2.36682 -1.53797 
4.37143 1.03059 -0.49379 4.37143 2.01752 -1.98563 4.37537 1.31904 -2.11228 
4.37537 1.31904 -0.36714 4.37537 1.72907 -2.11228 4.37646 2.25635 -1.75752 
4.38264 2.34844 -1.60055 4.38345 1.11679 -0.4368 4.38345 1.93131 -2.04262 
4.38467 0.91018 -0.58036 4.38467 2.13793 -1.89906 4.38807 1.2663 -2.10463 
4.38807 1.2663 -0.37479 4.38807 1.78181 -2.10463 4.39042 0.98797 -0.51228 
4.39042 2.06014 -1.96714 4.39119 1.52405 -2.1437 4.39119 1.52405 -0.33572 
4.39404 1.47378 -2.14365 4.39404 1.47378 -0.33577 4.39404 1.57433 -2.14365 
4.39404 1.57433 -0.33577 4.39718 2.22711 -1.81242 4.39752 2.32726 -1.66093 
4.40045 1.07197 -0.4519 4.40045 1.97614 -2.02752 4.40207 1.21434 -2.09438 
4.40207 1.21434 -0.38504 4.40207 1.83377 -2.09438 4.40249 2.28887 -1.73143 
4.40319 1.42123 -2.14345 4.40319 1.42123 -0.33597 4.40319 1.62688 -2.14345 
4.40319 1.62688 -0.33597 4.4105 0.9467 -0.5326 4.4105 2.1014 -1.94682 
4.41294 2.37592 -1.57086 4.41353 1.36867 -2.14063 4.41353 1.36867 -0.33879 
4.41353 1.67944 -2.14063 4.4161 1.16431 -2.08141 4.4161 1.16431 -0.39801 
4.4161 1.8838 -2.08141 4.41878 1.02808 -0.46897 4.41878 2.02002 -2.01045 
4.4202 0.85333 -0.61418 4.4202 2.19478 -1.86524 4.42475 1.31681 -2.13515 
4.42475 1.31681 -0.34427 4.42475 1.73129 -2.13515 4.4259 2.35552 -1.63256 
4.42973 2.31971 -1.70404 4.43127 1.11531 -0.4134 4.43127 1.9328 -2.06602 
4.43606 0.76971 -0.70631 4.43606 1.52405 -2.16359 4.43606 1.52405 -0.31583 
4.43606 2.2784 -1.77311 4.43777 1.26415 -2.12701 4.43777 1.26415 -0.35241 
4.43777 1.78396 -2.12701 4.43807 0.9857 -0.48787 4.43807 2.06241 -1.99155 
4.44431 1.47147 -2.16547 4.44431 1.47147 -0.31395 4.44431 1.57664 -2.16547 
4.44431 1.57664 -0.31395 4.44491 0.88821 -0.56447 4.44491 2.1599 -1.91495 
4.4488 1.07058 -0.42885 4.4488 1.97753 -2.05057 4.45095 1.2136 -2.11626 
4.45095 1.2136 -0.36316 4.45095 1.83451 -2.11626 4.45361 1.41904 -2.16472 
4.45361 1.41904 -0.3147 4.45361 1.62907 -2.16472 4.45361 1.62907 -0.3147 
4.45522 2.38178 -1.60324 4.45791 2.34844 -1.67581 4.45796 0.79992 -0.65194 
4.45796 2.24818 -1.82748 4.46309 0.73849 -0.73335 4.46309 2.30962 -1.74607 
4.46395 1.3669 -2.16135 4.46395 1.3669 -0.31807 4.46395 1.68121 -2.16135 
4.46395 1.68121 -0.31807 4.46522 1.16365 -2.10292 4.46522 1.16365 -0.3765 
4.46522 1.88446 -2.10292 4.46728 1.027 -0.44636 4.46728 2.02111 -2.03306 
4.4728 0.92699 -0.51594 4.4728 2.12111 -1.96348 4.4753 1.31521 -2.15537 
4.4753 1.31521 -0.32405 4.4753 1.7329 -2.15537 4.4753 1.7329 -0.32405 
4.48019 1.11498 -0.39234 4.48019 1.93313 -2.08708 4.48142 0.83329 -0.60014 
4.48142 2.21482 -1.87928 4.48186 1.52405 -2.18125 4.48186 1.52405 -0.29817 
4.48542 2.40598 -1.57304 4.4876 0.67219 -0.83391 4.4876 2.37592 -1.64551 
4.48762 1.26411 -2.14679 4.48762 1.26411 -0.33263 4.48762 1.784 -2.14679 
4.48762 1.784 -0.33263 4.49031 1.47143 -2.18277 4.49031 1.47143 -0.29665 
4.49031 1.57668 -2.18277 4.49031 1.57668 -0.29665 4.49098 0.70918 -0.76163 
4.49098 2.33892 -1.71779 4.49731 0.75089 -0.693 4.49731 2.29722 -1.78642 
4.49799 1.07043 -0.40824 4.49799 1.97768 -2.07118 4.49996 1.41874 -2.18167 
4.49996 1.41874 -0.29775 4.49996 1.62937 -2.18167 4.49996 1.62937 -0.29775 
4.50088 1.21375 -2.13563 4.50088 1.21375 -0.34379 4.50088 1.83436 -2.13563 
4.50112 0.96699 -0.47238 4.50112 2.08112 -2.00704 4.50834 0.87013 -0.54976 
4.50834 2.17798 -1.92966 4.51052 1.36661 -2.1779 4.51052 1.36661 -0.30152 
4.51052 1.6815 -2.1779 4.51052 1.6815 -0.30152 4.51505 1.16427 -0.35749 
4.51505 1.88384 -2.12193 4.51766 0.64758 -0.86402 4.51766 2.40053 -1.6154 
4.51983 0.78225 -0.6394 4.51983 2.26586 -1.84002 4.52049 0.68129 -0.79161 
4.52049 2.36682 -1.68781 4.52281 1.31379 -2.17149 4.52281 1.31379 -0.30793 
4.52281 1.73432 -2.17149 4.52281 1.73432 -0.30793 4.52502 0.7211 -0.72107 
4.52502 2.32701 -1.75835 4.52846 1.52405 -2.19665 4.52846 1.52405 -0.28277 
4.53007 1.11581 -0.37368 4.53007 1.9323 -2.10574 4.5313 1.00954 -0.43184 
4.5313 2.03856 -2.04758 4.53536 1.26276 -2.16243 4.53536 1.26276 -0.31699 
4.53536 1.78534 -2.16243 4.53536 1.78534 -0.31699 4.53668 0.91 -0.50257 
4.53668 2.13811 -1.97685 4.53737 1.4713 -2.19786 4.53737 1.4713 -0.28156 
4.53737 1.5768 -2.19786 4.53737 1.5768 -0.28156 4.54612 0.81669 -0.58755 
4.54612 2.23142 -1.89187 4.54709 1.41871 -2.19632 4.54709 1.41871 -0.2831 
4.54709 1.6294 -2.19632 4.54709 1.6294 -0.2831 4.54864 0.62497 -0.89519 
4.549 1.21227 -2.15077 4.549 1.21227 -0.32865 4.549 1.83583 -2.15077 
4.549 1.83583 -0.32865 4.55076 0.65554 -0.82274 4.55076 2.39257 -1.65668 
4.55446 0.69291 -0.75047 4.55446 2.3552 -1.72895 4.55869 1.36557 -2.19221 
4.55869 1.36557 -0.28721 4.55869 1.68254 -2.19221 4.55869 1.68254 -0.28721 
4.55993 0.73538 -0.68203 4.55993 2.31273 -1.79739 4.56268 1.05387 -0.3951 
4.56268 1.99423 -2.08432 4.56339 1.16293 -0.34284 4.56339 1.88518 -2.13658 
4.56339 1.88518 -0.34284 4.56612 0.95098 -0.46011 4.56612 2.09712 -2.01931 
4.57106 1.31291 -2.18526 4.57106 1.31291 -0.29416 4.57106 1.7352 -2.18526 
4.57106 1.7352 -0.29416 4.57368 0.85478 -0.53827 4.57368 2.19333 -1.94115 
4.57576 1.52405 -2.20974 4.57576 1.52405 -0.26968 4.58162 0.63258 -0.85365 
4.58162 2.41553 -1.62577 4.5841 1.26187 -2.17577 4.5841 1.26187 -0.30365 
4.5841 1.78623 -2.17577 4.5841 1.78623 -0.30365 4.58459 0.66665 -0.78142 
4.58459 2.38146 -1.698 4.58486 1.47126 -2.21054 4.58486 1.47126 -0.26888 
4.58486 1.57684 -2.21054 4.58486 1.57684 -0.26888 4.58547 0.76765 -0.62861 
4.58547 2.28045 -1.85081 4.58923 0.70681 -0.71109 4.58923 2.34129 -1.76833 
4.596 1.4181 -2.20881 4.596 1.4181 -0.27061 4.596 1.63001 -2.20881 
4.596 1.63001 -0.27061 4.59665 0.99446 -0.42105 4.59665 2.05365 -2.05837 
4.5978 1.21159 -2.16359 4.5978 1.21159 -0.31583 4.5978 1.83651 -2.16359 
4.5978 1.83651 -0.31583 4.60087 1.1079 -0.3569 4.60087 1.94021 -2.12252 
4.60087 1.94021 -0.3569 4.60184 0.8958 -0.49255 4.60184 2.15231 -1.98687 
4.6078 1.36498 -2.20418 4.6078 1.36498 -0.27524 4.6078 1.68312 -2.20418 
4.6078 1.68312 -0.27524 4.61208 0.80337 -0.57797 4.61208 2.24474 -1.90145 
4.61307 0.61178 -0.88551 4.61509 0.6427 -0.8134 4.61509 2.40541 -1.66602 
4.61912 0.68031 -0.74147 4.61912 2.3678 -1.73795 4.61994 1.31255 -2.19665 
4.61994 1.31255 -0.28277 4.61994 1.73556 -2.19665 4.61994 1.73556 -0.28277 
4.62365 0.72325 -0.67345 4.62365 1.52405 -2.2205 4.62365 1.52405 -0.25892 
4.62365 2.32486 -1.80597 4.63182 0.93789 -0.45138 4.63182 2.11022 -2.02804 
4.63316 1.2616 -2.18664 4.63316 1.2616 -0.29278 4.63316 1.78651 -2.18664 
4.63316 1.78651 -0.29278 4.63421 1.04695 -0.38045 4.63421 2.00116 -2.09897 
4.63429 1.47083 -2.22111 4.63429 1.47083 -0.25831 4.63429 1.57728 -2.22111 
4.63429 1.57728 -0.25831 4.6349 1.15606 -0.32824 4.6349 1.89205 -2.15118 
4.6349 1.89205 -0.32824 4.63963 0.84236 -0.53034 4.63963 2.20575 -1.94908 
4.64546 1.41777 -2.21883 4.64546 1.41777 -0.26059 4.64546 1.63034 -2.21883 
4.64546 1.63034 -0.26059 4.64645 0.62148 -0.84516 4.6495 0.65593 -0.77311 
4.6495 2.39218 -1.70631 4.64969 0.75687 -0.62096 4.64969 2.29123 -1.85846 
4.65343 0.69624 -0.70362 4.65343 2.35187 -1.7758 4.65715 1.36501 -2.21367 
4.65715 1.36501 -0.26575 4.65715 1.68309 -2.21367 4.65715 1.68309 -0.26575 
4.66799 0.88445 -0.48593 4.66799 2.16366 -1.99349 4.66917 0.98822 -0.40874 
4.66917 2.05989 -2.07068 4.66932 1.31273 -2.20564 4.66932 1.31273 -0.27378 
4.66932 1.73538 -2.20564 4.66932 1.73538 -0.27378 4.67017 1.20607 -2.17609 
4.67017 1.20607 -0.30333 4.67017 1.84204 -2.17609 4.67017 1.84204 -0.30333 
4.67201 1.52405 -2.22889 4.67201 1.52405 -0.25053 4.67285 1.10222 -0.34485 
4.67285 1.94589 -2.13457 4.67285 1.94589 -0.34485 4.67701 0.79416 -0.571 
4.67701 2.25395 -1.90842 4.68032 0.63373 -0.80593 4.68032 2.41437 -1.67349 
4.68077 0.60048 -0.88198 4.6828 1.4708 -2.22899 4.6828 1.4708 -0.25043 
4.6828 1.57731 -2.22899 4.6828 1.57731 -0.25043 4.68384 0.67121 -0.73528 
4.68384 2.3769 -1.74414 4.68822 0.71454 -0.6673 4.68822 2.33357 -1.81212 
4.69427 1.41749 -2.22619 4.69427 1.41749 -0.25323 4.69427 1.63062 -2.22619 
4.69427 1.63062 -0.25323 4.70492 0.93298 -0.44116 4.70492 2.11513 -2.03826 
4.70497 0.83444 -0.52452 4.70497 2.21366 -1.9549 4.70607 1.25689 -2.19675 
4.70607 1.25689 -0.28267 4.70607 1.79122 -2.19675 4.70607 1.79122 -0.28267 
4.70611 1.36476 -2.2205 4.70611 1.36476 -0.25892 4.70611 1.68334 -2.2205 
4.70611 1.68334 -0.25892 4.70737 1.04224 -0.37054 4.70737 2.00587 -2.10888 
4.70785 1.15143 -0.31838 4.70785 1.89668 -2.16104 4.70785 1.89668 -0.31838 
4.71456 0.61228 -0.84245 4.71458 0.64852 -0.76792 4.71458 2.39959 -1.7115 
4.71515 0.74955 -0.61568 4.71515 2.29856 -1.86374 4.71855 0.6891 -0.69859 
4.71855 2.35901 -1.78083 4.72073 1.52405 -2.23489 4.72073 1.52405 -0.24453 
4.73193 1.47069 -2.2345 4.73193 1.47069 -0.24492 4.73193 1.57742 -2.2345 
4.73193 1.57742 -0.24492 4.7425 0.98489 -0.40097 4.7425 2.06322 -2.07845 
4.74255 0.78813 -0.56695 4.74255 2.25998 -1.91247 4.74315 0.87891 -0.4794 
4.74315 2.1692 -2.00002 4.74335 1.20227 -2.18352 4.74335 1.20227 -0.2959 
4.74335 1.84584 -2.18352 4.74335 1.84584 -0.2959 4.74339 1.41748 -2.23115 
4.74339 1.41748 -0.24827 4.74339 1.63063 -2.23115 4.74339 1.63063 -0.24827 
4.74382 1.31093 -2.21386 4.74382 1.31093 -0.26556 4.74382 1.73718 -2.21386 
4.74382 1.73718 -0.26556 4.7456 1.09879 -0.3376 4.7456 1.94931 -2.14182 
4.7456 1.94931 -0.3376 4.74914 0.66578 -0.73126 4.74914 2.38233 -1.74816 
4.74936 0.62725 -0.80277 4.74936 2.42086 -1.67665 4.75334 0.70931 -0.6636 
4.75334 2.3388 -1.81582 4.76968 1.52405 -2.23851 4.76968 1.52405 -0.24091 
4.78051 0.92924 -0.43675 4.78051 2.11887 -2.04267 4.78051 1.03989 -0.36557 
4.78051 2.00822 -2.11385 4.78054 0.8307 -0.52012 4.78054 2.2174 -1.9593 
4.78055 0.74576 -0.61297 4.78055 2.30235 -1.86645 4.78096 1.25568 -2.20228 
4.78096 1.25568 -0.27714 4.78096 1.79243 -2.20228 4.78096 1.79243 -0.27714 
4.78096 1.14911 -0.31343 4.78096 1.899 -2.16599 4.78096 1.899 -0.31343 
4.78098 1.36356 -2.22602 4.78098 1.36356 -0.2534 4.78098 1.68455 -2.22602 
4.78098 1.68455 -0.2534 4.78098 1.47065 -2.23757 4.78098 1.47065 -0.24185 
4.78098 1.57746 -2.23757 4.78098 1.57746 -0.24185 4.78388 0.60793 -0.84033 
4.78389 0.64417 -0.76581 4.78389 2.40394 -1.71361 4.78389 0.68548 -0.69604 
4.78389 2.36263 -1.78338 4.81875 0.59127 -0.87927 4.81875 0.62508 -0.80171 
4.81875 0.66369 -0.73002 4.81875 0.70756 -0.66236 4.81875 0.78598 -0.56499 
4.81875 0.87706 -0.47722 4.81875 0.98332 -0.39852 4.81875 1.09765 -0.33518 
4.81875 1.20135 -2.18621 4.81875 1.20135 -0.29321 4.81875 1.31033 -2.2166 
4.81875 1.31033 -0.26282 4.81875 1.41718 -2.23398 4.81875 1.41718 -0.24544 
4.81875 1.52405 -2.23971 4.81875 1.52405 -0.23971 4.81875 1.63093 -2.23398 
4.81875 1.63093 -0.24544 4.81875 1.73778 -2.2166 4.81875 1.73778 -0.26282 
4.81875 1.84676 -2.18621 4.81875 1.84676 -0.29321 4.81875 1.95046 -2.14424 
4.81875 1.95046 -0.33518 4.81875 2.06479 -2.0809 4.81875 2.17105 -2.0022 
4.81875 2.26212 -1.91443 4.81875 2.34055 -1.81706 4.81875 2.38441 -1.7494 
4.81875 2.42303 -1.67771 4.8536 0.68548 -0.69604 4.8536 2.36263 -1.78338 
4.8536 0.64417 -0.76581 4.8536 2.40394 -1.71361 4.85361 0.60793 -0.84033 
4.85651 1.47065 -2.23757 4.85651 1.47065 -0.24185 4.85651 1.57746 -2.23757 
4.85651 1.57746 -0.24185 4.85651 1.36356 -2.22602 4.85651 1.36356 -0.2534 
4.85651 1.68455 -2.22602 4.85651 1.68455 -0.2534 4.85653 1.14911 -0.31343 
4.85653 1.899 -2.16599 4.85653 1.899 -0.31343 4.85653 1.25568 -2.20228 
4.85653 1.25568 -0.27714 4.85653 1.79243 -2.20228 4.85653 1.79243 -0.27714 
4.85694 0.74576 -0.61297 4.85694 2.30235 -1.86645 4.85695 0.8307 -0.52012 
4.85695 2.2174 -1.9593 4.85698 1.03989 -0.36557 4.85698 2.00822 -2.11385 
4.85698 0.92924 -0.43675 4.85698 2.11887 -2.04267 4.86781 1.52405 -2.23851 
4.86781 1.52405 -0.24091 4.88415 0.70931 -0.6636 4.88415 2.3388 -1.81582 
4.88813 0.62725 -0.80277 4.88835 0.66578 -0.73126 4.88837 0.59354 -0.88014 
4.89189 1.09879 -0.3376 4.89189 1.94931 -2.14182 4.89189 1.94931 -0.3376 
4.89367 1.31093 -2.21386 4.89367 1.31093 -0.26556 4.89367 1.73718 -2.21386 
4.89367 1.73718 -0.26556 4.8941 1.41748 -2.23115 4.8941 1.41748 -0.24827 
4.8941 1.63063 -2.23115 4.8941 1.63063 -0.24827 4.89414 1.20227 -2.18352 
4.89414 1.20227 -0.2959 4.89414 1.84584 -2.18352 4.89414 1.84584 -0.2959 
4.89434 0.87891 -0.4794 4.89434 2.1692 -2.00002 4.89494 0.78813 -0.56695 
4.89494 2.25998 -1.91247 4.89499 0.98489 -0.40097 4.89499 2.06322 -2.07845 
4.90556 1.47069 -2.2345 4.90556 1.47069 -0.24492 4.90556 1.57742 -2.2345 
4.90556 1.57742 -0.24492 4.91676 1.52405 -2.23489 4.91676 1.52405 -0.24453 
4.91894 0.6891 -0.69859 4.92234 0.74955 -0.61568 4.92234 2.29856 -1.86374 
4.92291 0.64852 -0.76792 4.92293 0.61228 -0.84245 4.92964 1.15143 -0.31838 
4.92964 1.89668 -2.16104 4.92964 1.89668 -0.31838 4.93012 1.04224 -0.37054 
4.93012 2.00587 -2.10888 4.93138 1.36476 -2.2205 4.93138 1.36476 -0.25892 
4.93138 1.68334 -2.2205 4.93138 1.68334 -0.25892 4.93142 1.25689 -2.19675 
4.93142 1.25689 -0.28267 4.93142 1.79122 -2.19675 4.93142 1.79122 -0.28267 
4.93252 0.83444 -0.52452 4.93252 2.21366 -1.9549 4.93257 0.93298 -0.44116 
4.93257 2.11513 -2.03826 4.94322 1.41749 -2.22619 4.94322 1.41749 -0.25323 
4.94322 1.63062 -2.22619 4.94322 1.63062 -0.25323 4.94927 0.71454 -0.6673 
4.95365 0.67121 -0.73528 4.95469 1.4708 -2.22899 4.95469 1.4708 -0.25043 
4.95469 1.57731 -2.22899 4.95469 1.57731 -0.25043 4.95672 0.60048 -0.88198 
4.95717 0.63373 -0.80593 4.96048 0.79416 -0.571 4.96464 1.10222 -0.34485 
4.96464 1.94589 -2.13457 4.96464 1.94589 -0.34485 4.96548 1.52405 -2.22889 
4.96548 1.52405 -0.25053 4.96732 1.20607 -2.17609 4.96732 1.20607 -0.30333 
4.96732 1.84204 -2.17609 4.96732 1.84204 -0.30333 4.96817 1.31273 -2.20564 
4.96817 1.31273 -0.27378 4.96817 1.73538 -2.20564 4.96817 1.73538 -0.27378 
4.96832 0.98822 -0.40874 4.96832 2.05989 -2.07068 4.9695 0.88445 -0.48593 
4.9695 2.16366 -1.99349 4.98034 1.36501 -2.21367 4.98034 1.36501 -0.26575 
4.98034 1.68309 -2.21367 4.98034 1.68309 -0.26575 4.98406 0.69624 -0.70362 
4.9878 0.75687 -0.62096 4.98799 0.65593 -0.77311 4.99104 0.62148 -0.84516 
4.99203 1.41777 -2.21883 4.99203 1.41777 -0.26059 4.99203 1.63034 -2.21883 
4.99203 1.63034 -0.26059 4.99786 0.84236 -0.53034 5.00259 1.15606 -2.15118 
5.00259 1.15606 -0.32824 5.00259 1.89205 -2.15118 5.00259 1.89205 -0.32824 
5.0032 1.47083 -2.22111 5.0032 1.47083 -0.25831 5.0032 1.57728 -2.22111 
5.0032 1.57728 -0.25831 5.00328 1.04695 -0.38045 5.00328 2.00116 -2.09897 
5.00433 1.2616 -2.18664 5.00433 1.2616 -0.29278 5.00433 1.78651 -2.18664 
5.00433 1.78651 -0.29278 5.00567 0.93789 -0.45138 5.00567 2.11022 -2.02804 
5.01384 0.72325 -0.67345 5.01384 1.52405 -2.2205 5.01384 1.52405 -0.25892 
5.01755 1.31255 -2.19665 5.01755 1.31255 -0.28277 5.01755 1.73556 -2.19665 
5.01755 1.73556 -0.28277 5.01837 0.68031 -0.74147 5.0224 0.6427 -0.8134 
5.02442 0.61178 -0.88551 5.02541 0.80337 -0.57797 5.02969 1.36498 -2.20418 
5.02969 1.36498 -0.27524 5.02969 1.68312 -2.20418 5.02969 1.68312 -0.27524 
5.03565 0.8958 -0.49255 5.03662 1.1079 -0.3569 5.03662 1.94021 -2.12252 
5.03662 1.94021 -0.3569 5.03969 1.21159 -2.16359 5.03969 1.21159 -0.31583 
5.03969 1.83651 -2.16359 5.03969 1.83651 -0.31583 5.04084 0.99446 -0.42105 
5.04084 2.05365 -2.05837 5.04149 1.4181 -2.20881 5.04149 1.4181 -0.27061 
5.04149 1.63001 -2.20881 5.04149 1.63001 -0.27061 5.04826 0.70681 -0.71109 
5.05202 0.76765 -0.62861 5.05263 1.47126 -2.21054 5.05263 1.47126 -0.26888 
5.05263 1.57684 -2.21054 5.05263 1.57684 -0.26888 5.0529 0.66665 -0.78142 
5.05339 1.26187 -2.17577 5.05339 1.26187 -0.30365 5.05339 1.78623 -2.17577 
5.05339 1.78623 -0.30365 5.05587 0.63258 -0.85365 5.05722 0.60467 -0.92687 
5.06173 1.52405 -2.20974 5.06173 1.52405 -0.26968 5.06381 0.85478 -0.53827 
5.06643 1.31291 -2.18526 5.06643 1.31291 -0.29416 5.06643 1.7352 -2.18526 
5.06643 1.7352 -0.29416 5.07137 0.95098 -0.46011 5.0741 1.16293 -2.13658 
5.0741 1.16293 -0.34284 5.0741 1.88518 -2.13658 5.0741 1.88518 -0.34284 
5.07481 1.05387 -0.3951 5.07481 1.99423 -2.08432 5.07756 0.73538 -0.68203 
5.0788 1.36557 -2.19221 5.0788 1.36557 -0.28721 5.0788 1.68254 -2.19221 
5.0788 1.68254 -0.28721 5.08303 0.69291 -0.75047 5.08673 0.65554 -0.82274 
5.08849 1.21227 -2.15077 5.08849 1.21227 -0.32865 5.08849 1.83583 -2.15077 
5.08849 1.83583 -0.32865 5.08885 0.62497 -0.89519 5.0904 1.41871 -2.19632 
5.0904 1.41871 -0.2831 5.0904 1.6294 -2.19632 5.0904 1.6294 -0.2831 
5.09137 0.81669 -0.58755 5.10012 1.4713 -2.19786 5.10012 1.4713 -0.28156 
5.10012 1.5768 -2.19786 5.10012 1.5768 -0.28156 5.10081 0.91 -0.50257 
5.10213 1.26276 -2.16243 5.10213 1.26276 -0.31699 5.10213 1.78534 -2.16243 
5.10213 1.78534 -0.31699 5.10619 1.00954 -0.43184 5.10742 1.11581 -0.37368 
5.10742 1.9323 -2.10574 5.10742 1.9323 -0.37368 5.10903 1.52405 -2.19665 
5.10903 1.52405 -0.28277 5.11247 0.7211 -0.72107 5.11468 1.31379 -2.17149 
5.11468 1.31379 -0.30793 5.11468 1.73432 -2.17149 5.11468 1.73432 -0.30793 
5.117 0.68129 -0.79161 5.11766 0.78225 -0.6394 5.11983 0.64758 -0.86402 
5.12107 0.62006 -0.93738 5.12244 1.16427 -0.35749 5.12244 1.88384 -2.12193 
5.12244 1.88384 -0.35749 5.12697 1.36661 -2.1779 5.12697 1.36661 -0.30152 
5.12697 1.6815 -2.1779 5.12697 1.6815 -0.30152 5.12915 0.87013 -0.54976 
5.13637 0.96699 -0.47238 5.13661 1.21375 -0.34379 5.13661 1.83436 -2.13563 
5.13661 1.83436 -0.34379 5.13753 1.41874 -2.18167 5.13753 1.41874 -0.29775 
5.13753 1.62937 -2.18167 5.13753 1.62937 -0.29775 5.1395 1.07043 -0.40824 
5.14018 0.75089 -0.693 5.14651 0.70918 -0.76163 5.14718 1.47143 -2.18277 
5.14718 1.47143 -0.29665 5.14718 1.57668 -2.18277 5.14718 1.57668 -0.29665 
5.14987 1.26411 -0.33263 5.14987 1.784 -2.14679 5.14987 1.784 -0.33263 
5.14989 0.67219 -0.83391 5.15207 0.64213 -0.90638 5.15563 1.52405 -2.18125 
5.15563 1.52405 -0.29817 5.15607 0.83329 -0.60014 5.1573 1.11498 -0.39234 
5.1573 1.93313 -0.39234 5.16219 1.31521 -0.32405 5.16219 1.7329 -2.15537 
5.16219 1.7329 -0.32405 5.16327 0.62497 -0.96961 5.16469 0.92699 -0.51594 
5.17021 1.027 -0.44636 5.17227 1.16365 -0.3765 5.17227 1.88446 -0.3765 
5.17354 1.3669 -2.16135 5.17354 1.3669 -0.31807 5.17354 1.68121 -2.16135 
5.17354 1.68121 -0.31807 5.1744 0.73849 -0.73335 5.17953 0.79992 -0.65194 
5.17958 0.69967 -0.80361 5.18227 0.66633 -0.87618 5.18388 1.41904 -2.16472 
5.18388 1.41904 -0.3147 5.18388 1.62907 -2.16472 5.18388 1.62907 -0.3147 
5.18654 1.2136 -0.36316 5.18654 1.83451 -2.11626 5.18654 1.83451 -0.36316 
5.18869 1.07058 -0.42885 5.19258 0.88821 -0.56447 5.19318 1.47147 -2.16547 
5.19318 1.47147 -0.31395 5.19318 1.57664 -2.16547 5.19318 1.57664 -0.31395 
5.19443 0.64758 -0.93862 5.19942 0.9857 -0.48787 5.19972 1.26415 -0.35241 
5.19972 1.78396 -2.12701 5.19972 1.78396 -0.35241 5.20143 0.76971 -0.70631 
5.20143 1.52405 -2.16359 5.20143 1.52405 -0.31583 5.2048 0.63258 -1.00259 
5.20622 1.11531 -0.4134 5.20776 0.7284 -0.77538 5.21159 0.69258 -0.84686 
5.21274 1.31681 -0.34427 5.21274 1.73129 -2.13515 5.21274 1.73129 -0.34427 
5.21729 0.85333 -0.61418 5.21871 1.02808 -0.46897 5.22139 1.16431 -0.39801 
5.22396 1.36867 -0.33879 5.22396 1.67944 -2.14063 5.22396 1.67944 -0.33879 
5.22455 0.67219 -0.90856 5.22699 0.9467 -0.5326 5.2343 1.42123 -0.33597 
5.2343 1.62688 -2.14345 5.2343 1.62688 -0.33597 5.235 0.75924 -0.74799 
5.23542 1.21434 -0.38504 5.23542 1.83377 -0.38504 5.23572 0.65554 -0.97172 
5.23704 1.07197 -0.4519 5.23997 0.72085 -0.81849 5.24031 0.821 -0.667 
5.24345 1.47378 -2.14365 5.24345 1.47378 -0.33577 5.24345 1.57433 -2.14365 
5.24345 1.57433 -0.33577 5.24506 0.6427 -1.03605 5.2463 1.52405 -2.1437 
5.2463 1.52405 -0.33572 5.24707 0.98797 -0.51228 5.24942 1.2663 -0.37479 
5.24942 1.78181 -0.37479 5.25282 0.91018 -0.58036 5.25404 1.11679 -0.4368 
5.25485 0.69967 -0.87887 5.26103 0.79176 -0.7219 5.26212 1.31904 -0.36714 
5.26212 1.72907 -0.36714 5.26606 1.03059 -0.49379 5.26684 0.68129 -0.94145 
5.26733 0.75104 -0.79113 5.2691 1.16603 -0.42179 5.27345 1.37117 -0.36229 
5.27345 1.67694 -2.11713 5.27345 1.67694 -0.36229 5.27406 0.94963 -0.55948 
5.27679 0.87628 -0.63095 5.27703 0.66665 -1.00555 5.28308 0.7284 -0.8507 
5.28347 1.42374 -0.35996 5.28347 1.62437 -2.11946 5.28347 1.62437 -0.35996 
5.28392 1.07445 -0.47717 5.28428 1.21699 -0.40966 5.28534 0.65593 -1.07047 
5.2874 1.47383 -0.35776 5.2874 1.57428 -2.12166 5.2874 1.57428 -0.35776 
5.29014 1.52405 -0.35779 5.29361 0.7831 -0.76485 5.29397 0.99124 -0.53952 
5.29682 0.70918 -0.91195 5.2981 1.26918 -0.39991 5.29879 0.84516 -0.68414 
5.29887 0.91452 -0.60888 5.30062 1.11944 -0.46248 5.30798 0.69291 -0.97543 
5.31019 1.32187 -0.3926 5.31047 0.75924 -0.82346 5.31296 1.03442 -0.52137 
5.31692 1.16948 -0.44845 5.31698 0.68031 -1.04008 5.31874 0.81695 -0.73971 
5.31979 0.95424 -0.58835 5.32131 1.37416 -0.38827 5.32131 1.67394 -0.38827 
5.32181 0.88202 -0.66117 5.3251 0.73849 -0.88405 5.32651 1.42383 -0.38406 
5.32651 1.62427 -0.38406 5.33043 1.474 -0.382 5.33043 1.57411 -0.382 
5.33063 1.0786 -0.50517 5.33175 1.22057 -0.43677 5.33285 1.52405 -0.38198 
5.33655 0.79176 -0.79742 5.33739 0.7211 -0.94599 5.33975 0.9963 -0.56886 
5.34268 0.8525 -0.71578 5.3437 0.92065 -0.63944 5.34506 1.27256 -0.42746 
5.34584 1.12323 -0.49037 5.34737 0.70681 -1.0102 5.35215 0.76971 -0.85703 
5.3568 1.3253 -0.42057 5.35838 1.03971 -0.55109 5.36194 1.17354 -0.47677 
5.36324 1.37455 -0.41438 5.36404 0.96053 -0.61915 5.36535 0.88966 -0.69311 
5.36546 0.75089 -0.91827 5.36831 1.42418 -0.41025 5.37201 1.47405 -0.4082 
5.37201 1.57406 -0.4082 5.37432 0.84516 -0.75966 5.37432 1.52405 -0.40824 
5.37465 1.0834 -0.53487 5.37642 0.73538 -0.98089 5.3767 1.22515 -0.46554 
5.38377 1.00295 -0.60002 5.3867 0.92835 -0.67176 5.38956 1.12816 -0.52038 
5.38976 1.27736 -0.45672 5.39146 0.821 -0.81815 5.39729 0.88202 -0.73664 
5.39794 1.32547 -0.44908 5.40121 1.0455 -0.58265 5.40438 1.3748 -0.443 
5.40568 1.17885 -0.50736 5.40651 0.79992 -0.87892 5.40668 0.96848 -0.65177 
5.40956 1.42475 -0.43904 5.41324 1.47469 -0.43713 5.41728 1.08945 -0.56675 
5.41902 0.92065 -0.71476 5.41906 0.78225 -0.9408 5.42005 1.23058 -0.49653 
5.42525 1.00995 -0.6332 5.42751 0.87628 -0.78167 5.42958 1.27806 -0.48714 
5.43166 1.13421 -0.55243 5.43763 1.32614 -0.47957 5.43931 0.96053 -0.69442 
5.44236 1.05266 -0.6161 5.44427 1.37567 -0.47374 5.44427 0.85333 -0.84116 
5.44751 1.18518 -0.53984 5.44932 1.42557 -0.46985 5.44957 0.91452 -0.75958 
5.45796 1.0965 -0.60049 5.45832 0.83329 -0.90239 5.45843 1.00295 -0.67468 
5.45854 1.23181 -0.52889 5.46805 1.27938 -0.51961 5.4701 0.95424 -0.73867 
5.47203 1.14137 -0.58643 5.47577 1.3273 -0.51197 5.4758 1.0455 -0.65725 
5.47809 0.91018 -0.80564 5.48238 1.37691 -0.50627 5.48452 1.18716 -0.57394 
5.48959 0.9963 -0.7187 5.4917 1.08945 -0.64117 5.49398 0.88821 -0.86587 
5.4954 1.23377 -0.56305 5.49898 0.94963 -0.78439 5.50466 1.28107 -0.55379 
5.50603 1.13421 -0.62679 5.50737 1.03971 -0.70007 5.51226 1.32896 -0.54619 
5.51861 1.18518 -0.61094 5.51893 0.99124 -0.76448 5.52358 1.0834 -0.68381 
5.52585 0.9467 -0.83146 5.52956 1.23181 -0.59992 5.53709 1.03442 -0.7455 
5.53808 1.12816 -0.6689 5.53884 1.27938 -0.59041 5.54618 0.98797 -0.81139 
5.5511 1.17885 -0.65277 5.55328 1.0786 -0.72783 5.56192 1.23058 -0.63841 
5.56467 1.03059 -0.7924 5.56809 1.12323 -0.71262 5.57058 0.9857 -0.85904 
5.58128 1.07445 -0.77453 5.58169 1.17354 -0.69652 5.58949 1.02808 -0.83975 
5.59597 1.11944 -0.75784 5.60656 1.07197 -0.82142 5.62165 1.11679 -0.80442 
5.07933 1.14546 -2.15741 5.09406 1.09057 -2.21981 5.10171 1.1433 -2.2071 
5.11196 1.19526 -2.1931 5.11519 1.03544 -2.279 5.11952 1.08774 -2.26788 
5.12493 1.2453 -2.17908 5.12684 1.14042 -2.25579 5.13658 1.19261 -2.24197 
5.14032 1.2943 -2.1639 5.1413 1.03506 -2.32092 5.14749 1.08431 -2.31449 
5.14871 1.24358 -2.22679 5.15439 1.13704 -2.30274 5.16369 1.18904 -2.28944 
5.16372 1.29281 -2.21172 5.16596 0.98486 -2.36725 5.16992 1.03481 -2.36206 
5.17537 1.24013 -2.27461 5.176 1.08413 -2.35563 5.17882 1.33763 -2.19472 
5.18364 1.13224 -2.34745 5.1894 1.29017 -2.2583 5.19246 1.18446 -2.33438 
5.19426 0.93485 -2.40968 5.19589 1.38152 -2.17639 5.19678 0.98404 -2.407 
5.20067 1.03394 -2.40195 5.20369 1.23607 -2.31962 5.2041 1.33516 -2.24161 
5.2065 1.08346 -2.39532 5.21406 1.13154 -2.38727 5.21479 1.4239 -2.1571 
5.21729 1.28637 -2.30352 5.22071 1.37902 -2.22374 5.22346 1.17902 -2.37773 
5.22568 0.88555 -2.44799 5.2265 0.83642 -2.44709 5.2265 0.93468 -2.44709 
5.22896 0.98392 -2.44438 5.23209 1.33101 -2.28831 5.23319 1.03269 -2.44006 
5.23428 1.23075 -2.36337 5.23889 1.0823 -2.43346 5.2392 1.42163 -2.20475 
5.24654 1.13023 -2.42573 5.2473 1.28144 -2.34724 5.24829 1.37518 -2.27064 
5.25582 1.1778 -2.41622 5.25953 0.88555 -2.48354 5.25953 1.4629 -2.18468 
5.26038 0.83648 -2.48268 5.26038 0.93462 -2.48268 5.2618 1.3262 -2.33233 
5.26293 0.78753 -2.48013 5.26293 0.98357 -2.48013 5.26645 1.41837 -2.25166 
5.26676 1.22442 -2.4052 5.26718 1.03228 -2.47588 5.27311 1.08064 -2.46995 
5.27801 1.36989 -2.31607 5.27935 1.27539 -2.38935 5.28072 1.12853 -2.46234 
5.2864 1.45998 -2.23175 5.28997 1.17583 -2.45309 5.2914 1.5214 -2.15026 
5.29367 1.32016 -2.37496 5.29507 0.88555 -2.51738 5.29579 1.4133 -2.29743 
5.29597 0.83642 -2.51656 5.29597 0.93468 -2.51656 5.29868 0.78718 -2.5141 
5.29868 0.98392 -2.5141 5.30086 1.22244 -2.4422 5.303 0.73841 -2.50987 
5.303 1.03269 -2.50987 5.30729 1.49942 -2.2105 5.30957 1.3641 -2.35889 
5.30961 0.6888 -2.50417 5.30961 1.0823 -2.50417 5.31335 1.26823 -2.42971 
5.31528 1.45537 -2.27747 5.31733 0.64087 -1.05633 5.31733 1.13023 -2.49652 
5.32684 0.5933 -1.06561 5.32684 1.1778 -2.48725 5.32695 1.40665 -2.34146 
5.32706 1.57632 -2.11375 5.32742 1.31311 -2.41565 5.33224 0.88555 -2.54944 
5.33338 0.83625 -2.5488 5.33338 0.93485 -2.5488 5.33581 1.49509 -2.25656 
5.33606 0.78706 -2.54628 5.33606 0.98404 -2.54628 5.33787 0.54668 -1.07656 
5.33787 1.22442 -2.4763 5.34111 1.55628 -2.17498 5.34111 0.73716 -2.54239 
5.34111 1.03394 -2.54239 5.34302 1.35695 -2.40004 5.34607 1.44907 -2.32172 
5.34775 0.68764 -2.53657 5.34775 0.68764 -1.01629 5.34775 1.08346 -2.53657 
5.35372 1.27539 -2.46371 5.35579 0.63956 -2.529 5.35579 0.63956 -1.02386 
5.35579 1.13154 -2.529 5.35787 1.53332 -2.23447 5.36013 1.39965 -2.38293 
5.36533 0.59208 -2.5196 5.36533 0.59208 -1.03325 5.36533 1.17902 -2.5196 
5.36636 1.48895 -2.30138 5.3681 1.32016 -2.44939 5.37093 0.88555 -2.57964 
5.37214 0.83619 -2.57901 5.37214 0.93491 -2.57901 5.37582 0.78624 -2.5771 
5.37582 0.98486 -2.5771 5.3787 1.44112 -2.36437 5.37887 1.60968 -2.13722 
5.37969 0.54035 -2.50878 5.37969 0.54035 -1.04408 5.37969 1.23075 -2.50878 
5.381 0.73629 -2.57314 5.381 0.73629 -0.97971 5.381 1.03481 -2.57314 
5.38417 1.3641 -2.43349 5.38744 0.68697 -2.56706 5.38744 0.68697 -0.9858 
5.38744 1.08413 -2.56706 5.38809 1.52759 -2.2795 5.39392 1.58861 -2.19799 
5.39561 0.63886 -2.55942 5.39561 0.63886 -0.99343 5.39561 1.13224 -2.55942 
5.39582 0.48966 -1.0571 5.39582 1.28144 -2.49576 5.39868 1.48125 -2.34438 
5.4016 1.40665 -2.41611 5.40868 0.58664 -2.5506 5.40868 0.58664 -1.00226 
5.40868 1.18446 -2.5506 5.41073 0.4449 -1.07159 5.41073 1.3262 -2.48127 
5.41106 0.88555 -2.6079 5.41106 1.56444 -2.25648 5.41337 0.83555 -2.60793 
5.41337 0.93555 -2.60793 5.41707 0.78567 -2.60589 5.41707 0.98543 -2.60589 
5.42003 1.51994 -2.32303 5.42134 1.44907 -2.39699 5.42214 0.73604 -2.60176 
5.42214 0.73604 -0.9511 5.42214 1.03506 -2.60176 5.42344 0.53503 -2.53937 
5.42344 0.53503 -1.01349 5.42344 1.23607 -2.53937 5.42699 0.40121 -1.08781 
5.42699 1.36989 -2.46505 5.42858 0.68679 -2.59557 5.42858 0.68679 -0.95729 
5.42858 1.08431 -2.59557 5.43323 1.63989 -2.15911 5.43954 0.48473 -1.02709 
5.43954 1.28637 -2.52577 5.44032 0.63406 -2.58868 5.44032 0.63406 -0.96418 
5.44032 1.13704 -2.58868 5.44168 1.48895 -2.3767 5.4427 1.55711 -2.30036 
5.44563 0.3578 -1.10558 5.44563 1.4133 -2.44727 5.44882 1.61784 -2.21872 
5.45253 0.88555 -2.63416 5.45363 0.58206 -2.57937 5.45363 0.58206 -0.97348 
5.45363 1.18904 -2.57937 5.45475 0.44009 -1.04189 5.45475 1.33101 -2.51097 
5.45495 0.83549 -2.63414 5.45495 0.93561 -2.63414 5.45887 0.78533 -2.63208 
5.45887 0.78533 -0.92078 5.45887 0.98577 -2.63208 5.46356 1.52759 -2.35497 
5.46406 0.73566 -2.62787 5.46406 0.73566 -0.92498 5.46406 1.03544 -2.62787 
5.46559 0.31573 -1.12507 5.46559 1.45537 -2.42779 5.46663 1.59266 -2.27643 
5.46845 0.53097 -2.56769 5.46845 0.53097 -0.98517 5.46845 1.24013 -2.56769 
5.47242 0.39592 -1.05809 5.47242 1.37518 -2.49477 5.47491 1.65036 -2.19268 
5.47519 0.68336 -2.62354 5.47519 0.68336 -0.92932 5.47519 1.08774 -2.62354 
5.48476 0.48093 -0.9992 5.48476 1.29017 -2.55366 5.48651 0.27601 -1.1456 
5.48651 1.49509 -2.40726 5.48658 1.56444 -2.332 5.48728 0.63068 -2.61623 
5.48728 0.63068 -0.93663 5.48728 1.14042 -2.61623 5.4914 0.35273 -1.07624 
5.4914 1.41837 -2.47662 5.49177 1.6265 -2.25129 5.49524 0.88555 -2.65835 
5.49798 0.83533 -2.65838 5.49798 0.83533 -0.89448 5.49798 0.93577 -2.65838 
5.5011 0.57849 -2.60648 5.5011 0.57849 -0.94638 5.5011 1.19261 -2.60648 
5.50145 0.43594 -1.01389 5.50145 1.33516 -2.53896 5.50191 0.78523 -2.65618 
5.50191 0.78523 -0.89667 5.50191 0.98587 -2.65618 5.50859 0.23778 -1.16767 
5.50859 1.53332 -2.38519 5.51132 0.31112 -1.09619 5.51132 1.45998 -2.45666 
5.51193 0.73266 -2.65385 5.51193 0.73266 -0.89901 5.51193 1.03844 -2.65385 
5.51627 0.52752 -2.59435 5.51627 0.52752 -0.95851 5.51627 1.24358 -2.59435 
5.51805 1.65856 -2.22501 5.51932 0.39208 -1.03051 5.51932 1.37902 -2.52235 
5.52325 0.68053 -2.649 5.52325 0.68053 -0.90386 5.52325 1.09057 -2.649 
5.52434 1.61784 -2.29424 5.53134 0.47829 -0.97352 5.53134 1.29281 -2.57934 
5.53256 0.27168 -1.11708 5.53256 1.49942 -2.43577 5.53596 0.6278 -2.64135 
5.53596 0.6278 -0.91151 5.53596 1.1433 -2.64135 5.53831 0.34947 -1.049 
5.53831 1.42163 -2.50386 5.53908 0.88555 -2.68042 5.53908 0.88555 -0.87244 
5.54193 0.83527 -2.68037 5.54193 0.83527 -0.87249 5.54193 0.93583 -2.68037 
5.54193 0.93583 -0.87249 5.54507 0.18249 -1.20372 5.54507 1.58861 -2.34914 
5.54541 1.68876 -2.19765 5.54834 0.43347 -0.98861 5.54834 1.33763 -2.56424 
5.54996 0.57584 -2.6311 5.54996 0.57584 -0.92176 5.54996 1.19526 -2.6311 
5.55038 1.65036 -2.26815 5.55108 0.78273 -2.68017 5.55108 0.78273 -0.87269 
5.55108 0.98837 -2.68017 5.55838 0.3082 -1.06932 5.55838 1.4629 -2.48354 
5.56142 0.73017 -2.67735 5.56142 0.73017 -0.87551 5.56142 1.04093 -2.67735 
5.56398 0.5258 -0.93473 5.56398 1.2453 -2.61813 5.56667 0.38958 -1.00569 
5.56667 1.38152 -2.54717 5.56808 0.21482 -1.1509 5.56808 1.55628 -2.40196 
5.57264 0.67831 -2.67187 5.57264 0.67831 -0.88099 5.57264 1.09279 -2.67187 
5.57762 1.6812 -2.24076 5.57916 0.4768 -0.95012 5.57916 1.2943 -2.60274 
5.58395 0.13121 -1.24303 5.58395 0.88555 -2.70031 5.58395 0.88555 -0.85255 
5.58395 1.63989 -2.30983 5.58566 0.62564 -2.66373 5.58566 0.62564 -0.88913 
5.58566 1.14546 -2.66373 5.58596 0.3472 -1.02459 5.58596 1.4239 -2.52827 
5.59219 0.83297 -2.70219 5.59219 0.83297 -0.85067 5.59219 0.93813 -2.70219 
5.59219 0.93813 -0.85067 5.5928 0.2497 -1.10119 5.5928 1.5214 -2.45167 
5.59669 0.43207 -0.96556 5.59669 1.33903 -2.58729 5.59884 0.5751 -0.89988 
5.59884 1.196 -2.65298 5.6015 0.78053 -2.70144 5.6015 0.78053 -0.85142 
5.6015 0.99057 -2.70144 5.6015 0.99057 -0.85142 5.6058 0.06117 -1.34032 
5.6058 1.70993 -2.21253 5.60585 0.16142 -1.18866 5.60585 1.60968 -2.36419 
5.61098 0.09999 -1.27007 5.61098 1.67111 -2.28279 5.61184 0.72839 -2.69807 
5.61184 0.72839 -0.85479 5.61184 1.04271 -2.69807 5.61184 1.04271 -0.85479 
5.61311 0.52515 -0.91322 5.61311 1.24595 -2.63964 5.61516 0.3885 -0.98308 
5.61516 1.3826 -2.56978 5.62069 0.28849 -1.05266 5.62069 1.48261 -2.5002 
5.62319 0.6767 -2.69209 5.62319 0.6767 -0.86077 5.62319 1.0944 -2.69209 
5.62808 0.47647 -0.92906 5.62808 1.29463 -2.6238 5.62931 0.19478 -1.13686 
5.62931 1.57632 -2.416 5.62974 0.88555 -2.71797 5.62974 0.88555 -0.83488 
5.63331 0.00363 -1.4431 5.63549 0.03369 -1.37063 5.63551 0.6256 -0.86935 
5.63551 1.1455 -2.6835 5.6382 0.83292 -2.71949 5.6382 0.83292 -0.83337 
5.6382 0.93818 -2.71949 5.6382 0.93818 -0.83337 5.63887 0.07068 -1.29835 
5.63887 1.70042 -2.25451 5.64519 0.11238 -1.22972 5.64519 1.65872 -2.32314 
5.64587 0.43193 -0.94496 5.64587 1.33917 -2.6079 5.64785 0.78024 -2.71839 
5.64785 0.78024 -0.83447 5.64785 0.99086 -2.71839 5.64785 0.99086 -0.83447 
5.64877 0.57524 -0.88051 5.64877 1.19586 -2.67235 5.649 0.32849 -1.0091 
5.649 1.44261 -2.54376 5.65622 0.23163 -1.08648 5.65622 1.53947 -2.46638 
5.65841 0.72811 -2.71462 5.65841 0.72811 -0.83823 5.65841 1.04299 -2.71462 
5.65841 1.04299 -0.83823 5.66293 0.52576 -0.8942 5.66293 1.24534 -2.65865 
5.66554 0.00908 -1.40074 5.66772 0.14374 -1.17612 5.66772 1.62736 -2.37674 
5.66838 0.04278 -1.32833 5.66838 1.72832 -2.22452 5.6707 0.67529 -0.84465 
5.6707 1.09581 -2.70821 5.6707 1.09581 -0.84465 5.67291 0.08259 -1.25779 
5.67291 1.68851 -2.29507 5.67635 0.88555 -2.73337 5.67635 0.88555 -0.81949 
5.67796 0.4773 -0.9104 5.67796 1.2938 -2.64245 5.67919 0.37104 -0.96856 
5.67919 1.40006 -2.5843 5.68325 0.62426 -0.8537 5.68325 1.14684 -2.69915 
5.68457 0.27149 -1.03929 5.68457 1.49961 -2.51357 5.68526 0.8328 -2.73458 
5.68526 0.8328 -0.81828 5.68526 0.9383 -2.73458 5.68526 0.9383 -0.81828 
5.69401 0.17819 -1.12427 5.69401 1.59291 -2.42859 5.69498 0.7802 -2.73304 
5.69498 0.7802 -0.81982 5.69498 0.9909 -2.73304 5.69498 0.9909 -0.81982 
5.69689 0.57377 -0.86537 5.69689 1.19733 -2.68749 5.69864 0.01704 -1.35946 
5.70235 0.05441 -1.28719 5.70235 1.71669 -2.26567 5.70658 0.72707 -0.82393 
5.70658 1.04403 -2.72893 5.70658 1.04403 -0.82393 5.70781 0.09687 -1.21875 
5.70781 1.67423 -2.33411 5.71056 0.41537 -0.93182 5.71056 1.35573 -2.62104 
5.71128 0.52442 -0.87956 5.71128 1.24668 -2.6733 5.71401 0.31248 -0.99683 
5.71401 1.45862 -2.55603 5.71895 0.6744 -0.83088 5.71895 1.0967 -2.72198 
5.71895 1.0967 -0.83088 5.72157 0.21627 -1.07499 5.72157 1.55483 -2.47787 
5.72365 0.88555 -2.74646 5.72365 0.88555 -0.8064 5.72951 -0.00593 -1.39037 
5.73198 0.62337 -0.84037 5.73198 1.14773 -2.71249 5.73248 0.02815 -1.31814 
5.73248 1.74295 -2.23472 5.73275 0.83276 -2.74726 5.73275 0.83276 -0.8056 
5.73275 0.93834 -2.74726 5.73275 0.93834 -0.8056 5.73336 0.12915 -1.16533 
5.73336 1.64195 -2.38753 5.73712 0.06831 -1.24781 5.73712 1.70279 -2.30505 
5.74388 0.7796 -2.74553 5.74388 0.7796 -0.80733 5.74388 0.9915 -2.74553 
5.74388 0.9915 -0.80733 5.74454 0.35596 -0.95777 5.74454 1.41514 -2.59509 
5.74569 0.57309 -0.85255 5.74569 1.19801 -2.70031 5.74876 0.46939 -0.89362 
5.74876 1.30171 -2.65923 5.74973 0.25729 -1.02927 5.74973 1.51381 -2.52359 
5.75568 0.72648 -0.81196 5.75568 1.04462 -2.7409 5.75568 1.04462 -0.81196 
5.75997 0.16486 -1.11469 5.75997 1.60624 -2.43817 5.76298 0.0042 -1.35012 
5.767 0.0418 -1.27819 5.767 1.7293 -2.27467 5.76783 0.67405 -0.81948 
5.76783 1.09705 -2.73337 5.76783 1.09705 -0.81948 5.77154 0.08474 -1.21017 
5.77154 0.88555 -2.75721 5.77154 0.88555 -0.79564 5.77154 1.68636 -2.34269 
5.77971 0.29938 -0.9881 5.77971 1.47172 -2.56476 5.78105 0.6231 -0.8295 
5.78105 1.148 -2.72336 5.7821 0.40845 -0.91717 5.7821 1.36265 -2.63569 
5.78218 0.83233 -2.75783 5.78218 0.83233 -0.79503 5.78218 0.93877 -2.75783 
5.78218 0.93877 -0.79503 5.78279 0.51755 -0.86496 5.78279 1.25355 -2.6879 
5.78752 0.20386 -1.06706 5.78752 1.56724 -2.4858 5.79335 0.77926 -0.79731 
5.79335 0.99184 -2.75555 5.79335 0.99184 -0.79731 5.79433 -0.01703 -1.38188 
5.79739 0.01742 -1.30983 5.79739 1.75368 -2.24303 5.79758 0.11837 -1.15768 
5.79758 1.65273 -2.39518 5.80132 0.05774 -1.24034 5.80132 1.71336 -2.31252 
5.80504 0.72651 -0.80247 5.80504 1.04459 -2.75039 5.80504 1.04459 -0.80247 
5.81588 0.24595 -1.02265 5.81588 1.52515 -2.53021 5.81705 0.34971 -0.94546 
5.81705 1.42139 -2.60739 5.8172 0.67423 -0.8105 5.8172 1.09687 -2.74235 
5.8172 1.09687 -0.8105 5.81806 0.56756 -0.84005 5.81806 1.20354 -2.71281 
5.8199 0.88555 -2.76561 5.8199 0.88555 -0.78725 5.82073 0.46371 -0.88157 
5.82073 1.30739 -2.67128 5.8249 0.15566 -1.10772 5.8249 1.61544 -2.44513 
5.8282 -0.00477 -1.34265 5.83069 0.83229 -0.78714 5.83069 0.93881 -2.76571 
5.83069 0.93881 -0.78714 5.83172 0.0327 -1.272 5.83172 1.7384 -2.28086 
5.83611 0.07604 -1.20402 5.83611 1.69506 -2.34884 5.84216 0.77899 -0.78994 
5.84216 0.99211 -2.76291 5.84216 0.99211 -0.78994 5.8528 0.29448 -0.97788 
5.8528 1.47662 -2.57497 5.85285 0.19594 -1.06124 5.85285 1.57516 -2.49162 
5.85396 0.61839 -0.81939 5.85396 1.15271 -2.73347 5.854 0.72626 -0.79564 
5.854 1.04484 -2.75721 5.854 1.04484 -0.79564 5.85526 0.40374 -0.90726 
5.85526 1.36736 -2.6456 5.85574 0.51293 -0.8551 5.85574 1.25817 -2.69776 
5.86247 0.01001 -1.30464 5.86247 1.76109 -2.24821 5.86303 0.11105 -1.1524 
5.86303 1.66005 -2.40046 5.86644 0.05059 -1.23531 5.86644 1.72051 -2.31755 
5.86862 0.88555 -2.77161 5.86862 0.88555 -0.78124 5.87982 0.83218 -0.78164 
5.87982 0.93892 -2.77122 5.87982 0.93892 -0.78164 5.89038 0.34639 -0.93769 
5.89038 1.42471 -2.61517 5.89044 0.14963 -1.10367 5.89044 1.62147 -2.44919 
5.89104 0.2404 -1.01612 5.89104 1.5307 -2.53674 5.89123 0.56376 -0.83262 
5.89123 1.20734 -2.72023 5.89127 0.77898 -0.78498 5.89127 0.99212 -2.76787 
5.89127 0.99212 -0.78498 5.89171 0.67243 -0.80228 5.89171 1.09867 -2.75058 
5.89171 1.09867 -0.80228 5.89349 0.46029 -0.87432 5.89349 1.31081 -2.67854 
5.89702 0.02728 -1.26798 5.89702 1.74382 -2.28488 5.89725 1.78236 -2.21337 
5.90123 0.0708 -1.20031 5.90123 1.7003 -2.35254 5.91757 0.88555 -0.77763 
5.9284 0.29074 -0.97347 5.9284 1.48036 -2.57938 5.9284 0.40138 -0.90229 
5.9284 1.36972 -2.65057 5.92843 0.1922 -1.05684 5.92843 1.5789 -2.49602 
5.92843 0.10725 -1.14969 5.92843 1.66385 -2.40316 5.92885 0.61717 -0.81386 
5.92885 1.15393 -2.739 5.92885 1.15393 -0.81386 5.92885 0.5106 -0.85015 
5.92885 1.2605 -2.7027 5.92887 0.72505 -0.79012 5.92887 1.04605 -2.76274 
5.92887 1.04605 -0.79012 5.92887 0.83215 -0.77857 5.92887 0.93895 -2.77429 
5.92887 0.93895 -0.77857 5.93178 0.00566 -1.30252 5.93178 1.76544 -2.25033 
5.93178 0.04698 -1.23276 5.93178 1.72412 -2.3201 5.96663 0.02519 -1.26674 
5.96663 0.06905 -1.19908 5.96663 0.14748 -1.1017 5.96663 0.23855 -1.01394 
5.96663 0.34481 -0.93524 5.96663 0.45915 -0.87189 5.96663 0.56284 -0.82993 
5.96663 0.67183 -0.79954 5.96663 0.77867 -0.78216 5.96663 0.88555 -0.77643 
5.96663 0.99243 -2.7707 5.96663 0.99243 -0.78216 5.96663 1.09927 -2.75332 
5.96663 1.09927 -0.79954 5.96663 1.20826 -2.72293 5.96663 1.31195 -2.68096 
5.96663 1.42629 -2.61762 5.96663 1.53255 -2.53892 5.96663 1.62362 -2.45115 
5.96663 1.70205 -2.35378 5.96663 1.74591 -2.28611 5.96663 1.78453 -2.21443 
6.00149 0.04698 -1.23276 6.00149 1.72412 -2.3201 6.00149 1.76544 -2.25033 
6.00439 0.83215 -0.77857 6.00439 0.93895 -0.77857 6.00439 0.72505 -0.79012 
6.00439 1.04605 -2.76274 6.00439 1.04605 -0.79012 6.00442 0.5106 -0.85015 
6.00442 1.2605 -2.7027 6.00442 0.61717 -0.81386 6.00442 1.15393 -2.739 
6.00442 1.15393 -0.81386 6.00483 0.10725 -1.14969 6.00483 1.66385 -2.40316 
6.00483 0.1922 -1.05684 6.00483 1.5789 -2.49602 6.00487 0.40138 -0.90229 
6.00487 1.36972 -2.65057 6.00487 0.29074 -0.97347 6.00487 1.48036 -2.57938 
6.0157 0.88555 -0.77763 6.03204 0.0708 -1.20031 6.03204 1.7003 -2.35254 
6.03601 1.78236 -2.21337 6.03624 1.74382 -2.28488 6.03978 0.46029 -0.87432 
6.03978 1.31081 -2.67854 6.04156 0.67243 -0.80228 6.04156 1.09867 -2.75058 
6.04156 1.09867 -0.80228 6.04199 0.77898 -0.78498 6.04199 0.99212 -2.76787 
6.04199 0.99212 -0.78498 6.04203 0.56376 -0.83262 6.04203 1.20734 -2.72023 
6.04223 0.2404 -1.01612 6.04223 1.5307 -2.53674 6.04283 0.14963 -1.10367 
6.04283 1.62147 -2.44919 6.04288 0.34639 -0.93769 6.04288 1.42471 -2.61517 
6.05345 0.83218 -0.78164 6.05345 0.93892 -0.78164 6.06465 0.88555 -0.78124 
6.06683 1.72051 -2.31755 6.07023 0.11105 -1.1524 6.07023 1.66005 -2.40046 
6.0708 1.76109 -2.24821 6.07082 1.79732 -2.17369 6.07752 0.51293 -0.8551 
6.07752 1.25817 -2.69776 6.07801 0.40374 -0.90726 6.07801 1.36736 -2.6456 
6.07927 0.72626 -0.79564 6.07927 1.04484 -2.75721 6.07927 1.04484 -0.79564 
6.0793 0.61839 -0.81939 6.0793 1.15271 -2.73347 6.0793 1.15271 -0.81939 
6.08041 0.19594 -1.06124 6.08041 1.57516 -2.49162 6.08046 0.29448 -0.97788 
6.08046 1.47662 -2.57497 6.0911 0.77899 -0.78994 6.0911 0.99211 -0.78994 
6.09716 0.07604 -1.20402 6.09716 1.69506 -2.34884 6.10154 1.7384 -2.28086 
6.10257 0.83229 -0.78714 6.10257 0.93881 -0.78714 6.10506 1.77587 -2.21021 
6.10837 0.15566 -1.10772 6.10837 1.61544 -2.44513 6.11253 0.46371 -0.88157 
6.11253 1.30739 -2.67128 6.11336 0.88555 -0.78725 6.11521 0.56756 -0.84005 
6.11521 1.20354 -2.71281 6.11521 1.20354 -0.84005 6.11606 0.67423 -0.8105 
6.11606 1.09687 -2.74235 6.11606 1.09687 -0.8105 6.11621 0.34971 -0.94546 
6.11621 1.42139 -2.60739 6.11739 0.24595 -1.02265 6.11739 1.52515 -2.53021 
6.12823 0.72651 -0.80247 6.12823 1.04459 -2.75039 6.12823 1.04459 -0.80247 
6.13195 1.71336 -2.31252 6.13569 0.11837 -1.15768 6.13569 1.65273 -2.39518 
6.13991 0.77926 -0.79731 6.13991 0.99184 -0.79731 6.14575 0.20386 -1.06706 
6.14575 1.56724 -2.4858 6.15048 0.51755 -0.86496 6.15048 1.25355 -2.6879 
6.15109 0.83233 -0.79503 6.15109 0.93877 -0.79503 6.15116 0.40845 -0.91717 
6.15116 1.36265 -2.63569 6.15222 0.6231 -0.8295 6.15222 1.148 -2.72336 
6.15222 1.148 -0.8295 6.15356 0.29938 -0.9881 6.15356 1.47172 -2.56476 
6.16172 0.88555 -0.79564 6.16544 0.67405 -0.81948 6.16544 1.09705 -2.73337 
6.16544 1.09705 -0.81948 6.1733 0.16486 -1.11469 6.1733 1.60624 -2.43817 
6.17758 0.72648 -0.81196 6.17758 1.04462 -0.81196 6.18354 0.25729 -1.02927 
6.18354 1.51381 -2.52359 6.1845 0.46939 -0.89362 6.1845 1.30171 -2.65923 
6.18758 0.57309 -0.85255 6.18758 1.19801 -2.70031 6.18758 1.19801 -0.85255 
6.18872 0.35596 -0.95777 6.18872 1.41514 -2.59509 6.18938 0.7796 -0.80733 
6.18938 0.9915 -0.80733 6.19991 0.12915 -1.16533 6.20052 0.83276 -0.8056 
6.20052 0.93834 -0.8056 6.20128 0.62337 -0.84037 6.20128 1.14773 -2.71249 
6.20128 1.14773 -0.84037 6.20961 0.88555 -0.8064 6.2117 0.21627 -1.07499 
6.2117 1.55483 -2.47787 6.21432 0.6744 -0.83088 6.21432 1.0967 -2.72198 
6.21432 1.0967 -0.83088 6.21926 0.31248 -0.99683 6.21926 1.45862 -2.55603 
6.22199 0.52442 -0.87956 6.22199 1.24668 -2.6733 6.22199 1.24668 -0.87956 
6.2227 0.41537 -0.93182 6.2227 1.35573 -2.62104 6.22669 0.72707 -0.82393 
6.22669 1.04403 -0.82393 6.23638 0.57377 -0.86537 6.23638 1.19733 -2.68749 
6.23638 1.19733 -0.86537 6.23828 0.7802 -0.81982 6.23828 0.9909 -0.81982 
6.23926 0.17819 -1.12427 6.248 0.8328 -0.81828 6.248 0.9383 -0.81828 
6.2487 0.27149 -1.03929 6.2487 1.49961 -2.51357 6.25002 0.62426 -0.8537 
6.25002 1.14684 -2.69915 6.25002 1.14684 -0.8537 6.25408 0.37104 -0.96856 
6.25408 1.40006 -2.5843 6.25531 0.4773 -0.9104 6.25531 1.2938 -2.64245 
6.25692 0.88555 -0.81949 6.26257 0.67529 -0.84465 6.26257 1.09581 -2.70821 
6.26257 1.09581 -0.84465 6.27033 0.52576 -0.8942 6.27033 1.24534 -2.65865 
6.27033 1.24534 -0.8942 6.27486 0.72811 -0.83823 6.27486 1.04299 -0.83823 
6.27704 0.23163 -1.08648 6.28426 0.32849 -1.0091 6.28426 1.44261 -2.54376 
6.2845 0.57524 -0.88051 6.2845 1.19586 -2.67235 6.2845 1.19586 -0.88051 
6.28541 0.78024 -0.83447 6.28541 0.99086 -0.83447 6.28739 0.43193 -0.94496 
6.28739 1.33917 -2.6079 6.29507 0.83292 -0.83337 6.29507 0.93818 -0.83337 
6.29776 0.6256 -0.86935 6.29776 1.1455 -2.6835 6.29776 1.1455 -0.86935 
6.30352 0.88555 -0.83488 6.30395 0.19478 -1.13686 6.30519 0.47647 -0.92906 
6.30519 1.29463 -2.6238 6.30519 1.29463 -0.92906 6.31008 0.6767 -0.86077 
6.31008 1.0944 -0.86077 6.31258 0.28849 -1.05266 6.3181 0.3885 -0.98308 
6.3181 1.3826 -2.56978 6.32016 0.52515 -0.91322 6.32016 1.24595 -2.63964 
6.32016 1.24595 -0.91322 6.32143 0.72839 -0.85479 6.32143 1.04271 -0.85479 
6.33177 0.78053 -0.85142 6.33177 0.99057 -0.85142 6.33443 0.5751 -0.89988 
6.33443 1.196 -2.65298 6.33443 1.196 -0.89988 6.33657 0.43207 -0.96556 
6.33657 1.33903 -2.58729 6.34047 0.2497 -1.10119 6.34107 0.83297 -0.85067 
6.34107 0.93813 -0.85067 6.34731 0.3472 -1.02459 6.34761 0.62564 -0.88913 
6.34761 1.14546 -2.66373 6.34761 1.14546 -0.88913 6.34932 0.88555 -0.85255 
6.3541 0.4768 -0.95012 6.3541 1.2943 -2.60274 6.36063 0.67831 -0.88099 
6.36063 1.09279 -0.88099 6.36518 0.21482 -1.1509 6.3666 0.38958 -1.00569 
6.36928 0.5258 -0.93473 6.36928 1.2453 -2.61813 6.36928 1.2453 -0.93473 
6.37185 0.73017 -0.87551 6.37185 1.04093 -0.87551 6.37488 0.3082 -1.06932 
6.38219 0.78273 -0.87269 6.38219 0.98837 -0.87269 6.3833 0.57584 -0.92176 
6.3833 1.19526 -2.6311 6.3833 1.19526 -0.92176 6.38493 0.43347 -0.98861 
6.39133 0.83527 -0.87249 6.39133 0.93583 -0.87249 6.39419 0.88555 -0.87244 
6.39495 0.34947 -1.049 6.3973 0.6278 -0.91151 6.3973 1.1433 -0.91151 
6.40071 0.27168 -1.11708 6.40192 0.47829 -0.97352 6.41001 0.68053 -0.90386 
6.41001 1.09057 -0.90386 6.41395 0.39208 -1.03051 6.41699 0.52752 -0.95851 
6.42134 0.73266 -0.89901 6.42134 1.03844 -0.89901 6.42195 0.31112 -1.09619 
6.43136 0.78523 -0.89667 6.43136 0.98587 -0.89667 6.43181 0.43594 -1.01389 
6.43217 0.57849 -0.94638 6.43217 1.19261 -2.60648 6.43529 0.83533 -0.89448 
6.43529 0.93577 -0.89448 6.43803 0.88555 -0.89451 6.44186 0.35273 -1.07624 
6.44599 0.63068 -0.93663 6.44676 0.27601 -1.1456 6.44851 0.48093 -0.9992 
6.45808 0.68336 -0.92932 6.45808 1.08774 -0.92932 6.46084 0.39592 -1.05809 
6.46481 0.53097 -0.98517 6.46768 0.31573 -1.12507 6.4692 0.73566 -0.92498 
6.4692 1.03544 -0.92498 6.4744 0.78533 -0.92078 6.4744 0.98577 -0.92078 
6.47832 0.83549 -0.91872 6.47832 0.93561 -0.91872 6.47851 0.44009 -1.04189 
6.47964 0.58206 -0.97348 6.48074 0.88555 -0.9187 6.48764 0.3578 -1.10558 
6.49295 0.63406 -0.96418 6.49372 0.48473 -1.02709 6.50469 0.68679 -0.95729 
6.50627 0.40121 -1.08781 6.50983 0.53503 -1.01349 6.51113 0.73604 -0.9511 
6.51193 0.32203 -1.15587 6.5162 0.78567 -0.94697 6.51989 0.83555 -0.94492 
6.51989 0.93555 -0.94492 6.5222 0.88555 -0.94496 6.52254 0.4449 -1.07159 
6.52459 0.58664 -1.00226 6.53166 0.36445 -1.13674 6.53745 0.48966 -1.0571 
6.53765 0.63886 -0.99343 6.54583 0.68697 -0.9858 6.54909 0.407 -1.11937 
6.55227 0.73629 -0.97971 6.55357 0.54035 -1.04408 6.55745 0.78624 -0.97576 
6.56113 0.83619 -0.97385 6.56233 0.88555 -0.97322 6.56517 0.45094 -1.10347 
6.56794 0.59208 -1.03325 6.57314 0.37145 -1.16992 6.57747 0.63956 -1.02386 
6.57955 0.49571 -1.08915 6.58552 0.68764 -1.01629 6.59025 0.41415 -1.15282 
6.59216 0.73716 -1.01046 6.5954 0.54668 -1.07656 6.59721 0.78706 -1.00657 
6.59989 0.83625 -1.00406 6.60585 0.45799 -1.13721 6.60642 0.5933 -1.06561 
6.61594 0.64087 -1.05633 6.61991 0.50287 -1.12315 6.62366 0.6888 -1.04869 
6.62369 0.407 -1.19397 6.63027 0.73841 -1.04299 6.63241 0.54866 -1.11066 
6.63959 0.45094 -1.17789 6.64329 0.59527 -1.09977 6.65255 0.64257 -1.09051 
6.65391 0.49571 -1.16351 6.66015 0.69046 -1.08291 6.6665 0.54668 -1.14766 
6.67745 0.5933 -1.13664 6.68597 0.48966 -1.20562 6.68673 0.64087 -1.12713 
6.69899 0.54035 -1.18949 6.70981 0.59208 -1.17513 6.72957 0.53503 -1.23324 
6.7408 0.58664 -1.21847 6.1172 1.82647 -2.18732 6.12885 1.77378 -2.25021 
6.1323 1.87129 -2.17032 6.14288 1.82382 -2.2339 6.14594 1.71811 -2.30998 
6.14937 1.91518 -2.15199 6.15717 1.76972 -2.29522 6.15758 1.86881 -2.21721 
6.16827 1.95756 -2.1327 6.17077 1.82003 -2.27912 6.17419 1.91267 -2.19934 
6.17694 1.71268 -2.35333 6.18557 1.86466 -2.26391 6.18776 1.76441 -2.33897 
6.19268 1.95529 -2.18035 6.20002 1.66388 -2.40133 6.20078 1.8151 -2.32284 
6.20177 1.90884 -2.24624 6.20929 1.71145 -2.39182 6.213 1.99656 -2.16028 
6.21527 1.85986 -2.30793 6.21992 1.95202 -2.22726 6.22024 1.75808 -2.3808 
6.22659 1.6143 -2.44555 6.23149 1.90355 -2.29167 6.23283 1.80905 -2.36495 
6.2342 1.66219 -2.43794 6.23988 1.99363 -2.20735 6.24345 1.70949 -2.42869 
6.24487 2.05505 -2.12586 6.24715 1.85381 -2.35056 6.24927 1.94696 -2.27303 
6.25434 1.7561 -2.4178 6.25648 1.56635 -2.48547 6.26077 2.03308 -2.1861 
6.26305 1.89776 -2.33449 6.26308 1.61596 -2.47977 6.26683 1.80189 -2.40531 
6.26875 1.98902 -2.25307 6.27081 1.66388 -2.47212 6.28032 1.71145 -2.46285 
6.28043 1.94031 -2.31706 6.28054 2.10997 -2.08935 6.28089 1.84676 -2.39125 
6.28686 1.46851 -2.5244 6.28928 2.02874 -2.23216 6.28954 1.51769 -2.52188 
6.29134 1.75808 -2.4519 6.29458 2.08993 -2.15058 6.29459 1.56759 -2.51799 
6.2965 1.8906 -2.37564 6.29955 1.98273 -2.29732 6.30122 1.61712 -2.51217 
6.30719 1.80905 -2.43931 6.30927 1.6652 -2.5046 6.31135 2.06698 -2.21007 
6.31361 1.93331 -2.35853 6.31881 1.71268 -2.4952 6.3198 2.16101 -2.05094 
6.31984 2.02261 -2.27698 6.32158 1.85381 -2.42499 6.32441 1.41921 -2.55524 
6.32562 1.46857 -2.55461 6.32929 1.3199 -0.95136 6.32929 1.51851 -2.5527 
6.33217 1.97478 -2.33997 6.33235 2.14334 -2.11282 6.33317 1.76441 -2.48438 
6.33448 1.56846 -2.54874 6.33765 1.89776 -2.40909 6.34091 1.61779 -2.54266 
6.34157 2.06124 -2.2551 6.3474 2.12226 -2.17359 6.34909 1.6659 -2.53502 
6.3493 1.8151 -2.47136 6.35216 2.01491 -2.31998 6.35508 1.94031 -2.39171 
6.36216 1.71811 -2.5262 6.36243 2.20788 -2.01085 6.36421 1.85986 -2.45687 
6.36454 1.41921 -2.5835 6.36454 2.0981 -2.23208 6.36685 1.3692 -2.58353 
6.36685 1.3692 -0.92052 6.36685 1.46921 -2.58353 6.37055 1.31933 -0.92257 
6.37055 1.51908 -2.58149 6.3734 2.19237 -2.07347 6.37351 2.0536 -2.29863 
6.37482 1.98273 -2.37259 6.37562 1.2697 -0.9267 6.37562 1.56871 -2.57736 
6.37692 1.76972 -2.51497 6.38047 1.90355 -2.44065 6.38205 1.61796 -2.57117 
6.38671 2.17355 -2.13471 6.39149 2.23645 -1.98154 6.39302 1.82003 -2.50137 
6.3938 1.6707 -2.56428 6.39516 2.02261 -2.3523 6.39618 2.09076 -2.27596 
6.39911 1.94696 -2.42287 6.40147 2.22216 -2.04575 6.4023 2.1515 -2.19432 
6.40601 1.41921 -2.60976 6.40601 1.41921 -0.8943 6.4071 1.72269 -2.55497 
6.40823 1.86466 -2.48657 6.40842 1.36915 -2.60974 6.40842 1.36915 -0.89432 
6.40842 1.46926 -2.60974 6.41235 1.31899 -2.60768 6.41235 1.31899 -0.89638 
6.41235 1.51943 -2.60768 6.41375 2.20477 -2.10769 6.41704 2.06124 -2.33057 
6.41754 1.26932 -2.60347 6.41754 1.26932 -0.90058 6.41754 1.5691 -2.60347 
6.41907 1.98902 -2.40339 6.42011 2.12631 -2.25203 6.42187 2.26295 -1.95166 
6.42193 1.77378 -2.54329 6.4259 1.90884 -2.47037 6.42839 2.18402 -2.16828 
6.42866 1.21702 -2.59914 6.42866 1.21702 -0.90492 6.42866 1.62139 -2.59914 
6.43087 2.25035 -2.01631 6.43824 1.82382 -2.52926 6.43998 2.02874 -2.38286 
6.44006 2.0981 -2.3076 6.44075 1.16434 -0.91223 6.44075 1.67408 -2.59183 
6.44203 2.23408 -2.07979 6.44488 1.95202 -2.45222 6.44525 2.16016 -2.22689 
6.44833 2.29474 -1.8562 6.44871 1.41921 -2.63395 6.44871 1.41921 -0.87011 
6.45146 1.36898 -2.63398 6.45146 1.36898 -0.87008 6.45146 1.46943 -2.63398 
6.45146 1.46943 -0.87008 6.45351 2.28733 -1.92127 6.45457 1.11215 -0.92198 
6.45457 1.72627 -2.58208 6.45493 1.86881 -2.51456 6.45539 1.31889 -2.63178 
6.45539 1.31889 -0.87227 6.45539 1.51952 -2.63178 6.45539 1.51952 -0.87227 
6.45578 2.21486 -2.14104 6.46182 2.27661 -1.98619 6.46207 2.06698 -2.36079 
6.46479 1.99363 -2.43226 6.46541 1.26632 -2.62945 6.46541 1.26632 -0.87461 
6.46541 1.57209 -2.62945 6.46975 1.77723 -2.56995 6.47153 2.19222 -2.20061 
6.47202 2.26197 -2.05029 6.4728 1.91267 -2.49795 6.47673 1.21419 -2.6246 
6.47673 1.21419 -0.87946 6.47673 1.62422 -2.6246 6.47782 2.1515 -2.26984 
6.48317 2.31601 -1.82141 6.48401 2.24359 -2.11287 6.48482 1.82647 -2.55494 
6.48604 2.03308 -2.41137 6.48633 2.30953 -1.89046 6.48944 1.16145 -2.61695 
6.48944 1.16145 -0.88711 6.48944 1.67696 -2.61695 6.49179 1.95529 -2.47946 
6.49256 1.41921 -2.65602 6.49256 1.41921 -0.84804 6.4938 2.30056 -1.95569 
6.49541 1.36893 -2.65597 6.49541 1.36893 -0.84809 6.49541 1.46948 -2.65597 
6.49541 1.46948 -0.84809 6.49855 2.12226 -2.32474 6.49889 2.22241 -2.17325 
6.50182 1.87129 -2.53984 6.50314 2.28772 -2.02002 6.50344 1.10949 -0.89736 
6.50344 1.72892 -2.6067 6.50386 2.18402 -2.24375 6.50456 1.31638 -2.65577 
6.50456 1.31638 -0.84829 6.50456 1.52203 -2.65577 6.50456 1.52203 -0.84829 
6.51186 1.99656 -2.45914 6.51431 2.27107 -2.08317 6.5149 1.26382 -2.65295 
6.5149 1.26382 -0.85111 6.5149 1.57459 -2.65295 6.5149 1.57459 -0.85111 
6.51746 1.05946 -0.91033 6.51746 1.77895 -2.59373 6.52015 1.91518 -2.52277 
6.52073 2.33533 -1.7869 6.52073 2.33533 -1.71716 6.52156 2.08993 -2.37756 
6.52285 2.33098 -1.85621 6.52556 2.32178 -1.92433 6.52611 1.21197 -2.64747 
6.52611 1.21197 -0.85659 6.52611 1.62645 -2.64747 6.52611 1.62645 -0.85659 
6.52726 2.25068 -2.14488 6.5311 2.21486 -2.21636 6.53264 1.01046 -0.92572
[truncated: 8,966,613 more chars]
